# Supplementary material for: Vienna LiverTox Workspace—A Set of Machine Learning Models for Prediction of Interactions Profiles of Small Molecules With Transporters Relevant for Regulatory Agencies
Source: Front Chem. 2020 Jan 10;7:899. doi: 10.3389/fchem.2019.00899 (PMC6966498; doi:10.3389/fchem.2019.00899)
Supplement: Supplementary file 2 [file Data_Sheet_2.ZIP]

Archive with 30 entries (29 files):
- Oatp1b3INH_training.sdf
- DILI_test_Chen.sdf
- Cholestasis_training.sdf
- DILI_training.sdf
- DILI_test_Liew.sdf
- BcrpINH_test.sdf
- __MACOSX/
- __MACOSX/._BcrpINH_test.sdf
- BcrpINH_training.sdf
- Hyperbilirubinemia_training.sdf
- BSEPINH_test.sdf
- __MACOSX/._BSEPINH_test.sdf
- BSEPINH_training.sdf
- Mrp3TRANSP_training.sdf
- Mrp4INH_training.sdf
- Mrp3INH_training.sdf
- Oatp1b3INH_test.sdf
- PgpTRANSP_training.sdf
- Mrp3TRANSP_test.sdf
- PgpTRANSP_test.sdf
- DILI_test_Mulliner.sdf
- Oatp1b1INH_test.sdf
- BcrpTRANSP_training.sdf
- Mrp2TRANSP_training.sdf
- PgpINH_test.sdf
- Mrp2TRANSP_test.sdf
- Oatp1b1INH_training.sdf
- BSEPTRANSP_training.sdf
- PgpINH_training.sdf
- BcrpTRANSP_test.sdf
