# Supplementary material for: Vienna LiverTox Workspace—A Set of Machine Learning Models for Prediction of Interactions Profiles of Small Molecules With Transporters Relevant for Regulatory Agencies
Source: Front Chem. 2020 Jan 10;7:899. doi: 10.3389/fchem.2019.00899 (PMC6966498; doi:10.3389/fchem.2019.00899)
Supplement: Supplementary file 2 [file Data_Sheet_2.ZIP › Oatp1b3INH_training.sdf]

N(NC)C
  MOE2014           2D

  4  3  0  0  0  0  0  0  0  0999 V2000
    0.0000    0.0000    0.0000 N   0  0  0  0  0  0  0  0  0  0  0  0
    0.7510    1.2980    0.0000 N   0  0  0  0  0  0  0  0  0  0  0  0
    2.2510    1.2970    0.0000 C   0  0  0  0  0  0  0  0  0  0  0  0
   -1.5000    0.0010    0.0000 C   0  0  0  0  0  0  0  0  0  0  0  0
  1  2  1  0  0  0  0
  1  4  1  0  0  0  0
  2  3  1  0  0  0  0
M  END
>  <Index>
1

>  <Binary_Characterization>
0

$$$$
O1[C@H]([C@@]2([C@@]3(O[C@@H]3C1=O)[C@]1([C@H](CC2)[C@@]2([C@H](CC1=O)C(C)(C)C(=O)[C@@H]1O[C@@H]12)C)C)C)c1ccoc1
  MOE2014           3D

 33 39  0  0  1  0  0  0  0  0999 V2000
    0.0000    0.0000   -0.1800 O   0  0  0  0  0  0  0  0  0  0  0  0
    0.3970   -1.4450   -0.1310 C   0  0  2  0  0  0  0  0  0  0  0  0
    1.7250   -1.0350    0.4350 C   0  0  2  0  0  0  0  0  0  0  0  0
    2.3560   -0.0070   -0.3540 C   0  0  2  0  0  0  0  0  0  0  0  0
    2.4240    1.1650    1.1980 O   0  0  0  0  0  0  0  0  0  0  0  0
    1.6760    1.2470   -0.5060 C   0  0  2  0  0  0  0  0  0  0  0  0
    0.2350    1.4810   -0.1610 C   0  0  0  0  0  0  0  0  0  0  0  0
   -0.6440    2.6970    0.0000 O   0  0  0  0  0  0  0  0  0  0  0  0
    3.7970   -0.0150   -0.4290 C   0  0  1  0  0  0  0  0  0  0  0  0
    4.4930   -1.3020   -0.1020 C   0  0  2  0  0  0  0  0  0  0  0  0
    3.7340   -2.5730   -0.3440 C   0  0  0  0  0  0  0  0  0  0  0  0
    2.5920   -2.2520    0.5740 C   0  0  0  0  0  0  0  0  0  0  0  0
    5.9870   -1.3680    0.0000 C   0  0  2  0  0  0  0  0  0  0  0  0
    6.7870   -0.1000    0.0000 C   0  0  2  0  0  0  0  0  0  0  0  0
    6.0880    1.2270    0.0000 C   0  0  0  0  0  0  0  0  0  0  0  0
    4.5890    1.2860    0.0000 C   0  0  0  0  0  0  0  0  0  0  0  0
    3.8800    2.6070    0.0000 O   0  0  0  0  0  0  0  0  0  0  0  0
    8.2860   -0.1580    0.0000 C   0  0  0  0  0  0  0  0  0  0  0  0
    8.4220    1.3350    0.0000 C   0  0  0  0  0  0  0  0  0  0  0  0
    9.6340    0.4990    0.0000 C   0  0  0  0  0  0  0  0  0  0  0  0
    8.9850   -1.4850    0.0000 C   0  0  0  0  0  0  0  0  0  0  0  0
   10.4830   -1.5430    0.0000 O   0  0  0  0  0  0  0  0  0  0  0  0
    8.1850   -2.7530    0.0000 C   0  0  2  0  0  0  0  0  0  0  0  0
    7.3850   -4.0220    0.0000 O   0  0  0  0  0  0  0  0  0  0  0  0
    6.6860   -2.6950    0.0000 C   0  0  2  0  0  0  0  0  0  0  0  0
    5.1340   -2.6020    0.0000 C   0  0  0  0  0  0  0  0  0  0  0  0
    5.2970   -0.0050    0.0000 C   0  0  0  0  0  0  0  0  0  0  0  0
    1.2210   -2.4480    0.0000 C   0  0  0  0  0  0  0  0  0  0  0  0
   -0.3240   -2.7610    0.0000 C   0  0  0  0  0  0  0  0  0  0  0  0
   -1.8120   -2.9510    0.0000 C   0  0  0  0  0  0  0  0  0  0  0  0
   -2.0910   -4.4250    0.0000 C   0  0  0  0  0  0  0  0  0  0  0  0
   -0.7750   -5.1450    0.0000 O   0  0  0  0  0  0  0  0  0  0  0  0
    0.3170   -4.1170    0.0000 C   0  0  0  0  0  0  0  0  0  0  0  0
  1  2  1  0  0  0  0
  1  7  1  0  0  0  0
  2  3  1  0  0  0  0
  2 29  1  0  0  0  0
  3  4  1  0  0  0  0
  3 12  1  0  0  0  0
  3 28  1  0  0  0  0
  4  5  1  0  0  0  0
  4  6  1  0  0  0  0
  4  9  1  0  0  0  0
  5  6  1  0  0  0  0
  6  7  1  0  0  0  0
  7  8  2  0  0  0  0
  9 10  1  0  0  0  0
  9 16  1  0  0  0  0
  9 27  1  0  0  0  0
 10 11  1  0  0  0  0
 10 13  1  0  0  0  0
 11 12  1  0  0  0  0
 13 14  1  0  0  0  0
 13 25  1  0  0  0  0
 13 26  1  0  0  0  0
 14 15  1  0  0  0  0
 14 18  1  6  0  0  0
 15 16  1  0  0  0  0
 16 17  2  0  0  0  0
 18 19  1  0  0  0  0
 18 20  1  0  0  0  0
 18 21  1  0  0  0  0
 21 22  2  0  0  0  0
 23 21  1  6  0  0  0
 23 24  1  0  0  0  0
 23 25  1  0  0  0  0
 25 24  1  6  0  0  0
 29 30  1  0  0  0  0
 29 33  2  0  0  0  0
 30 31  2  0  0  0  0
 31 32  1  0  0  0  0
 32 33  1  0  0  0  0
M  END
>  <Index>
2

>  <Binary_Characterization>
0

$$$$
O1[C@H]([C@]2([C@]3(O[C@H]3C1=O)[C@]1([C@H](CC2)[C@@]2([C@@H](C[C@H]1O)C(C)(C)C(=O)[C@@H]1O[C@@H]12)C)C)C)c1ccoc1
  MOE2014           3D

 33 39  0  0  1  0  0  0  0  0999 V2000
    0.0000    0.0000   -0.1800 O   0  0  0  0  0  0  0  0  0  0  0  0
    0.3970   -1.4450   -0.1310 C   0  0  2  0  0  0  0  0  0  0  0  0
    1.7250   -1.0350    0.4350 C   0  0  1  0  0  0  0  0  0  0  0  0
    2.3560   -0.0070   -0.3540 C   0  0  1  0  0  0  0  0  0  0  0  0
    2.4240    1.1650    1.1980 O   0  0  0  0  0  0  0  0  0  0  0  0
    1.6760    1.2470   -0.5060 C   0  0  1  0  0  0  0  0  0  0  0  0
    0.2350    1.4810   -0.1610 C   0  0  0  0  0  0  0  0  0  0  0  0
   -0.6440    2.6970    0.0000 O   0  0  0  0  0  0  0  0  0  0  0  0
    3.7970   -0.0150   -0.4290 C   0  0  1  0  0  0  0  0  0  0  0  0
    4.4930   -1.3020   -0.1020 C   0  0  2  0  0  0  0  0  0  0  0  0
    3.7340   -2.5730   -0.3440 C   0  0  0  0  0  0  0  0  0  0  0  0
    2.5920   -2.2520    0.5740 C   0  0  0  0  0  0  0  0  0  0  0  0
    5.9870   -1.3680    0.0000 C   0  0  2  0  0  0  0  0  0  0  0  0
    6.7870   -0.1000    0.0000 C   0  0  1  0  0  0  0  0  0  0  0  0
    6.0880    1.2270    0.0000 C   0  0  0  0  0  0  0  0  0  0  0  0
    4.5890    1.2860    0.0000 C   0  0  1  0  0  0  0  0  0  0  0  0
    3.8800    2.6070    0.0000 O   0  0  0  0  0  0  0  0  0  0  0  0
    8.2860   -0.1580    0.0000 C   0  0  0  0  0  0  0  0  0  0  0  0
    8.4220    1.3350    0.0000 C   0  0  0  0  0  0  0  0  0  0  0  0
    9.6340    0.4990    0.0000 C   0  0  0  0  0  0  0  0  0  0  0  0
    8.9850   -1.4850    0.0000 C   0  0  0  0  0  0  0  0  0  0  0  0
   10.4830   -1.5430    0.0000 O   0  0  0  0  0  0  0  0  0  0  0  0
    8.1850   -2.7530    0.0000 C   0  0  2  0  0  0  0  0  0  0  0  0
    7.3850   -4.0220    0.0000 O   0  0  0  0  0  0  0  0  0  0  0  0
    6.6860   -2.6950    0.0000 C   0  0  2  0  0  0  0  0  0  0  0  0
    5.1340   -2.6020    0.0000 C   0  0  0  0  0  0  0  0  0  0  0  0
    5.2970   -0.0050    0.0000 C   0  0  0  0  0  0  0  0  0  0  0  0
    1.2210   -2.4480    0.0000 C   0  0  0  0  0  0  0  0  0  0  0  0
   -0.3240   -2.7610    0.0000 C   0  0  0  0  0  0  0  0  0  0  0  0
   -1.8120   -2.9510    0.0000 C   0  0  0  0  0  0  0  0  0  0  0  0
   -2.0910   -4.4250    0.0000 C   0  0  0  0  0  0  0  0  0  0  0  0
   -0.7750   -5.1450    0.0000 O   0  0  0  0  0  0  0  0  0  0  0  0
    0.3170   -4.1170    0.0000 C   0  0  0  0  0  0  0  0  0  0  0  0
  1  2  1  0  0  0  0
  1  7  1  0  0  0  0
  2  3  1  0  0  0  0
  2 29  1  0  0  0  0
  3  4  1  0  0  0  0
  3 12  1  0  0  0  0
  3 28  1  0  0  0  0
  4  5  1  0  0  0  0
  4  6  1  0  0  0  0
  4  9  1  0  0  0  0
  5  6  1  0  0  0  0
  6  7  1  0  0  0  0
  7  8  2  0  0  0  0
  9 10  1  0  0  0  0
  9 16  1  0  0  0  0
  9 27  1  0  0  0  0
 10 11  1  0  0  0  0
 10 13  1  0  0  0  0
 11 12  1  0  0  0  0
 13 14  1  0  0  0  0
 13 25  1  0  0  0  0
 13 26  1  0  0  0  0
 14 15  1  0  0  0  0
 14 18  1  1  0  0  0
 15 16  1  0  0  0  0
 16 17  1  0  0  0  0
 18 19  1  0  0  0  0
 18 20  1  0  0  0  0
 18 21  1  0  0  0  0
 21 22  2  0  0  0  0
 23 21  1  6  0  0  0
 23 24  1  0  0  0  0
 23 25  1  0  0  0  0
 25 24  1  6  0  0  0
 29 30  1  0  0  0  0
 29 33  2  0  0  0  0
 30 31  2  0  0  0  0
 31 32  1  0  0  0  0
 32 33  1  0  0  0  0
M  END
>  <Index>
3

>  <Binary_Characterization>
1

$$$$
O(C)c1cc(OC)cc(OC)c1
  MOE2014           2D

 12 12  0  0  0  0  0  0  0  0999 V2000
    0.0000    0.0000    0.0000 O   0  0  0  0  0  0  0  0  0  0  0  0
    0.0000   -1.5000    0.0000 C   0  0  0  0  0  0  0  0  0  0  0  0
    1.2990    0.7500    0.0000 C   0  0  0  0  0  0  0  0  0  0  0  0
    2.5980    0.0000    0.0000 C   0  0  0  0  0  0  0  0  0  0  0  0
    3.8970    0.7500    0.0000 C   0  0  0  0  0  0  0  0  0  0  0  0
    5.1960    0.0000    0.0000 O   0  0  0  0  0  0  0  0  0  0  0  0
    6.4950    0.7500    0.0000 C   0  0  0  0  0  0  0  0  0  0  0  0
    3.8970    2.2500    0.0000 C   0  0  0  0  0  0  0  0  0  0  0  0
    2.5980    3.0000    0.0000 C   0  0  0  0  0  0  0  0  0  0  0  0
    2.5980    4.5000    0.0000 O   0  0  0  0  0  0  0  0  0  0  0  0
    1.2990    5.2500    0.0000 C   0  0  0  0  0  0  0  0  0  0  0  0
    1.2990    2.2500    0.0000 C   0  0  0  0  0  0  0  0  0  0  0  0
  1  2  1  0  0  0  0
  1  3  1  0  0  0  0
  3  4  1  0  0  0  0
  3 12  2  0  0  0  0
  4  5  2  0  0  0  0
  5  6  1  0  0  0  0
  5  8  1  0  0  0  0
  6  7  1  0  0  0  0
  8  9  2  0  0  0  0
  9 10  1  0  0  0  0
  9 12  1  0  0  0  0
 10 11  1  0  0  0  0
M  END
>  <Index>
4

>  <Binary_Characterization>
0

$$$$
O1[C@H]([C@]2([C@]3(O[C@H]3C1=O)[C@]1([C@H](CC2)[C@]2([C@@H](CC1=O)C(C)(C)[C@H](O)C[C@@H]2O)C)C)C)c1ccoc1
  MOE2014           3D

 33 38  0  0  1  0  0  0  0  0999 V2000
    0.0000    0.0000   -0.1800 O   0  0  0  0  0  0  0  0  0  0  0  0
    0.3930   -1.4470   -0.1310 C   0  0  2  0  0  0  0  0  0  0  0  0
    1.7220   -1.0400    0.4350 C   0  0  1  0  0  0  0  0  0  0  0  0
    2.3560   -0.0130   -0.3540 C   0  0  1  0  0  0  0  0  0  0  0  0
    2.4280    1.1580    1.1980 O   0  0  0  0  0  0  0  0  0  0  0  0
    1.6800    1.2420   -0.5060 C   0  0  1  0  0  0  0  0  0  0  0  0
    0.2390    1.4810   -0.1610 C   0  0  0  0  0  0  0  0  0  0  0  0
   -0.6360    2.6980    0.0000 O   0  0  0  0  0  0  0  0  0  0  0  0
    3.7970   -0.0250   -0.4290 C   0  0  1  0  0  0  0  0  0  0  0  0
    4.4890   -1.3140   -0.1020 C   0  0  2  0  0  0  0  0  0  0  0  0
    3.7270   -2.5830   -0.3440 C   0  0  0  0  0  0  0  0  0  0  0  0
    2.5860   -2.2590    0.5740 C   0  0  0  0  0  0  0  0  0  0  0  0
    5.9830   -1.3840    0.0000 C   0  0  1  0  0  0  0  0  0  0  0  0
    6.7860   -0.1180    0.0000 C   0  0  1  0  0  0  0  0  0  0  0  0
    6.0910    1.2110    0.0000 C   0  0  0  0  0  0  0  0  0  0  0  0
    4.5920    1.2730    0.0000 C   0  0  0  0  0  0  0  0  0  0  0  0
    3.8870    2.5970    0.0000 O   0  0  0  0  0  0  0  0  0  0  0  0
    8.2850   -0.1810    0.0000 C   0  0  0  0  0  0  0  0  0  0  0  0
    9.6350    0.4720    0.0000 C   0  0  0  0  0  0  0  0  0  0  0  0
    8.4260    1.3130    0.0000 C   0  0  0  0  0  0  0  0  0  0  0  0
    8.9810   -1.5090    0.0000 C   0  0  2  0  0  0  0  0  0  0  0  0
   10.4790   -1.5710    0.0000 O   0  0  0  0  0  0  0  0  0  0  0  0
    8.1770   -2.7760    0.0000 C   0  0  0  0  0  0  0  0  0  0  0  0
    6.6780   -2.7130    0.0000 C   0  0  2  0  0  0  0  0  0  0  0  0
    5.8750   -3.9800    0.0000 O   0  0  0  0  0  0  0  0  0  0  0  0
    5.1270   -2.6160    0.0000 C   0  0  0  0  0  0  0  0  0  0  0  0
    5.2970   -0.0200    0.0000 C   0  0  0  0  0  0  0  0  0  0  0  0
    1.2150   -2.4510    0.0000 C   0  0  0  0  0  0  0  0  0  0  0  0
   -0.3310   -2.7600    0.0000 C   0  0  0  0  0  0  0  0  0  0  0  0
    0.3060   -4.1180    0.0000 C   0  0  0  0  0  0  0  0  0  0  0  0
   -0.7890   -5.1430    0.0000 C   0  0  0  0  0  0  0  0  0  0  0  0
   -2.1030   -4.4190    0.0000 O   0  0  0  0  0  0  0  0  0  0  0  0
   -1.8200   -2.9460    0.0000 C   0  0  0  0  0  0  0  0  0  0  0  0
  1  2  1  0  0  0  0
  1  7  1  0  0  0  0
  2  3  1  0  0  0  0
  2 29  1  0  0  0  0
  3  4  1  0  0  0  0
  3 12  1  0  0  0  0
  3 28  1  0  0  0  0
  4  5  1  0  0  0  0
  4  6  1  0  0  0  0
  4  9  1  0  0  0  0
  5  6  1  0  0  0  0
  6  7  1  0  0  0  0
  7  8  2  0  0  0  0
  9 10  1  0  0  0  0
  9 16  1  0  0  0  0
  9 27  1  0  0  0  0
 10 11  1  0  0  0  0
 10 13  1  0  0  0  0
 11 12  1  0  0  0  0
 13 14  1  0  0  0  0
 13 24  1  0  0  0  0
 13 26  1  0  0  0  0
 14 15  1  1  0  0  0
 14 18  1  0  0  0  0
 15 16  1  0  0  0  0
 16 17  2  0  0  0  0
 18 19  1  0  0  0  0
 18 20  1  0  0  0  0
 18 21  1  0  0  0  0
 21 22  1  6  0  0  0
 21 23  1  0  0  0  0
 23 24  1  0  0  0  0
 24 25  1  6  0  0  0
 29 30  1  0  0  0  0
 29 33  2  0  0  0  0
 30 31  2  0  0  0  0
 31 32  1  0  0  0  0
 32 33  1  0  0  0  0
M  END
>  <Index>
5

>  <Binary_Characterization>
0

$$$$
O1[C@@H]([C@]2(C(=CC1=O)[C@@]1([C@H](CC2)[C@]2([C@@H](C[C@H]1OC(=O)C)C(C)(C)[C@H](O)C[C@@H]2O)C)C)C)c1ccoc1
  MOE2014           2D

 35 39  0  0  1  0  0  0  0  0999 V2000
    0.0000    0.0000    0.0000 O   0  0  0  0  0  0  0  0  0  0  0  0
    0.0110   -1.5000    0.0000 C   0  0  1  0  0  0  0  0  0  0  0  0
   -1.2830   -2.2590    0.0000 C   0  0  1  0  0  0  0  0  0  0  0  0
   -2.5870   -1.5190    0.0000 C   0  0  0  0  0  0  0  0  0  0  0  0
   -2.5980   -0.0190    0.0000 C   0  0  0  0  0  0  0  0  0  0  0  0
   -1.3040    0.7410    0.0000 C   0  0  0  0  0  0  0  0  0  0  0  0
   -1.3150    2.2400    0.0000 O   0  0  0  0  0  0  0  0  0  0  0  0
   -3.8810   -2.2780    0.0000 C   0  0  2  0  0  0  0  0  0  0  0  0
   -3.8700   -3.7780    0.0000 C   0  0  2  0  0  0  0  0  0  0  0  0
   -2.5650   -4.5190    0.0000 C   0  0  0  0  0  0  0  0  0  0  0  0
   -1.2720   -3.7590    0.0000 C   0  0  0  0  0  0  0  0  0  0  0  0
   -5.1630   -4.5380    0.0000 C   0  0  1  0  0  0  0  0  0  0  0  0
   -6.4680   -3.7970    0.0000 C   0  0  1  0  0  0  0  0  0  0  0  0
   -6.4790   -2.2970    0.0000 C   0  0  0  0  0  0  0  0  0  0  0  0
   -5.1850   -1.5380    0.0000 C   0  0  1  0  0  0  0  0  0  0  0  0
   -5.1960   -0.0380    0.0000 O   0  0  0  0  0  0  0  0  0  0  0  0
   -6.5000    0.7030    0.0000 C   0  0  0  0  0  0  0  0  0  0  0  0
   -7.7940   -0.0570    0.0000 O   0  0  0  0  0  0  0  0  0  0  0  0
   -6.5110    2.2030    0.0000 C   0  0  0  0  0  0  0  0  0  0  0  0
   -7.7610   -4.5570    0.0000 C   0  0  0  0  0  0  0  0  0  0  0  0
   -9.2610   -4.5680    0.0000 C   0  0  0  0  0  0  0  0  0  0  0  0
   -8.5210   -3.2630    0.0000 C   0  0  0  0  0  0  0  0  0  0  0  0
   -7.7500   -6.0570    0.0000 C   0  0  2  0  0  0  0  0  0  0  0  0
   -9.0440   -6.8160    0.0000 O   0  0  0  0  0  0  0  0  0  0  0  0
   -6.4460   -6.7970    0.0000 C   0  0  0  0  0  0  0  0  0  0  0  0
   -5.1520   -6.0380    0.0000 C   0  0  2  0  0  0  0  0  0  0  0  0
   -3.8480   -6.7780    0.0000 O   0  0  0  0  0  0  0  0  0  0  0  0
   -3.8590   -5.2780    0.0000 C   0  0  0  0  0  0  0  0  0  0  0  0
   -5.1740   -3.0380    0.0000 C   0  0  0  0  0  0  0  0  0  0  0  0
    0.0220   -3.0000    0.0000 C   0  0  0  0  0  0  0  0  0  0  0  0
    1.3150   -2.2400    0.0000 C   0  0  0  0  0  0  0  0  0  0  0  0
    1.4830   -3.7310    0.0000 C   0  0  0  0  0  0  0  0  0  0  0  0
    2.9520   -4.0320    0.0000 C   0  0  0  0  0  0  0  0  0  0  0  0
    3.6930   -2.7280    0.0000 O   0  0  0  0  0  0  0  0  0  0  0  0
    2.6810   -1.6200    0.0000 C   0  0  0  0  0  0  0  0  0  0  0  0
  1  2  1  0  0  0  0
  1  6  1  0  0  0  0
  2  3  1  0  0  0  0
  2 31  1  6  0  0  0
  3  4  1  0  0  0  0
  3 11  1  0  0  0  0
  3 30  1  1  0  0  0
  4  5  2  0  0  0  0
  4  8  1  0  0  0  0
  5  6  1  0  0  0  0
  6  7  2  0  0  0  0
  8  9  1  0  0  0  0
  8 15  1  0  0  0  0
  8 29  1  1  0  0  0
  9 10  1  6  0  0  0
  9 12  1  0  0  0  0
 10 11  1  0  0  0  0
 12 13  1  0  0  0  0
 12 26  1  0  0  0  0
 12 28  1  1  0  0  0
 13 14  1  6  0  0  0
 13 20  1  0  0  0  0
 14 15  1  0  0  0  0
 15 16  1  1  0  0  0
 16 17  1  0  0  0  0
 17 18  2  0  0  0  0
 17 19  1  0  0  0  0
 20 21  1  0  0  0  0
 20 22  1  0  0  0  0
 20 23  1  0  0  0  0
 23 24  1  1  0  0  0
 23 25  1  0  0  0  0
 25 26  1  0  0  0  0
 26 27  1  1  0  0  0
 31 32  1  0  0  0  0
 31 35  2  0  0  0  0
 32 33  2  0  0  0  0
 33 34  1  0  0  0  0
 34 35  1  0  0  0  0
M  END
>  <Index>
6

>  <Binary_Characterization>
0

$$$$
O=C1N(CCC)C(=O)N(c2[nH]c(nc12)C1CCCC1)CCC
  MOE2014           2D

 22 24  0  0  0  0  0  0  0  0999 V2000
    0.0000    0.0000    0.0000 O   0  0  0  0  0  0  0  0  0  0  0  0
    0.7520    1.2980    0.0000 C   0  0  0  0  0  0  0  0  0  0  0  0
    0.0040    2.5980    0.0000 N   0  0  0  0  0  0  0  0  0  0  0  0
   -1.4960    2.6000    0.0000 C   0  0  0  0  0  0  0  0  0  0  0  0
   -2.2480    1.3020    0.0000 C   0  0  0  0  0  0  0  0  0  0  0  0
   -3.7480    1.3040    0.0000 C   0  0  0  0  0  0  0  0  0  0  0  0
    0.7550    3.8960    0.0000 C   0  0  0  0  0  0  0  0  0  0  0  0
    0.0070    5.1960    0.0000 O   0  0  0  0  0  0  0  0  0  0  0  0
    2.2550    3.8940    0.0000 N   0  0  0  0  0  0  0  0  0  0  0  0
    3.0040    2.5940    0.0000 C   0  0  0  0  0  0  0  0  0  0  0  0
    4.4700    2.2800    0.0000 N   0  0  0  0  0  0  0  0  0  0  0  0
    4.6250    0.7880    0.0000 C   0  0  0  0  0  0  0  0  0  0  0  0
    3.2540    0.1800    0.0000 N   0  0  0  0  0  0  0  0  0  0  0  0
    2.2520    1.2960    0.0000 C   0  0  0  0  0  0  0  0  0  0  0  0
    5.9230    0.0360    0.0000 C   0  0  0  0  0  0  0  0  0  0  0  0
    7.2940    0.6450    0.0000 C   0  0  0  0  0  0  0  0  0  0  0  0
    8.2960   -0.4710    0.0000 C   0  0  0  0  0  0  0  0  0  0  0  0
    7.5450   -1.7690    0.0000 C   0  0  0  0  0  0  0  0  0  0  0  0
    6.0780   -1.4560    0.0000 C   0  0  0  0  0  0  0  0  0  0  0  0
    3.0070    5.1920    0.0000 C   0  0  0  0  0  0  0  0  0  0  0  0
    2.2590    6.4920    0.0000 C   0  0  0  0  0  0  0  0  0  0  0  0
    3.0110    7.7900    0.0000 C   0  0  0  0  0  0  0  0  0  0  0  0
  1  2  2  0  0  0  0
  2  3  1  0  0  0  0
  2 14  1  0  0  0  0
  3  4  1  0  0  0  0
  3  7  1  0  0  0  0
  4  5  1  0  0  0  0
  5  6  1  0  0  0  0
  7  8  2  0  0  0  0
  7  9  1  0  0  0  0
  9 10  1  0  0  0  0
  9 20  1  0  0  0  0
 10 11  1  0  0  0  0
 10 14  2  0  0  0  0
 11 12  1  0  0  0  0
 12 13  2  0  0  0  0
 12 15  1  0  0  0  0
 13 14  1  0  0  0  0
 15 16  1  0  0  0  0
 15 19  1  0  0  0  0
 16 17  1  0  0  0  0
 17 18  1  0  0  0  0
 18 19  1  0  0  0  0
 20 21  1  0  0  0  0
 21 22  1  0  0  0  0
M  END
>  <Index>
7

>  <Binary_Characterization>
0

$$$$
Oc1c2c(C(=O)c3c(C2=O)c(O)cc(C)c3O)c(O)cc1C
  MOE2014           2D

 22 24  0  0  0  0  0  0  0  0999 V2000
    0.0000    0.0000    0.0000 O   0  0  0  0  0  0  0  0  0  0  0  0
    0.7440   -1.3020    0.0000 C   0  0  0  0  0  0  0  0  0  0  0  0
    2.2440   -1.3090    0.0000 C   0  0  0  0  0  0  0  0  0  0  0  0
    2.9880   -2.6120    0.0000 C   0  0  0  0  0  0  0  0  0  0  0  0
    4.4880   -2.6180    0.0000 C   0  0  0  0  0  0  0  0  0  0  0  0
    5.2320   -3.9210    0.0000 O   0  0  0  0  0  0  0  0  0  0  0  0
    5.2440   -1.3230    0.0000 C   0  0  0  0  0  0  0  0  0  0  0  0
    4.5000   -0.0200    0.0000 C   0  0  0  0  0  0  0  0  0  0  0  0
    3.0000   -0.0140    0.0000 C   0  0  0  0  0  0  0  0  0  0  0  0
    2.2560    1.2890    0.0000 O   0  0  0  0  0  0  0  0  0  0  0  0
    5.2560    1.2750    0.0000 C   0  0  0  0  0  0  0  0  0  0  0  0
    4.5120    2.5780    0.0000 O   0  0  0  0  0  0  0  0  0  0  0  0
    6.7560    1.2680    0.0000 C   0  0  0  0  0  0  0  0  0  0  0  0
    7.5000   -0.0340    0.0000 C   0  0  0  0  0  0  0  0  0  0  0  0
    9.0000   -0.0410    0.0000 C   0  0  0  0  0  0  0  0  0  0  0  0
    6.7440   -1.3300    0.0000 C   0  0  0  0  0  0  0  0  0  0  0  0
    7.4880   -2.6320    0.0000 O   0  0  0  0  0  0  0  0  0  0  0  0
    2.2320   -3.9070    0.0000 C   0  0  0  0  0  0  0  0  0  0  0  0
    2.9760   -5.2100    0.0000 O   0  0  0  0  0  0  0  0  0  0  0  0
    0.7320   -3.9000    0.0000 C   0  0  0  0  0  0  0  0  0  0  0  0
   -0.0120   -2.5980    0.0000 C   0  0  0  0  0  0  0  0  0  0  0  0
   -1.5120   -2.5910    0.0000 C   0  0  0  0  0  0  0  0  0  0  0  0
  1  2  1  0  0  0  0
  2  3  1  0  0  0  0
  2 21  2  0  0  0  0
  3  4  2  0  0  0  0
  3  9  1  0  0  0  0
  4  5  1  0  0  0  0
  4 18  1  0  0  0  0
  5  6  2  0  0  0  0
  5  7  1  0  0  0  0
  7  8  1  0  0  0  0
  7 16  2  0  0  0  0
  8  9  1  0  0  0  0
  8 11  2  0  0  0  0
  9 10  2  0  0  0  0
 11 12  1  0  0  0  0
 11 13  1  0  0  0  0
 13 14  2  0  0  0  0
 14 15  1  0  0  0  0
 14 16  1  0  0  0  0
 16 17  1  0  0  0  0
 18 19  1  0  0  0  0
 18 20  2  0  0  0  0
 20 21  1  0  0  0  0
 21 22  1  0  0  0  0
M  END
>  <Index>
8

>  <Binary_Characterization>
0

$$$$
O1[C@H]([C@@]2([C@@]3(O[C@@H]3C1=O)[C@]1([C@H](CC2)[C@@]2([C@@H](CC1=O)C(C)(C)[C@H](O)CC2=O)C)C)C)c1ccoc1
  MOE2014           3D

 33 38  0  0  1  0  0  0  0  0999 V2000
    0.0000    0.0000   -0.1800 O   0  0  0  0  0  0  0  0  0  0  0  0
    0.3930   -1.4470   -0.1310 C   0  0  2  0  0  0  0  0  0  0  0  0
    1.7220   -1.0400    0.4350 C   0  0  2  0  0  0  0  0  0  0  0  0
    2.3560   -0.0130   -0.3540 C   0  0  2  0  0  0  0  0  0  0  0  0
    2.4280    1.1580    1.1980 O   0  0  0  0  0  0  0  0  0  0  0  0
    1.6800    1.2420   -0.5060 C   0  0  2  0  0  0  0  0  0  0  0  0
    0.2390    1.4810   -0.1610 C   0  0  0  0  0  0  0  0  0  0  0  0
   -0.6360    2.6980    0.0000 O   0  0  0  0  0  0  0  0  0  0  0  0
    3.7970   -0.0250   -0.4290 C   0  0  1  0  0  0  0  0  0  0  0  0
    4.4890   -1.3140   -0.1020 C   0  0  2  0  0  0  0  0  0  0  0  0
    3.7270   -2.5830   -0.3440 C   0  0  0  0  0  0  0  0  0  0  0  0
    2.5860   -2.2590    0.5740 C   0  0  0  0  0  0  0  0  0  0  0  0
    5.9830   -1.3840    0.0000 C   0  0  2  0  0  0  0  0  0  0  0  0
    6.7860   -0.1180    0.0000 C   0  0  1  0  0  0  0  0  0  0  0  0
    6.0910    1.2110    0.0000 C   0  0  0  0  0  0  0  0  0  0  0  0
    4.5920    1.2730    0.0000 C   0  0  0  0  0  0  0  0  0  0  0  0
    3.8870    2.5970    0.0000 O   0  0  0  0  0  0  0  0  0  0  0  0
    8.2850   -0.1810    0.0000 C   0  0  0  0  0  0  0  0  0  0  0  0
    9.6350    0.4720    0.0000 C   0  0  0  0  0  0  0  0  0  0  0  0
    8.4260    1.3130    0.0000 C   0  0  0  0  0  0  0  0  0  0  0  0
    8.9810   -1.5090    0.0000 C   0  0  2  0  0  0  0  0  0  0  0  0
   10.4790   -1.5710    0.0000 O   0  0  0  0  0  0  0  0  0  0  0  0
    8.1770   -2.7760    0.0000 C   0  0  0  0  0  0  0  0  0  0  0  0
    6.6780   -2.7130    0.0000 C   0  0  0  0  0  0  0  0  0  0  0  0
    5.8750   -3.9800    0.0000 O   0  0  0  0  0  0  0  0  0  0  0  0
    5.1270   -2.6160    0.0000 C   0  0  0  0  0  0  0  0  0  0  0  0
    5.2970   -0.0200    0.0000 C   0  0  0  0  0  0  0  0  0  0  0  0
    1.2150   -2.4510    0.0000 C   0  0  0  0  0  0  0  0  0  0  0  0
   -0.3310   -2.7600    0.0000 C   0  0  0  0  0  0  0  0  0  0  0  0
    0.3060   -4.1180    0.0000 C   0  0  0  0  0  0  0  0  0  0  0  0
   -0.7890   -5.1430    0.0000 C   0  0  0  0  0  0  0  0  0  0  0  0
   -2.1030   -4.4190    0.0000 O   0  0  0  0  0  0  0  0  0  0  0  0
   -1.8200   -2.9460    0.0000 C   0  0  0  0  0  0  0  0  0  0  0  0
  1  2  1  0  0  0  0
  1  7  1  0  0  0  0
  2  3  1  0  0  0  0
  2 29  1  0  0  0  0
  3  4  1  0  0  0  0
  3 12  1  0  0  0  0
  3 28  1  0  0  0  0
  4  5  1  0  0  0  0
  4  6  1  0  0  0  0
  4  9  1  0  0  0  0
  5  6  1  0  0  0  0
  6  7  1  0  0  0  0
  7  8  2  0  0  0  0
  9 10  1  0  0  0  0
  9 16  1  0  0  0  0
  9 27  1  0  0  0  0
 10 11  1  0  0  0  0
 10 13  1  0  0  0  0
 11 12  1  0  0  0  0
 13 24  1  0  0  0  0
 13 26  1  0  0  0  0
 14 13  1  1  0  0  0
 14 15  1  0  0  0  0
 14 18  1  0  0  0  0
 15 16  1  0  0  0  0
 16 17  2  0  0  0  0
 18 19  1  0  0  0  0
 18 20  1  0  0  0  0
 18 21  1  0  0  0  0
 21 22  1  6  0  0  0
 21 23  1  0  0  0  0
 23 24  1  0  0  0  0
 24 25  2  0  0  0  0
 29 30  1  0  0  0  0
 29 33  2  0  0  0  0
 30 31  2  0  0  0  0
 31 32  1  0  0  0  0
 32 33  1  0  0  0  0
M  END
>  <Index>
9

>  <Binary_Characterization>
0

$$$$
O1[C@H]([C@]2([C@]3(O[C@H]3C1=O)[C@@]1([C@H](CC2)[C@@]2([C@@H](CC1=O)C(C)(C)[C@H](OC(=O)C)CC2=O)C)C)C)c1ccoc1
  MOE2014           3D

 36 41  0  0  1  0  0  0  0  0999 V2000
    0.0000    0.0000   -0.1800 O   0  0  0  0  0  0  0  0  0  0  0  0
    0.4100    1.4420   -0.1310 C   0  0  2  0  0  0  0  0  0  0  0  0
    1.7340    1.0200    0.4350 C   0  0  1  0  0  0  0  0  0  0  0  0
    2.3560   -0.0140   -0.3540 C   0  0  1  0  0  0  0  0  0  0  0  0
    2.4140   -1.1860    1.1980 O   0  0  0  0  0  0  0  0  0  0  0  0
    1.6650   -1.2620   -0.5060 C   0  0  1  0  0  0  0  0  0  0  0  0
    0.2220   -1.4830   -0.1610 C   0  0  0  0  0  0  0  0  0  0  0  0
   -0.6680   -2.6910    0.0000 O   0  0  0  0  0  0  0  0  0  0  0  0
    3.7970   -0.0190   -0.4290 C   0  0  2  0  0  0  0  0  0  0  0  0
    4.5040    1.2620   -0.1020 C   0  0  2  0  0  0  0  0  0  0  0  0
    3.7570    2.5400   -0.3440 C   0  0  0  0  0  0  0  0  0  0  0  0
    2.6120    2.2280    0.5740 C   0  0  0  0  0  0  0  0  0  0  0  0
    5.9990    1.3150    0.0000 C   0  0  2  0  0  0  0  0  0  0  0  0
    6.7870    0.0400    0.0000 C   0  0  1  0  0  0  0  0  0  0  0  0
    6.0770   -1.2810    0.0000 C   0  0  0  0  0  0  0  0  0  0  0  0
    4.5770   -1.3260    0.0000 C   0  0  0  0  0  0  0  0  0  0  0  0
    3.8560   -2.6420    0.0000 O   0  0  0  0  0  0  0  0  0  0  0  0
    8.2870    0.0850    0.0000 C   0  0  0  0  0  0  0  0  0  0  0  0
    9.6290   -0.5840    0.0000 C   0  0  0  0  0  0  0  0  0  0  0  0
    8.4100   -1.4100    0.0000 C   0  0  0  0  0  0  0  0  0  0  0  0
    8.9970    1.4050    0.0000 C   0  0  2  0  0  0  0  0  0  0  0  0
   10.4970    1.4490    0.0000 O   0  0  0  0  0  0  0  0  0  0  0  0
   11.2070    2.7700    0.0000 C   0  0  0  0  0  0  0  0  0  0  0  0
   10.4190    4.0460    0.0000 O   0  0  0  0  0  0  0  0  0  0  0  0
   12.7070    2.8150    0.0000 C   0  0  0  0  0  0  0  0  0  0  0  0
    8.2090    2.6800    0.0000 C   0  0  0  0  0  0  0  0  0  0  0  0
    6.7090    2.6360    0.0000 C   0  0  0  0  0  0  0  0  0  0  0  0
    5.9210    3.9110    0.0000 O   0  0  0  0  0  0  0  0  0  0  0  0
    5.1570    2.5560    0.0000 C   0  0  0  0  0  0  0  0  0  0  0  0
    5.2970   -0.0420    0.0000 C   0  0  0  0  0  0  0  0  0  0  0  0
    1.2430    2.4370    0.0000 C   0  0  0  0  0  0  0  0  0  0  0  0
   -0.2990    2.7640    0.0000 C   0  0  0  0  0  0  0  0  0  0  0  0
    0.3530    4.1140    0.0000 C   0  0  0  0  0  0  0  0  0  0  0  0
   -0.7300    5.1520    0.0000 C   0  0  0  0  0  0  0  0  0  0  0  0
   -2.0510    4.4430    0.0000 O   0  0  0  0  0  0  0  0  0  0  0  0
   -1.7850    2.9670    0.0000 C   0  0  0  0  0  0  0  0  0  0  0  0
  1  2  1  0  0  0  0
  1  7  1  0  0  0  0
  2  3  1  0  0  0  0
  2 32  1  0  0  0  0
  3  4  1  0  0  0  0
  3 12  1  0  0  0  0
  3 31  1  0  0  0  0
  4  5  1  0  0  0  0
  4  6  1  0  0  0  0
  4  9  1  0  0  0  0
  5  6  1  0  0  0  0
  6  7  1  0  0  0  0
  7  8  2  0  0  0  0
  9 10  1  0  0  0  0
  9 16  1  0  0  0  0
  9 30  1  0  0  0  0
 10 11  1  0  0  0  0
 10 13  1  0  0  0  0
 11 12  1  0  0  0  0
 13 27  1  0  0  0  0
 13 29  1  0  0  0  0
 14 13  1  6  0  0  0
 14 15  1  0  0  0  0
 14 18  1  0  0  0  0
 15 16  1  0  0  0  0
 16 17  2  0  0  0  0
 18 19  1  0  0  0  0
 18 20  1  0  0  0  0
 18 21  1  0  0  0  0
 21 22  1  1  0  0  0
 21 26  1  0  0  0  0
 22 23  1  0  0  0  0
 23 24  2  0  0  0  0
 23 25  1  0  0  0  0
 26 27  1  0  0  0  0
 27 28  2  0  0  0  0
 32 33  1  0  0  0  0
 32 36  2  0  0  0  0
 33 34  2  0  0  0  0
 34 35  1  0  0  0  0
 35 36  1  0  0  0  0
M  END
>  <Index>
10

>  <Binary_Characterization>
0

$$$$
O=C([O-])C1([NH3+])CCC1
  MOE2014           2D

  8  8  0  0  0  0  0  0  0  0999 V2000
    0.0000    0.0000    0.0000 O   0  0  0  0  0  0  0  0  0  0  0  0
   -1.3040    0.7420    0.0000 C   0  0  0  0  0  0  0  0  0  0  0  0
   -1.3130    2.2420    0.0000 O   0  5  0  0  0  0  0  0  0  0  0  0
   -2.5980   -0.0170    0.0000 C   0  0  0  0  0  0  0  0  0  0  0  0
   -1.4020   -0.9220    0.0000 N   0  3  0  0  0  0  0  0  0  0  0  0
   -3.5940    1.1050    0.0000 C   0  0  0  0  0  0  0  0  0  0  0  0
   -4.7160    0.1090    0.0000 C   0  0  0  0  0  0  0  0  0  0  0  0
   -3.7190   -1.0130    0.0000 C   0  0  0  0  0  0  0  0  0  0  0  0
  1  2  2  0  0  0  0
  2  3  1  0  0  0  0
  2  4  1  0  0  0  0
  4  5  1  0  0  0  0
  4  6  1  0  0  0  0
  4  8  1  0  0  0  0
  6  7  1  0  0  0  0
  7  8  1  0  0  0  0
M  CHG  1   3  -1
M  CHG  1   5   1
M  END
>  <Index>
11

>  <Binary_Characterization>
0

$$$$
O=C1N(C)C(=O)Nc2nc[nH]c12
  MOE2014           2D

 12 13  0  0  0  0  0  0  0  0999 V2000
    0.0000    0.0000    0.0000 O   0  0  0  0  0  0  0  0  0  0  0  0
   -0.0070   -1.5000    0.0000 C   0  0  0  0  0  0  0  0  0  0  0  0
    1.2890   -2.2560    0.0000 N   0  0  0  0  0  0  0  0  0  0  0  0
    2.5910   -1.5120    0.0000 C   0  0  0  0  0  0  0  0  0  0  0  0
    1.2820   -3.7560    0.0000 C   0  0  0  0  0  0  0  0  0  0  0  0
    2.5780   -4.5120    0.0000 O   0  0  0  0  0  0  0  0  0  0  0  0
   -0.0200   -4.5000    0.0000 N   0  0  0  0  0  0  0  0  0  0  0  0
   -1.3160   -3.7440    0.0000 C   0  0  0  0  0  0  0  0  0  0  0  0
   -2.7450   -4.2010    0.0000 N   0  0  0  0  0  0  0  0  0  0  0  0
   -3.6210   -2.9840    0.0000 C   0  0  0  0  0  0  0  0  0  0  0  0
   -2.7340   -1.7740    0.0000 N   0  0  0  0  0  0  0  0  0  0  0  0
   -1.3090   -2.2440    0.0000 C   0  0  0  0  0  0  0  0  0  0  0  0
  1  2  2  0  0  0  0
  2  3  1  0  0  0  0
  2 12  1  0  0  0  0
  3  4  1  0  0  0  0
  3  5  1  0  0  0  0
  5  6  2  0  0  0  0
  5  7  1  0  0  0  0
  7  8  1  0  0  0  0
  8  9  1  0  0  0  0
  8 12  2  0  0  0  0
  9 10  2  0  0  0  0
 10 11  1  0  0  0  0
 11 12  1  0  0  0  0
M  END
>  <Index>
12

>  <Binary_Characterization>
0

$$$$
N(C(NC(N)=N)=N)c1ccccc1
  MOE2014           2D

 13 13  0  0  0  0  0  0  0  0999 V2000
    0.0000    0.0000    0.0000 N   0  0  0  0  0  0  0  0  0  0  0  0
    1.2980   -0.7520    0.0000 C   0  0  0  0  0  0  0  0  0  0  0  0
    2.5980   -0.0040    0.0000 N   0  0  0  0  0  0  0  0  0  0  0  0
    3.8960   -0.7560    0.0000 C   0  0  0  0  0  0  0  0  0  0  0  0
    3.8940   -2.2560    0.0000 N   0  0  0  0  0  0  0  0  0  0  0  0
    5.1960   -0.0080    0.0000 N   0  0  0  0  0  0  0  0  0  0  0  0
    1.2960   -2.2520    0.0000 N   0  0  0  0  0  0  0  0  0  0  0  0
   -1.3000   -0.7480    0.0000 C   0  0  0  0  0  0  0  0  0  0  0  0
   -1.3020   -2.2480    0.0000 C   0  0  0  0  0  0  0  0  0  0  0  0
   -2.6030   -2.9960    0.0000 C   0  0  0  0  0  0  0  0  0  0  0  0
   -3.9010   -2.2440    0.0000 C   0  0  0  0  0  0  0  0  0  0  0  0
   -3.8980   -0.7440    0.0000 C   0  0  0  0  0  0  0  0  0  0  0  0
   -2.5980    0.0040    0.0000 C   0  0  0  0  0  0  0  0  0  0  0  0
  1  2  1  0  0  0  0
  1  8  1  0  0  0  0
  2  3  1  0  0  0  0
  2  7  2  0  0  0  0
  3  4  1  0  0  0  0
  4  5  1  0  0  0  0
  4  6  2  0  0  0  0
  8  9  1  0  0  0  0
  8 13  2  0  0  0  0
  9 10  2  0  0  0  0
 10 11  1  0  0  0  0
 11 12  2  0  0  0  0
 12 13  1  0  0  0  0
M  END
>  <Index>
13

>  <Binary_Characterization>
0

$$$$
O=C1[C@H]2[C@@](CC[C@H]3[C@@]2(CC[C@H](OC(=O)C)C3(C)C)C)(C)[C@@]2(CC[C@@]3([C@H](C2=C1)[C@@H](C)[C@@H](CC3)C)C(O)=O)C
  MOE2014           2D

 37 41  0  0  1  0  0  0  0  0999 V2000
    0.0000    0.0000    0.0000 O   0  0  0  0  0  0  0  0  0  0  0  0
   -0.7440    1.3030    0.0000 C   0  0  0  0  0  0  0  0  0  0  0  0
    0.0130    2.5980    0.0000 C   0  0  1  0  0  0  0  0  0  0  0  0
   -0.7310    3.9010    0.0000 C   0  0  1  0  0  0  0  0  0  0  0  0
    0.0250    5.1960    0.0000 C   0  0  0  0  0  0  0  0  0  0  0  0
    1.5250    5.1890    0.0000 C   0  0  0  0  0  0  0  0  0  0  0  0
    2.2690    3.8860    0.0000 C   0  0  1  0  0  0  0  0  0  0  0  0
    1.5130    2.5910    0.0000 C   0  0  2  0  0  0  0  0  0  0  0  0
    2.2560    1.2880    0.0000 C   0  0  0  0  0  0  0  0  0  0  0  0
    3.7560    1.2810    0.0000 C   0  0  0  0  0  0  0  0  0  0  0  0
    4.5130    2.5760    0.0000 C   0  0  2  0  0  0  0  0  0  0  0  0
    6.0130    2.5690    0.0000 O   0  0  0  0  0  0  0  0  0  0  0  0
    6.7560    1.2660    0.0000 C   0  0  0  0  0  0  0  0  0  0  0  0
    6.0000   -0.0290    0.0000 O   0  0  0  0  0  0  0  0  0  0  0  0
    8.2560    1.2590    0.0000 C   0  0  0  0  0  0  0  0  0  0  0  0
    3.7690    3.8790    0.0000 C   0  0  0  0  0  0  0  0  0  0  0  0
    5.0720    4.6220    0.0000 C   0  0  0  0  0  0  0  0  0  0  0  0
    3.7760    5.3790    0.0000 C   0  0  0  0  0  0  0  0  0  0  0  0
    0.7560    1.2950    0.0000 C   0  0  0  0  0  0  0  0  0  0  0  0
   -1.4750    5.2030    0.0000 C   0  0  0  0  0  0  0  0  0  0  0  0
   -2.2310    3.9080    0.0000 C   0  0  2  0  0  0  0  0  0  0  0  0
   -2.9740    5.2110    0.0000 C   0  0  0  0  0  0  0  0  0  0  0  0
   -4.4740    5.2180    0.0000 C   0  0  0  0  0  0  0  0  0  0  0  0
   -5.2310    3.9230    0.0000 C   0  0  2  0  0  0  0  0  0  0  0  0
   -4.4870    2.6200    0.0000 C   0  0  2  0  0  0  0  0  0  0  0  0
   -2.9870    2.6130    0.0000 C   0  0  0  0  0  0  0  0  0  0  0  0
   -2.2440    1.3100    0.0000 C   0  0  0  0  0  0  0  0  0  0  0  0
   -5.2440    1.3250    0.0000 C   0  0  1  0  0  0  0  0  0  0  0  0
   -4.5000    0.0220    0.0000 C   0  0  0  0  0  0  0  0  0  0  0  0
   -6.7440    1.3320    0.0000 C   0  0  1  0  0  0  0  0  0  0  0  0
   -7.4870    2.6350    0.0000 C   0  0  0  0  0  0  0  0  0  0  0  0
   -6.7310    3.9300    0.0000 C   0  0  0  0  0  0  0  0  0  0  0  0
   -7.5000    0.0370    0.0000 C   0  0  0  0  0  0  0  0  0  0  0  0
   -5.9740    5.2260    0.0000 C   0  0  0  0  0  0  0  0  0  0  0  0
   -7.4740    5.2330    0.0000 O   0  0  0  0  0  0  0  0  0  0  0  0
   -5.2180    6.5210    0.0000 O   0  0  0  0  0  0  0  0  0  0  0  0
   -3.7310    3.9150    0.0000 C   0  0  0  0  0  0  0  0  0  0  0  0
  1  2  2  0  0  0  0
  2 27  1  0  0  0  0
  3  2  1  1  0  0  0
  3  4  1  0  0  0  0
  3  8  1  0  0  0  0
  4  5  1  0  0  0  0
  4 20  1  6  0  0  0
  4 21  1  0  0  0  0
  5  6  1  0  0  0  0
  7  6  1  6  0  0  0
  7  8  1  0  0  0  0
  7 16  1  0  0  0  0
  8  9  1  0  0  0  0
  8 19  1  1  0  0  0
  9 10  1  0  0  0  0
 10 11  1  0  0  0  0
 11 12  1  1  0  0  0
 11 16  1  0  0  0  0
 12 13  1  0  0  0  0
 13 14  2  0  0  0  0
 13 15  1  0  0  0  0
 16 17  1  0  0  0  0
 16 18  1  0  0  0  0
 21 22  1  0  0  0  0
 21 26  1  0  0  0  0
 21 37  1  6  0  0  0
 22 23  1  0  0  0  0
 23 24  1  0  0  0  0
 24 25  1  0  0  0  0
 24 32  1  0  0  0  0
 24 34  1  1  0  0  0
 25 26  1  6  0  0  0
 25 28  1  0  0  0  0
 26 27  2  0  0  0  0
 28 29  1  1  0  0  0
 28 30  1  0  0  0  0
 30 31  1  0  0  0  0
 30 33  1  6  0  0  0
 31 32  1  0  0  0  0
 34 35  1  0  0  0  0
 34 36  2  0  0  0  0
M  END
>  <Index>
14

>  <Binary_Characterization>
1

$$$$
O1[C@H]([C@]2([C@@]3(O[C@@H]3C1=O)[C@]1([C@H]([C@]3([C@@H](C[C@H]1OC(=O)C)C(C)(C)[C@H](OC(=O)C)C[C@@H]3OC(=O)C)C)[C@H](OC(=O)C)C2)C)C)c1ccoc1
  MOE2014           3D

 46 51  0  0  1  0  0  0  0  0999 V2000
    0.0000    0.0000   -0.1800 O   0  0  0  0  0  0  0  0  0  0  0  0
    0.4120    1.4410   -0.1310 C   0  0  2  0  0  0  0  0  0  0  0  0
    1.7360    1.0170    0.4350 C   0  0  1  0  0  0  0  0  0  0  0  0
    2.3560   -0.0170   -0.3540 C   0  0  2  0  0  0  0  0  0  0  0  0
    2.4120   -1.1900    1.1980 O   0  0  0  0  0  0  0  0  0  0  0  0
    1.6630   -1.2640   -0.5060 C   0  0  2  0  0  0  0  0  0  0  0  0
    0.2200   -1.4840   -0.1610 C   0  0  0  0  0  0  0  0  0  0  0  0
   -0.6710   -2.6900    0.0000 O   0  0  0  0  0  0  0  0  0  0  0  0
    3.7970   -0.0240   -0.4290 C   0  0  1  0  0  0  0  0  0  0  0  0
    4.5060    1.2560   -0.1020 C   0  0  2  0  0  0  0  0  0  0  0  0
    6.0010    1.3060    0.0000 C   0  0  1  0  0  0  0  0  0  0  0  0
    6.7870    0.0300    0.0000 C   0  0  1  0  0  0  0  0  0  0  0  0
    6.0750   -1.2900    0.0000 C   0  0  0  0  0  0  0  0  0  0  0  0
    4.5760   -1.3330    0.0000 C   0  0  1  0  0  0  0  0  0  0  0  0
    3.8530   -2.6470    0.0000 O   0  0  0  0  0  0  0  0  0  0  0  0
    4.6290   -3.9300    0.0000 C   0  0  0  0  0  0  0  0  0  0  0  0
    6.1290   -3.8990    0.0000 O   0  0  0  0  0  0  0  0  0  0  0  0
    3.9070   -5.2440    0.0000 C   0  0  0  0  0  0  0  0  0  0  0  0
    8.2870    0.0730    0.0000 C   0  0  0  0  0  0  0  0  0  0  0  0
    9.6280   -0.5970    0.0000 C   0  0  0  0  0  0  0  0  0  0  0  0
    8.4080   -1.4220    0.0000 C   0  0  0  0  0  0  0  0  0  0  0  0
    8.9990    1.3920    0.0000 C   0  0  2  0  0  0  0  0  0  0  0  0
   10.4990    1.4350    0.0000 O   0  0  0  0  0  0  0  0  0  0  0  0
   11.2110    2.7550    0.0000 C   0  0  0  0  0  0  0  0  0  0  0  0
   10.4240    4.0320    0.0000 O   0  0  0  0  0  0  0  0  0  0  0  0
   12.7110    2.7980    0.0000 C   0  0  0  0  0  0  0  0  0  0  0  0
    8.2120    2.6690    0.0000 C   0  0  0  0  0  0  0  0  0  0  0  0
    6.7130    2.6260    0.0000 C   0  0  2  0  0  0  0  0  0  0  0  0
    5.9260    3.9030    0.0000 O   0  0  0  0  0  0  0  0  0  0  0  0
    6.6390    5.2230    0.0000 C   0  0  0  0  0  0  0  0  0  0  0  0
    8.1380    5.2660    0.0000 O   0  0  0  0  0  0  0  0  0  0  0  0
    5.8520    6.5000    0.0000 C   0  0  0  0  0  0  0  0  0  0  0  0
    5.1610    2.5490    0.0000 C   0  0  0  0  0  0  0  0  0  0  0  0
    3.7600    2.5350   -0.3440 C   0  0  2  0  0  0  0  0  0  0  0  0
    4.3300    3.9220    0.0000 O   0  0  0  0  0  0  0  0  0  0  0  0
    3.4130    5.1090    0.0000 C   0  0  0  0  0  0  0  0  0  0  0  0
    3.9820    6.4970    0.0000 O   0  0  0  0  0  0  0  0  0  0  0  0
    1.9260    4.9090    0.0000 C   0  0  0  0  0  0  0  0  0  0  0  0
    2.6150    2.2250    0.5740 C   0  0  0  0  0  0  0  0  0  0  0  0
    5.2970   -0.0490    0.0000 C   0  0  0  0  0  0  0  0  0  0  0  0
    1.2460    2.4350    0.0000 C   0  0  0  0  0  0  0  0  0  0  0  0
   -0.2950    2.7640    0.0000 C   0  0  0  0  0  0  0  0  0  0  0  0
    0.3590    4.1140    0.0000 C   0  0  0  0  0  0  0  0  0  0  0  0
   -0.7230    5.1530    0.0000 C   0  0  0  0  0  0  0  0  0  0  0  0
   -2.0450    4.4460    0.0000 O   0  0  0  0  0  0  0  0  0  0  0  0
   -1.7810    2.9690    0.0000 C   0  0  0  0  0  0  0  0  0  0  0  0
  1  2  1  0  0  0  0
  1  7  1  0  0  0  0
  2  3  1  0  0  0  0
  2 42  1  0  0  0  0
  3  4  1  0  0  0  0
  3 39  1  0  0  0  0
  3 41  1  0  0  0  0
  4  5  1  0  0  0  0
  4  6  1  0  0  0  0
  4  9  1  0  0  0  0
  5  6  1  0  0  0  0
  6  7  1  0  0  0  0
  7  8  2  0  0  0  0
  9 10  1  0  0  0  0
  9 14  1  0  0  0  0
  9 40  1  0  0  0  0
 10 11  1  0  0  0  0
 10 34  1  0  0  0  0
 11 12  1  0  0  0  0
 11 28  1  0  0  0  0
 11 33  1  0  0  0  0
 12 13  1  6  0  0  0
 12 19  1  0  0  0  0
 13 14  1  0  0  0  0
 14 15  1  0  0  0  0
 15 16  1  0  0  0  0
 16 17  2  0  0  0  0
 16 18  1  0  0  0  0
 19 20  1  0  0  0  0
 19 21  1  0  0  0  0
 19 22  1  0  0  0  0
 22 23  1  1  0  0  0
 22 27  1  0  0  0  0
 23 24  1  0  0  0  0
 24 25  2  0  0  0  0
 24 26  1  0  0  0  0
 27 28  1  0  0  0  0
 28 29  1  1  0  0  0
 29 30  1  0  0  0  0
 30 31  2  0  0  0  0
 30 32  1  0  0  0  0
 34 35  1  0  0  0  0
 34 39  1  0  0  0  0
 35 36  1  0  0  0  0
 36 37  2  0  0  0  0
 36 38  1  0  0  0  0
 42 43  1  0  0  0  0
 42 46  2  0  0  0  0
 43 44  2  0  0  0  0
 44 45  1  0  0  0  0
 45 46  1  0  0  0  0
M  END
>  <Index>
15

>  <Binary_Characterization>
1

$$$$
Oc1cc2c(CCC3=CC(=O)CC[C@]23C)cc1
  MOE2014           2D

 17 19  0  0  1  0  0  0  0  0999 V2000
    0.0000    0.0000    0.0000 O   0  0  0  0  0  0  0  0  0  0  0  0
    1.2940   -0.7580    0.0000 C   0  0  0  0  0  0  0  0  0  0  0  0
    2.5980   -0.0160    0.0000 C   0  0  0  0  0  0  0  0  0  0  0  0
    3.8920   -0.7740    0.0000 C   0  0  0  0  0  0  0  0  0  0  0  0
    3.8830   -2.2740    0.0000 C   0  0  0  0  0  0  0  0  0  0  0  0
    5.1770   -3.0320    0.0000 C   0  0  0  0  0  0  0  0  0  0  0  0
    6.4810   -2.2900    0.0000 C   0  0  0  0  0  0  0  0  0  0  0  0
    6.4900   -0.7900    0.0000 C   0  0  0  0  0  0  0  0  0  0  0  0
    7.7940   -0.0480    0.0000 C   0  0  0  0  0  0  0  0  0  0  0  0
    7.8030    1.4520    0.0000 C   0  0  0  0  0  0  0  0  0  0  0  0
    9.1070    2.1940    0.0000 O   0  0  0  0  0  0  0  0  0  0  0  0
    6.5090    2.2100    0.0000 C   0  0  0  0  0  0  0  0  0  0  0  0
    5.2050    1.4680    0.0000 C   0  0  0  0  0  0  0  0  0  0  0  0
    5.1960   -0.0320    0.0000 C   0  0  2  0  0  0  0  0  0  0  0  0
    3.9020    0.7260    0.0000 C   0  0  0  0  0  0  0  0  0  0  0  0
    2.5790   -3.0160    0.0000 C   0  0  0  0  0  0  0  0  0  0  0  0
    1.2850   -2.2580    0.0000 C   0  0  0  0  0  0  0  0  0  0  0  0
  1  2  1  0  0  0  0
  2  3  1  0  0  0  0
  2 17  2  0  0  0  0
  3  4  2  0  0  0  0
  4  5  1  0  0  0  0
  4 14  1  0  0  0  0
  5  6  1  0  0  0  0
  5 16  2  0  0  0  0
  6  7  1  0  0  0  0
  7  8  1  0  0  0  0
  8  9  2  0  0  0  0
  8 14  1  0  0  0  0
  9 10  1  0  0  0  0
 10 11  2  0  0  0  0
 10 12  1  0  0  0  0
 12 13  1  0  0  0  0
 13 14  1  0  0  0  0
 14 15  1  6  0  0  0
 16 17  1  0  0  0  0
M  END
>  <Index>
16

>  <Binary_Characterization>
0

$$$$
O(C)c1cc2c(CC[C@H]3C[C@H](O)CC[C@@]23C)cc1
  MOE2014           2D

 18 20  0  0  1  0  0  0  0  0999 V2000
    0.0000    0.0000    0.0000 O   0  0  0  0  0  0  0  0  0  0  0  0
   -1.5000    0.0060    0.0000 C   0  0  0  0  0  0  0  0  0  0  0  0
    0.7550    1.2960    0.0000 C   0  0  0  0  0  0  0  0  0  0  0  0
    2.2550    1.2900    0.0000 C   0  0  0  0  0  0  0  0  0  0  0  0
    3.0100    2.5860    0.0000 C   0  0  0  0  0  0  0  0  0  0  0  0
    2.2650    3.8880    0.0000 C   0  0  0  0  0  0  0  0  0  0  0  0
    3.0200    5.1840    0.0000 C   0  0  0  0  0  0  0  0  0  0  0  0
    4.5200    5.1790    0.0000 C   0  0  0  0  0  0  0  0  0  0  0  0
    5.2650    3.8770    0.0000 C   0  0  1  0  0  0  0  0  0  0  0  0
    6.7650    3.8710    0.0000 C   0  0  0  0  0  0  0  0  0  0  0  0
    7.5100    2.5690    0.0000 C   0  0  2  0  0  0  0  0  0  0  0  0
    9.0100    2.5630    0.0000 O   0  0  0  0  0  0  0  0  0  0  0  0
    6.7550    1.2730    0.0000 C   0  0  0  0  0  0  0  0  0  0  0  0
    5.2550    1.2790    0.0000 C   0  0  0  0  0  0  0  0  0  0  0  0
    4.5100    2.5810    0.0000 C   0  0  1  0  0  0  0  0  0  0  0  0
    3.7550    1.2840    0.0000 C   0  0  0  0  0  0  0  0  0  0  0  0
    0.7650    3.8940    0.0000 C   0  0  0  0  0  0  0  0  0  0  0  0
    0.0100    2.5980    0.0000 C   0  0  0  0  0  0  0  0  0  0  0  0
  1  2  1  0  0  0  0
  1  3  1  0  0  0  0
  3  4  1  0  0  0  0
  3 18  2  0  0  0  0
  4  5  2  0  0  0  0
  5  6  1  0  0  0  0
  5 15  1  0  0  0  0
  6  7  1  0  0  0  0
  6 17  2  0  0  0  0
  7  8  1  0  0  0  0
  9  8  1  1  0  0  0
  9 10  1  0  0  0  0
  9 15  1  0  0  0  0
 10 11  1  0  0  0  0
 11 12  1  6  0  0  0
 11 13  1  0  0  0  0
 13 14  1  0  0  0  0
 14 15  1  0  0  0  0
 15 16  1  6  0  0  0
 17 18  1  0  0  0  0
M  END
>  <Index>
17

>  <Binary_Characterization>
0

$$$$
O1c2cc(OC)ccc2C=C2c3cc(OC)c(OC)cc3OC[C@]12O
  MOE2014           2D

 25 28  0  0  1  0  0  0  0  0999 V2000
    0.0000    0.0000    0.0000 O   0  0  0  0  0  0  0  0  0  0  0  0
    0.7460   -1.3010    0.0000 C   0  0  0  0  0  0  0  0  0  0  0  0
    2.2460   -1.3060    0.0000 C   0  0  0  0  0  0  0  0  0  0  0  0
    2.9920   -2.6080    0.0000 C   0  0  0  0  0  0  0  0  0  0  0  0
    4.4920   -2.6130    0.0000 O   0  0  0  0  0  0  0  0  0  0  0  0
    5.2370   -3.9140    0.0000 C   0  0  0  0  0  0  0  0  0  0  0  0
    2.2370   -3.9040    0.0000 C   0  0  0  0  0  0  0  0  0  0  0  0
    0.7370   -3.9000    0.0000 C   0  0  0  0  0  0  0  0  0  0  0  0
   -0.0080   -2.5980    0.0000 C   0  0  0  0  0  0  0  0  0  0  0  0
   -1.5080   -2.5930    0.0000 C   0  0  0  0  0  0  0  0  0  0  0  0
   -2.2540   -1.2920    0.0000 C   0  0  0  0  0  0  0  0  0  0  0  0
   -3.7540   -1.2870    0.0000 C   0  0  0  0  0  0  0  0  0  0  0  0
   -4.5080   -2.5830    0.0000 C   0  0  0  0  0  0  0  0  0  0  0  0
   -6.0080   -2.5790    0.0000 C   0  0  0  0  0  0  0  0  0  0  0  0
   -6.7630   -3.8750    0.0000 O   0  0  0  0  0  0  0  0  0  0  0  0
   -6.0170   -5.1770    0.0000 C   0  0  0  0  0  0  0  0  0  0  0  0
   -6.7540   -1.2770    0.0000 C   0  0  0  0  0  0  0  0  0  0  0  0
   -8.2540   -1.2720    0.0000 O   0  0  0  0  0  0  0  0  0  0  0  0
   -9.0000    0.0290    0.0000 C   0  0  0  0  0  0  0  0  0  0  0  0
   -6.0000    0.0200    0.0000 C   0  0  0  0  0  0  0  0  0  0  0  0
   -4.5000    0.0150    0.0000 C   0  0  0  0  0  0  0  0  0  0  0  0
   -3.7460    1.3110    0.0000 O   0  0  0  0  0  0  0  0  0  0  0  0
   -2.2460    1.3060    0.0000 C   0  0  0  0  0  0  0  0  0  0  0  0
   -1.5000    0.0050    0.0000 C   0  0  2  0  0  0  0  0  0  0  0  0
   -0.7460    1.3010    0.0000 O   0  0  0  0  0  0  0  0  0  0  0  0
  1  2  1  0  0  0  0
  1 24  1  0  0  0  0
  2  3  2  0  0  0  0
  2  9  1  0  0  0  0
  3  4  1  0  0  0  0
  4  5  1  0  0  0  0
  4  7  2  0  0  0  0
  5  6  1  0  0  0  0
  7  8  1  0  0  0  0
  8  9  2  0  0  0  0
  9 10  1  0  0  0  0
 10 11  2  0  0  0  0
 11 12  1  0  0  0  0
 11 24  1  0  0  0  0
 12 13  1  0  0  0  0
 12 21  2  0  0  0  0
 13 14  2  0  0  0  0
 14 15  1  0  0  0  0
 14 17  1  0  0  0  0
 15 16  1  0  0  0  0
 17 18  1  0  0  0  0
 17 20  2  0  0  0  0
 18 19  1  0  0  0  0
 20 21  1  0  0  0  0
 21 22  1  0  0  0  0
 22 23  1  0  0  0  0
 23 24  1  0  0  0  0
 24 25  1  1  0  0  0
M  END
>  <Index>
18

>  <Binary_Characterization>
0

$$$$
O1c2cc(OC)c(OC)cc2[C@@]2(O)[C@H](Oc3c(ccc(O)c3C(O)=O)C2=O)C1
  MOE2014           2D

 28 31  0  0  1  0  0  0  0  0999 V2000
    0.0000    0.0000    0.0000 O   0  0  0  0  0  0  0  0  0  0  0  0
    0.7580   -1.2940    0.0000 C   0  0  0  0  0  0  0  0  0  0  0  0
    2.2580   -1.2850    0.0000 C   0  0  0  0  0  0  0  0  0  0  0  0
    3.0160   -2.5800    0.0000 C   0  0  0  0  0  0  0  0  0  0  0  0
    4.5160   -2.5700    0.0000 O   0  0  0  0  0  0  0  0  0  0  0  0
    5.2580   -1.2670    0.0000 C   0  0  0  0  0  0  0  0  0  0  0  0
    2.2740   -3.8830    0.0000 C   0  0  0  0  0  0  0  0  0  0  0  0
    3.0320   -5.1780    0.0000 O   0  0  0  0  0  0  0  0  0  0  0  0
    2.2900   -6.4810    0.0000 C   0  0  0  0  0  0  0  0  0  0  0  0
    0.7740   -3.8920    0.0000 C   0  0  0  0  0  0  0  0  0  0  0  0
    0.0160   -2.5980    0.0000 C   0  0  0  0  0  0  0  0  0  0  0  0
   -1.4840   -2.6070    0.0000 C   0  0  1  0  0  0  0  0  0  0  0  0
   -2.9840   -2.6160    0.0000 O   0  0  0  0  0  0  0  0  0  0  0  0
   -2.2420   -1.3130    0.0000 C   0  0  2  0  0  0  0  0  0  0  0  0
   -3.7420   -1.3220    0.0000 O   0  0  0  0  0  0  0  0  0  0  0  0
   -4.4840   -2.6260    0.0000 C   0  0  0  0  0  0  0  0  0  0  0  0
   -3.7260   -3.9200    0.0000 C   0  0  0  0  0  0  0  0  0  0  0  0
   -4.4680   -5.2240    0.0000 C   0  0  0  0  0  0  0  0  0  0  0  0
   -5.9680   -5.2330    0.0000 C   0  0  0  0  0  0  0  0  0  0  0  0
   -6.7260   -3.9390    0.0000 C   0  0  0  0  0  0  0  0  0  0  0  0
   -8.2260   -3.9480    0.0000 O   0  0  0  0  0  0  0  0  0  0  0  0
   -5.9840   -2.6350    0.0000 C   0  0  0  0  0  0  0  0  0  0  0  0
   -6.7420   -1.3400    0.0000 C   0  0  0  0  0  0  0  0  0  0  0  0
   -8.2420   -1.3500    0.0000 O   0  0  0  0  0  0  0  0  0  0  0  0
   -6.0000   -0.0370    0.0000 O   0  0  0  0  0  0  0  0  0  0  0  0
   -2.2260   -3.9110    0.0000 C   0  0  0  0  0  0  0  0  0  0  0  0
   -1.4680   -5.2050    0.0000 O   0  0  0  0  0  0  0  0  0  0  0  0
   -1.5000   -0.0090    0.0000 C   0  0  0  0  0  0  0  0  0  0  0  0
  1  2  1  0  0  0  0
  1 28  1  0  0  0  0
  2  3  1  0  0  0  0
  2 11  2  0  0  0  0
  3  4  2  0  0  0  0
  4  5  1  0  0  0  0
  4  7  1  0  0  0  0
  5  6  1  0  0  0  0
  7  8  1  0  0  0  0
  7 10  2  0  0  0  0
  8  9  1  0  0  0  0
 10 11  1  0  0  0  0
 11 12  1  0  0  0  0
 12 13  1  1  0  0  0
 12 14  1  0  0  0  0
 12 26  1  0  0  0  0
 14 15  1  0  0  0  0
 14 28  1  6  0  0  0
 15 16  1  0  0  0  0
 16 17  1  0  0  0  0
 16 22  2  0  0  0  0
 17 18  2  0  0  0  0
 17 26  1  0  0  0  0
 18 19  1  0  0  0  0
 19 20  2  0  0  0  0
 20 21  1  0  0  0  0
 20 22  1  0  0  0  0
 22 23  1  0  0  0  0
 23 24  1  0  0  0  0
 23 25  2  0  0  0  0
 26 27  2  0  0  0  0
M  END
>  <Index>
19

>  <Binary_Characterization>
0

$$$$
O=C1CC[C@@]2([C@H](C1)CCc1cc(ccc12)C)C
  MOE2014           2D

 17 19  0  0  1  0  0  0  0  0999 V2000
    0.0000    0.0000    0.0000 O   0  0  0  0  0  0  0  0  0  0  0  0
    1.5000   -0.0090    0.0000 C   0  0  0  0  0  0  0  0  0  0  0  0
    2.2420   -1.3130    0.0000 C   0  0  0  0  0  0  0  0  0  0  0  0
    3.7420   -1.3220    0.0000 C   0  0  0  0  0  0  0  0  0  0  0  0
    4.5000   -0.0280    0.0000 C   0  0  2  0  0  0  0  0  0  0  0  0
    3.7580    1.2760    0.0000 C   0  0  2  0  0  0  0  0  0  0  0  0
    2.2580    1.2850    0.0000 C   0  0  0  0  0  0  0  0  0  0  0  0
    4.5160    2.5700    0.0000 C   0  0  0  0  0  0  0  0  0  0  0  0
    6.0160    2.5600    0.0000 C   0  0  0  0  0  0  0  0  0  0  0  0
    6.7580    1.2570    0.0000 C   0  0  0  0  0  0  0  0  0  0  0  0
    8.2580    1.2470    0.0000 C   0  0  0  0  0  0  0  0  0  0  0  0
    9.0000   -0.0560    0.0000 C   0  0  0  0  0  0  0  0  0  0  0  0
    8.2420   -1.3510    0.0000 C   0  0  0  0  0  0  0  0  0  0  0  0
    6.7420   -1.3410    0.0000 C   0  0  0  0  0  0  0  0  0  0  0  0
    6.0000   -0.0380    0.0000 C   0  0  0  0  0  0  0  0  0  0  0  0
   10.5000   -0.0660    0.0000 C   0  0  0  0  0  0  0  0  0  0  0  0
    3.0000   -0.0190    0.0000 C   0  0  0  0  0  0  0  0  0  0  0  0
  1  2  2  0  0  0  0
  2  3  1  0  0  0  0
  2  7  1  0  0  0  0
  3  4  1  0  0  0  0
  4  5  1  0  0  0  0
  5  6  1  0  0  0  0
  5 15  1  0  0  0  0
  5 17  1  1  0  0  0
  6  7  1  0  0  0  0
  6  8  1  6  0  0  0
  8  9  1  0  0  0  0
  9 10  1  0  0  0  0
 10 11  2  0  0  0  0
 10 15  1  0  0  0  0
 11 12  1  0  0  0  0
 12 13  2  0  0  0  0
 12 16  1  0  0  0  0
 13 14  1  0  0  0  0
 14 15  2  0  0  0  0
M  END
>  <Index>
20

>  <Binary_Characterization>
0

$$$$
O(C)c1c2c(ccc1)[C@@]1(C(=CC(=O)CC1)CC2)C
  MOE2014           2D

 18 20  0  0  1  0  0  0  0  0999 V2000
    0.0000    0.0000    0.0000 O   0  0  0  0  0  0  0  0  0  0  0  0
   -1.5000    0.0000    0.0000 C   0  0  0  0  0  0  0  0  0  0  0  0
    0.7500    1.2990    0.0000 C   0  0  0  0  0  0  0  0  0  0  0  0
    2.2500    1.2980    0.0000 C   0  0  0  0  0  0  0  0  0  0  0  0
    3.0010    2.5970    0.0000 C   0  0  0  0  0  0  0  0  0  0  0  0
    2.2510    3.8960    0.0000 C   0  0  0  0  0  0  0  0  0  0  0  0
    0.7510    3.8970    0.0000 C   0  0  0  0  0  0  0  0  0  0  0  0
    0.0010    2.5980    0.0000 C   0  0  0  0  0  0  0  0  0  0  0  0
    4.5010    2.5970    0.0000 C   0  0  2  0  0  0  0  0  0  0  0  0
    5.2500    1.2970    0.0000 C   0  0  0  0  0  0  0  0  0  0  0  0
    6.7500    1.2970    0.0000 C   0  0  0  0  0  0  0  0  0  0  0  0
    7.5010    2.5960    0.0000 C   0  0  0  0  0  0  0  0  0  0  0  0
    9.0010    2.5950    0.0000 O   0  0  0  0  0  0  0  0  0  0  0  0
    6.7510    3.8950    0.0000 C   0  0  0  0  0  0  0  0  0  0  0  0
    5.2510    3.8960    0.0000 C   0  0  0  0  0  0  0  0  0  0  0  0
    4.5000   -0.0010    0.0000 C   0  0  0  0  0  0  0  0  0  0  0  0
    3.0000   -0.0010    0.0000 C   0  0  0  0  0  0  0  0  0  0  0  0
    3.7510    3.8960    0.0000 C   0  0  0  0  0  0  0  0  0  0  0  0
  1  2  1  0  0  0  0
  1  3  1  0  0  0  0
  3  4  2  0  0  0  0
  3  8  1  0  0  0  0
  4  5  1  0  0  0  0
  4 17  1  0  0  0  0
  5  6  2  0  0  0  0
  5  9  1  0  0  0  0
  6  7  1  0  0  0  0
  7  8  2  0  0  0  0
  9 10  1  0  0  0  0
  9 15  1  0  0  0  0
  9 18  1  6  0  0  0
 10 11  2  0  0  0  0
 10 16  1  0  0  0  0
 11 12  1  0  0  0  0
 12 13  2  0  0  0  0
 12 14  1  0  0  0  0
 14 15  1  0  0  0  0
 16 17  1  0  0  0  0
M  END
>  <Index>
21

>  <Binary_Characterization>
0

$$$$
O(C)c1c2c(ccc1)[C@]1([C@@H](CC(=O)CC1)CC2)C
  MOE2014           2D

 18 20  0  0  1  0  0  0  0  0999 V2000
    0.0000    0.0000    0.0000 O   0  0  0  0  0  0  0  0  0  0  0  0
   -1.5000    0.0000    0.0000 C   0  0  0  0  0  0  0  0  0  0  0  0
    0.7500    1.2990    0.0000 C   0  0  0  0  0  0  0  0  0  0  0  0
    2.2500    1.2980    0.0000 C   0  0  0  0  0  0  0  0  0  0  0  0
    3.0010    2.5970    0.0000 C   0  0  0  0  0  0  0  0  0  0  0  0
    2.2510    3.8960    0.0000 C   0  0  0  0  0  0  0  0  0  0  0  0
    0.7510    3.8970    0.0000 C   0  0  0  0  0  0  0  0  0  0  0  0
    0.0010    2.5980    0.0000 C   0  0  0  0  0  0  0  0  0  0  0  0
    4.5010    2.5970    0.0000 C   0  0  1  0  0  0  0  0  0  0  0  0
    5.2500    1.2970    0.0000 C   0  0  1  0  0  0  0  0  0  0  0  0
    6.7500    1.2970    0.0000 C   0  0  0  0  0  0  0  0  0  0  0  0
    7.5010    2.5960    0.0000 C   0  0  0  0  0  0  0  0  0  0  0  0
    9.0010    2.5950    0.0000 O   0  0  0  0  0  0  0  0  0  0  0  0
    6.7510    3.8950    0.0000 C   0  0  0  0  0  0  0  0  0  0  0  0
    5.2510    3.8960    0.0000 C   0  0  0  0  0  0  0  0  0  0  0  0
    4.5000   -0.0010    0.0000 C   0  0  0  0  0  0  0  0  0  0  0  0
    3.0000   -0.0010    0.0000 C   0  0  0  0  0  0  0  0  0  0  0  0
    3.7510    3.8960    0.0000 C   0  0  0  0  0  0  0  0  0  0  0  0
  1  2  1  0  0  0  0
  1  3  1  0  0  0  0
  3  4  2  0  0  0  0
  3  8  1  0  0  0  0
  4  5  1  0  0  0  0
  4 17  1  0  0  0  0
  5  6  2  0  0  0  0
  5  9  1  0  0  0  0
  6  7  1  0  0  0  0
  7  8  2  0  0  0  0
  9 10  1  0  0  0  0
  9 15  1  0  0  0  0
  9 18  1  1  0  0  0
 10 11  1  0  0  0  0
 10 16  1  1  0  0  0
 11 12  1  0  0  0  0
 12 13  2  0  0  0  0
 12 14  1  0  0  0  0
 14 15  1  0  0  0  0
 16 17  1  0  0  0  0
M  END
>  <Index>
22

>  <Binary_Characterization>
0

$$$$
O=C1[C@@H]2[C@@H](CC\C(=C\CC1)\C)C(C2)(C)C
  MOE2014           2D

 15 16  0  0  1  0  0  0  0  0999 V2000
    0.0000    0.0000    0.0000 O   0  0  0  0  0  0  0  0  0  0  0  0
    0.5090   -1.4110    0.0000 C   0  0  0  0  0  0  0  0  0  0  0  0
   -0.6430   -2.3720    0.0000 C   0  0  2  0  0  0  0  0  0  0  0  0
   -0.9080   -3.8480    0.0000 C   0  0  1  0  0  0  0  0  0  0  0  0
   -0.1620   -5.1500    0.0000 C   0  0  0  0  0  0  0  0  0  0  0  0
    1.2470   -5.6670    0.0000 C   0  0  0  0  0  0  0  0  0  0  0  0
    2.6580   -5.1580    0.0000 C   0  0  0  0  0  0  0  0  0  0  0  0
    3.4110   -3.8610    0.0000 C   0  0  0  0  0  0  0  0  0  0  0  0
    3.1550   -2.3830    0.0000 C   0  0  0  0  0  0  0  0  0  0  0  0
    2.0090   -1.4150    0.0000 C   0  0  0  0  0  0  0  0  0  0  0  0
    3.6180   -6.3100    0.0000 C   0  0  0  0  0  0  0  0  0  0  0  0
   -2.3840   -3.5840    0.0000 C   0  0  0  0  0  0  0  0  0  0  0  0
   -2.1190   -2.1070    0.0000 C   0  0  0  0  0  0  0  0  0  0  0  0
   -2.9320   -4.9800    0.0000 C   0  0  0  0  0  0  0  0  0  0  0  0
   -3.8840   -3.6120    0.0000 C   0  0  0  0  0  0  0  0  0  0  0  0
  1  2  2  0  0  0  0
  2 10  1  0  0  0  0
  3  2  1  6  0  0  0
  3  4  1  0  0  0  0
  3 13  1  0  0  0  0
  4  5  1  0  0  0  0
  4 12  1  1  0  0  0
  5  6  1  0  0  0  0
  6  7  1  0  0  0  0
  7  8  2  0  0  0  0
  7 11  1  0  0  0  0
  8  9  1  0  0  0  0
  9 10  1  0  0  0  0
 12 13  1  0  0  0  0
 12 14  1  0  0  0  0
 12 15  1  0  0  0  0
M  END
>  <Index>
23

>  <Binary_Characterization>
0

$$$$
O1[C@H]([C@@]2(C(C[C@@H]1OC)=C1[C@@H](CC2)[C@@]2(C)[C@@H](CC(OC)=O)C(C)(C)C(=O)[C@@H](C1)C2=O)C)c1ccoc1
  MOE2014           2D

 35 39  0  0  1  0  0  0  0  0999 V2000
    0.0000    0.0000    0.0000 O   0  0  0  0  0  0  0  0  0  0  0  0
    0.7520    1.2980    0.0000 C   0  0  2  0  0  0  0  0  0  0  0  0
    2.2520    1.2950    0.0000 C   0  0  2  0  0  0  0  0  0  0  0  0
    3.0000   -0.0050    0.0000 C   0  0  0  0  0  0  0  0  0  0  0  0
    2.2480   -1.3030    0.0000 C   0  0  0  0  0  0  0  0  0  0  0  0
    0.7480   -1.3000    0.0000 C   0  0  2  0  0  0  0  0  0  0  0  0
   -0.0040   -2.5980    0.0000 O   0  0  0  0  0  0  0  0  0  0  0  0
   -1.5040   -2.5960    0.0000 C   0  0  0  0  0  0  0  0  0  0  0  0
    4.5290    0.0250    0.0000 C   0  0  0  0  0  0  0  0  0  0  0  0
    5.2420    1.2910    0.0000 C   0  0  1  0  0  0  0  0  0  0  0  0
    4.5040    2.5910    0.0000 C   0  0  0  0  0  0  0  0  0  0  0  0
    3.0040    2.5930    0.0000 C   0  0  0  0  0  0  0  0  0  0  0  0
    6.7870    0.7170    0.0000 C   0  0  1  0  0  0  0  0  0  0  0  0
    6.7790    2.2170    0.0000 C   0  0  0  0  0  0  0  0  0  0  0  0
    6.2980   -0.9220    0.0000 C   0  0  1  0  0  0  0  0  0  0  0  0
    7.5080   -1.8090    0.0000 C   0  0  0  0  0  0  0  0  0  0  0  0
    8.8810   -1.2040    0.0000 C   0  0  0  0  0  0  0  0  0  0  0  0
   10.0910   -2.0910    0.0000 O   0  0  0  0  0  0  0  0  0  0  0  0
   11.4640   -1.4870    0.0000 C   0  0  0  0  0  0  0  0  0  0  0  0
    9.0440    0.2870    0.0000 O   0  0  0  0  0  0  0  0  0  0  0  0
    5.2350   -1.6370    0.0000 C   0  0  0  0  0  0  0  0  0  0  0  0
    3.8630   -1.0310    0.0000 C   0  0  0  0  0  0  0  0  0  0  0  0
    4.3630   -2.8570    0.0000 C   0  0  0  0  0  0  0  0  0  0  0  0
    6.7240   -1.8490    0.0000 C   0  0  0  0  0  0  0  0  0  0  0  0
    7.5200   -3.1200    0.0000 O   0  0  0  0  0  0  0  0  0  0  0  0
    7.2660   -0.1610    0.0000 C   0  0  1  0  0  0  0  0  0  0  0  0
    5.6420    0.4230    0.0000 C   0  0  0  0  0  0  0  0  0  0  0  0
    7.9890    1.1070    0.0000 C   0  0  0  0  0  0  0  0  0  0  0  0
    9.1530    2.0520    0.0000 O   0  0  0  0  0  0  0  0  0  0  0  0
    1.4950    2.5900    0.0000 C   0  0  0  0  0  0  0  0  0  0  0  0
    0.0040    2.5980    0.0000 C   0  0  0  0  0  0  0  0  0  0  0  0
   -1.4870    2.7570    0.0000 C   0  0  0  0  0  0  0  0  0  0  0  0
   -1.7970    4.2250    0.0000 C   0  0  0  0  0  0  0  0  0  0  0  0
   -0.4960    4.9730    0.0000 O   0  0  0  0  0  0  0  0  0  0  0  0
    0.6170    3.9670    0.0000 C   0  0  0  0  0  0  0  0  0  0  0  0
  1  2  1  0  0  0  0
  1  6  1  0  0  0  0
  2  3  1  0  0  0  0
  2 31  1  1  0  0  0
  3  4  1  0  0  0  0
  3 12  1  0  0  0  0
  3 30  1  6  0  0  0
  4  5  1  0  0  0  0
  4  9  2  0  0  0  0
  5  6  1  0  0  0  0
  6  7  1  6  0  0  0
  7  8  1  0  0  0  0
  9 27  1  0  0  0  0
 10  9  1  1  0  0  0
 10 11  1  0  0  0  0
 10 13  1  0  0  0  0
 11 12  1  0  0  0  0
 13 14  1  1  0  0  0
 13 15  1  0  0  0  0
 13 28  1  0  0  0  0
 15 16  1  1  0  0  0
 15 21  1  0  0  0  0
 16 17  1  0  0  0  0
 17 18  1  0  0  0  0
 17 20  2  0  0  0  0
 18 19  1  0  0  0  0
 21 22  1  0  0  0  0
 21 23  1  0  0  0  0
 21 24  1  0  0  0  0
 24 25  2  0  0  0  0
 26 24  1  1  0  0  0
 26 27  1  0  0  0  0
 26 28  1  0  0  0  0
 28 29  2  0  0  0  0
 31 32  1  0  0  0  0
 31 35  2  0  0  0  0
 32 33  2  0  0  0  0
 33 34  1  0  0  0  0
 34 35  1  0  0  0  0
M  END
>  <Index>
24

>  <Binary_Characterization>
0

$$$$
NC[C@]1([C@@H]2CCc3cc(ccc3[C@@]2(CCC1)C)C(C)C)C
  MOE2014           2D

 21 23  0  0  1  0  0  0  0  0999 V2000
    0.0000    0.0000    0.0000 N   0  0  0  0  0  0  0  0  0  0  0  0
   -1.2970   -0.7540    0.0000 C   0  0  0  0  0  0  0  0  0  0  0  0
   -2.5980   -0.0070    0.0000 C   0  0  1  0  0  0  0  0  0  0  0  0
   -4.0980   -0.0120    0.0000 C   0  0  2  0  0  0  0  0  0  0  0  0
   -4.8440   -1.3130    0.0000 C   0  0  0  0  0  0  0  0  0  0  0  0
   -6.3440   -1.3170    0.0000 C   0  0  0  0  0  0  0  0  0  0  0  0
   -7.0980   -0.0200    0.0000 C   0  0  0  0  0  0  0  0  0  0  0  0
   -8.5980   -0.0240    0.0000 C   0  0  0  0  0  0  0  0  0  0  0  0
   -9.3520    1.2730    0.0000 C   0  0  0  0  0  0  0  0  0  0  0  0
   -8.6050    2.5740    0.0000 C   0  0  0  0  0  0  0  0  0  0  0  0
   -7.1050    2.5780    0.0000 C   0  0  0  0  0  0  0  0  0  0  0  0
   -6.3520    1.2810    0.0000 C   0  0  0  0  0  0  0  0  0  0  0  0
   -4.8520    1.2850    0.0000 C   0  0  2  0  0  0  0  0  0  0  0  0
   -4.1050    2.5870    0.0000 C   0  0  0  0  0  0  0  0  0  0  0  0
   -2.6050    2.5910    0.0000 C   0  0  0  0  0  0  0  0  0  0  0  0
   -1.8520    1.2940    0.0000 C   0  0  0  0  0  0  0  0  0  0  0  0
   -3.3520    1.2900    0.0000 C   0  0  0  0  0  0  0  0  0  0  0  0
  -10.8520    1.2680    0.0000 C   0  0  0  0  0  0  0  0  0  0  0  0
  -11.5980   -0.0330    0.0000 C   0  0  0  0  0  0  0  0  0  0  0  0
  -11.6050    2.5650    0.0000 C   0  0  0  0  0  0  0  0  0  0  0  0
   -2.5940   -1.5070    0.0000 C   0  0  0  0  0  0  0  0  0  0  0  0
  1  2  1  0  0  0  0
  3  2  1  1  0  0  0
  3  4  1  0  0  0  0
  3 16  1  0  0  0  0
  3 21  1  6  0  0  0
  4  5  1  6  0  0  0
  4 13  1  0  0  0  0
  5  6  1  0  0  0  0
  6  7  1  0  0  0  0
  7  8  2  0  0  0  0
  7 12  1  0  0  0  0
  8  9  1  0  0  0  0
  9 10  2  0  0  0  0
  9 18  1  0  0  0  0
 10 11  1  0  0  0  0
 11 12  2  0  0  0  0
 12 13  1  0  0  0  0
 13 14  1  0  0  0  0
 13 17  1  1  0  0  0
 14 15  1  0  0  0  0
 15 16  1  0  0  0  0
 18 19  1  0  0  0  0
 18 20  1  0  0  0  0
M  END
>  <Index>
25

>  <Binary_Characterization>
0

$$$$
Oc1ccc2c(CC[C@H]3[C@](CCC[C@@]23C)(CO)C)c1C(C)C
  MOE2014           2D

 22 24  0  0  1  0  0  0  0  0999 V2000
    0.0000    0.0000    0.0000 O   0  0  0  0  0  0  0  0  0  0  0  0
    1.5000    0.0130    0.0000 C   0  0  0  0  0  0  0  0  0  0  0  0
    2.2610   -1.2800    0.0000 C   0  0  0  0  0  0  0  0  0  0  0  0
    3.7610   -1.2680    0.0000 C   0  0  0  0  0  0  0  0  0  0  0  0
    4.5000    0.0380    0.0000 C   0  0  0  0  0  0  0  0  0  0  0  0
    3.7390    1.3300    0.0000 C   0  0  0  0  0  0  0  0  0  0  0  0
    4.4780    2.6360    0.0000 C   0  0  0  0  0  0  0  0  0  0  0  0
    5.9780    2.6480    0.0000 C   0  0  0  0  0  0  0  0  0  0  0  0
    6.7390    1.3550    0.0000 C   0  0  1  0  0  0  0  0  0  0  0  0
    8.2390    1.3680    0.0000 C   0  0  2  0  0  0  0  0  0  0  0  0
    9.0000    0.0750    0.0000 C   0  0  0  0  0  0  0  0  0  0  0  0
    8.2610   -1.2300    0.0000 C   0  0  0  0  0  0  0  0  0  0  0  0
    6.7610   -1.2430    0.0000 C   0  0  0  0  0  0  0  0  0  0  0  0
    6.0000    0.0500    0.0000 C   0  0  1  0  0  0  0  0  0  0  0  0
    5.2610   -1.2550    0.0000 C   0  0  0  0  0  0  0  0  0  0  0  0
    9.5320    2.1290    0.0000 C   0  0  0  0  0  0  0  0  0  0  0  0
   10.8370    1.3890    0.0000 O   0  0  0  0  0  0  0  0  0  0  0  0
    8.2260    2.8680    0.0000 C   0  0  0  0  0  0  0  0  0  0  0  0
    2.2390    1.3180    0.0000 C   0  0  0  0  0  0  0  0  0  0  0  0
    1.4780    2.6100    0.0000 C   0  0  0  0  0  0  0  0  0  0  0  0
   -0.0220    2.5980    0.0000 C   0  0  0  0  0  0  0  0  0  0  0  0
    2.2170    3.9160    0.0000 C   0  0  0  0  0  0  0  0  0  0  0  0
  1  2  1  0  0  0  0
  2  3  1  0  0  0  0
  2 19  2  0  0  0  0
  3  4  2  0  0  0  0
  4  5  1  0  0  0  0
  5  6  2  0  0  0  0
  5 14  1  0  0  0  0
  6  7  1  0  0  0  0
  6 19  1  0  0  0  0
  7  8  1  0  0  0  0
  9  8  1  1  0  0  0
  9 10  1  0  0  0  0
  9 14  1  0  0  0  0
 10 11  1  0  0  0  0
 10 16  1  1  0  0  0
 10 18  1  6  0  0  0
 11 12  1  0  0  0  0
 12 13  1  0  0  0  0
 13 14  1  0  0  0  0
 14 15  1  6  0  0  0
 16 17  1  0  0  0  0
 19 20  1  0  0  0  0
 20 21  1  0  0  0  0
 20 22  1  0  0  0  0
M  END
>  <Index>
26

>  <Binary_Characterization>
1

$$$$
O[C@H]([C@H](N)C)c1ccccc1
  MOE2014           2D

 11 11  0  0  1  0  0  0  0  0999 V2000
    0.0000    0.0000    0.0000 O   0  0  0  0  0  0  0  0  0  0  0  0
   -0.7390    1.3060    0.0000 C   0  0  2  0  0  0  0  0  0  0  0  0
    0.0230    2.5980    0.0000 C   0  0  2  0  0  0  0  0  0  0  0  0
   -0.7160    3.9030    0.0000 N   0  0  0  0  0  0  0  0  0  0  0  0
    1.5230    2.5850    0.0000 C   0  0  0  0  0  0  0  0  0  0  0  0
   -2.2390    1.3190    0.0000 C   0  0  0  0  0  0  0  0  0  0  0  0
   -2.9770    2.6240    0.0000 C   0  0  0  0  0  0  0  0  0  0  0  0
   -4.4770    2.6370    0.0000 C   0  0  0  0  0  0  0  0  0  0  0  0
   -5.2390    1.3450    0.0000 C   0  0  0  0  0  0  0  0  0  0  0  0
   -4.5000    0.0390    0.0000 C   0  0  0  0  0  0  0  0  0  0  0  0
   -3.0000    0.0260    0.0000 C   0  0  0  0  0  0  0  0  0  0  0  0
  2  1  1  1  0  0  0
  2  3  1  0  0  0  0
  2  6  1  0  0  0  0
  3  4  1  0  0  0  0
  3  5  1  6  0  0  0
  6  7  1  0  0  0  0
  6 11  2  0  0  0  0
  7  8  2  0  0  0  0
  8  9  1  0  0  0  0
  9 10  2  0  0  0  0
 10 11  1  0  0  0  0
M  END
>  <Index>
27

>  <Binary_Characterization>
0

$$$$
O1[C@H](c2c(c(OC)c(OC)cc2)C1=O)[C@@H]1N(CCc2c1cc1OCOc1c2)C
  MOE2014           2D

 28 32  0  0  1  0  0  0  0  0999 V2000
    0.0000    0.0000    0.0000 O   0  0  0  0  0  0  0  0  0  0  0  0
   -0.1630    1.4910    0.0000 C   0  0  2  0  0  0  0  0  0  0  0  0
    1.2050    2.1070    0.0000 C   0  0  0  0  0  0  0  0  0  0  0  0
    2.2130    0.9970    0.0000 C   0  0  0  0  0  0  0  0  0  0  0  0
    3.6790    1.3150    0.0000 C   0  0  0  0  0  0  0  0  0  0  0  0
    4.6870    0.2040    0.0000 O   0  0  0  0  0  0  0  0  0  0  0  0
    6.1530    0.5220    0.0000 C   0  0  0  0  0  0  0  0  0  0  0  0
    4.1360    2.7430    0.0000 C   0  0  0  0  0  0  0  0  0  0  0  0
    5.6020    3.0610    0.0000 O   0  0  0  0  0  0  0  0  0  0  0  0
    6.0600    4.4900    0.0000 C   0  0  0  0  0  0  0  0  0  0  0  0
    3.1280    3.8540    0.0000 C   0  0  0  0  0  0  0  0  0  0  0  0
    1.6620    3.5360    0.0000 C   0  0  0  0  0  0  0  0  0  0  0  0
    1.4690   -0.3060    0.0000 C   0  0  0  0  0  0  0  0  0  0  0  0
    2.0840   -1.6730    0.0000 O   0  0  0  0  0  0  0  0  0  0  0  0
   -1.4650    2.2360    0.0000 C   0  0  2  0  0  0  0  0  0  0  0  0
   -1.4720    3.7360    0.0000 N   0  0  3  0  0  0  0  0  0  0  0  0
   -2.7740    4.4800    0.0000 C   0  0  0  0  0  0  0  0  0  0  0  0
   -4.0700    3.7250    0.0000 C   0  0  0  0  0  0  0  0  0  0  0  0
   -4.0630    2.2250    0.0000 C   0  0  0  0  0  0  0  0  0  0  0  0
   -2.7610    1.4800    0.0000 C   0  0  0  0  0  0  0  0  0  0  0  0
   -2.7550   -0.0200    0.0000 C   0  0  0  0  0  0  0  0  0  0  0  0
   -4.0510   -0.7750    0.0000 C   0  0  0  0  0  0  0  0  0  0  0  0
   -4.3560   -2.2440    0.0000 O   0  0  0  0  0  0  0  0  0  0  0  0
   -5.8470   -2.4070    0.0000 C   0  0  0  0  0  0  0  0  0  0  0  0
   -6.4630   -1.0390    0.0000 O   0  0  0  0  0  0  0  0  0  0  0  0
   -5.3530   -0.0310    0.0000 C   0  0  0  0  0  0  0  0  0  0  0  0
   -5.3590    1.4690    0.0000 C   0  0  0  0  0  0  0  0  0  0  0  0
   -0.1760    4.4910    0.0000 C   0  0  0  0  0  0  0  0  0  0  0  0
  1 13  1  0  0  0  0
  2  1  1  1  0  0  0
  2  3  1  0  0  0  0
  2 15  1  0  0  0  0
  3  4  1  0  0  0  0
  3 12  2  0  0  0  0
  4  5  2  0  0  0  0
  4 13  1  0  0  0  0
  5  6  1  0  0  0  0
  5  8  1  0  0  0  0
  6  7  1  0  0  0  0
  8  9  1  0  0  0  0
  8 11  2  0  0  0  0
  9 10  1  0  0  0  0
 11 12  1  0  0  0  0
 13 14  2  0  0  0  0
 15 16  1  1  0  0  0
 15 20  1  0  0  0  0
 16 17  1  0  0  0  0
 16 28  1  0  0  0  0
 17 18  1  0  0  0  0
 18 19  1  0  0  0  0
 19 20  2  0  0  0  0
 19 27  1  0  0  0  0
 20 21  1  0  0  0  0
 21 22  2  0  0  0  0
 22 23  1  0  0  0  0
 22 26  1  0  0  0  0
 23 24  1  0  0  0  0
 24 25  1  0  0  0  0
 25 26  1  0  0  0  0
 26 27  2  0  0  0  0
M  END
>  <Index>
28

>  <Binary_Characterization>
0

$$$$
O1c2c(C[C@@H](OC(=O)c3cc(O)c(O)c(O)c3)[C@H]1c1cc(O)c(O)c(O)c1-c1c(O)c(O)c(O)cc1[C@H]1Oc3c(C[C@H]1OC(=O)c1cc(O)c(O)c(O)c1)c(O)cc(O)c3)c(O)cc(O)c2
  MOE2014           2D

 66 73  0  0  1  0  0  0  0  0999 V2000
   -0.1720   -0.9850    0.0000 O   0  0  0  0  0  0  0  0  0  0  0  0
    0.0910   -2.4620    0.0000 C   0  0  0  0  0  0  0  0  0  0  0  0
   -1.0560   -3.4280    0.0000 C   0  0  0  0  0  0  0  0  0  0  0  0
   -2.4670   -2.9170    0.0000 C   0  0  0  0  0  0  0  0  0  0  0  0
   -2.7300   -1.4410    0.0000 C   0  0  1  0  0  0  0  0  0  0  0  0
   -4.1400   -0.9300    0.0000 O   0  0  0  0  0  0  0  0  0  0  0  0
   -4.4030    0.5470    0.0000 C   0  0  0  0  0  0  0  0  0  0  0  0
   -3.2560    1.5130    0.0000 O   0  0  0  0  0  0  0  0  0  0  0  0
   -5.8140    1.0570    0.0000 C   0  0  0  0  0  0  0  0  0  0  0  0
   -6.9610    0.0910    0.0000 C   0  0  0  0  0  0  0  0  0  0  0  0
   -8.3710    0.6020    0.0000 C   0  0  0  0  0  0  0  0  0  0  0  0
   -9.5190   -0.3640    0.0000 O   0  0  0  0  0  0  0  0  0  0  0  0
   -8.6340    2.0790    0.0000 C   0  0  0  0  0  0  0  0  0  0  0  0
  -10.0450    2.5890    0.0000 O   0  0  0  0  0  0  0  0  0  0  0  0
   -7.4870    3.0450    0.0000 C   0  0  0  0  0  0  0  0  0  0  0  0
   -7.7500    4.5220    0.0000 O   0  0  0  0  0  0  0  0  0  0  0  0
   -6.0770    2.5340    0.0000 C   0  0  0  0  0  0  0  0  0  0  0  0
   -1.5820   -0.4740    0.0000 C   0  0  1  0  0  0  0  0  0  0  0  0
   -1.1520    1.9880    0.0000 C   0  0  0  0  0  0  0  0  0  0  0  0
   -2.5630    2.4990    0.0000 C   0  0  0  0  0  0  0  0  0  0  0  0
   -2.8260    3.9760    0.0000 C   0  0  0  0  0  0  0  0  0  0  0  0
   -4.2360    4.4860    0.0000 O   0  0  0  0  0  0  0  0  0  0  0  0
   -1.6780    4.9420    0.0000 C   0  0  0  0  0  0  0  0  0  0  0  0
   -1.9410    6.4190    0.0000 O   0  0  0  0  0  0  0  0  0  0  0  0
   -0.2680    4.4310    0.0000 C   0  0  0  0  0  0  0  0  0  0  0  0
    1.1410    4.9470    0.0000 O   0  0  0  0  0  0  0  0  0  0  0  0
   -0.0050    2.9540    0.0000 C   0  0  0  0  0  0  0  0  0  0  0  0
    1.1460    1.9920    0.0000 C   0  0  0  0  0  0  0  0  0  0  0  0
    0.3980    0.6920    0.0000 C   0  0  0  0  0  0  0  0  0  0  0  0
   -1.0130    1.2030    0.0000 O   0  0  0  0  0  0  0  0  0  0  0  0
    1.1500   -0.6060    0.0000 C   0  0  0  0  0  0  0  0  0  0  0  0
    0.4020   -1.9060    0.0000 O   0  0  0  0  0  0  0  0  0  0  0  0
    2.6500   -0.6030    0.0000 C   0  0  0  0  0  0  0  0  0  0  0  0
    3.4020   -1.9010    0.0000 O   0  0  0  0  0  0  0  0  0  0  0  0
    3.3980    0.6970    0.0000 C   0  0  0  0  0  0  0  0  0  0  0  0
    2.6460    1.9950    0.0000 C   0  0  0  0  0  0  0  0  0  0  0  0
    3.7930    2.9610    0.0000 C   0  0  1  0  0  0  0  0  0  0  0  0
    3.2780    4.3700    0.0000 O   0  0  0  0  0  0  0  0  0  0  0  0
    4.2400    5.5200    0.0000 C   0  0  0  0  0  0  0  0  0  0  0  0
    5.7170    5.2620    0.0000 C   0  0  0  0  0  0  0  0  0  0  0  0
    6.2330    3.8540    0.0000 C   0  0  0  0  0  0  0  0  0  0  0  0
    5.2710    2.7030    0.0000 C   0  0  1  0  0  0  0  0  0  0  0  0
    5.7860    1.2940    0.0000 O   0  0  0  0  0  0  0  0  0  0  0  0
    7.2640    1.0360    0.0000 C   0  0  0  0  0  0  0  0  0  0  0  0
    8.2260    2.1870    0.0000 O   0  0  0  0  0  0  0  0  0  0  0  0
    7.7790   -0.3720    0.0000 C   0  0  0  0  0  0  0  0  0  0  0  0
    9.2570   -0.6300    0.0000 C   0  0  0  0  0  0  0  0  0  0  0  0
    9.7720   -2.0390    0.0000 C   0  0  0  0  0  0  0  0  0  0  0  0
   11.2500   -2.2970    0.0000 O   0  0  0  0  0  0  0  0  0  0  0  0
    8.8100   -3.1900    0.0000 C   0  0  0  0  0  0  0  0  0  0  0  0
    9.3260   -4.5980    0.0000 O   0  0  0  0  0  0  0  0  0  0  0  0
    7.3320   -2.9320    0.0000 C   0  0  0  0  0  0  0  0  0  0  0  0
    6.3700   -4.0820    0.0000 O   0  0  0  0  0  0  0  0  0  0  0  0
    6.8170   -1.5230    0.0000 C   0  0  0  0  0  0  0  0  0  0  0  0
    6.6800    6.4130    0.0000 C   0  0  0  0  0  0  0  0  0  0  0  0
    8.1570    6.1550    0.0000 O   0  0  0  0  0  0  0  0  0  0  0  0
    6.1640    7.8220    0.0000 C   0  0  0  0  0  0  0  0  0  0  0  0
    4.6870    8.0800    0.0000 C   0  0  0  0  0  0  0  0  0  0  0  0
    4.1710    9.4880    0.0000 O   0  0  0  0  0  0  0  0  0  0  0  0
    3.7240    6.9290    0.0000 C   0  0  0  0  0  0  0  0  0  0  0  0
   -0.7930   -4.9050    0.0000 C   0  0  0  0  0  0  0  0  0  0  0  0
   -1.9410   -5.8710    0.0000 O   0  0  0  0  0  0  0  0  0  0  0  0
    0.6170   -5.4150    0.0000 C   0  0  0  0  0  0  0  0  0  0  0  0
    1.7640   -4.4490    0.0000 C   0  0  0  0  0  0  0  0  0  0  0  0
    3.1750   -4.9600    0.0000 O   0  0  0  0  0  0  0  0  0  0  0  0
    1.5010   -2.9720    0.0000 C   0  0  0  0  0  0  0  0  0  0  0  0
  1  2  1  0  0  0  0
  1 18  1  0  0  0  0
  2  3  2  0  0  0  0
  2 66  1  0  0  0  0
  3  4  1  0  0  0  0
  3 61  1  0  0  0  0
  4  5  1  0  0  0  0
  5  6  1  1  0  0  0
  5 18  1  0  0  0  0
  6  7  1  0  0  0  0
  7  8  2  0  0  0  0
  7  9  1  0  0  0  0
  9 10  2  0  0  0  0
  9 17  1  0  0  0  0
 10 11  1  0  0  0  0
 11 12  1  0  0  0  0
 11 13  2  0  0  0  0
 13 14  1  0  0  0  0
 13 15  1  0  0  0  0
 15 16  1  0  0  0  0
 15 17  2  0  0  0  0
 18 19  1  1  0  0  0
 19 20  2  0  0  0  0
 19 27  1  0  0  0  0
 20 21  1  0  0  0  0
 21 22  1  0  0  0  0
 21 23  2  0  0  0  0
 23 24  1  0  0  0  0
 23 25  1  0  0  0  0
 25 26  1  0  0  0  0
 25 27  2  0  0  0  0
 27 28  1  0  0  0  0
 28 29  2  0  0  0  0
 28 36  1  0  0  0  0
 29 30  1  0  0  0  0
 29 31  1  0  0  0  0
 31 32  1  0  0  0  0
 31 33  2  0  0  0  0
 33 34  1  0  0  0  0
 33 35  1  0  0  0  0
 35 36  2  0  0  0  0
 37 36  1  1  0  0  0
 37 38  1  0  0  0  0
 37 42  1  0  0  0  0
 38 39  1  0  0  0  0
 39 40  2  0  0  0  0
 39 60  1  0  0  0  0
 40 41  1  0  0  0  0
 40 55  1  0  0  0  0
 41 42  1  0  0  0  0
 42 43  1  1  0  0  0
 43 44  1  0  0  0  0
 44 45  2  0  0  0  0
 44 46  1  0  0  0  0
 46 47  2  0  0  0  0
 46 54  1  0  0  0  0
 47 48  1  0  0  0  0
 48 49  1  0  0  0  0
 48 50  2  0  0  0  0
 50 51  1  0  0  0  0
 50 52  1  0  0  0  0
 52 53  1  0  0  0  0
 52 54  2  0  0  0  0
 55 56  1  0  0  0  0
 55 57  2  0  0  0  0
 57 58  1  0  0  0  0
 58 59  1  0  0  0  0
 58 60  2  0  0  0  0
 61 62  1  0  0  0  0
 61 63  2  0  0  0  0
 63 64  1  0  0  0  0
 64 65  1  0  0  0  0
 64 66  2  0  0  0  0
M  END
>  <Index>
29

>  <Binary_Characterization>
0

$$$$
O1c2c(C[C@@H](OC(=O)c3cc(O)c(O)c(O)c3)[C@H]1c1cc(O)c(O)c(O)c1-c1c(O)c(O)c(O)cc1[C@H]1Oc3c(C[C@H]1O)c(O)cc(O)c3)c(O)cc(O)c2
  MOE2014           2D

 55 61  0  0  1  0  0  0  0  0999 V2000
    0.0000    0.0000    0.0000 O   0  0  0  0  0  0  0  0  0  0  0  0
   -1.3020    0.7440    0.0000 C   0  0  0  0  0  0  0  0  0  0  0  0
   -2.5980   -0.0110    0.0000 C   0  0  0  0  0  0  0  0  0  0  0  0
   -2.5910   -1.5110    0.0000 C   0  0  0  0  0  0  0  0  0  0  0  0
   -1.2890   -2.2560    0.0000 C   0  0  1  0  0  0  0  0  0  0  0  0
   -1.2830   -3.7560    0.0000 O   0  0  0  0  0  0  0  0  0  0  0  0
   -2.5780   -4.5110    0.0000 C   0  0  0  0  0  0  0  0  0  0  0  0
   -3.8810   -3.7670    0.0000 O   0  0  0  0  0  0  0  0  0  0  0  0
   -2.5720   -6.0110    0.0000 C   0  0  0  0  0  0  0  0  0  0  0  0
   -3.8680   -6.7670    0.0000 C   0  0  0  0  0  0  0  0  0  0  0  0
   -3.8610   -8.2670    0.0000 C   0  0  0  0  0  0  0  0  0  0  0  0
   -5.1570   -9.0230    0.0000 O   0  0  0  0  0  0  0  0  0  0  0  0
   -2.5590   -9.0110    0.0000 C   0  0  0  0  0  0  0  0  0  0  0  0
   -2.5520  -10.5110    0.0000 O   0  0  0  0  0  0  0  0  0  0  0  0
   -1.2630   -8.2560    0.0000 C   0  0  0  0  0  0  0  0  0  0  0  0
    0.0390   -9.0000    0.0000 O   0  0  0  0  0  0  0  0  0  0  0  0
   -1.2690   -6.7560    0.0000 C   0  0  0  0  0  0  0  0  0  0  0  0
    0.0070   -1.5000    0.0000 C   0  0  1  0  0  0  0  0  0  0  0  0
    1.3090   -2.2440    0.0000 C   0  0  0  0  0  0  0  0  0  0  0  0
    0.8020   -3.6560    0.0000 C   0  0  0  0  0  0  0  0  0  0  0  0
    1.7710   -4.8010    0.0000 C   0  0  0  0  0  0  0  0  0  0  0  0
    1.2640   -6.2130    0.0000 O   0  0  0  0  0  0  0  0  0  0  0  0
    3.2470   -4.5340    0.0000 C   0  0  0  0  0  0  0  0  0  0  0  0
    4.2160   -5.6790    0.0000 O   0  0  0  0  0  0  0  0  0  0  0  0
    3.7540   -3.1220    0.0000 C   0  0  0  0  0  0  0  0  0  0  0  0
    5.0500   -2.3670    0.0000 O   0  0  0  0  0  0  0  0  0  0  0  0
    2.7850   -1.9770    0.0000 C   0  0  0  0  0  0  0  0  0  0  0  0
    2.7780   -0.4770    0.0000 C   0  0  0  0  0  0  0  0  0  0  0  0
    1.6250    0.4820    0.0000 C   0  0  0  0  0  0  0  0  0  0  0  0
    0.1250    0.4750    0.0000 O   0  0  0  0  0  0  0  0  0  0  0  0
    1.8790    1.9600    0.0000 C   0  0  0  0  0  0  0  0  0  0  0  0
    0.7260    2.9190    0.0000 O   0  0  0  0  0  0  0  0  0  0  0  0
    3.2860    2.4790    0.0000 C   0  0  0  0  0  0  0  0  0  0  0  0
    3.5400    3.9580    0.0000 O   0  0  0  0  0  0  0  0  0  0  0  0
    4.4400    1.5200    0.0000 C   0  0  0  0  0  0  0  0  0  0  0  0
    4.1860    0.0420    0.0000 C   0  0  0  0  0  0  0  0  0  0  0  0
    5.4880   -0.7020    0.0000 C   0  0  1  0  0  0  0  0  0  0  0  0
    6.0070   -2.1100    0.0000 O   0  0  0  0  0  0  0  0  0  0  0  0
    7.4850   -2.3640    0.0000 C   0  0  0  0  0  0  0  0  0  0  0  0
    8.4450   -1.2100    0.0000 C   0  0  0  0  0  0  0  0  0  0  0  0
    7.9250    0.1970    0.0000 C   0  0  0  0  0  0  0  0  0  0  0  0
    6.4470    0.4510    0.0000 C   0  0  1  0  0  0  0  0  0  0  0  0
    5.9280    1.8580    0.0000 O   0  0  0  0  0  0  0  0  0  0  0  0
    9.9230   -1.4640    0.0000 C   0  0  0  0  0  0  0  0  0  0  0  0
   10.8820   -0.3110    0.0000 O   0  0  0  0  0  0  0  0  0  0  0  0
   10.4420   -2.8720    0.0000 C   0  0  0  0  0  0  0  0  0  0  0  0
    9.4830   -4.0250    0.0000 C   0  0  0  0  0  0  0  0  0  0  0  0
   10.0020   -5.4320    0.0000 O   0  0  0  0  0  0  0  0  0  0  0  0
    8.0050   -3.7710    0.0000 C   0  0  0  0  0  0  0  0  0  0  0  0
   -3.9000    0.7330    0.0000 C   0  0  0  0  0  0  0  0  0  0  0  0
   -5.1960   -0.0230    0.0000 O   0  0  0  0  0  0  0  0  0  0  0  0
   -3.9070    2.2330    0.0000 C   0  0  0  0  0  0  0  0  0  0  0  0
   -2.6110    2.9890    0.0000 C   0  0  0  0  0  0  0  0  0  0  0  0
   -2.6180    4.4890    0.0000 O   0  0  0  0  0  0  0  0  0  0  0  0
   -1.3090    2.2440    0.0000 C   0  0  0  0  0  0  0  0  0  0  0  0
  1  2  1  0  0  0  0
  1 18  1  0  0  0  0
  2  3  2  0  0  0  0
  2 55  1  0  0  0  0
  3  4  1  0  0  0  0
  3 50  1  0  0  0  0
  4  5  1  0  0  0  0
  5  6  1  6  0  0  0
  5 18  1  0  0  0  0
  6  7  1  0  0  0  0
  7  8  2  0  0  0  0
  7  9  1  0  0  0  0
  9 10  2  0  0  0  0
  9 17  1  0  0  0  0
 10 11  1  0  0  0  0
 11 12  1  0  0  0  0
 11 13  2  0  0  0  0
 13 14  1  0  0  0  0
 13 15  1  0  0  0  0
 15 16  1  0  0  0  0
 15 17  2  0  0  0  0
 18 19  1  6  0  0  0
 19 20  2  0  0  0  0
 19 27  1  0  0  0  0
 20 21  1  0  0  0  0
 21 22  1  0  0  0  0
 21 23  2  0  0  0  0
 23 24  1  0  0  0  0
 23 25  1  0  0  0  0
 25 26  1  0  0  0  0
 25 27  2  0  0  0  0
 27 28  1  0  0  0  0
 28 29  2  0  0  0  0
 28 36  1  0  0  0  0
 29 30  1  0  0  0  0
 29 31  1  0  0  0  0
 31 32  1  0  0  0  0
 31 33  2  0  0  0  0
 33 34  1  0  0  0  0
 33 35  1  0  0  0  0
 35 36  2  0  0  0  0
 37 36  1  6  0  0  0
 37 38  1  0  0  0  0
 37 42  1  0  0  0  0
 38 39  1  0  0  0  0
 39 40  2  0  0  0  0
 39 49  1  0  0  0  0
 40 41  1  0  0  0  0
 40 44  1  0  0  0  0
 41 42  1  0  0  0  0
 42 43  1  6  0  0  0
 44 45  1  0  0  0  0
 44 46  2  0  0  0  0
 46 47  1  0  0  0  0
 47 48  1  0  0  0  0
 47 49  2  0  0  0  0
 50 51  1  0  0  0  0
 50 52  2  0  0  0  0
 52 53  1  0  0  0  0
 53 54  1  0  0  0  0
 53 55  2  0  0  0  0
M  END
>  <Index>
30

>  <Binary_Characterization>
1

$$$$
O1[C@H](CO)[C@@H](O)[C@H](O)[C@@H](O)[C@@H]1Oc1cc(O)c(cc1)C(=O)\C=C\c1ccccc1
  MOE2014           2D

 29 31  0  0  1  0  0  0  0  0999 V2000
    0.0000    0.0000    0.0000 O   0  0  0  0  0  0  0  0  0  0  0  0
   -0.7580    1.2940    0.0000 C   0  0  2  0  0  0  0  0  0  0  0  0
   -0.0160    2.5980    0.0000 C   0  0  0  0  0  0  0  0  0  0  0  0
   -0.7740    3.8930    0.0000 O   0  0  0  0  0  0  0  0  0  0  0  0
   -2.2580    1.2850    0.0000 C   0  0  1  0  0  0  0  0  0  0  0  0
   -3.0160    2.5800    0.0000 O   0  0  0  0  0  0  0  0  0  0  0  0
   -3.0000   -0.0180    0.0000 C   0  0  2  0  0  0  0  0  0  0  0  0
   -4.5000   -0.0270    0.0000 O   0  0  0  0  0  0  0  0  0  0  0  0
   -2.2420   -1.3130    0.0000 C   0  0  1  0  0  0  0  0  0  0  0  0
   -2.9840   -2.6160    0.0000 O   0  0  0  0  0  0  0  0  0  0  0  0
   -0.7420   -1.3040    0.0000 C   0  0  2  0  0  0  0  0  0  0  0  0
    0.0160   -2.5980    0.0000 O   0  0  0  0  0  0  0  0  0  0  0  0
    1.5160   -2.5890    0.0000 C   0  0  0  0  0  0  0  0  0  0  0  0
    2.2740   -3.8830    0.0000 C   0  0  0  0  0  0  0  0  0  0  0  0
    3.7740   -3.8740    0.0000 C   0  0  0  0  0  0  0  0  0  0  0  0
    4.5310   -5.1690    0.0000 O   0  0  0  0  0  0  0  0  0  0  0  0
    4.5160   -2.5710    0.0000 C   0  0  0  0  0  0  0  0  0  0  0  0
    3.7580   -1.2760    0.0000 C   0  0  0  0  0  0  0  0  0  0  0  0
    2.2580   -1.2850    0.0000 C   0  0  0  0  0  0  0  0  0  0  0  0
    6.0160   -2.5620    0.0000 C   0  0  0  0  0  0  0  0  0  0  0  0
    6.7730   -3.8560    0.0000 O   0  0  0  0  0  0  0  0  0  0  0  0
    6.7580   -1.2580    0.0000 C   0  0  0  0  0  0  0  0  0  0  0  0
    8.2580   -1.2490    0.0000 C   0  0  0  0  0  0  0  0  0  0  0  0
    9.0000    0.0540    0.0000 C   0  0  0  0  0  0  0  0  0  0  0  0
   10.5000    0.0640    0.0000 C   0  0  0  0  0  0  0  0  0  0  0  0
   11.2420    1.3670    0.0000 C   0  0  0  0  0  0  0  0  0  0  0  0
   10.4840    2.6620    0.0000 C   0  0  0  0  0  0  0  0  0  0  0  0
    8.9840    2.6530    0.0000 C   0  0  0  0  0  0  0  0  0  0  0  0
    8.2420    1.3490    0.0000 C   0  0  0  0  0  0  0  0  0  0  0  0
  1  2  1  0  0  0  0
  1 11  1  0  0  0  0
  2  3  1  1  0  0  0
  2  5  1  0  0  0  0
  3  4  1  0  0  0  0
  5  6  1  6  0  0  0
  5  7  1  0  0  0  0
  7  8  1  1  0  0  0
  7  9  1  0  0  0  0
  9 10  1  6  0  0  0
  9 11  1  0  0  0  0
 11 12  1  1  0  0  0
 12 13  1  0  0  0  0
 13 14  1  0  0  0  0
 13 19  2  0  0  0  0
 14 15  2  0  0  0  0
 15 16  1  0  0  0  0
 15 17  1  0  0  0  0
 17 18  2  0  0  0  0
 17 20  1  0  0  0  0
 18 19  1  0  0  0  0
 20 21  2  0  0  0  0
 20 22  1  0  0  0  0
 22 23  2  0  0  0  0
 23 24  1  0  0  0  0
 24 25  1  0  0  0  0
 24 29  2  0  0  0  0
 25 26  2  0  0  0  0
 26 27  1  0  0  0  0
 27 28  2  0  0  0  0
 28 29  1  0  0  0  0
M  END
>  <Index>
31

>  <Binary_Characterization>
0

$$$$
Oc1ccccc1C(=O)\C=C(/O)\c1ccccc1
  MOE2014           2D

 18 19  0  0  0  0  0  0  0  0999 V2000
    0.0000    0.0000    0.0000 O   0  0  0  0  0  0  0  0  0  0  0  0
    0.7460   -1.3010    0.0000 C   0  0  0  0  0  0  0  0  0  0  0  0
   -0.0080   -2.5980    0.0000 C   0  0  0  0  0  0  0  0  0  0  0  0
    0.7380   -3.8990    0.0000 C   0  0  0  0  0  0  0  0  0  0  0  0
    2.2380   -3.9040    0.0000 C   0  0  0  0  0  0  0  0  0  0  0  0
    2.9920   -2.6070    0.0000 C   0  0  0  0  0  0  0  0  0  0  0  0
    2.2460   -1.3060    0.0000 C   0  0  0  0  0  0  0  0  0  0  0  0
    3.0000   -0.0090    0.0000 C   0  0  0  0  0  0  0  0  0  0  0  0
    2.2540    1.2920    0.0000 O   0  0  0  0  0  0  0  0  0  0  0  0
    4.5000   -0.0130    0.0000 C   0  0  0  0  0  0  0  0  0  0  0  0
    5.2540    1.2830    0.0000 C   0  0  0  0  0  0  0  0  0  0  0  0
    4.5080    2.5850    0.0000 O   0  0  0  0  0  0  0  0  0  0  0  0
    6.7540    1.2790    0.0000 C   0  0  0  0  0  0  0  0  0  0  0  0
    7.5000   -0.0220    0.0000 C   0  0  0  0  0  0  0  0  0  0  0  0
    9.0000   -0.0270    0.0000 C   0  0  0  0  0  0  0  0  0  0  0  0
    9.7540    1.2700    0.0000 C   0  0  0  0  0  0  0  0  0  0  0  0
    9.0080    2.5710    0.0000 C   0  0  0  0  0  0  0  0  0  0  0  0
    7.5080    2.5760    0.0000 C   0  0  0  0  0  0  0  0  0  0  0  0
  1  2  1  0  0  0  0
  2  3  1  0  0  0  0
  2  7  2  0  0  0  0
  3  4  2  0  0  0  0
  4  5  1  0  0  0  0
  5  6  2  0  0  0  0
  6  7  1  0  0  0  0
  7  8  1  0  0  0  0
  8  9  2  0  0  0  0
  8 10  1  0  0  0  0
 10 11  2  0  0  0  0
 11 12  1  0  0  0  0
 11 13  1  0  0  0  0
 13 14  1  0  0  0  0
 13 18  2  0  0  0  0
 14 15  2  0  0  0  0
 15 16  1  0  0  0  0
 16 17  2  0  0  0  0
 17 18  1  0  0  0  0
M  END
>  <Index>
32

>  <Binary_Characterization>
0

$$$$
O1C=C(c2ccc(OC)cc2OC)C(=O)c2c1cc(O)cc2
  MOE2014           2D

 22 24  0  0  0  0  0  0  0  0999 V2000
    0.0000    0.0000    0.0000 O   0  0  0  0  0  0  0  0  0  0  0  0
   -1.5000   -0.0090    0.0000 C   0  0  0  0  0  0  0  0  0  0  0  0
   -2.2420   -1.3120    0.0000 C   0  0  0  0  0  0  0  0  0  0  0  0
   -3.7420   -1.3210    0.0000 C   0  0  0  0  0  0  0  0  0  0  0  0
   -4.4850   -2.6240    0.0000 C   0  0  0  0  0  0  0  0  0  0  0  0
   -5.9850   -2.6330    0.0000 C   0  0  0  0  0  0  0  0  0  0  0  0
   -6.7420   -1.3380    0.0000 C   0  0  0  0  0  0  0  0  0  0  0  0
   -8.2420   -1.3470    0.0000 O   0  0  0  0  0  0  0  0  0  0  0  0
   -8.9850   -2.6500    0.0000 C   0  0  0  0  0  0  0  0  0  0  0  0
   -6.0000   -0.0350    0.0000 C   0  0  0  0  0  0  0  0  0  0  0  0
   -4.5000   -0.0260    0.0000 C   0  0  0  0  0  0  0  0  0  0  0  0
   -3.7570    1.2770    0.0000 O   0  0  0  0  0  0  0  0  0  0  0  0
   -4.5150    2.5720    0.0000 C   0  0  0  0  0  0  0  0  0  0  0  0
   -1.4850   -2.6070    0.0000 C   0  0  0  0  0  0  0  0  0  0  0  0
   -2.2270   -3.9100    0.0000 O   0  0  0  0  0  0  0  0  0  0  0  0
    0.0150   -2.5980    0.0000 C   0  0  0  0  0  0  0  0  0  0  0  0
    0.7570   -1.2950    0.0000 C   0  0  0  0  0  0  0  0  0  0  0  0
    2.2570   -1.2860    0.0000 C   0  0  0  0  0  0  0  0  0  0  0  0
    3.0150   -2.5810    0.0000 C   0  0  0  0  0  0  0  0  0  0  0  0
    4.5150   -2.5720    0.0000 O   0  0  0  0  0  0  0  0  0  0  0  0
    2.2720   -3.8840    0.0000 C   0  0  0  0  0  0  0  0  0  0  0  0
    0.7720   -3.8930    0.0000 C   0  0  0  0  0  0  0  0  0  0  0  0
  1  2  1  0  0  0  0
  1 17  1  0  0  0  0
  2  3  2  0  0  0  0
  3  4  1  0  0  0  0
  3 14  1  0  0  0  0
  4  5  1  0  0  0  0
  4 11  2  0  0  0  0
  5  6  2  0  0  0  0
  6  7  1  0  0  0  0
  7  8  1  0  0  0  0
  7 10  2  0  0  0  0
  8  9  1  0  0  0  0
 10 11  1  0  0  0  0
 11 12  1  0  0  0  0
 12 13  1  0  0  0  0
 14 15  2  0  0  0  0
 14 16  1  0  0  0  0
 16 17  1  0  0  0  0
 16 22  2  0  0  0  0
 17 18  2  0  0  0  0
 18 19  1  0  0  0  0
 19 20  1  0  0  0  0
 19 21  2  0  0  0  0
 21 22  1  0  0  0  0
M  END
>  <Index>
33

>  <Binary_Characterization>
0

$$$$
O(C)c1ccc(C(=O)c2ccc(O)cc2)c(O)c1O
  MOE2014           2D

 19 20  0  0  0  0  0  0  0  0999 V2000
    0.0000    0.0000    0.0000 O   0  0  0  0  0  0  0  0  0  0  0  0
    0.0060   -1.5000    0.0000 C   0  0  0  0  0  0  0  0  0  0  0  0
    1.2960    0.7550    0.0000 C   0  0  0  0  0  0  0  0  0  0  0  0
    2.5980    0.0100    0.0000 C   0  0  0  0  0  0  0  0  0  0  0  0
    3.8940    0.7650    0.0000 C   0  0  0  0  0  0  0  0  0  0  0  0
    3.8880    2.2650    0.0000 C   0  0  0  0  0  0  0  0  0  0  0  0
    5.1840    3.0200    0.0000 C   0  0  0  0  0  0  0  0  0  0  0  0
    5.1790    4.5200    0.0000 O   0  0  0  0  0  0  0  0  0  0  0  0
    6.4860    2.2750    0.0000 C   0  0  0  0  0  0  0  0  0  0  0  0
    6.4920    0.7750    0.0000 C   0  0  0  0  0  0  0  0  0  0  0  0
    7.7940    0.0300    0.0000 C   0  0  0  0  0  0  0  0  0  0  0  0
    9.0900    0.7850    0.0000 C   0  0  0  0  0  0  0  0  0  0  0  0
   10.3920    0.0410    0.0000 O   0  0  0  0  0  0  0  0  0  0  0  0
    9.0840    2.2850    0.0000 C   0  0  0  0  0  0  0  0  0  0  0  0
    7.7820    3.0300    0.0000 C   0  0  0  0  0  0  0  0  0  0  0  0
    2.5860    3.0100    0.0000 C   0  0  0  0  0  0  0  0  0  0  0  0
    2.5800    4.5100    0.0000 O   0  0  0  0  0  0  0  0  0  0  0  0
    1.2900    2.2550    0.0000 C   0  0  0  0  0  0  0  0  0  0  0  0
   -0.0120    3.0000    0.0000 O   0  0  0  0  0  0  0  0  0  0  0  0
  1  2  1  0  0  0  0
  1  3  1  0  0  0  0
  3  4  1  0  0  0  0
  3 18  2  0  0  0  0
  4  5  2  0  0  0  0
  5  6  1  0  0  0  0
  6  7  1  0  0  0  0
  6 16  2  0  0  0  0
  7  8  2  0  0  0  0
  7  9  1  0  0  0  0
  9 10  1  0  0  0  0
  9 15  2  0  0  0  0
 10 11  2  0  0  0  0
 11 12  1  0  0  0  0
 12 13  1  0  0  0  0
 12 14  2  0  0  0  0
 14 15  1  0  0  0  0
 16 17  1  0  0  0  0
 16 18  1  0  0  0  0
 18 19  1  0  0  0  0
M  END
>  <Index>
34

>  <Binary_Characterization>
0

$$$$
O(CC)c1ccc(cc1)C(=O)c1ccc(O)c(O)c1O
  MOE2014           2D

 20 21  0  0  0  0  0  0  0  0999 V2000
    0.0000    0.0000    0.0000 O   0  0  0  0  0  0  0  0  0  0  0  0
    1.3020   -0.7440    0.0000 C   0  0  0  0  0  0  0  0  0  0  0  0
    2.5980    0.0110    0.0000 C   0  0  0  0  0  0  0  0  0  0  0  0
   -1.2960   -0.7560    0.0000 C   0  0  0  0  0  0  0  0  0  0  0  0
   -2.5980   -0.0110    0.0000 C   0  0  0  0  0  0  0  0  0  0  0  0
   -3.8940   -0.7670    0.0000 C   0  0  0  0  0  0  0  0  0  0  0  0
   -3.8870   -2.2670    0.0000 C   0  0  0  0  0  0  0  0  0  0  0  0
   -2.5850   -3.0110    0.0000 C   0  0  0  0  0  0  0  0  0  0  0  0
   -1.2890   -2.2560    0.0000 C   0  0  0  0  0  0  0  0  0  0  0  0
   -5.1830   -3.0220    0.0000 C   0  0  0  0  0  0  0  0  0  0  0  0
   -5.1770   -4.5220    0.0000 O   0  0  0  0  0  0  0  0  0  0  0  0
   -6.4860   -2.2780    0.0000 C   0  0  0  0  0  0  0  0  0  0  0  0
   -6.4920   -0.7780    0.0000 C   0  0  0  0  0  0  0  0  0  0  0  0
   -7.7940   -0.0330    0.0000 C   0  0  0  0  0  0  0  0  0  0  0  0
   -9.0900   -0.7890    0.0000 C   0  0  0  0  0  0  0  0  0  0  0  0
  -10.3920   -0.0440    0.0000 O   0  0  0  0  0  0  0  0  0  0  0  0
   -9.0840   -2.2890    0.0000 C   0  0  0  0  0  0  0  0  0  0  0  0
  -10.3790   -3.0440    0.0000 O   0  0  0  0  0  0  0  0  0  0  0  0
   -7.7810   -3.0330    0.0000 C   0  0  0  0  0  0  0  0  0  0  0  0
   -7.7750   -4.5330    0.0000 O   0  0  0  0  0  0  0  0  0  0  0  0
  1  2  1  0  0  0  0
  1  4  1  0  0  0  0
  2  3  1  0  0  0  0
  4  5  1  0  0  0  0
  4  9  2  0  0  0  0
  5  6  2  0  0  0  0
  6  7  1  0  0  0  0
  7  8  2  0  0  0  0
  7 10  1  0  0  0  0
  8  9  1  0  0  0  0
 10 11  2  0  0  0  0
 10 12  1  0  0  0  0
 12 13  1  0  0  0  0
 12 19  2  0  0  0  0
 13 14  2  0  0  0  0
 14 15  1  0  0  0  0
 15 16  1  0  0  0  0
 15 17  2  0  0  0  0
 17 18  1  0  0  0  0
 17 19  1  0  0  0  0
 19 20  1  0  0  0  0
M  END
>  <Index>
35

>  <Binary_Characterization>
0

$$$$
O1[C@]23[C@@H]1Cc1c(cc(OC(=O)C)c(OC(=O)C)c1C)[C@]2(CC[C@]1([C@@H]2C[C@@](CC[C@@]2(CC[C@]13C)C)(C(O)=O)C)C)C
  MOE2014           3D

 40 45  0  0  1  0  0  0  0  0999 V2000
    0.0000    0.0000    1.1990 O   0  0  0  0  0  0  0  0  0  0  0  0
   -0.5940    1.0120   -0.3540 C   0  0  2  0  0  0  0  0  0  0  0  0
    0.6680    0.3480   -0.5060 C   0  0  2  0  0  0  0  0  0  0  0  0
    1.9960    0.9540   -0.1620 C   0  0  0  0  0  0  0  0  0  0  0  0
    1.3680    2.3180   -0.1800 C   0  0  0  0  0  0  0  0  0  0  0  0
    0.2350    3.2990   -0.1310 C   0  0  0  0  0  0  0  0  0  0  0  0
    0.5150    4.7720    0.0000 C   0  0  0  0  0  0  0  0  0  0  0  0
    1.9310    5.2660    0.0000 C   0  0  0  0  0  0  0  0  0  0  0  0
    2.2120    6.7400    0.0000 O   0  0  0  0  0  0  0  0  0  0  0  0
    1.0760    7.7190    0.0000 C   0  0  0  0  0  0  0  0  0  0  0  0
    1.3570    9.1930    0.0000 O   0  0  0  0  0  0  0  0  0  0  0  0
   -0.3400    7.2260    0.0000 C   0  0  0  0  0  0  0  0  0  0  0  0
    3.0670    4.2860    0.0000 C   0  0  0  0  0  0  0  0  0  0  0  0
    4.4840    4.7800    0.0000 O   0  0  0  0  0  0  0  0  0  0  0  0
    5.6200    3.8010    0.0000 C   0  0  0  0  0  0  0  0  0  0  0  0
    7.0360    4.2950    0.0000 O   0  0  0  0  0  0  0  0  0  0  0  0
    5.3390    2.3270    0.0000 C   0  0  0  0  0  0  0  0  0  0  0  0
    2.7860    2.8090    0.0000 C   0  0  0  0  0  0  0  0  0  0  0  0
    3.9210    1.8290    0.0000 C   0  0  0  0  0  0  0  0  0  0  0  0
   -0.6410    2.2200    0.4350 C   0  0  1  0  0  0  0  0  0  0  0  0
   -2.0380    2.7500    0.5740 C   0  0  0  0  0  0  0  0  0  0  0  0
   -3.1650    2.3820   -0.3440 C   0  0  0  0  0  0  0  0  0  0  0  0
   -3.0920    0.9030   -0.1030 C   0  0  1  0  0  0  0  0  0  0  0  0
   -4.3690    0.1260    0.0000 C   0  0  2  0  0  0  0  0  0  0  0  0
   -5.6880    0.8410    0.0000 C   0  0  0  0  0  0  0  0  0  0  0  0
   -6.9660    0.0570    0.0000 C   0  0  1  0  0  0  0  0  0  0  0  0
   -6.9270   -1.4410    0.0000 C   0  0  0  0  0  0  0  0  0  0  0  0
   -5.6090   -2.1560    0.0000 C   0  0  0  0  0  0  0  0  0  0  0  0
   -4.3300   -1.3710    0.0000 C   0  0  2  0  0  0  0  0  0  0  0  0
   -3.0110   -2.0870    0.0000 C   0  0  0  0  0  0  0  0  0  0  0  0
   -1.7330   -1.3020    0.0000 C   0  0  0  0  0  0  0  0  0  0  0  0
   -1.7970    0.2180   -0.4280 C   0  0  1  0  0  0  0  0  0  0  0  0
   -3.0770   -0.5640    0.0000 C   0  0  0  0  0  0  0  0  0  0  0  0
   -4.2930   -2.8710    0.0000 C   0  0  0  0  0  0  0  0  0  0  0  0
   -8.4660    0.0200    0.0000 C   0  0  0  0  0  0  0  0  0  0  0  0
   -9.2480    1.3000    0.0000 O   0  0  0  0  0  0  0  0  0  0  0  0
   -9.1840   -1.2970    0.0000 O   0  0  0  0  0  0  0  0  0  0  0  0
   -7.7490    1.3360    0.0000 C   0  0  0  0  0  0  0  0  0  0  0  0
   -1.8120    1.6850    0.0000 C   0  0  0  0  0  0  0  0  0  0  0  0
   -1.0650    3.6590    0.0000 C   0  0  0  0  0  0  0  0  0  0  0  0
  1  2  1  0  0  0  0
  1  3  1  0  0  0  0
  2  3  1  0  0  0  0
  2 20  1  0  0  0  0
  2 32  1  0  0  0  0
  3  4  1  0  0  0  0
  4  5  1  0  0  0  0
  5  6  2  0  0  0  0
  5 18  1  0  0  0  0
  6  7  1  0  0  0  0
  6 20  1  0  0  0  0
  7  8  2  0  0  0  0
  8  9  1  0  0  0  0
  8 13  1  0  0  0  0
  9 10  1  0  0  0  0
 10 11  2  0  0  0  0
 10 12  1  0  0  0  0
 13 14  1  0  0  0  0
 13 18  2  0  0  0  0
 14 15  1  0  0  0  0
 15 16  2  0  0  0  0
 15 17  1  0  0  0  0
 18 19  1  0  0  0  0
 20 21  1  0  0  0  0
 20 40  1  0  0  0  0
 21 22  1  0  0  0  0
 22 23  1  0  0  0  0
 23 24  1  0  0  0  0
 23 32  1  0  0  0  0
 23 39  1  0  0  0  0
 24 25  1  0  0  0  0
 24 29  1  0  0  0  0
 25 26  1  0  0  0  0
 26 27  1  0  0  0  0
 26 35  1  1  0  0  0
 26 38  1  6  0  0  0
 27 28  1  0  0  0  0
 28 29  1  0  0  0  0
 29 30  1  0  0  0  0
 29 34  1  6  0  0  0
 30 31  1  0  0  0  0
 31 32  1  0  0  0  0
 32 33  1  0  0  0  0
 35 36  1  0  0  0  0
 35 37  2  0  0  0  0
M  END
>  <Index>
36

>  <Binary_Characterization>
1

$$$$
O1[C@H]([C@]2([C@]3(O[C@H]3C1=O)[C@@]1([C@@H](CC2)[C@]2([C@H](C[C@H]1OC(=O)C)C(CCC2=O)(C)C)C)C)C)c1ccoc1
  MOE2014           3D

 35 40  0  0  1  0  0  0  0  0999 V2000
    0.0000    0.0000   -0.1800 O   0  0  0  0  0  0  0  0  0  0  0  0
   -0.1500   -1.4920   -0.1310 C   0  0  2  0  0  0  0  0  0  0  0  0
    1.2360   -1.5870    0.4350 C   0  0  1  0  0  0  0  0  0  0  0  0
    2.1960   -0.8550   -0.3540 C   0  0  1  0  0  0  0  0  0  0  0  0
    2.6810    0.2130    1.1980 O   0  0  0  0  0  0  0  0  0  0  0  0
    2.0130    0.5590   -0.5060 C   0  0  1  0  0  0  0  0  0  0  0  0
    0.7530    1.2970   -0.1610 C   0  0  0  0  0  0  0  0  0  0  0  0
    0.3710    2.7470    0.0000 O   0  0  0  0  0  0  0  0  0  0  0  0
    3.5370   -1.3820   -0.4290 C   0  0  2  0  0  0  0  0  0  0  0  0
    3.7220   -2.8330   -0.1020 C   0  0  1  0  0  0  0  0  0  0  0  0
    2.5560   -3.7460   -0.3440 C   0  0  0  0  0  0  0  0  0  0  0  0
    1.6060   -3.0340    0.5740 C   0  0  0  0  0  0  0  0  0  0  0  0
    5.0920   -3.4330    0.0000 C   0  0  1  0  0  0  0  0  0  0  0  0
    6.2950   -2.5390    0.0000 C   0  0  2  0  0  0  0  0  0  0  0  0
    6.1210   -1.0490    0.0000 C   0  0  0  0  0  0  0  0  0  0  0  0
    4.7440   -0.4540    0.0000 C   0  0  1  0  0  0  0  0  0  0  0  0
    4.5580    1.0340    0.0000 O   0  0  0  0  0  0  0  0  0  0  0  0
    5.7550    1.9390    0.0000 C   0  0  0  0  0  0  0  0  0  0  0  0
    7.1370    1.3550    0.0000 O   0  0  0  0  0  0  0  0  0  0  0  0
    5.5690    3.4270    0.0000 C   0  0  0  0  0  0  0  0  0  0  0  0
    7.6720   -3.1330    0.0000 C   0  0  0  0  0  0  0  0  0  0  0  0
    7.8460   -4.6220    0.0000 C   0  0  0  0  0  0  0  0  0  0  0  0
    6.6430   -5.5180    0.0000 C   0  0  0  0  0  0  0  0  0  0  0  0
    5.2650   -4.9230    0.0000 C   0  0  0  0  0  0  0  0  0  0  0  0
    4.0620   -5.8190    0.0000 O   0  0  0  0  0  0  0  0  0  0  0  0
    9.1670   -3.0070    0.0000 C   0  0  0  0  0  0  0  0  0  0  0  0
    8.3380   -1.7890    0.0000 C   0  0  0  0  0  0  0  0  0  0  0  0
    3.8520   -4.2780    0.0000 C   0  0  0  0  0  0  0  0  0  0  0  0
    4.9400   -1.9140    0.0000 C   0  0  0  0  0  0  0  0  0  0  0  0
    0.2570   -2.7240    0.0000 C   0  0  0  0  0  0  0  0  0  0  0  0
   -1.2970   -2.4590    0.0000 C   0  0  0  0  0  0  0  0  0  0  0  0
   -1.1880   -3.9550    0.0000 C   0  0  0  0  0  0  0  0  0  0  0  0
   -2.5770   -4.5200    0.0000 C   0  0  0  0  0  0  0  0  0  0  0  0
   -3.5450   -3.3740    0.0000 O   0  0  0  0  0  0  0  0  0  0  0  0
   -2.7530   -2.1000    0.0000 C   0  0  0  0  0  0  0  0  0  0  0  0
  1  2  1  0  0  0  0
  1  7  1  0  0  0  0
  2  3  1  0  0  0  0
  2 31  1  0  0  0  0
  3  4  1  0  0  0  0
  3 12  1  0  0  0  0
  3 30  1  0  0  0  0
  4  5  1  0  0  0  0
  4  6  1  0  0  0  0
  4  9  1  0  0  0  0
  5  6  1  0  0  0  0
  6  7  1  0  0  0  0
  7  8  2  0  0  0  0
  9 10  1  0  0  0  0
  9 16  1  0  0  0  0
  9 29  1  0  0  0  0
 10 11  1  0  0  0  0
 10 13  1  0  0  0  0
 11 12  1  0  0  0  0
 13 24  1  0  0  0  0
 13 28  1  0  0  0  0
 14 13  1  6  0  0  0
 14 15  1  0  0  0  0
 14 21  1  0  0  0  0
 15 16  1  0  0  0  0
 16 17  1  0  0  0  0
 17 18  1  0  0  0  0
 18 19  2  0  0  0  0
 18 20  1  0  0  0  0
 21 22  1  0  0  0  0
 21 26  1  0  0  0  0
 21 27  1  0  0  0  0
 22 23  1  0  0  0  0
 23 24  1  0  0  0  0
 24 25  2  0  0  0  0
 31 32  1  0  0  0  0
 31 35  2  0  0  0  0
 32 33  2  0  0  0  0
 33 34  1  0  0  0  0
 34 35  1  0  0  0  0
M  END
>  <Index>
37

>  <Binary_Characterization>
0

$$$$
O(C)c1ccc(C(=O)c2ccc(OCC)cc2)c(O)c1O
  MOE2014           2D

 21 22  0  0  0  0  0  0  0  0999 V2000
    0.0000    0.0000    0.0000 O   0  0  0  0  0  0  0  0  0  0  0  0
   -0.0090    1.5000    0.0000 C   0  0  0  0  0  0  0  0  0  0  0  0
    1.3040   -0.7420    0.0000 C   0  0  0  0  0  0  0  0  0  0  0  0
    2.5980    0.0160    0.0000 C   0  0  0  0  0  0  0  0  0  0  0  0
    3.9020   -0.7260    0.0000 C   0  0  0  0  0  0  0  0  0  0  0  0
    3.9110   -2.2260    0.0000 C   0  0  0  0  0  0  0  0  0  0  0  0
    5.2150   -2.9680    0.0000 C   0  0  0  0  0  0  0  0  0  0  0  0
    5.2240   -4.4680    0.0000 O   0  0  0  0  0  0  0  0  0  0  0  0
    6.5090   -2.2090    0.0000 C   0  0  0  0  0  0  0  0  0  0  0  0
    6.5000   -0.7100    0.0000 C   0  0  0  0  0  0  0  0  0  0  0  0
    7.7940    0.0490    0.0000 C   0  0  0  0  0  0  0  0  0  0  0  0
    9.0980   -0.6930    0.0000 C   0  0  0  0  0  0  0  0  0  0  0  0
   10.3920    0.0650    0.0000 O   0  0  0  0  0  0  0  0  0  0  0  0
   11.6960   -0.6770    0.0000 C   0  0  0  0  0  0  0  0  0  0  0  0
   12.9900    0.0810    0.0000 C   0  0  0  0  0  0  0  0  0  0  0  0
    9.1070   -2.1930    0.0000 C   0  0  0  0  0  0  0  0  0  0  0  0
    7.8130   -2.9510    0.0000 C   0  0  0  0  0  0  0  0  0  0  0  0
    2.6170   -2.9840    0.0000 C   0  0  0  0  0  0  0  0  0  0  0  0
    2.6260   -4.4840    0.0000 O   0  0  0  0  0  0  0  0  0  0  0  0
    1.3130   -2.2420    0.0000 C   0  0  0  0  0  0  0  0  0  0  0  0
    0.0190   -3.0000    0.0000 O   0  0  0  0  0  0  0  0  0  0  0  0
  1  2  1  0  0  0  0
  1  3  1  0  0  0  0
  3  4  1  0  0  0  0
  3 20  2  0  0  0  0
  4  5  2  0  0  0  0
  5  6  1  0  0  0  0
  6  7  1  0  0  0  0
  6 18  2  0  0  0  0
  7  8  2  0  0  0  0
  7  9  1  0  0  0  0
  9 10  1  0  0  0  0
  9 17  2  0  0  0  0
 10 11  2  0  0  0  0
 11 12  1  0  0  0  0
 12 13  1  0  0  0  0
 12 16  2  0  0  0  0
 13 14  1  0  0  0  0
 14 15  1  0  0  0  0
 16 17  1  0  0  0  0
 18 19  1  0  0  0  0
 18 20  1  0  0  0  0
 20 21  1  0  0  0  0
M  END
>  <Index>
38

>  <Binary_Characterization>
0

$$$$
Clc1cc2nc(O)c(O)nc2cc1Cl
  MOE2014           2D

 14 15  0  0  0  0  0  0  0  0999 V2000
    0.0000    0.0000    0.0000 Cl  0  0  0  0  0  0  0  0  0  0  0  0
    1.2990    0.7500    0.0000 C   0  0  0  0  0  0  0  0  0  0  0  0
    2.5980    0.0000    0.0000 C   0  0  0  0  0  0  0  0  0  0  0  0
    3.8970    0.7500    0.0000 C   0  0  0  0  0  0  0  0  0  0  0  0
    5.1960    0.0000    0.0000 N   0  0  0  0  0  0  0  0  0  0  0  0
    6.4950    0.7500    0.0000 C   0  0  0  0  0  0  0  0  0  0  0  0
    7.7940    0.0000    0.0000 O   0  0  0  0  0  0  0  0  0  0  0  0
    6.4950    2.2500    0.0000 C   0  0  0  0  0  0  0  0  0  0  0  0
    7.7940    3.0000    0.0000 O   0  0  0  0  0  0  0  0  0  0  0  0
    5.1960    3.0000    0.0000 N   0  0  0  0  0  0  0  0  0  0  0  0
    3.8970    2.2500    0.0000 C   0  0  0  0  0  0  0  0  0  0  0  0
    2.5980    3.0000    0.0000 C   0  0  0  0  0  0  0  0  0  0  0  0
    1.2990    2.2500    0.0000 C   0  0  0  0  0  0  0  0  0  0  0  0
    0.0000    3.0000    0.0000 Cl  0  0  0  0  0  0  0  0  0  0  0  0
  1  2  1  0  0  0  0
  2  3  1  0  0  0  0
  2 13  2  0  0  0  0
  3  4  2  0  0  0  0
  4  5  1  0  0  0  0
  4 11  1  0  0  0  0
  5  6  2  0  0  0  0
  6  7  1  0  0  0  0
  6  8  1  0  0  0  0
  8  9  1  0  0  0  0
  8 10  2  0  0  0  0
 10 11  1  0  0  0  0
 11 12  2  0  0  0  0
 12 13  1  0  0  0  0
 13 14  1  0  0  0  0
M  END
>  <Index>
39

>  <Binary_Characterization>
0

$$$$
Clc1cc(Cl)c(Cl)cc1OCC(O[C@H](CCCCCC)C)=O
  MOE2014           2D

 22 22  0  0  1  0  0  0  0  0999 V2000
    0.0000    0.0000    0.0000 Cl  0  0  0  0  0  0  0  0  0  0  0  0
    0.0040   -1.5000    0.0000 C   0  0  0  0  0  0  0  0  0  0  0  0
   -1.2920   -2.2540    0.0000 C   0  0  0  0  0  0  0  0  0  0  0  0
   -1.2880   -3.7540    0.0000 C   0  0  0  0  0  0  0  0  0  0  0  0
   -2.5850   -4.5080    0.0000 Cl  0  0  0  0  0  0  0  0  0  0  0  0
    0.0130   -4.5000    0.0000 C   0  0  0  0  0  0  0  0  0  0  0  0
    0.0180   -6.0000    0.0000 Cl  0  0  0  0  0  0  0  0  0  0  0  0
    1.3100   -3.7460    0.0000 C   0  0  0  0  0  0  0  0  0  0  0  0
    1.3060   -2.2460    0.0000 C   0  0  0  0  0  0  0  0  0  0  0  0
    2.6030   -1.4920    0.0000 O   0  0  0  0  0  0  0  0  0  0  0  0
    3.9040   -2.2380    0.0000 C   0  0  0  0  0  0  0  0  0  0  0  0
    5.2010   -1.4850    0.0000 C   0  0  0  0  0  0  0  0  0  0  0  0
    6.5020   -2.2310    0.0000 O   0  0  0  0  0  0  0  0  0  0  0  0
    7.7990   -1.4770    0.0000 C   0  0  2  0  0  0  0  0  0  0  0  0
    9.1000   -2.2230    0.0000 C   0  0  0  0  0  0  0  0  0  0  0  0
   10.3970   -1.4690    0.0000 C   0  0  0  0  0  0  0  0  0  0  0  0
   11.6980   -2.2150    0.0000 C   0  0  0  0  0  0  0  0  0  0  0  0
   12.9950   -1.4610    0.0000 C   0  0  0  0  0  0  0  0  0  0  0  0
   14.2960   -2.2070    0.0000 C   0  0  0  0  0  0  0  0  0  0  0  0
   15.5930   -1.4540    0.0000 C   0  0  0  0  0  0  0  0  0  0  0  0
    7.7940    0.0230    0.0000 C   0  0  0  0  0  0  0  0  0  0  0  0
    5.1960    0.0150    0.0000 O   0  0  0  0  0  0  0  0  0  0  0  0
  1  2  1  0  0  0  0
  2  3  1  0  0  0  0
  2  9  2  0  0  0  0
  3  4  2  0  0  0  0
  4  5  1  0  0  0  0
  4  6  1  0  0  0  0
  6  7  1  0  0  0  0
  6  8  2  0  0  0  0
  8  9  1  0  0  0  0
  9 10  1  0  0  0  0
 10 11  1  0  0  0  0
 11 12  1  0  0  0  0
 12 13  1  0  0  0  0
 12 22  2  0  0  0  0
 13 14  1  0  0  0  0
 14 15  1  0  0  0  0
 14 21  1  1  0  0  0
 15 16  1  0  0  0  0
 16 17  1  0  0  0  0
 17 18  1  0  0  0  0
 18 19  1  0  0  0  0
 19 20  1  0  0  0  0
M  END
>  <Index>
40

>  <Binary_Characterization>
0

$$$$
Clc1cc(Cl)c(Cl)cc1OCC(OC)=O
  MOE2014           2D

 15 15  0  0  0  0  0  0  0  0999 V2000
    0.0000    0.0000    0.0000 Cl  0  0  0  0  0  0  0  0  0  0  0  0
   -0.7570    1.2950    0.0000 C   0  0  0  0  0  0  0  0  0  0  0  0
   -2.2570    1.2860    0.0000 C   0  0  0  0  0  0  0  0  0  0  0  0
   -3.0150    2.5810    0.0000 C   0  0  0  0  0  0  0  0  0  0  0  0
   -4.5150    2.5730    0.0000 Cl  0  0  0  0  0  0  0  0  0  0  0  0
   -2.2720    3.8840    0.0000 C   0  0  0  0  0  0  0  0  0  0  0  0
   -3.0290    5.1790    0.0000 Cl  0  0  0  0  0  0  0  0  0  0  0  0
   -0.7720    3.8930    0.0000 C   0  0  0  0  0  0  0  0  0  0  0  0
   -0.0150    2.5980    0.0000 C   0  0  0  0  0  0  0  0  0  0  0  0
    1.4850    2.6060    0.0000 O   0  0  0  0  0  0  0  0  0  0  0  0
    2.2280    3.9100    0.0000 C   0  0  0  0  0  0  0  0  0  0  0  0
    3.7280    3.9180    0.0000 C   0  0  0  0  0  0  0  0  0  0  0  0
    4.4710    5.2210    0.0000 O   0  0  0  0  0  0  0  0  0  0  0  0
    5.9710    5.2300    0.0000 C   0  0  0  0  0  0  0  0  0  0  0  0
    4.4850    2.6230    0.0000 O   0  0  0  0  0  0  0  0  0  0  0  0
  1  2  1  0  0  0  0
  2  3  1  0  0  0  0
  2  9  2  0  0  0  0
  3  4  2  0  0  0  0
  4  5  1  0  0  0  0
  4  6  1  0  0  0  0
  6  7  1  0  0  0  0
  6  8  2  0  0  0  0
  8  9  1  0  0  0  0
  9 10  1  0  0  0  0
 10 11  1  0  0  0  0
 11 12  1  0  0  0  0
 12 13  1  0  0  0  0
 12 15  2  0  0  0  0
 13 14  1  0  0  0  0
M  END
>  <Index>
41

>  <Binary_Characterization>
0

$$$$
Clc1cc(Cl)c(Cl)cc1OCC(O)=O
  MOE2014           2D

 14 14  0  0  0  0  0  0  0  0999 V2000
    0.0000    0.0000    0.0000 Cl  0  0  0  0  0  0  0  0  0  0  0  0
    0.7530   -1.2970    0.0000 C   0  0  0  0  0  0  0  0  0  0  0  0
    2.2530   -1.2940    0.0000 C   0  0  0  0  0  0  0  0  0  0  0  0
    3.0060   -2.5910    0.0000 C   0  0  0  0  0  0  0  0  0  0  0  0
    4.5060   -2.5880    0.0000 Cl  0  0  0  0  0  0  0  0  0  0  0  0
    2.2590   -3.8920    0.0000 C   0  0  0  0  0  0  0  0  0  0  0  0
    3.0110   -5.1900    0.0000 Cl  0  0  0  0  0  0  0  0  0  0  0  0
    0.7590   -3.8950    0.0000 C   0  0  0  0  0  0  0  0  0  0  0  0
    0.0060   -2.5980    0.0000 C   0  0  0  0  0  0  0  0  0  0  0  0
   -1.4940   -2.6010    0.0000 O   0  0  0  0  0  0  0  0  0  0  0  0
   -2.2410   -3.9020    0.0000 C   0  0  0  0  0  0  0  0  0  0  0  0
   -3.7410   -3.9050    0.0000 C   0  0  0  0  0  0  0  0  0  0  0  0
   -4.4880   -5.2060    0.0000 O   0  0  0  0  0  0  0  0  0  0  0  0
   -4.4940   -2.6080    0.0000 O   0  0  0  0  0  0  0  0  0  0  0  0
  1  2  1  0  0  0  0
  2  3  1  0  0  0  0
  2  9  2  0  0  0  0
  3  4  2  0  0  0  0
  4  5  1  0  0  0  0
  4  6  1  0  0  0  0
  6  7  1  0  0  0  0
  6  8  2  0  0  0  0
  8  9  1  0  0  0  0
  9 10  1  0  0  0  0
 10 11  1  0  0  0  0
 11 12  1  0  0  0  0
 12 13  1  0  0  0  0
 12 14  2  0  0  0  0
M  END
>  <Index>
42

>  <Binary_Characterization>
0

$$$$
Clc1cc(Cl)ccc1OCC(O[C@@H](CCCCCC)C)=O
  MOE2014           2D

 21 21  0  0  1  0  0  0  0  0999 V2000
    0.0000    0.0000    0.0000 Cl  0  0  0  0  0  0  0  0  0  0  0  0
   -0.0020   -1.5000    0.0000 C   0  0  0  0  0  0  0  0  0  0  0  0
   -1.3030   -2.2480    0.0000 C   0  0  0  0  0  0  0  0  0  0  0  0
   -1.3050   -3.7480    0.0000 C   0  0  0  0  0  0  0  0  0  0  0  0
   -2.6050   -4.4960    0.0000 Cl  0  0  0  0  0  0  0  0  0  0  0  0
   -0.0070   -4.5000    0.0000 C   0  0  0  0  0  0  0  0  0  0  0  0
    1.2930   -3.7520    0.0000 C   0  0  0  0  0  0  0  0  0  0  0  0
    1.2960   -2.2520    0.0000 C   0  0  0  0  0  0  0  0  0  0  0  0
    2.5960   -1.5040    0.0000 O   0  0  0  0  0  0  0  0  0  0  0  0
    3.8940   -2.2560    0.0000 C   0  0  0  0  0  0  0  0  0  0  0  0
    5.1940   -1.5080    0.0000 C   0  0  0  0  0  0  0  0  0  0  0  0
    6.4920   -2.2600    0.0000 O   0  0  0  0  0  0  0  0  0  0  0  0
    7.7920   -1.5120    0.0000 C   0  0  1  0  0  0  0  0  0  0  0  0
    9.0900   -2.2640    0.0000 C   0  0  0  0  0  0  0  0  0  0  0  0
   10.3900   -1.5160    0.0000 C   0  0  0  0  0  0  0  0  0  0  0  0
   11.6880   -2.2680    0.0000 C   0  0  0  0  0  0  0  0  0  0  0  0
   12.9880   -1.5200    0.0000 C   0  0  0  0  0  0  0  0  0  0  0  0
   14.2860   -2.2720    0.0000 C   0  0  0  0  0  0  0  0  0  0  0  0
   15.5860   -1.5240    0.0000 C   0  0  0  0  0  0  0  0  0  0  0  0
    7.7940   -0.0120    0.0000 C   0  0  0  0  0  0  0  0  0  0  0  0
    5.1960   -0.0080    0.0000 O   0  0  0  0  0  0  0  0  0  0  0  0
  1  2  1  0  0  0  0
  2  3  2  0  0  0  0
  2  8  1  0  0  0  0
  3  4  1  0  0  0  0
  4  5  1  0  0  0  0
  4  6  2  0  0  0  0
  6  7  1  0  0  0  0
  7  8  2  0  0  0  0
  8  9  1  0  0  0  0
  9 10  1  0  0  0  0
 10 11  1  0  0  0  0
 11 12  1  0  0  0  0
 11 21  2  0  0  0  0
 12 13  1  0  0  0  0
 13 14  1  0  0  0  0
 13 20  1  6  0  0  0
 14 15  1  0  0  0  0
 15 16  1  0  0  0  0
 16 17  1  0  0  0  0
 17 18  1  0  0  0  0
 18 19  1  0  0  0  0
M  END
>  <Index>
43

>  <Binary_Characterization>
0

$$$$
Clc1cc(Cl)ccc1OCC(OC)=O
  MOE2014           2D

 14 14  0  0  0  0  0  0  0  0999 V2000
    0.0000    0.0000    0.0000 Cl  0  0  0  0  0  0  0  0  0  0  0  0
   -0.0080    1.5000    0.0000 C   0  0  0  0  0  0  0  0  0  0  0  0
   -1.3120    2.2430    0.0000 C   0  0  0  0  0  0  0  0  0  0  0  0
   -1.3200    3.7430    0.0000 C   0  0  0  0  0  0  0  0  0  0  0  0
   -2.6230    4.4850    0.0000 Cl  0  0  0  0  0  0  0  0  0  0  0  0
   -0.0250    4.5000    0.0000 C   0  0  0  0  0  0  0  0  0  0  0  0
    1.2780    3.7570    0.0000 C   0  0  0  0  0  0  0  0  0  0  0  0
    1.2860    2.2570    0.0000 C   0  0  0  0  0  0  0  0  0  0  0  0
    2.5900    1.5150    0.0000 O   0  0  0  0  0  0  0  0  0  0  0  0
    3.8840    2.2720    0.0000 C   0  0  0  0  0  0  0  0  0  0  0  0
    5.1880    1.5290    0.0000 C   0  0  0  0  0  0  0  0  0  0  0  0
    6.4830    2.2860    0.0000 O   0  0  0  0  0  0  0  0  0  0  0  0
    7.7860    1.5440    0.0000 C   0  0  0  0  0  0  0  0  0  0  0  0
    5.1960    0.0290    0.0000 O   0  0  0  0  0  0  0  0  0  0  0  0
  1  2  1  0  0  0  0
  2  3  1  0  0  0  0
  2  8  2  0  0  0  0
  3  4  2  0  0  0  0
  4  5  1  0  0  0  0
  4  6  1  0  0  0  0
  6  7  2  0  0  0  0
  7  8  1  0  0  0  0
  8  9  1  0  0  0  0
  9 10  1  0  0  0  0
 10 11  1  0  0  0  0
 11 12  1  0  0  0  0
 11 14  2  0  0  0  0
 12 13  1  0  0  0  0
M  END
>  <Index>
44

>  <Binary_Characterization>
0

$$$$
Clc1cc(Cl)ccc1OCC(O)=O
  MOE2014           2D

 13 13  0  0  0  0  0  0  0  0999 V2000
    0.0000    0.0000    0.0000 Cl  0  0  0  0  0  0  0  0  0  0  0  0
    0.7540   -1.2970    0.0000 C   0  0  0  0  0  0  0  0  0  0  0  0
    2.2540   -1.2930    0.0000 C   0  0  0  0  0  0  0  0  0  0  0  0
    3.0070   -2.5900    0.0000 C   0  0  0  0  0  0  0  0  0  0  0  0
    4.5070   -2.5850    0.0000 Cl  0  0  0  0  0  0  0  0  0  0  0  0
    2.2610   -3.8910    0.0000 C   0  0  0  0  0  0  0  0  0  0  0  0
    0.7610   -3.8950    0.0000 C   0  0  0  0  0  0  0  0  0  0  0  0
    0.0070   -2.5980    0.0000 C   0  0  0  0  0  0  0  0  0  0  0  0
   -1.4930   -2.6020    0.0000 O   0  0  0  0  0  0  0  0  0  0  0  0
   -2.2390   -3.9040    0.0000 C   0  0  0  0  0  0  0  0  0  0  0  0
   -3.7390   -3.9080    0.0000 C   0  0  0  0  0  0  0  0  0  0  0  0
   -4.4930   -2.6110    0.0000 O   0  0  0  0  0  0  0  0  0  0  0  0
   -4.4850   -5.2090    0.0000 O   0  0  0  0  0  0  0  0  0  0  0  0
  1  2  1  0  0  0  0
  2  3  1  0  0  0  0
  2  8  2  0  0  0  0
  3  4  2  0  0  0  0
  4  5  1  0  0  0  0
  4  6  1  0  0  0  0
  6  7  2  0  0  0  0
  7  8  1  0  0  0  0
  8  9  1  0  0  0  0
  9 10  1  0  0  0  0
 10 11  1  0  0  0  0
 11 12  1  0  0  0  0
 11 13  2  0  0  0  0
M  END
>  <Index>
45

>  <Binary_Characterization>
0

$$$$
Clc1cc(Cl)ccc1OCCCC(OC)=O
  MOE2014           2D

 16 16  0  0  0  0  0  0  0  0999 V2000
    0.0000    0.0000    0.0000 Cl  0  0  0  0  0  0  0  0  0  0  0  0
    0.0070    1.5000    0.0000 C   0  0  0  0  0  0  0  0  0  0  0  0
   -1.2890    2.2560    0.0000 C   0  0  0  0  0  0  0  0  0  0  0  0
   -1.2820    3.7560    0.0000 C   0  0  0  0  0  0  0  0  0  0  0  0
   -2.5780    4.5120    0.0000 Cl  0  0  0  0  0  0  0  0  0  0  0  0
    0.0200    4.5000    0.0000 C   0  0  0  0  0  0  0  0  0  0  0  0
    1.3160    3.7440    0.0000 C   0  0  0  0  0  0  0  0  0  0  0  0
    1.3090    2.2440    0.0000 C   0  0  0  0  0  0  0  0  0  0  0  0
    2.6050    1.4880    0.0000 O   0  0  0  0  0  0  0  0  0  0  0  0
    3.9070    2.2330    0.0000 C   0  0  0  0  0  0  0  0  0  0  0  0
    5.2030    1.4770    0.0000 C   0  0  0  0  0  0  0  0  0  0  0  0
    6.5050    2.2210    0.0000 C   0  0  0  0  0  0  0  0  0  0  0  0
    7.8010    1.4650    0.0000 C   0  0  0  0  0  0  0  0  0  0  0  0
    9.1030    2.2090    0.0000 O   0  0  0  0  0  0  0  0  0  0  0  0
   10.3990    1.4530    0.0000 C   0  0  0  0  0  0  0  0  0  0  0  0
    7.7940   -0.0350    0.0000 O   0  0  0  0  0  0  0  0  0  0  0  0
  1  2  1  0  0  0  0
  2  3  1  0  0  0  0
  2  8  2  0  0  0  0
  3  4  2  0  0  0  0
  4  5  1  0  0  0  0
  4  6  1  0  0  0  0
  6  7  2  0  0  0  0
  7  8  1  0  0  0  0
  8  9  1  0  0  0  0
  9 10  1  0  0  0  0
 10 11  1  0  0  0  0
 11 12  1  0  0  0  0
 12 13  1  0  0  0  0
 13 14  1  0  0  0  0
 13 16  2  0  0  0  0
 14 15  1  0  0  0  0
M  END
>  <Index>
46

>  <Binary_Characterization>
0

$$$$
Clc1cc(Cl)ccc1OCCCC(O)=O
  MOE2014           2D

 15 15  0  0  0  0  0  0  0  0999 V2000
    0.0000    0.0000    0.0000 Cl  0  0  0  0  0  0  0  0  0  0  0  0
    0.0000   -1.5000    0.0000 C   0  0  0  0  0  0  0  0  0  0  0  0
    1.2990   -2.2500    0.0000 C   0  0  0  0  0  0  0  0  0  0  0  0
    1.2990   -3.7500    0.0000 C   0  0  0  0  0  0  0  0  0  0  0  0
    2.5980   -4.5000    0.0000 Cl  0  0  0  0  0  0  0  0  0  0  0  0
    0.0000   -4.5000    0.0000 C   0  0  0  0  0  0  0  0  0  0  0  0
   -1.2990   -3.7500    0.0000 C   0  0  0  0  0  0  0  0  0  0  0  0
   -1.2990   -2.2500    0.0000 C   0  0  0  0  0  0  0  0  0  0  0  0
   -2.5980   -1.5000    0.0000 O   0  0  0  0  0  0  0  0  0  0  0  0
   -3.8970   -2.2500    0.0000 C   0  0  0  0  0  0  0  0  0  0  0  0
   -5.1960   -1.5000    0.0000 C   0  0  0  0  0  0  0  0  0  0  0  0
   -6.4950   -2.2490    0.0000 C   0  0  0  0  0  0  0  0  0  0  0  0
   -7.7940   -1.4990    0.0000 C   0  0  0  0  0  0  0  0  0  0  0  0
   -7.7940    0.0010    0.0000 O   0  0  0  0  0  0  0  0  0  0  0  0
   -9.0930   -2.2490    0.0000 O   0  0  0  0  0  0  0  0  0  0  0  0
  1  2  1  0  0  0  0
  2  3  1  0  0  0  0
  2  8  2  0  0  0  0
  3  4  2  0  0  0  0
  4  5  1  0  0  0  0
  4  6  1  0  0  0  0
  6  7  2  0  0  0  0
  7  8  1  0  0  0  0
  8  9  1  0  0  0  0
  9 10  1  0  0  0  0
 10 11  1  0  0  0  0
 11 12  1  0  0  0  0
 12 13  1  0  0  0  0
 13 14  1  0  0  0  0
 13 15  2  0  0  0  0
M  END
>  <Index>
47

>  <Binary_Characterization>
0

$$$$
O(C)c1cc(O)c(C)c(O)c1
  MOE2014           2D

 11 11  0  0  0  0  0  0  0  0999 V2000
    0.0000    0.0000    0.0000 O   0  0  0  0  0  0  0  0  0  0  0  0
    0.7500    1.2990    0.0000 C   0  0  0  0  0  0  0  0  0  0  0  0
   -1.5000    0.0000    0.0000 C   0  0  0  0  0  0  0  0  0  0  0  0
   -2.2500   -1.2990    0.0000 C   0  0  0  0  0  0  0  0  0  0  0  0
   -3.7500   -1.2990    0.0000 C   0  0  0  0  0  0  0  0  0  0  0  0
   -4.5000   -2.5980    0.0000 O   0  0  0  0  0  0  0  0  0  0  0  0
   -4.5000    0.0000    0.0000 C   0  0  0  0  0  0  0  0  0  0  0  0
   -6.0000    0.0000    0.0000 C   0  0  0  0  0  0  0  0  0  0  0  0
   -3.7500    1.2990    0.0000 C   0  0  0  0  0  0  0  0  0  0  0  0
   -4.5000    2.5980    0.0000 O   0  0  0  0  0  0  0  0  0  0  0  0
   -2.2500    1.2990    0.0000 C   0  0  0  0  0  0  0  0  0  0  0  0
  1  2  1  0  0  0  0
  1  3  1  0  0  0  0
  3  4  1  0  0  0  0
  3 11  2  0  0  0  0
  4  5  2  0  0  0  0
  5  6  1  0  0  0  0
  5  7  1  0  0  0  0
  7  8  1  0  0  0  0
  7  9  2  0  0  0  0
  9 10  1  0  0  0  0
  9 11  1  0  0  0  0
M  END
>  <Index>
48

>  <Binary_Characterization>
0

$$$$
O(C)C1=CC(=O)C=C(OC)C1=O
  MOE2014           2D

 12 12  0  0  0  0  0  0  0  0999 V2000
    0.0000    0.0000    0.0000 O   0  0  0  0  0  0  0  0  0  0  0  0
    1.2990    0.7500    0.0000 C   0  0  0  0  0  0  0  0  0  0  0  0
   -1.2990    0.7500    0.0000 C   0  0  0  0  0  0  0  0  0  0  0  0
   -1.2990    2.2500    0.0000 C   0  0  0  0  0  0  0  0  0  0  0  0
   -2.5980    3.0000    0.0000 C   0  0  0  0  0  0  0  0  0  0  0  0
   -2.5980    4.5000    0.0000 O   0  0  0  0  0  0  0  0  0  0  0  0
   -3.8970    2.2500    0.0000 C   0  0  0  0  0  0  0  0  0  0  0  0
   -3.8970    0.7500    0.0000 C   0  0  0  0  0  0  0  0  0  0  0  0
   -5.1960    0.0000    0.0000 O   0  0  0  0  0  0  0  0  0  0  0  0
   -6.4950    0.7500    0.0000 C   0  0  0  0  0  0  0  0  0  0  0  0
   -2.5980    0.0000    0.0000 C   0  0  0  0  0  0  0  0  0  0  0  0
   -2.5980   -1.5000    0.0000 O   0  0  0  0  0  0  0  0  0  0  0  0
  1  2  1  0  0  0  0
  1  3  1  0  0  0  0
  3  4  2  0  0  0  0
  3 11  1  0  0  0  0
  4  5  1  0  0  0  0
  5  6  2  0  0  0  0
  5  7  1  0  0  0  0
  7  8  2  0  0  0  0
  8  9  1  0  0  0  0
  8 11  1  0  0  0  0
  9 10  1  0  0  0  0
 11 12  2  0  0  0  0
M  END
>  <Index>
49

>  <Binary_Characterization>
0

$$$$
O1c2c(OC[C@@H]1CNCCOc1c(OC)cccc1OC)cccc2
  MOE2014           2D

 25 27  0  0  1  0  0  0  0  0999 V2000
    0.0000    0.0000    0.0000 O   0  0  0  0  0  0  0  0  0  0  0  0
    1.2980   -0.7510    0.0000 C   0  0  0  0  0  0  0  0  0  0  0  0
    1.2970   -2.2510    0.0000 C   0  0  0  0  0  0  0  0  0  0  0  0
   -0.0020   -3.0000    0.0000 O   0  0  0  0  0  0  0  0  0  0  0  0
   -1.3010   -2.2490    0.0000 C   0  0  0  0  0  0  0  0  0  0  0  0
   -1.3000   -0.7490    0.0000 C   0  0  2  0  0  0  0  0  0  0  0  0
   -2.5980    0.0020    0.0000 C   0  0  0  0  0  0  0  0  0  0  0  0
   -3.8980   -0.7470    0.0000 N   0  0  0  0  0  0  0  0  0  0  0  0
   -5.1960    0.0040    0.0000 C   0  0  0  0  0  0  0  0  0  0  0  0
   -6.4960   -0.7450    0.0000 C   0  0  0  0  0  0  0  0  0  0  0  0
   -7.7940    0.0060    0.0000 O   0  0  0  0  0  0  0  0  0  0  0  0
   -9.0940   -0.7430    0.0000 C   0  0  0  0  0  0  0  0  0  0  0  0
   -9.0950   -2.2430    0.0000 C   0  0  0  0  0  0  0  0  0  0  0  0
   -7.7970   -2.9940    0.0000 O   0  0  0  0  0  0  0  0  0  0  0  0
   -7.7980   -4.4940    0.0000 C   0  0  0  0  0  0  0  0  0  0  0  0
  -10.3950   -2.9920    0.0000 C   0  0  0  0  0  0  0  0  0  0  0  0
  -11.6930   -2.2400    0.0000 C   0  0  0  0  0  0  0  0  0  0  0  0
  -11.6920   -0.7400    0.0000 C   0  0  0  0  0  0  0  0  0  0  0  0
  -10.3920    0.0080    0.0000 C   0  0  0  0  0  0  0  0  0  0  0  0
  -10.3910    1.5080    0.0000 O   0  0  0  0  0  0  0  0  0  0  0  0
  -11.6900    2.2600    0.0000 C   0  0  0  0  0  0  0  0  0  0  0  0
    2.5960   -3.0020    0.0000 C   0  0  0  0  0  0  0  0  0  0  0  0
    3.8950   -2.2530    0.0000 C   0  0  0  0  0  0  0  0  0  0  0  0
    3.8970   -0.7530    0.0000 C   0  0  0  0  0  0  0  0  0  0  0  0
    2.5980   -0.0020    0.0000 C   0  0  0  0  0  0  0  0  0  0  0  0
  1  2  1  0  0  0  0
  1  6  1  0  0  0  0
  2  3  2  0  0  0  0
  2 25  1  0  0  0  0
  3  4  1  0  0  0  0
  3 22  1  0  0  0  0
  4  5  1  0  0  0  0
  5  6  1  0  0  0  0
  6  7  1  6  0  0  0
  7  8  1  0  0  0  0
  8  9  1  0  0  0  0
  9 10  1  0  0  0  0
 10 11  1  0  0  0  0
 11 12  1  0  0  0  0
 12 13  1  0  0  0  0
 12 19  2  0  0  0  0
 13 14  1  0  0  0  0
 13 16  2  0  0  0  0
 14 15  1  0  0  0  0
 16 17  1  0  0  0  0
 17 18  2  0  0  0  0
 18 19  1  0  0  0  0
 19 20  1  0  0  0  0
 20 21  1  0  0  0  0
 22 23  2  0  0  0  0
 23 24  1  0  0  0  0
 24 25  2  0  0  0  0
M  END
>  <Index>
50

>  <Binary_Characterization>
0

$$$$
O=C(C)c1[nH]ccc1
  MOE2014           2D

  8  8  0  0  0  0  0  0  0  0999 V2000
    0.0000    0.0000    0.0000 O   0  0  0  0  0  0  0  0  0  0  0  0
    0.7500    1.2990    0.0000 C   0  0  0  0  0  0  0  0  0  0  0  0
    0.0000    2.5980    0.0000 C   0  0  0  0  0  0  0  0  0  0  0  0
    2.2500    1.2990    0.0000 C   0  0  0  0  0  0  0  0  0  0  0  0
    3.1320    2.5130    0.0000 N   0  0  0  0  0  0  0  0  0  0  0  0
    4.5580    2.0490    0.0000 C   0  0  0  0  0  0  0  0  0  0  0  0
    4.5580    0.5490    0.0000 C   0  0  0  0  0  0  0  0  0  0  0  0
    3.1320    0.0860    0.0000 C   0  0  0  0  0  0  0  0  0  0  0  0
  1  2  2  0  0  0  0
  2  3  1  0  0  0  0
  2  4  1  0  0  0  0
  4  5  1  0  0  0  0
  4  8  2  0  0  0  0
  5  6  1  0  0  0  0
  6  7  2  0  0  0  0
  7  8  1  0  0  0  0
M  END
>  <Index>
51

>  <Binary_Characterization>
0

$$$$
O(C)C1=CC(=O)C(=CC1=O)C(=O)c1ccccc1
  MOE2014           2D

 18 19  0  0  0  0  0  0  0  0999 V2000
    0.0000    0.0000    0.0000 O   0  0  0  0  0  0  0  0  0  0  0  0
    0.7470   -1.3010    0.0000 C   0  0  0  0  0  0  0  0  0  0  0  0
   -1.5000    0.0040    0.0000 C   0  0  0  0  0  0  0  0  0  0  0  0
   -2.2530   -1.2930    0.0000 C   0  0  0  0  0  0  0  0  0  0  0  0
   -3.7530   -1.2900    0.0000 C   0  0  0  0  0  0  0  0  0  0  0  0
   -4.5060   -2.5870    0.0000 O   0  0  0  0  0  0  0  0  0  0  0  0
   -4.5000    0.0110    0.0000 C   0  0  0  0  0  0  0  0  0  0  0  0
   -3.7470    1.3080    0.0000 C   0  0  0  0  0  0  0  0  0  0  0  0
   -2.2470    1.3050    0.0000 C   0  0  0  0  0  0  0  0  0  0  0  0
   -1.4940    2.6020    0.0000 O   0  0  0  0  0  0  0  0  0  0  0  0
   -6.0000    0.0150    0.0000 C   0  0  0  0  0  0  0  0  0  0  0  0
   -6.7530   -1.2820    0.0000 O   0  0  0  0  0  0  0  0  0  0  0  0
   -6.7470    1.3160    0.0000 C   0  0  0  0  0  0  0  0  0  0  0  0
   -5.9940    2.6130    0.0000 C   0  0  0  0  0  0  0  0  0  0  0  0
   -6.7400    3.9140    0.0000 C   0  0  0  0  0  0  0  0  0  0  0  0
   -8.2400    3.9180    0.0000 C   0  0  0  0  0  0  0  0  0  0  0  0
   -8.9930    2.6210    0.0000 C   0  0  0  0  0  0  0  0  0  0  0  0
   -8.2470    1.3200    0.0000 C   0  0  0  0  0  0  0  0  0  0  0  0
  1  2  1  0  0  0  0
  1  3  1  0  0  0  0
  3  4  2  0  0  0  0
  3  9  1  0  0  0  0
  4  5  1  0  0  0  0
  5  6  2  0  0  0  0
  5  7  1  0  0  0  0
  7  8  2  0  0  0  0
  7 11  1  0  0  0  0
  8  9  1  0  0  0  0
  9 10  2  0  0  0  0
 11 12  2  0  0  0  0
 11 13  1  0  0  0  0
 13 14  1  0  0  0  0
 13 18  2  0  0  0  0
 14 15  2  0  0  0  0
 15 16  1  0  0  0  0
 16 17  2  0  0  0  0
 17 18  1  0  0  0  0
M  END
>  <Index>
52

>  <Binary_Characterization>
0

$$$$
O1c2c(C(=O)[C@H]([C@@]1(C(=O)C(OCC)=O)C(OCC)=O)c1ccccc1)c(OC)cc(OC)c2
  MOE2014           2D

 33 35  0  0  1  0  0  0  0  0999 V2000
    0.0000    0.0000    0.0000 O   0  0  0  0  0  0  0  0  0  0  0  0
   -1.3050   -0.7390    0.0000 C   0  0  0  0  0  0  0  0  0  0  0  0
   -1.3180   -2.2390    0.0000 C   0  0  0  0  0  0  0  0  0  0  0  0
   -0.0250   -3.0000    0.0000 C   0  0  0  0  0  0  0  0  0  0  0  0
   -0.0380   -4.5000    0.0000 O   0  0  0  0  0  0  0  0  0  0  0  0
    1.2800   -2.2610    0.0000 C   0  0  2  0  0  0  0  0  0  0  0  0
    1.2930   -0.7610    0.0000 C   0  0  2  0  0  0  0  0  0  0  0  0
    2.7680   -1.0340    0.0000 C   0  0  0  0  0  0  0  0  0  0  0  0
    3.4130    0.3200    0.0000 O   0  0  0  0  0  0  0  0  0  0  0  0
    3.6180   -2.2700    0.0000 C   0  0  0  0  0  0  0  0  0  0  0  0
    5.1130   -2.1520    0.0000 O   0  0  0  0  0  0  0  0  0  0  0  0
    5.7580   -0.7980    0.0000 C   0  0  0  0  0  0  0  0  0  0  0  0
    7.2540   -0.6800    0.0000 C   0  0  0  0  0  0  0  0  0  0  0  0
    2.9720   -3.6240    0.0000 O   0  0  0  0  0  0  0  0  0  0  0  0
    2.5910    0.7600    0.0000 C   0  0  0  0  0  0  0  0  0  0  0  0
    2.0900    2.1740    0.0000 O   0  0  0  0  0  0  0  0  0  0  0  0
    3.0640    3.3150    0.0000 C   0  0  0  0  0  0  0  0  0  0  0  0
    2.5630    4.7290    0.0000 C   0  0  0  0  0  0  0  0  0  0  0  0
    4.0660    0.4870    0.0000 O   0  0  0  0  0  0  0  0  0  0  0  0
    2.5530   -3.8040    0.0000 C   0  0  0  0  0  0  0  0  0  0  0  0
    2.0280   -5.2090    0.0000 C   0  0  0  0  0  0  0  0  0  0  0  0
    2.9820   -6.3660    0.0000 C   0  0  0  0  0  0  0  0  0  0  0  0
    4.4610   -6.1180    0.0000 C   0  0  0  0  0  0  0  0  0  0  0  0
    4.9860   -4.7130    0.0000 C   0  0  0  0  0  0  0  0  0  0  0  0
    4.0320   -3.5560    0.0000 C   0  0  0  0  0  0  0  0  0  0  0  0
   -2.6230   -2.9780    0.0000 C   0  0  0  0  0  0  0  0  0  0  0  0
   -2.6360   -4.4780    0.0000 O   0  0  0  0  0  0  0  0  0  0  0  0
   -3.9410   -5.2170    0.0000 C   0  0  0  0  0  0  0  0  0  0  0  0
   -3.9160   -2.2170    0.0000 C   0  0  0  0  0  0  0  0  0  0  0  0
   -3.9030   -0.7170    0.0000 C   0  0  0  0  0  0  0  0  0  0  0  0
   -5.1960    0.0440    0.0000 O   0  0  0  0  0  0  0  0  0  0  0  0
   -6.5010   -0.6950    0.0000 C   0  0  0  0  0  0  0  0  0  0  0  0
   -2.5980    0.0220    0.0000 C   0  0  0  0  0  0  0  0  0  0  0  0
  1  2  1  0  0  0  0
  1  7  1  0  0  0  0
  2  3  2  0  0  0  0
  2 33  1  0  0  0  0
  3  4  1  0  0  0  0
  3 26  1  0  0  0  0
  4  5  2  0  0  0  0
  4  6  1  0  0  0  0
  6  7  1  0  0  0  0
  6 20  1  6  0  0  0
  7  8  1  1  0  0  0
  7 15  1  6  0  0  0
  8  9  2  0  0  0  0
  8 10  1  0  0  0  0
 10 11  1  0  0  0  0
 10 14  2  0  0  0  0
 11 12  1  0  0  0  0
 12 13  1  0  0  0  0
 15 16  1  0  0  0  0
 15 19  2  0  0  0  0
 16 17  1  0  0  0  0
 17 18  1  0  0  0  0
 20 21  1  0  0  0  0
 20 25  2  0  0  0  0
 21 22  2  0  0  0  0
 22 23  1  0  0  0  0
 23 24  2  0  0  0  0
 24 25  1  0  0  0  0
 26 27  1  0  0  0  0
 26 29  2  0  0  0  0
 27 28  1  0  0  0  0
 29 30  1  0  0  0  0
 30 31  1  0  0  0  0
 30 33  2  0  0  0  0
 31 32  1  0  0  0  0
M  END
>  <Index>
53

>  <Binary_Characterization>
0

$$$$
O1c2c(C(=O)[C@H]([C@]1(O)C(OCC)=O)c1ccccc1)c(OC)cc(OC)c2
  MOE2014           2D

 27 29  0  0  1  0  0  0  0  0999 V2000
    0.0000    0.0000    0.0000 O   0  0  0  0  0  0  0  0  0  0  0  0
    0.7550   -1.2960    0.0000 C   0  0  0  0  0  0  0  0  0  0  0  0
    0.0100   -2.5980    0.0000 C   0  0  0  0  0  0  0  0  0  0  0  0
   -1.4900   -2.6040    0.0000 C   0  0  0  0  0  0  0  0  0  0  0  0
   -2.2350   -3.9060    0.0000 O   0  0  0  0  0  0  0  0  0  0  0  0
   -2.2450   -1.3080    0.0000 C   0  0  2  0  0  0  0  0  0  0  0  0
   -1.5000   -0.0060    0.0000 C   0  0  1  0  0  0  0  0  0  0  0  0
   -2.8020    0.7390    0.0000 O   0  0  0  0  0  0  0  0  0  0  0  0
   -1.5060    1.4940    0.0000 C   0  0  0  0  0  0  0  0  0  0  0  0
   -0.2090    2.2490    0.0000 O   0  0  0  0  0  0  0  0  0  0  0  0
   -0.2150    3.7490    0.0000 C   0  0  0  0  0  0  0  0  0  0  0  0
    1.0810    4.5040    0.0000 C   0  0  0  0  0  0  0  0  0  0  0  0
   -2.8080    2.2390    0.0000 O   0  0  0  0  0  0  0  0  0  0  0  0
   -3.7450   -1.3130    0.0000 C   0  0  0  0  0  0  0  0  0  0  0  0
   -4.5000   -0.0170    0.0000 C   0  0  0  0  0  0  0  0  0  0  0  0
   -6.0000   -0.0230    0.0000 C   0  0  0  0  0  0  0  0  0  0  0  0
   -6.7450   -1.3250    0.0000 C   0  0  0  0  0  0  0  0  0  0  0  0
   -5.9900   -2.6210    0.0000 C   0  0  0  0  0  0  0  0  0  0  0  0
   -4.4900   -2.6150    0.0000 C   0  0  0  0  0  0  0  0  0  0  0  0
    0.7650   -3.8940    0.0000 C   0  0  0  0  0  0  0  0  0  0  0  0
    0.0200   -5.1960    0.0000 O   0  0  0  0  0  0  0  0  0  0  0  0
    0.7750   -6.4920    0.0000 C   0  0  0  0  0  0  0  0  0  0  0  0
    2.2650   -3.8890    0.0000 C   0  0  0  0  0  0  0  0  0  0  0  0
    3.0100   -2.5870    0.0000 C   0  0  0  0  0  0  0  0  0  0  0  0
    4.5100   -2.5810    0.0000 O   0  0  0  0  0  0  0  0  0  0  0  0
    5.2650   -3.8770    0.0000 C   0  0  0  0  0  0  0  0  0  0  0  0
    2.2550   -1.2910    0.0000 C   0  0  0  0  0  0  0  0  0  0  0  0
  1  2  1  0  0  0  0
  1  7  1  0  0  0  0
  2  3  2  0  0  0  0
  2 27  1  0  0  0  0
  3  4  1  0  0  0  0
  3 20  1  0  0  0  0
  4  5  2  0  0  0  0
  4  6  1  0  0  0  0
  6  7  1  0  0  0  0
  6 14  1  1  0  0  0
  7  8  1  1  0  0  0
  7  9  1  6  0  0  0
  9 10  1  0  0  0  0
  9 13  2  0  0  0  0
 10 11  1  0  0  0  0
 11 12  1  0  0  0  0
 14 15  1  0  0  0  0
 14 19  2  0  0  0  0
 15 16  2  0  0  0  0
 16 17  1  0  0  0  0
 17 18  2  0  0  0  0
 18 19  1  0  0  0  0
 20 21  1  0  0  0  0
 20 23  2  0  0  0  0
 21 22  1  0  0  0  0
 23 24  1  0  0  0  0
 24 25  1  0  0  0  0
 24 27  2  0  0  0  0
 25 26  1  0  0  0  0
M  END
>  <Index>
54

>  <Binary_Characterization>
0

$$$$
O(C)c1c(O)c(ccc1OC)C(O)=O
  MOE2014           2D

 14 14  0  0  0  0  0  0  0  0999 V2000
    0.0000    0.0000    0.0000 O   0  0  0  0  0  0  0  0  0  0  0  0
    0.7600    1.2930    0.0000 C   0  0  0  0  0  0  0  0  0  0  0  0
    0.7400   -1.3050    0.0000 C   0  0  0  0  0  0  0  0  0  0  0  0
    2.2400   -1.3170    0.0000 C   0  0  0  0  0  0  0  0  0  0  0  0
    3.0000   -0.0240    0.0000 O   0  0  0  0  0  0  0  0  0  0  0  0
    2.9790   -2.6220    0.0000 C   0  0  0  0  0  0  0  0  0  0  0  0
    2.2190   -3.9150    0.0000 C   0  0  0  0  0  0  0  0  0  0  0  0
    0.7190   -3.9030    0.0000 C   0  0  0  0  0  0  0  0  0  0  0  0
   -0.0210   -2.5980    0.0000 C   0  0  0  0  0  0  0  0  0  0  0  0
   -1.5200   -2.5860    0.0000 O   0  0  0  0  0  0  0  0  0  0  0  0
   -2.2810   -3.8790    0.0000 C   0  0  0  0  0  0  0  0  0  0  0  0
    4.4790   -2.6340    0.0000 C   0  0  0  0  0  0  0  0  0  0  0  0
    5.2190   -3.9390    0.0000 O   0  0  0  0  0  0  0  0  0  0  0  0
    5.2400   -1.3410    0.0000 O   0  0  0  0  0  0  0  0  0  0  0  0
  1  2  1  0  0  0  0
  1  3  1  0  0  0  0
  3  4  1  0  0  0  0
  3  9  2  0  0  0  0
  4  5  1  0  0  0  0
  4  6  2  0  0  0  0
  6  7  1  0  0  0  0
  6 12  1  0  0  0  0
  7  8  2  0  0  0  0
  8  9  1  0  0  0  0
  9 10  1  0  0  0  0
 10 11  1  0  0  0  0
 12 13  1  0  0  0  0
 12 14  2  0  0  0  0
M  END
>  <Index>
55

>  <Binary_Characterization>
0

$$$$
O1[C@@H]2CC[C@](O)([C@@H]3[C@@H](CC[C@@]12C)C(C3)(C)C)C
  MOE2014           2D

 17 19  0  0  1  0  0  0  0  0999 V2000
    0.0000    0.0000    0.0000 O   0  0  0  0  0  0  0  0  0  0  0  0
    0.7490    1.3000    0.0000 C   0  0  2  0  0  0  0  0  0  0  0  0
    1.0080    2.7770    0.0000 C   0  0  0  0  0  0  0  0  0  0  0  0
    2.1570    3.7420    0.0000 C   0  0  0  0  0  0  0  0  0  0  0  0
    3.6570    3.7430    0.0000 C   0  0  2  0  0  0  0  0  0  0  0  0
    4.7620    4.7570    0.0000 O   0  0  0  0  0  0  0  0  0  0  0  0
    4.8070    2.7800    0.0000 C   0  0  2  0  0  0  0  0  0  0  0  0
    5.0680    1.3030    0.0000 C   0  0  1  0  0  0  0  0  0  0  0  0
    4.3190    0.0030    0.0000 C   0  0  0  0  0  0  0  0  0  0  0  0
    2.9100   -0.5110    0.0000 C   0  0  0  0  0  0  0  0  0  0  0  0
    1.5000    0.0010    0.0000 C   0  0  1  0  0  0  0  0  0  0  0  0
    1.2410   -1.4760    0.0000 C   0  0  0  0  0  0  0  0  0  0  0  0
    6.5450    1.5640    0.0000 C   0  0  0  0  0  0  0  0  0  0  0  0
    6.2840    3.0410    0.0000 C   0  0  0  0  0  0  0  0  0  0  0  0
    8.0450    1.5330    0.0000 C   0  0  0  0  0  0  0  0  0  0  0  0
    7.0900    0.1670    0.0000 C   0  0  0  0  0  0  0  0  0  0  0  0
    3.4600    5.2300    0.0000 C   0  0  0  0  0  0  0  0  0  0  0  0
  1  2  1  0  0  0  0
  1 11  1  0  0  0  0
  2  3  1  6  0  0  0
  2 11  1  0  0  0  0
  3  4  1  0  0  0  0
  4  5  1  0  0  0  0
  5  6  1  6  0  0  0
  5  7  1  0  0  0  0
  5 17  1  1  0  0  0
  7  8  1  0  0  0  0
  7 14  1  1  0  0  0
  8  9  1  6  0  0  0
  8 13  1  0  0  0  0
  9 10  1  0  0  0  0
 10 11  1  0  0  0  0
 11 12  1  6  0  0  0
 13 14  1  0  0  0  0
 13 15  1  0  0  0  0
 13 16  1  0  0  0  0
M  END
>  <Index>
56

>  <Binary_Characterization>
0

$$$$
O1C(=O)C(C\C=C(\C)/C)=C(O)C=C1C
  MOE2014           2D

 14 14  0  0  0  0  0  0  0  0999 V2000
    0.0000    0.0000    0.0000 O   0  0  0  0  0  0  0  0  0  0  0  0
   -1.2950    0.7570    0.0000 C   0  0  0  0  0  0  0  0  0  0  0  0
   -1.2870    2.2570    0.0000 O   0  0  0  0  0  0  0  0  0  0  0  0
   -2.5980    0.0140    0.0000 C   0  0  0  0  0  0  0  0  0  0  0  0
   -3.8930    0.7710    0.0000 C   0  0  0  0  0  0  0  0  0  0  0  0
   -5.1960    0.0280    0.0000 C   0  0  0  0  0  0  0  0  0  0  0  0
   -6.4910    0.7860    0.0000 C   0  0  0  0  0  0  0  0  0  0  0  0
   -7.7940    0.0430    0.0000 C   0  0  0  0  0  0  0  0  0  0  0  0
   -6.4830    2.2860    0.0000 C   0  0  0  0  0  0  0  0  0  0  0  0
   -2.6060   -1.4860    0.0000 C   0  0  0  0  0  0  0  0  0  0  0  0
   -3.9090   -2.2290    0.0000 O   0  0  0  0  0  0  0  0  0  0  0  0
   -1.3110   -2.2430    0.0000 C   0  0  0  0  0  0  0  0  0  0  0  0
   -0.0080   -1.5000    0.0000 C   0  0  0  0  0  0  0  0  0  0  0  0
    1.2870   -2.2570    0.0000 C   0  0  0  0  0  0  0  0  0  0  0  0
  1  2  1  0  0  0  0
  1 13  1  0  0  0  0
  2  3  2  0  0  0  0
  2  4  1  0  0  0  0
  4  5  1  0  0  0  0
  4 10  2  0  0  0  0
  5  6  1  0  0  0  0
  6  7  2  0  0  0  0
  7  8  1  0  0  0  0
  7  9  1  0  0  0  0
 10 11  1  0  0  0  0
 10 12  1  0  0  0  0
 12 13  2  0  0  0  0
 13 14  1  0  0  0  0
M  END
>  <Index>
57

>  <Binary_Characterization>
0

$$$$
O(C)c1cccc(\C=C\C(O)=O)c1C(C)C
  MOE2014           2D

 16 16  0  0  0  0  0  0  0  0999 V2000
    0.0000    0.0000    0.0000 O   0  0  0  0  0  0  0  0  0  0  0  0
    1.3000    0.7490    0.0000 C   0  0  0  0  0  0  0  0  0  0  0  0
   -1.2980    0.7510    0.0000 C   0  0  0  0  0  0  0  0  0  0  0  0
   -1.2970    2.2510    0.0000 C   0  0  0  0  0  0  0  0  0  0  0  0
   -2.5950    3.0020    0.0000 C   0  0  0  0  0  0  0  0  0  0  0  0
   -3.8950    2.2530    0.0000 C   0  0  0  0  0  0  0  0  0  0  0  0
   -3.8960    0.7530    0.0000 C   0  0  0  0  0  0  0  0  0  0  0  0
   -5.1960    0.0050    0.0000 C   0  0  0  0  0  0  0  0  0  0  0  0
   -6.4950    0.7560    0.0000 C   0  0  0  0  0  0  0  0  0  0  0  0
   -7.7940    0.0070    0.0000 C   0  0  0  0  0  0  0  0  0  0  0  0
   -9.0930    0.7580    0.0000 O   0  0  0  0  0  0  0  0  0  0  0  0
   -7.7960   -1.4930    0.0000 O   0  0  0  0  0  0  0  0  0  0  0  0
   -2.5980    0.0020    0.0000 C   0  0  0  0  0  0  0  0  0  0  0  0
   -2.5990   -1.4980    0.0000 C   0  0  0  0  0  0  0  0  0  0  0  0
   -1.3010   -2.2490    0.0000 C   0  0  0  0  0  0  0  0  0  0  0  0
   -3.8990   -2.2470    0.0000 C   0  0  0  0  0  0  0  0  0  0  0  0
  1  2  1  0  0  0  0
  1  3  1  0  0  0  0
  3  4  1  0  0  0  0
  3 13  2  0  0  0  0
  4  5  2  0  0  0  0
  5  6  1  0  0  0  0
  6  7  2  0  0  0  0
  7  8  1  0  0  0  0
  7 13  1  0  0  0  0
  8  9  2  0  0  0  0
  9 10  1  0  0  0  0
 10 11  1  0  0  0  0
 10 12  2  0  0  0  0
 13 14  1  0  0  0  0
 14 15  1  0  0  0  0
 14 16  1  0  0  0  0
M  END
>  <Index>
58

>  <Binary_Characterization>
0

$$$$
s1c2c(nc1S)cccc2
  MOE2014           2D

 10 11  0  0  0  0  0  0  0  0999 V2000
    0.0000    0.0000    0.0000 S   0  0  0  0  0  0  0  0  0  0  0  0
   -1.3700   -0.6100    0.0000 C   0  0  0  0  0  0  0  0  0  0  0  0
   -1.2140   -2.1020    0.0000 C   0  0  0  0  0  0  0  0  0  0  0  0
    0.2540   -2.4140    0.0000 N   0  0  0  0  0  0  0  0  0  0  0  0
    1.0040   -1.1150    0.0000 C   0  0  0  0  0  0  0  0  0  0  0  0
    2.4950   -0.9580    0.0000 S   0  0  0  0  0  0  0  0  0  0  0  0
   -2.4270   -2.9840    0.0000 C   0  0  0  0  0  0  0  0  0  0  0  0
   -3.7970   -2.3730    0.0000 C   0  0  0  0  0  0  0  0  0  0  0  0
   -3.9540   -0.8820    0.0000 C   0  0  0  0  0  0  0  0  0  0  0  0
   -2.7410    0.0000    0.0000 C   0  0  0  0  0  0  0  0  0  0  0  0
  1  2  1  0  0  0  0
  1  5  1  0  0  0  0
  2  3  1  0  0  0  0
  2 10  2  0  0  0  0
  3  4  1  0  0  0  0
  3  7  2  0  0  0  0
  4  5  2  0  0  0  0
  5  6  1  0  0  0  0
  7  8  1  0  0  0  0
  8  9  2  0  0  0  0
  9 10  1  0  0  0  0
M  END
>  <Index>
59

>  <Binary_Characterization>
0

$$$$
O1[C@@H]2CC[C@](OC)([C@@H]3[C@@H](CC[C@@]12C)C(C3)(C)C)C
  MOE2014           2D

 18 20  0  0  1  0  0  0  0  0999 V2000
    0.0000    0.0000    0.0000 O   0  0  0  0  0  0  0  0  0  0  0  0
   -0.7540    1.2960    0.0000 C   0  0  2  0  0  0  0  0  0  0  0  0
   -1.0200    2.7730    0.0000 C   0  0  0  0  0  0  0  0  0  0  0  0
   -2.1720    3.7330    0.0000 C   0  0  0  0  0  0  0  0  0  0  0  0
   -3.6720    3.7280    0.0000 C   0  0  2  0  0  0  0  0  0  0  0  0
   -3.4820    5.2160    0.0000 O   0  0  0  0  0  0  0  0  0  0  0  0
   -2.0980    5.7940    0.0000 C   0  0  0  0  0  0  0  0  0  0  0  0
   -4.8180    2.7600    0.0000 C   0  0  2  0  0  0  0  0  0  0  0  0
   -5.0730    1.2820    0.0000 C   0  0  1  0  0  0  0  0  0  0  0  0
   -4.3190   -0.0150    0.0000 C   0  0  0  0  0  0  0  0  0  0  0  0
   -2.9080   -0.5230    0.0000 C   0  0  0  0  0  0  0  0  0  0  0  0
   -1.5000   -0.0050    0.0000 C   0  0  1  0  0  0  0  0  0  0  0  0
   -1.2340   -1.4810    0.0000 C   0  0  0  0  0  0  0  0  0  0  0  0
   -6.5520    1.5370    0.0000 C   0  0  0  0  0  0  0  0  0  0  0  0
   -6.2960    3.0150    0.0000 C   0  0  0  0  0  0  0  0  0  0  0  0
   -8.0510    1.4990    0.0000 C   0  0  0  0  0  0  0  0  0  0  0  0
   -7.0900    0.1370    0.0000 C   0  0  0  0  0  0  0  0  0  0  0  0
   -4.7820    4.7370    0.0000 C   0  0  0  0  0  0  0  0  0  0  0  0
  1  2  1  0  0  0  0
  1 12  1  0  0  0  0
  2  3  1  1  0  0  0
  2 12  1  0  0  0  0
  3  4  1  0  0  0  0
  4  5  1  0  0  0  0
  5  6  1  1  0  0  0
  5  8  1  0  0  0  0
  5 18  1  6  0  0  0
  6  7  1  0  0  0  0
  8  9  1  0  0  0  0
  8 15  1  6  0  0  0
  9 10  1  0  0  0  0
  9 14  1  1  0  0  0
 10 11  1  0  0  0  0
 11 12  1  0  0  0  0
 12 13  1  1  0  0  0
 14 15  1  0  0  0  0
 14 16  1  0  0  0  0
 14 17  1  0  0  0  0
M  END
>  <Index>
60

>  <Binary_Characterization>
0

$$$$
O(C)c1c(O)cccc1O
  MOE2014           2D

 10 10  0  0  0  0  0  0  0  0999 V2000
    0.0000    0.0000    0.0000 O   0  0  0  0  0  0  0  0  0  0  0  0
    1.5000   -0.0110    0.0000 C   0  0  0  0  0  0  0  0  0  0  0  0
   -0.7600   -1.2930    0.0000 C   0  0  0  0  0  0  0  0  0  0  0  0
   -2.2600   -1.2820    0.0000 C   0  0  0  0  0  0  0  0  0  0  0  0
   -3.0000    0.0220    0.0000 O   0  0  0  0  0  0  0  0  0  0  0  0
   -3.0190   -2.5760    0.0000 C   0  0  0  0  0  0  0  0  0  0  0  0
   -2.2790   -3.8800    0.0000 C   0  0  0  0  0  0  0  0  0  0  0  0
   -0.7790   -3.8910    0.0000 C   0  0  0  0  0  0  0  0  0  0  0  0
   -0.0190   -2.5980    0.0000 C   0  0  0  0  0  0  0  0  0  0  0  0
    1.4810   -2.6090    0.0000 O   0  0  0  0  0  0  0  0  0  0  0  0
  1  2  1  0  0  0  0
  1  3  1  0  0  0  0
  3  4  1  0  0  0  0
  3  9  2  0  0  0  0
  4  5  1  0  0  0  0
  4  6  2  0  0  0  0
  6  7  1  0  0  0  0
  7  8  2  0  0  0  0
  8  9  1  0  0  0  0
  9 10  1  0  0  0  0
M  END
>  <Index>
61

>  <Binary_Characterization>
0

$$$$
[nH]1c2c(cccc2)c(CN(C)C)c1C
  MOE2014           2D

 14 15  0  0  0  0  0  0  0  0999 V2000
    0.0000    0.0000    0.0000 N   0  0  0  0  0  0  0  0  0  0  0  0
   -1.3670   -0.6170    0.0000 C   0  0  0  0  0  0  0  0  0  0  0  0
   -1.2020   -2.1080    0.0000 C   0  0  0  0  0  0  0  0  0  0  0  0
   -2.4110   -2.9960    0.0000 C   0  0  0  0  0  0  0  0  0  0  0  0
   -3.7850   -2.3930    0.0000 C   0  0  0  0  0  0  0  0  0  0  0  0
   -3.9490   -0.9020    0.0000 C   0  0  0  0  0  0  0  0  0  0  0  0
   -2.7410   -0.0140    0.0000 C   0  0  0  0  0  0  0  0  0  0  0  0
    0.2660   -2.4120    0.0000 C   0  0  0  0  0  0  0  0  0  0  0  0
    0.8840   -3.7790    0.0000 C   0  0  0  0  0  0  0  0  0  0  0  0
    2.3760   -3.9280    0.0000 N   0  0  0  0  0  0  0  0  0  0  0  0
    2.9930   -5.2960    0.0000 C   0  0  0  0  0  0  0  0  0  0  0  0
    3.2520   -2.7100    0.0000 C   0  0  0  0  0  0  0  0  0  0  0  0
    1.0100   -1.1090    0.0000 C   0  0  0  0  0  0  0  0  0  0  0  0
    2.5000   -0.9450    0.0000 C   0  0  0  0  0  0  0  0  0  0  0  0
  1  2  1  0  0  0  0
  1 13  1  0  0  0  0
  2  3  1  0  0  0  0
  2  7  2  0  0  0  0
  3  4  2  0  0  0  0
  3  8  1  0  0  0  0
  4  5  1  0  0  0  0
  5  6  2  0  0  0  0
  6  7  1  0  0  0  0
  8  9  1  0  0  0  0
  8 13  2  0  0  0  0
  9 10  1  0  0  0  0
 10 11  1  0  0  0  0
 10 12  1  0  0  0  0
 13 14  1  0  0  0  0
M  END
>  <Index>
62

>  <Binary_Characterization>
0

$$$$
O1C=CC(=O)C(\C=C\O)=C1C
  MOE2014           2D

 11 11  0  0  0  0  0  0  0  0999 V2000
    0.0000    0.0000    0.0000 O   0  0  0  0  0  0  0  0  0  0  0  0
   -0.7450   -1.3020    0.0000 C   0  0  0  0  0  0  0  0  0  0  0  0
    0.0110   -2.5980    0.0000 C   0  0  0  0  0  0  0  0  0  0  0  0
    1.5110   -2.5920    0.0000 C   0  0  0  0  0  0  0  0  0  0  0  0
    2.2660   -3.8880    0.0000 O   0  0  0  0  0  0  0  0  0  0  0  0
    2.2550   -1.2900    0.0000 C   0  0  0  0  0  0  0  0  0  0  0  0
    3.7550   -1.2830    0.0000 C   0  0  0  0  0  0  0  0  0  0  0  0
    4.5000    0.0190    0.0000 C   0  0  0  0  0  0  0  0  0  0  0  0
    6.0000    0.0250    0.0000 O   0  0  0  0  0  0  0  0  0  0  0  0
    1.5000    0.0060    0.0000 C   0  0  0  0  0  0  0  0  0  0  0  0
    2.2450    1.3090    0.0000 C   0  0  0  0  0  0  0  0  0  0  0  0
  1  2  1  0  0  0  0
  1 10  1  0  0  0  0
  2  3  2  0  0  0  0
  3  4  1  0  0  0  0
  4  5  2  0  0  0  0
  4  6  1  0  0  0  0
  6  7  1  0  0  0  0
  6 10  2  0  0  0  0
  7  8  2  0  0  0  0
  8  9  1  0  0  0  0
 10 11  1  0  0  0  0
M  END
>  <Index>
63

>  <Binary_Characterization>
0

$$$$
O1c2c(C(=O)C(c3ccccc3)=C1C)c(OC)cc(OC)c2OC
  MOE2014           2D

 24 26  0  0  0  0  0  0  0  0999 V2000
    0.0000    0.0000    0.0000 O   0  0  0  0  0  0  0  0  0  0  0  0
    0.7470    1.3010    0.0000 C   0  0  0  0  0  0  0  0  0  0  0  0
   -0.0060    2.5980    0.0000 C   0  0  0  0  0  0  0  0  0  0  0  0
   -1.5060    2.5950    0.0000 C   0  0  0  0  0  0  0  0  0  0  0  0
   -2.2580    3.8920    0.0000 O   0  0  0  0  0  0  0  0  0  0  0  0
   -2.2530    1.2940    0.0000 C   0  0  0  0  0  0  0  0  0  0  0  0
   -3.7530    1.2910    0.0000 C   0  0  0  0  0  0  0  0  0  0  0  0
   -4.5000   -0.0100    0.0000 C   0  0  0  0  0  0  0  0  0  0  0  0
   -6.0000   -0.0130    0.0000 C   0  0  0  0  0  0  0  0  0  0  0  0
   -6.7530    1.2850    0.0000 C   0  0  0  0  0  0  0  0  0  0  0  0
   -6.0060    2.5850    0.0000 C   0  0  0  0  0  0  0  0  0  0  0  0
   -4.5060    2.5880    0.0000 C   0  0  0  0  0  0  0  0  0  0  0  0
   -1.5000   -0.0030    0.0000 C   0  0  0  0  0  0  0  0  0  0  0  0
   -2.2470   -1.3040    0.0000 C   0  0  0  0  0  0  0  0  0  0  0  0
    0.7420    3.8990    0.0000 C   0  0  0  0  0  0  0  0  0  0  0  0
   -0.0110    5.1960    0.0000 O   0  0  0  0  0  0  0  0  0  0  0  0
    0.7360    6.4970    0.0000 C   0  0  0  0  0  0  0  0  0  0  0  0
    2.2420    3.9020    0.0000 C   0  0  0  0  0  0  0  0  0  0  0  0
    2.9940    2.6050    0.0000 C   0  0  0  0  0  0  0  0  0  0  0  0
    4.4940    2.6080    0.0000 O   0  0  0  0  0  0  0  0  0  0  0  0
    5.2420    3.9080    0.0000 C   0  0  0  0  0  0  0  0  0  0  0  0
    2.2470    1.3040    0.0000 C   0  0  0  0  0  0  0  0  0  0  0  0
    3.0000    0.0060    0.0000 O   0  0  0  0  0  0  0  0  0  0  0  0
    4.5000    0.0100    0.0000 C   0  0  0  0  0  0  0  0  0  0  0  0
  1  2  1  0  0  0  0
  1 13  1  0  0  0  0
  2  3  1  0  0  0  0
  2 22  2  0  0  0  0
  3  4  1  0  0  0  0
  3 15  2  0  0  0  0
  4  5  2  0  0  0  0
  4  6  1  0  0  0  0
  6  7  1  0  0  0  0
  6 13  2  0  0  0  0
  7  8  1  0  0  0  0
  7 12  2  0  0  0  0
  8  9  2  0  0  0  0
  9 10  1  0  0  0  0
 10 11  2  0  0  0  0
 11 12  1  0  0  0  0
 13 14  1  0  0  0  0
 15 16  1  0  0  0  0
 15 18  1  0  0  0  0
 16 17  1  0  0  0  0
 18 19  2  0  0  0  0
 19 20  1  0  0  0  0
 19 22  1  0  0  0  0
 20 21  1  0  0  0  0
 22 23  1  0  0  0  0
 23 24  1  0  0  0  0
M  END
>  <Index>
64

>  <Binary_Characterization>
0

$$$$
O1C(=O)[C@H](CC1=O)[C@H]1CCC([C@H]2[C@H](CCC1=O)C(C2)(C)C)=C
  MOE2014           2D

 22 24  0  0  1  0  0  0  0  0999 V2000
    0.0000    0.0000    0.0000 O   0  0  0  0  0  0  0  0  0  0  0  0
    1.4230    0.4740    0.0000 C   0  0  0  0  0  0  0  0  0  0  0  0
    1.8760    1.9040    0.0000 O   0  0  0  0  0  0  0  0  0  0  0  0
    2.3140   -0.7320    0.0000 C   0  0  2  0  0  0  0  0  0  0  0  0
    1.4410   -1.9530    0.0000 C   0  0  0  0  0  0  0  0  0  0  0  0
    0.0110   -1.5000    0.0000 C   0  0  0  0  0  0  0  0  0  0  0  0
   -1.1950   -2.3910    0.0000 O   0  0  0  0  0  0  0  0  0  0  0  0
    3.8140   -0.7210    0.0000 C   0  0  1  0  0  0  0  0  0  0  0  0
    4.3160    0.6920    0.0000 C   0  0  0  0  0  0  0  0  0  0  0  0
    5.6090    1.4520    0.0000 C   0  0  0  0  0  0  0  0  0  0  0  0
    7.0890    1.2030    0.0000 C   0  0  0  0  0  0  0  0  0  0  0  0
    8.0610    0.0610    0.0000 C   0  0  1  0  0  0  0  0  0  0  0  0
    8.0730   -1.4390    0.0000 C   0  0  2  0  0  0  0  0  0  0  0  0
    7.1170   -2.5950    0.0000 C   0  0  0  0  0  0  0  0  0  0  0  0
    5.6420   -2.8670    0.0000 C   0  0  0  0  0  0  0  0  0  0  0  0
    4.3380   -2.1270    0.0000 C   0  0  0  0  0  0  0  0  0  0  0  0
    3.1960   -3.1000    0.0000 O   0  0  0  0  0  0  0  0  0  0  0  0
    9.5730   -1.4270    0.0000 C   0  0  0  0  0  0  0  0  0  0  0  0
    9.5610    0.0730    0.0000 C   0  0  0  0  0  0  0  0  0  0  0  0
    9.8770   -2.8960    0.0000 C   0  0  0  0  0  0  0  0  0  0  0  0
   11.0460   -1.7090    0.0000 C   0  0  0  0  0  0  0  0  0  0  0  0
    7.8290    2.5080    0.0000 C   0  0  0  0  0  0  0  0  0  0  0  0
  1  2  1  0  0  0  0
  1  6  1  0  0  0  0
  2  3  2  0  0  0  0
  4  2  1  1  0  0  0
  4  5  1  0  0  0  0
  4  8  1  0  0  0  0
  5  6  1  0  0  0  0
  6  7  2  0  0  0  0
  8  9  1  0  0  0  0
  8 16  1  1  0  0  0
  9 10  1  0  0  0  0
 10 11  1  0  0  0  0
 11 22  2  0  0  0  0
 12 11  1  6  0  0  0
 12 13  1  0  0  0  0
 12 19  1  0  0  0  0
 13 14  1  1  0  0  0
 13 18  1  0  0  0  0
 14 15  1  0  0  0  0
 15 16  1  0  0  0  0
 16 17  2  0  0  0  0
 18 19  1  0  0  0  0
 18 20  1  0  0  0  0
 18 21  1  0  0  0  0
M  END
>  <Index>
65

>  <Binary_Characterization>
1

$$$$
O1C=CC(=O)C(\C=C\O)=C1CCC
  MOE2014           2D

 13 13  0  0  0  0  0  0  0  0999 V2000
    0.0000    0.0000    0.0000 O   0  0  0  0  0  0  0  0  0  0  0  0
   -0.7420   -1.3040    0.0000 C   0  0  0  0  0  0  0  0  0  0  0  0
   -2.2420   -1.3130    0.0000 C   0  0  0  0  0  0  0  0  0  0  0  0
   -3.0000   -0.0190    0.0000 C   0  0  0  0  0  0  0  0  0  0  0  0
   -4.5000   -0.0290    0.0000 O   0  0  0  0  0  0  0  0  0  0  0  0
   -2.2580    1.2850    0.0000 C   0  0  0  0  0  0  0  0  0  0  0  0
   -3.0170    2.5790    0.0000 C   0  0  0  0  0  0  0  0  0  0  0  0
   -4.5160    2.5690    0.0000 C   0  0  0  0  0  0  0  0  0  0  0  0
   -5.2750    3.8640    0.0000 O   0  0  0  0  0  0  0  0  0  0  0  0
   -0.7580    1.2940    0.0000 C   0  0  0  0  0  0  0  0  0  0  0  0
   -0.0170    2.5980    0.0000 C   0  0  0  0  0  0  0  0  0  0  0  0
    1.4830    2.6080    0.0000 C   0  0  0  0  0  0  0  0  0  0  0  0
    2.2250    3.9110    0.0000 C   0  0  0  0  0  0  0  0  0  0  0  0
  1  2  1  0  0  0  0
  1 10  1  0  0  0  0
  2  3  2  0  0  0  0
  3  4  1  0  0  0  0
  4  5  2  0  0  0  0
  4  6  1  0  0  0  0
  6  7  1  0  0  0  0
  6 10  2  0  0  0  0
  7  8  2  0  0  0  0
  8  9  1  0  0  0  0
 10 11  1  0  0  0  0
 11 12  1  0  0  0  0
 12 13  1  0  0  0  0
M  END
>  <Index>
66

>  <Binary_Characterization>
0

$$$$
Sc1nc(O)ccn1
  MOE2014           2D

  8  8  0  0  0  0  0  0  0  0999 V2000
    0.0000    0.0000    0.0000 S   0  0  0  0  0  0  0  0  0  0  0  0
    1.2990    0.7500    0.0000 C   0  0  0  0  0  0  0  0  0  0  0  0
    2.5980    0.0000    0.0000 N   0  0  0  0  0  0  0  0  0  0  0  0
    3.8970    0.7500    0.0000 C   0  0  0  0  0  0  0  0  0  0  0  0
    5.1960    0.0000    0.0000 O   0  0  0  0  0  0  0  0  0  0  0  0
    3.8970    2.2500    0.0000 C   0  0  0  0  0  0  0  0  0  0  0  0
    2.5980    3.0000    0.0000 C   0  0  0  0  0  0  0  0  0  0  0  0
    1.2990    2.2500    0.0000 N   0  0  0  0  0  0  0  0  0  0  0  0
  1  2  1  0  0  0  0
  2  3  1  0  0  0  0
  2  8  2  0  0  0  0
  3  4  2  0  0  0  0
  4  5  1  0  0  0  0
  4  6  1  0  0  0  0
  6  7  2  0  0  0  0
  7  8  1  0  0  0  0
M  END
>  <Index>
67

>  <Binary_Characterization>
0

$$$$
O1c2c(cccc2)C(=O)C=C1c1cc(OC)c(OC)cc1
  MOE2014           2D

 21 23  0  0  0  0  0  0  0  0999 V2000
    0.0000    0.0000    0.0000 O   0  0  0  0  0  0  0  0  0  0  0  0
    1.5000   -0.0010    0.0000 C   0  0  0  0  0  0  0  0  0  0  0  0
    2.2510    1.2970    0.0000 C   0  0  0  0  0  0  0  0  0  0  0  0
    3.7510    1.2960    0.0000 C   0  0  0  0  0  0  0  0  0  0  0  0
    4.5000   -0.0040    0.0000 C   0  0  0  0  0  0  0  0  0  0  0  0
    3.7490   -1.3020    0.0000 C   0  0  0  0  0  0  0  0  0  0  0  0
    2.2490   -1.3010    0.0000 C   0  0  0  0  0  0  0  0  0  0  0  0
    1.5020    2.5970    0.0000 C   0  0  0  0  0  0  0  0  0  0  0  0
    2.2530    3.8950    0.0000 O   0  0  0  0  0  0  0  0  0  0  0  0
    0.0020    2.5980    0.0000 C   0  0  0  0  0  0  0  0  0  0  0  0
   -0.7490    1.3000    0.0000 C   0  0  0  0  0  0  0  0  0  0  0  0
   -2.2490    1.3010    0.0000 C   0  0  0  0  0  0  0  0  0  0  0  0
   -2.9980    2.6010    0.0000 C   0  0  0  0  0  0  0  0  0  0  0  0
   -4.4980    2.6020    0.0000 C   0  0  0  0  0  0  0  0  0  0  0  0
   -5.2470    3.9020    0.0000 O   0  0  0  0  0  0  0  0  0  0  0  0
   -4.4960    5.2000    0.0000 C   0  0  0  0  0  0  0  0  0  0  0  0
   -5.2490    1.3030    0.0000 C   0  0  0  0  0  0  0  0  0  0  0  0
   -6.7490    1.3050    0.0000 O   0  0  0  0  0  0  0  0  0  0  0  0
   -7.5000    0.0060    0.0000 C   0  0  0  0  0  0  0  0  0  0  0  0
   -4.5000    0.0040    0.0000 C   0  0  0  0  0  0  0  0  0  0  0  0
   -3.0000    0.0030    0.0000 C   0  0  0  0  0  0  0  0  0  0  0  0
  1  2  1  0  0  0  0
  1 11  1  0  0  0  0
  2  3  1  0  0  0  0
  2  7  2  0  0  0  0
  3  4  2  0  0  0  0
  3  8  1  0  0  0  0
  4  5  1  0  0  0  0
  5  6  2  0  0  0  0
  6  7  1  0  0  0  0
  8  9  2  0  0  0  0
  8 10  1  0  0  0  0
 10 11  2  0  0  0  0
 11 12  1  0  0  0  0
 12 13  1  0  0  0  0
 12 21  2  0  0  0  0
 13 14  2  0  0  0  0
 14 15  1  0  0  0  0
 14 17  1  0  0  0  0
 15 16  1  0  0  0  0
 17 18  1  0  0  0  0
 17 20  2  0  0  0  0
 18 19  1  0  0  0  0
 20 21  1  0  0  0  0
M  END
>  <Index>
68

>  <Binary_Characterization>
0

$$$$
[nH]1cc(c2c1cccc2)Cc1c2c([nH]c1)cccc2
  MOE2014           2D

 19 22  0  0  0  0  0  0  0  0999 V2000
    0.0000    0.0000    0.0000 N   0  0  0  0  0  0  0  0  0  0  0  0
    1.4670   -0.3120    0.0000 C   0  0  0  0  0  0  0  0  0  0  0  0
    1.6240   -1.8040    0.0000 C   0  0  0  0  0  0  0  0  0  0  0  0
    0.2540   -2.4140    0.0000 C   0  0  0  0  0  0  0  0  0  0  0  0
   -0.7500   -1.2990    0.0000 C   0  0  0  0  0  0  0  0  0  0  0  0
   -2.2170   -1.6110    0.0000 C   0  0  0  0  0  0  0  0  0  0  0  0
   -2.6810   -3.0370    0.0000 C   0  0  0  0  0  0  0  0  0  0  0  0
   -1.6770   -4.1520    0.0000 C   0  0  0  0  0  0  0  0  0  0  0  0
   -0.2100   -3.8400    0.0000 C   0  0  0  0  0  0  0  0  0  0  0  0
    2.9230   -2.5540    0.0000 C   0  0  0  0  0  0  0  0  0  0  0  0
    4.2220   -1.8040    0.0000 C   0  0  0  0  0  0  0  0  0  0  0  0
    5.5920   -2.4140    0.0000 C   0  0  0  0  0  0  0  0  0  0  0  0
    6.5960   -1.2990    0.0000 C   0  0  0  0  0  0  0  0  0  0  0  0
    5.8460    0.0000    0.0000 N   0  0  0  0  0  0  0  0  0  0  0  0
    4.3790   -0.3120    0.0000 C   0  0  0  0  0  0  0  0  0  0  0  0
    8.0630   -1.6110    0.0000 C   0  0  0  0  0  0  0  0  0  0  0  0
    8.5270   -3.0370    0.0000 C   0  0  0  0  0  0  0  0  0  0  0  0
    7.5230   -4.1520    0.0000 C   0  0  0  0  0  0  0  0  0  0  0  0
    6.0560   -3.8400    0.0000 C   0  0  0  0  0  0  0  0  0  0  0  0
  1  2  1  0  0  0  0
  1  5  1  0  0  0  0
  2  3  2  0  0  0  0
  3  4  1  0  0  0  0
  3 10  1  0  0  0  0
  4  5  1  0  0  0  0
  4  9  2  0  0  0  0
  5  6  2  0  0  0  0
  6  7  1  0  0  0  0
  7  8  2  0  0  0  0
  8  9  1  0  0  0  0
 10 11  1  0  0  0  0
 11 12  1  0  0  0  0
 11 15  2  0  0  0  0
 12 13  1  0  0  0  0
 12 19  2  0  0  0  0
 13 14  1  0  0  0  0
 13 16  2  0  0  0  0
 14 15  1  0  0  0  0
 16 17  1  0  0  0  0
 17 18  2  0  0  0  0
 18 19  1  0  0  0  0
M  END
>  <Index>
69

>  <Binary_Characterization>
0

$$$$
O(CC)c1cc(ccc1)C(=O)c1ccc(O)c(O)c1O
  MOE2014           2D

 20 21  0  0  0  0  0  0  0  0999 V2000
    0.0000    0.0000    0.0000 O   0  0  0  0  0  0  0  0  0  0  0  0
    1.2990   -0.7500    0.0000 C   0  0  0  0  0  0  0  0  0  0  0  0
    2.5980    0.0000    0.0000 C   0  0  0  0  0  0  0  0  0  0  0  0
   -1.2990   -0.7500    0.0000 C   0  0  0  0  0  0  0  0  0  0  0  0
   -2.5980    0.0000    0.0000 C   0  0  0  0  0  0  0  0  0  0  0  0
   -3.8970   -0.7500    0.0000 C   0  0  0  0  0  0  0  0  0  0  0  0
   -3.8970   -2.2500    0.0000 C   0  0  0  0  0  0  0  0  0  0  0  0
   -2.5980   -3.0000    0.0000 C   0  0  0  0  0  0  0  0  0  0  0  0
   -1.2990   -2.2500    0.0000 C   0  0  0  0  0  0  0  0  0  0  0  0
   -5.1960    0.0000    0.0000 C   0  0  0  0  0  0  0  0  0  0  0  0
   -5.1960    1.5000    0.0000 O   0  0  0  0  0  0  0  0  0  0  0  0
   -6.4950   -0.7510    0.0000 C   0  0  0  0  0  0  0  0  0  0  0  0
   -6.4950   -2.2510    0.0000 C   0  0  0  0  0  0  0  0  0  0  0  0
   -7.7940   -3.0010    0.0000 C   0  0  0  0  0  0  0  0  0  0  0  0
   -9.0930   -2.2510    0.0000 C   0  0  0  0  0  0  0  0  0  0  0  0
  -10.3920   -3.0010    0.0000 O   0  0  0  0  0  0  0  0  0  0  0  0
   -9.0930   -0.7510    0.0000 C   0  0  0  0  0  0  0  0  0  0  0  0
  -10.3920   -0.0010    0.0000 O   0  0  0  0  0  0  0  0  0  0  0  0
   -7.7940   -0.0010    0.0000 C   0  0  0  0  0  0  0  0  0  0  0  0
   -7.7940    1.4990    0.0000 O   0  0  0  0  0  0  0  0  0  0  0  0
  1  2  1  0  0  0  0
  1  4  1  0  0  0  0
  2  3  1  0  0  0  0
  4  5  1  0  0  0  0
  4  9  2  0  0  0  0
  5  6  2  0  0  0  0
  6  7  1  0  0  0  0
  6 10  1  0  0  0  0
  7  8  2  0  0  0  0
  8  9  1  0  0  0  0
 10 11  2  0  0  0  0
 10 12  1  0  0  0  0
 12 13  1  0  0  0  0
 12 19  2  0  0  0  0
 13 14  2  0  0  0  0
 14 15  1  0  0  0  0
 15 16  1  0  0  0  0
 15 17  2  0  0  0  0
 17 18  1  0  0  0  0
 17 19  1  0  0  0  0
 19 20  1  0  0  0  0
M  END
>  <Index>
70

>  <Binary_Characterization>
0

$$$$
O[C@]1(C[C@@H]2[C@@H](C[C@@H]1O)C2(C)C)C
  MOE2014           2D

 12 13  0  0  1  0  0  0  0  0999 V2000
    0.0000    0.0000    0.0000 O   0  0  0  0  0  0  0  0  0  0  0  0
    1.5000    0.0110    0.0000 C   0  0  1  0  0  0  0  0  0  0  0  0
    2.7940    0.7700    0.0000 C   0  0  0  0  0  0  0  0  0  0  0  0
    4.0990    0.0290    0.0000 C   0  0  2  0  0  0  0  0  0  0  0  0
    4.1090   -1.4710    0.0000 C   0  0  1  0  0  0  0  0  0  0  0  0
    2.8160   -2.2300    0.0000 C   0  0  0  0  0  0  0  0  0  0  0  0
    1.5110   -1.4900    0.0000 C   0  0  2  0  0  0  0  0  0  0  0  0
    0.2170   -2.2490    0.0000 O   0  0  0  0  0  0  0  0  0  0  0  0
    5.4030   -0.7110    0.0000 C   0  0  0  0  0  0  0  0  0  0  0  0
    6.5870    0.2100    0.0000 C   0  0  0  0  0  0  0  0  0  0  0  0
    6.6000   -1.6160    0.0000 C   0  0  0  0  0  0  0  0  0  0  0  0
    0.7410    1.3040    0.0000 C   0  0  0  0  0  0  0  0  0  0  0  0
  2  1  1  1  0  0  0
  2  3  1  0  0  0  0
  2  7  1  0  0  0  0
  2 12  1  6  0  0  0
  3  4  1  0  0  0  0
  4  5  1  0  0  0  0
  4  9  1  1  0  0  0
  5  6  1  0  0  0  0
  5  9  1  6  0  0  0
  6  7  1  0  0  0  0
  7  8  1  6  0  0  0
  9 10  1  0  0  0  0
  9 11  1  0  0  0  0
M  END
>  <Index>
71

>  <Binary_Characterization>
0

$$$$
O(C)C=1C(=O)C(=CC(=O)C=1OC)[C@H](C=C)c1ccccc1
  MOE2014           2D

 21 22  0  0  1  0  0  0  0  0999 V2000
    0.0000    0.0000    0.0000 O   0  0  0  0  0  0  0  0  0  0  0  0
    1.5000   -0.0090    0.0000 C   0  0  0  0  0  0  0  0  0  0  0  0
   -0.7580   -1.2940    0.0000 C   0  0  0  0  0  0  0  0  0  0  0  0
   -2.2580   -1.2850    0.0000 C   0  0  0  0  0  0  0  0  0  0  0  0
   -3.0000    0.0190    0.0000 O   0  0  0  0  0  0  0  0  0  0  0  0
   -3.0160   -2.5790    0.0000 C   0  0  0  0  0  0  0  0  0  0  0  0
   -2.2740   -3.8830    0.0000 C   0  0  0  0  0  0  0  0  0  0  0  0
   -0.7740   -3.8920    0.0000 C   0  0  0  0  0  0  0  0  0  0  0  0
   -0.0330   -5.1960    0.0000 O   0  0  0  0  0  0  0  0  0  0  0  0
   -0.0160   -2.5980    0.0000 C   0  0  0  0  0  0  0  0  0  0  0  0
    1.4840   -2.6070    0.0000 O   0  0  0  0  0  0  0  0  0  0  0  0
    2.2250   -3.9110    0.0000 C   0  0  0  0  0  0  0  0  0  0  0  0
   -4.5160   -2.5700    0.0000 C   0  0  2  0  0  0  0  0  0  0  0  0
   -5.2580   -1.2660    0.0000 C   0  0  0  0  0  0  0  0  0  0  0  0
   -6.7580   -1.2570    0.0000 C   0  0  0  0  0  0  0  0  0  0  0  0
   -5.2740   -3.8640    0.0000 C   0  0  0  0  0  0  0  0  0  0  0  0
   -6.7740   -3.8550    0.0000 C   0  0  0  0  0  0  0  0  0  0  0  0
   -7.5330   -5.1490    0.0000 C   0  0  0  0  0  0  0  0  0  0  0  0
   -6.7910   -6.4530    0.0000 C   0  0  0  0  0  0  0  0  0  0  0  0
   -5.2910   -6.4620    0.0000 C   0  0  0  0  0  0  0  0  0  0  0  0
   -4.5330   -5.1680    0.0000 C   0  0  0  0  0  0  0  0  0  0  0  0
  1  2  1  0  0  0  0
  1  3  1  0  0  0  0
  3  4  1  0  0  0  0
  3 10  2  0  0  0  0
  4  5  2  0  0  0  0
  4  6  1  0  0  0  0
  6  7  2  0  0  0  0
  7  8  1  0  0  0  0
  8  9  2  0  0  0  0
  8 10  1  0  0  0  0
 10 11  1  0  0  0  0
 11 12  1  0  0  0  0
 13  6  1  1  0  0  0
 13 14  1  0  0  0  0
 13 16  1  0  0  0  0
 14 15  2  0  0  0  0
 16 17  1  0  0  0  0
 16 21  2  0  0  0  0
 17 18  2  0  0  0  0
 18 19  1  0  0  0  0
 19 20  2  0  0  0  0
 20 21  1  0  0  0  0
M  END
>  <Index>
72

>  <Binary_Characterization>
0

$$$$
O1c2c(cc(OC)cc2)C(=O)C(OC)=C1c1ccccc1
  MOE2014           2D

 21 23  0  0  0  0  0  0  0  0999 V2000
    0.0000    0.0000    0.0000 O   0  0  0  0  0  0  0  0  0  0  0  0
    1.5000    0.0040    0.0000 C   0  0  0  0  0  0  0  0  0  0  0  0
    2.2470    1.3050    0.0000 C   0  0  0  0  0  0  0  0  0  0  0  0
    3.7470    1.3090    0.0000 C   0  0  0  0  0  0  0  0  0  0  0  0
    4.5000    0.0120    0.0000 C   0  0  0  0  0  0  0  0  0  0  0  0
    6.0000    0.0150    0.0000 O   0  0  0  0  0  0  0  0  0  0  0  0
    6.7530   -1.2820    0.0000 C   0  0  0  0  0  0  0  0  0  0  0  0
    3.7530   -1.2890    0.0000 C   0  0  0  0  0  0  0  0  0  0  0  0
    2.2530   -1.2930    0.0000 C   0  0  0  0  0  0  0  0  0  0  0  0
    1.4930    2.6020    0.0000 C   0  0  0  0  0  0  0  0  0  0  0  0
    2.2400    3.9030    0.0000 O   0  0  0  0  0  0  0  0  0  0  0  0
   -0.0070    2.5980    0.0000 C   0  0  0  0  0  0  0  0  0  0  0  0
   -0.7600    3.8950    0.0000 O   0  0  0  0  0  0  0  0  0  0  0  0
   -0.0130    5.1960    0.0000 C   0  0  0  0  0  0  0  0  0  0  0  0
   -0.7530    1.2970    0.0000 C   0  0  0  0  0  0  0  0  0  0  0  0
   -2.2530    1.2930    0.0000 C   0  0  0  0  0  0  0  0  0  0  0  0
   -3.0000   -0.0080    0.0000 C   0  0  0  0  0  0  0  0  0  0  0  0
   -4.5000   -0.0120    0.0000 C   0  0  0  0  0  0  0  0  0  0  0  0
   -5.2530    1.2860    0.0000 C   0  0  0  0  0  0  0  0  0  0  0  0
   -4.5070    2.5870    0.0000 C   0  0  0  0  0  0  0  0  0  0  0  0
   -3.0070    2.5900    0.0000 C   0  0  0  0  0  0  0  0  0  0  0  0
  1  2  1  0  0  0  0
  1 15  1  0  0  0  0
  2  3  1  0  0  0  0
  2  9  2  0  0  0  0
  3  4  2  0  0  0  0
  3 10  1  0  0  0  0
  4  5  1  0  0  0  0
  5  6  1  0  0  0  0
  5  8  2  0  0  0  0
  6  7  1  0  0  0  0
  8  9  1  0  0  0  0
 10 11  2  0  0  0  0
 10 12  1  0  0  0  0
 12 13  1  0  0  0  0
 12 15  2  0  0  0  0
 13 14  1  0  0  0  0
 15 16  1  0  0  0  0
 16 17  1  0  0  0  0
 16 21  2  0  0  0  0
 17 18  2  0  0  0  0
 18 19  1  0  0  0  0
 19 20  2  0  0  0  0
 20 21  1  0  0  0  0
M  END
>  <Index>
73

>  <Binary_Characterization>
0

$$$$
O1c2c(ccc(O)c2)C(=O)C(O)=C1c1ccccc1
  MOE2014           2D

 19 21  0  0  0  0  0  0  0  0999 V2000
    0.0000    0.0000    0.0000 O   0  0  0  0  0  0  0  0  0  0  0  0
    1.5000    0.0130    0.0000 C   0  0  0  0  0  0  0  0  0  0  0  0
    2.2390    1.3190    0.0000 C   0  0  0  0  0  0  0  0  0  0  0  0
    3.7390    1.3320    0.0000 C   0  0  0  0  0  0  0  0  0  0  0  0
    4.5000    0.0390    0.0000 C   0  0  0  0  0  0  0  0  0  0  0  0
    3.7610   -1.2660    0.0000 C   0  0  0  0  0  0  0  0  0  0  0  0
    4.5220   -2.5590    0.0000 O   0  0  0  0  0  0  0  0  0  0  0  0
    2.2610   -1.2790    0.0000 C   0  0  0  0  0  0  0  0  0  0  0  0
    1.4770    2.6110    0.0000 C   0  0  0  0  0  0  0  0  0  0  0  0
    2.2160    3.9170    0.0000 O   0  0  0  0  0  0  0  0  0  0  0  0
   -0.0230    2.5980    0.0000 C   0  0  0  0  0  0  0  0  0  0  0  0
   -0.7840    3.8900    0.0000 O   0  0  0  0  0  0  0  0  0  0  0  0
   -0.7610    1.2920    0.0000 C   0  0  0  0  0  0  0  0  0  0  0  0
   -2.2610    1.2790    0.0000 C   0  0  0  0  0  0  0  0  0  0  0  0
   -3.0000   -0.0260    0.0000 C   0  0  0  0  0  0  0  0  0  0  0  0
   -4.5000   -0.0390    0.0000 C   0  0  0  0  0  0  0  0  0  0  0  0
   -5.2610    1.2530    0.0000 C   0  0  0  0  0  0  0  0  0  0  0  0
   -4.5220    2.5590    0.0000 C   0  0  0  0  0  0  0  0  0  0  0  0
   -3.0230    2.5720    0.0000 C   0  0  0  0  0  0  0  0  0  0  0  0
  1  2  1  0  0  0  0
  1 13  1  0  0  0  0
  2  3  1  0  0  0  0
  2  8  2  0  0  0  0
  3  4  2  0  0  0  0
  3  9  1  0  0  0  0
  4  5  1  0  0  0  0
  5  6  2  0  0  0  0
  6  7  1  0  0  0  0
  6  8  1  0  0  0  0
  9 10  2  0  0  0  0
  9 11  1  0  0  0  0
 11 12  1  0  0  0  0
 11 13  2  0  0  0  0
 13 14  1  0  0  0  0
 14 15  1  0  0  0  0
 14 19  2  0  0  0  0
 15 16  2  0  0  0  0
 16 17  1  0  0  0  0
 17 18  2  0  0  0  0
 18 19  1  0  0  0  0
M  END
>  <Index>
74

>  <Binary_Characterization>
0

$$$$
O1c2c(ccc(OC)c2)C(=O)C(OC)=C1c1ccccc1
  MOE2014           2D

 21 23  0  0  0  0  0  0  0  0999 V2000
    0.0000    0.0000    0.0000 O   0  0  0  0  0  0  0  0  0  0  0  0
    1.3010    0.7460    0.0000 C   0  0  0  0  0  0  0  0  0  0  0  0
    1.3060    2.2460    0.0000 C   0  0  0  0  0  0  0  0  0  0  0  0
    2.6070    2.9920    0.0000 C   0  0  0  0  0  0  0  0  0  0  0  0
    3.9040    2.2380    0.0000 C   0  0  0  0  0  0  0  0  0  0  0  0
    3.8990    0.7380    0.0000 C   0  0  0  0  0  0  0  0  0  0  0  0
    5.1960   -0.0160    0.0000 O   0  0  0  0  0  0  0  0  0  0  0  0
    6.4970    0.7300    0.0000 C   0  0  0  0  0  0  0  0  0  0  0  0
    2.5980   -0.0080    0.0000 C   0  0  0  0  0  0  0  0  0  0  0  0
    0.0090    3.0000    0.0000 C   0  0  0  0  0  0  0  0  0  0  0  0
    0.0140    4.5000    0.0000 O   0  0  0  0  0  0  0  0  0  0  0  0
   -1.2920    2.2540    0.0000 C   0  0  0  0  0  0  0  0  0  0  0  0
   -2.5890    3.0080    0.0000 O   0  0  0  0  0  0  0  0  0  0  0  0
   -2.5840    4.5080    0.0000 C   0  0  0  0  0  0  0  0  0  0  0  0
   -1.2970    0.7540    0.0000 C   0  0  0  0  0  0  0  0  0  0  0  0
   -2.5980    0.0080    0.0000 C   0  0  0  0  0  0  0  0  0  0  0  0
   -2.6030   -1.4920    0.0000 C   0  0  0  0  0  0  0  0  0  0  0  0
   -3.9040   -2.2380    0.0000 C   0  0  0  0  0  0  0  0  0  0  0  0
   -5.2010   -1.4840    0.0000 C   0  0  0  0  0  0  0  0  0  0  0  0
   -5.1960    0.0160    0.0000 C   0  0  0  0  0  0  0  0  0  0  0  0
   -3.8950    0.7620    0.0000 C   0  0  0  0  0  0  0  0  0  0  0  0
  1  2  1  0  0  0  0
  1 15  1  0  0  0  0
  2  3  1  0  0  0  0
  2  9  2  0  0  0  0
  3  4  2  0  0  0  0
  3 10  1  0  0  0  0
  4  5  1  0  0  0  0
  5  6  2  0  0  0  0
  6  7  1  0  0  0  0
  6  9  1  0  0  0  0
  7  8  1  0  0  0  0
 10 11  2  0  0  0  0
 10 12  1  0  0  0  0
 12 13  1  0  0  0  0
 12 15  2  0  0  0  0
 13 14  1  0  0  0  0
 15 16  1  0  0  0  0
 16 17  1  0  0  0  0
 16 21  2  0  0  0  0
 17 18  2  0  0  0  0
 18 19  1  0  0  0  0
 19 20  2  0  0  0  0
 20 21  1  0  0  0  0
M  END
>  <Index>
75

>  <Binary_Characterization>
0

$$$$
O1[C@@]2(CC[C@@H]3[C@H](CC3(C)C)[C@]1(CC[C@@H]2O)C)C
  MOE2014           2D

 17 19  0  0  1  0  0  0  0  0999 V2000
    0.0000    0.0000    0.0000 O   0  0  0  0  0  0  0  0  0  0  0  0
   -1.1950   -2.0680    0.0000 C   0  0  2  0  0  0  0  0  0  0  0  0
   -0.2850   -2.9940    0.0000 C   0  0  0  0  0  0  0  0  0  0  0  0
    1.4580   -3.3530    0.0000 C   0  0  0  0  0  0  0  0  0  0  0  0
    2.3080   -2.7620    0.0000 C   0  0  2  0  0  0  0  0  0  0  0  0
    1.3240   -1.7940    0.0000 C   0  0  2  0  0  0  0  0  0  0  0  0
    2.2900   -0.6840    0.0000 C   0  0  0  0  0  0  0  0  0  0  0  0
    3.4000   -1.6900    0.0000 C   0  0  0  0  0  0  0  0  0  0  0  0
    4.6380   -2.5360    0.0000 C   0  0  0  0  0  0  0  0  0  0  0  0
    4.6560   -0.8710    0.0000 C   0  0  0  0  0  0  0  0  0  0  0  0
   -0.3240   -1.4610    0.0000 C   0  0  1  0  0  0  0  0  0  0  0  0
   -1.3850   -0.6700    0.0000 C   0  0  0  0  0  0  0  0  0  0  0  0
   -2.9550   -0.6880    0.0000 C   0  0  0  0  0  0  0  0  0  0  0  0
   -2.7310   -1.6000    0.0000 C   0  0  2  0  0  0  0  0  0  0  0  0
   -3.8200   -2.6320    0.0000 O   0  0  0  0  0  0  0  0  0  0  0  0
    0.9830   -0.7250    0.0000 C   0  0  0  0  0  0  0  0  0  0  0  0
   -1.9590   -3.3590    0.0000 C   0  0  0  0  0  0  0  0  0  0  0  0
  1  2  1  0  0  0  0
  1 11  1  0  0  0  0
  2  3  1  0  0  0  0
  2 14  1  0  0  0  0
  2 17  1  1  0  0  0
  3  4  1  0  0  0  0
  5  4  1  6  0  0  0
  5  6  1  0  0  0  0
  5  8  1  0  0  0  0
  6  7  1  1  0  0  0
  6 11  1  0  0  0  0
  7  8  1  0  0  0  0
  8  9  1  0  0  0  0
  8 10  1  0  0  0  0
 11 12  1  0  0  0  0
 11 16  1  6  0  0  0
 12 13  1  0  0  0  0
 13 14  1  0  0  0  0
 14 15  1  1  0  0  0
M  END
>  <Index>
76

>  <Binary_Characterization>
0

$$$$
O1[C@@]2(CC[C@@H]3[C@H](CC3(C)C)[C@]1(CCC2=O)C)C
  MOE2014           2D

 17 19  0  0  1  0  0  0  0  0999 V2000
    0.0000    0.0000    0.0000 O   0  0  0  0  0  0  0  0  0  0  0  0
   -1.1950   -2.0680    0.0000 C   0  0  2  0  0  0  0  0  0  0  0  0
   -0.2850   -2.9940    0.0000 C   0  0  0  0  0  0  0  0  0  0  0  0
    1.4580   -3.3530    0.0000 C   0  0  0  0  0  0  0  0  0  0  0  0
    2.3080   -2.7620    0.0000 C   0  0  2  0  0  0  0  0  0  0  0  0
    1.3240   -1.7940    0.0000 C   0  0  2  0  0  0  0  0  0  0  0  0
    2.2900   -0.6840    0.0000 C   0  0  0  0  0  0  0  0  0  0  0  0
    3.4000   -1.6900    0.0000 C   0  0  0  0  0  0  0  0  0  0  0  0
    4.6380   -2.5360    0.0000 C   0  0  0  0  0  0  0  0  0  0  0  0
    4.6560   -0.8710    0.0000 C   0  0  0  0  0  0  0  0  0  0  0  0
   -0.3240   -1.4610    0.0000 C   0  0  1  0  0  0  0  0  0  0  0  0
   -1.3850   -0.6700    0.0000 C   0  0  0  0  0  0  0  0  0  0  0  0
   -2.9550   -0.6880    0.0000 C   0  0  0  0  0  0  0  0  0  0  0  0
   -2.7310   -1.6000    0.0000 C   0  0  0  0  0  0  0  0  0  0  0  0
   -3.8200   -2.6320    0.0000 O   0  0  0  0  0  0  0  0  0  0  0  0
    0.9830   -0.7250    0.0000 C   0  0  0  0  0  0  0  0  0  0  0  0
   -1.9590   -3.3590    0.0000 C   0  0  0  0  0  0  0  0  0  0  0  0
  1  2  1  0  0  0  0
  1 11  1  0  0  0  0
  2  3  1  0  0  0  0
  2 14  1  0  0  0  0
  2 17  1  1  0  0  0
  3  4  1  0  0  0  0
  5  4  1  6  0  0  0
  5  6  1  0  0  0  0
  5  8  1  0  0  0  0
  6  7  1  1  0  0  0
  6 11  1  0  0  0  0
  7  8  1  0  0  0  0
  8  9  1  0  0  0  0
  8 10  1  0  0  0  0
 11 12  1  0  0  0  0
 11 16  1  6  0  0  0
 12 13  1  0  0  0  0
 13 14  1  0  0  0  0
 14 15  2  0  0  0  0
M  END
>  <Index>
77

>  <Binary_Characterization>
0

$$$$
O=C1C[C@@H]2[C@@H]([C@H]3CC=C(C(=O)C)[C@@]13C)CC[C@H]1C[C@@H](OC(=O)C)CC[C@]12C
  MOE2014           2D

 27 30  0  0  1  0  0  0  0  0999 V2000
    0.0000    0.0000    0.0000 O   0  0  0  0  0  0  0  0  0  0  0  0
    0.7510   -1.2980    0.0000 C   0  0  0  0  0  0  0  0  0  0  0  0
    2.2510   -1.2970    0.0000 C   0  0  0  0  0  0  0  0  0  0  0  0
    3.0030   -2.5950    0.0000 C   0  0  2  0  0  0  0  0  0  0  0  0
    2.2540   -3.8950    0.0000 C   0  0  1  0  0  0  0  0  0  0  0  0
    0.7540   -3.8960    0.0000 C   0  0  1  0  0  0  0  0  0  0  0  0
   -0.2480   -5.0120    0.0000 C   0  0  0  0  0  0  0  0  0  0  0  0
   -1.6190   -4.4030    0.0000 C   0  0  0  0  0  0  0  0  0  0  0  0
   -1.4640   -2.9110    0.0000 C   0  0  0  0  0  0  0  0  0  0  0  0
   -2.5800   -1.9090    0.0000 C   0  0  0  0  0  0  0  0  0  0  0  0
   -2.2700   -0.4410    0.0000 O   0  0  0  0  0  0  0  0  0  0  0  0
   -4.0060   -2.3740    0.0000 C   0  0  0  0  0  0  0  0  0  0  0  0
    0.0030   -2.5980    0.0000 C   0  0  1  0  0  0  0  0  0  0  0  0
   -0.8590   -1.3700    0.0000 C   0  0  0  0  0  0  0  0  0  0  0  0
    3.0050   -5.1930    0.0000 C   0  0  0  0  0  0  0  0  0  0  0  0
    4.5050   -5.1910    0.0000 C   0  0  0  0  0  0  0  0  0  0  0  0
    5.2540   -3.8920    0.0000 C   0  0  1  0  0  0  0  0  0  0  0  0
    6.7540   -3.8900    0.0000 C   0  0  0  0  0  0  0  0  0  0  0  0
    7.5030   -2.5900    0.0000 C   0  0  1  0  0  0  0  0  0  0  0  0
    9.0030   -2.5890    0.0000 O   0  0  0  0  0  0  0  0  0  0  0  0
    9.7510   -1.2890    0.0000 C   0  0  0  0  0  0  0  0  0  0  0  0
   11.2510   -1.2870    0.0000 O   0  0  0  0  0  0  0  0  0  0  0  0
    9.0000    0.0090    0.0000 C   0  0  0  0  0  0  0  0  0  0  0  0
    6.7510   -1.2920    0.0000 C   0  0  0  0  0  0  0  0  0  0  0  0
    5.2510   -1.2940    0.0000 C   0  0  0  0  0  0  0  0  0  0  0  0
    4.5030   -2.5930    0.0000 C   0  0  1  0  0  0  0  0  0  0  0  0
    3.7510   -1.2950    0.0000 C   0  0  0  0  0  0  0  0  0  0  0  0
  1  2  2  0  0  0  0
  2  3  1  0  0  0  0
  2 13  1  0  0  0  0
  4  3  1  1  0  0  0
  4  5  1  0  0  0  0
  4 26  1  0  0  0  0
  5  6  1  0  0  0  0
  5 15  1  6  0  0  0
  6  7  1  1  0  0  0
  6 13  1  0  0  0  0
  7  8  1  0  0  0  0
  8  9  2  0  0  0  0
  9 10  1  0  0  0  0
  9 13  1  0  0  0  0
 10 11  2  0  0  0  0
 10 12  1  0  0  0  0
 13 14  1  6  0  0  0
 15 16  1  0  0  0  0
 17 16  1  6  0  0  0
 17 18  1  0  0  0  0
 17 26  1  0  0  0  0
 18 19  1  0  0  0  0
 19 20  1  6  0  0  0
 19 24  1  0  0  0  0
 20 21  1  0  0  0  0
 21 22  2  0  0  0  0
 21 23  1  0  0  0  0
 24 25  1  0  0  0  0
 25 26  1  0  0  0  0
 26 27  1  1  0  0  0
M  END
>  <Index>
78

>  <Binary_Characterization>
0

$$$$
N[C@H]1C[C@@H]2C[C@H](C1=C)C2(C)C
  MOE2014           2D

 11 12  0  0  1  0  0  0  0  0999 V2000
    0.1830    0.0050    0.0000 N   0  0  0  0  0  0  0  0  0  0  0  0
   -0.7250    1.2800    0.0000 C   0  0  1  0  0  0  0  0  0  0  0  0
   -2.0790    1.2420    0.0000 C   0  0  0  0  0  0  0  0  0  0  0  0
   -2.9480    2.8730    0.0000 C   0  0  2  0  0  0  0  0  0  0  0  0
   -2.1510    3.9150    0.0000 C   0  0  0  0  0  0  0  0  0  0  0  0
   -0.6860    3.8320    0.0000 C   0  0  2  0  0  0  0  0  0  0  0  0
    0.0940    2.5910    0.0000 C   0  0  0  0  0  0  0  0  0  0  0  0
    1.5690    2.5270    0.0000 C   0  0  0  0  0  0  0  0  0  0  0  0
   -1.5040    2.5710    0.0000 C   0  0  0  0  0  0  0  0  0  0  0  0
   -2.7420    1.6290    0.0000 C   0  0  0  0  0  0  0  0  0  0  0  0
   -3.1760    2.2680    0.0000 C   0  0  0  0  0  0  0  0  0  0  0  0
  2  1  1  1  0  0  0
  2  3  1  0  0  0  0
  2  7  1  0  0  0  0
  4  3  1  6  0  0  0
  4  5  1  0  0  0  0
  4  9  1  0  0  0  0
  6  5  1  6  0  0  0
  6  7  1  0  0  0  0
  6  9  1  0  0  0  0
  7  8  2  0  0  0  0
  9 10  1  0  0  0  0
  9 11  1  0  0  0  0
M  END
>  <Index>
79

>  <Binary_Characterization>
0

$$$$
O=C(N)c1cc(N)ccc1
  MOE2014           2D

 10 10  0  0  0  0  0  0  0  0999 V2000
    0.0000    0.0000    0.0000 O   0  0  0  0  0  0  0  0  0  0  0  0
   -1.2970    0.7530    0.0000 C   0  0  0  0  0  0  0  0  0  0  0  0
   -1.2940    2.2530    0.0000 N   0  0  0  0  0  0  0  0  0  0  0  0
   -2.5980    0.0060    0.0000 C   0  0  0  0  0  0  0  0  0  0  0  0
   -3.8950    0.7590    0.0000 C   0  0  0  0  0  0  0  0  0  0  0  0
   -5.1960    0.0120    0.0000 C   0  0  0  0  0  0  0  0  0  0  0  0
   -6.4930    0.7650    0.0000 N   0  0  0  0  0  0  0  0  0  0  0  0
   -5.1990   -1.4880    0.0000 C   0  0  0  0  0  0  0  0  0  0  0  0
   -3.9020   -2.2410    0.0000 C   0  0  0  0  0  0  0  0  0  0  0  0
   -2.6010   -1.4940    0.0000 C   0  0  0  0  0  0  0  0  0  0  0  0
  1  2  2  0  0  0  0
  2  3  1  0  0  0  0
  2  4  1  0  0  0  0
  4  5  1  0  0  0  0
  4 10  2  0  0  0  0
  5  6  2  0  0  0  0
  6  7  1  0  0  0  0
  6  8  1  0  0  0  0
  8  9  2  0  0  0  0
  9 10  1  0  0  0  0
M  END
>  <Index>
80

>  <Binary_Characterization>
0

$$$$
Cl[C@@]12O[C@]34[C@H](CC[C@]5(C3=CC(O[C@H]5c3ccoc3)=O)C)[C@@](C)([C@@H](CC(OC)=O)C1(C)C)C(=O)[C@@H]2C4
  MOE2014           3D

 35 40  0  0  1  0  0  0  0  0999 V2000
   -0.0190    0.0160    0.0000 Cl  0  0  0  0  0  0  0  0  0  0  0  0
   -1.1800   -0.9590    0.7410 C   0  0  1  0  0  0  0  0  0  0  0  0
   -2.1430   -0.0220    0.0370 O   0  0  0  0  0  0  0  0  0  0  0  0
   -3.2990   -0.6030    0.3610 C   0  0  2  0  0  0  0  0  0  0  0  0
   -3.4360   -2.0240   -0.4230 C   0  0  2  0  0  0  0  0  0  0  0  0
   -4.4350   -2.1300   -1.5380 C   0  0  0  0  0  0  0  0  0  0  0  0
   -5.7660   -1.4100   -1.6090 C   0  0  0  0  0  0  0  0  0  0  0  0
   -5.7110   -0.0740   -0.9720 C   0  0  1  0  0  0  0  0  0  0  0  0
   -4.5590    0.1020   -0.0300 C   0  0  0  0  0  0  0  0  0  0  0  0
   -3.8470    1.3480    0.0000 C   0  0  0  0  0  0  0  0  0  0  0  0
   -4.6390    2.6300    0.0000 C   0  0  0  0  0  0  0  0  0  0  0  0
   -6.1410    2.5610    0.0000 O   0  0  0  0  0  0  0  0  0  0  0  0
   -6.8290    1.2310    0.0000 C   0  0  1  0  0  0  0  0  0  0  0  0
   -8.3170    1.0510    0.0000 C   0  0  0  0  0  0  0  0  0  0  0  0
   -9.0500   -0.2570    0.0000 C   0  0  0  0  0  0  0  0  0  0  0  0
  -10.5210    0.0350    0.0000 C   0  0  0  0  0  0  0  0  0  0  0  0
  -10.6980    1.5250    0.0000 O   0  0  0  0  0  0  0  0  0  0  0  0
   -9.3370    2.1530    0.0000 C   0  0  0  0  0  0  0  0  0  0  0  0
   -3.9390    3.9460    0.0000 O   0  0  0  0  0  0  0  0  0  0  0  0
   -7.1310   -0.5560    0.0000 C   0  0  0  0  0  0  0  0  0  0  0  0
   -2.7200   -3.1670   -0.1300 C   0  0  1  0  0  0  0  0  0  0  0  0
   -3.3990   -4.3790    0.0000 C   0  0  0  0  0  0  0  0  0  0  0  0
   -1.2810   -3.0720   -0.9450 C   0  0  1  0  0  0  0  0  0  0  0  0
   -0.4920   -4.3040    0.0000 C   0  0  0  0  0  0  0  0  0  0  0  0
    1.0220   -4.2520    0.0000 C   0  0  0  0  0  0  0  0  0  0  0  0
    1.8050   -5.5190    0.0000 O   0  0  0  0  0  0  0  0  0  0  0  0
    3.3040   -5.4940    0.0000 C   0  0  0  0  0  0  0  0  0  0  0  0
    1.7110   -2.9210    0.0000 O   0  0  0  0  0  0  0  0  0  0  0  0
   -0.6400   -1.8950   -0.2790 C   0  0  0  0  0  0  0  0  0  0  0  0
    0.6750   -1.1530    0.0000 C   0  0  0  0  0  0  0  0  0  0  0  0
    0.7110   -2.6270    0.0000 C   0  0  0  0  0  0  0  0  0  0  0  0
   -2.0510   -3.2180    1.3150 C   0  0  0  0  0  0  0  0  0  0  0  0
   -1.3220   -4.4400    0.0000 O   0  0  0  0  0  0  0  0  0  0  0  0
   -2.1210   -1.7750    1.6500 C   0  0  2  0  0  0  0  0  0  0  0  0
   -3.5730   -1.2300    1.8220 C   0  0  0  0  0  0  0  0  0  0  0  0
  1  2  1  0  0  0  0
  2  3  1  0  0  0  0
  2 29  1  0  0  0  0
  2 34  1  0  0  0  0
  3  4  1  0  0  0  0
  4  5  1  0  0  0  0
  4  9  1  0  0  0  0
  4 35  1  0  0  0  0
  5  6  1  0  0  0  0
  5 21  1  0  0  0  0
  6  7  1  0  0  0  0
  7  8  1  0  0  0  0
  8  9  1  0  0  0  0
  8 13  1  0  0  0  0
  8 20  1  0  0  0  0
  9 10  2  0  0  0  0
 10 11  1  0  0  0  0
 11 12  1  0  0  0  0
 11 19  2  0  0  0  0
 12 13  1  0  0  0  0
 13 14  1  0  0  0  0
 14 15  1  0  0  0  0
 14 18  2  0  0  0  0
 15 16  2  0  0  0  0
 16 17  1  0  0  0  0
 17 18  1  0  0  0  0
 21 22  1  0  0  0  0
 21 23  1  0  0  0  0
 21 32  1  0  0  0  0
 23 24  1  0  0  0  0
 23 29  1  0  0  0  0
 24 25  1  0  0  0  0
 25 26  1  0  0  0  0
 25 28  2  0  0  0  0
 26 27  1  0  0  0  0
 29 30  1  0  0  0  0
 29 31  1  0  0  0  0
 32 33  2  0  0  0  0
 32 34  1  0  0  0  0
 34 35  1  0  0  0  0
M  END
>  <Index>
81

>  <Binary_Characterization>
0

$$$$
O1[C@H]([C@]2([C@]3(O[C@H]3C1=O)[C@@]1([C@H](CC2)[C@@]2([C@@H](C[C@H]1OC(=O)C)C(C)(C)[C@H](O)C[C@@H]2OC(=O)C)C)C)C)c1ccoc1
  MOE2014           3D

 39 44  0  0  1  0  0  0  0  0999 V2000
    0.0000    0.0000   -0.1800 O   0  0  0  0  0  0  0  0  0  0  0  0
    0.3920   -1.4470   -0.1310 C   0  0  2  0  0  0  0  0  0  0  0  0
    1.7220   -1.0410    0.4350 C   0  0  1  0  0  0  0  0  0  0  0  0
    2.3560   -0.0150   -0.3540 C   0  0  1  0  0  0  0  0  0  0  0  0
    2.4290    1.1560    1.1980 O   0  0  0  0  0  0  0  0  0  0  0  0
    1.6810    1.2410   -0.5060 C   0  0  1  0  0  0  0  0  0  0  0  0
    0.2400    1.4800   -0.1610 C   0  0  0  0  0  0  0  0  0  0  0  0
   -0.6340    2.6990    0.0000 O   0  0  0  0  0  0  0  0  0  0  0  0
    3.7970   -0.0280   -0.4290 C   0  0  2  0  0  0  0  0  0  0  0  0
    4.4880   -1.3180   -0.1020 C   0  0  2  0  0  0  0  0  0  0  0  0
    3.7250   -2.5860   -0.3440 C   0  0  0  0  0  0  0  0  0  0  0  0
    2.5840   -2.2610    0.5740 C   0  0  0  0  0  0  0  0  0  0  0  0
    5.9820   -1.3890    0.0000 C   0  0  2  0  0  0  0  0  0  0  0  0
    6.7860   -0.1240    0.0000 C   0  0  1  0  0  0  0  0  0  0  0  0
    6.0920    1.2060    0.0000 C   0  0  0  0  0  0  0  0  0  0  0  0
    4.5930    1.2700    0.0000 C   0  0  1  0  0  0  0  0  0  0  0  0
    3.8890    2.5940    0.0000 O   0  0  0  0  0  0  0  0  0  0  0  0
    4.6830    3.8660    0.0000 C   0  0  0  0  0  0  0  0  0  0  0  0
    6.1820    3.8140    0.0000 O   0  0  0  0  0  0  0  0  0  0  0  0
    3.9780    5.1900    0.0000 C   0  0  0  0  0  0  0  0  0  0  0  0
    8.2850   -0.1870    0.0000 C   0  0  0  0  0  0  0  0  0  0  0  0
    9.6360    0.4650    0.0000 C   0  0  0  0  0  0  0  0  0  0  0  0
    8.4270    1.3060    0.0000 C   0  0  0  0  0  0  0  0  0  0  0  0
    8.9790   -1.5160    0.0000 C   0  0  2  0  0  0  0  0  0  0  0  0
   10.4780   -1.5790    0.0000 O   0  0  0  0  0  0  0  0  0  0  0  0
    8.1750   -2.7820    0.0000 C   0  0  0  0  0  0  0  0  0  0  0  0
    6.6760   -2.7180    0.0000 C   0  0  2  0  0  0  0  0  0  0  0  0
    5.8720   -3.9840    0.0000 O   0  0  0  0  0  0  0  0  0  0  0  0
    6.5660   -5.3140    0.0000 C   0  0  0  0  0  0  0  0  0  0  0  0
    5.7620   -6.5800    0.0000 O   0  0  0  0  0  0  0  0  0  0  0  0
    8.0650   -5.3780    0.0000 C   0  0  0  0  0  0  0  0  0  0  0  0
    5.1250   -2.6200    0.0000 C   0  0  0  0  0  0  0  0  0  0  0  0
    5.2970   -0.0240    0.0000 C   0  0  0  0  0  0  0  0  0  0  0  0
    1.2130   -2.4520    0.0000 C   0  0  0  0  0  0  0  0  0  0  0  0
   -0.3330   -2.7600    0.0000 C   0  0  0  0  0  0  0  0  0  0  0  0
    0.3020   -4.1180    0.0000 C   0  0  0  0  0  0  0  0  0  0  0  0
   -0.7930   -5.1430    0.0000 C   0  0  0  0  0  0  0  0  0  0  0  0
   -2.1060   -4.4170    0.0000 O   0  0  0  0  0  0  0  0  0  0  0  0
   -1.8220   -2.9440    0.0000 C   0  0  0  0  0  0  0  0  0  0  0  0
  1  2  1  0  0  0  0
  1  7  1  0  0  0  0
  2  3  1  0  0  0  0
  2 35  1  0  0  0  0
  3  4  1  0  0  0  0
  3 12  1  0  0  0  0
  3 34  1  0  0  0  0
  4  5  1  0  0  0  0
  4  6  1  0  0  0  0
  4  9  1  0  0  0  0
  5  6  1  0  0  0  0
  6  7  1  0  0  0  0
  7  8  2  0  0  0  0
  9 10  1  0  0  0  0
  9 16  1  0  0  0  0
  9 33  1  0  0  0  0
 10 11  1  0  0  0  0
 10 13  1  0  0  0  0
 11 12  1  0  0  0  0
 13 14  1  0  0  0  0
 13 27  1  0  0  0  0
 13 32  1  0  0  0  0
 14 15  1  1  0  0  0
 14 21  1  0  0  0  0
 15 16  1  0  0  0  0
 16 17  1  0  0  0  0
 17 18  1  0  0  0  0
 18 19  2  0  0  0  0
 18 20  1  0  0  0  0
 21 22  1  0  0  0  0
 21 23  1  0  0  0  0
 21 24  1  0  0  0  0
 24 25  1  6  0  0  0
 24 26  1  0  0  0  0
 26 27  1  0  0  0  0
 27 28  1  6  0  0  0
 28 29  1  0  0  0  0
 29 30  2  0  0  0  0
 29 31  1  0  0  0  0
 35 36  1  0  0  0  0
 35 39  2  0  0  0  0
 36 37  2  0  0  0  0
 37 38  1  0  0  0  0
 38 39  1  0  0  0  0
M  END
>  <Index>
82

>  <Binary_Characterization>
0

$$$$
O1[C@H]([C@@]2(C(C=C1OC)=C1[C@H](CC2)[C@]2(C)[C@@H](CC(OC)=O)C(C)(C)[C@@H](O)[C@H](C1)C2=O)C)c1ccoc1
  MOE2014           2D

 35 39  0  0  1  0  0  0  0  0999 V2000
    0.0000    0.0000    0.0000 O   0  0  0  0  0  0  0  0  0  0  0  0
    0.7520    1.2980    0.0000 C   0  0  2  0  0  0  0  0  0  0  0  0
    2.2520    1.2950    0.0000 C   0  0  2  0  0  0  0  0  0  0  0  0
    3.0000   -0.0050    0.0000 C   0  0  0  0  0  0  0  0  0  0  0  0
    2.2480   -1.3030    0.0000 C   0  0  0  0  0  0  0  0  0  0  0  0
    0.7480   -1.3000    0.0000 C   0  0  0  0  0  0  0  0  0  0  0  0
   -0.0040   -2.5980    0.0000 O   0  0  0  0  0  0  0  0  0  0  0  0
   -1.5040   -2.5960    0.0000 C   0  0  0  0  0  0  0  0  0  0  0  0
    4.5290    0.0250    0.0000 C   0  0  0  0  0  0  0  0  0  0  0  0
    5.2420    1.2910    0.0000 C   0  0  2  0  0  0  0  0  0  0  0  0
    4.5040    2.5910    0.0000 C   0  0  0  0  0  0  0  0  0  0  0  0
    3.0040    2.5930    0.0000 C   0  0  0  0  0  0  0  0  0  0  0  0
    6.7870    0.7170    0.0000 C   0  0  2  0  0  0  0  0  0  0  0  0
    6.7790    2.2170    0.0000 C   0  0  0  0  0  0  0  0  0  0  0  0
    6.2980   -0.9220    0.0000 C   0  0  1  0  0  0  0  0  0  0  0  0
    7.5080   -1.8090    0.0000 C   0  0  0  0  0  0  0  0  0  0  0  0
    8.8810   -1.2040    0.0000 C   0  0  0  0  0  0  0  0  0  0  0  0
   10.0910   -2.0910    0.0000 O   0  0  0  0  0  0  0  0  0  0  0  0
   11.4640   -1.4870    0.0000 C   0  0  0  0  0  0  0  0  0  0  0  0
    9.0440    0.2870    0.0000 O   0  0  0  0  0  0  0  0  0  0  0  0
    5.2350   -1.6370    0.0000 C   0  0  0  0  0  0  0  0  0  0  0  0
    3.8630   -1.0310    0.0000 C   0  0  0  0  0  0  0  0  0  0  0  0
    4.3630   -2.8570    0.0000 C   0  0  0  0  0  0  0  0  0  0  0  0
    6.7240   -1.8490    0.0000 C   0  0  1  0  0  0  0  0  0  0  0  0
    7.5200   -3.1200    0.0000 O   0  0  0  0  0  0  0  0  0  0  0  0
    7.2660   -0.1610    0.0000 C   0  0  2  0  0  0  0  0  0  0  0  0
    5.6420    0.4230    0.0000 C   0  0  0  0  0  0  0  0  0  0  0  0
    7.9890    1.1070    0.0000 C   0  0  0  0  0  0  0  0  0  0  0  0
    9.1530    2.0520    0.0000 O   0  0  0  0  0  0  0  0  0  0  0  0
    1.4950    2.5900    0.0000 C   0  0  0  0  0  0  0  0  0  0  0  0
    0.0040    2.5980    0.0000 C   0  0  0  0  0  0  0  0  0  0  0  0
   -1.4870    2.7570    0.0000 C   0  0  0  0  0  0  0  0  0  0  0  0
   -1.7970    4.2250    0.0000 C   0  0  0  0  0  0  0  0  0  0  0  0
   -0.4960    4.9730    0.0000 O   0  0  0  0  0  0  0  0  0  0  0  0
    0.6170    3.9670    0.0000 C   0  0  0  0  0  0  0  0  0  0  0  0
  1  2  1  0  0  0  0
  1  6  1  0  0  0  0
  2  3  1  0  0  0  0
  2 31  1  1  0  0  0
  3  4  1  0  0  0  0
  3 12  1  0  0  0  0
  3 30  1  6  0  0  0
  4  5  1  0  0  0  0
  4  9  2  0  0  0  0
  5  6  2  0  0  0  0
  6  7  1  0  0  0  0
  7  8  1  0  0  0  0
  9 27  1  0  0  0  0
 10  9  1  6  0  0  0
 10 11  1  0  0  0  0
 10 13  1  0  0  0  0
 11 12  1  0  0  0  0
 13 14  1  6  0  0  0
 13 15  1  0  0  0  0
 13 28  1  0  0  0  0
 15 16  1  1  0  0  0
 15 21  1  0  0  0  0
 16 17  1  0  0  0  0
 17 18  1  0  0  0  0
 17 20  2  0  0  0  0
 18 19  1  0  0  0  0
 21 22  1  0  0  0  0
 21 23  1  0  0  0  0
 21 24  1  0  0  0  0
 24 25  1  6  0  0  0
 24 26  1  0  0  0  0
 26 27  1  6  0  0  0
 26 28  1  0  0  0  0
 28 29  2  0  0  0  0
 31 32  1  0  0  0  0
 31 35  2  0  0  0  0
 32 33  2  0  0  0  0
 33 34  1  0  0  0  0
 34 35  1  0  0  0  0
M  END
>  <Index>
83

>  <Binary_Characterization>
0

$$$$
O1C[C@@H](Cc2cc(OC)c(OC)cc2)[C@H](O)c2c1cc(OC)cc2
  MOE2014           2D

 24 26  0  0  1  0  0  0  0  0999 V2000
    0.0000    0.0000    0.0000 O   0  0  0  0  0  0  0  0  0  0  0  0
   -1.5000   -0.0060    0.0000 C   0  0  0  0  0  0  0  0  0  0  0  0
   -2.2450   -1.3080    0.0000 C   0  0  1  0  0  0  0  0  0  0  0  0
   -3.7450   -1.3150    0.0000 C   0  0  0  0  0  0  0  0  0  0  0  0
   -4.5000   -0.0190    0.0000 C   0  0  0  0  0  0  0  0  0  0  0  0
   -6.0000   -0.0250    0.0000 C   0  0  0  0  0  0  0  0  0  0  0  0
   -6.7550    1.2710    0.0000 C   0  0  0  0  0  0  0  0  0  0  0  0
   -8.2550    1.2650    0.0000 O   0  0  0  0  0  0  0  0  0  0  0  0
   -9.0000   -0.0370    0.0000 C   0  0  0  0  0  0  0  0  0  0  0  0
   -6.0110    2.5730    0.0000 C   0  0  0  0  0  0  0  0  0  0  0  0
   -6.7660    3.8690    0.0000 O   0  0  0  0  0  0  0  0  0  0  0  0
   -6.0220    5.1710    0.0000 C   0  0  0  0  0  0  0  0  0  0  0  0
   -4.5110    2.5790    0.0000 C   0  0  0  0  0  0  0  0  0  0  0  0
   -3.7550    1.2830    0.0000 C   0  0  0  0  0  0  0  0  0  0  0  0
   -1.4890   -2.6040    0.0000 C   0  0  2  0  0  0  0  0  0  0  0  0
   -2.2340   -3.9060    0.0000 O   0  0  0  0  0  0  0  0  0  0  0  0
    0.0110   -2.5980    0.0000 C   0  0  0  0  0  0  0  0  0  0  0  0
    0.7550   -1.2960    0.0000 C   0  0  0  0  0  0  0  0  0  0  0  0
    2.2550   -1.2900    0.0000 C   0  0  0  0  0  0  0  0  0  0  0  0
    3.0110   -2.5860    0.0000 C   0  0  0  0  0  0  0  0  0  0  0  0
    4.5110   -2.5790    0.0000 O   0  0  0  0  0  0  0  0  0  0  0  0
    5.2660   -3.8750    0.0000 C   0  0  0  0  0  0  0  0  0  0  0  0
    2.2660   -3.8880    0.0000 C   0  0  0  0  0  0  0  0  0  0  0  0
    0.7660   -3.8940    0.0000 C   0  0  0  0  0  0  0  0  0  0  0  0
  1  2  1  0  0  0  0
  1 18  1  0  0  0  0
  2  3  1  0  0  0  0
  3  4  1  6  0  0  0
  3 15  1  0  0  0  0
  4  5  1  0  0  0  0
  5  6  1  0  0  0  0
  5 14  2  0  0  0  0
  6  7  2  0  0  0  0
  7  8  1  0  0  0  0
  7 10  1  0  0  0  0
  8  9  1  0  0  0  0
 10 11  1  0  0  0  0
 10 13  2  0  0  0  0
 11 12  1  0  0  0  0
 13 14  1  0  0  0  0
 15 16  1  1  0  0  0
 15 17  1  0  0  0  0
 17 18  2  0  0  0  0
 17 24  1  0  0  0  0
 18 19  1  0  0  0  0
 19 20  2  0  0  0  0
 20 21  1  0  0  0  0
 20 23  1  0  0  0  0
 21 22  1  0  0  0  0
 23 24  2  0  0  0  0
M  END
>  <Index>
84

>  <Binary_Characterization>
0

$$$$
O1c2c(cccc2)C(=O)C(O)=C1c1cc(OC)c(OC)cc1
  MOE2014           2D

 22 24  0  0  0  0  0  0  0  0999 V2000
    0.0000    0.0000    0.0000 O   0  0  0  0  0  0  0  0  0  0  0  0
   -1.5000   -0.0010    0.0000 C   0  0  0  0  0  0  0  0  0  0  0  0
   -2.2490   -1.3000    0.0000 C   0  0  0  0  0  0  0  0  0  0  0  0
   -3.7490   -1.3010    0.0000 C   0  0  0  0  0  0  0  0  0  0  0  0
   -4.5000   -0.0020    0.0000 C   0  0  0  0  0  0  0  0  0  0  0  0
   -3.7510    1.2970    0.0000 C   0  0  0  0  0  0  0  0  0  0  0  0
   -2.2510    1.2980    0.0000 C   0  0  0  0  0  0  0  0  0  0  0  0
   -1.4990   -2.5990    0.0000 C   0  0  0  0  0  0  0  0  0  0  0  0
   -2.2480   -3.8980    0.0000 O   0  0  0  0  0  0  0  0  0  0  0  0
    0.0010   -2.5980    0.0000 C   0  0  0  0  0  0  0  0  0  0  0  0
    0.7520   -3.8970    0.0000 O   0  0  0  0  0  0  0  0  0  0  0  0
    0.7510   -1.2990    0.0000 C   0  0  0  0  0  0  0  0  0  0  0  0
    2.2510   -1.2980    0.0000 C   0  0  0  0  0  0  0  0  0  0  0  0
    3.0000    0.0010    0.0000 C   0  0  0  0  0  0  0  0  0  0  0  0
    4.5000    0.0020    0.0000 C   0  0  0  0  0  0  0  0  0  0  0  0
    5.2490    1.3020    0.0000 O   0  0  0  0  0  0  0  0  0  0  0  0
    4.4990    2.6000    0.0000 C   0  0  0  0  0  0  0  0  0  0  0  0
    5.2510   -1.2970    0.0000 C   0  0  0  0  0  0  0  0  0  0  0  0
    6.7510   -1.2960    0.0000 O   0  0  0  0  0  0  0  0  0  0  0  0
    7.5010   -2.5940    0.0000 C   0  0  0  0  0  0  0  0  0  0  0  0
    4.5010   -2.5960    0.0000 C   0  0  0  0  0  0  0  0  0  0  0  0
    3.0010   -2.5970    0.0000 C   0  0  0  0  0  0  0  0  0  0  0  0
  1  2  1  0  0  0  0
  1 12  1  0  0  0  0
  2  3  1  0  0  0  0
  2  7  2  0  0  0  0
  3  4  2  0  0  0  0
  3  8  1  0  0  0  0
  4  5  1  0  0  0  0
  5  6  2  0  0  0  0
  6  7  1  0  0  0  0
  8  9  2  0  0  0  0
  8 10  1  0  0  0  0
 10 11  1  0  0  0  0
 10 12  2  0  0  0  0
 12 13  1  0  0  0  0
 13 14  1  0  0  0  0
 13 22  2  0  0  0  0
 14 15  2  0  0  0  0
 15 16  1  0  0  0  0
 15 18  1  0  0  0  0
 16 17  1  0  0  0  0
 18 19  1  0  0  0  0
 18 21  2  0  0  0  0
 19 20  1  0  0  0  0
 21 22  1  0  0  0  0
M  END
>  <Index>
85

>  <Binary_Characterization>
0

$$$$
Oc1cc(ccc1)CNN
  MOE2014           2D

 10 10  0  0  0  0  0  0  0  0999 V2000
    0.0000    0.0000    0.0000 O   0  0  0  0  0  0  0  0  0  0  0  0
    1.3020    0.7440    0.0000 C   0  0  0  0  0  0  0  0  0  0  0  0
    2.5980   -0.0110    0.0000 C   0  0  0  0  0  0  0  0  0  0  0  0
    3.9000    0.7330    0.0000 C   0  0  0  0  0  0  0  0  0  0  0  0
    3.9070    2.2330    0.0000 C   0  0  0  0  0  0  0  0  0  0  0  0
    2.6110    2.9890    0.0000 C   0  0  0  0  0  0  0  0  0  0  0  0
    1.3090    2.2440    0.0000 C   0  0  0  0  0  0  0  0  0  0  0  0
    5.1960   -0.0230    0.0000 C   0  0  0  0  0  0  0  0  0  0  0  0
    6.4980    0.7220    0.0000 N   0  0  0  0  0  0  0  0  0  0  0  0
    7.7940   -0.0340    0.0000 N   0  0  0  0  0  0  0  0  0  0  0  0
  1  2  1  0  0  0  0
  2  3  1  0  0  0  0
  2  7  2  0  0  0  0
  3  4  2  0  0  0  0
  4  5  1  0  0  0  0
  4  8  1  0  0  0  0
  5  6  2  0  0  0  0
  6  7  1  0  0  0  0
  8  9  1  0  0  0  0
  9 10  1  0  0  0  0
M  END
>  <Index>
86

>  <Binary_Characterization>
0

$$$$
O1c2c(C=C(O)C1=O)cccc2
  MOE2014           2D

 12 13  0  0  0  0  0  0  0  0999 V2000
    0.0000    0.0000    0.0000 O   0  0  0  0  0  0  0  0  0  0  0  0
    1.2990    0.7500    0.0000 C   0  0  0  0  0  0  0  0  0  0  0  0
    1.2990    2.2500    0.0000 C   0  0  0  0  0  0  0  0  0  0  0  0
    0.0000    3.0000    0.0000 C   0  0  0  0  0  0  0  0  0  0  0  0
   -1.2990    2.2500    0.0000 C   0  0  0  0  0  0  0  0  0  0  0  0
   -2.5980    3.0000    0.0000 O   0  0  0  0  0  0  0  0  0  0  0  0
   -1.2990    0.7500    0.0000 C   0  0  0  0  0  0  0  0  0  0  0  0
   -2.5980    0.0000    0.0000 O   0  0  0  0  0  0  0  0  0  0  0  0
    2.5980    3.0000    0.0000 C   0  0  0  0  0  0  0  0  0  0  0  0
    3.8970    2.2500    0.0000 C   0  0  0  0  0  0  0  0  0  0  0  0
    3.8970    0.7500    0.0000 C   0  0  0  0  0  0  0  0  0  0  0  0
    2.5980    0.0000    0.0000 C   0  0  0  0  0  0  0  0  0  0  0  0
  1  2  1  0  0  0  0
  1  7  1  0  0  0  0
  2  3  1  0  0  0  0
  2 12  2  0  0  0  0
  3  4  1  0  0  0  0
  3  9  2  0  0  0  0
  4  5  2  0  0  0  0
  5  6  1  0  0  0  0
  5  7  1  0  0  0  0
  7  8  2  0  0  0  0
  9 10  1  0  0  0  0
 10 11  2  0  0  0  0
 11 12  1  0  0  0  0
M  END
>  <Index>
87

>  <Binary_Characterization>
0

$$$$
O1c2c(cccc2)C(=O)C(O)=C1c1ccccc1
  MOE2014           2D

 18 20  0  0  0  0  0  0  0  0999 V2000
    0.0000    0.0000    0.0000 O   0  0  0  0  0  0  0  0  0  0  0  0
    1.5000    0.0090    0.0000 C   0  0  0  0  0  0  0  0  0  0  0  0
    2.2420    1.3130    0.0000 C   0  0  0  0  0  0  0  0  0  0  0  0
    3.7420    1.3220    0.0000 C   0  0  0  0  0  0  0  0  0  0  0  0
    4.5000    0.0280    0.0000 C   0  0  0  0  0  0  0  0  0  0  0  0
    3.7580   -1.2760    0.0000 C   0  0  0  0  0  0  0  0  0  0  0  0
    2.2580   -1.2850    0.0000 C   0  0  0  0  0  0  0  0  0  0  0  0
    1.4840    2.6070    0.0000 C   0  0  0  0  0  0  0  0  0  0  0  0
    2.2260    3.9110    0.0000 O   0  0  0  0  0  0  0  0  0  0  0  0
   -0.0160    2.5980    0.0000 C   0  0  0  0  0  0  0  0  0  0  0  0
   -0.7740    3.8920    0.0000 O   0  0  0  0  0  0  0  0  0  0  0  0
   -0.7580    1.2940    0.0000 C   0  0  0  0  0  0  0  0  0  0  0  0
   -2.2580    1.2850    0.0000 C   0  0  0  0  0  0  0  0  0  0  0  0
   -3.0000   -0.0190    0.0000 C   0  0  0  0  0  0  0  0  0  0  0  0
   -4.5000   -0.0280    0.0000 C   0  0  0  0  0  0  0  0  0  0  0  0
   -5.2580    1.2670    0.0000 C   0  0  0  0  0  0  0  0  0  0  0  0
   -4.5160    2.5700    0.0000 C   0  0  0  0  0  0  0  0  0  0  0  0
   -3.0160    2.5800    0.0000 C   0  0  0  0  0  0  0  0  0  0  0  0
  1  2  1  0  0  0  0
  1 12  1  0  0  0  0
  2  3  1  0  0  0  0
  2  7  2  0  0  0  0
  3  4  2  0  0  0  0
  3  8  1  0  0  0  0
  4  5  1  0  0  0  0
  5  6  2  0  0  0  0
  6  7  1  0  0  0  0
  8  9  2  0  0  0  0
  8 10  1  0  0  0  0
 10 11  1  0  0  0  0
 10 12  2  0  0  0  0
 12 13  1  0  0  0  0
 13 14  1  0  0  0  0
 13 18  2  0  0  0  0
 14 15  2  0  0  0  0
 15 16  1  0  0  0  0
 16 17  2  0  0  0  0
 17 18  1  0  0  0  0
M  END
>  <Index>
88

>  <Binary_Characterization>
0

$$$$
O(C)c1cccc(O)c1O
  MOE2014           2D

 10 10  0  0  0  0  0  0  0  0999 V2000
    0.0000    0.0000    0.0000 O   0  0  0  0  0  0  0  0  0  0  0  0
    0.7510    1.2980    0.0000 C   0  0  0  0  0  0  0  0  0  0  0  0
   -1.5000    0.0010    0.0000 C   0  0  0  0  0  0  0  0  0  0  0  0
   -2.2490    1.3010    0.0000 C   0  0  0  0  0  0  0  0  0  0  0  0
   -3.7490    1.3020    0.0000 C   0  0  0  0  0  0  0  0  0  0  0  0
   -4.5000    0.0040    0.0000 C   0  0  0  0  0  0  0  0  0  0  0  0
   -3.7510   -1.2960    0.0000 C   0  0  0  0  0  0  0  0  0  0  0  0
   -4.5020   -2.5940    0.0000 O   0  0  0  0  0  0  0  0  0  0  0  0
   -2.2510   -1.2970    0.0000 C   0  0  0  0  0  0  0  0  0  0  0  0
   -1.5020   -2.5970    0.0000 O   0  0  0  0  0  0  0  0  0  0  0  0
  1  2  1  0  0  0  0
  1  3  1  0  0  0  0
  3  4  1  0  0  0  0
  3  9  2  0  0  0  0
  4  5  2  0  0  0  0
  5  6  1  0  0  0  0
  6  7  2  0  0  0  0
  7  8  1  0  0  0  0
  7  9  1  0  0  0  0
  9 10  1  0  0  0  0
M  END
>  <Index>
89

>  <Binary_Characterization>
0

$$$$
c12CCc3c1c(ccc2C)cc1c3ccc2c1cccc2
  MOE2014           2D

 21 25  0  0  0  0  0  0  0  0999 V2000
    0.0000    0.0000    0.0000 C   0  0  0  0  0  0  0  0  0  0  0  0
    0.4790   -1.4190    0.0000 C   0  0  0  0  0  0  0  0  0  0  0  0
   -1.1450   -2.3390    0.0000 C   0  0  0  0  0  0  0  0  0  0  0  0
   -2.2050   -1.2650    0.0000 C   0  0  0  0  0  0  0  0  0  0  0  0
   -1.4690    0.0070    0.0000 C   0  0  0  0  0  0  0  0  0  0  0  0
   -2.2010    1.2780    0.0000 C   0  0  0  0  0  0  0  0  0  0  0  0
   -1.4590    2.5410    0.0000 C   0  0  0  0  0  0  0  0  0  0  0  0
    0.0030    2.5400    0.0000 C   0  0  0  0  0  0  0  0  0  0  0  0
    0.7330    1.2670    0.0000 C   0  0  0  0  0  0  0  0  0  0  0  0
    2.2330    1.2640    0.0000 C   0  0  0  0  0  0  0  0  0  0  0  0
   -3.6630    1.2800    0.0000 C   0  0  0  0  0  0  0  0  0  0  0  0
   -4.4050    0.0170    0.0000 C   0  0  0  0  0  0  0  0  0  0  0  0
   -3.6760   -1.2590    0.0000 C   0  0  0  0  0  0  0  0  0  0  0  0
   -4.4120   -2.5610    0.0000 C   0  0  0  0  0  0  0  0  0  0  0  0
   -5.9120   -2.5680    0.0000 C   0  0  0  0  0  0  0  0  0  0  0  0
   -6.6670   -1.2720    0.0000 C   0  0  0  0  0  0  0  0  0  0  0  0
   -5.9240    0.0290    0.0000 C   0  0  0  0  0  0  0  0  0  0  0  0
   -6.6790    1.3250    0.0000 C   0  0  0  0  0  0  0  0  0  0  0  0
   -8.1790    1.3190    0.0000 C   0  0  0  0  0  0  0  0  0  0  0  0
   -8.9230    0.0180    0.0000 C   0  0  0  0  0  0  0  0  0  0  0  0
   -8.1670   -1.2780    0.0000 C   0  0  0  0  0  0  0  0  0  0  0  0
  1  2  1  0  0  0  0
  1  5  1  0  0  0  0
  1  9  2  0  0  0  0
  2  3  1  0  0  0  0
  3  4  1  0  0  0  0
  4  5  1  0  0  0  0
  4 13  2  0  0  0  0
  5  6  2  0  0  0  0
  6  7  1  0  0  0  0
  6 11  1  0  0  0  0
  7  8  2  0  0  0  0
  8  9  1  0  0  0  0
  9 10  1  0  0  0  0
 11 12  2  0  0  0  0
 12 13  1  0  0  0  0
 12 17  1  0  0  0  0
 13 14  1  0  0  0  0
 14 15  2  0  0  0  0
 15 16  1  0  0  0  0
 16 17  1  0  0  0  0
 16 21  2  0  0  0  0
 17 18  2  0  0  0  0
 18 19  1  0  0  0  0
 19 20  2  0  0  0  0
 20 21  1  0  0  0  0
M  END
>  <Index>
90

>  <Binary_Characterization>
0

$$$$
Oc1c(C(O)=O)c(cc(O)c1C)C
  MOE2014           2D

 13 13  0  0  0  0  0  0  0  0999 V2000
    0.0000    0.0000    0.0000 O   0  0  0  0  0  0  0  0  0  0  0  0
    0.7520    1.2980    0.0000 C   0  0  0  0  0  0  0  0  0  0  0  0
    0.0040    2.5980    0.0000 C   0  0  0  0  0  0  0  0  0  0  0  0
   -1.4960    2.6000    0.0000 C   0  0  0  0  0  0  0  0  0  0  0  0
   -2.2440    3.9010    0.0000 O   0  0  0  0  0  0  0  0  0  0  0  0
   -2.2480    1.3020    0.0000 O   0  0  0  0  0  0  0  0  0  0  0  0
    0.7560    3.8960    0.0000 C   0  0  0  0  0  0  0  0  0  0  0  0
    2.2560    3.8940    0.0000 C   0  0  0  0  0  0  0  0  0  0  0  0
    3.0040    2.5930    0.0000 C   0  0  0  0  0  0  0  0  0  0  0  0
    4.5040    2.5910    0.0000 O   0  0  0  0  0  0  0  0  0  0  0  0
    2.2520    1.2960    0.0000 C   0  0  0  0  0  0  0  0  0  0  0  0
    3.0000   -0.0050    0.0000 C   0  0  0  0  0  0  0  0  0  0  0  0
    0.0080    5.1960    0.0000 C   0  0  0  0  0  0  0  0  0  0  0  0
  1  2  1  0  0  0  0
  2  3  1  0  0  0  0
  2 11  2  0  0  0  0
  3  4  1  0  0  0  0
  3  7  2  0  0  0  0
  4  5  1  0  0  0  0
  4  6  2  0  0  0  0
  7  8  1  0  0  0  0
  7 13  1  0  0  0  0
  8  9  2  0  0  0  0
  9 10  1  0  0  0  0
  9 11  1  0  0  0  0
 11 12  1  0  0  0  0
M  END
>  <Index>
91

>  <Binary_Characterization>
0

$$$$
O=C1NC(=O)N(c2[nH]cnc12)C
  MOE2014           2D

 12 13  0  0  0  0  0  0  0  0999 V2000
    0.0000    0.0000    0.0000 O   0  0  0  0  0  0  0  0  0  0  0  0
    0.7400   -1.3050    0.0000 C   0  0  0  0  0  0  0  0  0  0  0  0
    2.2400   -1.3160    0.0000 N   0  0  0  0  0  0  0  0  0  0  0  0
    2.9810   -2.6200    0.0000 C   0  0  0  0  0  0  0  0  0  0  0  0
    4.4810   -2.6310    0.0000 O   0  0  0  0  0  0  0  0  0  0  0  0
    2.2210   -3.9140    0.0000 N   0  0  0  0  0  0  0  0  0  0  0  0
    0.7210   -3.9030    0.0000 C   0  0  0  0  0  0  0  0  0  0  0  0
   -0.2910   -5.0100    0.0000 N   0  0  0  0  0  0  0  0  0  0  0  0
   -1.6560   -4.3900    0.0000 C   0  0  0  0  0  0  0  0  0  0  0  0
   -1.4890   -2.8990    0.0000 N   0  0  0  0  0  0  0  0  0  0  0  0
   -0.0190   -2.5980    0.0000 C   0  0  0  0  0  0  0  0  0  0  0  0
    2.9620   -5.2180    0.0000 C   0  0  0  0  0  0  0  0  0  0  0  0
  1  2  2  0  0  0  0
  2  3  1  0  0  0  0
  2 11  1  0  0  0  0
  3  4  1  0  0  0  0
  4  5  2  0  0  0  0
  4  6  1  0  0  0  0
  6  7  1  0  0  0  0
  6 12  1  0  0  0  0
  7  8  1  0  0  0  0
  7 11  2  0  0  0  0
  8  9  1  0  0  0  0
  9 10  2  0  0  0  0
 10 11  1  0  0  0  0
M  END
>  <Index>
92

>  <Binary_Characterization>
0

$$$$
O=C1[C@@]23[C@@H](CC[C@]2(C)[C@@H](O)CC1)C(C3)(C)C
  MOE2014           2D

 16 18  0  0  1  0  0  0  0  0999 V2000
    0.0000    0.0000    0.0000 O   0  0  0  0  0  0  0  0  0  0  0  0
    1.5000    0.0000    0.0000 C   0  0  0  0  0  0  0  0  0  0  0  0
    2.2500    1.2990    0.0000 C   0  0  1  0  0  0  0  0  0  0  0  0
    1.7860    2.7260    0.0000 C   0  0  1  0  0  0  0  0  0  0  0  0
    3.0000    3.6070    0.0000 C   0  0  0  0  0  0  0  0  0  0  0  0
    4.2140    2.7260    0.0000 C   0  0  0  0  0  0  0  0  0  0  0  0
    3.7500    1.2990    0.0000 C   0  0  1  0  0  0  0  0  0  0  0  0
    5.2430    1.4430    0.0000 C   0  0  0  0  0  0  0  0  0  0  0  0
    4.5000    0.0000    0.0000 C   0  0  1  0  0  0  0  0  0  0  0  0
    6.0000    0.0000    0.0000 O   0  0  0  0  0  0  0  0  0  0  0  0
    3.7500   -1.2990    0.0000 C   0  0  0  0  0  0  0  0  0  0  0  0
    2.2500   -1.2990    0.0000 C   0  0  0  0  0  0  0  0  0  0  0  0
    0.3600    2.2620    0.0000 C   0  0  0  0  0  0  0  0  0  0  0  0
    0.8230    0.8360    0.0000 C   0  0  0  0  0  0  0  0  0  0  0  0
   -1.1370    2.1670    0.0000 C   0  0  0  0  0  0  0  0  0  0  0  0
   -0.3300    3.5940    0.0000 C   0  0  0  0  0  0  0  0  0  0  0  0
  1  2  2  0  0  0  0
  2  3  1  0  0  0  0
  2 12  1  0  0  0  0
  3  4  1  0  0  0  0
  3  7  1  0  0  0  0
  3 14  1  6  0  0  0
  4  5  1  0  0  0  0
  4 13  1  6  0  0  0
  5  6  1  0  0  0  0
  6  7  1  0  0  0  0
  7  8  1  1  0  0  0
  7  9  1  0  0  0  0
  9 10  1  1  0  0  0
  9 11  1  0  0  0  0
 11 12  1  0  0  0  0
 13 14  1  0  0  0  0
 13 15  1  0  0  0  0
 13 16  1  0  0  0  0
M  END
>  <Index>
93

>  <Binary_Characterization>
0

$$$$
O1[C@@]23[C@@H]4[C@@](CC[C@]2(C)[C@]2([C@H](C=C3)[C@@]3([C@@H](CC2)C(C)(C)C(=O)CC3)C)C)(CC[C@@H](C)[C@@H]4C)C1=O
  MOE2014           2D

 33 38  0  0  1  0  0  0  0  0999 V2000
   -0.0810   -0.0250    0.0000 O   0  0  0  0  0  0  0  0  0  0  0  0
    0.2190    1.4700    0.0000 C   0  0  1  0  0  0  0  0  0  0  0  0
   -1.1620    2.0400    0.0000 C   0  0  2  0  0  0  0  0  0  0  0  0
   -2.3050    1.0610    0.0000 C   0  0  1  0  0  0  0  0  0  0  0  0
   -2.0550   -0.3900    0.0000 C   0  0  0  0  0  0  0  0  0  0  0  0
   -0.6530   -0.9180    0.0000 C   0  0  0  0  0  0  0  0  0  0  0  0
    0.5360   -0.0030    0.0000 C   0  0  1  0  0  0  0  0  0  0  0  0
    0.3240   -1.4910    0.0000 C   0  0  0  0  0  0  0  0  0  0  0  0
    1.9640   -0.4620    0.0000 C   0  0  1  0  0  0  0  0  0  0  0  0
    3.0820    0.5540    0.0000 C   0  0  2  0  0  0  0  0  0  0  0  0
    2.7560    2.0180    0.0000 C   0  0  0  0  0  0  0  0  0  0  0  0
    1.3410    2.4680    0.0000 C   0  0  0  0  0  0  0  0  0  0  0  0
    4.5170    0.1190    0.0000 C   0  0  2  0  0  0  0  0  0  0  0  0
    4.8730   -1.3380    0.0000 C   0  0  1  0  0  0  0  0  0  0  0  0
    3.7650   -2.3530    0.0000 C   0  0  0  0  0  0  0  0  0  0  0  0
    2.3430   -1.9140    0.0000 C   0  0  0  0  0  0  0  0  0  0  0  0
    6.3080   -1.7710    0.0000 C   0  0  0  0  0  0  0  0  0  0  0  0
    5.9170   -3.2230    0.0000 C   0  0  0  0  0  0  0  0  0  0  0  0
    7.3650   -2.8450    0.0000 C   0  0  0  0  0  0  0  0  0  0  0  0
    7.4000   -0.7380    0.0000 C   0  0  0  0  0  0  0  0  0  0  0  0
    8.8410   -1.1590    0.0000 O   0  0  0  0  0  0  0  0  0  0  0  0
    7.0490    0.7250    0.0000 C   0  0  0  0  0  0  0  0  0  0  0  0
    5.6090    1.1580    0.0000 C   0  0  0  0  0  0  0  0  0  0  0  0
    5.9620   -0.2680    0.0000 C   0  0  0  0  0  0  0  0  0  0  0  0
    1.3260   -1.8200    0.0000 C   0  0  0  0  0  0  0  0  0  0  0  0
   -3.7190    1.5570    0.0000 C   0  0  0  0  0  0  0  0  0  0  0  0
   -4.0030    3.0300    0.0000 C   0  0  0  0  0  0  0  0  0  0  0  0
   -2.8660    4.0090    0.0000 C   0  0  1  0  0  0  0  0  0  0  0  0
   -3.1490    5.4850    0.0000 C   0  0  0  0  0  0  0  0  0  0  0  0
   -1.4490    3.5130    0.0000 C   0  0  2  0  0  0  0  0  0  0  0  0
   -0.3180    4.5070    0.0000 C   0  0  0  0  0  0  0  0  0  0  0  0
   -1.5570   -0.2730    0.0000 C   0  0  0  0  0  0  0  0  0  0  0  0
   -2.2230   -1.6580    0.0000 O   0  0  0  0  0  0  0  0  0  0  0  0
  1 32  1  0  0  0  0
  2  1  1  6  0  0  0
  2  3  1  0  0  0  0
  2  7  1  0  0  0  0
  2 12  1  0  0  0  0
  3 30  1  0  0  0  0
  4  3  1  1  0  0  0
  4  5  1  0  0  0  0
  4 26  1  0  0  0  0
  4 32  1  6  0  0  0
  5  6  1  0  0  0  0
  6  7  1  0  0  0  0
  7  8  1  6  0  0  0
  7  9  1  0  0  0  0
  9 10  1  0  0  0  0
  9 16  1  0  0  0  0
  9 25  1  6  0  0  0
 10 11  1  6  0  0  0
 10 13  1  0  0  0  0
 11 12  2  0  0  0  0
 13 14  1  0  0  0  0
 13 23  1  0  0  0  0
 13 24  1  6  0  0  0
 14 15  1  6  0  0  0
 14 17  1  0  0  0  0
 15 16  1  0  0  0  0
 17 18  1  0  0  0  0
 17 19  1  0  0  0  0
 17 20  1  0  0  0  0
 20 21  2  0  0  0  0
 20 22  1  0  0  0  0
 22 23  1  0  0  0  0
 26 27  1  0  0  0  0
 27 28  1  0  0  0  0
 28 29  1  1  0  0  0
 28 30  1  0  0  0  0
 30 31  1  6  0  0  0
 32 33  2  0  0  0  0
M  END
>  <Index>
94

>  <Binary_Characterization>
0

$$$$
O\N=C\1/C[C@@H]2C[C@H]([C@H]/1C)C2(C)C
  MOE2014           2D

 12 13  0  0  1  0  0  0  0  0999 V2000
    0.1690    0.1920    0.0000 O   0  0  0  0  0  0  0  0  0  0  0  0
   -0.5400    1.5070    0.0000 N   0  0  0  0  0  0  0  0  0  0  0  0
   -2.1010    1.4730    0.0000 C   0  0  0  0  0  0  0  0  0  0  0  0
   -2.8440    0.3410    0.0000 C   0  0  0  0  0  0  0  0  0  0  0  0
   -4.6760    0.5490    0.0000 C   0  0  2  0  0  0  0  0  0  0  0  0
   -5.0860    1.7970    0.0000 C   0  0  0  0  0  0  0  0  0  0  0  0
   -4.1830    2.9530    0.0000 C   0  0  2  0  0  0  0  0  0  0  0  0
   -2.7230    2.8940    0.0000 C   0  0  1  0  0  0  0  0  0  0  0  0
   -1.8300    4.0710    0.0000 C   0  0  0  0  0  0  0  0  0  0  0  0
   -3.6140    1.5650    0.0000 C   0  0  0  0  0  0  0  0  0  0  0  0
   -3.5410    0.0090    0.0000 C   0  0  0  0  0  0  0  0  0  0  0  0
   -4.3170    0.0130    0.0000 C   0  0  0  0  0  0  0  0  0  0  0  0
  1  2  1  0  0  0  0
  2  3  2  0  0  0  0
  3  4  1  0  0  0  0
  3  8  1  0  0  0  0
  5  4  1  6  0  0  0
  5  6  1  0  0  0  0
  5 10  1  0  0  0  0
  7  6  1  6  0  0  0
  7  8  1  0  0  0  0
  7 10  1  0  0  0  0
  8  9  1  1  0  0  0
 10 11  1  0  0  0  0
 10 12  1  0  0  0  0
M  END
>  <Index>
95

>  <Binary_Characterization>
0

$$$$
Oc1ccc(cc1C\C=C(\C)/C)C(=O)C
  MOE2014           2D

 15 15  0  0  0  0  0  0  0  0999 V2000
    0.0000    0.0000    0.0000 O   0  0  0  0  0  0  0  0  0  0  0  0
    0.7600   -1.2930    0.0000 C   0  0  0  0  0  0  0  0  0  0  0  0
    2.2600   -1.2810    0.0000 C   0  0  0  0  0  0  0  0  0  0  0  0
    3.0200   -2.5750    0.0000 C   0  0  0  0  0  0  0  0  0  0  0  0
    2.2800   -3.8790    0.0000 C   0  0  0  0  0  0  0  0  0  0  0  0
    0.7800   -3.8910    0.0000 C   0  0  0  0  0  0  0  0  0  0  0  0
    0.0200   -2.5980    0.0000 C   0  0  0  0  0  0  0  0  0  0  0  0
   -1.4800   -2.6100    0.0000 C   0  0  0  0  0  0  0  0  0  0  0  0
   -2.2200   -3.9150    0.0000 C   0  0  0  0  0  0  0  0  0  0  0  0
   -3.7200   -3.9260    0.0000 C   0  0  0  0  0  0  0  0  0  0  0  0
   -4.4590   -5.2310    0.0000 C   0  0  0  0  0  0  0  0  0  0  0  0
   -4.4800   -2.6330    0.0000 C   0  0  0  0  0  0  0  0  0  0  0  0
    3.0400   -5.1730    0.0000 C   0  0  0  0  0  0  0  0  0  0  0  0
    2.3010   -6.4770    0.0000 O   0  0  0  0  0  0  0  0  0  0  0  0
    4.5400   -5.1610    0.0000 C   0  0  0  0  0  0  0  0  0  0  0  0
  1  2  1  0  0  0  0
  2  3  1  0  0  0  0
  2  7  2  0  0  0  0
  3  4  2  0  0  0  0
  4  5  1  0  0  0  0
  5  6  2  0  0  0  0
  5 13  1  0  0  0  0
  6  7  1  0  0  0  0
  7  8  1  0  0  0  0
  8  9  1  0  0  0  0
  9 10  2  0  0  0  0
 10 11  1  0  0  0  0
 10 12  1  0  0  0  0
 13 14  2  0  0  0  0
 13 15  1  0  0  0  0
M  END
>  <Index>
96

>  <Binary_Characterization>
0

$$$$
O1[C@@H]([C@@]2(C(=CC1=O)[C@@]1([C@H](CC2)[C@]2([C@@H](C[C@H]1OC(=O)C)C(C)(C)[C@H](O)C=C2)C)C)C)c1ccoc1
  MOE2014           2D

 34 38  0  0  1  0  0  0  0  0999 V2000
    0.0000    0.0000    0.0000 O   0  0  0  0  0  0  0  0  0  0  0  0
   -0.7400   -1.3050    0.0000 C   0  0  1  0  0  0  0  0  0  0  0  0
   -2.2400   -1.3170    0.0000 C   0  0  2  0  0  0  0  0  0  0  0  0
   -3.0000   -0.0240    0.0000 C   0  0  0  0  0  0  0  0  0  0  0  0
   -2.2600    1.2810    0.0000 C   0  0  0  0  0  0  0  0  0  0  0  0
   -0.7600    1.2930    0.0000 C   0  0  0  0  0  0  0  0  0  0  0  0
   -0.0210    2.5980    0.0000 O   0  0  0  0  0  0  0  0  0  0  0  0
   -4.5000   -0.0360    0.0000 C   0  0  2  0  0  0  0  0  0  0  0  0
   -5.2390   -1.3410    0.0000 C   0  0  2  0  0  0  0  0  0  0  0  0
   -4.4790   -2.6340    0.0000 C   0  0  0  0  0  0  0  0  0  0  0  0
   -2.9790   -2.6220    0.0000 C   0  0  0  0  0  0  0  0  0  0  0  0
   -6.7390   -1.3530    0.0000 C   0  0  1  0  0  0  0  0  0  0  0  0
   -7.5000   -0.0600    0.0000 C   0  0  1  0  0  0  0  0  0  0  0  0
   -6.7600    1.2450    0.0000 C   0  0  0  0  0  0  0  0  0  0  0  0
   -5.2600    1.2570    0.0000 C   0  0  1  0  0  0  0  0  0  0  0  0
   -4.5210    2.5620    0.0000 O   0  0  0  0  0  0  0  0  0  0  0  0
   -5.2810    3.8550    0.0000 C   0  0  0  0  0  0  0  0  0  0  0  0
   -6.7810    3.8430    0.0000 O   0  0  0  0  0  0  0  0  0  0  0  0
   -4.5410    5.1600    0.0000 C   0  0  0  0  0  0  0  0  0  0  0  0
   -9.0000   -0.0720    0.0000 C   0  0  0  0  0  0  0  0  0  0  0  0
  -10.3050    0.6680    0.0000 C   0  0  0  0  0  0  0  0  0  0  0  0
   -9.0120    1.4280    0.0000 C   0  0  0  0  0  0  0  0  0  0  0  0
   -9.7390   -1.3770    0.0000 C   0  0  2  0  0  0  0  0  0  0  0  0
  -11.2390   -1.3890    0.0000 O   0  0  0  0  0  0  0  0  0  0  0  0
   -8.9790   -2.6700    0.0000 C   0  0  0  0  0  0  0  0  0  0  0  0
   -7.4790   -2.6580    0.0000 C   0  0  0  0  0  0  0  0  0  0  0  0
   -5.9790   -2.6460    0.0000 C   0  0  0  0  0  0  0  0  0  0  0  0
   -6.0000   -0.0480    0.0000 C   0  0  0  0  0  0  0  0  0  0  0  0
   -1.4790   -2.6100    0.0000 C   0  0  0  0  0  0  0  0  0  0  0  0
    0.0210   -2.5980    0.0000 C   0  0  0  0  0  0  0  0  0  0  0  0
   -0.5780   -3.9730    0.0000 C   0  0  0  0  0  0  0  0  0  0  0  0
    0.5440   -4.9680    0.0000 C   0  0  0  0  0  0  0  0  0  0  0  0
    1.8370   -4.2080    0.0000 O   0  0  0  0  0  0  0  0  0  0  0  0
    1.5140   -2.7430    0.0000 C   0  0  0  0  0  0  0  0  0  0  0  0
  1  2  1  0  0  0  0
  1  6  1  0  0  0  0
  2  3  1  0  0  0  0
  2 30  1  6  0  0  0
  3  4  1  0  0  0  0
  3 11  1  0  0  0  0
  3 29  1  6  0  0  0
  4  5  2  0  0  0  0
  4  8  1  0  0  0  0
  5  6  1  0  0  0  0
  6  7  2  0  0  0  0
  8  9  1  0  0  0  0
  8 15  1  0  0  0  0
  8 28  1  1  0  0  0
  9 10  1  6  0  0  0
  9 12  1  0  0  0  0
 10 11  1  0  0  0  0
 12 13  1  0  0  0  0
 12 26  1  0  0  0  0
 12 27  1  1  0  0  0
 13 14  1  6  0  0  0
 13 20  1  0  0  0  0
 14 15  1  0  0  0  0
 15 16  1  1  0  0  0
 16 17  1  0  0  0  0
 17 18  2  0  0  0  0
 17 19  1  0  0  0  0
 20 21  1  0  0  0  0
 20 22  1  0  0  0  0
 20 23  1  0  0  0  0
 23 24  1  1  0  0  0
 23 25  1  0  0  0  0
 25 26  2  0  0  0  0
 30 31  1  0  0  0  0
 30 34  2  0  0  0  0
 31 32  2  0  0  0  0
 32 33  1  0  0  0  0
 33 34  1  0  0  0  0
M  END
>  <Index>
97

>  <Binary_Characterization>
1

$$$$
O1[C@H]([C@@]2([C@@]3(O[C@H]4C[C@H](O)C(C)(C)[C@H](CC(OC)=O)[C@]4([C@H](CC2)C3=C)C)CC1=O)C)c1ccoc1
  MOE2014           3D

 34 38  0  0  1  0  0  0  0  0999 V2000
    0.0000    0.0000    0.0150 O   0  0  0  0  0  0  0  0  0  0  0  0
    1.0060   -0.8320   -0.7240 C   0  0  2  0  0  0  0  0  0  0  0  0
    2.4800   -1.1050   -0.7160 C   0  0  2  0  0  0  0  0  0  0  0  0
    3.1770   -0.0240    0.0490 C   0  0  2  0  0  0  0  0  0  0  0  0
    4.1840    0.6430   -0.8350 O   0  0  0  0  0  0  0  0  0  0  0  0
    5.4690   -0.1080   -0.6420 C   0  0  1  0  0  0  0  0  0  0  0  0
    6.1680    1.1970    0.0000 C   0  0  0  0  0  0  0  0  0  0  0  0
    7.6680    1.2080    0.0000 C   0  0  2  0  0  0  0  0  0  0  0  0
    8.4090    2.5120    0.0000 O   0  0  0  0  0  0  0  0  0  0  0  0
    8.4290   -0.0880    0.0000 C   0  0  0  0  0  0  0  0  0  0  0  0
    9.7100    0.6920    0.0000 C   0  0  0  0  0  0  0  0  0  0  0  0
    9.7520   -0.7940    0.0000 C   0  0  0  0  0  0  0  0  0  0  0  0
    7.6880   -1.3920    0.0000 C   0  0  2  0  0  0  0  0  0  0  0  0
    8.4000   -2.7120    0.0000 C   0  0  0  0  0  0  0  0  0  0  0  0
    9.9000   -2.7550    0.0000 C   0  0  0  0  0  0  0  0  0  0  0  0
   10.6120   -4.0750    0.0000 O   0  0  0  0  0  0  0  0  0  0  0  0
   12.1120   -4.1180    0.0000 C   0  0  0  0  0  0  0  0  0  0  0  0
   10.6870   -1.4780    0.0000 O   0  0  0  0  0  0  0  0  0  0  0  0
    6.0840   -1.2890    0.0500 C   0  0  1  0  0  0  0  0  0  0  0  0
    4.6930   -1.6330    0.4940 C   0  0  2  0  0  0  0  0  0  0  0  0
    4.1080   -2.9730    0.1580 C   0  0  0  0  0  0  0  0  0  0  0  0
    2.7270   -2.4240   -0.0460 C   0  0  0  0  0  0  0  0  0  0  0  0
    3.8700   -0.6200    1.2340 C   0  0  0  0  0  0  0  0  0  0  0  0
    2.7950   -1.6650    0.0000 C   0  0  0  0  0  0  0  0  0  0  0  0
    6.2570   -2.7790    0.0000 C   0  0  0  0  0  0  0  0  0  0  0  0
    2.1750    0.9850    0.5120 C   0  0  0  0  0  0  0  0  0  0  0  0
    0.7000    1.2530    0.4510 C   0  0  0  0  0  0  0  0  0  0  0  0
    0.0600    2.6100    0.0000 O   0  0  0  0  0  0  0  0  0  0  0  0
    1.3590   -2.1010    0.0000 C   0  0  0  0  0  0  0  0  0  0  0  0
    0.3710   -2.1910    0.0000 C   0  0  0  0  0  0  0  0  0  0  0  0
   -1.1020   -2.4760    0.0000 C   0  0  0  0  0  0  0  0  0  0  0  0
   -1.2860   -3.9650    0.0000 C   0  0  0  0  0  0  0  0  0  0  0  0
    0.0730   -4.5990    0.0000 O   0  0  0  0  0  0  0  0  0  0  0  0
    1.0970   -3.5030    0.0000 C   0  0  0  0  0  0  0  0  0  0  0  0
  1  2  1  0  0  0  0
  1 27  1  0  0  0  0
  2  3  1  0  0  0  0
  2 30  1  0  0  0  0
  3  4  1  0  0  0  0
  3 22  1  0  0  0  0
  3 29  1  0  0  0  0
  4  5  1  0  0  0  0
  4 23  1  0  0  0  0
  4 26  1  0  0  0  0
  5  6  1  0  0  0  0
  6  7  1  0  0  0  0
  6 19  1  0  0  0  0
  7  8  1  0  0  0  0
  8  9  1  6  0  0  0
  8 10  1  0  0  0  0
 10 11  1  0  0  0  0
 10 12  1  0  0  0  0
 10 13  1  0  0  0  0
 13 14  1  0  0  0  0
 13 19  1  0  0  0  0
 14 15  1  0  0  0  0
 15 16  1  0  0  0  0
 15 18  2  0  0  0  0
 16 17  1  0  0  0  0
 19 20  1  0  0  0  0
 19 25  1  0  0  0  0
 20 21  1  0  0  0  0
 20 23  1  0  0  0  0
 21 22  1  0  0  0  0
 23 24  2  0  0  0  0
 26 27  1  0  0  0  0
 27 28  2  0  0  0  0
 30 31  1  0  0  0  0
 30 34  2  0  0  0  0
 31 32  2  0  0  0  0
 32 33  1  0  0  0  0
 33 34  1  0  0  0  0
M  END
>  <Index>
98

>  <Binary_Characterization>
1

$$$$
O[C@@H]1CC[C@@]2([C@@H](C1)CCc1c2cccc1)C
  MOE2014           2D

 16 18  0  0  1  0  0  0  0  0999 V2000
    0.0000    0.0000    0.0000 O   0  0  0  0  0  0  0  0  0  0  0  0
   -1.5000    0.0000    0.0000 C   0  0  2  0  0  0  0  0  0  0  0  0
   -2.2500    1.2990    0.0000 C   0  0  0  0  0  0  0  0  0  0  0  0
   -3.7500    1.2990    0.0000 C   0  0  0  0  0  0  0  0  0  0  0  0
   -4.5000    0.0000    0.0000 C   0  0  2  0  0  0  0  0  0  0  0  0
   -3.7500   -1.2990    0.0000 C   0  0  1  0  0  0  0  0  0  0  0  0
   -2.2500   -1.2990    0.0000 C   0  0  0  0  0  0  0  0  0  0  0  0
   -4.5000   -2.5980    0.0000 C   0  0  0  0  0  0  0  0  0  0  0  0
   -6.0000   -2.5980    0.0000 C   0  0  0  0  0  0  0  0  0  0  0  0
   -6.7500   -1.2990    0.0000 C   0  0  0  0  0  0  0  0  0  0  0  0
   -6.0000    0.0000    0.0000 C   0  0  0  0  0  0  0  0  0  0  0  0
   -6.7500    1.2990    0.0000 C   0  0  0  0  0  0  0  0  0  0  0  0
   -8.2500    1.2990    0.0000 C   0  0  0  0  0  0  0  0  0  0  0  0
   -9.0000   -0.0010    0.0000 C   0  0  0  0  0  0  0  0  0  0  0  0
   -8.2500   -1.3000    0.0000 C   0  0  0  0  0  0  0  0  0  0  0  0
   -5.2500    1.2990    0.0000 C   0  0  0  0  0  0  0  0  0  0  0  0
  2  1  1  1  0  0  0
  2  3  1  0  0  0  0
  2  7  1  0  0  0  0
  3  4  1  0  0  0  0
  4  5  1  0  0  0  0
  5  6  1  0  0  0  0
  5 11  1  0  0  0  0
  5 16  1  1  0  0  0
  6  7  1  0  0  0  0
  6  8  1  1  0  0  0
  8  9  1  0  0  0  0
  9 10  1  0  0  0  0
 10 11  2  0  0  0  0
 10 15  1  0  0  0  0
 11 12  1  0  0  0  0
 12 13  2  0  0  0  0
 13 14  1  0  0  0  0
 14 15  2  0  0  0  0
M  END
>  <Index>
99

>  <Binary_Characterization>
0

$$$$
Br[C@@H]1C[C@H](CO[C@]12O[C@@H]1[C@@H]([C@]3([C@H]([C@@H]4C(=CC3=O)[C@]3([C@H](C[C@@H](OC(=O)C)CC3)CC4)C)C1)C)[C@@H]2C)C
  MOE2014           2D

 35 40  0  0  1  0  0  0  0  0999 V2000
    0.0000    0.0000    0.0000 Br  0  0  0  0  0  0  0  0  0  0  0  0
   -0.4640    1.4270    0.0000 C   0  0  2  0  0  0  0  0  0  0  0  0
   -1.9490    1.2170    0.0000 C   0  0  0  0  0  0  0  0  0  0  0  0
   -2.8730    2.3990    0.0000 C   0  0  2  0  0  0  0  0  0  0  0  0
   -2.3110    3.7900    0.0000 C   0  0  0  0  0  0  0  0  0  0  0  0
   -0.8260    3.9990    0.0000 O   0  0  0  0  0  0  0  0  0  0  0  0
    0.0980    2.8170    0.0000 C   0  0  2  0  0  0  0  0  0  0  0  0
    0.7790    4.1540    0.0000 O   0  0  0  0  0  0  0  0  0  0  0  0
    2.2600    3.9200    0.0000 C   0  0  2  0  0  0  0  0  0  0  0  0
    2.4950    2.4380    0.0000 C   0  0  1  0  0  0  0  0  0  0  0  0
    3.9770    2.2040    0.0000 C   0  0  1  0  0  0  0  0  0  0  0  0
    4.6570    3.5400    0.0000 C   0  0  2  0  0  0  0  0  0  0  0  0
    6.1550    3.6190    0.0000 C   0  0  2  0  0  0  0  0  0  0  0  0
    6.9730    2.3610    0.0000 C   0  0  0  0  0  0  0  0  0  0  0  0
    6.2920    1.0250    0.0000 C   0  0  0  0  0  0  0  0  0  0  0  0
    4.7940    0.9460    0.0000 C   0  0  0  0  0  0  0  0  0  0  0  0
    4.1130   -0.3910    0.0000 O   0  0  0  0  0  0  0  0  0  0  0  0
    8.4710    2.4400    0.0000 C   0  0  1  0  0  0  0  0  0  0  0  0
    9.1510    3.7770    0.0000 C   0  0  2  0  0  0  0  0  0  0  0  0
   10.6490    3.8550    0.0000 C   0  0  0  0  0  0  0  0  0  0  0  0
   11.4660    2.5970    0.0000 C   0  0  1  0  0  0  0  0  0  0  0  0
   12.9640    2.6760    0.0000 O   0  0  0  0  0  0  0  0  0  0  0  0
   13.7810    1.4180    0.0000 C   0  0  0  0  0  0  0  0  0  0  0  0
   15.2790    1.4970    0.0000 O   0  0  0  0  0  0  0  0  0  0  0  0
   13.1010    0.0820    0.0000 C   0  0  0  0  0  0  0  0  0  0  0  0
   10.7860    1.2610    0.0000 C   0  0  0  0  0  0  0  0  0  0  0  0
    9.2880    1.1820    0.0000 C   0  0  0  0  0  0  0  0  0  0  0  0
    8.3340    5.0340    0.0000 C   0  0  0  0  0  0  0  0  0  0  0  0
    6.8360    4.9560    0.0000 C   0  0  0  0  0  0  0  0  0  0  0  0
    7.7900    1.1030    0.0000 C   0  0  0  0  0  0  0  0  0  0  0  0
    3.5970    4.6010    0.0000 C   0  0  0  0  0  0  0  0  0  0  0  0
    3.1820    0.9310    0.0000 C   0  0  0  0  0  0  0  0  0  0  0  0
    1.1590    1.7570    0.0000 C   0  0  2  0  0  0  0  0  0  0  0  0
    1.4450    0.2850    0.0000 C   0  0  0  0  0  0  0  0  0  0  0  0
   -4.3580    2.1900    0.0000 C   0  0  0  0  0  0  0  0  0  0  0  0
  2  1  1  6  0  0  0
  2  3  1  0  0  0  0
  2  7  1  0  0  0  0
  3  4  1  0  0  0  0
  4  5  1  0  0  0  0
  4 35  1  1  0  0  0
  5  6  1  0  0  0  0
  6  7  1  0  0  0  0
  7  8  1  6  0  0  0
  7 33  1  0  0  0  0
  9  8  1  1  0  0  0
  9 31  1  0  0  0  0
 10  9  1  1  0  0  0
 10 11  1  0  0  0  0
 10 33  1  0  0  0  0
 11 12  1  0  0  0  0
 11 16  1  0  0  0  0
 11 32  1  6  0  0  0
 12 13  1  0  0  0  0
 12 31  1  1  0  0  0
 13 14  1  0  0  0  0
 13 29  1  1  0  0  0
 14 15  2  0  0  0  0
 14 18  1  0  0  0  0
 15 16  1  0  0  0  0
 16 17  2  0  0  0  0
 18 19  1  0  0  0  0
 18 27  1  0  0  0  0
 18 30  1  6  0  0  0
 19 20  1  0  0  0  0
 19 28  1  1  0  0  0
 20 21  1  0  0  0  0
 21 22  1  1  0  0  0
 21 26  1  0  0  0  0
 22 23  1  0  0  0  0
 23 24  2  0  0  0  0
 23 25  1  0  0  0  0
 26 27  1  0  0  0  0
 28 29  1  0  0  0  0
 33 34  1  6  0  0  0
M  END
>  <Index>
100

>  <Binary_Characterization>
0

$$$$
O1[C@H]([C@@]2([C@@]3(O[C@H]4C[C@H](OC(=O)C)C(C)(C)[C@H](CC(OC)=O)[C@]4([C@H](CC2)C3=C)C)CC1=O)C)c1ccoc1
  MOE2014           3D

 37 41  0  0  1  0  0  0  0  0999 V2000
    0.0000    0.0000    0.0150 O   0  0  0  0  0  0  0  0  0  0  0  0
    1.0150   -0.8200   -0.7240 C   0  0  2  0  0  0  0  0  0  0  0  0
    2.4930   -1.0760   -0.7160 C   0  0  2  0  0  0  0  0  0  0  0  0
    3.1770    0.0130    0.0490 C   0  0  2  0  0  0  0  0  0  0  0  0
    4.1770    0.6920   -0.8350 O   0  0  0  0  0  0  0  0  0  0  0  0
    5.4700   -0.0430   -0.6420 C   0  0  1  0  0  0  0  0  0  0  0  0
    6.1540    1.2690    0.0000 C   0  0  0  0  0  0  0  0  0  0  0  0
    7.6530    1.2980    0.0000 C   0  0  2  0  0  0  0  0  0  0  0  0
    8.3790    2.6100    0.0000 O   0  0  0  0  0  0  0  0  0  0  0  0
    7.6040    3.8950    0.0000 C   0  0  0  0  0  0  0  0  0  0  0  0
    8.3300    5.2080    0.0000 O   0  0  0  0  0  0  0  0  0  0  0  0
    6.1050    3.8670    0.0000 C   0  0  0  0  0  0  0  0  0  0  0  0
    8.4290    0.0110    0.0000 C   0  0  0  0  0  0  0  0  0  0  0  0
    9.7010    0.8060    0.0000 C   0  0  0  0  0  0  0  0  0  0  0  0
    9.7610   -0.6800    0.0000 C   0  0  0  0  0  0  0  0  0  0  0  0
    7.7040   -1.3020    0.0000 C   0  0  2  0  0  0  0  0  0  0  0  0
    8.4320   -2.6130    0.0000 C   0  0  0  0  0  0  0  0  0  0  0  0
    9.9310   -2.6390    0.0000 C   0  0  0  0  0  0  0  0  0  0  0  0
   10.6590   -3.9500    0.0000 O   0  0  0  0  0  0  0  0  0  0  0  0
   12.1590   -3.9760    0.0000 C   0  0  0  0  0  0  0  0  0  0  0  0
   10.7030   -1.3530    0.0000 O   0  0  0  0  0  0  0  0  0  0  0  0
    6.0990   -1.2170    0.0500 C   0  0  1  0  0  0  0  0  0  0  0  0
    4.7120   -1.5780    0.4940 C   0  0  2  0  0  0  0  0  0  0  0  0
    4.1430   -2.9240    0.1580 C   0  0  0  0  0  0  0  0  0  0  0  0
    2.7560   -2.3910   -0.0460 C   0  0  0  0  0  0  0  0  0  0  0  0
    3.8770   -0.5740    1.2340 C   0  0  0  0  0  0  0  0  0  0  0  0
    2.8140   -1.6320    0.0000 C   0  0  0  0  0  0  0  0  0  0  0  0
    6.2890   -2.7050    0.0000 C   0  0  0  0  0  0  0  0  0  0  0  0
    2.1630    1.0110    0.5120 C   0  0  0  0  0  0  0  0  0  0  0  0
    0.6850    1.2610    0.4510 C   0  0  0  0  0  0  0  0  0  0  0  0
    0.0290    2.6100    0.0000 O   0  0  0  0  0  0  0  0  0  0  0  0
    1.3830   -2.0850    0.0000 C   0  0  0  0  0  0  0  0  0  0  0  0
    0.3960   -2.1860    0.0000 C   0  0  0  0  0  0  0  0  0  0  0  0
   -1.0730   -2.4890    0.0000 C   0  0  0  0  0  0  0  0  0  0  0  0
   -1.2390   -3.9790    0.0000 C   0  0  0  0  0  0  0  0  0  0  0  0
    0.1270   -4.5980    0.0000 O   0  0  0  0  0  0  0  0  0  0  0  0
    1.1380   -3.4900    0.0000 C   0  0  0  0  0  0  0  0  0  0  0  0
  1  2  1  0  0  0  0
  1 30  1  0  0  0  0
  2  3  1  0  0  0  0
  2 33  1  0  0  0  0
  3  4  1  0  0  0  0
  3 25  1  0  0  0  0
  3 32  1  0  0  0  0
  4  5  1  0  0  0  0
  4 26  1  0  0  0  0
  4 29  1  0  0  0  0
  5  6  1  0  0  0  0
  6  7  1  0  0  0  0
  6 22  1  0  0  0  0
  7  8  1  0  0  0  0
  8  9  1  6  0  0  0
  8 13  1  0  0  0  0
  9 10  1  0  0  0  0
 10 11  2  0  0  0  0
 10 12  1  0  0  0  0
 13 14  1  0  0  0  0
 13 15  1  0  0  0  0
 13 16  1  0  0  0  0
 16 17  1  0  0  0  0
 16 22  1  0  0  0  0
 17 18  1  0  0  0  0
 18 19  1  0  0  0  0
 18 21  2  0  0  0  0
 19 20  1  0  0  0  0
 22 23  1  0  0  0  0
 22 28  1  0  0  0  0
 23 24  1  0  0  0  0
 23 26  1  0  0  0  0
 24 25  1  0  0  0  0
 26 27  2  0  0  0  0
 29 30  1  0  0  0  0
 30 31  2  0  0  0  0
 33 34  1  0  0  0  0
 33 37  2  0  0  0  0
 34 35  2  0  0  0  0
 35 36  1  0  0  0  0
 36 37  1  0  0  0  0
M  END
>  <Index>
101

>  <Binary_Characterization>
1

$$$$
O1C[C@@H](CC[C@]12O[C@@H]1[C@@H]([C@@H]2C)[C@]2([C@@H]([C@@H]3[C@@H](CC2)[C@]2(C(C[C@@H](OC(=O)C)CC2)=CC3)C)C1)C)C
  MOE2014           2D

 33 38  0  0  1  0  0  0  0  0999 V2000
    0.0000    0.0000    0.0000 O   0  0  0  0  0  0  0  0  0  0  0  0
   -1.5000    0.0010    0.0000 C   0  0  0  0  0  0  0  0  0  0  0  0
   -2.2490    1.3000    0.0000 C   0  0  1  0  0  0  0  0  0  0  0  0
   -1.4990    2.5990    0.0000 C   0  0  0  0  0  0  0  0  0  0  0  0
    0.0010    2.5980    0.0000 C   0  0  0  0  0  0  0  0  0  0  0  0
    0.7510    1.2990    0.0000 C   0  0  2  0  0  0  0  0  0  0  0  0
    1.6120    2.5270    0.0000 O   0  0  0  0  0  0  0  0  0  0  0  0
    3.0460    2.0880    0.0000 C   0  0  2  0  0  0  0  0  0  0  0  0
    3.0710    0.5880    0.0000 C   0  0  1  0  0  0  0  0  0  0  0  0
    1.6530    0.1000    0.0000 C   0  0  2  0  0  0  0  0  0  0  0  0
    1.2140   -1.3340    0.0000 C   0  0  0  0  0  0  0  0  0  0  0  0
    4.5060    0.1490    0.0000 C   0  0  1  0  0  0  0  0  0  0  0  0
    5.3660    1.3770    0.0000 C   0  0  1  0  0  0  0  0  0  0  0  0
    6.8610    1.2460    0.0000 C   0  0  2  0  0  0  0  0  0  0  0  0
    7.4940   -0.1140    0.0000 C   0  0  1  0  0  0  0  0  0  0  0  0
    6.6330   -1.3420    0.0000 C   0  0  0  0  0  0  0  0  0  0  0  0
    5.1390   -1.2110    0.0000 C   0  0  0  0  0  0  0  0  0  0  0  0
    8.9880   -0.2460    0.0000 C   0  0  1  0  0  0  0  0  0  0  0  0
    9.8490    0.9830    0.0000 C   0  0  0  0  0  0  0  0  0  0  0  0
   11.3430    0.8510    0.0000 C   0  0  0  0  0  0  0  0  0  0  0  0
   11.9770   -0.5080    0.0000 C   0  0  1  0  0  0  0  0  0  0  0  0
   13.4710   -0.6400    0.0000 O   0  0  0  0  0  0  0  0  0  0  0  0
   14.1040   -2.0000    0.0000 C   0  0  0  0  0  0  0  0  0  0  0  0
   13.2430   -3.2280    0.0000 O   0  0  0  0  0  0  0  0  0  0  0  0
   15.5980   -2.1310    0.0000 C   0  0  0  0  0  0  0  0  0  0  0  0
   11.1160   -1.7370    0.0000 C   0  0  0  0  0  0  0  0  0  0  0  0
    9.6210   -1.6050    0.0000 C   0  0  0  0  0  0  0  0  0  0  0  0
    9.2160    2.3420    0.0000 C   0  0  0  0  0  0  0  0  0  0  0  0
    7.7220    2.4740    0.0000 C   0  0  0  0  0  0  0  0  0  0  0  0
    8.1270   -1.4740    0.0000 C   0  0  0  0  0  0  0  0  0  0  0  0
    4.4640    2.5750    0.0000 C   0  0  0  0  0  0  0  0  0  0  0  0
    3.5410   -1.0000    0.0000 C   0  0  0  0  0  0  0  0  0  0  0  0
   -3.7490    1.3010    0.0000 C   0  0  0  0  0  0  0  0  0  0  0  0
  1  2  1  0  0  0  0
  2  3  1  0  0  0  0
  3  4  1  0  0  0  0
  3 33  1  6  0  0  0
  4  5  1  0  0  0  0
  6  1  1  6  0  0  0
  6  5  1  1  0  0  0
  6  7  1  0  0  0  0
  6 10  1  0  0  0  0
  8  7  1  1  0  0  0
  8 31  1  0  0  0  0
  9  8  1  6  0  0  0
  9 10  1  0  0  0  0
  9 12  1  0  0  0  0
 10 11  1  6  0  0  0
 12 13  1  0  0  0  0
 12 17  1  0  0  0  0
 12 32  1  6  0  0  0
 13 14  1  0  0  0  0
 13 31  1  6  0  0  0
 14 15  1  0  0  0  0
 14 29  1  1  0  0  0
 15 16  1  6  0  0  0
 15 18  1  0  0  0  0
 16 17  1  0  0  0  0
 18 19  1  0  0  0  0
 18 27  1  0  0  0  0
 18 30  1  6  0  0  0
 19 20  1  0  0  0  0
 19 28  2  0  0  0  0
 20 21  1  0  0  0  0
 21 22  1  1  0  0  0
 21 26  1  0  0  0  0
 22 23  1  0  0  0  0
 23 24  2  0  0  0  0
 23 25  1  0  0  0  0
 26 27  1  0  0  0  0
 28 29  1  0  0  0  0
M  END
>  <Index>
102

>  <Binary_Characterization>
0

$$$$
Cl[C@H]1CC[C@@]2([C@H](C1)CC[C@H]1[C@@H]3CCC(=O)[C@]3(CC[C@@H]12)C)C
  MOE2014           2D

 21 24  0  0  1  0  0  0  0  0999 V2000
    0.0000    0.0000    0.0000 Cl  0  0  0  0  0  0  0  0  0  0  0  0
   -1.5000   -0.0130    0.0000 C   0  0  1  0  0  0  0  0  0  0  0  0
   -2.2390   -1.3180    0.0000 C   0  0  0  0  0  0  0  0  0  0  0  0
   -3.7390   -1.3300    0.0000 C   0  0  0  0  0  0  0  0  0  0  0  0
   -4.5000   -0.0380    0.0000 C   0  0  2  0  0  0  0  0  0  0  0  0
   -3.7610    1.2680    0.0000 C   0  0  2  0  0  0  0  0  0  0  0  0
   -2.2610    1.2800    0.0000 C   0  0  0  0  0  0  0  0  0  0  0  0
   -4.5220    2.5600    0.0000 C   0  0  0  0  0  0  0  0  0  0  0  0
   -6.0210    2.5480    0.0000 C   0  0  0  0  0  0  0  0  0  0  0  0
   -6.7610    1.2430    0.0000 C   0  0  1  0  0  0  0  0  0  0  0  0
   -8.2610    1.2300    0.0000 C   0  0  2  0  0  0  0  0  0  0  0  0
   -9.2740    2.3360    0.0000 C   0  0  0  0  0  0  0  0  0  0  0  0
  -10.6390    1.7150    0.0000 C   0  0  0  0  0  0  0  0  0  0  0  0
  -10.4690    0.2240    0.0000 C   0  0  0  0  0  0  0  0  0  0  0  0
  -11.5760   -0.7890    0.0000 O   0  0  0  0  0  0  0  0  0  0  0  0
   -9.0000   -0.0750    0.0000 C   0  0  1  0  0  0  0  0  0  0  0  0
   -8.2390   -1.3680    0.0000 C   0  0  0  0  0  0  0  0  0  0  0  0
   -6.7390   -1.3550    0.0000 C   0  0  0  0  0  0  0  0  0  0  0  0
   -6.0000   -0.0500    0.0000 C   0  0  2  0  0  0  0  0  0  0  0  0
   -9.8710   -1.2960    0.0000 C   0  0  0  0  0  0  0  0  0  0  0  0
   -5.2620   -1.3300    0.0000 C   0  0  0  0  0  0  0  0  0  0  0  0
  2  1  1  1  0  0  0
  2  3  1  0  0  0  0
  2  7  1  0  0  0  0
  3  4  1  0  0  0  0
  4  5  1  0  0  0  0
  5  6  1  0  0  0  0
  5 19  1  0  0  0  0
  5 21  1  6  0  0  0
  6  7  1  0  0  0  0
  6  8  1  1  0  0  0
  8  9  1  0  0  0  0
 10  9  1  6  0  0  0
 10 11  1  0  0  0  0
 10 19  1  0  0  0  0
 11 12  1  1  0  0  0
 11 16  1  0  0  0  0
 12 13  1  0  0  0  0
 13 14  1  0  0  0  0
 14 15  2  0  0  0  0
 14 16  1  0  0  0  0
 16 17  1  0  0  0  0
 16 20  1  1  0  0  0
 17 18  1  0  0  0  0
 19 18  1  1  0  0  0
M  END
>  <Index>
103

>  <Binary_Characterization>
0

$$$$
O[C@@H]1CC2=CC[C@@H]3[C@H]4CC[C@H]([C@@H](C(O)=O)C)[C@]4(CC[C@H]3[C@@]2(CC1)C)C
  MOE2014           2D

 25 28  0  0  1  0  0  0  0  0999 V2000
    0.0000    0.0000    0.0000 O   0  0  0  0  0  0  0  0  0  0  0  0
   -1.5000   -0.0080    0.0000 C   0  0  2  0  0  0  0  0  0  0  0  0
   -2.2430   -1.3120    0.0000 C   0  0  0  0  0  0  0  0  0  0  0  0
   -3.7430   -1.3200    0.0000 C   0  0  0  0  0  0  0  0  0  0  0  0
   -4.4850   -2.6230    0.0000 C   0  0  0  0  0  0  0  0  0  0  0  0
   -5.9850   -2.6320    0.0000 C   0  0  0  0  0  0  0  0  0  0  0  0
   -6.7430   -1.3370    0.0000 C   0  0  2  0  0  0  0  0  0  0  0  0
   -8.2430   -1.3450    0.0000 C   0  0  1  0  0  0  0  0  0  0  0  0
   -9.2400   -2.4660    0.0000 C   0  0  0  0  0  0  0  0  0  0  0  0
  -10.6140   -1.8630    0.0000 C   0  0  0  0  0  0  0  0  0  0  0  0
  -10.4650   -0.3710    0.0000 C   0  0  2  0  0  0  0  0  0  0  0  0
  -11.5860    0.6270    0.0000 C   0  0  1  0  0  0  0  0  0  0  0  0
  -13.0100    0.1550    0.0000 C   0  0  0  0  0  0  0  0  0  0  0  0
  -14.1300    1.1530    0.0000 O   0  0  0  0  0  0  0  0  0  0  0  0
  -13.3130   -1.3140    0.0000 O   0  0  0  0  0  0  0  0  0  0  0  0
  -11.2820    2.0960    0.0000 C   0  0  0  0  0  0  0  0  0  0  0  0
   -9.0000   -0.0510    0.0000 C   0  0  1  0  0  0  0  0  0  0  0  0
   -8.2570    1.2530    0.0000 C   0  0  0  0  0  0  0  0  0  0  0  0
   -6.7570    1.2610    0.0000 C   0  0  0  0  0  0  0  0  0  0  0  0
   -6.0000   -0.0340    0.0000 C   0  0  1  0  0  0  0  0  0  0  0  0
   -4.5000   -0.0250    0.0000 C   0  0  2  0  0  0  0  0  0  0  0  0
   -3.7570    1.2780    0.0000 C   0  0  0  0  0  0  0  0  0  0  0  0
   -2.2570    1.2860    0.0000 C   0  0  0  0  0  0  0  0  0  0  0  0
   -5.2800    1.2560    0.0000 C   0  0  0  0  0  0  0  0  0  0  0  0
   -9.8880    1.1580    0.0000 C   0  0  0  0  0  0  0  0  0  0  0  0
  2  1  1  6  0  0  0
  2  3  1  0  0  0  0
  2 23  1  0  0  0  0
  3  4  1  0  0  0  0
  4  5  2  0  0  0  0
  4 21  1  0  0  0  0
  5  6  1  0  0  0  0
  7  6  1  6  0  0  0
  7  8  1  0  0  0  0
  7 20  1  0  0  0  0
  8  9  1  1  0  0  0
  8 17  1  0  0  0  0
  9 10  1  0  0  0  0
 11 10  1  6  0  0  0
 11 12  1  0  0  0  0
 11 17  1  0  0  0  0
 12 13  1  0  0  0  0
 12 16  1  1  0  0  0
 13 14  1  0  0  0  0
 13 15  2  0  0  0  0
 17 18  1  0  0  0  0
 17 25  1  6  0  0  0
 18 19  1  0  0  0  0
 20 19  1  1  0  0  0
 20 21  1  0  0  0  0
 21 22  1  0  0  0  0
 21 24  1  1  0  0  0
 22 23  1  0  0  0  0
M  END
>  <Index>
104

>  <Binary_Characterization>
0

$$$$
O1[C@H]([C@@]2(C(=CC1=O)[C@]1([C@@H](CC2)[C@]2([C@@H](C[C@H]1OC(=O)C)C(C)(C)[C@@H](O)CC2)C)C)C)c1ccoc1
  MOE2014           2D

 34 38  0  0  1  0  0  0  0  0999 V2000
    0.0000    0.0000    0.0000 O   0  0  0  0  0  0  0  0  0  0  0  0
   -0.7400   -1.3050    0.0000 C   0  0  2  0  0  0  0  0  0  0  0  0
   -2.2400   -1.3170    0.0000 C   0  0  2  0  0  0  0  0  0  0  0  0
   -3.0000   -0.0240    0.0000 C   0  0  0  0  0  0  0  0  0  0  0  0
   -2.2600    1.2810    0.0000 C   0  0  0  0  0  0  0  0  0  0  0  0
   -0.7600    1.2930    0.0000 C   0  0  0  0  0  0  0  0  0  0  0  0
   -0.0210    2.5980    0.0000 O   0  0  0  0  0  0  0  0  0  0  0  0
   -4.5000   -0.0360    0.0000 C   0  0  1  0  0  0  0  0  0  0  0  0
   -5.2390   -1.3410    0.0000 C   0  0  1  0  0  0  0  0  0  0  0  0
   -4.4790   -2.6340    0.0000 C   0  0  0  0  0  0  0  0  0  0  0  0
   -2.9790   -2.6220    0.0000 C   0  0  0  0  0  0  0  0  0  0  0  0
   -6.7390   -1.3530    0.0000 C   0  0  1  0  0  0  0  0  0  0  0  0
   -7.5000   -0.0600    0.0000 C   0  0  1  0  0  0  0  0  0  0  0  0
   -6.7600    1.2450    0.0000 C   0  0  0  0  0  0  0  0  0  0  0  0
   -5.2600    1.2570    0.0000 C   0  0  1  0  0  0  0  0  0  0  0  0
   -4.5210    2.5620    0.0000 O   0  0  0  0  0  0  0  0  0  0  0  0
   -5.2810    3.8550    0.0000 C   0  0  0  0  0  0  0  0  0  0  0  0
   -6.7810    3.8430    0.0000 O   0  0  0  0  0  0  0  0  0  0  0  0
   -4.5410    5.1600    0.0000 C   0  0  0  0  0  0  0  0  0  0  0  0
   -9.0000   -0.0720    0.0000 C   0  0  0  0  0  0  0  0  0  0  0  0
  -10.3050    0.6680    0.0000 C   0  0  0  0  0  0  0  0  0  0  0  0
   -9.0120    1.4280    0.0000 C   0  0  0  0  0  0  0  0  0  0  0  0
   -9.7390   -1.3770    0.0000 C   0  0  1  0  0  0  0  0  0  0  0  0
  -11.2390   -1.3890    0.0000 O   0  0  0  0  0  0  0  0  0  0  0  0
   -8.9790   -2.6700    0.0000 C   0  0  0  0  0  0  0  0  0  0  0  0
   -7.4790   -2.6580    0.0000 C   0  0  0  0  0  0  0  0  0  0  0  0
   -5.9790   -2.6460    0.0000 C   0  0  0  0  0  0  0  0  0  0  0  0
   -6.0000   -0.0480    0.0000 C   0  0  0  0  0  0  0  0  0  0  0  0
   -1.4790   -2.6100    0.0000 C   0  0  0  0  0  0  0  0  0  0  0  0
    0.0210   -2.5980    0.0000 C   0  0  0  0  0  0  0  0  0  0  0  0
   -0.5780   -3.9730    0.0000 C   0  0  0  0  0  0  0  0  0  0  0  0
    0.5440   -4.9680    0.0000 C   0  0  0  0  0  0  0  0  0  0  0  0
    1.8370   -4.2080    0.0000 O   0  0  0  0  0  0  0  0  0  0  0  0
    1.5140   -2.7430    0.0000 C   0  0  0  0  0  0  0  0  0  0  0  0
  1  2  1  0  0  0  0
  1  6  1  0  0  0  0
  2  3  1  0  0  0  0
  2 30  1  1  0  0  0
  3  4  1  0  0  0  0
  3 11  1  0  0  0  0
  3 29  1  6  0  0  0
  4  5  2  0  0  0  0
  4  8  1  0  0  0  0
  5  6  1  0  0  0  0
  6  7  2  0  0  0  0
  8  9  1  0  0  0  0
  8 15  1  0  0  0  0
  8 28  1  6  0  0  0
  9 10  1  1  0  0  0
  9 12  1  0  0  0  0
 10 11  1  0  0  0  0
 12 13  1  0  0  0  0
 12 26  1  0  0  0  0
 12 27  1  1  0  0  0
 13 14  1  6  0  0  0
 13 20  1  0  0  0  0
 14 15  1  0  0  0  0
 15 16  1  1  0  0  0
 16 17  1  0  0  0  0
 17 18  2  0  0  0  0
 17 19  1  0  0  0  0
 20 21  1  0  0  0  0
 20 22  1  0  0  0  0
 20 23  1  0  0  0  0
 23 24  1  6  0  0  0
 23 25  1  0  0  0  0
 25 26  1  0  0  0  0
 30 31  1  0  0  0  0
 30 34  2  0  0  0  0
 31 32  2  0  0  0  0
 32 33  1  0  0  0  0
 33 34  1  0  0  0  0
M  END
>  <Index>
105

>  <Binary_Characterization>
1

$$$$
O1[C@H]([C@@]2([C@@]3(O[C@@H]3C1=O)[C@]1([C@H](CC2)[C@@]2([C@@H](CC1=O)C(C)(C)[C@@H](O)C=C2)C)C)C)c1ccoc1
  MOE2014           3D

 32 37  0  0  1  0  0  0  0  0999 V2000
    0.0000    0.0000   -0.1800 O   0  0  0  0  0  0  0  0  0  0  0  0
    0.3910   -1.4470   -0.1310 C   0  0  2  0  0  0  0  0  0  0  0  0
    1.7200   -1.0430    0.4350 C   0  0  2  0  0  0  0  0  0  0  0  0
    2.3560   -0.0180   -0.3540 C   0  0  2  0  0  0  0  0  0  0  0  0
    2.4300    1.1540    1.1980 O   0  0  0  0  0  0  0  0  0  0  0  0
    1.6820    1.2390   -0.5060 C   0  0  2  0  0  0  0  0  0  0  0  0
    0.2420    1.4800   -0.1610 C   0  0  0  0  0  0  0  0  0  0  0  0
   -0.6310    2.7000    0.0000 O   0  0  0  0  0  0  0  0  0  0  0  0
    3.7970   -0.0320   -0.4290 C   0  0  1  0  0  0  0  0  0  0  0  0
    4.4870   -1.3220   -0.1020 C   0  0  2  0  0  0  0  0  0  0  0  0
    3.7220   -2.5900   -0.3440 C   0  0  0  0  0  0  0  0  0  0  0  0
    2.5820   -2.2630    0.5740 C   0  0  0  0  0  0  0  0  0  0  0  0
    5.9810   -1.3950    0.0000 C   0  0  2  0  0  0  0  0  0  0  0  0
    6.7860   -0.1310    0.0000 C   0  0  1  0  0  0  0  0  0  0  0  0
    6.0930    1.1990    0.0000 C   0  0  0  0  0  0  0  0  0  0  0  0
    4.5950    1.2650    0.0000 C   0  0  0  0  0  0  0  0  0  0  0  0
    3.8910    2.5890    0.0000 O   0  0  0  0  0  0  0  0  0  0  0  0
    8.2850   -0.1960    0.0000 C   0  0  0  0  0  0  0  0  0  0  0  0
    8.4280    1.2970    0.0000 C   0  0  0  0  0  0  0  0  0  0  0  0
    9.6360    0.4550    0.0000 C   0  0  0  0  0  0  0  0  0  0  0  0
    8.9780   -1.5260    0.0000 C   0  0  1  0  0  0  0  0  0  0  0  0
   10.4760   -1.5910    0.0000 O   0  0  0  0  0  0  0  0  0  0  0  0
    8.1720   -2.7910    0.0000 C   0  0  0  0  0  0  0  0  0  0  0  0
    6.6730   -2.7260    0.0000 C   0  0  0  0  0  0  0  0  0  0  0  0
    5.1230   -2.6260    0.0000 C   0  0  0  0  0  0  0  0  0  0  0  0
    5.2970   -0.0300    0.0000 C   0  0  0  0  0  0  0  0  0  0  0  0
    1.2100   -2.4540    0.0000 C   0  0  0  0  0  0  0  0  0  0  0  0
   -0.3360   -2.7590    0.0000 C   0  0  0  0  0  0  0  0  0  0  0  0
   -1.8250   -2.9420    0.0000 C   0  0  0  0  0  0  0  0  0  0  0  0
   -2.1110   -4.4150    0.0000 C   0  0  0  0  0  0  0  0  0  0  0  0
   -0.7990   -5.1420    0.0000 O   0  0  0  0  0  0  0  0  0  0  0  0
    0.2980   -4.1190    0.0000 C   0  0  0  0  0  0  0  0  0  0  0  0
  1  2  1  0  0  0  0
  1  7  1  0  0  0  0
  2  3  1  0  0  0  0
  2 28  1  0  0  0  0
  3  4  1  0  0  0  0
  3 12  1  0  0  0  0
  3 27  1  0  0  0  0
  4  5  1  0  0  0  0
  4  6  1  0  0  0  0
  4  9  1  0  0  0  0
  5  6  1  0  0  0  0
  6  7  1  0  0  0  0
  7  8  2  0  0  0  0
  9 10  1  0  0  0  0
  9 16  1  0  0  0  0
  9 26  1  0  0  0  0
 10 11  1  0  0  0  0
 10 13  1  0  0  0  0
 11 12  1  0  0  0  0
 13 24  1  0  0  0  0
 13 25  1  0  0  0  0
 14 13  1  1  0  0  0
 14 15  1  0  0  0  0
 14 18  1  0  0  0  0
 15 16  1  0  0  0  0
 16 17  2  0  0  0  0
 18 19  1  0  0  0  0
 18 20  1  0  0  0  0
 18 21  1  0  0  0  0
 21 22  1  1  0  0  0
 21 23  1  0  0  0  0
 23 24  2  0  0  0  0
 28 29  1  0  0  0  0
 28 32  2  0  0  0  0
 29 30  2  0  0  0  0
 30 31  1  0  0  0  0
 31 32  1  0  0  0  0
M  END
>  <Index>
106

>  <Binary_Characterization>
1

$$$$
O1C[C@@H](CC[C@@]12O[C@H]1[C@H]([C@@H]2C)[C@]2([C@@H]([C@@H]3C(=CC2)[C@@]2([C@@H](C[C@@H](O)CC2)CC3)C)C1)C)C
  MOE2014           2D

 30 35  0  0  1  0  0  0  0  0999 V2000
    0.0000    0.0000    0.0000 O   0  0  0  0  0  0  0  0  0  0  0  0
    1.4980   -0.0730    0.0000 C   0  0  0  0  0  0  0  0  0  0  0  0
    2.3110    1.1880    0.0000 C   0  0  1  0  0  0  0  0  0  0  0  0
    1.6250    2.5220    0.0000 C   0  0  0  0  0  0  0  0  0  0  0  0
    0.1270    2.5950    0.0000 C   0  0  0  0  0  0  0  0  0  0  0  0
   -0.6860    1.3340    0.0000 C   0  0  1  0  0  0  0  0  0  0  0  0
   -1.4850    2.6030    0.0000 O   0  0  0  0  0  0  0  0  0  0  0  0
   -2.9390    2.2350    0.0000 C   0  0  1  0  0  0  0  0  0  0  0  0
   -3.0390    0.7380    0.0000 C   0  0  2  0  0  0  0  0  0  0  0  0
   -1.6460    0.1820    0.0000 C   0  0  2  0  0  0  0  0  0  0  0  0
   -1.2780   -1.2730    0.0000 C   0  0  0  0  0  0  0  0  0  0  0  0
   -4.4930    0.3700    0.0000 C   0  0  1  0  0  0  0  0  0  0  0  0
   -5.2920    1.6400    0.0000 C   0  0  1  0  0  0  0  0  0  0  0  0
   -6.7910    1.5820    0.0000 C   0  0  2  0  0  0  0  0  0  0  0  0
   -7.4910    0.2550    0.0000 C   0  0  0  0  0  0  0  0  0  0  0  0
   -6.6910   -1.0140    0.0000 C   0  0  0  0  0  0  0  0  0  0  0  0
   -5.1920   -0.9570    0.0000 C   0  0  0  0  0  0  0  0  0  0  0  0
   -8.9890    0.1970    0.0000 C   0  0  2  0  0  0  0  0  0  0  0  0
   -9.7890    1.4660    0.0000 C   0  0  1  0  0  0  0  0  0  0  0  0
  -11.2880    1.4090    0.0000 C   0  0  0  0  0  0  0  0  0  0  0  0
  -11.9870    0.0820    0.0000 C   0  0  1  0  0  0  0  0  0  0  0  0
  -13.4860    0.0240    0.0000 O   0  0  0  0  0  0  0  0  0  0  0  0
  -11.1880   -1.1880    0.0000 C   0  0  0  0  0  0  0  0  0  0  0  0
   -9.6890   -1.1300    0.0000 C   0  0  0  0  0  0  0  0  0  0  0  0
   -9.0890    2.7930    0.0000 C   0  0  0  0  0  0  0  0  0  0  0  0
   -7.5910    2.8510    0.0000 C   0  0  0  0  0  0  0  0  0  0  0  0
   -8.1900   -1.0720    0.0000 C   0  0  0  0  0  0  0  0  0  0  0  0
   -4.3320    2.7920    0.0000 C   0  0  0  0  0  0  0  0  0  0  0  0
   -3.5860   -0.8240    0.0000 C   0  0  0  0  0  0  0  0  0  0  0  0
    3.8090    1.1150    0.0000 C   0  0  0  0  0  0  0  0  0  0  0  0
  1  2  1  0  0  0  0
  2  3  1  0  0  0  0
  3  4  1  0  0  0  0
  3 30  1  1  0  0  0
  4  5  1  0  0  0  0
  6  1  1  6  0  0  0
  6  5  1  1  0  0  0
  6  7  1  0  0  0  0
  6 10  1  0  0  0  0
  8  7  1  1  0  0  0
  8 28  1  0  0  0  0
  9  8  1  6  0  0  0
  9 10  1  0  0  0  0
  9 12  1  0  0  0  0
 10 11  1  1  0  0  0
 12 13  1  0  0  0  0
 12 17  1  0  0  0  0
 12 29  1  1  0  0  0
 13 14  1  0  0  0  0
 13 28  1  1  0  0  0
 14 15  1  0  0  0  0
 14 26  1  6  0  0  0
 15 16  2  0  0  0  0
 15 18  1  0  0  0  0
 16 17  1  0  0  0  0
 18 19  1  0  0  0  0
 18 24  1  0  0  0  0
 18 27  1  6  0  0  0
 19 20  1  0  0  0  0
 19 25  1  1  0  0  0
 20 21  1  0  0  0  0
 21 22  1  6  0  0  0
 21 23  1  0  0  0  0
 23 24  1  0  0  0  0
 25 26  1  0  0  0  0
M  END
>  <Index>
107

>  <Binary_Characterization>
0

$$$$
O1C[C@@H]2[C@H]([C@@H](c3c(cc4OCOc4c3)[C@H]2O)c2cc(OC)c(O)c(OC)c2)C1=O
  MOE2014           2D

 29 33  0  0  1  0  0  0  0  0999 V2000
    0.0000    0.0000    0.0000 O   0  0  0  0  0  0  0  0  0  0  0  0
   -1.4510    0.3820    0.0000 C   0  0  0  0  0  0  0  0  0  0  0  0
   -2.2620   -0.8800    0.0000 C   0  0  2  0  0  0  0  0  0  0  0  0
   -1.3130   -2.0410    0.0000 C   0  0  2  0  0  0  0  0  0  0  0  0
   -1.8440   -3.4440    0.0000 C   0  0  1  0  0  0  0  0  0  0  0  0
   -3.3240   -3.6860    0.0000 C   0  0  0  0  0  0  0  0  0  0  0  0
   -4.2740   -2.5240    0.0000 C   0  0  0  0  0  0  0  0  0  0  0  0
   -5.7540   -2.7650    0.0000 C   0  0  0  0  0  0  0  0  0  0  0  0
   -6.2850   -4.1680    0.0000 C   0  0  0  0  0  0  0  0  0  0  0  0
   -7.6830   -4.7120    0.0000 O   0  0  0  0  0  0  0  0  0  0  0  0
   -7.5980   -6.2100    0.0000 C   0  0  0  0  0  0  0  0  0  0  0  0
   -6.1470   -6.5910    0.0000 O   0  0  0  0  0  0  0  0  0  0  0  0
   -5.3360   -5.3300    0.0000 C   0  0  0  0  0  0  0  0  0  0  0  0
   -3.8560   -5.0880    0.0000 C   0  0  0  0  0  0  0  0  0  0  0  0
   -3.7420   -1.1210    0.0000 C   0  0  1  0  0  0  0  0  0  0  0  0
   -4.6920    0.0400    0.0000 O   0  0  0  0  0  0  0  0  0  0  0  0
   -0.8950   -4.6060    0.0000 C   0  0  0  0  0  0  0  0  0  0  0  0
   -1.4260   -6.0080    0.0000 C   0  0  0  0  0  0  0  0  0  0  0  0
   -0.4770   -7.1700    0.0000 C   0  0  0  0  0  0  0  0  0  0  0  0
   -1.0080   -8.5730    0.0000 O   0  0  0  0  0  0  0  0  0  0  0  0
   -0.0590   -9.7340    0.0000 C   0  0  0  0  0  0  0  0  0  0  0  0
    1.0040   -6.9290    0.0000 C   0  0  0  0  0  0  0  0  0  0  0  0
    1.9530   -8.0900    0.0000 O   0  0  0  0  0  0  0  0  0  0  0  0
    1.5350   -5.5260    0.0000 C   0  0  0  0  0  0  0  0  0  0  0  0
    3.0160   -5.2840    0.0000 O   0  0  0  0  0  0  0  0  0  0  0  0
    3.9650   -6.4460    0.0000 C   0  0  0  0  0  0  0  0  0  0  0  0
    0.5860   -4.3640    0.0000 C   0  0  0  0  0  0  0  0  0  0  0  0
    0.0850   -1.4980    0.0000 C   0  0  0  0  0  0  0  0  0  0  0  0
    1.3470   -2.3090    0.0000 O   0  0  0  0  0  0  0  0  0  0  0  0
  1  2  1  0  0  0  0
  1 28  1  0  0  0  0
  3  2  1  6  0  0  0
  3  4  1  0  0  0  0
  3 15  1  0  0  0  0
  4  5  1  0  0  0  0
  4 28  1  1  0  0  0
  5  6  1  0  0  0  0
  5 17  1  6  0  0  0
  6  7  2  0  0  0  0
  6 14  1  0  0  0  0
  7  8  1  0  0  0  0
  7 15  1  0  0  0  0
  8  9  2  0  0  0  0
  9 10  1  0  0  0  0
  9 13  1  0  0  0  0
 10 11  1  0  0  0  0
 11 12  1  0  0  0  0
 12 13  1  0  0  0  0
 13 14  2  0  0  0  0
 15 16  1  1  0  0  0
 17 18  2  0  0  0  0
 17 27  1  0  0  0  0
 18 19  1  0  0  0  0
 19 20  1  0  0  0  0
 19 22  2  0  0  0  0
 20 21  1  0  0  0  0
 22 23  1  0  0  0  0
 22 24  1  0  0  0  0
 24 25  1  0  0  0  0
 24 27  2  0  0  0  0
 25 26  1  0  0  0  0
 28 29  2  0  0  0  0
M  END
>  <Index>
108

>  <Binary_Characterization>
0

$$$$
Oc1ccc(cc1)C(=O)\C=C\c1ccccc1
  MOE2014           2D

 17 18  0  0  0  0  0  0  0  0999 V2000
    0.0000    0.0000    0.0000 O   0  0  0  0  0  0  0  0  0  0  0  0
   -1.3020    0.7450    0.0000 C   0  0  0  0  0  0  0  0  0  0  0  0
   -2.5980   -0.0110    0.0000 C   0  0  0  0  0  0  0  0  0  0  0  0
   -3.9000    0.7340    0.0000 C   0  0  0  0  0  0  0  0  0  0  0  0
   -3.9060    2.2340    0.0000 C   0  0  0  0  0  0  0  0  0  0  0  0
   -2.6100    2.9890    0.0000 C   0  0  0  0  0  0  0  0  0  0  0  0
   -1.3080    2.2450    0.0000 C   0  0  0  0  0  0  0  0  0  0  0  0
   -5.2080    2.9790    0.0000 C   0  0  0  0  0  0  0  0  0  0  0  0
   -5.2140    4.4790    0.0000 O   0  0  0  0  0  0  0  0  0  0  0  0
   -6.5040    2.2230    0.0000 C   0  0  0  0  0  0  0  0  0  0  0  0
   -7.8060    2.9680    0.0000 C   0  0  0  0  0  0  0  0  0  0  0  0
   -9.1020    2.2130    0.0000 C   0  0  0  0  0  0  0  0  0  0  0  0
  -10.4040    2.9580    0.0000 C   0  0  0  0  0  0  0  0  0  0  0  0
  -11.7000    2.2020    0.0000 C   0  0  0  0  0  0  0  0  0  0  0  0
  -11.6940    0.7020    0.0000 C   0  0  0  0  0  0  0  0  0  0  0  0
  -10.3920   -0.0420    0.0000 C   0  0  0  0  0  0  0  0  0  0  0  0
   -9.0960    0.7130    0.0000 C   0  0  0  0  0  0  0  0  0  0  0  0
  1  2  1  0  0  0  0
  2  3  1  0  0  0  0
  2  7  2  0  0  0  0
  3  4  2  0  0  0  0
  4  5  1  0  0  0  0
  5  6  2  0  0  0  0
  5  8  1  0  0  0  0
  6  7  1  0  0  0  0
  8  9  2  0  0  0  0
  8 10  1  0  0  0  0
 10 11  2  0  0  0  0
 11 12  1  0  0  0  0
 12 13  1  0  0  0  0
 12 17  2  0  0  0  0
 13 14  2  0  0  0  0
 14 15  1  0  0  0  0
 15 16  2  0  0  0  0
 16 17  1  0  0  0  0
M  END
>  <Index>
109

>  <Binary_Characterization>
0

$$$$
O(C)c1ccc(cc1)C(=O)\C=C\c1ccccc1
  MOE2014           2D

 18 19  0  0  0  0  0  0  0  0999 V2000
    0.0000    0.0000    0.0000 O   0  0  0  0  0  0  0  0  0  0  0  0
    0.7410   -1.3040    0.0000 C   0  0  0  0  0  0  0  0  0  0  0  0
   -1.5000    0.0110    0.0000 C   0  0  0  0  0  0  0  0  0  0  0  0
   -2.2410    1.3150    0.0000 C   0  0  0  0  0  0  0  0  0  0  0  0
   -3.7410    1.3260    0.0000 C   0  0  0  0  0  0  0  0  0  0  0  0
   -4.5000    0.0320    0.0000 C   0  0  0  0  0  0  0  0  0  0  0  0
   -3.7590   -1.2720    0.0000 C   0  0  0  0  0  0  0  0  0  0  0  0
   -2.2590   -1.2830    0.0000 C   0  0  0  0  0  0  0  0  0  0  0  0
   -6.0000    0.0430    0.0000 C   0  0  0  0  0  0  0  0  0  0  0  0
   -6.7590   -1.2510    0.0000 O   0  0  0  0  0  0  0  0  0  0  0  0
   -6.7410    1.3470    0.0000 C   0  0  0  0  0  0  0  0  0  0  0  0
   -8.2410    1.3570    0.0000 C   0  0  0  0  0  0  0  0  0  0  0  0
   -8.9810    2.6620    0.0000 C   0  0  0  0  0  0  0  0  0  0  0  0
   -8.2220    3.9550    0.0000 C   0  0  0  0  0  0  0  0  0  0  0  0
   -8.9630    5.2600    0.0000 C   0  0  0  0  0  0  0  0  0  0  0  0
  -10.4630    5.2700    0.0000 C   0  0  0  0  0  0  0  0  0  0  0  0
  -11.2220    3.9770    0.0000 C   0  0  0  0  0  0  0  0  0  0  0  0
  -10.4810    2.6720    0.0000 C   0  0  0  0  0  0  0  0  0  0  0  0
  1  2  1  0  0  0  0
  1  3  1  0  0  0  0
  3  4  1  0  0  0  0
  3  8  2  0  0  0  0
  4  5  2  0  0  0  0
  5  6  1  0  0  0  0
  6  7  2  0  0  0  0
  6  9  1  0  0  0  0
  7  8  1  0  0  0  0
  9 10  2  0  0  0  0
  9 11  1  0  0  0  0
 11 12  2  0  0  0  0
 12 13  1  0  0  0  0
 13 14  1  0  0  0  0
 13 18  2  0  0  0  0
 14 15  2  0  0  0  0
 15 16  1  0  0  0  0
 16 17  2  0  0  0  0
 17 18  1  0  0  0  0
M  END
>  <Index>
110

>  <Binary_Characterization>
0

$$$$
O1c2c(cccc2)C(=O)C=C1c1ccc(OC)cc1
  MOE2014           2D

 19 21  0  0  0  0  0  0  0  0999 V2000
    0.0000    0.0000    0.0000 O   0  0  0  0  0  0  0  0  0  0  0  0
   -1.5000   -0.0070    0.0000 C   0  0  0  0  0  0  0  0  0  0  0  0
   -2.2440   -1.3100    0.0000 C   0  0  0  0  0  0  0  0  0  0  0  0
   -3.7440   -1.3170    0.0000 C   0  0  0  0  0  0  0  0  0  0  0  0
   -4.5000   -0.0220    0.0000 C   0  0  0  0  0  0  0  0  0  0  0  0
   -3.7560    1.2810    0.0000 C   0  0  0  0  0  0  0  0  0  0  0  0
   -2.2560    1.2880    0.0000 C   0  0  0  0  0  0  0  0  0  0  0  0
   -1.4870   -2.6050    0.0000 C   0  0  0  0  0  0  0  0  0  0  0  0
   -2.2310   -3.9080    0.0000 O   0  0  0  0  0  0  0  0  0  0  0  0
    0.0130   -2.5980    0.0000 C   0  0  0  0  0  0  0  0  0  0  0  0
    0.7560   -1.2950    0.0000 C   0  0  0  0  0  0  0  0  0  0  0  0
    2.2560   -1.2880    0.0000 C   0  0  0  0  0  0  0  0  0  0  0  0
    3.0130   -2.5840    0.0000 C   0  0  0  0  0  0  0  0  0  0  0  0
    4.5120   -2.5760    0.0000 C   0  0  0  0  0  0  0  0  0  0  0  0
    5.2560   -1.2740    0.0000 C   0  0  0  0  0  0  0  0  0  0  0  0
    6.7560   -1.2660    0.0000 O   0  0  0  0  0  0  0  0  0  0  0  0
    7.5120   -2.5620    0.0000 C   0  0  0  0  0  0  0  0  0  0  0  0
    4.5000    0.0220    0.0000 C   0  0  0  0  0  0  0  0  0  0  0  0
    3.0000    0.0140    0.0000 C   0  0  0  0  0  0  0  0  0  0  0  0
  1  2  1  0  0  0  0
  1 11  1  0  0  0  0
  2  3  1  0  0  0  0
  2  7  2  0  0  0  0
  3  4  2  0  0  0  0
  3  8  1  0  0  0  0
  4  5  1  0  0  0  0
  5  6  2  0  0  0  0
  6  7  1  0  0  0  0
  8  9  2  0  0  0  0
  8 10  1  0  0  0  0
 10 11  2  0  0  0  0
 11 12  1  0  0  0  0
 12 13  1  0  0  0  0
 12 19  2  0  0  0  0
 13 14  2  0  0  0  0
 14 15  1  0  0  0  0
 15 16  1  0  0  0  0
 15 18  2  0  0  0  0
 16 17  1  0  0  0  0
 18 19  1  0  0  0  0
M  END
>  <Index>
111

>  <Binary_Characterization>
0

$$$$
O(C)C1=CC(=O)C(=CC1=O)[C@@H](C=C)c1ccc(OC)cc1
  MOE2014           2D

 21 22  0  0  1  0  0  0  0  0999 V2000
    0.0000    0.0000    0.0000 O   0  0  0  0  0  0  0  0  0  0  0  0
   -1.3030    0.7440    0.0000 C   0  0  0  0  0  0  0  0  0  0  0  0
    1.2950    0.7560    0.0000 C   0  0  0  0  0  0  0  0  0  0  0  0
    1.2880    2.2560    0.0000 C   0  0  0  0  0  0  0  0  0  0  0  0
    2.5830    3.0130    0.0000 C   0  0  0  0  0  0  0  0  0  0  0  0
    2.5760    4.5130    0.0000 O   0  0  0  0  0  0  0  0  0  0  0  0
    3.8860    2.2690    0.0000 C   0  0  0  0  0  0  0  0  0  0  0  0
    3.8930    0.7690    0.0000 C   0  0  0  0  0  0  0  0  0  0  0  0
    2.5980    0.0130    0.0000 C   0  0  0  0  0  0  0  0  0  0  0  0
    2.6050   -1.4870    0.0000 O   0  0  0  0  0  0  0  0  0  0  0  0
    5.1810    3.0260    0.0000 C   0  0  1  0  0  0  0  0  0  0  0  0
    5.1740    4.5260    0.0000 C   0  0  0  0  0  0  0  0  0  0  0  0
    6.4690    5.2820    0.0000 C   0  0  0  0  0  0  0  0  0  0  0  0
    6.4840    2.2820    0.0000 C   0  0  0  0  0  0  0  0  0  0  0  0
    6.4910    0.7820    0.0000 C   0  0  0  0  0  0  0  0  0  0  0  0
    7.7940    0.0390    0.0000 C   0  0  0  0  0  0  0  0  0  0  0  0
    9.0890    0.7950    0.0000 C   0  0  0  0  0  0  0  0  0  0  0  0
   10.3920    0.0510    0.0000 O   0  0  0  0  0  0  0  0  0  0  0  0
   11.6870    0.8080    0.0000 C   0  0  0  0  0  0  0  0  0  0  0  0
    9.0820    2.2950    0.0000 C   0  0  0  0  0  0  0  0  0  0  0  0
    7.7790    3.0380    0.0000 C   0  0  0  0  0  0  0  0  0  0  0  0
  1  2  1  0  0  0  0
  1  3  1  0  0  0  0
  3  4  2  0  0  0  0
  3  9  1  0  0  0  0
  4  5  1  0  0  0  0
  5  6  2  0  0  0  0
  5  7  1  0  0  0  0
  7  8  2  0  0  0  0
  8  9  1  0  0  0  0
  9 10  2  0  0  0  0
 11  7  1  1  0  0  0
 11 12  1  0  0  0  0
 11 14  1  0  0  0  0
 12 13  2  0  0  0  0
 14 15  1  0  0  0  0
 14 21  2  0  0  0  0
 15 16  2  0  0  0  0
 16 17  1  0  0  0  0
 17 18  1  0  0  0  0
 17 20  2  0  0  0  0
 18 19  1  0  0  0  0
 20 21  1  0  0  0  0
M  END
>  <Index>
112

>  <Binary_Characterization>
0

$$$$
O1c2c(ccc(OC)c2)C(=O)C=C1c1ccc(OC)cc1
  MOE2014           2D

 21 23  0  0  0  0  0  0  0  0999 V2000
    0.0000    0.0000    0.0000 O   0  0  0  0  0  0  0  0  0  0  0  0
    1.5000    0.0060    0.0000 C   0  0  0  0  0  0  0  0  0  0  0  0
    2.2450    1.3080    0.0000 C   0  0  0  0  0  0  0  0  0  0  0  0
    3.7450    1.3140    0.0000 C   0  0  0  0  0  0  0  0  0  0  0  0
    4.5000    0.0180    0.0000 C   0  0  0  0  0  0  0  0  0  0  0  0
    3.7550   -1.2840    0.0000 C   0  0  0  0  0  0  0  0  0  0  0  0
    4.5100   -2.5800    0.0000 O   0  0  0  0  0  0  0  0  0  0  0  0
    6.0100   -2.5750    0.0000 C   0  0  0  0  0  0  0  0  0  0  0  0
    2.2550   -1.2900    0.0000 C   0  0  0  0  0  0  0  0  0  0  0  0
    1.4900    2.6040    0.0000 C   0  0  0  0  0  0  0  0  0  0  0  0
    2.2350    3.9060    0.0000 O   0  0  0  0  0  0  0  0  0  0  0  0
   -0.0100    2.5980    0.0000 C   0  0  0  0  0  0  0  0  0  0  0  0
   -0.7550    1.2960    0.0000 C   0  0  0  0  0  0  0  0  0  0  0  0
   -2.2550    1.2900    0.0000 C   0  0  0  0  0  0  0  0  0  0  0  0
   -3.0100    2.5860    0.0000 C   0  0  0  0  0  0  0  0  0  0  0  0
   -4.5100    2.5800    0.0000 C   0  0  0  0  0  0  0  0  0  0  0  0
   -5.2550    1.2780    0.0000 C   0  0  0  0  0  0  0  0  0  0  0  0
   -6.7550    1.2730    0.0000 O   0  0  0  0  0  0  0  0  0  0  0  0
   -7.5100    2.5690    0.0000 C   0  0  0  0  0  0  0  0  0  0  0  0
   -4.5000   -0.0180    0.0000 C   0  0  0  0  0  0  0  0  0  0  0  0
   -3.0000   -0.0120    0.0000 C   0  0  0  0  0  0  0  0  0  0  0  0
  1  2  1  0  0  0  0
  1 13  1  0  0  0  0
  2  3  1  0  0  0  0
  2  9  2  0  0  0  0
  3  4  2  0  0  0  0
  3 10  1  0  0  0  0
  4  5  1  0  0  0  0
  5  6  2  0  0  0  0
  6  7  1  0  0  0  0
  6  9  1  0  0  0  0
  7  8  1  0  0  0  0
 10 11  2  0  0  0  0
 10 12  1  0  0  0  0
 12 13  2  0  0  0  0
 13 14  1  0  0  0  0
 14 15  1  0  0  0  0
 14 21  2  0  0  0  0
 15 16  2  0  0  0  0
 16 17  1  0  0  0  0
 17 18  1  0  0  0  0
 17 20  2  0  0  0  0
 18 19  1  0  0  0  0
 20 21  1  0  0  0  0
M  END
>  <Index>
113

>  <Binary_Characterization>
0

$$$$
O(C(=O)C)c1ccc(O)cc1
  MOE2014           2D

 11 11  0  0  0  0  0  0  0  0999 V2000
    0.0000    0.0000    0.0000 O   0  0  0  0  0  0  0  0  0  0  0  0
    0.7500    1.2990    0.0000 C   0  0  0  0  0  0  0  0  0  0  0  0
    0.0000    2.5980    0.0000 O   0  0  0  0  0  0  0  0  0  0  0  0
    2.2500    1.2990    0.0000 C   0  0  0  0  0  0  0  0  0  0  0  0
   -1.5000    0.0000    0.0000 C   0  0  0  0  0  0  0  0  0  0  0  0
   -2.2500   -1.2990    0.0000 C   0  0  0  0  0  0  0  0  0  0  0  0
   -3.7500   -1.2990    0.0000 C   0  0  0  0  0  0  0  0  0  0  0  0
   -4.5000    0.0000    0.0000 C   0  0  0  0  0  0  0  0  0  0  0  0
   -6.0000    0.0000    0.0000 O   0  0  0  0  0  0  0  0  0  0  0  0
   -3.7500    1.2990    0.0000 C   0  0  0  0  0  0  0  0  0  0  0  0
   -2.2500    1.2990    0.0000 C   0  0  0  0  0  0  0  0  0  0  0  0
  1  2  1  0  0  0  0
  1  5  1  0  0  0  0
  2  3  2  0  0  0  0
  2  4  1  0  0  0  0
  5  6  1  0  0  0  0
  5 11  2  0  0  0  0
  6  7  2  0  0  0  0
  7  8  1  0  0  0  0
  8  9  1  0  0  0  0
  8 10  2  0  0  0  0
 10 11  1  0  0  0  0
M  END
>  <Index>
114

>  <Binary_Characterization>
0

$$$$
Clc1sc(cc1)[C@@H](CC(=O)[O-])C[NH3+]
  MOE2014           2D

 13 13  0  0  1  0  0  0  0  0999 V2000
    0.0000    0.0000    0.0000 Cl  0  0  0  0  0  0  0  0  0  0  0  0
    1.2540    0.8230    0.0000 C   0  0  0  0  0  0  0  0  0  0  0  0
    2.6570    0.2920    0.0000 S   0  0  0  0  0  0  0  0  0  0  0  0
    3.5950    1.4630    0.0000 C   0  0  0  0  0  0  0  0  0  0  0  0
    2.7720    2.7170    0.0000 C   0  0  0  0  0  0  0  0  0  0  0  0
    1.3250    2.3210    0.0000 C   0  0  0  0  0  0  0  0  0  0  0  0
    5.0940    1.3920    0.0000 C   0  0  1  0  0  0  0  0  0  0  0  0
    5.7810    0.0580    0.0000 C   0  0  0  0  0  0  0  0  0  0  0  0
    7.2790   -0.0130    0.0000 C   0  0  0  0  0  0  0  0  0  0  0  0
    8.0900    1.2490    0.0000 O   0  0  0  0  0  0  0  0  0  0  0  0
    7.9670   -1.3460    0.0000 O   0  5  0  0  0  0  0  0  0  0  0  0
    5.9040    2.6540    0.0000 C   0  0  0  0  0  0  0  0  0  0  0  0
    5.2170    3.9870    0.0000 N   0  3  0  0  0  0  0  0  0  0  0  0
  1  2  1  0  0  0  0
  2  3  1  0  0  0  0
  2  6  2  0  0  0  0
  3  4  1  0  0  0  0
  4  5  2  0  0  0  0
  5  6  1  0  0  0  0
  7  4  1  6  0  0  0
  7  8  1  0  0  0  0
  7 12  1  0  0  0  0
  8  9  1  0  0  0  0
  9 10  2  0  0  0  0
  9 11  1  0  0  0  0
 12 13  1  0  0  0  0
M  CHG  1  11  -1
M  CHG  1  13   1
M  END
>  <Index>
115

>  <Binary_Characterization>
0

$$$$
S(F)(=O)(=O)c1ccccc1CCN
  MOE2014           2D

 13 13  0  0  0  0  0  0  0  0999 V2000
    0.0000    0.0000    0.0000 S   0  0  0  0  0  0  0  0  0  0  0  0
   -0.7450    1.3020    0.0000 F   0  0  0  0  0  0  0  0  0  0  0  0
   -1.3020   -0.7450    0.0000 O   0  0  0  0  0  0  0  0  0  0  0  0
    1.3020    0.7450    0.0000 O   0  0  0  0  0  0  0  0  0  0  0  0
    0.7450   -1.3020    0.0000 C   0  0  0  0  0  0  0  0  0  0  0  0
   -0.0090   -2.5980    0.0000 C   0  0  0  0  0  0  0  0  0  0  0  0
    0.7360   -3.9000    0.0000 C   0  0  0  0  0  0  0  0  0  0  0  0
    2.2360   -3.9050    0.0000 C   0  0  0  0  0  0  0  0  0  0  0  0
    2.9910   -2.6090    0.0000 C   0  0  0  0  0  0  0  0  0  0  0  0
    2.2450   -1.3070    0.0000 C   0  0  0  0  0  0  0  0  0  0  0  0
    3.0000   -0.0110    0.0000 C   0  0  0  0  0  0  0  0  0  0  0  0
    4.5000   -0.0160    0.0000 C   0  0  0  0  0  0  0  0  0  0  0  0
    5.2550    1.2800    0.0000 N   0  0  0  0  0  0  0  0  0  0  0  0
  1  2  1  0  0  0  0
  1  3  2  0  0  0  0
  1  4  2  0  0  0  0
  1  5  1  0  0  0  0
  5  6  1  0  0  0  0
  5 10  2  0  0  0  0
  6  7  2  0  0  0  0
  7  8  1  0  0  0  0
  8  9  2  0  0  0  0
  9 10  1  0  0  0  0
 10 11  1  0  0  0  0
 11 12  1  0  0  0  0
 12 13  1  0  0  0  0
M  END
>  <Index>
116

>  <Binary_Characterization>
0

$$$$
O1C(=CC(O)=CC1=O)C
  MOE2014           2D

  9  9  0  0  0  0  0  0  0  0999 V2000
    0.0000    0.0000    0.0000 O   0  0  0  0  0  0  0  0  0  0  0  0
    0.0000   -1.5000    0.0000 C   0  0  0  0  0  0  0  0  0  0  0  0
    1.2990   -2.2500    0.0000 C   0  0  0  0  0  0  0  0  0  0  0  0
    2.5980   -1.5000    0.0000 C   0  0  0  0  0  0  0  0  0  0  0  0
    3.8970   -2.2500    0.0000 O   0  0  0  0  0  0  0  0  0  0  0  0
    2.5980    0.0000    0.0000 C   0  0  0  0  0  0  0  0  0  0  0  0
    1.2990    0.7500    0.0000 C   0  0  0  0  0  0  0  0  0  0  0  0
    1.2990    2.2500    0.0000 O   0  0  0  0  0  0  0  0  0  0  0  0
   -1.2990   -2.2500    0.0000 C   0  0  0  0  0  0  0  0  0  0  0  0
  1  2  1  0  0  0  0
  1  7  1  0  0  0  0
  2  3  2  0  0  0  0
  2  9  1  0  0  0  0
  3  4  1  0  0  0  0
  4  5  1  0  0  0  0
  4  6  2  0  0  0  0
  6  7  1  0  0  0  0
  7  8  2  0  0  0  0
M  END
>  <Index>
117

>  <Binary_Characterization>
0

$$$$
O(C)C1=CC(=O)C(=CC1=O)[C@@H](C=C)c1ccccc1
  MOE2014           2D

 19 20  0  0  1  0  0  0  0  0999 V2000
    0.0000    0.0000    0.0000 O   0  0  0  0  0  0  0  0  0  0  0  0
    0.7440    1.3020    0.0000 C   0  0  0  0  0  0  0  0  0  0  0  0
   -1.5000   -0.0070    0.0000 C   0  0  0  0  0  0  0  0  0  0  0  0
   -2.2560    1.2890    0.0000 C   0  0  0  0  0  0  0  0  0  0  0  0
   -3.7560    1.2820    0.0000 C   0  0  0  0  0  0  0  0  0  0  0  0
   -4.5120    2.5780    0.0000 O   0  0  0  0  0  0  0  0  0  0  0  0
   -4.5000   -0.0200    0.0000 C   0  0  0  0  0  0  0  0  0  0  0  0
   -3.7440   -1.3160    0.0000 C   0  0  0  0  0  0  0  0  0  0  0  0
   -2.2440   -1.3090    0.0000 C   0  0  0  0  0  0  0  0  0  0  0  0
   -1.4880   -2.6050    0.0000 O   0  0  0  0  0  0  0  0  0  0  0  0
   -6.0000   -0.0270    0.0000 C   0  0  1  0  0  0  0  0  0  0  0  0
   -6.7560    1.2690    0.0000 C   0  0  0  0  0  0  0  0  0  0  0  0
   -8.2560    1.2620    0.0000 C   0  0  0  0  0  0  0  0  0  0  0  0
   -6.7440   -1.3290    0.0000 C   0  0  0  0  0  0  0  0  0  0  0  0
   -8.2440   -1.3360    0.0000 C   0  0  0  0  0  0  0  0  0  0  0  0
   -8.9880   -2.6390    0.0000 C   0  0  0  0  0  0  0  0  0  0  0  0
   -8.2320   -3.9340    0.0000 C   0  0  0  0  0  0  0  0  0  0  0  0
   -6.7320   -3.9280    0.0000 C   0  0  0  0  0  0  0  0  0  0  0  0
   -5.9880   -2.6250    0.0000 C   0  0  0  0  0  0  0  0  0  0  0  0
  1  2  1  0  0  0  0
  1  3  1  0  0  0  0
  3  4  2  0  0  0  0
  3  9  1  0  0  0  0
  4  5  1  0  0  0  0
  5  6  2  0  0  0  0
  5  7  1  0  0  0  0
  7  8  2  0  0  0  0
  8  9  1  0  0  0  0
  9 10  2  0  0  0  0
 11  7  1  6  0  0  0
 11 12  1  0  0  0  0
 11 14  1  0  0  0  0
 12 13  2  0  0  0  0
 14 15  1  0  0  0  0
 14 19  2  0  0  0  0
 15 16  2  0  0  0  0
 16 17  1  0  0  0  0
 17 18  2  0  0  0  0
 18 19  1  0  0  0  0
M  END
>  <Index>
118

>  <Binary_Characterization>
0

$$$$
O1c2c(ccc(O)c2O)C(=CC1=O)C
  MOE2014           2D

 14 15  0  0  0  0  0  0  0  0999 V2000
    0.0000    0.0000    0.0000 O   0  0  0  0  0  0  0  0  0  0  0  0
    0.7600    1.2930    0.0000 C   0  0  0  0  0  0  0  0  0  0  0  0
    0.0200    2.5980    0.0000 C   0  0  0  0  0  0  0  0  0  0  0  0
    0.7800    3.8910    0.0000 C   0  0  0  0  0  0  0  0  0  0  0  0
    2.2800    3.8790    0.0000 C   0  0  0  0  0  0  0  0  0  0  0  0
    3.0200    2.5750    0.0000 C   0  0  0  0  0  0  0  0  0  0  0  0
    4.5200    2.5630    0.0000 O   0  0  0  0  0  0  0  0  0  0  0  0
    2.2600    1.2810    0.0000 C   0  0  0  0  0  0  0  0  0  0  0  0
    3.0000   -0.0230    0.0000 O   0  0  0  0  0  0  0  0  0  0  0  0
   -1.4800    2.6100    0.0000 C   0  0  0  0  0  0  0  0  0  0  0  0
   -2.2400    1.3170    0.0000 C   0  0  0  0  0  0  0  0  0  0  0  0
   -1.5000    0.0120    0.0000 C   0  0  0  0  0  0  0  0  0  0  0  0
   -2.2600   -1.2810    0.0000 O   0  0  0  0  0  0  0  0  0  0  0  0
   -2.2200    3.9150    0.0000 C   0  0  0  0  0  0  0  0  0  0  0  0
  1  2  1  0  0  0  0
  1 12  1  0  0  0  0
  2  3  1  0  0  0  0
  2  8  2  0  0  0  0
  3  4  2  0  0  0  0
  3 10  1  0  0  0  0
  4  5  1  0  0  0  0
  5  6  2  0  0  0  0
  6  7  1  0  0  0  0
  6  8  1  0  0  0  0
  8  9  1  0  0  0  0
 10 11  2  0  0  0  0
 10 14  1  0  0  0  0
 11 12  1  0  0  0  0
 12 13  2  0  0  0  0
M  END
>  <Index>
119

>  <Binary_Characterization>
0

$$$$
O1c2c(cc(O)c(O)c2)C(=CC1=O)C
  MOE2014           2D

 14 15  0  0  0  0  0  0  0  0999 V2000
    0.0000    0.0000    0.0000 O   0  0  0  0  0  0  0  0  0  0  0  0
    1.5000    0.0050    0.0000 C   0  0  0  0  0  0  0  0  0  0  0  0
    2.2460    1.3060    0.0000 C   0  0  0  0  0  0  0  0  0  0  0  0
    3.7460    1.3110    0.0000 C   0  0  0  0  0  0  0  0  0  0  0  0
    4.5000    0.0140    0.0000 C   0  0  0  0  0  0  0  0  0  0  0  0
    6.0000    0.0190    0.0000 O   0  0  0  0  0  0  0  0  0  0  0  0
    3.7540   -1.2870    0.0000 C   0  0  0  0  0  0  0  0  0  0  0  0
    4.5080   -2.5840    0.0000 O   0  0  0  0  0  0  0  0  0  0  0  0
    2.2540   -1.2920    0.0000 C   0  0  0  0  0  0  0  0  0  0  0  0
    1.4920    2.6030    0.0000 C   0  0  0  0  0  0  0  0  0  0  0  0
   -0.0080    2.5980    0.0000 C   0  0  0  0  0  0  0  0  0  0  0  0
   -0.7540    1.2970    0.0000 C   0  0  0  0  0  0  0  0  0  0  0  0
   -2.2540    1.2920    0.0000 O   0  0  0  0  0  0  0  0  0  0  0  0
    2.2380    3.9040    0.0000 C   0  0  0  0  0  0  0  0  0  0  0  0
  1  2  1  0  0  0  0
  1 12  1  0  0  0  0
  2  3  1  0  0  0  0
  2  9  2  0  0  0  0
  3  4  2  0  0  0  0
  3 10  1  0  0  0  0
  4  5  1  0  0  0  0
  5  6  1  0  0  0  0
  5  7  2  0  0  0  0
  7  8  1  0  0  0  0
  7  9  1  0  0  0  0
 10 11  2  0  0  0  0
 10 14  1  0  0  0  0
 11 12  1  0  0  0  0
 12 13  2  0  0  0  0
M  END
>  <Index>
120

>  <Binary_Characterization>
0

$$$$
O=C1N(CCCC(O)=O)C(=O)c2c3c1cccc3ccc2
  MOE2014           2D

 21 23  0  0  0  0  0  0  0  0999 V2000
    0.0000    0.0000    0.0000 O   0  0  0  0  0  0  0  0  0  0  0  0
   -0.7580    1.2940    0.0000 C   0  0  0  0  0  0  0  0  0  0  0  0
   -0.0140    2.6000    0.0000 N   0  0  0  0  0  0  0  0  0  0  0  0
    1.4860    2.6080    0.0000 C   0  0  0  0  0  0  0  0  0  0  0  0
    2.2280    3.9110    0.0000 C   0  0  0  0  0  0  0  0  0  0  0  0
    3.7280    3.9200    0.0000 C   0  0  0  0  0  0  0  0  0  0  0  0
    4.4710    5.2230    0.0000 C   0  0  0  0  0  0  0  0  0  0  0  0
    3.7140    6.5180    0.0000 O   0  0  0  0  0  0  0  0  0  0  0  0
    5.9710    5.2310    0.0000 O   0  0  0  0  0  0  0  0  0  0  0  0
   -0.7730    3.8970    0.0000 C   0  0  0  0  0  0  0  0  0  0  0  0
   -0.0300    5.2000    0.0000 O   0  0  0  0  0  0  0  0  0  0  0  0
   -2.2720    3.8870    0.0000 C   0  0  0  0  0  0  0  0  0  0  0  0
   -3.0160    2.5810    0.0000 C   0  0  0  0  0  0  0  0  0  0  0  0
   -2.2590    1.2830    0.0000 C   0  0  0  0  0  0  0  0  0  0  0  0
   -3.0020   -0.0140    0.0000 C   0  0  0  0  0  0  0  0  0  0  0  0
   -4.5020   -0.0230    0.0000 C   0  0  0  0  0  0  0  0  0  0  0  0
   -5.2580    1.2670    0.0000 C   0  0  0  0  0  0  0  0  0  0  0  0
   -4.5140    2.5730    0.0000 C   0  0  0  0  0  0  0  0  0  0  0  0
   -5.2730    3.8700    0.0000 C   0  0  0  0  0  0  0  0  0  0  0  0
   -4.5300    5.1690    0.0000 C   0  0  0  0  0  0  0  0  0  0  0  0
   -3.0290    5.1770    0.0000 C   0  0  0  0  0  0  0  0  0  0  0  0
  1  2  2  0  0  0  0
  2  3  1  0  0  0  0
  2 14  1  0  0  0  0
  3  4  1  0  0  0  0
  3 10  1  0  0  0  0
  4  5  1  0  0  0  0
  5  6  1  0  0  0  0
  6  7  1  0  0  0  0
  7  8  1  0  0  0  0
  7  9  2  0  0  0  0
 10 11  2  0  0  0  0
 10 12  1  0  0  0  0
 12 13  1  0  0  0  0
 12 21  2  0  0  0  0
 13 14  1  0  0  0  0
 13 18  2  0  0  0  0
 14 15  2  0  0  0  0
 15 16  1  0  0  0  0
 16 17  2  0  0  0  0
 17 18  1  0  0  0  0
 18 19  1  0  0  0  0
 19 20  2  0  0  0  0
 20 21  1  0  0  0  0
M  END
>  <Index>
121

>  <Binary_Characterization>
0

$$$$
Oc1ccc(cc1)CCCCCCCCC
  MOE2014           2D

 16 16  0  0  0  0  0  0  0  0999 V2000
    0.0000    0.0000    0.0000 O   0  0  0  0  0  0  0  0  0  0  0  0
    1.4140    0.5020    0.0000 C   0  0  0  0  0  0  0  0  0  0  0  0
    2.5550   -0.4710    0.0000 C   0  0  0  0  0  0  0  0  0  0  0  0
    3.9690    0.0310    0.0000 C   0  0  0  0  0  0  0  0  0  0  0  0
    4.2410    1.5060    0.0000 C   0  0  0  0  0  0  0  0  0  0  0  0
    3.0990    2.4790    0.0000 C   0  0  0  0  0  0  0  0  0  0  0  0
    1.6860    1.9770    0.0000 C   0  0  0  0  0  0  0  0  0  0  0  0
    5.6540    2.0080    0.0000 C   0  0  0  0  0  0  0  0  0  0  0  0
    6.7960    1.0350    0.0000 C   0  0  0  0  0  0  0  0  0  0  0  0
    8.2090    1.5370    0.0000 C   0  0  0  0  0  0  0  0  0  0  0  0
    9.3510    0.5630    0.0000 C   0  0  0  0  0  0  0  0  0  0  0  0
   10.7640    1.0650    0.0000 C   0  0  0  0  0  0  0  0  0  0  0  0
   11.9060    0.0920    0.0000 C   0  0  0  0  0  0  0  0  0  0  0  0
   13.3190    0.5940    0.0000 C   0  0  0  0  0  0  0  0  0  0  0  0
   14.4610   -0.3790    0.0000 C   0  0  0  0  0  0  0  0  0  0  0  0
   15.8740    0.1230    0.0000 C   0  0  0  0  0  0  0  0  0  0  0  0
  1  2  1  0  0  0  0
  2  3  1  0  0  0  0
  2  7  2  0  0  0  0
  3  4  2  0  0  0  0
  4  5  1  0  0  0  0
  5  6  2  0  0  0  0
  5  8  1  0  0  0  0
  6  7  1  0  0  0  0
  8  9  1  0  0  0  0
  9 10  1  0  0  0  0
 10 11  1  0  0  0  0
 11 12  1  0  0  0  0
 12 13  1  0  0  0  0
 13 14  1  0  0  0  0
 14 15  1  0  0  0  0
 15 16  1  0  0  0  0
M  END
>  <Index>
122

>  <Binary_Characterization>
0

$$$$
O1c2c(C(=CC1=O)C)c(O)cc(O)c2
  MOE2014           2D

 14 15  0  0  0  0  0  0  0  0999 V2000
    0.0000    0.0000    0.0000 O   0  0  0  0  0  0  0  0  0  0  0  0
    1.2990    0.7500    0.0000 C   0  0  0  0  0  0  0  0  0  0  0  0
    1.2990    2.2500    0.0000 C   0  0  0  0  0  0  0  0  0  0  0  0
    0.0000    3.0000    0.0000 C   0  0  0  0  0  0  0  0  0  0  0  0
   -1.2990    2.2500    0.0000 C   0  0  0  0  0  0  0  0  0  0  0  0
   -1.2990    0.7500    0.0000 C   0  0  0  0  0  0  0  0  0  0  0  0
   -2.5980    0.0000    0.0000 O   0  0  0  0  0  0  0  0  0  0  0  0
    0.0000    4.5000    0.0000 C   0  0  0  0  0  0  0  0  0  0  0  0
    2.5980    3.0000    0.0000 C   0  0  0  0  0  0  0  0  0  0  0  0
    2.5980    4.5000    0.0000 O   0  0  0  0  0  0  0  0  0  0  0  0
    3.8970    2.2500    0.0000 C   0  0  0  0  0  0  0  0  0  0  0  0
    3.8970    0.7500    0.0000 C   0  0  0  0  0  0  0  0  0  0  0  0
    5.1960    0.0000    0.0000 O   0  0  0  0  0  0  0  0  0  0  0  0
    2.5980    0.0000    0.0000 C   0  0  0  0  0  0  0  0  0  0  0  0
  1  2  1  0  0  0  0
  1  6  1  0  0  0  0
  2  3  1  0  0  0  0
  2 14  2  0  0  0  0
  3  4  1  0  0  0  0
  3  9  2  0  0  0  0
  4  5  2  0  0  0  0
  4  8  1  0  0  0  0
  5  6  1  0  0  0  0
  6  7  2  0  0  0  0
  9 10  1  0  0  0  0
  9 11  1  0  0  0  0
 11 12  2  0  0  0  0
 12 13  1  0  0  0  0
 12 14  1  0  0  0  0
M  END
>  <Index>
123

>  <Binary_Characterization>
0

$$$$
O1C=C(C(=O)c2c1cc(O)cc2O)c1ccccc1
  MOE2014           2D

 19 21  0  0  0  0  0  0  0  0999 V2000
    0.0000    0.0000    0.0000 O   0  0  0  0  0  0  0  0  0  0  0  0
   -1.5000   -0.0020    0.0000 C   0  0  0  0  0  0  0  0  0  0  0  0
   -2.2480   -1.3030    0.0000 C   0  0  0  0  0  0  0  0  0  0  0  0
   -1.4960   -2.6000    0.0000 C   0  0  0  0  0  0  0  0  0  0  0  0
   -2.2440   -3.9010    0.0000 O   0  0  0  0  0  0  0  0  0  0  0  0
    0.0040   -2.5980    0.0000 C   0  0  0  0  0  0  0  0  0  0  0  0
    0.7520   -1.2980    0.0000 C   0  0  0  0  0  0  0  0  0  0  0  0
    2.2520   -1.2960    0.0000 C   0  0  0  0  0  0  0  0  0  0  0  0
    3.0040   -2.5930    0.0000 C   0  0  0  0  0  0  0  0  0  0  0  0
    4.5040   -2.5910    0.0000 O   0  0  0  0  0  0  0  0  0  0  0  0
    2.2560   -3.8940    0.0000 C   0  0  0  0  0  0  0  0  0  0  0  0
    0.7560   -3.8960    0.0000 C   0  0  0  0  0  0  0  0  0  0  0  0
    0.0080   -5.1960    0.0000 O   0  0  0  0  0  0  0  0  0  0  0  0
   -3.7480   -1.3050    0.0000 C   0  0  0  0  0  0  0  0  0  0  0  0
   -4.4960   -2.6050    0.0000 C   0  0  0  0  0  0  0  0  0  0  0  0
   -5.9960   -2.6070    0.0000 C   0  0  0  0  0  0  0  0  0  0  0  0
   -6.7480   -1.3090    0.0000 C   0  0  0  0  0  0  0  0  0  0  0  0
   -6.0000   -0.0090    0.0000 C   0  0  0  0  0  0  0  0  0  0  0  0
   -4.5000   -0.0070    0.0000 C   0  0  0  0  0  0  0  0  0  0  0  0
  1  2  1  0  0  0  0
  1  7  1  0  0  0  0
  2  3  2  0  0  0  0
  3  4  1  0  0  0  0
  3 14  1  0  0  0  0
  4  5  2  0  0  0  0
  4  6  1  0  0  0  0
  6  7  1  0  0  0  0
  6 12  2  0  0  0  0
  7  8  2  0  0  0  0
  8  9  1  0  0  0  0
  9 10  1  0  0  0  0
  9 11  2  0  0  0  0
 11 12  1  0  0  0  0
 12 13  1  0  0  0  0
 14 15  1  0  0  0  0
 14 19  2  0  0  0  0
 15 16  2  0  0  0  0
 16 17  1  0  0  0  0
 17 18  2  0  0  0  0
 18 19  1  0  0  0  0
M  END
>  <Index>
124

>  <Binary_Characterization>
0

$$$$
O1C=C(C(=O)c2c1cc(OC)cc2OC)c1ccccc1
  MOE2014           2D

 21 23  0  0  0  0  0  0  0  0999 V2000
    0.0000    0.0000    0.0000 O   0  0  0  0  0  0  0  0  0  0  0  0
    1.5000    0.0120    0.0000 C   0  0  0  0  0  0  0  0  0  0  0  0
    2.2390    1.3170    0.0000 C   0  0  0  0  0  0  0  0  0  0  0  0
    1.4790    2.6100    0.0000 C   0  0  0  0  0  0  0  0  0  0  0  0
    2.2180    3.9150    0.0000 O   0  0  0  0  0  0  0  0  0  0  0  0
   -0.0210    2.5980    0.0000 C   0  0  0  0  0  0  0  0  0  0  0  0
   -0.7610    1.2930    0.0000 C   0  0  0  0  0  0  0  0  0  0  0  0
   -2.2610    1.2810    0.0000 C   0  0  0  0  0  0  0  0  0  0  0  0
   -3.0210    2.5730    0.0000 C   0  0  0  0  0  0  0  0  0  0  0  0
   -4.5210    2.5610    0.0000 O   0  0  0  0  0  0  0  0  0  0  0  0
   -5.2600    1.2560    0.0000 C   0  0  0  0  0  0  0  0  0  0  0  0
   -2.2820    3.8790    0.0000 C   0  0  0  0  0  0  0  0  0  0  0  0
   -0.7820    3.8910    0.0000 C   0  0  0  0  0  0  0  0  0  0  0  0
   -0.0430    5.1960    0.0000 O   0  0  0  0  0  0  0  0  0  0  0  0
   -0.8030    6.4890    0.0000 C   0  0  0  0  0  0  0  0  0  0  0  0
    3.7390    1.3300    0.0000 C   0  0  0  0  0  0  0  0  0  0  0  0
    4.4790    2.6350    0.0000 C   0  0  0  0  0  0  0  0  0  0  0  0
    5.9780    2.6470    0.0000 C   0  0  0  0  0  0  0  0  0  0  0  0
    6.7390    1.3540    0.0000 C   0  0  0  0  0  0  0  0  0  0  0  0
    6.0000    0.0490    0.0000 C   0  0  0  0  0  0  0  0  0  0  0  0
    4.5000    0.0370    0.0000 C   0  0  0  0  0  0  0  0  0  0  0  0
  1  2  1  0  0  0  0
  1  7  1  0  0  0  0
  2  3  2  0  0  0  0
  3  4  1  0  0  0  0
  3 16  1  0  0  0  0
  4  5  2  0  0  0  0
  4  6  1  0  0  0  0
  6  7  1  0  0  0  0
  6 13  2  0  0  0  0
  7  8  2  0  0  0  0
  8  9  1  0  0  0  0
  9 10  1  0  0  0  0
  9 12  2  0  0  0  0
 10 11  1  0  0  0  0
 12 13  1  0  0  0  0
 13 14  1  0  0  0  0
 14 15  1  0  0  0  0
 16 17  1  0  0  0  0
 16 21  2  0  0  0  0
 17 18  2  0  0  0  0
 18 19  1  0  0  0  0
 19 20  2  0  0  0  0
 20 21  1  0  0  0  0
M  END
>  <Index>
125

>  <Binary_Characterization>
0

$$$$
O=C([O-])CCCC[NH3+]
  MOE2014           2D

  8  7  0  0  0  0  0  0  0  0999 V2000
    0.0000    0.0000    0.0000 O   0  0  0  0  0  0  0  0  0  0  0  0
    1.2980   -0.7520    0.0000 C   0  0  0  0  0  0  0  0  0  0  0  0
    1.2960   -2.2520    0.0000 O   0  5  0  0  0  0  0  0  0  0  0  0
    2.5980   -0.0040    0.0000 C   0  0  0  0  0  0  0  0  0  0  0  0
    3.8960   -0.7550    0.0000 C   0  0  0  0  0  0  0  0  0  0  0  0
    5.1960   -0.0070    0.0000 C   0  0  0  0  0  0  0  0  0  0  0  0
    6.4940   -0.7590    0.0000 C   0  0  0  0  0  0  0  0  0  0  0  0
    7.7940   -0.0110    0.0000 N   0  3  0  0  0  0  0  0  0  0  0  0
  1  2  2  0  0  0  0
  2  3  1  0  0  0  0
  2  4  1  0  0  0  0
  4  5  1  0  0  0  0
  5  6  1  0  0  0  0
  6  7  1  0  0  0  0
  7  8  1  0  0  0  0
M  CHG  1   3  -1
M  CHG  1   8   1
M  END
>  <Index>
126

>  <Binary_Characterization>
0

$$$$
Clc1cc2cc([nH]c2cc1)C(O)=O
  MOE2014           2D

 13 14  0  0  0  0  0  0  0  0999 V2000
    0.0000    0.0000    0.0000 Cl  0  0  0  0  0  0  0  0  0  0  0  0
   -1.2950   -0.7560    0.0000 C   0  0  0  0  0  0  0  0  0  0  0  0
   -2.5980   -0.0130    0.0000 C   0  0  0  0  0  0  0  0  0  0  0  0
   -3.8930   -0.7690    0.0000 C   0  0  0  0  0  0  0  0  0  0  0  0
   -5.3220   -0.3130    0.0000 C   0  0  0  0  0  0  0  0  0  0  0  0
   -6.1980   -1.5310    0.0000 C   0  0  0  0  0  0  0  0  0  0  0  0
   -5.3100   -2.7400    0.0000 N   0  0  0  0  0  0  0  0  0  0  0  0
   -3.8860   -2.2690    0.0000 C   0  0  0  0  0  0  0  0  0  0  0  0
   -2.5830   -3.0130    0.0000 C   0  0  0  0  0  0  0  0  0  0  0  0
   -1.2880   -2.2560    0.0000 C   0  0  0  0  0  0  0  0  0  0  0  0
   -7.6980   -1.5380    0.0000 C   0  0  0  0  0  0  0  0  0  0  0  0
   -8.4540   -0.2430    0.0000 O   0  0  0  0  0  0  0  0  0  0  0  0
   -8.4420   -2.8410    0.0000 O   0  0  0  0  0  0  0  0  0  0  0  0
  1  2  1  0  0  0  0
  2  3  1  0  0  0  0
  2 10  2  0  0  0  0
  3  4  2  0  0  0  0
  4  5  1  0  0  0  0
  4  8  1  0  0  0  0
  5  6  2  0  0  0  0
  6  7  1  0  0  0  0
  6 11  1  0  0  0  0
  7  8  1  0  0  0  0
  8  9  2  0  0  0  0
  9 10  1  0  0  0  0
 11 12  1  0  0  0  0
 11 13  2  0  0  0  0
M  END
>  <Index>
127

>  <Binary_Characterization>
0

$$$$
Fc1cc2cc([nH]c2cc1)C(O)=O
  MOE2014           2D

 13 14  0  0  0  0  0  0  0  0999 V2000
    0.0000    0.0000    0.0000 F   0  0  0  0  0  0  0  0  0  0  0  0
   -1.2950   -0.7560    0.0000 C   0  0  0  0  0  0  0  0  0  0  0  0
   -2.5980   -0.0130    0.0000 C   0  0  0  0  0  0  0  0  0  0  0  0
   -3.8930   -0.7690    0.0000 C   0  0  0  0  0  0  0  0  0  0  0  0
   -5.3220   -0.3130    0.0000 C   0  0  0  0  0  0  0  0  0  0  0  0
   -6.1980   -1.5310    0.0000 C   0  0  0  0  0  0  0  0  0  0  0  0
   -5.3100   -2.7400    0.0000 N   0  0  0  0  0  0  0  0  0  0  0  0
   -3.8860   -2.2690    0.0000 C   0  0  0  0  0  0  0  0  0  0  0  0
   -2.5830   -3.0130    0.0000 C   0  0  0  0  0  0  0  0  0  0  0  0
   -1.2880   -2.2560    0.0000 C   0  0  0  0  0  0  0  0  0  0  0  0
   -7.6980   -1.5380    0.0000 C   0  0  0  0  0  0  0  0  0  0  0  0
   -8.4540   -0.2430    0.0000 O   0  0  0  0  0  0  0  0  0  0  0  0
   -8.4420   -2.8410    0.0000 O   0  0  0  0  0  0  0  0  0  0  0  0
  1  2  1  0  0  0  0
  2  3  1  0  0  0  0
  2 10  2  0  0  0  0
  3  4  2  0  0  0  0
  4  5  1  0  0  0  0
  4  8  1  0  0  0  0
  5  6  2  0  0  0  0
  6  7  1  0  0  0  0
  6 11  1  0  0  0  0
  7  8  1  0  0  0  0
  8  9  2  0  0  0  0
  9 10  1  0  0  0  0
 11 12  1  0  0  0  0
 11 13  2  0  0  0  0
M  END
>  <Index>
128

>  <Binary_Characterization>
0

$$$$
O1C=C(C(=O)c2c1cc(OC)cc2O)c1ccccc1
  MOE2014           2D

 20 22  0  0  0  0  0  0  0  0999 V2000
    0.0000    0.0000    0.0000 O   0  0  0  0  0  0  0  0  0  0  0  0
   -1.5000   -0.0020    0.0000 C   0  0  0  0  0  0  0  0  0  0  0  0
   -2.2490   -1.3010    0.0000 C   0  0  0  0  0  0  0  0  0  0  0  0
   -1.4970   -2.6000    0.0000 C   0  0  0  0  0  0  0  0  0  0  0  0
   -2.2460   -3.9000    0.0000 O   0  0  0  0  0  0  0  0  0  0  0  0
    0.0030   -2.5980    0.0000 C   0  0  0  0  0  0  0  0  0  0  0  0
    0.7510   -1.2980    0.0000 C   0  0  0  0  0  0  0  0  0  0  0  0
    2.2510   -1.2970    0.0000 C   0  0  0  0  0  0  0  0  0  0  0  0
    3.0030   -2.5950    0.0000 C   0  0  0  0  0  0  0  0  0  0  0  0
    4.5030   -2.5930    0.0000 O   0  0  0  0  0  0  0  0  0  0  0  0
    5.2540   -3.8910    0.0000 C   0  0  0  0  0  0  0  0  0  0  0  0
    2.2540   -3.8950    0.0000 C   0  0  0  0  0  0  0  0  0  0  0  0
    0.7540   -3.8960    0.0000 C   0  0  0  0  0  0  0  0  0  0  0  0
    0.0060   -5.1960    0.0000 O   0  0  0  0  0  0  0  0  0  0  0  0
   -3.7490   -1.3030    0.0000 C   0  0  0  0  0  0  0  0  0  0  0  0
   -4.4970   -2.6030    0.0000 C   0  0  0  0  0  0  0  0  0  0  0  0
   -5.9970   -2.6040    0.0000 C   0  0  0  0  0  0  0  0  0  0  0  0
   -6.7490   -1.3060    0.0000 C   0  0  0  0  0  0  0  0  0  0  0  0
   -6.0000   -0.0060    0.0000 C   0  0  0  0  0  0  0  0  0  0  0  0
   -4.5000   -0.0050    0.0000 C   0  0  0  0  0  0  0  0  0  0  0  0
  1  2  1  0  0  0  0
  1  7  1  0  0  0  0
  2  3  2  0  0  0  0
  3  4  1  0  0  0  0
  3 15  1  0  0  0  0
  4  5  2  0  0  0  0
  4  6  1  0  0  0  0
  6  7  1  0  0  0  0
  6 13  2  0  0  0  0
  7  8  2  0  0  0  0
  8  9  1  0  0  0  0
  9 10  1  0  0  0  0
  9 12  2  0  0  0  0
 10 11  1  0  0  0  0
 12 13  1  0  0  0  0
 13 14  1  0  0  0  0
 15 16  1  0  0  0  0
 15 20  2  0  0  0  0
 16 17  2  0  0  0  0
 17 18  1  0  0  0  0
 18 19  2  0  0  0  0
 19 20  1  0  0  0  0
M  END
>  <Index>
129

>  <Binary_Characterization>
0

$$$$
O\N=C/1\CCC([C@@H]2[C@@H](CCC\1=C)C(C2)(C)C)=C
  MOE2014           2D

 17 18  0  0  1  0  0  0  0  0999 V2000
    0.0000    0.0000    0.0000 O   0  0  0  0  0  0  0  0  0  0  0  0
   -0.8420    1.2410    0.0000 N   0  0  0  0  0  0  0  0  0  0  0  0
   -2.3380    1.1330    0.0000 C   0  0  0  0  0  0  0  0  0  0  0  0
   -2.9520    2.5020    0.0000 C   0  0  0  0  0  0  0  0  0  0  0  0
   -4.3020    3.1560    0.0000 C   0  0  0  0  0  0  0  0  0  0  0  0
   -5.7560    2.7890    0.0000 C   0  0  0  0  0  0  0  0  0  0  0  0
   -6.6350    1.5730    0.0000 C   0  0  2  0  0  0  0  0  0  0  0  0
   -6.5260    0.0770    0.0000 C   0  0  1  0  0  0  0  0  0  0  0  0
   -5.4810   -0.9990    0.0000 C   0  0  0  0  0  0  0  0  0  0  0  0
   -3.9890   -1.1520    0.0000 C   0  0  0  0  0  0  0  0  0  0  0  0
   -2.7480   -0.3100    0.0000 C   0  0  0  0  0  0  0  0  0  0  0  0
   -1.5320   -1.1890    0.0000 C   0  0  0  0  0  0  0  0  0  0  0  0
   -8.0220   -0.0320    0.0000 C   0  0  0  0  0  0  0  0  0  0  0  0
   -8.1310    1.4640    0.0000 C   0  0  0  0  0  0  0  0  0  0  0  0
   -8.2080   -1.5200    0.0000 C   0  0  0  0  0  0  0  0  0  0  0  0
   -9.4680   -0.4300    0.0000 C   0  0  0  0  0  0  0  0  0  0  0  0
   -6.5980    4.0300    0.0000 C   0  0  0  0  0  0  0  0  0  0  0  0
  1  2  1  0  0  0  0
  2  3  2  0  0  0  0
  3  4  1  0  0  0  0
  3 11  1  0  0  0  0
  4  5  1  0  0  0  0
  5  6  1  0  0  0  0
  6 17  2  0  0  0  0
  7  6  1  6  0  0  0
  7  8  1  0  0  0  0
  7 14  1  0  0  0  0
  8  9  1  0  0  0  0
  8 13  1  1  0  0  0
  9 10  1  0  0  0  0
 10 11  1  0  0  0  0
 11 12  2  0  0  0  0
 13 14  1  0  0  0  0
 13 15  1  0  0  0  0
 13 16  1  0  0  0  0
M  END
>  <Index>
130

>  <Binary_Characterization>
0

$$$$
O(C)c1cc2c(CC[C@H]3CC(=O)CC[C@@]23C)cc1
  MOE2014           2D

 18 20  0  0  1  0  0  0  0  0999 V2000
    0.0000    0.0000    0.0000 O   0  0  0  0  0  0  0  0  0  0  0  0
   -1.5000    0.0060    0.0000 C   0  0  0  0  0  0  0  0  0  0  0  0
    0.7550    1.2960    0.0000 C   0  0  0  0  0  0  0  0  0  0  0  0
    2.2550    1.2900    0.0000 C   0  0  0  0  0  0  0  0  0  0  0  0
    3.0100    2.5860    0.0000 C   0  0  0  0  0  0  0  0  0  0  0  0
    2.2650    3.8880    0.0000 C   0  0  0  0  0  0  0  0  0  0  0  0
    3.0200    5.1840    0.0000 C   0  0  0  0  0  0  0  0  0  0  0  0
    4.5200    5.1790    0.0000 C   0  0  0  0  0  0  0  0  0  0  0  0
    5.2650    3.8770    0.0000 C   0  0  1  0  0  0  0  0  0  0  0  0
    6.7650    3.8710    0.0000 C   0  0  0  0  0  0  0  0  0  0  0  0
    7.5100    2.5690    0.0000 C   0  0  0  0  0  0  0  0  0  0  0  0
    9.0100    2.5630    0.0000 O   0  0  0  0  0  0  0  0  0  0  0  0
    6.7550    1.2730    0.0000 C   0  0  0  0  0  0  0  0  0  0  0  0
    5.2550    1.2790    0.0000 C   0  0  0  0  0  0  0  0  0  0  0  0
    4.5100    2.5810    0.0000 C   0  0  1  0  0  0  0  0  0  0  0  0
    3.7550    1.2840    0.0000 C   0  0  0  0  0  0  0  0  0  0  0  0
    0.7650    3.8940    0.0000 C   0  0  0  0  0  0  0  0  0  0  0  0
    0.0100    2.5980    0.0000 C   0  0  0  0  0  0  0  0  0  0  0  0
  1  2  1  0  0  0  0
  1  3  1  0  0  0  0
  3  4  1  0  0  0  0
  3 18  2  0  0  0  0
  4  5  2  0  0  0  0
  5  6  1  0  0  0  0
  5 15  1  0  0  0  0
  6  7  1  0  0  0  0
  6 17  2  0  0  0  0
  7  8  1  0  0  0  0
  9  8  1  1  0  0  0
  9 10  1  0  0  0  0
  9 15  1  0  0  0  0
 10 11  1  0  0  0  0
 11 12  2  0  0  0  0
 11 13  1  0  0  0  0
 13 14  1  0  0  0  0
 14 15  1  0  0  0  0
 15 16  1  6  0  0  0
 17 18  1  0  0  0  0
M  END
>  <Index>
131

>  <Binary_Characterization>
0

$$$$
O=C1[C@H]2C[C@@H](O)CC[C@]2([C@@H]2[C@H]([C@@H]3CC[C@@H]([C@H](CCCC(C)C)C)[C@@]3(CC2)C)C1)C
  MOE2014           2D

 29 32  0  0  1  0  0  0  0  0999 V2000
    0.0000    0.0000    0.0000 O   0  0  0  0  0  0  0  0  0  0  0  0
    0.7560   -1.2950    0.0000 C   0  0  0  0  0  0  0  0  0  0  0  0
    0.0130   -2.5980    0.0000 C   0  0  1  0  0  0  0  0  0  0  0  0
   -1.4870   -2.6050    0.0000 C   0  0  0  0  0  0  0  0  0  0  0  0
   -2.2310   -3.9080    0.0000 C   0  0  1  0  0  0  0  0  0  0  0  0
   -3.7310   -3.9150    0.0000 O   0  0  0  0  0  0  0  0  0  0  0  0
   -1.4740   -5.2030    0.0000 C   0  0  0  0  0  0  0  0  0  0  0  0
    0.0260   -5.1960    0.0000 C   0  0  0  0  0  0  0  0  0  0  0  0
    0.7690   -3.8930    0.0000 C   0  0  1  0  0  0  0  0  0  0  0  0
    2.2690   -3.8860    0.0000 C   0  0  2  0  0  0  0  0  0  0  0  0
    3.0130   -2.5830    0.0000 C   0  0  2  0  0  0  0  0  0  0  0  0
    4.5130   -2.5760    0.0000 C   0  0  2  0  0  0  0  0  0  0  0  0
    5.5110   -1.4560    0.0000 C   0  0  0  0  0  0  0  0  0  0  0  0
    6.8840   -2.0600    0.0000 C   0  0  0  0  0  0  0  0  0  0  0  0
    6.7350   -3.5520    0.0000 C   0  0  1  0  0  0  0  0  0  0  0  0
    7.8540   -4.5500    0.0000 C   0  0  2  0  0  0  0  0  0  0  0  0
    9.2790   -4.0800    0.0000 C   0  0  0  0  0  0  0  0  0  0  0  0
   10.3980   -5.0780    0.0000 C   0  0  0  0  0  0  0  0  0  0  0  0
   11.8230   -4.6080    0.0000 C   0  0  0  0  0  0  0  0  0  0  0  0
   12.9420   -5.6060    0.0000 C   0  0  0  0  0  0  0  0  0  0  0  0
   12.6380   -7.0750    0.0000 C   0  0  0  0  0  0  0  0  0  0  0  0
   14.3670   -5.1350    0.0000 C   0  0  0  0  0  0  0  0  0  0  0  0
    7.5500   -6.0190    0.0000 C   0  0  0  0  0  0  0  0  0  0  0  0
    5.2690   -3.8710    0.0000 C   0  0  2  0  0  0  0  0  0  0  0  0
    4.5250   -5.1740    0.0000 C   0  0  0  0  0  0  0  0  0  0  0  0
    3.0250   -5.1810    0.0000 C   0  0  0  0  0  0  0  0  0  0  0  0
    6.1570   -5.0800    0.0000 C   0  0  0  0  0  0  0  0  0  0  0  0
    2.2560   -1.2880    0.0000 C   0  0  0  0  0  0  0  0  0  0  0  0
    1.5480   -5.1750    0.0000 C   0  0  0  0  0  0  0  0  0  0  0  0
  1  2  2  0  0  0  0
  2 28  1  0  0  0  0
  3  2  1  6  0  0  0
  3  4  1  0  0  0  0
  3  9  1  0  0  0  0
  4  5  1  0  0  0  0
  5  6  1  6  0  0  0
  5  7  1  0  0  0  0
  7  8  1  0  0  0  0
  8  9  1  0  0  0  0
  9 10  1  0  0  0  0
  9 29  1  1  0  0  0
 10 11  1  0  0  0  0
 10 26  1  6  0  0  0
 11 12  1  0  0  0  0
 11 28  1  1  0  0  0
 12 13  1  6  0  0  0
 12 24  1  0  0  0  0
 13 14  1  0  0  0  0
 15 14  1  1  0  0  0
 15 16  1  0  0  0  0
 15 24  1  0  0  0  0
 16 17  1  0  0  0  0
 16 23  1  6  0  0  0
 17 18  1  0  0  0  0
 18 19  1  0  0  0  0
 19 20  1  0  0  0  0
 20 21  1  0  0  0  0
 20 22  1  0  0  0  0
 24 25  1  0  0  0  0
 24 27  1  1  0  0  0
 25 26  1  0  0  0  0
M  END
>  <Index>
132

>  <Binary_Characterization>
0

$$$$
O1c2c(cc(OC)cc2)C(=O)C=C1c1cc(OC)ccc1
  MOE2014           2D

 21 23  0  0  0  0  0  0  0  0999 V2000
    0.0000    0.0000    0.0000 O   0  0  0  0  0  0  0  0  0  0  0  0
    1.5000   -0.0090    0.0000 C   0  0  0  0  0  0  0  0  0  0  0  0
    2.2580    1.2850    0.0000 C   0  0  0  0  0  0  0  0  0  0  0  0
    3.7580    1.2760    0.0000 C   0  0  0  0  0  0  0  0  0  0  0  0
    4.5000   -0.0280    0.0000 C   0  0  0  0  0  0  0  0  0  0  0  0
    6.0000   -0.0370    0.0000 O   0  0  0  0  0  0  0  0  0  0  0  0
    6.7420   -1.3410    0.0000 C   0  0  0  0  0  0  0  0  0  0  0  0
    3.7420   -1.3220    0.0000 C   0  0  0  0  0  0  0  0  0  0  0  0
    2.2420   -1.3130    0.0000 C   0  0  0  0  0  0  0  0  0  0  0  0
    1.5160    2.5890    0.0000 C   0  0  0  0  0  0  0  0  0  0  0  0
    2.2740    3.8830    0.0000 O   0  0  0  0  0  0  0  0  0  0  0  0
    0.0160    2.5980    0.0000 C   0  0  0  0  0  0  0  0  0  0  0  0
   -0.7420    1.3040    0.0000 C   0  0  0  0  0  0  0  0  0  0  0  0
   -2.2420    1.3130    0.0000 C   0  0  0  0  0  0  0  0  0  0  0  0
   -2.9840    2.6170    0.0000 C   0  0  0  0  0  0  0  0  0  0  0  0
   -4.4840    2.6260    0.0000 C   0  0  0  0  0  0  0  0  0  0  0  0
   -5.2260    3.9290    0.0000 O   0  0  0  0  0  0  0  0  0  0  0  0
   -6.7260    3.9390    0.0000 C   0  0  0  0  0  0  0  0  0  0  0  0
   -5.2420    1.3310    0.0000 C   0  0  0  0  0  0  0  0  0  0  0  0
   -4.5000    0.0280    0.0000 C   0  0  0  0  0  0  0  0  0  0  0  0
   -3.0000    0.0190    0.0000 C   0  0  0  0  0  0  0  0  0  0  0  0
  1  2  1  0  0  0  0
  1 13  1  0  0  0  0
  2  3  1  0  0  0  0
  2  9  2  0  0  0  0
  3  4  2  0  0  0  0
  3 10  1  0  0  0  0
  4  5  1  0  0  0  0
  5  6  1  0  0  0  0
  5  8  2  0  0  0  0
  6  7  1  0  0  0  0
  8  9  1  0  0  0  0
 10 11  2  0  0  0  0
 10 12  1  0  0  0  0
 12 13  2  0  0  0  0
 13 14  1  0  0  0  0
 14 15  1  0  0  0  0
 14 21  2  0  0  0  0
 15 16  2  0  0  0  0
 16 17  1  0  0  0  0
 16 19  1  0  0  0  0
 17 18  1  0  0  0  0
 19 20  2  0  0  0  0
 20 21  1  0  0  0  0
M  END
>  <Index>
133

>  <Binary_Characterization>
0

$$$$
O1c2c(cc(OC)cc2)C(=O)C=C1c1ccc(OC)cc1
  MOE2014           2D

 21 23  0  0  0  0  0  0  0  0999 V2000
    0.0000    0.0000    0.0000 O   0  0  0  0  0  0  0  0  0  0  0  0
    1.5000   -0.0130    0.0000 C   0  0  0  0  0  0  0  0  0  0  0  0
    2.2610    1.2800    0.0000 C   0  0  0  0  0  0  0  0  0  0  0  0
    3.7610    1.2670    0.0000 C   0  0  0  0  0  0  0  0  0  0  0  0
    4.5000   -0.0380    0.0000 C   0  0  0  0  0  0  0  0  0  0  0  0
    6.0000   -0.0510    0.0000 O   0  0  0  0  0  0  0  0  0  0  0  0
    6.7390   -1.3560    0.0000 C   0  0  0  0  0  0  0  0  0  0  0  0
    3.7390   -1.3310    0.0000 C   0  0  0  0  0  0  0  0  0  0  0  0
    2.2390   -1.3180    0.0000 C   0  0  0  0  0  0  0  0  0  0  0  0
    1.5220    2.5850    0.0000 C   0  0  0  0  0  0  0  0  0  0  0  0
    2.2830    3.8780    0.0000 O   0  0  0  0  0  0  0  0  0  0  0  0
    0.0220    2.5980    0.0000 C   0  0  0  0  0  0  0  0  0  0  0  0
   -0.7390    1.3050    0.0000 C   0  0  0  0  0  0  0  0  0  0  0  0
   -2.2390    1.3180    0.0000 C   0  0  0  0  0  0  0  0  0  0  0  0
   -3.0000    0.0250    0.0000 C   0  0  0  0  0  0  0  0  0  0  0  0
   -4.5000    0.0380    0.0000 C   0  0  0  0  0  0  0  0  0  0  0  0
   -5.2390    1.3430    0.0000 C   0  0  0  0  0  0  0  0  0  0  0  0
   -6.7390    1.3560    0.0000 O   0  0  0  0  0  0  0  0  0  0  0  0
   -7.4780    2.6610    0.0000 C   0  0  0  0  0  0  0  0  0  0  0  0
   -4.4780    2.6360    0.0000 C   0  0  0  0  0  0  0  0  0  0  0  0
   -2.9780    2.6230    0.0000 C   0  0  0  0  0  0  0  0  0  0  0  0
  1  2  1  0  0  0  0
  1 13  1  0  0  0  0
  2  3  1  0  0  0  0
  2  9  2  0  0  0  0
  3  4  2  0  0  0  0
  3 10  1  0  0  0  0
  4  5  1  0  0  0  0
  5  6  1  0  0  0  0
  5  8  2  0  0  0  0
  6  7  1  0  0  0  0
  8  9  1  0  0  0  0
 10 11  2  0  0  0  0
 10 12  1  0  0  0  0
 12 13  2  0  0  0  0
 13 14  1  0  0  0  0
 14 15  1  0  0  0  0
 14 21  2  0  0  0  0
 15 16  2  0  0  0  0
 16 17  1  0  0  0  0
 17 18  1  0  0  0  0
 17 20  2  0  0  0  0
 18 19  1  0  0  0  0
 20 21  1  0  0  0  0
M  END
>  <Index>
134

>  <Binary_Characterization>
0

$$$$
Clc1cc2nc(C(O)=O)c(O)nc2cc1Cl
  MOE2014           2D

 16 17  0  0  0  0  0  0  0  0999 V2000
    0.0000    0.0000    0.0000 Cl  0  0  0  0  0  0  0  0  0  0  0  0
   -1.2930   -0.7600    0.0000 C   0  0  0  0  0  0  0  0  0  0  0  0
   -2.5980   -0.0190    0.0000 C   0  0  0  0  0  0  0  0  0  0  0  0
   -3.8910   -0.7790    0.0000 C   0  0  0  0  0  0  0  0  0  0  0  0
   -5.1960   -0.0390    0.0000 N   0  0  0  0  0  0  0  0  0  0  0  0
   -6.4890   -0.7990    0.0000 C   0  0  0  0  0  0  0  0  0  0  0  0
   -7.7940   -0.0580    0.0000 C   0  0  0  0  0  0  0  0  0  0  0  0
   -9.0870   -0.8180    0.0000 O   0  0  0  0  0  0  0  0  0  0  0  0
   -7.8050    1.4420    0.0000 O   0  0  0  0  0  0  0  0  0  0  0  0
   -6.4780   -2.2980    0.0000 C   0  0  0  0  0  0  0  0  0  0  0  0
   -7.7720   -3.0580    0.0000 O   0  0  0  0  0  0  0  0  0  0  0  0
   -5.1740   -3.0390    0.0000 N   0  0  0  0  0  0  0  0  0  0  0  0
   -3.8800   -2.2790    0.0000 C   0  0  0  0  0  0  0  0  0  0  0  0
   -2.5760   -3.0190    0.0000 C   0  0  0  0  0  0  0  0  0  0  0  0
   -1.2820   -2.2600    0.0000 C   0  0  0  0  0  0  0  0  0  0  0  0
    0.0220   -3.0000    0.0000 Cl  0  0  0  0  0  0  0  0  0  0  0  0
  1  2  1  0  0  0  0
  2  3  1  0  0  0  0
  2 15  2  0  0  0  0
  3  4  2  0  0  0  0
  4  5  1  0  0  0  0
  4 13  1  0  0  0  0
  5  6  2  0  0  0  0
  6  7  1  0  0  0  0
  6 10  1  0  0  0  0
  7  8  1  0  0  0  0
  7  9  2  0  0  0  0
 10 11  1  0  0  0  0
 10 12  2  0  0  0  0
 12 13  1  0  0  0  0
 13 14  2  0  0  0  0
 14 15  1  0  0  0  0
 15 16  1  0  0  0  0
M  END
>  <Index>
135

>  <Binary_Characterization>
0

$$$$
O1[C@H]([C@@]2([C@]3(O[C@H]4CC(=O)C(C)(C)[C@H]([C@H](OC(=O)C)C(OC)=O)[C@]4([C@@H](CC2)C3=C)C)CC1=O)C)c1ccoc1
  MOE2014           3D

 38 42  0  0  1  0  0  0  0  0999 V2000
    0.0000    0.0000    0.0150 O   0  0  0  0  0  0  0  0  0  0  0  0
    1.1130   -0.6810   -0.7240 C   0  0  2  0  0  0  0  0  0  0  0  0
    2.6120   -0.7420   -0.7160 C   0  0  2  0  0  0  0  0  0  0  0  0
    3.1490    0.4270    0.0490 C   0  0  1  0  0  0  0  0  0  0  0  0
    4.0510    1.2300   -0.8350 O   0  0  0  0  0  0  0  0  0  0  0  0
    5.4290    0.6690   -0.6420 C   0  0  1  0  0  0  0  0  0  0  0  0
    5.9360    2.0600    0.0000 C   0  0  0  0  0  0  0  0  0  0  0  0
    7.4190    2.2830    0.0000 C   0  0  0  0  0  0  0  0  0  0  0  0
    7.9670    3.6790    0.0000 O   0  0  0  0  0  0  0  0  0  0  0  0
    8.3560    1.1090    0.0000 C   0  0  0  0  0  0  0  0  0  0  0  0
    9.5140    2.0620    0.0000 C   0  0  0  0  0  0  0  0  0  0  0  0
    9.7660    0.5970    0.0000 C   0  0  0  0  0  0  0  0  0  0  0  0
    7.8080   -0.2880    0.0000 C   0  0  2  0  0  0  0  0  0  0  0  0
    8.7000   -1.4930    0.0000 C   0  0  2  0  0  0  0  0  0  0  0  0
    8.1020   -2.8690    0.0000 O   0  0  0  0  0  0  0  0  0  0  0  0
    8.9950   -4.0750    0.0000 C   0  0  0  0  0  0  0  0  0  0  0  0
    8.3970   -5.4500    0.0000 O   0  0  0  0  0  0  0  0  0  0  0  0
   10.4850   -3.9040    0.0000 C   0  0  0  0  0  0  0  0  0  0  0  0
   10.1910   -1.3230    0.0000 C   0  0  0  0  0  0  0  0  0  0  0  0
   11.0830   -2.5290    0.0000 O   0  0  0  0  0  0  0  0  0  0  0  0
   12.5730   -2.3590    0.0000 C   0  0  0  0  0  0  0  0  0  0  0  0
   10.7880    0.0530    0.0000 O   0  0  0  0  0  0  0  0  0  0  0  0
    6.2050   -0.4130    0.0500 C   0  0  1  0  0  0  0  0  0  0  0  0
    4.8780   -0.9510    0.4940 C   0  0  1  0  0  0  0  0  0  0  0  0
    4.4880   -2.3600    0.1580 C   0  0  0  0  0  0  0  0  0  0  0  0
    3.0440   -2.0120   -0.0460 C   0  0  0  0  0  0  0  0  0  0  0  0
    3.9190   -0.0640    1.2340 C   0  0  0  0  0  0  0  0  0  0  0  0
    3.0030   -1.2520    0.0000 C   0  0  0  0  0  0  0  0  0  0  0  0
    6.5880   -1.8630    0.0000 C   0  0  0  0  0  0  0  0  0  0  0  0
    2.0130    1.2840    0.5120 C   0  0  0  0  0  0  0  0  0  0  0  0
    0.5150    1.3400    0.4510 C   0  0  0  0  0  0  0  0  0  0  0  0
   -0.3110    2.5920    0.0000 O   0  0  0  0  0  0  0  0  0  0  0  0
    1.6430   -1.8870    0.0000 C   0  0  0  0  0  0  0  0  0  0  0  0
    0.6780   -2.1160    0.0000 C   0  0  0  0  0  0  0  0  0  0  0  0
   -0.7400   -2.6070    0.0000 C   0  0  0  0  0  0  0  0  0  0  0  0
   -0.7110   -4.1070    0.0000 C   0  0  0  0  0  0  0  0  0  0  0  0
    0.7250   -4.5430    0.0000 O   0  0  0  0  0  0  0  0  0  0  0  0
    1.5830   -3.3120    0.0000 C   0  0  0  0  0  0  0  0  0  0  0  0
  1  2  1  0  0  0  0
  1 31  1  0  0  0  0
  2  3  1  0  0  0  0
  2 34  1  0  0  0  0
  3  4  1  0  0  0  0
  3 26  1  0  0  0  0
  3 33  1  0  0  0  0
  4  5  1  0  0  0  0
  4 27  1  0  0  0  0
  4 30  1  0  0  0  0
  5  6  1  0  0  0  0
  6  7  1  0  0  0  0
  6 23  1  0  0  0  0
  7  8  1  0  0  0  0
  8  9  2  0  0  0  0
  8 10  1  0  0  0  0
 10 11  1  0  0  0  0
 10 12  1  0  0  0  0
 10 13  1  0  0  0  0
 13 23  1  0  0  0  0
 14 13  1  1  0  0  0
 14 15  1  0  0  0  0
 14 19  1  0  0  0  0
 15 16  1  0  0  0  0
 16 17  2  0  0  0  0
 16 18  1  0  0  0  0
 19 20  1  0  0  0  0
 19 22  2  0  0  0  0
 20 21  1  0  0  0  0
 23 24  1  0  0  0  0
 23 29  1  0  0  0  0
 24 25  1  0  0  0  0
 24 27  1  0  0  0  0
 25 26  1  0  0  0  0
 27 28  2  0  0  0  0
 30 31  1  0  0  0  0
 31 32  2  0  0  0  0
 34 35  1  0  0  0  0
 34 38  2  0  0  0  0
 35 36  2  0  0  0  0
 36 37  1  0  0  0  0
 37 38  1  0  0  0  0
M  END
>  <Index>
136

>  <Binary_Characterization>
1

$$$$
O=C(N)c1ccc(nc1)N
  MOE2014           2D

 10 10  0  0  0  0  0  0  0  0999 V2000
    0.0000    0.0000    0.0000 O   0  0  0  0  0  0  0  0  0  0  0  0
    0.7500   -1.2990    0.0000 C   0  0  0  0  0  0  0  0  0  0  0  0
    0.0000   -2.5980    0.0000 N   0  0  0  0  0  0  0  0  0  0  0  0
    2.2500   -1.2990    0.0000 C   0  0  0  0  0  0  0  0  0  0  0  0
    3.0000   -2.5980    0.0000 C   0  0  0  0  0  0  0  0  0  0  0  0
    4.5000   -2.5980    0.0000 C   0  0  0  0  0  0  0  0  0  0  0  0
    5.2500   -1.2990    0.0000 C   0  0  0  0  0  0  0  0  0  0  0  0
    4.5000    0.0000    0.0000 N   0  0  0  0  0  0  0  0  0  0  0  0
    3.0000    0.0000    0.0000 C   0  0  0  0  0  0  0  0  0  0  0  0
    6.7500   -1.2990    0.0000 N   0  0  0  0  0  0  0  0  0  0  0  0
  1  2  2  0  0  0  0
  2  3  1  0  0  0  0
  2  4  1  0  0  0  0
  4  5  1  0  0  0  0
  4  9  2  0  0  0  0
  5  6  2  0  0  0  0
  6  7  1  0  0  0  0
  7  8  2  0  0  0  0
  7 10  1  0  0  0  0
  8  9  1  0  0  0  0
M  END
>  <Index>
137

>  <Binary_Characterization>
0

$$$$
O1[C@H]([C@@]2([C@]3(O[C@H]4CC(=O)C(C)(C)[C@H]([C@H](O)C(OC)=O)[C@]4([C@@H](CC2)C3=C)C)CC1=O)C)c1ccoc1
  MOE2014           3D

 35 39  0  0  1  0  0  0  0  0999 V2000
    0.0000    0.0000    0.0150 O   0  0  0  0  0  0  0  0  0  0  0  0
    1.0230   -0.8110   -0.7240 C   0  0  2  0  0  0  0  0  0  0  0  0
    2.5030   -1.0530   -0.7160 C   0  0  2  0  0  0  0  0  0  0  0  0
    3.1770    0.0420    0.0490 C   0  0  1  0  0  0  0  0  0  0  0  0
    4.1700    0.7300   -0.8350 O   0  0  0  0  0  0  0  0  0  0  0  0
    5.4700    0.0060   -0.6420 C   0  0  1  0  0  0  0  0  0  0  0  0
    6.1420    1.3250    0.0000 C   0  0  0  0  0  0  0  0  0  0  0  0
    7.6410    1.3670    0.0000 C   0  0  0  0  0  0  0  0  0  0  0  0
    8.3550    2.6870    0.0000 O   0  0  0  0  0  0  0  0  0  0  0  0
    8.4290    0.0880    0.0000 C   0  0  0  0  0  0  0  0  0  0  0  0
    9.6940    0.8940    0.0000 C   0  0  0  0  0  0  0  0  0  0  0  0
    9.7660   -0.5910    0.0000 C   0  0  0  0  0  0  0  0  0  0  0  0
    7.7150   -1.2320    0.0000 C   0  0  2  0  0  0  0  0  0  0  0  0
    8.4550   -2.5370    0.0000 C   0  0  2  0  0  0  0  0  0  0  0  0
    7.6950   -3.8300    0.0000 O   0  0  0  0  0  0  0  0  0  0  0  0
    9.9550   -2.5480    0.0000 C   0  0  0  0  0  0  0  0  0  0  0  0
   10.6950   -3.8530    0.0000 O   0  0  0  0  0  0  0  0  0  0  0  0
   12.1950   -3.8650    0.0000 C   0  0  0  0  0  0  0  0  0  0  0  0
   10.7150   -1.2550    0.0000 O   0  0  0  0  0  0  0  0  0  0  0  0
    6.1100   -1.1620    0.0500 C   0  0  1  0  0  0  0  0  0  0  0  0
    4.7260   -1.5350    0.4940 C   0  0  1  0  0  0  0  0  0  0  0  0
    4.1690   -2.8870    0.1580 C   0  0  0  0  0  0  0  0  0  0  0  0
    2.7770   -2.3660   -0.0460 C   0  0  0  0  0  0  0  0  0  0  0  0
    3.8820   -0.5390    1.2340 C   0  0  0  0  0  0  0  0  0  0  0  0
    2.8290   -1.6070    0.0000 C   0  0  0  0  0  0  0  0  0  0  0  0
    6.3130   -2.6480    0.0000 C   0  0  0  0  0  0  0  0  0  0  0  0
    2.1540    1.0300    0.5120 C   0  0  0  0  0  0  0  0  0  0  0  0
    0.6740    1.2670    0.4510 C   0  0  0  0  0  0  0  0  0  0  0  0
    0.0060    2.6100    0.0000 O   0  0  0  0  0  0  0  0  0  0  0  0
    1.4020   -2.0720    0.0000 C   0  0  0  0  0  0  0  0  0  0  0  0
    0.4160   -2.1820    0.0000 C   0  0  0  0  0  0  0  0  0  0  0  0
   -1.0500   -2.4980    0.0000 C   0  0  0  0  0  0  0  0  0  0  0  0
   -1.2030   -3.9900    0.0000 C   0  0  0  0  0  0  0  0  0  0  0  0
    0.1690   -4.5970    0.0000 O   0  0  0  0  0  0  0  0  0  0  0  0
    1.1700   -3.4800    0.0000 C   0  0  0  0  0  0  0  0  0  0  0  0
  1  2  1  0  0  0  0
  1 28  1  0  0  0  0
  2  3  1  0  0  0  0
  2 31  1  0  0  0  0
  3  4  1  0  0  0  0
  3 23  1  0  0  0  0
  3 30  1  0  0  0  0
  4  5  1  0  0  0  0
  4 24  1  0  0  0  0
  4 27  1  0  0  0  0
  5  6  1  0  0  0  0
  6  7  1  0  0  0  0
  6 20  1  0  0  0  0
  7  8  1  0  0  0  0
  8  9  2  0  0  0  0
  8 10  1  0  0  0  0
 10 11  1  0  0  0  0
 10 12  1  0  0  0  0
 10 13  1  0  0  0  0
 13 14  1  0  0  0  0
 13 20  1  0  0  0  0
 14 15  1  1  0  0  0
 14 16  1  0  0  0  0
 16 17  1  0  0  0  0
 16 19  2  0  0  0  0
 17 18  1  0  0  0  0
 20 21  1  0  0  0  0
 20 26  1  0  0  0  0
 21 22  1  0  0  0  0
 21 24  1  0  0  0  0
 22 23  1  0  0  0  0
 24 25  2  0  0  0  0
 27 28  1  0  0  0  0
 28 29  2  0  0  0  0
 31 32  1  0  0  0  0
 31 35  2  0  0  0  0
 32 33  2  0  0  0  0
 33 34  1  0  0  0  0
 34 35  1  0  0  0  0
M  END
>  <Index>
138

>  <Binary_Characterization>
0

$$$$
O=C1CC[C@@]2([C@@H]3[C@H]([C@H]4CC[C@H](C(=O)C)[C@]4(CC3)C)CC(=O)C2=C1)C
  MOE2014           2D

 24 27  0  0  1  0  0  0  0  0999 V2000
    0.0000    0.0000    0.0000 O   0  0  0  0  0  0  0  0  0  0  0  0
    1.5000    0.0000    0.0000 C   0  0  0  0  0  0  0  0  0  0  0  0
    2.2500   -1.2990    0.0000 C   0  0  0  0  0  0  0  0  0  0  0  0
    3.7500   -1.3000    0.0000 C   0  0  0  0  0  0  0  0  0  0  0  0
    4.5000   -0.0010    0.0000 C   0  0  2  0  0  0  0  0  0  0  0  0
    6.0000   -0.0010    0.0000 C   0  0  2  0  0  0  0  0  0  0  0  0
    6.7500    1.2980    0.0000 C   0  0  2  0  0  0  0  0  0  0  0  0
    8.2500    1.2980    0.0000 C   0  0  1  0  0  0  0  0  0  0  0  0
    9.2540    2.4120    0.0000 C   0  0  0  0  0  0  0  0  0  0  0  0
   10.6240    1.8020    0.0000 C   0  0  0  0  0  0  0  0  0  0  0  0
   10.4670    0.3100    0.0000 C   0  0  2  0  0  0  0  0  0  0  0  0
   11.5820   -0.6940    0.0000 C   0  0  0  0  0  0  0  0  0  0  0  0
   13.0080   -0.2300    0.0000 O   0  0  0  0  0  0  0  0  0  0  0  0
   11.2700   -2.1610    0.0000 C   0  0  0  0  0  0  0  0  0  0  0  0
    9.0000   -0.0010    0.0000 C   0  0  1  0  0  0  0  0  0  0  0  0
    8.2500   -1.3000    0.0000 C   0  0  0  0  0  0  0  0  0  0  0  0
    6.7500   -1.3000    0.0000 C   0  0  0  0  0  0  0  0  0  0  0  0
    9.8810   -1.2150    0.0000 C   0  0  0  0  0  0  0  0  0  0  0  0
    6.0000    2.5970    0.0000 C   0  0  0  0  0  0  0  0  0  0  0  0
    4.5000    2.5970    0.0000 C   0  0  0  0  0  0  0  0  0  0  0  0
    3.7510    3.8960    0.0000 O   0  0  0  0  0  0  0  0  0  0  0  0
    3.7500    1.2980    0.0000 C   0  0  0  0  0  0  0  0  0  0  0  0
    2.2500    1.2990    0.0000 C   0  0  0  0  0  0  0  0  0  0  0  0
    5.2720   -1.2870    0.0000 C   0  0  0  0  0  0  0  0  0  0  0  0
  1  2  2  0  0  0  0
  2  3  1  0  0  0  0
  2 23  1  0  0  0  0
  3  4  1  0  0  0  0
  4  5  1  0  0  0  0
  5  6  1  0  0  0  0
  5 22  1  0  0  0  0
  5 24  1  6  0  0  0
  6  7  1  0  0  0  0
  6 17  1  6  0  0  0
  7  8  1  0  0  0  0
  7 19  1  1  0  0  0
  8  9  1  1  0  0  0
  8 15  1  0  0  0  0
  9 10  1  0  0  0  0
 10 11  1  0  0  0  0
 11 12  1  6  0  0  0
 11 15  1  0  0  0  0
 12 13  2  0  0  0  0
 12 14  1  0  0  0  0
 15 16  1  0  0  0  0
 15 18  1  6  0  0  0
 16 17  1  0  0  0  0
 19 20  1  0  0  0  0
 20 21  2  0  0  0  0
 20 22  1  0  0  0  0
 22 23  2  0  0  0  0
M  END
>  <Index>
139

>  <Binary_Characterization>
0

$$$$
O=C1C=C2[C@@]([C@@H]3[C@H]([C@H]4CC[C@](O)(C(=O)COC(=O)C)[C@]4(C[C@@H]3O)C)C[C@@H]2C)(C=C1)C
  MOE2014           2D

 30 33  0  0  1  0  0  0  0  0999 V2000
    0.0000    0.0000    0.0000 O   0  0  0  0  0  0  0  0  0  0  0  0
    1.5000   -0.0030    0.0000 C   0  0  0  0  0  0  0  0  0  0  0  0
    2.2480   -1.3030    0.0000 C   0  0  0  0  0  0  0  0  0  0  0  0
    3.7480   -1.3060    0.0000 C   0  0  0  0  0  0  0  0  0  0  0  0
    4.5000   -0.0080    0.0000 C   0  0  1  0  0  0  0  0  0  0  0  0
    6.0000   -0.0110    0.0000 C   0  0  2  0  0  0  0  0  0  0  0  0
    6.7480   -1.3110    0.0000 C   0  0  2  0  0  0  0  0  0  0  0  0
    8.2480   -1.3140    0.0000 C   0  0  1  0  0  0  0  0  0  0  0  0
    9.2490   -2.4300    0.0000 C   0  0  0  0  0  0  0  0  0  0  0  0
   10.6210   -1.8230    0.0000 C   0  0  0  0  0  0  0  0  0  0  0  0
   10.4670   -0.3310    0.0000 C   0  0  2  0  0  0  0  0  0  0  0  0
   10.8570    1.1170    0.0000 O   0  0  0  0  0  0  0  0  0  0  0  0
   11.9290    0.0040    0.0000 C   0  0  0  0  0  0  0  0  0  0  0  0
   12.3700    1.4380    0.0000 O   0  0  0  0  0  0  0  0  0  0  0  0
   12.9500   -1.0950    0.0000 C   0  0  0  0  0  0  0  0  0  0  0  0
   14.4120   -0.7600    0.0000 O   0  0  0  0  0  0  0  0  0  0  0  0
   15.4330   -1.8590    0.0000 C   0  0  0  0  0  0  0  0  0  0  0  0
   16.8950   -1.5240    0.0000 O   0  0  0  0  0  0  0  0  0  0  0  0
   14.9920   -3.2930    0.0000 C   0  0  0  0  0  0  0  0  0  0  0  0
    9.0000   -0.0160    0.0000 C   0  0  1  0  0  0  0  0  0  0  0  0
    8.2520    1.2840    0.0000 C   0  0  0  0  0  0  0  0  0  0  0  0
    6.7520    1.2870    0.0000 C   0  0  2  0  0  0  0  0  0  0  0  0
    6.0050    2.5870    0.0000 O   0  0  0  0  0  0  0  0  0  0  0  0
    9.8840    1.1960    0.0000 C   0  0  0  0  0  0  0  0  0  0  0  0
    5.9950   -2.6090    0.0000 C   0  0  0  0  0  0  0  0  0  0  0  0
    4.4950   -2.6060    0.0000 C   0  0  2  0  0  0  0  0  0  0  0  0
    3.7430   -3.9040    0.0000 C   0  0  0  0  0  0  0  0  0  0  0  0
    3.7520    1.2920    0.0000 C   0  0  0  0  0  0  0  0  0  0  0  0
    2.2520    1.2950    0.0000 C   0  0  0  0  0  0  0  0  0  0  0  0
    5.2750    1.2760    0.0000 C   0  0  0  0  0  0  0  0  0  0  0  0
  1  2  2  0  0  0  0
  2  3  1  0  0  0  0
  2 29  1  0  0  0  0
  3  4  2  0  0  0  0
  4  5  1  0  0  0  0
  4 26  1  0  0  0  0
  5 28  1  0  0  0  0
  5 30  1  1  0  0  0
  6  5  1  1  0  0  0
  6  7  1  0  0  0  0
  6 22  1  0  0  0  0
  7  8  1  0  0  0  0
  7 25  1  6  0  0  0
  8  9  1  6  0  0  0
  8 20  1  0  0  0  0
  9 10  1  0  0  0  0
 10 11  1  0  0  0  0
 11 12  1  6  0  0  0
 11 13  1  1  0  0  0
 11 20  1  0  0  0  0
 13 14  2  0  0  0  0
 13 15  1  0  0  0  0
 15 16  1  0  0  0  0
 16 17  1  0  0  0  0
 17 18  2  0  0  0  0
 17 19  1  0  0  0  0
 20 21  1  0  0  0  0
 20 24  1  1  0  0  0
 21 22  1  0  0  0  0
 22 23  1  1  0  0  0
 25 26  1  0  0  0  0
 26 27  1  6  0  0  0
 28 29  2  0  0  0  0
M  END
>  <Index>
140

>  <Binary_Characterization>
0

$$$$
O1c2c(ccc(OC)c2)C(=O)C=C1c1ccccc1OC
  MOE2014           2D

 21 23  0  0  0  0  0  0  0  0999 V2000
    0.0000    0.0000    0.0000 O   0  0  0  0  0  0  0  0  0  0  0  0
    1.5000   -0.0050    0.0000 C   0  0  0  0  0  0  0  0  0  0  0  0
    2.2540    1.2920    0.0000 C   0  0  0  0  0  0  0  0  0  0  0  0
    3.7540    1.2880    0.0000 C   0  0  0  0  0  0  0  0  0  0  0  0
    4.5000   -0.0140    0.0000 C   0  0  0  0  0  0  0  0  0  0  0  0
    3.7460   -1.3100    0.0000 C   0  0  0  0  0  0  0  0  0  0  0  0
    4.4920   -2.6120    0.0000 O   0  0  0  0  0  0  0  0  0  0  0  0
    5.9920   -2.6160    0.0000 C   0  0  0  0  0  0  0  0  0  0  0  0
    2.2460   -1.3060    0.0000 C   0  0  0  0  0  0  0  0  0  0  0  0
    1.5080    2.5940    0.0000 C   0  0  0  0  0  0  0  0  0  0  0  0
    2.2620    3.8900    0.0000 O   0  0  0  0  0  0  0  0  0  0  0  0
    0.0080    2.5980    0.0000 C   0  0  0  0  0  0  0  0  0  0  0  0
   -0.7460    1.3010    0.0000 C   0  0  0  0  0  0  0  0  0  0  0  0
   -2.2460    1.3060    0.0000 C   0  0  0  0  0  0  0  0  0  0  0  0
   -3.0000    0.0090    0.0000 C   0  0  0  0  0  0  0  0  0  0  0  0
   -4.5000    0.0140    0.0000 C   0  0  0  0  0  0  0  0  0  0  0  0
   -5.2460    1.3150    0.0000 C   0  0  0  0  0  0  0  0  0  0  0  0
   -4.4920    2.6120    0.0000 C   0  0  0  0  0  0  0  0  0  0  0  0
   -2.9920    2.6070    0.0000 C   0  0  0  0  0  0  0  0  0  0  0  0
   -2.2380    3.9040    0.0000 O   0  0  0  0  0  0  0  0  0  0  0  0
   -2.9840    5.2050    0.0000 C   0  0  0  0  0  0  0  0  0  0  0  0
  1  2  1  0  0  0  0
  1 13  1  0  0  0  0
  2  3  1  0  0  0  0
  2  9  2  0  0  0  0
  3  4  2  0  0  0  0
  3 10  1  0  0  0  0
  4  5  1  0  0  0  0
  5  6  2  0  0  0  0
  6  7  1  0  0  0  0
  6  9  1  0  0  0  0
  7  8  1  0  0  0  0
 10 11  2  0  0  0  0
 10 12  1  0  0  0  0
 12 13  2  0  0  0  0
 13 14  1  0  0  0  0
 14 15  1  0  0  0  0
 14 19  2  0  0  0  0
 15 16  2  0  0  0  0
 16 17  1  0  0  0  0
 17 18  2  0  0  0  0
 18 19  1  0  0  0  0
 19 20  1  0  0  0  0
 20 21  1  0  0  0  0
M  END
>  <Index>
141

>  <Binary_Characterization>
0

$$$$
O1c2c(ccc(OC)c2)C(=O)C=C1c1cc(OC)ccc1
  MOE2014           2D

 21 23  0  0  0  0  0  0  0  0999 V2000
    0.0000    0.0000    0.0000 O   0  0  0  0  0  0  0  0  0  0  0  0
    1.2990    0.7500    0.0000 C   0  0  0  0  0  0  0  0  0  0  0  0
    1.3000    2.2500    0.0000 C   0  0  0  0  0  0  0  0  0  0  0  0
    2.5990    2.9990    0.0000 C   0  0  0  0  0  0  0  0  0  0  0  0
    3.8980    2.2490    0.0000 C   0  0  0  0  0  0  0  0  0  0  0  0
    3.8970    0.7490    0.0000 C   0  0  0  0  0  0  0  0  0  0  0  0
    5.1960   -0.0010    0.0000 O   0  0  0  0  0  0  0  0  0  0  0  0
    6.4950    0.7490    0.0000 C   0  0  0  0  0  0  0  0  0  0  0  0
    2.5980   -0.0010    0.0000 C   0  0  0  0  0  0  0  0  0  0  0  0
    0.0010    3.0000    0.0000 C   0  0  0  0  0  0  0  0  0  0  0  0
    0.0010    4.5000    0.0000 O   0  0  0  0  0  0  0  0  0  0  0  0
   -1.2990    2.2500    0.0000 C   0  0  0  0  0  0  0  0  0  0  0  0
   -1.2990    0.7500    0.0000 C   0  0  0  0  0  0  0  0  0  0  0  0
   -2.5980    0.0010    0.0000 C   0  0  0  0  0  0  0  0  0  0  0  0
   -3.8970    0.7510    0.0000 C   0  0  0  0  0  0  0  0  0  0  0  0
   -5.1960    0.0010    0.0000 C   0  0  0  0  0  0  0  0  0  0  0  0
   -6.4950    0.7510    0.0000 O   0  0  0  0  0  0  0  0  0  0  0  0
   -7.7940    0.0020    0.0000 C   0  0  0  0  0  0  0  0  0  0  0  0
   -5.1960   -1.4990    0.0000 C   0  0  0  0  0  0  0  0  0  0  0  0
   -3.8980   -2.2490    0.0000 C   0  0  0  0  0  0  0  0  0  0  0  0
   -2.5980   -1.4990    0.0000 C   0  0  0  0  0  0  0  0  0  0  0  0
  1  2  1  0  0  0  0
  1 13  1  0  0  0  0
  2  3  1  0  0  0  0
  2  9  2  0  0  0  0
  3  4  2  0  0  0  0
  3 10  1  0  0  0  0
  4  5  1  0  0  0  0
  5  6  2  0  0  0  0
  6  7  1  0  0  0  0
  6  9  1  0  0  0  0
  7  8  1  0  0  0  0
 10 11  2  0  0  0  0
 10 12  1  0  0  0  0
 12 13  2  0  0  0  0
 13 14  1  0  0  0  0
 14 15  1  0  0  0  0
 14 21  2  0  0  0  0
 15 16  2  0  0  0  0
 16 17  1  0  0  0  0
 16 19  1  0  0  0  0
 17 18  1  0  0  0  0
 19 20  2  0  0  0  0
 20 21  1  0  0  0  0
M  END
>  <Index>
142

>  <Binary_Characterization>
0

$$$$
O1c2c(ccc(O)c2O)C(=O)C=C1c1ccccc1
  MOE2014           2D

 19 21  0  0  0  0  0  0  0  0999 V2000
    0.0000    0.0000    0.0000 O   0  0  0  0  0  0  0  0  0  0  0  0
    1.5000    0.0070    0.0000 C   0  0  0  0  0  0  0  0  0  0  0  0
    2.2430    1.3100    0.0000 C   0  0  0  0  0  0  0  0  0  0  0  0
    3.7430    1.3180    0.0000 C   0  0  0  0  0  0  0  0  0  0  0  0
    4.5000    0.0220    0.0000 C   0  0  0  0  0  0  0  0  0  0  0  0
    3.7560   -1.2800    0.0000 C   0  0  0  0  0  0  0  0  0  0  0  0
    4.5130   -2.5760    0.0000 O   0  0  0  0  0  0  0  0  0  0  0  0
    2.2560   -1.2880    0.0000 C   0  0  0  0  0  0  0  0  0  0  0  0
    1.5130   -2.5910    0.0000 O   0  0  0  0  0  0  0  0  0  0  0  0
    1.4870    2.6060    0.0000 C   0  0  0  0  0  0  0  0  0  0  0  0
    2.2310    3.9080    0.0000 O   0  0  0  0  0  0  0  0  0  0  0  0
   -0.0130    2.5980    0.0000 C   0  0  0  0  0  0  0  0  0  0  0  0
   -0.7560    1.2950    0.0000 C   0  0  0  0  0  0  0  0  0  0  0  0
   -2.2560    1.2880    0.0000 C   0  0  0  0  0  0  0  0  0  0  0  0
   -3.0000   -0.0150    0.0000 C   0  0  0  0  0  0  0  0  0  0  0  0
   -4.5000   -0.0220    0.0000 C   0  0  0  0  0  0  0  0  0  0  0  0
   -5.2560    1.2730    0.0000 C   0  0  0  0  0  0  0  0  0  0  0  0
   -4.5130    2.5760    0.0000 C   0  0  0  0  0  0  0  0  0  0  0  0
   -3.0130    2.5830    0.0000 C   0  0  0  0  0  0  0  0  0  0  0  0
  1  2  1  0  0  0  0
  1 13  1  0  0  0  0
  2  3  1  0  0  0  0
  2  8  2  0  0  0  0
  3  4  2  0  0  0  0
  3 10  1  0  0  0  0
  4  5  1  0  0  0  0
  5  6  2  0  0  0  0
  6  7  1  0  0  0  0
  6  8  1  0  0  0  0
  8  9  1  0  0  0  0
 10 11  2  0  0  0  0
 10 12  1  0  0  0  0
 12 13  2  0  0  0  0
 13 14  1  0  0  0  0
 14 15  1  0  0  0  0
 14 19  2  0  0  0  0
 15 16  2  0  0  0  0
 16 17  1  0  0  0  0
 17 18  2  0  0  0  0
 18 19  1  0  0  0  0
M  END
>  <Index>
143

>  <Binary_Characterization>
0

$$$$
ClCCn1c2c(nc1)N(C)C(=O)N(C)C2=O
  MOE2014           2D

 16 17  0  0  0  0  0  0  0  0999 V2000
    0.0000    0.0000    0.0000 Cl  0  0  0  0  0  0  0  0  0  0  0  0
   -1.4180    0.4890    0.0000 C   0  0  0  0  0  0  0  0  0  0  0  0
   -2.5510   -0.4940    0.0000 C   0  0  0  0  0  0  0  0  0  0  0  0
   -3.9690   -0.0050    0.0000 N   0  0  0  0  0  0  0  0  0  0  0  0
   -5.1980   -0.8650    0.0000 C   0  0  0  0  0  0  0  0  0  0  0  0
   -6.3950    0.0390    0.0000 C   0  0  0  0  0  0  0  0  0  0  0  0
   -5.9060    1.4570    0.0000 N   0  0  0  0  0  0  0  0  0  0  0  0
   -4.4060    1.4300    0.0000 C   0  0  0  0  0  0  0  0  0  0  0  0
   -7.7760   -0.5460    0.0000 N   0  0  0  0  0  0  0  0  0  0  0  0
   -8.9740    0.3570    0.0000 C   0  0  0  0  0  0  0  0  0  0  0  0
   -7.9600   -2.0350    0.0000 C   0  0  0  0  0  0  0  0  0  0  0  0
   -9.3410   -2.6200    0.0000 O   0  0  0  0  0  0  0  0  0  0  0  0
   -6.7630   -2.9380    0.0000 N   0  0  0  0  0  0  0  0  0  0  0  0
   -6.9460   -4.4270    0.0000 C   0  0  0  0  0  0  0  0  0  0  0  0
   -5.3820   -2.3530    0.0000 C   0  0  0  0  0  0  0  0  0  0  0  0
   -4.1840   -3.2570    0.0000 O   0  0  0  0  0  0  0  0  0  0  0  0
  1  2  1  0  0  0  0
  2  3  1  0  0  0  0
  3  4  1  0  0  0  0
  4  5  1  0  0  0  0
  4  8  1  0  0  0  0
  5  6  2  0  0  0  0
  5 15  1  0  0  0  0
  6  7  1  0  0  0  0
  6  9  1  0  0  0  0
  7  8  2  0  0  0  0
  9 10  1  0  0  0  0
  9 11  1  0  0  0  0
 11 12  2  0  0  0  0
 11 13  1  0  0  0  0
 13 14  1  0  0  0  0
 13 15  1  0  0  0  0
 15 16  2  0  0  0  0
M  END
>  <Index>
144

>  <Binary_Characterization>
0

$$$$
Clc1cc2nc(cc(O)c2cc1)C(O)=O
  MOE2014           2D

 15 16  0  0  0  0  0  0  0  0999 V2000
    0.0000    0.0000    0.0000 Cl  0  0  0  0  0  0  0  0  0  0  0  0
    1.3030    0.7420    0.0000 C   0  0  0  0  0  0  0  0  0  0  0  0
    2.5980   -0.0150    0.0000 C   0  0  0  0  0  0  0  0  0  0  0  0
    3.9010    0.7280    0.0000 C   0  0  0  0  0  0  0  0  0  0  0  0
    5.1960   -0.0300    0.0000 N   0  0  0  0  0  0  0  0  0  0  0  0
    6.4990    0.7130    0.0000 C   0  0  0  0  0  0  0  0  0  0  0  0
    6.5080    2.2130    0.0000 C   0  0  0  0  0  0  0  0  0  0  0  0
    5.2130    2.9700    0.0000 C   0  0  0  0  0  0  0  0  0  0  0  0
    5.2220    4.4700    0.0000 O   0  0  0  0  0  0  0  0  0  0  0  0
    3.9100    2.2270    0.0000 C   0  0  0  0  0  0  0  0  0  0  0  0
    2.6150    2.9850    0.0000 C   0  0  0  0  0  0  0  0  0  0  0  0
    1.3120    2.2420    0.0000 C   0  0  0  0  0  0  0  0  0  0  0  0
    7.7940   -0.0450    0.0000 C   0  0  0  0  0  0  0  0  0  0  0  0
    9.0970    0.6980    0.0000 O   0  0  0  0  0  0  0  0  0  0  0  0
    7.7850   -1.5450    0.0000 O   0  0  0  0  0  0  0  0  0  0  0  0
  1  2  1  0  0  0  0
  2  3  1  0  0  0  0
  2 12  2  0  0  0  0
  3  4  2  0  0  0  0
  4  5  1  0  0  0  0
  4 10  1  0  0  0  0
  5  6  2  0  0  0  0
  6  7  1  0  0  0  0
  6 13  1  0  0  0  0
  7  8  2  0  0  0  0
  8  9  1  0  0  0  0
  8 10  1  0  0  0  0
 10 11  2  0  0  0  0
 11 12  1  0  0  0  0
 13 14  1  0  0  0  0
 13 15  2  0  0  0  0
M  END
>  <Index>
145

>  <Binary_Characterization>
0

$$$$
O1[C@H]([C@@]2([C@@]3(O[C@@H]3C1=O)[C@]1([C@H](CC2)[C@]2([C@@H](CC1=O)C(C)(C)[C@H](OC(=O)C)C[C@@H]2OC(=O)C)C)C)C)c1ccoc1
  MOE2014           3D

 39 44  0  0  1  0  0  0  0  0999 V2000
    0.0000    0.0000   -0.1800 O   0  0  0  0  0  0  0  0  0  0  0  0
    0.3970    1.4450   -0.1310 C   0  0  2  0  0  0  0  0  0  0  0  0
    1.7250    1.0350    0.4350 C   0  0  2  0  0  0  0  0  0  0  0  0
    2.3560    0.0070   -0.3540 C   0  0  2  0  0  0  0  0  0  0  0  0
    2.4240   -1.1650    1.1980 O   0  0  0  0  0  0  0  0  0  0  0  0
    1.6760   -1.2470   -0.5060 C   0  0  2  0  0  0  0  0  0  0  0  0
    0.2350   -1.4810   -0.1610 C   0  0  0  0  0  0  0  0  0  0  0  0
   -0.6440   -2.6970    0.0000 O   0  0  0  0  0  0  0  0  0  0  0  0
    3.7970    0.0150   -0.4290 C   0  0  1  0  0  0  0  0  0  0  0  0
    4.4930    1.3020   -0.1020 C   0  0  2  0  0  0  0  0  0  0  0  0
    3.7340    2.5730   -0.3440 C   0  0  0  0  0  0  0  0  0  0  0  0
    2.5920    2.2520    0.5740 C   0  0  0  0  0  0  0  0  0  0  0  0
    5.9870    1.3680    0.0000 C   0  0  1  0  0  0  0  0  0  0  0  0
    6.7870    0.1000    0.0000 C   0  0  1  0  0  0  0  0  0  0  0  0
    6.0880   -1.2270    0.0000 C   0  0  0  0  0  0  0  0  0  0  0  0
    4.5890   -1.2860    0.0000 C   0  0  0  0  0  0  0  0  0  0  0  0
    3.8800   -2.6070    0.0000 O   0  0  0  0  0  0  0  0  0  0  0  0
    8.2860    0.1580    0.0000 C   0  0  0  0  0  0  0  0  0  0  0  0
    9.6340   -0.4990    0.0000 C   0  0  0  0  0  0  0  0  0  0  0  0
    8.4220   -1.3350    0.0000 C   0  0  0  0  0  0  0  0  0  0  0  0
    8.9850    1.4850    0.0000 C   0  0  2  0  0  0  0  0  0  0  0  0
   10.4830    1.5430    0.0000 O   0  0  0  0  0  0  0  0  0  0  0  0
   11.1820    2.8700    0.0000 C   0  0  0  0  0  0  0  0  0  0  0  0
   12.6810    2.9280    0.0000 O   0  0  0  0  0  0  0  0  0  0  0  0
   10.3820    4.1390    0.0000 C   0  0  0  0  0  0  0  0  0  0  0  0
    8.1850    2.7530    0.0000 C   0  0  0  0  0  0  0  0  0  0  0  0
    6.6860    2.6950    0.0000 C   0  0  2  0  0  0  0  0  0  0  0  0
    5.8860    3.9640    0.0000 O   0  0  0  0  0  0  0  0  0  0  0  0
    6.5850    5.2910    0.0000 C   0  0  0  0  0  0  0  0  0  0  0  0
    5.7850    6.5600    0.0000 O   0  0  0  0  0  0  0  0  0  0  0  0
    8.0840    5.3500    0.0000 C   0  0  0  0  0  0  0  0  0  0  0  0
    5.1340    2.6020    0.0000 C   0  0  0  0  0  0  0  0  0  0  0  0
    5.2970    0.0050    0.0000 C   0  0  0  0  0  0  0  0  0  0  0  0
    1.2210    2.4480    0.0000 C   0  0  0  0  0  0  0  0  0  0  0  0
   -0.3240    2.7610    0.0000 C   0  0  0  0  0  0  0  0  0  0  0  0
   -1.8120    2.9510    0.0000 C   0  0  0  0  0  0  0  0  0  0  0  0
   -2.0910    4.4250    0.0000 C   0  0  0  0  0  0  0  0  0  0  0  0
   -0.7750    5.1450    0.0000 O   0  0  0  0  0  0  0  0  0  0  0  0
    0.3170    4.1170    0.0000 C   0  0  0  0  0  0  0  0  0  0  0  0
  1  2  1  0  0  0  0
  1  7  1  0  0  0  0
  2  3  1  0  0  0  0
  2 35  1  0  0  0  0
  3  4  1  0  0  0  0
  3 12  1  0  0  0  0
  3 34  1  0  0  0  0
  4  5  1  0  0  0  0
  4  6  1  0  0  0  0
  4  9  1  0  0  0  0
  5  6  1  0  0  0  0
  6  7  1  0  0  0  0
  7  8  2  0  0  0  0
  9 10  1  0  0  0  0
  9 16  1  0  0  0  0
  9 33  1  0  0  0  0
 10 11  1  0  0  0  0
 10 13  1  0  0  0  0
 11 12  1  0  0  0  0
 13 14  1  0  0  0  0
 13 27  1  0  0  0  0
 13 32  1  0  0  0  0
 14 15  1  6  0  0  0
 14 18  1  0  0  0  0
 15 16  1  0  0  0  0
 16 17  2  0  0  0  0
 18 19  1  0  0  0  0
 18 20  1  0  0  0  0
 18 21  1  0  0  0  0
 21 22  1  1  0  0  0
 21 26  1  0  0  0  0
 22 23  1  0  0  0  0
 23 24  2  0  0  0  0
 23 25  1  0  0  0  0
 26 27  1  0  0  0  0
 27 28  1  1  0  0  0
 28 29  1  0  0  0  0
 29 30  2  0  0  0  0
 29 31  1  0  0  0  0
 35 36  1  0  0  0  0
 35 39  2  0  0  0  0
 36 37  2  0  0  0  0
 37 38  1  0  0  0  0
 38 39  1  0  0  0  0
M  END
>  <Index>
146

>  <Binary_Characterization>
0

$$$$
O1[C@@H]([C@@]2([C@@]3(O[C@@H]3C1=O)[C@@]1([C@@H](CC2)[C@@]2([C@@H](C[C@H]1O)C(C)(C)[C@H](OC(=O)C)C[C@@H]2OC(=O)C)C)C)C)c1ccoc1
  MOE2014           3D

 39 44  0  0  1  0  0  0  0  0999 V2000
    0.0000    0.0000   -0.1800 O   0  0  0  0  0  0  0  0  0  0  0  0
    0.3970    1.4450   -0.1310 C   0  0  1  0  0  0  0  0  0  0  0  0
    1.7250    1.0350    0.4350 C   0  0  2  0  0  0  0  0  0  0  0  0
    2.3560    0.0070   -0.3540 C   0  0  2  0  0  0  0  0  0  0  0  0
    2.4240   -1.1650    1.1980 O   0  0  0  0  0  0  0  0  0  0  0  0
    1.6760   -1.2470   -0.5060 C   0  0  2  0  0  0  0  0  0  0  0  0
    0.2350   -1.4810   -0.1610 C   0  0  0  0  0  0  0  0  0  0  0  0
   -0.6440   -2.6970    0.0000 O   0  0  0  0  0  0  0  0  0  0  0  0
    3.7970    0.0150   -0.4290 C   0  0  2  0  0  0  0  0  0  0  0  0
    4.4930    1.3020   -0.1020 C   0  0  1  0  0  0  0  0  0  0  0  0
    3.7340    2.5730   -0.3440 C   0  0  0  0  0  0  0  0  0  0  0  0
    2.5920    2.2520    0.5740 C   0  0  0  0  0  0  0  0  0  0  0  0
    5.9870    1.3680    0.0000 C   0  0  2  0  0  0  0  0  0  0  0  0
    6.7870    0.1000    0.0000 C   0  0  1  0  0  0  0  0  0  0  0  0
    6.0880   -1.2270    0.0000 C   0  0  0  0  0  0  0  0  0  0  0  0
    4.5890   -1.2860    0.0000 C   0  0  1  0  0  0  0  0  0  0  0  0
    3.8800   -2.6070    0.0000 O   0  0  0  0  0  0  0  0  0  0  0  0
    8.2860    0.1580    0.0000 C   0  0  0  0  0  0  0  0  0  0  0  0
    9.6340   -0.4990    0.0000 C   0  0  0  0  0  0  0  0  0  0  0  0
    8.4220   -1.3350    0.0000 C   0  0  0  0  0  0  0  0  0  0  0  0
    8.9850    1.4850    0.0000 C   0  0  2  0  0  0  0  0  0  0  0  0
   10.4830    1.5430    0.0000 O   0  0  0  0  0  0  0  0  0  0  0  0
   11.1820    2.8700    0.0000 C   0  0  0  0  0  0  0  0  0  0  0  0
   12.6810    2.9280    0.0000 O   0  0  0  0  0  0  0  0  0  0  0  0
   10.3820    4.1390    0.0000 C   0  0  0  0  0  0  0  0  0  0  0  0
    8.1850    2.7530    0.0000 C   0  0  0  0  0  0  0  0  0  0  0  0
    6.6860    2.6950    0.0000 C   0  0  2  0  0  0  0  0  0  0  0  0
    5.8860    3.9640    0.0000 O   0  0  0  0  0  0  0  0  0  0  0  0
    6.5850    5.2910    0.0000 C   0  0  0  0  0  0  0  0  0  0  0  0
    5.7850    6.5600    0.0000 O   0  0  0  0  0  0  0  0  0  0  0  0
    8.0840    5.3500    0.0000 C   0  0  0  0  0  0  0  0  0  0  0  0
    5.1340    2.6020    0.0000 C   0  0  0  0  0  0  0  0  0  0  0  0
    5.2970    0.0050    0.0000 C   0  0  0  0  0  0  0  0  0  0  0  0
    1.2210    2.4480    0.0000 C   0  0  0  0  0  0  0  0  0  0  0  0
   -0.3240    2.7610    0.0000 C   0  0  0  0  0  0  0  0  0  0  0  0
   -1.8120    2.9510    0.0000 C   0  0  0  0  0  0  0  0  0  0  0  0
   -2.0910    4.4250    0.0000 C   0  0  0  0  0  0  0  0  0  0  0  0
   -0.7750    5.1450    0.0000 O   0  0  0  0  0  0  0  0  0  0  0  0
    0.3170    4.1170    0.0000 C   0  0  0  0  0  0  0  0  0  0  0  0
  1  2  1  0  0  0  0
  1  7  1  0  0  0  0
  2  3  1  0  0  0  0
  2 35  1  0  0  0  0
  3  4  1  0  0  0  0
  3 12  1  0  0  0  0
  3 34  1  0  0  0  0
  4  5  1  0  0  0  0
  4  6  1  0  0  0  0
  4  9  1  0  0  0  0
  5  6  1  0  0  0  0
  6  7  1  0  0  0  0
  7  8  2  0  0  0  0
  9 10  1  0  0  0  0
  9 16  1  0  0  0  0
  9 33  1  0  0  0  0
 10 11  1  0  0  0  0
 10 13  1  0  0  0  0
 11 12  1  0  0  0  0
 13 14  1  0  0  0  0
 13 27  1  0  0  0  0
 13 32  1  0  0  0  0
 14 15  1  6  0  0  0
 14 18  1  0  0  0  0
 15 16  1  0  0  0  0
 16 17  1  0  0  0  0
 18 19  1  0  0  0  0
 18 20  1  0  0  0  0
 18 21  1  0  0  0  0
 21 22  1  1  0  0  0
 21 26  1  0  0  0  0
 22 23  1  0  0  0  0
 23 24  2  0  0  0  0
 23 25  1  0  0  0  0
 26 27  1  0  0  0  0
 27 28  1  1  0  0  0
 28 29  1  0  0  0  0
 29 30  2  0  0  0  0
 29 31  1  0  0  0  0
 35 36  1  0  0  0  0
 35 39  2  0  0  0  0
 36 37  2  0  0  0  0
 37 38  1  0  0  0  0
 38 39  1  0  0  0  0
M  END
>  <Index>
147

>  <Binary_Characterization>
1

$$$$
O1[C@H]([C@]2([C@@]3(O[C@@H]3C1=O)[C@]1([C@@H](CC2)[C@]2([C@@H](C=C1)C(C)(C)C(=O)C=C2)C)C)C)c1ccoc1
  MOE2014           3D

 31 36  0  0  1  0  0  0  0  0999 V2000
    0.0000    0.0000   -0.1800 O   0  0  0  0  0  0  0  0  0  0  0  0
    0.4050   -1.4430   -0.1310 C   0  0  2  0  0  0  0  0  0  0  0  0
    1.7310   -1.0260    0.4350 C   0  0  1  0  0  0  0  0  0  0  0  0
    2.3560    0.0060   -0.3540 C   0  0  2  0  0  0  0  0  0  0  0  0
    2.4180    1.1780    1.1980 O   0  0  0  0  0  0  0  0  0  0  0  0
    1.6700    1.2560   -0.5060 C   0  0  2  0  0  0  0  0  0  0  0  0
    0.2270    1.4820   -0.1610 C   0  0  0  0  0  0  0  0  0  0  0  0
   -0.6580    2.6930    0.0000 O   0  0  0  0  0  0  0  0  0  0  0  0
    3.7970    0.0050   -0.4290 C   0  0  1  0  0  0  0  0  0  0  0  0
    4.5000   -1.2780   -0.1020 C   0  0  1  0  0  0  0  0  0  0  0  0
    3.7480   -2.5530   -0.3440 C   0  0  0  0  0  0  0  0  0  0  0  0
    2.6040   -2.2380    0.5740 C   0  0  0  0  0  0  0  0  0  0  0  0
    5.9940   -1.3360    0.0000 C   0  0  1  0  0  0  0  0  0  0  0  0
    6.7870   -0.0640    0.0000 C   0  0  1  0  0  0  0  0  0  0  0  0
    6.0810    1.2600    0.0000 C   0  0  0  0  0  0  0  0  0  0  0  0
    4.5820    1.3100    0.0000 C   0  0  0  0  0  0  0  0  0  0  0  0
    8.2860   -0.1140    0.0000 C   0  0  0  0  0  0  0  0  0  0  0  0
    8.4150    1.3800    0.0000 C   0  0  0  0  0  0  0  0  0  0  0  0
    9.6310    0.5500    0.0000 C   0  0  0  0  0  0  0  0  0  0  0  0
    8.9920   -1.4370    0.0000 C   0  0  0  0  0  0  0  0  0  0  0  0
   10.4910   -1.4870    0.0000 O   0  0  0  0  0  0  0  0  0  0  0  0
    8.1990   -2.7100    0.0000 C   0  0  0  0  0  0  0  0  0  0  0  0
    6.7000   -2.6600    0.0000 C   0  0  0  0  0  0  0  0  0  0  0  0
    5.1480   -2.5750    0.0000 C   0  0  0  0  0  0  0  0  0  0  0  0
    5.2970    0.0230    0.0000 C   0  0  0  0  0  0  0  0  0  0  0  0
    1.2340   -2.4410    0.0000 C   0  0  0  0  0  0  0  0  0  0  0  0
   -0.3090   -2.7630    0.0000 C   0  0  0  0  0  0  0  0  0  0  0  0
   -1.7960   -2.9600    0.0000 C   0  0  0  0  0  0  0  0  0  0  0  0
   -2.0670   -4.4360    0.0000 C   0  0  0  0  0  0  0  0  0  0  0  0
   -0.7480   -5.1500    0.0000 O   0  0  0  0  0  0  0  0  0  0  0  0
    0.3390   -4.1160    0.0000 C   0  0  0  0  0  0  0  0  0  0  0  0
  1  2  1  0  0  0  0
  1  7  1  0  0  0  0
  2  3  1  0  0  0  0
  2 27  1  0  0  0  0
  3  4  1  0  0  0  0
  3 12  1  0  0  0  0
  3 26  1  0  0  0  0
  4  5  1  0  0  0  0
  4  6  1  0  0  0  0
  4  9  1  0  0  0  0
  5  6  1  0  0  0  0
  6  7  1  0  0  0  0
  7  8  2  0  0  0  0
  9 10  1  0  0  0  0
  9 16  1  0  0  0  0
  9 25  1  0  0  0  0
 10 11  1  0  0  0  0
 10 13  1  0  0  0  0
 11 12  1  0  0  0  0
 13 23  1  0  0  0  0
 13 24  1  0  0  0  0
 14 13  1  1  0  0  0
 14 15  1  0  0  0  0
 14 17  1  0  0  0  0
 15 16  2  0  0  0  0
 17 18  1  0  0  0  0
 17 19  1  0  0  0  0
 17 20  1  0  0  0  0
 20 21  2  0  0  0  0
 20 22  1  0  0  0  0
 22 23  2  0  0  0  0
 27 28  1  0  0  0  0
 27 31  2  0  0  0  0
 28 29  2  0  0  0  0
 29 30  1  0  0  0  0
 30 31  1  0  0  0  0
M  END
>  <Index>
148

>  <Binary_Characterization>
0

$$$$
OC1=CC(=Cc2c(C1=O)c(O)c(O)cc2)C(O)=O
  MOE2014           2D

 18 19  0  0  0  0  0  0  0  0999 V2000
    0.0000    0.0000    0.0000 O   0  0  0  0  0  0  0  0  0  0  0  0
    0.1320   -1.4940    0.0000 C   0  0  0  0  0  0  0  0  0  0  0  0
    1.5360   -2.0230    0.0000 C   0  0  0  0  0  0  0  0  0  0  0  0
    1.9990   -3.4500    0.0000 C   0  0  0  0  0  0  0  0  0  0  0  0
    1.1720   -4.7010    0.0000 C   0  0  0  0  0  0  0  0  0  0  0  0
   -0.3220   -4.8340    0.0000 C   0  0  0  0  0  0  0  0  0  0  0  0
   -1.3590   -3.7480    0.0000 C   0  0  0  0  0  0  0  0  0  0  0  0
   -1.1570   -2.2610    0.0000 C   0  0  0  0  0  0  0  0  0  0  0  0
   -2.4080   -1.4340    0.0000 O   0  0  0  0  0  0  0  0  0  0  0  0
   -2.8160   -4.1020    0.0000 C   0  0  0  0  0  0  0  0  0  0  0  0
   -3.8520   -3.0170    0.0000 O   0  0  0  0  0  0  0  0  0  0  0  0
   -3.2380   -5.5410    0.0000 C   0  0  0  0  0  0  0  0  0  0  0  0
   -4.6960   -5.8960    0.0000 O   0  0  0  0  0  0  0  0  0  0  0  0
   -2.2020   -6.6270    0.0000 C   0  0  0  0  0  0  0  0  0  0  0  0
   -0.7440   -6.2730    0.0000 C   0  0  0  0  0  0  0  0  0  0  0  0
    3.4850   -3.6520    0.0000 C   0  0  0  0  0  0  0  0  0  0  0  0
    4.0530   -5.0400    0.0000 O   0  0  0  0  0  0  0  0  0  0  0  0
    4.4030   -2.4660    0.0000 O   0  0  0  0  0  0  0  0  0  0  0  0
  1  2  1  0  0  0  0
  2  3  2  0  0  0  0
  2  8  1  0  0  0  0
  3  4  1  0  0  0  0
  4  5  2  0  0  0  0
  4 16  1  0  0  0  0
  5  6  1  0  0  0  0
  6  7  1  0  0  0  0
  6 15  2  0  0  0  0
  7  8  1  0  0  0  0
  7 10  2  0  0  0  0
  8  9  2  0  0  0  0
 10 11  1  0  0  0  0
 10 12  1  0  0  0  0
 12 13  1  0  0  0  0
 12 14  2  0  0  0  0
 14 15  1  0  0  0  0
 16 17  1  0  0  0  0
 16 18  2  0  0  0  0
M  END
>  <Index>
149

>  <Binary_Characterization>
0

$$$$
O=C1N(C)C(=O)N(c2ncn(c12)CCO)C
  MOE2014           2D

 16 17  0  0  0  0  0  0  0  0999 V2000
    0.0000    0.0000    0.0000 O   0  0  0  0  0  0  0  0  0  0  0  0
   -0.7490    1.3000    0.0000 C   0  0  0  0  0  0  0  0  0  0  0  0
   -2.2490    1.3000    0.0000 N   0  0  0  0  0  0  0  0  0  0  0  0
   -3.0000    0.0020    0.0000 C   0  0  0  0  0  0  0  0  0  0  0  0
   -2.9980    2.6000    0.0000 C   0  0  0  0  0  0  0  0  0  0  0  0
   -4.4980    2.6010    0.0000 O   0  0  0  0  0  0  0  0  0  0  0  0
   -2.2480    3.8990    0.0000 N   0  0  0  0  0  0  0  0  0  0  0  0
   -0.7480    3.8980    0.0000 C   0  0  0  0  0  0  0  0  0  0  0  0
    0.2570    5.0120    0.0000 N   0  0  0  0  0  0  0  0  0  0  0  0
    1.6270    4.4010    0.0000 C   0  0  0  0  0  0  0  0  0  0  0  0
    1.4690    2.9090    0.0000 N   0  0  0  0  0  0  0  0  0  0  0  0
    0.0020    2.5980    0.0000 C   0  0  0  0  0  0  0  0  0  0  0  0
    2.5830    1.9050    0.0000 C   0  0  0  0  0  0  0  0  0  0  0  0
    4.0100    2.3670    0.0000 C   0  0  0  0  0  0  0  0  0  0  0  0
    5.1240    1.3630    0.0000 O   0  0  0  0  0  0  0  0  0  0  0  0
   -2.9970    5.1980    0.0000 C   0  0  0  0  0  0  0  0  0  0  0  0
  1  2  2  0  0  0  0
  2  3  1  0  0  0  0
  2 12  1  0  0  0  0
  3  4  1  0  0  0  0
  3  5  1  0  0  0  0
  5  6  2  0  0  0  0
  5  7  1  0  0  0  0
  7  8  1  0  0  0  0
  7 16  1  0  0  0  0
  8  9  1  0  0  0  0
  8 12  2  0  0  0  0
  9 10  2  0  0  0  0
 10 11  1  0  0  0  0
 11 12  1  0  0  0  0
 11 13  1  0  0  0  0
 13 14  1  0  0  0  0
 14 15  1  0  0  0  0
M  END
>  <Index>
150

>  <Binary_Characterization>
0

$$$$
O1C=CC(=O)c2c1cc(OC)cc2
  MOE2014           2D

 13 14  0  0  0  0  0  0  0  0999 V2000
    0.0000    0.0000    0.0000 O   0  0  0  0  0  0  0  0  0  0  0  0
   -1.5000    0.0000    0.0000 C   0  0  0  0  0  0  0  0  0  0  0  0
   -2.2500   -1.2990    0.0000 C   0  0  0  0  0  0  0  0  0  0  0  0
   -1.5000   -2.5980    0.0000 C   0  0  0  0  0  0  0  0  0  0  0  0
   -2.2500   -3.8970    0.0000 O   0  0  0  0  0  0  0  0  0  0  0  0
    0.0000   -2.5980    0.0000 C   0  0  0  0  0  0  0  0  0  0  0  0
    0.7500   -1.2990    0.0000 C   0  0  0  0  0  0  0  0  0  0  0  0
    2.2500   -1.2990    0.0000 C   0  0  0  0  0  0  0  0  0  0  0  0
    3.0000   -2.5980    0.0000 C   0  0  0  0  0  0  0  0  0  0  0  0
    4.5000   -2.5980    0.0000 O   0  0  0  0  0  0  0  0  0  0  0  0
    5.2500   -3.8970    0.0000 C   0  0  0  0  0  0  0  0  0  0  0  0
    2.2500   -3.8970    0.0000 C   0  0  0  0  0  0  0  0  0  0  0  0
    0.7500   -3.8970    0.0000 C   0  0  0  0  0  0  0  0  0  0  0  0
  1  2  1  0  0  0  0
  1  7  1  0  0  0  0
  2  3  2  0  0  0  0
  3  4  1  0  0  0  0
  4  5  2  0  0  0  0
  4  6  1  0  0  0  0
  6  7  1  0  0  0  0
  6 13  2  0  0  0  0
  7  8  2  0  0  0  0
  8  9  1  0  0  0  0
  9 10  1  0  0  0  0
  9 12  2  0  0  0  0
 10 11  1  0  0  0  0
 12 13  1  0  0  0  0
M  END
>  <Index>
151

>  <Binary_Characterization>
0

$$$$
O=[N+]([O-])c1c2[nH]ncc2ccc1
  MOE2014           2D

 12 13  0  0  0  0  0  0  0  0999 V2000
    0.0000    0.0000    0.0000 O   0  0  0  0  0  0  0  0  0  0  0  0
   -1.2980   -0.7520    0.0000 N   0  3  0  0  0  0  0  0  0  0  0  0
   -1.2950   -2.2520    0.0000 O   0  5  0  0  0  0  0  0  0  0  0  0
   -2.5980   -0.0050    0.0000 C   0  0  0  0  0  0  0  0  0  0  0  0
   -3.8960   -0.7570    0.0000 C   0  0  0  0  0  0  0  0  0  0  0  0
   -4.2050   -2.2250    0.0000 N   0  0  0  0  0  0  0  0  0  0  0  0
   -5.6960   -2.3850    0.0000 N   0  0  0  0  0  0  0  0  0  0  0  0
   -6.3090   -1.0160    0.0000 C   0  0  0  0  0  0  0  0  0  0  0  0
   -5.1960   -0.0100    0.0000 C   0  0  0  0  0  0  0  0  0  0  0  0
   -5.1990    1.4900    0.0000 C   0  0  0  0  0  0  0  0  0  0  0  0
   -3.9010    2.2430    0.0000 C   0  0  0  0  0  0  0  0  0  0  0  0
   -2.6010    1.4950    0.0000 C   0  0  0  0  0  0  0  0  0  0  0  0
  1  2  2  0  0  0  0
  2  3  1  0  0  0  0
  2  4  1  0  0  0  0
  4  5  1  0  0  0  0
  4 12  2  0  0  0  0
  5  6  1  0  0  0  0
  5  9  2  0  0  0  0
  6  7  1  0  0  0  0
  7  8  2  0  0  0  0
  8  9  1  0  0  0  0
  9 10  1  0  0  0  0
 10 11  2  0  0  0  0
 11 12  1  0  0  0  0
M  CHG  1   2   1
M  CHG  1   3  -1
M  END
>  <Index>
152

>  <Binary_Characterization>
0

$$$$
O=C1c2cc(ccc2[C@]2([C@@H](C1)[C@@](CCC2)(C(OC)=O)C)C)C(C)C
  MOE2014           2D

 24 26  0  0  1  0  0  0  0  0999 V2000
    0.0000    0.0000    0.0000 O   0  0  0  0  0  0  0  0  0  0  0  0
    0.7490   -1.3000    0.0000 C   0  0  0  0  0  0  0  0  0  0  0  0
   -0.0020   -2.5980    0.0000 C   0  0  0  0  0  0  0  0  0  0  0  0
   -1.5020   -2.5970    0.0000 C   0  0  0  0  0  0  0  0  0  0  0  0
   -2.2530   -3.8960    0.0000 C   0  0  0  0  0  0  0  0  0  0  0  0
   -1.5030   -5.1950    0.0000 C   0  0  0  0  0  0  0  0  0  0  0  0
   -0.0030   -5.1960    0.0000 C   0  0  0  0  0  0  0  0  0  0  0  0
    0.7470   -3.8980    0.0000 C   0  0  0  0  0  0  0  0  0  0  0  0
    2.2470   -3.8990    0.0000 C   0  0  1  0  0  0  0  0  0  0  0  0
    2.9980   -2.6000    0.0000 C   0  0  1  0  0  0  0  0  0  0  0  0
    2.2490   -1.3000    0.0000 C   0  0  0  0  0  0  0  0  0  0  0  0
    4.4980   -2.6010    0.0000 C   0  0  1  0  0  0  0  0  0  0  0  0
    5.2470   -3.9010    0.0000 C   0  0  0  0  0  0  0  0  0  0  0  0
    4.4970   -5.1990    0.0000 C   0  0  0  0  0  0  0  0  0  0  0  0
    2.9970   -5.1980    0.0000 C   0  0  0  0  0  0  0  0  0  0  0  0
    5.7980   -1.8520    0.0000 C   0  0  0  0  0  0  0  0  0  0  0  0
    7.0960   -2.6030    0.0000 O   0  0  0  0  0  0  0  0  0  0  0  0
    8.3960   -1.8540    0.0000 C   0  0  0  0  0  0  0  0  0  0  0  0
    5.7990   -0.3520    0.0000 O   0  0  0  0  0  0  0  0  0  0  0  0
    4.4990   -1.1010    0.0000 C   0  0  0  0  0  0  0  0  0  0  0  0
    1.4970   -5.1970    0.0000 C   0  0  0  0  0  0  0  0  0  0  0  0
   -3.7530   -3.8950    0.0000 C   0  0  0  0  0  0  0  0  0  0  0  0
   -4.5030   -5.1930    0.0000 C   0  0  0  0  0  0  0  0  0  0  0  0
   -4.5020   -2.5950    0.0000 C   0  0  0  0  0  0  0  0  0  0  0  0
  1  2  2  0  0  0  0
  2  3  1  0  0  0  0
  2 11  1  0  0  0  0
  3  4  2  0  0  0  0
  3  8  1  0  0  0  0
  4  5  1  0  0  0  0
  5  6  2  0  0  0  0
  5 22  1  0  0  0  0
  6  7  1  0  0  0  0
  7  8  2  0  0  0  0
  8  9  1  0  0  0  0
  9 10  1  0  0  0  0
  9 15  1  0  0  0  0
  9 21  1  6  0  0  0
 10 11  1  1  0  0  0
 10 12  1  0  0  0  0
 12 13  1  0  0  0  0
 12 16  1  6  0  0  0
 12 20  1  1  0  0  0
 13 14  1  0  0  0  0
 14 15  1  0  0  0  0
 16 17  1  0  0  0  0
 16 19  2  0  0  0  0
 17 18  1  0  0  0  0
 22 23  1  0  0  0  0
 22 24  1  0  0  0  0
M  END
>  <Index>
153

>  <Binary_Characterization>
0

$$$$
O=C1[C@@H]2[C@H]3CC[C@H]([C@@H](CCCC(C)C)C)[C@]3(CC[C@H]2[C@]2(C(=C1)C[C@@H](O)CC2)C)C
  MOE2014           2D

 29 32  0  0  1  0  0  0  0  0999 V2000
    0.0000    0.0000    0.0000 O   0  0  0  0  0  0  0  0  0  0  0  0
   -0.0130    1.5000    0.0000 C   0  0  0  0  0  0  0  0  0  0  0  0
    1.2790    2.2610    0.0000 C   0  0  2  0  0  0  0  0  0  0  0  0
    2.5850    1.5220    0.0000 C   0  0  1  0  0  0  0  0  0  0  0  0
    2.9100    0.0580    0.0000 C   0  0  0  0  0  0  0  0  0  0  0  0
    4.4030   -0.0860    0.0000 C   0  0  0  0  0  0  0  0  0  0  0  0
    5.0010    1.2900    0.0000 C   0  0  2  0  0  0  0  0  0  0  0  0
    6.4650    1.6140    0.0000 C   0  0  1  0  0  0  0  0  0  0  0  0
    7.4790    0.5080    0.0000 C   0  0  0  0  0  0  0  0  0  0  0  0
    8.9430    0.8330    0.0000 C   0  0  0  0  0  0  0  0  0  0  0  0
    9.9560   -0.2730    0.0000 C   0  0  0  0  0  0  0  0  0  0  0  0
   11.4210    0.0520    0.0000 C   0  0  0  0  0  0  0  0  0  0  0  0
   12.4340   -1.0540    0.0000 C   0  0  0  0  0  0  0  0  0  0  0  0
   11.8720    1.4820    0.0000 C   0  0  0  0  0  0  0  0  0  0  0  0
    6.9160    3.0450    0.0000 C   0  0  0  0  0  0  0  0  0  0  0  0
    3.8770    2.2840    0.0000 C   0  0  1  0  0  0  0  0  0  0  0  0
    3.8640    3.7840    0.0000 C   0  0  0  0  0  0  0  0  0  0  0  0
    2.5590    4.5220    0.0000 C   0  0  0  0  0  0  0  0  0  0  0  0
    1.2660    3.7610    0.0000 C   0  0  1  0  0  0  0  0  0  0  0  0
   -0.0390    4.5000    0.0000 C   0  0  1  0  0  0  0  0  0  0  0  0
   -1.3320    3.7390    0.0000 C   0  0  0  0  0  0  0  0  0  0  0  0
   -1.3190    2.2390    0.0000 C   0  0  0  0  0  0  0  0  0  0  0  0
   -2.6370    4.4770    0.0000 C   0  0  0  0  0  0  0  0  0  0  0  0
   -2.6500    5.9770    0.0000 C   0  0  1  0  0  0  0  0  0  0  0  0
   -3.9560    6.7160    0.0000 O   0  0  0  0  0  0  0  0  0  0  0  0
   -1.3580    6.7380    0.0000 C   0  0  0  0  0  0  0  0  0  0  0  0
   -0.0520    6.0000    0.0000 C   0  0  0  0  0  0  0  0  0  0  0  0
    1.2530    5.2610    0.0000 C   0  0  0  0  0  0  0  0  0  0  0  0
    5.2310    2.9290    0.0000 C   0  0  0  0  0  0  0  0  0  0  0  0
  1  2  2  0  0  0  0
  2 22  1  0  0  0  0
  3  2  1  1  0  0  0
  3  4  1  0  0  0  0
  3 19  1  0  0  0  0
  4  5  1  6  0  0  0
  4 16  1  0  0  0  0
  5  6  1  0  0  0  0
  7  6  1  1  0  0  0
  7  8  1  0  0  0  0
  7 16  1  0  0  0  0
  8  9  1  0  0  0  0
  8 15  1  6  0  0  0
  9 10  1  0  0  0  0
 10 11  1  0  0  0  0
 11 12  1  0  0  0  0
 12 13  1  0  0  0  0
 12 14  1  0  0  0  0
 16 17  1  0  0  0  0
 16 29  1  1  0  0  0
 17 18  1  0  0  0  0
 19 18  1  6  0  0  0
 19 20  1  0  0  0  0
 20 21  1  0  0  0  0
 20 27  1  0  0  0  0
 20 28  1  6  0  0  0
 21 22  2  0  0  0  0
 21 23  1  0  0  0  0
 23 24  1  0  0  0  0
 24 25  1  1  0  0  0
 24 26  1  0  0  0  0
 26 27  1  0  0  0  0
M  END
>  <Index>
154

>  <Binary_Characterization>
0

$$$$
O=C1[C@@H]2[C@H]3CC[C@H]([C@@H](CCCC(C)C)C)[C@]3(CC[C@H]2[C@]2(C(=C1)C[C@@H](OC(=O)C)CC2)C)C
  MOE2014           2D

 32 35  0  0  1  0  0  0  0  0999 V2000
    0.0000    0.0000    0.0000 O   0  0  0  0  0  0  0  0  0  0  0  0
    0.0070    1.5000    0.0000 C   0  0  0  0  0  0  0  0  0  0  0  0
    1.3090    2.2440    0.0000 C   0  0  2  0  0  0  0  0  0  0  0  0
    2.6050    1.4880    0.0000 C   0  0  1  0  0  0  0  0  0  0  0  0
    2.9100    0.0200    0.0000 C   0  0  0  0  0  0  0  0  0  0  0  0
    4.4010   -0.1440    0.0000 C   0  0  0  0  0  0  0  0  0  0  0  0
    5.0170    1.2240    0.0000 C   0  0  2  0  0  0  0  0  0  0  0  0
    6.4860    1.5290    0.0000 C   0  0  1  0  0  0  0  0  0  0  0  0
    7.4850    0.4100    0.0000 C   0  0  0  0  0  0  0  0  0  0  0  0
    8.9530    0.7150    0.0000 C   0  0  0  0  0  0  0  0  0  0  0  0
    9.9520   -0.4040    0.0000 C   0  0  0  0  0  0  0  0  0  0  0  0
   11.4210   -0.0990    0.0000 C   0  0  0  0  0  0  0  0  0  0  0  0
   12.4190   -1.2180    0.0000 C   0  0  0  0  0  0  0  0  0  0  0  0
   11.8900    1.3260    0.0000 C   0  0  0  0  0  0  0  0  0  0  0  0
    6.9560    2.9540    0.0000 C   0  0  0  0  0  0  0  0  0  0  0  0
    3.9070    2.2330    0.0000 C   0  0  1  0  0  0  0  0  0  0  0  0
    3.9140    3.7330    0.0000 C   0  0  0  0  0  0  0  0  0  0  0  0
    2.6180    4.4880    0.0000 C   0  0  0  0  0  0  0  0  0  0  0  0
    1.3160    3.7440    0.0000 C   0  0  1  0  0  0  0  0  0  0  0  0
    0.0200    4.5000    0.0000 C   0  0  1  0  0  0  0  0  0  0  0  0
   -1.2820    3.7560    0.0000 C   0  0  0  0  0  0  0  0  0  0  0  0
   -1.2890    2.2560    0.0000 C   0  0  0  0  0  0  0  0  0  0  0  0
   -2.5780    4.5120    0.0000 C   0  0  0  0  0  0  0  0  0  0  0  0
   -2.5710    6.0120    0.0000 C   0  0  1  0  0  0  0  0  0  0  0  0
   -3.8670    6.7670    0.0000 O   0  0  0  0  0  0  0  0  0  0  0  0
   -3.8600    8.2670    0.0000 C   0  0  0  0  0  0  0  0  0  0  0  0
   -2.5580    9.0120    0.0000 O   0  0  0  0  0  0  0  0  0  0  0  0
   -5.1560    9.0230    0.0000 C   0  0  0  0  0  0  0  0  0  0  0  0
   -1.2690    6.7560    0.0000 C   0  0  0  0  0  0  0  0  0  0  0  0
    0.0270    6.0000    0.0000 C   0  0  0  0  0  0  0  0  0  0  0  0
    1.3230    5.2440    0.0000 C   0  0  0  0  0  0  0  0  0  0  0  0
    5.2690    2.8600    0.0000 C   0  0  0  0  0  0  0  0  0  0  0  0
  1  2  2  0  0  0  0
  2 22  1  0  0  0  0
  3  2  1  1  0  0  0
  3  4  1  0  0  0  0
  3 19  1  0  0  0  0
  4  5  1  6  0  0  0
  4 16  1  0  0  0  0
  5  6  1  0  0  0  0
  7  6  1  1  0  0  0
  7  8  1  0  0  0  0
  7 16  1  0  0  0  0
  8  9  1  0  0  0  0
  8 15  1  6  0  0  0
  9 10  1  0  0  0  0
 10 11  1  0  0  0  0
 11 12  1  0  0  0  0
 12 13  1  0  0  0  0
 12 14  1  0  0  0  0
 16 17  1  0  0  0  0
 16 32  1  1  0  0  0
 17 18  1  0  0  0  0
 19 18  1  6  0  0  0
 19 20  1  0  0  0  0
 20 21  1  0  0  0  0
 20 30  1  0  0  0  0
 20 31  1  6  0  0  0
 21 22  2  0  0  0  0
 21 23  1  0  0  0  0
 23 24  1  0  0  0  0
 24 25  1  1  0  0  0
 24 29  1  0  0  0  0
 25 26  1  0  0  0  0
 26 27  2  0  0  0  0
 26 28  1  0  0  0  0
 29 30  1  0  0  0  0
M  END
>  <Index>
155

>  <Binary_Characterization>
0

$$$$
O1[C@@H](C(OC)=O)[C@]2([C@]3(O[C@H]3C1=O)[C@@]1([C@H](CC2)[C@@]2([C@@H](C[C@@H]1O)C(C)(C)[C@H](OC(=O)C)C[C@@H]2OC(=O)C)C)C)C
  MOE2014           3D

 38 42  0  0  1  0  0  0  0  0999 V2000
    0.0000    0.0000   -0.1800 O   0  0  0  0  0  0  0  0  0  0  0  0
    0.4080    1.4430   -0.1310 C   0  0  1  0  0  0  0  0  0  0  0  0
   -0.3030    2.7630    0.0000 C   0  0  0  0  0  0  0  0  0  0  0  0
   -1.8030    2.8070    0.0000 O   0  0  0  0  0  0  0  0  0  0  0  0
   -2.5140    4.1280    0.0000 C   0  0  0  0  0  0  0  0  0  0  0  0
    0.4850    4.0390    0.0000 O   0  0  0  0  0  0  0  0  0  0  0  0
    1.7330    1.0230    0.4350 C   0  0  1  0  0  0  0  0  0  0  0  0
    2.3560   -0.0100   -0.3540 C   0  0  1  0  0  0  0  0  0  0  0  0
    2.4160   -1.1830    1.1980 O   0  0  0  0  0  0  0  0  0  0  0  0
    1.6670   -1.2590   -0.5060 C   0  0  1  0  0  0  0  0  0  0  0  0
    0.2240   -1.4830   -0.1610 C   0  0  0  0  0  0  0  0  0  0  0  0
   -0.6630   -2.6920    0.0000 O   0  0  0  0  0  0  0  0  0  0  0  0
    3.7970   -0.0130   -0.4290 C   0  0  2  0  0  0  0  0  0  0  0  0
    4.5020    1.2690   -0.1020 C   0  0  2  0  0  0  0  0  0  0  0  0
    3.7530    2.5460   -0.3440 C   0  0  0  0  0  0  0  0  0  0  0  0
    2.6080    2.2330    0.5740 C   0  0  0  0  0  0  0  0  0  0  0  0
    5.9970    1.3240    0.0000 C   0  0  2  0  0  0  0  0  0  0  0  0
    6.7870    0.0500    0.0000 C   0  0  1  0  0  0  0  0  0  0  0  0
    6.0790   -1.2720    0.0000 C   0  0  0  0  0  0  0  0  0  0  0  0
    4.5790   -1.3190    0.0000 C   0  0  2  0  0  0  0  0  0  0  0  0
    3.8600   -2.6360    0.0000 O   0  0  0  0  0  0  0  0  0  0  0  0
    8.2870    0.0980    0.0000 C   0  0  0  0  0  0  0  0  0  0  0  0
    8.4120   -1.3970    0.0000 C   0  0  0  0  0  0  0  0  0  0  0  0
    9.6300   -0.5690    0.0000 C   0  0  0  0  0  0  0  0  0  0  0  0
    8.9950    1.4190    0.0000 C   0  0  2  0  0  0  0  0  0  0  0  0
   10.4940    1.4660    0.0000 O   0  0  0  0  0  0  0  0  0  0  0  0
   11.2030    2.7880    0.0000 C   0  0  0  0  0  0  0  0  0  0  0  0
   10.4120    4.0630    0.0000 O   0  0  0  0  0  0  0  0  0  0  0  0
   12.7020    2.8350    0.0000 C   0  0  0  0  0  0  0  0  0  0  0  0
    8.2050    2.6930    0.0000 C   0  0  0  0  0  0  0  0  0  0  0  0
    6.7050    2.6460    0.0000 C   0  0  2  0  0  0  0  0  0  0  0  0
    5.9150    3.9210    0.0000 O   0  0  0  0  0  0  0  0  0  0  0  0
    6.6230    5.2430    0.0000 C   0  0  0  0  0  0  0  0  0  0  0  0
    8.1230    5.2900    0.0000 O   0  0  0  0  0  0  0  0  0  0  0  0
    5.8330    6.5180    0.0000 C   0  0  0  0  0  0  0  0  0  0  0  0
    5.1530    2.5650    0.0000 C   0  0  0  0  0  0  0  0  0  0  0  0
    5.2970   -0.0340    0.0000 C   0  0  0  0  0  0  0  0  0  0  0  0
    1.2390    2.4390    0.0000 C   0  0  0  0  0  0  0  0  0  0  0  0
  1  2  1  0  0  0  0
  1 11  1  0  0  0  0
  2  3  1  0  0  0  0
  2  7  1  0  0  0  0
  3  4  1  0  0  0  0
  3  6  2  0  0  0  0
  4  5  1  0  0  0  0
  7  8  1  0  0  0  0
  7 16  1  0  0  0  0
  7 38  1  0  0  0  0
  8  9  1  0  0  0  0
  8 10  1  0  0  0  0
  8 13  1  0  0  0  0
  9 10  1  0  0  0  0
 10 11  1  0  0  0  0
 11 12  2  0  0  0  0
 13 14  1  0  0  0  0
 13 20  1  0  0  0  0
 13 37  1  0  0  0  0
 14 15  1  0  0  0  0
 14 17  1  0  0  0  0
 15 16  1  0  0  0  0
 17 18  1  0  0  0  0
 17 31  1  0  0  0  0
 17 36  1  0  0  0  0
 18 19  1  6  0  0  0
 18 22  1  0  0  0  0
 19 20  1  0  0  0  0
 20 21  1  0  0  0  0
 22 23  1  0  0  0  0
 22 24  1  0  0  0  0
 22 25  1  0  0  0  0
 25 26  1  1  0  0  0
 25 30  1  0  0  0  0
 26 27  1  0  0  0  0
 27 28  2  0  0  0  0
 27 29  1  0  0  0  0
 30 31  1  0  0  0  0
 31 32  1  1  0  0  0
 32 33  1  0  0  0  0
 33 34  2  0  0  0  0
 33 35  1  0  0  0  0
M  END
>  <Index>
156

>  <Binary_Characterization>
0

$$$$
O1c2c(cccc2OC)C(=O)C=C1c1ccccc1OC
  MOE2014           2D

 21 23  0  0  0  0  0  0  0  0999 V2000
    0.0000    0.0000    0.0000 O   0  0  0  0  0  0  0  0  0  0  0  0
    1.5000   -0.0110    0.0000 C   0  0  0  0  0  0  0  0  0  0  0  0
    2.2600    1.2820    0.0000 C   0  0  0  0  0  0  0  0  0  0  0  0
    3.7600    1.2710    0.0000 C   0  0  0  0  0  0  0  0  0  0  0  0
    4.5000   -0.0340    0.0000 C   0  0  0  0  0  0  0  0  0  0  0  0
    3.7400   -1.3270    0.0000 C   0  0  0  0  0  0  0  0  0  0  0  0
    2.2400   -1.3160    0.0000 C   0  0  0  0  0  0  0  0  0  0  0  0
    1.4800   -2.6090    0.0000 O   0  0  0  0  0  0  0  0  0  0  0  0
    2.2210   -3.9140    0.0000 C   0  0  0  0  0  0  0  0  0  0  0  0
    1.5190    2.5870    0.0000 C   0  0  0  0  0  0  0  0  0  0  0  0
    2.2790    3.8800    0.0000 O   0  0  0  0  0  0  0  0  0  0  0  0
    0.0200    2.5980    0.0000 C   0  0  0  0  0  0  0  0  0  0  0  0
   -0.7400    1.3050    0.0000 C   0  0  0  0  0  0  0  0  0  0  0  0
   -2.2400    1.3160    0.0000 C   0  0  0  0  0  0  0  0  0  0  0  0
   -3.0000    0.0230    0.0000 C   0  0  0  0  0  0  0  0  0  0  0  0
   -4.5000    0.0340    0.0000 C   0  0  0  0  0  0  0  0  0  0  0  0
   -5.2400    1.3380    0.0000 C   0  0  0  0  0  0  0  0  0  0  0  0
   -4.4800    2.6320    0.0000 C   0  0  0  0  0  0  0  0  0  0  0  0
   -2.9800    2.6210    0.0000 C   0  0  0  0  0  0  0  0  0  0  0  0
   -2.2210    3.9140    0.0000 O   0  0  0  0  0  0  0  0  0  0  0  0
   -2.9610    5.2190    0.0000 C   0  0  0  0  0  0  0  0  0  0  0  0
  1  2  1  0  0  0  0
  1 13  1  0  0  0  0
  2  3  1  0  0  0  0
  2  7  2  0  0  0  0
  3  4  2  0  0  0  0
  3 10  1  0  0  0  0
  4  5  1  0  0  0  0
  5  6  2  0  0  0  0
  6  7  1  0  0  0  0
  7  8  1  0  0  0  0
  8  9  1  0  0  0  0
 10 11  2  0  0  0  0
 10 12  1  0  0  0  0
 12 13  2  0  0  0  0
 13 14  1  0  0  0  0
 14 15  1  0  0  0  0
 14 19  2  0  0  0  0
 15 16  2  0  0  0  0
 16 17  1  0  0  0  0
 17 18  2  0  0  0  0
 18 19  1  0  0  0  0
 19 20  1  0  0  0  0
 20 21  1  0  0  0  0
M  END
>  <Index>
157

>  <Binary_Characterization>
0

$$$$
O=C1N(C)C(=O)N(c2[nH]c(nc12)C1CCCC1)C
  MOE2014           2D

 18 20  0  0  0  0  0  0  0  0999 V2000
    0.0000    0.0000    0.0000 O   0  0  0  0  0  0  0  0  0  0  0  0
    0.0000    1.5000    0.0000 C   0  0  0  0  0  0  0  0  0  0  0  0
   -1.2990    2.2500    0.0000 N   0  0  0  0  0  0  0  0  0  0  0  0
   -2.5980    1.5000    0.0000 C   0  0  0  0  0  0  0  0  0  0  0  0
   -1.2990    3.7500    0.0000 C   0  0  0  0  0  0  0  0  0  0  0  0
   -2.5980    4.5000    0.0000 O   0  0  0  0  0  0  0  0  0  0  0  0
    0.0000    4.5000    0.0000 N   0  0  0  0  0  0  0  0  0  0  0  0
    1.2990    3.7500    0.0000 C   0  0  0  0  0  0  0  0  0  0  0  0
    2.7260    4.2140    0.0000 N   0  0  0  0  0  0  0  0  0  0  0  0
    3.6070    3.0000    0.0000 C   0  0  0  0  0  0  0  0  0  0  0  0
    2.7260    1.7860    0.0000 N   0  0  0  0  0  0  0  0  0  0  0  0
    1.2990    2.2500    0.0000 C   0  0  0  0  0  0  0  0  0  0  0  0
    5.1070    3.0000    0.0000 C   0  0  0  0  0  0  0  0  0  0  0  0
    5.9890    1.7860    0.0000 C   0  0  0  0  0  0  0  0  0  0  0  0
    7.4160    2.2500    0.0000 C   0  0  0  0  0  0  0  0  0  0  0  0
    7.4160    3.7500    0.0000 C   0  0  0  0  0  0  0  0  0  0  0  0
    5.9890    4.2140    0.0000 C   0  0  0  0  0  0  0  0  0  0  0  0
    0.0000    6.0000    0.0000 C   0  0  0  0  0  0  0  0  0  0  0  0
  1  2  2  0  0  0  0
  2  3  1  0  0  0  0
  2 12  1  0  0  0  0
  3  4  1  0  0  0  0
  3  5  1  0  0  0  0
  5  6  2  0  0  0  0
  5  7  1  0  0  0  0
  7  8  1  0  0  0  0
  7 18  1  0  0  0  0
  8  9  1  0  0  0  0
  8 12  2  0  0  0  0
  9 10  1  0  0  0  0
 10 11  2  0  0  0  0
 10 13  1  0  0  0  0
 11 12  1  0  0  0  0
 13 14  1  0  0  0  0
 13 17  1  0  0  0  0
 14 15  1  0  0  0  0
 15 16  1  0  0  0  0
 16 17  1  0  0  0  0
M  END
>  <Index>
158

>  <Binary_Characterization>
0

$$$$
O[C@@]1(CC[C@@H]2[C@@](CCCC2(C)C)(C)[C@H]1\C=C/C(=O)C)C
  MOE2014           2D

 20 21  0  0  1  0  0  0  0  0999 V2000
    0.0000    0.0000    0.0000 O   0  0  0  0  0  0  0  0  0  0  0  0
   -0.7430    1.3030    0.0000 C   0  0  2  0  0  0  0  0  0  0  0  0
   -2.0460    0.5600    0.0000 C   0  0  0  0  0  0  0  0  0  0  0  0
   -3.3410    1.3170    0.0000 C   0  0  0  0  0  0  0  0  0  0  0  0
   -3.3330    2.8170    0.0000 C   0  0  2  0  0  0  0  0  0  0  0  0
   -2.0300    3.5600    0.0000 C   0  0  1  0  0  0  0  0  0  0  0  0
   -2.0210    5.0600    0.0000 C   0  0  0  0  0  0  0  0  0  0  0  0
   -3.3160    5.8170    0.0000 C   0  0  0  0  0  0  0  0  0  0  0  0
   -4.6190    5.0740    0.0000 C   0  0  0  0  0  0  0  0  0  0  0  0
   -4.6280    3.5740    0.0000 C   0  0  0  0  0  0  0  0  0  0  0  0
   -5.3850    2.2790    0.0000 C   0  0  0  0  0  0  0  0  0  0  0  0
   -6.1280    3.5830    0.0000 C   0  0  0  0  0  0  0  0  0  0  0  0
   -0.7270    4.3030    0.0000 C   0  0  0  0  0  0  0  0  0  0  0  0
   -0.7350    2.8030    0.0000 C   0  0  1  0  0  0  0  0  0  0  0  0
    0.5680    3.5460    0.0000 C   0  0  0  0  0  0  0  0  0  0  0  0
    1.8630    2.7890    0.0000 C   0  0  0  0  0  0  0  0  0  0  0  0
    1.8550    1.2890    0.0000 C   0  0  0  0  0  0  0  0  0  0  0  0
    3.1500    0.5320    0.0000 O   0  0  0  0  0  0  0  0  0  0  0  0
    0.5520    0.5460    0.0000 C   0  0  0  0  0  0  0  0  0  0  0  0
    0.7570    1.2950    0.0000 C   0  0  0  0  0  0  0  0  0  0  0  0
  2  1  1  6  0  0  0
  2  3  1  0  0  0  0
  2 14  1  0  0  0  0
  2 20  1  1  0  0  0
  3  4  1  0  0  0  0
  5  4  1  1  0  0  0
  5  6  1  0  0  0  0
  5 10  1  0  0  0  0
  6  7  1  0  0  0  0
  6 13  1  1  0  0  0
  6 14  1  0  0  0  0
  7  8  1  0  0  0  0
  8  9  1  0  0  0  0
  9 10  1  0  0  0  0
 10 11  1  0  0  0  0
 10 12  1  0  0  0  0
 14 15  1  1  0  0  0
 15 16  2  0  0  0  0
 16 17  1  0  0  0  0
 17 18  2  0  0  0  0
 17 19  1  0  0  0  0
M  END
>  <Index>
159

>  <Binary_Characterization>
0

$$$$
O1[C@H]([C@@]2(C(=CC1=O)[C@]1(O)[C@H](CC2)[C@@]2(C)[C@@H](CC(O)=O)C(C)(C)C(=O)[C@@H](C1)C2=O)C)c1ccoc1
  MOE2014           2D

 34 38  0  0  1  0  0  0  0  0999 V2000
    0.1610   -0.0810    0.0000 O   0  0  0  0  0  0  0  0  0  0  0  0
    0.0550   -1.6060    0.0000 C   0  0  2  0  0  0  0  0  0  0  0  0
   -1.2800   -2.2490    0.0000 C   0  0  2  0  0  0  0  0  0  0  0  0
   -2.5450   -1.4130    0.0000 C   0  0  0  0  0  0  0  0  0  0  0  0
   -2.4240    0.0830    0.0000 C   0  0  0  0  0  0  0  0  0  0  0  0
   -1.0800    0.7390    0.0000 C   0  0  0  0  0  0  0  0  0  0  0  0
   -0.9860    2.2510    0.0000 O   0  0  0  0  0  0  0  0  0  0  0  0
   -3.8960   -2.0730    0.0000 C   0  0  2  0  0  0  0  0  0  0  0  0
   -3.4390   -0.6300    0.0000 O   0  0  0  0  0  0  0  0  0  0  0  0
   -4.0110   -3.5350    0.0000 C   0  0  2  0  0  0  0  0  0  0  0  0
   -2.7400   -4.4020    0.0000 C   0  0  0  0  0  0  0  0  0  0  0  0
   -1.4220   -3.7510    0.0000 C   0  0  0  0  0  0  0  0  0  0  0  0
   -5.7470   -3.8070    0.0000 C   0  0  1  0  0  0  0  0  0  0  0  0
   -5.2550   -5.2920    0.0000 C   0  0  0  0  0  0  0  0  0  0  0  0
   -6.2400   -2.1910    0.0000 C   0  0  1  0  0  0  0  0  0  0  0  0
   -7.8900   -2.2630    0.0000 C   0  0  0  0  0  0  0  0  0  0  0  0
   -8.7410   -1.0540    0.0000 C   0  0  0  0  0  0  0  0  0  0  0  0
   -8.3500    0.3440    0.0000 O   0  0  0  0  0  0  0  0  0  0  0  0
  -10.3210   -1.3340    0.0000 O   0  0  0  0  0  0  0  0  0  0  0  0
   -6.0710   -1.0530    0.0000 C   0  0  0  0  0  0  0  0  0  0  0  0
   -6.7080    0.3380    0.0000 C   0  0  0  0  0  0  0  0  0  0  0  0
   -4.8460   -0.0380    0.0000 C   0  0  0  0  0  0  0  0  0  0  0  0
   -7.0970   -1.8580    0.0000 C   0  0  0  0  0  0  0  0  0  0  0  0
   -8.7620   -2.2520    0.0000 O   0  0  0  0  0  0  0  0  0  0  0  0
   -6.4400   -3.3890    0.0000 C   0  0  1  0  0  0  0  0  0  0  0  0
   -4.8630   -2.9440    0.0000 C   0  0  0  0  0  0  0  0  0  0  0  0
   -7.0450   -4.5210    0.0000 C   0  0  0  0  0  0  0  0  0  0  0  0
   -8.0110   -5.6370    0.0000 O   0  0  0  0  0  0  0  0  0  0  0  0
   -0.0510   -3.0900    0.0000 C   0  0  0  0  0  0  0  0  0  0  0  0
    1.3520   -2.3730    0.0000 C   0  0  0  0  0  0  0  0  0  0  0  0
    1.5670   -3.8350    0.0000 C   0  0  0  0  0  0  0  0  0  0  0  0
    3.0490   -4.1110    0.0000 C   0  0  0  0  0  0  0  0  0  0  0  0
    3.7520   -2.7870    0.0000 O   0  0  0  0  0  0  0  0  0  0  0  0
    2.7250   -1.7050    0.0000 C   0  0  0  0  0  0  0  0  0  0  0  0
  1  2  1  0  0  0  0
  1  6  1  0  0  0  0
  2  3  1  0  0  0  0
  2 30  1  1  0  0  0
  3  4  1  0  0  0  0
  3 12  1  0  0  0  0
  3 29  1  6  0  0  0
  4  5  2  0  0  0  0
  4  8  1  0  0  0  0
  5  6  1  0  0  0  0
  6  7  2  0  0  0  0
  8  9  1  1  0  0  0
  8 10  1  0  0  0  0
  8 26  1  0  0  0  0
 10 11  1  6  0  0  0
 10 13  1  0  0  0  0
 11 12  1  0  0  0  0
 13 14  1  1  0  0  0
 13 15  1  0  0  0  0
 13 27  1  0  0  0  0
 15 16  1  1  0  0  0
 15 20  1  0  0  0  0
 16 17  1  0  0  0  0
 17 18  1  0  0  0  0
 17 19  2  0  0  0  0
 20 21  1  0  0  0  0
 20 22  1  0  0  0  0
 20 23  1  0  0  0  0
 23 24  2  0  0  0  0
 25 23  1  1  0  0  0
 25 26  1  0  0  0  0
 25 27  1  0  0  0  0
 27 28  2  0  0  0  0
 30 31  1  0  0  0  0
 30 34  2  0  0  0  0
 31 32  2  0  0  0  0
 32 33  1  0  0  0  0
 33 34  1  0  0  0  0
M  END
>  <Index>
160

>  <Binary_Characterization>
0

$$$$
Ic1c2O[C@@H]([C@@H](O)Cc2c(OC)cc1OC)c1cc(OC)c(OC)cc1
  MOE2014           2D

 26 28  0  0  1  0  0  0  0  0999 V2000
    0.0000    0.0000    0.0000 I   0  0  0  0  0  0  0  0  0  0  0  0
   -0.7540   -1.2970    0.0000 C   0  0  0  0  0  0  0  0  0  0  0  0
   -0.0080   -2.5980    0.0000 C   0  0  0  0  0  0  0  0  0  0  0  0
    1.4920   -2.6020    0.0000 O   0  0  0  0  0  0  0  0  0  0  0  0
    2.2390   -3.9040    0.0000 C   0  0  1  0  0  0  0  0  0  0  0  0
    1.4850   -5.2000    0.0000 C   0  0  1  0  0  0  0  0  0  0  0  0
    2.2310   -6.5020    0.0000 O   0  0  0  0  0  0  0  0  0  0  0  0
   -0.0150   -5.1960    0.0000 C   0  0  0  0  0  0  0  0  0  0  0  0
   -0.7610   -3.8950    0.0000 C   0  0  0  0  0  0  0  0  0  0  0  0
   -2.2610   -3.8910    0.0000 C   0  0  0  0  0  0  0  0  0  0  0  0
   -3.0150   -5.1870    0.0000 O   0  0  0  0  0  0  0  0  0  0  0  0
   -4.5150   -5.1830    0.0000 C   0  0  0  0  0  0  0  0  0  0  0  0
   -3.0080   -2.5890    0.0000 C   0  0  0  0  0  0  0  0  0  0  0  0
   -2.2540   -1.2930    0.0000 C   0  0  0  0  0  0  0  0  0  0  0  0
   -3.0000    0.0090    0.0000 O   0  0  0  0  0  0  0  0  0  0  0  0
   -4.5000    0.0130    0.0000 C   0  0  0  0  0  0  0  0  0  0  0  0
    3.7390   -3.9080    0.0000 C   0  0  0  0  0  0  0  0  0  0  0  0
    4.4920   -2.6110    0.0000 C   0  0  0  0  0  0  0  0  0  0  0  0
    5.9920   -2.6150    0.0000 C   0  0  0  0  0  0  0  0  0  0  0  0
    6.7460   -1.3190    0.0000 O   0  0  0  0  0  0  0  0  0  0  0  0
    6.0000   -0.0170    0.0000 C   0  0  0  0  0  0  0  0  0  0  0  0
    6.7390   -3.9170    0.0000 C   0  0  0  0  0  0  0  0  0  0  0  0
    8.2390   -3.9210    0.0000 O   0  0  0  0  0  0  0  0  0  0  0  0
    8.9850   -5.2220    0.0000 C   0  0  0  0  0  0  0  0  0  0  0  0
    5.9850   -5.2130    0.0000 C   0  0  0  0  0  0  0  0  0  0  0  0
    4.4850   -5.2090    0.0000 C   0  0  0  0  0  0  0  0  0  0  0  0
  1  2  1  0  0  0  0
  2  3  2  0  0  0  0
  2 14  1  0  0  0  0
  3  4  1  0  0  0  0
  3  9  1  0  0  0  0
  4  5  1  0  0  0  0
  5  6  1  0  0  0  0
  5 17  1  6  0  0  0
  6  7  1  1  0  0  0
  6  8  1  0  0  0  0
  8  9  1  0  0  0  0
  9 10  2  0  0  0  0
 10 11  1  0  0  0  0
 10 13  1  0  0  0  0
 11 12  1  0  0  0  0
 13 14  2  0  0  0  0
 14 15  1  0  0  0  0
 15 16  1  0  0  0  0
 17 18  1  0  0  0  0
 17 26  2  0  0  0  0
 18 19  2  0  0  0  0
 19 20  1  0  0  0  0
 19 22  1  0  0  0  0
 20 21  1  0  0  0  0
 22 23  1  0  0  0  0
 22 25  2  0  0  0  0
 23 24  1  0  0  0  0
 25 26  1  0  0  0  0
M  END
>  <Index>
161

>  <Binary_Characterization>
0

$$$$
O1[C@H]([C@]2(CC[C@H]3[C@@]4(O[C@@]5(O)[C@@H](C4)C(=O)[C@]3(C)[C@@H](CC(OC)=O)C5(C)C)C2=CC1=O)C)c1ccoc1
  MOE2014           3D

 35 40  0  0  1  0  0  0  0  0999 V2000
    0.0110   -0.0170    0.0000 O   0  0  0  0  0  0  0  0  0  0  0  0
    0.5220    1.3900    0.0000 C   0  0  2  0  0  0  0  0  0  0  0  0
    2.2410    1.4540   -0.9760 C   0  0  1  0  0  0  0  0  0  0  0  0
    3.1830    2.4160   -1.5910 C   0  0  0  0  0  0  0  0  0  0  0  0
    4.6100    1.9080   -1.5520 C   0  0  0  0  0  0  0  0  0  0  0  0
    5.2100    1.1220   -0.4230 C   0  0  1  0  0  0  0  0  0  0  0  0
    4.2650    0.0510    0.3600 C   0  0  2  0  0  0  0  0  0  0  0  0
    4.6310   -1.1900    0.0350 O   0  0  0  0  0  0  0  0  0  0  0  0
    5.9730   -1.2550    0.7410 C   0  0  1  0  0  0  0  0  0  0  0  0
    6.0620   -2.7690    0.0000 O   0  0  0  0  0  0  0  0  0  0  0  0
    5.9250   -0.0110    1.6510 C   0  0  1  0  0  0  0  0  0  0  0  0
    4.5350    0.6800    1.8210 C   0  0  0  0  0  0  0  0  0  0  0  0
    7.0260    0.9220    1.3160 C   0  0  0  0  0  0  0  0  0  0  0  0
    8.4170    1.2240    0.0000 O   0  0  0  0  0  0  0  0  0  0  0  0
    6.5350    1.3820   -0.1300 C   0  0  1  0  0  0  0  0  0  0  0  0
    7.0740    2.6750    0.0000 C   0  0  0  0  0  0  0  0  0  0  0  0
    7.4460    0.2610   -0.9430 C   0  0  1  0  0  0  0  0  0  0  0  0
    8.8840    0.5270    0.0000 C   0  0  0  0  0  0  0  0  0  0  0  0
    9.8810   -0.6140    0.0000 C   0  0  0  0  0  0  0  0  0  0  0  0
   11.3420   -0.3200    0.0000 O   0  0  0  0  0  0  0  0  0  0  0  0
   12.3470   -1.4330    0.0000 C   0  0  0  0  0  0  0  0  0  0  0  0
    9.3800   -2.0270    0.0000 O   0  0  0  0  0  0  0  0  0  0  0  0
    7.0270   -1.0110   -0.2760 C   0  0  0  0  0  0  0  0  0  0  0  0
    8.4870   -1.4920    0.0000 C   0  0  0  0  0  0  0  0  0  0  0  0
    7.3930   -2.4760    0.0000 C   0  0  0  0  0  0  0  0  0  0  0  0
    2.8900    0.4890   -0.0320 C   0  0  0  0  0  0  0  0  0  0  0  0
    2.4570   -0.8790    0.0000 C   0  0  0  0  0  0  0  0  0  0  0  0
    0.9790   -1.1660    0.0000 C   0  0  0  0  0  0  0  0  0  0  0  0
    0.4850   -2.5730    0.0000 O   0  0  0  0  0  0  0  0  0  0  0  0
    1.6150    2.8170    0.0000 C   0  0  0  0  0  0  0  0  0  0  0  0
   -0.3550    2.6060    0.0000 C   0  0  0  0  0  0  0  0  0  0  0  0
    0.1090    4.0320    0.0000 C   0  0  0  0  0  0  0  0  0  0  0  0
   -1.1030    4.9150    0.0000 C   0  0  0  0  0  0  0  0  0  0  0  0
   -2.3170    4.0350    0.0000 O   0  0  0  0  0  0  0  0  0  0  0  0
   -1.8570    2.6080    0.0000 C   0  0  0  0  0  0  0  0  0  0  0  0
  1  2  1  0  0  0  0
  1 28  1  0  0  0  0
  2  3  1  0  0  0  0
  2 31  1  0  0  0  0
  3  4  1  0  0  0  0
  3 26  1  0  0  0  0
  3 30  1  0  0  0  0
  4  5  1  0  0  0  0
  5  6  1  0  0  0  0
  6  7  1  0  0  0  0
  6 15  1  0  0  0  0
  7  8  1  0  0  0  0
  7 12  1  0  0  0  0
  7 26  1  0  0  0  0
  8  9  1  0  0  0  0
  9 10  1  0  0  0  0
  9 11  1  0  0  0  0
  9 23  1  0  0  0  0
 11 12  1  0  0  0  0
 11 13  1  0  0  0  0
 13 14  2  0  0  0  0
 13 15  1  0  0  0  0
 15 16  1  0  0  0  0
 15 17  1  0  0  0  0
 17 18  1  0  0  0  0
 17 23  1  0  0  0  0
 18 19  1  0  0  0  0
 19 20  1  0  0  0  0
 19 22  2  0  0  0  0
 20 21  1  0  0  0  0
 23 24  1  0  0  0  0
 23 25  1  0  0  0  0
 26 27  2  0  0  0  0
 27 28  1  0  0  0  0
 28 29  2  0  0  0  0
 31 32  1  0  0  0  0
 31 35  2  0  0  0  0
 32 33  2  0  0  0  0
 33 34  1  0  0  0  0
 34 35  1  0  0  0  0
M  END
>  <Index>
162

>  <Binary_Characterization>
1

$$$$
OC(=O)[C@@]1([C@H]2CC=C3[C@@H](CCC(=C3)C(C)C)[C@@]2(CCC1)C)C
  MOE2014           2D

 22 24  0  0  1  0  0  0  0  0999 V2000
    0.0000    0.0000    0.0000 O   0  0  0  0  0  0  0  0  0  0  0  0
    1.3030    0.7440    0.0000 C   0  0  0  0  0  0  0  0  0  0  0  0
    1.3090    2.2440    0.0000 O   0  0  0  0  0  0  0  0  0  0  0  0
    2.5980   -0.0120    0.0000 C   0  0  2  0  0  0  0  0  0  0  0  0
    4.0980   -0.0190    0.0000 C   0  0  1  0  0  0  0  0  0  0  0  0
    4.8540    1.2760    0.0000 C   0  0  0  0  0  0  0  0  0  0  0  0
    6.3540    1.2690    0.0000 C   0  0  0  0  0  0  0  0  0  0  0  0
    7.0980   -0.0330    0.0000 C   0  0  0  0  0  0  0  0  0  0  0  0
    6.3420   -1.3290    0.0000 C   0  0  1  0  0  0  0  0  0  0  0  0
    7.0860   -2.6310    0.0000 C   0  0  0  0  0  0  0  0  0  0  0  0
    8.5860   -2.6380    0.0000 C   0  0  0  0  0  0  0  0  0  0  0  0
    9.3420   -1.3430    0.0000 C   0  0  0  0  0  0  0  0  0  0  0  0
    8.5980   -0.0400    0.0000 C   0  0  0  0  0  0  0  0  0  0  0  0
   10.8420   -1.3490    0.0000 C   0  0  0  0  0  0  0  0  0  0  0  0
   11.5980   -0.0540    0.0000 C   0  0  0  0  0  0  0  0  0  0  0  0
   11.5860   -2.6520    0.0000 C   0  0  0  0  0  0  0  0  0  0  0  0
    4.8420   -1.3220    0.0000 C   0  0  2  0  0  0  0  0  0  0  0  0
    4.0860   -2.6170    0.0000 C   0  0  0  0  0  0  0  0  0  0  0  0
    2.5860   -2.6100    0.0000 C   0  0  0  0  0  0  0  0  0  0  0  0
    1.8420   -1.3080    0.0000 C   0  0  0  0  0  0  0  0  0  0  0  0
    5.5860   -2.6240    0.0000 C   0  0  0  0  0  0  0  0  0  0  0  0
    2.6050    1.4880    0.0000 C   0  0  0  0  0  0  0  0  0  0  0  0
  1  2  1  0  0  0  0
  2  3  2  0  0  0  0
  4  2  1  6  0  0  0
  4  5  1  0  0  0  0
  4 20  1  0  0  0  0
  4 22  1  1  0  0  0
  5  6  1  1  0  0  0
  5 17  1  0  0  0  0
  6  7  1  0  0  0  0
  7  8  2  0  0  0  0
  8 13  1  0  0  0  0
  9  8  1  1  0  0  0
  9 10  1  0  0  0  0
  9 17  1  0  0  0  0
 10 11  1  0  0  0  0
 11 12  1  0  0  0  0
 12 13  2  0  0  0  0
 12 14  1  0  0  0  0
 14 15  1  0  0  0  0
 14 16  1  0  0  0  0
 17 18  1  0  0  0  0
 17 21  1  1  0  0  0
 18 19  1  0  0  0  0
 19 20  1  0  0  0  0
M  END
>  <Index>
163

>  <Binary_Characterization>
1

$$$$
O=C([O-])[C@H]([NH2+]C)Cc1c2c([nH]c1)cccc2
  MOE2014           2D

 16 17  0  0  1  0  0  0  0  0999 V2000
    0.0000    0.0000    0.0000 O   0  0  0  0  0  0  0  0  0  0  0  0
    0.7390   -1.3050    0.0000 C   0  0  0  0  0  0  0  0  0  0  0  0
    2.2390   -1.3180    0.0000 O   0  5  0  0  0  0  0  0  0  0  0  0
   -0.0210   -2.5980    0.0000 C   0  0  2  0  0  0  0  0  0  0  0  0
    0.7180   -3.9030    0.0000 N   0  3  0  0  0  0  0  0  0  0  0  0
    2.2180   -3.9160    0.0000 C   0  0  0  0  0  0  0  0  0  0  0  0
   -1.5210   -2.5860    0.0000 C   0  0  0  0  0  0  0  0  0  0  0  0
   -2.2820   -3.8780    0.0000 C   0  0  0  0  0  0  0  0  0  0  0  0
   -3.7750   -4.0230    0.0000 C   0  0  0  0  0  0  0  0  0  0  0  0
   -4.0990   -5.4870    0.0000 C   0  0  0  0  0  0  0  0  0  0  0  0
   -2.8060   -6.2480    0.0000 N   0  0  0  0  0  0  0  0  0  0  0  0
   -1.6830   -5.2540    0.0000 C   0  0  0  0  0  0  0  0  0  0  0  0
   -5.5300   -5.9390    0.0000 C   0  0  0  0  0  0  0  0  0  0  0  0
   -6.6360   -4.9260    0.0000 C   0  0  0  0  0  0  0  0  0  0  0  0
   -6.3120   -3.4620    0.0000 C   0  0  0  0  0  0  0  0  0  0  0  0
   -4.8820   -3.0100    0.0000 C   0  0  0  0  0  0  0  0  0  0  0  0
  1  2  2  0  0  0  0
  2  3  1  0  0  0  0
  4  2  1  6  0  0  0
  4  5  1  0  0  0  0
  4  7  1  0  0  0  0
  5  6  1  0  0  0  0
  7  8  1  0  0  0  0
  8  9  1  0  0  0  0
  8 12  2  0  0  0  0
  9 10  2  0  0  0  0
  9 16  1  0  0  0  0
 10 11  1  0  0  0  0
 10 13  1  0  0  0  0
 11 12  1  0  0  0  0
 13 14  2  0  0  0  0
 14 15  1  0  0  0  0
 15 16  2  0  0  0  0
M  CHG  1   3  -1
M  CHG  1   5   1
M  END
>  <Index>
164

>  <Binary_Characterization>
0

$$$$
O=C1CC(C)(C)[C@@](O)(\C=C\C(=C/C(O)=O)\C)C(=C1)C
  MOE2014           2D

 19 19  0  0  1  0  0  0  0  0999 V2000
    0.0000    0.0000    0.0000 O   0  0  0  0  0  0  0  0  0  0  0  0
    1.5000    0.0110    0.0000 C   0  0  0  0  0  0  0  0  0  0  0  0
    2.2590   -1.2820    0.0000 C   0  0  0  0  0  0  0  0  0  0  0  0
    3.7590   -1.2710    0.0000 C   0  0  0  0  0  0  0  0  0  0  0  0
    5.0640   -2.0120    0.0000 C   0  0  0  0  0  0  0  0  0  0  0  0
    3.7700   -2.7710    0.0000 C   0  0  0  0  0  0  0  0  0  0  0  0
    4.5000    0.0330    0.0000 C   0  0  1  0  0  0  0  0  0  0  0  0
    5.7930    0.7930    0.0000 O   0  0  0  0  0  0  0  0  0  0  0  0
    5.8040   -0.7070    0.0000 C   0  0  0  0  0  0  0  0  0  0  0  0
    7.0980    0.0520    0.0000 C   0  0  0  0  0  0  0  0  0  0  0  0
    8.4020   -0.6880    0.0000 C   0  0  0  0  0  0  0  0  0  0  0  0
    9.6960    0.0710    0.0000 C   0  0  0  0  0  0  0  0  0  0  0  0
    9.6850    1.5710    0.0000 C   0  0  0  0  0  0  0  0  0  0  0  0
   10.9780    2.3310    0.0000 O   0  0  0  0  0  0  0  0  0  0  0  0
    8.3800    2.3120    0.0000 O   0  0  0  0  0  0  0  0  0  0  0  0
    8.4130   -2.1880    0.0000 C   0  0  0  0  0  0  0  0  0  0  0  0
    3.7400    1.3270    0.0000 C   0  0  0  0  0  0  0  0  0  0  0  0
    2.2400    1.3160    0.0000 C   0  0  0  0  0  0  0  0  0  0  0  0
    4.4810    2.6310    0.0000 C   0  0  0  0  0  0  0  0  0  0  0  0
  1  2  2  0  0  0  0
  2  3  1  0  0  0  0
  2 18  1  0  0  0  0
  3  4  1  0  0  0  0
  4  5  1  0  0  0  0
  4  6  1  0  0  0  0
  4  7  1  0  0  0  0
  7  8  1  1  0  0  0
  7  9  1  6  0  0  0
  7 17  1  0  0  0  0
  9 10  2  0  0  0  0
 10 11  1  0  0  0  0
 11 12  2  0  0  0  0
 11 16  1  0  0  0  0
 12 13  1  0  0  0  0
 13 14  1  0  0  0  0
 13 15  2  0  0  0  0
 17 18  2  0  0  0  0
 17 19  1  0  0  0  0
M  END
>  <Index>
165

>  <Binary_Characterization>
0

$$$$
O1c2c(C(=O)C=C1c1ccc(OC)cc1)c(OC(=O)C)cc(OC(=O)C)c2
  MOE2014           2D

 27 29  0  0  0  0  0  0  0  0999 V2000
    0.0000    0.0000    0.0000 O   0  0  0  0  0  0  0  0  0  0  0  0
   -1.5000   -0.0060    0.0000 C   0  0  0  0  0  0  0  0  0  0  0  0
   -2.2450   -1.3090    0.0000 C   0  0  0  0  0  0  0  0  0  0  0  0
   -1.4890   -2.6040    0.0000 C   0  0  0  0  0  0  0  0  0  0  0  0
   -2.2340   -3.9070    0.0000 O   0  0  0  0  0  0  0  0  0  0  0  0
    0.0110   -2.5980    0.0000 C   0  0  0  0  0  0  0  0  0  0  0  0
    0.7550   -1.2960    0.0000 C   0  0  0  0  0  0  0  0  0  0  0  0
    2.2550   -1.2900    0.0000 C   0  0  0  0  0  0  0  0  0  0  0  0
    3.0110   -2.5850    0.0000 C   0  0  0  0  0  0  0  0  0  0  0  0
    4.5110   -2.5790    0.0000 C   0  0  0  0  0  0  0  0  0  0  0  0
    5.2550   -1.2770    0.0000 C   0  0  0  0  0  0  0  0  0  0  0  0
    6.7550   -1.2710    0.0000 O   0  0  0  0  0  0  0  0  0  0  0  0
    7.5110   -2.5660    0.0000 C   0  0  0  0  0  0  0  0  0  0  0  0
    4.5000    0.0190    0.0000 C   0  0  0  0  0  0  0  0  0  0  0  0
    3.0000    0.0130    0.0000 C   0  0  0  0  0  0  0  0  0  0  0  0
   -3.7440   -1.3150    0.0000 C   0  0  0  0  0  0  0  0  0  0  0  0
   -4.4890   -2.6170    0.0000 O   0  0  0  0  0  0  0  0  0  0  0  0
   -5.9890   -2.6230    0.0000 C   0  0  0  0  0  0  0  0  0  0  0  0
   -6.7440   -1.3270    0.0000 O   0  0  0  0  0  0  0  0  0  0  0  0
   -6.7340   -3.9260    0.0000 C   0  0  0  0  0  0  0  0  0  0  0  0
   -4.5000   -0.0190    0.0000 C   0  0  0  0  0  0  0  0  0  0  0  0
   -3.7550    1.2830    0.0000 C   0  0  0  0  0  0  0  0  0  0  0  0
   -4.5110    2.5790    0.0000 O   0  0  0  0  0  0  0  0  0  0  0  0
   -3.7660    3.8810    0.0000 C   0  0  0  0  0  0  0  0  0  0  0  0
   -4.5220    5.1770    0.0000 O   0  0  0  0  0  0  0  0  0  0  0  0
   -2.2660    3.8880    0.0000 C   0  0  0  0  0  0  0  0  0  0  0  0
   -2.2550    1.2900    0.0000 C   0  0  0  0  0  0  0  0  0  0  0  0
  1  2  1  0  0  0  0
  1  7  1  0  0  0  0
  2  3  1  0  0  0  0
  2 27  2  0  0  0  0
  3  4  1  0  0  0  0
  3 16  2  0  0  0  0
  4  5  2  0  0  0  0
  4  6  1  0  0  0  0
  6  7  2  0  0  0  0
  7  8  1  0  0  0  0
  8  9  1  0  0  0  0
  8 15  2  0  0  0  0
  9 10  2  0  0  0  0
 10 11  1  0  0  0  0
 11 12  1  0  0  0  0
 11 14  2  0  0  0  0
 12 13  1  0  0  0  0
 14 15  1  0  0  0  0
 16 17  1  0  0  0  0
 16 21  1  0  0  0  0
 17 18  1  0  0  0  0
 18 19  2  0  0  0  0
 18 20  1  0  0  0  0
 21 22  2  0  0  0  0
 22 23  1  0  0  0  0
 22 27  1  0  0  0  0
 23 24  1  0  0  0  0
 24 25  2  0  0  0  0
 24 26  1  0  0  0  0
M  END
>  <Index>
166

>  <Binary_Characterization>
0

$$$$
O(C[C@@H](O)CNC(C)C)c1ccc(NC(=O)CCC)cc1C(=O)C
  MOE2014           2D

 24 24  0  0  1  0  0  0  0  0999 V2000
    0.0000    0.0000    0.0000 O   0  0  0  0  0  0  0  0  0  0  0  0
   -0.7420   -1.3040    0.0000 C   0  0  0  0  0  0  0  0  0  0  0  0
   -2.2410   -1.3140    0.0000 C   0  0  1  0  0  0  0  0  0  0  0  0
   -3.0000   -0.0200    0.0000 O   0  0  0  0  0  0  0  0  0  0  0  0
   -2.9830   -2.6180    0.0000 C   0  0  0  0  0  0  0  0  0  0  0  0
   -4.4830   -2.6270    0.0000 N   0  0  0  0  0  0  0  0  0  0  0  0
   -5.2240   -3.9310    0.0000 C   0  0  0  0  0  0  0  0  0  0  0  0
   -6.7240   -3.9410    0.0000 C   0  0  0  0  0  0  0  0  0  0  0  0
   -4.4660   -5.2250    0.0000 C   0  0  0  0  0  0  0  0  0  0  0  0
    1.5000    0.0100    0.0000 C   0  0  0  0  0  0  0  0  0  0  0  0
    2.2580   -1.2840    0.0000 C   0  0  0  0  0  0  0  0  0  0  0  0
    3.7580   -1.2750    0.0000 C   0  0  0  0  0  0  0  0  0  0  0  0
    4.5000    0.0290    0.0000 C   0  0  0  0  0  0  0  0  0  0  0  0
    6.0000    0.0390    0.0000 N   0  0  0  0  0  0  0  0  0  0  0  0
    6.7580   -1.2550    0.0000 C   0  0  0  0  0  0  0  0  0  0  0  0
    6.0170   -2.5590    0.0000 O   0  0  0  0  0  0  0  0  0  0  0  0
    8.2580   -1.2450    0.0000 C   0  0  0  0  0  0  0  0  0  0  0  0
    9.0170   -2.5390    0.0000 C   0  0  0  0  0  0  0  0  0  0  0  0
   10.5170   -2.5290    0.0000 C   0  0  0  0  0  0  0  0  0  0  0  0
    3.7410    1.3230    0.0000 C   0  0  0  0  0  0  0  0  0  0  0  0
    2.2410    1.3140    0.0000 C   0  0  0  0  0  0  0  0  0  0  0  0
    1.4830    2.6080    0.0000 C   0  0  0  0  0  0  0  0  0  0  0  0
    2.2250    3.9120    0.0000 O   0  0  0  0  0  0  0  0  0  0  0  0
   -0.0170    2.5980    0.0000 C   0  0  0  0  0  0  0  0  0  0  0  0
  1  2  1  0  0  0  0
  1 10  1  0  0  0  0
  2  3  1  0  0  0  0
  3  4  1  6  0  0  0
  3  5  1  0  0  0  0
  5  6  1  0  0  0  0
  6  7  1  0  0  0  0
  7  8  1  0  0  0  0
  7  9  1  0  0  0  0
 10 11  1  0  0  0  0
 10 21  2  0  0  0  0
 11 12  2  0  0  0  0
 12 13  1  0  0  0  0
 13 14  1  0  0  0  0
 13 20  2  0  0  0  0
 14 15  1  0  0  0  0
 15 16  2  0  0  0  0
 15 17  1  0  0  0  0
 17 18  1  0  0  0  0
 18 19  1  0  0  0  0
 20 21  1  0  0  0  0
 21 22  1  0  0  0  0
 22 23  2  0  0  0  0
 22 24  1  0  0  0  0
M  END
>  <Index>
167

>  <Binary_Characterization>
0

$$$$
O=C(NCCN(CC)CC)c1ccc(NC(=O)C)cc1
  MOE2014           2D

 20 20  0  0  0  0  0  0  0  0999 V2000
    0.0000    0.0000    0.0000 O   0  0  0  0  0  0  0  0  0  0  0  0
    0.7540    1.2970    0.0000 C   0  0  0  0  0  0  0  0  0  0  0  0
    0.0070    2.5980    0.0000 N   0  0  0  0  0  0  0  0  0  0  0  0
   -1.4930    2.6020    0.0000 C   0  0  0  0  0  0  0  0  0  0  0  0
   -2.2390    3.9030    0.0000 C   0  0  0  0  0  0  0  0  0  0  0  0
   -3.7390    3.9080    0.0000 N   0  0  0  0  0  0  0  0  0  0  0  0
   -4.4850    5.2090    0.0000 C   0  0  0  0  0  0  0  0  0  0  0  0
   -3.7320    6.5060    0.0000 C   0  0  0  0  0  0  0  0  0  0  0  0
   -4.4930    2.6110    0.0000 C   0  0  0  0  0  0  0  0  0  0  0  0
   -5.9930    2.6150    0.0000 C   0  0  0  0  0  0  0  0  0  0  0  0
    2.2540    1.2930    0.0000 C   0  0  0  0  0  0  0  0  0  0  0  0
    3.0070    2.5900    0.0000 C   0  0  0  0  0  0  0  0  0  0  0  0
    4.5070    2.5850    0.0000 C   0  0  0  0  0  0  0  0  0  0  0  0
    5.2540    1.2840    0.0000 C   0  0  0  0  0  0  0  0  0  0  0  0
    6.7540    1.2800    0.0000 N   0  0  0  0  0  0  0  0  0  0  0  0
    7.5000   -0.0210    0.0000 C   0  0  0  0  0  0  0  0  0  0  0  0
    6.7460   -1.3180    0.0000 O   0  0  0  0  0  0  0  0  0  0  0  0
    9.0000   -0.0250    0.0000 C   0  0  0  0  0  0  0  0  0  0  0  0
    4.5000   -0.0130    0.0000 C   0  0  0  0  0  0  0  0  0  0  0  0
    3.0000   -0.0080    0.0000 C   0  0  0  0  0  0  0  0  0  0  0  0
  1  2  2  0  0  0  0
  2  3  1  0  0  0  0
  2 11  1  0  0  0  0
  3  4  1  0  0  0  0
  4  5  1  0  0  0  0
  5  6  1  0  0  0  0
  6  7  1  0  0  0  0
  6  9  1  0  0  0  0
  7  8  1  0  0  0  0
  9 10  1  0  0  0  0
 11 12  1  0  0  0  0
 11 20  2  0  0  0  0
 12 13  2  0  0  0  0
 13 14  1  0  0  0  0
 14 15  1  0  0  0  0
 14 19  2  0  0  0  0
 15 16  1  0  0  0  0
 16 17  2  0  0  0  0
 16 18  1  0  0  0  0
 19 20  1  0  0  0  0
M  END
>  <Index>
168

>  <Binary_Characterization>
0

$$$$
Clc1ccc(cc1)C(=O)n1c2c(cc(OC)cc2)c(CC(OCC(O)=O)=O)c1C
  MOE2014           2D

 29 31  0  0  0  0  0  0  0  0999 V2000
    0.0000    0.0000    0.0000 Cl  0  0  0  0  0  0  0  0  0  0  0  0
    0.7400    1.3050    0.0000 C   0  0  0  0  0  0  0  0  0  0  0  0
   -0.0200    2.5980    0.0000 C   0  0  0  0  0  0  0  0  0  0  0  0
    0.7200    3.9030    0.0000 C   0  0  0  0  0  0  0  0  0  0  0  0
    2.2200    3.9140    0.0000 C   0  0  0  0  0  0  0  0  0  0  0  0
    2.9800    2.6210    0.0000 C   0  0  0  0  0  0  0  0  0  0  0  0
    2.2400    1.3160    0.0000 C   0  0  0  0  0  0  0  0  0  0  0  0
    2.9600    5.2190    0.0000 C   0  0  0  0  0  0  0  0  0  0  0  0
    2.2000    6.5120    0.0000 O   0  0  0  0  0  0  0  0  0  0  0  0
    4.4600    5.2310    0.0000 N   0  0  0  0  0  0  0  0  0  0  0  0
    5.3320    6.4510    0.0000 C   0  0  0  0  0  0  0  0  0  0  0  0
    6.7620    5.9980    0.0000 C   0  0  0  0  0  0  0  0  0  0  0  0
    7.8690    7.0110    0.0000 C   0  0  0  0  0  0  0  0  0  0  0  0
    7.5460    8.4750    0.0000 C   0  0  0  0  0  0  0  0  0  0  0  0
    8.6530    9.4880    0.0000 O   0  0  0  0  0  0  0  0  0  0  0  0
    8.3300   10.9520    0.0000 C   0  0  0  0  0  0  0  0  0  0  0  0
    6.1160    8.9280    0.0000 C   0  0  0  0  0  0  0  0  0  0  0  0
    5.0090    7.9160    0.0000 C   0  0  0  0  0  0  0  0  0  0  0  0
    6.7740    4.4980    0.0000 C   0  0  0  0  0  0  0  0  0  0  0  0
    7.9940    3.6260    0.0000 C   0  0  0  0  0  0  0  0  0  0  0  0
    9.3600    4.2470    0.0000 C   0  0  0  0  0  0  0  0  0  0  0  0
   10.5800    3.3740    0.0000 O   0  0  0  0  0  0  0  0  0  0  0  0
   11.9460    3.9950    0.0000 C   0  0  0  0  0  0  0  0  0  0  0  0
   13.1660    3.1230    0.0000 C   0  0  0  0  0  0  0  0  0  0  0  0
   13.0210    1.6300    0.0000 O   0  0  0  0  0  0  0  0  0  0  0  0
   14.5310    3.7430    0.0000 O   0  0  0  0  0  0  0  0  0  0  0  0
    9.5050    5.7400    0.0000 O   0  0  0  0  0  0  0  0  0  0  0  0
    5.3510    4.0240    0.0000 C   0  0  0  0  0  0  0  0  0  0  0  0
    4.8980    2.5940    0.0000 C   0  0  0  0  0  0  0  0  0  0  0  0
  1  2  1  0  0  0  0
  2  3  1  0  0  0  0
  2  7  2  0  0  0  0
  3  4  2  0  0  0  0
  4  5  1  0  0  0  0
  5  6  2  0  0  0  0
  5  8  1  0  0  0  0
  6  7  1  0  0  0  0
  8  9  2  0  0  0  0
  8 10  1  0  0  0  0
 10 11  1  0  0  0  0
 10 28  1  0  0  0  0
 11 12  1  0  0  0  0
 11 18  2  0  0  0  0
 12 13  2  0  0  0  0
 12 19  1  0  0  0  0
 13 14  1  0  0  0  0
 14 15  1  0  0  0  0
 14 17  2  0  0  0  0
 15 16  1  0  0  0  0
 17 18  1  0  0  0  0
 19 20  1  0  0  0  0
 19 28  2  0  0  0  0
 20 21  1  0  0  0  0
 21 22  1  0  0  0  0
 21 27  2  0  0  0  0
 22 23  1  0  0  0  0
 23 24  1  0  0  0  0
 24 25  1  0  0  0  0
 24 26  2  0  0  0  0
 28 29  1  0  0  0  0
M  END
>  <Index>
169

>  <Binary_Characterization>
0

$$$$
S(P(OC)(=O)NC(=O)C)C
  MOE2014           2D

 10  9  0  0  1  0  0  0  0  0999 V2000
    0.0000    0.0000    0.0000 S   0  0  0  0  0  0  0  0  0  0  0  0
    1.2980    0.7520    0.0000 P   0  0  3  0  0  0  0  0  0  0  0  0
    0.5460    2.0500    0.0000 O   0  0  0  0  0  0  0  0  0  0  0  0
   -0.9540    2.0480    0.0000 C   0  0  0  0  0  0  0  0  0  0  0  0
    2.0500   -0.5460    0.0000 O   0  0  0  0  0  0  0  0  0  0  0  0
    2.5960    1.5040    0.0000 N   0  0  0  0  0  0  0  0  0  0  0  0
    3.8960    0.7550    0.0000 C   0  0  0  0  0  0  0  0  0  0  0  0
    5.1940    1.5070    0.0000 O   0  0  0  0  0  0  0  0  0  0  0  0
    3.8980   -0.7450    0.0000 C   0  0  0  0  0  0  0  0  0  0  0  0
    0.0020   -1.5000    0.0000 C   0  0  0  0  0  0  0  0  0  0  0  0
  1  2  1  0  0  0  0
  1 10  1  0  0  0  0
  2  3  1  0  0  0  0
  2  5  2  0  0  0  0
  2  6  1  0  0  0  0
  3  4  1  0  0  0  0
  6  7  1  0  0  0  0
  7  8  2  0  0  0  0
  7  9  1  0  0  0  0
M  END
>  <Index>
170

>  <Binary_Characterization>
0

$$$$
Oc1ccc(NC(=O)C)cc1
  MOE2014           2D

 11 11  0  0  0  0  0  0  0  0999 V2000
    0.0000    0.0000    0.0000 O   0  0  0  0  0  0  0  0  0  0  0  0
    1.5000    0.0000    0.0000 C   0  0  0  0  0  0  0  0  0  0  0  0
    2.2500   -1.2990    0.0000 C   0  0  0  0  0  0  0  0  0  0  0  0
    3.7500   -1.2990    0.0000 C   0  0  0  0  0  0  0  0  0  0  0  0
    4.5000    0.0000    0.0000 C   0  0  0  0  0  0  0  0  0  0  0  0
    6.0000    0.0000    0.0000 N   0  0  0  0  0  0  0  0  0  0  0  0
    6.7500   -1.2990    0.0000 C   0  0  0  0  0  0  0  0  0  0  0  0
    8.2500   -1.2990    0.0000 O   0  0  0  0  0  0  0  0  0  0  0  0
    6.0000   -2.5980    0.0000 C   0  0  0  0  0  0  0  0  0  0  0  0
    3.7500    1.2990    0.0000 C   0  0  0  0  0  0  0  0  0  0  0  0
    2.2500    1.2990    0.0000 C   0  0  0  0  0  0  0  0  0  0  0  0
  1  2  1  0  0  0  0
  2  3  1  0  0  0  0
  2 11  2  0  0  0  0
  3  4  2  0  0  0  0
  4  5  1  0  0  0  0
  5  6  1  0  0  0  0
  5 10  2  0  0  0  0
  6  7  1  0  0  0  0
  7  8  2  0  0  0  0
  7  9  1  0  0  0  0
 10 11  1  0  0  0  0
M  END
>  <Index>
171

>  <Binary_Characterization>
0

$$$$
O(C(=O)c1ccccc1O)c1ccc(NC(=O)C)cc1
  MOE2014           2D

 20 21  0  0  0  0  0  0  0  0999 V2000
    0.0000    0.0000    0.0000 O   0  0  0  0  0  0  0  0  0  0  0  0
   -0.7470    1.3010    0.0000 C   0  0  0  0  0  0  0  0  0  0  0  0
    0.0060    2.5980    0.0000 O   0  0  0  0  0  0  0  0  0  0  0  0
   -2.2470    1.3040    0.0000 C   0  0  0  0  0  0  0  0  0  0  0  0
   -3.0000    0.0070    0.0000 C   0  0  0  0  0  0  0  0  0  0  0  0
   -4.5000    0.0100    0.0000 C   0  0  0  0  0  0  0  0  0  0  0  0
   -5.2470    1.3110    0.0000 C   0  0  0  0  0  0  0  0  0  0  0  0
   -4.4940    2.6080    0.0000 C   0  0  0  0  0  0  0  0  0  0  0  0
   -2.9940    2.6050    0.0000 C   0  0  0  0  0  0  0  0  0  0  0  0
   -2.2410    3.9020    0.0000 O   0  0  0  0  0  0  0  0  0  0  0  0
    1.5000   -0.0030    0.0000 C   0  0  0  0  0  0  0  0  0  0  0  0
    2.2470   -1.3040    0.0000 C   0  0  0  0  0  0  0  0  0  0  0  0
    3.7470   -1.3070    0.0000 C   0  0  0  0  0  0  0  0  0  0  0  0
    4.5000   -0.0100    0.0000 C   0  0  0  0  0  0  0  0  0  0  0  0
    6.0000   -0.0130    0.0000 N   0  0  0  0  0  0  0  0  0  0  0  0
    6.7470   -1.3140    0.0000 C   0  0  0  0  0  0  0  0  0  0  0  0
    8.2470   -1.3180    0.0000 O   0  0  0  0  0  0  0  0  0  0  0  0
    5.9940   -2.6120    0.0000 C   0  0  0  0  0  0  0  0  0  0  0  0
    3.7530    1.2910    0.0000 C   0  0  0  0  0  0  0  0  0  0  0  0
    2.2530    1.2940    0.0000 C   0  0  0  0  0  0  0  0  0  0  0  0
  1  2  1  0  0  0  0
  1 11  1  0  0  0  0
  2  3  2  0  0  0  0
  2  4  1  0  0  0  0
  4  5  1  0  0  0  0
  4  9  2  0  0  0  0
  5  6  2  0  0  0  0
  6  7  1  0  0  0  0
  7  8  2  0  0  0  0
  8  9  1  0  0  0  0
  9 10  1  0  0  0  0
 11 12  1  0  0  0  0
 11 20  2  0  0  0  0
 12 13  2  0  0  0  0
 13 14  1  0  0  0  0
 14 15  1  0  0  0  0
 14 19  2  0  0  0  0
 15 16  1  0  0  0  0
 16 17  2  0  0  0  0
 16 18  1  0  0  0  0
 19 20  1  0  0  0  0
M  END
>  <Index>
172

>  <Binary_Characterization>
0

$$$$
O=C(Nc1ccccc1)C
  MOE2014           2D

 10 10  0  0  0  0  0  0  0  0999 V2000
    0.0000    0.0000    0.0000 O   0  0  0  0  0  0  0  0  0  0  0  0
   -1.2980    0.7520    0.0000 C   0  0  0  0  0  0  0  0  0  0  0  0
   -2.5980    0.0050    0.0000 N   0  0  0  0  0  0  0  0  0  0  0  0
   -3.8960    0.7570    0.0000 C   0  0  0  0  0  0  0  0  0  0  0  0
   -3.8930    2.2570    0.0000 C   0  0  0  0  0  0  0  0  0  0  0  0
   -5.1910    3.0100    0.0000 C   0  0  0  0  0  0  0  0  0  0  0  0
   -6.4910    2.2620    0.0000 C   0  0  0  0  0  0  0  0  0  0  0  0
   -6.4940    0.7620    0.0000 C   0  0  0  0  0  0  0  0  0  0  0  0
   -5.1960    0.0100    0.0000 C   0  0  0  0  0  0  0  0  0  0  0  0
   -1.2950    2.2520    0.0000 C   0  0  0  0  0  0  0  0  0  0  0  0
  1  2  2  0  0  0  0
  2  3  1  0  0  0  0
  2 10  1  0  0  0  0
  3  4  1  0  0  0  0
  4  5  1  0  0  0  0
  4  9  2  0  0  0  0
  5  6  2  0  0  0  0
  6  7  1  0  0  0  0
  7  8  2  0  0  0  0
  8  9  1  0  0  0  0
M  END
>  <Index>
173

>  <Binary_Characterization>
0

$$$$
s1c(nnc1S(=O)(=O)N)NC(=O)C
  MOE2014           2D

 13 13  0  0  0  0  0  0  0  0999 V2000
    0.0000    0.0000    0.0000 S   0  0  0  0  0  0  0  0  0  0  0  0
    1.3350    0.6840    0.0000 C   0  0  0  0  0  0  0  0  0  0  0  0
    1.0970    2.1650    0.0000 N   0  0  0  0  0  0  0  0  0  0  0  0
   -0.3850    2.3960    0.0000 N   0  0  0  0  0  0  0  0  0  0  0  0
   -1.0630    1.0580    0.0000 C   0  0  0  0  0  0  0  0  0  0  0  0
   -2.5440    0.8200    0.0000 S   0  0  0  0  0  0  0  0  0  0  0  0
   -2.7820    2.3010    0.0000 O   0  0  0  0  0  0  0  0  0  0  0  0
   -2.3060   -0.6610    0.0000 O   0  0  0  0  0  0  0  0  0  0  0  0
   -4.0250    0.5820    0.0000 N   0  0  0  0  0  0  0  0  0  0  0  0
    2.6730    0.0060    0.0000 N   0  0  0  0  0  0  0  0  0  0  0  0
    3.9290    0.8260    0.0000 C   0  0  0  0  0  0  0  0  0  0  0  0
    5.2670    0.1480    0.0000 O   0  0  0  0  0  0  0  0  0  0  0  0
    3.8470    2.3230    0.0000 C   0  0  0  0  0  0  0  0  0  0  0  0
  1  2  1  0  0  0  0
  1  5  1  0  0  0  0
  2  3  2  0  0  0  0
  2 10  1  0  0  0  0
  3  4  1  0  0  0  0
  4  5  2  0  0  0  0
  5  6  1  0  0  0  0
  6  7  2  0  0  0  0
  6  8  2  0  0  0  0
  6  9  1  0  0  0  0
 10 11  1  0  0  0  0
 11 12  2  0  0  0  0
 11 13  1  0  0  0  0
M  END
>  <Index>
174

>  <Binary_Characterization>
0

$$$$
ClCC(=O)N(COCC)c1c(cccc1C)CC
  MOE2014           2D

 18 18  0  0  0  0  0  0  0  0999 V2000
    0.0000    0.0000    0.0000 Cl  0  0  0  0  0  0  0  0  0  0  0  0
   -0.7480    1.3000    0.0000 C   0  0  0  0  0  0  0  0  0  0  0  0
   -2.2480    1.3020    0.0000 C   0  0  0  0  0  0  0  0  0  0  0  0
   -3.0000    0.0040    0.0000 O   0  0  0  0  0  0  0  0  0  0  0  0
   -2.9960    2.6020    0.0000 N   0  0  0  0  0  0  0  0  0  0  0  0
   -2.2450    3.9000    0.0000 C   0  0  0  0  0  0  0  0  0  0  0  0
   -0.7450    3.8980    0.0000 O   0  0  0  0  0  0  0  0  0  0  0  0
    0.0070    5.1960    0.0000 C   0  0  0  0  0  0  0  0  0  0  0  0
    1.5070    5.1940    0.0000 C   0  0  0  0  0  0  0  0  0  0  0  0
   -4.4960    2.6040    0.0000 C   0  0  0  0  0  0  0  0  0  0  0  0
   -5.2450    3.9040    0.0000 C   0  0  0  0  0  0  0  0  0  0  0  0
   -6.7450    3.9060    0.0000 C   0  0  0  0  0  0  0  0  0  0  0  0
   -7.4960    2.6080    0.0000 C   0  0  0  0  0  0  0  0  0  0  0  0
   -6.7480    1.3080    0.0000 C   0  0  0  0  0  0  0  0  0  0  0  0
   -5.2480    1.3060    0.0000 C   0  0  0  0  0  0  0  0  0  0  0  0
   -4.5000    0.0060    0.0000 C   0  0  0  0  0  0  0  0  0  0  0  0
   -4.4930    5.2020    0.0000 C   0  0  0  0  0  0  0  0  0  0  0  0
   -5.2410    6.5020    0.0000 C   0  0  0  0  0  0  0  0  0  0  0  0
  1  2  1  0  0  0  0
  2  3  1  0  0  0  0
  3  4  2  0  0  0  0
  3  5  1  0  0  0  0
  5  6  1  0  0  0  0
  5 10  1  0  0  0  0
  6  7  1  0  0  0  0
  7  8  1  0  0  0  0
  8  9  1  0  0  0  0
 10 11  1  0  0  0  0
 10 15  2  0  0  0  0
 11 12  2  0  0  0  0
 11 17  1  0  0  0  0
 12 13  1  0  0  0  0
 13 14  2  0  0  0  0
 14 15  1  0  0  0  0
 15 16  1  0  0  0  0
 17 18  1  0  0  0  0
M  END
>  <Index>
175

>  <Binary_Characterization>
0

$$$$
O=C(NO)C
  MOE2014           2D

  5  4  0  0  0  0  0  0  0  0999 V2000
    0.0000    0.0000    0.0000 O   0  0  0  0  0  0  0  0  0  0  0  0
   -1.2990    0.7500    0.0000 C   0  0  0  0  0  0  0  0  0  0  0  0
   -2.5980    0.0000    0.0000 N   0  0  0  0  0  0  0  0  0  0  0  0
   -3.8970    0.7500    0.0000 O   0  0  0  0  0  0  0  0  0  0  0  0
   -1.2990    2.2500    0.0000 C   0  0  0  0  0  0  0  0  0  0  0  0
  1  2  2  0  0  0  0
  2  3  1  0  0  0  0
  2  5  1  0  0  0  0
  3  4  1  0  0  0  0
M  END
>  <Index>
176

>  <Binary_Characterization>
0

$$$$
O(C)c1cc(cc(OC)c1O)C(=O)C
  MOE2014           2D

 14 14  0  0  0  0  0  0  0  0999 V2000
    0.0000    0.0000    0.0000 O   0  0  0  0  0  0  0  0  0  0  0  0
   -0.7500   -1.2990    0.0000 C   0  0  0  0  0  0  0  0  0  0  0  0
   -0.7500    1.2990    0.0000 C   0  0  0  0  0  0  0  0  0  0  0  0
   -2.2500    1.2990    0.0000 C   0  0  0  0  0  0  0  0  0  0  0  0
   -3.0000    2.5980    0.0000 C   0  0  0  0  0  0  0  0  0  0  0  0
   -2.2500    3.8970    0.0000 C   0  0  0  0  0  0  0  0  0  0  0  0
   -0.7500    3.8970    0.0000 C   0  0  0  0  0  0  0  0  0  0  0  0
    0.0000    5.1960    0.0000 O   0  0  0  0  0  0  0  0  0  0  0  0
   -0.7500    6.4950    0.0000 C   0  0  0  0  0  0  0  0  0  0  0  0
    0.0000    2.5980    0.0000 C   0  0  0  0  0  0  0  0  0  0  0  0
    1.5000    2.5980    0.0000 O   0  0  0  0  0  0  0  0  0  0  0  0
   -4.5000    2.5980    0.0000 C   0  0  0  0  0  0  0  0  0  0  0  0
   -5.2500    3.8970    0.0000 O   0  0  0  0  0  0  0  0  0  0  0  0
   -5.2500    1.2990    0.0000 C   0  0  0  0  0  0  0  0  0  0  0  0
  1  2  1  0  0  0  0
  1  3  1  0  0  0  0
  3  4  1  0  0  0  0
  3 10  2  0  0  0  0
  4  5  2  0  0  0  0
  5  6  1  0  0  0  0
  5 12  1  0  0  0  0
  6  7  2  0  0  0  0
  7  8  1  0  0  0  0
  7 10  1  0  0  0  0
  8  9  1  0  0  0  0
 10 11  1  0  0  0  0
 12 13  2  0  0  0  0
 12 14  1  0  0  0  0
M  END
>  <Index>
177

>  <Binary_Characterization>
0

$$$$
Ic1c(C(O)=O)c(I)cc(I)c1NC(=O)C
  MOE2014           2D

 16 16  0  0  0  0  0  0  0  0999 V2000
    0.0000    0.0000    0.0000 I   0  0  0  0  0  0  0  0  0  0  0  0
    0.7420    1.3040    0.0000 C   0  0  0  0  0  0  0  0  0  0  0  0
   -0.0170    2.5980    0.0000 C   0  0  0  0  0  0  0  0  0  0  0  0
   -1.5170    2.5880    0.0000 C   0  0  0  0  0  0  0  0  0  0  0  0
   -2.2750    3.8820    0.0000 O   0  0  0  0  0  0  0  0  0  0  0  0
   -2.2580    1.2840    0.0000 O   0  0  0  0  0  0  0  0  0  0  0  0
    0.7250    3.9020    0.0000 C   0  0  0  0  0  0  0  0  0  0  0  0
   -0.0340    5.1960    0.0000 I   0  0  0  0  0  0  0  0  0  0  0  0
    2.2250    3.9120    0.0000 C   0  0  0  0  0  0  0  0  0  0  0  0
    2.9830    2.6180    0.0000 C   0  0  0  0  0  0  0  0  0  0  0  0
    4.4830    2.6270    0.0000 I   0  0  0  0  0  0  0  0  0  0  0  0
    2.2410    1.3140    0.0000 C   0  0  0  0  0  0  0  0  0  0  0  0
    3.0000    0.0200    0.0000 N   0  0  0  0  0  0  0  0  0  0  0  0
    4.5000    0.0290    0.0000 C   0  0  0  0  0  0  0  0  0  0  0  0
    5.2580   -1.2650    0.0000 O   0  0  0  0  0  0  0  0  0  0  0  0
    5.2410    1.3330    0.0000 C   0  0  0  0  0  0  0  0  0  0  0  0
  1  2  1  0  0  0  0
  2  3  1  0  0  0  0
  2 12  2  0  0  0  0
  3  4  1  0  0  0  0
  3  7  2  0  0  0  0
  4  5  1  0  0  0  0
  4  6  2  0  0  0  0
  7  8  1  0  0  0  0
  7  9  1  0  0  0  0
  9 10  2  0  0  0  0
 10 11  1  0  0  0  0
 10 12  1  0  0  0  0
 12 13  1  0  0  0  0
 13 14  1  0  0  0  0
 14 15  2  0  0  0  0
 14 16  1  0  0  0  0
M  END
>  <Index>
178

>  <Binary_Characterization>
0

$$$$
O1[C@]2([C@]34Oc5c(C(=O)C3=C[C@@H](C[C@@H]4C1(C)C)C2=O)c(OC(=O)C)c1c(O[C@](C=C1)(CC\C=C(\C)/C)C)c5C\C=C(\C)/C)C\C=C(\C(O)=O)/C
  MOE2014           2D

 49 54  0  0  1  0  0  0  0  0999 V2000
    0.0000    0.0000    0.0000 O   0  0  0  0  0  0  0  0  0  0  0  0
    0.2780   -1.4400    0.0000 C   0  0  1  0  0  0  0  0  0  0  0  0
    1.8970   -1.8250    0.0000 C   0  0  2  0  0  0  0  0  0  0  0  0
    2.9060   -0.6460    0.0000 O   0  0  0  0  0  0  0  0  0  0  0  0
    4.4390   -0.9200    0.0000 C   0  0  0  0  0  0  0  0  0  0  0  0
    4.9690   -2.3860    0.0000 C   0  0  0  0  0  0  0  0  0  0  0  0
    3.9640   -3.5760    0.0000 C   0  0  0  0  0  0  0  0  0  0  0  0
    4.4780   -4.9850    0.0000 O   0  0  0  0  0  0  0  0  0  0  0  0
    2.4340   -3.3130    0.0000 C   0  0  0  0  0  0  0  0  0  0  0  0
    1.4140   -4.4630    0.0000 C   0  0  0  0  0  0  0  0  0  0  0  0
   -0.0990   -4.1230    0.0000 C   0  0  1  0  0  0  0  0  0  0  0  0
   -0.1800   -2.7740    0.0000 C   0  0  0  0  0  0  0  0  0  0  0  0
    1.2320   -1.2710    0.0000 C   0  0  2  0  0  0  0  0  0  0  0  0
    0.9030    0.2170    0.0000 C   0  0  0  0  0  0  0  0  0  0  0  0
    0.8190    1.7150    0.0000 C   0  0  0  0  0  0  0  0  0  0  0  0
    2.2480    0.8820    0.0000 C   0  0  0  0  0  0  0  0  0  0  0  0
   -0.7690   -2.9270    0.0000 C   0  0  0  0  0  0  0  0  0  0  0  0
   -2.2670   -2.8500    0.0000 O   0  0  0  0  0  0  0  0  0  0  0  0
    6.4590   -2.6130    0.0000 C   0  0  0  0  0  0  0  0  0  0  0  0
    6.9990   -4.0120    0.0000 O   0  0  0  0  0  0  0  0  0  0  0  0
    8.4810   -4.2450    0.0000 C   0  0  0  0  0  0  0  0  0  0  0  0
    9.0200   -5.6440    0.0000 O   0  0  0  0  0  0  0  0  0  0  0  0
    9.4230   -3.0770    0.0000 C   0  0  0  0  0  0  0  0  0  0  0  0
    7.4080   -1.4500    0.0000 C   0  0  0  0  0  0  0  0  0  0  0  0
    6.8740   -0.0480    0.0000 C   0  0  0  0  0  0  0  0  0  0  0  0
    7.8210    1.1150    0.0000 O   0  0  0  0  0  0  0  0  0  0  0  0
    9.3020    0.8760    0.0000 C   0  0  2  0  0  0  0  0  0  0  0  0
    9.8360   -0.5260    0.0000 C   0  0  0  0  0  0  0  0  0  0  0  0
    8.8890   -1.6890    0.0000 C   0  0  0  0  0  0  0  0  0  0  0  0
   10.7120    1.3900    0.0000 C   0  0  0  0  0  0  0  0  0  0  0  0
   11.8610    0.4260    0.0000 C   0  0  0  0  0  0  0  0  0  0  0  0
   13.2700    0.9390    0.0000 C   0  0  0  0  0  0  0  0  0  0  0  0
   14.4200   -0.0250    0.0000 C   0  0  0  0  0  0  0  0  0  0  0  0
   15.8290    0.4890    0.0000 C   0  0  0  0  0  0  0  0  0  0  0  0
   14.1600   -1.5020    0.0000 C   0  0  0  0  0  0  0  0  0  0  0  0
    9.5770    2.3510    0.0000 C   0  0  0  0  0  0  0  0  0  0  0  0
    5.3930    0.1900    0.0000 C   0  0  0  0  0  0  0  0  0  0  0  0
    4.8780    1.5990    0.0000 C   0  0  0  0  0  0  0  0  0  0  0  0
    5.8400    2.7500    0.0000 C   0  0  0  0  0  0  0  0  0  0  0  0
    5.3250    4.1590    0.0000 C   0  0  0  0  0  0  0  0  0  0  0  0
    6.2870    5.3090    0.0000 C   0  0  0  0  0  0  0  0  0  0  0  0
    3.8480    4.4170    0.0000 C   0  0  0  0  0  0  0  0  0  0  0  0
   -1.1980   -1.1730    0.0000 C   0  0  0  0  0  0  0  0  0  0  0  0
   -1.7040    0.2390    0.0000 C   0  0  0  0  0  0  0  0  0  0  0  0
   -3.1800    0.5060    0.0000 C   0  0  0  0  0  0  0  0  0  0  0  0
   -3.6870    1.9180    0.0000 C   0  0  0  0  0  0  0  0  0  0  0  0
   -2.7180    3.0620    0.0000 O   0  0  0  0  0  0  0  0  0  0  0  0
   -5.1630    2.1850    0.0000 O   0  0  0  0  0  0  0  0  0  0  0  0
   -4.1500   -0.6390    0.0000 C   0  0  0  0  0  0  0  0  0  0  0  0
  1  2  1  0  0  0  0
  1 14  1  0  0  0  0
  2  3  1  0  0  0  0
  2 17  1  0  0  0  0
  2 43  1  6  0  0  0
  3  4  1  6  0  0  0
  3  9  1  1  0  0  0
  3 13  1  0  0  0  0
  4  5  1  0  0  0  0
  5  6  2  0  0  0  0
  5 37  1  0  0  0  0
  6  7  1  0  0  0  0
  6 19  1  0  0  0  0
  7  8  2  0  0  0  0
  7  9  1  0  0  0  0
  9 10  2  0  0  0  0
 11 10  1  6  0  0  0
 11 12  1  0  0  0  0
 11 17  1  0  0  0  0
 12 13  1  0  0  0  0
 13 14  1  6  0  0  0
 14 15  1  0  0  0  0
 14 16  1  0  0  0  0
 17 18  2  0  0  0  0
 19 20  1  0  0  0  0
 19 24  2  0  0  0  0
 20 21  1  0  0  0  0
 21 22  2  0  0  0  0
 21 23  1  0  0  0  0
 24 25  1  0  0  0  0
 24 29  1  0  0  0  0
 25 26  1  0  0  0  0
 25 37  2  0  0  0  0
 26 27  1  0  0  0  0
 27 28  1  0  0  0  0
 27 30  1  1  0  0  0
 27 36  1  6  0  0  0
 28 29  2  0  0  0  0
 30 31  1  0  0  0  0
 31 32  1  0  0  0  0
 32 33  2  0  0  0  0
 33 34  1  0  0  0  0
 33 35  1  0  0  0  0
 37 38  1  0  0  0  0
 38 39  1  0  0  0  0
 39 40  2  0  0  0  0
 40 41  1  0  0  0  0
 40 42  1  0  0  0  0
 43 44  1  0  0  0  0
 44 45  2  0  0  0  0
 45 46  1  0  0  0  0
 45 49  1  0  0  0  0
 46 47  1  0  0  0  0
 46 48  2  0  0  0  0
M  END
>  <Index>
179

>  <Binary_Characterization>
1

$$$$
Oc1ccc(cc1)C[C@H](NC(=O)C)C(OCC)=O
  MOE2014           2D

 18 18  0  0  1  0  0  0  0  0999 V2000
    0.0000    0.0000    0.0000 O   0  0  0  0  0  0  0  0  0  0  0  0
   -1.5000   -0.0100    0.0000 C   0  0  0  0  0  0  0  0  0  0  0  0
   -2.2580    1.2840    0.0000 C   0  0  0  0  0  0  0  0  0  0  0  0
   -3.7580    1.2740    0.0000 C   0  0  0  0  0  0  0  0  0  0  0  0
   -4.5000   -0.0290    0.0000 C   0  0  0  0  0  0  0  0  0  0  0  0
   -3.7410   -1.3240    0.0000 C   0  0  0  0  0  0  0  0  0  0  0  0
   -2.2410   -1.3140    0.0000 C   0  0  0  0  0  0  0  0  0  0  0  0
   -6.0000   -0.0390    0.0000 C   0  0  0  0  0  0  0  0  0  0  0  0
   -6.7580    1.2550    0.0000 C   0  0  2  0  0  0  0  0  0  0  0  0
   -6.0170    2.5590    0.0000 N   0  0  0  0  0  0  0  0  0  0  0  0
   -6.7750    3.8530    0.0000 C   0  0  0  0  0  0  0  0  0  0  0  0
   -8.2750    3.8430    0.0000 O   0  0  0  0  0  0  0  0  0  0  0  0
   -6.0340    5.1570    0.0000 C   0  0  0  0  0  0  0  0  0  0  0  0
   -8.2580    1.2450    0.0000 C   0  0  0  0  0  0  0  0  0  0  0  0
   -9.0000   -0.0590    0.0000 O   0  0  0  0  0  0  0  0  0  0  0  0
  -10.5000   -0.0690    0.0000 C   0  0  0  0  0  0  0  0  0  0  0  0
  -11.2410   -1.3730    0.0000 C   0  0  0  0  0  0  0  0  0  0  0  0
   -9.0170    2.5390    0.0000 O   0  0  0  0  0  0  0  0  0  0  0  0
  1  2  1  0  0  0  0
  2  3  1  0  0  0  0
  2  7  2  0  0  0  0
  3  4  2  0  0  0  0
  4  5  1  0  0  0  0
  5  6  2  0  0  0  0
  5  8  1  0  0  0  0
  6  7  1  0  0  0  0
  9  8  1  1  0  0  0
  9 10  1  0  0  0  0
  9 14  1  0  0  0  0
 10 11  1  0  0  0  0
 11 12  2  0  0  0  0
 11 13  1  0  0  0  0
 14 15  1  0  0  0  0
 14 18  2  0  0  0  0
 15 16  1  0  0  0  0
 16 17  1  0  0  0  0
M  END
>  <Index>
180

>  <Binary_Characterization>
0

$$$$
OC(=O)[C@@H](NC(=O)C)CC(C)C
  MOE2014           2D

 12 11  0  0  1  0  0  0  0  0999 V2000
    0.0000    0.0000    0.0000 O   0  0  0  0  0  0  0  0  0  0  0  0
    1.3030   -0.7430    0.0000 C   0  0  0  0  0  0  0  0  0  0  0  0
    1.3110   -2.2430    0.0000 O   0  0  0  0  0  0  0  0  0  0  0  0
    2.5980    0.0130    0.0000 C   0  0  1  0  0  0  0  0  0  0  0  0
    2.5900    1.5130    0.0000 N   0  0  0  0  0  0  0  0  0  0  0  0
    1.2870    2.2570    0.0000 C   0  0  0  0  0  0  0  0  0  0  0  0
   -0.0080    1.5000    0.0000 O   0  0  0  0  0  0  0  0  0  0  0  0
    1.2800    3.7570    0.0000 C   0  0  0  0  0  0  0  0  0  0  0  0
    3.9010   -0.7300    0.0000 C   0  0  0  0  0  0  0  0  0  0  0  0
    5.1960    0.0270    0.0000 C   0  0  0  0  0  0  0  0  0  0  0  0
    5.1880    1.5270    0.0000 C   0  0  0  0  0  0  0  0  0  0  0  0
    6.4990   -0.7170    0.0000 C   0  0  0  0  0  0  0  0  0  0  0  0
  1  2  1  0  0  0  0
  2  3  2  0  0  0  0
  4  2  1  1  0  0  0
  4  5  1  0  0  0  0
  4  9  1  0  0  0  0
  5  6  1  0  0  0  0
  6  7  2  0  0  0  0
  6  8  1  0  0  0  0
  9 10  1  0  0  0  0
 10 11  1  0  0  0  0
 10 12  1  0  0  0  0
M  END
>  <Index>
181

>  <Binary_Characterization>
0

$$$$
O([C@H]([N+](C)(C)C)CC(=O)[O-])C(=O)C
  MOE2014           2D

 13 12  0  0  1  0  0  0  0  0999 V2000
    0.0000    0.0000    0.0000 O   0  0  0  0  0  0  0  0  0  0  0  0
   -1.3040   -0.7410    0.0000 C   0  0  2  0  0  0  0  0  0  0  0  0
   -2.5980    0.0180    0.0000 N   0  3  0  0  0  0  0  0  0  0  0  0
   -3.8920    0.7770    0.0000 C   0  0  0  0  0  0  0  0  0  0  0  0
   -1.8390    1.3120    0.0000 C   0  0  0  0  0  0  0  0  0  0  0  0
   -3.3570   -1.2750    0.0000 C   0  0  0  0  0  0  0  0  0  0  0  0
   -1.3150   -2.2410    0.0000 C   0  0  0  0  0  0  0  0  0  0  0  0
   -2.6190   -2.9820    0.0000 C   0  0  0  0  0  0  0  0  0  0  0  0
   -2.6300   -4.4820    0.0000 O   0  0  0  0  0  0  0  0  0  0  0  0
   -3.9130   -2.2230    0.0000 O   0  5  0  0  0  0  0  0  0  0  0  0
    1.2940   -0.7590    0.0000 C   0  0  0  0  0  0  0  0  0  0  0  0
    2.5980   -0.0180    0.0000 O   0  0  0  0  0  0  0  0  0  0  0  0
    1.2830   -2.2590    0.0000 C   0  0  0  0  0  0  0  0  0  0  0  0
  1 11  1  0  0  0  0
  2  1  1  1  0  0  0
  2  3  1  0  0  0  0
  2  7  1  0  0  0  0
  3  4  1  0  0  0  0
  3  5  1  0  0  0  0
  3  6  1  0  0  0  0
  7  8  1  0  0  0  0
  8  9  2  0  0  0  0
  8 10  1  0  0  0  0
 11 12  2  0  0  0  0
 11 13  1  0  0  0  0
M  CHG  1   3   1
M  CHG  1  10  -1
M  END
>  <Index>
182

>  <Binary_Characterization>
0

$$$$
SC[C@H](NC(=O)C)C(O)=O
  MOE2014           2D

 10  9  0  0  1  0  0  0  0  0999 V2000
    0.0000    0.0000    0.0000 S   0  0  0  0  0  0  0  0  0  0  0  0
    0.7590    1.2940    0.0000 C   0  0  0  0  0  0  0  0  0  0  0  0
    0.0180    2.5980    0.0000 C   0  0  2  0  0  0  0  0  0  0  0  0
    0.7770    3.8920    0.0000 N   0  0  0  0  0  0  0  0  0  0  0  0
    2.2770    3.8810    0.0000 C   0  0  0  0  0  0  0  0  0  0  0  0
    3.0360    5.1750    0.0000 O   0  0  0  0  0  0  0  0  0  0  0  0
    3.0180    2.5770    0.0000 C   0  0  0  0  0  0  0  0  0  0  0  0
   -1.4820    2.6090    0.0000 C   0  0  0  0  0  0  0  0  0  0  0  0
   -2.2410    1.3150    0.0000 O   0  0  0  0  0  0  0  0  0  0  0  0
   -2.2230    3.9130    0.0000 O   0  0  0  0  0  0  0  0  0  0  0  0
  1  2  1  0  0  0  0
  3  2  1  1  0  0  0
  3  4  1  0  0  0  0
  3  8  1  0  0  0  0
  4  5  1  0  0  0  0
  5  6  2  0  0  0  0
  5  7  1  0  0  0  0
  8  9  1  0  0  0  0
  8 10  2  0  0  0  0
M  END
>  <Index>
183

>  <Binary_Characterization>
0

$$$$
O1[C@H](CO)[C@@H](O)[C@H](O)[C@@H](NC(=O)C)[C@@H]1O
  MOE2014           2D

 15 15  0  0  1  0  0  0  0  0999 V2000
    0.0000    0.0000    0.0000 O   0  0  0  0  0  0  0  0  0  0  0  0
   -0.7450   -1.3020    0.0000 C   0  0  2  0  0  0  0  0  0  0  0  0
   -2.2450   -1.3080    0.0000 C   0  0  0  0  0  0  0  0  0  0  0  0
   -3.0000   -0.0120    0.0000 O   0  0  0  0  0  0  0  0  0  0  0  0
    0.0100   -2.5980    0.0000 C   0  0  1  0  0  0  0  0  0  0  0  0
   -0.7350   -3.9000    0.0000 O   0  0  0  0  0  0  0  0  0  0  0  0
    1.5100   -2.5920    0.0000 C   0  0  2  0  0  0  0  0  0  0  0  0
    2.2650   -3.8880    0.0000 O   0  0  0  0  0  0  0  0  0  0  0  0
    2.2550   -1.2900    0.0000 C   0  0  1  0  0  0  0  0  0  0  0  0
    3.7550   -1.2840    0.0000 N   0  0  0  0  0  0  0  0  0  0  0  0
    4.5000    0.0180    0.0000 C   0  0  0  0  0  0  0  0  0  0  0  0
    3.7450    1.3140    0.0000 O   0  0  0  0  0  0  0  0  0  0  0  0
    6.0000    0.0240    0.0000 C   0  0  0  0  0  0  0  0  0  0  0  0
    1.5000    0.0060    0.0000 C   0  0  2  0  0  0  0  0  0  0  0  0
    2.2450    1.3080    0.0000 O   0  0  0  0  0  0  0  0  0  0  0  0
  1  2  1  0  0  0  0
  1 14  1  0  0  0  0
  2  3  1  1  0  0  0
  2  5  1  0  0  0  0
  3  4  1  0  0  0  0
  5  6  1  6  0  0  0
  5  7  1  0  0  0  0
  7  8  1  1  0  0  0
  7  9  1  0  0  0  0
  9 10  1  6  0  0  0
  9 14  1  0  0  0  0
 10 11  1  0  0  0  0
 11 12  2  0  0  0  0
 11 13  1  0  0  0  0
 14 15  1  1  0  0  0
M  END
>  <Index>
184

>  <Binary_Characterization>
0

$$$$
OC(=O)CC[C@H](NC(=O)C)C(O)=O
  MOE2014           2D

 13 12  0  0  1  0  0  0  0  0999 V2000
    0.0000    0.0000    0.0000 O   0  0  0  0  0  0  0  0  0  0  0  0
   -1.3040   -0.7420    0.0000 C   0  0  0  0  0  0  0  0  0  0  0  0
   -1.3130   -2.2420    0.0000 O   0  0  0  0  0  0  0  0  0  0  0  0
   -2.5980    0.0160    0.0000 C   0  0  0  0  0  0  0  0  0  0  0  0
   -3.9020   -0.7260    0.0000 C   0  0  0  0  0  0  0  0  0  0  0  0
   -5.1960    0.0320    0.0000 C   0  0  2  0  0  0  0  0  0  0  0  0
   -6.5000   -0.7100    0.0000 N   0  0  0  0  0  0  0  0  0  0  0  0
   -6.5090   -2.2100    0.0000 C   0  0  0  0  0  0  0  0  0  0  0  0
   -7.8120   -2.9520    0.0000 O   0  0  0  0  0  0  0  0  0  0  0  0
   -5.2140   -2.9680    0.0000 C   0  0  0  0  0  0  0  0  0  0  0  0
   -5.1870    1.5320    0.0000 C   0  0  0  0  0  0  0  0  0  0  0  0
   -3.8830    2.2740    0.0000 O   0  0  0  0  0  0  0  0  0  0  0  0
   -6.4810    2.2900    0.0000 O   0  0  0  0  0  0  0  0  0  0  0  0
  1  2  1  0  0  0  0
  2  3  2  0  0  0  0
  2  4  1  0  0  0  0
  4  5  1  0  0  0  0
  6  5  1  6  0  0  0
  6  7  1  0  0  0  0
  6 11  1  0  0  0  0
  7  8  1  0  0  0  0
  8  9  2  0  0  0  0
  8 10  1  0  0  0  0
 11 12  1  0  0  0  0
 11 13  2  0  0  0  0
M  END
>  <Index>
185

>  <Binary_Characterization>
0

$$$$
OC(=O)[C@H](NC(=O)C)Cc1ccccc1
  MOE2014           2D

 15 15  0  0  1  0  0  0  0  0999 V2000
    0.0000    0.0000    0.0000 O   0  0  0  0  0  0  0  0  0  0  0  0
    1.3040    0.7410    0.0000 C   0  0  0  0  0  0  0  0  0  0  0  0
    1.3150    2.2410    0.0000 O   0  0  0  0  0  0  0  0  0  0  0  0
    2.5980   -0.0190    0.0000 C   0  0  2  0  0  0  0  0  0  0  0  0
    2.5870   -1.5190    0.0000 N   0  0  0  0  0  0  0  0  0  0  0  0
    1.2830   -2.2590    0.0000 C   0  0  0  0  0  0  0  0  0  0  0  0
   -0.0110   -1.5000    0.0000 O   0  0  0  0  0  0  0  0  0  0  0  0
    1.2720   -3.7590    0.0000 C   0  0  0  0  0  0  0  0  0  0  0  0
    3.9020    0.7220    0.0000 C   0  0  0  0  0  0  0  0  0  0  0  0
    5.1960   -0.0370    0.0000 C   0  0  0  0  0  0  0  0  0  0  0  0
    5.1850   -1.5370    0.0000 C   0  0  0  0  0  0  0  0  0  0  0  0
    6.4790   -2.2960    0.0000 C   0  0  0  0  0  0  0  0  0  0  0  0
    7.7830   -1.5560    0.0000 C   0  0  0  0  0  0  0  0  0  0  0  0
[truncated: 3,523,673 more chars]
