# Supplementary material for: Vienna LiverTox Workspace—A Set of Machine Learning Models for Prediction of Interactions Profiles of Small Molecules With Transporters Relevant for Regulatory Agencies
Source: Front Chem. 2020 Jan 10;7:899. doi: 10.3389/fchem.2019.00899 (PMC6966498; doi:10.3389/fchem.2019.00899)
Supplement: Supplementary file 2 [file Data_Sheet_2.ZIP › DILI_test_Chen.sdf]

  MOE2013           3D
CORINA 3.60 0026  08.12.2014
 56 59  0  0  1  0  0  0  0  0999 V2000
    0.4940    1.3640    0.1560 C   0  0  0  0  0  0  0  0  0  0  0  0
    0.2460   -0.0260    0.5340 N   0  0  0  0  0  0  0  0  0  0  0  0
    0.8710   -0.3430    1.8160 C   0  0  0  0  0  0  0  0  0  0  0  0
   -1.1800   -0.4180    0.3990 C   0  0  1  0  0  0  0  0  0  0  0  0
   -1.2830   -1.9390    0.0930 C   0  0  2  0  0  0  0  0  0  0  0  0
   -0.6030   -2.3140   -1.2450 C   0  0  0  0  0  0  0  0  0  0  0  0
   -1.4780   -2.2770   -2.5370 C   0  0  1  0  0  0  0  0  0  0  0  0
   -2.8820   -1.7440   -2.3540 C   0  0  0  0  0  0  0  0  0  0  0  0
   -3.6080   -1.2540   -3.3780 C   0  0  0  0  0  0  0  0  0  0  0  0
   -4.9160   -0.8030   -3.2500 O   0  0  0  0  0  0  0  0  0  0  0  0
   -3.0570   -1.2160   -4.7470 C   0  0  0  0  0  0  0  0  0  0  0  0
   -3.8820   -1.0010   -5.8710 C   0  0  0  0  0  0  0  0  0  0  0  0
   -5.2370   -0.8140   -5.7560 O   0  0  0  0  0  0  0  0  0  0  0  0
   -3.3650   -0.9630   -7.1600 C   0  0  0  0  0  0  0  0  0  0  0  0
   -2.0000   -1.1200   -7.3510 C   0  0  0  0  0  0  0  0  0  0  0  0
   -1.1570   -1.3180   -6.2560 C   0  0  0  0  0  0  0  0  0  0  0  0
   -1.6670   -1.3850   -4.9420 C   0  0  0  0  0  0  0  0  0  0  0  0
   -0.7490   -1.5540   -3.7250 C   0  0  2  0  0  0  0  0  0  0  0  0
    0.5580   -2.2980   -4.0690 C   0  0  0  0  0  0  0  0  0  0  0  0
   -0.3750   -0.2430   -3.2680 O   0  0  0  0  0  0  0  0  0  0  0  0
   -3.5160   -1.7910   -1.0060 C   0  0  0  0  0  0  0  0  0  0  0  0
   -4.6380   -1.3030   -0.8450 O   0  0  0  0  0  0  0  0  0  0  0  0
   -2.7250   -2.4370    0.1120 C   0  0  1  0  0  0  0  0  0  0  0  0
   -2.7320   -3.8490   -0.1260 O   0  0  0  0  0  0  0  0  0  0  0  0
   -3.3220   -2.2040    1.4900 C   0  0  0  0  0  0  0  0  0  0  0  0
   -3.9010   -3.1320    2.0560 O   0  0  0  0  0  0  0  0  0  0  0  0
   -3.1360   -0.8480    2.0870 C   0  0  0  0  0  0  0  0  0  0  0  0
   -3.9700   -0.3930    3.0470 C   0  0  0  0  0  0  0  0  0  0  0  0
   -3.8850    0.8260    3.6420 N   0  0  0  0  0  0  0  0  0  0  0  0
   -5.0110   -1.1590    3.5010 O   0  0  0  0  0  0  0  0  0  0  0  0
   -2.0360    0.0530    1.5950 C   0  0  0  0  0  0  0  0  0  0  0  0
   -1.8690    1.1640    2.1120 O   0  0  0  0  0  0  0  0  0  0  0  0
    1.5720    1.5570    0.1070 H   0  0  0  0  0  0  0  0  0  0  0  0
    0.1020    1.5730   -0.8450 H   0  0  0  0  0  0  0  0  0  0  0  0
    0.0570    2.0830    0.8560 H   0  0  0  0  0  0  0  0  0  0  0  0
    0.4980    0.2780    2.6370 H   0  0  0  0  0  0  0  0  0  0  0  0
    0.7280   -1.3930    2.0880 H   0  0  0  0  0  0  0  0  0  0  0  0
    1.9550   -0.1910    1.7520 H   0  0  0  0  0  0  0  0  0  0  0  0
   -1.6000    0.1090   -0.4690 H   0  0  0  0  0  0  0  0  0  0  0  0
   -0.7400   -2.4860    0.8780 H   0  0  0  0  0  0  0  0  0  0  0  0
    0.3110   -1.7250   -1.3630 H   0  0  0  0  0  0  0  0  0  0  0  0
   -0.2400   -3.3480   -1.1470 H   0  0  0  0  0  0  0  0  0  0  0  0
   -1.6160   -3.3270   -2.8400 H   0  0  0  0  0  0  0  0  0  0  0  0
   -5.1420   -0.8660   -2.2850 H   0  0  0  0  0  0  0  0  0  0  0  0
   -5.4160   -0.7690   -4.7880 H   0  0  0  0  0  0  0  0  0  0  0  0
   -4.0250   -0.8020   -8.0080 H   0  0  0  0  0  0  0  0  0  0  0  0
   -1.5840   -1.0800   -8.3550 H   0  0  0  0  0  0  0  0  0  0  0  0
   -0.0940   -1.4120   -6.4570 H   0  0  0  0  0  0  0  0  0  0  0  0
    0.3570   -3.2740   -4.5220 H   0  0  0  0  0  0  0  0  0  0  0  0
    1.1860   -1.7140   -4.7510 H   0  0  0  0  0  0  0  0  0  0  0  0
    1.1900   -2.4600   -3.1900 H   0  0  0  0  0  0  0  0  0  0  0  0
   -0.6420    0.4070   -3.9400 H   0  0  0  0  0  0  0  0  0  0  0  0
   -3.4870   -4.2110    0.3880 H   0  0  0  0  0  0  0  0  0  0  0  0
   -4.5290    1.1750    4.3360 H   0  0  0  0  0  0  0  0  0  0  0  0
   -3.1050    1.4250    3.3420 H   0  0  0  0  0  0  0  0  0  0  0  0
   -5.3470   -0.7140    4.2920 H   0  0  0  0  0  0  0  0  0  0  0  0
  1  2  1  0  0  0  0
  1 33  1  0  0  0  0
  1 34  1  0  0  0  0
  1 35  1  0  0  0  0
  2  3  1  0  0  0  0
  2  4  1  0  0  0  0
  3 36  1  0  0  0  0
  3 37  1  0  0  0  0
  3 38  1  0  0  0  0
  4  5  1  0  0  0  0
  4 31  1  0  0  0  0
  4 39  1  0  0  0  0
  5  6  1  0  0  0  0
  5 23  1  0  0  0  0
  5 40  1  0  0  0  0
  6  7  1  0  0  0  0
  6 41  1  0  0  0  0
  6 42  1  0  0  0  0
  7  8  1  0  0  0  0
  7 18  1  0  0  0  0
  7 43  1  0  0  0  0
  8  9  2  0  0  0  0
  8 21  1  0  0  0  0
  9 10  1  0  0  0  0
  9 11  1  0  0  0  0
 10 44  1  0  0  0  0
 11 12  2  0  0  0  0
 11 17  1  0  0  0  0
 12 13  1  0  0  0  0
 12 14  1  0  0  0  0
 13 45  1  0  0  0  0
 14 15  2  0  0  0  0
 14 46  1  0  0  0  0
 15 16  1  0  0  0  0
 15 47  1  0  0  0  0
 16 17  2  0  0  0  0
 16 48  1  0  0  0  0
 17 18  1  0  0  0  0
 18 19  1  0  0  0  0
 18 20  1  0  0  0  0
 19 49  1  0  0  0  0
 19 50  1  0  0  0  0
 19 51  1  0  0  0  0
 20 52  1  0  0  0  0
 21 22  2  0  0  0  0
 21 23  1  0  0  0  0
 23 24  1  0  0  0  0
 23 25  1  0  0  0  0
 24 53  1  0  0  0  0
 25 26  2  0  0  0  0
 25 27  1  0  0  0  0
 27 28  2  0  0  0  0
 27 31  1  0  0  0  0
 28 29  1  0  0  0  0
 28 30  1  0  0  0  0
 29 54  1  0  0  0  0
 29 55  1  0  0  0  0
 30 56  1  0  0  0  0
 31 32  2  0  0  0  0
M  END
>  <Index>
1

>  <Binary_characterization>
1

>  <LabelCompoundName>
tetracycline

$$$$

  MOE2013           3D
CORINA 3.60 0026  08.12.2014
 56 59  0  0  1  0  0  0  0  0999 V2000
   -0.3260    2.5570   -0.0260 C   0  0  0  0  0  0  0  0  0  0  0  0
   -0.0620    1.0460   -0.1710 C   0  0  2  0  0  0  0  0  0  0  0  0
    0.5010    0.4470    1.1690 C   0  0  1  0  0  0  0  0  0  0  0  0
   -0.5410    0.6090    2.3250 C   0  0  2  0  0  0  0  0  0  0  0  0
   -0.0940    1.6500    3.2100 O   0  0  0  0  0  0  0  0  0  0  0  0
   -0.7930   -0.6360    3.2140 C   0  0  1  0  0  0  0  0  0  0  0  0
   -1.8950   -1.5760    2.6420 C   0  0  2  0  0  0  0  0  0  0  0  0
   -3.1270   -0.8210    2.3110 N   0  0  0  0  0  0  0  0  0  0  0  0
   -4.0000   -1.5110    1.3630 C   0  0  0  0  0  0  0  0  0  0  0  0
   -3.8870   -0.3230    3.4570 C   0  0  0  0  0  0  0  0  0  0  0  0
   -2.1500   -2.7870    3.5680 C   0  0  0  0  0  0  0  0  0  0  0  0
   -3.2430   -3.3590    3.6270 O   0  0  0  0  0  0  0  0  0  0  0  0
   -0.9780   -3.3250    4.3500 C   0  0  0  0  0  0  0  0  0  0  0  0
   -1.0870   -4.5450    4.9220 C   0  0  0  0  0  0  0  0  0  0  0  0
   -2.1970   -5.3290    4.8830 N   0  0  0  0  0  0  0  0  0  0  0  0
   -0.0420   -5.1060    5.6070 O   0  0  0  0  0  0  0  0  0  0  0  0
    0.2850   -2.5320    4.4580 C   0  0  0  0  0  0  0  0  0  0  0  0
    1.1340   -2.7150    5.3320 O   0  0  0  0  0  0  0  0  0  0  0  0
    0.5070   -1.4180    3.4410 C   0  0  2  0  0  0  0  0  0  0  0  0
    1.5280   -0.5750    3.9850 O   0  0  0  0  0  0  0  0  0  0  0  0
    1.0410   -1.9150    2.1150 C   0  0  0  0  0  0  0  0  0  0  0  0
    1.4510   -3.0660    1.9430 O   0  0  0  0  0  0  0  0  0  0  0  0
    1.0190   -0.9610    0.9660 C   0  0  0  0  0  0  0  0  0  0  0  0
    1.4960   -1.3980   -0.2140 C   0  0  0  0  0  0  0  0  0  0  0  0
    2.0180   -2.6710   -0.4130 O   0  0  0  0  0  0  0  0  0  0  0  0
    1.5470   -0.5060   -1.3880 C   0  0  0  0  0  0  0  0  0  0  0  0
    2.3000   -0.8400   -2.5320 C   0  0  0  0  0  0  0  0  0  0  0  0
    3.0160   -2.0080   -2.6190 O   0  0  0  0  0  0  0  0  0  0  0  0
    2.3550   -0.0040   -3.6400 C   0  0  0  0  0  0  0  0  0  0  0  0
    1.6360    1.1820   -3.6330 C   0  0  0  0  0  0  0  0  0  0  0  0
    0.8700    1.5290   -2.5190 C   0  0  0  0  0  0  0  0  0  0  0  0
    0.8230    0.7070   -1.3750 C   0  0  0  0  0  0  0  0  0  0  0  0
    0.6110    3.1130    0.0880 H   0  0  0  0  0  0  0  0  0  0  0  0
   -0.8580    2.9590   -0.8950 H   0  0  0  0  0  0  0  0  0  0  0  0
   -0.9630    2.7900    0.8300 H   0  0  0  0  0  0  0  0  0  0  0  0
   -1.0310    0.5650   -0.3740 H   0  0  0  0  0  0  0  0  0  0  0  0
    1.3880    1.0430    1.4340 H   0  0  0  0  0  0  0  0  0  0  0  0
   -1.4930    0.9720    1.9320 H   0  0  0  0  0  0  0  0  0  0  0  0
    0.0520    2.4640    2.7000 H   0  0  0  0  0  0  0  0  0  0  0  0
   -1.1210   -0.2760    4.2010 H   0  0  0  0  0  0  0  0  0  0  0  0
   -1.5240   -2.0040    1.7030 H   0  0  0  0  0  0  0  0  0  0  0  0
   -4.4970   -2.3870    1.7890 H   0  0  0  0  0  0  0  0  0  0  0  0
   -4.7790   -0.8300    1.0030 H   0  0  0  0  0  0  0  0  0  0  0  0
   -3.4390   -1.8280    0.4760 H   0  0  0  0  0  0  0  0  0  0  0  0
   -3.2640    0.2820    4.1220 H   0  0  0  0  0  0  0  0  0  0  0  0
   -4.6910    0.3390    3.1160 H   0  0  0  0  0  0  0  0  0  0  0  0
   -4.3450   -1.1230    4.0470 H   0  0  0  0  0  0  0  0  0  0  0  0
   -2.2510   -6.2640    5.2570 H   0  0  0  0  0  0  0  0  0  0  0  0
   -3.0270   -4.9250    4.4310 H   0  0  0  0  0  0  0  0  0  0  0  0
   -0.4090   -5.8590    6.0940 H   0  0  0  0  0  0  0  0  0  0  0  0
    2.0850   -1.1460    4.5580 H   0  0  0  0  0  0  0  0  0  0  0  0
    1.9270   -3.1520    0.4510 H   0  0  0  0  0  0  0  0  0  0  0  0
    2.7910   -2.5150   -1.8030 H   0  0  0  0  0  0  0  0  0  0  0  0
    2.9460   -0.2840   -4.5060 H   0  0  0  0  0  0  0  0  0  0  0  0
    1.6610    1.8380   -4.4990 H   0  0  0  0  0  0  0  0  0  0  0  0
    0.3070    2.4560   -2.5760 H   0  0  0  0  0  0  0  0  0  0  0  0
  1  2  1  0  0  0  0
  1 33  1  0  0  0  0
  1 34  1  0  0  0  0
  1 35  1  0  0  0  0
  2  3  1  0  0  0  0
  2 32  1  0  0  0  0
  2 36  1  0  0  0  0
  3  4  1  0  0  0  0
  3 23  1  0  0  0  0
  3 37  1  0  0  0  0
  4  5  1  0  0  0  0
  4  6  1  0  0  0  0
  4 38  1  0  0  0  0
  5 39  1  0  0  0  0
  6  7  1  0  0  0  0
  6 19  1  0  0  0  0
  6 40  1  0  0  0  0
  7  8  1  0  0  0  0
  7 11  1  0  0  0  0
  7 41  1  0  0  0  0
  8  9  1  0  0  0  0
  8 10  1  0  0  0  0
  9 42  1  0  0  0  0
  9 43  1  0  0  0  0
  9 44  1  0  0  0  0
 10 45  1  0  0  0  0
 10 46  1  0  0  0  0
 10 47  1  0  0  0  0
 11 12  2  0  0  0  0
 11 13  1  0  0  0  0
 13 14  2  0  0  0  0
 13 17  1  0  0  0  0
 14 15  1  0  0  0  0
 14 16  1  0  0  0  0
 15 48  1  0  0  0  0
 15 49  1  0  0  0  0
 16 50  1  0  0  0  0
 17 18  2  0  0  0  0
 17 19  1  0  0  0  0
 19 20  1  0  0  0  0
 19 21  1  0  0  0  0
 20 51  1  0  0  0  0
 21 22  2  0  0  0  0
 21 23  1  0  0  0  0
 23 24  2  0  0  0  0
 24 25  1  0  0  0  0
 24 26  1  0  0  0  0
 25 52  1  0  0  0  0
 26 27  2  0  0  0  0
 26 32  1  0  0  0  0
 27 28  1  0  0  0  0
 27 29  1  0  0  0  0
 28 53  1  0  0  0  0
 29 30  2  0  0  0  0
 29 54  1  0  0  0  0
 30 31  1  0  0  0  0
 30 55  1  0  0  0  0
 31 32  2  0  0  0  0
 31 56  1  0  0  0  0
M  END
>  <Index>
2

>  <Binary_characterization>
1

>  <LabelCompoundName>
doxycycline

$$$$

  MOE2013           3D
CORINA 3.60 0026  08.12.2014
 61 63  0  0  1  0  0  0  0  0999 V2000
    1.0090    2.5110   -0.7250 C   0  0  0  0  0  0  0  0  0  0  0  0
    0.7960    1.0200   -0.5190 C   0  0  0  0  0  0  0  0  0  0  0  0
    1.3000    0.2120   -1.7140 C   0  0  0  0  0  0  0  0  0  0  0  0
    1.0840   -1.2880   -1.5030 C   0  0  0  0  0  0  0  0  0  0  0  0
    1.5710   -2.1200   -2.6810 C   0  0  0  0  0  0  0  0  0  0  0  0
    2.0990   -1.5730   -3.6520 O   0  0  0  0  0  0  0  0  0  0  0  0
    1.3970   -3.5090   -2.6050 N   0  0  0  0  0  0  0  0  0  0  0  0
    1.8440   -4.3050   -3.7670 C   0  0  0  0  0  0  0  0  0  0  0  0
    0.7910   -4.5680   -4.8210 C   0  0  0  0  0  0  0  0  0  0  0  0
    0.2220   -3.5270   -5.5640 C   0  0  0  0  0  0  0  0  0  0  0  0
   -0.7110   -3.7940   -6.5720 C   0  0  0  0  0  0  0  0  0  0  0  0
   -1.0910   -5.1110   -6.8720 C   0  0  0  0  0  0  0  0  0  0  0  0
   -0.5290   -6.1520   -6.1180 C   0  0  0  0  0  0  0  0  0  0  0  0
    0.4080   -5.8850   -5.1160 C   0  0  0  0  0  0  0  0  0  0  0  0
   -2.0380   -5.3980   -7.9640 C   0  0  0  0  0  0  0  0  0  0  0  0
   -3.3910   -5.0450   -7.7840 C   0  0  0  0  0  0  0  0  0  0  0  0
   -4.3510   -5.3290   -8.7560 C   0  0  0  0  0  0  0  0  0  0  0  0
   -3.9810   -5.9760   -9.9290 C   0  0  0  0  0  0  0  0  0  0  0  0
   -2.6480   -6.3320  -10.1350 C   0  0  0  0  0  0  0  0  0  0  0  0
   -1.6630   -6.0420   -9.1700 C   0  0  0  0  0  0  0  0  0  0  0  0
   -0.2840   -6.4170   -9.4600 C   0  0  0  0  0  0  0  0  0  0  0  0
    0.0910   -7.5090  -10.1520 N   0  0  0  0  0  0  0  0  0  0  0  0
    1.4240   -7.3810  -10.0760 N   0  0  0  0  0  0  0  0  0  0  0  0
    1.8810   -6.2970   -9.4430 N   0  0  0  0  0  0  0  0  0  0  0  0
    0.7880   -5.6590   -9.0520 N   0  0  0  0  0  0  0  0  0  0  0  0
    0.8660   -4.2120   -1.3980 C   0  0  1  0  0  0  0  0  0  0  0  0
   -0.3150   -5.1770   -1.6540 C   0  0  0  0  0  0  0  0  0  0  0  0
   -0.7170   -5.9440   -0.3840 C   0  0  0  0  0  0  0  0  0  0  0  0
   -1.5460   -4.4140   -2.1600 C   0  0  0  0  0  0  0  0  0  0  0  0
    2.0370   -4.9100   -0.6970 C   0  0  0  0  0  0  0  0  0  0  0  0
    2.1440   -4.5480    0.6010 O   0  0  0  0  0  0  0  0  0  0  0  0
    2.8160   -5.7160   -1.1800 O   0  0  0  0  0  0  0  0  0  0  0  0
    2.0720    2.7410   -0.8520 H   0  0  0  0  0  0  0  0  0  0  0  0
    0.4730    2.8660   -1.6110 H   0  0  0  0  0  0  0  0  0  0  0  0
    0.6420    3.0700    0.1410 H   0  0  0  0  0  0  0  0  0  0  0  0
    1.3180    0.7040    0.3920 H   0  0  0  0  0  0  0  0  0  0  0  0
   -0.2720    0.8280   -0.3640 H   0  0  0  0  0  0  0  0  0  0  0  0
    0.7800    0.5360   -2.6240 H   0  0  0  0  0  0  0  0  0  0  0  0
    2.3680    0.4130   -1.8710 H   0  0  0  0  0  0  0  0  0  0  0  0
    1.6270   -1.6030   -0.6050 H   0  0  0  0  0  0  0  0  0  0  0  0
    0.0130   -1.4760   -1.3640 H   0  0  0  0  0  0  0  0  0  0  0  0
    2.6830   -3.7940   -4.2570 H   0  0  0  0  0  0  0  0  0  0  0  0
    2.2560   -5.2540   -3.4150 H   0  0  0  0  0  0  0  0  0  0  0  0
    0.5150   -2.4960   -5.3810 H   0  0  0  0  0  0  0  0  0  0  0  0
   -1.1190   -2.9630   -7.1440 H   0  0  0  0  0  0  0  0  0  0  0  0
   -0.8030   -7.1850   -6.3220 H   0  0  0  0  0  0  0  0  0  0  0  0
    0.8430   -6.7210   -4.5730 H   0  0  0  0  0  0  0  0  0  0  0  0
   -3.7050   -4.5550   -6.8630 H   0  0  0  0  0  0  0  0  0  0  0  0
   -5.3890   -5.0500   -8.5910 H   0  0  0  0  0  0  0  0  0  0  0  0
   -4.7270   -6.2030  -10.6860 H   0  0  0  0  0  0  0  0  0  0  0  0
   -2.3780   -6.8340  -11.0630 H   0  0  0  0  0  0  0  0  0  0  0  0
    2.0560   -8.0670  -10.4750 H   0  0  0  0  0  0  0  0  0  0  0  0
    0.5010   -3.4640   -0.6890 H   0  0  0  0  0  0  0  0  0  0  0  0
   -0.0300   -5.9280   -2.3960 H   0  0  0  0  0  0  0  0  0  0  0  0
   -1.5950   -6.5720   -0.5720 H   0  0  0  0  0  0  0  0  0  0  0  0
    0.0860   -6.6070   -0.0470 H   0  0  0  0  0  0  0  0  0  0  0  0
   -0.9610   -5.2580    0.4340 H   0  0  0  0  0  0  0  0  0  0  0  0
   -1.3290   -3.8330   -3.0590 H   0  0  0  0  0  0  0  0  0  0  0  0
   -2.3570   -5.1080   -2.4030 H   0  0  0  0  0  0  0  0  0  0  0  0
   -1.9170   -3.7170   -1.3990 H   0  0  0  0  0  0  0  0  0  0  0  0
    2.9170   -5.0460    0.9430 H   0  0  0  0  0  0  0  0  0  0  0  0
  1  2  1  0  0  0  0
  1 33  1  0  0  0  0
  1 34  1  0  0  0  0
  1 35  1  0  0  0  0
  2  3  1  0  0  0  0
  2 36  1  0  0  0  0
  2 37  1  0  0  0  0
  3  4  1  0  0  0  0
  3 38  1  0  0  0  0
  3 39  1  0  0  0  0
  4  5  1  0  0  0  0
  4 40  1  0  0  0  0
  4 41  1  0  0  0  0
  5  6  2  0  0  0  0
  5  7  1  0  0  0  0
  7  8  1  0  0  0  0
  7 26  1  0  0  0  0
  8  9  1  0  0  0  0
  8 42  1  0  0  0  0
  8 43  1  0  0  0  0
  9 10  1  0  0  0  0
  9 14  2  0  0  0  0
 10 11  2  0  0  0  0
 10 44  1  0  0  0  0
 11 12  1  0  0  0  0
 11 45  1  0  0  0  0
 12 13  2  0  0  0  0
 12 15  1  0  0  0  0
 13 14  1  0  0  0  0
 13 46  1  0  0  0  0
 14 47  1  0  0  0  0
 15 16  1  0  0  0  0
 15 20  2  0  0  0  0
 16 17  2  0  0  0  0
 16 48  1  0  0  0  0
 17 18  1  0  0  0  0
 17 49  1  0  0  0  0
 18 19  2  0  0  0  0
 18 50  1  0  0  0  0
 19 20  1  0  0  0  0
 19 51  1  0  0  0  0
 20 21  1  0  0  0  0
 21 22  2  0  0  0  0
 21 25  1  0  0  0  0
 22 23  1  0  0  0  0
 23 24  1  0  0  0  0
 23 52  1  0  0  0  0
 24 25  2  0  0  0  0
 26 27  1  0  0  0  0
 26 30  1  0  0  0  0
 26 53  1  0  0  0  0
 27 28  1  0  0  0  0
 27 29  1  0  0  0  0
 27 54  1  0  0  0  0
 28 55  1  0  0  0  0
 28 56  1  0  0  0  0
 28 57  1  0  0  0  0
 29 58  1  0  0  0  0
 29 59  1  0  0  0  0
 29 60  1  0  0  0  0
 30 31  1  0  0  0  0
 30 32  2  0  0  0  0
 31 61  1  0  0  0  0
M  END
>  <Index>
3

>  <Binary_characterization>
1

>  <LabelCompoundName>
valsartan

$$$$

  MOE2013           3D
CORINA 3.60 0026  08.12.2014
 29 29  0  0  0  0  0  0  0  0999 V2000
    0.0730    1.4700   -0.2910 N   0  0  0  0  0  0  0  0  0  0  0  0
   -0.0420    0.0210   -0.1340 C   0  0  0  0  0  0  0  0  0  0  0  0
   -1.4840   -0.4790    0.2210 C   0  0  0  0  0  0  0  0  0  0  0  0
   -1.4410   -2.0280    0.3550 C   0  0  0  0  0  0  0  0  0  0  0  0
   -0.6680   -2.5190    1.5810 C   0  0  0  0  0  0  0  0  0  0  0  0
   -1.1720   -1.8710    2.8660 C   0  0  0  0  0  0  0  0  0  0  0  0
   -1.1730   -0.3490    2.7760 C   0  0  0  0  0  0  0  0  0  0  0  0
   -1.9610    0.1440    1.5610 C   0  0  0  0  0  0  0  0  0  0  0  0
   -2.4330   -0.0650   -0.9440 C   0  0  0  0  0  0  0  0  0  0  0  0
   -3.8400   -0.6170   -0.9240 C   0  0  0  0  0  0  0  0  0  0  0  0
   -4.3880   -0.6030   -2.1590 O   0  0  0  0  0  0  0  0  0  0  0  0
   -4.4870   -1.0060    0.0320 O   0  0  0  0  0  0  0  0  0  0  0  0
    1.0500    1.7130   -0.4500 H   0  0  0  0  0  0  0  0  0  0  0  0
   -0.4260    1.7730   -1.1260 H   0  0  0  0  0  0  0  0  0  0  0  0
    0.2950   -0.4530   -1.0650 H   0  0  0  0  0  0  0  0  0  0  0  0
    0.6750   -0.2790    0.6360 H   0  0  0  0  0  0  0  0  0  0  0  0
   -2.4560   -2.4320    0.4320 H   0  0  0  0  0  0  0  0  0  0  0  0
   -1.0040   -2.4720   -0.5480 H   0  0  0  0  0  0  0  0  0  0  0  0
   -0.7710   -3.6080    1.6600 H   0  0  0  0  0  0  0  0  0  0  0  0
    0.4030   -2.3210    1.4610 H   0  0  0  0  0  0  0  0  0  0  0  0
   -2.1900   -2.2220    3.0730 H   0  0  0  0  0  0  0  0  0  0  0  0
   -0.5490   -2.1900    3.7090 H   0  0  0  0  0  0  0  0  0  0  0  0
   -1.6170    0.0670    3.6880 H   0  0  0  0  0  0  0  0  0  0  0  0
   -0.1430    0.0230    2.7370 H   0  0  0  0  0  0  0  0  0  0  0  0
   -1.9120    1.2380    1.5200 H   0  0  0  0  0  0  0  0  0  0  0  0
   -3.0150   -0.0990    1.7370 H   0  0  0  0  0  0  0  0  0  0  0  0
   -2.5350    1.0260   -0.9830 H   0  0  0  0  0  0  0  0  0  0  0  0
   -1.9780   -0.3910   -1.8890 H   0  0  0  0  0  0  0  0  0  0  0  0
   -5.2950   -0.9530   -2.0350 H   0  0  0  0  0  0  0  0  0  0  0  0
  1  2  1  0  0  0  0
  1 13  1  0  0  0  0
  1 14  1  0  0  0  0
  2  3  1  0  0  0  0
  2 15  1  0  0  0  0
  2 16  1  0  0  0  0
  3  4  1  0  0  0  0
  3  8  1  0  0  0  0
  3  9  1  0  0  0  0
  4  5  1  0  0  0  0
  4 17  1  0  0  0  0
  4 18  1  0  0  0  0
  5  6  1  0  0  0  0
  5 19  1  0  0  0  0
  5 20  1  0  0  0  0
  6  7  1  0  0  0  0
  6 21  1  0  0  0  0
  6 22  1  0  0  0  0
  7  8  1  0  0  0  0
  7 23  1  0  0  0  0
  7 24  1  0  0  0  0
  8 25  1  0  0  0  0
  8 26  1  0  0  0  0
  9 10  1  0  0  0  0
  9 27  1  0  0  0  0
  9 28  1  0  0  0  0
 10 11  1  0  0  0  0
 10 12  2  0  0  0  0
 11 29  1  0  0  0  0
M  END
>  <Index>
4

>  <Binary_characterization>
1

>  <LabelCompoundName>
gabapentin

$$$$

  MOE2013           3D
CORINA 3.60 0026  08.12.2014
 23 23  0  0  0  0  0  0  0  0999 V2000
   -0.3270    0.4920   -1.8150 N   0  0  0  0  0  0  0  0  0  0  0  0
   -0.2980   -0.5060   -0.9050 C   0  0  0  0  0  0  0  0  0  0  0  0
    0.7900   -1.2920   -1.0370 N   0  0  0  0  0  0  0  0  0  0  0  0
   -1.1690   -0.7590    0.0160 N   0  0  0  0  0  0  0  0  0  0  0  0
   -2.2970    0.0270    0.0710 C   0  0  0  0  0  0  0  0  0  0  0  0
   -2.3270    1.2350   -0.1690 O   0  0  0  0  0  0  0  0  0  0  0  0
   -3.5600   -0.6950    0.4190 C   0  0  0  0  0  0  0  0  0  0  0  0
   -3.4540   -2.0360    0.6200 N   0  0  0  0  0  0  0  0  0  0  0  0
   -4.6130   -2.6710    0.8720 C   0  0  0  0  0  0  0  0  0  0  0  0
   -4.4490   -4.3660    1.1080 Cl  0  0  0  0  0  0  0  0  0  0  0  0
   -5.8470   -2.0240    0.9270 C   0  0  0  0  0  0  0  0  0  0  0  0
   -7.0340   -2.6790    1.1590 N   0  0  0  0  0  0  0  0  0  0  0  0
   -5.9260   -0.6870    0.7380 N   0  0  0  0  0  0  0  0  0  0  0  0
   -4.7810   -0.0130    0.4800 C   0  0  0  0  0  0  0  0  0  0  0  0
   -4.9110    1.3440    0.2800 N   0  0  0  0  0  0  0  0  0  0  0  0
    0.3390    0.5730   -2.5670 H   0  0  0  0  0  0  0  0  0  0  0  0
   -1.0510    1.2020   -1.7320 H   0  0  0  0  0  0  0  0  0  0  0  0
    1.4940   -1.1410   -1.7410 H   0  0  0  0  0  0  0  0  0  0  0  0
    0.9040   -2.0680   -0.3990 H   0  0  0  0  0  0  0  0  0  0  0  0
   -7.0710   -3.6760    1.3110 H   0  0  0  0  0  0  0  0  0  0  0  0
   -7.8710   -2.1140    1.1700 H   0  0  0  0  0  0  0  0  0  0  0  0
   -4.0850    1.9010    0.0680 H   0  0  0  0  0  0  0  0  0  0  0  0
   -5.8310    1.7540    0.3460 H   0  0  0  0  0  0  0  0  0  0  0  0
  1  2  1  0  0  0  0
  1 16  1  0  0  0  0
  1 17  1  0  0  0  0
  2  3  1  0  0  0  0
  2  4  2  0  0  0  0
  3 18  1  0  0  0  0
  3 19  1  0  0  0  0
  4  5  1  0  0  0  0
  5  6  2  0  0  0  0
  5  7  1  0  0  0  0
  7  8  2  0  0  0  0
  7 14  1  0  0  0  0
  8  9  1  0  0  0  0
  9 10  1  0  0  0  0
  9 11  2  0  0  0  0
 11 12  1  0  0  0  0
 11 13  1  0  0  0  0
 12 20  1  0  0  0  0
 12 21  1  0  0  0  0
 13 14  2  0  0  0  0
 14 15  1  0  0  0  0
 15 22  1  0  0  0  0
 15 23  1  0  0  0  0
M  END
>  <Index>
5

>  <Binary_characterization>
1

>  <LabelCompoundName>
amiloride

$$$$

  MOE2013           3D
CORINA 3.60 0026  08.12.2014
 36 38  0  0  1  0  0  0  0  0999 V2000
    0.4000    0.7020    1.6300 C   0  0  0  0  0  0  0  0  0  0  0  0
    0.4390   -0.0210    0.3260 N   0  0  3  0  0  0  0  0  0  0  0  0
    1.6490   -0.7790    0.0800 C   0  0  0  0  0  0  0  0  0  0  0  0
    2.5510   -0.1300   -0.6860 C   0  0  0  0  0  0  0  0  0  0  0  0
    3.7660   -0.7130   -0.9930 O   0  0  0  0  0  0  0  0  0  0  0  0
    2.3240    1.1250   -1.2250 N   0  0  3  0  0  0  0  0  0  0  0  0
    3.1590    1.8690   -1.9840 C   0  0  0  0  0  0  0  0  0  0  0  0
    2.6950    3.4210   -2.5640 S   0  0  0  0  0  0  0  0  0  0  0  0
    4.2140    3.5850   -3.3390 C   0  0  0  0  0  0  0  0  0  0  0  0
    4.5510    4.8060   -4.1150 C   0  0  0  0  0  0  0  0  0  0  0  0
    4.9700    2.4550   -3.1060 C   0  0  0  0  0  0  0  0  0  0  0  0
    4.3700    1.4780   -2.3360 N   0  0  0  0  0  0  0  0  0  0  0  0
    1.8250   -2.1400    0.6770 C   0  0  0  0  0  0  0  0  0  0  0  0
    2.9030   -2.7220    0.7200 O   0  0  0  0  0  0  0  0  0  0  0  0
    0.6350   -2.7920    1.2870 C   0  0  0  0  0  0  0  0  0  0  0  0
    0.8320   -3.8940    2.1300 C   0  0  0  0  0  0  0  0  0  0  0  0
   -0.2570   -4.5250    2.7380 C   0  0  0  0  0  0  0  0  0  0  0  0
   -1.5530   -4.0640    2.5080 C   0  0  0  0  0  0  0  0  0  0  0  0
   -1.7660   -2.9760    1.6650 C   0  0  0  0  0  0  0  0  0  0  0  0
   -0.6710   -2.3580    1.0550 C   0  0  0  0  0  0  0  0  0  0  0  0
   -0.9420   -0.9870   -0.0100 S   0  0  0  0  0  0  0  0  0  0  0  0
   -2.1150   -0.2800    0.4610 O   0  0  0  0  0  0  0  0  0  0  0  0
   -0.8500   -1.4900   -1.3640 O   0  0  0  0  0  0  0  0  0  0  0  0
   -0.4440    1.3970    1.6450 H   0  0  0  0  0  0  0  0  0  0  0  0
    0.3220    0.0110    2.4740 H   0  0  0  0  0  0  0  0  0  0  0  0
    1.3110    1.2970    1.7540 H   0  0  0  0  0  0  0  0  0  0  0  0
    4.2390   -0.0510   -1.5450 H   0  0  0  0  0  0  0  0  0  0  0  0
    1.4000    1.4860   -0.9980 H   0  0  0  0  0  0  0  0  0  0  0  0
    4.5160    5.6950   -3.4770 H   0  0  0  0  0  0  0  0  0  0  0  0
    5.5600    4.7360   -4.5360 H   0  0  0  0  0  0  0  0  0  0  0  0
    3.8510    4.9440   -4.9450 H   0  0  0  0  0  0  0  0  0  0  0  0
    5.9740    2.2900   -3.4790 H   0  0  0  0  0  0  0  0  0  0  0  0
    1.8360   -4.2680    2.3250 H   0  0  0  0  0  0  0  0  0  0  0  0
   -0.0930   -5.3780    3.3930 H   0  0  0  0  0  0  0  0  0  0  0  0
   -2.3970   -4.5560    2.9850 H   0  0  0  0  0  0  0  0  0  0  0  0
   -2.7800   -2.6240    1.4860 H   0  0  0  0  0  0  0  0  0  0  0  0
  1  2  1  0  0  0  0
  1 24  1  0  0  0  0
  1 25  1  0  0  0  0
  1 26  1  0  0  0  0
  2  3  1  0  0  0  0
  2 21  1  0  0  0  0
  3  4  2  0  0  0  0
  3 13  1  0  0  0  0
  4  5  1  0  0  0  0
  4  6  1  0  0  0  0
  5 27  1  0  0  0  0
  6  7  1  0  0  0  0
  6 28  1  0  0  0  0
  7  8  1  0  0  0  0
  7 12  2  0  0  0  0
  8  9  1  0  0  0  0
  9 10  1  0  0  0  0
  9 11  2  0  0  0  0
 10 29  1  0  0  0  0
 10 30  1  0  0  0  0
 10 31  1  0  0  0  0
 11 12  1  0  0  0  0
 11 32  1  0  0  0  0
 13 14  2  0  0  0  0
 13 15  1  0  0  0  0
 15 16  1  0  0  0  0
 15 20  2  0  0  0  0
 16 17  2  0  0  0  0
 16 33  1  0  0  0  0
 17 18  1  0  0  0  0
 17 34  1  0  0  0  0
 18 19  2  0  0  0  0
 18 35  1  0  0  0  0
 19 20  1  0  0  0  0
 19 36  1  0  0  0  0
 20 21  1  0  0  0  0
 21 22  2  0  0  0  0
 21 23  2  0  0  0  0
M  END
>  <Index>
6

>  <Binary_characterization>
1

>  <LabelCompoundName>
meloxicam

$$$$

  MOE2013           3D
CORINA 3.60 0026  08.12.2014
 43 45  0  0  1  0  0  0  0  0999 V2000
   -0.0140    1.6420    0.0650 C   0  0  0  0  0  0  0  0  0  0  0  0
    0.2900    0.1820    0.3880 C   0  0  0  0  0  0  0  0  0  0  0  0
    1.4090    0.0770    1.4150 C   0  0  0  0  0  0  0  0  0  0  0  0
   -0.8840   -0.4490    0.9160 O   0  0  0  0  0  0  0  0  0  0  0  0
   -1.4580   -1.1280   -0.2050 C   0  0  2  0  0  0  0  0  0  0  0  0
   -2.3360   -2.2800    0.2360 C   0  0  0  0  0  0  0  0  0  0  0  0
   -1.5850   -3.2680    0.9440 O   0  0  0  0  0  0  0  0  0  0  0  0
   -0.5450   -3.8710    0.1670 C   0  0  1  0  0  0  0  0  0  0  0  0
    0.2690   -4.7760    1.1270 C   0  0  0  0  0  0  0  0  0  0  0  0
   -0.4980   -5.8920    1.5830 O   0  0  0  0  0  0  0  0  0  0  0  0
   -1.2890   -5.8290    3.0020 S   0  0  0  0  0  0  0  0  0  0  0  0
   -2.6690   -4.9340    2.6310 N   0  0  0  0  0  0  0  0  0  0  0  0
   -1.7460   -7.1670    3.3080 O   0  0  0  0  0  0  0  0  0  0  0  0
   -0.5070   -5.0660    3.9490 O   0  0  0  0  0  0  0  0  0  0  0  0
   -1.0830   -4.6600   -0.8990 O   0  0  0  0  0  0  0  0  0  0  0  0
   -0.1400   -4.5830   -1.9730 C   0  0  0  0  0  0  0  0  0  0  0  0
    0.5270   -5.9400   -2.1820 C   0  0  0  0  0  0  0  0  0  0  0  0
   -0.8890   -4.1850   -3.2420 C   0  0  0  0  0  0  0  0  0  0  0  0
    0.8700   -3.6110   -1.6650 O   0  0  0  0  0  0  0  0  0  0  0  0
    0.3880   -2.8760   -0.5200 C   0  0  1  0  0  0  0  0  0  0  0  0
   -0.2560   -1.5670   -1.0010 C   0  0  2  0  0  0  0  0  0  0  0  0
    0.6780   -0.4820   -0.8250 O   0  0  0  0  0  0  0  0  0  0  0  0
    0.8680    2.1490   -0.3410 H   0  0  0  0  0  0  0  0  0  0  0  0
   -0.8040    1.7190   -0.6900 H   0  0  0  0  0  0  0  0  0  0  0  0
   -0.3620    2.1800    0.9530 H   0  0  0  0  0  0  0  0  0  0  0  0
    1.1440    0.5940    2.3440 H   0  0  0  0  0  0  0  0  0  0  0  0
    1.6000   -0.9690    1.6780 H   0  0  0  0  0  0  0  0  0  0  0  0
    2.3450    0.4910    1.0270 H   0  0  0  0  0  0  0  0  0  0  0  0
   -2.0540   -0.3950   -0.7630 H   0  0  0  0  0  0  0  0  0  0  0  0
   -3.1030   -1.9170    0.9280 H   0  0  0  0  0  0  0  0  0  0  0  0
   -2.8440   -2.7460   -0.6150 H   0  0  0  0  0  0  0  0  0  0  0  0
    1.1440   -5.1960    0.6230 H   0  0  0  0  0  0  0  0  0  0  0  0
    0.6430   -4.1920    1.9750 H   0  0  0  0  0  0  0  0  0  0  0  0
   -3.3710   -5.5110    2.1660 H   0  0  0  0  0  0  0  0  0  0  0  0
   -2.4080   -4.1130    2.0540 H   0  0  0  0  0  0  0  0  0  0  0  0
   -0.2150   -6.7230   -2.3690 H   0  0  0  0  0  0  0  0  0  0  0  0
    1.2330   -5.9070   -3.0190 H   0  0  0  0  0  0  0  0  0  0  0  0
    1.0980   -6.2460   -1.3010 H   0  0  0  0  0  0  0  0  0  0  0  0
   -1.4810   -3.2770   -3.0870 H   0  0  0  0  0  0  0  0  0  0  0  0
   -0.1980   -3.9910   -4.0680 H   0  0  0  0  0  0  0  0  0  0  0  0
   -1.5980   -4.9640   -3.5420 H   0  0  0  0  0  0  0  0  0  0  0  0
    1.2580   -2.6470    0.1050 H   0  0  0  0  0  0  0  0  0  0  0  0
   -0.4890   -1.6140   -2.0680 H   0  0  0  0  0  0  0  0  0  0  0  0
  1  2  1  0  0  0  0
  1 23  1  0  0  0  0
  1 24  1  0  0  0  0
  1 25  1  0  0  0  0
  2  3  1  0  0  0  0
  2  4  1  0  0  0  0
  2 22  1  0  0  0  0
  3 26  1  0  0  0  0
  3 27  1  0  0  0  0
  3 28  1  0  0  0  0
  4  5  1  0  0  0  0
  5  6  1  0  0  0  0
  5 21  1  0  0  0  0
  5 29  1  0  0  0  0
  6  7  1  0  0  0  0
  6 30  1  0  0  0  0
  6 31  1  0  0  0  0
  7  8  1  0  0  0  0
  8  9  1  0  0  0  0
  8 15  1  0  0  0  0
  8 20  1  0  0  0  0
  9 10  1  0  0  0  0
  9 32  1  0  0  0  0
  9 33  1  0  0  0  0
 10 11  1  0  0  0  0
 11 12  1  0  0  0  0
 11 13  2  0  0  0  0
 11 14  2  0  0  0  0
 12 34  1  0  0  0  0
 12 35  1  0  0  0  0
 15 16  1  0  0  0  0
 16 17  1  0  0  0  0
 16 18  1  0  0  0  0
 16 19  1  0  0  0  0
 17 36  1  0  0  0  0
 17 37  1  0  0  0  0
 17 38  1  0  0  0  0
 18 39  1  0  0  0  0
 18 40  1  0  0  0  0
 18 41  1  0  0  0  0
 19 20  1  0  0  0  0
 20 21  1  0  0  0  0
 20 42  1  0  0  0  0
 21 22  1  0  0  0  0
 21 43  1  0  0  0  0
M  END
>  <Index>
7

>  <Binary_characterization>
1

>  <LabelCompoundName>
topiramate

$$$$

  MOE2013           3D
CORINA 3.60 0026  08.12.2014
 36 38  0  0  0  0  0  0  0  0999 V2000
   -0.2400    1.4620   -0.0510 C   0  0  0  0  0  0  0  0  0  0  0  0
   -0.2380   -0.0150   -0.0080 C   0  0  0  0  0  0  0  0  0  0  0  0
    0.9820   -0.6070   -0.0890 O   0  0  0  0  0  0  0  0  0  0  0  0
    0.8450   -1.9750   -0.0060 N   0  0  0  0  0  0  0  0  0  0  0  0
   -0.4730   -2.2200    0.1120 C   0  0  0  0  0  0  0  0  0  0  0  0
   -0.9600   -3.5970    0.2130 C   0  0  0  0  0  0  0  0  0  0  0  0
   -2.1570   -3.9900   -0.4020 C   0  0  0  0  0  0  0  0  0  0  0  0
   -2.6050   -5.3110   -0.3020 C   0  0  0  0  0  0  0  0  0  0  0  0
   -1.8610   -6.2510    0.4070 C   0  0  0  0  0  0  0  0  0  0  0  0
   -0.6650   -5.8750    1.0160 C   0  0  0  0  0  0  0  0  0  0  0  0
   -0.2150   -4.5560    0.9170 C   0  0  0  0  0  0  0  0  0  0  0  0
   -1.2050   -0.9900    0.1150 C   0  0  0  0  0  0  0  0  0  0  0  0
   -2.6160   -0.6830    0.2600 C   0  0  0  0  0  0  0  0  0  0  0  0
   -3.2950    0.0460   -0.7280 C   0  0  0  0  0  0  0  0  0  0  0  0
   -4.6480    0.3630   -0.5730 C   0  0  0  0  0  0  0  0  0  0  0  0
   -5.3280   -0.0610    0.5700 C   0  0  0  0  0  0  0  0  0  0  0  0
   -4.6680   -0.7890    1.5620 C   0  0  0  0  0  0  0  0  0  0  0  0
   -3.3140   -1.1030    1.4020 C   0  0  0  0  0  0  0  0  0  0  0  0
   -7.0300    0.3910    0.7890 S   0  0  0  0  0  0  0  0  0  0  0  0
   -7.8250   -0.8640   -0.0240 N   0  0  0  0  0  0  0  0  0  0  0  0
   -7.3630    0.2520    2.1900 O   0  0  0  0  0  0  0  0  0  0  0  0
   -7.2650    1.6220    0.0680 O   0  0  0  0  0  0  0  0  0  0  0  0
    0.7470    1.8650    0.1970 H   0  0  0  0  0  0  0  0  0  0  0  0
   -0.5100    1.8130   -1.0510 H   0  0  0  0  0  0  0  0  0  0  0  0
   -0.9570    1.8730    0.6670 H   0  0  0  0  0  0  0  0  0  0  0  0
   -2.7480   -3.2850   -0.9800 H   0  0  0  0  0  0  0  0  0  0  0  0
   -3.5330   -5.6060   -0.7850 H   0  0  0  0  0  0  0  0  0  0  0  0
   -2.2070   -7.2790    0.4800 H   0  0  0  0  0  0  0  0  0  0  0  0
   -0.0790   -6.6080    1.5640 H   0  0  0  0  0  0  0  0  0  0  0  0
    0.7250   -4.2860    1.3950 H   0  0  0  0  0  0  0  0  0  0  0  0
   -2.7760    0.3770   -1.6250 H   0  0  0  0  0  0  0  0  0  0  0  0
   -5.1530    0.9450   -1.3420 H   0  0  0  0  0  0  0  0  0  0  0  0
   -5.1860   -1.1080    2.4640 H   0  0  0  0  0  0  0  0  0  0  0  0
   -2.8060   -1.6630    2.1850 H   0  0  0  0  0  0  0  0  0  0  0  0
   -8.3410   -1.4570    0.6320 H   0  0  0  0  0  0  0  0  0  0  0  0
   -7.2340   -1.4150   -0.6510 H   0  0  0  0  0  0  0  0  0  0  0  0
  1  2  1  0  0  0  0
  1 23  1  0  0  0  0
  1 24  1  0  0  0  0
  1 25  1  0  0  0  0
  2  3  1  0  0  0  0
  2 12  2  0  0  0  0
  3  4  1  0  0  0  0
  4  5  2  0  0  0  0
  5  6  1  0  0  0  0
  5 12  1  0  0  0  0
  6  7  1  0  0  0  0
  6 11  2  0  0  0  0
  7  8  2  0  0  0  0
  7 26  1  0  0  0  0
  8  9  1  0  0  0  0
  8 27  1  0  0  0  0
  9 10  2  0  0  0  0
  9 28  1  0  0  0  0
 10 11  1  0  0  0  0
 10 29  1  0  0  0  0
 11 30  1  0  0  0  0
 12 13  1  0  0  0  0
 13 14  1  0  0  0  0
 13 18  2  0  0  0  0
 14 15  2  0  0  0  0
 14 31  1  0  0  0  0
 15 16  1  0  0  0  0
 15 32  1  0  0  0  0
 16 17  2  0  0  0  0
 16 19  1  0  0  0  0
 17 18  1  0  0  0  0
 17 33  1  0  0  0  0
 18 34  1  0  0  0  0
 19 20  1  0  0  0  0
 19 21  2  0  0  0  0
 19 22  2  0  0  0  0
 20 35  1  0  0  0  0
 20 36  1  0  0  0  0
M  END
>  <Index>
8

>  <Binary_characterization>
1

>  <LabelCompoundName>
valdecoxib

$$$$

  MOE2013           3D
CORINA 3.60 0026  08.12.2014
 63 64  0  0  1  0  0  0  0  0999 V2000
    0.7840    0.6130    0.0640 C   0  0  0  0  0  0  0  0  0  0  0  0
    0.3020   -0.7830    0.4600 C   0  0  0  0  0  0  0  0  0  0  0  0
    0.6600   -1.0770    1.9220 C   0  0  0  0  0  0  0  0  0  0  0  0
   -1.1910   -0.9120    0.2030 C   0  0  0  0  0  0  0  0  0  0  0  0
   -1.9880   -0.4120    1.1730 N   0  0  0  0  0  0  0  0  0  0  0  0
   -3.3070   -0.4710    0.9720 C   0  0  0  0  0  0  0  0  0  0  0  0
   -3.9150   -1.0720   -0.0480 N   0  0  0  0  0  0  0  0  0  0  0  0
   -3.1120   -1.5400   -1.0250 C   0  0  0  0  0  0  0  0  0  0  0  0
   -3.8570   -2.1430   -2.1360 C   0  0  0  0  0  0  0  0  0  0  0  0
   -4.4260   -3.4220   -1.9980 C   0  0  0  0  0  0  0  0  0  0  0  0
   -5.1470   -3.9960   -3.0440 C   0  0  0  0  0  0  0  0  0  0  0  0
   -5.3120   -3.2890   -4.2290 C   0  0  0  0  0  0  0  0  0  0  0  0
   -6.0080   -3.8390   -5.2320 F   0  0  0  0  0  0  0  0  0  0  0  0
   -4.7720   -2.0180   -4.3870 C   0  0  0  0  0  0  0  0  0  0  0  0
   -4.0500   -1.4440   -3.3400 C   0  0  0  0  0  0  0  0  0  0  0  0
   -1.7170   -1.4780   -0.9630 C   0  0  0  0  0  0  0  0  0  0  0  0
   -0.8410   -2.0430   -2.0530 C   0  0  0  0  0  0  0  0  0  0  0  0
   -0.5080   -3.5200   -1.8040 C   0  0  0  0  0  0  0  0  0  0  0  0
    0.6410   -3.9910   -2.6950 C   0  0  1  0  0  0  0  0  0  0  0  0
    1.8070   -3.2540   -2.3220 O   0  0  0  0  0  0  0  0  0  0  0  0
    0.9040   -5.4950   -2.5260 C   0  0  0  0  0  0  0  0  0  0  0  0
    2.0430   -5.9780   -3.4360 C   0  0  1  0  0  0  0  0  0  0  0  0
    3.1840   -5.1380   -3.1920 O   0  0  0  0  0  0  0  0  0  0  0  0
    2.4010   -7.4370   -3.1540 C   0  0  0  0  0  0  0  0  0  0  0  0
    3.3590   -7.9750   -4.1820 C   0  0  0  0  0  0  0  0  0  0  0  0
    4.3710   -7.1170   -4.4470 O   0  0  0  0  0  0  0  0  0  0  0  0
    3.3110   -9.0760   -4.7040 O   0  0  0  0  0  0  0  0  0  0  0  0
   -4.1080   -0.1180    2.0850 N   0  0  3  0  0  0  0  0  0  0  0  0
   -4.1280   -1.1030    3.1770 C   0  0  0  0  0  0  0  0  0  0  0  0
   -5.5090    0.7500    1.7440 S   0  0  0  0  0  0  0  0  0  0  0  0
   -6.6670   -0.4950    1.1980 C   0  0  0  0  0  0  0  0  0  0  0  0
   -6.0290    1.2550    3.0020 O   0  0  0  0  0  0  0  0  0  0  0  0
   -5.2760    1.6660    0.6450 O   0  0  0  0  0  0  0  0  0  0  0  0
    1.8650    0.7070    0.2140 H   0  0  0  0  0  0  0  0  0  0  0  0
    0.5740    0.8190   -0.9910 H   0  0  0  0  0  0  0  0  0  0  0  0
    0.2920    1.3920    0.6580 H   0  0  0  0  0  0  0  0  0  0  0  0
    0.8520   -1.5220   -0.1320 H   0  0  0  0  0  0  0  0  0  0  0  0
    0.2260   -0.3400    2.6080 H   0  0  0  0  0  0  0  0  0  0  0  0
    0.3000   -2.0680    2.2210 H   0  0  0  0  0  0  0  0  0  0  0  0
    1.7470   -1.0580    2.0630 H   0  0  0  0  0  0  0  0  0  0  0  0
   -4.3140   -3.9710   -1.0650 H   0  0  0  0  0  0  0  0  0  0  0  0
   -5.5870   -4.9820   -2.9370 H   0  0  0  0  0  0  0  0  0  0  0  0
   -4.9200   -1.4790   -5.3170 H   0  0  0  0  0  0  0  0  0  0  0  0
   -3.6410   -0.4430   -3.4630 H   0  0  0  0  0  0  0  0  0  0  0  0
   -1.3180   -1.9390   -3.0340 H   0  0  0  0  0  0  0  0  0  0  0  0
    0.0660   -1.4350   -2.1420 H   0  0  0  0  0  0  0  0  0  0  0  0
   -0.2260   -3.6630   -0.7520 H   0  0  0  0  0  0  0  0  0  0  0  0
   -1.3990   -4.1340   -1.9820 H   0  0  0  0  0  0  0  0  0  0  0  0
    0.4210   -3.7670   -3.7450 H   0  0  0  0  0  0  0  0  0  0  0  0
    2.5740   -3.7990   -2.6320 H   0  0  0  0  0  0  0  0  0  0  0  0
    1.1890   -5.6820   -1.4820 H   0  0  0  0  0  0  0  0  0  0  0  0
   -0.0070   -6.0680   -2.7360 H   0  0  0  0  0  0  0  0  0  0  0  0
    1.7600   -5.8450   -4.4860 H   0  0  0  0  0  0  0  0  0  0  0  0
    3.9330   -5.5660   -3.6710 H   0  0  0  0  0  0  0  0  0  0  0  0
    2.8710   -7.5520   -2.1720 H   0  0  0  0  0  0  0  0  0  0  0  0
    1.4970   -8.0560   -3.1890 H   0  0  0  0  0  0  0  0  0  0  0  0
    4.9440   -7.6050   -5.0800 H   0  0  0  0  0  0  0  0  0  0  0  0
   -3.1150   -1.2690    3.5570 H   0  0  0  0  0  0  0  0  0  0  0  0
   -4.7250   -0.7440    4.0210 H   0  0  0  0  0  0  0  0  0  0  0  0
   -4.5360   -2.0600    2.8360 H   0  0  0  0  0  0  0  0  0  0  0  0
   -6.7350   -1.2820    1.9510 H   0  0  0  0  0  0  0  0  0  0  0  0
   -7.6420   -0.0110    1.0980 H   0  0  0  0  0  0  0  0  0  0  0  0
   -6.3710   -0.8950    0.2300 H   0  0  0  0  0  0  0  0  0  0  0  0
  1  2  1  0  0  0  0
  1 34  1  0  0  0  0
  1 35  1  0  0  0  0
  1 36  1  0  0  0  0
  2  3  1  0  0  0  0
  2  4  1  0  0  0  0
  2 37  1  0  0  0  0
  3 38  1  0  0  0  0
  3 39  1  0  0  0  0
  3 40  1  0  0  0  0
  4  5  1  0  0  0  0
  4 16  2  0  0  0  0
  5  6  2  0  0  0  0
  6  7  1  0  0  0  0
  6 28  1  0  0  0  0
  7  8  2  0  0  0  0
  8  9  1  0  0  0  0
  8 16  1  0  0  0  0
  9 10  1  0  0  0  0
  9 15  2  0  0  0  0
 10 11  2  0  0  0  0
 10 41  1  0  0  0  0
 11 12  1  0  0  0  0
 11 42  1  0  0  0  0
 12 13  1  0  0  0  0
 12 14  2  0  0  0  0
 14 15  1  0  0  0  0
 14 43  1  0  0  0  0
 15 44  1  0  0  0  0
 16 17  1  0  0  0  0
 17 18  1  0  0  0  0
 17 45  1  0  0  0  0
 17 46  1  0  0  0  0
 18 19  1  0  0  0  0
 18 47  1  0  0  0  0
 18 48  1  0  0  0  0
 19 20  1  0  0  0  0
 19 21  1  0  0  0  0
 19 49  1  0  0  0  0
 20 50  1  0  0  0  0
 21 22  1  0  0  0  0
 21 51  1  0  0  0  0
 21 52  1  0  0  0  0
 22 23  1  0  0  0  0
 22 24  1  0  0  0  0
 22 53  1  0  0  0  0
 23 54  1  0  0  0  0
 24 25  1  0  0  0  0
 24 55  1  0  0  0  0
 24 56  1  0  0  0  0
 25 26  1  0  0  0  0
 25 27  2  0  0  0  0
 26 57  1  0  0  0  0
 28 29  1  0  0  0  0
 28 30  1  0  0  0  0
 29 58  1  0  0  0  0
 29 59  1  0  0  0  0
 29 60  1  0  0  0  0
 30 31  1  0  0  0  0
 30 32  2  0  0  0  0
 30 33  2  0  0  0  0
 31 61  1  0  0  0  0
 31 62  1  0  0  0  0
 31 63  1  0  0  0  0
M  END
>  <Index>
9

>  <Binary_characterization>
1

>  <LabelCompoundName>
rosuvastatin

$$$$

  MOE2013           3D
CORINA 3.60 0026  08.12.2014
 43 46  0  0  1  0  0  0  0  0999 V2000
    1.4730    1.3010   -0.0830 C   0  0  0  0  0  0  0  0  0  0  0  0
    1.2300   -0.1450   -0.3150 C   0  0  0  0  0  0  0  0  0  0  0  0
    1.2470   -1.2610    0.9900 S   0  0  0  0  0  0  0  0  0  0  0  0
    0.9060   -2.4880   -0.1580 C   0  0  0  0  0  0  0  0  0  0  0  0
    0.7170   -4.1680    0.2830 S   0  0  0  0  0  0  0  0  0  0  0  0
    0.2510   -4.8830   -1.3230 C   0  0  0  0  0  0  0  0  0  0  0  0
    0.0170   -6.3710   -1.1590 C   0  0  0  0  0  0  0  0  0  0  0  0
   -1.2170   -6.9280   -1.1240 C   0  0  0  0  0  0  0  0  0  0  0  0
   -1.3820   -8.2560   -0.9120 N   0  0  0  0  0  0  0  0  0  0  0  0
   -0.3500   -9.1410   -0.4260 C   0  0  2  0  0  0  0  0  0  0  0  0
    1.0940   -8.9490   -1.5040 S   0  0  0  0  0  0  0  0  0  0  0  0
    1.3030   -7.1860   -1.0840 C   0  0  0  0  0  0  0  0  0  0  0  0
   -1.3290  -10.3120   -0.7320 C   0  0  2  0  0  0  0  0  0  0  0  0
   -0.9850  -11.1800   -1.8890 N   0  0  0  0  0  0  0  0  0  0  0  0
   -1.6780  -12.3410   -2.1640 C   0  0  0  0  0  0  0  0  0  0  0  0
   -2.5900  -12.7720   -1.4640 O   0  0  0  0  0  0  0  0  0  0  0  0
   -1.2040  -13.0800   -3.3900 C   0  0  0  0  0  0  0  0  0  0  0  0
   -0.1310  -13.9730   -3.0430 N   0  0  0  0  0  0  0  0  0  0  0  0
   -0.1950  -15.2660   -2.6380 C   0  0  0  0  0  0  0  0  0  0  0  0
    1.0310  -15.6910   -2.4270 N   0  0  0  0  0  0  0  0  0  0  0  0
    1.8530  -14.6250   -2.7140 N   0  0  0  0  0  0  0  0  0  0  0  0
    1.1470  -13.5680   -3.0930 N   0  0  0  0  0  0  0  0  0  0  0  0
   -2.3640   -9.1710   -1.0380 C   0  0  0  0  0  0  0  0  0  0  0  0
   -3.5270   -9.0860   -1.3510 O   0  0  0  0  0  0  0  0  0  0  0  0
   -2.4460   -6.1230   -1.3170 C   0  0  0  0  0  0  0  0  0  0  0  0
   -2.5730   -5.7220   -2.5960 O   0  0  0  0  0  0  0  0  0  0  0  0
   -3.2620   -5.8500   -0.4560 O   0  0  0  0  0  0  0  0  0  0  0  0
    0.8020   -2.0560   -1.3950 N   0  0  0  0  0  0  0  0  0  0  0  0
    0.9880   -0.6920   -1.4880 N   0  0  0  0  0  0  0  0  0  0  0  0
    2.4620    1.4640    0.3560 H   0  0  0  0  0  0  0  0  0  0  0  0
    1.4280    1.8530   -1.0270 H   0  0  0  0  0  0  0  0  0  0  0  0
    0.7170    1.7190    0.5890 H   0  0  0  0  0  0  0  0  0  0  0  0
   -0.6350   -4.3580   -1.6890 H   0  0  0  0  0  0  0  0  0  0  0  0
    1.0460   -4.7100   -2.0570 H   0  0  0  0  0  0  0  0  0  0  0  0
   -0.1430   -9.0130    0.6430 H   0  0  0  0  0  0  0  0  0  0  0  0
    2.0390   -6.7910   -1.7920 H   0  0  0  0  0  0  0  0  0  0  0  0
    1.7330   -7.1140   -0.0790 H   0  0  0  0  0  0  0  0  0  0  0  0
   -1.5840  -10.9000    0.1570 H   0  0  0  0  0  0  0  0  0  0  0  0
   -0.2060  -10.9080   -2.4880 H   0  0  0  0  0  0  0  0  0  0  0  0
   -2.0280  -13.6660   -3.8080 H   0  0  0  0  0  0  0  0  0  0  0  0
   -0.8520  -12.3850   -4.1590 H   0  0  0  0  0  0  0  0  0  0  0  0
   -1.1080  -15.8280   -2.5130 H   0  0  0  0  0  0  0  0  0  0  0  0
   -3.4310   -5.2490   -2.6290 H   0  0  0  0  0  0  0  0  0  0  0  0
  1  2  1  0  0  0  0
  1 30  1  0  0  0  0
  1 31  1  0  0  0  0
  1 32  1  0  0  0  0
  2  3  1  0  0  0  0
  2 29  2  0  0  0  0
  3  4  1  0  0  0  0
  4  5  1  0  0  0  0
  4 28  2  0  0  0  0
  5  6  1  0  0  0  0
  6  7  1  0  0  0  0
  6 33  1  0  0  0  0
  6 34  1  0  0  0  0
  7  8  2  0  0  0  0
  7 12  1  0  0  0  0
  8  9  1  0  0  0  0
  8 25  1  0  0  0  0
  9 10  1  0  0  0  0
  9 23  1  0  0  0  0
 10 11  1  0  0  0  0
 10 13  1  0  0  0  0
 10 35  1  0  0  0  0
 11 12  1  0  0  0  0
 12 36  1  0  0  0  0
 12 37  1  0  0  0  0
 13 14  1  0  0  0  0
 13 23  1  0  0  0  0
 13 38  1  0  0  0  0
 14 15  1  0  0  0  0
 14 39  1  0  0  0  0
 15 16  2  0  0  0  0
 15 17  1  0  0  0  0
 17 18  1  0  0  0  0
 17 40  1  0  0  0  0
 17 41  1  0  0  0  0
 18 19  1  0  0  0  0
 18 22  1  0  0  0  0
 19 20  2  0  0  0  0
 19 42  1  0  0  0  0
 20 21  1  0  0  0  0
 21 22  2  0  0  0  0
 23 24  2  0  0  0  0
 25 26  1  0  0  0  0
 25 27  2  0  0  0  0
 26 43  1  0  0  0  0
 28 29  1  0  0  0  0
M  END
>  <Index>
10

>  <Binary_characterization>
1

>  <LabelCompoundName>
cefazolin

$$$$

  MOE2013           3D
CORINA 3.60 0026  08.12.2014
 38 40  0  0  1  0  0  0  0  0999 V2000
    0.2470    1.5750    0.2980 N   0  0  0  0  0  0  0  0  0  0  0  0
    0.1640    0.1170    0.0920 C   0  0  1  0  0  0  0  0  0  0  0  0
    0.8030   -0.2680   -1.2620 C   0  0  0  0  0  0  0  0  0  0  0  0
    1.3920    0.5430   -1.9750 O   0  0  0  0  0  0  0  0  0  0  0  0
    0.6400   -1.6000   -1.6080 N   0  0  0  0  0  0  0  0  0  0  0  0
    1.1840   -2.1670   -2.8700 C   0  0  1  0  0  0  0  0  0  0  0  0
    1.3210   -3.7160   -2.9370 C   0  0  1  0  0  0  0  0  0  0  0  0
    0.7190   -4.6880   -1.5270 S   0  0  0  0  0  0  0  0  0  0  0  0
    0.5180   -6.2180   -2.5140 C   0  0  0  0  0  0  0  0  0  0  0  0
   -0.1600   -6.0000   -3.8500 C   0  0  0  0  0  0  0  0  0  0  0  0
   -0.3060   -4.8030   -4.4580 C   0  0  0  0  0  0  0  0  0  0  0  0
    0.2690   -3.6910   -3.9300 N   0  0  0  0  0  0  0  0  0  0  0  0
    0.1570   -2.3520   -4.0430 C   0  0  0  0  0  0  0  0  0  0  0  0
   -0.5370   -1.6460   -4.7350 O   0  0  0  0  0  0  0  0  0  0  0  0
   -1.0550   -4.6510   -5.7270 C   0  0  0  0  0  0  0  0  0  0  0  0
   -2.3410   -5.0350   -5.6190 O   0  0  0  0  0  0  0  0  0  0  0  0
   -0.5940   -4.2190   -6.7690 O   0  0  0  0  0  0  0  0  0  0  0  0
   -0.7520   -7.4800   -4.5510 Cl  0  0  0  0  0  0  0  0  0  0  0  0
    0.7820   -0.6350    1.2540 C   0  0  0  0  0  0  0  0  0  0  0  0
   -0.0420   -1.3010    2.1750 C   0  0  0  0  0  0  0  0  0  0  0  0
    0.5120   -2.0140    3.2390 C   0  0  0  0  0  0  0  0  0  0  0  0
    1.8950   -2.0640    3.4030 C   0  0  0  0  0  0  0  0  0  0  0  0
    2.7250   -1.3990    2.5030 C   0  0  0  0  0  0  0  0  0  0  0  0
    2.1740   -0.6850    1.4370 C   0  0  0  0  0  0  0  0  0  0  0  0
    1.2320    1.8410    0.3490 H   0  0  0  0  0  0  0  0  0  0  0  0
   -0.0900    2.0310   -0.5520 H   0  0  0  0  0  0  0  0  0  0  0  0
   -0.9000   -0.1420    0.0110 H   0  0  0  0  0  0  0  0  0  0  0  0
    0.1420   -2.2150   -0.9660 H   0  0  0  0  0  0  0  0  0  0  0  0
    2.0990   -1.6510   -3.1860 H   0  0  0  0  0  0  0  0  0  0  0  0
    2.2850   -4.0510   -3.3410 H   0  0  0  0  0  0  0  0  0  0  0  0
    1.5060   -6.6640   -2.6700 H   0  0  0  0  0  0  0  0  0  0  0  0
   -0.0690   -6.9070   -1.8980 H   0  0  0  0  0  0  0  0  0  0  0  0
   -2.7250   -4.8890   -6.5090 H   0  0  0  0  0  0  0  0  0  0  0  0
   -1.1250   -1.2680    2.0700 H   0  0  0  0  0  0  0  0  0  0  0  0
   -0.1370   -2.5270    3.9430 H   0  0  0  0  0  0  0  0  0  0  0  0
    2.3250   -2.6180    4.2330 H   0  0  0  0  0  0  0  0  0  0  0  0
    3.8040   -1.4330    2.6320 H   0  0  0  0  0  0  0  0  0  0  0  0
    2.8430   -0.1710    0.7500 H   0  0  0  0  0  0  0  0  0  0  0  0
  1  2  1  0  0  0  0
  1 25  1  0  0  0  0
  1 26  1  0  0  0  0
  2  3  1  0  0  0  0
  2 19  1  0  0  0  0
  2 27  1  0  0  0  0
  3  4  2  0  0  0  0
  3  5  1  0  0  0  0
  5  6  1  0  0  0  0
  5 28  1  0  0  0  0
  6  7  1  0  0  0  0
  6 13  1  0  0  0  0
  6 29  1  0  0  0  0
  7  8  1  0  0  0  0
  7 12  1  0  0  0  0
  7 30  1  0  0  0  0
  8  9  1  0  0  0  0
  9 10  1  0  0  0  0
  9 31  1  0  0  0  0
  9 32  1  0  0  0  0
 10 11  2  0  0  0  0
 10 18  1  0  0  0  0
 11 12  1  0  0  0  0
 11 15  1  0  0  0  0
 12 13  1  0  0  0  0
 13 14  2  0  0  0  0
 15 16  1  0  0  0  0
 15 17  2  0  0  0  0
 16 33  1  0  0  0  0
 19 20  1  0  0  0  0
 19 24  2  0  0  0  0
 20 21  2  0  0  0  0
 20 34  1  0  0  0  0
 21 22  1  0  0  0  0
 21 35  1  0  0  0  0
 22 23  2  0  0  0  0
 22 36  1  0  0  0  0
 23 24  1  0  0  0  0
 23 37  1  0  0  0  0
 24 38  1  0  0  0  0
M  END
>  <Index>
11

>  <Binary_characterization>
1

>  <LabelCompoundName>
cefaclor

$$$$

  MOE2013           3D
CORINA 3.60 0026  08.12.2014
 45 47  0  0  1  0  0  0  0  0999 V2000
   -3.2030   -4.0140   -1.7670 C   0  0  0  0  0  0  0  0  0  0  0  0
   -2.0190   -3.2780   -1.4890 O   0  0  0  0  0  0  0  0  0  0  0  0
   -2.3860   -1.9820   -1.0990 N   0  0  0  0  0  0  0  0  0  0  0  0
   -1.3380   -1.2420   -0.8850 C   0  0  0  0  0  0  0  0  0  0  0  0
    0.0790   -1.7510   -1.0400 C   0  0  0  0  0  0  0  0  0  0  0  0
    0.6260   -1.7230   -2.1330 O   0  0  0  0  0  0  0  0  0  0  0  0
    0.6560   -2.2110    0.1310 N   0  0  0  0  0  0  0  0  0  0  0  0
    2.0420   -2.7440    0.1390 C   0  0  1  0  0  0  0  0  0  0  0  0
    3.2370   -1.7660   -0.0480 C   0  0  1  0  0  0  0  0  0  0  0  0
    2.9450    0.0200   -0.0710 S   0  0  0  0  0  0  0  0  0  0  0  0
    4.6680    0.4190    0.3490 C   0  0  0  0  0  0  0  0  0  0  0  0
    5.2290   -0.3840    1.5150 C   0  0  0  0  0  0  0  0  0  0  0  0
    4.6660   -1.5320    1.9660 C   0  0  0  0  0  0  0  0  0  0  0  0
    3.6240   -2.1030    1.3070 N   0  0  0  0  0  0  0  0  0  0  0  0
    2.6600   -3.0170    1.5450 C   0  0  0  0  0  0  0  0  0  0  0  0
    2.3730   -3.6960    2.5020 O   0  0  0  0  0  0  0  0  0  0  0  0
    5.1480   -2.2230    3.1890 C   0  0  0  0  0  0  0  0  0  0  0  0
    5.2220   -1.3940    4.2490 O   0  0  0  0  0  0  0  0  0  0  0  0
    5.4510   -3.4000    3.2710 O   0  0  0  0  0  0  0  0  0  0  0  0
    6.4580    0.2590    2.1300 C   0  0  0  0  0  0  0  0  0  0  0  0
    7.3610    0.6090    1.0670 O   0  0  0  0  0  0  0  0  0  0  0  0
    8.4310    1.3440    1.4550 C   0  0  0  0  0  0  0  0  0  0  0  0
    9.2060    1.6350    0.3790 N   0  0  0  0  0  0  0  0  0  0  0  0
    8.6830    1.7050    2.5940 O   0  0  0  0  0  0  0  0  0  0  0  0
   -1.4770    0.1220   -0.4550 C   0  0  0  0  0  0  0  0  0  0  0  0
   -0.3540    0.8490   -0.1770 O   0  0  0  0  0  0  0  0  0  0  0  0
   -0.7540    2.0830    0.2180 C   0  0  0  0  0  0  0  0  0  0  0  0
   -2.1250    2.1690    0.2030 C   0  0  0  0  0  0  0  0  0  0  0  0
   -2.5930    0.9060   -0.2310 C   0  0  0  0  0  0  0  0  0  0  0  0
   -2.9190   -5.0250   -2.0700 H   0  0  0  0  0  0  0  0  0  0  0  0
   -3.8290   -4.0780   -0.8710 H   0  0  0  0  0  0  0  0  0  0  0  0
   -3.7590   -3.5440   -2.5830 H   0  0  0  0  0  0  0  0  0  0  0  0
    0.1070   -2.1850    0.9860 H   0  0  0  0  0  0  0  0  0  0  0  0
    2.1070   -3.6300   -0.5060 H   0  0  0  0  0  0  0  0  0  0  0  0
    3.9580   -2.1140   -0.7980 H   0  0  0  0  0  0  0  0  0  0  0  0
    5.2880    0.2650   -0.5410 H   0  0  0  0  0  0  0  0  0  0  0  0
    4.6870    1.4870    0.5920 H   0  0  0  0  0  0  0  0  0  0  0  0
    5.5230   -1.9630    4.9890 H   0  0  0  0  0  0  0  0  0  0  0  0
    6.1550    1.1620    2.6740 H   0  0  0  0  0  0  0  0  0  0  0  0
    6.9920   -0.4150    2.8050 H   0  0  0  0  0  0  0  0  0  0  0  0
    8.9320    1.3010   -0.5340 H   0  0  0  0  0  0  0  0  0  0  0  0
   10.0490    2.1820    0.4940 H   0  0  0  0  0  0  0  0  0  0  0  0
    0.0400    2.7710    0.4710 H   0  0  0  0  0  0  0  0  0  0  0  0
   -2.7130    3.0340    0.4730 H   0  0  0  0  0  0  0  0  0  0  0  0
   -3.6210    0.5960   -0.3640 H   0  0  0  0  0  0  0  0  0  0  0  0
  1  2  1  0  0  0  0
  1 30  1  0  0  0  0
  1 31  1  0  0  0  0
  1 32  1  0  0  0  0
  2  3  1  0  0  0  0
  3  4  2  0  0  0  0
  4  5  1  0  0  0  0
  4 25  1  0  0  0  0
  5  6  2  0  0  0  0
  5  7  1  0  0  0  0
  7  8  1  0  0  0  0
  7 33  1  0  0  0  0
  8  9  1  0  0  0  0
  8 15  1  0  0  0  0
  8 34  1  0  0  0  0
  9 10  1  0  0  0  0
  9 14  1  0  0  0  0
  9 35  1  0  0  0  0
 10 11  1  0  0  0  0
 11 12  1  0  0  0  0
 11 36  1  0  0  0  0
 11 37  1  0  0  0  0
 12 13  2  0  0  0  0
 12 20  1  0  0  0  0
 13 14  1  0  0  0  0
 13 17  1  0  0  0  0
 14 15  1  0  0  0  0
 15 16  2  0  0  0  0
 17 18  1  0  0  0  0
 17 19  2  0  0  0  0
 18 38  1  0  0  0  0
 20 21  1  0  0  0  0
 20 39  1  0  0  0  0
 20 40  1  0  0  0  0
 21 22  1  0  0  0  0
 22 23  1  0  0  0  0
 22 24  2  0  0  0  0
 23 41  1  0  0  0  0
 23 42  1  0  0  0  0
 25 26  1  0  0  0  0
 25 29  2  0  0  0  0
 26 27  1  0  0  0  0
 27 28  2  0  0  0  0
 27 43  1  0  0  0  0
 28 29  1  0  0  0  0
 28 44  1  0  0  0  0
 29 45  1  0  0  0  0
M  END
>  <Index>
12

>  <Binary_characterization>
1

>  <LabelCompoundName>
cefuroxime

$$$$

  MOE2013           3D
CORINA 3.60 0026  08.12.2014
 57 59  0  0  0  0  0  0  0  0999 V2000
   -0.2040   -1.1320    0.8680 C   0  0  0  0  0  0  0  0  0  0  0  0
   -1.0040   -0.7330   -0.3680 C   0  0  0  0  0  0  0  0  0  0  0  0
   -2.3370   -1.3370   -0.5030 N   0  0  0  0  0  0  0  0  0  0  0  0
   -2.3220   -2.7990   -0.6780 C   0  0  0  0  0  0  0  0  0  0  0  0
   -1.5490   -3.2690   -1.9060 C   0  0  0  0  0  0  0  0  0  0  0  0
   -3.2810   -0.9700    0.5740 C   0  0  0  0  0  0  0  0  0  0  0  0
   -3.5060    0.5370    0.7990 C   0  0  0  0  0  0  0  0  0  0  0  0
   -4.0500    1.1210   -0.3850 O   0  0  0  0  0  0  0  0  0  0  0  0
   -4.2310    2.4770   -0.3870 C   0  0  0  0  0  0  0  0  0  0  0  0
   -4.6230    3.0120   -1.6170 C   0  0  0  0  0  0  0  0  0  0  0  0
   -4.8330    4.3850   -1.7640 C   0  0  0  0  0  0  0  0  0  0  0  0
   -4.6620    5.2420   -0.6700 C   0  0  0  0  0  0  0  0  0  0  0  0
   -4.2750    4.7050    0.5630 C   0  0  0  0  0  0  0  0  0  0  0  0
   -4.0630    3.3290    0.7050 C   0  0  0  0  0  0  0  0  0  0  0  0
   -4.8460    6.7090   -0.8150 C   0  0  0  0  0  0  0  0  0  0  0  0
   -6.0920    7.2360   -0.9240 C   0  0  0  0  0  0  0  0  0  0  0  0
   -7.5390    6.2630   -0.8500 Cl  0  0  0  0  0  0  0  0  0  0  0  0
   -6.3780    8.6730   -1.1060 C   0  0  0  0  0  0  0  0  0  0  0  0
   -6.1400    9.2950   -2.3400 C   0  0  0  0  0  0  0  0  0  0  0  0
   -6.4030   10.6560   -2.5060 C   0  0  0  0  0  0  0  0  0  0  0  0
   -6.9090   11.4030   -1.4430 C   0  0  0  0  0  0  0  0  0  0  0  0
   -7.1550   10.7920   -0.2140 C   0  0  0  0  0  0  0  0  0  0  0  0
   -6.8920    9.4320   -0.0450 C   0  0  0  0  0  0  0  0  0  0  0  0
   -3.6540    7.5990   -0.8320 C   0  0  0  0  0  0  0  0  0  0  0  0
   -3.3570    8.4260    0.2610 C   0  0  0  0  0  0  0  0  0  0  0  0
   -2.2270    9.2460    0.2380 C   0  0  0  0  0  0  0  0  0  0  0  0
   -1.3840    9.2410   -0.8720 C   0  0  0  0  0  0  0  0  0  0  0  0
   -1.6650    8.4140   -1.9590 C   0  0  0  0  0  0  0  0  0  0  0  0
   -2.7940    7.5920   -1.9380 C   0  0  0  0  0  0  0  0  0  0  0  0
    0.7640   -0.6210    0.8620 H   0  0  0  0  0  0  0  0  0  0  0  0
   -0.7170   -0.8490    1.7930 H   0  0  0  0  0  0  0  0  0  0  0  0
   -0.0060   -2.2080    0.8940 H   0  0  0  0  0  0  0  0  0  0  0  0
   -1.0940    0.3600   -0.3920 H   0  0  0  0  0  0  0  0  0  0  0  0
   -0.4070   -0.9570   -1.2590 H   0  0  0  0  0  0  0  0  0  0  0  0
   -1.9340   -3.3040    0.2140 H   0  0  0  0  0  0  0  0  0  0  0  0
   -3.3550   -3.1480   -0.8090 H   0  0  0  0  0  0  0  0  0  0  0  0
   -0.4700   -3.1240   -1.7900 H   0  0  0  0  0  0  0  0  0  0  0  0
   -1.7180   -4.3390   -2.0650 H   0  0  0  0  0  0  0  0  0  0  0  0
   -1.8780   -2.7410   -2.8070 H   0  0  0  0  0  0  0  0  0  0  0  0
   -4.2600   -1.3960    0.3190 H   0  0  0  0  0  0  0  0  0  0  0  0
   -2.9730   -1.4240    1.5240 H   0  0  0  0  0  0  0  0  0  0  0  0
   -4.2280    0.6510    1.6180 H   0  0  0  0  0  0  0  0  0  0  0  0
   -2.5700    1.0280    1.0870 H   0  0  0  0  0  0  0  0  0  0  0  0
   -4.7590    2.3520   -2.4710 H   0  0  0  0  0  0  0  0  0  0  0  0
   -5.1280    4.7770   -2.7340 H   0  0  0  0  0  0  0  0  0  0  0  0
   -4.1330    5.3540    1.4250 H   0  0  0  0  0  0  0  0  0  0  0  0
   -3.7690    2.9580    1.6820 H   0  0  0  0  0  0  0  0  0  0  0  0
   -5.7470    8.7250   -3.1790 H   0  0  0  0  0  0  0  0  0  0  0  0
   -6.2130   11.1320   -3.4640 H   0  0  0  0  0  0  0  0  0  0  0  0
   -7.1140   12.4620   -1.5740 H   0  0  0  0  0  0  0  0  0  0  0  0
   -7.5510   11.3750    0.6120 H   0  0  0  0  0  0  0  0  0  0  0  0
   -7.0880    8.9690    0.9190 H   0  0  0  0  0  0  0  0  0  0  0  0
   -4.0020    8.4390    1.1360 H   0  0  0  0  0  0  0  0  0  0  0  0
   -2.0060    9.8880    1.0860 H   0  0  0  0  0  0  0  0  0  0  0  0
   -0.5050    9.8800   -0.8890 H   0  0  0  0  0  0  0  0  0  0  0  0
   -1.0050    8.4090   -2.8220 H   0  0  0  0  0  0  0  0  0  0  0  0
   -2.9960    6.9490   -2.7910 H   0  0  0  0  0  0  0  0  0  0  0  0
  1  2  1  0  0  0  0
  1 30  1  0  0  0  0
  1 31  1  0  0  0  0
  1 32  1  0  0  0  0
  2  3  1  0  0  0  0
  2 33  1  0  0  0  0
  2 34  1  0  0  0  0
  3  4  1  0  0  0  0
  3  6  1  0  0  0  0
  4  5  1  0  0  0  0
  4 35  1  0  0  0  0
  4 36  1  0  0  0  0
  5 37  1  0  0  0  0
  5 38  1  0  0  0  0
  5 39  1  0  0  0  0
  6  7  1  0  0  0  0
  6 40  1  0  0  0  0
  6 41  1  0  0  0  0
  7  8  1  0  0  0  0
  7 42  1  0  0  0  0
  7 43  1  0  0  0  0
  8  9  1  0  0  0  0
  9 10  1  0  0  0  0
  9 14  2  0  0  0  0
 10 11  2  0  0  0  0
 10 44  1  0  0  0  0
 11 12  1  0  0  0  0
 11 45  1  0  0  0  0
 12 13  2  0  0  0  0
 12 15  1  0  0  0  0
 13 14  1  0  0  0  0
 13 46  1  0  0  0  0
 14 47  1  0  0  0  0
 15 16  2  0  0  0  0
 15 24  1  0  0  0  0
 16 17  1  0  0  0  0
 16 18  1  0  0  0  0
 18 19  1  0  0  0  0
 18 23  2  0  0  0  0
 19 20  2  0  0  0  0
 19 48  1  0  0  0  0
 20 21  1  0  0  0  0
 20 49  1  0  0  0  0
 21 22  2  0  0  0  0
 21 50  1  0  0  0  0
 22 23  1  0  0  0  0
 22 51  1  0  0  0  0
 23 52  1  0  0  0  0
 24 25  1  0  0  0  0
 24 29  2  0  0  0  0
 25 26  2  0  0  0  0
 25 53  1  0  0  0  0
 26 27  1  0  0  0  0
 26 54  1  0  0  0  0
 27 28  2  0  0  0  0
 27 55  1  0  0  0  0
 28 29  1  0  0  0  0
 28 56  1  0  0  0  0
 29 57  1  0  0  0  0
M  END
>  <Index>
13

>  <Binary_characterization>
1

>  <LabelCompoundName>
clomiphene

$$$$

  MOE2013           3D
CORINA 3.60 0026  08.12.2014
 22 22  0  0  1  0  0  0  0  0999 V2000
   -0.0370    1.4410    0.0800 N   0  0  0  0  0  0  0  0  0  0  0  0
    0.0240    0.0080    0.0000 N   0  0  3  0  0  0  0  0  0  0  0  0
   -1.3430   -0.5280    0.0160 C   0  0  0  0  0  0  0  0  0  0  0  0
   -1.3050   -2.0600   -0.0110 C   0  0  0  0  0  0  0  0  0  0  0  0
   -2.6910   -2.6560    0.0060 C   0  0  0  0  0  0  0  0  0  0  0  0
   -3.3550   -2.9500   -1.1920 C   0  0  0  0  0  0  0  0  0  0  0  0
   -4.6440   -3.4880   -1.1730 C   0  0  0  0  0  0  0  0  0  0  0  0
   -5.2810   -3.7320    0.0420 C   0  0  0  0  0  0  0  0  0  0  0  0
   -4.6310   -3.4370    1.2400 C   0  0  0  0  0  0  0  0  0  0  0  0
   -3.3430   -2.9000    1.2230 C   0  0  0  0  0  0  0  0  0  0  0  0
    0.8830    1.8310    0.2940 H   0  0  0  0  0  0  0  0  0  0  0  0
   -0.3330    1.8650   -0.8020 H   0  0  0  0  0  0  0  0  0  0  0  0
    0.5140   -0.3150   -0.8390 H   0  0  0  0  0  0  0  0  0  0  0  0
   -1.8660   -0.1930    0.9220 H   0  0  0  0  0  0  0  0  0  0  0  0
   -1.9070   -0.1550   -0.8490 H   0  0  0  0  0  0  0  0  0  0  0  0
   -0.7710   -2.4120   -0.9050 H   0  0  0  0  0  0  0  0  0  0  0  0
   -0.7370   -2.4430    0.8470 H   0  0  0  0  0  0  0  0  0  0  0  0
   -2.8730   -2.7630   -2.1490 H   0  0  0  0  0  0  0  0  0  0  0  0
   -5.1510   -3.7160   -2.1070 H   0  0  0  0  0  0  0  0  0  0  0  0
   -6.2830   -4.1500    0.0560 H   0  0  0  0  0  0  0  0  0  0  0  0
   -5.1290   -3.6250    2.1880 H   0  0  0  0  0  0  0  0  0  0  0  0
   -2.8500   -2.6720    2.1650 H   0  0  0  0  0  0  0  0  0  0  0  0
  1  2  1  0  0  0  0
  1 11  1  0  0  0  0
  1 12  1  0  0  0  0
  2  3  1  0  0  0  0
  2 13  1  0  0  0  0
  3  4  1  0  0  0  0
  3 14  1  0  0  0  0
  3 15  1  0  0  0  0
  4  5  1  0  0  0  0
  4 16  1  0  0  0  0
  4 17  1  0  0  0  0
  5  6  1  0  0  0  0
  5 10  2  0  0  0  0
  6  7  2  0  0  0  0
  6 18  1  0  0  0  0
  7  8  1  0  0  0  0
  7 19  1  0  0  0  0
  8  9  2  0  0  0  0
  8 20  1  0  0  0  0
  9 10  1  0  0  0  0
  9 21  1  0  0  0  0
 10 22  1  0  0  0  0
M  END
>  <Index>
14

>  <Binary_characterization>
1

>  <LabelCompoundName>
phenelzine

$$$$

  MOE2013           3D
CORINA 3.60 0026  08.12.2014
 33 34  0  0  1  0  0  0  0  0999 V2000
    0.1870    1.0980    1.3820 C   0  0  0  0  0  0  0  0  0  0  0  0
   -0.0440   -0.2170    0.6350 C   0  0  3  0  0  0  0  0  0  0  0  0
    0.5780   -1.3690    1.4060 C   0  0  0  0  0  0  0  0  0  0  0  0
    1.9240   -1.2690    1.4700 O   0  0  0  0  0  0  0  0  0  0  0  0
    0.0070   -2.3170    1.9200 O   0  0  0  0  0  0  0  0  0  0  0  0
   -1.5050   -0.4900    0.3030 C   0  0  0  0  0  0  0  0  0  0  0  0
   -2.5560   -0.1260    1.1600 C   0  0  0  0  0  0  0  0  0  0  0  0
   -3.8830   -0.4100    0.8270 C   0  0  0  0  0  0  0  0  0  0  0  0
   -4.1800   -1.0830   -0.3550 C   0  0  0  0  0  0  0  0  0  0  0  0
   -3.1450   -1.4880   -1.2000 C   0  0  0  0  0  0  0  0  0  0  0  0
   -1.8160   -1.1770   -0.8830 C   0  0  0  0  0  0  0  0  0  0  0  0
   -3.4880   -2.2190   -2.4420 C   0  0  0  0  0  0  0  0  0  0  0  0
   -4.4970   -1.9000   -3.0640 O   0  0  0  0  0  0  0  0  0  0  0  0
   -2.6400   -3.3280   -2.9460 C   0  0  0  0  0  0  0  0  0  0  0  0
   -1.9700   -4.1950   -2.0740 C   0  0  0  0  0  0  0  0  0  0  0  0
   -1.1880   -5.2300   -2.5880 C   0  0  0  0  0  0  0  0  0  0  0  0
   -1.0820   -5.4080   -3.9680 C   0  0  0  0  0  0  0  0  0  0  0  0
   -1.7650   -4.5570   -4.8380 C   0  0  0  0  0  0  0  0  0  0  0  0
   -2.5490   -3.5210   -4.3290 C   0  0  0  0  0  0  0  0  0  0  0  0
    1.2560    1.3290    1.4370 H   0  0  0  0  0  0  0  0  0  0  0  0
   -0.3090    1.9350    0.8770 H   0  0  0  0  0  0  0  0  0  0  0  0
   -0.1800    1.0510    2.4140 H   0  0  0  0  0  0  0  0  0  0  0  0
    0.4940   -0.1480   -0.3210 H   0  0  0  0  0  0  0  0  0  0  0  0
    2.2100   -2.0570    1.9790 H   0  0  0  0  0  0  0  0  0  0  0  0
   -2.3590    0.3810    2.1010 H   0  0  0  0  0  0  0  0  0  0  0  0
   -4.6850   -0.1090    1.4970 H   0  0  0  0  0  0  0  0  0  0  0  0
   -5.2160   -1.3020   -0.6070 H   0  0  0  0  0  0  0  0  0  0  0  0
   -1.0140   -1.4630   -1.5600 H   0  0  0  0  0  0  0  0  0  0  0  0
   -2.0560   -4.0900   -0.9950 H   0  0  0  0  0  0  0  0  0  0  0  0
   -0.6660   -5.9030   -1.9130 H   0  0  0  0  0  0  0  0  0  0  0  0
   -0.4740   -6.2160   -4.3660 H   0  0  0  0  0  0  0  0  0  0  0  0
   -1.6880   -4.7030   -5.9120 H   0  0  0  0  0  0  0  0  0  0  0  0
   -3.0840   -2.8660   -5.0130 H   0  0  0  0  0  0  0  0  0  0  0  0
  1  2  1  0  0  0  0
  1 20  1  0  0  0  0
  1 21  1  0  0  0  0
  1 22  1  0  0  0  0
  2  3  1  0  0  0  0
  2  6  1  0  0  0  0
  2 23  1  0  0  0  0
  3  4  1  0  0  0  0
  3  5  2  0  0  0  0
  4 24  1  0  0  0  0
  6  7  1  0  0  0  0
  6 11  2  0  0  0  0
  7  8  2  0  0  0  0
  7 25  1  0  0  0  0
  8  9  1  0  0  0  0
  8 26  1  0  0  0  0
  9 10  2  0  0  0  0
  9 27  1  0  0  0  0
 10 11  1  0  0  0  0
 10 12  1  0  0  0  0
 11 28  1  0  0  0  0
 12 13  2  0  0  0  0
 12 14  1  0  0  0  0
 14 15  1  0  0  0  0
 14 19  2  0  0  0  0
 15 16  2  0  0  0  0
 15 29  1  0  0  0  0
 16 17  1  0  0  0  0
 16 30  1  0  0  0  0
 17 18  2  0  0  0  0
 17 31  1  0  0  0  0
 18 19  1  0  0  0  0
 18 32  1  0  0  0  0
 19 33  1  0  0  0  0
M  END
>  <Index>
15

>  <Binary_characterization>
1

>  <LabelCompoundName>
ketoprofen

$$$$

  MOE2013           3D
CORINA 3.60 0026  08.12.2014
 42 44  0  0  1  0  0  0  0  0999 V2000
   -0.2960    1.5500    0.0260 C   0  0  0  0  0  0  0  0  0  0  0  0
   -0.2140    0.0910    0.0370 N   0  0  0  0  0  0  0  0  0  0  0  0
    0.6290   -0.3790    1.1470 C   0  0  0  0  0  0  0  0  0  0  0  0
    0.7640   -1.9170    1.1510 C   0  0  0  0  0  0  0  0  0  0  0  0
    1.3240   -2.4400   -0.1210 N   0  0  0  0  0  0  0  0  0  0  0  0
    0.4610   -1.9490   -1.2250 C   0  0  0  0  0  0  0  0  0  0  0  0
    0.3300   -0.4130   -1.2320 C   0  0  0  0  0  0  0  0  0  0  0  0
    1.3920   -3.9350   -0.1100 C   0  0  3  0  0  0  0  0  0  0  0  0
    1.8810   -4.5380   -1.4340 C   0  0  0  0  0  0  0  0  0  0  0  0
    1.1880   -5.6190   -2.0060 C   0  0  0  0  0  0  0  0  0  0  0  0
    1.6270   -6.1930   -3.2010 C   0  0  0  0  0  0  0  0  0  0  0  0
    2.7650   -5.7000   -3.8370 C   0  0  0  0  0  0  0  0  0  0  0  0
    3.4670   -4.6340   -3.2790 C   0  0  0  0  0  0  0  0  0  0  0  0
    3.0310   -4.0590   -2.0850 C   0  0  0  0  0  0  0  0  0  0  0  0
    2.2350   -4.5090    1.0390 C   0  0  0  0  0  0  0  0  0  0  0  0
    1.7560   -5.6100    1.7710 C   0  0  0  0  0  0  0  0  0  0  0  0
    2.5220   -6.1740    2.7940 C   0  0  0  0  0  0  0  0  0  0  0  0
    3.7770   -5.6460    3.0910 C   0  0  0  0  0  0  0  0  0  0  0  0
    4.7240   -6.3480    4.3450 Cl  0  0  0  0  0  0  0  0  0  0  0  0
    4.2710   -4.5570    2.3780 C   0  0  0  0  0  0  0  0  0  0  0  0
    3.5040   -3.9930    1.3550 C   0  0  0  0  0  0  0  0  0  0  0  0
    0.6860    2.0210   -0.1040 H   0  0  0  0  0  0  0  0  0  0  0  0
   -0.9520    1.8910   -0.7820 H   0  0  0  0  0  0  0  0  0  0  0  0
   -0.7320    1.9160    0.9620 H   0  0  0  0  0  0  0  0  0  0  0  0
    1.6300    0.0700    1.0940 H   0  0  0  0  0  0  0  0  0  0  0  0
    0.1840   -0.0720    2.1010 H   0  0  0  0  0  0  0  0  0  0  0  0
    1.4120   -2.1760    1.9940 H   0  0  0  0  0  0  0  0  0  0  0  0
   -0.2210   -2.3630    1.3490 H   0  0  0  0  0  0  0  0  0  0  0  0
    0.8770   -2.2330   -2.1970 H   0  0  0  0  0  0  0  0  0  0  0  0
   -0.5410   -2.3960   -1.1580 H   0  0  0  0  0  0  0  0  0  0  0  0
   -0.3380   -0.1300   -2.0550 H   0  0  0  0  0  0  0  0  0  0  0  0
    1.3130    0.0330   -1.4410 H   0  0  0  0  0  0  0  0  0  0  0  0
    0.3600   -4.2850    0.0430 H   0  0  0  0  0  0  0  0  0  0  0  0
    0.3010   -6.0230   -1.5250 H   0  0  0  0  0  0  0  0  0  0  0  0
    1.0830   -7.0280   -3.6340 H   0  0  0  0  0  0  0  0  0  0  0  0
    3.1050   -6.1480   -4.7660 H   0  0  0  0  0  0  0  0  0  0  0  0
    4.3560   -4.2500   -3.7730 H   0  0  0  0  0  0  0  0  0  0  0  0
    3.5860   -3.2220   -1.6680 H   0  0  0  0  0  0  0  0  0  0  0  0
    0.7830   -6.0410    1.5450 H   0  0  0  0  0  0  0  0  0  0  0  0
    2.1360   -7.0250    3.3470 H   0  0  0  0  0  0  0  0  0  0  0  0
    5.2490   -4.1430    2.6060 H   0  0  0  0  0  0  0  0  0  0  0  0
    3.9000   -3.1420    0.8050 H   0  0  0  0  0  0  0  0  0  0  0  0
  1  2  1  0  0  0  0
  1 22  1  0  0  0  0
  1 23  1  0  0  0  0
  1 24  1  0  0  0  0
  2  3  1  0  0  0  0
  2  7  1  0  0  0  0
  3  4  1  0  0  0  0
  3 25  1  0  0  0  0
  3 26  1  0  0  0  0
  4  5  1  0  0  0  0
  4 27  1  0  0  0  0
  4 28  1  0  0  0  0
  5  6  1  0  0  0  0
  5  8  1  0  0  0  0
  6  7  1  0  0  0  0
  6 29  1  0  0  0  0
  6 30  1  0  0  0  0
  7 31  1  0  0  0  0
  7 32  1  0  0  0  0
  8  9  1  0  0  0  0
  8 15  1  0  0  0  0
  8 33  1  0  0  0  0
  9 10  1  0  0  0  0
  9 14  2  0  0  0  0
 10 11  2  0  0  0  0
 10 34  1  0  0  0  0
 11 12  1  0  0  0  0
 11 35  1  0  0  0  0
 12 13  2  0  0  0  0
 12 36  1  0  0  0  0
 13 14  1  0  0  0  0
 13 37  1  0  0  0  0
 14 38  1  0  0  0  0
 15 16  1  0  0  0  0
 15 21  2  0  0  0  0
 16 17  2  0  0  0  0
 16 39  1  0  0  0  0
 17 18  1  0  0  0  0
 17 40  1  0  0  0  0
 18 19  1  0  0  0  0
 18 20  2  0  0  0  0
 20 21  1  0  0  0  0
 20 41  1  0  0  0  0
 21 42  1  0  0  0  0
M  END
>  <Index>
16

>  <Binary_characterization>
1

>  <LabelCompoundName>
chlorcyclizine

$$$$

  MOE2013           3D
CORINA 3.60 0026  08.12.2014
 30 31  0  0  0  0  0  0  0  0999 V2000
   -0.1360    1.3950    0.2920 N   0  0  0  0  0  0  0  0  0  0  0  0
   -0.1080    0.0230    0.3740 C   0  0  0  0  0  0  0  0  0  0  0  0
    1.0060   -0.5790    0.8620 N   0  0  0  0  0  0  0  0  0  0  0  0
    1.0060   -1.9260    0.9740 C   0  0  0  0  0  0  0  0  0  0  0  0
    0.0220   -2.7940    0.6640 N   0  0  0  0  0  0  0  0  0  0  0  0
   -1.0440   -2.1460    0.1680 C   0  0  0  0  0  0  0  0  0  0  0  0
   -2.2410   -2.6760   -0.2220 N   0  0  0  0  0  0  0  0  0  0  0  0
   -2.6150   -4.0680   -0.1380 C   0  0  0  0  0  0  0  0  0  0  0  0
   -2.9380   -4.4560    1.2990 C   0  0  0  0  0  0  0  0  0  0  0  0
   -3.4010   -5.8010    1.3280 O   0  0  0  0  0  0  0  0  0  0  0  0
   -3.4930   -6.3440    2.6500 C   0  0  0  0  0  0  0  0  0  0  0  0
   -4.7830   -5.5440    3.5910 P   0  0  0  0  0  0  0  0  0  0  0  0
   -4.8700   -6.3790    4.9640 O   0  0  0  0  0  0  0  0  0  0  0  0
   -4.1570   -4.1680    4.1450 O   0  0  0  0  0  0  0  0  0  0  0  0
   -6.1160   -5.3930    2.9290 O   0  0  0  0  0  0  0  0  0  0  0  0
   -3.0260   -1.6510   -0.6740 C   0  0  0  0  0  0  0  0  0  0  0  0
   -2.4250   -0.4850   -0.5480 N   0  0  0  0  0  0  0  0  0  0  0  0
   -1.1870   -0.7810   -0.0150 C   0  0  0  0  0  0  0  0  0  0  0  0
    0.6730    1.9010    0.6170 H   0  0  0  0  0  0  0  0  0  0  0  0
   -0.9450    1.8680   -0.0840 H   0  0  0  0  0  0  0  0  0  0  0  0
    1.9130   -2.3660    1.3750 H   0  0  0  0  0  0  0  0  0  0  0  0
   -3.4790   -4.2390   -0.7900 H   0  0  0  0  0  0  0  0  0  0  0  0
   -1.7930   -4.6740   -0.5360 H   0  0  0  0  0  0  0  0  0  0  0  0
   -2.0510   -4.3520    1.9340 H   0  0  0  0  0  0  0  0  0  0  0  0
   -3.7220   -3.7960    1.6830 H   0  0  0  0  0  0  0  0  0  0  0  0
   -3.7470   -7.4020    2.5370 H   0  0  0  0  0  0  0  0  0  0  0  0
   -2.5210   -6.2890    3.1520 H   0  0  0  0  0  0  0  0  0  0  0  0
   -5.6230   -6.1050    5.5250 H   0  0  0  0  0  0  0  0  0  0  0  0
   -3.2050   -4.1690    4.3670 H   0  0  0  0  0  0  0  0  0  0  0  0
   -4.0250   -1.8030   -1.0620 H   0  0  0  0  0  0  0  0  0  0  0  0
  1  2  1  0  0  0  0
  1 19  1  0  0  0  0
  1 20  1  0  0  0  0
  2  3  1  0  0  0  0
  2 18  2  0  0  0  0
  3  4  2  0  0  0  0
  4  5  1  0  0  0  0
  4 21  1  0  0  0  0
  5  6  2  0  0  0  0
  6  7  1  0  0  0  0
  6 18  1  0  0  0  0
  7  8  1  0  0  0  0
  7 16  1  0  0  0  0
  8  9  1  0  0  0  0
  8 22  1  0  0  0  0
  8 23  1  0  0  0  0
  9 10  1  0  0  0  0
  9 24  1  0  0  0  0
  9 25  1  0  0  0  0
 10 11  1  0  0  0  0
 11 12  1  0  0  0  0
 11 26  1  0  0  0  0
 11 27  1  0  0  0  0
 12 13  1  0  0  0  0
 12 14  1  0  0  0  0
 12 15  2  0  0  0  0
 13 28  1  0  0  0  0
 14 29  1  0  0  0  0
 16 17  2  0  0  0  0
 16 30  1  0  0  0  0
 17 18  1  0  0  0  0
M  END
>  <Index>
17

>  <Binary_characterization>
1

>  <LabelCompoundName>
adefovir

$$$$

  MOE2013           3D
CORINA 3.60 0026  08.12.2014
 24 26  0  0  0  0  0  0  0  0999 V2000
    0.5300    1.1050    0.5900 C   0  0  0  0  0  0  0  0  0  0  0  0
   -0.1670    0.5280   -0.5060 O   0  0  0  0  0  0  0  0  0  0  0  0
    0.5800   -0.2970   -1.3300 C   0  0  0  0  0  0  0  0  0  0  0  0
    1.9330   -0.6540   -1.2480 C   0  0  0  0  0  0  0  0  0  0  0  0
    2.8290   -0.2440   -0.3000 O   0  0  0  0  0  0  0  0  0  0  0  0
    4.0230   -0.8190   -0.5870 C   0  0  0  0  0  0  0  0  0  0  0  0
    3.9230   -1.6010   -1.7120 C   0  0  0  0  0  0  0  0  0  0  0  0
    2.5750   -1.5030   -2.1500 C   0  0  0  0  0  0  0  0  0  0  0  0
    1.8430   -2.0500   -3.2200 C   0  0  0  0  0  0  0  0  0  0  0  0
    0.4870   -1.7250   -3.3470 C   0  0  0  0  0  0  0  0  0  0  0  0
   -0.3140   -2.2660   -4.4360 C   0  0  0  0  0  0  0  0  0  0  0  0
   -1.6060   -1.9440   -4.5400 C   0  0  0  0  0  0  0  0  0  0  0  0
   -2.2710   -1.0470   -3.5820 C   0  0  0  0  0  0  0  0  0  0  0  0
   -3.4590   -0.7690   -3.7020 O   0  0  0  0  0  0  0  0  0  0  0  0
   -1.4880   -0.5460   -2.5540 O   0  0  0  0  0  0  0  0  0  0  0  0
   -0.1100   -0.8700   -2.4170 C   0  0  0  0  0  0  0  0  0  0  0  0
    0.8990    0.3350    1.2750 H   0  0  0  0  0  0  0  0  0  0  0  0
    1.3370    1.7600    0.2450 H   0  0  0  0  0  0  0  0  0  0  0  0
   -0.1810    1.7250    1.1450 H   0  0  0  0  0  0  0  0  0  0  0  0
    4.8300   -0.5790    0.0890 H   0  0  0  0  0  0  0  0  0  0  0  0
    4.7220   -2.1720   -2.1630 H   0  0  0  0  0  0  0  0  0  0  0  0
    2.3310   -2.7120   -3.9290 H   0  0  0  0  0  0  0  0  0  0  0  0
    0.1530   -2.9300   -5.1560 H   0  0  0  0  0  0  0  0  0  0  0  0
   -2.2250   -2.3330   -5.3400 H   0  0  0  0  0  0  0  0  0  0  0  0
  1  2  1  0  0  0  0
  1 17  1  0  0  0  0
  1 18  1  0  0  0  0
  1 19  1  0  0  0  0
  2  3  1  0  0  0  0
  3  4  1  0  0  0  0
  3 16  2  0  0  0  0
  4  5  1  0  0  0  0
  4  8  2  0  0  0  0
  5  6  1  0  0  0  0
  6  7  2  0  0  0  0
  6 20  1  0  0  0  0
  7  8  1  0  0  0  0
  7 21  1  0  0  0  0
  8  9  1  0  0  0  0
  9 10  2  0  0  0  0
  9 22  1  0  0  0  0
 10 11  1  0  0  0  0
 10 16  1  0  0  0  0
 11 12  2  0  0  0  0
 11 23  1  0  0  0  0
 12 13  1  0  0  0  0
 12 24  1  0  0  0  0
 13 14  2  0  0  0  0
 13 15  1  0  0  0  0
 15 16  1  0  0  0  0
M  END
>  <Index>
18

>  <Binary_characterization>
1

>  <LabelCompoundName>
methoxsalen

$$$$

  MOE2013           3D
CORINA 3.60 0026  08.12.2014
 53 56  0  0  1  0  0  0  0  0999 V2000
   -0.2450    0.7760    0.9390 O   0  0  0  0  0  0  0  0  0  0  0  0
   -0.2600   -0.6200    0.6600 C   0  0  0  0  0  0  0  0  0  0  0  0
   -1.6680   -1.0830    0.2510 C   0  0  0  0  0  0  0  0  0  0  0  0
   -2.1940   -0.4640   -0.9800 N   0  0  0  0  0  0  0  0  0  0  0  0
   -3.6100   -0.8270   -1.1710 C   0  0  0  0  0  0  0  0  0  0  0  0
   -4.1970   -0.1950   -2.4470 C   0  0  0  0  0  0  0  0  0  0  0  0
   -3.4410   -0.5720   -3.6580 N   0  0  0  0  0  0  0  0  0  0  0  0
   -4.0230    0.0870   -4.8350 C   0  0  0  0  0  0  0  0  0  0  0  0
   -3.4410   -0.4470   -6.1450 C   0  0  0  0  0  0  0  0  0  0  0  0
   -4.1710    0.1580   -7.3510 C   0  0  0  0  0  0  0  0  0  0  0  0
   -3.5710   -0.3040   -8.6220 N   0  0  3  0  0  0  0  0  0  0  0  0
   -2.5120    0.4840   -9.1650 C   0  0  0  0  0  0  0  0  0  0  0  0
   -1.8750    1.5120   -8.4290 C   0  0  0  0  0  0  0  0  0  0  0  0
   -0.8240    2.2760   -8.9500 C   0  0  0  0  0  0  0  0  0  0  0  0
   -0.3670    2.0380  -10.2330 C   0  0  0  0  0  0  0  0  0  0  0  0
   -0.9640    1.0370  -10.9880 C   0  0  0  0  0  0  0  0  0  0  0  0
   -2.0220    0.2640  -10.4670 C   0  0  0  0  0  0  0  0  0  0  0  0
   -2.6900   -0.9540  -11.5730 S   0  0  0  0  0  0  0  0  0  0  0  0
   -3.7450   -1.9010  -10.5040 C   0  0  0  0  0  0  0  0  0  0  0  0
   -4.2510   -3.0930  -11.0590 C   0  0  0  0  0  0  0  0  0  0  0  0
   -5.1080   -3.9150  -10.3370 C   0  0  0  0  0  0  0  0  0  0  0  0
   -5.4650   -3.5430   -9.0540 C   0  0  0  0  0  0  0  0  0  0  0  0
   -6.5250   -4.5460   -8.1390 Cl  0  0  0  0  0  0  0  0  0  0  0  0
   -4.9690   -2.3610   -8.4940 C   0  0  0  0  0  0  0  0  0  0  0  0
   -4.0940   -1.4990   -9.1980 C   0  0  0  0  0  0  0  0  0  0  0  0
   -2.0210   -0.2230   -3.4620 C   0  0  0  0  0  0  0  0  0  0  0  0
   -1.4320   -0.8460   -2.1790 C   0  0  0  0  0  0  0  0  0  0  0  0
    0.6670    1.0100    1.1780 H   0  0  0  0  0  0  0  0  0  0  0  0
    0.4840   -0.8380   -0.1100 H   0  0  0  0  0  0  0  0  0  0  0  0
    0.0390   -1.1450    1.5730 H   0  0  0  0  0  0  0  0  0  0  0  0
   -1.6720   -2.1760    0.1610 H   0  0  0  0  0  0  0  0  0  0  0  0
   -2.3400   -0.8200    1.0780 H   0  0  0  0  0  0  0  0  0  0  0  0
   -3.7270   -1.9180   -1.2190 H   0  0  0  0  0  0  0  0  0  0  0  0
   -4.1990   -0.4730   -0.3160 H   0  0  0  0  0  0  0  0  0  0  0  0
   -5.2360   -0.5330   -2.5440 H   0  0  0  0  0  0  0  0  0  0  0  0
   -4.2200    0.8980   -2.3300 H   0  0  0  0  0  0  0  0  0  0  0  0
   -5.1040   -0.1050   -4.8500 H   0  0  0  0  0  0  0  0  0  0  0  0
   -3.8940    1.1760   -4.7810 H   0  0  0  0  0  0  0  0  0  0  0  0
   -2.3730   -0.2160   -6.2100 H   0  0  0  0  0  0  0  0  0  0  0  0
   -3.5140   -1.5400   -6.1610 H   0  0  0  0  0  0  0  0  0  0  0  0
   -5.2430   -0.0750   -7.3100 H   0  0  0  0  0  0  0  0  0  0  0  0
   -4.1770    1.2540   -7.2900 H   0  0  0  0  0  0  0  0  0  0  0  0
   -2.1610    1.7480   -7.4090 H   0  0  0  0  0  0  0  0  0  0  0  0
   -0.3650    3.0520   -8.3420 H   0  0  0  0  0  0  0  0  0  0  0  0
    0.4490    2.6250  -10.6450 H   0  0  0  0  0  0  0  0  0  0  0  0
   -0.5990    0.8580  -11.9970 H   0  0  0  0  0  0  0  0  0  0  0  0
   -3.9760   -3.3900  -12.0700 H   0  0  0  0  0  0  0  0  0  0  0  0
   -5.4860   -4.8310  -10.7810 H   0  0  0  0  0  0  0  0  0  0  0  0
   -5.2790   -2.1460   -7.4770 H   0  0  0  0  0  0  0  0  0  0  0  0
   -1.4210   -0.5920   -4.3010 H   0  0  0  0  0  0  0  0  0  0  0  0
   -1.8940    0.8680   -3.4230 H   0  0  0  0  0  0  0  0  0  0  0  0
   -0.3970   -0.4980   -2.0980 H   0  0  0  0  0  0  0  0  0  0  0  0
   -1.4030   -1.9390   -2.2870 H   0  0  0  0  0  0  0  0  0  0  0  0
  1  2  1  0  0  0  0
  1 28  1  0  0  0  0
  2  3  1  0  0  0  0
  2 29  1  0  0  0  0
  2 30  1  0  0  0  0
  3  4  1  0  0  0  0
  3 31  1  0  0  0  0
  3 32  1  0  0  0  0
  4  5  1  0  0  0  0
  4 27  1  0  0  0  0
  5  6  1  0  0  0  0
  5 33  1  0  0  0  0
  5 34  1  0  0  0  0
  6  7  1  0  0  0  0
  6 35  1  0  0  0  0
  6 36  1  0  0  0  0
  7  8  1  0  0  0  0
  7 26  1  0  0  0  0
  8  9  1  0  0  0  0
  8 37  1  0  0  0  0
  8 38  1  0  0  0  0
  9 10  1  0  0  0  0
  9 39  1  0  0  0  0
  9 40  1  0  0  0  0
 10 11  1  0  0  0  0
 10 41  1  0  0  0  0
 10 42  1  0  0  0  0
 11 12  1  0  0  0  0
 11 25  1  0  0  0  0
 12 13  1  0  0  0  0
 12 17  2  0  0  0  0
 13 14  2  0  0  0  0
 13 43  1  0  0  0  0
 14 15  1  0  0  0  0
 14 44  1  0  0  0  0
 15 16  2  0  0  0  0
 15 45  1  0  0  0  0
 16 17  1  0  0  0  0
 16 46  1  0  0  0  0
 17 18  1  0  0  0  0
 18 19  1  0  0  0  0
 19 20  1  0  0  0  0
 19 25  2  0  0  0  0
 20 21  2  0  0  0  0
 20 47  1  0  0  0  0
 21 22  1  0  0  0  0
 21 48  1  0  0  0  0
 22 23  1  0  0  0  0
 22 24  2  0  0  0  0
 24 25  1  0  0  0  0
 24 49  1  0  0  0  0
 26 27  1  0  0  0  0
 26 50  1  0  0  0  0
 26 51  1  0  0  0  0
 27 52  1  0  0  0  0
 27 53  1  0  0  0  0
M  END
>  <Index>
19

>  <Binary_characterization>
1

>  <LabelCompoundName>
perphenazine

$$$$

  MOE2013           3D
CORINA 3.60 0026  08.12.2014
 56 59  0  0  1  0  0  0  0  0999 V2000
    0.2760    1.2030    0.0280 C   0  0  0  0  0  0  0  0  0  0  0  0
    0.0820   -0.2030    0.0950 O   0  0  0  0  0  0  0  0  0  0  0  0
   -1.2110   -0.6660    0.1010 C   0  0  0  0  0  0  0  0  0  0  0  0
   -2.3450    0.1530    0.0310 C   0  0  0  0  0  0  0  0  0  0  0  0
   -3.6230   -0.4090    0.0440 C   0  0  0  0  0  0  0  0  0  0  0  0
   -3.7770   -1.7890    0.1290 C   0  0  0  0  0  0  0  0  0  0  0  0
   -2.6550   -2.6170    0.1980 C   0  0  0  0  0  0  0  0  0  0  0  0
   -1.3680   -2.0660    0.1780 C   0  0  0  0  0  0  0  0  0  0  0  0
   -0.2090   -2.8010    0.2400 O   0  0  0  0  0  0  0  0  0  0  0  0
   -0.3190   -4.2230    0.1330 C   0  0  0  0  0  0  0  0  0  0  0  0
    1.0950   -4.8110    0.0390 C   0  0  0  0  0  0  0  0  0  0  0  0
    1.8270   -4.6180    1.3000 N   0  0  3  0  0  0  0  0  0  0  0  0
    3.2350   -5.0250    1.1500 C   0  0  0  0  0  0  0  0  0  0  0  0
    3.9390   -4.8950    2.5100 C   0  0  3  0  0  0  0  0  0  0  0  0
    3.1840   -5.6490    3.4700 O   0  0  0  0  0  0  0  0  0  0  0  0
    5.3760   -5.4240    2.4500 C   0  0  0  0  0  0  0  0  0  0  0  0
    6.0600   -5.0240    3.6420 O   0  0  0  0  0  0  0  0  0  0  0  0
    7.3870   -5.3490    3.7570 C   0  0  0  0  0  0  0  0  0  0  0  0
    8.1100   -6.1030    2.8170 C   0  0  0  0  0  0  0  0  0  0  0  0
    9.4640   -6.3880    3.0020 C   0  0  0  0  0  0  0  0  0  0  0  0
   10.1500   -5.9360    4.1300 C   0  0  0  0  0  0  0  0  0  0  0  0
    9.4260   -5.1900    5.0650 C   0  0  0  0  0  0  0  0  0  0  0  0
    9.8400   -4.6290    6.2500 N   0  0  0  0  0  0  0  0  0  0  0  0
    8.8060   -3.9750    6.8750 C   0  0  0  0  0  0  0  0  0  0  0  0
    8.7820   -3.2740    8.0870 C   0  0  0  0  0  0  0  0  0  0  0  0
    7.5700   -2.7040    8.4840 C   0  0  0  0  0  0  0  0  0  0  0  0
    6.4270   -2.8320    7.6980 C   0  0  0  0  0  0  0  0  0  0  0  0
    6.4690   -3.5370    6.4900 C   0  0  0  0  0  0  0  0  0  0  0  0
    7.6810   -4.1210    6.0630 C   0  0  0  0  0  0  0  0  0  0  0  0
    8.0710   -4.8890    4.9120 C   0  0  0  0  0  0  0  0  0  0  0  0
    1.3540    1.3930    0.0410 H   0  0  0  0  0  0  0  0  0  0  0  0
   -0.1220    1.6130   -0.9060 H   0  0  0  0  0  0  0  0  0  0  0  0
   -0.1590    1.7040    0.8990 H   0  0  0  0  0  0  0  0  0  0  0  0
   -2.2700    1.2340   -0.0350 H   0  0  0  0  0  0  0  0  0  0  0  0
   -4.4990    0.2330   -0.0110 H   0  0  0  0  0  0  0  0  0  0  0  0
   -4.7740   -2.2240    0.1450 H   0  0  0  0  0  0  0  0  0  0  0  0
   -2.8200   -3.6860    0.2720 H   0  0  0  0  0  0  0  0  0  0  0  0
   -0.8390   -4.6320    1.0070 H   0  0  0  0  0  0  0  0  0  0  0  0
   -0.8630   -4.4890   -0.7820 H   0  0  0  0  0  0  0  0  0  0  0  0
    1.0240   -5.8810   -0.1830 H   0  0  0  0  0  0  0  0  0  0  0  0
    1.6310   -4.3160   -0.7800 H   0  0  0  0  0  0  0  0  0  0  0  0
    1.7860   -3.6200    1.5340 H   0  0  0  0  0  0  0  0  0  0  0  0
    3.2700   -6.0720    0.8250 H   0  0  0  0  0  0  0  0  0  0  0  0
    3.7430   -4.4060    0.4010 H   0  0  0  0  0  0  0  0  0  0  0  0
    3.9350   -3.8520    2.8500 H   0  0  0  0  0  0  0  0  0  0  0  0
    2.2510   -5.5190    3.1960 H   0  0  0  0  0  0  0  0  0  0  0  0
    5.3630   -6.5190    2.3890 H   0  0  0  0  0  0  0  0  0  0  0  0
    5.8830   -4.9940    1.5790 H   0  0  0  0  0  0  0  0  0  0  0  0
    7.6380   -6.4900    1.9180 H   0  0  0  0  0  0  0  0  0  0  0  0
    9.9940   -6.9750    2.2550 H   0  0  0  0  0  0  0  0  0  0  0  0
   11.2030   -6.1590    4.2700 H   0  0  0  0  0  0  0  0  0  0  0  0
   10.7810   -4.6890    6.6140 H   0  0  0  0  0  0  0  0  0  0  0  0
    9.6710   -3.1750    8.7020 H   0  0  0  0  0  0  0  0  0  0  0  0
    7.5200   -2.1530    9.4200 H   0  0  0  0  0  0  0  0  0  0  0  0
    5.4920   -2.3830    8.0250 H   0  0  0  0  0  0  0  0  0  0  0  0
    5.5710   -3.6350    5.8850 H   0  0  0  0  0  0  0  0  0  0  0  0
  1  2  1  0  0  0  0
  1 31  1  0  0  0  0
  1 32  1  0  0  0  0
  1 33  1  0  0  0  0
  2  3  1  0  0  0  0
  3  4  1  0  0  0  0
  3  8  2  0  0  0  0
  4  5  2  0  0  0  0
  4 34  1  0  0  0  0
  5  6  1  0  0  0  0
  5 35  1  0  0  0  0
  6  7  2  0  0  0  0
  6 36  1  0  0  0  0
  7  8  1  0  0  0  0
  7 37  1  0  0  0  0
  8  9  1  0  0  0  0
  9 10  1  0  0  0  0
 10 11  1  0  0  0  0
 10 38  1  0  0  0  0
 10 39  1  0  0  0  0
 11 12  1  0  0  0  0
 11 40  1  0  0  0  0
 11 41  1  0  0  0  0
 12 13  1  0  0  0  0
 12 42  1  0  0  0  0
 13 14  1  0  0  0  0
 13 43  1  0  0  0  0
 13 44  1  0  0  0  0
 14 15  1  0  0  0  0
 14 16  1  0  0  0  0
 14 45  1  0  0  0  0
 15 46  1  0  0  0  0
 16 17  1  0  0  0  0
 16 47  1  0  0  0  0
 16 48  1  0  0  0  0
 17 18  1  0  0  0  0
 18 19  1  0  0  0  0
 18 30  2  0  0  0  0
 19 20  2  0  0  0  0
 19 49  1  0  0  0  0
 20 21  1  0  0  0  0
 20 50  1  0  0  0  0
 21 22  2  0  0  0  0
 21 51  1  0  0  0  0
 22 23  1  0  0  0  0
 22 30  1  0  0  0  0
 23 24  1  0  0  0  0
 23 52  1  0  0  0  0
 24 25  1  0  0  0  0
 24 29  2  0  0  0  0
 25 26  2  0  0  0  0
 25 53  1  0  0  0  0
 26 27  1  0  0  0  0
 26 54  1  0  0  0  0
 27 28  2  0  0  0  0
 27 55  1  0  0  0  0
 28 29  1  0  0  0  0
 28 56  1  0  0  0  0
 29 30  1  0  0  0  0
M  END
>  <Index>
20

>  <Binary_characterization>
1

>  <LabelCompoundName>
carvedilol

$$$$

  MOE2013           3D
CORINA 3.60 0026  08.12.2014
 58 60  0  0  0  0  0  0  0  0999 V2000
   -0.0210    1.2780    0.5120 C   0  0  0  0  0  0  0  0  0  0  0  0
   -0.1660   -0.2080    0.4310 C   0  0  0  0  0  0  0  0  0  0  0  0
    0.8300   -1.0470    0.9220 C   0  0  0  0  0  0  0  0  0  0  0  0
    0.7470   -2.3960    0.8720 N   0  0  0  0  0  0  0  0  0  0  0  0
   -0.3900   -2.8800    0.3020 C   0  0  0  0  0  0  0  0  0  0  0  0
   -1.3870   -2.0570   -0.1880 C   0  0  0  0  0  0  0  0  0  0  0  0
   -1.2930   -0.7070   -0.1330 N   0  0  0  0  0  0  0  0  0  0  0  0
   -0.5250   -4.3560    0.2270 C   0  0  0  0  0  0  0  0  0  0  0  0
   -1.5200   -4.8770   -0.2620 O   0  0  0  0  0  0  0  0  0  0  0  0
    0.5480   -5.0480    0.7500 N   0  0  0  0  0  0  0  0  0  0  0  0
    0.6250   -6.4990    0.7730 C   0  0  0  0  0  0  0  0  0  0  0  0
   -0.1270   -7.0960    1.9650 C   0  0  0  0  0  0  0  0  0  0  0  0
    0.0190   -8.5970    2.0690 C   0  0  0  0  0  0  0  0  0  0  0  0
    1.2090   -9.1620    2.5520 C   0  0  0  0  0  0  0  0  0  0  0  0
    1.3350  -10.5470    2.6910 C   0  0  0  0  0  0  0  0  0  0  0  0
    0.2610  -11.3750    2.3550 C   0  0  0  0  0  0  0  0  0  0  0  0
   -0.9190  -10.8340    1.8440 C   0  0  0  0  0  0  0  0  0  0  0  0
   -1.0370   -9.4470    1.7040 C   0  0  0  0  0  0  0  0  0  0  0  0
    0.4200  -13.1310    2.5690 S   0  0  0  0  0  0  0  0  0  0  0  0
   -0.6360  -13.8010    1.8410 O   0  0  0  0  0  0  0  0  0  0  0  0
    1.8100  -13.4650    2.3270 O   0  0  0  0  0  0  0  0  0  0  0  0
    0.1760  -13.3110    4.2190 N   0  0  0  0  0  0  0  0  0  0  0  0
   -1.0150  -13.0120    4.8850 C   0  0  0  0  0  0  0  0  0  0  0  0
   -2.0300  -12.6420    4.3150 O   0  0  0  0  0  0  0  0  0  0  0  0
   -0.9060  -13.1740    6.2400 N   0  0  0  0  0  0  0  0  0  0  0  0
   -2.0100  -12.8990    7.1500 C   0  0  0  0  0  0  0  0  0  0  0  0
   -1.8980  -13.7720    8.4050 C   0  0  0  0  0  0  0  0  0  0  0  0
   -3.0050  -13.4630    9.4080 C   0  0  0  0  0  0  0  0  0  0  0  0
   -3.0390  -11.9800    9.7670 C   0  0  0  0  0  0  0  0  0  0  0  0
   -3.1500  -11.1030    8.5240 C   0  0  0  0  0  0  0  0  0  0  0  0
   -2.0440  -11.4100    7.5170 C   0  0  0  0  0  0  0  0  0  0  0  0
    0.8650    1.6030   -0.0410 H   0  0  0  0  0  0  0  0  0  0  0  0
   -0.8940    1.7790    0.0810 H   0  0  0  0  0  0  0  0  0  0  0  0
    0.0710    1.5930    1.5560 H   0  0  0  0  0  0  0  0  0  0  0  0
    1.7340   -0.6520    1.3740 H   0  0  0  0  0  0  0  0  0  0  0  0
   -2.2910   -2.4500   -0.6410 H   0  0  0  0  0  0  0  0  0  0  0  0
    1.3080   -4.4860    1.1310 H   0  0  0  0  0  0  0  0  0  0  0  0
    0.2180   -6.8870   -0.1680 H   0  0  0  0  0  0  0  0  0  0  0  0
    1.6890   -6.7570    0.8100 H   0  0  0  0  0  0  0  0  0  0  0  0
    0.2320   -6.6430    2.8980 H   0  0  0  0  0  0  0  0  0  0  0  0
   -1.1900   -6.8290    1.9050 H   0  0  0  0  0  0  0  0  0  0  0  0
    2.0420   -8.5220    2.8350 H   0  0  0  0  0  0  0  0  0  0  0  0
    2.2650  -10.9620    3.0710 H   0  0  0  0  0  0  0  0  0  0  0  0
   -1.7570  -11.4750    1.5780 H   0  0  0  0  0  0  0  0  0  0  0  0
   -1.9680   -9.0320    1.3230 H   0  0  0  0  0  0  0  0  0  0  0  0
    1.0110  -13.5710    4.7320 H   0  0  0  0  0  0  0  0  0  0  0  0
   -0.0290  -13.4850    6.6300 H   0  0  0  0  0  0  0  0  0  0  0  0
   -2.9440  -13.1520    6.6310 H   0  0  0  0  0  0  0  0  0  0  0  0
   -1.9400  -14.8330    8.1270 H   0  0  0  0  0  0  0  0  0  0  0  0
   -0.9210  -13.6170    8.8830 H   0  0  0  0  0  0  0  0  0  0  0  0
   -3.9730  -13.7580    8.9860 H   0  0  0  0  0  0  0  0  0  0  0  0
   -2.8570  -14.0580   10.3160 H   0  0  0  0  0  0  0  0  0  0  0  0
   -3.8850  -11.7820   10.4350 H   0  0  0  0  0  0  0  0  0  0  0  0
   -2.1280  -11.7170   10.3190 H   0  0  0  0  0  0  0  0  0  0  0  0
   -4.1270  -11.2610    8.0510 H   0  0  0  0  0  0  0  0  0  0  0  0
   -3.1020  -10.0470    8.8120 H   0  0  0  0  0  0  0  0  0  0  0  0
   -1.0760  -11.1080    7.9360 H   0  0  0  0  0  0  0  0  0  0  0  0
   -2.1930  -10.8020    6.6160 H   0  0  0  0  0  0  0  0  0  0  0  0
  1  2  1  0  0  0  0
  1 32  1  0  0  0  0
  1 33  1  0  0  0  0
  1 34  1  0  0  0  0
  2  3  1  0  0  0  0
  2  7  2  0  0  0  0
  3  4  2  0  0  0  0
  3 35  1  0  0  0  0
  4  5  1  0  0  0  0
  5  6  2  0  0  0  0
  5  8  1  0  0  0  0
  6  7  1  0  0  0  0
  6 36  1  0  0  0  0
  8  9  2  0  0  0  0
  8 10  1  0  0  0  0
 10 11  1  0  0  0  0
 10 37  1  0  0  0  0
 11 12  1  0  0  0  0
 11 38  1  0  0  0  0
 11 39  1  0  0  0  0
 12 13  1  0  0  0  0
 12 40  1  0  0  0  0
 12 41  1  0  0  0  0
 13 14  1  0  0  0  0
 13 18  2  0  0  0  0
 14 15  2  0  0  0  0
 14 42  1  0  0  0  0
 15 16  1  0  0  0  0
 15 43  1  0  0  0  0
 16 17  2  0  0  0  0
 16 19  1  0  0  0  0
 17 18  1  0  0  0  0
 17 44  1  0  0  0  0
 18 45  1  0  0  0  0
 19 20  2  0  0  0  0
 19 21  2  0  0  0  0
 19 22  1  0  0  0  0
 22 23  1  0  0  0  0
 22 46  1  0  0  0  0
 23 24  2  0  0  0  0
 23 25  1  0  0  0  0
 25 26  1  0  0  0  0
 25 47  1  0  0  0  0
 26 27  1  0  0  0  0
 26 31  1  0  0  0  0
 26 48  1  0  0  0  0
 27 28  1  0  0  0  0
 27 49  1  0  0  0  0
 27 50  1  0  0  0  0
 28 29  1  0  0  0  0
 28 51  1  0  0  0  0
 28 52  1  0  0  0  0
 29 30  1  0  0  0  0
 29 53  1  0  0  0  0
 29 54  1  0  0  0  0
 30 31  1  0  0  0  0
 30 55  1  0  0  0  0
 30 56  1  0  0  0  0
 31 57  1  0  0  0  0
 31 58  1  0  0  0  0
M  END
>  <Index>
21

>  <Binary_characterization>
1

>  <LabelCompoundName>
glipizide

$$$$

  MOE2013           3D
CORINA 3.60 0026  08.12.2014
 49 51  0  0  0  0  0  0  0  0999 V2000
    0.3340    1.3500   -0.0550 O   0  0  0  0  0  0  0  0  0  0  0  0
    0.1350   -0.0720    0.0300 C   0  0  0  0  0  0  0  0  0  0  0  0
   -1.3720   -0.3510   -0.0830 C   0  0  0  0  0  0  0  0  0  0  0  0
   -1.9320    0.0710   -1.4440 C   0  0  0  0  0  0  0  0  0  0  0  0
   -1.2210   -0.5800   -2.5580 N   0  0  0  0  0  0  0  0  0  0  0  0
   -1.8420   -0.1860   -3.8360 C   0  0  0  0  0  0  0  0  0  0  0  0
   -1.3440   -1.0090   -5.0310 C   0  0  0  0  0  0  0  0  0  0  0  0
   -2.1380   -0.6660   -6.2930 C   0  0  0  0  0  0  0  0  0  0  0  0
   -1.6550   -1.4390   -7.5100 C   0  0  0  0  0  0  0  0  0  0  0  0
   -0.7070   -2.2200   -7.4590 O   0  0  0  0  0  0  0  0  0  0  0  0
   -2.3590   -1.2330   -8.8110 C   0  0  0  0  0  0  0  0  0  0  0  0
   -1.9320   -1.9710   -9.9270 C   0  0  0  0  0  0  0  0  0  0  0  0
   -2.5620   -1.8100  -11.1620 C   0  0  0  0  0  0  0  0  0  0  0  0
   -3.6150   -0.9120  -11.2790 C   0  0  0  0  0  0  0  0  0  0  0  0
   -4.2210   -0.7560  -12.4630 F   0  0  0  0  0  0  0  0  0  0  0  0
   -4.0510   -0.1720  -10.1850 C   0  0  0  0  0  0  0  0  0  0  0  0
   -3.4230   -0.3300   -8.9480 C   0  0  0  0  0  0  0  0  0  0  0  0
    0.2090   -0.2390   -2.5110 C   0  0  0  0  0  0  0  0  0  0  0  0
    0.8400   -0.6920   -1.1900 C   0  0  0  0  0  0  0  0  0  0  0  0
    0.6700   -0.5220    1.3930 C   0  0  0  0  0  0  0  0  0  0  0  0
    0.2500    0.1580    2.5550 C   0  0  0  0  0  0  0  0  0  0  0  0
    0.7100   -0.2100    3.8220 C   0  0  0  0  0  0  0  0  0  0  0  0
    1.6030   -1.2680    3.9490 C   0  0  0  0  0  0  0  0  0  0  0  0
    2.1780   -1.7240    5.5060 Cl  0  0  0  0  0  0  0  0  0  0  0  0
    2.0350   -1.9580    2.8200 C   0  0  0  0  0  0  0  0  0  0  0  0
    1.5720   -1.5870    1.5520 C   0  0  0  0  0  0  0  0  0  0  0  0
    1.2230    1.5390    0.2910 H   0  0  0  0  0  0  0  0  0  0  0  0
   -1.5710   -1.4190    0.0780 H   0  0  0  0  0  0  0  0  0  0  0  0
   -1.9280    0.1970    0.6880 H   0  0  0  0  0  0  0  0  0  0  0  0
   -2.9920   -0.2140   -1.4680 H   0  0  0  0  0  0  0  0  0  0  0  0
   -1.8940    1.1650   -1.5420 H   0  0  0  0  0  0  0  0  0  0  0  0
   -2.9260   -0.3430   -3.7620 H   0  0  0  0  0  0  0  0  0  0  0  0
   -1.6890    0.8840   -4.0290 H   0  0  0  0  0  0  0  0  0  0  0  0
   -0.2820   -0.8160   -5.2180 H   0  0  0  0  0  0  0  0  0  0  0  0
   -1.4430   -2.0800   -4.8150 H   0  0  0  0  0  0  0  0  0  0  0  0
   -3.1950   -0.9040   -6.1270 H   0  0  0  0  0  0  0  0  0  0  0  0
   -2.0350    0.4050   -6.5010 H   0  0  0  0  0  0  0  0  0  0  0  0
   -1.1070   -2.6760   -9.8400 H   0  0  0  0  0  0  0  0  0  0  0  0
   -2.2370   -2.3780  -12.0280 H   0  0  0  0  0  0  0  0  0  0  0  0
   -4.8760    0.5250  -10.3010 H   0  0  0  0  0  0  0  0  0  0  0  0
   -3.7840    0.2640   -8.1130 H   0  0  0  0  0  0  0  0  0  0  0  0
    0.7500   -0.7540   -3.3120 H   0  0  0  0  0  0  0  0  0  0  0  0
    0.3640    0.8370   -2.6580 H   0  0  0  0  0  0  0  0  0  0  0  0
    1.9000   -0.4070   -1.2010 H   0  0  0  0  0  0  0  0  0  0  0  0
    0.7950   -1.7880   -1.1490 H   0  0  0  0  0  0  0  0  0  0  0  0
   -0.4460    0.9930    2.4750 H   0  0  0  0  0  0  0  0  0  0  0  0
    0.3690    0.3350    4.6980 H   0  0  0  0  0  0  0  0  0  0  0  0
    2.7330   -2.7860    2.9150 H   0  0  0  0  0  0  0  0  0  0  0  0
    1.9360   -2.1550    0.7000 H   0  0  0  0  0  0  0  0  0  0  0  0
  1  2  1  0  0  0  0
  1 27  1  0  0  0  0
  2  3  1  0  0  0  0
  2 19  1  0  0  0  0
  2 20  1  0  0  0  0
  3  4  1  0  0  0  0
  3 28  1  0  0  0  0
  3 29  1  0  0  0  0
  4  5  1  0  0  0  0
  4 30  1  0  0  0  0
  4 31  1  0  0  0  0
  5  6  1  0  0  0  0
  5 18  1  0  0  0  0
  6  7  1  0  0  0  0
  6 32  1  0  0  0  0
  6 33  1  0  0  0  0
  7  8  1  0  0  0  0
  7 34  1  0  0  0  0
  7 35  1  0  0  0  0
  8  9  1  0  0  0  0
  8 36  1  0  0  0  0
  8 37  1  0  0  0  0
  9 10  2  0  0  0  0
  9 11  1  0  0  0  0
 11 12  1  0  0  0  0
 11 17  2  0  0  0  0
 12 13  2  0  0  0  0
 12 38  1  0  0  0  0
 13 14  1  0  0  0  0
 13 39  1  0  0  0  0
 14 15  1  0  0  0  0
 14 16  2  0  0  0  0
 16 17  1  0  0  0  0
 16 40  1  0  0  0  0
 17 41  1  0  0  0  0
 18 19  1  0  0  0  0
 18 42  1  0  0  0  0
 18 43  1  0  0  0  0
 19 44  1  0  0  0  0
 19 45  1  0  0  0  0
 20 21  1  0  0  0  0
 20 26  2  0  0  0  0
 21 22  2  0  0  0  0
 21 46  1  0  0  0  0
 22 23  1  0  0  0  0
 22 47  1  0  0  0  0
 23 24  1  0  0  0  0
 23 25  2  0  0  0  0
 25 26  1  0  0  0  0
 25 48  1  0  0  0  0
 26 49  1  0  0  0  0
M  END
>  <Index>
22

>  <Binary_characterization>
1

>  <LabelCompoundName>
haloperidol

$$$$

  MOE2013           3D
CORINA 3.60 0026  08.12.2014
126129  0  0  1  0  0  0  0  0999 V2000
    0.8200    1.2050    0.5730 C   0  0  0  0  0  0  0  0  0  0  0  0
    0.3300   -0.0650    0.1720 O   0  0  0  0  0  0  0  0  0  0  0  0
    1.0380   -0.6490   -0.9340 C   0  0  2  0  0  0  0  0  0  0  0  0
    0.1640   -1.8180   -1.4010 C   0  0  0  0  0  0  0  0  0  0  0  0
    0.8200   -2.6210   -2.5240 C   0  0  1  0  0  0  0  0  0  0  0  0
    2.1940   -3.1370   -2.0760 C   0  0  0  0  0  0  0  0  0  0  0  0
    3.0900   -1.9900   -1.6360 C   0  0  0  0  0  0  0  0  0  0  0  0
    2.4500   -1.1330   -0.5430 C   0  0  1  0  0  0  0  0  0  0  0  0
    3.3130   -0.0120   -0.3330 O   0  0  0  0  0  0  0  0  0  0  0  0
   -0.0570   -3.7810   -2.9180 C   0  0  0  0  0  0  0  0  0  0  0  0
   -0.7930   -3.9140   -4.0410 C   0  0  0  0  0  0  0  0  0  0  0  0
   -0.9330   -2.8330   -5.0780 C   0  0  0  0  0  0  0  0  0  0  0  0
   -1.5500   -5.2140   -4.2960 C   0  0  1  0  0  0  0  0  0  0  0  0
   -2.9680   -4.9340   -4.3500 O   0  0  0  0  0  0  0  0  0  0  0  0
   -3.6030   -4.9250   -3.1400 C   0  0  0  0  0  0  0  0  0  0  0  0
   -3.0610   -4.7850   -2.0500 O   0  0  0  0  0  0  0  0  0  0  0  0
   -5.0990   -5.1860   -3.3400 C   0  0  2  0  0  0  0  0  0  0  0  0
   -5.8600   -3.8600   -3.2960 C   0  0  0  0  0  0  0  0  0  0  0  0
   -7.3570   -4.0920   -3.1210 C   0  0  0  0  0  0  0  0  0  0  0  0
   -7.6840   -5.0060   -1.9350 C   0  0  0  0  0  0  0  0  0  0  0  0
   -6.4510   -5.6220   -1.2800 C   0  0  0  0  0  0  0  0  0  0  0  0
   -5.5300   -6.1290   -2.2910 N   0  0  0  0  0  0  0  0  0  0  0  0
   -5.0000   -7.4170   -2.3280 C   0  0  0  0  0  0  0  0  0  0  0  0
   -4.2310   -7.8190   -3.1960 O   0  0  0  0  0  0  0  0  0  0  0  0
   -5.2730   -8.3370   -1.1610 C   0  0  0  0  0  0  0  0  0  0  0  0
   -4.7670   -8.0590   -0.0770 O   0  0  0  0  0  0  0  0  0  0  0  0
   -6.0640   -9.6270   -1.4350 C   0  0  2  0  0  0  0  0  0  0  0  0
   -5.4760  -10.6730   -0.6570 O   0  0  0  0  0  0  0  0  0  0  0  0
   -6.0050   -9.9440   -2.8190 O   0  0  0  0  0  0  0  0  0  0  0  0
   -6.6110  -11.1950   -3.1600 C   0  0  2  0  0  0  0  0  0  0  0  0
   -6.3410  -11.5280   -4.6530 C   0  0  2  0  0  0  0  0  0  0  0  0
   -4.9130  -11.1830   -5.1310 C   0  0  0  0  0  0  0  0  0  0  0  0
   -3.7210  -11.6990   -4.2880 C   0  0  1  0  0  0  0  0  0  0  0  0
   -3.7820  -13.2160   -4.0970 C   0  0  0  0  0  0  0  0  0  0  0  0
   -2.4070  -11.2520   -4.9820 C   0  0  0  0  0  0  0  0  0  0  0  0
   -1.1180  -11.4930   -4.2190 C   0  0  0  0  0  0  0  0  0  0  0  0
   -0.5450  -10.6140   -3.3700 C   0  0  0  0  0  0  0  0  0  0  0  0
   -1.0420   -9.2400   -2.9750 C   0  0  2  0  0  0  0  0  0  0  0  0
   -1.3490   -9.1010   -1.4680 C   0  0  0  0  0  0  0  0  0  0  0  0
   -0.3090   -9.6510   -0.5250 C   0  0  0  0  0  0  0  0  0  0  0  0
    0.4820   -8.8990    0.2490 C   0  0  0  0  0  0  0  0  0  0  0  0
   -0.0470   -8.1780   -3.4770 C   0  0  0  0  0  0  0  0  0  0  0  0
    0.5250   -7.3690   -2.7400 O   0  0  0  0  0  0  0  0  0  0  0  0
    0.2200   -8.1280   -4.9720 C   0  0  0  0  0  0  0  0  0  0  0  0
    0.2310   -6.7010   -5.5420 C   0  0  2  0  0  0  0  0  0  0  0  0
    1.2470   -5.9310   -4.9060 O   0  0  0  0  0  0  0  0  0  0  0  0
   -1.1270   -5.9430   -5.6090 C   0  0  1  0  0  0  0  0  0  0  0  0
   -2.2400   -6.8490   -6.1600 C   0  0  0  0  0  0  0  0  0  0  0  0
   -0.3990  -12.7780   -4.5510 C   0  0  0  0  0  0  0  0  0  0  0  0
   -7.2620  -10.7830   -5.4800 O   0  0  0  0  0  0  0  0  0  0  0  0
   -7.6950  -11.5080   -6.6250 C   0  0  0  0  0  0  0  0  0  0  0  0
   -8.1160  -11.1690   -2.8320 C   0  0  2  0  0  0  0  0  0  0  0  0
   -8.3280  -10.7520   -1.3730 C   0  0  0  0  0  0  0  0  0  0  0  0
   -7.5450   -9.4730   -1.0190 C   0  0  1  0  0  0  0  0  0  0  0  0
   -7.7410   -9.1830    0.4740 C   0  0  0  0  0  0  0  0  0  0  0  0
   -8.6510  -12.4750   -3.0650 O   0  0  0  0  0  0  0  0  0  0  0  0
  -10.0590  -12.4830   -3.2560 C   0  0  0  0  0  0  0  0  0  0  0  0
    1.7210    1.0960    1.1800 H   0  0  0  0  0  0  0  0  0  0  0  0
    1.0070    1.8540   -0.2880 H   0  0  0  0  0  0  0  0  0  0  0  0
    0.0570    1.6780    1.1990 H   0  0  0  0  0  0  0  0  0  0  0  0
    1.1020    0.0960   -1.7380 H   0  0  0  0  0  0  0  0  0  0  0  0
   -0.0600   -2.4690   -0.5440 H   0  0  0  0  0  0  0  0  0  0  0  0
   -0.8090   -1.4290   -1.7300 H   0  0  0  0  0  0  0  0  0  0  0  0
    0.9840   -1.9570   -3.3810 H   0  0  0  0  0  0  0  0  0  0  0  0
    2.0860   -3.8480   -1.2460 H   0  0  0  0  0  0  0  0  0  0  0  0
    2.6790   -3.6810   -2.8970 H   0  0  0  0  0  0  0  0  0  0  0  0
    4.0510   -2.3830   -1.2810 H   0  0  0  0  0  0  0  0  0  0  0  0
    3.3340   -1.3590   -2.5010 H   0  0  0  0  0  0  0  0  0  0  0  0
    2.3980   -1.6860    0.4030 H   0  0  0  0  0  0  0  0  0  0  0  0
    4.1540   -0.3570    0.0130 H   0  0  0  0  0  0  0  0  0  0  0  0
   -0.0660   -4.6050   -2.2020 H   0  0  0  0  0  0  0  0  0  0  0  0
   -0.2440   -3.0080   -5.9100 H   0  0  0  0  0  0  0  0  0  0  0  0
   -1.9530   -2.8030   -5.4750 H   0  0  0  0  0  0  0  0  0  0  0  0
   -0.7360   -1.8360   -4.6750 H   0  0  0  0  0  0  0  0  0  0  0  0
   -1.3950   -5.9170   -3.4720 H   0  0  0  0  0  0  0  0  0  0  0  0
   -5.2510   -5.6900   -4.3030 H   0  0  0  0  0  0  0  0  0  0  0  0
   -5.4950   -3.2340   -2.4710 H   0  0  0  0  0  0  0  0  0  0  0  0
   -5.6700   -3.2910   -4.2140 H   0  0  0  0  0  0  0  0  0  0  0  0
   -7.8710   -3.1310   -3.0030 H   0  0  0  0  0  0  0  0  0  0  0  0
   -7.7580   -4.5430   -4.0380 H   0  0  0  0  0  0  0  0  0  0  0  0
   -8.2540   -4.4500   -1.1810 H   0  0  0  0  0  0  0  0  0  0  0  0
   -8.3450   -5.8080   -2.2880 H   0  0  0  0  0  0  0  0  0  0  0  0
   -5.9110   -4.8730   -0.6890 H   0  0  0  0  0  0  0  0  0  0  0  0
   -6.7630   -6.4100   -0.5940 H   0  0  0  0  0  0  0  0  0  0  0  0
   -4.5240  -10.4830   -0.5920 H   0  0  0  0  0  0  0  0  0  0  0  0
   -6.1260  -11.9880   -2.5770 H   0  0  0  0  0  0  0  0  0  0  0  0
   -6.5330  -12.5990   -4.7950 H   0  0  0  0  0  0  0  0  0  0  0  0
   -4.8010  -11.5510   -6.1600 H   0  0  0  0  0  0  0  0  0  0  0  0
   -4.8340  -10.0910   -5.2210 H   0  0  0  0  0  0  0  0  0  0  0  0
   -3.7610  -11.2300   -3.2980 H   0  0  0  0  0  0  0  0  0  0  0  0
   -3.6370  -13.7410   -5.0470 H   0  0  0  0  0  0  0  0  0  0  0  0
   -3.0150  -13.5520   -3.3930 H   0  0  0  0  0  0  0  0  0  0  0  0
   -4.7390  -13.5380   -3.6790 H   0  0  0  0  0  0  0  0  0  0  0  0
   -2.3320  -11.7430   -5.9620 H   0  0  0  0  0  0  0  0  0  0  0  0
   -2.4820  -10.1850   -5.2240 H   0  0  0  0  0  0  0  0  0  0  0  0
    0.4110  -10.8920   -2.9230 H   0  0  0  0  0  0  0  0  0  0  0  0
   -1.9770   -9.0090   -3.4920 H   0  0  0  0  0  0  0  0  0  0  0  0
   -1.5510   -8.0480   -1.2330 H   0  0  0  0  0  0  0  0  0  0  0  0
   -2.2840   -9.6360   -1.2560 H   0  0  0  0  0  0  0  0  0  0  0  0
   -0.2310  -10.7340   -0.4580 H   0  0  0  0  0  0  0  0  0  0  0  0
    0.4370   -7.8150    0.2210 H   0  0  0  0  0  0  0  0  0  0  0  0
    1.2020   -9.3570    0.9190 H   0  0  0  0  0  0  0  0  0  0  0  0
    1.2060   -8.5870   -5.1140 H   0  0  0  0  0  0  0  0  0  0  0  0
   -0.5020   -8.7460   -5.5100 H   0  0  0  0  0  0  0  0  0  0  0  0
    0.5640   -6.8060   -6.5830 H   0  0  0  0  0  0  0  0  0  0  0  0
    1.2000   -6.1190   -3.9430 H   0  0  0  0  0  0  0  0  0  0  0  0
   -0.9940   -5.1660   -6.3740 H   0  0  0  0  0  0  0  0  0  0  0  0
   -3.1120   -6.2600   -6.4640 H   0  0  0  0  0  0  0  0  0  0  0  0
   -1.8980   -7.3920   -7.0480 H   0  0  0  0  0  0  0  0  0  0  0  0
   -2.5710   -7.5780   -5.4150 H   0  0  0  0  0  0  0  0  0  0  0  0
   -0.1820  -12.8210   -5.6240 H   0  0  0  0  0  0  0  0  0  0  0  0
    0.5570  -12.8680   -4.0230 H   0  0  0  0  0  0  0  0  0  0  0  0
   -0.9970  -13.6520   -4.2860 H   0  0  0  0  0  0  0  0  0  0  0  0
   -8.3620  -10.8650   -7.2050 H   0  0  0  0  0  0  0  0  0  0  0  0
   -6.8460  -11.7880   -7.2550 H   0  0  0  0  0  0  0  0  0  0  0  0
   -8.2510  -12.4000   -6.3210 H   0  0  0  0  0  0  0  0  0  0  0  0
   -8.6170  -10.4300   -3.4710 H   0  0  0  0  0  0  0  0  0  0  0  0
   -9.3960  -10.5930   -1.1830 H   0  0  0  0  0  0  0  0  0  0  0  0
   -8.0340  -11.5800   -0.7140 H   0  0  0  0  0  0  0  0  0  0  0  0
   -7.9840   -8.6440   -1.5910 H   0  0  0  0  0  0  0  0  0  0  0  0
   -7.2710   -8.2410    0.7690 H   0  0  0  0  0  0  0  0  0  0  0  0
   -8.8070   -9.0980    0.7110 H   0  0  0  0  0  0  0  0  0  0  0  0
   -7.3240   -9.9790    1.0990 H   0  0  0  0  0  0  0  0  0  0  0  0
  -10.3350  -11.8510   -4.1050 H   0  0  0  0  0  0  0  0  0  0  0  0
  -10.3670  -13.5090   -3.4750 H   0  0  0  0  0  0  0  0  0  0  0  0
  -10.5800  -12.1540   -2.3530 H   0  0  0  0  0  0  0  0  0  0  0  0
  1  2  1  0  0  0  0
  1 58  1  0  0  0  0
  1 59  1  0  0  0  0
  1 60  1  0  0  0  0
  2  3  1  0  0  0  0
  3  4  1  0  0  0  0
  3  8  1  0  0  0  0
  3 61  1  0  0  0  0
  4  5  1  0  0  0  0
  4 62  1  0  0  0  0
  4 63  1  0  0  0  0
  5  6  1  0  0  0  0
  5 10  1  0  0  0  0
  5 64  1  0  0  0  0
  6  7  1  0  0  0  0
  6 65  1  0  0  0  0
  6 66  1  0  0  0  0
  7  8  1  0  0  0  0
  7 67  1  0  0  0  0
  7 68  1  0  0  0  0
  8  9  1  0  0  0  0
  8 69  1  0  0  0  0
  9 70  1  0  0  0  0
 10 11  2  0  0  0  0
 10 71  1  0  0  0  0
 11 12  1  0  0  0  0
 11 13  1  0  0  0  0
 12 72  1  0  0  0  0
 12 73  1  0  0  0  0
 12 74  1  0  0  0  0
 13 14  1  0  0  0  0
 13 47  1  0  0  0  0
 13 75  1  0  0  0  0
 14 15  1  0  0  0  0
 15 16  2  0  0  0  0
 15 17  1  0  0  0  0
 17 18  1  0  0  0  0
 17 22  1  0  0  0  0
 17 76  1  0  0  0  0
 18 19  1  0  0  0  0
 18 77  1  0  0  0  0
 18 78  1  0  0  0  0
 19 20  1  0  0  0  0
 19 79  1  0  0  0  0
 19 80  1  0  0  0  0
 20 21  1  0  0  0  0
 20 81  1  0  0  0  0
 20 82  1  0  0  0  0
 21 22  1  0  0  0  0
 21 83  1  0  0  0  0
 21 84  1  0  0  0  0
 22 23  1  0  0  0  0
 23 24  2  0  0  0  0
 23 25  1  0  0  0  0
 25 26  2  0  0  0  0
 25 27  1  0  0  0  0
 27 28  1  0  0  0  0
 27 29  1  0  0  0  0
 27 54  1  0  0  0  0
 28 85  1  0  0  0  0
 29 30  1  0  0  0  0
 30 31  1  0  0  0  0
 30 52  1  0  0  0  0
 30 86  1  0  0  0  0
 31 32  1  0  0  0  0
 31 50  1  0  0  0  0
 31 87  1  0  0  0  0
 32 33  1  0  0  0  0
 32 88  1  0  0  0  0
 32 89  1  0  0  0  0
 33 34  1  0  0  0  0
 33 35  1  0  0  0  0
 33 90  1  0  0  0  0
 34 91  1  0  0  0  0
 34 92  1  0  0  0  0
 34 93  1  0  0  0  0
 35 36  1  0  0  0  0
 35 94  1  0  0  0  0
 35 95  1  0  0  0  0
 36 37  2  0  0  0  0
 36 49  1  0  0  0  0
 37 38  1  0  0  0  0
 37 96  1  0  0  0  0
 38 39  1  0  0  0  0
 38 42  1  0  0  0  0
 38 97  1  0  0  0  0
 39 40  1  0  0  0  0
 39 98  1  0  0  0  0
 39 99  1  0  0  0  0
 40 41  2  3  0  0  0
 40100  1  0  0  0  0
 41101  1  0  0  0  0
 41102  1  0  0  0  0
 42 43  2  0  0  0  0
 42 44  1  0  0  0  0
 44 45  1  0  0  0  0
 44103  1  0  0  0  0
 44104  1  0  0  0  0
 45 46  1  0  0  0  0
 45 47  1  0  0  0  0
 45105  1  0  0  0  0
 46106  1  0  0  0  0
 47 48  1  0  0  0  0
 47107  1  0  0  0  0
 48108  1  0  0  0  0
 48109  1  0  0  0  0
 48110  1  0  0  0  0
 49111  1  0  0  0  0
 49112  1  0  0  0  0
 49113  1  0  0  0  0
 50 51  1  0  0  0  0
 51114  1  0  0  0  0
 51115  1  0  0  0  0
 51116  1  0  0  0  0
 52 53  1  0  0  0  0
 52 56  1  0  0  0  0
 52117  1  0  0  0  0
 53 54  1  0  0  0  0
 53118  1  0  0  0  0
 53119  1  0  0  0  0
 54 55  1  0  0  0  0
 54120  1  0  0  0  0
 55121  1  0  0  0  0
 55122  1  0  0  0  0
 55123  1  0  0  0  0
 56 57  1  0  0  0  0
 57124  1  0  0  0  0
 57125  1  0  0  0  0
 57126  1  0  0  0  0
M  END
>  <Index>
23

>  <Binary_characterization>
1

>  <LabelCompoundName>
tacrolimus

$$$$

  MOE2013           3D
CORINA 3.60 0026  08.12.2014
187193  0  0  1  0  0  0  0  0999 V2000
   -3.3360    0.7060   -4.6350 C   0  0  0  0  0  0  0  0  0  0  0  0
   -2.5720   -0.6200   -4.6320 C   0  0  0  0  0  0  0  0  0  0  0  0
   -1.6580   -0.6780   -3.4040 C   0  0  0  0  0  0  0  0  0  0  0  0
   -3.5190   -1.8360   -4.6320 C   0  0  0  0  0  0  0  0  0  0  0  0
   -4.3800   -2.0070   -5.8960 C   0  0  3  0  0  0  0  0  0  0  0  0
   -3.5850   -2.4080   -7.0500 N   0  0  0  0  0  0  0  0  0  0  0  0
   -3.0470   -1.5320   -7.9620 C   0  0  0  0  0  0  0  0  0  0  0  0
   -3.2020   -0.3120   -7.9270 O   0  0  0  0  0  0  0  0  0  0  0  0
   -2.2770   -2.2210   -9.0900 C   0  0  3  0  0  0  0  0  0  0  0  0
   -3.2710   -2.5610  -10.2130 C   0  0  0  0  0  0  0  0  0  0  0  0
   -2.7060   -3.4580  -11.2620 C   0  0  0  0  0  0  0  0  0  0  0  0
   -2.7990   -4.7990  -11.3290 C   0  0  0  0  0  0  0  0  0  0  0  0
   -2.1170   -5.3730  -12.5440 C   0  0  0  0  0  0  0  0  0  0  0  0
   -1.6160   -4.1290  -13.2070 C   0  0  0  0  0  0  0  0  0  0  0  0
   -0.9040   -4.0060  -14.3890 C   0  0  0  0  0  0  0  0  0  0  0  0
   -0.5500   -2.7240  -14.8120 C   0  0  0  0  0  0  0  0  0  0  0  0
   -0.9080   -1.5950  -14.0570 C   0  0  0  0  0  0  0  0  0  0  0  0
   -1.6360   -1.7320  -12.8720 C   0  0  0  0  0  0  0  0  0  0  0  0
   -1.9780   -3.0070  -12.4480 C   0  0  0  0  0  0  0  0  0  0  0  0
   -1.2430   -1.2840   -9.5150 N   0  0  0  0  0  0  0  0  0  0  0  0
    0.0570   -1.6700   -9.7600 C   0  0  0  0  0  0  0  0  0  0  0  0
    0.4790   -2.8120   -9.5730 O   0  0  0  0  0  0  0  0  0  0  0  0
    0.9710   -0.5350  -10.2350 C   0  0  3  0  0  0  0  0  0  0  0  0
    1.4830    0.2360   -9.0060 C   0  0  0  0  0  0  0  0  0  0  0  0
    2.3460    1.4310   -9.3390 C   0  0  0  0  0  0  0  0  0  0  0  0
    1.7640    2.6680   -9.6510 C   0  0  0  0  0  0  0  0  0  0  0  0
    2.5660    3.7690   -9.9610 C   0  0  0  0  0  0  0  0  0  0  0  0
    3.9490    3.6360   -9.9730 C   0  0  0  0  0  0  0  0  0  0  0  0
    4.6910    4.7380  -10.2790 O   0  0  0  0  0  0  0  0  0  0  0  0
    4.5480    2.4160   -9.6750 C   0  0  0  0  0  0  0  0  0  0  0  0
    3.7460    1.3180   -9.3550 C   0  0  0  0  0  0  0  0  0  0  0  0
    2.0550   -1.1800  -10.9710 N   0  0  0  0  0  0  0  0  0  0  0  0
    2.6550   -0.6150  -12.0790 C   0  0  0  0  0  0  0  0  0  0  0  0
    2.2760    0.4300  -12.6070 O   0  0  0  0  0  0  0  0  0  0  0  0
    3.8520   -1.4150  -12.5950 C   0  0  3  0  0  0  0  0  0  0  0  0
    3.4070   -2.5840  -13.4750 C   0  0  0  0  0  0  0  0  0  0  0  0
    2.8080   -2.1250  -14.6860 O   0  0  0  0  0  0  0  0  0  0  0  0
    4.7390   -0.4980  -13.3030 N   0  0  0  0  0  0  0  0  0  0  0  0
    6.1090   -0.5890  -13.2310 C   0  0  0  0  0  0  0  0  0  0  0  0
    6.6990   -1.4380  -12.5640 O   0  0  0  0  0  0  0  0  0  0  0  0
    6.8610    0.4940  -14.0180 C   0  0  3  0  0  0  0  0  0  0  0  0
    6.7860    1.8240  -13.2520 C   0  0  0  0  0  0  0  0  0  0  0  0
    7.3210    3.0120  -14.0590 C   0  0  0  0  0  0  0  0  0  0  0  0
    7.1300    4.3290  -13.3340 C   0  0  0  0  0  0  0  0  0  0  0  0
    6.0240    5.1210  -13.7050 C   0  0  0  0  0  0  0  0  0  0  0  0
    5.7820    6.3470  -13.0920 C   0  0  0  0  0  0  0  0  0  0  0  0
    6.6370    6.7980  -12.0960 C   0  0  0  0  0  0  0  0  0  0  0  0
    7.7300    6.0170  -11.7080 C   0  0  0  0  0  0  0  0  0  0  0  0
    8.0040    4.7760  -12.3110 C   0  0  0  0  0  0  0  0  0  0  0  0
    9.0800    3.9680  -11.8890 N   0  0  3  0  0  0  0  0  0  0  0  0
    9.8550    4.0730  -10.7670 C   0  0  0  0  0  0  0  0  0  0  0  0
   10.9000    3.3000  -10.4550 C   0  0  0  0  0  0  0  0  0  0  0  0
    8.2340    0.0150  -14.1610 N   0  0  0  0  0  0  0  0  0  0  0  0
    9.0670    0.3700  -15.1980 C   0  0  0  0  0  0  0  0  0  0  0  0
    8.7170    1.0820  -16.1350 O   0  0  0  0  0  0  0  0  0  0  0  0
   10.4810   -0.1940  -15.0670 C   0  0  3  0  0  0  0  0  0  0  0  0
   11.2730    0.0700  -16.3580 C   0  0  0  0  0  0  0  0  0  0  0  0
   12.5870   -0.6980  -16.4500 C   0  0  0  0  0  0  0  0  0  0  0  0
   12.9890   -1.4280  -15.5400 O   0  0  0  0  0  0  0  0  0  0  0  0
   13.4030   -0.4460  -17.7230 C   0  0  3  0  0  0  0  0  0  0  0  0
   14.5240    0.5530  -17.4750 C   0  0  0  0  0  0  0  0  0  0  0  0
   15.7390   -0.3170  -17.1500 C   0  0  0  0  0  0  0  0  0  0  0  0
   15.4490   -1.5990  -17.8880 C   0  0  0  0  0  0  0  0  0  0  0  0
   16.2550   -2.4710  -18.1640 O   0  0  0  0  0  0  0  0  0  0  0  0
   14.0950   -1.6240  -18.1710 N   0  0  0  0  0  0  0  0  0  0  0  0
   11.1740    0.4370  -13.8370 C   0  0  0  0  0  0  0  0  0  0  0  0
   11.4200   -0.5680  -12.7640 C   0  0  0  0  0  0  0  0  0  0  0  0
   12.3220   -1.5950  -12.9120 N   0  0  0  0  0  0  0  0  0  0  0  0
   12.3100   -2.3200  -11.7560 C   0  0  0  0  0  0  0  0  0  0  0  0
   11.4560   -1.8310  -10.8840 N   0  0  0  0  0  0  0  0  0  0  0  0
   10.8970   -0.7410  -11.5010 C   0  0  0  0  0  0  0  0  0  0  0  0
   -5.3730   -3.1620   -5.6720 C   0  0  0  0  0  0  0  0  0  0  0  0
   -5.1970   -4.2740   -6.1710 O   0  0  0  0  0  0  0  0  0  0  0  0
   -6.4250   -2.8610   -4.8360 N   0  0  0  0  0  0  0  0  0  0  0  0
   -7.4250   -3.8380   -4.4220 C   0  0  3  0  0  0  0  0  0  0  0  0
   -7.0180   -4.6010   -3.1470 C   0  0  0  0  0  0  0  0  0  0  0  0
   -5.8540   -5.5640   -3.3880 C   0  0  0  0  0  0  0  0  0  0  0  0
   -5.5680   -6.4910   -2.2010 C   0  0  0  0  0  0  0  0  0  0  0  0
   -4.4570   -7.3430   -2.5470 N   0  0  0  0  0  0  0  0  0  0  0  0
   -3.8750   -8.3600   -1.8770 C   0  0  0  0  0  0  0  0  0  0  0  0
   -4.3450   -8.6910   -0.6600 N   0  0  0  0  0  0  0  0  0  0  0  0
   -2.8830   -8.9650   -2.4420 N   0  0  0  0  0  0  0  0  0  0  0  0
   -8.7210   -3.0540   -4.1730 C   0  0  0  0  0  0  0  0  0  0  0  0
   -8.6850   -1.8510   -3.8940 O   0  0  0  0  0  0  0  0  0  0  0  0
  -10.0140   -3.8600   -4.3130 C   0  0  0  0  0  0  0  0  0  0  0  0
  -11.0890   -3.3130   -3.4800 N   0  0  3  0  0  0  0  0  0  0  0  0
  -10.8280   -3.4220   -2.0440 C   0  0  0  0  0  0  0  0  0  0  0  0
  -12.1850   -3.0920   -1.4540 C   0  0  0  0  0  0  0  0  0  0  0  0
  -13.1770   -3.7280   -2.4180 C   0  0  0  0  0  0  0  0  0  0  0  0
  -12.3830   -3.9930   -3.7010 C   0  0  3  0  0  0  0  0  0  0  0  0
  -13.1110   -3.4600   -4.9430 C   0  0  0  0  0  0  0  0  0  0  0  0
  -12.6830   -2.5720   -5.6760 O   0  0  0  0  0  0  0  0  0  0  0  0
  -14.3000   -4.1170   -5.1970 N   0  0  0  0  0  0  0  0  0  0  0  0
  -15.1250   -3.7740   -6.3360 C   0  0  0  0  0  0  0  0  0  0  0  0
  -16.3630   -4.6570   -6.3510 C   0  0  0  0  0  0  0  0  0  0  0  0
  -17.2510   -4.3850   -7.3560 N   0  0  0  0  0  0  0  0  0  0  0  0
  -16.5610   -5.5540   -5.5350 O   0  0  0  0  0  0  0  0  0  0  0  0
   -2.6410    1.5520   -4.5890 H   0  0  0  0  0  0  0  0  0  0  0  0
   -3.9330    0.8260   -5.5430 H   0  0  0  0  0  0  0  0  0  0  0  0
   -4.0100    0.7770   -3.7750 H   0  0  0  0  0  0  0  0  0  0  0  0
   -1.9290   -0.6570   -5.5170 H   0  0  0  0  0  0  0  0  0  0  0  0
   -2.2370   -0.6420   -2.4740 H   0  0  0  0  0  0  0  0  0  0  0  0
   -1.0690   -1.6010   -3.4010 H   0  0  0  0  0  0  0  0  0  0  0  0
   -0.9570    0.1630   -3.4000 H   0  0  0  0  0  0  0  0  0  0  0  0
   -2.9230   -2.7480   -4.4910 H   0  0  0  0  0  0  0  0  0  0  0  0
   -4.1710   -1.7680   -3.7510 H   0  0  0  0  0  0  0  0  0  0  0  0
   -4.9440   -1.1000   -6.1370 H   0  0  0  0  0  0  0  0  0  0  0  0
   -3.4630   -3.4130   -7.1660 H   0  0  0  0  0  0  0  0  0  0  0  0
   -1.8070   -3.1320   -8.6990 H   0  0  0  0  0  0  0  0  0  0  0  0
   -4.1490   -3.0560   -9.7760 H   0  0  0  0  0  0  0  0  0  0  0  0
   -3.6600   -1.6430  -10.6720 H   0  0  0  0  0  0  0  0  0  0  0  0
   -3.2970   -5.4190  -10.5960 H   0  0  0  0  0  0  0  0  0  0  0  0
   -1.2930   -6.0310  -12.2550 H   0  0  0  0  0  0  0  0  0  0  0  0
   -2.8330   -5.9030  -13.1800 H   0  0  0  0  0  0  0  0  0  0  0  0
   -0.6300   -4.8790  -14.9710 H   0  0  0  0  0  0  0  0  0  0  0  0
    0.0120   -2.5910  -15.7330 H   0  0  0  0  0  0  0  0  0  0  0  0
   -0.6090   -0.6060  -14.3990 H   0  0  0  0  0  0  0  0  0  0  0  0
   -1.9160   -0.8530  -12.3040 H   0  0  0  0  0  0  0  0  0  0  0  0
   -1.5240   -0.3120   -9.6090 H   0  0  0  0  0  0  0  0  0  0  0  0
    0.4170    0.1250  -10.9120 H   0  0  0  0  0  0  0  0  0  0  0  0
    0.6340    0.5820   -8.4010 H   0  0  0  0  0  0  0  0  0  0  0  0
    2.0460   -0.4390   -8.3470 H   0  0  0  0  0  0  0  0  0  0  0  0
    0.6840    2.7850   -9.6540 H   0  0  0  0  0  0  0  0  0  0  0  0
    2.1130    4.7270  -10.1990 H   0  0  0  0  0  0  0  0  0  0  0  0
    5.6060    4.4550  -10.4530 H   0  0  0  0  0  0  0  0  0  0  0  0
    5.6280    2.3050   -9.6780 H   0  0  0  0  0  0  0  0  0  0  0  0
    4.2210    0.3670   -9.1210 H   0  0  0  0  0  0  0  0  0  0  0  0
    2.3550   -2.0880  -10.6260 H   0  0  0  0  0  0  0  0  0  0  0  0
    4.3900   -1.8130  -11.7260 H   0  0  0  0  0  0  0  0  0  0  0  0
    4.2720   -3.1990  -13.7470 H   0  0  0  0  0  0  0  0  0  0  0  0
    2.6800   -3.2150  -12.9540 H   0  0  0  0  0  0  0  0  0  0  0  0
    2.6040   -2.9130  -15.2190 H   0  0  0  0  0  0  0  0  0  0  0  0
    4.2800    0.2180  -13.8600 H   0  0  0  0  0  0  0  0  0  0  0  0
    6.4110    0.5890  -15.0130 H   0  0  0  0  0  0  0  0  0  0  0  0
    5.7430    2.0290  -12.9770 H   0  0  0  0  0  0  0  0  0  0  0  0
    7.3320    1.7340  -12.3040 H   0  0  0  0  0  0  0  0  0  0  0  0
    8.3810    2.8920  -14.2990 H   0  0  0  0  0  0  0  0  0  0  0  0
    6.8090    3.0530  -15.0290 H   0  0  0  0  0  0  0  0  0  0  0  0
    5.3430    4.7840  -14.4840 H   0  0  0  0  0  0  0  0  0  0  0  0
    4.9240    6.9440  -13.3890 H   0  0  0  0  0  0  0  0  0  0  0  0
    6.4530    7.7540  -11.6140 H   0  0  0  0  0  0  0  0  0  0  0  0
    8.3780    6.4150  -10.9330 H   0  0  0  0  0  0  0  0  0  0  0  0
    9.3240    3.2010  -12.5030 H   0  0  0  0  0  0  0  0  0  0  0  0
    9.5640    4.8510  -10.0670 H   0  0  0  0  0  0  0  0  0  0  0  0
   11.2410    2.5040  -11.1060 H   0  0  0  0  0  0  0  0  0  0  0  0
   11.4420    3.4580   -9.5280 H   0  0  0  0  0  0  0  0  0  0  0  0
    8.5610   -0.6380  -13.4490 H   0  0  0  0  0  0  0  0  0  0  0  0
   10.3710   -1.2810  -14.9490 H   0  0  0  0  0  0  0  0  0  0  0  0
   10.6730   -0.2330  -17.2250 H   0  0  0  0  0  0  0  0  0  0  0  0
   11.4930    1.1390  -16.4600 H   0  0  0  0  0  0  0  0  0  0  0  0
   12.7320   -0.1210  -18.5240 H   0  0  0  0  0  0  0  0  0  0  0  0
   14.7240    1.1160  -18.3950 H   0  0  0  0  0  0  0  0  0  0  0  0
   14.3100    1.2740  -16.6800 H   0  0  0  0  0  0  0  0  0  0  0  0
   16.6680    0.1370  -17.5010 H   0  0  0  0  0  0  0  0  0  0  0  0
   15.8050   -0.5320  -16.0790 H   0  0  0  0  0  0  0  0  0  0  0  0
   13.6770   -2.4180  -18.6430 H   0  0  0  0  0  0  0  0  0  0  0  0
   12.1400    0.8800  -14.1130 H   0  0  0  0  0  0  0  0  0  0  0  0
   10.5800    1.2620  -13.4240 H   0  0  0  0  0  0  0  0  0  0  0  0
   12.8820   -1.7690  -13.7460 H   0  0  0  0  0  0  0  0  0  0  0  0
   12.9360   -3.1900  -11.6120 H   0  0  0  0  0  0  0  0  0  0  0  0
   10.1490   -0.1420  -10.9990 H   0  0  0  0  0  0  0  0  0  0  0  0
   -6.5470   -1.9130   -4.4820 H   0  0  0  0  0  0  0  0  0  0  0  0
   -7.5960   -4.5280   -5.2560 H   0  0  0  0  0  0  0  0  0  0  0  0
   -6.7480   -3.8920   -2.3540 H   0  0  0  0  0  0  0  0  0  0  0  0
   -7.8770   -5.1710   -2.7720 H   0  0  0  0  0  0  0  0  0  0  0  0
   -6.0670   -6.1780   -4.2720 H   0  0  0  0  0  0  0  0  0  0  0  0
   -4.9460   -4.9910   -3.6080 H   0  0  0  0  0  0  0  0  0  0  0  0
   -5.3250   -5.8990   -1.3120 H   0  0  0  0  0  0  0  0  0  0  0  0
   -6.4530   -7.0980   -1.9800 H   0  0  0  0  0  0  0  0  0  0  0  0
   -4.0080   -7.1730   -3.4430 H   0  0  0  0  0  0  0  0  0  0  0  0
   -5.1150   -8.1810   -0.2530 H   0  0  0  0  0  0  0  0  0  0  0  0
   -3.9500   -9.4470   -0.1170 H   0  0  0  0  0  0  0  0  0  0  0  0
   -2.5510   -9.7000   -1.8160 H   0  0  0  0  0  0  0  0  0  0  0  0
  -10.2830   -3.8210   -5.3740 H   0  0  0  0  0  0  0  0  0  0  0  0
   -9.8210   -4.9070   -4.0540 H   0  0  0  0  0  0  0  0  0  0  0  0
  -10.5280   -4.4390   -1.7610 H   0  0  0  0  0  0  0  0  0  0  0  0
  -10.0650   -2.7190   -1.6950 H   0  0  0  0  0  0  0  0  0  0  0  0
  -12.3000   -3.4690   -0.4330 H   0  0  0  0  0  0  0  0  0  0  0  0
  -12.3360   -2.0050   -1.4320 H   0  0  0  0  0  0  0  0  0  0  0  0
  -13.5410   -4.6760   -2.0040 H   0  0  0  0  0  0  0  0  0  0  0  0
  -14.0420   -3.0720   -2.5620 H   0  0  0  0  0  0  0  0  0  0  0  0
  -12.2420   -5.0760   -3.8190 H   0  0  0  0  0  0  0  0  0  0  0  0
  -14.6360   -4.8640   -4.5930 H   0  0  0  0  0  0  0  0  0  0  0  0
  -15.4170   -2.7210   -6.2600 H   0  0  0  0  0  0  0  0  0  0  0  0
  -14.5480   -3.9270   -7.2540 H   0  0  0  0  0  0  0  0  0  0  0  0
  -17.1150   -3.6550   -8.0450 H   0  0  0  0  0  0  0  0  0  0  0  0
  -18.0940   -4.9430   -7.4180 H   0  0  0  0  0  0  0  0  0  0  0  0
  1  2  1  0  0  0  0
  1 98  1  0  0  0  0
  1 99  1  0  0  0  0
  1100  1  0  0  0  0
  2  3  1  0  0  0  0
  2  4  1  0  0  0  0
  2101  1  0  0  0  0
  3102  1  0  0  0  0
  3103  1  0  0  0  0
  3104  1  0  0  0  0
  4  5  1  0  0  0  0
  4105  1  0  0  0  0
  4106  1  0  0  0  0
  5  6  1  0  0  0  0
  5 72  1  0  0  0  0
  5107  1  0  0  0  0
  6  7  1  0  0  0  0
  6108  1  0  0  0  0
  7  8  2  0  0  0  0
  7  9  1  0  0  0  0
  9 10  1  0  0  0  0
  9 20  1  0  0  0  0
  9109  1  0  0  0  0
 10 11  1  0  0  0  0
 10110  1  0  0  0  0
 10111  1  0  0  0  0
 11 12  2  0  0  0  0
 11 19  1  0  0  0  0
 12 13  1  0  0  0  0
 12112  1  0  0  0  0
 13 14  1  0  0  0  0
 13113  1  0  0  0  0
 13114  1  0  0  0  0
 14 15  1  0  0  0  0
 14 19  2  0  0  0  0
 15 16  2  0  0  0  0
 15115  1  0  0  0  0
 16 17  1  0  0  0  0
 16116  1  0  0  0  0
 17 18  2  0  0  0  0
 17117  1  0  0  0  0
 18 19  1  0  0  0  0
 18118  1  0  0  0  0
 20 21  1  0  0  0  0
 20119  1  0  0  0  0
 21 22  2  0  0  0  0
 21 23  1  0  0  0  0
 23 24  1  0  0  0  0
 23 32  1  0  0  0  0
 23120  1  0  0  0  0
 24 25  1  0  0  0  0
 24121  1  0  0  0  0
 24122  1  0  0  0  0
 25 26  1  0  0  0  0
 25 31  2  0  0  0  0
 26 27  2  0  0  0  0
 26123  1  0  0  0  0
 27 28  1  0  0  0  0
 27124  1  0  0  0  0
 28 29  1  0  0  0  0
 28 30  2  0  0  0  0
 29125  1  0  0  0  0
 30 31  1  0  0  0  0
 30126  1  0  0  0  0
 31127  1  0  0  0  0
 32 33  1  0  0  0  0
 32128  1  0  0  0  0
 33 34  2  0  0  0  0
 33 35  1  0  0  0  0
 35 36  1  0  0  0  0
 35 38  1  0  0  0  0
 35129  1  0  0  0  0
 36 37  1  0  0  0  0
 36130  1  0  0  0  0
 36131  1  0  0  0  0
 37132  1  0  0  0  0
 38 39  1  0  0  0  0
 38133  1  0  0  0  0
 39 40  2  0  0  0  0
 39 41  1  0  0  0  0
 41 42  1  0  0  0  0
 41 53  1  0  0  0  0
 41134  1  0  0  0  0
 42 43  1  0  0  0  0
 42135  1  0  0  0  0
 42136  1  0  0  0  0
 43 44  1  0  0  0  0
 43137  1  0  0  0  0
 43138  1  0  0  0  0
 44 45  1  0  0  0  0
 44 49  2  0  0  0  0
 45 46  2  0  0  0  0
 45139  1  0  0  0  0
 46 47  1  0  0  0  0
 46140  1  0  0  0  0
 47 48  2  0  0  0  0
 47141  1  0  0  0  0
 48 49  1  0  0  0  0
 48142  1  0  0  0  0
 49 50  1  0  0  0  0
 50 51  1  0  0  0  0
 50143  1  0  0  0  0
 51 52  2  3  0  0  0
 51144  1  0  0  0  0
 52145  1  0  0  0  0
 52146  1  0  0  0  0
 53 54  1  0  0  0  0
 53147  1  0  0  0  0
 54 55  2  0  0  0  0
 54 56  1  0  0  0  0
 56 57  1  0  0  0  0
 56 66  1  0  0  0  0
 56148  1  0  0  0  0
 57 58  1  0  0  0  0
 57149  1  0  0  0  0
 57150  1  0  0  0  0
 58 59  2  0  0  0  0
 58 60  1  0  0  0  0
 60 61  1  0  0  0  0
 60 65  1  0  0  0  0
 60151  1  0  0  0  0
 61 62  1  0  0  0  0
 61152  1  0  0  0  0
 61153  1  0  0  0  0
 62 63  1  0  0  0  0
 62154  1  0  0  0  0
 62155  1  0  0  0  0
 63 64  2  0  0  0  0
 63 65  1  0  0  0  0
 65156  1  0  0  0  0
 66 67  1  0  0  0  0
 66157  1  0  0  0  0
 66158  1  0  0  0  0
 67 68  1  0  0  0  0
 67 71  2  0  0  0  0
 68 69  1  0  0  0  0
 68159  1  0  0  0  0
 69 70  2  0  0  0  0
 69160  1  0  0  0  0
 70 71  1  0  0  0  0
 71161  1  0  0  0  0
 72 73  2  0  0  0  0
 72 74  1  0  0  0  0
 74 75  1  0  0  0  0
 74162  1  0  0  0  0
 75 76  1  0  0  0  0
 75 83  1  0  0  0  0
 75163  1  0  0  0  0
 76 77  1  0  0  0  0
 76164  1  0  0  0  0
 76165  1  0  0  0  0
 77 78  1  0  0  0  0
 77166  1  0  0  0  0
 77167  1  0  0  0  0
 78 79  1  0  0  0  0
 78168  1  0  0  0  0
 78169  1  0  0  0  0
 79 80  1  0  0  0  0
 79170  1  0  0  0  0
 80 81  1  0  0  0  0
 80 82  2  3  0  0  0
 81171  1  0  0  0  0
 81172  1  0  0  0  0
 82173  1  0  0  0  0
 83 84  2  0  0  0  0
 83 85  1  0  0  0  0
 85 86  1  0  0  0  0
 85174  1  0  0  0  0
 85175  1  0  0  0  0
 86 87  1  0  0  0  0
 86 90  1  0  0  0  0
 87 88  1  0  0  0  0
 87176  1  0  0  0  0
 87177  1  0  0  0  0
 88 89  1  0  0  0  0
 88178  1  0  0  0  0
 88179  1  0  0  0  0
 89 90  1  0  0  0  0
 89180  1  0  0  0  0
 89181  1  0  0  0  0
 90 91  1  0  0  0  0
 90182  1  0  0  0  0
 91 92  2  0  0  0  0
 91 93  1  0  0  0  0
 93 94  1  0  0  0  0
 93183  1  0  0  0  0
 94 95  1  0  0  0  0
 94184  1  0  0  0  0
 94185  1  0  0  0  0
 95 96  1  0  0  0  0
 95 97  2  0  0  0  0
 96186  1  0  0  0  0
 96187  1  0  0  0  0
M  END
>  <Index>
24

>  <Binary_characterization>
1

>  <LabelCompoundName>
triptorelin pamoate

$$$$

  MOE2013           3D
CORINA 3.60 0026  08.12.2014
 35 38  0  0  0  0  0  0  0  0999 V2000
   -0.4190    1.0840    0.6300 C   0  0  0  0  0  0  0  0  0  0  0  0
   -0.1990   -0.3560    0.3580 C   0  0  0  0  0  0  0  0  0  0  0  0
   -0.1250   -1.2830    1.2930 N   0  0  0  0  0  0  0  0  0  0  0  0
   -0.0590   -2.5060    0.6850 N   0  0  0  0  0  0  0  0  0  0  0  0
   -0.0900   -2.3100   -0.6150 C   0  0  0  0  0  0  0  0  0  0  0  0
    0.0000   -3.3360   -1.6770 C   0  0  0  0  0  0  0  0  0  0  0  0
   -1.2120   -3.3220   -2.4800 N   0  0  0  0  0  0  0  0  0  0  0  0
   -1.5080   -2.2830   -3.1870 C   0  0  0  0  0  0  0  0  0  0  0  0
   -2.8030   -2.3300   -3.9370 C   0  0  0  0  0  0  0  0  0  0  0  0
   -3.2190   -3.5440   -4.4980 C   0  0  0  0  0  0  0  0  0  0  0  0
   -4.4280   -3.6170   -5.1890 C   0  0  0  0  0  0  0  0  0  0  0  0
   -5.2290   -2.4820   -5.3150 C   0  0  0  0  0  0  0  0  0  0  0  0
   -4.8260   -1.2740   -4.7440 C   0  0  0  0  0  0  0  0  0  0  0  0
   -3.6180   -1.1960   -4.0500 C   0  0  0  0  0  0  0  0  0  0  0  0
   -0.6630   -1.0480   -3.2970 C   0  0  0  0  0  0  0  0  0  0  0  0
   -0.4970   -0.5020   -4.5820 C   0  0  0  0  0  0  0  0  0  0  0  0
    0.1790    0.7040   -4.7510 C   0  0  0  0  0  0  0  0  0  0  0  0
    0.3630    1.3660   -6.3280 Cl  0  0  0  0  0  0  0  0  0  0  0  0
    0.7030    1.3760   -3.6530 C   0  0  0  0  0  0  0  0  0  0  0  0
    0.5680    0.8330   -2.3740 C   0  0  0  0  0  0  0  0  0  0  0  0
   -0.1060   -0.3850   -2.1840 C   0  0  0  0  0  0  0  0  0  0  0  0
   -0.1400   -0.9600   -0.8880 N   0  0  0  0  0  0  0  0  0  0  0  0
    0.5310    1.6260    0.6450 H   0  0  0  0  0  0  0  0  0  0  0  0
   -1.0860    1.5410   -0.1070 H   0  0  0  0  0  0  0  0  0  0  0  0
   -0.8860    1.2130    1.6120 H   0  0  0  0  0  0  0  0  0  0  0  0
    0.8940   -3.2010   -2.2960 H   0  0  0  0  0  0  0  0  0  0  0  0
    0.0950   -4.3260   -1.2160 H   0  0  0  0  0  0  0  0  0  0  0  0
   -2.6040   -4.4360   -4.3980 H   0  0  0  0  0  0  0  0  0  0  0  0
   -4.7480   -4.5590   -5.6250 H   0  0  0  0  0  0  0  0  0  0  0  0
   -6.1730   -2.5410   -5.8500 H   0  0  0  0  0  0  0  0  0  0  0  0
   -5.4600   -0.3950   -4.8330 H   0  0  0  0  0  0  0  0  0  0  0  0
   -3.3380   -0.2510   -3.5920 H   0  0  0  0  0  0  0  0  0  0  0  0
   -0.8980   -1.0110   -5.4560 H   0  0  0  0  0  0  0  0  0  0  0  0
    1.2410    2.3130   -3.7850 H   0  0  0  0  0  0  0  0  0  0  0  0
    1.0580    1.3560   -1.5570 H   0  0  0  0  0  0  0  0  0  0  0  0
  1  2  1  0  0  0  0
  1 23  1  0  0  0  0
  1 24  1  0  0  0  0
  1 25  1  0  0  0  0
  2  3  2  0  0  0  0
  2 22  1  0  0  0  0
  3  4  1  0  0  0  0
  4  5  2  0  0  0  0
  5  6  1  0  0  0  0
  5 22  1  0  0  0  0
  6  7  1  0  0  0  0
  6 26  1  0  0  0  0
  6 27  1  0  0  0  0
  7  8  2  0  0  0  0
  8  9  1  0  0  0  0
  8 15  1  0  0  0  0
  9 10  1  0  0  0  0
  9 14  2  0  0  0  0
 10 11  2  0  0  0  0
 10 28  1  0  0  0  0
 11 12  1  0  0  0  0
 11 29  1  0  0  0  0
 12 13  2  0  0  0  0
 12 30  1  0  0  0  0
 13 14  1  0  0  0  0
 13 31  1  0  0  0  0
 14 32  1  0  0  0  0
 15 16  1  0  0  0  0
 15 21  2  0  0  0  0
 16 17  2  0  0  0  0
 16 33  1  0  0  0  0
 17 18  1  0  0  0  0
 17 19  1  0  0  0  0
 19 20  2  0  0  0  0
 19 34  1  0  0  0  0
 20 21  1  0  0  0  0
 20 35  1  0  0  0  0
 21 22  1  0  0  0  0
M  END
>  <Index>
25

>  <Binary_characterization>
1

>  <LabelCompoundName>
alprazolam

$$$$

  MOE2013           3D
CORINA 3.60 0026  08.12.2014
 55 56  0  0  0  0  0  0  0  0999 V2000
   -2.8920   -5.4420   -1.2290 C   0  0  0  0  0  0  0  0  0  0  0  0
   -2.9700   -3.9370   -1.0220 C   0  0  0  0  0  0  0  0  0  0  0  0
   -1.8260   -3.4080   -0.1560 C   0  0  0  0  0  0  0  0  0  0  0  0
   -1.0660   -4.2020    0.4050 O   0  0  0  0  0  0  0  0  0  0  0  0
   -1.6500   -2.0100   -0.0850 N   0  0  0  0  0  0  0  0  0  0  0  0
   -2.5300   -1.1330   -0.7770 C   0  0  0  0  0  0  0  0  0  0  0  0
   -3.8610   -1.0000   -0.3620 C   0  0  0  0  0  0  0  0  0  0  0  0
   -4.7320   -0.1580   -1.0550 C   0  0  0  0  0  0  0  0  0  0  0  0
   -4.2810    0.5470   -2.1700 C   0  0  0  0  0  0  0  0  0  0  0  0
   -2.9600    0.4090   -2.5950 C   0  0  0  0  0  0  0  0  0  0  0  0
   -2.0870   -0.4330   -1.9040 C   0  0  0  0  0  0  0  0  0  0  0  0
   -0.4880   -1.4530    0.7130 C   0  0  0  0  0  0  0  0  0  0  0  0
   -0.3740    0.1010    0.7720 C   0  0  0  0  0  0  0  0  0  0  0  0
   -1.4270    0.7760    1.6510 C   0  0  0  0  0  0  0  0  0  0  0  0
   -1.4620    0.2160    3.0090 N   0  0  0  0  0  0  0  0  0  0  0  0
   -2.5080    0.9000    3.7950 C   0  0  0  0  0  0  0  0  0  0  0  0
   -2.4180    0.6120    5.2950 C   0  0  0  0  0  0  0  0  0  0  0  0
   -3.4130    1.4480    6.0580 C   0  0  0  0  0  0  0  0  0  0  0  0
   -4.2710    2.1630    5.5590 O   0  0  0  0  0  0  0  0  0  0  0  0
   -3.2190    1.2720    7.3970 O   0  0  0  0  0  0  0  0  0  0  0  0
   -4.1140    2.0140    8.2280 C   0  0  0  0  0  0  0  0  0  0  0  0
   -1.6560   -1.2390    2.9770 C   0  0  0  0  0  0  0  0  0  0  0  0
   -0.5360   -1.9200    2.1920 C   0  0  0  0  0  0  0  0  0  0  0  0
    0.8510   -1.9150    0.0770 C   0  0  0  0  0  0  0  0  0  0  0  0
    1.9380   -1.8630    0.6440 O   0  0  0  0  0  0  0  0  0  0  0  0
    0.7030   -2.2740   -1.2330 O   0  0  0  0  0  0  0  0  0  0  0  0
    1.9080   -2.6900   -1.8790 C   0  0  0  0  0  0  0  0  0  0  0  0
   -3.7170   -5.7820   -1.8620 H   0  0  0  0  0  0  0  0  0  0  0  0
   -1.9500   -5.7240   -1.7120 H   0  0  0  0  0  0  0  0  0  0  0  0
   -2.9530   -5.9750   -0.2740 H   0  0  0  0  0  0  0  0  0  0  0  0
   -2.9440   -3.4520   -2.0030 H   0  0  0  0  0  0  0  0  0  0  0  0
   -3.9200   -3.7080   -0.5310 H   0  0  0  0  0  0  0  0  0  0  0  0
   -4.2240   -1.5340    0.5120 H   0  0  0  0  0  0  0  0  0  0  0  0
   -5.7620   -0.0500   -0.7240 H   0  0  0  0  0  0  0  0  0  0  0  0
   -4.9590    1.2010   -2.7120 H   0  0  0  0  0  0  0  0  0  0  0  0
   -2.6120    0.9520   -3.4700 H   0  0  0  0  0  0  0  0  0  0  0  0
   -1.0690   -0.5500   -2.2650 H   0  0  0  0  0  0  0  0  0  0  0  0
    0.6090    0.3680    1.1880 H   0  0  0  0  0  0  0  0  0  0  0  0
   -0.3730    0.5520   -0.2250 H   0  0  0  0  0  0  0  0  0  0  0  0
   -1.1690    1.8420    1.7090 H   0  0  0  0  0  0  0  0  0  0  0  0
   -2.4160    0.7270    1.1870 H   0  0  0  0  0  0  0  0  0  0  0  0
   -2.3980    1.9850    3.6610 H   0  0  0  0  0  0  0  0  0  0  0  0
   -3.5070    0.6410    3.4180 H   0  0  0  0  0  0  0  0  0  0  0  0
   -2.6390   -0.4380    5.5090 H   0  0  0  0  0  0  0  0  0  0  0  0
   -1.4130    0.8530    5.6590 H   0  0  0  0  0  0  0  0  0  0  0  0
   -3.8650    1.8000    9.2710 H   0  0  0  0  0  0  0  0  0  0  0  0
   -3.9940    3.0880    8.0550 H   0  0  0  0  0  0  0  0  0  0  0  0
   -5.1480    1.7050    8.0460 H   0  0  0  0  0  0  0  0  0  0  0  0
   -1.6240   -1.6450    3.9930 H   0  0  0  0  0  0  0  0  0  0  0  0
   -2.6340   -1.5020    2.5560 H   0  0  0  0  0  0  0  0  0  0  0  0
   -0.6450   -3.0020    2.2930 H   0  0  0  0  0  0  0  0  0  0  0  0
    0.4180   -1.6900    2.6870 H   0  0  0  0  0  0  0  0  0  0  0  0
    2.6170   -1.8580   -1.9320 H   0  0  0  0  0  0  0  0  0  0  0  0
    2.3480   -3.5450   -1.3560 H   0  0  0  0  0  0  0  0  0  0  0  0
    1.6560   -2.9980   -2.8970 H   0  0  0  0  0  0  0  0  0  0  0  0
  1  2  1  0  0  0  0
  1 28  1  0  0  0  0
  1 29  1  0  0  0  0
  1 30  1  0  0  0  0
  2  3  1  0  0  0  0
  2 31  1  0  0  0  0
  2 32  1  0  0  0  0
  3  4  2  0  0  0  0
  3  5  1  0  0  0  0
  5  6  1  0  0  0  0
  5 12  1  0  0  0  0
  6  7  1  0  0  0  0
  6 11  2  0  0  0  0
  7  8  2  0  0  0  0
  7 33  1  0  0  0  0
  8  9  1  0  0  0  0
  8 34  1  0  0  0  0
  9 10  2  0  0  0  0
  9 35  1  0  0  0  0
 10 11  1  0  0  0  0
 10 36  1  0  0  0  0
 11 37  1  0  0  0  0
 12 13  1  0  0  0  0
 12 23  1  0  0  0  0
 12 24  1  0  0  0  0
 13 14  1  0  0  0  0
 13 38  1  0  0  0  0
 13 39  1  0  0  0  0
 14 15  1  0  0  0  0
 14 40  1  0  0  0  0
 14 41  1  0  0  0  0
 15 16  1  0  0  0  0
 15 22  1  0  0  0  0
 16 17  1  0  0  0  0
 16 42  1  0  0  0  0
 16 43  1  0  0  0  0
 17 18  1  0  0  0  0
 17 44  1  0  0  0  0
 17 45  1  0  0  0  0
 18 19  2  0  0  0  0
 18 20  1  0  0  0  0
 20 21  1  0  0  0  0
 21 46  1  0  0  0  0
 21 47  1  0  0  0  0
 21 48  1  0  0  0  0
 22 23  1  0  0  0  0
 22 49  1  0  0  0  0
 22 50  1  0  0  0  0
 23 51  1  0  0  0  0
 23 52  1  0  0  0  0
 24 25  2  0  0  0  0
 24 26  1  0  0  0  0
 26 27  1  0  0  0  0
 27 53  1  0  0  0  0
 27 54  1  0  0  0  0
 27 55  1  0  0  0  0
M  END
>  <Index>
26

>  <Binary_characterization>
1

>  <LabelCompoundName>
remifentanil

$$$$

  MOE2013           3D
CORINA 3.60 0026  08.12.2014
 47 49  0  0  1  0  0  0  0  0999 V2000
   -3.9970   -3.6480    1.6960 C   0  0  0  0  0  0  0  0  0  0  0  0
   -2.7390   -3.2220    1.1890 O   0  0  0  0  0  0  0  0  0  0  0  0
   -2.9150   -2.0000    0.5300 N   0  0  0  0  0  0  0  0  0  0  0  0
   -1.8140   -1.5830   -0.0300 C   0  0  0  0  0  0  0  0  0  0  0  0
   -0.4990   -2.3760   -0.0070 C   0  0  0  0  0  0  0  0  0  0  0  0
   -0.4830   -3.5810   -0.2100 O   0  0  0  0  0  0  0  0  0  0  0  0
    0.6260   -1.6070    0.2220 N   0  0  0  0  0  0  0  0  0  0  0  0
    1.9800   -2.1830    0.3820 C   0  0  2  0  0  0  0  0  0  0  0  0
    3.0860   -1.2140    0.8910 C   0  0  2  0  0  0  0  0  0  0  0  0
    2.6310    0.5220    1.1550 S   0  0  0  0  0  0  0  0  0  0  0  0
    4.3520    1.1040    1.0200 C   0  0  0  0  0  0  0  0  0  0  0  0
    5.1220    0.5310   -0.1620 C   0  0  0  0  0  0  0  0  0  0  0  0
    4.7330   -0.5730   -0.8440 C   0  0  0  0  0  0  0  0  0  0  0  0
    3.6740   -1.3120   -0.4250 N   0  0  0  0  0  0  0  0  0  0  0  0
    2.8500   -2.2570   -0.9230 C   0  0  0  0  0  0  0  0  0  0  0  0
    2.8120   -2.8300   -1.9850 O   0  0  0  0  0  0  0  0  0  0  0  0
    5.4380   -1.0320   -2.0690 C   0  0  0  0  0  0  0  0  0  0  0  0
    5.5160   -0.0620   -3.0020 O   0  0  0  0  0  0  0  0  0  0  0  0
    5.9150   -2.1380   -2.2460 O   0  0  0  0  0  0  0  0  0  0  0  0
    6.3590    1.3360   -0.5040 C   0  0  0  0  0  0  0  0  0  0  0  0
    7.0970    1.5340    0.7100 O   0  0  0  0  0  0  0  0  0  0  0  0
    8.2480    2.2430    0.5640 C   0  0  0  0  0  0  0  0  0  0  0  0
    8.9300    2.3850    1.8900 C   0  0  0  0  0  0  0  0  0  0  0  0
    8.6800    2.7000   -0.4850 O   0  0  0  0  0  0  0  0  0  0  0  0
   -1.8620   -0.2730   -0.6790 C   0  0  0  0  0  0  0  0  0  0  0  0
   -3.0150    0.4180   -1.0050 C   0  0  0  0  0  0  0  0  0  0  0  0
   -2.6180    1.9180   -1.7300 S   0  0  0  0  0  0  0  0  0  0  0  0
   -0.9480    1.5630   -1.5440 C   0  0  0  0  0  0  0  0  0  0  0  0
   -0.0050    2.4230   -1.9490 N   0  0  0  0  0  0  0  0  0  0  0  0
   -0.6840    0.4080   -0.9800 N   0  0  0  0  0  0  0  0  0  0  0  0
   -3.8570   -4.6020    2.2100 H   0  0  0  0  0  0  0  0  0  0  0  0
   -4.3860   -2.9160    2.4100 H   0  0  0  0  0  0  0  0  0  0  0  0
   -4.7070   -3.7890    0.8760 H   0  0  0  0  0  0  0  0  0  0  0  0
    0.5030   -0.5900    0.2470 H   0  0  0  0  0  0  0  0  0  0  0  0
    1.9550   -3.1310    0.9330 H   0  0  0  0  0  0  0  0  0  0  0  0
    3.7160   -1.6460    1.6780 H   0  0  0  0  0  0  0  0  0  0  0  0
    4.3020    2.1950    0.9350 H   0  0  0  0  0  0  0  0  0  0  0  0
    4.8720    0.8630    1.9540 H   0  0  0  0  0  0  0  0  0  0  0  0
    5.9800   -0.4770   -3.7590 H   0  0  0  0  0  0  0  0  0  0  0  0
    7.0120    0.8240   -1.2170 H   0  0  0  0  0  0  0  0  0  0  0  0
    6.0590    2.3080   -0.9140 H   0  0  0  0  0  0  0  0  0  0  0  0
    9.1880    1.3980    2.2820 H   0  0  0  0  0  0  0  0  0  0  0  0
    9.8500    2.9630    1.7650 H   0  0  0  0  0  0  0  0  0  0  0  0
    8.2770    2.9170    2.5870 H   0  0  0  0  0  0  0  0  0  0  0  0
   -4.0440    0.1180   -0.8610 H   0  0  0  0  0  0  0  0  0  0  0  0
   -0.2310    3.3090   -2.3840 H   0  0  0  0  0  0  0  0  0  0  0  0
    0.9750    2.2020   -1.8280 H   0  0  0  0  0  0  0  0  0  0  0  0
  1  2  1  0  0  0  0
  1 31  1  0  0  0  0
  1 32  1  0  0  0  0
  1 33  1  0  0  0  0
  2  3  1  0  0  0  0
  3  4  2  0  0  0  0
  4  5  1  0  0  0  0
  4 25  1  0  0  0  0
  5  6  2  0  0  0  0
  5  7  1  0  0  0  0
  7  8  1  0  0  0  0
  7 34  1  0  0  0  0
  8  9  1  0  0  0  0
  8 15  1  0  0  0  0
  8 35  1  0  0  0  0
  9 10  1  0  0  0  0
  9 14  1  0  0  0  0
  9 36  1  0  0  0  0
 10 11  1  0  0  0  0
 11 12  1  0  0  0  0
 11 37  1  0  0  0  0
 11 38  1  0  0  0  0
 12 13  2  0  0  0  0
 12 20  1  0  0  0  0
 13 14  1  0  0  0  0
 13 17  1  0  0  0  0
 14 15  1  0  0  0  0
 15 16  2  0  0  0  0
 17 18  1  0  0  0  0
 17 19  2  0  0  0  0
 18 39  1  0  0  0  0
 20 21  1  0  0  0  0
 20 40  1  0  0  0  0
 20 41  1  0  0  0  0
 21 22  1  0  0  0  0
 22 23  1  0  0  0  0
 22 24  2  0  0  0  0
 23 42  1  0  0  0  0
 23 43  1  0  0  0  0
 23 44  1  0  0  0  0
 25 26  2  0  0  0  0
 25 30  1  0  0  0  0
 26 27  1  0  0  0  0
 26 45  1  0  0  0  0
 27 28  1  0  0  0  0
 28 29  1  0  0  0  0
 28 30  2  0  0  0  0
 29 46  1  0  0  0  0
 29 47  1  0  0  0  0
M  END
>  <Index>
27

>  <Binary_characterization>
1

>  <LabelCompoundName>
cefotaxime

$$$$

  MOE2013           3D
CORINA 3.60 0026  08.12.2014
 41 43  0  0  1  0  0  0  0  0999 V2000
    0.2670    1.4310   -0.1940 C   0  0  0  0  0  0  0  0  0  0  0  0
    0.1680   -0.0650   -0.0210 C   0  0  0  0  0  0  0  0  0  0  0  0
    0.0630   -0.6810    1.1790 C   0  0  0  0  0  0  0  0  0  0  0  0
   -0.0120   -2.0320    1.2780 N   0  0  0  0  0  0  0  0  0  0  0  0
    0.2550   -2.9560    0.1990 C   0  0  2  0  0  0  0  0  0  0  0  0
   -0.6900   -2.4310   -1.2550 S   0  0  0  0  0  0  0  0  0  0  0  0
    0.1470   -0.8120   -1.3460 C   0  0  0  0  0  0  0  0  0  0  0  0
   -0.3650   -4.0580    1.1090 C   0  0  2  0  0  0  0  0  0  0  0  0
   -1.7410   -4.5020    0.7710 N   0  0  0  0  0  0  0  0  0  0  0  0
   -2.3510   -5.5760    1.3930 C   0  0  0  0  0  0  0  0  0  0  0  0
   -1.7840   -6.2750    2.2320 O   0  0  0  0  0  0  0  0  0  0  0  0
   -3.8290   -5.7850    0.9930 C   0  0  2  0  0  0  0  0  0  0  0  0
   -4.3820   -6.9600    1.6900 N   0  0  0  0  0  0  0  0  0  0  0  0
   -4.0200   -5.8890   -0.5080 C   0  0  0  0  0  0  0  0  0  0  0  0
   -4.9380   -5.0460   -1.1550 C   0  0  0  0  0  0  0  0  0  0  0  0
   -5.0990   -5.1020   -2.5400 C   0  0  0  0  0  0  0  0  0  0  0  0
   -4.3510   -6.0040   -3.2950 C   0  0  0  0  0  0  0  0  0  0  0  0
   -3.4440   -6.8540   -2.6640 C   0  0  0  0  0  0  0  0  0  0  0  0
   -3.2810   -6.8010   -1.2790 C   0  0  0  0  0  0  0  0  0  0  0  0
   -0.3010   -2.9490    2.2250 C   0  0  0  0  0  0  0  0  0  0  0  0
   -0.4980   -2.8700    3.4130 O   0  0  0  0  0  0  0  0  0  0  0  0
   -0.0590    0.1030    2.4290 C   0  0  0  0  0  0  0  0  0  0  0  0
   -1.3240    0.0740    2.8900 O   0  0  0  0  0  0  0  0  0  0  0  0
    0.8340    0.7200    2.9820 O   0  0  0  0  0  0  0  0  0  0  0  0
    1.1800    1.6820   -0.7430 H   0  0  0  0  0  0  0  0  0  0  0  0
   -0.5920    1.8010   -0.7640 H   0  0  0  0  0  0  0  0  0  0  0  0
    0.2930    1.9830    0.7480 H   0  0  0  0  0  0  0  0  0  0  0  0
    1.3270   -3.0950    0.0150 H   0  0  0  0  0  0  0  0  0  0  0  0
   -0.3980   -0.2300   -2.0960 H   0  0  0  0  0  0  0  0  0  0  0  0
    1.1710   -0.9490   -1.7090 H   0  0  0  0  0  0  0  0  0  0  0  0
    0.3110   -4.9020    1.2870 H   0  0  0  0  0  0  0  0  0  0  0  0
   -2.2550   -3.9950    0.0510 H   0  0  0  0  0  0  0  0  0  0  0  0
   -4.3640   -4.9030    1.3690 H   0  0  0  0  0  0  0  0  0  0  0  0
   -3.9150   -7.7990    1.3450 H   0  0  0  0  0  0  0  0  0  0  0  0
   -4.0940   -6.8970    2.6700 H   0  0  0  0  0  0  0  0  0  0  0  0
   -5.5330   -4.3360   -0.5840 H   0  0  0  0  0  0  0  0  0  0  0  0
   -5.8110   -4.4440   -3.0310 H   0  0  0  0  0  0  0  0  0  0  0  0
   -4.4760   -6.0450   -4.3730 H   0  0  0  0  0  0  0  0  0  0  0  0
   -2.8620   -7.5590   -3.2520 H   0  0  0  0  0  0  0  0  0  0  0  0
   -2.5680   -7.4750   -0.8100 H   0  0  0  0  0  0  0  0  0  0  0  0
   -1.3040    0.5570    3.7410 H   0  0  0  0  0  0  0  0  0  0  0  0
  1  2  1  0  0  0  0
  1 25  1  0  0  0  0
  1 26  1  0  0  0  0
  1 27  1  0  0  0  0
  2  3  2  0  0  0  0
  2  7  1  0  0  0  0
  3  4  1  0  0  0  0
  3 22  1  0  0  0  0
  4  5  1  0  0  0  0
  4 20  1  0  0  0  0
  5  6  1  0  0  0  0
  5  8  1  0  0  0  0
  5 28  1  0  0  0  0
  6  7  1  0  0  0  0
  7 29  1  0  0  0  0
  7 30  1  0  0  0  0
  8  9  1  0  0  0  0
  8 20  1  0  0  0  0
  8 31  1  0  0  0  0
  9 10  1  0  0  0  0
  9 32  1  0  0  0  0
 10 11  2  0  0  0  0
 10 12  1  0  0  0  0
 12 13  1  0  0  0  0
 12 14  1  0  0  0  0
 12 33  1  0  0  0  0
 13 34  1  0  0  0  0
 13 35  1  0  0  0  0
 14 15  1  0  0  0  0
 14 19  2  0  0  0  0
 15 16  2  0  0  0  0
 15 36  1  0  0  0  0
 16 17  1  0  0  0  0
 16 37  1  0  0  0  0
 17 18  2  0  0  0  0
 17 38  1  0  0  0  0
 18 19  1  0  0  0  0
 18 39  1  0  0  0  0
 19 40  1  0  0  0  0
 20 21  2  0  0  0  0
 22 23  1  0  0  0  0
 22 24  2  0  0  0  0
 23 41  1  0  0  0  0
M  END
>  <Index>
28

>  <Binary_characterization>
1

>  <LabelCompoundName>
cephalexin

$$$$

  MOE2013           3D
CORINA 3.60 0026  08.12.2014
 35 37  0  0  1  0  0  0  0  0999 V2000
    1.1810    1.1450   -0.2010 C   0  0  0  0  0  0  0  0  0  0  0  0
    1.1450   -0.2910    0.0150 N   0  0  0  0  0  0  0  0  0  0  0  0
    0.5450   -1.0270   -0.8550 C   0  0  0  0  0  0  0  0  0  0  0  0
   -0.1620   -0.5820   -2.1100 C   0  0  0  0  0  0  0  0  0  0  0  0
    0.7820   -0.6300   -3.2130 N   0  0  3  0  0  0  0  0  0  0  0  0
    0.5740    0.4170   -4.1170 O   0  0  0  0  0  0  0  0  0  0  0  0
    1.7650   -1.5980   -3.4390 C   0  0  0  0  0  0  0  0  0  0  0  0
    2.0140   -2.7390   -2.7340 C   0  0  0  0  0  0  0  0  0  0  0  0
    3.0400   -3.7150   -3.1380 C   0  0  0  0  0  0  0  0  0  0  0  0
    3.0710   -4.9630   -2.6510 C   0  0  0  0  0  0  0  0  0  0  0  0
    4.2730   -6.0830   -3.1740 Cl  0  0  0  0  0  0  0  0  0  0  0  0
    2.0910   -5.4180   -1.7040 C   0  0  0  0  0  0  0  0  0  0  0  0
    1.2110   -4.5770   -1.1500 C   0  0  0  0  0  0  0  0  0  0  0  0
    1.2080   -3.1180   -1.4880 C   0  0  0  0  0  0  0  0  0  0  0  0
    0.5520   -2.3760   -0.6510 N   0  0  0  0  0  0  0  0  0  0  0  0
    2.6120   -1.3130   -4.6330 C   0  0  0  0  0  0  0  0  0  0  0  0
    2.2170   -1.7500   -5.9050 C   0  0  0  0  0  0  0  0  0  0  0  0
    3.0130   -1.4770   -7.0180 C   0  0  0  0  0  0  0  0  0  0  0  0
    4.2030   -0.7660   -6.8670 C   0  0  0  0  0  0  0  0  0  0  0  0
    4.6010   -0.3230   -5.6060 C   0  0  0  0  0  0  0  0  0  0  0  0
    3.8080   -0.5930   -4.4900 C   0  0  0  0  0  0  0  0  0  0  0  0
    1.5840    1.4030   -1.1860 H   0  0  0  0  0  0  0  0  0  0  0  0
    0.1890    1.5900   -0.0760 H   0  0  0  0  0  0  0  0  0  0  0  0
    1.8400    1.6000    0.5450 H   0  0  0  0  0  0  0  0  0  0  0  0
   -1.0040   -1.2520   -2.3170 H   0  0  0  0  0  0  0  0  0  0  0  0
   -0.5740    0.4240   -1.9800 H   0  0  0  0  0  0  0  0  0  0  0  0
    1.4010    0.9300   -4.0640 H   0  0  0  0  0  0  0  0  0  0  0  0
    3.7870   -3.4270   -3.8710 H   0  0  0  0  0  0  0  0  0  0  0  0
    2.0880   -6.4670   -1.4220 H   0  0  0  0  0  0  0  0  0  0  0  0
    0.5020   -4.9090   -0.4000 H   0  0  0  0  0  0  0  0  0  0  0  0
    1.2850   -2.2960   -6.0320 H   0  0  0  0  0  0  0  0  0  0  0  0
    2.7040   -1.8160   -8.0030 H   0  0  0  0  0  0  0  0  0  0  0  0
    4.8210   -0.5540   -7.7350 H   0  0  0  0  0  0  0  0  0  0  0  0
    5.5280    0.2330   -5.4930 H   0  0  0  0  0  0  0  0  0  0  0  0
    4.1270   -0.2450   -3.5100 H   0  0  0  0  0  0  0  0  0  0  0  0
  1  2  1  0  0  0  0
  1 22  1  0  0  0  0
  1 23  1  0  0  0  0
  1 24  1  0  0  0  0
  2  3  2  0  0  0  0
  3  4  1  0  0  0  0
  3 15  1  0  0  0  0
  4  5  1  0  0  0  0
  4 25  1  0  0  0  0
  4 26  1  0  0  0  0
  5  6  1  0  0  0  0
  5  7  1  0  0  0  0
  6 27  1  0  0  0  0
  7  8  2  0  0  0  0
  7 16  1  0  0  0  0
  8  9  1  0  0  0  0
  8 14  1  0  0  0  0
  9 10  2  0  0  0  0
  9 28  1  0  0  0  0
 10 11  1  0  0  0  0
 10 12  1  0  0  0  0
 12 13  2  0  0  0  0
 12 29  1  0  0  0  0
 13 14  1  0  0  0  0
 13 30  1  0  0  0  0
 14 15  2  0  0  0  0
 16 17  1  0  0  0  0
 16 21  2  0  0  0  0
 17 18  2  0  0  0  0
 17 31  1  0  0  0  0
 18 19  1  0  0  0  0
 18 32  1  0  0  0  0
 19 20  2  0  0  0  0
 19 33  1  0  0  0  0
 20 21  1  0  0  0  0
 20 34  1  0  0  0  0
 21 35  1  0  0  0  0
M  END
>  <Index>
29

>  <Binary_characterization>
1

>  <LabelCompoundName>
chlordiazepoxide

$$$$

  MOE2013           3D
CORINA 3.60 0026  08.12.2014
 15 15  0  0  1  0  0  0  0  0999 V2000
    0.6580    0.8310    0.6300 C   0  0  0  0  0  0  0  0  0  0  0  0
   -0.3020    0.0600   -0.2020 C   0  0  2  0  0  0  0  0  0  0  0  0
    0.2030   -1.1810   -0.7170 O   0  0  0  0  0  0  0  0  0  0  0  0
   -0.1420   -0.1680   -1.6720 C   0  0  2  0  0  0  0  0  0  0  0  0
    1.2540    0.5120   -2.5280 P   0  0  0  0  0  0  0  0  0  0  0  0
    2.5260   -0.2700   -1.9460 O   0  0  0  0  0  0  0  0  0  0  0  0
    1.1370   -0.0400   -4.0260 O   0  0  0  0  0  0  0  0  0  0  0  0
    1.2040    1.9900   -2.3440 O   0  0  0  0  0  0  0  0  0  0  0  0
    1.7010    0.6500    0.3590 H   0  0  0  0  0  0  0  0  0  0  0  0
    0.4600    1.9030    0.5380 H   0  0  0  0  0  0  0  0  0  0  0  0
    0.5400    0.5570    1.6840 H   0  0  0  0  0  0  0  0  0  0  0  0
   -1.3060    0.0730    0.2040 H   0  0  0  0  0  0  0  0  0  0  0  0
   -1.0070   -0.2910   -2.3050 H   0  0  0  0  0  0  0  0  0  0  0  0
    2.2850   -1.0420   -1.3910 H   0  0  0  0  0  0  0  0  0  0  0  0
    1.8050    0.3320   -4.6340 H   0  0  0  0  0  0  0  0  0  0  0  0
  1  2  1  0  0  0  0
  1  9  1  0  0  0  0
  1 10  1  0  0  0  0
  1 11  1  0  0  0  0
  2  3  1  0  0  0  0
  2  4  1  0  0  0  0
  2 12  1  0  0  0  0
  3  4  1  0  0  0  0
  4  5  1  0  0  0  0
  4 13  1  0  0  0  0
  5  6  1  0  0  0  0
  5  7  1  0  0  0  0
  5  8  2  0  0  0  0
  6 14  1  0  0  0  0
  7 15  1  0  0  0  0
M  END
>  <Index>
30

>  <Binary_characterization>
1

>  <LabelCompoundName>
fosfomycin

$$$$

  MOE2013           3D
CORINA 3.60 0026  08.12.2014
 42 44  0  0  1  0  0  0  0  0999 V2000
    0.2620    1.4840   -0.0730 O   0  0  0  0  0  0  0  0  0  0  0  0
    0.2700    0.0470   -0.1220 C   0  0  3  0  0  0  0  0  0  0  0  0
    0.9750   -0.4450   -1.4230 C   0  0  3  0  0  0  0  0  0  0  0  0
    0.1140   -0.1000   -2.6550 C   0  0  0  0  0  0  0  0  0  0  0  0
    0.7950   -0.5200   -3.9540 C   0  0  0  0  0  0  0  0  0  0  0  0
    2.1970    0.0720   -4.0310 C   0  0  0  0  0  0  0  0  0  0  0  0
    2.9990   -0.2660   -2.7790 C   0  0  0  0  0  0  0  0  0  0  0  0
    2.3190    0.1520   -1.5560 N   0  0  3  0  0  0  0  0  0  0  0  0
    0.9010   -0.5110    1.1490 C   0  0  0  0  0  0  0  0  0  0  0  0
    1.9050    0.2330    1.7840 C   0  0  0  0  0  0  0  0  0  0  0  0
    2.4890   -0.2500    2.9440 C   0  0  0  0  0  0  0  0  0  0  0  0
    2.1040   -1.4250    3.5010 N   0  0  0  0  0  0  0  0  0  0  0  0
    1.1550   -2.1690    2.9100 C   0  0  0  0  0  0  0  0  0  0  0  0
    0.5210   -1.7620    1.7090 C   0  0  0  0  0  0  0  0  0  0  0  0
   -0.4510   -2.6170    1.1380 C   0  0  0  0  0  0  0  0  0  0  0  0
   -0.8000   -3.8240    1.7360 C   0  0  0  0  0  0  0  0  0  0  0  0
   -0.1850   -4.2030    2.9190 C   0  0  0  0  0  0  0  0  0  0  0  0
    0.7880   -3.3790    3.5040 C   0  0  0  0  0  0  0  0  0  0  0  0
    1.4510   -3.8020    4.7900 C   0  0  0  0  0  0  0  0  0  0  0  0
    0.9570   -4.9800    5.2780 F   0  0  0  0  0  0  0  0  0  0  0  0
    2.7920   -4.0070    4.6610 F   0  0  0  0  0  0  0  0  0  0  0  0
    1.2890   -2.9070    5.8040 F   0  0  0  0  0  0  0  0  0  0  0  0
    3.5510    0.5710    3.6440 C   0  0  0  0  0  0  0  0  0  0  0  0
    3.0190    1.5190    4.4680 F   0  0  0  0  0  0  0  0  0  0  0  0
    4.3960   -0.1670    4.4210 F   0  0  0  0  0  0  0  0  0  0  0  0
    4.3570    1.2500    2.7760 F   0  0  0  0  0  0  0  0  0  0  0  0
   -0.4540    1.7890   -0.6540 H   0  0  0  0  0  0  0  0  0  0  0  0
   -0.7880   -0.2400   -0.1370 H   0  0  0  0  0  0  0  0  0  0  0  0
    1.0830   -1.5370   -1.3700 H   0  0  0  0  0  0  0  0  0  0  0  0
   -0.8590   -0.6000   -2.5810 H   0  0  0  0  0  0  0  0  0  0  0  0
   -0.0850    0.9790   -2.6960 H   0  0  0  0  0  0  0  0  0  0  0  0
    0.8540   -1.6140   -4.0010 H   0  0  0  0  0  0  0  0  0  0  0  0
    0.2010   -0.1910   -4.8130 H   0  0  0  0  0  0  0  0  0  0  0  0
    2.7130   -0.3110   -4.9190 H   0  0  0  0  0  0  0  0  0  0  0  0
    2.1300    1.1620   -4.1440 H   0  0  0  0  0  0  0  0  0  0  0  0
    3.1980   -1.3440   -2.7380 H   0  0  0  0  0  0  0  0  0  0  0  0
    3.9760    0.2280   -2.8280 H   0  0  0  0  0  0  0  0  0  0  0  0
    2.2240    1.1690   -1.5280 H   0  0  0  0  0  0  0  0  0  0  0  0
    2.2250    1.1860    1.3680 H   0  0  0  0  0  0  0  0  0  0  0  0
   -0.9560   -2.3610    0.2100 H   0  0  0  0  0  0  0  0  0  0  0  0
   -1.5510   -4.4640    1.2800 H   0  0  0  0  0  0  0  0  0  0  0  0
   -0.4660   -5.1470    3.3850 H   0  0  0  0  0  0  0  0  0  0  0  0
  1  2  1  0  0  0  0
  1 27  1  0  0  0  0
  2  3  1  0  0  0  0
  2  9  1  0  0  0  0
  2 28  1  0  0  0  0
  3  4  1  0  0  0  0
  3  8  1  0  0  0  0
  3 29  1  0  0  0  0
  4  5  1  0  0  0  0
  4 30  1  0  0  0  0
  4 31  1  0  0  0  0
  5  6  1  0  0  0  0
  5 32  1  0  0  0  0
  5 33  1  0  0  0  0
  6  7  1  0  0  0  0
  6 34  1  0  0  0  0
  6 35  1  0  0  0  0
  7  8  1  0  0  0  0
  7 36  1  0  0  0  0
  7 37  1  0  0  0  0
  8 38  1  0  0  0  0
  9 10  2  0  0  0  0
  9 14  1  0  0  0  0
 10 11  1  0  0  0  0
 10 39  1  0  0  0  0
 11 12  2  0  0  0  0
 11 23  1  0  0  0  0
 12 13  1  0  0  0  0
 13 14  1  0  0  0  0
 13 18  2  0  0  0  0
 14 15  2  0  0  0  0
 15 16  1  0  0  0  0
 15 40  1  0  0  0  0
 16 17  2  0  0  0  0
 16 41  1  0  0  0  0
 17 18  1  0  0  0  0
 17 42  1  0  0  0  0
 18 19  1  0  0  0  0
 19 20  1  0  0  0  0
 19 21  1  0  0  0  0
 19 22  1  0  0  0  0
 23 24  1  0  0  0  0
 23 25  1  0  0  0  0
 23 26  1  0  0  0  0
M  END
>  <Index>
31

>  <Binary_characterization>
1

>  <LabelCompoundName>
mefloquine

$$$$

  MOE2013           3D
CORINA 3.60 0026  08.12.2014
 53 55  0  0  1  0  0  0  0  0999 V2000
   -0.0860    1.5220   -0.2310 C   0  0  0  0  0  0  0  0  0  0  0  0
   -0.3970    0.2560   -0.8900 N   0  0  0  0  0  0  0  0  0  0  0  0
    0.6450   -0.2240   -1.6920 C   0  0  0  0  0  0  0  0  0  0  0  0
    1.7100    0.3560   -1.8810 O   0  0  0  0  0  0  0  0  0  0  0  0
    0.4250   -1.5450   -2.3790 C   0  0  0  0  0  0  0  0  0  0  0  0
    1.2860   -1.9980   -3.1250 O   0  0  0  0  0  0  0  0  0  0  0  0
   -0.8650   -2.2120   -2.0850 C   0  0  0  0  0  0  0  0  0  0  0  0
   -1.8160   -1.5780   -1.3310 N   0  0  0  0  0  0  0  0  0  0  0  0
   -1.6020   -0.4260   -0.7760 C   0  0  0  0  0  0  0  0  0  0  0  0
   -2.8130    0.1890    0.0380 C   0  0  0  0  0  0  0  0  0  0  0  0
   -3.2260    1.5330   -0.5900 C   0  0  0  0  0  0  0  0  0  0  0  0
   -4.0370   -0.7540   -0.0400 C   0  0  0  0  0  0  0  0  0  0  0  0
   -2.4100    0.2880    1.4510 N   0  0  0  0  0  0  0  0  0  0  0  0
   -3.1140    0.9600    2.4450 C   0  0  0  0  0  0  0  0  0  0  0  0
   -4.1730    1.5460    2.2390 O   0  0  0  0  0  0  0  0  0  0  0  0
   -2.4720    0.9090    3.7390 C   0  0  0  0  0  0  0  0  0  0  0  0
   -3.0390    1.5240    4.8240 O   0  0  0  0  0  0  0  0  0  0  0  0
   -2.1240    1.2450    5.8030 C   0  0  0  0  0  0  0  0  0  0  0  0
   -2.4080    1.7610    7.1510 C   0  0  0  0  0  0  0  0  0  0  0  0
   -1.1030    0.5380    5.3670 N   0  0  0  0  0  0  0  0  0  0  0  0
   -1.3280    0.3170    4.0220 N   0  0  0  0  0  0  0  0  0  0  0  0
   -1.0660   -3.4490   -2.6030 C   0  0  0  0  0  0  0  0  0  0  0  0
   -2.2720   -4.0790   -2.3650 O   0  0  0  0  0  0  0  0  0  0  0  0
   -0.1600   -4.1500   -3.3680 N   0  0  3  0  0  0  0  0  0  0  0  0
   -0.1860   -5.5070   -3.8600 C   0  0  0  0  0  0  0  0  0  0  0  0
    1.1940   -5.8990   -4.3240 C   0  0  0  0  0  0  0  0  0  0  0  0
    2.1840   -6.2310   -3.3840 C   0  0  0  0  0  0  0  0  0  0  0  0
    3.4730   -6.5600   -3.8030 C   0  0  0  0  0  0  0  0  0  0  0  0
    3.7730   -6.5520   -5.1600 C   0  0  0  0  0  0  0  0  0  0  0  0
    5.0120   -6.8670   -5.5630 F   0  0  0  0  0  0  0  0  0  0  0  0
    2.8110   -6.2170   -6.1060 C   0  0  0  0  0  0  0  0  0  0  0  0
    1.5210   -5.8870   -5.6890 C   0  0  0  0  0  0  0  0  0  0  0  0
    0.9680    1.5510    0.0660 H   0  0  0  0  0  0  0  0  0  0  0  0
   -0.2590    2.3290   -0.9510 H   0  0  0  0  0  0  0  0  0  0  0  0
   -0.6770    1.7040    0.6620 H   0  0  0  0  0  0  0  0  0  0  0  0
   -3.2190    1.4720   -1.6840 H   0  0  0  0  0  0  0  0  0  0  0  0
   -4.2390    1.8260   -0.2900 H   0  0  0  0  0  0  0  0  0  0  0  0
   -2.5720    2.3580   -0.2970 H   0  0  0  0  0  0  0  0  0  0  0  0
   -3.8120   -1.7360    0.3930 H   0  0  0  0  0  0  0  0  0  0  0  0
   -4.8940   -0.3530    0.5130 H   0  0  0  0  0  0  0  0  0  0  0  0
   -4.3590   -0.9090   -1.0760 H   0  0  0  0  0  0  0  0  0  0  0  0
   -1.5610   -0.1920    1.7430 H   0  0  0  0  0  0  0  0  0  0  0  0
   -3.3550    1.3590    7.5240 H   0  0  0  0  0  0  0  0  0  0  0  0
   -1.6160    1.4740    7.8500 H   0  0  0  0  0  0  0  0  0  0  0  0
   -2.4740    2.8520    7.1390 H   0  0  0  0  0  0  0  0  0  0  0  0
   -2.3500   -4.7580   -3.0480 H   0  0  0  0  0  0  0  0  0  0  0  0
    0.6830   -3.6040   -3.6020 H   0  0  0  0  0  0  0  0  0  0  0  0
   -0.5080   -6.1990   -3.0730 H   0  0  0  0  0  0  0  0  0  0  0  0
   -0.9060   -5.5960   -4.6820 H   0  0  0  0  0  0  0  0  0  0  0  0
    1.9530   -6.2200   -2.3200 H   0  0  0  0  0  0  0  0  0  0  0  0
    4.2420   -6.8150   -3.0810 H   0  0  0  0  0  0  0  0  0  0  0  0
    3.0700   -6.2070   -7.1590 H   0  0  0  0  0  0  0  0  0  0  0  0
    0.7760   -5.6150   -6.4330 H   0  0  0  0  0  0  0  0  0  0  0  0
  1  2  1  0  0  0  0
  1 33  1  0  0  0  0
  1 34  1  0  0  0  0
  1 35  1  0  0  0  0
  2  3  1  0  0  0  0
  2  9  1  0  0  0  0
  3  4  2  0  0  0  0
  3  5  1  0  0  0  0
  5  6  2  0  0  0  0
  5  7  1  0  0  0  0
  7  8  1  0  0  0  0
  7 22  2  0  0  0  0
  8  9  2  0  0  0  0
  9 10  1  0  0  0  0
 10 11  1  0  0  0  0
 10 12  1  0  0  0  0
 10 13  1  0  0  0  0
 11 36  1  0  0  0  0
 11 37  1  0  0  0  0
 11 38  1  0  0  0  0
 12 39  1  0  0  0  0
 12 40  1  0  0  0  0
 12 41  1  0  0  0  0
 13 14  1  0  0  0  0
 13 42  1  0  0  0  0
 14 15  2  0  0  0  0
 14 16  1  0  0  0  0
 16 17  1  0  0  0  0
 16 21  2  0  0  0  0
 17 18  1  0  0  0  0
 18 19  1  0  0  0  0
 18 20  2  0  0  0  0
 19 43  1  0  0  0  0
 19 44  1  0  0  0  0
 19 45  1  0  0  0  0
 20 21  1  0  0  0  0
 22 23  1  0  0  0  0
 22 24  1  0  0  0  0
 23 46  1  0  0  0  0
 24 25  1  0  0  0  0
 24 47  1  0  0  0  0
 25 26  1  0  0  0  0
 25 48  1  0  0  0  0
 25 49  1  0  0  0  0
 26 27  1  0  0  0  0
 26 32  2  0  0  0  0
 27 28  2  0  0  0  0
 27 50  1  0  0  0  0
 28 29  1  0  0  0  0
 28 51  1  0  0  0  0
 29 30  1  0  0  0  0
 29 31  2  0  0  0  0
 31 32  1  0  0  0  0
 31 52  1  0  0  0  0
 32 53  1  0  0  0  0
M  END
>  <Index>
32

>  <Binary_characterization>
1

>  <LabelCompoundName>
raltegravir

$$$$

  MOE2013           3D
CORINA 3.60 0026  08.12.2014
 40 43  0  0  0  0  0  0  0  0999 V2000
   -0.1640    1.3640   -0.1240 C   0  0  0  0  0  0  0  0  0  0  0  0
    0.0820   -0.0610   -0.0880 N   0  0  0  0  0  0  0  0  0  0  0  0
    0.0430   -0.8520    1.0280 C   0  0  0  0  0  0  0  0  0  0  0  0
   -0.2600   -0.4370    2.4210 C   0  0  0  0  0  0  0  0  0  0  0  0
   -0.8110   -1.6560    3.1760 C   0  0  0  0  0  0  0  0  0  0  0  0
   -0.0890   -2.9160    2.9070 N   0  0  0  0  0  0  0  0  0  0  0  0
   -0.0150   -3.9100    3.9740 C   0  0  0  0  0  0  0  0  0  0  0  0
   -1.3720   -4.4540    4.2780 C   0  0  0  0  0  0  0  0  0  0  0  0
   -2.0740   -5.1710    3.3320 N   0  0  0  0  0  0  0  0  0  0  0  0
   -3.2070   -5.5000    3.9070 C   0  0  0  0  0  0  0  0  0  0  0  0
   -3.2740   -5.0310    5.1860 N   0  0  0  0  0  0  0  0  0  0  0  0
   -2.1080   -4.3570    5.4480 C   0  0  0  0  0  0  0  0  0  0  0  0
   -1.8270   -3.7100    6.7490 C   0  0  0  0  0  0  0  0  0  0  0  0
    0.4460   -3.2250    1.6460 C   0  0  0  0  0  0  0  0  0  0  0  0
    0.9690   -4.3010    1.3710 O   0  0  0  0  0  0  0  0  0  0  0  0
    0.3670   -2.1440    0.6680 C   0  0  0  0  0  0  0  0  0  0  0  0
    0.6020   -2.1450   -0.7370 C   0  0  0  0  0  0  0  0  0  0  0  0
    0.9610   -3.1400   -1.6700 C   0  0  0  0  0  0  0  0  0  0  0  0
    1.0990   -2.8070   -3.0210 C   0  0  0  0  0  0  0  0  0  0  0  0
    0.8840   -1.5020   -3.4530 C   0  0  0  0  0  0  0  0  0  0  0  0
    0.5320   -0.4950   -2.5490 C   0  0  0  0  0  0  0  0  0  0  0  0
    0.4000   -0.8340   -1.1920 C   0  0  0  0  0  0  0  0  0  0  0  0
    0.4910    1.8270   -0.8660 H   0  0  0  0  0  0  0  0  0  0  0  0
   -1.2140    1.5190   -0.3860 H   0  0  0  0  0  0  0  0  0  0  0  0
    0.0540    1.8000    0.8530 H   0  0  0  0  0  0  0  0  0  0  0  0
    0.6660   -0.0950    2.8970 H   0  0  0  0  0  0  0  0  0  0  0  0
   -0.9870    0.3790    2.4630 H   0  0  0  0  0  0  0  0  0  0  0  0
   -0.7890   -1.4510    4.2520 H   0  0  0  0  0  0  0  0  0  0  0  0
   -1.8540   -1.8300    2.8860 H   0  0  0  0  0  0  0  0  0  0  0  0
    0.6470   -4.7360    3.6930 H   0  0  0  0  0  0  0  0  0  0  0  0
    0.4250   -3.4250    4.8530 H   0  0  0  0  0  0  0  0  0  0  0  0
   -4.0060   -6.0700    3.4530 H   0  0  0  0  0  0  0  0  0  0  0  0
   -4.0480   -5.1610    5.8240 H   0  0  0  0  0  0  0  0  0  0  0  0
   -1.6590   -2.6370    6.6130 H   0  0  0  0  0  0  0  0  0  0  0  0
   -2.6570   -3.8360    7.4510 H   0  0  0  0  0  0  0  0  0  0  0  0
   -0.9300   -4.1430    7.2040 H   0  0  0  0  0  0  0  0  0  0  0  0
    1.1270   -4.1630   -1.3420 H   0  0  0  0  0  0  0  0  0  0  0  0
    1.3740   -3.5760   -3.7380 H   0  0  0  0  0  0  0  0  0  0  0  0
    0.9910   -1.2600   -4.5070 H   0  0  0  0  0  0  0  0  0  0  0  0
    0.3670    0.5190   -2.8980 H   0  0  0  0  0  0  0  0  0  0  0  0
  1  2  1  0  0  0  0
  1 23  1  0  0  0  0
  1 24  1  0  0  0  0
  1 25  1  0  0  0  0
  2  3  1  0  0  0  0
  2 22  1  0  0  0  0
  3  4  1  0  0  0  0
  3 16  2  0  0  0  0
  4  5  1  0  0  0  0
  4 26  1  0  0  0  0
  4 27  1  0  0  0  0
  5  6  1  0  0  0  0
  5 28  1  0  0  0  0
  5 29  1  0  0  0  0
  6  7  1  0  0  0  0
  6 14  1  0  0  0  0
  7  8  1  0  0  0  0
  7 30  1  0  0  0  0
  7 31  1  0  0  0  0
  8  9  1  0  0  0  0
  8 12  2  0  0  0  0
  9 10  2  0  0  0  0
 10 11  1  0  0  0  0
 10 32  1  0  0  0  0
 11 12  1  0  0  0  0
 11 33  1  0  0  0  0
 12 13  1  0  0  0  0
 13 34  1  0  0  0  0
 13 35  1  0  0  0  0
 13 36  1  0  0  0  0
 14 15  2  0  0  0  0
 14 16  1  0  0  0  0
 16 17  1  0  0  0  0
 17 18  1  0  0  0  0
 17 22  2  0  0  0  0
 18 19  2  0  0  0  0
 18 37  1  0  0  0  0
 19 20  1  0  0  0  0
 19 38  1  0  0  0  0
 20 21  2  0  0  0  0
 20 39  1  0  0  0  0
 21 22  1  0  0  0  0
 21 40  1  0  0  0  0
M  END
>  <Index>
33

>  <Binary_characterization>
1

>  <LabelCompoundName>
alosetron

$$$$

  MOE2013           3D
CORINA 3.60 0026  08.12.2014
 29 32  0  0  1  0  0  0  0  0999 V2000
   -0.0690    1.4660    0.0550 C   0  0  0  0  0  0  0  0  0  0  0  0
   -0.2340    0.0060   -0.1270 N   0  0  0  0  0  0  0  0  0  0  0  0
    0.7030   -0.5690   -1.1190 C   0  0  0  0  0  0  0  0  0  0  0  0
    2.1400   -0.0030   -1.0530 C   0  0  1  0  0  0  0  0  0  0  0  0
    2.0530    1.5210   -1.2500 C   0  0  0  0  0  0  0  0  0  0  0  0
    1.3980    1.9520    0.0740 C   0  0  2  0  0  0  0  0  0  0  0  0
    2.2390    1.1320    1.0230 C   0  0  0  0  0  0  0  0  0  0  0  0
    2.5560    1.3500    2.3480 C   0  0  0  0  0  0  0  0  0  0  0  0
    3.3300    0.4110    3.0220 C   0  0  0  0  0  0  0  0  0  0  0  0
    3.6420    0.6280    4.3120 N   0  0  0  0  0  0  0  0  0  0  0  0
    4.3900   -0.3130    4.9230 C   0  0  0  0  0  0  0  0  0  0  0  0
    4.8200   -1.4470    4.2700 C   0  0  0  0  0  0  0  0  0  0  0  0
    4.5200   -1.6890    2.9780 N   0  0  0  0  0  0  0  0  0  0  0  0
    3.7750   -0.7650    2.3450 C   0  0  0  0  0  0  0  0  0  0  0  0
    3.4360   -0.9700    1.0110 C   0  0  0  0  0  0  0  0  0  0  0  0
    2.6760   -0.0200    0.3590 C   0  0  0  0  0  0  0  0  0  0  0  0
   -0.6110    1.9790   -0.7480 H   0  0  0  0  0  0  0  0  0  0  0  0
   -0.5610    1.7460    0.9940 H   0  0  0  0  0  0  0  0  0  0  0  0
   -0.0370   -0.4380    0.7720 H   0  0  0  0  0  0  0  0  0  0  0  0
    0.7290   -1.6550   -0.9660 H   0  0  0  0  0  0  0  0  0  0  0  0
    0.2920   -0.4030   -2.1220 H   0  0  0  0  0  0  0  0  0  0  0  0
    2.8140   -0.4730   -1.7740 H   0  0  0  0  0  0  0  0  0  0  0  0
    3.0550    1.9600   -1.3540 H   0  0  0  0  0  0  0  0  0  0  0  0
    1.4690    1.8070   -2.1320 H   0  0  0  0  0  0  0  0  0  0  0  0
    1.4860    3.0290    0.2430 H   0  0  0  0  0  0  0  0  0  0  0  0
    2.2100    2.2390    2.8650 H   0  0  0  0  0  0  0  0  0  0  0  0
    4.6350   -0.1250    5.9620 H   0  0  0  0  0  0  0  0  0  0  0  0
    5.4210   -2.1990    4.7680 H   0  0  0  0  0  0  0  0  0  0  0  0
    3.7670   -1.8680    0.5000 H   0  0  0  0  0  0  0  0  0  0  0  0
  1  2  1  0  0  0  0
  1  6  1  0  0  0  0
  1 17  1  0  0  0  0
  1 18  1  0  0  0  0
  2  3  1  0  0  0  0
  2 19  1  0  0  0  0
  3  4  1  0  0  0  0
  3 20  1  0  0  0  0
  3 21  1  0  0  0  0
  4  5  1  0  0  0  0
  4 16  1  0  0  0  0
  4 22  1  0  0  0  0
  5  6  1  0  0  0  0
  5 23  1  0  0  0  0
  5 24  1  0  0  0  0
  6  7  1  0  0  0  0
  6 25  1  0  0  0  0
  7  8  1  0  0  0  0
  7 16  2  0  0  0  0
  8  9  2  0  0  0  0
  8 26  1  0  0  0  0
  9 10  1  0  0  0  0
  9 14  1  0  0  0  0
 10 11  2  0  0  0  0
 11 12  1  0  0  0  0
 11 27  1  0  0  0  0
 12 13  2  0  0  0  0
 12 28  1  0  0  0  0
 13 14  1  0  0  0  0
 14 15  2  0  0  0  0
 15 16  1  0  0  0  0
 15 29  1  0  0  0  0
M  END
>  <Index>
34

>  <Binary_characterization>
1

>  <LabelCompoundName>
varenicline

$$$$

  MOE2013           3D
CORINA 3.60 0026  08.12.2014
 81 87  0  0  1  0  0  0  0  0999 V2000
    0.3330    1.3030    0.0340 C   0  0  0  0  0  0  0  0  0  0  0  0
    0.2230   -0.2130   -0.0460 C   0  0  0  0  0  0  0  0  0  0  0  0
   -1.2130   -0.6810   -0.0130 C   0  0  0  0  0  0  0  0  0  0  0  0
   -1.8890   -0.9110   -1.1990 C   0  0  0  0  0  0  0  0  0  0  0  0
   -1.4440   -0.7800   -2.6250 C   0  0  0  0  0  0  0  0  0  0  0  0
   -2.6480   -1.1630   -3.3730 N   0  0  0  0  0  0  0  0  0  0  0  0
   -2.7440   -1.2000   -4.7440 C   0  0  0  0  0  0  0  0  0  0  0  0
   -1.8320   -0.9020   -5.5080 O   0  0  0  0  0  0  0  0  0  0  0  0
   -4.0820   -1.6350   -5.2660 C   0  0  0  0  0  0  0  0  0  0  0  0
   -5.0830   -1.9420   -4.4190 C   0  0  0  0  0  0  0  0  0  0  0  0
   -4.8800   -1.8590   -2.9820 C   0  0  0  0  0  0  0  0  0  0  0  0
   -3.6850   -1.4840   -2.5200 C   0  0  0  0  0  0  0  0  0  0  0  0
   -3.2150   -1.3260   -1.1530 C   0  0  0  0  0  0  0  0  0  0  0  0
   -3.9410   -1.5350   -0.0510 N   0  0  0  0  0  0  0  0  0  0  0  0
   -3.3090   -1.3040    1.1080 C   0  0  0  0  0  0  0  0  0  0  0  0
   -4.0360   -1.4940    2.2770 C   0  0  0  0  0  0  0  0  0  0  0  0
   -3.4840   -1.2580    3.5340 C   0  0  0  0  0  0  0  0  0  0  0  0
   -2.1750   -0.8130    3.6120 C   0  0  0  0  0  0  0  0  0  0  0  0
   -1.6170   -0.5800    4.8700 O   0  0  0  0  0  0  0  0  0  0  0  0
   -1.3880    0.7670    5.1410 C   0  0  0  0  0  0  0  0  0  0  0  0
   -1.7490    1.6880    4.4120 O   0  0  0  0  0  0  0  0  0  0  0  0
   -0.6970    0.9570    6.3310 N   0  0  0  0  0  0  0  0  0  0  0  0
   -0.3590    2.2960    6.7770 C   0  0  0  0  0  0  0  0  0  0  0  0
    1.1470    2.4310    6.9830 C   0  0  0  0  0  0  0  0  0  0  0  0
    1.7120    1.3470    7.9380 C   0  0  0  0  0  0  0  0  0  0  0  0
    1.2540   -0.0450    7.4280 C   0  0  0  0  0  0  0  0  0  0  0  0
   -0.2560   -0.1170    7.2090 C   0  0  0  0  0  0  0  0  0  0  0  0
    3.2000    1.4080    8.0690 N   0  0  0  0  0  0  0  0  0  0  0  0
    3.6950    0.4550    9.0860 C   0  0  0  0  0  0  0  0  0  0  0  0
    5.2200    0.4680    9.2180 C   0  0  0  0  0  0  0  0  0  0  0  0
    5.7370    1.8620    9.5300 C   0  0  0  0  0  0  0  0  0  0  0  0
    5.2100    2.8430    8.4980 C   0  0  0  0  0  0  0  0  0  0  0  0
    3.6860    2.7680    8.3780 C   0  0  0  0  0  0  0  0  0  0  0  0
   -1.3970   -0.6450    2.4680 C   0  0  0  0  0  0  0  0  0  0  0  0
   -1.9460   -0.8720    1.1910 C   0  0  0  0  0  0  0  0  0  0  0  0
   -6.4350   -2.3310   -4.9610 C   0  0  1  0  0  0  0  0  0  0  0  0
   -7.0460   -3.2770   -4.0730 O   0  0  0  0  0  0  0  0  0  0  0  0
   -7.3500   -1.0960   -5.0920 C   0  0  0  0  0  0  0  0  0  0  0  0
   -8.7800   -1.4120   -5.5210 C   0  0  0  0  0  0  0  0  0  0  0  0
   -6.2700   -3.0270   -6.3200 C   0  0  0  0  0  0  0  0  0  0  0  0
   -7.0060   -3.9650   -6.6320 O   0  0  0  0  0  0  0  0  0  0  0  0
   -5.3350   -2.5530   -7.1710 O   0  0  0  0  0  0  0  0  0  0  0  0
   -4.2460   -1.7020   -6.7440 C   0  0  0  0  0  0  0  0  0  0  0  0
    1.3830    1.6070   -0.0050 H   0  0  0  0  0  0  0  0  0  0  0  0
   -0.1890    1.7820   -0.8020 H   0  0  0  0  0  0  0  0  0  0  0  0
   -0.0980    1.6910    0.9630 H   0  0  0  0  0  0  0  0  0  0  0  0
    0.7070   -0.5580   -0.9680 H   0  0  0  0  0  0  0  0  0  0  0  0
    0.7970   -0.6810    0.7610 H   0  0  0  0  0  0  0  0  0  0  0  0
   -1.1730    0.2460   -2.8890 H   0  0  0  0  0  0  0  0  0  0  0  0
   -0.6360   -1.4720   -2.8790 H   0  0  0  0  0  0  0  0  0  0  0  0
   -5.6920   -2.1090   -2.3070 H   0  0  0  0  0  0  0  0  0  0  0  0
   -5.0690   -1.8300    2.2070 H   0  0  0  0  0  0  0  0  0  0  0  0
   -4.0750   -1.4070    4.4320 H   0  0  0  0  0  0  0  0  0  0  0  0
   -0.7020    3.0500    6.0610 H   0  0  0  0  0  0  0  0  0  0  0  0
   -0.8910    2.4760    7.7190 H   0  0  0  0  0  0  0  0  0  0  0  0
    1.6520    2.3620    6.0110 H   0  0  0  0  0  0  0  0  0  0  0  0
    1.3270    3.4360    7.3800 H   0  0  0  0  0  0  0  0  0  0  0  0
    1.2640    1.5150    8.9280 H   0  0  0  0  0  0  0  0  0  0  0  0
    1.7660   -0.2730    6.4840 H   0  0  0  0  0  0  0  0  0  0  0  0
    1.5110   -0.8350    8.1390 H   0  0  0  0  0  0  0  0  0  0  0  0
   -0.7850    0.0010    8.1620 H   0  0  0  0  0  0  0  0  0  0  0  0
   -0.5210   -1.1000    6.8110 H   0  0  0  0  0  0  0  0  0  0  0  0
    3.2420    0.6710   10.0630 H   0  0  0  0  0  0  0  0  0  0  0  0
    3.4270   -0.5710    8.8200 H   0  0  0  0  0  0  0  0  0  0  0  0
    5.5270   -0.2250   10.0100 H   0  0  0  0  0  0  0  0  0  0  0  0
    5.6720    0.1070    8.2860 H   0  0  0  0  0  0  0  0  0  0  0  0
    5.4090    2.1650   10.5320 H   0  0  0  0  0  0  0  0  0  0  0  0
    6.8330    1.8670    9.5320 H   0  0  0  0  0  0  0  0  0  0  0  0
    5.5080    3.8620    8.7700 H   0  0  0  0  0  0  0  0  0  0  0  0
    5.6640    2.6290    7.5220 H   0  0  0  0  0  0  0  0  0  0  0  0
    3.4200    3.4620    7.5740 H   0  0  0  0  0  0  0  0  0  0  0  0
    3.2260    3.1380    9.3030 H   0  0  0  0  0  0  0  0  0  0  0  0
   -0.3710   -0.3120    2.5890 H   0  0  0  0  0  0  0  0  0  0  0  0
   -7.5950   -3.8670   -4.6290 H   0  0  0  0  0  0  0  0  0  0  0  0
   -7.4120   -0.5840   -4.1230 H   0  0  0  0  0  0  0  0  0  0  0  0
   -6.9240   -0.3790   -5.8060 H   0  0  0  0  0  0  0  0  0  0  0  0
   -9.2710   -2.0880   -4.8140 H   0  0  0  0  0  0  0  0  0  0  0  0
   -9.3680   -0.4900   -5.5620 H   0  0  0  0  0  0  0  0  0  0  0  0
   -8.8090   -1.8670   -6.5160 H   0  0  0  0  0  0  0  0  0  0  0  0
   -4.4160   -0.7050   -7.1620 H   0  0  0  0  0  0  0  0  0  0  0  0
   -3.3480   -2.1160   -7.2130 H   0  0  0  0  0  0  0  0  0  0  0  0
  1  2  1  0  0  0  0
  1 44  1  0  0  0  0
  1 45  1  0  0  0  0
  1 46  1  0  0  0  0
  2  3  1  0  0  0  0
  2 47  1  0  0  0  0
  2 48  1  0  0  0  0
  3  4  2  0  0  0  0
  3 35  1  0  0  0  0
  4  5  1  0  0  0  0
  4 13  1  0  0  0  0
  5  6  1  0  0  0  0
  5 49  1  0  0  0  0
  5 50  1  0  0  0  0
  6  7  1  0  0  0  0
  6 12  1  0  0  0  0
  7  8  2  0  0  0  0
  7  9  1  0  0  0  0
  9 10  2  0  0  0  0
  9 43  1  0  0  0  0
 10 11  1  0  0  0  0
 10 36  1  0  0  0  0
 11 12  2  0  0  0  0
 11 51  1  0  0  0  0
 12 13  1  0  0  0  0
 13 14  2  0  0  0  0
 14 15  1  0  0  0  0
 15 16  2  0  0  0  0
 15 35  1  0  0  0  0
 16 17  1  0  0  0  0
 16 52  1  0  0  0  0
 17 18  2  0  0  0  0
 17 53  1  0  0  0  0
 18 19  1  0  0  0  0
 18 34  1  0  0  0  0
 19 20  1  0  0  0  0
 20 21  2  0  0  0  0
 20 22  1  0  0  0  0
 22 23  1  0  0  0  0
 22 27  1  0  0  0  0
 23 24  1  0  0  0  0
 23 54  1  0  0  0  0
 23 55  1  0  0  0  0
 24 25  1  0  0  0  0
 24 56  1  0  0  0  0
 24 57  1  0  0  0  0
 25 26  1  0  0  0  0
 25 28  1  0  0  0  0
 25 58  1  0  0  0  0
 26 27  1  0  0  0  0
 26 59  1  0  0  0  0
 26 60  1  0  0  0  0
 27 61  1  0  0  0  0
 27 62  1  0  0  0  0
 28 29  1  0  0  0  0
 28 33  1  0  0  0  0
 29 30  1  0  0  0  0
 29 63  1  0  0  0  0
 29 64  1  0  0  0  0
 30 31  1  0  0  0  0
 30 65  1  0  0  0  0
 30 66  1  0  0  0  0
 31 32  1  0  0  0  0
 31 67  1  0  0  0  0
 31 68  1  0  0  0  0
 32 33  1  0  0  0  0
 32 69  1  0  0  0  0
 32 70  1  0  0  0  0
 33 71  1  0  0  0  0
 33 72  1  0  0  0  0
 34 35  2  0  0  0  0
 34 73  1  0  0  0  0
 36 37  1  0  0  0  0
 36 38  1  0  0  0  0
 36 40  1  0  0  0  0
 37 74  1  0  0  0  0
 38 39  1  0  0  0  0
 38 75  1  0  0  0  0
 38 76  1  0  0  0  0
 39 77  1  0  0  0  0
 39 78  1  0  0  0  0
 39 79  1  0  0  0  0
 40 41  2  0  0  0  0
 40 42  1  0  0  0  0
 42 43  1  0  0  0  0
 43 80  1  0  0  0  0
 43 81  1  0  0  0  0
M  END
>  <Index>
35

>  <Binary_characterization>
1

>  <LabelCompoundName>
irinotecan

$$$$

  MOE2013           3D
CORINA 3.60 0026  08.12.2014
 41 44  0  0  1  0  0  0  0  0999 V2000
    0.4270    1.4180    0.1110 C   0  0  0  0  0  0  0  0  0  0  0  0
    0.1210    0.0070    0.0160 N   0  0  0  0  0  0  0  0  0  0  0  0
    0.0670   -0.8700    1.0680 C   0  0  0  0  0  0  0  0  0  0  0  0
    0.2700   -0.5340    2.5050 C   0  0  0  0  0  0  0  0  0  0  0  0
   -0.3530   -1.6400    3.3720 C   0  0  0  0  0  0  0  0  0  0  0  0
    0.0810   -3.0540    2.9190 C   0  0  3  0  0  0  0  0  0  0  0  0
   -0.5500   -4.1150    3.8320 C   0  0  0  0  0  0  0  0  0  0  0  0
    0.3210   -5.2600    4.0510 N   0  0  0  0  0  0  0  0  0  0  0  0
    0.2710   -6.4380    3.3590 C   0  0  0  0  0  0  0  0  0  0  0  0
    1.2650   -7.2140    3.9020 C   0  0  0  0  0  0  0  0  0  0  0  0
    1.9110   -6.5460    4.9080 N   0  0  0  0  0  0  0  0  0  0  0  0
    1.3270   -5.3660    4.9870 C   0  0  0  0  0  0  0  0  0  0  0  0
    1.6880   -4.2900    5.9430 C   0  0  0  0  0  0  0  0  0  0  0  0
   -0.3020   -3.2900    1.4440 C   0  0  0  0  0  0  0  0  0  0  0  0
   -0.6230   -4.3960    1.0180 O   0  0  0  0  0  0  0  0  0  0  0  0
   -0.2060   -2.1290    0.5670 C   0  0  0  0  0  0  0  0  0  0  0  0
   -0.3690   -2.0060   -0.8410 C   0  0  0  0  0  0  0  0  0  0  0  0
   -0.6710   -2.9140   -1.8770 C   0  0  0  0  0  0  0  0  0  0  0  0
   -0.7680   -2.4560   -3.1950 C   0  0  0  0  0  0  0  0  0  0  0  0
   -0.5680   -1.1110   -3.4920 C   0  0  0  0  0  0  0  0  0  0  0  0
   -0.2650   -0.1900   -2.4850 C   0  0  0  0  0  0  0  0  0  0  0  0
   -0.1660   -0.6570   -1.1630 C   0  0  0  0  0  0  0  0  0  0  0  0
    1.0080    1.7220   -0.7630 H   0  0  0  0  0  0  0  0  0  0  0  0
   -0.5170    1.9670    0.1570 H   0  0  0  0  0  0  0  0  0  0  0  0
    1.0220    1.6070    1.0070 H   0  0  0  0  0  0  0  0  0  0  0  0
    1.3440   -0.4580    2.7130 H   0  0  0  0  0  0  0  0  0  0  0  0
   -0.1930    0.4260    2.7580 H   0  0  0  0  0  0  0  0  0  0  0  0
   -0.0680   -1.4720    4.4170 H   0  0  0  0  0  0  0  0  0  0  0  0
   -1.4480   -1.5630    3.3200 H   0  0  0  0  0  0  0  0  0  0  0  0
    1.1770   -3.1100    2.9670 H   0  0  0  0  0  0  0  0  0  0  0  0
   -0.7710   -3.7080    4.8260 H   0  0  0  0  0  0  0  0  0  0  0  0
   -1.4990   -4.4940    3.4340 H   0  0  0  0  0  0  0  0  0  0  0  0
   -0.4350   -6.6170    2.5600 H   0  0  0  0  0  0  0  0  0  0  0  0
    1.5500   -8.2180    3.6200 H   0  0  0  0  0  0  0  0  0  0  0  0
    0.8600   -4.0900    6.6310 H   0  0  0  0  0  0  0  0  0  0  0  0
    2.5570   -4.5850    6.5400 H   0  0  0  0  0  0  0  0  0  0  0  0
    1.9410   -3.3660    5.4170 H   0  0  0  0  0  0  0  0  0  0  0  0
   -0.8310   -3.9660   -1.6540 H   0  0  0  0  0  0  0  0  0  0  0  0
   -1.0030   -3.1570   -3.9920 H   0  0  0  0  0  0  0  0  0  0  0  0
   -0.6480   -0.7710   -4.5220 H   0  0  0  0  0  0  0  0  0  0  0  0
   -0.1120    0.8560   -2.7310 H   0  0  0  0  0  0  0  0  0  0  0  0
  1  2  1  0  0  0  0
  1 23  1  0  0  0  0
  1 24  1  0  0  0  0
  1 25  1  0  0  0  0
  2  3  1  0  0  0  0
  2 22  1  0  0  0  0
  3  4  1  0  0  0  0
  3 16  2  0  0  0  0
  4  5  1  0  0  0  0
  4 26  1  0  0  0  0
  4 27  1  0  0  0  0
  5  6  1  0  0  0  0
  5 28  1  0  0  0  0
  5 29  1  0  0  0  0
  6  7  1  0  0  0  0
  6 14  1  0  0  0  0
  6 30  1  0  0  0  0
  7  8  1  0  0  0  0
  7 31  1  0  0  0  0
  7 32  1  0  0  0  0
  8  9  1  0  0  0  0
  8 12  1  0  0  0  0
  9 10  2  0  0  0  0
  9 33  1  0  0  0  0
 10 11  1  0  0  0  0
 10 34  1  0  0  0  0
 11 12  2  0  0  0  0
 12 13  1  0  0  0  0
 13 35  1  0  0  0  0
 13 36  1  0  0  0  0
 13 37  1  0  0  0  0
 14 15  2  0  0  0  0
 14 16  1  0  0  0  0
 16 17  1  0  0  0  0
 17 18  1  0  0  0  0
 17 22  2  0  0  0  0
 18 19  2  0  0  0  0
 18 38  1  0  0  0  0
 19 20  1  0  0  0  0
 19 39  1  0  0  0  0
 20 21  2  0  0  0  0
 20 40  1  0  0  0  0
 21 22  1  0  0  0  0
 21 41  1  0  0  0  0
M  END
>  <Index>
36

>  <Binary_characterization>
1

>  <LabelCompoundName>
ondansetron

$$$$

  MOE2013           3D
CORINA 3.60 0026  08.12.2014
 55 57  0  0  1  0  0  0  0  0999 V2000
   -0.4550   -0.8270   -1.2490 C   0  0  0  0  0  0  0  0  0  0  0  0
   -0.1760   -0.0860   -0.0690 O   0  0  0  0  0  0  0  0  0  0  0  0
    0.4790   -0.7490    0.9320 C   0  0  0  0  0  0  0  0  0  0  0  0
    0.8340    0.0440    2.0220 C   0  0  0  0  0  0  0  0  0  0  0  0
    1.5210   -0.5020    3.1090 C   0  0  0  0  0  0  0  0  0  0  0  0
    1.8620   -1.8620    3.1290 C   0  0  0  0  0  0  0  0  0  0  0  0
    1.4890   -2.6550    2.0310 C   0  0  0  0  0  0  0  0  0  0  0  0
    0.8020   -2.1050    0.9420 C   0  0  0  0  0  0  0  0  0  0  0  0
    2.6510   -2.4890    4.2750 C   0  0  2  0  0  0  0  0  0  0  0  0
    1.7700   -2.2330    5.8680 S   0  0  0  0  0  0  0  0  0  0  0  0
    3.0850   -2.5280    7.0450 C   0  0  0  0  0  0  0  0  0  0  0  0
    2.8640   -3.5690    7.9620 C   0  0  0  0  0  0  0  0  0  0  0  0
    3.7470   -3.7920    9.0150 C   0  0  0  0  0  0  0  0  0  0  0  0
    4.8490   -2.9620    9.1760 C   0  0  0  0  0  0  0  0  0  0  0  0
    5.0740   -1.9170    8.2770 C   0  0  0  0  0  0  0  0  0  0  0  0
    4.2150   -1.6910    7.1870 C   0  0  0  0  0  0  0  0  0  0  0  0
    4.5030   -0.6170    6.2790 N   0  0  0  0  0  0  0  0  0  0  0  0
    4.9990    0.6560    6.8280 C   0  0  0  0  0  0  0  0  0  0  0  0
    6.5030    0.8730    6.5560 C   0  0  0  0  0  0  0  0  0  0  0  0
    7.0210    2.1280    7.1350 N   0  0  0  0  0  0  0  0  0  0  0  0
    7.1420    2.0490    8.5930 C   0  0  0  0  0  0  0  0  0  0  0  0
    8.3290    2.4430    6.5510 C   0  0  0  0  0  0  0  0  0  0  0  0
    4.3470   -0.6970    4.8900 C   0  0  0  0  0  0  0  0  0  0  0  0
    4.4540    0.2900    4.1550 O   0  0  0  0  0  0  0  0  0  0  0  0
    4.1400   -2.0970    4.2940 C   0  0  2  0  0  0  0  0  0  0  0  0
    4.6690   -2.1920    2.9550 O   0  0  0  0  0  0  0  0  0  0  0  0
    6.0230   -2.0980    2.8530 C   0  0  0  0  0  0  0  0  0  0  0  0
    6.4300   -2.1320    1.4120 C   0  0  0  0  0  0  0  0  0  0  0  0
    6.8010   -2.0090    3.7920 O   0  0  0  0  0  0  0  0  0  0  0  0
   -1.1600   -1.6400   -1.0460 H   0  0  0  0  0  0  0  0  0  0  0  0
   -0.9290   -0.1480   -1.9650 H   0  0  0  0  0  0  0  0  0  0  0  0
    0.4650   -1.2050   -1.7080 H   0  0  0  0  0  0  0  0  0  0  0  0
    0.5840    1.1020    2.0240 H   0  0  0  0  0  0  0  0  0  0  0  0
    1.7880    0.1560    3.9320 H   0  0  0  0  0  0  0  0  0  0  0  0
    1.7410   -3.7140    2.0060 H   0  0  0  0  0  0  0  0  0  0  0  0
    0.5400   -2.7640    0.1210 H   0  0  0  0  0  0  0  0  0  0  0  0
    2.6240   -3.5760    4.1200 H   0  0  0  0  0  0  0  0  0  0  0  0
    1.9840   -4.2040    7.8740 H   0  0  0  0  0  0  0  0  0  0  0  0
    3.5650   -4.6010    9.7170 H   0  0  0  0  0  0  0  0  0  0  0  0
    5.5370   -3.1250   10.0020 H   0  0  0  0  0  0  0  0  0  0  0  0
    5.9590   -1.3050    8.4320 H   0  0  0  0  0  0  0  0  0  0  0  0
    4.4340    1.4680    6.3530 H   0  0  0  0  0  0  0  0  0  0  0  0
    4.7600    0.7060    7.8950 H   0  0  0  0  0  0  0  0  0  0  0  0
    7.0890    0.0140    6.9070 H   0  0  0  0  0  0  0  0  0  0  0  0
    6.6390    0.9020    5.4680 H   0  0  0  0  0  0  0  0  0  0  0  0
    7.7980    1.2290    8.9090 H   0  0  0  0  0  0  0  0  0  0  0  0
    7.5460    2.9850    8.9950 H   0  0  0  0  0  0  0  0  0  0  0  0
    6.1660    1.9140    9.0670 H   0  0  0  0  0  0  0  0  0  0  0  0
    8.2470    2.5710    5.4660 H   0  0  0  0  0  0  0  0  0  0  0  0
    8.7100    3.3910    6.9470 H   0  0  0  0  0  0  0  0  0  0  0  0
    9.0700    1.6610    6.7530 H   0  0  0  0  0  0  0  0  0  0  0  0
    4.6890   -2.8340    4.8940 H   0  0  0  0  0  0  0  0  0  0  0  0
    5.9670   -1.3000    0.8770 H   0  0  0  0  0  0  0  0  0  0  0  0
    7.5170   -2.0290    1.3400 H   0  0  0  0  0  0  0  0  0  0  0  0
    6.1390   -3.0860    0.9670 H   0  0  0  0  0  0  0  0  0  0  0  0
  1  2  1  0  0  0  0
  1 30  1  0  0  0  0
  1 31  1  0  0  0  0
  1 32  1  0  0  0  0
  2  3  1  0  0  0  0
  3  4  1  0  0  0  0
  3  8  2  0  0  0  0
  4  5  2  0  0  0  0
  4 33  1  0  0  0  0
  5  6  1  0  0  0  0
  5 34  1  0  0  0  0
  6  7  2  0  0  0  0
  6  9  1  0  0  0  0
  7  8  1  0  0  0  0
  7 35  1  0  0  0  0
  8 36  1  0  0  0  0
  9 10  1  0  0  0  0
  9 25  1  0  0  0  0
  9 37  1  0  0  0  0
 10 11  1  0  0  0  0
 11 12  1  0  0  0  0
 11 16  2  0  0  0  0
 12 13  2  0  0  0  0
 12 38  1  0  0  0  0
 13 14  1  0  0  0  0
 13 39  1  0  0  0  0
 14 15  2  0  0  0  0
 14 40  1  0  0  0  0
 15 16  1  0  0  0  0
 15 41  1  0  0  0  0
 16 17  1  0  0  0  0
 17 18  1  0  0  0  0
 17 23  1  0  0  0  0
 18 19  1  0  0  0  0
 18 42  1  0  0  0  0
 18 43  1  0  0  0  0
 19 20  1  0  0  0  0
 19 44  1  0  0  0  0
 19 45  1  0  0  0  0
 20 21  1  0  0  0  0
 20 22  1  0  0  0  0
 21 46  1  0  0  0  0
 21 47  1  0  0  0  0
 21 48  1  0  0  0  0
 22 49  1  0  0  0  0
 22 50  1  0  0  0  0
 22 51  1  0  0  0  0
 23 24  2  0  0  0  0
 23 25  1  0  0  0  0
 25 26  1  0  0  0  0
 25 52  1  0  0  0  0
 26 27  1  0  0  0  0
 27 28  1  0  0  0  0
 27 29  2  0  0  0  0
 28 53  1  0  0  0  0
 28 54  1  0  0  0  0
 28 55  1  0  0  0  0
M  END
>  <Index>
37

>  <Binary_characterization>
1

>  <LabelCompoundName>
diltiazem

$$$$

  MOE2013           3D
CORINA 3.60 0026  08.12.2014
 42 44  0  0  1  0  0  0  0  0999 V2000
    0.3380    0.8370   -0.6120 O   0  0  0  0  0  0  0  0  0  0  0  0
    0.1030   -0.2120    0.1920 C   0  0  0  0  0  0  0  0  0  0  0  0
    0.9530   -0.6220    0.9640 O   0  0  0  0  0  0  0  0  0  0  0  0
   -1.2250   -0.8140   -0.0230 C   0  0  0  0  0  0  0  0  0  0  0  0
   -1.3220   -2.1280    0.2260 C   0  0  0  0  0  0  0  0  0  0  0  0
   -2.5790   -2.9010    0.0450 C   0  0  0  0  0  0  0  0  0  0  0  0
   -3.7230   -2.1390   -0.5230 C   0  0  0  0  0  0  0  0  0  0  0  0
   -3.6360   -0.8280   -0.7620 C   0  0  0  0  0  0  0  0  0  0  0  0
   -2.4100   -0.0530   -0.4790 C   0  0  0  0  0  0  0  0  0  0  0  0
   -2.4290    1.1660   -0.6030 O   0  0  0  0  0  0  0  0  0  0  0  0
   -2.5470   -4.1550    0.3790 N   0  0  0  0  0  0  0  0  0  0  0  0
   -3.6670   -4.8970    0.2800 N   0  0  3  0  0  0  0  0  0  0  0  0
   -3.5860   -6.2960    0.3850 C   0  0  0  0  0  0  0  0  0  0  0  0
   -4.7450   -7.0670    0.2090 C   0  0  0  0  0  0  0  0  0  0  0  0
   -4.6970   -8.4600    0.2810 C   0  0  0  0  0  0  0  0  0  0  0  0
   -3.4760   -9.0910    0.5220 C   0  0  0  0  0  0  0  0  0  0  0  0
   -2.3150   -8.3480    0.7210 C   0  0  0  0  0  0  0  0  0  0  0  0
   -2.3740   -6.9560    0.6410 C   0  0  0  0  0  0  0  0  0  0  0  0
   -3.4250  -10.8580    0.6420 S   0  0  0  0  0  0  0  0  0  0  0  0
   -2.1780  -11.2440    1.2690 O   0  0  0  0  0  0  0  0  0  0  0  0
   -4.6870  -11.2620    1.2320 O   0  0  0  0  0  0  0  0  0  0  0  0
   -3.4770  -11.3600   -0.9560 N   0  0  3  0  0  0  0  0  0  0  0  0
   -2.5050  -10.9700   -1.9080 C   0  0  0  0  0  0  0  0  0  0  0  0
   -2.7700  -11.1730   -3.2560 C   0  0  0  0  0  0  0  0  0  0  0  0
   -1.7910  -10.8270   -4.1830 C   0  0  0  0  0  0  0  0  0  0  0  0
   -0.5810  -10.3110   -3.7370 C   0  0  0  0  0  0  0  0  0  0  0  0
   -0.4040  -10.1620   -2.3720 C   0  0  0  0  0  0  0  0  0  0  0  0
   -1.3380  -10.4860   -1.4520 N   0  0  0  0  0  0  0  0  0  0  0  0
    1.2380    1.1490   -0.3860 H   0  0  0  0  0  0  0  0  0  0  0  0
   -0.4720   -2.7090    0.5780 H   0  0  0  0  0  0  0  0  0  0  0  0
   -4.6400   -2.6620   -0.7550 H   0  0  0  0  0  0  0  0  0  0  0  0
   -4.4710   -0.2680   -1.1680 H   0  0  0  0  0  0  0  0  0  0  0  0
   -4.5890   -4.5010    0.1490 H   0  0  0  0  0  0  0  0  0  0  0  0
   -5.6990   -6.5850    0.0120 H   0  0  0  0  0  0  0  0  0  0  0  0
   -5.6090   -9.0360    0.1490 H   0  0  0  0  0  0  0  0  0  0  0  0
   -1.3650   -8.8380    0.9210 H   0  0  0  0  0  0  0  0  0  0  0  0
   -1.4610   -6.3820    0.7820 H   0  0  0  0  0  0  0  0  0  0  0  0
   -4.3680  -11.7280   -1.2820 H   0  0  0  0  0  0  0  0  0  0  0  0
   -3.7130  -11.5880   -3.5920 H   0  0  0  0  0  0  0  0  0  0  0  0
   -1.9680  -10.9670   -5.2460 H   0  0  0  0  0  0  0  0  0  0  0  0
    0.2040  -10.0400   -4.4350 H   0  0  0  0  0  0  0  0  0  0  0  0
    0.5240   -9.7680   -1.9680 H   0  0  0  0  0  0  0  0  0  0  0  0
  1  2  1  0  0  0  0
  1 29  1  0  0  0  0
  2  3  2  0  0  0  0
  2  4  1  0  0  0  0
  4  5  2  0  0  0  0
  4  9  1  0  0  0  0
  5  6  1  0  0  0  0
  5 30  1  0  0  0  0
  6  7  1  0  0  0  0
  6 11  2  0  0  0  0
  7  8  2  0  0  0  0
  7 31  1  0  0  0  0
  8  9  1  0  0  0  0
  8 32  1  0  0  0  0
  9 10  2  0  0  0  0
 11 12  1  0  0  0  0
 12 13  1  0  0  0  0
 12 33  1  0  0  0  0
 13 14  1  0  0  0  0
 13 18  2  0  0  0  0
 14 15  2  0  0  0  0
 14 34  1  0  0  0  0
 15 16  1  0  0  0  0
 15 35  1  0  0  0  0
 16 17  2  0  0  0  0
 16 19  1  0  0  0  0
 17 18  1  0  0  0  0
 17 36  1  0  0  0  0
 18 37  1  0  0  0  0
 19 20  2  0  0  0  0
 19 21  2  0  0  0  0
 19 22  1  0  0  0  0
 22 23  1  0  0  0  0
 22 38  1  0  0  0  0
 23 24  1  0  0  0  0
 23 28  2  0  0  0  0
 24 25  2  0  0  0  0
 24 39  1  0  0  0  0
 25 26  1  0  0  0  0
 25 40  1  0  0  0  0
 26 27  2  0  0  0  0
 26 41  1  0  0  0  0
 27 28  1  0  0  0  0
 27 42  1  0  0  0  0
M  END
>  <Index>
38

>  <Binary_characterization>
1

>  <LabelCompoundName>
sulfasalazine

$$$$

  MOE2013           3D
CORINA 3.60 0026  08.12.2014
 28 28  0  0  1  0  0  0  0  0999 V2000
   -0.3430    1.2470   -0.0410 C   0  0  0  0  0  0  0  0  0  0  0  0
   -0.1850   -0.1730    0.0140 O   0  0  0  0  0  0  0  0  0  0  0  0
    0.6400   -0.6090    1.0110 C   0  0  0  0  0  0  0  0  0  0  0  0
    1.1950    0.1100    1.8340 O   0  0  0  0  0  0  0  0  0  0  0  0
    0.7200   -2.1350    0.9880 C   0  0  1  0  0  0  0  0  0  0  0  0
    2.0390   -2.5590    1.4990 N   0  0  0  0  0  0  0  0  0  0  0  0
   -0.4470   -2.6930    1.8210 C   0  0  0  0  0  0  0  0  0  0  0  0
   -0.6070   -4.1920    1.7100 C   0  0  0  0  0  0  0  0  0  0  0  0
   -0.2600   -5.0260    2.7880 C   0  0  0  0  0  0  0  0  0  0  0  0
   -0.3970   -6.4120    2.6890 C   0  0  0  0  0  0  0  0  0  0  0  0
   -0.8830   -6.9590    1.5120 C   0  0  0  0  0  0  0  0  0  0  0  0
   -1.0230   -8.3140    1.3980 O   0  0  0  0  0  0  0  0  0  0  0  0
   -1.2320   -6.1460    0.4380 C   0  0  0  0  0  0  0  0  0  0  0  0
   -1.7030   -6.7660   -0.6860 O   0  0  0  0  0  0  0  0  0  0  0  0
   -1.1000   -4.7650    0.5260 C   0  0  0  0  0  0  0  0  0  0  0  0
    0.6230    1.7330   -0.2100 H   0  0  0  0  0  0  0  0  0  0  0  0
   -1.0020    1.4820   -0.8800 H   0  0  0  0  0  0  0  0  0  0  0  0
   -0.8070    1.6140    0.8800 H   0  0  0  0  0  0  0  0  0  0  0  0
    0.6580   -2.4650   -0.0550 H   0  0  0  0  0  0  0  0  0  0  0  0
    2.1980   -2.1280    2.4120 H   0  0  0  0  0  0  0  0  0  0  0  0
    2.0430   -3.5680    1.6470 H   0  0  0  0  0  0  0  0  0  0  0  0
   -0.3280   -2.4050    2.8750 H   0  0  0  0  0  0  0  0  0  0  0  0
   -1.3910   -2.2270    1.5050 H   0  0  0  0  0  0  0  0  0  0  0  0
    0.1200   -4.5990    3.7140 H   0  0  0  0  0  0  0  0  0  0  0  0
   -0.1300   -7.0560    3.5220 H   0  0  0  0  0  0  0  0  0  0  0  0
   -1.3700   -8.4330    0.4910 H   0  0  0  0  0  0  0  0  0  0  0  0
   -1.9090   -6.0840   -1.3490 H   0  0  0  0  0  0  0  0  0  0  0  0
   -1.3750   -4.1280   -0.3100 H   0  0  0  0  0  0  0  0  0  0  0  0
  1  2  1  0  0  0  0
  1 16  1  0  0  0  0
  1 17  1  0  0  0  0
  1 18  1  0  0  0  0
  2  3  1  0  0  0  0
  3  4  2  0  0  0  0
  3  5  1  0  0  0  0
  5  6  1  0  0  0  0
  5  7  1  0  0  0  0
  5 19  1  0  0  0  0
  6 20  1  0  0  0  0
  6 21  1  0  0  0  0
  7  8  1  0  0  0  0
  7 22  1  0  0  0  0
  7 23  1  0  0  0  0
  8  9  2  0  0  0  0
  8 15  1  0  0  0  0
  9 10  1  0  0  0  0
  9 24  1  0  0  0  0
 10 11  2  0  0  0  0
 10 25  1  0  0  0  0
 11 12  1  0  0  0  0
 11 13  1  0  0  0  0
 12 26  1  0  0  0  0
 13 14  1  0  0  0  0
 13 15  2  0  0  0  0
 14 27  1  0  0  0  0
 15 28  1  0  0  0  0
M  END
>  <Index>
39

>  <Binary_characterization>
1

>  <LabelCompoundName>
methyldopa

$$$$

  MOE2013           3D
CORINA 3.60 0026  08.12.2014
 43 45  0  0  1  0  0  0  0  0999 V2000
    0.0000    1.1690    0.3200 C   0  0  0  0  0  0  0  0  0  0  0  0
   -0.0150   -0.2400    0.1330 O   0  0  0  0  0  0  0  0  0  0  0  0
    0.5860   -0.6680   -1.1000 C   0  0  3  0  0  0  0  0  0  0  0  0
    2.1090   -0.6430   -0.9830 C   0  0  0  0  0  0  0  0  0  0  0  0
    2.7510   -1.2520   -2.2040 C   0  0  0  0  0  0  0  0  0  0  0  0
    3.6940   -0.7030   -2.7720 O   0  0  0  0  0  0  0  0  0  0  0  0
    2.2530   -2.6100   -2.6360 C   0  0  0  0  0  0  0  0  0  0  0  0
    0.7260   -2.6180   -2.7400 C   0  0  1  0  0  0  0  0  0  0  0  0
    0.2330   -4.0100   -3.1510 C   0  0  0  0  0  0  0  0  0  0  0  0
    0.0490   -2.0770   -1.4580 C   0  0  2  0  0  0  0  0  0  0  0  0
   -1.3830   -1.9630   -1.7120 O   0  0  0  0  0  0  0  0  0  0  0  0
   -2.0220   -2.6630   -0.7180 C   0  0  0  0  0  0  0  0  0  0  0  0
   -3.3970   -2.7450   -0.5780 C   0  0  0  0  0  0  0  0  0  0  0  0
   -4.4240   -1.9230   -1.6980 Cl  0  0  0  0  0  0  0  0  0  0  0  0
   -3.9260   -3.5060    0.4820 C   0  0  0  0  0  0  0  0  0  0  0  0
   -5.2940   -3.5500    0.5700 O   0  0  0  0  0  0  0  0  0  0  0  0
   -5.8730   -4.3020    1.6280 C   0  0  0  0  0  0  0  0  0  0  0  0
   -3.0510   -4.1670    1.3740 C   0  0  0  0  0  0  0  0  0  0  0  0
   -1.6600   -4.0790    1.2230 C   0  0  0  0  0  0  0  0  0  0  0  0
   -0.7320   -4.6760    2.0210 O   0  0  0  0  0  0  0  0  0  0  0  0
   -1.2000   -5.4280    3.1320 C   0  0  0  0  0  0  0  0  0  0  0  0
   -1.1900   -3.3180    0.1670 C   0  0  0  0  0  0  0  0  0  0  0  0
    0.1550   -3.0260   -0.2740 C   0  0  0  0  0  0  0  0  0  0  0  0
    1.1780   -3.4730    0.2100 O   0  0  0  0  0  0  0  0  0  0  0  0
    1.0230    1.5410    0.4170 H   0  0  0  0  0  0  0  0  0  0  0  0
   -0.5110    1.6730   -0.5060 H   0  0  0  0  0  0  0  0  0  0  0  0
   -0.5360    1.3950    1.2460 H   0  0  0  0  0  0  0  0  0  0  0  0
    0.2650    0.0180   -1.8970 H   0  0  0  0  0  0  0  0  0  0  0  0
    2.4640    0.3890   -0.8860 H   0  0  0  0  0  0  0  0  0  0  0  0
    2.4580   -1.1760   -0.0920 H   0  0  0  0  0  0  0  0  0  0  0  0
    2.6930   -2.8430   -3.6130 H   0  0  0  0  0  0  0  0  0  0  0  0
    2.6240   -3.3540   -1.9240 H   0  0  0  0  0  0  0  0  0  0  0  0
    0.4420   -1.9410   -3.5600 H   0  0  0  0  0  0  0  0  0  0  0  0
    0.4900   -4.7680   -2.4050 H   0  0  0  0  0  0  0  0  0  0  0  0
   -0.8530   -4.0220   -3.2920 H   0  0  0  0  0  0  0  0  0  0  0  0
    0.6880   -4.3110   -4.1010 H   0  0  0  0  0  0  0  0  0  0  0  0
   -5.6120   -5.3630    1.5470 H   0  0  0  0  0  0  0  0  0  0  0  0
   -5.5860   -3.8960    2.6040 H   0  0  0  0  0  0  0  0  0  0  0  0
   -6.9610   -4.2200    1.5410 H   0  0  0  0  0  0  0  0  0  0  0  0
   -3.4610   -4.7540    2.1870 H   0  0  0  0  0  0  0  0  0  0  0  0
   -0.3270   -5.8160    3.6660 H   0  0  0  0  0  0  0  0  0  0  0  0
   -1.7630   -4.7970    3.8270 H   0  0  0  0  0  0  0  0  0  0  0  0
   -1.7970   -6.2850    2.8040 H   0  0  0  0  0  0  0  0  0  0  0  0
  1  2  1  0  0  0  0
  1 25  1  0  0  0  0
  1 26  1  0  0  0  0
  1 27  1  0  0  0  0
  2  3  1  0  0  0  0
  3  4  1  0  0  0  0
  3 10  1  0  0  0  0
  3 28  1  0  0  0  0
  4  5  1  0  0  0  0
  4 29  1  0  0  0  0
  4 30  1  0  0  0  0
  5  6  2  0  0  0  0
  5  7  1  0  0  0  0
  7  8  1  0  0  0  0
  7 31  1  0  0  0  0
  7 32  1  0  0  0  0
  8  9  1  0  0  0  0
  8 10  1  0  0  0  0
  8 33  1  0  0  0  0
  9 34  1  0  0  0  0
  9 35  1  0  0  0  0
  9 36  1  0  0  0  0
 10 11  1  0  0  0  0
 10 23  1  0  0  0  0
 11 12  1  0  0  0  0
 12 13  2  0  0  0  0
 12 22  1  0  0  0  0
 13 14  1  0  0  0  0
 13 15  1  0  0  0  0
 15 16  1  0  0  0  0
 15 18  2  0  0  0  0
 16 17  1  0  0  0  0
 17 37  1  0  0  0  0
 17 38  1  0  0  0  0
 17 39  1  0  0  0  0
 18 19  1  0  0  0  0
 18 40  1  0  0  0  0
 19 20  1  0  0  0  0
 19 22  2  0  0  0  0
 20 21  1  0  0  0  0
 21 41  1  0  0  0  0
 21 42  1  0  0  0  0
 21 43  1  0  0  0  0
 22 23  1  0  0  0  0
 23 24  2  0  0  0  0
M  END
>  <Index>
40

>  <Binary_characterization>
1

>  <LabelCompoundName>
griseofulvin

$$$$

  MOE2013           3D
CORINA 3.60 0026  08.12.2014
 22 22  0  0  1  0  0  0  0  0999 V2000
    0.1360    1.4430   -0.1790 N   0  0  0  0  0  0  0  0  0  0  0  0
    0.0570   -0.0190   -0.0110 C   0  0  3  0  0  0  0  0  0  0  0  0
    0.7680   -0.4460    1.2800 C   0  0  0  0  0  0  0  0  0  0  0  0
    0.0080   -0.0380    2.5410 C   0  0  0  0  0  0  0  0  0  0  0  0
   -1.4270   -0.5540    2.5170 C   0  0  0  0  0  0  0  0  0  0  0  0
   -2.1680   -0.1110    1.2580 C   0  0  0  0  0  0  0  0  0  0  0  0
   -1.4130   -0.5190   -0.0180 C   0  0  3  0  0  0  0  0  0  0  0  0
   -2.1390   -0.0230   -1.2000 N   0  0  0  0  0  0  0  0  0  0  0  0
    1.1150    1.7270   -0.1780 H   0  0  0  0  0  0  0  0  0  0  0  0
   -0.2150    1.6630   -1.1110 H   0  0  0  0  0  0  0  0  0  0  0  0
    0.5860   -0.4710   -0.8590 H   0  0  0  0  0  0  0  0  0  0  0  0
    0.8830   -1.5380    1.2740 H   0  0  0  0  0  0  0  0  0  0  0  0
    1.7840   -0.0330    1.3140 H   0  0  0  0  0  0  0  0  0  0  0  0
    0.5250   -0.4340    3.4230 H   0  0  0  0  0  0  0  0  0  0  0  0
    0.0060    1.0540    2.6390 H   0  0  0  0  0  0  0  0  0  0  0  0
   -1.4220   -1.6500    2.5700 H   0  0  0  0  0  0  0  0  0  0  0  0
   -1.9610   -0.1960    3.4040 H   0  0  0  0  0  0  0  0  0  0  0  0
   -3.1710   -0.5560    1.2590 H   0  0  0  0  0  0  0  0  0  0  0  0
   -2.3080    0.9770    1.2910 H   0  0  0  0  0  0  0  0  0  0  0  0
   -1.3960   -1.6140   -0.0780 H   0  0  0  0  0  0  0  0  0  0  0  0
   -3.0830   -0.4080   -1.1960 H   0  0  0  0  0  0  0  0  0  0  0  0
   -2.2600    0.9860   -1.0940 H   0  0  0  0  0  0  0  0  0  0  0  0
  1  2  1  0  0  0  0
  1  9  1  0  0  0  0
  1 10  1  0  0  0  0
  2  3  1  0  0  0  0
  2  7  1  0  0  0  0
  2 11  1  0  0  0  0
  3  4  1  0  0  0  0
  3 12  1  0  0  0  0
  3 13  1  0  0  0  0
  4  5  1  0  0  0  0
  4 14  1  0  0  0  0
  4 15  1  0  0  0  0
  5  6  1  0  0  0  0
  5 16  1  0  0  0  0
  5 17  1  0  0  0  0
  6  7  1  0  0  0  0
  6 18  1  0  0  0  0
  6 19  1  0  0  0  0
  7  8  1  0  0  0  0
  7 20  1  0  0  0  0
  8 21  1  0  0  0  0
  8 22  1  0  0  0  0
M  END
>  <Index>
41

>  <Binary_characterization>
1

>  <LabelCompoundName>
oxaliplatin

$$$$

  MOE2013           3D
CORINA 3.60 0026  08.12.2014
 29 30  0  0  1  0  0  0  0  0999 V2000
    0.1060    1.2450    0.3630 N   0  0  0  0  0  0  0  0  0  0  0  0
    0.0740   -0.1090    0.2120 C   0  0  0  0  0  0  0  0  0  0  0  0
    1.2110   -0.7340    0.1620 N   0  0  0  0  0  0  0  0  0  0  0  0
    1.2410   -2.1020    0.0170 C   0  0  0  0  0  0  0  0  0  0  0  0
    2.3180   -2.6950   -0.0320 O   0  0  0  0  0  0  0  0  0  0  0  0
    0.0250   -2.7930   -0.0760 N   0  0  0  0  0  0  0  0  0  0  0  0
   -1.1770   -2.1220   -0.0250 C   0  0  0  0  0  0  0  0  0  0  0  0
   -1.2280   -0.7980    0.1150 C   0  0  0  0  0  0  0  0  0  0  0  0
    0.0230   -4.2480   -0.2260 C   0  0  2  0  0  0  0  0  0  0  0  0
    0.6200   -4.8480    0.9410 O   0  0  0  0  0  0  0  0  0  0  0  0
    1.4760   -5.9210    0.4940 C   0  0  2  0  0  0  0  0  0  0  0  0
    2.6320   -6.1100    1.4730 C   0  0  0  0  0  0  0  0  0  0  0  0
    2.1450   -6.6830    2.6850 O   0  0  0  0  0  0  0  0  0  0  0  0
    1.9540   -5.5300   -0.8980 C   0  0  1  0  0  0  0  0  0  0  0  0
    2.3270   -6.6780   -1.6600 O   0  0  0  0  0  0  0  0  0  0  0  0
    0.7380   -4.8210   -1.4520 C   0  0  0  0  0  0  0  0  0  0  0  0
   -0.0610   -5.7490   -2.0550 F   0  0  0  0  0  0  0  0  0  0  0  0
    1.0500   -3.9090   -2.3900 F   0  0  0  0  0  0  0  0  0  0  0  0
    1.0130    1.6910    0.4270 H   0  0  0  0  0  0  0  0  0  0  0  0
   -0.7220    1.8200    0.4140 H   0  0  0  0  0  0  0  0  0  0  0  0
   -2.0900   -2.7050   -0.0990 H   0  0  0  0  0  0  0  0  0  0  0  0
   -2.1500   -0.2380    0.1600 H   0  0  0  0  0  0  0  0  0  0  0  0
   -1.0150   -4.6010   -0.2400 H   0  0  0  0  0  0  0  0  0  0  0  0
    0.8680   -6.8350    0.4630 H   0  0  0  0  0  0  0  0  0  0  0  0
    3.3900   -6.7850    1.0640 H   0  0  0  0  0  0  0  0  0  0  0  0
    3.0930   -5.1480    1.7190 H   0  0  0  0  0  0  0  0  0  0  0  0
    2.8730   -6.6420    3.3280 H   0  0  0  0  0  0  0  0  0  0  0  0
    2.8210   -4.8650   -0.8620 H   0  0  0  0  0  0  0  0  0  0  0  0
    1.5380   -6.9690   -2.1580 H   0  0  0  0  0  0  0  0  0  0  0  0
  1  2  1  0  0  0  0
  1 19  1  0  0  0  0
  1 20  1  0  0  0  0
  2  3  2  0  0  0  0
  2  8  1  0  0  0  0
  3  4  1  0  0  0  0
  4  5  2  0  0  0  0
  4  6  1  0  0  0  0
  6  7  1  0  0  0  0
  6  9  1  0  0  0  0
  7  8  2  0  0  0  0
  7 21  1  0  0  0  0
  8 22  1  0  0  0  0
  9 10  1  0  0  0  0
  9 16  1  0  0  0  0
  9 23  1  0  0  0  0
 10 11  1  0  0  0  0
 11 12  1  0  0  0  0
 11 14  1  0  0  0  0
 11 24  1  0  0  0  0
 12 13  1  0  0  0  0
 12 25  1  0  0  0  0
 12 26  1  0  0  0  0
 13 27  1  0  0  0  0
 14 15  1  0  0  0  0
 14 16  1  0  0  0  0
 14 28  1  0  0  0  0
 15 29  1  0  0  0  0
 16 17  1  0  0  0  0
 16 18  1  0  0  0  0
M  END
>  <Index>
42

>  <Binary_characterization>
1

>  <LabelCompoundName>
gemcitabine

$$$$

  MOE2013           3D
CORINA 3.60 0026  08.12.2014
 21 23  0  0  0  0  0  0  0  0999 V2000
   -0.0020    1.3760    0.0090 N   0  0  0  0  0  0  0  0  0  0  0  0
    0.0020    0.0060    0.0020 C   0  0  0  0  0  0  0  0  0  0  0  0
   -1.0250   -0.9400    0.0070 C   0  0  0  0  0  0  0  0  0  0  0  0
   -0.6390   -2.2860   -0.0030 C   0  0  0  0  0  0  0  0  0  0  0  0
    0.7090   -2.6560   -0.0170 C   0  0  0  0  0  0  0  0  0  0  0  0
    1.7200   -1.6860   -0.0210 C   0  0  0  0  0  0  0  0  0  0  0  0
    1.3530   -0.3320   -0.0110 C   0  0  0  0  0  0  0  0  0  0  0  0
    2.1440    0.7940   -0.0120 N   0  0  0  0  0  0  0  0  0  0  0  0
    1.2980    1.8020    0.0000 C   0  0  0  0  0  0  0  0  0  0  0  0
    1.7020    3.1850    0.0040 C   0  0  0  0  0  0  0  0  0  0  0  0
    3.0210    3.5850   -0.0050 C   0  0  0  0  0  0  0  0  0  0  0  0
    3.0940    5.3000    0.0030 S   0  0  0  0  0  0  0  0  0  0  0  0
    1.3770    5.3520    0.0170 C   0  0  0  0  0  0  0  0  0  0  0  0
    0.7550    4.1930    0.0160 N   0  0  0  0  0  0  0  0  0  0  0  0
   -0.8090    1.9840    0.0190 H   0  0  0  0  0  0  0  0  0  0  0  0
   -2.0710   -0.6540    0.0170 H   0  0  0  0  0  0  0  0  0  0  0  0
   -1.4040   -3.0590    0.0000 H   0  0  0  0  0  0  0  0  0  0  0  0
    0.9770   -3.7100   -0.0240 H   0  0  0  0  0  0  0  0  0  0  0  0
    2.7660   -1.9700   -0.0310 H   0  0  0  0  0  0  0  0  0  0  0  0
    3.9130    2.9760   -0.0160 H   0  0  0  0  0  0  0  0  0  0  0  0
    0.8430    6.2930    0.0260 H   0  0  0  0  0  0  0  0  0  0  0  0
  1  2  1  0  0  0  0
  1  9  1  0  0  0  0
  1 15  1  0  0  0  0
  2  3  1  0  0  0  0
  2  7  2  0  0  0  0
  3  4  2  0  0  0  0
  3 16  1  0  0  0  0
  4  5  1  0  0  0  0
  4 17  1  0  0  0  0
  5  6  2  0  0  0  0
  5 18  1  0  0  0  0
  6  7  1  0  0  0  0
  6 19  1  0  0  0  0
  7  8  1  0  0  0  0
  8  9  2  0  0  0  0
  9 10  1  0  0  0  0
 10 11  2  0  0  0  0
 10 14  1  0  0  0  0
 11 12  1  0  0  0  0
 11 20  1  0  0  0  0
 12 13  1  0  0  0  0
 13 14  2  0  0  0  0
 13 21  1  0  0  0  0
M  END
>  <Index>
43

>  <Binary_characterization>
1

>  <LabelCompoundName>
thiabendazole

$$$$

  MOE2013           3D
CORINA 3.60 0026  08.12.2014
 38 39  0  0  0  0  0  0  0  0999 V2000
   -0.2280    1.6000    0.0720 C   0  0  0  0  0  0  0  0  0  0  0  0
   -0.1090    0.0770   -0.0210 C   0  0  0  0  0  0  0  0  0  0  0  0
    0.5110   -0.3260   -1.3570 C   0  0  0  0  0  0  0  0  0  0  0  0
    0.7120   -0.4930    1.1450 C   0  0  0  0  0  0  0  0  0  0  0  0
    0.0370   -0.1970    2.3690 O   0  0  0  0  0  0  0  0  0  0  0  0
    0.6230   -0.6020    3.5380 C   0  0  0  0  0  0  0  0  0  0  0  0
    1.8130   -1.3240    3.6260 C   0  0  0  0  0  0  0  0  0  0  0  0
    2.3250   -1.6920    4.8760 C   0  0  0  0  0  0  0  0  0  0  0  0
    1.6700   -1.3530    6.0700 C   0  0  0  0  0  0  0  0  0  0  0  0
    0.4740   -0.6280    5.9720 C   0  0  0  0  0  0  0  0  0  0  0  0
   -0.0470   -0.2550    4.7200 C   0  0  0  0  0  0  0  0  0  0  0  0
   -1.2740    0.4870    4.6820 C   0  0  0  0  0  0  0  0  0  0  0  0
   -2.2680    1.0860    4.6960 N   0  0  0  0  0  0  0  0  0  0  0  0
    2.2690   -1.7760    7.3520 C   0  0  0  0  0  0  0  0  0  0  0  0
    1.5390   -1.4310    8.8710 S   0  0  0  0  0  0  0  0  0  0  0  0
    2.8140   -2.2260    9.6880 C   0  0  0  0  0  0  0  0  0  0  0  0
    2.8740   -2.3400   11.1220 C   0  0  0  0  0  0  0  0  0  0  0  0
    1.8270   -1.7620   11.7570 O   0  0  0  0  0  0  0  0  0  0  0  0
    3.7480   -2.8890   11.7780 O   0  0  0  0  0  0  0  0  0  0  0  0
    3.7230   -2.7080    8.7600 C   0  0  0  0  0  0  0  0  0  0  0  0
    4.9760   -3.4610    9.0350 C   0  0  0  0  0  0  0  0  0  0  0  0
    3.4010   -2.4460    7.4390 N   0  0  0  0  0  0  0  0  0  0  0  0
    0.7580    2.0770    0.0500 H   0  0  0  0  0  0  0  0  0  0  0  0
   -0.8140    1.9950   -0.7650 H   0  0  0  0  0  0  0  0  0  0  0  0
   -0.7290    1.9020    0.9980 H   0  0  0  0  0  0  0  0  0  0  0  0
   -1.1250   -0.3350    0.0330 H   0  0  0  0  0  0  0  0  0  0  0  0
    1.5270    0.0710   -1.4600 H   0  0  0  0  0  0  0  0  0  0  0  0
    0.5620   -1.4160   -1.4500 H   0  0  0  0  0  0  0  0  0  0  0  0
   -0.0860    0.0520   -2.1940 H   0  0  0  0  0  0  0  0  0  0  0  0
    0.7950   -1.5810    1.0280 H   0  0  0  0  0  0  0  0  0  0  0  0
    1.7130   -0.0440    1.1470 H   0  0  0  0  0  0  0  0  0  0  0  0
    2.3730   -1.6230    2.7460 H   0  0  0  0  0  0  0  0  0  0  0  0
    3.2580   -2.2560    4.9080 H   0  0  0  0  0  0  0  0  0  0  0  0
   -0.0760   -0.3380    6.8650 H   0  0  0  0  0  0  0  0  0  0  0  0
    2.0020   -1.9180   12.7080 H   0  0  0  0  0  0  0  0  0  0  0  0
    4.7560   -4.3940    9.5620 H   0  0  0  0  0  0  0  0  0  0  0  0
    5.4930   -3.7130    8.1040 H   0  0  0  0  0  0  0  0  0  0  0  0
    5.6580   -2.8620    9.6470 H   0  0  0  0  0  0  0  0  0  0  0  0
  1  2  1  0  0  0  0
  1 23  1  0  0  0  0
  1 24  1  0  0  0  0
  1 25  1  0  0  0  0
  2  3  1  0  0  0  0
  2  4  1  0  0  0  0
  2 26  1  0  0  0  0
  3 27  1  0  0  0  0
  3 28  1  0  0  0  0
  3 29  1  0  0  0  0
  4  5  1  0  0  0  0
  4 30  1  0  0  0  0
  4 31  1  0  0  0  0
  5  6  1  0  0  0  0
  6  7  1  0  0  0  0
  6 11  2  0  0  0  0
  7  8  2  0  0  0  0
  7 32  1  0  0  0  0
  8  9  1  0  0  0  0
  8 33  1  0  0  0  0
  9 10  2  0  0  0  0
  9 14  1  0  0  0  0
 10 11  1  0  0  0  0
 10 34  1  0  0  0  0
 11 12  1  0  0  0  0
 12 13  3  0  0  0  0
 14 15  1  0  0  0  0
 14 22  2  0  0  0  0
 15 16  1  0  0  0  0
 16 17  1  0  0  0  0
 16 20  2  0  0  0  0
 17 18  1  0  0  0  0
 17 19  2  0  0  0  0
 18 35  1  0  0  0  0
 20 21  1  0  0  0  0
 20 22  1  0  0  0  0
 21 36  1  0  0  0  0
 21 37  1  0  0  0  0
 21 38  1  0  0  0  0
M  END
>  <Index>
44

>  <Binary_characterization>
1

>  <LabelCompoundName>
febuxostat

$$$$

  MOE2013           3D
CORINA 3.60 0026  08.12.2014
 75 78  0  0  1  0  0  0  0  0999 V2000
    0.0180    1.6820   -0.0540 C   0  0  0  0  0  0  0  0  0  0  0  0
    0.0380    0.1730    0.1280 C   0  0  0  0  0  0  0  0  0  0  0  0
   -1.3530   -0.4320   -0.0560 C   0  0  0  0  0  0  0  0  0  0  0  0
   -1.3280   -1.9510    0.1260 C   0  0  0  0  0  0  0  0  0  0  0  0
   -2.7210   -2.5560   -0.0580 C   0  0  0  0  0  0  0  0  0  0  0  0
   -2.6950   -4.0750    0.1190 C   0  0  0  0  0  0  0  0  0  0  0  0
   -4.0870   -4.6800   -0.0680 C   0  0  0  0  0  0  0  0  0  0  0  0
   -4.0610   -6.1990    0.1030 C   0  0  0  0  0  0  0  0  0  0  0  0
   -5.4510   -6.8040   -0.0860 C   0  0  0  0  0  0  0  0  0  0  0  0
   -5.4400   -8.3070    0.0710 C   0  0  0  0  0  0  0  0  0  0  0  0
   -4.4570   -8.9850    0.3340 O   0  0  0  0  0  0  0  0  0  0  0  0
   -6.7020   -8.7840   -0.1260 O   0  0  0  0  0  0  0  0  0  0  0  0
   -6.8600  -10.2000   -0.0100 C   0  0  1  0  0  0  0  0  0  0  0  0
   -6.8670  -10.6720    1.4610 C   0  0  0  0  0  0  0  0  0  0  0  0
   -7.9040  -11.8070    1.5480 C   0  0  0  0  0  0  0  0  0  0  0  0
   -8.2950  -12.0650    0.0950 C   0  0  1  0  0  0  0  0  0  0  0  0
   -9.6080  -12.7890   -0.2070 C   0  0  2  0  0  0  0  0  0  0  0  0
   -9.6760  -14.1620    0.4720 C   0  0  0  0  0  0  0  0  0  0  0  0
  -11.0030  -14.8480    0.1680 C   0  0  0  0  0  0  0  0  0  0  0  0
  -11.2790  -14.9400   -1.3130 C   0  0  0  0  0  0  0  0  0  0  0  0
  -11.7100  -16.0970   -1.8440 C   0  0  0  0  0  0  0  0  0  0  0  0
  -12.1480  -16.1720   -3.2570 C   0  0  0  0  0  0  0  0  0  0  0  0
  -12.4640  -17.2560   -3.7400 O   0  0  0  0  0  0  0  0  0  0  0  0
  -12.2810  -14.8780   -4.0160 C   0  0  0  0  0  0  0  0  0  0  0  0
  -11.1580  -13.9270   -3.6370 C   0  0  0  0  0  0  0  0  0  0  0  0
  -11.0880  -13.6600   -2.1180 C   0  0  2  0  0  0  0  0  0  0  0  0
   -9.7460  -12.9560   -1.7490 C   0  0  1  0  0  0  0  0  0  0  0  0
   -9.5590  -11.6110   -2.4980 C   0  0  0  0  0  0  0  0  0  0  0  0
   -8.3010  -10.8340   -2.0680 C   0  0  0  0  0  0  0  0  0  0  0  0
   -8.2330  -10.6650   -0.5450 C   0  0  2  0  0  0  0  0  0  0  0  0
   -9.3500   -9.6930   -0.0860 C   0  0  0  0  0  0  0  0  0  0  0  0
    1.0230    2.0940    0.0830 H   0  0  0  0  0  0  0  0  0  0  0  0
   -0.3270    1.9520   -1.0570 H   0  0  0  0  0  0  0  0  0  0  0  0
   -0.6460    2.1570    0.6760 H   0  0  0  0  0  0  0  0  0  0  0  0
    0.7340   -0.2670   -0.5960 H   0  0  0  0  0  0  0  0  0  0  0  0
    0.4180   -0.0630    1.1290 H   0  0  0  0  0  0  0  0  0  0  0  0
   -2.0460    0.0130    0.6680 H   0  0  0  0  0  0  0  0  0  0  0  0
   -1.7310   -0.1880   -1.0560 H   0  0  0  0  0  0  0  0  0  0  0  0
   -0.6350   -2.3960   -0.5980 H   0  0  0  0  0  0  0  0  0  0  0  0
   -0.9510   -2.1950    1.1270 H   0  0  0  0  0  0  0  0  0  0  0  0
   -3.4130   -2.1130    0.6680 H   0  0  0  0  0  0  0  0  0  0  0  0
   -3.0990   -2.3090   -1.0580 H   0  0  0  0  0  0  0  0  0  0  0  0
   -2.0020   -4.5180   -0.6060 H   0  0  0  0  0  0  0  0  0  0  0  0
   -2.3180   -4.3220    1.1190 H   0  0  0  0  0  0  0  0  0  0  0  0
   -4.7800   -4.2400    0.6610 H   0  0  0  0  0  0  0  0  0  0  0  0
   -4.4660   -4.4300   -1.0660 H   0  0  0  0  0  0  0  0  0  0  0  0
   -3.3650   -6.6410   -0.6210 H   0  0  0  0  0  0  0  0  0  0  0  0
   -3.6810   -6.4530    1.1010 H   0  0  0  0  0  0  0  0  0  0  0  0
   -6.1400   -6.3880    0.6580 H   0  0  0  0  0  0  0  0  0  0  0  0
   -5.8230   -6.5690   -1.0890 H   0  0  0  0  0  0  0  0  0  0  0  0
   -6.0580  -10.7090   -0.5630 H   0  0  0  0  0  0  0  0  0  0  0  0
   -5.8730  -11.0360    1.7440 H   0  0  0  0  0  0  0  0  0  0  0  0
   -7.1200   -9.8610    2.1520 H   0  0  0  0  0  0  0  0  0  0  0  0
   -7.4800  -12.6980    2.0220 H   0  0  0  0  0  0  0  0  0  0  0  0
   -8.7660  -11.4920    2.1460 H   0  0  0  0  0  0  0  0  0  0  0  0
   -7.4860  -12.6810   -0.3330 H   0  0  0  0  0  0  0  0  0  0  0  0
  -10.4500  -12.1940    0.1670 H   0  0  0  0  0  0  0  0  0  0  0  0
   -8.8440  -14.7940    0.1360 H   0  0  0  0  0  0  0  0  0  0  0  0
   -9.5770  -14.0550    1.5580 H   0  0  0  0  0  0  0  0  0  0  0  0
  -11.0050  -15.8400    0.6360 H   0  0  0  0  0  0  0  0  0  0  0  0
  -11.8180  -14.2810    0.6350 H   0  0  0  0  0  0  0  0  0  0  0  0
  -11.8300  -17.0050   -1.2630 H   0  0  0  0  0  0  0  0  0  0  0  0
  -12.2290  -15.0930   -5.0890 H   0  0  0  0  0  0  0  0  0  0  0  0
  -13.2620  -14.4430   -3.7970 H   0  0  0  0  0  0  0  0  0  0  0  0
  -10.2050  -14.3510   -3.9810 H   0  0  0  0  0  0  0  0  0  0  0  0
  -11.3030  -12.9860   -4.1790 H   0  0  0  0  0  0  0  0  0  0  0  0
  -11.9170  -12.9890   -1.8510 H   0  0  0  0  0  0  0  0  0  0  0  0
   -8.9260  -13.6120   -2.0800 H   0  0  0  0  0  0  0  0  0  0  0  0
   -9.4790  -11.7920   -3.5760 H   0  0  0  0  0  0  0  0  0  0  0  0
  -10.4470  -10.9850   -2.3570 H   0  0  0  0  0  0  0  0  0  0  0  0
   -7.4180  -11.3800   -2.4250 H   0  0  0  0  0  0  0  0  0  0  0  0
   -8.2820   -9.8580   -2.5680 H   0  0  0  0  0  0  0  0  0  0  0  0
   -9.2510   -8.7250   -0.5900 H   0  0  0  0  0  0  0  0  0  0  0  0
  -10.3530  -10.0640   -0.3120 H   0  0  0  0  0  0  0  0  0  0  0  0
   -9.3190   -9.4980    0.9910 H   0  0  0  0  0  0  0  0  0  0  0  0
  1  2  1  0  0  0  0
  1 32  1  0  0  0  0
  1 33  1  0  0  0  0
  1 34  1  0  0  0  0
  2  3  1  0  0  0  0
  2 35  1  0  0  0  0
  2 36  1  0  0  0  0
  3  4  1  0  0  0  0
  3 37  1  0  0  0  0
  3 38  1  0  0  0  0
  4  5  1  0  0  0  0
  4 39  1  0  0  0  0
  4 40  1  0  0  0  0
  5  6  1  0  0  0  0
  5 41  1  0  0  0  0
  5 42  1  0  0  0  0
  6  7  1  0  0  0  0
  6 43  1  0  0  0  0
  6 44  1  0  0  0  0
  7  8  1  0  0  0  0
  7 45  1  0  0  0  0
  7 46  1  0  0  0  0
  8  9  1  0  0  0  0
  8 47  1  0  0  0  0
  8 48  1  0  0  0  0
  9 10  1  0  0  0  0
  9 49  1  0  0  0  0
  9 50  1  0  0  0  0
 10 11  2  0  0  0  0
 10 12  1  0  0  0  0
 12 13  1  0  0  0  0
 13 14  1  0  0  0  0
 13 30  1  0  0  0  0
 13 51  1  0  0  0  0
 14 15  1  0  0  0  0
 14 52  1  0  0  0  0
 14 53  1  0  0  0  0
 15 16  1  0  0  0  0
 15 54  1  0  0  0  0
 15 55  1  0  0  0  0
 16 17  1  0  0  0  0
 16 30  1  0  0  0  0
 16 56  1  0  0  0  0
 17 18  1  0  0  0  0
 17 27  1  0  0  0  0
 17 57  1  0  0  0  0
 18 19  1  0  0  0  0
 18 58  1  0  0  0  0
 18 59  1  0  0  0  0
 19 20  1  0  0  0  0
 19 60  1  0  0  0  0
 19 61  1  0  0  0  0
 20 21  2  0  0  0  0
 20 26  1  0  0  0  0
 21 22  1  0  0  0  0
 21 62  1  0  0  0  0
 22 23  2  0  0  0  0
 22 24  1  0  0  0  0
 24 25  1  0  0  0  0
 24 63  1  0  0  0  0
 24 64  1  0  0  0  0
 25 26  1  0  0  0  0
 25 65  1  0  0  0  0
 25 66  1  0  0  0  0
 26 27  1  0  0  0  0
 26 67  1  0  0  0  0
 27 28  1  0  0  0  0
 27 68  1  0  0  0  0
 28 29  1  0  0  0  0
 28 69  1  0  0  0  0
 28 70  1  0  0  0  0
 29 30  1  0  0  0  0
 29 71  1  0  0  0  0
 29 72  1  0  0  0  0
 30 31  1  0  0  0  0
 31 73  1  0  0  0  0
 31 74  1  0  0  0  0
 31 75  1  0  0  0  0
M  END
>  <Index>
45

>  <Binary_characterization>
1

>  <LabelCompoundName>
nandrolone decanoate

$$$$

  MOE2013           3D
CORINA 3.60 0026  08.12.2014
 23 23  0  0  1  0  0  0  0  0999 V2000
    0.1380    1.4360    0.5790 C   0  0  0  0  0  0  0  0  0  0  0  0
   -0.1030    0.1030    0.0290 N   0  0  0  0  0  0  0  0  0  0  0  0
    0.3820   -0.9320    0.9440 C   0  0  0  0  0  0  0  0  0  0  0  0
   -1.5110   -0.0490   -0.1790 N   0  0  3  0  0  0  0  0  0  0  0  0
   -1.7710   -0.9620   -1.1410 N   0  0  0  0  0  0  0  0  0  0  0  0
   -2.8990   -1.5710   -0.9970 C   0  0  0  0  0  0  0  0  0  0  0  0
   -3.7970   -1.4010    0.0290 N   0  0  0  0  0  0  0  0  0  0  0  0
   -4.7440   -2.2330   -0.2820 C   0  0  0  0  0  0  0  0  0  0  0  0
   -4.5750   -2.9740   -1.4430 N   0  0  0  0  0  0  0  0  0  0  0  0
   -3.4240   -2.5920   -1.9260 C   0  0  0  0  0  0  0  0  0  0  0  0
   -2.8600   -3.1600   -3.1880 C   0  0  0  0  0  0  0  0  0  0  0  0
   -3.6770   -4.0630   -3.8130 N   0  0  0  0  0  0  0  0  0  0  0  0
   -1.7610   -2.8260   -3.5920 O   0  0  0  0  0  0  0  0  0  0  0  0
    1.2110    1.6010    0.7250 H   0  0  0  0  0  0  0  0  0  0  0  0
   -0.2060    2.2100   -0.1170 H   0  0  0  0  0  0  0  0  0  0  0  0
   -0.3670    1.5910    1.5410 H   0  0  0  0  0  0  0  0  0  0  0  0
   -0.1130   -0.8910    1.9220 H   0  0  0  0  0  0  0  0  0  0  0  0
    0.2280   -1.9320    0.5240 H   0  0  0  0  0  0  0  0  0  0  0  0
    1.4610   -0.8240    1.1030 H   0  0  0  0  0  0  0  0  0  0  0  0
   -2.0400   -0.2020    0.6650 H   0  0  0  0  0  0  0  0  0  0  0  0
   -5.6490   -2.3620    0.3320 H   0  0  0  0  0  0  0  0  0  0  0  0
   -4.5820   -4.3020   -3.4190 H   0  0  0  0  0  0  0  0  0  0  0  0
   -3.3790   -4.5000   -4.6760 H   0  0  0  0  0  0  0  0  0  0  0  0
  1  2  1  0  0  0  0
  1 14  1  0  0  0  0
  1 15  1  0  0  0  0
  1 16  1  0  0  0  0
  2  3  1  0  0  0  0
  2  4  1  0  0  0  0
  3 17  1  0  0  0  0
  3 18  1  0  0  0  0
  3 19  1  0  0  0  0
  4  5  1  0  0  0  0
  4 20  1  0  0  0  0
  5  6  2  0  0  0  0
  6  7  1  0  0  0  0
  6 10  1  0  0  0  0
  7  8  2  0  0  0  0
  8  9  1  0  0  0  0
  8 21  1  0  0  0  0
  9 10  2  0  0  0  0
 10 11  1  0  0  0  0
 11 12  1  0  0  0  0
 11 13  2  0  0  0  0
 12 22  1  0  0  0  0
 12 23  1  0  0  0  0
M  END
>  <Index>
46

>  <Binary_characterization>
1

>  <LabelCompoundName>
dacarbazine

$$$$

  MOE2013           3D
CORINA 3.60 0026  08.12.2014
 21 21  0  0  0  0  0  0  0  0999 V2000
   -0.0930    1.5690   -0.0020 C   0  0  0  0  0  0  0  0  0  0  0  0
   -0.0300    0.0510   -0.0060 C   0  0  0  0  0  0  0  0  0  0  0  0
    0.7160   -0.4750   -1.2350 C   0  0  0  0  0  0  0  0  0  0  0  0
    0.7850   -1.9450   -1.2360 N   0  0  0  0  0  0  0  0  0  0  0  0
   -0.3010   -2.5990   -1.8300 C   0  0  0  0  0  0  0  0  0  0  0  0
   -1.2820   -2.0390   -2.3180 O   0  0  0  0  0  0  0  0  0  0  0  0
   -0.2530   -4.0740   -1.8590 C   0  0  0  0  0  0  0  0  0  0  0  0
    0.7880   -4.7040   -1.3210 C   0  0  0  0  0  0  0  0  0  0  0  0
    1.8070   -4.0080   -0.7460 N   0  0  0  0  0  0  0  0  0  0  0  0
    1.8660   -2.6350   -0.6690 C   0  0  0  0  0  0  0  0  0  0  0  0
    3.2110   -1.9740    0.0900 S   0  0  0  0  0  0  0  0  0  0  0  0
    0.9120    2.0040    0.0160 H   0  0  0  0  0  0  0  0  0  0  0  0
   -0.6140    1.9420   -0.8900 H   0  0  0  0  0  0  0  0  0  0  0  0
   -0.6320    1.9240    0.8820 H   0  0  0  0  0  0  0  0  0  0  0  0
    0.4610   -0.2920    0.9120 H   0  0  0  0  0  0  0  0  0  0  0  0
   -1.0490   -0.3530    0.0160 H   0  0  0  0  0  0  0  0  0  0  0  0
    0.2020   -0.1400   -2.1440 H   0  0  0  0  0  0  0  0  0  0  0  0
    1.7230   -0.0480   -1.2790 H   0  0  0  0  0  0  0  0  0  0  0  0
   -1.0800   -4.5960   -2.3220 H   0  0  0  0  0  0  0  0  0  0  0  0
    0.8700   -5.7850   -1.3140 H   0  0  0  0  0  0  0  0  0  0  0  0
    2.5850   -4.5200   -0.3410 H   0  0  0  0  0  0  0  0  0  0  0  0
  1  2  1  0  0  0  0
  1 12  1  0  0  0  0
  1 13  1  0  0  0  0
  1 14  1  0  0  0  0
  2  3  1  0  0  0  0
  2 15  1  0  0  0  0
  2 16  1  0  0  0  0
  3  4  1  0  0  0  0
  3 17  1  0  0  0  0
  3 18  1  0  0  0  0
  4  5  1  0  0  0  0
  4 10  1  0  0  0  0
  5  6  2  0  0  0  0
  5  7  1  0  0  0  0
  7  8  2  0  0  0  0
  7 19  1  0  0  0  0
  8  9  1  0  0  0  0
  8 20  1  0  0  0  0
  9 10  1  0  0  0  0
  9 21  1  0  0  0  0
 10 11  2  0  0  0  0
M  END
>  <Index>
47

>  <Binary_characterization>
1

>  <LabelCompoundName>
propylthiouracil

$$$$

  MOE2013           3D
CORINA 3.60 0026  08.12.2014
 35 37  0  0  1  0  0  0  0  0999 V2000
   -0.1450    1.5040    0.1610 O   0  0  0  0  0  0  0  0  0  0  0  0
   -0.0910    0.1500   -0.2840 C   0  0  0  0  0  0  0  0  0  0  0  0
   -1.4370   -0.5220   -0.0410 C   0  0  1  0  0  0  0  0  0  0  0  0
   -2.4260   -0.0400   -0.9760 O   0  0  0  0  0  0  0  0  0  0  0  0
   -3.3790   -1.0970   -1.1960 C   0  0  2  0  0  0  0  0  0  0  0  0
   -2.8690   -2.3310   -0.4600 C   0  0  0  0  0  0  0  0  0  0  0  0
   -1.4000   -2.0250   -0.2660 C   0  0  2  0  0  0  0  0  0  0  0  0
   -0.8520   -2.7170    0.8380 O   0  0  0  0  0  0  0  0  0  0  0  0
   -3.5500   -1.3110   -2.6260 N   0  0  0  0  0  0  0  0  0  0  0  0
   -2.6520   -0.9810   -3.6060 C   0  0  0  0  0  0  0  0  0  0  0  0
   -3.0780   -1.3230   -4.8010 N   0  0  0  0  0  0  0  0  0  0  0  0
   -4.3240   -1.8720   -4.5970 C   0  0  0  0  0  0  0  0  0  0  0  0
   -5.1900   -2.4050   -5.6950 C   0  0  2  0  0  0  0  0  0  0  0  0
   -4.8270   -1.8900   -6.9850 O   0  0  0  0  0  0  0  0  0  0  0  0
   -6.6650   -2.0590   -5.4320 C   0  0  0  0  0  0  0  0  0  0  0  0
   -7.3110   -2.8900   -4.4080 N   0  0  0  0  0  0  0  0  0  0  0  0
   -6.8400   -2.9090   -3.2140 C   0  0  0  0  0  0  0  0  0  0  0  0
   -5.7220   -2.3700   -2.6110 N   0  0  0  0  0  0  0  0  0  0  0  0
   -4.6320   -1.8840   -3.2500 C   0  0  0  0  0  0  0  0  0  0  0  0
    0.7250    1.9000   -0.0190 H   0  0  0  0  0  0  0  0  0  0  0  0
    0.1580    0.1570   -1.3500 H   0  0  0  0  0  0  0  0  0  0  0  0
    0.7050   -0.3540    0.2740 H   0  0  0  0  0  0  0  0  0  0  0  0
   -1.7910   -0.2790    0.9690 H   0  0  0  0  0  0  0  0  0  0  0  0
   -4.3450   -0.7640   -0.8020 H   0  0  0  0  0  0  0  0  0  0  0  0
   -3.3650   -2.4200    0.5150 H   0  0  0  0  0  0  0  0  0  0  0  0
   -3.0380   -3.2770   -0.9850 H   0  0  0  0  0  0  0  0  0  0  0  0
   -0.8340   -2.2770   -1.1710 H   0  0  0  0  0  0  0  0  0  0  0  0
   -0.9100   -3.6700    0.6480 H   0  0  0  0  0  0  0  0  0  0  0  0
   -1.7070   -0.4960   -3.3960 H   0  0  0  0  0  0  0  0  0  0  0  0
   -5.0580   -3.4930   -5.7380 H   0  0  0  0  0  0  0  0  0  0  0  0
   -5.3090   -2.4110   -7.6480 H   0  0  0  0  0  0  0  0  0  0  0  0
   -6.7890   -0.9950   -5.1880 H   0  0  0  0  0  0  0  0  0  0  0  0
   -7.2310   -2.2040   -6.3600 H   0  0  0  0  0  0  0  0  0  0  0  0
   -7.4230   -3.4810   -2.4720 H   0  0  0  0  0  0  0  0  0  0  0  0
   -5.7550   -2.3770   -1.5960 H   0  0  0  0  0  0  0  0  0  0  0  0
  1  2  1  0  0  0  0
  1 20  1  0  0  0  0
  2  3  1  0  0  0  0
  2 21  1  0  0  0  0
  2 22  1  0  0  0  0
  3  4  1  0  0  0  0
  3  7  1  0  0  0  0
  3 23  1  0  0  0  0
  4  5  1  0  0  0  0
  5  6  1  0  0  0  0
  5  9  1  0  0  0  0
  5 24  1  0  0  0  0
  6  7  1  0  0  0  0
  6 25  1  0  0  0  0
  6 26  1  0  0  0  0
  7  8  1  0  0  0  0
  7 27  1  0  0  0  0
  8 28  1  0  0  0  0
  9 10  1  0  0  0  0
  9 19  1  0  0  0  0
 10 11  2  0  0  0  0
 10 29  1  0  0  0  0
 11 12  1  0  0  0  0
 12 13  1  0  0  0  0
 12 19  2  0  0  0  0
 13 14  1  0  0  0  0
 13 15  1  0  0  0  0
 13 30  1  0  0  0  0
 14 31  1  0  0  0  0
 15 16  1  0  0  0  0
 15 32  1  0  0  0  0
 15 33  1  0  0  0  0
 16 17  2  0  0  0  0
 17 18  1  0  0  0  0
 17 34  1  0  0  0  0
 18 19  1  0  0  0  0
 18 35  1  0  0  0  0
M  END
>  <Index>
48

>  <Binary_characterization>
1

>  <LabelCompoundName>
pentostatin

$$$$

  MOE2013           3D
CORINA 3.60 0026  08.12.2014
 26 26  0  0  1  0  0  0  0  0999 V2000
   -0.0920    1.4970    0.0820 C   0  0  0  0  0  0  0  0  0  0  0  0
   -0.0050   -0.0320    0.0340 C   0  0  3  0  0  0  0  0  0  0  0  0
    0.6750   -0.4990   -1.2730 C   0  0  0  0  0  0  0  0  0  0  0  0
    1.9900    0.0510   -1.3730 O   0  0  0  0  0  0  0  0  0  0  0  0
    2.7360   -0.3040   -2.4630 C   0  0  0  0  0  0  0  0  0  0  0  0
    4.0320    0.2230   -2.4780 C   0  0  0  0  0  0  0  0  0  0  0  0
    4.9020   -0.0600   -3.5320 C   0  0  0  0  0  0  0  0  0  0  0  0
    4.4790   -0.8730   -4.5800 C   0  0  0  0  0  0  0  0  0  0  0  0
    3.1890   -1.4010   -4.5730 C   0  0  0  0  0  0  0  0  0  0  0  0
    2.3170   -1.1170   -3.5180 C   0  0  0  0  0  0  0  0  0  0  0  0
    0.7340   -0.5380    1.2130 N   0  0  3  0  0  0  0  0  0  0  0  0
   -0.1490   -0.5960    2.3530 N   0  0  0  0  0  0  0  0  0  0  0  0
    0.9000    1.9580    0.1480 H   0  0  0  0  0  0  0  0  0  0  0  0
   -0.5820    1.8820   -0.8190 H   0  0  0  0  0  0  0  0  0  0  0  0
   -0.6770    1.8390    0.9420 H   0  0  0  0  0  0  0  0  0  0  0  0
   -1.0210   -0.4500    0.0230 H   0  0  0  0  0  0  0  0  0  0  0  0
    0.7230   -1.5960   -1.2820 H   0  0  0  0  0  0  0  0  0  0  0  0
    0.0700   -0.1600   -2.1240 H   0  0  0  0  0  0  0  0  0  0  0  0
    4.3640    0.8580   -1.6610 H   0  0  0  0  0  0  0  0  0  0  0  0
    5.9060    0.3540   -3.5340 H   0  0  0  0  0  0  0  0  0  0  0  0
    5.1540   -1.0960   -5.4020 H   0  0  0  0  0  0  0  0  0  0  0  0
    2.8590   -2.0340   -5.3930 H   0  0  0  0  0  0  0  0  0  0  0  0
    1.3210   -1.5450   -3.5520 H   0  0  0  0  0  0  0  0  0  0  0  0
    1.0950   -1.4720    0.9990 H   0  0  0  0  0  0  0  0  0  0  0  0
    0.3480   -0.9740    3.1640 H   0  0  0  0  0  0  0  0  0  0  0  0
   -0.4220    0.3480    2.6400 H   0  0  0  0  0  0  0  0  0  0  0  0
  1  2  1  0  0  0  0
  1 13  1  0  0  0  0
  1 14  1  0  0  0  0
  1 15  1  0  0  0  0
  2  3  1  0  0  0  0
  2 11  1  0  0  0  0
  2 16  1  0  0  0  0
  3  4  1  0  0  0  0
  3 17  1  0  0  0  0
  3 18  1  0  0  0  0
  4  5  1  0  0  0  0
  5  6  1  0  0  0  0
  5 10  2  0  0  0  0
  6  7  2  0  0  0  0
  6 19  1  0  0  0  0
  7  8  1  0  0  0  0
  7 20  1  0  0  0  0
  8  9  2  0  0  0  0
  8 21  1  0  0  0  0
  9 10  1  0  0  0  0
  9 22  1  0  0  0  0
 10 23  1  0  0  0  0
 11 12  1  0  0  0  0
 11 24  1  0  0  0  0
 12 25  1  0  0  0  0
 12 26  1  0  0  0  0
M  END
>  <Index>
49

>  <Binary_characterization>
1

>  <LabelCompoundName>
phenoxypropazine

$$$$

  MOE2013           3D
CORINA 3.60 0026  08.12.2014
 40 41  0  0  1  0  0  0  0  0999 V2000
    0.0500   -0.1420    0.0380 O   0  0  0  0  0  0  0  0  0  0  0  0
    0.0250    1.0770    0.1630 C   0  0  0  0  0  0  0  0  0  0  0  0
    1.2670    1.9230    0.3520 C   0  0  0  0  0  0  0  0  0  0  0  0
    2.5370    1.0750    0.3360 C   0  0  0  0  0  0  0  0  0  0  0  0
    3.7100    1.9350    0.5400 N   0  0  3  0  0  0  0  0  0  0  0  0
    4.8980    1.1830    0.4900 N   0  0  0  0  0  0  0  0  0  0  0  0
    5.7290    1.3250   -0.6140 C   0  0  0  0  0  0  0  0  0  0  0  0
    5.4870    2.0990   -1.5390 O   0  0  0  0  0  0  0  0  0  0  0  0
    6.9790    0.5190   -0.6270 C   0  0  0  0  0  0  0  0  0  0  0  0
    8.0480    0.9880   -1.3960 C   0  0  0  0  0  0  0  0  0  0  0  0
    9.2150    0.2450   -1.4150 C   0  0  0  0  0  0  0  0  0  0  0  0
    9.3800   -0.9110   -0.7390 N   0  0  0  0  0  0  0  0  0  0  0  0
    8.3250   -1.3500   -0.0190 C   0  0  0  0  0  0  0  0  0  0  0  0
    7.1130   -0.6820    0.0700 C   0  0  0  0  0  0  0  0  0  0  0  0
   -1.1350    1.8250    0.1490 N   0  0  0  0  0  0  0  0  0  0  0  0
   -2.4270    1.1990   -0.0230 C   0  0  0  0  0  0  0  0  0  0  0  0
   -3.5340    2.2170   -0.0370 C   0  0  0  0  0  0  0  0  0  0  0  0
   -3.9200    2.8320   -1.2360 C   0  0  0  0  0  0  0  0  0  0  0  0
   -4.9360    3.7900   -1.2460 C   0  0  0  0  0  0  0  0  0  0  0  0
   -5.5680    4.1490   -0.0570 C   0  0  0  0  0  0  0  0  0  0  0  0
   -5.1840    3.5530    1.1430 C   0  0  0  0  0  0  0  0  0  0  0  0
   -4.1700    2.5940    1.1550 C   0  0  0  0  0  0  0  0  0  0  0  0
    1.2980    2.6710   -0.4500 H   0  0  0  0  0  0  0  0  0  0  0  0
    1.1760    2.4550    1.3070 H   0  0  0  0  0  0  0  0  0  0  0  0
    2.4890    0.3210    1.1320 H   0  0  0  0  0  0  0  0  0  0  0  0
    2.6170    0.5420   -0.6200 H   0  0  0  0  0  0  0  0  0  0  0  0
    3.7600    2.6140   -0.2310 H   0  0  0  0  0  0  0  0  0  0  0  0
    5.1160    0.5820    1.2770 H   0  0  0  0  0  0  0  0  0  0  0  0
    7.9760    1.9100   -1.9630 H   0  0  0  0  0  0  0  0  0  0  0  0
   10.0760    0.5700   -1.9930 H   0  0  0  0  0  0  0  0  0  0  0  0
    8.4830   -2.2910    0.5000 H   0  0  0  0  0  0  0  0  0  0  0  0
    6.3110   -1.1210    0.6490 H   0  0  0  0  0  0  0  0  0  0  0  0
   -1.0930    2.8320    0.2610 H   0  0  0  0  0  0  0  0  0  0  0  0
   -2.4160    0.6260   -0.9580 H   0  0  0  0  0  0  0  0  0  0  0  0
   -2.5740    0.4760    0.7880 H   0  0  0  0  0  0  0  0  0  0  0  0
   -3.4300    2.5670   -2.1710 H   0  0  0  0  0  0  0  0  0  0  0  0
   -5.2340    4.2570   -2.1810 H   0  0  0  0  0  0  0  0  0  0  0  0
   -6.3590    4.8940   -0.0650 H   0  0  0  0  0  0  0  0  0  0  0  0
   -5.6760    3.8350    2.0710 H   0  0  0  0  0  0  0  0  0  0  0  0
   -3.8780    2.1410    2.1000 H   0  0  0  0  0  0  0  0  0  0  0  0
  1  2  2  0  0  0  0
  2  3  1  0  0  0  0
  2 15  1  0  0  0  0
  3  4  1  0  0  0  0
  3 23  1  0  0  0  0
  3 24  1  0  0  0  0
  4  5  1  0  0  0  0
  4 25  1  0  0  0  0
  4 26  1  0  0  0  0
  5  6  1  0  0  0  0
  5 27  1  0  0  0  0
  6  7  1  0  0  0  0
  6 28  1  0  0  0  0
  7  8  2  0  0  0  0
  7  9  1  0  0  0  0
  9 10  1  0  0  0  0
  9 14  2  0  0  0  0
 10 11  2  0  0  0  0
 10 29  1  0  0  0  0
 11 12  1  0  0  0  0
 11 30  1  0  0  0  0
 12 13  2  0  0  0  0
 13 14  1  0  0  0  0
 13 31  1  0  0  0  0
 14 32  1  0  0  0  0
 15 16  1  0  0  0  0
 15 33  1  0  0  0  0
 16 17  1  0  0  0  0
 16 34  1  0  0  0  0
 16 35  1  0  0  0  0
 17 18  1  0  0  0  0
 17 22  2  0  0  0  0
 18 19  2  0  0  0  0
 18 36  1  0  0  0  0
 19 20  1  0  0  0  0
 19 37  1  0  0  0  0
 20 21  2  0  0  0  0
 20 38  1  0  0  0  0
 21 22  1  0  0  0  0
 21 39  1  0  0  0  0
 22 40  1  0  0  0  0
M  END
>  <Index>
50

>  <Binary_characterization>
1

>  <LabelCompoundName>
nialamide

$$$$

  MOE2013           3D
CORINA 3.60 0026  08.12.2014
 24 25  0  0  0  0  0  0  0  0999 V2000
   -0.0470    1.4350    0.0240 C   0  0  0  0  0  0  0  0  0  0  0  0
   -0.0240   -0.0060   -0.0060 N   0  0  0  0  0  0  0  0  0  0  0  0
   -0.0160   -0.8350    1.0840 C   0  0  0  0  0  0  0  0  0  0  0  0
    0.0050   -2.1050    0.7310 N   0  0  0  0  0  0  0  0  0  0  0  0
    0.0110   -2.0770   -0.6320 C   0  0  0  0  0  0  0  0  0  0  0  0
    0.0320   -3.1730   -1.4670 N   0  0  0  0  0  0  0  0  0  0  0  0
    0.0500   -4.5120   -0.9040 C   0  0  0  0  0  0  0  0  0  0  0  0
    0.0360   -2.9830   -2.8570 C   0  0  0  0  0  0  0  0  0  0  0  0
    0.0530   -3.9350   -3.6410 O   0  0  0  0  0  0  0  0  0  0  0  0
    0.0180   -1.6410   -3.3150 N   0  0  0  0  0  0  0  0  0  0  0  0
    0.0230   -1.4050   -4.7480 C   0  0  0  0  0  0  0  0  0  0  0  0
   -0.0050   -0.4910   -2.5040 C   0  0  0  0  0  0  0  0  0  0  0  0
   -0.0210    0.6560   -2.9410 O   0  0  0  0  0  0  0  0  0  0  0  0
   -0.0060   -0.8010   -1.1160 C   0  0  0  0  0  0  0  0  0  0  0  0
    0.8490    1.8070   -0.4790 H   0  0  0  0  0  0  0  0  0  0  0  0
   -0.9490    1.7790   -0.4870 H   0  0  0  0  0  0  0  0  0  0  0  0
   -0.0570    1.7780    1.0610 H   0  0  0  0  0  0  0  0  0  0  0  0
   -0.0270   -0.4670    2.1020 H   0  0  0  0  0  0  0  0  0  0  0  0
   -0.8460   -4.6530   -0.2910 H   0  0  0  0  0  0  0  0  0  0  0  0
    0.0660   -5.2810   -1.6810 H   0  0  0  0  0  0  0  0  0  0  0  0
    0.9430   -4.6260   -0.2810 H   0  0  0  0  0  0  0  0  0  0  0  0
    0.0560   -2.3280   -5.3310 H   0  0  0  0  0  0  0  0  0  0  0  0
   -0.8800   -0.8460   -5.0160 H   0  0  0  0  0  0  0  0  0  0  0  0
    0.8920   -0.7900   -5.0030 H   0  0  0  0  0  0  0  0  0  0  0  0
  1  2  1  0  0  0  0
  1 15  1  0  0  0  0
  1 16  1  0  0  0  0
  1 17  1  0  0  0  0
  2  3  1  0  0  0  0
  2 14  1  0  0  0  0
  3  4  2  0  0  0  0
  3 18  1  0  0  0  0
  4  5  1  0  0  0  0
  5  6  1  0  0  0  0
  5 14  2  0  0  0  0
  6  7  1  0  0  0  0
  6  8  1  0  0  0  0
  7 19  1  0  0  0  0
  7 20  1  0  0  0  0
  7 21  1  0  0  0  0
  8  9  2  0  0  0  0
  8 10  1  0  0  0  0
 10 11  1  0  0  0  0
 10 12  1  0  0  0  0
 11 22  1  0  0  0  0
 11 23  1  0  0  0  0
 11 24  1  0  0  0  0
 12 13  2  0  0  0  0
 12 14  1  0  0  0  0
M  END
>  <Index>
51

>  <Binary_characterization>
0

>  <LabelCompoundName>
caffeine

$$$$

  MOE2013           3D
CORINA 3.60 0026  08.12.2014
 22 21  0  0  1  0  0  0  0  0999 V2000
   -0.1680    1.5060    0.0490 C   0  0  0  0  0  0  0  0  0  0  0  0
   -0.0440   -0.0090    0.0080 C   0  0  0  0  0  0  0  0  0  0  0  0
    0.7280   -0.4740   -1.2280 C   0  0  0  0  0  0  0  0  0  0  0  0
    0.8500   -2.0010   -1.2620 C   0  0  0  0  0  0  0  0  0  0  0  0
    1.5250   -2.5320   -2.5350 C   0  0  3  0  0  0  0  0  0  0  0  0
    2.9450   -2.1550   -2.6230 N   0  0  0  0  0  0  0  0  0  0  0  0
    1.4140   -4.0540   -2.5550 C   0  0  0  0  0  0  0  0  0  0  0  0
    0.2440   -4.4770   -3.0830 O   0  0  0  0  0  0  0  0  0  0  0  0
    2.2280   -4.8550   -2.1210 O   0  0  0  0  0  0  0  0  0  0  0  0
    0.8190    1.9800    0.0820 H   0  0  0  0  0  0  0  0  0  0  0  0
   -0.7000    1.8810   -0.8310 H   0  0  0  0  0  0  0  0  0  0  0  0
   -0.7230    1.8170    0.9400 H   0  0  0  0  0  0  0  0  0  0  0  0
    0.4640   -0.3530    0.9160 H   0  0  0  0  0  0  0  0  0  0  0  0
   -1.0470   -0.4510    0.0090 H   0  0  0  0  0  0  0  0  0  0  0  0
    0.2140   -0.1280   -2.1330 H   0  0  0  0  0  0  0  0  0  0  0  0
    1.7220   -0.0140   -1.2220 H   0  0  0  0  0  0  0  0  0  0  0  0
    1.4000   -2.3460   -0.3750 H   0  0  0  0  0  0  0  0  0  0  0  0
   -0.1540   -2.4380   -1.1810 H   0  0  0  0  0  0  0  0  0  0  0  0
    1.0220   -2.1430   -3.4280 H   0  0  0  0  0  0  0  0  0  0  0  0
    3.0560   -1.1530   -2.4910 H   0  0  0  0  0  0  0  0  0  0  0  0
    3.4590   -2.6100   -1.8660 H   0  0  0  0  0  0  0  0  0  0  0  0
    0.2870   -5.4550   -3.0350 H   0  0  0  0  0  0  0  0  0  0  0  0
  1  2  1  0  0  0  0
  1 10  1  0  0  0  0
  1 11  1  0  0  0  0
  1 12  1  0  0  0  0
  2  3  1  0  0  0  0
  2 13  1  0  0  0  0
  2 14  1  0  0  0  0
  3  4  1  0  0  0  0
  3 15  1  0  0  0  0
  3 16  1  0  0  0  0
  4  5  1  0  0  0  0
  4 17  1  0  0  0  0
  4 18  1  0  0  0  0
  5  6  1  0  0  0  0
  5  7  1  0  0  0  0
  5 19  1  0  0  0  0
  6 20  1  0  0  0  0
  6 21  1  0  0  0  0
  7  8  1  0  0  0  0
  7  9  2  0  0  0  0
  8 22  1  0  0  0  0
M  END
>  <Index>
52

>  <Binary_characterization>
0

>  <LabelCompoundName>
aminocaproic acid

$$$$
OC[C@H](O)[C@H]1OC(=O)C(=C1O)O
  MOE2013           3D
CORINA 3.60 0026  08.12.2014
 20 20  0  0  1  0  0  0  0  0999 V2000
   -0.0470    1.4180    0.3440 O   0  0  0  0  0  0  0  0  0  0  0  0
    0.0150    0.0170    0.0640 C   0  0  0  0  0  0  0  0  0  0  0  0
   -1.4050   -0.5390    0.1780 C   0  0  2  0  0  0  0  0  0  0  0  0
   -1.8860   -0.2110    1.4930 O   0  0  0  0  0  0  0  0  0  0  0  0
   -1.4440   -2.0540   -0.0650 C   0  0  1  0  0  0  0  0  0  0  0  0
   -0.6630   -2.7430    0.9350 O   0  0  0  0  0  0  0  0  0  0  0  0
   -1.4800   -3.5550    1.6670 C   0  0  0  0  0  0  0  0  0  0  0  0
   -1.1610   -4.2460    2.6190 O   0  0  0  0  0  0  0  0  0  0  0  0
   -2.8290   -3.5140    1.0950 C   0  0  0  0  0  0  0  0  0  0  0  0
   -2.7890   -2.6540    0.0860 C   0  0  0  0  0  0  0  0  0  0  0  0
   -3.8190   -2.3370   -0.7540 O   0  0  0  0  0  0  0  0  0  0  0  0
   -3.8930   -4.2520    1.5200 O   0  0  0  0  0  0  0  0  0  0  0  0
    0.8590    1.7650    0.2510 H   0  0  0  0  0  0  0  0  0  0  0  0
    0.4210   -0.1280   -0.9410 H   0  0  0  0  0  0  0  0  0  0  0  0
    0.6840   -0.4340    0.8030 H   0  0  0  0  0  0  0  0  0  0  0  0
   -2.0610   -0.0200   -0.5320 H   0  0  0  0  0  0  0  0  0  0  0  0
   -1.6110    0.7190    1.6260 H   0  0  0  0  0  0  0  0  0  0  0  0
   -1.0240   -2.2980   -1.0480 H   0  0  0  0  0  0  0  0  0  0  0  0
   -4.5940   -2.8410   -0.4380 H   0  0  0  0  0  0  0  0  0  0  0  0
   -3.5710   -4.7700    2.2850 H   0  0  0  0  0  0  0  0  0  0  0  0
  1  2  1  0  0  0  0
  1 13  1  0  0  0  0
  2  3  1  0  0  0  0
  2 14  1  0  0  0  0
  2 15  1  0  0  0  0
  3  4  1  0  0  0  0
  3  5  1  0  0  0  0
  3 16  1  0  0  0  0
  4 17  1  0  0  0  0
  5  6  1  0  0  0  0
  5 10  1  0  0  0  0
  5 18  1  0  0  0  0
  6  7  1  0  0  0  0
  7  8  2  0  0  0  0
  7  9  1  0  0  0  0
  9 10  2  0  0  0  0
  9 12  1  0  0  0  0
 10 11  1  0  0  0  0
 11 19  1  0  0  0  0
 12 20  1  0  0  0  0
M  END
>  <Index>
53

>  <Binary_characterization>
0

>  <LabelCompoundName>
vitamin c

$$$$

  MOE2013           3D
CORINA 3.60 0026  08.12.2014
 40 44  0  0  1  0  0  0  0  0999 V2000
    0.1670    1.4090   -0.4170 C   0  0  0  0  0  0  0  0  0  0  0  0
   -0.0020   -0.0200   -0.1690 N   0  0  3  0  0  0  0  0  0  0  0  0
    0.9690   -0.5090    0.8150 C   0  0  0  0  0  0  0  0  0  0  0  0
    0.8500   -2.0240    1.0430 C   0  0  0  0  0  0  0  0  0  0  0  0
   -0.6100   -2.4820    1.2380 C   0  0  2  0  0  0  0  0  0  0  0  0
   -0.7180   -3.9800    1.6010 C   0  0  1  0  0  0  0  0  0  0  0  0
   -0.6890   -4.0950    3.0770 O   0  0  0  0  0  0  0  0  0  0  0  0
   -1.0970   -2.8630    3.5170 C   0  0  0  0  0  0  0  0  0  0  0  0
   -1.5010   -2.5440    4.7930 C   0  0  0  0  0  0  0  0  0  0  0  0
   -1.4270   -3.4460    5.8080 O   0  0  0  0  0  0  0  0  0  0  0  0
   -2.0210   -1.2730    5.0320 C   0  0  0  0  0  0  0  0  0  0  0  0
   -2.1580   -0.3490    3.9760 C   0  0  0  0  0  0  0  0  0  0  0  0
   -1.7330   -0.6830    2.6870 C   0  0  0  0  0  0  0  0  0  0  0  0
   -1.9830    0.1750    1.4740 C   0  0  0  0  0  0  0  0  0  0  0  0
   -1.4060   -0.4020    0.1330 C   0  0  2  0  0  0  0  0  0  0  0  0
   -1.4690   -1.9640    0.0740 C   0  0  2  0  0  0  0  0  0  0  0  0
   -2.8590   -2.5520    0.0950 C   0  0  0  0  0  0  0  0  0  0  0  0
   -3.0820   -3.7940    0.5530 C   0  0  0  0  0  0  0  0  0  0  0  0
   -1.9820   -4.6910    1.0430 C   0  0  2  0  0  0  0  0  0  0  0  0
   -2.5320   -5.5950    2.0000 O   0  0  0  0  0  0  0  0  0  0  0  0
   -1.1520   -1.9270    2.5130 C   0  0  0  0  0  0  0  0  0  0  0  0
    1.1680    1.6070   -0.8180 H   0  0  0  0  0  0  0  0  0  0  0  0
   -0.5440    1.7610   -1.1720 H   0  0  0  0  0  0  0  0  0  0  0  0
    0.0440    2.0150    0.4860 H   0  0  0  0  0  0  0  0  0  0  0  0
    1.9870   -0.3040    0.4600 H   0  0  0  0  0  0  0  0  0  0  0  0
    0.8650    0.0230    1.7690 H   0  0  0  0  0  0  0  0  0  0  0  0
    1.2690   -2.5450    0.1720 H   0  0  0  0  0  0  0  0  0  0  0  0
    1.4730   -2.3030    1.9020 H   0  0  0  0  0  0  0  0  0  0  0  0
    0.1610   -4.5330    1.2460 H   0  0  0  0  0  0  0  0  0  0  0  0
   -0.9980   -4.2410    5.4400 H   0  0  0  0  0  0  0  0  0  0  0  0
   -2.3580   -1.0070    6.0310 H   0  0  0  0  0  0  0  0  0  0  0  0
   -2.6210    0.6160    4.1690 H   0  0  0  0  0  0  0  0  0  0  0  0
   -3.0730    0.2510    1.3540 H   0  0  0  0  0  0  0  0  0  0  0  0
   -1.6220    1.1910    1.6600 H   0  0  0  0  0  0  0  0  0  0  0  0
   -2.0260   -0.0120   -0.6850 H   0  0  0  0  0  0  0  0  0  0  0  0
   -1.0280   -2.2870   -0.8820 H   0  0  0  0  0  0  0  0  0  0  0  0
   -3.6820   -1.9710   -0.3110 H   0  0  0  0  0  0  0  0  0  0  0  0
   -4.0860   -4.2080    0.5160 H   0  0  0  0  0  0  0  0  0  0  0  0
   -1.6800   -5.3000    0.1820 H   0  0  0  0  0  0  0  0  0  0  0  0
   -2.2340   -5.2770    2.8730 H   0  0  0  0  0  0  0  0  0  0  0  0
  1  2  1  0  0  0  0
  1 22  1  0  0  0  0
  1 23  1  0  0  0  0
  1 24  1  0  0  0  0
  2  3  1  0  0  0  0
  2 15  1  0  0  0  0
  3  4  1  0  0  0  0
  3 25  1  0  0  0  0
  3 26  1  0  0  0  0
  4  5  1  0  0  0  0
  4 27  1  0  0  0  0
  4 28  1  0  0  0  0
  5  6  1  0  0  0  0
  5 16  1  0  0  0  0
  5 21  1  0  0  0  0
  6  7  1  0  0  0  0
  6 19  1  0  0  0  0
  6 29  1  0  0  0  0
  7  8  1  0  0  0  0
  8  9  1  0  0  0  0
  8 21  2  0  0  0  0
  9 10  1  0  0  0  0
  9 11  2  0  0  0  0
 10 30  1  0  0  0  0
 11 12  1  0  0  0  0
 11 31  1  0  0  0  0
 12 13  2  0  0  0  0
 12 32  1  0  0  0  0
 13 14  1  0  0  0  0
 13 21  1  0  0  0  0
 14 15  1  0  0  0  0
 14 33  1  0  0  0  0
 14 34  1  0  0  0  0
 15 16  1  0  0  0  0
 15 35  1  0  0  0  0
 16 17  1  0  0  0  0
 16 36  1  0  0  0  0
 17 18  2  0  0  0  0
 17 37  1  0  0  0  0
 18 19  1  0  0  0  0
 18 38  1  0  0  0  0
 19 20  1  0  0  0  0
 19 39  1  0  0  0  0
 20 40  1  0  0  0  0
M  END
>  <Index>
54

>  <Binary_characterization>
0

>  <LabelCompoundName>
morphine

$$$$

  MOE2013           3D
CORINA 3.60 0026  08.12.2014
 39 39  0  0  0  0  0  0  0  0999 V2000
    0.3470    1.3130    0.0000 O   0  0  0  0  0  0  0  0  0  0  0  0
    0.2330   -0.0570    0.3140 N   0  0  0  0  0  0  0  0  0  0  0  0
   -0.9330   -0.6680   -0.0710 C   0  0  0  0  0  0  0  0  0  0  0  0
   -1.8240   -0.0540   -0.6550 O   0  0  0  0  0  0  0  0  0  0  0  0
   -0.9950   -2.1350    0.2930 C   0  0  0  0  0  0  0  0  0  0  0  0
   -2.3040   -2.7810   -0.1500 C   0  0  0  0  0  0  0  0  0  0  0  0
   -2.3510   -4.2620    0.2270 C   0  0  0  0  0  0  0  0  0  0  0  0
   -3.6640   -4.9060   -0.2190 C   0  0  0  0  0  0  0  0  0  0  0  0
   -3.7110   -6.3860    0.1570 C   0  0  0  0  0  0  0  0  0  0  0  0
   -5.0200   -7.0340   -0.2870 C   0  0  0  0  0  0  0  0  0  0  0  0
   -5.0900   -8.5100    0.0760 C   0  0  0  0  0  0  0  0  0  0  0  0
   -4.1760   -9.0800    0.6600 O   0  0  0  0  0  0  0  0  0  0  0  0
   -6.2910   -9.0700   -0.3400 N   0  0  0  0  0  0  0  0  0  0  0  0
   -6.7140  -10.4080   -0.1800 C   0  0  0  0  0  0  0  0  0  0  0  0
   -5.9530  -11.3990    0.4450 C   0  0  0  0  0  0  0  0  0  0  0  0
   -6.4470  -12.7030    0.5630 C   0  0  0  0  0  0  0  0  0  0  0  0
   -7.7030  -13.0270    0.0570 C   0  0  0  0  0  0  0  0  0  0  0  0
   -8.4690  -12.0470   -0.5680 C   0  0  0  0  0  0  0  0  0  0  0  0
   -7.9770  -10.7450   -0.6860 C   0  0  0  0  0  0  0  0  0  0  0  0
   -0.5090    1.4870   -0.4490 H   0  0  0  0  0  0  0  0  0  0  0  0
    1.0100   -0.4930    0.7970 H   0  0  0  0  0  0  0  0  0  0  0  0
   -0.1450   -2.6410   -0.1800 H   0  0  0  0  0  0  0  0  0  0  0  0
   -0.8780   -2.2230    1.3800 H   0  0  0  0  0  0  0  0  0  0  0  0
   -3.1500   -2.2560    0.3130 H   0  0  0  0  0  0  0  0  0  0  0  0
   -2.4210   -2.6720   -1.2350 H   0  0  0  0  0  0  0  0  0  0  0  0
   -1.5080   -4.7860   -0.2390 H   0  0  0  0  0  0  0  0  0  0  0  0
   -2.2390   -4.3690    1.3130 H   0  0  0  0  0  0  0  0  0  0  0  0
   -4.5080   -4.3820    0.2470 H   0  0  0  0  0  0  0  0  0  0  0  0
   -3.7770   -4.7990   -1.3050 H   0  0  0  0  0  0  0  0  0  0  0  0
   -2.8650   -6.9110   -0.3050 H   0  0  0  0  0  0  0  0  0  0  0  0
   -3.5950   -6.4950    1.2420 H   0  0  0  0  0  0  0  0  0  0  0  0
   -5.8690   -6.5240    0.1850 H   0  0  0  0  0  0  0  0  0  0  0  0
   -5.1330   -6.9420   -1.3740 H   0  0  0  0  0  0  0  0  0  0  0  0
   -6.9430   -8.4560   -0.8130 H   0  0  0  0  0  0  0  0  0  0  0  0
   -4.9700  -11.1920    0.8540 H   0  0  0  0  0  0  0  0  0  0  0  0
   -5.8450  -13.4650    1.0520 H   0  0  0  0  0  0  0  0  0  0  0  0
   -8.0830  -14.0400    0.1500 H   0  0  0  0  0  0  0  0  0  0  0  0
   -9.4500  -12.2950   -0.9650 H   0  0  0  0  0  0  0  0  0  0  0  0
   -8.5970  -10.0000   -1.1790 H   0  0  0  0  0  0  0  0  0  0  0  0
  1  2  1  0  0  0  0
  1 20  1  0  0  0  0
  2  3  1  0  0  0  0
  2 21  1  0  0  0  0
  3  4  2  0  0  0  0
  3  5  1  0  0  0  0
  5  6  1  0  0  0  0
  5 22  1  0  0  0  0
  5 23  1  0  0  0  0
  6  7  1  0  0  0  0
  6 24  1  0  0  0  0
  6 25  1  0  0  0  0
  7  8  1  0  0  0  0
  7 26  1  0  0  0  0
  7 27  1  0  0  0  0
  8  9  1  0  0  0  0
  8 28  1  0  0  0  0
  8 29  1  0  0  0  0
  9 10  1  0  0  0  0
  9 30  1  0  0  0  0
  9 31  1  0  0  0  0
 10 11  1  0  0  0  0
 10 32  1  0  0  0  0
 10 33  1  0  0  0  0
 11 12  2  0  0  0  0
 11 13  1  0  0  0  0
 13 14  1  0  0  0  0
 13 34  1  0  0  0  0
 14 15  1  0  0  0  0
 14 19  2  0  0  0  0
 15 16  2  0  0  0  0
 15 35  1  0  0  0  0
 16 17  1  0  0  0  0
 16 36  1  0  0  0  0
 17 18  2  0  0  0  0
 17 37  1  0  0  0  0
 18 19  1  0  0  0  0
 18 38  1  0  0  0  0
 19 39  1  0  0  0  0
M  END
>  <Index>
55

>  <Binary_characterization>
0

>  <LabelCompoundName>
vorinostat

$$$$

  MOE2013           3D
CORINA 3.60 0026  08.12.2014
 19 18  0  0  0  0  0  0  0  0999 V2000
    0.2300    1.2750    0.4220 C   0  0  0  0  0  0  0  0  0  0  0  0
   -0.0490   -0.1410   -0.0510 C   0  0  0  0  0  0  0  0  0  0  0  0
    0.3760   -1.0820    0.9710 O   0  0  0  0  0  0  0  0  0  0  0  0
   -1.8440   -0.4900   -0.2430 P   0  0  0  0  0  0  0  0  0  0  0  0
   -1.9520   -1.9330    0.4630 O   0  0  0  0  0  0  0  0  0  0  0  0
   -2.6230    0.4590    0.7860 O   0  0  0  0  0  0  0  0  0  0  0  0
   -2.2520   -0.4100   -1.6860 O   0  0  0  0  0  0  0  0  0  0  0  0
    0.8380   -0.5900   -1.6080 P   0  0  0  0  0  0  0  0  0  0  0  0
   -0.1170   -0.0560   -2.7910 O   0  0  0  0  0  0  0  0  0  0  0  0
    2.0770    0.4320   -1.6840 O   0  0  0  0  0  0  0  0  0  0  0  0
    1.2320   -2.0270   -1.7190 O   0  0  0  0  0  0  0  0  0  0  0  0
    1.3000    1.4280    0.5980 H   0  0  0  0  0  0  0  0  0  0  0  0
   -0.1090    2.0050   -0.3190 H   0  0  0  0  0  0  0  0  0  0  0  0
   -0.2760    1.4800    1.3710 H   0  0  0  0  0  0  0  0  0  0  0  0
    1.3540   -1.0640    0.9870 H   0  0  0  0  0  0  0  0  0  0  0  0
   -1.1220   -2.1030    0.9810 H   0  0  0  0  0  0  0  0  0  0  0  0
   -3.5950    0.3540    0.7720 H   0  0  0  0  0  0  0  0  0  0  0  0
   -1.1050   -0.1750   -2.6210 H   0  0  0  0  0  0  0  0  0  0  0  0
    2.6520    0.2820   -2.4610 H   0  0  0  0  0  0  0  0  0  0  0  0
  1  2  1  0  0  0  0
  1 12  1  0  0  0  0
  1 13  1  0  0  0  0
  1 14  1  0  0  0  0
  2  3  1  0  0  0  0
  2  4  1  0  0  0  0
  2  8  1  0  0  0  0
  3 15  1  0  0  0  0
  4  5  1  0  0  0  0
  4  6  1  0  0  0  0
  4  7  2  0  0  0  0
  5 16  1  0  0  0  0
  6 17  1  0  0  0  0
  8  9  1  0  0  0  0
  8 10  1  0  0  0  0
  8 11  2  0  0  0  0
  9 18  1  0  0  0  0
 10 19  1  0  0  0  0
M  END
>  <Index>
56

>  <Binary_characterization>
0

>  <LabelCompoundName>
etidronic acid

$$$$

  MOE2013           3D
CORINA 3.60 0026  08.12.2014
 31 31  0  0  1  0  0  0  0  0999 V2000
   -0.3110    1.5790   -0.7160 C   0  0  0  0  0  0  0  0  0  0  0  0
   -0.4190    0.0710   -0.4050 C   0  0  2  0  0  0  0  0  0  0  0  0
    0.1690   -0.1910    1.0150 C   0  0  0  0  0  0  0  0  0  0  0  0
   -0.5530    0.5210    2.1390 C   0  0  0  0  0  0  0  0  0  0  0  0
   -1.8570    0.1510    2.4970 C   0  0  0  0  0  0  0  0  0  0  0  0
   -2.5190    0.8070    3.5370 C   0  0  0  0  0  0  0  0  0  0  0  0
   -1.8850    1.8350    4.2320 C   0  0  0  0  0  0  0  0  0  0  0  0
   -0.5870    2.2080    3.8870 C   0  0  0  0  0  0  0  0  0  0  0  0
    0.0770    1.5540    2.8470 C   0  0  0  0  0  0  0  0  0  0  0  0
    0.2540   -0.6820   -1.5050 N   0  0  3  0  0  0  0  0  0  0  0  0
    0.6880   -2.0300   -1.1200 C   0  0  0  0  0  0  0  0  0  0  0  0
   -0.6160   -0.7700   -2.7000 C   0  0  0  0  0  0  0  0  0  0  0  0
    0.1560   -1.0700   -3.9200 C   0  0  0  0  0  0  0  0  0  0  0  0
    0.7780   -1.3110   -4.9190 C   0  0  0  0  0  0  0  0  0  0  0  0
    0.7330    1.9100   -0.6990 H   0  0  0  0  0  0  0  0  0  0  0  0
   -0.7250    1.8400   -1.6940 H   0  0  0  0  0  0  0  0  0  0  0  0
   -0.8670    2.1760    0.0140 H   0  0  0  0  0  0  0  0  0  0  0  0
   -1.4810   -0.2090   -0.3840 H   0  0  0  0  0  0  0  0  0  0  0  0
    0.1210   -1.2590    1.2610 H   0  0  0  0  0  0  0  0  0  0  0  0
    1.2330    0.0790    1.0280 H   0  0  0  0  0  0  0  0  0  0  0  0
   -2.3650   -0.6540    1.9710 H   0  0  0  0  0  0  0  0  0  0  0  0
   -3.5300    0.5120    3.8070 H   0  0  0  0  0  0  0  0  0  0  0  0
   -2.4000    2.3440    5.0420 H   0  0  0  0  0  0  0  0  0  0  0  0
   -0.0900    3.0090    4.4280 H   0  0  0  0  0  0  0  0  0  0  0  0
    1.0900    1.8590    2.5920 H   0  0  0  0  0  0  0  0  0  0  0  0
   -0.1420   -2.6330   -0.7350 H   0  0  0  0  0  0  0  0  0  0  0  0
    1.1330   -2.5690   -1.9630 H   0  0  0  0  0  0  0  0  0  0  0  0
    1.4790   -1.9860   -0.3650 H   0  0  0  0  0  0  0  0  0  0  0  0
   -1.4020   -1.5220   -2.5520 H   0  0  0  0  0  0  0  0  0  0  0  0
   -1.1360    0.1760   -2.8850 H   0  0  0  0  0  0  0  0  0  0  0  0
    1.3330   -1.5230   -5.8020 H   0  0  0  0  0  0  0  0  0  0  0  0
  1  2  1  0  0  0  0
  1 15  1  0  0  0  0
  1 16  1  0  0  0  0
  1 17  1  0  0  0  0
  2  3  1  0  0  0  0
  2 10  1  0  0  0  0
  2 18  1  0  0  0  0
  3  4  1  0  0  0  0
  3 19  1  0  0  0  0
  3 20  1  0  0  0  0
  4  5  1  0  0  0  0
  4  9  2  0  0  0  0
  5  6  2  0  0  0  0
  5 21  1  0  0  0  0
  6  7  1  0  0  0  0
  6 22  1  0  0  0  0
  7  8  2  0  0  0  0
  7 23  1  0  0  0  0
  8  9  1  0  0  0  0
  8 24  1  0  0  0  0
  9 25  1  0  0  0  0
 10 11  1  0  0  0  0
 10 12  1  0  0  0  0
 11 26  1  0  0  0  0
 11 27  1  0  0  0  0
 11 28  1  0  0  0  0
 12 13  1  0  0  0  0
 12 29  1  0  0  0  0
 12 30  1  0  0  0  0
 13 14  3  0  0  0  0
 14 31  1  0  0  0  0
M  END
>  <Index>
57

>  <Binary_characterization>
0

>  <LabelCompoundName>
selegiline

$$$$

  MOE2013           3D
CORINA 3.60 0026  08.12.2014
 39 39  0  0  1  0  0  0  0  0999 V2000
   -0.1260    1.6340    0.0910 C   0  0  0  0  0  0  0  0  0  0  0  0
   -0.0650    0.1090    0.1220 C   0  0  0  0  0  0  0  0  0  0  0  0
   -1.4520   -0.5740    0.0090 C   0  0  2  0  0  0  0  0  0  0  0  0
   -1.3740   -2.1390    0.1150 C   0  0  1  0  0  0  0  0  0  0  0  0
   -0.6140   -2.5900    1.3740 C   0  0  0  0  0  0  0  0  0  0  0  0
   -2.8030   -2.7600    0.1090 C   0  0  0  0  0  0  0  0  0  0  0  0
   -2.8400   -4.2320    0.2050 N   0  0  0  0  0  0  0  0  0  0  0  0
   -4.2140   -4.6840    0.4450 C   0  0  0  0  0  0  0  0  0  0  0  0
   -2.3160   -4.8710   -1.0040 C   0  0  0  0  0  0  0  0  0  0  0  0
   -2.1620   -0.1380   -1.2710 C   0  0  0  0  0  0  0  0  0  0  0  0
   -1.6480   -0.4550   -2.5390 C   0  0  0  0  0  0  0  0  0  0  0  0
   -2.3130   -0.0520   -3.6990 C   0  0  0  0  0  0  0  0  0  0  0  0
   -3.4970    0.6750   -3.6070 C   0  0  0  0  0  0  0  0  0  0  0  0
   -4.0100    0.9950   -2.3560 C   0  0  0  0  0  0  0  0  0  0  0  0
   -5.1720    1.7100   -2.3100 O   0  0  0  0  0  0  0  0  0  0  0  0
   -3.3560    0.5980   -1.1900 C   0  0  0  0  0  0  0  0  0  0  0  0
    0.8670    2.0510    0.2840 H   0  0  0  0  0  0  0  0  0  0  0  0
   -0.4550    2.0080   -0.8830 H   0  0  0  0  0  0  0  0  0  0  0  0
   -0.8080    2.0150    0.8580 H   0  0  0  0  0  0  0  0  0  0  0  0
    0.6050   -0.2410   -0.6720 H   0  0  0  0  0  0  0  0  0  0  0  0
    0.4040   -0.1640    1.0740 H   0  0  0  0  0  0  0  0  0  0  0  0
   -2.0450   -0.2250    0.8670 H   0  0  0  0  0  0  0  0  0  0  0  0
   -0.8190   -2.5160   -0.7520 H   0  0  0  0  0  0  0  0  0  0  0  0
   -0.6250   -3.6790    1.4860 H   0  0  0  0  0  0  0  0  0  0  0  0
    0.4410   -2.3030    1.3270 H   0  0  0  0  0  0  0  0  0  0  0  0
   -1.0520   -2.1530    2.2770 H   0  0  0  0  0  0  0  0  0  0  0  0
   -3.3410   -2.3380    0.9690 H   0  0  0  0  0  0  0  0  0  0  0  0
   -3.3540   -2.4470   -0.7870 H   0  0  0  0  0  0  0  0  0  0  0  0
   -4.8900   -4.4020   -0.3710 H   0  0  0  0  0  0  0  0  0  0  0  0
   -4.2470   -5.7730    0.5610 H   0  0  0  0  0  0  0  0  0  0  0  0
   -4.6020   -4.2600    1.3780 H   0  0  0  0  0  0  0  0  0  0  0  0
   -1.2550   -4.6460   -1.1440 H   0  0  0  0  0  0  0  0  0  0  0  0
   -2.3830   -5.9620   -0.9210 H   0  0  0  0  0  0  0  0  0  0  0  0
   -2.8600   -4.5630   -1.9040 H   0  0  0  0  0  0  0  0  0  0  0  0
   -0.7230   -1.0190   -2.6350 H   0  0  0  0  0  0  0  0  0  0  0  0
   -1.9050   -0.3030   -4.6750 H   0  0  0  0  0  0  0  0  0  0  0  0
   -4.0170    0.9920   -4.5060 H   0  0  0  0  0  0  0  0  0  0  0  0
   -5.4040    1.8680   -1.3810 H   0  0  0  0  0  0  0  0  0  0  0  0
   -3.7660    0.8540   -0.2180 H   0  0  0  0  0  0  0  0  0  0  0  0
  1  2  1  0  0  0  0
  1 17  1  0  0  0  0
  1 18  1  0  0  0  0
  1 19  1  0  0  0  0
  2  3  1  0  0  0  0
  2 20  1  0  0  0  0
  2 21  1  0  0  0  0
  3  4  1  0  0  0  0
  3 10  1  0  0  0  0
  3 22  1  0  0  0  0
  4  5  1  0  0  0  0
  4  6  1  0  0  0  0
  4 23  1  0  0  0  0
  5 24  1  0  0  0  0
  5 25  1  0  0  0  0
  5 26  1  0  0  0  0
  6  7  1  0  0  0  0
  6 27  1  0  0  0  0
  6 28  1  0  0  0  0
  7  8  1  0  0  0  0
  7  9  1  0  0  0  0
  8 29  1  0  0  0  0
  8 30  1  0  0  0  0
  8 31  1  0  0  0  0
  9 32  1  0  0  0  0
  9 33  1  0  0  0  0
  9 34  1  0  0  0  0
 10 11  1  0  0  0  0
 10 16  2  0  0  0  0
 11 12  2  0  0  0  0
 11 35  1  0  0  0  0
 12 13  1  0  0  0  0
 12 36  1  0  0  0  0
 13 14  2  0  0  0  0
 13 37  1  0  0  0  0
 14 15  1  0  0  0  0
 14 16  1  0  0  0  0
 15 38  1  0  0  0  0
 16 39  1  0  0  0  0
M  END
>  <Index>
58

>  <Binary_characterization>
0

>  <LabelCompoundName>
tapentadol

$$$$

  MOE2013           3D
CORINA 3.60 0026  08.12.2014
 39 40  0  0  1  0  0  0  0  0999 V2000
   -0.2680    1.6390    0.1010 C   0  0  0  0  0  0  0  0  0  0  0  0
   -0.0520    0.1300   -0.0790 C   0  0  3  0  0  0  0  0  0  0  0  0
   -1.3940   -0.6240    0.1180 C   0  0  0  0  0  0  0  0  0  0  0  0
   -1.2300   -2.1250    0.2140 C   0  0  0  0  0  0  0  0  0  0  0  0
   -0.8820   -2.7250    1.4320 C   0  0  0  0  0  0  0  0  0  0  0  0
   -0.7080   -4.1080    1.5140 C   0  0  0  0  0  0  0  0  0  0  0  0
   -0.8760   -4.9020    0.3810 C   0  0  0  0  0  0  0  0  0  0  0  0
   -1.2180   -4.3150   -0.8350 C   0  0  0  0  0  0  0  0  0  0  0  0
   -1.3930   -2.9330   -0.9190 C   0  0  0  0  0  0  0  0  0  0  0  0
    0.6050   -0.2430   -1.3520 N   0  0  3  0  0  0  0  0  0  0  0  0
   -0.0010    0.3490   -2.5450 C   0  0  0  0  0  0  0  0  0  0  0  0
    2.0590   -0.0150   -1.3170 C   0  0  0  0  0  0  0  0  0  0  0  0
    2.8100   -0.8470   -2.3350 C   0  0  0  0  0  0  0  0  0  0  0  0
    3.6440   -0.2390   -3.2840 C   0  0  0  0  0  0  0  0  0  0  0  0
    4.3430   -1.0170   -4.2090 C   0  0  0  0  0  0  0  0  0  0  0  0
    4.2200   -2.4050   -4.1940 C   0  0  0  0  0  0  0  0  0  0  0  0
    3.3970   -3.0210   -3.2530 C   0  0  0  0  0  0  0  0  0  0  0  0
    2.6980   -2.2470   -2.3270 C   0  0  0  0  0  0  0  0  0  0  0  0
    0.6670    2.1940   -0.0250 H   0  0  0  0  0  0  0  0  0  0  0  0
   -1.0040    2.0350   -0.6050 H   0  0  0  0  0  0  0  0  0  0  0  0
   -0.6360    1.8510    1.1110 H   0  0  0  0  0  0  0  0  0  0  0  0
    0.5970   -0.1960    0.7460 H   0  0  0  0  0  0  0  0  0  0  0  0
   -1.8730   -0.2770    1.0450 H   0  0  0  0  0  0  0  0  0  0  0  0
   -2.1090   -0.3790   -0.6770 H   0  0  0  0  0  0  0  0  0  0  0  0
   -0.7430   -2.1190    2.3230 H   0  0  0  0  0  0  0  0  0  0  0  0
   -0.4390   -4.5650    2.4620 H   0  0  0  0  0  0  0  0  0  0  0  0
   -0.7390   -5.9780    0.4460 H   0  0  0  0  0  0  0  0  0  0  0  0
   -1.3440   -4.9320   -1.7210 H   0  0  0  0  0  0  0  0  0  0  0  0
   -1.6450   -2.4850   -1.8780 H   0  0  0  0  0  0  0  0  0  0  0  0
    0.1720    1.4290   -2.6100 H   0  0  0  0  0  0  0  0  0  0  0  0
    0.4010   -0.1090   -3.4560 H   0  0  0  0  0  0  0  0  0  0  0  0
   -1.0810    0.1730   -2.5780 H   0  0  0  0  0  0  0  0  0  0  0  0
    2.2890    1.0510   -1.4410 H   0  0  0  0  0  0  0  0  0  0  0  0
    2.4710   -0.3020   -0.3400 H   0  0  0  0  0  0  0  0  0  0  0  0
    3.7530    0.8420   -3.3110 H   0  0  0  0  0  0  0  0  0  0  0  0
    4.9850   -0.5380   -4.9430 H   0  0  0  0  0  0  0  0  0  0  0  0
    4.7650   -3.0070   -4.9160 H   0  0  0  0  0  0  0  0  0  0  0  0
    3.2980   -4.1030   -3.2390 H   0  0  0  0  0  0  0  0  0  0  0  0
    2.0530   -2.7340   -1.5970 H   0  0  0  0  0  0  0  0  0  0  0  0
  1  2  1  0  0  0  0
  1 19  1  0  0  0  0
  1 20  1  0  0  0  0
  1 21  1  0  0  0  0
  2  3  1  0  0  0  0
  2 10  1  0  0  0  0
  2 22  1  0  0  0  0
  3  4  1  0  0  0  0
  3 23  1  0  0  0  0
  3 24  1  0  0  0  0
  4  5  1  0  0  0  0
  4  9  2  0  0  0  0
  5  6  2  0  0  0  0
  5 25  1  0  0  0  0
  6  7  1  0  0  0  0
  6 26  1  0  0  0  0
  7  8  2  0  0  0  0
  7 27  1  0  0  0  0
  8  9  1  0  0  0  0
  8 28  1  0  0  0  0
  9 29  1  0  0  0  0
 10 11  1  0  0  0  0
 10 12  1  0  0  0  0
 11 30  1  0  0  0  0
 11 31  1  0  0  0  0
 11 32  1  0  0  0  0
 12 13  1  0  0  0  0
 12 33  1  0  0  0  0
 12 34  1  0  0  0  0
 13 14  1  0  0  0  0
 13 18  2  0  0  0  0
 14 15  2  0  0  0  0
 14 35  1  0  0  0  0
 15 16  1  0  0  0  0
 15 36  1  0  0  0  0
 16 17  2  0  0  0  0
 16 37  1  0  0  0  0
 17 18  1  0  0  0  0
 17 38  1  0  0  0  0
 18 39  1  0  0  0  0
M  END
>  <Index>
59

>  <Binary_characterization>
0

>  <LabelCompoundName>
benzphetamine

$$$$

  MOE2013           3D
CORINA 3.60 0026  08.12.2014
 11 11  0  0  0  0  0  0  0  0999 V2000
    0.1040    1.3840    0.3400 C   0  0  0  0  0  0  0  0  0  0  0  0
    0.1380    0.0500   -0.3010 C   0  0  0  0  0  0  0  0  0  0  0  0
    1.0310   -0.8810   -0.2050 N   0  0  0  0  0  0  0  0  0  0  0  0
    2.0800   -0.6050    0.6700 N   0  0  0  0  0  0  0  0  0  0  0  0
    2.9460    0.2810    0.5260 N   0  0  0  0  0  0  0  0  0  0  0  0
    2.9670    1.1990   -0.5170 N   0  0  0  0  0  0  0  0  0  0  0  0
    2.1510    2.1230   -0.7290 N   0  0  0  0  0  0  0  0  0  0  0  0
    1.0740    2.2780    0.1050 C   0  0  0  0  0  0  0  0  0  0  0  0
   -0.7520    1.6150    0.9620 H   0  0  0  0  0  0  0  0  0  0  0  0
   -0.7430   -0.1640   -0.9290 H   0  0  0  0  0  0  0  0  0  0  0  0
    0.9990    3.2630    0.5580 H   0  0  0  0  0  0  0  0  0  0  0  0
  1  2  1  0  0  0  0
  1  8  2  0  0  0  0
  1  9  1  0  0  0  0
  2  3  2  0  0  0  0
  2 10  1  0  0  0  0
  3  4  1  0  0  0  0
  4  5  2  0  0  0  0
  5  6  1  0  0  0  0
  6  7  2  0  0  0  0
  7  8  1  0  0  0  0
  8 11  1  0  0  0  0
M  END
>  <Index>
60

>  <Binary_characterization>
0

>  <LabelCompoundName>
pentazocine

$$$$

  MOE2013           3D
CORINA 3.60 0026  08.12.2014
 20 20  0  0  0  0  0  0  0  0999 V2000
    0.4700    0.0570    0.1370 O   0  0  0  0  0  0  0  0  0  0  0  0
    0.0980    1.4510    0.0230 S   0  0  0  0  0  0  0  0  0  0  0  0
    1.0770    2.5020   -0.1580 O   0  0  0  0  0  0  0  0  0  0  0  0
   -0.8990    1.5870   -1.2460 O   0  0  0  0  0  0  0  0  0  0  0  0
   -0.8800    1.8580    1.4430 C   0  0  0  0  0  0  0  0  0  0  0  0
   -2.2450    2.1230    1.2670 C   0  0  0  0  0  0  0  0  0  0  0  0
   -3.0330    2.4630    2.3650 C   0  0  0  0  0  0  0  0  0  0  0  0
   -2.4630    2.5370    3.6340 C   0  0  0  0  0  0  0  0  0  0  0  0
   -1.1030    2.2680    3.8080 C   0  0  0  0  0  0  0  0  0  0  0  0
   -0.2880    1.9280    2.7160 C   0  0  0  0  0  0  0  0  0  0  0  0
    1.1280    1.6220    2.9600 C   0  0  0  0  0  0  0  0  0  0  0  0
    1.9690    2.4890    3.5370 C   0  0  0  0  0  0  0  0  0  0  0  0
   -0.5390    2.2610   -1.8640 H   0  0  0  0  0  0  0  0  0  0  0  0
   -2.7110    2.0660    0.2870 H   0  0  0  0  0  0  0  0  0  0  0  0
   -4.0920    2.6680    2.2330 H   0  0  0  0  0  0  0  0  0  0  0  0
   -3.0780    2.7970    4.4910 H   0  0  0  0  0  0  0  0  0  0  0  0
   -0.6850    2.3170    4.8120 H   0  0  0  0  0  0  0  0  0  0  0  0
    1.4860    0.6480    2.6370 H   0  0  0  0  0  0  0  0  0  0  0  0
    1.6540    3.4770    3.8560 H   0  0  0  0  0  0  0  0  0  0  0  0
    3.0110    2.2240    3.6890 H   0  0  0  0  0  0  0  0  0  0  0  0
  1  2  2  0  0  0  0
  2  3  2  0  0  0  0
  2  4  1  0  0  0  0
  2  5  1  0  0  0  0
  4 13  1  0  0  0  0
  5  6  1  0  0  0  0
  5 10  2  0  0  0  0
  6  7  2  0  0  0  0
  6 14  1  0  0  0  0
  7  8  1  0  0  0  0
  7 15  1  0  0  0  0
  8  9  2  0  0  0  0
  8 16  1  0  0  0  0
  9 10  1  0  0  0  0
  9 17  1  0  0  0  0
 10 11  1  0  0  0  0
 11 12  2  3  0  0  0
 11 18  1  0  0  0  0
 12 19  1  0  0  0  0
 12 20  1  0  0  0  0
M  END
>  <Index>
61

>  <Binary_characterization>
0

>  <LabelCompoundName>
Sodium polystyrene sulfonate

$$$$

  MOE2013           3D
CORINA 3.60 0026  08.12.2014
 45 46  0  0  1  0  0  0  0  0999 V2000
   -1.1040    1.8890    0.5510 O   0  0  0  0  0  0  0  0  0  0  0  0
   -0.6390    0.5690    0.2550 C   0  0  0  0  0  0  0  0  0  0  0  0
   -1.8420   -0.3600    0.0820 C   0  0  1  0  0  0  0  0  0  0  0  0
   -2.4750   -0.0080   -1.1600 O   0  0  0  0  0  0  0  0  0  0  0  0
   -3.6740   -0.7320   -1.4040 C   0  0  1  0  0  0  0  0  0  0  0  0
   -4.2970   -0.3220   -2.6290 O   0  0  0  0  0  0  0  0  0  0  0  0
   -4.3630    1.0980   -2.7980 C   0  0  2  0  0  0  0  0  0  0  0  0
   -5.3500    1.8070   -1.8570 C   0  0  1  0  0  0  0  0  0  0  0  0
   -4.6590    2.5140   -0.6870 C   0  0  0  0  0  0  0  0  0  0  0  0
   -5.6380    2.9390    0.2620 O   0  0  0  0  0  0  0  0  0  0  0  0
   -6.0410    2.8100   -2.6450 O   0  0  0  0  0  0  0  0  0  0  0  0
   -5.4500    2.8330   -3.9450 C   0  0  2  0  0  0  0  0  0  0  0  0
   -4.3270    3.7250   -3.9420 O   0  0  0  0  0  0  0  0  0  0  0  0
   -6.4370    3.3310   -5.0000 C   0  0  0  0  0  0  0  0  0  0  0  0
   -6.5210    4.7590   -4.8670 O   0  0  0  0  0  0  0  0  0  0  0  0
   -4.9510    1.4150   -4.1690 C   0  0  1  0  0  0  0  0  0  0  0  0
   -3.9770    1.3560   -5.2070 O   0  0  0  0  0  0  0  0  0  0  0  0
   -3.3530   -2.2280   -1.5310 C   0  0  2  0  0  0  0  0  0  0  0  0
   -4.5420   -3.0090   -1.7060 O   0  0  0  0  0  0  0  0  0  0  0  0
   -2.6380   -2.7200   -0.2720 C   0  0  1  0  0  0  0  0  0  0  0  0
   -2.1770   -4.0620   -0.4850 O   0  0  0  0  0  0  0  0  0  0  0  0
   -1.4350   -1.8390    0.0690 C   0  0  1  0  0  0  0  0  0  0  0  0
   -0.4150   -2.0740   -0.9090 O   0  0  0  0  0  0  0  0  0  0  0  0
   -0.3310    2.4770    0.5000 H   0  0  0  0  0  0  0  0  0  0  0  0
   -0.0450    0.6240   -0.6640 H   0  0  0  0  0  0  0  0  0  0  0  0
   -0.0050    0.2460    1.0850 H   0  0  0  0  0  0  0  0  0  0  0  0
   -2.5610   -0.1730    0.8900 H   0  0  0  0  0  0  0  0  0  0  0  0
   -4.3960   -0.5640   -0.5950 H   0  0  0  0  0  0  0  0  0  0  0  0
   -3.3520    1.5210   -2.7390 H   0  0  0  0  0  0  0  0  0  0  0  0
   -6.1150    1.1180   -1.4810 H   0  0  0  0  0  0  0  0  0  0  0  0
   -3.9720    1.8510   -0.1600 H   0  0  0  0  0  0  0  0  0  0  0  0
   -4.1180    3.4020   -1.0300 H   0  0  0  0  0  0  0  0  0  0  0  0
   -5.1780    3.5030    0.9070 H   0  0  0  0  0  0  0  0  0  0  0  0
   -4.7550    4.5950   -4.1060 H   0  0  0  0  0  0  0  0  0  0  0  0
   -6.0790    3.1250   -6.0130 H   0  0  0  0  0  0  0  0  0  0  0  0
   -7.4340    2.9020   -4.8560 H   0  0  0  0  0  0  0  0  0  0  0  0
   -7.2530    5.0510   -5.4390 H   0  0  0  0  0  0  0  0  0  0  0  0
   -5.7640    0.7200   -4.4100 H   0  0  0  0  0  0  0  0  0  0  0  0
   -3.3980    2.1340   -5.0690 H   0  0  0  0  0  0  0  0  0  0  0  0
   -2.7300   -2.4120   -2.4160 H   0  0  0  0  0  0  0  0  0  0  0  0
   -5.0160   -2.5990   -2.4560 H   0  0  0  0  0  0  0  0  0  0  0  0
   -3.3380   -2.7470    0.5720 H   0  0  0  0  0  0  0  0  0  0  0  0
   -2.9480   -4.5380   -0.8540 H   0  0  0  0  0  0  0  0  0  0  0  0
   -1.0120   -2.1350    1.0360 H   0  0  0  0  0  0  0  0  0  0  0  0
   -0.4140   -3.0460   -1.0360 H   0  0  0  0  0  0  0  0  0  0  0  0
  1  2  1  0  0  0  0
  1 24  1  0  0  0  0
  2  3  1  0  0  0  0
  2 25  1  0  0  0  0
  2 26  1  0  0  0  0
  3  4  1  0  0  0  0
  3 22  1  0  0  0  0
  3 27  1  0  0  0  0
  4  5  1  0  0  0  0
  5  6  1  0  0  0  0
  5 18  1  0  0  0  0
  5 28  1  0  0  0  0
  6  7  1  0  0  0  0
  7  8  1  0  0  0  0
  7 16  1  0  0  0  0
  7 29  1  0  0  0  0
  8  9  1  0  0  0  0
  8 11  1  0  0  0  0
  8 30  1  0  0  0  0
  9 10  1  0  0  0  0
  9 31  1  0  0  0  0
  9 32  1  0  0  0  0
 10 33  1  0  0  0  0
 11 12  1  0  0  0  0
 12 13  1  0  0  0  0
 12 14  1  0  0  0  0
 12 16  1  0  0  0  0
 13 34  1  0  0  0  0
 14 15  1  0  0  0  0
 14 35  1  0  0  0  0
 14 36  1  0  0  0  0
 15 37  1  0  0  0  0
 16 17  1  0  0  0  0
 16 38  1  0  0  0  0
 17 39  1  0  0  0  0
 18 19  1  0  0  0  0
 18 20  1  0  0  0  0
 18 40  1  0  0  0  0
 19 41  1  0  0  0  0
 20 21  1  0  0  0  0
 20 22  1  0  0  0  0
 20 42  1  0  0  0  0
 21 43  1  0  0  0  0
 22 23  1  0  0  0  0
 22 44  1  0  0  0  0
 23 45  1  0  0  0  0
M  END
>  <Index>
62

>  <Binary_characterization>
0

>  <LabelCompoundName>
lactulose

$$$$

  MOE2013           3D
CORINA 3.60 0026  08.12.2014
 74 76  0  0  1  0  0  0  0  0999 V2000
   -0.6780    1.0270   -0.3100 C   0  0  0  0  0  0  0  0  0  0  0  0
   -0.2880   -0.4480   -0.4440 C   0  0  2  0  0  0  0  0  0  0  0  0
   -1.5390   -1.3510   -0.2640 C   0  0  0  0  0  0  0  0  0  0  0  0
   -2.6050   -1.1690   -1.3540 C   0  0  0  0  0  0  0  0  0  0  0  0
   -3.7200   -2.2170   -1.2140 C   0  0  0  0  0  0  0  0  0  0  0  0
   -4.8850   -2.0470   -2.2120 C   0  0  0  0  0  0  0  0  0  0  0  0
   -4.4260   -2.1510   -3.6670 C   0  0  0  0  0  0  0  0  0  0  0  0
   -5.9650   -3.0980   -1.9350 C   0  0  0  0  0  0  0  0  0  0  0  0
   -5.4720   -0.7560   -2.0390 O   0  0  0  0  0  0  0  0  0  0  0  0
    0.8240   -0.8600    0.5690 C   0  0  1  0  0  0  0  0  0  0  0  0
    1.2550   -2.3450    0.3830 C   0  0  0  0  0  0  0  0  0  0  0  0
    2.7440   -2.4390    0.7320 C   0  0  0  0  0  0  0  0  0  0  0  0
    3.0550   -1.0980    1.3900 C   0  0  1  0  0  0  0  0  0  0  0  0
    4.4810   -0.6140    1.5740 C   0  0  0  0  0  0  0  0  0  0  0  0
    4.5100    0.7170    2.3040 C   0  0  0  0  0  0  0  0  0  0  0  0
    3.5980    1.7610    1.6470 C   0  0  0  0  0  0  0  0  0  0  0  0
    2.1780    1.2390    1.3720 C   0  0  0  0  0  0  0  0  0  0  0  0
    2.1840   -0.0910    0.5830 C   0  0  2  0  0  0  0  0  0  0  0  0
    2.7170    0.1400   -0.8520 C   0  0  0  0  0  0  0  0  0  0  0  0
    5.5550   -1.3110    1.1510 C   0  0  0  0  0  0  0  0  0  0  0  0
    6.9490   -0.9320    1.2760 C   0  0  0  0  0  0  0  0  0  0  0  0
    8.0210   -1.6570    0.8950 C   0  0  0  0  0  0  0  0  0  0  0  0
    9.4210   -1.0890    0.9930 C   0  0  0  0  0  0  0  0  0  0  0  0
   10.1590   -1.1580   -0.3520 C   0  0  1  0  0  0  0  0  0  0  0  0
   11.5170   -0.7560   -0.1750 O   0  0  0  0  0  0  0  0  0  0  0  0
   10.1480   -2.5800   -0.9190 C   0  0  0  0  0  0  0  0  0  0  0  0
    8.7270   -3.1350   -1.0090 C   0  0  2  0  0  0  0  0  0  0  0  0
    8.0170   -2.4220   -2.0210 O   0  0  0  0  0  0  0  0  0  0  0  0
    7.9970   -2.9990    0.3110 C   0  0  0  0  0  0  0  0  0  0  0  0
    7.4510   -4.0520    0.9420 C   0  0  0  0  0  0  0  0  0  0  0  0
    0.1380    1.6850   -0.6130 H   0  0  0  0  0  0  0  0  0  0  0  0
   -1.5170    1.2910   -0.9600 H   0  0  0  0  0  0  0  0  0  0  0  0
   -0.9610    1.2710    0.7200 H   0  0  0  0  0  0  0  0  0  0  0  0
    0.0910   -0.6040   -1.4630 H   0  0  0  0  0  0  0  0  0  0  0  0
   -1.2380   -2.4050   -0.2740 H   0  0  0  0  0  0  0  0  0  0  0  0
   -1.9870   -1.1640    0.7200 H   0  0  0  0  0  0  0  0  0  0  0  0
   -3.0450   -0.1690   -1.2870 H   0  0  0  0  0  0  0  0  0  0  0  0
   -2.1300   -1.2590   -2.3360 H   0  0  0  0  0  0  0  0  0  0  0  0
   -3.2880   -3.2210   -1.3200 H   0  0  0  0  0  0  0  0  0  0  0  0
   -4.1180   -2.1470   -0.1930 H   0  0  0  0  0  0  0  0  0  0  0  0
   -3.9070   -3.0950   -3.8600 H   0  0  0  0  0  0  0  0  0  0  0  0
   -5.2830   -2.0850   -4.3480 H   0  0  0  0  0  0  0  0  0  0  0  0
   -3.7650   -1.3220   -3.9400 H   0  0  0  0  0  0  0  0  0  0  0  0
   -6.3420   -3.0110   -0.9090 H   0  0  0  0  0  0  0  0  0  0  0  0
   -6.8290   -2.9520   -2.5930 H   0  0  0  0  0  0  0  0  0  0  0  0
   -5.5850   -4.1150   -2.0790 H   0  0  0  0  0  0  0  0  0  0  0  0
   -5.7890   -0.6910   -1.1220 H   0  0  0  0  0  0  0  0  0  0  0  0
    0.3870   -0.7780    1.5760 H   0  0  0  0  0  0  0  0  0  0  0  0
    0.6670   -2.9930    1.0440 H   0  0  0  0  0  0  0  0  0  0  0  0
    1.1010   -2.6940   -0.6440 H   0  0  0  0  0  0  0  0  0  0  0  0
    2.9480   -3.2810    1.4010 H   0  0  0  0  0  0  0  0  0  0  0  0
    3.3240   -2.5970   -0.1830 H   0  0  0  0  0  0  0  0  0  0  0  0
    2.6440   -1.1710    2.4110 H   0  0  0  0  0  0  0  0  0  0  0  0
    4.1730    0.5480    3.3350 H   0  0  0  0  0  0  0  0  0  0  0  0
    5.5140    1.1410    2.3800 H   0  0  0  0  0  0  0  0  0  0  0  0
    3.5350    2.6410    2.2980 H   0  0  0  0  0  0  0  0  0  0  0  0
    4.0530    2.1040    0.7110 H   0  0  0  0  0  0  0  0  0  0  0  0
    1.6650    1.0990    2.3320 H   0  0  0  0  0  0  0  0  0  0  0  0
    1.6290    2.0200    0.8400 H   0  0  0  0  0  0  0  0  0  0  0  0
    2.1500    0.9260   -1.3610 H   0  0  0  0  0  0  0  0  0  0  0  0
    3.7660    0.4480   -0.8620 H   0  0  0  0  0  0  0  0  0  0  0  0
    2.6440   -0.7590   -1.4720 H   0  0  0  0  0  0  0  0  0  0  0  0
    5.3820   -2.2580    0.6500 H   0  0  0  0  0  0  0  0  0  0  0  0
    7.1420    0.0540    1.6900 H   0  0  0  0  0  0  0  0  0  0  0  0
    9.4140   -0.0480    1.3410 H   0  0  0  0  0  0  0  0  0  0  0  0
    9.9860   -1.6430    1.7550 H   0  0  0  0  0  0  0  0  0  0  0  0
    9.6990   -0.4690   -1.0710 H   0  0  0  0  0  0  0  0  0  0  0  0
   11.5140    0.1800    0.0880 H   0  0  0  0  0  0  0  0  0  0  0  0
   10.6180   -2.5690   -1.9110 H   0  0  0  0  0  0  0  0  0  0  0  0
   10.7700   -3.2320   -0.2910 H   0  0  0  0  0  0  0  0  0  0  0  0
    8.7720   -4.1830   -1.3290 H   0  0  0  0  0  0  0  0  0  0  0  0
    7.0690   -2.5780   -1.8710 H   0  0  0  0  0  0  0  0  0  0  0  0
    6.9750   -3.9500    1.9130 H   0  0  0  0  0  0  0  0  0  0  0  0
    7.4750   -5.0480    0.5100 H   0  0  0  0  0  0  0  0  0  0  0  0
  1  2  1  0  0  0  0
  1 31  1  0  0  0  0
  1 32  1  0  0  0  0
  1 33  1  0  0  0  0
  2  3  1  0  0  0  0
  2 10  1  0  0  0  0
  2 34  1  0  0  0  0
  3  4  1  0  0  0  0
  3 35  1  0  0  0  0
  3 36  1  0  0  0  0
  4  5  1  0  0  0  0
  4 37  1  0  0  0  0
  4 38  1  0  0  0  0
  5  6  1  0  0  0  0
  5 39  1  0  0  0  0
  5 40  1  0  0  0  0
  6  7  1  0  0  0  0
  6  8  1  0  0  0  0
  6  9  1  0  0  0  0
  7 41  1  0  0  0  0
  7 42  1  0  0  0  0
  7 43  1  0  0  0  0
  8 44  1  0  0  0  0
  8 45  1  0  0  0  0
  8 46  1  0  0  0  0
  9 47  1  0  0  0  0
 10 11  1  0  0  0  0
 10 18  1  0  0  0  0
 10 48  1  0  0  0  0
 11 12  1  0  0  0  0
 11 49  1  0  0  0  0
 11 50  1  0  0  0  0
 12 13  1  0  0  0  0
 12 51  1  0  0  0  0
 12 52  1  0  0  0  0
 13 14  1  0  0  0  0
 13 18  1  0  0  0  0
 13 53  1  0  0  0  0
 14 15  1  0  0  0  0
 14 20  2  0  0  0  0
 15 16  1  0  0  0  0
 15 54  1  0  0  0  0
 15 55  1  0  0  0  0
 16 17  1  0  0  0  0
 16 56  1  0  0  0  0
 16 57  1  0  0  0  0
 17 18  1  0  0  0  0
 17 58  1  0  0  0  0
 17 59  1  0  0  0  0
 18 19  1  0  0  0  0
 19 60  1  0  0  0  0
 19 61  1  0  0  0  0
 19 62  1  0  0  0  0
 20 21  1  0  0  0  0
 20 63  1  0  0  0  0
 21 22  2  0  0  0  0
 21 64  1  0  0  0  0
 22 23  1  0  0  0  0
 22 29  1  0  0  0  0
 23 24  1  0  0  0  0
 23 65  1  0  0  0  0
 23 66  1  0  0  0  0
 24 25  1  0  0  0  0
 24 26  1  0  0  0  0
 24 67  1  0  0  0  0
 25 68  1  0  0  0  0
 26 27  1  0  0  0  0
 26 69  1  0  0  0  0
 26 70  1  0  0  0  0
 27 28  1  0  0  0  0
 27 29  1  0  0  0  0
 27 71  1  0  0  0  0
 28 72  1  0  0  0  0
 29 30  2  3  0  0  0
 30 73  1  0  0  0  0
 30 74  1  0  0  0  0
M  END
>  <Index>
63

>  <Binary_characterization>
0

>  <LabelCompoundName>
calcitriol

$$$$

  MOE2013           3D
CORINA 3.60 0026  08.12.2014
 64 66  0  0  1  0  0  0  0  0999 V2000
    6.7780   -7.7720   10.3600 C   0  0  0  0  0  0  0  0  0  0  0  0
    5.9500   -7.1850    9.3650 O   0  0  0  0  0  0  0  0  0  0  0  0
    6.4250   -6.0690    8.7210 C   0  0  0  0  0  0  0  0  0  0  0  0
    7.6890   -5.5060    8.9400 C   0  0  0  0  0  0  0  0  0  0  0  0
    8.0880   -4.3710    8.2320 C   0  0  0  0  0  0  0  0  0  0  0  0
    7.2280   -3.7910    7.3030 C   0  0  0  0  0  0  0  0  0  0  0  0
    5.9660   -4.3440    7.0750 C   0  0  0  0  0  0  0  0  0  0  0  0
    5.5570   -5.4840    7.7760 C   0  0  0  0  0  0  0  0  0  0  0  0
    4.3350   -6.0920    7.6210 O   0  0  0  0  0  0  0  0  0  0  0  0
    3.4880   -5.6220    6.5680 C   0  0  0  0  0  0  0  0  0  0  0  0
    2.2470   -6.5170    6.5180 C   0  0  3  0  0  0  0  0  0  0  0  0
    1.3690   -6.1920    7.6070 O   0  0  0  0  0  0  0  0  0  0  0  0
    1.4630   -6.3160    5.2090 C   0  0  0  0  0  0  0  0  0  0  0  0
    0.1640   -7.0230    5.2600 N   0  0  0  0  0  0  0  0  0  0  0  0
    0.3330   -8.4850    5.1230 C   0  0  0  0  0  0  0  0  0  0  0  0
   -1.0200   -9.2270    5.0980 C   0  0  0  0  0  0  0  0  0  0  0  0
   -1.9030   -8.7400    4.0250 N   0  0  0  0  0  0  0  0  0  0  0  0
   -2.0630   -7.2800    4.1490 C   0  0  0  0  0  0  0  0  0  0  0  0
   -0.7080   -6.5480    4.1650 C   0  0  0  0  0  0  0  0  0  0  0  0
   -3.2240   -9.3950    4.0350 C   0  0  0  0  0  0  0  0  0  0  0  0
   -3.1090  -10.8690    3.6330 C   0  0  0  0  0  0  0  0  0  0  0  0
   -2.8880  -11.1990    2.4710 O   0  0  0  0  0  0  0  0  0  0  0  0
   -3.2190  -11.7230    4.7210 N   0  0  0  0  0  0  0  0  0  0  0  0
   -3.3430  -13.1360    4.7250 C   0  0  0  0  0  0  0  0  0  0  0  0
   -3.9650  -13.8900    3.7040 C   0  0  0  0  0  0  0  0  0  0  0  0
   -4.6940  -13.3060    2.5250 C   0  0  0  0  0  0  0  0  0  0  0  0
   -3.9710  -15.2970    3.7960 C   0  0  0  0  0  0  0  0  0  0  0  0
   -3.4360  -15.9520    4.8990 C   0  0  0  0  0  0  0  0  0  0  0  0
   -2.8860  -15.2130    5.9370 C   0  0  0  0  0  0  0  0  0  0  0  0
   -2.8340  -13.8110    5.8680 C   0  0  0  0  0  0  0  0  0  0  0  0
   -2.1920  -13.0770    7.0190 C   0  0  0  0  0  0  0  0  0  0  0  0
    7.7080   -8.1520    9.9250 H   0  0  0  0  0  0  0  0  0  0  0  0
    6.9790   -7.0680   11.1740 H   0  0  0  0  0  0  0  0  0  0  0  0
    6.2380   -8.6240   10.7840 H   0  0  0  0  0  0  0  0  0  0  0  0
    8.3880   -5.9280    9.6540 H   0  0  0  0  0  0  0  0  0  0  0  0
    9.0700   -3.9390    8.4070 H   0  0  0  0  0  0  0  0  0  0  0  0
    7.5380   -2.9050    6.7550 H   0  0  0  0  0  0  0  0  0  0  0  0
    5.3250   -3.8570    6.3490 H   0  0  0  0  0  0  0  0  0  0  0  0
    3.1900   -4.5870    6.7730 H   0  0  0  0  0  0  0  0  0  0  0  0
    4.0250   -5.6900    5.6140 H   0  0  0  0  0  0  0  0  0  0  0  0
    2.5460   -7.5630    6.6470 H   0  0  0  0  0  0  0  0  0  0  0  0
    0.4930   -6.5210    7.3140 H   0  0  0  0  0  0  0  0  0  0  0  0
    1.2650   -5.2410    5.1070 H   0  0  0  0  0  0  0  0  0  0  0  0
    2.0610   -6.6240    4.3420 H   0  0  0  0  0  0  0  0  0  0  0  0
    0.8920   -8.7250    4.2090 H   0  0  0  0  0  0  0  0  0  0  0  0
    0.9050   -8.8800    5.9690 H   0  0  0  0  0  0  0  0  0  0  0  0
   -0.8060  -10.2920    4.9540 H   0  0  0  0  0  0  0  0  0  0  0  0
   -1.5080   -9.1200    6.0770 H   0  0  0  0  0  0  0  0  0  0  0  0
   -2.6430   -6.9010    3.2980 H   0  0  0  0  0  0  0  0  0  0  0  0
   -2.6210   -7.0290    5.0620 H   0  0  0  0  0  0  0  0  0  0  0  0
   -0.9040   -5.4760    4.2930 H   0  0  0  0  0  0  0  0  0  0  0  0
   -0.2130   -6.6760    3.1930 H   0  0  0  0  0  0  0  0  0  0  0  0
   -3.7190   -9.2910    5.0080 H   0  0  0  0  0  0  0  0  0  0  0  0
   -3.8830   -8.9330    3.2880 H   0  0  0  0  0  0  0  0  0  0  0  0
   -3.1540  -11.2900    5.6340 H   0  0  0  0  0  0  0  0  0  0  0  0
   -4.0220  -13.1990    1.6700 H   0  0  0  0  0  0  0  0  0  0  0  0
   -5.5170  -13.9630    2.2180 H   0  0  0  0  0  0  0  0  0  0  0  0
   -5.1650  -12.3500    2.7720 H   0  0  0  0  0  0  0  0  0  0  0  0
   -4.4260  -15.8930    3.0070 H   0  0  0  0  0  0  0  0  0  0  0  0
   -3.4620  -17.0370    4.9540 H   0  0  0  0  0  0  0  0  0  0  0  0
   -2.4830  -15.7380    6.8000 H   0  0  0  0  0  0  0  0  0  0  0  0
   -2.9310  -12.4500    7.5270 H   0  0  0  0  0  0  0  0  0  0  0  0
   -1.7830  -13.7690    7.7630 H   0  0  0  0  0  0  0  0  0  0  0  0
   -1.3620  -12.4580    6.6630 H   0  0  0  0  0  0  0  0  0  0  0  0
  1  2  1  0  0  0  0
  1 32  1  0  0  0  0
  1 33  1  0  0  0  0
  1 34  1  0  0  0  0
  2  3  1  0  0  0  0
  3  4  1  0  0  0  0
  3  8  2  0  0  0  0
  4  5  2  0  0  0  0
  4 35  1  0  0  0  0
  5  6  1  0  0  0  0
  5 36  1  0  0  0  0
  6  7  2  0  0  0  0
  6 37  1  0  0  0  0
  7  8  1  0  0  0  0
  7 38  1  0  0  0  0
  8  9  1  0  0  0  0
  9 10  1  0  0  0  0
 10 11  1  0  0  0  0
 10 39  1  0  0  0  0
 10 40  1  0  0  0  0
 11 12  1  0  0  0  0
 11 13  1  0  0  0  0
 11 41  1  0  0  0  0
 12 42  1  0  0  0  0
 13 14  1  0  0  0  0
 13 43  1  0  0  0  0
 13 44  1  0  0  0  0
 14 15  1  0  0  0  0
 14 19  1  0  0  0  0
 15 16  1  0  0  0  0
 15 45  1  0  0  0  0
 15 46  1  0  0  0  0
 16 17  1  0  0  0  0
 16 47  1  0  0  0  0
 16 48  1  0  0  0  0
 17 18  1  0  0  0  0
 17 20  1  0  0  0  0
 18 19  1  0  0  0  0
 18 49  1  0  0  0  0
 18 50  1  0  0  0  0
 19 51  1  0  0  0  0
 19 52  1  0  0  0  0
 20 21  1  0  0  0  0
 20 53  1  0  0  0  0
 20 54  1  0  0  0  0
 21 22  2  0  0  0  0
 21 23  1  0  0  0  0
 23 24  1  0  0  0  0
 23 55  1  0  0  0  0
 24 25  1  0  0  0  0
 24 30  2  0  0  0  0
 25 26  1  0  0  0  0
 25 27  2  0  0  0  0
 26 56  1  0  0  0  0
 26 57  1  0  0  0  0
 26 58  1  0  0  0  0
 27 28  1  0  0  0  0
 27 59  1  0  0  0  0
 28 29  2  0  0  0  0
 28 60  1  0  0  0  0
 29 30  1  0  0  0  0
 29 61  1  0  0  0  0
 30 31  1  0  0  0  0
 31 62  1  0  0  0  0
 31 63  1  0  0  0  0
 31 64  1  0  0  0  0
M  END
>  <Index>
64

>  <Binary_characterization>
0

>  <LabelCompoundName>
ranolazine

$$$$

  MOE2013           3D
CORINA 3.60 0026  08.12.2014
 63 65  0  0  1  0  0  0  0  0999 V2000
    0.0710    1.2990   -0.4930 C   0  0  0  0  0  0  0  0  0  0  0  0
    0.1580   -0.2320   -0.3220 C   0  0  1  0  0  0  0  0  0  0  0  0
    1.0030   -0.5540    0.9320 C   0  0  0  0  0  0  0  0  0  0  0  0
    0.3180   -0.1520    2.1690 N   0  0  3  0  0  0  0  0  0  0  0  0
   -0.9560   -0.8680    2.3100 C   0  0  0  0  0  0  0  0  0  0  0  0
   -1.8850   -0.6130    1.1170 C   0  0  0  0  0  0  0  0  0  0  0  0
   -1.2450   -0.9360   -0.2640 C   0  0  2  0  0  0  0  0  0  0  0  0
   -1.0730   -2.4790   -0.3630 C   0  0  0  0  0  0  0  0  0  0  0  0
   -2.1340   -0.5320   -1.4660 C   0  0  0  0  0  0  0  0  0  0  0  0
   -1.6570   -0.7000   -2.7840 C   0  0  0  0  0  0  0  0  0  0  0  0
   -2.4340   -0.3540   -3.8940 C   0  0  0  0  0  0  0  0  0  0  0  0
   -3.7090    0.1670   -3.7130 C   0  0  0  0  0  0  0  0  0  0  0  0
   -4.1980    0.3350   -2.4250 C   0  0  0  0  0  0  0  0  0  0  0  0
   -5.4570    0.8470   -2.2890 O   0  0  0  0  0  0  0  0  0  0  0  0
   -3.4300   -0.0090   -1.3100 C   0  0  0  0  0  0  0  0  0  0  0  0
    1.1540   -0.3570    3.3660 C   0  0  0  0  0  0  0  0  0  0  0  0
    2.2590    0.7070    3.5180 C   0  0  2  0  0  0  0  0  0  0  0  0
    3.1530    0.3670    4.7270 C   0  0  0  0  0  0  0  0  0  0  0  0
    4.3950    1.2250    4.7980 C   0  0  0  0  0  0  0  0  0  0  0  0
    4.4620    2.3060    5.6880 C   0  0  0  0  0  0  0  0  0  0  0  0
    5.5960    3.1180    5.7290 C   0  0  0  0  0  0  0  0  0  0  0  0
    6.6710    2.8580    4.8820 C   0  0  0  0  0  0  0  0  0  0  0  0
    6.6160    1.7850    3.9940 C   0  0  0  0  0  0  0  0  0  0  0  0
    5.4830    0.9710    3.9510 C   0  0  0  0  0  0  0  0  0  0  0  0
    1.6310    2.0790    3.7430 C   0  0  0  0  0  0  0  0  0  0  0  0
    0.7060    2.2730    4.5300 O   0  0  0  0  0  0  0  0  0  0  0  0
    2.2440    3.0920    3.0370 N   0  0  0  0  0  0  0  0  0  0  0  0
    1.8050    4.4700    3.1490 C   0  0  0  0  0  0  0  0  0  0  0  0
    2.7230    5.3640    2.3470 C   0  0  0  0  0  0  0  0  0  0  0  0
    2.4260    6.6710    2.4980 O   0  0  0  0  0  0  0  0  0  0  0  0
    3.6360    4.9990    1.6220 O   0  0  0  0  0  0  0  0  0  0  0  0
    1.0740    1.7400   -0.4960 H   0  0  0  0  0  0  0  0  0  0  0  0
   -0.3960    1.5730   -1.4440 H   0  0  0  0  0  0  0  0  0  0  0  0
   -0.4980    1.7770    0.3100 H   0  0  0  0  0  0  0  0  0  0  0  0
    0.7180   -0.6130   -1.1860 H   0  0  0  0  0  0  0  0  0  0  0  0
    1.2550   -1.6210    0.9570 H   0  0  0  0  0  0  0  0  0  0  0  0
    1.9560   -0.0230    0.8340 H   0  0  0  0  0  0  0  0  0  0  0  0
   -0.7910   -1.9430    2.4480 H   0  0  0  0  0  0  0  0  0  0  0  0
   -1.4770   -0.5150    3.2090 H   0  0  0  0  0  0  0  0  0  0  0  0
   -2.7990   -1.2030    1.2610 H   0  0  0  0  0  0  0  0  0  0  0  0
   -2.1900    0.4420    1.1540 H   0  0  0  0  0  0  0  0  0  0  0  0
   -0.5120   -2.9020    0.4750 H   0  0  0  0  0  0  0  0  0  0  0  0
   -2.0490   -2.9810   -0.3800 H   0  0  0  0  0  0  0  0  0  0  0  0
   -0.5400   -2.7730   -1.2740 H   0  0  0  0  0  0  0  0  0  0  0  0
   -0.6660   -1.1090   -2.9660 H   0  0  0  0  0  0  0  0  0  0  0  0
   -2.0410   -0.4940   -4.8980 H   0  0  0  0  0  0  0  0  0  0  0  0
   -4.3190    0.4380   -4.5690 H   0  0  0  0  0  0  0  0  0  0  0  0
   -5.6570    0.9360   -1.3430 H   0  0  0  0  0  0  0  0  0  0  0  0
   -3.8570    0.1330   -0.3240 H   0  0  0  0  0  0  0  0  0  0  0  0
    0.5230   -0.3170    4.2640 H   0  0  0  0  0  0  0  0  0  0  0  0
    1.5950   -1.3630    3.3470 H   0  0  0  0  0  0  0  0  0  0  0  0
    2.8790    0.7290    2.6150 H   0  0  0  0  0  0  0  0  0  0  0  0
    2.5870    0.4610    5.6630 H   0  0  0  0  0  0  0  0  0  0  0  0
    3.4710   -0.6830    4.6750 H   0  0  0  0  0  0  0  0  0  0  0  0
    3.6270    2.5270    6.3500 H   0  0  0  0  0  0  0  0  0  0  0  0
    5.6390    3.9550    6.4210 H   0  0  0  0  0  0  0  0  0  0  0  0
    7.5520    3.4920    4.9130 H   0  0  0  0  0  0  0  0  0  0  0  0
    7.4550    1.5830    3.3340 H   0  0  0  0  0  0  0  0  0  0  0  0
    5.4530    0.1400    3.2520 H   0  0  0  0  0  0  0  0  0  0  0  0
    3.0290    2.8930    2.4230 H   0  0  0  0  0  0  0  0  0  0  0  0
    0.7850    4.5410    2.7610 H   0  0  0  0  0  0  0  0  0  0  0  0
    1.8340    4.7580    4.2040 H   0  0  0  0  0  0  0  0  0  0  0  0
    3.0760    7.1540    1.9450 H   0  0  0  0  0  0  0  0  0  0  0  0
  1  2  1  0  0  0  0
  1 32  1  0  0  0  0
  1 33  1  0  0  0  0
  1 34  1  0  0  0  0
  2  3  1  0  0  0  0
  2  7  1  0  0  0  0
  2 35  1  0  0  0  0
  3  4  1  0  0  0  0
  3 36  1  0  0  0  0
  3 37  1  0  0  0  0
  4  5  1  0  0  0  0
  4 16  1  0  0  0  0
  5  6  1  0  0  0  0
  5 38  1  0  0  0  0
  5 39  1  0  0  0  0
  6  7  1  0  0  0  0
  6 40  1  0  0  0  0
  6 41  1  0  0  0  0
  7  8  1  0  0  0  0
  7  9  1  0  0  0  0
  8 42  1  0  0  0  0
  8 43  1  0  0  0  0
  8 44  1  0  0  0  0
  9 10  1  0  0  0  0
  9 15  2  0  0  0  0
 10 11  2  0  0  0  0
 10 45  1  0  0  0  0
 11 12  1  0  0  0  0
 11 46  1  0  0  0  0
 12 13  2  0  0  0  0
 12 47  1  0  0  0  0
 13 14  1  0  0  0  0
 13 15  1  0  0  0  0
 14 48  1  0  0  0  0
 15 49  1  0  0  0  0
 16 17  1  0  0  0  0
 16 50  1  0  0  0  0
 16 51  1  0  0  0  0
 17 18  1  0  0  0  0
 17 25  1  0  0  0  0
 17 52  1  0  0  0  0
 18 19  1  0  0  0  0
 18 53  1  0  0  0  0
 18 54  1  0  0  0  0
 19 20  1  0  0  0  0
 19 24  2  0  0  0  0
 20 21  2  0  0  0  0
 20 55  1  0  0  0  0
 21 22  1  0  0  0  0
 21 56  1  0  0  0  0
 22 23  2  0  0  0  0
 22 57  1  0  0  0  0
 23 24  1  0  0  0  0
 23 58  1  0  0  0  0
 24 59  1  0  0  0  0
 25 26  2  0  0  0  0
 25 27  1  0  0  0  0
 27 28  1  0  0  0  0
 27 60  1  0  0  0  0
 28 29  1  0  0  0  0
 28 61  1  0  0  0  0
 28 62  1  0  0  0  0
 29 30  1  0  0  0  0
 29 31  2  0  0  0  0
 30 63  1  0  0  0  0
M  END
>  <Index>
65

>  <Binary_characterization>
0

>  <LabelCompoundName>
alvimopan

$$$$

  MOE2013           3D
CORINA 3.60 0026  08.12.2014
 59 60  0  0  1  0  0  0  0  0999 V2000
   -0.0750    1.7590   -0.4240 C   0  0  0  0  0  0  0  0  0  0  0  0
   -0.0320    0.2450   -0.2980 C   0  0  0  0  0  0  0  0  0  0  0  0
   -1.4340   -0.3450   -0.1500 C   0  0  0  0  0  0  0  0  0  0  0  0
   -1.3860   -1.8720   -0.0230 C   0  0  0  0  0  0  0  0  0  0  0  0
   -2.7850   -2.4680    0.1300 C   0  0  0  0  0  0  0  0  0  0  0  0
   -3.3720   -1.9290    1.2360 F   0  0  0  0  0  0  0  0  0  0  0  0
   -3.5440   -2.0690   -0.9300 F   0  0  0  0  0  0  0  0  0  0  0  0
   -2.8180   -4.0230    0.2340 C   0  0  1  0  0  0  0  0  0  0  0  0
   -2.1440   -4.4780    1.4130 O   0  0  0  0  0  0  0  0  0  0  0  0
   -4.2900   -4.4970    0.3310 C   0  0  0  0  0  0  0  0  0  0  0  0
   -4.4320   -6.0190    0.1950 C   0  0  0  0  0  0  0  0  0  0  0  0
   -3.6890   -6.4510   -1.0590 C   0  0  1  0  0  0  0  0  0  0  0  0
   -2.2340   -6.0070   -0.9510 C   0  0  1  0  0  0  0  0  0  0  0  0
   -1.5950   -6.6050   -2.1930 C   0  0  0  0  0  0  0  0  0  0  0  0
   -2.3710   -7.8970   -2.3230 C   0  0  0  0  0  0  0  0  0  0  0  0
   -2.0380   -8.8060   -3.0750 O   0  0  0  0  0  0  0  0  0  0  0  0
   -3.6090   -7.9380   -1.4300 C   0  0  1  0  0  0  0  0  0  0  0  0
   -3.4300   -8.8980   -0.2500 C   0  0  0  0  0  0  0  0  0  0  0  0
   -3.4810  -10.3700   -0.6780 C   0  0  0  0  0  0  0  0  0  0  0  0
   -3.3910  -11.3060    0.5300 C   0  0  0  0  0  0  0  0  0  0  0  0
   -3.4190  -12.7720    0.0960 C   0  0  0  0  0  0  0  0  0  0  0  0
   -3.3230  -13.7130    1.2960 C   0  0  0  0  0  0  0  0  0  0  0  0
   -3.3390  -15.1760    0.8550 C   0  0  0  0  0  0  0  0  0  0  0  0
   -3.2420  -16.1130    2.0280 C   0  0  0  0  0  0  0  0  0  0  0  0
   -3.2160  -17.4020    1.6300 O   0  0  0  0  0  0  0  0  0  0  0  0
   -3.1930  -15.8210    3.2100 O   0  0  0  0  0  0  0  0  0  0  0  0
   -2.1600   -4.5890   -0.9180 O   0  0  0  0  0  0  0  0  0  0  0  0
    0.9380    2.1600   -0.5300 H   0  0  0  0  0  0  0  0  0  0  0  0
   -0.6530    2.0630   -1.3020 H   0  0  0  0  0  0  0  0  0  0  0  0
   -0.5300    2.2140    0.4620 H   0  0  0  0  0  0  0  0  0  0  0  0
    0.4570   -0.1760   -1.1850 H   0  0  0  0  0  0  0  0  0  0  0  0
    0.5800   -0.0270    0.5700 H   0  0  0  0  0  0  0  0  0  0  0  0
   -1.9200    0.0830    0.7350 H   0  0  0  0  0  0  0  0  0  0  0  0
   -2.0420   -0.0660   -1.0190 H   0  0  0  0  0  0  0  0  0  0  0  0
   -0.9010   -2.2850   -0.9150 H   0  0  0  0  0  0  0  0  0  0  0  0
   -0.7720   -2.1290    0.8460 H   0  0  0  0  0  0  0  0  0  0  0  0
   -1.2340   -4.1430    1.3720 H   0  0  0  0  0  0  0  0  0  0  0  0
   -4.7300   -4.1840    1.2860 H   0  0  0  0  0  0  0  0  0  0  0  0
   -4.8780   -4.0360   -0.4720 H   0  0  0  0  0  0  0  0  0  0  0  0
   -4.0180   -6.5010    1.0880 H   0  0  0  0  0  0  0  0  0  0  0  0
   -5.4900   -6.2950    0.1320 H   0  0  0  0  0  0  0  0  0  0  0  0
   -4.1530   -5.9200   -1.9060 H   0  0  0  0  0  0  0  0  0  0  0  0
   -1.7440   -6.4250   -0.0620 H   0  0  0  0  0  0  0  0  0  0  0  0
   -1.7470   -5.9830   -3.0800 H   0  0  0  0  0  0  0  0  0  0  0  0
   -0.5300   -6.7970   -2.0450 H   0  0  0  0  0  0  0  0  0  0  0  0
   -4.4840   -8.2110   -2.0300 H   0  0  0  0  0  0  0  0  0  0  0  0
   -2.4780   -8.7090    0.2610 H   0  0  0  0  0  0  0  0  0  0  0  0
   -4.2300   -8.7300    0.4800 H   0  0  0  0  0  0  0  0  0  0  0  0
   -4.4140  -10.5630   -1.2210 H   0  0  0  0  0  0  0  0  0  0  0  0
   -2.6550  -10.5930   -1.3610 H   0  0  0  0  0  0  0  0  0  0  0  0
   -2.4650  -11.1040    1.0830 H   0  0  0  0  0  0  0  0  0  0  0  0
   -4.2260  -11.1080    1.2130 H   0  0  0  0  0  0  0  0  0  0  0  0
   -4.3450  -12.9740   -0.4560 H   0  0  0  0  0  0  0  0  0  0  0  0
   -2.5850  -12.9670   -0.5900 H   0  0  0  0  0  0  0  0  0  0  0  0
   -2.4030  -13.5070    1.8570 H   0  0  0  0  0  0  0  0  0  0  0  0
   -4.1590  -13.5250    1.9820 H   0  0  0  0  0  0  0  0  0  0  0  0
   -4.2700  -15.3930    0.3200 H   0  0  0  0  0  0  0  0  0  0  0  0
   -2.4900  -15.3700    0.1900 H   0  0  0  0  0  0  0  0  0  0  0  0
   -3.1550  -17.9220    2.4580 H   0  0  0  0  0  0  0  0  0  0  0  0
  1  2  1  0  0  0  0
  1 28  1  0  0  0  0
  1 29  1  0  0  0  0
  1 30  1  0  0  0  0
  2  3  1  0  0  0  0
  2 31  1  0  0  0  0
  2 32  1  0  0  0  0
  3  4  1  0  0  0  0
  3 33  1  0  0  0  0
  3 34  1  0  0  0  0
  4  5  1  0  0  0  0
  4 35  1  0  0  0  0
  4 36  1  0  0  0  0
  5  6  1  0  0  0  0
  5  7  1  0  0  0  0
  5  8  1  0  0  0  0
  8  9  1  0  0  0  0
  8 10  1  0  0  0  0
  8 27  1  0  0  0  0
  9 37  1  0  0  0  0
 10 11  1  0  0  0  0
 10 38  1  0  0  0  0
 10 39  1  0  0  0  0
 11 12  1  0  0  0  0
 11 40  1  0  0  0  0
 11 41  1  0  0  0  0
 12 13  1  0  0  0  0
 12 17  1  0  0  0  0
 12 42  1  0  0  0  0
 13 14  1  0  0  0  0
 13 27  1  0  0  0  0
 13 43  1  0  0  0  0
 14 15  1  0  0  0  0
 14 44  1  0  0  0  0
 14 45  1  0  0  0  0
 15 16  2  0  0  0  0
 15 17  1  0  0  0  0
 17 18  1  0  0  0  0
 17 46  1  0  0  0  0
 18 19  1  0  0  0  0
 18 47  1  0  0  0  0
 18 48  1  0  0  0  0
 19 20  1  0  0  0  0
 19 49  1  0  0  0  0
 19 50  1  0  0  0  0
 20 21  1  0  0  0  0
 20 51  1  0  0  0  0
 20 52  1  0  0  0  0
 21 22  1  0  0  0  0
 21 53  1  0  0  0  0
 21 54  1  0  0  0  0
 22 23  1  0  0  0  0
 22 55  1  0  0  0  0
 22 56  1  0  0  0  0
 23 24  1  0  0  0  0
 23 57  1  0  0  0  0
 23 58  1  0  0  0  0
 24 25  1  0  0  0  0
 24 26  2  0  0  0  0
 25 59  1  0  0  0  0
M  END
>  <Index>
66

>  <Binary_characterization>
0

>  <LabelCompoundName>
lubiprostone

$$$$

  MOE2013           3D
CORINA 3.60 0026  08.12.2014
 47 49  0  0  1  0  0  0  0  0999 V2000
    0.1260    1.6750    0.3920 C   0  0  0  0  0  0  0  0  0  0  0  0
    0.1080    0.1850    0.1900 C   0  0  0  0  0  0  0  0  0  0  0  0
    0.1020   -0.6630    1.3030 C   0  0  0  0  0  0  0  0  0  0  0  0
    0.0810   -2.0580    1.1650 C   0  0  0  0  0  0  0  0  0  0  0  0
    0.0730   -2.8110    2.3540 N   0  0  0  0  0  0  0  0  0  0  0  0
    0.0080   -4.1030    2.2730 C   0  0  0  0  0  0  0  0  0  0  0  0
    0.0040   -4.9140    3.5380 C   0  0  0  0  0  0  0  0  0  0  0  0
    0.1690   -4.4160    4.6380 O   0  0  0  0  0  0  0  0  0  0  0  0
   -0.2060   -6.2450    3.3100 N   0  0  0  0  0  0  0  0  0  0  0  0
   -0.3550   -6.8530    2.0870 C   0  0  0  0  0  0  0  0  0  0  0  0
   -0.5890   -8.0580    2.0510 O   0  0  0  0  0  0  0  0  0  0  0  0
   -0.2420   -6.1070    0.9440 N   0  0  0  0  0  0  0  0  0  0  0  0
   -0.0700   -4.8180    0.9510 C   0  0  0  0  0  0  0  0  0  0  0  0
    0.0370   -4.0580   -0.2100 N   0  0  0  0  0  0  0  0  0  0  0  0
    0.0800   -4.7370   -1.5180 C   0  0  0  0  0  0  0  0  0  0  0  0
   -1.3450   -5.0520   -2.0130 C   0  0  3  0  0  0  0  0  0  0  0  0
   -1.9010   -3.8800   -2.6240 O   0  0  0  0  0  0  0  0  0  0  0  0
   -1.3590   -6.2250   -3.0200 C   0  0  3  0  0  0  0  0  0  0  0  0
   -0.7600   -7.3990   -2.4740 O   0  0  0  0  0  0  0  0  0  0  0  0
   -2.7900   -6.5440   -3.4850 C   0  0  3  0  0  0  0  0  0  0  0  0
   -3.4630   -5.3330   -3.8790 O   0  0  0  0  0  0  0  0  0  0  0  0
   -2.8180   -7.5110   -4.6690 C   0  0  0  0  0  0  0  0  0  0  0  0
   -4.1750   -7.5940   -5.1120 O   0  0  0  0  0  0  0  0  0  0  0  0
    0.0690   -2.6510   -0.1150 C   0  0  0  0  0  0  0  0  0  0  0  0
    0.0690   -1.7880   -1.2250 C   0  0  0  0  0  0  0  0  0  0  0  0
    0.0930   -0.3850   -1.0920 C   0  0  0  0  0  0  0  0  0  0  0  0
    0.0800    0.4710   -2.3290 C   0  0  0  0  0  0  0  0  0  0  0  0
    1.0320    2.1070   -0.0440 H   0  0  0  0  0  0  0  0  0  0  0  0
   -0.7550    2.1330   -0.0670 H   0  0  0  0  0  0  0  0  0  0  0  0
    0.1160    1.9360    1.4560 H   0  0  0  0  0  0  0  0  0  0  0  0
    0.1110   -0.2460    2.3070 H   0  0  0  0  0  0  0  0  0  0  0  0
   -0.2600   -6.8520    4.1160 H   0  0  0  0  0  0  0  0  0  0  0  0
    0.6430   -4.1650   -2.2630 H   0  0  0  0  0  0  0  0  0  0  0  0
    0.6540   -5.6630   -1.3960 H   0  0  0  0  0  0  0  0  0  0  0  0
   -1.9860   -5.3120   -1.1610 H   0  0  0  0  0  0  0  0  0  0  0  0
   -2.6840   -4.1910   -3.1480 H   0  0  0  0  0  0  0  0  0  0  0  0
   -0.7690   -5.9240   -3.8950 H   0  0  0  0  0  0  0  0  0  0  0  0
   -1.1210   -7.5580   -1.5820 H   0  0  0  0  0  0  0  0  0  0  0  0
   -3.3730   -6.9740   -2.6610 H   0  0  0  0  0  0  0  0  0  0  0  0
   -4.2280   -5.6570   -4.4070 H   0  0  0  0  0  0  0  0  0  0  0  0
   -2.2240   -7.1290   -5.5060 H   0  0  0  0  0  0  0  0  0  0  0  0
   -2.4660   -8.5070   -4.3880 H   0  0  0  0  0  0  0  0  0  0  0  0
   -4.1950   -8.2340   -5.8470 H   0  0  0  0  0  0  0  0  0  0  0  0
    0.0240   -2.1890   -2.2340 H   0  0  0  0  0  0  0  0  0  0  0  0
    0.9500    1.1350   -2.3430 H   0  0  0  0  0  0  0  0  0  0  0  0
    0.1180   -0.1360   -3.2400 H   0  0  0  0  0  0  0  0  0  0  0  0
   -0.8370    1.0680   -2.3670 H   0  0  0  0  0  0  0  0  0  0  0  0
  1  2  1  0  0  0  0
  1 28  1  0  0  0  0
  1 29  1  0  0  0  0
  1 30  1  0  0  0  0
  2  3  1  0  0  0  0
  2 26  2  0  0  0  0
  3  4  2  0  0  0  0
  3 31  1  0  0  0  0
  4  5  1  0  0  0  0
  4 24  1  0  0  0  0
  5  6  2  0  0  0  0
  6  7  1  0  0  0  0
  6 13  1  0  0  0  0
  7  8  2  0  0  0  0
  7  9  1  0  0  0  0
  9 10  1  0  0  0  0
  9 32  1  0  0  0  0
 10 11  2  0  0  0  0
 10 12  1  0  0  0  0
 12 13  2  0  0  0  0
 13 14  1  0  0  0  0
 14 15  1  0  0  0  0
 14 24  1  0  0  0  0
 15 16  1  0  0  0  0
 15 33  1  0  0  0  0
 15 34  1  0  0  0  0
 16 17  1  0  0  0  0
 16 18  1  0  0  0  0
 16 35  1  0  0  0  0
 17 36  1  0  0  0  0
 18 19  1  0  0  0  0
 18 20  1  0  0  0  0
 18 37  1  0  0  0  0
 19 38  1  0  0  0  0
 20 21  1  0  0  0  0
 20 22  1  0  0  0  0
 20 39  1  0  0  0  0
 21 40  1  0  0  0  0
 22 23  1  0  0  0  0
 22 41  1  0  0  0  0
 22 42  1  0  0  0  0
 23 43  1  0  0  0  0
 24 25  2  0  0  0  0
 25 26  1  0  0  0  0
 25 44  1  0  0  0  0
 26 27  1  0  0  0  0
 27 45  1  0  0  0  0
 27 46  1  0  0  0  0
 27 47  1  0  0  0  0
M  END
>  <Index>
67

>  <Binary_characterization>
0

>  <LabelCompoundName>
riboflavin

$$$$

  MOE2013           3D
CORINA 3.60 0026  08.12.2014
 21 22  0  0  0  0  0  0  0  0999 V2000
   -0.0460    1.4310    0.0100 C   0  0  0  0  0  0  0  0  0  0  0  0
   -0.0220   -0.0210   -0.0230 N   0  0  0  0  0  0  0  0  0  0  0  0
    0.0310   -0.6740    1.2380 C   0  0  0  0  0  0  0  0  0  0  0  0
    0.0530   -0.0300    2.2910 O   0  0  0  0  0  0  0  0  0  0  0  0
    0.0550   -2.0770    1.2220 N   0  0  0  0  0  0  0  0  0  0  0  0
    0.1080   -2.8300    2.4630 C   0  0  0  0  0  0  0  0  0  0  0  0
    0.0280   -2.7400    0.0140 C   0  0  0  0  0  0  0  0  0  0  0  0
    0.0460   -4.0910   -0.1700 N   0  0  0  0  0  0  0  0  0  0  0  0
    0.0060   -4.2280   -1.4770 C   0  0  0  0  0  0  0  0  0  0  0  0
    0.0070   -5.8600   -2.3330 Br  0  0  0  0  0  0  0  0  0  0  0  0
   -0.0360   -3.0310   -2.1340 N   0  0  0  0  0  0  0  0  0  0  0  0
   -0.0220   -2.0660   -1.1700 C   0  0  0  0  0  0  0  0  0  0  0  0
   -0.0510   -0.6510   -1.2780 C   0  0  0  0  0  0  0  0  0  0  0  0
   -0.0960   -0.0730   -2.3580 O   0  0  0  0  0  0  0  0  0  0  0  0
    0.8530    1.7880    0.5230 H   0  0  0  0  0  0  0  0  0  0  0  0
   -0.0870    1.8720   -0.9890 H   0  0  0  0  0  0  0  0  0  0  0  0
   -0.9210    1.7570    0.5820 H   0  0  0  0  0  0  0  0  0  0  0  0
    0.1250   -2.1730    3.3360 H   0  0  0  0  0  0  0  0  0  0  0  0
   -0.7730   -3.4760    2.5270 H   0  0  0  0  0  0  0  0  0  0  0  0
    1.0140   -3.4440    2.4690 H   0  0  0  0  0  0  0  0  0  0  0  0
   -0.0710   -2.8910   -3.1360 H   0  0  0  0  0  0  0  0  0  0  0  0
  1  2  1  0  0  0  0
  1 15  1  0  0  0  0
  1 16  1  0  0  0  0
  1 17  1  0  0  0  0
  2  3  1  0  0  0  0
  2 13  1  0  0  0  0
  3  4  2  0  0  0  0
  3  5  1  0  0  0  0
  5  6  1  0  0  0  0
  5  7  1  0  0  0  0
  6 18  1  0  0  0  0
  6 19  1  0  0  0  0
  6 20  1  0  0  0  0
  7  8  1  0  0  0  0
  7 12  2  0  0  0  0
  8  9  2  0  0  0  0
  9 10  1  0  0  0  0
  9 11  1  0  0  0  0
 11 12  1  0  0  0  0
 11 21  1  0  0  0  0
 12 13  1  0  0  0  0
 13 14  2  0  0  0  0
M  END
>  <Index>
68

>  <Binary_characterization>
0

>  <LabelCompoundName>
pamabrom

$$$$

  MOE2013           3D
CORINA 3.60 0026  08.12.2014
 33 32  0  0  0  0  0  0  0  0999 V2000
    0.0230    1.6490    0.0940 C   0  0  0  0  0  0  0  0  0  0  0  0
    0.0080    0.1280    0.0230 C   0  0  0  0  0  0  0  0  0  0  0  0
    0.7280   -0.4900    1.2260 C   0  0  0  0  0  0  0  0  0  0  0  0
    0.7690   -2.0470    1.2510 C   0  0  0  0  0  0  0  0  0  0  0  0
    1.5310   -2.4610    2.5320 C   0  0  0  0  0  0  0  0  0  0  0  0
   -0.6540   -2.6610    1.2960 C   0  0  0  0  0  0  0  0  0  0  0  0
   -1.3960   -2.1130    2.3980 O   0  0  0  0  0  0  0  0  0  0  0  0
   -2.6620   -2.5770    2.5280 C   0  0  0  0  0  0  0  0  0  0  0  0
   -3.2590   -1.9890    3.5950 N   0  0  0  0  0  0  0  0  0  0  0  0
   -3.2080   -3.3980    1.8070 O   0  0  0  0  0  0  0  0  0  0  0  0
    1.5110   -2.6240    0.0190 C   0  0  0  0  0  0  0  0  0  0  0  0
    2.8210   -2.0420   -0.0890 O   0  0  0  0  0  0  0  0  0  0  0  0
    3.5580   -2.4730   -1.1410 C   0  0  0  0  0  0  0  0  0  0  0  0
    4.7660   -1.8540   -1.1390 N   0  0  0  0  0  0  0  0  0  0  0  0
    3.2120   -3.2920   -1.9780 O   0  0  0  0  0  0  0  0  0  0  0  0
    1.0490    2.0310    0.0980 H   0  0  0  0  0  0  0  0  0  0  0  0
   -0.4940    2.0740   -0.7720 H   0  0  0  0  0  0  0  0  0  0  0  0
   -0.4810    2.0040    0.9980 H   0  0  0  0  0  0  0  0  0  0  0  0
   -1.0340   -0.2070   -0.0150 H   0  0  0  0  0  0  0  0  0  0  0  0
    0.4880   -0.1810   -0.9120 H   0  0  0  0  0  0  0  0  0  0  0  0
    1.7540   -0.0990    1.2560 H   0  0  0  0  0  0  0  0  0  0  0  0
    0.2480   -0.1250    2.1440 H   0  0  0  0  0  0  0  0  0  0  0  0
    1.0320   -2.0900    3.4340 H   0  0  0  0  0  0  0  0  0  0  0  0
    1.5990   -3.5510    2.6150 H   0  0  0  0  0  0  0  0  0  0  0  0
    2.5530   -2.0640    2.5370 H   0  0  0  0  0  0  0  0  0  0  0  0
   -1.1920   -2.4560    0.3630 H   0  0  0  0  0  0  0  0  0  0  0  0
   -0.5880   -3.7500    1.4200 H   0  0  0  0  0  0  0  0  0  0  0  0
   -2.7440   -1.3170    4.1450 H   0  0  0  0  0  0  0  0  0  0  0  0
   -4.2120   -2.2240    3.8350 H   0  0  0  0  0  0  0  0  0  0  0  0
    1.6150   -3.7120    0.1210 H   0  0  0  0  0  0  0  0  0  0  0  0
    0.9500   -2.4200   -0.9010 H   0  0  0  0  0  0  0  0  0  0  0  0
    4.9810   -1.1870   -0.4130 H   0  0  0  0  0  0  0  0  0  0  0  0
    5.4420   -2.0630   -1.8600 H   0  0  0  0  0  0  0  0  0  0  0  0
  1  2  1  0  0  0  0
  1 16  1  0  0  0  0
  1 17  1  0  0  0  0
  1 18  1  0  0  0  0
  2  3  1  0  0  0  0
  2 19  1  0  0  0  0
  2 20  1  0  0  0  0
  3  4  1  0  0  0  0
  3 21  1  0  0  0  0
  3 22  1  0  0  0  0
  4  5  1  0  0  0  0
  4  6  1  0  0  0  0
  4 11  1  0  0  0  0
  5 23  1  0  0  0  0
  5 24  1  0  0  0  0
  5 25  1  0  0  0  0
  6  7  1  0  0  0  0
  6 26  1  0  0  0  0
  6 27  1  0  0  0  0
  7  8  1  0  0  0  0
  8  9  1  0  0  0  0
  8 10  2  0  0  0  0
  9 28  1  0  0  0  0
  9 29  1  0  0  0  0
 11 12  1  0  0  0  0
 11 30  1  0  0  0  0
 11 31  1  0  0  0  0
 12 13  1  0  0  0  0
 13 14  1  0  0  0  0
 13 15  2  0  0  0  0
 14 32  1  0  0  0  0
 14 33  1  0  0  0  0
M  END
>  <Index>
69

>  <Binary_characterization>
0

>  <LabelCompoundName>
meprobamate

$$$$

  MOE2013           3D
CORINA 3.60 0026  08.12.2014
 32 34  0  0  1  0  0  0  0  0999 V2000
   -0.3070    1.2870    0.4330 N   0  0  0  0  0  0  0  0  0  0  0  0
   -0.1940   -0.0840    0.5040 C   0  0  0  0  0  0  0  0  0  0  0  0
    0.9810   -0.6250    0.9140 N   0  0  0  0  0  0  0  0  0  0  0  0
    1.0770   -1.9720    0.9830 C   0  0  0  0  0  0  0  0  0  0  0  0
    0.1380   -2.8950    0.6990 N   0  0  0  0  0  0  0  0  0  0  0  0
   -1.0000   -2.3090    0.2990 C   0  0  0  0  0  0  0  0  0  0  0  0
   -2.1740   -2.9190   -0.0520 N   0  0  0  0  0  0  0  0  0  0  0  0
   -3.0570   -1.9330   -0.3990 C   0  0  0  0  0  0  0  0  0  0  0  0
   -2.5360   -0.7310   -0.2590 N   0  0  0  0  0  0  0  0  0  0  0  0
   -1.2460   -0.9530    0.1750 C   0  0  0  0  0  0  0  0  0  0  0  0
   -2.3970   -4.3550   -0.0410 C   0  0  2  0  0  0  0  0  0  0  0  0
   -3.6760   -4.6350   -0.6610 O   0  0  0  0  0  0  0  0  0  0  0  0
   -4.4630   -5.4170    0.2630 C   0  0  2  0  0  0  0  0  0  0  0  0
   -5.9490   -5.1090    0.0910 C   0  0  0  0  0  0  0  0  0  0  0  0
   -6.4320   -5.7220   -1.1020 O   0  0  0  0  0  0  0  0  0  0  0  0
   -3.9350   -5.0390    1.6400 C   0  0  1  0  0  0  0  0  0  0  0  0
   -4.1750   -6.0310    2.6280 O   0  0  0  0  0  0  0  0  0  0  0  0
   -2.4450   -4.9380    1.3720 C   0  0  1  0  0  0  0  0  0  0  0  0
   -1.8850   -6.2590    1.3940 O   0  0  0  0  0  0  0  0  0  0  0  0
    0.4920    1.8460    0.6910 H   0  0  0  0  0  0  0  0  0  0  0  0
   -1.1770    1.7000    0.1280 H   0  0  0  0  0  0  0  0  0  0  0  0
    2.0370   -2.3590    1.3130 H   0  0  0  0  0  0  0  0  0  0  0  0
   -4.0630   -2.1410   -0.7430 H   0  0  0  0  0  0  0  0  0  0  0  0
   -1.6170   -4.8110   -0.6610 H   0  0  0  0  0  0  0  0  0  0  0  0
   -4.2820   -6.4760    0.0400 H   0  0  0  0  0  0  0  0  0  0  0  0
   -6.5290   -5.5080    0.9280 H   0  0  0  0  0  0  0  0  0  0  0  0
   -6.1200   -4.0310    0.0080 H   0  0  0  0  0  0  0  0  0  0  0  0
   -7.3800   -5.5150   -1.1750 H   0  0  0  0  0  0  0  0  0  0  0  0
   -4.3240   -4.0700    1.9740 H   0  0  0  0  0  0  0  0  0  0  0  0
   -5.1020   -5.9470    2.9170 H   0  0  0  0  0  0  0  0  0  0  0  0
   -1.9190   -4.3570    2.1350 H   0  0  0  0  0  0  0  0  0  0  0  0
   -2.3880   -6.7270    2.0950 H   0  0  0  0  0  0  0  0  0  0  0  0
  1  2  1  0  0  0  0
  1 20  1  0  0  0  0
  1 21  1  0  0  0  0
  2  3  2  0  0  0  0
  2 10  1  0  0  0  0
  3  4  1  0  0  0  0
  4  5  2  0  0  0  0
  4 22  1  0  0  0  0
  5  6  1  0  0  0  0
  6  7  1  0  0  0  0
  6 10  2  0  0  0  0
  7  8  1  0  0  0  0
  7 11  1  0  0  0  0
  8  9  2  0  0  0  0
  8 23  1  0  0  0  0
  9 10  1  0  0  0  0
 11 12  1  0  0  0  0
 11 18  1  0  0  0  0
 11 24  1  0  0  0  0
 12 13  1  0  0  0  0
 13 14  1  0  0  0  0
 13 16  1  0  0  0  0
 13 25  1  0  0  0  0
 14 15  1  0  0  0  0
 14 26  1  0  0  0  0
 14 27  1  0  0  0  0
 15 28  1  0  0  0  0
 16 17  1  0  0  0  0
 16 18  1  0  0  0  0
 16 29  1  0  0  0  0
 17 30  1  0  0  0  0
 18 19  1  0  0  0  0
 18 31  1  0  0  0  0
 19 32  1  0  0  0  0
M  END
>  <Index>
70

>  <Binary_characterization>
0

>  <LabelCompoundName>
adenosine

$$$$

  MOE2013           3D
CORINA 3.60 0026  08.12.2014
203206  0  0  1  0  0  0  0  0999 V2000
   -3.6290    6.8540  -18.1080 C   0  0  0  0  0  0  0  0  0  0  0  0
   -5.0830    7.1490  -18.4520 C   0  0  0  0  0  0  0  0  0  0  0  0
   -6.0120    5.9120  -18.3790 C   0  0  3  0  0  0  0  0  0  0  0  0
   -6.0230    5.3250  -16.9580 C   0  0  0  0  0  0  0  0  0  0  0  0
   -7.4540    6.2730  -18.8310 C   0  0  3  0  0  0  0  0  0  0  0  0
   -7.4800    6.8430  -20.1920 N   0  0  0  0  0  0  0  0  0  0  0  0
   -8.4010    5.0760  -18.7750 C   0  0  0  0  0  0  0  0  0  0  0  0
   -9.3780    4.9990  -17.9280 N   0  0  0  0  0  0  0  0  0  0  0  0
  -10.0780    3.6930  -18.0820 C   0  0  3  0  0  0  0  0  0  0  0  0
   -9.8320    3.1290  -19.4750 C   0  0  0  0  0  0  0  0  0  0  0  0
   -8.1920    3.7510  -19.8990 S   0  0  0  0  0  0  0  0  0  0  0  0
   -9.6330    2.7500  -16.9560 C   0  0  0  0  0  0  0  0  0  0  0  0
   -9.3550    1.5680  -17.1390 O   0  0  0  0  0  0  0  0  0  0  0  0
   -9.6530    3.3340  -15.7070 N   0  0  0  0  0  0  0  0  0  0  0  0
   -9.3190    2.6040  -14.4870 C   0  0  1  0  0  0  0  0  0  0  0  0
   -7.8230    2.7790  -14.1770 C   0  0  0  0  0  0  0  0  0  0  0  0
   -7.2680    1.9130  -13.0290 C   0  0  0  0  0  0  0  0  0  0  0  0
   -7.3690    0.4170  -13.3270 C   0  0  0  0  0  0  0  0  0  0  0  0
   -5.8060    2.2870  -12.7670 C   0  0  0  0  0  0  0  0  0  0  0  0
  -10.1920    3.1800  -13.3640 C   0  0  0  0  0  0  0  0  0  0  0  0
  -10.5430    4.3590  -13.3410 O   0  0  0  0  0  0  0  0  0  0  0  0
  -10.5120    2.2760  -12.3720 N   0  0  0  0  0  0  0  0  0  0  0  0
  -11.2600    2.6410  -11.1750 C   0  0  2  0  0  0  0  0  0  0  0  0
  -10.3300    3.0100  -10.0130 C   0  0  0  0  0  0  0  0  0  0  0  0
   -9.6180    4.3460  -10.2220 C   0  0  0  0  0  0  0  0  0  0  0  0
   -8.7570    4.6910   -9.0400 C   0  0  0  0  0  0  0  0  0  0  0  0
   -8.6860    6.0210   -8.8320 O   0  0  0  0  0  0  0  0  0  0  0  0
   -8.1400    3.9120   -8.3330 O   0  0  0  0  0  0  0  0  0  0  0  0
  -12.1040    1.4220  -10.7800 C   0  0  0  0  0  0  0  0  0  0  0  0
  -11.7490    0.2690  -11.0220 O   0  0  0  0  0  0  0  0  0  0  0  0
  -13.2610    1.7530  -10.1110 N   0  0  0  0  0  0  0  0  0  0  0  0
  -14.2340    0.7820   -9.6250 C   0  0  1  0  0  0  0  0  0  0  0  0
  -13.9790    0.3190   -8.1670 C   0  0  1  0  0  0  0  0  0  0  0  0
  -12.7690   -0.6190   -8.0960 C   0  0  0  0  0  0  0  0  0  0  0  0
  -13.8320    1.5060   -7.1880 C   0  0  0  0  0  0  0  0  0  0  0  0
  -13.7620    1.0820   -5.7270 C   0  0  0  0  0  0  0  0  0  0  0  0
  -15.6080    1.4630   -9.7620 C   0  0  0  0  0  0  0  0  0  0  0  0
  -15.7170    2.6890   -9.8260 O   0  0  0  0  0  0  0  0  0  0  0  0
  -16.6770    0.5880   -9.7740 N   0  0  0  0  0  0  0  0  0  0  0  0
  -18.0450    1.0480   -9.9160 C   0  0  0  0  0  0  0  0  0  0  0  0
  -18.8880    0.0470  -10.7040 C   0  0  0  0  0  0  0  0  0  0  0  0
  -20.2880    0.6020  -10.9620 C   0  0  0  0  0  0  0  0  0  0  0  0
  -21.1390   -0.3490  -11.8120 C   0  0  0  0  0  0  0  0  0  0  0  0
  -22.5060    0.2660  -12.1550 C   0  0  2  0  0  0  0  0  0  0  0  0
  -23.4630   -0.6670  -12.7320 N   0  0  0  0  0  0  0  0  0  0  0  0
  -23.2210   -1.4980  -13.8070 C   0  0  0  0  0  0  0  0  0  0  0  0
  -22.1180   -1.7020  -14.3110 O   0  0  0  0  0  0  0  0  0  0  0  0
  -24.4800   -2.2130  -14.3270 C   0  0  2  0  0  0  0  0  0  0  0  0
  -24.8190   -3.4100  -13.4410 C   0  0  0  0  0  0  0  0  0  0  0  0
  -25.5580   -2.9720  -12.1960 C   0  0  0  0  0  0  0  0  0  0  0  0
  -26.0640   -4.0000  -11.4550 N   0  0  0  0  0  0  0  0  0  0  0  0
  -25.6630   -1.8020  -11.8380 O   0  0  0  0  0  0  0  0  0  0  0  0
  -24.1780   -2.6050  -15.7030 N   0  0  0  0  0  0  0  0  0  0  0  0
  -25.1420   -3.0360  -16.5870 C   0  0  0  0  0  0  0  0  0  0  0  0
  -26.3320   -3.1380  -16.2910 O   0  0  0  0  0  0  0  0  0  0  0  0
  -24.6300   -3.2930  -18.0110 C   0  0  1  0  0  0  0  0  0  0  0  0
  -25.0780   -4.6750  -18.4830 C   0  0  0  0  0  0  0  0  0  0  0  0
  -24.3250   -5.1050  -19.7120 C   0  0  0  0  0  0  0  0  0  0  0  0
  -24.7490   -6.3060  -20.1620 O   0  0  0  0  0  0  0  0  0  0  0  0
  -23.4370   -4.5000  -20.2870 O   0  0  0  0  0  0  0  0  0  0  0  0
  -25.1880   -2.2290  -18.8440 N   0  0  0  0  0  0  0  0  0  0  0  0
  -24.5130   -1.0400  -19.0530 C   0  0  0  0  0  0  0  0  0  0  0  0
  -23.4300   -0.7750  -18.5360 O   0  0  0  0  0  0  0  0  0  0  0  0
  -25.2240   -0.0820  -20.0180 C   0  0  2  0  0  0  0  0  0  0  0  0
  -25.0610   -0.5990  -21.4660 C   0  0  0  0  0  0  0  0  0  0  0  0
  -26.3580   -0.7110  -22.2020 C   0  0  0  0  0  0  0  0  0  0  0  0
  -27.2240    0.3440  -22.3600 N   0  0  0  0  0  0  0  0  0  0  0  0
  -28.2860   -0.0950  -23.0950 C   0  0  0  0  0  0  0  0  0  0  0  0
  -28.1560   -1.3600  -23.4240 N   0  0  0  0  0  0  0  0  0  0  0  0
  -26.9590   -1.7510  -22.8790 C   0  0  0  0  0  0  0  0  0  0  0  0
  -24.6570    1.2600  -19.8410 N   0  0  0  0  0  0  0  0  0  0  0  0
  -25.2270    2.3910  -20.3890 C   0  0  0  0  0  0  0  0  0  0  0  0
  -26.3110    2.3800  -20.9740 O   0  0  0  0  0  0  0  0  0  0  0  0
  -24.4070    3.6750  -20.1890 C   0  0  2  0  0  0  0  0  0  0  0  0
  -24.7900    4.7040  -21.2710 C   0  0  0  0  0  0  0  0  0  0  0  0
  -23.9680    5.9730  -21.2740 C   0  0  0  0  0  0  0  0  0  0  0  0
  -22.5690    5.9380  -21.3490 C   0  0  0  0  0  0  0  0  0  0  0  0
  -21.8280    7.1220  -21.3600 C   0  0  0  0  0  0  0  0  0  0  0  0
  -22.4770    8.3530  -21.3110 C   0  0  0  0  0  0  0  0  0  0  0  0
  -23.8680    8.4030  -21.2600 C   0  0  0  0  0  0  0  0  0  0  0  0
  -24.6100    7.2210  -21.2490 C   0  0  0  0  0  0  0  0  0  0  0  0
  -24.6560    4.1780  -18.8380 N   0  0  0  0  0  0  0  0  0  0  0  0
  -23.8100    3.8980  -17.7830 C   0  0  0  0  0  0  0  0  0  0  0  0
  -22.8880    3.0850  -17.8750 O   0  0  0  0  0  0  0  0  0  0  0  0
  -24.0870    4.6890  -16.4810 C   0  0  1  0  0  0  0  0  0  0  0  0
  -23.2700    4.0930  -15.4160 N   0  0  0  0  0  0  0  0  0  0  0  0
  -23.4360    4.4070  -14.0800 C   0  0  0  0  0  0  0  0  0  0  0  0
  -24.4180    5.0060  -13.6470 O   0  0  0  0  0  0  0  0  0  0  0  0
  -22.2910    3.9310  -13.1780 C   0  0  2  0  0  0  0  0  0  0  0  0
  -21.9670    5.0110  -12.1330 C   0  0  0  0  0  0  0  0  0  0  0  0
  -20.7720    4.6290  -11.2520 C   0  0  0  0  0  0  0  0  0  0  0  0
  -20.4440    5.7320  -10.2500 C   0  0  0  0  0  0  0  0  0  0  0  0
  -19.3760    5.2940   -9.3620 N   0  0  0  0  0  0  0  0  0  0  0  0
  -22.6490    2.6810  -12.5280 N   0  0  0  0  0  0  0  0  0  0  0  0
  -22.3390    1.4660  -13.1070 C   0  0  0  0  0  0  0  0  0  0  0  0
  -21.9350    1.3730  -14.2630 O   0  0  0  0  0  0  0  0  0  0  0  0
  -23.7780    6.2120  -16.5980 C   0  0  1  0  0  0  0  0  0  0  0  0
  -22.3880    6.4740  -17.1950 C   0  0  0  0  0  0  0  0  0  0  0  0
  -24.8320    7.0480  -17.3490 C   0  0  0  0  0  0  0  0  0  0  0  0
  -26.2350    6.9470  -16.7680 C   0  0  0  0  0  0  0  0  0  0  0  0
   -3.0110    7.7340  -18.3130 H   0  0  0  0  0  0  0  0  0  0  0  0
   -3.5050    6.6090  -17.0500 H   0  0  0  0  0  0  0  0  0  0  0  0
   -3.2430    6.0230  -18.7070 H   0  0  0  0  0  0  0  0  0  0  0  0
   -5.4560    7.9360  -17.7850 H   0  0  0  0  0  0  0  0  0  0  0  0
   -5.0990    7.5630  -19.4670 H   0  0  0  0  0  0  0  0  0  0  0  0
   -5.6050    5.1440  -19.0500 H   0  0  0  0  0  0  0  0  0  0  0  0
   -5.0230    5.0060  -16.6480 H   0  0  0  0  0  0  0  0  0  0  0  0
   -6.3890    6.0570  -16.2310 H   0  0  0  0  0  0  0  0  0  0  0  0
   -6.6600    4.4370  -16.8950 H   0  0  0  0  0  0  0  0  0  0  0  0
   -7.8520    7.0370  -18.1510 H   0  0  0  0  0  0  0  0  0  0  0  0
   -7.1740    6.1370  -20.8630 H   0  0  0  0  0  0  0  0  0  0  0  0
   -8.4380    7.0860  -20.4440 H   0  0  0  0  0  0  0  0  0  0  0  0
  -11.1550    3.8540  -17.9450 H   0  0  0  0  0  0  0  0  0  0  0  0
   -9.8790    2.0400  -19.5390 H   0  0  0  0  0  0  0  0  0  0  0  0
  -10.5480    3.5530  -20.1880 H   0  0  0  0  0  0  0  0  0  0  0  0
   -9.8980    4.3200  -15.6350 H   0  0  0  0  0  0  0  0  0  0  0  0
   -9.5720    1.5510  -14.6430 H   0  0  0  0  0  0  0  0  0  0  0  0
   -7.2440    2.5660  -15.0860 H   0  0  0  0  0  0  0  0  0  0  0  0
   -7.6340    3.8360  -13.9440 H   0  0  0  0  0  0  0  0  0  0  0  0
   -7.8250    2.1230  -12.1100 H   0  0  0  0  0  0  0  0  0  0  0  0
   -6.9020   -0.1690  -12.5270 H   0  0  0  0  0  0  0  0  0  0  0  0
   -8.4100    0.0900  -13.4000 H   0  0  0  0  0  0  0  0  0  0  0  0
   -6.8660    0.1650  -14.2660 H   0  0  0  0  0  0  0  0  0  0  0  0
   -5.7150    3.3470  -12.5090 H   0  0  0  0  0  0  0  0  0  0  0  0
   -5.4000    1.7070  -11.9310 H   0  0  0  0  0  0  0  0  0  0  0  0
   -5.1810    2.0960  -13.6460 H   0  0  0  0  0  0  0  0  0  0  0  0
  -10.2400    1.2980  -12.4520 H   0  0  0  0  0  0  0  0  0  0  0  0
  -11.9270    3.4780  -11.4140 H   0  0  0  0  0  0  0  0  0  0  0  0
  -10.9060    3.0590   -9.0790 H   0  0  0  0  0  0  0  0  0  0  0  0
   -9.5870    2.2140   -9.8650 H   0  0  0  0  0  0  0  0  0  0  0  0
   -8.9660    4.3230  -11.1000 H   0  0  0  0  0  0  0  0  0  0  0  0
  -10.3650    5.1350  -10.3610 H   0  0  0  0  0  0  0  0  0  0  0  0
   -8.0810    6.1320   -8.0690 H   0  0  0  0  0  0  0  0  0  0  0  0
  -13.4980    2.7310   -9.9540 H   0  0  0  0  0  0  0  0  0  0  0  0
  -14.2220   -0.0830  -10.3000 H   0  0  0  0  0  0  0  0  0  0  0  0
  -14.8520   -0.2670   -7.8480 H   0  0  0  0  0  0  0  0  0  0  0  0
  -12.7160   -1.1200   -7.1240 H   0  0  0  0  0  0  0  0  0  0  0  0
  -12.8370   -1.4050   -8.8560 H   0  0  0  0  0  0  0  0  0  0  0  0
  -11.8290   -0.0770   -8.2440 H   0  0  0  0  0  0  0  0  0  0  0  0
  -12.9350    2.0890   -7.4270 H   0  0  0  0  0  0  0  0  0  0  0  0
  -14.6880    2.1810   -7.2970 H   0  0  0  0  0  0  0  0  0  0  0  0
  -14.6210    0.4600   -5.4550 H   0  0  0  0  0  0  0  0  0  0  0  0
  -12.8460    0.5250   -5.5130 H   0  0  0  0  0  0  0  0  0  0  0  0
  -13.7670    1.9660   -5.0800 H   0  0  0  0  0  0  0  0  0  0  0  0
  -16.5110   -0.4060   -9.6610 H   0  0  0  0  0  0  0  0  0  0  0  0
  -18.4490    1.1790   -8.9060 H   0  0  0  0  0  0  0  0  0  0  0  0
  -18.0490    2.0270  -10.4090 H   0  0  0  0  0  0  0  0  0  0  0  0
  -18.3960   -0.1720  -11.6600 H   0  0  0  0  0  0  0  0  0  0  0  0
  -18.9510   -0.9010  -10.1570 H   0  0  0  0  0  0  0  0  0  0  0  0
  -20.7920    0.7970  -10.0070 H   0  0  0  0  0  0  0  0  0  0  0  0
  -20.1860    1.5640  -11.4770 H   0  0  0  0  0  0  0  0  0  0  0  0
  -20.5850   -0.5880  -12.7260 H   0  0  0  0  0  0  0  0  0  0  0  0
  -21.2830   -1.2910  -11.2690 H   0  0  0  0  0  0  0  0  0  0  0  0
  -22.9750    0.6080  -11.2240 H   0  0  0  0  0  0  0  0  0  0  0  0
  -24.3950   -0.7220  -12.2990 H   0  0  0  0  0  0  0  0  0  0  0  0
  -25.3100   -1.4970  -14.3740 H   0  0  0  0  0  0  0  0  0  0  0  0
  -25.4580   -4.1250  -13.9730 H   0  0  0  0  0  0  0  0  0  0  0  0
  -23.9120   -3.9460  -13.1340 H   0  0  0  0  0  0  0  0  0  0  0  0
  -25.9730   -4.9690  -11.7330 H   0  0  0  0  0  0  0  0  0  0  0  0
  -26.5570   -3.7920  -10.5950 H   0  0  0  0  0  0  0  0  0  0  0  0
  -23.2070   -2.5110  -16.0000 H   0  0  0  0  0  0  0  0  0  0  0  0
  -23.5360   -3.2190  -18.0240 H   0  0  0  0  0  0  0  0  0  0  0  0
  -24.8810   -5.4180  -17.7000 H   0  0  0  0  0  0  0  0  0  0  0  0
  -26.1500   -4.6820  -18.7090 H   0  0  0  0  0  0  0  0  0  0  0  0
  -24.2070   -6.5020  -20.9560 H   0  0  0  0  0  0  0  0  0  0  0  0
  -26.1080   -2.3620  -19.2520 H   0  0  0  0  0  0  0  0  0  0  0  0
  -26.2780   -0.0270  -19.7180 H   0  0  0  0  0  0  0  0  0  0  0  0
  -24.3980    0.0610  -22.0400 H   0  0  0  0  0  0  0  0  0  0  0  0
  -24.5820   -1.5860  -21.4770 H   0  0  0  0  0  0  0  0  0  0  0  0
  -27.0880    1.2830  -21.9830 H   0  0  0  0  0  0  0  0  0  0  0  0
  -29.1150    0.5480  -23.3570 H   0  0  0  0  0  0  0  0  0  0  0  0
  -26.5910   -2.7600  -23.0090 H   0  0  0  0  0  0  0  0  0  0  0  0
  -23.8090    1.3450  -19.2740 H   0  0  0  0  0  0  0  0  0  0  0  0
  -23.3470    3.4100  -20.2830 H   0  0  0  0  0  0  0  0  0  0  0  0
  -24.6960    4.2470  -22.2650 H   0  0  0  0  0  0  0  0  0  0  0  0
  -25.8520    4.9630  -21.1580 H   0  0  0  0  0  0  0  0  0  0  0  0
  -22.0380    4.9910  -21.4000 H   0  0  0  0  0  0  0  0  0  0  0  0
  -20.7430    7.0820  -21.4060 H   0  0  0  0  0  0  0  0  0  0  0  0
  -21.9000    9.2730  -21.3190 H   0  0  0  0  0  0  0  0  0  0  0  0
  -24.3760    9.3640  -21.2320 H   0  0  0  0  0  0  0  0  0  0  0  0
  -25.6950    7.2820  -21.2160 H   0  0  0  0  0  0  0  0  0  0  0  0
  -25.4880    4.7340  -18.6820 H   0  0  0  0  0  0  0  0  0  0  0  0
  -25.1300    4.5210  -16.1950 H   0  0  0  0  0  0  0  0  0  0  0  0
  -22.5630    3.4040  -15.6870 H   0  0  0  0  0  0  0  0  0  0  0  0
  -21.3990    3.7670  -13.7970 H   0  0  0  0  0  0  0  0  0  0  0  0
  -21.7550    5.9580  -12.6460 H   0  0  0  0  0  0  0  0  0  0  0  0
  -22.8410    5.1900  -11.4930 H   0  0  0  0  0  0  0  0  0  0  0  0
  -21.0000    3.7070  -10.7050 H   0  0  0  0  0  0  0  0  0  0  0  0
  -19.8980    4.4250  -11.8830 H   0  0  0  0  0  0  0  0  0  0  0  0
  -20.1390    6.6450  -10.7720 H   0  0  0  0  0  0  0  0  0  0  0  0
  -21.3290    5.9700   -9.6490 H   0  0  0  0  0  0  0  0  0  0  0  0
  -18.5170    5.1310   -9.8910 H   0  0  0  0  0  0  0  0  0  0  0  0
  -19.1660    6.0370   -8.6960 H   0  0  0  0  0  0  0  0  0  0  0  0
  -23.1370    2.7200  -11.6390 H   0  0  0  0  0  0  0  0  0  0  0  0
  -23.7490    6.6270  -15.5810 H   0  0  0  0  0  0  0  0  0  0  0  0
  -22.3320    6.1610  -18.2420 H   0  0  0  0  0  0  0  0  0  0  0  0
  -22.1480    7.5420  -17.1570 H   0  0  0  0  0  0  0  0  0  0  0  0
  -21.6100    5.9440  -16.6370 H   0  0  0  0  0  0  0  0  0  0  0  0
  -24.5300    8.1030  -17.3100 H   0  0  0  0  0  0  0  0  0  0  0  0
  -24.8580    6.7860  -18.4080 H   0  0  0  0  0  0  0  0  0  0  0  0
  -26.6680    5.9560  -16.9270 H   0  0  0  0  0  0  0  0  0  0  0  0
  -26.2330    7.1590  -15.6950 H   0  0  0  0  0  0  0  0  0  0  0  0
  -26.8930    7.6730  -17.2560 H   0  0  0  0  0  0  0  0  0  0  0  0
  1  2  1  0  0  0  0
  1101  1  0  0  0  0
  1102  1  0  0  0  0
  1103  1  0  0  0  0
  2  3  1  0  0  0  0
  2104  1  0  0  0  0
  2105  1  0  0  0  0
  3  4  1  0  0  0  0
  3  5  1  0  0  0  0
  3106  1  0  0  0  0
  4107  1  0  0  0  0
  4108  1  0  0  0  0
  4109  1  0  0  0  0
  5  6  1  0  0  0  0
  5  7  1  0  0  0  0
  5110  1  0  0  0  0
  6111  1  0  0  0  0
  6112  1  0  0  0  0
  7  8  2  0  0  0  0
  7 11  1  0  0  0  0
  8  9  1  0  0  0  0
  9 10  1  0  0  0  0
  9 12  1  0  0  0  0
  9113  1  0  0  0  0
 10 11  1  0  0  0  0
 10114  1  0  0  0  0
 10115  1  0  0  0  0
 12 13  2  0  0  0  0
 12 14  1  0  0  0  0
 14 15  1  0  0  0  0
 14116  1  0  0  0  0
 15 16  1  0  0  0  0
 15 20  1  0  0  0  0
 15117  1  0  0  0  0
 16 17  1  0  0  0  0
 16118  1  0  0  0  0
 16119  1  0  0  0  0
 17 18  1  0  0  0  0
 17 19  1  0  0  0  0
 17120  1  0  0  0  0
 18121  1  0  0  0  0
 18122  1  0  0  0  0
 18123  1  0  0  0  0
 19124  1  0  0  0  0
 19125  1  0  0  0  0
 19126  1  0  0  0  0
 20 21  2  0  0  0  0
 20 22  1  0  0  0  0
 22 23  1  0  0  0  0
 22127  1  0  0  0  0
 23 24  1  0  0  0  0
 23 29  1  0  0  0  0
 23128  1  0  0  0  0
 24 25  1  0  0  0  0
 24129  1  0  0  0  0
 24130  1  0  0  0  0
 25 26  1  0  0  0  0
 25131  1  0  0  0  0
 25132  1  0  0  0  0
 26 27  1  0  0  0  0
 26 28  2  0  0  0  0
 27133  1  0  0  0  0
 29 30  2  0  0  0  0
 29 31  1  0  0  0  0
 31 32  1  0  0  0  0
 31134  1  0  0  0  0
 32 33  1  0  0  0  0
 32 37  1  0  0  0  0
 32135  1  0  0  0  0
 33 34  1  0  0  0  0
 33 35  1  0  0  0  0
 33136  1  0  0  0  0
 34137  1  0  0  0  0
 34138  1  0  0  0  0
 34139  1  0  0  0  0
 35 36  1  0  0  0  0
 35140  1  0  0  0  0
 35141  1  0  0  0  0
 36142  1  0  0  0  0
 36143  1  0  0  0  0
 36144  1  0  0  0  0
 37 38  2  0  0  0  0
 37 39  1  0  0  0  0
 39 40  1  0  0  0  0
 39145  1  0  0  0  0
 40 41  1  0  0  0  0
 40146  1  0  0  0  0
 40147  1  0  0  0  0
 41 42  1  0  0  0  0
 41148  1  0  0  0  0
 41149  1  0  0  0  0
 42 43  1  0  0  0  0
 42150  1  0  0  0  0
 42151  1  0  0  0  0
 43 44  1  0  0  0  0
 43152  1  0  0  0  0
 43153  1  0  0  0  0
 44 45  1  0  0  0  0
 44 95  1  0  0  0  0
 44154  1  0  0  0  0
 45 46  1  0  0  0  0
 45155  1  0  0  0  0
 46 47  2  0  0  0  0
 46 48  1  0  0  0  0
 48 49  1  0  0  0  0
 48 53  1  0  0  0  0
 48156  1  0  0  0  0
 49 50  1  0  0  0  0
 49157  1  0  0  0  0
 49158  1  0  0  0  0
 50 51  1  0  0  0  0
 50 52  2  0  0  0  0
 51159  1  0  0  0  0
 51160  1  0  0  0  0
 53 54  1  0  0  0  0
 53161  1  0  0  0  0
 54 55  2  0  0  0  0
 54 56  1  0  0  0  0
 56 57  1  0  0  0  0
 56 61  1  0  0  0  0
 56162  1  0  0  0  0
 57 58  1  0  0  0  0
 57163  1  0  0  0  0
 57164  1  0  0  0  0
 58 59  1  0  0  0  0
 58 60  2  0  0  0  0
 59165  1  0  0  0  0
 61 62  1  0  0  0  0
 61166  1  0  0  0  0
 62 63  2  0  0  0  0
 62 64  1  0  0  0  0
 64 65  1  0  0  0  0
 64 71  1  0  0  0  0
 64167  1  0  0  0  0
 65 66  1  0  0  0  0
 65168  1  0  0  0  0
 65169  1  0  0  0  0
 66 67  1  0  0  0  0
 66 70  2  0  0  0  0
 67 68  1  0  0  0  0
 67170  1  0  0  0  0
 68 69  2  0  0  0  0
 68171  1  0  0  0  0
 69 70  1  0  0  0  0
 70172  1  0  0  0  0
 71 72  1  0  0  0  0
 71173  1  0  0  0  0
 72 73  2  0  0  0  0
 72 74  1  0  0  0  0
 74 75  1  0  0  0  0
 74 82  1  0  0  0  0
 74174  1  0  0  0  0
 75 76  1  0  0  0  0
 75175  1  0  0  0  0
 75176  1  0  0  0  0
 76 77  1  0  0  0  0
 76 81  2  0  0  0  0
 77 78  2  0  0  0  0
 77177  1  0  0  0  0
 78 79  1  0  0  0  0
 78178  1  0  0  0  0
 79 80  2  0  0  0  0
 79179  1  0  0  0  0
 80 81  1  0  0  0  0
 80180  1  0  0  0  0
 81181  1  0  0  0  0
 82 83  1  0  0  0  0
 82182  1  0  0  0  0
 83 84  2  0  0  0  0
 83 85  1  0  0  0  0
 85 86  1  0  0  0  0
 85 97  1  0  0  0  0
 85183  1  0  0  0  0
 86 87  1  0  0  0  0
 86184  1  0  0  0  0
 87 88  2  0  0  0  0
 87 89  1  0  0  0  0
 89 90  1  0  0  0  0
 89 94  1  0  0  0  0
 89185  1  0  0  0  0
 90 91  1  0  0  0  0
 90186  1  0  0  0  0
 90187  1  0  0  0  0
 91 92  1  0  0  0  0
 91188  1  0  0  0  0
 91189  1  0  0  0  0
 92 93  1  0  0  0  0
 92190  1  0  0  0  0
 92191  1  0  0  0  0
 93192  1  0  0  0  0
 93193  1  0  0  0  0
 94 95  1  0  0  0  0
 94194  1  0  0  0  0
 95 96  2  0  0  0  0
 97 98  1  0  0  0  0
 97 99  1  0  0  0  0
 97195  1  0  0  0  0
 98196  1  0  0  0  0
 98197  1  0  0  0  0
 98198  1  0  0  0  0
 99100  1  0  0  0  0
 99199  1  0  0  0  0
 99200  1  0  0  0  0
100201  1  0  0  0  0
100202  1  0  0  0  0
100203  1  0  0  0  0
M  END
>  <Index>
71

>  <Binary_characterization>
0

>  <LabelCompoundName>
bacitracin

$$$$

  MOE2013           3D
CORINA 3.60 0026  08.12.2014
 35 37  0  0  1  0  0  0  0  0999 V2000
    0.1390    1.4170    0.1300 C   0  0  0  0  0  0  0  0  0  0  0  0
    0.0450   -0.0240   -0.0680 N   0  0  3  0  0  0  0  0  0  0  0  0
   -1.3450   -0.5160   -0.0300 C   0  0  2  0  0  0  0  0  0  0  0  0
   -1.9250   -0.5150    1.4100 C   0  0  0  0  0  0  0  0  0  0  0  0
   -3.3980   -0.9680    1.4450 C   0  0  0  0  0  0  0  0  0  0  0  0
   -3.5920   -2.1420    0.5560 C   0  0  0  0  0  0  0  0  0  0  0  0
   -4.7030   -2.9360    0.5320 N   0  0  0  0  0  0  0  0  0  0  0  0
   -4.5580   -3.9110   -0.4330 C   0  0  0  0  0  0  0  0  0  0  0  0
   -5.4330   -4.9330   -0.8180 C   0  0  0  0  0  0  0  0  0  0  0  0
   -5.0230   -5.7900   -1.8470 C   0  0  0  0  0  0  0  0  0  0  0  0
   -3.7760   -5.6380   -2.4610 C   0  0  0  0  0  0  0  0  0  0  0  0
   -2.9170   -4.5970   -2.0650 C   0  0  0  0  0  0  0  0  0  0  0  0
   -3.3110   -3.7200   -1.0350 C   0  0  0  0  0  0  0  0  0  0  0  0
   -2.7120   -2.5960   -0.4030 C   0  0  0  0  0  0  0  0  0  0  0  0
   -1.3850   -1.9530   -0.6320 C   0  0  0  0  0  0  0  0  0  0  0  0
   -3.3170   -6.5270   -3.5620 C   0  0  0  0  0  0  0  0  0  0  0  0
   -3.8870   -7.7690   -3.6640 N   0  0  0  0  0  0  0  0  0  0  0  0
   -2.4400   -6.1670   -4.3400 O   0  0  0  0  0  0  0  0  0  0  0  0
    1.1830    1.7270    0.0190 H   0  0  0  0  0  0  0  0  0  0  0  0
   -0.4500    1.9660   -0.6120 H   0  0  0  0  0  0  0  0  0  0  0  0
   -0.1760    1.7150    1.1330 H   0  0  0  0  0  0  0  0  0  0  0  0
    0.4540   -0.2490   -0.9760 H   0  0  0  0  0  0  0  0  0  0  0  0
   -1.9740    0.1260   -0.6640 H   0  0  0  0  0  0  0  0  0  0  0  0
   -1.3260   -1.1880    2.0400 H   0  0  0  0  0  0  0  0  0  0  0  0
   -1.8660    0.4790    1.8650 H   0  0  0  0  0  0  0  0  0  0  0  0
   -3.6890   -1.2040    2.4740 H   0  0  0  0  0  0  0  0  0  0  0  0
   -4.0380   -0.1480    1.0980 H   0  0  0  0  0  0  0  0  0  0  0  0
   -5.5130   -2.8310    1.1270 H   0  0  0  0  0  0  0  0  0  0  0  0
   -6.4030   -5.0550   -0.3460 H   0  0  0  0  0  0  0  0  0  0  0  0
   -5.7180   -6.5610   -2.1660 H   0  0  0  0  0  0  0  0  0  0  0  0
   -1.9510   -4.4660   -2.5470 H   0  0  0  0  0  0  0  0  0  0  0  0
   -1.1670   -1.9100   -1.7060 H   0  0  0  0  0  0  0  0  0  0  0  0
   -0.6140   -2.5790   -0.1650 H   0  0  0  0  0  0  0  0  0  0  0  0
   -4.5770   -8.1460   -3.0290 H   0  0  0  0  0  0  0  0  0  0  0  0
   -3.5860   -8.3620   -4.4280 H   0  0  0  0  0  0  0  0  0  0  0  0
  1  2  1  0  0  0  0
  1 19  1  0  0  0  0
  1 20  1  0  0  0  0
  1 21  1  0  0  0  0
  2  3  1  0  0  0  0
  2 22  1  0  0  0  0
  3  4  1  0  0  0  0
  3 15  1  0  0  0  0
  3 23  1  0  0  0  0
  4  5  1  0  0  0  0
  4 24  1  0  0  0  0
  4 25  1  0  0  0  0
  5  6  1  0  0  0  0
  5 26  1  0  0  0  0
  5 27  1  0  0  0  0
  6  7  1  0  0  0  0
  6 14  2  0  0  0  0
  7  8  1  0  0  0  0
  7 28  1  0  0  0  0
  8  9  1  0  0  0  0
  8 13  2  0  0  0  0
  9 10  2  0  0  0  0
  9 29  1  0  0  0  0
 10 11  1  0  0  0  0
 10 30  1  0  0  0  0
 11 12  2  0  0  0  0
 11 16  1  0  0  0  0
 12 13  1  0  0  0  0
 12 31  1  0  0  0  0
 13 14  1  0  0  0  0
 14 15  1  0  0  0  0
 15 32  1  0  0  0  0
 15 33  1  0  0  0  0
 16 17  1  0  0  0  0
 16 18  2  0  0  0  0
 17 34  1  0  0  0  0
 17 35  1  0  0  0  0
M  END
>  <Index>
72

>  <Binary_characterization>
0

>  <LabelCompoundName>
frovatriptan

$$$$

  MOE2013           3D
CORINA 3.60 0026  08.12.2014
 32 34  0  0  1  0  0  0  0  0999 V2000
    0.0050    1.2890   -0.1450 N   0  0  0  0  0  0  0  0  0  0  0  0
   -0.0760   -0.0540    0.1550 C   0  0  0  0  0  0  0  0  0  0  0  0
    0.9910   -0.6650    0.7260 N   0  0  0  0  0  0  0  0  0  0  0  0
    0.9040   -1.9840    1.0170 C   0  0  0  0  0  0  0  0  0  0  0  0
    1.9900   -2.5350    1.5840 F   0  0  0  0  0  0  0  0  0  0  0  0
   -0.1400   -2.8130    0.8090 N   0  0  0  0  0  0  0  0  0  0  0  0
   -1.1670   -2.1640    0.2410 C   0  0  0  0  0  0  0  0  0  0  0  0
   -2.3850   -2.6770   -0.1180 N   0  0  0  0  0  0  0  0  0  0  0  0
   -3.1180   -1.6500   -0.6490 C   0  0  0  0  0  0  0  0  0  0  0  0
   -2.4450   -0.5170   -0.6620 N   0  0  0  0  0  0  0  0  0  0  0  0
   -1.2210   -0.8250   -0.1070 C   0  0  0  0  0  0  0  0  0  0  0  0
   -2.7860   -4.0570    0.0490 C   0  0  2  0  0  0  0  0  0  0  0  0
   -3.9120   -4.3590   -0.8010 O   0  0  0  0  0  0  0  0  0  0  0  0
   -4.7380   -5.3380   -0.1180 C   0  0  2  0  0  0  0  0  0  0  0  0
   -6.1330   -4.7380    0.0980 C   0  0  0  0  0  0  0  0  0  0  0  0
   -6.8890   -4.8470   -1.1090 O   0  0  0  0  0  0  0  0  0  0  0  0
   -4.0270   -5.6770    1.1990 C   0  0  1  0  0  0  0  0  0  0  0  0
   -3.1390   -6.7820    1.0140 O   0  0  0  0  0  0  0  0  0  0  0  0
   -3.1950   -4.4390    1.4720 C   0  0  2  0  0  0  0  0  0  0  0  0
   -4.0210   -3.4430    2.0790 O   0  0  0  0  0  0  0  0  0  0  0  0
    0.8570    1.7840    0.0670 H   0  0  0  0  0  0  0  0  0  0  0  0
   -0.7920    1.7440   -0.5710 H   0  0  0  0  0  0  0  0  0  0  0  0
   -4.1300   -1.7850   -1.0100 H   0  0  0  0  0  0  0  0  0  0  0  0
   -1.9560   -4.6830   -0.3040 H   0  0  0  0  0  0  0  0  0  0  0  0
   -4.8020   -6.2120   -0.7760 H   0  0  0  0  0  0  0  0  0  0  0  0
   -6.6790   -5.2890    0.8700 H   0  0  0  0  0  0  0  0  0  0  0  0
   -6.0830   -3.6780    0.3650 H   0  0  0  0  0  0  0  0  0  0  0  0
   -7.7800   -4.4980   -0.9280 H   0  0  0  0  0  0  0  0  0  0  0  0
   -4.7180   -5.9280    2.0100 H   0  0  0  0  0  0  0  0  0  0  0  0
   -3.6750   -7.5660    0.8000 H   0  0  0  0  0  0  0  0  0  0  0  0
   -2.3200   -4.6110    2.1070 H   0  0  0  0  0  0  0  0  0  0  0  0
   -4.0570   -3.6350    3.0330 H   0  0  0  0  0  0  0  0  0  0  0  0
  1  2  1  0  0  0  0
  1 21  1  0  0  0  0
  1 22  1  0  0  0  0
  2  3  1  0  0  0  0
  2 11  2  0  0  0  0
  3  4  2  0  0  0  0
  4  5  1  0  0  0  0
  4  6  1  0  0  0  0
  6  7  2  0  0  0  0
  7  8  1  0  0  0  0
  7 11  1  0  0  0  0
  8  9  1  0  0  0  0
  8 12  1  0  0  0  0
  9 10  2  0  0  0  0
  9 23  1  0  0  0  0
 10 11  1  0  0  0  0
 12 13  1  0  0  0  0
 12 19  1  0  0  0  0
 12 24  1  0  0  0  0
 13 14  1  0  0  0  0
 14 15  1  0  0  0  0
 14 17  1  0  0  0  0
 14 25  1  0  0  0  0
 15 16  1  0  0  0  0
 15 26  1  0  0  0  0
 15 27  1  0  0  0  0
 16 28  1  0  0  0  0
 17 18  1  0  0  0  0
 17 19  1  0  0  0  0
 17 29  1  0  0  0  0
 18 30  1  0  0  0  0
 19 20  1  0  0  0  0
 19 31  1  0  0  0  0
 20 32  1  0  0  0  0
M  END
>  <Index>
73

>  <Binary_characterization>
0

>  <LabelCompoundName>
fludarabine

$$$$

  MOE2013           3D
CORINA 3.60 0026  08.12.2014
 50 53  0  0  0  0  0  0  0  0999 V2000
    0.1070    1.5390   -0.0330 C   0  0  0  0  0  0  0  0  0  0  0  0
    0.0920    0.0260    0.0640 C   0  0  0  0  0  0  0  0  0  0  0  0
    0.7060   -0.5040   -1.1170 O   0  0  0  0  0  0  0  0  0  0  0  0
    0.7570   -1.8640   -1.1760 C   0  0  0  0  0  0  0  0  0  0  0  0
    0.3240   -2.5950   -0.2910 O   0  0  0  0  0  0  0  0  0  0  0  0
    1.3450   -2.3180   -2.3470 N   0  0  0  0  0  0  0  0  0  0  0  0
    1.4680   -3.7460   -2.6090 C   0  0  0  0  0  0  0  0  0  0  0  0
    0.8290   -4.1200   -3.9520 C   0  0  0  0  0  0  0  0  0  0  0  0
    1.3530   -3.2520   -5.0980 C   0  0  0  0  0  0  0  0  0  0  0  0
    1.2390   -1.7680   -4.7500 C   0  0  0  0  0  0  0  0  0  0  0  0
    1.8770   -1.4470   -3.3940 C   0  0  0  0  0  0  0  0  0  0  0  0
    1.8670   -3.7370   -6.2630 C   0  0  0  0  0  0  0  0  0  0  0  0
    2.4140   -2.8040   -7.2780 C   0  0  0  0  0  0  0  0  0  0  0  0
    1.5700   -2.0100   -8.0670 C   0  0  0  0  0  0  0  0  0  0  0  0
    2.1090   -1.1640   -9.0370 C   0  0  0  0  0  0  0  0  0  0  0  0
    3.4890   -1.1220   -9.2280 C   0  0  0  0  0  0  0  0  0  0  0  0
    4.1520   -0.0850  -10.4320 Cl  0  0  0  0  0  0  0  0  0  0  0  0
    4.3390   -1.9230   -8.4630 C   0  0  0  0  0  0  0  0  0  0  0  0
    3.8050   -2.7750   -7.4850 C   0  0  0  0  0  0  0  0  0  0  0  0
    4.6950   -3.6910   -6.6810 C   0  0  0  0  0  0  0  0  0  0  0  0
    4.5100   -5.1620   -7.0730 C   0  0  0  0  0  0  0  0  0  0  0  0
    3.1620   -5.8300   -6.8870 C   0  0  0  0  0  0  0  0  0  0  0  0
    3.1020   -7.2110   -7.1470 C   0  0  0  0  0  0  0  0  0  0  0  0
    1.9010   -7.9030   -7.0440 C   0  0  0  0  0  0  0  0  0  0  0  0
    0.7750   -7.1890   -6.6920 C   0  0  0  0  0  0  0  0  0  0  0  0
    0.7760   -5.8650   -6.4380 N   0  0  0  0  0  0  0  0  0  0  0  0
    1.9620   -5.2010   -6.5200 C   0  0  0  0  0  0  0  0  0  0  0  0
    1.1340    1.9090   -0.1270 H   0  0  0  0  0  0  0  0  0  0  0  0
   -0.4340    1.8730   -0.9240 H   0  0  0  0  0  0  0  0  0  0  0  0
   -0.3520    1.9920    0.8500 H   0  0  0  0  0  0  0  0  0  0  0  0
    0.6550   -0.2940    0.9480 H   0  0  0  0  0  0  0  0  0  0  0  0
   -0.9420   -0.3300    0.1350 H   0  0  0  0  0  0  0  0  0  0  0  0
    2.5380   -3.9860   -2.6160 H   0  0  0  0  0  0  0  0  0  0  0  0
    1.0070   -4.3310   -1.8070 H   0  0  0  0  0  0  0  0  0  0  0  0
    1.0050   -5.1880   -4.1010 H   0  0  0  0  0  0  0  0  0  0  0  0
   -0.2580   -3.9800   -3.8900 H   0  0  0  0  0  0  0  0  0  0  0  0
    1.6980   -1.1140   -5.4950 H   0  0  0  0  0  0  0  0  0  0  0  0
    0.1720   -1.5100   -4.7190 H   0  0  0  0  0  0  0  0  0  0  0  0
    1.7200   -0.3910   -3.1590 H   0  0  0  0  0  0  0  0  0  0  0  0
    2.9610   -1.6130   -3.4350 H   0  0  0  0  0  0  0  0  0  0  0  0
    0.4920   -2.0510   -7.9290 H   0  0  0  0  0  0  0  0  0  0  0  0
    1.4480   -0.5480   -9.6420 H   0  0  0  0  0  0  0  0  0  0  0  0
    5.4120   -1.8920   -8.6350 H   0  0  0  0  0  0  0  0  0  0  0  0
    5.7450   -3.4150   -6.8410 H   0  0  0  0  0  0  0  0  0  0  0  0
    4.5120   -3.5430   -5.6090 H   0  0  0  0  0  0  0  0  0  0  0  0
    4.7830   -5.2720   -8.1320 H   0  0  0  0  0  0  0  0  0  0  0  0
    5.2440   -5.7400   -6.4950 H   0  0  0  0  0  0  0  0  0  0  0  0
    3.9990   -7.7530   -7.4410 H   0  0  0  0  0  0  0  0  0  0  0  0
    1.8490   -8.9670   -7.2440 H   0  0  0  0  0  0  0  0  0  0  0  0
   -0.1920   -7.6740   -6.6020 H   0  0  0  0  0  0  0  0  0  0  0  0
  1  2  1  0  0  0  0
  1 28  1  0  0  0  0
  1 29  1  0  0  0  0
  1 30  1  0  0  0  0
  2  3  1  0  0  0  0
  2 31  1  0  0  0  0
  2 32  1  0  0  0  0
  3  4  1  0  0  0  0
  4  5  2  0  0  0  0
  4  6  1  0  0  0  0
  6  7  1  0  0  0  0
  6 11  1  0  0  0  0
  7  8  1  0  0  0  0
  7 33  1  0  0  0  0
  7 34  1  0  0  0  0
  8  9  1  0  0  0  0
  8 35  1  0  0  0  0
  8 36  1  0  0  0  0
  9 10  1  0  0  0  0
  9 12  2  0  0  0  0
 10 11  1  0  0  0  0
 10 37  1  0  0  0  0
 10 38  1  0  0  0  0
 11 39  1  0  0  0  0
 11 40  1  0  0  0  0
 12 13  1  0  0  0  0
 12 27  1  0  0  0  0
 13 14  1  0  0  0  0
 13 19  2  0  0  0  0
 14 15  2  0  0  0  0
 14 41  1  0  0  0  0
 15 16  1  0  0  0  0
 15 42  1  0  0  0  0
 16 17  1  0  0  0  0
 16 18  2  0  0  0  0
 18 19  1  0  0  0  0
 18 43  1  0  0  0  0
 19 20  1  0  0  0  0
 20 21  1  0  0  0  0
 20 44  1  0  0  0  0
 20 45  1  0  0  0  0
 21 22  1  0  0  0  0
 21 46  1  0  0  0  0
 21 47  1  0  0  0  0
 22 23  1  0  0  0  0
 22 27  2  0  0  0  0
 23 24  2  0  0  0  0
 23 48  1  0  0  0  0
 24 25  1  0  0  0  0
 24 49  1  0  0  0  0
 25 26  2  0  0  0  0
 25 50  1  0  0  0  0
 26 27  1  0  0  0  0
M  END
>  <Index>
74

>  <Binary_characterization>
0

>  <LabelCompoundName>
loratadine

$$$$

  MOE2013           3D
CORINA 3.60 0026  08.12.2014
 24 24  0  0  0  0  0  0  0  0999 V2000
   -0.0300    1.3780   -0.0540 N   0  0  0  0  0  0  0  0  0  0  0  0
   -0.0890   -0.0870    0.0470 O   0  0  0  0  0  0  0  0  0  0  0  0
    0.7630   -0.5490    1.0210 C   0  0  0  0  0  0  0  0  0  0  0  0
    1.5190    0.1590    1.6820 O   0  0  0  0  0  0  0  0  0  0  0  0
    0.6440   -2.0500    1.1490 C   0  0  0  0  0  0  0  0  0  0  0  0
    1.5360   -2.5210    2.1940 N   0  0  0  0  0  0  0  0  0  0  0  0
    1.5860   -3.8550    2.5410 C   0  0  0  0  0  0  0  0  0  0  0  0
    0.9410   -4.7250    1.9640 O   0  0  0  0  0  0  0  0  0  0  0  0
    2.5020   -4.2190    3.6540 C   0  0  0  0  0  0  0  0  0  0  0  0
    3.0430   -5.5110    3.6710 C   0  0  0  0  0  0  0  0  0  0  0  0
    3.9060   -5.8980    4.6980 C   0  0  0  0  0  0  0  0  0  0  0  0
    4.2240   -5.0000    5.7160 C   0  0  0  0  0  0  0  0  0  0  0  0
    3.6750   -3.7180    5.7130 C   0  0  0  0  0  0  0  0  0  0  0  0
    2.8110   -3.3250    4.6880 C   0  0  0  0  0  0  0  0  0  0  0  0
    0.6670    1.6240    0.6620 H   0  0  0  0  0  0  0  0  0  0  0  0
    0.4460    1.4920   -0.9490 H   0  0  0  0  0  0  0  0  0  0  0  0
   -0.3810   -2.3220    1.4190 H   0  0  0  0  0  0  0  0  0  0  0  0
    0.9320   -2.5290    0.2080 H   0  0  0  0  0  0  0  0  0  0  0  0
    2.1290   -1.8320    2.6470 H   0  0  0  0  0  0  0  0  0  0  0  0
    2.7980   -6.2190    2.8830 H   0  0  0  0  0  0  0  0  0  0  0  0
    4.3280   -6.8990    4.7040 H   0  0  0  0  0  0  0  0  0  0  0  0
    4.8940   -5.3030    6.5170 H   0  0  0  0  0  0  0  0  0  0  0  0
    3.9140   -3.0240    6.5150 H   0  0  0  0  0  0  0  0  0  0  0  0
    2.3750   -2.3320    4.7320 H   0  0  0  0  0  0  0  0  0  0  0  0
  1  2  1  0  0  0  0
  1 15  1  0  0  0  0
  1 16  1  0  0  0  0
  2  3  1  0  0  0  0
  3  4  2  0  0  0  0
  3  5  1  0  0  0  0
  5  6  1  0  0  0  0
  5 17  1  0  0  0  0
  5 18  1  0  0  0  0
  6  7  1  0  0  0  0
  6 19  1  0  0  0  0
  7  8  2  0  0  0  0
  7  9  1  0  0  0  0
  9 10  1  0  0  0  0
  9 14  2  0  0  0  0
 10 11  2  0  0  0  0
 10 20  1  0  0  0  0
 11 12  1  0  0  0  0
 11 21  1  0  0  0  0
 12 13  2  0  0  0  0
 12 22  1  0  0  0  0
 13 14  1  0  0  0  0
 13 23  1  0  0  0  0
 14 24  1  0  0  0  0
M  END
>  <Index>
75

>  <Binary_characterization>
0

>  <LabelCompoundName>
aminohippurate

$$$$

  MOE2013           3D
CORINA 3.60 0026  08.12.2014
101106  0  0  1  0  0  0  0  0999 V2000
    0.3990    0.8260    0.0410 C   0  0  0  0  0  0  0  0  0  0  0  0
    0.4660   -0.6940    0.2690 C   0  0  0  0  0  0  0  0  0  0  0  0
    1.4120   -1.0920    1.4130 C   0  0  0  0  0  0  0  0  0  0  0  0
   -0.9670   -1.2830    0.5070 C   0  0  0  0  0  0  0  0  0  0  0  0
   -1.8320   -0.9770    1.4980 C   0  0  0  0  0  0  0  0  0  0  0  0
   -1.6650   -0.0630    2.6100 C   0  0  0  0  0  0  0  0  0  0  0  0
   -2.6390    0.1740    3.5040 C   0  0  0  0  0  0  0  0  0  0  0  0
   -2.4740    1.0790    4.6210 C   0  0  0  0  0  0  0  0  0  0  0  0
   -3.4420    1.3170    5.5190 C   0  0  0  0  0  0  0  0  0  0  0  0
   -3.2700    2.2250    6.6360 C   0  0  0  0  0  0  0  0  0  0  0  0
   -4.2460    2.4620    7.5240 C   0  0  0  0  0  0  0  0  0  0  0  0
   -4.1620    3.3660    8.7050 C   0  0  0  0  0  0  0  0  0  0  0  0
   -5.1690    3.6560    9.4850 N   0  3  0  0  0  0  0  0  0  0  0  0
   -6.5910    3.2320    9.3110 C   0  0  0  0  0  0  0  0  0  0  0  0
   -6.8520    1.9340   10.0760 C   0  0  0  0  0  0  0  0  0  0  0  0
   -8.2870    1.4490    9.8540 C   0  0  0  0  0  0  0  0  0  0  0  0
   -8.5730    0.1560   10.6140 C   0  0  0  0  0  0  0  0  0  0  0  0
  -10.2300   -0.4330   10.2800 S   0  0  0  0  0  0  0  0  0  0  0  0
  -11.1860    0.4690   10.8810 O   0  0  0  0  0  0  0  0  0  0  0  0
  -10.3120   -0.8530    8.9000 O   0  0  0  0  0  0  0  0  0  0  0  0
  -10.1870   -1.7500   11.2190 O   0  0  0  0  0  0  0  0  0  0  0  0
   -4.7790    4.4670   10.5350 C   0  0  0  0  0  0  0  0  0  0  0  0
   -5.5540    4.9600   11.5780 C   0  0  0  0  0  0  0  0  0  0  0  0
   -4.9530    5.7660   12.5470 C   0  0  0  0  0  0  0  0  0  0  0  0
   -3.5850    6.0830   12.4890 C   0  0  0  0  0  0  0  0  0  0  0  0
   -3.0140    6.8960   13.4820 C   0  0  0  0  0  0  0  0  0  0  0  0
   -1.6610    7.2270   13.4480 C   0  0  0  0  0  0  0  0  0  0  0  0
   -0.8610    6.7490   12.4190 C   0  0  0  0  0  0  0  0  0  0  0  0
   -1.4130    5.9390   11.4240 C   0  0  0  0  0  0  0  0  0  0  0  0
   -2.7810    5.5840   11.4320 C   0  0  0  0  0  0  0  0  0  0  0  0
   -3.4140    4.7700   10.4640 C   0  0  0  0  0  0  0  0  0  0  0  0
   -2.8710    4.0800    9.2200 C   0  0  0  0  0  0  0  0  0  0  0  0
   -1.8010    3.0460    9.5890 C   0  0  0  0  0  0  0  0  0  0  0  0
   -2.3910    5.1260    8.2050 C   0  0  0  0  0  0  0  0  0  0  0  0
   -1.2290   -2.2020   -0.5210 N   0  0  3  0  0  0  0  0  0  0  0  0
   -2.4240   -3.0230   -0.7040 C   0  0  0  0  0  0  0  0  0  0  0  0
   -3.4620   -2.2930   -1.5620 C   0  0  0  0  0  0  0  0  0  0  0  0
   -4.7370   -3.1250   -1.7060 C   0  0  0  0  0  0  0  0  0  0  0  0
   -5.7770   -2.4120   -2.5640 C   0  0  0  0  0  0  0  0  0  0  0  0
   -7.2940   -3.3370   -2.7100 S   0  0  0  0  0  0  0  0  0  0  0  0
   -8.1160   -2.4850   -3.5680 O   0  0  0  0  0  0  0  0  0  0  0  0
   -6.8670   -4.5940   -3.3240 O   0  0  0  0  0  0  0  0  0  0  0  0
   -7.7580   -3.4460   -1.3290 O   0  5  0  0  0  0  0  0  0  0  0  0
   -0.1630   -2.2540   -1.4250 C   0  0  0  0  0  0  0  0  0  0  0  0
   -0.0560   -3.0090   -2.5810 C   0  0  0  0  0  0  0  0  0  0  0  0
    1.1070   -2.9220   -3.3480 C   0  0  0  0  0  0  0  0  0  0  0  0
    2.1720   -2.0850   -2.9730 C   0  0  0  0  0  0  0  0  0  0  0  0
    3.3270   -2.0300   -3.7710 C   0  0  0  0  0  0  0  0  0  0  0  0
    4.4000   -1.2110   -3.4280 C   0  0  0  0  0  0  0  0  0  0  0  0
    4.3320   -0.4370   -2.2790 C   0  0  0  0  0  0  0  0  0  0  0  0
    3.1910   -0.4800   -1.4740 C   0  0  0  0  0  0  0  0  0  0  0  0
    2.0830   -1.3000   -1.7940 C   0  0  0  0  0  0  0  0  0  0  0  0
    0.8910   -1.4000   -1.0330 C   0  0  0  0  0  0  0  0  0  0  0  0
    1.3680    1.2510   -0.2350 H   0  0  0  0  0  0  0  0  0  0  0  0
   -0.3000    1.0760   -0.7670 H   0  0  0  0  0  0  0  0  0  0  0  0
    0.0750    1.3680    0.9330 H   0  0  0  0  0  0  0  0  0  0  0  0
    1.1190   -0.6490    2.3690 H   0  0  0  0  0  0  0  0  0  0  0  0
    1.4340   -2.1800    1.5510 H   0  0  0  0  0  0  0  0  0  0  0  0
    2.4420   -0.7730    1.2340 H   0  0  0  0  0  0  0  0  0  0  0  0
   -2.8010   -1.4710    1.4860 H   0  0  0  0  0  0  0  0  0  0  0  0
   -0.7140    0.4420    2.7250 H   0  0  0  0  0  0  0  0  0  0  0  0
   -3.6010   -0.3240    3.4020 H   0  0  0  0  0  0  0  0  0  0  0  0
   -1.5100    1.5760    4.7130 H   0  0  0  0  0  0  0  0  0  0  0  0
   -4.4040    0.8160    5.4220 H   0  0  0  0  0  0  0  0  0  0  0  0
   -2.2970    2.6950    6.7020 H   0  0  0  0  0  0  0  0  0  0  0  0
   -5.1880    1.9390    7.3840 H   0  0  0  0  0  0  0  0  0  0  0  0
   -7.2480    4.0420    9.6450 H   0  0  0  0  0  0  0  0  0  0  0  0
   -6.7870    3.1090    8.2410 H   0  0  0  0  0  0  0  0  0  0  0  0
   -6.1510    1.1550    9.7510 H   0  0  0  0  0  0  0  0  0  0  0  0
   -6.6790    2.0840   11.1490 H   0  0  0  0  0  0  0  0  0  0  0  0
   -8.9930    2.2260   10.1730 H   0  0  0  0  0  0  0  0  0  0  0  0
   -8.4570    1.2920    8.7820 H   0  0  0  0  0  0  0  0  0  0  0  0
   -7.8820   -0.6350   10.3090 H   0  0  0  0  0  0  0  0  0  0  0  0
   -8.4920    0.3130   11.6940 H   0  0  0  0  0  0  0  0  0  0  0  0
  -10.9020   -1.7060   11.8930 H   0  0  0  0  0  0  0  0  0  0  0  0
   -6.6120    4.7410   11.6740 H   0  0  0  0  0  0  0  0  0  0  0  0
   -5.5680    6.1490   13.3610 H   0  0  0  0  0  0  0  0  0  0  0  0
   -3.6210    7.2840   14.2980 H   0  0  0  0  0  0  0  0  0  0  0  0
   -1.2340    7.8580   14.2230 H   0  0  0  0  0  0  0  0  0  0  0  0
    0.1950    7.0060   12.3880 H   0  0  0  0  0  0  0  0  0  0  0  0
   -0.7450    5.5950   10.6410 H   0  0  0  0  0  0  0  0  0  0  0  0
   -1.4130    2.5220    8.7120 H   0  0  0  0  0  0  0  0  0  0  0  0
   -0.9380    3.4940   10.0880 H   0  0  0  0  0  0  0  0  0  0  0  0
   -2.2060    2.2830   10.2650 H   0  0  0  0  0  0  0  0  0  0  0  0
   -3.2170    5.7690    7.8780 H   0  0  0  0  0  0  0  0  0  0  0  0
   -1.6160    5.7800    8.6120 H   0  0  0  0  0  0  0  0  0  0  0  0
   -1.9660    4.6720    7.3070 H   0  0  0  0  0  0  0  0  0  0  0  0
   -2.1740   -3.9930   -1.1490 H   0  0  0  0  0  0  0  0  0  0  0  0
   -2.8620   -3.2740    0.2690 H   0  0  0  0  0  0  0  0  0  0  0  0
   -3.7040   -1.3240   -1.1100 H   0  0  0  0  0  0  0  0  0  0  0  0
   -3.0450   -2.0820   -2.5550 H   0  0  0  0  0  0  0  0  0  0  0  0
   -4.4920   -4.0970   -2.1500 H   0  0  0  0  0  0  0  0  0  0  0  0
   -5.1510   -3.3300   -0.7110 H   0  0  0  0  0  0  0  0  0  0  0  0
   -6.0360   -1.4390   -2.1320 H   0  0  0  0  0  0  0  0  0  0  0  0
   -5.3970   -2.2510   -3.5780 H   0  0  0  0  0  0  0  0  0  0  0  0
   -0.8550   -3.6630   -2.9110 H   0  0  0  0  0  0  0  0  0  0  0  0
    1.1740   -3.5220   -4.2540 H   0  0  0  0  0  0  0  0  0  0  0  0
    3.4000   -2.6300   -4.6770 H   0  0  0  0  0  0  0  0  0  0  0  0
    5.2860   -1.1800   -4.0570 H   0  0  0  0  0  0  0  0  0  0  0  0
    5.1660    0.2030   -2.0040 H   0  0  0  0  0  0  0  0  0  0  0  0
    3.1900    0.1430   -0.5860 H   0  0  0  0  0  0  0  0  0  0  0  0
  1  2  1  0  0  0  0
  1 54  1  0  0  0  0
  1 55  1  0  0  0  0
  1 56  1  0  0  0  0
  2  3  1  0  0  0  0
  2  4  1  0  0  0  0
  2 53  1  0  0  0  0
  3 57  1  0  0  0  0
  3 58  1  0  0  0  0
  3 59  1  0  0  0  0
  4  5  2  0  0  0  0
  4 35  1  0  0  0  0
  5  6  1  0  0  0  0
  5 60  1  0  0  0  0
  6  7  2  0  0  0  0
  6 61  1  0  0  0  0
  7  8  1  0  0  0  0
  7 62  1  0  0  0  0
  8  9  2  0  0  0  0
  8 63  1  0  0  0  0
  9 10  1  0  0  0  0
  9 64  1  0  0  0  0
 10 11  2  0  0  0  0
 10 65  1  0  0  0  0
 11 12  1  0  0  0  0
 11 66  1  0  0  0  0
 12 13  2  0  0  0  0
 12 32  1  0  0  0  0
 13 14  1  0  0  0  0
 13 22  1  0  0  0  0
 14 15  1  0  0  0  0
 14 67  1  0  0  0  0
 14 68  1  0  0  0  0
 15 16  1  0  0  0  0
 15 69  1  0  0  0  0
 15 70  1  0  0  0  0
 16 17  1  0  0  0  0
 16 71  1  0  0  0  0
 16 72  1  0  0  0  0
 17 18  1  0  0  0  0
 17 73  1  0  0  0  0
 17 74  1  0  0  0  0
 18 19  2  0  0  0  0
 18 20  2  0  0  0  0
 18 21  1  0  0  0  0
 21 75  1  0  0  0  0
 22 23  1  0  0  0  0
 22 31  2  0  0  0  0
 23 24  2  0  0  0  0
 23 76  1  0  0  0  0
 24 25  1  0  0  0  0
 24 77  1  0  0  0  0
 25 26  2  0  0  0  0
 25 30  1  0  0  0  0
 26 27  1  0  0  0  0
 26 78  1  0  0  0  0
 27 28  2  0  0  0  0
 27 79  1  0  0  0  0
 28 29  1  0  0  0  0
 28 80  1  0  0  0  0
 29 30  2  0  0  0  0
 29 81  1  0  0  0  0
 30 31  1  0  0  0  0
 31 32  1  0  0  0  0
 32 33  1  0  0  0  0
 32 34  1  0  0  0  0
 33 82  1  0  0  0  0
 33 83  1  0  0  0  0
 33 84  1  0  0  0  0
 34 85  1  0  0  0  0
 34 86  1  0  0  0  0
 34 87  1  0  0  0  0
 35 36  1  0  0  0  0
 35 44  1  0  0  0  0
 36 37  1  0  0  0  0
 36 88  1  0  0  0  0
 36 89  1  0  0  0  0
 37 38  1  0  0  0  0
 37 90  1  0  0  0  0
 37 91  1  0  0  0  0
 38 39  1  0  0  0  0
 38 92  1  0  0  0  0
 38 93  1  0  0  0  0
 39 40  1  0  0  0  0
 39 94  1  0  0  0  0
 39 95  1  0  0  0  0
 40 41  2  0  0  0  0
 40 42  2  0  0  0  0
 40 43  1  0  0  0  0
 44 45  1  0  0  0  0
 44 53  2  0  0  0  0
 45 46  2  0  0  0  0
 45 96  1  0  0  0  0
 46 47  1  0  0  0  0
 46 97  1  0  0  0  0
 47 48  2  0  0  0  0
 47 52  1  0  0  0  0
 48 49  1  0  0  0  0
 48 98  1  0  0  0  0
 49 50  2  0  0  0  0
 49 99  1  0  0  0  0
 50 51  1  0  0  0  0
 50100  1  0  0  0  0
 51 52  2  0  0  0  0
 51101  1  0  0  0  0
 52 53  1  0  0  0  0
M  CHG  1  13   1
M  CHG  1  43  -1
M  END
>  <Index>
76

>  <Binary_characterization>
0

>  <LabelCompoundName>
indocyanine green

$$$$

  MOE2013           3D
CORINA 3.60 0026  08.12.2014
 24 23  0  0  1  0  0  0  0  0999 V2000
   -0.1000    1.4080   -1.1330 O   0  0  0  0  0  0  0  0  0  0  0  0
    0.0480    0.0740   -0.6340 C   0  0  0  0  0  0  0  0  0  0  0  0
   -1.3510   -0.4600   -0.3170 C   0  0  1  0  0  0  0  0  0  0  0  0
   -2.1620   -0.2720   -1.4840 O   0  0  0  0  0  0  0  0  0  0  0  0
   -1.3350   -1.9460    0.0730 C   0  0  1  0  0  0  0  0  0  0  0  0
   -0.4300   -2.1460    1.1610 O   0  0  0  0  0  0  0  0  0  0  0  0
   -2.7400   -2.4620    0.4520 C   0  0  2  0  0  0  0  0  0  0  0  0
   -3.1470   -1.8080    1.6700 O   0  0  0  0  0  0  0  0  0  0  0  0
   -2.7580   -3.9760    0.7110 C   0  0  1  0  0  0  0  0  0  0  0  0
   -2.5370   -4.1910    2.1120 O   0  0  0  0  0  0  0  0  0  0  0  0
   -4.1030   -4.5700    0.3320 C   0  0  0  0  0  0  0  0  0  0  0  0
   -4.7040   -5.3560    1.0610 O   0  0  0  0  0  0  0  0  0  0  0  0
    0.7990    1.7490   -1.2900 H   0  0  0  0  0  0  0  0  0  0  0  0
    0.5270   -0.5180   -1.4210 H   0  0  0  0  0  0  0  0  0  0  0  0
    0.6860    0.0950    0.2540 H   0  0  0  0  0  0  0  0  0  0  0  0
   -1.7860    0.1520    0.4820 H   0  0  0  0  0  0  0  0  0  0  0  0
   -1.9210    0.6260   -1.7970 H   0  0  0  0  0  0  0  0  0  0  0  0
   -0.9670   -2.5290   -0.7800 H   0  0  0  0  0  0  0  0  0  0  0  0
   -0.9190   -1.9020    1.9700 H   0  0  0  0  0  0  0  0  0  0  0  0
   -3.4540   -2.1920   -0.3340 H   0  0  0  0  0  0  0  0  0  0  0  0
   -3.0730   -2.5080    2.3620 H   0  0  0  0  0  0  0  0  0  0  0  0
   -1.9960   -4.5050    0.1290 H   0  0  0  0  0  0  0  0  0  0  0  0
   -2.8850   -5.0860    2.3060 H   0  0  0  0  0  0  0  0  0  0  0  0
   -4.4840   -4.3160   -0.6720 H   0  0  0  0  0  0  0  0  0  0  0  0
  1  2  1  0  0  0  0
  1 13  1  0  0  0  0
  2  3  1  0  0  0  0
  2 14  1  0  0  0  0
  2 15  1  0  0  0  0
  3  4  1  0  0  0  0
  3  5  1  0  0  0  0
  3 16  1  0  0  0  0
  4 17  1  0  0  0  0
  5  6  1  0  0  0  0
  5  7  1  0  0  0  0
  5 18  1  0  0  0  0
  6 19  1  0  0  0  0
  7  8  1  0  0  0  0
  7  9  1  0  0  0  0
  7 20  1  0  0  0  0
  8 21  1  0  0  0  0
  9 10  1  0  0  0  0
  9 11  1  0  0  0  0
  9 22  1  0  0  0  0
 10 23  1  0  0  0  0
 11 12  2  0  0  0  0
 11 24  1  0  0  0  0
M  END
>  <Index>
77

>  <Binary_characterization>
0

>  <LabelCompoundName>
dextrose

$$$$

  MOE2013           3D
CORINA 3.60 0026  08.12.2014
 48 50  0  0  1  0  0  0  0  0999 V2000
    0.2080    1.0750   -0.3070 N   0  0  0  0  0  0  0  0  0  0  0  0
   -0.0550   -0.1770    0.1900 C   0  0  0  0  0  0  0  0  0  0  0  0
    0.4570   -0.5640    1.2370 O   0  0  0  0  0  0  0  0  0  0  0  0
   -1.0930   -0.9760   -0.6100 C   0  0  2  0  0  0  0  0  0  0  0  0
   -2.4930   -0.6830   -0.0530 C   0  0  0  0  0  0  0  0  0  0  0  0
   -3.1770   -2.0440   -0.0090 C   0  0  0  0  0  0  0  0  0  0  0  0
   -2.0340   -3.0000    0.2830 C   0  0  0  0  0  0  0  0  0  0  0  0
   -0.9190   -2.4200   -0.4470 N   0  0  0  0  0  0  0  0  0  0  0  0
    0.1740   -3.0670   -0.9870 C   0  0  0  0  0  0  0  0  0  0  0  0
    1.0250   -2.4670   -1.6540 O   0  0  0  0  0  0  0  0  0  0  0  0
    0.3270   -4.5790   -0.7260 C   0  0  2  0  0  0  0  0  0  0  0  0
    0.7470   -4.8350    0.7350 C   0  0  0  0  0  0  0  0  0  0  0  0
   -0.0300   -5.9300    1.3920 C   0  0  0  0  0  0  0  0  0  0  0  0
   -0.1310   -7.1990    0.8740 N   0  0  0  0  0  0  0  0  0  0  0  0
   -0.8870   -7.9430    1.7320 C   0  0  0  0  0  0  0  0  0  0  0  0
   -1.2810   -7.2350    2.7650 N   0  0  0  0  0  0  0  0  0  0  0  0
   -0.7500   -5.9850    2.5670 C   0  0  0  0  0  0  0  0  0  0  0  0
    1.3480   -5.0420   -1.6830 N   0  0  0  0  0  0  0  0  0  0  0  0
    1.5850   -6.3640   -1.9930 C   0  0  0  0  0  0  0  0  0  0  0  0
    0.9830   -7.2980   -1.4640 O   0  0  0  0  0  0  0  0  0  0  0  0
    2.7230   -6.5770   -2.9980 C   0  0  2  0  0  0  0  0  0  0  0  0
    2.4960   -5.9040   -4.3430 C   0  0  0  0  0  0  0  0  0  0  0  0
    3.2580   -6.7880   -5.3290 C   0  0  0  0  0  0  0  0  0  0  0  0
    3.1900   -8.1500   -4.6870 C   0  0  0  0  0  0  0  0  0  0  0  0
    3.4150   -9.2160   -5.2320 O   0  0  0  0  0  0  0  0  0  0  0  0
    2.8680   -7.9650   -3.3570 N   0  0  0  0  0  0  0  0  0  0  0  0
    0.8590    1.6620    0.1990 H   0  0  0  0  0  0  0  0  0  0  0  0
   -0.2070    1.4410   -1.1540 H   0  0  0  0  0  0  0  0  0  0  0  0
   -1.0190   -0.7330   -1.6760 H   0  0  0  0  0  0  0  0  0  0  0  0
   -2.4460   -0.2620    0.9590 H   0  0  0  0  0  0  0  0  0  0  0  0
   -3.0410    0.0300   -0.6780 H   0  0  0  0  0  0  0  0  0  0  0  0
   -3.9740   -2.0970    0.7380 H   0  0  0  0  0  0  0  0  0  0  0  0
   -3.6110   -2.2680   -0.9910 H   0  0  0  0  0  0  0  0  0  0  0  0
   -1.7770   -2.9980    1.3480 H   0  0  0  0  0  0  0  0  0  0  0  0
   -2.2540   -4.0210   -0.0350 H   0  0  0  0  0  0  0  0  0  0  0  0
   -0.6070   -5.0830   -0.9950 H   0  0  0  0  0  0  0  0  0  0  0  0
    1.8130   -5.0900    0.7900 H   0  0  0  0  0  0  0  0  0  0  0  0
    0.6270   -3.9270    1.3390 H   0  0  0  0  0  0  0  0  0  0  0  0
    0.2850   -7.5160   -0.0020 H   0  0  0  0  0  0  0  0  0  0  0  0
   -1.1150   -8.9840    1.5490 H   0  0  0  0  0  0  0  0  0  0  0  0
   -0.9110   -5.1910    3.2840 H   0  0  0  0  0  0  0  0  0  0  0  0
    1.8870   -4.2990   -2.1280 H   0  0  0  0  0  0  0  0  0  0  0  0
    3.6660   -6.2530   -2.5410 H   0  0  0  0  0  0  0  0  0  0  0  0
    1.4290   -5.8970   -4.6020 H   0  0  0  0  0  0  0  0  0  0  0  0
    2.8450   -4.8670   -4.3610 H   0  0  0  0  0  0  0  0  0  0  0  0
    2.7900   -6.7940   -6.3160 H   0  0  0  0  0  0  0  0  0  0  0  0
    4.3070   -6.4860   -5.4090 H   0  0  0  0  0  0  0  0  0  0  0  0
    2.7540   -8.7410   -2.7140 H   0  0  0  0  0  0  0  0  0  0  0  0
  1  2  1  0  0  0  0
  1 27  1  0  0  0  0
  1 28  1  0  0  0  0
  2  3  2  0  0  0  0
  2  4  1  0  0  0  0
  4  5  1  0  0  0  0
  4  8  1  0  0  0  0
  4 29  1  0  0  0  0
  5  6  1  0  0  0  0
  5 30  1  0  0  0  0
  5 31  1  0  0  0  0
  6  7  1  0  0  0  0
  6 32  1  0  0  0  0
  6 33  1  0  0  0  0
  7  8  1  0  0  0  0
  7 34  1  0  0  0  0
  7 35  1  0  0  0  0
  8  9  1  0  0  0  0
  9 10  2  0  0  0  0
  9 11  1  0  0  0  0
 11 12  1  0  0  0  0
 11 18  1  0  0  0  0
 11 36  1  0  0  0  0
 12 13  1  0  0  0  0
 12 37  1  0  0  0  0
 12 38  1  0  0  0  0
 13 14  1  0  0  0  0
 13 17  2  0  0  0  0
 14 15  1  0  0  0  0
 14 39  1  0  0  0  0
 15 16  2  0  0  0  0
 15 40  1  0  0  0  0
 16 17  1  0  0  0  0
 17 41  1  0  0  0  0
 18 19  1  0  0  0  0
 18 42  1  0  0  0  0
 19 20  2  0  0  0  0
 19 21  1  0  0  0  0
 21 22  1  0  0  0  0
 21 26  1  0  0  0  0
 21 43  1  0  0  0  0
 22 23  1  0  0  0  0
 22 44  1  0  0  0  0
 22 45  1  0  0  0  0
 23 24  1  0  0  0  0
 23 46  1  0  0  0  0
 23 47  1  0  0  0  0
 24 25  2  0  0  0  0
 24 26  1  0  0  0  0
 26 48  1  0  0  0  0
M  END
>  <Index>
78

>  <Binary_characterization>
0

>  <LabelCompoundName>
protirelin

$$$$

  MOE2013           3D
CORINA 3.60 0026  08.12.2014
  7  6  0  0  0  0  0  0  0  0999 V2000
   -0.3530    0.0720    0.8210 O   0  0  0  0  0  0  0  0  0  0  0  0
   -0.2510    1.3790    0.2190 S   0  0  0  0  0  0  0  0  0  0  0  0
    1.3140    1.6570   -0.0390 O   0  0  0  0  0  0  0  0  0  0  0  0
   -0.8310    1.3110   -1.2860 O   0  0  0  0  0  0  0  0  0  0  0  0
   -1.1240    2.8540    1.2980 S   0  0  0  0  0  0  0  0  0  0  0  0
    1.8130    0.8100    0.0000 H   0  0  0  0  0  0  0  0  0  0  0  0
   -0.5800    2.1030   -1.8080 H   0  0  0  0  0  0  0  0  0  0  0  0
  1  2  2  0  0  0  0
  2  3  1  0  0  0  0
  2  4  1  0  0  0  0
  2  5  2  0  0  0  0
  3  6  1  0  0  0  0
  4  7  1  0  0  0  0
M  END
>  <Index>
79

>  <Binary_characterization>
0

>  <LabelCompoundName>
sodium thiosulfate

$$$$

  MOE2013           3D
CORINA 3.60 0026  08.12.2014
 95 97  0  0  1  0  0  0  0  0999 V2000
   -0.6170   -0.8160   -8.5140 O   0  0  0  0  0  0  0  0  0  0  0  0
    0.4910   -0.0980   -8.2070 C   0  0  0  0  0  0  0  0  0  0  0  0
    1.5990   -0.5890   -8.3540 O   0  0  0  0  0  0  0  0  0  0  0  0
    0.1320    1.2900   -7.6910 C   0  0  0  0  0  0  0  0  0  0  0  0
    1.3310    2.0570   -7.2640 N   0  0  3  0  0  0  0  0  0  0  0  0
    0.9780    3.4900   -7.0850 C   0  0  0  0  0  0  0  0  0  0  0  0
    1.1610    4.2900   -8.3930 C   0  0  0  0  0  0  0  0  0  0  0  0
    0.9090    5.7470   -8.2930 N   0  0  0  0  0  0  0  0  0  0  0  0
    1.6270    6.4390   -7.1930 C   0  0  0  0  0  0  0  0  0  0  0  0
    3.1460    6.3530   -7.2460 C   0  0  0  0  0  0  0  0  0  0  0  0
    3.7310    7.4050   -6.6220 O   0  0  0  0  0  0  0  0  0  0  0  0
    3.8390    5.4750   -7.7340 O   0  0  0  0  0  0  0  0  0  0  0  0
    1.1340    6.3860   -9.6090 C   0  0  0  0  0  0  0  0  0  0  0  0
    0.4420    7.7340   -9.7240 C   0  0  0  0  0  0  0  0  0  0  0  0
    0.7690    8.3530  -10.8840 O   0  0  0  0  0  0  0  0  0  0  0  0
   -0.3360    8.2720   -8.9530 O   0  0  0  0  0  0  0  0  0  0  0  0
    1.8820    1.5170   -5.9940 C   0  0  0  0  0  0  0  0  0  0  0  0
    3.3850    1.8870   -5.7760 C   0  0  2  0  0  0  0  0  0  0  0  0
    4.2860    1.1300   -6.7850 C   0  0  0  0  0  0  0  0  0  0  0  0
    5.6200    1.5910   -6.6420 O   0  0  0  0  0  0  0  0  0  0  0  0
    6.8100    0.8990   -7.4670 P   0  0  3  0  0  0  0  0  0  0  0  0
    6.9520   -0.5790   -7.2880 O   0  0  0  0  0  0  0  0  0  0  0  0
    6.5060    1.3930   -8.9660 O   0  0  0  0  0  0  0  0  0  0  0  0
    8.0790    1.7940   -7.0540 O   0  0  0  0  0  0  0  0  0  0  0  0
    9.3740    1.4510   -7.5180 C   0  0  0  0  0  0  0  0  0  0  0  0
   10.0720    2.7420   -7.9260 C   0  0  0  0  0  0  0  0  0  0  0  0
   11.5330    2.4920   -8.2900 C   0  0  0  0  0  0  0  0  0  0  0  0
   12.3780    1.8820   -7.1180 C   0  0  0  0  0  0  0  0  0  0  0  0
   11.6160    0.5750   -6.6940 C   0  0  0  0  0  0  0  0  0  0  0  0
   10.1260    0.7600   -6.3890 C   0  0  0  0  0  0  0  0  0  0  0  0
   13.7980    1.4440   -7.5840 C   0  0  0  0  0  0  0  0  0  0  0  0
   14.6540    0.7760   -6.6830 C   0  0  0  0  0  0  0  0  0  0  0  0
   15.9340    0.3660   -7.0600 C   0  0  0  0  0  0  0  0  0  0  0  0
   16.3960    0.6200   -8.3470 C   0  0  0  0  0  0  0  0  0  0  0  0
   15.5790    1.2890   -9.2520 C   0  0  0  0  0  0  0  0  0  0  0  0
   14.2960    1.7010   -8.8750 C   0  0  0  0  0  0  0  0  0  0  0  0
   12.5500    2.9360   -5.9880 C   0  0  0  0  0  0  0  0  0  0  0  0
   12.2870    2.6620   -4.6340 C   0  0  0  0  0  0  0  0  0  0  0  0
   12.5040    3.6230   -3.6380 C   0  0  0  0  0  0  0  0  0  0  0  0
   13.0100    4.8770   -3.9670 C   0  0  0  0  0  0  0  0  0  0  0  0
   13.2950    5.1710   -5.2950 C   0  0  0  0  0  0  0  0  0  0  0  0
   13.0700    4.2130   -6.2900 C   0  0  0  0  0  0  0  0  0  0  0  0
    3.7390    1.7730   -4.3190 N   0  0  0  0  0  0  0  0  0  0  0  0
    4.2170    0.4370   -3.8900 C   0  0  0  0  0  0  0  0  0  0  0  0
    3.1360   -0.6220   -3.9390 C   0  0  0  0  0  0  0  0  0  0  0  0
    3.6180   -1.8130   -4.3550 O   0  0  0  0  0  0  0  0  0  0  0  0
    1.9620   -0.5030   -3.6260 O   0  0  0  0  0  0  0  0  0  0  0  0
    4.7470    2.7860   -3.9020 C   0  0  0  0  0  0  0  0  0  0  0  0
    4.2280    4.2170   -3.9430 C   0  0  0  0  0  0  0  0  0  0  0  0
    5.1970    5.0890   -3.5640 O   0  0  0  0  0  0  0  0  0  0  0  0
    3.1180    4.6260   -4.2400 O   0  0  0  0  0  0  0  0  0  0  0  0
   -0.2830   -1.6860   -8.8250 H   0  0  0  0  0  0  0  0  0  0  0  0
   -0.3600    1.8020   -8.5260 H   0  0  0  0  0  0  0  0  0  0  0  0
   -0.5810    1.1910   -6.8630 H   0  0  0  0  0  0  0  0  0  0  0  0
   -0.0440    3.6040   -6.7010 H   0  0  0  0  0  0  0  0  0  0  0  0
    1.6320    3.9300   -6.3290 H   0  0  0  0  0  0  0  0  0  0  0  0
    2.1630    4.0990   -8.7960 H   0  0  0  0  0  0  0  0  0  0  0  0
    0.4580    3.8840   -9.1310 H   0  0  0  0  0  0  0  0  0  0  0  0
    1.3510    7.5000   -7.1960 H   0  0  0  0  0  0  0  0  0  0  0  0
    1.2960    6.0580   -6.2220 H   0  0  0  0  0  0  0  0  0  0  0  0
    4.6910    7.2240   -6.7010 H   0  0  0  0  0  0  0  0  0  0  0  0
    2.2030    6.5080   -9.8150 H   0  0  0  0  0  0  0  0  0  0  0  0
    0.6960    5.7660  -10.4010 H   0  0  0  0  0  0  0  0  0  0  0  0
    0.2560    9.1910  -10.8840 H   0  0  0  0  0  0  0  0  0  0  0  0
    1.2710    1.8670   -5.1500 H   0  0  0  0  0  0  0  0  0  0  0  0
    1.8080    0.4260   -5.9960 H   0  0  0  0  0  0  0  0  0  0  0  0
    3.4950    2.9430   -6.0430 H   0  0  0  0  0  0  0  0  0  0  0  0
    4.2480    0.0470   -6.6340 H   0  0  0  0  0  0  0  0  0  0  0  0
    3.9640    1.3370   -7.8110 H   0  0  0  0  0  0  0  0  0  0  0  0
    6.3200    2.3500   -9.0190 H   0  0  0  0  0  0  0  0  0  0  0  0
    9.2990    0.7830   -8.3850 H   0  0  0  0  0  0  0  0  0  0  0  0
    9.5470    3.1790   -8.7840 H   0  0  0  0  0  0  0  0  0  0  0  0
    9.9930    3.4890   -7.1260 H   0  0  0  0  0  0  0  0  0  0  0  0
   11.5380    1.8010   -9.1440 H   0  0  0  0  0  0  0  0  0  0  0  0
   11.9620    3.4300   -8.6620 H   0  0  0  0  0  0  0  0  0  0  0  0
   11.6930   -0.1570   -7.5130 H   0  0  0  0  0  0  0  0  0  0  0  0
   12.0870    0.0890   -5.8310 H   0  0  0  0  0  0  0  0  0  0  0  0
    9.9850    1.3220   -5.4590 H   0  0  0  0  0  0  0  0  0  0  0  0
    9.6710   -0.2190   -6.1960 H   0  0  0  0  0  0  0  0  0  0  0  0
   14.3300    0.5720   -5.6650 H   0  0  0  0  0  0  0  0  0  0  0  0
   16.5690   -0.1490   -6.3450 H   0  0  0  0  0  0  0  0  0  0  0  0
   17.3920    0.3010   -8.6430 H   0  0  0  0  0  0  0  0  0  0  0  0
   15.9380    1.4940  -10.2570 H   0  0  0  0  0  0  0  0  0  0  0  0
   13.7050    2.2250   -9.6190 H   0  0  0  0  0  0  0  0  0  0  0  0
   11.9260    1.6900   -4.3110 H   0  0  0  0  0  0  0  0  0  0  0  0
   12.2890    3.3800   -2.6000 H   0  0  0  0  0  0  0  0  0  0  0  0
   13.2020    5.6130   -3.1900 H   0  0  0  0  0  0  0  0  0  0  0  0
   13.7130    6.1400   -5.5580 H   0  0  0  0  0  0  0  0  0  0  0  0
   13.3420    4.4710   -7.3100 H   0  0  0  0  0  0  0  0  0  0  0  0
    5.0920    0.1170   -4.4650 H   0  0  0  0  0  0  0  0  0  0  0  0
    4.5250    0.4660   -2.8370 H   0  0  0  0  0  0  0  0  0  0  0  0
    2.8450   -2.4160   -4.3630 H   0  0  0  0  0  0  0  0  0  0  0  0
    5.0140    2.6130   -2.8520 H   0  0  0  0  0  0  0  0  0  0  0  0
    5.6590    2.7220   -4.5020 H   0  0  0  0  0  0  0  0  0  0  0  0
    4.7680    5.9710   -3.5860 H   0  0  0  0  0  0  0  0  0  0  0  0
  1  2  1  0  0  0  0
  1 52  1  0  0  0  0
  2  3  2  0  0  0  0
  2  4  1  0  0  0  0
  4  5  1  0  0  0  0
  4 53  1  0  0  0  0
  4 54  1  0  0  0  0
  5  6  1  0  0  0  0
  5 17  1  0  0  0  0
  6  7  1  0  0  0  0
  6 55  1  0  0  0  0
  6 56  1  0  0  0  0
  7  8  1  0  0  0  0
  7 57  1  0  0  0  0
  7 58  1  0  0  0  0
  8  9  1  0  0  0  0
  8 13  1  0  0  0  0
  9 10  1  0  0  0  0
  9 59  1  0  0  0  0
  9 60  1  0  0  0  0
 10 11  1  0  0  0  0
 10 12  2  0  0  0  0
 11 61  1  0  0  0  0
 13 14  1  0  0  0  0
 13 62  1  0  0  0  0
 13 63  1  0  0  0  0
 14 15  1  0  0  0  0
 14 16  2  0  0  0  0
 15 64  1  0  0  0  0
 17 18  1  0  0  0  0
 17 65  1  0  0  0  0
 17 66  1  0  0  0  0
 18 19  1  0  0  0  0
 18 43  1  0  0  0  0
 18 67  1  0  0  0  0
 19 20  1  0  0  0  0
 19 68  1  0  0  0  0
 19 69  1  0  0  0  0
 20 21  1  0  0  0  0
 21 22  2  0  0  0  0
 21 23  1  0  0  0  0
 21 24  1  0  0  0  0
 23 70  1  0  0  0  0
 24 25  1  0  0  0  0
 25 26  1  0  0  0  0
 25 30  1  0  0  0  0
 25 71  1  0  0  0  0
 26 27  1  0  0  0  0
 26 72  1  0  0  0  0
 26 73  1  0  0  0  0
 27 28  1  0  0  0  0
 27 74  1  0  0  0  0
 27 75  1  0  0  0  0
 28 29  1  0  0  0  0
 28 31  1  0  0  0  0
 28 37  1  0  0  0  0
 29 30  1  0  0  0  0
 29 76  1  0  0  0  0
 29 77  1  0  0  0  0
 30 78  1  0  0  0  0
 30 79  1  0  0  0  0
 31 32  1  0  0  0  0
 31 36  2  0  0  0  0
 32 33  2  0  0  0  0
 32 80  1  0  0  0  0
 33 34  1  0  0  0  0
 33 81  1  0  0  0  0
 34 35  2  0  0  0  0
 34 82  1  0  0  0  0
 35 36  1  0  0  0  0
 35 83  1  0  0  0  0
 36 84  1  0  0  0  0
 37 38  1  0  0  0  0
 37 42  2  0  0  0  0
 38 39  2  0  0  0  0
 38 85  1  0  0  0  0
 39 40  1  0  0  0  0
 39 86  1  0  0  0  0
 40 41  2  0  0  0  0
 40 87  1  0  0  0  0
 41 42  1  0  0  0  0
 41 88  1  0  0  0  0
 42 89  1  0  0  0  0
 43 44  1  0  0  0  0
 43 48  1  0  0  0  0
 44 45  1  0  0  0  0
 44 90  1  0  0  0  0
 44 91  1  0  0  0  0
 45 46  1  0  0  0  0
 45 47  2  0  0  0  0
 46 92  1  0  0  0  0
 48 49  1  0  0  0  0
 48 93  1  0  0  0  0
 48 94  1  0  0  0  0
 49 50  1  0  0  0  0
 49 51  2  0  0  0  0
 50 95  1  0  0  0  0
M  END
>  <Index>
80

>  <Binary_characterization>
0

>  <LabelCompoundName>
gadofosveset trisodium

$$$$

  MOE2013           3D
CORINA 3.60 0026  08.12.2014
 53 54  0  0  1  0  0  0  0  0999 V2000
    3.0130   -9.2790    0.5130 C   0  0  0  0  0  0  0  0  0  0  0  0
    3.0060   -8.7680   -0.9180 C   0  0  0  0  0  0  0  0  0  0  0  0
    2.7490   -7.2650   -0.9740 C   0  0  0  0  0  0  0  0  0  0  0  0
    2.6680   -6.7610   -2.3960 C   0  0  0  0  0  0  0  0  0  0  0  0
    3.0830   -7.3580   -3.3790 O   0  0  0  0  0  0  0  0  0  0  0  0
    2.0850   -5.5310   -2.4010 O   0  0  0  0  0  0  0  0  0  0  0  0
    1.8850   -4.9440   -3.6900 C   0  0  0  0  0  0  0  0  0  0  0  0
    0.6180   -5.3110   -4.2420 O   0  0  0  0  0  0  0  0  0  0  0  0
   -0.4360   -4.6120   -3.7540 C   0  0  0  0  0  0  0  0  0  0  0  0
   -0.3990   -3.7060   -2.9380 O   0  0  0  0  0  0  0  0  0  0  0  0
   -1.6970   -5.1720   -4.2830 C   0  0  0  0  0  0  0  0  0  0  0  0
   -1.9600   -5.2730   -5.6050 C   0  0  0  0  0  0  0  0  0  0  0  0
   -1.0350   -4.8190   -6.7040 C   0  0  0  0  0  0  0  0  0  0  0  0
   -3.1790   -5.7840   -6.0200 N   0  0  3  0  0  0  0  0  0  0  0  0
   -4.2090   -6.1600   -5.1740 C   0  0  0  0  0  0  0  0  0  0  0  0
   -4.0350   -6.0760   -3.8360 C   0  0  0  0  0  0  0  0  0  0  0  0
   -2.7120   -5.6130   -3.2260 C   0  0  1  0  0  0  0  0  0  0  0  0
   -2.1130   -6.7060   -2.3250 C   0  0  0  0  0  0  0  0  0  0  0  0
   -1.7150   -7.9250   -2.9190 C   0  0  0  0  0  0  0  0  0  0  0  0
   -1.1560   -8.9530   -2.1640 C   0  0  0  0  0  0  0  0  0  0  0  0
   -0.9820   -8.7900   -0.7950 C   0  0  0  0  0  0  0  0  0  0  0  0
   -1.3670   -7.5970   -0.1800 C   0  0  0  0  0  0  0  0  0  0  0  0
   -1.1050   -7.4770    1.5270 Cl  0  0  0  0  0  0  0  0  0  0  0  0
   -1.9330   -6.5520   -0.9330 C   0  0  0  0  0  0  0  0  0  0  0  0
   -2.4060   -5.0830   -0.1390 Cl  0  0  0  0  0  0  0  0  0  0  0  0
   -5.1170   -6.4580   -2.9030 C   0  0  0  0  0  0  0  0  0  0  0  0
   -5.6840   -7.5390   -2.9080 O   0  0  0  0  0  0  0  0  0  0  0  0
   -5.3700   -5.4160   -2.0710 O   0  0  0  0  0  0  0  0  0  0  0  0
   -6.4080   -5.6620   -1.1200 C   0  0  0  0  0  0  0  0  0  0  0  0
   -5.4790   -6.6030   -5.8530 C   0  0  0  0  0  0  0  0  0  0  0  0
    3.7950   -8.7880    1.1010 H   0  0  0  0  0  0  0  0  0  0  0  0
    2.0500   -9.0950    1.0010 H   0  0  0  0  0  0  0  0  0  0  0  0
    3.2010  -10.3570    0.5300 H   0  0  0  0  0  0  0  0  0  0  0  0
    3.9680   -9.0000   -1.3900 H   0  0  0  0  0  0  0  0  0  0  0  0
    2.2370   -9.3010   -1.4900 H   0  0  0  0  0  0  0  0  0  0  0  0
    1.8010   -7.0410   -0.4730 H   0  0  0  0  0  0  0  0  0  0  0  0
    3.5520   -6.7210   -0.4650 H   0  0  0  0  0  0  0  0  0  0  0  0
    1.9690   -3.8550   -3.5900 H   0  0  0  0  0  0  0  0  0  0  0  0
    2.6670   -5.2410   -4.3990 H   0  0  0  0  0  0  0  0  0  0  0  0
   -0.5620   -5.6860   -7.1790 H   0  0  0  0  0  0  0  0  0  0  0  0
   -1.5950   -4.2720   -7.4710 H   0  0  0  0  0  0  0  0  0  0  0  0
   -0.2500   -4.1440   -6.3550 H   0  0  0  0  0  0  0  0  0  0  0  0
   -3.3340   -5.8780   -7.0200 H   0  0  0  0  0  0  0  0  0  0  0  0
   -2.9420   -4.7100   -2.6500 H   0  0  0  0  0  0  0  0  0  0  0  0
   -1.8400   -8.0820   -3.9910 H   0  0  0  0  0  0  0  0  0  0  0  0
   -0.8570   -9.8810   -2.6460 H   0  0  0  0  0  0  0  0  0  0  0  0
   -0.5450   -9.5980   -0.2130 H   0  0  0  0  0  0  0  0  0  0  0  0
   -6.1360   -6.4960   -0.4660 H   0  0  0  0  0  0  0  0  0  0  0  0
   -6.5250   -4.7640   -0.5070 H   0  0  0  0  0  0  0  0  0  0  0  0
   -7.3550   -5.8610   -1.6300 H   0  0  0  0  0  0  0  0  0  0  0  0
   -5.7220   -5.9270   -6.6800 H   0  0  0  0  0  0  0  0  0  0  0  0
   -5.3530   -7.6110   -6.2620 H   0  0  0  0  0  0  0  0  0  0  0  0
   -6.3480   -6.6050   -5.1900 H   0  0  0  0  0  0  0  0  0  0  0  0
  1  2  1  0  0  0  0
  1 31  1  0  0  0  0
  1 32  1  0  0  0  0
  1 33  1  0  0  0  0
  2  3  1  0  0  0  0
  2 34  1  0  0  0  0
  2 35  1  0  0  0  0
  3  4  1  0  0  0  0
  3 36  1  0  0  0  0
  3 37  1  0  0  0  0
  4  5  2  0  0  0  0
  4  6  1  0  0  0  0
  6  7  1  0  0  0  0
  7  8  1  0  0  0  0
  7 38  1  0  0  0  0
  7 39  1  0  0  0  0
  8  9  1  0  0  0  0
  9 10  2  0  0  0  0
  9 11  1  0  0  0  0
 11 12  2  0  0  0  0
 11 17  1  0  0  0  0
 12 13  1  0  0  0  0
 12 14  1  0  0  0  0
 13 40  1  0  0  0  0
 13 41  1  0  0  0  0
 13 42  1  0  0  0  0
 14 15  1  0  0  0  0
 14 43  1  0  0  0  0
 15 16  2  0  0  0  0
 15 30  1  0  0  0  0
 16 17  1  0  0  0  0
 16 26  1  0  0  0  0
 17 18  1  0  0  0  0
 17 44  1  0  0  0  0
 18 19  1  0  0  0  0
 18 24  2  0  0  0  0
 19 20  2  0  0  0  0
 19 45  1  0  0  0  0
 20 21  1  0  0  0  0
 20 46  1  0  0  0  0
 21 22  2  0  0  0  0
 21 47  1  0  0  0  0
 22 23  1  0  0  0  0
 22 24  1  0  0  0  0
 24 25  1  0  0  0  0
 26 27  2  0  0  0  0
 26 28  1  0  0  0  0
 28 29  1  0  0  0  0
 29 48  1  0  0  0  0
 29 49  1  0  0  0  0
 29 50  1  0  0  0  0
 30 51  1  0  0  0  0
 30 52  1  0  0  0  0
 30 53  1  0  0  0  0
M  END
>  <Index>
81

>  <Binary_characterization>
0

>  <LabelCompoundName>
clevidipine

$$$$

  MOE2013           3D
CORINA 3.60 0026  08.12.2014
 46 49  0  0  1  0  0  0  0  0999 V2000
   -0.1010    1.5390   -0.1330 C   0  0  0  0  0  0  0  0  0  0  0  0
   -0.0330    0.0990   -0.1490 N   0  0  0  0  0  0  0  0  0  0  0  0
    0.5200   -0.5770   -1.2220 C   0  0  0  0  0  0  0  0  0  0  0  0
    0.9810    0.0010   -2.2030 O   0  0  0  0  0  0  0  0  0  0  0  0
    0.5270   -2.0290   -1.1140 C   0  0  0  0  0  0  0  0  0  0  0  0
    0.0420   -2.8970   -0.1120 C   0  0  0  0  0  0  0  0  0  0  0  0
    0.2450   -4.1870   -0.3840 N   0  0  0  0  0  0  0  0  0  0  0  0
    0.8720   -4.1820   -1.5900 N   0  0  0  0  0  0  0  0  0  0  0  0
    1.0540   -2.8950   -2.0550 C   0  0  0  0  0  0  0  0  0  0  0  0
    1.2720   -5.4000   -2.2490 C   0  0  0  0  0  0  0  0  0  0  0  0
    1.8720   -5.2820   -3.4720 N   0  0  0  0  0  0  0  0  0  0  0  0
    2.2780   -6.3900   -4.1440 C   0  0  0  0  0  0  0  0  0  0  0  0
    2.8790   -6.2500   -5.3770 N   0  0  0  0  0  0  0  0  0  0  0  0
    2.0640   -7.6380   -3.5470 C   0  0  0  0  0  0  0  0  0  0  0  0
    2.3480   -8.9230   -3.9530 N   0  0  0  0  0  0  0  0  0  0  0  0
    1.9230   -9.6890   -2.9700 C   0  0  0  0  0  0  0  0  0  0  0  0
    1.3610   -8.9590   -1.9570 N   0  0  0  0  0  0  0  0  0  0  0  0
    0.7740   -9.4590   -0.7260 C   0  0  2  0  0  0  0  0  0  0  0  0
    1.2020  -10.8270   -0.5260 O   0  0  0  0  0  0  0  0  0  0  0  0
    0.0290  -11.6300   -0.2790 C   0  0  2  0  0  0  0  0  0  0  0  0
    0.2490  -13.0570   -0.7770 C   0  0  0  0  0  0  0  0  0  0  0  0
    1.1180  -13.7510    0.1130 O   0  0  0  0  0  0  0  0  0  0  0  0
   -1.0940  -10.9140   -1.0160 C   0  0  1  0  0  0  0  0  0  0  0  0
   -2.3840  -11.2060   -0.4930 O   0  0  0  0  0  0  0  0  0  0  0  0
   -0.7550   -9.4590   -0.7490 C   0  0  1  0  0  0  0  0  0  0  0  0
   -1.2800   -9.0970    0.5360 O   0  0  0  0  0  0  0  0  0  0  0  0
    1.4490   -7.6390   -2.3100 C   0  0  0  0  0  0  0  0  0  0  0  0
    1.0260   -6.5760   -1.6150 N   0  0  0  0  0  0  0  0  0  0  0  0
    0.9110    1.9480   -0.1840 H   0  0  0  0  0  0  0  0  0  0  0  0
   -0.6770    1.8840   -0.9960 H   0  0  0  0  0  0  0  0  0  0  0  0
   -0.5880    1.8580    0.7920 H   0  0  0  0  0  0  0  0  0  0  0  0
   -0.4010   -0.4010    0.6480 H   0  0  0  0  0  0  0  0  0  0  0  0
   -0.4550   -2.6550    0.8180 H   0  0  0  0  0  0  0  0  0  0  0  0
    1.5390   -2.7070   -3.0040 H   0  0  0  0  0  0  0  0  0  0  0  0
    3.0030   -5.3230   -5.7540 H   0  0  0  0  0  0  0  0  0  0  0  0
    3.1830   -7.0760   -5.8760 H   0  0  0  0  0  0  0  0  0  0  0  0
    2.0010  -10.7690   -2.9420 H   0  0  0  0  0  0  0  0  0  0  0  0
    1.1820   -8.8600    0.0970 H   0  0  0  0  0  0  0  0  0  0  0  0
   -0.1450  -11.6440    0.8040 H   0  0  0  0  0  0  0  0  0  0  0  0
   -0.6960  -13.6070   -0.8140 H   0  0  0  0  0  0  0  0  0  0  0  0
    0.7120  -13.0600   -1.7690 H   0  0  0  0  0  0  0  0  0  0  0  0
    1.2290  -14.6550   -0.2290 H   0  0  0  0  0  0  0  0  0  0  0  0
   -1.0670  -11.1150   -2.0930 H   0  0  0  0  0  0  0  0  0  0  0  0
   -2.6450  -12.0880   -0.8130 H   0  0  0  0  0  0  0  0  0  0  0  0
   -1.2040   -8.7790   -1.4790 H   0  0  0  0  0  0  0  0  0  0  0  0
   -2.1030   -9.6270    0.6210 H   0  0  0  0  0  0  0  0  0  0  0  0
  1  2  1  0  0  0  0
  1 29  1  0  0  0  0
  1 30  1  0  0  0  0
  1 31  1  0  0  0  0
  2  3  1  0  0  0  0
  2 32  1  0  0  0  0
  3  4  2  0  0  0  0
  3  5  1  0  0  0  0
  5  6  1  0  0  0  0
  5  9  2  0  0  0  0
  6  7  2  0  0  0  0
  6 33  1  0  0  0  0
  7  8  1  0  0  0  0
  8  9  1  0  0  0  0
  8 10  1  0  0  0  0
  9 34  1  0  0  0  0
 10 11  1  0  0  0  0
 10 28  2  0  0  0  0
 11 12  2  0  0  0  0
 12 13  1  0  0  0  0
 12 14  1  0  0  0  0
 13 35  1  0  0  0  0
 13 36  1  0  0  0  0
 14 15  1  0  0  0  0
 14 27  2  0  0  0  0
 15 16  2  0  0  0  0
 16 17  1  0  0  0  0
 16 37  1  0  0  0  0
 17 18  1  0  0  0  0
 17 27  1  0  0  0  0
 18 19  1  0  0  0  0
 18 25  1  0  0  0  0
 18 38  1  0  0  0  0
 19 20  1  0  0  0  0
 20 21  1  0  0  0  0
 20 23  1  0  0  0  0
 20 39  1  0  0  0  0
 21 22  1  0  0  0  0
 21 40  1  0  0  0  0
 21 41  1  0  0  0  0
 22 42  1  0  0  0  0
 23 24  1  0  0  0  0
 23 25  1  0  0  0  0
 23 43  1  0  0  0  0
 24 44  1  0  0  0  0
 25 26  1  0  0  0  0
 25 45  1  0  0  0  0
 26 46  1  0  0  0  0
 27 28  1  0  0  0  0
M  END
>  <Index>
82

>  <Binary_characterization>
0

>  <LabelCompoundName>
regadenoson

$$$$

  MOE2013           3D
CORINA 3.60 0026  08.12.2014
 50 49  0  0  0  0  0  0  0  0999 V2000
   -2.5990    1.5580   -0.6910 O   0  0  0  0  0  0  0  0  0  0  0  0
   -2.2680    0.3050   -1.0780 C   0  0  0  0  0  0  0  0  0  0  0  0
   -3.0510   -0.3570   -1.7380 O   0  0  0  0  0  0  0  0  0  0  0  0
   -0.8730   -0.0610   -0.6000 C   0  0  0  0  0  0  0  0  0  0  0  0
   -0.5660   -1.5060   -0.6070 N   0  0  0  0  0  0  0  0  0  0  0  0
   -1.5000   -2.3420    0.1720 C   0  0  0  0  0  0  0  0  0  0  0  0
   -1.5650   -1.9720    1.6730 C   0  0  0  0  0  0  0  0  0  0  0  0
   -2.4360   -2.8380    2.4930 N   0  0  0  0  0  0  0  0  0  0  0  0
   -2.1250   -4.2840    2.4140 C   0  0  0  0  0  0  0  0  0  0  0  0
   -0.6690   -4.6340    2.6720 C   0  0  0  0  0  0  0  0  0  0  0  0
   -0.3090   -5.7630    2.0220 O   0  0  0  0  0  0  0  0  0  0  0  0
    0.1350   -4.0460    3.3760 O   0  0  0  0  0  0  0  0  0  0  0  0
   -2.5050   -2.3390    3.8840 C   0  0  0  0  0  0  0  0  0  0  0  0
   -3.7280   -2.8660    4.6180 C   0  0  0  0  0  0  0  0  0  0  0  0
   -3.7200   -2.4860    5.9160 O   0  0  0  0  0  0  0  0  0  0  0  0
   -4.6490   -3.5340    4.1790 O   0  0  0  0  0  0  0  0  0  0  0  0
   -0.3460   -2.0620   -1.9570 C   0  0  0  0  0  0  0  0  0  0  0  0
    0.9890   -1.5870   -2.5770 C   0  0  0  0  0  0  0  0  0  0  0  0
    1.4260   -2.4030   -3.7260 N   0  0  0  0  0  0  0  0  0  0  0  0
    0.5260   -2.3350   -4.9000 C   0  0  0  0  0  0  0  0  0  0  0  0
    0.4260   -0.9750   -5.5750 C   0  0  0  0  0  0  0  0  0  0  0  0
   -0.4140   -1.0190   -6.6360 O   0  0  0  0  0  0  0  0  0  0  0  0
    0.9940    0.0660   -5.2900 O   0  0  0  0  0  0  0  0  0  0  0  0
    2.8470   -2.1530   -4.0450 C   0  0  0  0  0  0  0  0  0  0  0  0
    3.4570   -3.2620   -4.8880 C   0  0  0  0  0  0  0  0  0  0  0  0
    4.6970   -2.9230   -5.3150 O   0  0  0  0  0  0  0  0  0  0  0  0
    2.9860   -4.3490   -5.1780 O   0  0  0  0  0  0  0  0  0  0  0  0
   -3.5000    1.7050   -1.0490 H   0  0  0  0  0  0  0  0  0  0  0  0
   -0.1540    0.4930   -1.2110 H   0  0  0  0  0  0  0  0  0  0  0  0
   -0.7490    0.3180    0.4210 H   0  0  0  0  0  0  0  0  0  0  0  0
   -2.5080   -2.3320   -0.2590 H   0  0  0  0  0  0  0  0  0  0  0  0
   -1.1420   -3.3750    0.1010 H   0  0  0  0  0  0  0  0  0  0  0  0
   -0.5490   -1.9380    2.0850 H   0  0  0  0  0  0  0  0  0  0  0  0
   -1.9660   -0.9540    1.7470 H   0  0  0  0  0  0  0  0  0  0  0  0
   -2.7320   -4.8660    3.1140 H   0  0  0  0  0  0  0  0  0  0  0  0
   -2.4000   -4.6390    1.4150 H   0  0  0  0  0  0  0  0  0  0  0  0
    0.6350   -5.8960    2.2530 H   0  0  0  0  0  0  0  0  0  0  0  0
   -1.6050   -2.5920    4.4530 H   0  0  0  0  0  0  0  0  0  0  0  0
   -2.6160   -1.2470    3.8800 H   0  0  0  0  0  0  0  0  0  0  0  0
   -4.5440   -2.8630    6.2920 H   0  0  0  0  0  0  0  0  0  0  0  0
   -0.2870   -3.1570   -1.8840 H   0  0  0  0  0  0  0  0  0  0  0  0
   -1.1880   -1.8400   -2.6200 H   0  0  0  0  0  0  0  0  0  0  0  0
    0.9370   -0.5270   -2.8440 H   0  0  0  0  0  0  0  0  0  0  0  0
    1.7490   -1.6710   -1.7890 H   0  0  0  0  0  0  0  0  0  0  0  0
    0.8560   -3.0520   -5.6590 H   0  0  0  0  0  0  0  0  0  0  0  0
   -0.4830   -2.6440   -4.6080 H   0  0  0  0  0  0  0  0  0  0  0  0
   -0.3980   -0.1150   -7.0140 H   0  0  0  0  0  0  0  0  0  0  0  0
    2.9910   -1.1940   -4.5510 H   0  0  0  0  0  0  0  0  0  0  0  0
    3.4370   -2.1420   -3.1200 H   0  0  0  0  0  0  0  0  0  0  0  0
    5.0090   -3.6920   -5.8390 H   0  0  0  0  0  0  0  0  0  0  0  0
  1  2  1  0  0  0  0
  1 28  1  0  0  0  0
  2  3  2  0  0  0  0
  2  4  1  0  0  0  0
  4  5  1  0  0  0  0
  4 29  1  0  0  0  0
  4 30  1  0  0  0  0
  5  6  1  0  0  0  0
  5 17  1  0  0  0  0
  6  7  1  0  0  0  0
  6 31  1  0  0  0  0
  6 32  1  0  0  0  0
  7  8  1  0  0  0  0
  7 33  1  0  0  0  0
  7 34  1  0  0  0  0
  8  9  1  0  0  0  0
  8 13  1  0  0  0  0
  9 10  1  0  0  0  0
  9 35  1  0  0  0  0
  9 36  1  0  0  0  0
 10 11  1  0  0  0  0
 10 12  2  0  0  0  0
 11 37  1  0  0  0  0
 13 14  1  0  0  0  0
 13 38  1  0  0  0  0
 13 39  1  0  0  0  0
 14 15  1  0  0  0  0
 14 16  2  0  0  0  0
 15 40  1  0  0  0  0
 17 18  1  0  0  0  0
 17 41  1  0  0  0  0
 17 42  1  0  0  0  0
 18 19  1  0  0  0  0
 18 43  1  0  0  0  0
 18 44  1  0  0  0  0
 19 20  1  0  0  0  0
 19 24  1  0  0  0  0
 20 21  1  0  0  0  0
 20 45  1  0  0  0  0
 20 46  1  0  0  0  0
 21 22  1  0  0  0  0
 21 23  2  0  0  0  0
 22 47  1  0  0  0  0
 24 25  1  0  0  0  0
 24 48  1  0  0  0  0
 24 49  1  0  0  0  0
 25 26  1  0  0  0  0
 25 27  2  0  0  0  0
 26 50  1  0  0  0  0
M  END
>  <Index>
83

>  <Binary_characterization>
0

>  <LabelCompoundName>
pentetic acid

$$$$

  MOE2013           3D
CORINA 3.60 0026  08.12.2014
 62 62  0  0  1  0  0  0  0  0999 V2000
   -0.9720   -6.6610   -3.5600 C   0  0  0  0  0  0  0  0  0  0  0  0
   -0.3960   -5.5710   -2.6690 C   0  0  0  0  0  0  0  0  0  0  0  0
   -0.1210   -6.0890   -1.2570 C   0  0  0  0  0  0  0  0  0  0  0  0
    0.4580   -4.9890   -0.3640 C   0  0  0  0  0  0  0  0  0  0  0  0
    0.7270   -5.5130    1.0550 C   0  0  0  0  0  0  0  0  0  0  0  0
    1.3820   -4.4800    2.0020 C   0  0  2  0  0  0  0  0  0  0  0  0
    0.5540   -3.2040    2.1750 C   0  0  0  0  0  0  0  0  0  0  0  0
    2.6180   -4.0580    1.4000 O   0  0  0  0  0  0  0  0  0  0  0  0
    1.7610   -5.0860    3.3370 C   0  0  0  0  0  0  0  0  0  0  0  0
    0.9920   -5.6300    4.2970 C   0  0  0  0  0  0  0  0  0  0  0  0
   -0.5130   -5.7810    4.3330 C   0  0  3  0  0  0  0  0  0  0  0  0
   -0.9850   -7.2430    4.4450 C   0  0  1  0  0  0  0  0  0  0  0  0
   -0.2670   -8.1300    3.6070 O   0  0  0  0  0  0  0  0  0  0  0  0
   -0.8460   -7.5960    5.9250 C   0  0  0  0  0  0  0  0  0  0  0  0
   -0.9880   -6.2670    6.6790 C   0  0  1  0  0  0  0  0  0  0  0  0
    0.1870   -6.0450    7.4500 O   0  0  0  0  0  0  0  0  0  0  0  0
   -1.1790   -5.1810    5.5960 C   0  0  1  0  0  0  0  0  0  0  0  0
   -0.7090   -3.7690    5.9650 C   0  0  0  0  0  0  0  0  0  0  0  0
   -1.5220   -3.1810    7.0870 C   0  0  0  0  0  0  0  0  0  0  0  0
   -1.0190   -2.9130    8.3010 C   0  0  0  0  0  0  0  0  0  0  0  0
   -1.8170   -2.3410    9.4360 C   0  0  0  0  0  0  0  0  0  0  0  0
   -1.9210   -3.3440   10.5860 C   0  0  0  0  0  0  0  0  0  0  0  0
   -2.7040   -2.7660   11.7640 C   0  0  0  0  0  0  0  0  0  0  0  0
   -2.8150   -3.7570   12.8910 C   0  0  0  0  0  0  0  0  0  0  0  0
   -3.3870   -3.2080   13.9810 O   0  0  0  0  0  0  0  0  0  0  0  0
   -2.4640   -4.9250   12.8840 O   0  0  0  0  0  0  0  0  0  0  0  0
   -1.9180   -7.0360   -3.1580 H   0  0  0  0  0  0  0  0  0  0  0  0
   -1.1610   -6.2690   -4.5640 H   0  0  0  0  0  0  0  0  0  0  0  0
   -0.2780   -7.5030   -3.6480 H   0  0  0  0  0  0  0  0  0  0  0  0
    0.5320   -5.1950   -3.1150 H   0  0  0  0  0  0  0  0  0  0  0  0
   -1.1000   -4.7320   -2.6270 H   0  0  0  0  0  0  0  0  0  0  0  0
   -1.0520   -6.4680   -0.8170 H   0  0  0  0  0  0  0  0  0  0  0  0
    0.5800   -6.9310   -1.3050 H   0  0  0  0  0  0  0  0  0  0  0  0
    1.3870   -4.6130   -0.8090 H   0  0  0  0  0  0  0  0  0  0  0  0
   -0.2480   -4.1520   -0.3250 H   0  0  0  0  0  0  0  0  0  0  0  0
   -0.2180   -5.8770    1.4720 H   0  0  0  0  0  0  0  0  0  0  0  0
    1.3880   -6.3860    0.9700 H   0  0  0  0  0  0  0  0  0  0  0  0
   -0.4780   -3.4100    2.4730 H   0  0  0  0  0  0  0  0  0  0  0  0
    1.0010   -2.5460    2.9310 H   0  0  0  0  0  0  0  0  0  0  0  0
    0.5290   -2.6180    1.2500 H   0  0  0  0  0  0  0  0  0  0  0  0
    3.1260   -4.8590    1.1870 H   0  0  0  0  0  0  0  0  0  0  0  0
    2.8310   -5.0720    3.5520 H   0  0  0  0  0  0  0  0  0  0  0  0
    1.5170   -6.0130    5.1730 H   0  0  0  0  0  0  0  0  0  0  0  0
   -0.9590   -5.3300    3.4440 H   0  0  0  0  0  0  0  0  0  0  0  0
   -2.0420   -7.3010    4.1560 H   0  0  0  0  0  0  0  0  0  0  0  0
   -0.5710   -9.0330    3.7980 H   0  0  0  0  0  0  0  0  0  0  0  0
   -1.6370   -8.2970    6.2140 H   0  0  0  0  0  0  0  0  0  0  0  0
    0.1090   -8.0930    6.1320 H   0  0  0  0  0  0  0  0  0  0  0  0
   -1.8420   -6.2820    7.3650 H   0  0  0  0  0  0  0  0  0  0  0  0
    0.1980   -6.7080    8.1620 H   0  0  0  0  0  0  0  0  0  0  0  0
   -2.2580   -5.1320    5.3800 H   0  0  0  0  0  0  0  0  0  0  0  0
    0.3570   -3.7610    6.2210 H   0  0  0  0  0  0  0  0  0  0  0  0
   -0.8190   -3.1110    5.0940 H   0  0  0  0  0  0  0  0  0  0  0  0
   -2.5680   -2.9720    6.8770 H   0  0  0  0  0  0  0  0  0  0  0  0
    0.0290   -3.1290    8.5030 H   0  0  0  0  0  0  0  0  0  0  0  0
   -1.3240   -1.4240    9.7810 H   0  0  0  0  0  0  0  0  0  0  0  0
   -2.8220   -2.0570    9.1010 H   0  0  0  0  0  0  0  0  0  0  0  0
   -2.4090   -4.2620   10.2340 H   0  0  0  0  0  0  0  0  0  0  0  0
   -0.9170   -3.6350   10.9220 H   0  0  0  0  0  0  0  0  0  0  0  0
   -2.1960   -1.8710   12.1400 H   0  0  0  0  0  0  0  0  0  0  0  0
   -3.7170   -2.4960   11.4460 H   0  0  0  0  0  0  0  0  0  0  0  0
   -3.4150   -3.9280   14.6460 H   0  0  0  0  0  0  0  0  0  0  0  0
  1  2  1  0  0  0  0
  1 27  1  0  0  0  0
  1 28  1  0  0  0  0
  1 29  1  0  0  0  0
  2  3  1  0  0  0  0
  2 30  1  0  0  0  0
  2 31  1  0  0  0  0
  3  4  1  0  0  0  0
  3 32  1  0  0  0  0
  3 33  1  0  0  0  0
  4  5  1  0  0  0  0
  4 34  1  0  0  0  0
  4 35  1  0  0  0  0
  5  6  1  0  0  0  0
  5 36  1  0  0  0  0
  5 37  1  0  0  0  0
  6  7  1  0  0  0  0
  6  8  1  0  0  0  0
  6  9  1  0  0  0  0
  7 38  1  0  0  0  0
  7 39  1  0  0  0  0
  7 40  1  0  0  0  0
  8 41  1  0  0  0  0
  9 10  2  0  0  0  0
  9 42  1  0  0  0  0
 10 11  1  0  0  0  0
 10 43  1  0  0  0  0
 11 12  1  0  0  0  0
 11 17  1  0  0  0  0
 11 44  1  0  0  0  0
 12 13  1  0  0  0  0
 12 14  1  0  0  0  0
 12 45  1  0  0  0  0
 13 46  1  0  0  0  0
 14 15  1  0  0  0  0
 14 47  1  0  0  0  0
 14 48  1  0  0  0  0
 15 16  1  0  0  0  0
 15 17  1  0  0  0  0
 15 49  1  0  0  0  0
 16 50  1  0  0  0  0
 17 18  1  0  0  0  0
 17 51  1  0  0  0  0
 18 19  1  0  0  0  0
 18 52  1  0  0  0  0
 18 53  1  0  0  0  0
 19 20  2  0  0  0  0
 19 54  1  0  0  0  0
 20 21  1  0  0  0  0
 20 55  1  0  0  0  0
 21 22  1  0  0  0  0
 21 56  1  0  0  0  0
 21 57  1  0  0  0  0
 22 23  1  0  0  0  0
 22 58  1  0  0  0  0
 22 59  1  0  0  0  0
 23 24  1  0  0  0  0
 23 60  1  0  0  0  0
 23 61  1  0  0  0  0
 24 25  1  0  0  0  0
 24 26  2  0  0  0  0
 25 62  1  0  0  0  0
M  END
>  <Index>
84

>  <Binary_characterization>
0

>  <LabelCompoundName>
carboprost tromethamine

$$$$

  MOE2013           3D
CORINA 3.60 0026  08.12.2014
 62 61  0  0  0  0  0  0  0  0999 V2000
   -1.0700    0.7410    0.1640 C   0  0  0  0  0  0  0  0  0  0  0  0
   -1.0560   -0.7430   -0.1690 C   0  0  0  0  0  0  0  0  0  0  0  0
    0.0140   -1.0730   -1.2090 C   0  0  0  0  0  0  0  0  0  0  0  0
    0.0250   -2.5660   -1.5410 C   0  0  0  0  0  0  0  0  0  0  0  0
    1.0950   -2.8960   -2.5840 C   0  0  0  0  0  0  0  0  0  0  0  0
    1.1060   -4.3890   -2.9160 C   0  0  0  0  0  0  0  0  0  0  0  0
    2.1730   -4.7190   -3.9610 C   0  0  0  0  0  0  0  0  0  0  0  0
    2.1840   -6.2130   -4.2900 C   0  0  0  0  0  0  0  0  0  0  0  0
    3.2140   -6.5320   -5.3360 C   0  0  0  0  0  0  0  0  0  0  0  0
    4.3770   -7.1790   -5.1610 C   0  0  0  0  0  0  0  0  0  0  0  0
    4.9470   -7.6890   -3.8680 C   0  0  0  0  0  0  0  0  0  0  0  0
    4.8790   -9.2160   -3.7960 C   0  0  0  0  0  0  0  0  0  0  0  0
    5.4840   -9.7390   -2.4920 C   0  0  0  0  0  0  0  0  0  0  0  0
    5.4180  -11.2650   -2.4220 C   0  0  0  0  0  0  0  0  0  0  0  0
    6.0290  -11.7900   -1.1210 C   0  0  0  0  0  0  0  0  0  0  0  0
    5.9640  -13.3160   -1.0540 C   0  0  0  0  0  0  0  0  0  0  0  0
    6.5780  -13.8450    0.2410 C   0  0  0  0  0  0  0  0  0  0  0  0
    6.5250  -15.3530    0.3160 C   0  0  0  0  0  0  0  0  0  0  0  0
    6.0420  -16.0880   -0.5330 O   0  0  0  0  0  0  0  0  0  0  0  0
    7.1020  -15.7650    1.4820 O   0  0  0  0  0  0  0  0  0  0  0  0
    7.1000  -17.1900    1.6760 C   0  0  0  0  0  0  0  0  0  0  0  0
    7.7890  -17.5080    3.0040 C   0  0  0  0  0  0  0  0  0  0  0  0
    7.0210  -16.9950    4.1390 N   0  0  0  0  0  0  0  0  0  0  0  0
   -0.1060    1.0600    0.5730 H   0  0  0  0  0  0  0  0  0  0  0  0
   -1.2820    1.3410   -0.7260 H   0  0  0  0  0  0  0  0  0  0  0  0
   -1.8420    0.9540    0.9100 H   0  0  0  0  0  0  0  0  0  0  0  0
   -0.8740   -1.3160    0.7470 H   0  0  0  0  0  0  0  0  0  0  0  0
   -2.0430   -1.0360   -0.5450 H   0  0  0  0  0  0  0  0  0  0  0  0
   -0.1710   -0.4940   -2.1230 H   0  0  0  0  0  0  0  0  0  0  0  0
    0.9990   -0.7730   -0.8310 H   0  0  0  0  0  0  0  0  0  0  0  0
    0.2120   -3.1440   -0.6280 H   0  0  0  0  0  0  0  0  0  0  0  0
   -0.9600   -2.8660   -1.9190 H   0  0  0  0  0  0  0  0  0  0  0  0
    0.9080   -2.3180   -3.4970 H   0  0  0  0  0  0  0  0  0  0  0  0
    2.0800   -2.5960   -2.2070 H   0  0  0  0  0  0  0  0  0  0  0  0
    1.2950   -4.9670   -2.0030 H   0  0  0  0  0  0  0  0  0  0  0  0
    0.1200   -4.6900   -3.2900 H   0  0  0  0  0  0  0  0  0  0  0  0
    1.9840   -4.1380   -4.8730 H   0  0  0  0  0  0  0  0  0  0  0  0
    3.1590   -4.4160   -3.5860 H   0  0  0  0  0  0  0  0  0  0  0  0
    2.3430   -6.7960   -3.3770 H   0  0  0  0  0  0  0  0  0  0  0  0
    1.2030   -6.5140   -4.6750 H   0  0  0  0  0  0  0  0  0  0  0  0
    2.9630   -6.2110   -6.3470 H   0  0  0  0  0  0  0  0  0  0  0  0
    4.9990   -7.3450   -6.0400 H   0  0  0  0  0  0  0  0  0  0  0  0
    5.9920   -7.3620   -3.8040 H   0  0  0  0  0  0  0  0  0  0  0  0
    4.4400   -7.2500   -3.0030 H   0  0  0  0  0  0  0  0  0  0  0  0
    3.8340   -9.5430   -3.8710 H   0  0  0  0  0  0  0  0  0  0  0  0
    5.4130   -9.6520   -4.6490 H   0  0  0  0  0  0  0  0  0  0  0  0
    6.5290   -9.4120   -2.4160 H   0  0  0  0  0  0  0  0  0  0  0  0
    4.9470   -9.3080   -1.6390 H   0  0  0  0  0  0  0  0  0  0  0  0
    4.3730  -11.5910   -2.4950 H   0  0  0  0  0  0  0  0  0  0  0  0
    5.9520  -11.6960   -3.2780 H   0  0  0  0  0  0  0  0  0  0  0  0
    7.0730  -11.4630   -1.0470 H   0  0  0  0  0  0  0  0  0  0  0  0
    5.4940  -11.3620   -0.2650 H   0  0  0  0  0  0  0  0  0  0  0  0
    4.9210  -13.6460   -1.1290 H   0  0  0  0  0  0  0  0  0  0  0  0
    6.4930  -13.7460   -1.9150 H   0  0  0  0  0  0  0  0  0  0  0  0
    7.6280  -13.5360    0.3050 H   0  0  0  0  0  0  0  0  0  0  0  0
    6.0330  -13.4400    1.1010 H   0  0  0  0  0  0  0  0  0  0  0  0
    6.0690  -17.5630    1.6770 H   0  0  0  0  0  0  0  0  0  0  0  0
    7.6570  -17.6630    0.8590 H   0  0  0  0  0  0  0  0  0  0  0  0
    7.9030  -18.5910    3.1120 H   0  0  0  0  0  0  0  0  0  0  0  0
    8.7850  -17.0520    3.0230 H   0  0  0  0  0  0  0  0  0  0  0  0
    7.5670  -17.1000    4.9930 H   0  0  0  0  0  0  0  0  0  0  0  0
    6.8770  -15.9930    4.0090 H   0  0  0  0  0  0  0  0  0  0  0  0
  1  2  1  0  0  0  0
  1 24  1  0  0  0  0
  1 25  1  0  0  0  0
  1 26  1  0  0  0  0
  2  3  1  0  0  0  0
  2 27  1  0  0  0  0
  2 28  1  0  0  0  0
  3  4  1  0  0  0  0
  3 29  1  0  0  0  0
  3 30  1  0  0  0  0
  4  5  1  0  0  0  0
  4 31  1  0  0  0  0
  4 32  1  0  0  0  0
  5  6  1  0  0  0  0
  5 33  1  0  0  0  0
  5 34  1  0  0  0  0
  6  7  1  0  0  0  0
  6 35  1  0  0  0  0
  6 36  1  0  0  0  0
  7  8  1  0  0  0  0
  7 37  1  0  0  0  0
  7 38  1  0  0  0  0
  8  9  1  0  0  0  0
  8 39  1  0  0  0  0
  8 40  1  0  0  0  0
  9 10  2  0  0  0  0
  9 41  1  0  0  0  0
 10 11  1  0  0  0  0
 10 42  1  0  0  0  0
 11 12  1  0  0  0  0
 11 43  1  0  0  0  0
 11 44  1  0  0  0  0
 12 13  1  0  0  0  0
 12 45  1  0  0  0  0
 12 46  1  0  0  0  0
 13 14  1  0  0  0  0
 13 47  1  0  0  0  0
 13 48  1  0  0  0  0
 14 15  1  0  0  0  0
 14 49  1  0  0  0  0
 14 50  1  0  0  0  0
 15 16  1  0  0  0  0
 15 51  1  0  0  0  0
 15 52  1  0  0  0  0
 16 17  1  0  0  0  0
 16 53  1  0  0  0  0
 16 54  1  0  0  0  0
 17 18  1  0  0  0  0
 17 55  1  0  0  0  0
 17 56  1  0  0  0  0
 18 19  2  0  0  0  0
 18 20  1  0  0  0  0
 20 21  1  0  0  0  0
 21 22  1  0  0  0  0
 21 57  1  0  0  0  0
 21 58  1  0  0  0  0
 22 23  1  0  0  0  0
 22 59  1  0  0  0  0
 22 60  1  0  0  0  0
 23 61  1  0  0  0  0
 23 62  1  0  0  0  0
M  END
>  <Index>
85

>  <Binary_characterization>
0

>  <LabelCompoundName>
ethanolamine oleate

$$$$

  MOE2013           3D
CORINA 3.60 0026  08.12.2014
 60 60  0  0  1  0  0  0  0  0999 V2000
   -0.8710    1.5580   -1.8790 C   0  0  0  0  0  0  0  0  0  0  0  0
   -0.5590    0.1580   -1.3720 C   0  0  3  0  0  0  0  0  0  0  0  0
    0.3710    0.2650   -0.2910 O   0  0  0  0  0  0  0  0  0  0  0  0
   -1.8270   -0.5640   -0.8770 C   0  0  0  0  0  0  0  0  0  0  0  0
   -1.5050   -1.8520   -0.2090 N   0  0  0  0  0  0  0  0  0  0  0  0
   -2.7280   -2.3630    0.4740 C   0  0  0  0  0  0  0  0  0  0  0  0
   -2.4280   -3.3540    1.6370 C   0  0  0  0  0  0  0  0  0  0  0  0
   -3.0630   -4.6880    1.4730 N   0  0  3  0  0  0  0  0  0  0  0  0
   -2.4340   -5.6900    2.3770 C   0  0  0  0  0  0  0  0  0  0  0  0
   -1.7860   -6.9090    1.6420 C   0  0  0  0  0  0  0  0  0  0  0  0
   -0.3880   -6.8060    1.1430 N   0  0  0  0  0  0  0  0  0  0  0  0
   -0.3390   -5.8120    0.0570 C   0  0  0  0  0  0  0  0  0  0  0  0
    0.9890   -5.5420   -0.6780 C   0  0  0  0  0  0  0  0  0  0  0  0
    0.8750   -4.4380   -1.6780 N   0  0  3  0  0  0  0  0  0  0  0  0
    0.4960   -3.1540   -1.0310 C   0  0  0  0  0  0  0  0  0  0  0  0
   -1.0180   -2.8600   -1.1950 C   0  0  0  0  0  0  0  0  0  0  0  0
    2.1520   -4.2870   -2.4160 C   0  0  0  0  0  0  0  0  0  0  0  0
    2.4020   -5.4500   -3.3650 C   0  0  0  0  0  0  0  0  0  0  0  0
    3.6940   -5.4930   -3.7660 O   0  0  0  0  0  0  0  0  0  0  0  0
    1.5980   -6.2620   -3.7930 O   0  0  0  0  0  0  0  0  0  0  0  0
    0.5540   -6.5260    2.2440 C   0  0  0  0  0  0  0  0  0  0  0  0
    1.9400   -7.0780    1.9580 C   0  0  0  0  0  0  0  0  0  0  0  0
    2.8600   -6.5480    2.7980 O   0  0  0  0  0  0  0  0  0  0  0  0
    2.2770   -7.9020    1.1230 O   0  0  0  0  0  0  0  0  0  0  0  0
   -4.5270   -4.5760    1.7180 C   0  0  0  0  0  0  0  0  0  0  0  0
   -5.3000   -5.8080    1.2740 C   0  0  0  0  0  0  0  0  0  0  0  0
   -6.6350   -5.6080    1.3760 O   0  0  0  0  0  0  0  0  0  0  0  0
   -4.8720   -6.8810    0.8830 O   0  0  0  0  0  0  0  0  0  0  0  0
    0.0470    2.0550   -2.2110 H   0  0  0  0  0  0  0  0  0  0  0  0
   -1.5760    1.5300   -2.7150 H   0  0  0  0  0  0  0  0  0  0  0  0
   -1.2930    2.1800   -1.0820 H   0  0  0  0  0  0  0  0  0  0  0  0
   -0.0760   -0.4070   -2.1750 H   0  0  0  0  0  0  0  0  0  0  0  0
    0.2020   -0.5260    0.2600 H   0  0  0  0  0  0  0  0  0  0  0  0
   -2.3000    0.0940   -0.1360 H   0  0  0  0  0  0  0  0  0  0  0  0
   -2.5430   -0.7040   -1.6970 H   0  0  0  0  0  0  0  0  0  0  0  0
   -3.2640   -1.5230    0.9360 H   0  0  0  0  0  0  0  0  0  0  0  0
   -3.4240   -2.7840   -0.2640 H   0  0  0  0  0  0  0  0  0  0  0  0
   -1.3420   -3.4480    1.7450 H   0  0  0  0  0  0  0  0  0  0  0  0
   -2.7570   -2.9030    2.5840 H   0  0  0  0  0  0  0  0  0  0  0  0
   -1.7020   -5.2260    3.0490 H   0  0  0  0  0  0  0  0  0  0  0  0
   -3.1900   -6.1030    3.0590 H   0  0  0  0  0  0  0  0  0  0  0  0
   -1.8120   -7.7570    2.3400 H   0  0  0  0  0  0  0  0  0  0  0  0
   -2.4250   -7.2280    0.8110 H   0  0  0  0  0  0  0  0  0  0  0  0
   -1.0800   -6.0900   -0.7040 H   0  0  0  0  0  0  0  0  0  0  0  0
   -0.6460   -4.8710    0.4910 H   0  0  0  0  0  0  0  0  0  0  0  0
    1.7760   -5.2820    0.0390 H   0  0  0  0  0  0  0  0  0  0  0  0
    1.2880   -6.4720   -1.1730 H   0  0  0  0  0  0  0  0  0  0  0  0
    0.7880   -3.1480    0.0270 H   0  0  0  0  0  0  0  0  0  0  0  0
    1.0420   -2.3170   -1.4830 H   0  0  0  0  0  0  0  0  0  0  0  0
   -1.5910   -3.7880   -1.1010 H   0  0  0  0  0  0  0  0  0  0  0  0
   -1.2100   -2.5390   -2.2280 H   0  0  0  0  0  0  0  0  0  0  0  0
    2.1150   -3.3960   -3.0550 H   0  0  0  0  0  0  0  0  0  0  0  0
    2.9940   -4.1900   -1.7210 H   0  0  0  0  0  0  0  0  0  0  0  0
    3.7390   -6.2620   -4.3730 H   0  0  0  0  0  0  0  0  0  0  0  0
    0.6210   -5.4510    2.4450 H   0  0  0  0  0  0  0  0  0  0  0  0
    0.2290   -7.0310    3.1630 H   0  0  0  0  0  0  0  0  0  0  0  0
    3.7050   -6.9800    2.5500 H   0  0  0  0  0  0  0  0  0  0  0  0
   -4.7340   -4.3900    2.7790 H   0  0  0  0  0  0  0  0  0  0  0  0
   -4.9370   -3.7440    1.1340 H   0  0  0  0  0  0  0  0  0  0  0  0
   -7.0390   -6.4460    1.0660 H   0  0  0  0  0  0  0  0  0  0  0  0
  1  2  1  0  0  0  0
  1 29  1  0  0  0  0
  1 30  1  0  0  0  0
  1 31  1  0  0  0  0
  2  3  1  0  0  0  0
  2  4  1  0  0  0  0
  2 32  1  0  0  0  0
  3 33  1  0  0  0  0
  4  5  1  0  0  0  0
  4 34  1  0  0  0  0
  4 35  1  0  0  0  0
  5  6  1  0  0  0  0
  5 16  1  0  0  0  0
  6  7  1  0  0  0  0
  6 36  1  0  0  0  0
  6 37  1  0  0  0  0
  7  8  1  0  0  0  0
  7 38  1  0  0  0  0
  7 39  1  0  0  0  0
  8  9  1  0  0  0  0
  8 25  1  0  0  0  0
  9 10  1  0  0  0  0
  9 40  1  0  0  0  0
  9 41  1  0  0  0  0
 10 11  1  0  0  0  0
 10 42  1  0  0  0  0
 10 43  1  0  0  0  0
 11 12  1  0  0  0  0
 11 21  1  0  0  0  0
 12 13  1  0  0  0  0
 12 44  1  0  0  0  0
 12 45  1  0  0  0  0
 13 14  1  0  0  0  0
 13 46  1  0  0  0  0
 13 47  1  0  0  0  0
 14 15  1  0  0  0  0
 14 17  1  0  0  0  0
 15 16  1  0  0  0  0
 15 48  1  0  0  0  0
 15 49  1  0  0  0  0
 16 50  1  0  0  0  0
 16 51  1  0  0  0  0
 17 18  1  0  0  0  0
 17 52  1  0  0  0  0
 17 53  1  0  0  0  0
 18 19  1  0  0  0  0
 18 20  2  0  0  0  0
 19 54  1  0  0  0  0
 21 22  1  0  0  0  0
 21 55  1  0  0  0  0
 21 56  1  0  0  0  0
 22 23  1  0  0  0  0
 22 24  2  0  0  0  0
 23 57  1  0  0  0  0
 25 26  1  0  0  0  0
 25 58  1  0  0  0  0
 25 59  1  0  0  0  0
 26 27  1  0  0  0  0
 26 28  2  0  0  0  0
 27 60  1  0  0  0  0
M  END
>  <Index>
86

>  <Binary_characterization>
0

>  <LabelCompoundName>
gadoteridol

$$$$

  MOE2013           3D
CORINA 3.60 0026  08.12.2014
161170  0  0  1  0  0  0  0  0999 V2000
   -0.0060    3.3730    1.1750 C   0  0  0  0  0  0  0  0  0  0  0  0
    0.3130    1.8960    0.9740 C   0  0  3  0  0  0  0  0  0  0  0  0
    1.1330    1.7530   -0.1870 O   0  0  0  0  0  0  0  0  0  0  0  0
    0.9490    1.2770    2.1930 C   0  0  0  0  0  0  0  0  0  0  0  0
    0.2420    0.5550    3.2170 C   0  0  0  0  0  0  0  0  0  0  0  0
   -1.2270    0.2920    3.2410 C   0  0  0  0  0  0  0  0  0  0  0  0
    1.1730    0.1520    4.1640 C   0  0  0  0  0  0  0  0  0  0  0  0
    2.4150    0.5880    3.7310 N   0  0  0  0  0  0  0  0  0  0  0  0
    2.2920    1.3090    2.5600 C   0  0  0  0  0  0  0  0  0  0  0  0
    3.4000    1.9880    1.9640 C   0  0  0  0  0  0  0  0  0  0  0  0
    4.6030    1.5300    1.6780 C   0  0  0  0  0  0  0  0  0  0  0  0
    5.0810    0.2780    1.8340 N   0  0  0  0  0  0  0  0  0  0  0  0
    6.3030    0.1130    2.1730 C   0  0  0  0  0  0  0  0  0  0  0  0
    7.5340   -0.0520    2.5160 C   0  0  0  0  0  0  0  0  0  0  0  0
    7.3760   -0.6110    3.9400 C   0  0  0  0  0  0  0  0  0  0  0  0
    6.2140   -0.8640    4.4060 N   0  0  0  0  0  0  0  0  0  0  0  0
    5.8450   -1.2830    5.6040 C   0  0  0  0  0  0  0  0  0  0  0  0
    5.4750   -1.7030    6.8030 C   0  0  0  0  0  0  0  0  0  0  0  0
    3.9910   -1.5580    6.7750 C   0  0  0  0  0  0  0  0  0  0  0  0
    3.3350   -0.8900    5.8650 N   0  0  0  0  0  0  0  0  0  0  0  0
    2.0110   -1.0360    6.1570 C   0  0  0  0  0  0  0  0  0  0  0  0
    1.0130   -0.5660    5.3920 C   0  0  0  0  0  0  0  0  0  0  0  0
    1.9150   -1.8020    7.3910 C   0  0  0  0  0  0  0  0  0  0  0  0
    0.6080   -2.1170    8.0340 C   0  0  0  0  0  0  0  0  0  0  0  0
    3.1390   -2.1610    7.8160 C   0  0  0  0  0  0  0  0  0  0  0  0
    3.5990   -2.9120    9.0120 C   0  0  0  0  0  0  0  0  0  0  0  0
    4.0000   -4.3440    8.6640 C   0  0  0  0  0  0  0  0  0  0  0  0
    4.6290   -5.0310    9.8450 C   0  0  0  0  0  0  0  0  0  0  0  0
    5.0610   -6.2660    9.5200 O   0  0  0  0  0  0  0  0  0  0  0  0
    4.7650   -4.5850   10.9700 O   0  0  0  0  0  0  0  0  0  0  0  0
    7.5380   -1.3340    5.9330 C   0  0  0  0  0  0  0  0  0  0  0  0
    8.2020   -1.8140    7.2230 C   0  0  0  0  0  0  0  0  0  0  0  0
    8.2720   -0.7130    8.2850 C   0  0  0  0  0  0  0  0  0  0  0  0
    8.8040   -1.2490    9.5850 C   0  0  0  0  0  0  0  0  0  0  0  0
    8.9870   -0.2670   10.4910 O   0  0  0  0  0  0  0  0  0  0  0  0
    9.0430   -2.4130    9.8550 O   0  0  0  0  0  0  0  0  0  0  0  0
    8.3540   -0.9060    4.9270 C   0  0  0  0  0  0  0  0  0  0  0  0
    9.8090   -0.7290    4.7540 C   0  0  0  0  0  0  0  0  0  0  0  0
    6.5670    1.0120    0.9480 C   0  0  0  0  0  0  0  0  0  0  0  0
    7.7300    0.9940   -0.0880 C   0  0  3  0  0  0  0  0  0  0  0  0
    8.8100    2.0390    0.2230 C   0  0  0  0  0  0  0  0  0  0  0  0
    8.2860   -0.3220   -0.2080 O   0  0  0  0  0  0  0  0  0  0  0  0
    9.0730   -0.5680   -1.3810 C   0  0  3  0  0  0  0  0  0  0  0  0
   10.1110   -1.6160   -0.9700 C   0  0  0  0  0  0  0  0  0  0  0  0
    8.2890   -1.0590   -2.5810 C   0  0  0  0  0  0  0  0  0  0  0  0
    8.6620   -0.8410   -3.9580 C   0  0  0  0  0  0  0  0  0  0  0  0
    9.8280   -0.0290   -4.4140 C   0  0  0  0  0  0  0  0  0  0  0  0
    7.7690   -1.5470   -4.7550 C   0  0  0  0  0  0  0  0  0  0  0  0
    6.8630   -2.1590   -3.9070 N   0  0  0  0  0  0  0  0  0  0  0  0
    7.1480   -1.8520   -2.5910 C   0  0  0  0  0  0  0  0  0  0  0  0
    6.3210   -2.3040   -1.5210 C   0  0  0  0  0  0  0  0  0  0  0  0
    5.8850   -3.5240   -1.2880 C   0  0  0  0  0  0  0  0  0  0  0  0
    6.1520   -4.6470   -1.9800 N   0  0  0  0  0  0  0  0  0  0  0  0
    5.1600   -5.5600   -2.0990 C   0  0  0  0  0  0  0  0  0  0  0  0
    4.1890   -6.4530   -2.2140 C   0  0  0  0  0  0  0  0  0  0  0  0
    3.8390   -6.4360   -3.7150 C   0  0  0  0  0  0  0  0  0  0  0  0
    4.4540   -5.6390   -4.4870 N   0  0  0  0  0  0  0  0  0  0  0  0
    4.4020   -5.3680   -5.7350 C   0  0  0  0  0  0  0  0  0  0  0  0
    4.3480   -5.0910   -7.0150 C   0  0  0  0  0  0  0  0  0  0  0  0
    5.4170   -4.0790   -7.2090 C   0  0  0  0  0  0  0  0  0  0  0  0
    5.9760   -3.3940   -6.2450 N   0  0  0  0  0  0  0  0  0  0  0  0
    6.8800   -2.5550   -6.8350 C   0  0  0  0  0  0  0  0  0  0  0  0
    7.6880   -1.7070   -6.1760 C   0  0  0  0  0  0  0  0  0  0  0  0
    6.7990   -2.7680   -8.2730 C   0  0  0  0  0  0  0  0  0  0  0  0
    7.6350   -2.0040   -9.2420 C   0  0  0  0  0  0  0  0  0  0  0  0
    5.8990   -3.7260   -8.5560 C   0  0  0  0  0  0  0  0  0  0  0  0
    5.4290   -4.3000   -9.8430 C   0  0  0  0  0  0  0  0  0  0  0  0
    6.0220   -5.6840  -10.0980 C   0  0  0  0  0  0  0  0  0  0  0  0
    5.4330   -6.3030  -11.3340 C   0  0  0  0  0  0  0  0  0  0  0  0
    6.0040   -7.4920  -11.6130 O   0  0  0  0  0  0  0  0  0  0  0  0
    4.5450   -5.8470  -12.0330 O   0  0  0  0  0  0  0  0  0  0  0  0
    3.1480   -6.5560   -5.7250 C   0  0  0  0  0  0  0  0  0  0  0  0
    2.3470   -7.0260   -6.9330 C   0  0  0  0  0  0  0  0  0  0  0  0
    1.1790   -6.0910   -7.2550 C   0  0  0  0  0  0  0  0  0  0  0  0
    0.5040   -6.4910   -8.5360 C   0  0  0  0  0  0  0  0  0  0  0  0
   -0.5520   -5.7010   -8.8110 O   0  0  0  0  0  0  0  0  0  0  0  0
    0.8290   -7.3970   -9.2850 O   0  0  0  0  0  0  0  0  0  0  0  0
    2.8850   -7.1300   -4.5080 C   0  0  0  0  0  0  0  0  0  0  0  0
    1.9320   -8.1330   -3.9980 C   0  0  0  0  0  0  0  0  0  0  0  0
    5.0880   -5.4100   -0.5650 C   0  0  0  0  0  0  0  0  0  0  0  0
    4.7370   -6.4470    0.5240 C   0  0  3  0  0  0  0  0  0  0  0  0
    3.2990   -6.3910    1.0340 C   0  0  0  0  0  0  0  0  0  0  0  0
    5.0360   -7.7880    0.1260 O   0  0  0  0  0  0  0  0  0  0  0  0
    5.2590   -4.0150   -0.1900 C   0  0  0  0  0  0  0  0  0  0  0  0
    4.9800   -3.3400    1.1020 C   0  0  0  0  0  0  0  0  0  0  0  0
    5.5880    2.0910    0.9330 C   0  0  0  0  0  0  0  0  0  0  0  0
    5.5980    3.3630    0.1720 C   0  0  0  0  0  0  0  0  0  0  0  0
    0.9060    3.9610    1.3220 H   0  0  0  0  0  0  0  0  0  0  0  0
   -0.5010    3.7820    0.2870 H   0  0  0  0  0  0  0  0  0  0  0  0
   -0.6580    3.5290    2.0400 H   0  0  0  0  0  0  0  0  0  0  0  0
   -0.6180    1.3610    0.7530 H   0  0  0  0  0  0  0  0  0  0  0  0
    0.5950    1.9980   -0.9590 H   0  0  0  0  0  0  0  0  0  0  0  0
   -1.4650   -0.5610    2.5980 H   0  0  0  0  0  0  0  0  0  0  0  0
   -1.5870    0.0720    4.2500 H   0  0  0  0  0  0  0  0  0  0  0  0
   -1.7860    1.1630    2.8830 H   0  0  0  0  0  0  0  0  0  0  0  0
    3.2770    0.3920    4.2360 H   0  0  0  0  0  0  0  0  0  0  0  0
    3.1610    2.9950    1.6270 H   0  0  0  0  0  0  0  0  0  0  0  0
    4.4380   -0.4970    1.7960 H   0  0  0  0  0  0  0  0  0  0  0  0
    8.5180    0.2340    2.1940 H   0  0  0  0  0  0  0  0  0  0  0  0
    5.9240   -2.0220    7.7170 H   0  0  0  0  0  0  0  0  0  0  0  0
   -0.0090   -0.7570    5.7060 H   0  0  0  0  0  0  0  0  0  0  0  0
   -0.0320   -2.6850    7.3510 H   0  0  0  0  0  0  0  0  0  0  0  0
    0.7260   -2.7180    8.9400 H   0  0  0  0  0  0  0  0  0  0  0  0
    0.0860   -1.1970    8.3170 H   0  0  0  0  0  0  0  0  0  0  0  0
    4.4360   -2.3780    9.4790 H   0  0  0  0  0  0  0  0  0  0  0  0
    2.8140   -2.9330    9.7780 H   0  0  0  0  0  0  0  0  0  0  0  0
    3.1180   -4.9180    8.3590 H   0  0  0  0  0  0  0  0  0  0  0  0
    4.7290   -4.3540    7.8460 H   0  0  0  0  0  0  0  0  0  0  0  0
    5.4480   -6.6320   10.3430 H   0  0  0  0  0  0  0  0  0  0  0  0
    7.7420   -2.7370    7.5960 H   0  0  0  0  0  0  0  0  0  0  0  0
    9.2280   -2.1450    7.0140 H   0  0  0  0  0  0  0  0  0  0  0  0
    8.9400    0.0860    7.9430 H   0  0  0  0  0  0  0  0  0  0  0  0
    7.2850   -0.2810    8.4810 H   0  0  0  0  0  0  0  0  0  0  0  0
    9.3280   -0.7140   11.2940 H   0  0  0  0  0  0  0  0  0  0  0  0
   10.0300    0.2780    4.3840 H   0  0  0  0  0  0  0  0  0  0  0  0
   10.3650   -0.8550    5.6870 H   0  0  0  0  0  0  0  0  0  0  0  0
   10.1980   -1.4520    4.0280 H   0  0  0  0  0  0  0  0  0  0  0  0
    7.2710    1.2430   -1.0540 H   0  0  0  0  0  0  0  0  0  0  0  0
    9.4210    2.2390   -0.6630 H   0  0  0  0  0  0  0  0  0  0  0  0
    8.3860    2.9950    0.5430 H   0  0  0  0  0  0  0  0  0  0  0  0
    9.5040    1.6960    0.9960 H   0  0  0  0  0  0  0  0  0  0  0  0
    9.6200    0.3390   -1.6560 H   0  0  0  0  0  0  0  0  0  0  0  0
    9.6270   -2.5450   -0.6450 H   0  0  0  0  0  0  0  0  0  0  0  0
   10.7940   -1.8550   -1.7910 H   0  0  0  0  0  0  0  0  0  0  0  0
   10.7010   -1.2550   -0.1200 H   0  0  0  0  0  0  0  0  0  0  0  0
   10.7580   -0.4320   -3.9980 H   0  0  0  0  0  0  0  0  0  0  0  0
    9.9300   -0.0170   -5.5020 H   0  0  0  0  0  0  0  0  0  0  0  0
    9.7200    1.0080   -4.0790 H   0  0  0  0  0  0  0  0  0  0  0  0
    6.1040   -2.7490   -4.2410 H   0  0  0  0  0  0  0  0  0  0  0  0
    6.0980   -1.5430   -0.7760 H   0  0  0  0  0  0  0  0  0  0  0  0
    7.0100   -4.7520   -2.5000 H   0  0  0  0  0  0  0  0  0  0  0  0
    3.5060   -6.9770   -1.5700 H   0  0  0  0  0  0  0  0  0  0  0  0
    3.7800   -5.3950   -7.8670 H   0  0  0  0  0  0  0  0  0  0  0  0
    8.3690   -1.0950   -6.7600 H   0  0  0  0  0  0  0  0  0  0  0  0
    8.7000   -2.1510   -9.0340 H   0  0  0  0  0  0  0  0  0  0  0  0
    7.4630   -2.3150  -10.2760 H   0  0  0  0  0  0  0  0  0  0  0  0
    7.4130   -0.9330   -9.1810 H   0  0  0  0  0  0  0  0  0  0  0  0
    4.3330   -4.3420   -9.8460 H   0  0  0  0  0  0  0  0  0  0  0  0
    5.6880   -3.6370  -10.6770 H   0  0  0  0  0  0  0  0  0  0  0  0
    7.1070   -5.6050  -10.2320 H   0  0  0  0  0  0  0  0  0  0  0  0
    5.8180   -6.3580   -9.2590 H   0  0  0  0  0  0  0  0  0  0  0  0
    5.5570   -7.8110  -12.4260 H   0  0  0  0  0  0  0  0  0  0  0  0
    2.9950   -7.2070   -7.7990 H   0  0  0  0  0  0  0  0  0  0  0  0
    1.9340   -8.0260   -6.7430 H   0  0  0  0  0  0  0  0  0  0  0  0
    0.4380   -6.1330   -6.4480 H   0  0  0  0  0  0  0  0  0  0  0  0
    1.5160   -5.0550   -7.3640 H   0  0  0  0  0  0  0  0  0  0  0  0
   -0.9160   -6.0390   -9.6570 H   0  0  0  0  0  0  0  0  0  0  0  0
    1.4050   -7.7480   -3.1190 H   0  0  0  0  0  0  0  0  0  0  0  0
    1.1710   -8.4020   -4.7350 H   0  0  0  0  0  0  0  0  0  0  0  0
    2.4600   -9.0470   -3.7060 H   0  0  0  0  0  0  0  0  0  0  0  0
    5.4000   -6.2500    1.3760 H   0  0  0  0  0  0  0  0  0  0  0  0
    2.5700   -6.6930    0.2760 H   0  0  0  0  0  0  0  0  0  0  0  0
    3.1730   -7.0930    1.8680 H   0  0  0  0  0  0  0  0  0  0  0  0
    3.0200   -5.3930    1.3830 H   0  0  0  0  0  0  0  0  0  0  0  0
    5.9390   -7.7690   -0.2370 H   0  0  0  0  0  0  0  0  0  0  0  0
    5.8150   -2.6930    1.3880 H   0  0  0  0  0  0  0  0  0  0  0  0
    4.0720   -2.7300    1.0220 H   0  0  0  0  0  0  0  0  0  0  0  0
    4.8410   -4.0500    1.9240 H   0  0  0  0  0  0  0  0  0  0  0  0
    4.5840    3.7250   -0.0380 H   0  0  0  0  0  0  0  0  0  0  0  0
    6.1250    4.1400    0.7410 H   0  0  0  0  0  0  0  0  0  0  0  0
    6.1000    3.2490   -0.7970 H   0  0  0  0  0  0  0  0  0  0  0  0
  1  2  1  0  0  0  0
  1 88  1  0  0  0  0
  1 89  1  0  0  0  0
  1 90  1  0  0  0  0
  2  3  1  0  0  0  0
  2  4  1  0  0  0  0
  2 91  1  0  0  0  0
  3 92  1  0  0  0  0
  4  5  1  0  0  0  0
  4  9  2  0  0  0  0
  5  6  1  0  0  0  0
  5  7  2  0  0  0  0
  6 93  1  0  0  0  0
  6 94  1  0  0  0  0
  6 95  1  0  0  0  0
  7  8  1  0  0  0  0
  7 22  1  0  0  0  0
  8  9  1  0  0  0  0
  8 96  1  0  0  0  0
  9 10  1  0  0  0  0
 10 11  2  3  0  0  0
 10 97  1  0  0  0  0
 11 12  1  0  0  0  0
 11 86  1  0  0  0  0
 12 13  1  0  0  0  0
 12 98  1  0  0  0  0
 13 14  2  3  0  0  0
 13 39  1  0  0  0  0
 14 15  1  0  0  0  0
 14 99  1  0  0  0  0
 15 16  2  0  0  0  0
 15 37  1  0  0  0  0
 16 17  1  0  0  0  0
 17 18  2  3  0  0  0
 17 31  1  0  0  0  0
 18 19  1  0  0  0  0
 18100  1  0  0  0  0
 19 20  2  0  0  0  0
 19 25  1  0  0  0  0
 20 21  1  0  0  0  0
 21 22  2  3  0  0  0
 21 23  1  0  0  0  0
 22101  1  0  0  0  0
 23 24  1  0  0  0  0
 23 25  2  0  0  0  0
 24102  1  0  0  0  0
 24103  1  0  0  0  0
 24104  1  0  0  0  0
 25 26  1  0  0  0  0
 26 27  1  0  0  0  0
 26105  1  0  0  0  0
 26106  1  0  0  0  0
 27 28  1  0  0  0  0
 27107  1  0  0  0  0
 27108  1  0  0  0  0
 28 29  1  0  0  0  0
 28 30  2  0  0  0  0
 29109  1  0  0  0  0
 31 32  1  0  0  0  0
 31 37  2  0  0  0  0
 32 33  1  0  0  0  0
 32110  1  0  0  0  0
 32111  1  0  0  0  0
 33 34  1  0  0  0  0
 33112  1  0  0  0  0
 33113  1  0  0  0  0
 34 35  1  0  0  0  0
 34 36  2  0  0  0  0
 35114  1  0  0  0  0
 37 38  1  0  0  0  0
 38115  1  0  0  0  0
 38116  1  0  0  0  0
 38117  1  0  0  0  0
 39 40  1  0  0  0  0
 39 86  2  0  0  0  0
 40 41  1  0  0  0  0
 40 42  1  0  0  0  0
 40118  1  0  0  0  0
 41119  1  0  0  0  0
 41120  1  0  0  0  0
 41121  1  0  0  0  0
 42 43  1  0  0  0  0
 43 44  1  0  0  0  0
 43 45  1  0  0  0  0
 43122  1  0  0  0  0
 44123  1  0  0  0  0
 44124  1  0  0  0  0
 44125  1  0  0  0  0
 45 46  1  0  0  0  0
 45 50  2  0  0  0  0
 46 47  1  0  0  0  0
 46 48  2  0  0  0  0
 47126  1  0  0  0  0
 47127  1  0  0  0  0
 47128  1  0  0  0  0
 48 49  1  0  0  0  0
 48 63  1  0  0  0  0
 49 50  1  0  0  0  0
 49129  1  0  0  0  0
 50 51  1  0  0  0  0
 51 52  2  3  0  0  0
 51130  1  0  0  0  0
 52 53  1  0  0  0  0
 52 84  1  0  0  0  0
 53 54  1  0  0  0  0
 53131  1  0  0  0  0
 54 55  2  3  0  0  0
 54 80  1  0  0  0  0
 55 56  1  0  0  0  0
 55132  1  0  0  0  0
 56 57  2  0  0  0  0
 56 78  1  0  0  0  0
 57 58  1  0  0  0  0
 58 59  2  3  0  0  0
 58 72  1  0  0  0  0
 59 60  1  0  0  0  0
 59133  1  0  0  0  0
 60 61  2  0  0  0  0
 60 66  1  0  0  0  0
 61 62  1  0  0  0  0
 62 63  2  3  0  0  0
 62 64  1  0  0  0  0
 63134  1  0  0  0  0
 64 65  1  0  0  0  0
 64 66  2  0  0  0  0
 65135  1  0  0  0  0
 65136  1  0  0  0  0
 65137  1  0  0  0  0
 66 67  1  0  0  0  0
 67 68  1  0  0  0  0
 67138  1  0  0  0  0
 67139  1  0  0  0  0
 68 69  1  0  0  0  0
 68140  1  0  0  0  0
 68141  1  0  0  0  0
 69 70  1  0  0  0  0
 69 71  2  0  0  0  0
 70142  1  0  0  0  0
 72 73  1  0  0  0  0
 72 78  2  0  0  0  0
 73 74  1  0  0  0  0
 73143  1  0  0  0  0
 73144  1  0  0  0  0
 74 75  1  0  0  0  0
 74145  1  0  0  0  0
 74146  1  0  0  0  0
 75 76  1  0  0  0  0
 75 77  2  0  0  0  0
 76147  1  0  0  0  0
 78 79  1  0  0  0  0
 79148  1  0  0  0  0
 79149  1  0  0  0  0
 79150  1  0  0  0  0
 80 81  1  0  0  0  0
 80 84  2  0  0  0  0
 81 82  1  0  0  0  0
 81 83  1  0  0  0  0
 81151  1  0  0  0  0
 82152  1  0  0  0  0
 82153  1  0  0  0  0
 82154  1  0  0  0  0
 83155  1  0  0  0  0
 84 85  1  0  0  0  0
 85156  1  0  0  0  0
 85157  1  0  0  0  0
 85158  1  0  0  0  0
 86 87  1  0  0  0  0
 87159  1  0  0  0  0
 87160  1  0  0  0  0
 87161  1  0  0  0  0
M  END
>  <Index>
87

>  <Binary_characterization>
0

>  <LabelCompoundName>
porfimer

$$$$

  MOE2013           3D
CORINA 3.60 0026  08.12.2014
293298  0  0  1  0  0  0  0  0999 V2000
   -1.9470    4.3070   -0.8560 C   0  0  0  0  0  0  0  0  0  0  0  0
   -0.6700    4.7430   -1.5540 C   0  0  0  0  0  0  0  0  0  0  0  0
[truncated: 72,089 more chars]
