# Supplementary material for: Vienna LiverTox Workspace—A Set of Machine Learning Models for Prediction of Interactions Profiles of Small Molecules With Transporters Relevant for Regulatory Agencies
Source: Front Chem. 2020 Jan 10;7:899. doi: 10.3389/fchem.2019.00899 (PMC6966498; doi:10.3389/fchem.2019.00899)
Supplement: Supplementary file 2 [file Data_Sheet_2.ZIP › Cholestasis_training.sdf]

  MOE2013           3D
CORINA 3.60 0026  08.12.2014
 83 89  0  0  1  0  0  0  0  0999 V2000
   -0.1930    0.9600    0.3390 C   0  0  0  0  0  0  0  0  0  0  0  0
    0.0660   -0.5380    0.1470 C   0  0  0  0  0  0  0  0  0  0  0  0
    1.0120   -1.0350    1.2420 C   0  0  0  0  0  0  0  0  0  0  0  0
   -1.2720   -1.3040    0.1440 C   0  0  0  0  0  0  0  0  0  0  0  0
   -1.1960   -2.7920   -0.2680 C   0  0  2  0  0  0  0  0  0  0  0  0
   -0.7310   -2.9650   -1.6460 N   0  0  0  0  0  0  0  0  0  0  0  0
    0.5630   -3.1590   -2.0610 C   0  0  0  0  0  0  0  0  0  0  0  0
    1.5660   -3.1440   -1.3660 O   0  0  0  0  0  0  0  0  0  0  0  0
    0.4980   -3.3560   -3.5800 C   0  0  2  0  0  0  0  0  0  0  0  0
    1.2090   -2.2790   -4.2540 N   0  0  0  0  0  0  0  0  0  0  0  0
    0.8590   -0.9460   -4.1530 C   0  0  0  0  0  0  0  0  0  0  0  0
   -0.1230   -0.5460   -3.5290 O   0  0  0  0  0  0  0  0  0  0  0  0
    1.8650   -0.0040   -4.8100 C   0  0  1  0  0  0  0  0  0  0  0  0
    1.1660    1.2860   -5.2660 C   0  0  0  0  0  0  0  0  0  0  0  0
    2.1560    2.3060   -5.6620 N   0  0  3  0  0  0  0  0  0  0  0  0
    1.4670    3.4400   -6.2840 C   0  0  0  0  0  0  0  0  0  0  0  0
    2.9740    2.7260   -4.4830 C   0  0  2  0  0  0  0  0  0  0  0  0
    4.1910    3.6150   -4.9550 C   0  0  0  0  0  0  0  0  0  0  0  0
    5.1520    3.8530   -3.8390 C   0  0  0  0  0  0  0  0  0  0  0  0
    6.1090    4.7940   -3.5720 C   0  0  0  0  0  0  0  0  0  0  0  0
    6.5600    6.2650   -4.6590 Br  0  0  0  0  0  0  0  0  0  0  0  0
    6.7110    4.5070   -2.3770 N   0  0  0  0  0  0  0  0  0  0  0  0
    6.1540    3.3640   -1.8440 C   0  0  0  0  0  0  0  0  0  0  0  0
    6.3990    2.6540   -0.6670 C   0  0  0  0  0  0  0  0  0  0  0  0
    5.6160    1.5110   -0.4430 C   0  0  0  0  0  0  0  0  0  0  0  0
    4.6360    1.0940   -1.3560 C   0  0  0  0  0  0  0  0  0  0  0  0
    4.4060    1.8100   -2.5390 C   0  0  0  0  0  0  0  0  0  0  0  0
    3.4100    1.5200   -3.5950 C   0  0  0  0  0  0  0  0  0  0  0  0
    2.9370    0.2770   -3.7890 C   0  0  0  0  0  0  0  0  0  0  0  0
    5.1880    2.9530   -2.7480 C   0  0  0  0  0  0  0  0  0  0  0  0
   -0.9000   -3.3030   -3.9110 O   0  0  0  0  0  0  0  0  0  0  0  0
   -1.6440   -2.9830   -2.7400 C   0  0  2  0  0  0  0  0  0  0  0  0
   -2.2160   -1.7050   -2.8850 O   0  0  0  0  0  0  0  0  0  0  0  0
   -2.6990   -4.0550   -2.4470 C   0  0  2  0  0  0  0  0  0  0  0  0
   -3.9350   -4.0780   -3.3420 C   0  0  0  0  0  0  0  0  0  0  0  0
   -4.9330   -4.8600   -2.4830 C   0  0  0  0  0  0  0  0  0  0  0  0
   -4.6490   -4.3720   -1.0650 C   0  0  0  0  0  0  0  0  0  0  0  0
   -3.2670   -3.9330   -1.1030 N   0  0  0  0  0  0  0  0  0  0  0  0
   -2.5850   -3.4460   -0.0060 C   0  0  0  0  0  0  0  0  0  0  0  0
   -3.0750   -3.4580    1.1250 O   0  0  0  0  0  0  0  0  0  0  0  0
    1.0160   -4.7650   -3.9860 C   0  0  0  0  0  0  0  0  0  0  0  0
    0.7130   -5.0840   -5.4580 C   0  0  0  0  0  0  0  0  0  0  0  0
    2.5090   -4.9940   -3.7190 C   0  0  0  0  0  0  0  0  0  0  0  0
    0.7470    1.5220    0.3200 H   0  0  0  0  0  0  0  0  0  0  0  0
   -0.8290    1.3490   -0.4630 H   0  0  0  0  0  0  0  0  0  0  0  0
   -0.6890    1.1600    1.2940 H   0  0  0  0  0  0  0  0  0  0  0  0
    0.5620   -0.6560   -0.8210 H   0  0  0  0  0  0  0  0  0  0  0  0
    1.2770   -2.0860    1.1020 H   0  0  0  0  0  0  0  0  0  0  0  0
    1.9440   -0.4600    1.2370 H   0  0  0  0  0  0  0  0  0  0  0  0
    0.5590   -0.9300    2.2340 H   0  0  0  0  0  0  0  0  0  0  0  0
   -1.7140   -1.2300    1.1470 H   0  0  0  0  0  0  0  0  0  0  0  0
   -1.9760   -0.7870   -0.5200 H   0  0  0  0  0  0  0  0  0  0  0  0
   -0.4860   -3.3150    0.3810 H   0  0  0  0  0  0  0  0  0  0  0  0
    2.0120   -2.5250   -4.8190 H   0  0  0  0  0  0  0  0  0  0  0  0
    2.3220   -0.5040   -5.6740 H   0  0  0  0  0  0  0  0  0  0  0  0
    0.5250    1.0320   -6.1200 H   0  0  0  0  0  0  0  0  0  0  0  0
    0.5020    1.6860   -4.4870 H   0  0  0  0  0  0  0  0  0  0  0  0
    0.8160    3.9660   -5.5770 H   0  0  0  0  0  0  0  0  0  0  0  0
    2.1770    4.1570   -6.7070 H   0  0  0  0  0  0  0  0  0  0  0  0
    0.8520    3.1010   -7.1260 H   0  0  0  0  0  0  0  0  0  0  0  0
    2.3440    3.3510   -3.8280 H   0  0  0  0  0  0  0  0  0  0  0  0
    4.7220    3.1130   -5.7740 H   0  0  0  0  0  0  0  0  0  0  0  0
    3.8300    4.5790   -5.3280 H   0  0  0  0  0  0  0  0  0  0  0  0
    7.4500    5.0500   -1.9530 H   0  0  0  0  0  0  0  0  0  0  0  0
    7.1520    2.9680    0.0470 H   0  0  0  0  0  0  0  0  0  0  0  0
    5.7720    0.9340    0.4670 H   0  0  0  0  0  0  0  0  0  0  0  0
    4.0460    0.2110   -1.1210 H   0  0  0  0  0  0  0  0  0  0  0  0
    3.3040   -0.5610   -3.2020 H   0  0  0  0  0  0  0  0  0  0  0  0
   -1.4320   -1.1210   -3.0270 H   0  0  0  0  0  0  0  0  0  0  0  0
   -2.2220   -5.0460   -2.4810 H   0  0  0  0  0  0  0  0  0  0  0  0
   -4.3220   -3.0690   -3.5220 H   0  0  0  0  0  0  0  0  0  0  0  0
   -3.7470   -4.5560   -4.3070 H   0  0  0  0  0  0  0  0  0  0  0  0
   -5.9720   -4.6970   -2.7830 H   0  0  0  0  0  0  0  0  0  0  0  0
   -4.7210   -5.9330   -2.5570 H   0  0  0  0  0  0  0  0  0  0  0  0
   -5.2710   -3.5090   -0.8010 H   0  0  0  0  0  0  0  0  0  0  0  0
   -4.7840   -5.1510   -0.3090 H   0  0  0  0  0  0  0  0  0  0  0  0
    0.4640   -5.5060   -3.3910 H   0  0  0  0  0  0  0  0  0  0  0  0
    1.2250   -4.3910   -6.1330 H   0  0  0  0  0  0  0  0  0  0  0  0
    1.0420   -6.0990   -5.7080 H   0  0  0  0  0  0  0  0  0  0  0  0
   -0.3610   -5.0330   -5.6660 H   0  0  0  0  0  0  0  0  0  0  0  0
    2.7510   -4.8940   -2.6590 H   0  0  0  0  0  0  0  0  0  0  0  0
    2.7970   -6.0090   -4.0150 H   0  0  0  0  0  0  0  0  0  0  0  0
    3.1380   -4.2980   -4.2830 H   0  0  0  0  0  0  0  0  0  0  0  0
  1  2  1  0  0  0  0
  1 44  1  0  0  0  0
  1 45  1  0  0  0  0
  1 46  1  0  0  0  0
  2  3  1  0  0  0  0
  2  4  1  0  0  0  0
  2 47  1  0  0  0  0
  3 48  1  0  0  0  0
  3 49  1  0  0  0  0
  3 50  1  0  0  0  0
  4  5  1  0  0  0  0
  4 51  1  0  0  0  0
  4 52  1  0  0  0  0
  5  6  1  0  0  0  0
  5 39  1  0  0  0  0
  5 53  1  0  0  0  0
  6  7  1  0  0  0  0
  6 32  1  0  0  0  0
  7  8  2  0  0  0  0
  7  9  1  0  0  0  0
  9 10  1  0  0  0  0
  9 31  1  0  0  0  0
  9 41  1  0  0  0  0
 10 11  1  0  0  0  0
 10 54  1  0  0  0  0
 11 12  2  0  0  0  0
 11 13  1  0  0  0  0
 13 14  1  0  0  0  0
 13 29  1  0  0  0  0
 13 55  1  0  0  0  0
 14 15  1  0  0  0  0
 14 56  1  0  0  0  0
 14 57  1  0  0  0  0
 15 16  1  0  0  0  0
 15 17  1  0  0  0  0
 16 58  1  0  0  0  0
 16 59  1  0  0  0  0
 16 60  1  0  0  0  0
 17 18  1  0  0  0  0
 17 28  1  0  0  0  0
 17 61  1  0  0  0  0
 18 19  1  0  0  0  0
 18 62  1  0  0  0  0
 18 63  1  0  0  0  0
 19 20  2  0  0  0  0
 19 30  1  0  0  0  0
 20 21  1  0  0  0  0
 20 22  1  0  0  0  0
 22 23  1  0  0  0  0
 22 64  1  0  0  0  0
 23 24  1  0  0  0  0
 23 30  2  0  0  0  0
 24 25  2  0  0  0  0
 24 65  1  0  0  0  0
 25 26  1  0  0  0  0
 25 66  1  0  0  0  0
 26 27  2  0  0  0  0
 26 67  1  0  0  0  0
 27 28  1  0  0  0  0
 27 30  1  0  0  0  0
 28 29  2  0  0  0  0
 29 68  1  0  0  0  0
 31 32  1  0  0  0  0
 32 33  1  0  0  0  0
 32 34  1  0  0  0  0
 33 69  1  0  0  0  0
 34 35  1  0  0  0  0
 34 38  1  0  0  0  0
 34 70  1  0  0  0  0
 35 36  1  0  0  0  0
 35 71  1  0  0  0  0
 35 72  1  0  0  0  0
 36 37  1  0  0  0  0
 36 73  1  0  0  0  0
 36 74  1  0  0  0  0
 37 38  1  0  0  0  0
 37 75  1  0  0  0  0
 37 76  1  0  0  0  0
 38 39  1  0  0  0  0
 39 40  2  0  0  0  0
 41 42  1  0  0  0  0
 41 43  1  0  0  0  0
 41 77  1  0  0  0  0
 42 78  1  0  0  0  0
 42 79  1  0  0  0  0
 42 80  1  0  0  0  0
 43 81  1  0  0  0  0
 43 82  1  0  0  0  0
 43 83  1  0  0  0  0
M  END
>  <Index>
1

>  <Drug_Name>
Bromocriptine

>  <Cholestasis>
0

$$$$

  MOE2013           3D
CORINA 3.60 0026  08.12.2014
 56 59  0  0  1  0  0  0  0  0999 V2000
   -0.2660    1.4810   -0.5820 C   0  0  0  0  0  0  0  0  0  0  0  0
    0.1240    0.0090   -0.4950 C   0  0  2  0  0  0  0  0  0  0  0  0
    0.9720   -0.2840    0.7710 C   0  0  0  0  0  0  0  0  0  0  0  0
    2.2850   -0.8470    0.2340 C   0  0  1  0  0  0  0  0  0  0  0  0
    3.1830   -1.6570    1.1870 C   0  0  2  0  0  0  0  0  0  0  0  0
    3.4700   -0.8910    2.4930 C   0  0  0  0  0  0  0  0  0  0  0  0
    4.3760   -1.6790    3.4380 C   0  0  0  0  0  0  0  0  0  0  0  0
    5.6280   -2.1610    2.7450 C   0  0  0  0  0  0  0  0  0  0  0  0
    6.8410   -1.8540    3.2380 C   0  0  0  0  0  0  0  0  0  0  0  0
    8.0870   -2.2860    2.5710 C   0  0  0  0  0  0  0  0  0  0  0  0
    9.1860   -2.0290    3.0480 O   0  0  0  0  0  0  0  0  0  0  0  0
    7.9580   -3.0400    1.3090 C   0  0  0  0  0  0  0  0  0  0  0  0
    6.7540   -3.3480    0.8120 C   0  0  0  0  0  0  0  0  0  0  0  0
    5.4170   -2.9770    1.4540 C   0  0  1  0  0  0  0  0  0  0  0  0
    4.7930   -4.3300    1.8830 C   0  0  0  0  0  0  0  0  0  0  0  0
    4.5070   -2.1150    0.4590 C   0  0  2  0  0  0  0  0  0  0  0  0
    5.4790   -0.5930    0.0070 Cl  0  0  0  0  0  0  0  0  0  0  0  0
    4.1760   -2.7970   -0.9140 C   0  0  1  0  0  0  0  0  0  0  0  0
    3.7000   -4.1280   -0.7360 O   0  0  0  0  0  0  0  0  0  0  0  0
    3.1550   -2.0200   -1.7870 C   0  0  0  0  0  0  0  0  0  0  0  0
    1.8610   -1.6300   -1.0350 C   0  0  1  0  0  0  0  0  0  0  0  0
    1.0210   -2.8990   -0.7230 C   0  0  0  0  0  0  0  0  0  0  0  0
    0.9510   -0.5450   -1.7120 C   0  0  2  0  0  0  0  0  0  0  0  0
    1.7720    0.4850   -2.2690 O   0  0  0  0  0  0  0  0  0  0  0  0
    0.0570   -1.0880   -2.8480 C   0  0  0  0  0  0  0  0  0  0  0  0
   -1.1530   -1.2720   -2.6890 O   0  0  0  0  0  0  0  0  0  0  0  0
    0.7130   -1.3530   -4.1860 C   0  0  0  0  0  0  0  0  0  0  0  0
    0.3680   -3.0120   -4.7000 Cl  0  0  0  0  0  0  0  0  0  0  0  0
    0.6110    2.1370   -0.5680 H   0  0  0  0  0  0  0  0  0  0  0  0
   -0.8350    1.6800   -1.4960 H   0  0  0  0  0  0  0  0  0  0  0  0
   -0.8960    1.7590    0.2700 H   0  0  0  0  0  0  0  0  0  0  0  0
   -0.8100   -0.5570   -0.3870 H   0  0  0  0  0  0  0  0  0  0  0  0
    1.1400    0.6120    1.3790 H   0  0  0  0  0  0  0  0  0  0  0  0
    0.4590   -1.0170    1.4040 H   0  0  0  0  0  0  0  0  0  0  0  0
    2.8630    0.0350   -0.0750 H   0  0  0  0  0  0  0  0  0  0  0  0
    2.6240   -2.5510    1.4830 H   0  0  0  0  0  0  0  0  0  0  0  0
    3.9200    0.0860    2.2780 H   0  0  0  0  0  0  0  0  0  0  0  0
    2.5300   -0.6840    3.0180 H   0  0  0  0  0  0  0  0  0  0  0  0
    4.6190   -1.0460    4.3010 H   0  0  0  0  0  0  0  0  0  0  0  0
    3.8300   -2.5410    3.8390 H   0  0  0  0  0  0  0  0  0  0  0  0
    6.9730   -1.2740    4.1450 H   0  0  0  0  0  0  0  0  0  0  0  0
    8.8790   -3.3360    0.8210 H   0  0  0  0  0  0  0  0  0  0  0  0
    6.7170   -3.9250   -0.1110 H   0  0  0  0  0  0  0  0  0  0  0  0
    3.7420   -4.2430    2.1730 H   0  0  0  0  0  0  0  0  0  0  0  0
    4.8560   -5.0900    1.0970 H   0  0  0  0  0  0  0  0  0  0  0  0
    5.3240   -4.7530    2.7470 H   0  0  0  0  0  0  0  0  0  0  0  0
    5.0990   -2.8940   -1.5000 H   0  0  0  0  0  0  0  0  0  0  0  0
    3.5720   -4.5240   -1.6170 H   0  0  0  0  0  0  0  0  0  0  0  0
    3.6490   -1.1230   -2.1770 H   0  0  0  0  0  0  0  0  0  0  0  0
    2.8970   -2.6330   -2.6580 H   0  0  0  0  0  0  0  0  0  0  0  0
    0.0330   -2.6670   -0.3140 H   0  0  0  0  0  0  0  0  0  0  0  0
    0.8560   -3.4870   -1.6320 H   0  0  0  0  0  0  0  0  0  0  0  0
    1.4950   -3.5620    0.0030 H   0  0  0  0  0  0  0  0  0  0  0  0
    1.2120    1.2390   -2.5240 H   0  0  0  0  0  0  0  0  0  0  0  0
    0.3100   -0.6540   -4.9240 H   0  0  0  0  0  0  0  0  0  0  0  0
    1.7960   -1.2290   -4.1440 H   0  0  0  0  0  0  0  0  0  0  0  0
  1  2  1  0  0  0  0
  1 29  1  0  0  0  0
  1 30  1  0  0  0  0
  1 31  1  0  0  0  0
  2  3  1  0  0  0  0
  2 23  1  0  0  0  0
  2 32  1  0  0  0  0
  3  4  1  0  0  0  0
  3 33  1  0  0  0  0
  3 34  1  0  0  0  0
  4  5  1  0  0  0  0
  4 21  1  0  0  0  0
  4 35  1  0  0  0  0
  5  6  1  0  0  0  0
  5 16  1  0  0  0  0
  5 36  1  0  0  0  0
  6  7  1  0  0  0  0
  6 37  1  0  0  0  0
  6 38  1  0  0  0  0
  7  8  1  0  0  0  0
  7 39  1  0  0  0  0
  7 40  1  0  0  0  0
  8  9  2  0  0  0  0
  8 14  1  0  0  0  0
  9 10  1  0  0  0  0
  9 41  1  0  0  0  0
 10 11  2  0  0  0  0
 10 12  1  0  0  0  0
 12 13  2  0  0  0  0
 12 42  1  0  0  0  0
 13 14  1  0  0  0  0
 13 43  1  0  0  0  0
 14 15  1  0  0  0  0
 14 16  1  0  0  0  0
 15 44  1  0  0  0  0
 15 45  1  0  0  0  0
 15 46  1  0  0  0  0
 16 17  1  0  0  0  0
 16 18  1  0  0  0  0
 18 19  1  0  0  0  0
 18 20  1  0  0  0  0
 18 47  1  0  0  0  0
 19 48  1  0  0  0  0
 20 21  1  0  0  0  0
 20 49  1  0  0  0  0
 20 50  1  0  0  0  0
 21 22  1  0  0  0  0
 21 23  1  0  0  0  0
 22 51  1  0  0  0  0
 22 52  1  0  0  0  0
 22 53  1  0  0  0  0
 23 24  1  0  0  0  0
 23 25  1  0  0  0  0
 24 54  1  0  0  0  0
 25 26  2  0  0  0  0
 25 27  1  0  0  0  0
 27 28  1  0  0  0  0
 27 55  1  0  0  0  0
 27 56  1  0  0  0  0
M  END
>  <Index>
2

>  <Drug_Name>
Mometasone

>  <Cholestasis>
0

$$$$

  MOE2013           3D
CORINA 3.60 0026  08.12.2014
 73 76  0  0  1  0  0  0  0  0999 V2000
   -1.4200   -1.1670    7.9940 C   0  0  0  0  0  0  0  0  0  0  0  0
   -1.4320   -1.4280    6.4980 C   0  0  0  0  0  0  0  0  0  0  0  0
   -2.8050   -1.8080    6.0000 C   0  0  0  0  0  0  0  0  0  0  0  0
   -3.8070   -1.9240    6.6910 O   0  0  0  0  0  0  0  0  0  0  0  0
   -2.7580   -2.0110    4.6540 O   0  0  0  0  0  0  0  0  0  0  0  0
   -4.0160   -2.3500    4.0670 C   0  0  0  0  0  0  0  0  0  0  0  0
   -3.8530   -2.6010    2.5680 C   0  0  0  0  0  0  0  0  0  0  0  0
   -2.8500   -2.2000    1.9730 O   0  0  0  0  0  0  0  0  0  0  0  0
   -4.9620   -3.4430    1.8640 C   0  0  1  0  0  0  0  0  0  0  0  0
   -6.2440   -3.2540    2.5340 O   0  0  0  0  0  0  0  0  0  0  0  0
   -6.8120   -2.0130    2.5510 C   0  0  0  0  0  0  0  0  0  0  0  0
   -6.2880   -1.0020    2.1100 O   0  0  0  0  0  0  0  0  0  0  0  0
   -8.1630   -2.0910    3.2170 C   0  0  0  0  0  0  0  0  0  0  0  0
   -8.8600   -0.7420    3.2490 C   0  0  0  0  0  0  0  0  0  0  0  0
   -5.2050   -3.2150    0.3130 C   0  0  1  0  0  0  0  0  0  0  0  0
   -4.2400   -2.3190   -0.4540 C   0  0  0  0  0  0  0  0  0  0  0  0
   -5.2770   -4.6200   -0.3360 C   0  0  0  0  0  0  0  0  0  0  0  0
   -5.5790   -5.5370    0.8400 C   0  0  1  0  0  0  0  0  0  0  0  0
   -5.4820   -7.0600    0.6300 C   0  0  2  0  0  0  0  0  0  0  0  0
   -6.3400   -7.5270   -0.5630 C   0  0  0  0  0  0  0  0  0  0  0  0
   -6.2740   -9.0390   -0.7680 C   0  0  0  0  0  0  0  0  0  0  0  0
   -6.5710   -9.7930    0.5050 C   0  0  0  0  0  0  0  0  0  0  0  0
   -7.5480  -10.7160    0.5380 C   0  0  0  0  0  0  0  0  0  0  0  0
   -7.8840  -11.4550    1.7730 C   0  0  0  0  0  0  0  0  0  0  0  0
   -8.7550  -12.3170    1.7820 O   0  0  0  0  0  0  0  0  0  0  0  0
   -7.1310  -11.1140    2.9960 C   0  0  0  0  0  0  0  0  0  0  0  0
   -6.1570  -10.1960    2.9710 C   0  0  0  0  0  0  0  0  0  0  0  0
   -5.7170   -9.4140    1.7320 C   0  0  1  0  0  0  0  0  0  0  0  0
   -4.2780   -9.9110    1.4390 C   0  0  0  0  0  0  0  0  0  0  0  0
   -5.8360   -7.8350    1.9590 C   0  0  2  0  0  0  0  0  0  0  0  0
   -7.6110   -7.4720    2.3880 Cl  0  0  0  0  0  0  0  0  0  0  0  0
   -5.0110   -7.2640    3.1640 C   0  0  1  0  0  0  0  0  0  0  0  0
   -3.6600   -7.7130    3.1320 O   0  0  0  0  0  0  0  0  0  0  0  0
   -5.0130   -5.7160    3.2660 C   0  0  0  0  0  0  0  0  0  0  0  0
   -4.6370   -4.9970    1.9450 C   0  0  2  0  0  0  0  0  0  0  0  0
   -3.1330   -5.2400    1.6310 C   0  0  0  0  0  0  0  0  0  0  0  0
   -0.4140   -0.8930    8.3250 H   0  0  0  0  0  0  0  0  0  0  0  0
   -2.1010   -0.3510    8.2570 H   0  0  0  0  0  0  0  0  0  0  0  0
   -1.7330   -2.0570    8.5510 H   0  0  0  0  0  0  0  0  0  0  0  0
   -1.1090   -0.5240    5.9710 H   0  0  0  0  0  0  0  0  0  0  0  0
   -0.7410   -2.2450    6.2660 H   0  0  0  0  0  0  0  0  0  0  0  0
   -4.4040   -3.2510    4.5460 H   0  0  0  0  0  0  0  0  0  0  0  0
   -4.7070   -1.5140    4.2060 H   0  0  0  0  0  0  0  0  0  0  0  0
   -8.7810   -2.8060    2.6640 H   0  0  0  0  0  0  0  0  0  0  0  0
   -8.0240   -2.4530    4.2410 H   0  0  0  0  0  0  0  0  0  0  0  0
   -9.8360   -0.8290    3.7350 H   0  0  0  0  0  0  0  0  0  0  0  0
   -8.2660   -0.0060    3.8020 H   0  0  0  0  0  0  0  0  0  0  0  0
   -9.0130   -0.3560    2.2360 H   0  0  0  0  0  0  0  0  0  0  0  0
   -6.2010   -2.7750    0.1740 H   0  0  0  0  0  0  0  0  0  0  0  0
   -3.2210   -2.7160   -0.4590 H   0  0  0  0  0  0  0  0  0  0  0  0
   -4.5560   -2.2330   -1.5000 H   0  0  0  0  0  0  0  0  0  0  0  0
   -4.2270   -1.3080   -0.0360 H   0  0  0  0  0  0  0  0  0  0  0  0
   -6.0670   -4.6540   -1.0940 H   0  0  0  0  0  0  0  0  0  0  0  0
   -4.3390   -4.8960   -0.8310 H   0  0  0  0  0  0  0  0  0  0  0  0
   -6.6190   -5.3170    1.1200 H   0  0  0  0  0  0  0  0  0  0  0  0
   -4.4470   -7.2910    0.3600 H   0  0  0  0  0  0  0  0  0  0  0  0
   -7.3840   -7.2170   -0.4340 H   0  0  0  0  0  0  0  0  0  0  0  0
   -5.9900   -7.0440   -1.4840 H   0  0  0  0  0  0  0  0  0  0  0  0
   -6.9730   -9.3160   -1.5670 H   0  0  0  0  0  0  0  0  0  0  0  0
   -5.2770   -9.3180   -1.1300 H   0  0  0  0  0  0  0  0  0  0  0  0
   -8.1430  -10.9680   -0.3330 H   0  0  0  0  0  0  0  0  0  0  0  0
   -7.3980  -11.6490    3.8990 H   0  0  0  0  0  0  0  0  0  0  0  0
   -5.6200   -9.9980    3.8960 H   0  0  0  0  0  0  0  0  0  0  0  0
   -3.7550   -9.2950    0.7030 H   0  0  0  0  0  0  0  0  0  0  0  0
   -3.6560   -9.9500    2.3390 H   0  0  0  0  0  0  0  0  0  0  0  0
   -4.2880  -10.9360    1.0410 H   0  0  0  0  0  0  0  0  0  0  0  0
   -5.4260   -7.6530    4.1010 H   0  0  0  0  0  0  0  0  0  0  0  0
   -3.2180   -7.4010    3.9410 H   0  0  0  0  0  0  0  0  0  0  0  0
   -6.0070   -5.3990    3.6000 H   0  0  0  0  0  0  0  0  0  0  0  0
   -4.3120   -5.4140    4.0520 H   0  0  0  0  0  0  0  0  0  0  0  0
   -2.5120   -4.9850    2.4980 H   0  0  0  0  0  0  0  0  0  0  0  0
   -2.9060   -6.2750    1.3720 H   0  0  0  0  0  0  0  0  0  0  0  0
   -2.7730   -4.6370    0.7930 H   0  0  0  0  0  0  0  0  0  0  0  0
  1  2  1  0  0  0  0
  1 37  1  0  0  0  0
  1 38  1  0  0  0  0
  1 39  1  0  0  0  0
  2  3  1  0  0  0  0
  2 40  1  0  0  0  0
  2 41  1  0  0  0  0
  3  4  2  0  0  0  0
  3  5  1  0  0  0  0
  5  6  1  0  0  0  0
  6  7  1  0  0  0  0
  6 42  1  0  0  0  0
  6 43  1  0  0  0  0
  7  8  2  0  0  0  0
  7  9  1  0  0  0  0
  9 10  1  0  0  0  0
  9 15  1  0  0  0  0
  9 35  1  0  0  0  0
 10 11  1  0  0  0  0
 11 12  2  0  0  0  0
 11 13  1  0  0  0  0
 13 14  1  0  0  0  0
 13 44  1  0  0  0  0
 13 45  1  0  0  0  0
 14 46  1  0  0  0  0
 14 47  1  0  0  0  0
 14 48  1  0  0  0  0
 15 16  1  0  0  0  0
 15 17  1  0  0  0  0
 15 49  1  0  0  0  0
 16 50  1  0  0  0  0
 16 51  1  0  0  0  0
 16 52  1  0  0  0  0
 17 18  1  0  0  0  0
 17 53  1  0  0  0  0
 17 54  1  0  0  0  0
 18 19  1  0  0  0  0
 18 35  1  0  0  0  0
 18 55  1  0  0  0  0
 19 20  1  0  0  0  0
 19 30  1  0  0  0  0
 19 56  1  0  0  0  0
 20 21  1  0  0  0  0
 20 57  1  0  0  0  0
 20 58  1  0  0  0  0
 21 22  1  0  0  0  0
 21 59  1  0  0  0  0
 21 60  1  0  0  0  0
 22 23  2  0  0  0  0
 22 28  1  0  0  0  0
 23 24  1  0  0  0  0
 23 61  1  0  0  0  0
 24 25  2  0  0  0  0
 24 26  1  0  0  0  0
 26 27  2  0  0  0  0
 26 62  1  0  0  0  0
 27 28  1  0  0  0  0
 27 63  1  0  0  0  0
 28 29  1  0  0  0  0
 28 30  1  0  0  0  0
 29 64  1  0  0  0  0
 29 65  1  0  0  0  0
 29 66  1  0  0  0  0
 30 31  1  0  0  0  0
 30 32  1  0  0  0  0
 32 33  1  0  0  0  0
 32 34  1  0  0  0  0
 32 67  1  0  0  0  0
 33 68  1  0  0  0  0
 34 35  1  0  0  0  0
 34 69  1  0  0  0  0
 34 70  1  0  0  0  0
 35 36  1  0  0  0  0
 36 71  1  0  0  0  0
 36 72  1  0  0  0  0
 36 73  1  0  0  0  0
M  END
>  <Index>
3

>  <Drug_Name>
Beclomethasone Dipropionate

>  <Cholestasis>
0

$$$$

  MOE2013           3D
CORINA 3.60 0026  08.12.2014
 65 69  0  0  1  0  0  0  0  0999 V2000
    0.3900   -0.1750   -3.1730 C   0  0  0  0  0  0  0  0  0  0  0  0
    1.2230   -1.3110   -2.5720 C   0  0  2  0  0  0  0  0  0  0  0  0
    1.4950   -1.0150   -1.0700 C   0  0  0  0  0  0  0  0  0  0  0  0
    3.0120   -0.8980   -0.9690 C   0  0  1  0  0  0  0  0  0  0  0  0
    3.6550   -1.0080    0.4290 C   0  0  2  0  0  0  0  0  0  0  0  0
    3.0510    0.0070    1.4200 C   0  0  0  0  0  0  0  0  0  0  0  0
    3.6820   -0.1010    2.8080 C   0  0  0  0  0  0  0  0  0  0  0  0
    5.1890   -0.0470    2.7500 C   0  0  0  0  0  0  0  0  0  0  0  0
    5.8650    0.8560    3.4820 C   0  0  0  0  0  0  0  0  0  0  0  0
    7.3390    0.9550    3.4330 C   0  0  0  0  0  0  0  0  0  0  0  0
    7.9470    1.7570    4.1330 O   0  0  0  0  0  0  0  0  0  0  0  0
    8.0520    0.0530    2.5080 C   0  0  0  0  0  0  0  0  0  0  0  0
    7.3860   -0.8480    1.7750 C   0  0  0  0  0  0  0  0  0  0  0  0
    5.8710   -1.0560    1.8030 C   0  0  1  0  0  0  0  0  0  0  0  0
    5.6760   -2.4570    2.4380 C   0  0  0  0  0  0  0  0  0  0  0  0
    5.2270   -0.8980    0.3460 C   0  0  2  0  0  0  0  0  0  0  0  0
    5.6560    0.8080   -0.2630 Cl  0  0  0  0  0  0  0  0  0  0  0  0
    5.7910   -1.8690   -0.7520 C   0  0  1  0  0  0  0  0  0  0  0  0
    5.7950   -3.2190   -0.3030 O   0  0  0  0  0  0  0  0  0  0  0  0
    5.0400   -1.7920   -2.1090 C   0  0  0  0  0  0  0  0  0  0  0  0
    3.5100   -1.9620   -1.9820 C   0  0  1  0  0  0  0  0  0  0  0  0
    3.1770   -3.4120   -1.5090 C   0  0  0  0  0  0  0  0  0  0  0  0
    2.6340   -1.5620   -3.2480 C   0  0  2  0  0  0  0  0  0  0  0  0
    3.0640   -0.2770   -3.7690 O   0  0  0  0  0  0  0  0  0  0  0  0
    4.0280   -0.1700   -4.7250 C   0  0  0  0  0  0  0  0  0  0  0  0
    4.5880   -1.1200   -5.2550 O   0  0  0  0  0  0  0  0  0  0  0  0
    4.2800    1.2160   -5.0250 C   0  0  0  0  0  0  0  0  0  0  0  0
    3.6050    2.1960   -4.3480 O   0  0  0  0  0  0  0  0  0  0  0  0
    4.0360    3.3890   -4.8300 C   0  0  0  0  0  0  0  0  0  0  0  0
    4.9810    3.1990   -5.8100 C   0  0  0  0  0  0  0  0  0  0  0  0
    5.1420    1.7990   -5.9360 C   0  0  0  0  0  0  0  0  0  0  0  0
    2.5270   -2.6530   -4.3600 C   0  0  0  0  0  0  0  0  0  0  0  0
    3.0890   -3.7480   -4.2770 O   0  0  0  0  0  0  0  0  0  0  0  0
    1.7030   -2.3410   -5.5890 C   0  0  0  0  0  0  0  0  0  0  0  0
    0.1480   -3.1750   -5.4700 Cl  0  0  0  0  0  0  0  0  0  0  0  0
    0.8870    0.7950   -3.0660 H   0  0  0  0  0  0  0  0  0  0  0  0
    0.1820   -0.3350   -4.2320 H   0  0  0  0  0  0  0  0  0  0  0  0
   -0.5760   -0.1040   -2.6600 H   0  0  0  0  0  0  0  0  0  0  0  0
    0.6190   -2.2260   -2.6230 H   0  0  0  0  0  0  0  0  0  0  0  0
    1.0000   -0.1010   -0.7240 H   0  0  0  0  0  0  0  0  0  0  0  0
    1.1200   -1.8390   -0.4520 H   0  0  0  0  0  0  0  0  0  0  0  0
    3.2570    0.1030   -1.3510 H   0  0  0  0  0  0  0  0  0  0  0  0
    3.4010   -1.9930    0.8330 H   0  0  0  0  0  0  0  0  0  0  0  0
    3.1580    1.0300    1.0420 H   0  0  0  0  0  0  0  0  0  0  0  0
    1.9740   -0.1690    1.5220 H   0  0  0  0  0  0  0  0  0  0  0  0
    3.2800    0.7010    3.4390 H   0  0  0  0  0  0  0  0  0  0  0  0
    3.3730   -1.0410    3.2800 H   0  0  0  0  0  0  0  0  0  0  0  0
    5.3720    1.5590    4.1440 H   0  0  0  0  0  0  0  0  0  0  0  0
    9.1300    0.1510    2.4630 H   0  0  0  0  0  0  0  0  0  0  0  0
    7.9660   -1.5040    1.1290 H   0  0  0  0  0  0  0  0  0  0  0  0
    4.6530   -2.8310    2.3450 H   0  0  0  0  0  0  0  0  0  0  0  0
    6.3430   -3.2110    2.0060 H   0  0  0  0  0  0  0  0  0  0  0  0
    5.9070   -2.4390    3.5120 H   0  0  0  0  0  0  0  0  0  0  0  0
    6.8420   -1.6210   -0.9460 H   0  0  0  0  0  0  0  0  0  0  0  0
    6.1550   -3.7740   -1.0180 H   0  0  0  0  0  0  0  0  0  0  0  0
    5.2790   -0.8250   -2.5590 H   0  0  0  0  0  0  0  0  0  0  0  0
    5.4310   -2.5580   -2.7910 H   0  0  0  0  0  0  0  0  0  0  0  0
    2.1300   -3.6820   -1.6760 H   0  0  0  0  0  0  0  0  0  0  0  0
    3.7880   -4.1500   -2.0390 H   0  0  0  0  0  0  0  0  0  0  0  0
    3.3630   -3.5760   -0.4470 H   0  0  0  0  0  0  0  0  0  0  0  0
    3.5850    4.2630   -4.3840 H   0  0  0  0  0  0  0  0  0  0  0  0
    5.4910    3.9740   -6.3640 H   0  0  0  0  0  0  0  0  0  0  0  0
    5.8050    1.2700   -6.6070 H   0  0  0  0  0  0  0  0  0  0  0  0
    1.5380   -1.2710   -5.7120 H   0  0  0  0  0  0  0  0  0  0  0  0
    2.2320   -2.7050   -6.4740 H   0  0  0  0  0  0  0  0  0  0  0  0
  1  2  1  0  0  0  0
  1 36  1  0  0  0  0
  1 37  1  0  0  0  0
  1 38  1  0  0  0  0
  2  3  1  0  0  0  0
  2 23  1  0  0  0  0
  2 39  1  0  0  0  0
  3  4  1  0  0  0  0
  3 40  1  0  0  0  0
  3 41  1  0  0  0  0
  4  5  1  0  0  0  0
  4 21  1  0  0  0  0
  4 42  1  0  0  0  0
  5  6  1  0  0  0  0
  5 16  1  0  0  0  0
  5 43  1  0  0  0  0
  6  7  1  0  0  0  0
  6 44  1  0  0  0  0
  6 45  1  0  0  0  0
  7  8  1  0  0  0  0
  7 46  1  0  0  0  0
  7 47  1  0  0  0  0
  8  9  2  0  0  0  0
  8 14  1  0  0  0  0
  9 10  1  0  0  0  0
  9 48  1  0  0  0  0
 10 11  2  0  0  0  0
 10 12  1  0  0  0  0
 12 13  2  0  0  0  0
 12 49  1  0  0  0  0
 13 14  1  0  0  0  0
 13 50  1  0  0  0  0
 14 15  1  0  0  0  0
 14 16  1  0  0  0  0
 15 51  1  0  0  0  0
 15 52  1  0  0  0  0
 15 53  1  0  0  0  0
 16 17  1  0  0  0  0
 16 18  1  0  0  0  0
 18 19  1  0  0  0  0
 18 20  1  0  0  0  0
 18 54  1  0  0  0  0
 19 55  1  0  0  0  0
 20 21  1  0  0  0  0
 20 56  1  0  0  0  0
 20 57  1  0  0  0  0
 21 22  1  0  0  0  0
 21 23  1  0  0  0  0
 22 58  1  0  0  0  0
 22 59  1  0  0  0  0
 22 60  1  0  0  0  0
 23 24  1  0  0  0  0
 23 32  1  0  0  0  0
 24 25  1  0  0  0  0
 25 26  2  0  0  0  0
 25 27  1  0  0  0  0
 27 28  1  0  0  0  0
 27 31  2  0  0  0  0
 28 29  1  0  0  0  0
 29 30  2  0  0  0  0
 29 61  1  0  0  0  0
 30 31  1  0  0  0  0
 30 62  1  0  0  0  0
 31 63  1  0  0  0  0
 32 33  2  0  0  0  0
 32 34  1  0  0  0  0
 34 35  1  0  0  0  0
 34 64  1  0  0  0  0
 34 65  1  0  0  0  0
M  END
>  <Index>
4

>  <Drug_Name>
Mometasone Furoate

>  <Cholestasis>
0

$$$$

  MOE2013           3D
CORINA 3.60 0026  08.12.2014
 18 18  0  0  1  0  0  0  0  0999 V2000
   -0.2130    1.4360    0.0790 N   0  0  0  0  0  0  0  0  0  0  0  0
   -0.0410   -0.0250   -0.0280 C   0  0  1  0  0  0  0  0  0  0  0  0
    0.6760   -0.4690   -1.3090 C   0  0  2  0  0  0  0  0  0  0  0  0
    0.0120    0.0070   -2.5860 C   0  0  0  0  0  0  0  0  0  0  0  0
    0.3540   -1.1580   -3.4230 C   0  0  0  0  0  0  0  0  0  0  0  0
    0.6870   -2.2330   -2.7940 N   0  0  0  0  0  0  0  0  0  0  0  0
    0.6370   -1.9070   -1.4150 O   0  0  0  0  0  0  0  0  0  0  0  0
    0.2620   -1.0690   -5.1090 Cl  0  0  0  0  0  0  0  0  0  0  0  0
    0.7900   -0.4910    1.1620 C   0  0  0  0  0  0  0  0  0  0  0  0
    1.8290    0.0190    1.5550 O   0  0  0  0  0  0  0  0  0  0  0  0
    0.2800   -1.5840    1.7650 O   0  0  0  0  0  0  0  0  0  0  0  0
    0.7020    1.8900    0.1280 H   0  0  0  0  0  0  0  0  0  0  0  0
   -0.6930    1.8140   -0.7350 H   0  0  0  0  0  0  0  0  0  0  0  0
   -1.0300   -0.4930    0.0420 H   0  0  0  0  0  0  0  0  0  0  0  0
    1.7340   -0.1730   -1.2920 H   0  0  0  0  0  0  0  0  0  0  0  0
   -1.0770    0.0730   -2.5060 H   0  0  0  0  0  0  0  0  0  0  0  0
    0.4250    0.9450   -2.9630 H   0  0  0  0  0  0  0  0  0  0  0  0
    0.9000   -1.7880    2.4960 H   0  0  0  0  0  0  0  0  0  0  0  0
  1  2  1  0  0  0  0
  1 12  1  0  0  0  0
  1 13  1  0  0  0  0
  2  3  1  0  0  0  0
  2  9  1  0  0  0  0
  2 14  1  0  0  0  0
  3  4  1  0  0  0  0
  3  7  1  0  0  0  0
  3 15  1  0  0  0  0
  4  5  1  0  0  0  0
  4 16  1  0  0  0  0
  4 17  1  0  0  0  0
  5  6  2  0  0  0  0
  5  8  1  0  0  0  0
  6  7  1  0  0  0  0
  9 10  2  0  0  0  0
  9 11  1  0  0  0  0
 11 18  1  0  0  0  0
M  END
>  <Index>
5

>  <Drug_Name>
Acivicin

>  <Cholestasis>
0

$$$$

  MOE2013           3D
CORINA 3.60 0026  08.12.2014
 57 60  0  0  1  0  0  0  0  0999 V2000
   -0.1380    1.5920   -0.6890 C   0  0  0  0  0  0  0  0  0  0  0  0
    0.1810    0.1040   -0.5680 C   0  0  2  0  0  0  0  0  0  0  0  0
    0.9870   -0.2020    0.7180 C   0  0  0  0  0  0  0  0  0  0  0  0
    2.2900   -0.8210    0.2230 C   0  0  1  0  0  0  0  0  0  0  0  0
    3.1250   -1.6470    1.2220 C   0  0  2  0  0  0  0  0  0  0  0  0
    3.4140   -0.8860    2.5430 C   0  0  2  0  0  0  0  0  0  0  0  0
    4.1840    0.7190    2.2730 Cl  0  0  0  0  0  0  0  0  0  0  0  0
    4.2960   -1.7140    3.4800 C   0  0  0  0  0  0  0  0  0  0  0  0
    5.5570   -2.1760    2.7880 C   0  0  0  0  0  0  0  0  0  0  0  0
    6.7630   -1.8450    3.2820 C   0  0  0  0  0  0  0  0  0  0  0  0
    8.0160   -2.2390    2.6070 C   0  0  0  0  0  0  0  0  0  0  0  0
    9.1110   -1.9720    3.0880 O   0  0  0  0  0  0  0  0  0  0  0  0
    7.8960   -2.9610    1.3270 C   0  0  0  0  0  0  0  0  0  0  0  0
    6.6960   -3.2950    0.8360 C   0  0  0  0  0  0  0  0  0  0  0  0
    5.3570   -2.9910    1.5010 C   0  0  1  0  0  0  0  0  0  0  0  0
    4.7600   -4.3590    1.9080 C   0  0  0  0  0  0  0  0  0  0  0  0
    4.4410   -2.1450    0.5230 C   0  0  1  0  0  0  0  0  0  0  0  0
    4.1550   -2.8050   -0.8620 C   0  0  1  0  0  0  0  0  0  0  0  0
    3.6500   -4.1240   -0.7100 O   0  0  0  0  0  0  0  0  0  0  0  0
    3.1900   -1.9970   -1.7570 C   0  0  0  0  0  0  0  0  0  0  0  0
    1.8740   -1.6000   -1.0500 C   0  0  1  0  0  0  0  0  0  0  0  0
    1.0030   -2.8490   -0.7490 C   0  0  0  0  0  0  0  0  0  0  0  0
    1.0040   -0.5050   -1.7590 C   0  0  2  0  0  0  0  0  0  0  0  0
    1.8590    0.4830   -2.3370 O   0  0  0  0  0  0  0  0  0  0  0  0
    0.0940   -1.0240   -2.8900 C   0  0  0  0  0  0  0  0  0  0  0  0
   -1.1390   -0.9470   -2.8490 O   0  0  0  0  0  0  0  0  0  0  0  0
    0.7520   -1.6320   -4.1180 C   0  0  0  0  0  0  0  0  0  0  0  0
   -0.1970   -1.7220   -5.1750 O   0  0  0  0  0  0  0  0  0  0  0  0
    0.7700    2.2040   -0.6780 H   0  0  0  0  0  0  0  0  0  0  0  0
   -0.6860    1.8000   -1.6140 H   0  0  0  0  0  0  0  0  0  0  0  0
   -0.7630    1.9170    0.1490 H   0  0  0  0  0  0  0  0  0  0  0  0
   -0.7790   -0.4190   -0.4700 H   0  0  0  0  0  0  0  0  0  0  0  0
    1.1680    0.6940    1.3210 H   0  0  0  0  0  0  0  0  0  0  0  0
    0.4320   -0.9090    1.3460 H   0  0  0  0  0  0  0  0  0  0  0  0
    2.9250    0.0200   -0.0970 H   0  0  0  0  0  0  0  0  0  0  0  0
    2.5380   -2.5260    1.5110 H   0  0  0  0  0  0  0  0  0  0  0  0
    2.4700   -0.6730    3.0550 H   0  0  0  0  0  0  0  0  0  0  0  0
    4.5260   -1.1360    4.3850 H   0  0  0  0  0  0  0  0  0  0  0  0
    3.7370   -2.5920    3.8270 H   0  0  0  0  0  0  0  0  0  0  0  0
    6.8830   -1.2640    4.1900 H   0  0  0  0  0  0  0  0  0  0  0  0
    8.8200   -3.2210    0.8240 H   0  0  0  0  0  0  0  0  0  0  0  0
    6.6700   -3.8590   -0.0940 H   0  0  0  0  0  0  0  0  0  0  0  0
    3.7030   -4.2920    2.1810 H   0  0  0  0  0  0  0  0  0  0  0  0
    4.8490   -5.1080    1.1140 H   0  0  0  0  0  0  0  0  0  0  0  0
    5.2880   -4.7790    2.7760 H   0  0  0  0  0  0  0  0  0  0  0  0
    5.0130   -1.2350    0.2760 H   0  0  0  0  0  0  0  0  0  0  0  0
    5.1000   -2.8960   -1.4090 H   0  0  0  0  0  0  0  0  0  0  0  0
    3.5870   -4.5240   -1.5940 H   0  0  0  0  0  0  0  0  0  0  0  0
    3.7250   -1.0980   -2.0890 H   0  0  0  0  0  0  0  0  0  0  0  0
    2.9670   -2.5790   -2.6570 H   0  0  0  0  0  0  0  0  0  0  0  0
    0.0090   -2.5890   -0.3710 H   0  0  0  0  0  0  0  0  0  0  0  0
    0.8520   -3.4450   -1.6560 H   0  0  0  0  0  0  0  0  0  0  0  0
    1.4420   -3.5130   -0.0030 H   0  0  0  0  0  0  0  0  0  0  0  0
    1.3130    1.2160   -2.6730 H   0  0  0  0  0  0  0  0  0  0  0  0
    1.5820   -1.0110   -4.4590 H   0  0  0  0  0  0  0  0  0  0  0  0
    1.0970   -2.6420   -3.8910 H   0  0  0  0  0  0  0  0  0  0  0  0
   -1.0800   -1.7060   -4.7530 H   0  0  0  0  0  0  0  0  0  0  0  0
  1  2  1  0  0  0  0
  1 29  1  0  0  0  0
  1 30  1  0  0  0  0
  1 31  1  0  0  0  0
  2  3  1  0  0  0  0
  2 23  1  0  0  0  0
  2 32  1  0  0  0  0
  3  4  1  0  0  0  0
  3 33  1  0  0  0  0
  3 34  1  0  0  0  0
  4  5  1  0  0  0  0
  4 21  1  0  0  0  0
  4 35  1  0  0  0  0
  5  6  1  0  0  0  0
  5 17  1  0  0  0  0
  5 36  1  0  0  0  0
  6  7  1  0  0  0  0
  6  8  1  0  0  0  0
  6 37  1  0  0  0  0
  8  9  1  0  0  0  0
  8 38  1  0  0  0  0
  8 39  1  0  0  0  0
  9 10  2  0  0  0  0
  9 15  1  0  0  0  0
 10 11  1  0  0  0  0
 10 40  1  0  0  0  0
 11 12  2  0  0  0  0
 11 13  1  0  0  0  0
 13 14  2  0  0  0  0
 13 41  1  0  0  0  0
 14 15  1  0  0  0  0
 14 42  1  0  0  0  0
 15 16  1  0  0  0  0
 15 17  1  0  0  0  0
 16 43  1  0  0  0  0
 16 44  1  0  0  0  0
 16 45  1  0  0  0  0
 17 18  1  0  0  0  0
 17 46  1  0  0  0  0
 18 19  1  0  0  0  0
 18 20  1  0  0  0  0
 18 47  1  0  0  0  0
 19 48  1  0  0  0  0
 20 21  1  0  0  0  0
 20 49  1  0  0  0  0
 20 50  1  0  0  0  0
 21 22  1  0  0  0  0
 21 23  1  0  0  0  0
 22 51  1  0  0  0  0
 22 52  1  0  0  0  0
 22 53  1  0  0  0  0
 23 24  1  0  0  0  0
 23 25  1  0  0  0  0
 24 54  1  0  0  0  0
 25 26  2  0  0  0  0
 25 27  1  0  0  0  0
 27 28  1  0  0  0  0
 27 55  1  0  0  0  0
 27 56  1  0  0  0  0
 28 57  1  0  0  0  0
M  END
>  <Index>
6

>  <Drug_Name>
Alclometasone

>  <Cholestasis>
0

$$$$

  MOE2013           3D
CORINA 3.60 0026  08.12.2014
 38 40  0  0  1  0  0  0  0  0999 V2000
    0.1100    1.5510    0.3060 N   0  0  0  0  0  0  0  0  0  0  0  0
    0.0760    0.0920    0.0940 C   0  0  1  0  0  0  0  0  0  0  0  0
    0.7080   -0.2650   -1.2710 C   0  0  0  0  0  0  0  0  0  0  0  0
    1.2540    0.5710   -1.9900 O   0  0  0  0  0  0  0  0  0  0  0  0
    0.5890   -1.6000   -1.6200 N   0  0  0  0  0  0  0  0  0  0  0  0
    1.1330   -2.1420   -2.8930 C   0  0  1  0  0  0  0  0  0  0  0  0
    1.3300   -3.6850   -2.9680 C   0  0  1  0  0  0  0  0  0  0  0  0
    0.7920   -4.6840   -1.5510 S   0  0  0  0  0  0  0  0  0  0  0  0
    0.6340   -6.2170   -2.5400 C   0  0  0  0  0  0  0  0  0  0  0  0
   -0.0760   -6.0220   -3.8640 C   0  0  0  0  0  0  0  0  0  0  0  0
   -0.2790   -4.8310   -4.4640 C   0  0  0  0  0  0  0  0  0  0  0  0
    0.2600   -3.6980   -3.9420 N   0  0  0  0  0  0  0  0  0  0  0  0
    0.0930   -2.3640   -4.0480 C   0  0  0  0  0  0  0  0  0  0  0  0
   -0.6410   -1.6840   -4.7240 O   0  0  0  0  0  0  0  0  0  0  0  0
   -1.0570   -4.7040   -5.7180 C   0  0  0  0  0  0  0  0  0  0  0  0
   -0.6320   -4.2520   -6.7680 O   0  0  0  0  0  0  0  0  0  0  0  0
   -2.3240   -5.1390   -5.5880 O   0  0  0  0  0  0  0  0  0  0  0  0
   -0.6200   -7.5230   -4.5590 Cl  0  0  0  0  0  0  0  0  0  0  0  0
    0.7400   -0.6420    1.2440 C   0  0  0  0  0  0  0  0  0  0  0  0
   -0.0440   -1.3430    2.1720 C   0  0  0  0  0  0  0  0  0  0  0  0
    0.5530   -2.0400    3.2240 C   0  0  0  0  0  0  0  0  0  0  0  0
    1.9390   -2.0380    3.3670 C   0  0  0  0  0  0  0  0  0  0  0  0
    2.7300   -1.3360    2.4600 C   0  0  0  0  0  0  0  0  0  0  0  0
    2.1360   -0.6390    1.4060 C   0  0  0  0  0  0  0  0  0  0  0  0
    1.0850    1.8520    0.3420 H   0  0  0  0  0  0  0  0  0  0  0  0
   -0.2570    1.9980   -0.5380 H   0  0  0  0  0  0  0  0  0  0  0  0
   -0.9780   -0.2050    0.0290 H   0  0  0  0  0  0  0  0  0  0  0  0
    0.1260   -2.2360   -0.9720 H   0  0  0  0  0  0  0  0  0  0  0  0
    2.0200   -1.5890   -3.2240 H   0  0  0  0  0  0  0  0  0  0  0  0
    2.2980   -3.9790   -3.3900 H   0  0  0  0  0  0  0  0  0  0  0  0
    1.6360   -6.6230   -2.7160 H   0  0  0  0  0  0  0  0  0  0  0  0
    0.0860   -6.9310   -1.9160 H   0  0  0  0  0  0  0  0  0  0  0  0
   -2.7300   -5.0060   -6.4710 H   0  0  0  0  0  0  0  0  0  0  0  0
   -1.1280   -1.3520    2.0830 H   0  0  0  0  0  0  0  0  0  0  0  0
   -0.0650   -2.5820    3.9350 H   0  0  0  0  0  0  0  0  0  0  0  0
    2.4020   -2.5790    4.1880 H   0  0  0  0  0  0  0  0  0  0  0  0
    3.8100   -1.3300    2.5730 H   0  0  0  0  0  0  0  0  0  0  0  0
    2.7740   -0.0960    0.7120 H   0  0  0  0  0  0  0  0  0  0  0  0
  1  2  1  0  0  0  0
  1 25  1  0  0  0  0
  1 26  1  0  0  0  0
  2  3  1  0  0  0  0
  2 19  1  0  0  0  0
  2 27  1  0  0  0  0
  3  4  2  0  0  0  0
  3  5  1  0  0  0  0
  5  6  1  0  0  0  0
  5 28  1  0  0  0  0
  6  7  1  0  0  0  0
  6 13  1  0  0  0  0
  6 29  1  0  0  0  0
  7  8  1  0  0  0  0
  7 12  1  0  0  0  0
  7 30  1  0  0  0  0
  8  9  1  0  0  0  0
  9 10  1  0  0  0  0
  9 31  1  0  0  0  0
  9 32  1  0  0  0  0
 10 11  2  0  0  0  0
 10 18  1  0  0  0  0
 11 12  1  0  0  0  0
 11 15  1  0  0  0  0
 12 13  1  0  0  0  0
 13 14  2  0  0  0  0
 15 16  2  0  0  0  0
 15 17  1  0  0  0  0
 17 33  1  0  0  0  0
 19 20  1  0  0  0  0
 19 24  2  0  0  0  0
 20 21  2  0  0  0  0
 20 34  1  0  0  0  0
 21 22  1  0  0  0  0
 21 35  1  0  0  0  0
 22 23  2  0  0  0  0
 22 36  1  0  0  0  0
 23 24  1  0  0  0  0
 23 37  1  0  0  0  0
 24 38  1  0  0  0  0
M  END
>  <Index>
7

>  <Drug_Name>
Cefaclor 

>  <Cholestasis>
1

$$$$

  MOE2013           3D
CORINA 3.60 0026  08.12.2014
 56 59  0  0  1  0  0  0  0  0999 V2000
   -0.1190    1.3940   -0.7080 C   0  0  0  0  0  0  0  0  0  0  0  0
   -0.3590   -0.0710   -0.3670 C   0  0  1  0  0  0  0  0  0  0  0  0
    0.4010   -0.4510    0.9290 C   0  0  0  0  0  0  0  0  0  0  0  0
   -0.4700   -1.5310    1.5580 C   0  0  1  0  0  0  0  0  0  0  0  0
   -0.1730   -1.9540    3.0070 C   0  0  2  0  0  0  0  0  0  0  0  0
    1.2870   -2.4230    3.1460 C   0  0  0  0  0  0  0  0  0  0  0  0
    1.5990   -2.9330    4.5490 C   0  0  0  0  0  0  0  0  0  0  0  0
    0.6220   -4.0050    4.9590 C   0  0  0  0  0  0  0  0  0  0  0  0
    1.0630   -5.2220    5.3240 C   0  0  0  0  0  0  0  0  0  0  0  0
    0.1340   -6.3100    5.6930 C   0  0  0  0  0  0  0  0  0  0  0  0
    0.5460   -7.4000    6.0700 O   0  0  0  0  0  0  0  0  0  0  0  0
   -1.3110   -6.0310    5.5860 C   0  0  0  0  0  0  0  0  0  0  0  0
   -1.7530   -4.8200    5.2240 C   0  0  0  0  0  0  0  0  0  0  0  0
   -0.8670   -3.6210    4.8920 C   0  0  1  0  0  0  0  0  0  0  0  0
   -1.1290   -2.5800    6.0060 C   0  0  0  0  0  0  0  0  0  0  0  0
   -1.1660   -3.0880    3.4290 C   0  0  2  0  0  0  0  0  0  0  0  0
   -0.9070   -4.1490    2.5730 F   0  0  0  0  0  0  0  0  0  0  0  0
   -2.6480   -2.7020    3.1390 C   0  0  1  0  0  0  0  0  0  0  0  0
   -3.1630   -1.7930    4.1030 O   0  0  0  0  0  0  0  0  0  0  0  0
   -2.8720   -2.1320    1.7180 C   0  0  0  0  0  0  0  0  0  0  0  0
   -1.9030   -0.9860    1.3500 C   0  0  1  0  0  0  0  0  0  0  0  0
   -2.2100    0.2710    2.2100 C   0  0  0  0  0  0  0  0  0  0  0  0
   -1.8380   -0.5780   -0.1690 C   0  0  2  0  0  0  0  0  0  0  0  0
   -1.9620   -1.7610   -0.9800 O   0  0  0  0  0  0  0  0  0  0  0  0
   -3.0050    0.3490   -0.5930 C   0  0  0  0  0  0  0  0  0  0  0  0
   -2.8900    1.5750   -0.6460 O   0  0  0  0  0  0  0  0  0  0  0  0
   -4.3210   -0.3190   -0.9480 C   0  0  0  0  0  0  0  0  0  0  0  0
   -5.6670    0.5600   -0.1980 Cl  0  0  0  0  0  0  0  0  0  0  0  0
    0.9550    1.5910   -0.7980 H   0  0  0  0  0  0  0  0  0  0  0  0
   -0.5740    1.6510   -1.6700 H   0  0  0  0  0  0  0  0  0  0  0  0
   -0.5070    2.0670    0.0610 H   0  0  0  0  0  0  0  0  0  0  0  0
    0.1030   -0.6510   -1.1780 H   0  0  0  0  0  0  0  0  0  0  0  0
    1.4050   -0.8220    0.6930 H   0  0  0  0  0  0  0  0  0  0  0  0
    0.5190    0.4060    1.6020 H   0  0  0  0  0  0  0  0  0  0  0  0
   -0.3420   -2.4320    0.9360 H   0  0  0  0  0  0  0  0  0  0  0  0
   -0.2990   -1.0900    3.6670 H   0  0  0  0  0  0  0  0  0  0  0  0
    1.4960   -3.2160    2.4160 H   0  0  0  0  0  0  0  0  0  0  0  0
    1.9700   -1.5970    2.9180 H   0  0  0  0  0  0  0  0  0  0  0  0
    2.6310   -3.3050    4.5690 H   0  0  0  0  0  0  0  0  0  0  0  0
    1.5590   -2.1040    5.2660 H   0  0  0  0  0  0  0  0  0  0  0  0
    2.1170   -5.4750    5.3610 H   0  0  0  0  0  0  0  0  0  0  0  0
   -1.9840   -6.8440    5.8300 H   0  0  0  0  0  0  0  0  0  0  0  0
   -2.8290   -4.6660    5.1930 H   0  0  0  0  0  0  0  0  0  0  0  0
   -0.7080   -1.5970    5.7730 H   0  0  0  0  0  0  0  0  0  0  0  0
   -2.1960   -2.4410    6.2060 H   0  0  0  0  0  0  0  0  0  0  0  0
   -0.6830   -2.8990    6.9580 H   0  0  0  0  0  0  0  0  0  0  0  0
   -3.2610   -3.6090    3.2050 H   0  0  0  0  0  0  0  0  0  0  0  0
   -4.1010   -1.6350    3.8960 H   0  0  0  0  0  0  0  0  0  0  0  0
   -2.7580   -2.9600    1.0090 H   0  0  0  0  0  0  0  0  0  0  0  0
   -3.9060   -1.7790    1.6310 H   0  0  0  0  0  0  0  0  0  0  0  0
   -1.6440    1.1490    1.8880 H   0  0  0  0  0  0  0  0  0  0  0  0
   -3.2720    0.5340    2.1430 H   0  0  0  0  0  0  0  0  0  0  0  0
   -1.9830    0.1370    3.2690 H   0  0  0  0  0  0  0  0  0  0  0  0
   -1.6580   -1.5520   -1.8830 H   0  0  0  0  0  0  0  0  0  0  0  0
   -4.4450   -0.3110   -2.0340 H   0  0  0  0  0  0  0  0  0  0  0  0
   -4.3680   -1.3480   -0.5900 H   0  0  0  0  0  0  0  0  0  0  0  0
  1  2  1  0  0  0  0
  1 29  1  0  0  0  0
  1 30  1  0  0  0  0
  1 31  1  0  0  0  0
  2  3  1  0  0  0  0
  2 23  1  0  0  0  0
  2 32  1  0  0  0  0
  3  4  1  0  0  0  0
  3 33  1  0  0  0  0
  3 34  1  0  0  0  0
  4  5  1  0  0  0  0
  4 21  1  0  0  0  0
  4 35  1  0  0  0  0
  5  6  1  0  0  0  0
  5 16  1  0  0  0  0
  5 36  1  0  0  0  0
  6  7  1  0  0  0  0
  6 37  1  0  0  0  0
  6 38  1  0  0  0  0
  7  8  1  0  0  0  0
  7 39  1  0  0  0  0
  7 40  1  0  0  0  0
  8  9  2  0  0  0  0
  8 14  1  0  0  0  0
  9 10  1  0  0  0  0
  9 41  1  0  0  0  0
 10 11  2  0  0  0  0
 10 12  1  0  0  0  0
 12 13  2  0  0  0  0
 12 42  1  0  0  0  0
 13 14  1  0  0  0  0
 13 43  1  0  0  0  0
 14 15  1  0  0  0  0
 14 16  1  0  0  0  0
 15 44  1  0  0  0  0
 15 45  1  0  0  0  0
 15 46  1  0  0  0  0
 16 17  1  0  0  0  0
 16 18  1  0  0  0  0
 18 19  1  0  0  0  0
 18 20  1  0  0  0  0
 18 47  1  0  0  0  0
 19 48  1  0  0  0  0
 20 21  1  0  0  0  0
 20 49  1  0  0  0  0
 20 50  1  0  0  0  0
 21 22  1  0  0  0  0
 21 23  1  0  0  0  0
 22 51  1  0  0  0  0
 22 52  1  0  0  0  0
 22 53  1  0  0  0  0
 23 24  1  0  0  0  0
 23 25  1  0  0  0  0
 24 54  1  0  0  0  0
 25 26  2  0  0  0  0
 25 27  1  0  0  0  0
 27 28  1  0  0  0  0
 27 55  1  0  0  0  0
 27 56  1  0  0  0  0
M  END
>  <Index>
8

>  <Drug_Name>
Clobetasol

>  <Cholestasis>
0

$$$$

  MOE2013           3D
CORINA 3.60 0026  08.12.2014
 63 67  0  0  1  0  0  0  0  0999 V2000
    1.6580    1.3780   -0.3870 C   0  0  0  0  0  0  0  0  0  0  0  0
    1.0300    0.0440   -0.7820 C   0  0  0  0  0  0  0  0  0  0  0  0
    1.3830   -1.0340    0.2350 C   0  0  0  0  0  0  0  0  0  0  0  0
   -0.3860    0.2000   -0.8270 O   0  0  0  0  0  0  0  0  0  0  0  0
   -0.7920   -0.0310   -2.1740 C   0  0  2  0  0  0  0  0  0  0  0  0
   -1.4680   -1.4140   -2.2980 C   0  0  0  0  0  0  0  0  0  0  0  0
   -0.4210   -2.2770   -3.0030 C   0  0  1  0  0  0  0  0  0  0  0  0
   -0.8620   -3.5920   -3.6640 C   0  0  2  0  0  0  0  0  0  0  0  0
   -1.5560   -4.5020   -2.6370 C   0  0  0  0  0  0  0  0  0  0  0  0
   -1.9470   -5.8440   -3.2390 C   0  0  0  0  0  0  0  0  0  0  0  0
   -0.7760   -6.5460   -3.8860 C   0  0  0  0  0  0  0  0  0  0  0  0
   -0.5270   -7.8340   -3.5950 C   0  0  0  0  0  0  0  0  0  0  0  0
    0.5130   -8.6070   -4.3140 C   0  0  0  0  0  0  0  0  0  0  0  0
    0.7290   -9.7740   -3.9980 O   0  0  0  0  0  0  0  0  0  0  0  0
    1.2030   -7.9470   -5.4790 C   0  0  0  0  0  0  0  0  0  0  0  0
    1.3750   -6.4580   -5.2200 C   0  0  0  0  0  0  0  0  0  0  0  0
    0.0430   -5.7190   -4.8930 C   0  0  1  0  0  0  0  0  0  0  0  0
   -0.8040   -5.6220   -6.1830 C   0  0  0  0  0  0  0  0  0  0  0  0
    0.3920   -4.3090   -4.2570 C   0  0  2  0  0  0  0  0  0  0  0  0
    1.2060   -4.5790   -3.1660 F   0  0  0  0  0  0  0  0  0  0  0  0
    1.2490   -3.3640   -5.1560 C   0  0  1  0  0  0  0  0  0  0  0  0
    0.6630   -3.1650   -6.4360 O   0  0  0  0  0  0  0  0  0  0  0  0
    1.5340   -1.9890   -4.5060 C   0  0  0  0  0  0  0  0  0  0  0  0
    0.2650   -1.2900   -3.9770 C   0  0  1  0  0  0  0  0  0  0  0  0
   -0.6560   -0.8580   -5.1510 C   0  0  0  0  0  0  0  0  0  0  0  0
    0.4930   -0.0820   -3.0170 C   0  0  2  0  0  0  0  0  0  0  0  0
    1.5270   -0.3520   -2.0650 O   0  0  0  0  0  0  0  0  0  0  0  0
    0.8140    1.2390   -3.7300 C   0  0  0  0  0  0  0  0  0  0  0  0
   -0.0590    2.0820   -3.9550 O   0  0  0  0  0  0  0  0  0  0  0  0
    2.2500    1.4660   -4.1490 C   0  0  0  0  0  0  0  0  0  0  0  0
    2.3090    1.8350   -5.8810 Cl  0  0  0  0  0  0  0  0  0  0  0  0
    2.7510    1.3200   -0.3950 H   0  0  0  0  0  0  0  0  0  0  0  0
    1.3680    2.1700   -1.0860 H   0  0  0  0  0  0  0  0  0  0  0  0
    1.3210    1.6950    0.6060 H   0  0  0  0  0  0  0  0  0  0  0  0
    1.0200   -0.7710    1.2350 H   0  0  0  0  0  0  0  0  0  0  0  0
    0.9150   -1.9880   -0.0320 H   0  0  0  0  0  0  0  0  0  0  0  0
    2.4640   -1.2040    0.2760 H   0  0  0  0  0  0  0  0  0  0  0  0
   -1.5040    0.7500   -2.4590 H   0  0  0  0  0  0  0  0  0  0  0  0
   -1.7490   -1.8280   -1.3240 H   0  0  0  0  0  0  0  0  0  0  0  0
   -2.3720   -1.3390   -2.9130 H   0  0  0  0  0  0  0  0  0  0  0  0
    0.3070   -2.5610   -2.2280 H   0  0  0  0  0  0  0  0  0  0  0  0
   -1.5820   -3.3790   -4.4600 H   0  0  0  0  0  0  0  0  0  0  0  0
   -0.8990   -4.6670   -1.7720 H   0  0  0  0  0  0  0  0  0  0  0  0
   -2.4610   -4.0150   -2.2550 H   0  0  0  0  0  0  0  0  0  0  0  0
   -2.3960   -6.4650   -2.4540 H   0  0  0  0  0  0  0  0  0  0  0  0
   -2.7290   -5.6910   -3.9940 H   0  0  0  0  0  0  0  0  0  0  0  0
   -1.1110   -8.3950   -2.8740 H   0  0  0  0  0  0  0  0  0  0  0  0
    2.1900   -8.4070   -5.6030 H   0  0  0  0  0  0  0  0  0  0  0  0
    0.6210   -8.1380   -6.3870 H   0  0  0  0  0  0  0  0  0  0  0  0
    2.0770   -6.3440   -4.3830 H   0  0  0  0  0  0  0  0  0  0  0  0
    1.8610   -6.0040   -6.0920 H   0  0  0  0  0  0  0  0  0  0  0  0
   -1.6310   -4.9120   -6.0860 H   0  0  0  0  0  0  0  0  0  0  0  0
   -0.2030   -5.3210   -7.0460 H   0  0  0  0  0  0  0  0  0  0  0  0
   -1.2480   -6.5900   -6.4470 H   0  0  0  0  0  0  0  0  0  0  0  0
    2.2230   -3.8370   -5.3260 H   0  0  0  0  0  0  0  0  0  0  0  0
    1.2830   -2.6390   -6.9710 H   0  0  0  0  0  0  0  0  0  0  0  0
    2.2410   -2.1490   -3.6830 H   0  0  0  0  0  0  0  0  0  0  0  0
    2.0350   -1.3400   -5.2330 H   0  0  0  0  0  0  0  0  0  0  0  0
   -1.4930   -0.2360   -4.8180 H   0  0  0  0  0  0  0  0  0  0  0  0
   -0.0950   -0.2720   -5.8870 H   0  0  0  0  0  0  0  0  0  0  0  0
   -1.0980   -1.7000   -5.6850 H   0  0  0  0  0  0  0  0  0  0  0  0
    2.6620    2.3060   -3.5840 H   0  0  0  0  0  0  0  0  0  0  0  0
    2.8690    0.5840   -3.9750 H   0  0  0  0  0  0  0  0  0  0  0  0
  1  2  1  0  0  0  0
  1 32  1  0  0  0  0
  1 33  1  0  0  0  0
  1 34  1  0  0  0  0
  2  3  1  0  0  0  0
  2  4  1  0  0  0  0
  2 27  1  0  0  0  0
  3 35  1  0  0  0  0
  3 36  1  0  0  0  0
  3 37  1  0  0  0  0
  4  5  1  0  0  0  0
  5  6  1  0  0  0  0
  5 26  1  0  0  0  0
  5 38  1  0  0  0  0
  6  7  1  0  0  0  0
  6 39  1  0  0  0  0
  6 40  1  0  0  0  0
  7  8  1  0  0  0  0
  7 24  1  0  0  0  0
  7 41  1  0  0  0  0
  8  9  1  0  0  0  0
  8 19  1  0  0  0  0
  8 42  1  0  0  0  0
  9 10  1  0  0  0  0
  9 43  1  0  0  0  0
  9 44  1  0  0  0  0
 10 11  1  0  0  0  0
 10 45  1  0  0  0  0
 10 46  1  0  0  0  0
 11 12  2  0  0  0  0
 11 17  1  0  0  0  0
 12 13  1  0  0  0  0
 12 47  1  0  0  0  0
 13 14  2  0  0  0  0
 13 15  1  0  0  0  0
 15 16  1  0  0  0  0
 15 48  1  0  0  0  0
 15 49  1  0  0  0  0
 16 17  1  0  0  0  0
 16 50  1  0  0  0  0
 16 51  1  0  0  0  0
 17 18  1  0  0  0  0
 17 19  1  0  0  0  0
 18 52  1  0  0  0  0
 18 53  1  0  0  0  0
 18 54  1  0  0  0  0
 19 20  1  0  0  0  0
 19 21  1  0  0  0  0
 21 22  1  0  0  0  0
 21 23  1  0  0  0  0
 21 55  1  0  0  0  0
 22 56  1  0  0  0  0
 23 24  1  0  0  0  0
 23 57  1  0  0  0  0
 23 58  1  0  0  0  0
 24 25  1  0  0  0  0
 24 26  1  0  0  0  0
 25 59  1  0  0  0  0
 25 60  1  0  0  0  0
 25 61  1  0  0  0  0
 26 27  1  0  0  0  0
 26 28  1  0  0  0  0
 28 29  2  0  0  0  0
 28 30  1  0  0  0  0
 30 31  1  0  0  0  0
 30 62  1  0  0  0  0
 30 63  1  0  0  0  0
M  END
>  <Index>
9

>  <Drug_Name>
Halcinonide

>  <Cholestasis>
0

$$$$

  MOE2013           3D
CORINA 3.60 0026  08.12.2014
 61 63  0  0  1  0  0  0  0  0999 V2000
    0.0970    1.0380    0.2720 C   0  0  0  0  0  0  0  0  0  0  0  0
   -0.0200   -0.3600    0.0430 O   0  0  0  0  0  0  0  0  0  0  0  0
    0.6130   -0.7950   -1.1740 C   0  0  1  0  0  0  0  0  0  0  0  0
    2.1390   -0.9080   -0.9860 C   0  0  0  0  0  0  0  0  0  0  0  0
    2.8230   -1.4930   -2.1540 N   0  0  3  0  0  0  0  0  0  0  0  0
    4.2750   -1.5250   -1.9110 C   0  0  0  0  0  0  0  0  0  0  0  0
    5.0870   -1.8350   -3.1720 C   0  0  0  0  0  0  0  0  0  0  0  0
    6.5830   -1.7060   -2.9000 C   0  0  0  0  0  0  0  0  0  0  0  0
    7.2780   -2.0170   -4.1070 O   0  0  0  0  0  0  0  0  0  0  0  0
    8.6440   -1.9530   -4.0680 C   0  0  0  0  0  0  0  0  0  0  0  0
    9.2770   -2.2690   -5.2760 C   0  0  0  0  0  0  0  0  0  0  0  0
   10.6680   -2.2420   -5.3760 C   0  0  0  0  0  0  0  0  0  0  0  0
   11.4220   -1.8990   -4.2610 C   0  0  0  0  0  0  0  0  0  0  0  0
   12.7580   -1.8720   -4.3510 F   0  0  0  0  0  0  0  0  0  0  0  0
   10.8110   -1.5830   -3.0540 C   0  0  0  0  0  0  0  0  0  0  0  0
    9.4170   -1.6100   -2.9550 C   0  0  0  0  0  0  0  0  0  0  0  0
    2.2850   -2.8310   -2.4470 C   0  0  0  0  0  0  0  0  0  0  0  0
    0.7850   -2.7680   -2.7280 C   0  0  0  0  0  0  0  0  0  0  0  0
    0.0050   -2.1630   -1.5590 C   0  0  1  0  0  0  0  0  0  0  0  0
   -0.0620   -3.0430   -0.3880 N   0  0  0  0  0  0  0  0  0  0  0  0
   -0.6460   -4.2900   -0.3860 C   0  0  0  0  0  0  0  0  0  0  0  0
   -1.1670   -4.8290   -1.3530 O   0  0  0  0  0  0  0  0  0  0  0  0
   -0.6170   -4.9720    0.9280 C   0  0  0  0  0  0  0  0  0  0  0  0
    0.6000   -5.1090    1.6030 C   0  0  0  0  0  0  0  0  0  0  0  0
    0.6300   -5.7330    2.8540 C   0  0  0  0  0  0  0  0  0  0  0  0
    2.1570   -5.8750    3.6560 Cl  0  0  0  0  0  0  0  0  0  0  0  0
   -0.5450   -6.2230    3.4530 C   0  0  0  0  0  0  0  0  0  0  0  0
   -0.5410   -6.8210    4.7050 N   0  0  0  0  0  0  0  0  0  0  0  0
   -1.7510   -6.0870    2.7560 C   0  0  0  0  0  0  0  0  0  0  0  0
   -1.7870   -5.4830    1.4940 C   0  0  0  0  0  0  0  0  0  0  0  0
   -2.9970   -5.3010    0.8780 O   0  0  0  0  0  0  0  0  0  0  0  0
   -3.4470   -6.5200    0.2860 C   0  0  0  0  0  0  0  0  0  0  0  0
    1.1390    1.3210    0.4450 H   0  0  0  0  0  0  0  0  0  0  0  0
   -0.3160    1.6030   -0.5680 H   0  0  0  0  0  0  0  0  0  0  0  0
   -0.4760    1.2840    1.1700 H   0  0  0  0  0  0  0  0  0  0  0  0
    0.3920   -0.0830   -1.9810 H   0  0  0  0  0  0  0  0  0  0  0  0
    2.5360    0.0990   -0.8100 H   0  0  0  0  0  0  0  0  0  0  0  0
    2.3590   -1.4790   -0.0740 H   0  0  0  0  0  0  0  0  0  0  0  0
    4.5950   -0.5380   -1.5540 H   0  0  0  0  0  0  0  0  0  0  0  0
    4.5220   -2.2430   -1.1180 H   0  0  0  0  0  0  0  0  0  0  0  0
    4.8860   -2.8480   -3.5380 H   0  0  0  0  0  0  0  0  0  0  0  0
    4.8060   -1.1540   -3.9860 H   0  0  0  0  0  0  0  0  0  0  0  0
    6.8100   -0.6780   -2.5900 H   0  0  0  0  0  0  0  0  0  0  0  0
    6.8710   -2.4090   -2.1090 H   0  0  0  0  0  0  0  0  0  0  0  0
    8.6800   -2.5360   -6.1450 H   0  0  0  0  0  0  0  0  0  0  0  0
   11.1610   -2.4860   -6.3110 H   0  0  0  0  0  0  0  0  0  0  0  0
   11.4190   -1.3170   -2.1950 H   0  0  0  0  0  0  0  0  0  0  0  0
    8.9700   -1.3570   -1.9990 H   0  0  0  0  0  0  0  0  0  0  0  0
    2.7600   -3.2450   -3.3420 H   0  0  0  0  0  0  0  0  0  0  0  0
    2.4850   -3.5250   -1.6210 H   0  0  0  0  0  0  0  0  0  0  0  0
    0.6150   -2.1540   -3.6230 H   0  0  0  0  0  0  0  0  0  0  0  0
    0.4240   -3.7720   -2.9740 H   0  0  0  0  0  0  0  0  0  0  0  0
   -1.0390   -2.0160   -1.8630 H   0  0  0  0  0  0  0  0  0  0  0  0
    0.2980   -2.6560    0.4790 H   0  0  0  0  0  0  0  0  0  0  0  0
    1.5210   -4.7420    1.1570 H   0  0  0  0  0  0  0  0  0  0  0  0
    0.3330   -6.9260    5.2070 H   0  0  0  0  0  0  0  0  0  0  0  0
   -1.3920   -7.1600    5.1330 H   0  0  0  0  0  0  0  0  0  0  0  0
   -2.6780   -6.4370    3.2020 H   0  0  0  0  0  0  0  0  0  0  0  0
   -4.2990   -6.2840   -0.3590 H   0  0  0  0  0  0  0  0  0  0  0  0
   -2.6710   -6.9840   -0.3320 H   0  0  0  0  0  0  0  0  0  0  0  0
   -3.7890   -7.2200    1.0550 H   0  0  0  0  0  0  0  0  0  0  0  0
  1  2  1  0  0  0  0
  1 33  1  0  0  0  0
  1 34  1  0  0  0  0
  1 35  1  0  0  0  0
  2  3  1  0  0  0  0
  3  4  1  0  0  0  0
  3 19  1  0  0  0  0
  3 36  1  0  0  0  0
  4  5  1  0  0  0  0
  4 37  1  0  0  0  0
  4 38  1  0  0  0  0
  5  6  1  0  0  0  0
  5 17  1  0  0  0  0
  6  7  1  0  0  0  0
  6 39  1  0  0  0  0
  6 40  1  0  0  0  0
  7  8  1  0  0  0  0
  7 41  1  0  0  0  0
  7 42  1  0  0  0  0
  8  9  1  0  0  0  0
  8 43  1  0  0  0  0
  8 44  1  0  0  0  0
  9 10  1  0  0  0  0
 10 11  1  0  0  0  0
 10 16  2  0  0  0  0
 11 12  2  0  0  0  0
 11 45  1  0  0  0  0
 12 13  1  0  0  0  0
 12 46  1  0  0  0  0
 13 14  1  0  0  0  0
 13 15  2  0  0  0  0
 15 16  1  0  0  0  0
 15 47  1  0  0  0  0
 16 48  1  0  0  0  0
 17 18  1  0  0  0  0
 17 49  1  0  0  0  0
 17 50  1  0  0  0  0
 18 19  1  0  0  0  0
 18 51  1  0  0  0  0
 18 52  1  0  0  0  0
 19 20  1  0  0  0  0
 19 53  1  0  0  0  0
 20 21  1  0  0  0  0
 20 54  1  0  0  0  0
 21 22  2  0  0  0  0
 21 23  1  0  0  0  0
 23 24  1  0  0  0  0
 23 30  2  0  0  0  0
 24 25  2  0  0  0  0
 24 55  1  0  0  0  0
 25 26  1  0  0  0  0
 25 27  1  0  0  0  0
 27 28  1  0  0  0  0
 27 29  2  0  0  0  0
 28 56  1  0  0  0  0
 28 57  1  0  0  0  0
 29 30  1  0  0  0  0
 29 58  1  0  0  0  0
 30 31  1  0  0  0  0
 31 32  1  0  0  0  0
 32 59  1  0  0  0  0
 32 60  1  0  0  0  0
 32 61  1  0  0  0  0
M  END
>  <Index>
10

>  <Drug_Name>
Cisapride 

>  <Cholestasis>
0

$$$$

  MOE2013           3D
CORINA 3.60 0026  08.12.2014
 36 38  0  0  1  0  0  0  0  0999 V2000
    0.1010    0.3260   -0.5130 Cl  0  0  0  0  0  0  0  0  0  0  0  0
    0.0280    2.0260   -0.2610 C   0  0  0  0  0  0  0  0  0  0  0  0
    1.1990    2.7400   -0.0250 C   0  0  0  0  0  0  0  0  0  0  0  0
    1.1380    4.1190    0.1780 C   0  0  0  0  0  0  0  0  0  0  0  0
   -0.0900    4.8060    0.1400 C   0  0  0  0  0  0  0  0  0  0  0  0
   -0.1230    6.3070    0.3830 C   0  0  3  0  0  0  0  0  0  0  0  0
   -0.2130    6.5820    1.8910 C   0  0  0  0  0  0  0  0  0  0  0  0
   -0.5150    7.9760    2.1640 N   0  0  0  0  0  0  0  0  0  0  0  0
   -1.7560    8.5090    2.3690 C   0  0  0  0  0  0  0  0  0  0  0  0
   -1.5290    9.8480    2.5830 C   0  0  0  0  0  0  0  0  0  0  0  0
   -0.1900   10.1370    2.5140 N   0  0  0  0  0  0  0  0  0  0  0  0
    0.3960    8.9880    2.2600 C   0  0  0  0  0  0  0  0  0  0  0  0
    1.0860    6.9150   -0.1010 O   0  0  0  0  0  0  0  0  0  0  0  0
    1.0190    7.2640   -1.4850 C   0  0  0  0  0  0  0  0  0  0  0  0
    2.3330    7.8140   -1.9360 C   0  0  0  0  0  0  0  0  0  0  0  0
    3.3590    7.0330   -2.5700 C   0  0  0  0  0  0  0  0  0  0  0  0
    4.4800    7.7750   -2.8760 C   0  0  0  0  0  0  0  0  0  0  0  0
    4.3100    9.4100   -2.4040 S   0  0  0  0  0  0  0  0  0  0  0  0
    2.7550    9.1180   -1.7960 C   0  0  0  0  0  0  0  0  0  0  0  0
    1.8890   10.4260   -1.0880 Cl  0  0  0  0  0  0  0  0  0  0  0  0
   -1.2610    4.0590   -0.0850 C   0  0  0  0  0  0  0  0  0  0  0  0
   -2.8250    4.7970   -0.1020 Cl  0  0  0  0  0  0  0  0  0  0  0  0
   -1.2020    2.6770   -0.2890 C   0  0  0  0  0  0  0  0  0  0  0  0
    2.1600    2.2340    0.0040 H   0  0  0  0  0  0  0  0  0  0  0  0
    2.0650    4.6600    0.3670 H   0  0  0  0  0  0  0  0  0  0  0  0
   -0.9710    6.7730   -0.1320 H   0  0  0  0  0  0  0  0  0  0  0  0
   -1.0010    5.9870    2.3670 H   0  0  0  0  0  0  0  0  0  0  0  0
    0.7330    6.3570    2.3990 H   0  0  0  0  0  0  0  0  0  0  0  0
   -2.6620    7.9190    2.3450 H   0  0  0  0  0  0  0  0  0  0  0  0
   -2.2590   10.6210    2.7820 H   0  0  0  0  0  0  0  0  0  0  0  0
    1.4590    8.8370    2.1300 H   0  0  0  0  0  0  0  0  0  0  0  0
    0.7680    6.3770   -2.0790 H   0  0  0  0  0  0  0  0  0  0  0  0
    0.2240    8.0030   -1.6380 H   0  0  0  0  0  0  0  0  0  0  0  0
    3.2780    5.9740   -2.7860 H   0  0  0  0  0  0  0  0  0  0  0  0
    5.3900    7.4350   -3.3490 H   0  0  0  0  0  0  0  0  0  0  0  0
   -2.1130    2.1110   -0.4650 H   0  0  0  0  0  0  0  0  0  0  0  0
  1  2  1  0  0  0  0
  2  3  1  0  0  0  0
  2 23  2  0  0  0  0
  3  4  2  0  0  0  0
  3 24  1  0  0  0  0
  4  5  1  0  0  0  0
  4 25  1  0  0  0  0
  5  6  1  0  0  0  0
  5 21  2  0  0  0  0
  6  7  1  0  0  0  0
  6 13  1  0  0  0  0
  6 26  1  0  0  0  0
  7  8  1  0  0  0  0
  7 27  1  0  0  0  0
  7 28  1  0  0  0  0
  8  9  1  0  0  0  0
  8 12  1  0  0  0  0
  9 10  2  0  0  0  0
  9 29  1  0  0  0  0
 10 11  1  0  0  0  0
 10 30  1  0  0  0  0
 11 12  2  0  0  0  0
 12 31  1  0  0  0  0
 13 14  1  0  0  0  0
 14 15  1  0  0  0  0
 14 32  1  0  0  0  0
 14 33  1  0  0  0  0
 15 16  1  0  0  0  0
 15 19  2  0  0  0  0
 16 17  2  0  0  0  0
 16 34  1  0  0  0  0
 17 18  1  0  0  0  0
 17 35  1  0  0  0  0
 18 19  1  0  0  0  0
 19 20  1  0  0  0  0
 21 22  1  0  0  0  0
 21 23  1  0  0  0  0
 23 36  1  0  0  0  0
M  END
>  <Index>
11

>  <Drug_Name>
Tioconazole

>  <Cholestasis>
0

$$$$

  MOE2013           3D
CORINA 3.60 0026  08.12.2014
 87 93  0  0  1  0  0  0  0  0999 V2000
    0.6200    5.0410   -0.0760 C   0  0  0  0  0  0  0  0  0  0  0  0
    0.3280    3.7420   -0.8160 C   0  0  0  0  0  0  0  0  0  0  0  0
   -1.0910    3.7020   -1.4080 C   0  0  3  0  0  0  0  0  0  0  0  0
   -1.2820    2.4540   -2.2720 C   0  0  0  0  0  0  0  0  0  0  0  0
   -2.1140    3.7660   -0.3780 N   0  0  0  0  0  0  0  0  0  0  0  0
   -2.2200    2.8350    0.6190 N   0  0  0  0  0  0  0  0  0  0  0  0
   -3.2350    3.2430    1.3120 C   0  0  0  0  0  0  0  0  0  0  0  0
   -3.8350    4.3730    0.8750 N   0  0  0  0  0  0  0  0  0  0  0  0
   -3.1120    4.7440   -0.2490 C   0  0  0  0  0  0  0  0  0  0  0  0
   -3.2650    5.6980   -0.9970 O   0  0  0  0  0  0  0  0  0  0  0  0
   -4.9520    5.0270    1.4440 C   0  0  0  0  0  0  0  0  0  0  0  0
   -5.5850    4.5240    2.5870 C   0  0  0  0  0  0  0  0  0  0  0  0
   -6.6910    5.1750    3.1520 C   0  0  0  0  0  0  0  0  0  0  0  0
   -7.2180    6.3510    2.6090 C   0  0  0  0  0  0  0  0  0  0  0  0
   -6.5820    6.8440    1.4650 C   0  0  0  0  0  0  0  0  0  0  0  0
   -5.4730    6.2020    0.8940 C   0  0  0  0  0  0  0  0  0  0  0  0
   -8.3050    6.9890    3.1660 N   0  0  0  0  0  0  0  0  0  0  0  0
   -9.2890    7.7190    2.3530 C   0  0  0  0  0  0  0  0  0  0  0  0
  -10.7350    7.2970    2.7070 C   0  0  0  0  0  0  0  0  0  0  0  0
  -10.9500    7.3080    4.1620 N   0  0  0  0  0  0  0  0  0  0  0  0
   -9.9620    6.5440    4.9390 C   0  0  0  0  0  0  0  0  0  0  0  0
   -8.5410    7.0270    4.6170 C   0  0  0  0  0  0  0  0  0  0  0  0
  -12.0160    7.9650    4.7430 C   0  0  0  0  0  0  0  0  0  0  0  0
  -11.9160    8.5530    6.0150 C   0  0  0  0  0  0  0  0  0  0  0  0
  -12.9980    9.2100    6.6120 C   0  0  0  0  0  0  0  0  0  0  0  0
  -14.2170    9.2770    5.9510 C   0  0  0  0  0  0  0  0  0  0  0  0
  -15.2420    9.9170    6.5900 O   0  0  0  0  0  0  0  0  0  0  0  0
  -16.4250    9.1090    6.6770 C   0  0  0  0  0  0  0  0  0  0  0  0
  -17.0360    9.3080    8.0560 C   0  0  1  0  0  0  0  0  0  0  0  0
  -18.3390    8.5820    8.2400 C   0  0  0  0  0  0  0  0  0  0  0  0
  -18.4460    8.4550    9.6550 O   0  0  0  0  0  0  0  0  0  0  0  0
  -17.0890    8.3640   10.1520 C   0  0  1  0  0  0  0  0  0  0  0  0
  -16.8050    6.8940   10.5250 C   0  0  0  0  0  0  0  0  0  0  0  0
  -15.6060    6.6890   11.3050 N   0  0  0  0  0  0  0  0  0  0  0  0
  -15.5180    6.4850   12.6490 C   0  0  0  0  0  0  0  0  0  0  0  0
  -14.2590    6.3400   12.9910 N   0  0  0  0  0  0  0  0  0  0  0  0
  -13.6080    6.4550   11.7960 C   0  0  0  0  0  0  0  0  0  0  0  0
  -14.3900    6.6630   10.7320 N   0  0  0  0  0  0  0  0  0  0  0  0
  -16.2050    8.7140    9.0620 O   0  0  0  0  0  0  0  0  0  0  0  0
  -16.9420    9.3460   11.3190 C   0  0  0  0  0  0  0  0  0  0  0  0
  -15.8500   10.2410   11.3320 C   0  0  0  0  0  0  0  0  0  0  0  0
  -15.6600   11.1530   12.3730 C   0  0  0  0  0  0  0  0  0  0  0  0
  -16.5590   11.1850   13.4310 C   0  0  0  0  0  0  0  0  0  0  0  0
  -16.3300   12.3050   14.7160 Cl  0  0  0  0  0  0  0  0  0  0  0  0
  -17.6400   10.3110   13.4580 C   0  0  0  0  0  0  0  0  0  0  0  0
  -17.8290    9.3950   12.4140 C   0  0  0  0  0  0  0  0  0  0  0  0
  -19.1830    8.3300   12.5770 Cl  0  0  0  0  0  0  0  0  0  0  0  0
  -14.3450    8.7380    4.6760 C   0  0  0  0  0  0  0  0  0  0  0  0
  -13.2540    8.0860    4.0880 C   0  0  0  0  0  0  0  0  0  0  0  0
    1.6560    5.0480    0.2770 H   0  0  0  0  0  0  0  0  0  0  0  0
    0.4800    5.9050   -0.7330 H   0  0  0  0  0  0  0  0  0  0  0  0
   -0.0310    5.1600    0.7950 H   0  0  0  0  0  0  0  0  0  0  0  0
    1.0620    3.6330   -1.6240 H   0  0  0  0  0  0  0  0  0  0  0  0
    0.4820    2.8990   -0.1310 H   0  0  0  0  0  0  0  0  0  0  0  0
   -1.2190    4.5760   -2.0580 H   0  0  0  0  0  0  0  0  0  0  0  0
   -0.5610    2.4360   -3.0950 H   0  0  0  0  0  0  0  0  0  0  0  0
   -1.1530    1.5380   -1.6860 H   0  0  0  0  0  0  0  0  0  0  0  0
   -2.2890    2.4330   -2.7030 H   0  0  0  0  0  0  0  0  0  0  0  0
   -3.6040    2.7230    2.2010 H   0  0  0  0  0  0  0  0  0  0  0  0
   -5.2560    3.6130    3.0770 H   0  0  0  0  0  0  0  0  0  0  0  0
   -7.1560    4.7150    4.0200 H   0  0  0  0  0  0  0  0  0  0  0  0
   -6.9200    7.7700    1.0050 H   0  0  0  0  0  0  0  0  0  0  0  0
   -5.0390    6.6640    0.0120 H   0  0  0  0  0  0  0  0  0  0  0  0
   -9.1630    8.7930    2.5340 H   0  0  0  0  0  0  0  0  0  0  0  0
   -9.1520    7.5480    1.2790 H   0  0  0  0  0  0  0  0  0  0  0  0
  -11.4120    7.9760    2.1760 H   0  0  0  0  0  0  0  0  0  0  0  0
  -10.9250    6.2840    2.3340 H   0  0  0  0  0  0  0  0  0  0  0  0
  -10.1320    6.5950    6.0190 H   0  0  0  0  0  0  0  0  0  0  0  0
  -10.0570    5.4850    4.6650 H   0  0  0  0  0  0  0  0  0  0  0  0
   -7.8160    6.4390    5.1880 H   0  0  0  0  0  0  0  0  0  0  0  0
   -8.4250    8.0650    4.9540 H   0  0  0  0  0  0  0  0  0  0  0  0
  -10.9760    8.5350    6.5590 H   0  0  0  0  0  0  0  0  0  0  0  0
  -12.8890    9.6520    7.5990 H   0  0  0  0  0  0  0  0  0  0  0  0
  -17.1210    9.4380    5.8970 H   0  0  0  0  0  0  0  0  0  0  0  0
  -16.1990    8.0430    6.5350 H   0  0  0  0  0  0  0  0  0  0  0  0
  -17.1270   10.3740    8.3000 H   0  0  0  0  0  0  0  0  0  0  0  0
  -19.1980    9.1270    7.8380 H   0  0  0  0  0  0  0  0  0  0  0  0
  -18.3220    7.5740    7.8120 H   0  0  0  0  0  0  0  0  0  0  0  0
  -17.6360    6.4570   11.0890 H   0  0  0  0  0  0  0  0  0  0  0  0
  -16.7030    6.2830    9.6190 H   0  0  0  0  0  0  0  0  0  0  0  0
  -16.3720    6.4540   13.3110 H   0  0  0  0  0  0  0  0  0  0  0  0
  -12.5340    6.3840   11.6970 H   0  0  0  0  0  0  0  0  0  0  0  0
  -15.1210   10.2340   10.5220 H   0  0  0  0  0  0  0  0  0  0  0  0
  -14.8080   11.8270   12.3480 H   0  0  0  0  0  0  0  0  0  0  0  0
  -18.3340   10.3370   14.2950 H   0  0  0  0  0  0  0  0  0  0  0  0
  -15.2820    8.8100    4.1330 H   0  0  0  0  0  0  0  0  0  0  0  0
  -13.4020    7.6420    3.1070 H   0  0  0  0  0  0  0  0  0  0  0  0
  1  2  1  0  0  0  0
  1 50  1  0  0  0  0
  1 51  1  0  0  0  0
  1 52  1  0  0  0  0
  2  3  1  0  0  0  0
  2 53  1  0  0  0  0
  2 54  1  0  0  0  0
  3  4  1  0  0  0  0
  3  5  1  0  0  0  0
  3 55  1  0  0  0  0
  4 56  1  0  0  0  0
  4 57  1  0  0  0  0
  4 58  1  0  0  0  0
  5  6  1  0  0  0  0
  5  9  1  0  0  0  0
  6  7  2  0  0  0  0
  7  8  1  0  0  0  0
  7 59  1  0  0  0  0
  8  9  1  0  0  0  0
  8 11  1  0  0  0  0
  9 10  2  0  0  0  0
 11 12  1  0  0  0  0
 11 16  2  0  0  0  0
 12 13  2  0  0  0  0
 12 60  1  0  0  0  0
 13 14  1  0  0  0  0
 13 61  1  0  0  0  0
 14 15  2  0  0  0  0
 14 17  1  0  0  0  0
 15 16  1  0  0  0  0
 15 62  1  0  0  0  0
 16 63  1  0  0  0  0
 17 18  1  0  0  0  0
 17 22  1  0  0  0  0
 18 19  1  0  0  0  0
 18 64  1  0  0  0  0
 18 65  1  0  0  0  0
 19 20  1  0  0  0  0
 19 66  1  0  0  0  0
 19 67  1  0  0  0  0
 20 21  1  0  0  0  0
 20 23  1  0  0  0  0
 21 22  1  0  0  0  0
 21 68  1  0  0  0  0
 21 69  1  0  0  0  0
 22 70  1  0  0  0  0
 22 71  1  0  0  0  0
 23 24  1  0  0  0  0
 23 49  2  0  0  0  0
 24 25  2  0  0  0  0
 24 72  1  0  0  0  0
 25 26  1  0  0  0  0
 25 73  1  0  0  0  0
 26 27  1  0  0  0  0
 26 48  2  0  0  0  0
 27 28  1  0  0  0  0
 28 29  1  0  0  0  0
 28 74  1  0  0  0  0
 28 75  1  0  0  0  0
 29 30  1  0  0  0  0
 29 39  1  0  0  0  0
 29 76  1  0  0  0  0
 30 31  1  0  0  0  0
 30 77  1  0  0  0  0
 30 78  1  0  0  0  0
 31 32  1  0  0  0  0
 32 33  1  0  0  0  0
 32 39  1  0  0  0  0
 32 40  1  0  0  0  0
 33 34  1  0  0  0  0
 33 79  1  0  0  0  0
 33 80  1  0  0  0  0
 34 35  1  0  0  0  0
 34 38  1  0  0  0  0
 35 36  2  0  0  0  0
 35 81  1  0  0  0  0
 36 37  1  0  0  0  0
 37 38  2  0  0  0  0
 37 82  1  0  0  0  0
 40 41  1  0  0  0  0
 40 46  2  0  0  0  0
 41 42  2  0  0  0  0
 41 83  1  0  0  0  0
 42 43  1  0  0  0  0
 42 84  1  0  0  0  0
 43 44  1  0  0  0  0
 43 45  2  0  0  0  0
 45 46  1  0  0  0  0
 45 85  1  0  0  0  0
 46 47  1  0  0  0  0
 48 49  1  0  0  0  0
 48 86  1  0  0  0  0
 49 87  1  0  0  0  0
M  END
>  <Index>
12

>  <Drug_Name>
Itraconazole

>  <Cholestasis>
1

$$$$

  MOE2013           3D
CORINA 3.60 0026  08.12.2014
 67 71  0  0  1  0  0  0  0  0999 V2000
    2.9870   -0.8150    1.7260 C   0  0  0  0  0  0  0  0  0  0  0  0
    2.6420   -2.1410    1.0260 C   0  0  0  0  0  0  0  0  0  0  0  0
    1.3070   -2.6340    1.6110 C   0  0  0  0  0  0  0  0  0  0  0  0
    2.5860   -1.9970   -0.4530 N   0  0  0  0  0  0  0  0  0  0  0  0
    2.2470   -3.2780   -1.1220 C   0  0  0  0  0  0  0  0  0  0  0  0
    2.1990   -3.1630   -2.6560 C   0  0  0  0  0  0  0  0  0  0  0  0
    3.4640   -2.6330   -3.1710 N   0  0  0  0  0  0  0  0  0  0  0  0
    3.8840   -1.3740   -2.5500 C   0  0  0  0  0  0  0  0  0  0  0  0
    3.8690   -1.5010   -1.0110 C   0  0  0  0  0  0  0  0  0  0  0  0
    4.1830   -3.2450   -4.1760 C   0  0  0  0  0  0  0  0  0  0  0  0
    4.9130   -2.4980   -5.1170 C   0  0  0  0  0  0  0  0  0  0  0  0
    5.6320   -3.1110   -6.1490 C   0  0  0  0  0  0  0  0  0  0  0  0
    5.6220   -4.4950   -6.2660 C   0  0  0  0  0  0  0  0  0  0  0  0
    6.3250   -5.0480   -7.3000 O   0  0  0  0  0  0  0  0  0  0  0  0
    5.4730   -5.8120   -8.1680 C   0  0  0  0  0  0  0  0  0  0  0  0
    5.9450   -5.6040   -9.6000 C   0  0  1  0  0  0  0  0  0  0  0  0
    5.1880   -6.4310  -10.6020 C   0  0  0  0  0  0  0  0  0  0  0  0
    5.3960   -5.7320  -11.8270 O   0  0  0  0  0  0  0  0  0  0  0  0
    5.5340   -4.3350  -11.4710 C   0  0  1  0  0  0  0  0  0  0  0  0
    4.2290   -3.6050  -11.8540 C   0  0  0  0  0  0  0  0  0  0  0  0
    4.3200   -2.1630  -11.8540 N   0  0  0  0  0  0  0  0  0  0  0  0
    4.4550   -1.3420  -12.9330 C   0  0  0  0  0  0  0  0  0  0  0  0
    4.5040   -0.0930  -12.5340 N   0  0  0  0  0  0  0  0  0  0  0  0
    4.3820   -0.2070  -11.1780 C   0  0  0  0  0  0  0  0  0  0  0  0
    4.2600   -1.4530  -10.7140 N   0  0  0  0  0  0  0  0  0  0  0  0
    5.6680   -4.2660  -10.0330 O   0  0  0  0  0  0  0  0  0  0  0  0
    6.7840   -3.7880  -12.1690 C   0  0  0  0  0  0  0  0  0  0  0  0
    7.7310   -3.0610  -11.4130 C   0  0  0  0  0  0  0  0  0  0  0  0
    8.8850   -2.5320  -11.9960 C   0  0  0  0  0  0  0  0  0  0  0  0
    9.1150   -2.7140  -13.3530 C   0  0  0  0  0  0  0  0  0  0  0  0
   10.5340   -2.0640  -14.0760 Cl  0  0  0  0  0  0  0  0  0  0  0  0
    8.1990   -3.4130  -14.1310 C   0  0  0  0  0  0  0  0  0  0  0  0
    7.0400   -3.9430  -13.5470 C   0  0  0  0  0  0  0  0  0  0  0  0
    5.9530   -4.7530  -14.6210 Cl  0  0  0  0  0  0  0  0  0  0  0  0
    4.9430   -5.2700   -5.3340 C   0  0  0  0  0  0  0  0  0  0  0  0
    4.2280   -4.6440   -4.3060 C   0  0  0  0  0  0  0  0  0  0  0  0
    4.0180   -0.5050    1.5270 H   0  0  0  0  0  0  0  0  0  0  0  0
    2.3150   -0.0110    1.4080 H   0  0  0  0  0  0  0  0  0  0  0  0
    2.9000   -0.9130    2.8140 H   0  0  0  0  0  0  0  0  0  0  0  0
    3.4160   -2.8730    1.2950 H   0  0  0  0  0  0  0  0  0  0  0  0
    0.4720   -2.0060    1.2810 H   0  0  0  0  0  0  0  0  0  0  0  0
    1.0960   -3.6700    1.3290 H   0  0  0  0  0  0  0  0  0  0  0  0
    1.3290   -2.6120    2.7070 H   0  0  0  0  0  0  0  0  0  0  0  0
    2.9700   -4.0540   -0.8390 H   0  0  0  0  0  0  0  0  0  0  0  0
    1.2540   -3.6180   -0.8090 H   0  0  0  0  0  0  0  0  0  0  0  0
    1.9340   -4.1360   -3.0840 H   0  0  0  0  0  0  0  0  0  0  0  0
    1.3920   -2.4780   -2.9460 H   0  0  0  0  0  0  0  0  0  0  0  0
    4.8980   -1.0840   -2.8460 H   0  0  0  0  0  0  0  0  0  0  0  0
    3.2060   -0.5730   -2.8680 H   0  0  0  0  0  0  0  0  0  0  0  0
    4.0910   -0.5020   -0.6210 H   0  0  0  0  0  0  0  0  0  0  0  0
    4.6880   -2.1660   -0.7040 H   0  0  0  0  0  0  0  0  0  0  0  0
    4.9040   -1.4120   -5.0790 H   0  0  0  0  0  0  0  0  0  0  0  0
    6.1700   -2.5060   -6.8730 H   0  0  0  0  0  0  0  0  0  0  0  0
    5.5570   -6.8680   -7.8880 H   0  0  0  0  0  0  0  0  0  0  0  0
    4.4240   -5.4960   -8.0840 H   0  0  0  0  0  0  0  0  0  0  0  0
    7.0280   -5.7540   -9.6860 H   0  0  0  0  0  0  0  0  0  0  0  0
    5.5540   -7.4580  -10.6810 H   0  0  0  0  0  0  0  0  0  0  0  0
    4.1110   -6.4480  -10.4030 H   0  0  0  0  0  0  0  0  0  0  0  0
    3.8800   -3.9070  -12.8470 H   0  0  0  0  0  0  0  0  0  0  0  0
    3.4240   -3.8720  -11.1570 H   0  0  0  0  0  0  0  0  0  0  0  0
    4.5120   -1.6940  -13.9540 H   0  0  0  0  0  0  0  0  0  0  0  0
    4.3810    0.6450  -10.5120 H   0  0  0  0  0  0  0  0  0  0  0  0
    7.5740   -2.8920  -10.3480 H   0  0  0  0  0  0  0  0  0  0  0  0
    9.5910   -1.9800  -11.3820 H   0  0  0  0  0  0  0  0  0  0  0  0
    8.3830   -3.5430  -15.1950 H   0  0  0  0  0  0  0  0  0  0  0  0
    4.9650   -6.3540   -5.3900 H   0  0  0  0  0  0  0  0  0  0  0  0
    3.7260   -5.2790   -3.5800 H   0  0  0  0  0  0  0  0  0  0  0  0
  1  2  1  0  0  0  0
  1 37  1  0  0  0  0
  1 38  1  0  0  0  0
  1 39  1  0  0  0  0
  2  3  1  0  0  0  0
  2  4  1  0  0  0  0
  2 40  1  0  0  0  0
  3 41  1  0  0  0  0
  3 42  1  0  0  0  0
  3 43  1  0  0  0  0
  4  5  1  0  0  0  0
  4  9  1  0  0  0  0
  5  6  1  0  0  0  0
  5 44  1  0  0  0  0
  5 45  1  0  0  0  0
  6  7  1  0  0  0  0
  6 46  1  0  0  0  0
  6 47  1  0  0  0  0
  7  8  1  0  0  0  0
  7 10  1  0  0  0  0
  8  9  1  0  0  0  0
  8 48  1  0  0  0  0
  8 49  1  0  0  0  0
  9 50  1  0  0  0  0
  9 51  1  0  0  0  0
 10 11  1  0  0  0  0
 10 36  2  0  0  0  0
 11 12  2  0  0  0  0
 11 52  1  0  0  0  0
 12 13  1  0  0  0  0
 12 53  1  0  0  0  0
 13 14  1  0  0  0  0
 13 35  2  0  0  0  0
 14 15  1  0  0  0  0
 15 16  1  0  0  0  0
 15 54  1  0  0  0  0
 15 55  1  0  0  0  0
 16 17  1  0  0  0  0
 16 26  1  0  0  0  0
 16 56  1  0  0  0  0
 17 18  1  0  0  0  0
 17 57  1  0  0  0  0
 17 58  1  0  0  0  0
 18 19  1  0  0  0  0
 19 20  1  0  0  0  0
 19 26  1  0  0  0  0
 19 27  1  0  0  0  0
 20 21  1  0  0  0  0
 20 59  1  0  0  0  0
 20 60  1  0  0  0  0
 21 22  1  0  0  0  0
 21 25  1  0  0  0  0
 22 23  2  0  0  0  0
 22 61  1  0  0  0  0
 23 24  1  0  0  0  0
 24 25  2  0  0  0  0
 24 62  1  0  0  0  0
 27 28  1  0  0  0  0
 27 33  2  0  0  0  0
 28 29  2  0  0  0  0
 28 63  1  0  0  0  0
 29 30  1  0  0  0  0
 29 64  1  0  0  0  0
 30 31  1  0  0  0  0
 30 32  2  0  0  0  0
 32 33  1  0  0  0  0
 32 65  1  0  0  0  0
 33 34  1  0  0  0  0
 35 36  1  0  0  0  0
 35 66  1  0  0  0  0
 36 67  1  0  0  0  0
M  END
>  <Index>
13

>  <Drug_Name>
Terconazole

>  <Cholestasis>
0

$$$$

  MOE2013           3D
CORINA 3.60 0026  08.12.2014
 52 54  0  0  1  0  0  0  0  0999 V2000
    0.2050    1.2750   -0.0120 O   0  0  0  0  0  0  0  0  0  0  0  0
    0.2520   -0.0260   -0.3750 C   0  0  0  0  0  0  0  0  0  0  0  0
    1.3010   -0.5250   -0.7470 O   0  0  0  0  0  0  0  0  0  0  0  0
   -1.1070   -0.6830   -0.2540 C   0  0  0  0  0  0  0  0  0  0  0  0
   -1.0130   -2.0870   -0.4370 O   0  0  0  0  0  0  0  0  0  0  0  0
   -2.2720   -2.7400   -0.2730 C   0  0  0  0  0  0  0  0  0  0  0  0
   -2.0520   -4.2440   -0.0380 C   0  0  0  0  0  0  0  0  0  0  0  0
   -1.2690   -4.5560    1.1730 N   0  0  0  0  0  0  0  0  0  0  0  0
   -0.9320   -5.9880    1.2200 C   0  0  0  0  0  0  0  0  0  0  0  0
   -0.0850   -6.3320    2.4610 C   0  0  0  0  0  0  0  0  0  0  0  0
   -0.7620   -5.9730    3.7320 N   0  0  0  0  0  0  0  0  0  0  0  0
   -1.1140   -4.5340    3.6620 C   0  0  0  0  0  0  0  0  0  0  0  0
   -1.9570   -4.1840    2.4180 C   0  0  0  0  0  0  0  0  0  0  0  0
    0.1170   -6.2570    4.9090 C   0  0  2  0  0  0  0  0  0  0  0  0
    0.5860   -7.7170    4.9890 C   0  0  0  0  0  0  0  0  0  0  0  0
    1.9390   -8.0020    5.2430 C   0  0  0  0  0  0  0  0  0  0  0  0
    2.3830   -9.3220    5.3380 C   0  0  0  0  0  0  0  0  0  0  0  0
    1.4830  -10.3750    5.1870 C   0  0  0  0  0  0  0  0  0  0  0  0
    0.1370  -10.1100    4.9420 C   0  0  0  0  0  0  0  0  0  0  0  0
   -0.3090   -8.7910    4.8470 C   0  0  0  0  0  0  0  0  0  0  0  0
   -0.5010   -5.8590    6.2580 C   0  0  0  0  0  0  0  0  0  0  0  0
    0.2770   -5.1620    7.2010 C   0  0  0  0  0  0  0  0  0  0  0  0
   -0.2490   -4.8260    8.4510 C   0  0  0  0  0  0  0  0  0  0  0  0
   -1.5550   -5.1880    8.7730 C   0  0  0  0  0  0  0  0  0  0  0  0
   -2.1980   -4.7840   10.3180 Cl  0  0  0  0  0  0  0  0  0  0  0  0
   -2.3420   -5.8790    7.8540 C   0  0  0  0  0  0  0  0  0  0  0  0
   -1.8170   -6.2130    6.6040 C   0  0  0  0  0  0  0  0  0  0  0  0
    1.1260    1.5940   -0.1240 H   0  0  0  0  0  0  0  0  0  0  0  0
   -1.4940   -0.4740    0.7490 H   0  0  0  0  0  0  0  0  0  0  0  0
   -1.7670   -0.2570   -1.0170 H   0  0  0  0  0  0  0  0  0  0  0  0
   -2.8440   -2.2960    0.5490 H   0  0  0  0  0  0  0  0  0  0  0  0
   -2.8500   -2.5990   -1.1940 H   0  0  0  0  0  0  0  0  0  0  0  0
   -3.0240   -4.7520   -0.0100 H   0  0  0  0  0  0  0  0  0  0  0  0
   -1.5040   -4.6280   -0.9080 H   0  0  0  0  0  0  0  0  0  0  0  0
   -1.8420   -6.6020    1.2170 H   0  0  0  0  0  0  0  0  0  0  0  0
   -0.3520   -6.2590    0.3300 H   0  0  0  0  0  0  0  0  0  0  0  0
    0.1120   -7.4080    2.4190 H   0  0  0  0  0  0  0  0  0  0  0  0
    0.8860   -5.8220    2.3860 H   0  0  0  0  0  0  0  0  0  0  0  0
   -1.7040   -4.2400    4.5370 H   0  0  0  0  0  0  0  0  0  0  0  0
   -0.2050   -3.9170    3.6620 H   0  0  0  0  0  0  0  0  0  0  0  0
   -2.1350   -3.1040    2.4460 H   0  0  0  0  0  0  0  0  0  0  0  0
   -2.9330   -4.6810    2.4860 H   0  0  0  0  0  0  0  0  0  0  0  0
    1.0170   -5.6380    4.7730 H   0  0  0  0  0  0  0  0  0  0  0  0
    2.6590   -7.1960    5.3680 H   0  0  0  0  0  0  0  0  0  0  0  0
    3.4320   -9.5290    5.5340 H   0  0  0  0  0  0  0  0  0  0  0  0
    1.8300  -11.4010    5.2610 H   0  0  0  0  0  0  0  0  0  0  0  0
   -0.5650  -10.9310    4.8260 H   0  0  0  0  0  0  0  0  0  0  0  0
   -1.3610   -8.6030    4.6470 H   0  0  0  0  0  0  0  0  0  0  0  0
    1.3030   -4.8830    6.9710 H   0  0  0  0  0  0  0  0  0  0  0  0
    0.3680   -4.2900    9.1670 H   0  0  0  0  0  0  0  0  0  0  0  0
   -3.3610   -6.1650    8.1040 H   0  0  0  0  0  0  0  0  0  0  0  0
   -2.4420   -6.7530    5.8960 H   0  0  0  0  0  0  0  0  0  0  0  0
  1  2  1  0  0  0  0
  1 28  1  0  0  0  0
  2  3  2  0  0  0  0
  2  4  1  0  0  0  0
  4  5  1  0  0  0  0
  4 29  1  0  0  0  0
  4 30  1  0  0  0  0
  5  6  1  0  0  0  0
  6  7  1  0  0  0  0
  6 31  1  0  0  0  0
  6 32  1  0  0  0  0
  7  8  1  0  0  0  0
  7 33  1  0  0  0  0
  7 34  1  0  0  0  0
  8  9  1  0  0  0  0
  8 13  1  0  0  0  0
  9 10  1  0  0  0  0
  9 35  1  0  0  0  0
  9 36  1  0  0  0  0
 10 11  1  0  0  0  0
 10 37  1  0  0  0  0
 10 38  1  0  0  0  0
 11 12  1  0  0  0  0
 11 14  1  0  0  0  0
 12 13  1  0  0  0  0
 12 39  1  0  0  0  0
 12 40  1  0  0  0  0
 13 41  1  0  0  0  0
 13 42  1  0  0  0  0
 14 15  1  0  0  0  0
 14 21  1  0  0  0  0
 14 43  1  0  0  0  0
 15 16  1  0  0  0  0
 15 20  2  0  0  0  0
 16 17  2  0  0  0  0
 16 44  1  0  0  0  0
 17 18  1  0  0  0  0
 17 45  1  0  0  0  0
 18 19  2  0  0  0  0
 18 46  1  0  0  0  0
 19 20  1  0  0  0  0
 19 47  1  0  0  0  0
 20 48  1  0  0  0  0
 21 22  1  0  0  0  0
 21 27  2  0  0  0  0
 22 23  2  0  0  0  0
 22 49  1  0  0  0  0
 23 24  1  0  0  0  0
 23 50  1  0  0  0  0
 24 25  1  0  0  0  0
 24 26  2  0  0  0  0
 26 27  1  0  0  0  0
 26 51  1  0  0  0  0
 27 52  1  0  0  0  0
M  END
>  <Index>
14

>  <Drug_Name>
Cetirizine 

>  <Cholestasis>
1

$$$$

  MOE2013           3D
CORINA 3.60 0026  08.12.2014
 31 33  0  0  1  0  0  0  0  0999 V2000
   -0.1510    1.3700    0.1370 N   0  0  0  0  0  0  0  0  0  0  0  0
   -0.1200   -0.0080    0.1510 C   0  0  0  0  0  0  0  0  0  0  0  0
    1.0710   -0.6370    0.3080 N   0  0  0  0  0  0  0  0  0  0  0  0
    1.0750   -1.9860    0.3160 C   0  0  0  0  0  0  0  0  0  0  0  0
    2.6110   -2.7150    0.5220 Cl  0  0  0  0  0  0  0  0  0  0  0  0
    0.0440   -2.8450    0.1880 N   0  0  0  0  0  0  0  0  0  0  0  0
   -1.1070   -2.1720    0.0340 C   0  0  0  0  0  0  0  0  0  0  0  0
   -1.2760   -0.7970    0.0090 C   0  0  0  0  0  0  0  0  0  0  0  0
   -2.6050   -0.4760   -0.1580 N   0  0  0  0  0  0  0  0  0  0  0  0
   -3.2270   -1.6350   -0.2440 C   0  0  0  0  0  0  0  0  0  0  0  0
   -2.3630   -2.6910   -0.1280 N   0  0  0  0  0  0  0  0  0  0  0  0
   -2.6750   -4.1090   -0.1690 C   0  0  1  0  0  0  0  0  0  0  0  0
   -2.6790   -4.7710    1.2050 C   0  0  0  0  0  0  0  0  0  0  0  0
   -4.1510   -4.8230    1.5460 C   0  0  2  0  0  0  0  0  0  0  0  0
   -4.4520   -5.8460    2.4740 O   0  0  0  0  0  0  0  0  0  0  0  0
   -4.7640   -5.0910    0.1810 C   0  0  1  0  0  0  0  0  0  0  0  0
   -6.2420   -4.7210    0.1130 C   0  0  0  0  0  0  0  0  0  0  0  0
   -6.8030   -5.1980   -1.1080 O   0  0  0  0  0  0  0  0  0  0  0  0
   -3.9900   -4.2870   -0.7330 O   0  0  0  0  0  0  0  0  0  0  0  0
    0.7150    1.8770    0.2400 H   0  0  0  0  0  0  0  0  0  0  0  0
   -1.0380    1.8400    0.0210 H   0  0  0  0  0  0  0  0  0  0  0  0
   -4.2910   -1.7640   -0.3940 H   0  0  0  0  0  0  0  0  0  0  0  0
   -1.9470   -4.5780   -0.8400 H   0  0  0  0  0  0  0  0  0  0  0  0
   -2.2770   -5.7900    1.1330 H   0  0  0  0  0  0  0  0  0  0  0  0
   -2.0870   -4.2520    1.9650 H   0  0  0  0  0  0  0  0  0  0  0  0
   -4.4840   -3.8590    1.9490 H   0  0  0  0  0  0  0  0  0  0  0  0
   -3.9480   -5.6680    3.2880 H   0  0  0  0  0  0  0  0  0  0  0  0
   -4.6370   -6.1410   -0.1140 H   0  0  0  0  0  0  0  0  0  0  0  0
   -6.7970   -5.1800    0.9380 H   0  0  0  0  0  0  0  0  0  0  0  0
   -6.3780   -3.6350    0.1410 H   0  0  0  0  0  0  0  0  0  0  0  0
   -7.7560   -5.0020   -1.0860 H   0  0  0  0  0  0  0  0  0  0  0  0
  1  2  1  0  0  0  0
  1 20  1  0  0  0  0
  1 21  1  0  0  0  0
  2  3  1  0  0  0  0
  2  8  2  0  0  0  0
  3  4  2  0  0  0  0
  4  5  1  0  0  0  0
  4  6  1  0  0  0  0
  6  7  2  0  0  0  0
  7  8  1  0  0  0  0
  7 11  1  0  0  0  0
  8  9  1  0  0  0  0
  9 10  2  0  0  0  0
 10 11  1  0  0  0  0
 10 22  1  0  0  0  0
 11 12  1  0  0  0  0
 12 13  1  0  0  0  0
 12 19  1  0  0  0  0
 12 23  1  0  0  0  0
 13 14  1  0  0  0  0
 13 24  1  0  0  0  0
 13 25  1  0  0  0  0
 14 15  1  0  0  0  0
 14 16  1  0  0  0  0
 14 26  1  0  0  0  0
 15 27  1  0  0  0  0
 16 17  1  0  0  0  0
 16 19  1  0  0  0  0
 16 28  1  0  0  0  0
 17 18  1  0  0  0  0
 17 29  1  0  0  0  0
 17 30  1  0  0  0  0
 18 31  1  0  0  0  0
M  END
>  <Index>
15

>  <Drug_Name>
Cladribine 

>  <Cholestasis>
0

$$$$

  MOE2013           3D
CORINA 3.60 0026  08.12.2014
 87 91  0  0  1  0  0  0  0  0999 V2000
    1.7620   -1.5160    3.9680 C   0  0  0  0  0  0  0  0  0  0  0  0
    1.0850   -1.9000    2.6620 C   0  0  0  0  0  0  0  0  0  0  0  0
    1.9520   -2.8550    1.8420 C   0  0  0  0  0  0  0  0  0  0  0  0
    1.2680   -3.2380    0.5310 C   0  0  0  0  0  0  0  0  0  0  0  0
    2.1130   -4.1820   -0.2920 C   0  0  0  0  0  0  0  0  0  0  0  0
    3.2180   -4.6030    0.0180 O   0  0  0  0  0  0  0  0  0  0  0  0
    1.4490   -4.4960   -1.4400 O   0  0  0  0  0  0  0  0  0  0  0  0
    2.1530   -5.3840   -2.3120 C   0  0  0  0  0  0  0  0  0  0  0  0
    1.2840   -5.7490   -3.5160 C   0  0  0  0  0  0  0  0  0  0  0  0
    0.0780   -5.4940   -3.5450 O   0  0  0  0  0  0  0  0  0  0  0  0
    1.9970   -6.4160   -4.7120 C   0  0  1  0  0  0  0  0  0  0  0  0
    2.9080   -5.4290   -5.2180 O   0  0  0  0  0  0  0  0  0  0  0  0
    2.8230   -7.6290   -4.3100 C   0  0  0  0  0  0  0  0  0  0  0  0
    1.9710   -8.7900   -3.7840 C   0  0  2  0  0  0  0  0  0  0  0  0
    2.8090   -9.9550   -3.8120 O   0  0  0  0  0  0  0  0  0  0  0  0
    3.2880  -10.3250   -2.5190 C   0  0  1  0  0  0  0  0  0  0  0  0
    3.8170  -11.7580   -2.5540 C   0  0  0  0  0  0  0  0  0  0  0  0
    5.1290  -11.8550   -3.3370 C   0  0  2  0  0  0  0  0  0  0  0  0
    5.6990  -13.1960   -3.2150 N   0  0  0  0  0  0  0  0  0  0  0  0
    5.3140  -14.2740   -3.9950 C   0  0  0  0  0  0  0  0  0  0  0  0
    4.4410  -14.1990   -4.8590 O   0  0  0  0  0  0  0  0  0  0  0  0
    6.0680  -15.5670   -3.6860 C   0  0  0  0  0  0  0  0  0  0  0  0
    5.2350  -16.5690   -3.2980 F   0  0  0  0  0  0  0  0  0  0  0  0
    6.7650  -16.0270   -4.7600 F   0  0  0  0  0  0  0  0  0  0  0  0
    6.9750  -15.4080   -2.6800 F   0  0  0  0  0  0  0  0  0  0  0  0
    6.1400  -10.8150   -2.8230 C   0  0  2  0  0  0  0  0  0  0  0  0
    6.5710  -11.2290   -1.5170 O   0  0  0  0  0  0  0  0  0  0  0  0
    5.4880   -9.4230   -2.8070 C   0  0  2  0  0  0  0  0  0  0  0  0
    6.3950   -8.3450   -2.2240 C   0  0  0  0  0  0  0  0  0  0  0  0
    4.2800   -9.4190   -2.0370 O   0  0  0  0  0  0  0  0  0  0  0  0
    0.7180   -9.0400   -4.6100 C   0  0  0  0  0  0  0  0  0  0  0  0
   -0.0840  -10.1750   -4.3710 C   0  0  0  0  0  0  0  0  0  0  0  0
    0.2540  -11.0090   -3.3300 O   0  0  0  0  0  0  0  0  0  0  0  0
   -1.2230  -10.4510   -5.1510 C   0  0  0  0  0  0  0  0  0  0  0  0
   -2.0250  -11.6670   -4.8970 C   0  0  0  0  0  0  0  0  0  0  0  0
   -1.6680  -12.3650   -3.9510 O   0  0  0  0  0  0  0  0  0  0  0  0
   -3.1870  -11.9920   -5.7690 C   0  0  0  0  0  0  0  0  0  0  0  0
   -3.9350  -13.1780   -5.6130 C   0  0  0  0  0  0  0  0  0  0  0  0
   -3.5530  -14.0450   -4.6250 O   0  0  0  0  0  0  0  0  0  0  0  0
   -4.1310  -15.3420   -4.6080 C   0  0  0  0  0  0  0  0  0  0  0  0
   -5.0290  -13.4130   -6.4570 C   0  0  0  0  0  0  0  0  0  0  0  0
   -5.3730  -12.5000   -7.4540 C   0  0  0  0  0  0  0  0  0  0  0  0
   -4.6260  -11.3400   -7.6210 C   0  0  0  0  0  0  0  0  0  0  0  0
   -3.5350  -11.0890   -6.7820 C   0  0  0  0  0  0  0  0  0  0  0  0
   -2.7580   -9.8560   -6.9970 C   0  0  0  0  0  0  0  0  0  0  0  0
   -3.0570   -9.0470   -7.8730 O   0  0  0  0  0  0  0  0  0  0  0  0
   -1.5840   -9.5750   -6.1600 C   0  0  0  0  0  0  0  0  0  0  0  0
   -0.8330   -8.4110   -6.3750 C   0  0  0  0  0  0  0  0  0  0  0  0
   -1.1860   -7.5250   -7.3660 O   0  0  0  0  0  0  0  0  0  0  0  0
    0.2960   -8.1160   -5.5920 C   0  0  0  0  0  0  0  0  0  0  0  0
    1.0410   -6.8250   -5.8420 C   0  0  0  0  0  0  0  0  0  0  0  0
    1.9510   -2.4000    4.5860 H   0  0  0  0  0  0  0  0  0  0  0  0
    2.7170   -1.0150    3.7830 H   0  0  0  0  0  0  0  0  0  0  0  0
    1.1250   -0.8330    4.5390 H   0  0  0  0  0  0  0  0  0  0  0  0
    0.1190   -2.3690    2.8820 H   0  0  0  0  0  0  0  0  0  0  0  0
    0.8810   -0.9920    2.0830 H   0  0  0  0  0  0  0  0  0  0  0  0
    2.9210   -2.3860    1.6300 H   0  0  0  0  0  0  0  0  0  0  0  0
    2.1610   -3.7590    2.4270 H   0  0  0  0  0  0  0  0  0  0  0  0
    0.3130   -3.7310    0.7420 H   0  0  0  0  0  0  0  0  0  0  0  0
    1.0820   -2.3380   -0.0670 H   0  0  0  0  0  0  0  0  0  0  0  0
    3.0600   -4.8850   -2.6660 H   0  0  0  0  0  0  0  0  0  0  0  0
    2.3990   -6.3070   -1.7760 H   0  0  0  0  0  0  0  0  0  0  0  0
    2.3890   -4.7560   -5.6930 H   0  0  0  0  0  0  0  0  0  0  0  0
    3.4150   -7.9650   -5.1740 H   0  0  0  0  0  0  0  0  0  0  0  0
    3.5810   -7.3540   -3.5680 H   0  0  0  0  0  0  0  0  0  0  0  0
    1.6360   -8.5570   -2.7640 H   0  0  0  0  0  0  0  0  0  0  0  0
    2.4540  -10.3060   -1.8070 H   0  0  0  0  0  0  0  0  0  0  0  0
    3.9870  -12.1000   -1.5250 H   0  0  0  0  0  0  0  0  0  0  0  0
    3.0690  -12.4260   -2.9990 H   0  0  0  0  0  0  0  0  0  0  0  0
    4.9250  -11.6690   -4.3990 H   0  0  0  0  0  0  0  0  0  0  0  0
    6.4060  -13.3200   -2.4890 H   0  0  0  0  0  0  0  0  0  0  0  0
    7.0300  -10.8120   -3.4630 H   0  0  0  0  0  0  0  0  0  0  0  0
    7.1450  -10.5380   -1.1490 H   0  0  0  0  0  0  0  0  0  0  0  0
    5.2520   -9.1360   -3.8390 H   0  0  0  0  0  0  0  0  0  0  0  0
    7.3680   -8.3290   -2.7240 H   0  0  0  0  0  0  0  0  0  0  0  0
    5.9300   -7.3600   -2.3420 H   0  0  0  0  0  0  0  0  0  0  0  0
    6.5460   -8.4820   -1.1480 H   0  0  0  0  0  0  0  0  0  0  0  0
   -0.3970  -11.7570   -3.3280 H   0  0  0  0  0  0  0  0  0  0  0  0
   -3.9860  -15.8570   -5.5640 H   0  0  0  0  0  0  0  0  0  0  0  0
   -3.6210  -15.9260   -3.8360 H   0  0  0  0  0  0  0  0  0  0  0  0
   -5.1920  -15.2940   -4.3410 H   0  0  0  0  0  0  0  0  0  0  0  0
   -5.6440  -14.3030   -6.3610 H   0  0  0  0  0  0  0  0  0  0  0  0
   -6.2240  -12.6960   -8.1020 H   0  0  0  0  0  0  0  0  0  0  0  0
   -4.8980  -10.6370   -8.4060 H   0  0  0  0  0  0  0  0  0  0  0  0
   -1.9920   -7.8880   -7.8160 H   0  0  0  0  0  0  0  0  0  0  0  0
    0.3300   -6.0080   -6.0220 H   0  0  0  0  0  0  0  0  0  0  0  0
    1.6110   -6.9410   -6.7740 H   0  0  0  0  0  0  0  0  0  0  0  0
  1  2  1  0  0  0  0
  1 52  1  0  0  0  0
  1 53  1  0  0  0  0
  1 54  1  0  0  0  0
  2  3  1  0  0  0  0
  2 55  1  0  0  0  0
  2 56  1  0  0  0  0
  3  4  1  0  0  0  0
  3 57  1  0  0  0  0
  3 58  1  0  0  0  0
  4  5  1  0  0  0  0
  4 59  1  0  0  0  0
  4 60  1  0  0  0  0
  5  6  2  0  0  0  0
  5  7  1  0  0  0  0
  7  8  1  0  0  0  0
  8  9  1  0  0  0  0
  8 61  1  0  0  0  0
  8 62  1  0  0  0  0
  9 10  2  0  0  0  0
  9 11  1  0  0  0  0
 11 12  1  0  0  0  0
 11 13  1  0  0  0  0
 11 51  1  0  0  0  0
 12 63  1  0  0  0  0
 13 14  1  0  0  0  0
 13 64  1  0  0  0  0
 13 65  1  0  0  0  0
 14 15  1  0  0  0  0
 14 31  1  0  0  0  0
 14 66  1  0  0  0  0
 15 16  1  0  0  0  0
 16 17  1  0  0  0  0
 16 30  1  0  0  0  0
 16 67  1  0  0  0  0
 17 18  1  0  0  0  0
 17 68  1  0  0  0  0
 17 69  1  0  0  0  0
 18 19  1  0  0  0  0
 18 26  1  0  0  0  0
 18 70  1  0  0  0  0
 19 20  1  0  0  0  0
 19 71  1  0  0  0  0
 20 21  2  0  0  0  0
 20 22  1  0  0  0  0
 22 23  1  0  0  0  0
 22 24  1  0  0  0  0
 22 25  1  0  0  0  0
 26 27  1  0  0  0  0
 26 28  1  0  0  0  0
 26 72  1  0  0  0  0
 27 73  1  0  0  0  0
 28 29  1  0  0  0  0
 28 30  1  0  0  0  0
 28 74  1  0  0  0  0
 29 75  1  0  0  0  0
 29 76  1  0  0  0  0
 29 77  1  0  0  0  0
 31 32  2  0  0  0  0
 31 50  1  0  0  0  0
 32 33  1  0  0  0  0
 32 34  1  0  0  0  0
 33 78  1  0  0  0  0
 34 35  1  0  0  0  0
 34 47  2  0  0  0  0
 35 36  2  0  0  0  0
 35 37  1  0  0  0  0
 37 38  2  0  0  0  0
 37 44  1  0  0  0  0
 38 39  1  0  0  0  0
 38 41  1  0  0  0  0
 39 40  1  0  0  0  0
 40 79  1  0  0  0  0
 40 80  1  0  0  0  0
 40 81  1  0  0  0  0
 41 42  2  0  0  0  0
 41 82  1  0  0  0  0
 42 43  1  0  0  0  0
 42 83  1  0  0  0  0
 43 44  2  0  0  0  0
 43 84  1  0  0  0  0
 44 45  1  0  0  0  0
 45 46  2  0  0  0  0
 45 47  1  0  0  0  0
 47 48  1  0  0  0  0
 48 49  1  0  0  0  0
 48 50  2  0  0  0  0
 49 85  1  0  0  0  0
 50 51  1  0  0  0  0
 51 86  1  0  0  0  0
 51 87  1  0  0  0  0
M  END
>  <Index>
16

>  <Drug_Name>
Valrubicin

>  <Cholestasis>
0

$$$$

  MOE2013           3D
CORINA 3.60 0026  08.12.2014
 31 32  0  0  1  0  0  0  0  0999 V2000
   -0.1410    1.4890    0.2290 O   0  0  0  0  0  0  0  0  0  0  0  0
   -0.0640    0.0940   -0.0670 C   0  0  0  0  0  0  0  0  0  0  0  0
   -1.4470   -0.5400    0.0420 C   0  0  1  0  0  0  0  0  0  0  0  0
   -2.2560   -0.1870   -1.0970 O   0  0  0  0  0  0  0  0  0  0  0  0
   -3.2170   -1.2370   -1.2830 C   0  0  2  0  0  0  0  0  0  0  0  0
   -2.7790   -2.4360   -0.4440 C   0  0  0  0  0  0  0  0  0  0  0  0
   -1.3930   -2.0600    0.0340 C   0  0  2  0  0  0  0  0  0  0  0  0
   -1.1210   -2.5830    1.3240 O   0  0  0  0  0  0  0  0  0  0  0  0
   -3.3830   -1.4940   -2.7180 N   0  0  0  0  0  0  0  0  0  0  0  0
   -4.6080   -1.2210   -3.3050 C   0  0  0  0  0  0  0  0  0  0  0  0
   -4.8540   -1.4170   -4.6060 C   0  0  0  0  0  0  0  0  0  0  0  0
   -3.7720   -1.9470   -5.4500 C   0  0  0  0  0  0  0  0  0  0  0  0
   -3.9200   -2.1650   -6.6470 O   0  0  0  0  0  0  0  0  0  0  0  0
   -2.5860   -2.1860   -4.8060 N   0  0  0  0  0  0  0  0  0  0  0  0
   -2.3190   -1.9910   -3.4670 C   0  0  0  0  0  0  0  0  0  0  0  0
   -1.2060   -2.2690   -3.0260 O   0  0  0  0  0  0  0  0  0  0  0  0
   -6.1430   -1.1470   -5.2870 C   0  0  0  0  0  0  0  0  0  0  0  0
   -6.0290   -0.2320   -6.2820 F   0  0  0  0  0  0  0  0  0  0  0  0
   -6.6880   -2.2680   -5.8250 F   0  0  0  0  0  0  0  0  0  0  0  0
   -7.0760   -0.6540   -4.4260 F   0  0  0  0  0  0  0  0  0  0  0  0
    0.7470    1.8580    0.0870 H   0  0  0  0  0  0  0  0  0  0  0  0
    0.3360   -0.0110   -1.0810 H   0  0  0  0  0  0  0  0  0  0  0  0
    0.6310   -0.3560    0.6480 H   0  0  0  0  0  0  0  0  0  0  0  0
   -1.9550   -0.1650    0.9400 H   0  0  0  0  0  0  0  0  0  0  0  0
   -4.1660   -0.8650   -0.8780 H   0  0  0  0  0  0  0  0  0  0  0  0
   -3.4570   -2.5610    0.4100 H   0  0  0  0  0  0  0  0  0  0  0  0
   -2.7950   -3.3870   -0.9860 H   0  0  0  0  0  0  0  0  0  0  0  0
   -0.6260   -2.4270   -0.6550 H   0  0  0  0  0  0  0  0  0  0  0  0
   -1.1270   -3.5540    1.2510 H   0  0  0  0  0  0  0  0  0  0  0  0
   -5.3840   -0.8260   -2.6530 H   0  0  0  0  0  0  0  0  0  0  0  0
   -1.8250   -2.5460   -5.3640 H   0  0  0  0  0  0  0  0  0  0  0  0
  1  2  1  0  0  0  0
  1 21  1  0  0  0  0
  2  3  1  0  0  0  0
  2 22  1  0  0  0  0
  2 23  1  0  0  0  0
  3  4  1  0  0  0  0
  3  7  1  0  0  0  0
  3 24  1  0  0  0  0
  4  5  1  0  0  0  0
  5  6  1  0  0  0  0
  5  9  1  0  0  0  0
  5 25  1  0  0  0  0
  6  7  1  0  0  0  0
  6 26  1  0  0  0  0
  6 27  1  0  0  0  0
  7  8  1  0  0  0  0
  7 28  1  0  0  0  0
  8 29  1  0  0  0  0
  9 10  1  0  0  0  0
  9 15  1  0  0  0  0
 10 11  2  0  0  0  0
 10 30  1  0  0  0  0
 11 12  1  0  0  0  0
 11 17  1  0  0  0  0
 12 13  2  0  0  0  0
 12 14  1  0  0  0  0
 14 15  1  0  0  0  0
 14 31  1  0  0  0  0
 15 16  2  0  0  0  0
 17 18  1  0  0  0  0
 17 19  1  0  0  0  0
 17 20  1  0  0  0  0
M  END
>  <Index>
17

>  <Drug_Name>
Trifluridine 

>  <Cholestasis>
0

$$$$

  MOE2013           3D
CORINA 3.60 0026  08.12.2014
 57 60  0  0  1  0  0  0  0  0999 V2000
   -0.2080    1.4970   -0.7490 C   0  0  0  0  0  0  0  0  0  0  0  0
    0.1580    0.0180   -0.6550 C   0  0  2  0  0  0  0  0  0  0  0  0
    0.9540   -0.2910    0.6360 C   0  0  0  0  0  0  0  0  0  0  0  0
    2.2790   -0.8680    0.1490 C   0  0  1  0  0  0  0  0  0  0  0  0
    3.1130   -1.7040    1.1340 C   0  0  2  0  0  0  0  0  0  0  0  0
    3.3900   -0.9090    2.4240 C   0  0  0  0  0  0  0  0  0  0  0  0
    4.2820   -1.6770    3.3940 C   0  0  0  0  0  0  0  0  0  0  0  0
    5.5570   -2.1150    2.7190 C   0  0  0  0  0  0  0  0  0  0  0  0
    6.7500   -1.7520    3.2210 C   0  0  0  0  0  0  0  0  0  0  0  0
    8.0190   -2.1280    2.5640 C   0  0  0  0  0  0  0  0  0  0  0  0
    9.1030   -1.8360    3.0570 O   0  0  0  0  0  0  0  0  0  0  0  0
    7.9300   -2.8660    1.2910 C   0  0  0  0  0  0  0  0  0  0  0  0
    6.7430   -3.2290    0.7890 C   0  0  0  0  0  0  0  0  0  0  0  0
    5.3880   -2.9460    1.4340 C   0  0  1  0  0  0  0  0  0  0  0  0
    4.8190   -4.3250    1.8450 C   0  0  0  0  0  0  0  0  0  0  0  0
    4.4530   -2.1310    0.4480 C   0  0  2  0  0  0  0  0  0  0  0  0
    5.1250   -0.9500    0.1700 F   0  0  0  0  0  0  0  0  0  0  0  0
    4.2130   -2.7810   -0.9490 C   0  0  1  0  0  0  0  0  0  0  0  0
    3.7630   -4.1260   -0.8450 O   0  0  0  0  0  0  0  0  0  0  0  0
    3.2390   -1.9800   -1.8450 C   0  0  0  0  0  0  0  0  0  0  0  0
    1.9040   -1.6270   -1.1490 C   0  0  1  0  0  0  0  0  0  0  0  0
    1.0630   -2.9050   -0.8900 C   0  0  0  0  0  0  0  0  0  0  0  0
    1.0170   -0.5380   -1.8460 C   0  0  2  0  0  0  0  0  0  0  0  0
    1.8540    0.4870   -2.3840 O   0  0  0  0  0  0  0  0  0  0  0  0
    0.1420   -1.0540   -3.0050 C   0  0  0  0  0  0  0  0  0  0  0  0
   -1.0930   -1.0200   -2.9810 O   0  0  0  0  0  0  0  0  0  0  0  0
    0.8390   -1.6050   -4.2390 C   0  0  0  0  0  0  0  0  0  0  0  0
   -0.0850   -1.6790   -5.3180 O   0  0  0  0  0  0  0  0  0  0  0  0
    0.6790    2.1380   -0.7110 H   0  0  0  0  0  0  0  0  0  0  0  0
   -0.7490    1.7070   -1.6770 H   0  0  0  0  0  0  0  0  0  0  0  0
   -0.8560    1.7830    0.0870 H   0  0  0  0  0  0  0  0  0  0  0  0
   -0.7870   -0.5380   -0.5840 H   0  0  0  0  0  0  0  0  0  0  0  0
    1.1090    0.5980    1.2570 H   0  0  0  0  0  0  0  0  0  0  0  0
    0.4090   -1.0220    1.2450 H   0  0  0  0  0  0  0  0  0  0  0  0
    2.9000    0.0000   -0.1220 H   0  0  0  0  0  0  0  0  0  0  0  0
    2.5450   -2.5950    1.4190 H   0  0  0  0  0  0  0  0  0  0  0  0
    3.8610    0.0510    2.1770 H   0  0  0  0  0  0  0  0  0  0  0  0
    2.4470   -0.6760    2.9320 H   0  0  0  0  0  0  0  0  0  0  0  0
    4.4890   -1.0400    4.2630 H   0  0  0  0  0  0  0  0  0  0  0  0
    3.7490   -2.5540    3.7780 H   0  0  0  0  0  0  0  0  0  0  0  0
    6.8490   -1.1630    4.1260 H   0  0  0  0  0  0  0  0  0  0  0  0
    8.8650   -3.1080    0.8000 H   0  0  0  0  0  0  0  0  0  0  0  0
    6.7410   -3.7970   -0.1400 H   0  0  0  0  0  0  0  0  0  0  0  0
    3.7660   -4.2780    2.1360 H   0  0  0  0  0  0  0  0  0  0  0  0
    4.9060   -5.0680    1.0460 H   0  0  0  0  0  0  0  0  0  0  0  0
    5.3680   -4.7390    2.7020 H   0  0  0  0  0  0  0  0  0  0  0  0
    5.1690   -2.8110   -1.4840 H   0  0  0  0  0  0  0  0  0  0  0  0
    3.7220   -4.4990   -1.7430 H   0  0  0  0  0  0  0  0  0  0  0  0
    3.7550   -1.0630   -2.1530 H   0  0  0  0  0  0  0  0  0  0  0  0
    3.0440   -2.5520   -2.7580 H   0  0  0  0  0  0  0  0  0  0  0  0
    0.0620   -2.6820   -0.5080 H   0  0  0  0  0  0  0  0  0  0  0  0
    0.9310   -3.4770   -1.8150 H   0  0  0  0  0  0  0  0  0  0  0  0
    1.5180   -3.5800   -0.1630 H   0  0  0  0  0  0  0  0  0  0  0  0
    1.2940    1.2130   -2.7130 H   0  0  0  0  0  0  0  0  0  0  0  0
    1.6620   -0.9540   -4.5410 H   0  0  0  0  0  0  0  0  0  0  0  0
    1.2030   -2.6130   -4.0380 H   0  0  0  0  0  0  0  0  0  0  0  0
   -0.9760   -1.7240   -4.9140 H   0  0  0  0  0  0  0  0  0  0  0  0
  1  2  1  0  0  0  0
  1 29  1  0  0  0  0
  1 30  1  0  0  0  0
  1 31  1  0  0  0  0
  2  3  1  0  0  0  0
  2 23  1  0  0  0  0
  2 32  1  0  0  0  0
  3  4  1  0  0  0  0
  3 33  1  0  0  0  0
  3 34  1  0  0  0  0
  4  5  1  0  0  0  0
  4 21  1  0  0  0  0
  4 35  1  0  0  0  0
  5  6  1  0  0  0  0
  5 16  1  0  0  0  0
  5 36  1  0  0  0  0
  6  7  1  0  0  0  0
  6 37  1  0  0  0  0
  6 38  1  0  0  0  0
  7  8  1  0  0  0  0
  7 39  1  0  0  0  0
  7 40  1  0  0  0  0
  8  9  2  0  0  0  0
  8 14  1  0  0  0  0
  9 10  1  0  0  0  0
  9 41  1  0  0  0  0
 10 11  2  0  0  0  0
 10 12  1  0  0  0  0
 12 13  2  0  0  0  0
 12 42  1  0  0  0  0
 13 14  1  0  0  0  0
 13 43  1  0  0  0  0
 14 15  1  0  0  0  0
 14 16  1  0  0  0  0
 15 44  1  0  0  0  0
 15 45  1  0  0  0  0
 15 46  1  0  0  0  0
 16 17  1  0  0  0  0
 16 18  1  0  0  0  0
 18 19  1  0  0  0  0
 18 20  1  0  0  0  0
 18 47  1  0  0  0  0
 19 48  1  0  0  0  0
 20 21  1  0  0  0  0
 20 49  1  0  0  0  0
 20 50  1  0  0  0  0
 21 22  1  0  0  0  0
 21 23  1  0  0  0  0
 22 51  1  0  0  0  0
 22 52  1  0  0  0  0
 22 53  1  0  0  0  0
 23 24  1  0  0  0  0
 23 25  1  0  0  0  0
 24 54  1  0  0  0  0
 25 26  2  0  0  0  0
 25 27  1  0  0  0  0
 27 28  1  0  0  0  0
 27 55  1  0  0  0  0
 27 56  1  0  0  0  0
 28 57  1  0  0  0  0
M  END
>  <Index>
18

>  <Drug_Name>
Dexamethasone

>  <Cholestasis>
0

$$$$

  MOE2013           3D
CORINA 3.60 0026  08.12.2014
 55 58  0  0  1  0  0  0  0  0999 V2000
   -0.3960    1.9320    0.8490 C   0  0  0  0  0  0  0  0  0  0  0  0
    0.0310    0.4530    1.0470 C   0  0  2  0  0  0  0  0  0  0  0  0
    1.2970    0.3670    1.9260 C   0  0  0  0  0  0  0  0  0  0  0  0
    2.5660    0.9200    1.2360 C   0  0  2  0  0  0  0  0  0  0  0  0
    2.5180    2.3410    1.2260 O   0  0  0  0  0  0  0  0  0  0  0  0
    2.8080    0.3320   -0.1880 C   0  0  1  0  0  0  0  0  0  0  0  0
    3.0770   -1.0110    0.0300 F   0  0  0  0  0  0  0  0  0  0  0  0
    1.5110    0.3660   -1.0650 C   0  0  1  0  0  0  0  0  0  0  0  0
    1.7320   -0.3680   -2.4010 C   0  0  0  0  0  0  0  0  0  0  0  0
    2.9310    0.1770   -3.1690 C   0  0  0  0  0  0  0  0  0  0  0  0
    4.1680    0.1630   -2.3080 C   0  0  0  0  0  0  0  0  0  0  0  0
    5.2650   -0.5030   -2.7070 C   0  0  0  0  0  0  0  0  0  0  0  0
    6.4800   -0.5750   -1.8700 C   0  0  0  0  0  0  0  0  0  0  0  0
    7.4900   -1.1500   -2.2600 O   0  0  0  0  0  0  0  0  0  0  0  0
    6.4310    0.0710   -0.5450 C   0  0  0  0  0  0  0  0  0  0  0  0
    5.3390    0.7340   -0.1450 C   0  0  0  0  0  0  0  0  0  0  0  0
    4.0620    0.9100   -0.9660 C   0  0  2  0  0  0  0  0  0  0  0  0
    3.9660    2.4210   -1.2810 C   0  0  0  0  0  0  0  0  0  0  0  0
    0.3540   -0.2750   -0.2820 C   0  0  2  0  0  0  0  0  0  0  0  0
   -1.0080   -0.4030   -0.9640 C   0  0  0  0  0  0  0  0  0  0  0  0
   -1.9850   -0.6570    0.2010 C   0  0  1  0  0  0  0  0  0  0  0  0
   -2.3840   -2.0360    0.2200 O   0  0  0  0  0  0  0  0  0  0  0  0
   -1.1920   -0.3880    1.5170 C   0  0  1  0  0  0  0  0  0  0  0  0
   -0.7790   -1.6670    2.0180 O   0  0  0  0  0  0  0  0  0  0  0  0
   -2.0690    0.2690    2.5890 C   0  0  0  0  0  0  0  0  0  0  0  0
   -3.0570    0.9600    2.3190 O   0  0  0  0  0  0  0  0  0  0  0  0
   -1.6790    0.0540    4.0420 C   0  0  0  0  0  0  0  0  0  0  0  0
   -2.3770    0.9700    4.8750 O   0  0  0  0  0  0  0  0  0  0  0  0
    0.3180    2.5140    0.2640 H   0  0  0  0  0  0  0  0  0  0  0  0
   -1.3580    2.0240    0.3340 H   0  0  0  0  0  0  0  0  0  0  0  0
   -0.5020    2.4340    1.8180 H   0  0  0  0  0  0  0  0  0  0  0  0
    1.1280    0.9080    2.8640 H   0  0  0  0  0  0  0  0  0  0  0  0
    1.4940   -0.6780    2.1950 H   0  0  0  0  0  0  0  0  0  0  0  0
    3.4100    0.6390    1.8760 H   0  0  0  0  0  0  0  0  0  0  0  0
    2.4330    2.6450    2.1470 H   0  0  0  0  0  0  0  0  0  0  0  0
    1.2550    1.4030   -1.3030 H   0  0  0  0  0  0  0  0  0  0  0  0
    1.8740   -1.4420   -2.2190 H   0  0  0  0  0  0  0  0  0  0  0  0
    0.8420   -0.2720   -3.0340 H   0  0  0  0  0  0  0  0  0  0  0  0
    3.0710   -0.4210   -4.0780 H   0  0  0  0  0  0  0  0  0  0  0  0
    2.7270    1.2000   -3.5060 H   0  0  0  0  0  0  0  0  0  0  0  0
    5.3180   -1.0290   -3.6540 H   0  0  0  0  0  0  0  0  0  0  0  0
    7.3190   -0.0080    0.0710 H   0  0  0  0  0  0  0  0  0  0  0  0
    5.3690    1.2140    0.8310 H   0  0  0  0  0  0  0  0  0  0  0  0
    4.1460    3.0440   -0.3980 H   0  0  0  0  0  0  0  0  0  0  0  0
    4.7220    2.7200   -2.0200 H   0  0  0  0  0  0  0  0  0  0  0  0
    2.9920    2.7070   -1.6890 H   0  0  0  0  0  0  0  0  0  0  0  0
    0.6720   -1.3050   -0.0480 H   0  0  0  0  0  0  0  0  0  0  0  0
   -1.2650    0.5300   -1.4780 H   0  0  0  0  0  0  0  0  0  0  0  0
   -1.0180   -1.2120   -1.7010 H   0  0  0  0  0  0  0  0  0  0  0  0
   -2.8820   -0.0400    0.0840 H   0  0  0  0  0  0  0  0  0  0  0  0
   -2.8900   -2.1950   -0.5990 H   0  0  0  0  0  0  0  0  0  0  0  0
   -1.3880   -2.3010    1.5630 H   0  0  0  0  0  0  0  0  0  0  0  0
   -1.9450   -0.9630    4.3420 H   0  0  0  0  0  0  0  0  0  0  0  0
   -0.6100    0.2180    4.1820 H   0  0  0  0  0  0  0  0  0  0  0  0
   -3.2210    1.1640    4.4190 H   0  0  0  0  0  0  0  0  0  0  0  0
  1  2  1  0  0  0  0
  1 29  1  0  0  0  0
  1 30  1  0  0  0  0
  1 31  1  0  0  0  0
  2  3  1  0  0  0  0
  2 19  1  0  0  0  0
  2 23  1  0  0  0  0
  3  4  1  0  0  0  0
  3 32  1  0  0  0  0
  3 33  1  0  0  0  0
  4  5  1  0  0  0  0
  4  6  1  0  0  0  0
  4 34  1  0  0  0  0
  5 35  1  0  0  0  0
  6  7  1  0  0  0  0
  6  8  1  0  0  0  0
  6 17  1  0  0  0  0
  8  9  1  0  0  0  0
  8 19  1  0  0  0  0
  8 36  1  0  0  0  0
  9 10  1  0  0  0  0
  9 37  1  0  0  0  0
  9 38  1  0  0  0  0
 10 11  1  0  0  0  0
 10 39  1  0  0  0  0
 10 40  1  0  0  0  0
 11 12  2  0  0  0  0
 11 17  1  0  0  0  0
 12 13  1  0  0  0  0
 12 41  1  0  0  0  0
 13 14  2  0  0  0  0
 13 15  1  0  0  0  0
 15 16  2  0  0  0  0
 15 42  1  0  0  0  0
 16 17  1  0  0  0  0
 16 43  1  0  0  0  0
 17 18  1  0  0  0  0
 18 44  1  0  0  0  0
 18 45  1  0  0  0  0
 18 46  1  0  0  0  0
 19 20  1  0  0  0  0
 19 47  1  0  0  0  0
 20 21  1  0  0  0  0
 20 48  1  0  0  0  0
 20 49  1  0  0  0  0
 21 22  1  0  0  0  0
 21 23  1  0  0  0  0
 21 50  1  0  0  0  0
 22 51  1  0  0  0  0
 23 24  1  0  0  0  0
 23 25  1  0  0  0  0
 24 52  1  0  0  0  0
 25 26  2  0  0  0  0
 25 27  1  0  0  0  0
 27 28  1  0  0  0  0
 27 53  1  0  0  0  0
 27 54  1  0  0  0  0
 28 55  1  0  0  0  0
M  END
>  <Index>
19

>  <Drug_Name>
Triamcinolone

>  <Cholestasis>
0

$$$$

  MOE2013           3D
CORINA 3.60 0026  08.12.2014
 67 71  0  0  1  0  0  0  0  0999 V2000
    4.5140    1.5220   -0.3700 C   0  0  0  0  0  0  0  0  0  0  0  0
    4.3890    0.1200   -0.8800 C   0  0  0  0  0  0  0  0  0  0  0  0
    5.3340   -0.6010   -1.1660 O   0  0  0  0  0  0  0  0  0  0  0  0
    3.0770   -0.2240   -0.9780 O   0  0  0  0  0  0  0  0  0  0  0  0
    2.8520   -1.5540   -1.4510 C   0  0  0  0  0  0  0  0  0  0  0  0
    1.3590   -1.8040   -1.6310 C   0  0  0  0  0  0  0  0  0  0  0  0
    0.5280   -0.9050   -1.4770 O   0  0  0  0  0  0  0  0  0  0  0  0
    0.9420   -3.2250   -2.0510 C   0  0  1  0  0  0  0  0  0  0  0  0
    1.6790   -4.1710   -1.2730 O   0  0  0  0  0  0  0  0  0  0  0  0
    0.8150   -4.6180   -0.2240 C   0  0  0  0  0  0  0  0  0  0  0  0
    0.9650   -6.1260   -0.0760 C   0  0  0  0  0  0  0  0  0  0  0  0
    1.1870   -3.9140    1.0780 C   0  0  0  0  0  0  0  0  0  0  0  0
   -0.5410   -4.3130   -0.5390 O   0  0  0  0  0  0  0  0  0  0  0  0
   -0.5330   -3.5360   -1.7350 C   0  0  2  0  0  0  0  0  0  0  0  0
   -1.0850   -4.3720   -2.9080 C   0  0  0  0  0  0  0  0  0  0  0  0
    0.1620   -4.7670   -3.6940 C   0  0  1  0  0  0  0  0  0  0  0  0
   -0.0010   -5.2810   -5.1330 C   0  0  2  0  0  0  0  0  0  0  0  0
   -0.9680   -6.4760   -5.1760 C   0  0  0  0  0  0  0  0  0  0  0  0
   -1.0840   -7.0800   -6.5700 C   0  0  2  0  0  0  0  0  0  0  0  0
   -1.8940   -8.1740   -6.4800 F   0  0  0  0  0  0  0  0  0  0  0  0
    0.2740   -7.4400   -7.1170 C   0  0  0  0  0  0  0  0  0  0  0  0
    0.5460   -8.6980   -7.5060 C   0  0  0  0  0  0  0  0  0  0  0  0
    1.8790   -9.0910   -8.0070 C   0  0  0  0  0  0  0  0  0  0  0  0
    2.1040  -10.2290   -8.4000 O   0  0  0  0  0  0  0  0  0  0  0  0
    2.9300   -8.0560   -8.0130 C   0  0  0  0  0  0  0  0  0  0  0  0
    2.6630   -6.8030   -7.6270 C   0  0  0  0  0  0  0  0  0  0  0  0
    1.3020   -6.2950   -7.1540 C   0  0  1  0  0  0  0  0  0  0  0  0
    0.8340   -5.2830   -8.2280 C   0  0  0  0  0  0  0  0  0  0  0  0
    1.4040   -5.6840   -5.6950 C   0  0  2  0  0  0  0  0  0  0  0  0
    1.8480   -6.7140   -4.8800 F   0  0  0  0  0  0  0  0  0  0  0  0
    2.4570   -4.5510   -5.5050 C   0  0  1  0  0  0  0  0  0  0  0  0
    2.2930   -3.5100   -6.4590 O   0  0  0  0  0  0  0  0  0  0  0  0
    2.4690   -3.9480   -4.0810 C   0  0  0  0  0  0  0  0  0  0  0  0
    1.0730   -3.5200   -3.5800 C   0  0  2  0  0  0  0  0  0  0  0  0
    0.5480   -2.3030   -4.3870 C   0  0  0  0  0  0  0  0  0  0  0  0
    4.0390    2.2150   -1.0680 H   0  0  0  0  0  0  0  0  0  0  0  0
    4.0580    1.5990    0.6200 H   0  0  0  0  0  0  0  0  0  0  0  0
    5.5730    1.7840   -0.2850 H   0  0  0  0  0  0  0  0  0  0  0  0
    3.3420   -1.6790   -2.4190 H   0  0  0  0  0  0  0  0  0  0  0  0
    3.2470   -2.2610   -0.7160 H   0  0  0  0  0  0  0  0  0  0  0  0
    2.0020   -6.4040    0.1400 H   0  0  0  0  0  0  0  0  0  0  0  0
    0.3150   -6.5160    0.7150 H   0  0  0  0  0  0  0  0  0  0  0  0
    0.6800   -6.6360   -1.0030 H   0  0  0  0  0  0  0  0  0  0  0  0
    1.0350   -2.8320    0.9980 H   0  0  0  0  0  0  0  0  0  0  0  0
    0.5610   -4.2590    1.9080 H   0  0  0  0  0  0  0  0  0  0  0  0
    2.2400   -4.0750    1.3300 H   0  0  0  0  0  0  0  0  0  0  0  0
   -1.1710   -2.6610   -1.5790 H   0  0  0  0  0  0  0  0  0  0  0  0
   -1.6460   -5.2470   -2.5650 H   0  0  0  0  0  0  0  0  0  0  0  0
   -1.7490   -3.7610   -3.5300 H   0  0  0  0  0  0  0  0  0  0  0  0
    0.6270   -5.5910   -3.1310 H   0  0  0  0  0  0  0  0  0  0  0  0
   -0.4340   -4.4890   -5.7530 H   0  0  0  0  0  0  0  0  0  0  0  0
   -0.6480   -7.2540   -4.4690 H   0  0  0  0  0  0  0  0  0  0  0  0
   -1.9690   -6.1710   -4.8470 H   0  0  0  0  0  0  0  0  0  0  0  0
   -1.5850   -6.3790   -7.2460 H   0  0  0  0  0  0  0  0  0  0  0  0
   -0.1930   -9.4910   -7.4650 H   0  0  0  0  0  0  0  0  0  0  0  0
    3.9120   -8.3600   -8.3580 H   0  0  0  0  0  0  0  0  0  0  0  0
    3.4720   -6.0760   -7.6780 H   0  0  0  0  0  0  0  0  0  0  0  0
   -0.0340   -4.7000   -7.9080 H   0  0  0  0  0  0  0  0  0  0  0  0
    1.6210   -4.5750   -8.5060 H   0  0  0  0  0  0  0  0  0  0  0  0
    0.5480   -5.7970   -9.1560 H   0  0  0  0  0  0  0  0  0  0  0  0
    3.4550   -4.9740   -5.6690 H   0  0  0  0  0  0  0  0  0  0  0  0
    3.0280   -2.8810   -6.3460 H   0  0  0  0  0  0  0  0  0  0  0  0
    2.8930   -4.6990   -3.4030 H   0  0  0  0  0  0  0  0  0  0  0  0
    3.1480   -3.0890   -4.0650 H   0  0  0  0  0  0  0  0  0  0  0  0
    1.2820   -1.4880   -4.3760 H   0  0  0  0  0  0  0  0  0  0  0  0
    0.3450   -2.5330   -5.4350 H   0  0  0  0  0  0  0  0  0  0  0  0
   -0.3850   -1.9020   -3.9780 H   0  0  0  0  0  0  0  0  0  0  0  0
  1  2  1  0  0  0  0
  1 36  1  0  0  0  0
  1 37  1  0  0  0  0
  1 38  1  0  0  0  0
  2  3  2  0  0  0  0
  2  4  1  0  0  0  0
  4  5  1  0  0  0  0
  5  6  1  0  0  0  0
  5 39  1  0  0  0  0
  5 40  1  0  0  0  0
  6  7  2  0  0  0  0
  6  8  1  0  0  0  0
  8  9  1  0  0  0  0
  8 14  1  0  0  0  0
  8 34  1  0  0  0  0
  9 10  1  0  0  0  0
 10 11  1  0  0  0  0
 10 12  1  0  0  0  0
 10 13  1  0  0  0  0
 11 41  1  0  0  0  0
 11 42  1  0  0  0  0
 11 43  1  0  0  0  0
 12 44  1  0  0  0  0
 12 45  1  0  0  0  0
 12 46  1  0  0  0  0
 13 14  1  0  0  0  0
 14 15  1  0  0  0  0
 14 47  1  0  0  0  0
 15 16  1  0  0  0  0
 15 48  1  0  0  0  0
 15 49  1  0  0  0  0
 16 17  1  0  0  0  0
 16 34  1  0  0  0  0
 16 50  1  0  0  0  0
 17 18  1  0  0  0  0
 17 29  1  0  0  0  0
 17 51  1  0  0  0  0
 18 19  1  0  0  0  0
 18 52  1  0  0  0  0
 18 53  1  0  0  0  0
 19 20  1  0  0  0  0
 19 21  1  0  0  0  0
 19 54  1  0  0  0  0
 21 22  2  0  0  0  0
 21 27  1  0  0  0  0
 22 23  1  0  0  0  0
 22 55  1  0  0  0  0
 23 24  2  0  0  0  0
 23 25  1  0  0  0  0
 25 26  2  0  0  0  0
 25 56  1  0  0  0  0
 26 27  1  0  0  0  0
 26 57  1  0  0  0  0
 27 28  1  0  0  0  0
 27 29  1  0  0  0  0
 28 58  1  0  0  0  0
 28 59  1  0  0  0  0
 28 60  1  0  0  0  0
 29 30  1  0  0  0  0
 29 31  1  0  0  0  0
 31 32  1  0  0  0  0
 31 33  1  0  0  0  0
 31 61  1  0  0  0  0
 32 62  1  0  0  0  0
 33 34  1  0  0  0  0
 33 63  1  0  0  0  0
 33 64  1  0  0  0  0
 34 35  1  0  0  0  0
 35 65  1  0  0  0  0
 35 66  1  0  0  0  0
 35 67  1  0  0  0  0
M  END
>  <Index>
20

>  <Drug_Name>
Fluocinonide

>  <Cholestasis>
0

$$$$

  MOE2013           3D
CORINA 3.60 0026  08.12.2014
 71 76  0  0  1  0  0  0  0  0999 V2000
   -1.3730    1.8030   -5.2610 C   0  0  0  0  0  0  0  0  0  0  0  0
   -1.7860    0.3680   -5.1550 C   0  0  0  0  0  0  0  0  0  0  0  0
   -2.0920   -0.3380   -6.1060 O   0  0  0  0  0  0  0  0  0  0  0  0
   -1.7720   -0.0260   -3.8530 O   0  0  0  0  0  0  0  0  0  0  0  0
   -2.1460   -1.3900   -3.6490 C   0  0  0  0  0  0  0  0  0  0  0  0
   -2.2120   -1.7010   -2.1580 C   0  0  0  0  0  0  0  0  0  0  0  0
   -2.0710   -0.8210   -1.3050 O   0  0  0  0  0  0  0  0  0  0  0  0
   -2.5050   -3.1600   -1.7690 C   0  0  1  0  0  0  0  0  0  0  0  0
   -1.7050   -4.0220   -2.5800 O   0  0  0  0  0  0  0  0  0  0  0  0
   -0.5790   -4.3920   -1.7960 C   0  0  0  0  0  0  0  0  0  0  0  0
   -0.1950   -5.8450   -2.0360 C   0  0  0  0  0  0  0  0  0  0  0  0
    1.2620   -5.9280   -1.5910 C   0  0  0  0  0  0  0  0  0  0  0  0
    1.8270   -4.5130   -1.7250 C   0  0  0  0  0  0  0  0  0  0  0  0
    0.6770   -3.6430   -2.2270 C   0  0  0  0  0  0  0  0  0  0  0  0
   -0.8300   -4.1670   -0.4140 O   0  0  0  0  0  0  0  0  0  0  0  0
   -2.0810   -3.4900   -0.3240 C   0  0  2  0  0  0  0  0  0  0  0  0
   -3.1480   -4.4370    0.2590 C   0  0  0  0  0  0  0  0  0  0  0  0
   -3.9700   -4.8560   -0.9580 C   0  0  1  0  0  0  0  0  0  0  0  0
   -5.3510   -5.4890   -0.7340 C   0  0  2  0  0  0  0  0  0  0  0  0
   -5.2430   -6.7140    0.1930 C   0  0  0  0  0  0  0  0  0  0  0  0
   -6.5800   -7.4260    0.3680 C   0  0  0  0  0  0  0  0  0  0  0  0
   -7.1740   -7.7840   -0.9710 C   0  0  0  0  0  0  0  0  0  0  0  0
   -7.4790   -9.0610   -1.2580 C   0  0  0  0  0  0  0  0  0  0  0  0
   -8.0240   -9.4560   -2.5730 C   0  0  0  0  0  0  0  0  0  0  0  0
   -8.3390  -10.6160   -2.8100 O   0  0  0  0  0  0  0  0  0  0  0  0
   -8.1690   -8.3990   -3.5920 C   0  0  0  0  0  0  0  0  0  0  0  0
   -7.8660   -7.1260   -3.3080 C   0  0  0  0  0  0  0  0  0  0  0  0
   -7.3600   -6.6180   -1.9590 C   0  0  1  0  0  0  0  0  0  0  0  0
   -8.4810   -5.7100   -1.4010 C   0  0  0  0  0  0  0  0  0  0  0  0
   -5.9620   -5.8900   -2.1190 C   0  0  2  0  0  0  0  0  0  0  0  0
   -5.0940   -6.8330   -2.6500 F   0  0  0  0  0  0  0  0  0  0  0  0
   -5.9250   -4.7100   -3.1380 C   0  0  1  0  0  0  0  0  0  0  0  0
   -6.9460   -3.7540   -2.8850 O   0  0  0  0  0  0  0  0  0  0  0  0
   -4.5550   -3.9940   -3.2070 C   0  0  0  0  0  0  0  0  0  0  0  0
   -4.0100   -3.5720   -1.8260 C   0  0  2  0  0  0  0  0  0  0  0  0
   -4.8780   -2.4420   -1.2130 C   0  0  0  0  0  0  0  0  0  0  0  0
   -1.3830    2.1070   -6.3120 H   0  0  0  0  0  0  0  0  0  0  0  0
   -2.0750    2.4330   -4.7090 H   0  0  0  0  0  0  0  0  0  0  0  0
   -0.3580    1.9260   -4.8740 H   0  0  0  0  0  0  0  0  0  0  0  0
   -3.1350   -1.5610   -4.0800 H   0  0  0  0  0  0  0  0  0  0  0  0
   -1.3960   -2.0350   -4.1160 H   0  0  0  0  0  0  0  0  0  0  0  0
   -0.8220   -6.5450   -1.4730 H   0  0  0  0  0  0  0  0  0  0  0  0
   -0.2840   -6.1000   -3.0990 H   0  0  0  0  0  0  0  0  0  0  0  0
    1.3240   -6.2540   -0.5460 H   0  0  0  0  0  0  0  0  0  0  0  0
    1.8220   -6.6500   -2.1930 H   0  0  0  0  0  0  0  0  0  0  0  0
    2.1780   -4.1580   -0.7500 H   0  0  0  0  0  0  0  0  0  0  0  0
    2.6780   -4.4790   -2.4130 H   0  0  0  0  0  0  0  0  0  0  0  0
    0.7180   -3.5520   -3.3200 H   0  0  0  0  0  0  0  0  0  0  0  0
    0.7340   -2.6330   -1.8070 H   0  0  0  0  0  0  0  0  0  0  0  0
   -1.9590   -2.6260    0.3360 H   0  0  0  0  0  0  0  0  0  0  0  0
   -2.7050   -5.2980    0.7680 H   0  0  0  0  0  0  0  0  0  0  0  0
   -3.7790   -3.9010    0.9780 H   0  0  0  0  0  0  0  0  0  0  0  0
   -3.3670   -5.6150   -1.4810 H   0  0  0  0  0  0  0  0  0  0  0  0
   -6.0050   -4.7640   -0.2380 H   0  0  0  0  0  0  0  0  0  0  0  0
   -4.5030   -7.4200   -0.2060 H   0  0  0  0  0  0  0  0  0  0  0  0
   -4.8810   -6.4060    1.1810 H   0  0  0  0  0  0  0  0  0  0  0  0
   -6.4270   -8.3180    0.9870 H   0  0  0  0  0  0  0  0  0  0  0  0
   -7.2760   -6.7850    0.9210 H   0  0  0  0  0  0  0  0  0  0  0  0
   -7.3360   -9.8690   -0.5490 H   0  0  0  0  0  0  0  0  0  0  0  0
   -8.5430   -8.7040   -4.5620 H   0  0  0  0  0  0  0  0  0  0  0  0
   -8.0180   -6.3850   -4.0900 H   0  0  0  0  0  0  0  0  0  0  0  0
   -8.1590   -5.1240   -0.5350 H   0  0  0  0  0  0  0  0  0  0  0  0
   -8.8610   -5.0070   -2.1500 H   0  0  0  0  0  0  0  0  0  0  0  0
   -9.3470   -6.3040   -1.0800 H   0  0  0  0  0  0  0  0  0  0  0  0
   -6.1120   -5.1130   -4.1400 H   0  0  0  0  0  0  0  0  0  0  0  0
   -6.9260   -3.0970   -3.6040 H   0  0  0  0  0  0  0  0  0  0  0  0
   -3.8470   -4.6740   -3.6960 H   0  0  0  0  0  0  0  0  0  0  0  0
   -4.6460   -3.1150   -3.8530 H   0  0  0  0  0  0  0  0  0  0  0  0
   -4.9720   -1.6060   -1.9150 H   0  0  0  0  0  0  0  0  0  0  0  0
   -5.8900   -2.7620   -0.9600 H   0  0  0  0  0  0  0  0  0  0  0  0
   -4.4470   -2.0390   -0.2900 H   0  0  0  0  0  0  0  0  0  0  0  0
  1  2  1  0  0  0  0
  1 37  1  0  0  0  0
  1 38  1  0  0  0  0
  1 39  1  0  0  0  0
  2  3  2  0  0  0  0
  2  4  1  0  0  0  0
  4  5  1  0  0  0  0
  5  6  1  0  0  0  0
  5 40  1  0  0  0  0
  5 41  1  0  0  0  0
  6  7  2  0  0  0  0
  6  8  1  0  0  0  0
  8  9  1  0  0  0  0
  8 16  1  0  0  0  0
  8 35  1  0  0  0  0
  9 10  1  0  0  0  0
 10 11  1  0  0  0  0
 10 14  1  0  0  0  0
 10 15  1  0  0  0  0
 11 12  1  0  0  0  0
 11 42  1  0  0  0  0
 11 43  1  0  0  0  0
 12 13  1  0  0  0  0
 12 44  1  0  0  0  0
 12 45  1  0  0  0  0
 13 14  1  0  0  0  0
 13 46  1  0  0  0  0
 13 47  1  0  0  0  0
 14 48  1  0  0  0  0
 14 49  1  0  0  0  0
 15 16  1  0  0  0  0
 16 17  1  0  0  0  0
 16 50  1  0  0  0  0
 17 18  1  0  0  0  0
 17 51  1  0  0  0  0
 17 52  1  0  0  0  0
 18 19  1  0  0  0  0
 18 35  1  0  0  0  0
 18 53  1  0  0  0  0
 19 20  1  0  0  0  0
 19 30  1  0  0  0  0
 19 54  1  0  0  0  0
 20 21  1  0  0  0  0
 20 55  1  0  0  0  0
 20 56  1  0  0  0  0
 21 22  1  0  0  0  0
 21 57  1  0  0  0  0
 21 58  1  0  0  0  0
 22 23  2  0  0  0  0
 22 28  1  0  0  0  0
 23 24  1  0  0  0  0
 23 59  1  0  0  0  0
 24 25  2  0  0  0  0
 24 26  1  0  0  0  0
 26 27  2  0  0  0  0
 26 60  1  0  0  0  0
 27 28  1  0  0  0  0
 27 61  1  0  0  0  0
 28 29  1  0  0  0  0
 28 30  1  0  0  0  0
 29 62  1  0  0  0  0
 29 63  1  0  0  0  0
 29 64  1  0  0  0  0
 30 31  1  0  0  0  0
 30 32  1  0  0  0  0
 32 33  1  0  0  0  0
 32 34  1  0  0  0  0
 32 65  1  0  0  0  0
 33 66  1  0  0  0  0
 34 35  1  0  0  0  0
 34 67  1  0  0  0  0
 34 68  1  0  0  0  0
 35 36  1  0  0  0  0
 36 69  1  0  0  0  0
 36 70  1  0  0  0  0
 36 71  1  0  0  0  0
M  END
>  <Index>
21

>  <Drug_Name>
Amcinonide

>  <Cholestasis>
0

$$$$

  MOE2013           3D
CORINA 3.60 0026  08.12.2014
 56 59  0  0  1  0  0  0  0  0999 V2000
   -0.0440    0.6650    0.7040 C   0  0  0  0  0  0  0  0  0  0  0  0
   -0.3840   -0.8290    0.6090 C   0  0  1  0  0  0  0  0  0  0  0  0
    0.4540   -1.6010    1.6400 C   0  0  0  0  0  0  0  0  0  0  0  0
    0.2390   -3.1220    1.5520 C   0  0  1  0  0  0  0  0  0  0  0  0
    1.0470   -3.8500    2.6400 C   0  0  2  0  0  0  0  0  0  0  0  0
    2.5500   -3.6080    2.7090 C   0  0  0  0  0  0  0  0  0  0  0  0
    3.0900   -4.7820    3.5470 C   0  0  0  0  0  0  0  0  0  0  0  0
    1.9150   -5.7880    3.7200 C   0  0  2  0  0  0  0  0  0  0  0  0
    1.3140   -5.5430    4.9950 O   0  0  0  0  0  0  0  0  0  0  0  0
    2.3800   -7.2590    3.7160 C   0  0  0  0  0  0  0  0  0  0  0  0
    3.5540   -7.5780    3.5120 O   0  0  0  0  0  0  0  0  0  0  0  0
    1.3440   -8.3280    3.9590 C   0  0  0  0  0  0  0  0  0  0  0  0
    0.9320   -5.3930    2.5700 C   0  0  2  0  0  0  0  0  0  0  0  0
    1.4420   -5.9840    1.2280 C   0  0  0  0  0  0  0  0  0  0  0  0
   -0.5580   -5.7320    2.7890 C   0  0  0  0  0  0  0  0  0  0  0  0
   -1.5040   -5.0200    1.7940 C   0  0  2  0  0  0  0  0  0  0  0  0
   -1.4160   -5.6480    0.5210 O   0  0  0  0  0  0  0  0  0  0  0  0
   -1.2740   -3.4790    1.7040 C   0  0  1  0  0  0  0  0  0  0  0  0
   -1.6500   -2.9980    2.9490 F   0  0  0  0  0  0  0  0  0  0  0  0
   -2.1690   -2.7080    0.6470 C   0  0  1  0  0  0  0  0  0  0  0  0
   -1.9120   -3.1270   -0.8210 C   0  0  0  0  0  0  0  0  0  0  0  0
   -3.6490   -2.9910    0.8990 C   0  0  0  0  0  0  0  0  0  0  0  0
   -4.5860   -2.0690    1.1460 C   0  0  0  0  0  0  0  0  0  0  0  0
   -4.2370   -0.6390    1.1940 C   0  0  0  0  0  0  0  0  0  0  0  0
   -5.0930    0.2190    1.3750 O   0  0  0  0  0  0  0  0  0  0  0  0
   -2.8150   -0.2800    1.0160 C   0  0  0  0  0  0  0  0  0  0  0  0
   -1.8580   -1.1950    0.7680 C   0  0  0  0  0  0  0  0  0  0  0  0
    1.0270    0.8270    0.5380 H   0  0  0  0  0  0  0  0  0  0  0  0
   -0.5800    1.2420   -0.0570 H   0  0  0  0  0  0  0  0  0  0  0  0
   -0.2900    1.0760    1.6900 H   0  0  0  0  0  0  0  0  0  0  0  0
   -0.0690   -1.1420   -0.3950 H   0  0  0  0  0  0  0  0  0  0  0  0
    1.5150   -1.3750    1.4740 H   0  0  0  0  0  0  0  0  0  0  0  0
    0.2140   -1.2490    2.6530 H   0  0  0  0  0  0  0  0  0  0  0  0
    0.5960   -3.4420    0.5680 H   0  0  0  0  0  0  0  0  0  0  0  0
    0.6410   -3.5110    3.6070 H   0  0  0  0  0  0  0  0  0  0  0  0
    3.0030   -3.6100    1.7110 H   0  0  0  0  0  0  0  0  0  0  0  0
    2.7900   -2.6480    3.1780 H   0  0  0  0  0  0  0  0  0  0  0  0
    3.9490   -5.2160    3.0250 H   0  0  0  0  0  0  0  0  0  0  0  0
    3.4490   -4.4130    4.5140 H   0  0  0  0  0  0  0  0  0  0  0  0
    2.0100   -5.5990    5.6750 H   0  0  0  0  0  0  0  0  0  0  0  0
    0.8210   -8.5580    3.0290 H   0  0  0  0  0  0  0  0  0  0  0  0
    1.8390   -9.2340    4.3210 H   0  0  0  0  0  0  0  0  0  0  0  0
    0.6320   -8.0090    4.7240 H   0  0  0  0  0  0  0  0  0  0  0  0
    2.5260   -5.8790    1.1090 H   0  0  0  0  0  0  0  0  0  0  0  0
    1.2180   -7.0550    1.1660 H   0  0  0  0  0  0  0  0  0  0  0  0
    0.9930   -5.5160    0.3510 H   0  0  0  0  0  0  0  0  0  0  0  0
   -0.7070   -6.8140    2.7160 H   0  0  0  0  0  0  0  0  0  0  0  0
   -0.8620   -5.4400    3.8020 H   0  0  0  0  0  0  0  0  0  0  0  0
   -2.5220   -5.1970    2.1610 H   0  0  0  0  0  0  0  0  0  0  0  0
   -1.6340   -6.5900    0.6360 H   0  0  0  0  0  0  0  0  0  0  0  0
   -2.3620   -4.0950   -1.0650 H   0  0  0  0  0  0  0  0  0  0  0  0
   -2.3550   -2.4040   -1.5200 H   0  0  0  0  0  0  0  0  0  0  0  0
   -0.8480   -3.1930   -1.0630 H   0  0  0  0  0  0  0  0  0  0  0  0
   -3.9720   -4.0290    0.8430 H   0  0  0  0  0  0  0  0  0  0  0  0
   -5.6270   -2.3250    1.3000 H   0  0  0  0  0  0  0  0  0  0  0  0
   -2.6150    0.7810    1.1060 H   0  0  0  0  0  0  0  0  0  0  0  0
  1  2  1  0  0  0  0
  1 28  1  0  0  0  0
  1 29  1  0  0  0  0
  1 30  1  0  0  0  0
  2  3  1  0  0  0  0
  2 27  1  0  0  0  0
  2 31  1  0  0  0  0
  3  4  1  0  0  0  0
  3 32  1  0  0  0  0
  3 33  1  0  0  0  0
  4  5  1  0  0  0  0
  4 18  1  0  0  0  0
  4 34  1  0  0  0  0
  5  6  1  0  0  0  0
  5 13  1  0  0  0  0
  5 35  1  0  0  0  0
  6  7  1  0  0  0  0
  6 36  1  0  0  0  0
  6 37  1  0  0  0  0
  7  8  1  0  0  0  0
  7 38  1  0  0  0  0
  7 39  1  0  0  0  0
  8  9  1  0  0  0  0
  8 10  1  0  0  0  0
  8 13  1  0  0  0  0
  9 40  1  0  0  0  0
 10 11  2  0  0  0  0
 10 12  1  0  0  0  0
 12 41  1  0  0  0  0
 12 42  1  0  0  0  0
 12 43  1  0  0  0  0
 13 14  1  0  0  0  0
 13 15  1  0  0  0  0
 14 44  1  0  0  0  0
 14 45  1  0  0  0  0
 14 46  1  0  0  0  0
 15 16  1  0  0  0  0
 15 47  1  0  0  0  0
 15 48  1  0  0  0  0
 16 17  1  0  0  0  0
 16 18  1  0  0  0  0
 16 49  1  0  0  0  0
 17 50  1  0  0  0  0
 18 19  1  0  0  0  0
 18 20  1  0  0  0  0
 20 21  1  0  0  0  0
 20 22  1  0  0  0  0
 20 27  1  0  0  0  0
 21 51  1  0  0  0  0
 21 52  1  0  0  0  0
 21 53  1  0  0  0  0
 22 23  2  0  0  0  0
 22 54  1  0  0  0  0
 23 24  1  0  0  0  0
 23 55  1  0  0  0  0
 24 25  2  0  0  0  0
 24 26  1  0  0  0  0
 26 27  2  0  0  0  0
 26 56  1  0  0  0  0
M  END
>  <Index>
22

>  <Drug_Name>
Fluorometholone

>  <Cholestasis>
0

$$$$

  MOE2013           3D
CORINA 3.60 0026  08.12.2014
 56 59  0  0  1  0  0  0  0  0999 V2000
   -0.4300    1.7560    0.9780 C   0  0  0  0  0  0  0  0  0  0  0  0
    0.0330    0.2800    1.1030 C   0  0  2  0  0  0  0  0  0  0  0  0
    1.3070    0.1730    1.9720 C   0  0  0  0  0  0  0  0  0  0  0  0
    2.5570    0.7980    1.3110 C   0  0  2  0  0  0  0  0  0  0  0  0
    2.4610    2.2150    1.3740 O   0  0  0  0  0  0  0  0  0  0  0  0
    2.8060    0.2880   -0.1410 C   0  0  1  0  0  0  0  0  0  0  0  0
    3.1010   -1.0600    0.0100 F   0  0  0  0  0  0  0  0  0  0  0  0
    1.5160    0.3300   -1.0150 C   0  0  1  0  0  0  0  0  0  0  0  0
    1.7670   -0.3600   -2.3670 C   0  0  0  0  0  0  0  0  0  0  0  0
    2.9370    0.2650   -3.1140 C   0  0  0  0  0  0  0  0  0  0  0  0
    4.1940    0.3060   -2.2790 C   0  0  0  0  0  0  0  0  0  0  0  0
    5.3500   -0.1500   -2.7910 C   0  0  0  0  0  0  0  0  0  0  0  0
    6.6340    0.0060   -2.0690 C   0  0  0  0  0  0  0  0  0  0  0  0
    7.6650   -0.4500   -2.5570 O   0  0  0  0  0  0  0  0  0  0  0  0
    6.6360    0.8140   -0.7980 C   0  0  0  0  0  0  0  0  0  0  0  0
    5.3350    0.6070   -0.0370 C   0  0  0  0  0  0  0  0  0  0  0  0
    4.0590    0.9220   -0.8750 C   0  0  2  0  0  0  0  0  0  0  0  0
    3.9560    2.4530   -1.0680 C   0  0  0  0  0  0  0  0  0  0  0  0
    0.3730   -0.3700   -0.2610 C   0  0  2  0  0  0  0  0  0  0  0  0
   -0.9810   -0.4900   -0.9480 C   0  0  0  0  0  0  0  0  0  0  0  0
   -1.9600   -0.8130    0.1970 C   0  0  0  0  0  0  0  0  0  0  0  0
   -1.1780   -0.6120    1.5270 C   0  0  1  0  0  0  0  0  0  0  0  0
   -0.7130   -1.8910    1.9660 O   0  0  0  0  0  0  0  0  0  0  0  0
   -2.0600   -0.0430    2.6520 C   0  0  0  0  0  0  0  0  0  0  0  0
   -3.2370    0.2910    2.4800 O   0  0  0  0  0  0  0  0  0  0  0  0
   -1.4460    0.1040    4.0360 C   0  0  0  0  0  0  0  0  0  0  0  0
   -2.4730    0.3250    4.9950 O   0  0  0  0  0  0  0  0  0  0  0  0
    0.2570    2.3750    0.3970 H   0  0  0  0  0  0  0  0  0  0  0  0
   -1.4070    1.8490    0.4930 H   0  0  0  0  0  0  0  0  0  0  0  0
   -0.5200    2.2200    1.9660 H   0  0  0  0  0  0  0  0  0  0  0  0
    1.1380    0.6520    2.9420 H   0  0  0  0  0  0  0  0  0  0  0  0
    1.5320   -0.8810    2.1770 H   0  0  0  0  0  0  0  0  0  0  0  0
    3.4140    0.5110    1.9300 H   0  0  0  0  0  0  0  0  0  0  0  0
    2.4200    2.4700    2.3130 H   0  0  0  0  0  0  0  0  0  0  0  0
    1.2360    1.3680   -1.2180 H   0  0  0  0  0  0  0  0  0  0  0  0
    1.9600   -1.4300   -2.2150 H   0  0  0  0  0  0  0  0  0  0  0  0
    0.8730   -0.2880   -2.9980 H   0  0  0  0  0  0  0  0  0  0  0  0
    3.0970   -0.2920   -4.0450 H   0  0  0  0  0  0  0  0  0  0  0  0
    2.6750    1.2880   -3.4110 H   0  0  0  0  0  0  0  0  0  0  0  0
    5.4200   -0.5910   -3.7790 H   0  0  0  0  0  0  0  0  0  0  0  0
    7.4730    0.4800   -0.1750 H   0  0  0  0  0  0  0  0  0  0  0  0
    6.7960    1.8670   -1.0490 H   0  0  0  0  0  0  0  0  0  0  0  0
    5.3090   -0.4390    0.2990 H   0  0  0  0  0  0  0  0  0  0  0  0
    5.3590    1.2210    0.8720 H   0  0  0  0  0  0  0  0  0  0  0  0
    4.1550    2.9970   -0.1400 H   0  0  0  0  0  0  0  0  0  0  0  0
    4.6900    2.8170   -1.7970 H   0  0  0  0  0  0  0  0  0  0  0  0
    2.9710    2.7610   -1.4320 H   0  0  0  0  0  0  0  0  0  0  0  0
    0.7100   -1.4040   -0.0800 H   0  0  0  0  0  0  0  0  0  0  0  0
   -1.2650    0.4470   -1.4410 H   0  0  0  0  0  0  0  0  0  0  0  0
   -0.9900   -1.2790   -1.7070 H   0  0  0  0  0  0  0  0  0  0  0  0
   -2.8290   -0.1520    0.1080 H   0  0  0  0  0  0  0  0  0  0  0  0
   -2.3230   -1.8420    0.0950 H   0  0  0  0  0  0  0  0  0  0  0  0
   -1.4690   -2.5050    1.9860 H   0  0  0  0  0  0  0  0  0  0  0  0
   -0.9070   -0.8020    4.3170 H   0  0  0  0  0  0  0  0  0  0  0  0
   -0.7790    0.9670    4.0530 H   0  0  0  0  0  0  0  0  0  0  0  0
   -3.2400    0.6770    4.4970 H   0  0  0  0  0  0  0  0  0  0  0  0
  1  2  1  0  0  0  0
  1 28  1  0  0  0  0
  1 29  1  0  0  0  0
  1 30  1  0  0  0  0
  2  3  1  0  0  0  0
  2 19  1  0  0  0  0
  2 22  1  0  0  0  0
  3  4  1  0  0  0  0
  3 31  1  0  0  0  0
  3 32  1  0  0  0  0
  4  5  1  0  0  0  0
  4  6  1  0  0  0  0
  4 33  1  0  0  0  0
  5 34  1  0  0  0  0
  6  7  1  0  0  0  0
  6  8  1  0  0  0  0
  6 17  1  0  0  0  0
  8  9  1  0  0  0  0
  8 19  1  0  0  0  0
  8 35  1  0  0  0  0
  9 10  1  0  0  0  0
  9 36  1  0  0  0  0
  9 37  1  0  0  0  0
 10 11  1  0  0  0  0
 10 38  1  0  0  0  0
 10 39  1  0  0  0  0
 11 12  2  0  0  0  0
 11 17  1  0  0  0  0
 12 13  1  0  0  0  0
 12 40  1  0  0  0  0
 13 14  2  0  0  0  0
 13 15  1  0  0  0  0
 15 16  1  0  0  0  0
 15 41  1  0  0  0  0
 15 42  1  0  0  0  0
 16 17  1  0  0  0  0
 16 43  1  0  0  0  0
 16 44  1  0  0  0  0
 17 18  1  0  0  0  0
 18 45  1  0  0  0  0
 18 46  1  0  0  0  0
 18 47  1  0  0  0  0
 19 20  1  0  0  0  0
 19 48  1  0  0  0  0
 20 21  1  0  0  0  0
 20 49  1  0  0  0  0
 20 50  1  0  0  0  0
 21 22  1  0  0  0  0
 21 51  1  0  0  0  0
 21 52  1  0  0  0  0
 22 23  1  0  0  0  0
 22 24  1  0  0  0  0
 23 53  1  0  0  0  0
 24 25  2  0  0  0  0
 24 26  1  0  0  0  0
 26 27  1  0  0  0  0
 26 54  1  0  0  0  0
 26 55  1  0  0  0  0
 27 56  1  0  0  0  0
M  END
>  <Index>
23

>  <Drug_Name>
Fludrocortisone

>  <Cholestasis>
0

$$$$

  MOE2013           3D
CORINA 3.60 0026  08.12.2014
 61 64  0  0  1  0  0  0  0  0999 V2000
    6.3750    0.3690   -2.3600 C   0  0  0  0  0  0  0  0  0  0  0  0
    5.7750   -0.8000   -3.0770 C   0  0  0  0  0  0  0  0  0  0  0  0
    6.3250   -1.4170   -3.9790 O   0  0  0  0  0  0  0  0  0  0  0  0
    4.5370   -1.0680   -2.5790 O   0  0  0  0  0  0  0  0  0  0  0  0
    3.8810   -2.1720   -3.2050 C   0  0  0  0  0  0  0  0  0  0  0  0
    2.4580   -2.3130   -2.6770 C   0  0  0  0  0  0  0  0  0  0  0  0
    1.9130   -1.4040   -2.0460 O   0  0  0  0  0  0  0  0  0  0  0  0
    1.7400   -3.6520   -2.9490 C   0  0  1  0  0  0  0  0  0  0  0  0
    2.5290   -4.6740   -2.3320 O   0  0  0  0  0  0  0  0  0  0  0  0
    0.3130   -3.7060   -2.3300 C   0  0  0  0  0  0  0  0  0  0  0  0
   -0.5610   -4.5280   -3.2950 C   0  0  0  0  0  0  0  0  0  0  0  0
    0.4310   -5.1180   -4.2900 C   0  0  1  0  0  0  0  0  0  0  0  0
   -0.1080   -5.6620   -5.6230 C   0  0  2  0  0  0  0  0  0  0  0  0
   -1.1730   -6.7430   -5.3690 C   0  0  0  0  0  0  0  0  0  0  0  0
   -1.6840   -7.3520   -6.6670 C   0  0  0  0  0  0  0  0  0  0  0  0
   -0.5640   -7.8810   -7.5310 C   0  0  0  0  0  0  0  0  0  0  0  0
   -0.6400   -9.1250   -8.0340 C   0  0  0  0  0  0  0  0  0  0  0  0
    0.3570   -9.6320   -9.0050 C   0  0  0  0  0  0  0  0  0  0  0  0
    0.2690  -10.7860   -9.4190 O   0  0  0  0  0  0  0  0  0  0  0  0
    1.3920   -8.6690   -9.5230 C   0  0  0  0  0  0  0  0  0  0  0  0
    1.7960   -7.6880   -8.4310 C   0  0  0  0  0  0  0  0  0  0  0  0
    0.5970   -6.9100   -7.8110 C   0  0  1  0  0  0  0  0  0  0  0  0
    0.0800   -5.8830   -8.8450 C   0  0  0  0  0  0  0  0  0  0  0  0
    1.0740   -6.2560   -6.4490 C   0  0  2  0  0  0  0  0  0  0  0  0
    1.5670   -7.3010   -5.6810 F   0  0  0  0  0  0  0  0  0  0  0  0
    2.2690   -5.2640   -6.5700 C   0  0  1  0  0  0  0  0  0  0  0  0
    2.0180   -4.2310   -7.5140 O   0  0  0  0  0  0  0  0  0  0  0  0
    2.6770   -4.6310   -5.2200 C   0  0  0  0  0  0  0  0  0  0  0  0
    1.4930   -4.0010   -4.4520 C   0  0  2  0  0  0  0  0  0  0  0  0
    0.9510   -2.7500   -5.1930 C   0  0  0  0  0  0  0  0  0  0  0  0
    5.7500    1.2540   -2.5070 H   0  0  0  0  0  0  0  0  0  0  0  0
    6.4740    0.1400   -1.2960 H   0  0  0  0  0  0  0  0  0  0  0  0
    7.3690    0.5730   -2.7670 H   0  0  0  0  0  0  0  0  0  0  0  0
    3.8280   -1.9940   -4.2820 H   0  0  0  0  0  0  0  0  0  0  0  0
    4.4400   -3.0860   -2.9840 H   0  0  0  0  0  0  0  0  0  0  0  0
    2.4580   -4.5750   -1.3650 H   0  0  0  0  0  0  0  0  0  0  0  0
    0.3200   -4.1790   -1.3410 H   0  0  0  0  0  0  0  0  0  0  0  0
   -0.1380   -2.7140   -2.2120 H   0  0  0  0  0  0  0  0  0  0  0  0
   -1.1160   -5.3040   -2.7590 H   0  0  0  0  0  0  0  0  0  0  0  0
   -1.2920   -3.8820   -3.7940 H   0  0  0  0  0  0  0  0  0  0  0  0
    0.9000   -5.9720   -3.7750 H   0  0  0  0  0  0  0  0  0  0  0  0
   -0.5840   -4.8510   -6.1830 H   0  0  0  0  0  0  0  0  0  0  0  0
   -0.7630   -7.5350   -4.7300 H   0  0  0  0  0  0  0  0  0  0  0  0
   -2.0250   -6.3120   -4.8290 H   0  0  0  0  0  0  0  0  0  0  0  0
   -2.4050   -8.1430   -6.4250 H   0  0  0  0  0  0  0  0  0  0  0  0
   -2.2400   -6.5940   -7.2320 H   0  0  0  0  0  0  0  0  0  0  0  0
   -1.4630   -9.7960   -7.8150 H   0  0  0  0  0  0  0  0  0  0  0  0
    2.2730   -9.2410   -9.8360 H   0  0  0  0  0  0  0  0  0  0  0  0
    0.9890   -8.1560  -10.4010 H   0  0  0  0  0  0  0  0  0  0  0  0
    2.3150   -8.2580   -7.6480 H   0  0  0  0  0  0  0  0  0  0  0  0
    2.5350   -6.9910   -8.8440 H   0  0  0  0  0  0  0  0  0  0  0  0
   -0.5920   -5.1450   -8.3980 H   0  0  0  0  0  0  0  0  0  0  0  0
    0.8990   -5.3410   -9.3280 H   0  0  0  0  0  0  0  0  0  0  0  0
   -0.4780   -6.3720   -9.6530 H   0  0  0  0  0  0  0  0  0  0  0  0
    3.1430   -5.8170   -6.9330 H   0  0  0  0  0  0  0  0  0  0  0  0
    2.8380   -3.7170   -7.6200 H   0  0  0  0  0  0  0  0  0  0  0  0
    3.1410   -5.4170   -4.6120 H   0  0  0  0  0  0  0  0  0  0  0  0
    3.4500   -3.8770   -5.4010 H   0  0  0  0  0  0  0  0  0  0  0  0
    1.7630   -2.0510   -5.4210 H   0  0  0  0  0  0  0  0  0  0  0  0
    0.4620   -2.9880   -6.1390 H   0  0  0  0  0  0  0  0  0  0  0  0
    0.2150   -2.1980   -4.6000 H   0  0  0  0  0  0  0  0  0  0  0  0
  1  2  1  0  0  0  0
  1 31  1  0  0  0  0
  1 32  1  0  0  0  0
  1 33  1  0  0  0  0
  2  3  2  0  0  0  0
  2  4  1  0  0  0  0
  4  5  1  0  0  0  0
  5  6  1  0  0  0  0
  5 34  1  0  0  0  0
  5 35  1  0  0  0  0
  6  7  2  0  0  0  0
  6  8  1  0  0  0  0
  8  9  1  0  0  0  0
  8 10  1  0  0  0  0
  8 29  1  0  0  0  0
  9 36  1  0  0  0  0
 10 11  1  0  0  0  0
 10 37  1  0  0  0  0
 10 38  1  0  0  0  0
 11 12  1  0  0  0  0
 11 39  1  0  0  0  0
 11 40  1  0  0  0  0
 12 13  1  0  0  0  0
 12 29  1  0  0  0  0
 12 41  1  0  0  0  0
 13 14  1  0  0  0  0
 13 24  1  0  0  0  0
 13 42  1  0  0  0  0
 14 15  1  0  0  0  0
 14 43  1  0  0  0  0
 14 44  1  0  0  0  0
 15 16  1  0  0  0  0
 15 45  1  0  0  0  0
 15 46  1  0  0  0  0
 16 17  2  0  0  0  0
 16 22  1  0  0  0  0
 17 18  1  0  0  0  0
 17 47  1  0  0  0  0
 18 19  2  0  0  0  0
 18 20  1  0  0  0  0
 20 21  1  0  0  0  0
 20 48  1  0  0  0  0
 20 49  1  0  0  0  0
 21 22  1  0  0  0  0
 21 50  1  0  0  0  0
 21 51  1  0  0  0  0
 22 23  1  0  0  0  0
 22 24  1  0  0  0  0
 23 52  1  0  0  0  0
 23 53  1  0  0  0  0
 23 54  1  0  0  0  0
 24 25  1  0  0  0  0
 24 26  1  0  0  0  0
 26 27  1  0  0  0  0
 26 28  1  0  0  0  0
 26 55  1  0  0  0  0
 27 56  1  0  0  0  0
 28 29  1  0  0  0  0
 28 57  1  0  0  0  0
 28 58  1  0  0  0  0
 29 30  1  0  0  0  0
 30 59  1  0  0  0  0
 30 60  1  0  0  0  0
 30 61  1  0  0  0  0
M  END
>  <Index>
24

>  <Drug_Name>
Fludrocortisone Acetate

>  <Cholestasis>
0

$$$$

  MOE2013           3D
CORINA 3.60 0026  08.12.2014
 62 66  0  0  1  0  0  0  0  0999 V2000
    2.0480    1.0660   -0.4180 C   0  0  0  0  0  0  0  0  0  0  0  0
    1.3900   -0.2500   -0.8220 C   0  0  0  0  0  0  0  0  0  0  0  0
    1.7210   -1.3430    0.1860 C   0  0  0  0  0  0  0  0  0  0  0  0
   -0.0220   -0.0620   -0.8590 O   0  0  0  0  0  0  0  0  0  0  0  0
   -0.4370   -0.2250   -2.2130 C   0  0  2  0  0  0  0  0  0  0  0  0
   -1.2060   -1.5530   -2.3700 C   0  0  0  0  0  0  0  0  0  0  0  0
   -0.2030   -2.4810   -3.0520 C   0  0  1  0  0  0  0  0  0  0  0  0
   -0.7180   -3.7660   -3.7190 C   0  0  2  0  0  0  0  0  0  0  0  0
   -1.5250   -4.6110   -2.7210 C   0  0  0  0  0  0  0  0  0  0  0  0
   -1.9580   -5.9460   -3.3090 C   0  0  2  0  0  0  0  0  0  0  0  0
   -2.5900   -6.6460   -2.3220 F   0  0  0  0  0  0  0  0  0  0  0  0
   -0.7700   -6.7030   -3.8470 C   0  0  0  0  0  0  0  0  0  0  0  0
   -0.4730   -7.9330   -3.3920 C   0  0  0  0  0  0  0  0  0  0  0  0
    0.7050   -8.6810   -3.8740 C   0  0  0  0  0  0  0  0  0  0  0  0
    0.9450   -9.8170   -3.4820 O   0  0  0  0  0  0  0  0  0  0  0  0
    1.5870   -8.0010   -4.8410 C   0  0  0  0  0  0  0  0  0  0  0  0
    1.2940   -6.7760   -5.2940 C   0  0  0  0  0  0  0  0  0  0  0  0
    0.0670   -5.9600   -4.9010 C   0  0  1  0  0  0  0  0  0  0  0  0
   -0.7900   -5.8310   -6.1810 C   0  0  0  0  0  0  0  0  0  0  0  0
    0.5050   -4.5760   -4.2720 C   0  0  1  0  0  0  0  0  0  0  0  0
    1.4370   -3.6910   -5.1540 C   0  0  1  0  0  0  0  0  0  0  0  0
    0.8670   -3.4770   -6.4370 O   0  0  0  0  0  0  0  0  0  0  0  0
    1.7910   -2.3270   -4.5160 C   0  0  0  0  0  0  0  0  0  0  0  0
    0.5610   -1.5410   -4.0160 C   0  0  1  0  0  0  0  0  0  0  0  0
   -0.3040   -1.0550   -5.2100 C   0  0  0  0  0  0  0  0  0  0  0  0
    0.8450   -0.3410   -3.0570 C   0  0  2  0  0  0  0  0  0  0  0  0
    1.8700   -0.6520   -2.1100 O   0  0  0  0  0  0  0  0  0  0  0  0
    1.2160    0.9670   -3.7670 C   0  0  0  0  0  0  0  0  0  0  0  0
    0.3900    1.8460   -4.0320 O   0  0  0  0  0  0  0  0  0  0  0  0
    2.6730    1.1700   -4.1530 C   0  0  0  0  0  0  0  0  0  0  0  0
    2.7890    2.2650   -5.0510 O   0  0  0  0  0  0  0  0  0  0  0  0
    3.1400    0.9850   -0.4340 H   0  0  0  0  0  0  0  0  0  0  0  0
    1.7710    1.8710   -1.1060 H   0  0  0  0  0  0  0  0  0  0  0  0
    1.7250    1.3800    0.5810 H   0  0  0  0  0  0  0  0  0  0  0  0
    1.3660   -1.0810    1.1880 H   0  0  0  0  0  0  0  0  0  0  0  0
    1.2330   -2.2840   -0.0890 H   0  0  0  0  0  0  0  0  0  0  0  0
    2.7980   -1.5370    0.2240 H   0  0  0  0  0  0  0  0  0  0  0  0
   -1.0920    0.6110   -2.4760 H   0  0  0  0  0  0  0  0  0  0  0  0
   -1.5430   -1.9530   -1.4080 H   0  0  0  0  0  0  0  0  0  0  0  0
   -2.0850   -1.4090   -3.0080 H   0  0  0  0  0  0  0  0  0  0  0  0
    0.4920   -2.8120   -2.2650 H   0  0  0  0  0  0  0  0  0  0  0  0
   -1.3910   -3.5050   -4.5430 H   0  0  0  0  0  0  0  0  0  0  0  0
   -0.9370   -4.7900   -1.8100 H   0  0  0  0  0  0  0  0  0  0  0  0
   -2.4200   -4.0680   -2.3940 H   0  0  0  0  0  0  0  0  0  0  0  0
   -2.6970   -5.7930   -4.1030 H   0  0  0  0  0  0  0  0  0  0  0  0
   -1.0780   -8.4370   -2.6450 H   0  0  0  0  0  0  0  0  0  0  0  0
    2.4620   -8.5480   -5.1720 H   0  0  0  0  0  0  0  0  0  0  0  0
    1.9630   -6.3380   -6.0320 H   0  0  0  0  0  0  0  0  0  0  0  0
   -1.5910   -5.0920   -6.0790 H   0  0  0  0  0  0  0  0  0  0  0  0
   -0.1950   -5.5500   -7.0560 H   0  0  0  0  0  0  0  0  0  0  0  0
   -1.2670   -6.7870   -6.4350 H   0  0  0  0  0  0  0  0  0  0  0  0
    1.1180   -4.8260   -3.3880 H   0  0  0  0  0  0  0  0  0  0  0  0
    2.3810   -4.2230   -5.3180 H   0  0  0  0  0  0  0  0  0  0  0  0
    1.5110   -2.9820   -6.9730 H   0  0  0  0  0  0  0  0  0  0  0  0
    2.4770   -2.5180   -3.6810 H   0  0  0  0  0  0  0  0  0  0  0  0
    2.3400   -1.7230   -5.2470 H   0  0  0  0  0  0  0  0  0  0  0  0
   -1.1140   -0.3900   -4.8940 H   0  0  0  0  0  0  0  0  0  0  0  0
    0.3100   -0.4980   -5.9270 H   0  0  0  0  0  0  0  0  0  0  0  0
   -0.7790   -1.8690   -5.7610 H   0  0  0  0  0  0  0  0  0  0  0  0
    3.2600    1.3900   -3.2580 H   0  0  0  0  0  0  0  0  0  0  0  0
    3.0690    0.2850   -4.6500 H   0  0  0  0  0  0  0  0  0  0  0  0
    2.0380    2.8620   -4.8540 H   0  0  0  0  0  0  0  0  0  0  0  0
  1  2  1  0  0  0  0
  1 32  1  0  0  0  0
  1 33  1  0  0  0  0
  1 34  1  0  0  0  0
  2  3  1  0  0  0  0
  2  4  1  0  0  0  0
  2 27  1  0  0  0  0
  3 35  1  0  0  0  0
  3 36  1  0  0  0  0
  3 37  1  0  0  0  0
  4  5  1  0  0  0  0
  5  6  1  0  0  0  0
  5 26  1  0  0  0  0
  5 38  1  0  0  0  0
  6  7  1  0  0  0  0
  6 39  1  0  0  0  0
  6 40  1  0  0  0  0
  7  8  1  0  0  0  0
  7 24  1  0  0  0  0
  7 41  1  0  0  0  0
  8  9  1  0  0  0  0
  8 20  1  0  0  0  0
  8 42  1  0  0  0  0
  9 10  1  0  0  0  0
  9 43  1  0  0  0  0
  9 44  1  0  0  0  0
 10 11  1  0  0  0  0
 10 12  1  0  0  0  0
 10 45  1  0  0  0  0
 12 13  2  0  0  0  0
 12 18  1  0  0  0  0
 13 14  1  0  0  0  0
 13 46  1  0  0  0  0
 14 15  2  0  0  0  0
 14 16  1  0  0  0  0
 16 17  2  0  0  0  0
 16 47  1  0  0  0  0
 17 18  1  0  0  0  0
 17 48  1  0  0  0  0
 18 19  1  0  0  0  0
 18 20  1  0  0  0  0
 19 49  1  0  0  0  0
 19 50  1  0  0  0  0
 19 51  1  0  0  0  0
 20 21  1  0  0  0  0
 20 52  1  0  0  0  0
 21 22  1  0  0  0  0
 21 23  1  0  0  0  0
 21 53  1  0  0  0  0
 22 54  1  0  0  0  0
 23 24  1  0  0  0  0
 23 55  1  0  0  0  0
 23 56  1  0  0  0  0
 24 25  1  0  0  0  0
 24 26  1  0  0  0  0
 25 57  1  0  0  0  0
 25 58  1  0  0  0  0
 25 59  1  0  0  0  0
 26 27  1  0  0  0  0
 26 28  1  0  0  0  0
 28 29  2  0  0  0  0
 28 30  1  0  0  0  0
 30 31  1  0  0  0  0
 30 60  1  0  0  0  0
 30 61  1  0  0  0  0
 31 62  1  0  0  0  0
M  END
>  <Index>
25

>  <Drug_Name>
Flunisolide

>  <Cholestasis>
0

$$$$

  MOE2013           3D
CORINA 3.60 0026  08.12.2014
 93 99  0  0  1  0  0  0  0  0999 V2000
    0.2340    1.6910   -0.2650 C   0  0  0  0  0  0  0  0  0  0  0  0
    0.4190    0.1990   -0.0160 C   0  0  0  0  0  0  0  0  0  0  0  0
   -0.9070   -0.5790    0.0720 C   0  0  1  0  0  0  0  0  0  0  0  0
   -0.6630   -2.1050    0.1880 C   0  0  2  0  0  0  0  0  0  0  0  0
   -0.1870   -2.7390   -1.1120 C   0  0  0  0  0  0  0  0  0  0  0  0
   -1.8880   -2.7510    0.5560 O   0  0  0  0  0  0  0  0  0  0  0  0
   -1.7250   -0.1090    1.1900 N   0  0  0  0  0  0  0  0  0  0  0  0
   -1.5580   -0.5570    2.4710 N   0  0  0  0  0  0  0  0  0  0  0  0
   -2.4480    0.0990    3.1460 C   0  0  0  0  0  0  0  0  0  0  0  0
   -3.2210    0.9490    2.4340 N   0  0  0  0  0  0  0  0  0  0  0  0
   -2.7620    0.8370    1.1290 C   0  0  0  0  0  0  0  0  0  0  0  0
   -3.1370    1.4070    0.1150 O   0  0  0  0  0  0  0  0  0  0  0  0
   -4.2680    1.7650    2.9180 C   0  0  0  0  0  0  0  0  0  0  0  0
   -4.6230    1.7600    4.2720 C   0  0  0  0  0  0  0  0  0  0  0  0
   -5.6700    2.5600    4.7500 C   0  0  0  0  0  0  0  0  0  0  0  0
   -6.4100    3.3950    3.9080 C   0  0  0  0  0  0  0  0  0  0  0  0
   -6.0460    3.3950    2.5580 C   0  0  0  0  0  0  0  0  0  0  0  0
   -4.9980    2.6020    2.0700 C   0  0  0  0  0  0  0  0  0  0  0  0
   -7.4450    4.1690    4.3820 N   0  0  0  0  0  0  0  0  0  0  0  0
   -8.6400    4.4680    3.5800 C   0  0  0  0  0  0  0  0  0  0  0  0
   -9.9290    4.1060    4.3550 C   0  0  0  0  0  0  0  0  0  0  0  0
   -9.9050    4.6480    5.7240 N   0  0  0  0  0  0  0  0  0  0  0  0
   -8.6900    4.3520    6.5000 C   0  0  0  0  0  0  0  0  0  0  0  0
   -7.4350    4.7750    5.7200 C   0  0  0  0  0  0  0  0  0  0  0  0
  -10.9760    5.3400    6.2570 C   0  0  0  0  0  0  0  0  0  0  0  0
  -10.8050    6.3770    7.1850 C   0  0  0  0  0  0  0  0  0  0  0  0
  -11.8940    7.0780    7.7200 C   0  0  0  0  0  0  0  0  0  0  0  0
  -13.1980    6.7630    7.3440 C   0  0  0  0  0  0  0  0  0  0  0  0
  -14.1690    7.5220    7.9370 O   0  0  0  0  0  0  0  0  0  0  0  0
  -15.5240    7.2200    7.6030 C   0  0  0  0  0  0  0  0  0  0  0  0
  -16.4290    8.1640    8.3850 C   0  0  2  0  0  0  0  0  0  0  0  0
  -16.3160    8.0050    9.8870 C   0  0  0  0  0  0  0  0  0  0  0  0
  -17.5420    8.5050   10.4370 O   0  0  0  0  0  0  0  0  0  0  0  0
  -18.5560    8.6000    9.4040 C   0  0  2  0  0  0  0  0  0  0  0  0
  -19.7950    7.7940    9.8620 C   0  0  0  0  0  0  0  0  0  0  0  0
  -20.4830    8.3340   11.0170 N   0  0  0  0  0  0  0  0  0  0  0  0
  -21.5580    9.1700   11.0340 C   0  0  0  0  0  0  0  0  0  0  0  0
  -21.8990    9.4260   12.2770 N   0  0  0  0  0  0  0  0  0  0  0  0
  -20.9860    8.7040   12.9910 C   0  0  0  0  0  0  0  0  0  0  0  0
  -20.1080    8.0080   12.2670 N   0  0  0  0  0  0  0  0  0  0  0  0
  -17.9100    7.9230    8.1740 C   0  0  0  0  0  0  0  0  0  0  0  0
  -18.8830   10.0700    9.1300 C   0  0  0  0  0  0  0  0  0  0  0  0
  -18.3230   11.1060    9.8980 C   0  0  0  0  0  0  0  0  0  0  0  0
  -18.6490   12.4410    9.6470 C   0  0  0  0  0  0  0  0  0  0  0  0
  -19.5410   12.7530    8.6280 C   0  0  0  0  0  0  0  0  0  0  0  0
  -19.8550   14.0330    8.3930 F   0  0  0  0  0  0  0  0  0  0  0  0
  -20.1160   11.7550    7.8560 C   0  0  0  0  0  0  0  0  0  0  0  0
  -19.7850   10.4290    8.1150 C   0  0  0  0  0  0  0  0  0  0  0  0
  -20.3730    9.4740    7.3800 F   0  0  0  0  0  0  0  0  0  0  0  0
  -13.3980    5.7390    6.4260 C   0  0  0  0  0  0  0  0  0  0  0  0
  -12.3000    5.0440    5.8940 C   0  0  0  0  0  0  0  0  0  0  0  0
    1.2080    2.1700   -0.4100 H   0  0  0  0  0  0  0  0  0  0  0  0
   -0.3670    1.8680   -1.1630 H   0  0  0  0  0  0  0  0  0  0  0  0
   -0.2520    2.1820    0.5830 H   0  0  0  0  0  0  0  0  0  0  0  0
    1.0310   -0.2000   -0.8320 H   0  0  0  0  0  0  0  0  0  0  0  0
    0.9940    0.0660    0.9080 H   0  0  0  0  0  0  0  0  0  0  0  0
   -1.4910   -0.3850   -0.8370 H   0  0  0  0  0  0  0  0  0  0  0  0
    0.0620   -2.3190    0.9820 H   0  0  0  0  0  0  0  0  0  0  0  0
    0.7920   -2.3610   -1.4190 H   0  0  0  0  0  0  0  0  0  0  0  0
   -0.1130   -3.8260   -0.9990 H   0  0  0  0  0  0  0  0  0  0  0  0
   -0.9030   -2.5570   -1.9210 H   0  0  0  0  0  0  0  0  0  0  0  0
   -2.1890   -2.2570    1.3480 H   0  0  0  0  0  0  0  0  0  0  0  0
   -2.5890   -0.0150    4.2250 H   0  0  0  0  0  0  0  0  0  0  0  0
   -4.1170    1.1380    5.0030 H   0  0  0  0  0  0  0  0  0  0  0  0
   -5.9180    2.4840    5.8060 H   0  0  0  0  0  0  0  0  0  0  0  0
   -6.5590    4.0440    1.8520 H   0  0  0  0  0  0  0  0  0  0  0  0
   -4.7830    2.6720    1.0080 H   0  0  0  0  0  0  0  0  0  0  0  0
   -8.6420    5.5380    3.3400 H   0  0  0  0  0  0  0  0  0  0  0  0
   -8.6590    3.9190    2.6320 H   0  0  0  0  0  0  0  0  0  0  0  0
  -10.7760    4.4850    3.7730 H   0  0  0  0  0  0  0  0  0  0  0  0
  -10.0290    3.0150    4.4150 H   0  0  0  0  0  0  0  0  0  0  0  0
   -8.6820    4.8270    7.4860 H   0  0  0  0  0  0  0  0  0  0  0  0
   -8.6580    3.2700    6.6810 H   0  0  0  0  0  0  0  0  0  0  0  0
   -6.5390    4.5280    6.2990 H   0  0  0  0  0  0  0  0  0  0  0  0
   -7.4310    5.8660    5.6030 H   0  0  0  0  0  0  0  0  0  0  0  0
   -9.8090    6.6860    7.4900 H   0  0  0  0  0  0  0  0  0  0  0  0
  -11.7170    7.8800    8.4320 H   0  0  0  0  0  0  0  0  0  0  0  0
  -15.6890    7.3730    6.5300 H   0  0  0  0  0  0  0  0  0  0  0  0
  -15.7520    6.1790    7.8650 H   0  0  0  0  0  0  0  0  0  0  0  0
  -16.1840    9.2020    8.1260 H   0  0  0  0  0  0  0  0  0  0  0  0
  -16.2200    6.9570   10.1880 H   0  0  0  0  0  0  0  0  0  0  0  0
  -15.4770    8.5660   10.3080 H   0  0  0  0  0  0  0  0  0  0  0  0
  -20.5380    7.7120    9.0600 H   0  0  0  0  0  0  0  0  0  0  0  0
  -19.5020    6.7730   10.1370 H   0  0  0  0  0  0  0  0  0  0  0  0
  -22.0410    9.5490   10.1450 H   0  0  0  0  0  0  0  0  0  0  0  0
  -20.9650    8.6800   14.0720 H   0  0  0  0  0  0  0  0  0  0  0  0
  -18.2560    8.2980    7.2070 H   0  0  0  0  0  0  0  0  0  0  0  0
  -18.1070    6.8420    8.1880 H   0  0  0  0  0  0  0  0  0  0  0  0
  -17.6310   10.8830   10.7080 H   0  0  0  0  0  0  0  0  0  0  0  0
  -18.2150   13.2370   10.2460 H   0  0  0  0  0  0  0  0  0  0  0  0
  -20.8170   12.0050    7.0680 H   0  0  0  0  0  0  0  0  0  0  0  0
  -14.3910    5.4450    6.1010 H   0  0  0  0  0  0  0  0  0  0  0  0
  -12.5070    4.2310    5.2010 H   0  0  0  0  0  0  0  0  0  0  0  0
  1  2  1  0  0  0  0
  1 52  1  0  0  0  0
  1 53  1  0  0  0  0
  1 54  1  0  0  0  0
  2  3  1  0  0  0  0
  2 55  1  0  0  0  0
  2 56  1  0  0  0  0
  3  4  1  0  0  0  0
  3  7  1  0  0  0  0
  3 57  1  0  0  0  0
  4  5  1  0  0  0  0
  4  6  1  0  0  0  0
  4 58  1  0  0  0  0
  5 59  1  0  0  0  0
  5 60  1  0  0  0  0
  5 61  1  0  0  0  0
  6 62  1  0  0  0  0
  7  8  1  0  0  0  0
  7 11  1  0  0  0  0
  8  9  2  0  0  0  0
  9 10  1  0  0  0  0
  9 63  1  0  0  0  0
 10 11  1  0  0  0  0
 10 13  1  0  0  0  0
 11 12  2  0  0  0  0
 13 14  1  0  0  0  0
 13 18  2  0  0  0  0
 14 15  2  0  0  0  0
 14 64  1  0  0  0  0
 15 16  1  0  0  0  0
 15 65  1  0  0  0  0
 16 17  2  0  0  0  0
 16 19  1  0  0  0  0
 17 18  1  0  0  0  0
 17 66  1  0  0  0  0
 18 67  1  0  0  0  0
 19 20  1  0  0  0  0
 19 24  1  0  0  0  0
 20 21  1  0  0  0  0
 20 68  1  0  0  0  0
 20 69  1  0  0  0  0
 21 22  1  0  0  0  0
 21 70  1  0  0  0  0
 21 71  1  0  0  0  0
 22 23  1  0  0  0  0
 22 25  1  0  0  0  0
 23 24  1  0  0  0  0
 23 72  1  0  0  0  0
 23 73  1  0  0  0  0
 24 74  1  0  0  0  0
 24 75  1  0  0  0  0
 25 26  1  0  0  0  0
 25 51  2  0  0  0  0
 26 27  2  0  0  0  0
 26 76  1  0  0  0  0
 27 28  1  0  0  0  0
 27 77  1  0  0  0  0
 28 29  1  0  0  0  0
 28 50  2  0  0  0  0
 29 30  1  0  0  0  0
 30 31  1  0  0  0  0
 30 78  1  0  0  0  0
 30 79  1  0  0  0  0
 31 32  1  0  0  0  0
 31 41  1  0  0  0  0
 31 80  1  0  0  0  0
 32 33  1  0  0  0  0
 32 81  1  0  0  0  0
 32 82  1  0  0  0  0
 33 34  1  0  0  0  0
 34 35  1  0  0  0  0
 34 41  1  0  0  0  0
 34 42  1  0  0  0  0
 35 36  1  0  0  0  0
 35 83  1  0  0  0  0
 35 84  1  0  0  0  0
 36 37  1  0  0  0  0
 36 40  1  0  0  0  0
 37 38  2  0  0  0  0
 37 85  1  0  0  0  0
 38 39  1  0  0  0  0
 39 40  2  0  0  0  0
 39 86  1  0  0  0  0
 41 87  1  0  0  0  0
 41 88  1  0  0  0  0
 42 43  1  0  0  0  0
 42 48  2  0  0  0  0
 43 44  2  0  0  0  0
 43 89  1  0  0  0  0
 44 45  1  0  0  0  0
 44 90  1  0  0  0  0
 45 46  1  0  0  0  0
 45 47  2  0  0  0  0
 47 48  1  0  0  0  0
 47 91  1  0  0  0  0
 48 49  1  0  0  0  0
 50 51  1  0  0  0  0
 50 92  1  0  0  0  0
 51 93  1  0  0  0  0
M  END
>  <Index>
26

>  <Drug_Name>
Posaconazole

>  <Cholestasis>
1

$$$$

  MOE2013           3D
CORINA 3.60 0026  08.12.2014
 74 77  0  0  1  0  0  0  0  0999 V2000
   -0.9520   -0.0240   -3.1170 C   0  0  0  0  0  0  0  0  0  0  0  0
   -0.7520   -1.4270   -3.0220 O   0  0  0  0  0  0  0  0  0  0  0  0
   -1.8450   -2.0730   -2.3840 C   0  0  0  0  0  0  0  0  0  0  0  0
   -1.6090   -3.5690   -2.2490 C   0  0  0  0  0  0  0  0  0  0  0  0
   -0.6300   -4.1740   -2.6570 O   0  0  0  0  0  0  0  0  0  0  0  0
   -2.6740   -4.1170   -1.5940 O   0  0  0  0  0  0  0  0  0  0  0  0
   -2.7580   -5.5350   -1.2410 C   0  0  2  0  0  0  0  0  0  0  0  0
   -1.5260   -5.8960   -0.3480 C   0  0  0  0  0  0  0  0  0  0  0  0
   -1.5750   -7.2500    0.3800 C   0  0  0  0  0  0  0  0  0  0  0  0
   -0.2630   -7.6380    0.9390 N   0  0  3  0  0  0  0  0  0  0  0  0
    0.1190   -6.7750    2.0620 C   0  0  0  0  0  0  0  0  0  0  0  0
   -0.2960   -9.0580    1.3410 C   0  0  0  0  0  0  0  0  0  0  0  0
    1.0910   -9.6380    1.6520 C   0  0  0  0  0  0  0  0  0  0  0  0
    1.0030  -11.1420    1.9210 C   0  0  0  0  0  0  0  0  0  0  0  0
    2.3440  -11.7250    2.2060 C   0  0  0  0  0  0  0  0  0  0  0  0
    3.1770  -12.2430    1.3260 N   0  0  0  0  0  0  0  0  0  0  0  0
    4.2690  -12.6590    2.0500 C   0  0  0  0  0  0  0  0  0  0  0  0
    5.4500  -13.2830    1.6200 C   0  0  0  0  0  0  0  0  0  0  0  0
    6.4220  -13.6130    2.5740 C   0  0  0  0  0  0  0  0  0  0  0  0
    6.2230  -13.3250    3.9270 C   0  0  0  0  0  0  0  0  0  0  0  0
    5.0520  -12.7000    4.3730 C   0  0  0  0  0  0  0  0  0  0  0  0
    4.1000  -12.3850    3.4020 C   0  0  0  0  0  0  0  0  0  0  0  0
    2.8670  -11.7900    3.4750 N   0  0  0  0  0  0  0  0  0  0  0  0
   -2.7210   -6.3880   -2.5300 C   0  0  0  0  0  0  0  0  0  0  0  0
   -3.8420   -5.9960   -3.4820 C   0  0  0  0  0  0  0  0  0  0  0  0
   -5.1710   -6.2280   -2.8260 C   0  0  0  0  0  0  0  0  0  0  0  0
   -6.2750   -6.5500   -3.6320 C   0  0  0  0  0  0  0  0  0  0  0  0
   -7.5040   -6.8370   -3.0520 C   0  0  0  0  0  0  0  0  0  0  0  0
   -8.5460   -7.1540   -3.8310 F   0  0  0  0  0  0  0  0  0  0  0  0
   -7.6580   -6.8180   -1.6760 C   0  0  0  0  0  0  0  0  0  0  0  0
   -6.5710   -6.4780   -0.8700 C   0  0  0  0  0  0  0  0  0  0  0  0
   -5.3200   -6.1380   -1.4290 C   0  0  0  0  0  0  0  0  0  0  0  0
   -4.1550   -5.7290   -0.5020 C   0  0  2  0  0  0  0  0  0  0  0  0
   -4.6070   -4.5720    0.4750 C   0  0  0  0  0  0  0  0  0  0  0  0
   -3.5590   -4.1650    1.5110 C   0  0  0  0  0  0  0  0  0  0  0  0
   -5.1620   -3.3130   -0.2090 C   0  0  0  0  0  0  0  0  0  0  0  0
   -0.0850    0.4140   -3.6200 H   0  0  0  0  0  0  0  0  0  0  0  0
   -1.8470    0.1960   -3.7070 H   0  0  0  0  0  0  0  0  0  0  0  0
   -1.0390    0.4190   -2.1210 H   0  0  0  0  0  0  0  0  0  0  0  0
   -1.9720   -1.6580   -1.3770 H   0  0  0  0  0  0  0  0  0  0  0  0
   -2.7530   -1.9230   -2.9780 H   0  0  0  0  0  0  0  0  0  0  0  0
   -0.6270   -5.8970   -0.9770 H   0  0  0  0  0  0  0  0  0  0  0  0
   -1.3500   -5.0890    0.3680 H   0  0  0  0  0  0  0  0  0  0  0  0
   -2.3240   -7.2380    1.1790 H   0  0  0  0  0  0  0  0  0  0  0  0
   -1.8860   -8.0090   -0.3450 H   0  0  0  0  0  0  0  0  0  0  0  0
   -0.5920   -6.8430    2.8930 H   0  0  0  0  0  0  0  0  0  0  0  0
    1.1160   -7.0260    2.4380 H   0  0  0  0  0  0  0  0  0  0  0  0
    0.1890   -5.7270    1.7550 H   0  0  0  0  0  0  0  0  0  0  0  0
   -0.9650   -9.2010    2.2000 H   0  0  0  0  0  0  0  0  0  0  0  0
   -0.7120   -9.6510    0.5160 H   0  0  0  0  0  0  0  0  0  0  0  0
    1.7670   -9.4520    0.8070 H   0  0  0  0  0  0  0  0  0  0  0  0
    1.5300   -9.1460    2.5270 H   0  0  0  0  0  0  0  0  0  0  0  0
    0.3290  -11.3330    2.7650 H   0  0  0  0  0  0  0  0  0  0  0  0
    0.5750  -11.6520    1.0500 H   0  0  0  0  0  0  0  0  0  0  0  0
    5.5990  -13.5050    0.5690 H   0  0  0  0  0  0  0  0  0  0  0  0
    7.3420  -14.0990    2.2560 H   0  0  0  0  0  0  0  0  0  0  0  0
    6.9940  -13.5900    4.6480 H   0  0  0  0  0  0  0  0  0  0  0  0
    4.8980  -12.4760    5.4230 H   0  0  0  0  0  0  0  0  0  0  0  0
    2.4200  -11.4580    4.3170 H   0  0  0  0  0  0  0  0  0  0  0  0
   -1.7700   -6.2700   -3.0600 H   0  0  0  0  0  0  0  0  0  0  0  0
   -2.8050   -7.4540   -2.2850 H   0  0  0  0  0  0  0  0  0  0  0  0
   -3.7660   -4.9480   -3.7920 H   0  0  0  0  0  0  0  0  0  0  0  0
   -3.7580   -6.6120   -4.3850 H   0  0  0  0  0  0  0  0  0  0  0  0
   -6.1820   -6.6000   -4.7140 H   0  0  0  0  0  0  0  0  0  0  0  0
   -8.6180   -7.0650   -1.2350 H   0  0  0  0  0  0  0  0  0  0  0  0
   -6.7160   -6.4790    0.2070 H   0  0  0  0  0  0  0  0  0  0  0  0
   -4.0460   -6.6230    0.1240 H   0  0  0  0  0  0  0  0  0  0  0  0
   -5.4390   -4.9710    1.0710 H   0  0  0  0  0  0  0  0  0  0  0  0
   -2.7500   -3.5780    1.0670 H   0  0  0  0  0  0  0  0  0  0  0  0
   -4.0160   -3.5390    2.2860 H   0  0  0  0  0  0  0  0  0  0  0  0
   -3.1370   -5.0410    2.0130 H   0  0  0  0  0  0  0  0  0  0  0  0
   -5.9230   -3.5480   -0.9570 H   0  0  0  0  0  0  0  0  0  0  0  0
   -5.6370   -2.6640    0.5360 H   0  0  0  0  0  0  0  0  0  0  0  0
   -4.3830   -2.7180   -0.6910 H   0  0  0  0  0  0  0  0  0  0  0  0
  1  2  1  0  0  0  0
  1 37  1  0  0  0  0
  1 38  1  0  0  0  0
  1 39  1  0  0  0  0
  2  3  1  0  0  0  0
  3  4  1  0  0  0  0
  3 40  1  0  0  0  0
  3 41  1  0  0  0  0
  4  5  2  0  0  0  0
  4  6  1  0  0  0  0
  6  7  1  0  0  0  0
  7  8  1  0  0  0  0
  7 24  1  0  0  0  0
  7 33  1  0  0  0  0
  8  9  1  0  0  0  0
  8 42  1  0  0  0  0
  8 43  1  0  0  0  0
  9 10  1  0  0  0  0
  9 44  1  0  0  0  0
  9 45  1  0  0  0  0
 10 11  1  0  0  0  0
 10 12  1  0  0  0  0
 11 46  1  0  0  0  0
 11 47  1  0  0  0  0
 11 48  1  0  0  0  0
 12 13  1  0  0  0  0
 12 49  1  0  0  0  0
 12 50  1  0  0  0  0
 13 14  1  0  0  0  0
 13 51  1  0  0  0  0
 13 52  1  0  0  0  0
 14 15  1  0  0  0  0
 14 53  1  0  0  0  0
 14 54  1  0  0  0  0
 15 16  2  0  0  0  0
 15 23  1  0  0  0  0
 16 17  1  0  0  0  0
 17 18  1  0  0  0  0
 17 22  2  0  0  0  0
 18 19  2  0  0  0  0
 18 55  1  0  0  0  0
 19 20  1  0  0  0  0
 19 56  1  0  0  0  0
 20 21  2  0  0  0  0
 20 57  1  0  0  0  0
 21 22  1  0  0  0  0
 21 58  1  0  0  0  0
 22 23  1  0  0  0  0
 23 59  1  0  0  0  0
 24 25  1  0  0  0  0
 24 60  1  0  0  0  0
 24 61  1  0  0  0  0
 25 26  1  0  0  0  0
 25 62  1  0  0  0  0
 25 63  1  0  0  0  0
 26 27  2  0  0  0  0
 26 32  1  0  0  0  0
 27 28  1  0  0  0  0
 27 64  1  0  0  0  0
 28 29  1  0  0  0  0
 28 30  2  0  0  0  0
 30 31  1  0  0  0  0
 30 65  1  0  0  0  0
 31 32  2  0  0  0  0
 31 66  1  0  0  0  0
 32 33  1  0  0  0  0
 33 34  1  0  0  0  0
 33 67  1  0  0  0  0
 34 35  1  0  0  0  0
 34 36  1  0  0  0  0
 34 68  1  0  0  0  0
 35 69  1  0  0  0  0
 35 70  1  0  0  0  0
 35 71  1  0  0  0  0
 36 72  1  0  0  0  0
 36 73  1  0  0  0  0
 36 74  1  0  0  0  0
M  END
>  <Index>
27

>  <Drug_Name>
Mibefradil

>  <Cholestasis>
0

$$$$

  MOE2013           3D
CORINA 3.60 0026  08.12.2014
 76 79  0  0  1  0  0  0  0  0999 V2000
    0.4230    1.4460   -0.1020 C   0  0  0  0  0  0  0  0  0  0  0  0
    0.1870    0.0840    0.5480 C   0  0  0  0  0  0  0  0  0  0  0  0
    0.6360    0.0680    2.0110 C   0  0  0  0  0  0  0  0  0  0  0  0
   -1.2480   -0.3810    0.3650 C   0  0  0  0  0  0  0  0  0  0  0  0
   -2.4160   -0.0260    1.0460 C   0  0  0  0  0  0  0  0  0  0  0  0
   -2.5270    0.9640    2.1230 C   0  0  0  0  0  0  0  0  0  0  0  0
   -2.0030    2.0670    2.0250 O   0  0  0  0  0  0  0  0  0  0  0  0
   -3.2660    0.5040    3.2000 N   0  0  0  0  0  0  0  0  0  0  0  0
   -3.5860    1.1970    4.3870 C   0  0  0  0  0  0  0  0  0  0  0  0
   -3.1670    2.4990    4.6690 C   0  0  0  0  0  0  0  0  0  0  0  0
   -3.5290    3.1140    5.8730 C   0  0  0  0  0  0  0  0  0  0  0  0
   -4.3120    2.4330    6.8020 C   0  0  0  0  0  0  0  0  0  0  0  0
   -4.7360    1.1350    6.5300 C   0  0  0  0  0  0  0  0  0  0  0  0
   -4.3740    0.5200    5.3280 C   0  0  0  0  0  0  0  0  0  0  0  0
   -3.4850   -0.7890    0.4780 C   0  0  0  0  0  0  0  0  0  0  0  0
   -4.9050   -0.7680    0.8000 C   0  0  0  0  0  0  0  0  0  0  0  0
   -5.5460   -1.9190    1.2770 C   0  0  0  0  0  0  0  0  0  0  0  0
   -6.9020   -1.8810    1.6080 C   0  0  0  0  0  0  0  0  0  0  0  0
   -7.6200   -0.6940    1.4730 C   0  0  0  0  0  0  0  0  0  0  0  0
   -6.9870    0.4560    1.0050 C   0  0  0  0  0  0  0  0  0  0  0  0
   -5.6320    0.4220    0.6690 C   0  0  0  0  0  0  0  0  0  0  0  0
   -2.9690   -1.5730   -0.5430 C   0  0  0  0  0  0  0  0  0  0  0  0
   -3.6760   -2.4520   -1.4790 C   0  0  0  0  0  0  0  0  0  0  0  0
   -3.6200   -3.8440   -1.3350 C   0  0  0  0  0  0  0  0  0  0  0  0
   -4.3040   -4.6680   -2.2280 C   0  0  0  0  0  0  0  0  0  0  0  0
   -5.0510   -4.0960   -3.2520 C   0  0  0  0  0  0  0  0  0  0  0  0
   -5.7080   -4.8890   -4.1070 F   0  0  0  0  0  0  0  0  0  0  0  0
   -5.1270   -2.7160   -3.4030 C   0  0  0  0  0  0  0  0  0  0  0  0
   -4.4380   -1.8920   -2.5150 C   0  0  0  0  0  0  0  0  0  0  0  0
   -1.6100   -1.3070   -0.6080 N   0  0  0  0  0  0  0  0  0  0  0  0
   -0.7010   -1.9100   -1.5840 C   0  0  0  0  0  0  0  0  0  0  0  0
   -0.0040   -3.1590   -1.0370 C   0  0  0  0  0  0  0  0  0  0  0  0
    0.7890   -3.8850   -2.1270 C   0  0  1  0  0  0  0  0  0  0  0  0
    1.8010   -3.0140   -2.6280 O   0  0  0  0  0  0  0  0  0  0  0  0
    1.4340   -5.1670   -1.5790 C   0  0  0  0  0  0  0  0  0  0  0  0
    2.0890   -6.0140   -2.6810 C   0  0  2  0  0  0  0  0  0  0  0  0
    1.0740   -6.4910   -3.5670 O   0  0  0  0  0  0  0  0  0  0  0  0
    2.8270   -7.2100   -2.0830 C   0  0  0  0  0  0  0  0  0  0  0  0
    3.7450   -7.8280   -3.1000 C   0  0  0  0  0  0  0  0  0  0  0  0
    4.5290   -7.2380   -3.8240 O   0  0  0  0  0  0  0  0  0  0  0  0
    3.6630   -9.1740   -3.1120 O   0  0  0  0  0  0  0  0  0  0  0  0
    1.4820    1.7220   -0.0410 H   0  0  0  0  0  0  0  0  0  0  0  0
    0.1440    1.4280   -1.1610 H   0  0  0  0  0  0  0  0  0  0  0  0
   -0.1530    2.2420    0.3770 H   0  0  0  0  0  0  0  0  0  0  0  0
    0.8570   -0.6190    0.0440 H   0  0  0  0  0  0  0  0  0  0  0  0
    0.1610    0.8510    2.6070 H   0  0  0  0  0  0  0  0  0  0  0  0
    0.4140   -0.8970    2.4800 H   0  0  0  0  0  0  0  0  0  0  0  0
    1.7180    0.2290    2.0760 H   0  0  0  0  0  0  0  0  0  0  0  0
   -3.6220   -0.4420    3.1290 H   0  0  0  0  0  0  0  0  0  0  0  0
   -2.5570    3.0670    3.9760 H   0  0  0  0  0  0  0  0  0  0  0  0
   -3.1960    4.1280    6.0810 H   0  0  0  0  0  0  0  0  0  0  0  0
   -4.5910    2.9140    7.7350 H   0  0  0  0  0  0  0  0  0  0  0  0
   -5.3480    0.6010    7.2510 H   0  0  0  0  0  0  0  0  0  0  0  0
   -4.7210   -0.4920    5.1390 H   0  0  0  0  0  0  0  0  0  0  0  0
   -4.9980   -2.8510    1.3910 H   0  0  0  0  0  0  0  0  0  0  0  0
   -7.3980   -2.7770    1.9710 H   0  0  0  0  0  0  0  0  0  0  0  0
   -8.6760   -0.6660    1.7310 H   0  0  0  0  0  0  0  0  0  0  0  0
   -7.5480    1.3810    0.9000 H   0  0  0  0  0  0  0  0  0  0  0  0
   -5.1520    1.3270    0.3040 H   0  0  0  0  0  0  0  0  0  0  0  0
   -3.0500   -4.2930   -0.5250 H   0  0  0  0  0  0  0  0  0  0  0  0
   -4.2610   -5.7480   -2.1290 H   0  0  0  0  0  0  0  0  0  0  0  0
   -5.7220   -2.2910   -4.2050 H   0  0  0  0  0  0  0  0  0  0  0  0
   -4.5000   -0.8120   -2.6280 H   0  0  0  0  0  0  0  0  0  0  0  0
   -1.2800   -2.1500   -2.4830 H   0  0  0  0  0  0  0  0  0  0  0  0
    0.0180   -1.1440   -1.8920 H   0  0  0  0  0  0  0  0  0  0  0  0
    0.6680   -2.8700   -0.2200 H   0  0  0  0  0  0  0  0  0  0  0  0
   -0.7410   -3.8440   -0.6050 H   0  0  0  0  0  0  0  0  0  0  0  0
    0.1200   -4.1280   -2.9600 H   0  0  0  0  0  0  0  0  0  0  0  0
    2.4240   -2.8200   -1.9070 H   0  0  0  0  0  0  0  0  0  0  0  0
    2.1950   -4.8980   -0.8360 H   0  0  0  0  0  0  0  0  0  0  0  0
    0.6650   -5.7650   -1.0750 H   0  0  0  0  0  0  0  0  0  0  0  0
    2.7730   -5.3940   -3.2710 H   0  0  0  0  0  0  0  0  0  0  0  0
    0.4350   -7.0170   -3.0560 H   0  0  0  0  0  0  0  0  0  0  0  0
    3.4480   -6.9170   -1.2290 H   0  0  0  0  0  0  0  0  0  0  0  0
    2.1100   -7.9660   -1.7420 H   0  0  0  0  0  0  0  0  0  0  0  0
    4.3090   -9.4630   -3.7900 H   0  0  0  0  0  0  0  0  0  0  0  0
  1  2  1  0  0  0  0
  1 42  1  0  0  0  0
  1 43  1  0  0  0  0
  1 44  1  0  0  0  0
  2  3  1  0  0  0  0
  2  4  1  0  0  0  0
  2 45  1  0  0  0  0
  3 46  1  0  0  0  0
  3 47  1  0  0  0  0
  3 48  1  0  0  0  0
  4  5  2  0  0  0  0
  4 30  1  0  0  0  0
  5  6  1  0  0  0  0
  5 15  1  0  0  0  0
  6  7  2  0  0  0  0
  6  8  1  0  0  0  0
  8  9  1  0  0  0  0
  8 49  1  0  0  0  0
  9 10  1  0  0  0  0
  9 14  2  0  0  0  0
 10 11  2  0  0  0  0
 10 50  1  0  0  0  0
 11 12  1  0  0  0  0
 11 51  1  0  0  0  0
 12 13  2  0  0  0  0
 12 52  1  0  0  0  0
 13 14  1  0  0  0  0
 13 53  1  0  0  0  0
 14 54  1  0  0  0  0
 15 16  1  0  0  0  0
 15 22  2  0  0  0  0
 16 17  1  0  0  0  0
 16 21  2  0  0  0  0
 17 18  2  0  0  0  0
 17 55  1  0  0  0  0
 18 19  1  0  0  0  0
 18 56  1  0  0  0  0
 19 20  2  0  0  0  0
 19 57  1  0  0  0  0
 20 21  1  0  0  0  0
 20 58  1  0  0  0  0
 21 59  1  0  0  0  0
 22 23  1  0  0  0  0
 22 30  1  0  0  0  0
 23 24  1  0  0  0  0
 23 29  2  0  0  0  0
 24 25  2  0  0  0  0
 24 60  1  0  0  0  0
 25 26  1  0  0  0  0
 25 61  1  0  0  0  0
 26 27  1  0  0  0  0
 26 28  2  0  0  0  0
 28 29  1  0  0  0  0
 28 62  1  0  0  0  0
 29 63  1  0  0  0  0
 30 31  1  0  0  0  0
 31 32  1  0  0  0  0
 31 64  1  0  0  0  0
 31 65  1  0  0  0  0
 32 33  1  0  0  0  0
 32 66  1  0  0  0  0
 32 67  1  0  0  0  0
 33 34  1  0  0  0  0
 33 35  1  0  0  0  0
 33 68  1  0  0  0  0
 34 69  1  0  0  0  0
 35 36  1  0  0  0  0
 35 70  1  0  0  0  0
 35 71  1  0  0  0  0
 36 37  1  0  0  0  0
 36 38  1  0  0  0  0
 36 72  1  0  0  0  0
 37 73  1  0  0  0  0
 38 39  1  0  0  0  0
 38 74  1  0  0  0  0
 38 75  1  0  0  0  0
 39 40  2  0  0  0  0
 39 41  1  0  0  0  0
 41 76  1  0  0  0  0
M  END
>  <Index>
28

>  <Drug_Name>
Atorvastatin

>  <Cholestasis>
1

$$$$

  MOE2013           3D
CORINA 3.60 0026  08.12.2014
 35 36  0  0  1  0  0  0  0  0999 V2000
   -0.4780    1.3320    0.3770 N   0  0  0  0  0  0  0  0  0  0  0  0
   -0.0580   -0.0600    0.1260 C   0  0  1  0  0  0  0  0  0  0  0  0
    0.7840   -0.2080   -1.1520 C   0  0  0  0  0  0  0  0  0  0  0  0
    0.0240    0.1070   -2.4210 C   0  0  0  0  0  0  0  0  0  0  0  0
    0.2430    1.3130   -3.1000 C   0  0  0  0  0  0  0  0  0  0  0  0
   -0.4720    1.6120   -4.2660 C   0  0  0  0  0  0  0  0  0  0  0  0
   -0.1100    3.4690   -5.1720 I   0  0  0  0  0  0  0  0  0  0  0  0
   -1.4000    0.6950   -4.7800 C   0  0  0  0  0  0  0  0  0  0  0  0
   -2.1200    0.9970   -5.9110 O   0  0  0  0  0  0  0  0  0  0  0  0
   -1.6050    0.6190   -7.1370 C   0  0  0  0  0  0  0  0  0  0  0  0
   -2.3960    0.9710   -8.2350 C   0  0  0  0  0  0  0  0  0  0  0  0
   -1.9900    0.6490   -9.5300 C   0  0  0  0  0  0  0  0  0  0  0  0
   -0.7910   -0.0270   -9.7280 C   0  0  0  0  0  0  0  0  0  0  0  0
   -0.4500   -0.3130  -11.0210 O   0  0  0  0  0  0  0  0  0  0  0  0
    0.0060   -0.3830   -8.6380 C   0  0  0  0  0  0  0  0  0  0  0  0
    1.8120   -1.3980   -8.9010 I   0  0  0  0  0  0  0  0  0  0  0  0
   -0.3990   -0.0610   -7.3390 C   0  0  0  0  0  0  0  0  0  0  0  0
   -1.6450   -0.4970   -4.0840 C   0  0  0  0  0  0  0  0  0  0  0  0
   -3.0830   -1.8880   -4.7140 I   0  0  0  0  0  0  0  0  0  0  0  0
   -0.9290   -0.7930   -2.9170 C   0  0  0  0  0  0  0  0  0  0  0  0
    0.7730   -0.5460    1.3080 C   0  0  0  0  0  0  0  0  0  0  0  0
    1.5220    0.1270    2.0000 O   0  0  0  0  0  0  0  0  0  0  0  0
    0.6500   -1.8750    1.5120 O   0  0  0  0  0  0  0  0  0  0  0  0
    0.3460    1.9050    0.5670 H   0  0  0  0  0  0  0  0  0  0  0  0
   -0.9190    1.7180   -0.4570 H   0  0  0  0  0  0  0  0  0  0  0  0
   -0.9680   -0.6690    0.0730 H   0  0  0  0  0  0  0  0  0  0  0  0
    1.6800    0.4250   -1.0890 H   0  0  0  0  0  0  0  0  0  0  0  0
    1.1690   -1.2340   -1.2310 H   0  0  0  0  0  0  0  0  0  0  0  0
    0.9720    2.0210   -2.7090 H   0  0  0  0  0  0  0  0  0  0  0  0
   -3.3340    1.5000   -8.0800 H   0  0  0  0  0  0  0  0  0  0  0  0
   -2.6070    0.9240  -10.3800 H   0  0  0  0  0  0  0  0  0  0  0  0
    0.4030   -0.7820  -11.0050 H   0  0  0  0  0  0  0  0  0  0  0  0
    0.2300   -0.3440   -6.5010 H   0  0  0  0  0  0  0  0  0  0  0  0
   -1.1130   -1.7230   -2.3830 H   0  0  0  0  0  0  0  0  0  0  0  0
    1.2200   -2.0650    2.2870 H   0  0  0  0  0  0  0  0  0  0  0  0
  1  2  1  0  0  0  0
  1 24  1  0  0  0  0
  1 25  1  0  0  0  0
  2  3  1  0  0  0  0
  2 21  1  0  0  0  0
  2 26  1  0  0  0  0
  3  4  1  0  0  0  0
  3 27  1  0  0  0  0
  3 28  1  0  0  0  0
  4  5  2  0  0  0  0
  4 20  1  0  0  0  0
  5  6  1  0  0  0  0
  5 29  1  0  0  0  0
  6  7  1  0  0  0  0
  6  8  2  0  0  0  0
  8  9  1  0  0  0  0
  8 18  1  0  0  0  0
  9 10  1  0  0  0  0
 10 11  2  0  0  0  0
 10 17  1  0  0  0  0
 11 12  1  0  0  0  0
 11 30  1  0  0  0  0
 12 13  2  0  0  0  0
 12 31  1  0  0  0  0
 13 14  1  0  0  0  0
 13 15  1  0  0  0  0
 14 32  1  0  0  0  0
 15 16  1  0  0  0  0
 15 17  2  0  0  0  0
 17 33  1  0  0  0  0
 18 19  1  0  0  0  0
 18 20  2  0  0  0  0
 20 34  1  0  0  0  0
 21 22  2  0  0  0  0
 21 23  1  0  0  0  0
 23 35  1  0  0  0  0
M  END
>  <Index>
29

>  <Drug_Name>
Triiodothyronine

>  <Cholestasis>
0

$$$$

  MOE2013           3D
CORINA 3.60 0026  08.12.2014
 65 67  0  0  1  0  0  0  0  0999 V2000
   -2.1140    1.1980   -1.4180 C   0  0  0  0  0  0  0  0  0  0  0  0
   -1.3970   -0.1380   -1.4420 C   0  0  0  0  0  0  0  0  0  0  0  0
   -1.0060   -0.4600   -0.1010 O   0  0  0  0  0  0  0  0  0  0  0  0
   -0.3410   -1.6440    0.0260 C   0  0  0  0  0  0  0  0  0  0  0  0
   -0.0710   -2.4090   -0.8930 O   0  0  0  0  0  0  0  0  0  0  0  0
    0.0400   -1.8760    1.4900 C   0  0  2  0  0  0  0  0  0  0  0  0
    1.3040   -1.0560    1.7920 C   0  0  0  0  0  0  0  0  0  0  0  0
    1.7090   -1.1150    3.2690 C   0  0  0  0  0  0  0  0  0  0  0  0
    2.9190   -0.2530    3.5370 C   0  0  0  0  0  0  0  0  0  0  0  0
    2.7700    1.0990    3.8780 C   0  0  0  0  0  0  0  0  0  0  0  0
    3.8920    1.9000    4.1000 C   0  0  0  0  0  0  0  0  0  0  0  0
    5.1700    1.3560    3.9810 C   0  0  0  0  0  0  0  0  0  0  0  0
    5.3300    0.0150    3.6360 C   0  0  0  0  0  0  0  0  0  0  0  0
    4.2090   -0.7860    3.4130 C   0  0  0  0  0  0  0  0  0  0  0  0
    0.3150   -3.3050    1.7240 N   0  0  3  0  0  0  0  0  0  0  0  0
   -0.8400   -4.0900    2.1970 C   0  0  1  0  0  0  0  0  0  0  0  0
   -1.9900   -4.1790    1.1950 C   0  0  0  0  0  0  0  0  0  0  0  0
   -0.3400   -5.5270    2.4730 C   0  0  0  0  0  0  0  0  0  0  0  0
    0.3890   -6.0940    1.6520 O   0  0  0  0  0  0  0  0  0  0  0  0
   -0.7840   -6.1610    3.6210 N   0  0  0  0  0  0  0  0  0  0  0  0
   -0.3870   -7.5230    3.9610 C   0  0  1  0  0  0  0  0  0  0  0  0
    1.0880   -7.9160    3.9570 C   0  0  0  0  0  0  0  0  0  0  0  0
    1.2150   -9.3900    4.3820 C   0  0  0  0  0  0  0  0  0  0  0  0
    0.4840   -9.7250    5.6920 C   0  0  0  0  0  0  0  0  0  0  0  0
   -0.9520   -9.1820    5.7440 C   0  0  0  0  0  0  0  0  0  0  0  0
   -0.9210   -7.7090    5.3850 C   0  0  2  0  0  0  0  0  0  0  0  0
   -2.2270   -6.9300    5.3420 C   0  0  0  0  0  0  0  0  0  0  0  0
   -1.7810   -5.6600    4.5920 C   0  0  1  0  0  0  0  0  0  0  0  0
   -1.1890   -4.6370    5.5640 C   0  0  0  0  0  0  0  0  0  0  0  0
   -0.0410   -4.2260    5.6020 O   0  0  0  0  0  0  0  0  0  0  0  0
   -2.1190   -4.1610    6.4220 O   0  0  0  0  0  0  0  0  0  0  0  0
   -1.4610    1.9790   -1.0160 H   0  0  0  0  0  0  0  0  0  0  0  0
   -2.4340    1.4870   -2.4230 H   0  0  0  0  0  0  0  0  0  0  0  0
   -2.9930    1.1520   -0.7660 H   0  0  0  0  0  0  0  0  0  0  0  0
   -2.0700   -0.9130   -1.8260 H   0  0  0  0  0  0  0  0  0  0  0  0
   -0.5090   -0.0700   -2.0800 H   0  0  0  0  0  0  0  0  0  0  0  0
   -0.7830   -1.5340    2.1290 H   0  0  0  0  0  0  0  0  0  0  0  0
    2.1350   -1.3990    1.1600 H   0  0  0  0  0  0  0  0  0  0  0  0
    1.1320   -0.0090    1.5060 H   0  0  0  0  0  0  0  0  0  0  0  0
    0.8780   -0.7820    3.9030 H   0  0  0  0  0  0  0  0  0  0  0  0
    1.9290   -2.1450    3.5740 H   0  0  0  0  0  0  0  0  0  0  0  0
    1.7790    1.5360    3.9680 H   0  0  0  0  0  0  0  0  0  0  0  0
    3.7710    2.9470    4.3620 H   0  0  0  0  0  0  0  0  0  0  0  0
    6.0430    1.9790    4.1530 H   0  0  0  0  0  0  0  0  0  0  0  0
    6.3270   -0.4060    3.5380 H   0  0  0  0  0  0  0  0  0  0  0  0
    4.3460   -1.8300    3.1400 H   0  0  0  0  0  0  0  0  0  0  0  0
    0.6820   -3.7360    0.8670 H   0  0  0  0  0  0  0  0  0  0  0  0
   -1.2000   -3.6330    3.1200 H   0  0  0  0  0  0  0  0  0  0  0  0
   -1.6500   -4.5600    0.2260 H   0  0  0  0  0  0  0  0  0  0  0  0
   -2.7660   -4.8640    1.5540 H   0  0  0  0  0  0  0  0  0  0  0  0
   -2.4610   -3.2040    1.0360 H   0  0  0  0  0  0  0  0  0  0  0  0
   -0.9280   -8.1690    3.2550 H   0  0  0  0  0  0  0  0  0  0  0  0
    1.5350   -7.7960    2.9660 H   0  0  0  0  0  0  0  0  0  0  0  0
    1.6590   -7.2760    4.6410 H   0  0  0  0  0  0  0  0  0  0  0  0
    0.8040  -10.0210    3.5830 H   0  0  0  0  0  0  0  0  0  0  0  0
    2.2740   -9.6540    4.4760 H   0  0  0  0  0  0  0  0  0  0  0  0
    0.4730  -10.8110    5.8410 H   0  0  0  0  0  0  0  0  0  0  0  0
    1.0530   -9.2990    6.5280 H   0  0  0  0  0  0  0  0  0  0  0  0
   -1.5870   -9.7400    5.0450 H   0  0  0  0  0  0  0  0  0  0  0  0
   -1.3680   -9.3250    6.7470 H   0  0  0  0  0  0  0  0  0  0  0  0
   -0.2600   -7.2010    6.1040 H   0  0  0  0  0  0  0  0  0  0  0  0
   -2.9810   -7.4720    4.7590 H   0  0  0  0  0  0  0  0  0  0  0  0
   -2.6300   -6.7380    6.3400 H   0  0  0  0  0  0  0  0  0  0  0  0
   -2.6100   -5.1880    4.0560 H   0  0  0  0  0  0  0  0  0  0  0  0
   -1.6370   -3.5240    6.9910 H   0  0  0  0  0  0  0  0  0  0  0  0
  1  2  1  0  0  0  0
  1 32  1  0  0  0  0
  1 33  1  0  0  0  0
  1 34  1  0  0  0  0
  2  3  1  0  0  0  0
  2 35  1  0  0  0  0
  2 36  1  0  0  0  0
  3  4  1  0  0  0  0
  4  5  2  0  0  0  0
  4  6  1  0  0  0  0
  6  7  1  0  0  0  0
  6 15  1  0  0  0  0
  6 37  1  0  0  0  0
  7  8  1  0  0  0  0
  7 38  1  0  0  0  0
  7 39  1  0  0  0  0
  8  9  1  0  0  0  0
  8 40  1  0  0  0  0
  8 41  1  0  0  0  0
  9 10  1  0  0  0  0
  9 14  2  0  0  0  0
 10 11  2  0  0  0  0
 10 42  1  0  0  0  0
 11 12  1  0  0  0  0
 11 43  1  0  0  0  0
 12 13  2  0  0  0  0
 12 44  1  0  0  0  0
 13 14  1  0  0  0  0
 13 45  1  0  0  0  0
 14 46  1  0  0  0  0
 15 16  1  0  0  0  0
 15 47  1  0  0  0  0
 16 17  1  0  0  0  0
 16 18  1  0  0  0  0
 16 48  1  0  0  0  0
 17 49  1  0  0  0  0
 17 50  1  0  0  0  0
 17 51  1  0  0  0  0
 18 19  2  0  0  0  0
 18 20  1  0  0  0  0
 20 21  1  0  0  0  0
 20 28  1  0  0  0  0
 21 22  1  0  0  0  0
 21 26  1  0  0  0  0
 21 52  1  0  0  0  0
 22 23  1  0  0  0  0
 22 53  1  0  0  0  0
 22 54  1  0  0  0  0
 23 24  1  0  0  0  0
 23 55  1  0  0  0  0
 23 56  1  0  0  0  0
 24 25  1  0  0  0  0
 24 57  1  0  0  0  0
 24 58  1  0  0  0  0
 25 26  1  0  0  0  0
 25 59  1  0  0  0  0
 25 60  1  0  0  0  0
 26 27  1  0  0  0  0
 26 61  1  0  0  0  0
 27 28  1  0  0  0  0
 27 62  1  0  0  0  0
 27 63  1  0  0  0  0
 28 29  1  0  0  0  0
 28 64  1  0  0  0  0
 29 30  2  0  0  0  0
 29 31  1  0  0  0  0
 31 65  1  0  0  0  0
M  END
>  <Index>
30

>  <Drug_Name>
Trandolapril

>  <Cholestasis>
0

$$$$

  MOE2013           3D
CORINA 3.60 0026  08.12.2014
111119  0  0  1  0  0  0  0  0999 V2000
    6.3000    4.6210    1.0630 C   0  0  0  0  0  0  0  0  0  0  0  0
    5.4380    5.6360    0.3300 C   0  0  0  0  0  0  0  0  0  0  0  0
    5.0650    5.1950   -1.0650 C   0  0  0  0  0  0  0  0  0  0  0  0
    3.8280    4.7490   -1.3560 C   0  0  0  0  0  0  0  0  0  0  0  0
    3.3900    4.4190   -2.7670 C   0  0  3  0  0  0  0  0  0  0  0  0
    4.3930    5.0200   -3.7780 C   0  0  0  0  0  0  0  0  0  0  0  0
    5.7860    4.7400   -3.4390 N   0  0  3  0  0  0  0  0  0  0  0  0
    6.1270    5.3380   -2.1390 C   0  0  0  0  0  0  0  0  0  0  0  0
    6.1820    3.3410   -3.6420 C   0  0  0  0  0  0  0  0  0  0  0  0
    6.0950    2.4550   -2.4300 C   0  0  0  0  0  0  0  0  0  0  0  0
    4.9850    1.8070   -1.8720 C   0  0  0  0  0  0  0  0  0  0  0  0
    5.4770    1.0660   -0.8150 N   0  0  0  0  0  0  0  0  0  0  0  0
    6.8200    1.2430   -0.6300 C   0  0  0  0  0  0  0  0  0  0  0  0
    7.6740    0.6990    0.3350 C   0  0  0  0  0  0  0  0  0  0  0  0
    9.0240    1.0490    0.2730 C   0  0  0  0  0  0  0  0  0  0  0  0
    9.4930    1.9050   -0.7190 C   0  0  0  0  0  0  0  0  0  0  0  0
    8.6200    2.4310   -1.6800 C   0  0  0  0  0  0  0  0  0  0  0  0
    7.2480    2.0980   -1.6340 C   0  0  0  0  0  0  0  0  0  0  0  0
    3.4830    1.7200   -2.2610 C   0  0  1  0  0  0  0  0  0  0  0  0
    3.0500    2.9430   -3.1420 C   0  0  0  0  0  0  0  0  0  0  0  0
    3.2760    0.5120   -3.2410 C   0  0  0  0  0  0  0  0  0  0  0  0
    2.1740    0.1110   -3.6100 O   0  0  0  0  0  0  0  0  0  0  0  0
    4.4500   -0.0110   -3.7050 O   0  0  0  0  0  0  0  0  0  0  0  0
    4.3110   -1.0960   -4.6230 C   0  0  0  0  0  0  0  0  0  0  0  0
    2.5370    1.4950   -1.0260 C   0  0  0  0  0  0  0  0  0  0  0  0
    1.6090    2.4700   -0.6120 C   0  0  0  0  0  0  0  0  0  0  0  0
    0.8900    2.3000    0.5640 C   0  0  0  0  0  0  0  0  0  0  0  0
    1.0130    1.1360    1.3300 C   0  0  0  0  0  0  0  0  0  0  0  0
    1.8080    0.1030    0.8920 C   0  0  0  0  0  0  0  0  0  0  0  0
    2.5490    0.2760   -0.2880 C   0  0  0  0  0  0  0  0  0  0  0  0
    3.4070   -0.7200   -0.6990 O   0  0  0  0  0  0  0  0  0  0  0  0
    2.7750   -1.9970   -0.7990 C   0  0  0  0  0  0  0  0  0  0  0  0
    0.3010    1.2340    2.5080 N   0  0  3  0  0  0  0  0  0  0  0  0
    0.0280    0.1900    3.4570 C   0  0  0  0  0  0  0  0  0  0  0  0
   -0.1020    2.6430    2.6590 C   0  0  1  0  0  0  0  0  0  0  0  0
    0.8930    3.4310    3.5800 C   0  0  2  0  0  0  0  0  0  0  0  0
    0.1370    3.6960    4.7960 O   0  0  0  0  0  0  0  0  0  0  0  0
    1.4090    4.7890    3.0190 C   0  0  2  0  0  0  0  0  0  0  0  0
    1.8620    5.5750    4.1680 O   0  0  0  0  0  0  0  0  0  0  0  0
    3.1980    5.6930    4.4080 C   0  0  0  0  0  0  0  0  0  0  0  0
    4.0900    5.2220    3.7210 O   0  0  0  0  0  0  0  0  0  0  0  0
    3.4210    6.4790    5.6630 C   0  0  0  0  0  0  0  0  0  0  0  0
    0.3410    5.5900    2.2200 C   0  0  2  0  0  0  0  0  0  0  0  0
    0.9420    6.9030    1.5940 C   0  0  0  0  0  0  0  0  0  0  0  0
    1.3110    8.0580    2.5190 C   0  0  0  0  0  0  0  0  0  0  0  0
   -0.8170    5.9960    3.1070 C   0  0  0  0  0  0  0  0  0  0  0  0
   -2.0880    5.9310    2.7040 C   0  0  0  0  0  0  0  0  0  0  0  0
   -2.5110    5.4300    1.3660 C   0  0  0  0  0  0  0  0  0  0  0  0
   -1.4370    5.1050    0.4120 N   0  0  3  0  0  0  0  0  0  0  0  0
   -1.8360    3.9460   -0.4010 C   0  0  0  0  0  0  0  0  0  0  0  0
   -1.5130    2.7550    0.4890 C   0  0  0  0  0  0  0  0  0  0  0  0
   -0.1920    3.1650    1.1950 C   0  0  2  0  0  0  0  0  0  0  0  0
   -0.1330    4.7000    1.0140 C   0  0  2  0  0  0  0  0  0  0  0  0
    2.1290    2.6220    4.0380 C   0  0  0  0  0  0  0  0  0  0  0  0
    2.3060    2.2470    5.1940 O   0  0  0  0  0  0  0  0  0  0  0  0
    3.0290    2.4490    3.0290 O   0  0  0  0  0  0  0  0  0  0  0  0
    4.2220    1.7570    3.4000 C   0  0  0  0  0  0  0  0  0  0  0  0
    5.7860    3.6590    1.1510 H   0  0  0  0  0  0  0  0  0  0  0  0
    7.2540    4.4590    0.5520 H   0  0  0  0  0  0  0  0  0  0  0  0
    6.5220    4.9760    2.0740 H   0  0  0  0  0  0  0  0  0  0  0  0
    4.5330    5.8190    0.9230 H   0  0  0  0  0  0  0  0  0  0  0  0
    5.9620    6.5970    0.2780 H   0  0  0  0  0  0  0  0  0  0  0  0
    3.0950    4.6970   -0.5600 H   0  0  0  0  0  0  0  0  0  0  0  0
    2.4580    4.9830   -2.9230 H   0  0  0  0  0  0  0  0  0  0  0  0
    4.1720    4.6990   -4.8040 H   0  0  0  0  0  0  0  0  0  0  0  0
    4.2580    6.1110   -3.8040 H   0  0  0  0  0  0  0  0  0  0  0  0
    6.2760    6.4140   -2.3030 H   0  0  0  0  0  0  0  0  0  0  0  0
    7.0980    4.9740   -1.7890 H   0  0  0  0  0  0  0  0  0  0  0  0
    5.6390    2.8860   -4.4790 H   0  0  0  0  0  0  0  0  0  0  0  0
    7.2220    3.3580   -3.9890 H   0  0  0  0  0  0  0  0  0  0  0  0
    4.9200    0.4470   -0.2430 H   0  0  0  0  0  0  0  0  0  0  0  0
    7.3070    0.0270    1.1040 H   0  0  0  0  0  0  0  0  0  0  0  0
    9.7170    0.6430    1.0060 H   0  0  0  0  0  0  0  0  0  0  0  0
   10.5470    2.1670   -0.7530 H   0  0  0  0  0  0  0  0  0  0  0  0
    9.0060    3.0960   -2.4470 H   0  0  0  0  0  0  0  0  0  0  0  0
    1.9580    2.8930   -3.2830 H   0  0  0  0  0  0  0  0  0  0  0  0
    3.4090    2.7670   -4.1660 H   0  0  0  0  0  0  0  0  0  0  0  0
    5.3120   -1.4420   -4.8940 H   0  0  0  0  0  0  0  0  0  0  0  0
    3.7710   -1.9260   -4.1570 H   0  0  0  0  0  0  0  0  0  0  0  0
    3.8000   -0.7620   -5.5320 H   0  0  0  0  0  0  0  0  0  0  0  0
    1.4230    3.3640   -1.1930 H   0  0  0  0  0  0  0  0  0  0  0  0
    1.9040   -0.7970    1.4880 H   0  0  0  0  0  0  0  0  0  0  0  0
    3.3840   -2.6170   -1.4640 H   0  0  0  0  0  0  0  0  0  0  0  0
    2.7420   -2.4880    0.1780 H   0  0  0  0  0  0  0  0  0  0  0  0
    1.7700   -1.9250   -1.2330 H   0  0  0  0  0  0  0  0  0  0  0  0
    0.9570   -0.2120    3.8740 H   0  0  0  0  0  0  0  0  0  0  0  0
   -0.5800    0.5630    4.2880 H   0  0  0  0  0  0  0  0  0  0  0  0
   -0.5230   -0.6280    2.9810 H   0  0  0  0  0  0  0  0  0  0  0  0
   -1.1030    2.6790    3.1090 H   0  0  0  0  0  0  0  0  0  0  0  0
    0.7340    4.1790    5.3980 H   0  0  0  0  0  0  0  0  0  0  0  0
    2.2500    4.6230    2.3340 H   0  0  0  0  0  0  0  0  0  0  0  0
    2.9490    7.4610    5.5770 H   0  0  0  0  0  0  0  0  0  0  0  0
    3.0160    5.9320    6.5180 H   0  0  0  0  0  0  0  0  0  0  0  0
    4.4950    6.6230    5.8140 H   0  0  0  0  0  0  0  0  0  0  0  0
    1.8370    6.6430    1.0140 H   0  0  0  0  0  0  0  0  0  0  0  0
    0.2240    7.3070    0.8660 H   0  0  0  0  0  0  0  0  0  0  0  0
    2.1780    7.8270    3.1380 H   0  0  0  0  0  0  0  0  0  0  0  0
    1.5830    8.9320    1.9170 H   0  0  0  0  0  0  0  0  0  0  0  0
    0.4820    8.3570    3.1650 H   0  0  0  0  0  0  0  0  0  0  0  0
   -0.6050    6.3850    4.1010 H   0  0  0  0  0  0  0  0  0  0  0  0
   -2.8760    6.2490    3.3820 H   0  0  0  0  0  0  0  0  0  0  0  0
   -3.1750    4.5780    1.5560 H   0  0  0  0  0  0  0  0  0  0  0  0
   -3.1390    6.1980    0.8970 H   0  0  0  0  0  0  0  0  0  0  0  0
   -2.8860    3.9720   -0.7110 H   0  0  0  0  0  0  0  0  0  0  0  0
   -1.2320    3.9180   -1.3160 H   0  0  0  0  0  0  0  0  0  0  0  0
   -2.3160    2.5970    1.2200 H   0  0  0  0  0  0  0  0  0  0  0  0
   -1.4490    1.8390   -0.1100 H   0  0  0  0  0  0  0  0  0  0  0  0
    0.5970    4.8850    0.2150 H   0  0  0  0  0  0  0  0  0  0  0  0
    4.7830    2.3340    4.1410 H   0  0  0  0  0  0  0  0  0  0  0  0
    3.9830    0.7600    3.7820 H   0  0  0  0  0  0  0  0  0  0  0  0
    4.8400    1.6450    2.5050 H   0  0  0  0  0  0  0  0  0  0  0  0
  1  2  1  0  0  0  0
  1 58  1  0  0  0  0
  1 59  1  0  0  0  0
  1 60  1  0  0  0  0
  2  3  1  0  0  0  0
  2 61  1  0  0  0  0
  2 62  1  0  0  0  0
  3  4  2  0  0  0  0
  3  8  1  0  0  0  0
  4  5  1  0  0  0  0
  4 63  1  0  0  0  0
  5  6  1  0  0  0  0
  5 20  1  0  0  0  0
  5 64  1  0  0  0  0
  6  7  1  0  0  0  0
  6 65  1  0  0  0  0
  6 66  1  0  0  0  0
  7  8  1  0  0  0  0
  7  9  1  0  0  0  0
  8 67  1  0  0  0  0
  8 68  1  0  0  0  0
  9 10  1  0  0  0  0
  9 69  1  0  0  0  0
  9 70  1  0  0  0  0
 10 11  2  0  0  0  0
 10 18  1  0  0  0  0
 11 12  1  0  0  0  0
 11 19  1  0  0  0  0
 12 13  1  0  0  0  0
 12 71  1  0  0  0  0
 13 14  1  0  0  0  0
 13 18  2  0  0  0  0
 14 15  2  0  0  0  0
 14 72  1  0  0  0  0
 15 16  1  0  0  0  0
 15 73  1  0  0  0  0
 16 17  2  0  0  0  0
 16 74  1  0  0  0  0
 17 18  1  0  0  0  0
 17 75  1  0  0  0  0
 19 20  1  0  0  0  0
 19 21  1  0  0  0  0
 19 25  1  0  0  0  0
 20 76  1  0  0  0  0
 20 77  1  0  0  0  0
 21 22  2  0  0  0  0
 21 23  1  0  0  0  0
 23 24  1  0  0  0  0
 24 78  1  0  0  0  0
 24 79  1  0  0  0  0
 24 80  1  0  0  0  0
 25 26  1  0  0  0  0
 25 30  2  0  0  0  0
 26 27  2  0  0  0  0
 26 81  1  0  0  0  0
 27 28  1  0  0  0  0
 27 52  1  0  0  0  0
 28 29  2  0  0  0  0
 28 33  1  0  0  0  0
 29 30  1  0  0  0  0
 29 82  1  0  0  0  0
 30 31  1  0  0  0  0
 31 32  1  0  0  0  0
 32 83  1  0  0  0  0
 32 84  1  0  0  0  0
 32 85  1  0  0  0  0
 33 34  1  0  0  0  0
 33 35  1  0  0  0  0
 34 86  1  0  0  0  0
 34 87  1  0  0  0  0
 34 88  1  0  0  0  0
 35 36  1  0  0  0  0
 35 52  1  0  0  0  0
 35 89  1  0  0  0  0
 36 37  1  0  0  0  0
 36 38  1  0  0  0  0
 36 54  1  0  0  0  0
 37 90  1  0  0  0  0
 38 39  1  0  0  0  0
 38 43  1  0  0  0  0
 38 91  1  0  0  0  0
 39 40  1  0  0  0  0
 40 41  2  0  0  0  0
 40 42  1  0  0  0  0
 42 92  1  0  0  0  0
 42 93  1  0  0  0  0
 42 94  1  0  0  0  0
 43 44  1  0  0  0  0
 43 46  1  0  0  0  0
 43 53  1  0  0  0  0
 44 45  1  0  0  0  0
 44 95  1  0  0  0  0
 44 96  1  0  0  0  0
 45 97  1  0  0  0  0
 45 98  1  0  0  0  0
 45 99  1  0  0  0  0
 46 47  2  0  0  0  0
 46100  1  0  0  0  0
 47 48  1  0  0  0  0
 47101  1  0  0  0  0
 48 49  1  0  0  0  0
 48102  1  0  0  0  0
 48103  1  0  0  0  0
 49 50  1  0  0  0  0
 49 53  1  0  0  0  0
 50 51  1  0  0  0  0
 50104  1  0  0  0  0
 50105  1  0  0  0  0
 51 52  1  0  0  0  0
 51106  1  0  0  0  0
 51107  1  0  0  0  0
 52 53  1  0  0  0  0
 53108  1  0  0  0  0
 54 55  2  0  0  0  0
 54 56  1  0  0  0  0
 56 57  1  0  0  0  0
 57109  1  0  0  0  0
 57110  1  0  0  0  0
 57111  1  0  0  0  0
M  END
>  <Index>
31

>  <Drug_Name>
Vinorelbine

>  <Cholestasis>
0

$$$$

  MOE2013           3D
CORINA 3.60 0026  08.12.2014
 57 60  0  0  1  0  0  0  0  0999 V2000
    0.1390    1.8540   -0.1580 C   0  0  0  0  0  0  0  0  0  0  0  0
    0.0060    0.3480   -0.3010 C   0  0  0  0  0  0  0  0  0  0  0  0
    0.8400   -0.1900   -1.4390 C   0  0  0  0  0  0  0  0  0  0  0  0
    1.5420    0.4810   -2.1810 O   0  0  0  0  0  0  0  0  0  0  0  0
    0.6830   -1.5430   -1.5060 O   0  0  0  0  0  0  0  0  0  0  0  0
    1.4170   -2.2060   -2.5380 C   0  0  1  0  0  0  0  0  0  0  0  0
    2.9150   -2.3530   -2.1930 C   0  0  0  0  0  0  0  0  0  0  0  0
    3.3500   -3.7320   -2.7220 C   0  0  0  0  0  0  0  0  0  0  0  0
    2.1430   -4.2220   -3.5160 C   0  0  1  0  0  0  0  0  0  0  0  0
    2.0080   -5.7170   -3.8210 C   0  0  2  0  0  0  0  0  0  0  0  0
    3.2300   -6.2460   -4.5820 C   0  0  0  0  0  0  0  0  0  0  0  0
    3.0770   -7.7260   -4.9080 C   0  0  0  0  0  0  0  0  0  0  0  0
    1.8010   -8.0150   -5.6630 C   0  0  0  0  0  0  0  0  0  0  0  0
    1.8500   -8.7510   -6.7870 C   0  0  0  0  0  0  0  0  0  0  0  0
    0.6200   -9.1670   -7.5000 C   0  0  0  0  0  0  0  0  0  0  0  0
    0.7120   -9.8100   -8.5430 O   0  0  0  0  0  0  0  0  0  0  0  0
   -0.7070   -8.8550   -6.8620 C   0  0  0  0  0  0  0  0  0  0  0  0
   -0.6420   -7.5290   -6.1180 C   0  0  0  0  0  0  0  0  0  0  0  0
    0.5030   -7.4560   -5.0640 C   0  0  1  0  0  0  0  0  0  0  0  0
    0.1200   -8.3300   -3.8480 C   0  0  0  0  0  0  0  0  0  0  0  0
    0.7130   -5.9450   -4.6630 C   0  0  1  0  0  0  0  0  0  0  0  0
   -0.5320   -5.2910   -4.0030 C   0  0  0  0  0  0  0  0  0  0  0  0
   -0.3120   -3.8240   -3.5900 C   0  0  0  0  0  0  0  0  0  0  0  0
    0.9440   -3.6660   -2.7240 C   0  0  2  0  0  0  0  0  0  0  0  0
    0.7110   -4.3390   -1.3470 C   0  0  0  0  0  0  0  0  0  0  0  0
    1.1780    2.1410    0.0340 H   0  0  0  0  0  0  0  0  0  0  0  0
   -0.1860    2.3650   -1.0700 H   0  0  0  0  0  0  0  0  0  0  0  0
   -0.4740    2.2140    0.6740 H   0  0  0  0  0  0  0  0  0  0  0  0
    0.3340   -0.1340    0.6270 H   0  0  0  0  0  0  0  0  0  0  0  0
   -1.0420    0.0920   -0.4870 H   0  0  0  0  0  0  0  0  0  0  0  0
    1.3020   -1.6590   -3.4850 H   0  0  0  0  0  0  0  0  0  0  0  0
    3.4920   -1.5560   -2.6750 H   0  0  0  0  0  0  0  0  0  0  0  0
    3.0990   -2.2740   -1.1160 H   0  0  0  0  0  0  0  0  0  0  0  0
    4.2470   -3.6530   -3.3450 H   0  0  0  0  0  0  0  0  0  0  0  0
    3.5830   -4.4040   -1.8890 H   0  0  0  0  0  0  0  0  0  0  0  0
    2.1880   -3.7030   -4.4890 H   0  0  0  0  0  0  0  0  0  0  0  0
    1.9390   -6.2710   -2.8780 H   0  0  0  0  0  0  0  0  0  0  0  0
    3.3740   -5.6760   -5.5090 H   0  0  0  0  0  0  0  0  0  0  0  0
    4.1370   -6.1100   -3.9810 H   0  0  0  0  0  0  0  0  0  0  0  0
    3.9570   -8.0530   -5.4750 H   0  0  0  0  0  0  0  0  0  0  0  0
    3.0780   -8.3080   -3.9780 H   0  0  0  0  0  0  0  0  0  0  0  0
    2.7790   -9.1270   -7.2010 H   0  0  0  0  0  0  0  0  0  0  0  0
   -1.4640   -8.7860   -7.6510 H   0  0  0  0  0  0  0  0  0  0  0  0
   -0.9810   -9.6810   -6.1980 H   0  0  0  0  0  0  0  0  0  0  0  0
   -0.5050   -6.7310   -6.8610 H   0  0  0  0  0  0  0  0  0  0  0  0
   -1.6150   -7.3490   -5.6450 H   0  0  0  0  0  0  0  0  0  0  0  0
    0.8200   -8.2120   -3.0150 H   0  0  0  0  0  0  0  0  0  0  0  0
   -0.8800   -8.0850   -3.4730 H   0  0  0  0  0  0  0  0  0  0  0  0
    0.1110   -9.3960   -4.1050 H   0  0  0  0  0  0  0  0  0  0  0  0
    0.8680   -5.3940   -5.6050 H   0  0  0  0  0  0  0  0  0  0  0  0
   -1.3790   -5.3140   -4.6970 H   0  0  0  0  0  0  0  0  0  0  0  0
   -0.8410   -5.8640   -3.1230 H   0  0  0  0  0  0  0  0  0  0  0  0
   -0.2210   -3.2170   -4.5010 H   0  0  0  0  0  0  0  0  0  0  0  0
   -1.1970   -3.4530   -3.0600 H   0  0  0  0  0  0  0  0  0  0  0  0
   -0.1680   -3.9120   -0.8530 H   0  0  0  0  0  0  0  0  0  0  0  0
    0.5370   -5.4160   -1.4270 H   0  0  0  0  0  0  0  0  0  0  0  0
    1.5590   -4.2050   -0.6680 H   0  0  0  0  0  0  0  0  0  0  0  0
  1  2  1  0  0  0  0
  1 26  1  0  0  0  0
  1 27  1  0  0  0  0
  1 28  1  0  0  0  0
  2  3  1  0  0  0  0
  2 29  1  0  0  0  0
  2 30  1  0  0  0  0
  3  4  2  0  0  0  0
  3  5  1  0  0  0  0
  5  6  1  0  0  0  0
  6  7  1  0  0  0  0
  6 24  1  0  0  0  0
  6 31  1  0  0  0  0
  7  8  1  0  0  0  0
  7 32  1  0  0  0  0
  7 33  1  0  0  0  0
  8  9  1  0  0  0  0
  8 34  1  0  0  0  0
  8 35  1  0  0  0  0
  9 10  1  0  0  0  0
  9 24  1  0  0  0  0
  9 36  1  0  0  0  0
 10 11  1  0  0  0  0
 10 21  1  0  0  0  0
 10 37  1  0  0  0  0
 11 12  1  0  0  0  0
 11 38  1  0  0  0  0
 11 39  1  0  0  0  0
 12 13  1  0  0  0  0
 12 40  1  0  0  0  0
 12 41  1  0  0  0  0
 13 14  2  0  0  0  0
 13 19  1  0  0  0  0
 14 15  1  0  0  0  0
 14 42  1  0  0  0  0
 15 16  2  0  0  0  0
 15 17  1  0  0  0  0
 17 18  1  0  0  0  0
 17 43  1  0  0  0  0
 17 44  1  0  0  0  0
 18 19  1  0  0  0  0
 18 45  1  0  0  0  0
 18 46  1  0  0  0  0
 19 20  1  0  0  0  0
 19 21  1  0  0  0  0
 20 47  1  0  0  0  0
 20 48  1  0  0  0  0
 20 49  1  0  0  0  0
 21 22  1  0  0  0  0
 21 50  1  0  0  0  0
 22 23  1  0  0  0  0
 22 51  1  0  0  0  0
 22 52  1  0  0  0  0
 23 24  1  0  0  0  0
 23 53  1  0  0  0  0
 23 54  1  0  0  0  0
 24 25  1  0  0  0  0
 25 55  1  0  0  0  0
 25 56  1  0  0  0  0
 25 57  1  0  0  0  0
M  END
>  <Index>
32

>  <Drug_Name>
Testosterone propionate

>  <Cholestasis>
0

$$$$

  MOE2013           3D
CORINA 3.60 0026  08.12.2014
 91 95  0  0  1  0  0  0  0  0999 V2000
   -1.1070    1.5080   -0.1020 C   0  0  0  0  0  0  0  0  0  0  0  0
   -0.8120   -0.0050   -0.0330 C   0  0  0  0  0  0  0  0  0  0  0  0
   -0.2440   -0.2640    1.3910 C   0  0  0  0  0  0  0  0  0  0  0  0
   -2.1180   -0.8500   -0.1580 C   0  0  2  0  0  0  0  0  0  0  0  0
   -2.6740   -0.8830   -1.5800 C   0  0  0  0  0  0  0  0  0  0  0  0
   -1.6410   -1.3620   -2.5990 C   0  0  0  0  0  0  0  0  0  0  0  0
   -0.3110   -0.5410   -2.6070 C   0  0  1  0  0  0  0  0  0  0  0  0
   -0.6110    0.8610   -3.1900 C   0  0  0  0  0  0  0  0  0  0  0  0
    0.2140   -0.5050   -1.1190 C   0  0  1  0  0  0  0  0  0  0  0  0
    1.6080    0.1440   -1.0330 C   0  0  0  0  0  0  0  0  0  0  0  0
    2.6330   -0.6600   -1.8370 C   0  0  0  0  0  0  0  0  0  0  0  0
    2.2730   -0.8450   -3.3360 C   0  0  2  0  0  0  0  0  0  0  0  0
    2.4850    0.5490   -4.0140 C   0  0  0  0  0  0  0  0  0  0  0  0
    0.7750   -1.3140   -3.4770 C   0  0  2  0  0  0  0  0  0  0  0  0
    0.4380   -1.4740   -4.9680 C   0  0  0  0  0  0  0  0  0  0  0  0
   -0.6840   -1.3080   -5.4420 O   0  0  0  0  0  0  0  0  0  0  0  0
    1.5110   -1.9140   -5.8970 C   0  0  0  0  0  0  0  0  0  0  0  0
    2.7790   -2.1500   -5.5090 C   0  0  0  0  0  0  0  0  0  0  0  0
    3.7730   -2.6440   -6.5660 C   0  0  2  0  0  0  0  0  0  0  0  0
    3.7460   -4.1900   -6.6460 C   0  0  0  0  0  0  0  0  0  0  0  0
    4.7270   -4.7850   -7.6770 C   0  0  2  0  0  0  0  0  0  0  0  0
    4.7160   -6.3190   -7.5560 C   0  0  0  0  0  0  0  0  0  0  0  0
    6.1410   -4.2560   -7.3830 C   0  0  0  0  0  0  0  0  0  0  0  0
    6.1990   -2.7310   -7.3680 C   0  0  0  0  0  0  0  0  0  0  0  0
    5.1990   -2.0560   -6.3940 C   0  0  1  0  0  0  0  0  0  0  0  0
    5.1970   -0.5470   -6.7500 C   0  0  0  0  0  0  0  0  0  0  0  0
    5.6630   -2.2490   -4.9330 C   0  0  0  0  0  0  0  0  0  0  0  0
    4.7310   -1.5700   -3.9240 C   0  0  0  0  0  0  0  0  0  0  0  0
    3.2260   -1.9640   -4.0450 C   0  0  1  0  0  0  0  0  0  0  0  0
    3.0810   -3.3610   -3.3630 C   0  0  0  0  0  0  0  0  0  0  0  0
    4.2680   -4.4570   -9.0970 C   0  0  0  0  0  0  0  0  0  0  0  0
    3.1540   -4.0860   -9.4320 O   0  0  0  0  0  0  0  0  0  0  0  0
    5.2200   -4.6610  -10.0300 O   0  0  0  0  0  0  0  0  0  0  0  0
   -3.1290   -0.3080    0.7210 O   0  0  0  0  0  0  0  0  0  0  0  0
   -4.0590   -1.1770    1.2090 C   0  0  0  0  0  0  0  0  0  0  0  0
   -4.1100   -2.3750    0.9720 O   0  0  0  0  0  0  0  0  0  0  0  0
   -5.0200   -0.4250    2.0950 C   0  0  0  0  0  0  0  0  0  0  0  0
   -6.1030   -1.3430    2.6500 C   0  0  0  0  0  0  0  0  0  0  0  0
   -7.0610   -0.5870    3.5270 C   0  0  0  0  0  0  0  0  0  0  0  0
   -7.0240    0.5990    3.8060 O   0  0  0  0  0  0  0  0  0  0  0  0
   -8.0310   -1.3880    4.0110 O   0  0  0  0  0  0  0  0  0  0  0  0
   -0.1850    2.0960   -0.1290 H   0  0  0  0  0  0  0  0  0  0  0  0
   -1.7110    1.7830   -0.9680 H   0  0  0  0  0  0  0  0  0  0  0  0
   -1.6670    1.8420    0.7800 H   0  0  0  0  0  0  0  0  0  0  0  0
   -1.0000   -0.0850    2.1640 H   0  0  0  0  0  0  0  0  0  0  0  0
    0.0960   -1.3000    1.5000 H   0  0  0  0  0  0  0  0  0  0  0  0
    0.5980    0.3950    1.6230 H   0  0  0  0  0  0  0  0  0  0  0  0
   -1.8840   -1.8790    0.1490 H   0  0  0  0  0  0  0  0  0  0  0  0
   -3.5390   -1.5570   -1.6160 H   0  0  0  0  0  0  0  0  0  0  0  0
   -3.0810    0.0960   -1.8530 H   0  0  0  0  0  0  0  0  0  0  0  0
   -1.4200   -2.4160   -2.3870 H   0  0  0  0  0  0  0  0  0  0  0  0
   -2.1210   -1.3420   -3.5820 H   0  0  0  0  0  0  0  0  0  0  0  0
   -1.6580    1.1510   -3.0720 H   0  0  0  0  0  0  0  0  0  0  0  0
   -0.0220    1.6520   -2.7210 H   0  0  0  0  0  0  0  0  0  0  0  0
   -0.4210    0.9150   -4.2660 H   0  0  0  0  0  0  0  0  0  0  0  0
    0.3810   -1.5630   -0.8520 H   0  0  0  0  0  0  0  0  0  0  0  0
    1.5940    1.1870   -1.3570 H   0  0  0  0  0  0  0  0  0  0  0  0
    1.9650    0.1580    0.0020 H   0  0  0  0  0  0  0  0  0  0  0  0
    3.6110   -0.1750   -1.7380 H   0  0  0  0  0  0  0  0  0  0  0  0
    2.7290   -1.6260   -1.3350 H   0  0  0  0  0  0  0  0  0  0  0  0
    3.5020    0.9250   -3.8750 H   0  0  0  0  0  0  0  0  0  0  0  0
    2.2870    0.5400   -5.0880 H   0  0  0  0  0  0  0  0  0  0  0  0
    1.8540    1.3250   -3.5860 H   0  0  0  0  0  0  0  0  0  0  0  0
    0.7290   -2.3410   -3.0890 H   0  0  0  0  0  0  0  0  0  0  0  0
    1.1910   -2.0520   -6.9250 H   0  0  0  0  0  0  0  0  0  0  0  0
    3.4150   -2.2820   -7.5410 H   0  0  0  0  0  0  0  0  0  0  0  0
    3.9820   -4.6220   -5.6700 H   0  0  0  0  0  0  0  0  0  0  0  0
    2.7220   -4.5200   -6.8750 H   0  0  0  0  0  0  0  0  0  0  0  0
    3.7200   -6.7250   -7.7700 H   0  0  0  0  0  0  0  0  0  0  0  0
    5.4140   -6.7800   -8.2650 H   0  0  0  0  0  0  0  0  0  0  0  0
    5.0020   -6.6430   -6.5490 H   0  0  0  0  0  0  0  0  0  0  0  0
    6.4890   -4.6400   -6.4150 H   0  0  0  0  0  0  0  0  0  0  0  0
    6.8600   -4.6270   -8.1240 H   0  0  0  0  0  0  0  0  0  0  0  0
    7.2230   -2.4180   -7.1250 H   0  0  0  0  0  0  0  0  0  0  0  0
    6.0130   -2.3730   -8.3890 H   0  0  0  0  0  0  0  0  0  0  0  0
    4.4710    0.0260   -6.1690 H   0  0  0  0  0  0  0  0  0  0  0  0
    6.1850   -0.1040   -6.5790 H   0  0  0  0  0  0  0  0  0  0  0  0
    4.9450   -0.3930   -7.8060 H   0  0  0  0  0  0  0  0  0  0  0  0
    5.7470   -3.3130   -4.6880 H   0  0  0  0  0  0  0  0  0  0  0  0
    6.6710   -1.8350   -4.8050 H   0  0  0  0  0  0  0  0  0  0  0  0
    5.0920   -1.8020   -2.9130 H   0  0  0  0  0  0  0  0  0  0  0  0
    4.8800   -0.4940   -4.0290 H   0  0  0  0  0  0  0  0  0  0  0  0
    2.1280   -3.8480   -3.5930 H   0  0  0  0  0  0  0  0  0  0  0  0
    3.8640   -4.0540   -3.6810 H   0  0  0  0  0  0  0  0  0  0  0  0
    3.1770   -3.3150   -2.2770 H   0  0  0  0  0  0  0  0  0  0  0  0
    4.7870   -4.4390  -10.8800 H   0  0  0  0  0  0  0  0  0  0  0  0
   -4.4520    0.0240    2.9180 H   0  0  0  0  0  0  0  0  0  0  0  0
   -5.4780    0.3780    1.5060 H   0  0  0  0  0  0  0  0  0  0  0  0
   -6.6700   -1.7950    1.8280 H   0  0  0  0  0  0  0  0  0  0  0  0
   -5.6490   -2.1440    3.2440 H   0  0  0  0  0  0  0  0  0  0  0  0
   -8.5950   -0.8060    4.5630 H   0  0  0  0  0  0  0  0  0  0  0  0
  1  2  1  0  0  0  0
  1 42  1  0  0  0  0
  1 43  1  0  0  0  0
  1 44  1  0  0  0  0
  2  3  1  0  0  0  0
  2  4  1  0  0  0  0
  2  9  1  0  0  0  0
  3 45  1  0  0  0  0
  3 46  1  0  0  0  0
  3 47  1  0  0  0  0
  4  5  1  0  0  0  0
  4 34  1  0  0  0  0
  4 48  1  0  0  0  0
  5  6  1  0  0  0  0
  5 49  1  0  0  0  0
  5 50  1  0  0  0  0
  6  7  1  0  0  0  0
  6 51  1  0  0  0  0
  6 52  1  0  0  0  0
  7  8  1  0  0  0  0
  7  9  1  0  0  0  0
  7 14  1  0  0  0  0
  8 53  1  0  0  0  0
  8 54  1  0  0  0  0
  8 55  1  0  0  0  0
  9 10  1  0  0  0  0
  9 56  1  0  0  0  0
 10 11  1  0  0  0  0
 10 57  1  0  0  0  0
 10 58  1  0  0  0  0
 11 12  1  0  0  0  0
 11 59  1  0  0  0  0
 11 60  1  0  0  0  0
 12 13  1  0  0  0  0
 12 14  1  0  0  0  0
 12 29  1  0  0  0  0
 13 61  1  0  0  0  0
 13 62  1  0  0  0  0
 13 63  1  0  0  0  0
 14 15  1  0  0  0  0
 14 64  1  0  0  0  0
 15 16  2  0  0  0  0
 15 17  1  0  0  0  0
 17 18  2  0  0  0  0
 17 65  1  0  0  0  0
 18 19  1  0  0  0  0
 18 29  1  0  0  0  0
 19 20  1  0  0  0  0
 19 25  1  0  0  0  0
 19 66  1  0  0  0  0
 20 21  1  0  0  0  0
 20 67  1  0  0  0  0
 20 68  1  0  0  0  0
 21 22  1  0  0  0  0
 21 23  1  0  0  0  0
 21 31  1  0  0  0  0
 22 69  1  0  0  0  0
 22 70  1  0  0  0  0
 22 71  1  0  0  0  0
 23 24  1  0  0  0  0
 23 72  1  0  0  0  0
 23 73  1  0  0  0  0
 24 25  1  0  0  0  0
 24 74  1  0  0  0  0
 24 75  1  0  0  0  0
 25 26  1  0  0  0  0
 25 27  1  0  0  0  0
 26 76  1  0  0  0  0
 26 77  1  0  0  0  0
 26 78  1  0  0  0  0
 27 28  1  0  0  0  0
 27 79  1  0  0  0  0
 27 80  1  0  0  0  0
 28 29  1  0  0  0  0
 28 81  1  0  0  0  0
 28 82  1  0  0  0  0
 29 30  1  0  0  0  0
 30 83  1  0  0  0  0
 30 84  1  0  0  0  0
 30 85  1  0  0  0  0
 31 32  2  0  0  0  0
 31 33  1  0  0  0  0
 33 86  1  0  0  0  0
 34 35  1  0  0  0  0
 35 36  2  0  0  0  0
 35 37  1  0  0  0  0
 37 38  1  0  0  0  0
 37 87  1  0  0  0  0
 37 88  1  0  0  0  0
 38 39  1  0  0  0  0
 38 89  1  0  0  0  0
 38 90  1  0  0  0  0
 39 40  2  0  0  0  0
 39 41  1  0  0  0  0
 41 91  1  0  0  0  0
M  END
>  <Index>
33

>  <Drug_Name>
Carbenoxolone

>  <Cholestasis>
0

$$$$

  MOE2013           3D
CORINA 3.60 0026  08.12.2014
 69 72  0  0  1  0  0  0  0  0999 V2000
    0.0850    1.7310    0.0420 C   0  0  0  0  0  0  0  0  0  0  0  0
   -0.0360    0.2240   -0.1230 C   0  0  0  0  0  0  0  0  0  0  0  0
    0.8170   -0.2820   -1.2860 C   0  0  0  0  0  0  0  0  0  0  0  0
    0.6940   -1.7970   -1.4480 C   0  0  0  0  0  0  0  0  0  0  0  0
    1.5480   -2.3040   -2.6110 C   0  0  0  0  0  0  0  0  0  0  0  0
    1.4270   -3.8180   -2.7720 C   0  0  0  0  0  0  0  0  0  0  0  0
    2.2670   -4.3340   -3.9170 C   0  0  0  0  0  0  0  0  0  0  0  0
    2.9640   -3.6470   -4.6500 O   0  0  0  0  0  0  0  0  0  0  0  0
    2.1240   -5.6870   -3.9990 O   0  0  0  0  0  0  0  0  0  0  0  0
    2.8640   -6.3310   -5.0400 C   0  0  1  0  0  0  0  0  0  0  0  0
    4.3640   -6.4650   -4.6970 C   0  0  0  0  0  0  0  0  0  0  0  0
    4.8130   -7.8340   -5.2410 C   0  0  0  0  0  0  0  0  0  0  0  0
    3.6110   -8.3290   -6.0390 C   0  0  1  0  0  0  0  0  0  0  0  0
    3.4910   -9.8220   -6.3580 C   0  0  2  0  0  0  0  0  0  0  0  0
    4.7180  -10.3310   -7.1250 C   0  0  0  0  0  0  0  0  0  0  0  0
    4.5810  -11.8100   -7.4650 C   0  0  0  0  0  0  0  0  0  0  0  0
    3.3070  -12.1050   -8.2220 C   0  0  0  0  0  0  0  0  0  0  0  0
    3.3630  -12.8310   -9.3520 C   0  0  0  0  0  0  0  0  0  0  0  0
    2.1370  -13.2530  -10.0670 C   0  0  0  0  0  0  0  0  0  0  0  0
    2.2350  -13.8870  -11.1150 O   0  0  0  0  0  0  0  0  0  0  0  0
    0.8070  -12.9600   -9.4270 C   0  0  0  0  0  0  0  0  0  0  0  0
    0.8600  -11.6400   -8.6710 C   0  0  0  0  0  0  0  0  0  0  0  0
    2.0040  -11.5650   -7.6170 C   0  0  1  0  0  0  0  0  0  0  0  0
    1.6310  -12.4540   -6.4090 C   0  0  0  0  0  0  0  0  0  0  0  0
    2.1980  -10.0560   -7.2010 C   0  0  1  0  0  0  0  0  0  0  0  0
    0.9470   -9.4210   -6.5340 C   0  0  0  0  0  0  0  0  0  0  0  0
    1.1520   -7.9570   -6.1070 C   0  0  0  0  0  0  0  0  0  0  0  0
    2.4070   -7.7940   -5.2400 C   0  0  2  0  0  0  0  0  0  0  0  0
    2.1820   -8.4840   -3.8700 C   0  0  0  0  0  0  0  0  0  0  0  0
    1.1210    2.0220    0.2440 H   0  0  0  0  0  0  0  0  0  0  0  0
   -0.2500    2.2530   -0.8600 H   0  0  0  0  0  0  0  0  0  0  0  0
   -0.5320    2.0710    0.8800 H   0  0  0  0  0  0  0  0  0  0  0  0
    0.2750   -0.2650    0.8070 H   0  0  0  0  0  0  0  0  0  0  0  0
   -1.0870   -0.0360   -0.2910 H   0  0  0  0  0  0  0  0  0  0  0  0
    0.5040    0.2140   -2.2140 H   0  0  0  0  0  0  0  0  0  0  0  0
    1.8670   -0.0140   -1.1160 H   0  0  0  0  0  0  0  0  0  0  0  0
    1.0060   -2.2920   -0.5210 H   0  0  0  0  0  0  0  0  0  0  0  0
   -0.3560   -2.0650   -1.6200 H   0  0  0  0  0  0  0  0  0  0  0  0
    1.2390   -1.8080   -3.5400 H   0  0  0  0  0  0  0  0  0  0  0  0
    2.5980   -2.0340   -2.4440 H   0  0  0  0  0  0  0  0  0  0  0  0
    1.7580   -4.3150   -1.8540 H   0  0  0  0  0  0  0  0  0  0  0  0
    0.3820   -4.0870   -2.9670 H   0  0  0  0  0  0  0  0  0  0  0  0
    2.7420   -5.7750   -5.9800 H   0  0  0  0  0  0  0  0  0  0  0  0
    4.9320   -5.6570   -5.1710 H   0  0  0  0  0  0  0  0  0  0  0  0
    4.5490   -6.3950   -3.6190 H   0  0  0  0  0  0  0  0  0  0  0  0
    5.7080   -7.7390   -5.8640 H   0  0  0  0  0  0  0  0  0  0  0  0
    5.0540   -8.5120   -4.4150 H   0  0  0  0  0  0  0  0  0  0  0  0
    3.6500   -7.8000   -7.0060 H   0  0  0  0  0  0  0  0  0  0  0  0
    3.4290  -10.3860   -5.4210 H   0  0  0  0  0  0  0  0  0  0  0  0
    4.8550   -9.7510   -8.0470 H   0  0  0  0  0  0  0  0  0  0  0  0
    5.6240  -10.1910   -6.5240 H   0  0  0  0  0  0  0  0  0  0  0  0
    5.4640  -12.1220   -8.0360 H   0  0  0  0  0  0  0  0  0  0  0  0
    4.5890  -12.4000   -6.5400 H   0  0  0  0  0  0  0  0  0  0  0  0
    4.2960  -13.1940   -9.7690 H   0  0  0  0  0  0  0  0  0  0  0  0
    0.0500  -12.8910  -10.2160 H   0  0  0  0  0  0  0  0  0  0  0  0
    0.5410  -13.7940   -8.7700 H   0  0  0  0  0  0  0  0  0  0  0  0
    0.9890  -10.8340   -9.4070 H   0  0  0  0  0  0  0  0  0  0  0  0
   -0.1150  -11.4740   -8.1970 H   0  0  0  0  0  0  0  0  0  0  0  0
    2.3300  -12.3370   -5.5750 H   0  0  0  0  0  0  0  0  0  0  0  0
    0.6290  -12.2240   -6.0320 H   0  0  0  0  0  0  0  0  0  0  0  0
    1.6330  -13.5180   -6.6760 H   0  0  0  0  0  0  0  0  0  0  0  0
    2.3470   -9.4940   -8.1380 H   0  0  0  0  0  0  0  0  0  0  0  0
    0.1000   -9.4470   -7.2280 H   0  0  0  0  0  0  0  0  0  0  0  0
    0.6440  -10.0070   -5.6600 H   0  0  0  0  0  0  0  0  0  0  0  0
    1.2360   -7.3400   -7.0110 H   0  0  0  0  0  0  0  0  0  0  0  0
    0.2630   -7.6000   -5.5720 H   0  0  0  0  0  0  0  0  0  0  0  0
    1.2990   -8.0700   -3.3700 H   0  0  0  0  0  0  0  0  0  0  0  0
    2.0190   -9.5610   -3.9600 H   0  0  0  0  0  0  0  0  0  0  0  0
    3.0290   -8.3480   -3.1900 H   0  0  0  0  0  0  0  0  0  0  0  0
  1  2  1  0  0  0  0
  1 30  1  0  0  0  0
  1 31  1  0  0  0  0
  1 32  1  0  0  0  0
  2  3  1  0  0  0  0
  2 33  1  0  0  0  0
  2 34  1  0  0  0  0
  3  4  1  0  0  0  0
  3 35  1  0  0  0  0
  3 36  1  0  0  0  0
  4  5  1  0  0  0  0
  4 37  1  0  0  0  0
  4 38  1  0  0  0  0
  5  6  1  0  0  0  0
  5 39  1  0  0  0  0
  5 40  1  0  0  0  0
  6  7  1  0  0  0  0
  6 41  1  0  0  0  0
  6 42  1  0  0  0  0
  7  8  2  0  0  0  0
  7  9  1  0  0  0  0
  9 10  1  0  0  0  0
 10 11  1  0  0  0  0
 10 28  1  0  0  0  0
 10 43  1  0  0  0  0
 11 12  1  0  0  0  0
 11 44  1  0  0  0  0
 11 45  1  0  0  0  0
 12 13  1  0  0  0  0
 12 46  1  0  0  0  0
 12 47  1  0  0  0  0
 13 14  1  0  0  0  0
 13 28  1  0  0  0  0
 13 48  1  0  0  0  0
 14 15  1  0  0  0  0
 14 25  1  0  0  0  0
 14 49  1  0  0  0  0
 15 16  1  0  0  0  0
 15 50  1  0  0  0  0
 15 51  1  0  0  0  0
 16 17  1  0  0  0  0
 16 52  1  0  0  0  0
 16 53  1  0  0  0  0
 17 18  2  0  0  0  0
 17 23  1  0  0  0  0
 18 19  1  0  0  0  0
 18 54  1  0  0  0  0
 19 20  2  0  0  0  0
 19 21  1  0  0  0  0
 21 22  1  0  0  0  0
 21 55  1  0  0  0  0
 21 56  1  0  0  0  0
 22 23  1  0  0  0  0
 22 57  1  0  0  0  0
 22 58  1  0  0  0  0
 23 24  1  0  0  0  0
 23 25  1  0  0  0  0
 24 59  1  0  0  0  0
 24 60  1  0  0  0  0
 24 61  1  0  0  0  0
 25 26  1  0  0  0  0
 25 62  1  0  0  0  0
 26 27  1  0  0  0  0
 26 63  1  0  0  0  0
 26 64  1  0  0  0  0
 27 28  1  0  0  0  0
 27 65  1  0  0  0  0
 27 66  1  0  0  0  0
 28 29  1  0  0  0  0
 29 67  1  0  0  0  0
 29 68  1  0  0  0  0
 29 69  1  0  0  0  0
M  END
>  <Index>
34

>  <Drug_Name>
Testosterone enanthate 

>  <Cholestasis>
0

$$$$

  MOE2013           3D
CORINA 3.60 0026  08.12.2014
 53 57  0  0  1  0  0  0  0  0999 V2000
   -0.2030   -0.3790    0.2050 O   0  0  0  0  0  0  0  0  0  0  0  0
   -0.0220    0.8340    0.1800 C   0  0  0  0  0  0  0  0  0  0  0  0
    1.2160    1.4030    0.2200 O   0  0  0  0  0  0  0  0  0  0  0  0
    2.3310    0.4950    0.2890 C   0  0  1  0  0  0  0  0  0  0  0  0
    2.5830   -0.1900   -1.0760 C   0  0  0  0  0  0  0  0  0  0  0  0
    3.9500    0.0760   -1.5910 N   0  0  0  0  0  0  0  0  0  0  0  0
    4.9380   -0.3860   -0.5930 C   0  0  0  0  0  0  0  0  0  0  0  0
    4.7640    0.3240    0.7600 C   0  0  0  0  0  0  0  0  0  0  0  0
    3.5870    1.3060    0.6710 C   0  0  0  0  0  0  0  0  0  0  0  0
    3.9010    2.3030   -0.4590 C   0  0  0  0  0  0  0  0  0  0  0  0
    4.1010    1.5360   -1.7760 C   0  0  0  0  0  0  0  0  0  0  0  0
   -1.0350    1.7740    0.0900 N   0  0  0  0  0  0  0  0  0  0  0  0
   -0.8050    3.2160    0.0530 C   0  0  0  0  0  0  0  0  0  0  0  0
   -1.3460    3.7980   -1.2480 C   0  0  0  0  0  0  0  0  0  0  0  0
   -2.7640    3.3570   -1.5110 C   0  0  0  0  0  0  0  0  0  0  0  0
   -3.5620    4.0990   -2.3950 C   0  0  0  0  0  0  0  0  0  0  0  0
   -4.8610    3.6900   -2.6900 C   0  0  0  0  0  0  0  0  0  0  0  0
   -5.3730    2.5290   -2.1170 C   0  0  0  0  0  0  0  0  0  0  0  0
   -4.5840    1.7740   -1.2490 C   0  0  0  0  0  0  0  0  0  0  0  0
   -3.2740    2.1770   -0.9310 C   0  0  0  0  0  0  0  0  0  0  0  0
   -2.4320    1.3250    0.0210 C   0  0  2  0  0  0  0  0  0  0  0  0
   -3.0200    1.1920    1.4270 C   0  0  0  0  0  0  0  0  0  0  0  0
   -3.6140    2.2750    2.0970 C   0  0  0  0  0  0  0  0  0  0  0  0
   -4.1280    2.1240    3.3870 C   0  0  0  0  0  0  0  0  0  0  0  0
   -4.0470    0.8910    4.0310 C   0  0  0  0  0  0  0  0  0  0  0  0
   -3.4500   -0.1900    3.3880 C   0  0  0  0  0  0  0  0  0  0  0  0
   -2.9390   -0.0410    2.0970 C   0  0  0  0  0  0  0  0  0  0  0  0
    2.1430   -0.2540    1.0700 H   0  0  0  0  0  0  0  0  0  0  0  0
    2.4530   -1.2740   -0.9660 H   0  0  0  0  0  0  0  0  0  0  0  0
    1.8460    0.1240   -1.8250 H   0  0  0  0  0  0  0  0  0  0  0  0
    4.8470   -1.4710   -0.4590 H   0  0  0  0  0  0  0  0  0  0  0  0
    5.9530   -0.2210   -0.9730 H   0  0  0  0  0  0  0  0  0  0  0  0
    4.5830   -0.4130    1.5510 H   0  0  0  0  0  0  0  0  0  0  0  0
    5.6840    0.8620    1.0210 H   0  0  0  0  0  0  0  0  0  0  0  0
    3.4390    1.8430    1.6140 H   0  0  0  0  0  0  0  0  0  0  0  0
    3.0890    3.0310   -0.5680 H   0  0  0  0  0  0  0  0  0  0  0  0
    4.8080    2.8680   -0.2160 H   0  0  0  0  0  0  0  0  0  0  0  0
    5.0930    1.7560   -2.1890 H   0  0  0  0  0  0  0  0  0  0  0  0
    3.3850    1.8910   -2.5280 H   0  0  0  0  0  0  0  0  0  0  0  0
   -1.3120    3.6590    0.9180 H   0  0  0  0  0  0  0  0  0  0  0  0
    0.2560    3.4640    0.1490 H   0  0  0  0  0  0  0  0  0  0  0  0
   -1.2900    4.8920   -1.1990 H   0  0  0  0  0  0  0  0  0  0  0  0
   -0.7250    3.4640   -2.0890 H   0  0  0  0  0  0  0  0  0  0  0  0
   -3.1680    4.9990   -2.8630 H   0  0  0  0  0  0  0  0  0  0  0  0
   -5.4730    4.2740   -3.3730 H   0  0  0  0  0  0  0  0  0  0  0  0
   -6.3850    2.2080   -2.3510 H   0  0  0  0  0  0  0  0  0  0  0  0
   -4.9970    0.8640   -0.8160 H   0  0  0  0  0  0  0  0  0  0  0  0
   -2.4280    0.3220   -0.4300 H   0  0  0  0  0  0  0  0  0  0  0  0
   -3.6850    3.2490    1.6180 H   0  0  0  0  0  0  0  0  0  0  0  0
   -4.5900    2.9690    3.8890 H   0  0  0  0  0  0  0  0  0  0  0  0
   -4.4460    0.7750    5.0350 H   0  0  0  0  0  0  0  0  0  0  0  0
   -3.3770   -1.1510    3.8900 H   0  0  0  0  0  0  0  0  0  0  0  0
   -2.4670   -0.8970    1.6160 H   0  0  0  0  0  0  0  0  0  0  0  0
  1  2  2  0  0  0  0
  2  3  1  0  0  0  0
  2 12  1  0  0  0  0
  3  4  1  0  0  0  0
  4  5  1  0  0  0  0
  4  9  1  0  0  0  0
  4 28  1  0  0  0  0
  5  6  1  0  0  0  0
  5 29  1  0  0  0  0
  5 30  1  0  0  0  0
  6  7  1  0  0  0  0
  6 11  1  0  0  0  0
  7  8  1  0  0  0  0
  7 31  1  0  0  0  0
  7 32  1  0  0  0  0
  8  9  1  0  0  0  0
  8 33  1  0  0  0  0
  8 34  1  0  0  0  0
  9 10  1  0  0  0  0
  9 35  1  0  0  0  0
 10 11  1  0  0  0  0
 10 36  1  0  0  0  0
 10 37  1  0  0  0  0
 11 38  1  0  0  0  0
 11 39  1  0  0  0  0
 12 13  1  0  0  0  0
 12 21  1  0  0  0  0
 13 14  1  0  0  0  0
 13 40  1  0  0  0  0
 13 41  1  0  0  0  0
 14 15  1  0  0  0  0
 14 42  1  0  0  0  0
 14 43  1  0  0  0  0
 15 16  1  0  0  0  0
 15 20  2  0  0  0  0
 16 17  2  0  0  0  0
 16 44  1  0  0  0  0
 17 18  1  0  0  0  0
 17 45  1  0  0  0  0
 18 19  2  0  0  0  0
 18 46  1  0  0  0  0
 19 20  1  0  0  0  0
 19 47  1  0  0  0  0
 20 21  1  0  0  0  0
 21 22  1  0  0  0  0
 21 48  1  0  0  0  0
 22 23  1  0  0  0  0
 22 27  2  0  0  0  0
 23 24  2  0  0  0  0
 23 49  1  0  0  0  0
 24 25  1  0  0  0  0
 24 50  1  0  0  0  0
 25 26  2  0  0  0  0
 25 51  1  0  0  0  0
 26 27  1  0  0  0  0
 26 52  1  0  0  0  0
 27 53  1  0  0  0  0
M  END
>  <Index>
35

>  <Drug_Name>
Solifenacin

>  <Cholestasis>
0

$$$$

  MOE2013           3D
CORINA 3.60 0026  08.12.2014
103105  0  0  1  0  0  0  0  0999 V2000
   -2.1310    2.2910    2.4290 C   0  0  0  0  0  0  0  0  0  0  0  0
   -1.6830    1.0230    1.9470 O   0  0  0  0  0  0  0  0  0  0  0  0
   -2.6260    0.3150    1.2760 C   0  0  0  0  0  0  0  0  0  0  0  0
   -3.7730    0.6850    1.0690 O   0  0  0  0  0  0  0  0  0  0  0  0
   -2.0890   -0.8730    0.8790 N   0  0  0  0  0  0  0  0  0  0  0  0
   -2.8280   -1.9050    0.1620 C   0  0  2  0  0  0  0  0  0  0  0  0
   -2.5630   -3.1950    0.9580 C   0  0  0  0  0  0  0  0  0  0  0  0
   -1.4310   -3.5460    1.2860 O   0  0  0  0  0  0  0  0  0  0  0  0
   -3.7080   -3.8850    1.3020 N   0  0  0  0  0  0  0  0  0  0  0  0
   -3.7110   -5.0200    2.2290 C   0  0  1  0  0  0  0  0  0  0  0  0
   -4.2530   -4.5640    3.6050 C   0  0  0  0  0  0  0  0  0  0  0  0
   -3.3870   -3.5240    4.2810 C   0  0  0  0  0  0  0  0  0  0  0  0
   -3.7510   -2.1700    4.2580 C   0  0  0  0  0  0  0  0  0  0  0  0
   -2.9380   -1.2060    4.8570 C   0  0  0  0  0  0  0  0  0  0  0  0
   -1.7530   -1.5850    5.4850 C   0  0  0  0  0  0  0  0  0  0  0  0
   -1.3810   -2.9280    5.5130 C   0  0  0  0  0  0  0  0  0  0  0  0
   -2.1930   -3.8940    4.9140 C   0  0  0  0  0  0  0  0  0  0  0  0
   -4.5820   -6.1640    1.6610 C   0  0  1  0  0  0  0  0  0  0  0  0
   -5.8840   -5.6520    1.3430 O   0  0  0  0  0  0  0  0  0  0  0  0
   -3.9530   -6.7970    0.4010 C   0  0  0  0  0  0  0  0  0  0  0  0
   -4.8650   -7.7660   -0.2370 N   0  0  3  0  0  0  0  0  0  0  0  0
   -4.3470   -8.1810   -1.5590 C   0  0  0  0  0  0  0  0  0  0  0  0
   -5.3530   -8.9570   -2.3840 C   0  0  0  0  0  0  0  0  0  0  0  0
   -6.6360   -8.4460   -2.6140 C   0  0  0  0  0  0  0  0  0  0  0  0
   -7.5790   -9.1890   -3.3300 C   0  0  0  0  0  0  0  0  0  0  0  0
   -7.2740  -10.4640   -3.8380 C   0  0  0  0  0  0  0  0  0  0  0  0
   -5.9640  -10.9390   -3.6520 C   0  0  0  0  0  0  0  0  0  0  0  0
   -5.0150  -10.1940   -2.9420 C   0  0  0  0  0  0  0  0  0  0  0  0
   -8.3040  -11.2670   -4.5210 C   0  0  0  0  0  0  0  0  0  0  0  0
   -8.3960  -12.6530   -4.3750 C   0  0  0  0  0  0  0  0  0  0  0  0
   -9.4040  -13.3440   -5.0460 C   0  0  0  0  0  0  0  0  0  0  0  0
  -10.2960  -12.6430   -5.8450 C   0  0  0  0  0  0  0  0  0  0  0  0
  -10.1450  -11.2710   -5.9320 C   0  0  0  0  0  0  0  0  0  0  0  0
   -9.1820  -10.5730   -5.2900 N   0  0  0  0  0  0  0  0  0  0  0  0
   -5.1270   -8.8740    0.6000 N   0  0  0  0  0  0  0  0  0  0  0  0
   -6.4370   -9.1180    0.9960 C   0  0  0  0  0  0  0  0  0  0  0  0
   -7.3850   -8.3800    0.7110 O   0  0  0  0  0  0  0  0  0  0  0  0
   -6.6330  -10.4030    1.8400 C   0  0  1  0  0  0  0  0  0  0  0  0
   -7.8780  -10.1680    2.5740 N   0  0  0  0  0  0  0  0  0  0  0  0
   -8.1340  -10.6060    3.8370 C   0  0  0  0  0  0  0  0  0  0  0  0
   -7.3570  -11.2330    4.5430 O   0  0  0  0  0  0  0  0  0  0  0  0
   -9.3970  -10.2480    4.1860 O   0  0  0  0  0  0  0  0  0  0  0  0
   -9.8000  -10.6880    5.4850 C   0  0  0  0  0  0  0  0  0  0  0  0
   -6.6740  -11.7310    1.0090 C   0  0  0  0  0  0  0  0  0  0  0  0
   -5.3010  -12.0240    0.3740 C   0  0  0  0  0  0  0  0  0  0  0  0
   -7.0010  -12.9440    1.9100 C   0  0  0  0  0  0  0  0  0  0  0  0
   -7.7400  -11.6700   -0.1000 C   0  0  0  0  0  0  0  0  0  0  0  0
   -2.4480   -2.0010   -1.3460 C   0  0  0  0  0  0  0  0  0  0  0  0
   -0.9450   -2.2520   -1.5670 C   0  0  0  0  0  0  0  0  0  0  0  0
   -3.2400   -3.1420   -2.0150 C   0  0  0  0  0  0  0  0  0  0  0  0
   -2.8270   -0.6850   -2.0580 C   0  0  0  0  0  0  0  0  0  0  0  0
   -1.3000    2.7660    2.9560 H   0  0  0  0  0  0  0  0  0  0  0  0
   -2.4270    2.9340    1.5950 H   0  0  0  0  0  0  0  0  0  0  0  0
   -2.9600    2.1620    3.1330 H   0  0  0  0  0  0  0  0  0  0  0  0
   -1.1230   -1.0470    1.1350 H   0  0  0  0  0  0  0  0  0  0  0  0
   -3.8970   -1.6660    0.2400 H   0  0  0  0  0  0  0  0  0  0  0  0
   -4.6170   -3.6160    0.9380 H   0  0  0  0  0  0  0  0  0  0  0  0
   -2.6840   -5.3840    2.3530 H   0  0  0  0  0  0  0  0  0  0  0  0
   -5.2720   -4.1680    3.5000 H   0  0  0  0  0  0  0  0  0  0  0  0
   -4.3350   -5.4280    4.2770 H   0  0  0  0  0  0  0  0  0  0  0  0
   -4.6660   -1.8540    3.7620 H   0  0  0  0  0  0  0  0  0  0  0  0
   -3.2270   -0.1600    4.8260 H   0  0  0  0  0  0  0  0  0  0  0  0
   -1.1180   -0.8350    5.9480 H   0  0  0  0  0  0  0  0  0  0  0  0
   -0.4540   -3.2250    5.9960 H   0  0  0  0  0  0  0  0  0  0  0  0
   -1.8830   -4.9360    4.9380 H   0  0  0  0  0  0  0  0  0  0  0  0
   -4.7090   -6.9320    2.4330 H   0  0  0  0  0  0  0  0  0  0  0  0
   -6.3490   -6.3920    0.8910 H   0  0  0  0  0  0  0  0  0  0  0  0
   -3.7570   -5.9970   -0.3220 H   0  0  0  0  0  0  0  0  0  0  0  0
   -2.9910   -7.2630    0.6510 H   0  0  0  0  0  0  0  0  0  0  0  0
   -4.0790   -7.2970   -2.1510 H   0  0  0  0  0  0  0  0  0  0  0  0
   -3.4260   -8.7670   -1.4310 H   0  0  0  0  0  0  0  0  0  0  0  0
   -6.9210   -7.4790   -2.2040 H   0  0  0  0  0  0  0  0  0  0  0  0
   -8.5790   -8.7780   -3.4640 H   0  0  0  0  0  0  0  0  0  0  0  0
   -5.6630  -11.9040   -4.0540 H   0  0  0  0  0  0  0  0  0  0  0  0
   -4.0180  -10.6080   -2.8070 H   0  0  0  0  0  0  0  0  0  0  0  0
   -7.7130  -13.1980   -3.7320 H   0  0  0  0  0  0  0  0  0  0  0  0
   -9.4920  -14.4210   -4.9400 H   0  0  0  0  0  0  0  0  0  0  0  0
  -11.0890  -13.1510   -6.3810 H   0  0  0  0  0  0  0  0  0  0  0  0
  -10.8170  -10.6730   -6.5410 H   0  0  0  0  0  0  0  0  0  0  0  0
   -4.3570   -9.4690    0.8910 H   0  0  0  0  0  0  0  0  0  0  0  0
   -5.8200  -10.4550    2.5750 H   0  0  0  0  0  0  0  0  0  0  0  0
   -8.6080   -9.6280    2.1190 H   0  0  0  0  0  0  0  0  0  0  0  0
  -10.8280  -10.3570    5.6510 H   0  0  0  0  0  0  0  0  0  0  0  0
   -9.7730  -11.7810    5.5440 H   0  0  0  0  0  0  0  0  0  0  0  0
   -9.1620  -10.2420    6.2540 H   0  0  0  0  0  0  0  0  0  0  0  0
   -4.5100  -12.0380    1.1330 H   0  0  0  0  0  0  0  0  0  0  0  0
   -5.2940  -12.9990   -0.1270 H   0  0  0  0  0  0  0  0  0  0  0  0
   -5.0320  -11.2840   -0.3790 H   0  0  0  0  0  0  0  0  0  0  0  0
   -8.0170  -12.8920    2.3140 H   0  0  0  0  0  0  0  0  0  0  0  0
   -6.9370  -13.8830    1.3470 H   0  0  0  0  0  0  0  0  0  0  0  0
   -6.2980  -13.0150    2.7470 H   0  0  0  0  0  0  0  0  0  0  0  0
   -7.5490  -10.8480   -0.7930 H   0  0  0  0  0  0  0  0  0  0  0  0
   -7.7530  -12.5960   -0.6880 H   0  0  0  0  0  0  0  0  0  0  0  0
   -8.7440  -11.5300    0.3140 H   0  0  0  0  0  0  0  0  0  0  0  0
   -0.6270   -3.2130   -1.1480 H   0  0  0  0  0  0  0  0  0  0  0  0
   -0.7060   -2.2750   -2.6370 H   0  0  0  0  0  0  0  0  0  0  0  0
   -0.3320   -1.4660   -1.1140 H   0  0  0  0  0  0  0  0  0  0  0  0
   -4.3180   -3.0230   -1.8560 H   0  0  0  0  0  0  0  0  0  0  0  0
   -3.0650   -3.1640   -3.0970 H   0  0  0  0  0  0  0  0  0  0  0  0
   -2.9460   -4.1210   -1.6220 H   0  0  0  0  0  0  0  0  0  0  0  0
   -2.2440    0.1610   -1.6790 H   0  0  0  0  0  0  0  0  0  0  0  0
   -2.6410   -0.7500   -3.1360 H   0  0  0  0  0  0  0  0  0  0  0  0
   -3.8890   -0.4520   -1.9190 H   0  0  0  0  0  0  0  0  0  0  0  0
  1  2  1  0  0  0  0
  1 52  1  0  0  0  0
  1 53  1  0  0  0  0
  1 54  1  0  0  0  0
  2  3  1  0  0  0  0
  3  4  2  0  0  0  0
  3  5  1  0  0  0  0
  5  6  1  0  0  0  0
  5 55  1  0  0  0  0
  6  7  1  0  0  0  0
  6 48  1  0  0  0  0
  6 56  1  0  0  0  0
  7  8  2  0  0  0  0
  7  9  1  0  0  0  0
  9 10  1  0  0  0  0
  9 57  1  0  0  0  0
 10 11  1  0  0  0  0
 10 18  1  0  0  0  0
 10 58  1  0  0  0  0
 11 12  1  0  0  0  0
 11 59  1  0  0  0  0
 11 60  1  0  0  0  0
 12 13  1  0  0  0  0
 12 17  2  0  0  0  0
 13 14  2  0  0  0  0
 13 61  1  0  0  0  0
 14 15  1  0  0  0  0
 14 62  1  0  0  0  0
 15 16  2  0  0  0  0
 15 63  1  0  0  0  0
 16 17  1  0  0  0  0
 16 64  1  0  0  0  0
 17 65  1  0  0  0  0
 18 19  1  0  0  0  0
 18 20  1  0  0  0  0
 18 66  1  0  0  0  0
 19 67  1  0  0  0  0
 20 21  1  0  0  0  0
 20 68  1  0  0  0  0
 20 69  1  0  0  0  0
 21 22  1  0  0  0  0
 21 35  1  0  0  0  0
 22 23  1  0  0  0  0
 22 70  1  0  0  0  0
 22 71  1  0  0  0  0
 23 24  1  0  0  0  0
 23 28  2  0  0  0  0
 24 25  2  0  0  0  0
 24 72  1  0  0  0  0
 25 26  1  0  0  0  0
 25 73  1  0  0  0  0
 26 27  2  0  0  0  0
 26 29  1  0  0  0  0
 27 28  1  0  0  0  0
 27 74  1  0  0  0  0
 28 75  1  0  0  0  0
 29 30  1  0  0  0  0
 29 34  2  0  0  0  0
 30 31  2  0  0  0  0
 30 76  1  0  0  0  0
 31 32  1  0  0  0  0
 31 77  1  0  0  0  0
 32 33  2  0  0  0  0
 32 78  1  0  0  0  0
 33 34  1  0  0  0  0
 33 79  1  0  0  0  0
 35 36  1  0  0  0  0
 35 80  1  0  0  0  0
 36 37  2  0  0  0  0
 36 38  1  0  0  0  0
 38 39  1  0  0  0  0
 38 44  1  0  0  0  0
 38 81  1  0  0  0  0
 39 40  1  0  0  0  0
 39 82  1  0  0  0  0
 40 41  2  0  0  0  0
 40 42  1  0  0  0  0
 42 43  1  0  0  0  0
 43 83  1  0  0  0  0
 43 84  1  0  0  0  0
 43 85  1  0  0  0  0
 44 45  1  0  0  0  0
 44 46  1  0  0  0  0
 44 47  1  0  0  0  0
 45 86  1  0  0  0  0
 45 87  1  0  0  0  0
 45 88  1  0  0  0  0
 46 89  1  0  0  0  0
 46 90  1  0  0  0  0
 46 91  1  0  0  0  0
 47 92  1  0  0  0  0
 47 93  1  0  0  0  0
 47 94  1  0  0  0  0
 48 49  1  0  0  0  0
 48 50  1  0  0  0  0
 48 51  1  0  0  0  0
 49 95  1  0  0  0  0
 49 96  1  0  0  0  0
 49 97  1  0  0  0  0
 50 98  1  0  0  0  0
 50 99  1  0  0  0  0
 50100  1  0  0  0  0
 51101  1  0  0  0  0
 51102  1  0  0  0  0
 51103  1  0  0  0  0
M  END
>  <Index>
36

>  <Drug_Name>
Atazanavir

>  <Cholestasis>
1

$$$$

  MOE2013           3D
CORINA 3.60 0026  08.12.2014
 41 43  0  0  1  0  0  0  0  0999 V2000
   -2.2020   -0.0200    0.0900 C   0  0  0  0  0  0  0  0  0  0  0  0
   -0.9830   -0.7670   -0.0650 N   0  0  0  0  0  0  0  0  0  0  0  0
   -0.6940   -1.4610   -1.2120 C   0  0  0  0  0  0  0  0  0  0  0  0
   -1.4240   -1.5230   -2.1930 O   0  0  0  0  0  0  0  0  0  0  0  0
    0.5430   -2.0760   -1.0760 O   0  0  0  0  0  0  0  0  0  0  0  0
    0.9660   -2.7740   -2.2140 C   0  0  0  0  0  0  0  0  0  0  0  0
    1.4200   -2.0720   -3.3370 C   0  0  0  0  0  0  0  0  0  0  0  0
    1.8750   -2.7750   -4.4560 C   0  0  0  0  0  0  0  0  0  0  0  0
    1.8890   -4.1630   -4.4280 C   0  0  0  0  0  0  0  0  0  0  0  0
    2.2810   -5.0280   -5.4250 N   0  0  3  0  0  0  0  0  0  0  0  0
    2.6590   -4.6410   -6.7580 C   0  0  0  0  0  0  0  0  0  0  0  0
    2.2230   -6.4150   -4.9480 C   0  0  1  0  0  0  0  0  0  0  0  0
    3.4060   -7.2700   -4.7110 N   0  0  3  0  0  0  0  0  0  0  0  0
    4.4520   -7.1420   -5.7080 C   0  0  0  0  0  0  0  0  0  0  0  0
    3.8780   -6.9590   -3.3650 C   0  0  0  0  0  0  0  0  0  0  0  0
    2.5840   -6.9850   -2.5700 C   0  0  0  0  0  0  0  0  0  0  0  0
    1.5620   -6.3320   -3.5100 C   0  0  2  0  0  0  0  0  0  0  0  0
    0.1970   -7.0160   -3.4450 C   0  0  0  0  0  0  0  0  0  0  0  0
    1.4520   -4.8420   -3.2860 C   0  0  0  0  0  0  0  0  0  0  0  0
    0.9900   -4.1660   -2.1640 C   0  0  0  0  0  0  0  0  0  0  0  0
   -2.3220    0.6650   -0.7540 H   0  0  0  0  0  0  0  0  0  0  0  0
   -3.0450   -0.7160    0.1140 H   0  0  0  0  0  0  0  0  0  0  0  0
   -2.1550    0.5420    1.0250 H   0  0  0  0  0  0  0  0  0  0  0  0
   -0.3030   -0.7970    0.6840 H   0  0  0  0  0  0  0  0  0  0  0  0
    1.4110   -0.9860   -3.3470 H   0  0  0  0  0  0  0  0  0  0  0  0
    2.2150   -2.2320   -5.3310 H   0  0  0  0  0  0  0  0  0  0  0  0
    3.6130   -4.1040   -6.7500 H   0  0  0  0  0  0  0  0  0  0  0  0
    2.7640   -5.5130   -7.4110 H   0  0  0  0  0  0  0  0  0  0  0  0
    1.8980   -3.9950   -7.2080 H   0  0  0  0  0  0  0  0  0  0  0  0
    1.5610   -6.9690   -5.6270 H   0  0  0  0  0  0  0  0  0  0  0  0
    4.8870   -6.1370   -5.7400 H   0  0  0  0  0  0  0  0  0  0  0  0
    5.2620   -7.8480   -5.4970 H   0  0  0  0  0  0  0  0  0  0  0  0
    4.0700   -7.3940   -6.7020 H   0  0  0  0  0  0  0  0  0  0  0  0
    4.5840   -7.7090   -2.9930 H   0  0  0  0  0  0  0  0  0  0  0  0
    4.3520   -5.9710   -3.3090 H   0  0  0  0  0  0  0  0  0  0  0  0
    2.3100   -8.0270   -2.3630 H   0  0  0  0  0  0  0  0  0  0  0  0
    2.6920   -6.4750   -1.6070 H   0  0  0  0  0  0  0  0  0  0  0  0
    0.2740   -8.0760   -3.7110 H   0  0  0  0  0  0  0  0  0  0  0  0
   -0.2310   -6.9540   -2.4380 H   0  0  0  0  0  0  0  0  0  0  0  0
   -0.5160   -6.5510   -4.1360 H   0  0  0  0  0  0  0  0  0  0  0  0
    0.6550   -4.6990   -1.2820 H   0  0  0  0  0  0  0  0  0  0  0  0
  1  2  1  0  0  0  0
  1 21  1  0  0  0  0
  1 22  1  0  0  0  0
  1 23  1  0  0  0  0
  2  3  1  0  0  0  0
  2 24  1  0  0  0  0
  3  4  2  0  0  0  0
  3  5  1  0  0  0  0
  5  6  1  0  0  0  0
  6  7  1  0  0  0  0
  6 20  2  0  0  0  0
  7  8  2  0  0  0  0
  7 25  1  0  0  0  0
  8  9  1  0  0  0  0
  8 26  1  0  0  0  0
  9 10  1  0  0  0  0
  9 19  2  0  0  0  0
 10 11  1  0  0  0  0
 10 12  1  0  0  0  0
 11 27  1  0  0  0  0
 11 28  1  0  0  0  0
 11 29  1  0  0  0  0
 12 13  1  0  0  0  0
 12 17  1  0  0  0  0
 12 30  1  0  0  0  0
 13 14  1  0  0  0  0
 13 15  1  0  0  0  0
 14 31  1  0  0  0  0
 14 32  1  0  0  0  0
 14 33  1  0  0  0  0
 15 16  1  0  0  0  0
 15 34  1  0  0  0  0
 15 35  1  0  0  0  0
 16 17  1  0  0  0  0
 16 36  1  0  0  0  0
 16 37  1  0  0  0  0
 17 18  1  0  0  0  0
 17 19  1  0  0  0  0
 18 38  1  0  0  0  0
 18 39  1  0  0  0  0
 18 40  1  0  0  0  0
 19 20  1  0  0  0  0
 20 41  1  0  0  0  0
M  END
>  <Index>
37

>  <Drug_Name>
Eserine

>  <Cholestasis>
0

$$$$

  MOE2013           3D
CORINA 3.60 0026  08.12.2014
 50 52  0  0  1  0  0  0  0  0999 V2000
   -1.1610   -0.5500   -0.2560 C   0  0  0  0  0  0  0  0  0  0  0  0
    0.1480   -0.1050    0.0730 O   0  0  0  0  0  0  0  0  0  0  0  0
    0.7490   -0.5970    1.3020 C   0  0  0  0  0  0  0  0  0  0  0  0
   -0.1190   -0.2170    2.5620 C   0  0  2  0  0  0  0  0  0  0  0  0
   -1.3690   -0.9250    2.5280 O   0  0  0  0  0  0  0  0  0  0  0  0
   -2.0720   -0.9290    3.7150 C   0  0  0  0  0  0  0  0  0  0  0  0
   -3.2380   -1.5900    3.6690 N   0  0  0  0  0  0  0  0  0  0  0  0
   -3.9480   -1.6260    4.8140 C   0  0  0  0  0  0  0  0  0  0  0  0
   -5.2580   -2.3530    4.7880 C   0  0  0  0  0  0  0  0  0  0  0  0
   -3.5080   -1.0260    5.9800 C   0  0  0  0  0  0  0  0  0  0  0  0
   -2.2890   -0.3760    5.9220 C   0  0  0  0  0  0  0  0  0  0  0  0
   -1.7340    0.3000    7.1390 C   0  0  0  0  0  0  0  0  0  0  0  0
   -1.5530   -0.3200    4.7940 N   0  0  0  0  0  0  0  0  0  0  0  0
   -0.3900    1.2860    2.5930 C   0  0  0  0  0  0  0  0  0  0  0  0
   -1.3570    1.8680    2.1270 O   0  0  0  0  0  0  0  0  0  0  0  0
    0.5650    1.9780    3.2510 O   0  0  0  0  0  0  0  0  0  0  0  0
    1.0160   -2.1160    1.1180 C   0  0  0  0  0  0  0  0  0  0  0  0
    1.5680   -2.5760   -0.0970 C   0  0  0  0  0  0  0  0  0  0  0  0
    1.8410   -3.9290   -0.3060 C   0  0  0  0  0  0  0  0  0  0  0  0
    1.5750   -4.8540    0.6980 C   0  0  0  0  0  0  0  0  0  0  0  0
    1.0450   -4.4250    1.9110 C   0  0  0  0  0  0  0  0  0  0  0  0
    0.7730   -3.0690    2.1230 C   0  0  0  0  0  0  0  0  0  0  0  0
    2.1340    0.1080    1.4280 C   0  0  0  0  0  0  0  0  0  0  0  0
    2.5200    1.1380    0.5500 C   0  0  0  0  0  0  0  0  0  0  0  0
    3.7610    1.7690    0.6770 C   0  0  0  0  0  0  0  0  0  0  0  0
    4.6410    1.3850    1.6840 C   0  0  0  0  0  0  0  0  0  0  0  0
    4.2820    0.3690    2.5650 C   0  0  0  0  0  0  0  0  0  0  0  0
    3.0410   -0.2640    2.4400 C   0  0  0  0  0  0  0  0  0  0  0  0
   -1.9130    0.0160    0.2980 H   0  0  0  0  0  0  0  0  0  0  0  0
   -1.3220   -0.3440   -1.3190 H   0  0  0  0  0  0  0  0  0  0  0  0
   -1.2940   -1.6230   -0.0970 H   0  0  0  0  0  0  0  0  0  0  0  0
    0.4290   -0.4960    3.4730 H   0  0  0  0  0  0  0  0  0  0  0  0
   -5.2460   -3.1810    5.5050 H   0  0  0  0  0  0  0  0  0  0  0  0
   -6.0750   -1.6700    5.0420 H   0  0  0  0  0  0  0  0  0  0  0  0
   -5.4560   -2.7660    3.7940 H   0  0  0  0  0  0  0  0  0  0  0  0
   -4.0880   -1.0640    6.8930 H   0  0  0  0  0  0  0  0  0  0  0  0
   -1.5850   -0.4280    7.9420 H   0  0  0  0  0  0  0  0  0  0  0  0
   -0.7690    0.7680    6.9190 H   0  0  0  0  0  0  0  0  0  0  0  0
   -2.4190    1.0810    7.4840 H   0  0  0  0  0  0  0  0  0  0  0  0
    0.2730    2.9130    3.2160 H   0  0  0  0  0  0  0  0  0  0  0  0
    1.7880   -1.8690   -0.8950 H   0  0  0  0  0  0  0  0  0  0  0  0
    2.2610   -4.2590   -1.2530 H   0  0  0  0  0  0  0  0  0  0  0  0
    1.7850   -5.9080    0.5370 H   0  0  0  0  0  0  0  0  0  0  0  0
    0.8420   -5.1470    2.6980 H   0  0  0  0  0  0  0  0  0  0  0  0
    0.3700   -2.7880    3.0920 H   0  0  0  0  0  0  0  0  0  0  0  0
    1.8560    1.4660   -0.2480 H   0  0  0  0  0  0  0  0  0  0  0  0
    4.0360    2.5630   -0.0120 H   0  0  0  0  0  0  0  0  0  0  0  0
    5.6060    1.8750    1.7810 H   0  0  0  0  0  0  0  0  0  0  0  0
    4.9660    0.0650    3.3530 H   0  0  0  0  0  0  0  0  0  0  0  0
    2.7960   -1.0550    3.1450 H   0  0  0  0  0  0  0  0  0  0  0  0
  1  2  1  0  0  0  0
  1 29  1  0  0  0  0
  1 30  1  0  0  0  0
  1 31  1  0  0  0  0
  2  3  1  0  0  0  0
  3  4  1  0  0  0  0
  3 17  1  0  0  0  0
  3 23  1  0  0  0  0
  4  5  1  0  0  0  0
  4 14  1  0  0  0  0
  4 32  1  0  0  0  0
  5  6  1  0  0  0  0
  6  7  1  0  0  0  0
  6 13  2  0  0  0  0
  7  8  2  0  0  0  0
  8  9  1  0  0  0  0
  8 10  1  0  0  0  0
  9 33  1  0  0  0  0
  9 34  1  0  0  0  0
  9 35  1  0  0  0  0
 10 11  2  0  0  0  0
 10 36  1  0  0  0  0
 11 12  1  0  0  0  0
 11 13  1  0  0  0  0
 12 37  1  0  0  0  0
 12 38  1  0  0  0  0
 12 39  1  0  0  0  0
 14 15  2  0  0  0  0
 14 16  1  0  0  0  0
 16 40  1  0  0  0  0
 17 18  1  0  0  0  0
 17 22  2  0  0  0  0
 18 19  2  0  0  0  0
 18 41  1  0  0  0  0
 19 20  1  0  0  0  0
 19 42  1  0  0  0  0
 20 21  2  0  0  0  0
 20 43  1  0  0  0  0
 21 22  1  0  0  0  0
 21 44  1  0  0  0  0
 22 45  1  0  0  0  0
 23 24  1  0  0  0  0
 23 28  2  0  0  0  0
 24 25  2  0  0  0  0
 24 46  1  0  0  0  0
 25 26  1  0  0  0  0
 25 47  1  0  0  0  0
 26 27  2  0  0  0  0
 26 48  1  0  0  0  0
 27 28  1  0  0  0  0
 27 49  1  0  0  0  0
 28 50  1  0  0  0  0
M  END
>  <Index>
38

>  <Drug_Name>
Ambrisentan

>  <Cholestasis>
0

$$$$

  MOE2013           3D
CORINA 3.60 0026  08.12.2014
 54 55  0  0  1  0  0  0  0  0999 V2000
    0.4640    0.8420   -0.8360 C   0  0  0  0  0  0  0  0  0  0  0  0
   -0.0300   -0.5180   -0.3790 C   0  0  0  0  0  0  0  0  0  0  0  0
   -1.5270   -0.5380   -0.1740 C   0  0  0  0  0  0  0  0  0  0  0  0
   -2.2650    0.4270   -0.2950 O   0  0  0  0  0  0  0  0  0  0  0  0
   -1.9050   -1.8030    0.1620 O   0  0  0  0  0  0  0  0  0  0  0  0
   -3.3110   -2.1510    0.4240 C   0  0  1  0  0  0  0  0  0  0  0  0
   -4.1520   -1.8590   -0.8800 C   0  0  0  0  0  0  0  0  0  0  0  0
   -3.6250   -2.4060   -2.1940 C   0  0  0  0  0  0  0  0  0  0  0  0
   -3.9240   -3.7130   -2.6070 C   0  0  0  0  0  0  0  0  0  0  0  0
   -3.4380   -4.2080   -3.8190 C   0  0  0  0  0  0  0  0  0  0  0  0
   -2.6590   -3.3990   -4.6430 C   0  0  0  0  0  0  0  0  0  0  0  0
   -2.3730   -2.0910   -4.2580 C   0  0  0  0  0  0  0  0  0  0  0  0
   -2.8580   -1.5970   -3.0450 C   0  0  0  0  0  0  0  0  0  0  0  0
   -3.2770   -3.7040    0.7490 C   0  0  2  0  0  0  0  0  0  0  0  0
   -4.6550   -4.3140    1.0570 C   0  0  0  0  0  0  0  0  0  0  0  0
   -2.2720   -4.0750    1.8800 C   0  0  0  0  0  0  0  0  0  0  0  0
   -2.0870   -5.5290    2.0820 N   0  0  0  0  0  0  0  0  0  0  0  0
   -1.3550   -6.1490    0.9750 C   0  0  0  0  0  0  0  0  0  0  0  0
   -1.3710   -5.7720    3.3390 C   0  0  0  0  0  0  0  0  0  0  0  0
   -3.8360   -1.3620    1.6480 C   0  0  0  0  0  0  0  0  0  0  0  0
   -5.1990   -1.0510    1.8020 C   0  0  0  0  0  0  0  0  0  0  0  0
   -5.6630   -0.3430    2.9160 C   0  0  0  0  0  0  0  0  0  0  0  0
   -4.7750    0.0660    3.9060 C   0  0  0  0  0  0  0  0  0  0  0  0
   -3.4240   -0.2360    3.7840 C   0  0  0  0  0  0  0  0  0  0  0  0
   -2.9610   -0.9440    2.6710 C   0  0  0  0  0  0  0  0  0  0  0  0
    1.5490    0.8240   -0.9820 H   0  0  0  0  0  0  0  0  0  0  0  0
   -0.0040    1.1330   -1.7820 H   0  0  0  0  0  0  0  0  0  0  0  0
    0.2310    1.6150   -0.0960 H   0  0  0  0  0  0  0  0  0  0  0  0
    0.2270   -1.2680   -1.1350 H   0  0  0  0  0  0  0  0  0  0  0  0
    0.4510   -0.7830    0.5680 H   0  0  0  0  0  0  0  0  0  0  0  0
   -5.1810   -2.2220   -0.7720 H   0  0  0  0  0  0  0  0  0  0  0  0
   -4.2730   -0.7750   -1.0040 H   0  0  0  0  0  0  0  0  0  0  0  0
   -4.5420   -4.3600   -1.9900 H   0  0  0  0  0  0  0  0  0  0  0  0
   -3.6740   -5.2240   -4.1220 H   0  0  0  0  0  0  0  0  0  0  0  0
   -2.2850   -3.7830   -5.5880 H   0  0  0  0  0  0  0  0  0  0  0  0
   -1.7780   -1.4520   -4.9040 H   0  0  0  0  0  0  0  0  0  0  0  0
   -2.6430   -0.5640   -2.7790 H   0  0  0  0  0  0  0  0  0  0  0  0
   -2.8970   -4.1900   -0.1550 H   0  0  0  0  0  0  0  0  0  0  0  0
   -5.0370   -3.9760    2.0260 H   0  0  0  0  0  0  0  0  0  0  0  0
   -5.3990   -4.0700    0.2950 H   0  0  0  0  0  0  0  0  0  0  0  0
   -4.5970   -5.4070    1.0930 H   0  0  0  0  0  0  0  0  0  0  0  0
   -1.2960   -3.6060    1.7020 H   0  0  0  0  0  0  0  0  0  0  0  0
   -2.6600   -3.6590    2.8170 H   0  0  0  0  0  0  0  0  0  0  0  0
   -0.3770   -5.6820    0.8130 H   0  0  0  0  0  0  0  0  0  0  0  0
   -1.1960   -7.2160    1.1700 H   0  0  0  0  0  0  0  0  0  0  0  0
   -1.9240   -6.0980    0.0420 H   0  0  0  0  0  0  0  0  0  0  0  0
   -1.9350   -5.3700    4.1880 H   0  0  0  0  0  0  0  0  0  0  0  0
   -1.2640   -6.8470    3.5200 H   0  0  0  0  0  0  0  0  0  0  0  0
   -0.3730   -5.3190    3.3400 H   0  0  0  0  0  0  0  0  0  0  0  0
   -5.9370   -1.3560    1.0650 H   0  0  0  0  0  0  0  0  0  0  0  0
   -6.7210   -0.1130    3.0080 H   0  0  0  0  0  0  0  0  0  0  0  0
   -5.1370    0.6170    4.7690 H   0  0  0  0  0  0  0  0  0  0  0  0
   -2.7250    0.0770    4.5550 H   0  0  0  0  0  0  0  0  0  0  0  0
   -1.8980   -1.1660    2.6170 H   0  0  0  0  0  0  0  0  0  0  0  0
  1  2  1  0  0  0  0
  1 26  1  0  0  0  0
  1 27  1  0  0  0  0
  1 28  1  0  0  0  0
  2  3  1  0  0  0  0
  2 29  1  0  0  0  0
  2 30  1  0  0  0  0
  3  4  2  0  0  0  0
  3  5  1  0  0  0  0
  5  6  1  0  0  0  0
  6  7  1  0  0  0  0
  6 14  1  0  0  0  0
  6 20  1  0  0  0  0
  7  8  1  0  0  0  0
  7 31  1  0  0  0  0
  7 32  1  0  0  0  0
  8  9  1  0  0  0  0
  8 13  2  0  0  0  0
  9 10  2  0  0  0  0
  9 33  1  0  0  0  0
 10 11  1  0  0  0  0
 10 34  1  0  0  0  0
 11 12  2  0  0  0  0
 11 35  1  0  0  0  0
 12 13  1  0  0  0  0
 12 36  1  0  0  0  0
 13 37  1  0  0  0  0
 14 15  1  0  0  0  0
 14 16  1  0  0  0  0
 14 38  1  0  0  0  0
 15 39  1  0  0  0  0
 15 40  1  0  0  0  0
 15 41  1  0  0  0  0
 16 17  1  0  0  0  0
 16 42  1  0  0  0  0
 16 43  1  0  0  0  0
 17 18  1  0  0  0  0
 17 19  1  0  0  0  0
 18 44  1  0  0  0  0
 18 45  1  0  0  0  0
 18 46  1  0  0  0  0
 19 47  1  0  0  0  0
 19 48  1  0  0  0  0
 19 49  1  0  0  0  0
 20 21  1  0  0  0  0
 20 25  2  0  0  0  0
 21 22  2  0  0  0  0
 21 50  1  0  0  0  0
 22 23  1  0  0  0  0
 22 51  1  0  0  0  0
 23 24  2  0  0  0  0
 23 52  1  0  0  0  0
 24 25  1  0  0  0  0
 24 53  1  0  0  0  0
 25 54  1  0  0  0  0
M  END
>  <Index>
39

>  <Drug_Name>
Dextropropoxyphene

>  <Cholestasis>
1

$$$$

  MOE2013           3D
CORINA 3.60 0026  08.12.2014
 71 74  0  0  1  0  0  0  0  0999 V2000
    2.3700    2.7930    1.7510 C   0  0  0  0  0  0  0  0  0  0  0  0
    2.5230    1.5530    0.8930 C   0  0  0  0  0  0  0  0  0  0  0  0
    2.5350    0.4100    1.7550 O   0  0  0  0  0  0  0  0  0  0  0  0
    2.6660   -0.7770    1.1130 C   0  0  0  0  0  0  0  0  0  0  0  0
    2.7770   -0.9360   -0.0920 O   0  0  0  0  0  0  0  0  0  0  0  0
    2.6720   -1.7620    2.0490 O   0  0  0  0  0  0  0  0  0  0  0  0
    2.7470   -3.1450    1.6300 C   0  0  2  0  0  0  0  0  0  0  0  0
    1.3980   -3.5340    0.9390 C   0  0  0  0  0  0  0  0  0  0  0  0
    0.5090   -4.1950    2.0080 C   0  0  0  0  0  0  0  0  0  0  0  0
    1.2380   -3.9360    3.3190 C   0  0  1  0  0  0  0  0  0  0  0  0
    0.8510   -4.7810    4.5440 C   0  0  2  0  0  0  0  0  0  0  0  0
   -0.6580   -4.6700    4.8270 C   0  0  0  0  0  0  0  0  0  0  0  0
   -1.0640   -5.4120    6.0950 C   0  0  0  0  0  0  0  0  0  0  0  0
   -0.2360   -4.9480    7.2670 C   0  0  0  0  0  0  0  0  0  0  0  0
   -0.8310   -4.4330    8.3560 C   0  0  0  0  0  0  0  0  0  0  0  0
   -0.0500   -3.9290    9.5050 C   0  0  0  0  0  0  0  0  0  0  0  0
   -0.6020   -3.4940   10.5090 O   0  0  0  0  0  0  0  0  0  0  0  0
    1.4200   -3.9610    9.3900 C   0  0  0  0  0  0  0  0  0  0  0  0
    2.0120   -4.4760    8.3060 C   0  0  0  0  0  0  0  0  0  0  0  0
    1.2870   -5.0720    7.1030 C   0  0  1  0  0  0  0  0  0  0  0  0
    1.6420   -6.5770    7.0910 C   0  0  0  0  0  0  0  0  0  0  0  0
    1.6870   -4.3020    5.7810 C   0  0  1  0  0  0  0  0  0  0  0  0
    3.2110   -4.2420    5.4640 C   0  0  1  0  0  0  0  0  0  0  0  0
    3.7830   -5.5410    5.4450 O   0  0  0  0  0  0  0  0  0  0  0  0
    3.5400   -3.5200    4.1370 C   0  0  0  0  0  0  0  0  0  0  0  0
    2.7310   -4.0450    2.9260 C   0  0  2  0  0  0  0  0  0  0  0  0
    3.1600   -5.4940    2.5650 C   0  0  0  0  0  0  0  0  0  0  0  0
    3.9840   -3.4090    0.7270 C   0  0  0  0  0  0  0  0  0  0  0  0
    3.8960   -4.0470   -0.3250 O   0  0  0  0  0  0  0  0  0  0  0  0
    5.3300   -2.8950    1.2280 C   0  0  0  0  0  0  0  0  0  0  0  0
    6.2730   -2.8660    0.1560 O   0  0  0  0  0  0  0  0  0  0  0  0
    7.5220   -2.4570    0.5180 C   0  0  0  0  0  0  0  0  0  0  0  0
    7.8520   -2.1360    1.6500 O   0  0  0  0  0  0  0  0  0  0  0  0
    8.4230   -2.4660   -0.6930 C   0  0  0  0  0  0  0  0  0  0  0  0
    9.8330   -2.0130   -0.3580 C   0  0  0  0  0  0  0  0  0  0  0  0
    3.1930    2.8690    2.4700 H   0  0  0  0  0  0  0  0  0  0  0  0
    2.3560    3.6960    1.1340 H   0  0  0  0  0  0  0  0  0  0  0  0
    1.4430    2.7480    2.3320 H   0  0  0  0  0  0  0  0  0  0  0  0
    1.6820    1.4800    0.1940 H   0  0  0  0  0  0  0  0  0  0  0  0
    3.4640    1.6030    0.3340 H   0  0  0  0  0  0  0  0  0  0  0  0
    0.8780   -2.6590    0.5350 H   0  0  0  0  0  0  0  0  0  0  0  0
    1.5290   -4.2390    0.1110 H   0  0  0  0  0  0  0  0  0  0  0  0
   -0.4970   -3.7620    2.0050 H   0  0  0  0  0  0  0  0  0  0  0  0
    0.4060   -5.2680    1.8110 H   0  0  0  0  0  0  0  0  0  0  0  0
    1.0210   -2.8900    3.5880 H   0  0  0  0  0  0  0  0  0  0  0  0
    1.0660   -5.8350    4.3420 H   0  0  0  0  0  0  0  0  0  0  0  0
   -0.9430   -3.6140    4.9170 H   0  0  0  0  0  0  0  0  0  0  0  0
   -1.2290   -5.0800    3.9860 H   0  0  0  0  0  0  0  0  0  0  0  0
   -2.1340   -5.2490    6.2730 H   0  0  0  0  0  0  0  0  0  0  0  0
   -0.9380   -6.4920    5.9560 H   0  0  0  0  0  0  0  0  0  0  0  0
   -1.9080   -4.3520    8.4510 H   0  0  0  0  0  0  0  0  0  0  0  0
    1.9840   -3.5680   10.2270 H   0  0  0  0  0  0  0  0  0  0  0  0
    3.1000   -4.5040    8.2900 H   0  0  0  0  0  0  0  0  0  0  0  0
    1.3490   -7.0720    6.1600 H   0  0  0  0  0  0  0  0  0  0  0  0
    2.7130   -6.7550    7.2340 H   0  0  0  0  0  0  0  0  0  0  0  0
    1.1350   -7.1080    7.9080 H   0  0  0  0  0  0  0  0  0  0  0  0
    1.3970   -3.2500    5.9440 H   0  0  0  0  0  0  0  0  0  0  0  0
    3.7170   -3.6900    6.2640 H   0  0  0  0  0  0  0  0  0  0  0  0
    4.7460   -5.4460    5.3500 H   0  0  0  0  0  0  0  0  0  0  0  0
    3.3400   -2.4530    4.2880 H   0  0  0  0  0  0  0  0  0  0  0  0
    4.6120   -3.6140    3.9360 H   0  0  0  0  0  0  0  0  0  0  0  0
    4.2460   -5.5580    2.4400 H   0  0  0  0  0  0  0  0  0  0  0  0
    2.8840   -6.2290    3.3240 H   0  0  0  0  0  0  0  0  0  0  0  0
    2.7090   -5.8430    1.6300 H   0  0  0  0  0  0  0  0  0  0  0  0
    5.2120   -1.8840    1.6280 H   0  0  0  0  0  0  0  0  0  0  0  0
    5.6870   -3.5790    2.0020 H   0  0  0  0  0  0  0  0  0  0  0  0
    8.4550   -3.4840   -1.0940 H   0  0  0  0  0  0  0  0  0  0  0  0
    7.9960   -1.7960   -1.4470 H   0  0  0  0  0  0  0  0  0  0  0  0
   10.2880   -2.6680    0.3930 H   0  0  0  0  0  0  0  0  0  0  0  0
   10.4620   -2.0290   -1.2530 H   0  0  0  0  0  0  0  0  0  0  0  0
    9.8340   -0.9940    0.0430 H   0  0  0  0  0  0  0  0  0  0  0  0
  1  2  1  0  0  0  0
  1 36  1  0  0  0  0
  1 37  1  0  0  0  0
  1 38  1  0  0  0  0
  2  3  1  0  0  0  0
  2 39  1  0  0  0  0
  2 40  1  0  0  0  0
  3  4  1  0  0  0  0
  4  5  2  0  0  0  0
  4  6  1  0  0  0  0
  6  7  1  0  0  0  0
  7  8  1  0  0  0  0
  7 26  1  0  0  0  0
  7 28  1  0  0  0  0
  8  9  1  0  0  0  0
  8 41  1  0  0  0  0
  8 42  1  0  0  0  0
  9 10  1  0  0  0  0
  9 43  1  0  0  0  0
  9 44  1  0  0  0  0
 10 11  1  0  0  0  0
 10 26  1  0  0  0  0
 10 45  1  0  0  0  0
 11 12  1  0  0  0  0
 11 22  1  0  0  0  0
 11 46  1  0  0  0  0
 12 13  1  0  0  0  0
 12 47  1  0  0  0  0
 12 48  1  0  0  0  0
 13 14  1  0  0  0  0
 13 49  1  0  0  0  0
 13 50  1  0  0  0  0
 14 15  2  0  0  0  0
 14 20  1  0  0  0  0
 15 16  1  0  0  0  0
 15 51  1  0  0  0  0
 16 17  2  0  0  0  0
 16 18  1  0  0  0  0
 18 19  2  0  0  0  0
 18 52  1  0  0  0  0
 19 20  1  0  0  0  0
 19 53  1  0  0  0  0
 20 21  1  0  0  0  0
 20 22  1  0  0  0  0
 21 54  1  0  0  0  0
 21 55  1  0  0  0  0
 21 56  1  0  0  0  0
 22 23  1  0  0  0  0
 22 57  1  0  0  0  0
 23 24  1  0  0  0  0
 23 25  1  0  0  0  0
 23 58  1  0  0  0  0
 24 59  1  0  0  0  0
 25 26  1  0  0  0  0
 25 60  1  0  0  0  0
 25 61  1  0  0  0  0
 26 27  1  0  0  0  0
 27 62  1  0  0  0  0
 27 63  1  0  0  0  0
 27 64  1  0  0  0  0
 28 29  2  0  0  0  0
 28 30  1  0  0  0  0
 30 31  1  0  0  0  0
 30 65  1  0  0  0  0
 30 66  1  0  0  0  0
 31 32  1  0  0  0  0
 32 33  2  0  0  0  0
 32 34  1  0  0  0  0
 34 35  1  0  0  0  0
 34 67  1  0  0  0  0
 34 68  1  0  0  0  0
 35 69  1  0  0  0  0
 35 70  1  0  0  0  0
 35 71  1  0  0  0  0
M  END
>  <Index>
40

>  <Drug_Name>
Prednicarbate

>  <Cholestasis>
0

$$$$

  MOE2013           3D
CORINA 3.60 0026  08.12.2014
 84 89  0  0  1  0  0  0  0  0999 V2000
    1.7230    1.5350    0.0330 C   0  0  0  0  0  0  0  0  0  0  0  0
    1.1160    0.2480   -0.0090 O   0  0  0  0  0  0  0  0  0  0  0  0
    1.3890   -0.4650   -1.2340 C   0  0  1  0  0  0  0  0  0  0  0  0
    2.7270   -1.2250   -1.0930 C   0  0  1  0  0  0  0  0  0  0  0  0
    2.6150   -2.4180   -0.1420 C   0  0  0  0  0  0  0  0  0  0  0  0
    1.4590   -3.3790   -0.4380 C   0  0  2  0  0  0  0  0  0  0  0  0
    1.7490   -4.3520   -1.5910 C   0  0  0  0  0  0  0  0  0  0  0  0
    0.6520   -5.3190   -1.7040 N   0  0  3  0  0  0  0  0  0  0  0  0
    0.9770   -6.4030   -2.6580 C   0  0  0  0  0  0  0  0  0  0  0  0
   -0.0670   -7.5460   -2.6110 C   0  0  0  0  0  0  0  0  0  0  0  0
   -1.4500   -6.9920   -2.6020 C   0  0  0  0  0  0  0  0  0  0  0  0
   -1.6780   -5.6600   -2.3230 C   0  0  0  0  0  0  0  0  0  0  0  0
   -3.0250   -5.4360   -2.4010 N   0  0  0  0  0  0  0  0  0  0  0  0
   -3.6770   -6.6140   -2.7000 C   0  0  0  0  0  0  0  0  0  0  0  0
   -5.0440   -6.8710   -2.8680 C   0  0  0  0  0  0  0  0  0  0  0  0
   -5.4410   -8.1800   -3.1760 C   0  0  0  0  0  0  0  0  0  0  0  0
   -6.7960   -8.3330   -3.3200 O   0  0  0  0  0  0  0  0  0  0  0  0
   -7.2690   -9.6420   -3.6140 C   0  0  0  0  0  0  0  0  0  0  0  0
   -4.4890   -9.1900   -3.3130 C   0  0  0  0  0  0  0  0  0  0  0  0
   -3.1220   -8.9190   -3.1440 C   0  0  0  0  0  0  0  0  0  0  0  0
   -2.7070   -7.6100   -2.8320 C   0  0  0  0  0  0  0  0  0  0  0  0
   -0.6140   -4.6330   -2.0690 C   0  0  1  0  0  0  0  0  0  0  0  0
   -1.0030   -3.6420   -0.9590 C   0  0  0  0  0  0  0  0  0  0  0  0
    0.1180   -2.6410   -0.6010 C   0  0  2  0  0  0  0  0  0  0  0  0
    0.1620   -1.3700   -1.4870 C   0  0  2  0  0  0  0  0  0  0  0  0
   -0.0410   -1.5800   -2.9770 C   0  0  0  0  0  0  0  0  0  0  0  0
    0.8420   -1.8240   -3.7850 O   0  0  0  0  0  0  0  0  0  0  0  0
   -1.3660   -1.4690   -3.2890 O   0  0  0  0  0  0  0  0  0  0  0  0
   -1.6630   -1.6430   -4.6770 C   0  0  0  0  0  0  0  0  0  0  0  0
    3.2350   -1.6940   -2.3560 O   0  0  0  0  0  0  0  0  0  0  0  0
    3.8760   -0.7680   -3.1160 C   0  0  0  0  0  0  0  0  0  0  0  0
    4.0180    0.4130   -2.8400 O   0  0  0  0  0  0  0  0  0  0  0  0
    4.4600   -1.3930   -4.3310 C   0  0  0  0  0  0  0  0  0  0  0  0
    5.5220   -0.7320   -4.9690 C   0  0  0  0  0  0  0  0  0  0  0  0
    6.1120   -1.2820   -6.1090 C   0  0  0  0  0  0  0  0  0  0  0  0
    7.1510   -0.7210   -6.8070 O   0  0  0  0  0  0  0  0  0  0  0  0
    7.6440    0.5350   -6.3580 C   0  0  0  0  0  0  0  0  0  0  0  0
    5.6260   -2.5080   -6.5980 C   0  0  0  0  0  0  0  0  0  0  0  0
    6.1740   -3.0400   -7.7460 O   0  0  0  0  0  0  0  0  0  0  0  0
    7.2560   -3.9110   -7.4140 C   0  0  0  0  0  0  0  0  0  0  0  0
    4.5420   -3.1640   -5.9880 C   0  0  0  0  0  0  0  0  0  0  0  0
    4.1290   -4.3320   -6.5770 O   0  0  0  0  0  0  0  0  0  0  0  0
    2.9980   -4.9850   -6.0150 C   0  0  0  0  0  0  0  0  0  0  0  0
    3.9680   -2.6000   -4.8470 C   0  0  0  0  0  0  0  0  0  0  0  0
    2.8100    1.4650   -0.0460 H   0  0  0  0  0  0  0  0  0  0  0  0
    1.3270    2.1680   -0.7660 H   0  0  0  0  0  0  0  0  0  0  0  0
    1.4750    1.9960    0.9930 H   0  0  0  0  0  0  0  0  0  0  0  0
    1.4540    0.2610   -2.0560 H   0  0  0  0  0  0  0  0  0  0  0  0
    3.4850   -0.5680   -0.6480 H   0  0  0  0  0  0  0  0  0  0  0  0
    3.5590   -2.9780   -0.1410 H   0  0  0  0  0  0  0  0  0  0  0  0
    2.4800   -2.0310    0.8770 H   0  0  0  0  0  0  0  0  0  0  0  0
    1.3640   -4.0070    0.4620 H   0  0  0  0  0  0  0  0  0  0  0  0
    1.8990   -3.8300   -2.5380 H   0  0  0  0  0  0  0  0  0  0  0  0
    2.6820   -4.8830   -1.3640 H   0  0  0  0  0  0  0  0  0  0  0  0
    1.0400   -6.0000   -3.6780 H   0  0  0  0  0  0  0  0  0  0  0  0
    1.9560   -6.8370   -2.4220 H   0  0  0  0  0  0  0  0  0  0  0  0
    0.0770   -8.2090   -3.4700 H   0  0  0  0  0  0  0  0  0  0  0  0
    0.0810   -8.1390   -1.7000 H   0  0  0  0  0  0  0  0  0  0  0  0
   -3.4840   -4.5470   -2.2630 H   0  0  0  0  0  0  0  0  0  0  0  0
   -5.7830   -6.0840   -2.7610 H   0  0  0  0  0  0  0  0  0  0  0  0
   -8.3590   -9.5940   -3.6870 H   0  0  0  0  0  0  0  0  0  0  0  0
   -6.8860   -9.9920   -4.5790 H   0  0  0  0  0  0  0  0  0  0  0  0
   -7.0190  -10.3420   -2.8100 H   0  0  0  0  0  0  0  0  0  0  0  0
   -4.7710  -10.2110   -3.5520 H   0  0  0  0  0  0  0  0  0  0  0  0
   -2.3910   -9.7150   -3.2540 H   0  0  0  0  0  0  0  0  0  0  0  0
   -0.4720   -4.1030   -3.0170 H   0  0  0  0  0  0  0  0  0  0  0  0
   -1.9190   -3.0970   -1.2200 H   0  0  0  0  0  0  0  0  0  0  0  0
   -1.2500   -4.2110   -0.0500 H   0  0  0  0  0  0  0  0  0  0  0  0
   -0.1340   -2.2630    0.4020 H   0  0  0  0  0  0  0  0  0  0  0  0
   -0.7100   -0.7710   -1.1760 H   0  0  0  0  0  0  0  0  0  0  0  0
   -2.7420   -1.5310   -4.8090 H   0  0  0  0  0  0  0  0  0  0  0  0
   -1.1570   -0.8770   -5.2740 H   0  0  0  0  0  0  0  0  0  0  0  0
   -1.3750   -2.6460   -5.0070 H   0  0  0  0  0  0  0  0  0  0  0  0
    5.8710    0.2090   -4.5530 H   0  0  0  0  0  0  0  0  0  0  0  0
    6.8650    1.3040   -6.4010 H   0  0  0  0  0  0  0  0  0  0  0  0
    8.0660    0.4550   -5.3510 H   0  0  0  0  0  0  0  0  0  0  0  0
    8.4490    0.8390   -7.0340 H   0  0  0  0  0  0  0  0  0  0  0  0
    7.6590   -4.3150   -8.3470 H   0  0  0  0  0  0  0  0  0  0  0  0
    8.0600   -3.3700   -6.9040 H   0  0  0  0  0  0  0  0  0  0  0  0
    6.9160   -4.7520   -6.8000 H   0  0  0  0  0  0  0  0  0  0  0  0
    3.2060   -5.3190   -4.9930 H   0  0  0  0  0  0  0  0  0  0  0  0
    2.1110   -4.3440   -6.0490 H   0  0  0  0  0  0  0  0  0  0  0  0
    2.7900   -5.8730   -6.6190 H   0  0  0  0  0  0  0  0  0  0  0  0
    3.1260   -3.0740   -4.3560 H   0  0  0  0  0  0  0  0  0  0  0  0
  1  2  1  0  0  0  0
  1 45  1  0  0  0  0
  1 46  1  0  0  0  0
  1 47  1  0  0  0  0
  2  3  1  0  0  0  0
  3  4  1  0  0  0  0
  3 25  1  0  0  0  0
  3 48  1  0  0  0  0
  4  5  1  0  0  0  0
  4 30  1  0  0  0  0
  4 49  1  0  0  0  0
  5  6  1  0  0  0  0
  5 50  1  0  0  0  0
  5 51  1  0  0  0  0
  6  7  1  0  0  0  0
  6 24  1  0  0  0  0
  6 52  1  0  0  0  0
  7  8  1  0  0  0  0
  7 53  1  0  0  0  0
  7 54  1  0  0  0  0
  8  9  1  0  0  0  0
  8 22  1  0  0  0  0
  9 10  1  0  0  0  0
  9 55  1  0  0  0  0
  9 56  1  0  0  0  0
 10 11  1  0  0  0  0
 10 57  1  0  0  0  0
 10 58  1  0  0  0  0
 11 12  2  0  0  0  0
 11 21  1  0  0  0  0
 12 13  1  0  0  0  0
 12 22  1  0  0  0  0
 13 14  1  0  0  0  0
 13 59  1  0  0  0  0
 14 15  2  0  0  0  0
 14 21  1  0  0  0  0
 15 16  1  0  0  0  0
 15 60  1  0  0  0  0
 16 17  1  0  0  0  0
 16 19  2  0  0  0  0
 17 18  1  0  0  0  0
 18 61  1  0  0  0  0
 18 62  1  0  0  0  0
 18 63  1  0  0  0  0
 19 20  1  0  0  0  0
 19 64  1  0  0  0  0
 20 21  2  0  0  0  0
 20 65  1  0  0  0  0
 22 23  1  0  0  0  0
 22 66  1  0  0  0  0
 23 24  1  0  0  0  0
 23 67  1  0  0  0  0
 23 68  1  0  0  0  0
 24 25  1  0  0  0  0
 24 69  1  0  0  0  0
 25 26  1  0  0  0  0
 25 70  1  0  0  0  0
 26 27  2  0  0  0  0
 26 28  1  0  0  0  0
 28 29  1  0  0  0  0
 29 71  1  0  0  0  0
 29 72  1  0  0  0  0
 29 73  1  0  0  0  0
 30 31  1  0  0  0  0
 31 32  2  0  0  0  0
 31 33  1  0  0  0  0
 33 34  2  0  0  0  0
 33 44  1  0  0  0  0
 34 35  1  0  0  0  0
 34 74  1  0  0  0  0
 35 36  1  0  0  0  0
 35 38  2  0  0  0  0
 36 37  1  0  0  0  0
 37 75  1  0  0  0  0
 37 76  1  0  0  0  0
 37 77  1  0  0  0  0
 38 39  1  0  0  0  0
 38 41  1  0  0  0  0
 39 40  1  0  0  0  0
 40 78  1  0  0  0  0
 40 79  1  0  0  0  0
 40 80  1  0  0  0  0
 41 42  1  0  0  0  0
 41 44  2  0  0  0  0
 42 43  1  0  0  0  0
 43 81  1  0  0  0  0
 43 82  1  0  0  0  0
 43 83  1  0  0  0  0
 44 84  1  0  0  0  0
M  END
>  <Index>
41

>  <Drug_Name>
Reserpine

>  <Cholestasis>
0

$$$$

  MOE2013           3D
CORINA 3.60 0026  08.12.2014
 70 72  0  0  1  0  0  0  0  0999 V2000
    0.7210   -2.1590    4.5840 C   0  0  0  0  0  0  0  0  0  0  0  0
    0.6260   -3.5600    4.0120 C   0  0  0  0  0  0  0  0  0  0  0  0
   -0.5410   -3.6280    3.1830 O   0  0  0  0  0  0  0  0  0  0  0  0
   -0.7560   -4.8450    2.6050 C   0  0  0  0  0  0  0  0  0  0  0  0
   -0.0400   -5.8300    2.7410 O   0  0  0  0  0  0  0  0  0  0  0  0
   -2.0390   -4.8090    1.7720 C   0  0  2  0  0  0  0  0  0  0  0  0
   -3.2460   -4.8760    2.7210 C   0  0  0  0  0  0  0  0  0  0  0  0
   -4.5800   -4.7020    1.9870 C   0  0  0  0  0  0  0  0  0  0  0  0
   -5.7520   -4.8950    2.9160 C   0  0  0  0  0  0  0  0  0  0  0  0
   -6.2490   -3.8280    3.6760 C   0  0  0  0  0  0  0  0  0  0  0  0
   -7.3230   -4.0240    4.5460 C   0  0  0  0  0  0  0  0  0  0  0  0
   -7.9040   -5.2850    4.6680 C   0  0  0  0  0  0  0  0  0  0  0  0
   -7.4130   -6.3530    3.9200 C   0  0  0  0  0  0  0  0  0  0  0  0
   -6.3400   -6.1610    3.0490 C   0  0  0  0  0  0  0  0  0  0  0  0
   -2.0880   -5.9700    0.8680 N   0  0  3  0  0  0  0  0  0  0  0  0
   -1.6280   -5.7200   -0.5090 C   0  0  1  0  0  0  0  0  0  0  0  0
   -0.1290   -5.4620   -0.6160 C   0  0  0  0  0  0  0  0  0  0  0  0
   -1.9780   -6.9860   -1.3250 C   0  0  0  0  0  0  0  0  0  0  0  0
   -1.6720   -8.1080   -0.9080 O   0  0  0  0  0  0  0  0  0  0  0  0
   -2.6670   -6.8200   -2.5190 N   0  0  0  0  0  0  0  0  0  0  0  0
   -2.5970   -5.6410   -3.3750 C   0  0  0  0  0  0  0  0  0  0  0  0
   -2.1130   -6.0340   -4.7660 C   0  0  0  0  0  0  0  0  0  0  0  0
   -1.7170   -5.0280   -5.6610 C   0  0  0  0  0  0  0  0  0  0  0  0
   -1.2690   -5.3460   -6.9510 C   0  0  0  0  0  0  0  0  0  0  0  0
   -0.8610   -4.4190   -7.8810 O   0  0  0  0  0  0  0  0  0  0  0  0
   -0.8230   -3.0590   -7.4720 C   0  0  0  0  0  0  0  0  0  0  0  0
   -1.2230   -6.6940   -7.3600 C   0  0  0  0  0  0  0  0  0  0  0  0
   -0.7710   -6.9220   -8.6380 O   0  0  0  0  0  0  0  0  0  0  0  0
   -0.7380   -8.2670   -9.0960 C   0  0  0  0  0  0  0  0  0  0  0  0
   -1.6230   -7.7010   -6.4720 C   0  0  0  0  0  0  0  0  0  0  0  0
   -2.0820   -7.3840   -5.1850 C   0  0  0  0  0  0  0  0  0  0  0  0
   -2.5060   -8.5070   -4.2480 C   0  0  0  0  0  0  0  0  0  0  0  0
   -3.3850   -7.9470   -3.1320 C   0  0  1  0  0  0  0  0  0  0  0  0
   -3.9950   -8.9510   -2.1550 C   0  0  0  0  0  0  0  0  0  0  0  0
   -4.6510   -8.6780   -1.1600 O   0  0  0  0  0  0  0  0  0  0  0  0
   -3.8110  -10.2390   -2.5140 O   0  0  0  0  0  0  0  0  0  0  0  0
    1.6000   -2.0580    5.2260 H   0  0  0  0  0  0  0  0  0  0  0  0
    0.7830   -1.4180    3.7790 H   0  0  0  0  0  0  0  0  0  0  0  0
   -0.1740   -1.9200    5.1680 H   0  0  0  0  0  0  0  0  0  0  0  0
    1.5170   -3.7780    3.4130 H   0  0  0  0  0  0  0  0  0  0  0  0
    0.5430   -4.2880    4.8270 H   0  0  0  0  0  0  0  0  0  0  0  0
   -2.0620   -3.8710    1.2030 H   0  0  0  0  0  0  0  0  0  0  0  0
   -3.2360   -5.8300    3.2670 H   0  0  0  0  0  0  0  0  0  0  0  0
   -3.1550   -4.0980    3.4910 H   0  0  0  0  0  0  0  0  0  0  0  0
   -4.6320   -3.7020    1.5360 H   0  0  0  0  0  0  0  0  0  0  0  0
   -4.6690   -5.4110    1.1540 H   0  0  0  0  0  0  0  0  0  0  0  0
   -5.8020   -2.8400    3.5980 H   0  0  0  0  0  0  0  0  0  0  0  0
   -7.7050   -3.1920    5.1310 H   0  0  0  0  0  0  0  0  0  0  0  0
   -8.7390   -5.4350    5.3480 H   0  0  0  0  0  0  0  0  0  0  0  0
   -7.8640   -7.3370    4.0170 H   0  0  0  0  0  0  0  0  0  0  0  0
   -5.9630   -7.0030    2.4740 H   0  0  0  0  0  0  0  0  0  0  0  0
   -1.5570   -6.7520    1.2690 H   0  0  0  0  0  0  0  0  0  0  0  0
   -2.1910   -4.8680   -0.8980 H   0  0  0  0  0  0  0  0  0  0  0  0
    0.1520   -4.5270   -0.1220 H   0  0  0  0  0  0  0  0  0  0  0  0
    0.4520   -6.2760   -0.1670 H   0  0  0  0  0  0  0  0  0  0  0  0
    0.1790   -5.3890   -1.6650 H   0  0  0  0  0  0  0  0  0  0  0  0
   -3.5990   -5.2040   -3.4400 H   0  0  0  0  0  0  0  0  0  0  0  0
   -1.9050   -4.9030   -2.9650 H   0  0  0  0  0  0  0  0  0  0  0  0
   -1.7640   -3.9970   -5.3230 H   0  0  0  0  0  0  0  0  0  0  0  0
   -1.8260   -2.6900   -7.2350 H   0  0  0  0  0  0  0  0  0  0  0  0
   -0.1370   -2.9160   -6.6310 H   0  0  0  0  0  0  0  0  0  0  0  0
   -0.4440   -2.4680   -8.3120 H   0  0  0  0  0  0  0  0  0  0  0  0
   -0.0440   -8.8700   -8.5010 H   0  0  0  0  0  0  0  0  0  0  0  0
   -1.7410   -8.7070   -9.1030 H   0  0  0  0  0  0  0  0  0  0  0  0
   -0.3720   -8.2600  -10.1270 H   0  0  0  0  0  0  0  0  0  0  0  0
   -1.5930   -8.7480   -6.7600 H   0  0  0  0  0  0  0  0  0  0  0  0
   -3.0570   -9.2680   -4.8140 H   0  0  0  0  0  0  0  0  0  0  0  0
   -1.6050   -8.9780   -3.8350 H   0  0  0  0  0  0  0  0  0  0  0  0
   -4.2800   -7.5150   -3.6070 H   0  0  0  0  0  0  0  0  0  0  0  0
   -4.2190  -10.7460   -1.7810 H   0  0  0  0  0  0  0  0  0  0  0  0
  1  2  1  0  0  0  0
  1 37  1  0  0  0  0
  1 38  1  0  0  0  0
  1 39  1  0  0  0  0
  2  3  1  0  0  0  0
  2 40  1  0  0  0  0
  2 41  1  0  0  0  0
  3  4  1  0  0  0  0
  4  5  2  0  0  0  0
  4  6  1  0  0  0  0
  6  7  1  0  0  0  0
  6 15  1  0  0  0  0
  6 42  1  0  0  0  0
  7  8  1  0  0  0  0
  7 43  1  0  0  0  0
  7 44  1  0  0  0  0
  8  9  1  0  0  0  0
  8 45  1  0  0  0  0
  8 46  1  0  0  0  0
  9 10  1  0  0  0  0
  9 14  2  0  0  0  0
 10 11  2  0  0  0  0
 10 47  1  0  0  0  0
 11 12  1  0  0  0  0
 11 48  1  0  0  0  0
 12 13  2  0  0  0  0
 12 49  1  0  0  0  0
 13 14  1  0  0  0  0
 13 50  1  0  0  0  0
 14 51  1  0  0  0  0
 15 16  1  0  0  0  0
 15 52  1  0  0  0  0
 16 17  1  0  0  0  0
 16 18  1  0  0  0  0
 16 53  1  0  0  0  0
 17 54  1  0  0  0  0
 17 55  1  0  0  0  0
 17 56  1  0  0  0  0
 18 19  2  0  0  0  0
 18 20  1  0  0  0  0
 20 21  1  0  0  0  0
 20 33  1  0  0  0  0
 21 22  1  0  0  0  0
 21 57  1  0  0  0  0
 21 58  1  0  0  0  0
 22 23  1  0  0  0  0
 22 31  2  0  0  0  0
 23 24  2  0  0  0  0
 23 59  1  0  0  0  0
 24 25  1  0  0  0  0
 24 27  1  0  0  0  0
 25 26  1  0  0  0  0
 26 60  1  0  0  0  0
 26 61  1  0  0  0  0
 26 62  1  0  0  0  0
 27 28  1  0  0  0  0
 27 30  2  0  0  0  0
 28 29  1  0  0  0  0
 29 63  1  0  0  0  0
 29 64  1  0  0  0  0
 29 65  1  0  0  0  0
 30 31  1  0  0  0  0
 30 66  1  0  0  0  0
 31 32  1  0  0  0  0
 32 33  1  0  0  0  0
 32 67  1  0  0  0  0
 32 68  1  0  0  0  0
 33 34  1  0  0  0  0
 33 69  1  0  0  0  0
 34 35  2  0  0  0  0
 34 36  1  0  0  0  0
 36 70  1  0  0  0  0
M  END
>  <Index>
42

>  <Drug_Name>
Moexipril

>  <Cholestasis>
0

$$$$

  MOE2013           3D
CORINA 3.60 0026  08.12.2014
 62 64  0  0  1  0  0  0  0  0999 V2000
    0.0250    1.6100   -0.2330 C   0  0  0  0  0  0  0  0  0  0  0  0
   -0.0110    0.0920   -0.1580 C   0  0  0  0  0  0  0  0  0  0  0  0
    0.7300   -0.4250    1.0750 C   0  0  0  0  0  0  0  0  0  0  0  0
    0.6910   -1.9530    1.1470 C   0  0  0  0  0  0  0  0  0  0  0  0
    1.4360   -2.4690    2.3830 C   0  0  0  0  0  0  0  0  0  0  0  0
    1.4410   -4.0020    2.4570 C   0  0  2  0  0  0  0  0  0  0  0  0
    0.1020   -4.4820    2.5490 O   0  0  0  0  0  0  0  0  0  0  0  0
    2.2460   -4.4950    3.6660 C   0  0  0  0  0  0  0  0  0  0  0  0
    2.3320   -6.0280    3.7150 C   0  0  0  0  0  0  0  0  0  0  0  0
    3.1990   -6.5290    4.8880 C   0  0  1  0  0  0  0  0  0  0  0  0
    2.5020   -6.3190    6.2560 C   0  0  2  0  0  0  0  0  0  0  0  0
    3.3420   -5.5590    7.1130 O   0  0  0  0  0  0  0  0  0  0  0  0
    2.2650   -7.7110    6.8540 C   0  0  0  0  0  0  0  0  0  0  0  0
    2.2850   -8.6330    5.6380 C   0  0  2  0  0  0  0  0  0  0  0  0
    2.4190  -10.1200    5.9530 C   0  0  0  0  0  0  0  0  0  0  0  0
    3.8250  -10.6440    6.1360 C   0  0  0  0  0  0  0  0  0  0  0  0
    4.9420   -9.8550    5.8110 C   0  0  0  0  0  0  0  0  0  0  0  0
    4.8070   -8.4230    5.3660 C   0  0  0  0  0  0  0  0  0  0  0  0
    3.4250   -8.0590    4.7980 C   0  0  2  0  0  0  0  0  0  0  0  0
    6.2320  -10.3830    5.9710 C   0  0  0  0  0  0  0  0  0  0  0  0
    6.4160  -11.6850    6.4230 C   0  0  0  0  0  0  0  0  0  0  0  0
    5.3130  -12.4800    6.7280 C   0  0  0  0  0  0  0  0  0  0  0  0
    4.0170  -11.9710    6.5850 C   0  0  0  0  0  0  0  0  0  0  0  0
    2.8720  -12.6810    6.8500 O   0  0  0  0  0  0  0  0  0  0  0  0
    3.0180  -14.0240    7.2910 C   0  0  0  0  0  0  0  0  0  0  0  0
    1.6540  -14.6390    7.5150 C   0  0  0  0  0  0  0  0  0  0  0  0
    0.5600  -14.1240    7.3530 O   0  0  0  0  0  0  0  0  0  0  0  0
    1.7530  -15.9170    7.9460 O   0  0  0  0  0  0  0  0  0  0  0  0
    1.0550    1.9760   -0.2930 H   0  0  0  0  0  0  0  0  0  0  0  0
   -0.5110    1.9580   -1.1220 H   0  0  0  0  0  0  0  0  0  0  0  0
   -0.4480    2.0580    0.6460 H   0  0  0  0  0  0  0  0  0  0  0  0
   -1.0550   -0.2420   -0.1320 H   0  0  0  0  0  0  0  0  0  0  0  0
    0.4400   -0.3240   -1.0660 H   0  0  0  0  0  0  0  0  0  0  0  0
    1.7730   -0.0850    1.0450 H   0  0  0  0  0  0  0  0  0  0  0  0
    0.2780   -0.0020    1.9800 H   0  0  0  0  0  0  0  0  0  0  0  0
   -0.3520   -2.2890    1.1720 H   0  0  0  0  0  0  0  0  0  0  0  0
    1.1460   -2.3750    0.2430 H   0  0  0  0  0  0  0  0  0  0  0  0
    2.4680   -2.1000    2.3670 H   0  0  0  0  0  0  0  0  0  0  0  0
    0.9520   -2.0600    3.2790 H   0  0  0  0  0  0  0  0  0  0  0  0
    1.8740   -4.4110    1.5370 H   0  0  0  0  0  0  0  0  0  0  0  0
   -0.2950   -4.1040    3.3530 H   0  0  0  0  0  0  0  0  0  0  0  0
    3.2590   -4.0780    3.6250 H   0  0  0  0  0  0  0  0  0  0  0  0
    1.7770   -4.1280    4.5870 H   0  0  0  0  0  0  0  0  0  0  0  0
    1.3260   -6.4600    3.7760 H   0  0  0  0  0  0  0  0  0  0  0  0
    2.7710   -6.3800    2.7730 H   0  0  0  0  0  0  0  0  0  0  0  0
    4.1600   -6.0000    4.8460 H   0  0  0  0  0  0  0  0  0  0  0  0
    1.5510   -5.7840    6.1540 H   0  0  0  0  0  0  0  0  0  0  0  0
    2.8790   -5.4600    7.9630 H   0  0  0  0  0  0  0  0  0  0  0  0
    3.0370   -7.9710    7.5870 H   0  0  0  0  0  0  0  0  0  0  0  0
    1.3020   -7.7570    7.3750 H   0  0  0  0  0  0  0  0  0  0  0  0
    1.3320   -8.4930    5.1070 H   0  0  0  0  0  0  0  0  0  0  0  0
    1.8180  -10.3480    6.8420 H   0  0  0  0  0  0  0  0  0  0  0  0
    1.9840  -10.6790    5.1130 H   0  0  0  0  0  0  0  0  0  0  0  0
    5.0550   -7.7910    6.2290 H   0  0  0  0  0  0  0  0  0  0  0  0
    5.5580   -8.2050    4.5950 H   0  0  0  0  0  0  0  0  0  0  0  0
    3.3590   -8.4290    3.7670 H   0  0  0  0  0  0  0  0  0  0  0  0
    7.1040   -9.7730    5.7440 H   0  0  0  0  0  0  0  0  0  0  0  0
    7.4210  -12.0830    6.5390 H   0  0  0  0  0  0  0  0  0  0  0  0
    5.5020  -13.4900    7.0730 H   0  0  0  0  0  0  0  0  0  0  0  0
    3.5260  -14.6210    6.5250 H   0  0  0  0  0  0  0  0  0  0  0  0
    3.5530  -14.0500    8.2470 H   0  0  0  0  0  0  0  0  0  0  0  0
    0.8260  -16.2200    8.0590 H   0  0  0  0  0  0  0  0  0  0  0  0
  1  2  1  0  0  0  0
  1 29  1  0  0  0  0
  1 30  1  0  0  0  0
  1 31  1  0  0  0  0
  2  3  1  0  0  0  0
  2 32  1  0  0  0  0
  2 33  1  0  0  0  0
  3  4  1  0  0  0  0
  3 34  1  0  0  0  0
  3 35  1  0  0  0  0
  4  5  1  0  0  0  0
  4 36  1  0  0  0  0
  4 37  1  0  0  0  0
  5  6  1  0  0  0  0
  5 38  1  0  0  0  0
  5 39  1  0  0  0  0
  6  7  1  0  0  0  0
  6  8  1  0  0  0  0
  6 40  1  0  0  0  0
  7 41  1  0  0  0  0
  8  9  1  0  0  0  0
  8 42  1  0  0  0  0
  8 43  1  0  0  0  0
  9 10  1  0  0  0  0
  9 44  1  0  0  0  0
  9 45  1  0  0  0  0
 10 11  1  0  0  0  0
 10 19  1  0  0  0  0
 10 46  1  0  0  0  0
 11 12  1  0  0  0  0
 11 13  1  0  0  0  0
 11 47  1  0  0  0  0
 12 48  1  0  0  0  0
 13 14  1  0  0  0  0
 13 49  1  0  0  0  0
 13 50  1  0  0  0  0
 14 15  1  0  0  0  0
 14 19  1  0  0  0  0
 14 51  1  0  0  0  0
 15 16  1  0  0  0  0
 15 52  1  0  0  0  0
 15 53  1  0  0  0  0
 16 17  1  0  0  0  0
 16 23  2  0  0  0  0
 17 18  1  0  0  0  0
 17 20  2  0  0  0  0
 18 19  1  0  0  0  0
 18 54  1  0  0  0  0
 18 55  1  0  0  0  0
 19 56  1  0  0  0  0
 20 21  1  0  0  0  0
 20 57  1  0  0  0  0
 21 22  2  0  0  0  0
 21 58  1  0  0  0  0
 22 23  1  0  0  0  0
 22 59  1  0  0  0  0
 23 24  1  0  0  0  0
 24 25  1  0  0  0  0
 25 26  1  0  0  0  0
 25 60  1  0  0  0  0
 25 61  1  0  0  0  0
 26 27  2  0  0  0  0
 26 28  1  0  0  0  0
 28 62  1  0  0  0  0
M  END
>  <Index>
43

>  <Drug_Name>
Treprostinil

>  <Cholestasis>
0

$$$$

  MOE2013           3D
CORINA 3.60 0026  08.12.2014
 49 50  0  0  1  0  0  0  0  0999 V2000
   -0.1360    1.4500    0.2090 C   0  0  0  0  0  0  0  0  0  0  0  0
   -0.0730   -0.0680   -0.0240 C   0  0  0  0  0  0  0  0  0  0  0  0
    0.3850   -0.7780    1.2600 C   0  0  0  0  0  0  0  0  0  0  0  0
   -1.4890   -0.5620   -0.3780 C   0  0  0  0  0  0  0  0  0  0  0  0
    0.7800   -0.4110   -1.1800 N   0  0  3  0  0  0  0  0  0  0  0  0
    2.1980   -0.0270   -1.0660 C   0  0  0  0  0  0  0  0  0  0  0  0
    2.9000   -0.3790   -2.3900 C   0  0  3  0  0  0  0  0  0  0  0  0
    2.1540    0.2250   -3.4570 O   0  0  0  0  0  0  0  0  0  0  0  0
    4.3440    0.1300   -2.4130 C   0  0  0  0  0  0  0  0  0  0  0  0
    5.0110   -0.4440   -3.5430 O   0  0  0  0  0  0  0  0  0  0  0  0
    6.3440   -0.1670   -3.7090 C   0  0  0  0  0  0  0  0  0  0  0  0
    7.0880    0.6790   -2.8810 C   0  0  0  0  0  0  0  0  0  0  0  0
    8.4470    0.8830   -3.1180 C   0  0  0  0  0  0  0  0  0  0  0  0
    9.0770    0.2380   -4.1790 C   0  0  0  0  0  0  0  0  0  0  0  0
    8.3550   -0.6200   -5.0200 C   0  0  0  0  0  0  0  0  0  0  0  0
    9.0870   -1.2890   -6.1650 C   0  0  0  0  0  0  0  0  0  0  0  0
    8.3050   -2.4400   -6.8030 C   0  0  1  0  0  0  0  0  0  0  0  0
    8.3540   -3.5890   -5.9470 O   0  0  0  0  0  0  0  0  0  0  0  0
    6.8530   -2.0080   -7.0350 C   0  0  1  0  0  0  0  0  0  0  0  0
    6.1540   -3.0210   -7.7610 O   0  0  0  0  0  0  0  0  0  0  0  0
    6.1640   -1.7200   -5.7000 C   0  0  0  0  0  0  0  0  0  0  0  0
    6.9710   -0.8030   -4.8020 C   0  0  0  0  0  0  0  0  0  0  0  0
    0.8180    1.8520    0.5660 H   0  0  0  0  0  0  0  0  0  0  0  0
   -0.4050    1.9830   -0.7110 H   0  0  0  0  0  0  0  0  0  0  0  0
   -0.8900    1.6990    0.9650 H   0  0  0  0  0  0  0  0  0  0  0  0
   -0.3330   -0.6180    2.0730 H   0  0  0  0  0  0  0  0  0  0  0  0
    0.4720   -1.8600    1.1080 H   0  0  0  0  0  0  0  0  0  0  0  0
    1.3550   -0.4070    1.6090 H   0  0  0  0  0  0  0  0  0  0  0  0
   -1.8640   -0.0820   -1.2890 H   0  0  0  0  0  0  0  0  0  0  0  0
   -1.5090   -1.6460   -0.5390 H   0  0  0  0  0  0  0  0  0  0  0  0
   -2.1990   -0.3380    0.4280 H   0  0  0  0  0  0  0  0  0  0  0  0
    0.7310   -1.4210   -1.3380 H   0  0  0  0  0  0  0  0  0  0  0  0
    2.2800    1.0530   -0.9070 H   0  0  0  0  0  0  0  0  0  0  0  0
    2.6910   -0.5480   -0.2390 H   0  0  0  0  0  0  0  0  0  0  0  0
    2.8800   -1.4620   -2.5610 H   0  0  0  0  0  0  0  0  0  0  0  0
    1.2220    0.1730   -3.1550 H   0  0  0  0  0  0  0  0  0  0  0  0
    4.3500    1.2230   -2.5060 H   0  0  0  0  0  0  0  0  0  0  0  0
    4.8520   -0.1830   -1.4930 H   0  0  0  0  0  0  0  0  0  0  0  0
    6.6400    1.1980   -2.0400 H   0  0  0  0  0  0  0  0  0  0  0  0
    9.0160    1.5440   -2.4710 H   0  0  0  0  0  0  0  0  0  0  0  0
   10.1400    0.4040   -4.3460 H   0  0  0  0  0  0  0  0  0  0  0  0
    9.2850   -0.5230   -6.9250 H   0  0  0  0  0  0  0  0  0  0  0  0
   10.0490   -1.6660   -5.7970 H   0  0  0  0  0  0  0  0  0  0  0  0
    8.7660   -2.7370   -7.7520 H   0  0  0  0  0  0  0  0  0  0  0  0
    9.2790   -3.8840   -5.9040 H   0  0  0  0  0  0  0  0  0  0  0  0
    6.8430   -1.1060   -7.6610 H   0  0  0  0  0  0  0  0  0  0  0  0
    5.2100   -2.7870   -7.7590 H   0  0  0  0  0  0  0  0  0  0  0  0
    5.1860   -1.2710   -5.9180 H   0  0  0  0  0  0  0  0  0  0  0  0
    5.9620   -2.6570   -5.1660 H   0  0  0  0  0  0  0  0  0  0  0  0
  1  2  1  0  0  0  0
  1 23  1  0  0  0  0
  1 24  1  0  0  0  0
  1 25  1  0  0  0  0
  2  3  1  0  0  0  0
  2  4  1  0  0  0  0
  2  5  1  0  0  0  0
  3 26  1  0  0  0  0
  3 27  1  0  0  0  0
  3 28  1  0  0  0  0
  4 29  1  0  0  0  0
  4 30  1  0  0  0  0
  4 31  1  0  0  0  0
  5  6  1  0  0  0  0
  5 32  1  0  0  0  0
  6  7  1  0  0  0  0
  6 33  1  0  0  0  0
  6 34  1  0  0  0  0
  7  8  1  0  0  0  0
  7  9  1  0  0  0  0
  7 35  1  0  0  0  0
  8 36  1  0  0  0  0
  9 10  1  0  0  0  0
  9 37  1  0  0  0  0
  9 38  1  0  0  0  0
 10 11  1  0  0  0  0
 11 12  1  0  0  0  0
 11 22  2  0  0  0  0
 12 13  2  0  0  0  0
 12 39  1  0  0  0  0
 13 14  1  0  0  0  0
 13 40  1  0  0  0  0
 14 15  2  0  0  0  0
 14 41  1  0  0  0  0
 15 16  1  0  0  0  0
 15 22  1  0  0  0  0
 16 17  1  0  0  0  0
 16 42  1  0  0  0  0
 16 43  1  0  0  0  0
 17 18  1  0  0  0  0
 17 19  1  0  0  0  0
 17 44  1  0  0  0  0
 18 45  1  0  0  0  0
 19 20  1  0  0  0  0
 19 21  1  0  0  0  0
 19 46  1  0  0  0  0
 20 47  1  0  0  0  0
 21 22  1  0  0  0  0
 21 48  1  0  0  0  0
 21 49  1  0  0  0  0
M  END
>  <Index>
44

>  <Drug_Name>
Nadolol

>  <Cholestasis>
0

$$$$

  MOE2013           3D
CORINA 3.60 0026  08.12.2014
 46 47  0  0  1  0  0  0  0  0999 V2000
   -0.1590    1.4590    0.2550 C   0  0  0  0  0  0  0  0  0  0  0  0
   -0.0640   -0.0570    0.0200 C   0  0  0  0  0  0  0  0  0  0  0  0
    0.4220   -0.7580    1.3000 C   0  0  0  0  0  0  0  0  0  0  0  0
   -1.4690   -0.5870   -0.3220 C   0  0  0  0  0  0  0  0  0  0  0  0
    0.7870   -0.3880   -1.1350 N   0  0  3  0  0  0  0  0  0  0  0  0
    2.1480    0.1570   -1.1190 C   0  0  0  0  0  0  0  0  0  0  0  0
    2.9590   -0.4670   -2.2670 C   0  0  2  0  0  0  0  0  0  0  0  0
    3.0270   -1.8880   -2.0630 O   0  0  0  0  0  0  0  0  0  0  0  0
    4.3810    0.1030   -2.3130 C   0  0  0  0  0  0  0  0  0  0  0  0
    5.0320   -0.4480   -3.4650 O   0  0  0  0  0  0  0  0  0  0  0  0
    6.2680    0.0540   -3.7910 C   0  0  0  0  0  0  0  0  0  0  0  0
    7.0300    0.8750   -2.9520 C   0  0  0  0  0  0  0  0  0  0  0  0
    8.2890    1.3270   -3.3530 C   0  0  0  0  0  0  0  0  0  0  0  0
    8.8040    0.9510   -4.5900 C   0  0  0  0  0  0  0  0  0  0  0  0
    8.0550    0.1240   -5.4350 C   0  0  0  0  0  0  0  0  0  0  0  0
    8.6500   -0.2840   -6.7370 C   0  0  0  0  0  0  0  0  0  0  0  0
    9.7730    0.0970   -7.0570 O   0  0  0  0  0  0  0  0  0  0  0  0
    7.8590   -1.2260   -7.6140 C   0  0  0  0  0  0  0  0  0  0  0  0
    6.3650   -1.0400   -7.4240 C   0  0  0  0  0  0  0  0  0  0  0  0
    5.9790   -1.2270   -5.9620 C   0  0  0  0  0  0  0  0  0  0  0  0
    6.7760   -0.3220   -5.0530 C   0  0  0  0  0  0  0  0  0  0  0  0
    0.7960    1.8830    0.5840 H   0  0  0  0  0  0  0  0  0  0  0  0
   -0.4670    1.9850   -0.6560 H   0  0  0  0  0  0  0  0  0  0  0  0
   -0.8970    1.6890    1.0320 H   0  0  0  0  0  0  0  0  0  0  0  0
   -0.2900   -0.6100    2.1200 H   0  0  0  0  0  0  0  0  0  0  0  0
    0.5280   -1.8380    1.1480 H   0  0  0  0  0  0  0  0  0  0  0  0
    1.3880   -0.3700    1.6400 H   0  0  0  0  0  0  0  0  0  0  0  0
   -1.8640   -0.1160   -1.2300 H   0  0  0  0  0  0  0  0  0  0  0  0
   -1.4620   -1.6720   -0.4840 H   0  0  0  0  0  0  0  0  0  0  0  0
   -2.1770   -0.3820    0.4890 H   0  0  0  0  0  0  0  0  0  0  0  0
    0.8680   -1.4050   -1.2300 H   0  0  0  0  0  0  0  0  0  0  0  0
    2.1240    1.2450   -1.2430 H   0  0  0  0  0  0  0  0  0  0  0  0
    2.6440   -0.0810   -0.1720 H   0  0  0  0  0  0  0  0  0  0  0  0
    2.4590   -0.3030   -3.2290 H   0  0  0  0  0  0  0  0  0  0  0  0
    3.6320   -2.2280   -2.7480 H   0  0  0  0  0  0  0  0  0  0  0  0
    4.3370    1.1960   -2.3900 H   0  0  0  0  0  0  0  0  0  0  0  0
    4.9300   -0.2010   -1.4130 H   0  0  0  0  0  0  0  0  0  0  0  0
    6.6780    1.1770   -1.9710 H   0  0  0  0  0  0  0  0  0  0  0  0
    8.8720    1.9640   -2.6940 H   0  0  0  0  0  0  0  0  0  0  0  0
    9.7910    1.2990   -4.8870 H   0  0  0  0  0  0  0  0  0  0  0  0
    8.1150   -1.0210   -8.6600 H   0  0  0  0  0  0  0  0  0  0  0  0
    8.1630   -2.2520   -7.3790 H   0  0  0  0  0  0  0  0  0  0  0  0
    6.0740   -0.0340   -7.7550 H   0  0  0  0  0  0  0  0  0  0  0  0
    5.8170   -1.7560   -8.0470 H   0  0  0  0  0  0  0  0  0  0  0  0
    4.9060   -1.0190   -5.8690 H   0  0  0  0  0  0  0  0  0  0  0  0
    6.1470   -2.2670   -5.6560 H   0  0  0  0  0  0  0  0  0  0  0  0
  1  2  1  0  0  0  0
  1 22  1  0  0  0  0
  1 23  1  0  0  0  0
  1 24  1  0  0  0  0
  2  3  1  0  0  0  0
  2  4  1  0  0  0  0
  2  5  1  0  0  0  0
  3 25  1  0  0  0  0
  3 26  1  0  0  0  0
  3 27  1  0  0  0  0
  4 28  1  0  0  0  0
  4 29  1  0  0  0  0
  4 30  1  0  0  0  0
  5  6  1  0  0  0  0
  5 31  1  0  0  0  0
  6  7  1  0  0  0  0
  6 32  1  0  0  0  0
  6 33  1  0  0  0  0
  7  8  1  0  0  0  0
  7  9  1  0  0  0  0
  7 34  1  0  0  0  0
  8 35  1  0  0  0  0
  9 10  1  0  0  0  0
  9 36  1  0  0  0  0
  9 37  1  0  0  0  0
 10 11  1  0  0  0  0
 11 12  1  0  0  0  0
 11 21  2  0  0  0  0
 12 13  2  0  0  0  0
 12 38  1  0  0  0  0
 13 14  1  0  0  0  0
 13 39  1  0  0  0  0
 14 15  2  0  0  0  0
 14 40  1  0  0  0  0
 15 16  1  0  0  0  0
 15 21  1  0  0  0  0
 16 17  2  0  0  0  0
 16 18  1  0  0  0  0
 18 19  1  0  0  0  0
 18 41  1  0  0  0  0
 18 42  1  0  0  0  0
 19 20  1  0  0  0  0
 19 43  1  0  0  0  0
 19 44  1  0  0  0  0
 20 21  1  0  0  0  0
 20 45  1  0  0  0  0
 20 46  1  0  0  0  0
M  END
>  <Index>
45

>  <Drug_Name>
Levobunolol 

>  <Cholestasis>
0

$$$$

  MOE2013           3D
CORINA 3.60 0026  08.12.2014
 50 51  0  0  1  0  0  0  0  0999 V2000
   -0.0810    1.1520    0.5850 C   0  0  0  0  0  0  0  0  0  0  0  0
   -0.0250   -0.2760    0.0190 C   0  0  0  0  0  0  0  0  0  0  0  0
    0.5160   -1.2430    1.0860 C   0  0  0  0  0  0  0  0  0  0  0  0
   -1.4560   -0.7110   -0.3500 C   0  0  0  0  0  0  0  0  0  0  0  0
    0.7570   -0.3510   -1.2260 N   0  0  3  0  0  0  0  0  0  0  0  0
    2.1250    0.1740   -1.1680 C   0  0  0  0  0  0  0  0  0  0  0  0
    2.8700   -0.2000   -2.4600 C   0  0  2  0  0  0  0  0  0  0  0  0
    2.9250   -1.6330   -2.5660 O   0  0  0  0  0  0  0  0  0  0  0  0
    4.2980    0.3520   -2.4580 C   0  0  0  0  0  0  0  0  0  0  0  0
    4.8890   -0.0050   -3.7120 O   0  0  0  0  0  0  0  0  0  0  0  0
    6.1970    0.3500   -3.9310 C   0  0  0  0  0  0  0  0  0  0  0  0
    6.9750    1.0800   -3.0250 C   0  0  0  0  0  0  0  0  0  0  0  0
    8.3080    1.3800   -3.3150 C   0  0  0  0  0  0  0  0  0  0  0  0
    8.8750    0.9490   -4.5080 C   0  0  0  0  0  0  0  0  0  0  0  0
    8.1070    0.2240   -5.4190 C   0  0  0  0  0  0  0  0  0  0  0  0
    6.7560   -0.0720   -5.1570 C   0  0  0  0  0  0  0  0  0  0  0  0
    5.9370   -0.8790   -6.1520 C   0  0  0  0  0  0  0  0  0  0  0  0
    6.1750   -0.5580   -7.6440 C   0  0  0  0  0  0  0  0  0  0  0  0
    6.7840   -1.8200   -8.2440 C   0  0  0  0  0  0  0  0  0  0  0  0
    6.1640   -2.9370   -7.4240 C   0  0  0  0  0  0  0  0  0  0  0  0
    6.2070   -2.3880   -6.0050 C   0  0  0  0  0  0  0  0  0  0  0  0
    0.8980    1.4890    0.9430 H   0  0  0  0  0  0  0  0  0  0  0  0
   -0.4300    1.8660   -0.1700 H   0  0  0  0  0  0  0  0  0  0  0  0
   -0.7710    1.2100    1.4350 H   0  0  0  0  0  0  0  0  0  0  0  0
   -0.1490   -1.2750    1.9570 H   0  0  0  0  0  0  0  0  0  0  0  0
    0.5940   -2.2650    0.6970 H   0  0  0  0  0  0  0  0  0  0  0  0
    1.5050   -0.9450    1.4480 H   0  0  0  0  0  0  0  0  0  0  0  0
   -1.8910   -0.0500   -1.1100 H   0  0  0  0  0  0  0  0  0  0  0  0
   -1.4760   -1.7340   -0.7450 H   0  0  0  0  0  0  0  0  0  0  0  0
   -2.1160   -0.6840    0.5250 H   0  0  0  0  0  0  0  0  0  0  0  0
    0.8180   -1.3230   -1.5440 H   0  0  0  0  0  0  0  0  0  0  0  0
    2.1110    1.2640   -1.0620 H   0  0  0  0  0  0  0  0  0  0  0  0
    2.6640   -0.2580   -0.3180 H   0  0  0  0  0  0  0  0  0  0  0  0
    2.3280    0.1650   -3.3410 H   0  0  0  0  0  0  0  0  0  0  0  0
    3.5120   -1.8200   -3.3220 H   0  0  0  0  0  0  0  0  0  0  0  0
    4.2750    1.4420   -2.3490 H   0  0  0  0  0  0  0  0  0  0  0  0
    4.8690   -0.1090   -1.6430 H   0  0  0  0  0  0  0  0  0  0  0  0
    6.5780    1.4300   -2.0780 H   0  0  0  0  0  0  0  0  0  0  0  0
    8.9030    1.9450   -2.6030 H   0  0  0  0  0  0  0  0  0  0  0  0
    9.9150    1.1720   -4.7300 H   0  0  0  0  0  0  0  0  0  0  0  0
    8.5800   -0.1150   -6.3370 H   0  0  0  0  0  0  0  0  0  0  0  0
    4.8700   -0.6920   -5.9740 H   0  0  0  0  0  0  0  0  0  0  0  0
    5.2060   -0.3740   -8.1250 H   0  0  0  0  0  0  0  0  0  0  0  0
    6.7900    0.3270   -7.8310 H   0  0  0  0  0  0  0  0  0  0  0  0
    6.5670   -1.9170   -9.3120 H   0  0  0  0  0  0  0  0  0  0  0  0
    7.8730   -1.8140   -8.1160 H   0  0  0  0  0  0  0  0  0  0  0  0
    5.1260   -3.1060   -7.7340 H   0  0  0  0  0  0  0  0  0  0  0  0
    6.7100   -3.8790   -7.5220 H   0  0  0  0  0  0  0  0  0  0  0  0
    7.1960   -2.5830   -5.5710 H   0  0  0  0  0  0  0  0  0  0  0  0
    5.4680   -2.8730   -5.3590 H   0  0  0  0  0  0  0  0  0  0  0  0
  1  2  1  0  0  0  0
  1 22  1  0  0  0  0
  1 23  1  0  0  0  0
  1 24  1  0  0  0  0
  2  3  1  0  0  0  0
  2  4  1  0  0  0  0
  2  5  1  0  0  0  0
  3 25  1  0  0  0  0
  3 26  1  0  0  0  0
  3 27  1  0  0  0  0
  4 28  1  0  0  0  0
  4 29  1  0  0  0  0
  4 30  1  0  0  0  0
  5  6  1  0  0  0  0
  5 31  1  0  0  0  0
  6  7  1  0  0  0  0
  6 32  1  0  0  0  0
  6 33  1  0  0  0  0
  7  8  1  0  0  0  0
  7  9  1  0  0  0  0
  7 34  1  0  0  0  0
  8 35  1  0  0  0  0
  9 10  1  0  0  0  0
  9 36  1  0  0  0  0
  9 37  1  0  0  0  0
 10 11  1  0  0  0  0
 11 12  1  0  0  0  0
 11 16  2  0  0  0  0
 12 13  2  0  0  0  0
 12 38  1  0  0  0  0
 13 14  1  0  0  0  0
 13 39  1  0  0  0  0
 14 15  2  0  0  0  0
 14 40  1  0  0  0  0
 15 16  1  0  0  0  0
 15 41  1  0  0  0  0
 16 17  1  0  0  0  0
 17 18  1  0  0  0  0
 17 21  1  0  0  0  0
 17 42  1  0  0  0  0
 18 19  1  0  0  0  0
 18 43  1  0  0  0  0
 18 44  1  0  0  0  0
 19 20  1  0  0  0  0
 19 45  1  0  0  0  0
 19 46  1  0  0  0  0
 20 21  1  0  0  0  0
 20 47  1  0  0  0  0
 20 48  1  0  0  0  0
 21 49  1  0  0  0  0
 21 50  1  0  0  0  0
M  END
>  <Index>
46

>  <Drug_Name>
Penbutolol

>  <Cholestasis>
0

$$$$

  MOE2013           3D
CORINA 3.60 0026  08.12.2014
 40 41  0  0  1  0  0  0  0  0999 V2000
    0.2220    1.2730    0.0190 C   0  0  0  0  0  0  0  0  0  0  0  0
   -0.0680   -0.2070    0.2770 C   0  0  0  0  0  0  0  0  0  0  0  0
    0.3580   -0.5760    1.7000 C   0  0  0  0  0  0  0  0  0  0  0  0
   -1.4930   -0.5210    0.1260 N   0  0  3  0  0  0  0  0  0  0  0  0
   -1.9630   -0.4300   -1.2640 C   0  0  0  0  0  0  0  0  0  0  0  0
   -3.3510   -1.0780   -1.3760 C   0  0  2  0  0  0  0  0  0  0  0  0
   -3.2460   -2.4630   -1.0030 O   0  0  0  0  0  0  0  0  0  0  0  0
   -3.8920   -0.9900   -2.8060 C   0  0  0  0  0  0  0  0  0  0  0  0
   -5.2050   -1.5610   -2.7930 O   0  0  0  0  0  0  0  0  0  0  0  0
   -5.8980   -1.6140   -3.9790 C   0  0  0  0  0  0  0  0  0  0  0  0
   -5.3970   -1.1490   -5.2000 C   0  0  0  0  0  0  0  0  0  0  0  0
   -6.1660   -1.2470   -6.3580 C   0  0  0  0  0  0  0  0  0  0  0  0
   -7.4400   -1.8090   -6.3100 C   0  0  0  0  0  0  0  0  0  0  0  0
   -7.9670   -2.2820   -5.1000 C   0  0  0  0  0  0  0  0  0  0  0  0
   -9.2520   -2.8480   -5.0530 C   0  0  0  0  0  0  0  0  0  0  0  0
   -9.7840   -3.3190   -3.8530 C   0  0  0  0  0  0  0  0  0  0  0  0
   -9.0390   -3.2300   -2.6840 C   0  0  0  0  0  0  0  0  0  0  0  0
   -7.7610   -2.6700   -2.7150 C   0  0  0  0  0  0  0  0  0  0  0  0
   -7.1950   -2.1860   -3.9150 C   0  0  0  0  0  0  0  0  0  0  0  0
    1.2750    1.5000    0.2180 H   0  0  0  0  0  0  0  0  0  0  0  0
    0.0230    1.5470   -1.0220 H   0  0  0  0  0  0  0  0  0  0  0  0
   -0.3860    1.9180    0.6630 H   0  0  0  0  0  0  0  0  0  0  0  0
    0.5250   -0.8160   -0.4170 H   0  0  0  0  0  0  0  0  0  0  0  0
   -0.2000   -0.0020    2.4490 H   0  0  0  0  0  0  0  0  0  0  0  0
    0.1930   -1.6410    1.8970 H   0  0  0  0  0  0  0  0  0  0  0  0
    1.4250   -0.3750    1.8490 H   0  0  0  0  0  0  0  0  0  0  0  0
   -1.6690   -1.4850    0.4300 H   0  0  0  0  0  0  0  0  0  0  0  0
   -2.0200    0.6170   -1.5780 H   0  0  0  0  0  0  0  0  0  0  0  0
   -1.2670   -0.9620   -1.9240 H   0  0  0  0  0  0  0  0  0  0  0  0
   -4.0570   -0.6110   -0.6790 H   0  0  0  0  0  0  0  0  0  0  0  0
   -4.1110   -2.8620   -1.2150 H   0  0  0  0  0  0  0  0  0  0  0  0
   -3.9410    0.0580   -3.1230 H   0  0  0  0  0  0  0  0  0  0  0  0
   -3.2500   -1.5720   -3.4790 H   0  0  0  0  0  0  0  0  0  0  0  0
   -4.4110   -0.7050   -5.2870 H   0  0  0  0  0  0  0  0  0  0  0  0
   -5.7700   -0.8830   -7.3040 H   0  0  0  0  0  0  0  0  0  0  0  0
   -8.0200   -1.8750   -7.2280 H   0  0  0  0  0  0  0  0  0  0  0  0
   -9.8520   -2.9270   -5.9570 H   0  0  0  0  0  0  0  0  0  0  0  0
  -10.7800   -3.7550   -3.8330 H   0  0  0  0  0  0  0  0  0  0  0  0
   -9.4480   -3.5930   -1.7450 H   0  0  0  0  0  0  0  0  0  0  0  0
   -7.2010   -2.6100   -1.7840 H   0  0  0  0  0  0  0  0  0  0  0  0
  1  2  1  0  0  0  0
  1 20  1  0  0  0  0
  1 21  1  0  0  0  0
  1 22  1  0  0  0  0
  2  3  1  0  0  0  0
  2  4  1  0  0  0  0
  2 23  1  0  0  0  0
  3 24  1  0  0  0  0
  3 25  1  0  0  0  0
  3 26  1  0  0  0  0
  4  5  1  0  0  0  0
  4 27  1  0  0  0  0
  5  6  1  0  0  0  0
  5 28  1  0  0  0  0
  5 29  1  0  0  0  0
  6  7  1  0  0  0  0
  6  8  1  0  0  0  0
  6 30  1  0  0  0  0
  7 31  1  0  0  0  0
  8  9  1  0  0  0  0
  8 32  1  0  0  0  0
  8 33  1  0  0  0  0
  9 10  1  0  0  0  0
 10 11  1  0  0  0  0
 10 19  2  0  0  0  0
 11 12  2  0  0  0  0
 11 34  1  0  0  0  0
 12 13  1  0  0  0  0
 12 35  1  0  0  0  0
 13 14  2  0  0  0  0
 13 36  1  0  0  0  0
 14 15  1  0  0  0  0
 14 19  1  0  0  0  0
 15 16  2  0  0  0  0
 15 37  1  0  0  0  0
 16 17  1  0  0  0  0
 16 38  1  0  0  0  0
 17 18  2  0  0  0  0
 17 39  1  0  0  0  0
 18 19  1  0  0  0  0
 18 40  1  0  0  0  0
M  END
>  <Index>
47

>  <Drug_Name>
Propranolol

>  <Cholestasis>
0

$$$$

  MOE2013           3D
CORINA 3.60 0026  08.12.2014
 51 52  0  0  1  0  0  0  0  0999 V2000
    0.0650    1.4820    0.1780 C   0  0  0  0  0  0  0  0  0  0  0  0
   -0.2400    0.0510   -0.2690 C   0  0  0  0  0  0  0  0  0  0  0  0
   -1.6970   -0.0380   -0.7340 C   0  0  0  0  0  0  0  0  0  0  0  0
    0.6290   -0.3720   -1.3780 N   0  0  3  0  0  0  0  0  0  0  0  0
    2.0060   -0.6620   -0.9370 C   0  0  0  0  0  0  0  0  0  0  0  0
    2.8350   -1.0490   -2.1720 C   0  0  1  0  0  0  0  0  0  0  0  0
    2.6790   -0.0070   -3.1470 O   0  0  0  0  0  0  0  0  0  0  0  0
    4.3190   -1.2110   -1.8280 C   0  0  0  0  0  0  0  0  0  0  0  0
    4.9730   -1.8420   -2.9340 O   0  0  0  0  0  0  0  0  0  0  0  0
    6.3300   -1.9920   -2.8530 C   0  0  0  0  0  0  0  0  0  0  0  0
    6.9250   -2.5350   -3.9940 C   0  0  0  0  0  0  0  0  0  0  0  0
    8.3060   -2.7320   -4.0530 C   0  0  0  0  0  0  0  0  0  0  0  0
    9.1130   -2.3910   -2.9620 C   0  0  0  0  0  0  0  0  0  0  0  0
   10.6070   -2.5580   -3.0360 C   0  0  0  0  0  0  0  0  0  0  0  0
   11.2840   -1.3150   -3.6060 C   0  0  0  0  0  0  0  0  0  0  0  0
   12.6920   -1.5430   -3.6360 O   0  0  0  0  0  0  0  0  0  0  0  0
   13.3950   -0.4210   -4.1640 C   0  0  0  0  0  0  0  0  0  0  0  0
   14.8540   -0.7410   -4.1650 C   0  0  0  0  0  0  0  0  0  0  0  0
   15.8790    0.3630   -4.1390 C   0  0  0  0  0  0  0  0  0  0  0  0
   15.6890   -0.5140   -2.9320 C   0  0  0  0  0  0  0  0  0  0  0  0
    8.5130   -1.8520   -1.8170 C   0  0  0  0  0  0  0  0  0  0  0  0
    7.1290   -1.6570   -1.7610 C   0  0  0  0  0  0  0  0  0  0  0  0
    1.0630    1.5660    0.6180 H   0  0  0  0  0  0  0  0  0  0  0  0
    0.0030    2.1850   -0.6610 H   0  0  0  0  0  0  0  0  0  0  0  0
   -0.6510    1.8090    0.9400 H   0  0  0  0  0  0  0  0  0  0  0  0
   -0.1210   -0.6300    0.5830 H   0  0  0  0  0  0  0  0  0  0  0  0
   -1.8860    0.6170   -1.5920 H   0  0  0  0  0  0  0  0  0  0  0  0
   -1.9550   -1.0620   -1.0270 H   0  0  0  0  0  0  0  0  0  0  0  0
   -2.3790    0.2560    0.0710 H   0  0  0  0  0  0  0  0  0  0  0  0
    0.2380   -1.2230   -1.7900 H   0  0  0  0  0  0  0  0  0  0  0  0
    2.4470    0.2320   -0.4850 H   0  0  0  0  0  0  0  0  0  0  0  0
    2.0190   -1.4740   -0.2010 H   0  0  0  0  0  0  0  0  0  0  0  0
    2.4490   -1.9710   -2.6250 H   0  0  0  0  0  0  0  0  0  0  0  0
    1.7530    0.2960   -3.0260 H   0  0  0  0  0  0  0  0  0  0  0  0
    4.7610   -0.2230   -1.6510 H   0  0  0  0  0  0  0  0  0  0  0  0
    4.4240   -1.8450   -0.9410 H   0  0  0  0  0  0  0  0  0  0  0  0
    6.3080   -2.7990   -4.8500 H   0  0  0  0  0  0  0  0  0  0  0  0
    8.7450   -3.1460   -4.9570 H   0  0  0  0  0  0  0  0  0  0  0  0
   11.0120   -2.7820   -2.0410 H   0  0  0  0  0  0  0  0  0  0  0  0
   10.8600   -3.4350   -3.6460 H   0  0  0  0  0  0  0  0  0  0  0  0
   10.9240   -1.1130   -4.6220 H   0  0  0  0  0  0  0  0  0  0  0  0
   11.0690   -0.4400   -2.9800 H   0  0  0  0  0  0  0  0  0  0  0  0
   13.0650   -0.2310   -5.1920 H   0  0  0  0  0  0  0  0  0  0  0  0
   13.1830    0.4660   -3.5560 H   0  0  0  0  0  0  0  0  0  0  0  0
   15.0730   -1.6160   -4.7660 H   0  0  0  0  0  0  0  0  0  0  0  0
   16.7810    0.2300   -4.7240 H   0  0  0  0  0  0  0  0  0  0  0  0
   15.5380    1.3900   -4.0750 H   0  0  0  0  0  0  0  0  0  0  0  0
   15.2140   -0.0840   -2.0580 H   0  0  0  0  0  0  0  0  0  0  0  0
   16.4590   -1.2420   -2.7050 H   0  0  0  0  0  0  0  0  0  0  0  0
    9.1210   -1.5760   -0.9590 H   0  0  0  0  0  0  0  0  0  0  0  0
    6.7120   -1.2370   -0.8520 H   0  0  0  0  0  0  0  0  0  0  0  0
  1  2  1  0  0  0  0
  1 23  1  0  0  0  0
  1 24  1  0  0  0  0
  1 25  1  0  0  0  0
  2  3  1  0  0  0  0
  2  4  1  0  0  0  0
  2 26  1  0  0  0  0
  3 27  1  0  0  0  0
  3 28  1  0  0  0  0
  3 29  1  0  0  0  0
  4  5  1  0  0  0  0
  4 30  1  0  0  0  0
  5  6  1  0  0  0  0
  5 31  1  0  0  0  0
  5 32  1  0  0  0  0
  6  7  1  0  0  0  0
  6  8  1  0  0  0  0
  6 33  1  0  0  0  0
  7 34  1  0  0  0  0
  8  9  1  0  0  0  0
  8 35  1  0  0  0  0
  8 36  1  0  0  0  0
  9 10  1  0  0  0  0
 10 11  1  0  0  0  0
 10 22  2  0  0  0  0
 11 12  2  0  0  0  0
 11 37  1  0  0  0  0
 12 13  1  0  0  0  0
 12 38  1  0  0  0  0
 13 14  1  0  0  0  0
 13 21  2  0  0  0  0
 14 15  1  0  0  0  0
 14 39  1  0  0  0  0
 14 40  1  0  0  0  0
 15 16  1  0  0  0  0
 15 41  1  0  0  0  0
 15 42  1  0  0  0  0
 16 17  1  0  0  0  0
 17 18  1  0  0  0  0
 17 43  1  0  0  0  0
 17 44  1  0  0  0  0
 18 19  1  0  0  0  0
 18 20  1  0  0  0  0
 18 45  1  0  0  0  0
 19 20  1  0  0  0  0
 19 46  1  0  0  0  0
 19 47  1  0  0  0  0
 20 48  1  0  0  0  0
 20 49  1  0  0  0  0
 21 22  1  0  0  0  0
 21 50  1  0  0  0  0
 22 51  1  0  0  0  0
M  END
>  <Index>
48

>  <Drug_Name>
Betaxolol

>  <Cholestasis>
0

$$$$

  MOE2013           3D
CORINA 3.60 0026  08.12.2014
124127  0  0  1  0  0  0  0  0999 V2000
   -0.2290    3.1350   -2.2770 C   0  0  0  0  0  0  0  0  0  0  0  0
   -0.6780    1.8010   -2.0850 O   0  0  0  0  0  0  0  0  0  0  0  0
   -0.0070    0.8500   -2.9240 C   0  0  1  0  0  0  0  0  0  0  0  0
    1.3670    0.5050   -2.3480 C   0  0  0  0  0  0  0  0  0  0  0  0
    2.0200   -0.6160   -3.1480 C   0  0  2  0  0  0  0  0  0  0  0  0
    2.3410   -0.1030   -4.4440 O   0  0  0  0  0  0  0  0  0  0  0  0
    3.2550   -0.9180   -5.1940 C   0  0  1  0  0  0  0  0  0  0  0  0
    3.0340   -0.6550   -6.7340 C   0  0  2  0  0  0  0  0  0  0  0  0
    1.5880   -0.2760   -7.0600 C   0  0  0  0  0  0  0  0  0  0  0  0
    3.5760   -1.8640   -7.5790 C   0  0  1  0  0  0  0  0  0  0  0  0
    2.8850   -3.0590   -7.1850 O   0  0  0  0  0  0  0  0  0  0  0  0
    1.8470   -3.6290   -7.9920 C   0  0  2  0  0  0  0  0  0  0  0  0
    0.9040   -2.6690   -8.4560 O   0  0  0  0  0  0  0  0  0  0  0  0
   -0.0790   -3.2220   -9.3280 C   0  0  2  0  0  0  0  0  0  0  0  0
   -0.9360   -2.0740   -9.8420 C   0  0  0  0  0  0  0  0  0  0  0  0
   -0.9220   -4.2420   -8.5680 C   0  0  0  0  0  0  0  0  0  0  0  0
   -0.0210   -5.3420   -7.9780 C   0  0  1  0  0  0  0  0  0  0  0  0
    1.1200   -4.6980   -7.1380 C   0  0  1  0  0  0  0  0  0  0  0  0
    2.0820   -5.7130   -6.7660 O   0  0  0  0  0  0  0  0  0  0  0  0
    2.0000   -6.1960   -5.4940 C   0  0  0  0  0  0  0  0  0  0  0  0
    1.1970   -5.8660   -4.6320 O   0  0  0  0  0  0  0  0  0  0  0  0
    3.0710   -7.2230   -5.2850 C   0  0  0  0  0  0  0  0  0  0  0  0
   -0.7460   -6.4070   -7.2450 N   0  0  0  0  0  0  0  0  0  0  0  0
   -1.6930   -5.9260   -6.2400 C   0  0  0  0  0  0  0  0  0  0  0  0
   -1.4030   -7.3530   -8.1460 C   0  0  0  0  0  0  0  0  0  0  0  0
    3.7740   -1.6290   -9.1080 C   0  0  1  0  0  0  0  0  0  0  0  0
    4.3340   -0.2440   -9.4450 C   0  0  0  0  0  0  0  0  0  0  0  0
    4.5940   -2.7450   -9.8100 C   0  0  0  0  0  0  0  0  0  0  0  0
    6.1260   -2.6800   -9.7420 C   0  0  2  0  0  0  0  0  0  0  0  0
    6.8800   -1.9400  -10.8480 C   0  0  0  0  0  0  0  0  0  0  0  0
    6.6670   -3.3360  -10.9340 O   0  0  0  0  0  0  0  0  0  0  0  0
    6.8140   -3.2560   -8.5250 C   0  0  0  0  0  0  0  0  0  0  0  0
    6.6320   -4.4520   -8.2960 O   0  0  0  0  0  0  0  0  0  0  0  0
    7.5610   -2.3550   -7.5200 C   0  0  2  0  0  0  0  0  0  0  0  0
    8.2290   -1.1370   -8.1490 C   0  0  0  0  0  0  0  0  0  0  0  0
    8.5480   -3.2290   -6.6750 C   0  0  1  0  0  0  0  0  0  0  0  0
    9.7890   -3.3360   -7.4270 O   0  0  0  0  0  0  0  0  0  0  0  0
   10.5150   -4.4810   -7.2900 C   0  0  0  0  0  0  0  0  0  0  0  0
   10.2250   -5.4300   -6.5760 O   0  0  0  0  0  0  0  0  0  0  0  0
   11.7390   -4.4100   -8.1480 C   0  0  0  0  0  0  0  0  0  0  0  0
    8.8790   -2.7760   -5.2120 C   0  0  1  0  0  0  0  0  0  0  0  0
    9.6310   -1.4420   -5.1300 C   0  0  0  0  0  0  0  0  0  0  0  0
    7.6420   -2.8250   -4.2740 C   0  0  1  0  0  0  0  0  0  0  0  0
    8.0400   -2.7620   -2.7990 C   0  0  0  0  0  0  0  0  0  0  0  0
    6.7930   -1.7010   -4.5720 O   0  0  0  0  0  0  0  0  0  0  0  0
    5.4650   -1.8020   -4.2650 C   0  0  0  0  0  0  0  0  0  0  0  0
    4.9460   -2.7210   -3.6520 O   0  0  0  0  0  0  0  0  0  0  0  0
    4.7430   -0.5930   -4.8370 C   0  0  1  0  0  0  0  0  0  0  0  0
    4.9680    0.6190   -3.9350 C   0  0  0  0  0  0  0  0  0  0  0  0
    1.1710   -1.7600   -3.1710 O   0  0  0  0  0  0  0  0  0  0  0  0
   -0.1280   -1.5310   -3.7180 C   0  0  1  0  0  0  0  0  0  0  0  0
   -0.8800   -2.8550   -3.6380 C   0  0  0  0  0  0  0  0  0  0  0  0
   -0.8780   -0.4150   -2.9810 C   0  0  2  0  0  0  0  0  0  0  0  0
   -2.0900   -0.0850   -3.7020 O   0  0  0  0  0  0  0  0  0  0  0  0
   -3.2700   -0.4750   -3.1480 C   0  0  0  0  0  0  0  0  0  0  0  0
   -3.4040   -1.1510   -2.1390 O   0  0  0  0  0  0  0  0  0  0  0  0
   -4.4080    0.0270   -3.9820 C   0  0  0  0  0  0  0  0  0  0  0  0
    0.8150    3.2470   -1.9770 H   0  0  0  0  0  0  0  0  0  0  0  0
   -0.3590    3.4400   -3.3200 H   0  0  0  0  0  0  0  0  0  0  0  0
   -0.8370    3.7920   -1.6480 H   0  0  0  0  0  0  0  0  0  0  0  0
    0.0800    1.2710   -3.9350 H   0  0  0  0  0  0  0  0  0  0  0  0
    2.0110    1.3910   -2.3510 H   0  0  0  0  0  0  0  0  0  0  0  0
    1.2480    0.1990   -1.3010 H   0  0  0  0  0  0  0  0  0  0  0  0
    2.9380   -0.9160   -2.6330 H   0  0  0  0  0  0  0  0  0  0  0  0
    3.0120   -1.9680   -4.9950 H   0  0  0  0  0  0  0  0  0  0  0  0
    3.6190    0.2380   -6.9850 H   0  0  0  0  0  0  0  0  0  0  0  0
    1.3190    0.6760   -6.5890 H   0  0  0  0  0  0  0  0  0  0  0  0
    1.4460   -0.1400   -8.1360 H   0  0  0  0  0  0  0  0  0  0  0  0
    0.8850   -1.0280   -6.7030 H   0  0  0  0  0  0  0  0  0  0  0  0
    4.5870   -2.0330   -7.1990 H   0  0  0  0  0  0  0  0  0  0  0  0
    2.3220   -4.1200   -8.8470 H   0  0  0  0  0  0  0  0  0  0  0  0
    0.4230   -3.6950  -10.1820 H   0  0  0  0  0  0  0  0  0  0  0  0
   -0.3140   -1.3430  -10.3710 H   0  0  0  0  0  0  0  0  0  0  0  0
   -1.7120   -2.4310  -10.5260 H   0  0  0  0  0  0  0  0  0  0  0  0
   -1.4140   -1.5370   -9.0150 H   0  0  0  0  0  0  0  0  0  0  0  0
   -1.4510   -3.7260   -7.7570 H   0  0  0  0  0  0  0  0  0  0  0  0
   -1.6760   -4.6710   -9.2370 H   0  0  0  0  0  0  0  0  0  0  0  0
    0.4890   -5.8400   -8.8160 H   0  0  0  0  0  0  0  0  0  0  0  0
    0.7150   -4.1970   -6.2500 H   0  0  0  0  0  0  0  0  0  0  0  0
    4.0550   -6.7640   -5.4130 H   0  0  0  0  0  0  0  0  0  0  0  0
    3.0010   -7.6200   -4.2680 H   0  0  0  0  0  0  0  0  0  0  0  0
    2.9370   -8.0480   -5.9900 H   0  0  0  0  0  0  0  0  0  0  0  0
   -2.5770   -5.4590   -6.6870 H   0  0  0  0  0  0  0  0  0  0  0  0
   -2.0350   -6.7610   -5.6170 H   0  0  0  0  0  0  0  0  0  0  0  0
   -1.2320   -5.2060   -5.5620 H   0  0  0  0  0  0  0  0  0  0  0  0
   -0.6810   -7.7910   -8.8440 H   0  0  0  0  0  0  0  0  0  0  0  0
   -1.8280   -8.1900   -7.5790 H   0  0  0  0  0  0  0  0  0  0  0  0
   -2.2090   -6.8910   -8.7250 H   0  0  0  0  0  0  0  0  0  0  0  0
    2.7840   -1.6670   -9.5760 H   0  0  0  0  0  0  0  0  0  0  0  0
    5.2630   -0.0440   -8.9060 H   0  0  0  0  0  0  0  0  0  0  0  0
    4.5240   -0.1490  -10.5190 H   0  0  0  0  0  0  0  0  0  0  0  0
    3.6190    0.5450   -9.1910 H   0  0  0  0  0  0  0  0  0  0  0  0
    4.2900   -3.7310   -9.4480 H   0  0  0  0  0  0  0  0  0  0  0  0
    4.3000   -2.7280  -10.8700 H   0  0  0  0  0  0  0  0  0  0  0  0
    6.3250   -1.3090  -11.5330 H   0  0  0  0  0  0  0  0  0  0  0  0
    7.9070   -1.6240  -10.7340 H   0  0  0  0  0  0  0  0  0  0  0  0
    6.7640   -1.9910   -6.8730 H   0  0  0  0  0  0  0  0  0  0  0  0
    7.5020   -0.5100   -8.6700 H   0  0  0  0  0  0  0  0  0  0  0  0
    8.6930   -0.4910   -7.4020 H   0  0  0  0  0  0  0  0  0  0  0  0
    9.0080   -1.4220   -8.8630 H   0  0  0  0  0  0  0  0  0  0  0  0
    8.1250   -4.2360   -6.5740 H   0  0  0  0  0  0  0  0  0  0  0  0
   12.3130   -5.3350   -8.0390 H   0  0  0  0  0  0  0  0  0  0  0  0
   11.4510   -4.3010   -9.1970 H   0  0  0  0  0  0  0  0  0  0  0  0
   12.3650   -3.5720   -7.8310 H   0  0  0  0  0  0  0  0  0  0  0  0
    9.5880   -3.5250   -4.8300 H   0  0  0  0  0  0  0  0  0  0  0  0
    8.9700   -0.5840   -5.2800 H   0  0  0  0  0  0  0  0  0  0  0  0
   10.0940   -1.3220   -4.1440 H   0  0  0  0  0  0  0  0  0  0  0  0
   10.4410   -1.3910   -5.8650 H   0  0  0  0  0  0  0  0  0  0  0  0
    7.1000   -3.7610   -4.4580 H   0  0  0  0  0  0  0  0  0  0  0  0
    8.4580   -1.7840   -2.5370 H   0  0  0  0  0  0  0  0  0  0  0  0
    7.1630   -2.8990   -2.1570 H   0  0  0  0  0  0  0  0  0  0  0  0
    8.7660   -3.5400   -2.5490 H   0  0  0  0  0  0  0  0  0  0  0  0
    5.2710   -0.3780   -5.7760 H   0  0  0  0  0  0  0  0  0  0  0  0
    4.6580    0.4320   -2.9030 H   0  0  0  0  0  0  0  0  0  0  0  0
    6.0340    0.8720   -3.8960 H   0  0  0  0  0  0  0  0  0  0  0  0
    4.4360    1.4970   -4.3130 H   0  0  0  0  0  0  0  0  0  0  0  0
   -0.0300   -1.2770   -4.7770 H   0  0  0  0  0  0  0  0  0  0  0  0
   -1.0560   -3.1440   -2.5960 H   0  0  0  0  0  0  0  0  0  0  0  0
   -1.8400   -2.8100   -4.1590 H   0  0  0  0  0  0  0  0  0  0  0  0
   -0.2810   -3.6540   -4.0840 H   0  0  0  0  0  0  0  0  0  0  0  0
   -1.1020   -0.7180   -1.9490 H   0  0  0  0  0  0  0  0  0  0  0  0
   -4.3700   -0.4290   -4.9750 H   0  0  0  0  0  0  0  0  0  0  0  0
   -5.3540   -0.2460   -3.5060 H   0  0  0  0  0  0  0  0  0  0  0  0
   -4.3610    1.1170   -4.0570 H   0  0  0  0  0  0  0  0  0  0  0  0
  1  2  1  0  0  0  0
  1 58  1  0  0  0  0
  1 59  1  0  0  0  0
  1 60  1  0  0  0  0
  2  3  1  0  0  0  0
  3  4  1  0  0  0  0
  3 53  1  0  0  0  0
  3 61  1  0  0  0  0
  4  5  1  0  0  0  0
  4 62  1  0  0  0  0
  4 63  1  0  0  0  0
  5  6  1  0  0  0  0
  5 50  1  0  0  0  0
  5 64  1  0  0  0  0
  6  7  1  0  0  0  0
  7  8  1  0  0  0  0
  7 48  1  0  0  0  0
  7 65  1  0  0  0  0
  8  9  1  0  0  0  0
  8 10  1  0  0  0  0
  8 66  1  0  0  0  0
  9 67  1  0  0  0  0
  9 68  1  0  0  0  0
  9 69  1  0  0  0  0
 10 11  1  0  0  0  0
 10 26  1  0  0  0  0
 10 70  1  0  0  0  0
 11 12  1  0  0  0  0
 12 13  1  0  0  0  0
 12 18  1  0  0  0  0
 12 71  1  0  0  0  0
 13 14  1  0  0  0  0
 14 15  1  0  0  0  0
 14 16  1  0  0  0  0
 14 72  1  0  0  0  0
 15 73  1  0  0  0  0
 15 74  1  0  0  0  0
 15 75  1  0  0  0  0
 16 17  1  0  0  0  0
 16 76  1  0  0  0  0
 16 77  1  0  0  0  0
 17 18  1  0  0  0  0
 17 23  1  0  0  0  0
 17 78  1  0  0  0  0
 18 19  1  0  0  0  0
 18 79  1  0  0  0  0
 19 20  1  0  0  0  0
 20 21  2  0  0  0  0
 20 22  1  0  0  0  0
 22 80  1  0  0  0  0
 22 81  1  0  0  0  0
 22 82  1  0  0  0  0
 23 24  1  0  0  0  0
 23 25  1  0  0  0  0
 24 83  1  0  0  0  0
 24 84  1  0  0  0  0
 24 85  1  0  0  0  0
 25 86  1  0  0  0  0
 25 87  1  0  0  0  0
 25 88  1  0  0  0  0
 26 27  1  0  0  0  0
 26 28  1  0  0  0  0
 26 89  1  0  0  0  0
 27 90  1  0  0  0  0
 27 91  1  0  0  0  0
 27 92  1  0  0  0  0
 28 29  1  0  0  0  0
 28 93  1  0  0  0  0
 28 94  1  0  0  0  0
 29 30  1  0  0  0  0
 29 31  1  0  0  0  0
 29 32  1  0  0  0  0
 30 31  1  0  0  0  0
 30 95  1  0  0  0  0
 30 96  1  0  0  0  0
 32 33  2  0  0  0  0
 32 34  1  0  0  0  0
 34 35  1  0  0  0  0
 34 36  1  0  0  0  0
 34 97  1  0  0  0  0
 35 98  1  0  0  0  0
 35 99  1  0  0  0  0
 35100  1  0  0  0  0
 36 37  1  0  0  0  0
 36 41  1  0  0  0  0
 36101  1  0  0  0  0
 37 38  1  0  0  0  0
 38 39  2  0  0  0  0
 38 40  1  0  0  0  0
 40102  1  0  0  0  0
 40103  1  0  0  0  0
 40104  1  0  0  0  0
 41 42  1  0  0  0  0
 41 43  1  0  0  0  0
 41105  1  0  0  0  0
 42106  1  0  0  0  0
 42107  1  0  0  0  0
 42108  1  0  0  0  0
 43 44  1  0  0  0  0
 43 45  1  0  0  0  0
 43109  1  0  0  0  0
 44110  1  0  0  0  0
 44111  1  0  0  0  0
 44112  1  0  0  0  0
 45 46  1  0  0  0  0
 46 47  2  0  0  0  0
 46 48  1  0  0  0  0
 48 49  1  0  0  0  0
 48113  1  0  0  0  0
 49114  1  0  0  0  0
 49115  1  0  0  0  0
 49116  1  0  0  0  0
 50 51  1  0  0  0  0
 51 52  1  0  0  0  0
 51 53  1  0  0  0  0
 51117  1  0  0  0  0
 52118  1  0  0  0  0
 52119  1  0  0  0  0
 52120  1  0  0  0  0
 53 54  1  0  0  0  0
 53121  1  0  0  0  0
 54 55  1  0  0  0  0
 55 56  2  0  0  0  0
 55 57  1  0  0  0  0
 57122  1  0  0  0  0
 57123  1  0  0  0  0
 57124  1  0  0  0  0
M  END
>  <Index>
49

>  <Drug_Name>
Troleandomycin

>  <Cholestasis>
1

$$$$

  MOE2013           3D
CORINA 3.60 0026  08.12.2014
 63 67  0  0  1  0  0  0  0  0999 V2000
   -3.6220    0.5070   -1.2860 C   0  0  0  0  0  0  0  0  0  0  0  0
   -2.6770   -0.6800   -1.1430 C   0  0  2  0  0  0  0  0  0  0  0  0
   -1.5860   -0.2500   -0.3170 O   0  0  0  0  0  0  0  0  0  0  0  0
   -0.6190   -1.2650   -0.0470 C   0  0  2  0  0  0  0  0  0  0  0  0
   -0.0590   -1.8800   -1.3310 C   0  0  0  0  0  0  0  0  0  0  0  0
   -1.1920   -2.3690   -2.2360 C   0  0  2  0  0  0  0  0  0  0  0  0
   -0.6340   -2.9360   -3.4690 N   0  0  0  0  0  0  0  0  0  0  0  0
   -2.1830   -1.2160   -2.5000 C   0  0  2  0  0  0  0  0  0  0  0  0
   -1.5410   -0.1820   -3.2530 O   0  0  0  0  0  0  0  0  0  0  0  0
   -1.1520   -2.3090    0.7680 O   0  0  0  0  0  0  0  0  0  0  0  0
   -1.4030   -1.8970    2.1190 C   0  0  1  0  0  0  0  0  0  0  0  0
   -2.9260   -1.8230    2.2570 C   0  0  0  0  0  0  0  0  0  0  0  0
   -3.4050   -1.8890    3.6990 C   0  0  1  0  0  0  0  0  0  0  0  0
   -4.8380   -1.8620    3.6700 O   0  0  0  0  0  0  0  0  0  0  0  0
   -2.9530   -3.2250    4.3030 C   0  0  0  0  0  0  0  0  0  0  0  0
   -1.4870   -3.5250    4.0880 C   0  0  0  0  0  0  0  0  0  0  0  0
   -0.8540   -4.4710    4.9120 C   0  0  0  0  0  0  0  0  0  0  0  0
   -1.6160   -5.1270    5.8500 O   0  0  0  0  0  0  0  0  0  0  0  0
    0.5140   -4.7400    4.7920 C   0  0  0  0  0  0  0  0  0  0  0  0
    1.1560   -5.7210    5.6860 C   0  0  0  0  0  0  0  0  0  0  0  0
    0.4600   -6.2980    6.5190 O   0  0  0  0  0  0  0  0  0  0  0  0
    2.6010   -5.9820    5.5630 C   0  0  0  0  0  0  0  0  0  0  0  0
    3.2140   -6.9160    6.4040 C   0  0  0  0  0  0  0  0  0  0  0  0
    4.5830   -7.1610    6.2870 C   0  0  0  0  0  0  0  0  0  0  0  0
    5.3380   -6.4760    5.3340 C   0  0  0  0  0  0  0  0  0  0  0  0
    4.7280   -5.5440    4.4930 C   0  0  0  0  0  0  0  0  0  0  0  0
    3.3560   -5.2990    4.6100 C   0  0  0  0  0  0  0  0  0  0  0  0
    2.7110   -4.3160    3.7210 C   0  0  0  0  0  0  0  0  0  0  0  0
    3.3460   -3.6920    2.8740 O   0  0  0  0  0  0  0  0  0  0  0  0
    1.2630   -4.0640    3.8390 C   0  0  0  0  0  0  0  0  0  0  0  0
    0.6380   -3.1380    2.9890 C   0  0  0  0  0  0  0  0  0  0  0  0
    1.3860   -2.4370    2.0720 O   0  0  0  0  0  0  0  0  0  0  0  0
   -0.7460   -2.8840    3.0700 C   0  0  0  0  0  0  0  0  0  0  0  0
   -2.9660   -0.6700    4.5380 C   0  0  0  0  0  0  0  0  0  0  0  0
   -2.4290   -0.7900    5.6410 O   0  0  0  0  0  0  0  0  0  0  0  0
   -3.2440    0.7040    3.9770 C   0  0  0  0  0  0  0  0  0  0  0  0
   -3.1050    1.3890   -1.6770 H   0  0  0  0  0  0  0  0  0  0  0  0
   -4.4660    0.2680   -1.9410 H   0  0  0  0  0  0  0  0  0  0  0  0
   -4.0160    0.7940   -0.3050 H   0  0  0  0  0  0  0  0  0  0  0  0
   -3.2190   -1.4790   -0.6220 H   0  0  0  0  0  0  0  0  0  0  0  0
    0.2140   -0.7840    0.4790 H   0  0  0  0  0  0  0  0  0  0  0  0
    0.5340   -1.1220   -1.8600 H   0  0  0  0  0  0  0  0  0  0  0  0
    0.6090   -2.7140   -1.0830 H   0  0  0  0  0  0  0  0  0  0  0  0
   -1.7340   -3.1760   -1.7250 H   0  0  0  0  0  0  0  0  0  0  0  0
   -0.1210   -3.7900   -3.2580 H   0  0  0  0  0  0  0  0  0  0  0  0
   -1.3830   -3.1870   -4.1120 H   0  0  0  0  0  0  0  0  0  0  0  0
   -3.0290   -1.5810   -3.0940 H   0  0  0  0  0  0  0  0  0  0  0  0
   -2.2110    0.4750   -3.5030 H   0  0  0  0  0  0  0  0  0  0  0  0
   -0.9760   -0.9070    2.3310 H   0  0  0  0  0  0  0  0  0  0  0  0
   -3.3010   -0.9200    1.7600 H   0  0  0  0  0  0  0  0  0  0  0  0
   -3.3920   -2.6420    1.6880 H   0  0  0  0  0  0  0  0  0  0  0  0
   -5.1590   -2.0900    4.5610 H   0  0  0  0  0  0  0  0  0  0  0  0
   -3.1880   -3.2290    5.3750 H   0  0  0  0  0  0  0  0  0  0  0  0
   -3.5360   -4.0450    3.8620 H   0  0  0  0  0  0  0  0  0  0  0  0
   -1.0150   -5.7360    6.3490 H   0  0  0  0  0  0  0  0  0  0  0  0
    2.6340   -7.4550    7.1510 H   0  0  0  0  0  0  0  0  0  0  0  0
    5.0620   -7.8860    6.9400 H   0  0  0  0  0  0  0  0  0  0  0  0
    6.4040   -6.6690    5.2460 H   0  0  0  0  0  0  0  0  0  0  0  0
    5.3260   -5.0150    3.7550 H   0  0  0  0  0  0  0  0  0  0  0  0
    2.3230   -2.7510    2.1450 H   0  0  0  0  0  0  0  0  0  0  0  0
   -4.2810    0.7700    3.6380 H   0  0  0  0  0  0  0  0  0  0  0  0
   -3.0930    1.4530    4.7600 H   0  0  0  0  0  0  0  0  0  0  0  0
   -2.5610    0.9170    3.1520 H   0  0  0  0  0  0  0  0  0  0  0  0
  1  2  1  0  0  0  0
  1 37  1  0  0  0  0
  1 38  1  0  0  0  0
  1 39  1  0  0  0  0
  2  3  1  0  0  0  0
  2  8  1  0  0  0  0
  2 40  1  0  0  0  0
  3  4  1  0  0  0  0
  4  5  1  0  0  0  0
  4 10  1  0  0  0  0
  4 41  1  0  0  0  0
  5  6  1  0  0  0  0
  5 42  1  0  0  0  0
  5 43  1  0  0  0  0
  6  7  1  0  0  0  0
  6  8  1  0  0  0  0
  6 44  1  0  0  0  0
  7 45  1  0  0  0  0
  7 46  1  0  0  0  0
  8  9  1  0  0  0  0
  8 47  1  0  0  0  0
  9 48  1  0  0  0  0
 10 11  1  0  0  0  0
 11 12  1  0  0  0  0
 11 33  1  0  0  0  0
 11 49  1  0  0  0  0
 12 13  1  0  0  0  0
 12 50  1  0  0  0  0
 12 51  1  0  0  0  0
 13 14  1  0  0  0  0
 13 15  1  0  0  0  0
 13 34  1  0  0  0  0
 14 52  1  0  0  0  0
 15 16  1  0  0  0  0
 15 53  1  0  0  0  0
 15 54  1  0  0  0  0
 16 17  2  0  0  0  0
 16 33  1  0  0  0  0
 17 18  1  0  0  0  0
 17 19  1  0  0  0  0
 18 55  1  0  0  0  0
 19 20  1  0  0  0  0
 19 30  2  0  0  0  0
 20 21  2  0  0  0  0
 20 22  1  0  0  0  0
 22 23  1  0  0  0  0
 22 27  2  0  0  0  0
 23 24  2  0  0  0  0
 23 56  1  0  0  0  0
 24 25  1  0  0  0  0
 24 57  1  0  0  0  0
 25 26  2  0  0  0  0
 25 58  1  0  0  0  0
 26 27  1  0  0  0  0
 26 59  1  0  0  0  0
 27 28  1  0  0  0  0
 28 29  2  0  0  0  0
 28 30  1  0  0  0  0
 30 31  1  0  0  0  0
 31 32  1  0  0  0  0
 31 33  2  0  0  0  0
 32 60  1  0  0  0  0
 34 35  2  0  0  0  0
 34 36  1  0  0  0  0
 36 61  1  0  0  0  0
 36 62  1  0  0  0  0
 36 63  1  0  0  0  0
M  END
>  <Index>
50

>  <Drug_Name>
Idarubicin

>  <Cholestasis>
0

$$$$

  MOE2013           3D
CORINA 3.60 0026  08.12.2014
119126  0  0  1  0  0  0  0  0999 V2000
    0.7680    2.6620    3.2760 C   0  0  0  0  0  0  0  0  0  0  0  0
    1.3800    3.2410    2.0060 C   0  0  1  0  0  0  0  0  0  0  0  0
    2.2480    2.2410    1.4570 O   0  0  0  0  0  0  0  0  0  0  0  0
    2.9800    2.7250    0.3230 C   0  0  2  0  0  0  0  0  0  0  0  0
    2.0040    3.0640   -0.8020 C   0  0  0  0  0  0  0  0  0  0  0  0
    0.9570    4.0630   -0.3380 C   0  0  2  0  0  0  0  0  0  0  0  0
    1.5690    5.3420   -0.1440 O   0  0  0  0  0  0  0  0  0  0  0  0
    0.3040    3.6280    0.9790 C   0  0  2  0  0  0  0  0  0  0  0  0
   -0.4840    4.7280    1.4460 O   0  0  0  0  0  0  0  0  0  0  0  0
    3.8230    1.6800   -0.1570 O   0  0  0  0  0  0  0  0  0  0  0  0
    5.0780    1.5230    0.5200 C   0  0  1  0  0  0  0  0  0  0  0  0
    4.9450    1.3350    2.0450 C   0  0  1  0  0  0  0  0  0  0  0  0
    3.9220    0.3790    2.3320 O   0  0  0  0  0  0  0  0  0  0  0  0
    6.2500    0.8700    2.6790 C   0  0  0  0  0  0  0  0  0  0  0  0
    6.8280   -0.3270    1.9320 C   0  0  2  0  0  0  0  0  0  0  0  0
    8.0770   -0.6530    2.5530 O   0  0  0  0  0  0  0  0  0  0  0  0
    8.6830   -1.8380    2.0160 C   0  0  1  0  0  0  0  0  0  0  0  0
    9.7330   -1.4410    0.9650 C   0  0  1  0  0  0  0  0  0  0  0  0
   10.6010   -0.4420    1.5140 O   0  0  0  0  0  0  0  0  0  0  0  0
   10.5710   -2.6380    0.5470 C   0  0  0  0  0  0  0  0  0  0  0  0
   11.1460   -3.3510    1.7690 C   0  0  2  0  0  0  0  0  0  0  0  0
   11.8600   -4.4920    1.2890 O   0  0  0  0  0  0  0  0  0  0  0  0
   12.5220   -5.2260    2.3240 C   0  0  1  0  0  0  0  0  0  0  0  0
   11.7550   -6.5170    2.6070 C   0  0  0  0  0  0  0  0  0  0  0  0
   11.7650   -7.4560    1.4020 C   0  0  0  0  0  0  0  0  0  0  0  0
   13.1900   -7.8230    0.8910 C   0  0  1  0  0  0  0  0  0  0  0  0
   12.9840   -8.5700   -0.4530 C   0  0  0  0  0  0  0  0  0  0  0  0
   13.9720   -6.4960    0.6300 C   0  0  2  0  0  0  0  0  0  0  0  0
   15.4210   -6.7580    0.1990 C   0  0  0  0  0  0  0  0  0  0  0  0
   16.1870   -7.6360    1.1820 C   0  0  0  0  0  0  0  0  0  0  0  0
   15.4630   -8.9630    1.4880 C   0  0  2  0  0  0  0  0  0  0  0  0
   13.9880   -8.7160    1.9200 C   0  0  2  0  0  0  0  0  0  0  0  0
   13.3000  -10.0550    2.2380 C   0  0  0  0  0  0  0  0  0  0  0  0
   14.0660  -10.8620    3.2880 C   0  0  1  0  0  0  0  0  0  0  0  0
   13.3720  -12.0880    3.5310 O   0  0  0  0  0  0  0  0  0  0  0  0
   15.5420  -11.1630    2.8800 C   0  0  2  0  0  0  0  0  0  0  0  0
   15.5590  -12.2100    1.7430 C   0  0  0  0  0  0  0  0  0  0  0  0
   16.3180  -11.6370    4.1640 C   0  0  2  0  0  0  0  0  0  0  0  0
   16.9020  -10.3460    4.7880 C   0  0  0  0  0  0  0  0  0  0  0  0
   16.5370   -9.1860    3.8590 C   0  0  0  0  0  0  0  0  0  0  0  0
   16.2600   -9.8380    2.4960 C   0  0  2  0  0  0  0  0  0  0  0  0
   17.5300  -10.1550    1.9090 O   0  0  0  0  0  0  0  0  0  0  0  0
   17.3570  -12.7230    4.0300 C   0  0  0  0  0  0  0  0  0  0  0  0
   18.6640  -12.5830    3.3430 C   0  0  0  0  0  0  0  0  0  0  0  0
   19.3040  -13.8500    3.5360 O   0  0  0  0  0  0  0  0  0  0  0  0
   18.4700  -14.6730    4.2260 C   0  0  0  0  0  0  0  0  0  0  0  0
   18.7020  -15.8260    4.5420 O   0  0  0  0  0  0  0  0  0  0  0  0
   17.2430  -13.9490    4.5440 C   0  0  0  0  0  0  0  0  0  0  0  0
   13.9400   -5.5350    1.8420 C   0  0  0  0  0  0  0  0  0  0  0  0
   10.0860   -3.7370    2.6450 O   0  0  0  0  0  0  0  0  0  0  0  0
    9.3690   -2.6100    3.1600 C   0  0  2  0  0  0  0  0  0  0  0  0
    8.3460   -3.1380    4.1620 C   0  0  0  0  0  0  0  0  0  0  0  0
    7.0230    0.0270    0.5660 O   0  0  0  0  0  0  0  0  0  0  0  0
    5.7870    0.3010   -0.1010 C   0  0  2  0  0  0  0  0  0  0  0  0
    6.1130    0.5310   -1.5750 C   0  0  0  0  0  0  0  0  0  0  0  0
    1.5570    2.3460    3.9680 H   0  0  0  0  0  0  0  0  0  0  0  0
    0.1320    3.3910    3.7880 H   0  0  0  0  0  0  0  0  0  0  0  0
    0.1720    1.7700    3.0520 H   0  0  0  0  0  0  0  0  0  0  0  0
    1.9760    4.1170    2.2950 H   0  0  0  0  0  0  0  0  0  0  0  0
    3.5830    3.5990    0.6000 H   0  0  0  0  0  0  0  0  0  0  0  0
    2.5630    3.4530   -1.6620 H   0  0  0  0  0  0  0  0  0  0  0  0
    1.5010    2.1470   -1.1350 H   0  0  0  0  0  0  0  0  0  0  0  0
    0.1920    4.2010   -1.1100 H   0  0  0  0  0  0  0  0  0  0  0  0
    0.9000    5.8560    0.3560 H   0  0  0  0  0  0  0  0  0  0  0  0
   -0.3550    2.7750    0.7770 H   0  0  0  0  0  0  0  0  0  0  0  0
   -1.1030    4.3860    2.1150 H   0  0  0  0  0  0  0  0  0  0  0  0
    5.6920    2.4150    0.3380 H   0  0  0  0  0  0  0  0  0  0  0  0
    4.6410    2.2740    2.5210 H   0  0  0  0  0  0  0  0  0  0  0  0
    3.0940    0.7940    1.9900 H   0  0  0  0  0  0  0  0  0  0  0  0
    6.9740    1.6940    2.6550 H   0  0  0  0  0  0  0  0  0  0  0  0
    6.1000    0.6050    3.7330 H   0  0  0  0  0  0  0  0  0  0  0  0
    6.1570   -1.1920    2.0110 H   0  0  0  0  0  0  0  0  0  0  0  0
    7.9370   -2.4940    1.5450 H   0  0  0  0  0  0  0  0  0  0  0  0
    9.2600   -0.9940    0.0850 H   0  0  0  0  0  0  0  0  0  0  0  0
   10.0020    0.2120    1.9260 H   0  0  0  0  0  0  0  0  0  0  0  0
    9.9460   -3.3380   -0.0230 H   0  0  0  0  0  0  0  0  0  0  0  0
   11.3910   -2.3300   -0.1120 H   0  0  0  0  0  0  0  0  0  0  0  0
   11.8490   -2.6960    2.3000 H   0  0  0  0  0  0  0  0  0  0  0  0
   12.5880   -4.6270    3.2410 H   0  0  0  0  0  0  0  0  0  0  0  0
   12.1810   -7.0200    3.4820 H   0  0  0  0  0  0  0  0  0  0  0  0
   10.7120   -6.2870    2.8510 H   0  0  0  0  0  0  0  0  0  0  0  0
   11.1880   -8.3550    1.6420 H   0  0  0  0  0  0  0  0  0  0  0  0
   11.2090   -6.9690    0.5890 H   0  0  0  0  0  0  0  0  0  0  0  0
   12.5290   -7.9090   -1.2000 H   0  0  0  0  0  0  0  0  0  0  0  0
   13.9170   -8.9420   -0.8820 H   0  0  0  0  0  0  0  0  0  0  0  0
   12.3100   -9.4260   -0.3370 H   0  0  0  0  0  0  0  0  0  0  0  0
   13.4850   -5.9690   -0.2030 H   0  0  0  0  0  0  0  0  0  0  0  0
   15.4320   -7.2330   -0.7890 H   0  0  0  0  0  0  0  0  0  0  0  0
   15.9530   -5.8060    0.0770 H   0  0  0  0  0  0  0  0  0  0  0  0
   17.1750   -7.8350    0.7500 H   0  0  0  0  0  0  0  0  0  0  0  0
   16.3640   -7.0770    2.1070 H   0  0  0  0  0  0  0  0  0  0  0  0
   15.4520   -9.5230    0.5430 H   0  0  0  0  0  0  0  0  0  0  0  0
   14.0230   -8.1610    2.8650 H   0  0  0  0  0  0  0  0  0  0  0  0
   12.2890   -9.8850    2.6250 H   0  0  0  0  0  0  0  0  0  0  0  0
   13.1640  -10.6590    1.3340 H   0  0  0  0  0  0  0  0  0  0  0  0
   14.0390  -10.3060    4.2330 H   0  0  0  0  0  0  0  0  0  0  0  0
   12.4600  -11.8690    3.7870 H   0  0  0  0  0  0  0  0  0  0  0  0
   14.9660  -11.8830    0.8840 H   0  0  0  0  0  0  0  0  0  0  0  0
   16.5640  -12.4020    1.3600 H   0  0  0  0  0  0  0  0  0  0  0  0
   15.1520  -13.1700    2.0770 H   0  0  0  0  0  0  0  0  0  0  0  0
   15.5800  -12.0220    4.8830 H   0  0  0  0  0  0  0  0  0  0  0  0
   16.4800  -10.1730    5.7850 H   0  0  0  0  0  0  0  0  0  0  0  0
   17.9880  -10.3910    4.9190 H   0  0  0  0  0  0  0  0  0  0  0  0
   15.6610   -8.6660    4.2580 H   0  0  0  0  0  0  0  0  0  0  0  0
   17.3610   -8.4650    3.8240 H   0  0  0  0  0  0  0  0  0  0  0  0
   18.0790   -9.3540    1.8940 H   0  0  0  0  0  0  0  0  0  0  0  0
   18.5760  -12.4170    2.2680 H   0  0  0  0  0  0  0  0  0  0  0  0
   19.2980  -11.8100    3.7840 H   0  0  0  0  0  0  0  0  0  0  0  0
   16.4280  -14.3730    5.1040 H   0  0  0  0  0  0  0  0  0  0  0  0
   14.4290   -4.5960    1.5540 H   0  0  0  0  0  0  0  0  0  0  0  0
   14.5120   -5.9440    2.6820 H   0  0  0  0  0  0  0  0  0  0  0  0
   10.0620   -1.9590    3.7090 H   0  0  0  0  0  0  0  0  0  0  0  0
    7.6410   -3.8220    3.6770 H   0  0  0  0  0  0  0  0  0  0  0  0
    8.8480   -3.7120    4.9490 H   0  0  0  0  0  0  0  0  0  0  0  0
    7.7830   -2.3270    4.6310 H   0  0  0  0  0  0  0  0  0  0  0  0
    5.1420   -0.5860   -0.0420 H   0  0  0  0  0  0  0  0  0  0  0  0
    6.7780    1.3930   -1.6980 H   0  0  0  0  0  0  0  0  0  0  0  0
    6.6450   -0.3350   -1.9850 H   0  0  0  0  0  0  0  0  0  0  0  0
    5.2100    0.6950   -2.1700 H   0  0  0  0  0  0  0  0  0  0  0  0
  1  2  1  0  0  0  0
  1 56  1  0  0  0  0
  1 57  1  0  0  0  0
  1 58  1  0  0  0  0
  2  3  1  0  0  0  0
  2  8  1  0  0  0  0
  2 59  1  0  0  0  0
  3  4  1  0  0  0  0
  4  5  1  0  0  0  0
  4 10  1  0  0  0  0
  4 60  1  0  0  0  0
  5  6  1  0  0  0  0
  5 61  1  0  0  0  0
  5 62  1  0  0  0  0
  6  7  1  0  0  0  0
  6  8  1  0  0  0  0
  6 63  1  0  0  0  0
  7 64  1  0  0  0  0
  8  9  1  0  0  0  0
  8 65  1  0  0  0  0
  9 66  1  0  0  0  0
 10 11  1  0  0  0  0
 11 12  1  0  0  0  0
 11 54  1  0  0  0  0
 11 67  1  0  0  0  0
 12 13  1  0  0  0  0
 12 14  1  0  0  0  0
 12 68  1  0  0  0  0
 13 69  1  0  0  0  0
 14 15  1  0  0  0  0
 14 70  1  0  0  0  0
 14 71  1  0  0  0  0
 15 16  1  0  0  0  0
 15 53  1  0  0  0  0
 15 72  1  0  0  0  0
 16 17  1  0  0  0  0
 17 18  1  0  0  0  0
 17 51  1  0  0  0  0
 17 73  1  0  0  0  0
 18 19  1  0  0  0  0
 18 20  1  0  0  0  0
 18 74  1  0  0  0  0
 19 75  1  0  0  0  0
 20 21  1  0  0  0  0
 20 76  1  0  0  0  0
 20 77  1  0  0  0  0
 21 22  1  0  0  0  0
 21 50  1  0  0  0  0
 21 78  1  0  0  0  0
 22 23  1  0  0  0  0
 23 24  1  0  0  0  0
 23 49  1  0  0  0  0
 23 79  1  0  0  0  0
 24 25  1  0  0  0  0
 24 80  1  0  0  0  0
 24 81  1  0  0  0  0
 25 26  1  0  0  0  0
 25 82  1  0  0  0  0
 25 83  1  0  0  0  0
 26 27  1  0  0  0  0
 26 28  1  0  0  0  0
 26 32  1  0  0  0  0
 27 84  1  0  0  0  0
 27 85  1  0  0  0  0
 27 86  1  0  0  0  0
 28 29  1  0  0  0  0
 28 49  1  0  0  0  0
 28 87  1  0  0  0  0
 29 30  1  0  0  0  0
 29 88  1  0  0  0  0
 29 89  1  0  0  0  0
 30 31  1  0  0  0  0
 30 90  1  0  0  0  0
 30 91  1  0  0  0  0
 31 32  1  0  0  0  0
 31 41  1  0  0  0  0
 31 92  1  0  0  0  0
 32 33  1  0  0  0  0
 32 93  1  0  0  0  0
 33 34  1  0  0  0  0
 33 94  1  0  0  0  0
 33 95  1  0  0  0  0
 34 35  1  0  0  0  0
 34 36  1  0  0  0  0
 34 96  1  0  0  0  0
 35 97  1  0  0  0  0
 36 37  1  0  0  0  0
 36 38  1  0  0  0  0
 36 41  1  0  0  0  0
 37 98  1  0  0  0  0
 37 99  1  0  0  0  0
 37100  1  0  0  0  0
 38 39  1  0  0  0  0
 38 43  1  0  0  0  0
 38101  1  0  0  0  0
 39 40  1  0  0  0  0
 39102  1  0  0  0  0
 39103  1  0  0  0  0
 40 41  1  0  0  0  0
 40104  1  0  0  0  0
 40105  1  0  0  0  0
 41 42  1  0  0  0  0
 42106  1  0  0  0  0
 43 44  1  0  0  0  0
 43 48  2  0  0  0  0
 44 45  1  0  0  0  0
 44107  1  0  0  0  0
 44108  1  0  0  0  0
 45 46  1  0  0  0  0
 46 47  2  0  0  0  0
 46 48  1  0  0  0  0
 48109  1  0  0  0  0
 49110  1  0  0  0  0
 49111  1  0  0  0  0
 50 51  1  0  0  0  0
 51 52  1  0  0  0  0
 51112  1  0  0  0  0
 52113  1  0  0  0  0
 52114  1  0  0  0  0
 52115  1  0  0  0  0
 53 54  1  0  0  0  0
 54 55  1  0  0  0  0
 54116  1  0  0  0  0
 55117  1  0  0  0  0
 55118  1  0  0  0  0
 55119  1  0  0  0  0
M  END
>  <Index>
51

>  <Drug_Name>
Digoxin

>  <Cholestasis>
0

$$$$

  MOE2013           3D
CORINA 3.60 0026  08.12.2014
 88 88  0  0  1  0  0  0  0  0999 V2000
   -1.2480    0.6800    0.3860 C   0  0  0  0  0  0  0  0  0  0  0  0
   -1.0320   -0.8230    0.3230 C   0  0  0  0  0  0  0  0  0  0  0  0
   -0.2750   -1.2270   -0.9430 C   0  0  0  0  0  0  0  0  0  0  0  0
   -0.0600   -2.7400   -1.0030 C   0  0  0  0  0  0  0  0  0  0  0  0
    0.6980   -3.1450   -2.2680 C   0  0  0  0  0  0  0  0  0  0  0  0
    0.9140   -4.6580   -2.3290 C   0  0  0  0  0  0  0  0  0  0  0  0
    1.6720   -5.0610   -3.5940 C   0  0  0  0  0  0  0  0  0  0  0  0
    1.8870   -6.5750   -3.6550 C   0  0  0  0  0  0  0  0  0  0  0  0
    2.6480   -6.9780   -4.9190 C   0  0  0  0  0  0  0  0  0  0  0  0
    2.8630   -8.4920   -4.9790 C   0  0  0  0  0  0  0  0  0  0  0  0
    3.6330   -8.8940   -6.2420 C   0  0  0  0  0  0  0  0  0  0  0  0
    3.8000  -10.4160   -6.3780 C   0  0  1  0  0  0  0  0  0  0  0  0
    4.5280  -10.7510   -7.6880 C   0  0  0  0  0  0  0  0  0  0  0  0
    4.5080  -12.2530   -7.9580 C   0  0  2  0  0  0  0  0  0  0  0  0
    5.4930  -12.9600   -7.1500 O   0  0  0  0  0  0  0  0  0  0  0  0
    6.1460  -13.4400   -8.2380 C   0  0  0  0  0  0  0  0  0  0  0  0
    7.1100  -14.1690   -8.2770 O   0  0  0  0  0  0  0  0  0  0  0  0
    5.2300  -12.7150   -9.2430 C   0  0  1  0  0  0  0  0  0  0  0  0
    4.4200  -13.5980  -10.1820 C   0  0  0  0  0  0  0  0  0  0  0  0
    5.3040  -14.1380  -11.3070 C   0  0  0  0  0  0  0  0  0  0  0  0
    4.5000  -15.0010  -12.2810 C   0  0  0  0  0  0  0  0  0  0  0  0
    5.3840  -15.5430  -13.4050 C   0  0  0  0  0  0  0  0  0  0  0  0
    4.5810  -16.4040  -14.3790 C   0  0  0  0  0  0  0  0  0  0  0  0
    5.4560  -16.9450  -15.4980 C   0  0  0  0  0  0  0  0  0  0  0  0
    4.6160  -10.8880   -5.2870 O   0  0  0  0  0  0  0  0  0  0  0  0
    4.0020  -11.6210   -4.3110 C   0  0  0  0  0  0  0  0  0  0  0  0
    2.7960  -11.8340   -4.2580 O   0  0  0  0  0  0  0  0  0  0  0  0
    5.0120  -12.0170   -3.2180 C   0  0  2  0  0  0  0  0  0  0  0  0
    6.3860  -12.4330   -3.7760 C   0  0  0  0  0  0  0  0  0  0  0  0
    7.4260  -12.8510   -2.7160 C   0  0  0  0  0  0  0  0  0  0  0  0
    8.7130  -13.3060   -3.4090 C   0  0  0  0  0  0  0  0  0  0  0  0
    7.7400  -11.7230   -1.7320 C   0  0  0  0  0  0  0  0  0  0  0  0
    4.4180  -13.0200   -2.3310 N   0  0  0  0  0  0  0  0  0  0  0  0
    4.1550  -14.3120   -2.7130 C   0  0  0  0  0  0  0  0  0  0  0  0
    4.3640  -14.8060   -3.8110 O   0  0  0  0  0  0  0  0  0  0  0  0
   -0.2930    1.2140    0.3900 H   0  0  0  0  0  0  0  0  0  0  0  0
   -1.8340    1.0290   -0.4710 H   0  0  0  0  0  0  0  0  0  0  0  0
   -1.7900    0.9470    1.2980 H   0  0  0  0  0  0  0  0  0  0  0  0
   -0.4720   -1.1440    1.2090 H   0  0  0  0  0  0  0  0  0  0  0  0
   -2.0040   -1.3280    0.3520 H   0  0  0  0  0  0  0  0  0  0  0  0
   -0.8360   -0.9010   -1.8260 H   0  0  0  0  0  0  0  0  0  0  0  0
    0.6950   -0.7170   -0.9690 H   0  0  0  0  0  0  0  0  0  0  0  0
    0.5010   -3.0670   -0.1190 H   0  0  0  0  0  0  0  0  0  0  0  0
   -1.0300   -3.2510   -0.9770 H   0  0  0  0  0  0  0  0  0  0  0  0
    0.1380   -2.8180   -3.1530 H   0  0  0  0  0  0  0  0  0  0  0  0
    1.6690   -2.6340   -2.2940 H   0  0  0  0  0  0  0  0  0  0  0  0
    1.4740   -4.9850   -1.4450 H   0  0  0  0  0  0  0  0  0  0  0  0
   -0.0570   -5.1680   -2.3040 H   0  0  0  0  0  0  0  0  0  0  0  0
    1.1120   -4.7340   -4.4790 H   0  0  0  0  0  0  0  0  0  0  0  0
    2.6430   -4.5510   -3.6190 H   0  0  0  0  0  0  0  0  0  0  0  0
    2.4460   -6.9020   -2.7700 H   0  0  0  0  0  0  0  0  0  0  0  0
    0.9170   -7.0850   -3.6320 H   0  0  0  0  0  0  0  0  0  0  0  0
    2.0890   -6.6510   -5.8050 H   0  0  0  0  0  0  0  0  0  0  0  0
    3.6190   -6.4680   -4.9430 H   0  0  0  0  0  0  0  0  0  0  0  0
    3.4140   -8.8110   -4.0870 H   0  0  0  0  0  0  0  0  0  0  0  0
    1.8920   -9.0010   -4.9640 H   0  0  0  0  0  0  0  0  0  0  0  0
    3.1070   -8.5050   -7.1230 H   0  0  0  0  0  0  0  0  0  0  0  0
    4.6220   -8.4190   -6.2120 H   0  0  0  0  0  0  0  0  0  0  0  0
    2.8130  -10.8940   -6.3850 H   0  0  0  0  0  0  0  0  0  0  0  0
    4.0280  -10.2410   -8.5200 H   0  0  0  0  0  0  0  0  0  0  0  0
    5.5630  -10.3880   -7.6520 H   0  0  0  0  0  0  0  0  0  0  0  0
    3.5130  -12.6980   -7.8290 H   0  0  0  0  0  0  0  0  0  0  0  0
    5.7540  -11.9080   -9.7700 H   0  0  0  0  0  0  0  0  0  0  0  0
    3.9640  -14.4310   -9.6340 H   0  0  0  0  0  0  0  0  0  0  0  0
    3.6010  -13.0100  -10.6130 H   0  0  0  0  0  0  0  0  0  0  0  0
    5.7640  -13.3020  -11.8480 H   0  0  0  0  0  0  0  0  0  0  0  0
    6.1240  -14.7300  -10.8840 H   0  0  0  0  0  0  0  0  0  0  0  0
    4.0410  -15.8370  -11.7390 H   0  0  0  0  0  0  0  0  0  0  0  0
    3.6830  -14.4070  -12.7100 H   0  0  0  0  0  0  0  0  0  0  0  0
    5.8430  -14.7070  -13.9470 H   0  0  0  0  0  0  0  0  0  0  0  0
    6.2010  -16.1370  -12.9760 H   0  0  0  0  0  0  0  0  0  0  0  0
    4.1230  -17.2440  -13.8430 H   0  0  0  0  0  0  0  0  0  0  0  0
    3.7660  -15.8140  -14.8130 H   0  0  0  0  0  0  0  0  0  0  0  0
    5.9040  -16.1290  -16.0740 H   0  0  0  0  0  0  0  0  0  0  0  0
    6.2640  -17.5670  -15.0990 H   0  0  0  0  0  0  0  0  0  0  0  0
    4.8620  -17.5580  -16.1820 H   0  0  0  0  0  0  0  0  0  0  0  0
    5.1300  -11.1160   -2.6030 H   0  0  0  0  0  0  0  0  0  0  0  0
    6.2560  -13.2570   -4.4880 H   0  0  0  0  0  0  0  0  0  0  0  0
    6.8020  -11.6030   -4.3620 H   0  0  0  0  0  0  0  0  0  0  0  0
    7.0410  -13.7050   -2.1460 H   0  0  0  0  0  0  0  0  0  0  0  0
    9.1610  -12.4930   -3.9900 H   0  0  0  0  0  0  0  0  0  0  0  0
    9.4520  -13.6450   -2.6740 H   0  0  0  0  0  0  0  0  0  0  0  0
    8.5140  -14.1410   -4.0890 H   0  0  0  0  0  0  0  0  0  0  0  0
    6.8650  -11.4640   -1.1300 H   0  0  0  0  0  0  0  0  0  0  0  0
    8.5330  -12.0220   -1.0380 H   0  0  0  0  0  0  0  0  0  0  0  0
    8.0740  -10.8210   -2.2560 H   0  0  0  0  0  0  0  0  0  0  0  0
    4.1820  -12.7420   -1.3860 H   0  0  0  0  0  0  0  0  0  0  0  0
    3.7080  -14.8910   -1.8870 H   0  0  0  0  0  0  0  0  0  0  0  0
  1  2  1  0  0  0  0
  1 36  1  0  0  0  0
  1 37  1  0  0  0  0
  1 38  1  0  0  0  0
  2  3  1  0  0  0  0
  2 39  1  0  0  0  0
  2 40  1  0  0  0  0
  3  4  1  0  0  0  0
  3 41  1  0  0  0  0
  3 42  1  0  0  0  0
  4  5  1  0  0  0  0
  4 43  1  0  0  0  0
  4 44  1  0  0  0  0
  5  6  1  0  0  0  0
  5 45  1  0  0  0  0
  5 46  1  0  0  0  0
  6  7  1  0  0  0  0
  6 47  1  0  0  0  0
  6 48  1  0  0  0  0
  7  8  1  0  0  0  0
  7 49  1  0  0  0  0
  7 50  1  0  0  0  0
  8  9  1  0  0  0  0
  8 51  1  0  0  0  0
  8 52  1  0  0  0  0
  9 10  1  0  0  0  0
  9 53  1  0  0  0  0
  9 54  1  0  0  0  0
 10 11  1  0  0  0  0
 10 55  1  0  0  0  0
 10 56  1  0  0  0  0
 11 12  1  0  0  0  0
 11 57  1  0  0  0  0
 11 58  1  0  0  0  0
 12 13  1  0  0  0  0
 12 25  1  0  0  0  0
 12 59  1  0  0  0  0
 13 14  1  0  0  0  0
 13 60  1  0  0  0  0
 13 61  1  0  0  0  0
 14 15  1  0  0  0  0
 14 18  1  0  0  0  0
 14 62  1  0  0  0  0
 15 16  1  0  0  0  0
 16 17  2  0  0  0  0
 16 18  1  0  0  0  0
 18 19  1  0  0  0  0
 18 63  1  0  0  0  0
 19 20  1  0  0  0  0
 19 64  1  0  0  0  0
 19 65  1  0  0  0  0
 20 21  1  0  0  0  0
 20 66  1  0  0  0  0
 20 67  1  0  0  0  0
 21 22  1  0  0  0  0
 21 68  1  0  0  0  0
 21 69  1  0  0  0  0
 22 23  1  0  0  0  0
 22 70  1  0  0  0  0
 22 71  1  0  0  0  0
 23 24  1  0  0  0  0
 23 72  1  0  0  0  0
 23 73  1  0  0  0  0
 24 74  1  0  0  0  0
 24 75  1  0  0  0  0
 24 76  1  0  0  0  0
 25 26  1  0  0  0  0
 26 27  2  0  0  0  0
 26 28  1  0  0  0  0
 28 29  1  0  0  0  0
 28 33  1  0  0  0  0
 28 77  1  0  0  0  0
 29 30  1  0  0  0  0
 29 78  1  0  0  0  0
 29 79  1  0  0  0  0
 30 31  1  0  0  0  0
 30 32  1  0  0  0  0
 30 80  1  0  0  0  0
 31 81  1  0  0  0  0
 31 82  1  0  0  0  0
 31 83  1  0  0  0  0
 32 84  1  0  0  0  0
 32 85  1  0  0  0  0
 32 86  1  0  0  0  0
 33 34  1  0  0  0  0
 33 87  1  0  0  0  0
 34 35  2  0  0  0  0
 34 88  1  0  0  0  0
M  END
>  <Index>
52

>  <Drug_Name>
Orlistat

>  <Cholestasis>
1

$$$$

  MOE2013           3D
CORINA 3.60 0026  08.12.2014
118120  0  0  1  0  0  0  0  0999 V2000
    3.7260    2.8080    2.0650 C   0  0  0  0  0  0  0  0  0  0  0  0
    3.0320    1.4550    1.9600 C   0  0  0  0  0  0  0  0  0  0  0  0
    2.6640    1.0700    0.5120 C   0  0  1  0  0  0  0  0  0  0  0  0
    3.8860    0.8470   -0.2420 O   0  0  0  0  0  0  0  0  0  0  0  0
    4.3390    1.8470   -1.0480 C   0  0  0  0  0  0  0  0  0  0  0  0
    3.8440    2.9620   -1.1390 O   0  0  0  0  0  0  0  0  0  0  0  0
    5.5310    1.3580   -1.8630 C   0  0  2  0  0  0  0  0  0  0  0  0
    6.5790    2.4730   -1.8920 C   0  0  0  0  0  0  0  0  0  0  0  0
    5.0240    0.8800   -3.2510 C   0  0  1  0  0  0  0  0  0  0  0  0
    5.1850    1.9210   -4.2250 O   0  0  0  0  0  0  0  0  0  0  0  0
    3.9830    2.6630   -4.4630 C   0  0  1  0  0  0  0  0  0  0  0  0
    4.3780    4.0230   -5.0210 C   0  0  0  0  0  0  0  0  0  0  0  0
    3.1430    4.8900   -5.3030 C   0  0  1  0  0  0  0  0  0  0  0  0
    2.4830    5.4020   -4.0140 C   0  0  0  0  0  0  0  0  0  0  0  0
    3.4840    6.0220   -6.1490 O   0  0  0  0  0  0  0  0  0  0  0  0
    4.4360    6.9470   -5.6390 C   0  0  0  0  0  0  0  0  0  0  0  0
    2.1400    4.0720   -6.1620 C   0  0  1  0  0  0  0  0  0  0  0  0
    2.6670    4.0610   -7.5100 O   0  0  0  0  0  0  0  0  0  0  0  0
    1.9420    2.6050   -5.7430 C   0  0  2  0  0  0  0  0  0  0  0  0
    0.8970    2.3790   -4.6560 C   0  0  0  0  0  0  0  0  0  0  0  0
    3.1720    1.9600   -5.3960 O   0  0  0  0  0  0  0  0  0  0  0  0
    5.7330   -0.4180   -3.7750 C   0  0  2  0  0  0  0  0  0  0  0  0
    7.2330   -0.2050   -4.0120 C   0  0  0  0  0  0  0  0  0  0  0  0
    5.0000   -0.9720   -5.0530 C   0  0  2  0  0  0  0  0  0  0  0  0
    5.9520   -1.3310   -6.0810 O   0  0  0  0  0  0  0  0  0  0  0  0
    5.6850   -0.6740   -7.3320 C   0  0  2  0  0  0  0  0  0  0  0  0
    4.3630   -0.9910   -7.7720 O   0  0  0  0  0  0  0  0  0  0  0  0
    4.0330   -0.2870   -8.9720 C   0  0  2  0  0  0  0  0  0  0  0  0
    2.5630   -0.5480   -9.2690 C   0  0  0  0  0  0  0  0  0  0  0  0
    4.9280   -0.7860  -10.1080 C   0  0  0  0  0  0  0  0  0  0  0  0
    6.4190   -0.5940   -9.7570 C   0  0  1  0  0  0  0  0  0  0  0  0
    6.7170   -1.1870   -8.3520 C   0  0  1  0  0  0  0  0  0  0  0  0
    8.0340   -0.8290   -7.9120 O   0  0  0  0  0  0  0  0  0  0  0  0
    7.3620   -1.0740  -10.7970 N   0  0  0  0  0  0  0  0  0  0  0  0
    7.2240   -2.4810  -11.1610 C   0  0  0  0  0  0  0  0  0  0  0  0
    7.3530   -0.2350  -11.9960 C   0  0  0  0  0  0  0  0  0  0  0  0
    4.0680   -2.2290   -4.7940 C   0  0  2  0  0  0  0  0  0  0  0  0
    4.8940   -3.4540   -4.3830 C   0  0  0  0  0  0  0  0  0  0  0  0
    3.3900   -2.5940   -6.0060 O   0  0  0  0  0  0  0  0  0  0  0  0
    2.9760   -1.8810   -3.7610 C   0  0  0  0  0  0  0  0  0  0  0  0
    1.6630   -2.6890   -3.7490 C   0  0  1  0  0  0  0  0  0  0  0  0
    1.7890   -4.1140   -3.2290 C   0  0  0  0  0  0  0  0  0  0  0  0
    0.6200   -1.8880   -2.9580 C   0  0  0  0  0  0  0  0  0  0  0  0
   -0.2200   -1.1980   -3.5460 O   0  0  0  0  0  0  0  0  0  0  0  0
    0.7230   -1.8090   -1.4340 C   0  0  2  0  0  0  0  0  0  0  0  0
   -0.6610   -2.0320   -0.8270 C   0  0  0  0  0  0  0  0  0  0  0  0
    1.3700   -0.4470   -1.0820 C   0  0  1  0  0  0  0  0  0  0  0  0
    0.5230    0.6390   -1.4930 O   0  0  0  0  0  0  0  0  0  0  0  0
    1.8070   -0.2420    0.4090 C   0  0  1  0  0  0  0  0  0  0  0  0
    2.5980   -1.4640    0.9160 C   0  0  0  0  0  0  0  0  0  0  0  0
    0.6300   -0.1170    1.2190 O   0  0  0  0  0  0  0  0  0  0  0  0
    4.7050    2.7950    1.5790 H   0  0  0  0  0  0  0  0  0  0  0  0
    3.1190    3.5990    1.6130 H   0  0  0  0  0  0  0  0  0  0  0  0
    3.8850    3.0660    3.1170 H   0  0  0  0  0  0  0  0  0  0  0  0
    3.7080    0.7100    2.3930 H   0  0  0  0  0  0  0  0  0  0  0  0
    2.1310    1.4910    2.5800 H   0  0  0  0  0  0  0  0  0  0  0  0
    2.0830    1.8960    0.0830 H   0  0  0  0  0  0  0  0  0  0  0  0
    5.9600    0.5080   -1.3150 H   0  0  0  0  0  0  0  0  0  0  0  0
    6.9110    2.7070   -0.8740 H   0  0  0  0  0  0  0  0  0  0  0  0
    7.4610    2.1910   -2.4720 H   0  0  0  0  0  0  0  0  0  0  0  0
    6.1800    3.4000   -2.3160 H   0  0  0  0  0  0  0  0  0  0  0  0
    3.9620    0.6350   -3.1580 H   0  0  0  0  0  0  0  0  0  0  0  0
    3.4410    2.7890   -3.5250 H   0  0  0  0  0  0  0  0  0  0  0  0
    5.0620    4.5230   -4.3250 H   0  0  0  0  0  0  0  0  0  0  0  0
    4.9560    3.8900   -5.9460 H   0  0  0  0  0  0  0  0  0  0  0  0
    3.2020    5.9400   -3.3870 H   0  0  0  0  0  0  0  0  0  0  0  0
    1.6800    6.1100   -4.2480 H   0  0  0  0  0  0  0  0  0  0  0  0
    2.0660    4.6080   -3.3960 H   0  0  0  0  0  0  0  0  0  0  0  0
    4.0610    7.4540   -4.7470 H   0  0  0  0  0  0  0  0  0  0  0  0
    5.3930    6.4620   -5.4330 H   0  0  0  0  0  0  0  0  0  0  0  0
    4.6050    7.7070   -6.4070 H   0  0  0  0  0  0  0  0  0  0  0  0
    1.1770    4.5910   -6.2350 H   0  0  0  0  0  0  0  0  0  0  0  0
    3.0640    4.9550   -7.6120 H   0  0  0  0  0  0  0  0  0  0  0  0
    1.5830    2.0590   -6.6250 H   0  0  0  0  0  0  0  0  0  0  0  0
   -0.0460    2.8750   -4.9020 H   0  0  0  0  0  0  0  0  0  0  0  0
    0.7010    1.3050   -4.5570 H   0  0  0  0  0  0  0  0  0  0  0  0
    1.2220    2.7090   -3.6680 H   0  0  0  0  0  0  0  0  0  0  0  0
    5.6490   -1.1630   -2.9750 H   0  0  0  0  0  0  0  0  0  0  0  0
    7.7430    0.0740   -3.0860 H   0  0  0  0  0  0  0  0  0  0  0  0
    7.7110   -1.1300   -4.3520 H   0  0  0  0  0  0  0  0  0  0  0  0
    7.4200    0.5740   -4.7580 H   0  0  0  0  0  0  0  0  0  0  0  0
    4.3550   -0.1830   -5.4490 H   0  0  0  0  0  0  0  0  0  0  0  0
    5.7970    0.4070   -7.1720 H   0  0  0  0  0  0  0  0  0  0  0  0
    4.1720    0.7900   -8.8120 H   0  0  0  0  0  0  0  0  0  0  0  0
    1.9410   -0.2030   -8.4360 H   0  0  0  0  0  0  0  0  0  0  0  0
    2.2440   -0.0330  -10.1800 H   0  0  0  0  0  0  0  0  0  0  0  0
    2.3690   -1.6200   -9.3820 H   0  0  0  0  0  0  0  0  0  0  0  0
    4.7250   -1.8520  -10.2670 H   0  0  0  0  0  0  0  0  0  0  0  0
    4.6750   -0.2570  -11.0330 H   0  0  0  0  0  0  0  0  0  0  0  0
    6.6000    0.4870   -9.6580 H   0  0  0  0  0  0  0  0  0  0  0  0
    6.6690   -2.2820   -8.3790 H   0  0  0  0  0  0  0  0  0  0  0  0
    8.0900   -1.1280   -6.9850 H   0  0  0  0  0  0  0  0  0  0  0  0
    6.2840   -2.6910  -11.6820 H   0  0  0  0  0  0  0  0  0  0  0  0
    8.0440   -2.7810  -11.8250 H   0  0  0  0  0  0  0  0  0  0  0  0
    7.2920   -3.1360  -10.2880 H   0  0  0  0  0  0  0  0  0  0  0  0
    7.5230    0.8160  -11.7380 H   0  0  0  0  0  0  0  0  0  0  0  0
    8.1680   -0.5230  -12.6700 H   0  0  0  0  0  0  0  0  0  0  0  0
    6.4120   -0.3080  -12.5520 H   0  0  0  0  0  0  0  0  0  0  0  0
    5.3450   -3.3380   -3.3930 H   0  0  0  0  0  0  0  0  0  0  0  0
    4.2910   -4.3650   -4.3790 H   0  0  0  0  0  0  0  0  0  0  0  0
    5.6980   -3.6470   -5.1030 H   0  0  0  0  0  0  0  0  0  0  0  0
    3.7480   -2.0370   -6.7360 H   0  0  0  0  0  0  0  0  0  0  0  0
    3.4170   -1.8780   -2.7570 H   0  0  0  0  0  0  0  0  0  0  0  0
    2.6660   -0.8480   -3.9710 H   0  0  0  0  0  0  0  0  0  0  0  0
    1.2580   -2.7480   -4.7680 H   0  0  0  0  0  0  0  0  0  0  0  0
    2.4630   -4.1760   -2.3690 H   0  0  0  0  0  0  0  0  0  0  0  0
    0.8150   -4.5110   -2.9220 H   0  0  0  0  0  0  0  0  0  0  0  0
    2.1750   -4.7770   -4.0080 H   0  0  0  0  0  0  0  0  0  0  0  0
    1.3690   -2.6260   -1.1080 H   0  0  0  0  0  0  0  0  0  0  0  0
   -1.1170   -2.9420   -1.2340 H   0  0  0  0  0  0  0  0  0  0  0  0
   -0.6010   -2.1540    0.2580 H   0  0  0  0  0  0  0  0  0  0  0  0
   -1.3430   -1.2030   -1.0420 H   0  0  0  0  0  0  0  0  0  0  0  0
    2.2680   -0.3450   -1.6940 H   0  0  0  0  0  0  0  0  0  0  0  0
    0.0190    0.3580   -2.2850 H   0  0  0  0  0  0  0  0  0  0  0  0
    2.9720   -1.3080    1.9330 H   0  0  0  0  0  0  0  0  0  0  0  0
    1.9570   -2.3490    0.9910 H   0  0  0  0  0  0  0  0  0  0  0  0
    3.4480   -1.6990    0.2680 H   0  0  0  0  0  0  0  0  0  0  0  0
    0.8700   -0.2640    2.1500 H   0  0  0  0  0  0  0  0  0  0  0  0
  1  2  1  0  0  0  0
  1 52  1  0  0  0  0
  1 53  1  0  0  0  0
  1 54  1  0  0  0  0
  2  3  1  0  0  0  0
  2 55  1  0  0  0  0
  2 56  1  0  0  0  0
  3  4  1  0  0  0  0
  3 49  1  0  0  0  0
  3 57  1  0  0  0  0
  4  5  1  0  0  0  0
  5  6  2  0  0  0  0
  5  7  1  0  0  0  0
  7  8  1  0  0  0  0
  7  9  1  0  0  0  0
  7 58  1  0  0  0  0
  8 59  1  0  0  0  0
  8 60  1  0  0  0  0
  8 61  1  0  0  0  0
  9 10  1  0  0  0  0
  9 22  1  0  0  0  0
  9 62  1  0  0  0  0
 10 11  1  0  0  0  0
 11 12  1  0  0  0  0
 11 21  1  0  0  0  0
 11 63  1  0  0  0  0
 12 13  1  0  0  0  0
 12 64  1  0  0  0  0
 12 65  1  0  0  0  0
 13 14  1  0  0  0  0
 13 15  1  0  0  0  0
 13 17  1  0  0  0  0
 14 66  1  0  0  0  0
 14 67  1  0  0  0  0
 14 68  1  0  0  0  0
 15 16  1  0  0  0  0
 16 69  1  0  0  0  0
 16 70  1  0  0  0  0
 16 71  1  0  0  0  0
 17 18  1  0  0  0  0
 17 19  1  0  0  0  0
 17 72  1  0  0  0  0
 18 73  1  0  0  0  0
 19 20  1  0  0  0  0
 19 21  1  0  0  0  0
 19 74  1  0  0  0  0
 20 75  1  0  0  0  0
 20 76  1  0  0  0  0
 20 77  1  0  0  0  0
 22 23  1  0  0  0  0
 22 24  1  0  0  0  0
 22 78  1  0  0  0  0
 23 79  1  0  0  0  0
 23 80  1  0  0  0  0
 23 81  1  0  0  0  0
 24 25  1  0  0  0  0
 24 37  1  0  0  0  0
 24 82  1  0  0  0  0
 25 26  1  0  0  0  0
 26 27  1  0  0  0  0
 26 32  1  0  0  0  0
 26 83  1  0  0  0  0
 27 28  1  0  0  0  0
 28 29  1  0  0  0  0
 28 30  1  0  0  0  0
 28 84  1  0  0  0  0
 29 85  1  0  0  0  0
 29 86  1  0  0  0  0
 29 87  1  0  0  0  0
 30 31  1  0  0  0  0
 30 88  1  0  0  0  0
 30 89  1  0  0  0  0
 31 32  1  0  0  0  0
 31 34  1  0  0  0  0
 31 90  1  0  0  0  0
 32 33  1  0  0  0  0
 32 91  1  0  0  0  0
 33 92  1  0  0  0  0
 34 35  1  0  0  0  0
 34 36  1  0  0  0  0
 35 93  1  0  0  0  0
 35 94  1  0  0  0  0
 35 95  1  0  0  0  0
 36 96  1  0  0  0  0
 36 97  1  0  0  0  0
 36 98  1  0  0  0  0
 37 38  1  0  0  0  0
 37 39  1  0  0  0  0
 37 40  1  0  0  0  0
 38 99  1  0  0  0  0
 38100  1  0  0  0  0
 38101  1  0  0  0  0
 39102  1  0  0  0  0
 40 41  1  0  0  0  0
 40103  1  0  0  0  0
 40104  1  0  0  0  0
 41 42  1  0  0  0  0
 41 43  1  0  0  0  0
 41105  1  0  0  0  0
 42106  1  0  0  0  0
 42107  1  0  0  0  0
 42108  1  0  0  0  0
 43 44  2  0  0  0  0
 43 45  1  0  0  0  0
 45 46  1  0  0  0  0
 45 47  1  0  0  0  0
 45109  1  0  0  0  0
 46110  1  0  0  0  0
 46111  1  0  0  0  0
 46112  1  0  0  0  0
 47 48  1  0  0  0  0
 47 49  1  0  0  0  0
 47113  1  0  0  0  0
 48114  1  0  0  0  0
 49 50  1  0  0  0  0
 49 51  1  0  0  0  0
 50115  1  0  0  0  0
 50116  1  0  0  0  0
 50117  1  0  0  0  0
 51118  1  0  0  0  0
M  END
>  <Index>
53

>  <Drug_Name>
Erythromycin

>  <Cholestasis>
1

$$$$

  MOE2013           3D
CORINA 3.60 0026  08.12.2014
 79 80  0  0  1  0  0  0  0  0999 V2000
    2.1650    2.4130   -0.9590 C   0  0  0  0  0  0  0  0  0  0  0  0
    2.2500    0.8920   -0.9840 C   0  0  2  0  0  0  0  0  0  0  0  0
    3.5190    0.5480   -0.4170 O   0  0  0  0  0  0  0  0  0  0  0  0
    2.1310    0.2770   -2.3980 C   0  0  2  0  0  0  0  0  0  0  0  0
    0.9340    0.8150   -3.1870 C   0  0  0  0  0  0  0  0  0  0  0  0
    2.0020   -1.2270   -2.2930 C   0  0  2  0  0  0  0  0  0  0  0  0
    3.2350   -1.9180   -2.0390 O   0  0  0  0  0  0  0  0  0  0  0  0
    2.6350   -2.1300   -3.3240 C   0  0  1  0  0  0  0  0  0  0  0  0
    2.0580   -3.4950   -3.5600 C   0  0  0  0  0  0  0  0  0  0  0  0
    2.9210   -4.3460   -4.5140 C   0  0  1  0  0  0  0  0  0  0  0  0
    4.1610   -4.9120   -3.8070 C   0  0  0  0  0  0  0  0  0  0  0  0
    3.8060   -5.9050   -2.8410 O   0  0  0  0  0  0  0  0  0  0  0  0
    3.1870   -7.0550   -3.4420 C   0  0  1  0  0  0  0  0  0  0  0  0
    2.9650   -8.1080   -2.3380 C   0  0  0  0  0  0  0  0  0  0  0  0
    4.2280   -8.8890   -2.0040 C   0  0  0  0  0  0  0  0  0  0  0  0
    4.9840   -8.5290   -0.9490 C   0  0  0  0  0  0  0  0  0  0  0  0
    6.1960   -9.2340   -0.4670 C   0  0  0  0  0  0  0  0  0  0  0  0
    6.5130  -10.3840   -0.7170 O   0  0  0  0  0  0  0  0  0  0  0  0
    6.8810   -8.3590    0.3150 O   0  0  0  0  0  0  0  0  0  0  0  0
    8.1000   -8.8810    0.8620 C   0  0  0  0  0  0  0  0  0  0  0  0
    8.7480   -7.7850    1.7020 C   0  0  0  0  0  0  0  0  0  0  0  0
   10.0600   -8.2540    2.3270 C   0  0  0  0  0  0  0  0  0  0  0  0
   10.7010   -7.1490    3.1680 C   0  0  0  0  0  0  0  0  0  0  0  0
   12.0150   -7.6180    3.7940 C   0  0  0  0  0  0  0  0  0  0  0  0
   12.6570   -6.5130    4.6350 C   0  0  0  0  0  0  0  0  0  0  0  0
   13.9710   -6.9820    5.2610 C   0  0  0  0  0  0  0  0  0  0  0  0
   14.6120   -5.8790    6.1020 C   0  0  0  0  0  0  0  0  0  0  0  0
   15.9060   -6.3320    6.7210 C   0  0  0  0  0  0  0  0  0  0  0  0
   16.4390   -7.4230    6.6120 O   0  0  0  0  0  0  0  0  0  0  0  0
   16.4690   -5.3550    7.4630 O   0  0  0  0  0  0  0  0  0  0  0  0
    4.5140  -10.0510   -2.9180 C   0  0  0  0  0  0  0  0  0  0  0  0
    1.8580   -6.6340   -4.0920 C   0  0  2  0  0  0  0  0  0  0  0  0
    1.2820   -7.7180   -4.8300 O   0  0  0  0  0  0  0  0  0  0  0  0
    2.0970   -5.5000   -5.1000 C   0  0  2  0  0  0  0  0  0  0  0  0
    2.7950   -6.0510   -6.2280 O   0  0  0  0  0  0  0  0  0  0  0  0
    2.9090    2.8570   -1.6290 H   0  0  0  0  0  0  0  0  0  0  0  0
    1.1720    2.7700   -1.2460 H   0  0  0  0  0  0  0  0  0  0  0  0
    2.3830    2.7910    0.0470 H   0  0  0  0  0  0  0  0  0  0  0  0
    1.4790    0.4810   -0.3220 H   0  0  0  0  0  0  0  0  0  0  0  0
    3.6740   -0.3990   -0.6030 H   0  0  0  0  0  0  0  0  0  0  0  0
    3.0460    0.5130   -2.9590 H   0  0  0  0  0  0  0  0  0  0  0  0
    0.0000    0.6780   -2.6310 H   0  0  0  0  0  0  0  0  0  0  0  0
    1.0500    1.8790   -3.4140 H   0  0  0  0  0  0  0  0  0  0  0  0
    0.8300    0.2870   -4.1420 H   0  0  0  0  0  0  0  0  0  0  0  0
    1.1180   -1.5600   -1.7660 H   0  0  0  0  0  0  0  0  0  0  0  0
    3.0810   -1.6730   -4.1970 H   0  0  0  0  0  0  0  0  0  0  0  0
    1.8930   -4.0170   -2.6090 H   0  0  0  0  0  0  0  0  0  0  0  0
    1.0690   -3.3460   -4.0100 H   0  0  0  0  0  0  0  0  0  0  0  0
    3.2710   -3.7130   -5.3390 H   0  0  0  0  0  0  0  0  0  0  0  0
    4.8600   -5.3510   -4.5290 H   0  0  0  0  0  0  0  0  0  0  0  0
    4.7030   -4.1190   -3.2820 H   0  0  0  0  0  0  0  0  0  0  0  0
    3.8600   -7.4710   -4.2030 H   0  0  0  0  0  0  0  0  0  0  0  0
    2.5860   -7.6130   -1.4340 H   0  0  0  0  0  0  0  0  0  0  0  0
    2.1980   -8.8330   -2.6320 H   0  0  0  0  0  0  0  0  0  0  0  0
    4.7120   -7.6510   -0.3680 H   0  0  0  0  0  0  0  0  0  0  0  0
    7.8750   -9.7530    1.4870 H   0  0  0  0  0  0  0  0  0  0  0  0
    8.7690   -9.1770    0.0460 H   0  0  0  0  0  0  0  0  0  0  0  0
    8.9210   -6.9020    1.0740 H   0  0  0  0  0  0  0  0  0  0  0  0
    8.0470   -7.4650    2.4830 H   0  0  0  0  0  0  0  0  0  0  0  0
    9.8730   -9.1330    2.9560 H   0  0  0  0  0  0  0  0  0  0  0  0
   10.7530   -8.5640    1.5360 H   0  0  0  0  0  0  0  0  0  0  0  0
   10.8870   -6.2700    2.5390 H   0  0  0  0  0  0  0  0  0  0  0  0
   10.0070   -6.8400    3.9590 H   0  0  0  0  0  0  0  0  0  0  0  0
   11.8290   -8.4980    4.4230 H   0  0  0  0  0  0  0  0  0  0  0  0
   12.7100   -7.9280    3.0030 H   0  0  0  0  0  0  0  0  0  0  0  0
   12.8430   -5.6340    4.0070 H   0  0  0  0  0  0  0  0  0  0  0  0
   11.9630   -6.2040    5.4270 H   0  0  0  0  0  0  0  0  0  0  0  0
   13.7880   -7.8640    5.8880 H   0  0  0  0  0  0  0  0  0  0  0  0
   14.6660   -7.2950    4.4720 H   0  0  0  0  0  0  0  0  0  0  0  0
   14.8200   -5.0070    5.4730 H   0  0  0  0  0  0  0  0  0  0  0  0
   13.9310   -5.5840    6.9080 H   0  0  0  0  0  0  0  0  0  0  0  0
   17.2940   -5.7470    7.8160 H   0  0  0  0  0  0  0  0  0  0  0  0
    5.5640  -10.3520   -2.9150 H   0  0  0  0  0  0  0  0  0  0  0  0
    3.8990  -10.9110   -2.6370 H   0  0  0  0  0  0  0  0  0  0  0  0
    4.2790   -9.7910   -3.9560 H   0  0  0  0  0  0  0  0  0  0  0  0
    1.1430   -6.2950   -3.3320 H   0  0  0  0  0  0  0  0  0  0  0  0
    0.7640   -8.2660   -4.2120 H   0  0  0  0  0  0  0  0  0  0  0  0
    1.1400   -5.1400   -5.4930 H   0  0  0  0  0  0  0  0  0  0  0  0
    2.3490   -6.9100   -6.3920 H   0  0  0  0  0  0  0  0  0  0  0  0
  1  2  1  0  0  0  0
  1 36  1  0  0  0  0
  1 37  1  0  0  0  0
  1 38  1  0  0  0  0
  2  3  1  0  0  0  0
  2  4  1  0  0  0  0
  2 39  1  0  0  0  0
  3 40  1  0  0  0  0
  4  5  1  0  0  0  0
  4  6  1  0  0  0  0
  4 41  1  0  0  0  0
  5 42  1  0  0  0  0
  5 43  1  0  0  0  0
  5 44  1  0  0  0  0
  6  7  1  0  0  0  0
  6  8  1  0  0  0  0
  6 45  1  0  0  0  0
  7  8  1  0  0  0  0
  8  9  1  0  0  0  0
  8 46  1  0  0  0  0
  9 10  1  0  0  0  0
  9 47  1  0  0  0  0
  9 48  1  0  0  0  0
 10 11  1  0  0  0  0
 10 34  1  0  0  0  0
 10 49  1  0  0  0  0
 11 12  1  0  0  0  0
 11 50  1  0  0  0  0
 11 51  1  0  0  0  0
 12 13  1  0  0  0  0
 13 14  1  0  0  0  0
 13 32  1  0  0  0  0
 13 52  1  0  0  0  0
 14 15  1  0  0  0  0
 14 53  1  0  0  0  0
 14 54  1  0  0  0  0
 15 16  2  0  0  0  0
 15 31  1  0  0  0  0
 16 17  1  0  0  0  0
 16 55  1  0  0  0  0
 17 18  2  0  0  0  0
 17 19  1  0  0  0  0
 19 20  1  0  0  0  0
 20 21  1  0  0  0  0
 20 56  1  0  0  0  0
 20 57  1  0  0  0  0
 21 22  1  0  0  0  0
 21 58  1  0  0  0  0
 21 59  1  0  0  0  0
 22 23  1  0  0  0  0
 22 60  1  0  0  0  0
 22 61  1  0  0  0  0
 23 24  1  0  0  0  0
 23 62  1  0  0  0  0
 23 63  1  0  0  0  0
 24 25  1  0  0  0  0
 24 64  1  0  0  0  0
 24 65  1  0  0  0  0
 25 26  1  0  0  0  0
 25 66  1  0  0  0  0
 25 67  1  0  0  0  0
 26 27  1  0  0  0  0
 26 68  1  0  0  0  0
 26 69  1  0  0  0  0
 27 28  1  0  0  0  0
 27 70  1  0  0  0  0
 27 71  1  0  0  0  0
 28 29  2  0  0  0  0
 28 30  1  0  0  0  0
 30 72  1  0  0  0  0
 31 73  1  0  0  0  0
 31 74  1  0  0  0  0
 31 75  1  0  0  0  0
 32 33  1  0  0  0  0
 32 34  1  0  0  0  0
 32 76  1  0  0  0  0
 33 77  1  0  0  0  0
 34 35  1  0  0  0  0
 34 78  1  0  0  0  0
 35 79  1  0  0  0  0
M  END
>  <Index>
54

>  <Drug_Name>
Mupirocin

>  <Cholestasis>
0

$$$$

  MOE2013           3D
CORINA 3.60 0026  08.12.2014
 33 33  0  0  1  0  0  0  0  0999 V2000
   -0.2250    1.4020    0.2590 C   0  0  0  0  0  0  0  0  0  0  0  0
    0.0620   -0.0170    0.0760 N   0  0  0  0  0  0  0  0  0  0  0  0
    0.4310   -0.6760    1.0280 N   0  0  0  0  0  0  0  0  0  0  0  0
    0.5900   -0.2350    2.1710 O   0  0  0  0  0  0  0  0  0  0  0  0
   -0.0880   -0.6050   -1.1900 C   0  0  0  0  0  0  0  0  0  0  0  0
   -0.4580    0.0380   -2.1750 O   0  0  0  0  0  0  0  0  0  0  0  0
    0.1970   -1.9600   -1.2720 N   0  0  0  0  0  0  0  0  0  0  0  0
    0.1250   -2.7140   -2.5330 C   0  0  1  0  0  0  0  0  0  0  0  0
    1.5240   -2.9110   -3.1610 C   0  0  2  0  0  0  0  0  0  0  0  0
    2.0660   -1.6590   -3.5500 O   0  0  0  0  0  0  0  0  0  0  0  0
    1.4570   -3.7200   -4.3300 O   0  0  0  0  0  0  0  0  0  0  0  0
    0.9690   -5.0460   -4.0730 C   0  0  2  0  0  0  0  0  0  0  0  0
    1.0650   -5.8470   -5.3770 C   0  0  0  0  0  0  0  0  0  0  0  0
    2.4350   -6.1160   -5.6770 O   0  0  0  0  0  0  0  0  0  0  0  0
   -0.4740   -4.9550   -3.5630 C   0  0  1  0  0  0  0  0  0  0  0  0
   -1.0070   -6.2350   -3.2130 O   0  0  0  0  0  0  0  0  0  0  0  0
   -0.5190   -4.0890   -2.2990 C   0  0  2  0  0  0  0  0  0  0  0  0
   -1.8870   -3.9470   -1.8970 O   0  0  0  0  0  0  0  0  0  0  0  0
    0.6780    1.9180    0.6040 H   0  0  0  0  0  0  0  0  0  0  0  0
   -0.5490    1.8710   -0.6750 H   0  0  0  0  0  0  0  0  0  0  0  0
   -1.0270    1.5230    0.9960 H   0  0  0  0  0  0  0  0  0  0  0  0
    0.4670   -2.4580   -0.4350 H   0  0  0  0  0  0  0  0  0  0  0  0
   -0.5050   -2.1450   -3.2280 H   0  0  0  0  0  0  0  0  0  0  0  0
    2.2160   -3.3630   -2.4390 H   0  0  0  0  0  0  0  0  0  0  0  0
    2.9220   -1.8750   -3.9550 H   0  0  0  0  0  0  0  0  0  0  0  0
    1.6180   -5.5240   -3.3270 H   0  0  0  0  0  0  0  0  0  0  0  0
    0.5550   -6.8110   -5.2960 H   0  0  0  0  0  0  0  0  0  0  0  0
    0.6430   -5.2800   -6.2130 H   0  0  0  0  0  0  0  0  0  0  0  0
    2.4620   -6.5130   -6.5640 H   0  0  0  0  0  0  0  0  0  0  0  0
   -1.1330   -4.5130   -4.3220 H   0  0  0  0  0  0  0  0  0  0  0  0
   -1.3040   -6.6760   -4.0290 H   0  0  0  0  0  0  0  0  0  0  0  0
   -0.0130   -4.6080   -1.4740 H   0  0  0  0  0  0  0  0  0  0  0  0
   -2.2510   -4.8530   -1.9030 H   0  0  0  0  0  0  0  0  0  0  0  0
  1  2  1  0  0  0  0
  1 19  1  0  0  0  0
  1 20  1  0  0  0  0
  1 21  1  0  0  0  0
  2  3  1  0  0  0  0
  2  5  1  0  0  0  0
  3  4  2  0  0  0  0
  5  6  2  0  0  0  0
  5  7  1  0  0  0  0
  7  8  1  0  0  0  0
  7 22  1  0  0  0  0
  8  9  1  0  0  0  0
  8 17  1  0  0  0  0
  8 23  1  0  0  0  0
  9 10  1  0  0  0  0
  9 11  1  0  0  0  0
  9 24  1  0  0  0  0
 10 25  1  0  0  0  0
 11 12  1  0  0  0  0
 12 13  1  0  0  0  0
 12 15  1  0  0  0  0
 12 26  1  0  0  0  0
 13 14  1  0  0  0  0
 13 27  1  0  0  0  0
 13 28  1  0  0  0  0
 14 29  1  0  0  0  0
 15 16  1  0  0  0  0
 15 17  1  0  0  0  0
 15 30  1  0  0  0  0
 16 31  1  0  0  0  0
 17 18  1  0  0  0  0
 17 32  1  0  0  0  0
 18 33  1  0  0  0  0
M  END
>  <Index>
55

>  <Drug_Name>
Streptozotocin

>  <Cholestasis>
0

$$$$

  MOE2013           3D
CORINA 3.60 0026  08.12.2014
 45 46  0  0  1  0  0  0  0  0999 V2000
   -0.4800    1.3830    1.0400 O   0  0  0  0  0  0  0  0  0  0  0  0
   -0.2850    0.0200    0.6570 C   0  0  0  0  0  0  0  0  0  0  0  0
   -1.6370   -0.6040    0.3000 C   0  0  1  0  0  0  0  0  0  0  0  0
   -2.0240   -0.0970   -0.9900 O   0  0  0  0  0  0  0  0  0  0  0  0
   -3.2970   -0.5600   -1.4180 C   0  0  1  0  0  0  0  0  0  0  0  0
   -3.6630   -0.0400   -2.7050 O   0  0  0  0  0  0  0  0  0  0  0  0
   -3.7220    1.3920   -2.7440 C   0  0  1  0  0  0  0  0  0  0  0  0
   -2.7650    1.8930   -3.8420 C   0  0  2  0  0  0  0  0  0  0  0  0
   -1.3970    1.6710   -3.4830 O   0  0  0  0  0  0  0  0  0  0  0  0
   -2.9500    3.3870   -4.0850 C   0  0  1  0  0  0  0  0  0  0  0  0
   -2.1340    3.7790   -5.1970 O   0  0  0  0  0  0  0  0  0  0  0  0
   -4.4220    3.7000   -4.3480 C   0  0  2  0  0  0  0  0  0  0  0  0
   -4.5480    5.1110   -4.4670 O   0  0  0  0  0  0  0  0  0  0  0  0
   -5.2180    3.2550   -3.2630 O   0  0  0  0  0  0  0  0  0  0  0  0
   -5.1590    1.8280   -3.0990 C   0  0  2  0  0  0  0  0  0  0  0  0
   -6.1620    1.4360   -2.0070 C   0  0  0  0  0  0  0  0  0  0  0  0
   -7.4910    1.6530   -2.4790 O   0  0  0  0  0  0  0  0  0  0  0  0
   -3.2780   -2.0850   -1.5650 C   0  0  2  0  0  0  0  0  0  0  0  0
   -4.5720   -2.5790   -1.9370 O   0  0  0  0  0  0  0  0  0  0  0  0
   -2.8700   -2.7300   -0.2440 C   0  0  1  0  0  0  0  0  0  0  0  0
   -2.6820   -4.1380   -0.4460 O   0  0  0  0  0  0  0  0  0  0  0  0
   -1.5630   -2.1370    0.2790 C   0  0  1  0  0  0  0  0  0  0  0  0
   -0.4960   -2.5830   -0.5670 O   0  0  0  0  0  0  0  0  0  0  0  0
    0.4040    1.7870    1.0910 H   0  0  0  0  0  0  0  0  0  0  0  0
    0.3970    0.0060   -0.1990 H   0  0  0  0  0  0  0  0  0  0  0  0
    0.1780   -0.4940    1.5050 H   0  0  0  0  0  0  0  0  0  0  0  0
   -2.3920   -0.2740    1.0260 H   0  0  0  0  0  0  0  0  0  0  0  0
   -4.0670   -0.2550   -0.6990 H   0  0  0  0  0  0  0  0  0  0  0  0
   -3.4230    1.8340   -1.7840 H   0  0  0  0  0  0  0  0  0  0  0  0
   -2.9250    1.3270   -4.7680 H   0  0  0  0  0  0  0  0  0  0  0  0
   -0.8730    2.1560   -4.1500 H   0  0  0  0  0  0  0  0  0  0  0  0
   -2.5860    3.9530   -3.2180 H   0  0  0  0  0  0  0  0  0  0  0  0
   -2.3780    4.7080   -5.3780 H   0  0  0  0  0  0  0  0  0  0  0  0
   -4.7650    3.2580   -5.2920 H   0  0  0  0  0  0  0  0  0  0  0  0
   -5.4960    5.2610   -4.6310 H   0  0  0  0  0  0  0  0  0  0  0  0
   -5.4830    1.3560   -4.0370 H   0  0  0  0  0  0  0  0  0  0  0  0
   -6.0830    0.3770   -1.7470 H   0  0  0  0  0  0  0  0  0  0  0  0
   -6.0200    2.0460   -1.1090 H   0  0  0  0  0  0  0  0  0  0  0  0
   -8.0940    1.4740   -1.7370 H   0  0  0  0  0  0  0  0  0  0  0  0
   -2.5890   -2.3880   -2.3640 H   0  0  0  0  0  0  0  0  0  0  0  0
   -4.8210   -2.0720   -2.7350 H   0  0  0  0  0  0  0  0  0  0  0  0
   -3.6680   -2.6110    0.4990 H   0  0  0  0  0  0  0  0  0  0  0  0
   -3.4890   -4.4410   -0.9100 H   0  0  0  0  0  0  0  0  0  0  0  0
   -1.3470   -2.5280    1.2800 H   0  0  0  0  0  0  0  0  0  0  0  0
   -0.7090   -3.5210   -0.7570 H   0  0  0  0  0  0  0  0  0  0  0  0
  1  2  1  0  0  0  0
  1 24  1  0  0  0  0
  2  3  1  0  0  0  0
  2 25  1  0  0  0  0
  2 26  1  0  0  0  0
  3  4  1  0  0  0  0
  3 22  1  0  0  0  0
  3 27  1  0  0  0  0
  4  5  1  0  0  0  0
  5  6  1  0  0  0  0
  5 18  1  0  0  0  0
  5 28  1  0  0  0  0
  6  7  1  0  0  0  0
  7  8  1  0  0  0  0
  7 15  1  0  0  0  0
  7 29  1  0  0  0  0
  8  9  1  0  0  0  0
  8 10  1  0  0  0  0
  8 30  1  0  0  0  0
  9 31  1  0  0  0  0
 10 11  1  0  0  0  0
 10 12  1  0  0  0  0
 10 32  1  0  0  0  0
 11 33  1  0  0  0  0
 12 13  1  0  0  0  0
 12 14  1  0  0  0  0
 12 34  1  0  0  0  0
 13 35  1  0  0  0  0
 14 15  1  0  0  0  0
 15 16  1  0  0  0  0
 15 36  1  0  0  0  0
 16 17  1  0  0  0  0
 16 37  1  0  0  0  0
 16 38  1  0  0  0  0
 17 39  1  0  0  0  0
 18 19  1  0  0  0  0
 18 20  1  0  0  0  0
 18 40  1  0  0  0  0
 19 41  1  0  0  0  0
 20 21  1  0  0  0  0
 20 22  1  0  0  0  0
 20 42  1  0  0  0  0
 21 43  1  0  0  0  0
 22 23  1  0  0  0  0
 22 44  1  0  0  0  0
 23 45  1  0  0  0  0
M  END
>  <Index>
56

>  <Drug_Name>
Lactose

>  <Cholestasis>
0

$$$$

  MOE2013           3D
CORINA 3.60 0026  08.12.2014
 69 71  0  0  1  0  0  0  0  0999 V2000
   -1.3620    0.8760    1.4510 N   0  0  0  0  0  0  0  0  0  0  0  0
   -1.6200   -0.4710    1.9810 C   0  0  0  0  0  0  0  0  0  0  0  0
   -0.6160   -0.8600    3.0850 C   0  0  1  0  0  0  0  0  0  0  0  0
   -0.7940    0.0290    4.1960 O   0  0  0  0  0  0  0  0  0  0  0  0
    0.1490   -0.1640    5.2510 C   0  0  2  0  0  0  0  0  0  0  0  0
    1.5050    0.0620    4.8450 O   0  0  0  0  0  0  0  0  0  0  0  0
    1.8020    1.4010    4.3870 C   0  0  2  0  0  0  0  0  0  0  0  0
    3.2140    1.2950    3.7510 C   0  0  1  0  0  0  0  0  0  0  0  0
    3.1790    0.4200    2.5710 N   0  0  0  0  0  0  0  0  0  0  0  0
    3.7980    2.6480    3.3440 C   0  0  0  0  0  0  0  0  0  0  0  0
    3.8290    3.6020    4.5370 C   0  0  1  0  0  0  0  0  0  0  0  0
    4.4140    4.9010    4.1480 N   0  0  0  0  0  0  0  0  0  0  0  0
    2.4120    3.7840    5.1050 C   0  0  2  0  0  0  0  0  0  0  0  0
    2.4870    4.6070    6.2810 O   0  0  0  0  0  0  0  0  0  0  0  0
    2.0940    5.9620    6.0560 C   0  0  1  0  0  0  0  0  0  0  0  0
    0.8060    6.1870    6.6320 O   0  0  0  0  0  0  0  0  0  0  0  0
    0.7860    6.0320    8.0660 C   0  0  2  0  0  0  0  0  0  0  0  0
   -0.6510    6.2440    8.5520 C   0  0  0  0  0  0  0  0  0  0  0  0
   -1.4750    5.1580    8.1220 O   0  0  0  0  0  0  0  0  0  0  0  0
    1.7520    7.0320    8.7110 C   0  0  1  0  0  0  0  0  0  0  0  0
    1.7870    6.8980   10.1310 O   0  0  0  0  0  0  0  0  0  0  0  0
    3.1690    6.8160    8.1620 C   0  0  2  0  0  0  0  0  0  0  0  0
    4.0970    7.7850    8.7900 N   0  0  0  0  0  0  0  0  0  0  0  0
    3.1520    6.9210    6.6330 C   0  0  1  0  0  0  0  0  0  0  0  0
    4.4690    6.6810    6.1180 O   0  0  0  0  0  0  0  0  0  0  0  0
    1.7970    2.4410    5.5320 C   0  0  1  0  0  0  0  0  0  0  0  0
    0.4490    2.7230    5.9400 O   0  0  0  0  0  0  0  0  0  0  0  0
    0.0390   -1.6110    5.8070 C   0  0  2  0  0  0  0  0  0  0  0  0
    1.0530   -1.8630    6.8430 N   0  0  0  0  0  0  0  0  0  0  0  0
    0.1610   -2.6390    4.6760 C   0  0  0  0  0  0  0  0  0  0  0  0
   -0.8190   -2.3120    3.5480 C   0  0  2  0  0  0  0  0  0  0  0  0
   -0.6160   -3.2200    2.4680 O   0  0  0  0  0  0  0  0  0  0  0  0
   -0.4140    0.9180    1.0800 H   0  0  0  0  0  0  0  0  0  0  0  0
   -1.9900    1.0490    0.6680 H   0  0  0  0  0  0  0  0  0  0  0  0
   -2.6390   -0.4840    2.3840 H   0  0  0  0  0  0  0  0  0  0  0  0
   -1.5720   -1.1840    1.1510 H   0  0  0  0  0  0  0  0  0  0  0  0
    0.3940   -0.7430    2.6720 H   0  0  0  0  0  0  0  0  0  0  0  0
   -0.1130    0.5090    6.0700 H   0  0  0  0  0  0  0  0  0  0  0  0
    1.0680    1.6860    3.6220 H   0  0  0  0  0  0  0  0  0  0  0  0
    3.8850    0.8210    4.4800 H   0  0  0  0  0  0  0  0  0  0  0  0
    4.1280    0.1770    2.2890 H   0  0  0  0  0  0  0  0  0  0  0  0
    2.7290   -0.4560    2.8460 H   0  0  0  0  0  0  0  0  0  0  0  0
    4.8150    2.5110    2.9530 H   0  0  0  0  0  0  0  0  0  0  0  0
    3.2020    3.0840    2.5300 H   0  0  0  0  0  0  0  0  0  0  0  0
    4.4750    3.1920    5.3240 H   0  0  0  0  0  0  0  0  0  0  0  0
    5.3850    4.7410    3.8530 H   0  0  0  0  0  0  0  0  0  0  0  0
    3.9490    5.2300    3.2960 H   0  0  0  0  0  0  0  0  0  0  0  0
    1.7440    4.2380    4.3590 H   0  0  0  0  0  0  0  0  0  0  0  0
    2.0100    6.1740    4.9840 H   0  0  0  0  0  0  0  0  0  0  0  0
    1.0730    5.0020    8.3180 H   0  0  0  0  0  0  0  0  0  0  0  0
   -0.7020    6.2820    9.6440 H   0  0  0  0  0  0  0  0  0  0  0  0
   -1.0700    7.1650    8.1360 H   0  0  0  0  0  0  0  0  0  0  0  0
   -2.3760    5.3560    8.4360 H   0  0  0  0  0  0  0  0  0  0  0  0
    1.4230    8.0550    8.4830 H   0  0  0  0  0  0  0  0  0  0  0  0
    2.6390    7.3080   10.3940 H   0  0  0  0  0  0  0  0  0  0  0  0
    3.5350    5.8260    8.4640 H   0  0  0  0  0  0  0  0  0  0  0  0
    5.0110    7.6110    8.3560 H   0  0  0  0  0  0  0  0  0  0  0  0
    3.8590    8.7320    8.4880 H   0  0  0  0  0  0  0  0  0  0  0  0
    2.8780    7.9460    6.3510 H   0  0  0  0  0  0  0  0  0  0  0  0
    4.4120    5.9620    5.4310 H   0  0  0  0  0  0  0  0  0  0  0  0
    2.3070    2.0370    6.4150 H   0  0  0  0  0  0  0  0  0  0  0  0
    0.4810    3.5120    6.5190 H   0  0  0  0  0  0  0  0  0  0  0  0
   -0.9550   -1.7300    6.2580 H   0  0  0  0  0  0  0  0  0  0  0  0
    1.1460   -2.8640    7.0080 H   0  0  0  0  0  0  0  0  0  0  0  0
    1.9560   -1.5420    6.4830 H   0  0  0  0  0  0  0  0  0  0  0  0
    1.1840   -2.6620    4.2770 H   0  0  0  0  0  0  0  0  0  0  0  0
   -0.0340   -3.6520    5.0510 H   0  0  0  0  0  0  0  0  0  0  0  0
   -1.8450   -2.4410    3.9140 H   0  0  0  0  0  0  0  0  0  0  0  0
   -0.8100   -4.1180    2.7900 H   0  0  0  0  0  0  0  0  0  0  0  0
  1  2  1  0  0  0  0
  1 33  1  0  0  0  0
  1 34  1  0  0  0  0
  2  3  1  0  0  0  0
  2 35  1  0  0  0  0
  2 36  1  0  0  0  0
  3  4  1  0  0  0  0
  3 31  1  0  0  0  0
  3 37  1  0  0  0  0
  4  5  1  0  0  0  0
  5  6  1  0  0  0  0
  5 28  1  0  0  0  0
  5 38  1  0  0  0  0
  6  7  1  0  0  0  0
  7  8  1  0  0  0  0
  7 26  1  0  0  0  0
  7 39  1  0  0  0  0
  8  9  1  0  0  0  0
  8 10  1  0  0  0  0
  8 40  1  0  0  0  0
  9 41  1  0  0  0  0
  9 42  1  0  0  0  0
 10 11  1  0  0  0  0
 10 43  1  0  0  0  0
 10 44  1  0  0  0  0
 11 12  1  0  0  0  0
 11 13  1  0  0  0  0
 11 45  1  0  0  0  0
 12 46  1  0  0  0  0
 12 47  1  0  0  0  0
 13 14  1  0  0  0  0
 13 26  1  0  0  0  0
 13 48  1  0  0  0  0
 14 15  1  0  0  0  0
 15 16  1  0  0  0  0
 15 24  1  0  0  0  0
 15 49  1  0  0  0  0
 16 17  1  0  0  0  0
 17 18  1  0  0  0  0
 17 20  1  0  0  0  0
 17 50  1  0  0  0  0
 18 19  1  0  0  0  0
 18 51  1  0  0  0  0
 18 52  1  0  0  0  0
 19 53  1  0  0  0  0
 20 21  1  0  0  0  0
 20 22  1  0  0  0  0
 20 54  1  0  0  0  0
 21 55  1  0  0  0  0
 22 23  1  0  0  0  0
 22 24  1  0  0  0  0
 22 56  1  0  0  0  0
 23 57  1  0  0  0  0
 23 58  1  0  0  0  0
 24 25  1  0  0  0  0
 24 59  1  0  0  0  0
 25 60  1  0  0  0  0
 26 27  1  0  0  0  0
 26 61  1  0  0  0  0
 27 62  1  0  0  0  0
 28 29  1  0  0  0  0
 28 30  1  0  0  0  0
 28 63  1  0  0  0  0
 29 64  1  0  0  0  0
 29 65  1  0  0  0  0
 30 31  1  0  0  0  0
 30 66  1  0  0  0  0
 30 67  1  0  0  0  0
 31 32  1  0  0  0  0
 31 68  1  0  0  0  0
 32 69  1  0  0  0  0
M  END
>  <Index>
57

>  <Drug_Name>
Tobramycin

>  <Cholestasis>
0

$$$$

  MOE2013           3D
CORINA 3.60 0026  08.12.2014
 31 32  0  0  1  0  0  0  0  0999 V2000
    0.1480    1.4460    0.2950 C   0  0  0  0  0  0  0  0  0  0  0  0
    0.0950   -0.0440    0.2110 C   0  0  0  0  0  0  0  0  0  0  0  0
    0.0260   -0.8560    1.2730 C   0  0  0  0  0  0  0  0  0  0  0  0
   -0.0180   -2.2330    1.1620 N   0  0  0  0  0  0  0  0  0  0  0  0
   -0.1010   -3.0840    2.3460 C   0  0  2  0  0  0  0  0  0  0  0  0
   -1.5270   -3.5290    2.6460 C   0  0  0  0  0  0  0  0  0  0  0  0
   -1.4410   -3.8460    4.1180 C   0  0  1  0  0  0  0  0  0  0  0  0
   -0.8620   -5.1410    4.2840 O   0  0  0  0  0  0  0  0  0  0  0  0
   -0.4760   -2.7830    4.6420 C   0  0  2  0  0  0  0  0  0  0  0  0
   -1.2140   -1.5340    5.1370 C   0  0  0  0  0  0  0  0  0  0  0  0
   -0.3010   -0.6530    5.7870 O   0  0  0  0  0  0  0  0  0  0  0  0
    0.3670   -2.4070    3.5240 O   0  0  0  0  0  0  0  0  0  0  0  0
   -0.0010   -2.8650   -0.0770 C   0  0  0  0  0  0  0  0  0  0  0  0
   -0.0610   -4.0840   -0.2340 O   0  0  0  0  0  0  0  0  0  0  0  0
    0.0740   -2.0280   -1.1660 N   0  0  0  0  0  0  0  0  0  0  0  0
    0.1230   -0.6600   -1.1370 C   0  0  0  0  0  0  0  0  0  0  0  0
    0.1830    0.0150   -2.1590 O   0  0  0  0  0  0  0  0  0  0  0  0
    1.0690    1.8240   -0.1600 H   0  0  0  0  0  0  0  0  0  0  0  0
   -0.7060    1.8900   -0.2260 H   0  0  0  0  0  0  0  0  0  0  0  0
    0.1230    1.7960    1.3330 H   0  0  0  0  0  0  0  0  0  0  0  0
    0.0070   -0.4460    2.2790 H   0  0  0  0  0  0  0  0  0  0  0  0
    0.5460   -3.9590    2.1990 H   0  0  0  0  0  0  0  0  0  0  0  0
   -2.2330   -2.7060    2.4800 H   0  0  0  0  0  0  0  0  0  0  0  0
   -1.8290   -4.3760    2.0220 H   0  0  0  0  0  0  0  0  0  0  0  0
   -2.4100   -3.8470    4.6250 H   0  0  0  0  0  0  0  0  0  0  0  0
   -1.4700   -5.7910    3.8910 H   0  0  0  0  0  0  0  0  0  0  0  0
    0.1830   -3.1700    5.4260 H   0  0  0  0  0  0  0  0  0  0  0  0
   -1.6690   -0.9850    4.3060 H   0  0  0  0  0  0  0  0  0  0  0  0
   -1.9880   -1.8030    5.8630 H   0  0  0  0  0  0  0  0  0  0  0  0
   -0.8050    0.1280    6.0730 H   0  0  0  0  0  0  0  0  0  0  0  0
    0.0930   -2.4680   -2.0750 H   0  0  0  0  0  0  0  0  0  0  0  0
  1  2  1  0  0  0  0
  1 18  1  0  0  0  0
  1 19  1  0  0  0  0
  1 20  1  0  0  0  0
  2  3  2  0  0  0  0
  2 16  1  0  0  0  0
  3  4  1  0  0  0  0
  3 21  1  0  0  0  0
  4  5  1  0  0  0  0
  4 13  1  0  0  0  0
  5  6  1  0  0  0  0
  5 12  1  0  0  0  0
  5 22  1  0  0  0  0
  6  7  1  0  0  0  0
  6 23  1  0  0  0  0
  6 24  1  0  0  0  0
  7  8  1  0  0  0  0
  7  9  1  0  0  0  0
  7 25  1  0  0  0  0
  8 26  1  0  0  0  0
  9 10  1  0  0  0  0
  9 12  1  0  0  0  0
  9 27  1  0  0  0  0
 10 11  1  0  0  0  0
 10 28  1  0  0  0  0
 10 29  1  0  0  0  0
 11 30  1  0  0  0  0
 13 14  2  0  0  0  0
 13 15  1  0  0  0  0
 15 16  1  0  0  0  0
 15 31  1  0  0  0  0
 16 17  2  0  0  0  0
M  END
>  <Index>
58

>  <Drug_Name>
Telbivudine

>  <Cholestasis>
0

$$$$

  MOE2013           3D
CORINA 3.60 0026  08.12.2014
 34 35  0  0  1  0  0  0  0  0999 V2000
    0.1090    1.2630    0.2780 N   0  0  0  0  0  0  0  0  0  0  0  0
   -0.0010   -0.0610    0.0600 C   0  0  0  0  0  0  0  0  0  0  0  0
    1.0210   -0.8490    0.0150 N   0  0  0  0  0  0  0  0  0  0  0  0
   -1.2410   -0.5670   -0.1240 N   0  0  0  0  0  0  0  0  0  0  0  0
   -2.5250    0.0980   -0.0840 C   0  0  0  0  0  0  0  0  0  0  0  0
   -3.6470   -0.9320    0.0190 C   0  0  3  0  0  0  0  0  0  0  0  0
   -5.0220   -0.3150    0.0550 C   0  0  0  0  0  0  0  0  0  0  0  0
   -5.8720   -1.3930   -0.3340 O   0  0  0  0  0  0  0  0  0  0  0  0
   -5.0740   -2.1870   -1.2310 C   0  0  0  0  0  0  0  0  0  0  0  0
   -5.1720   -3.6580   -0.8140 C   0  0  0  0  0  0  0  0  0  0  0  0
   -6.5730   -4.2260   -1.0300 C   0  0  0  0  0  0  0  0  0  0  0  0
   -7.0470   -4.0180   -2.4660 C   0  0  0  0  0  0  0  0  0  0  0  0
   -6.9650   -2.5520   -2.8840 C   0  0  0  0  0  0  0  0  0  0  0  0
   -5.5630   -1.9860   -2.6690 C   0  0  0  0  0  0  0  0  0  0  0  0
   -3.7030   -1.7600   -1.1500 O   0  0  0  0  0  0  0  0  0  0  0  0
    1.0030    1.7030    0.4400 H   0  0  0  0  0  0  0  0  0  0  0  0
   -0.7000    1.8630    0.2800 H   0  0  0  0  0  0  0  0  0  0  0  0
    1.8650   -0.2950    0.1700 H   0  0  0  0  0  0  0  0  0  0  0  0
   -1.2530   -1.5600   -0.3380 H   0  0  0  0  0  0  0  0  0  0  0  0
   -2.5780    0.7690    0.7800 H   0  0  0  0  0  0  0  0  0  0  0  0
   -2.6360    0.6940   -0.9970 H   0  0  0  0  0  0  0  0  0  0  0  0
   -3.4940   -1.5940    0.8810 H   0  0  0  0  0  0  0  0  0  0  0  0
   -5.3040    0.0560    1.0440 H   0  0  0  0  0  0  0  0  0  0  0  0
   -5.1400    0.4910   -0.6780 H   0  0  0  0  0  0  0  0  0  0  0  0
   -4.4400   -4.2510   -1.3770 H   0  0  0  0  0  0  0  0  0  0  0  0
   -4.9040   -3.7660    0.2450 H   0  0  0  0  0  0  0  0  0  0  0  0
   -6.5760   -5.2960   -0.7930 H   0  0  0  0  0  0  0  0  0  0  0  0
   -7.2770   -3.7460   -0.3400 H   0  0  0  0  0  0  0  0  0  0  0  0
   -6.4320   -4.6240   -3.1430 H   0  0  0  0  0  0  0  0  0  0  0  0
   -8.0790   -4.3740   -2.5690 H   0  0  0  0  0  0  0  0  0  0  0  0
   -7.2430   -2.4540   -3.9390 H   0  0  0  0  0  0  0  0  0  0  0  0
   -7.6930   -1.9670   -2.3080 H   0  0  0  0  0  0  0  0  0  0  0  0
   -5.5680   -0.9180   -2.9170 H   0  0  0  0  0  0  0  0  0  0  0  0
   -4.8620   -2.4590   -3.3680 H   0  0  0  0  0  0  0  0  0  0  0  0
  1  2  1  0  0  0  0
  1 16  1  0  0  0  0
  1 17  1  0  0  0  0
  2  3  2  3  0  0  0
  2  4  1  0  0  0  0
  3 18  1  0  0  0  0
  4  5  1  0  0  0  0
  4 19  1  0  0  0  0
  5  6  1  0  0  0  0
  5 20  1  0  0  0  0
  5 21  1  0  0  0  0
  6  7  1  0  0  0  0
  6 15  1  0  0  0  0
  6 22  1  0  0  0  0
  7  8  1  0  0  0  0
  7 23  1  0  0  0  0
  7 24  1  0  0  0  0
  8  9  1  0  0  0  0
  9 10  1  0  0  0  0
  9 14  1  0  0  0  0
  9 15  1  0  0  0  0
 10 11  1  0  0  0  0
 10 25  1  0  0  0  0
 10 26  1  0  0  0  0
 11 12  1  0  0  0  0
 11 27  1  0  0  0  0
 11 28  1  0  0  0  0
 12 13  1  0  0  0  0
 12 29  1  0  0  0  0
 12 30  1  0  0  0  0
 13 14  1  0  0  0  0
 13 31  1  0  0  0  0
 13 32  1  0  0  0  0
 14 33  1  0  0  0  0
 14 34  1  0  0  0  0
M  END
>  <Index>
59

>  <Drug_Name>
Guanadrel

>  <Cholestasis>
0

$$$$

  MOE2013           3D
CORINA 3.60 0026  08.12.2014
 87 90  0  0  1  0  0  0  0  0999 V2000
   -0.3590    0.6810   -2.6420 N   0  0  0  0  0  0  0  0  0  0  0  0
   -0.6980   -0.7060   -2.2940 C   0  0  0  0  0  0  0  0  0  0  0  0
   -2.2060   -0.8850   -2.0380 C   0  0  2  0  0  0  0  0  0  0  0  0
   -2.5330   -0.2000   -0.8160 O   0  0  0  0  0  0  0  0  0  0  0  0
   -3.9350   -0.2270   -0.5220 C   0  0  2  0  0  0  0  0  0  0  0  0
   -4.2030    0.5380    0.6710 O   0  0  0  0  0  0  0  0  0  0  0  0
   -4.0570    1.9540    0.4470 C   0  0  1  0  0  0  0  0  0  0  0  0
   -5.3920    2.6100    0.1250 C   0  0  1  0  0  0  0  0  0  0  0  0
   -6.2070    1.8980   -0.7950 O   0  0  0  0  0  0  0  0  0  0  0  0
   -6.0310    2.7460    1.5040 C   0  0  2  0  0  0  0  0  0  0  0  0
   -6.9780    3.8180    1.4370 O   0  0  0  0  0  0  0  0  0  0  0  0
   -7.8260    3.9220    2.5990 C   0  0  2  0  0  0  0  0  0  0  0  0
   -9.1350    3.1530    2.2920 C   0  0  1  0  0  0  0  0  0  0  0  0
   -8.9210    1.7370    2.1610 O   0  0  0  0  0  0  0  0  0  0  0  0
  -10.1820    3.3360    3.3970 C   0  0  2  0  0  0  0  0  0  0  0  0
  -11.3610    2.5260    3.0530 N   0  0  0  0  0  0  0  0  0  0  0  0
  -10.5240    4.8060    3.5800 C   0  0  0  0  0  0  0  0  0  0  0  0
   -9.2600    5.5890    3.9280 C   0  0  2  0  0  0  0  0  0  0  0  0
   -9.6150    7.0030    4.1180 N   0  0  0  0  0  0  0  0  0  0  0  0
   -8.1320    5.4320    2.8650 C   0  0  1  0  0  0  0  0  0  0  0  0
   -7.0090    6.1530    3.4220 O   0  0  0  0  0  0  0  0  0  0  0  0
   -5.9590    6.4900    2.5120 C   0  0  1  0  0  0  0  0  0  0  0  0
   -6.3900    7.3740    1.4660 O   0  0  0  0  0  0  0  0  0  0  0  0
   -6.8270    8.6650    1.9240 C   0  0  2  0  0  0  0  0  0  0  0  0
   -7.2930    9.4740    0.7030 C   0  0  0  0  0  0  0  0  0  0  0  0
   -8.5220    8.9520    0.2000 O   0  0  0  0  0  0  0  0  0  0  0  0
   -5.6850    9.3850    2.6520 C   0  0  1  0  0  0  0  0  0  0  0  0
   -6.0960   10.6350    3.2140 O   0  0  0  0  0  0  0  0  0  0  0  0
   -5.1670    8.5180    3.8030 C   0  0  2  0  0  0  0  0  0  0  0  0
   -4.0310    9.1810    4.3890 O   0  0  0  0  0  0  0  0  0  0  0  0
   -4.7670    7.1330    3.2760 C   0  0  1  0  0  0  0  0  0  0  0  0
   -4.2440    6.3030    4.3770 N   0  0  0  0  0  0  0  0  0  0  0  0
   -4.9530    3.0360    2.4030 O   0  0  0  0  0  0  0  0  0  0  0  0
   -3.7020    2.6510    1.7750 C   0  0  2  0  0  0  0  0  0  0  0  0
   -2.8550    3.9170    1.5520 C   0  0  0  0  0  0  0  0  0  0  0  0
   -2.4760    4.5230    2.7930 O   0  0  0  0  0  0  0  0  0  0  0  0
   -4.3870   -1.6950   -0.2950 C   0  0  2  0  0  0  0  0  0  0  0  0
   -3.6830   -2.3060    0.8690 N   0  0  0  0  0  0  0  0  0  0  0  0
   -4.0730   -2.5290   -1.5550 C   0  0  1  0  0  0  0  0  0  0  0  0
   -4.9110   -2.1070   -2.6320 O   0  0  0  0  0  0  0  0  0  0  0  0
   -2.5890   -2.3780   -1.9380 C   0  0  2  0  0  0  0  0  0  0  0  0
   -1.7760   -3.0440   -0.9630 O   0  0  0  0  0  0  0  0  0  0  0  0
    0.6410    0.7440   -2.8220 H   0  0  0  0  0  0  0  0  0  0  0  0
   -0.8260    0.9420   -3.5090 H   0  0  0  0  0  0  0  0  0  0  0  0
   -0.3750   -1.3560   -3.1150 H   0  0  0  0  0  0  0  0  0  0  0  0
   -0.1280   -0.9730   -1.3980 H   0  0  0  0  0  0  0  0  0  0  0  0
   -2.7680   -0.4190   -2.8590 H   0  0  0  0  0  0  0  0  0  0  0  0
   -4.4890    0.2060   -1.3630 H   0  0  0  0  0  0  0  0  0  0  0  0
   -3.3000    2.1350   -0.3240 H   0  0  0  0  0  0  0  0  0  0  0  0
   -5.2160    3.6050   -0.3040 H   0  0  0  0  0  0  0  0  0  0  0  0
   -7.0890    2.3140   -0.7470 H   0  0  0  0  0  0  0  0  0  0  0  0
   -6.5140    1.8110    1.8070 H   0  0  0  0  0  0  0  0  0  0  0  0
   -7.3090    3.4950    3.4670 H   0  0  0  0  0  0  0  0  0  0  0  0
   -9.5280    3.4890    1.3240 H   0  0  0  0  0  0  0  0  0  0  0  0
   -9.8180    1.3560    2.3090 H   0  0  0  0  0  0  0  0  0  0  0  0
   -9.7830    2.9270    4.3350 H   0  0  0  0  0  0  0  0  0  0  0  0
  -11.9910    2.4880    3.8590 H   0  0  0  0  0  0  0  0  0  0  0  0
  -11.9050    2.9960    2.3260 H   0  0  0  0  0  0  0  0  0  0  0  0
  -10.9770    5.2090    2.6630 H   0  0  0  0  0  0  0  0  0  0  0  0
  -11.2690    4.9180    4.3790 H   0  0  0  0  0  0  0  0  0  0  0  0
   -8.8700    5.2310    4.8910 H   0  0  0  0  0  0  0  0  0  0  0  0
  -10.1990    7.1040    4.9470 H   0  0  0  0  0  0  0  0  0  0  0  0
   -8.7460    7.5050    4.3140 H   0  0  0  0  0  0  0  0  0  0  0  0
   -8.4370    5.9180    1.9290 H   0  0  0  0  0  0  0  0  0  0  0  0
   -5.5820    5.5880    2.0330 H   0  0  0  0  0  0  0  0  0  0  0  0
   -7.6880    8.5370    2.5880 H   0  0  0  0  0  0  0  0  0  0  0  0
   -7.4690   10.5210    0.9640 H   0  0  0  0  0  0  0  0  0  0  0  0
   -6.5530    9.4210   -0.1030 H   0  0  0  0  0  0  0  0  0  0  0  0
   -8.7780    9.5040   -0.5590 H   0  0  0  0  0  0  0  0  0  0  0  0
   -4.8540    9.5910    1.9640 H   0  0  0  0  0  0  0  0  0  0  0  0
   -6.0060   11.3290    2.5360 H   0  0  0  0  0  0  0  0  0  0  0  0
   -5.9240    8.4380    4.5940 H   0  0  0  0  0  0  0  0  0  0  0  0
   -4.3410   10.0880    4.5890 H   0  0  0  0  0  0  0  0  0  0  0  0
   -3.9420    7.2800    2.5660 H   0  0  0  0  0  0  0  0  0  0  0  0
   -3.7250    5.5090    3.9720 H   0  0  0  0  0  0  0  0  0  0  0  0
   -3.5580    6.8660    4.8840 H   0  0  0  0  0  0  0  0  0  0  0  0
   -3.1900    1.9780    2.4700 H   0  0  0  0  0  0  0  0  0  0  0  0
   -1.9390    3.6620    1.0090 H   0  0  0  0  0  0  0  0  0  0  0  0
   -3.4080    4.6710    0.9840 H   0  0  0  0  0  0  0  0  0  0  0  0
   -1.7000    5.0830    2.6050 H   0  0  0  0  0  0  0  0  0  0  0  0
   -5.4630   -1.6940   -0.0840 H   0  0  0  0  0  0  0  0  0  0  0  0
   -3.7000   -1.5970    1.6130 H   0  0  0  0  0  0  0  0  0  0  0  0
   -4.2550   -3.0780    1.2200 H   0  0  0  0  0  0  0  0  0  0  0  0
   -4.3050   -3.5830   -1.3540 H   0  0  0  0  0  0  0  0  0  0  0  0
   -4.8320   -2.7690   -3.3430 H   0  0  0  0  0  0  0  0  0  0  0  0
   -2.4010   -2.8590   -2.9050 H   0  0  0  0  0  0  0  0  0  0  0  0
   -2.1630   -2.7910   -0.0870 H   0  0  0  0  0  0  0  0  0  0  0  0
  1  2  1  0  0  0  0
  1 43  1  0  0  0  0
  1 44  1  0  0  0  0
  2  3  1  0  0  0  0
  2 45  1  0  0  0  0
  2 46  1  0  0  0  0
  3  4  1  0  0  0  0
  3 41  1  0  0  0  0
  3 47  1  0  0  0  0
  4  5  1  0  0  0  0
  5  6  1  0  0  0  0
  5 37  1  0  0  0  0
  5 48  1  0  0  0  0
  6  7  1  0  0  0  0
  7  8  1  0  0  0  0
  7 34  1  0  0  0  0
  7 49  1  0  0  0  0
  8  9  1  0  0  0  0
  8 10  1  0  0  0  0
  8 50  1  0  0  0  0
  9 51  1  0  0  0  0
 10 11  1  0  0  0  0
 10 33  1  0  0  0  0
 10 52  1  0  0  0  0
 11 12  1  0  0  0  0
 12 13  1  0  0  0  0
 12 20  1  0  0  0  0
 12 53  1  0  0  0  0
 13 14  1  0  0  0  0
 13 15  1  0  0  0  0
 13 54  1  0  0  0  0
 14 55  1  0  0  0  0
 15 16  1  0  0  0  0
 15 17  1  0  0  0  0
 15 56  1  0  0  0  0
 16 57  1  0  0  0  0
 16 58  1  0  0  0  0
 17 18  1  0  0  0  0
 17 59  1  0  0  0  0
 17 60  1  0  0  0  0
 18 19  1  0  0  0  0
 18 20  1  0  0  0  0
 18 61  1  0  0  0  0
 19 62  1  0  0  0  0
 19 63  1  0  0  0  0
 20 21  1  0  0  0  0
 20 64  1  0  0  0  0
 21 22  1  0  0  0  0
 22 23  1  0  0  0  0
 22 31  1  0  0  0  0
 22 65  1  0  0  0  0
 23 24  1  0  0  0  0
 24 25  1  0  0  0  0
 24 27  1  0  0  0  0
 24 66  1  0  0  0  0
 25 26  1  0  0  0  0
 25 67  1  0  0  0  0
 25 68  1  0  0  0  0
 26 69  1  0  0  0  0
 27 28  1  0  0  0  0
 27 29  1  0  0  0  0
 27 70  1  0  0  0  0
 28 71  1  0  0  0  0
 29 30  1  0  0  0  0
 29 31  1  0  0  0  0
 29 72  1  0  0  0  0
 30 73  1  0  0  0  0
 31 32  1  0  0  0  0
 31 74  1  0  0  0  0
 32 75  1  0  0  0  0
 32 76  1  0  0  0  0
 33 34  1  0  0  0  0
 34 35  1  0  0  0  0
 34 77  1  0  0  0  0
 35 36  1  0  0  0  0
 35 78  1  0  0  0  0
 35 79  1  0  0  0  0
 36 80  1  0  0  0  0
 37 38  1  0  0  0  0
 37 39  1  0  0  0  0
 37 81  1  0  0  0  0
 38 82  1  0  0  0  0
 38 83  1  0  0  0  0
 39 40  1  0  0  0  0
 39 41  1  0  0  0  0
 39 84  1  0  0  0  0
 40 85  1  0  0  0  0
 41 42  1  0  0  0  0
 41 86  1  0  0  0  0
 42 87  1  0  0  0  0
M  END
>  <Index>
60

>  <Drug_Name>
Paromomycin

>  <Cholestasis>
0

$$$$

  MOE2013           3D
CORINA 3.60 0026  08.12.2014
 88 91  0  0  1  0  0  0  0  0999 V2000
   -3.4510    3.0780    3.3900 N   0  0  0  0  0  0  0  0  0  0  0  0
   -3.8370    1.6910    3.6780 C   0  0  0  0  0  0  0  0  0  0  0  0
   -2.6310    0.7850    4.0100 C   0  0  1  0  0  0  0  0  0  0  0  0
   -2.0020    1.2520    5.2200 O   0  0  0  0  0  0  0  0  0  0  0  0
   -0.8520    0.4970    5.6100 C   0  0  2  0  0  0  0  0  0  0  0  0
    0.1930    0.5940    4.6410 O   0  0  0  0  0  0  0  0  0  0  0  0
    0.9450    1.7990    4.7510 C   0  0  1  0  0  0  0  0  0  0  0  0
    1.9840    1.8110    5.8700 C   0  0  1  0  0  0  0  0  0  0  0  0
    2.5760    0.5150    6.0380 O   0  0  0  0  0  0  0  0  0  0  0  0
    3.0230    2.8170    5.3480 C   0  0  2  0  0  0  0  0  0  0  0  0
    2.8070    4.0770    5.9830 O   0  0  0  0  0  0  0  0  0  0  0  0
    4.0200    4.6780    6.4800 C   0  0  2  0  0  0  0  0  0  0  0  0
    4.3600    4.0810    7.8560 C   0  0  1  0  0  0  0  0  0  0  0  0
    4.6550    2.6750    7.7790 O   0  0  0  0  0  0  0  0  0  0  0  0
    5.5900    4.7730    8.4540 C   0  0  2  0  0  0  0  0  0  0  0  0
    5.9190    4.1130    9.7220 N   0  0  0  0  0  0  0  0  0  0  0  0
    5.3520    6.2680    8.6190 C   0  0  0  0  0  0  0  0  0  0  0  0
    5.0000    6.9120    7.2710 C   0  0  2  0  0  0  0  0  0  0  0  0
    4.7720    8.3450    7.5140 N   0  0  0  0  0  0  0  0  0  0  0  0
    3.7860    6.2100    6.5940 C   0  0  1  0  0  0  0  0  0  0  0  0
    3.5960    6.6770    5.2470 O   0  0  0  0  0  0  0  0  0  0  0  0
    2.8940    7.9150    5.1270 C   0  0  1  0  0  0  0  0  0  0  0  0
    3.8230    8.9920    4.8920 O   0  0  0  0  0  0  0  0  0  0  0  0
    4.5850    8.8080    3.6780 C   0  0  2  0  0  0  0  0  0  0  0  0
    5.5950    9.9640    3.5620 C   0  0  0  0  0  0  0  0  0  0  0  0
    6.4990   10.0030    4.7160 N   0  0  0  0  0  0  0  0  0  0  0  0
    3.6420    8.7590    2.4610 C   0  0  1  0  0  0  0  0  0  0  0  0
    4.3330    8.5210    1.2310 O   0  0  0  0  0  0  0  0  0  0  0  0
    2.6120    7.6390    2.6490 C   0  0  2  0  0  0  0  0  0  0  0  0
    1.6810    7.6730    1.5570 O   0  0  0  0  0  0  0  0  0  0  0  0
    1.8670    7.8420    3.9740 C   0  0  1  0  0  0  0  0  0  0  0  0
    0.8490    6.7930    4.1600 N   0  0  0  0  0  0  0  0  0  0  0  0
    2.8390    2.9360    3.9200 O   0  0  0  0  0  0  0  0  0  0  0  0
    1.8330    1.9810    3.5330 C   0  0  2  0  0  0  0  0  0  0  0  0
    1.0800    2.5060    2.3180 C   0  0  0  0  0  0  0  0  0  0  0  0
    1.9680    2.5830    1.2020 O   0  0  0  0  0  0  0  0  0  0  0  0
   -1.2170   -0.9910    5.8160 C   0  0  2  0  0  0  0  0  0  0  0  0
   -0.0630   -1.8580    6.1440 N   0  0  0  0  0  0  0  0  0  0  0  0
   -1.8860   -1.5400    4.5510 C   0  0  1  0  0  0  0  0  0  0  0  0
   -2.3330   -2.8830    4.7850 O   0  0  0  0  0  0  0  0  0  0  0  0
   -3.0870   -0.6730    4.1790 C   0  0  2  0  0  0  0  0  0  0  0  0
   -3.6750   -1.1880    2.9820 O   0  0  0  0  0  0  0  0  0  0  0  0
   -2.7290    3.0980    2.6700 H   0  0  0  0  0  0  0  0  0  0  0  0
   -4.2570    3.5750    3.0130 H   0  0  0  0  0  0  0  0  0  0  0  0
   -4.5310    1.7080    4.5260 H   0  0  0  0  0  0  0  0  0  0  0  0
   -4.3730    1.3000    2.8080 H   0  0  0  0  0  0  0  0  0  0  0  0
   -1.9160    0.8580    3.1800 H   0  0  0  0  0  0  0  0  0  0  0  0
   -0.5070    0.8960    6.5710 H   0  0  0  0  0  0  0  0  0  0  0  0
    0.2790    2.6670    4.8520 H   0  0  0  0  0  0  0  0  0  0  0  0
    1.5510    2.0980    6.8340 H   0  0  0  0  0  0  0  0  0  0  0  0
    3.3030    0.6240    6.6820 H   0  0  0  0  0  0  0  0  0  0  0  0
    4.0420    2.4440    5.4910 H   0  0  0  0  0  0  0  0  0  0  0  0
    4.8230    4.4910    5.7540 H   0  0  0  0  0  0  0  0  0  0  0  0
    3.4910    4.1730    8.5210 H   0  0  0  0  0  0  0  0  0  0  0  0
    5.2260    2.5260    8.5680 H   0  0  0  0  0  0  0  0  0  0  0  0
    6.4480    4.6110    7.7880 H   0  0  0  0  0  0  0  0  0  0  0  0
    6.7760    4.5180   10.1070 H   0  0  0  0  0  0  0  0  0  0  0  0
    5.2020    4.3040   10.4260 H   0  0  0  0  0  0  0  0  0  0  0  0
    4.5410    6.4410    9.3400 H   0  0  0  0  0  0  0  0  0  0  0  0
    6.2520    6.7410    9.0350 H   0  0  0  0  0  0  0  0  0  0  0  0
    5.8610    6.8350    6.5950 H   0  0  0  0  0  0  0  0  0  0  0  0
    5.6300    8.7740    7.8620 H   0  0  0  0  0  0  0  0  0  0  0  0
    4.5920    8.7870    6.6030 H   0  0  0  0  0  0  0  0  0  0  0  0
    2.8630    6.3750    7.1670 H   0  0  0  0  0  0  0  0  0  0  0  0
    2.3490    8.1510    6.0490 H   0  0  0  0  0  0  0  0  0  0  0  0
    5.1590    7.8740    3.7440 H   0  0  0  0  0  0  0  0  0  0  0  0
    6.1950    9.8560    2.6540 H   0  0  0  0  0  0  0  0  0  0  0  0
    5.0660   10.9230    3.5090 H   0  0  0  0  0  0  0  0  0  0  0  0
    7.1640   10.7660    4.5960 H   0  0  0  0  0  0  0  0  0  0  0  0
    5.9500   10.2430    5.5410 H   0  0  0  0  0  0  0  0  0  0  0  0
    3.1070    9.7120    2.3520 H   0  0  0  0  0  0  0  0  0  0  0  0
    4.7310    9.3600    0.9360 H   0  0  0  0  0  0  0  0  0  0  0  0
    3.1010    6.6570    2.6100 H   0  0  0  0  0  0  0  0  0  0  0  0
    2.2410    7.6400    0.7580 H   0  0  0  0  0  0  0  0  0  0  0  0
    1.3330    8.8000    3.9120 H   0  0  0  0  0  0  0  0  0  0  0  0
    0.1420    7.1030    4.8230 H   0  0  0  0  0  0  0  0  0  0  0  0
    0.3740    6.6600    3.2640 H   0  0  0  0  0  0  0  0  0  0  0  0
    2.3480    1.0490    3.2650 H   0  0  0  0  0  0  0  0  0  0  0  0
    0.2520    1.8450    2.0440 H   0  0  0  0  0  0  0  0  0  0  0  0
    0.6880    3.5130    2.4950 H   0  0  0  0  0  0  0  0  0  0  0  0
    2.7550    3.0580    1.5340 H   0  0  0  0  0  0  0  0  0  0  0  0
   -1.9330   -1.0730    6.6430 H   0  0  0  0  0  0  0  0  0  0  0  0
    0.6960   -1.6050    5.4950 H   0  0  0  0  0  0  0  0  0  0  0  0
    0.3140   -1.5640    7.0490 H   0  0  0  0  0  0  0  0  0  0  0  0
   -1.1830   -1.5890    3.7100 H   0  0  0  0  0  0  0  0  0  0  0  0
   -1.5970   -3.2780    5.3020 H   0  0  0  0  0  0  0  0  0  0  0  0
   -3.8470   -0.7460    4.9670 H   0  0  0  0  0  0  0  0  0  0  0  0
   -3.7330   -2.1560    3.1250 H   0  0  0  0  0  0  0  0  0  0  0  0
  1  2  1  0  0  0  0
  1 43  1  0  0  0  0
  1 44  1  0  0  0  0
  2  3  1  0  0  0  0
  2 45  1  0  0  0  0
  2 46  1  0  0  0  0
  3  4  1  0  0  0  0
  3 41  1  0  0  0  0
  3 47  1  0  0  0  0
  4  5  1  0  0  0  0
  5  6  1  0  0  0  0
  5 37  1  0  0  0  0
  5 48  1  0  0  0  0
  6  7  1  0  0  0  0
  7  8  1  0  0  0  0
  7 34  1  0  0  0  0
  7 49  1  0  0  0  0
  8  9  1  0  0  0  0
  8 10  1  0  0  0  0
  8 50  1  0  0  0  0
  9 51  1  0  0  0  0
 10 11  1  0  0  0  0
 10 33  1  0  0  0  0
 10 52  1  0  0  0  0
 11 12  1  0  0  0  0
 12 13  1  0  0  0  0
 12 20  1  0  0  0  0
 12 53  1  0  0  0  0
 13 14  1  0  0  0  0
 13 15  1  0  0  0  0
 13 54  1  0  0  0  0
 14 55  1  0  0  0  0
 15 16  1  0  0  0  0
 15 17  1  0  0  0  0
 15 56  1  0  0  0  0
 16 57  1  0  0  0  0
 16 58  1  0  0  0  0
 17 18  1  0  0  0  0
 17 59  1  0  0  0  0
 17 60  1  0  0  0  0
 18 19  1  0  0  0  0
 18 20  1  0  0  0  0
 18 61  1  0  0  0  0
 19 62  1  0  0  0  0
 19 63  1  0  0  0  0
 20 21  1  0  0  0  0
 20 64  1  0  0  0  0
 21 22  1  0  0  0  0
 22 23  1  0  0  0  0
 22 31  1  0  0  0  0
 22 65  1  0  0  0  0
 23 24  1  0  0  0  0
 24 25  1  0  0  0  0
 24 27  1  0  0  0  0
 24 66  1  0  0  0  0
 25 26  1  0  0  0  0
 25 67  1  0  0  0  0
 25 68  1  0  0  0  0
 26 69  1  0  0  0  0
 26 70  1  0  0  0  0
 27 28  1  0  0  0  0
 27 29  1  0  0  0  0
 27 71  1  0  0  0  0
 28 72  1  0  0  0  0
 29 30  1  0  0  0  0
 29 31  1  0  0  0  0
 29 73  1  0  0  0  0
 30 74  1  0  0  0  0
 31 32  1  0  0  0  0
 31 75  1  0  0  0  0
 32 76  1  0  0  0  0
 32 77  1  0  0  0  0
 33 34  1  0  0  0  0
 34 35  1  0  0  0  0
 34 78  1  0  0  0  0
 35 36  1  0  0  0  0
 35 79  1  0  0  0  0
 35 80  1  0  0  0  0
 36 81  1  0  0  0  0
 37 38  1  0  0  0  0
 37 39  1  0  0  0  0
 37 82  1  0  0  0  0
 38 83  1  0  0  0  0
 38 84  1  0  0  0  0
 39 40  1  0  0  0  0
 39 41  1  0  0  0  0
 39 85  1  0  0  0  0
 40 86  1  0  0  0  0
 41 42  1  0  0  0  0
 41 87  1  0  0  0  0
 42 88  1  0  0  0  0
M  END
>  <Index>
61

>  <Drug_Name>
Neomycin sulfate

>  <Cholestasis>
0

$$$$

  MOE2013           3D
CORINA 3.60 0026  08.12.2014
 78 85  0  0  1  0  0  0  0  0999 V2000
   -1.0070   -1.0560    0.0170 C   0  0  0  0  0  0  0  0  0  0  0  0
   -0.4360   -2.4040    0.1110 N   0  0  3  0  0  0  0  0  0  0  0  0
    0.5280   -2.4510    1.2250 C   0  0  0  0  0  0  0  0  0  0  0  0
    0.9810   -3.8960    1.4800 C   0  0  1  0  0  0  0  0  0  0  0  0
    1.4930   -4.5420    0.2210 C   0  0  0  0  0  0  0  0  0  0  0  0
    1.1820   -4.0420   -0.9890 C   0  0  0  0  0  0  0  0  0  0  0  0
    0.2280   -2.8150   -1.1660 C   0  0  1  0  0  0  0  0  0  0  0  0
   -0.8580   -3.0330   -2.2900 C   0  0  0  0  0  0  0  0  0  0  0  0
   -0.2580   -3.6500   -3.5080 C   0  0  0  0  0  0  0  0  0  0  0  0
   -0.6240   -3.6820   -4.8340 C   0  0  0  0  0  0  0  0  0  0  0  0
    0.3190   -4.4310   -5.5080 N   0  0  0  0  0  0  0  0  0  0  0  0
    1.2870   -4.8810   -4.6360 C   0  0  0  0  0  0  0  0  0  0  0  0
    2.4290   -5.6620   -4.8170 C   0  0  0  0  0  0  0  0  0  0  0  0
    3.2020   -5.9240   -3.6740 C   0  0  0  0  0  0  0  0  0  0  0  0
    2.8470   -5.4290   -2.4100 C   0  0  0  0  0  0  0  0  0  0  0  0
    1.6930   -4.6510   -2.2400 C   0  0  0  0  0  0  0  0  0  0  0  0
    0.9340   -4.3960   -3.3890 C   0  0  0  0  0  0  0  0  0  0  0  0
    2.0760   -3.9080    2.5460 C   0  0  0  0  0  0  0  0  0  0  0  0
    2.8300   -2.9610    2.7420 O   0  0  0  0  0  0  0  0  0  0  0  0
    2.1230   -5.0850    3.2600 N   0  0  0  0  0  0  0  0  0  0  0  0
    3.0020   -5.3180    4.3840 C   0  0  2  0  0  0  0  0  0  0  0  0
    4.4810   -5.1590    4.0790 C   0  0  0  0  0  0  0  0  0  0  0  0
    2.7700   -6.6830    4.7910 O   0  0  0  0  0  0  0  0  0  0  0  0
    1.7000   -6.6720    5.7300 C   0  0  1  0  0  0  0  0  0  0  0  0
    0.4690   -6.7770    5.0480 O   0  0  0  0  0  0  0  0  0  0  0  0
    1.8620   -7.7620    6.7910 C   0  0  2  0  0  0  0  0  0  0  0  0
    1.5940   -9.1970    6.3420 C   0  0  0  0  0  0  0  0  0  0  0  0
    1.2510   -9.8900    7.6620 C   0  0  0  0  0  0  0  0  0  0  0  0
    0.4360   -8.8410    8.4110 C   0  0  0  0  0  0  0  0  0  0  0  0
    0.9210   -7.5750    7.8950 N   0  0  0  0  0  0  0  0  0  0  0  0
    0.5200   -6.3420    8.3650 C   0  0  0  0  0  0  0  0  0  0  0  0
   -0.2220   -6.2230    9.3400 O   0  0  0  0  0  0  0  0  0  0  0  0
    1.1230   -5.1060    7.6460 C   0  0  2  0  0  0  0  0  0  0  0  0
    0.1140   -3.9360    7.5920 C   0  0  0  0  0  0  0  0  0  0  0  0
   -0.9740   -4.0860    6.5520 C   0  0  0  0  0  0  0  0  0  0  0  0
   -2.0740   -4.9220    6.7810 C   0  0  0  0  0  0  0  0  0  0  0  0
   -3.0560   -5.0870    5.8030 C   0  0  0  0  0  0  0  0  0  0  0  0
   -2.9520   -4.4110    4.5900 C   0  0  0  0  0  0  0  0  0  0  0  0
   -1.8710   -3.5640    4.3560 C   0  0  0  0  0  0  0  0  0  0  0  0
   -0.8860   -3.4000    5.3310 C   0  0  0  0  0  0  0  0  0  0  0  0
    1.7620   -5.3910    6.3530 N   0  0  0  0  0  0  0  0  0  0  0  0
    2.5520   -4.5300    5.6180 C   0  0  0  0  0  0  0  0  0  0  0  0
    2.7790   -3.3600    5.8810 O   0  0  0  0  0  0  0  0  0  0  0  0
   -0.2530   -0.3050   -0.2440 H   0  0  0  0  0  0  0  0  0  0  0  0
   -1.8140   -1.0130   -0.7200 H   0  0  0  0  0  0  0  0  0  0  0  0
   -1.4610   -0.7650    0.9710 H   0  0  0  0  0  0  0  0  0  0  0  0
    1.3820   -1.7900    1.0180 H   0  0  0  0  0  0  0  0  0  0  0  0
    0.0620   -2.0740    2.1440 H   0  0  0  0  0  0  0  0  0  0  0  0
    0.1310   -4.4850    1.8500 H   0  0  0  0  0  0  0  0  0  0  0  0
    2.1080   -5.4300    0.3220 H   0  0  0  0  0  0  0  0  0  0  0  0
    0.8830   -1.9920   -1.4960 H   0  0  0  0  0  0  0  0  0  0  0  0
   -1.6520   -3.6930   -1.9170 H   0  0  0  0  0  0  0  0  0  0  0  0
   -1.3190   -2.0780   -2.5680 H   0  0  0  0  0  0  0  0  0  0  0  0
   -1.4630   -3.2490   -5.3620 H   0  0  0  0  0  0  0  0  0  0  0  0
    0.3030   -4.6230   -6.5010 H   0  0  0  0  0  0  0  0  0  0  0  0
    2.7150   -6.0480   -5.7890 H   0  0  0  0  0  0  0  0  0  0  0  0
    4.1040   -6.5250   -3.7720 H   0  0  0  0  0  0  0  0  0  0  0  0
    3.4930   -5.6480   -1.5640 H   0  0  0  0  0  0  0  0  0  0  0  0
    1.5150   -5.8580    3.0160 H   0  0  0  0  0  0  0  0  0  0  0  0
    4.7550   -4.1240    3.8580 H   0  0  0  0  0  0  0  0  0  0  0  0
    5.0880   -5.4850    4.9320 H   0  0  0  0  0  0  0  0  0  0  0  0
    4.7720   -5.7820    3.2260 H   0  0  0  0  0  0  0  0  0  0  0  0
    0.0710   -5.8940    5.1010 H   0  0  0  0  0  0  0  0  0  0  0  0
    2.8680   -7.7050    7.2290 H   0  0  0  0  0  0  0  0  0  0  0  0
    0.7320   -9.2560    5.6660 H   0  0  0  0  0  0  0  0  0  0  0  0
    2.4550   -9.6480    5.8410 H   0  0  0  0  0  0  0  0  0  0  0  0
    0.7040  -10.8270    7.5230 H   0  0  0  0  0  0  0  0  0  0  0  0
    2.1730  -10.1110    8.2130 H   0  0  0  0  0  0  0  0  0  0  0  0
   -0.6310   -8.9130    8.1770 H   0  0  0  0  0  0  0  0  0  0  0  0
    0.5650   -8.8900    9.4960 H   0  0  0  0  0  0  0  0  0  0  0  0
    1.9440   -4.7790    8.3000 H   0  0  0  0  0  0  0  0  0  0  0  0
   -0.3590   -3.7900    8.5710 H   0  0  0  0  0  0  0  0  0  0  0  0
    0.6560   -3.0010    7.3990 H   0  0  0  0  0  0  0  0  0  0  0  0
   -2.1810   -5.4520    7.7260 H   0  0  0  0  0  0  0  0  0  0  0  0
   -3.9040   -5.7400    5.9920 H   0  0  0  0  0  0  0  0  0  0  0  0
   -3.7190   -4.5360    3.8290 H   0  0  0  0  0  0  0  0  0  0  0  0
   -1.8010   -3.0280    3.4130 H   0  0  0  0  0  0  0  0  0  0  0  0
   -0.0470   -2.7350    5.1320 H   0  0  0  0  0  0  0  0  0  0  0  0
  1  2  1  0  0  0  0
  1 44  1  0  0  0  0
  1 45  1  0  0  0  0
  1 46  1  0  0  0  0
  2  3  1  0  0  0  0
  2  7  1  0  0  0  0
  3  4  1  0  0  0  0
  3 47  1  0  0  0  0
  3 48  1  0  0  0  0
  4  5  1  0  0  0  0
  4 18  1  0  0  0  0
  4 49  1  0  0  0  0
  5  6  2  0  0  0  0
  5 50  1  0  0  0  0
  6  7  1  0  0  0  0
  6 16  1  0  0  0  0
  7  8  1  0  0  0  0
  7 51  1  0  0  0  0
  8  9  1  0  0  0  0
  8 52  1  0  0  0  0
  8 53  1  0  0  0  0
  9 10  2  0  0  0  0
  9 17  1  0  0  0  0
 10 11  1  0  0  0  0
 10 54  1  0  0  0  0
 11 12  1  0  0  0  0
 11 55  1  0  0  0  0
 12 13  1  0  0  0  0
 12 17  2  0  0  0  0
 13 14  2  0  0  0  0
 13 56  1  0  0  0  0
 14 15  1  0  0  0  0
 14 57  1  0  0  0  0
 15 16  2  0  0  0  0
 15 58  1  0  0  0  0
 16 17  1  0  0  0  0
 18 19  2  0  0  0  0
 18 20  1  0  0  0  0
 20 21  1  0  0  0  0
 20 59  1  0  0  0  0
 21 22  1  0  0  0  0
 21 23  1  0  0  0  0
 21 42  1  0  0  0  0
 22 60  1  0  0  0  0
 22 61  1  0  0  0  0
 22 62  1  0  0  0  0
 23 24  1  0  0  0  0
 24 25  1  0  0  0  0
 24 26  1  0  0  0  0
 24 41  1  0  0  0  0
 25 63  1  0  0  0  0
 26 27  1  0  0  0  0
 26 30  1  0  0  0  0
 26 64  1  0  0  0  0
 27 28  1  0  0  0  0
 27 65  1  0  0  0  0
 27 66  1  0  0  0  0
 28 29  1  0  0  0  0
 28 67  1  0  0  0  0
 28 68  1  0  0  0  0
 29 30  1  0  0  0  0
 29 69  1  0  0  0  0
 29 70  1  0  0  0  0
 30 31  1  0  0  0  0
 31 32  2  0  0  0  0
 31 33  1  0  0  0  0
 33 34  1  0  0  0  0
 33 41  1  0  0  0  0
 33 71  1  0  0  0  0
 34 35  1  0  0  0  0
 34 72  1  0  0  0  0
 34 73  1  0  0  0  0
 35 36  1  0  0  0  0
 35 40  2  0  0  0  0
 36 37  2  0  0  0  0
 36 74  1  0  0  0  0
 37 38  1  0  0  0  0
 37 75  1  0  0  0  0
 38 39  2  0  0  0  0
 38 76  1  0  0  0  0
 39 40  1  0  0  0  0
 39 77  1  0  0  0  0
 40 78  1  0  0  0  0
 41 42  1  0  0  0  0
 42 43  2  0  0  0  0
M  END
>  <Index>
62

>  <Drug_Name>
Ergotamine

>  <Cholestasis>
0

$$$$

  MOE2013           3D
CORINA 3.60 0026  08.12.2014
 80 87  0  0  1  0  0  0  0  0999 V2000
   -0.0270    1.5660    1.2560 C   0  0  0  0  0  0  0  0  0  0  0  0
   -0.3580    0.1420    1.3730 N   0  0  3  0  0  0  0  0  0  0  0  0
    0.7310   -0.5470    2.0920 C   0  0  0  0  0  0  0  0  0  0  0  0
    0.3910   -2.0110    2.3690 C   0  0  1  0  0  0  0  0  0  0  0  0
    0.1010   -2.7470    1.0570 C   0  0  0  0  0  0  0  0  0  0  0  0
   -1.0010   -2.0330    0.2620 C   0  0  1  0  0  0  0  0  0  0  0  0
   -0.6200   -0.5000    0.0550 C   0  0  1  0  0  0  0  0  0  0  0  0
   -1.7110    0.2670   -0.7890 C   0  0  0  0  0  0  0  0  0  0  0  0
   -2.0480   -0.4890   -2.0300 C   0  0  0  0  0  0  0  0  0  0  0  0
   -2.5640   -0.1240   -3.2520 C   0  0  0  0  0  0  0  0  0  0  0  0
   -2.6530   -1.2640   -4.0260 N   0  0  0  0  0  0  0  0  0  0  0  0
   -2.2050   -2.3590   -3.3190 C   0  0  0  0  0  0  0  0  0  0  0  0
   -2.0930   -3.7110   -3.6390 C   0  0  0  0  0  0  0  0  0  0  0  0
   -1.5920   -4.5540   -2.6330 C   0  0  0  0  0  0  0  0  0  0  0  0
   -1.2180   -4.0660   -1.3700 C   0  0  0  0  0  0  0  0  0  0  0  0
   -1.3160   -2.7020   -1.0660 C   0  0  0  0  0  0  0  0  0  0  0  0
   -1.8310   -1.8810   -2.0770 C   0  0  0  0  0  0  0  0  0  0  0  0
    1.5340   -2.6720    3.1340 C   0  0  0  0  0  0  0  0  0  0  0  0
    2.3340   -3.4340    2.6030 O   0  0  0  0  0  0  0  0  0  0  0  0
    1.5720   -2.3340    4.4680 N   0  0  0  0  0  0  0  0  0  0  0  0
    2.5060   -2.8860    5.4220 C   0  0  2  0  0  0  0  0  0  0  0  0
    2.4460   -4.4040    5.5310 C   0  0  0  0  0  0  0  0  0  0  0  0
    2.1160   -2.3490    6.7020 O   0  0  0  0  0  0  0  0  0  0  0  0
    2.9270   -1.2100    6.9670 C   0  0  1  0  0  0  0  0  0  0  0  0
    2.3060   -0.0530    6.4520 O   0  0  0  0  0  0  0  0  0  0  0  0
    3.2370   -1.0860    8.4620 C   0  0  2  0  0  0  0  0  0  0  0  0
    2.0930   -0.6150    9.3580 C   0  0  0  0  0  0  0  0  0  0  0  0
    2.8410   -0.0480   10.5660 C   0  0  0  0  0  0  0  0  0  0  0  0
    4.0530    0.6340    9.9420 C   0  0  0  0  0  0  0  0  0  0  0  0
    4.2880   -0.1030    8.7160 N   0  0  0  0  0  0  0  0  0  0  0  0
    5.3580    0.1130    7.8740 C   0  0  0  0  0  0  0  0  0  0  0  0
    6.2670    0.8920    8.1600 O   0  0  0  0  0  0  0  0  0  0  0  0
    5.3930   -0.7460    6.5800 C   0  0  2  0  0  0  0  0  0  0  0  0
    6.0200    0.0360    5.4050 C   0  0  0  0  0  0  0  0  0  0  0  0
    5.1050    1.0440    4.7490 C   0  0  0  0  0  0  0  0  0  0  0  0
    4.8330    2.2750    5.3590 C   0  0  0  0  0  0  0  0  0  0  0  0
    3.9760    3.1940    4.7510 C   0  0  0  0  0  0  0  0  0  0  0  0
    3.3930    2.8970    3.5210 C   0  0  0  0  0  0  0  0  0  0  0  0
    3.6680    1.6820    2.8980 C   0  0  0  0  0  0  0  0  0  0  0  0
    4.5130    0.7560    3.5100 C   0  0  0  0  0  0  0  0  0  0  0  0
    4.1310   -1.4240    6.2390 N   0  0  0  0  0  0  0  0  0  0  0  0
    3.9480   -2.3860    5.2660 C   0  0  0  0  0  0  0  0  0  0  0  0
    4.7730   -2.7360    4.4380 O   0  0  0  0  0  0  0  0  0  0  0  0
    0.8200    1.7370    0.5820 H   0  0  0  0  0  0  0  0  0  0  0  0
   -0.8850    2.1450    0.9010 H   0  0  0  0  0  0  0  0  0  0  0  0
    0.2240    1.9880    2.2350 H   0  0  0  0  0  0  0  0  0  0  0  0
    1.6710   -0.4790    1.5270 H   0  0  0  0  0  0  0  0  0  0  0  0
    0.9040   -0.0430    3.0510 H   0  0  0  0  0  0  0  0  0  0  0  0
   -0.5060   -2.0630    3.0020 H   0  0  0  0  0  0  0  0  0  0  0  0
    1.0120   -2.8180    0.4480 H   0  0  0  0  0  0  0  0  0  0  0  0
   -0.1950   -3.7770    1.2910 H   0  0  0  0  0  0  0  0  0  0  0  0
   -1.9270   -2.0720    0.8540 H   0  0  0  0  0  0  0  0  0  0  0  0
    0.3100   -0.4710   -0.5360 H   0  0  0  0  0  0  0  0  0  0  0  0
   -2.6210    0.3970   -0.1900 H   0  0  0  0  0  0  0  0  0  0  0  0
   -1.3450    1.2590   -1.0740 H   0  0  0  0  0  0  0  0  0  0  0  0
   -2.8740    0.8340   -3.6480 H   0  0  0  0  0  0  0  0  0  0  0  0
   -2.9980   -1.2940   -4.9750 H   0  0  0  0  0  0  0  0  0  0  0  0
   -2.3820   -4.1000   -4.6090 H   0  0  0  0  0  0  0  0  0  0  0  0
   -1.4960   -5.6190   -2.8370 H   0  0  0  0  0  0  0  0  0  0  0  0
   -0.8520   -4.7720   -0.6300 H   0  0  0  0  0  0  0  0  0  0  0  0
    0.9040   -1.6720    4.8450 H   0  0  0  0  0  0  0  0  0  0  0  0
    2.7990   -4.9020    4.6230 H   0  0  0  0  0  0  0  0  0  0  0  0
    3.0650   -4.7580    6.3630 H   0  0  0  0  0  0  0  0  0  0  0  0
    1.4220   -4.7410    5.7320 H   0  0  0  0  0  0  0  0  0  0  0  0
    2.8210    0.1830    5.6630 H   0  0  0  0  0  0  0  0  0  0  0  0
    3.6160   -2.0460    8.8400 H   0  0  0  0  0  0  0  0  0  0  0  0
    1.5100    0.1830    8.8840 H   0  0  0  0  0  0  0  0  0  0  0  0
    1.4110   -1.4260    9.6290 H   0  0  0  0  0  0  0  0  0  0  0  0
    2.2320    0.6390   11.1610 H   0  0  0  0  0  0  0  0  0  0  0  0
    3.1670   -0.8680   11.2160 H   0  0  0  0  0  0  0  0  0  0  0  0
    3.8390    1.6740    9.6740 H   0  0  0  0  0  0  0  0  0  0  0  0
    4.9390    0.6090   10.5840 H   0  0  0  0  0  0  0  0  0  0  0  0
    6.0910   -1.5620    6.8150 H   0  0  0  0  0  0  0  0  0  0  0  0
    6.9300    0.5560    5.7290 H   0  0  0  0  0  0  0  0  0  0  0  0
    6.3620   -0.6760    4.6420 H   0  0  0  0  0  0  0  0  0  0  0  0
    5.2950    2.5380    6.3090 H   0  0  0  0  0  0  0  0  0  0  0  0
    3.7730    4.1460    5.2340 H   0  0  0  0  0  0  0  0  0  0  0  0
    2.7340    3.6170    3.0430 H   0  0  0  0  0  0  0  0  0  0  0  0
    3.2300    1.4570    1.9290 H   0  0  0  0  0  0  0  0  0  0  0  0
    4.7150   -0.1900    3.0090 H   0  0  0  0  0  0  0  0  0  0  0  0
  1  2  1  0  0  0  0
  1 44  1  0  0  0  0
  1 45  1  0  0  0  0
  1 46  1  0  0  0  0
  2  3  1  0  0  0  0
  2  7  1  0  0  0  0
  3  4  1  0  0  0  0
  3 47  1  0  0  0  0
  3 48  1  0  0  0  0
  4  5  1  0  0  0  0
  4 18  1  0  0  0  0
  4 49  1  0  0  0  0
  5  6  1  0  0  0  0
  5 50  1  0  0  0  0
  5 51  1  0  0  0  0
  6  7  1  0  0  0  0
  6 16  1  0  0  0  0
  6 52  1  0  0  0  0
  7  8  1  0  0  0  0
  7 53  1  0  0  0  0
  8  9  1  0  0  0  0
  8 54  1  0  0  0  0
  8 55  1  0  0  0  0
  9 10  2  0  0  0  0
  9 17  1  0  0  0  0
 10 11  1  0  0  0  0
 10 56  1  0  0  0  0
 11 12  1  0  0  0  0
 11 57  1  0  0  0  0
 12 13  1  0  0  0  0
 12 17  2  0  0  0  0
 13 14  2  0  0  0  0
 13 58  1  0  0  0  0
 14 15  1  0  0  0  0
 14 59  1  0  0  0  0
 15 16  2  0  0  0  0
 15 60  1  0  0  0  0
 16 17  1  0  0  0  0
 18 19  2  0  0  0  0
 18 20  1  0  0  0  0
 20 21  1  0  0  0  0
 20 61  1  0  0  0  0
 21 22  1  0  0  0  0
 21 23  1  0  0  0  0
 21 42  1  0  0  0  0
 22 62  1  0  0  0  0
 22 63  1  0  0  0  0
 22 64  1  0  0  0  0
 23 24  1  0  0  0  0
 24 25  1  0  0  0  0
 24 26  1  0  0  0  0
 24 41  1  0  0  0  0
 25 65  1  0  0  0  0
 26 27  1  0  0  0  0
 26 30  1  0  0  0  0
 26 66  1  0  0  0  0
 27 28  1  0  0  0  0
 27 67  1  0  0  0  0
 27 68  1  0  0  0  0
 28 29  1  0  0  0  0
 28 69  1  0  0  0  0
 28 70  1  0  0  0  0
 29 30  1  0  0  0  0
 29 71  1  0  0  0  0
 29 72  1  0  0  0  0
 30 31  1  0  0  0  0
 31 32  2  0  0  0  0
 31 33  1  0  0  0  0
 33 34  1  0  0  0  0
 33 41  1  0  0  0  0
 33 73  1  0  0  0  0
 34 35  1  0  0  0  0
 34 74  1  0  0  0  0
 34 75  1  0  0  0  0
 35 36  1  0  0  0  0
 35 40  2  0  0  0  0
 36 37  2  0  0  0  0
 36 76  1  0  0  0  0
 37 38  1  0  0  0  0
 37 77  1  0  0  0  0
 38 39  2  0  0  0  0
 38 78  1  0  0  0  0
 39 40  1  0  0  0  0
 39 79  1  0  0  0  0
 40 80  1  0  0  0  0
 41 42  1  0  0  0  0
 42 43  2  0  0  0  0
M  END
>  <Index>
63

>  <Drug_Name>
Dihydroergotamine

>  <Cholestasis>
0

$$$$

  MOE2013           3D
CORINA 3.60 0026  08.12.2014
 76 78  0  0  1  0  0  0  0  0999 V2000
   -1.5000    0.5900   -1.0650 C   0  0  0  0  0  0  0  0  0  0  0  0
   -1.3890   -0.8410   -0.8150 N   0  0  3  0  0  0  0  0  0  0  0  0
   -1.1860   -1.6270   -2.0540 C   0  0  2  0  0  0  0  0  0  0  0  0
   -2.5310   -1.8170   -2.7640 C   0  0  0  0  0  0  0  0  0  0  0  0
   -0.5050   -2.9840   -1.7000 C   0  0  2  0  0  0  0  0  0  0  0  0
   -0.0600   -3.7820   -2.9310 C   0  0  0  0  0  0  0  0  0  0  0  0
    0.6260   -5.0780   -2.4950 C   0  0  0  0  0  0  0  0  0  0  0  0
   -0.2910   -5.8710   -1.5550 C   0  0  1  0  0  0  0  0  0  0  0  0
    0.3990   -7.0660   -1.0430 N   0  0  0  0  0  0  0  0  0  0  0  0
   -0.7930   -4.9700   -0.3940 C   0  0  1  0  0  0  0  0  0  0  0  0
    0.3090   -4.6980    0.4840 O   0  0  0  0  0  0  0  0  0  0  0  0
   -0.0350   -3.9760    1.6880 C   0  0  2  0  0  0  0  0  0  0  0  0
    1.3200   -3.5050    2.2800 C   0  0  1  0  0  0  0  0  0  0  0  0
    1.9610   -2.5340    1.3810 N   0  0  0  0  0  0  0  0  0  0  0  0
    1.1870   -2.8800    3.6700 C   0  0  0  0  0  0  0  0  0  0  0  0
    0.4990   -3.8480    4.6330 C   0  0  1  0  0  0  0  0  0  0  0  0
    0.3970   -3.2560    5.9820 N   0  0  0  0  0  0  0  0  0  0  0  0
   -0.8880   -4.2270    4.0940 C   0  0  2  0  0  0  0  0  0  0  0  0
   -1.4770   -5.2210    4.9500 O   0  0  0  0  0  0  0  0  0  0  0  0
   -2.4250   -4.6930    5.8850 C   0  0  1  0  0  0  0  0  0  0  0  0
   -3.7430   -5.0050    5.4440 O   0  0  0  0  0  0  0  0  0  0  0  0
   -3.9970   -6.4100    5.4090 C   0  0  0  0  0  0  0  0  0  0  0  0
   -3.7890   -7.0830    6.7750 C   0  0  2  0  0  0  0  0  0  0  0  0
   -4.0500   -8.5900    6.6450 C   0  0  0  0  0  0  0  0  0  0  0  0
   -4.7590   -6.5440    7.6990 O   0  0  0  0  0  0  0  0  0  0  0  0
   -2.3670   -6.7740    7.3410 C   0  0  2  0  0  0  0  0  0  0  0  0
   -2.2830   -7.3860    8.6920 N   0  0  3  0  0  0  0  0  0  0  0  0
   -1.0070   -7.2140    9.3610 C   0  0  0  0  0  0  0  0  0  0  0  0
   -2.1280   -5.2410    7.2960 C   0  0  1  0  0  0  0  0  0  0  0  0
   -0.7870   -4.9050    7.6910 O   0  0  0  0  0  0  0  0  0  0  0  0
   -0.7910   -4.8640    2.7000 C   0  0  1  0  0  0  0  0  0  0  0  0
   -2.1430   -5.0800    2.2660 O   0  0  0  0  0  0  0  0  0  0  0  0
   -1.3950   -3.7820   -0.9100 O   0  0  0  0  0  0  0  0  0  0  0  0
   -0.5990    0.9830   -1.5460 H   0  0  0  0  0  0  0  0  0  0  0  0
   -2.3710    0.8320   -1.6790 H   0  0  0  0  0  0  0  0  0  0  0  0
   -1.6230    1.1130   -0.1110 H   0  0  0  0  0  0  0  0  0  0  0  0
   -0.6130   -1.0060   -0.1710 H   0  0  0  0  0  0  0  0  0  0  0  0
   -0.5000   -1.0850   -2.7180 H   0  0  0  0  0  0  0  0  0  0  0  0
   -2.9740   -0.8570   -3.0470 H   0  0  0  0  0  0  0  0  0  0  0  0
   -2.4130   -2.3900   -3.6890 H   0  0  0  0  0  0  0  0  0  0  0  0
   -3.2530   -2.3440   -2.1310 H   0  0  0  0  0  0  0  0  0  0  0  0
    0.3880   -2.7530   -1.1080 H   0  0  0  0  0  0  0  0  0  0  0  0
   -0.9240   -4.0480   -3.5500 H   0  0  0  0  0  0  0  0  0  0  0  0
    0.6240   -3.1880   -3.5480 H   0  0  0  0  0  0  0  0  0  0  0  0
    0.8750   -5.6760   -3.3810 H   0  0  0  0  0  0  0  0  0  0  0  0
    1.5730   -4.8370   -1.9960 H   0  0  0  0  0  0  0  0  0  0  0  0
   -1.1620   -6.1970   -2.1370 H   0  0  0  0  0  0  0  0  0  0  0  0
    0.9210   -7.5150   -1.7940 H   0  0  0  0  0  0  0  0  0  0  0  0
    1.0890   -6.7570   -0.3540 H   0  0  0  0  0  0  0  0  0  0  0  0
   -1.5630   -5.5380    0.1300 H   0  0  0  0  0  0  0  0  0  0  0  0
   -0.6490   -3.1050    1.4230 H   0  0  0  0  0  0  0  0  0  0  0  0
    1.9900   -4.3730    2.3430 H   0  0  0  0  0  0  0  0  0  0  0  0
    2.9140   -2.3480    1.6920 H   0  0  0  0  0  0  0  0  0  0  0  0
    2.0470   -2.9720    0.4600 H   0  0  0  0  0  0  0  0  0  0  0  0
    2.1820   -2.6190    4.0550 H   0  0  0  0  0  0  0  0  0  0  0  0
    0.6160   -1.9430    3.6060 H   0  0  0  0  0  0  0  0  0  0  0  0
    1.1010   -4.7590    4.7380 H   0  0  0  0  0  0  0  0  0  0  0  0
    1.3470   -3.0900    6.3340 H   0  0  0  0  0  0  0  0  0  0  0  0
   -0.0060   -2.3180    5.9030 H   0  0  0  0  0  0  0  0  0  0  0  0
   -1.5440   -3.3480    4.0240 H   0  0  0  0  0  0  0  0  0  0  0  0
   -2.3550   -3.6000    5.9340 H   0  0  0  0  0  0  0  0  0  0  0  0
   -5.0400   -6.5210    5.0890 H   0  0  0  0  0  0  0  0  0  0  0  0
   -3.3710   -6.8750    4.6390 H   0  0  0  0  0  0  0  0  0  0  0  0
   -3.3020   -9.0720    6.0070 H   0  0  0  0  0  0  0  0  0  0  0  0
   -4.0500   -9.0860    7.6220 H   0  0  0  0  0  0  0  0  0  0  0  0
   -5.0400   -8.7760    6.2150 H   0  0  0  0  0  0  0  0  0  0  0  0
   -5.6480   -6.7660    7.3700 H   0  0  0  0  0  0  0  0  0  0  0  0
   -1.6160   -7.2690    6.7100 H   0  0  0  0  0  0  0  0  0  0  0  0
   -3.0410   -7.0020    9.2610 H   0  0  0  0  0  0  0  0  0  0  0  0
   -0.1670   -7.4680    8.7070 H   0  0  0  0  0  0  0  0  0  0  0  0
   -0.8800   -6.2000    9.7510 H   0  0  0  0  0  0  0  0  0  0  0  0
   -0.9630   -7.8910   10.2210 H   0  0  0  0  0  0  0  0  0  0  0  0
   -2.8040   -4.7540    8.0090 H   0  0  0  0  0  0  0  0  0  0  0  0
   -0.3750   -4.3280    6.9930 H   0  0  0  0  0  0  0  0  0  0  0  0
   -0.3260   -5.8560    2.7520 H   0  0  0  0  0  0  0  0  0  0  0  0
   -2.6160   -5.4570    3.0320 H   0  0  0  0  0  0  0  0  0  0  0  0
  1  2  1  0  0  0  0
  1 34  1  0  0  0  0
  1 35  1  0  0  0  0
  1 36  1  0  0  0  0
  2  3  1  0  0  0  0
  2 37  1  0  0  0  0
  3  4  1  0  0  0  0
  3  5  1  0  0  0  0
  3 38  1  0  0  0  0
  4 39  1  0  0  0  0
  4 40  1  0  0  0  0
  4 41  1  0  0  0  0
  5  6  1  0  0  0  0
  5 33  1  0  0  0  0
  5 42  1  0  0  0  0
  6  7  1  0  0  0  0
  6 43  1  0  0  0  0
  6 44  1  0  0  0  0
  7  8  1  0  0  0  0
  7 45  1  0  0  0  0
  7 46  1  0  0  0  0
  8  9  1  0  0  0  0
  8 10  1  0  0  0  0
  8 47  1  0  0  0  0
  9 48  1  0  0  0  0
  9 49  1  0  0  0  0
 10 11  1  0  0  0  0
 10 33  1  0  0  0  0
 10 50  1  0  0  0  0
 11 12  1  0  0  0  0
 12 13  1  0  0  0  0
 12 31  1  0  0  0  0
 12 51  1  0  0  0  0
 13 14  1  0  0  0  0
 13 15  1  0  0  0  0
 13 52  1  0  0  0  0
 14 53  1  0  0  0  0
 14 54  1  0  0  0  0
 15 16  1  0  0  0  0
 15 55  1  0  0  0  0
 15 56  1  0  0  0  0
 16 17  1  0  0  0  0
 16 18  1  0  0  0  0
 16 57  1  0  0  0  0
 17 58  1  0  0  0  0
 17 59  1  0  0  0  0
 18 19  1  0  0  0  0
 18 31  1  0  0  0  0
 18 60  1  0  0  0  0
 19 20  1  0  0  0  0
 20 21  1  0  0  0  0
 20 29  1  0  0  0  0
 20 61  1  0  0  0  0
 21 22  1  0  0  0  0
 22 23  1  0  0  0  0
 22 62  1  0  0  0  0
 22 63  1  0  0  0  0
 23 24  1  0  0  0  0
 23 25  1  0  0  0  0
 23 26  1  0  0  0  0
 24 64  1  0  0  0  0
 24 65  1  0  0  0  0
 24 66  1  0  0  0  0
 25 67  1  0  0  0  0
 26 27  1  0  0  0  0
 26 29  1  0  0  0  0
 26 68  1  0  0  0  0
 27 28  1  0  0  0  0
 27 69  1  0  0  0  0
 28 70  1  0  0  0  0
 28 71  1  0  0  0  0
 28 72  1  0  0  0  0
 29 30  1  0  0  0  0
 29 73  1  0  0  0  0
 30 74  1  0  0  0  0
 31 32  1  0  0  0  0
 31 75  1  0  0  0  0
 32 76  1  0  0  0  0
M  END
>  <Index>
64

>  <Drug_Name>
Gentamicin

>  <Cholestasis>
0

$$$$

  MOE2013           3D
CORINA 3.60 0026  08.12.2014
 62 66  0  0  1  0  0  0  0  0999 V2000
    2.0240    0.9660   -0.4530 C   0  0  0  0  0  0  0  0  0  0  0  0
    1.3660   -0.3480   -0.8630 C   0  0  0  0  0  0  0  0  0  0  0  0
    1.7110   -1.4500    0.1310 C   0  0  0  0  0  0  0  0  0  0  0  0
   -0.0470   -0.1640   -0.8830 O   0  0  0  0  0  0  0  0  0  0  0  0
   -0.4750   -0.3120   -2.2350 C   0  0  2  0  0  0  0  0  0  0  0  0
   -1.2470   -1.6370   -2.3990 C   0  0  0  0  0  0  0  0  0  0  0  0
   -0.2500   -2.5590   -3.0980 C   0  0  1  0  0  0  0  0  0  0  0  0
   -0.7730   -3.8360   -3.7740 C   0  0  2  0  0  0  0  0  0  0  0  0
   -1.5740   -4.6900   -2.7740 C   0  0  0  0  0  0  0  0  0  0  0  0
   -2.0160   -6.0190   -3.3750 C   0  0  0  0  0  0  0  0  0  0  0  0
   -0.8330   -6.7670   -3.9360 C   0  0  0  0  0  0  0  0  0  0  0  0
   -0.5390   -8.0020   -3.4950 C   0  0  0  0  0  0  0  0  0  0  0  0
    0.6340   -8.7490   -3.9930 C   0  0  0  0  0  0  0  0  0  0  0  0
    0.8720   -9.8890   -3.6130 O   0  0  0  0  0  0  0  0  0  0  0  0
    1.5130   -8.0630   -4.9580 C   0  0  0  0  0  0  0  0  0  0  0  0
    1.2210   -6.8320   -5.3970 C   0  0  0  0  0  0  0  0  0  0  0  0
   -0.0010   -6.0160   -4.9880 C   0  0  1  0  0  0  0  0  0  0  0  0
   -0.8660   -5.8700   -6.2600 C   0  0  0  0  0  0  0  0  0  0  0  0
    0.4450   -4.6420   -4.3460 C   0  0  1  0  0  0  0  0  0  0  0  0
    1.3740   -3.7490   -5.2240 C   0  0  1  0  0  0  0  0  0  0  0  0
    0.8020   -3.5210   -6.5030 O   0  0  0  0  0  0  0  0  0  0  0  0
    1.7330   -2.3920   -4.5750 C   0  0  0  0  0  0  0  0  0  0  0  0
    0.5070   -1.6110   -4.0590 C   0  0  1  0  0  0  0  0  0  0  0  0
   -0.3670   -1.1150   -5.2420 C   0  0  0  0  0  0  0  0  0  0  0  0
    0.7980   -0.4190   -3.0920 C   0  0  2  0  0  0  0  0  0  0  0  0
    1.8340   -0.7350   -2.1590 O   0  0  0  0  0  0  0  0  0  0  0  0
    1.1580    0.8970   -3.7950 C   0  0  0  0  0  0  0  0  0  0  0  0
    0.3260    1.7750   -4.0430 O   0  0  0  0  0  0  0  0  0  0  0  0
    2.6100    1.1070   -4.1960 C   0  0  0  0  0  0  0  0  0  0  0  0
    2.7170    2.2270   -5.0650 O   0  0  0  0  0  0  0  0  0  0  0  0
    3.1160    0.8890   -0.4810 H   0  0  0  0  0  0  0  0  0  0  0  0
    1.7370    1.7770   -1.1310 H   0  0  0  0  0  0  0  0  0  0  0  0
    1.7100    1.2700    0.5520 H   0  0  0  0  0  0  0  0  0  0  0  0
    1.3670   -1.1990    1.1400 H   0  0  0  0  0  0  0  0  0  0  0  0
    1.2230   -2.3900   -0.1480 H   0  0  0  0  0  0  0  0  0  0  0  0
    2.7890   -1.6400    0.1550 H   0  0  0  0  0  0  0  0  0  0  0  0
   -1.1320    0.5270   -2.4810 H   0  0  0  0  0  0  0  0  0  0  0  0
   -1.5770   -2.0470   -1.4390 H   0  0  0  0  0  0  0  0  0  0  0  0
   -2.1310   -1.4850   -3.0290 H   0  0  0  0  0  0  0  0  0  0  0  0
    0.4510   -2.8970   -2.3200 H   0  0  0  0  0  0  0  0  0  0  0  0
   -1.4520   -3.5660   -4.5880 H   0  0  0  0  0  0  0  0  0  0  0  0
   -0.9680   -4.8800   -1.8780 H   0  0  0  0  0  0  0  0  0  0  0  0
[truncated: 8,253,507 more chars]
