# Supplementary material for: Vienna LiverTox Workspace—A Set of Machine Learning Models for Prediction of Interactions Profiles of Small Molecules With Transporters Relevant for Regulatory Agencies
Source: Front Chem. 2020 Jan 10;7:899. doi: 10.3389/fchem.2019.00899 (PMC6966498; doi:10.3389/fchem.2019.00899)
Supplement: Supplementary file 2 [file Data_Sheet_2.ZIP › DILI_training.sdf]

  MOE2013           3D
CORINA 3.60 0026  08.12.2014
  8  7  0  0  1  0  0  0  0  0999 V2000
   -0.0240    1.5110    0.0220 C   0  0  0  0  0  0  0  0  0  0  0  0
    0.0110   -0.0050    0.0090 C   0  0  3  0  0  0  0  0  0  0  0  0
    0.8760   -0.6660    1.4170 Cl  0  0  0  0  0  0  0  0  0  0  0  0
   -1.8000   -0.7350   -0.0260 Br  0  0  0  0  0  0  0  0  0  0  0  0
    1.2290    2.0250    0.0050 F   0  0  0  0  0  0  0  0  0  0  0  0
   -0.6560    1.9960   -1.0740 F   0  0  0  0  0  0  0  0  0  0  0  0
   -0.6520    2.0090    1.1090 F   0  0  0  0  0  0  0  0  0  0  0  0
    0.5040   -0.3750   -0.8940 H   0  0  0  0  0  0  0  0  0  0  0  0
  1  2  1  0  0  0  0
  1  5  1  0  0  0  0
  1  6  1  0  0  0  0
  1  7  1  0  0  0  0
  2  3  1  0  0  0  0
  2  4  1  0  0  0  0
  2  8  1  0  0  0  0
M  END
>  <Index>
1

>  <Drug_Name>
Halothane

>  <Binary_Characterization>
1

$$$$

  MOE2013           3D
CORINA 3.49 0026  11.04.2013
 22 21  0  0  1  0  0  0  0  0999 V2000
   -0.1220    1.6380   -0.3710 C   0  0  0  0  0  0  0  0  0  0  0  0
    0.1050    0.1250   -0.3830 C   0  0  2  0  0  0  0  0  0  0  0  0
    1.0630    2.3560   -0.4860 N   0  0  0  0  0  0  0  0  0  0  0  0
   -1.2390    2.1300   -0.2340 O   0  0  0  0  0  0  0  0  0  0  0  0
   -1.1050   -0.6860   -0.8790 C   0  0  0  0  0  0  0  0  0  0  0  0
    0.5100   -0.2900    1.4970 Br  0  0  0  0  0  0  0  0  0  0  0  0
    1.1550    3.7240   -0.6170 C   0  0  0  0  0  0  0  0  0  0  0  0
   -1.4600   -0.2990   -2.3230 C   0  0  0  0  0  0  0  0  0  0  0  0
   -0.8480   -2.2000   -0.8460 C   0  0  0  0  0  0  0  0  0  0  0  0
    2.4500    4.1650   -0.6130 N   0  0  0  0  0  0  0  0  0  0  0  0
    0.2310    4.5160   -0.7480 O   0  0  0  0  0  0  0  0  0  0  0  0
    1.0090   -0.1260   -0.9480 H   0  0  0  0  0  0  0  0  0  0  0  0
    1.9350    1.8500   -0.4730 H   0  0  0  0  0  0  0  0  0  0  0  0
   -1.9800   -0.4770   -0.2500 H   0  0  0  0  0  0  0  0  0  0  0  0
   -1.7460    0.7540   -2.4030 H   0  0  0  0  0  0  0  0  0  0  0  0
   -0.6140   -0.4720   -2.9970 H   0  0  0  0  0  0  0  0  0  0  0  0
   -2.3080   -0.8910   -2.6870 H   0  0  0  0  0  0  0  0  0  0  0  0
   -0.7280   -2.5710    0.1760 H   0  0  0  0  0  0  0  0  0  0  0  0
   -1.6900   -2.7460   -1.2840 H   0  0  0  0  0  0  0  0  0  0  0  0
    0.0530   -2.4610   -1.4120 H   0  0  0  0  0  0  0  0  0  0  0  0
    3.2620    3.5770   -0.5050 H   0  0  0  0  0  0  0  0  0  0  0  0
    2.5980    5.1600   -0.7230 H   0  0  0  0  0  0  0  0  0  0  0  0
  1  2  1  0  0  0  0
  1  3  1  0  0  0  0
  1  4  2  0  0  0  0
  2  5  1  0  0  0  0
  2  6  1  0  0  0  0
  2 12  1  0  0  0  0
  3  7  1  0  0  0  0
  3 13  1  0  0  0  0
  5  8  1  0  0  0  0
  5  9  1  0  0  0  0
  5 14  1  0  0  0  0
  7 10  1  0  0  0  0
  7 11  2  0  0  0  0
  8 15  1  0  0  0  0
  8 16  1  0  0  0  0
  8 17  1  0  0  0  0
  9 18  1  0  0  0  0
  9 19  1  0  0  0  0
  9 20  1  0  0  0  0
 10 21  1  0  0  0  0
 10 22  1  0  0  0  0
M  END
>  <Index>
2

>  <Drug_Name>
Bromisoval

>  <Binary_Characterization>
1

$$$$

  MOE2013           3D
CORINA 3.60 0026  08.12.2014
 83 89  0  0  1  0  0  0  0  0999 V2000
   -0.2500    2.4130    0.7750 N   0  0  0  0  0  0  0  0  0  0  0  0
    0.0690    1.0720    0.4270 C   0  0  1  0  0  0  0  0  0  0  0  0
    1.4880    0.6790    0.8870 C   0  0  3  0  0  0  0  0  0  0  0  0
    2.0990    1.6240    1.8290 N   0  0  0  0  0  0  0  0  0  0  0  0
    2.9940    0.9600    2.7580 C   0  0  0  0  0  0  0  0  0  0  0  0
    2.9950   -0.4970    2.3050 C   0  0  0  0  0  0  0  0  0  0  0  0
    1.6400   -0.6570    1.6140 C   0  0  0  0  0  0  0  0  0  0  0  0
    1.8590    2.9850    1.8350 C   0  0  0  0  0  0  0  0  0  0  0  0
    0.7620    3.4680    0.8660 C   0  0  3  0  0  0  0  0  0  0  0  0
    1.3680    3.8660   -0.4860 C   0  0  0  0  0  0  0  0  0  0  0  0
    0.3750    4.5370   -1.4580 C   0  0  0  0  0  0  0  0  0  0  0  0
   -0.1150    5.8910   -0.9430 C   0  0  0  0  0  0  0  0  0  0  0  0
    1.0350    4.7160   -2.8270 C   0  0  0  0  0  0  0  0  0  0  0  0
    2.5290    3.7780    2.4940 O   0  0  0  0  0  0  0  0  0  0  0  0
   -0.9680    0.3070    1.0240 O   0  0  0  0  0  0  0  0  0  0  0  0
   -2.1870    1.1110    1.0190 C   0  0  1  0  0  0  0  0  0  0  0  0
   -1.5760    2.5240    1.1370 C   0  0  0  0  0  0  0  0  0  0  0  0
   -2.1330    3.5590    1.4650 O   0  0  0  0  0  0  0  0  0  0  0  0
   -2.7930    0.8140   -0.2630 N   0  0  0  0  0  0  0  0  0  0  0  0
   -3.8250    1.5180   -0.8480 C   0  0  0  0  0  0  0  0  0  0  0  0
   -4.3190    0.8780   -2.1500 C   0  0  3  0  0  0  0  0  0  0  0  0
   -5.1630   -0.3170   -1.8020 C   0  0  0  0  0  0  0  0  0  0  0  0
   -6.4930   -0.3300   -1.9970 C   0  0  0  0  0  0  0  0  0  0  0  0
   -7.3070   -1.5230   -1.6620 C   0  0  0  0  0  0  0  0  0  0  0  0
   -8.6620   -1.2750   -1.4060 C   0  0  0  0  0  0  0  0  0  0  0  0
   -9.3460   -0.0390   -1.4230 C   0  0  0  0  0  0  0  0  0  0  0  0
  -10.6440   -0.3260   -1.0990 C   0  0  0  0  0  0  0  0  0  0  0  0
  -12.0570    0.9090   -0.9410 Br  0  0  0  0  0  0  0  0  0  0  0  0
  -10.7730   -1.6720   -0.8900 N   0  0  0  0  0  0  0  0  0  0  0  0
   -9.5520   -2.2860   -1.0760 C   0  0  0  0  0  0  0  0  0  0  0  0
   -9.1430   -3.6160   -0.9820 C   0  0  0  0  0  0  0  0  0  0  0  0
   -7.7890   -3.8790   -1.2440 C   0  0  0  0  0  0  0  0  0  0  0  0
   -6.8870   -2.8580   -1.5800 C   0  0  0  0  0  0  0  0  0  0  0  0
   -8.5940    1.2110   -1.7320 C   0  0  0  0  0  0  0  0  0  0  0  0
   -7.2730    0.9060   -2.5410 C   0  0  3  0  0  0  0  0  0  0  0  0
   -6.4460    2.1420   -2.6070 N   0  0  3  0  0  0  0  0  0  0  0  0
   -5.0680    1.8750   -3.0490 C   0  0  0  0  0  0  0  0  0  0  0  0
   -7.0470    3.1700   -3.4630 C   0  0  0  0  0  0  0  0  0  0  0  0
   -4.2840    2.5510   -0.3770 O   0  0  0  0  0  0  0  0  0  0  0  0
   -3.0130    0.6800    2.2570 C   0  0  0  0  0  0  0  0  0  0  0  0
   -4.3520    1.3990    2.4250 C   0  0  0  0  0  0  0  0  0  0  0  0
   -3.2560   -0.8380    2.2910 C   0  0  0  0  0  0  0  0  0  0  0  0
   -0.0090    0.9610   -0.9830 O   0  0  0  0  0  0  0  0  0  0  0  0
    2.1600    0.6840    0.0170 H   0  0  0  0  0  0  0  0  0  0  0  0
    3.9870    1.4180    2.7300 H   0  0  0  0  0  0  0  0  0  0  0  0
    2.5790    1.0720    3.7650 H   0  0  0  0  0  0  0  0  0  0  0  0
    3.8010   -0.6620    1.5800 H   0  0  0  0  0  0  0  0  0  0  0  0
    3.1360   -1.1940    3.1360 H   0  0  0  0  0  0  0  0  0  0  0  0
    0.8630   -0.7910    2.3770 H   0  0  0  0  0  0  0  0  0  0  0  0
    1.6130   -1.5120    0.9330 H   0  0  0  0  0  0  0  0  0  0  0  0
    0.2990    4.3370    1.3450 H   0  0  0  0  0  0  0  0  0  0  0  0
    2.2120    4.5480   -0.3110 H   0  0  0  0  0  0  0  0  0  0  0  0
    1.8030    2.9820   -0.9700 H   0  0  0  0  0  0  0  0  0  0  0  0
   -0.4980    3.8900   -1.5940 H   0  0  0  0  0  0  0  0  0  0  0  0
    0.7230    6.5640   -0.7320 H   0  0  0  0  0  0  0  0  0  0  0  0
   -0.7590    6.3780   -1.6850 H   0  0  0  0  0  0  0  0  0  0  0  0
   -0.7050    5.7830   -0.0280 H   0  0  0  0  0  0  0  0  0  0  0  0
    1.3520    3.7500   -3.2360 H   0  0  0  0  0  0  0  0  0  0  0  0
    0.3360    5.1650   -3.5410 H   0  0  0  0  0  0  0  0  0  0  0  0
    1.9160    5.3640   -2.7630 H   0  0  0  0  0  0  0  0  0  0  0  0
   -2.4100    0.0000   -0.7270 H   0  0  0  0  0  0  0  0  0  0  0  0
   -3.4380    0.5310   -2.7080 H   0  0  0  0  0  0  0  0  0  0  0  0
   -4.6480   -1.1760   -1.3840 H   0  0  0  0  0  0  0  0  0  0  0  0
  -11.6300   -2.1410   -0.6360 H   0  0  0  0  0  0  0  0  0  0  0  0
   -9.8310   -4.4130   -0.7210 H   0  0  0  0  0  0  0  0  0  0  0  0
   -7.4290   -4.9050   -1.1860 H   0  0  0  0  0  0  0  0  0  0  0  0
   -5.8540   -3.1240   -1.7840 H   0  0  0  0  0  0  0  0  0  0  0  0
   -9.2410    1.8830   -2.3070 H   0  0  0  0  0  0  0  0  0  0  0  0
   -8.3450    1.7110   -0.7870 H   0  0  0  0  0  0  0  0  0  0  0  0
   -7.5660    0.6270   -3.5650 H   0  0  0  0  0  0  0  0  0  0  0  0
   -4.4990    2.8130   -3.0760 H   0  0  0  0  0  0  0  0  0  0  0  0
   -5.0820    1.4850   -4.0770 H   0  0  0  0  0  0  0  0  0  0  0  0
   -8.0120    3.5060   -3.0730 H   0  0  0  0  0  0  0  0  0  0  0  0
   -6.4130    4.0640   -3.4940 H   0  0  0  0  0  0  0  0  0  0  0  0
   -7.1880    2.8170   -4.4910 H   0  0  0  0  0  0  0  0  0  0  0  0
   -2.4110    0.9150    3.1460 H   0  0  0  0  0  0  0  0  0  0  0  0
   -4.2390    2.4860    2.3980 H   0  0  0  0  0  0  0  0  0  0  0  0
   -5.0720    1.1020    1.6570 H   0  0  0  0  0  0  0  0  0  0  0  0
   -4.7970    1.1470    3.3950 H   0  0  0  0  0  0  0  0  0  0  0  0
   -2.3140   -1.3960    2.2920 H   0  0  0  0  0  0  0  0  0  0  0  0
   -3.8010   -1.1210    3.1980 H   0  0  0  0  0  0  0  0  0  0  0  0
   -3.8470   -1.1670    1.4300 H   0  0  0  0  0  0  0  0  0  0  0  0
   -0.5330    1.7310   -1.2550 H   0  0  0  0  0  0  0  0  0  0  0  0
  1  2  1  0  0  0  0
  1  9  1  0  0  0  0
  1 17  1  0  0  0  0
  2  3  1  0  0  0  0
  2 15  1  0  0  0  0
  2 43  1  0  0  0  0
  3  4  1  0  0  0  0
  3  7  1  0  0  0  0
  3 44  1  0  0  0  0
  4  5  1  0  0  0  0
  4  8  1  0  0  0  0
  5  6  1  0  0  0  0
  5 45  1  0  0  0  0
  5 46  1  0  0  0  0
  6  7  1  0  0  0  0
  6 47  1  0  0  0  0
  6 48  1  0  0  0  0
  7 49  1  0  0  0  0
  7 50  1  0  0  0  0
  8  9  1  0  0  0  0
  8 14  2  0  0  0  0
  9 10  1  0  0  0  0
  9 51  1  0  0  0  0
 10 11  1  0  0  0  0
 10 52  1  0  0  0  0
 10 53  1  0  0  0  0
 11 12  1  0  0  0  0
 11 13  1  0  0  0  0
 11 54  1  0  0  0  0
 12 55  1  0  0  0  0
 12 56  1  0  0  0  0
 12 57  1  0  0  0  0
 13 58  1  0  0  0  0
 13 59  1  0  0  0  0
 13 60  1  0  0  0  0
 15 16  1  0  0  0  0
 16 17  1  0  0  0  0
 16 19  1  0  0  0  0
 16 40  1  0  0  0  0
 17 18  2  0  0  0  0
 19 20  1  0  0  0  0
 19 61  1  0  0  0  0
 20 21  1  0  0  0  0
 20 39  2  0  0  0  0
 21 22  1  0  0  0  0
 21 37  1  0  0  0  0
 21 62  1  0  0  0  0
 22 23  2  0  0  0  0
 22 63  1  0  0  0  0
 23 24  1  0  0  0  0
 23 35  1  0  0  0  0
 24 25  2  0  0  0  0
 24 33  1  0  0  0  0
 25 26  1  0  0  0  0
 25 30  1  0  0  0  0
 26 27  2  0  0  0  0
 26 34  1  0  0  0  0
 27 28  1  0  0  0  0
 27 29  1  0  0  0  0
 29 30  1  0  0  0  0
 29 64  1  0  0  0  0
 30 31  2  0  0  0  0
 31 32  1  0  0  0  0
 31 65  1  0  0  0  0
 32 33  2  0  0  0  0
 32 66  1  0  0  0  0
 33 67  1  0  0  0  0
 34 35  1  0  0  0  0
 34 68  1  0  0  0  0
 34 69  1  0  0  0  0
 35 36  1  0  0  0  0
 35 70  1  0  0  0  0
 36 37  1  0  0  0  0
 36 38  1  0  0  0  0
 37 71  1  0  0  0  0
 37 72  1  0  0  0  0
 38 73  1  0  0  0  0
 38 74  1  0  0  0  0
 38 75  1  0  0  0  0
 40 41  1  0  0  0  0
 40 42  1  0  0  0  0
 40 76  1  0  0  0  0
 41 77  1  0  0  0  0
 41 78  1  0  0  0  0
 41 79  1  0  0  0  0
 42 80  1  0  0  0  0
 42 81  1  0  0  0  0
 42 82  1  0  0  0  0
 43 83  1  0  0  0  0
M  END
>  <Index>
3

>  <Drug_Name>
Bromocriptine

>  <Binary_Characterization>
0

$$$$

  MOE2013           3D
CORINA 3.49 0026  11.04.2013
 43 45  0  0  1  0  0  0  0  0999 V2000
   -0.4650    0.0070   -0.3980 C   0  0  0  0  0  0  0  0  0  0  0  0
   -0.6360   -1.1360   -0.5060 N   0  0  0  0  0  0  0  0  0  0  0  0
   -0.2530    1.4180   -0.2590 C   0  0  0  0  0  0  0  0  0  0  0  0
    1.0400    1.9440   -0.3600 C   0  0  0  0  0  0  0  0  0  0  0  0
   -1.3380    2.2670   -0.0150 C   0  0  0  0  0  0  0  0  0  0  0  0
    1.2620    3.3200   -0.2190 C   0  0  0  0  0  0  0  0  0  0  0  0
   -1.1430    3.6480    0.1300 C   0  0  0  0  0  0  0  0  0  0  0  0
    0.1570    4.1640   -0.0090 C   0  0  0  0  0  0  0  0  0  0  0  0
    0.3630    5.5180    0.1390 O   0  0  0  0  0  0  0  0  0  0  0  0
    0.1710    7.7840   -3.2570 N   0  0  0  0  0  0  0  0  0  0  0  0
    0.0470    5.6800   -2.2010 N   0  0  0  0  0  0  0  0  0  0  0  0
   -0.0090    6.4540   -3.2950 C   0  0  0  0  0  0  0  0  0  0  0  0
    0.4940    7.6460   -0.8960 C   0  0  0  0  0  0  0  0  0  0  0  0
    0.4200    8.3700   -2.0710 C   0  0  0  0  0  0  0  0  0  0  0  0
    0.2970    6.2880   -1.0220 C   0  0  0  0  0  0  0  0  0  0  0  0
    0.5940    9.7360   -2.1080 N   0  0  0  0  0  0  0  0  0  0  0  0
    0.8430    8.4680    0.7730 Br  0  0  0  0  0  0  0  0  0  0  0  0
   -0.2710    5.7750   -4.4860 N   0  0  3  0  0  0  0  0  0  0  0  0
   -0.4120    6.1750   -5.8210 C   0  0  0  0  0  0  0  0  0  0  0  0
   -0.6800    5.1950   -6.7920 C   0  0  0  0  0  0  0  0  0  0  0  0
   -0.3010    7.5010   -6.2570 C   0  0  0  0  0  0  0  0  0  0  0  0
   -0.8330    5.5250   -8.1440 C   0  0  0  0  0  0  0  0  0  0  0  0
   -0.4520    7.8410   -7.6090 C   0  0  0  0  0  0  0  0  0  0  0  0
   -0.7190    6.8530   -8.5580 C   0  0  0  0  0  0  0  0  0  0  0  0
   -0.8740    7.1970   -9.9410 C   0  0  0  0  0  0  0  0  0  0  0  0
   -0.9990    7.4760  -11.0610 N   0  0  0  0  0  0  0  0  0  0  0  0
    2.6550    3.8700   -0.3410 C   0  0  0  0  0  0  0  0  0  0  0  0
   -2.3200    4.5470    0.3790 C   0  0  0  0  0  0  0  0  0  0  0  0
    1.8820    1.2790   -0.5470 H   0  0  0  0  0  0  0  0  0  0  0  0
   -2.3420    1.8540    0.0650 H   0  0  0  0  0  0  0  0  0  0  0  0
    0.5230   10.1840   -3.0110 H   0  0  0  0  0  0  0  0  0  0  0  0
    0.7850   10.2720   -1.2740 H   0  0  0  0  0  0  0  0  0  0  0  0
   -0.3720    4.7880   -4.2900 H   0  0  0  0  0  0  0  0  0  0  0  0
   -0.7750    4.1510   -6.5020 H   0  0  0  0  0  0  0  0  0  0  0  0
   -0.0940    8.3040   -5.5560 H   0  0  0  0  0  0  0  0  0  0  0  0
   -1.0400    4.7350   -8.8630 H   0  0  0  0  0  0  0  0  0  0  0  0
   -0.3580    8.8840   -7.9040 H   0  0  0  0  0  0  0  0  0  0  0  0
    2.7940    4.3260   -1.3260 H   0  0  0  0  0  0  0  0  0  0  0  0
    2.8470    4.6170    0.4350 H   0  0  0  0  0  0  0  0  0  0  0  0
    3.4050    3.0810   -0.2190 H   0  0  0  0  0  0  0  0  0  0  0  0
   -2.0850    5.2910    1.1470 H   0  0  0  0  0  0  0  0  0  0  0  0
   -2.6060    5.0580   -0.5450 H   0  0  0  0  0  0  0  0  0  0  0  0
   -3.1850    3.9780    0.7390 H   0  0  0  0  0  0  0  0  0  0  0  0
  1  2  3  0  0  0  0
  1  3  1  0  0  0  0
  3  4  2  0  0  0  0
  3  5  1  0  0  0  0
  4  6  1  0  0  0  0
  4 29  1  0  0  0  0
  5  7  2  0  0  0  0
  5 30  1  0  0  0  0
  6  8  2  0  0  0  0
  6 27  1  0  0  0  0
  7  8  1  0  0  0  0
  7 28  1  0  0  0  0
  8  9  1  0  0  0  0
  9 15  1  0  0  0  0
 10 12  2  0  0  0  0
 10 14  1  0  0  0  0
 11 12  1  0  0  0  0
 11 15  2  0  0  0  0
 12 18  1  0  0  0  0
 13 14  2  0  0  0  0
 13 15  1  0  0  0  0
 13 17  1  0  0  0  0
 14 16  1  0  0  0  0
 16 31  1  0  0  0  0
 16 32  1  0  0  0  0
 18 19  1  0  0  0  0
 18 33  1  0  0  0  0
 19 20  2  0  0  0  0
 19 21  1  0  0  0  0
 20 22  1  0  0  0  0
 20 34  1  0  0  0  0
 21 23  2  0  0  0  0
 21 35  1  0  0  0  0
 22 24  2  0  0  0  0
 22 36  1  0  0  0  0
 23 24  1  0  0  0  0
 23 37  1  0  0  0  0
 24 25  1  0  0  0  0
 25 26  3  0  0  0  0
 27 38  1  0  0  0  0
 27 39  1  0  0  0  0
 27 40  1  0  0  0  0
 28 41  1  0  0  0  0
 28 42  1  0  0  0  0
 28 43  1  0  0  0  0
M  END
>  <Index>
4

>  <Drug_Name>
Etravirine

>  <Binary_Characterization>
1

$$$$

  MOE2013           3D
CORINA 3.49 0026  11.04.2013
 27 29  0  0  0  0  0  0  0  0999 V2000
    0.0410    1.6800    0.2330 C   0  0  0  0  0  0  0  0  0  0  0  0
   -0.0600    0.3160   -0.0370 C   0  0  0  0  0  0  0  0  0  0  0  0
    1.0560   -0.3050   -0.6400 C   0  0  0  0  0  0  0  0  0  0  0  0
    1.2010    2.3890   -0.0830 C   0  0  0  0  0  0  0  0  0  0  0  0
    2.2890    1.7720   -0.6740 C   0  0  0  0  0  0  0  0  0  0  0  0
    2.2320    0.3920   -0.9670 C   0  0  0  0  0  0  0  0  0  0  0  0
    3.2970   -0.2140   -1.5460 N   0  0  0  0  0  0  0  0  0  0  0  0
    4.3780    0.5430   -1.8190 C   0  0  0  0  0  0  0  0  0  0  0  0
    4.4160    1.8840   -1.5280 C   0  0  0  0  0  0  0  0  0  0  0  0
    3.3740    2.5150   -0.9530 N   0  0  0  0  0  0  0  0  0  0  0  0
    0.9680   -2.1830   -1.0330 Br  0  0  0  0  0  0  0  0  0  0  0  0
   -1.2100   -0.4410    0.2650 N   0  0  0  0  0  0  0  0  0  0  0  0
   -2.3810   -0.0530    0.8370 C   0  0  0  0  0  0  0  0  0  0  0  0
   -2.7560    1.1230    1.2600 N   0  0  0  0  0  0  0  0  0  0  0  0
   -4.1360    0.9290    1.7850 C   0  0  0  0  0  0  0  0  0  0  0  0
   -4.4900   -0.5480    1.5950 C   0  0  0  0  0  0  0  0  0  0  0  0
   -3.2940   -1.0470    0.9860 N   0  0  0  0  0  0  0  0  0  0  0  0
   -0.7740    2.2280    0.6960 H   0  0  0  0  0  0  0  0  0  0  0  0
    1.2500    3.4530    0.1400 H   0  0  0  0  0  0  0  0  0  0  0  0
    5.2130    0.0310   -2.2810 H   0  0  0  0  0  0  0  0  0  0  0  0
    5.2820    2.4960   -1.7460 H   0  0  0  0  0  0  0  0  0  0  0  0
   -1.1330   -1.4160    0.0100 H   0  0  0  0  0  0  0  0  0  0  0  0
   -4.1700    1.2090    2.8430 H   0  0  0  0  0  0  0  0  0  0  0  0
   -4.8310    1.5740    1.2370 H   0  0  0  0  0  0  0  0  0  0  0  0
   -4.6880   -1.0410    2.5510 H   0  0  0  0  0  0  0  0  0  0  0  0
   -5.3560   -0.6730    0.9380 H   0  0  0  0  0  0  0  0  0  0  0  0
   -3.1840   -2.0130    0.7190 H   0  0  0  0  0  0  0  0  0  0  0  0
  1  2  1  0  0  0  0
  1  4  2  0  0  0  0
  1 18  1  0  0  0  0
  2  3  2  0  0  0  0
  2 12  1  0  0  0  0
  3  6  1  0  0  0  0
  3 11  1  0  0  0  0
  4  5  1  0  0  0  0
  4 19  1  0  0  0  0
  5  6  1  0  0  0  0
  5 10  2  0  0  0  0
  6  7  2  0  0  0  0
  7  8  1  0  0  0  0
  8  9  2  0  0  0  0
  8 20  1  0  0  0  0
  9 10  1  0  0  0  0
  9 21  1  0  0  0  0
 12 13  1  0  0  0  0
 12 22  1  0  0  0  0
 13 14  2  0  0  0  0
 13 17  1  0  0  0  0
 14 15  1  0  0  0  0
 15 16  1  0  0  0  0
 15 23  1  0  0  0  0
 15 24  1  0  0  0  0
 16 17  1  0  0  0  0
 16 25  1  0  0  0  0
 16 26  1  0  0  0  0
 17 27  1  0  0  0  0
M  END
>  <Index>
5

>  <Drug_Name>
Brimonidine

>  <Binary_Characterization>
0

$$$$

  MOE2013           3D
CORINA 3.49 0026  11.04.2013
 42 44  0  0  1  0  0  0  0  0999 V2000
    0.3230    0.7620   -0.3140 C   0  0  0  0  0  0  0  0  0  0  0  0
    0.1950    0.0280    0.8840 C   0  0  0  0  0  0  0  0  0  0  0  0
    1.3380   -0.1020    1.7170 C   0  0  0  0  0  0  0  0  0  0  0  0
    2.5860    0.4550    1.3710 C   0  0  0  0  0  0  0  0  0  0  0  0
    2.6500    1.1780    0.1760 C   0  0  0  0  0  0  0  0  0  0  0  0
    1.5540    1.3450   -0.6660 C   0  0  0  0  0  0  0  0  0  0  0  0
    1.8980    2.0930   -1.7710 N   0  0  0  0  0  0  0  0  0  0  0  0
    3.6690    1.8420   -0.4640 N   0  0  0  0  0  0  0  0  0  0  0  0
    3.1710    2.3750   -1.6180 C   0  0  0  0  0  0  0  0  0  0  0  0
    5.0300    1.9610   -0.0040 C   0  0  0  0  0  0  0  0  0  0  0  0
   -0.7180    0.8670   -1.1560 F   0  0  0  0  0  0  0  0  0  0  0  0
   -1.0310   -0.5420    1.3040 N   0  0  3  0  0  0  0  0  0  0  0  0
   -2.3850   -0.2320    1.0750 C   0  0  0  0  0  0  0  0  0  0  0  0
   -3.3710   -1.2340    1.2060 C   0  0  0  0  0  0  0  0  0  0  0  0
   -4.7220   -0.9670    0.9660 C   0  0  0  0  0  0  0  0  0  0  0  0
   -5.1070    0.3160    0.5910 C   0  0  0  0  0  0  0  0  0  0  0  0
   -4.1590    1.3250    0.4560 C   0  0  0  0  0  0  0  0  0  0  0  0
   -2.8080    1.0480    0.6940 C   0  0  0  0  0  0  0  0  0  0  0  0
   -2.9360   -2.8440    1.6730 Cl  0  0  0  0  0  0  0  0  0  0  0  0
   -6.9320    0.6920    0.2700 Br  0  0  0  0  0  0  0  0  0  0  0  0
    1.2110   -0.8750    2.9870 C   0  0  0  0  0  0  0  0  0  0  0  0
    1.9790   -0.4500    4.0440 N   0  0  0  0  0  0  0  0  0  0  0  0
    0.4280   -1.8250    3.0470 O   0  0  0  0  0  0  0  0  0  0  0  0
    1.7930   -1.1320    5.2640 O   0  0  0  0  0  0  0  0  0  0  0  0
    2.6530   -2.2770    5.3260 C   0  0  0  0  0  0  0  0  0  0  0  0
    1.7950   -3.5120    5.5780 C   0  0  0  0  0  0  0  0  0  0  0  0
    1.1280   -3.9290    4.3890 O   0  0  0  0  0  0  0  0  0  0  0  0
    3.4740    0.3180    1.9780 H   0  0  0  0  0  0  0  0  0  0  0  0
    3.7720    2.9540   -2.3080 H   0  0  0  0  0  0  0  0  0  0  0  0
    5.4570    0.9580    0.0780 H   0  0  0  0  0  0  0  0  0  0  0  0
    5.6090    2.5520   -0.7180 H   0  0  0  0  0  0  0  0  0  0  0  0
    5.0250    2.4580    0.9700 H   0  0  0  0  0  0  0  0  0  0  0  0
   -0.8960   -1.3570    1.9190 H   0  0  0  0  0  0  0  0  0  0  0  0
   -5.4620   -1.7550    1.0690 H   0  0  0  0  0  0  0  0  0  0  0  0
   -4.4530    2.3310    0.1670 H   0  0  0  0  0  0  0  0  0  0  0  0
   -2.0920    1.8600    0.5980 H   0  0  0  0  0  0  0  0  0  0  0  0
    2.6200    0.3340    4.0570 H   0  0  0  0  0  0  0  0  0  0  0  0
    3.2470   -2.3940    4.4110 H   0  0  0  0  0  0  0  0  0  0  0  0
    3.3340   -2.1190    6.1680 H   0  0  0  0  0  0  0  0  0  0  0  0
    2.4210   -4.3460    5.9060 H   0  0  0  0  0  0  0  0  0  0  0  0
    1.0340   -3.3190    6.3390 H   0  0  0  0  0  0  0  0  0  0  0  0
    0.7320   -3.1260    3.9680 H   0  0  0  0  0  0  0  0  0  0  0  0
  1  2  1  0  0  0  0
  1  6  2  0  0  0  0
  1 11  1  0  0  0  0
  2  3  2  0  0  0  0
  2 12  1  0  0  0  0
  3  4  1  0  0  0  0
  3 21  1  0  0  0  0
  4  5  2  0  0  0  0
  4 28  1  0  0  0  0
  5  6  1  0  0  0  0
  5  8  1  0  0  0  0
  6  7  1  0  0  0  0
  7  9  2  0  0  0  0
  8  9  1  0  0  0  0
  8 10  1  0  0  0  0
  9 29  1  0  0  0  0
 10 30  1  0  0  0  0
 10 31  1  0  0  0  0
 10 32  1  0  0  0  0
 12 13  1  0  0  0  0
 12 33  1  0  0  0  0
 13 14  1  0  0  0  0
 13 18  2  0  0  0  0
 14 15  2  0  0  0  0
 14 19  1  0  0  0  0
 15 16  1  0  0  0  0
 15 34  1  0  0  0  0
 16 17  2  0  0  0  0
 16 20  1  0  0  0  0
 17 18  1  0  0  0  0
 17 35  1  0  0  0  0
 18 36  1  0  0  0  0
 21 22  1  0  0  0  0
 21 23  2  0  0  0  0
 22 24  1  0  0  0  0
 22 37  1  0  0  0  0
 24 25  1  0  0  0  0
 25 26  1  0  0  0  0
 25 38  1  0  0  0  0
 25 39  1  0  0  0  0
 26 27  1  0  0  0  0
 26 40  1  0  0  0  0
 26 41  1  0  0  0  0
 27 42  1  0  0  0  0
M  END
>  <Index>
6

>  <Drug_Name>
Selumetinib

>  <Binary_Characterization>
0

$$$$

  MOE2013           3D
CORINA 3.49 0026  11.04.2013
 34 36  0  0  0  0  0  0  0  0999 V2000
    0.0080    1.6610   -0.9210 C   0  0  0  0  0  0  0  0  0  0  0  0
   -0.1450    0.2740   -0.9600 C   0  0  0  0  0  0  0  0  0  0  0  0
    0.9290   -0.5800   -0.6700 C   0  0  0  0  0  0  0  0  0  0  0  0
    1.2370    2.2430   -0.5940 C   0  0  0  0  0  0  0  0  0  0  0  0
    2.1760   -0.0150   -0.3360 C   0  0  0  0  0  0  0  0  0  0  0  0
    2.2840    1.3680   -0.3140 C   0  0  0  0  0  0  0  0  0  0  0  0
    3.5510    1.7350    0.0100 O   0  0  0  0  0  0  0  0  0  0  0  0
    4.2760    0.5930    0.1950 C   0  0  0  0  0  0  0  0  0  0  0  0
    3.4650   -0.5220    0.0260 C   0  0  0  0  0  0  0  0  0  0  0  0
    5.7210    0.8120    0.4750 C   0  0  0  0  0  0  0  0  0  0  0  0
    6.5860    0.4490   -0.7210 C   0  0  0  0  0  0  0  0  0  0  0  0
    3.8440   -1.9220    0.1230 C   0  0  0  0  0  0  0  0  0  0  0  0
    3.4310   -2.7640   -0.6690 O   0  0  0  0  0  0  0  0  0  0  0  0
    4.7290   -2.3700    1.2250 C   0  0  0  0  0  0  0  0  0  0  0  0
    5.6880   -3.3540    0.9550 C   0  0  0  0  0  0  0  0  0  0  0  0
    6.5250   -3.8070    1.9760 C   0  0  0  0  0  0  0  0  0  0  0  0
    6.3990   -3.2930    3.2690 C   0  0  0  0  0  0  0  0  0  0  0  0
    5.4240   -2.3270    3.5380 C   0  0  0  0  0  0  0  0  0  0  0  0
    4.5830   -1.8660    2.5240 C   0  0  0  0  0  0  0  0  0  0  0  0
    5.2190   -1.6170    5.2840 Br  0  0  0  0  0  0  0  0  0  0  0  0
    7.2310   -3.7470    4.2580 O   0  0  0  0  0  0  0  0  0  0  0  0
    7.8220   -5.1270    1.5560 Br  0  0  0  0  0  0  0  0  0  0  0  0
   -0.8410    2.3010   -1.1500 H   0  0  0  0  0  0  0  0  0  0  0  0
   -1.1110   -0.1530   -1.2210 H   0  0  0  0  0  0  0  0  0  0  0  0
    0.7990   -1.6580   -0.7070 H   0  0  0  0  0  0  0  0  0  0  0  0
    1.3740    3.3170   -0.5640 H   0  0  0  0  0  0  0  0  0  0  0  0
    5.8930    1.8650    0.7310 H   0  0  0  0  0  0  0  0  0  0  0  0
    6.0360    0.2330    1.3470 H   0  0  0  0  0  0  0  0  0  0  0  0
    7.6410    0.6410   -0.4980 H   0  0  0  0  0  0  0  0  0  0  0  0
    6.4840   -0.6090   -0.9840 H   0  0  0  0  0  0  0  0  0  0  0  0
    6.3120    1.0410   -1.6010 H   0  0  0  0  0  0  0  0  0  0  0  0
    5.7790   -3.7590   -0.0520 H   0  0  0  0  0  0  0  0  0  0  0  0
    3.8170   -1.1270    2.7490 H   0  0  0  0  0  0  0  0  0  0  0  0
    6.9970   -3.2920    5.0870 H   0  0  0  0  0  0  0  0  0  0  0  0
  1  2  2  0  0  0  0
  1  4  1  0  0  0  0
  1 23  1  0  0  0  0
  2  3  1  0  0  0  0
  2 24  1  0  0  0  0
  3  5  2  0  0  0  0
  3 25  1  0  0  0  0
  4  6  2  0  0  0  0
  4 26  1  0  0  0  0
  5  6  1  0  0  0  0
  5  9  1  0  0  0  0
  6  7  1  0  0  0  0
  7  8  1  0  0  0  0
  8  9  2  0  0  0  0
  8 10  1  0  0  0  0
  9 12  1  0  0  0  0
 10 11  1  0  0  0  0
 10 27  1  0  0  0  0
 10 28  1  0  0  0  0
 11 29  1  0  0  0  0
 11 30  1  0  0  0  0
 11 31  1  0  0  0  0
 12 13  2  0  0  0  0
 12 14  1  0  0  0  0
 14 15  1  0  0  0  0
 14 19  2  0  0  0  0
 15 16  2  0  0  0  0
 15 32  1  0  0  0  0
 16 17  1  0  0  0  0
 16 22  1  0  0  0  0
 17 18  2  0  0  0  0
 17 21  1  0  0  0  0
 18 19  1  0  0  0  0
 18 20  1  0  0  0  0
 19 33  1  0  0  0  0
 21 34  1  0  0  0  0
M  END
>  <Index>
7

>  <Drug_Name>
Benzbromarone

>  <Binary_Characterization>
1

$$$$

  MOE2013           3D
CORINA 3.60 0026  08.12.2014
 43 44  0  0  0  0  0  0  0  0999 V2000
   -0.2260    1.3070    0.5750 C   0  0  0  0  0  0  0  0  0  0  0  0
   -0.2570   -0.0850    0.6670 C   0  0  0  0  0  0  0  0  0  0  0  0
    0.8380   -0.8320    0.2290 C   0  0  0  0  0  0  0  0  0  0  0  0
    1.9630   -0.2020   -0.3050 C   0  0  0  0  0  0  0  0  0  0  0  0
    1.9990    1.1900   -0.4000 C   0  0  0  0  0  0  0  0  0  0  0  0
    0.9080    1.9370    0.0510 C   0  0  0  0  0  0  0  0  0  0  0  0
    0.9260    3.7040   -0.0910 S   0  0  0  0  0  0  0  0  0  0  0  0
    2.0320    4.0710   -0.9510 O   0  0  0  0  0  0  0  0  0  0  0  0
   -0.4280    4.1330   -0.3680 O   0  0  0  0  0  0  0  0  0  0  0  0
    1.3020    4.1620    1.4790 N   0  0  0  0  0  0  0  0  0  0  0  0
    2.5930    4.2010    2.0220 C   0  0  0  0  0  0  0  0  0  0  0  0
    2.7540    4.6530    3.2090 N   0  0  0  0  0  0  0  0  0  0  0  0
    4.1620    4.6320    3.6360 C   0  0  0  0  0  0  0  0  0  0  0  0
    4.2760    5.3360    4.9900 C   0  0  0  0  0  0  0  0  0  0  0  0
    6.0120    5.3630    5.5460 S   0  0  0  0  0  0  0  0  0  0  0  0
    5.8050    6.3650    7.0550 C   0  0  0  0  0  0  0  0  0  0  0  0
    7.1320    6.7130    7.6420 C   0  0  0  0  0  0  0  0  0  0  0  0
    8.0300    7.6350    7.1420 C   0  0  0  0  0  0  0  0  0  0  0  0
    9.4190    7.7020    8.1310 S   0  0  0  0  0  0  0  0  0  0  0  0
    8.7350    6.5090    9.1850 C   0  0  0  0  0  0  0  0  0  0  0  0
    7.5360    6.0870    8.8130 N   0  0  0  0  0  0  0  0  0  0  0  0
    9.4780    6.1410   10.2640 N   0  0  0  0  0  0  0  0  0  0  0  0
    8.9530    5.3420   11.1390 C   0  0  0  0  0  0  0  0  0  0  0  0
    7.7170    4.7880   11.1390 N   0  0  0  0  0  0  0  0  0  0  0  0
    9.6690    4.9640   12.2230 N   0  0  0  0  0  0  0  0  0  0  0  0
    0.7940   -2.7180    0.3560 Br  0  0  0  0  0  0  0  0  0  0  0  0
   -1.0830    1.8870    0.9100 H   0  0  0  0  0  0  0  0  0  0  0  0
   -1.1370   -0.5760    1.0750 H   0  0  0  0  0  0  0  0  0  0  0  0
    2.8140   -0.7840   -0.6520 H   0  0  0  0  0  0  0  0  0  0  0  0
    2.8750    1.6730   -0.8270 H   0  0  0  0  0  0  0  0  0  0  0  0
    0.5440    4.5600    2.0310 H   0  0  0  0  0  0  0  0  0  0  0  0
    3.3960    3.8250    1.3650 H   0  0  0  0  0  0  0  0  0  0  0  0
    4.5030    3.5920    3.7230 H   0  0  0  0  0  0  0  0  0  0  0  0
    4.7880    5.1460    2.8950 H   0  0  0  0  0  0  0  0  0  0  0  0
    3.9090    6.3640    4.9050 H   0  0  0  0  0  0  0  0  0  0  0  0
    3.6670    4.8170    5.7380 H   0  0  0  0  0  0  0  0  0  0  0  0
    5.2640    7.2840    6.8090 H   0  0  0  0  0  0  0  0  0  0  0  0
    5.2080    5.7990    7.7770 H   0  0  0  0  0  0  0  0  0  0  0  0
    7.9410    8.2460    6.2540 H   0  0  0  0  0  0  0  0  0  0  0  0
    7.1160    5.0020   10.3420 H   0  0  0  0  0  0  0  0  0  0  0  0
    7.3690    4.1880   11.8680 H   0  0  0  0  0  0  0  0  0  0  0  0
   10.6090    5.3210   12.3250 H   0  0  0  0  0  0  0  0  0  0  0  0
    9.3090    4.3440   12.9310 H   0  0  0  0  0  0  0  0  0  0  0  0
  1  2  1  0  0  0  0
  1  6  2  0  0  0  0
  1 27  1  0  0  0  0
  2  3  2  0  0  0  0
  2 28  1  0  0  0  0
  3  4  1  0  0  0  0
  3 26  1  0  0  0  0
  4  5  2  0  0  0  0
  4 29  1  0  0  0  0
  5  6  1  0  0  0  0
  5 30  1  0  0  0  0
  6  7  1  0  0  0  0
  7  8  2  0  0  0  0
  7  9  2  0  0  0  0
  7 10  1  0  0  0  0
 10 11  1  0  0  0  0
 10 31  1  0  0  0  0
 11 12  2  0  0  0  0
 11 32  1  0  0  0  0
 12 13  1  0  0  0  0
 13 14  1  0  0  0  0
 13 33  1  0  0  0  0
 13 34  1  0  0  0  0
 14 15  1  0  0  0  0
 14 35  1  0  0  0  0
 14 36  1  0  0  0  0
 15 16  1  0  0  0  0
 16 17  1  0  0  0  0
 16 37  1  0  0  0  0
 16 38  1  0  0  0  0
 17 18  2  0  0  0  0
 17 21  1  0  0  0  0
 18 19  1  0  0  0  0
 18 39  1  0  0  0  0
 19 20  1  0  0  0  0
 20 21  2  0  0  0  0
 20 22  1  0  0  0  0
 22 23  2  0  0  0  0
 23 24  1  0  0  0  0
 23 25  1  0  0  0  0
 24 40  1  0  0  0  0
 24 41  1  0  0  0  0
 25 42  1  0  0  0  0
 25 43  1  0  0  0  0
M  END
>  <Index>
8

>  <Drug_Name>
Ebrotidine

>  <Binary_Characterization>
1

$$$$

  MOE2013           3D
CORINA 3.49 0026  11.04.2013
 32 33  0  0  0  0  0  0  0  0999 V2000
    4.2660    1.4510   -3.6650 C   0  0  0  0  0  0  0  0  0  0  0  0
    4.3320    0.0580   -3.6350 C   0  0  0  0  0  0  0  0  0  0  0  0
    4.1400   -0.6340   -2.4410 C   0  0  0  0  0  0  0  0  0  0  0  0
    3.8850    0.0750   -1.2640 C   0  0  0  0  0  0  0  0  0  0  0  0
    3.8260    1.4760   -1.2800 C   0  0  0  0  0  0  0  0  0  0  0  0
    4.0090    2.1610   -2.4880 C   0  0  0  0  0  0  0  0  0  0  0  0
    3.5490    2.1830    0.0020 C   0  0  0  0  0  0  0  0  0  0  0  0
    3.1310    1.5640    0.9770 O   0  0  0  0  0  0  0  0  0  0  0  0
    3.7390    3.6430    0.1260 C   0  0  0  0  0  0  0  0  0  0  0  0
    2.5840    4.3970    0.3740 C   0  0  0  0  0  0  0  0  0  0  0  0
    2.6700    5.7800    0.4550 C   0  0  0  0  0  0  0  0  0  0  0  0
    3.9030    6.4050    0.2890 C   0  0  0  0  0  0  0  0  0  0  0  0
    5.0760    5.6550    0.0650 C   0  0  0  0  0  0  0  0  0  0  0  0
    5.0080    4.2450   -0.0040 C   0  0  0  0  0  0  0  0  0  0  0  0
    6.1590    3.4840   -0.1800 N   0  0  0  0  0  0  0  0  0  0  0  0
    6.3760    6.4060   -0.1270 C   0  0  0  0  0  0  0  0  0  0  0  0
    6.8190    6.4540   -1.5680 C   0  0  0  0  0  0  0  0  0  0  0  0
    8.1270    6.7730   -1.6750 O   0  0  0  0  0  0  0  0  0  0  0  0
    6.1420    6.2690   -2.5660 O   0  0  0  0  0  0  0  0  0  0  0  0
    4.6820   -0.8970   -5.2280 Br  0  0  0  0  0  0  0  0  0  0  0  0
    4.4110    1.9940   -4.5950 H   0  0  0  0  0  0  0  0  0  0  0  0
    4.1850   -1.7200   -2.4130 H   0  0  0  0  0  0  0  0  0  0  0  0
    3.7340   -0.4720   -0.3360 H   0  0  0  0  0  0  0  0  0  0  0  0
    3.9560    3.2450   -2.5430 H   0  0  0  0  0  0  0  0  0  0  0  0
    1.6210    3.9070    0.4950 H   0  0  0  0  0  0  0  0  0  0  0  0
    1.7780    6.3740    0.6370 H   0  0  0  0  0  0  0  0  0  0  0  0
    3.9480    7.4920    0.3380 H   0  0  0  0  0  0  0  0  0  0  0  0
    6.1270    2.4730   -0.1560 H   0  0  0  0  0  0  0  0  0  0  0  0
    7.0650    3.9040   -0.3270 H   0  0  0  0  0  0  0  0  0  0  0  0
    6.2770    7.4400    0.2240 H   0  0  0  0  0  0  0  0  0  0  0  0
    7.1560    5.9380    0.4840 H   0  0  0  0  0  0  0  0  0  0  0  0
    8.3030    6.7980   -2.6390 H   0  0  0  0  0  0  0  0  0  0  0  0
  1  2  1  0  0  0  0
  1  6  2  0  0  0  0
  1 21  1  0  0  0  0
  2  3  2  0  0  0  0
  2 20  1  0  0  0  0
  3  4  1  0  0  0  0
  3 22  1  0  0  0  0
  4  5  2  0  0  0  0
  4 23  1  0  0  0  0
  5  6  1  0  0  0  0
  5  7  1  0  0  0  0
  6 24  1  0  0  0  0
  7  8  2  0  0  0  0
  7  9  1  0  0  0  0
  9 10  1  0  0  0  0
  9 14  2  0  0  0  0
 10 11  2  0  0  0  0
 10 25  1  0  0  0  0
 11 12  1  0  0  0  0
 11 26  1  0  0  0  0
 12 13  2  0  0  0  0
 12 27  1  0  0  0  0
 13 14  1  0  0  0  0
 13 16  1  0  0  0  0
 14 15  1  0  0  0  0
 15 28  1  0  0  0  0
 15 29  1  0  0  0  0
 16 17  1  0  0  0  0
 16 30  1  0  0  0  0
 16 31  1  0  0  0  0
 17 18  1  0  0  0  0
 17 19  2  0  0  0  0
 18 32  1  0  0  0  0
M  END
>  <Index>
9

>  <Drug_Name>
Bromfenac

>  <Binary_Characterization>
1

$$$$

  MOE2013           3D
CORINA 3.60 0026  08.12.2014
 38 39  0  0  1  0  0  0  0  0999 V2000
   -0.2970   -0.1910   -0.2090 Br  0  0  0  0  0  0  0  0  0  0  0  0
   -0.2790    1.6970   -0.1100 C   0  0  0  0  0  0  0  0  0  0  0  0
    0.7500    2.4110   -0.7170 C   0  0  0  0  0  0  0  0  0  0  0  0
    0.7590    3.8060   -0.6420 C   0  0  0  0  0  0  0  0  0  0  0  0
   -0.2540    4.5020    0.0440 C   0  0  0  0  0  0  0  0  0  0  0  0
   -1.2870    3.7600    0.6370 C   0  0  0  0  0  0  0  0  0  0  0  0
   -1.2980    2.3640    0.5650 C   0  0  0  0  0  0  0  0  0  0  0  0
   -0.2010    6.0280    0.0720 C   0  0  3  0  0  0  0  0  0  0  0  0
   -0.7490    6.6320   -1.2160 C   0  0  0  0  0  0  0  0  0  0  0  0
    0.1400    7.3100   -1.9880 N   0  0  0  0  0  0  0  0  0  0  0  0
   -0.3220    7.8580   -3.1340 C   0  0  0  0  0  0  0  0  0  0  0  0
   -1.6370    7.7720   -3.5570 C   0  0  0  0  0  0  0  0  0  0  0  0
   -2.5350    7.0770   -2.7580 C   0  0  0  0  0  0  0  0  0  0  0  0
   -2.0920    6.4990   -1.5720 C   0  0  0  0  0  0  0  0  0  0  0  0
   -0.8380    6.7200    1.3030 C   0  0  0  0  0  0  0  0  0  0  0  0
   -0.0910    6.4000    2.6090 C   0  0  0  0  0  0  0  0  0  0  0  0
   -0.7680    6.9490    3.7980 N   0  0  0  0  0  0  0  0  0  0  0  0
   -0.1660    6.3940    5.0150 C   0  0  0  0  0  0  0  0  0  0  0  0
   -0.7060    8.4110    3.8450 C   0  0  0  0  0  0  0  0  0  0  0  0
    1.5450    1.8990   -1.2530 H   0  0  0  0  0  0  0  0  0  0  0  0
    1.5630    4.3540   -1.1310 H   0  0  0  0  0  0  0  0  0  0  0  0
   -2.1010    4.2510    1.1650 H   0  0  0  0  0  0  0  0  0  0  0  0
   -2.1060    1.8110    1.0370 H   0  0  0  0  0  0  0  0  0  0  0  0
    0.8660    6.2940    0.1130 H   0  0  0  0  0  0  0  0  0  0  0  0
    0.4200    8.3890   -3.7230 H   0  0  0  0  0  0  0  0  0  0  0  0
   -1.9540    8.2320   -4.4860 H   0  0  0  0  0  0  0  0  0  0  0  0
   -3.5760    6.9850   -3.0570 H   0  0  0  0  0  0  0  0  0  0  0  0
   -2.7900    5.9550   -0.9440 H   0  0  0  0  0  0  0  0  0  0  0  0
   -0.8110    7.8040    1.1350 H   0  0  0  0  0  0  0  0  0  0  0  0
   -1.8980    6.4550    1.4030 H   0  0  0  0  0  0  0  0  0  0  0  0
   -0.0360    5.3100    2.7170 H   0  0  0  0  0  0  0  0  0  0  0  0
    0.9430    6.7630    2.5480 H   0  0  0  0  0  0  0  0  0  0  0  0
    0.8950    6.6530    5.1060 H   0  0  0  0  0  0  0  0  0  0  0  0
   -0.6890    6.7600    5.9060 H   0  0  0  0  0  0  0  0  0  0  0  0
   -0.2590    5.3020    5.0290 H   0  0  0  0  0  0  0  0  0  0  0  0
   -1.2590    8.8600    3.0150 H   0  0  0  0  0  0  0  0  0  0  0  0
   -1.1820    8.7870    4.7590 H   0  0  0  0  0  0  0  0  0  0  0  0
    0.3250    8.7830    3.8200 H   0  0  0  0  0  0  0  0  0  0  0  0
  1  2  1  0  0  0  0
  2  3  1  0  0  0  0
  2  7  2  0  0  0  0
  3  4  2  0  0  0  0
  3 20  1  0  0  0  0
  4  5  1  0  0  0  0
  4 21  1  0  0  0  0
  5  6  2  0  0  0  0
  5  8  1  0  0  0  0
  6  7  1  0  0  0  0
  6 22  1  0  0  0  0
  7 23  1  0  0  0  0
  8  9  1  0  0  0  0
  8 15  1  0  0  0  0
  8 24  1  0  0  0  0
  9 10  1  0  0  0  0
  9 14  2  0  0  0  0
 10 11  2  0  0  0  0
 11 12  1  0  0  0  0
 11 25  1  0  0  0  0
 12 13  2  0  0  0  0
 12 26  1  0  0  0  0
 13 14  1  0  0  0  0
 13 27  1  0  0  0  0
 14 28  1  0  0  0  0
 15 16  1  0  0  0  0
 15 29  1  0  0  0  0
 15 30  1  0  0  0  0
 16 17  1  0  0  0  0
 16 31  1  0  0  0  0
 16 32  1  0  0  0  0
 17 18  1  0  0  0  0
 17 19  1  0  0  0  0
 18 33  1  0  0  0  0
 18 34  1  0  0  0  0
 18 35  1  0  0  0  0
 19 36  1  0  0  0  0
 19 37  1  0  0  0  0
 19 38  1  0  0  0  0
M  END
>  <Index>
10

>  <Drug_Name>
Brompheniramine

>  <Binary_Characterization>
0

$$$$

  MOE2013           3D
CORINA 3.60 0026  08.12.2014
 12 12  0  0  0  0  0  0  0  0999 V2000
   -0.0260    1.3830    0.0080 C   0  0  0  0  0  0  0  0  0  0  0  0
   -0.0130   -0.0120    0.0010 C   0  0  0  0  0  0  0  0  0  0  0  0
    1.2060   -0.6910   -0.0130 C   0  0  0  0  0  0  0  0  0  0  0  0
    2.4040    0.0240   -0.0200 C   0  0  0  0  0  0  0  0  0  0  0  0
    2.3860    1.4200   -0.0130 C   0  0  0  0  0  0  0  0  0  0  0  0
    1.1690    2.1030    0.0010 C   0  0  0  0  0  0  0  0  0  0  0  0
   -1.6760    2.3060    0.0270 Br  0  0  0  0  0  0  0  0  0  0  0  0
   -0.9410   -0.5770    0.0060 H   0  0  0  0  0  0  0  0  0  0  0  0
    1.2220   -1.7780   -0.0190 H   0  0  0  0  0  0  0  0  0  0  0  0
    3.3530   -0.5060   -0.0310 H   0  0  0  0  0  0  0  0  0  0  0  0
    3.3200    1.9750   -0.0180 H   0  0  0  0  0  0  0  0  0  0  0  0
    1.1640    3.1890    0.0060 H   0  0  0  0  0  0  0  0  0  0  0  0
  1  2  1  0  0  0  0
  1  6  2  0  0  0  0
  1  7  1  0  0  0  0
  2  3  2  0  0  0  0
  2  8  1  0  0  0  0
  3  4  1  0  0  0  0
  3  9  1  0  0  0  0
  4  5  2  0  0  0  0
  4 10  1  0  0  0  0
  5  6  1  0  0  0  0
  5 11  1  0  0  0  0
  6 12  1  0  0  0  0
M  END
>  <Index>
11

>  <Drug_Name>
Bromobenzene

>  <Binary_Characterization>
1

$$$$

  MOE2013           3D
CORINA 3.60 0026  08.12.2014
 60 61  0  0  1  0  0  0  0  0999 V2000
   -0.6050   -2.1860   -3.2130 C   0  0  0  0  0  0  0  0  0  0  0  0
   -0.5830   -2.9440   -1.8940 C   0  0  0  0  0  0  0  0  0  0  0  0
    0.6100   -2.5300   -1.0320 C   0  0  0  0  0  0  0  0  0  0  0  0
    0.6990   -3.3270    0.2700 C   0  0  3  0  0  0  0  0  0  0  0  0
    1.9030   -2.9350    1.1200 C   0  0  0  0  0  0  0  0  0  0  0  0
    1.5250   -3.3810    2.5370 C   0  0  3  0  0  0  0  0  0  0  0  0
    0.0660   -3.6350    2.5010 N   0  0  3  0  0  0  0  0  0  0  0  0
   -0.4490   -3.0870    1.2400 C   0  0  0  0  0  0  0  0  0  0  0  0
   -0.6490   -3.0960    3.6500 C   0  0  0  0  0  0  0  0  0  0  0  0
    2.2410   -4.6860    2.9390 C   0  0  0  0  0  0  0  0  0  0  0  0
    2.7790   -5.4430    2.1340 O   0  0  0  0  0  0  0  0  0  0  0  0
    2.2450   -4.9180    4.3040 N   0  0  0  0  0  0  0  0  0  0  0  0
    2.8880   -6.0950    4.9250 C   0  0  3  0  0  0  0  0  0  0  0  0
    3.8570   -5.5650    6.0320 C   0  0  3  0  0  0  0  0  0  0  0  0
    4.6780   -6.5900    6.8360 C   0  0  3  0  0  0  0  0  0  0  0  0
    5.8280   -7.1660    5.9960 C   0  0  3  0  0  0  0  0  0  0  0  0
    6.6960   -6.0260    5.4500 C   0  0  3  0  0  0  0  0  0  0  0  0
    5.8000   -5.0690    4.6430 C   0  0  3  0  0  0  0  0  0  0  0  0
    4.7480   -4.5640    5.4720 O   0  0  0  0  0  0  0  0  0  0  0  0
    6.8260   -3.6830    4.0250 S   0  0  0  0  0  0  0  0  0  0  0  0
    5.5610   -2.8180    3.0640 C   0  0  0  0  0  0  0  0  0  0  0  0
    7.2680   -5.3310    6.5870 O   0  0  0  0  0  0  0  0  0  0  0  0
    6.6300   -8.0290    6.8070 O   0  0  0  0  0  0  0  0  0  0  0  0
    5.2390   -5.9200    7.9860 O   0  0  0  0  0  0  0  0  0  0  0  0
    1.8190   -7.1020    5.4340 C   0  0  3  0  0  0  0  0  0  0  0  0
    0.5850   -7.2110    4.5380 C   0  0  0  0  0  0  0  0  0  0  0  0
    2.5130   -8.7570    5.5580 Cl  0  0  0  0  0  0  0  0  0  0  0  0
    0.3020   -2.3820   -3.7940 H   0  0  0  0  0  0  0  0  0  0  0  0
   -1.4660   -2.4960   -3.8130 H   0  0  0  0  0  0  0  0  0  0  0  0
   -0.6790   -1.1070   -3.0440 H   0  0  0  0  0  0  0  0  0  0  0  0
   -1.5210   -2.7530   -1.3610 H   0  0  0  0  0  0  0  0  0  0  0  0
   -0.5390   -4.0200   -2.1000 H   0  0  0  0  0  0  0  0  0  0  0  0
    1.5370   -2.6780   -1.6020 H   0  0  0  0  0  0  0  0  0  0  0  0
    0.5450   -1.4560   -0.8130 H   0  0  0  0  0  0  0  0  0  0  0  0
    0.7630   -4.3990    0.0340 H   0  0  0  0  0  0  0  0  0  0  0  0
    2.8280   -3.3780    0.7380 H   0  0  0  0  0  0  0  0  0  0  0  0
    2.0300   -1.8450    1.1090 H   0  0  0  0  0  0  0  0  0  0  0  0
    1.8050   -2.5930    3.2480 H   0  0  0  0  0  0  0  0  0  0  0  0
   -0.6650   -2.0140    1.3220 H   0  0  0  0  0  0  0  0  0  0  0  0
   -1.3620   -3.6070    0.9310 H   0  0  0  0  0  0  0  0  0  0  0  0
   -0.5250   -2.0110    3.7420 H   0  0  0  0  0  0  0  0  0  0  0  0
   -1.7200   -3.3130    3.5690 H   0  0  0  0  0  0  0  0  0  0  0  0
   -0.3060   -3.5610    4.5790 H   0  0  0  0  0  0  0  0  0  0  0  0
    1.7850   -4.2470    4.9080 H   0  0  0  0  0  0  0  0  0  0  0  0
    3.4740   -6.5840    4.1400 H   0  0  0  0  0  0  0  0  0  0  0  0
    3.2470   -5.0020    6.7510 H   0  0  0  0  0  0  0  0  0  0  0  0
    4.0580   -7.3810    7.2590 H   0  0  0  0  0  0  0  0  0  0  0  0
    5.4360   -7.7650    5.1680 H   0  0  0  0  0  0  0  0  0  0  0  0
    7.5270   -6.4280    4.8590 H   0  0  0  0  0  0  0  0  0  0  0  0
    5.3850   -5.5840    3.7710 H   0  0  0  0  0  0  0  0  0  0  0  0
    6.0100   -1.9440    2.5850 H   0  0  0  0  0  0  0  0  0  0  0  0
    5.1630   -3.4720    2.2840 H   0  0  0  0  0  0  0  0  0  0  0  0
    4.7490   -2.4770    3.7110 H   0  0  0  0  0  0  0  0  0  0  0  0
    7.7070   -4.5400    6.2100 H   0  0  0  0  0  0  0  0  0  0  0  0
    6.9270   -7.4740    7.5550 H   0  0  0  0  0  0  0  0  0  0  0  0
    6.0100   -5.3970    7.6560 H   0  0  0  0  0  0  0  0  0  0  0  0
    1.4930   -6.8200    6.4410 H   0  0  0  0  0  0  0  0  0  0  0  0
    0.8560   -7.4710    3.5090 H   0  0  0  0  0  0  0  0  0  0  0  0
   -0.1040   -7.9790    4.9090 H   0  0  0  0  0  0  0  0  0  0  0  0
    0.0240   -6.2710    4.5180 H   0  0  0  0  0  0  0  0  0  0  0  0
  1  2  1  0  0  0  0
  1 28  1  0  0  0  0
  1 29  1  0  0  0  0
  1 30  1  0  0  0  0
  2  3  1  0  0  0  0
  2 31  1  0  0  0  0
  2 32  1  0  0  0  0
  3  4  1  0  0  0  0
  3 33  1  0  0  0  0
  3 34  1  0  0  0  0
  4  5  1  0  0  0  0
  4  8  1  0  0  0  0
  4 35  1  0  0  0  0
  5  6  1  0  0  0  0
  5 36  1  0  0  0  0
  5 37  1  0  0  0  0
  6  7  1  0  0  0  0
  6 10  1  0  0  0  0
  6 38  1  0  0  0  0
  7  8  1  0  0  0  0
  7  9  1  0  0  0  0
  8 39  1  0  0  0  0
  8 40  1  0  0  0  0
  9 41  1  0  0  0  0
  9 42  1  0  0  0  0
  9 43  1  0  0  0  0
 10 11  2  0  0  0  0
 10 12  1  0  0  0  0
 12 13  1  0  0  0  0
 12 44  1  0  0  0  0
 13 14  1  0  0  0  0
 13 25  1  0  0  0  0
 13 45  1  0  0  0  0
 14 15  1  0  0  0  0
 14 19  1  0  0  0  0
 14 46  1  0  0  0  0
 15 16  1  0  0  0  0
 15 24  1  0  0  0  0
 15 47  1  0  0  0  0
 16 17  1  0  0  0  0
 16 23  1  0  0  0  0
 16 48  1  0  0  0  0
 17 18  1  0  0  0  0
 17 22  1  0  0  0  0
 17 49  1  0  0  0  0
 18 19  1  0  0  0  0
 18 20  1  0  0  0  0
 18 50  1  0  0  0  0
 20 21  1  0  0  0  0
 21 51  1  0  0  0  0
 21 52  1  0  0  0  0
 21 53  1  0  0  0  0
 22 54  1  0  0  0  0
 23 55  1  0  0  0  0
 24 56  1  0  0  0  0
 25 26  1  0  0  0  0
 25 27  1  0  0  0  0
 25 57  1  0  0  0  0
 26 58  1  0  0  0  0
 26 59  1  0  0  0  0
 26 60  1  0  0  0  0
M  END
>  <Index>
12

>  <Drug_Name>
Clindamycin

>  <Binary_Characterization>
1

$$$$

  MOE2013           3D
CORINA 3.49 0026  11.04.2013
 15 14  0  0  0  0  0  0  0  0999 V2000
    0.1340    1.7540    0.0320 C   0  0  0  0  0  0  0  0  0  0  0  0
    0.0240   -0.0450   -0.0800 P   0  0  0  0  0  0  0  0  0  0  0  0
    1.7640    2.5280    0.0980 P   0  0  0  0  0  0  0  0  0  0  0  0
   -0.7480    2.4160   -1.3910 Cl  0  0  0  0  0  0  0  0  0  0  0  0
   -0.7500    2.2830    1.5090 Cl  0  0  0  0  0  0  0  0  0  0  0  0
    0.5610   -0.6310    1.3200 O   0  0  0  0  0  0  0  0  0  0  0  0
   -1.5370   -0.4380    0.0110 O   0  0  0  0  0  0  0  0  0  0  0  0
    0.6920   -0.7070   -1.2440 O   0  0  0  0  0  0  0  0  0  0  0  0
    2.4500    2.2890   -1.3390 O   0  0  0  0  0  0  0  0  0  0  0  0
    1.5410    4.1240    0.0600 O   0  0  0  0  0  0  0  0  0  0  0  0
    2.6760    2.1250    1.2140 O   0  0  0  0  0  0  0  0  0  0  0  0
    0.7000   -1.5980    1.3420 H   0  0  0  0  0  0  0  0  0  0  0  0
   -1.7420   -1.3710   -0.1930 H   0  0  0  0  0  0  0  0  0  0  0  0
    3.3970    2.5230   -1.3940 H   0  0  0  0  0  0  0  0  0  0  0  0
    2.3370    4.6580    0.2460 H   0  0  0  0  0  0  0  0  0  0  0  0
  1  2  1  0  0  0  0
  1  3  1  0  0  0  0
  1  4  1  0  0  0  0
  1  5  1  0  0  0  0
  2  6  1  0  0  0  0
  2  7  1  0  0  0  0
  2  8  2  0  0  0  0
  3  9  1  0  0  0  0
  3 10  1  0  0  0  0
  3 11  2  0  0  0  0
  6 12  1  0  0  0  0
  7 13  1  0  0  0  0
  9 14  1  0  0  0  0
 10 15  1  0  0  0  0
M  END
>  <Index>
13

>  <Drug_Name>
Clodronic acid

>  <Binary_Characterization>
0

$$$$

  MOE2013           3D
CORINA 3.60 0026  08.12.2014
 32 32  0  0  1  0  0  0  0  0999 V2000
   -2.5050   -0.1890    1.8600 O   0  0  0  0  0  0  0  0  0  0  0  0
   -1.2600    0.2340    1.3010 C   0  0  0  0  0  0  0  0  0  0  0  0
   -1.0220   -0.4660   -0.0470 C   0  0  3  0  0  0  0  0  0  0  0  0
   -1.0420   -1.9170    0.1720 N   0  0  0  0  0  0  0  0  0  0  0  0
   -0.1070   -2.7870   -0.3550 C   0  0  0  0  0  0  0  0  0  0  0  0
    0.8460   -2.4150   -1.0400 O   0  0  0  0  0  0  0  0  0  0  0  0
   -0.3320   -4.2580   -0.0440 C   0  0  0  0  0  0  0  0  0  0  0  0
   -0.3670   -4.4990    1.7140 Cl  0  0  0  0  0  0  0  0  0  0  0  0
   -1.8540   -4.7830   -0.7900 Cl  0  0  0  0  0  0  0  0  0  0  0  0
   -2.0740   -0.0340   -1.1020 C   0  0  3  0  0  0  0  0  0  0  0  0
   -2.0710    1.3930   -1.2340 O   0  0  0  0  0  0  0  0  0  0  0  0
   -1.8460   -0.6410   -2.4760 C   0  0  0  0  0  0  0  0  0  0  0  0
   -2.7330   -1.6070   -2.9780 C   0  0  0  0  0  0  0  0  0  0  0  0
   -2.5320   -2.1720   -4.2410 C   0  0  0  0  0  0  0  0  0  0  0  0
   -1.4340   -1.7680   -5.0090 C   0  0  0  0  0  0  0  0  0  0  0  0
   -0.5370   -0.8110   -4.5240 C   0  0  0  0  0  0  0  0  0  0  0  0
   -0.7470   -0.2540   -3.2610 C   0  0  0  0  0  0  0  0  0  0  0  0
   -1.2250   -2.3470   -6.3390 N   0  3  0  0  0  0  0  0  0  0  0  0
   -2.0420   -3.1900   -6.7380 O   0  5  0  0  0  0  0  0  0  0  0  0
   -0.2480   -1.9560   -6.9930 O   0  0  0  0  0  0  0  0  0  0  0  0
   -2.6180    0.2990    2.6960 H   0  0  0  0  0  0  0  0  0  0  0  0
   -1.2710    1.3230    1.1960 H   0  0  0  0  0  0  0  0  0  0  0  0
   -0.4700   -0.0370    2.0110 H   0  0  0  0  0  0  0  0  0  0  0  0
   -0.0230   -0.1730   -0.3920 H   0  0  0  0  0  0  0  0  0  0  0  0
   -1.7990   -2.2730    0.7510 H   0  0  0  0  0  0  0  0  0  0  0  0
    0.4850   -4.8550   -0.4600 H   0  0  0  0  0  0  0  0  0  0  0  0
   -3.0770   -0.3090   -0.7530 H   0  0  0  0  0  0  0  0  0  0  0  0
   -2.5580    1.6090   -2.0480 H   0  0  0  0  0  0  0  0  0  0  0  0
   -3.5880   -1.9310   -2.3870 H   0  0  0  0  0  0  0  0  0  0  0  0
   -3.2370   -2.9170   -4.6020 H   0  0  0  0  0  0  0  0  0  0  0  0
    0.3250   -0.4900   -5.1050 H   0  0  0  0  0  0  0  0  0  0  0  0
   -0.0420    0.4870   -2.8850 H   0  0  0  0  0  0  0  0  0  0  0  0
  1  2  1  0  0  0  0
  1 21  1  0  0  0  0
  2  3  1  0  0  0  0
  2 22  1  0  0  0  0
  2 23  1  0  0  0  0
  3  4  1  0  0  0  0
  3 10  1  0  0  0  0
  3 24  1  0  0  0  0
  4  5  1  0  0  0  0
  4 25  1  0  0  0  0
  5  6  2  0  0  0  0
  5  7  1  0  0  0  0
  7  8  1  0  0  0  0
  7  9  1  0  0  0  0
  7 26  1  0  0  0  0
 10 11  1  0  0  0  0
 10 12  1  0  0  0  0
 10 27  1  0  0  0  0
 11 28  1  0  0  0  0
 12 13  1  0  0  0  0
 12 17  2  0  0  0  0
 13 14  2  0  0  0  0
 13 29  1  0  0  0  0
 14 15  1  0  0  0  0
 14 30  1  0  0  0  0
 15 16  2  0  0  0  0
 15 18  1  0  0  0  0
 16 17  1  0  0  0  0
 16 31  1  0  0  0  0
 17 32  1  0  0  0  0
 18 19  1  0  0  0  0
 18 20  2  0  0  0  0
M  CHG  1  18   1
M  CHG  1  19  -1
M  END
>  <Index>
14

>  <Drug_Name>
Chloramphenicol

>  <Binary_Characterization>
1

$$$$

  MOE2013           3D
CORINA 3.60 0026  08.12.2014
 79 79  0  0  1  0  0  0  0  0999 V2000
    0.1760    1.9020    0.3940 C   0  0  0  0  0  0  0  0  0  0  0  0
    0.2150    0.3840    0.3050 C   0  0  0  0  0  0  0  0  0  0  0  0
    0.8500   -0.2340    1.5500 C   0  0  0  0  0  0  0  0  0  0  0  0
    0.8870   -1.7600    1.4540 C   0  0  0  0  0  0  0  0  0  0  0  0
    1.5260   -2.3820    2.6960 C   0  0  0  0  0  0  0  0  0  0  0  0
    1.5660   -3.9080    2.5960 C   0  0  0  0  0  0  0  0  0  0  0  0
    2.2170   -4.5310    3.8320 C   0  0  0  0  0  0  0  0  0  0  0  0
    2.2670   -6.0560    3.7250 C   0  0  0  0  0  0  0  0  0  0  0  0
    2.9300   -6.6790    4.9550 C   0  0  0  0  0  0  0  0  0  0  0  0
    2.9860   -8.2030    4.8440 C   0  0  0  0  0  0  0  0  0  0  0  0
    3.6550   -8.8260    6.0700 C   0  0  0  0  0  0  0  0  0  0  0  0
    3.7120  -10.3510    5.9570 C   0  0  0  0  0  0  0  0  0  0  0  0
    4.3840  -10.9760    7.1800 C   0  0  0  0  0  0  0  0  0  0  0  0
    4.4330  -12.5000    7.0660 C   0  0  0  0  0  0  0  0  0  0  0  0
    5.1070  -13.1290    8.2850 C   0  0  0  0  0  0  0  0  0  0  0  0
    5.1580  -14.6360    8.1850 C   0  0  0  0  0  0  0  0  0  0  0  0
    4.6990  -15.3030    7.2700 O   0  0  0  0  0  0  0  0  0  0  0  0
    5.7980  -15.1360    9.2820 O   0  0  0  0  0  0  0  0  0  0  0  0
    5.8980  -16.5730    9.3160 C   0  0  0  0  0  0  0  0  0  0  0  0
    6.6270  -16.9840   10.6090 C   0  0  3  0  0  0  0  0  0  0  0  0
    5.9160  -16.5040   11.8060 N   0  0  0  0  0  0  0  0  0  0  0  0
    4.6840  -16.9940   12.2140 C   0  0  0  0  0  0  0  0  0  0  0  0
    4.0970  -17.8880   11.6050 O   0  0  0  0  0  0  0  0  0  0  0  0
    4.1430  -16.3540   13.4850 C   0  0  0  0  0  0  0  0  0  0  0  0
    2.5130  -15.7340   13.1750 Cl  0  0  0  0  0  0  0  0  0  0  0  0
    4.1390  -17.5760   14.7690 Cl  0  0  0  0  0  0  0  0  0  0  0  0
    6.9200  -18.5070   10.6200 C   0  0  3  0  0  0  0  0  0  0  0  0
    7.7680  -18.8330    9.5130 O   0  0  0  0  0  0  0  0  0  0  0  0
    7.5920  -18.9730   11.8980 C   0  0  0  0  0  0  0  0  0  0  0  0
    6.8830  -19.7670   12.8150 C   0  0  0  0  0  0  0  0  0  0  0  0
    7.4770  -20.1780   14.0090 C   0  0  0  0  0  0  0  0  0  0  0  0
    8.7930  -19.7940   14.2890 C   0  0  0  0  0  0  0  0  0  0  0  0
    9.5170  -19.0080   13.3870 C   0  0  0  0  0  0  0  0  0  0  0  0
    8.9130  -18.6010   12.1960 C   0  0  0  0  0  0  0  0  0  0  0  0
    9.4200  -20.2200   15.5400 N   0  3  0  0  0  0  0  0  0  0  0  0
    8.7850  -20.9930   16.2710 O   0  5  0  0  0  0  0  0  0  0  0  0
   10.5540  -19.7880   15.7940 O   0  0  0  0  0  0  0  0  0  0  0  0
    1.1860    2.3150    0.4890 H   0  0  0  0  0  0  0  0  0  0  0  0
   -0.2800    2.3230   -0.5070 H   0  0  0  0  0  0  0  0  0  0  0  0
   -0.4120    2.2290    1.2570 H   0  0  0  0  0  0  0  0  0  0  0  0
   -0.8060    0.0060    0.1800 H   0  0  0  0  0  0  0  0  0  0  0  0
    0.7810    0.0910   -0.5870 H   0  0  0  0  0  0  0  0  0  0  0  0
    1.8690    0.1510    1.6730 H   0  0  0  0  0  0  0  0  0  0  0  0
    0.2820    0.0640    2.4390 H   0  0  0  0  0  0  0  0  0  0  0  0
   -0.1330   -2.1460    1.3330 H   0  0  0  0  0  0  0  0  0  0  0  0
    1.4530   -2.0580    0.5620 H   0  0  0  0  0  0  0  0  0  0  0  0
    2.5450   -1.9950    2.8180 H   0  0  0  0  0  0  0  0  0  0  0  0
    0.9590   -2.0870    3.5880 H   0  0  0  0  0  0  0  0  0  0  0  0
    0.5460   -4.2960    2.4820 H   0  0  0  0  0  0  0  0  0  0  0  0
    2.1260   -4.2020    1.6990 H   0  0  0  0  0  0  0  0  0  0  0  0
    3.2340   -4.1380    3.9490 H   0  0  0  0  0  0  0  0  0  0  0  0
    1.6540   -4.2430    4.7280 H   0  0  0  0  0  0  0  0  0  0  0  0
    1.2490   -6.4500    3.6160 H   0  0  0  0  0  0  0  0  0  0  0  0
    2.8230   -6.3430    2.8240 H   0  0  0  0  0  0  0  0  0  0  0  0
    3.9450   -6.2810    5.0660 H   0  0  0  0  0  0  0  0  0  0  0  0
    2.3710   -6.3960    5.8560 H   0  0  0  0  0  0  0  0  0  0  0  0
    1.9700   -8.6020    4.7370 H   0  0  0  0  0  0  0  0  0  0  0  0
    3.5410   -8.4850    3.9410 H   0  0  0  0  0  0  0  0  0  0  0  0
    4.6710   -8.4270    6.1780 H   0  0  0  0  0  0  0  0  0  0  0  0
    3.1000   -8.5460    6.9740 H   0  0  0  0  0  0  0  0  0  0  0  0
    2.6960  -10.7490    5.8520 H   0  0  0  0  0  0  0  0  0  0  0  0
    4.2640  -10.6310    5.0510 H   0  0  0  0  0  0  0  0  0  0  0  0
    5.4020  -10.5820    7.2820 H   0  0  0  0  0  0  0  0  0  0  0  0
    3.8350  -10.6930    8.0860 H   0  0  0  0  0  0  0  0  0  0  0  0
    3.4150  -12.8960    6.9620 H   0  0  0  0  0  0  0  0  0  0  0  0
    4.9770  -12.7860    6.1570 H   0  0  0  0  0  0  0  0  0  0  0  0
    6.1340  -12.7570    8.3720 H   0  0  0  0  0  0  0  0  0  0  0  0
    4.5520  -12.8660    9.1920 H   0  0  0  0  0  0  0  0  0  0  0  0
    4.8920  -17.0050    9.2760 H   0  0  0  0  0  0  0  0  0  0  0  0
    6.4660  -16.9010    8.4380 H   0  0  0  0  0  0  0  0  0  0  0  0
    7.5810  -16.4390   10.6210 H   0  0  0  0  0  0  0  0  0  0  0  0
    6.3740  -15.7690   12.3350 H   0  0  0  0  0  0  0  0  0  0  0  0
    4.7680  -15.5190   13.8100 H   0  0  0  0  0  0  0  0  0  0  0  0
    5.9940  -19.0730   10.4650 H   0  0  0  0  0  0  0  0  0  0  0  0
    8.0940  -19.7390    9.6570 H   0  0  0  0  0  0  0  0  0  0  0  0
    5.8540  -20.0600   12.6080 H   0  0  0  0  0  0  0  0  0  0  0  0
    6.9000  -20.7880   14.7020 H   0  0  0  0  0  0  0  0  0  0  0  0
   10.5420  -18.7040   13.5890 H   0  0  0  0  0  0  0  0  0  0  0  0
    9.4800  -17.9880   11.4960 H   0  0  0  0  0  0  0  0  0  0  0  0
  1  2  1  0  0  0  0
  1 38  1  0  0  0  0
  1 39  1  0  0  0  0
  1 40  1  0  0  0  0
  2  3  1  0  0  0  0
  2 41  1  0  0  0  0
  2 42  1  0  0  0  0
  3  4  1  0  0  0  0
  3 43  1  0  0  0  0
  3 44  1  0  0  0  0
  4  5  1  0  0  0  0
  4 45  1  0  0  0  0
  4 46  1  0  0  0  0
  5  6  1  0  0  0  0
  5 47  1  0  0  0  0
  5 48  1  0  0  0  0
  6  7  1  0  0  0  0
  6 49  1  0  0  0  0
  6 50  1  0  0  0  0
  7  8  1  0  0  0  0
  7 51  1  0  0  0  0
  7 52  1  0  0  0  0
  8  9  1  0  0  0  0
  8 53  1  0  0  0  0
  8 54  1  0  0  0  0
  9 10  1  0  0  0  0
  9 55  1  0  0  0  0
  9 56  1  0  0  0  0
 10 11  1  0  0  0  0
 10 57  1  0  0  0  0
 10 58  1  0  0  0  0
 11 12  1  0  0  0  0
 11 59  1  0  0  0  0
 11 60  1  0  0  0  0
 12 13  1  0  0  0  0
 12 61  1  0  0  0  0
 12 62  1  0  0  0  0
 13 14  1  0  0  0  0
 13 63  1  0  0  0  0
 13 64  1  0  0  0  0
 14 15  1  0  0  0  0
 14 65  1  0  0  0  0
 14 66  1  0  0  0  0
 15 16  1  0  0  0  0
 15 67  1  0  0  0  0
 15 68  1  0  0  0  0
 16 17  2  0  0  0  0
 16 18  1  0  0  0  0
 18 19  1  0  0  0  0
 19 20  1  0  0  0  0
 19 69  1  0  0  0  0
 19 70  1  0  0  0  0
 20 21  1  0  0  0  0
 20 27  1  0  0  0  0
 20 71  1  0  0  0  0
 21 22  1  0  0  0  0
 21 72  1  0  0  0  0
 22 23  2  0  0  0  0
 22 24  1  0  0  0  0
 24 25  1  0  0  0  0
 24 26  1  0  0  0  0
 24 73  1  0  0  0  0
 27 28  1  0  0  0  0
 27 29  1  0  0  0  0
 27 74  1  0  0  0  0
 28 75  1  0  0  0  0
 29 30  1  0  0  0  0
 29 34  2  0  0  0  0
 30 31  2  0  0  0  0
 30 76  1  0  0  0  0
 31 32  1  0  0  0  0
 31 77  1  0  0  0  0
 32 33  2  0  0  0  0
 32 35  1  0  0  0  0
 33 34  1  0  0  0  0
 33 78  1  0  0  0  0
 34 79  1  0  0  0  0
 35 36  1  0  0  0  0
 35 37  2  0  0  0  0
M  CHG  1  35   1
M  CHG  1  36  -1
M  END
>  <Index>
15

>  <Drug_Name>
Chloramphenicol Palmitate

>  <Binary_Characterization>
1

$$$$

  MOE2013           3D
CORINA 3.49 0026  11.04.2013
 12 11  0  0  0  0  0  0  0  0999 V2000
   -0.0040    1.4120   -0.0290 C   0  0  0  0  0  0  0  0  0  0  0  0
    0.0110   -0.0070    0.0220 O   0  0  0  0  0  0  0  0  0  0  0  0
    0.6380   -0.5720   -1.1270 C   0  0  0  0  0  0  0  0  0  0  0  0
    0.0270   -0.0960   -2.2390 F   0  0  0  0  0  0  0  0  0  0  0  0
    1.9220   -0.1280   -1.1500 F   0  0  0  0  0  0  0  0  0  0  0  0
    0.6110   -2.1000   -1.0800 C   0  0  0  0  0  0  0  0  0  0  0  0
   -1.0600   -2.7370   -1.1280 Cl  0  0  0  0  0  0  0  0  0  0  0  0
    1.5370   -2.8110   -2.4340 Cl  0  0  0  0  0  0  0  0  0  0  0  0
    1.0130    1.8120   -0.0750 H   0  0  0  0  0  0  0  0  0  0  0  0
   -0.5870    1.7630   -0.8860 H   0  0  0  0  0  0  0  0  0  0  0  0
   -0.4790    1.7820    0.8840 H   0  0  0  0  0  0  0  0  0  0  0  0
    1.0650   -2.4600   -0.1530 H   0  0  0  0  0  0  0  0  0  0  0  0
  1  2  1  0  0  0  0
  1  9  1  0  0  0  0
  1 10  1  0  0  0  0
  1 11  1  0  0  0  0
  2  3  1  0  0  0  0
  3  4  1  0  0  0  0
  3  5  1  0  0  0  0
  3  6  1  0  0  0  0
  6  7  1  0  0  0  0
  6  8  1  0  0  0  0
  6 12  1  0  0  0  0
M  END
>  <Index>
16

>  <Drug_Name>
Methoxyflurane

>  <Binary_Characterization>
1

$$$$

  MOE2013           3D
CORINA 3.60 0026  08.12.2014
 12 11  0  0  1  0  0  0  0  0999 V2000
    0.0060    1.5480   -0.1130 C   0  0  0  0  0  0  0  0  0  0  0  0
   -0.0110    0.0320    0.0670 C   0  0  3  0  0  0  0  0  0  0  0  0
    0.6190   -0.3080    1.2270 F   0  0  0  0  0  0  0  0  0  0  0  0
   -1.6700   -0.6180    0.1040 Cl  0  0  0  0  0  0  0  0  0  0  0  0
    1.3390    2.0210   -0.2060 O   0  0  0  0  0  0  0  0  0  0  0  0
    1.4150    3.4200   -0.0400 C   0  0  0  0  0  0  0  0  0  0  0  0
    0.4570    4.0360   -0.7650 F   0  0  0  0  0  0  0  0  0  0  0  0
    1.2230    3.7190    1.2640 F   0  0  0  0  0  0  0  0  0  0  0  0
   -0.6280    1.8770   -1.2680 F   0  0  0  0  0  0  0  0  0  0  0  0
   -0.6400    2.1630    0.9040 F   0  0  0  0  0  0  0  0  0  0  0  0
    0.5200   -0.4610   -0.7520 H   0  0  0  0  0  0  0  0  0  0  0  0
    2.3990    3.7830   -0.3480 H   0  0  0  0  0  0  0  0  0  0  0  0
  1  2  1  0  0  0  0
  1  5  1  0  0  0  0
  1  9  1  0  0  0  0
  1 10  1  0  0  0  0
  2  3  1  0  0  0  0
  2  4  1  0  0  0  0
  2 11  1  0  0  0  0
  5  6  1  0  0  0  0
  6  7  1  0  0  0  0
  6  8  1  0  0  0  0
  6 12  1  0  0  0  0
M  END
>  <Index>
17

>  <Drug_Name>
Enflurane

>  <Binary_Characterization>
1

$$$$

  MOE2013           3D
CORINA 3.60 0026  08.12.2014
 12 11  0  0  1  0  0  0  0  0999 V2000
   -0.0320    1.3920   -0.0230 C   0  0  0  0  0  0  0  0  0  0  0  0
   -0.6600    0.0070    0.1380 C   0  0  3  0  0  0  0  0  0  0  0  0
   -0.2500   -0.6230    1.3530 O   0  0  0  0  0  0  0  0  0  0  0  0
    0.6550   -1.6820    1.1130 C   0  0  0  0  0  0  0  0  0  0  0  0
    0.0160   -2.6370    0.3990 F   0  0  0  0  0  0  0  0  0  0  0  0
    1.6760   -1.2200    0.3580 F   0  0  0  0  0  0  0  0  0  0  0  0
   -2.4500    0.1350    0.1950 Cl  0  0  0  0  0  0  0  0  0  0  0  0
    1.3180    1.3200   -0.0730 F   0  0  0  0  0  0  0  0  0  0  0  0
   -0.4350    1.9810   -1.1740 F   0  0  0  0  0  0  0  0  0  0  0  0
   -0.3520    2.2230    0.9950 F   0  0  0  0  0  0  0  0  0  0  0  0
   -0.4330   -0.6060   -0.7410 H   0  0  0  0  0  0  0  0  0  0  0  0
    1.0320   -2.1000    2.0490 H   0  0  0  0  0  0  0  0  0  0  0  0
  1  2  1  0  0  0  0
  1  8  1  0  0  0  0
  1  9  1  0  0  0  0
  1 10  1  0  0  0  0
  2  3  1  0  0  0  0
  2  7  1  0  0  0  0
  2 11  1  0  0  0  0
  3  4  1  0  0  0  0
  4  5  1  0  0  0  0
  4  6  1  0  0  0  0
  4 12  1  0  0  0  0
M  END
>  <Index>
18

>  <Drug_Name>
Isoflurane

>  <Binary_Characterization>
1

$$$$

  MOE2013           3D
CORINA 3.60 0026  08.12.2014
 32 33  0  0  1  0  0  0  0  0999 V2000
    0.5600   -0.8650   -1.1930 C   0  0  0  0  0  0  0  0  0  0  0  0
    0.1310   -0.1190    0.0850 C   0  0  0  0  0  0  0  0  0  0  0  0
    0.6050    1.3370   -0.0420 C   0  0  0  0  0  0  0  0  0  0  0  0
   -1.2980   -0.2030    0.0660 O   0  0  0  0  0  0  0  0  0  0  0  0
   -2.0850    0.3750    1.0160 C   0  0  0  0  0  0  0  0  0  0  0  0
   -3.4390    0.4330    0.6790 C   0  0  0  0  0  0  0  0  0  0  0  0
   -4.3750    1.0000    1.5500 C   0  0  0  0  0  0  0  0  0  0  0  0
   -3.9900    1.5130    2.7970 C   0  0  0  0  0  0  0  0  0  0  0  0
   -2.6240    1.4480    3.1180 C   0  0  0  0  0  0  0  0  0  0  0  0
   -1.6840    0.8790    2.2480 C   0  0  0  0  0  0  0  0  0  0  0  0
   -4.9830    2.1520    3.7400 C   0  0  3  0  0  0  0  0  0  0  0  0
   -6.3260    1.5130    4.0060 C   0  0  0  0  0  0  0  0  0  0  0  0
   -5.2990    1.5600    5.1000 C   0  0  0  0  0  0  0  0  0  0  0  0
   -4.6130    0.0260    5.6190 Cl  0  0  0  0  0  0  0  0  0  0  0  0
   -5.5600    2.6880    6.4300 Cl  0  0  0  0  0  0  0  0  0  0  0  0
    0.8010   -0.8780    1.2410 C   0  0  0  0  0  0  0  0  0  0  0  0
    2.1040   -0.5610    1.4010 O   0  0  0  0  0  0  0  0  0  0  0  0
    0.2880   -1.7250    1.9560 O   0  0  0  0  0  0  0  0  0  0  0  0
    1.6480   -0.8700   -1.3220 H   0  0  0  0  0  0  0  0  0  0  0  0
    0.2210   -1.9080   -1.1670 H   0  0  0  0  0  0  0  0  0  0  0  0
    0.1070   -0.4120   -2.0830 H   0  0  0  0  0  0  0  0  0  0  0  0
    0.0270    1.8720   -0.8050 H   0  0  0  0  0  0  0  0  0  0  0  0
    0.4890    1.8910    0.8940 H   0  0  0  0  0  0  0  0  0  0  0  0
    1.6650    1.3970   -0.3110 H   0  0  0  0  0  0  0  0  0  0  0  0
   -3.7720    0.0400   -0.2790 H   0  0  0  0  0  0  0  0  0  0  0  0
   -5.4180    1.0410    1.2440 H   0  0  0  0  0  0  0  0  0  0  0  0
   -2.2780    1.8410    4.0730 H   0  0  0  0  0  0  0  0  0  0  0  0
   -0.6530    0.8460    2.5810 H   0  0  0  0  0  0  0  0  0  0  0  0
   -4.9970    3.2400    3.6800 H   0  0  0  0  0  0  0  0  0  0  0  0
   -7.1900    2.1650    4.0800 H   0  0  0  0  0  0  0  0  0  0  0  0
   -6.5510    0.5510    3.5600 H   0  0  0  0  0  0  0  0  0  0  0  0
    2.4260   -1.1420    2.1230 H   0  0  0  0  0  0  0  0  0  0  0  0
  1  2  1  0  0  0  0
  1 19  1  0  0  0  0
  1 20  1  0  0  0  0
  1 21  1  0  0  0  0
  2  3  1  0  0  0  0
  2  4  1  0  0  0  0
  2 16  1  0  0  0  0
  3 22  1  0  0  0  0
  3 23  1  0  0  0  0
  3 24  1  0  0  0  0
  4  5  1  0  0  0  0
  5  6  1  0  0  0  0
  5 10  2  0  0  0  0
  6  7  2  0  0  0  0
  6 25  1  0  0  0  0
  7  8  1  0  0  0  0
  7 26  1  0  0  0  0
  8  9  2  0  0  0  0
  8 11  1  0  0  0  0
  9 10  1  0  0  0  0
  9 27  1  0  0  0  0
 10 28  1  0  0  0  0
 11 12  1  0  0  0  0
 11 13  1  0  0  0  0
 11 29  1  0  0  0  0
 12 13  1  0  0  0  0
 12 30  1  0  0  0  0
 12 31  1  0  0  0  0
 13 14  1  0  0  0  0
 13 15  1  0  0  0  0
 16 17  1  0  0  0  0
 16 18  2  0  0  0  0
 17 32  1  0  0  0  0
M  END
>  <Index>
19

>  <Drug_Name>
Ciprofibrate

>  <Binary_Characterization>
1

$$$$

  MOE2013           3D
CORINA 3.60 0026  08.12.2014
 18 18  0  0  1  0  0  0  0  0999 V2000
    0.0430    1.5530   -0.0340 N   0  0  0  0  0  0  0  0  0  0  0  0
    0.0040    0.0720   -0.0310 C   0  0  3  0  0  0  0  0  0  0  0  0
   -1.4270   -0.4680    0.0980 C   0  0  3  0  0  0  0  0  0  0  0  0
   -2.1320   -0.0610    1.3760 C   0  0  0  0  0  0  0  0  0  0  0  0
   -3.4900    0.0580    0.8140 C   0  0  0  0  0  0  0  0  0  0  0  0
   -4.8400    0.1220    1.8320 Cl  0  0  0  0  0  0  0  0  0  0  0  0
   -3.5800    0.1360   -0.4700 N   0  0  0  0  0  0  0  0  0  0  0  0
   -2.2540    0.0580   -0.9620 O   0  0  0  0  0  0  0  0  0  0  0  0
    0.6580   -0.4560   -1.3040 C   0  0  0  0  0  0  0  0  0  0  0  0
    0.6910   -1.8030   -1.3570 O   0  0  0  0  0  0  0  0  0  0  0  0
    1.1660    0.2170   -2.1900 O   0  0  0  0  0  0  0  0  0  0  0  0
    0.9810    1.8530   -0.3110 H   0  0  0  0  0  0  0  0  0  0  0  0
   -0.5670    1.8870   -0.7860 H   0  0  0  0  0  0  0  0  0  0  0  0
    0.6130   -0.2740    0.8120 H   0  0  0  0  0  0  0  0  0  0  0  0
   -1.4420   -1.5610   -0.0010 H   0  0  0  0  0  0  0  0  0  0  0  0
   -2.0580   -0.8170    2.1600 H   0  0  0  0  0  0  0  0  0  0  0  0
   -1.8260    0.9130    1.7680 H   0  0  0  0  0  0  0  0  0  0  0  0
    1.1480   -2.0160   -2.1980 H   0  0  0  0  0  0  0  0  0  0  0  0
  1  2  1  0  0  0  0
  1 12  1  0  0  0  0
  1 13  1  0  0  0  0
  2  3  1  0  0  0  0
  2  9  1  0  0  0  0
  2 14  1  0  0  0  0
  3  4  1  0  0  0  0
  3  8  1  0  0  0  0
  3 15  1  0  0  0  0
  4  5  1  0  0  0  0
  4 16  1  0  0  0  0
  4 17  1  0  0  0  0
  5  6  1  0  0  0  0
  5  7  2  0  0  0  0
  7  8  1  0  0  0  0
  9 10  1  0  0  0  0
  9 11  2  0  0  0  0
 10 18  1  0  0  0  0
M  END
>  <Index>
20

>  <Drug_Name>
Acivicin

>  <Binary_Characterization>
0

$$$$

  MOE2013           3D
CORINA 3.49 0026  11.04.2013
 18 18  0  0  0  0  0  0  0  0999 V2000
   -0.0200    1.5710    0.0330 C   0  0  0  0  0  0  0  0  0  0  0  0
   -0.0760    0.0370   -0.1180 C   0  0  0  0  0  0  0  0  0  0  0  0
    1.4260    2.1070   -0.0280 C   0  0  0  0  0  0  0  0  0  0  0  0
   -1.0840    2.3580   -1.1860 Cl  0  0  0  0  0  0  0  0  0  0  0  0
    0.7590   -0.5250   -1.2870 C   0  0  0  0  0  0  0  0  0  0  0  0
    0.5220   -0.7090    1.4180 Cl  0  0  0  0  0  0  0  0  0  0  0  0
    2.2070    1.6060   -1.2620 C   0  0  0  0  0  0  0  0  0  0  0  0
    1.4470    3.9030    0.1070 Cl  0  0  0  0  0  0  0  0  0  0  0  0
    2.1860    0.0630   -1.3150 C   0  0  0  0  0  0  0  0  0  0  0  0
   -0.1040   -0.2780   -2.8470 Cl  0  0  0  0  0  0  0  0  0  0  0  0
    3.9170    2.1840   -1.1700 Cl  0  0  0  0  0  0  0  0  0  0  0  0
    3.1140   -0.5820   -2.7180 Cl  0  0  0  0  0  0  0  0  0  0  0  0
   -0.4640    1.8560    0.9950 H   0  0  0  0  0  0  0  0  0  0  0  0
   -1.1160   -0.3000   -0.1960 H   0  0  0  0  0  0  0  0  0  0  0  0
    1.9520    1.7660    0.8730 H   0  0  0  0  0  0  0  0  0  0  0  0
    0.8270   -1.6160   -1.1910 H   0  0  0  0  0  0  0  0  0  0  0  0
    1.7930    2.0320   -2.1830 H   0  0  0  0  0  0  0  0  0  0  0  0
    2.7270   -0.3190   -0.4410 H   0  0  0  0  0  0  0  0  0  0  0  0
  1  2  1  0  0  0  0
  1  3  1  0  0  0  0
  1  4  1  0  0  0  0
  1 13  1  0  0  0  0
  2  5  1  0  0  0  0
  2  6  1  0  0  0  0
  2 14  1  0  0  0  0
  3  7  1  0  0  0  0
  3  8  1  0  0  0  0
  3 15  1  0  0  0  0
  5  9  1  0  0  0  0
  5 10  1  0  0  0  0
  5 16  1  0  0  0  0
  7  9  1  0  0  0  0
  7 11  1  0  0  0  0
  7 17  1  0  0  0  0
  9 12  1  0  0  0  0
  9 18  1  0  0  0  0
M  END
>  <Index>
21

>  <Drug_Name>
Lindane

>  <Binary_Characterization>
0

$$$$

  MOE2013           3D
CORINA 3.60 0026  08.12.2014
 53 57  0  0  1  0  0  0  0  0999 V2000
    0.1700    0.8140    1.6430 C   0  0  0  0  0  0  0  0  0  0  0  0
   -0.2420    0.5100    0.2230 C   0  0  0  0  0  0  0  0  0  0  0  0
    0.2450    1.1550   -0.7080 O   0  0  0  0  0  0  0  0  0  0  0  0
   -1.2570   -0.6260   -0.0070 C   0  0  1  0  0  0  0  0  0  0  0  0
   -2.4310   -0.3160    0.7500 O   0  0  0  0  0  0  0  0  0  0  0  0
   -1.6750   -0.7720   -1.4990 C   0  0  0  0  0  0  0  0  0  0  0  0
   -1.9020   -2.2760   -1.7520 C   0  0  0  0  0  0  0  0  0  0  0  0
   -1.8360   -2.9060   -0.3660 C   0  0  3  0  0  0  0  0  0  0  0  0
   -1.5910   -4.4170   -0.2360 C   0  0  3  0  0  0  0  0  0  0  0  0
   -2.5250   -5.2530   -1.0590 C   0  0  0  0  0  0  0  0  0  0  0  0
   -3.0610   -6.4120   -0.6460 C   0  0  0  0  0  0  0  0  0  0  0  0
   -4.0880   -7.2430   -1.7840 Cl  0  0  0  0  0  0  0  0  0  0  0  0
   -2.7910   -7.0000    0.6720 C   0  0  0  0  0  0  0  0  0  0  0  0
   -3.4750   -8.0750    1.1150 C   0  0  0  0  0  0  0  0  0  0  0  0
   -3.2780   -8.6600    2.4560 C   0  0  0  0  0  0  0  0  0  0  0  0
   -3.6230   -9.8010    2.7280 O   0  0  0  0  0  0  0  0  0  0  0  0
   -2.7260   -7.7570    3.4780 C   0  0  3  0  0  0  0  0  0  0  0  0
   -1.2600   -7.7370    3.7910 C   0  0  0  0  0  0  0  0  0  0  0  0
   -1.8890   -6.5810    3.0380 C   0  0  3  0  0  0  0  0  0  0  0  0
   -1.6720   -6.3340    1.5270 C   0  0  1  0  0  0  0  0  0  0  0  0
   -0.3150   -6.9370    1.0820 C   0  0  0  0  0  0  0  0  0  0  0  0
   -1.6880   -4.7780    1.2760 C   0  0  3  0  0  0  0  0  0  0  0  0
   -0.6270   -3.9650    2.0650 C   0  0  0  0  0  0  0  0  0  0  0  0
   -0.7860   -2.4450    1.8540 C   0  0  0  0  0  0  0  0  0  0  0  0
   -0.7550   -2.0560    0.3620 C   0  0  2  0  0  0  0  0  0  0  0  0
    0.6790   -2.2760   -0.1940 C   0  0  0  0  0  0  0  0  0  0  0  0
    0.5310    1.8450    1.6990 H   0  0  0  0  0  0  0  0  0  0  0  0
   -0.6810    0.7200    2.3210 H   0  0  0  0  0  0  0  0  0  0  0  0
    0.9730    0.1410    1.9490 H   0  0  0  0  0  0  0  0  0  0  0  0
   -2.8420    0.4770    0.3600 H   0  0  0  0  0  0  0  0  0  0  0  0
   -2.5940   -0.2160   -1.7140 H   0  0  0  0  0  0  0  0  0  0  0  0
   -0.9070   -0.4140   -2.1930 H   0  0  0  0  0  0  0  0  0  0  0  0
   -2.8690   -2.4490   -2.2370 H   0  0  0  0  0  0  0  0  0  0  0  0
   -1.1260   -2.6750   -2.4140 H   0  0  0  0  0  0  0  0  0  0  0  0
   -2.8160   -2.7090    0.0990 H   0  0  0  0  0  0  0  0  0  0  0  0
   -0.5870   -4.6410   -0.6130 H   0  0  0  0  0  0  0  0  0  0  0  0
   -2.7310   -4.9070   -2.0690 H   0  0  0  0  0  0  0  0  0  0  0  0
   -4.2210   -8.5980    0.5270 H   0  0  0  0  0  0  0  0  0  0  0  0
   -3.3930   -7.6000    4.3210 H   0  0  0  0  0  0  0  0  0  0  0  0
   -0.9670   -7.5640    4.8220 H   0  0  0  0  0  0  0  0  0  0  0  0
   -0.6290   -8.4590    3.2880 H   0  0  0  0  0  0  0  0  0  0  0  0
   -2.0900   -5.6740    3.5980 H   0  0  0  0  0  0  0  0  0  0  0  0
   -0.0580   -6.6860    0.0490 H   0  0  0  0  0  0  0  0  0  0  0  0
    0.5050   -6.5940    1.7230 H   0  0  0  0  0  0  0  0  0  0  0  0
   -0.3260   -8.0320    1.1320 H   0  0  0  0  0  0  0  0  0  0  0  0
   -2.6680   -4.4250    1.6380 H   0  0  0  0  0  0  0  0  0  0  0  0
   -0.7030   -4.1550    3.1400 H   0  0  0  0  0  0  0  0  0  0  0  0
    0.3820   -4.2750    1.7750 H   0  0  0  0  0  0  0  0  0  0  0  0
   -1.7340   -2.1370    2.3120 H   0  0  0  0  0  0  0  0  0  0  0  0
    0.0060   -1.9300    2.4060 H   0  0  0  0  0  0  0  0  0  0  0  0
    1.4090   -1.6850    0.3710 H   0  0  0  0  0  0  0  0  0  0  0  0
    1.0080   -3.3160   -0.1270 H   0  0  0  0  0  0  0  0  0  0  0  0
    0.7750   -1.9810   -1.2430 H   0  0  0  0  0  0  0  0  0  0  0  0
  1  2  1  0  0  0  0
  1 27  1  0  0  0  0
  1 28  1  0  0  0  0
  1 29  1  0  0  0  0
  2  3  2  0  0  0  0
  2  4  1  0  0  0  0
  4  5  1  0  0  0  0
  4  6  1  0  0  0  0
  4 25  1  0  0  0  0
  5 30  1  0  0  0  0
  6  7  1  0  0  0  0
  6 31  1  0  0  0  0
  6 32  1  0  0  0  0
  7  8  1  0  0  0  0
  7 33  1  0  0  0  0
  7 34  1  0  0  0  0
  8  9  1  0  0  0  0
  8 25  1  0  0  0  0
  8 35  1  0  0  0  0
  9 10  1  0  0  0  0
  9 22  1  0  0  0  0
  9 36  1  0  0  0  0
 10 11  2  0  0  0  0
 10 37  1  0  0  0  0
 11 12  1  0  0  0  0
 11 13  1  0  0  0  0
 13 14  2  0  0  0  0
 13 20  1  0  0  0  0
 14 15  1  0  0  0  0
 14 38  1  0  0  0  0
 15 16  2  0  0  0  0
 15 17  1  0  0  0  0
 17 18  1  0  0  0  0
 17 19  1  0  0  0  0
 17 39  1  0  0  0  0
 18 19  1  0  0  0  0
 18 40  1  0  0  0  0
 18 41  1  0  0  0  0
 19 20  1  0  0  0  0
 19 42  1  0  0  0  0
 20 21  1  0  0  0  0
 20 22  1  0  0  0  0
 21 43  1  0  0  0  0
 21 44  1  0  0  0  0
 21 45  1  0  0  0  0
 22 23  1  0  0  0  0
 22 46  1  0  0  0  0
 23 24  1  0  0  0  0
 23 47  1  0  0  0  0
 23 48  1  0  0  0  0
 24 25  1  0  0  0  0
 24 49  1  0  0  0  0
 24 50  1  0  0  0  0
 25 26  1  0  0  0  0
 26 51  1  0  0  0  0
 26 52  1  0  0  0  0
 26 53  1  0  0  0  0
M  END
>  <Index>
22

>  <Drug_Name>
Cyproterone

>  <Binary_Characterization>
1

$$$$

  MOE2013           3D
CORINA 3.60 0026  08.12.2014
 58 62  0  0  1  0  0  0  0  0999 V2000
   -0.9660    1.3750    0.0820 C   0  0  0  0  0  0  0  0  0  0  0  0
   -0.3000    0.0330    0.0800 C   0  0  0  0  0  0  0  0  0  0  0  0
    0.9050   -0.1400    0.1720 O   0  0  0  0  0  0  0  0  0  0  0  0
   -1.2390   -0.9460   -0.0230 O   0  0  0  0  0  0  0  0  0  0  0  0
   -0.8150   -2.3300   -0.0960 C   0  0  2  0  0  0  0  0  0  0  0  0
   -0.1530   -2.5770   -1.4890 C   0  0  0  0  0  0  0  0  0  0  0  0
   -1.2600   -3.0870   -2.4350 C   0  0  0  0  0  0  0  0  0  0  0  0
   -2.5480   -2.9080   -1.6420 C   0  0  3  0  0  0  0  0  0  0  0  0
   -3.8060   -3.6840   -2.0650 C   0  0  3  0  0  0  0  0  0  0  0  0
   -4.1600   -3.5160   -3.5130 C   0  0  0  0  0  0  0  0  0  0  0  0
   -5.4140   -3.3960   -3.9740 C   0  0  0  0  0  0  0  0  0  0  0  0
   -5.5970   -3.2500   -5.7010 Cl  0  0  0  0  0  0  0  0  0  0  0  0
   -6.5970   -3.4170   -3.1050 C   0  0  0  0  0  0  0  0  0  0  0  0
   -7.8270   -3.1360   -3.5840 C   0  0  0  0  0  0  0  0  0  0  0  0
   -9.0320   -3.0880   -2.7320 C   0  0  0  0  0  0  0  0  0  0  0  0
  -10.1610   -3.1820   -3.1920 O   0  0  0  0  0  0  0  0  0  0  0  0
   -8.8010   -2.8240   -1.3030 C   0  0  3  0  0  0  0  0  0  0  0  0
   -8.7230   -3.9400   -0.3060 C   0  0  0  0  0  0  0  0  0  0  0  0
   -7.4660   -3.1900   -0.7000 C   0  0  3  0  0  0  0  0  0  0  0  0
   -6.3690   -3.7930   -1.6100 C   0  0  1  0  0  0  0  0  0  0  0  0
   -6.3850   -5.3390   -1.5030 C   0  0  0  0  0  0  0  0  0  0  0  0
   -4.9740   -3.2260   -1.1410 C   0  0  3  0  0  0  0  0  0  0  0  0
   -4.6010   -3.5140    0.3380 C   0  0  0  0  0  0  0  0  0  0  0  0
   -3.2790   -2.8320    0.7460 C   0  0  0  0  0  0  0  0  0  0  0  0
   -2.1100   -3.2180   -0.1830 C   0  0  2  0  0  0  0  0  0  0  0  0
   -1.7580   -4.7160    0.0460 C   0  0  0  0  0  0  0  0  0  0  0  0
    0.0960   -2.7290    1.0910 C   0  0  0  0  0  0  0  0  0  0  0  0
   -0.3460   -2.3430    2.4820 C   0  0  0  0  0  0  0  0  0  0  0  0
    1.1120   -3.4120    0.9430 O   0  0  0  0  0  0  0  0  0  0  0  0
   -0.2030    2.1580    0.1250 H   0  0  0  0  0  0  0  0  0  0  0  0
   -1.5430    1.5040   -0.8370 H   0  0  0  0  0  0  0  0  0  0  0  0
   -1.6110    1.4660    0.9590 H   0  0  0  0  0  0  0  0  0  0  0  0
    0.2810   -1.6630   -1.9060 H   0  0  0  0  0  0  0  0  0  0  0  0
    0.6470   -3.3240   -1.4520 H   0  0  0  0  0  0  0  0  0  0  0  0
   -1.2700   -2.5140   -3.3680 H   0  0  0  0  0  0  0  0  0  0  0  0
   -1.0880   -4.1370   -2.6960 H   0  0  0  0  0  0  0  0  0  0  0  0
   -2.8040   -1.8390   -1.7200 H   0  0  0  0  0  0  0  0  0  0  0  0
   -3.6170   -4.7540   -1.9320 H   0  0  0  0  0  0  0  0  0  0  0  0
   -3.3370   -3.5420   -4.2240 H   0  0  0  0  0  0  0  0  0  0  0  0
   -8.0330   -2.9270   -4.6270 H   0  0  0  0  0  0  0  0  0  0  0  0
   -9.2670   -1.9070   -0.9530 H   0  0  0  0  0  0  0  0  0  0  0  0
   -9.1270   -3.7580    0.6860 H   0  0  0  0  0  0  0  0  0  0  0  0
   -8.9160   -4.9440   -0.6610 H   0  0  0  0  0  0  0  0  0  0  0  0
   -7.0890   -2.4500   -0.0030 H   0  0  0  0  0  0  0  0  0  0  0  0
   -5.5530   -5.8090   -2.0360 H   0  0  0  0  0  0  0  0  0  0  0  0
   -6.3430   -5.6690   -0.4600 H   0  0  0  0  0  0  0  0  0  0  0  0
   -7.2980   -5.7630   -1.9390 H   0  0  0  0  0  0  0  0  0  0  0  0
   -5.0510   -2.1290   -1.2240 H   0  0  0  0  0  0  0  0  0  0  0  0
   -5.3790   -3.1530    1.0180 H   0  0  0  0  0  0  0  0  0  0  0  0
   -4.5290   -4.5930    0.5100 H   0  0  0  0  0  0  0  0  0  0  0  0
   -3.4420   -1.7470    0.7330 H   0  0  0  0  0  0  0  0  0  0  0  0
   -3.0510   -3.0960    1.7850 H   0  0  0  0  0  0  0  0  0  0  0  0
   -1.5060   -4.8990    1.0960 H   0  0  0  0  0  0  0  0  0  0  0  0
   -2.5840   -5.3900   -0.1920 H   0  0  0  0  0  0  0  0  0  0  0  0
   -0.9020   -5.0440   -0.5520 H   0  0  0  0  0  0  0  0  0  0  0  0
   -0.9270   -1.4200    2.4740 H   0  0  0  0  0  0  0  0  0  0  0  0
   -0.9460   -3.1490    2.9100 H   0  0  0  0  0  0  0  0  0  0  0  0
    0.5370   -2.1780    3.1060 H   0  0  0  0  0  0  0  0  0  0  0  0
  1  2  1  0  0  0  0
  1 30  1  0  0  0  0
  1 31  1  0  0  0  0
  1 32  1  0  0  0  0
  2  3  2  0  0  0  0
  2  4  1  0  0  0  0
  4  5  1  0  0  0  0
  5  6  1  0  0  0  0
  5 25  1  0  0  0  0
  5 27  1  0  0  0  0
  6  7  1  0  0  0  0
  6 33  1  0  0  0  0
  6 34  1  0  0  0  0
  7  8  1  0  0  0  0
  7 35  1  0  0  0  0
  7 36  1  0  0  0  0
  8  9  1  0  0  0  0
  8 25  1  0  0  0  0
  8 37  1  0  0  0  0
  9 10  1  0  0  0  0
  9 22  1  0  0  0  0
  9 38  1  0  0  0  0
 10 11  2  0  0  0  0
 10 39  1  0  0  0  0
 11 12  1  0  0  0  0
 11 13  1  0  0  0  0
 13 14  2  0  0  0  0
 13 20  1  0  0  0  0
 14 15  1  0  0  0  0
 14 40  1  0  0  0  0
 15 16  2  0  0  0  0
 15 17  1  0  0  0  0
 17 18  1  0  0  0  0
 17 19  1  0  0  0  0
 17 41  1  0  0  0  0
 18 19  1  0  0  0  0
 18 42  1  0  0  0  0
 18 43  1  0  0  0  0
 19 20  1  0  0  0  0
 19 44  1  0  0  0  0
 20 21  1  0  0  0  0
 20 22  1  0  0  0  0
 21 45  1  0  0  0  0
 21 46  1  0  0  0  0
 21 47  1  0  0  0  0
 22 23  1  0  0  0  0
 22 48  1  0  0  0  0
 23 24  1  0  0  0  0
 23 49  1  0  0  0  0
 23 50  1  0  0  0  0
 24 25  1  0  0  0  0
 24 51  1  0  0  0  0
 24 52  1  0  0  0  0
 25 26  1  0  0  0  0
 26 53  1  0  0  0  0
 26 54  1  0  0  0  0
 26 55  1  0  0  0  0
 27 28  1  0  0  0  0
 27 29  2  0  0  0  0
 28 56  1  0  0  0  0
 28 57  1  0  0  0  0
 28 58  1  0  0  0  0
M  END
>  <Index>
23

>  <Drug_Name>
Cyproterone acetate

>  <Binary_Characterization>
1

$$$$

  MOE2013           3D
CORINA 3.60 0026  08.12.2014
 50 52  0  0  0  0  0  0  0  0999 V2000
   -0.0170    0.1000    1.3690 Cl  0  0  0  0  0  0  0  0  0  0  0  0
   -0.0220    1.7900    1.0420 C   0  0  0  0  0  0  0  0  0  0  0  0
    0.1150    2.2390   -0.2700 C   0  0  0  0  0  0  0  0  0  0  0  0
    0.1100    3.6110   -0.5380 C   0  0  0  0  0  0  0  0  0  0  0  0
   -0.0450    4.5350    0.5040 C   0  0  0  0  0  0  0  0  0  0  0  0
   -0.0480    5.9590    0.2500 C   0  0  0  0  0  0  0  0  0  0  0  0
    0.7280    6.8220    0.9780 N   0  0  0  0  0  0  0  0  0  0  0  0
    0.4900    8.0100    0.4700 C   0  0  0  0  0  0  0  0  0  0  0  0
    1.0220    9.2890    0.8010 C   0  0  0  0  0  0  0  0  0  0  0  0
    0.6210   10.3790    0.1180 C   0  0  0  0  0  0  0  0  0  0  0  0
   -0.3510   10.2770   -0.9580 C   0  0  0  0  0  0  0  0  0  0  0  0
   -0.8170   11.7030   -1.7960 Cl  0  0  0  0  0  0  0  0  0  0  0  0
   -0.8640    9.0770   -1.2740 C   0  0  0  0  0  0  0  0  0  0  0  0
   -0.4490    7.9510   -0.5600 N   0  0  0  0  0  0  0  0  0  0  0  0
   -0.8310    6.6240   -0.6790 C   0  0  0  0  0  0  0  0  0  0  0  0
   -1.8890    6.1460   -1.6240 C   0  0  0  0  0  0  0  0  0  0  0  0
   -1.3490    5.9630   -3.0410 C   0  0  0  0  0  0  0  0  0  0  0  0
   -0.1480    6.0840   -3.2940 O   0  0  0  0  0  0  0  0  0  0  0  0
   -2.2830    5.6380   -4.0300 N   0  0  0  0  0  0  0  0  0  0  0  0
   -1.8020    5.4480   -5.4020 C   0  0  0  0  0  0  0  0  0  0  0  0
   -1.3990    3.9960   -5.6570 C   0  0  0  0  0  0  0  0  0  0  0  0
   -0.8950    3.8000   -7.0770 C   0  0  0  0  0  0  0  0  0  0  0  0
   -3.7230    5.4620   -3.8030 C   0  0  0  0  0  0  0  0  0  0  0  0
   -4.4960    6.7530   -4.0730 C   0  0  0  0  0  0  0  0  0  0  0  0
   -5.9820    6.5770   -3.8030 C   0  0  0  0  0  0  0  0  0  0  0  0
   -0.1620    4.0690    1.8210 C   0  0  0  0  0  0  0  0  0  0  0  0
   -0.1560    2.6980    2.0900 C   0  0  0  0  0  0  0  0  0  0  0  0
    0.2350    1.5330   -1.0880 H   0  0  0  0  0  0  0  0  0  0  0  0
    0.2470    3.9480   -1.5630 H   0  0  0  0  0  0  0  0  0  0  0  0
    1.7480    9.3590    1.6040 H   0  0  0  0  0  0  0  0  0  0  0  0
    1.0230   11.3570    0.3640 H   0  0  0  0  0  0  0  0  0  0  0  0
   -1.5880    8.9390   -2.0660 H   0  0  0  0  0  0  0  0  0  0  0  0
   -2.2840    5.1850   -1.2780 H   0  0  0  0  0  0  0  0  0  0  0  0
   -2.7200    6.8580   -1.6340 H   0  0  0  0  0  0  0  0  0  0  0  0
   -2.5860    5.7620   -6.0990 H   0  0  0  0  0  0  0  0  0  0  0  0
   -0.9400    6.1040   -5.5750 H   0  0  0  0  0  0  0  0  0  0  0  0
   -0.6170    3.6930   -4.9500 H   0  0  0  0  0  0  0  0  0  0  0  0
   -2.2540    3.3320   -5.4820 H   0  0  0  0  0  0  0  0  0  0  0  0
   -1.6680    4.0610   -7.8070 H   0  0  0  0  0  0  0  0  0  0  0  0
   -0.0150    4.4220   -7.2700 H   0  0  0  0  0  0  0  0  0  0  0  0
   -0.6130    2.7550   -7.2390 H   0  0  0  0  0  0  0  0  0  0  0  0
   -4.0790    4.6570   -4.4550 H   0  0  0  0  0  0  0  0  0  0  0  0
   -3.9000    5.1330   -2.7750 H   0  0  0  0  0  0  0  0  0  0  0  0
   -4.1090    7.5650   -3.4470 H   0  0  0  0  0  0  0  0  0  0  0  0
   -4.3540    7.0670   -5.1130 H   0  0  0  0  0  0  0  0  0  0  0  0
   -6.1610    6.3040   -2.7580 H   0  0  0  0  0  0  0  0  0  0  0  0
   -6.5170    7.5100   -4.0060 H   0  0  0  0  0  0  0  0  0  0  0  0
   -6.4060    5.7960   -4.4420 H   0  0  0  0  0  0  0  0  0  0  0  0
   -0.2590    4.7760    2.6430 H   0  0  0  0  0  0  0  0  0  0  0  0
   -0.2520    2.3510    3.1160 H   0  0  0  0  0  0  0  0  0  0  0  0
  1  2  1  0  0  0  0
  2  3  1  0  0  0  0
  2 27  2  0  0  0  0
  3  4  2  0  0  0  0
  3 28  1  0  0  0  0
  4  5  1  0  0  0  0
  4 29  1  0  0  0  0
  5  6  1  0  0  0  0
  5 26  2  0  0  0  0
  6  7  1  0  0  0  0
  6 15  2  0  0  0  0
  7  8  2  0  0  0  0
  8  9  1  0  0  0  0
  8 14  1  0  0  0  0
  9 10  2  0  0  0  0
  9 30  1  0  0  0  0
 10 11  1  0  0  0  0
 10 31  1  0  0  0  0
 11 12  1  0  0  0  0
 11 13  2  0  0  0  0
 13 14  1  0  0  0  0
 13 32  1  0  0  0  0
 14 15  1  0  0  0  0
 15 16  1  0  0  0  0
 16 17  1  0  0  0  0
 16 33  1  0  0  0  0
 16 34  1  0  0  0  0
 17 18  2  0  0  0  0
 17 19  1  0  0  0  0
 19 20  1  0  0  0  0
 19 23  1  0  0  0  0
 20 21  1  0  0  0  0
 20 35  1  0  0  0  0
 20 36  1  0  0  0  0
 21 22  1  0  0  0  0
 21 37  1  0  0  0  0
 21 38  1  0  0  0  0
 22 39  1  0  0  0  0
 22 40  1  0  0  0  0
 22 41  1  0  0  0  0
 23 24  1  0  0  0  0
 23 42  1  0  0  0  0
 23 43  1  0  0  0  0
 24 25  1  0  0  0  0
 24 44  1  0  0  0  0
 24 45  1  0  0  0  0
 25 46  1  0  0  0  0
 25 47  1  0  0  0  0
 25 48  1  0  0  0  0
 26 27  1  0  0  0  0
 26 49  1  0  0  0  0
 27 50  1  0  0  0  0
M  END
>  <Index>
24

>  <Drug_Name>
Alpidem

>  <Binary_Characterization>
1

$$$$

  MOE2013           3D
CORINA 3.60 0026  08.12.2014
 40 42  0  0  1  0  0  0  0  0999 V2000
   -1.5850    1.8830    0.0150 N   0  0  0  0  0  0  0  0  0  0  0  0
   -0.4180    1.5360   -0.5540 C   0  0  0  0  0  0  0  0  0  0  0  0
   -0.9320    0.0640   -0.7200 C   0  0  3  0  0  0  0  0  0  0  0  0
   -2.2250    3.0020    0.4420 C   0  0  0  0  0  0  0  0  0  0  0  0
   -2.1890    0.5590    0.0770 C   0  0  3  0  0  0  0  0  0  0  0  0
   -1.1700   -0.3710   -2.1170 N   0  0  0  0  0  0  0  0  0  0  0  0
   -1.8650   -1.5350   -2.4010 C   0  0  0  0  0  0  0  0  0  0  0  0
   -1.4350    4.2400    0.6080 C   0  0  0  0  0  0  0  0  0  0  0  0
   -3.5470    2.9440    0.6940 C   0  0  0  0  0  0  0  0  0  0  0  0
   -2.0280   -1.8280   -3.9080 C   0  0  3  0  0  0  0  0  0  0  0  0
   -3.6100    0.6710   -0.4520 C   0  0  0  0  0  0  0  0  0  0  0  0
    0.5600    2.1650   -0.8810 O   0  0  0  0  0  0  0  0  0  0  0  0
   -2.0720   -3.2830   -4.1220 N   0  0  0  0  0  0  0  0  0  0  0  0
   -2.3440   -2.2490   -1.5190 O   0  0  0  0  0  0  0  0  0  0  0  0
   -4.3610    1.6910    0.4280 C   0  0  0  0  0  0  0  0  0  0  0  0
   -1.8450    5.2140   -0.2270 O   0  0  0  0  0  0  0  0  0  0  0  0
   -0.5010    4.3910    1.3760 O   0  0  0  0  0  0  0  0  0  0  0  0
   -3.2530   -1.1390   -4.4770 C   0  0  0  0  0  0  0  0  0  0  0  0
   -4.4620    4.2720    1.3210 Cl  0  0  0  0  0  0  0  0  0  0  0  0
   -3.1420   -0.3740   -5.6490 C   0  0  0  0  0  0  0  0  0  0  0  0
   -4.5140   -1.2580   -3.8690 C   0  0  0  0  0  0  0  0  0  0  0  0
   -5.6280   -0.6100   -4.4070 C   0  0  0  0  0  0  0  0  0  0  0  0
   -4.2590    0.2700   -6.1870 C   0  0  0  0  0  0  0  0  0  0  0  0
   -5.4990    0.1550   -5.5630 C   0  0  0  0  0  0  0  0  0  0  0  0
   -0.3130   -0.6590   -0.1770 H   0  0  0  0  0  0  0  0  0  0  0  0
   -2.1850    0.1600    1.1030 H   0  0  0  0  0  0  0  0  0  0  0  0
   -0.8150    0.1900   -2.8870 H   0  0  0  0  0  0  0  0  0  0  0  0
   -1.1290   -1.4550   -4.4140 H   0  0  0  0  0  0  0  0  0  0  0  0
   -3.6180    1.0110   -1.4950 H   0  0  0  0  0  0  0  0  0  0  0  0
   -4.1190   -0.2980   -0.4190 H   0  0  0  0  0  0  0  0  0  0  0  0
   -2.7760   -3.6820   -3.4990 H   0  0  0  0  0  0  0  0  0  0  0  0
   -2.3830   -3.4750   -5.0730 H   0  0  0  0  0  0  0  0  0  0  0  0
   -4.6080    1.2280    1.3920 H   0  0  0  0  0  0  0  0  0  0  0  0
   -5.3070    1.9440   -0.0660 H   0  0  0  0  0  0  0  0  0  0  0  0
   -1.2450    5.9670   -0.0490 H   0  0  0  0  0  0  0  0  0  0  0  0
   -2.1850   -0.2740   -6.1560 H   0  0  0  0  0  0  0  0  0  0  0  0
   -4.6410   -1.8540   -2.9670 H   0  0  0  0  0  0  0  0  0  0  0  0
   -6.5970   -0.7060   -3.9240 H   0  0  0  0  0  0  0  0  0  0  0  0
   -4.1610    0.8580   -7.0960 H   0  0  0  0  0  0  0  0  0  0  0  0
   -6.3670    0.6570   -5.9830 H   0  0  0  0  0  0  0  0  0  0  0  0
  1  2  1  0  0  0  0
  1  4  1  0  0  0  0
  1  5  1  0  0  0  0
  2  3  1  0  0  0  0
  2 12  2  0  0  0  0
  3  5  1  0  0  0  0
  3  6  1  0  0  0  0
  3 25  1  0  0  0  0
  4  8  1  0  0  0  0
  4  9  2  0  0  0  0
  5 11  1  0  0  0  0
  5 26  1  0  0  0  0
  6  7  1  0  0  0  0
  6 27  1  0  0  0  0
  7 10  1  0  0  0  0
  7 14  2  0  0  0  0
  8 16  1  0  0  0  0
  8 17  2  0  0  0  0
  9 15  1  0  0  0  0
  9 19  1  0  0  0  0
 10 13  1  0  0  0  0
 10 18  1  0  0  0  0
 10 28  1  0  0  0  0
 11 15  1  0  0  0  0
 11 29  1  0  0  0  0
 11 30  1  0  0  0  0
 13 31  1  0  0  0  0
 13 32  1  0  0  0  0
 15 33  1  0  0  0  0
 15 34  1  0  0  0  0
 16 35  1  0  0  0  0
 18 20  1  0  0  0  0
 18 21  2  0  0  0  0
 20 23  2  0  0  0  0
 20 36  1  0  0  0  0
 21 22  1  0  0  0  0
 21 37  1  0  0  0  0
 22 24  2  0  0  0  0
 22 38  1  0  0  0  0
 23 24  1  0  0  0  0
 23 39  1  0  0  0  0
 24 40  1  0  0  0  0
M  END
>  <Index>
25

>  <Drug_Name>
Loracarbef 

>  <Binary_Characterization>
0

$$$$

  MOE2013           3D
CORINA 3.60 0026  08.12.2014
 63 67  0  0  1  0  0  0  0  0999 V2000
    1.6570    1.3780   -0.3880 C   0  0  0  0  0  0  0  0  0  0  0  0
    1.0330    0.0430   -0.7820 C   0  0  0  0  0  0  0  0  0  0  0  0
    1.3900   -1.0330    0.2360 C   0  0  0  0  0  0  0  0  0  0  0  0
   -0.3840    0.1950   -0.8250 O   0  0  0  0  0  0  0  0  0  0  0  0
   -0.7920   -0.0310   -2.1720 C   0  0  3  0  0  0  0  0  0  0  0  0
   -1.4700   -1.4130   -2.2990 C   0  0  0  0  0  0  0  0  0  0  0  0
   -0.4230   -2.2770   -3.0030 C   0  0  3  0  0  0  0  0  0  0  0  0
   -0.8640   -3.5920   -3.6650 C   0  0  3  0  0  0  0  0  0  0  0  0
   -1.5590   -4.5020   -2.6380 C   0  0  0  0  0  0  0  0  0  0  0  0
   -1.9480   -5.8450   -3.2400 C   0  0  0  0  0  0  0  0  0  0  0  0
   -0.7760   -6.5460   -3.8860 C   0  0  0  0  0  0  0  0  0  0  0  0
   -0.5260   -7.8340   -3.5950 C   0  0  0  0  0  0  0  0  0  0  0  0
    0.5150   -8.6060   -4.3130 C   0  0  0  0  0  0  0  0  0  0  0  0
    0.7320   -9.7730   -3.9980 O   0  0  0  0  0  0  0  0  0  0  0  0
    1.2050   -7.9460   -5.4780 C   0  0  0  0  0  0  0  0  0  0  0  0
    1.3760   -6.4560   -5.2190 C   0  0  0  0  0  0  0  0  0  0  0  0
    0.0430   -5.7180   -4.8930 C   0  0  1  0  0  0  0  0  0  0  0  0
   -0.8040   -5.6230   -6.1830 C   0  0  0  0  0  0  0  0  0  0  0  0
    0.3910   -4.3090   -4.2570 C   0  0  2  0  0  0  0  0  0  0  0  0
    1.2040   -4.5790   -3.1650 F   0  0  0  0  0  0  0  0  0  0  0  0
    1.2480   -3.3640   -5.1550 C   0  0  3  0  0  0  0  0  0  0  0  0
    0.6620   -3.1640   -6.4350 O   0  0  0  0  0  0  0  0  0  0  0  0
    1.5330   -1.9900   -4.5050 C   0  0  0  0  0  0  0  0  0  0  0  0
    0.2640   -1.2900   -3.9770 C   0  0  1  0  0  0  0  0  0  0  0  0
   -0.6560   -0.8570   -5.1510 C   0  0  0  0  0  0  0  0  0  0  0  0
    0.4930   -0.0820   -3.0160 C   0  0  2  0  0  0  0  0  0  0  0  0
    1.5280   -0.3530   -2.0650 O   0  0  0  0  0  0  0  0  0  0  0  0
    0.8140    1.2390   -3.7290 C   0  0  0  0  0  0  0  0  0  0  0  0
   -0.0580    2.0830   -3.9520 O   0  0  0  0  0  0  0  0  0  0  0  0
    2.2500    1.4650   -4.1500 C   0  0  0  0  0  0  0  0  0  0  0  0
    2.3060    1.8380   -5.8800 Cl  0  0  0  0  0  0  0  0  0  0  0  0
    2.7500    1.3240   -0.3980 H   0  0  0  0  0  0  0  0  0  0  0  0
    1.3640    2.1690   -1.0870 H   0  0  0  0  0  0  0  0  0  0  0  0
    1.3210    1.6950    0.6050 H   0  0  0  0  0  0  0  0  0  0  0  0
    1.0280   -0.7710    1.2360 H   0  0  0  0  0  0  0  0  0  0  0  0
    0.9260   -1.9890   -0.0300 H   0  0  0  0  0  0  0  0  0  0  0  0
    2.4720   -1.2000    0.2760 H   0  0  0  0  0  0  0  0  0  0  0  0
   -1.5020    0.7520   -2.4540 H   0  0  0  0  0  0  0  0  0  0  0  0
   -1.7530   -1.8280   -1.3260 H   0  0  0  0  0  0  0  0  0  0  0  0
   -2.3730   -1.3360   -2.9150 H   0  0  0  0  0  0  0  0  0  0  0  0
    0.3040   -2.5610   -2.2270 H   0  0  0  0  0  0  0  0  0  0  0  0
   -1.5830   -3.3790   -4.4620 H   0  0  0  0  0  0  0  0  0  0  0  0
   -0.9040   -4.6650   -1.7730 H   0  0  0  0  0  0  0  0  0  0  0  0
   -2.4660   -4.0150   -2.2590 H   0  0  0  0  0  0  0  0  0  0  0  0
   -2.3970   -6.4650   -2.4550 H   0  0  0  0  0  0  0  0  0  0  0  0
   -2.7290   -5.6940   -3.9950 H   0  0  0  0  0  0  0  0  0  0  0  0
   -1.1100   -8.3960   -2.8740 H   0  0  0  0  0  0  0  0  0  0  0  0
    2.1930   -8.4040   -5.6020 H   0  0  0  0  0  0  0  0  0  0  0  0
    0.6240   -8.1370   -6.3860 H   0  0  0  0  0  0  0  0  0  0  0  0
    2.0770   -6.3420   -4.3820 H   0  0  0  0  0  0  0  0  0  0  0  0
    1.8620   -6.0020   -6.0910 H   0  0  0  0  0  0  0  0  0  0  0  0
   -1.6320   -4.9140   -6.0870 H   0  0  0  0  0  0  0  0  0  0  0  0
   -0.2030   -5.3200   -7.0460 H   0  0  0  0  0  0  0  0  0  0  0  0
   -1.2460   -6.5910   -6.4470 H   0  0  0  0  0  0  0  0  0  0  0  0
    2.2220   -3.8370   -5.3250 H   0  0  0  0  0  0  0  0  0  0  0  0
    1.2820   -2.6380   -6.9700 H   0  0  0  0  0  0  0  0  0  0  0  0
    2.2400   -2.1490   -3.6810 H   0  0  0  0  0  0  0  0  0  0  0  0
    2.0350   -1.3400   -5.2310 H   0  0  0  0  0  0  0  0  0  0  0  0
   -1.4920   -0.2340   -4.8180 H   0  0  0  0  0  0  0  0  0  0  0  0
   -0.0940   -0.2720   -5.8870 H   0  0  0  0  0  0  0  0  0  0  0  0
   -1.0990   -1.6990   -5.6850 H   0  0  0  0  0  0  0  0  0  0  0  0
    2.6640    2.3020   -3.5820 H   0  0  0  0  0  0  0  0  0  0  0  0
    2.8670    0.5810   -3.9790 H   0  0  0  0  0  0  0  0  0  0  0  0
  1  2  1  0  0  0  0
  1 32  1  0  0  0  0
  1 33  1  0  0  0  0
  1 34  1  0  0  0  0
  2  3  1  0  0  0  0
  2  4  1  0  0  0  0
  2 27  1  0  0  0  0
  3 35  1  0  0  0  0
  3 36  1  0  0  0  0
  3 37  1  0  0  0  0
  4  5  1  0  0  0  0
  5  6  1  0  0  0  0
  5 26  1  0  0  0  0
  5 38  1  0  0  0  0
  6  7  1  0  0  0  0
  6 39  1  0  0  0  0
  6 40  1  0  0  0  0
  7  8  1  0  0  0  0
  7 24  1  0  0  0  0
  7 41  1  0  0  0  0
  8  9  1  0  0  0  0
  8 19  1  0  0  0  0
  8 42  1  0  0  0  0
  9 10  1  0  0  0  0
  9 43  1  0  0  0  0
  9 44  1  0  0  0  0
 10 11  1  0  0  0  0
 10 45  1  0  0  0  0
 10 46  1  0  0  0  0
 11 12  2  0  0  0  0
 11 17  1  0  0  0  0
 12 13  1  0  0  0  0
 12 47  1  0  0  0  0
 13 14  2  0  0  0  0
 13 15  1  0  0  0  0
 15 16  1  0  0  0  0
 15 48  1  0  0  0  0
 15 49  1  0  0  0  0
 16 17  1  0  0  0  0
 16 50  1  0  0  0  0
 16 51  1  0  0  0  0
 17 18  1  0  0  0  0
 17 19  1  0  0  0  0
 18 52  1  0  0  0  0
 18 53  1  0  0  0  0
 18 54  1  0  0  0  0
 19 20  1  0  0  0  0
 19 21  1  0  0  0  0
 21 22  1  0  0  0  0
 21 23  1  0  0  0  0
 21 55  1  0  0  0  0
 22 56  1  0  0  0  0
 23 24  1  0  0  0  0
 23 57  1  0  0  0  0
 23 58  1  0  0  0  0
 24 25  1  0  0  0  0
 24 26  1  0  0  0  0
 25 59  1  0  0  0  0
 25 60  1  0  0  0  0
 25 61  1  0  0  0  0
 26 27  1  0  0  0  0
 26 28  1  0  0  0  0
 28 29  2  0  0  0  0
 28 30  1  0  0  0  0
 30 31  1  0  0  0  0
 30 62  1  0  0  0  0
 30 63  1  0  0  0  0
M  END
>  <Index>
26

>  <Drug_Name>
Halcinonide

>  <Binary_Characterization>
0

$$$$

  MOE2013           3D
CORINA 3.49 0026  11.04.2013
 56 59  0  0  1  0  0  0  0  0999 V2000
   -0.0380    2.2090   -1.1750 C   0  0  0  0  0  0  0  0  0  0  0  0
   -0.0670    1.6400   -2.5360 C   0  0  0  0  0  0  0  0  0  0  0  0
    0.9640    0.6420   -2.8870 C   0  0  0  0  0  0  0  0  0  0  0  0
    0.9090    1.8450   -0.3020 C   0  0  0  0  0  0  0  0  0  0  0  0
    2.0280    0.8510   -0.5960 C   0  0  1  0  0  0  0  0  0  0  0  0
    1.9120    0.2710   -2.0110 C   0  0  0  0  0  0  0  0  0  0  0  0
    3.0070   -0.6950   -2.4180 C   0  0  0  0  0  0  0  0  0  0  0  0
    4.3910   -0.2560   -1.9100 C   0  0  0  0  0  0  0  0  0  0  0  0
    3.4320    1.5980   -0.4560 C   0  0  2  0  0  0  0  0  0  0  0  0
    4.4050    1.2500   -1.6190 C   0  0  1  0  0  0  0  0  0  0  0  0
    5.4020    2.2730    1.0090 C   0  0  0  0  0  0  0  0  0  0  0  0
    4.0890    1.4890    0.9390 C   0  0  2  0  0  0  0  0  0  0  0  0
    5.8230    1.8470   -1.4860 C   0  0  2  0  0  0  0  0  0  0  0  0
    6.4560    1.8950   -0.0760 C   0  0  1  0  0  0  0  0  0  0  0  0
    7.5280    3.0380   -0.2270 C   0  0  1  0  0  0  0  0  0  0  0  0
    6.7760    4.1020   -1.0560 C   0  0  2  0  0  0  0  0  0  0  0  0
    5.8840    3.3070   -2.0140 C   0  0  0  0  0  0  0  0  0  0  0  0
   -0.9170    1.9840   -3.3480 O   0  0  0  0  0  0  0  0  0  0  0  0
    1.7800   -0.3230    0.3790 C   0  0  0  0  0  0  0  0  0  0  0  0
    4.3290    0.1480    1.3410 O   0  0  0  0  0  0  0  0  0  0  0  0
    3.1870    2.9550   -0.6240 F   0  0  0  0  0  0  0  0  0  0  0  0
    7.1180    0.5520    0.2940 C   0  0  0  0  0  0  0  0  0  0  0  0
    7.6320    5.1540   -1.7550 C   0  0  0  0  0  0  0  0  0  0  0  0
    7.8540    3.5720    1.0510 O   0  0  0  0  0  0  0  0  0  0  0  0
    8.8270    2.5520   -0.9320 C   0  0  0  0  0  0  0  0  0  0  0  0
   10.0470    2.3850   -0.0450 C   0  0  0  0  0  0  0  0  0  0  0  0
    8.8420    2.3050   -2.1400 O   0  0  0  0  0  0  0  0  0  0  0  0
   11.3570    1.5480   -0.9000 Cl  0  0  0  0  0  0  0  0  0  0  0  0
   -0.8070    2.9300   -0.9280 H   0  0  0  0  0  0  0  0  0  0  0  0
    0.9140    0.2470   -3.8950 H   0  0  0  0  0  0  0  0  0  0  0  0
    0.9010    2.3010    0.6860 H   0  0  0  0  0  0  0  0  0  0  0  0
    2.7810   -1.7010   -2.0460 H   0  0  0  0  0  0  0  0  0  0  0  0
    3.0490   -0.7730   -3.5120 H   0  0  0  0  0  0  0  0  0  0  0  0
    4.6510   -0.8310   -1.0170 H   0  0  0  0  0  0  0  0  0  0  0  0
    5.1390   -0.5150   -2.6690 H   0  0  0  0  0  0  0  0  0  0  0  0
    3.9990    1.7250   -2.5270 H   0  0  0  0  0  0  0  0  0  0  0  0
    5.1430    3.3350    0.9430 H   0  0  0  0  0  0  0  0  0  0  0  0
    5.8500    2.1340    2.0020 H   0  0  0  0  0  0  0  0  0  0  0  0
    3.4030    1.9250    1.6760 H   0  0  0  0  0  0  0  0  0  0  0  0
    6.4830    1.2670   -2.1470 H   0  0  0  0  0  0  0  0  0  0  0  0
    6.1230    4.6730   -0.3810 H   0  0  0  0  0  0  0  0  0  0  0  0
    6.2870    3.3060   -3.0340 H   0  0  0  0  0  0  0  0  0  0  0  0
    4.8970    3.7790   -2.0700 H   0  0  0  0  0  0  0  0  0  0  0  0
    0.8050   -0.7930    0.1920 H   0  0  0  0  0  0  0  0  0  0  0  0
    2.5270   -1.1180    0.2840 H   0  0  0  0  0  0  0  0  0  0  0  0
    1.7660    0.0080    1.4240 H   0  0  0  0  0  0  0  0  0  0  0  0
    4.6940    0.1680    2.2430 H   0  0  0  0  0  0  0  0  0  0  0  0
    6.4050   -0.2730    0.3350 H   0  0  0  0  0  0  0  0  0  0  0  0
    7.8700    0.2460   -0.4400 H   0  0  0  0  0  0  0  0  0  0  0  0
    7.6100    0.6140    1.2710 H   0  0  0  0  0  0  0  0  0  0  0  0
    8.2470    4.7310   -2.5540 H   0  0  0  0  0  0  0  0  0  0  0  0
    6.9910    5.9170   -2.2130 H   0  0  0  0  0  0  0  0  0  0  0  0
    8.2940    5.6580   -1.0440 H   0  0  0  0  0  0  0  0  0  0  0  0
    8.1180    4.5040    0.9500 H   0  0  0  0  0  0  0  0  0  0  0  0
   10.4140    3.3680    0.2590 H   0  0  0  0  0  0  0  0  0  0  0  0
    9.7960    1.7850    0.8320 H   0  0  0  0  0  0  0  0  0  0  0  0
  1  2  1  0  0  0  0
  1  4  2  0  0  0  0
  1 29  1  0  0  0  0
  2  3  1  0  0  0  0
  2 18  2  0  0  0  0
  3  6  2  0  0  0  0
  3 30  1  0  0  0  0
  4  5  1  0  0  0  0
  4 31  1  0  0  0  0
  5  6  1  0  0  0  0
  5  9  1  0  0  0  0
  5 19  1  0  0  0  0
  6  7  1  0  0  0  0
  7  8  1  0  0  0  0
  7 32  1  0  0  0  0
  7 33  1  0  0  0  0
  8 10  1  0  0  0  0
  8 34  1  0  0  0  0
  8 35  1  0  0  0  0
  9 10  1  0  0  0  0
  9 12  1  0  0  0  0
  9 21  1  0  0  0  0
 10 13  1  0  0  0  0
 10 36  1  0  0  0  0
 11 12  1  0  0  0  0
 11 14  1  0  0  0  0
 11 37  1  0  0  0  0
 11 38  1  0  0  0  0
 12 20  1  0  0  0  0
 12 39  1  0  0  0  0
 13 14  1  0  0  0  0
 13 17  1  0  0  0  0
 13 40  1  0  0  0  0
 14 15  1  0  0  0  0
 14 22  1  0  0  0  0
 15 16  1  0  0  0  0
 15 24  1  0  0  0  0
 15 25  1  0  0  0  0
 16 17  1  0  0  0  0
 16 23  1  0  0  0  0
 16 41  1  0  0  0  0
 17 42  1  0  0  0  0
 17 43  1  0  0  0  0
 19 44  1  0  0  0  0
 19 45  1  0  0  0  0
 19 46  1  0  0  0  0
 20 47  1  0  0  0  0
 22 48  1  0  0  0  0
 22 49  1  0  0  0  0
 22 50  1  0  0  0  0
 23 51  1  0  0  0  0
 23 52  1  0  0  0  0
 23 53  1  0  0  0  0
 24 54  1  0  0  0  0
 25 26  1  0  0  0  0
 25 27  2  0  0  0  0
 26 28  1  0  0  0  0
 26 55  1  0  0  0  0
 26 56  1  0  0  0  0
M  END
>  <Index>
27

>  <Drug_Name>
Clobetasol

>  <Binary_Characterization>
0

$$$$

  MOE2013           3D
CORINA 3.49 0026  11.04.2013
 56 59  0  0  1  0  0  0  0  0999 V2000
    0.4430    0.9420    0.2410 C   0  0  0  0  0  0  0  0  0  0  0  0
    0.5190   -0.4720   -0.1700 C   0  0  0  0  0  0  0  0  0  0  0  0
    1.8640   -1.0380   -0.3990 C   0  0  0  0  0  0  0  0  0  0  0  0
    2.9830   -0.3220   -0.1890 C   0  0  0  0  0  0  0  0  0  0  0  0
    2.9820    1.1360    0.3050 C   0  0  2  0  0  0  0  0  0  0  0  0
    1.5540    1.6590    0.4510 C   0  0  0  0  0  0  0  0  0  0  0  0
    4.3420   -0.9120   -0.4700 C   0  0  2  0  0  0  0  0  0  0  0  0
    5.1150   -0.0550   -1.4630 C   0  0  0  0  0  0  0  0  0  0  0  0
    5.2170    1.4130   -1.0160 C   0  0  2  0  0  0  0  0  0  0  0  0
    3.7950    2.0070   -0.7410 C   0  0  2  0  0  0  0  0  0  0  0  0
    5.9250    2.2580   -2.0880 C   0  0  1  0  0  0  0  0  0  0  0  0
    6.1180    3.7390   -1.6850 C   0  0  2  0  0  0  0  0  0  0  0  0
    4.7060    4.3280   -1.4700 C   0  0  0  0  0  0  0  0  0  0  0  0
    3.8510    3.5380   -0.4520 C   0  0  2  0  0  0  0  0  0  0  0  0
    7.3200    1.8380   -2.5300 C   0  0  0  0  0  0  0  0  0  0  0  0
    7.8300    3.0530   -3.3480 C   0  0  1  0  0  0  0  0  0  0  0  0
    6.9230    4.2710   -2.9280 C   0  0  2  0  0  0  0  0  0  0  0  0
   -0.4920   -1.1480   -0.3170 O   0  0  0  0  0  0  0  0  0  0  0  0
    3.5820    1.1450    1.7310 C   0  0  0  0  0  0  0  0  0  0  0  0
    4.2420   -2.1660   -0.9980 F   0  0  0  0  0  0  0  0  0  0  0  0
    3.1090    1.9000   -1.9410 F   0  0  0  0  0  0  0  0  0  0  0  0
    4.3050    3.8120    0.8670 O   0  0  0  0  0  0  0  0  0  0  0  0
    5.8070    1.4300   -0.0940 H   0  0  0  0  0  0  0  0  0  0  0  0
    5.2900    2.2180   -2.9880 H   0  0  0  0  0  0  0  0  0  0  0  0
    6.9740    3.9160   -0.4010 C   0  0  0  0  0  0  0  0  0  0  0  0
    7.5920    5.6450   -2.6720 C   0  0  0  0  0  0  0  0  0  0  0  0
    6.7150    6.8770   -2.7960 C   0  0  0  0  0  0  0  0  0  0  0  0
    8.7820    5.7600   -2.3720 O   0  0  0  0  0  0  0  0  0  0  0  0
    9.3430    3.1770   -3.2180 C   0  0  0  0  0  0  0  0  0  0  0  0
    6.0130    4.4810   -4.0240 O   0  0  0  0  0  0  0  0  0  0  0  0
    6.8720    7.8700   -1.3350 Cl  0  0  0  0  0  0  0  0  0  0  0  0
   -0.5490    1.3570    0.3780 H   0  0  0  0  0  0  0  0  0  0  0  0
    1.8890   -2.0630   -0.7520 H   0  0  0  0  0  0  0  0  0  0  0  0
    1.4330    2.6880    0.7840 H   0  0  0  0  0  0  0  0  0  0  0  0
    4.9050   -1.0120    0.4630 H   0  0  0  0  0  0  0  0  0  0  0  0
    6.1150   -0.4880   -1.5860 H   0  0  0  0  0  0  0  0  0  0  0  0
    4.6380   -0.1230   -2.4510 H   0  0  0  0  0  0  0  0  0  0  0  0
    4.7890    5.3690   -1.1370 H   0  0  0  0  0  0  0  0  0  0  0  0
    4.1580    4.3410   -2.4200 H   0  0  0  0  0  0  0  0  0  0  0  0
    2.8350    3.9430   -0.5250 H   0  0  0  0  0  0  0  0  0  0  0  0
    7.9630    1.6260   -1.6680 H   0  0  0  0  0  0  0  0  0  0  0  0
    7.2990    0.9370   -3.1520 H   0  0  0  0  0  0  0  0  0  0  0  0
    7.6340    2.8200   -4.4040 H   0  0  0  0  0  0  0  0  0  0  0  0
    4.6640    0.9840    1.7350 H   0  0  0  0  0  0  0  0  0  0  0  0
    3.3880    2.0830    2.2610 H   0  0  0  0  0  0  0  0  0  0  0  0
    3.1400    0.3520    2.3500 H   0  0  0  0  0  0  0  0  0  0  0  0
    4.2740    4.7760    1.0010 H   0  0  0  0  0  0  0  0  0  0  0  0
    8.0230    3.6470   -0.5540 H   0  0  0  0  0  0  0  0  0  0  0  0
    6.9580    4.9580   -0.0650 H   0  0  0  0  0  0  0  0  0  0  0  0
    6.6270    3.3090    0.4370 H   0  0  0  0  0  0  0  0  0  0  0  0
    7.0360    7.4590   -3.6650 H   0  0  0  0  0  0  0  0  0  0  0  0
    5.6600    6.6270   -2.9100 H   0  0  0  0  0  0  0  0  0  0  0  0
    9.8270    2.2430   -3.5240 H   0  0  0  0  0  0  0  0  0  0  0  0
    9.7280    3.9660   -3.8710 H   0  0  0  0  0  0  0  0  0  0  0  0
    9.6550    3.3810   -2.1900 H   0  0  0  0  0  0  0  0  0  0  0  0
    6.5300    4.5530   -4.8480 H   0  0  0  0  0  0  0  0  0  0  0  0
  1  2  1  0  0  0  0
  1  6  2  0  0  0  0
  1 32  1  0  0  0  0
  2  3  1  0  0  0  0
  2 18  2  0  0  0  0
  3  4  2  0  0  0  0
  3 33  1  0  0  0  0
  4  5  1  0  0  0  0
  4  7  1  0  0  0  0
  5  6  1  0  0  0  0
  5 10  1  0  0  0  0
  5 19  1  0  0  0  0
  6 34  1  0  0  0  0
  7  8  1  0  0  0  0
  7 20  1  0  0  0  0
  7 35  1  0  0  0  0
  8  9  1  0  0  0  0
  8 36  1  0  0  0  0
  8 37  1  0  0  0  0
  9 10  1  0  0  0  0
  9 11  1  0  0  0  0
  9 23  1  0  0  0  0
 10 14  1  0  0  0  0
 10 21  1  0  0  0  0
 11 12  1  0  0  0  0
 11 15  1  0  0  0  0
 11 24  1  0  0  0  0
 12 13  1  0  0  0  0
 12 17  1  0  0  0  0
 12 25  1  0  0  0  0
 13 14  1  0  0  0  0
 13 38  1  0  0  0  0
 13 39  1  0  0  0  0
 14 22  1  0  0  0  0
 14 40  1  0  0  0  0
 15 16  1  0  0  0  0
 15 41  1  0  0  0  0
 15 42  1  0  0  0  0
 16 17  1  0  0  0  0
 16 29  1  0  0  0  0
 16 43  1  0  0  0  0
 17 26  1  0  0  0  0
 17 30  1  0  0  0  0
 19 44  1  0  0  0  0
 19 45  1  0  0  0  0
 19 46  1  0  0  0  0
 22 47  1  0  0  0  0
 25 48  1  0  0  0  0
 25 49  1  0  0  0  0
 25 50  1  0  0  0  0
 26 27  1  0  0  0  0
 26 28  2  0  0  0  0
 27 31  1  0  0  0  0
 27 51  1  0  0  0  0
 27 52  1  0  0  0  0
 29 53  1  0  0  0  0
 29 54  1  0  0  0  0
 29 55  1  0  0  0  0
 30 56  1  0  0  0  0
M  END
>  <Index>
28

>  <Drug_Name>
Halobetasol propionate

>  <Binary_Characterization>
0

$$$$

  MOE2013           3D
CORINA 3.49 0026  11.04.2013
 19 18  0  0  0  0  0  0  0  0999 V2000
   -0.0720    1.5090    0.0100 N   0  0  0  0  0  0  0  0  0  0  0  0
    3.0770    4.0760    0.4220 Cl  0  0  0  0  0  0  0  0  0  0  0  0
   -1.1950   -2.3970    0.4150 Cl  0  0  0  0  0  0  0  0  0  0  0  0
   -0.0250    0.0280    0.0000 C   0  0  0  0  0  0  0  0  0  0  0  0
    1.3080    2.0470    0.0020 C   0  0  0  0  0  0  0  0  0  0  0  0
   -0.8450    2.0200   -1.1290 C   0  0  0  0  0  0  0  0  0  0  0  0
   -1.3760   -0.6260    0.3020 C   0  0  0  0  0  0  0  0  0  0  0  0
    1.3780    3.5460    0.3070 C   0  0  0  0  0  0  0  0  0  0  0  0
    0.3690   -0.3370   -0.9580 H   0  0  0  0  0  0  0  0  0  0  0  0
    0.6750   -0.3050    0.7780 H   0  0  0  0  0  0  0  0  0  0  0  0
    1.8890    1.5330    0.7790 H   0  0  0  0  0  0  0  0  0  0  0  0
    1.7990    1.8300   -0.9560 H   0  0  0  0  0  0  0  0  0  0  0  0
   -1.8780    1.6610   -1.1020 H   0  0  0  0  0  0  0  0  0  0  0  0
   -0.9200    3.1110   -1.1010 H   0  0  0  0  0  0  0  0  0  0  0  0
   -0.4030    1.7290   -2.0890 H   0  0  0  0  0  0  0  0  0  0  0  0
   -2.1110   -0.4350   -0.4830 H   0  0  0  0  0  0  0  0  0  0  0  0
   -1.7800   -0.2750    1.2570 H   0  0  0  0  0  0  0  0  0  0  0  0
    0.8960    3.7780    1.2620 H   0  0  0  0  0  0  0  0  0  0  0  0
    0.9130    4.1480   -0.4770 H   0  0  0  0  0  0  0  0  0  0  0  0
  1  4  1  0  0  0  0
  1  5  1  0  0  0  0
  1  6  1  0  0  0  0
  2  8  1  0  0  0  0
  3  7  1  0  0  0  0
  4  7  1  0  0  0  0
  4  9  1  0  0  0  0
  4 10  1  0  0  0  0
  5  8  1  0  0  0  0
  5 11  1  0  0  0  0
  5 12  1  0  0  0  0
  6 13  1  0  0  0  0
  6 14  1  0  0  0  0
  6 15  1  0  0  0  0
  7 16  1  0  0  0  0
  7 17  1  0  0  0  0
  8 18  1  0  0  0  0
  8 19  1  0  0  0  0
M  END
>  <Index>
29

>  <Drug_Name>
Chlormethine

>  <Binary_Characterization>
0

$$$$

  MOE2013           3D
CORINA 3.60 0026  08.12.2014
 60 63  0  0  1  0  0  0  0  0999 V2000
   -0.6070    1.4760   -0.0020 C   0  0  0  0  0  0  0  0  0  0  0  0
   -0.2310   -0.0260   -0.0680 C   0  0  2  0  0  0  0  0  0  0  0  0
    0.6380   -0.3900    1.1450 C   0  0  0  0  0  0  0  0  0  0  0  0
    2.0360    0.2540    1.0670 C   0  0  0  0  0  0  0  0  0  0  0  0
    2.7680   -0.0260   -0.2710 C   0  0  3  0  0  0  0  0  0  0  0  0
    1.8590    0.3190   -1.4890 C   0  0  3  0  0  0  0  0  0  0  0  0
    2.5980   -0.0390   -2.7800 C   0  0  0  0  0  0  0  0  0  0  0  0
    3.8290    0.8480   -2.9350 C   0  0  0  0  0  0  0  0  0  0  0  0
    4.6470    0.9890   -1.6730 C   0  0  0  0  0  0  0  0  0  0  0  0
    5.9300    1.5490   -1.7850 C   0  0  0  0  0  0  0  0  0  0  0  0
    6.7130    1.7240   -0.6490 C   0  0  0  0  0  0  0  0  0  0  0  0
    8.0120    2.2220   -0.7760 O   0  0  0  0  0  0  0  0  0  0  0  0
    8.0990    3.6110   -0.7400 C   0  0  0  0  0  0  0  0  0  0  0  0
    7.1410    4.3670   -0.6060 O   0  0  0  0  0  0  0  0  0  0  0  0
    9.4130    4.0600   -0.8820 N   0  0  0  0  0  0  0  0  0  0  0  0
    9.6730    5.5000   -0.9420 C   0  0  0  0  0  0  0  0  0  0  0  0
    9.8860    6.0970    0.4450 C   0  0  0  0  0  0  0  0  0  0  0  0
   10.2730    7.8290    0.3270 Cl  0  0  0  0  0  0  0  0  0  0  0  0
   10.5580    3.1470   -0.9740 C   0  0  0  0  0  0  0  0  0  0  0  0
   10.8360    2.7290   -2.4140 C   0  0  0  0  0  0  0  0  0  0  0  0
   12.2320    1.6320   -2.4860 Cl  0  0  0  0  0  0  0  0  0  0  0  0
    6.2600    1.3280    0.6020 C   0  0  0  0  0  0  0  0  0  0  0  0
    4.9820    0.7800    0.7200 C   0  0  0  0  0  0  0  0  0  0  0  0
    4.1450    0.6220   -0.4020 C   0  0  0  0  0  0  0  0  0  0  0  0
    0.5370   -0.4370   -1.3420 C   0  0  3  0  0  0  0  0  0  0  0  0
   -0.5090   -0.3190   -2.4460 C   0  0  0  0  0  0  0  0  0  0  0  0
   -1.8300   -0.7270   -1.7640 C   0  0  0  0  0  0  0  0  0  0  0  0
   -1.5270   -0.8420   -0.2560 C   0  0  3  0  0  0  0  0  0  0  0  0
   -1.3140   -2.2120    0.0710 O   0  0  0  0  0  0  0  0  0  0  0  0
    0.2660    2.1330    0.0300 H   0  0  0  0  0  0  0  0  0  0  0  0
   -1.2150    1.7980   -0.8540 H   0  0  0  0  0  0  0  0  0  0  0  0
   -1.1940    1.6780    0.9020 H   0  0  0  0  0  0  0  0  0  0  0  0
    0.1440   -0.0860    2.0760 H   0  0  0  0  0  0  0  0  0  0  0  0
    0.7740   -1.4770    1.2080 H   0  0  0  0  0  0  0  0  0  0  0  0
    1.9630    1.3350    1.2330 H   0  0  0  0  0  0  0  0  0  0  0  0
    2.6160   -0.1430    1.9080 H   0  0  0  0  0  0  0  0  0  0  0  0
    2.9620   -1.1100   -0.2980 H   0  0  0  0  0  0  0  0  0  0  0  0
    1.6640    1.3990   -1.5080 H   0  0  0  0  0  0  0  0  0  0  0  0
    2.8970   -1.0950   -2.7620 H   0  0  0  0  0  0  0  0  0  0  0  0
    1.9550    0.0950   -3.6570 H   0  0  0  0  0  0  0  0  0  0  0  0
    4.4550    0.4410   -3.7380 H   0  0  0  0  0  0  0  0  0  0  0  0
    3.5110    1.8520   -3.2420 H   0  0  0  0  0  0  0  0  0  0  0  0
    6.3170    1.8450   -2.7570 H   0  0  0  0  0  0  0  0  0  0  0  0
   10.5460    5.6660   -1.5830 H   0  0  0  0  0  0  0  0  0  0  0  0
    8.8200    5.9920   -1.4260 H   0  0  0  0  0  0  0  0  0  0  0  0
    8.9890    5.9930    1.0640 H   0  0  0  0  0  0  0  0  0  0  0  0
   10.7150    5.6060    0.9640 H   0  0  0  0  0  0  0  0  0  0  0  0
   11.4310    3.6450   -0.5350 H   0  0  0  0  0  0  0  0  0  0  0  0
   10.3570    2.2610   -0.3610 H   0  0  0  0  0  0  0  0  0  0  0  0
    9.9770    2.2100   -2.8500 H   0  0  0  0  0  0  0  0  0  0  0  0
   11.0590    3.5980   -3.0410 H   0  0  0  0  0  0  0  0  0  0  0  0
    6.8900    1.4360    1.4780 H   0  0  0  0  0  0  0  0  0  0  0  0
    4.6600    0.4660    1.7080 H   0  0  0  0  0  0  0  0  0  0  0  0
    0.7900   -1.5070   -1.2740 H   0  0  0  0  0  0  0  0  0  0  0  0
   -0.5760    0.7040   -2.8310 H   0  0  0  0  0  0  0  0  0  0  0  0
   -0.2830   -0.9750   -3.2930 H   0  0  0  0  0  0  0  0  0  0  0  0
   -2.5830    0.0470   -1.9500 H   0  0  0  0  0  0  0  0  0  0  0  0
   -2.2050   -1.6690   -2.1800 H   0  0  0  0  0  0  0  0  0  0  0  0
   -2.3550   -0.4760    0.3600 H   0  0  0  0  0  0  0  0  0  0  0  0
   -2.1440   -2.6860   -0.1030 H   0  0  0  0  0  0  0  0  0  0  0  0
  1  2  1  0  0  0  0
  1 30  1  0  0  0  0
  1 31  1  0  0  0  0
  1 32  1  0  0  0  0
  2  3  1  0  0  0  0
  2 25  1  0  0  0  0
  2 28  1  0  0  0  0
  3  4  1  0  0  0  0
  3 33  1  0  0  0  0
  3 34  1  0  0  0  0
  4  5  1  0  0  0  0
  4 35  1  0  0  0  0
  4 36  1  0  0  0  0
  5  6  1  0  0  0  0
  5 24  1  0  0  0  0
  5 37  1  0  0  0  0
  6  7  1  0  0  0  0
  6 25  1  0  0  0  0
  6 38  1  0  0  0  0
  7  8  1  0  0  0  0
  7 39  1  0  0  0  0
  7 40  1  0  0  0  0
  8  9  1  0  0  0  0
  8 41  1  0  0  0  0
  8 42  1  0  0  0  0
  9 10  2  0  0  0  0
  9 24  1  0  0  0  0
 10 11  1  0  0  0  0
 10 43  1  0  0  0  0
 11 12  1  0  0  0  0
 11 22  2  0  0  0  0
 12 13  1  0  0  0  0
 13 14  2  0  0  0  0
 13 15  1  0  0  0  0
 15 16  1  0  0  0  0
 15 19  1  0  0  0  0
 16 17  1  0  0  0  0
 16 44  1  0  0  0  0
 16 45  1  0  0  0  0
 17 18  1  0  0  0  0
 17 46  1  0  0  0  0
 17 47  1  0  0  0  0
 19 20  1  0  0  0  0
 19 48  1  0  0  0  0
 19 49  1  0  0  0  0
 20 21  1  0  0  0  0
 20 50  1  0  0  0  0
 20 51  1  0  0  0  0
 22 23  1  0  0  0  0
 22 52  1  0  0  0  0
 23 24  2  0  0  0  0
 23 53  1  0  0  0  0
 25 26  1  0  0  0  0
 25 54  1  0  0  0  0
 26 27  1  0  0  0  0
 26 55  1  0  0  0  0
 26 56  1  0  0  0  0
 27 28  1  0  0  0  0
 27 57  1  0  0  0  0
 27 58  1  0  0  0  0
 28 29  1  0  0  0  0
 28 59  1  0  0  0  0
 29 60  1  0  0  0  0
M  END
>  <Index>
30

>  <Drug_Name>
Estramustine

>  <Binary_Characterization>
0

$$$$

  MOE2013           3D
CORINA 3.60 0026  08.12.2014
 26 26  0  0  0  0  0  0  0  0999 V2000
    1.0100   -0.2750    0.1740 Cl  0  0  0  0  0  0  0  0  0  0  0  0
    0.6050    1.4450   -0.0530 C   0  0  0  0  0  0  0  0  0  0  0  0
    1.8160    2.3260    0.2500 C   0  0  0  0  0  0  0  0  0  0  0  0
    1.4770    3.7640    0.1420 N   0  0  0  0  0  0  0  0  0  0  0  0
    1.0530    4.3680    1.4260 C   0  0  0  0  0  0  0  0  0  0  0  0
    2.2440    4.9720    2.1670 C   0  0  0  0  0  0  0  0  0  0  0  0
    1.7200    5.6910    3.7080 Cl  0  0  0  0  0  0  0  0  0  0  0  0
    1.5540    4.5060   -1.0630 C   0  0  0  0  0  0  0  0  0  0  0  0
    1.3710    5.8390   -1.1570 C   0  0  0  0  0  0  0  0  0  0  0  0
    1.4590    6.5470   -2.3230 N   0  0  0  0  0  0  0  0  0  0  0  0
    1.7440    5.9830   -3.5340 C   0  0  0  0  0  0  0  0  0  0  0  0
    1.8220    6.6410   -4.5670 O   0  0  0  0  0  0  0  0  0  0  0  0
    1.9320    4.6300   -3.5070 N   0  0  0  0  0  0  0  0  0  0  0  0
    1.8560    3.8250   -2.3950 C   0  0  0  0  0  0  0  0  0  0  0  0
    2.0160    2.6140   -2.5200 O   0  0  0  0  0  0  0  0  0  0  0  0
    0.2430    1.5720   -1.0760 H   0  0  0  0  0  0  0  0  0  0  0  0
   -0.2240    1.6760    0.6230 H   0  0  0  0  0  0  0  0  0  0  0  0
    2.1600    2.1150    1.2720 H   0  0  0  0  0  0  0  0  0  0  0  0
    2.6780    2.0750   -0.3770 H   0  0  0  0  0  0  0  0  0  0  0  0
    0.2730    5.1200    1.2570 H   0  0  0  0  0  0  0  0  0  0  0  0
    0.5790    3.6030    2.0560 H   0  0  0  0  0  0  0  0  0  0  0  0
    2.9980    4.2120    2.3930 H   0  0  0  0  0  0  0  0  0  0  0  0
    2.7260    5.7600    1.5800 H   0  0  0  0  0  0  0  0  0  0  0  0
    1.1470    6.4530   -0.2930 H   0  0  0  0  0  0  0  0  0  0  0  0
    1.3110    7.5500   -2.3200 H   0  0  0  0  0  0  0  0  0  0  0  0
    2.1420    4.1770   -4.3830 H   0  0  0  0  0  0  0  0  0  0  0  0
  1  2  1  0  0  0  0
  2  3  1  0  0  0  0
  2 16  1  0  0  0  0
  2 17  1  0  0  0  0
  3  4  1  0  0  0  0
  3 18  1  0  0  0  0
  3 19  1  0  0  0  0
  4  5  1  0  0  0  0
  4  8  1  0  0  0  0
  5  6  1  0  0  0  0
  5 20  1  0  0  0  0
  5 21  1  0  0  0  0
  6  7  1  0  0  0  0
  6 22  1  0  0  0  0
  6 23  1  0  0  0  0
  8  9  2  0  0  0  0
  8 14  1  0  0  0  0
  9 10  1  0  0  0  0
  9 24  1  0  0  0  0
 10 11  1  0  0  0  0
 10 25  1  0  0  0  0
 11 12  2  0  0  0  0
 11 13  1  0  0  0  0
 13 14  1  0  0  0  0
 13 26  1  0  0  0  0
 14 15  2  0  0  0  0
M  END
>  <Index>
31

>  <Drug_Name>
Uracil Mustard

>  <Binary_Characterization>
1

$$$$

  MOE2013           3D
CORINA 3.60 0026  08.12.2014
 37 37  0  0  1  0  0  0  0  0999 V2000
   -0.0060    1.4230   -0.0560 C   0  0  0  0  0  0  0  0  0  0  0  0
   -0.1150    0.0340    0.0140 N   0  0  0  0  0  0  0  0  0  0  0  0
   -1.4190   -0.6560    0.0250 C   0  0  0  0  0  0  0  0  0  0  0  0
   -1.9260   -0.8920   -1.3950 C   0  0  0  0  0  0  0  0  0  0  0  0
   -3.4850   -1.7500   -1.3660 Cl  0  0  0  0  0  0  0  0  0  0  0  0
    1.0690   -0.8430    0.0890 C   0  0  0  0  0  0  0  0  0  0  0  0
    1.5450   -1.0000    1.5310 C   0  0  0  0  0  0  0  0  0  0  0  0
    2.9330   -2.1100    1.6140 Cl  0  0  0  0  0  0  0  0  0  0  0  0
    1.2360    2.0880   -0.0330 C   0  0  0  0  0  0  0  0  0  0  0  0
    1.3500    3.4890   -0.0730 C   0  0  0  0  0  0  0  0  0  0  0  0
    0.2150    4.2940   -0.1310 C   0  0  0  0  0  0  0  0  0  0  0  0
    0.3210    5.8020   -0.1260 C   0  0  0  0  0  0  0  0  0  0  0  0
    0.4980    6.4130   -1.5280 C   0  0  3  0  0  0  0  0  0  0  0  0
   -0.2830    7.7260   -1.6340 C   0  0  0  0  0  0  0  0  0  0  0  0
    0.1810    8.8460   -1.7830 O   0  0  0  0  0  0  0  0  0  0  0  0
   -1.6170    7.5270   -1.5670 O   0  0  0  0  0  0  0  0  0  0  0  0
    1.9260    6.6750   -1.8190 N   0  0  0  0  0  0  0  0  0  0  0  0
   -1.0290    3.6660   -0.1840 C   0  0  0  0  0  0  0  0  0  0  0  0
   -1.1300    2.2640   -0.1460 C   0  0  0  0  0  0  0  0  0  0  0  0
   -1.3090   -1.6260    0.5290 H   0  0  0  0  0  0  0  0  0  0  0  0
   -2.1510   -0.1120    0.6330 H   0  0  0  0  0  0  0  0  0  0  0  0
   -2.0750    0.0470   -1.9350 H   0  0  0  0  0  0  0  0  0  0  0  0
   -1.2210   -1.5020   -1.9690 H   0  0  0  0  0  0  0  0  0  0  0  0
    0.8080   -1.8330   -0.3090 H   0  0  0  0  0  0  0  0  0  0  0  0
    1.8720   -0.4870   -0.5670 H   0  0  0  0  0  0  0  0  0  0  0  0
    1.8580   -0.0450    1.9620 H   0  0  0  0  0  0  0  0  0  0  0  0
    0.7520   -1.4120    2.1640 H   0  0  0  0  0  0  0  0  0  0  0  0
    2.1680    1.5350    0.0270 H   0  0  0  0  0  0  0  0  0  0  0  0
    2.3400    3.9410   -0.0480 H   0  0  0  0  0  0  0  0  0  0  0  0
   -0.5740    6.2030    0.3700 H   0  0  0  0  0  0  0  0  0  0  0  0
    1.1460    6.0980    0.5360 H   0  0  0  0  0  0  0  0  0  0  0  0
    0.1150    5.7480   -2.3120 H   0  0  0  0  0  0  0  0  0  0  0  0
   -2.0160    8.4180   -1.6580 H   0  0  0  0  0  0  0  0  0  0  0  0
    1.9980    7.0920   -2.7510 H   0  0  0  0  0  0  0  0  0  0  0  0
    2.2580    7.4160   -1.1950 H   0  0  0  0  0  0  0  0  0  0  0  0
   -1.9400    4.2580   -0.2430 H   0  0  0  0  0  0  0  0  0  0  0  0
   -2.1360    1.8570   -0.1840 H   0  0  0  0  0  0  0  0  0  0  0  0
  1  2  1  0  0  0  0
  1  9  1  0  0  0  0
  1 19  2  0  0  0  0
  2  3  1  0  0  0  0
  2  6  1  0  0  0  0
  3  4  1  0  0  0  0
  3 20  1  0  0  0  0
  3 21  1  0  0  0  0
  4  5  1  0  0  0  0
  4 22  1  0  0  0  0
  4 23  1  0  0  0  0
  6  7  1  0  0  0  0
  6 24  1  0  0  0  0
  6 25  1  0  0  0  0
  7  8  1  0  0  0  0
  7 26  1  0  0  0  0
  7 27  1  0  0  0  0
  9 10  2  0  0  0  0
  9 28  1  0  0  0  0
 10 11  1  0  0  0  0
 10 29  1  0  0  0  0
 11 12  1  0  0  0  0
 11 18  2  0  0  0  0
 12 13  1  0  0  0  0
 12 30  1  0  0  0  0
 12 31  1  0  0  0  0
 13 14  1  0  0  0  0
 13 17  1  0  0  0  0
 13 32  1  0  0  0  0
 14 15  2  0  0  0  0
 14 16  1  0  0  0  0
 16 33  1  0  0  0  0
 17 34  1  0  0  0  0
 17 35  1  0  0  0  0
 18 19  1  0  0  0  0
 18 36  1  0  0  0  0
 19 37  1  0  0  0  0
M  END
>  <Index>
32

>  <Drug_Name>
Melphalan

>  <Binary_Characterization>
1

$$$$

  MOE2013           3D
CORINA 3.49 0026  11.04.2013
 38 38  0  0  0  0  0  0  0  0999 V2000
    0.0160    1.1140   -0.0570 C   0  0  0  0  0  0  0  0  0  0  0  0
   -7.0870   -1.1440    0.0290 C   0  0  0  0  0  0  0  0  0  0  0  0
   -8.1060   -2.0930    0.0250 N   0  0  0  0  0  0  0  0  0  0  0  0
    0.1500   -0.0890   -0.1990 O   0  0  0  0  0  0  0  0  0  0  0  0
   -6.5450   -0.6250    1.2200 C   0  0  0  0  0  0  0  0  0  0  0  0
   -6.5210   -0.6430   -1.1590 C   0  0  0  0  0  0  0  0  0  0  0  0
    1.0870    1.9250    0.0580 O   0  0  0  0  0  0  0  0  0  0  0  0
   -5.5030    0.3130    1.2300 C   0  0  0  0  0  0  0  0  0  0  0  0
   -5.4800    0.2960   -1.1620 C   0  0  0  0  0  0  0  0  0  0  0  0
   -4.9600    0.7800    0.0360 C   0  0  0  0  0  0  0  0  0  0  0  0
  -10.5390   -2.2690    3.2630 Cl  0  0  0  0  0  0  0  0  0  0  0  0
   -8.4280   -4.5040   -3.2180 Cl  0  0  0  0  0  0  0  0  0  0  0  0
   -1.2700    1.8910    0.0050 C   0  0  0  0  0  0  0  0  0  0  0  0
   -2.4740    0.9560   -0.0160 C   0  0  0  0  0  0  0  0  0  0  0  0
   -8.6380   -2.6640   -1.2240 C   0  0  0  0  0  0  0  0  0  0  0  0
   -8.7140   -2.5930    1.2710 C   0  0  0  0  0  0  0  0  0  0  0  0
   -3.7910    1.7290    0.0400 C   0  0  0  0  0  0  0  0  0  0  0  0
   -7.7610   -3.8110   -1.7200 C   0  0  0  0  0  0  0  0  0  0  0  0
   -9.8000   -1.6430    1.7700 C   0  0  0  0  0  0  0  0  0  0  0  0
   -6.9100   -0.9430    2.1910 H   0  0  0  0  0  0  0  0  0  0  0  0
   -6.8650   -0.9760   -2.1320 H   0  0  0  0  0  0  0  0  0  0  0  0
    1.8640    1.3300    0.0010 H   0  0  0  0  0  0  0  0  0  0  0  0
   -5.1150    0.6610    2.1850 H   0  0  0  0  0  0  0  0  0  0  0  0
   -5.0730    0.6310   -2.1130 H   0  0  0  0  0  0  0  0  0  0  0  0
   -1.2750    2.4810    0.9280 H   0  0  0  0  0  0  0  0  0  0  0  0
   -1.3040    2.5690   -0.8550 H   0  0  0  0  0  0  0  0  0  0  0  0
   -2.4420    0.3360   -0.9220 H   0  0  0  0  0  0  0  0  0  0  0  0
   -2.4110    0.2600    0.8310 H   0  0  0  0  0  0  0  0  0  0  0  0
   -9.6530   -3.0450   -1.0450 H   0  0  0  0  0  0  0  0  0  0  0  0
   -8.7700   -1.8910   -1.9910 H   0  0  0  0  0  0  0  0  0  0  0  0
   -9.1630   -3.5780    1.0850 H   0  0  0  0  0  0  0  0  0  0  0  0
   -7.9540   -2.7810    2.0380 H   0  0  0  0  0  0  0  0  0  0  0  0
   -3.8700    2.4130   -0.8150 H   0  0  0  0  0  0  0  0  0  0  0  0
   -3.8280    2.3570    0.9390 H   0  0  0  0  0  0  0  0  0  0  0  0
   -7.7070   -4.6130   -0.9770 H   0  0  0  0  0  0  0  0  0  0  0  0
   -6.7400   -3.4820   -1.9350 H   0  0  0  0  0  0  0  0  0  0  0  0
  -10.5950   -1.5310    1.0260 H   0  0  0  0  0  0  0  0  0  0  0  0
   -9.4030   -0.6480    1.9900 H   0  0  0  0  0  0  0  0  0  0  0  0
  1  4  2  0  0  0  0
  1  7  1  0  0  0  0
  1 13  1  0  0  0  0
  2  3  1  0  0  0  0
  2  5  2  0  0  0  0
  2  6  1  0  0  0  0
  3 15  1  0  0  0  0
  3 16  1  0  0  0  0
  5  8  1  0  0  0  0
  5 20  1  0  0  0  0
  6  9  2  0  0  0  0
  6 21  1  0  0  0  0
  7 22  1  0  0  0  0
  8 10  2  0  0  0  0
  8 23  1  0  0  0  0
  9 10  1  0  0  0  0
  9 24  1  0  0  0  0
 10 17  1  0  0  0  0
 11 19  1  0  0  0  0
 12 18  1  0  0  0  0
 13 14  1  0  0  0  0
 13 25  1  0  0  0  0
 13 26  1  0  0  0  0
 14 17  1  0  0  0  0
 14 27  1  0  0  0  0
 14 28  1  0  0  0  0
 15 18  1  0  0  0  0
 15 29  1  0  0  0  0
 15 30  1  0  0  0  0
 16 19  1  0  0  0  0
 16 31  1  0  0  0  0
 16 32  1  0  0  0  0
 17 33  1  0  0  0  0
 17 34  1  0  0  0  0
 18 35  1  0  0  0  0
 18 36  1  0  0  0  0
 19 37  1  0  0  0  0
 19 38  1  0  0  0  0
M  END
>  <Index>
33

>  <Drug_Name>
Chlorambucil

>  <Binary_Characterization>
1

$$$$

  MOE2013           3D
CORINA 3.60 0026  08.12.2014
 43 44  0  0  1  0  0  0  0  0999 V2000
   -0.0020    1.2760    0.6790 C   0  0  0  0  0  0  0  0  0  0  0  0
   -0.3190   -0.2080    0.4420 C   0  0  3  0  0  0  0  0  0  0  0  0
    0.0480   -1.0770    1.6770 C   0  0  0  0  0  0  0  0  0  0  0  0
   -0.4360   -0.4970    2.8880 O   0  0  0  0  0  0  0  0  0  0  0  0
   -0.2180   -1.1870    4.0490 C   0  0  0  0  0  0  0  0  0  0  0  0
   -0.7760   -0.6000    5.1900 C   0  0  0  0  0  0  0  0  0  0  0  0
   -0.6280   -1.1980    6.4430 C   0  0  0  0  0  0  0  0  0  0  0  0
    0.0830   -2.3890    6.5620 C   0  0  0  0  0  0  0  0  0  0  0  0
    0.6430   -2.9790    5.4290 C   0  0  0  0  0  0  0  0  0  0  0  0
    0.4950   -2.3800    4.1740 C   0  0  0  0  0  0  0  0  0  0  0  0
   -1.7030   -0.4910   -0.0340 N   0  0  3  0  0  0  0  0  0  0  0  0
   -2.7540    0.1430    0.7870 C   0  0  0  0  0  0  0  0  0  0  0  0
   -4.0770   -0.6260    0.7190 C   0  0  0  0  0  0  0  0  0  0  0  0
   -5.2870    0.1240    1.7930 Cl  0  0  0  0  0  0  0  0  0  0  0  0
   -1.8800   -0.1620   -1.4660 C   0  0  0  0  0  0  0  0  0  0  0  0
   -1.1230   -1.0820   -2.4020 C   0  0  0  0  0  0  0  0  0  0  0  0
   -1.3120   -2.4710   -2.3450 C   0  0  0  0  0  0  0  0  0  0  0  0
   -0.6250   -3.3170   -3.2180 C   0  0  0  0  0  0  0  0  0  0  0  0
    0.2510   -2.7830   -4.1610 C   0  0  0  0  0  0  0  0  0  0  0  0
    0.4400   -1.4040   -4.2330 C   0  0  0  0  0  0  0  0  0  0  0  0
   -0.2440   -0.5560   -3.3600 C   0  0  0  0  0  0  0  0  0  0  0  0
    1.0440    1.3940    0.9810 H   0  0  0  0  0  0  0  0  0  0  0  0
   -0.1440    1.8650   -0.2320 H   0  0  0  0  0  0  0  0  0  0  0  0
   -0.6220    1.7170    1.4660 H   0  0  0  0  0  0  0  0  0  0  0  0
    0.3720   -0.5590   -0.3340 H   0  0  0  0  0  0  0  0  0  0  0  0
   -0.3560   -2.0890    1.5430 H   0  0  0  0  0  0  0  0  0  0  0  0
    1.1430   -1.1410    1.7300 H   0  0  0  0  0  0  0  0  0  0  0  0
   -1.3320    0.3290    5.1000 H   0  0  0  0  0  0  0  0  0  0  0  0
   -1.0650   -0.7340    7.3230 H   0  0  0  0  0  0  0  0  0  0  0  0
    0.2010   -2.8580    7.5350 H   0  0  0  0  0  0  0  0  0  0  0  0
    1.1980   -3.9090    5.5220 H   0  0  0  0  0  0  0  0  0  0  0  0
    0.9490   -2.8700    3.3190 H   0  0  0  0  0  0  0  0  0  0  0  0
   -2.4610    0.1630    1.8400 H   0  0  0  0  0  0  0  0  0  0  0  0
   -2.9020    1.1890    0.4880 H   0  0  0  0  0  0  0  0  0  0  0  0
   -4.5040   -0.6320   -0.2860 H   0  0  0  0  0  0  0  0  0  0  0  0
   -3.9450   -1.6620    1.0480 H   0  0  0  0  0  0  0  0  0  0  0  0
   -2.9340   -0.2560   -1.7560 H   0  0  0  0  0  0  0  0  0  0  0  0
   -1.6160    0.8850   -1.6580 H   0  0  0  0  0  0  0  0  0  0  0  0
   -1.9930   -2.8980   -1.6120 H   0  0  0  0  0  0  0  0  0  0  0  0
   -0.7750   -4.3910   -3.1610 H   0  0  0  0  0  0  0  0  0  0  0  0
    0.7850   -3.4410   -4.8400 H   0  0  0  0  0  0  0  0  0  0  0  0
    1.1210   -0.9870   -4.9700 H   0  0  0  0  0  0  0  0  0  0  0  0
   -0.0840    0.5170   -3.4310 H   0  0  0  0  0  0  0  0  0  0  0  0
  1  2  1  0  0  0  0
  1 22  1  0  0  0  0
  1 23  1  0  0  0  0
  1 24  1  0  0  0  0
  2  3  1  0  0  0  0
  2 11  1  0  0  0  0
  2 25  1  0  0  0  0
  3  4  1  0  0  0  0
  3 26  1  0  0  0  0
  3 27  1  0  0  0  0
  4  5  1  0  0  0  0
  5  6  1  0  0  0  0
  5 10  2  0  0  0  0
  6  7  2  0  0  0  0
  6 28  1  0  0  0  0
  7  8  1  0  0  0  0
  7 29  1  0  0  0  0
  8  9  2  0  0  0  0
  8 30  1  0  0  0  0
  9 10  1  0  0  0  0
  9 31  1  0  0  0  0
 10 32  1  0  0  0  0
 11 12  1  0  0  0  0
 11 15  1  0  0  0  0
 12 13  1  0  0  0  0
 12 33  1  0  0  0  0
 12 34  1  0  0  0  0
 13 14  1  0  0  0  0
 13 35  1  0  0  0  0
 13 36  1  0  0  0  0
 15 16  1  0  0  0  0
 15 37  1  0  0  0  0
 15 38  1  0  0  0  0
 16 17  1  0  0  0  0
 16 21  2  0  0  0  0
 17 18  2  0  0  0  0
 17 39  1  0  0  0  0
 18 19  1  0  0  0  0
 18 40  1  0  0  0  0
 19 20  2  0  0  0  0
 19 41  1  0  0  0  0
 20 21  1  0  0  0  0
 20 42  1  0  0  0  0
 21 43  1  0  0  0  0
M  END
>  <Index>
34

>  <Drug_Name>
Phenoxybenzamine

>  <Binary_Characterization>
0

$$$$

  MOE2013           3D
CORINA 3.49 0026  11.04.2013
 31 31  0  0  0  0  0  0  0  0999 V2000
   -0.1250    1.5130   -0.0110 C   0  0  0  0  0  0  0  0  0  0  0  0
   -0.1050   -0.0110   -0.0690 C   0  0  0  0  0  0  0  0  0  0  0  0
    0.7150   -0.5180   -1.2520 C   0  0  0  0  0  0  0  0  0  0  0  0
    2.1370    0.0560   -1.2430 C   0  0  0  0  0  0  0  0  0  0  0  0
    2.1110    1.5880   -1.1850 C   0  0  0  0  0  0  0  0  0  0  0  0
    1.2860    2.0940   -0.0040 C   0  0  0  0  0  0  0  0  0  0  0  0
    2.8730   -0.3970   -2.4160 N   0  0  0  0  0  0  0  0  0  0  0  0
    4.2500   -0.5530   -2.4170 C   0  0  0  0  0  0  0  0  0  0  0  0
    4.8270   -1.0130   -3.6110 N   0  0  0  0  0  0  0  0  0  0  0  0
    4.9280   -0.3060   -1.4170 O   0  0  0  0  0  0  0  0  0  0  0  0
    4.1320   -1.3020   -4.5640 N   0  0  0  0  0  0  0  0  0  0  0  0
    6.2850   -1.1640   -3.6870 C   0  0  0  0  0  0  0  0  0  0  0  0
    6.7310   -2.5500   -3.2350 C   0  0  0  0  0  0  0  0  0  0  0  0
    8.5020   -2.6970   -3.3260 Cl  0  0  0  0  0  0  0  0  0  0  0  0
    4.5480   -1.7590   -5.6330 O   0  0  0  0  0  0  0  0  0  0  0  0
   -0.6750    1.9030   -0.8760 H   0  0  0  0  0  0  0  0  0  0  0  0
   -0.6630    1.8410    0.8850 H   0  0  0  0  0  0  0  0  0  0  0  0
    0.3170   -0.4070    0.8630 H   0  0  0  0  0  0  0  0  0  0  0  0
   -1.1300   -0.3910   -0.1420 H   0  0  0  0  0  0  0  0  0  0  0  0
    0.7550   -1.6140   -1.2290 H   0  0  0  0  0  0  0  0  0  0  0  0
    0.2080   -0.2470   -2.1880 H   0  0  0  0  0  0  0  0  0  0  0  0
    2.6580   -0.3190   -0.3530 H   0  0  0  0  0  0  0  0  0  0  0  0
    3.1320    1.9820   -1.1110 H   0  0  0  0  0  0  0  0  0  0  0  0
    1.6930    1.9890   -2.1190 H   0  0  0  0  0  0  0  0  0  0  0  0
    1.2340    3.1880   -0.0320 H   0  0  0  0  0  0  0  0  0  0  0  0
    1.7880    1.8220    0.9330 H   0  0  0  0  0  0  0  0  0  0  0  0
    2.3500   -0.5840   -3.2620 H   0  0  0  0  0  0  0  0  0  0  0  0
    6.6360   -0.9450   -4.7050 H   0  0  0  0  0  0  0  0  0  0  0  0
    6.7460   -0.4070   -3.0390 H   0  0  0  0  0  0  0  0  0  0  0  0
    6.4310   -2.7460   -2.2010 H   0  0  0  0  0  0  0  0  0  0  0  0
    6.3000   -3.3330   -3.8680 H   0  0  0  0  0  0  0  0  0  0  0  0
  1  2  1  0  0  0  0
  1  6  1  0  0  0  0
  1 16  1  0  0  0  0
  1 17  1  0  0  0  0
  2  3  1  0  0  0  0
  2 18  1  0  0  0  0
  2 19  1  0  0  0  0
  3  4  1  0  0  0  0
  3 20  1  0  0  0  0
  3 21  1  0  0  0  0
  4  5  1  0  0  0  0
  4  7  1  0  0  0  0
  4 22  1  0  0  0  0
  5  6  1  0  0  0  0
  5 23  1  0  0  0  0
  5 24  1  0  0  0  0
  6 25  1  0  0  0  0
  6 26  1  0  0  0  0
  7  8  1  0  0  0  0
  7 27  1  0  0  0  0
  8  9  1  0  0  0  0
  8 10  2  0  0  0  0
  9 11  1  0  0  0  0
  9 12  1  0  0  0  0
 11 15  2  0  0  0  0
 12 13  1  0  0  0  0
 12 28  1  0  0  0  0
 12 29  1  0  0  0  0
 13 14  1  0  0  0  0
 13 30  1  0  0  0  0
 13 31  1  0  0  0  0
M  END
>  <Index>
35

>  <Drug_Name>
Lomustine

>  <Binary_Characterization>
1

$$$$

  MOE2013           3D
CORINA 3.49 0026  11.04.2013
 21 20  0  0  0  0  0  0  0  0999 V2000
   -0.2980    1.3200   -0.2770 N   0  0  0  0  0  0  0  0  0  0  0  0
   -0.0010   -0.0360   -0.0820 C   0  0  0  0  0  0  0  0  0  0  0  0
    0.3180    1.9780   -1.0930 N   0  0  0  0  0  0  0  0  0  0  0  0
   -0.5630   -0.7160    0.7790 O   0  0  0  0  0  0  0  0  0  0  0  0
    0.1570    3.1850   -1.2970 O   0  0  0  0  0  0  0  0  0  0  0  0
    0.9720   -0.5820   -0.9020 N   0  0  0  0  0  0  0  0  0  0  0  0
   -1.3520    1.9470    0.5320 C   0  0  0  0  0  0  0  0  0  0  0  0
   -2.0960    3.2940    2.7740 Cl  0  0  0  0  0  0  0  0  0  0  0  0
    2.8170   -3.9500    0.3580 Cl  0  0  0  0  0  0  0  0  0  0  0  0
   -0.7950    2.5450    1.8200 C   0  0  0  0  0  0  0  0  0  0  0  0
    1.3610   -1.9800   -0.8170 C   0  0  0  0  0  0  0  0  0  0  0  0
    2.2850   -2.2530    0.3630 C   0  0  0  0  0  0  0  0  0  0  0  0
    1.4310   -0.0030   -1.5950 H   0  0  0  0  0  0  0  0  0  0  0  0
   -1.8820    2.7050   -0.0610 H   0  0  0  0  0  0  0  0  0  0  0  0
   -2.0980    1.1820    0.7820 H   0  0  0  0  0  0  0  0  0  0  0  0
   -0.3230    1.7770    2.4410 H   0  0  0  0  0  0  0  0  0  0  0  0
   -0.0490    3.3180    1.6110 H   0  0  0  0  0  0  0  0  0  0  0  0
    0.4530   -2.5880   -0.7440 H   0  0  0  0  0  0  0  0  0  0  0  0
    1.8590   -2.2250   -1.7620 H   0  0  0  0  0  0  0  0  0  0  0  0
    1.7860   -2.0600    1.3170 H   0  0  0  0  0  0  0  0  0  0  0  0
    3.1780   -1.6220    0.3150 H   0  0  0  0  0  0  0  0  0  0  0  0
  1  2  1  0  0  0  0
  1  3  1  0  0  0  0
  1  7  1  0  0  0  0
  2  4  2  0  0  0  0
  2  6  1  0  0  0  0
  3  5  2  0  0  0  0
  6 11  1  0  0  0  0
  6 13  1  0  0  0  0
  7 10  1  0  0  0  0
  7 14  1  0  0  0  0
  7 15  1  0  0  0  0
  8 10  1  0  0  0  0
  9 12  1  0  0  0  0
 10 16  1  0  0  0  0
 10 17  1  0  0  0  0
 11 12  1  0  0  0  0
 11 18  1  0  0  0  0
 11 19  1  0  0  0  0
 12 20  1  0  0  0  0
 12 21  1  0  0  0  0
M  END
>  <Index>
36

>  <Drug_Name>
Carmustine

>  <Binary_Characterization>
1

$$$$

  MOE2013           3D
CORINA 3.49 0026  11.04.2013
 29 29  0  0  1  0  0  0  0  0999 V2000
    0.0590    1.8770    0.1840 P   0  0  2  0  0  0  0  0  0  0  0  0
    0.0540    0.2750   -0.2110 N   0  0  3  0  0  0  0  0  0  0  0  0
    1.6570    2.2710    0.3950 N   0  0  0  0  0  0  0  0  0  0  0  0
   -0.6000    1.8780    1.6670 O   0  0  0  0  0  0  0  0  0  0  0  0
   -0.7310    2.7550   -0.7440 O   0  0  0  0  0  0  0  0  0  0  0  0
    2.0410    3.6560    0.0640 C   0  0  0  0  0  0  0  0  0  0  0  0
    2.3140    1.8220    1.6370 C   0  0  0  0  0  0  0  0  0  0  0  0
    2.7100    5.5200   -1.8030 Cl  0  0  0  0  0  0  0  0  0  0  0  0
    4.4940    0.8360    2.9330 Cl  0  0  0  0  0  0  0  0  0  0  0  0
   -1.2330   -0.3930   -0.0470 C   0  0  0  0  0  0  0  0  0  0  0  0
   -1.7470   -0.2340    1.3860 C   0  0  0  0  0  0  0  0  0  0  0  0
   -1.8630    1.2360    1.7840 C   0  0  0  0  0  0  0  0  0  0  0  0
    2.1620    3.8610   -1.4470 C   0  0  0  0  0  0  0  0  0  0  0  0
    3.7840    1.4550    1.4210 C   0  0  0  0  0  0  0  0  0  0  0  0
    0.7590   -0.2450    0.3010 H   0  0  0  0  0  0  0  0  0  0  0  0
    1.3090    4.3520    0.4930 H   0  0  0  0  0  0  0  0  0  0  0  0
    3.0060    3.9190    0.5140 H   0  0  0  0  0  0  0  0  0  0  0  0
    2.2020    2.5770    2.4250 H   0  0  0  0  0  0  0  0  0  0  0  0
    1.8070    0.9210    2.0050 H   0  0  0  0  0  0  0  0  0  0  0  0
   -1.9560    0.0260   -0.7550 H   0  0  0  0  0  0  0  0  0  0  0  0
   -1.1250   -1.4560   -0.2890 H   0  0  0  0  0  0  0  0  0  0  0  0
   -2.7220   -0.7220    1.4850 H   0  0  0  0  0  0  0  0  0  0  0  0
   -1.0530   -0.7390    2.0700 H   0  0  0  0  0  0  0  0  0  0  0  0
   -2.1890    1.3180    2.8250 H   0  0  0  0  0  0  0  0  0  0  0  0
   -2.5940    1.7600    1.1600 H   0  0  0  0  0  0  0  0  0  0  0  0
    2.9000    3.1750   -1.8750 H   0  0  0  0  0  0  0  0  0  0  0  0
    1.2150    3.7160   -1.9700 H   0  0  0  0  0  0  0  0  0  0  0  0
    3.8830    0.6680    0.6650 H   0  0  0  0  0  0  0  0  0  0  0  0
    4.3860    2.3120    1.1090 H   0  0  0  0  0  0  0  0  0  0  0  0
  1  2  1  0  0  0  0
  1  3  1  0  0  0  0
  1  4  1  0  0  0  0
  1  5  2  0  0  0  0
  2 10  1  0  0  0  0
  2 15  1  0  0  0  0
  3  6  1  0  0  0  0
  3  7  1  0  0  0  0
  4 12  1  0  0  0  0
  6 13  1  0  0  0  0
  6 16  1  0  0  0  0
  6 17  1  0  0  0  0
  7 14  1  0  0  0  0
  7 18  1  0  0  0  0
  7 19  1  0  0  0  0
  8 13  1  0  0  0  0
  9 14  1  0  0  0  0
 10 11  1  0  0  0  0
 10 20  1  0  0  0  0
 10 21  1  0  0  0  0
 11 12  1  0  0  0  0
 11 22  1  0  0  0  0
 11 23  1  0  0  0  0
 12 24  1  0  0  0  0
 12 25  1  0  0  0  0
 13 26  1  0  0  0  0
 13 27  1  0  0  0  0
 14 28  1  0  0  0  0
 14 29  1  0  0  0  0
M  END
>  <Index>
37

>  <Drug_Name>
Cyclophosphamide

>  <Binary_Characterization>
1

$$$$

  MOE2013           3D
CORINA 3.49 0026  11.04.2013
 29 29  0  0  1  0  0  0  0  0999 V2000
    0.0650    1.4880   -0.0290 C   0  0  0  0  0  0  0  0  0  0  0  0
    0.1210   -0.0290   -0.1390 C   0  0  0  0  0  0  0  0  0  0  0  0
    0.8230   -0.6640    1.0650 C   0  0  0  0  0  0  0  0  0  0  0  0
    2.1890   -0.1390    1.2250 N   0  0  3  0  0  0  0  0  0  0  0  0
    2.2740    1.5190    1.2990 P   0  0  2  0  0  0  0  0  0  0  0  0
    1.3830    2.0070    0.0370 O   0  0  0  0  0  0  0  0  0  0  0  0
    3.8150    1.8930    0.8540 N   0  0  3  0  0  0  0  0  0  0  0  0
    1.7860    2.1310    2.5800 O   0  0  0  0  0  0  0  0  0  0  0  0
    4.1850    3.3070    0.8260 C   0  0  0  0  0  0  0  0  0  0  0  0
    5.6650    3.4800    0.4980 C   0  0  0  0  0  0  0  0  0  0  0  0
    6.0950    5.2070    0.4450 Cl  0  0  0  0  0  0  0  0  0  0  0  0
    2.9010   -0.8590    2.3010 C   0  0  0  0  0  0  0  0  0  0  0  0
    3.3360   -2.2680    1.8970 C   0  0  0  0  0  0  0  0  0  0  0  0
    4.2800   -3.0260    3.2070 Cl  0  0  0  0  0  0  0  0  0  0  0  0
   -0.4230    1.9130   -0.9120 H   0  0  0  0  0  0  0  0  0  0  0  0
   -0.4980    1.8060    0.8550 H   0  0  0  0  0  0  0  0  0  0  0  0
   -0.8960   -0.4300   -0.2240 H   0  0  0  0  0  0  0  0  0  0  0  0
    0.6630   -0.3070   -1.0520 H   0  0  0  0  0  0  0  0  0  0  0  0
    0.2360   -0.4700    1.9710 H   0  0  0  0  0  0  0  0  0  0  0  0
    0.8330   -1.7470    0.9030 H   0  0  0  0  0  0  0  0  0  0  0  0
    4.0410    1.4660   -0.0400 H   0  0  0  0  0  0  0  0  0  0  0  0
    3.5720    3.8280    0.0820 H   0  0  0  0  0  0  0  0  0  0  0  0
    3.9730    3.7550    1.8040 H   0  0  0  0  0  0  0  0  0  0  0  0
    6.2970    3.0030    1.2550 H   0  0  0  0  0  0  0  0  0  0  0  0
    5.9080    3.0500   -0.4790 H   0  0  0  0  0  0  0  0  0  0  0  0
    3.8070   -0.2950    2.5560 H   0  0  0  0  0  0  0  0  0  0  0  0
    2.2910   -0.8810    3.2130 H   0  0  0  0  0  0  0  0  0  0  0  0
    2.4850   -2.9250    1.7020 H   0  0  0  0  0  0  0  0  0  0  0  0
    3.9710   -2.2440    1.0060 H   0  0  0  0  0  0  0  0  0  0  0  0
  1  2  1  0  0  0  0
  1  6  1  0  0  0  0
  1 15  1  0  0  0  0
  1 16  1  0  0  0  0
  2  3  1  0  0  0  0
  2 17  1  0  0  0  0
  2 18  1  0  0  0  0
  3  4  1  0  0  0  0
  3 19  1  0  0  0  0
  3 20  1  0  0  0  0
  4  5  1  0  0  0  0
  4 12  1  0  0  0  0
  5  6  1  0  0  0  0
  5  7  1  0  0  0  0
  5  8  2  0  0  0  0
  7  9  1  0  0  0  0
  7 21  1  0  0  0  0
  9 10  1  0  0  0  0
  9 22  1  0  0  0  0
  9 23  1  0  0  0  0
 10 11  1  0  0  0  0
 10 24  1  0  0  0  0
 10 25  1  0  0  0  0
 12 13  1  0  0  0  0
 12 26  1  0  0  0  0
 12 27  1  0  0  0  0
 13 14  1  0  0  0  0
 13 28  1  0  0  0  0
 13 29  1  0  0  0  0
M  END
>  <Index>
38

>  <Drug_Name>
Ifosfamide

>  <Binary_Characterization>
1

$$$$

  MOE2013           3D
CORINA 3.49 0026  11.04.2013
 57 59  0  0  0  0  0  0  0  0999 V2000
    1.5340   -0.1650   -0.7580 Cl  0  0  0  0  0  0  0  0  0  0  0  0
    1.8200    1.5930   -0.7570 C   0  0  0  0  0  0  0  0  0  0  0  0
    0.8040    2.2970    0.1390 C   0  0  0  0  0  0  0  0  0  0  0  0
    1.0610    3.7990    0.2240 C   0  0  0  0  0  0  0  0  0  0  0  0
    1.5790    4.4410    1.3080 C   0  0  0  0  0  0  0  0  0  0  0  0
    1.7290    5.9220    1.3370 C   0  0  0  0  0  0  0  0  0  0  0  0
    0.6120    6.7620    1.4080 C   0  0  0  0  0  0  0  0  0  0  0  0
    0.7770    8.1480    1.4630 C   0  0  0  0  0  0  0  0  0  0  0  0
    2.0540    8.7150    1.4600 C   0  0  0  0  0  0  0  0  0  0  0  0
    3.1710    7.8820    1.3950 C   0  0  0  0  0  0  0  0  0  0  0  0
    3.0090    6.4930    1.3380 C   0  0  0  0  0  0  0  0  0  0  0  0
    1.9980    3.6500    2.4930 C   0  0  0  0  0  0  0  0  0  0  0  0
    3.2130    2.9520    2.4960 C   0  0  0  0  0  0  0  0  0  0  0  0
    3.6000    2.2210    3.6200 C   0  0  0  0  0  0  0  0  0  0  0  0
    2.7810    2.1870    4.7470 C   0  0  0  0  0  0  0  0  0  0  0  0
    1.5740    2.8870    4.7550 C   0  0  0  0  0  0  0  0  0  0  0  0
    1.1830    3.6180    3.6320 C   0  0  0  0  0  0  0  0  0  0  0  0
    0.6510    4.5300   -1.0040 C   0  0  0  0  0  0  0  0  0  0  0  0
    1.6130    5.1220   -1.8350 C   0  0  0  0  0  0  0  0  0  0  0  0
    1.2260    5.7990   -2.9940 C   0  0  0  0  0  0  0  0  0  0  0  0
   -0.1230    5.8820   -3.3360 C   0  0  0  0  0  0  0  0  0  0  0  0
   -1.0860    5.2950   -2.5180 C   0  0  0  0  0  0  0  0  0  0  0  0
   -0.7020    4.6210   -1.3570 C   0  0  0  0  0  0  0  0  0  0  0  0
    2.0720   10.0810    1.5230 O   0  0  0  0  0  0  0  0  0  0  0  0
    3.3500   10.7170    1.5830 C   0  0  0  0  0  0  0  0  0  0  0  0
    3.1630   12.2430    1.6540 C   0  0  0  0  0  0  0  0  0  0  0  0
    2.5040   12.7420    2.8790 N   0  0  0  0  0  0  0  0  0  0  0  0
    3.3170   12.5230    4.0750 C   0  0  0  0  0  0  0  0  0  0  0  0
    2.2000   14.1680    2.7390 C   0  0  0  0  0  0  0  0  0  0  0  0
    2.8440    1.7580   -0.4110 H   0  0  0  0  0  0  0  0  0  0  0  0
    1.7470    1.9320   -1.7950 H   0  0  0  0  0  0  0  0  0  0  0  0
   -0.2110    2.1120   -0.2370 H   0  0  0  0  0  0  0  0  0  0  0  0
    0.8150    1.8360    1.1330 H   0  0  0  0  0  0  0  0  0  0  0  0
   -0.3920    6.3450    1.4220 H   0  0  0  0  0  0  0  0  0  0  0  0
   -0.0980    8.7920    1.5140 H   0  0  0  0  0  0  0  0  0  0  0  0
    4.1810    8.2750    1.3890 H   0  0  0  0  0  0  0  0  0  0  0  0
    3.8920    5.8610    1.2930 H   0  0  0  0  0  0  0  0  0  0  0  0
    3.8650    2.9750    1.6270 H   0  0  0  0  0  0  0  0  0  0  0  0
    4.5420    1.6790    3.6170 H   0  0  0  0  0  0  0  0  0  0  0  0
    3.0840    1.6190    5.6220 H   0  0  0  0  0  0  0  0  0  0  0  0
    0.9380    2.8630    5.6350 H   0  0  0  0  0  0  0  0  0  0  0  0
    0.2420    4.1630    3.6520 H   0  0  0  0  0  0  0  0  0  0  0  0
    2.6690    5.0680   -1.5820 H   0  0  0  0  0  0  0  0  0  0  0  0
    1.9780    6.2640   -3.6250 H   0  0  0  0  0  0  0  0  0  0  0  0
   -0.4230    6.4070   -4.2390 H   0  0  0  0  0  0  0  0  0  0  0  0
   -2.1380    5.3610   -2.7840 H   0  0  0  0  0  0  0  0  0  0  0  0
   -1.4680    4.1750   -0.7280 H   0  0  0  0  0  0  0  0  0  0  0  0
    3.9260   10.3550    2.4410 H   0  0  0  0  0  0  0  0  0  0  0  0
    3.9060   10.4920    0.6640 H   0  0  0  0  0  0  0  0  0  0  0  0
    4.1400   12.7280    1.5280 H   0  0  0  0  0  0  0  0  0  0  0  0
    2.5440   12.5280    0.7920 H   0  0  0  0  0  0  0  0  0  0  0  0
    4.3070   12.9850    3.9920 H   0  0  0  0  0  0  0  0  0  0  0  0
    2.8200   12.9380    4.9600 H   0  0  0  0  0  0  0  0  0  0  0  0
    3.4450   11.4550    4.2790 H   0  0  0  0  0  0  0  0  0  0  0  0
    1.5400   14.3410    1.8810 H   0  0  0  0  0  0  0  0  0  0  0  0
    1.6640   14.5370    3.6210 H   0  0  0  0  0  0  0  0  0  0  0  0
    3.1050   14.7720    2.6070 H   0  0  0  0  0  0  0  0  0  0  0  0
  1  2  1  0  0  0  0
  2  3  1  0  0  0  0
  2 30  1  0  0  0  0
  2 31  1  0  0  0  0
  3  4  1  0  0  0  0
  3 32  1  0  0  0  0
  3 33  1  0  0  0  0
  4  5  2  0  0  0  0
  4 18  1  0  0  0  0
  5  6  1  0  0  0  0
  5 12  1  0  0  0  0
  6  7  1  0  0  0  0
  6 11  2  0  0  0  0
  7  8  2  0  0  0  0
  7 34  1  0  0  0  0
  8  9  1  0  0  0  0
  8 35  1  0  0  0  0
  9 10  2  0  0  0  0
  9 24  1  0  0  0  0
 10 11  1  0  0  0  0
 10 36  1  0  0  0  0
 11 37  1  0  0  0  0
 12 13  1  0  0  0  0
 12 17  2  0  0  0  0
 13 14  2  0  0  0  0
 13 38  1  0  0  0  0
 14 15  1  0  0  0  0
 14 39  1  0  0  0  0
 15 16  2  0  0  0  0
 15 40  1  0  0  0  0
 16 17  1  0  0  0  0
 16 41  1  0  0  0  0
 17 42  1  0  0  0  0
 18 19  1  0  0  0  0
 18 23  2  0  0  0  0
 19 20  2  0  0  0  0
 19 43  1  0  0  0  0
 20 21  1  0  0  0  0
 20 44  1  0  0  0  0
 21 22  2  0  0  0  0
 21 45  1  0  0  0  0
 22 23  1  0  0  0  0
 22 46  1  0  0  0  0
 23 47  1  0  0  0  0
 24 25  1  0  0  0  0
 25 26  1  0  0  0  0
 25 48  1  0  0  0  0
 25 49  1  0  0  0  0
 26 27  1  0  0  0  0
 26 50  1  0  0  0  0
 26 51  1  0  0  0  0
 27 28  1  0  0  0  0
 27 29  1  0  0  0  0
 28 52  1  0  0  0  0
 28 53  1  0  0  0  0
 28 54  1  0  0  0  0
 29 55  1  0  0  0  0
 29 56  1  0  0  0  0
 29 57  1  0  0  0  0
M  END
>  <Index>
39

>  <Drug_Name>
Toremifene

>  <Binary_Characterization>
1

$$$$

  MOE2013           3D
CORINA 3.60 0026  08.12.2014
 56 59  0  0  1  0  0  0  0  0999 V2000
   -0.0870    1.4460   -0.6810 C   0  0  0  0  0  0  0  0  0  0  0  0
   -0.3320   -0.0250   -0.3690 C   0  0  3  0  0  0  0  0  0  0  0  0
    0.4280   -0.4360    0.9190 C   0  0  0  0  0  0  0  0  0  0  0  0
   -0.4490   -1.5300    1.5150 C   0  0  3  0  0  0  0  0  0  0  0  0
   -0.1570   -2.0090    2.9490 C   0  0  3  0  0  0  0  0  0  0  0  0
    1.3140   -2.4370    3.1210 C   0  0  0  0  0  0  0  0  0  0  0  0
    1.6100   -2.9400    4.5330 C   0  0  0  0  0  0  0  0  0  0  0  0
    0.6280   -4.0000    4.9690 C   0  0  0  0  0  0  0  0  0  0  0  0
    1.0630   -5.2030    5.3850 C   0  0  0  0  0  0  0  0  0  0  0  0
    0.1290   -6.2730    5.7920 C   0  0  0  0  0  0  0  0  0  0  0  0
    0.5390   -7.3550    6.1970 O   0  0  0  0  0  0  0  0  0  0  0  0
   -1.3160   -5.9900    5.6940 C   0  0  0  0  0  0  0  0  0  0  0  0
   -1.7560   -4.7960    5.2810 C   0  0  0  0  0  0  0  0  0  0  0  0
   -0.8640   -3.6230    4.8740 C   0  0  1  0  0  0  0  0  0  0  0  0
   -1.1160   -2.5390    5.9530 C   0  0  0  0  0  0  0  0  0  0  0  0
   -1.1640   -3.1480    3.3770 C   0  0  2  0  0  0  0  0  0  0  0  0
   -0.8860   -4.6180    2.2680 Cl  0  0  0  0  0  0  0  0  0  0  0  0
   -2.6440   -2.7100    3.0930 C   0  0  3  0  0  0  0  0  0  0  0  0
   -3.1120   -1.7860    4.0710 O   0  0  0  0  0  0  0  0  0  0  0  0
   -2.8720   -2.0970    1.6860 C   0  0  0  0  0  0  0  0  0  0  0  0
   -1.8790   -0.9650    1.3300 C   0  0  1  0  0  0  0  0  0  0  0  0
   -2.1650    0.2840    2.2100 C   0  0  0  0  0  0  0  0  0  0  0  0
   -1.8140   -0.5310   -0.1810 C   0  0  2  0  0  0  0  0  0  0  0  0
   -1.9410   -1.7030   -1.0070 O   0  0  0  0  0  0  0  0  0  0  0  0
   -2.9780    0.4060   -0.5900 C   0  0  0  0  0  0  0  0  0  0  0  0
   -2.8590    1.6320   -0.6250 O   0  0  0  0  0  0  0  0  0  0  0  0
   -4.2970   -0.2530   -0.9510 C   0  0  0  0  0  0  0  0  0  0  0  0
   -5.6370    0.6150   -0.1780 Cl  0  0  0  0  0  0  0  0  0  0  0  0
    0.9890    1.6400   -0.7670 H   0  0  0  0  0  0  0  0  0  0  0  0
   -0.5390    1.7240   -1.6380 H   0  0  0  0  0  0  0  0  0  0  0  0
   -0.4730    2.1060    0.1010 H   0  0  0  0  0  0  0  0  0  0  0  0
    0.1260   -0.5900   -1.1940 H   0  0  0  0  0  0  0  0  0  0  0  0
    1.4310   -0.8030    0.6740 H   0  0  0  0  0  0  0  0  0  0  0  0
    0.5460    0.4030    1.6130 H   0  0  0  0  0  0  0  0  0  0  0  0
   -0.3210   -2.3970    0.8520 H   0  0  0  0  0  0  0  0  0  0  0  0
   -0.2970   -1.1550    3.6180 H   0  0  0  0  0  0  0  0  0  0  0  0
    1.5800   -3.2100    2.3910 H   0  0  0  0  0  0  0  0  0  0  0  0
    1.9750   -1.5860    2.9180 H   0  0  0  0  0  0  0  0  0  0  0  0
    2.6400   -3.3160    4.5640 H   0  0  0  0  0  0  0  0  0  0  0  0
    1.5730   -2.1010    5.2380 H   0  0  0  0  0  0  0  0  0  0  0  0
    2.1160   -5.4550    5.4400 H   0  0  0  0  0  0  0  0  0  0  0  0
   -1.9900   -6.7880    5.9810 H   0  0  0  0  0  0  0  0  0  0  0  0
   -2.8320   -4.6340    5.2480 H   0  0  0  0  0  0  0  0  0  0  0  0
   -0.7030   -1.5630    5.6830 H   0  0  0  0  0  0  0  0  0  0  0  0
   -2.1810   -2.3980    6.1670 H   0  0  0  0  0  0  0  0  0  0  0  0
   -0.6570   -2.8210    6.9110 H   0  0  0  0  0  0  0  0  0  0  0  0
   -3.3010   -3.5840    3.1790 H   0  0  0  0  0  0  0  0  0  0  0  0
   -4.0490   -1.5990    3.8850 H   0  0  0  0  0  0  0  0  0  0  0  0
   -2.8050   -2.9030    0.9460 H   0  0  0  0  0  0  0  0  0  0  0  0
   -3.8960   -1.7110    1.6290 H   0  0  0  0  0  0  0  0  0  0  0  0
   -1.5990    1.1630    1.8920 H   0  0  0  0  0  0  0  0  0  0  0  0
   -3.2260    0.5560    2.1610 H   0  0  0  0  0  0  0  0  0  0  0  0
   -1.9240    0.1360    3.2640 H   0  0  0  0  0  0  0  0  0  0  0  0
   -1.6330   -1.4860   -1.9060 H   0  0  0  0  0  0  0  0  0  0  0  0
   -4.4260   -0.2240   -2.0360 H   0  0  0  0  0  0  0  0  0  0  0  0
   -4.3460   -1.2880   -0.6130 H   0  0  0  0  0  0  0  0  0  0  0  0
  1  2  1  0  0  0  0
  1 29  1  0  0  0  0
  1 30  1  0  0  0  0
  1 31  1  0  0  0  0
  2  3  1  0  0  0  0
  2 23  1  0  0  0  0
  2 32  1  0  0  0  0
  3  4  1  0  0  0  0
  3 33  1  0  0  0  0
  3 34  1  0  0  0  0
  4  5  1  0  0  0  0
  4 21  1  0  0  0  0
  4 35  1  0  0  0  0
  5  6  1  0  0  0  0
  5 16  1  0  0  0  0
  5 36  1  0  0  0  0
  6  7  1  0  0  0  0
  6 37  1  0  0  0  0
  6 38  1  0  0  0  0
  7  8  1  0  0  0  0
  7 39  1  0  0  0  0
  7 40  1  0  0  0  0
  8  9  2  0  0  0  0
  8 14  1  0  0  0  0
  9 10  1  0  0  0  0
  9 41  1  0  0  0  0
 10 11  2  0  0  0  0
 10 12  1  0  0  0  0
 12 13  2  0  0  0  0
 12 42  1  0  0  0  0
 13 14  1  0  0  0  0
 13 43  1  0  0  0  0
 14 15  1  0  0  0  0
 14 16  1  0  0  0  0
 15 44  1  0  0  0  0
 15 45  1  0  0  0  0
 15 46  1  0  0  0  0
 16 17  1  0  0  0  0
 16 18  1  0  0  0  0
 18 19  1  0  0  0  0
 18 20  1  0  0  0  0
 18 47  1  0  0  0  0
 19 48  1  0  0  0  0
 20 21  1  0  0  0  0
 20 49  1  0  0  0  0
 20 50  1  0  0  0  0
 21 22  1  0  0  0  0
 21 23  1  0  0  0  0
 22 51  1  0  0  0  0
 22 52  1  0  0  0  0
 22 53  1  0  0  0  0
 23 24  1  0  0  0  0
 23 25  1  0  0  0  0
 24 54  1  0  0  0  0
 25 26  2  0  0  0  0
 25 27  1  0  0  0  0
 27 28  1  0  0  0  0
 27 55  1  0  0  0  0
 27 56  1  0  0  0  0
M  END
>  <Index>
40

>  <Drug_Name>
Mometasone

>  <Binary_Characterization>
0

$$$$

  MOE2013           3D
CORINA 3.60 0026  08.12.2014
 57 60  0  0  1  0  0  0  0  0999 V2000
   -0.1080    1.3740   -0.7530 C   0  0  0  0  0  0  0  0  0  0  0  0
   -0.3330   -0.0960   -0.4250 C   0  0  3  0  0  0  0  0  0  0  0  0
    0.4050   -0.4820    0.8840 C   0  0  0  0  0  0  0  0  0  0  0  0
   -0.4730   -1.5770    1.4770 C   0  0  3  0  0  0  0  0  0  0  0  0
   -0.2090   -2.0360    2.9230 C   0  0  3  0  0  0  0  0  0  0  0  0
    1.2610   -2.4470    3.1350 C   0  0  0  0  0  0  0  0  0  0  0  0
    1.5290   -2.9290    4.5600 C   0  0  0  0  0  0  0  0  0  0  0  0
    0.5480   -3.9940    4.9860 C   0  0  0  0  0  0  0  0  0  0  0  0
    0.9850   -5.1860    5.4290 C   0  0  0  0  0  0  0  0  0  0  0  0
    0.0530   -6.2610    5.8290 C   0  0  0  0  0  0  0  0  0  0  0  0
    0.4640   -7.3320    6.2610 O   0  0  0  0  0  0  0  0  0  0  0  0
   -1.3920   -5.9960    5.6920 C   0  0  0  0  0  0  0  0  0  0  0  0
   -1.8350   -4.8120    5.2510 C   0  0  0  0  0  0  0  0  0  0  0  0
   -0.9450   -3.6340    4.8510 C   0  0  1  0  0  0  0  0  0  0  0  0
   -1.2340   -2.5400    5.9100 C   0  0  0  0  0  0  0  0  0  0  0  0
   -1.2150   -3.1800    3.3410 C   0  0  2  0  0  0  0  0  0  0  0  0
   -0.8940   -4.6600    2.2570 Cl  0  0  0  0  0  0  0  0  0  0  0  0
   -2.6930   -2.7630    3.0170 C   0  0  3  0  0  0  0  0  0  0  0  0
   -3.1960   -1.8370    3.9750 O   0  0  0  0  0  0  0  0  0  0  0  0
   -2.8950   -2.1670    1.6000 C   0  0  0  0  0  0  0  0  0  0  0  0
   -1.9040   -1.0290    1.2550 C   0  0  1  0  0  0  0  0  0  0  0  0
   -2.2230    0.2250    2.1160 C   0  0  0  0  0  0  0  0  0  0  0  0
   -1.8100   -0.6150   -0.2600 C   0  0  2  0  0  0  0  0  0  0  0  0
   -1.9130   -1.8040   -1.0650 O   0  0  0  0  0  0  0  0  0  0  0  0
   -2.9620    0.3140   -0.7050 C   0  0  0  0  0  0  0  0  0  0  0  0
   -2.9180    1.5450   -0.6390 O   0  0  0  0  0  0  0  0  0  0  0  0
   -4.2360   -0.3410   -1.2260 C   0  0  0  0  0  0  0  0  0  0  0  0
   -5.2750    0.6250   -1.3220 O   0  0  0  0  0  0  0  0  0  0  0  0
    0.9650    1.5830   -0.8380 H   0  0  0  0  0  0  0  0  0  0  0  0
   -0.5640    1.6350   -1.7130 H   0  0  0  0  0  0  0  0  0  0  0  0
   -0.5060    2.0370    0.0200 H   0  0  0  0  0  0  0  0  0  0  0  0
    0.1480   -0.6660   -1.2330 H   0  0  0  0  0  0  0  0  0  0  0  0
    1.4160   -0.8420    0.6650 H   0  0  0  0  0  0  0  0  0  0  0  0
    0.5010    0.3690    1.5680 H   0  0  0  0  0  0  0  0  0  0  0  0
   -0.3220   -2.4510    0.8280 H   0  0  0  0  0  0  0  0  0  0  0  0
   -0.3740   -1.1750    3.5790 H   0  0  0  0  0  0  0  0  0  0  0  0
    1.5520   -3.2260    2.4200 H   0  0  0  0  0  0  0  0  0  0  0  0
    1.9180   -1.5910    2.9360 H   0  0  0  0  0  0  0  0  0  0  0  0
    2.5620   -3.2940    4.6190 H   0  0  0  0  0  0  0  0  0  0  0  0
    1.4670   -2.0820    5.2530 H   0  0  0  0  0  0  0  0  0  0  0  0
    2.0390   -5.4260    5.5140 H   0  0  0  0  0  0  0  0  0  0  0  0
   -2.0650   -6.7970    5.9720 H   0  0  0  0  0  0  0  0  0  0  0  0
   -2.9110   -4.6620    5.1880 H   0  0  0  0  0  0  0  0  0  0  0  0
   -0.8250   -1.5630    5.6380 H   0  0  0  0  0  0  0  0  0  0  0  0
   -2.3050   -2.4080    6.0970 H   0  0  0  0  0  0  0  0  0  0  0  0
   -0.7950   -2.8050    6.8820 H   0  0  0  0  0  0  0  0  0  0  0  0
   -3.3410   -3.6450    3.0960 H   0  0  0  0  0  0  0  0  0  0  0  0
   -4.1310   -1.6650    3.7660 H   0  0  0  0  0  0  0  0  0  0  0  0
   -2.8040   -2.9810    0.8710 H   0  0  0  0  0  0  0  0  0  0  0  0
   -3.9210   -1.7910    1.5150 H   0  0  0  0  0  0  0  0  0  0  0  0
   -1.6500    1.1040    1.8090 H   0  0  0  0  0  0  0  0  0  0  0  0
   -3.2830    0.4910    2.0320 H   0  0  0  0  0  0  0  0  0  0  0  0
   -2.0130    0.0870    3.1770 H   0  0  0  0  0  0  0  0  0  0  0  0
   -1.5890   -1.6030   -1.9630 H   0  0  0  0  0  0  0  0  0  0  0  0
   -4.0510   -0.7490   -2.2220 H   0  0  0  0  0  0  0  0  0  0  0  0
   -4.5700   -1.1300   -0.5510 H   0  0  0  0  0  0  0  0  0  0  0  0
   -4.8310    1.4970   -1.3710 H   0  0  0  0  0  0  0  0  0  0  0  0
  1  2  1  0  0  0  0
  1 29  1  0  0  0  0
  1 30  1  0  0  0  0
  1 31  1  0  0  0  0
  2  3  1  0  0  0  0
  2 23  1  0  0  0  0
  2 32  1  0  0  0  0
  3  4  1  0  0  0  0
  3 33  1  0  0  0  0
  3 34  1  0  0  0  0
  4  5  1  0  0  0  0
  4 21  1  0  0  0  0
  4 35  1  0  0  0  0
  5  6  1  0  0  0  0
  5 16  1  0  0  0  0
  5 36  1  0  0  0  0
  6  7  1  0  0  0  0
  6 37  1  0  0  0  0
  6 38  1  0  0  0  0
  7  8  1  0  0  0  0
  7 39  1  0  0  0  0
  7 40  1  0  0  0  0
  8  9  2  0  0  0  0
  8 14  1  0  0  0  0
  9 10  1  0  0  0  0
  9 41  1  0  0  0  0
 10 11  2  0  0  0  0
 10 12  1  0  0  0  0
 12 13  2  0  0  0  0
 12 42  1  0  0  0  0
 13 14  1  0  0  0  0
 13 43  1  0  0  0  0
 14 15  1  0  0  0  0
 14 16  1  0  0  0  0
 15 44  1  0  0  0  0
 15 45  1  0  0  0  0
 15 46  1  0  0  0  0
 16 17  1  0  0  0  0
 16 18  1  0  0  0  0
 18 19  1  0  0  0  0
 18 20  1  0  0  0  0
 18 47  1  0  0  0  0
 19 48  1  0  0  0  0
 20 21  1  0  0  0  0
 20 49  1  0  0  0  0
 20 50  1  0  0  0  0
 21 22  1  0  0  0  0
 21 23  1  0  0  0  0
 22 51  1  0  0  0  0
 22 52  1  0  0  0  0
 22 53  1  0  0  0  0
 23 24  1  0  0  0  0
 23 25  1  0  0  0  0
 24 54  1  0  0  0  0
 25 26  2  0  0  0  0
 25 27  1  0  0  0  0
 27 28  1  0  0  0  0
 27 55  1  0  0  0  0
 27 56  1  0  0  0  0
 28 57  1  0  0  0  0
M  END
>  <Index>
41

>  <Drug_Name>
Beclomethasone

>  <Binary_Characterization>
0

$$$$

  MOE2013           3D
CORINA 3.60 0026  08.12.2014
 73 76  0  0  1  0  0  0  0  0999 V2000
   -1.4150   -1.1300    7.9930 C   0  0  0  0  0  0  0  0  0  0  0  0
   -1.4230   -1.4120    6.5010 C   0  0  0  0  0  0  0  0  0  0  0  0
   -2.7950   -1.8000    6.0050 C   0  0  0  0  0  0  0  0  0  0  0  0
   -3.7960   -1.9200    6.6960 O   0  0  0  0  0  0  0  0  0  0  0  0
   -2.7470   -2.0050    4.6580 O   0  0  0  0  0  0  0  0  0  0  0  0
   -4.0040   -2.3510    4.0720 C   0  0  0  0  0  0  0  0  0  0  0  0
   -3.8410   -2.6010    2.5740 C   0  0  0  0  0  0  0  0  0  0  0  0
   -2.8380   -2.1970    1.9790 O   0  0  0  0  0  0  0  0  0  0  0  0
   -4.9470   -3.4440    1.8690 C   0  0  1  0  0  0  0  0  0  0  0  0
   -6.2300   -3.2590    2.5390 O   0  0  0  0  0  0  0  0  0  0  0  0
   -6.8010   -2.0190    2.5570 C   0  0  0  0  0  0  0  0  0  0  0  0
   -6.2810   -1.0060    2.1170 O   0  0  0  0  0  0  0  0  0  0  0  0
   -8.1520   -2.1020    3.2220 C   0  0  0  0  0  0  0  0  0  0  0  0
   -8.8490   -0.7540    3.2640 C   0  0  0  0  0  0  0  0  0  0  0  0
   -5.1900   -3.2150    0.3180 C   0  0  3  0  0  0  0  0  0  0  0  0
   -4.2280   -2.3160   -0.4480 C   0  0  0  0  0  0  0  0  0  0  0  0
   -5.2590   -4.6200   -0.3330 C   0  0  0  0  0  0  0  0  0  0  0  0
   -5.5600   -5.5380    0.8420 C   0  0  3  0  0  0  0  0  0  0  0  0
   -5.4600   -7.0600    0.6300 C   0  0  3  0  0  0  0  0  0  0  0  0
   -6.3160   -7.5280   -0.5640 C   0  0  0  0  0  0  0  0  0  0  0  0
   -6.2470   -9.0390   -0.7710 C   0  0  0  0  0  0  0  0  0  0  0  0
   -6.5450   -9.7950    0.5020 C   0  0  0  0  0  0  0  0  0  0  0  0
   -7.5190  -10.7210    0.5320 C   0  0  0  0  0  0  0  0  0  0  0  0
   -7.8530  -11.4630    1.7660 C   0  0  0  0  0  0  0  0  0  0  0  0
   -8.7210  -12.3290    1.7730 O   0  0  0  0  0  0  0  0  0  0  0  0
   -7.1040  -11.1200    2.9900 C   0  0  0  0  0  0  0  0  0  0  0  0
   -6.1330  -10.1990    2.9680 C   0  0  0  0  0  0  0  0  0  0  0  0
   -5.6930   -9.4160    1.7300 C   0  0  1  0  0  0  0  0  0  0  0  0
   -4.2530   -9.9110    1.4380 C   0  0  0  0  0  0  0  0  0  0  0  0
   -5.8140   -7.8370    1.9580 C   0  0  2  0  0  0  0  0  0  0  0  0
   -7.5900   -7.4770    2.3860 Cl  0  0  0  0  0  0  0  0  0  0  0  0
   -4.9910   -7.2660    3.1650 C   0  0  3  0  0  0  0  0  0  0  0  0
   -3.6400   -7.7140    3.1350 O   0  0  0  0  0  0  0  0  0  0  0  0
   -4.9960   -5.7180    3.2680 C   0  0  0  0  0  0  0  0  0  0  0  0
   -4.6190   -4.9980    1.9480 C   0  0  2  0  0  0  0  0  0  0  0  0
   -3.1150   -5.2370    1.6360 C   0  0  0  0  0  0  0  0  0  0  0  0
   -0.4110   -0.8470    8.3230 H   0  0  0  0  0  0  0  0  0  0  0  0
   -2.1010   -0.3130    8.2420 H   0  0  0  0  0  0  0  0  0  0  0  0
   -1.7270   -2.0120    8.5610 H   0  0  0  0  0  0  0  0  0  0  0  0
   -1.0990   -0.5150    5.9620 H   0  0  0  0  0  0  0  0  0  0  0  0
   -0.7310   -2.2320    6.2820 H   0  0  0  0  0  0  0  0  0  0  0  0
   -4.3860   -3.2550    4.5510 H   0  0  0  0  0  0  0  0  0  0  0  0
   -4.7000   -1.5190    4.2120 H   0  0  0  0  0  0  0  0  0  0  0  0
   -8.7700   -2.8140    2.6640 H   0  0  0  0  0  0  0  0  0  0  0  0
   -8.0130   -2.4710    4.2440 H   0  0  0  0  0  0  0  0  0  0  0  0
   -9.8260   -0.8440    3.7480 H   0  0  0  0  0  0  0  0  0  0  0  0
   -8.2560   -0.0220    3.8230 H   0  0  0  0  0  0  0  0  0  0  0  0
   -9.0020   -0.3590    2.2540 H   0  0  0  0  0  0  0  0  0  0  0  0
   -6.1880   -2.7770    0.1790 H   0  0  0  0  0  0  0  0  0  0  0  0
   -3.2080   -2.7090   -0.4530 H   0  0  0  0  0  0  0  0  0  0  0  0
   -4.5440   -2.2290   -1.4930 H   0  0  0  0  0  0  0  0  0  0  0  0
   -4.2170   -1.3050   -0.0290 H   0  0  0  0  0  0  0  0  0  0  0  0
   -6.0480   -4.6540   -1.0920 H   0  0  0  0  0  0  0  0  0  0  0  0
   -4.3200   -4.8930   -0.8270 H   0  0  0  0  0  0  0  0  0  0  0  0
   -6.6000   -5.3200    1.1220 H   0  0  0  0  0  0  0  0  0  0  0  0
   -4.4240   -7.2900    0.3610 H   0  0  0  0  0  0  0  0  0  0  0  0
   -7.3610   -7.2190   -0.4350 H   0  0  0  0  0  0  0  0  0  0  0  0
   -5.9670   -7.0430   -1.4840 H   0  0  0  0  0  0  0  0  0  0  0  0
   -6.9460   -9.3170   -1.5700 H   0  0  0  0  0  0  0  0  0  0  0  0
   -5.2500   -9.3170   -1.1310 H   0  0  0  0  0  0  0  0  0  0  0  0
   -8.1110  -10.9750   -0.3400 H   0  0  0  0  0  0  0  0  0  0  0  0
   -7.3720  -11.6570    3.8930 H   0  0  0  0  0  0  0  0  0  0  0  0
   -5.5990  -10.0000    3.8950 H   0  0  0  0  0  0  0  0  0  0  0  0
   -3.7300   -9.2930    0.7030 H   0  0  0  0  0  0  0  0  0  0  0  0
   -3.6310   -9.9480    2.3390 H   0  0  0  0  0  0  0  0  0  0  0  0
   -4.2610  -10.9350    1.0410 H   0  0  0  0  0  0  0  0  0  0  0  0
   -5.4080   -7.6570    4.1010 H   0  0  0  0  0  0  0  0  0  0  0  0
   -3.2000   -7.4030    3.9460 H   0  0  0  0  0  0  0  0  0  0  0  0
   -5.9910   -5.4030    3.6020 H   0  0  0  0  0  0  0  0  0  0  0  0
   -4.2960   -5.4160    4.0560 H   0  0  0  0  0  0  0  0  0  0  0  0
   -2.4950   -4.9820    2.5030 H   0  0  0  0  0  0  0  0  0  0  0  0
   -2.8860   -6.2720    1.3770 H   0  0  0  0  0  0  0  0  0  0  0  0
   -2.7550   -4.6330    0.7980 H   0  0  0  0  0  0  0  0  0  0  0  0
  1  2  1  0  0  0  0
  1 37  1  0  0  0  0
  1 38  1  0  0  0  0
  1 39  1  0  0  0  0
  2  3  1  0  0  0  0
  2 40  1  0  0  0  0
  2 41  1  0  0  0  0
  3  4  2  0  0  0  0
  3  5  1  0  0  0  0
  5  6  1  0  0  0  0
  6  7  1  0  0  0  0
  6 42  1  0  0  0  0
  6 43  1  0  0  0  0
  7  8  2  0  0  0  0
  7  9  1  0  0  0  0
  9 10  1  0  0  0  0
  9 15  1  0  0  0  0
  9 35  1  0  0  0  0
 10 11  1  0  0  0  0
 11 12  2  0  0  0  0
 11 13  1  0  0  0  0
 13 14  1  0  0  0  0
 13 44  1  0  0  0  0
 13 45  1  0  0  0  0
 14 46  1  0  0  0  0
 14 47  1  0  0  0  0
 14 48  1  0  0  0  0
 15 16  1  0  0  0  0
 15 17  1  0  0  0  0
 15 49  1  0  0  0  0
 16 50  1  0  0  0  0
 16 51  1  0  0  0  0
 16 52  1  0  0  0  0
 17 18  1  0  0  0  0
 17 53  1  0  0  0  0
 17 54  1  0  0  0  0
 18 19  1  0  0  0  0
 18 35  1  0  0  0  0
 18 55  1  0  0  0  0
 19 20  1  0  0  0  0
 19 30  1  0  0  0  0
 19 56  1  0  0  0  0
 20 21  1  0  0  0  0
 20 57  1  0  0  0  0
 20 58  1  0  0  0  0
 21 22  1  0  0  0  0
 21 59  1  0  0  0  0
 21 60  1  0  0  0  0
 22 23  2  0  0  0  0
 22 28  1  0  0  0  0
 23 24  1  0  0  0  0
 23 61  1  0  0  0  0
 24 25  2  0  0  0  0
 24 26  1  0  0  0  0
 26 27  2  0  0  0  0
 26 62  1  0  0  0  0
 27 28  1  0  0  0  0
 27 63  1  0  0  0  0
 28 29  1  0  0  0  0
 28 30  1  0  0  0  0
 29 64  1  0  0  0  0
 29 65  1  0  0  0  0
 29 66  1  0  0  0  0
 30 31  1  0  0  0  0
 30 32  1  0  0  0  0
 32 33  1  0  0  0  0
 32 34  1  0  0  0  0
 32 67  1  0  0  0  0
 33 68  1  0  0  0  0
 34 35  1  0  0  0  0
 34 69  1  0  0  0  0
 34 70  1  0  0  0  0
 35 36  1  0  0  0  0
 36 71  1  0  0  0  0
 36 72  1  0  0  0  0
 36 73  1  0  0  0  0
M  END
>  <Index>
42

>  <Drug_Name>
Beclomethasone Dipropionate

>  <Binary_Characterization>
0

$$$$

  MOE2013           3D
CORINA 3.60 0026  08.12.2014
 65 69  0  0  1  0  0  0  0  0999 V2000
    0.0000    0.7020    1.5730 C   0  0  0  0  0  0  0  0  0  0  0  0
   -0.2130   -0.8020    1.6830 C   0  0  3  0  0  0  0  0  0  0  0  0
    0.4020   -1.3420    3.0010 C   0  0  0  0  0  0  0  0  0  0  0  0
   -0.4880   -2.5270    3.3490 C   0  0  3  0  0  0  0  0  0  0  0  0
   -0.3460   -3.1710    4.7410 C   0  0  3  0  0  0  0  0  0  0  0  0
    1.1120   -3.5780    5.0350 C   0  0  0  0  0  0  0  0  0  0  0  0
    1.2630   -4.2400    6.4030 C   0  0  0  0  0  0  0  0  0  0  0  0
    0.2840   -5.3740    6.5910 C   0  0  0  0  0  0  0  0  0  0  0  0
    0.7190   -6.6040    6.9120 C   0  0  0  0  0  0  0  0  0  0  0  0
   -0.2090   -7.7430    7.0760 C   0  0  0  0  0  0  0  0  0  0  0  0
    0.1960   -8.8520    7.4030 O   0  0  0  0  0  0  0  0  0  0  0  0
   -1.6430   -7.4930    6.8320 C   0  0  0  0  0  0  0  0  0  0  0  0
   -2.0840   -6.2710    6.5110 C   0  0  0  0  0  0  0  0  0  0  0  0
   -1.2020   -5.0300    6.3600 C   0  0  1  0  0  0  0  0  0  0  0  0
   -1.6260   -4.0970    7.5240 C   0  0  0  0  0  0  0  0  0  0  0  0
   -1.3480   -4.3790    4.9070 C   0  0  2  0  0  0  0  0  0  0  0  0
   -0.8860   -5.6910    3.6690 Cl  0  0  0  0  0  0  0  0  0  0  0  0
   -2.8020   -3.9460    4.5050 C   0  0  3  0  0  0  0  0  0  0  0  0
   -3.4130   -3.1560    5.5210 O   0  0  0  0  0  0  0  0  0  0  0  0
   -2.8910   -3.1770    3.1610 C   0  0  0  0  0  0  0  0  0  0  0  0
   -1.9090   -1.9830    3.0560 C   0  0  1  0  0  0  0  0  0  0  0  0
   -2.3430   -0.8580    4.0390 C   0  0  0  0  0  0  0  0  0  0  0  0
   -1.6890   -1.3750    1.6080 C   0  0  2  0  0  0  0  0  0  0  0  0
   -1.6540   -2.5030    0.6830 O   0  0  0  0  0  0  0  0  0  0  0  0
   -1.4650   -2.2750   -0.6500 C   0  0  0  0  0  0  0  0  0  0  0  0
   -1.3940   -1.1600   -1.1510 O   0  0  0  0  0  0  0  0  0  0  0  0
   -1.3970   -3.5200   -1.3670 C   0  0  0  0  0  0  0  0  0  0  0  0
   -1.2270   -3.7760   -2.7150 C   0  0  0  0  0  0  0  0  0  0  0  0
   -1.2430   -5.1830   -2.8700 C   0  0  0  0  0  0  0  0  0  0  0  0
   -1.4200   -5.7020   -1.6100 C   0  0  0  0  0  0  0  0  0  0  0  0
   -1.5170   -4.7060   -0.6930 O   0  0  0  0  0  0  0  0  0  0  0  0
   -2.8480   -0.4060    1.2250 C   0  0  0  0  0  0  0  0  0  0  0  0
   -2.7780    0.8120    1.4010 O   0  0  0  0  0  0  0  0  0  0  0  0
   -4.1120   -1.0220    0.6540 C   0  0  0  0  0  0  0  0  0  0  0  0
   -5.5260   -0.4220    1.5380 Cl  0  0  0  0  0  0  0  0  0  0  0  0
    1.0690    0.9370    1.6300 H   0  0  0  0  0  0  0  0  0  0  0  0
   -0.3610    1.0790    0.6110 H   0  0  0  0  0  0  0  0  0  0  0  0
   -0.4940    1.2510    2.3790 H   0  0  0  0  0  0  0  0  0  0  0  0
    0.3790   -1.2510    0.8740 H   0  0  0  0  0  0  0  0  0  0  0  0
    1.4430   -1.6460    2.8440 H   0  0  0  0  0  0  0  0  0  0  0  0
    0.3980   -0.5900    3.7970 H   0  0  0  0  0  0  0  0  0  0  0  0
   -0.2430   -3.3020    2.6100 H   0  0  0  0  0  0  0  0  0  0  0  0
   -0.5970   -2.4090    5.4860 H   0  0  0  0  0  0  0  0  0  0  0  0
    1.4910   -4.2490    4.2550 H   0  0  0  0  0  0  0  0  0  0  0  0
    1.7570   -2.6910    5.0140 H   0  0  0  0  0  0  0  0  0  0  0  0
    2.2980   -4.5880    6.5130 H   0  0  0  0  0  0  0  0  0  0  0  0
    1.1090   -3.4950    7.1920 H   0  0  0  0  0  0  0  0  0  0  0  0
    1.7680   -6.8310    7.0650 H   0  0  0  0  0  0  0  0  0  0  0  0
   -2.3100   -8.3400    6.9370 H   0  0  0  0  0  0  0  0  0  0  0  0
   -3.1540   -6.1380    6.3620 H   0  0  0  0  0  0  0  0  0  0  0  0
   -1.2280   -3.0840    7.4250 H   0  0  0  0  0  0  0  0  0  0  0  0
   -2.7140   -4.0150    7.6210 H   0  0  0  0  0  0  0  0  0  0  0  0
   -1.2710   -4.4840    8.4890 H   0  0  0  0  0  0  0  0  0  0  0  0
   -3.4310   -4.8400    4.4120 H   0  0  0  0  0  0  0  0  0  0  0  0
   -4.3280   -2.9670    5.2460 H   0  0  0  0  0  0  0  0  0  0  0  0
   -2.7090   -3.8900    2.3490 H   0  0  0  0  0  0  0  0  0  0  0  0
   -3.9160   -2.8130    3.0250 H   0  0  0  0  0  0  0  0  0  0  0  0
   -1.7860    0.0700    3.8910 H   0  0  0  0  0  0  0  0  0  0  0  0
   -3.4030   -0.6170    3.9090 H   0  0  0  0  0  0  0  0  0  0  0  0
   -2.2070   -1.1240    5.0890 H   0  0  0  0  0  0  0  0  0  0  0  0
   -1.1070   -3.0300   -3.4900 H   0  0  0  0  0  0  0  0  0  0  0  0
   -1.1390   -5.7470   -3.7860 H   0  0  0  0  0  0  0  0  0  0  0  0
   -1.4960   -6.7070   -1.2170 H   0  0  0  0  0  0  0  0  0  0  0  0
   -4.2040   -0.7460   -0.4000 H   0  0  0  0  0  0  0  0  0  0  0  0
   -4.1120   -2.1090    0.7400 H   0  0  0  0  0  0  0  0  0  0  0  0
  1  2  1  0  0  0  0
  1 36  1  0  0  0  0
  1 37  1  0  0  0  0
  1 38  1  0  0  0  0
  2  3  1  0  0  0  0
  2 23  1  0  0  0  0
  2 39  1  0  0  0  0
  3  4  1  0  0  0  0
  3 40  1  0  0  0  0
  3 41  1  0  0  0  0
  4  5  1  0  0  0  0
  4 21  1  0  0  0  0
  4 42  1  0  0  0  0
  5  6  1  0  0  0  0
  5 16  1  0  0  0  0
  5 43  1  0  0  0  0
  6  7  1  0  0  0  0
  6 44  1  0  0  0  0
  6 45  1  0  0  0  0
  7  8  1  0  0  0  0
  7 46  1  0  0  0  0
  7 47  1  0  0  0  0
  8  9  2  0  0  0  0
  8 14  1  0  0  0  0
  9 10  1  0  0  0  0
  9 48  1  0  0  0  0
 10 11  2  0  0  0  0
 10 12  1  0  0  0  0
 12 13  2  0  0  0  0
 12 49  1  0  0  0  0
 13 14  1  0  0  0  0
 13 50  1  0  0  0  0
 14 15  1  0  0  0  0
 14 16  1  0  0  0  0
 15 51  1  0  0  0  0
 15 52  1  0  0  0  0
 15 53  1  0  0  0  0
 16 17  1  0  0  0  0
 16 18  1  0  0  0  0
 18 19  1  0  0  0  0
 18 20  1  0  0  0  0
 18 54  1  0  0  0  0
 19 55  1  0  0  0  0
 20 21  1  0  0  0  0
 20 56  1  0  0  0  0
 20 57  1  0  0  0  0
 21 22  1  0  0  0  0
 21 23  1  0  0  0  0
 22 58  1  0  0  0  0
 22 59  1  0  0  0  0
 22 60  1  0  0  0  0
 23 24  1  0  0  0  0
 23 32  1  0  0  0  0
 24 25  1  0  0  0  0
 25 26  2  0  0  0  0
 25 27  1  0  0  0  0
 27 28  2  0  0  0  0
 27 31  1  0  0  0  0
 28 29  1  0  0  0  0
 28 61  1  0  0  0  0
 29 30  2  0  0  0  0
 29 62  1  0  0  0  0
 30 31  1  0  0  0  0
 30 63  1  0  0  0  0
 32 33  2  0  0  0  0
 32 34  1  0  0  0  0
 34 35  1  0  0  0  0
 34 64  1  0  0  0  0
 34 65  1  0  0  0  0
M  END
>  <Index>
43

>  <Drug_Name>
Mometasone Furoate

>  <Binary_Characterization>
0

$$$$

  MOE2013           3D
CORINA 3.49 0026  11.04.2013
 57 60  0  0  1  0  0  0  0  0999 V2000
    0.6440    1.0550    1.7270 C   0  0  0  0  0  0  0  0  0  0  0  0
    0.8470   -0.1560    2.5380 C   0  0  0  0  0  0  0  0  0  0  0  0
    1.9620   -1.0510    2.1680 C   0  0  0  0  0  0  0  0  0  0  0  0
    1.4180    1.3050    0.6650 C   0  0  0  0  0  0  0  0  0  0  0  0
    2.5440    0.4140    0.1660 C   0  0  2  0  0  0  0  0  0  0  0  0
    2.7530   -0.7800    1.1160 C   0  0  0  0  0  0  0  0  0  0  0  0
    4.0450   -1.5370    0.9310 C   0  0  0  0  0  0  0  0  0  0  0  0
    5.2470   -0.6290    1.2830 C   0  0  2  0  0  0  0  0  0  0  0  0
    3.9340    1.1580   -0.0320 C   0  0  2  0  0  0  0  0  0  0  0  0
    4.8840    0.8780    1.1730 C   0  0  2  0  0  0  0  0  0  0  0  0
    5.2150    3.2360   -0.8130 C   0  0  0  0  0  0  0  0  0  0  0  0
    3.8530    2.6750   -0.3670 C   0  0  2  0  0  0  0  0  0  0  0  0
    5.9580    1.9630    1.3110 C   0  0  2  0  0  0  0  0  0  0  0  0
    6.4090    2.7170    0.0350 C   0  0  2  0  0  0  0  0  0  0  0  0
    7.3110    3.8200    0.6990 C   0  0  2  0  0  0  0  0  0  0  0  0
    8.0830    3.0130    1.8030 C   0  0  2  0  0  0  0  0  0  0  0  0
    7.2230    1.7620    2.1340 C   0  0  0  0  0  0  0  0  0  0  0  0
    0.1420   -0.3920    3.5100 O   0  0  0  0  0  0  0  0  0  0  0  0
    2.0680   -0.1160   -1.2070 C   0  0  0  0  0  0  0  0  0  0  0  0
    3.3530    3.4260    0.7400 O   0  0  0  0  0  0  0  0  0  0  0  0
    7.2670    1.8430   -0.9210 C   0  0  0  0  0  0  0  0  0  0  0  0
    6.6270   -1.1560    0.2840 Cl  0  0  0  0  0  0  0  0  0  0  0  0
    8.4550    3.7890    3.0620 C   0  0  0  0  0  0  0  0  0  0  0  0
    6.4910    5.0270    1.2450 C   0  0  0  0  0  0  0  0  0  0  0  0
    8.2180    4.3420   -0.2670 O   0  0  0  0  0  0  0  0  0  0  0  0
    7.1580    6.3950    1.2670 C   0  0  0  0  0  0  0  0  0  0  0  0
    5.3160    4.9320    1.6280 O   0  0  0  0  0  0  0  0  0  0  0  0
    6.4030    7.2850    2.0810 O   0  0  0  0  0  0  0  0  0  0  0  0
   -0.1500    1.7250    2.0300 H   0  0  0  0  0  0  0  0  0  0  0  0
    2.1530   -1.8700    2.8510 H   0  0  0  0  0  0  0  0  0  0  0  0
    1.2030    2.2080    0.0970 H   0  0  0  0  0  0  0  0  0  0  0  0
    4.0800   -2.4380    1.5560 H   0  0  0  0  0  0  0  0  0  0  0  0
    4.0920   -1.8950   -0.1050 H   0  0  0  0  0  0  0  0  0  0  0  0
    5.5470   -0.8270    2.3190 H   0  0  0  0  0  0  0  0  0  0  0  0
    4.4110    0.6950   -0.9090 H   0  0  0  0  0  0  0  0  0  0  0  0
    4.2660    1.0470    2.0720 H   0  0  0  0  0  0  0  0  0  0  0  0
    5.3540    2.9480   -1.8640 H   0  0  0  0  0  0  0  0  0  0  0  0
    5.1810    4.3310   -0.8340 H   0  0  0  0  0  0  0  0  0  0  0  0
    3.1460    2.8290   -1.1900 H   0  0  0  0  0  0  0  0  0  0  0  0
    5.4240    2.6940    1.9310 H   0  0  0  0  0  0  0  0  0  0  0  0
    9.0300    2.6540    1.3770 H   0  0  0  0  0  0  0  0  0  0  0  0
    6.9910    1.6800    3.2020 H   0  0  0  0  0  0  0  0  0  0  0  0
    7.7700    0.8600    1.8520 H   0  0  0  0  0  0  0  0  0  0  0  0
    1.8980    0.7050   -1.9140 H   0  0  0  0  0  0  0  0  0  0  0  0
    2.8020   -0.7890   -1.6650 H   0  0  0  0  0  0  0  0  0  0  0  0
    1.1280   -0.6760   -1.1200 H   0  0  0  0  0  0  0  0  0  0  0  0
    4.0430    4.0490    1.0710 H   0  0  0  0  0  0  0  0  0  0  0  0
    7.6640    2.4410   -1.7500 H   0  0  0  0  0  0  0  0  0  0  0  0
    8.1230    1.3780   -0.4260 H   0  0  0  0  0  0  0  0  0  0  0  0
    6.6690    1.0520   -1.3810 H   0  0  0  0  0  0  0  0  0  0  0  0
    7.5710    4.1740    3.5810 H   0  0  0  0  0  0  0  0  0  0  0  0
    8.9900    3.1390    3.7640 H   0  0  0  0  0  0  0  0  0  0  0  0
    9.1180    4.6250    2.8250 H   0  0  0  0  0  0  0  0  0  0  0  0
    9.0680    4.5390    0.1660 H   0  0  0  0  0  0  0  0  0  0  0  0
    8.1670    6.3330    1.6760 H   0  0  0  0  0  0  0  0  0  0  0  0
    7.1900    6.7950    0.2510 H   0  0  0  0  0  0  0  0  0  0  0  0
    5.4810    6.9590    2.0580 H   0  0  0  0  0  0  0  0  0  0  0  0
  1  2  1  0  0  0  0
  1  4  2  0  0  0  0
  1 29  1  0  0  0  0
  2  3  1  0  0  0  0
  2 18  2  0  0  0  0
  3  6  2  0  0  0  0
  3 30  1  0  0  0  0
  4  5  1  0  0  0  0
  4 31  1  0  0  0  0
  5  6  1  0  0  0  0
  5  9  1  0  0  0  0
  5 19  1  0  0  0  0
  6  7  1  0  0  0  0
  7  8  1  0  0  0  0
  7 32  1  0  0  0  0
  7 33  1  0  0  0  0
  8 10  1  0  0  0  0
  8 22  1  0  0  0  0
  8 34  1  0  0  0  0
  9 10  1  0  0  0  0
  9 12  1  0  0  0  0
  9 35  1  0  0  0  0
 10 13  1  0  0  0  0
 10 36  1  0  0  0  0
 11 12  1  0  0  0  0
 11 14  1  0  0  0  0
 11 37  1  0  0  0  0
 11 38  1  0  0  0  0
 12 20  1  0  0  0  0
 12 39  1  0  0  0  0
 13 14  1  0  0  0  0
 13 17  1  0  0  0  0
 13 40  1  0  0  0  0
 14 15  1  0  0  0  0
 14 21  1  0  0  0  0
 15 16  1  0  0  0  0
 15 24  1  0  0  0  0
 15 25  1  0  0  0  0
 16 17  1  0  0  0  0
 16 23  1  0  0  0  0
 16 41  1  0  0  0  0
 17 42  1  0  0  0  0
 17 43  1  0  0  0  0
 19 44  1  0  0  0  0
 19 45  1  0  0  0  0
 19 46  1  0  0  0  0
 20 47  1  0  0  0  0
 21 48  1  0  0  0  0
 21 49  1  0  0  0  0
 21 50  1  0  0  0  0
 23 51  1  0  0  0  0
 23 52  1  0  0  0  0
 23 53  1  0  0  0  0
 24 26  1  0  0  0  0
 24 27  2  0  0  0  0
 25 54  1  0  0  0  0
 26 28  1  0  0  0  0
 26 55  1  0  0  0  0
 26 56  1  0  0  0  0
 28 57  1  0  0  0  0
M  END
>  <Index>
44

>  <Drug_Name>
Alclometasone

>  <Binary_Characterization>
0

$$$$

  MOE2013           3D
CORINA 3.60 0026  08.12.2014
 46 48  0  0  1  0  0  0  0  0999 V2000
   -0.0990    0.8670    0.3680 C   0  0  0  0  0  0  0  0  0  0  0  0
    0.7810   -0.3420    0.5960 C   0  0  0  0  0  0  0  0  0  0  0  0
    0.9960   -0.6440    2.0600 C   0  0  0  0  0  0  0  0  0  0  0  0
    0.7290   -1.5280   -0.3540 C   0  0  3  0  0  0  0  0  0  0  0  0
   -0.2430   -1.5530   -1.4590 C   0  0  0  0  0  0  0  0  0  0  0  0
   -1.5480   -1.8610   -1.3860 C   0  0  0  0  0  0  0  0  0  0  0  0
   -2.3150   -2.2830    0.1010 Cl  0  0  0  0  0  0  0  0  0  0  0  0
   -2.5230   -1.8510   -2.8130 Cl  0  0  0  0  0  0  0  0  0  0  0  0
    1.9400   -0.6180   -0.3520 C   0  0  3  0  0  0  0  0  0  0  0  0
    2.2820    0.3010   -1.4620 C   0  0  0  0  0  0  0  0  0  0  0  0
    2.3820    1.5090   -1.3060 O   0  0  0  0  0  0  0  0  0  0  0  0
    2.5290   -0.3780   -2.6130 O   0  0  0  0  0  0  0  0  0  0  0  0
    2.9140    0.4600   -3.7080 C   0  0  0  0  0  0  0  0  0  0  0  0
    3.1620   -0.4000   -4.9210 C   0  0  0  0  0  0  0  0  0  0  0  0
    2.1390   -1.2060   -5.4430 C   0  0  0  0  0  0  0  0  0  0  0  0
    2.3560   -1.9790   -6.5850 C   0  0  0  0  0  0  0  0  0  0  0  0
    3.5980   -1.9590   -7.2190 C   0  0  0  0  0  0  0  0  0  0  0  0
    4.6290   -1.1740   -6.6970 C   0  0  0  0  0  0  0  0  0  0  0  0
    5.8670   -1.0630   -7.2910 O   0  0  0  0  0  0  0  0  0  0  0  0
    6.4440   -2.2130   -7.7780 C   0  0  0  0  0  0  0  0  0  0  0  0
    6.9340   -2.1780   -9.0850 C   0  0  0  0  0  0  0  0  0  0  0  0
    7.5640   -3.3020   -9.6200 C   0  0  0  0  0  0  0  0  0  0  0  0
    7.7160   -4.4520   -8.8430 C   0  0  0  0  0  0  0  0  0  0  0  0
    7.2450   -4.4770   -7.5280 C   0  0  0  0  0  0  0  0  0  0  0  0
    6.6150   -3.3540   -6.9900 C   0  0  0  0  0  0  0  0  0  0  0  0
    4.4070   -0.3850   -5.5650 C   0  0  0  0  0  0  0  0  0  0  0  0
    0.3590    1.7550    0.8150 H   0  0  0  0  0  0  0  0  0  0  0  0
   -0.2730    1.0810   -0.6910 H   0  0  0  0  0  0  0  0  0  0  0  0
   -1.0760    0.7180    0.8400 H   0  0  0  0  0  0  0  0  0  0  0  0
    0.0380   -0.8430    2.5510 H   0  0  0  0  0  0  0  0  0  0  0  0
    1.6370   -1.5190    2.2100 H   0  0  0  0  0  0  0  0  0  0  0  0
    1.4690    0.2080    2.5590 H   0  0  0  0  0  0  0  0  0  0  0  0
    0.8970   -2.5160    0.0710 H   0  0  0  0  0  0  0  0  0  0  0  0
    0.1540   -1.3240   -2.4450 H   0  0  0  0  0  0  0  0  0  0  0  0
    2.8370   -1.0310    0.1050 H   0  0  0  0  0  0  0  0  0  0  0  0
    2.1140    1.1760   -3.9350 H   0  0  0  0  0  0  0  0  0  0  0  0
    3.8220    1.0130   -3.4390 H   0  0  0  0  0  0  0  0  0  0  0  0
    1.1620   -1.2280   -4.9650 H   0  0  0  0  0  0  0  0  0  0  0  0
    1.5520   -2.5910   -6.9870 H   0  0  0  0  0  0  0  0  0  0  0  0
    3.7450   -2.5470   -8.1210 H   0  0  0  0  0  0  0  0  0  0  0  0
    6.8230   -1.2810   -9.6860 H   0  0  0  0  0  0  0  0  0  0  0  0
    7.9410   -3.2820  -10.6390 H   0  0  0  0  0  0  0  0  0  0  0  0
    8.2090   -5.3270   -9.2590 H   0  0  0  0  0  0  0  0  0  0  0  0
    7.3770   -5.3700   -6.9230 H   0  0  0  0  0  0  0  0  0  0  0  0
    6.2680   -3.3730   -5.9610 H   0  0  0  0  0  0  0  0  0  0  0  0
    5.2140    0.2400   -5.1900 H   0  0  0  0  0  0  0  0  0  0  0  0
  1  2  1  0  0  0  0
  1 27  1  0  0  0  0
  1 28  1  0  0  0  0
  1 29  1  0  0  0  0
  2  3  1  0  0  0  0
  2  4  1  0  0  0  0
  2  9  1  0  0  0  0
  3 30  1  0  0  0  0
  3 31  1  0  0  0  0
  3 32  1  0  0  0  0
  4  5  1  0  0  0  0
  4  9  1  0  0  0  0
  4 33  1  0  0  0  0
  5  6  2  0  0  0  0
  5 34  1  0  0  0  0
  6  7  1  0  0  0  0
  6  8  1  0  0  0  0
  9 10  1  0  0  0  0
  9 35  1  0  0  0  0
 10 11  2  0  0  0  0
 10 12  1  0  0  0  0
 12 13  1  0  0  0  0
 13 14  1  0  0  0  0
 13 36  1  0  0  0  0
 13 37  1  0  0  0  0
 14 15  1  0  0  0  0
 14 26  2  0  0  0  0
 15 16  2  0  0  0  0
 15 38  1  0  0  0  0
 16 17  1  0  0  0  0
 16 39  1  0  0  0  0
 17 18  2  0  0  0  0
 17 40  1  0  0  0  0
 18 19  1  0  0  0  0
 18 26  1  0  0  0  0
 19 20  1  0  0  0  0
 20 21  1  0  0  0  0
 20 25  2  0  0  0  0
 21 22  2  0  0  0  0
 21 41  1  0  0  0  0
 22 23  1  0  0  0  0
 22 42  1  0  0  0  0
 23 24  2  0  0  0  0
 23 43  1  0  0  0  0
 24 25  1  0  0  0  0
 24 44  1  0  0  0  0
 25 45  1  0  0  0  0
 26 46  1  0  0  0  0
M  END
>  <Index>
45

>  <Drug_Name>
Permethrin 

>  <Binary_Characterization>
0

$$$$

  MOE2013           3D
CORINA 3.60 0026  08.12.2014
  6  5  0  0  0  0  0  0  0  0999 V2000
    0.0070    1.3010    0.0060 C   0  0  0  0  0  0  0  0  0  0  0  0
    0.0170   -0.0350    0.0040 C   0  0  0  0  0  0  0  0  0  0  0  0
    1.4660   -0.9730   -0.0120 Cl  0  0  0  0  0  0  0  0  0  0  0  0
   -1.4820   -0.8990    0.0180 Cl  0  0  0  0  0  0  0  0  0  0  0  0
    1.3890    2.3140   -0.0070 Cl  0  0  0  0  0  0  0  0  0  0  0  0
   -0.9040    1.8860    0.0150 H   0  0  0  0  0  0  0  0  0  0  0  0
  1  2  2  0  0  0  0
  1  5  1  0  0  0  0
  1  6  1  0  0  0  0
  2  3  1  0  0  0  0
  2  4  1  0  0  0  0
M  END
>  <Index>
46

>  <Drug_Name>
Trichloroethylene

>  <Binary_Characterization>
1

$$$$

  MOE2013           3D
CORINA 3.49 0026  11.04.2013
 31 31  0  0  0  0  0  0  0  0999 V2000
    0.1410    1.2460   -0.1730 C   0  0  0  0  0  0  0  0  0  0  0  0
    0.2950   -0.1460   -0.2050 C   0  0  0  0  0  0  0  0  0  0  0  0
    1.2840    2.1660   -0.0390 C   0  0  0  0  0  0  0  0  0  0  0  0
   -0.8500   -0.9560   -0.3090 C   0  0  0  0  0  0  0  0  0  0  0  0
   -1.1240    1.8270   -0.3010 C   0  0  0  0  0  0  0  0  0  0  0  0
    2.0120    2.2170    1.2690 C   0  0  0  0  0  0  0  0  0  0  0  0
   -2.1330   -0.3740   -0.3900 C   0  0  0  0  0  0  0  0  0  0  0  0
   -5.5100   -1.8130   -0.2010 C   0  0  0  0  0  0  0  0  0  0  0  0
    1.5690    2.8880   -0.9890 O   0  0  0  0  0  0  0  0  0  0  0  0
   -3.1980   -1.2360   -0.4700 O   0  0  0  0  0  0  0  0  0  0  0  0
   -2.2560    1.0190   -0.4040 C   0  0  0  0  0  0  0  0  0  0  0  0
   -5.3090   -3.0140   -0.2580 O   0  0  0  0  0  0  0  0  0  0  0  0
    1.8820   -0.8480   -0.1420 Cl  0  0  0  0  0  0  0  0  0  0  0  0
   -0.7090   -2.6910   -0.3260 Cl  0  0  0  0  0  0  0  0  0  0  0  0
    3.2820    2.6530    1.2250 C   0  0  0  0  0  0  0  0  0  0  0  0
   -4.5000   -0.6920   -0.2970 C   0  0  0  0  0  0  0  0  0  0  0  0
   -6.7640   -1.3340   -0.0280 O   0  0  0  0  0  0  0  0  0  0  0  0
    1.3470    1.8100    2.5570 C   0  0  0  0  0  0  0  0  0  0  0  0
    0.3870    2.8740    3.0700 C   0  0  0  0  0  0  0  0  0  0  0  0
   -1.2330    2.9100   -0.3140 H   0  0  0  0  0  0  0  0  0  0  0  0
   -3.2190    1.5120   -0.5000 H   0  0  0  0  0  0  0  0  0  0  0  0
    3.8850    2.7280    2.1240 H   0  0  0  0  0  0  0  0  0  0  0  0
    3.7550    2.9500    0.2930 H   0  0  0  0  0  0  0  0  0  0  0  0
   -4.7640   -0.0780   -1.1650 H   0  0  0  0  0  0  0  0  0  0  0  0
   -4.5550   -0.1200    0.6370 H   0  0  0  0  0  0  0  0  0  0  0  0
   -7.3330   -2.1310    0.0230 H   0  0  0  0  0  0  0  0  0  0  0  0
    0.8190    0.8580    2.4460 H   0  0  0  0  0  0  0  0  0  0  0  0
    2.1070    1.6310    3.3290 H   0  0  0  0  0  0  0  0  0  0  0  0
   -0.4290    3.0580    2.3660 H   0  0  0  0  0  0  0  0  0  0  0  0
   -0.0550    2.5540    4.0190 H   0  0  0  0  0  0  0  0  0  0  0  0
    0.9060    3.8230    3.2440 H   0  0  0  0  0  0  0  0  0  0  0  0
  1  2  2  0  0  0  0
  1  3  1  0  0  0  0
  1  5  1  0  0  0  0
  2  4  1  0  0  0  0
  2 13  1  0  0  0  0
  3  6  1  0  0  0  0
  3  9  2  0  0  0  0
  4  7  2  0  0  0  0
  4 14  1  0  0  0  0
  5 11  2  0  0  0  0
  5 20  1  0  0  0  0
  6 15  2  3  0  0  0
  6 18  1  0  0  0  0
  7 10  1  0  0  0  0
  7 11  1  0  0  0  0
  8 12  2  0  0  0  0
  8 16  1  0  0  0  0
  8 17  1  0  0  0  0
 10 16  1  0  0  0  0
 11 21  1  0  0  0  0
 15 22  1  0  0  0  0
 15 23  1  0  0  0  0
 16 24  1  0  0  0  0
 16 25  1  0  0  0  0
 17 26  1  0  0  0  0
 18 19  1  0  0  0  0
 18 27  1  0  0  0  0
 18 28  1  0  0  0  0
 19 29  1  0  0  0  0
 19 30  1  0  0  0  0
 19 31  1  0  0  0  0
M  END
>  <Index>
47

>  <Drug_Name>
Etacrynic Acid

>  <Binary_Characterization>
0

$$$$

  MOE2013           3D
CORINA 3.49 0026  11.04.2013
 28 29  0  0  0  0  0  0  0  0999 V2000
   -0.6940    3.3340   -1.2600 C   0  0  0  0  0  0  0  0  0  0  0  0
   -1.1900    3.5340   -2.5800 C   0  0  0  0  0  0  0  0  0  0  0  0
   -0.1870    3.8740   -3.4570 C   0  0  0  0  0  0  0  0  0  0  0  0
    1.3380    3.9460   -2.6890 S   0  0  0  0  0  0  0  0  0  0  0  0
    0.6710    3.5350   -1.1650 C   0  0  0  0  0  0  0  0  0  0  0  0
    1.4770    3.4050    0.0390 C   0  0  0  0  0  0  0  0  0  0  0  0
    1.0410    2.9770    1.1070 O   0  0  0  0  0  0  0  0  0  0  0  0
    2.9050    3.7760    0.0230 C   0  0  0  0  0  0  0  0  0  0  0  0
    3.3230    5.1070    0.1390 C   0  0  0  0  0  0  0  0  0  0  0  0
    4.6990    5.3920    0.1090 C   0  0  0  0  0  0  0  0  0  0  0  0
    5.6440    4.3510   -0.0250 C   0  0  0  0  0  0  0  0  0  0  0  0
    5.1990    3.0270   -0.1130 C   0  0  0  0  0  0  0  0  0  0  0  0
    3.8350    2.7380   -0.0860 C   0  0  0  0  0  0  0  0  0  0  0  0
    2.1470    6.3700    0.3260 Cl  0  0  0  0  0  0  0  0  0  0  0  0
    5.2640    7.0330    0.2320 Cl  0  0  0  0  0  0  0  0  0  0  0  0
    6.9650    4.7200   -0.0510 O   0  0  0  0  0  0  0  0  0  0  0  0
    7.9370    3.7020   -0.2530 C   0  0  0  0  0  0  0  0  0  0  0  0
    9.3180    4.3180   -0.3110 C   0  0  0  0  0  0  0  0  0  0  0  0
   10.2710    3.3770   -0.5010 O   0  0  0  0  0  0  0  0  0  0  0  0
    9.6220    5.4950   -0.2100 O   0  0  0  0  0  0  0  0  0  0  0  0
   -1.3110    3.0590   -0.4110 H   0  0  0  0  0  0  0  0  0  0  0  0
   -2.2290    3.4340   -2.8690 H   0  0  0  0  0  0  0  0  0  0  0  0
   -0.2750    4.0820   -4.5150 H   0  0  0  0  0  0  0  0  0  0  0  0
    5.8870    2.1920   -0.2020 H   0  0  0  0  0  0  0  0  0  0  0  0
    3.5030    1.7030   -0.1530 H   0  0  0  0  0  0  0  0  0  0  0  0
    7.9230    2.9990    0.5870 H   0  0  0  0  0  0  0  0  0  0  0  0
    7.7620    3.1960   -1.2100 H   0  0  0  0  0  0  0  0  0  0  0  0
   11.1160    3.8750   -0.5230 H   0  0  0  0  0  0  0  0  0  0  0  0
  1  2  1  0  0  0  0
  1  5  2  0  0  0  0
  1 21  1  0  0  0  0
  2  3  2  0  0  0  0
  2 22  1  0  0  0  0
  3  4  1  0  0  0  0
  3 23  1  0  0  0  0
  4  5  1  0  0  0  0
  5  6  1  0  0  0  0
  6  7  2  0  0  0  0
  6  8  1  0  0  0  0
  8  9  1  0  0  0  0
  8 13  2  0  0  0  0
  9 10  2  0  0  0  0
  9 14  1  0  0  0  0
 10 11  1  0  0  0  0
 10 15  1  0  0  0  0
 11 12  2  0  0  0  0
 11 16  1  0  0  0  0
 12 13  1  0  0  0  0
 12 24  1  0  0  0  0
 13 25  1  0  0  0  0
 16 17  1  0  0  0  0
 17 18  1  0  0  0  0
 17 26  1  0  0  0  0
 17 27  1  0  0  0  0
 18 19  1  0  0  0  0
 18 20  2  0  0  0  0
 19 28  1  0  0  0  0
M  END
>  <Index>
48

>  <Drug_Name>
Ticrynafen

>  <Binary_Characterization>
1

$$$$

  MOE2013           3D
CORINA 3.49 0026  11.04.2013
 57 60  0  0  0  0  0  0  0  0999 V2000
    2.5920    1.6510   -0.3460 C   0  0  0  0  0  0  0  0  0  0  0  0
    3.1400    0.4050   -0.7050 C   0  0  0  0  0  0  0  0  0  0  0  0
    2.3870   -0.7630   -0.5780 C   0  0  0  0  0  0  0  0  0  0  0  0
    1.0840   -0.6980   -0.1010 C   0  0  0  0  0  0  0  0  0  0  0  0
    0.5400    0.5350    0.2590 C   0  0  0  0  0  0  0  0  0  0  0  0
    1.2750    1.7330    0.1610 C   0  0  0  0  0  0  0  0  0  0  0  0
    3.5170    3.1010   -0.6170 Cl  0  0  0  0  0  0  0  0  0  0  0  0
    4.7480    0.2400   -1.3280 Cl  0  0  0  0  0  0  0  0  0  0  0  0
    0.6710    2.9100    0.5650 N   0  0  0  0  0  0  0  0  0  0  0  0
    1.2120    3.7320    1.6470 C   0  0  0  0  0  0  0  0  0  0  0  0
    1.1610    5.2270    1.2840 C   0  0  0  0  0  0  0  0  0  0  0  0
   -0.1870    5.6670    0.8490 N   0  0  0  0  0  0  0  0  0  0  0  0
   -0.6030    4.8440   -0.3090 C   0  0  0  0  0  0  0  0  0  0  0  0
   -0.6110    3.3310    0.0020 C   0  0  0  0  0  0  0  0  0  0  0  0
   -0.1590    7.1050    0.5270 C   0  0  0  0  0  0  0  0  0  0  0  0
   -1.5600    7.7040    0.3410 C   0  0  0  0  0  0  0  0  0  0  0  0
   -1.4880    9.2210    0.1550 C   0  0  0  0  0  0  0  0  0  0  0  0
   -2.8730    9.8390   -0.0300 C   0  0  0  0  0  0  0  0  0  0  0  0
   -2.7040   11.2490   -0.1890 O   0  0  0  0  0  0  0  0  0  0  0  0
   -3.8350   11.9990   -0.3640 C   0  0  0  0  0  0  0  0  0  0  0  0
   -3.6040   13.3710   -0.5080 C   0  0  0  0  0  0  0  0  0  0  0  0
   -6.2140   12.3930   -0.6070 C   0  0  0  0  0  0  0  0  0  0  0  0
   -5.1430   11.5140   -0.4120 C   0  0  0  0  0  0  0  0  0  0  0  0
   -5.9860   13.7660   -0.7360 C   0  0  0  0  0  0  0  0  0  0  0  0
   -4.6750   14.2470   -0.6820 C   0  0  0  0  0  0  0  0  0  0  0  0
   -4.4320   15.6180   -0.8310 N   0  0  0  0  0  0  0  0  0  0  0  0
   -5.4150   16.5750   -0.8500 C   0  0  0  0  0  0  0  0  0  0  0  0
   -6.8110   16.1070   -0.5010 C   0  0  0  0  0  0  0  0  0  0  0  0
   -7.1070   14.7180   -1.0420 C   0  0  0  0  0  0  0  0  0  0  0  0
   -5.1530   17.7590   -1.0460 O   0  0  0  0  0  0  0  0  0  0  0  0
    2.8080   -1.7270   -0.8550 H   0  0  0  0  0  0  0  0  0  0  0  0
    0.4920   -1.6040   -0.0020 H   0  0  0  0  0  0  0  0  0  0  0  0
   -0.4760    0.5610    0.6500 H   0  0  0  0  0  0  0  0  0  0  0  0
    0.6080    3.5560    2.5470 H   0  0  0  0  0  0  0  0  0  0  0  0
    2.2390    3.4540    1.9110 H   0  0  0  0  0  0  0  0  0  0  0  0
    1.4630    5.7970    2.1710 H   0  0  0  0  0  0  0  0  0  0  0  0
    1.8960    5.4380    0.4970 H   0  0  0  0  0  0  0  0  0  0  0  0
   -1.6170    5.1140   -0.6220 H   0  0  0  0  0  0  0  0  0  0  0  0
    0.0640    5.0280   -1.1610 H   0  0  0  0  0  0  0  0  0  0  0  0
   -0.8360    2.7910   -0.9270 H   0  0  0  0  0  0  0  0  0  0  0  0
   -1.4100    3.1020    0.7180 H   0  0  0  0  0  0  0  0  0  0  0  0
    0.3170    7.6420    1.3580 H   0  0  0  0  0  0  0  0  0  0  0  0
    0.4530    7.2950   -0.3650 H   0  0  0  0  0  0  0  0  0  0  0  0
   -2.0530    7.2650   -0.5340 H   0  0  0  0  0  0  0  0  0  0  0  0
   -2.1800    7.4730    1.2160 H   0  0  0  0  0  0  0  0  0  0  0  0
   -0.9980    9.6870    1.0190 H   0  0  0  0  0  0  0  0  0  0  0  0
   -0.8640    9.4670   -0.7130 H   0  0  0  0  0  0  0  0  0  0  0  0
   -3.3470    9.4140   -0.9230 H   0  0  0  0  0  0  0  0  0  0  0  0
   -3.4860    9.6320    0.8560 H   0  0  0  0  0  0  0  0  0  0  0  0
   -2.5840   13.7410   -0.4720 H   0  0  0  0  0  0  0  0  0  0  0  0
   -7.2250   11.9960   -0.6660 H   0  0  0  0  0  0  0  0  0  0  0  0
   -5.3670   10.4570   -0.3130 H   0  0  0  0  0  0  0  0  0  0  0  0
   -3.4810   15.9520   -0.9330 H   0  0  0  0  0  0  0  0  0  0  0  0
   -6.8910   16.1150    0.5930 H   0  0  0  0  0  0  0  0  0  0  0  0
   -7.5380   16.8240   -0.8970 H   0  0  0  0  0  0  0  0  0  0  0  0
   -7.2330   14.7590   -2.1310 H   0  0  0  0  0  0  0  0  0  0  0  0
   -8.0470   14.3570   -0.6110 H   0  0  0  0  0  0  0  0  0  0  0  0
  1  2  1  0  0  0  0
  1  6  2  0  0  0  0
  1  7  1  0  0  0  0
  2  3  2  0  0  0  0
  2  8  1  0  0  0  0
  3  4  1  0  0  0  0
  3 31  1  0  0  0  0
  4  5  2  0  0  0  0
  4 32  1  0  0  0  0
  5  6  1  0  0  0  0
  5 33  1  0  0  0  0
  6  9  1  0  0  0  0
  9 10  1  0  0  0  0
  9 14  1  0  0  0  0
 10 11  1  0  0  0  0
 10 34  1  0  0  0  0
 10 35  1  0  0  0  0
 11 12  1  0  0  0  0
 11 36  1  0  0  0  0
 11 37  1  0  0  0  0
 12 13  1  0  0  0  0
 12 15  1  0  0  0  0
 13 14  1  0  0  0  0
 13 38  1  0  0  0  0
 13 39  1  0  0  0  0
 14 40  1  0  0  0  0
 14 41  1  0  0  0  0
 15 16  1  0  0  0  0
 15 42  1  0  0  0  0
 15 43  1  0  0  0  0
 16 17  1  0  0  0  0
 16 44  1  0  0  0  0
 16 45  1  0  0  0  0
 17 18  1  0  0  0  0
 17 46  1  0  0  0  0
 17 47  1  0  0  0  0
 18 19  1  0  0  0  0
 18 48  1  0  0  0  0
 18 49  1  0  0  0  0
 19 20  1  0  0  0  0
 20 21  1  0  0  0  0
 20 23  2  0  0  0  0
 21 25  2  0  0  0  0
 21 50  1  0  0  0  0
 22 23  1  0  0  0  0
 22 24  2  0  0  0  0
 22 51  1  0  0  0  0
 23 52  1  0  0  0  0
 24 25  1  0  0  0  0
 24 29  1  0  0  0  0
 25 26  1  0  0  0  0
 26 27  1  0  0  0  0
 26 53  1  0  0  0  0
 27 28  1  0  0  0  0
 27 30  2  0  0  0  0
 28 29  1  0  0  0  0
 28 54  1  0  0  0  0
 28 55  1  0  0  0  0
 29 56  1  0  0  0  0
 29 57  1  0  0  0  0
M  END
>  <Index>
49

>  <Drug_Name>
Aripiprazole

>  <Binary_Characterization>
0

$$$$

  MOE2013           3D
CORINA 3.49 0026  11.04.2013
 27 27  0  0  0  0  0  0  0  0999 V2000
    0.0920    1.4190   -0.6840 C   0  0  0  0  0  0  0  0  0  0  0  0
   -1.0200   -0.7740   -0.7370 C   0  0  0  0  0  0  0  0  0  0  0  0
    1.4800    3.5170   -0.5820 C   0  0  0  0  0  0  0  0  0  0  0  0
   -1.8940   -3.1340   -0.7430 C   0  0  0  0  0  0  0  0  0  0  0  0
    0.1440    0.0120   -0.5970 C   0  0  0  0  0  0  0  0  0  0  0  0
    1.2960    2.1470   -0.5350 N   0  0  0  0  0  0  0  0  0  0  0  0
   -0.8990   -2.1800   -0.6390 N   0  0  0  0  0  0  0  0  0  0  0  0
   -1.3160   -4.5520   -0.5730 C   0  0  0  0  0  0  0  0  0  0  0  0
    2.9610    3.8800   -0.3690 C   0  0  0  0  0  0  0  0  0  0  0  0
   -4.5860    2.4320   -1.4780 N   0  0  0  0  0  0  0  0  0  0  0  0
   -3.5660    1.9100   -1.2880 C   0  0  0  0  0  0  0  0  0  0  0  0
   -1.1420    2.0340   -0.9130 C   0  0  0  0  0  0  0  0  0  0  0  0
   -2.2410   -0.1320   -0.9650 C   0  0  0  0  0  0  0  0  0  0  0  0
   -2.3050    1.2650   -1.0530 C   0  0  0  0  0  0  0  0  0  0  0  0
   -3.0860   -2.9710   -0.9400 O   0  0  0  0  0  0  0  0  0  0  0  0
    0.6470    4.3890   -0.7620 O   0  0  0  0  0  0  0  0  0  0  0  0
    3.8180    3.0340   -0.1870 O   0  0  0  0  0  0  0  0  0  0  0  0
   -0.1310   -4.7500   -0.3750 O   0  0  0  0  0  0  0  0  0  0  0  0
    1.6750   -0.7720   -0.3120 Cl  0  0  0  0  0  0  0  0  0  0  0  0
    3.2110    5.1910   -0.4030 O   0  0  0  0  0  0  0  0  0  0  0  0
   -2.2250   -5.5250   -0.6620 O   0  0  0  0  0  0  0  0  0  0  0  0
    2.1400    1.5950   -0.3710 H   0  0  0  0  0  0  0  0  0  0  0  0
    0.0420   -2.5410   -0.4710 H   0  0  0  0  0  0  0  0  0  0  0  0
   -1.2250    3.1150   -0.9860 H   0  0  0  0  0  0  0  0  0  0  0  0
   -3.1600   -0.7000   -1.0780 H   0  0  0  0  0  0  0  0  0  0  0  0
    4.1730    5.2930   -0.2570 H   0  0  0  0  0  0  0  0  0  0  0  0
   -1.7410   -6.3670   -0.5390 H   0  0  0  0  0  0  0  0  0  0  0  0
  1  5  2  0  0  0  0
  1  6  1  0  0  0  0
  1 12  1  0  0  0  0
  2  5  1  0  0  0  0
  2  7  1  0  0  0  0
  2 13  2  0  0  0  0
  3  6  1  0  0  0  0
  3  9  1  0  0  0  0
  3 16  2  0  0  0  0
  4  7  1  0  0  0  0
  4  8  1  0  0  0  0
  4 15  2  0  0  0  0
  5 19  1  0  0  0  0
  6 22  1  0  0  0  0
  7 23  1  0  0  0  0
  8 18  2  0  0  0  0
  8 21  1  0  0  0  0
  9 17  2  0  0  0  0
  9 20  1  0  0  0  0
 10 11  3  0  0  0  0
 11 14  1  0  0  0  0
 12 14  2  0  0  0  0
 12 24  1  0  0  0  0
 13 14  1  0  0  0  0
 13 25  1  0  0  0  0
 20 26  1  0  0  0  0
 21 27  1  0  0  0  0
M  END
>  <Index>
50

>  <Drug_Name>
Lodoxamide

>  <Binary_Characterization>
0

$$$$

  MOE2013           3D
CORINA 3.49 0026  11.04.2013
 30 31  0  0  1  0  0  0  0  0999 V2000
   -0.7180    1.8610   -0.1030 C   0  0  0  0  0  0  0  0  0  0  0  0
   -0.5430    0.4620   -0.2390 N   0  0  3  0  0  0  0  0  0  0  0  0
   -1.4820   -0.7010    1.7640 C   0  0  0  0  0  0  0  0  0  0  0  0
   -1.1390   -0.6420    0.3990 C   0  0  0  0  0  0  0  0  0  0  0  0
    0.4170    2.6990   -0.2610 C   0  0  0  0  0  0  0  0  0  0  0  0
   -1.0620    0.3480    2.7210 C   0  0  0  0  0  0  0  0  0  0  0  0
   -1.9370    2.4790    0.2370 C   0  0  0  0  0  0  0  0  0  0  0  0
    0.3490    4.0930   -0.0630 C   0  0  0  0  0  0  0  0  0  0  0  0
   -0.0080    0.9540    2.7350 O   0  0  0  0  0  0  0  0  0  0  0  0
   -2.0100    3.8620    0.4370 C   0  0  0  0  0  0  0  0  0  0  0  0
   -0.8770    4.6600    0.2960 C   0  0  0  0  0  0  0  0  0  0  0  0
    1.9370    1.9760   -0.7160 Cl  0  0  0  0  0  0  0  0  0  0  0  0
   -2.0210    0.5780    3.6400 O   0  0  0  0  0  0  0  0  0  0  0  0
   -3.4410    1.6220    0.3160 Cl  0  0  0  0  0  0  0  0  0  0  0  0
   -2.1510   -1.8250    2.2810 C   0  0  0  0  0  0  0  0  0  0  0  0
   -1.4700   -1.7440   -0.4110 C   0  0  0  0  0  0  0  0  0  0  0  0
    1.5500    4.9840   -0.2200 C   0  0  0  0  0  0  0  0  0  0  0  0
   -2.4790   -2.8960    1.4530 C   0  0  0  0  0  0  0  0  0  0  0  0
   -2.1330   -2.8580    0.1080 C   0  0  0  0  0  0  0  0  0  0  0  0
    0.1720    0.2150   -0.9180 H   0  0  0  0  0  0  0  0  0  0  0  0
   -2.9580    4.3320    0.6920 H   0  0  0  0  0  0  0  0  0  0  0  0
   -0.9640    5.7320    0.4580 H   0  0  0  0  0  0  0  0  0  0  0  0
   -1.6580    1.2880    4.2090 H   0  0  0  0  0  0  0  0  0  0  0  0
   -2.4070   -1.8780    3.3380 H   0  0  0  0  0  0  0  0  0  0  0  0
   -1.2340   -1.7270   -1.4740 H   0  0  0  0  0  0  0  0  0  0  0  0
    1.9380    4.9270   -1.2420 H   0  0  0  0  0  0  0  0  0  0  0  0
    1.3000    6.0330   -0.0250 H   0  0  0  0  0  0  0  0  0  0  0  0
    2.3340    4.6990    0.4890 H   0  0  0  0  0  0  0  0  0  0  0  0
   -2.9970   -3.7610    1.8600 H   0  0  0  0  0  0  0  0  0  0  0  0
   -2.3860   -3.6910   -0.5430 H   0  0  0  0  0  0  0  0  0  0  0  0
  1  2  1  0  0  0  0
  1  5  2  0  0  0  0
  1  7  1  0  0  0  0
  2  4  1  0  0  0  0
  2 20  1  0  0  0  0
  3  4  2  0  0  0  0
  3  6  1  0  0  0  0
  3 15  1  0  0  0  0
  4 16  1  0  0  0  0
  5  8  1  0  0  0  0
  5 12  1  0  0  0  0
  6  9  2  0  0  0  0
  6 13  1  0  0  0  0
  7 10  2  0  0  0  0
  7 14  1  0  0  0  0
  8 11  2  0  0  0  0
  8 17  1  0  0  0  0
 10 11  1  0  0  0  0
 10 21  1  0  0  0  0
 11 22  1  0  0  0  0
 13 23  1  0  0  0  0
 15 18  2  0  0  0  0
 15 24  1  0  0  0  0
 16 19  2  0  0  0  0
 16 25  1  0  0  0  0
 17 26  1  0  0  0  0
 17 27  1  0  0  0  0
 17 28  1  0  0  0  0
 18 19  1  0  0  0  0
 18 29  1  0  0  0  0
 19 30  1  0  0  0  0
M  END
>  <Index>
51

>  <Drug_Name>
Meclofenamic acid

>  <Binary_Characterization>
0

$$$$

  MOE2013           3D
CORINA 3.60 0026  08.12.2014
 38 40  0  0  1  0  0  0  0  0999 V2000
   -0.3750    1.4900   -0.0390 C   0  0  0  0  0  0  0  0  0  0  0  0
    0.0060   -0.0040   -0.0220 C   0  0  3  0  0  0  0  0  0  0  0  0
    0.8830   -0.2970    1.2280 C   0  0  0  0  0  0  0  0  0  0  0  0
    0.0230   -1.1640    2.0970 C   0  0  0  0  0  0  0  0  0  0  0  0
    0.3820   -1.6770    3.3340 C   0  0  0  0  0  0  0  0  0  0  0  0
   -0.5270   -2.4840    4.0280 C   0  0  0  0  0  0  0  0  0  0  0  0
   -0.2660   -3.0450    5.2530 O   0  0  0  0  0  0  0  0  0  0  0  0
    1.0360   -2.8660    5.7950 C   0  0  0  0  0  0  0  0  0  0  0  0
    1.1520   -3.6260    7.0940 C   0  0  0  0  0  0  0  0  0  0  0  0
    2.3720   -3.4590    7.6550 O   0  0  0  0  0  0  0  0  0  0  0  0
    0.3100   -4.3210    7.6370 O   0  0  0  0  0  0  0  0  0  0  0  0
   -1.8000   -2.7550    3.4650 C   0  0  0  0  0  0  0  0  0  0  0  0
   -2.9140   -3.7560    4.3530 Cl  0  0  0  0  0  0  0  0  0  0  0  0
   -2.1590   -2.2310    2.2090 C   0  0  0  0  0  0  0  0  0  0  0  0
   -3.7020   -2.5570    1.5030 Cl  0  0  0  0  0  0  0  0  0  0  0  0
   -1.2260   -1.4410    1.5500 C   0  0  0  0  0  0  0  0  0  0  0  0
   -1.2950   -0.7690    0.2500 C   0  0  0  0  0  0  0  0  0  0  0  0
   -2.2600   -0.8130   -0.4940 O   0  0  0  0  0  0  0  0  0  0  0  0
    0.6880   -0.5100   -1.2980 C   0  0  0  0  0  0  0  0  0  0  0  0
    1.1230    0.3570   -2.3150 C   0  0  0  0  0  0  0  0  0  0  0  0
    1.7520   -0.1330   -3.4650 C   0  0  0  0  0  0  0  0  0  0  0  0
    1.9610   -1.4990   -3.6210 C   0  0  0  0  0  0  0  0  0  0  0  0
    1.5440   -2.3780   -2.6270 C   0  0  0  0  0  0  0  0  0  0  0  0
    0.9160   -1.8890   -1.4780 C   0  0  0  0  0  0  0  0  0  0  0  0
    0.5120    2.1320   -0.0950 H   0  0  0  0  0  0  0  0  0  0  0  0
   -1.0240    1.7300   -0.8890 H   0  0  0  0  0  0  0  0  0  0  0  0
   -0.9240    1.7710    0.8680 H   0  0  0  0  0  0  0  0  0  0  0  0
    1.8130   -0.8230    0.9840 H   0  0  0  0  0  0  0  0  0  0  0  0
    1.1450    0.6200    1.7680 H   0  0  0  0  0  0  0  0  0  0  0  0
    1.3650   -1.4360    3.7270 H   0  0  0  0  0  0  0  0  0  0  0  0
    1.7920   -3.2700    5.1110 H   0  0  0  0  0  0  0  0  0  0  0  0
    1.2080   -1.8070    6.0130 H   0  0  0  0  0  0  0  0  0  0  0  0
    2.3440   -3.9840    8.4840 H   0  0  0  0  0  0  0  0  0  0  0  0
    0.9840    1.4320   -2.2410 H   0  0  0  0  0  0  0  0  0  0  0  0
    2.0760    0.5570   -4.2390 H   0  0  0  0  0  0  0  0  0  0  0  0
    2.4480   -1.8780   -4.5160 H   0  0  0  0  0  0  0  0  0  0  0  0
    1.7040   -3.4460   -2.7450 H   0  0  0  0  0  0  0  0  0  0  0  0
    0.6060   -2.6090   -0.7230 H   0  0  0  0  0  0  0  0  0  0  0  0
  1  2  1  0  0  0  0
  1 25  1  0  0  0  0
  1 26  1  0  0  0  0
  1 27  1  0  0  0  0
  2  3  1  0  0  0  0
  2 17  1  0  0  0  0
  2 19  1  0  0  0  0
  3  4  1  0  0  0  0
  3 28  1  0  0  0  0
  3 29  1  0  0  0  0
  4  5  1  0  0  0  0
  4 16  2  0  0  0  0
  5  6  2  0  0  0  0
  5 30  1  0  0  0  0
  6  7  1  0  0  0  0
  6 12  1  0  0  0  0
  7  8  1  0  0  0  0
  8  9  1  0  0  0  0
  8 31  1  0  0  0  0
  8 32  1  0  0  0  0
  9 10  1  0  0  0  0
  9 11  2  0  0  0  0
 10 33  1  0  0  0  0
 12 13  1  0  0  0  0
 12 14  2  0  0  0  0
 14 15  1  0  0  0  0
 14 16  1  0  0  0  0
 16 17  1  0  0  0  0
 17 18  2  0  0  0  0
 19 20  1  0  0  0  0
 19 24  2  0  0  0  0
 20 21  2  0  0  0  0
 20 34  1  0  0  0  0
 21 22  1  0  0  0  0
 21 35  1  0  0  0  0
 22 23  2  0  0  0  0
 22 36  1  0  0  0  0
 23 24  1  0  0  0  0
 23 37  1  0  0  0  0
 24 38  1  0  0  0  0
M  END
>  <Index>
52

>  <Drug_Name>
Indacrinone

>  <Binary_Characterization>
1

$$$$

  MOE2013           3D
CORINA 3.49 0026  11.04.2013
 23 24  0  0  0  0  0  0  0  0999 V2000
   -0.0890    1.4520    0.1770 C   0  0  0  0  0  0  0  0  0  0  0  0
    0.7540    1.4500    1.2850 C   0  0  0  0  0  0  0  0  0  0  0  0
    1.9780    0.7850    1.2240 C   0  0  0  0  0  0  0  0  0  0  0  0
    2.3860    0.1140    0.0550 C   0  0  0  0  0  0  0  0  0  0  0  0
    1.5200    0.1150   -1.0600 C   0  0  0  0  0  0  0  0  0  0  0  0
    0.2870    0.7870   -0.9920 C   0  0  0  0  0  0  0  0  0  0  0  0
    3.6860   -0.5630    0.0530 C   0  0  0  0  0  0  0  0  0  0  0  0
    4.8430   -0.0590   -0.5330 C   0  0  0  0  0  0  0  0  0  0  0  0
    6.0050   -0.7370   -0.4750 N   0  0  0  0  0  0  0  0  0  0  0  0
    5.9940   -1.9090    0.1730 C   0  0  0  0  0  0  0  0  0  0  0  0
    4.8970   -2.4250    0.7610 N   0  0  0  0  0  0  0  0  0  0  0  0
    3.7230   -1.7430    0.7050 N   0  0  0  0  0  0  0  0  0  0  0  0
   -0.8210    0.8370   -2.3210 Cl  0  0  0  0  0  0  0  0  0  0  0  0
    1.9780   -0.7240   -2.5120 Cl  0  0  0  0  0  0  0  0  0  0  0  0
    4.8900    1.1540   -1.1910 N   0  0  0  0  0  0  0  0  0  0  0  0
    7.1740   -2.6080    0.2380 N   0  0  0  0  0  0  0  0  0  0  0  0
   -1.0420    1.9730    0.2350 H   0  0  0  0  0  0  0  0  0  0  0  0
    0.4560    1.9630    2.1960 H   0  0  0  0  0  0  0  0  0  0  0  0
    2.6210    0.7900    2.1040 H   0  0  0  0  0  0  0  0  0  0  0  0
    4.0890    1.7560   -1.3000 H   0  0  0  0  0  0  0  0  0  0  0  0
    5.7870    1.4210   -1.5740 H   0  0  0  0  0  0  0  0  0  0  0  0
    7.9830   -2.2060   -0.2070 H   0  0  0  0  0  0  0  0  0  0  0  0
    7.1960   -3.4910    0.7200 H   0  0  0  0  0  0  0  0  0  0  0  0
  1  2  1  0  0  0  0
  1  6  2  0  0  0  0
  1 17  1  0  0  0  0
  2  3  2  0  0  0  0
  2 18  1  0  0  0  0
  3  4  1  0  0  0  0
  3 19  1  0  0  0  0
  4  5  2  0  0  0  0
  4  7  1  0  0  0  0
  5  6  1  0  0  0  0
  5 14  1  0  0  0  0
  6 13  1  0  0  0  0
  7  8  1  0  0  0  0
  7 12  2  0  0  0  0
  8  9  2  0  0  0  0
  8 15  1  0  0  0  0
  9 10  1  0  0  0  0
 10 11  2  0  0  0  0
 10 16  1  0  0  0  0
 11 12  1  0  0  0  0
 15 20  1  0  0  0  0
 15 21  1  0  0  0  0
 16 22  1  0  0  0  0
 16 23  1  0  0  0  0
M  END
>  <Index>
53

>  <Drug_Name>
Lamotrigine

>  <Binary_Characterization>
1

$$$$

  MOE2013           3D
CORINA 3.60 0026  08.12.2014
 44 45  0  0  1  0  0  0  0  0999 V2000
   -3.0730   -2.6710   -0.7240 C   0  0  0  0  0  0  0  0  0  0  0  0
   -1.8490   -1.7790   -0.6650 C   0  0  0  0  0  0  0  0  0  0  0  0
   -0.8280   -2.3690   -1.4790 O   0  0  0  0  0  0  0  0  0  0  0  0
    0.3330   -1.6680   -1.5220 C   0  0  0  0  0  0  0  0  0  0  0  0
    0.5670   -0.6100   -0.9600 O   0  0  0  0  0  0  0  0  0  0  0  0
    1.2810   -2.3280   -2.4430 C   0  0  0  0  0  0  0  0  0  0  0  0
    1.6780   -3.6110   -2.2880 C   0  0  0  0  0  0  0  0  0  0  0  0
    2.5910   -4.1530   -3.1770 N   0  0  3  0  0  0  0  0  0  0  0  0
    3.1910   -3.4610   -4.2170 C   0  0  0  0  0  0  0  0  0  0  0  0
    2.8620   -2.1680   -4.4340 C   0  0  0  0  0  0  0  0  0  0  0  0
    1.8130   -1.4530   -3.5780 C   0  0  3  0  0  0  0  0  0  0  0  0
    0.6590   -0.9320   -4.4500 C   0  0  0  0  0  0  0  0  0  0  0  0
   -0.1330   -1.8720   -5.1480 C   0  0  0  0  0  0  0  0  0  0  0  0
   -1.1970   -1.4690   -5.9530 C   0  0  0  0  0  0  0  0  0  0  0  0
   -1.4950   -0.1180   -6.0810 C   0  0  0  0  0  0  0  0  0  0  0  0
   -0.7290    0.8340   -5.4040 C   0  0  0  0  0  0  0  0  0  0  0  0
    0.3470    0.4380   -4.5880 C   0  0  0  0  0  0  0  0  0  0  0  0
    1.2810    1.6450   -3.7610 Cl  0  0  0  0  0  0  0  0  0  0  0  0
   -1.1690    2.4940   -5.6220 Cl  0  0  0  0  0  0  0  0  0  0  0  0
    3.4740   -1.4000   -5.5410 C   0  0  0  0  0  0  0  0  0  0  0  0
    3.5430   -1.7890   -6.6970 O   0  0  0  0  0  0  0  0  0  0  0  0
    3.9270   -0.2170   -5.0590 O   0  0  0  0  0  0  0  0  0  0  0  0
    4.5200    0.6320   -6.0440 C   0  0  0  0  0  0  0  0  0  0  0  0
    4.2160   -4.2340   -5.0060 C   0  0  0  0  0  0  0  0  0  0  0  0
    1.2390   -4.5190   -1.1690 C   0  0  0  0  0  0  0  0  0  0  0  0
   -3.4240   -2.7760   -1.7570 H   0  0  0  0  0  0  0  0  0  0  0  0
   -2.8350   -3.6770   -0.3650 H   0  0  0  0  0  0  0  0  0  0  0  0
   -3.8840   -2.2610   -0.1160 H   0  0  0  0  0  0  0  0  0  0  0  0
   -2.0960   -0.7830   -1.0490 H   0  0  0  0  0  0  0  0  0  0  0  0
   -1.4960   -1.7000    0.3690 H   0  0  0  0  0  0  0  0  0  0  0  0
    2.8480   -5.1280   -3.0520 H   0  0  0  0  0  0  0  0  0  0  0  0
    2.3370   -0.6270   -3.0850 H   0  0  0  0  0  0  0  0  0  0  0  0
    0.0780   -2.9380   -5.0670 H   0  0  0  0  0  0  0  0  0  0  0  0
   -1.7910   -2.2110   -6.4800 H   0  0  0  0  0  0  0  0  0  0  0  0
   -2.3260    0.1880   -6.7120 H   0  0  0  0  0  0  0  0  0  0  0  0
    5.3970    0.1480   -6.4870 H   0  0  0  0  0  0  0  0  0  0  0  0
    3.7890    0.8900   -6.8160 H   0  0  0  0  0  0  0  0  0  0  0  0
    4.8430    1.5520   -5.5490 H   0  0  0  0  0  0  0  0  0  0  0  0
    4.8320   -4.8430   -4.3350 H   0  0  0  0  0  0  0  0  0  0  0  0
    3.7180   -4.9040   -5.7140 H   0  0  0  0  0  0  0  0  0  0  0  0
    4.9080   -3.5930   -5.5590 H   0  0  0  0  0  0  0  0  0  0  0  0
    0.5060   -5.2430   -1.5390 H   0  0  0  0  0  0  0  0  0  0  0  0
    2.0970   -5.0730   -0.7700 H   0  0  0  0  0  0  0  0  0  0  0  0
    0.8000   -3.9800   -0.3250 H   0  0  0  0  0  0  0  0  0  0  0  0
  1  2  1  0  0  0  0
  1 26  1  0  0  0  0
  1 27  1  0  0  0  0
  1 28  1  0  0  0  0
  2  3  1  0  0  0  0
  2 29  1  0  0  0  0
  2 30  1  0  0  0  0
  3  4  1  0  0  0  0
  4  5  2  0  0  0  0
  4  6  1  0  0  0  0
  6  7  2  0  0  0  0
  6 11  1  0  0  0  0
  7  8  1  0  0  0  0
  7 25  1  0  0  0  0
  8  9  1  0  0  0  0
  8 31  1  0  0  0  0
  9 10  2  0  0  0  0
  9 24  1  0  0  0  0
 10 11  1  0  0  0  0
 10 20  1  0  0  0  0
 11 12  1  0  0  0  0
 11 32  1  0  0  0  0
 12 13  1  0  0  0  0
 12 17  2  0  0  0  0
 13 14  2  0  0  0  0
 13 33  1  0  0  0  0
 14 15  1  0  0  0  0
 14 34  1  0  0  0  0
 15 16  2  0  0  0  0
 15 35  1  0  0  0  0
 16 17  1  0  0  0  0
 16 19  1  0  0  0  0
 17 18  1  0  0  0  0
 20 21  2  0  0  0  0
 20 22  1  0  0  0  0
 22 23  1  0  0  0  0
 23 36  1  0  0  0  0
 23 37  1  0  0  0  0
 23 38  1  0  0  0  0
 24 39  1  0  0  0  0
 24 40  1  0  0  0  0
 24 41  1  0  0  0  0
 25 42  1  0  0  0  0
 25 43  1  0  0  0  0
 25 44  1  0  0  0  0
M  END
>  <Index>
54

>  <Drug_Name>
Felodipine

>  <Binary_Characterization>
0

$$$$

  MOE2013           3D
CORINA 3.49 0026  11.04.2013
 44 47  0  0  1  0  0  0  0  0999 V2000
    0.2840    1.9670   -0.3740 S   0  0  0  0  0  0  0  0  0  0  0  0
    0.1630    0.2570   -0.4170 C   0  0  0  0  0  0  0  0  0  0  0  0
    1.3800   -0.3260   -0.1090 C   0  0  0  0  0  0  0  0  0  0  0  0
    2.4010    0.6260    0.1730 C   0  0  0  0  0  0  0  0  0  0  0  0
    1.9360    1.9160    0.0600 C   0  0  0  0  0  0  0  0  0  0  0  0
    1.6390   -2.0410   -0.0100 S   0  0  0  0  0  0  0  0  0  0  0  0
    1.0870   -2.7630   -1.4470 N   0  0  3  0  0  0  0  0  0  0  0  0
    1.8720   -2.4260   -2.5610 C   0  0  0  0  0  0  0  0  0  0  0  0
    1.7690   -1.2520   -3.2280 O   0  0  0  0  0  0  0  0  0  0  0  0
    2.7040   -1.2270   -4.2530 N   0  0  0  0  0  0  0  0  0  0  0  0
    3.3500   -2.4020   -4.1800 C   0  0  0  0  0  0  0  0  0  0  0  0
    2.8540   -3.1990   -3.1200 C   0  0  0  0  0  0  0  0  0  0  0  0
    3.3880   -4.7440   -2.6790 Cl  0  0  0  0  0  0  0  0  0  0  0  0
    4.4330   -2.7170   -5.1400 C   0  0  0  0  0  0  0  0  0  0  0  0
    3.0750   -2.1890    0.0970 O   0  0  0  0  0  0  0  0  0  0  0  0
    0.7530   -2.4290    1.0680 O   0  0  0  0  0  0  0  0  0  0  0  0
   -1.0850   -0.4000   -0.7920 C   0  0  0  0  0  0  0  0  0  0  0  0
   -1.0680   -1.4910   -1.3720 O   0  0  0  0  0  0  0  0  0  0  0  0
   -2.4000    0.2990   -0.4620 C   0  0  0  0  0  0  0  0  0  0  0  0
   -3.5560   -0.6660   -0.2840 C   0  0  0  0  0  0  0  0  0  0  0  0
   -4.4450   -0.8560   -1.3600 C   0  0  0  0  0  0  0  0  0  0  0  0
   -4.8130   -2.3010    1.0360 C   0  0  0  0  0  0  0  0  0  0  0  0
   -3.7390   -1.4000    0.9230 C   0  0  0  0  0  0  0  0  0  0  0  0
   -2.8160   -1.2310    2.1000 C   0  0  0  0  0  0  0  0  0  0  0  0
   -5.6610   -2.4510   -0.0400 C   0  0  0  0  0  0  0  0  0  0  0  0
   -5.4840   -1.7480   -1.2040 C   0  0  0  0  0  0  0  0  0  0  0  0
   -6.4300   -2.0400   -2.1360 O   0  0  0  0  0  0  0  0  0  0  0  0
   -7.2420   -2.9900   -1.4130 C   0  0  0  0  0  0  0  0  0  0  0  0
   -6.7390   -3.2780   -0.0920 O   0  0  0  0  0  0  0  0  0  0  0  0
    3.4230    0.3850    0.4460 H   0  0  0  0  0  0  0  0  0  0  0  0
    2.4870    2.8340    0.2140 H   0  0  0  0  0  0  0  0  0  0  0  0
    0.0960   -2.4860   -1.6220 H   0  0  0  0  0  0  0  0  0  0  0  0
    5.3750   -2.8890   -4.6100 H   0  0  0  0  0  0  0  0  0  0  0  0
    4.1870   -3.6180   -5.7120 H   0  0  0  0  0  0  0  0  0  0  0  0
    4.5920   -1.9000   -5.8520 H   0  0  0  0  0  0  0  0  0  0  0  0
   -2.3020    0.8910    0.4540 H   0  0  0  0  0  0  0  0  0  0  0  0
   -2.6200    1.0050   -1.2730 H   0  0  0  0  0  0  0  0  0  0  0  0
   -4.3260   -0.3220   -2.2970 H   0  0  0  0  0  0  0  0  0  0  0  0
   -4.9810   -2.8730    1.9420 H   0  0  0  0  0  0  0  0  0  0  0  0
   -2.8810   -0.2110    2.4900 H   0  0  0  0  0  0  0  0  0  0  0  0
   -3.0760   -1.9140    2.9160 H   0  0  0  0  0  0  0  0  0  0  0  0
   -1.7840   -1.4500    1.8130 H   0  0  0  0  0  0  0  0  0  0  0  0
   -8.2580   -2.5880   -1.3240 H   0  0  0  0  0  0  0  0  0  0  0  0
   -7.2810   -3.9240   -1.9850 H   0  0  0  0  0  0  0  0  0  0  0  0
  1  2  1  0  0  0  0
  1  5  1  0  0  0  0
  2  3  2  0  0  0  0
  2 17  1  0  0  0  0
  3  4  1  0  0  0  0
  3  6  1  0  0  0  0
  4  5  2  0  0  0  0
  4 30  1  0  0  0  0
  5 31  1  0  0  0  0
  6  7  1  0  0  0  0
  6 15  2  0  0  0  0
  6 16  2  0  0  0  0
  7  8  1  0  0  0  0
  7 32  1  0  0  0  0
  8  9  1  0  0  0  0
  8 12  2  0  0  0  0
  9 10  1  0  0  0  0
 10 11  2  0  0  0  0
 11 12  1  0  0  0  0
 11 14  1  0  0  0  0
 12 13  1  0  0  0  0
 14 33  1  0  0  0  0
 14 34  1  0  0  0  0
 14 35  1  0  0  0  0
 17 18  2  0  0  0  0
 17 19  1  0  0  0  0
 19 20  1  0  0  0  0
 19 36  1  0  0  0  0
 19 37  1  0  0  0  0
 20 21  1  0  0  0  0
 20 23  2  0  0  0  0
 21 26  2  0  0  0  0
 21 38  1  0  0  0  0
 22 23  1  0  0  0  0
 22 25  2  0  0  0  0
 22 39  1  0  0  0  0
 23 24  1  0  0  0  0
 24 40  1  0  0  0  0
 24 41  1  0  0  0  0
 24 42  1  0  0  0  0
 25 26  1  0  0  0  0
 25 29  1  0  0  0  0
 26 27  1  0  0  0  0
 27 28  1  0  0  0  0
 28 29  1  0  0  0  0
 28 43  1  0  0  0  0
 28 44  1  0  0  0  0
M  END
>  <Index>
55

>  <Drug_Name>
Sitaxentan

>  <Binary_Characterization>
1

$$$$

  MOE2013           3D
CORINA 3.49 0026  11.04.2013
 23 25  0  0  0  0  0  0  0  0999 V2000
    0.0140    1.3880    0.0070 C   0  0  0  0  0  0  0  0  0  0  0  0
    0.0320   -0.0070   -0.0020 C   0  0  0  0  0  0  0  0  0  0  0  0
    1.2540   -0.6970   -0.0170 C   0  0  0  0  0  0  0  0  0  0  0  0
    1.2120    2.0990    0.0000 C   0  0  0  0  0  0  0  0  0  0  0  0
    2.4400    1.4320   -0.0150 C   0  0  0  0  0  0  0  0  0  0  0  0
    2.4690    0.0170   -0.0230 C   0  0  0  0  0  0  0  0  0  0  0  0
    3.8030   -0.7060   -0.0400 C   0  0  0  0  0  0  0  0  0  0  0  0
    3.6060    2.2270   -0.0210 N   0  0  0  0  0  0  0  0  0  0  0  0
    4.8880    0.2310   -0.0450 N   0  0  0  0  0  0  0  0  0  0  0  0
    4.7120    1.5760   -0.0350 C   0  0  0  0  0  0  0  0  0  0  0  0
    5.9150    2.1890   -0.0430 N   0  0  0  0  0  0  0  0  0  0  0  0
    6.9320    1.2650   -0.0580 C   0  0  0  0  0  0  0  0  0  0  0  0
    6.2890   -0.1270   -0.0610 C   0  0  0  0  0  0  0  0  0  0  0  0
   -1.4950   -0.8190    0.0070 Cl  0  0  0  0  0  0  0  0  0  0  0  0
    1.2790   -2.4340   -0.0270 Cl  0  0  0  0  0  0  0  0  0  0  0  0
    8.1280    1.5050   -0.0680 O   0  0  0  0  0  0  0  0  0  0  0  0
   -0.9270    1.9320    0.0180 H   0  0  0  0  0  0  0  0  0  0  0  0
    1.1960    3.1870    0.0060 H   0  0  0  0  0  0  0  0  0  0  0  0
    3.8840   -1.3410    0.8490 H   0  0  0  0  0  0  0  0  0  0  0  0
    3.8670   -1.3320   -0.9360 H   0  0  0  0  0  0  0  0  0  0  0  0
    6.0410    3.1880   -0.0380 H   0  0  0  0  0  0  0  0  0  0  0  0
    6.5800   -0.6750    0.8390 H   0  0  0  0  0  0  0  0  0  0  0  0
    6.5630   -0.6640   -0.9720 H   0  0  0  0  0  0  0  0  0  0  0  0
  1  2  2  0  0  0  0
  1  4  1  0  0  0  0
  1 17  1  0  0  0  0
  2  3  1  0  0  0  0
  2 14  1  0  0  0  0
  3  6  2  0  0  0  0
  3 15  1  0  0  0  0
  4  5  2  0  0  0  0
  4 18  1  0  0  0  0
  5  6  1  0  0  0  0
  5  8  1  0  0  0  0
  6  7  1  0  0  0  0
  7  9  1  0  0  0  0
  7 19  1  0  0  0  0
  7 20  1  0  0  0  0
  8 10  2  0  0  0  0
  9 10  1  0  0  0  0
  9 13  1  0  0  0  0
 10 11  1  0  0  0  0
 11 12  1  0  0  0  0
 11 21  1  0  0  0  0
 12 13  1  0  0  0  0
 12 16  2  0  0  0  0
 13 22  1  0  0  0  0
 13 23  1  0  0  0  0
M  END
>  <Index>
56

>  <Drug_Name>
Anagrelide

>  <Binary_Characterization>
0

$$$$

  MOE2013           3D
CORINA 3.60 0026  08.12.2014
 41 43  0  0  1  0  0  0  0  0999 V2000
    0.0190    1.4130    0.0830 C   0  0  0  0  0  0  0  0  0  0  0  0
   -1.4570    1.8210    0.0740 C   0  0  1  0  0  0  0  0  0  0  0  0
   -2.1800    0.5530    0.1150 O   0  0  0  0  0  0  0  0  0  0  0  0
   -1.2460   -0.4520    0.0880 C   0  0  0  0  0  0  0  0  0  0  0  0
   -1.5530   -1.8040    0.0830 C   0  0  0  0  0  0  0  0  0  0  0  0
   -0.5030   -2.7400    0.0520 C   0  0  0  0  0  0  0  0  0  0  0  0
   -0.8690   -4.0630    0.0460 O   0  0  0  0  0  0  0  0  0  0  0  0
    0.1590   -5.0420   -0.0210 C   0  0  0  0  0  0  0  0  0  0  0  0
    0.8350   -2.2870    0.0310 C   0  0  0  0  0  0  0  0  0  0  0  0
    1.1380   -0.9170    0.0380 C   0  0  0  0  0  0  0  0  0  0  0  0
    2.3920   -0.3830    0.0150 O   0  0  0  0  0  0  0  0  0  0  0  0
    3.4960   -1.2810    0.0050 C   0  0  0  0  0  0  0  0  0  0  0  0
    0.0690   -0.0340    0.0670 C   0  0  0  0  0  0  0  0  0  0  0  0
   -3.2070   -2.3050    0.1090 Cl  0  0  0  0  0  0  0  0  0  0  0  0
   -1.8490    2.5970    1.3240 C   0  0  0  0  0  0  0  0  0  0  0  0
   -2.8130    3.5370    1.3000 C   0  0  0  0  0  0  0  0  0  0  0  0
   -3.5900    3.8190    0.0670 C   0  0  0  0  0  0  0  0  0  0  0  0
   -4.4640    4.6830    0.0900 O   0  0  0  0  0  0  0  0  0  0  0  0
   -3.3230    2.9800   -1.1630 C   0  0  0  0  0  0  0  0  0  0  0  0
   -1.8540    2.5380   -1.2420 C   0  0  3  0  0  0  0  0  0  0  0  0
   -0.9660    3.7390   -1.6020 C   0  0  0  0  0  0  0  0  0  0  0  0
   -1.1350    2.2270    2.4500 O   0  0  0  0  0  0  0  0  0  0  0  0
   -1.3890    2.9130    3.6700 C   0  0  0  0  0  0  0  0  0  0  0  0
    0.9910    2.1460    0.1050 O   0  0  0  0  0  0  0  0  0  0  0  0
   -0.3180   -6.0270   -0.0330 H   0  0  0  0  0  0  0  0  0  0  0  0
    0.7400   -4.9420   -0.9430 H   0  0  0  0  0  0  0  0  0  0  0  0
    0.8040   -4.9970    0.8630 H   0  0  0  0  0  0  0  0  0  0  0  0
    1.6420   -3.0100    0.0080 H   0  0  0  0  0  0  0  0  0  0  0  0
    3.4930   -1.8980   -0.8990 H   0  0  0  0  0  0  0  0  0  0  0  0
    4.4130   -0.6830   -0.0030 H   0  0  0  0  0  0  0  0  0  0  0  0
    3.5090   -1.9000    0.9080 H   0  0  0  0  0  0  0  0  0  0  0  0
   -3.1170    4.1130    2.1650 H   0  0  0  0  0  0  0  0  0  0  0  0
   -3.9900    2.1110   -1.1260 H   0  0  0  0  0  0  0  0  0  0  0  0
   -3.5900    3.5660   -2.0500 H   0  0  0  0  0  0  0  0  0  0  0  0
   -1.7800    1.8230   -2.0730 H   0  0  0  0  0  0  0  0  0  0  0  0
    0.0410    3.4130   -1.8790 H   0  0  0  0  0  0  0  0  0  0  0  0
   -1.3700    4.2740   -2.4680 H   0  0  0  0  0  0  0  0  0  0  0  0
   -0.8770    4.4530   -0.7780 H   0  0  0  0  0  0  0  0  0  0  0  0
   -2.4210    2.7550    4.0000 H   0  0  0  0  0  0  0  0  0  0  0  0
   -0.7250    2.4980    4.4330 H   0  0  0  0  0  0  0  0  0  0  0  0
   -1.1660    3.9800    3.5720 H   0  0  0  0  0  0  0  0  0  0  0  0
  1  2  1  0  0  0  0
  1 13  1  0  0  0  0
  1 24  2  0  0  0  0
  2  3  1  0  0  0  0
  2 15  1  0  0  0  0
  2 20  1  0  0  0  0
  3  4  1  0  0  0  0
  4  5  2  0  0  0  0
  4 13  1  0  0  0  0
  5  6  1  0  0  0  0
  5 14  1  0  0  0  0
  6  7  1  0  0  0  0
  6  9  2  0  0  0  0
  7  8  1  0  0  0  0
  8 25  1  0  0  0  0
  8 26  1  0  0  0  0
  8 27  1  0  0  0  0
  9 10  1  0  0  0  0
  9 28  1  0  0  0  0
 10 11  1  0  0  0  0
 10 13  2  0  0  0  0
 11 12  1  0  0  0  0
 12 29  1  0  0  0  0
 12 30  1  0  0  0  0
 12 31  1  0  0  0  0
 15 16  2  0  0  0  0
 15 22  1  0  0  0  0
 16 17  1  0  0  0  0
 16 32  1  0  0  0  0
 17 18  2  0  0  0  0
 17 19  1  0  0  0  0
 19 20  1  0  0  0  0
 19 33  1  0  0  0  0
 19 34  1  0  0  0  0
 20 21  1  0  0  0  0
 20 35  1  0  0  0  0
 21 36  1  0  0  0  0
 21 37  1  0  0  0  0
 21 38  1  0  0  0  0
 22 23  1  0  0  0  0
 23 39  1  0  0  0  0
 23 40  1  0  0  0  0
 23 41  1  0  0  0  0
M  END
>  <Index>
57

>  <Drug_Name>
Griseofulvin

>  <Binary_Characterization>
1

$$$$

  MOE2013           3D
CORINA 3.60 0026  08.12.2014
176185  0  0  1  0  0  0  0  0999 V2000
    4.5660    8.6890   -3.1340 C   0  0  0  0  0  0  0  0  0  0  0  0
    5.6110    7.7600   -3.6080 C   0  0  0  0  0  0  0  0  0  0  0  0
    5.9810    6.6350   -2.8070 C   0  0  0  0  0  0  0  0  0  0  0  0
    6.9090    5.7060   -3.3090 C   0  0  0  0  0  0  0  0  0  0  0  0
    7.4880    5.8980   -4.5580 C   0  0  0  0  0  0  0  0  0  0  0  0
    8.3890    4.9680   -4.9850 O   0  0  0  0  0  0  0  0  0  0  0  0
    7.1660    7.0030   -5.3350 C   0  0  0  0  0  0  0  0  0  0  0  0
    6.2250    7.9170   -4.8640 C   0  0  0  0  0  0  0  0  0  0  0  0
    5.9430    8.9680   -5.6980 O   0  0  0  0  0  0  0  0  0  0  0  0
    5.4440    6.4580   -1.3950 C   0  0  3  0  0  0  0  0  0  0  0  0
    4.6090    5.2870   -1.1200 N   0  0  0  0  0  0  0  0  0  0  0  0
    3.5240    4.9050   -1.8950 C   0  0  0  0  0  0  0  0  0  0  0  0
    3.5320    4.9400   -3.1200 O   0  0  0  0  0  0  0  0  0  0  0  0
    2.2400    4.7380   -1.0490 C   0  0  3  0  0  0  0  0  0  0  0  0
    1.5710    6.0610   -1.0920 N   0  0  0  0  0  0  0  0  0  0  0  0
    1.0170    6.6290   -2.2340 C   0  0  0  0  0  0  0  0  0  0  0  0
    0.7920    5.9940   -3.2590 O   0  0  0  0  0  0  0  0  0  0  0  0
    0.8840    8.1770   -2.2000 C   0  0  3  0  0  0  0  0  0  0  0  0
   -0.1850    8.5990   -3.0950 N   0  0  0  0  0  0  0  0  0  0  0  0
   -0.1150    8.6160   -4.4770 C   0  0  0  0  0  0  0  0  0  0  0  0
    0.9130    8.3730   -5.1140 O   0  0  0  0  0  0  0  0  0  0  0  0
   -1.4580    8.8260   -5.2330 C   0  0  3  0  0  0  0  0  0  0  0  0
   -2.0980    7.5540   -5.8120 C   0  0  0  0  0  0  0  0  0  0  0  0
   -1.4860    6.2880   -5.7570 C   0  0  0  0  0  0  0  0  0  0  0  0
   -2.1800    5.1260   -6.1460 C   0  0  0  0  0  0  0  0  0  0  0  0
   -1.6280    3.8590   -6.0430 O   0  0  0  0  0  0  0  0  0  0  0  0
   -0.9310    3.5860   -4.8850 C   0  0  0  0  0  0  0  0  0  0  0  0
    0.4120    3.2080   -4.9570 C   0  0  0  0  0  0  0  0  0  0  0  0
    1.1990    2.9940   -6.4790 Cl  0  0  0  0  0  0  0  0  0  0  0  0
    1.1630    3.0650   -3.7850 C   0  0  0  0  0  0  0  0  0  0  0  0
    0.5760    3.3170   -2.5330 C   0  0  0  0  0  0  0  0  0  0  0  0
    1.4080    3.4510   -1.2770 C   0  0  3  0  0  0  0  0  0  0  0  0
    2.2630    2.3120   -1.1170 O   0  0  0  0  0  0  0  0  0  0  0  0
   -0.8080    3.5660   -2.4730 C   0  0  0  0  0  0  0  0  0  0  0  0
   -1.5590    3.6940   -3.6420 C   0  0  0  0  0  0  0  0  0  0  0  0
   -3.4740    5.2260   -6.6600 C   0  0  0  0  0  0  0  0  0  0  0  0
   -4.1970    4.0940   -6.9180 O   0  0  0  0  0  0  0  0  0  0  0  0
   -4.0400    3.6340   -8.2690 C   0  0  3  0  0  0  0  0  0  0  0  0
   -4.7580    2.2750   -8.3680 C   0  0  3  0  0  0  0  0  0  0  0  0
   -6.1430    2.4190   -7.9920 O   0  0  0  0  0  0  0  0  0  0  0  0
   -6.5190    1.5720   -6.9030 C   0  0  3  0  0  0  0  0  0  0  0  0
   -5.8340    1.9330   -5.7050 O   0  0  0  0  0  0  0  0  0  0  0  0
   -6.1770    1.1040   -4.5890 C   0  0  3  0  0  0  0  0  0  0  0  0
   -5.2990    1.5490   -3.4240 C   0  0  0  0  0  0  0  0  0  0  0  0
   -7.6870    1.1960   -4.2630 C   0  0  3  0  0  0  0  0  0  0  0  0
   -8.0000    2.5110   -3.7780 O   0  0  0  0  0  0  0  0  0  0  0  0
   -8.5430    0.8840   -5.5300 C   0  0  2  0  0  0  0  0  0  0  0  0
   -9.9690    1.2060   -5.3120 N   0  0  0  0  0  0  0  0  0  0  0  0
   -8.4870   -0.6230   -5.8600 C   0  0  0  0  0  0  0  0  0  0  0  0
   -8.0300    1.7240   -6.7120 C   0  0  0  0  0  0  0  0  0  0  0  0
   -4.6740    1.7660   -9.8130 C   0  0  3  0  0  0  0  0  0  0  0  0
   -5.5080    0.6120   -9.9670 O   0  0  0  0  0  0  0  0  0  0  0  0
   -5.1000    2.8150  -10.8500 C   0  0  3  0  0  0  0  0  0  0  0  0
   -6.5300    2.9270  -10.8080 O   0  0  0  0  0  0  0  0  0  0  0  0
   -4.3900    4.1520  -10.5780 C   0  0  3  0  0  0  0  0  0  0  0  0
   -4.9270    5.2710  -11.4750 C   0  0  0  0  0  0  0  0  0  0  0  0
   -3.9950    6.3500  -11.5080 O   0  0  0  0  0  0  0  0  0  0  0  0
   -4.5790    4.5610   -9.2160 O   0  0  0  0  0  0  0  0  0  0  0  0
   -4.0910    6.4750   -6.7350 C   0  0  0  0  0  0  0  0  0  0  0  0
   -5.4070    6.5630   -7.1510 O   0  0  0  0  0  0  0  0  0  0  0  0
   -6.2800    6.9860   -6.1690 C   0  0  0  0  0  0  0  0  0  0  0  0
   -6.9240    8.2190   -6.2890 C   0  0  0  0  0  0  0  0  0  0  0  0
   -6.7070    9.2210   -7.6780 Cl  0  0  0  0  0  0  0  0  0  0  0  0
   -7.7270    8.6890   -5.2460 C   0  0  0  0  0  0  0  0  0  0  0  0
   -7.9120    7.9210   -4.0830 C   0  0  0  0  0  0  0  0  0  0  0  0
   -8.6470    8.5180   -2.8940 C   0  0  3  0  0  0  0  0  0  0  0  0
   -9.6260    7.5920   -2.4100 O   0  0  0  0  0  0  0  0  0  0  0  0
   -7.6940    8.8970   -1.7350 C   0  0  3  0  0  0  0  0  0  0  0  0
   -6.6450    9.8860   -2.2600 C   0  0  0  0  0  0  0  0  0  0  0  0
   -6.8860   11.0750   -2.4600 O   0  0  0  0  0  0  0  0  0  0  0  0
   -5.4120    9.3100   -2.4850 N   0  0  0  0  0  0  0  0  0  0  0  0
   -4.2590   10.0910   -2.9020 C   0  0  3  0  0  0  0  0  0  0  0  0
   -3.6440   10.8700   -1.7390 C   0  0  0  0  0  0  0  0  0  0  0  0
   -3.0190    9.9410   -0.7230 C   0  0  0  0  0  0  0  0  0  0  0  0
   -1.8480    9.5770   -0.8090 O   0  0  0  0  0  0  0  0  0  0  0  0
   -3.8550    9.4990    0.2620 N   0  0  0  0  0  0  0  0  0  0  0  0
   -3.2550    9.1030   -3.4980 C   0  0  0  0  0  0  0  0  0  0  0  0
   -3.1940    7.9370   -3.1080 O   0  0  0  0  0  0  0  0  0  0  0  0
   -2.4220    9.6340   -4.4620 N   0  0  0  0  0  0  0  0  0  0  0  0
   -8.4040    9.5300   -0.6160 N   0  0  0  0  0  0  0  0  0  0  0  0
   -7.7550    9.8810    0.5550 C   0  0  0  0  0  0  0  0  0  0  0  0
   -6.5320    9.7730    0.6870 O   0  0  0  0  0  0  0  0  0  0  0  0
   -8.6690   10.5190    1.6330 C   0  0  3  0  0  0  0  0  0  0  0  0
   -9.8230    9.5800    2.0450 C   0  0  0  0  0  0  0  0  0  0  0  0
  -10.8380   10.1850    3.0390 C   0  0  0  0  0  0  0  0  0  0  0  0
  -11.5730   11.3920    2.4540 C   0  0  0  0  0  0  0  0  0  0  0  0
  -11.8520    9.1150    3.4540 C   0  0  0  0  0  0  0  0  0  0  0  0
   -7.8490   11.0360    2.7530 N   0  0  3  0  0  0  0  0  0  0  0  0
   -7.3600   10.0160    3.6740 C   0  0  0  0  0  0  0  0  0  0  0  0
   -7.3300    6.6460   -4.0140 C   0  0  0  0  0  0  0  0  0  0  0  0
   -6.5250    6.1770   -5.0550 C   0  0  0  0  0  0  0  0  0  0  0  0
   -3.3890    7.6310   -6.3710 C   0  0  0  0  0  0  0  0  0  0  0  0
    2.2170    8.8730   -2.4300 C   0  0  0  0  0  0  0  0  0  0  0  0
    2.4870   10.1300   -1.8820 C   0  0  0  0  0  0  0  0  0  0  0  0
    3.7730   10.6710   -1.9710 C   0  0  0  0  0  0  0  0  0  0  0  0
    4.8090    9.9410   -2.5590 C   0  0  0  0  0  0  0  0  0  0  0  0
    6.0570   10.4950   -2.5000 O   0  0  0  0  0  0  0  0  0  0  0  0
    3.2440    8.2230   -3.1330 C   0  0  0  0  0  0  0  0  0  0  0  0
    6.5510    6.5230   -0.3460 C   0  0  0  0  0  0  0  0  0  0  0  0
    6.7560    5.6940    0.5290 O   0  0  0  0  0  0  0  0  0  0  0  0
    7.2880    7.6520   -0.4280 O   0  0  0  0  0  0  0  0  0  0  0  0
    7.1910    4.8320   -2.7260 H   0  0  0  0  0  0  0  0  0  0  0  0
    8.7150    5.2240   -5.8650 H   0  0  0  0  0  0  0  0  0  0  0  0
    7.6170    7.1600   -6.3100 H   0  0  0  0  0  0  0  0  0  0  0  0
    5.1020    9.3680   -5.4140 H   0  0  0  0  0  0  0  0  0  0  0  0
    4.7920    7.2900   -1.1140 H   0  0  0  0  0  0  0  0  0  0  0  0
    4.7990    4.7840   -0.2560 H   0  0  0  0  0  0  0  0  0  0  0  0
    2.5840    4.6620   -0.0060 H   0  0  0  0  0  0  0  0  0  0  0  0
    1.5570    6.5980   -0.2320 H   0  0  0  0  0  0  0  0  0  0  0  0
    0.5450    8.4290   -1.1870 H   0  0  0  0  0  0  0  0  0  0  0  0
   -1.0560    8.8510   -2.6370 H   0  0  0  0  0  0  0  0  0  0  0  0
   -1.1990    9.4570   -6.0940 H   0  0  0  0  0  0  0  0  0  0  0  0
   -0.4730    6.1880   -5.3740 H   0  0  0  0  0  0  0  0  0  0  0  0
    2.2280    2.8510   -3.8540 H   0  0  0  0  0  0  0  0  0  0  0  0
    0.7100    3.3900   -0.4310 H   0  0  0  0  0  0  0  0  0  0  0  0
    1.7810    1.5340   -1.4520 H   0  0  0  0  0  0  0  0  0  0  0  0
   -1.2980    3.7510   -1.5190 H   0  0  0  0  0  0  0  0  0  0  0  0
   -2.6140    3.9500   -3.5780 H   0  0  0  0  0  0  0  0  0  0  0  0
   -2.9710    3.4910   -8.4790 H   0  0  0  0  0  0  0  0  0  0  0  0
   -4.2700    1.5540   -7.7000 H   0  0  0  0  0  0  0  0  0  0  0  0
   -6.2680    0.5390   -7.1740 H   0  0  0  0  0  0  0  0  0  0  0  0
   -5.9070    0.0700   -4.8330 H   0  0  0  0  0  0  0  0  0  0  0  0
   -5.4120    2.6200   -3.2210 H   0  0  0  0  0  0  0  0  0  0  0  0
   -5.5280    0.9860   -2.5150 H   0  0  0  0  0  0  0  0  0  0  0  0
   -4.2420    1.3960   -3.6700 H   0  0  0  0  0  0  0  0  0  0  0  0
   -7.9410    0.4930   -3.4600 H   0  0  0  0  0  0  0  0  0  0  0  0
   -7.7150    2.5640   -2.8510 H   0  0  0  0  0  0  0  0  0  0  0  0
  -10.5280    0.9050   -6.1100 H   0  0  0  0  0  0  0  0  0  0  0  0
  -10.3230    0.7010   -4.5010 H   0  0  0  0  0  0  0  0  0  0  0  0
   -8.8940   -1.2220   -5.0370 H   0  0  0  0  0  0  0  0  0  0  0  0
   -9.0740   -0.8540   -6.7580 H   0  0  0  0  0  0  0  0  0  0  0  0
   -7.4700   -0.9800   -6.0430 H   0  0  0  0  0  0  0  0  0  0  0  0
   -8.2520    2.7860   -6.5350 H   0  0  0  0  0  0  0  0  0  0  0  0
   -8.5490    1.4610   -7.6440 H   0  0  0  0  0  0  0  0  0  0  0  0
   -3.6410    1.4620  -10.0190 H   0  0  0  0  0  0  0  0  0  0  0  0
   -6.4110    0.9990   -9.9890 H   0  0  0  0  0  0  0  0  0  0  0  0
   -4.8540    2.4480  -11.8530 H   0  0  0  0  0  0  0  0  0  0  0  0
   -6.8240    3.4170  -11.5950 H   0  0  0  0  0  0  0  0  0  0  0  0
   -3.3110    4.0410  -10.7460 H   0  0  0  0  0  0  0  0  0  0  0  0
   -5.0560    4.9240  -12.5040 H   0  0  0  0  0  0  0  0  0  0  0  0
   -5.8780    5.6590  -11.0960 H   0  0  0  0  0  0  0  0  0  0  0  0
   -4.4420    7.1010  -11.9340 H   0  0  0  0  0  0  0  0  0  0  0  0
   -8.1740    9.6790   -5.3220 H   0  0  0  0  0  0  0  0  0  0  0  0
   -9.2050    9.4050   -3.2190 H   0  0  0  0  0  0  0  0  0  0  0  0
   -9.9940    7.1190   -3.1780 H   0  0  0  0  0  0  0  0  0  0  0  0
   -7.2060    8.0050   -1.3230 H   0  0  0  0  0  0  0  0  0  0  0  0
   -5.2670    8.3090   -2.3590 H   0  0  0  0  0  0  0  0  0  0  0  0
   -4.5880   10.7890   -3.6810 H   0  0  0  0  0  0  0  0  0  0  0  0
   -2.8530   11.5360   -2.1050 H   0  0  0  0  0  0  0  0  0  0  0  0
   -4.3920   11.4990   -1.2440 H   0  0  0  0  0  0  0  0  0  0  0  0
   -4.8520    9.7480    0.3380 H   0  0  0  0  0  0  0  0  0  0  0  0
   -3.4920    8.8640    0.9600 H   0  0  0  0  0  0  0  0  0  0  0  0
   -2.4590   10.6260   -4.6710 H   0  0  0  0  0  0  0  0  0  0  0  0
   -9.4020    9.6830   -0.7180 H   0  0  0  0  0  0  0  0  0  0  0  0
   -9.1010   11.3990    1.1400 H   0  0  0  0  0  0  0  0  0  0  0  0
  -10.3730    9.2600    1.1510 H   0  0  0  0  0  0  0  0  0  0  0  0
   -9.4050    8.6540    2.4640 H   0  0  0  0  0  0  0  0  0  0  0  0
  -10.3170   10.5120    3.9460 H   0  0  0  0  0  0  0  0  0  0  0  0
  -12.0660   11.1370    1.5100 H   0  0  0  0  0  0  0  0  0  0  0  0
  -12.3400   11.7530    3.1480 H   0  0  0  0  0  0  0  0  0  0  0  0
  -10.8880   12.2240    2.2690 H   0  0  0  0  0  0  0  0  0  0  0  0
  -12.4220    8.7510    2.5930 H   0  0  0  0  0  0  0  0  0  0  0  0
  -11.3480    8.2590    3.9140 H   0  0  0  0  0  0  0  0  0  0  0  0
  -12.5620    9.5150    4.1860 H   0  0  0  0  0  0  0  0  0  0  0  0
   -7.0370   11.5070    2.3460 H   0  0  0  0  0  0  0  0  0  0  0  0
   -8.1710    9.5680    4.2560 H   0  0  0  0  0  0  0  0  0  0  0  0
   -6.8050    9.2210    3.1680 H   0  0  0  0  0  0  0  0  0  0  0  0
   -6.6810   10.4850    4.3940 H   0  0  0  0  0  0  0  0  0  0  0  0
   -7.4750    6.0170   -3.1370 H   0  0  0  0  0  0  0  0  0  0  0  0
   -6.0740    5.1880   -4.9850 H   0  0  0  0  0  0  0  0  0  0  0  0
   -3.8810    8.5970   -6.4650 H   0  0  0  0  0  0  0  0  0  0  0  0
    1.7090   10.6820   -1.3590 H   0  0  0  0  0  0  0  0  0  0  0  0
    3.9840   11.6420   -1.5300 H   0  0  0  0  0  0  0  0  0  0  0  0
    6.7000    9.8370   -2.8160 H   0  0  0  0  0  0  0  0  0  0  0  0
    3.0360    7.2770   -3.6350 H   0  0  0  0  0  0  0  0  0  0  0  0
    7.9340    7.6010    0.3070 H   0  0  0  0  0  0  0  0  0  0  0  0
  1  2  1  0  0  0  0
  1 96  2  0  0  0  0
  1 98  1  0  0  0  0
  2  3  1  0  0  0  0
  2  8  2  0  0  0  0
  3  4  2  0  0  0  0
  3 10  1  0  0  0  0
  4  5  1  0  0  0  0
  4102  1  0  0  0  0
  5  6  1  0  0  0  0
  5  7  2  0  0  0  0
  6103  1  0  0  0  0
  7  8  1  0  0  0  0
  7104  1  0  0  0  0
  8  9  1  0  0  0  0
  9105  1  0  0  0  0
 10 11  1  0  0  0  0
 10 99  1  0  0  0  0
 10106  1  0  0  0  0
 11 12  1  0  0  0  0
 11107  1  0  0  0  0
 12 13  2  0  0  0  0
 12 14  1  0  0  0  0
 14 15  1  0  0  0  0
 14 32  1  0  0  0  0
 14108  1  0  0  0  0
 15 16  1  0  0  0  0
 15109  1  0  0  0  0
 16 17  2  0  0  0  0
 16 18  1  0  0  0  0
 18 19  1  0  0  0  0
 18 93  1  0  0  0  0
 18110  1  0  0  0  0
 19 20  1  0  0  0  0
 19111  1  0  0  0  0
 20 21  2  0  0  0  0
 20 22  1  0  0  0  0
 22 23  1  0  0  0  0
 22 79  1  0  0  0  0
 22112  1  0  0  0  0
 23 24  1  0  0  0  0
 23 92  2  0  0  0  0
 24 25  2  0  0  0  0
 24113  1  0  0  0  0
 25 26  1  0  0  0  0
 25 36  1  0  0  0  0
 26 27  1  0  0  0  0
 27 28  2  0  0  0  0
 27 35  1  0  0  0  0
 28 29  1  0  0  0  0
 28 30  1  0  0  0  0
 30 31  2  0  0  0  0
 30114  1  0  0  0  0
 31 32  1  0  0  0  0
 31 34  1  0  0  0  0
 32 33  1  0  0  0  0
 32115  1  0  0  0  0
 33116  1  0  0  0  0
 34 35  2  0  0  0  0
 34117  1  0  0  0  0
 35118  1  0  0  0  0
 36 37  1  0  0  0  0
 36 59  2  0  0  0  0
 37 38  1  0  0  0  0
 38 39  1  0  0  0  0
 38 58  1  0  0  0  0
 38119  1  0  0  0  0
 39 40  1  0  0  0  0
 39 51  1  0  0  0  0
 39120  1  0  0  0  0
 40 41  1  0  0  0  0
 41 42  1  0  0  0  0
 41 50  1  0  0  0  0
 41121  1  0  0  0  0
 42 43  1  0  0  0  0
 43 44  1  0  0  0  0
 43 45  1  0  0  0  0
 43122  1  0  0  0  0
 44123  1  0  0  0  0
 44124  1  0  0  0  0
 44125  1  0  0  0  0
 45 46  1  0  0  0  0
 45 47  1  0  0  0  0
 45126  1  0  0  0  0
 46127  1  0  0  0  0
 47 48  1  0  0  0  0
 47 49  1  0  0  0  0
 47 50  1  0  0  0  0
 48128  1  0  0  0  0
 48129  1  0  0  0  0
 49130  1  0  0  0  0
 49131  1  0  0  0  0
 49132  1  0  0  0  0
 50133  1  0  0  0  0
 50134  1  0  0  0  0
 51 52  1  0  0  0  0
 51 53  1  0  0  0  0
 51135  1  0  0  0  0
 52136  1  0  0  0  0
 53 54  1  0  0  0  0
 53 55  1  0  0  0  0
 53137  1  0  0  0  0
 54138  1  0  0  0  0
 55 56  1  0  0  0  0
 55 58  1  0  0  0  0
 55139  1  0  0  0  0
 56 57  1  0  0  0  0
 56140  1  0  0  0  0
 56141  1  0  0  0  0
 57142  1  0  0  0  0
 59 60  1  0  0  0  0
 59 92  1  0  0  0  0
 60 61  1  0  0  0  0
 61 62  2  0  0  0  0
 61 91  1  0  0  0  0
 62 63  1  0  0  0  0
 62 64  1  0  0  0  0
 64 65  2  0  0  0  0
 64143  1  0  0  0  0
 65 66  1  0  0  0  0
 65 90  1  0  0  0  0
 66 67  1  0  0  0  0
 66 68  1  0  0  0  0
 66144  1  0  0  0  0
 67145  1  0  0  0  0
 68 69  1  0  0  0  0
 68 80  1  0  0  0  0
 68146  1  0  0  0  0
 69 70  2  0  0  0  0
 69 71  1  0  0  0  0
 71 72  1  0  0  0  0
 71147  1  0  0  0  0
 72 73  1  0  0  0  0
 72 77  1  0  0  0  0
 72148  1  0  0  0  0
 73 74  1  0  0  0  0
 73149  1  0  0  0  0
 73150  1  0  0  0  0
 74 75  2  0  0  0  0
 74 76  1  0  0  0  0
 76151  1  0  0  0  0
 76152  1  0  0  0  0
 77 78  2  0  0  0  0
 77 79  1  0  0  0  0
 79153  1  0  0  0  0
 80 81  1  0  0  0  0
 80154  1  0  0  0  0
 81 82  2  0  0  0  0
 81 83  1  0  0  0  0
 83 84  1  0  0  0  0
 83 88  1  0  0  0  0
 83155  1  0  0  0  0
 84 85  1  0  0  0  0
 84156  1  0  0  0  0
 84157  1  0  0  0  0
 85 86  1  0  0  0  0
 85 87  1  0  0  0  0
 85158  1  0  0  0  0
 86159  1  0  0  0  0
 86160  1  0  0  0  0
 86161  1  0  0  0  0
 87162  1  0  0  0  0
 87163  1  0  0  0  0
 87164  1  0  0  0  0
 88 89  1  0  0  0  0
 88165  1  0  0  0  0
 89166  1  0  0  0  0
 89167  1  0  0  0  0
 89168  1  0  0  0  0
 90 91  2  0  0  0  0
 90169  1  0  0  0  0
 91170  1  0  0  0  0
 92171  1  0  0  0  0
 93 94  1  0  0  0  0
 93 98  2  0  0  0  0
 94 95  2  0  0  0  0
 94172  1  0  0  0  0
 95 96  1  0  0  0  0
 95173  1  0  0  0  0
 96 97  1  0  0  0  0
 97174  1  0  0  0  0
 98175  1  0  0  0  0
 99100  2  0  0  0  0
 99101  1  0  0  0  0
101176  1  0  0  0  0
M  END
>  <Index>
58

>  <Drug_Name>
Vancomycin

>  <Binary_Characterization>
1

$$$$

  MOE2013           3D
CORINA 3.60 0026  08.12.2014
 53 56  0  0  1  0  0  0  0  0999 V2000
    0.4230    1.1430   -1.6940 C   0  0  0  0  0  0  0  0  0  0  0  0
    0.3570    0.1730   -0.5980 N   0  0  0  0  0  0  0  0  0  0  0  0
    0.8710    0.7870    0.6260 C   0  0  0  0  0  0  0  0  0  0  0  0
   -0.9820   -0.4490   -0.5030 C   0  0  3  0  0  0  0  0  0  0  0  0
   -0.9450   -1.9960   -0.5380 C   0  0  3  0  0  0  0  0  0  0  0  0
   -0.0060   -2.5740   -1.6050 C   0  0  0  0  0  0  0  0  0  0  0  0
   -0.2170   -4.0990   -1.7480 C   0  0  3  0  0  0  0  0  0  0  0  0
    0.9890   -4.7340   -2.4690 C   0  0  3  0  0  0  0  0  0  0  0  0
    0.9760   -6.2520   -2.4740 C   0  0  0  0  0  0  0  0  0  0  0  0
    1.8180   -7.0140   -3.3130 C   0  0  0  0  0  0  0  0  0  0  0  0
    1.7710   -8.4160   -3.3220 C   0  0  0  0  0  0  0  0  0  0  0  0
    0.9020   -9.0930   -2.4740 C   0  0  0  0  0  0  0  0  0  0  0  0
    0.1060   -8.3670   -1.6000 C   0  0  0  0  0  0  0  0  0  0  0  0
    0.1490   -6.9600   -1.5790 C   0  0  0  0  0  0  0  0  0  0  0  0
   -0.6630   -6.2660   -0.5520 C   0  0  0  0  0  0  0  0  0  0  0  0
   -1.4390   -6.9300    0.1320 O   0  0  0  0  0  0  0  0  0  0  0  0
   -0.5160   -4.7930   -0.4480 C   0  0  0  0  0  0  0  0  0  0  0  0
   -0.6950   -4.1550    0.7240 C   0  0  0  0  0  0  0  0  0  0  0  0
   -0.6500   -2.6330    0.8280 C   0  0  2  0  0  0  0  0  0  0  0  0
   -1.6860   -2.1210    1.8400 C   0  0  0  0  0  0  0  0  0  0  0  0
   -2.0420   -2.8430    2.7790 O   0  0  0  0  0  0  0  0  0  0  0  0
   -2.2260   -0.7370    1.6920 C   0  0  0  0  0  0  0  0  0  0  0  0
   -1.8760    0.0300    0.6350 C   0  0  0  0  0  0  0  0  0  0  0  0
   -2.3260    1.3320    0.4530 O   0  0  0  0  0  0  0  0  0  0  0  0
   -3.1100   -0.1940    2.7520 C   0  0  0  0  0  0  0  0  0  0  0  0
   -2.8010   -0.1990    3.9350 O   0  0  0  0  0  0  0  0  0  0  0  0
   -4.2910    0.3270    2.3010 N   0  0  0  0  0  0  0  0  0  0  0  0
    0.6420   -2.3050    1.3200 O   0  0  0  0  0  0  0  0  0  0  0  0
   -0.8840   -4.8540    1.9090 O   0  0  0  0  0  0  0  0  0  0  0  0
   -0.7040   -9.0860   -0.7570 O   0  0  0  0  0  0  0  0  0  0  0  0
    2.9920   -6.2750   -4.3500 Cl  0  0  0  0  0  0  0  0  0  0  0  0
    0.9480   -4.2160   -3.8020 O   0  0  0  0  0  0  0  0  0  0  0  0
    1.4400    1.5340   -1.8060 H   0  0  0  0  0  0  0  0  0  0  0  0
    0.1720    0.6660   -2.6490 H   0  0  0  0  0  0  0  0  0  0  0  0
   -0.2570    1.9880   -1.5380 H   0  0  0  0  0  0  0  0  0  0  0  0
    0.3370    1.7060    0.8920 H   0  0  0  0  0  0  0  0  0  0  0  0
    0.8300    0.1090    1.4820 H   0  0  0  0  0  0  0  0  0  0  0  0
    1.9290    1.0450    0.4970 H   0  0  0  0  0  0  0  0  0  0  0  0
   -1.5340   -0.1880   -1.4200 H   0  0  0  0  0  0  0  0  0  0  0  0
   -1.9650   -2.3020   -0.8310 H   0  0  0  0  0  0  0  0  0  0  0  0
   -0.1920   -2.0910   -2.5720 H   0  0  0  0  0  0  0  0  0  0  0  0
    1.0380   -2.3610   -1.3410 H   0  0  0  0  0  0  0  0  0  0  0  0
   -1.1090   -4.2270   -2.3820 H   0  0  0  0  0  0  0  0  0  0  0  0
    1.9240   -4.4040   -1.9990 H   0  0  0  0  0  0  0  0  0  0  0  0
    2.4180   -8.9860   -3.9850 H   0  0  0  0  0  0  0  0  0  0  0  0
    0.8630  -10.1790   -2.4760 H   0  0  0  0  0  0  0  0  0  0  0  0
   -2.7750    1.6480    1.2580 H   0  0  0  0  0  0  0  0  0  0  0  0
   -4.5790    0.3130    1.3280 H   0  0  0  0  0  0  0  0  0  0  0  0
   -4.9280    0.7270    2.9800 H   0  0  0  0  0  0  0  0  0  0  0  0
    0.8450   -2.9190    2.0510 H   0  0  0  0  0  0  0  0  0  0  0  0
   -1.4010   -4.2820    2.5300 H   0  0  0  0  0  0  0  0  0  0  0  0
   -1.1960   -8.4280   -0.2010 H   0  0  0  0  0  0  0  0  0  0  0  0
    1.7350   -4.5460   -4.2720 H   0  0  0  0  0  0  0  0  0  0  0  0
  1  2  1  0  0  0  0
  1 33  1  0  0  0  0
  1 34  1  0  0  0  0
  1 35  1  0  0  0  0
  2  3  1  0  0  0  0
  2  4  1  0  0  0  0
  3 36  1  0  0  0  0
  3 37  1  0  0  0  0
  3 38  1  0  0  0  0
  4  5  1  0  0  0  0
  4 23  1  0  0  0  0
  4 39  1  0  0  0  0
  5  6  1  0  0  0  0
  5 19  1  0  0  0  0
  5 40  1  0  0  0  0
  6  7  1  0  0  0  0
  6 41  1  0  0  0  0
  6 42  1  0  0  0  0
  7  8  1  0  0  0  0
  7 17  1  0  0  0  0
  7 43  1  0  0  0  0
  8  9  1  0  0  0  0
  8 32  1  0  0  0  0
  8 44  1  0  0  0  0
  9 10  2  0  0  0  0
  9 14  1  0  0  0  0
 10 11  1  0  0  0  0
 10 31  1  0  0  0  0
 11 12  2  0  0  0  0
 11 45  1  0  0  0  0
 12 13  1  0  0  0  0
 12 46  1  0  0  0  0
 13 14  2  0  0  0  0
 13 30  1  0  0  0  0
 14 15  1  0  0  0  0
 15 16  2  0  0  0  0
 15 17  1  0  0  0  0
 17 18  2  0  0  0  0
 18 19  1  0  0  0  0
 18 29  1  0  0  0  0
 19 20  1  0  0  0  0
 19 28  1  0  0  0  0
 20 21  2  0  0  0  0
 20 22  1  0  0  0  0
 22 23  2  0  0  0  0
 22 25  1  0  0  0  0
 23 24  1  0  0  0  0
 24 47  1  0  0  0  0
 25 26  2  0  0  0  0
 25 27  1  0  0  0  0
 27 48  1  0  0  0  0
 27 49  1  0  0  0  0
 28 50  1  0  0  0  0
 29 51  1  0  0  0  0
 30 52  1  0  0  0  0
 32 53  1  0  0  0  0
M  END
>  <Index>
59

>  <Drug_Name>
Demeclocycline

>  <Binary_Characterization>
1

$$$$

  MOE2013           3D
CORINA 3.60 0026  08.12.2014
 37 39  0  0  1  0  0  0  0  0999 V2000
    0.0220    1.5920   -0.1020 O   0  0  0  0  0  0  0  0  0  0  0  0
    0.1380    0.2340   -0.0300 C   0  0  0  0  0  0  0  0  0  0  0  0
    0.3820   -0.4120    1.1770 C   0  0  0  0  0  0  0  0  0  0  0  0
    0.4750   -1.8060    1.2060 C   0  0  0  0  0  0  0  0  0  0  0  0
    0.3270   -2.5590    0.0290 C   0  0  0  0  0  0  0  0  0  0  0  0
    0.0890   -1.8840   -1.1810 C   0  0  0  0  0  0  0  0  0  0  0  0
   -0.0030   -0.4910   -1.2080 C   0  0  0  0  0  0  0  0  0  0  0  0
    0.3830   -4.0950    0.0900 C   0  0  3  0  0  0  0  0  0  0  0  0
   -1.0600   -4.5880   -0.1940 C   0  0  0  0  0  0  0  0  0  0  0  0
   -1.4080   -5.8960    0.3600 N   0  0  3  0  0  0  0  0  0  0  0  0
   -0.4040   -6.9260    0.1310 C   0  0  0  0  0  0  0  0  0  0  0  0
    0.2040   -6.9020   -1.2740 C   0  0  0  0  0  0  0  0  0  0  0  0
    1.3970   -5.9740   -1.4440 C   0  0  0  0  0  0  0  0  0  0  0  0
    2.4600   -6.3830   -2.2960 C   0  0  0  0  0  0  0  0  0  0  0  0
    2.3800   -7.8290   -3.2550 Cl  0  0  0  0  0  0  0  0  0  0  0  0
    3.6260   -5.6250   -2.4000 C   0  0  0  0  0  0  0  0  0  0  0  0
    4.6900   -5.9890   -3.1860 O   0  0  0  0  0  0  0  0  0  0  0  0
    3.7550   -4.4540   -1.6790 C   0  0  0  0  0  0  0  0  0  0  0  0
    4.9110   -3.7330   -1.7650 O   0  0  0  0  0  0  0  0  0  0  0  0
    2.7170   -4.0010   -0.8800 C   0  0  0  0  0  0  0  0  0  0  0  0
    1.4960   -4.7140   -0.7820 C   0  0  0  0  0  0  0  0  0  0  0  0
    0.0860    1.9660    0.7930 H   0  0  0  0  0  0  0  0  0  0  0  0
    0.4990    0.1460    2.1010 H   0  0  0  0  0  0  0  0  0  0  0  0
    0.6570   -2.3000    2.1580 H   0  0  0  0  0  0  0  0  0  0  0  0
   -0.0290   -2.4380   -2.1100 H   0  0  0  0  0  0  0  0  0  0  0  0
   -0.1910    0.0260   -2.1450 H   0  0  0  0  0  0  0  0  0  0  0  0
    0.6380   -4.3710    1.1240 H   0  0  0  0  0  0  0  0  0  0  0  0
   -1.7880   -3.8870    0.2370 H   0  0  0  0  0  0  0  0  0  0  0  0
   -1.2660   -4.5800   -1.2720 H   0  0  0  0  0  0  0  0  0  0  0  0
   -1.5850   -5.8170    1.3620 H   0  0  0  0  0  0  0  0  0  0  0  0
    0.3810   -6.8730    0.8960 H   0  0  0  0  0  0  0  0  0  0  0  0
   -0.9070   -7.8890    0.2760 H   0  0  0  0  0  0  0  0  0  0  0  0
    0.5200   -7.9370   -1.4490 H   0  0  0  0  0  0  0  0  0  0  0  0
   -0.5480   -6.6790   -2.0410 H   0  0  0  0  0  0  0  0  0  0  0  0
    4.4450   -6.8270   -3.6230 H   0  0  0  0  0  0  0  0  0  0  0  0
    5.4710   -4.2450   -2.3840 H   0  0  0  0  0  0  0  0  0  0  0  0
    2.8680   -3.0690   -0.3400 H   0  0  0  0  0  0  0  0  0  0  0  0
  1  2  1  0  0  0  0
  1 22  1  0  0  0  0
  2  3  1  0  0  0  0
  2  7  2  0  0  0  0
  3  4  2  0  0  0  0
  3 23  1  0  0  0  0
  4  5  1  0  0  0  0
  4 24  1  0  0  0  0
  5  6  2  0  0  0  0
  5  8  1  0  0  0  0
  6  7  1  0  0  0  0
  6 25  1  0  0  0  0
  7 26  1  0  0  0  0
  8  9  1  0  0  0  0
  8 21  1  0  0  0  0
  8 27  1  0  0  0  0
  9 10  1  0  0  0  0
  9 28  1  0  0  0  0
  9 29  1  0  0  0  0
 10 11  1  0  0  0  0
 10 30  1  0  0  0  0
 11 12  1  0  0  0  0
 11 31  1  0  0  0  0
 11 32  1  0  0  0  0
 12 13  1  0  0  0  0
 12 33  1  0  0  0  0
 12 34  1  0  0  0  0
 13 14  1  0  0  0  0
 13 21  2  0  0  0  0
 14 15  1  0  0  0  0
 14 16  2  0  0  0  0
 16 17  1  0  0  0  0
 16 18  1  0  0  0  0
 17 35  1  0  0  0  0
 18 19  1  0  0  0  0
 18 20  2  0  0  0  0
 19 36  1  0  0  0  0
 20 21  1  0  0  0  0
 20 37  1  0  0  0  0
M  END
>  <Index>
60

>  <Drug_Name>
Fenoldopam

>  <Binary_Characterization>
0

$$$$

  MOE2013           3D
CORINA 3.60 0026  08.12.2014
 61 63  0  0  1  0  0  0  0  0999 V2000
    0.1330    1.0390    0.3700 C   0  0  0  0  0  0  0  0  0  0  0  0
    0.0050   -0.3530    0.1160 O   0  0  0  0  0  0  0  0  0  0  0  0
    0.6290   -0.7720   -1.1110 C   0  0  3  0  0  0  0  0  0  0  0  0
    2.1560   -0.8950   -0.9350 C   0  0  0  0  0  0  0  0  0  0  0  0
    2.8280   -1.4650   -2.1170 N   0  0  3  0  0  0  0  0  0  0  0  0
    4.2820   -1.5090   -1.8850 C   0  0  0  0  0  0  0  0  0  0  0  0
    5.0830   -1.8210   -3.1510 C   0  0  0  0  0  0  0  0  0  0  0  0
    6.5820   -1.7000   -2.8910 C   0  0  0  0  0  0  0  0  0  0  0  0
    7.2660   -2.0310   -4.0990 O   0  0  0  0  0  0  0  0  0  0  0  0
    8.6330   -2.0020   -4.0640 C   0  0  0  0  0  0  0  0  0  0  0  0
    9.2550   -2.3850   -5.2580 C   0  0  0  0  0  0  0  0  0  0  0  0
   10.6460   -2.4000   -5.3600 C   0  0  0  0  0  0  0  0  0  0  0  0
   11.4110   -2.0280   -4.2620 C   0  0  0  0  0  0  0  0  0  0  0  0
   12.7470   -2.0400   -4.3540 F   0  0  0  0  0  0  0  0  0  0  0  0
   10.8110   -1.6440   -3.0690 C   0  0  0  0  0  0  0  0  0  0  0  0
    9.4170   -1.6310   -2.9670 C   0  0  0  0  0  0  0  0  0  0  0  0
    2.2800   -2.7940   -2.4280 C   0  0  0  0  0  0  0  0  0  0  0  0
    0.7790   -2.7180   -2.7000 C   0  0  0  0  0  0  0  0  0  0  0  0
    0.0100   -2.1300   -1.5150 C   0  0  3  0  0  0  0  0  0  0  0  0
   -0.0510   -3.0300   -0.3600 N   0  0  0  0  0  0  0  0  0  0  0  0
   -0.6420   -4.2750   -0.3770 C   0  0  0  0  0  0  0  0  0  0  0  0
   -1.1750   -4.7920   -1.3500 O   0  0  0  0  0  0  0  0  0  0  0  0
   -0.6020   -4.9830    0.9220 C   0  0  0  0  0  0  0  0  0  0  0  0
    0.6220   -5.1370    1.5820 C   0  0  0  0  0  0  0  0  0  0  0  0
    0.6610   -5.7840    2.8210 C   0  0  0  0  0  0  0  0  0  0  0  0
    2.1960   -5.9460    3.6050 Cl  0  0  0  0  0  0  0  0  0  0  0  0
   -0.5090   -6.2810    3.4220 C   0  0  0  0  0  0  0  0  0  0  0  0
   -0.4950   -6.9020    4.6630 N   0  0  0  0  0  0  0  0  0  0  0  0
   -1.7220   -6.1280    2.7400 C   0  0  0  0  0  0  0  0  0  0  0  0
   -1.7680   -5.5010    1.4900 C   0  0  0  0  0  0  0  0  0  0  0  0
   -2.9840   -5.3010    0.8910 O   0  0  0  0  0  0  0  0  0  0  0  0
   -3.4480   -6.5070    0.2830 C   0  0  0  0  0  0  0  0  0  0  0  0
    1.1770    1.3110    0.5470 H   0  0  0  0  0  0  0  0  0  0  0  0
   -0.2750    1.6230   -0.4610 H   0  0  0  0  0  0  0  0  0  0  0  0
   -0.4380    1.2750    1.2710 H   0  0  0  0  0  0  0  0  0  0  0  0
    0.4070   -0.0450   -1.9040 H   0  0  0  0  0  0  0  0  0  0  0  0
    2.5590    0.1070   -0.7450 H   0  0  0  0  0  0  0  0  0  0  0  0
    2.3780   -1.4820   -0.0330 H   0  0  0  0  0  0  0  0  0  0  0  0
    4.6120   -0.5250   -1.5250 H   0  0  0  0  0  0  0  0  0  0  0  0
    4.5290   -2.2320   -1.0960 H   0  0  0  0  0  0  0  0  0  0  0  0
    4.8760   -2.8340   -3.5160 H   0  0  0  0  0  0  0  0  0  0  0  0
    4.8000   -1.1400   -3.9630 H   0  0  0  0  0  0  0  0  0  0  0  0
    6.8180   -0.6700   -2.5960 H   0  0  0  0  0  0  0  0  0  0  0  0
    6.8710   -2.3940   -2.0930 H   0  0  0  0  0  0  0  0  0  0  0  0
    8.6500   -2.6740   -6.1130 H   0  0  0  0  0  0  0  0  0  0  0  0
   11.1310   -2.6960   -6.2840 H   0  0  0  0  0  0  0  0  0  0  0  0
   11.4280   -1.3560   -2.2240 H   0  0  0  0  0  0  0  0  0  0  0  0
    8.9790   -1.3240   -2.0240 H   0  0  0  0  0  0  0  0  0  0  0  0
    2.7470   -3.1970   -3.3330 H   0  0  0  0  0  0  0  0  0  0  0  0
    2.4820   -3.5040   -1.6150 H   0  0  0  0  0  0  0  0  0  0  0  0
    0.6080   -2.0880   -3.5830 H   0  0  0  0  0  0  0  0  0  0  0  0
    0.4110   -3.7160   -2.9610 H   0  0  0  0  0  0  0  0  0  0  0  0
   -1.0350   -1.9720   -1.8090 H   0  0  0  0  0  0  0  0  0  0  0  0
    0.3160   -2.6620    0.5120 H   0  0  0  0  0  0  0  0  0  0  0  0
    1.5400   -4.7650    1.1340 H   0  0  0  0  0  0  0  0  0  0  0  0
    0.3840   -7.0180    5.1540 H   0  0  0  0  0  0  0  0  0  0  0  0
   -1.3430   -7.2460    5.0930 H   0  0  0  0  0  0  0  0  0  0  0  0
   -2.6460   -6.4840    3.1890 H   0  0  0  0  0  0  0  0  0  0  0  0
   -4.3070   -6.2560   -0.3460 H   0  0  0  0  0  0  0  0  0  0  0  0
   -2.6820   -6.9630   -0.3550 H   0  0  0  0  0  0  0  0  0  0  0  0
   -3.7820   -7.2210    1.0430 H   0  0  0  0  0  0  0  0  0  0  0  0
  1  2  1  0  0  0  0
  1 33  1  0  0  0  0
  1 34  1  0  0  0  0
  1 35  1  0  0  0  0
  2  3  1  0  0  0  0
  3  4  1  0  0  0  0
  3 19  1  0  0  0  0
  3 36  1  0  0  0  0
  4  5  1  0  0  0  0
  4 37  1  0  0  0  0
  4 38  1  0  0  0  0
  5  6  1  0  0  0  0
  5 17  1  0  0  0  0
  6  7  1  0  0  0  0
  6 39  1  0  0  0  0
  6 40  1  0  0  0  0
  7  8  1  0  0  0  0
  7 41  1  0  0  0  0
  7 42  1  0  0  0  0
  8  9  1  0  0  0  0
  8 43  1  0  0  0  0
  8 44  1  0  0  0  0
  9 10  1  0  0  0  0
 10 11  1  0  0  0  0
 10 16  2  0  0  0  0
 11 12  2  0  0  0  0
 11 45  1  0  0  0  0
 12 13  1  0  0  0  0
 12 46  1  0  0  0  0
 13 14  1  0  0  0  0
 13 15  2  0  0  0  0
 15 16  1  0  0  0  0
 15 47  1  0  0  0  0
 16 48  1  0  0  0  0
 17 18  1  0  0  0  0
 17 49  1  0  0  0  0
 17 50  1  0  0  0  0
 18 19  1  0  0  0  0
 18 51  1  0  0  0  0
 18 52  1  0  0  0  0
 19 20  1  0  0  0  0
 19 53  1  0  0  0  0
 20 21  1  0  0  0  0
 20 54  1  0  0  0  0
 21 22  2  0  0  0  0
 21 23  1  0  0  0  0
 23 24  1  0  0  0  0
 23 30  2  0  0  0  0
 24 25  2  0  0  0  0
 24 55  1  0  0  0  0
 25 26  1  0  0  0  0
 25 27  1  0  0  0  0
 27 28  1  0  0  0  0
 27 29  2  0  0  0  0
 28 56  1  0  0  0  0
 28 57  1  0  0  0  0
 29 30  1  0  0  0  0
 29 58  1  0  0  0  0
 30 31  1  0  0  0  0
 31 32  1  0  0  0  0
 32 59  1  0  0  0  0
 32 60  1  0  0  0  0
 32 61  1  0  0  0  0
M  END
>  <Index>
61

>  <Drug_Name>
Cisapride 

>  <Binary_Characterization>
0

$$$$

  MOE2013           3D
CORINA 3.49 0026  11.04.2013
 42 42  0  0  0  0  0  0  0  0999 V2000
    2.0460   -0.5910   -2.6240 Cl  0  0  0  0  0  0  0  0  0  0  0  0
   -1.2990    2.0180    1.4900 O   0  0  0  0  0  0  0  0  0  0  0  0
   -2.9950    0.3620   -1.8830 O   0  0  0  0  0  0  0  0  0  0  0  0
   -6.9830    0.4750    0.3270 N   0  0  0  0  0  0  0  0  0  0  0  0
   -3.3610    1.5410    0.0430 N   0  0  0  0  0  0  0  0  0  0  0  0
    3.0990    0.6530   -0.0590 N   0  0  0  0  0  0  0  0  0  0  0  0
   -5.5090    0.3400    0.3180 C   0  0  0  0  0  0  0  0  0  0  0  0
   -7.5140    0.3980   -1.0500 C   0  0  0  0  0  0  0  0  0  0  0  0
   -7.5950   -0.5640    1.1780 C   0  0  0  0  0  0  0  0  0  0  0  0
   -4.8020    1.6380   -0.1070 C   0  0  0  0  0  0  0  0  0  0  0  0
   -8.9080    1.0090   -1.1630 C   0  0  0  0  0  0  0  0  0  0  0  0
   -7.4740   -0.2340    2.6640 C   0  0  0  0  0  0  0  0  0  0  0  0
   -2.5540    0.9020   -0.8720 C   0  0  0  0  0  0  0  0  0  0  0  0
   -1.0800    0.8790   -0.5890 C   0  0  0  0  0  0  0  0  0  0  0  0
   -0.4770    1.4220    0.5650 C   0  0  0  0  0  0  0  0  0  0  0  0
   -0.2730    0.2600   -1.5590 C   0  0  0  0  0  0  0  0  0  0  0  0
    0.9180    1.3330    0.7150 C   0  0  0  0  0  0  0  0  0  0  0  0
    1.7260    0.7170   -0.2520 C   0  0  0  0  0  0  0  0  0  0  0  0
    1.1100    0.1820   -1.3910 C   0  0  0  0  0  0  0  0  0  0  0  0
   -0.7050    2.5520    2.6690 C   0  0  0  0  0  0  0  0  0  0  0  0
   -2.9190    1.9590    0.8600 H   0  0  0  0  0  0  0  0  0  0  0  0
    3.5440    1.0400    0.7620 H   0  0  0  0  0  0  0  0  0  0  0  0
    3.6780    0.2070   -0.7620 H   0  0  0  0  0  0  0  0  0  0  0  0
   -5.1420    0.1030    1.3230 H   0  0  0  0  0  0  0  0  0  0  0  0
   -5.1970   -0.4990   -0.3180 H   0  0  0  0  0  0  0  0  0  0  0  0
   -6.8780    0.9630   -1.7400 H   0  0  0  0  0  0  0  0  0  0  0  0
   -7.5210   -0.6370   -1.4130 H   0  0  0  0  0  0  0  0  0  0  0  0
   -8.6680   -0.6480    0.9740 H   0  0  0  0  0  0  0  0  0  0  0  0
   -7.1620   -1.5510    0.9720 H   0  0  0  0  0  0  0  0  0  0  0  0
   -5.1290    2.4740    0.5220 H   0  0  0  0  0  0  0  0  0  0  0  0
   -5.0160    1.8920   -1.1500 H   0  0  0  0  0  0  0  0  0  0  0  0
   -9.2190    1.0300   -2.2130 H   0  0  0  0  0  0  0  0  0  0  0  0
   -9.6600    0.4390   -0.6110 H   0  0  0  0  0  0  0  0  0  0  0  0
   -8.9150    2.0400   -0.7930 H   0  0  0  0  0  0  0  0  0  0  0  0
   -6.4380   -0.2520    3.0130 H   0  0  0  0  0  0  0  0  0  0  0  0
   -7.8950    0.7540    2.8810 H   0  0  0  0  0  0  0  0  0  0  0  0
   -8.0300   -0.9700    3.2540 H   0  0  0  0  0  0  0  0  0  0  0  0
   -0.7260   -0.1640   -2.4540 H   0  0  0  0  0  0  0  0  0  0  0  0
    1.4110    1.7420    1.5910 H   0  0  0  0  0  0  0  0  0  0  0  0
   -0.0130    3.3650    2.4270 H   0  0  0  0  0  0  0  0  0  0  0  0
   -1.5070    2.9700    3.2850 H   0  0  0  0  0  0  0  0  0  0  0  0
   -0.2120    1.7680    3.2530 H   0  0  0  0  0  0  0  0  0  0  0  0
  1 19  1  0  0  0  0
  2 15  1  0  0  0  0
  2 20  1  0  0  0  0
  3 13  2  0  0  0  0
  4  7  1  0  0  0  0
  4  8  1  0  0  0  0
  4  9  1  0  0  0  0
  5 10  1  0  0  0  0
  5 13  1  0  0  0  0
  5 21  1  0  0  0  0
  6 18  1  0  0  0  0
  6 22  1  0  0  0  0
  6 23  1  0  0  0  0
  7 10  1  0  0  0  0
  7 24  1  0  0  0  0
  7 25  1  0  0  0  0
  8 11  1  0  0  0  0
  8 26  1  0  0  0  0
  8 27  1  0  0  0  0
  9 12  1  0  0  0  0
  9 28  1  0  0  0  0
  9 29  1  0  0  0  0
 10 30  1  0  0  0  0
 10 31  1  0  0  0  0
 11 32  1  0  0  0  0
 11 33  1  0  0  0  0
 11 34  1  0  0  0  0
 12 35  1  0  0  0  0
 12 36  1  0  0  0  0
 12 37  1  0  0  0  0
 13 14  1  0  0  0  0
 14 15  2  0  0  0  0
 14 16  1  0  0  0  0
 15 17  1  0  0  0  0
 16 19  2  0  0  0  0
 16 38  1  0  0  0  0
 17 18  2  0  0  0  0
 17 39  1  0  0  0  0
 18 19  1  0  0  0  0
 20 40  1  0  0  0  0
 20 41  1  0  0  0  0
 20 42  1  0  0  0  0
M  END
>  <Index>
62

>  <Drug_Name>
Metoclopramide

>  <Binary_Characterization>
1

$$$$

  MOE2013           3D
CORINA 3.49 0026  11.04.2013
 61 63  0  0  0  0  0  0  0  0999 V2000
    0.1340    1.0930   -1.4610 C   0  0  0  0  0  0  0  0  0  0  0  0
    0.1120    0.2150   -0.3840 C   0  0  0  0  0  0  0  0  0  0  0  0
    1.1800    0.1930    0.5180 C   0  0  0  0  0  0  0  0  0  0  0  0
    2.2800    1.0480    0.3510 C   0  0  0  0  0  0  0  0  0  0  0  0
    2.2980    1.9370   -0.7470 C   0  0  0  0  0  0  0  0  0  0  0  0
    1.2150    1.9490   -1.6460 C   0  0  0  0  0  0  0  0  0  0  0  0
    3.4080    2.9020   -1.0420 C   0  0  0  0  0  0  0  0  0  0  0  0
    4.4970    2.8890   -0.1980 N   0  0  0  0  0  0  0  0  0  0  0  0
    5.6430    3.7660   -0.3740 C   0  0  0  0  0  0  0  0  0  0  0  0
    5.3830    5.1630    0.1920 C   0  0  0  0  0  0  0  0  0  0  0  0
    6.5680    6.0880    0.0420 C   0  0  0  0  0  0  0  0  0  0  0  0
    6.7630    6.8050   -1.1490 C   0  0  0  0  0  0  0  0  0  0  0  0
    7.8290    7.7000   -1.2760 C   0  0  0  0  0  0  0  0  0  0  0  0
    8.7060    7.8830   -0.2040 C   0  0  0  0  0  0  0  0  0  0  0  0
    8.5530    7.1440    0.9710 C   0  0  0  0  0  0  0  0  0  0  0  0
    7.4840    6.2520    1.0920 C   0  0  0  0  0  0  0  0  0  0  0  0
   10.0300    9.0590   -0.3440 S   0  0  0  0  0  0  0  0  0  0  0  0
    9.2640   10.5040    0.0290 N   0  0  0  0  0  0  0  0  0  0  0  0
   11.0320    8.7610    0.6580 O   0  0  0  0  0  0  0  0  0  0  0  0
   10.3920    9.1420   -1.7460 O   0  0  0  0  0  0  0  0  0  0  0  0
    3.3250    3.6640   -2.0020 O   0  0  0  0  0  0  0  0  0  0  0  0
    8.6780   10.8020    1.2620 C   0  0  0  0  0  0  0  0  0  0  0  0
    8.0530   12.0190    1.2580 N   0  0  0  0  0  0  0  0  0  0  0  0
    8.7240   10.0540    2.2270 O   0  0  0  0  0  0  0  0  0  0  0  0
    7.3590   12.5460    2.4250 C   0  0  0  0  0  0  0  0  0  0  0  0
    6.2060   13.4590    1.9930 C   0  0  0  0  0  0  0  0  0  0  0  0
    5.4970   14.0780    3.1950 C   0  0  0  0  0  0  0  0  0  0  0  0
    6.4750   14.8150    4.1060 C   0  0  0  0  0  0  0  0  0  0  0  0
    7.6270   13.9130    4.5390 C   0  0  0  0  0  0  0  0  0  0  0  0
    8.3380   13.2910    3.3410 C   0  0  0  0  0  0  0  0  0  0  0  0
   -1.1810    1.1200   -2.5690 Cl  0  0  0  0  0  0  0  0  0  0  0  0
    3.3550    1.0710    1.2050 O   0  0  0  0  0  0  0  0  0  0  0  0
    3.3370    0.1900    2.3240 C   0  0  0  0  0  0  0  0  0  0  0  0
   -0.7300   -0.4560   -0.2350 H   0  0  0  0  0  0  0  0  0  0  0  0
    1.1180   -0.5100    1.3430 H   0  0  0  0  0  0  0  0  0  0  0  0
    1.2170    2.6310   -2.4950 H   0  0  0  0  0  0  0  0  0  0  0  0
    4.4870    2.2340    0.5820 H   0  0  0  0  0  0  0  0  0  0  0  0
    6.4900    3.2930    0.1350 H   0  0  0  0  0  0  0  0  0  0  0  0
    5.8810    3.8200   -1.4420 H   0  0  0  0  0  0  0  0  0  0  0  0
    4.5120    5.6170   -0.2970 H   0  0  0  0  0  0  0  0  0  0  0  0
    5.1100    5.0880    1.2530 H   0  0  0  0  0  0  0  0  0  0  0  0
    6.0710    6.6800   -1.9800 H   0  0  0  0  0  0  0  0  0  0  0  0
    7.9540    8.2540   -2.2030 H   0  0  0  0  0  0  0  0  0  0  0  0
    9.2360    7.2780    1.8070 H   0  0  0  0  0  0  0  0  0  0  0  0
    7.3580    5.7020    2.0220 H   0  0  0  0  0  0  0  0  0  0  0  0
    9.1460   11.1220   -0.7670 H   0  0  0  0  0  0  0  0  0  0  0  0
    8.0870   12.5870    0.4240 H   0  0  0  0  0  0  0  0  0  0  0  0
    6.9410   11.6950    2.9800 H   0  0  0  0  0  0  0  0  0  0  0  0
    6.5850   14.2590    1.3440 H   0  0  0  0  0  0  0  0  0  0  0  0
    5.4840   12.8910    1.3940 H   0  0  0  0  0  0  0  0  0  0  0  0
    4.7220   14.7710    2.8490 H   0  0  0  0  0  0  0  0  0  0  0  0
    4.9890   13.2900    3.7650 H   0  0  0  0  0  0  0  0  0  0  0  0
    6.8750   15.6900    3.5790 H   0  0  0  0  0  0  0  0  0  0  0  0
    5.9460   15.1880    4.9900 H   0  0  0  0  0  0  0  0  0  0  0  0
    8.3430   14.4910    5.1340 H   0  0  0  0  0  0  0  0  0  0  0  0
    7.2430   13.1170    5.1890 H   0  0  0  0  0  0  0  0  0  0  0  0
    9.1190   12.6070    3.6960 H   0  0  0  0  0  0  0  0  0  0  0  0
    8.8520   14.0780    2.7730 H   0  0  0  0  0  0  0  0  0  0  0  0
    2.4970    0.4130    2.9890 H   0  0  0  0  0  0  0  0  0  0  0  0
    3.3250   -0.8570    2.0010 H   0  0  0  0  0  0  0  0  0  0  0  0
    4.2600    0.3520    2.8890 H   0  0  0  0  0  0  0  0  0  0  0  0
  1  2  1  0  0  0  0
  1  6  2  0  0  0  0
  1 31  1  0  0  0  0
  2  3  2  0  0  0  0
  2 34  1  0  0  0  0
  3  4  1  0  0  0  0
  3 35  1  0  0  0  0
  4  5  2  0  0  0  0
  4 32  1  0  0  0  0
  5  6  1  0  0  0  0
  5  7  1  0  0  0  0
  6 36  1  0  0  0  0
  7  8  1  0  0  0  0
  7 21  2  0  0  0  0
  8  9  1  0  0  0  0
  8 37  1  0  0  0  0
  9 10  1  0  0  0  0
  9 38  1  0  0  0  0
  9 39  1  0  0  0  0
 10 11  1  0  0  0  0
 10 40  1  0  0  0  0
 10 41  1  0  0  0  0
 11 12  1  0  0  0  0
 11 16  2  0  0  0  0
 12 13  2  0  0  0  0
 12 42  1  0  0  0  0
 13 14  1  0  0  0  0
 13 43  1  0  0  0  0
 14 15  2  0  0  0  0
 14 17  1  0  0  0  0
 15 16  1  0  0  0  0
 15 44  1  0  0  0  0
 16 45  1  0  0  0  0
 17 18  1  0  0  0  0
 17 19  2  0  0  0  0
 17 20  2  0  0  0  0
 18 22  1  0  0  0  0
 18 46  1  0  0  0  0
 22 23  1  0  0  0  0
 22 24  2  0  0  0  0
 23 25  1  0  0  0  0
 23 47  1  0  0  0  0
 25 26  1  0  0  0  0
 25 30  1  0  0  0  0
 25 48  1  0  0  0  0
 26 27  1  0  0  0  0
 26 49  1  0  0  0  0
 26 50  1  0  0  0  0
 27 28  1  0  0  0  0
 27 51  1  0  0  0  0
 27 52  1  0  0  0  0
 28 29  1  0  0  0  0
 28 53  1  0  0  0  0
 28 54  1  0  0  0  0
 29 30  1  0  0  0  0
 29 55  1  0  0  0  0
 29 56  1  0  0  0  0
 30 57  1  0  0  0  0
 30 58  1  0  0  0  0
 32 33  1  0  0  0  0
 33 59  1  0  0  0  0
 33 60  1  0  0  0  0
 33 61  1  0  0  0  0
M  END
>  <Index>
63

>  <Drug_Name>
Glyburide

>  <Binary_Characterization>
1

$$$$

  MOE2013           3D
CORINA 3.60 0026  08.12.2014
 25 26  0  0  0  0  0  0  0  0999 V2000
   -2.3470   -0.6930   -2.0750 O   0  0  0  0  0  0  0  0  0  0  0  0
   -1.4460   -1.0110   -1.0920 C   0  0  0  0  0  0  0  0  0  0  0  0
   -1.9050   -1.6660    0.0580 C   0  0  0  0  0  0  0  0  0  0  0  0
   -3.5680   -2.0900    0.2480 Cl  0  0  0  0  0  0  0  0  0  0  0  0
   -1.0170   -1.9890    1.0840 C   0  0  0  0  0  0  0  0  0  0  0  0
    0.3280   -1.6520    0.9580 C   0  0  0  0  0  0  0  0  0  0  0  0
    1.4270   -2.0460    2.2230 Cl  0  0  0  0  0  0  0  0  0  0  0  0
    0.7960   -1.0010   -0.1830 C   0  0  0  0  0  0  0  0  0  0  0  0
   -0.0870   -0.6860   -1.2240 C   0  0  0  0  0  0  0  0  0  0  0  0
    0.5640    0.1420   -2.6700 S   0  0  0  0  0  0  0  0  0  0  0  0
    0.4690   -1.1490   -3.9110 C   0  0  0  0  0  0  0  0  0  0  0  0
    0.9760   -2.4300   -3.6640 C   0  0  0  0  0  0  0  0  0  0  0  0
    0.8720   -3.4230   -4.6390 C   0  0  0  0  0  0  0  0  0  0  0  0
    1.4920   -4.9970   -4.3170 Cl  0  0  0  0  0  0  0  0  0  0  0  0
    0.2740   -3.1570   -5.8680 C   0  0  0  0  0  0  0  0  0  0  0  0
   -0.2180   -1.8780   -6.1280 C   0  0  0  0  0  0  0  0  0  0  0  0
   -0.9420   -1.5720   -7.6650 Cl  0  0  0  0  0  0  0  0  0  0  0  0
   -0.1130   -0.8750   -5.1590 C   0  0  0  0  0  0  0  0  0  0  0  0
   -0.5890    0.3810   -5.4430 O   0  0  0  0  0  0  0  0  0  0  0  0
   -1.8860   -0.1850   -2.7650 H   0  0  0  0  0  0  0  0  0  0  0  0
   -1.3730   -2.4970    1.9770 H   0  0  0  0  0  0  0  0  0  0  0  0
    1.8510   -0.7450   -0.2610 H   0  0  0  0  0  0  0  0  0  0  0  0
    1.4550   -2.6650   -2.7160 H   0  0  0  0  0  0  0  0  0  0  0  0
    0.1970   -3.9380   -6.6200 H   0  0  0  0  0  0  0  0  0  0  0  0
   -0.2470    0.9930   -4.7660 H   0  0  0  0  0  0  0  0  0  0  0  0
  1  2  1  0  0  0  0
  1 20  1  0  0  0  0
  2  3  1  0  0  0  0
  2  9  2  0  0  0  0
  3  4  1  0  0  0  0
  3  5  2  0  0  0  0
  5  6  1  0  0  0  0
  5 21  1  0  0  0  0
  6  7  1  0  0  0  0
  6  8  2  0  0  0  0
  8  9  1  0  0  0  0
  8 22  1  0  0  0  0
  9 10  1  0  0  0  0
 10 11  1  0  0  0  0
 11 12  1  0  0  0  0
 11 18  2  0  0  0  0
 12 13  2  0  0  0  0
 12 23  1  0  0  0  0
 13 14  1  0  0  0  0
 13 15  1  0  0  0  0
 15 16  2  0  0  0  0
 15 24  1  0  0  0  0
 16 17  1  0  0  0  0
 16 18  1  0  0  0  0
 18 19  1  0  0  0  0
 19 25  1  0  0  0  0
M  END
>  <Index>
64

>  <Drug_Name>
Bithionol

>  <Binary_Characterization>
1

$$$$

  MOE2013           3D
CORINA 3.60 0026  08.12.2014
 39 41  0  0  1  0  0  0  0  0999 V2000
    0.0710   -0.1260   -0.3380 Cl  0  0  0  0  0  0  0  0  0  0  0  0
   -0.1700    1.5780   -0.3220 C   0  0  0  0  0  0  0  0  0  0  0  0
    0.6480    2.3840    0.4670 C   0  0  0  0  0  0  0  0  0  0  0  0
    0.4550    3.7660    0.4770 C   0  0  0  0  0  0  0  0  0  0  0  0
   -0.5590    4.3480   -0.2980 C   0  0  0  0  0  0  0  0  0  0  0  0
   -0.7440    5.8410   -0.3000 C   0  0  0  0  0  0  0  0  0  0  0  0
    0.2840    6.4060   -1.1100 O   0  0  0  0  0  0  0  0  0  0  0  0
    0.2030    7.8380   -1.2000 C   0  0  3  0  0  0  0  0  0  0  0  0
    1.6210    8.3720   -1.4550 C   0  0  0  0  0  0  0  0  0  0  0  0
    2.4450    8.2930   -0.2610 N   0  0  0  0  0  0  0  0  0  0  0  0
    3.2430    7.2460    0.1050 C   0  0  0  0  0  0  0  0  0  0  0  0
    3.8040    7.6340    1.2990 C   0  0  0  0  0  0  0  0  0  0  0  0
    3.3710    8.8850    1.6600 N   0  0  0  0  0  0  0  0  0  0  0  0
    2.5580    9.2590    0.6970 C   0  0  0  0  0  0  0  0  0  0  0  0
   -0.7120    8.2450   -2.3460 C   0  0  0  0  0  0  0  0  0  0  0  0
   -0.7920    7.4400   -3.4980 C   0  0  0  0  0  0  0  0  0  0  0  0
   -1.6090    7.7980   -4.5710 C   0  0  0  0  0  0  0  0  0  0  0  0
   -2.3520    8.9720   -4.5110 C   0  0  0  0  0  0  0  0  0  0  0  0
   -3.3590    9.4150   -5.8340 Cl  0  0  0  0  0  0  0  0  0  0  0  0
   -2.2810    9.7950   -3.3900 C   0  0  0  0  0  0  0  0  0  0  0  0
   -1.4610    9.4360   -2.3160 C   0  0  0  0  0  0  0  0  0  0  0  0
   -1.3970   10.5200   -0.9710 Cl  0  0  0  0  0  0  0  0  0  0  0  0
   -1.3690    3.5260   -1.0940 C   0  0  0  0  0  0  0  0  0  0  0  0
   -1.1770    2.1420   -1.1030 C   0  0  0  0  0  0  0  0  0  0  0  0
    1.4380    1.9460    1.0720 H   0  0  0  0  0  0  0  0  0  0  0  0
    1.1050    4.3920    1.0850 H   0  0  0  0  0  0  0  0  0  0  0  0
   -1.7320    6.1090   -0.6940 H   0  0  0  0  0  0  0  0  0  0  0  0
   -0.6700    6.2220    0.7260 H   0  0  0  0  0  0  0  0  0  0  0  0
   -0.1730    8.2200   -0.2440 H   0  0  0  0  0  0  0  0  0  0  0  0
    2.1330    7.7980   -2.2370 H   0  0  0  0  0  0  0  0  0  0  0  0
    1.6120    9.4250   -1.7610 H   0  0  0  0  0  0  0  0  0  0  0  0
    3.3330    6.3450   -0.4860 H   0  0  0  0  0  0  0  0  0  0  0  0
    4.4950    7.0790    1.9180 H   0  0  0  0  0  0  0  0  0  0  0  0
    2.0310   10.2030    0.6490 H   0  0  0  0  0  0  0  0  0  0  0  0
   -0.2140    6.5180   -3.5650 H   0  0  0  0  0  0  0  0  0  0  0  0
   -1.6570    7.1560   -5.4470 H   0  0  0  0  0  0  0  0  0  0  0  0
   -2.8590   10.7150   -3.3550 H   0  0  0  0  0  0  0  0  0  0  0  0
   -2.1510    3.9570   -1.7140 H   0  0  0  0  0  0  0  0  0  0  0  0
   -1.8120    1.5160   -1.7240 H   0  0  0  0  0  0  0  0  0  0  0  0
  1  2  1  0  0  0  0
  2  3  1  0  0  0  0
  2 24  2  0  0  0  0
  3  4  2  0  0  0  0
  3 25  1  0  0  0  0
  4  5  1  0  0  0  0
  4 26  1  0  0  0  0
  5  6  1  0  0  0  0
  5 23  2  0  0  0  0
  6  7  1  0  0  0  0
  6 27  1  0  0  0  0
  6 28  1  0  0  0  0
  7  8  1  0  0  0  0
  8  9  1  0  0  0  0
  8 15  1  0  0  0  0
  8 29  1  0  0  0  0
  9 10  1  0  0  0  0
  9 30  1  0  0  0  0
  9 31  1  0  0  0  0
 10 11  1  0  0  0  0
 10 14  1  0  0  0  0
 11 12  2  0  0  0  0
 11 32  1  0  0  0  0
 12 13  1  0  0  0  0
 12 33  1  0  0  0  0
 13 14  2  0  0  0  0
 14 34  1  0  0  0  0
 15 16  1  0  0  0  0
 15 21  2  0  0  0  0
 16 17  2  0  0  0  0
 16 35  1  0  0  0  0
 17 18  1  0  0  0  0
 17 36  1  0  0  0  0
 18 19  1  0  0  0  0
 18 20  2  0  0  0  0
 20 21  1  0  0  0  0
 20 37  1  0  0  0  0
 21 22  1  0  0  0  0
 23 24  1  0  0  0  0
 23 38  1  0  0  0  0
 24 39  1  0  0  0  0
M  END
>  <Index>
65

>  <Drug_Name>
Econazole 

>  <Binary_Characterization>
0

$$$$

  MOE2013           3D
CORINA 3.60 0026  08.12.2014
 39 41  0  0  1  0  0  0  0  0999 V2000
   -0.2450   -0.1000   -0.1220 Cl  0  0  0  0  0  0  0  0  0  0  0  0
   -0.0800    1.6060   -0.2710 C   0  0  0  0  0  0  0  0  0  0  0  0
    0.7710    2.2950    0.5870 C   0  0  0  0  0  0  0  0  0  0  0  0
    0.9010    3.6810    0.4700 C   0  0  0  0  0  0  0  0  0  0  0  0
    0.1820    4.3960   -0.5040 C   0  0  0  0  0  0  0  0  0  0  0  0
    0.3120    5.8990   -0.6270 C   0  0  0  0  0  0  0  0  0  0  0  0
    1.1570    6.4370    0.3930 O   0  0  0  0  0  0  0  0  0  0  0  0
    1.2540    7.8720    0.3410 C   0  0  3  0  0  0  0  0  0  0  0  0
    1.4650    8.3760    1.7770 C   0  0  0  0  0  0  0  0  0  0  0  0
    0.2480    8.2690    2.5630 N   0  0  0  0  0  0  0  0  0  0  0  0
   -0.1310    7.2020    3.3260 C   0  0  0  0  0  0  0  0  0  0  0  0
   -1.3490    7.5640    3.8530 C   0  0  0  0  0  0  0  0  0  0  0  0
   -1.7080    8.8210    3.4360 N   0  0  0  0  0  0  0  0  0  0  0  0
   -0.7220    9.2240    2.6660 C   0  0  0  0  0  0  0  0  0  0  0  0
    2.4250    8.2960   -0.5320 C   0  0  0  0  0  0  0  0  0  0  0  0
    3.5670    7.4770   -0.6230 C   0  0  0  0  0  0  0  0  0  0  0  0
    4.6640    7.8540   -1.3990 C   0  0  0  0  0  0  0  0  0  0  0  0
    4.6380    9.0610   -2.0910 C   0  0  0  0  0  0  0  0  0  0  0  0
    5.9910    9.5280   -3.0470 Cl  0  0  0  0  0  0  0  0  0  0  0  0
    3.5280    9.8970   -2.0090 C   0  0  0  0  0  0  0  0  0  0  0  0
    2.4300    9.5190   -1.2300 C   0  0  0  0  0  0  0  0  0  0  0  0
    1.1000   10.6200   -1.1480 Cl  0  0  0  0  0  0  0  0  0  0  0  0
   -0.6660    3.6750   -1.3640 C   0  0  0  0  0  0  0  0  0  0  0  0
   -1.5830    4.4640   -2.6000 Cl  0  0  0  0  0  0  0  0  0  0  0  0
   -0.7990    2.2880   -1.2480 C   0  0  0  0  0  0  0  0  0  0  0  0
    1.3360    1.7660    1.3500 H   0  0  0  0  0  0  0  0  0  0  0  0
    1.5700    4.2000    1.1540 H   0  0  0  0  0  0  0  0  0  0  0  0
    0.7350    6.1470   -1.6070 H   0  0  0  0  0  0  0  0  0  0  0  0
   -0.6840    6.3460   -0.5230 H   0  0  0  0  0  0  0  0  0  0  0  0
    0.3120    8.2680   -0.0570 H   0  0  0  0  0  0  0  0  0  0  0  0
    2.2360    7.7950    2.2980 H   0  0  0  0  0  0  0  0  0  0  0  0
    1.7650    9.4310    1.8010 H   0  0  0  0  0  0  0  0  0  0  0  0
    0.4640    6.3050    3.4160 H   0  0  0  0  0  0  0  0  0  0  0  0
   -1.9850    6.9860    4.5090 H   0  0  0  0  0  0  0  0  0  0  0  0
   -0.6670   10.1810    2.1640 H   0  0  0  0  0  0  0  0  0  0  0  0
    3.6080    6.5310   -0.0850 H   0  0  0  0  0  0  0  0  0  0  0  0
    5.5310    7.2020   -1.4560 H   0  0  0  0  0  0  0  0  0  0  0  0
    3.5190   10.8420   -2.5460 H   0  0  0  0  0  0  0  0  0  0  0  0
   -1.4630    1.7440   -1.9150 H   0  0  0  0  0  0  0  0  0  0  0  0
  1  2  1  0  0  0  0
  2  3  1  0  0  0  0
  2 25  2  0  0  0  0
  3  4  2  0  0  0  0
  3 26  1  0  0  0  0
  4  5  1  0  0  0  0
  4 27  1  0  0  0  0
  5  6  1  0  0  0  0
  5 23  2  0  0  0  0
  6  7  1  0  0  0  0
  6 28  1  0  0  0  0
  6 29  1  0  0  0  0
  7  8  1  0  0  0  0
  8  9  1  0  0  0  0
  8 15  1  0  0  0  0
  8 30  1  0  0  0  0
  9 10  1  0  0  0  0
  9 31  1  0  0  0  0
  9 32  1  0  0  0  0
 10 11  1  0  0  0  0
 10 14  1  0  0  0  0
 11 12  2  0  0  0  0
 11 33  1  0  0  0  0
 12 13  1  0  0  0  0
 12 34  1  0  0  0  0
 13 14  2  0  0  0  0
 14 35  1  0  0  0  0
 15 16  1  0  0  0  0
 15 21  2  0  0  0  0
 16 17  2  0  0  0  0
 16 36  1  0  0  0  0
 17 18  1  0  0  0  0
 17 37  1  0  0  0  0
 18 19  1  0  0  0  0
 18 20  2  0  0  0  0
 20 21  1  0  0  0  0
 20 38  1  0  0  0  0
 21 22  1  0  0  0  0
 23 24  1  0  0  0  0
 23 25  1  0  0  0  0
 25 39  1  0  0  0  0
M  END
>  <Index>
66

>  <Drug_Name>
Miconazole

>  <Binary_Characterization>
0

$$$$

  MOE2013           3D
CORINA 3.60 0026  08.12.2014
 39 41  0  0  1  0  0  0  0  0999 V2000
    1.6720   -0.0310    0.5960 Cl  0  0  0  0  0  0  0  0  0  0  0  0
    1.3190    1.6490    0.4730 C   0  0  0  0  0  0  0  0  0  0  0  0
    2.3610    2.5700    0.3990 C   0  0  0  0  0  0  0  0  0  0  0  0
    2.0740    3.9330    0.2960 C   0  0  0  0  0  0  0  0  0  0  0  0
    0.7440    4.3800    0.2710 C   0  0  0  0  0  0  0  0  0  0  0  0
    0.4350    5.8490    0.1330 C   0  0  0  0  0  0  0  0  0  0  0  0
    0.2810    6.3180   -1.6200 S   0  0  0  0  0  0  0  0  0  0  0  0
   -0.0720    8.1220   -1.4410 C   0  0  3  0  0  0  0  0  0  0  0  0
    1.1530    8.9570   -1.0070 C   0  0  0  0  0  0  0  0  0  0  0  0
    2.2510    9.0300   -1.9500 N   0  0  0  0  0  0  0  0  0  0  0  0
    2.4590   10.0210   -2.8680 C   0  0  0  0  0  0  0  0  0  0  0  0
    3.6170    9.6640   -3.5180 C   0  0  0  0  0  0  0  0  0  0  0  0
    4.1210    8.4940   -3.0120 N   0  0  0  0  0  0  0  0  0  0  0  0
    3.2810    8.1400   -2.0650 C   0  0  0  0  0  0  0  0  0  0  0  0
   -0.7710    8.7090   -2.6670 C   0  0  0  0  0  0  0  0  0  0  0  0
   -0.3680    8.3500   -3.9700 C   0  0  0  0  0  0  0  0  0  0  0  0
   -0.9860    8.8930   -5.0990 C   0  0  0  0  0  0  0  0  0  0  0  0
   -2.0130    9.8160   -4.9470 C   0  0  0  0  0  0  0  0  0  0  0  0
   -2.7740   10.4870   -6.3360 Cl  0  0  0  0  0  0  0  0  0  0  0  0
   -2.4220   10.2080   -3.6770 C   0  0  0  0  0  0  0  0  0  0  0  0
   -1.8020    9.6640   -2.5460 C   0  0  0  0  0  0  0  0  0  0  0  0
   -2.3480   10.2400   -1.0080 Cl  0  0  0  0  0  0  0  0  0  0  0  0
   -0.2940    3.4380    0.3420 C   0  0  0  0  0  0  0  0  0  0  0  0
   -0.0070    2.0760    0.4450 C   0  0  0  0  0  0  0  0  0  0  0  0
    3.3950    2.2380    0.4150 H   0  0  0  0  0  0  0  0  0  0  0  0
    2.8960    4.6420    0.2290 H   0  0  0  0  0  0  0  0  0  0  0  0
   -0.4990    6.0820    0.6560 H   0  0  0  0  0  0  0  0  0  0  0  0
    1.2290    6.4330    0.6090 H   0  0  0  0  0  0  0  0  0  0  0  0
   -0.7880    8.1420   -0.6140 H   0  0  0  0  0  0  0  0  0  0  0  0
    0.8450    9.9910   -0.8080 H   0  0  0  0  0  0  0  0  0  0  0  0
    1.5690    8.5830   -0.0640 H   0  0  0  0  0  0  0  0  0  0  0  0
    1.7920   10.8640   -2.9860 H   0  0  0  0  0  0  0  0  0  0  0  0
    4.1160   10.1890   -4.3210 H   0  0  0  0  0  0  0  0  0  0  0  0
    3.3730    7.2590   -1.4440 H   0  0  0  0  0  0  0  0  0  0  0  0
    0.4450    7.6430   -4.1280 H   0  0  0  0  0  0  0  0  0  0  0  0
   -0.6540    8.5900   -6.0890 H   0  0  0  0  0  0  0  0  0  0  0  0
   -3.2190   10.9400   -3.5650 H   0  0  0  0  0  0  0  0  0  0  0  0
   -1.3320    3.7600    0.3090 H   0  0  0  0  0  0  0  0  0  0  0  0
   -0.8210    1.3580    0.4960 H   0  0  0  0  0  0  0  0  0  0  0  0
  1  2  1  0  0  0  0
  2  3  1  0  0  0  0
  2 24  2  0  0  0  0
  3  4  2  0  0  0  0
  3 25  1  0  0  0  0
  4  5  1  0  0  0  0
  4 26  1  0  0  0  0
  5  6  1  0  0  0  0
  5 23  2  0  0  0  0
  6  7  1  0  0  0  0
  6 27  1  0  0  0  0
  6 28  1  0  0  0  0
  7  8  1  0  0  0  0
  8  9  1  0  0  0  0
  8 15  1  0  0  0  0
  8 29  1  0  0  0  0
  9 10  1  0  0  0  0
  9 30  1  0  0  0  0
  9 31  1  0  0  0  0
 10 11  1  0  0  0  0
 10 14  1  0  0  0  0
 11 12  2  0  0  0  0
 11 32  1  0  0  0  0
 12 13  1  0  0  0  0
 12 33  1  0  0  0  0
 13 14  2  0  0  0  0
 14 34  1  0  0  0  0
 15 16  1  0  0  0  0
 15 21  2  0  0  0  0
 16 17  2  0  0  0  0
 16 35  1  0  0  0  0
 17 18  1  0  0  0  0
 17 36  1  0  0  0  0
 18 19  1  0  0  0  0
 18 20  2  0  0  0  0
 20 21  1  0  0  0  0
 20 37  1  0  0  0  0
 21 22  1  0  0  0  0
 23 24  1  0  0  0  0
 23 38  1  0  0  0  0
 24 39  1  0  0  0  0
M  END
>  <Index>
67

>  <Drug_Name>
Sulconazole 

>  <Binary_Characterization>
0

$$$$

  MOE2013           3D
CORINA 3.60 0026  08.12.2014
 64 68  0  0  1  0  0  0  0  0999 V2000
   -0.9820    0.8770   -1.2960 C   0  0  0  0  0  0  0  0  0  0  0  0
   -1.0250   -0.6260   -1.3960 C   0  0  0  0  0  0  0  0  0  0  0  0
   -0.1960   -1.2190   -2.0890 O   0  0  0  0  0  0  0  0  0  0  0  0
   -2.0160   -1.2780   -0.6800 N   0  0  0  0  0  0  0  0  0  0  0  0
   -2.1260   -2.7380   -0.7510 C   0  0  0  0  0  0  0  0  0  0  0  0
   -2.1280   -3.3820    0.6460 C   0  0  0  0  0  0  0  0  0  0  0  0
   -3.1190   -2.7230    1.5120 N   0  0  0  0  0  0  0  0  0  0  0  0
   -3.0140   -1.2570    1.5870 C   0  0  0  0  0  0  0  0  0  0  0  0
   -3.0240   -0.6410    0.1800 C   0  0  0  0  0  0  0  0  0  0  0  0
   -4.0540   -3.4410    2.2300 C   0  0  0  0  0  0  0  0  0  0  0  0
   -5.3350   -2.9340    2.4930 C   0  0  0  0  0  0  0  0  0  0  0  0
   -6.2780   -3.6600    3.2270 C   0  0  0  0  0  0  0  0  0  0  0  0
   -5.9580   -4.9150    3.7350 C   0  0  0  0  0  0  0  0  0  0  0  0
   -6.9410   -5.5320    4.4530 O   0  0  0  0  0  0  0  0  0  0  0  0
   -6.4880   -6.3860    5.5110 C   0  0  0  0  0  0  0  0  0  0  0  0
   -7.4890   -6.2690    6.6500 C   0  0  3  0  0  0  0  0  0  0  0  0
   -7.2440   -7.2380    7.7740 C   0  0  0  0  0  0  0  0  0  0  0  0
   -7.8610   -6.6160    8.9010 O   0  0  0  0  0  0  0  0  0  0  0  0
   -7.8390   -5.2010    8.6400 C   0  0  3  0  0  0  0  0  0  0  0  0
   -6.9020   -4.4490    9.6100 C   0  0  0  0  0  0  0  0  0  0  0  0
   -5.5640   -5.0060    9.6820 N   0  0  0  0  0  0  0  0  0  0  0  0
   -4.4900   -4.6540    8.9140 C   0  0  0  0  0  0  0  0  0  0  0  0
   -3.4620   -5.4470    9.3670 C   0  0  0  0  0  0  0  0  0  0  0  0
   -3.8840   -6.2680   10.3820 N   0  0  0  0  0  0  0  0  0  0  0  0
   -5.1540   -5.9780   10.5520 C   0  0  0  0  0  0  0  0  0  0  0  0
   -7.3460   -4.9970    7.2980 O   0  0  0  0  0  0  0  0  0  0  0  0
   -9.2620   -4.6400    8.7680 C   0  0  0  0  0  0  0  0  0  0  0  0
   -9.7480   -3.7530    7.7820 C   0  0  0  0  0  0  0  0  0  0  0  0
  -11.0310   -3.2070    7.8550 C   0  0  0  0  0  0  0  0  0  0  0  0
  -11.8560   -3.5310    8.9240 C   0  0  0  0  0  0  0  0  0  0  0  0
  -13.4370   -2.8590    9.0190 Cl  0  0  0  0  0  0  0  0  0  0  0  0
  -11.4080   -4.3890    9.9210 C   0  0  0  0  0  0  0  0  0  0  0  0
  -10.1200   -4.9370    9.8490 C   0  0  0  0  0  0  0  0  0  0  0  0
   -9.6590   -5.9590   11.1690 Cl  0  0  0  0  0  0  0  0  0  0  0  0
   -4.7090   -5.4610    3.4630 C   0  0  0  0  0  0  0  0  0  0  0  0
   -3.7720   -4.7250    2.7270 C   0  0  0  0  0  0  0  0  0  0  0  0
   -0.1800    1.2620   -1.9330 H   0  0  0  0  0  0  0  0  0  0  0  0
   -1.9270    1.3060   -1.6400 H   0  0  0  0  0  0  0  0  0  0  0  0
   -0.7780    1.1800   -0.2660 H   0  0  0  0  0  0  0  0  0  0  0  0
   -3.0700   -2.9580   -1.2640 H   0  0  0  0  0  0  0  0  0  0  0  0
   -1.3190   -3.1680   -1.3530 H   0  0  0  0  0  0  0  0  0  0  0  0
   -2.3280   -4.4510    0.5150 H   0  0  0  0  0  0  0  0  0  0  0  0
   -1.1370   -3.2820    1.1060 H   0  0  0  0  0  0  0  0  0  0  0  0
   -3.8000   -0.7970    2.1940 H   0  0  0  0  0  0  0  0  0  0  0  0
   -2.0640   -1.0120    2.0810 H   0  0  0  0  0  0  0  0  0  0  0  0
   -2.8700    0.4370    0.2540 H   0  0  0  0  0  0  0  0  0  0  0  0
   -3.9980   -0.8050   -0.2960 H   0  0  0  0  0  0  0  0  0  0  0  0
   -5.6360   -1.9660    2.1020 H   0  0  0  0  0  0  0  0  0  0  0  0
   -7.2610   -3.2360    3.4100 H   0  0  0  0  0  0  0  0  0  0  0  0
   -6.4470   -7.4130    5.1320 H   0  0  0  0  0  0  0  0  0  0  0  0
   -5.4990   -6.0830    5.8800 H   0  0  0  0  0  0  0  0  0  0  0  0
   -8.5200   -6.3340    6.2820 H   0  0  0  0  0  0  0  0  0  0  0  0
   -7.6850   -8.2230    7.5960 H   0  0  0  0  0  0  0  0  0  0  0  0
   -6.1790   -7.3660    7.9930 H   0  0  0  0  0  0  0  0  0  0  0  0
   -6.7920   -3.4000    9.3090 H   0  0  0  0  0  0  0  0  0  0  0  0
   -7.2820   -4.4550   10.6370 H   0  0  0  0  0  0  0  0  0  0  0  0
   -4.5450   -3.9020    8.1390 H   0  0  0  0  0  0  0  0  0  0  0  0
   -2.4390   -5.4710    9.0170 H   0  0  0  0  0  0  0  0  0  0  0  0
   -5.8160   -6.4380   11.2730 H   0  0  0  0  0  0  0  0  0  0  0  0
   -9.1240   -3.4750    6.9330 H   0  0  0  0  0  0  0  0  0  0  0  0
  -11.3720   -2.5320    7.0750 H   0  0  0  0  0  0  0  0  0  0  0  0
  -12.0570   -4.6300   10.7600 H   0  0  0  0  0  0  0  0  0  0  0  0
   -4.4360   -6.4530    3.8090 H   0  0  0  0  0  0  0  0  0  0  0  0
   -2.7930   -5.1700    2.5720 H   0  0  0  0  0  0  0  0  0  0  0  0
  1  2  1  0  0  0  0
  1 37  1  0  0  0  0
  1 38  1  0  0  0  0
  1 39  1  0  0  0  0
  2  3  2  0  0  0  0
  2  4  1  0  0  0  0
  4  5  1  0  0  0  0
  4  9  1  0  0  0  0
  5  6  1  0  0  0  0
  5 40  1  0  0  0  0
  5 41  1  0  0  0  0
  6  7  1  0  0  0  0
  6 42  1  0  0  0  0
  6 43  1  0  0  0  0
  7  8  1  0  0  0  0
  7 10  1  0  0  0  0
  8  9  1  0  0  0  0
  8 44  1  0  0  0  0
  8 45  1  0  0  0  0
  9 46  1  0  0  0  0
  9 47  1  0  0  0  0
 10 11  1  0  0  0  0
 10 36  2  0  0  0  0
 11 12  2  0  0  0  0
 11 48  1  0  0  0  0
 12 13  1  0  0  0  0
 12 49  1  0  0  0  0
 13 14  1  0  0  0  0
 13 35  2  0  0  0  0
 14 15  1  0  0  0  0
 15 16  1  0  0  0  0
 15 50  1  0  0  0  0
 15 51  1  0  0  0  0
 16 17  1  0  0  0  0
 16 26  1  0  0  0  0
 16 52  1  0  0  0  0
 17 18  1  0  0  0  0
 17 53  1  0  0  0  0
 17 54  1  0  0  0  0
 18 19  1  0  0  0  0
 19 20  1  0  0  0  0
 19 26  1  0  0  0  0
 19 27  1  0  0  0  0
 20 21  1  0  0  0  0
 20 55  1  0  0  0  0
 20 56  1  0  0  0  0
 21 22  1  0  0  0  0
 21 25  1  0  0  0  0
 22 23  2  0  0  0  0
 22 57  1  0  0  0  0
 23 24  1  0  0  0  0
 23 58  1  0  0  0  0
 24 25  2  0  0  0  0
 25 59  1  0  0  0  0
 27 28  1  0  0  0  0
 27 33  2  0  0  0  0
 28 29  2  0  0  0  0
 28 60  1  0  0  0  0
 29 30  1  0  0  0  0
 29 61  1  0  0  0  0
 30 31  1  0  0  0  0
 30 32  2  0  0  0  0
 32 33  1  0  0  0  0
 32 62  1  0  0  0  0
 33 34  1  0  0  0  0
 35 36  1  0  0  0  0
 35 63  1  0  0  0  0
 36 64  1  0  0  0  0
M  END
>  <Index>
68

>  <Drug_Name>
Ketoconazole 

>  <Binary_Characterization>
1

$$$$

  MOE2013           3D
CORINA 3.60 0026  08.12.2014
 39 41  0  0  0  0  0  0  0  0999 V2000
   -0.0340    0.0910   -1.2680 Cl  0  0  0  0  0  0  0  0  0  0  0  0
   -0.0220    1.7860   -0.9780 C   0  0  0  0  0  0  0  0  0  0  0  0
    1.1870    2.4440   -0.7760 C   0  0  0  0  0  0  0  0  0  0  0  0
    1.1980    3.8210   -0.5400 C   0  0  0  0  0  0  0  0  0  0  0  0
    0.0010    4.5600   -0.5020 C   0  0  0  0  0  0  0  0  0  0  0  0
    0.0050    6.0530   -0.2480 C   0  0  0  0  0  0  0  0  0  0  0  0
    1.3300    6.5530   -0.0650 O   0  0  0  0  0  0  0  0  0  0  0  0
    1.2750    7.9410    0.1330 N   0  0  0  0  0  0  0  0  0  0  0  0
    2.4690    8.4420    0.2530 C   0  0  0  0  0  0  0  0  0  0  0  0
    2.6230    9.9320    0.4650 C   0  0  0  0  0  0  0  0  0  0  0  0
    2.5530   10.2710    1.8730 N   0  0  0  0  0  0  0  0  0  0  0  0
    3.6100   10.5560    2.6900 C   0  0  0  0  0  0  0  0  0  0  0  0
    3.0450   10.8140    3.9170 C   0  0  0  0  0  0  0  0  0  0  0  0
    1.6790   10.6940    3.8630 N   0  0  0  0  0  0  0  0  0  0  0  0
    1.4130   10.3670    2.6180 C   0  0  0  0  0  0  0  0  0  0  0  0
    3.7140    7.6440    0.2240 C   0  0  0  0  0  0  0  0  0  0  0  0
    4.0880    6.9700    1.3920 C   0  0  0  0  0  0  0  0  0  0  0  0
    5.2440    6.1900    1.3940 C   0  0  0  0  0  0  0  0  0  0  0  0
    6.0140    6.0860    0.2340 C   0  0  0  0  0  0  0  0  0  0  0  0
    7.4370    5.1180    0.2400 Cl  0  0  0  0  0  0  0  0  0  0  0  0
    5.6400    6.7570   -0.9320 C   0  0  0  0  0  0  0  0  0  0  0  0
    4.4840    7.5390   -0.9390 C   0  0  0  0  0  0  0  0  0  0  0  0
    4.0430    8.3410   -2.4010 Cl  0  0  0  0  0  0  0  0  0  0  0  0
   -1.2070    3.8700   -0.7110 C   0  0  0  0  0  0  0  0  0  0  0  0
   -2.7310    4.6880   -0.6910 Cl  0  0  0  0  0  0  0  0  0  0  0  0
   -1.2210    2.4920   -0.9480 C   0  0  0  0  0  0  0  0  0  0  0  0
    2.1250    1.8960   -0.8000 H   0  0  0  0  0  0  0  0  0  0  0  0
    2.1590    4.3090   -0.3860 H   0  0  0  0  0  0  0  0  0  0  0  0
   -0.4410    6.5670   -1.1080 H   0  0  0  0  0  0  0  0  0  0  0  0
   -0.5720    6.2680    0.6590 H   0  0  0  0  0  0  0  0  0  0  0  0
    3.5820   10.2900    0.0760 H   0  0  0  0  0  0  0  0  0  0  0  0
    1.8210   10.4710   -0.0520 H   0  0  0  0  0  0  0  0  0  0  0  0
    4.6370   10.5550    2.3500 H   0  0  0  0  0  0  0  0  0  0  0  0
    3.5480   11.0810    4.8360 H   0  0  0  0  0  0  0  0  0  0  0  0
    0.4270   10.1860    2.2100 H   0  0  0  0  0  0  0  0  0  0  0  0
    3.4810    7.0410    2.2920 H   0  0  0  0  0  0  0  0  0  0  0  0
    5.5350    5.6620    2.2990 H   0  0  0  0  0  0  0  0  0  0  0  0
    6.2450    6.6640   -1.8310 H   0  0  0  0  0  0  0  0  0  0  0  0
   -2.1630    1.9720   -1.1080 H   0  0  0  0  0  0  0  0  0  0  0  0
  1  2  1  0  0  0  0
  2  3  2  0  0  0  0
  2 26  1  0  0  0  0
  3  4  1  0  0  0  0
  3 27  1  0  0  0  0
  4  5  2  0  0  0  0
  4 28  1  0  0  0  0
  5  6  1  0  0  0  0
  5 24  1  0  0  0  0
  6  7  1  0  0  0  0
  6 29  1  0  0  0  0
  6 30  1  0  0  0  0
  7  8  1  0  0  0  0
  8  9  2  0  0  0  0
  9 10  1  0  0  0  0
  9 16  1  0  0  0  0
 10 11  1  0  0  0  0
 10 31  1  0  0  0  0
 10 32  1  0  0  0  0
 11 12  1  0  0  0  0
 11 15  1  0  0  0  0
 12 13  2  0  0  0  0
 12 33  1  0  0  0  0
 13 14  1  0  0  0  0
 13 34  1  0  0  0  0
 14 15  2  0  0  0  0
 15 35  1  0  0  0  0
 16 17  1  0  0  0  0
 16 22  2  0  0  0  0
 17 18  2  0  0  0  0
 17 36  1  0  0  0  0
 18 19  1  0  0  0  0
 18 37  1  0  0  0  0
 19 20  1  0  0  0  0
 19 21  2  0  0  0  0
 21 22  1  0  0  0  0
 21 38  1  0  0  0  0
 22 23  1  0  0  0  0
 24 25  1  0  0  0  0
 24 26  2  0  0  0  0
 26 39  1  0  0  0  0
M  END
>  <Index>
69

>  <Drug_Name>
Oxiconazole 

>  <Binary_Characterization>
0

$$$$

  MOE2013           3D
CORINA 3.60 0026  08.12.2014
 67 71  0  0  1  0  0  0  0  0999 V2000
    2.9570   -0.6390    1.5890 C   0  0  0  0  0  0  0  0  0  0  0  0
    2.7010   -2.0280    0.9810 C   0  0  0  0  0  0  0  0  0  0  0  0
    1.4280   -2.5880    1.6380 C   0  0  0  0  0  0  0  0  0  0  0  0
    2.5900   -1.9800   -0.5010 N   0  0  0  0  0  0  0  0  0  0  0  0
    2.3390   -3.3230   -1.0820 C   0  0  0  0  0  0  0  0  0  0  0  0
    2.2350   -3.3060   -2.6180 C   0  0  0  0  0  0  0  0  0  0  0  0
    3.4320   -2.7030   -3.2090 N   0  0  0  0  0  0  0  0  0  0  0  0
    3.7680   -1.3820   -2.6740 C   0  0  0  0  0  0  0  0  0  0  0  0
    3.8120   -1.4180   -1.1310 C   0  0  0  0  0  0  0  0  0  0  0  0
    4.1600   -3.3090   -4.2110 C   0  0  0  0  0  0  0  0  0  0  0  0
    4.7810   -2.5590   -5.2250 C   0  0  0  0  0  0  0  0  0  0  0  0
    5.5060   -3.1670   -6.2540 C   0  0  0  0  0  0  0  0  0  0  0  0
    5.6160   -4.5500   -6.2910 C   0  0  0  0  0  0  0  0  0  0  0  0
    6.3200   -5.1140   -7.3180 O   0  0  0  0  0  0  0  0  0  0  0  0
    5.4470   -5.8400   -8.1980 C   0  0  0  0  0  0  0  0  0  0  0  0
    5.9220   -5.6230   -9.6280 C   0  0  3  0  0  0  0  0  0  0  0  0
    5.1430   -6.4160  -10.6400 C   0  0  0  0  0  0  0  0  0  0  0  0
    5.3660   -5.7040  -11.8550 O   0  0  0  0  0  0  0  0  0  0  0  0
    5.5400   -4.3170  -11.4800 C   0  0  1  0  0  0  0  0  0  0  0  0
    4.2540   -3.5480  -11.8470 C   0  0  0  0  0  0  0  0  0  0  0  0
    4.3800   -2.1090  -11.8200 N   0  0  0  0  0  0  0  0  0  0  0  0
    4.5350   -1.2710  -12.8830 C   0  0  0  0  0  0  0  0  0  0  0  0
    4.6150   -0.0310  -12.4600 N   0  0  0  0  0  0  0  0  0  0  0  0
    4.4900   -0.1680  -11.1070 C   0  0  0  0  0  0  0  0  0  0  0  0
    4.3370   -1.4190  -10.6660 N   0  0  0  0  0  0  0  0  0  0  0  0
    5.6790   -4.2720  -10.0410 O   0  0  0  0  0  0  0  0  0  0  0  0
    6.8010   -3.7910  -12.1730 C   0  0  0  0  0  0  0  0  0  0  0  0
    7.7680   -3.0980  -11.4100 C   0  0  0  0  0  0  0  0  0  0  0  0
    8.9330   -2.5890  -11.9890 C   0  0  0  0  0  0  0  0  0  0  0  0
    9.1550   -2.7580  -13.3490 C   0  0  0  0  0  0  0  0  0  0  0  0
   10.5870   -2.1320  -14.0680 Cl  0  0  0  0  0  0  0  0  0  0  0  0
    8.2200   -3.4230  -14.1340 C   0  0  0  0  0  0  0  0  0  0  0  0
    7.0500   -3.9330  -13.5540 C   0  0  0  0  0  0  0  0  0  0  0  0
    5.9400   -4.7010  -14.6370 Cl  0  0  0  0  0  0  0  0  0  0  0  0
    5.0470   -5.3270   -5.2900 C   0  0  0  0  0  0  0  0  0  0  0  0
    4.3220   -4.7060   -4.2660 C   0  0  0  0  0  0  0  0  0  0  0  0
    3.9530   -0.2600    1.3380 H   0  0  0  0  0  0  0  0  0  0  0  0
    2.2120    0.0890    1.2480 H   0  0  0  0  0  0  0  0  0  0  0  0
    2.9100   -0.6760    2.6840 H   0  0  0  0  0  0  0  0  0  0  0  0
    3.5390   -2.6780    1.2660 H   0  0  0  0  0  0  0  0  0  0  0  0
    0.5350   -2.0500    1.2980 H   0  0  0  0  0  0  0  0  0  0  0  0
    1.2930   -3.6530    1.4250 H   0  0  0  0  0  0  0  0  0  0  0  0
    1.4780   -2.4960    2.7290 H   0  0  0  0  0  0  0  0  0  0  0  0
    3.1340   -4.0180   -0.7810 H   0  0  0  0  0  0  0  0  0  0  0  0
    1.3890   -3.7230   -0.7150 H   0  0  0  0  0  0  0  0  0  0  0  0
    2.0410   -4.3220   -2.9780 H   0  0  0  0  0  0  0  0  0  0  0  0
    1.3630   -2.7100   -2.9170 H   0  0  0  0  0  0  0  0  0  0  0  0
    4.7460   -1.0310   -3.0220 H   0  0  0  0  0  0  0  0  0  0  0  0
    3.0180   -0.6560   -3.0120 H   0  0  0  0  0  0  0  0  0  0  0  0
    3.9640   -0.3830   -0.8070 H   0  0  0  0  0  0  0  0  0  0  0  0
    4.6900   -1.9970   -0.8160 H   0  0  0  0  0  0  0  0  0  0  0  0
    4.6750   -1.4770   -5.2460 H   0  0  0  0  0  0  0  0  0  0  0  0
    5.9570   -2.5620   -7.0370 H   0  0  0  0  0  0  0  0  0  0  0  0
    5.5040   -6.9020   -7.9340 H   0  0  0  0  0  0  0  0  0  0  0  0
    4.4060   -5.5020   -8.1050 H   0  0  0  0  0  0  0  0  0  0  0  0
    7.0010   -5.8000   -9.7180 H   0  0  0  0  0  0  0  0  0  0  0  0
    5.4830   -7.4500  -10.7340 H   0  0  0  0  0  0  0  0  0  0  0  0
    4.0660   -6.4090  -10.4390 H   0  0  0  0  0  0  0  0  0  0  0  0
    3.8960   -3.8220  -12.8450 H   0  0  0  0  0  0  0  0  0  0  0  0
    3.4430   -3.8080  -11.1550 H   0  0  0  0  0  0  0  0  0  0  0  0
    4.5840   -1.6050  -13.9110 H   0  0  0  0  0  0  0  0  0  0  0  0
    4.5090    0.6710  -10.4250 H   0  0  0  0  0  0  0  0  0  0  0  0
    7.6180   -2.9400  -10.3420 H   0  0  0  0  0  0  0  0  0  0  0  0
    9.6540   -2.0620  -11.3700 H   0  0  0  0  0  0  0  0  0  0  0  0
    8.3980   -3.5420  -15.2000 H   0  0  0  0  0  0  0  0  0  0  0  0
    5.1630   -6.4060   -5.2920 H   0  0  0  0  0  0  0  0  0  0  0  0
    3.9080   -5.3370   -3.4840 H   0  0  0  0  0  0  0  0  0  0  0  0
  1  2  1  0  0  0  0
  1 37  1  0  0  0  0
  1 38  1  0  0  0  0
  1 39  1  0  0  0  0
  2  3  1  0  0  0  0
  2  4  1  0  0  0  0
  2 40  1  0  0  0  0
  3 41  1  0  0  0  0
  3 42  1  0  0  0  0
  3 43  1  0  0  0  0
  4  5  1  0  0  0  0
  4  9  1  0  0  0  0
  5  6  1  0  0  0  0
  5 44  1  0  0  0  0
  5 45  1  0  0  0  0
  6  7  1  0  0  0  0
  6 46  1  0  0  0  0
  6 47  1  0  0  0  0
  7  8  1  0  0  0  0
  7 10  1  0  0  0  0
  8  9  1  0  0  0  0
  8 48  1  0  0  0  0
  8 49  1  0  0  0  0
  9 50  1  0  0  0  0
  9 51  1  0  0  0  0
 10 11  1  0  0  0  0
 10 36  2  0  0  0  0
 11 12  2  0  0  0  0
 11 52  1  0  0  0  0
 12 13  1  0  0  0  0
 12 53  1  0  0  0  0
 13 14  1  0  0  0  0
 13 35  2  0  0  0  0
 14 15  1  0  0  0  0
 15 16  1  0  0  0  0
 15 54  1  0  0  0  0
 15 55  1  0  0  0  0
 16 17  1  0  0  0  0
 16 26  1  0  0  0  0
 16 56  1  0  0  0  0
 17 18  1  0  0  0  0
 17 57  1  0  0  0  0
 17 58  1  0  0  0  0
 18 19  1  0  0  0  0
 19 20  1  0  0  0  0
 19 26  1  0  0  0  0
 19 27  1  0  0  0  0
 20 21  1  0  0  0  0
 20 59  1  0  0  0  0
 20 60  1  0  0  0  0
 21 22  1  0  0  0  0
 21 25  1  0  0  0  0
 22 23  2  0  0  0  0
 22 61  1  0  0  0  0
 23 24  1  0  0  0  0
 24 25  2  0  0  0  0
 24 62  1  0  0  0  0
 27 28  1  0  0  0  0
 27 33  2  0  0  0  0
 28 29  2  0  0  0  0
 28 63  1  0  0  0  0
 29 30  1  0  0  0  0
 29 64  1  0  0  0  0
 30 31  1  0  0  0  0
 30 32  2  0  0  0  0
 32 33  1  0  0  0  0
 32 65  1  0  0  0  0
 33 34  1  0  0  0  0
 35 36  1  0  0  0  0
 35 66  1  0  0  0  0
 36 67  1  0  0  0  0
M  END
>  <Index>
70

>  <Drug_Name>
Terconazole

>  <Binary_Characterization>
0

$$$$

  MOE2013           3D
CORINA 3.60 0026  08.12.2014
 87 93  0  0  1  0  0  0  0  0999 V2000
   -0.7650    0.9040   -2.6670 C   0  0  0  0  0  0  0  0  0  0  0  0
   -0.7440    0.4970   -1.3150 C   0  0  0  0  0  0  0  0  0  0  0  0
    0.1280    1.1910   -0.4460 C   0  0  0  0  0  0  0  0  0  0  0  0
    0.9190    2.2530   -0.8930 C   0  0  0  0  0  0  0  0  0  0  0  0
    0.8630    2.6400   -2.2260 C   0  0  0  0  0  0  0  0  0  0  0  0
    0.0290    1.9690   -3.1140 C   0  0  0  0  0  0  0  0  0  0  0  0
    1.8360    3.9460   -2.7810 Cl  0  0  0  0  0  0  0  0  0  0  0  0
   -1.5780   -0.6740   -0.7690 C   0  0  2  0  0  0  0  0  0  0  0  0
   -2.9280   -0.5700   -1.2530 O   0  0  0  0  0  0  0  0  0  0  0  0
   -3.7700   -0.6090   -0.0880 C   0  0  3  0  0  0  0  0  0  0  0  0
   -2.8870   -0.0500    0.9910 C   0  0  0  0  0  0  0  0  0  0  0  0
   -1.6120   -0.6100    0.6760 O   0  0  0  0  0  0  0  0  0  0  0  0
   -5.0390    0.1960   -0.3260 C   0  0  0  0  0  0  0  0  0  0  0  0
   -5.8560   -0.5550   -1.2340 O   0  0  0  0  0  0  0  0  0  0  0  0
   -6.5800    0.2210   -2.0930 C   0  0  0  0  0  0  0  0  0  0  0  0
   -6.6060   -0.1860   -3.4210 C   0  0  0  0  0  0  0  0  0  0  0  0
   -7.3190    0.5570   -4.3660 C   0  0  0  0  0  0  0  0  0  0  0  0
   -8.0370    1.7100   -4.0120 C   0  0  0  0  0  0  0  0  0  0  0  0
   -8.0160    2.0750   -2.6550 C   0  0  0  0  0  0  0  0  0  0  0  0
   -7.3030    1.3400   -1.7000 C   0  0  0  0  0  0  0  0  0  0  0  0
   -8.7320    2.4490   -4.9480 N   0  0  0  0  0  0  0  0  0  0  0  0
   -8.8990    3.9080   -4.8300 C   0  0  0  0  0  0  0  0  0  0  0  0
   -8.5320    4.6230   -6.1520 C   0  0  0  0  0  0  0  0  0  0  0  0
   -9.1930    3.9810   -7.2970 N   0  0  0  0  0  0  0  0  0  0  0  0
   -8.9700    2.5320   -7.4040 C   0  0  0  0  0  0  0  0  0  0  0  0
   -9.4020    1.8350   -6.1060 C   0  0  0  0  0  0  0  0  0  0  0  0
   -9.9480    4.6880   -8.2060 C   0  0  0  0  0  0  0  0  0  0  0  0
  -11.0670    4.1270   -8.8310 C   0  0  0  0  0  0  0  0  0  0  0  0
  -11.8450    4.8460   -9.7510 C   0  0  0  0  0  0  0  0  0  0  0  0
  -11.5300    6.1670  -10.0890 C   0  0  0  0  0  0  0  0  0  0  0  0
  -10.4120    6.7340   -9.4730 C   0  0  0  0  0  0  0  0  0  0  0  0
   -9.6420    6.0080   -8.5520 C   0  0  0  0  0  0  0  0  0  0  0  0
  -12.3160    6.8930  -11.0140 N   0  0  0  0  0  0  0  0  0  0  0  0
  -12.1400    8.2010  -11.4400 C   0  0  0  0  0  0  0  0  0  0  0  0
  -11.2850    9.0170  -11.1260 O   0  0  0  0  0  0  0  0  0  0  0  0
  -13.1840    8.4310  -12.3490 N   0  0  0  0  0  0  0  0  0  0  0  0
  -13.9650    7.3150  -12.4770 N   0  0  0  0  0  0  0  0  0  0  0  0
  -13.4110    6.4590  -11.6790 C   0  0  0  0  0  0  0  0  0  0  0  0
  -13.4420    9.6610  -13.0790 C   0  0  3  0  0  0  0  0  0  0  0  0
  -13.2680    9.4340  -14.5810 C   0  0  0  0  0  0  0  0  0  0  0  0
  -14.8370   10.2320  -12.7740 C   0  0  0  0  0  0  0  0  0  0  0  0
  -15.0050   10.6220  -11.3110 C   0  0  0  0  0  0  0  0  0  0  0  0
   -0.9170   -2.0010   -1.1920 C   0  0  0  0  0  0  0  0  0  0  0  0
   -1.7030   -3.1730   -0.8720 N   0  0  0  0  0  0  0  0  0  0  0  0
   -2.7180   -3.7130   -1.6020 C   0  0  0  0  0  0  0  0  0  0  0  0
   -3.1770   -4.7810   -0.9920 N   0  0  0  0  0  0  0  0  0  0  0  0
   -2.3910   -4.8540    0.1220 C   0  0  0  0  0  0  0  0  0  0  0  0
   -1.4700   -3.8940    0.2390 N   0  0  0  0  0  0  0  0  0  0  0  0
   -1.7320    0.1220   -3.8720 Cl  0  0  0  0  0  0  0  0  0  0  0  0
    0.2030    0.9080    0.6030 H   0  0  0  0  0  0  0  0  0  0  0  0
    1.5740    2.7660   -0.1940 H   0  0  0  0  0  0  0  0  0  0  0  0
    0.0000    2.2710   -4.1590 H   0  0  0  0  0  0  0  0  0  0  0  0
   -4.0090   -1.6610    0.1050 H   0  0  0  0  0  0  0  0  0  0  0  0
   -2.8050    1.0420    0.9470 H   0  0  0  0  0  0  0  0  0  0  0  0
   -3.1950   -0.3450    1.9980 H   0  0  0  0  0  0  0  0  0  0  0  0
   -5.5930    0.3260    0.6100 H   0  0  0  0  0  0  0  0  0  0  0  0
   -4.7720    1.1770   -0.7420 H   0  0  0  0  0  0  0  0  0  0  0  0
   -6.0510   -1.0670   -3.7300 H   0  0  0  0  0  0  0  0  0  0  0  0
   -7.2700    0.2310   -5.4010 H   0  0  0  0  0  0  0  0  0  0  0  0
   -8.5890    2.9320   -2.3100 H   0  0  0  0  0  0  0  0  0  0  0  0
   -7.3390    1.6490   -0.6600 H   0  0  0  0  0  0  0  0  0  0  0  0
   -9.9440    4.1200   -4.5730 H   0  0  0  0  0  0  0  0  0  0  0  0
   -8.2710    4.3370   -4.0410 H   0  0  0  0  0  0  0  0  0  0  0  0
   -8.8070    5.6780   -6.0430 H   0  0  0  0  0  0  0  0  0  0  0  0
   -7.4470    4.5810   -6.3050 H   0  0  0  0  0  0  0  0  0  0  0  0
   -9.4860    2.0790   -8.2570 H   0  0  0  0  0  0  0  0  0  0  0  0
   -7.8990    2.3610   -7.5710 H   0  0  0  0  0  0  0  0  0  0  0  0
   -9.2180    0.7600   -6.1900 H   0  0  0  0  0  0  0  0  0  0  0  0
  -10.4850    1.9500   -5.9740 H   0  0  0  0  0  0  0  0  0  0  0  0
  -11.3840    3.1170   -8.5860 H   0  0  0  0  0  0  0  0  0  0  0  0
  -12.6980    4.3260  -10.1720 H   0  0  0  0  0  0  0  0  0  0  0  0
  -10.0930    7.7500   -9.6850 H   0  0  0  0  0  0  0  0  0  0  0  0
   -8.7680    6.4970   -8.1290 H   0  0  0  0  0  0  0  0  0  0  0  0
  -13.7860    5.4410  -11.5340 H   0  0  0  0  0  0  0  0  0  0  0  0
  -12.6910   10.3960  -12.7670 H   0  0  0  0  0  0  0  0  0  0  0  0
  -14.0000    8.7150  -14.9660 H   0  0  0  0  0  0  0  0  0  0  0  0
  -13.3900   10.3710  -15.1340 H   0  0  0  0  0  0  0  0  0  0  0  0
  -12.2690    9.0390  -14.8000 H   0  0  0  0  0  0  0  0  0  0  0  0
  -15.0060   11.1240  -13.3900 H   0  0  0  0  0  0  0  0  0  0  0  0
  -15.6160    9.5080  -13.0420 H   0  0  0  0  0  0  0  0  0  0  0  0
  -14.9290    9.7500  -10.6530 H   0  0  0  0  0  0  0  0  0  0  0  0
  -14.2450   11.3490  -11.0090 H   0  0  0  0  0  0  0  0  0  0  0  0
  -15.9890   11.0750  -11.1530 H   0  0  0  0  0  0  0  0  0  0  0  0
   -0.7480   -2.0490   -2.2730 H   0  0  0  0  0  0  0  0  0  0  0  0
    0.0580   -2.1240   -0.7040 H   0  0  0  0  0  0  0  0  0  0  0  0
   -3.0740   -3.2960   -2.5340 H   0  0  0  0  0  0  0  0  0  0  0  0
   -2.4910   -5.6300    0.8680 H   0  0  0  0  0  0  0  0  0  0  0  0
  1  2  1  0  0  0  0
  1  6  2  0  0  0  0
  1 49  1  0  0  0  0
  2  3  2  0  0  0  0
  2  8  1  0  0  0  0
  3  4  1  0  0  0  0
  3 50  1  0  0  0  0
  4  5  2  0  0  0  0
  4 51  1  0  0  0  0
  5  6  1  0  0  0  0
  5  7  1  0  0  0  0
  6 52  1  0  0  0  0
  8  9  1  0  0  0  0
  8 12  1  0  0  0  0
  8 43  1  0  0  0  0
  9 10  1  0  0  0  0
 10 11  1  0  0  0  0
 10 13  1  0  0  0  0
 10 53  1  0  0  0  0
 11 12  1  0  0  0  0
 11 54  1  0  0  0  0
 11 55  1  0  0  0  0
 13 14  1  0  0  0  0
 13 56  1  0  0  0  0
 13 57  1  0  0  0  0
 14 15  1  0  0  0  0
 15 16  1  0  0  0  0
 15 20  2  0  0  0  0
 16 17  2  0  0  0  0
 16 58  1  0  0  0  0
 17 18  1  0  0  0  0
 17 59  1  0  0  0  0
 18 19  2  0  0  0  0
 18 21  1  0  0  0  0
 19 20  1  0  0  0  0
 19 60  1  0  0  0  0
 20 61  1  0  0  0  0
 21 22  1  0  0  0  0
 21 26  1  0  0  0  0
 22 23  1  0  0  0  0
 22 62  1  0  0  0  0
 22 63  1  0  0  0  0
 23 24  1  0  0  0  0
 23 64  1  0  0  0  0
 23 65  1  0  0  0  0
 24 25  1  0  0  0  0
 24 27  1  0  0  0  0
 25 26  1  0  0  0  0
 25 66  1  0  0  0  0
 25 67  1  0  0  0  0
 26 68  1  0  0  0  0
 26 69  1  0  0  0  0
 27 28  1  0  0  0  0
 27 32  2  0  0  0  0
 28 29  2  0  0  0  0
 28 70  1  0  0  0  0
 29 30  1  0  0  0  0
 29 71  1  0  0  0  0
 30 31  2  0  0  0  0
 30 33  1  0  0  0  0
 31 32  1  0  0  0  0
 31 72  1  0  0  0  0
 32 73  1  0  0  0  0
 33 34  1  0  0  0  0
 33 38  1  0  0  0  0
 34 35  2  0  0  0  0
 34 36  1  0  0  0  0
 36 37  1  0  0  0  0
 36 39  1  0  0  0  0
 37 38  2  0  0  0  0
 38 74  1  0  0  0  0
 39 40  1  0  0  0  0
 39 41  1  0  0  0  0
 39 75  1  0  0  0  0
 40 76  1  0  0  0  0
 40 77  1  0  0  0  0
 40 78  1  0  0  0  0
 41 42  1  0  0  0  0
 41 79  1  0  0  0  0
 41 80  1  0  0  0  0
 42 81  1  0  0  0  0
 42 82  1  0  0  0  0
 42 83  1  0  0  0  0
 43 44  1  0  0  0  0
 43 84  1  0  0  0  0
 43 85  1  0  0  0  0
 44 45  1  0  0  0  0
 44 48  1  0  0  0  0
 45 46  2  0  0  0  0
 45 86  1  0  0  0  0
 46 47  1  0  0  0  0
 47 48  2  0  0  0  0
 47 87  1  0  0  0  0
M  END
>  <Index>
71

>  <Drug_Name>
Itraconazole

>  <Binary_Characterization>
1

$$$$

  MOE2013           3D
CORINA 3.49 0026  11.04.2013
 36 38  0  0  1  0  0  0  0  0999 V2000
    0.0580    0.9950    0.4090 C   0  0  0  0  0  0  0  0  0  0  0  0
    0.0460   -0.3800    0.1510 C   0  0  0  0  0  0  0  0  0  0  0  0
    1.2450   -1.0850   -0.0630 C   0  0  0  0  0  0  0  0  0  0  0  0
    2.4530   -0.3630   -0.0370 C   0  0  0  0  0  0  0  0  0  0  0  0
    2.4660    1.0090    0.2200 C   0  0  0  0  0  0  0  0  0  0  0  0
    1.2690    1.6800    0.4450 C   0  0  0  0  0  0  0  0  0  0  0  0
    1.2850    3.3710    0.7620 Cl  0  0  0  0  0  0  0  0  0  0  0  0
    1.2620   -2.5780   -0.3590 C   0  0  2  0  0  0  0  0  0  0  0  0
    2.4780   -3.1650    0.1340 O   0  0  0  0  0  0  0  0  0  0  0  0
    1.2090   -2.8030   -1.8770 C   0  0  0  0  0  0  0  0  0  0  0  0
    0.8350   -4.1680   -2.2050 N   0  0  0  0  0  0  0  0  0  0  0  0
   -0.4360   -4.6170   -2.4200 C   0  0  0  0  0  0  0  0  0  0  0  0
   -0.4510   -5.9030   -2.6900 N   0  0  0  0  0  0  0  0  0  0  0  0
    0.8650   -6.2920   -2.6510 C   0  0  0  0  0  0  0  0  0  0  0  0
    1.6840   -5.2280   -2.3550 C   0  0  0  0  0  0  0  0  0  0  0  0
    2.3830   -3.5780    1.4980 C   0  0  0  0  0  0  0  0  0  0  0  0
   -1.4950   -1.1610    0.0890 Cl  0  0  0  0  0  0  0  0  0  0  0  0
    3.7320   -3.9610    2.0150 C   0  0  0  0  0  0  0  0  0  0  0  0
    4.5510   -3.1140    2.8380 C   0  0  0  0  0  0  0  0  0  0  0  0
    5.7530   -3.7000    3.1770 C   0  0  0  0  0  0  0  0  0  0  0  0
    5.9080   -5.2650    2.5050 S   0  0  0  0  0  0  0  0  0  0  0  0
    4.3840   -5.1500    1.7730 C   0  0  0  0  0  0  0  0  0  0  0  0
    3.8180   -6.4770    0.8320 Cl  0  0  0  0  0  0  0  0  0  0  0  0
   -0.8740    1.5290    0.5760 H   0  0  0  0  0  0  0  0  0  0  0  0
    3.4010   -0.8700   -0.2140 H   0  0  0  0  0  0  0  0  0  0  0  0
    3.4130    1.5420    0.2400 H   0  0  0  0  0  0  0  0  0  0  0  0
    0.4180   -3.0830    0.1260 H   0  0  0  0  0  0  0  0  0  0  0  0
    0.4710   -2.1530   -2.3620 H   0  0  0  0  0  0  0  0  0  0  0  0
    2.1830   -2.6160   -2.3470 H   0  0  0  0  0  0  0  0  0  0  0  0
   -1.3060   -3.9760   -2.3650 H   0  0  0  0  0  0  0  0  0  0  0  0
    1.1530   -7.3170   -2.8370 H   0  0  0  0  0  0  0  0  0  0  0  0
    2.7550   -5.1430   -2.2320 H   0  0  0  0  0  0  0  0  0  0  0  0
    1.9750   -2.7640    2.1090 H   0  0  0  0  0  0  0  0  0  0  0  0
    1.6920   -4.4270    1.5690 H   0  0  0  0  0  0  0  0  0  0  0  0
    4.2690   -2.1200    3.1640 H   0  0  0  0  0  0  0  0  0  0  0  0
    6.5460   -3.2830    3.7830 H   0  0  0  0  0  0  0  0  0  0  0  0
  1  2  2  0  0  0  0
  1  6  1  0  0  0  0
  1 24  1  0  0  0  0
  2  3  1  0  0  0  0
  2 17  1  0  0  0  0
  3  4  2  0  0  0  0
  3  8  1  0  0  0  0
  4  5  1  0  0  0  0
  4 25  1  0  0  0  0
  5  6  2  0  0  0  0
  5 26  1  0  0  0  0
  6  7  1  0  0  0  0
  8  9  1  0  0  0  0
  8 10  1  0  0  0  0
  8 27  1  0  0  0  0
  9 16  1  0  0  0  0
 10 11  1  0  0  0  0
 10 28  1  0  0  0  0
 10 29  1  0  0  0  0
 11 12  1  0  0  0  0
 11 15  1  0  0  0  0
 12 13  2  0  0  0  0
 12 30  1  0  0  0  0
 13 14  1  0  0  0  0
 14 15  2  0  0  0  0
 14 31  1  0  0  0  0
 15 32  1  0  0  0  0
 16 18  1  0  0  0  0
 16 33  1  0  0  0  0
 16 34  1  0  0  0  0
 18 19  1  0  0  0  0
 18 22  2  0  0  0  0
 19 20  2  0  0  0  0
 19 35  1  0  0  0  0
 20 21  1  0  0  0  0
 20 36  1  0  0  0  0
 21 22  1  0  0  0  0
 22 23  1  0  0  0  0
M  END
>  <Index>
72

>  <Drug_Name>
Tioconazole

>  <Binary_Characterization>
0

$$$$

  MOE2013           3D
CORINA 3.49 0026  11.04.2013
 25 26  0  0  0  0  0  0  0  0999 V2000
   -0.0390    1.3610   -0.0760 C   0  0  0  0  0  0  0  0  0  0  0  0
   -0.0380   -0.0340   -0.0970 C   0  0  0  0  0  0  0  0  0  0  0  0
    1.1880   -0.7010   -0.0980 C   0  0  0  0  0  0  0  0  0  0  0  0
    1.1640    2.0790   -0.0530 C   0  0  0  0  0  0  0  0  0  0  0  0
    2.4030    1.4180   -0.0400 C   0  0  0  0  0  0  0  0  0  0  0  0
    2.3920    0.0140   -0.0760 C   0  0  0  0  0  0  0  0  0  0  0  0
    3.8660   -0.8960   -0.0880 Cl  0  0  0  0  0  0  0  0  0  0  0  0
    3.6160    2.1390   -0.0370 N   0  0  0  0  0  0  0  0  0  0  0  0
    5.3100    3.1330    1.2400 N   0  0  0  0  0  0  0  0  0  0  0  0
    4.1390    2.4390    1.1040 C   0  0  0  0  0  0  0  0  0  0  0  0
    3.7190    2.1750    2.3830 N   0  0  0  0  0  0  0  0  0  0  0  0
    4.5990    2.6870    3.4150 C   0  0  0  0  0  0  0  0  0  0  0  0
    5.7200    3.3620    2.6070 C   0  0  0  0  0  0  0  0  0  0  0  0
    1.0670    3.8080   -0.0370 Cl  0  0  0  0  0  0  0  0  0  0  0  0
   -1.2260   -0.7400   -0.1210 N   0  0  0  0  0  0  0  0  0  0  0  0
   -0.9850    1.8990   -0.0810 H   0  0  0  0  0  0  0  0  0  0  0  0
    1.2090   -1.7880   -0.1210 H   0  0  0  0  0  0  0  0  0  0  0  0
    5.8330    3.4540    0.4390 H   0  0  0  0  0  0  0  0  0  0  0  0
    2.8740    1.6690    2.5990 H   0  0  0  0  0  0  0  0  0  0  0  0
    4.0760    3.4070    4.0520 H   0  0  0  0  0  0  0  0  0  0  0  0
    4.9880    1.8750    4.0360 H   0  0  0  0  0  0  0  0  0  0  0  0
    6.6910    2.9000    2.8090 H   0  0  0  0  0  0  0  0  0  0  0  0
    5.7800    4.4330    2.8260 H   0  0  0  0  0  0  0  0  0  0  0  0
   -2.1180   -0.2630   -0.1230 H   0  0  0  0  0  0  0  0  0  0  0  0
   -1.2310   -1.7520   -0.1390 H   0  0  0  0  0  0  0  0  0  0  0  0
  1  2  2  0  0  0  0
  1  4  1  0  0  0  0
  1 16  1  0  0  0  0
  2  3  1  0  0  0  0
  2 15  1  0  0  0  0
  3  6  2  0  0  0  0
  3 17  1  0  0  0  0
  4  5  2  0  0  0  0
  4 14  1  0  0  0  0
  5  6  1  0  0  0  0
  5  8  1  0  0  0  0
  6  7  1  0  0  0  0
  8 10  2  0  0  0  0
  9 10  1  0  0  0  0
  9 13  1  0  0  0  0
  9 18  1  0  0  0  0
 10 11  1  0  0  0  0
 11 12  1  0  0  0  0
 11 19  1  0  0  0  0
 12 13  1  0  0  0  0
 12 20  1  0  0  0  0
 12 21  1  0  0  0  0
 13 22  1  0  0  0  0
 13 23  1  0  0  0  0
 15 24  1  0  0  0  0
 15 25  1  0  0  0  0
M  END
>  <Index>
73

>  <Drug_Name>
Apraclonidine

>  <Binary_Characterization>
0

$$$$

  MOE2013           3D
CORINA 3.49 0026  11.04.2013
 37 37  0  0  0  0  0  0  0  0999 V2000
   -0.2820    1.9530    1.0490 C   0  0  0  0  0  0  0  0  0  0  0  0
   -0.5710    0.6300    1.3960 C   0  0  0  0  0  0  0  0  0  0  0  0
    0.4810   -0.2170    1.7600 C   0  0  0  0  0  0  0  0  0  0  0  0
    1.8030    0.2440    1.7810 C   0  0  0  0  0  0  0  0  0  0  0  0
    2.0780    1.5680    1.4310 C   0  0  0  0  0  0  0  0  0  0  0  0
    1.0320    2.4240    1.0660 C   0  0  0  0  0  0  0  0  0  0  0  0
   -1.8740    0.1670    1.3810 N   0  0  0  0  0  0  0  0  0  0  0  0
    3.0410   -0.8810    2.2080 Cl  0  0  0  0  0  0  0  0  0  0  0  0
    3.4450    2.1130    1.4780 C   0  0  0  0  0  0  0  0  0  0  0  0
    3.7210    2.6490    0.2640 O   0  0  0  0  0  0  0  0  0  0  0  0
    4.1620    2.0730    2.4620 O   0  0  0  0  0  0  0  0  0  0  0  0
    4.9440    3.4000    0.1650 C   0  0  0  0  0  0  0  0  0  0  0  0
    4.6200    4.9000    0.0450 C   0  0  0  0  0  0  0  0  0  0  0  0
    3.8070    5.4410    1.1610 N   0  0  0  0  0  0  0  0  0  0  0  0
    4.6120    5.5430    2.3940 C   0  0  0  0  0  0  0  0  0  0  0  0
    3.2420    6.7580    0.8010 C   0  0  0  0  0  0  0  0  0  0  0  0
    2.0410    6.6380   -0.1330 C   0  0  0  0  0  0  0  0  0  0  0  0
    3.7350    5.5840    3.6430 C   0  0  0  0  0  0  0  0  0  0  0  0
   -1.0830    2.6310    0.7650 H   0  0  0  0  0  0  0  0  0  0  0  0
    0.2690   -1.2500    2.0270 H   0  0  0  0  0  0  0  0  0  0  0  0
    1.2340    3.4610    0.8050 H   0  0  0  0  0  0  0  0  0  0  0  0
   -2.6390    0.7710    1.1150 H   0  0  0  0  0  0  0  0  0  0  0  0
   -2.0870   -0.7880    1.6370 H   0  0  0  0  0  0  0  0  0  0  0  0
    5.6360    3.1890    0.9860 H   0  0  0  0  0  0  0  0  0  0  0  0
    5.4420    3.0700   -0.7530 H   0  0  0  0  0  0  0  0  0  0  0  0
    5.5500    5.4710   -0.0710 H   0  0  0  0  0  0  0  0  0  0  0  0
    4.0620    5.0080   -0.8910 H   0  0  0  0  0  0  0  0  0  0  0  0
    5.2620    4.6710    2.5090 H   0  0  0  0  0  0  0  0  0  0  0  0
    5.2730    6.4180    2.3640 H   0  0  0  0  0  0  0  0  0  0  0  0
    2.8790    7.2780    1.6940 H   0  0  0  0  0  0  0  0  0  0  0  0
    4.0060    7.4070    0.3540 H   0  0  0  0  0  0  0  0  0  0  0  0
    1.5930    7.6250   -0.2890 H   0  0  0  0  0  0  0  0  0  0  0  0
    2.3140    6.2460   -1.1170 H   0  0  0  0  0  0  0  0  0  0  0  0
    1.2720    5.9880    0.2970 H   0  0  0  0  0  0  0  0  0  0  0  0
    3.0620    4.7210    3.6790 H   0  0  0  0  0  0  0  0  0  0  0  0
    4.3640    5.5530    4.5390 H   0  0  0  0  0  0  0  0  0  0  0  0
    3.1310    6.4940    3.7000 H   0  0  0  0  0  0  0  0  0  0  0  0
  1  2  1  0  0  0  0
  1  6  2  0  0  0  0
  1 19  1  0  0  0  0
  2  3  2  0  0  0  0
  2  7  1  0  0  0  0
  3  4  1  0  0  0  0
  3 20  1  0  0  0  0
  4  5  2  0  0  0  0
  4  8  1  0  0  0  0
  5  6  1  0  0  0  0
  5  9  1  0  0  0  0
  6 21  1  0  0  0  0
  7 22  1  0  0  0  0
  7 23  1  0  0  0  0
  9 10  1  0  0  0  0
  9 11  2  0  0  0  0
 10 12  1  0  0  0  0
 12 13  1  0  0  0  0
 12 24  1  0  0  0  0
 12 25  1  0  0  0  0
 13 14  1  0  0  0  0
 13 26  1  0  0  0  0
 13 27  1  0  0  0  0
 14 15  1  0  0  0  0
 14 16  1  0  0  0  0
 15 18  1  0  0  0  0
 15 28  1  0  0  0  0
 15 29  1  0  0  0  0
 16 17  1  0  0  0  0
 16 30  1  0  0  0  0
 16 31  1  0  0  0  0
 17 32  1  0  0  0  0
 17 33  1  0  0  0  0
 17 34  1  0  0  0  0
 18 35  1  0  0  0  0
 18 36  1  0  0  0  0
 18 37  1  0  0  0  0
M  END
>  <Index>
74

>  <Drug_Name>
Chloroprocaine

>  <Binary_Characterization>
0

$$$$

  MOE2013           3D
CORINA 3.49 0026  11.04.2013
 65 68  0  0  0  0  0  0  0  0999 V2000
   -0.1050    1.6820   -0.0320 N   0  0  0  0  0  0  0  0  0  0  0  0
   -0.2000    0.3110   -0.1280 C   0  0  0  0  0  0  0  0  0  0  0  0
    1.9810    0.9260   -0.2590 N   0  0  0  0  0  0  0  0  0  0  0  0
    1.1130   -0.1350   -0.2660 N   0  0  0  0  0  0  0  0  0  0  0  0
    1.2120    1.9680   -0.1170 C   0  0  0  0  0  0  0  0  0  0  0  0
    2.7350   -5.3620   -5.7290 N   0  0  0  0  0  0  0  0  0  0  0  0
    2.4420   -6.4060   -6.5840 C   0  0  0  0  0  0  0  0  0  0  0  0
    2.7030   -3.6600   -3.3700 N   0  0  0  0  0  0  0  0  0  0  0  0
   -1.2190   -0.3620   -0.0890 O   0  0  0  0  0  0  0  0  0  0  0  0
    2.6060   -7.7460   -6.1980 C   0  0  0  0  0  0  0  0  0  0  0  0
    1.9940   -4.0960   -5.7560 C   0  0  0  0  0  0  0  0  0  0  0  0
    3.8390   -5.4080   -4.7650 C   0  0  0  0  0  0  0  0  0  0  0  0
   -1.2510    2.5660    0.1450 C   0  0  0  0  0  0  0  0  0  0  0  0
    1.5590   -1.5000   -0.4110 C   0  0  0  0  0  0  0  0  0  0  0  0
    3.3510   -4.9920   -3.3670 C   0  0  0  0  0  0  0  0  0  0  0  0
    1.5760   -3.6790   -4.3270 C   0  0  0  0  0  0  0  0  0  0  0  0
    2.3070   -8.7980   -7.0700 C   0  0  0  0  0  0  0  0  0  0  0  0
    1.8340   -1.8480   -1.8730 C   0  0  0  0  0  0  0  0  0  0  0  0
    1.7110    3.3870   -0.0640 C   0  0  0  0  0  0  0  0  0  0  0  0
    2.2740   -3.3100   -2.0060 C   0  0  0  0  0  0  0  0  0  0  0  0
    2.5150  -10.4250   -6.5450 Cl  0  0  0  0  0  0  0  0  0  0  0  0
   -0.7500    3.2530    2.3900 O   0  0  0  0  0  0  0  0  0  0  0  0
   -1.7290    2.5780    1.5980 C   0  0  0  0  0  0  0  0  0  0  0  0
   -0.9170    3.2240    3.7470 C   0  0  0  0  0  0  0  0  0  0  0  0
    1.9620   -6.1790   -7.8860 C   0  0  0  0  0  0  0  0  0  0  0  0
    1.6650   -7.2290   -8.7630 C   0  0  0  0  0  0  0  0  0  0  0  0
    1.8380   -8.5450   -8.3540 C   0  0  0  0  0  0  0  0  0  0  0  0
    0.1550    3.7450    4.4790 C   0  0  0  0  0  0  0  0  0  0  0  0
   -2.0370    2.7390    4.4240 C   0  0  0  0  0  0  0  0  0  0  0  0
    3.2240    3.4970   -0.1180 C   0  0  0  0  0  0  0  0  0  0  0  0
   -2.0750    2.7640    5.8220 C   0  0  0  0  0  0  0  0  0  0  0  0
    0.1160    3.7700    5.8730 C   0  0  0  0  0  0  0  0  0  0  0  0
   -0.9990    3.2750    6.5450 C   0  0  0  0  0  0  0  0  0  0  0  0
    2.9390   -7.9870   -5.1930 H   0  0  0  0  0  0  0  0  0  0  0  0
    2.6260   -3.3200   -6.2040 H   0  0  0  0  0  0  0  0  0  0  0  0
    1.0790   -4.1650   -6.3560 H   0  0  0  0  0  0  0  0  0  0  0  0
    4.3160   -6.3920   -4.7020 H   0  0  0  0  0  0  0  0  0  0  0  0
    4.6210   -4.7150   -5.1010 H   0  0  0  0  0  0  0  0  0  0  0  0
   -0.9740    3.5760   -0.1720 H   0  0  0  0  0  0  0  0  0  0  0  0
   -2.0590    2.1970   -0.4960 H   0  0  0  0  0  0  0  0  0  0  0  0
    2.4590   -1.6290    0.2000 H   0  0  0  0  0  0  0  0  0  0  0  0
    0.7800   -2.1590   -0.0120 H   0  0  0  0  0  0  0  0  0  0  0  0
    4.2200   -4.9750   -2.6980 H   0  0  0  0  0  0  0  0  0  0  0  0
    2.6560   -5.7520   -2.9850 H   0  0  0  0  0  0  0  0  0  0  0  0
    0.7950   -4.3660   -3.9730 H   0  0  0  0  0  0  0  0  0  0  0  0
    1.1250   -2.6830   -4.4020 H   0  0  0  0  0  0  0  0  0  0  0  0
    0.9270   -1.6610   -2.4590 H   0  0  0  0  0  0  0  0  0  0  0  0
    2.6120   -1.1840   -2.2680 H   0  0  0  0  0  0  0  0  0  0  0  0
    1.2730    3.9350   -0.9060 H   0  0  0  0  0  0  0  0  0  0  0  0
    1.3430    3.8550    0.8540 H   0  0  0  0  0  0  0  0  0  0  0  0
    1.4710   -3.9770   -1.6660 H   0  0  0  0  0  0  0  0  0  0  0  0
    3.1210   -3.4600   -1.3230 H   0  0  0  0  0  0  0  0  0  0  0  0
   -2.6770    3.1260    1.6540 H   0  0  0  0  0  0  0  0  0  0  0  0
   -1.8720    1.5500    1.9530 H   0  0  0  0  0  0  0  0  0  0  0  0
    1.8400   -5.1620   -8.2520 H   0  0  0  0  0  0  0  0  0  0  0  0
    1.3040   -7.0120   -9.7650 H   0  0  0  0  0  0  0  0  0  0  0  0
    1.6070   -9.3600   -9.0340 H   0  0  0  0  0  0  0  0  0  0  0  0
    1.0280    4.1290    3.9580 H   0  0  0  0  0  0  0  0  0  0  0  0
   -2.8980    2.3390    3.8980 H   0  0  0  0  0  0  0  0  0  0  0  0
    3.5300    4.5470   -0.0710 H   0  0  0  0  0  0  0  0  0  0  0  0
    3.6880    2.9690    0.7210 H   0  0  0  0  0  0  0  0  0  0  0  0
    3.6180    3.0690   -1.0450 H   0  0  0  0  0  0  0  0  0  0  0  0
   -2.9480    2.3830    6.3460 H   0  0  0  0  0  0  0  0  0  0  0  0
    0.9550    4.1730    6.4340 H   0  0  0  0  0  0  0  0  0  0  0  0
   -1.0310    3.2900    7.6300 H   0  0  0  0  0  0  0  0  0  0  0  0
  1  2  1  0  0  0  0
  1  5  1  0  0  0  0
  1 13  1  0  0  0  0
  2  4  1  0  0  0  0
  2  9  2  0  0  0  0
  3  4  1  0  0  0  0
  3  5  2  0  0  0  0
  4 14  1  0  0  0  0
  5 19  1  0  0  0  0
  6  7  1  0  0  0  0
  6 11  1  0  0  0  0
  6 12  1  0  0  0  0
  7 10  2  0  0  0  0
  7 25  1  0  0  0  0
  8 15  1  0  0  0  0
  8 16  1  0  0  0  0
  8 20  1  0  0  0  0
 10 17  1  0  0  0  0
 10 34  1  0  0  0  0
 11 16  1  0  0  0  0
 11 35  1  0  0  0  0
 11 36  1  0  0  0  0
 12 15  1  0  0  0  0
 12 37  1  0  0  0  0
 12 38  1  0  0  0  0
 13 23  1  0  0  0  0
 13 39  1  0  0  0  0
 13 40  1  0  0  0  0
 14 18  1  0  0  0  0
 14 41  1  0  0  0  0
 14 42  1  0  0  0  0
 15 43  1  0  0  0  0
 15 44  1  0  0  0  0
 16 45  1  0  0  0  0
 16 46  1  0  0  0  0
 17 21  1  0  0  0  0
 17 27  2  0  0  0  0
 18 20  1  0  0  0  0
 18 47  1  0  0  0  0
 18 48  1  0  0  0  0
 19 30  1  0  0  0  0
 19 49  1  0  0  0  0
 19 50  1  0  0  0  0
 20 51  1  0  0  0  0
 20 52  1  0  0  0  0
 22 23  1  0  0  0  0
 22 24  1  0  0  0  0
 23 53  1  0  0  0  0
 23 54  1  0  0  0  0
 24 28  1  0  0  0  0
 24 29  2  0  0  0  0
 25 26  2  0  0  0  0
 25 55  1  0  0  0  0
 26 27  1  0  0  0  0
 26 56  1  0  0  0  0
 27 57  1  0  0  0  0
 28 32  2  0  0  0  0
 28 58  1  0  0  0  0
 29 31  1  0  0  0  0
 29 59  1  0  0  0  0
 30 60  1  0  0  0  0
 30 61  1  0  0  0  0
 30 62  1  0  0  0  0
 31 33  2  0  0  0  0
 31 63  1  0  0  0  0
 32 33  1  0  0  0  0
 32 64  1  0  0  0  0
 33 65  1  0  0  0  0
M  END
>  <Index>
75

>  <Drug_Name>
Nefazodone

>  <Binary_Characterization>
1

$$$$

  MOE2013           3D
CORINA 3.49 0026  11.04.2013
 48 51  0  0  0  0  0  0  0  0999 V2000
    6.6480   -0.9450   -2.4300 Cl  0  0  0  0  0  0  0  0  0  0  0  0
   -3.2920    6.0590    2.5280 O   0  0  0  0  0  0  0  0  0  0  0  0
    0.0290    1.7970   -0.3580 N   0  0  0  0  0  0  0  0  0  0  0  0
    1.6720    0.3010   -2.2290 N   0  0  0  0  0  0  0  0  0  0  0  0
   -1.0140    5.4970    2.7690 N   0  0  0  0  0  0  0  0  0  0  0  0
   -1.6000    7.6060    2.9730 N   0  0  0  0  0  0  0  0  0  0  0  0
    0.1450    6.2030    3.0300 N   0  0  0  0  0  0  0  0  0  0  0  0
   -0.1180    0.3330   -0.5270 C   0  0  0  0  0  0  0  0  0  0  0  0
    1.4320    2.1770   -0.6410 C   0  0  0  0  0  0  0  0  0  0  0  0
    0.3170   -0.1680   -1.9210 C   0  0  0  0  0  0  0  0  0  0  0  0
    1.8800    1.7410   -2.0470 C   0  0  0  0  0  0  0  0  0  0  0  0
   -0.3890    2.1900    0.9990 C   0  0  0  0  0  0  0  0  0  0  0  0
   -0.4640    3.7090    1.1840 C   0  0  0  0  0  0  0  0  0  0  0  0
   -1.0110    4.0670    2.5640 C   0  0  0  0  0  0  0  0  0  0  0  0
    2.6570   -0.5440   -2.7000 C   0  0  0  0  0  0  0  0  0  0  0  0
    4.0110   -0.3540   -2.3800 C   0  0  0  0  0  0  0  0  0  0  0  0
    2.3520   -1.6420   -3.5240 C   0  0  0  0  0  0  0  0  0  0  0  0
   -2.1240    6.3570    2.7290 C   0  0  0  0  0  0  0  0  0  0  0  0
   -0.2620    7.4300    3.1390 C   0  0  0  0  0  0  0  0  0  0  0  0
    5.0020   -1.2160   -2.8610 C   0  0  0  0  0  0  0  0  0  0  0  0
    3.3410   -2.5050   -4.0100 C   0  0  0  0  0  0  0  0  0  0  0  0
    4.6740   -2.2910   -3.6770 C   0  0  0  0  0  0  0  0  0  0  0  0
   -2.2410    8.8120    3.0480 C   0  0  0  0  0  0  0  0  0  0  0  0
    0.5510    8.6330    3.4220 C   0  0  0  0  0  0  0  0  0  0  0  0
   -1.5220    9.9150    3.3050 C   0  0  0  0  0  0  0  0  0  0  0  0
   -0.0850    9.8140    3.4970 C   0  0  0  0  0  0  0  0  0  0  0  0
    0.4720   -0.1930    0.2360 H   0  0  0  0  0  0  0  0  0  0  0  0
   -1.1680    0.0510   -0.3800 H   0  0  0  0  0  0  0  0  0  0  0  0
    1.5490    3.2640   -0.5930 H   0  0  0  0  0  0  0  0  0  0  0  0
    2.1050    1.7370    0.1070 H   0  0  0  0  0  0  0  0  0  0  0  0
   -0.3750    0.2000   -2.6880 H   0  0  0  0  0  0  0  0  0  0  0  0
    0.2490   -1.2620   -1.9110 H   0  0  0  0  0  0  0  0  0  0  0  0
    2.9180    2.0510   -2.2070 H   0  0  0  0  0  0  0  0  0  0  0  0
    1.2870    2.2740   -2.8020 H   0  0  0  0  0  0  0  0  0  0  0  0
   -1.3910    1.7830    1.1900 H   0  0  0  0  0  0  0  0  0  0  0  0
    0.2800    1.7540    1.7530 H   0  0  0  0  0  0  0  0  0  0  0  0
    0.5290    4.1590    1.0740 H   0  0  0  0  0  0  0  0  0  0  0  0
   -1.1020    4.1520    0.4100 H   0  0  0  0  0  0  0  0  0  0  0  0
   -0.4040    3.6160    3.3560 H   0  0  0  0  0  0  0  0  0  0  0  0
   -2.0370    3.6970    2.6680 H   0  0  0  0  0  0  0  0  0  0  0  0
    4.3040    0.4560   -1.7190 H   0  0  0  0  0  0  0  0  0  0  0  0
    1.3250   -1.8260   -3.8310 H   0  0  0  0  0  0  0  0  0  0  0  0
    3.0660   -3.3380   -4.6520 H   0  0  0  0  0  0  0  0  0  0  0  0
    5.4410   -2.9610   -4.0530 H   0  0  0  0  0  0  0  0  0  0  0  0
   -3.3140    8.8180    2.8950 H   0  0  0  0  0  0  0  0  0  0  0  0
    1.6180    8.5200    3.5620 H   0  0  0  0  0  0  0  0  0  0  0  0
   -1.9890   10.8920    3.3740 H   0  0  0  0  0  0  0  0  0  0  0  0
    0.4620   10.7280    3.7050 H   0  0  0  0  0  0  0  0  0  0  0  0
  1 20  1  0  0  0  0
  2 18  2  0  0  0  0
  3  8  1  0  0  0  0
  3  9  1  0  0  0  0
  3 12  1  0  0  0  0
  4 10  1  0  0  0  0
  4 11  1  0  0  0  0
  4 15  1  0  0  0  0
  5  7  1  0  0  0  0
  5 14  1  0  0  0  0
  5 18  1  0  0  0  0
  6 18  1  0  0  0  0
  6 19  1  0  0  0  0
  6 23  1  0  0  0  0
  7 19  2  0  0  0  0
  8 10  1  0  0  0  0
  8 27  1  0  0  0  0
  8 28  1  0  0  0  0
  9 11  1  0  0  0  0
  9 29  1  0  0  0  0
  9 30  1  0  0  0  0
 10 31  1  0  0  0  0
 10 32  1  0  0  0  0
 11 33  1  0  0  0  0
 11 34  1  0  0  0  0
 12 13  1  0  0  0  0
 12 35  1  0  0  0  0
 12 36  1  0  0  0  0
 13 14  1  0  0  0  0
 13 37  1  0  0  0  0
 13 38  1  0  0  0  0
 14 39  1  0  0  0  0
 14 40  1  0  0  0  0
 15 16  2  0  0  0  0
 15 17  1  0  0  0  0
 16 20  1  0  0  0  0
 16 41  1  0  0  0  0
 17 21  2  0  0  0  0
 17 42  1  0  0  0  0
 19 24  1  0  0  0  0
 20 22  2  0  0  0  0
 21 22  1  0  0  0  0
 21 43  1  0  0  0  0
 22 44  1  0  0  0  0
 23 25  2  0  0  0  0
 23 45  1  0  0  0  0
 24 26  2  0  0  0  0
 24 46  1  0  0  0  0
 25 26  1  0  0  0  0
 25 47  1  0  0  0  0
 26 48  1  0  0  0  0
M  END
>  <Index>
76

>  <Drug_Name>
Trazodone

>  <Binary_Characterization>
1

$$$$

  MOE2013           3D
CORINA 3.49 0026  11.04.2013
 32 33  0  0  1  0  0  0  0  0999 V2000
   -0.0270    1.2560    0.0200 C   0  0  0  0  0  0  0  0  0  0  0  0
    0.1410   -0.1390    0.0160 C   0  0  0  0  0  0  0  0  0  0  0  0
    1.4230   -0.6980   -0.0470 C   0  0  0  0  0  0  0  0  0  0  0  0
    2.5400    0.1320   -0.1040 C   0  0  0  0  0  0  0  0  0  0  0  0
    2.3660    1.5240   -0.0990 C   0  0  0  0  0  0  0  0  0  0  0  0
    1.0940    2.1170   -0.0370 C   0  0  0  0  0  0  0  0  0  0  0  0
    1.5670   -2.4580   -0.0140 S   0  0  0  0  0  0  0  0  0  0  0  0
    2.2870   -2.8040   -1.4990 N   0  0  0  0  0  0  0  0  0  0  0  0
    2.4910   -2.8260    1.0330 O   0  0  0  0  0  0  0  0  0  0  0  0
    0.2390   -3.0300   -0.0830 O   0  0  0  0  0  0  0  0  0  0  0  0
   -1.3980    1.8390    0.0890 C   0  0  0  0  0  0  0  0  0  0  0  0
   -2.3640    0.9040    0.1330 O   0  0  0  0  0  0  0  0  0  0  0  0
   -1.6640    3.0290    0.1060 O   0  0  0  0  0  0  0  0  0  0  0  0
    0.9290    3.4920   -0.0290 N   0  0  3  0  0  0  0  0  0  0  0  0
    1.9850    4.4850   -0.0710 C   0  0  0  0  0  0  0  0  0  0  0  0
    1.4840    5.8850   -0.0270 C   0  0  0  0  0  0  0  0  0  0  0  0
    1.1820    6.4630   -1.2250 O   0  0  0  0  0  0  0  0  0  0  0  0
    0.7330    7.7160   -0.9570 C   0  0  0  0  0  0  0  0  0  0  0  0
    0.7410    7.9520    0.3970 C   0  0  0  0  0  0  0  0  0  0  0  0
    1.2270    6.7680    1.0020 C   0  0  0  0  0  0  0  0  0  0  0  0
    4.1660   -0.4470   -0.1900 Cl  0  0  0  0  0  0  0  0  0  0  0  0
   -0.7320   -0.7880    0.0670 H   0  0  0  0  0  0  0  0  0  0  0  0
    3.2520    2.1530   -0.1460 H   0  0  0  0  0  0  0  0  0  0  0  0
    3.2340   -3.1770   -1.3950 H   0  0  0  0  0  0  0  0  0  0  0  0
    1.6810   -3.3650   -2.1030 H   0  0  0  0  0  0  0  0  0  0  0  0
   -3.2060    1.4040    0.1740 H   0  0  0  0  0  0  0  0  0  0  0  0
   -0.0370    3.8380    0.0040 H   0  0  0  0  0  0  0  0  0  0  0  0
    2.6620    4.3350    0.7790 H   0  0  0  0  0  0  0  0  0  0  0  0
    2.5770    4.3540   -0.9860 H   0  0  0  0  0  0  0  0  0  0  0  0
    0.4490    8.3040   -1.8180 H   0  0  0  0  0  0  0  0  0  0  0  0
    0.4310    8.8640    0.8880 H   0  0  0  0  0  0  0  0  0  0  0  0
    1.3660    6.5800    2.0580 H   0  0  0  0  0  0  0  0  0  0  0  0
  1  2  1  0  0  0  0
  1  6  2  0  0  0  0
  1 11  1  0  0  0  0
  2  3  2  0  0  0  0
  2 22  1  0  0  0  0
  3  4  1  0  0  0  0
  3  7  1  0  0  0  0
  4  5  2  0  0  0  0
  4 21  1  0  0  0  0
  5  6  1  0  0  0  0
  5 23  1  0  0  0  0
  6 14  1  0  0  0  0
  7  8  1  0  0  0  0
  7  9  2  0  0  0  0
  7 10  2  0  0  0  0
  8 24  1  0  0  0  0
  8 25  1  0  0  0  0
 11 12  1  0  0  0  0
 11 13  2  0  0  0  0
 12 26  1  0  0  0  0
 14 15  1  0  0  0  0
 14 27  1  0  0  0  0
 15 16  1  0  0  0  0
 15 28  1  0  0  0  0
 15 29  1  0  0  0  0
 16 17  1  0  0  0  0
 16 20  2  0  0  0  0
 17 18  1  0  0  0  0
 18 19  2  0  0  0  0
 18 30  1  0  0  0  0
 19 20  1  0  0  0  0
 19 31  1  0  0  0  0
 20 32  1  0  0  0  0
M  END
>  <Index>
77

>  <Drug_Name>
Furosemide

>  <Binary_Characterization>
1

$$$$

  MOE2013           3D
CORINA 3.49 0026  11.04.2013
 55 58  0  0  1  0  0  0  0  0999 V2000
    0.1110    1.1970    0.2980 C   0  0  0  0  0  0  0  0  0  0  0  0
    0.4000   -0.1520   -0.0030 C   0  0  0  0  0  0  0  0  0  0  0  0
    1.0770    1.8760    1.0540 C   0  0  0  0  0  0  0  0  0  0  0  0
   -1.0610    1.8910   -0.0850 C   0  0  0  0  0  0  0  0  0  0  0  0
    1.5150   -0.7540    0.4580 N   0  0  0  0  0  0  0  0  0  0  0  0
    0.8780    3.2180    1.3670 C   0  0  0  0  0  0  0  0  0  0  0  0
   -0.4960   -0.9010   -0.7970 N   0  0  3  0  0  0  0  0  0  0  0  0
   -1.2570    3.2270    0.2700 C   0  0  0  0  0  0  0  0  0  0  0  0
   -0.2660    3.9190    0.9720 C   0  0  0  0  0  0  0  0  0  0  0  0
   -0.6800   -4.5230    0.1180 C   0  0  0  0  0  0  0  0  0  0  0  0
    2.1940    1.2880    1.4870 N   0  0  0  0  0  0  0  0  0  0  0  0
   -0.3440   -3.1670    0.1760 C   0  0  0  0  0  0  0  0  0  0  0  0
   -6.9490    4.9160    1.3030 N   0  0  0  0  0  0  0  0  0  0  0  0
    2.3560   -0.0020    1.1740 C   0  0  0  0  0  0  0  0  0  0  0  0
   -0.7990   -2.2740   -0.8040 C   0  0  0  0  0  0  0  0  0  0  0  0
   -1.4740   -5.0000   -0.9190 C   0  0  0  0  0  0  0  0  0  0  0  0
   -9.7210    4.4620    2.0170 O   0  0  0  0  0  0  0  0  0  0  0  0
   -1.9370   -4.1360   -1.9020 C   0  0  0  0  0  0  0  0  0  0  0  0
   -0.1070   -5.5920    1.3420 Cl  0  0  0  0  0  0  0  0  0  0  0  0
   -1.6000   -2.7810   -1.8430 C   0  0  0  0  0  0  0  0  0  0  0  0
   -1.8070   -6.2970   -0.9890 F   0  0  0  0  0  0  0  0  0  0  0  0
   -2.4360    3.7690   -0.1700 O   0  0  0  0  0  0  0  0  0  0  0  0
   -0.4830    5.2480    1.2200 O   0  0  0  0  0  0  0  0  0  0  0  0
   -5.5160    4.9330    1.6310 C   0  0  0  0  0  0  0  0  0  0  0  0
   -4.6600    4.2570    0.5600 C   0  0  0  0  0  0  0  0  0  0  0  0
   -7.6920    5.8070    2.2220 C   0  0  0  0  0  0  0  0  0  0  0  0
   -7.5350    3.5620    1.3820 C   0  0  0  0  0  0  0  0  0  0  0  0
   -9.0430    3.5960    1.1010 C   0  0  0  0  0  0  0  0  0  0  0  0
   -9.1940    5.7890    1.9170 C   0  0  0  0  0  0  0  0  0  0  0  0
   -3.1740    4.4440    0.8550 C   0  0  0  0  0  0  0  0  0  0  0  0
    0.5700    5.9910    1.8210 C   0  0  0  0  0  0  0  0  0  0  0  0
   -1.8530    1.3940   -0.6390 H   0  0  0  0  0  0  0  0  0  0  0  0
    1.6620    3.7070    1.9400 H   0  0  0  0  0  0  0  0  0  0  0  0
   -0.9640   -0.3570   -1.5100 H   0  0  0  0  0  0  0  0  0  0  0  0
    0.2680   -2.8130    1.0000 H   0  0  0  0  0  0  0  0  0  0  0  0
    3.2570   -0.4840    1.5350 H   0  0  0  0  0  0  0  0  0  0  0  0
   -2.5560   -4.5160   -2.7090 H   0  0  0  0  0  0  0  0  0  0  0  0
   -1.9690   -2.1210   -2.6250 H   0  0  0  0  0  0  0  0  0  0  0  0
   -5.1860    5.9780    1.7070 H   0  0  0  0  0  0  0  0  0  0  0  0
   -5.3320    4.4710    2.6100 H   0  0  0  0  0  0  0  0  0  0  0  0
   -4.8730    3.1830    0.5000 H   0  0  0  0  0  0  0  0  0  0  0  0
   -4.8860    4.6690   -0.4320 H   0  0  0  0  0  0  0  0  0  0  0  0
   -7.5330    5.4880    3.2610 H   0  0  0  0  0  0  0  0  0  0  0  0
   -7.3280    6.8360    2.1230 H   0  0  0  0  0  0  0  0  0  0  0  0
   -7.0710    2.8970    0.6460 H   0  0  0  0  0  0  0  0  0  0  0  0
   -7.3650    3.1380    2.3800 H   0  0  0  0  0  0  0  0  0  0  0  0
   -9.4640    2.5930    1.2230 H   0  0  0  0  0  0  0  0  0  0  0  0
   -9.2510    3.9190    0.0740 H   0  0  0  0  0  0  0  0  0  0  0  0
   -9.4040    6.1900    0.9180 H   0  0  0  0  0  0  0  0  0  0  0  0
   -9.7260    6.4130    2.6420 H   0  0  0  0  0  0  0  0  0  0  0  0
   -2.9490    4.0420    1.8520 H   0  0  0  0  0  0  0  0  0  0  0  0
   -2.9280    5.5110    0.8270 H   0  0  0  0  0  0  0  0  0  0  0  0
    0.2470    7.0340    1.8860 H   0  0  0  0  0  0  0  0  0  0  0  0
    0.7660    5.6400    2.8400 H   0  0  0  0  0  0  0  0  0  0  0  0
    1.4780    5.9610    1.2090 H   0  0  0  0  0  0  0  0  0  0  0  0
  1  2  2  0  0  0  0
  1  3  1  0  0  0  0
  1  4  1  0  0  0  0
  2  5  1  0  0  0  0
  2  7  1  0  0  0  0
  3  6  1  0  0  0  0
  3 11  2  0  0  0  0
  4  8  2  0  0  0  0
  4 32  1  0  0  0  0
  5 14  2  0  0  0  0
  6  9  2  0  0  0  0
  6 33  1  0  0  0  0
  7 15  1  0  0  0  0
  7 34  1  0  0  0  0
  8  9  1  0  0  0  0
  8 22  1  0  0  0  0
  9 23  1  0  0  0  0
 10 12  2  0  0  0  0
 10 16  1  0  0  0  0
 10 19  1  0  0  0  0
 11 14  1  0  0  0  0
 12 15  1  0  0  0  0
 12 35  1  0  0  0  0
 13 24  1  0  0  0  0
 13 26  1  0  0  0  0
 13 27  1  0  0  0  0
 14 36  1  0  0  0  0
 15 20  2  0  0  0  0
 16 18  2  0  0  0  0
 16 21  1  0  0  0  0
 17 28  1  0  0  0  0
 17 29  1  0  0  0  0
 18 20  1  0  0  0  0
 18 37  1  0  0  0  0
 20 38  1  0  0  0  0
 22 30  1  0  0  0  0
 23 31  1  0  0  0  0
 24 25  1  0  0  0  0
 24 39  1  0  0  0  0
 24 40  1  0  0  0  0
 25 30  1  0  0  0  0
 25 41  1  0  0  0  0
 25 42  1  0  0  0  0
 26 29  1  0  0  0  0
 26 43  1  0  0  0  0
 26 44  1  0  0  0  0
 27 28  1  0  0  0  0
 27 45  1  0  0  0  0
 27 46  1  0  0  0  0
 28 47  1  0  0  0  0
 28 48  1  0  0  0  0
 29 49  1  0  0  0  0
 29 50  1  0  0  0  0
 30 51  1  0  0  0  0
 30 52  1  0  0  0  0
 31 53  1  0  0  0  0
 31 54  1  0  0  0  0
 31 55  1  0  0  0  0
M  END
>  <Index>
78

>  <Drug_Name>
Gefitinib

>  <Binary_Characterization>
1

$$$$

  MOE2013           3D
CORINA 3.49 0026  11.04.2013
 66 70  0  0  1  0  0  0  0  0999 V2000
   -0.0970    1.7790    0.3380 C   0  0  0  0  0  0  0  0  0  0  0  0
   -0.1160    0.3900    0.2170 C   0  0  0  0  0  0  0  0  0  0  0  0
    1.1030   -0.2940    0.3390 C   0  0  0  0  0  0  0  0  0  0  0  0
    1.1040    2.4540    0.5710 C   0  0  0  0  0  0  0  0  0  0  0  0
    2.3120    1.7840    0.6980 C   0  0  0  0  0  0  0  0  0  0  0  0
    2.3300    0.3850    0.5930 C   0  0  0  0  0  0  0  0  0  0  0  0
    3.6010   -0.2190    0.7520 C   0  0  0  0  0  0  0  0  0  0  0  0
    4.7130    0.5190    0.9520 N   0  0  0  0  0  0  0  0  0  0  0  0
    4.5580    1.8450    1.0290 C   0  0  0  0  0  0  0  0  0  0  0  0
    3.4070    2.5130    0.9170 N   0  0  0  0  0  0  0  0  0  0  0  0
   -1.3730   -0.3150   -0.0230 C   0  0  0  0  0  0  0  0  0  0  0  0
   -1.2860   -1.6690   -0.1980 O   0  0  0  0  0  0  0  0  0  0  0  0
   -2.5510   -2.1380   -0.3980 C   0  0  0  0  0  0  0  0  0  0  0  0
   -3.4520   -1.0970   -0.3560 C   0  0  0  0  0  0  0  0  0  0  0  0
   -2.6960    0.0750   -0.1150 C   0  0  0  0  0  0  0  0  0  0  0  0
   -2.6920   -3.6030   -0.6060 C   0  0  0  0  0  0  0  0  0  0  0  0
   -3.0180   -3.8910   -2.0080 N   0  0  3  0  0  0  0  0  0  0  0  0
   -3.1090   -5.3360   -2.2370 C   0  0  0  0  0  0  0  0  0  0  0  0
   -3.4820   -5.6080   -3.6870 C   0  0  0  0  0  0  0  0  0  0  0  0
   -3.5520   -7.3620   -3.9980 S   0  0  0  0  0  0  0  0  0  0  0  0
   -2.2090   -7.8920   -3.8620 O   0  0  0  0  0  0  0  0  0  0  0  0
   -4.6540   -7.9130   -3.2330 O   0  0  0  0  0  0  0  0  0  0  0  0
   -3.9950   -7.4440   -5.7160 C   0  0  0  0  0  0  0  0  0  0  0  0
    3.7200   -1.6270    0.6940 N   0  0  3  0  0  0  0  0  0  0  0  0
    4.7970   -2.4540    0.3240 C   0  0  0  0  0  0  0  0  0  0  0  0
    4.7000   -3.8340    0.5630 C   0  0  0  0  0  0  0  0  0  0  0  0
    5.7330   -4.7170    0.2160 C   0  0  0  0  0  0  0  0  0  0  0  0
    6.9000   -4.2410   -0.3800 C   0  0  0  0  0  0  0  0  0  0  0  0
    7.0080   -2.8620   -0.6150 C   0  0  0  0  0  0  0  0  0  0  0  0
    5.9710   -1.9820   -0.2680 C   0  0  0  0  0  0  0  0  0  0  0  0
    8.4260   -2.1890   -1.3470 Cl  0  0  0  0  0  0  0  0  0  0  0  0
    7.9590   -5.0230   -0.7630 O   0  0  0  0  0  0  0  0  0  0  0  0
    7.8860   -6.4250   -0.5010 C   0  0  0  0  0  0  0  0  0  0  0  0
    9.1590   -7.0960   -0.9640 C   0  0  0  0  0  0  0  0  0  0  0  0
   10.4150   -6.5210   -0.7090 C   0  0  0  0  0  0  0  0  0  0  0  0
   11.5910   -7.1630   -1.1080 C   0  0  0  0  0  0  0  0  0  0  0  0
   11.5250   -8.3930   -1.7570 C   0  0  0  0  0  0  0  0  0  0  0  0
   10.2850   -8.9710   -1.9990 C   0  0  0  0  0  0  0  0  0  0  0  0
    9.1070   -8.3410   -1.6070 C   0  0  0  0  0  0  0  0  0  0  0  0
   10.2210  -10.1590   -2.6170 F   0  0  0  0  0  0  0  0  0  0  0  0
   -1.0080    2.3650    0.2510 H   0  0  0  0  0  0  0  0  0  0  0  0
    1.0990   -1.3750    0.2260 H   0  0  0  0  0  0  0  0  0  0  0  0
    1.0910    3.5390    0.6550 H   0  0  0  0  0  0  0  0  0  0  0  0
    5.4520    2.4330    1.1990 H   0  0  0  0  0  0  0  0  0  0  0  0
   -4.5220   -1.1770   -0.4860 H   0  0  0  0  0  0  0  0  0  0  0  0
   -3.0780    1.0820   -0.0180 H   0  0  0  0  0  0  0  0  0  0  0  0
   -1.7620   -4.1070   -0.3190 H   0  0  0  0  0  0  0  0  0  0  0  0
   -3.4890   -3.9760    0.0480 H   0  0  0  0  0  0  0  0  0  0  0  0
   -2.2760   -3.4940   -2.5880 H   0  0  0  0  0  0  0  0  0  0  0  0
   -2.1510   -5.8150   -2.0010 H   0  0  0  0  0  0  0  0  0  0  0  0
   -3.8680   -5.7720   -1.5770 H   0  0  0  0  0  0  0  0  0  0  0  0
   -4.4670   -5.1930   -3.9270 H   0  0  0  0  0  0  0  0  0  0  0  0
   -2.7390   -5.1880   -4.3730 H   0  0  0  0  0  0  0  0  0  0  0  0
   -3.2230   -6.9440   -6.3030 H   0  0  0  0  0  0  0  0  0  0  0  0
   -4.0590   -8.4960   -6.0010 H   0  0  0  0  0  0  0  0  0  0  0  0
   -4.9630   -6.9590   -5.8540 H   0  0  0  0  0  0  0  0  0  0  0  0
    2.9030   -2.1240    1.0200 H   0  0  0  0  0  0  0  0  0  0  0  0
    3.8090   -4.2470    1.0300 H   0  0  0  0  0  0  0  0  0  0  0  0
    5.5790   -5.7710    0.4260 H   0  0  0  0  0  0  0  0  0  0  0  0
    6.0910   -0.9230   -0.4770 H   0  0  0  0  0  0  0  0  0  0  0  0
    7.7750   -6.6110    0.5740 H   0  0  0  0  0  0  0  0  0  0  0  0
    7.0330   -6.8500   -1.0450 H   0  0  0  0  0  0  0  0  0  0  0  0
   10.4830   -5.5620   -0.1990 H   0  0  0  0  0  0  0  0  0  0  0  0
   12.5550   -6.7020   -0.9090 H   0  0  0  0  0  0  0  0  0  0  0  0
   12.4300   -8.9030   -2.0720 H   0  0  0  0  0  0  0  0  0  0  0  0
    8.1590   -8.8290   -1.8110 H   0  0  0  0  0  0  0  0  0  0  0  0
  1  2  1  0  0  0  0
  1  4  2  0  0  0  0
  1 41  1  0  0  0  0
  2  3  2  0  0  0  0
  2 11  1  0  0  0  0
  3  6  1  0  0  0  0
  3 42  1  0  0  0  0
  4  5  1  0  0  0  0
  4 43  1  0  0  0  0
  5  6  1  0  0  0  0
  5 10  2  0  0  0  0
  6  7  2  0  0  0  0
  7  8  1  0  0  0  0
  7 24  1  0  0  0  0
  8  9  2  0  0  0  0
  9 10  1  0  0  0  0
  9 44  1  0  0  0  0
 11 12  1  0  0  0  0
 11 15  2  0  0  0  0
 12 13  1  0  0  0  0
 13 14  2  0  0  0  0
 13 16  1  0  0  0  0
 14 15  1  0  0  0  0
 14 45  1  0  0  0  0
 15 46  1  0  0  0  0
 16 17  1  0  0  0  0
 16 47  1  0  0  0  0
 16 48  1  0  0  0  0
 17 18  1  0  0  0  0
 17 49  1  0  0  0  0
 18 19  1  0  0  0  0
 18 50  1  0  0  0  0
 18 51  1  0  0  0  0
 19 20  1  0  0  0  0
 19 52  1  0  0  0  0
 19 53  1  0  0  0  0
 20 21  2  0  0  0  0
 20 22  2  0  0  0  0
 20 23  1  0  0  0  0
 23 54  1  0  0  0  0
 23 55  1  0  0  0  0
 23 56  1  0  0  0  0
 24 25  1  0  0  0  0
 24 57  1  0  0  0  0
 25 26  1  0  0  0  0
 25 30  2  0  0  0  0
 26 27  2  0  0  0  0
 26 58  1  0  0  0  0
 27 28  1  0  0  0  0
 27 59  1  0  0  0  0
 28 29  2  0  0  0  0
 28 32  1  0  0  0  0
 29 30  1  0  0  0  0
 29 31  1  0  0  0  0
 30 60  1  0  0  0  0
 32 33  1  0  0  0  0
 33 34  1  0  0  0  0
 33 61  1  0  0  0  0
 33 62  1  0  0  0  0
 34 35  1  0  0  0  0
 34 39  2  0  0  0  0
 35 36  2  0  0  0  0
 35 63  1  0  0  0  0
 36 37  1  0  0  0  0
 36 64  1  0  0  0  0
 37 38  2  0  0  0  0
 37 65  1  0  0  0  0
 38 39  1  0  0  0  0
 38 40  1  0  0  0  0
 39 66  1  0  0  0  0
M  END
>  <Index>
79

>  <Drug_Name>
Lapatinib

>  <Binary_Characterization>
1

$$$$

  MOE2013           3D
CORINA 3.60 0026  08.12.2014
 34 34  0  0  1  0  0  0  0  0999 V2000
   -0.0430    1.5970    1.0330 C   0  0  0  0  0  0  0  0  0  0  0  0
   -0.0640    0.3150    0.2040 C   0  0  3  0  0  0  0  0  0  0  0  0
    0.7320   -0.7710    0.9450 C   0  0  0  0  0  0  0  0  0  0  0  0
    0.1720   -1.5460    1.7240 O   0  0  0  0  0  0  0  0  0  0  0  0
    2.2070   -0.8950    0.7350 C   0  0  0  0  0  0  0  0  0  0  0  0
    2.8670   -1.9750    1.3430 C   0  0  0  0  0  0  0  0  0  0  0  0
    4.2430   -2.1510    1.1830 C   0  0  0  0  0  0  0  0  0  0  0  0
    4.9740   -1.2480    0.4140 C   0  0  0  0  0  0  0  0  0  0  0  0
    4.3230   -0.1740   -0.1890 C   0  0  0  0  0  0  0  0  0  0  0  0
    2.9460    0.0100   -0.0340 C   0  0  0  0  0  0  0  0  0  0  0  0
    5.2290    0.9440   -1.1360 Cl  0  0  0  0  0  0  0  0  0  0  0  0
   -1.4710   -0.1200    0.0930 N   0  0  3  0  0  0  0  0  0  0  0  0
   -1.8600   -0.8180   -1.1460 C   0  0  0  0  0  0  0  0  0  0  0  0
   -0.9760   -2.0320   -1.4680 C   0  0  0  0  0  0  0  0  0  0  0  0
   -3.3040   -1.3130   -0.9270 C   0  0  0  0  0  0  0  0  0  0  0  0
   -1.8660    0.1590   -2.3340 C   0  0  0  0  0  0  0  0  0  0  0  0
    0.9790    1.9700    1.1590 H   0  0  0  0  0  0  0  0  0  0  0  0
   -0.6290    2.3860    0.5490 H   0  0  0  0  0  0  0  0  0  0  0  0
   -0.4520    1.4350    2.0370 H   0  0  0  0  0  0  0  0  0  0  0  0
    0.3620    0.5070   -0.7820 H   0  0  0  0  0  0  0  0  0  0  0  0
    2.3120   -2.6910    1.9470 H   0  0  0  0  0  0  0  0  0  0  0  0
    4.7420   -2.9920    1.6580 H   0  0  0  0  0  0  0  0  0  0  0  0
    6.0450   -1.3880    0.2920 H   0  0  0  0  0  0  0  0  0  0  0  0
    2.4850    0.8660   -0.5160 H   0  0  0  0  0  0  0  0  0  0  0  0
   -1.6560   -0.7300    0.8990 H   0  0  0  0  0  0  0  0  0  0  0  0
   -0.9500   -2.7410   -0.6330 H   0  0  0  0  0  0  0  0  0  0  0  0
   -1.3590   -2.5730   -2.3410 H   0  0  0  0  0  0  0  0  0  0  0  0
    0.0540   -1.7410   -1.7010 H   0  0  0  0  0  0  0  0  0  0  0  0
   -3.9840   -0.4810   -0.7050 H   0  0  0  0  0  0  0  0  0  0  0  0
   -3.6880   -1.8200   -1.8200 H   0  0  0  0  0  0  0  0  0  0  0  0
   -3.3630   -2.0240   -0.0950 H   0  0  0  0  0  0  0  0  0  0  0  0
   -0.8590    0.5000   -2.5970 H   0  0  0  0  0  0  0  0  0  0  0  0
   -2.2860   -0.3150   -3.2290 H   0  0  0  0  0  0  0  0  0  0  0  0
   -2.4730    1.0460   -2.1180 H   0  0  0  0  0  0  0  0  0  0  0  0
  1  2  1  0  0  0  0
  1 17  1  0  0  0  0
  1 18  1  0  0  0  0
  1 19  1  0  0  0  0
  2  3  1  0  0  0  0
  2 12  1  0  0  0  0
  2 20  1  0  0  0  0
  3  4  2  0  0  0  0
  3  5  1  0  0  0  0
  5  6  1  0  0  0  0
  5 10  2  0  0  0  0
  6  7  2  0  0  0  0
  6 21  1  0  0  0  0
  7  8  1  0  0  0  0
  7 22  1  0  0  0  0
  8  9  2  0  0  0  0
  8 23  1  0  0  0  0
  9 10  1  0  0  0  0
  9 11  1  0  0  0  0
 10 24  1  0  0  0  0
 12 13  1  0  0  0  0
 12 25  1  0  0  0  0
 13 14  1  0  0  0  0
 13 15  1  0  0  0  0
 13 16  1  0  0  0  0
 14 26  1  0  0  0  0
 14 27  1  0  0  0  0
 14 28  1  0  0  0  0
 15 29  1  0  0  0  0
 15 30  1  0  0  0  0
 15 31  1  0  0  0  0
 16 32  1  0  0  0  0
 16 33  1  0  0  0  0
 16 34  1  0  0  0  0
M  END
>  <Index>
80

>  <Drug_Name>
Bupropion

>  <Binary_Characterization>
1

$$$$

  MOE2013           3D
CORINA 3.60 0026  08.12.2014
 37 39  0  0  1  0  0  0  0  0999 V2000
    0.3960    0.3750   -1.4600 C   0  0  0  0  0  0  0  0  0  0  0  0
    0.0220    0.0800   -0.0870 N   0  0  3  0  0  0  0  0  0  0  0  0
   -1.3690   -0.3790    0.0610 C   0  0  3  0  0  0  0  0  0  0  0  0
   -1.5230   -1.8050   -0.4960 C   0  0  0  0  0  0  0  0  0  0  0  0
   -2.9200   -2.3340   -0.2110 C   0  0  0  0  0  0  0  0  0  0  0  0
   -3.1490   -2.4780    1.3030 C   0  0  3  0  0  0  0  0  0  0  0  0
   -2.6680   -1.2660    2.0950 C   0  0  0  0  0  0  0  0  0  0  0  0
   -1.8230   -0.2920    1.5170 C   0  0  0  0  0  0  0  0  0  0  0  0
   -1.4390    0.8200    2.2950 C   0  0  0  0  0  0  0  0  0  0  0  0
   -1.8210    0.9390    3.6300 C   0  0  0  0  0  0  0  0  0  0  0  0
   -2.6020   -0.0490    4.2140 C   0  0  0  0  0  0  0  0  0  0  0  0
   -3.0160   -1.1440    3.4560 C   0  0  0  0  0  0  0  0  0  0  0  0
   -4.6090   -2.8550    1.5380 C   0  0  0  0  0  0  0  0  0  0  0  0
   -4.9430   -4.1650    1.9110 C   0  0  0  0  0  0  0  0  0  0  0  0
   -6.2760   -4.5280    2.1120 C   0  0  0  0  0  0  0  0  0  0  0  0
   -7.2960   -3.5890    1.9430 C   0  0  0  0  0  0  0  0  0  0  0  0
   -6.9790   -2.2800    1.5690 C   0  0  0  0  0  0  0  0  0  0  0  0
   -5.6430   -1.9180    1.3660 C   0  0  0  0  0  0  0  0  0  0  0  0
   -8.1860   -1.0660    1.3380 Cl  0  0  0  0  0  0  0  0  0  0  0  0
   -8.9220   -4.1090    2.2060 Cl  0  0  0  0  0  0  0  0  0  0  0  0
    1.4000    0.8120   -1.4730 H   0  0  0  0  0  0  0  0  0  0  0  0
    0.4220   -0.5220   -2.0840 H   0  0  0  0  0  0  0  0  0  0  0  0
   -0.2820    1.1070   -1.9100 H   0  0  0  0  0  0  0  0  0  0  0  0
    0.6560   -0.6120    0.3100 H   0  0  0  0  0  0  0  0  0  0  0  0
   -2.0350    0.2960   -0.4960 H   0  0  0  0  0  0  0  0  0  0  0  0
   -1.3600   -1.8140   -1.5790 H   0  0  0  0  0  0  0  0  0  0  0  0
   -0.7790   -2.4810   -0.0530 H   0  0  0  0  0  0  0  0  0  0  0  0
   -3.6550   -1.6550   -0.6640 H   0  0  0  0  0  0  0  0  0  0  0  0
   -3.0540   -3.3060   -0.7010 H   0  0  0  0  0  0  0  0  0  0  0  0
   -2.5170   -3.3100    1.6490 H   0  0  0  0  0  0  0  0  0  0  0  0
   -0.8200    1.6020    1.8560 H   0  0  0  0  0  0  0  0  0  0  0  0
   -1.5020    1.8000    4.2120 H   0  0  0  0  0  0  0  0  0  0  0  0
   -2.8920    0.0310    5.2580 H   0  0  0  0  0  0  0  0  0  0  0  0
   -3.6260   -1.9050    3.9390 H   0  0  0  0  0  0  0  0  0  0  0  0
   -4.1660   -4.9150    2.0450 H   0  0  0  0  0  0  0  0  0  0  0  0
   -6.5100   -5.5510    2.4000 H   0  0  0  0  0  0  0  0  0  0  0  0
   -5.4020   -0.8970    1.0740 H   0  0  0  0  0  0  0  0  0  0  0  0
  1  2  1  0  0  0  0
  1 21  1  0  0  0  0
  1 22  1  0  0  0  0
  1 23  1  0  0  0  0
  2  3  1  0  0  0  0
  2 24  1  0  0  0  0
  3  4  1  0  0  0  0
  3  8  1  0  0  0  0
  3 25  1  0  0  0  0
  4  5  1  0  0  0  0
  4 26  1  0  0  0  0
  4 27  1  0  0  0  0
  5  6  1  0  0  0  0
  5 28  1  0  0  0  0
  5 29  1  0  0  0  0
  6  7  1  0  0  0  0
  6 13  1  0  0  0  0
  6 30  1  0  0  0  0
  7  8  1  0  0  0  0
  7 12  2  0  0  0  0
  8  9  2  0  0  0  0
  9 10  1  0  0  0  0
  9 31  1  0  0  0  0
 10 11  2  0  0  0  0
 10 32  1  0  0  0  0
 11 12  1  0  0  0  0
 11 33  1  0  0  0  0
 12 34  1  0  0  0  0
 13 14  1  0  0  0  0
 13 18  2  0  0  0  0
 14 15  2  0  0  0  0
 14 35  1  0  0  0  0
 15 16  1  0  0  0  0
 15 36  1  0  0  0  0
 16 17  2  0  0  0  0
 16 20  1  0  0  0  0
 17 18  1  0  0  0  0
 17 19  1  0  0  0  0
 18 37  1  0  0  0  0
M  END
>  <Index>
81

>  <Drug_Name>
Sertraline

>  <Binary_Characterization>
1

$$$$

  MOE2013           3D
CORINA 3.60 0026  08.12.2014
 31 32  0  0  1  0  0  0  0  0999 V2000
    0.1850    1.3330    0.5210 C   0  0  0  0  0  0  0  0  0  0  0  0
   -0.1650   -0.0910    0.0890 C   0  0  3  0  0  0  0  0  0  0  0  0
   -1.6540   -0.1750   -0.1870 C   0  0  0  0  0  0  0  0  0  0  0  0
   -2.3310   -0.7130    0.8520 O   0  0  0  0  0  0  0  0  0  0  0  0
   -2.2500    0.2240   -1.1740 O   0  0  0  0  0  0  0  0  0  0  0  0
    0.6760   -0.5620   -1.0820 C   0  0  0  0  0  0  0  0  0  0  0  0
    1.4660   -1.7010   -0.9630 C   0  0  0  0  0  0  0  0  0  0  0  0
    2.2620   -2.1370   -2.0320 C   0  0  0  0  0  0  0  0  0  0  0  0
    2.3240   -1.4780   -3.2840 C   0  0  0  0  0  0  0  0  0  0  0  0
    3.1530   -1.9880   -4.2730 N   0  0  0  0  0  0  0  0  0  0  0  0
    3.3330   -1.4420   -5.6190 C   0  0  0  0  0  0  0  0  0  0  0  0
    4.3230   -2.3740   -6.2350 C   0  0  0  0  0  0  0  0  0  0  0  0
    4.6830   -3.3350   -5.3840 C   0  0  0  0  0  0  0  0  0  0  0  0
    3.9840   -3.1850   -4.0760 C   0  0  0  0  0  0  0  0  0  0  0  0
    1.5010   -0.3300   -3.3820 C   0  0  0  0  0  0  0  0  0  0  0  0
    1.3640    0.6710   -4.7950 Cl  0  0  0  0  0  0  0  0  0  0  0  0
    0.7010    0.1110   -2.3050 C   0  0  0  0  0  0  0  0  0  0  0  0
    1.2520    1.4250    0.7490 H   0  0  0  0  0  0  0  0  0  0  0  0
   -0.0600    2.0690   -0.2530 H   0  0  0  0  0  0  0  0  0  0  0  0
   -0.3790    1.6120    1.4190 H   0  0  0  0  0  0  0  0  0  0  0  0
    0.0450   -0.7510    0.9420 H   0  0  0  0  0  0  0  0  0  0  0  0
   -3.2780   -0.6750    0.5980 H   0  0  0  0  0  0  0  0  0  0  0  0
    1.4850   -2.2690   -0.0340 H   0  0  0  0  0  0  0  0  0  0  0  0
    2.8500   -3.0320   -1.8470 H   0  0  0  0  0  0  0  0  0  0  0  0
    2.4050   -1.4730   -6.1970 H   0  0  0  0  0  0  0  0  0  0  0  0
    3.7600   -0.4350   -5.5940 H   0  0  0  0  0  0  0  0  0  0  0  0
    4.6920   -2.2700   -7.2450 H   0  0  0  0  0  0  0  0  0  0  0  0
    5.3860   -4.1250   -5.6010 H   0  0  0  0  0  0  0  0  0  0  0  0
    4.7170   -3.0370   -3.2760 H   0  0  0  0  0  0  0  0  0  0  0  0
    3.3710   -4.0710   -3.8780 H   0  0  0  0  0  0  0  0  0  0  0  0
    0.0810    0.9980   -2.4350 H   0  0  0  0  0  0  0  0  0  0  0  0
  1  2  1  0  0  0  0
  1 18  1  0  0  0  0
  1 19  1  0  0  0  0
  1 20  1  0  0  0  0
  2  3  1  0  0  0  0
  2  6  1  0  0  0  0
  2 21  1  0  0  0  0
  3  4  1  0  0  0  0
  3  5  2  0  0  0  0
  4 22  1  0  0  0  0
  6  7  1  0  0  0  0
  6 17  2  0  0  0  0
  7  8  2  0  0  0  0
  7 23  1  0  0  0  0
  8  9  1  0  0  0  0
  8 24  1  0  0  0  0
  9 10  1  0  0  0  0
  9 15  2  0  0  0  0
 10 11  1  0  0  0  0
 10 14  1  0  0  0  0
 11 12  1  0  0  0  0
 11 25  1  0  0  0  0
 11 26  1  0  0  0  0
 12 13  2  0  0  0  0
 12 27  1  0  0  0  0
 13 14  1  0  0  0  0
 13 28  1  0  0  0  0
 14 29  1  0  0  0  0
 14 30  1  0  0  0  0
 15 16  1  0  0  0  0
 15 17  1  0  0  0  0
 17 31  1  0  0  0  0
M  END
>  <Index>
82

>  <Drug_Name>
Pirprofen

>  <Binary_Characterization>
1

$$$$

  MOE2013           3D
CORINA 3.60 0026  08.12.2014
 26 26  0  0  0  0  0  0  0  0999 V2000
   -0.0930    0.0700    0.0130 Cl  0  0  0  0  0  0  0  0  0  0  0  0
   -0.1200    1.8000   -0.0400 C   0  0  0  0  0  0  0  0  0  0  0  0
    1.1070    2.4720   -0.0580 C   0  0  0  0  0  0  0  0  0  0  0  0
    1.1470    3.8700   -0.0960 C   0  0  0  0  0  0  0  0  0  0  0  0
   -0.0600    4.5790   -0.1320 C   0  0  0  0  0  0  0  0  0  0  0  0
   -1.2870    3.9060   -0.1140 C   0  0  0  0  0  0  0  0  0  0  0  0
   -1.3310    2.5100   -0.0640 C   0  0  0  0  0  0  0  0  0  0  0  0
   -2.4820    1.7660   -0.0400 O   0  0  0  0  0  0  0  0  0  0  0  0
   -3.7240    2.4640   -0.0060 C   0  0  0  0  0  0  0  0  0  0  0  0
   -4.8160    1.4380    0.0350 C   0  0  0  0  0  0  0  0  0  0  0  0
   -5.7670    1.3770    0.9760 C   0  0  0  0  0  0  0  0  0  0  0  0
    2.4660    4.6000   -0.1290 C   0  0  0  0  0  0  0  0  0  0  0  0
    3.0040    4.8130   -1.5210 C   0  0  0  0  0  0  0  0  0  0  0  0
    2.5170    4.4510   -2.5780 O   0  0  0  0  0  0  0  0  0  0  0  0
    4.1720    5.4920   -1.4960 O   0  0  0  0  0  0  0  0  0  0  0  0
    2.0340    1.9020   -0.0440 H   0  0  0  0  0  0  0  0  0  0  0  0
   -0.0560    5.6670   -0.1770 H   0  0  0  0  0  0  0  0  0  0  0  0
   -2.1890    4.5090   -0.1450 H   0  0  0  0  0  0  0  0  0  0  0  0
   -3.7720    3.1130    0.8760 H   0  0  0  0  0  0  0  0  0  0  0  0
   -3.8460    3.0600   -0.9180 H   0  0  0  0  0  0  0  0  0  0  0  0
   -4.8180    0.7000   -0.7640 H   0  0  0  0  0  0  0  0  0  0  0  0
   -5.8090    2.0870    1.7950 H   0  0  0  0  0  0  0  0  0  0  0  0
   -6.5280    0.6030    0.9430 H   0  0  0  0  0  0  0  0  0  0  0  0
    2.3520    5.5780    0.3530 H   0  0  0  0  0  0  0  0  0  0  0  0
    3.2080    4.0340    0.4470 H   0  0  0  0  0  0  0  0  0  0  0  0
    4.4430    5.5740   -2.4350 H   0  0  0  0  0  0  0  0  0  0  0  0
  1  2  1  0  0  0  0
  2  3  1  0  0  0  0
  2  7  2  0  0  0  0
  3  4  2  0  0  0  0
  3 16  1  0  0  0  0
  4  5  1  0  0  0  0
  4 12  1  0  0  0  0
  5  6  2  0  0  0  0
  5 17  1  0  0  0  0
  6  7  1  0  0  0  0
  6 18  1  0  0  0  0
  7  8  1  0  0  0  0
  8  9  1  0  0  0  0
  9 10  1  0  0  0  0
  9 19  1  0  0  0  0
  9 20  1  0  0  0  0
 10 11  2  3  0  0  0
 10 21  1  0  0  0  0
 11 22  1  0  0  0  0
 11 23  1  0  0  0  0
 12 13  1  0  0  0  0
 12 24  1  0  0  0  0
 12 25  1  0  0  0  0
 13 14  2  0  0  0  0
 13 15  1  0  0  0  0
 15 26  1  0  0  0  0
M  END
>  <Index>
83

>  <Drug_Name>
Alclofenac

>  <Binary_Characterization>
1

$$$$

  MOE2013           3D
CORINA 3.49 0026  11.04.2013
 34 36  0  0  0  0  0  0  0  0999 V2000
   -0.3910    0.7790   -0.5980 C   0  0  0  0  0  0  0  0  0  0  0  0
   -0.1330   -0.5800   -0.6020 C   0  0  0  0  0  0  0  0  0  0  0  0
    1.1640   -1.0430   -0.4010 C   0  0  0  0  0  0  0  0  0  0  0  0
    0.6620    1.6750   -0.4140 C   0  0  0  0  0  0  0  0  0  0  0  0
    2.2480   -0.1570   -0.1810 C   0  0  0  0  0  0  0  0  0  0  0  0
    1.9950    1.2400   -0.2290 C   0  0  0  0  0  0  0  0  0  0  0  0
    3.0000    2.2530   -0.0770 N   0  0  0  0  0  0  0  0  0  0  0  0
    4.3010    2.1450   -0.5590 C   0  0  0  0  0  0  0  0  0  0  0  0
    4.6040    0.9150   -1.3520 C   0  0  0  0  0  0  0  0  0  0  0  0
    4.7400   -0.2390   -0.4130 C   0  0  0  0  0  0  0  0  0  0  0  0
    3.5400   -0.7440    0.1000 N   0  0  0  0  0  0  0  0  0  0  0  0
    5.1640    3.0090   -0.3990 O   0  0  0  0  0  0  0  0  0  0  0  0
    5.8680   -0.6560   -0.1410 O   0  0  0  0  0  0  0  0  0  0  0  0
    2.6400    3.5010    0.5930 C   0  0  0  0  0  0  0  0  0  0  0  0
   -1.4160   -1.6980   -0.8540 Cl  0  0  0  0  0  0  0  0  0  0  0  0
    3.5660   -1.9060    0.9600 C   0  0  0  0  0  0  0  0  0  0  0  0
    4.4730   -2.9550    0.7400 C   0  0  0  0  0  0  0  0  0  0  0  0
    4.5010   -4.0740    1.5780 C   0  0  0  0  0  0  0  0  0  0  0  0
    3.6280   -4.1600    2.6590 C   0  0  0  0  0  0  0  0  0  0  0  0
    2.7290   -3.1270    2.9040 C   0  0  0  0  0  0  0  0  0  0  0  0
    2.7000   -2.0080    2.0660 C   0  0  0  0  0  0  0  0  0  0  0  0
   -1.3990    1.1550   -0.7540 H   0  0  0  0  0  0  0  0  0  0  0  0
    1.3330   -2.1190   -0.4280 H   0  0  0  0  0  0  0  0  0  0  0  0
    0.4200    2.7350   -0.4600 H   0  0  0  0  0  0  0  0  0  0  0  0
    3.8520    0.7300   -2.1250 H   0  0  0  0  0  0  0  0  0  0  0  0
    5.5550    1.0590   -1.8780 H   0  0  0  0  0  0  0  0  0  0  0  0
    3.5230    3.9860    1.0220 H   0  0  0  0  0  0  0  0  0  0  0  0
    2.2010    4.1850   -0.1400 H   0  0  0  0  0  0  0  0  0  0  0  0
    1.9380    3.3090    1.4100 H   0  0  0  0  0  0  0  0  0  0  0  0
    5.1590   -2.9330   -0.1030 H   0  0  0  0  0  0  0  0  0  0  0  0
    5.2070   -4.8780    1.3840 H   0  0  0  0  0  0  0  0  0  0  0  0
    3.6540   -5.0280    3.3120 H   0  0  0  0  0  0  0  0  0  0  0  0
    2.0550   -3.1840    3.7550 H   0  0  0  0  0  0  0  0  0  0  0  0
    2.0110   -1.2050    2.3120 H   0  0  0  0  0  0  0  0  0  0  0  0
  1  2  2  0  0  0  0
  1  4  1  0  0  0  0
  1 22  1  0  0  0  0
  2  3  1  0  0  0  0
  2 15  1  0  0  0  0
  3  5  2  0  0  0  0
  3 23  1  0  0  0  0
  4  6  2  0  0  0  0
  4 24  1  0  0  0  0
  5  6  1  0  0  0  0
  5 11  1  0  0  0  0
  6  7  1  0  0  0  0
  7  8  1  0  0  0  0
  7 14  1  0  0  0  0
  8  9  1  0  0  0  0
  8 12  2  0  0  0  0
  9 10  1  0  0  0  0
  9 25  1  0  0  0  0
  9 26  1  0  0  0  0
 10 11  1  0  0  0  0
 10 13  2  0  0  0  0
 11 16  1  0  0  0  0
 14 27  1  0  0  0  0
 14 28  1  0  0  0  0
 14 29  1  0  0  0  0
 16 17  1  0  0  0  0
 16 21  2  0  0  0  0
 17 18  2  0  0  0  0
 17 30  1  0  0  0  0
 18 19  1  0  0  0  0
 18 31  1  0  0  0  0
 19 20  2  0  0  0  0
 19 32  1  0  0  0  0
 20 21  1  0  0  0  0
 20 33  1  0  0  0  0
 21 34  1  0  0  0  0
M  END
>  <Index>
84

>  <Drug_Name>
Clobazam

>  <Binary_Characterization>
1

$$$$

  MOE2013           3D
CORINA 3.49 0026  11.04.2013
 45 47  0  0  1  0  0  0  0  0999 V2000
   -0.0500    1.3180   -0.0650 N   0  0  3  0  0  0  0  0  0  0  0  0
   -0.0190   -0.0960   -0.0320 C   0  0  0  0  0  0  0  0  0  0  0  0
    1.0620    2.1920   -0.1480 C   0  0  0  0  0  0  0  0  0  0  0  0
   -0.6270   -0.7950    1.0270 C   0  0  0  0  0  0  0  0  0  0  0  0
    0.6060   -0.8370   -1.0470 C   0  0  0  0  0  0  0  0  0  0  0  0
    2.2600    1.8810   -0.8350 C   0  0  0  0  0  0  0  0  0  0  0  0
    1.2940   -0.1180   -2.1720 C   0  0  0  0  0  0  0  0  0  0  0  0
    2.5140    0.6260   -1.6450 C   0  0  0  0  0  0  0  0  0  0  0  0
   -1.4170    1.8860   -0.0280 C   0  0  0  0  0  0  0  0  0  0  0  0
    0.5980   -2.2410   -1.0090 C   0  0  0  0  0  0  0  0  0  0  0  0
   -0.6250   -2.1890    1.0600 C   0  0  0  0  0  0  0  0  0  0  0  0
   -1.7600    2.5880   -1.3500 C   0  0  0  0  0  0  0  0  0  0  0  0
   -3.5580    3.8740   -2.5340 N   0  0  0  0  0  0  0  0  0  0  0  0
   -0.0190   -2.9150    0.0420 C   0  0  0  0  0  0  0  0  0  0  0  0
   -1.3740   -3.0150    2.3710 Cl  0  0  0  0  0  0  0  0  0  0  0  0
    1.0190    3.4370    0.5270 C   0  0  0  0  0  0  0  0  0  0  0  0
   -3.2100    3.0880   -1.3390 C   0  0  0  0  0  0  0  0  0  0  0  0
    3.3470    2.7890   -0.7940 C   0  0  0  0  0  0  0  0  0  0  0  0
   -3.5930    3.0530   -3.7460 C   0  0  0  0  0  0  0  0  0  0  0  0
   -4.8590    4.5230   -2.3440 C   0  0  0  0  0  0  0  0  0  0  0  0
    2.0940    4.3290    0.5390 C   0  0  0  0  0  0  0  0  0  0  0  0
    3.2650    4.0020   -0.1200 C   0  0  0  0  0  0  0  0  0  0  0  0
   -1.0910   -0.2410    1.8400 H   0  0  0  0  0  0  0  0  0  0  0  0
    1.6220   -0.8430   -2.9280 H   0  0  0  0  0  0  0  0  0  0  0  0
    0.5930    0.5560   -2.6800 H   0  0  0  0  0  0  0  0  0  0  0  0
    3.1060    0.9110   -2.5260 H   0  0  0  0  0  0  0  0  0  0  0  0
    3.1420   -0.0460   -1.0450 H   0  0  0  0  0  0  0  0  0  0  0  0
   -2.1710    1.1010    0.1240 H   0  0  0  0  0  0  0  0  0  0  0  0
   -1.5460    2.5620    0.8250 H   0  0  0  0  0  0  0  0  0  0  0  0
    1.0780   -2.8160   -1.7970 H   0  0  0  0  0  0  0  0  0  0  0  0
   -1.0840    3.4340   -1.5220 H   0  0  0  0  0  0  0  0  0  0  0  0
   -1.6040    1.8810   -2.1730 H   0  0  0  0  0  0  0  0  0  0  0  0
   -0.0170   -4.0010    0.0610 H   0  0  0  0  0  0  0  0  0  0  0  0
    0.1440    3.7290    1.1000 H   0  0  0  0  0  0  0  0  0  0  0  0
   -3.8990    2.2410   -1.2170 H   0  0  0  0  0  0  0  0  0  0  0  0
   -3.3290    3.7240   -0.4520 H   0  0  0  0  0  0  0  0  0  0  0  0
    4.2760    2.5460   -1.3080 H   0  0  0  0  0  0  0  0  0  0  0  0
   -4.2920    2.2140   -3.6570 H   0  0  0  0  0  0  0  0  0  0  0  0
   -3.8910    3.6570   -4.6110 H   0  0  0  0  0  0  0  0  0  0  0  0
   -2.6010    2.6570   -3.9860 H   0  0  0  0  0  0  0  0  0  0  0  0
   -4.8350    5.1900   -1.4750 H   0  0  0  0  0  0  0  0  0  0  0  0
   -5.1080    5.1490   -3.2080 H   0  0  0  0  0  0  0  0  0  0  0  0
   -5.6660    3.7950   -2.1990 H   0  0  0  0  0  0  0  0  0  0  0  0
    2.0140    5.2690    1.0790 H   0  0  0  0  0  0  0  0  0  0  0  0
    4.1130    4.6820   -0.1090 H   0  0  0  0  0  0  0  0  0  0  0  0
  1  2  1  0  0  0  0
  1  3  1  0  0  0  0
  1  9  1  0  0  0  0
  2  4  1  0  0  0  0
  2  5  2  0  0  0  0
  3  6  2  0  0  0  0
  3 16  1  0  0  0  0
  4 11  2  0  0  0  0
  4 23  1  0  0  0  0
  5  7  1  0  0  0  0
  5 10  1  0  0  0  0
  6  8  1  0  0  0  0
  6 18  1  0  0  0  0
  7  8  1  0  0  0  0
  7 24  1  0  0  0  0
  7 25  1  0  0  0  0
  8 26  1  0  0  0  0
  8 27  1  0  0  0  0
  9 12  1  0  0  0  0
  9 28  1  0  0  0  0
  9 29  1  0  0  0  0
 10 14  2  0  0  0  0
 10 30  1  0  0  0  0
 11 14  1  0  0  0  0
 11 15  1  0  0  0  0
 12 17  1  0  0  0  0
 12 31  1  0  0  0  0
 12 32  1  0  0  0  0
 13 17  1  0  0  0  0
 13 19  1  0  0  0  0
 13 20  1  0  0  0  0
 14 33  1  0  0  0  0
 16 21  2  0  0  0  0
 16 34  1  0  0  0  0
 17 35  1  0  0  0  0
 17 36  1  0  0  0  0
 18 22  2  0  0  0  0
 18 37  1  0  0  0  0
 19 38  1  0  0  0  0
 19 39  1  0  0  0  0
 19 40  1  0  0  0  0
 20 41  1  0  0  0  0
 20 42  1  0  0  0  0
 20 43  1  0  0  0  0
 21 22  1  0  0  0  0
 21 44  1  0  0  0  0
 22 45  1  0  0  0  0
M  END
>  <Index>
85

>  <Drug_Name>
Clomipramine

>  <Binary_Characterization>
1

$$$$

  MOE2013           3D
CORINA 3.49 0026  11.04.2013
 40 42  0  0  1  0  0  0  0  0999 V2000
   -0.0360    1.5240   -0.3260 C   0  0  0  0  0  0  0  0  0  0  0  0
   -0.0050    0.1410   -0.4510 C   0  0  0  0  0  0  0  0  0  0  0  0
    2.3490    1.4990    0.0160 C   0  0  0  0  0  0  0  0  0  0  0  0
    1.1450    2.2050   -0.0920 C   0  0  0  0  0  0  0  0  0  0  0  0
    2.4240    0.0910   -0.1030 C   0  0  0  0  0  0  0  0  0  0  0  0
    1.2050   -0.5740   -0.3440 C   0  0  0  0  0  0  0  0  0  0  0  0
    1.0640   -2.3380   -0.4960 S   0  0  0  0  0  0  0  0  0  0  0  0
    3.6560   -0.6210   -0.0090 N   0  0  3  0  0  0  0  0  0  0  0  0
    3.8510   -1.9900   -0.3620 C   0  0  0  0  0  0  0  0  0  0  0  0
    2.7610   -2.8440   -0.6270 C   0  0  0  0  0  0  0  0  0  0  0  0
    2.9620   -4.1910   -0.9910 C   0  0  0  0  0  0  0  0  0  0  0  0
    4.2420   -4.7190   -1.1060 C   0  0  0  0  0  0  0  0  0  0  0  0
    5.3280   -3.9010   -0.8530 C   0  0  0  0  0  0  0  0  0  0  0  0
    5.1380   -2.5640   -0.4890 C   0  0  0  0  0  0  0  0  0  0  0  0
    4.8310    0.1240    0.4980 C   0  0  0  0  0  0  0  0  0  0  0  0
    5.6050    0.7950   -0.6450 C   0  0  0  0  0  0  0  0  0  0  0  0
    6.8370    1.5260   -0.1040 C   0  0  0  0  0  0  0  0  0  0  0  0
    7.5240    2.3120   -1.1400 N   0  0  0  0  0  0  0  0  0  0  0  0
    8.5200    3.1910   -0.5210 C   0  0  0  0  0  0  0  0  0  0  0  0
    8.1750    1.4640   -2.1420 C   0  0  0  0  0  0  0  0  0  0  0  0
    6.9240   -4.5310   -0.9940 Cl  0  0  0  0  0  0  0  0  0  0  0  0
   -0.9750    2.0630   -0.4120 H   0  0  0  0  0  0  0  0  0  0  0  0
   -0.9400   -0.3860   -0.6330 H   0  0  0  0  0  0  0  0  0  0  0  0
    3.2330    2.1070    0.1800 H   0  0  0  0  0  0  0  0  0  0  0  0
    1.1410    3.2880    0.0030 H   0  0  0  0  0  0  0  0  0  0  0  0
    2.1110   -4.8400   -1.1890 H   0  0  0  0  0  0  0  0  0  0  0  0
    4.3780   -5.7580   -1.3910 H   0  0  0  0  0  0  0  0  0  0  0  0
    6.0370   -1.9790   -0.3250 H   0  0  0  0  0  0  0  0  0  0  0  0
    4.5330    0.8660    1.2500 H   0  0  0  0  0  0  0  0  0  0  0  0
    5.4930   -0.5320    1.0780 H   0  0  0  0  0  0  0  0  0  0  0  0
    5.9010    0.0450   -1.3840 H   0  0  0  0  0  0  0  0  0  0  0  0
    4.9620    1.5050   -1.1770 H   0  0  0  0  0  0  0  0  0  0  0  0
    6.4950    2.2070    0.6870 H   0  0  0  0  0  0  0  0  0  0  0  0
    7.5250    0.8110    0.3660 H   0  0  0  0  0  0  0  0  0  0  0  0
    9.2940    2.6280    0.0120 H   0  0  0  0  0  0  0  0  0  0  0  0
    9.0070    3.8170   -1.2780 H   0  0  0  0  0  0  0  0  0  0  0  0
    8.0420    3.8780    0.1870 H   0  0  0  0  0  0  0  0  0  0  0  0
    7.4420    0.8870   -2.7120 H   0  0  0  0  0  0  0  0  0  0  0  0
    8.7090    2.0780   -2.8760 H   0  0  0  0  0  0  0  0  0  0  0  0
    8.8930    0.7700   -1.6910 H   0  0  0  0  0  0  0  0  0  0  0  0
  1  2  1  0  0  0  0
  1  4  2  0  0  0  0
  1 22  1  0  0  0  0
  2  6  2  0  0  0  0
  2 23  1  0  0  0  0
  3  4  1  0  0  0  0
  3  5  2  0  0  0  0
  3 24  1  0  0  0  0
  4 25  1  0  0  0  0
  5  6  1  0  0  0  0
  5  8  1  0  0  0  0
  6  7  1  0  0  0  0
  7 10  1  0  0  0  0
  8  9  1  0  0  0  0
  8 15  1  0  0  0  0
  9 10  1  0  0  0  0
  9 14  2  0  0  0  0
 10 11  2  0  0  0  0
 11 12  1  0  0  0  0
 11 26  1  0  0  0  0
 12 13  2  0  0  0  0
 12 27  1  0  0  0  0
 13 14  1  0  0  0  0
 13 21  1  0  0  0  0
 14 28  1  0  0  0  0
 15 16  1  0  0  0  0
 15 29  1  0  0  0  0
 15 30  1  0  0  0  0
 16 17  1  0  0  0  0
 16 31  1  0  0  0  0
 16 32  1  0  0  0  0
 17 18  1  0  0  0  0
 17 33  1  0  0  0  0
 17 34  1  0  0  0  0
 18 19  1  0  0  0  0
 18 20  1  0  0  0  0
 19 35  1  0  0  0  0
 19 36  1  0  0  0  0
 19 37  1  0  0  0  0
 20 38  1  0  0  0  0
 20 39  1  0  0  0  0
 20 40  1  0  0  0  0
M  END
>  <Index>
86

>  <Drug_Name>
Chlorpromazine

>  <Binary_Characterization>
1

$$$$

  MOE2013           3D
CORINA 3.60 0026  08.12.2014
 51 54  0  0  1  0  0  0  0  0999 V2000
   -0.3520    1.4600   -0.0630 C   0  0  0  0  0  0  0  0  0  0  0  0
   -0.1580   -0.0540   -0.0920 C   0  0  0  0  0  0  0  0  0  0  0  0
    0.5840   -0.4650   -1.2930 N   0  0  0  0  0  0  0  0  0  0  0  0
    1.9130    0.1640   -1.3190 C   0  0  0  0  0  0  0  0  0  0  0  0
    1.8010    1.6870   -1.3270 C   0  0  0  0  0  0  0  0  0  0  0  0
    0.9880    2.1960   -0.1360 C   0  0  0  0  0  0  0  0  0  0  0  0
    0.7820    3.6970   -0.2450 C   0  0  0  0  0  0  0  0  0  0  0  0
   -0.3030    4.2350   -0.4360 O   0  0  0  0  0  0  0  0  0  0  0  0
    1.9230    4.4370   -0.0980 N   0  0  0  0  0  0  0  0  0  0  0  0
    0.6670   -1.9300   -1.3580 C   0  0  0  0  0  0  0  0  0  0  0  0
    1.0640   -2.4070   -2.7550 C   0  0  0  0  0  0  0  0  0  0  0  0
    1.0510   -3.9370   -2.8230 C   0  0  0  0  0  0  0  0  0  0  0  0
    1.5480   -4.4190   -4.1310 N   0  0  3  0  0  0  0  0  0  0  0  0
    0.5850   -4.6150   -5.1630 C   0  0  0  0  0  0  0  0  0  0  0  0
   -0.7340   -4.1120   -5.0750 C   0  0  0  0  0  0  0  0  0  0  0  0
   -1.6780   -4.2850   -6.0950 C   0  0  0  0  0  0  0  0  0  0  0  0
   -1.3330   -4.9710   -7.2460 C   0  0  0  0  0  0  0  0  0  0  0  0
   -0.0460   -5.4790   -7.3710 C   0  0  0  0  0  0  0  0  0  0  0  0
    0.9070   -5.3060   -6.3490 C   0  0  0  0  0  0  0  0  0  0  0  0
    2.4940   -6.0450   -6.6500 S   0  0  0  0  0  0  0  0  0  0  0  0
    3.4880   -5.3460   -5.3540 C   0  0  0  0  0  0  0  0  0  0  0  0
    2.9510   -4.6510   -4.2520 C   0  0  0  0  0  0  0  0  0  0  0  0
    3.8810   -4.1790   -3.2960 C   0  0  0  0  0  0  0  0  0  0  0  0
    5.2570   -4.3880   -3.4270 C   0  0  0  0  0  0  0  0  0  0  0  0
    5.7610   -5.0770   -4.5160 C   0  0  0  0  0  0  0  0  0  0  0  0
    4.8770   -5.5550   -5.4760 C   0  0  0  0  0  0  0  0  0  0  0  0
    6.3330   -3.7740   -2.2310 Cl  0  0  0  0  0  0  0  0  0  0  0  0
   -0.9960    1.7570   -0.9020 H   0  0  0  0  0  0  0  0  0  0  0  0
   -0.8850    1.7450    0.8520 H   0  0  0  0  0  0  0  0  0  0  0  0
    0.3580   -0.3830    0.8200 H   0  0  0  0  0  0  0  0  0  0  0  0
   -1.1520   -0.5180   -0.0890 H   0  0  0  0  0  0  0  0  0  0  0  0
    2.5140   -0.1580   -0.4580 H   0  0  0  0  0  0  0  0  0  0  0  0
    2.4640   -0.1190   -2.2210 H   0  0  0  0  0  0  0  0  0  0  0  0
    2.8100    2.1190   -1.3150 H   0  0  0  0  0  0  0  0  0  0  0  0
    1.3370    2.0180   -2.2660 H   0  0  0  0  0  0  0  0  0  0  0  0
    1.5450    2.0030    0.7910 H   0  0  0  0  0  0  0  0  0  0  0  0
    2.8340    4.0320    0.0720 H   0  0  0  0  0  0  0  0  0  0  0  0
    1.8500    5.4450   -0.1610 H   0  0  0  0  0  0  0  0  0  0  0  0
    1.3630   -2.3190   -0.6030 H   0  0  0  0  0  0  0  0  0  0  0  0
   -0.3180   -2.3600   -1.1340 H   0  0  0  0  0  0  0  0  0  0  0  0
    0.3760   -1.9840   -3.4960 H   0  0  0  0  0  0  0  0  0  0  0  0
    2.0560   -2.0340   -3.0250 H   0  0  0  0  0  0  0  0  0  0  0  0
    1.6400   -4.3660   -2.0010 H   0  0  0  0  0  0  0  0  0  0  0  0
    0.0460   -4.3240   -2.6110 H   0  0  0  0  0  0  0  0  0  0  0  0
   -1.0760   -3.5470   -4.2140 H   0  0  0  0  0  0  0  0  0  0  0  0
   -2.6790   -3.8770   -5.9820 H   0  0  0  0  0  0  0  0  0  0  0  0
   -2.0590   -5.1090   -8.0420 H   0  0  0  0  0  0  0  0  0  0  0  0
    0.2140   -6.0180   -8.2800 H   0  0  0  0  0  0  0  0  0  0  0  0
    3.5610   -3.6130   -2.4260 H   0  0  0  0  0  0  0  0  0  0  0  0
    6.8280   -5.2430   -4.6290 H   0  0  0  0  0  0  0  0  0  0  0  0
    5.2780   -6.0980   -6.3300 H   0  0  0  0  0  0  0  0  0  0  0  0
  1  2  1  0  0  0  0
  1  6  1  0  0  0  0
  1 28  1  0  0  0  0
  1 29  1  0  0  0  0
  2  3  1  0  0  0  0
  2 30  1  0  0  0  0
  2 31  1  0  0  0  0
  3  4  1  0  0  0  0
  3 10  1  0  0  0  0
  4  5  1  0  0  0  0
  4 32  1  0  0  0  0
  4 33  1  0  0  0  0
  5  6  1  0  0  0  0
  5 34  1  0  0  0  0
  5 35  1  0  0  0  0
  6  7  1  0  0  0  0
  6 36  1  0  0  0  0
  7  8  2  0  0  0  0
  7  9  1  0  0  0  0
  9 37  1  0  0  0  0
  9 38  1  0  0  0  0
 10 11  1  0  0  0  0
 10 39  1  0  0  0  0
 10 40  1  0  0  0  0
 11 12  1  0  0  0  0
 11 41  1  0  0  0  0
 11 42  1  0  0  0  0
 12 13  1  0  0  0  0
 12 43  1  0  0  0  0
 12 44  1  0  0  0  0
 13 14  1  0  0  0  0
 13 22  1  0  0  0  0
 14 15  1  0  0  0  0
 14 19  2  0  0  0  0
 15 16  2  0  0  0  0
 15 45  1  0  0  0  0
 16 17  1  0  0  0  0
 16 46  1  0  0  0  0
 17 18  2  0  0  0  0
 17 47  1  0  0  0  0
 18 19  1  0  0  0  0
 18 48  1  0  0  0  0
 19 20  1  0  0  0  0
 20 21  1  0  0  0  0
 21 22  1  0  0  0  0
 21 26  2  0  0  0  0
 22 23  2  0  0  0  0
 23 24  1  0  0  0  0
 23 49  1  0  0  0  0
 24 25  2  0  0  0  0
 24 27  1  0  0  0  0
 25 26  1  0  0  0  0
 25 50  1  0  0  0  0
 26 51  1  0  0  0  0
M  END
>  <Index>
87

>  <Drug_Name>
Pipamazine

>  <Binary_Characterization>
1

$$$$

  MOE2013           3D
CORINA 3.49 0026  11.04.2013
 49 52  0  0  1  0  0  0  0  0999 V2000
   -0.2050   -4.5630    0.5100 Cl  0  0  0  0  0  0  0  0  0  0  0  0
   -0.0910    1.6610   -0.2960 S   0  0  0  0  0  0  0  0  0  0  0  0
    6.3080   -3.0000    0.5070 N   0  0  0  0  0  0  0  0  0  0  0  0
    8.9560   -3.8990   -0.4300 N   0  0  0  0  0  0  0  0  0  0  0  0
    2.3270   -0.0390    0.7890 N   0  0  3  0  0  0  0  0  0  0  0  0
    7.1840   -3.8640    1.3240 C   0  0  0  0  0  0  0  0  0  0  0  0
    7.1450   -2.1810   -0.3930 C   0  0  0  0  0  0  0  0  0  0  0  0
    5.4510   -2.1840    1.3770 C   0  0  0  0  0  0  0  0  0  0  0  0
    8.1240   -4.7270    0.4590 C   0  0  0  0  0  0  0  0  0  0  0  0
    8.0880   -3.0440   -1.2560 C   0  0  0  0  0  0  0  0  0  0  0  0
    4.3460   -1.4730    0.5930 C   0  0  0  0  0  0  0  0  0  0  0  0
    3.3720   -0.7650    1.5440 C   0  0  0  0  0  0  0  0  0  0  0  0
    9.8080   -4.7370   -1.2710 C   0  0  0  0  0  0  0  0  0  0  0  0
    1.1340   -0.7530    0.4680 C   0  0  0  0  0  0  0  0  0  0  0  0
    2.6010    1.3180    0.4390 C   0  0  0  0  0  0  0  0  0  0  0  0
   -0.0010   -0.0950   -0.0500 C   0  0  0  0  0  0  0  0  0  0  0  0
    1.5980    2.1630   -0.0780 C   0  0  0  0  0  0  0  0  0  0  0  0
    1.0240   -2.1550    0.6260 C   0  0  0  0  0  0  0  0  0  0  0  0
    3.8890    1.8900    0.5660 C   0  0  0  0  0  0  0  0  0  0  0  0
   -1.1690   -0.8110   -0.3830 C   0  0  0  0  0  0  0  0  0  0  0  0
    1.8830    3.4960   -0.4340 C   0  0  0  0  0  0  0  0  0  0  0  0
   -0.1390   -2.8560    0.2920 C   0  0  0  0  0  0  0  0  0  0  0  0
    4.1670    3.2150    0.2090 C   0  0  0  0  0  0  0  0  0  0  0  0
   -1.2400   -2.1880   -0.2140 C   0  0  0  0  0  0  0  0  0  0  0  0
    3.1610    4.0210   -0.2920 C   0  0  0  0  0  0  0  0  0  0  0  0
    7.7850   -3.2580    2.0160 H   0  0  0  0  0  0  0  0  0  0  0  0
    6.5690   -4.5390    1.9310 H   0  0  0  0  0  0  0  0  0  0  0  0
    6.5140   -1.6090   -1.0820 H   0  0  0  0  0  0  0  0  0  0  0  0
    7.7400   -1.4600    0.1840 H   0  0  0  0  0  0  0  0  0  0  0  0
    4.9670   -2.8390    2.1120 H   0  0  0  0  0  0  0  0  0  0  0  0
    6.0440   -1.4530    1.9420 H   0  0  0  0  0  0  0  0  0  0  0  0
    7.5250   -5.4420   -0.1220 H   0  0  0  0  0  0  0  0  0  0  0  0
    8.7690   -5.3090    1.1290 H   0  0  0  0  0  0  0  0  0  0  0  0
    8.7060   -2.3730   -1.8630 H   0  0  0  0  0  0  0  0  0  0  0  0
    7.4880   -3.6510   -1.9480 H   0  0  0  0  0  0  0  0  0  0  0  0
    4.7790   -0.7440   -0.1000 H   0  0  0  0  0  0  0  0  0  0  0  0
    3.8120   -2.2000   -0.0290 H   0  0  0  0  0  0  0  0  0  0  0  0
    3.9130   -0.0920    2.2200 H   0  0  0  0  0  0  0  0  0  0  0  0
    2.9280   -1.4820    2.2460 H   0  0  0  0  0  0  0  0  0  0  0  0
    9.2280   -5.4060   -1.9160 H   0  0  0  0  0  0  0  0  0  0  0  0
   10.4480   -4.1160   -1.9070 H   0  0  0  0  0  0  0  0  0  0  0  0
   10.4750   -5.3470   -0.6530 H   0  0  0  0  0  0  0  0  0  0  0  0
    1.8510   -2.7500    0.9990 H   0  0  0  0  0  0  0  0  0  0  0  0
    4.7360    1.3190    0.9320 H   0  0  0  0  0  0  0  0  0  0  0  0
   -2.0390   -0.2900   -0.7780 H   0  0  0  0  0  0  0  0  0  0  0  0
    1.0980    4.1380   -0.8280 H   0  0  0  0  0  0  0  0  0  0  0  0
    5.1750    3.6060    0.3220 H   0  0  0  0  0  0  0  0  0  0  0  0
   -2.1480   -2.7220   -0.4770 H   0  0  0  0  0  0  0  0  0  0  0  0
    3.3680    5.0490   -0.5730 H   0  0  0  0  0  0  0  0  0  0  0  0
  1 22  1  0  0  0  0
  2 16  1  0  0  0  0
  2 17  1  0  0  0  0
  3  6  1  0  0  0  0
  3  7  1  0  0  0  0
  3  8  1  0  0  0  0
  4  9  1  0  0  0  0
  4 10  1  0  0  0  0
  4 13  1  0  0  0  0
  5 12  1  0  0  0  0
  5 14  1  0  0  0  0
  5 15  1  0  0  0  0
  6  9  1  0  0  0  0
  6 26  1  0  0  0  0
  6 27  1  0  0  0  0
  7 10  1  0  0  0  0
  7 28  1  0  0  0  0
  7 29  1  0  0  0  0
  8 11  1  0  0  0  0
  8 30  1  0  0  0  0
  8 31  1  0  0  0  0
  9 32  1  0  0  0  0
  9 33  1  0  0  0  0
 10 34  1  0  0  0  0
 10 35  1  0  0  0  0
 11 12  1  0  0  0  0
 11 36  1  0  0  0  0
 11 37  1  0  0  0  0
 12 38  1  0  0  0  0
 12 39  1  0  0  0  0
 13 40  1  0  0  0  0
 13 41  1  0  0  0  0
 13 42  1  0  0  0  0
 14 16  2  0  0  0  0
 14 18  1  0  0  0  0
 15 17  2  0  0  0  0
 15 19  1  0  0  0  0
 16 20  1  0  0  0  0
 17 21  1  0  0  0  0
 18 22  2  0  0  0  0
 18 43  1  0  0  0  0
 19 23  2  0  0  0  0
 19 44  1  0  0  0  0
 20 24  2  0  0  0  0
 20 45  1  0  0  0  0
 21 25  2  0  0  0  0
 21 46  1  0  0  0  0
 22 24  1  0  0  0  0
 23 25  1  0  0  0  0
 23 47  1  0  0  0  0
 24 48  1  0  0  0  0
 25 49  1  0  0  0  0
M  END
>  <Index>
88

>  <Drug_Name>
Prochlorperazine

>  <Binary_Characterization>
1

$$$$

  MOE2013           3D
CORINA 3.49 0026  11.04.2013
 42 45  0  0  1  0  0  0  0  0999 V2000
   -0.0690    1.3080    0.0670 C   0  0  0  0  0  0  0  0  0  0  0  0
    0.0630   -0.1510   -0.2550 C   0  0  0  0  0  0  0  0  0  0  0  0
    0.9320   -1.0050    0.4280 C   0  0  0  0  0  0  0  0  0  0  0  0
    2.0240   -0.5840    1.1950 N   0  0  3  0  0  0  0  0  0  0  0  0
    0.9180    2.1080    0.3610 N   0  0  0  0  0  0  0  0  0  0  0  0
    2.7670    0.6000    1.0770 C   0  0  0  0  0  0  0  0  0  0  0  0
    2.2670    1.7940    0.5340 C   0  0  0  0  0  0  0  0  0  0  0  0
    0.8230   -2.3910    0.1870 C   0  0  0  0  0  0  0  0  0  0  0  0
   -0.0910   -2.9100   -0.7330 C   0  0  0  0  0  0  0  0  0  0  0  0
   -0.9000   -2.0470   -1.4560 C   0  0  0  0  0  0  0  0  0  0  0  0
   -0.8210   -0.6760   -1.2210 C   0  0  0  0  0  0  0  0  0  0  0  0
    3.1530    2.8640    0.3120 C   0  0  0  0  0  0  0  0  0  0  0  0
    4.5090    2.7590    0.6130 C   0  0  0  0  0  0  0  0  0  0  0  0
    5.0110    1.5870    1.1580 C   0  0  0  0  0  0  0  0  0  0  0  0
    4.1430    0.5180    1.3840 C   0  0  0  0  0  0  0  0  0  0  0  0
   -1.3500    1.8740    0.0580 N   0  0  0  0  0  0  0  0  0  0  0  0
   -2.5620    1.1970    0.5380 C   0  0  0  0  0  0  0  0  0  0  0  0
   -3.2560    2.0480    1.6210 C   0  0  0  0  0  0  0  0  0  0  0  0
   -3.5430    3.4200    1.1560 N   0  0  0  0  0  0  0  0  0  0  0  0
   -2.2840    4.0630    0.7220 C   0  0  0  0  0  0  0  0  0  0  0  0
   -1.5830    3.2550   -0.3850 C   0  0  0  0  0  0  0  0  0  0  0  0
    5.5590    4.0910    0.3270 Cl  0  0  0  0  0  0  0  0  0  0  0  0
   -4.1800    4.2010    2.2150 C   0  0  0  0  0  0  0  0  0  0  0  0
    2.3560   -1.2420    1.8890 H   0  0  0  0  0  0  0  0  0  0  0  0
    1.4930   -3.0840    0.6920 H   0  0  0  0  0  0  0  0  0  0  0  0
   -0.1430   -3.9820   -0.9050 H   0  0  0  0  0  0  0  0  0  0  0  0
   -1.5960   -2.4370   -2.1940 H   0  0  0  0  0  0  0  0  0  0  0  0
   -1.4680   -0.0120   -1.7890 H   0  0  0  0  0  0  0  0  0  0  0  0
    2.7540    3.7980   -0.0780 H   0  0  0  0  0  0  0  0  0  0  0  0
    6.0660    1.4900    1.3970 H   0  0  0  0  0  0  0  0  0  0  0  0
    4.5560   -0.4080    1.7800 H   0  0  0  0  0  0  0  0  0  0  0  0
   -3.2450    1.0330   -0.3040 H   0  0  0  0  0  0  0  0  0  0  0  0
   -2.3310    0.2210    0.9770 H   0  0  0  0  0  0  0  0  0  0  0  0
   -4.1930    1.5510    1.8980 H   0  0  0  0  0  0  0  0  0  0  0  0
   -2.6200    2.0750    2.5160 H   0  0  0  0  0  0  0  0  0  0  0  0
   -2.5000    5.0650    0.3320 H   0  0  0  0  0  0  0  0  0  0  0  0
   -1.5990    4.1800    1.5730 H   0  0  0  0  0  0  0  0  0  0  0  0
   -0.6520    3.7580   -0.6680 H   0  0  0  0  0  0  0  0  0  0  0  0
   -2.2110    3.2350   -1.2840 H   0  0  0  0  0  0  0  0  0  0  0  0
   -3.5460    4.2930    3.1040 H   0  0  0  0  0  0  0  0  0  0  0  0
   -4.4200    5.2080    1.8560 H   0  0  0  0  0  0  0  0  0  0  0  0
   -5.1280    3.7390    2.5140 H   0  0  0  0  0  0  0  0  0  0  0  0
  1  2  1  0  0  0  0
  1  5  2  0  0  0  0
  1 16  1  0  0  0  0
  2  3  1  0  0  0  0
  2 11  2  0  0  0  0
  3  4  1  0  0  0  0
  3  8  2  0  0  0  0
  4  6  1  0  0  0  0
  4 24  1  0  0  0  0
  5  7  1  0  0  0  0
  6  7  1  0  0  0  0
  6 15  2  0  0  0  0
  7 12  2  0  0  0  0
  8  9  1  0  0  0  0
  8 25  1  0  0  0  0
  9 10  2  0  0  0  0
  9 26  1  0  0  0  0
 10 11  1  0  0  0  0
 10 27  1  0  0  0  0
 11 28  1  0  0  0  0
 12 13  1  0  0  0  0
 12 29  1  0  0  0  0
 13 14  2  0  0  0  0
 13 22  1  0  0  0  0
 14 15  1  0  0  0  0
 14 30  1  0  0  0  0
 15 31  1  0  0  0  0
 16 17  1  0  0  0  0
 16 21  1  0  0  0  0
 17 18  1  0  0  0  0
 17 32  1  0  0  0  0
 17 33  1  0  0  0  0
 18 19  1  0  0  0  0
 18 34  1  0  0  0  0
 18 35  1  0  0  0  0
 19 20  1  0  0  0  0
 19 23  1  0  0  0  0
 20 21  1  0  0  0  0
 20 36  1  0  0  0  0
 20 37  1  0  0  0  0
 21 38  1  0  0  0  0
 21 39  1  0  0  0  0
 23 40  1  0  0  0  0
 23 41  1  0  0  0  0
 23 42  1  0  0  0  0
M  END
>  <Index>
89

>  <Drug_Name>
Clozapine

>  <Binary_Characterization>
1

$$$$

  MOE2013           3D
CORINA 3.49 0026  11.04.2013
 23 24  0  0  0  0  0  0  0  0999 V2000
   -0.0380    1.3590   -0.0150 C   0  0  0  0  0  0  0  0  0  0  0  0
   -0.0140   -0.0370    0.0250 C   0  0  0  0  0  0  0  0  0  0  0  0
    1.2200   -0.7030    0.0630 C   0  0  0  0  0  0  0  0  0  0  0  0
    1.1620    2.0780   -0.0180 C   0  0  0  0  0  0  0  0  0  0  0  0
    2.3760    1.3830    0.0160 C   0  0  0  0  0  0  0  0  0  0  0  0
    2.4340   -0.0060    0.0640 C   0  0  0  0  0  0  0  0  0  0  0  0
    3.6070   -0.7710    0.1470 N   0  0  0  0  0  0  0  0  0  0  0  0
    4.7560   -0.2270    0.3430 C   0  0  0  0  0  0  0  0  0  0  0  0
    5.0050    1.1480    0.3930 N   0  0  0  0  0  0  0  0  0  0  0  0
    3.8680    2.2900   -0.0320 S   0  0  0  0  0  0  0  0  0  0  0  0
   -1.4300   -1.0260    0.0280 Cl  0  0  0  0  0  0  0  0  0  0  0  0
    4.0940    2.6780   -1.4060 O   0  0  0  0  0  0  0  0  0  0  0  0
    3.8250    3.2610    1.0410 O   0  0  0  0  0  0  0  0  0  0  0  0
   -1.5550    2.2670   -0.0380 S   0  0  0  0  0  0  0  0  0  0  0  0
   -1.2440    3.6690   -0.2180 O   0  0  0  0  0  0  0  0  0  0  0  0
   -2.2620    1.7660   -1.4840 N   0  0  0  0  0  0  0  0  0  0  0  0
   -2.3800    1.8100    1.0560 O   0  0  0  0  0  0  0  0  0  0  0  0
    1.2470   -1.7920    0.1010 H   0  0  0  0  0  0  0  0  0  0  0  0
    1.1640    3.1670   -0.0500 H   0  0  0  0  0  0  0  0  0  0  0  0
    5.6530   -0.8440    0.5090 H   0  0  0  0  0  0  0  0  0  0  0  0
    5.8080    1.4970    0.9150 H   0  0  0  0  0  0  0  0  0  0  0  0
   -2.3820    2.5360   -2.1470 H   0  0  0  0  0  0  0  0  0  0  0  0
   -3.1120    1.2150   -1.3310 H   0  0  0  0  0  0  0  0  0  0  0  0
  1  2  2  0  0  0  0
  1  4  1  0  0  0  0
  1 14  1  0  0  0  0
  2  3  1  0  0  0  0
  2 11  1  0  0  0  0
  3  6  2  0  0  0  0
  3 18  1  0  0  0  0
  4  5  2  0  0  0  0
  4 19  1  0  0  0  0
  5  6  1  0  0  0  0
  5 10  1  0  0  0  0
  6  7  1  0  0  0  0
  7  8  2  0  0  0  0
  8  9  1  0  0  0  0
  8 20  1  0  0  0  0
  9 10  1  0  0  0  0
  9 21  1  0  0  0  0
 10 12  2  0  0  0  0
 10 13  2  0  0  0  0
 14 15  2  0  0  0  0
 14 16  1  0  0  0  0
 14 17  2  0  0  0  0
 16 22  1  0  0  0  0
 16 23  1  0  0  0  0
M  END
>  <Index>
90

>  <Drug_Name>
Chlorothiazide

>  <Binary_Characterization>
0

$$$$

  MOE2013           3D
CORINA 3.49 0026  11.04.2013
 49 53  0  0  0  0  0  0  0  0999 V2000
   -0.0840    0.5070    1.4980 C   0  0  0  0  0  0  0  0  0  0  0  0
    0.1070   -0.7300    0.9010 C   0  0  0  0  0  0  0  0  0  0  0  0
    1.3640   -1.0880    0.4000 C   0  0  0  0  0  0  0  0  0  0  0  0
    0.9770    1.4050    1.6230 C   0  0  0  0  0  0  0  0  0  0  0  0
    2.4650   -0.1940    0.4820 C   0  0  0  0  0  0  0  0  0  0  0  0
    2.2350    1.0300    1.1210 C   0  0  0  0  0  0  0  0  0  0  0  0
    3.7100    1.8960    1.1700 S   0  0  0  0  0  0  0  0  0  0  0  0
    4.6230    0.7530    0.4250 N   0  0  0  0  0  0  0  0  0  0  0  0
    3.8600   -0.2780    0.0510 C   0  0  0  0  0  0  0  0  0  0  0  0
    4.3760   -1.3370   -0.6450 N   0  0  0  0  0  0  0  0  0  0  0  0
    5.7310   -1.8240   -0.3740 C   0  0  0  0  0  0  0  0  0  0  0  0
    5.7160   -3.3580   -0.2100 C   0  0  0  0  0  0  0  0  0  0  0  0
    5.0880   -4.0610   -1.3550 N   0  0  0  0  0  0  0  0  0  0  0  0
    3.7220   -3.5320   -1.5620 C   0  0  0  0  0  0  0  0  0  0  0  0
    3.7080   -2.0020   -1.7590 C   0  0  0  0  0  0  0  0  0  0  0  0
    5.1000   -5.5180   -1.1200 C   0  0  0  0  0  0  0  0  0  0  0  0
    4.7040   -6.3350   -2.3630 C   0  0  0  0  0  0  0  0  0  0  0  0
    4.9150   -7.8240   -2.1620 C   0  0  0  0  0  0  0  0  0  0  0  0
    6.1640   -8.4550   -2.4020 C   0  0  0  0  0  0  0  0  0  0  0  0
    6.3370   -9.8310   -2.2080 C   0  0  0  0  0  0  0  0  0  0  0  0
    3.8280   -8.6000   -1.7070 C   0  0  0  0  0  0  0  0  0  0  0  0
    4.0110   -9.9580   -1.5230 C   0  0  0  0  0  0  0  0  0  0  0  0
    5.2460  -10.5480   -1.7720 C   0  0  0  0  0  0  0  0  0  0  0  0
    5.1750  -11.9090   -1.5170 N   0  0  0  0  0  0  0  0  0  0  0  0
    3.9010  -12.2780   -1.0930 C   0  0  0  0  0  0  0  0  0  0  0  0
    3.0420  -11.0080   -1.0660 C   0  0  0  0  0  0  0  0  0  0  0  0
    7.5420   -7.5590   -2.9430 Cl  0  0  0  0  0  0  0  0  0  0  0  0
    3.5360  -13.4050   -0.7990 O   0  0  0  0  0  0  0  0  0  0  0  0
   -1.0640    0.7760    1.8850 H   0  0  0  0  0  0  0  0  0  0  0  0
   -0.7210   -1.4300    0.8240 H   0  0  0  0  0  0  0  0  0  0  0  0
    1.4860   -2.0730   -0.0380 H   0  0  0  0  0  0  0  0  0  0  0  0
    0.8320    2.3660    2.1070 H   0  0  0  0  0  0  0  0  0  0  0  0
    6.3900   -1.5410   -1.2040 H   0  0  0  0  0  0  0  0  0  0  0  0
    6.1490   -1.3850    0.5400 H   0  0  0  0  0  0  0  0  0  0  0  0
    6.7540   -3.6950   -0.0970 H   0  0  0  0  0  0  0  0  0  0  0  0
    5.1860   -3.6100    0.7190 H   0  0  0  0  0  0  0  0  0  0  0  0
    3.2770   -3.9790   -2.4570 H   0  0  0  0  0  0  0  0  0  0  0  0
    3.0840   -3.7940   -0.7090 H   0  0  0  0  0  0  0  0  0  0  0  0
    2.6830   -1.6530   -1.9140 H   0  0  0  0  0  0  0  0  0  0  0  0
    4.2470   -1.7550   -2.6840 H   0  0  0  0  0  0  0  0  0  0  0  0
    6.1160   -5.8140   -0.8290 H   0  0  0  0  0  0  0  0  0  0  0  0
    4.4490   -5.7820   -0.2760 H   0  0  0  0  0  0  0  0  0  0  0  0
    3.6480   -6.1650   -2.6080 H   0  0  0  0  0  0  0  0  0  0  0  0
    5.2600   -5.9950   -3.2440 H   0  0  0  0  0  0  0  0  0  0  0  0
    7.2890  -10.3140   -2.3940 H   0  0  0  0  0  0  0  0  0  0  0  0
    2.8620   -8.1440   -1.5080 H   0  0  0  0  0  0  0  0  0  0  0  0
    5.9370  -12.5630   -1.6190 H   0  0  0  0  0  0  0  0  0  0  0  0
    2.6990  -10.8180   -0.0460 H   0  0  0  0  0  0  0  0  0  0  0  0
    2.2090  -11.1130   -1.7650 H   0  0  0  0  0  0  0  0  0  0  0  0
  1  2  2  0  0  0  0
  1  4  1  0  0  0  0
  1 29  1  0  0  0  0
  2  3  1  0  0  0  0
  2 30  1  0  0  0  0
  3  5  2  0  0  0  0
  3 31  1  0  0  0  0
  4  6  2  0  0  0  0
  4 32  1  0  0  0  0
  5  6  1  0  0  0  0
  5  9  1  0  0  0  0
  6  7  1  0  0  0  0
  7  8  1  0  0  0  0
  8  9  2  0  0  0  0
  9 10  1  0  0  0  0
 10 11  1  0  0  0  0
 10 15  1  0  0  0  0
 11 12  1  0  0  0  0
 11 33  1  0  0  0  0
 11 34  1  0  0  0  0
 12 13  1  0  0  0  0
 12 35  1  0  0  0  0
 12 36  1  0  0  0  0
 13 14  1  0  0  0  0
 13 16  1  0  0  0  0
 14 15  1  0  0  0  0
 14 37  1  0  0  0  0
 14 38  1  0  0  0  0
 15 39  1  0  0  0  0
 15 40  1  0  0  0  0
 16 17  1  0  0  0  0
 16 41  1  0  0  0  0
 16 42  1  0  0  0  0
 17 18  1  0  0  0  0
 17 43  1  0  0  0  0
 17 44  1  0  0  0  0
 18 19  2  0  0  0  0
 18 21  1  0  0  0  0
 19 20  1  0  0  0  0
 19 27  1  0  0  0  0
 20 23  2  0  0  0  0
 20 45  1  0  0  0  0
 21 22  2  0  0  0  0
 21 46  1  0  0  0  0
 22 23  1  0  0  0  0
 22 26  1  0  0  0  0
 23 24  1  0  0  0  0
 24 25  1  0  0  0  0
 24 47  1  0  0  0  0
 25 26  1  0  0  0  0
 25 28  2  0  0  0  0
 26 48  1  0  0  0  0
 26 49  1  0  0  0  0
M  END
>  <Index>
91

>  <Drug_Name>
Ziprasidone

>  <Binary_Characterization>
0

$$$$

  MOE2013           3D
CORINA 3.60 0026  08.12.2014
 31 32  0  0  1  0  0  0  0  0999 V2000
    0.0320    1.5900   -0.2220 C   0  0  0  0  0  0  0  0  0  0  0  0
    0.1590    0.2040   -0.1360 C   0  0  0  0  0  0  0  0  0  0  0  0
    1.4020   -0.4350   -0.0760 C   0  0  0  0  0  0  0  0  0  0  0  0
    2.5680    0.3310   -0.1190 C   0  0  0  0  0  0  0  0  0  0  0  0
    4.1190   -0.5060    0.0230 S   0  0  0  0  0  0  0  0  0  0  0  0
    4.9150   -0.1000   -1.4140 N   0  0  0  0  0  0  0  0  0  0  0  0
    4.8460    0.0930    1.1180 O   0  0  0  0  0  0  0  0  0  0  0  0
    3.8660   -1.9300   -0.0230 O   0  0  0  0  0  0  0  0  0  0  0  0
    2.4810    1.7210   -0.2210 C   0  0  0  0  0  0  0  0  0  0  0  0
    1.2190    2.3340   -0.2730 C   0  0  0  0  0  0  0  0  0  0  0  0
    3.8560    2.7630   -0.3050 Cl  0  0  0  0  0  0  0  0  0  0  0  0
   -1.2920   -0.7760   -0.0300 S   0  0  0  0  0  0  0  0  0  0  0  0
   -2.4170    0.3410    0.5490 N   0  0  3  0  0  0  0  0  0  0  0  0
   -3.7150   -0.2100    0.9700 C   0  0  0  0  0  0  0  0  0  0  0  0
   -2.4850    1.6160   -0.1880 C   0  0  3  0  0  0  0  0  0  0  0  0
   -1.1770    2.2510   -0.2410 N   0  0  3  0  0  0  0  0  0  0  0  0
   -3.0820    1.4930   -1.6020 C   0  0  0  0  0  0  0  0  0  0  0  0
   -3.5330    3.1030   -2.2440 Cl  0  0  0  0  0  0  0  0  0  0  0  0
   -1.6580   -1.1590   -1.3770 O   0  0  0  0  0  0  0  0  0  0  0  0
   -1.0780   -1.7720    1.0010 O   0  0  0  0  0  0  0  0  0  0  0  0
    1.4470   -1.5200    0.0190 H   0  0  0  0  0  0  0  0  0  0  0  0
    4.3270    0.3050   -2.1460 H   0  0  0  0  0  0  0  0  0  0  0  0
    5.7340    0.4850   -1.2240 H   0  0  0  0  0  0  0  0  0  0  0  0
    1.1620    3.4190   -0.3450 H   0  0  0  0  0  0  0  0  0  0  0  0
   -3.5720   -0.9410    1.7720 H   0  0  0  0  0  0  0  0  0  0  0  0
   -4.3580    0.5810    1.3670 H   0  0  0  0  0  0  0  0  0  0  0  0
   -4.2300   -0.6910    0.1340 H   0  0  0  0  0  0  0  0  0  0  0  0
   -3.1280    2.2850    0.3990 H   0  0  0  0  0  0  0  0  0  0  0  0
   -1.1790    3.2620   -0.3140 H   0  0  0  0  0  0  0  0  0  0  0  0
   -2.3730    1.0670   -2.3170 H   0  0  0  0  0  0  0  0  0  0  0  0
   -3.9920    0.8870   -1.6090 H   0  0  0  0  0  0  0  0  0  0  0  0
  1  2  1  0  0  0  0
  1 10  2  0  0  0  0
  1 16  1  0  0  0  0
  2  3  2  0  0  0  0
  2 12  1  0  0  0  0
  3  4  1  0  0  0  0
  3 21  1  0  0  0  0
  4  5  1  0  0  0  0
  4  9  2  0  0  0  0
  5  6  1  0  0  0  0
  5  7  2  0  0  0  0
  5  8  2  0  0  0  0
  6 22  1  0  0  0  0
  6 23  1  0  0  0  0
  9 10  1  0  0  0  0
  9 11  1  0  0  0  0
 10 24  1  0  0  0  0
 12 13  1  0  0  0  0
 12 19  2  0  0  0  0
 12 20  2  0  0  0  0
 13 14  1  0  0  0  0
 13 15  1  0  0  0  0
 14 25  1  0  0  0  0
 14 26  1  0  0  0  0
 14 27  1  0  0  0  0
 15 16  1  0  0  0  0
 15 17  1  0  0  0  0
 15 28  1  0  0  0  0
 16 29  1  0  0  0  0
 17 18  1  0  0  0  0
 17 30  1  0  0  0  0
 17 31  1  0  0  0  0
M  END
>  <Index>
92

>  <Drug_Name>
Methyclothiazide

>  <Binary_Characterization>
0

$$$$

  MOE2013           3D
CORINA 3.60 0026  08.12.2014
 38 39  0  0  1  0  0  0  0  0999 V2000
    0.1220    1.6270    0.0720 C   0  0  0  0  0  0  0  0  0  0  0  0
    0.2770    0.2410    0.0660 C   0  0  0  0  0  0  0  0  0  0  0  0
    1.5320   -0.3760    0.0890 C   0  0  0  0  0  0  0  0  0  0  0  0
    2.6800    0.4180    0.0900 C   0  0  0  0  0  0  0  0  0  0  0  0
    4.2540   -0.3860   -0.0080 S   0  0  0  0  0  0  0  0  0  0  0  0
    4.7940    0.1340   -1.5290 N   0  0  0  0  0  0  0  0  0  0  0  0
    5.1230    0.1760    1.0000 O   0  0  0  0  0  0  0  0  0  0  0  0
    4.0300   -1.8130   -0.0970 O   0  0  0  0  0  0  0  0  0  0  0  0
    2.5650    1.8100    0.1100 C   0  0  0  0  0  0  0  0  0  0  0  0
    1.2910    2.3980    0.1070 C   0  0  0  0  0  0  0  0  0  0  0  0
    3.9140    2.8880    0.0800 Cl  0  0  0  0  0  0  0  0  0  0  0  0
   -1.1510   -0.7810    0.0300 S   0  0  0  0  0  0  0  0  0  0  0  0
   -2.3820    0.2960    0.4550 N   0  0  3  0  0  0  0  0  0  0  0  0
   -3.7160   -0.2960    0.6410 C   0  0  0  0  0  0  0  0  0  0  0  0
   -2.3670    1.5980   -0.2330 C   0  0  3  0  0  0  0  0  0  0  0  0
   -1.0970    2.2630    0.0000 N   0  0  3  0  0  0  0  0  0  0  0  0
   -2.6670    1.5150   -1.7470 C   0  0  0  0  0  0  0  0  0  0  0  0
   -2.8940    3.1790   -2.4920 S   0  0  0  0  0  0  0  0  0  0  0  0
   -2.9790    2.6940   -4.2560 C   0  0  0  0  0  0  0  0  0  0  0  0
   -2.5030    3.7950   -5.1860 C   0  0  0  0  0  0  0  0  0  0  0  0
   -1.2000    4.0930   -4.9820 F   0  0  0  0  0  0  0  0  0  0  0  0
   -2.6260    3.3990   -6.4760 F   0  0  0  0  0  0  0  0  0  0  0  0
   -3.2220    4.9290   -5.0470 F   0  0  0  0  0  0  0  0  0  0  0  0
   -1.3470   -1.1960   -1.3430 O   0  0  0  0  0  0  0  0  0  0  0  0
   -1.0200   -1.7560    1.0930 O   0  0  0  0  0  0  0  0  0  0  0  0
    1.6010   -1.4640    0.0800 H   0  0  0  0  0  0  0  0  0  0  0  0
    5.6010    0.7570   -1.4340 H   0  0  0  0  0  0  0  0  0  0  0  0
    4.0770    0.5330   -2.1400 H   0  0  0  0  0  0  0  0  0  0  0  0
    1.2100    3.4840    0.1060 H   0  0  0  0  0  0  0  0  0  0  0  0
   -3.6750   -1.0940    1.3880 H   0  0  0  0  0  0  0  0  0  0  0  0
   -4.4190    0.4560    1.0120 H   0  0  0  0  0  0  0  0  0  0  0  0
   -4.1020   -0.7030   -0.2980 H   0  0  0  0  0  0  0  0  0  0  0  0
   -3.1390    2.2210    0.2380 H   0  0  0  0  0  0  0  0  0  0  0  0
   -1.1340    3.2720    0.0870 H   0  0  0  0  0  0  0  0  0  0  0  0
   -1.8390    1.0410   -2.2800 H   0  0  0  0  0  0  0  0  0  0  0  0
   -3.5770    0.9370   -1.9330 H   0  0  0  0  0  0  0  0  0  0  0  0
   -2.3600    1.8070   -4.4200 H   0  0  0  0  0  0  0  0  0  0  0  0
   -4.0160    2.4320   -4.4870 H   0  0  0  0  0  0  0  0  0  0  0  0
  1  2  1  0  0  0  0
  1 10  2  0  0  0  0
  1 16  1  0  0  0  0
  2  3  2  0  0  0  0
  2 12  1  0  0  0  0
  3  4  1  0  0  0  0
  3 26  1  0  0  0  0
  4  5  1  0  0  0  0
  4  9  2  0  0  0  0
  5  6  1  0  0  0  0
  5  7  2  0  0  0  0
  5  8  2  0  0  0  0
  6 27  1  0  0  0  0
  6 28  1  0  0  0  0
  9 10  1  0  0  0  0
  9 11  1  0  0  0  0
 10 29  1  0  0  0  0
 12 13  1  0  0  0  0
 12 24  2  0  0  0  0
 12 25  2  0  0  0  0
 13 14  1  0  0  0  0
 13 15  1  0  0  0  0
 14 30  1  0  0  0  0
 14 31  1  0  0  0  0
 14 32  1  0  0  0  0
 15 16  1  0  0  0  0
 15 17  1  0  0  0  0
 15 33  1  0  0  0  0
 16 34  1  0  0  0  0
 17 18  1  0  0  0  0
 17 35  1  0  0  0  0
 17 36  1  0  0  0  0
 18 19  1  0  0  0  0
 19 20  1  0  0  0  0
 19 37  1  0  0  0  0
 19 38  1  0  0  0  0
 20 21  1  0  0  0  0
 20 22  1  0  0  0  0
 20 23  1  0  0  0  0
M  END
>  <Index>
93

>  <Drug_Name>
Polythiazide

>  <Binary_Characterization>
0

$$$$

  MOE2013           3D
CORINA 3.60 0026  08.12.2014
 40 42  0  0  1  0  0  0  0  0999 V2000
   -0.0810    1.4710   -0.1810 C   0  0  0  0  0  0  0  0  0  0  0  0
   -0.0350    0.1050    0.1030 C   0  0  0  0  0  0  0  0  0  0  0  0
    1.1640   -0.5750    0.1240 N   0  0  3  0  0  0  0  0  0  0  0  0
    2.3430    0.0120   -0.4750 C   0  0  3  0  0  0  0  0  0  0  0  0
    2.3720   -0.3310   -1.9690 C   0  0  0  0  0  0  0  0  0  0  0  0
    2.3680    1.4600   -0.2720 N   0  0  0  0  0  0  0  0  0  0  0  0
    1.1940    2.2190   -0.2880 C   0  0  0  0  0  0  0  0  0  0  0  0
    1.1390    3.4470   -0.3190 O   0  0  0  0  0  0  0  0  0  0  0  0
    3.6390    2.1050   -0.1620 C   0  0  0  0  0  0  0  0  0  0  0  0
    4.5930    1.7490    0.8130 C   0  0  0  0  0  0  0  0  0  0  0  0
    5.8560    2.3720    0.7890 C   0  0  0  0  0  0  0  0  0  0  0  0
    6.1540    3.3610   -0.1480 C   0  0  0  0  0  0  0  0  0  0  0  0
    5.1940    3.7470   -1.0750 C   0  0  0  0  0  0  0  0  0  0  0  0
    3.9470    3.1240   -1.0800 C   0  0  0  0  0  0  0  0  0  0  0  0
    4.3280    0.7730    1.9270 C   0  0  0  0  0  0  0  0  0  0  0  0
   -1.2400   -0.5770    0.3000 C   0  0  0  0  0  0  0  0  0  0  0  0
   -2.4730    0.0850    0.2190 C   0  0  0  0  0  0  0  0  0  0  0  0
   -3.8880   -0.8750    0.4570 Cl  0  0  0  0  0  0  0  0  0  0  0  0
   -2.5020    1.4520   -0.0700 C   0  0  0  0  0  0  0  0  0  0  0  0
   -1.3040    2.1490   -0.2650 C   0  0  0  0  0  0  0  0  0  0  0  0
   -4.0200    2.3590   -0.1570 S   0  0  0  0  0  0  0  0  0  0  0  0
   -4.8480    1.5960   -1.4220 N   0  0  0  0  0  0  0  0  0  0  0  0
   -4.7550    2.1180    1.0640 O   0  0  0  0  0  0  0  0  0  0  0  0
   -3.7150    3.7010   -0.6020 O   0  0  0  0  0  0  0  0  0  0  0  0
    1.2280   -1.5000    0.5270 H   0  0  0  0  0  0  0  0  0  0  0  0
    3.2180   -0.4590   -0.0230 H   0  0  0  0  0  0  0  0  0  0  0  0
    1.5220    0.1050   -2.5050 H   0  0  0  0  0  0  0  0  0  0  0  0
    3.2860    0.0500   -2.4370 H   0  0  0  0  0  0  0  0  0  0  0  0
    2.3400   -1.4160   -2.1190 H   0  0  0  0  0  0  0  0  0  0  0  0
    6.6110    2.1040    1.5250 H   0  0  0  0  0  0  0  0  0  0  0  0
    7.1300    3.8390   -0.1420 H   0  0  0  0  0  0  0  0  0  0  0  0
    5.4140    4.5260   -1.7990 H   0  0  0  0  0  0  0  0  0  0  0  0
    3.2170    3.4260   -1.8280 H   0  0  0  0  0  0  0  0  0  0  0  0
    4.7120   -0.2180    1.6640 H   0  0  0  0  0  0  0  0  0  0  0  0
    4.8210    1.1000    2.8490 H   0  0  0  0  0  0  0  0  0  0  0  0
    3.2610    0.7020    2.1590 H   0  0  0  0  0  0  0  0  0  0  0  0
   -1.2180   -1.6450    0.5080 H   0  0  0  0  0  0  0  0  0  0  0  0
   -1.3090    3.2200   -0.4630 H   0  0  0  0  0  0  0  0  0  0  0  0
   -4.2760    1.0010   -2.0240 H   0  0  0  0  0  0  0  0  0  0  0  0
   -5.6740    1.0990   -1.0720 H   0  0  0  0  0  0  0  0  0  0  0  0
  1  2  1  0  0  0  0
  1  7  1  0  0  0  0
  1 20  2  0  0  0  0
  2  3  1  0  0  0  0
  2 16  2  0  0  0  0
  3  4  1  0  0  0  0
  3 25  1  0  0  0  0
  4  5  1  0  0  0  0
  4  6  1  0  0  0  0
  4 26  1  0  0  0  0
  5 27  1  0  0  0  0
  5 28  1  0  0  0  0
  5 29  1  0  0  0  0
  6  7  1  0  0  0  0
  6  9  1  0  0  0  0
  7  8  2  0  0  0  0
  9 10  1  0  0  0  0
  9 14  2  0  0  0  0
 10 11  2  0  0  0  0
 10 15  1  0  0  0  0
 11 12  1  0  0  0  0
 11 30  1  0  0  0  0
 12 13  2  0  0  0  0
 12 31  1  0  0  0  0
 13 14  1  0  0  0  0
 13 32  1  0  0  0  0
 14 33  1  0  0  0  0
 15 34  1  0  0  0  0
 15 35  1  0  0  0  0
 15 36  1  0  0  0  0
 16 17  1  0  0  0  0
 16 37  1  0  0  0  0
 17 18  1  0  0  0  0
 17 19  2  0  0  0  0
 19 20  1  0  0  0  0
 19 21  1  0  0  0  0
 20 38  1  0  0  0  0
 21 22  1  0  0  0  0
 21 23  2  0  0  0  0
 21 24  2  0  0  0  0
 22 39  1  0  0  0  0
 22 40  1  0  0  0  0
M  END
>  <Index>
94

>  <Drug_Name>
Metolazone

>  <Binary_Characterization>
1

$$$$

  MOE2013           3D
CORINA 3.49 0026  11.04.2013
 15 16  0  0  0  0  0  0  0  0999 V2000
    0.0120    1.3870    0.0100 C   0  0  0  0  0  0  0  0  0  0  0  0
    0.0300   -0.0240    0.0000 C   0  0  0  0  0  0  0  0  0  0  0  0
    1.2320   -0.7350   -0.0160 C   0  0  0  0  0  0  0  0  0  0  0  0
    1.2080    2.1140    0.0050 C   0  0  0  0  0  0  0  0  0  0  0  0
    2.3830    0.0160   -0.0210 C   0  0  0  0  0  0  0  0  0  0  0  0
    2.3830    1.3960   -0.0110 C   0  0  0  0  0  0  0  0  0  0  0  0
    3.6630    1.9270   -0.0180 O   0  0  0  0  0  0  0  0  0  0  0  0
    4.4650    0.7770   -0.0340 C   0  0  0  0  0  0  0  0  0  0  0  0
    3.6940   -0.3660   -0.0350 N   0  0  0  0  0  0  0  0  0  0  0  0
   -1.4620   -0.8850    0.0070 Cl  0  0  0  0  0  0  0  0  0  0  0  0
    5.6880    0.8030   -0.0440 O   0  0  0  0  0  0  0  0  0  0  0  0
   -0.9360    1.9200    0.0220 H   0  0  0  0  0  0  0  0  0  0  0  0
    1.2550   -1.8180   -0.0240 H   0  0  0  0  0  0  0  0  0  0  0  0
    1.2090    3.1980    0.0130 H   0  0  0  0  0  0  0  0  0  0  0  0
    4.0630   -1.3050   -0.0450 H   0  0  0  0  0  0  0  0  0  0  0  0
  1  2  2  0  0  0  0
  1  4  1  0  0  0  0
  1 12  1  0  0  0  0
  2  3  1  0  0  0  0
  2 10  1  0  0  0  0
  3  5  2  0  0  0  0
  3 13  1  0  0  0  0
  4  6  2  0  0  0  0
  4 14  1  0  0  0  0
  5  6  1  0  0  0  0
  5  9  1  0  0  0  0
  6  7  1  0  0  0  0
  7  8  1  0  0  0  0
  8  9  1  0  0  0  0
  8 11  2  0  0  0  0
  9 15  1  0  0  0  0
M  END
>  <Index>
95

>  <Drug_Name>
Chlorzoxazone

>  <Binary_Characterization>
1

$$$$

  MOE2013           3D
CORINA 3.49 0026  11.04.2013
 25 26  0  0  1  0  0  0  0  0999 V2000
    0.0180    1.3580   -0.0380 C   0  0  0  0  0  0  0  0  0  0  0  0
    0.0460   -0.0380   -0.0010 C   0  0  0  0  0  0  0  0  0  0  0  0
    1.2820   -0.7070   -0.0230 C   0  0  0  0  0  0  0  0  0  0  0  0
    1.2160    2.0770   -0.0900 C   0  0  0  0  0  0  0  0  0  0  0  0
    2.4300    1.3820   -0.1210 C   0  0  0  0  0  0  0  0  0  0  0  0
    2.4970   -0.0120   -0.0810 C   0  0  0  0  0  0  0  0  0  0  0  0
    3.6850   -0.7160   -0.1140 N   0  0  3  0  0  0  0  0  0  0  0  0
    4.9560   -0.0960   -0.3740 C   0  0  0  0  0  0  0  0  0  0  0  0
    5.0570    1.1530    0.3500 N   0  0  3  0  0  0  0  0  0  0  0  0
    3.9290    2.3050   -0.1370 S   0  0  0  0  0  0  0  0  0  0  0  0
   -1.4990    2.2640    0.0140 S   0  0  0  0  0  0  0  0  0  0  0  0
   -2.2750    1.7710   -1.4000 N   0  0  0  0  0  0  0  0  0  0  0  0
   -2.2750    1.8020    1.1420 O   0  0  0  0  0  0  0  0  0  0  0  0
   -1.1990    3.6670   -0.1740 O   0  0  0  0  0  0  0  0  0  0  0  0
   -1.3690   -1.0280    0.0630 Cl  0  0  0  0  0  0  0  0  0  0  0  0
    4.1890    2.6670   -1.5130 O   0  0  0  0  0  0  0  0  0  0  0  0
    3.8510    3.2910    0.9200 O   0  0  0  0  0  0  0  0  0  0  0  0
    1.2940   -1.7960    0.0010 H   0  0  0  0  0  0  0  0  0  0  0  0
    1.2170    3.1660   -0.1030 H   0  0  0  0  0  0  0  0  0  0  0  0
    3.6720   -1.7190    0.0250 H   0  0  0  0  0  0  0  0  0  0  0  0
    5.7580   -0.7630   -0.0400 H   0  0  0  0  0  0  0  0  0  0  0  0
    5.1000    0.0620   -1.4490 H   0  0  0  0  0  0  0  0  0  0  0  0
    5.1370    1.0620    1.3630 H   0  0  0  0  0  0  0  0  0  0  0  0
   -3.1220    1.2290   -1.2100 H   0  0  0  0  0  0  0  0  0  0  0  0
   -2.4150    2.5440   -2.0560 H   0  0  0  0  0  0  0  0  0  0  0  0
  1  2  2  0  0  0  0
  1  4  1  0  0  0  0
  1 11  1  0  0  0  0
  2  3  1  0  0  0  0
  2 15  1  0  0  0  0
  3  6  2  0  0  0  0
  3 18  1  0  0  0  0
  4  5  2  0  0  0  0
  4 19  1  0  0  0  0
  5  6  1  0  0  0  0
  5 10  1  0  0  0  0
  6  7  1  0  0  0  0
  7  8  1  0  0  0  0
  7 20  1  0  0  0  0
  8  9  1  0  0  0  0
  8 21  1  0  0  0  0
  8 22  1  0  0  0  0
  9 10  1  0  0  0  0
  9 23  1  0  0  0  0
 10 16  2  0  0  0  0
 10 17  2  0  0  0  0
 11 12  1  0  0  0  0
 11 13  2  0  0  0  0
 11 14  2  0  0  0  0
 12 24  1  0  0  0  0
 12 25  1  0  0  0  0
M  END
>  <Index>
96

>  <Drug_Name>
Hydrochlorothiazide

>  <Binary_Characterization>
1

$$$$

  MOE2013           3D
CORINA 3.60 0026  08.12.2014
 54 56  0  0  1  0  0  0  0  0999 V2000
    0.4350    1.5030    0.1280 C   0  0  0  0  0  0  0  0  0  0  0  0
   -0.2580    0.1900    0.0790 N   0  0  3  0  0  0  0  0  0  0  0  0
   -0.0290   -0.7010    1.1910 C   0  0  0  0  0  0  0  0  0  0  0  0
    1.2300   -0.8440    1.7840 C   0  0  0  0  0  0  0  0  0  0  0  0
    1.4170   -1.7640    2.8160 C   0  0  0  0  0  0  0  0  0  0  0  0
    0.3560   -2.5610    3.2390 C   0  0  0  0  0  0  0  0  0  0  0  0
   -0.8910   -2.4480    2.6230 C   0  0  0  0  0  0  0  0  0  0  0  0
   -1.0950   -1.5210    1.5870 C   0  0  0  0  0  0  0  0  0  0  0  0
   -2.4330   -1.4490    0.8730 C   0  0  3  0  0  0  0  0  0  0  0  0
   -2.9950   -0.0930    0.7400 N   0  0  3  0  0  0  0  0  0  0  0  0
   -3.4470    0.4630    2.0160 C   0  0  0  0  0  0  0  0  0  0  0  0
   -4.0080    1.8660    1.7830 C   0  0  0  0  0  0  0  0  0  0  0  0
   -4.5090    2.4880    3.0890 C   0  0  0  0  0  0  0  0  0  0  0  0
   -5.0960    3.8790    2.8470 C   0  0  0  0  0  0  0  0  0  0  0  0
   -5.6080    4.5050    4.1450 C   0  0  0  0  0  0  0  0  0  0  0  0
   -6.2090    5.8850    3.8900 C   0  0  0  0  0  0  0  0  0  0  0  0
   -6.7250    6.5180    5.1540 C   0  0  0  0  0  0  0  0  0  0  0  0
   -7.2880    7.7190    4.9060 O   0  0  0  0  0  0  0  0  0  0  0  0
   -6.6760    6.0720    6.2870 O   0  0  0  0  0  0  0  0  0  0  0  0
   -2.3720   -2.1270   -0.4910 C   0  0  0  0  0  0  0  0  0  0  0  0
   -3.3320   -3.1340   -0.7470 C   0  0  0  0  0  0  0  0  0  0  0  0
   -3.3650   -3.8300   -1.9570 C   0  0  0  0  0  0  0  0  0  0  0  0
   -2.4370   -3.5310   -2.9440 C   0  0  0  0  0  0  0  0  0  0  0  0
   -2.4690   -4.3840   -4.4380 Cl  0  0  0  0  0  0  0  0  0  0  0  0
   -1.4850   -2.5400   -2.7320 C   0  0  0  0  0  0  0  0  0  0  0  0
   -1.4500   -1.8340   -1.5140 C   0  0  0  0  0  0  0  0  0  0  0  0
   -0.1850   -0.5780   -1.4540 S   0  0  0  0  0  0  0  0  0  0  0  0
   -0.5720    0.4070   -2.4470 O   0  0  0  0  0  0  0  0  0  0  0  0
    1.0870   -1.2670   -1.5590 O   0  0  0  0  0  0  0  0  0  0  0  0
    1.4850    1.4120   -0.1650 H   0  0  0  0  0  0  0  0  0  0  0  0
   -0.0660    2.2100   -0.5390 H   0  0  0  0  0  0  0  0  0  0  0  0
    0.3820    1.9250    1.1370 H   0  0  0  0  0  0  0  0  0  0  0  0
    2.0780   -0.2570    1.4450 H   0  0  0  0  0  0  0  0  0  0  0  0
    2.3940   -1.8680    3.2810 H   0  0  0  0  0  0  0  0  0  0  0  0
    0.5040   -3.2840    4.0370 H   0  0  0  0  0  0  0  0  0  0  0  0
   -1.6990   -3.0990    2.9500 H   0  0  0  0  0  0  0  0  0  0  0  0
   -3.1480   -2.0190    1.4830 H   0  0  0  0  0  0  0  0  0  0  0  0
   -2.2580    0.5050    0.3550 H   0  0  0  0  0  0  0  0  0  0  0  0
   -4.2300   -0.1740    2.4450 H   0  0  0  0  0  0  0  0  0  0  0  0
   -2.6210    0.5180    2.7340 H   0  0  0  0  0  0  0  0  0  0  0  0
   -3.2330    2.5100    1.3470 H   0  0  0  0  0  0  0  0  0  0  0  0
   -4.8330    1.8200    1.0610 H   0  0  0  0  0  0  0  0  0  0  0  0
   -5.2730    1.8400    3.5350 H   0  0  0  0  0  0  0  0  0  0  0  0
   -3.6820    2.5560    3.8060 H   0  0  0  0  0  0  0  0  0  0  0  0
   -4.3310    4.5290    2.4030 H   0  0  0  0  0  0  0  0  0  0  0  0
   -5.9180    3.8090    2.1250 H   0  0  0  0  0  0  0  0  0  0  0  0
   -6.3640    3.8520    4.5990 H   0  0  0  0  0  0  0  0  0  0  0  0
   -4.7870    4.5850    4.8670 H   0  0  0  0  0  0  0  0  0  0  0  0
   -5.4480    6.5480    3.4630 H   0  0  0  0  0  0  0  0  0  0  0  0
   -7.0430    5.8010    3.1850 H   0  0  0  0  0  0  0  0  0  0  0  0
   -7.5870    8.0460    5.7800 H   0  0  0  0  0  0  0  0  0  0  0  0
   -4.0780   -3.3850    0.0070 H   0  0  0  0  0  0  0  0  0  0  0  0
   -4.1180   -4.5970   -2.1170 H   0  0  0  0  0  0  0  0  0  0  0  0
   -0.7690   -2.3090   -3.5190 H   0  0  0  0  0  0  0  0  0  0  0  0
  1  2  1  0  0  0  0
  1 30  1  0  0  0  0
  1 31  1  0  0  0  0
  1 32  1  0  0  0  0
  2  3  1  0  0  0  0
  2 27  1  0  0  0  0
  3  4  1  0  0  0  0
  3  8  2  0  0  0  0
  4  5  2  0  0  0  0
  4 33  1  0  0  0  0
  5  6  1  0  0  0  0
  5 34  1  0  0  0  0
  6  7  2  0  0  0  0
  6 35  1  0  0  0  0
  7  8  1  0  0  0  0
  7 36  1  0  0  0  0
  8  9  1  0  0  0  0
  9 10  1  0  0  0  0
  9 20  1  0  0  0  0
  9 37  1  0  0  0  0
 10 11  1  0  0  0  0
 10 38  1  0  0  0  0
 11 12  1  0  0  0  0
 11 39  1  0  0  0  0
 11 40  1  0  0  0  0
 12 13  1  0  0  0  0
 12 41  1  0  0  0  0
 12 42  1  0  0  0  0
 13 14  1  0  0  0  0
 13 43  1  0  0  0  0
 13 44  1  0  0  0  0
 14 15  1  0  0  0  0
 14 45  1  0  0  0  0
 14 46  1  0  0  0  0
 15 16  1  0  0  0  0
 15 47  1  0  0  0  0
 15 48  1  0  0  0  0
 16 17  1  0  0  0  0
 16 49  1  0  0  0  0
 16 50  1  0  0  0  0
 17 18  1  0  0  0  0
 17 19  2  0  0  0  0
 18 51  1  0  0  0  0
 20 21  1  0  0  0  0
 20 26  2  0  0  0  0
 21 22  2  0  0  0  0
 21 52  1  0  0  0  0
 22 23  1  0  0  0  0
 22 53  1  0  0  0  0
 23 24  1  0  0  0  0
 23 25  2  0  0  0  0
 25 26  1  0  0  0  0
 25 54  1  0  0  0  0
 26 27  1  0  0  0  0
 27 28  2  0  0  0  0
 27 29  2  0  0  0  0
M  END
>  <Index>
97

>  <Drug_Name>
Tianeptine

>  <Binary_Characterization>
1

$$$$

  MOE2013           3D
CORINA 3.49 0026  11.04.2013
 36 39  0  0  0  0  0  0  0  0999 V2000
    0.0090    1.5720    0.1580 C   0  0  0  0  0  0  0  0  0  0  0  0
   -0.0400    0.1850    0.0730 C   0  0  0  0  0  0  0  0  0  0  0  0
    1.1340   -0.5590   -0.0160 C   0  0  0  0  0  0  0  0  0  0  0  0
    1.2420    2.2280    0.1410 C   0  0  0  0  0  0  0  0  0  0  0  0
    2.3820    0.0870   -0.0110 C   0  0  0  0  0  0  0  0  0  0  0  0
    2.4360    1.4950    0.0510 C   0  0  0  0  0  0  0  0  0  0  0  0
    4.7080    0.5320   -1.6290 C   0  0  0  0  0  0  0  0  0  0  0  0
    4.6480   -0.6080   -0.7300 N   0  0  0  0  0  0  0  0  0  0  0  0
    3.6030   -0.7830    0.0080 C   0  0  0  0  0  0  0  0  0  0  0  0
    3.6350   -1.9450    0.9450 C   0  0  0  0  0  0  0  0  0  0  0  0
    4.2000   -3.1510    0.5130 C   0  0  0  0  0  0  0  0  0  0  0  0
    4.2500   -4.2470    1.3770 C   0  0  0  0  0  0  0  0  0  0  0  0
    3.7470   -4.1410    2.6740 C   0  0  0  0  0  0  0  0  0  0  0  0
    3.2010   -2.9360    3.1140 C   0  0  0  0  0  0  0  0  0  0  0  0
    3.1530   -1.8440    2.2520 C   0  0  0  0  0  0  0  0  0  0  0  0
   -1.5610   -0.6180    0.0750 Cl  0  0  0  0  0  0  0  0  0  0  0  0
    4.7360    1.7750   -0.8300 C   0  0  0  0  0  0  0  0  0  0  0  0
    3.6710    2.1880   -0.0530 N   0  0  0  0  0  0  0  0  0  0  0  0
    4.0690    3.3820    0.5420 C   0  0  0  0  0  0  0  0  0  0  0  0
    5.2690    3.7440    0.1280 N   0  0  0  0  0  0  0  0  0  0  0  0
    5.6920    2.7540   -0.7080 C   0  0  0  0  0  0  0  0  0  0  0  0
    3.3140    4.1150    1.5930 C   0  0  0  0  0  0  0  0  0  0  0  0
    2.6520   -0.6890    2.7140 F   0  0  0  0  0  0  0  0  0  0  0  0
   -0.9080    2.1540    0.2150 H   0  0  0  0  0  0  0  0  0  0  0  0
    1.0700   -1.6430   -0.0830 H   0  0  0  0  0  0  0  0  0  0  0  0
    1.2320    3.3140    0.1370 H   0  0  0  0  0  0  0  0  0  0  0  0
    5.6240    0.4530   -2.2250 H   0  0  0  0  0  0  0  0  0  0  0  0
    3.8780    0.5260   -2.3470 H   0  0  0  0  0  0  0  0  0  0  0  0
    4.6010   -3.2420   -0.4940 H   0  0  0  0  0  0  0  0  0  0  0  0
    4.6860   -5.1840    1.0380 H   0  0  0  0  0  0  0  0  0  0  0  0
    3.7900   -4.9960    3.3450 H   0  0  0  0  0  0  0  0  0  0  0  0
    2.8200   -2.8400    4.1270 H   0  0  0  0  0  0  0  0  0  0  0  0
    6.6620    2.7950   -1.1830 H   0  0  0  0  0  0  0  0  0  0  0  0
    2.7770    3.4340    2.2600 H   0  0  0  0  0  0  0  0  0  0  0  0
    4.0060    4.6950    2.2130 H   0  0  0  0  0  0  0  0  0  0  0  0
    2.6080    4.8180    1.1420 H   0  0  0  0  0  0  0  0  0  0  0  0
  1  2  2  0  0  0  0
  1  4  1  0  0  0  0
  1 24  1  0  0  0  0
  2  3  1  0  0  0  0
  2 16  1  0  0  0  0
  3  5  2  0  0  0  0
  3 25  1  0  0  0  0
  4  6  2  0  0  0  0
  4 26  1  0  0  0  0
  5  6  1  0  0  0  0
  5  9  1  0  0  0  0
  6 18  1  0  0  0  0
  7  8  1  0  0  0  0
  7 17  1  0  0  0  0
  7 27  1  0  0  0  0
  7 28  1  0  0  0  0
  8  9  2  0  0  0  0
  9 10  1  0  0  0  0
 10 11  1  0  0  0  0
 10 15  2  0  0  0  0
 11 12  2  0  0  0  0
 11 29  1  0  0  0  0
 12 13  1  0  0  0  0
 12 30  1  0  0  0  0
 13 14  2  0  0  0  0
 13 31  1  0  0  0  0
 14 15  1  0  0  0  0
 14 32  1  0  0  0  0
 15 23  1  0  0  0  0
 17 18  1  0  0  0  0
 17 21  2  0  0  0  0
 18 19  1  0  0  0  0
 19 20  2  0  0  0  0
 19 22  1  0  0  0  0
 20 21  1  0  0  0  0
 21 33  1  0  0  0  0
 22 34  1  0  0  0  0
 22 35  1  0  0  0  0
 22 36  1  0  0  0  0
M  END
>  <Index>
98

>  <Drug_Name>
Midazolam

>  <Binary_Characterization>
0

$$$$

  MOE2013           3D
CORINA 3.49 0026  11.04.2013
 32 35  0  0  0  0  0  0  0  0999 V2000
    0.1890    1.7270    0.5070 C   0  0  0  0  0  0  0  0  0  0  0  0
    0.0630    0.3470    0.3940 C   0  0  0  0  0  0  0  0  0  0  0  0
    1.1870   -0.4510    0.1870 C   0  0  0  0  0  0  0  0  0  0  0  0
    1.4460    2.3220    0.3800 C   0  0  0  0  0  0  0  0  0  0  0  0
    2.4640    0.1300    0.0880 C   0  0  0  0  0  0  0  0  0  0  0  0
    2.5850    1.5330    0.1390 C   0  0  0  0  0  0  0  0  0  0  0  0
    4.8100    0.4510   -1.6010 C   0  0  0  0  0  0  0  0  0  0  0  0
    4.6790   -0.6780   -0.6970 N   0  0  0  0  0  0  0  0  0  0  0  0
    3.6390   -0.8060    0.0530 C   0  0  0  0  0  0  0  0  0  0  0  0
    4.8750    1.7160   -0.8390 C   0  0  0  0  0  0  0  0  0  0  0  0
    3.8180    2.1840   -0.0950 N   0  0  0  0  0  0  0  0  0  0  0  0
    4.2190    3.4250    0.3280 C   0  0  0  0  0  0  0  0  0  0  0  0
    5.4350    3.6800   -0.0960 N   0  0  0  0  0  0  0  0  0  0  0  0
    5.8500    2.6010   -0.8340 N   0  0  0  0  0  0  0  0  0  0  0  0
   -1.4890   -0.3830    0.5300 Cl  0  0  0  0  0  0  0  0  0  0  0  0
    3.6340   -1.9860    0.9760 C   0  0  0  0  0  0  0  0  0  0  0  0
    4.1320   -3.2100    0.5140 C   0  0  0  0  0  0  0  0  0  0  0  0
    4.1500   -4.3200    1.3590 C   0  0  0  0  0  0  0  0  0  0  0  0
    3.6790   -4.2080    2.6680 C   0  0  0  0  0  0  0  0  0  0  0  0
    3.1980   -2.9850    3.1360 C   0  0  0  0  0  0  0  0  0  0  0  0
    3.1780   -1.8710    2.2950 C   0  0  0  0  0  0  0  0  0  0  0  0
   -0.6870    2.3500    0.6720 H   0  0  0  0  0  0  0  0  0  0  0  0
    1.0620   -1.5300    0.1200 H   0  0  0  0  0  0  0  0  0  0  0  0
    1.4920    3.4080    0.4230 H   0  0  0  0  0  0  0  0  0  0  0  0
    5.7350    0.3270   -2.1740 H   0  0  0  0  0  0  0  0  0  0  0  0
    3.9950    0.4680   -2.3350 H   0  0  0  0  0  0  0  0  0  0  0  0
    3.6240    4.0800    0.9470 H   0  0  0  0  0  0  0  0  0  0  0  0
    4.5080   -3.3040   -0.5020 H   0  0  0  0  0  0  0  0  0  0  0  0
    4.5350   -5.2710    0.9990 H   0  0  0  0  0  0  0  0  0  0  0  0
    3.6980   -5.0730    3.3260 H   0  0  0  0  0  0  0  0  0  0  0  0
    2.8450   -2.8990    4.1610 H   0  0  0  0  0  0  0  0  0  0  0  0
    2.8220   -0.9230    2.6890 H   0  0  0  0  0  0  0  0  0  0  0  0
  1  2  2  0  0  0  0
  1  4  1  0  0  0  0
  1 22  1  0  0  0  0
  2  3  1  0  0  0  0
  2 15  1  0  0  0  0
  3  5  2  0  0  0  0
  3 23  1  0  0  0  0
  4  6  2  0  0  0  0
  4 24  1  0  0  0  0
  5  6  1  0  0  0  0
  5  9  1  0  0  0  0
  6 11  1  0  0  0  0
  7  8  1  0  0  0  0
  7 10  1  0  0  0  0
  7 25  1  0  0  0  0
  7 26  1  0  0  0  0
  8  9  2  0  0  0  0
  9 16  1  0  0  0  0
 10 11  1  0  0  0  0
 10 14  2  0  0  0  0
 11 12  1  0  0  0  0
 12 13  2  0  0  0  0
 12 27  1  0  0  0  0
 13 14  1  0  0  0  0
 16 17  1  0  0  0  0
 16 21  2  0  0  0  0
 17 18  2  0  0  0  0
 17 28  1  0  0  0  0
 18 19  1  0  0  0  0
 18 29  1  0  0  0  0
 19 20  2  0  0  0  0
 19 30  1  0  0  0  0
 20 21  1  0  0  0  0
 20 31  1  0  0  0  0
 21 32  1  0  0  0  0
M  END
>  <Index>
99

>  <Drug_Name>
Estazolam

>  <Binary_Characterization>
0

$$$$

  MOE2013           3D
CORINA 3.60 0026  08.12.2014
 34 36  0  0  1  0  0  0  0  0999 V2000
[truncated: 4,033,588 more chars]
