# Supplementary material for: Vienna LiverTox Workspace—A Set of Machine Learning Models for Prediction of Interactions Profiles of Small Molecules With Transporters Relevant for Regulatory Agencies
Source: Front Chem. 2020 Jan 10;7:899. doi: 10.3389/fchem.2019.00899 (PMC6966498; doi:10.3389/fchem.2019.00899)
Supplement: Supplementary file 2 [file Data_Sheet_2.ZIP › DILI_test_Liew.sdf]

  MOE2013           3D
CORINA 3.60 0026  08.12.2014
  8  7  0  0  0  0  0  0  0  0999 V2000
   -0.0190    1.5380    0.0110 C   0  0  0  0  0  0  0  0  0  0  0  0
    0.0020    0.0160    0.0020 C   0  0  0  0  0  0  0  0  0  0  0  0
    1.6530    2.1640   -0.0010 Cl  0  0  0  0  0  0  0  0  0  0  0  0
   -0.8810    2.1370   -1.4330 Cl  0  0  0  0  0  0  0  0  0  0  0  0
   -0.8540    2.1210    1.4770 Cl  0  0  0  0  0  0  0  0  0  0  0  0
    0.5250   -0.3840    0.8790 H   0  0  0  0  0  0  0  0  0  0  0  0
   -1.0130   -0.3990    0.0090 H   0  0  0  0  0  0  0  0  0  0  0  0
    0.5090   -0.3740   -0.8890 H   0  0  0  0  0  0  0  0  0  0  0  0
  1  2  1  0  0  0  0
  1  3  1  0  0  0  0
  1  4  1  0  0  0  0
  1  5  1  0  0  0  0
  2  6  1  0  0  0  0
  2  7  1  0  0  0  0
  2  8  1  0  0  0  0
M  END
>  <Index>
1

>  <Chemical name>
1 1 1-trichloroethane

>  <Binary_Characterization>
1

$$$$

  MOE2013           3D
CORINA 3.60 0026  08.12.2014
  8  7  0  0  0  0  0  0  0  0999 V2000
   -0.0020    1.5340   -0.0210 C   0  0  0  0  0  0  0  0  0  0  0  0
    0.0190    0.0070   -0.0230 C   0  0  0  0  0  0  0  0  0  0  0  0
    0.8260   -0.7070   -1.4450 Cl  0  0  0  0  0  0  0  0  0  0  0  0
    1.6390    2.2280    0.0270 Cl  0  0  0  0  0  0  0  0  0  0  0  0
   -0.9090    2.1960   -1.4040 Cl  0  0  0  0  0  0  0  0  0  0  0  0
   -0.5130    1.8830    0.8820 H   0  0  0  0  0  0  0  0  0  0  0  0
    0.5380   -0.3710    0.8640 H   0  0  0  0  0  0  0  0  0  0  0  0
   -1.0010   -0.3900   -0.0010 H   0  0  0  0  0  0  0  0  0  0  0  0
  1  2  1  0  0  0  0
  1  4  1  0  0  0  0
  1  5  1  0  0  0  0
  1  6  1  0  0  0  0
  2  3  1  0  0  0  0
  2  7  1  0  0  0  0
  2  8  1  0  0  0  0
M  END
>  <Index>
2

>  <Chemical name>
1 1 2-trichloroethane

>  <Binary_Characterization>
1

$$$$

  MOE2013           3D
CORINA 3.60 0026  08.12.2014
 12 11  0  0  0  0  0  0  0  0999 V2000
   -0.0340    1.4650    0.0390 N   0  0  0  0  0  0  0  0  0  0  0  0
    0.0330    0.0250    0.0480 N   0  0  0  0  0  0  0  0  0  0  0  0
    1.3300    1.9970    0.0250 C   0  0  0  0  0  0  0  0  0  0  0  0
   -0.7870    1.9240   -1.1300 C   0  0  0  0  0  0  0  0  0  0  0  0
   -0.8880   -0.3730    0.2390 H   0  0  0  0  0  0  0  0  0  0  0  0
    0.3350   -0.3520   -0.8520 H   0  0  0  0  0  0  0  0  0  0  0  0
    1.8920    1.6830   -0.8630 H   0  0  0  0  0  0  0  0  0  0  0  0
    1.3120    3.0920    0.0520 H   0  0  0  0  0  0  0  0  0  0  0  0
    1.8810    1.6690    0.9140 H   0  0  0  0  0  0  0  0  0  0  0  0
   -1.8100    1.5340   -1.1070 H   0  0  0  0  0  0  0  0  0  0  0  0
   -0.8660    3.0170   -1.1270 H   0  0  0  0  0  0  0  0  0  0  0  0
   -0.3220    1.6160   -2.0740 H   0  0  0  0  0  0  0  0  0  0  0  0
  1  2  1  0  0  0  0
  1  3  1  0  0  0  0
  1  4  1  0  0  0  0
  2  5  1  0  0  0  0
  2  6  1  0  0  0  0
  3  7  1  0  0  0  0
  3  8  1  0  0  0  0
  3  9  1  0  0  0  0
  4 10  1  0  0  0  0
  4 11  1  0  0  0  0
  4 12  1  0  0  0  0
M  END
>  <Index>
3

>  <Chemical name>
1 1-dimethylhydrazine

>  <Binary_Characterization>
1

$$$$

  MOE2013           3D
CORINA 3.60 0026  08.12.2014
  9  8  0  0  0  0  0  0  0  0999 V2000
    0.0050    1.3110   -0.0990 C   0  0  0  0  0  0  0  0  0  0  0  0
   -0.0190   -0.0200    0.0090 C   0  0  0  0  0  0  0  0  0  0  0  0
   -1.2740   -0.8280    0.0170 C   0  0  0  0  0  0  0  0  0  0  0  0
   -1.2840   -1.9320   -1.3740 Cl  0  0  0  0  0  0  0  0  0  0  0  0
    1.4610    2.2140   -0.0950 Cl  0  0  0  0  0  0  0  0  0  0  0  0
   -0.8700    1.9410   -0.1990 H   0  0  0  0  0  0  0  0  0  0  0  0
    0.9160   -0.5680    0.1090 H   0  0  0  0  0  0  0  0  0  0  0  0
   -1.3310   -1.4300    0.9280 H   0  0  0  0  0  0  0  0  0  0  0  0
   -2.1710   -0.2040   -0.0440 H   0  0  0  0  0  0  0  0  0  0  0  0
  1  2  2  0  0  0  0
  1  5  1  0  0  0  0
  1  6  1  0  0  0  0
  2  3  1  0  0  0  0
  2  7  1  0  0  0  0
  3  4  1  0  0  0  0
  3  8  1  0  0  0  0
  3  9  1  0  0  0  0
M  END
>  <Index>
4

>  <Chemical name>
1 3-dichloropropene

>  <Binary_Characterization>
1

$$$$

  MOE2013           3D
CORINA 3.60 0026  08.12.2014
 17 17  0  0  0  0  0  0  0  0999 V2000
    0.0030    1.3830    0.1930 C   0  0  0  0  0  0  0  0  0  0  0  0
    0.0140   -0.0190    0.1340 C   0  0  0  0  0  0  0  0  0  0  0  0
    1.2240   -0.7170    0.0030 C   0  0  0  0  0  0  0  0  0  0  0  0
    2.4200    0.0100   -0.0680 C   0  0  0  0  0  0  0  0  0  0  0  0
    2.4150    1.4110   -0.0100 C   0  0  0  0  0  0  0  0  0  0  0  0
    1.2020    2.0910    0.1210 C   0  0  0  0  0  0  0  0  0  0  0  0
    3.6960   -0.7010   -0.2050 N   0  3  0  0  0  0  0  0  0  0  0  0
    3.6600   -1.9390   -0.2520 O   0  0  0  0  0  0  0  0  0  0  0  0
    4.7310   -0.0240   -0.2650 O   0  5  0  0  0  0  0  0  0  0  0  0
   -1.2400   -0.7700    0.2100 N   0  3  0  0  0  0  0  0  0  0  0  0
   -1.1870   -2.0050    0.1540 O   0  0  0  0  0  0  0  0  0  0  0  0
   -2.2840   -0.1060    0.3250 O   0  5  0  0  0  0  0  0  0  0  0  0
   -1.1320    2.1390    0.3200 O   0  0  0  0  0  0  0  0  0  0  0  0
    1.2350   -1.8050   -0.0420 H   0  0  0  0  0  0  0  0  0  0  0  0
    3.3360    1.9870   -0.0640 H   0  0  0  0  0  0  0  0  0  0  0  0
    1.1910    3.1780    0.1660 H   0  0  0  0  0  0  0  0  0  0  0  0
   -1.9150    1.5450    0.3620 H   0  0  0  0  0  0  0  0  0  0  0  0
  1  2  1  0  0  0  0
  1  6  2  0  0  0  0
  1 13  1  0  0  0  0
  2  3  2  0  0  0  0
  2 10  1  0  0  0  0
  3  4  1  0  0  0  0
  3 14  1  0  0  0  0
  4  5  2  0  0  0  0
  4  7  1  0  0  0  0
  5  6  1  0  0  0  0
  5 15  1  0  0  0  0
  6 16  1  0  0  0  0
  7  8  2  0  0  0  0
  7  9  1  0  0  0  0
 10 11  2  0  0  0  0
 10 12  1  0  0  0  0
 13 17  1  0  0  0  0
M  CHG  1   7   1
M  CHG  1   9  -1
M  CHG  1  10   1
M  CHG  1  12  -1
M  END
>  <Index>
5

>  <Chemical name>
2 4-dinitrophenol

>  <Binary_Characterization>
1

$$$$

  MOE2013           3D
CORINA 3.60 0026  08.12.2014
 16 15  0  0  0  0  0  0  0  0999 V2000
   -0.0340    1.4600    0.0430 O   0  0  0  0  0  0  0  0  0  0  0  0
   -0.0080    0.0300    0.0100 C   0  0  0  0  0  0  0  0  0  0  0  0
   -1.4380   -0.4990    0.0240 C   0  0  0  0  0  0  0  0  0  0  0  0
   -2.0290   -0.3420   -1.2640 O   0  0  0  0  0  0  0  0  0  0  0  0
    1.2780    2.0140   -0.0190 C   0  0  0  0  0  0  0  0  0  0  0  0
    1.1640    3.5240    0.0320 C   0  0  0  0  0  0  0  0  0  0  0  0
    0.5130   -0.3030   -0.8950 H   0  0  0  0  0  0  0  0  0  0  0  0
    0.5250   -0.3290    0.8970 H   0  0  0  0  0  0  0  0  0  0  0  0
   -1.4440   -1.5660    0.2630 H   0  0  0  0  0  0  0  0  0  0  0  0
   -2.0490    0.0450    0.7510 H   0  0  0  0  0  0  0  0  0  0  0  0
   -2.9680   -0.5810   -1.1770 H   0  0  0  0  0  0  0  0  0  0  0  0
    1.8710    1.6560    0.8300 H   0  0  0  0  0  0  0  0  0  0  0  0
    1.7650    1.7090   -0.9520 H   0  0  0  0  0  0  0  0  0  0  0  0
    0.5590    3.8940   -0.8020 H   0  0  0  0  0  0  0  0  0  0  0  0
    0.6640    3.8420    0.9530 H   0  0  0  0  0  0  0  0  0  0  0  0
    2.1520    3.9920   -0.0130 H   0  0  0  0  0  0  0  0  0  0  0  0
  1  2  1  0  0  0  0
  1  5  1  0  0  0  0
  2  3  1  0  0  0  0
  2  7  1  0  0  0  0
  2  8  1  0  0  0  0
  3  4  1  0  0  0  0
  3  9  1  0  0  0  0
  3 10  1  0  0  0  0
  4 11  1  0  0  0  0
  5  6  1  0  0  0  0
  5 12  1  0  0  0  0
  5 13  1  0  0  0  0
  6 14  1  0  0  0  0
  6 15  1  0  0  0  0
  6 16  1  0  0  0  0
M  END
>  <Index>
6

>  <Chemical name>
2-ethoxyethanol

>  <Binary_Characterization>
1

$$$$

  MOE2013           3D
CORINA 3.60 0026  08.12.2014
 19 20  0  0  0  0  0  0  0  0999 V2000
    0.2310    1.3700   -0.0100 O   0  0  0  0  0  0  0  0  0  0  0  0
    0.1860    0.0060   -0.0580 C   0  0  0  0  0  0  0  0  0  0  0  0
    0.1210   -0.6810    1.1510 C   0  0  0  0  0  0  0  0  0  0  0  0
    0.0730   -2.0840    1.1660 C   0  0  0  0  0  0  0  0  0  0  0  0
    0.0900   -2.7900   -0.0600 C   0  0  0  0  0  0  0  0  0  0  0  0
    0.1560   -2.0730   -1.2670 C   0  0  0  0  0  0  0  0  0  0  0  0
    0.2040   -0.6770   -1.2680 C   0  0  0  0  0  0  0  0  0  0  0  0
    0.0420   -4.1940   -0.0440 C   0  0  0  0  0  0  0  0  0  0  0  0
   -0.0230   -4.8910    1.1640 C   0  0  0  0  0  0  0  0  0  0  0  0
   -0.0410   -4.1960    2.3700 C   0  0  0  0  0  0  0  0  0  0  0  0
    0.0070   -2.8010    2.3720 C   0  0  0  0  0  0  0  0  0  0  0  0
    0.2740    1.7120   -0.9180 H   0  0  0  0  0  0  0  0  0  0  0  0
    0.1090   -0.1150    2.0790 H   0  0  0  0  0  0  0  0  0  0  0  0
    0.1710   -2.5990   -2.2190 H   0  0  0  0  0  0  0  0  0  0  0  0
    0.2540   -0.1490   -2.2150 H   0  0  0  0  0  0  0  0  0  0  0  0
    0.0540   -4.7560   -0.9750 H   0  0  0  0  0  0  0  0  0  0  0  0
   -0.0610   -5.9770    1.1620 H   0  0  0  0  0  0  0  0  0  0  0  0
   -0.0920   -4.7390    3.3100 H   0  0  0  0  0  0  0  0  0  0  0  0
   -0.0080   -2.2760    3.3250 H   0  0  0  0  0  0  0  0  0  0  0  0
  1  2  1  0  0  0  0
  1 12  1  0  0  0  0
  2  3  1  0  0  0  0
  2  7  2  0  0  0  0
  3  4  2  0  0  0  0
  3 13  1  0  0  0  0
  4  5  1  0  0  0  0
  4 11  1  0  0  0  0
  5  6  2  0  0  0  0
  5  8  1  0  0  0  0
  6  7  1  0  0  0  0
  6 14  1  0  0  0  0
  7 15  1  0  0  0  0
  8  9  2  0  0  0  0
  8 16  1  0  0  0  0
  9 10  1  0  0  0  0
  9 17  1  0  0  0  0
 10 11  2  0  0  0  0
 10 18  1  0  0  0  0
 11 19  1  0  0  0  0
M  END
>  <Index>
7

>  <Chemical name>
2-naphthol

>  <Binary_Characterization>
1

$$$$

  MOE2013           3D
CORINA 3.60 0026  08.12.2014
 13 12  0  0  0  0  0  0  0  0999 V2000
   -0.0500   -0.0330    0.0080 O   0  5  0  0  0  0  0  0  0  0  0  0
    0.0150    1.2030    0.0100 N   0  3  0  0  0  0  0  0  0  0  0  0
    1.0590    1.8670    0.0050 O   0  0  0  0  0  0  0  0  0  0  0  0
   -1.2980    1.9510    0.0190 C   0  0  0  0  0  0  0  0  0  0  0  0
   -1.3760    2.7830    1.2900 C   0  0  0  0  0  0  0  0  0  0  0  0
   -1.3890    2.7880   -1.2480 C   0  0  0  0  0  0  0  0  0  0  0  0
   -2.0910    1.1940    0.0210 H   0  0  0  0  0  0  0  0  0  0  0  0
   -0.5930    3.5490    1.3260 H   0  0  0  0  0  0  0  0  0  0  0  0
   -2.3430    3.2920    1.3560 H   0  0  0  0  0  0  0  0  0  0  0  0
   -1.2660    2.1540    2.1800 H   0  0  0  0  0  0  0  0  0  0  0  0
   -0.6080    3.5550   -1.2900 H   0  0  0  0  0  0  0  0  0  0  0  0
   -1.2880    2.1630   -2.1420 H   0  0  0  0  0  0  0  0  0  0  0  0
   -2.3580    3.2970   -1.3020 H   0  0  0  0  0  0  0  0  0  0  0  0
  1  2  1  0  0  0  0
  2  3  2  0  0  0  0
  2  4  1  0  0  0  0
  4  5  1  0  0  0  0
  4  6  1  0  0  0  0
  4  7  1  0  0  0  0
  5  8  1  0  0  0  0
  5  9  1  0  0  0  0
  5 10  1  0  0  0  0
  6 11  1  0  0  0  0
  6 12  1  0  0  0  0
  6 13  1  0  0  0  0
M  CHG  1   1  -1
M  CHG  1   2   1
M  END
>  <Index>
8

>  <Chemical name>
2-nitropropane

>  <Binary_Characterization>
1

$$$$

  MOE2013           3D
CORINA 3.60 0026  08.12.2014
 13 12  0  0  0  0  0  0  0  0999 V2000
   -0.0320    1.4370    0.0070 O   0  0  0  0  0  0  0  0  0  0  0  0
   -0.0150    0.0050    0.0010 C   0  0  0  0  0  0  0  0  0  0  0  0
    0.7050   -0.4590   -1.2650 C   0  0  0  0  0  0  0  0  0  0  0  0
    0.7290   -0.4680    1.2500 C   0  0  0  0  0  0  0  0  0  0  0  0
   -1.4010   -0.5080    0.0130 C   0  0  0  0  0  0  0  0  0  0  0  0
   -2.4820   -0.9340    0.0210 N   0  0  0  0  0  0  0  0  0  0  0  0
    0.8890    1.7510   -0.0010 H   0  0  0  0  0  0  0  0  0  0  0  0
    1.7290   -0.0700   -1.3000 H   0  0  0  0  0  0  0  0  0  0  0  0
    0.7480   -1.5520   -1.3320 H   0  0  0  0  0  0  0  0  0  0  0  0
    0.1990   -0.0830   -2.1630 H   0  0  0  0  0  0  0  0  0  0  0  0
    0.2410   -0.0980    2.1600 H   0  0  0  0  0  0  0  0  0  0  0  0
    0.7730   -1.5610    1.3090 H   0  0  0  0  0  0  0  0  0  0  0  0
    1.7540   -0.0790    1.2680 H   0  0  0  0  0  0  0  0  0  0  0  0
  1  2  1  0  0  0  0
  1  7  1  0  0  0  0
  2  3  1  0  0  0  0
  2  4  1  0  0  0  0
  2  5  1  0  0  0  0
  3  8  1  0  0  0  0
  3  9  1  0  0  0  0
  3 10  1  0  0  0  0
  4 11  1  0  0  0  0
  4 12  1  0  0  0  0
  4 13  1  0  0  0  0
  5  6  3  0  0  0  0
M  END
>  <Index>
9

>  <Chemical name>
Acetone cyanohydrin

>  <Binary_Characterization>
1

$$$$

  MOE2013           3D
CORINA 3.60 0026  08.12.2014
 58 61  0  0  1  0  0  0  0  0999 V2000
    0.4740    1.8410    0.9010 S   0  0  0  0  0  0  0  0  0  0  0  0
    0.6140    0.1130    1.2770 C   0  0  0  0  0  0  0  0  0  0  0  0
    1.8260   -0.5250    1.6050 C   0  0  0  0  0  0  0  0  0  0  0  0
    3.0610    0.1900    1.6240 N   0  0  3  0  0  0  0  0  0  0  0  0
    4.2490   -0.5030    2.1760 C   0  0  0  0  0  0  0  0  0  0  0  0
    5.0390   -1.2210    1.0720 C   0  0  0  0  0  0  0  0  0  0  0  0
    6.4080   -1.6700    1.5940 C   0  0  0  0  0  0  0  0  0  0  0  0
    7.2160   -2.3640    0.5780 N   0  0  0  0  0  0  0  0  0  0  0  0
    8.4040   -2.9680    1.2160 C   0  0  0  0  0  0  0  0  0  0  0  0
    9.3340   -3.6630    0.2020 C   0  0  0  0  0  0  0  0  0  0  0  0
    9.7890   -2.7400   -0.8550 N   0  0  0  0  0  0  0  0  0  0  0  0
    8.6100   -2.1450   -1.5060 C   0  0  0  0  0  0  0  0  0  0  0  0
    7.6690   -1.4540   -0.4940 C   0  0  0  0  0  0  0  0  0  0  0  0
   10.6660   -3.4490   -1.8070 C   0  0  0  0  0  0  0  0  0  0  0  0
   11.3790   -2.5470   -2.8260 C   0  0  0  0  0  0  0  0  0  0  0  0
   12.2860   -1.6640   -2.1750 O   0  0  0  0  0  0  0  0  0  0  0  0
    3.2560    1.5270    1.1550 C   0  0  0  0  0  0  0  0  0  0  0  0
    2.1710    2.3470    0.7890 C   0  0  0  0  0  0  0  0  0  0  0  0
    2.3740    3.6630    0.3240 C   0  0  0  0  0  0  0  0  0  0  0  0
    3.6510    4.1950    0.2060 C   0  0  0  0  0  0  0  0  0  0  0  0
    4.7370    3.4120    0.5500 C   0  0  0  0  0  0  0  0  0  0  0  0
    4.5400    2.1050    1.0130 C   0  0  0  0  0  0  0  0  0  0  0  0
    1.7380   -1.9080    1.9010 C   0  0  0  0  0  0  0  0  0  0  0  0
    0.5220   -2.6180    1.8870 C   0  0  0  0  0  0  0  0  0  0  0  0
   -0.6520   -1.9540    1.5580 C   0  0  0  0  0  0  0  0  0  0  0  0
   -0.6020   -0.5990    1.2540 C   0  0  0  0  0  0  0  0  0  0  0  0
    0.5260   -4.0670    2.2430 C   0  0  0  0  0  0  0  0  0  0  0  0
    1.5260   -4.5700    2.7500 O   0  0  0  0  0  0  0  0  0  0  0  0
   -0.7100   -4.8880    1.9830 C   0  0  0  0  0  0  0  0  0  0  0  0
    4.8890    0.2070    2.7160 H   0  0  0  0  0  0  0  0  0  0  0  0
    3.9800   -1.2060    2.9740 H   0  0  0  0  0  0  0  0  0  0  0  0
    4.4770   -2.0910    0.7100 H   0  0  0  0  0  0  0  0  0  0  0  0
    5.1560   -0.5560    0.2120 H   0  0  0  0  0  0  0  0  0  0  0  0
    6.9560   -0.8080    1.9970 H   0  0  0  0  0  0  0  0  0  0  0  0
    6.2290   -2.3530    2.4350 H   0  0  0  0  0  0  0  0  0  0  0  0
    8.9770   -2.2060    1.7630 H   0  0  0  0  0  0  0  0  0  0  0  0
    8.0810   -3.7190    1.9480 H   0  0  0  0  0  0  0  0  0  0  0  0
   10.2010   -4.0510    0.7500 H   0  0  0  0  0  0  0  0  0  0  0  0
    8.8120   -4.5250   -0.2350 H   0  0  0  0  0  0  0  0  0  0  0  0
    8.9220   -1.3830   -2.2280 H   0  0  0  0  0  0  0  0  0  0  0  0
    8.0470   -2.9090   -2.0580 H   0  0  0  0  0  0  0  0  0  0  0  0
    6.8090   -1.0810   -1.0600 H   0  0  0  0  0  0  0  0  0  0  0  0
    8.1830   -0.5820   -0.0670 H   0  0  0  0  0  0  0  0  0  0  0  0
   11.4490   -3.9620   -1.2340 H   0  0  0  0  0  0  0  0  0  0  0  0
   10.0980   -4.2180   -2.3460 H   0  0  0  0  0  0  0  0  0  0  0  0
   11.9600   -3.1720   -3.5130 H   0  0  0  0  0  0  0  0  0  0  0  0
   10.6760   -1.9600   -3.4220 H   0  0  0  0  0  0  0  0  0  0  0  0
   12.7040   -1.1230   -2.8650 H   0  0  0  0  0  0  0  0  0  0  0  0
    1.5250    4.2860    0.0500 H   0  0  0  0  0  0  0  0  0  0  0  0
    3.7920    5.2100   -0.1540 H   0  0  0  0  0  0  0  0  0  0  0  0
    5.7450    3.8090    0.4590 H   0  0  0  0  0  0  0  0  0  0  0  0
    5.4460    1.5530    1.2430 H   0  0  0  0  0  0  0  0  0  0  0  0
    2.6270   -2.4850    2.1400 H   0  0  0  0  0  0  0  0  0  0  0  0
   -1.6140   -2.4540    1.5400 H   0  0  0  0  0  0  0  0  0  0  0  0
   -1.5310   -0.0900    1.0030 H   0  0  0  0  0  0  0  0  0  0  0  0
   -1.4910   -4.6270    2.7000 H   0  0  0  0  0  0  0  0  0  0  0  0
   -1.0590   -4.7440    0.9570 H   0  0  0  0  0  0  0  0  0  0  0  0
   -0.4670   -5.9490    2.1030 H   0  0  0  0  0  0  0  0  0  0  0  0
  1  2  1  0  0  0  0
  1 18  1  0  0  0  0
  2  3  1  0  0  0  0
  2 26  2  0  0  0  0
  3  4  1  0  0  0  0
  3 23  2  0  0  0  0
  4  5  1  0  0  0  0
  4 17  1  0  0  0  0
  5  6  1  0  0  0  0
  5 30  1  0  0  0  0
  5 31  1  0  0  0  0
  6  7  1  0  0  0  0
  6 32  1  0  0  0  0
  6 33  1  0  0  0  0
  7  8  1  0  0  0  0
  7 34  1  0  0  0  0
  7 35  1  0  0  0  0
  8  9  1  0  0  0  0
  8 13  1  0  0  0  0
  9 10  1  0  0  0  0
  9 36  1  0  0  0  0
  9 37  1  0  0  0  0
 10 11  1  0  0  0  0
 10 38  1  0  0  0  0
 10 39  1  0  0  0  0
 11 12  1  0  0  0  0
 11 14  1  0  0  0  0
 12 13  1  0  0  0  0
 12 40  1  0  0  0  0
 12 41  1  0  0  0  0
 13 42  1  0  0  0  0
 13 43  1  0  0  0  0
 14 15  1  0  0  0  0
 14 44  1  0  0  0  0
 14 45  1  0  0  0  0
 15 16  1  0  0  0  0
 15 46  1  0  0  0  0
 15 47  1  0  0  0  0
 16 48  1  0  0  0  0
 17 18  1  0  0  0  0
 17 22  2  0  0  0  0
 18 19  2  0  0  0  0
 19 20  1  0  0  0  0
 19 49  1  0  0  0  0
 20 21  2  0  0  0  0
 20 50  1  0  0  0  0
 21 22  1  0  0  0  0
 21 51  1  0  0  0  0
 22 52  1  0  0  0  0
 23 24  1  0  0  0  0
 23 53  1  0  0  0  0
 24 25  2  0  0  0  0
 24 27  1  0  0  0  0
 25 26  1  0  0  0  0
 25 54  1  0  0  0  0
 26 55  1  0  0  0  0
 27 28  2  0  0  0  0
 27 29  1  0  0  0  0
 29 56  1  0  0  0  0
 29 57  1  0  0  0  0
 29 58  1  0  0  0  0
M  END
>  <Index>
10

>  <Chemical name>
Acetophenazine

>  <Binary_Characterization>
1

$$$$

  MOE2013           3D
CORINA 3.60 0026  08.12.2014
 50 50  0  0  0  0  0  0  0  0999 V2000
    3.9910    0.7850    2.3350 O   0  0  0  0  0  0  0  0  0  0  0  0
    3.6370   -0.5380    2.2380 C   0  0  0  0  0  0  0  0  0  0  0  0
    2.2930   -0.7960    1.8970 C   0  0  0  0  0  0  0  0  0  0  0  0
    1.8560   -2.1360    1.7130 C   0  0  0  0  0  0  0  0  0  0  0  0
    2.7560   -3.2030    1.9550 C   0  0  0  0  0  0  0  0  0  0  0  0
    4.0880   -2.9330    2.3360 C   0  0  0  0  0  0  0  0  0  0  0  0
    4.5150   -1.6020    2.4530 C   0  0  0  0  0  0  0  0  0  0  0  0
    5.0850   -4.0350    2.5940 C   0  0  0  0  0  0  0  0  0  0  0  0
    2.3070   -4.6000    1.8160 C   0  0  0  0  0  0  0  0  0  0  0  0
    2.5900   -5.3250    0.7220 C   0  0  0  0  0  0  0  0  0  0  0  0
    2.1950   -6.7140    0.4740 C   0  0  0  0  0  0  0  0  0  0  0  0
    2.5980   -7.2950   -0.6760 C   0  0  0  0  0  0  0  0  0  0  0  0
    2.3300   -8.6470   -1.1280 C   0  0  0  0  0  0  0  0  0  0  0  0
    2.8080   -9.1220   -2.2920 C   0  0  0  0  0  0  0  0  0  0  0  0
    2.5980  -10.4610   -2.8370 C   0  0  0  0  0  0  0  0  0  0  0  0
    3.1270  -10.8990   -3.9980 C   0  0  0  0  0  0  0  0  0  0  0  0
    4.0050  -10.1630   -4.9300 C   0  0  0  0  0  0  0  0  0  0  0  0
    4.4460   -9.0350   -4.8380 O   0  0  0  0  0  0  0  0  0  0  0  0
    4.2870  -10.9510   -5.9850 O   0  0  0  0  0  0  0  0  0  0  0  0
    1.7270  -11.4090   -2.0450 C   0  0  0  0  0  0  0  0  0  0  0  0
    1.3620   -7.3930    1.5330 C   0  0  0  0  0  0  0  0  0  0  0  0
    0.4230   -2.4090    1.3130 C   0  0  0  0  0  0  0  0  0  0  0  0
    1.3410    0.3570    1.6780 C   0  0  0  0  0  0  0  0  0  0  0  0
    5.3370    1.0890    2.6740 C   0  0  0  0  0  0  0  0  0  0  0  0
    5.5510   -1.4210    2.7230 H   0  0  0  0  0  0  0  0  0  0  0  0
    5.3820   -4.5050    1.6510 H   0  0  0  0  0  0  0  0  0  0  0  0
    5.9900   -3.6500    3.0760 H   0  0  0  0  0  0  0  0  0  0  0  0
    4.6660   -4.7900    3.2670 H   0  0  0  0  0  0  0  0  0  0  0  0
    1.7300   -4.9850    2.6490 H   0  0  0  0  0  0  0  0  0  0  0  0
    3.1710   -4.8460   -0.0670 H   0  0  0  0  0  0  0  0  0  0  0  0
    3.2010   -6.7050   -1.3680 H   0  0  0  0  0  0  0  0  0  0  0  0
    1.7240   -9.2800   -0.4920 H   0  0  0  0  0  0  0  0  0  0  0  0
    3.4130   -8.4460   -2.8910 H   0  0  0  0  0  0  0  0  0  0  0  0
    2.9120  -11.9130   -4.3270 H   0  0  0  0  0  0  0  0  0  0  0  0
    4.8670  -10.4070   -6.5570 H   0  0  0  0  0  0  0  0  0  0  0  0
    0.7190  -10.9980   -1.9200 H   0  0  0  0  0  0  0  0  0  0  0  0
    1.6150  -12.3820   -2.5370 H   0  0  0  0  0  0  0  0  0  0  0  0
    2.1590  -11.6000   -1.0560 H   0  0  0  0  0  0  0  0  0  0  0  0
    0.4230   -6.8500    1.6890 H   0  0  0  0  0  0  0  0  0  0  0  0
    1.0890   -8.4210    1.2890 H   0  0  0  0  0  0  0  0  0  0  0  0
    1.9080   -7.4320    2.4830 H   0  0  0  0  0  0  0  0  0  0  0  0
    0.0740   -1.6790    0.5750 H   0  0  0  0  0  0  0  0  0  0  0  0
    0.2940   -3.3840    0.8360 H   0  0  0  0  0  0  0  0  0  0  0  0
   -0.2230   -2.3660    2.1960 H   0  0  0  0  0  0  0  0  0  0  0  0
    1.2500    0.5670    0.6080 H   0  0  0  0  0  0  0  0  0  0  0  0
    0.3510    0.1330    2.0900 H   0  0  0  0  0  0  0  0  0  0  0  0
    1.6690    1.2710    2.1840 H   0  0  0  0  0  0  0  0  0  0  0  0
    5.4360    2.1790    2.7030 H   0  0  0  0  0  0  0  0  0  0  0  0
    5.5900    0.7070    3.6690 H   0  0  0  0  0  0  0  0  0  0  0  0
    6.0310    0.7130    1.9150 H   0  0  0  0  0  0  0  0  0  0  0  0
  1  2  1  0  0  0  0
  1 24  1  0  0  0  0
  2  3  2  0  0  0  0
  2  7  1  0  0  0  0
  3  4  1  0  0  0  0
  3 23  1  0  0  0  0
  4  5  2  0  0  0  0
  4 22  1  0  0  0  0
  5  6  1  0  0  0  0
  5  9  1  0  0  0  0
  6  7  2  0  0  0  0
  6  8  1  0  0  0  0
  7 25  1  0  0  0  0
  8 26  1  0  0  0  0
  8 27  1  0  0  0  0
  8 28  1  0  0  0  0
  9 10  2  0  0  0  0
  9 29  1  0  0  0  0
 10 11  1  0  0  0  0
 10 30  1  0  0  0  0
 11 12  2  0  0  0  0
 11 21  1  0  0  0  0
 12 13  1  0  0  0  0
 12 31  1  0  0  0  0
 13 14  2  0  0  0  0
 13 32  1  0  0  0  0
 14 15  1  0  0  0  0
 14 33  1  0  0  0  0
 15 16  2  0  0  0  0
 15 20  1  0  0  0  0
 16 17  1  0  0  0  0
 16 34  1  0  0  0  0
 17 18  2  0  0  0  0
 17 19  1  0  0  0  0
 19 35  1  0  0  0  0
 20 36  1  0  0  0  0
 20 37  1  0  0  0  0
 20 38  1  0  0  0  0
 21 39  1  0  0  0  0
 21 40  1  0  0  0  0
 21 41  1  0  0  0  0
 22 42  1  0  0  0  0
 22 43  1  0  0  0  0
 22 44  1  0  0  0  0
 23 45  1  0  0  0  0
 23 46  1  0  0  0  0
 23 47  1  0  0  0  0
 24 48  1  0  0  0  0
 24 49  1  0  0  0  0
 24 50  1  0  0  0  0
M  END
>  <Index>
11

>  <Chemical name>
Acitretin

>  <Binary_Characterization>
1

$$$$

  MOE2013           3D
CORINA 3.60 0026  08.12.2014
 66 67  0  0  0  0  0  0  0  0999 V2000
    0.1780    1.7030    0.1900 P   0  0  0  0  0  0  0  0  0  0  0  0
    0.2950    0.2350   -0.0910 O   0  0  0  0  0  0  0  0  0  0  0  0
    1.5930    2.4650    0.3300 O   0  0  0  0  0  0  0  0  0  0  0  0
    2.5120    2.2550   -0.7270 C   0  0  0  0  0  0  0  0  0  0  0  0
    3.7150    2.9970   -0.5130 O   0  0  0  0  0  0  0  0  0  0  0  0
    4.6210    2.4050    0.3150 C   0  0  0  0  0  0  0  0  0  0  0  0
    4.4590    1.3250    0.8680 O   0  0  0  0  0  0  0  0  0  0  0  0
    5.8650    3.2860    0.4700 C   0  0  0  0  0  0  0  0  0  0  0  0
    6.9540    2.5100    1.2260 C   0  0  0  0  0  0  0  0  0  0  0  0
    6.4130    3.6760   -0.9110 C   0  0  0  0  0  0  0  0  0  0  0  0
    5.4870    4.5420    1.2650 C   0  0  0  0  0  0  0  0  0  0  0  0
   -0.5290    2.5410   -0.9940 O   0  0  0  0  0  0  0  0  0  0  0  0
   -1.5530    1.8900   -1.7190 C   0  0  0  0  0  0  0  0  0  0  0  0
   -1.9980    2.6970   -2.8110 O   0  0  0  0  0  0  0  0  0  0  0  0
   -1.1260    2.7610   -3.8580 C   0  0  0  0  0  0  0  0  0  0  0  0
   -0.0530    2.1720   -3.9080 O   0  0  0  0  0  0  0  0  0  0  0  0
   -1.6710    3.6710   -4.9630 C   0  0  0  0  0  0  0  0  0  0  0  0
   -0.6680    3.7190   -6.1280 C   0  0  0  0  0  0  0  0  0  0  0  0
   -3.0040    3.1120   -5.4760 C   0  0  0  0  0  0  0  0  0  0  0  0
   -1.8610    5.0890   -4.4100 C   0  0  0  0  0  0  0  0  0  0  0  0
   -0.7700    2.1440    1.6440 C   0  0  0  0  0  0  0  0  0  0  0  0
   -0.1940    1.4880    2.7740 O   0  0  0  0  0  0  0  0  0  0  0  0
    0.7700    2.3020    3.4340 C   0  0  0  0  0  0  0  0  0  0  0  0
    1.6640    1.4140    4.2900 C   0  0  0  0  0  0  0  0  0  0  0  0
    2.9240    2.0590    4.5790 N   0  0  0  0  0  0  0  0  0  0  0  0
    3.0840    3.2300    5.2630 C   0  0  0  0  0  0  0  0  0  0  0  0
    2.1290    3.9980    5.8080 N   0  0  0  0  0  0  0  0  0  0  0  0
    2.6650    5.1050    6.3580 C   0  0  0  0  0  0  0  0  0  0  0  0
    3.9630    5.4800    6.3990 N   0  0  0  0  0  0  0  0  0  0  0  0
    4.8840    4.6680    5.8220 C   0  0  0  0  0  0  0  0  0  0  0  0
    6.2050    5.0490    5.8360 N   0  0  0  0  0  0  0  0  0  0  0  0
    4.4440    3.4770    5.2290 C   0  0  0  0  0  0  0  0  0  0  0  0
    5.1090    2.4640    4.5700 N   0  0  0  0  0  0  0  0  0  0  0  0
    4.1630    1.6290    4.1920 C   0  0  0  0  0  0  0  0  0  0  0  0
    2.7230    1.1870   -0.8540 H   0  0  0  0  0  0  0  0  0  0  0  0
    2.0740    2.6220   -1.6600 H   0  0  0  0  0  0  0  0  0  0  0  0
    7.2310    1.5940    0.6910 H   0  0  0  0  0  0  0  0  0  0  0  0
    7.8600    3.1140    1.3500 H   0  0  0  0  0  0  0  0  0  0  0  0
    6.6150    2.2120    2.2240 H   0  0  0  0  0  0  0  0  0  0  0  0
    5.7040    4.2980   -1.4690 H   0  0  0  0  0  0  0  0  0  0  0  0
    7.3460    4.2430   -0.8220 H   0  0  0  0  0  0  0  0  0  0  0  0
    6.6140    2.7860   -1.5190 H   0  0  0  0  0  0  0  0  0  0  0  0
    5.0500    4.2790    2.2340 H   0  0  0  0  0  0  0  0  0  0  0  0
    6.3630    5.1740    1.4490 H   0  0  0  0  0  0  0  0  0  0  0  0
    4.7460    5.1470    0.7310 H   0  0  0  0  0  0  0  0  0  0  0  0
   -1.2250    0.9100   -2.0820 H   0  0  0  0  0  0  0  0  0  0  0  0
   -2.4110    1.7360   -1.0570 H   0  0  0  0  0  0  0  0  0  0  0  0
   -0.4970    2.7210   -6.5470 H   0  0  0  0  0  0  0  0  0  0  0  0
   -1.0290    4.3640   -6.9370 H   0  0  0  0  0  0  0  0  0  0  0  0
    0.3040    4.1070   -5.7990 H   0  0  0  0  0  0  0  0  0  0  0  0
   -3.7690    3.1080   -4.6920 H   0  0  0  0  0  0  0  0  0  0  0  0
   -3.3900    3.7090   -6.3100 H   0  0  0  0  0  0  0  0  0  0  0  0
   -2.8900    2.0780   -5.8240 H   0  0  0  0  0  0  0  0  0  0  0  0
   -0.9260    5.4770   -3.9900 H   0  0  0  0  0  0  0  0  0  0  0  0
   -2.1930    5.7800   -5.1930 H   0  0  0  0  0  0  0  0  0  0  0  0
   -2.6100    5.1130   -3.6100 H   0  0  0  0  0  0  0  0  0  0  0  0
   -0.8340    3.2270    1.7930 H   0  0  0  0  0  0  0  0  0  0  0  0
   -1.7870    1.7590    1.5280 H   0  0  0  0  0  0  0  0  0  0  0  0
    1.3730    2.8540    2.7060 H   0  0  0  0  0  0  0  0  0  0  0  0
    0.2400    3.0340    4.0530 H   0  0  0  0  0  0  0  0  0  0  0  0
    1.1810    1.1670    5.2420 H   0  0  0  0  0  0  0  0  0  0  0  0
    1.8740    0.4670    3.7790 H   0  0  0  0  0  0  0  0  0  0  0  0
    1.9620    5.7880    6.8250 H   0  0  0  0  0  0  0  0  0  0  0  0
    6.4350    5.9280    6.2740 H   0  0  0  0  0  0  0  0  0  0  0  0
    6.9150    4.4590    5.4270 H   0  0  0  0  0  0  0  0  0  0  0  0
    4.3180    0.7200    3.6220 H   0  0  0  0  0  0  0  0  0  0  0  0
  1  2  2  0  0  0  0
  1  3  1  0  0  0  0
  1 12  1  0  0  0  0
  1 21  1  0  0  0  0
  3  4  1  0  0  0  0
  4  5  1  0  0  0  0
  4 35  1  0  0  0  0
  4 36  1  0  0  0  0
  5  6  1  0  0  0  0
  6  7  2  0  0  0  0
  6  8  1  0  0  0  0
  8  9  1  0  0  0  0
  8 10  1  0  0  0  0
  8 11  1  0  0  0  0
  9 37  1  0  0  0  0
  9 38  1  0  0  0  0
  9 39  1  0  0  0  0
 10 40  1  0  0  0  0
 10 41  1  0  0  0  0
 10 42  1  0  0  0  0
 11 43  1  0  0  0  0
 11 44  1  0  0  0  0
 11 45  1  0  0  0  0
 12 13  1  0  0  0  0
 13 14  1  0  0  0  0
 13 46  1  0  0  0  0
 13 47  1  0  0  0  0
 14 15  1  0  0  0  0
 15 16  2  0  0  0  0
 15 17  1  0  0  0  0
 17 18  1  0  0  0  0
 17 19  1  0  0  0  0
 17 20  1  0  0  0  0
 18 48  1  0  0  0  0
 18 49  1  0  0  0  0
 18 50  1  0  0  0  0
 19 51  1  0  0  0  0
 19 52  1  0  0  0  0
 19 53  1  0  0  0  0
 20 54  1  0  0  0  0
 20 55  1  0  0  0  0
 20 56  1  0  0  0  0
 21 22  1  0  0  0  0
 21 57  1  0  0  0  0
 21 58  1  0  0  0  0
 22 23  1  0  0  0  0
 23 24  1  0  0  0  0
 23 59  1  0  0  0  0
 23 60  1  0  0  0  0
 24 25  1  0  0  0  0
 24 61  1  0  0  0  0
 24 62  1  0  0  0  0
 25 26  1  0  0  0  0
 25 34  1  0  0  0  0
 26 27  1  0  0  0  0
 26 32  2  0  0  0  0
 27 28  2  0  0  0  0
 28 29  1  0  0  0  0
 28 63  1  0  0  0  0
 29 30  2  0  0  0  0
 30 31  1  0  0  0  0
 30 32  1  0  0  0  0
 31 64  1  0  0  0  0
 31 65  1  0  0  0  0
 32 33  1  0  0  0  0
 33 34  2  0  0  0  0
 34 66  1  0  0  0  0
M  END
>  <Index>
12

>  <Chemical name>
Adefovir dipivoxil

>  <Binary_Characterization>
1

$$$$

  MOE2013           3D
CORINA 3.60 0026  08.12.2014
 43 45  0  0  0  0  0  0  0  0999 V2000
   -0.8510    0.5260   -2.4460 O   0  0  0  0  0  0  0  0  0  0  0  0
   -0.3250   -0.2880   -1.4720 C   0  0  0  0  0  0  0  0  0  0  0  0
   -1.1580   -0.5540   -0.3690 C   0  0  0  0  0  0  0  0  0  0  0  0
   -2.5070    0.0360   -0.2780 C   0  0  0  0  0  0  0  0  0  0  0  0
   -3.6640   -0.6570   -0.2780 C   0  0  0  0  0  0  0  0  0  0  0  0
   -3.7640   -2.1480   -0.4600 C   0  0  0  0  0  0  0  0  0  0  0  0
   -4.9000   -2.4640   -1.4170 C   0  0  0  0  0  0  0  0  0  0  0  0
   -6.2050   -1.9250   -0.8600 C   0  0  0  0  0  0  0  0  0  0  0  0
   -6.1390   -0.5100   -0.5040 N   0  0  0  0  0  0  0  0  0  0  0  0
   -5.0060    0.0380   -0.2240 C   0  0  0  0  0  0  0  0  0  0  0  0
   -5.0510    1.4580    0.1870 C   0  0  0  0  0  0  0  0  0  0  0  0
   -5.6050    2.4150   -0.6620 C   0  0  0  0  0  0  0  0  0  0  0  0
   -5.6610    3.7390   -0.2400 C   0  0  0  0  0  0  0  0  0  0  0  0
   -5.1740    4.0480    1.0230 C   0  0  0  0  0  0  0  0  0  0  0  0
   -4.6500    3.1380    1.8760 N   0  0  0  0  0  0  0  0  0  0  0  0
   -4.6090    1.8570    1.4420 C   0  0  0  0  0  0  0  0  0  0  0  0
   -0.6830   -1.3630    0.6740 C   0  0  0  0  0  0  0  0  0  0  0  0
    0.5980   -1.9220    0.6180 C   0  0  0  0  0  0  0  0  0  0  0  0
    1.4210   -1.6710   -0.4770 C   0  0  0  0  0  0  0  0  0  0  0  0
    2.6900   -2.1540   -0.6580 O   0  0  0  0  0  0  0  0  0  0  0  0
    3.2120   -2.9980    0.3610 C   0  0  0  0  0  0  0  0  0  0  0  0
    0.9560   -0.8520   -1.5150 C   0  0  0  0  0  0  0  0  0  0  0  0
   -0.0450    0.7880   -3.5870 C   0  0  0  0  0  0  0  0  0  0  0  0
   -2.4830    1.1220   -0.2540 H   0  0  0  0  0  0  0  0  0  0  0  0
   -2.8440   -2.5790   -0.8680 H   0  0  0  0  0  0  0  0  0  0  0  0
   -3.9430   -2.6200    0.5140 H   0  0  0  0  0  0  0  0  0  0  0  0
   -4.7000   -2.0190   -2.4000 H   0  0  0  0  0  0  0  0  0  0  0  0
   -4.9790   -3.5470   -1.5640 H   0  0  0  0  0  0  0  0  0  0  0  0
   -6.9940   -2.0600   -1.6080 H   0  0  0  0  0  0  0  0  0  0  0  0
   -6.5060   -2.4970    0.0250 H   0  0  0  0  0  0  0  0  0  0  0  0
   -5.9890    2.1330   -1.6380 H   0  0  0  0  0  0  0  0  0  0  0  0
   -6.0790    4.5110   -0.8770 H   0  0  0  0  0  0  0  0  0  0  0  0
   -5.1960    5.0680    1.3950 H   0  0  0  0  0  0  0  0  0  0  0  0
   -4.2060    1.1460    2.1570 H   0  0  0  0  0  0  0  0  0  0  0  0
   -1.3080   -1.5630    1.5410 H   0  0  0  0  0  0  0  0  0  0  0  0
    0.9190   -2.5440    1.4470 H   0  0  0  0  0  0  0  0  0  0  0  0
    4.2210   -3.2980    0.0620 H   0  0  0  0  0  0  0  0  0  0  0  0
    3.2920   -2.4640    1.3130 H   0  0  0  0  0  0  0  0  0  0  0  0
    2.6110   -3.9070    0.4660 H   0  0  0  0  0  0  0  0  0  0  0  0
    1.6270   -0.6730   -2.3490 H   0  0  0  0  0  0  0  0  0  0  0  0
    0.8690    1.3230   -3.3100 H   0  0  0  0  0  0  0  0  0  0  0  0
    0.1840   -0.1360   -4.1300 H   0  0  0  0  0  0  0  0  0  0  0  0
   -0.6170    1.4340   -4.2590 H   0  0  0  0  0  0  0  0  0  0  0  0
  1  2  1  0  0  0  0
  1 23  1  0  0  0  0
  2  3  1  0  0  0  0
  2 22  2  0  0  0  0
  3  4  1  0  0  0  0
  3 17  2  0  0  0  0
  4  5  2  0  0  0  0
  4 24  1  0  0  0  0
  5  6  1  0  0  0  0
  5 10  1  0  0  0  0
  6  7  1  0  0  0  0
  6 25  1  0  0  0  0
  6 26  1  0  0  0  0
  7  8  1  0  0  0  0
  7 27  1  0  0  0  0
  7 28  1  0  0  0  0
  8  9  1  0  0  0  0
  8 29  1  0  0  0  0
  8 30  1  0  0  0  0
  9 10  2  0  0  0  0
 10 11  1  0  0  0  0
 11 12  1  0  0  0  0
 11 16  2  0  0  0  0
 12 13  2  0  0  0  0
 12 31  1  0  0  0  0
 13 14  1  0  0  0  0
 13 32  1  0  0  0  0
 14 15  2  0  0  0  0
 14 33  1  0  0  0  0
 15 16  1  0  0  0  0
 16 34  1  0  0  0  0
 17 18  1  0  0  0  0
 17 35  1  0  0  0  0
 18 19  2  0  0  0  0
 18 36  1  0  0  0  0
 19 20  1  0  0  0  0
 19 22  1  0  0  0  0
 20 21  1  0  0  0  0
 21 37  1  0  0  0  0
 21 38  1  0  0  0  0
 21 39  1  0  0  0  0
 22 40  1  0  0  0  0
 23 41  1  0  0  0  0
 23 42  1  0  0  0  0
 23 43  1  0  0  0  0
M  END
>  <Index>
13

>  <Chemical name>
Afelimomab

>  <Binary_Characterization>
1

$$$$

  MOE2013           3D
CORINA 3.60 0026  08.12.2014
 54 55  0  0  1  0  0  0  0  0999 V2000
    2.1590   -3.2840   -0.4790 S   0  0  0  0  0  0  0  0  0  0  0  0
    0.6790   -2.2280   -0.3780 C   0  0  0  0  0  0  0  0  0  0  0  0
   -0.2630   -2.6860    0.7440 C   0  0  2  0  0  0  0  0  0  0  0  0
   -1.5950   -1.9650    0.5500 C   0  0  0  0  0  0  0  0  0  0  0  0
   -1.6520   -0.7360    0.6410 O   0  0  0  0  0  0  0  0  0  0  0  0
   -2.7090   -2.7230    0.2570 N   0  0  0  0  0  0  0  0  0  0  0  0
   -2.8140   -4.1800    0.1590 C   0  0  1  0  0  0  0  0  0  0  0  0
   -4.3220   -4.4450    0.1680 C   0  0  0  0  0  0  0  0  0  0  0  0
   -4.8950   -3.1980   -0.4970 C   0  0  0  0  0  0  0  0  0  0  0  0
   -3.9960   -2.0870    0.0220 C   0  0  0  0  0  0  0  0  0  0  0  0
   -2.1810   -4.7130   -1.1370 C   0  0  0  0  0  0  0  0  0  0  0  0
   -1.8990   -4.0020   -2.0980 O   0  0  0  0  0  0  0  0  0  0  0  0
   -1.9730   -6.0800   -1.1260 N   0  0  0  0  0  0  0  0  0  0  0  0
   -1.3550   -6.7650   -2.2610 C   0  0  1  0  0  0  0  0  0  0  0  0
   -0.6460   -8.0600   -1.8470 C   0  0  0  0  0  0  0  0  0  0  0  0
    0.5620   -7.8080   -0.9770 C   0  0  0  0  0  0  0  0  0  0  0  0
    0.4960   -7.9970    0.4110 C   0  0  0  0  0  0  0  0  0  0  0  0
    1.6100   -7.7410    1.2130 C   0  0  0  0  0  0  0  0  0  0  0  0
    2.7990   -7.2980    0.6370 C   0  0  0  0  0  0  0  0  0  0  0  0
    2.8770   -7.1110   -0.7420 C   0  0  0  0  0  0  0  0  0  0  0  0
    1.7640   -7.3620   -1.5460 C   0  0  0  0  0  0  0  0  0  0  0  0
   -2.4530   -7.0990   -3.2600 C   0  0  0  0  0  0  0  0  0  0  0  0
   -3.5820   -7.4860   -3.0000 O   0  0  0  0  0  0  0  0  0  0  0  0
   -2.0410   -6.9660   -4.5390 O   0  0  0  0  0  0  0  0  0  0  0  0
    0.2710   -2.3570    2.1400 C   0  0  0  0  0  0  0  0  0  0  0  0
    2.9260   -2.5820   -1.8990 C   0  0  0  0  0  0  0  0  0  0  0  0
    2.6670   -1.4560   -2.3040 O   0  0  0  0  0  0  0  0  0  0  0  0
    3.9310   -3.4840   -2.5570 C   0  0  0  0  0  0  0  0  0  0  0  0
    0.9890   -1.1890   -0.2200 H   0  0  0  0  0  0  0  0  0  0  0  0
    0.1630   -2.2730   -1.3440 H   0  0  0  0  0  0  0  0  0  0  0  0
   -0.3950   -3.7680    0.6860 H   0  0  0  0  0  0  0  0  0  0  0  0
   -2.3270   -4.6500    1.0200 H   0  0  0  0  0  0  0  0  0  0  0  0
   -4.6180   -5.3610   -0.3520 H   0  0  0  0  0  0  0  0  0  0  0  0
   -4.6820   -4.5040    1.2020 H   0  0  0  0  0  0  0  0  0  0  0  0
   -4.8020   -3.2800   -1.5860 H   0  0  0  0  0  0  0  0  0  0  0  0
   -5.9490   -3.0320   -0.2560 H   0  0  0  0  0  0  0  0  0  0  0  0
   -4.3550   -1.6960    0.9800 H   0  0  0  0  0  0  0  0  0  0  0  0
   -3.8980   -1.2560   -0.6830 H   0  0  0  0  0  0  0  0  0  0  0  0
   -2.2700   -6.6330   -0.3310 H   0  0  0  0  0  0  0  0  0  0  0  0
   -0.6540   -6.0680   -2.7370 H   0  0  0  0  0  0  0  0  0  0  0  0
   -1.3450   -8.7260   -1.3240 H   0  0  0  0  0  0  0  0  0  0  0  0
   -0.3240   -8.6170   -2.7370 H   0  0  0  0  0  0  0  0  0  0  0  0
   -0.4210   -8.3460    0.8780 H   0  0  0  0  0  0  0  0  0  0  0  0
    1.5520   -7.8910    2.2880 H   0  0  0  0  0  0  0  0  0  0  0  0
    3.6650   -7.0980    1.2630 H   0  0  0  0  0  0  0  0  0  0  0  0
    3.8040   -6.7660   -1.1900 H   0  0  0  0  0  0  0  0  0  0  0  0
    1.8400   -7.2070   -2.6190 H   0  0  0  0  0  0  0  0  0  0  0  0
   -2.8330   -7.1550   -5.0850 H   0  0  0  0  0  0  0  0  0  0  0  0
    0.5000   -1.2900    2.2420 H   0  0  0  0  0  0  0  0  0  0  0  0
   -0.4730   -2.6070    2.9050 H   0  0  0  0  0  0  0  0  0  0  0  0
    1.1810   -2.9210    2.3640 H   0  0  0  0  0  0  0  0  0  0  0  0
    3.4420   -4.3930   -2.9180 H   0  0  0  0  0  0  0  0  0  0  0  0
    4.3740   -2.9670   -3.4130 H   0  0  0  0  0  0  0  0  0  0  0  0
    4.7310   -3.7370   -1.8550 H   0  0  0  0  0  0  0  0  0  0  0  0
  1  2  1  0  0  0  0
  1 26  1  0  0  0  0
  2  3  1  0  0  0  0
  2 29  1  0  0  0  0
  2 30  1  0  0  0  0
  3  4  1  0  0  0  0
  3 25  1  0  0  0  0
  3 31  1  0  0  0  0
  4  5  2  0  0  0  0
  4  6  1  0  0  0  0
  6  7  1  0  0  0  0
  6 10  1  0  0  0  0
  7  8  1  0  0  0  0
  7 11  1  0  0  0  0
  7 32  1  0  0  0  0
  8  9  1  0  0  0  0
  8 33  1  0  0  0  0
  8 34  1  0  0  0  0
  9 10  1  0  0  0  0
  9 35  1  0  0  0  0
  9 36  1  0  0  0  0
 10 37  1  0  0  0  0
 10 38  1  0  0  0  0
 11 12  2  0  0  0  0
 11 13  1  0  0  0  0
 13 14  1  0  0  0  0
 13 39  1  0  0  0  0
 14 15  1  0  0  0  0
 14 22  1  0  0  0  0
 14 40  1  0  0  0  0
 15 16  1  0  0  0  0
 15 41  1  0  0  0  0
 15 42  1  0  0  0  0
 16 17  1  0  0  0  0
 16 21  2  0  0  0  0
 17 18  2  0  0  0  0
 17 43  1  0  0  0  0
 18 19  1  0  0  0  0
 18 44  1  0  0  0  0
 19 20  2  0  0  0  0
 19 45  1  0  0  0  0
 20 21  1  0  0  0  0
 20 46  1  0  0  0  0
 21 47  1  0  0  0  0
 22 23  2  0  0  0  0
 22 24  1  0  0  0  0
 24 48  1  0  0  0  0
 25 49  1  0  0  0  0
 25 50  1  0  0  0  0
 25 51  1  0  0  0  0
 26 27  2  0  0  0  0
 26 28  1  0  0  0  0
 28 52  1  0  0  0  0
 28 53  1  0  0  0  0
 28 54  1  0  0  0  0
M  END
>  <Index>
14

>  <Chemical name>
Alacepril

>  <Binary_Characterization>
1

$$$$

  MOE2013           3D
CORINA 3.60 0026  08.12.2014
 26 29  0  0  1  0  0  0  0  0999 V2000
    0.0480    0.0560    0.0260 Cl  0  0  0  0  0  0  0  0  0  0  0  0
    0.0370    1.8060   -0.0760 C   0  0  1  0  0  0  0  0  0  0  0  0
   -0.7050    2.4870    1.1190 C   0  0  1  0  0  0  0  0  0  0  0  0
   -0.1640    3.9780    1.0490 C   0  0  1  0  0  0  0  0  0  0  0  0
    0.8060    3.9220   -0.1760 C   0  0  1  0  0  0  0  0  0  0  0  0
    1.9400    5.2600   -0.2190 Cl  0  0  0  0  0  0  0  0  0  0  0  0
    1.4470    2.4980    0.0000 C   0  0  0  0  0  0  0  0  0  0  0  0
    2.3350    2.2480    1.5440 Cl  0  0  0  0  0  0  0  0  0  0  0  0
    2.5980    2.0180   -1.3100 Cl  0  0  0  0  0  0  0  0  0  0  0  0
    0.0350    3.6560   -1.4490 C   0  0  0  0  0  0  0  0  0  0  0  0
   -0.4220    2.3980   -1.3890 C   0  0  0  0  0  0  0  0  0  0  0  0
   -1.3780    1.5820   -2.5260 Cl  0  0  0  0  0  0  0  0  0  0  0  0
   -0.2100    4.7970   -2.6770 Cl  0  0  0  0  0  0  0  0  0  0  0  0
   -1.4740    4.8080    1.0570 C   0  0  1  0  0  0  0  0  0  0  0  0
   -2.5050    3.9490    0.3170 C   0  0  0  0  0  0  0  0  0  0  0  0
   -2.2430    2.6940    1.1570 C   0  0  2  0  0  0  0  0  0  0  0  0
   -2.5250    3.3420    2.5030 C   0  0  0  0  0  0  0  0  0  0  0  0
   -2.0650    4.6060    2.4440 C   0  0  0  0  0  0  0  0  0  0  0  0
   -0.3850    2.0180    2.0610 H   0  0  0  0  0  0  0  0  0  0  0  0
    0.4120    4.2090    1.9570 H   0  0  0  0  0  0  0  0  0  0  0  0
   -1.4030    5.8470    0.7370 H   0  0  0  0  0  0  0  0  0  0  0  0
   -3.5330    4.3270    0.4250 H   0  0  0  0  0  0  0  0  0  0  0  0
   -2.3470    3.8410   -0.7510 H   0  0  0  0  0  0  0  0  0  0  0  0
   -2.8640    1.8280    0.9260 H   0  0  0  0  0  0  0  0  0  0  0  0
   -2.9670    2.8560    3.3600 H   0  0  0  0  0  0  0  0  0  0  0  0
   -2.0670    5.3310    3.2430 H   0  0  0  0  0  0  0  0  0  0  0  0
  1  2  1  0  0  0  0
  2  3  1  0  0  0  0
  2  7  1  0  0  0  0
  2 11  1  0  0  0  0
  3  4  1  0  0  0  0
  3 16  1  0  0  0  0
  3 19  1  0  0  0  0
  4  5  1  0  0  0  0
  4 14  1  0  0  0  0
  4 20  1  0  0  0  0
  5  6  1  0  0  0  0
  5  7  1  0  0  0  0
  5 10  1  0  0  0  0
  7  8  1  0  0  0  0
  7  9  1  0  0  0  0
 10 11  2  0  0  0  0
 10 13  1  0  0  0  0
 11 12  1  0  0  0  0
 14 15  1  0  0  0  0
 14 18  1  0  0  0  0
 14 21  1  0  0  0  0
 15 16  1  0  0  0  0
 15 22  1  0  0  0  0
 15 23  1  0  0  0  0
 16 17  1  0  0  0  0
 16 24  1  0  0  0  0
 17 18  2  0  0  0  0
 17 25  1  0  0  0  0
 18 26  1  0  0  0  0
M  END
>  <Index>
16

>  <Chemical name>
Aldrin

>  <Binary_Characterization>
1

$$$$

  MOE2013           3D
CORINA 3.60 0026  08.12.2014
 64 67  0  0  1  0  0  0  0  0999 V2000
    5.2310    6.2770   -2.0880 F   0  0  0  0  0  0  0  0  0  0  0  0
    3.9500    6.1280   -1.7260 C   0  0  0  0  0  0  0  0  0  0  0  0
    3.5150    6.6550   -0.5160 C   0  0  0  0  0  0  0  0  0  0  0  0
    2.1800    6.5010   -0.1370 C   0  0  0  0  0  0  0  0  0  0  0  0
    1.2730    5.8190   -0.9690 C   0  0  0  0  0  0  0  0  0  0  0  0
   -0.1840    5.6300   -0.5180 C   0  0  0  0  0  0  0  0  0  0  0  0
   -1.1830    5.8590   -1.6070 N   0  0  0  0  0  0  0  0  0  0  0  0
   -1.0550    7.2240   -2.1840 C   0  0  0  0  0  0  0  0  0  0  0  0
   -2.0520    7.4710   -3.3320 C   0  0  0  0  0  0  0  0  0  0  0  0
   -3.4120    7.1890   -2.8880 N   0  0  0  0  0  0  0  0  0  0  0  0
   -3.6250    5.9140   -2.2160 C   0  0  0  0  0  0  0  0  0  0  0  0
   -2.5760    5.7150   -1.1050 C   0  0  0  0  0  0  0  0  0  0  0  0
   -4.4450    8.0630   -3.1270 C   0  0  0  0  0  0  0  0  0  0  0  0
   -5.6670    7.7420   -2.7060 N   0  0  0  0  0  0  0  0  0  0  0  0
   -6.6320    8.6230   -2.9360 C   0  0  0  0  0  0  0  0  0  0  0  0
   -6.4460    9.7810   -3.5580 N   0  0  0  0  0  0  0  0  0  0  0  0
   -5.2030   10.0310   -3.9530 C   0  0  0  0  0  0  0  0  0  0  0  0
   -4.1840    9.2050   -3.7590 N   0  0  0  0  0  0  0  0  0  0  0  0
   -4.9040   11.2020   -4.6000 N   0  0  3  0  0  0  0  0  0  0  0  0
   -5.9100   12.1860   -4.8760 C   0  0  0  0  0  0  0  0  0  0  0  0
   -5.2300   13.3700   -5.4930 C   0  0  0  0  0  0  0  0  0  0  0  0
   -5.3830   13.7540   -6.7660 C   0  0  0  0  0  0  0  0  0  0  0  0
   -7.8760    8.2760   -2.4790 N   0  0  3  0  0  0  0  0  0  0  0  0
   -9.0070    9.1420   -2.6480 C   0  0  0  0  0  0  0  0  0  0  0  0
  -10.2130    8.4280   -2.1180 C   0  0  0  0  0  0  0  0  0  0  0  0
  -10.8830    8.7870   -1.0160 C   0  0  0  0  0  0  0  0  0  0  0  0
   -0.3080    4.2520    0.1520 C   0  0  0  0  0  0  0  0  0  0  0  0
   -0.2060    4.1430    1.5510 C   0  0  0  0  0  0  0  0  0  0  0  0
   -0.2860    2.8960    2.1750 C   0  0  0  0  0  0  0  0  0  0  0  0
   -0.4660    1.7540    1.4040 C   0  0  0  0  0  0  0  0  0  0  0  0
   -0.5420    0.5590    2.0040 F   0  0  0  0  0  0  0  0  0  0  0  0
   -0.5650    1.8330    0.0200 C   0  0  0  0  0  0  0  0  0  0  0  0
   -0.4810    3.0780   -0.6050 C   0  0  0  0  0  0  0  0  0  0  0  0
    1.7430    5.2870   -2.1850 C   0  0  0  0  0  0  0  0  0  0  0  0
    3.0770    5.4460   -2.5640 C   0  0  0  0  0  0  0  0  0  0  0  0
    4.2160    7.1790    0.1260 H   0  0  0  0  0  0  0  0  0  0  0  0
    1.8570    6.9090    0.8180 H   0  0  0  0  0  0  0  0  0  0  0  0
   -0.3880    6.3880    0.2530 H   0  0  0  0  0  0  0  0  0  0  0  0
   -1.2090    7.9800   -1.4020 H   0  0  0  0  0  0  0  0  0  0  0  0
   -0.0550    7.3850   -2.5970 H   0  0  0  0  0  0  0  0  0  0  0  0
   -1.9150    8.5010   -3.6780 H   0  0  0  0  0  0  0  0  0  0  0  0
   -1.8120    6.8170   -4.1800 H   0  0  0  0  0  0  0  0  0  0  0  0
   -4.6170    5.8260   -1.7600 H   0  0  0  0  0  0  0  0  0  0  0  0
   -3.5420    5.1050   -2.9540 H   0  0  0  0  0  0  0  0  0  0  0  0
   -2.7430    4.7160   -0.6910 H   0  0  0  0  0  0  0  0  0  0  0  0
   -2.7630    6.4360   -0.2980 H   0  0  0  0  0  0  0  0  0  0  0  0
   -3.9420   11.3210   -4.8760 H   0  0  0  0  0  0  0  0  0  0  0  0
   -6.6740   11.7780   -5.5490 H   0  0  0  0  0  0  0  0  0  0  0  0
   -6.4100   12.5110   -3.9550 H   0  0  0  0  0  0  0  0  0  0  0  0
   -4.5810   13.9510   -4.8420 H   0  0  0  0  0  0  0  0  0  0  0  0
   -4.8610   14.6260   -7.1470 H   0  0  0  0  0  0  0  0  0  0  0  0
   -6.0230   13.2110   -7.4550 H   0  0  0  0  0  0  0  0  0  0  0  0
   -7.9430    7.3860   -2.0090 H   0  0  0  0  0  0  0  0  0  0  0  0
   -8.8490   10.0890   -2.1180 H   0  0  0  0  0  0  0  0  0  0  0  0
   -9.1740    9.3720   -3.7070 H   0  0  0  0  0  0  0  0  0  0  0  0
  -10.5610    7.5710   -2.6900 H   0  0  0  0  0  0  0  0  0  0  0  0
  -11.7540    8.2260   -0.6930 H   0  0  0  0  0  0  0  0  0  0  0  0
  -10.5820    9.6390   -0.4140 H   0  0  0  0  0  0  0  0  0  0  0  0
   -0.0530    5.0280    2.1660 H   0  0  0  0  0  0  0  0  0  0  0  0
   -0.2060    2.8100    3.2540 H   0  0  0  0  0  0  0  0  0  0  0  0
   -0.7050    0.9300   -0.5650 H   0  0  0  0  0  0  0  0  0  0  0  0
   -0.5610    3.1330   -1.6890 H   0  0  0  0  0  0  0  0  0  0  0  0
    1.0640    4.7530   -2.8460 H   0  0  0  0  0  0  0  0  0  0  0  0
    3.4350    5.0400   -3.5050 H   0  0  0  0  0  0  0  0  0  0  0  0
  1  2  1  0  0  0  0
  2  3  1  0  0  0  0
  2 35  2  0  0  0  0
  3  4  2  0  0  0  0
  3 36  1  0  0  0  0
  4  5  1  0  0  0  0
  4 37  1  0  0  0  0
  5  6  1  0  0  0  0
  5 34  2  0  0  0  0
  6  7  1  0  0  0  0
  6 27  1  0  0  0  0
  6 38  1  0  0  0  0
  7  8  1  0  0  0  0
  7 12  1  0  0  0  0
  8  9  1  0  0  0  0
  8 39  1  0  0  0  0
  8 40  1  0  0  0  0
  9 10  1  0  0  0  0
  9 41  1  0  0  0  0
  9 42  1  0  0  0  0
 10 11  1  0  0  0  0
 10 13  1  0  0  0  0
 11 12  1  0  0  0  0
 11 43  1  0  0  0  0
 11 44  1  0  0  0  0
 12 45  1  0  0  0  0
 12 46  1  0  0  0  0
 13 14  1  0  0  0  0
 13 18  2  0  0  0  0
 14 15  2  0  0  0  0
 15 16  1  0  0  0  0
 15 23  1  0  0  0  0
 16 17  2  0  0  0  0
 17 18  1  0  0  0  0
 17 19  1  0  0  0  0
 19 20  1  0  0  0  0
 19 47  1  0  0  0  0
 20 21  1  0  0  0  0
 20 48  1  0  0  0  0
 20 49  1  0  0  0  0
 21 22  2  3  0  0  0
 21 50  1  0  0  0  0
 22 51  1  0  0  0  0
 22 52  1  0  0  0  0
 23 24  1  0  0  0  0
 23 53  1  0  0  0  0
 24 25  1  0  0  0  0
 24 54  1  0  0  0  0
 24 55  1  0  0  0  0
 25 26  2  3  0  0  0
 25 56  1  0  0  0  0
 26 57  1  0  0  0  0
 26 58  1  0  0  0  0
 27 28  1  0  0  0  0
 27 33  2  0  0  0  0
 28 29  2  0  0  0  0
 28 59  1  0  0  0  0
 29 30  1  0  0  0  0
 29 60  1  0  0  0  0
 30 31  1  0  0  0  0
 30 32  2  0  0  0  0
 32 33  1  0  0  0  0
 32 61  1  0  0  0  0
 33 62  1  0  0  0  0
 34 35  1  0  0  0  0
 34 63  1  0  0  0  0
 35 64  1  0  0  0  0
M  END
>  <Index>
18

>  <Chemical name>
Almitrine

>  <Binary_Characterization>
1

$$$$

  MOE2013           3D
CORINA 3.60 0026  08.12.2014
 40 43  0  0  0  0  0  0  0  0999 V2000
   -0.0320   -0.0500    0.4780 O   0  0  0  0  0  0  0  0  0  0  0  0
   -0.0250    1.1570    0.2540 C   0  0  0  0  0  0  0  0  0  0  0  0
    1.1430    1.8900   -0.0090 N   0  0  0  0  0  0  0  0  0  0  0  0
    1.1470    3.3620   -0.1140 C   0  0  0  0  0  0  0  0  0  0  0  0
   -0.1030    3.9440   -0.7930 C   0  0  0  0  0  0  0  0  0  0  0  0
   -1.2930    3.2310   -0.2630 C   0  0  0  0  0  0  0  0  0  0  0  0
   -2.5800    3.6920   -0.1930 N   0  0  0  0  0  0  0  0  0  0  0  0
   -3.3910    2.7170    0.3620 C   0  0  0  0  0  0  0  0  0  0  0  0
   -2.5830    1.6000    0.6180 C   0  0  0  0  0  0  0  0  0  0  0  0
   -1.2570    1.9390    0.2240 C   0  0  0  0  0  0  0  0  0  0  0  0
   -3.1760    0.4470    1.1750 C   0  0  0  0  0  0  0  0  0  0  0  0
   -4.5450    0.4420    1.4670 C   0  0  0  0  0  0  0  0  0  0  0  0
   -5.3260    1.5640    1.2130 C   0  0  0  0  0  0  0  0  0  0  0  0
   -4.7660    2.7190    0.6580 C   0  0  0  0  0  0  0  0  0  0  0  0
   -3.0360    4.9940   -0.6290 C   0  0  0  0  0  0  0  0  0  0  0  0
    2.4190    1.1920   -0.1290 C   0  0  0  0  0  0  0  0  0  0  0  0
    2.8250    1.1080   -1.5620 C   0  0  0  0  0  0  0  0  0  0  0  0
    3.7970    1.9490   -2.0640 N   0  0  0  0  0  0  0  0  0  0  0  0
    3.9200    1.6250   -3.3300 C   0  0  0  0  0  0  0  0  0  0  0  0
    3.0740    0.6120   -3.6740 N   0  0  0  0  0  0  0  0  0  0  0  0
    2.3640    0.2600   -2.5550 C   0  0  0  0  0  0  0  0  0  0  0  0
    1.3450   -0.8130   -2.5520 C   0  0  0  0  0  0  0  0  0  0  0  0
    1.2210    3.7380    0.9140 H   0  0  0  0  0  0  0  0  0  0  0  0
    2.0400    3.6940   -0.6530 H   0  0  0  0  0  0  0  0  0  0  0  0
   -0.1500    5.0220   -0.6100 H   0  0  0  0  0  0  0  0  0  0  0  0
   -0.0450    3.7830   -1.8750 H   0  0  0  0  0  0  0  0  0  0  0  0
   -2.5730   -0.4330    1.3810 H   0  0  0  0  0  0  0  0  0  0  0  0
   -4.9970   -0.4480    1.8980 H   0  0  0  0  0  0  0  0  0  0  0  0
   -6.3880    1.5450    1.4480 H   0  0  0  0  0  0  0  0  0  0  0  0
   -5.3870    3.5880    0.4630 H   0  0  0  0  0  0  0  0  0  0  0  0
   -2.3680    5.3770   -1.4030 H   0  0  0  0  0  0  0  0  0  0  0  0
   -4.0410    4.9040   -1.0490 H   0  0  0  0  0  0  0  0  0  0  0  0
   -3.0380    5.6590    0.2370 H   0  0  0  0  0  0  0  0  0  0  0  0
    3.1660    1.7390    0.4590 H   0  0  0  0  0  0  0  0  0  0  0  0
    2.3490    0.1830    0.2920 H   0  0  0  0  0  0  0  0  0  0  0  0
    4.5970    2.0820   -4.0390 H   0  0  0  0  0  0  0  0  0  0  0  0
    2.9880    0.1960   -4.5920 H   0  0  0  0  0  0  0  0  0  0  0  0
    0.3390   -0.3810   -2.5640 H   0  0  0  0  0  0  0  0  0  0  0  0
    1.4460   -1.4640   -3.4260 H   0  0  0  0  0  0  0  0  0  0  0  0
    1.4430   -1.4370   -1.6580 H   0  0  0  0  0  0  0  0  0  0  0  0
  1  2  2  0  0  0  0
  2  3  1  0  0  0  0
  2 10  1  0  0  0  0
  3  4  1  0  0  0  0
  3 16  1  0  0  0  0
  4  5  1  0  0  0  0
  4 23  1  0  0  0  0
  4 24  1  0  0  0  0
  5  6  1  0  0  0  0
  5 25  1  0  0  0  0
  5 26  1  0  0  0  0
  6  7  1  0  0  0  0
  6 10  2  0  0  0  0
  7  8  1  0  0  0  0
  7 15  1  0  0  0  0
  8  9  1  0  0  0  0
  8 14  2  0  0  0  0
  9 10  1  0  0  0  0
  9 11  2  0  0  0  0
 11 12  1  0  0  0  0
 11 27  1  0  0  0  0
 12 13  2  0  0  0  0
 12 28  1  0  0  0  0
 13 14  1  0  0  0  0
 13 29  1  0  0  0  0
 14 30  1  0  0  0  0
 15 31  1  0  0  0  0
 15 32  1  0  0  0  0
 15 33  1  0  0  0  0
 16 17  1  0  0  0  0
 16 34  1  0  0  0  0
 16 35  1  0  0  0  0
 17 18  1  0  0  0  0
 17 21  2  0  0  0  0
 18 19  2  0  0  0  0
 19 20  1  0  0  0  0
 19 36  1  0  0  0  0
 20 21  1  0  0  0  0
 20 37  1  0  0  0  0
 21 22  1  0  0  0  0
 22 38  1  0  0  0  0
 22 39  1  0  0  0  0
 22 40  1  0  0  0  0
M  END
>  <Index>
19

>  <Chemical name>
Alosetron

>  <Binary_Characterization>
0

$$$$

  MOE2013           3D
CORINA 3.60 0026  08.12.2014
 35 38  0  0  0  0  0  0  0  0999 V2000
    0.2140   -0.0400   -0.4210 Cl  0  0  0  0  0  0  0  0  0  0  0  0
    0.1280    1.6690   -0.2460 C   0  0  0  0  0  0  0  0  0  0  0  0
    1.3000    2.4210   -0.2160 C   0  0  0  0  0  0  0  0  0  0  0  0
    1.2430    3.8180   -0.0630 C   0  0  0  0  0  0  0  0  0  0  0  0
   -0.0120    4.4560    0.0200 C   0  0  0  0  0  0  0  0  0  0  0  0
   -0.1210    5.8700    0.0510 N   0  0  0  0  0  0  0  0  0  0  0  0
    0.7320    6.7480   -0.5830 C   0  0  0  0  0  0  0  0  0  0  0  0
    0.3070    7.9820   -0.4250 N   0  0  0  0  0  0  0  0  0  0  0  0
   -0.8190    7.9400    0.3500 N   0  0  0  0  0  0  0  0  0  0  0  0
   -1.0660    6.6820    0.6590 C   0  0  0  0  0  0  0  0  0  0  0  0
   -2.1270    6.2470    1.5980 C   0  0  0  0  0  0  0  0  0  0  0  0
    1.8930    6.2960   -1.3810 C   0  0  0  0  0  0  0  0  0  0  0  0
    2.8600    5.6400   -0.5160 N   0  0  0  0  0  0  0  0  0  0  0  0
    2.5500    4.5400    0.0850 C   0  0  0  0  0  0  0  0  0  0  0  0
    3.5840    3.9630    1.0020 C   0  0  0  0  0  0  0  0  0  0  0  0
    4.9350    4.0620    0.6500 C   0  0  0  0  0  0  0  0  0  0  0  0
    5.9170    3.5450    1.4950 C   0  0  0  0  0  0  0  0  0  0  0  0
    5.5530    2.9370    2.6970 C   0  0  0  0  0  0  0  0  0  0  0  0
    4.2090    2.8510    3.0590 C   0  0  0  0  0  0  0  0  0  0  0  0
    3.2220    3.3680    2.2180 C   0  0  0  0  0  0  0  0  0  0  0  0
   -1.1830    3.6810   -0.0070 C   0  0  0  0  0  0  0  0  0  0  0  0
   -1.1100    2.2910   -0.1340 C   0  0  0  0  0  0  0  0  0  0  0  0
    2.2580    1.9120   -0.3060 H   0  0  0  0  0  0  0  0  0  0  0  0
   -1.8000    5.4140    2.2260 H   0  0  0  0  0  0  0  0  0  0  0  0
   -2.3940    7.0720    2.2680 H   0  0  0  0  0  0  0  0  0  0  0  0
   -3.0320    5.9600    1.0540 H   0  0  0  0  0  0  0  0  0  0  0  0
    1.5870    5.6450   -2.2090 H   0  0  0  0  0  0  0  0  0  0  0  0
    2.3770    7.1660   -1.8390 H   0  0  0  0  0  0  0  0  0  0  0  0
    5.2280    4.5420   -0.2810 H   0  0  0  0  0  0  0  0  0  0  0  0
    6.9650    3.6210    1.2190 H   0  0  0  0  0  0  0  0  0  0  0  0
    6.3200    2.5390    3.3560 H   0  0  0  0  0  0  0  0  0  0  0  0
    3.9310    2.3880    4.0020 H   0  0  0  0  0  0  0  0  0  0  0  0
    2.1840    3.3110    2.5330 H   0  0  0  0  0  0  0  0  0  0  0  0
   -2.1730    4.1280    0.0030 H   0  0  0  0  0  0  0  0  0  0  0  0
   -2.0260    1.7060   -0.1680 H   0  0  0  0  0  0  0  0  0  0  0  0
  1  2  1  0  0  0  0
  2  3  1  0  0  0  0
  2 22  2  0  0  0  0
  3  4  2  0  0  0  0
  3 23  1  0  0  0  0
  4  5  1  0  0  0  0
  4 14  1  0  0  0  0
  5  6  1  0  0  0  0
  5 21  2  0  0  0  0
  6  7  1  0  0  0  0
  6 10  1  0  0  0  0
  7  8  2  0  0  0  0
  7 12  1  0  0  0  0
  8  9  1  0  0  0  0
  9 10  2  0  0  0  0
 10 11  1  0  0  0  0
 11 24  1  0  0  0  0
 11 25  1  0  0  0  0
 11 26  1  0  0  0  0
 12 13  1  0  0  0  0
 12 27  1  0  0  0  0
 12 28  1  0  0  0  0
 13 14  2  0  0  0  0
 14 15  1  0  0  0  0
 15 16  1  0  0  0  0
 15 20  2  0  0  0  0
 16 17  2  0  0  0  0
 16 29  1  0  0  0  0
 17 18  1  0  0  0  0
 17 30  1  0  0  0  0
 18 19  2  0  0  0  0
 18 31  1  0  0  0  0
 19 20  1  0  0  0  0
 19 32  1  0  0  0  0
 20 33  1  0  0  0  0
 21 22  1  0  0  0  0
 21 34  1  0  0  0  0
 22 35  1  0  0  0  0
M  END
>  <Index>
20

>  <Chemical name>
Alprazolam

>  <Binary_Characterization>
1

$$$$

  MOE2013           3D
CORINA 3.60 0026  08.12.2014
 63 65  0  0  1  0  0  0  0  0999 V2000
   10.6110   -1.9980    1.6620 O   0  0  0  0  0  0  0  0  0  0  0  0
    9.4910   -2.5050    1.0680 C   0  0  0  0  0  0  0  0  0  0  0  0
    8.3040   -2.6760    1.7840 C   0  0  0  0  0  0  0  0  0  0  0  0
    7.1600   -3.2020    1.1570 C   0  0  0  0  0  0  0  0  0  0  0  0
    5.8170   -3.4050    1.9000 C   0  0  1  0  0  0  0  0  0  0  0  0
    5.2750   -4.8680    1.7280 C   0  0  2  0  0  0  0  0  0  0  0  0
    3.9860   -5.0890    2.5480 C   0  0  0  0  0  0  0  0  0  0  0  0
    4.1780   -4.8270    3.9840 N   0  0  3  0  0  0  0  0  0  0  0  0
    4.6230   -3.4450    4.2010 C   0  0  0  0  0  0  0  0  0  0  0  0
    5.9020   -3.1120    3.4230 C   0  0  0  0  0  0  0  0  0  0  0  0
    2.9290   -5.1470    4.7140 C   0  0  0  0  0  0  0  0  0  0  0  0
    3.0920   -5.2110    6.2490 C   0  0  2  0  0  0  0  0  0  0  0  0
    1.9980   -6.0840    6.9030 C   0  0  0  0  0  0  0  0  0  0  0  0
    2.2390   -7.5670    6.7520 C   0  0  0  0  0  0  0  0  0  0  0  0
    3.2900   -8.1890    7.4420 C   0  0  0  0  0  0  0  0  0  0  0  0
    3.5140   -9.5590    7.3070 C   0  0  0  0  0  0  0  0  0  0  0  0
    2.6870  -10.3220    6.4840 C   0  0  0  0  0  0  0  0  0  0  0  0
    1.6360   -9.7160    5.7980 C   0  0  0  0  0  0  0  0  0  0  0  0
    1.4110   -8.3450    5.9320 C   0  0  0  0  0  0  0  0  0  0  0  0
    2.9690   -3.8320    6.8840 C   0  0  0  0  0  0  0  0  0  0  0  0
    2.2980   -2.9220    6.4080 O   0  0  0  0  0  0  0  0  0  0  0  0
    3.6640   -3.7200    8.0680 N   0  0  0  0  0  0  0  0  0  0  0  0
    3.6750   -2.4860    8.8320 C   0  0  0  0  0  0  0  0  0  0  0  0
    4.6200   -2.6510    9.9980 C   0  0  0  0  0  0  0  0  0  0  0  0
    5.1290   -3.6990   10.3680 O   0  0  0  0  0  0  0  0  0  0  0  0
    4.8500   -1.4900   10.6420 O   0  0  0  0  0  0  0  0  0  0  0  0
    6.3060   -5.9540    2.1000 C   0  0  0  0  0  0  0  0  0  0  0  0
    4.8260   -2.3870    1.2670 C   0  0  0  0  0  0  0  0  0  0  0  0
    7.2630   -3.5290   -0.2120 C   0  0  0  0  0  0  0  0  0  0  0  0
    8.4560   -3.3550   -0.9200 C   0  0  0  0  0  0  0  0  0  0  0  0
    9.5750   -2.8430   -0.2750 C   0  0  0  0  0  0  0  0  0  0  0  0
   10.4090   -1.7880    2.5880 H   0  0  0  0  0  0  0  0  0  0  0  0
    8.2820   -2.3940    2.8310 H   0  0  0  0  0  0  0  0  0  0  0  0
    5.0110   -5.0350    0.6750 H   0  0  0  0  0  0  0  0  0  0  0  0
    3.1730   -4.4710    2.1470 H   0  0  0  0  0  0  0  0  0  0  0  0
    3.6710   -6.1310    2.4060 H   0  0  0  0  0  0  0  0  0  0  0  0
    3.8290   -2.7310    3.9490 H   0  0  0  0  0  0  0  0  0  0  0  0
    4.8670   -3.2930    5.2560 H   0  0  0  0  0  0  0  0  0  0  0  0
    6.7240   -3.6850    3.8730 H   0  0  0  0  0  0  0  0  0  0  0  0
    6.1380   -2.0530    3.5950 H   0  0  0  0  0  0  0  0  0  0  0  0
    2.1280   -4.4540    4.4260 H   0  0  0  0  0  0  0  0  0  0  0  0
    2.6080   -6.1400    4.3770 H   0  0  0  0  0  0  0  0  0  0  0  0
    4.0840   -5.6180    6.4860 H   0  0  0  0  0  0  0  0  0  0  0  0
    1.9240   -5.8760    7.9790 H   0  0  0  0  0  0  0  0  0  0  0  0
    1.0150   -5.8160    6.4930 H   0  0  0  0  0  0  0  0  0  0  0  0
    3.9420   -7.6090    8.0910 H   0  0  0  0  0  0  0  0  0  0  0  0
    4.3310  -10.0320    7.8450 H   0  0  0  0  0  0  0  0  0  0  0  0
    2.8610  -11.3890    6.3800 H   0  0  0  0  0  0  0  0  0  0  0  0
    0.9900  -10.3120    5.1600 H   0  0  0  0  0  0  0  0  0  0  0  0
    0.5860   -7.8880    5.3910 H   0  0  0  0  0  0  0  0  0  0  0  0
    4.1880   -4.5080    8.4400 H   0  0  0  0  0  0  0  0  0  0  0  0
    4.0180   -1.6780    8.1800 H   0  0  0  0  0  0  0  0  0  0  0  0
    2.6630   -2.2870    9.1940 H   0  0  0  0  0  0  0  0  0  0  0  0
    5.4510   -1.7150   11.3840 H   0  0  0  0  0  0  0  0  0  0  0  0
    6.6500   -5.8660    3.1350 H   0  0  0  0  0  0  0  0  0  0  0  0
    5.8680   -6.9510    1.9810 H   0  0  0  0  0  0  0  0  0  0  0  0
    7.1850   -5.9170    1.4500 H   0  0  0  0  0  0  0  0  0  0  0  0
    4.6470   -2.5990    0.2070 H   0  0  0  0  0  0  0  0  0  0  0  0
    3.8470   -2.3830    1.7540 H   0  0  0  0  0  0  0  0  0  0  0  0
    5.2200   -1.3650    1.3330 H   0  0  0  0  0  0  0  0  0  0  0  0
    6.4060   -3.9280   -0.7510 H   0  0  0  0  0  0  0  0  0  0  0  0
    8.5080   -3.6190   -1.9730 H   0  0  0  0  0  0  0  0  0  0  0  0
   10.5060   -2.7040   -0.8160 H   0  0  0  0  0  0  0  0  0  0  0  0
  1  2  1  0  0  0  0
  1 32  1  0  0  0  0
  2  3  2  0  0  0  0
  2 31  1  0  0  0  0
  3  4  1  0  0  0  0
  3 33  1  0  0  0  0
  4  5  1  0  0  0  0
  4 29  2  0  0  0  0
  5  6  1  0  0  0  0
  5 10  1  0  0  0  0
  5 28  1  0  0  0  0
  6  7  1  0  0  0  0
  6 27  1  0  0  0  0
  6 34  1  0  0  0  0
  7  8  1  0  0  0  0
  7 35  1  0  0  0  0
  7 36  1  0  0  0  0
  8  9  1  0  0  0  0
  8 11  1  0  0  0  0
  9 10  1  0  0  0  0
  9 37  1  0  0  0  0
  9 38  1  0  0  0  0
 10 39  1  0  0  0  0
 10 40  1  0  0  0  0
 11 12  1  0  0  0  0
 11 41  1  0  0  0  0
 11 42  1  0  0  0  0
 12 13  1  0  0  0  0
 12 20  1  0  0  0  0
 12 43  1  0  0  0  0
 13 14  1  0  0  0  0
 13 44  1  0  0  0  0
 13 45  1  0  0  0  0
 14 15  1  0  0  0  0
 14 19  2  0  0  0  0
 15 16  2  0  0  0  0
 15 46  1  0  0  0  0
 16 17  1  0  0  0  0
 16 47  1  0  0  0  0
 17 18  2  0  0  0  0
 17 48  1  0  0  0  0
 18 19  1  0  0  0  0
 18 49  1  0  0  0  0
 19 50  1  0  0  0  0
 20 21  2  0  0  0  0
 20 22  1  0  0  0  0
 22 23  1  0  0  0  0
 22 51  1  0  0  0  0
 23 24  1  0  0  0  0
 23 52  1  0  0  0  0
 23 53  1  0  0  0  0
 24 25  2  0  0  0  0
 24 26  1  0  0  0  0
 26 54  1  0  0  0  0
 27 55  1  0  0  0  0
 27 56  1  0  0  0  0
 27 57  1  0  0  0  0
 28 58  1  0  0  0  0
 28 59  1  0  0  0  0
 28 60  1  0  0  0  0
 29 30  1  0  0  0  0
 29 61  1  0  0  0  0
 30 31  2  0  0  0  0
 30 62  1  0  0  0  0
 31 63  1  0  0  0  0
M  END
>  <Index>
21

>  <Chemical name>
Alvimopan

>  <Binary_Characterization>
1

$$$$

  MOE2013           3D
CORINA 3.60 0026  08.12.2014
 45 47  0  0  1  0  0  0  0  0999 V2000
   -0.2520    1.6930   -0.1880 S   0  0  0  0  0  0  0  0  0  0  0  0
    1.5310    1.8600   -0.5370 C   0  0  1  0  0  0  0  0  0  0  0  0
    1.7830    0.5360   -1.0530 N   0  0  0  0  0  0  0  0  0  0  0  0
    1.2000   -0.6390   -0.4610 C   0  0  2  0  0  0  0  0  0  0  0  0
   -0.0280   -0.1140    0.3340 C   0  0  0  0  0  0  0  0  0  0  0  0
    0.1370   -0.1140    1.8590 C   0  0  0  0  0  0  0  0  0  0  0  0
   -1.2960   -0.8780   -0.0550 C   0  0  0  0  0  0  0  0  0  0  0  0
    2.2390   -1.3710    0.3700 C   0  0  0  0  0  0  0  0  0  0  0  0
    3.2210   -0.8850    0.9090 O   0  0  0  0  0  0  0  0  0  0  0  0
    1.9410   -2.6800    0.5230 O   0  0  0  0  0  0  0  0  0  0  0  0
    2.4690    0.8880   -2.1480 C   0  0  0  0  0  0  0  0  0  0  0  0
    3.0420    0.2290   -2.9810 O   0  0  0  0  0  0  0  0  0  0  0  0
    2.0780    2.3960   -1.8890 C   0  0  1  0  0  0  0  0  0  0  0  0
    1.0650    2.8890   -2.8270 N   0  0  0  0  0  0  0  0  0  0  0  0
    0.8640    4.1640   -2.7750 C   0  0  0  0  0  0  0  0  0  0  0  0
   -0.0290    4.8760   -3.5390 N   0  0  0  0  0  0  0  0  0  0  0  0
   -0.1550    6.3250   -3.4550 C   0  0  0  0  0  0  0  0  0  0  0  0
    0.6420    7.0070   -4.5640 C   0  0  0  0  0  0  0  0  0  0  0  0
    0.2630    6.5660   -5.9830 C   0  0  0  0  0  0  0  0  0  0  0  0
    0.7390    5.1520   -6.3240 C   0  0  0  0  0  0  0  0  0  0  0  0
   -0.1550    4.0040   -5.8410 C   0  0  0  0  0  0  0  0  0  0  0  0
   -0.8820    4.2130   -4.5160 C   0  0  0  0  0  0  0  0  0  0  0  0
    2.1490    2.1000    0.3350 H   0  0  0  0  0  0  0  0  0  0  0  0
    0.9200   -1.2920   -1.2970 H   0  0  0  0  0  0  0  0  0  0  0  0
   -0.7330    0.3290    2.3580 H   0  0  0  0  0  0  0  0  0  0  0  0
    0.2330   -1.1360    2.2430 H   0  0  0  0  0  0  0  0  0  0  0  0
    1.0230    0.4460    2.1790 H   0  0  0  0  0  0  0  0  0  0  0  0
   -1.4820   -0.8330   -1.1340 H   0  0  0  0  0  0  0  0  0  0  0  0
   -1.2050   -1.9350    0.2170 H   0  0  0  0  0  0  0  0  0  0  0  0
   -2.1820   -0.4830    0.4560 H   0  0  0  0  0  0  0  0  0  0  0  0
    2.6680   -3.0470    1.0700 H   0  0  0  0  0  0  0  0  0  0  0  0
    2.9600    3.0410   -1.7990 H   0  0  0  0  0  0  0  0  0  0  0  0
    1.4290    4.8080   -2.0760 H   0  0  0  0  0  0  0  0  0  0  0  0
   -1.2090    6.6190   -3.5180 H   0  0  0  0  0  0  0  0  0  0  0  0
    0.1990    6.6850   -2.4810 H   0  0  0  0  0  0  0  0  0  0  0  0
    0.4810    8.0890   -4.4820 H   0  0  0  0  0  0  0  0  0  0  0  0
    1.7140    6.8400   -4.4040 H   0  0  0  0  0  0  0  0  0  0  0  0
   -0.8160    6.6670   -6.1500 H   0  0  0  0  0  0  0  0  0  0  0  0
    0.7520    7.2580   -6.6800 H   0  0  0  0  0  0  0  0  0  0  0  0
    0.8290    5.0640   -7.4140 H   0  0  0  0  0  0  0  0  0  0  0  0
    1.7540    5.0060   -5.9320 H   0  0  0  0  0  0  0  0  0  0  0  0
   -0.9090    3.7920   -6.6100 H   0  0  0  0  0  0  0  0  0  0  0  0
    0.4640    3.0990   -5.7770 H   0  0  0  0  0  0  0  0  0  0  0  0
   -1.2390    3.2500   -4.1320 H   0  0  0  0  0  0  0  0  0  0  0  0
   -1.7880    4.8060   -4.6930 H   0  0  0  0  0  0  0  0  0  0  0  0
  1  2  1  0  0  0  0
  1  5  1  0  0  0  0
  2  3  1  0  0  0  0
  2 13  1  0  0  0  0
  2 23  1  0  0  0  0
  3  4  1  0  0  0  0
  3 11  1  0  0  0  0
  4  5  1  0  0  0  0
  4  8  1  0  0  0  0
  4 24  1  0  0  0  0
  5  6  1  0  0  0  0
  5  7  1  0  0  0  0
  6 25  1  0  0  0  0
  6 26  1  0  0  0  0
  6 27  1  0  0  0  0
  7 28  1  0  0  0  0
  7 29  1  0  0  0  0
  7 30  1  0  0  0  0
  8  9  2  0  0  0  0
  8 10  1  0  0  0  0
 10 31  1  0  0  0  0
 11 12  2  0  0  0  0
 11 13  1  0  0  0  0
 13 14  1  0  0  0  0
 13 32  1  0  0  0  0
 14 15  2  0  0  0  0
 15 16  1  0  0  0  0
 15 33  1  0  0  0  0
 16 17  1  0  0  0  0
 16 22  1  0  0  0  0
 17 18  1  0  0  0  0
 17 34  1  0  0  0  0
 17 35  1  0  0  0  0
 18 19  1  0  0  0  0
 18 36  1  0  0  0  0
 18 37  1  0  0  0  0
 19 20  1  0  0  0  0
 19 38  1  0  0  0  0
 19 39  1  0  0  0  0
 20 21  1  0  0  0  0
 20 40  1  0  0  0  0
 20 41  1  0  0  0  0
 21 22  1  0  0  0  0
 21 42  1  0  0  0  0
 21 43  1  0  0  0  0
 22 44  1  0  0  0  0
 22 45  1  0  0  0  0
M  END
>  <Index>
22

>  <Chemical name>
Amdinocillin

>  <Binary_Characterization>
1

$$$$

  MOE2013           3D
CORINA 3.60 0026  08.12.2014
 83 85  0  0  1  0  0  0  0  0999 V2000
   -0.4630    0.6530    0.7330 O   0  0  0  0  0  0  0  0  0  0  0  0
   -0.0750   -0.7370    0.6250 C   0  0  1  0  0  0  0  0  0  0  0  0
   -1.3270   -1.5940    0.9030 C   0  0  2  0  0  0  0  0  0  0  0  0
   -1.7430   -1.4630    2.3010 N   0  0  0  0  0  0  0  0  0  0  0  0
   -3.0550   -1.5230    2.7180 C   0  0  0  0  0  0  0  0  0  0  0  0
   -4.0110   -1.7640    1.9780 O   0  0  0  0  0  0  0  0  0  0  0  0
   -3.3060   -1.1830    4.1990 C   0  0  1  0  0  0  0  0  0  0  0  0
   -4.6160   -1.6380    4.5430 O   0  0  0  0  0  0  0  0  0  0  0  0
   -2.2870   -1.7810    5.1690 C   0  0  0  0  0  0  0  0  0  0  0  0
   -2.6430   -1.5020    6.6270 C   0  0  0  0  0  0  0  0  0  0  0  0
   -1.5310   -1.9020    7.4860 N   0  0  0  0  0  0  0  0  0  0  0  0
   -1.0720   -3.0620    0.5810 C   0  0  0  0  0  0  0  0  0  0  0  0
   -0.6350   -3.2250   -0.8710 C   0  0  2  0  0  0  0  0  0  0  0  0
   -0.4530   -4.6540   -1.1440 N   0  0  0  0  0  0  0  0  0  0  0  0
    0.6620   -2.4430   -1.1830 C   0  0  1  0  0  0  0  0  0  0  0  0
    0.8900   -2.6040   -2.6070 O   0  0  0  0  0  0  0  0  0  0  0  0
    2.2500   -2.4060   -3.0240 C   0  0  1  0  0  0  0  0  0  0  0  0
    3.1750   -3.3360   -2.4620 O   0  0  0  0  0  0  0  0  0  0  0  0
    2.9580   -4.7060   -2.8380 C   0  0  1  0  0  0  0  0  0  0  0  0
    3.0740   -4.8580   -4.3600 C   0  0  1  0  0  0  0  0  0  0  0  0
    2.8120   -6.1990   -4.7780 O   0  0  0  0  0  0  0  0  0  0  0  0
    2.0720   -3.9240   -5.0370 C   0  0  2  0  0  0  0  0  0  0  0  0
    2.2520   -4.0020   -6.4590 O   0  0  0  0  0  0  0  0  0  0  0  0
    2.2810   -2.4860   -4.5620 C   0  0  1  0  0  0  0  0  0  0  0  0
    1.2620   -1.6660   -5.1480 O   0  0  0  0  0  0  0  0  0  0  0  0
    3.9920   -5.5840   -2.1060 C   0  0  0  0  0  0  0  0  0  0  0  0
    3.7840   -5.5730   -0.6520 N   0  0  0  0  0  0  0  0  0  0  0  0
    0.4970   -0.9520   -0.7940 C   0  0  2  0  0  0  0  0  0  0  0  0
    1.7870   -0.3220   -0.8650 O   0  0  0  0  0  0  0  0  0  0  0  0
   -0.0080    1.2850    1.9340 C   0  0  1  0  0  0  0  0  0  0  0  0
    1.3360    1.7340    1.7880 O   0  0  0  0  0  0  0  0  0  0  0  0
    1.4980    2.8120    0.8440 C   0  0  1  0  0  0  0  0  0  0  0  0
    0.6410    4.0140    1.2440 C   0  0  1  0  0  0  0  0  0  0  0  0
    0.7670    5.0890    0.3150 O   0  0  0  0  0  0  0  0  0  0  0  0
   -0.8290    3.5820    1.3010 C   0  0  2  0  0  0  0  0  0  0  0  0
   -1.6720    4.7500    1.6340 N   0  0  0  0  0  0  0  0  0  0  0  0
   -0.9720    2.4310    2.3010 C   0  0  1  0  0  0  0  0  0  0  0  0
   -2.3260    1.9670    2.3340 O   0  0  0  0  0  0  0  0  0  0  0  0
    2.9840    3.1690    0.7900 C   0  0  0  0  0  0  0  0  0  0  0  0
    3.7110    2.0620    0.2550 O   0  0  0  0  0  0  0  0  0  0  0  0
    0.7160   -0.9630    1.3550 H   0  0  0  0  0  0  0  0  0  0  0  0
   -2.1570   -1.2240    0.2860 H   0  0  0  0  0  0  0  0  0  0  0  0
   -1.0140   -1.3410    2.9910 H   0  0  0  0  0  0  0  0  0  0  0  0
   -3.3050   -0.0900    4.2830 H   0  0  0  0  0  0  0  0  0  0  0  0
   -5.1190   -1.6610    3.7020 H   0  0  0  0  0  0  0  0  0  0  0  0
   -2.2230   -2.8660    5.0150 H   0  0  0  0  0  0  0  0  0  0  0  0
   -1.2930   -1.3690    4.9620 H   0  0  0  0  0  0  0  0  0  0  0  0
   -2.8450   -0.4360    6.7780 H   0  0  0  0  0  0  0  0  0  0  0  0
   -3.5390   -2.0600    6.9180 H   0  0  0  0  0  0  0  0  0  0  0  0
   -0.7160   -1.3250    7.2830 H   0  0  0  0  0  0  0  0  0  0  0  0
   -1.7760   -1.7270    8.4610 H   0  0  0  0  0  0  0  0  0  0  0  0
   -0.3070   -3.4660    1.2590 H   0  0  0  0  0  0  0  0  0  0  0  0
   -1.9860   -3.6410    0.7680 H   0  0  0  0  0  0  0  0  0  0  0  0
   -1.4340   -2.8690   -1.5350 H   0  0  0  0  0  0  0  0  0  0  0  0
   -1.3270   -5.1540   -0.9810 H   0  0  0  0  0  0  0  0  0  0  0  0
   -0.2420   -4.7680   -2.1360 H   0  0  0  0  0  0  0  0  0  0  0  0
    1.5030   -2.8820   -0.6300 H   0  0  0  0  0  0  0  0  0  0  0  0
    2.5670   -1.3980   -2.7490 H   0  0  0  0  0  0  0  0  0  0  0  0
    1.9600   -5.0230   -2.5150 H   0  0  0  0  0  0  0  0  0  0  0  0
    4.0890   -4.6080   -4.6930 H   0  0  0  0  0  0  0  0  0  0  0  0
    2.7380   -6.1560   -5.7540 H   0  0  0  0  0  0  0  0  0  0  0  0
    1.0440   -4.2550   -4.8500 H   0  0  0  0  0  0  0  0  0  0  0  0
    1.7940   -3.2130   -6.8130 H   0  0  0  0  0  0  0  0  0  0  0  0
    3.2460   -2.1240   -4.9370 H   0  0  0  0  0  0  0  0  0  0  0  0
    0.5210   -1.6640   -4.5080 H   0  0  0  0  0  0  0  0  0  0  0  0
    3.9360   -6.6200   -2.4550 H   0  0  0  0  0  0  0  0  0  0  0  0
    5.0020   -5.2090   -2.3050 H   0  0  0  0  0  0  0  0  0  0  0  0
    2.8700   -5.9740   -0.4430 H   0  0  0  0  0  0  0  0  0  0  0  0
    4.4710   -6.1840   -0.2130 H   0  0  0  0  0  0  0  0  0  0  0  0
   -0.1270   -0.4410   -1.5360 H   0  0  0  0  0  0  0  0  0  0  0  0
    1.8270    0.4110   -0.2190 H   0  0  0  0  0  0  0  0  0  0  0  0
   -0.0280    0.5670    2.7590 H   0  0  0  0  0  0  0  0  0  0  0  0
    1.2030    2.4570   -0.1520 H   0  0  0  0  0  0  0  0  0  0  0  0
    0.9570    4.3850    2.2280 H   0  0  0  0  0  0  0  0  0  0  0  0
   -0.0610    5.6050    0.4260 H   0  0  0  0  0  0  0  0  0  0  0  0
   -1.1620    3.2590    0.3060 H   0  0  0  0  0  0  0  0  0  0  0  0
   -2.6340    4.4060    1.7210 H   0  0  0  0  0  0  0  0  0  0  0  0
   -1.4450    5.0780    2.5750 H   0  0  0  0  0  0  0  0  0  0  0  0
   -0.7230    2.7950    3.3060 H   0  0  0  0  0  0  0  0  0  0  0  0
   -2.4550    1.4430    1.5170 H   0  0  0  0  0  0  0  0  0  0  0  0
    3.1660    4.0340    0.1460 H   0  0  0  0  0  0  0  0  0  0  0  0
    3.3760    3.3700    1.7930 H   0  0  0  0  0  0  0  0  0  0  0  0
    4.6440    2.3380    0.2090 H   0  0  0  0  0  0  0  0  0  0  0  0
  1  2  1  0  0  0  0
  1 30  1  0  0  0  0
  2  3  1  0  0  0  0
  2 28  1  0  0  0  0
  2 41  1  0  0  0  0
  3  4  1  0  0  0  0
  3 12  1  0  0  0  0
  3 42  1  0  0  0  0
  4  5  1  0  0  0  0
  4 43  1  0  0  0  0
  5  6  2  0  0  0  0
  5  7  1  0  0  0  0
  7  8  1  0  0  0  0
  7  9  1  0  0  0  0
  7 44  1  0  0  0  0
  8 45  1  0  0  0  0
  9 10  1  0  0  0  0
  9 46  1  0  0  0  0
  9 47  1  0  0  0  0
 10 11  1  0  0  0  0
 10 48  1  0  0  0  0
 10 49  1  0  0  0  0
 11 50  1  0  0  0  0
 11 51  1  0  0  0  0
 12 13  1  0  0  0  0
 12 52  1  0  0  0  0
 12 53  1  0  0  0  0
 13 14  1  0  0  0  0
 13 15  1  0  0  0  0
 13 54  1  0  0  0  0
 14 55  1  0  0  0  0
 14 56  1  0  0  0  0
 15 16  1  0  0  0  0
 15 28  1  0  0  0  0
 15 57  1  0  0  0  0
 16 17  1  0  0  0  0
 17 18  1  0  0  0  0
 17 24  1  0  0  0  0
 17 58  1  0  0  0  0
 18 19  1  0  0  0  0
 19 20  1  0  0  0  0
 19 26  1  0  0  0  0
 19 59  1  0  0  0  0
 20 21  1  0  0  0  0
 20 22  1  0  0  0  0
 20 60  1  0  0  0  0
 21 61  1  0  0  0  0
 22 23  1  0  0  0  0
 22 24  1  0  0  0  0
 22 62  1  0  0  0  0
 23 63  1  0  0  0  0
 24 25  1  0  0  0  0
 24 64  1  0  0  0  0
 25 65  1  0  0  0  0
 26 27  1  0  0  0  0
 26 66  1  0  0  0  0
 26 67  1  0  0  0  0
 27 68  1  0  0  0  0
 27 69  1  0  0  0  0
 28 29  1  0  0  0  0
 28 70  1  0  0  0  0
 29 71  1  0  0  0  0
 30 31  1  0  0  0  0
 30 37  1  0  0  0  0
 30 72  1  0  0  0  0
 31 32  1  0  0  0  0
 32 33  1  0  0  0  0
 32 39  1  0  0  0  0
 32 73  1  0  0  0  0
 33 34  1  0  0  0  0
 33 35  1  0  0  0  0
 33 74  1  0  0  0  0
 34 75  1  0  0  0  0
 35 36  1  0  0  0  0
 35 37  1  0  0  0  0
 35 76  1  0  0  0  0
 36 77  1  0  0  0  0
 36 78  1  0  0  0  0
 37 38  1  0  0  0  0
 37 79  1  0  0  0  0
 38 80  1  0  0  0  0
 39 40  1  0  0  0  0
 39 81  1  0  0  0  0
 39 82  1  0  0  0  0
 40 83  1  0  0  0  0
M  END
>  <Index>
23

>  <Chemical name>
Amikacin

>  <Binary_Characterization>
1

$$$$

  MOE2013           3D
CORINA 3.60 0026  08.12.2014
 18 17  0  0  0  0  0  0  0  0999 V2000
   -0.0350   -0.0510   -0.5830 O   0  0  0  0  0  0  0  0  0  0  0  0
   -0.0420    1.1360   -0.2520 C   0  0  0  0  0  0  0  0  0  0  0  0
    1.2370    1.9060    0.0210 C   0  0  0  0  0  0  0  0  0  0  0  0
    2.4780    1.0270   -0.0970 C   0  0  0  0  0  0  0  0  0  0  0  0
    3.7310    1.8120    0.1740 C   0  0  0  0  0  0  0  0  0  0  0  0
    3.8100    2.9980    0.4460 O   0  0  0  0  0  0  0  0  0  0  0  0
    4.8330    1.0410    0.0810 O   0  0  0  0  0  0  0  0  0  0  0  0
   -1.3370    1.9390   -0.1620 C   0  0  0  0  0  0  0  0  0  0  0  0
   -2.4390    1.0540    0.2150 N   0  0  0  0  0  0  0  0  0  0  0  0
    1.2920    2.7360   -0.6930 H   0  0  0  0  0  0  0  0  0  0  0  0
    1.1720    2.3270    1.0310 H   0  0  0  0  0  0  0  0  0  0  0  0
    2.4230    0.2030    0.6230 H   0  0  0  0  0  0  0  0  0  0  0  0
    2.5450    0.6080   -1.1070 H   0  0  0  0  0  0  0  0  0  0  0  0
    5.5880    1.6380    0.2700 H   0  0  0  0  0  0  0  0  0  0  0  0
   -1.2340    2.7230    0.5920 H   0  0  0  0  0  0  0  0  0  0  0  0
   -1.5220    2.3960   -1.1390 H   0  0  0  0  0  0  0  0  0  0  0  0
   -3.3290    1.4940   -0.0110 H   0  0  0  0  0  0  0  0  0  0  0  0
   -2.3770    0.2030   -0.3490 H   0  0  0  0  0  0  0  0  0  0  0  0
  1  2  2  0  0  0  0
  2  3  1  0  0  0  0
  2  8  1  0  0  0  0
  3  4  1  0  0  0  0
  3 10  1  0  0  0  0
  3 11  1  0  0  0  0
  4  5  1  0  0  0  0
  4 12  1  0  0  0  0
  4 13  1  0  0  0  0
  5  6  2  0  0  0  0
  5  7  1  0  0  0  0
  7 14  1  0  0  0  0
  8  9  1  0  0  0  0
  8 15  1  0  0  0  0
  8 16  1  0  0  0  0
  9 17  1  0  0  0  0
  9 18  1  0  0  0  0
M  END
>  <Index>
24

>  <Chemical name>
Aminolevulinic acid

>  <Binary_Characterization>
1

$$$$

  MOE2013           3D
CORINA 3.60 0026  08.12.2014
 28 28  0  0  0  0  0  0  0  0999 V2000
    0.0820   -0.0770    0.0420 S   0  0  0  0  0  0  0  0  0  0  0  0
   -0.0430    1.5800    0.0310 C   0  0  0  0  0  0  0  0  0  0  0  0
    1.0550    2.3960   -0.0200 N   0  0  0  0  0  0  0  0  0  0  0  0
    0.9190    3.7540   -0.0280 N   0  0  0  0  0  0  0  0  0  0  0  0
    2.0360    4.4070   -0.0780 C   0  0  0  0  0  0  0  0  0  0  0  0
    2.0760    5.8810   -0.0940 C   0  0  0  0  0  0  0  0  0  0  0  0
    3.3160    6.5190   -0.1460 C   0  0  0  0  0  0  0  0  0  0  0  0
    3.3820    7.9170   -0.1630 C   0  0  0  0  0  0  0  0  0  0  0  0
    2.2150    8.6860   -0.1270 C   0  0  0  0  0  0  0  0  0  0  0  0
    2.2000   10.0970   -0.1410 N   0  0  0  0  0  0  0  0  0  0  0  0
    3.2950   10.9470   -0.1890 C   0  0  0  0  0  0  0  0  0  0  0  0
    4.4790   10.6320   -0.2270 O   0  0  0  0  0  0  0  0  0  0  0  0
    2.8750   12.3960   -0.1890 C   0  0  0  0  0  0  0  0  0  0  0  0
    0.9750    8.0320   -0.0750 C   0  0  0  0  0  0  0  0  0  0  0  0
    0.9030    6.6360   -0.0580 C   0  0  0  0  0  0  0  0  0  0  0  0
   -1.2420    2.2160    0.0730 N   0  0  0  0  0  0  0  0  0  0  0  0
    1.9770    1.9740   -0.0530 H   0  0  0  0  0  0  0  0  0  0  0  0
    3.0100    3.8870   -0.1100 H   0  0  0  0  0  0  0  0  0  0  0  0
    4.2410    5.9480   -0.1750 H   0  0  0  0  0  0  0  0  0  0  0  0
    4.3650    8.3760   -0.2040 H   0  0  0  0  0  0  0  0  0  0  0  0
    1.2850   10.5330   -0.1120 H   0  0  0  0  0  0  0  0  0  0  0  0
    2.3330   12.6240    0.7320 H   0  0  0  0  0  0  0  0  0  0  0  0
    3.7590   13.0370   -0.2490 H   0  0  0  0  0  0  0  0  0  0  0  0
    2.2340   12.5970   -1.0510 H   0  0  0  0  0  0  0  0  0  0  0  0
    0.0470    8.5980   -0.0460 H   0  0  0  0  0  0  0  0  0  0  0  0
   -0.0690    6.1510   -0.0170 H   0  0  0  0  0  0  0  0  0  0  0  0
   -2.1190    1.7160    0.1120 H   0  0  0  0  0  0  0  0  0  0  0  0
   -1.2190    3.2290    0.0620 H   0  0  0  0  0  0  0  0  0  0  0  0
  1  2  2  0  0  0  0
  2  3  1  0  0  0  0
  2 16  1  0  0  0  0
  3  4  1  0  0  0  0
  3 17  1  0  0  0  0
  4  5  2  0  0  0  0
  5  6  1  0  0  0  0
  5 18  1  0  0  0  0
  6  7  1  0  0  0  0
  6 15  2  0  0  0  0
  7  8  2  0  0  0  0
  7 19  1  0  0  0  0
  8  9  1  0  0  0  0
  8 20  1  0  0  0  0
  9 10  1  0  0  0  0
  9 14  2  0  0  0  0
 10 11  1  0  0  0  0
 10 21  1  0  0  0  0
 11 12  2  0  0  0  0
 11 13  1  0  0  0  0
 13 22  1  0  0  0  0
 13 23  1  0  0  0  0
 13 24  1  0  0  0  0
 14 15  1  0  0  0  0
 14 25  1  0  0  0  0
 15 26  1  0  0  0  0
 16 27  1  0  0  0  0
 16 28  1  0  0  0  0
M  END
>  <Index>
25

>  <Chemical name>
Amithiozone

>  <Binary_Characterization>
1

$$$$

  MOE2013           3D
CORINA 3.60 0026  08.12.2014
 38 40  0  0  0  0  0  0  0  0999 V2000
   -0.1330   -0.0880   -0.0380 O   0  0  0  0  0  0  0  0  0  0  0  0
   -0.0730    1.1390   -0.0140 C   0  0  0  0  0  0  0  0  0  0  0  0
    1.1220    1.8660   -0.0320 N   0  0  0  0  0  0  0  0  0  0  0  0
    2.3850    1.1170   -0.0160 C   0  0  0  0  0  0  0  0  0  0  0  0
    2.9350    0.8980   -1.4390 C   0  0  0  0  0  0  0  0  0  0  0  0
    4.1960    0.1290   -1.4770 N   0  0  0  0  0  0  0  0  0  0  0  0
    4.4930   -0.2690   -2.8560 C   0  0  0  0  0  0  0  0  0  0  0  0
    5.3190    0.9000   -0.9370 C   0  0  0  0  0  0  0  0  0  0  0  0
    1.2110    3.2610   -0.0780 C   0  0  0  0  0  0  0  0  0  0  0  0
    2.2710    3.8780   -0.1470 O   0  0  0  0  0  0  0  0  0  0  0  0
   -0.0630    4.0120   -0.0540 C   0  0  0  0  0  0  0  0  0  0  0  0
   -1.2780    3.3200    0.0040 C   0  0  0  0  0  0  0  0  0  0  0  0
   -1.3300    1.9230    0.0260 C   0  0  0  0  0  0  0  0  0  0  0  0
   -2.5610    1.2530    0.0870 C   0  0  0  0  0  0  0  0  0  0  0  0
   -3.7600    1.9660    0.1300 C   0  0  0  0  0  0  0  0  0  0  0  0
   -4.9740    1.3040    0.1960 N   0  0  0  0  0  0  0  0  0  0  0  0
   -3.7110    3.3620    0.1040 C   0  0  0  0  0  0  0  0  0  0  0  0
   -2.4870    4.0520    0.0390 C   0  0  0  0  0  0  0  0  0  0  0  0
   -2.4440    5.4550    0.0110 C   0  0  0  0  0  0  0  0  0  0  0  0
   -1.2260    6.1310   -0.0520 C   0  0  0  0  0  0  0  0  0  0  0  0
   -0.0350    5.4120   -0.0830 C   0  0  0  0  0  0  0  0  0  0  0  0
    3.1020    1.6770    0.5940 H   0  0  0  0  0  0  0  0  0  0  0  0
    2.2310    0.1480    0.4730 H   0  0  0  0  0  0  0  0  0  0  0  0
    2.1660    0.3490   -1.9990 H   0  0  0  0  0  0  0  0  0  0  0  0
    3.0560    1.8610   -1.9510 H   0  0  0  0  0  0  0  0  0  0  0  0
    4.6220    0.5950   -3.5170 H   0  0  0  0  0  0  0  0  0  0  0  0
    5.4060   -0.8740   -2.8950 H   0  0  0  0  0  0  0  0  0  0  0  0
    3.6880   -0.8960   -3.2580 H   0  0  0  0  0  0  0  0  0  0  0  0
    5.1800    1.1150    0.1260 H   0  0  0  0  0  0  0  0  0  0  0  0
    6.2490    0.3240   -1.0080 H   0  0  0  0  0  0  0  0  0  0  0  0
    5.4630    1.8480   -1.4690 H   0  0  0  0  0  0  0  0  0  0  0  0
   -2.5820    0.1650    0.1050 H   0  0  0  0  0  0  0  0  0  0  0  0
   -5.0050    0.2930    0.2070 H   0  0  0  0  0  0  0  0  0  0  0  0
   -5.8450    1.8150    0.2350 H   0  0  0  0  0  0  0  0  0  0  0  0
   -4.6430    3.9230    0.1340 H   0  0  0  0  0  0  0  0  0  0  0  0
   -3.3640    6.0360    0.0360 H   0  0  0  0  0  0  0  0  0  0  0  0
   -1.2050    7.2170   -0.0750 H   0  0  0  0  0  0  0  0  0  0  0  0
    0.9120    5.9470   -0.1280 H   0  0  0  0  0  0  0  0  0  0  0  0
  1  2  2  0  0  0  0
  2  3  1  0  0  0  0
  2 13  1  0  0  0  0
  3  4  1  0  0  0  0
  3  9  1  0  0  0  0
  4  5  1  0  0  0  0
  4 22  1  0  0  0  0
  4 23  1  0  0  0  0
  5  6  1  0  0  0  0
  5 24  1  0  0  0  0
  5 25  1  0  0  0  0
  6  7  1  0  0  0  0
  6  8  1  0  0  0  0
  7 26  1  0  0  0  0
  7 27  1  0  0  0  0
  7 28  1  0  0  0  0
  8 29  1  0  0  0  0
  8 30  1  0  0  0  0
  8 31  1  0  0  0  0
  9 10  2  0  0  0  0
  9 11  1  0  0  0  0
 11 12  1  0  0  0  0
 11 21  2  0  0  0  0
 12 13  1  0  0  0  0
 12 18  2  0  0  0  0
 13 14  2  0  0  0  0
 14 15  1  0  0  0  0
 14 32  1  0  0  0  0
 15 16  1  0  0  0  0
 15 17  2  0  0  0  0
 16 33  1  0  0  0  0
 16 34  1  0  0  0  0
 17 18  1  0  0  0  0
 17 35  1  0  0  0  0
 18 19  1  0  0  0  0
 19 20  2  0  0  0  0
 19 36  1  0  0  0  0
 20 21  1  0  0  0  0
 20 37  1  0  0  0  0
 21 38  1  0  0  0  0
M  END
>  <Index>
26

>  <Chemical name>
Amonafide

>  <Binary_Characterization>
1

$$$$

  MOE2013           3D
CORINA 3.60 0026  08.12.2014
 31 33  0  0  0  0  0  0  0  0999 V2000
   -0.1040    0.0190    0.0110 O   0  0  0  0  0  0  0  0  0  0  0  0
   -0.0620    1.2350   -0.0370 C   0  0  0  0  0  0  0  0  0  0  0  0
    1.1660    2.1270    0.0480 C   0  0  0  0  0  0  0  0  0  0  0  0
    0.5860    3.5300   -0.0330 C   0  0  0  0  0  0  0  0  0  0  0  0
    1.1840    4.5890    0.0180 O   0  0  0  0  0  0  0  0  0  0  0  0
   -0.8640    3.4220   -0.2000 C   0  0  0  0  0  0  0  0  0  0  0  0
   -1.2410    2.0850   -0.2020 C   0  0  0  0  0  0  0  0  0  0  0  0
   -2.5620    1.7030   -0.3380 C   0  0  0  0  0  0  0  0  0  0  0  0
   -3.5140    2.7160   -0.4780 C   0  0  0  0  0  0  0  0  0  0  0  0
   -3.1320    4.0720   -0.4760 C   0  0  0  0  0  0  0  0  0  0  0  0
   -1.7910    4.4380   -0.3340 C   0  0  0  0  0  0  0  0  0  0  0  0
    1.9990    1.8900    1.2840 C   0  0  0  0  0  0  0  0  0  0  0  0
    3.3360    1.4940    1.1560 C   0  0  0  0  0  0  0  0  0  0  0  0
    4.1220    1.2690    2.2900 C   0  0  0  0  0  0  0  0  0  0  0  0
    3.5900    1.4310    3.5700 C   0  0  0  0  0  0  0  0  0  0  0  0
    4.4660    1.1780    4.5910 O   0  0  0  0  0  0  0  0  0  0  0  0
    3.9700    1.3300    5.9150 C   0  0  0  0  0  0  0  0  0  0  0  0
    2.2600    1.8240    3.7080 C   0  0  0  0  0  0  0  0  0  0  0  0
    1.4700    2.0510    2.5740 C   0  0  0  0  0  0  0  0  0  0  0  0
    1.7470    1.9660   -0.8690 H   0  0  0  0  0  0  0  0  0  0  0  0
   -2.8490    0.6560   -0.3370 H   0  0  0  0  0  0  0  0  0  0  0  0
   -4.5660    2.4570   -0.5880 H   0  0  0  0  0  0  0  0  0  0  0  0
   -3.8930    4.8430   -0.5850 H   0  0  0  0  0  0  0  0  0  0  0  0
   -1.4890    5.4810   -0.3300 H   0  0  0  0  0  0  0  0  0  0  0  0
    3.7830    1.3570    0.1740 H   0  0  0  0  0  0  0  0  0  0  0  0
    5.1580    0.9620    2.1720 H   0  0  0  0  0  0  0  0  0  0  0  0
    3.6620    2.3630    6.1050 H   0  0  0  0  0  0  0  0  0  0  0  0
    3.1510    0.6300    6.1120 H   0  0  0  0  0  0  0  0  0  0  0  0
    4.7840    1.0930    6.6060 H   0  0  0  0  0  0  0  0  0  0  0  0
    1.8020    1.9640    4.6820 H   0  0  0  0  0  0  0  0  0  0  0  0
    0.4360    2.3560    2.7180 H   0  0  0  0  0  0  0  0  0  0  0  0
  1  2  2  0  0  0  0
  2  3  1  0  0  0  0
  2  7  1  0  0  0  0
  3  4  1  0  0  0  0
  3 12  1  0  0  0  0
  3 20  1  0  0  0  0
  4  5  2  0  0  0  0
  4  6  1  0  0  0  0
  6  7  1  0  0  0  0
  6 11  2  0  0  0  0
  7  8  2  0  0  0  0
  8  9  1  0  0  0  0
  8 21  1  0  0  0  0
  9 10  2  0  0  0  0
  9 22  1  0  0  0  0
 10 11  1  0  0  0  0
 10 23  1  0  0  0  0
 11 24  1  0  0  0  0
 12 13  1  0  0  0  0
 12 19  2  0  0  0  0
 13 14  2  0  0  0  0
 13 25  1  0  0  0  0
 14 15  1  0  0  0  0
 14 26  1  0  0  0  0
 15 16  1  0  0  0  0
 15 18  2  0  0  0  0
 16 17  1  0  0  0  0
 17 27  1  0  0  0  0
 17 28  1  0  0  0  0
 17 29  1  0  0  0  0
 18 19  1  0  0  0  0
 18 30  1  0  0  0  0
 19 31  1  0  0  0  0
M  END
>  <Index>
28

>  <Chemical name>
Anisindione

>  <Binary_Characterization>
0

$$$$

  MOE2013           3D
CORINA 3.60 0026  08.12.2014
 58 61  0  0  1  0  0  0  0  0999 V2000
    0.3400    0.4800   -1.4210 N   0  0  0  0  0  0  0  0  0  0  0  0
    0.1390   -0.0670   -0.2530 C   0  0  0  0  0  0  0  0  0  0  0  0
    1.0650    0.2440    0.6770 N   0  0  0  0  0  0  0  0  0  0  0  0
    1.9410    1.0890    0.0560 C   0  0  0  0  0  0  0  0  0  0  0  0
    2.9230    1.6170    0.5460 O   0  0  0  0  0  0  0  0  0  0  0  0
    1.4770    1.2150   -1.2460 N   0  0  0  0  0  0  0  0  0  0  0  0
   -1.0280   -0.9590    0.0870 C   0  0  0  0  0  0  0  0  0  0  0  0
   -2.2470   -0.1350    0.0590 N   0  0  3  0  0  0  0  0  0  0  0  0
   -3.4910   -0.8950   -0.2470 C   0  0  2  0  0  0  0  0  0  0  0  0
   -2.4200    0.6080    1.3240 C   0  0  0  0  0  0  0  0  0  0  0  0
   -3.4510   -1.6380   -1.5820 C   0  0  0  0  0  0  0  0  0  0  0  0
   -4.7500    0.0420   -0.2160 C   0  0  1  0  0  0  0  0  0  0  0  0
   -3.6810    1.4760    1.3180 C   0  0  0  0  0  0  0  0  0  0  0  0
   -3.9560   -2.9470   -1.6710 C   0  0  0  0  0  0  0  0  0  0  0  0
   -2.9350   -1.0280   -2.7420 C   0  0  0  0  0  0  0  0  0  0  0  0
   -4.8500    0.6930    1.0610 O   0  0  0  0  0  0  0  0  0  0  0  0
   -4.6960    0.9910   -1.2870 O   0  0  0  0  0  0  0  0  0  0  0  0
   -3.9310   -3.6320   -2.8870 C   0  0  0  0  0  0  0  0  0  0  0  0
   -2.9050   -1.7160   -3.9530 C   0  0  0  0  0  0  0  0  0  0  0  0
   -5.8980    1.7310   -1.4850 C   0  0  1  0  0  0  0  0  0  0  0  0
   -3.4000   -3.0120   -4.0120 C   0  0  0  0  0  0  0  0  0  0  0  0
   -5.5070    3.0660   -2.0940 C   0  0  0  0  0  0  0  0  0  0  0  0
   -6.8390    0.9660   -2.4120 C   0  0  0  0  0  0  0  0  0  0  0  0
   -3.3630   -3.6780   -5.1740 F   0  0  0  0  0  0  0  0  0  0  0  0
   -6.0650    4.2550   -1.6060 C   0  0  0  0  0  0  0  0  0  0  0  0
   -4.5860    3.1370   -3.1520 C   0  0  0  0  0  0  0  0  0  0  0  0
   -5.7080    5.4980   -2.1540 C   0  0  0  0  0  0  0  0  0  0  0  0
   -4.2170    4.3670   -3.7160 C   0  0  0  0  0  0  0  0  0  0  0  0
   -4.7890    5.5430   -3.2120 C   0  0  0  0  0  0  0  0  0  0  0  0
   -6.3330    6.7570   -1.6140 C   0  0  0  0  0  0  0  0  0  0  0  0
   -3.2140    4.4020   -4.8400 C   0  0  0  0  0  0  0  0  0  0  0  0
   -6.2860    6.8280   -0.2540 F   0  0  0  0  0  0  0  0  0  0  0  0
   -5.7400    7.8980   -2.0650 F   0  0  0  0  0  0  0  0  0  0  0  0
   -7.6490    6.8650   -1.9480 F   0  0  0  0  0  0  0  0  0  0  0  0
   -3.6140    3.6690   -5.9170 F   0  0  0  0  0  0  0  0  0  0  0  0
   -2.9700    5.6560   -5.3150 F   0  0  0  0  0  0  0  0  0  0  0  0
   -2.0020    3.9000   -4.4750 F   0  0  0  0  0  0  0  0  0  0  0  0
    1.1350   -0.0540    1.6370 H   0  0  0  0  0  0  0  0  0  0  0  0
    1.8880    1.7630   -1.9890 H   0  0  0  0  0  0  0  0  0  0  0  0
   -1.0340   -1.7420   -0.6780 H   0  0  0  0  0  0  0  0  0  0  0  0
   -0.8820   -1.4480    1.0570 H   0  0  0  0  0  0  0  0  0  0  0  0
   -3.6140   -1.6350    0.5580 H   0  0  0  0  0  0  0  0  0  0  0  0
   -2.4880   -0.1010    2.1590 H   0  0  0  0  0  0  0  0  0  0  0  0
   -1.5580    1.2590    1.5080 H   0  0  0  0  0  0  0  0  0  0  0  0
   -5.6470   -0.5780   -0.3300 H   0  0  0  0  0  0  0  0  0  0  0  0
   -3.8100    1.9400    2.3020 H   0  0  0  0  0  0  0  0  0  0  0  0
   -3.6030    2.2890    0.5870 H   0  0  0  0  0  0  0  0  0  0  0  0
   -4.3680   -3.4420   -0.7940 H   0  0  0  0  0  0  0  0  0  0  0  0
   -2.5440   -0.0120   -2.6940 H   0  0  0  0  0  0  0  0  0  0  0  0
   -4.3180   -4.6440   -2.9620 H   0  0  0  0  0  0  0  0  0  0  0  0
   -2.4930   -1.2520   -4.8440 H   0  0  0  0  0  0  0  0  0  0  0  0
   -6.3930    1.9100   -0.5220 H   0  0  0  0  0  0  0  0  0  0  0  0
   -7.7340    1.5530   -2.6450 H   0  0  0  0  0  0  0  0  0  0  0  0
   -6.3450    0.7020   -3.3540 H   0  0  0  0  0  0  0  0  0  0  0  0
   -7.1570    0.0240   -1.9540 H   0  0  0  0  0  0  0  0  0  0  0  0
   -6.7840    4.2200   -0.7880 H   0  0  0  0  0  0  0  0  0  0  0  0
   -4.1410    2.2170   -3.5320 H   0  0  0  0  0  0  0  0  0  0  0  0
   -4.5150    6.5060   -3.6470 H   0  0  0  0  0  0  0  0  0  0  0  0
  1  2  2  0  0  0  0
  1  6  1  0  0  0  0
  2  3  1  0  0  0  0
  2  7  1  0  0  0  0
  3  4  1  0  0  0  0
  3 38  1  0  0  0  0
  4  5  2  0  0  0  0
  4  6  1  0  0  0  0
  6 39  1  0  0  0  0
  7  8  1  0  0  0  0
  7 40  1  0  0  0  0
  7 41  1  0  0  0  0
  8  9  1  0  0  0  0
  8 10  1  0  0  0  0
  9 11  1  0  0  0  0
  9 12  1  0  0  0  0
  9 42  1  0  0  0  0
 10 13  1  0  0  0  0
 10 43  1  0  0  0  0
 10 44  1  0  0  0  0
 11 14  1  0  0  0  0
 11 15  2  0  0  0  0
 12 16  1  0  0  0  0
 12 17  1  0  0  0  0
 12 45  1  0  0  0  0
 13 16  1  0  0  0  0
 13 46  1  0  0  0  0
 13 47  1  0  0  0  0
 14 18  2  0  0  0  0
 14 48  1  0  0  0  0
 15 19  1  0  0  0  0
 15 49  1  0  0  0  0
 17 20  1  0  0  0  0
 18 21  1  0  0  0  0
 18 50  1  0  0  0  0
 19 21  2  0  0  0  0
 19 51  1  0  0  0  0
 20 22  1  0  0  0  0
 20 23  1  0  0  0  0
 20 52  1  0  0  0  0
 21 24  1  0  0  0  0
 22 25  2  0  0  0  0
 22 26  1  0  0  0  0
 23 53  1  0  0  0  0
 23 54  1  0  0  0  0
 23 55  1  0  0  0  0
 25 27  1  0  0  0  0
 25 56  1  0  0  0  0
 26 28  2  0  0  0  0
 26 57  1  0  0  0  0
 27 29  2  0  0  0  0
 27 30  1  0  0  0  0
 28 29  1  0  0  0  0
 28 31  1  0  0  0  0
 29 58  1  0  0  0  0
 30 32  1  0  0  0  0
 30 33  1  0  0  0  0
 30 34  1  0  0  0  0
 31 35  1  0  0  0  0
 31 36  1  0  0  0  0
 31 37  1  0  0  0  0
M  END
>  <Index>
30

>  <Chemical name>
Aprepitant

>  <Binary_Characterization>
1

$$$$

  MOE2013           3D
CORINA 3.60 0026  08.12.2014
 46 47  0  0  1  0  0  0  0  0999 V2000
    0.2770    1.3260   -0.2140 O   0  0  0  0  0  0  0  0  0  0  0  0
    0.1290   -0.0910   -0.0550 C   0  0  1  0  0  0  0  0  0  0  0  0
    0.6490   -0.7710   -1.3380 C   0  0  0  0  0  0  0  0  0  0  0  0
    0.0140   -0.1270   -2.5050 N   0  0  3  0  0  0  0  0  0  0  0  0
    0.5940   -0.6310   -3.7520 C   0  0  0  0  0  0  0  0  0  0  0  0
   -0.0980    0.0340   -4.9420 C   0  0  0  0  0  0  0  0  0  0  0  0
    0.5060   -0.4470   -6.2620 C   0  0  0  0  0  0  0  0  0  0  0  0
   -0.1760    0.2160   -7.4600 C   0  0  0  0  0  0  0  0  0  0  0  0
    0.4420   -0.2400   -8.7570 C   0  0  0  0  0  0  0  0  0  0  0  0
   -0.0560   -1.3690   -9.4220 C   0  0  0  0  0  0  0  0  0  0  0  0
    0.5410   -1.8090  -10.6040 C   0  0  0  0  0  0  0  0  0  0  0  0
    1.6350   -1.1240  -11.1210 C   0  0  0  0  0  0  0  0  0  0  0  0
    2.1870   -1.5910  -12.2770 O   0  0  0  0  0  0  0  0  0  0  0  0
    2.1470   -0.0040  -10.4730 C   0  0  0  0  0  0  0  0  0  0  0  0
    1.5500    0.4350   -9.2900 C   0  0  0  0  0  0  0  0  0  0  0  0
    0.8570   -0.5740    1.1790 C   0  0  0  0  0  0  0  0  0  0  0  0
    0.3940   -1.7100    1.8600 C   0  0  0  0  0  0  0  0  0  0  0  0
    1.0750   -2.1640    2.9820 C   0  0  0  0  0  0  0  0  0  0  0  0
    0.6210   -3.2680    3.6470 O   0  0  0  0  0  0  0  0  0  0  0  0
    2.2150   -1.5120    3.4410 C   0  0  0  0  0  0  0  0  0  0  0  0
    2.8240   -2.0240    4.5530 O   0  0  0  0  0  0  0  0  0  0  0  0
    2.6950   -0.3900    2.7800 C   0  0  0  0  0  0  0  0  0  0  0  0
    2.0160    0.0740    1.6490 C   0  0  0  0  0  0  0  0  0  0  0  0
    0.1500    1.4640   -1.1770 H   0  0  0  0  0  0  0  0  0  0  0  0
   -0.9460   -0.2760    0.0600 H   0  0  0  0  0  0  0  0  0  0  0  0
    1.7360   -0.6340   -1.4040 H   0  0  0  0  0  0  0  0  0  0  0  0
    0.4400   -1.8470   -1.3190 H   0  0  0  0  0  0  0  0  0  0  0  0
   -0.9870   -0.3350   -2.5010 H   0  0  0  0  0  0  0  0  0  0  0  0
    1.6670   -0.4050   -3.7820 H   0  0  0  0  0  0  0  0  0  0  0  0
    0.4720   -1.7190   -3.8150 H   0  0  0  0  0  0  0  0  0  0  0  0
   -1.1710   -0.1940   -4.9260 H   0  0  0  0  0  0  0  0  0  0  0  0
    0.0030    1.1240   -4.8700 H   0  0  0  0  0  0  0  0  0  0  0  0
    1.5800   -0.2240   -6.2740 H   0  0  0  0  0  0  0  0  0  0  0  0
    0.4090   -1.5370   -6.3350 H   0  0  0  0  0  0  0  0  0  0  0  0
   -1.2490   -0.0140   -7.4630 H   0  0  0  0  0  0  0  0  0  0  0  0
   -0.1010    1.3090   -7.3850 H   0  0  0  0  0  0  0  0  0  0  0  0
   -0.9070   -1.9140   -9.0220 H   0  0  0  0  0  0  0  0  0  0  0  0
    0.1540   -2.6840  -11.1170 H   0  0  0  0  0  0  0  0  0  0  0  0
    2.9230   -1.0100  -12.5310 H   0  0  0  0  0  0  0  0  0  0  0  0
    3.0040    0.5330  -10.8640 H   0  0  0  0  0  0  0  0  0  0  0  0
    1.9560    1.3060   -8.7800 H   0  0  0  0  0  0  0  0  0  0  0  0
   -0.4930   -2.2410    1.5260 H   0  0  0  0  0  0  0  0  0  0  0  0
    1.2530   -3.3760    4.3870 H   0  0  0  0  0  0  0  0  0  0  0  0
    3.5880   -1.4620    4.7710 H   0  0  0  0  0  0  0  0  0  0  0  0
    3.5830    0.1340    3.1200 H   0  0  0  0  0  0  0  0  0  0  0  0
    2.3900    0.9550    1.1310 H   0  0  0  0  0  0  0  0  0  0  0  0
  1  2  1  0  0  0  0
  1 24  1  0  0  0  0
  2  3  1  0  0  0  0
  2 16  1  0  0  0  0
  2 25  1  0  0  0  0
  3  4  1  0  0  0  0
  3 26  1  0  0  0  0
  3 27  1  0  0  0  0
  4  5  1  0  0  0  0
  4 28  1  0  0  0  0
  5  6  1  0  0  0  0
  5 29  1  0  0  0  0
  5 30  1  0  0  0  0
  6  7  1  0  0  0  0
  6 31  1  0  0  0  0
  6 32  1  0  0  0  0
  7  8  1  0  0  0  0
  7 33  1  0  0  0  0
  7 34  1  0  0  0  0
  8  9  1  0  0  0  0
  8 35  1  0  0  0  0
  8 36  1  0  0  0  0
  9 10  1  0  0  0  0
  9 15  2  0  0  0  0
 10 11  2  0  0  0  0
 10 37  1  0  0  0  0
 11 12  1  0  0  0  0
 11 38  1  0  0  0  0
 12 13  1  0  0  0  0
 12 14  2  0  0  0  0
 13 39  1  0  0  0  0
 14 15  1  0  0  0  0
 14 40  1  0  0  0  0
 15 41  1  0  0  0  0
 16 17  1  0  0  0  0
 16 23  2  0  0  0  0
 17 18  2  0  0  0  0
 17 42  1  0  0  0  0
 18 19  1  0  0  0  0
 18 20  1  0  0  0  0
 19 43  1  0  0  0  0
 20 21  1  0  0  0  0
 20 22  2  0  0  0  0
 21 44  1  0  0  0  0
 22 23  1  0  0  0  0
 22 45  1  0  0  0  0
 23 46  1  0  0  0  0
M  END
>  <Index>
31

>  <Chemical name>
Arbutamine

>  <Binary_Characterization>
0

$$$$

  MOE2013           3D
CORINA 3.60 0026  08.12.2014
 71 73  0  0  1  0  0  0  0  0999 V2000
   -2.2730    0.2460   -3.7800 S   0  0  0  0  0  0  0  0  0  0  0  0
   -2.2460   -1.1990   -3.8690 O   0  0  0  0  0  0  0  0  0  0  0  0
   -1.8420    1.0730   -4.8920 O   0  0  0  0  0  0  0  0  0  0  0  0
   -3.8480    0.6970   -3.3740 N   0  0  3  0  0  0  0  0  0  0  0  0
   -4.1400    2.1190   -3.0500 C   0  0  2  0  0  0  0  0  0  0  0  0
   -4.4460    2.1730   -1.5420 C   0  0  0  0  0  0  0  0  0  0  0  0
   -4.8450    1.1520   -0.9690 O   0  0  0  0  0  0  0  0  0  0  0  0
   -4.2730    3.3870   -0.8770 N   0  0  0  0  0  0  0  0  0  0  0  0
   -4.6500    3.4630    0.5420 C   0  0  2  0  0  0  0  0  0  0  0  0
   -5.3810    4.7570    0.9360 C   0  0  0  0  0  0  0  0  0  0  0  0
   -5.1040    5.9720    0.0340 C   0  0  1  0  0  0  0  0  0  0  0  0
   -3.7500    5.8360   -0.6570 C   0  0  0  0  0  0  0  0  0  0  0  0
   -3.6660    4.5690   -1.4980 C   0  0  0  0  0  0  0  0  0  0  0  0
   -6.2370    6.1790   -0.9770 C   0  0  0  0  0  0  0  0  0  0  0  0
   -3.4220    3.2270    1.4230 C   0  0  0  0  0  0  0  0  0  0  0  0
   -2.2780    3.6020    1.2230 O   0  0  0  0  0  0  0  0  0  0  0  0
   -3.7340    2.5710    2.5640 O   0  0  0  0  0  0  0  0  0  0  0  0
   -5.3710    2.5520   -3.8570 C   0  0  0  0  0  0  0  0  0  0  0  0
   -5.0150    2.8150   -5.3230 C   0  0  0  0  0  0  0  0  0  0  0  0
   -6.2440    3.2140   -6.1350 C   0  0  0  0  0  0  0  0  0  0  0  0
   -5.8500    3.5700   -7.4960 N   0  0  0  0  0  0  0  0  0  0  0  0
   -5.7560    2.6530   -8.3940 C   0  0  0  0  0  0  0  0  0  0  0  0
   -5.9530    1.3210   -8.2680 N   0  0  0  0  0  0  0  0  0  0  0  0
   -5.4070    2.9940   -9.6550 N   0  0  0  0  0  0  0  0  0  0  0  0
   -1.3560    0.7170   -2.3330 C   0  0  0  0  0  0  0  0  0  0  0  0
   -0.5510    1.8700   -2.3240 C   0  0  0  0  0  0  0  0  0  0  0  0
   -0.4280    2.6950   -3.4310 N   0  0  3  0  0  0  0  0  0  0  0  0
    0.2450    3.9740   -3.3640 C   0  0  0  0  0  0  0  0  0  0  0  0
    1.4440    3.8980   -2.4180 C   0  0  2  0  0  0  0  0  0  0  0  0
    0.9630    3.4380   -1.0350 C   0  0  0  0  0  0  0  0  0  0  0  0
    0.1200    2.1890   -1.1260 C   0  0  0  0  0  0  0  0  0  0  0  0
   -0.0220    1.3750    0.0100 C   0  0  0  0  0  0  0  0  0  0  0  0
   -0.8100    0.2290   -0.0320 C   0  0  0  0  0  0  0  0  0  0  0  0
   -1.4760   -0.1070   -1.2050 C   0  0  0  0  0  0  0  0  0  0  0  0
    2.1590    5.2430   -2.3280 C   0  0  0  0  0  0  0  0  0  0  0  0
   -4.3440    0.0300   -2.7670 H   0  0  0  0  0  0  0  0  0  0  0  0
   -3.2860    2.7530   -3.2950 H   0  0  0  0  0  0  0  0  0  0  0  0
   -5.3290    2.6290    0.7590 H   0  0  0  0  0  0  0  0  0  0  0  0
   -6.4610    4.5600    0.9560 H   0  0  0  0  0  0  0  0  0  0  0  0
   -5.1200    5.0220    1.9690 H   0  0  0  0  0  0  0  0  0  0  0  0
   -5.0790    6.8690    0.6670 H   0  0  0  0  0  0  0  0  0  0  0  0
   -3.5470    6.7090   -1.2880 H   0  0  0  0  0  0  0  0  0  0  0  0
   -2.9610    5.8280    0.1050 H   0  0  0  0  0  0  0  0  0  0  0  0
   -2.6170    4.3340   -1.7060 H   0  0  0  0  0  0  0  0  0  0  0  0
   -4.1490    4.7410   -2.4650 H   0  0  0  0  0  0  0  0  0  0  0  0
   -7.1770    6.3990   -0.4590 H   0  0  0  0  0  0  0  0  0  0  0  0
   -6.0180    7.0240   -1.6380 H   0  0  0  0  0  0  0  0  0  0  0  0
   -6.4020    5.2940   -1.5980 H   0  0  0  0  0  0  0  0  0  0  0  0
   -2.8840    2.4840    3.0440 H   0  0  0  0  0  0  0  0  0  0  0  0
   -6.1510    1.7810   -3.7990 H   0  0  0  0  0  0  0  0  0  0  0  0
   -5.8080    3.4610   -3.4280 H   0  0  0  0  0  0  0  0  0  0  0  0
   -4.2630    3.6130   -5.3800 H   0  0  0  0  0  0  0  0  0  0  0  0
   -4.5580    1.9220   -5.7650 H   0  0  0  0  0  0  0  0  0  0  0  0
   -7.0080    2.4290   -6.1160 H   0  0  0  0  0  0  0  0  0  0  0  0
   -6.7100    4.0980   -5.6830 H   0  0  0  0  0  0  0  0  0  0  0  0
   -6.1790    0.9070   -7.3760 H   0  0  0  0  0  0  0  0  0  0  0  0
   -5.8790    0.6960   -9.0560 H   0  0  0  0  0  0  0  0  0  0  0  0
   -5.2350    3.9720   -9.8380 H   0  0  0  0  0  0  0  0  0  0  0  0
   -5.3100    2.3320  -10.4070 H   0  0  0  0  0  0  0  0  0  0  0  0
   -0.8340    2.3810   -4.3210 H   0  0  0  0  0  0  0  0  0  0  0  0
    0.5710    4.2590   -4.3700 H   0  0  0  0  0  0  0  0  0  0  0  0
   -0.4650    4.7390   -3.0280 H   0  0  0  0  0  0  0  0  0  0  0  0
    2.1540    3.1550   -2.8090 H   0  0  0  0  0  0  0  0  0  0  0  0
    1.8360    3.2510   -0.3970 H   0  0  0  0  0  0  0  0  0  0  0  0
    0.3620    4.2220   -0.5570 H   0  0  0  0  0  0  0  0  0  0  0  0
    0.4830    1.6400    0.9360 H   0  0  0  0  0  0  0  0  0  0  0  0
   -0.9090   -0.3970    0.8500 H   0  0  0  0  0  0  0  0  0  0  0  0
   -2.0970   -0.9990   -1.2280 H   0  0  0  0  0  0  0  0  0  0  0  0
    1.4930    6.0240   -1.9470 H   0  0  0  0  0  0  0  0  0  0  0  0
    3.0230    5.1780   -1.6590 H   0  0  0  0  0  0  0  0  0  0  0  0
    2.5190    5.5560   -3.3130 H   0  0  0  0  0  0  0  0  0  0  0  0
  1  2  2  0  0  0  0
  1  3  2  0  0  0  0
  1  4  1  0  0  0  0
  1 25  1  0  0  0  0
  4  5  1  0  0  0  0
  4 36  1  0  0  0  0
  5  6  1  0  0  0  0
  5 18  1  0  0  0  0
  5 37  1  0  0  0  0
  6  7  2  0  0  0  0
  6  8  1  0  0  0  0
  8  9  1  0  0  0  0
  8 13  1  0  0  0  0
  9 10  1  0  0  0  0
  9 15  1  0  0  0  0
  9 38  1  0  0  0  0
 10 11  1  0  0  0  0
 10 39  1  0  0  0  0
 10 40  1  0  0  0  0
 11 12  1  0  0  0  0
 11 14  1  0  0  0  0
 11 41  1  0  0  0  0
 12 13  1  0  0  0  0
 12 42  1  0  0  0  0
 12 43  1  0  0  0  0
 13 44  1  0  0  0  0
 13 45  1  0  0  0  0
 14 46  1  0  0  0  0
 14 47  1  0  0  0  0
 14 48  1  0  0  0  0
 15 16  2  0  0  0  0
 15 17  1  0  0  0  0
 17 49  1  0  0  0  0
 18 19  1  0  0  0  0
 18 50  1  0  0  0  0
 18 51  1  0  0  0  0
 19 20  1  0  0  0  0
 19 52  1  0  0  0  0
 19 53  1  0  0  0  0
 20 21  1  0  0  0  0
 20 54  1  0  0  0  0
 20 55  1  0  0  0  0
 21 22  2  0  0  0  0
 22 23  1  0  0  0  0
 22 24  1  0  0  0  0
 23 56  1  0  0  0  0
 23 57  1  0  0  0  0
 24 58  1  0  0  0  0
 24 59  1  0  0  0  0
 25 26  2  0  0  0  0
 25 34  1  0  0  0  0
 26 27  1  0  0  0  0
 26 31  1  0  0  0  0
 27 28  1  0  0  0  0
 27 60  1  0  0  0  0
 28 29  1  0  0  0  0
 28 61  1  0  0  0  0
 28 62  1  0  0  0  0
 29 30  1  0  0  0  0
 29 35  1  0  0  0  0
 29 63  1  0  0  0  0
 30 31  1  0  0  0  0
 30 64  1  0  0  0  0
 30 65  1  0  0  0  0
 31 32  2  0  0  0  0
 32 33  1  0  0  0  0
 32 66  1  0  0  0  0
 33 34  2  0  0  0  0
 33 67  1  0  0  0  0
 34 68  1  0  0  0  0
 35 69  1  0  0  0  0
 35 70  1  0  0  0  0
 35 71  1  0  0  0  0
M  END
>  <Index>
32

>  <Chemical name>
Argatroban

>  <Binary_Characterization>
1

$$$$

  MOE2013           3D
CORINA 3.60 0026  08.12.2014
 45 48  0  0  0  0  0  0  0  0999 V2000
    0.1580   -0.1180   -0.0180 Cl  0  0  0  0  0  0  0  0  0  0  0  0
    0.0630    1.6000   -0.0090 C   0  0  0  0  0  0  0  0  0  0  0  0
    1.2290    2.3580   -0.0900 C   0  0  0  0  0  0  0  0  0  0  0  0
    1.1500    3.7520   -0.0830 C   0  0  0  0  0  0  0  0  0  0  0  0
   -0.0930    4.3990    0.0050 C   0  0  0  0  0  0  0  0  0  0  0  0
   -0.1520    5.9160    0.0110 C   0  0  0  0  0  0  0  0  0  0  0  0
   -0.9240    6.4590   -1.2020 C   0  0  0  0  0  0  0  0  0  0  0  0
   -0.9550    7.9870   -1.2040 C   0  0  0  0  0  0  0  0  0  0  0  0
   -1.5230    8.5410    0.1150 C   0  0  0  0  0  0  0  0  0  0  0  0
   -0.7670    7.9850    1.3360 C   0  0  0  0  0  0  0  0  0  0  0  0
   -0.7380    6.4560    1.3260 C   0  0  0  0  0  0  0  0  0  0  0  0
   -1.6010   10.0600    0.1180 C   0  0  0  0  0  0  0  0  0  0  0  0
   -2.7640   10.7380    0.1210 C   0  0  0  0  0  0  0  0  0  0  0  0
   -3.9620   10.0480    0.1680 O   0  0  0  0  0  0  0  0  0  0  0  0
   -2.8470   12.2140    0.0840 C   0  0  0  0  0  0  0  0  0  0  0  0
   -1.6990   12.9880    0.2920 C   0  0  0  0  0  0  0  0  0  0  0  0
   -0.4060   12.3120    0.4660 C   0  0  0  0  0  0  0  0  0  0  0  0
    0.5880   12.9100    0.8500 O   0  0  0  0  0  0  0  0  0  0  0  0
   -0.3290   10.8370    0.1370 C   0  0  0  0  0  0  0  0  0  0  0  0
    0.7640   10.3350   -0.0830 O   0  0  0  0  0  0  0  0  0  0  0  0
   -1.7490   14.3880    0.3130 C   0  0  0  0  0  0  0  0  0  0  0  0
   -2.9590   15.0370    0.0930 C   0  0  0  0  0  0  0  0  0  0  0  0
   -4.1070   14.2900   -0.1550 C   0  0  0  0  0  0  0  0  0  0  0  0
   -4.0520   12.8920   -0.1650 C   0  0  0  0  0  0  0  0  0  0  0  0
   -1.2560    3.6170    0.0870 C   0  0  0  0  0  0  0  0  0  0  0  0
   -1.1790    2.2230    0.0800 C   0  0  0  0  0  0  0  0  0  0  0  0
    2.1990    1.8750   -0.1600 H   0  0  0  0  0  0  0  0  0  0  0  0
    2.0690    4.3310   -0.1470 H   0  0  0  0  0  0  0  0  0  0  0  0
    0.8770    6.2960   -0.0640 H   0  0  0  0  0  0  0  0  0  0  0  0
   -0.4610    6.1060   -2.1320 H   0  0  0  0  0  0  0  0  0  0  0  0
   -1.9550    6.0840   -1.2060 H   0  0  0  0  0  0  0  0  0  0  0  0
    0.0620    8.3540   -1.3810 H   0  0  0  0  0  0  0  0  0  0  0  0
   -1.5650    8.3330   -2.0490 H   0  0  0  0  0  0  0  0  0  0  0  0
   -2.5430    8.1390    0.1920 H   0  0  0  0  0  0  0  0  0  0  0  0
    0.2660    8.3500    1.3610 H   0  0  0  0  0  0  0  0  0  0  0  0
   -1.2460    8.3290    2.2610 H   0  0  0  0  0  0  0  0  0  0  0  0
   -1.7580    6.0810    1.4800 H   0  0  0  0  0  0  0  0  0  0  0  0
   -0.1440    6.1010    2.1780 H   0  0  0  0  0  0  0  0  0  0  0  0
   -4.5910   10.5530    0.7100 H   0  0  0  0  0  0  0  0  0  0  0  0
   -0.8480   14.9730    0.4860 H   0  0  0  0  0  0  0  0  0  0  0  0
   -3.0060   16.1230    0.1010 H   0  0  0  0  0  0  0  0  0  0  0  0
   -5.0510   14.7960   -0.3480 H   0  0  0  0  0  0  0  0  0  0  0  0
   -4.9690   12.3540   -0.3920 H   0  0  0  0  0  0  0  0  0  0  0  0
   -2.2340    4.0870    0.1570 H   0  0  0  0  0  0  0  0  0  0  0  0
   -2.0900    1.6350    0.1430 H   0  0  0  0  0  0  0  0  0  0  0  0
  1  2  1  0  0  0  0
  2  3  1  0  0  0  0
  2 26  2  0  0  0  0
  3  4  2  0  0  0  0
  3 27  1  0  0  0  0
  4  5  1  0  0  0  0
  4 28  1  0  0  0  0
  5  6  1  0  0  0  0
  5 25  2  0  0  0  0
  6  7  1  0  0  0  0
  6 11  1  0  0  0  0
  6 29  1  0  0  0  0
  7  8  1  0  0  0  0
  7 30  1  0  0  0  0
  7 31  1  0  0  0  0
  8  9  1  0  0  0  0
  8 32  1  0  0  0  0
  8 33  1  0  0  0  0
  9 10  1  0  0  0  0
  9 12  1  0  0  0  0
  9 34  1  0  0  0  0
 10 11  1  0  0  0  0
 10 35  1  0  0  0  0
 10 36  1  0  0  0  0
 11 37  1  0  0  0  0
 11 38  1  0  0  0  0
 12 13  2  0  0  0  0
 12 19  1  0  0  0  0
 13 14  1  0  0  0  0
 13 15  1  0  0  0  0
 14 39  1  0  0  0  0
 15 16  1  0  0  0  0
 15 24  2  0  0  0  0
 16 17  1  0  0  0  0
 16 21  2  0  0  0  0
 17 18  2  0  0  0  0
 17 19  1  0  0  0  0
 19 20  2  0  0  0  0
 21 22  1  0  0  0  0
 21 40  1  0  0  0  0
 22 23  2  0  0  0  0
 22 41  1  0  0  0  0
 23 24  1  0  0  0  0
 23 42  1  0  0  0  0
 24 43  1  0  0  0  0
 25 26  1  0  0  0  0
 25 44  1  0  0  0  0
 26 45  1  0  0  0  0
M  END
>  <Index>
33

>  <Chemical name>
Atovaquone

>  <Binary_Characterization>
1

$$$$

  MOE2013           3D
CORINA 3.60 0026  08.12.2014
 28 28  0  0  1  0  0  0  0  0999 V2000
   -0.0260    0.0260   -0.0330 Cl  0  0  0  0  0  0  0  0  0  0  0  0
   -0.0420    1.7360   -0.0080 C   0  0  0  0  0  0  0  0  0  0  0  0
    1.1450    2.3280   -0.0070 N   0  0  0  0  0  0  0  0  0  0  0  0
    1.0810    3.6530    0.0140 C   0  0  0  0  0  0  0  0  0  0  0  0
    2.2290    4.4050    0.0210 N   0  0  3  0  0  0  0  0  0  0  0  0
    3.5580    3.8320    0.0130 C   0  0  0  0  0  0  0  0  0  0  0  0
    4.5220    4.8350   -0.6200 C   0  0  0  0  0  0  0  0  0  0  0  0
    3.9930    3.5060    1.4400 C   0  0  0  0  0  0  0  0  0  0  0  0
   -0.0640    4.3370    0.0310 N   0  0  0  0  0  0  0  0  0  0  0  0
   -1.1960    3.6330    0.0270 C   0  0  0  0  0  0  0  0  0  0  0  0
   -2.3590    4.3610    0.0440 N   0  0  3  0  0  0  0  0  0  0  0  0
   -3.6550    3.7300    0.0420 C   0  0  0  0  0  0  0  0  0  0  0  0
   -4.7460    4.7880    0.0650 C   0  0  0  0  0  0  0  0  0  0  0  0
   -1.2380    2.3070    0.0070 N   0  0  0  0  0  0  0  0  0  0  0  0
    2.0860    5.4040    0.0460 H   0  0  0  0  0  0  0  0  0  0  0  0
    3.5870    2.9200   -0.5950 H   0  0  0  0  0  0  0  0  0  0  0  0
    4.5510    5.7740   -0.0560 H   0  0  0  0  0  0  0  0  0  0  0  0
    5.5390    4.4290   -0.6570 H   0  0  0  0  0  0  0  0  0  0  0  0
    4.2160    5.0740   -1.6440 H   0  0  0  0  0  0  0  0  0  0  0  0
    3.9780    4.3990    2.0750 H   0  0  0  0  0  0  0  0  0  0  0  0
    3.3260    2.7670    1.8970 H   0  0  0  0  0  0  0  0  0  0  0  0
    5.0080    3.0950    1.4540 H   0  0  0  0  0  0  0  0  0  0  0  0
   -2.2470    5.3650    0.0590 H   0  0  0  0  0  0  0  0  0  0  0  0
   -3.7760    3.1110   -0.8540 H   0  0  0  0  0  0  0  0  0  0  0  0
   -3.7660    3.0840    0.9210 H   0  0  0  0  0  0  0  0  0  0  0  0
   -4.6660    5.4150    0.9590 H   0  0  0  0  0  0  0  0  0  0  0  0
   -4.6760    5.4420   -0.8110 H   0  0  0  0  0  0  0  0  0  0  0  0
   -5.7340    4.3170    0.0630 H   0  0  0  0  0  0  0  0  0  0  0  0
  1  2  1  0  0  0  0
  2  3  1  0  0  0  0
  2 14  2  0  0  0  0
  3  4  2  0  0  0  0
  4  5  1  0  0  0  0
  4  9  1  0  0  0  0
  5  6  1  0  0  0  0
  5 15  1  0  0  0  0
  6  7  1  0  0  0  0
  6  8  1  0  0  0  0
  6 16  1  0  0  0  0
  7 17  1  0  0  0  0
  7 18  1  0  0  0  0
  7 19  1  0  0  0  0
  8 20  1  0  0  0  0
  8 21  1  0  0  0  0
  8 22  1  0  0  0  0
  9 10  2  0  0  0  0
 10 11  1  0  0  0  0
 10 14  1  0  0  0  0
 11 12  1  0  0  0  0
 11 23  1  0  0  0  0
 12 13  1  0  0  0  0
 12 24  1  0  0  0  0
 12 25  1  0  0  0  0
 13 26  1  0  0  0  0
 13 27  1  0  0  0  0
 13 28  1  0  0  0  0
M  END
>  <Index>
34

>  <Chemical name>
Atrazine

>  <Binary_Characterization>
1

$$$$

  MOE2013           3D
CORINA 3.60 0026  08.12.2014
 59 61  0  0  1  0  0  0  0  0999 V2000
   -1.2660    1.1100   -0.5610 S   0  0  0  0  0  0  0  0  0  0  0  0
    0.5010    1.5370   -0.3560 C   0  0  1  0  0  0  0  0  0  0  0  0
    1.0710    0.5030   -1.1820 N   0  0  0  0  0  0  0  0  0  0  0  0
    0.5660   -0.8430   -1.1850 C   0  0  2  0  0  0  0  0  0  0  0  0
   -0.8480   -0.7400   -0.5490 C   0  0  0  0  0  0  0  0  0  0  0  0
   -0.9450   -1.2020    0.9100 C   0  0  0  0  0  0  0  0  0  0  0  0
   -1.8870   -1.4720   -1.4010 C   0  0  0  0  0  0  0  0  0  0  0  0
    1.5320   -1.7740   -0.4690 C   0  0  0  0  0  0  0  0  0  0  0  0
    2.2040   -1.4780    0.5100 O   0  0  0  0  0  0  0  0  0  0  0  0
    1.4960   -3.0010   -1.0570 O   0  0  0  0  0  0  0  0  0  0  0  0
    2.3210   -4.0030   -0.4460 C   0  0  1  0  0  0  0  0  0  0  0  0
    1.8140   -4.5090    0.8000 O   0  0  0  0  0  0  0  0  0  0  0  0
    0.5220   -4.9120    0.8440 C   0  0  0  0  0  0  0  0  0  0  0  0
   -0.2800   -4.8900   -0.0770 O   0  0  0  0  0  0  0  0  0  0  0  0
    0.2630   -5.3480    2.1050 O   0  0  0  0  0  0  0  0  0  0  0  0
   -1.0750   -5.8140    2.3130 C   0  0  0  0  0  0  0  0  0  0  0  0
   -1.2070   -6.2500    3.7580 C   0  0  0  0  0  0  0  0  0  0  0  0
    2.5310   -5.1400   -1.4400 C   0  0  0  0  0  0  0  0  0  0  0  0
    1.9170    1.2660   -1.8850 C   0  0  0  0  0  0  0  0  0  0  0  0
    2.7580    0.9850   -2.7020 O   0  0  0  0  0  0  0  0  0  0  0  0
    1.1820    2.5470   -1.3180 C   0  0  1  0  0  0  0  0  0  0  0  0
    0.2850    3.2300   -2.2850 N   0  0  0  0  0  0  0  0  0  0  0  0
    0.7710    4.1100   -3.2350 C   0  0  0  0  0  0  0  0  0  0  0  0
    1.9580    4.4230   -3.3110 O   0  0  0  0  0  0  0  0  0  0  0  0
   -0.3010    4.6290   -4.2150 C   0  0  2  0  0  0  0  0  0  0  0  0
    0.3420    5.3320   -5.3400 N   0  0  0  0  0  0  0  0  0  0  0  0
   -1.3270    5.5100   -3.5280 C   0  0  0  0  0  0  0  0  0  0  0  0
   -2.6960    5.2610   -3.7110 C   0  0  0  0  0  0  0  0  0  0  0  0
   -3.6540    6.0540   -3.0750 C   0  0  0  0  0  0  0  0  0  0  0  0
   -3.2560    7.1070   -2.2540 C   0  0  0  0  0  0  0  0  0  0  0  0
   -1.9000    7.3720   -2.0720 C   0  0  0  0  0  0  0  0  0  0  0  0
   -0.9400    6.5820   -2.7070 C   0  0  0  0  0  0  0  0  0  0  0  0
    0.8780    1.5280    0.6720 H   0  0  0  0  0  0  0  0  0  0  0  0
    0.5290   -1.1390   -2.2410 H   0  0  0  0  0  0  0  0  0  0  0  0
   -1.9470   -1.0310    1.3190 H   0  0  0  0  0  0  0  0  0  0  0  0
   -0.7500   -2.2760    0.9950 H   0  0  0  0  0  0  0  0  0  0  0  0
   -0.2290   -0.6830    1.5570 H   0  0  0  0  0  0  0  0  0  0  0  0
   -1.8960   -1.1050   -2.4350 H   0  0  0  0  0  0  0  0  0  0  0  0
   -1.6680   -2.5450   -1.4370 H   0  0  0  0  0  0  0  0  0  0  0  0
   -2.8990   -1.3570   -0.9960 H   0  0  0  0  0  0  0  0  0  0  0  0
    3.3080   -3.5740   -0.2330 H   0  0  0  0  0  0  0  0  0  0  0  0
   -1.7850   -5.0050    2.1040 H   0  0  0  0  0  0  0  0  0  0  0  0
   -1.2780   -6.6620    1.6490 H   0  0  0  0  0  0  0  0  0  0  0  0
   -2.2160   -6.6170    3.9650 H   0  0  0  0  0  0  0  0  0  0  0  0
   -0.4880   -7.0440    3.9880 H   0  0  0  0  0  0  0  0  0  0  0  0
   -0.9870   -5.4170    4.4340 H   0  0  0  0  0  0  0  0  0  0  0  0
    3.0200   -4.7710   -2.3480 H   0  0  0  0  0  0  0  0  0  0  0  0
    3.1380   -5.9370   -1.0010 H   0  0  0  0  0  0  0  0  0  0  0  0
    1.5790   -5.5810   -1.7520 H   0  0  0  0  0  0  0  0  0  0  0  0
    1.8500    3.2510   -0.8100 H   0  0  0  0  0  0  0  0  0  0  0  0
   -0.7140    3.0400   -2.2510 H   0  0  0  0  0  0  0  0  0  0  0  0
   -0.7980    3.7420   -4.6270 H   0  0  0  0  0  0  0  0  0  0  0  0
    0.8370    6.1450   -4.9700 H   0  0  0  0  0  0  0  0  0  0  0  0
    1.0870    4.7290   -5.6960 H   0  0  0  0  0  0  0  0  0  0  0  0
   -3.0280    4.4500   -4.3550 H   0  0  0  0  0  0  0  0  0  0  0  0
   -4.7110    5.8510   -3.2240 H   0  0  0  0  0  0  0  0  0  0  0  0
   -4.0020    7.7240   -1.7610 H   0  0  0  0  0  0  0  0  0  0  0  0
   -1.5890    8.1980   -1.4380 H   0  0  0  0  0  0  0  0  0  0  0  0
    0.1120    6.8120   -2.5530 H   0  0  0  0  0  0  0  0  0  0  0  0
  1  2  1  0  0  0  0
  1  5  1  0  0  0  0
  2  3  1  0  0  0  0
  2 21  1  0  0  0  0
  2 33  1  0  0  0  0
  3  4  1  0  0  0  0
  3 19  1  0  0  0  0
  4  5  1  0  0  0  0
  4  8  1  0  0  0  0
  4 34  1  0  0  0  0
  5  6  1  0  0  0  0
  5  7  1  0  0  0  0
  6 35  1  0  0  0  0
  6 36  1  0  0  0  0
  6 37  1  0  0  0  0
  7 38  1  0  0  0  0
  7 39  1  0  0  0  0
  7 40  1  0  0  0  0
  8  9  2  0  0  0  0
  8 10  1  0  0  0  0
 10 11  1  0  0  0  0
 11 12  1  0  0  0  0
 11 18  1  0  0  0  0
 11 41  1  0  0  0  0
 12 13  1  0  0  0  0
 13 14  2  0  0  0  0
 13 15  1  0  0  0  0
 15 16  1  0  0  0  0
 16 17  1  0  0  0  0
 16 42  1  0  0  0  0
 16 43  1  0  0  0  0
 17 44  1  0  0  0  0
 17 45  1  0  0  0  0
 17 46  1  0  0  0  0
 18 47  1  0  0  0  0
 18 48  1  0  0  0  0
 18 49  1  0  0  0  0
 19 20  2  0  0  0  0
 19 21  1  0  0  0  0
 21 22  1  0  0  0  0
 21 50  1  0  0  0  0
 22 23  1  0  0  0  0
 22 51  1  0  0  0  0
 23 24  2  0  0  0  0
 23 25  1  0  0  0  0
 25 26  1  0  0  0  0
 25 27  1  0  0  0  0
 25 52  1  0  0  0  0
 26 53  1  0  0  0  0
 26 54  1  0  0  0  0
 27 28  1  0  0  0  0
 27 32  2  0  0  0  0
 28 29  2  0  0  0  0
 28 55  1  0  0  0  0
 29 30  1  0  0  0  0
 29 56  1  0  0  0  0
 30 31  2  0  0  0  0
 30 57  1  0  0  0  0
 31 32  1  0  0  0  0
 31 58  1  0  0  0  0
 32 59  1  0  0  0  0
M  END
>  <Index>
35

>  <Chemical name>
Bacampicillin

>  <Binary_Characterization>
0

$$$$

  MOE2013           3D
CORINA 3.60 0026  08.12.2014
203206  0  0  1  0  0  0  0  0999 V2000
    5.0480    6.9410    3.1760 S   0  0  0  0  0  0  0  0  0  0  0  0
    4.4020    5.3420    2.8880 C   0  0  0  0  0  0  0  0  0  0  0  0
    5.2400    4.3790    2.6640 N   0  0  0  0  0  0  0  0  0  0  0  0
    6.6150    4.9300    2.5740 C   0  0  1  0  0  0  0  0  0  0  0  0
    6.9980    5.1190    1.1000 C   0  0  0  0  0  0  0  0  0  0  0  0
    6.1770    5.2270    0.1910 O   0  0  0  0  0  0  0  0  0  0  0  0
    8.3610    5.1780    0.8910 N   0  0  0  0  0  0  0  0  0  0  0  0
    8.9390    5.3950   -0.4340 C   0  0  1  0  0  0  0  0  0  0  0  0
    8.9660    6.8970   -0.7610 C   0  0  0  0  0  0  0  0  0  0  0  0
    9.3890    7.2590   -2.1990 C   0  0  0  0  0  0  0  0  0  0  0  0
    8.4240    6.7040   -3.2470 C   0  0  0  0  0  0  0  0  0  0  0  0
    9.4800    8.7810   -2.3400 C   0  0  0  0  0  0  0  0  0  0  0  0
   10.3580    4.8210   -0.3650 C   0  0  0  0  0  0  0  0  0  0  0  0
   11.0190    4.8310    0.6740 O   0  0  0  0  0  0  0  0  0  0  0  0
   10.8290    4.3200   -1.5570 N   0  0  0  0  0  0  0  0  0  0  0  0
   12.1780    3.7940   -1.7200 C   0  0  1  0  0  0  0  0  0  0  0  0
   12.1070    2.7190   -2.8100 C   0  0  0  0  0  0  0  0  0  0  0  0
   11.2240    2.7120   -3.6670 O   0  0  0  0  0  0  0  0  0  0  0  0
   13.1310    1.8010   -2.7480 N   0  0  0  0  0  0  0  0  0  0  0  0
   13.2970    0.7010   -3.6890 C   0  0  1  0  0  0  0  0  0  0  0  0
   14.2440    1.0280   -4.8730 C   0  0  1  0  0  0  0  0  0  0  0  0
   13.6410    2.0120   -5.8960 C   0  0  0  0  0  0  0  0  0  0  0  0
   12.4360    1.4530   -6.6400 C   0  0  0  0  0  0  0  0  0  0  0  0
   15.6040    1.5630   -4.3990 C   0  0  0  0  0  0  0  0  0  0  0  0
   13.8420   -0.4820   -2.8710 C   0  0  0  0  0  0  0  0  0  0  0  0
   14.4030   -0.3250   -1.7860 O   0  0  0  0  0  0  0  0  0  0  0  0
   13.6780   -1.7090   -3.4850 N   0  0  0  0  0  0  0  0  0  0  0  0
   14.1660   -2.9510   -2.8810 C   0  0  2  0  0  0  0  0  0  0  0  0
   13.3990   -4.1770   -3.4000 C   0  0  0  0  0  0  0  0  0  0  0  0
   11.9480   -4.3260   -2.9270 C   0  0  0  0  0  0  0  0  0  0  0  0
   11.0330   -3.1790   -3.3600 C   0  0  0  0  0  0  0  0  0  0  0  0
    9.5770   -3.5890   -3.5480 C   0  0  0  0  0  0  0  0  0  0  0  0
    9.2840   -4.5370   -4.6150 N   0  0  0  0  0  0  0  0  0  0  0  0
    9.8940   -4.5900   -5.8610 C   0  0  0  0  0  0  0  0  0  0  0  0
   10.8840   -3.9370   -6.1800 O   0  0  0  0  0  0  0  0  0  0  0  0
    9.1350   -5.4830   -6.8610 C   0  0  2  0  0  0  0  0  0  0  0  0
   10.0360   -6.2170   -7.7590 N   0  0  0  0  0  0  0  0  0  0  0  0
   10.5650   -5.7560   -8.9450 C   0  0  0  0  0  0  0  0  0  0  0  0
   10.3010   -4.6570   -9.4410 O   0  0  0  0  0  0  0  0  0  0  0  0
   11.4440   -6.7770   -9.6950 C   0  0  2  0  0  0  0  0  0  0  0  0
   12.0880   -6.0190  -10.7630 N   0  0  0  0  0  0  0  0  0  0  0  0
   13.1600   -6.4980  -11.4820 C   0  0  0  0  0  0  0  0  0  0  0  0
   13.6670   -7.6020  -11.2940 O   0  0  0  0  0  0  0  0  0  0  0  0
   13.7130   -5.5010  -12.5010 C   0  0  2  0  0  0  0  0  0  0  0  0
   15.0910   -5.2650  -12.0680 N   0  0  0  0  0  0  0  0  0  0  0  0
   15.4470   -4.1570  -11.3280 C   0  0  0  0  0  0  0  0  0  0  0  0
   14.7300   -3.1620  -11.2190 O   0  0  0  0  0  0  0  0  0  0  0  0
   16.8060   -4.2680  -10.6290 C   0  0  1  0  0  0  0  0  0  0  0  0
   17.0590   -3.0260   -9.9050 N   0  0  0  0  0  0  0  0  0  0  0  0
   18.3170   -2.6760   -9.4560 C   0  0  0  0  0  0  0  0  0  0  0  0
   19.3150   -3.3690   -9.6490 O   0  0  0  0  0  0  0  0  0  0  0  0
   18.3410   -1.4280   -8.5570 C   0  0  1  0  0  0  0  0  0  0  0  0
   18.3000   -2.0210   -7.2170 N   0  0  0  0  0  0  0  0  0  0  0  0
   17.1230   -2.1620   -6.5160 C   0  0  0  0  0  0  0  0  0  0  0  0
   16.0370   -1.7440   -6.9260 O   0  0  0  0  0  0  0  0  0  0  0  0
   17.2530   -2.9120   -5.1780 C   0  0  1  0  0  0  0  0  0  0  0  0
   15.9560   -2.7420   -4.5370 N   0  0  0  0  0  0  0  0  0  0  0  0
   15.6510   -3.1370   -3.2520 C   0  0  0  0  0  0  0  0  0  0  0  0
   16.4390   -3.7360   -2.5250 O   0  0  0  0  0  0  0  0  0  0  0  0
   17.6030   -4.3920   -5.4070 C   0  0  0  0  0  0  0  0  0  0  0  0
   18.9960   -4.7340   -4.8640 C   0  0  0  0  0  0  0  0  0  0  0  0
   19.3180   -6.2160   -5.0590 C   0  0  0  0  0  0  0  0  0  0  0  0
   20.6560   -6.5130   -4.5580 N   0  0  0  0  0  0  0  0  0  0  0  0
   19.5990   -0.5530   -8.7670 C   0  0  1  0  0  0  0  0  0  0  0  0
   19.5280    0.2980  -10.0570 C   0  0  0  0  0  0  0  0  0  0  0  0
   19.5200   -0.4920  -11.3560 C   0  0  0  0  0  0  0  0  0  0  0  0
   19.8050    0.4090   -7.5830 C   0  0  0  0  0  0  0  0  0  0  0  0
   16.8990   -5.5140   -9.7160 C   0  0  0  0  0  0  0  0  0  0  0  0
   15.8240   -5.7790   -8.6760 C   0  0  0  0  0  0  0  0  0  0  0  0
   15.7670   -7.0640   -8.1070 C   0  0  0  0  0  0  0  0  0  0  0  0
   14.8230   -7.3830   -7.1270 C   0  0  0  0  0  0  0  0  0  0  0  0
   13.9200   -6.4180   -6.6950 C   0  0  0  0  0  0  0  0  0  0  0  0
   13.9650   -5.1410   -7.2450 C   0  0  0  0  0  0  0  0  0  0  0  0
   14.9150   -4.8210   -8.2180 C   0  0  0  0  0  0  0  0  0  0  0  0
   13.6320   -6.1060  -13.9050 C   0  0  0  0  0  0  0  0  0  0  0  0
   13.6400   -5.0750  -14.9820 C   0  0  0  0  0  0  0  0  0  0  0  0
   14.3890   -3.9240  -14.9450 N   0  0  0  0  0  0  0  0  0  0  0  0
   14.1460   -3.2330  -16.0970 C   0  0  0  0  0  0  0  0  0  0  0  0
   13.2820   -3.8590  -16.8610 N   0  0  0  0  0  0  0  0  0  0  0  0
   12.9630   -5.0040  -16.1800 C   0  0  0  0  0  0  0  0  0  0  0  0
   10.5890   -7.9120  -10.2650 C   0  0  0  0  0  0  0  0  0  0  0  0
   10.4170   -9.0020   -9.2480 C   0  0  0  0  0  0  0  0  0  0  0  0
   10.4550   -8.8610   -8.0340 O   0  0  0  0  0  0  0  0  0  0  0  0
   10.1480  -10.1910   -9.8170 O   0  0  0  0  0  0  0  0  0  0  0  0
    8.0720   -4.6060   -7.5270 C   0  0  0  0  0  0  0  0  0  0  0  0
    7.2390   -5.3700   -8.5220 C   0  0  0  0  0  0  0  0  0  0  0  0
    6.2880   -6.0710   -8.1980 O   0  0  0  0  0  0  0  0  0  0  0  0
    7.6450   -5.2280   -9.8190 N   0  0  0  0  0  0  0  0  0  0  0  0
   13.1780    4.8790   -2.1440 C   0  0  0  0  0  0  0  0  0  0  0  0
   13.4660    5.8930   -1.0380 C   0  0  0  0  0  0  0  0  0  0  0  0
   14.5660    6.8400   -1.4290 C   0  0  0  0  0  0  0  0  0  0  0  0
   14.9700    7.0780   -2.5540 O   0  0  0  0  0  0  0  0  0  0  0  0
   15.0800    7.4740   -0.3540 O   0  0  0  0  0  0  0  0  0  0  0  0
    6.7040    6.2440    3.3400 C   0  0  0  0  0  0  0  0  0  0  0  0
    2.8920    5.1450    2.9510 C   0  0  1  0  0  0  0  0  0  0  0  0
    2.5100    4.0420    2.0460 N   0  0  0  0  0  0  0  0  0  0  0  0
    2.4000    4.9220    4.4070 C   0  0  1  0  0  0  0  0  0  0  0  0
    0.8570    5.0010    4.4660 C   0  0  0  0  0  0  0  0  0  0  0  0
    0.2990    5.0230    5.8830 C   0  0  0  0  0  0  0  0  0  0  0  0
    2.9150    3.6130    5.0240 C   0  0  0  0  0  0  0  0  0  0  0  0
    7.3090    4.2030    3.0120 H   0  0  0  0  0  0  0  0  0  0  0  0
    9.0190    5.0660    1.6600 H   0  0  0  0  0  0  0  0  0  0  0  0
    8.3400    4.8330   -1.1560 H   0  0  0  0  0  0  0  0  0  0  0  0
    7.9730    7.3250   -0.5710 H   0  0  0  0  0  0  0  0  0  0  0  0
    9.6460    7.3980   -0.0580 H   0  0  0  0  0  0  0  0  0  0  0  0
   10.3880    6.8550   -2.3990 H   0  0  0  0  0  0  0  0  0  0  0  0
    8.7090    7.0380   -4.2510 H   0  0  0  0  0  0  0  0  0  0  0  0
    8.4280    5.6110   -3.2590 H   0  0  0  0  0  0  0  0  0  0  0  0
    7.3990    7.0390   -3.0590 H   0  0  0  0  0  0  0  0  0  0  0  0
   10.1990    9.1960   -1.6250 H   0  0  0  0  0  0  0  0  0  0  0  0
    9.8150    9.0600   -3.3450 H   0  0  0  0  0  0  0  0  0  0  0  0
    8.5100    9.2570   -2.1620 H   0  0  0  0  0  0  0  0  0  0  0  0
   10.2290    4.2780   -2.3790 H   0  0  0  0  0  0  0  0  0  0  0  0
   12.4930    3.3270   -0.7790 H   0  0  0  0  0  0  0  0  0  0  0  0
   13.8140    1.8520   -1.9940 H   0  0  0  0  0  0  0  0  0  0  0  0
   12.3060    0.4100   -4.0560 H   0  0  0  0  0  0  0  0  0  0  0  0
   14.4490    0.0930   -5.4120 H   0  0  0  0  0  0  0  0  0  0  0  0
   13.3710    2.9570   -5.4120 H   0  0  0  0  0  0  0  0  0  0  0  0
   14.4050    2.2590   -6.6450 H   0  0  0  0  0  0  0  0  0  0  0  0
   12.1180    2.1560   -7.4170 H   0  0  0  0  0  0  0  0  0  0  0  0
   12.6820    0.5030   -7.1260 H   0  0  0  0  0  0  0  0  0  0  0  0
   11.5840    1.2890   -5.9760 H   0  0  0  0  0  0  0  0  0  0  0  0
   16.0910    0.8650   -3.7110 H   0  0  0  0  0  0  0  0  0  0  0  0
   16.2800    1.7000   -5.2510 H   0  0  0  0  0  0  0  0  0  0  0  0
   15.5050    2.5300   -3.8950 H   0  0  0  0  0  0  0  0  0  0  0  0
   13.2130   -1.7590   -4.3860 H   0  0  0  0  0  0  0  0  0  0  0  0
   14.0960   -2.8710   -1.7900 H   0  0  0  0  0  0  0  0  0  0  0  0
   13.4080   -4.1770   -4.4950 H   0  0  0  0  0  0  0  0  0  0  0  0
   13.9360   -5.0850   -3.0960 H   0  0  0  0  0  0  0  0  0  0  0  0
   11.5730   -5.2770   -3.3240 H   0  0  0  0  0  0  0  0  0  0  0  0
   11.9220   -4.4180   -1.8350 H   0  0  0  0  0  0  0  0  0  0  0  0
   11.0730   -2.3950   -2.5930 H   0  0  0  0  0  0  0  0  0  0  0  0
   11.3860   -2.7170   -4.2830 H   0  0  0  0  0  0  0  0  0  0  0  0
    9.1860   -4.0250   -2.6220 H   0  0  0  0  0  0  0  0  0  0  0  0
    8.9790   -2.6970   -3.7650 H   0  0  0  0  0  0  0  0  0  0  0  0
    8.5350   -5.1920   -4.4230 H   0  0  0  0  0  0  0  0  0  0  0  0
    8.6260   -6.2740   -6.2950 H   0  0  0  0  0  0  0  0  0  0  0  0
   10.2800   -7.1730   -7.4760 H   0  0  0  0  0  0  0  0  0  0  0  0
   12.2270   -7.1500   -9.0270 H   0  0  0  0  0  0  0  0  0  0  0  0
   11.7100   -5.0900  -10.9470 H   0  0  0  0  0  0  0  0  0  0  0  0
   13.1440   -4.5670  -12.4430 H   0  0  0  0  0  0  0  0  0  0  0  0
   15.7790   -5.9860  -12.2690 H   0  0  0  0  0  0  0  0  0  0  0  0
   17.5760   -4.3460  -11.4080 H   0  0  0  0  0  0  0  0  0  0  0  0
   16.2640   -2.4120   -9.7310 H   0  0  0  0  0  0  0  0  0  0  0  0
   17.4370   -0.8300   -8.7190 H   0  0  0  0  0  0  0  0  0  0  0  0
   19.1690   -2.3700   -6.8260 H   0  0  0  0  0  0  0  0  0  0  0  0
   17.9950   -2.4010   -4.5540 H   0  0  0  0  0  0  0  0  0  0  0  0
   15.2400   -2.2780   -5.0900 H   0  0  0  0  0  0  0  0  0  0  0  0
   16.8680   -5.0470   -4.9230 H   0  0  0  0  0  0  0  0  0  0  0  0
   17.5760   -4.6380   -6.4740 H   0  0  0  0  0  0  0  0  0  0  0  0
   19.7490   -4.1210   -5.3740 H   0  0  0  0  0  0  0  0  0  0  0  0
   19.0430   -4.4840   -3.7970 H   0  0  0  0  0  0  0  0  0  0  0  0
   18.5860   -6.8350   -4.5280 H   0  0  0  0  0  0  0  0  0  0  0  0
   19.2680   -6.4770   -6.1210 H   0  0  0  0  0  0  0  0  0  0  0  0
   20.7130   -6.2750   -3.5670 H   0  0  0  0  0  0  0  0  0  0  0  0
   20.8250   -7.5170   -4.6130 H   0  0  0  0  0  0  0  0  0  0  0  0
   20.4900   -1.1930   -8.8240 H   0  0  0  0  0  0  0  0  0  0  0  0
   18.6430    0.9460  -10.0280 H   0  0  0  0  0  0  0  0  0  0  0  0
   20.3990    0.9650  -10.0850 H   0  0  0  0  0  0  0  0  0  0  0  0
   19.6540    0.1870  -12.2040 H   0  0  0  0  0  0  0  0  0  0  0  0
   20.3330   -1.2240  -11.3810 H   0  0  0  0  0  0  0  0  0  0  0  0
   18.5700   -1.0100  -11.5080 H   0  0  0  0  0  0  0  0  0  0  0  0
   20.0010   -0.1340   -6.6530 H   0  0  0  0  0  0  0  0  0  0  0  0
   20.6670    1.0630   -7.7560 H   0  0  0  0  0  0  0  0  0  0  0  0
   18.9240    1.0420   -7.4310 H   0  0  0  0  0  0  0  0  0  0  0  0
   16.9340   -6.3950  -10.3710 H   0  0  0  0  0  0  0  0  0  0  0  0
   17.8570   -5.4960   -9.1810 H   0  0  0  0  0  0  0  0  0  0  0  0
   16.4640   -7.8350   -8.4290 H   0  0  0  0  0  0  0  0  0  0  0  0
   14.7930   -8.3840   -6.7070 H   0  0  0  0  0  0  0  0  0  0  0  0
   13.1810   -6.6560   -5.9350 H   0  0  0  0  0  0  0  0  0  0  0  0
   13.2570   -4.3830   -6.9190 H   0  0  0  0  0  0  0  0  0  0  0  0
   14.9090   -3.8040   -8.5950 H   0  0  0  0  0  0  0  0  0  0  0  0
   14.4570   -6.8090  -14.0760 H   0  0  0  0  0  0  0  0  0  0  0  0
   12.7050   -6.6870  -14.0000 H   0  0  0  0  0  0  0  0  0  0  0  0
   15.0050   -3.6350  -14.1970 H   0  0  0  0  0  0  0  0  0  0  0  0
   14.6220   -2.2870  -16.3190 H   0  0  0  0  0  0  0  0  0  0  0  0
   12.2600   -5.7200  -16.5850 H   0  0  0  0  0  0  0  0  0  0  0  0
    9.5970   -7.5620  -10.5700 H   0  0  0  0  0  0  0  0  0  0  0  0
   11.0780   -8.3530  -11.1410 H   0  0  0  0  0  0  0  0  0  0  0  0
   10.0160  -10.8310   -9.0860 H   0  0  0  0  0  0  0  0  0  0  0  0
    7.3850   -4.2030   -6.7710 H   0  0  0  0  0  0  0  0  0  0  0  0
    8.5180   -3.7270   -8.0070 H   0  0  0  0  0  0  0  0  0  0  0  0
    8.4890   -4.6970  -10.0470 H   0  0  0  0  0  0  0  0  0  0  0  0
    7.1150   -5.6660  -10.5620 H   0  0  0  0  0  0  0  0  0  0  0  0
   14.1220    4.4090   -2.4480 H   0  0  0  0  0  0  0  0  0  0  0  0
   12.8050    5.4040   -3.0340 H   0  0  0  0  0  0  0  0  0  0  0  0
   12.5800    6.4970   -0.8180 H   0  0  0  0  0  0  0  0  0  0  0  0
   13.7760    5.3630   -0.1300 H   0  0  0  0  0  0  0  0  0  0  0  0
   15.7680    8.0750   -0.7090 H   0  0  0  0  0  0  0  0  0  0  0  0
    7.4630    6.9320    2.9570 H   0  0  0  0  0  0  0  0  0  0  0  0
    6.8940    6.0580    4.4020 H   0  0  0  0  0  0  0  0  0  0  0  0
    2.4240    6.0580    2.5610 H   0  0  0  0  0  0  0  0  0  0  0  0
    2.8010    4.2910    1.0980 H   0  0  0  0  0  0  0  0  0  0  0  0
    3.1080    3.2420    2.2730 H   0  0  0  0  0  0  0  0  0  0  0  0
    2.7980    5.7410    5.0210 H   0  0  0  0  0  0  0  0  0  0  0  0
    0.5260    5.9170    3.9600 H   0  0  0  0  0  0  0  0  0  0  0  0
    0.4100    4.1600    3.9230 H   0  0  0  0  0  0  0  0  0  0  0  0
   -0.7820    5.1960    5.8560 H   0  0  0  0  0  0  0  0  0  0  0  0
    0.4660    4.0720    6.3960 H   0  0  0  0  0  0  0  0  0  0  0  0
    0.7550    5.8230    6.4730 H   0  0  0  0  0  0  0  0  0  0  0  0
    2.4780    2.7360    4.5350 H   0  0  0  0  0  0  0  0  0  0  0  0
    4.0040    3.5380    4.9540 H   0  0  0  0  0  0  0  0  0  0  0  0
    2.6670    3.5580    6.0890 H   0  0  0  0  0  0  0  0  0  0  0  0
  1  2  1  0  0  0  0
  1 94  1  0  0  0  0
  2  3  2  0  0  0  0
  2 95  1  0  0  0  0
  3  4  1  0  0  0  0
  4  5  1  0  0  0  0
  4 94  1  0  0  0  0
  4101  1  0  0  0  0
  5  6  2  0  0  0  0
  5  7  1  0  0  0  0
  7  8  1  0  0  0  0
  7102  1  0  0  0  0
  8  9  1  0  0  0  0
  8 13  1  0  0  0  0
  8103  1  0  0  0  0
  9 10  1  0  0  0  0
  9104  1  0  0  0  0
  9105  1  0  0  0  0
 10 11  1  0  0  0  0
 10 12  1  0  0  0  0
 10106  1  0  0  0  0
 11107  1  0  0  0  0
 11108  1  0  0  0  0
 11109  1  0  0  0  0
 12110  1  0  0  0  0
 12111  1  0  0  0  0
 12112  1  0  0  0  0
 13 14  2  0  0  0  0
 13 15  1  0  0  0  0
 15 16  1  0  0  0  0
 15113  1  0  0  0  0
 16 17  1  0  0  0  0
 16 89  1  0  0  0  0
 16114  1  0  0  0  0
 17 18  2  0  0  0  0
 17 19  1  0  0  0  0
 19 20  1  0  0  0  0
 19115  1  0  0  0  0
 20 21  1  0  0  0  0
 20 25  1  0  0  0  0
 20116  1  0  0  0  0
 21 22  1  0  0  0  0
 21 24  1  0  0  0  0
 21117  1  0  0  0  0
 22 23  1  0  0  0  0
 22118  1  0  0  0  0
 22119  1  0  0  0  0
 23120  1  0  0  0  0
 23121  1  0  0  0  0
 23122  1  0  0  0  0
 24123  1  0  0  0  0
 24124  1  0  0  0  0
 24125  1  0  0  0  0
 25 26  2  0  0  0  0
 25 27  1  0  0  0  0
 27 28  1  0  0  0  0
 27126  1  0  0  0  0
 28 29  1  0  0  0  0
 28 58  1  0  0  0  0
 28127  1  0  0  0  0
 29 30  1  0  0  0  0
 29128  1  0  0  0  0
 29129  1  0  0  0  0
 30 31  1  0  0  0  0
 30130  1  0  0  0  0
 30131  1  0  0  0  0
 31 32  1  0  0  0  0
 31132  1  0  0  0  0
 31133  1  0  0  0  0
 32 33  1  0  0  0  0
 32134  1  0  0  0  0
 32135  1  0  0  0  0
 33 34  1  0  0  0  0
 33136  1  0  0  0  0
 34 35  2  0  0  0  0
 34 36  1  0  0  0  0
 36 37  1  0  0  0  0
 36 85  1  0  0  0  0
 36137  1  0  0  0  0
 37 38  1  0  0  0  0
 37138  1  0  0  0  0
 38 39  2  0  0  0  0
 38 40  1  0  0  0  0
 40 41  1  0  0  0  0
 40 81  1  0  0  0  0
 40139  1  0  0  0  0
 41 42  1  0  0  0  0
 41140  1  0  0  0  0
 42 43  2  0  0  0  0
 42 44  1  0  0  0  0
 44 45  1  0  0  0  0
 44 75  1  0  0  0  0
 44141  1  0  0  0  0
 45 46  1  0  0  0  0
 45142  1  0  0  0  0
 46 47  2  0  0  0  0
 46 48  1  0  0  0  0
 48 49  1  0  0  0  0
 48 68  1  0  0  0  0
 48143  1  0  0  0  0
 49 50  1  0  0  0  0
 49144  1  0  0  0  0
 50 51  2  0  0  0  0
 50 52  1  0  0  0  0
 52 53  1  0  0  0  0
 52 64  1  0  0  0  0
 52145  1  0  0  0  0
 53 54  1  0  0  0  0
 53146  1  0  0  0  0
 54 55  2  0  0  0  0
 54 56  1  0  0  0  0
 56 57  1  0  0  0  0
 56 60  1  0  0  0  0
 56147  1  0  0  0  0
 57 58  1  0  0  0  0
 57148  1  0  0  0  0
 58 59  2  0  0  0  0
 60 61  1  0  0  0  0
 60149  1  0  0  0  0
 60150  1  0  0  0  0
 61 62  1  0  0  0  0
 61151  1  0  0  0  0
 61152  1  0  0  0  0
 62 63  1  0  0  0  0
 62153  1  0  0  0  0
 62154  1  0  0  0  0
 63155  1  0  0  0  0
 63156  1  0  0  0  0
 64 65  1  0  0  0  0
 64 67  1  0  0  0  0
 64157  1  0  0  0  0
 65 66  1  0  0  0  0
 65158  1  0  0  0  0
 65159  1  0  0  0  0
 66160  1  0  0  0  0
 66161  1  0  0  0  0
 66162  1  0  0  0  0
 67163  1  0  0  0  0
 67164  1  0  0  0  0
 67165  1  0  0  0  0
 68 69  1  0  0  0  0
 68166  1  0  0  0  0
 68167  1  0  0  0  0
 69 70  1  0  0  0  0
 69 74  2  0  0  0  0
 70 71  2  0  0  0  0
 70168  1  0  0  0  0
 71 72  1  0  0  0  0
 71169  1  0  0  0  0
 72 73  2  0  0  0  0
 72170  1  0  0  0  0
 73 74  1  0  0  0  0
 73171  1  0  0  0  0
 74172  1  0  0  0  0
 75 76  1  0  0  0  0
 75173  1  0  0  0  0
 75174  1  0  0  0  0
 76 77  1  0  0  0  0
 76 80  2  0  0  0  0
 77 78  1  0  0  0  0
 77175  1  0  0  0  0
 78 79  2  0  0  0  0
 78176  1  0  0  0  0
 79 80  1  0  0  0  0
 80177  1  0  0  0  0
 81 82  1  0  0  0  0
 81178  1  0  0  0  0
 81179  1  0  0  0  0
 82 83  2  0  0  0  0
 82 84  1  0  0  0  0
 84180  1  0  0  0  0
 85 86  1  0  0  0  0
 85181  1  0  0  0  0
 85182  1  0  0  0  0
 86 87  2  0  0  0  0
 86 88  1  0  0  0  0
 88183  1  0  0  0  0
 88184  1  0  0  0  0
 89 90  1  0  0  0  0
 89185  1  0  0  0  0
 89186  1  0  0  0  0
 90 91  1  0  0  0  0
 90187  1  0  0  0  0
 90188  1  0  0  0  0
 91 92  2  0  0  0  0
 91 93  1  0  0  0  0
 93189  1  0  0  0  0
 94190  1  0  0  0  0
 94191  1  0  0  0  0
 95 96  1  0  0  0  0
 95 97  1  0  0  0  0
 95192  1  0  0  0  0
 96193  1  0  0  0  0
 96194  1  0  0  0  0
 97 98  1  0  0  0  0
 97100  1  0  0  0  0
 97195  1  0  0  0  0
 98 99  1  0  0  0  0
 98196  1  0  0  0  0
 98197  1  0  0  0  0
 99198  1  0  0  0  0
 99199  1  0  0  0  0
 99200  1  0  0  0  0
100201  1  0  0  0  0
100202  1  0  0  0  0
100203  1  0  0  0  0
M  END
>  <Index>
36

>  <Chemical name>
Bacitracin

>  <Binary_Characterization>
0

$$$$

  MOE2013           3D
CORINA 3.60 0026  08.12.2014
 41 42  0  0  1  0  0  0  0  0999 V2000
    0.4310    0.4500    1.0360 O   0  0  0  0  0  0  0  0  0  0  0  0
    0.2670    1.3980    0.2750 C   0  0  0  0  0  0  0  0  0  0  0  0
    1.2330    1.8780   -0.5880 N   0  0  0  0  0  0  0  0  0  0  0  0
    2.5800    1.3380   -0.6100 C   0  0  0  0  0  0  0  0  0  0  0  0
    3.4440    1.9450    0.4860 C   0  0  0  0  0  0  0  0  0  0  0  0
    4.8540    1.4380    0.3960 C   0  0  0  0  0  0  0  0  0  0  0  0
    5.3080    0.6670   -0.4320 O   0  0  0  0  0  0  0  0  0  0  0  0
    5.6320    1.9540    1.3690 O   0  0  0  0  0  0  0  0  0  0  0  0
   -1.0440    2.0900    0.2320 C   0  0  0  0  0  0  0  0  0  0  0  0
   -2.2030    1.3490    0.4890 C   0  0  0  0  0  0  0  0  0  0  0  0
   -3.4540    1.9730    0.4610 C   0  0  0  0  0  0  0  0  0  0  0  0
   -3.5680    3.3440    0.1890 C   0  0  0  0  0  0  0  0  0  0  0  0
   -4.8390    3.9420    0.1700 N   0  0  3  0  0  0  0  0  0  0  0  0
   -4.9510    5.2600   -0.0940 N   0  0  0  0  0  0  0  0  0  0  0  0
   -6.0980    5.8500    0.0470 C   0  0  0  0  0  0  0  0  0  0  0  0
   -6.1500    7.2940   -0.3030 C   0  0  0  0  0  0  0  0  0  0  0  0
   -7.2760    8.0220   -0.2580 C   0  0  0  0  0  0  0  0  0  0  0  0
   -8.5570    7.3880    0.1290 C   0  0  0  0  0  0  0  0  0  0  0  0
   -9.6400    7.9570    0.0740 O   0  0  0  0  0  0  0  0  0  0  0  0
   -8.5010    5.9800    0.5710 C   0  0  0  0  0  0  0  0  0  0  0  0
   -7.3740    5.2630    0.5350 C   0  0  0  0  0  0  0  0  0  0  0  0
   -7.1420    9.4440   -0.6170 C   0  0  0  0  0  0  0  0  0  0  0  0
   -6.2980    9.9130   -1.3630 O   0  0  0  0  0  0  0  0  0  0  0  0
   -8.0260   10.2300    0.0190 O   0  0  0  0  0  0  0  0  0  0  0  0
   -2.3940    4.0750   -0.0460 C   0  0  0  0  0  0  0  0  0  0  0  0
   -1.1400    3.4600   -0.0220 C   0  0  0  0  0  0  0  0  0  0  0  0
    1.0110    2.6200   -1.2400 H   0  0  0  0  0  0  0  0  0  0  0  0
    2.5280    0.2480   -0.5030 H   0  0  0  0  0  0  0  0  0  0  0  0
    2.9960    1.5560   -1.6000 H   0  0  0  0  0  0  0  0  0  0  0  0
    3.4600    3.0360    0.3890 H   0  0  0  0  0  0  0  0  0  0  0  0
    3.0420    1.6870    1.4720 H   0  0  0  0  0  0  0  0  0  0  0  0
    6.5190    1.5650    1.2230 H   0  0  0  0  0  0  0  0  0  0  0  0
   -2.1390    0.2850    0.7060 H   0  0  0  0  0  0  0  0  0  0  0  0
   -4.3420    1.3760    0.6560 H   0  0  0  0  0  0  0  0  0  0  0  0
   -5.6310    3.3370    0.3470 H   0  0  0  0  0  0  0  0  0  0  0  0
   -5.1980    7.7280   -0.5980 H   0  0  0  0  0  0  0  0  0  0  0  0
   -9.4350    5.5510    0.9180 H   0  0  0  0  0  0  0  0  0  0  0  0
   -7.3870    4.2370    0.8730 H   0  0  0  0  0  0  0  0  0  0  0  0
   -7.8430   11.1400   -0.2920 H   0  0  0  0  0  0  0  0  0  0  0  0
   -2.4500    5.1430   -0.2430 H   0  0  0  0  0  0  0  0  0  0  0  0
   -0.2560    4.0720   -0.1760 H   0  0  0  0  0  0  0  0  0  0  0  0
  1  2  2  0  0  0  0
  2  3  1  0  0  0  0
  2  9  1  0  0  0  0
  3  4  1  0  0  0  0
  3 27  1  0  0  0  0
  4  5  1  0  0  0  0
  4 28  1  0  0  0  0
  4 29  1  0  0  0  0
  5  6  1  0  0  0  0
  5 30  1  0  0  0  0
  5 31  1  0  0  0  0
  6  7  2  0  0  0  0
  6  8  1  0  0  0  0
  8 32  1  0  0  0  0
  9 10  1  0  0  0  0
  9 26  2  0  0  0  0
 10 11  2  0  0  0  0
 10 33  1  0  0  0  0
 11 12  1  0  0  0  0
 11 34  1  0  0  0  0
 12 13  1  0  0  0  0
 12 25  2  0  0  0  0
 13 14  1  0  0  0  0
 13 35  1  0  0  0  0
 14 15  2  0  0  0  0
 15 16  1  0  0  0  0
 15 21  1  0  0  0  0
 16 17  2  0  0  0  0
 16 36  1  0  0  0  0
 17 18  1  0  0  0  0
 17 22  1  0  0  0  0
 18 19  2  0  0  0  0
 18 20  1  0  0  0  0
 20 21  2  0  0  0  0
 20 37  1  0  0  0  0
 21 38  1  0  0  0  0
 22 23  2  0  0  0  0
 22 24  1  0  0  0  0
 24 39  1  0  0  0  0
 25 26  1  0  0  0  0
 25 40  1  0  0  0  0
 26 41  1  0  0  0  0
M  END
>  <Index>
37

>  <Chemical name>
Balsalazide

>  <Binary_Characterization>
0

$$$$

  MOE2013           3D
CORINA 3.60 0026  08.12.2014
 50 50  0  0  0  0  0  0  0  0999 V2000
    0.1980    1.2740    0.2150 O   0  0  0  0  0  0  0  0  0  0  0  0
   -0.1530   -0.1150    0.0720 C   0  0  0  0  0  0  0  0  0  0  0  0
   -1.6730   -0.3050    0.2120 C   0  0  0  0  0  0  0  0  0  0  0  0
   -2.4300   -0.2550   -1.0590 N   0  0  0  0  0  0  0  0  0  0  0  0
   -3.8240   -0.6750   -0.8330 C   0  0  0  0  0  0  0  0  0  0  0  0
   -4.6340   -0.8430   -2.1140 C   0  0  0  0  0  0  0  0  0  0  0  0
   -2.2970    1.0270   -1.7700 C   0  0  0  0  0  0  0  0  0  0  0  0
   -2.9040    2.2500   -1.0880 C   0  0  0  0  0  0  0  0  0  0  0  0
    1.5340    1.5170    0.1710 C   0  0  0  0  0  0  0  0  0  0  0  0
    2.4060    0.6810   -0.0130 O   0  0  0  0  0  0  0  0  0  0  0  0
    1.8340    2.9560    0.4050 C   0  0  0  0  0  0  0  0  0  0  0  0
    3.1820    3.3490    0.4590 C   0  0  0  0  0  0  0  0  0  0  0  0
    3.5250    4.6860    0.6930 C   0  0  0  0  0  0  0  0  0  0  0  0
    4.8120    5.1700    0.7680 O   0  0  0  0  0  0  0  0  0  0  0  0
    5.8780    4.2380    0.5900 C   0  0  0  0  0  0  0  0  0  0  0  0
    7.1920    5.0060    0.7110 C   0  0  0  0  0  0  0  0  0  0  0  0
    8.4000    4.0890    0.5350 C   0  0  0  0  0  0  0  0  0  0  0  0
    9.7050    4.8580    0.6550 C   0  0  0  0  0  0  0  0  0  0  0  0
    2.5120    5.6490    0.8750 C   0  0  0  0  0  0  0  0  0  0  0  0
    2.8340    6.9810    1.1140 N   0  0  0  0  0  0  0  0  0  0  0  0
    1.1720    5.2500    0.8140 C   0  0  0  0  0  0  0  0  0  0  0  0
    0.8310    3.9130    0.5820 C   0  0  0  0  0  0  0  0  0  0  0  0
    0.2070   -0.5000   -0.8900 H   0  0  0  0  0  0  0  0  0  0  0  0
    0.3400   -0.6740    0.8770 H   0  0  0  0  0  0  0  0  0  0  0  0
   -1.8130   -1.3090    0.6320 H   0  0  0  0  0  0  0  0  0  0  0  0
   -2.0800    0.4080    0.9390 H   0  0  0  0  0  0  0  0  0  0  0  0
   -3.8190   -1.6540   -0.3370 H   0  0  0  0  0  0  0  0  0  0  0  0
   -4.3440    0.0130   -0.1560 H   0  0  0  0  0  0  0  0  0  0  0  0
   -4.8360    0.1170   -2.5990 H   0  0  0  0  0  0  0  0  0  0  0  0
   -4.1170   -1.4930   -2.8270 H   0  0  0  0  0  0  0  0  0  0  0  0
   -5.6020   -1.3020   -1.8850 H   0  0  0  0  0  0  0  0  0  0  0  0
   -1.2390    1.2270   -1.9720 H   0  0  0  0  0  0  0  0  0  0  0  0
   -2.7360    0.9320   -2.7700 H   0  0  0  0  0  0  0  0  0  0  0  0
   -3.9880    2.1550   -0.9760 H   0  0  0  0  0  0  0  0  0  0  0  0
   -2.4670    2.4280   -0.1020 H   0  0  0  0  0  0  0  0  0  0  0  0
   -2.7150    3.1420   -1.6950 H   0  0  0  0  0  0  0  0  0  0  0  0
    3.9480    2.5910    0.3190 H   0  0  0  0  0  0  0  0  0  0  0  0
    5.8350    3.4650    1.3670 H   0  0  0  0  0  0  0  0  0  0  0  0
    5.8150    3.7790   -0.4040 H   0  0  0  0  0  0  0  0  0  0  0  0
    7.2130    5.8090   -0.0360 H   0  0  0  0  0  0  0  0  0  0  0  0
    7.2330    5.5040    1.6880 H   0  0  0  0  0  0  0  0  0  0  0  0
    8.3790    3.2960    1.2910 H   0  0  0  0  0  0  0  0  0  0  0  0
    8.3570    3.6030   -0.4460 H   0  0  0  0  0  0  0  0  0  0  0  0
    9.7720    5.6390   -0.1100 H   0  0  0  0  0  0  0  0  0  0  0  0
    9.7930    5.3310    1.6380 H   0  0  0  0  0  0  0  0  0  0  0  0
   10.5570    4.1820    0.5260 H   0  0  0  0  0  0  0  0  0  0  0  0
    3.8170    7.2260    1.1530 H   0  0  0  0  0  0  0  0  0  0  0  0
    2.1280    7.6890    1.2460 H   0  0  0  0  0  0  0  0  0  0  0  0
    0.3800    5.9810    0.9520 H   0  0  0  0  0  0  0  0  0  0  0  0
   -0.2210    3.6400    0.5460 H   0  0  0  0  0  0  0  0  0  0  0  0
  1  2  1  0  0  0  0
  1  9  1  0  0  0  0
  2  3  1  0  0  0  0
  2 23  1  0  0  0  0
  2 24  1  0  0  0  0
  3  4  1  0  0  0  0
  3 25  1  0  0  0  0
  3 26  1  0  0  0  0
  4  5  1  0  0  0  0
  4  7  1  0  0  0  0
  5  6  1  0  0  0  0
  5 27  1  0  0  0  0
  5 28  1  0  0  0  0
  6 29  1  0  0  0  0
  6 30  1  0  0  0  0
  6 31  1  0  0  0  0
  7  8  1  0  0  0  0
  7 32  1  0  0  0  0
  7 33  1  0  0  0  0
  8 34  1  0  0  0  0
  8 35  1  0  0  0  0
  8 36  1  0  0  0  0
  9 10  2  0  0  0  0
  9 11  1  0  0  0  0
 11 12  1  0  0  0  0
 11 22  2  0  0  0  0
 12 13  2  0  0  0  0
 12 37  1  0  0  0  0
 13 14  1  0  0  0  0
 13 19  1  0  0  0  0
 14 15  1  0  0  0  0
 15 16  1  0  0  0  0
 15 38  1  0  0  0  0
 15 39  1  0  0  0  0
 16 17  1  0  0  0  0
 16 40  1  0  0  0  0
 16 41  1  0  0  0  0
 17 18  1  0  0  0  0
 17 42  1  0  0  0  0
 17 43  1  0  0  0  0
 18 44  1  0  0  0  0
 18 45  1  0  0  0  0
 18 46  1  0  0  0  0
 19 20  1  0  0  0  0
 19 21  2  0  0  0  0
 20 47  1  0  0  0  0
 20 48  1  0  0  0  0
 21 22  1  0  0  0  0
 21 49  1  0  0  0  0
 22 50  1  0  0  0  0
M  END
>  <Index>
38

>  <Chemical name>
Benoxinate

>  <Binary_Characterization>
0

$$$$

  MOE2013           3D
CORINA 3.60 0026  08.12.2014
 37 40  0  0  1  0  0  0  0  0999 V2000
    1.9130    1.8260   -3.1230 S   0  0  0  0  0  0  0  0  0  0  0  0
    1.7550    0.1050   -2.9980 C   0  0  0  0  0  0  0  0  0  0  0  0
    2.2990   -0.4200   -1.8850 C   0  0  0  0  0  0  0  0  0  0  0  0
    2.1590   -1.8860   -1.5770 C   0  0  0  0  0  0  0  0  0  0  0  0
    1.1050   -2.5930   -2.4410 C   0  0  0  0  0  0  0  0  0  0  0  0
    1.2210   -2.1790   -3.9040 C   0  0  0  0  0  0  0  0  0  0  0  0
    1.0350   -0.6690   -4.0590 C   0  0  0  0  0  0  0  0  0  0  0  0
    2.9570    0.5810   -1.0260 C   0  0  0  0  0  0  0  0  0  0  0  0
    3.8410    0.4110   -0.0110 C   0  0  0  0  0  0  0  0  0  0  0  0
    4.4950    1.3860    0.7220 N   0  0  3  0  0  0  0  0  0  0  0  0
    4.4360    2.8230    0.5700 C   0  0  0  0  0  0  0  0  0  0  0  0
    3.0090    3.2660    0.3280 C   0  0  0  0  0  0  0  0  0  0  0  0
    2.3070    3.7110    1.2320 O   0  0  0  0  0  0  0  0  0  0  0  0
    2.5820    3.1430   -0.9660 N   0  0  0  0  0  0  0  0  0  0  0  0
    2.5780    1.9710   -1.4880 C   0  0  0  0  0  0  0  0  0  0  0  0
    4.2740   -0.9390    0.4190 C   0  0  0  0  0  0  0  0  0  0  0  0
    5.3370   -1.5810   -0.2310 C   0  0  0  0  0  0  0  0  0  0  0  0
    5.7710   -2.8340    0.2050 C   0  0  0  0  0  0  0  0  0  0  0  0
    5.1550   -3.4440    1.2980 C   0  0  0  0  0  0  0  0  0  0  0  0
    4.1100   -2.8030    1.9620 C   0  0  0  0  0  0  0  0  0  0  0  0
    3.6740   -1.5500    1.5300 C   0  0  0  0  0  0  0  0  0  0  0  0
    3.1200   -2.3840   -1.7420 H   0  0  0  0  0  0  0  0  0  0  0  0
    1.8670   -2.0320   -0.5320 H   0  0  0  0  0  0  0  0  0  0  0  0
    1.2220   -3.6790   -2.3470 H   0  0  0  0  0  0  0  0  0  0  0  0
    0.1010   -2.3480   -2.0700 H   0  0  0  0  0  0  0  0  0  0  0  0
    2.2060   -2.4720   -4.2880 H   0  0  0  0  0  0  0  0  0  0  0  0
    0.4730   -2.7080   -4.5060 H   0  0  0  0  0  0  0  0  0  0  0  0
   -0.0350   -0.4300   -4.0080 H   0  0  0  0  0  0  0  0  0  0  0  0
    1.3840   -0.3740   -5.0560 H   0  0  0  0  0  0  0  0  0  0  0  0
    5.1070    1.0450    1.4610 H   0  0  0  0  0  0  0  0  0  0  0  0
    4.8070    3.3100    1.4780 H   0  0  0  0  0  0  0  0  0  0  0  0
    5.0710    3.1500   -0.2600 H   0  0  0  0  0  0  0  0  0  0  0  0
    5.8300   -1.1080   -1.0770 H   0  0  0  0  0  0  0  0  0  0  0  0
    6.5910   -3.3320   -0.3040 H   0  0  0  0  0  0  0  0  0  0  0  0
    5.4940   -4.4190    1.6360 H   0  0  0  0  0  0  0  0  0  0  0  0
    3.6380   -3.2770    2.8190 H   0  0  0  0  0  0  0  0  0  0  0  0
    2.8650   -1.0520    2.0600 H   0  0  0  0  0  0  0  0  0  0  0  0
  1  2  1  0  0  0  0
  1 15  1  0  0  0  0
  2  3  2  0  0  0  0
  2  7  1  0  0  0  0
  3  4  1  0  0  0  0
  3  8  1  0  0  0  0
  4  5  1  0  0  0  0
  4 22  1  0  0  0  0
  4 23  1  0  0  0  0
  5  6  1  0  0  0  0
  5 24  1  0  0  0  0
  5 25  1  0  0  0  0
  6  7  1  0  0  0  0
  6 26  1  0  0  0  0
  6 27  1  0  0  0  0
  7 28  1  0  0  0  0
  7 29  1  0  0  0  0
  8  9  2  0  0  0  0
  8 15  1  0  0  0  0
  9 10  1  0  0  0  0
  9 16  1  0  0  0  0
 10 11  1  0  0  0  0
 10 30  1  0  0  0  0
 11 12  1  0  0  0  0
 11 31  1  0  0  0  0
 11 32  1  0  0  0  0
 12 13  2  0  0  0  0
 12 14  1  0  0  0  0
 14 15  2  0  0  0  0
 16 17  1  0  0  0  0
 16 21  2  0  0  0  0
 17 18  2  0  0  0  0
 17 33  1  0  0  0  0
 18 19  1  0  0  0  0
 18 34  1  0  0  0  0
 19 20  2  0  0  0  0
 19 35  1  0  0  0  0
 20 21  1  0  0  0  0
 20 36  1  0  0  0  0
 21 37  1  0  0  0  0
M  END
>  <Index>
39

>  <Chemical name>
Bentazepam

>  <Binary_Characterization>
1

$$$$

  MOE2013           3D
CORINA 3.60 0026  08.12.2014
 50 52  0  0  1  0  0  0  0  0999 V2000
   -0.4220   -0.2090    0.7740 O   0  0  0  0  0  0  0  0  0  0  0  0
   -0.2800    0.9260    0.3220 C   0  0  0  0  0  0  0  0  0  0  0  0
    0.9150    1.5360   -0.0280 N   0  0  0  0  0  0  0  0  0  0  0  0
    2.2110    0.9830    0.0500 C   0  0  0  0  0  0  0  0  0  0  0  0
    3.2760    1.7960   -0.3600 C   0  0  0  0  0  0  0  0  0  0  0  0
    4.5900    1.3250   -0.3150 C   0  0  0  0  0  0  0  0  0  0  0  0
    4.8540    0.0310    0.1430 C   0  0  0  0  0  0  0  0  0  0  0  0
    3.7970   -0.7860    0.5520 C   0  0  0  0  0  0  0  0  0  0  0  0
    2.4820   -0.3100    0.5050 C   0  0  0  0  0  0  0  0  0  0  0  0
    6.2590   -0.4280    0.1750 C   0  0  0  0  0  0  0  0  0  0  0  0
    7.2230    0.2270   -0.1760 O   0  0  0  0  0  0  0  0  0  0  0  0
    6.3830   -1.6810    0.6490 O   0  0  0  0  0  0  0  0  0  0  0  0
   -1.4900    1.8530    0.1460 C   0  0  1  0  0  0  0  0  0  0  0  0
   -2.6250    1.0000   -0.1920 N   0  0  0  0  0  0  0  0  0  0  0  0
   -3.5290    1.3340   -1.1770 C   0  0  0  0  0  0  0  0  0  0  0  0
   -3.4620    2.3580   -1.8490 O   0  0  0  0  0  0  0  0  0  0  0  0
   -4.6490    0.3830   -1.3900 C   0  0  0  0  0  0  0  0  0  0  0  0
   -5.8840    0.8990   -1.7990 C   0  0  0  0  0  0  0  0  0  0  0  0
   -6.9650    0.0420   -2.0100 C   0  0  0  0  0  0  0  0  0  0  0  0
   -6.8120   -1.3310   -1.8210 C   0  0  0  0  0  0  0  0  0  0  0  0
   -5.5780   -1.8510   -1.4280 C   0  0  0  0  0  0  0  0  0  0  0  0
   -4.4930   -0.9980   -1.2150 C   0  0  0  0  0  0  0  0  0  0  0  0
   -1.7130    2.6220    1.4600 C   0  0  0  0  0  0  0  0  0  0  0  0
   -2.8990    3.5580    1.4350 C   0  0  0  0  0  0  0  0  0  0  0  0
   -4.0770    3.2240    2.1220 C   0  0  0  0  0  0  0  0  0  0  0  0
   -5.1830    4.0770    2.0960 C   0  0  0  0  0  0  0  0  0  0  0  0
   -5.1120    5.2680    1.3800 C   0  0  0  0  0  0  0  0  0  0  0  0
   -6.1690    6.1320    1.3310 O   0  0  0  0  0  0  0  0  0  0  0  0
   -3.9550    5.6130    0.6910 C   0  0  0  0  0  0  0  0  0  0  0  0
   -2.8490    4.7610    0.7180 C   0  0  0  0  0  0  0  0  0  0  0  0
    0.8690    2.4840   -0.3870 H   0  0  0  0  0  0  0  0  0  0  0  0
    3.1010    2.8060   -0.7210 H   0  0  0  0  0  0  0  0  0  0  0  0
    5.4020    1.9740   -0.6380 H   0  0  0  0  0  0  0  0  0  0  0  0
    3.9770   -1.7970    0.9100 H   0  0  0  0  0  0  0  0  0  0  0  0
    1.6920   -0.9790    0.8310 H   0  0  0  0  0  0  0  0  0  0  0  0
    7.3450   -1.8700    0.6240 H   0  0  0  0  0  0  0  0  0  0  0  0
   -1.3050    2.5480   -0.6810 H   0  0  0  0  0  0  0  0  0  0  0  0
   -2.7190    0.1400    0.3390 H   0  0  0  0  0  0  0  0  0  0  0  0
   -6.0100    1.9690   -1.9500 H   0  0  0  0  0  0  0  0  0  0  0  0
   -7.9240    0.4450   -2.3220 H   0  0  0  0  0  0  0  0  0  0  0  0
   -7.6540   -1.9980   -1.9870 H   0  0  0  0  0  0  0  0  0  0  0  0
   -5.4610   -2.9240   -1.2970 H   0  0  0  0  0  0  0  0  0  0  0  0
   -3.5350   -1.4310   -0.9410 H   0  0  0  0  0  0  0  0  0  0  0  0
   -1.8280    1.9130    2.2910 H   0  0  0  0  0  0  0  0  0  0  0  0
   -0.8170    3.2080    1.7060 H   0  0  0  0  0  0  0  0  0  0  0  0
   -4.1420    2.2920    2.6780 H   0  0  0  0  0  0  0  0  0  0  0  0
   -6.0820    3.7950    2.6350 H   0  0  0  0  0  0  0  0  0  0  0  0
   -6.8920    5.7600    1.8610 H   0  0  0  0  0  0  0  0  0  0  0  0
   -3.9140    6.5420    0.1300 H   0  0  0  0  0  0  0  0  0  0  0  0
   -1.9540    5.0420    0.1700 H   0  0  0  0  0  0  0  0  0  0  0  0
  1  2  2  0  0  0  0
  2  3  1  0  0  0  0
  2 13  1  0  0  0  0
  3  4  1  0  0  0  0
  3 31  1  0  0  0  0
  4  5  1  0  0  0  0
  4  9  2  0  0  0  0
  5  6  2  0  0  0  0
  5 32  1  0  0  0  0
  6  7  1  0  0  0  0
  6 33  1  0  0  0  0
  7  8  2  0  0  0  0
  7 10  1  0  0  0  0
  8  9  1  0  0  0  0
  8 34  1  0  0  0  0
  9 35  1  0  0  0  0
 10 11  2  0  0  0  0
 10 12  1  0  0  0  0
 12 36  1  0  0  0  0
 13 14  1  0  0  0  0
 13 23  1  0  0  0  0
 13 37  1  0  0  0  0
 14 15  1  0  0  0  0
 14 38  1  0  0  0  0
 15 16  2  0  0  0  0
 15 17  1  0  0  0  0
 17 18  1  0  0  0  0
 17 22  2  0  0  0  0
 18 19  2  0  0  0  0
 18 39  1  0  0  0  0
 19 20  1  0  0  0  0
 19 40  1  0  0  0  0
 20 21  2  0  0  0  0
 20 41  1  0  0  0  0
 21 22  1  0  0  0  0
 21 42  1  0  0  0  0
 22 43  1  0  0  0  0
 23 24  1  0  0  0  0
 23 44  1  0  0  0  0
 23 45  1  0  0  0  0
 24 25  1  0  0  0  0
 24 30  2  0  0  0  0
 25 26  2  0  0  0  0
 25 46  1  0  0  0  0
 26 27  1  0  0  0  0
 26 47  1  0  0  0  0
 27 28  1  0  0  0  0
 27 29  2  0  0  0  0
 28 48  1  0  0  0  0
 29 30  1  0  0  0  0
 29 49  1  0  0  0  0
 30 50  1  0  0  0  0
M  END
>  <Index>
40

>  <Chemical name>
Bentiromide

>  <Binary_Characterization>
0

$$$$

  MOE2013           3D
CORINA 3.60 0026  08.12.2014
 70 73  0  0  1  0  0  0  0  0999 V2000
    0.3610    0.8200   -1.6590 Cl  0  0  0  0  0  0  0  0  0  0  0  0
    0.2860    2.3010   -0.7690 C   0  0  0  0  0  0  0  0  0  0  0  0
    1.4760    3.0100   -0.5630 C   0  0  0  0  0  0  0  0  0  0  0  0
    1.4830    4.2170    0.1560 C   0  0  0  0  0  0  0  0  0  0  0  0
    2.7330    4.9650    0.3720 C   0  0  0  0  0  0  0  0  0  0  0  0
    2.8290    6.3260    0.0370 C   0  0  0  0  0  0  0  0  0  0  0  0
    4.0190    7.0350    0.2420 C   0  0  0  0  0  0  0  0  0  0  0  0
    4.0560    8.7100   -0.1900 Cl  0  0  0  0  0  0  0  0  0  0  0  0
    5.1480    6.4040    0.7790 C   0  0  0  0  0  0  0  0  0  0  0  0
    6.3380    7.1250    1.0110 N   0  0  0  0  0  0  0  0  0  0  0  0
    7.2770    6.6380    0.3440 N   0  0  0  0  0  0  0  0  0  0  0  0
    8.5420    7.3830    0.5060 C   0  0  1  0  0  0  0  0  0  0  0  0
    9.3880    6.6710    1.5550 C   0  0  0  0  0  0  0  0  0  0  0  0
   10.5850    6.4640    1.3760 O   0  0  0  0  0  0  0  0  0  0  0  0
    8.6700    6.3780    2.7070 N   0  0  0  0  0  0  0  0  0  0  0  0
    9.1390    5.7830    3.8960 C   0  0  0  0  0  0  0  0  0  0  0  0
   10.4630    5.3910    4.1040 C   0  0  0  0  0  0  0  0  0  0  0  0
   10.8460    4.8050    5.3150 C   0  0  0  0  0  0  0  0  0  0  0  0
    9.9090    4.6070    6.3270 C   0  0  0  0  0  0  0  0  0  0  0  0
    8.5870    4.9940    6.1280 C   0  0  0  0  0  0  0  0  0  0  0  0
    8.2040    5.5800    4.9190 C   0  0  0  0  0  0  0  0  0  0  0  0
    9.2160    7.4380   -0.8550 C   0  0  0  0  0  0  0  0  0  0  0  0
    8.9950    6.6210   -1.7490 O   0  0  0  0  0  0  0  0  0  0  0  0
   10.2010    8.5620   -1.0710 C   0  0  0  0  0  0  0  0  0  0  0  0
    5.0500    5.0500    1.1280 C   0  0  0  0  0  0  0  0  0  0  0  0
    3.8630    4.3400    0.9220 C   0  0  0  0  0  0  0  0  0  0  0  0
    0.2630    4.6870    0.6660 C   0  0  0  0  0  0  0  0  0  0  0  0
   -0.9250    3.9770    0.4620 C   0  0  0  0  0  0  0  0  0  0  0  0
   -0.9310    2.7810   -0.2690 C   0  0  0  0  0  0  0  0  0  0  0  0
   -2.1260    2.0540   -0.4520 N   0  0  0  0  0  0  0  0  0  0  0  0
   -2.9520    2.7330   -1.1000 N   0  0  0  0  0  0  0  0  0  0  0  0
   -4.2100    2.0060   -1.3640 C   0  0  1  0  0  0  0  0  0  0  0  0
   -5.2310    2.4170   -0.3100 C   0  0  0  0  0  0  0  0  0  0  0  0
   -6.3850    2.7040   -0.6170 O   0  0  0  0  0  0  0  0  0  0  0  0
   -4.7210    2.3500    0.9790 N   0  0  0  0  0  0  0  0  0  0  0  0
   -5.3910    2.5980    2.1940 C   0  0  0  0  0  0  0  0  0  0  0  0
   -6.7380    2.9560    2.2840 C   0  0  0  0  0  0  0  0  0  0  0  0
   -7.3270    3.1870    3.5310 C   0  0  0  0  0  0  0  0  0  0  0  0
   -6.5750    3.0630    4.6970 C   0  0  0  0  0  0  0  0  0  0  0  0
   -5.2320    2.7080    4.6180 C   0  0  0  0  0  0  0  0  0  0  0  0
   -4.6430    2.4760    3.3720 C   0  0  0  0  0  0  0  0  0  0  0  0
   -4.6500    2.3530   -2.7770 C   0  0  0  0  0  0  0  0  0  0  0  0
   -4.2970    3.3800   -3.3580 O   0  0  0  0  0  0  0  0  0  0  0  0
   -5.5660    1.3650   -3.4560 C   0  0  0  0  0  0  0  0  0  0  0  0
    2.4040    2.6220   -0.9780 H   0  0  0  0  0  0  0  0  0  0  0  0
    1.9730    6.8390   -0.3980 H   0  0  0  0  0  0  0  0  0  0  0  0
    8.3520    8.4110    0.8400 H   0  0  0  0  0  0  0  0  0  0  0  0
    7.6810    6.6130    2.6810 H   0  0  0  0  0  0  0  0  0  0  0  0
   11.2250    5.5260    3.3420 H   0  0  0  0  0  0  0  0  0  0  0  0
   11.8800    4.5040    5.4660 H   0  0  0  0  0  0  0  0  0  0  0  0
   10.2100    4.1510    7.2660 H   0  0  0  0  0  0  0  0  0  0  0  0
    7.8510    4.8410    6.9130 H   0  0  0  0  0  0  0  0  0  0  0  0
    7.1650    5.8720    4.7910 H   0  0  0  0  0  0  0  0  0  0  0  0
    9.6850    9.5210   -0.9800 H   0  0  0  0  0  0  0  0  0  0  0  0
   11.0100    8.4990   -0.3400 H   0  0  0  0  0  0  0  0  0  0  0  0
   10.6280    8.4870   -2.0750 H   0  0  0  0  0  0  0  0  0  0  0  0
    5.9060    4.5370    1.5590 H   0  0  0  0  0  0  0  0  0  0  0  0
    3.8270    3.2900    1.2080 H   0  0  0  0  0  0  0  0  0  0  0  0
    0.2260    5.6110    1.2410 H   0  0  0  0  0  0  0  0  0  0  0  0
   -1.8530    4.3670    0.8740 H   0  0  0  0  0  0  0  0  0  0  0  0
   -4.0560    0.9200   -1.3060 H   0  0  0  0  0  0  0  0  0  0  0  0
   -3.7370    2.1010    1.0510 H   0  0  0  0  0  0  0  0  0  0  0  0
   -7.3600    3.0650    1.4010 H   0  0  0  0  0  0  0  0  0  0  0  0
   -8.3770    3.4650    3.5890 H   0  0  0  0  0  0  0  0  0  0  0  0
   -7.0360    3.2440    5.6650 H   0  0  0  0  0  0  0  0  0  0  0  0
   -4.6400    2.6100    5.5240 H   0  0  0  0  0  0  0  0  0  0  0  0
   -3.5920    2.2000    3.3390 H   0  0  0  0  0  0  0  0  0  0  0  0
   -6.4880    1.2510   -2.8830 H   0  0  0  0  0  0  0  0  0  0  0  0
   -5.8190    1.7280   -4.4570 H   0  0  0  0  0  0  0  0  0  0  0  0
   -5.0590    0.4020   -3.5500 H   0  0  0  0  0  0  0  0  0  0  0  0
  1  2  1  0  0  0  0
  2  3  2  0  0  0  0
  2 29  1  0  0  0  0
  3  4  1  0  0  0  0
  3 45  1  0  0  0  0
  4  5  1  0  0  0  0
  4 27  2  0  0  0  0
  5  6  1  0  0  0  0
  5 26  2  0  0  0  0
  6  7  2  0  0  0  0
  6 46  1  0  0  0  0
  7  8  1  0  0  0  0
  7  9  1  0  0  0  0
  9 10  1  0  0  0  0
  9 25  2  0  0  0  0
 10 11  2  3  0  0  0
 11 12  1  0  0  0  0
 12 13  1  0  0  0  0
 12 22  1  0  0  0  0
 12 47  1  0  0  0  0
 13 14  2  0  0  0  0
 13 15  1  0  0  0  0
 15 16  1  0  0  0  0
 15 48  1  0  0  0  0
 16 17  1  0  0  0  0
 16 21  2  0  0  0  0
 17 18  2  0  0  0  0
 17 49  1  0  0  0  0
 18 19  1  0  0  0  0
 18 50  1  0  0  0  0
 19 20  2  0  0  0  0
 19 51  1  0  0  0  0
 20 21  1  0  0  0  0
 20 52  1  0  0  0  0
 21 53  1  0  0  0  0
 22 23  2  0  0  0  0
 22 24  1  0  0  0  0
 24 54  1  0  0  0  0
 24 55  1  0  0  0  0
 24 56  1  0  0  0  0
 25 26  1  0  0  0  0
 25 57  1  0  0  0  0
 26 58  1  0  0  0  0
 27 28  1  0  0  0  0
 27 59  1  0  0  0  0
 28 29  2  0  0  0  0
 28 60  1  0  0  0  0
 29 30  1  0  0  0  0
 30 31  2  3  0  0  0
 31 32  1  0  0  0  0
 32 33  1  0  0  0  0
 32 42  1  0  0  0  0
 32 61  1  0  0  0  0
 33 34  2  0  0  0  0
 33 35  1  0  0  0  0
 35 36  1  0  0  0  0
 35 62  1  0  0  0  0
 36 37  1  0  0  0  0
 36 41  2  0  0  0  0
 37 38  2  0  0  0  0
 37 63  1  0  0  0  0
 38 39  1  0  0  0  0
 38 64  1  0  0  0  0
 39 40  2  0  0  0  0
 39 65  1  0  0  0  0
 40 41  1  0  0  0  0
 40 66  1  0  0  0  0
 41 67  1  0  0  0  0
 42 43  2  0  0  0  0
 42 44  1  0  0  0  0
 44 68  1  0  0  0  0
 44 69  1  0  0  0  0
 44 70  1  0  0  0  0
M  END
>  <Index>
41

>  <Chemical name>
Benzidine

>  <Binary_Characterization>
1

$$$$

  MOE2013           3D
CORINA 3.60 0026  08.12.2014
 39 40  0  0  1  0  0  0  0  0999 V2000
   -0.0390    1.4330   -0.3890 N   0  0  3  0  0  0  0  0  0  0  0  0
   -0.0620   -0.0410   -0.2550 C   0  0  1  0  0  0  0  0  0  0  0  0
   -1.4670   -0.5610    0.1490 C   0  0  0  0  0  0  0  0  0  0  0  0
   -1.9250   -0.0600    1.5010 C   0  0  0  0  0  0  0  0  0  0  0  0
   -2.7470    1.0710    1.5990 C   0  0  0  0  0  0  0  0  0  0  0  0
   -3.1490    1.5480    2.8480 C   0  0  0  0  0  0  0  0  0  0  0  0
   -2.7330    0.8990    4.0100 C   0  0  0  0  0  0  0  0  0  0  0  0
   -1.9130   -0.2240    3.9230 C   0  0  0  0  0  0  0  0  0  0  0  0
   -1.5090   -0.7020    2.6750 C   0  0  0  0  0  0  0  0  0  0  0  0
    0.4390   -0.7950   -1.4950 C   0  0  0  0  0  0  0  0  0  0  0  0
    1.3130    1.9880   -0.2100 C   0  0  0  0  0  0  0  0  0  0  0  0
    1.3010    3.4500    0.1870 C   0  0  0  0  0  0  0  0  0  0  0  0
    0.6200    3.8630    1.3430 C   0  0  0  0  0  0  0  0  0  0  0  0
    0.6160    5.2060    1.7220 C   0  0  0  0  0  0  0  0  0  0  0  0
    1.2950    6.1490    0.9520 C   0  0  0  0  0  0  0  0  0  0  0  0
    1.9790    5.7490   -0.1950 C   0  0  0  0  0  0  0  0  0  0  0  0
    1.9850    4.4060   -0.5770 C   0  0  0  0  0  0  0  0  0  0  0  0
   -0.6710    1.9430   -1.6060 C   0  0  0  0  0  0  0  0  0  0  0  0
    0.6070   -0.3170    0.5720 H   0  0  0  0  0  0  0  0  0  0  0  0
   -2.2170   -0.3140   -0.6120 H   0  0  0  0  0  0  0  0  0  0  0  0
   -1.4510   -1.6590    0.1840 H   0  0  0  0  0  0  0  0  0  0  0  0
   -3.0660    1.5940    0.7020 H   0  0  0  0  0  0  0  0  0  0  0  0
   -3.7840    2.4270    2.9130 H   0  0  0  0  0  0  0  0  0  0  0  0
   -3.0460    1.2710    4.9810 H   0  0  0  0  0  0  0  0  0  0  0  0
   -1.5860   -0.7280    4.8290 H   0  0  0  0  0  0  0  0  0  0  0  0
   -0.8660   -1.5770    2.6250 H   0  0  0  0  0  0  0  0  0  0  0  0
   -0.2400   -0.6790   -2.3470 H   0  0  0  0  0  0  0  0  0  0  0  0
    1.4340   -0.4520   -1.7970 H   0  0  0  0  0  0  0  0  0  0  0  0
    0.5160   -1.8670   -1.2820 H   0  0  0  0  0  0  0  0  0  0  0  0
    1.8400    1.4660    0.6000 H   0  0  0  0  0  0  0  0  0  0  0  0
    1.9180    1.8360   -1.1130 H   0  0  0  0  0  0  0  0  0  0  0  0
    0.0830    3.1340    1.9460 H   0  0  0  0  0  0  0  0  0  0  0  0
    0.0810    5.5150    2.6160 H   0  0  0  0  0  0  0  0  0  0  0  0
    1.2920    7.1950    1.2460 H   0  0  0  0  0  0  0  0  0  0  0  0
    2.5090    6.4840   -0.7940 H   0  0  0  0  0  0  0  0  0  0  0  0
    2.5240    4.1120   -1.4740 H   0  0  0  0  0  0  0  0  0  0  0  0
   -1.6790    1.5370   -1.7360 H   0  0  0  0  0  0  0  0  0  0  0  0
   -0.7950    3.0300   -1.5550 H   0  0  0  0  0  0  0  0  0  0  0  0
   -0.0900    1.7140   -2.5060 H   0  0  0  0  0  0  0  0  0  0  0  0
  1  2  1  0  0  0  0
  1 11  1  0  0  0  0
  1 18  1  0  0  0  0
  2  3  1  0  0  0  0
  2 10  1  0  0  0  0
  2 19  1  0  0  0  0
  3  4  1  0  0  0  0
  3 20  1  0  0  0  0
  3 21  1  0  0  0  0
  4  5  1  0  0  0  0
  4  9  2  0  0  0  0
  5  6  2  0  0  0  0
  5 22  1  0  0  0  0
  6  7  1  0  0  0  0
  6 23  1  0  0  0  0
  7  8  2  0  0  0  0
  7 24  1  0  0  0  0
  8  9  1  0  0  0  0
  8 25  1  0  0  0  0
  9 26  1  0  0  0  0
 10 27  1  0  0  0  0
 10 28  1  0  0  0  0
 10 29  1  0  0  0  0
 11 12  1  0  0  0  0
 11 30  1  0  0  0  0
 11 31  1  0  0  0  0
 12 13  1  0  0  0  0
 12 17  2  0  0  0  0
 13 14  2  0  0  0  0
 13 32  1  0  0  0  0
 14 15  1  0  0  0  0
 14 33  1  0  0  0  0
 15 16  2  0  0  0  0
 15 34  1  0  0  0  0
 16 17  1  0  0  0  0
 16 35  1  0  0  0  0
 17 36  1  0  0  0  0
 18 37  1  0  0  0  0
 18 38  1  0  0  0  0
 18 39  1  0  0  0  0
M  END
>  <Index>
42

>  <Chemical name>
Benzphetamine

>  <Binary_Characterization>
0

$$$$

  MOE2013           3D
CORINA 3.60 0026  08.12.2014
 40 42  0  0  0  0  0  0  0  0999 V2000
    0.1340    2.1840   -3.3150 Cl  0  0  0  0  0  0  0  0  0  0  0  0
    0.1440    3.1760   -1.9020 C   0  0  0  0  0  0  0  0  0  0  0  0
    1.0590    3.0270   -0.8550 C   0  0  0  0  0  0  0  0  0  0  0  0
    2.3570    1.8280   -0.9120 S   0  0  0  0  0  0  0  0  0  0  0  0
    3.0640    1.9960   -2.1620 O   0  0  0  0  0  0  0  0  0  0  0  0
    3.0530    1.8630    0.3560 O   0  0  0  0  0  0  0  0  0  0  0  0
    1.5170    0.3610   -0.9790 N   0  0  0  0  0  0  0  0  0  0  0  0
    0.9800    3.8580    0.2670 C   0  0  0  0  0  0  0  0  0  0  0  0
   -0.0220    4.8290    0.3220 C   0  0  0  0  0  0  0  0  0  0  0  0
   -0.1320    5.8700    1.7410 S   0  0  0  0  0  0  0  0  0  0  0  0
   -0.4780    4.9840    2.8360 O   0  0  0  0  0  0  0  0  0  0  0  0
    1.1130    6.6150    1.7640 O   0  0  0  0  0  0  0  0  0  0  0  0
   -1.3520    6.9070    1.4990 N   0  0  0  0  0  0  0  0  0  0  0  0
   -2.0690    6.8500    0.4260 C   0  0  0  0  0  0  0  0  0  0  0  0
   -1.9300    5.9780   -0.6290 N   0  0  0  0  0  0  0  0  0  0  0  0
   -0.9420    5.0010   -0.7020 C   0  0  0  0  0  0  0  0  0  0  0  0
   -0.8490    4.1620   -1.8180 C   0  0  0  0  0  0  0  0  0  0  0  0
   -3.1910    7.8750    0.3050 C   0  0  0  0  0  0  0  0  0  0  0  0
   -4.7810    6.9940    0.2060 S   0  0  0  0  0  0  0  0  0  0  0  0
   -5.8990    8.4170   -0.0010 C   0  0  0  0  0  0  0  0  0  0  0  0
   -5.7620    9.0900   -1.3420 C   0  0  0  0  0  0  0  0  0  0  0  0
   -6.1620    8.4330   -2.5170 C   0  0  0  0  0  0  0  0  0  0  0  0
   -6.0310    9.0550   -3.7590 C   0  0  0  0  0  0  0  0  0  0  0  0
   -5.5010   10.3410   -3.8400 C   0  0  0  0  0  0  0  0  0  0  0  0
   -5.1090   11.0090   -2.6820 C   0  0  0  0  0  0  0  0  0  0  0  0
   -5.2390   10.3880   -1.4380 C   0  0  0  0  0  0  0  0  0  0  0  0
    0.5310    0.4070   -0.7110 H   0  0  0  0  0  0  0  0  0  0  0  0
    1.6430   -0.0930   -1.8880 H   0  0  0  0  0  0  0  0  0  0  0  0
    1.6860    3.7620    1.0910 H   0  0  0  0  0  0  0  0  0  0  0  0
   -2.5920    6.0380   -1.3970 H   0  0  0  0  0  0  0  0  0  0  0  0
   -1.5600    4.2730   -2.6360 H   0  0  0  0  0  0  0  0  0  0  0  0
   -3.1890    8.5430    1.1710 H   0  0  0  0  0  0  0  0  0  0  0  0
   -3.0180    8.4570   -0.6050 H   0  0  0  0  0  0  0  0  0  0  0  0
   -6.9290    8.0590    0.1090 H   0  0  0  0  0  0  0  0  0  0  0  0
   -5.7300    9.1230    0.8190 H   0  0  0  0  0  0  0  0  0  0  0  0
   -6.5730    7.4260   -2.4670 H   0  0  0  0  0  0  0  0  0  0  0  0
   -6.3460    8.5400   -4.6630 H   0  0  0  0  0  0  0  0  0  0  0  0
   -5.4000   10.8260   -4.8070 H   0  0  0  0  0  0  0  0  0  0  0  0
   -4.7060   12.0170   -2.7490 H   0  0  0  0  0  0  0  0  0  0  0  0
   -4.9270   10.9260   -0.5460 H   0  0  0  0  0  0  0  0  0  0  0  0
  1  2  1  0  0  0  0
  2  3  1  0  0  0  0
  2 17  2  0  0  0  0
  3  4  1  0  0  0  0
  3  8  2  0  0  0  0
  4  5  2  0  0  0  0
  4  6  2  0  0  0  0
  4  7  1  0  0  0  0
  7 27  1  0  0  0  0
  7 28  1  0  0  0  0
  8  9  1  0  0  0  0
  8 29  1  0  0  0  0
  9 10  1  0  0  0  0
  9 16  2  0  0  0  0
 10 11  2  0  0  0  0
 10 12  2  0  0  0  0
 10 13  1  0  0  0  0
 13 14  2  0  0  0  0
 14 15  1  0  0  0  0
 14 18  1  0  0  0  0
 15 16  1  0  0  0  0
 15 30  1  0  0  0  0
 16 17  1  0  0  0  0
 17 31  1  0  0  0  0
 18 19  1  0  0  0  0
 18 32  1  0  0  0  0
 18 33  1  0  0  0  0
 19 20  1  0  0  0  0
 20 21  1  0  0  0  0
 20 34  1  0  0  0  0
 20 35  1  0  0  0  0
 21 22  1  0  0  0  0
 21 26  2  0  0  0  0
 22 23  2  0  0  0  0
 22 36  1  0  0  0  0
 23 24  1  0  0  0  0
 23 37  1  0  0  0  0
 24 25  2  0  0  0  0
 24 38  1  0  0  0  0
 25 26  1  0  0  0  0
 25 39  1  0  0  0  0
 26 40  1  0  0  0  0
M  END
>  <Index>
43

>  <Chemical name>
Benzthiazide

>  <Binary_Characterization>
0

$$$$

  MOE2013           3D
CORINA 3.60 0026  08.12.2014
 28 28  0  0  0  0  0  0  0  0999 V2000
    0.0690    1.4180    0.0040 N   0  0  0  0  0  0  0  0  0  0  0  0
    0.0160   -0.0250   -0.0450 C   0  0  0  0  0  0  0  0  0  0  0  0
   -1.4210   -0.4850   -0.0250 C   0  0  0  0  0  0  0  0  0  0  0  0
   -2.1390   -0.6300   -1.2220 C   0  0  0  0  0  0  0  0  0  0  0  0
   -3.4740   -1.0350   -1.2020 C   0  0  0  0  0  0  0  0  0  0  0  0
   -4.1080   -1.2910    0.0130 C   0  0  0  0  0  0  0  0  0  0  0  0
   -3.4090   -1.1380    1.2100 C   0  0  0  0  0  0  0  0  0  0  0  0
   -2.0730   -0.7330    1.1920 C   0  0  0  0  0  0  0  0  0  0  0  0
    1.2350    2.1310   -0.0040 C   0  0  0  0  0  0  0  0  0  0  0  0
    2.3700    1.5120   -0.0570 N   0  0  0  0  0  0  0  0  0  0  0  0
    3.6000    2.2850   -0.0650 C   0  0  0  0  0  0  0  0  0  0  0  0
    1.0690    3.4910    0.0480 N   0  0  0  0  0  0  0  0  0  0  0  0
   -0.1560    4.2460    0.1070 C   0  0  0  0  0  0  0  0  0  0  0  0
   -0.8140    1.9020    0.0470 H   0  0  0  0  0  0  0  0  0  0  0  0
    0.5070   -0.3970   -0.9520 H   0  0  0  0  0  0  0  0  0  0  0  0
    0.5510   -0.4580    0.8090 H   0  0  0  0  0  0  0  0  0  0  0  0
   -1.6580   -0.4270   -2.1770 H   0  0  0  0  0  0  0  0  0  0  0  0
   -4.0210   -1.1500   -2.1340 H   0  0  0  0  0  0  0  0  0  0  0  0
   -5.1480   -1.6080    0.0280 H   0  0  0  0  0  0  0  0  0  0  0  0
   -3.9050   -1.3340    2.1570 H   0  0  0  0  0  0  0  0  0  0  0  0
   -1.5420   -0.6110    2.1340 H   0  0  0  0  0  0  0  0  0  0  0  0
    4.4520    1.6000   -0.1130 H   0  0  0  0  0  0  0  0  0  0  0  0
    3.6580    2.9390   -0.9420 H   0  0  0  0  0  0  0  0  0  0  0  0
    3.7090    2.8770    0.8490 H   0  0  0  0  0  0  0  0  0  0  0  0
    1.9110    4.0510    0.0440 H   0  0  0  0  0  0  0  0  0  0  0  0
   -0.7740    4.0580   -0.7760 H   0  0  0  0  0  0  0  0  0  0  0  0
   -0.7260    3.9960    1.0080 H   0  0  0  0  0  0  0  0  0  0  0  0
    0.0680    5.3160    0.1380 H   0  0  0  0  0  0  0  0  0  0  0  0
  1  2  1  0  0  0  0
  1  9  1  0  0  0  0
  1 14  1  0  0  0  0
  2  3  1  0  0  0  0
  2 15  1  0  0  0  0
  2 16  1  0  0  0  0
  3  4  1  0  0  0  0
  3  8  2  0  0  0  0
  4  5  2  0  0  0  0
  4 17  1  0  0  0  0
  5  6  1  0  0  0  0
  5 18  1  0  0  0  0
  6  7  2  0  0  0  0
  6 19  1  0  0  0  0
  7  8  1  0  0  0  0
  7 20  1  0  0  0  0
  8 21  1  0  0  0  0
  9 10  2  0  0  0  0
  9 12  1  0  0  0  0
 10 11  1  0  0  0  0
 11 22  1  0  0  0  0
 11 23  1  0  0  0  0
 11 24  1  0  0  0  0
 12 13  1  0  0  0  0
 12 25  1  0  0  0  0
 13 26  1  0  0  0  0
 13 27  1  0  0  0  0
 13 28  1  0  0  0  0
M  END
>  <Index>
44

>  <Chemical name>
Bethanidine

>  <Binary_Characterization>
0

$$$$

  MOE2013           3D
CORINA 3.60 0026  08.12.2014
293298  0  0  1  0  0  0  0  0999 V2000
   -0.2690    0.6760   -1.8900 O   0  0  0  0  0  0  0  0  0  0  0  0
   -0.7350    1.8130   -2.0260 C   0  0  0  0  0  0  0  0  0  0  0  0
    0.0600    2.8820   -2.3850 N   0  0  0  0  0  0  0  0  0  0  0  0
    1.5050    2.7140   -2.5160 C   0  0  1  0  0  0  0  0  0  0  0  0
    1.9850    4.0030   -3.1800 C   0  0  0  0  0  0  0  0  0  0  0  0
    0.9460    5.0340   -2.7470 C   0  0  0  0  0  0  0  0  0  0  0  0
   -0.3500    4.2390   -2.7200 C   0  0  0  0  0  0  0  0  0  0  0  0
    2.1440    2.5290   -1.1300 C   0  0  0  0  0  0  0  0  0  0  0  0
    1.7610    3.1200   -0.1230 O   0  0  0  0  0  0  0  0  0  0  0  0
    3.2140    1.6550   -1.1340 N   0  0  0  0  0  0  0  0  0  0  0  0
    3.9220    1.2650    0.0790 C   0  0  1  0  0  0  0  0  0  0  0  0
    3.5430   -0.1530    0.5240 C   0  0  0  0  0  0  0  0  0  0  0  0
    2.0470   -0.3110    0.8250 C   0  0  0  0  0  0  0  0  0  0  0  0
    1.7320   -1.6740    1.3790 C   0  0  0  0  0  0  0  0  0  0  0  0
    2.5370   -2.4790    1.8190 O   0  0  0  0  0  0  0  0  0  0  0  0
    0.4100   -1.9370    1.3930 O   0  0  0  0  0  0  0  0  0  0  0  0
    5.4180    1.3440   -0.2490 C   0  0  0  0  0  0  0  0  0  0  0  0
    5.8530    1.2000   -1.3920 O   0  0  0  0  0  0  0  0  0  0  0  0
    6.2290    1.5740    0.8420 N   0  0  0  0  0  0  0  0  0  0  0  0
    7.6720    1.7850    0.7310 C   0  0  1  0  0  0  0  0  0  0  0  0
    8.0210    3.2780    0.6190 C   0  0  0  0  0  0  0  0  0  0  0  0
    7.4570    3.9350   -0.6470 C   0  0  0  0  0  0  0  0  0  0  0  0
    7.8840    5.3740   -0.7860 C   0  0  0  0  0  0  0  0  0  0  0  0
    8.7440    5.9480   -0.1400 O   0  0  0  0  0  0  0  0  0  0  0  0
    7.1940    6.0050   -1.7610 O   0  0  0  0  0  0  0  0  0  0  0  0
    8.3010    1.1620    1.9910 C   0  0  0  0  0  0  0  0  0  0  0  0
    7.6350    0.8720    2.9850 O   0  0  0  0  0  0  0  0  0  0  0  0
    9.6660    0.9660    1.9200 N   0  0  0  0  0  0  0  0  0  0  0  0
   10.3940    0.2930    2.9960 C   0  0  1  0  0  0  0  0  0  0  0  0
   11.7640   -0.2390    2.5390 C   0  0  0  0  0  0  0  0  0  0  0  0
   11.6990   -1.1830    1.3610 C   0  0  0  0  0  0  0  0  0  0  0  0
   12.2660   -0.8160    0.1310 C   0  0  0  0  0  0  0  0  0  0  0  0
   12.1940   -1.6700   -0.9720 C   0  0  0  0  0  0  0  0  0  0  0  0
   11.5560   -2.8990   -0.8450 C   0  0  0  0  0  0  0  0  0  0  0  0
   11.4540   -3.7590   -1.9010 O   0  0  0  0  0  0  0  0  0  0  0  0
   11.0000   -3.2880    0.3680 C   0  0  0  0  0  0  0  0  0  0  0  0
   11.0740   -2.4340    1.4720 C   0  0  0  0  0  0  0  0  0  0  0  0
   10.6300    1.2880    4.1440 C   0  0  0  0  0  0  0  0  0  0  0  0
   10.9540    2.4590    3.9510 O   0  0  0  0  0  0  0  0  0  0  0  0
   10.5210    0.7330    5.4060 N   0  0  0  0  0  0  0  0  0  0  0  0
   10.7480    1.5140    6.6200 C   0  0  1  0  0  0  0  0  0  0  0  0
    9.8700    1.0250    7.7780 C   0  0  0  0  0  0  0  0  0  0  0  0
    8.3520    1.0970    7.5120 C   0  0  0  0  0  0  0  0  0  0  0  0
    7.5900    0.5250    8.7110 C   0  0  0  0  0  0  0  0  0  0  0  0
    7.8750    2.5220    7.2280 C   0  0  0  0  0  0  0  0  0  0  0  0
   12.2180    1.3860    7.0000 C   0  0  0  0  0  0  0  0  0  0  0  0
   12.9650    0.4530    6.7420 O   0  0  0  0  0  0  0  0  0  0  0  0
   12.6470    2.4210    7.7560 O   0  0  0  0  0  0  0  0  0  0  0  0
   -2.2320    2.0710   -1.7720 C   0  0  1  0  0  0  0  0  0  0  0  0
   -2.9000    0.7670   -1.8330 N   0  0  0  0  0  0  0  0  0  0  0  0
   -4.2090    0.5940   -2.2230 C   0  0  0  0  0  0  0  0  0  0  0  0
   -4.9110    1.5000   -2.6690 O   0  0  0  0  0  0  0  0  0  0  0  0
   -4.7310   -0.8450   -2.0820 C   0  0  1  0  0  0  0  0  0  0  0  0
   -6.1900   -0.7550   -2.0480 N   0  0  0  0  0  0  0  0  0  0  0  0
   -6.9800   -1.6190   -1.3210 C   0  0  0  0  0  0  0  0  0  0  0  0
   -6.5240   -2.5150   -0.6090 O   0  0  0  0  0  0  0  0  0  0  0  0
   -8.4920   -1.3690   -1.4370 C   0  0  1  0  0  0  0  0  0  0  0  0
   -9.1010   -2.6680   -1.1690 N   0  0  0  0  0  0  0  0  0  0  0  0
  -10.2120   -3.1550   -1.8310 C   0  0  0  0  0  0  0  0  0  0  0  0
  -10.8320   -2.5140   -2.6760 O   0  0  0  0  0  0  0  0  0  0  0  0
  -10.5250   -4.6180   -1.4780 C   0  0  1  0  0  0  0  0  0  0  0  0
  -11.9610   -4.8480   -1.5630 N   0  0  0  0  0  0  0  0  0  0  0  0
  -12.7850   -4.7310   -0.4600 C   0  0  0  0  0  0  0  0  0  0  0  0
  -12.4050   -4.2730    0.6160 O   0  0  0  0  0  0  0  0  0  0  0  0
  -14.2320   -5.1730   -0.7330 C   0  0  1  0  0  0  0  0  0  0  0  0
  -14.8670   -5.4790    0.5460 N   0  0  0  0  0  0  0  0  0  0  0  0
  -14.8530   -6.7610    1.0630 C   0  0  0  0  0  0  0  0  0  0  0  0
  -14.2890   -7.7040    0.5080 O   0  0  0  0  0  0  0  0  0  0  0  0
  -15.5700   -6.8990    2.4020 C   0  0  0  0  0  0  0  0  0  0  0  0
  -16.2560   -8.1750    2.4120 N   0  0  0  0  0  0  0  0  0  0  0  0
  -17.5140   -8.3220    1.8650 C   0  0  0  0  0  0  0  0  0  0  0  0
  -18.1890   -7.3790    1.4540 O   0  0  0  0  0  0  0  0  0  0  0  0
  -17.9590   -9.7830    1.7210 C   0  0  1  0  0  0  0  0  0  0  0  0
  -19.2990   -9.9190    2.2840 N   0  0  0  0  0  0  0  0  0  0  0  0
  -19.4800  -10.1260    3.6380 C   0  0  0  0  0  0  0  0  0  0  0  0
  -18.5560  -10.1820    4.4500 O   0  0  0  0  0  0  0  0  0  0  0  0
  -20.9380  -10.2680    4.0580 C   0  0  0  0  0  0  0  0  0  0  0  0
  -21.0010  -10.4430    5.4970 N   0  0  0  0  0  0  0  0  0  0  0  0
  -22.1950  -10.5830    6.1660 C   0  0  0  0  0  0  0  0  0  0  0  0
  -23.2960  -10.5700    5.6190 O   0  0  0  0  0  0  0  0  0  0  0  0
  -22.0400  -10.7540    7.6730 C   0  0  0  0  0  0  0  0  0  0  0  0
  -23.3490  -10.8990    8.2780 N   0  0  0  0  0  0  0  0  0  0  0  0
  -23.5110  -11.0330    9.6380 C   0  0  0  0  0  0  0  0  0  0  0  0
  -22.5800  -11.0340   10.4430 O   0  0  0  0  0  0  0  0  0  0  0  0
  -24.9640  -11.1740   10.0700 C   0  0  0  0  0  0  0  0  0  0  0  0
  -25.0280  -11.3330   11.5090 N   0  0  0  0  0  0  0  0  0  0  0  0
  -26.2270  -11.4820   12.1670 C   0  0  0  0  0  0  0  0  0  0  0  0
  -27.3220  -11.4730   11.6050 O   0  0  0  0  0  0  0  0  0  0  0  0
  -26.0870  -11.6280   13.6750 C   0  0  0  0  0  0  0  0  0  0  0  0
  -27.3640  -12.0250   14.2300 N   0  0  0  0  0  0  0  0  0  0  0  0
  -27.5200  -12.3310   15.5700 C   0  0  0  0  0  0  0  0  0  0  0  0
  -26.6090  -12.2500   16.3920 O   0  0  0  0  0  0  0  0  0  0  0  0
  -28.9670  -12.7040   15.9380 C   0  0  1  0  0  0  0  0  0  0  0  0
  -29.0500  -13.3820   17.2330 N   0  0  0  0  0  0  0  0  0  0  0  0
  -29.7350  -12.5530   18.2110 C   0  0  0  0  0  0  0  0  0  0  0  0
  -30.6340  -11.6770   17.3560 C   0  0  0  0  0  0  0  0  0  0  0  0
  -29.7920  -11.4210   16.1120 C   0  0  0  0  0  0  0  0  0  0  0  0
  -28.5530  -14.6600   17.3990 C   0  0  0  0  0  0  0  0  0  0  0  0
  -28.1050  -15.3080   16.4450 O   0  0  0  0  0  0  0  0  0  0  0  0
  -28.5290  -15.2500   18.8280 C   0  0  1  0  0  0  0  0  0  0  0  0
  -28.3510  -16.6940   18.6770 N   0  0  0  0  0  0  0  0  0  0  0  0
  -28.8370  -17.6180   19.5810 C   0  0  0  0  0  0  0  0  0  0  0  0
  -29.5280  -17.3140   20.5520 O   0  0  0  0  0  0  0  0  0  0  0  0
  -28.4670  -19.0680   19.2410 C   0  0  1  0  0  0  0  0  0  0  0  0
  -28.0800  -19.8010   20.4490 N   0  0  0  0  0  0  0  0  0  0  0  0
  -29.0690  -20.8130   20.7820 C   0  0  0  0  0  0  0  0  0  0  0  0
  -29.6990  -21.1400   19.4400 C   0  0  0  0  0  0  0  0  0  0  0  0
  -29.7090  -19.7990   18.7150 C   0  0  0  0  0  0  0  0  0  0  0  0
  -26.8990  -19.5260   21.1070 C   0  0  0  0  0  0  0  0  0  0  0  0
  -26.1070  -18.6710   20.6970 O   0  0  0  0  0  0  0  0  0  0  0  0
  -26.5800  -20.3360   22.3770 C   0  0  2  0  0  0  0  0  0  0  0  0
  -25.7840  -19.4780   23.2870 N   0  0  0  0  0  0  0  0  0  0  0  0
  -25.7950  -21.5980   21.9710 C   0  0  0  0  0  0  0  0  0  0  0  0
  -25.8890  -22.7170   22.9830 C   0  0  0  0  0  0  0  0  0  0  0  0
  -26.6670  -23.8530   22.7180 C   0  0  0  0  0  0  0  0  0  0  0  0
  -26.7550  -24.8860   23.6540 C   0  0  0  0  0  0  0  0  0  0  0  0
  -26.0670  -24.7950   24.8620 C   0  0  0  0  0  0  0  0  0  0  0  0
  -25.2880  -23.6720   25.1360 C   0  0  0  0  0  0  0  0  0  0  0  0
  -25.2000  -22.6390   24.2010 C   0  0  0  0  0  0  0  0  0  0  0  0
  -27.3790  -14.6280   19.6410 C   0  0  0  0  0  0  0  0  0  0  0  0
  -27.3760  -15.0410   21.1210 C   0  0  0  0  0  0  0  0  0  0  0  0
  -26.2890  -14.3080   21.9060 C   0  0  0  0  0  0  0  0  0  0  0  0
  -26.2740  -14.7350   23.2870 N   0  0  0  0  0  0  0  0  0  0  0  0
  -25.4830  -14.2950   24.2950 C   0  0  0  0  0  0  0  0  0  0  0  0
  -25.5880  -14.8150   25.4720 N   0  0  0  0  0  0  0  0  0  0  0  0
  -24.6110  -13.3090   24.0030 N   0  0  0  0  0  0  0  0  0  0  0  0
  -17.9030  -10.1340    0.2300 C   0  0  0  0  0  0  0  0  0  0  0  0
  -17.5840  -11.5900   -0.0100 C   0  0  0  0  0  0  0  0  0  0  0  0
  -17.4370  -12.4230    0.8750 O   0  0  0  0  0  0  0  0  0  0  0  0
  -17.4830  -11.9240   -1.3330 N   0  0  0  0  0  0  0  0  0  0  0  0
  -14.9960   -4.0920   -1.4990 C   0  0  0  0  0  0  0  0  0  0  0  0
  -14.8230   -4.3010   -2.9780 C   0  0  0  0  0  0  0  0  0  0  0  0
  -13.9160   -4.9200   -3.5140 O   0  0  0  0  0  0  0  0  0  0  0  0
  -15.7980   -3.7140   -3.6970 O   0  0  0  0  0  0  0  0  0  0  0  0
   -9.7400   -5.5480   -2.4190 C   0  0  0  0  0  0  0  0  0  0  0  0
   -9.4750   -6.9090   -1.8110 C   0  0  0  0  0  0  0  0  0  0  0  0
  -10.5200   -7.8160   -1.5780 C   0  0  0  0  0  0  0  0  0  0  0  0
  -10.2630   -9.0650   -1.0060 C   0  0  0  0  0  0  0  0  0  0  0  0
   -8.9610   -9.4250   -0.6670 C   0  0  0  0  0  0  0  0  0  0  0  0
   -7.9140   -8.5330   -0.8980 C   0  0  0  0  0  0  0  0  0  0  0  0
   -8.1680   -7.2810   -1.4650 C   0  0  0  0  0  0  0  0  0  0  0  0
   -8.9170   -0.2930   -0.4320 C   0  0  0  0  0  0  0  0  0  0  0  0
  -10.4050    0.0550   -0.5070 C   0  0  0  0  0  0  0  0  0  0  0  0
  -10.7540    1.2180    0.3890 C   0  0  0  0  0  0  0  0  0  0  0  0
   -9.9780    1.9930    0.9220 O   0  0  0  0  0  0  0  0  0  0  0  0
  -12.0900    1.3500    0.5370 O   0  0  0  0  0  0  0  0  0  0  0  0
   -4.2270   -1.7040   -3.2510 C   0  0  0  0  0  0  0  0  0  0  0  0
   -4.5880   -3.1850   -3.1120 C   0  0  0  0  0  0  0  0  0  0  0  0
   -3.9850   -4.0170   -4.2140 C   0  0  0  0  0  0  0  0  0  0  0  0
   -3.2160   -3.6400   -5.0820 O   0  0  0  0  0  0  0  0  0  0  0  0
   -4.3990   -5.3000   -4.1470 O   0  0  0  0  0  0  0  0  0  0  0  0
   -2.4800    2.8120   -0.4260 C   0  0  2  0  0  0  0  0  0  0  0  0
   -2.6280    1.9230    0.8290 C   0  0  0  0  0  0  0  0  0  0  0  0
   -1.3850    1.1240    1.1840 C   0  0  0  0  0  0  0  0  0  0  0  0
   -3.7210    3.7110   -0.5340 C   0  0  0  0  0  0  0  0  0  0  0  0
    1.7160    1.8380   -3.1390 H   0  0  0  0  0  0  0  0  0  0  0  0
    3.0010    4.2930   -2.8970 H   0  0  0  0  0  0  0  0  0  0  0  0
    1.9500    3.8920   -4.2710 H   0  0  0  0  0  0  0  0  0  0  0  0
    1.1840    5.4000   -1.7410 H   0  0  0  0  0  0  0  0  0  0  0  0
    0.8970    5.8960   -3.4180 H   0  0  0  0  0  0  0  0  0  0  0  0
   -0.8160    4.2050   -3.7110 H   0  0  0  0  0  0  0  0  0  0  0  0
   -1.0730    4.6410   -2.0090 H   0  0  0  0  0  0  0  0  0  0  0  0
    3.5520    1.2570   -2.0070 H   0  0  0  0  0  0  0  0  0  0  0  0
    3.6970    1.9810    0.8780 H   0  0  0  0  0  0  0  0  0  0  0  0
    3.8320   -0.8780   -0.2490 H   0  0  0  0  0  0  0  0  0  0  0  0
    4.1290   -0.4150    1.4150 H   0  0  0  0  0  0  0  0  0  0  0  0
    1.7290    0.4350    1.5610 H   0  0  0  0  0  0  0  0  0  0  0  0
    1.4710   -0.1820   -0.0950 H   0  0  0  0  0  0  0  0  0  0  0  0
    0.3400   -2.8190    1.8180 H   0  0  0  0  0  0  0  0  0  0  0  0
    5.8500    1.5890    1.7870 H   0  0  0  0  0  0  0  0  0  0  0  0
    8.0460    1.2420   -0.1450 H   0  0  0  0  0  0  0  0  0  0  0  0
    7.6480    3.8150    1.5010 H   0  0  0  0  0  0  0  0  0  0  0  0
    9.1110    3.4000    0.6330 H   0  0  0  0  0  0  0  0  0  0  0  0
    7.7990    3.3950   -1.5370 H   0  0  0  0  0  0  0  0  0  0  0  0
    6.3630    3.9230   -0.6160 H   0  0  0  0  0  0  0  0  0  0  0  0
    7.5290    6.9260   -1.7810 H   0  0  0  0  0  0  0  0  0  0  0  0
   10.1890    1.2940    1.1150 H   0  0  0  0  0  0  0  0  0  0  0  0
    9.7660   -0.5310    3.3570 H   0  0  0  0  0  0  0  0  0  0  0  0
   12.4200    0.6070    2.2910 H   0  0  0  0  0  0  0  0  0  0  0  0
   12.2600   -0.7570    3.3710 H   0  0  0  0  0  0  0  0  0  0  0  0
   12.7730    0.1410    0.0210 H   0  0  0  0  0  0  0  0  0  0  0  0
   12.6370   -1.3580   -1.9130 H   0  0  0  0  0  0  0  0  0  0  0  0
   11.9470   -3.3860   -2.6500 H   0  0  0  0  0  0  0  0  0  0  0  0
   10.5150   -4.2560    0.4550 H   0  0  0  0  0  0  0  0  0  0  0  0
   10.6410   -2.7540    2.4160 H   0  0  0  0  0  0  0  0  0  0  0  0
   10.2970   -0.2500    5.5100 H   0  0  0  0  0  0  0  0  0  0  0  0
   10.5580    2.5700    6.3960 H   0  0  0  0  0  0  0  0  0  0  0  0
   10.1360   -0.0150    8.0140 H   0  0  0  0  0  0  0  0  0  0  0  0
   10.1080    1.6060    8.6790 H   0  0  0  0  0  0  0  0  0  0  0  0
    8.1110    0.4760    6.6410 H   0  0  0  0  0  0  0  0  0  0  0  0
    7.7790    1.1100    9.6180 H   0  0  0  0  0  0  0  0  0  0  0  0
    6.5110    0.5290    8.5240 H   0  0  0  0  0  0  0  0  0  0  0  0
    7.8910   -0.5100    8.9050 H   0  0  0  0  0  0  0  0  0  0  0  0
    8.3000    2.9060    6.2960 H   0  0  0  0  0  0  0  0  0  0  0  0
    6.7850    2.5520    7.1220 H   0  0  0  0  0  0  0  0  0  0  0  0
    8.1550    3.2030    8.0390 H   0  0  0  0  0  0  0  0  0  0  0  0
   13.5870    2.2210    7.9520 H   0  0  0  0  0  0  0  0  0  0  0  0
   -2.6030    2.6690   -2.6130 H   0  0  0  0  0  0  0  0  0  0  0  0
   -2.3210   -0.0290   -1.5730 H   0  0  0  0  0  0  0  0  0  0  0  0
   -4.3770   -1.2530   -1.1280 H   0  0  0  0  0  0  0  0  0  0  0  0
   -6.6110    0.0010   -2.5860 H   0  0  0  0  0  0  0  0  0  0  0  0
   -8.7320   -1.0620   -2.4620 H   0  0  0  0  0  0  0  0  0  0  0  0
   -8.6380   -3.2360   -0.4620 H   0  0  0  0  0  0  0  0  0  0  0  0
  -10.2120   -4.7860   -0.4390 H   0  0  0  0  0  0  0  0  0  0  0  0
  -12.3820   -5.0720   -2.4710 H   0  0  0  0  0  0  0  0  0  0  0  0
  -14.1940   -6.1050   -1.3110 H   0  0  0  0  0  0  0  0  0  0  0  0
  -15.2880   -4.7200    1.0730 H   0  0  0  0  0  0  0  0  0  0  0  0
  -14.8280   -6.8950    3.2050 H   0  0  0  0  0  0  0  0  0  0  0  0
  -16.2860   -6.0870    2.5560 H   0  0  0  0  0  0  0  0  0  0  0  0
  -15.7800   -8.9750    2.8180 H   0  0  0  0  0  0  0  0  0  0  0  0
  -17.2790  -10.4170    2.3010 H   0  0  0  0  0  0  0  0  0  0  0  0
  -20.1050   -9.8350    1.6730 H   0  0  0  0  0  0  0  0  0  0  0  0
  -21.4980   -9.3700    3.7840 H   0  0  0  0  0  0  0  0  0  0  0  0
  -21.3840  -11.1430    3.5740 H   0  0  0  0  0  0  0  0  0  0  0  0
  -20.1100  -10.4530    5.9920 H   0  0  0  0  0  0  0  0  0  0  0  0
  -21.4490  -11.6500    7.8900 H   0  0  0  0  0  0  0  0  0  0  0  0
  -21.5450   -9.8770    8.1000 H   0  0  0  0  0  0  0  0  0  0  0  0
  -24.1490  -10.8960    7.6470 H   0  0  0  0  0  0  0  0  0  0  0  0
  -25.5260  -10.2780    9.7870 H   0  0  0  0  0  0  0  0  0  0  0  0
  -25.4120  -12.0520    9.5960 H   0  0  0  0  0  0  0  0  0  0  0  0
  -24.1410  -11.3290   12.0090 H   0  0  0  0  0  0  0  0  0  0  0  0
  -25.3400  -12.3900   13.9180 H   0  0  0  0  0  0  0  0  0  0  0  0
  -25.7920  -10.6710   14.1140 H   0  0  0  0  0  0  0  0  0  0  0  0
  -28.1500  -12.0700   13.5840 H   0  0  0  0  0  0  0  0  0  0  0  0
  -29.3900  -13.3620   15.1700 H   0  0  0  0  0  0  0  0  0  0  0  0
  -30.2980  -13.1420   18.9370 H   0  0  0  0  0  0  0  0  0  0  0  0
  -28.9820  -11.9530   18.7330 H   0  0  0  0  0  0  0  0  0  0  0  0
  -31.5400  -12.2290   17.0770 H   0  0  0  0  0  0  0  0  0  0  0  0
  -30.9360  -10.7570   17.8630 H   0  0  0  0  0  0  0  0  0  0  0  0
  -29.1480  -10.5470   16.2770 H   0  0  0  0  0  0  0  0  0  0  0  0
  -30.4100  -11.2100   15.2340 H   0  0  0  0  0  0  0  0  0  0  0  0
  -29.4920  -15.0780   19.3160 H   0  0  0  0  0  0  0  0  0  0  0  0
  -27.8450  -16.9920   17.8460 H   0  0  0  0  0  0  0  0  0  0  0  0
  -27.6350  -19.1080   18.5290 H   0  0  0  0  0  0  0  0  0  0  0  0
  -28.6260  -21.6900   21.2550 H   0  0  0  0  0  0  0  0  0  0  0  0
  -29.7940  -20.3600   21.4670 H   0  0  0  0  0  0  0  0  0  0  0  0
  -29.0640  -21.8470   18.8910 H   0  0  0  0  0  0  0  0  0  0  0  0
  -30.6950  -21.5800   19.5360 H   0  0  0  0  0  0  0  0  0  0  0  0
  -30.6330  -19.2570   18.9540 H   0  0  0  0  0  0  0  0  0  0  0  0
  -29.6780  -19.9230   17.6280 H   0  0  0  0  0  0  0  0  0  0  0  0
  -27.5090  -20.5940   22.8960 H   0  0  0  0  0  0  0  0  0  0  0  0
  -25.0580  -19.0280   22.7180 H   0  0  0  0  0  0  0  0  0  0  0  0
  -26.3700  -18.6980   23.5900 H   0  0  0  0  0  0  0  0  0  0  0  0
  -26.1510  -21.9690   21.0010 H   0  0  0  0  0  0  0  0  0  0  0  0
  -24.7360  -21.3600   21.8020 H   0  0  0  0  0  0  0  0  0  0  0  0
  -27.2090  -23.9450   21.7800 H   0  0  0  0  0  0  0  0  0  0  0  0
  -27.3610  -25.7620   23.4400 H   0  0  0  0  0  0  0  0  0  0  0  0
  -26.1360  -25.5980   25.5900 H   0  0  0  0  0  0  0  0  0  0  0  0
  -24.7510  -23.5970   26.0770 H   0  0  0  0  0  0  0  0  0  0  0  0
  -24.5910  -21.7670   24.4300 H   0  0  0  0  0  0  0  0  0  0  0  0
  -26.4170  -14.9070   19.1890 H   0  0  0  0  0  0  0  0  0  0  0  0
  -27.4350  -13.5350   19.5850 H   0  0  0  0  0  0  0  0  0  0  0  0
  -28.3560  -14.8300   21.5670 H   0  0  0  0  0  0  0  0  0  0  0  0
  -27.2060  -16.1180   21.2110 H   0  0  0  0  0  0  0  0  0  0  0  0
  -25.3110  -14.5080   21.4520 H   0  0  0  0  0  0  0  0  0  0  0  0
  -26.4720  -13.2290   21.8550 H   0  0  0  0  0  0  0  0  0  0  0  0
  -26.9240  -15.4610   23.5680 H   0  0  0  0  0  0  0  0  0  0  0  0
  -24.9170  -14.3610   26.0930 H   0  0  0  0  0  0  0  0  0  0  0  0
  -24.5520  -12.9160   23.0770 H   0  0  0  0  0  0  0  0  0  0  0  0
  -23.9870  -12.9260   24.6980 H   0  0  0  0  0  0  0  0  0  0  0  0
  -18.8490   -9.8960   -0.2700 H   0  0  0  0  0  0  0  0  0  0  0  0
  -17.1150   -9.5560   -0.2710 H   0  0  0  0  0  0  0  0  0  0  0  0
  -17.5750  -11.2480   -2.0820 H   0  0  0  0  0  0  0  0  0  0  0  0
  -17.3010  -12.8910   -1.5770 H   0  0  0  0  0  0  0  0  0  0  0  0
  -16.0670   -4.1680   -1.2760 H   0  0  0  0  0  0  0  0  0  0  0  0
  -14.6530   -3.0850   -1.2410 H   0  0  0  0  0  0  0  0  0  0  0  0
  -15.6230   -3.9310   -4.6380 H   0  0  0  0  0  0  0  0  0  0  0  0
  -10.2720   -5.6850   -3.3690 H   0  0  0  0  0  0  0  0  0  0  0  0
   -8.7780   -5.0900   -2.6850 H   0  0  0  0  0  0  0  0  0  0  0  0
  -11.5470   -7.5630   -1.8330 H   0  0  0  0  0  0  0  0  0  0  0  0
  -11.0840   -9.7540   -0.8220 H   0  0  0  0  0  0  0  0  0  0  0  0
   -8.7610  -10.3980   -0.2250 H   0  0  0  0  0  0  0  0  0  0  0  0
   -6.8970   -8.8130   -0.6350 H   0  0  0  0  0  0  0  0  0  0  0  0
   -7.3350   -6.6000   -1.6350 H   0  0  0  0  0  0  0  0  0  0  0  0
   -8.6730   -0.6150    0.5900 H   0  0  0  0  0  0  0  0  0  0  0  0
   -8.3230    0.6130   -0.6090 H   0  0  0  0  0  0  0  0  0  0  0  0
  -10.6800    0.3260   -1.5320 H   0  0  0  0  0  0  0  0  0  0  0  0
  -11.0020   -0.8080   -0.1920 H   0  0  0  0  0  0  0  0  0  0  0  0
  -12.2170    2.1370    1.1080 H   0  0  0  0  0  0  0  0  0  0  0  0
   -4.6290   -1.3190   -4.1980 H   0  0  0  0  0  0  0  0  0  0  0  0
   -3.1360   -1.6090   -3.3280 H   0  0  0  0  0  0  0  0  0  0  0  0
   -4.2220   -3.5720   -2.1560 H   0  0  0  0  0  0  0  0  0  0  0  0
   -5.6750   -3.3110   -3.1630 H   0  0  0  0  0  0  0  0  0  0  0  0
   -3.9860   -5.7570   -4.9090 H   0  0  0  0  0  0  0  0  0  0  0  0
   -1.6340    3.4830   -0.2320 H   0  0  0  0  0  0  0  0  0  0  0  0
   -2.8570    2.5690    1.6870 H   0  0  0  0  0  0  0  0  0  0  0  0
   -3.4820    1.2430    0.7270 H   0  0  0  0  0  0  0  0  0  0  0  0
   -0.4990    1.7650    1.2150 H   0  0  0  0  0  0  0  0  0  0  0  0
   -1.5040    0.6660    2.1710 H   0  0  0  0  0  0  0  0  0  0  0  0
   -1.2100    0.3140    0.4730 H   0  0  0  0  0  0  0  0  0  0  0  0
   -4.6390    3.1230   -0.6200 H   0  0  0  0  0  0  0  0  0  0  0  0
   -3.8160    4.3450    0.3540 H   0  0  0  0  0  0  0  0  0  0  0  0
   -3.6530    4.3750   -1.4030 H   0  0  0  0  0  0  0  0  0  0  0  0
  1  2  2  0  0  0  0
  2  3  1  0  0  0  0
  2 49  1  0  0  0  0
  3  4  1  0  0  0  0
  3  7  1  0  0  0  0
  4  5  1  0  0  0  0
  4  8  1  0  0  0  0
  4156  1  0  0  0  0
  5  6  1  0  0  0  0
  5157  1  0  0  0  0
  5158  1  0  0  0  0
  6  7  1  0  0  0  0
  6159  1  0  0  0  0
  6160  1  0  0  0  0
  7161  1  0  0  0  0
  7162  1  0  0  0  0
  8  9  2  0  0  0  0
  8 10  1  0  0  0  0
 10 11  1  0  0  0  0
 10163  1  0  0  0  0
 11 12  1  0  0  0  0
 11 17  1  0  0  0  0
 11164  1  0  0  0  0
 12 13  1  0  0  0  0
 12165  1  0  0  0  0
 12166  1  0  0  0  0
 13 14  1  0  0  0  0
 13167  1  0  0  0  0
 13168  1  0  0  0  0
 14 15  2  0  0  0  0
 14 16  1  0  0  0  0
 16169  1  0  0  0  0
 17 18  2  0  0  0  0
 17 19  1  0  0  0  0
 19 20  1  0  0  0  0
 19170  1  0  0  0  0
 20 21  1  0  0  0  0
 20 26  1  0  0  0  0
 20171  1  0  0  0  0
 21 22  1  0  0  0  0
 21172  1  0  0  0  0
 21173  1  0  0  0  0
 22 23  1  0  0  0  0
 22174  1  0  0  0  0
 22175  1  0  0  0  0
 23 24  2  0  0  0  0
 23 25  1  0  0  0  0
 25176  1  0  0  0  0
 26 27  2  0  0  0  0
 26 28  1  0  0  0  0
 28 29  1  0  0  0  0
 28177  1  0  0  0  0
 29 30  1  0  0  0  0
 29 38  1  0  0  0  0
 29178  1  0  0  0  0
 30 31  1  0  0  0  0
 30179  1  0  0  0  0
 30180  1  0  0  0  0
 31 32  1  0  0  0  0
 31 37  2  0  0  0  0
 32 33  2  0  0  0  0
 32181  1  0  0  0  0
 33 34  1  0  0  0  0
 33182  1  0  0  0  0
 34 35  1  0  0  0  0
 34 36  2  0  0  0  0
 35183  1  0  0  0  0
 36 37  1  0  0  0  0
 36184  1  0  0  0  0
 37185  1  0  0  0  0
 38 39  2  0  0  0  0
 38 40  1  0  0  0  0
 40 41  1  0  0  0  0
 40186  1  0  0  0  0
 41 42  1  0  0  0  0
 41 46  1  0  0  0  0
 41187  1  0  0  0  0
 42 43  1  0  0  0  0
 42188  1  0  0  0  0
 42189  1  0  0  0  0
 43 44  1  0  0  0  0
 43 45  1  0  0  0  0
 43190  1  0  0  0  0
 44191  1  0  0  0  0
 44192  1  0  0  0  0
 44193  1  0  0  0  0
 45194  1  0  0  0  0
 45195  1  0  0  0  0
 45196  1  0  0  0  0
 46 47  2  0  0  0  0
 46 48  1  0  0  0  0
 48197  1  0  0  0  0
 49 50  1  0  0  0  0
 49152  1  0  0  0  0
 49198  1  0  0  0  0
 50 51  1  0  0  0  0
 50199  1  0  0  0  0
 51 52  2  0  0  0  0
 51 53  1  0  0  0  0
 53 54  1  0  0  0  0
 53147  1  0  0  0  0
 53200  1  0  0  0  0
 54 55  1  0  0  0  0
 54201  1  0  0  0  0
 55 56  2  0  0  0  0
 55 57  1  0  0  0  0
 57 58  1  0  0  0  0
 57142  1  0  0  0  0
 57202  1  0  0  0  0
 58 59  1  0  0  0  0
 58203  1  0  0  0  0
 59 60  2  0  0  0  0
 59 61  1  0  0  0  0
 61 62  1  0  0  0  0
 61135  1  0  0  0  0
 61204  1  0  0  0  0
 62 63  1  0  0  0  0
 62205  1  0  0  0  0
 63 64  2  0  0  0  0
 63 65  1  0  0  0  0
 65 66  1  0  0  0  0
 65131  1  0  0  0  0
 65206  1  0  0  0  0
 66 67  1  0  0  0  0
 66207  1  0  0  0  0
 67 68  2  0  0  0  0
 67 69  1  0  0  0  0
 69 70  1  0  0  0  0
 69208  1  0  0  0  0
 69209  1  0  0  0  0
 70 71  1  0  0  0  0
 70210  1  0  0  0  0
 71 72  2  0  0  0  0
 71 73  1  0  0  0  0
 73 74  1  0  0  0  0
 73127  1  0  0  0  0
 73211  1  0  0  0  0
 74 75  1  0  0  0  0
 74212  1  0  0  0  0
 75 76  2  0  0  0  0
 75 77  1  0  0  0  0
 77 78  1  0  0  0  0
 77213  1  0  0  0  0
 77214  1  0  0  0  0
 78 79  1  0  0  0  0
 78215  1  0  0  0  0
 79 80  2  0  0  0  0
 79 81  1  0  0  0  0
 81 82  1  0  0  0  0
 81216  1  0  0  0  0
 81217  1  0  0  0  0
 82 83  1  0  0  0  0
 82218  1  0  0  0  0
 83 84  2  0  0  0  0
 83 85  1  0  0  0  0
 85 86  1  0  0  0  0
 85219  1  0  0  0  0
 85220  1  0  0  0  0
 86 87  1  0  0  0  0
 86221  1  0  0  0  0
 87 88  2  0  0  0  0
 87 89  1  0  0  0  0
 89 90  1  0  0  0  0
 89222  1  0  0  0  0
 89223  1  0  0  0  0
 90 91  1  0  0  0  0
 90224  1  0  0  0  0
 91 92  2  0  0  0  0
 91 93  1  0  0  0  0
 93 94  1  0  0  0  0
 93 97  1  0  0  0  0
 93225  1  0  0  0  0
 94 95  1  0  0  0  0
 94 98  1  0  0  0  0
 95 96  1  0  0  0  0
 95226  1  0  0  0  0
 95227  1  0  0  0  0
 96 97  1  0  0  0  0
 96228  1  0  0  0  0
 96229  1  0  0  0  0
 97230  1  0  0  0  0
 97231  1  0  0  0  0
 98 99  2  0  0  0  0
 98100  1  0  0  0  0
100101  1  0  0  0  0
100120  1  0  0  0  0
100232  1  0  0  0  0
101102  1  0  0  0  0
101233  1  0  0  0  0
102103  2  0  0  0  0
102104  1  0  0  0  0
104105  1  0  0  0  0
104108  1  0  0  0  0
104234  1  0  0  0  0
105106  1  0  0  0  0
105109  1  0  0  0  0
106107  1  0  0  0  0
106235  1  0  0  0  0
106236  1  0  0  0  0
107108  1  0  0  0  0
107237  1  0  0  0  0
107238  1  0  0  0  0
108239  1  0  0  0  0
108240  1  0  0  0  0
109110  2  0  0  0  0
109111  1  0  0  0  0
111112  1  0  0  0  0
111113  1  0  0  0  0
111241  1  0  0  0  0
112242  1  0  0  0  0
112243  1  0  0  0  0
113114  1  0  0  0  0
113244  1  0  0  0  0
113245  1  0  0  0  0
114115  1  0  0  0  0
114119  2  0  0  0  0
115116  2  0  0  0  0
115246  1  0  0  0  0
116117  1  0  0  0  0
116247  1  0  0  0  0
117118  2  0  0  0  0
117248  1  0  0  0  0
118119  1  0  0  0  0
118249  1  0  0  0  0
119250  1  0  0  0  0
120121  1  0  0  0  0
120251  1  0  0  0  0
120252  1  0  0  0  0
121122  1  0  0  0  0
121253  1  0  0  0  0
121254  1  0  0  0  0
122123  1  0  0  0  0
122255  1  0  0  0  0
122256  1  0  0  0  0
123124  1  0  0  0  0
123257  1  0  0  0  0
124125  2  3  0  0  0
124126  1  0  0  0  0
125258  1  0  0  0  0
126259  1  0  0  0  0
126260  1  0  0  0  0
127128  1  0  0  0  0
127261  1  0  0  0  0
127262  1  0  0  0  0
128129  2  0  0  0  0
128130  1  0  0  0  0
130263  1  0  0  0  0
130264  1  0  0  0  0
131132  1  0  0  0  0
131265  1  0  0  0  0
131266  1  0  0  0  0
132133  2  0  0  0  0
132134  1  0  0  0  0
134267  1  0  0  0  0
135136  1  0  0  0  0
135268  1  0  0  0  0
135269  1  0  0  0  0
136137  1  0  0  0  0
136141  2  0  0  0  0
137138  2  0  0  0  0
137270  1  0  0  0  0
138139  1  0  0  0  0
138271  1  0  0  0  0
139140  2  0  0  0  0
139272  1  0  0  0  0
140141  1  0  0  0  0
140273  1  0  0  0  0
141274  1  0  0  0  0
142143  1  0  0  0  0
142275  1  0  0  0  0
142276  1  0  0  0  0
143144  1  0  0  0  0
143277  1  0  0  0  0
143278  1  0  0  0  0
144145  2  0  0  0  0
144146  1  0  0  0  0
146279  1  0  0  0  0
147148  1  0  0  0  0
147280  1  0  0  0  0
147281  1  0  0  0  0
148149  1  0  0  0  0
148282  1  0  0  0  0
148283  1  0  0  0  0
149150  2  0  0  0  0
149151  1  0  0  0  0
151284  1  0  0  0  0
152153  1  0  0  0  0
152155  1  0  0  0  0
152285  1  0  0  0  0
153154  1  0  0  0  0
153286  1  0  0  0  0
153287  1  0  0  0  0
154288  1  0  0  0  0
154289  1  0  0  0  0
154290  1  0  0  0  0
155291  1  0  0  0  0
155292  1  0  0  0  0
155293  1  0  0  0  0
M  END
>  <Index>
45

>  <Chemical name>
Bivalirudin

>  <Binary_Characterization>
0

$$$$

  MOE2013           3D
CORINA 3.60 0026  08.12.2014
  5  4  0  0  0  0  0  0  0  0999 V2000
   -0.0130    0.0240    0.0280 Br  0  0  0  0  0  0  0  0  0  0  0  0
   -0.0120    1.9640   -0.0080 C   0  0  0  0  0  0  0  0  0  0  0  0
    1.6440    2.5790    0.0160 Cl  0  0  0  0  0  0  0  0  0  0  0  0
   -0.8910    2.5530   -1.4230 Cl  0  0  0  0  0  0  0  0  0  0  0  0
   -0.5280    2.3000    0.8950 H   0  0  0  0  0  0  0  0  0  0  0  0
  1  2  1  0  0  0  0
  2  3  1  0  0  0  0
  2  4  1  0  0  0  0
  2  5  1  0  0  0  0
M  END
>  <Index>
46

>  <Chemical name>
Bromodichloromethane

>  <Binary_Characterization>
1

$$$$

  MOE2013           3D
CORINA 3.60 0026  08.12.2014
  5  4  0  0  0  0  0  0  0  0999 V2000
   -0.0180    0.0000    0.0370 Br  0  0  0  0  0  0  0  0  0  0  0  0
    0.0030    1.9430   -0.0360 C   0  0  0  0  0  0  0  0  0  0  0  0
    1.8090    2.6600    0.0340 Br  0  0  0  0  0  0  0  0  0  0  0  0
   -1.0000    2.6310   -1.5520 Br  0  0  0  0  0  0  0  0  0  0  0  0
   -0.5080    2.2950    0.8630 H   0  0  0  0  0  0  0  0  0  0  0  0
  1  2  1  0  0  0  0
  2  3  1  0  0  0  0
  2  4  1  0  0  0  0
  2  5  1  0  0  0  0
M  END
>  <Index>
47

>  <Chemical name>
Bromoform

>  <Binary_Characterization>
1

$$$$

  MOE2013           3D
CORINA 3.60 0026  08.12.2014
 23 24  0  0  0  0  0  0  0  0999 V2000
    0.0870    1.3580    0.4090 N   0  0  0  0  0  0  0  0  0  0  0  0
    0.1060    0.0630    0.3820 C   0  0  0  0  0  0  0  0  0  0  0  0
    1.1560   -0.6370   -0.1350 N   0  0  0  0  0  0  0  0  0  0  0  0
    2.2670   -0.0380   -0.6640 C   0  0  0  0  0  0  0  0  0  0  0  0
    3.1930   -0.7010   -1.1200 O   0  0  0  0  0  0  0  0  0  0  0  0
    1.1720    2.0350   -0.1050 C   0  0  0  0  0  0  0  0  0  0  0  0
    2.2620    1.4500   -0.6400 C   0  0  0  0  0  0  0  0  0  0  0  0
    1.0710    3.5080   -0.0350 C   0  0  0  0  0  0  0  0  0  0  0  0
    3.7530    2.3270   -1.3480 Br  0  0  0  0  0  0  0  0  0  0  0  0
    0.4970    4.2280   -1.0910 C   0  0  0  0  0  0  0  0  0  0  0  0
    1.5480    4.1960    1.0890 C   0  0  0  0  0  0  0  0  0  0  0  0
    0.4140    5.6200   -1.0290 C   0  0  0  0  0  0  0  0  0  0  0  0
    1.4640    5.5880    1.1480 C   0  0  0  0  0  0  0  0  0  0  0  0
    0.9000    6.2990    0.0890 C   0  0  0  0  0  0  0  0  0  0  0  0
   -0.9270   -0.6610    0.8710 N   0  0  0  0  0  0  0  0  0  0  0  0
    1.1420   -1.6450   -0.1430 H   0  0  0  0  0  0  0  0  0  0  0  0
    0.1120    3.7090   -1.9650 H   0  0  0  0  0  0  0  0  0  0  0  0
    1.9860    3.6510    1.9220 H   0  0  0  0  0  0  0  0  0  0  0  0
   -0.0290    6.1760   -1.8510 H   0  0  0  0  0  0  0  0  0  0  0  0
    1.8380    6.1180    2.0200 H   0  0  0  0  0  0  0  0  0  0  0  0
    0.8360    7.3830    0.1360 H   0  0  0  0  0  0  0  0  0  0  0  0
   -1.7160   -0.1590    1.2590 H   0  0  0  0  0  0  0  0  0  0  0  0
   -0.9590   -1.6700    0.8720 H   0  0  0  0  0  0  0  0  0  0  0  0
  1  2  2  0  0  0  0
  1  6  1  0  0  0  0
  2  3  1  0  0  0  0
  2 15  1  0  0  0  0
  3  4  1  0  0  0  0
  3 16  1  0  0  0  0
  4  5  2  0  0  0  0
  4  7  1  0  0  0  0
  6  7  2  0  0  0  0
  6  8  1  0  0  0  0
  7  9  1  0  0  0  0
  8 10  2  0  0  0  0
  8 11  1  0  0  0  0
 10 12  1  0  0  0  0
 10 17  1  0  0  0  0
 11 13  2  0  0  0  0
 11 18  1  0  0  0  0
 12 14  2  0  0  0  0
 12 19  1  0  0  0  0
 13 14  1  0  0  0  0
 13 20  1  0  0  0  0
 14 21  1  0  0  0  0
 15 22  1  0  0  0  0
 15 23  1  0  0  0  0
M  END
>  <Index>
48

>  <Chemical name>
Bropirimine

>  <Binary_Characterization>
1

$$$$

  MOE2013           3D
CORINA 3.60 0026  08.12.2014
 28 29  0  0  1  0  0  0  0  0999 V2000
   -0.0670    0.0600    0.3770 Br  0  0  0  0  0  0  0  0  0  0  0  0
   -0.0110    1.9140    0.2300 C   0  0  0  0  0  0  0  0  0  0  0  0
    1.1360    2.6000    0.1420 C   0  0  0  0  0  0  0  0  0  0  0  0
    1.1910    3.9810    0.0300 N   0  0  0  0  0  0  0  0  0  0  0  0
    2.5050    4.6270   -0.0510 C   0  0  2  0  0  0  0  0  0  0  0  0
    2.7000    5.4550    1.1040 O   0  0  0  0  0  0  0  0  0  0  0  0
    3.3400    6.6690    0.6650 C   0  0  1  0  0  0  0  0  0  0  0  0
    2.8410    6.8920   -0.7540 C   0  0  1  0  0  0  0  0  0  0  0  0
    3.7440    7.6800   -1.5130 O   0  0  0  0  0  0  0  0  0  0  0  0
    2.7400    5.4820   -1.2940 C   0  0  0  0  0  0  0  0  0  0  0  0
    2.9860    7.8240    1.5970 C   0  0  0  0  0  0  0  0  0  0  0  0
    3.6970    7.6930    2.8280 O   0  0  0  0  0  0  0  0  0  0  0  0
    0.0290    4.7510    0.0070 C   0  0  0  0  0  0  0  0  0  0  0  0
   -0.0110    5.9740   -0.1030 O   0  0  0  0  0  0  0  0  0  0  0  0
   -1.1480    4.0400    0.1010 N   0  0  0  0  0  0  0  0  0  0  0  0
   -1.2840    2.6780    0.2080 C   0  0  0  0  0  0  0  0  0  0  0  0
   -2.3870    2.1450    0.2760 O   0  0  0  0  0  0  0  0  0  0  0  0
    2.0880    2.0760    0.1600 H   0  0  0  0  0  0  0  0  0  0  0  0
    3.2830    3.8550   -0.0140 H   0  0  0  0  0  0  0  0  0  0  0  0
    4.4250    6.4990    0.6840 H   0  0  0  0  0  0  0  0  0  0  0  0
    1.8660    7.3870   -0.7610 H   0  0  0  0  0  0  0  0  0  0  0  0
    3.3820    7.7460   -2.4140 H   0  0  0  0  0  0  0  0  0  0  0  0
    3.6810    5.1880   -1.7760 H   0  0  0  0  0  0  0  0  0  0  0  0
    1.9630    5.3780   -2.0590 H   0  0  0  0  0  0  0  0  0  0  0  0
    3.2630    8.7860    1.1570 H   0  0  0  0  0  0  0  0  0  0  0  0
    1.9150    7.8220    1.8270 H   0  0  0  0  0  0  0  0  0  0  0  0
    3.2930    8.3180    3.4540 H   0  0  0  0  0  0  0  0  0  0  0  0
   -1.9990    4.5820    0.0870 H   0  0  0  0  0  0  0  0  0  0  0  0
  1  2  1  0  0  0  0
  2  3  2  0  0  0  0
  2 16  1  0  0  0  0
  3  4  1  0  0  0  0
  3 18  1  0  0  0  0
  4  5  1  0  0  0  0
  4 13  1  0  0  0  0
  5  6  1  0  0  0  0
  5 10  1  0  0  0  0
  5 19  1  0  0  0  0
  6  7  1  0  0  0  0
  7  8  1  0  0  0  0
  7 11  1  0  0  0  0
  7 20  1  0  0  0  0
  8  9  1  0  0  0  0
  8 10  1  0  0  0  0
  8 21  1  0  0  0  0
  9 22  1  0  0  0  0
 10 23  1  0  0  0  0
 10 24  1  0  0  0  0
 11 12  1  0  0  0  0
 11 25  1  0  0  0  0
 11 26  1  0  0  0  0
 12 27  1  0  0  0  0
 13 14  2  0  0  0  0
 13 15  1  0  0  0  0
 15 16  1  0  0  0  0
 15 28  1  0  0  0  0
 16 17  2  0  0  0  0
M  END
>  <Index>
49

>  <Chemical name>
Broxuridine

>  <Binary_Characterization>
1

$$$$

  MOE2013           3D
CORINA 3.60 0026  08.12.2014
 64 67  0  0  1  0  0  0  0  0999 V2000
    0.5310    0.2520   -1.9890 Cl  0  0  0  0  0  0  0  0  0  0  0  0
    0.3010    1.8870   -1.5000 C   0  0  0  0  0  0  0  0  0  0  0  0
    1.3890    2.6370   -1.0620 C   0  0  0  0  0  0  0  0  0  0  0  0
    1.2050    3.9660   -0.6720 C   0  0  0  0  0  0  0  0  0  0  0  0
   -0.0710    4.5550   -0.7110 C   0  0  0  0  0  0  0  0  0  0  0  0
   -0.2380    6.0320   -0.3210 C   0  0  2  0  0  0  0  0  0  0  0  0
   -1.4230    6.2980    0.5530 N   0  0  0  0  0  0  0  0  0  0  0  0
   -1.5050    7.7340    0.9220 C   0  0  0  0  0  0  0  0  0  0  0  0
   -2.6870    8.0300    1.8650 C   0  0  0  0  0  0  0  0  0  0  0  0
   -2.6060    7.2450    3.1070 N   0  0  0  0  0  0  0  0  0  0  0  0
   -2.5270    5.8140    2.7630 C   0  0  0  0  0  0  0  0  0  0  0  0
   -1.3470    5.5180    1.8130 C   0  0  0  0  0  0  0  0  0  0  0  0
   -3.7600    7.5380    3.9740 C   0  0  0  0  0  0  0  0  0  0  0  0
   -3.6210    6.9680    5.3690 C   0  0  0  0  0  0  0  0  0  0  0  0
   -2.5490    7.3390    6.1870 C   0  0  0  0  0  0  0  0  0  0  0  0
   -2.4230    6.8140    7.4770 C   0  0  0  0  0  0  0  0  0  0  0  0
   -3.3620    5.9030    7.9960 C   0  0  0  0  0  0  0  0  0  0  0  0
   -3.1880    5.3430    9.4180 C   0  0  0  0  0  0  0  0  0  0  0  0
   -3.1960    6.5020   10.4380 C   0  0  0  0  0  0  0  0  0  0  0  0
   -4.3000    4.3550    9.8410 C   0  0  0  0  0  0  0  0  0  0  0  0
   -1.8450    4.5870    9.5170 C   0  0  0  0  0  0  0  0  0  0  0  0
   -4.4360    5.5450    7.1650 C   0  0  0  0  0  0  0  0  0  0  0  0
   -4.5650    6.0690    5.8730 C   0  0  0  0  0  0  0  0  0  0  0  0
   -0.2100    6.8870   -1.5950 C   0  0  0  0  0  0  0  0  0  0  0  0
    0.9710    7.5560   -1.9620 C   0  0  0  0  0  0  0  0  0  0  0  0
    1.0200    8.3270   -3.1240 C   0  0  0  0  0  0  0  0  0  0  0  0
   -0.1050    8.4370   -3.9380 C   0  0  0  0  0  0  0  0  0  0  0  0
   -1.2810    7.7750   -3.5940 C   0  0  0  0  0  0  0  0  0  0  0  0
   -1.3340    7.0040   -2.4320 C   0  0  0  0  0  0  0  0  0  0  0  0
   -1.1560    3.7790   -1.1560 C   0  0  0  0  0  0  0  0  0  0  0  0
   -0.9720    2.4510   -1.5460 C   0  0  0  0  0  0  0  0  0  0  0  0
    2.3840    2.2000   -1.0270 H   0  0  0  0  0  0  0  0  0  0  0  0
    2.0680    4.5420   -0.3430 H   0  0  0  0  0  0  0  0  0  0  0  0
    0.6460    6.3080    0.2730 H   0  0  0  0  0  0  0  0  0  0  0  0
   -0.5720    8.0630    1.3980 H   0  0  0  0  0  0  0  0  0  0  0  0
   -1.6510    8.3540    0.0320 H   0  0  0  0  0  0  0  0  0  0  0  0
   -2.6680    9.1000    2.1050 H   0  0  0  0  0  0  0  0  0  0  0  0
   -3.6310    7.8310    1.3380 H   0  0  0  0  0  0  0  0  0  0  0  0
   -2.3790    5.2140    3.6680 H   0  0  0  0  0  0  0  0  0  0  0  0
   -3.4610    5.4750    2.2950 H   0  0  0  0  0  0  0  0  0  0  0  0
   -1.3720    4.4430    1.6020 H   0  0  0  0  0  0  0  0  0  0  0  0
   -0.4040    5.7240    2.3370 H   0  0  0  0  0  0  0  0  0  0  0  0
   -3.8660    8.6250    4.0940 H   0  0  0  0  0  0  0  0  0  0  0  0
   -4.6910    7.1900    3.5090 H   0  0  0  0  0  0  0  0  0  0  0  0
   -1.7980    8.0330    5.8150 H   0  0  0  0  0  0  0  0  0  0  0  0
   -1.5700    7.1300    8.0740 H   0  0  0  0  0  0  0  0  0  0  0  0
   -4.1260    7.0790   10.3720 H   0  0  0  0  0  0  0  0  0  0  0  0
   -3.1090    6.1260   11.4640 H   0  0  0  0  0  0  0  0  0  0  0  0
   -2.3660    7.1980   10.2800 H   0  0  0  0  0  0  0  0  0  0  0  0
   -4.3340    3.4800    9.1810 H   0  0  0  0  0  0  0  0  0  0  0  0
   -4.1310    3.9840   10.8590 H   0  0  0  0  0  0  0  0  0  0  0  0
   -5.2870    4.8300    9.8310 H   0  0  0  0  0  0  0  0  0  0  0  0
   -0.9860    5.2440    9.3410 H   0  0  0  0  0  0  0  0  0  0  0  0
   -1.7130    4.1470   10.5130 H   0  0  0  0  0  0  0  0  0  0  0  0
   -1.7940    3.7740    8.7830 H   0  0  0  0  0  0  0  0  0  0  0  0
   -5.2020    4.8500    7.4980 H   0  0  0  0  0  0  0  0  0  0  0  0
   -5.4120    5.7620    5.2620 H   0  0  0  0  0  0  0  0  0  0  0  0
    1.8620    7.4810   -1.3420 H   0  0  0  0  0  0  0  0  0  0  0  0
    1.9390    8.8390   -3.3970 H   0  0  0  0  0  0  0  0  0  0  0  0
   -0.0650    9.0370   -4.8430 H   0  0  0  0  0  0  0  0  0  0  0  0
   -2.1590    7.8600   -4.2290 H   0  0  0  0  0  0  0  0  0  0  0  0
   -2.2630    6.5020   -2.1720 H   0  0  0  0  0  0  0  0  0  0  0  0
   -2.1550    4.2090   -1.1940 H   0  0  0  0  0  0  0  0  0  0  0  0
   -1.8240    1.8680   -1.8870 H   0  0  0  0  0  0  0  0  0  0  0  0
  1  2  1  0  0  0  0
  2  3  1  0  0  0  0
  2 31  2  0  0  0  0
  3  4  2  0  0  0  0
  3 32  1  0  0  0  0
  4  5  1  0  0  0  0
  4 33  1  0  0  0  0
  5  6  1  0  0  0  0
  5 30  2  0  0  0  0
  6  7  1  0  0  0  0
  6 24  1  0  0  0  0
  6 34  1  0  0  0  0
  7  8  1  0  0  0  0
  7 12  1  0  0  0  0
  8  9  1  0  0  0  0
  8 35  1  0  0  0  0
  8 36  1  0  0  0  0
  9 10  1  0  0  0  0
  9 37  1  0  0  0  0
  9 38  1  0  0  0  0
 10 11  1  0  0  0  0
 10 13  1  0  0  0  0
 11 12  1  0  0  0  0
 11 39  1  0  0  0  0
 11 40  1  0  0  0  0
 12 41  1  0  0  0  0
 12 42  1  0  0  0  0
 13 14  1  0  0  0  0
 13 43  1  0  0  0  0
 13 44  1  0  0  0  0
 14 15  1  0  0  0  0
 14 23  2  0  0  0  0
 15 16  2  0  0  0  0
 15 45  1  0  0  0  0
 16 17  1  0  0  0  0
 16 46  1  0  0  0  0
 17 18  1  0  0  0  0
 17 22  2  0  0  0  0
 18 19  1  0  0  0  0
 18 20  1  0  0  0  0
 18 21  1  0  0  0  0
 19 47  1  0  0  0  0
 19 48  1  0  0  0  0
 19 49  1  0  0  0  0
 20 50  1  0  0  0  0
 20 51  1  0  0  0  0
 20 52  1  0  0  0  0
 21 53  1  0  0  0  0
 21 54  1  0  0  0  0
 21 55  1  0  0  0  0
 22 23  1  0  0  0  0
 22 56  1  0  0  0  0
 23 57  1  0  0  0  0
 24 25  1  0  0  0  0
 24 29  2  0  0  0  0
 25 26  2  0  0  0  0
 25 58  1  0  0  0  0
 26 27  1  0  0  0  0
 26 59  1  0  0  0  0
 27 28  2  0  0  0  0
 27 60  1  0  0  0  0
 28 29  1  0  0  0  0
 28 61  1  0  0  0  0
 29 62  1  0  0  0  0
 30 31  1  0  0  0  0
 30 63  1  0  0  0  0
 31 64  1  0  0  0  0
M  END
>  <Index>
50

>  <Chemical name>
Buclizine

>  <Binary_Characterization>
0

$$$$

  MOE2013           3D
CORINA 3.60 0026  08.12.2014
 24 25  0  0  0  0  0  0  0  0999 V2000
   -0.0290   -0.1100   -0.0470 O   0  0  0  0  0  0  0  0  0  0  0  0
   -0.0200    1.1170   -0.0320 C   0  0  0  0  0  0  0  0  0  0  0  0
    1.1430    1.9050   -0.0580 N   0  0  0  0  0  0  0  0  0  0  0  0
    1.1900    3.3230   -0.0430 C   0  0  0  0  0  0  0  0  0  0  0  0
    2.2670    3.9270   -0.0680 O   0  0  0  0  0  0  0  0  0  0  0  0
   -0.0380    3.9950    0.0020 N   0  0  0  0  0  0  0  0  0  0  0  0
   -1.2070    3.2660    0.0290 C   0  0  0  0  0  0  0  0  0  0  0  0
   -2.4710    3.7760    0.0730 N   0  0  0  0  0  0  0  0  0  0  0  0
   -3.2520    2.7150    0.0840 C   0  0  0  0  0  0  0  0  0  0  0  0
   -2.5270    1.5520    0.0480 N   0  0  0  0  0  0  0  0  0  0  0  0
   -1.2070    1.9020    0.0130 C   0  0  0  0  0  0  0  0  0  0  0  0
   -3.0670    0.2160    0.0480 C   0  0  0  0  0  0  0  0  0  0  0  0
   -0.0870    5.4470    0.0210 C   0  0  0  0  0  0  0  0  0  0  0  0
    2.4250    1.2250   -0.1050 C   0  0  0  0  0  0  0  0  0  0  0  0
   -4.3330    2.7320    0.1170 H   0  0  0  0  0  0  0  0  0  0  0  0
   -2.7480   -0.2880   -0.8670 H   0  0  0  0  0  0  0  0  0  0  0  0
   -2.6950   -0.3100    0.9310 H   0  0  0  0  0  0  0  0  0  0  0  0
   -4.1590    0.2640    0.0810 H   0  0  0  0  0  0  0  0  0  0  0  0
    0.9130    5.8880   -0.0040 H   0  0  0  0  0  0  0  0  0  0  0  0
   -0.6460    5.7960   -0.8530 H   0  0  0  0  0  0  0  0  0  0  0  0
   -0.5920    5.7750    0.9350 H   0  0  0  0  0  0  0  0  0  0  0  0
    2.9620    1.5410   -1.0050 H   0  0  0  0  0  0  0  0  0  0  0  0
    3.0160    1.5220    0.7680 H   0  0  0  0  0  0  0  0  0  0  0  0
    2.3240    0.1370   -0.1140 H   0  0  0  0  0  0  0  0  0  0  0  0
  1  2  2  0  0  0  0
  2  3  1  0  0  0  0
  2 11  1  0  0  0  0
  3  4  1  0  0  0  0
  3 14  1  0  0  0  0
  4  5  2  0  0  0  0
  4  6  1  0  0  0  0
  6  7  1  0  0  0  0
  6 13  1  0  0  0  0
  7  8  1  0  0  0  0
  7 11  2  0  0  0  0
  8  9  2  0  0  0  0
  9 10  1  0  0  0  0
  9 15  1  0  0  0  0
 10 11  1  0  0  0  0
 10 12  1  0  0  0  0
 12 16  1  0  0  0  0
 12 17  1  0  0  0  0
 12 18  1  0  0  0  0
 13 19  1  0  0  0  0
 13 20  1  0  0  0  0
 13 21  1  0  0  0  0
 14 22  1  0  0  0  0
 14 23  1  0  0  0  0
 14 24  1  0  0  0  0
M  END
>  <Index>
51

>  <Chemical name>
Caffeine

>  <Binary_Characterization>
0

$$$$

  MOE2013           3D
CORINA 3.60 0026  08.12.2014
 73 75  0  0  1  0  0  0  0  0999 V2000
   -0.6560    1.8020    1.4900 O   0  0  0  0  0  0  0  0  0  0  0  0
   -0.8420    0.4200    1.8040 C   0  0  0  0  0  0  0  0  0  0  0  0
   -2.2110   -0.0220    1.2470 C   0  0  0  0  0  0  0  0  0  0  0  0
   -2.3580    0.1350   -0.2740 C   0  0  0  0  0  0  0  0  0  0  0  0
   -3.7800   -0.2210   -0.7300 C   0  0  0  0  0  0  0  0  0  0  0  0
   -4.0530    0.0710   -2.2310 C   0  0  2  0  0  0  0  0  0  0  0  0
   -5.5740   -0.0700   -2.5400 C   0  0  2  0  0  0  0  0  0  0  0  0
   -6.0950    0.1750   -3.9930 C   0  0  2  0  0  0  0  0  0  0  0  0
   -7.6150    0.3540   -3.7090 C   0  0  1  0  0  0  0  0  0  0  0  0
   -7.6420    1.3210   -2.5310 C   0  0  0  0  0  0  0  0  0  0  0  0
   -6.4320    0.9090   -1.6850 C   0  0  0  0  0  0  0  0  0  0  0  0
   -8.4130    0.6160   -4.9720 C   0  0  0  0  0  0  0  0  0  0  0  0
   -9.1690    1.7170   -5.1490 C   0  0  0  0  0  0  0  0  0  0  0  0
   -9.9580    2.0600   -6.3180 C   0  0  0  0  0  0  0  0  0  0  0  0
  -10.7690    3.1290   -6.4570 C   0  0  0  0  0  0  0  0  0  0  0  0
  -11.4550    3.4210   -7.7760 C   0  0  0  0  0  0  0  0  0  0  0  0
  -11.1480    4.8420   -8.2660 C   0  0  1  0  0  0  0  0  0  0  0  0
  -11.9180    5.1340   -9.4290 O   0  0  0  0  0  0  0  0  0  0  0  0
  -11.4810    5.8810   -7.1920 C   0  0  0  0  0  0  0  0  0  0  0  0
  -10.7830    5.5600   -5.8700 C   0  0  0  0  0  0  0  0  0  0  0  0
  -11.0550    4.1380   -5.4400 C   0  0  0  0  0  0  0  0  0  0  0  0
  -11.5910    3.8380   -4.2460 C   0  0  0  0  0  0  0  0  0  0  0  0
   -8.2550   -0.5260   -5.9590 C   0  0  0  0  0  0  0  0  0  0  0  0
   -6.7830   -0.8570   -6.2340 C   0  0  0  0  0  0  0  0  0  0  0  0
   -5.9490   -1.0280   -4.9540 C   0  0  0  0  0  0  0  0  0  0  0  0
   -5.4530    1.4380   -4.6180 C   0  0  0  0  0  0  0  0  0  0  0  0
   -3.1940   -0.8450   -3.1090 C   0  0  0  0  0  0  0  0  0  0  0  0
    0.3190   -0.3750    1.2030 C   0  0  0  0  0  0  0  0  0  0  0  0
   -0.8380    0.2790    3.3300 C   0  0  0  0  0  0  0  0  0  0  0  0
    0.2040    2.0790    1.8500 H   0  0  0  0  0  0  0  0  0  0  0  0
   -2.4030   -1.0670    1.5220 H   0  0  0  0  0  0  0  0  0  0  0  0
   -2.9930    0.5840    1.7250 H   0  0  0  0  0  0  0  0  0  0  0  0
   -2.1320    1.1660   -0.5670 H   0  0  0  0  0  0  0  0  0  0  0  0
   -1.6350   -0.5180   -0.7710 H   0  0  0  0  0  0  0  0  0  0  0  0
   -3.9770   -1.2800   -0.5200 H   0  0  0  0  0  0  0  0  0  0  0  0
   -4.4760    0.3530   -0.1090 H   0  0  0  0  0  0  0  0  0  0  0  0
   -3.7500    1.1070   -2.4280 H   0  0  0  0  0  0  0  0  0  0  0  0
   -5.8690   -1.0900   -2.2500 H   0  0  0  0  0  0  0  0  0  0  0  0
   -8.0080   -0.5990   -3.3150 H   0  0  0  0  0  0  0  0  0  0  0  0
   -7.5290    2.3640   -2.8460 H   0  0  0  0  0  0  0  0  0  0  0  0
   -8.5740    1.2490   -1.9610 H   0  0  0  0  0  0  0  0  0  0  0  0
   -6.7630    0.4130   -0.7650 H   0  0  0  0  0  0  0  0  0  0  0  0
   -5.8710    1.8040   -1.3940 H   0  0  0  0  0  0  0  0  0  0  0  0
   -9.1980    2.4530   -4.3500 H   0  0  0  0  0  0  0  0  0  0  0  0
   -9.8540    1.4010   -7.1750 H   0  0  0  0  0  0  0  0  0  0  0  0
  -11.1620    2.7040   -8.5540 H   0  0  0  0  0  0  0  0  0  0  0  0
  -12.5400    3.2920   -7.6600 H   0  0  0  0  0  0  0  0  0  0  0  0
  -10.0880    4.9260   -8.5370 H   0  0  0  0  0  0  0  0  0  0  0  0
  -11.6540    4.5060  -10.1240 H   0  0  0  0  0  0  0  0  0  0  0  0
  -11.1900    6.8800   -7.5390 H   0  0  0  0  0  0  0  0  0  0  0  0
  -12.5680    5.9230   -7.0430 H   0  0  0  0  0  0  0  0  0  0  0  0
   -9.7000    5.6980   -5.9820 H   0  0  0  0  0  0  0  0  0  0  0  0
  -11.1130    6.2760   -5.1080 H   0  0  0  0  0  0  0  0  0  0  0  0
  -11.8220    2.8150   -3.9680 H   0  0  0  0  0  0  0  0  0  0  0  0
  -11.8220    4.6110   -3.5210 H   0  0  0  0  0  0  0  0  0  0  0  0
   -8.7450   -1.4130   -5.5360 H   0  0  0  0  0  0  0  0  0  0  0  0
   -8.7470   -0.3370   -6.9160 H   0  0  0  0  0  0  0  0  0  0  0  0
   -6.7260   -1.7810   -6.8230 H   0  0  0  0  0  0  0  0  0  0  0  0
   -6.3430   -0.0700   -6.8580 H   0  0  0  0  0  0  0  0  0  0  0  0
   -4.9080   -1.1860   -5.2470 H   0  0  0  0  0  0  0  0  0  0  0  0
   -6.2710   -1.9480   -4.4480 H   0  0  0  0  0  0  0  0  0  0  0  0
   -4.4130    1.2530   -4.9030 H   0  0  0  0  0  0  0  0  0  0  0  0
   -5.9760    1.7680   -5.5210 H   0  0  0  0  0  0  0  0  0  0  0  0
   -5.4490    2.2870   -3.9260 H   0  0  0  0  0  0  0  0  0  0  0  0
   -3.5290   -1.8850   -3.0430 H   0  0  0  0  0  0  0  0  0  0  0  0
   -3.2220   -0.5340   -4.1550 H   0  0  0  0  0  0  0  0  0  0  0  0
   -2.1380   -0.8130   -2.8260 H   0  0  0  0  0  0  0  0  0  0  0  0
    1.2690   -0.0860    1.6690 H   0  0  0  0  0  0  0  0  0  0  0  0
    0.1840   -1.4520    1.3420 H   0  0  0  0  0  0  0  0  0  0  0  0
    0.4370   -0.1670    0.1350 H   0  0  0  0  0  0  0  0  0  0  0  0
   -1.6270    0.8920    3.7800 H   0  0  0  0  0  0  0  0  0  0  0  0
   -0.9860   -0.7610    3.6390 H   0  0  0  0  0  0  0  0  0  0  0  0
    0.1070    0.6350    3.7550 H   0  0  0  0  0  0  0  0  0  0  0  0
  1  2  1  0  0  0  0
  1 30  1  0  0  0  0
  2  3  1  0  0  0  0
  2 28  1  0  0  0  0
  2 29  1  0  0  0  0
  3  4  1  0  0  0  0
  3 31  1  0  0  0  0
  3 32  1  0  0  0  0
  4  5  1  0  0  0  0
  4 33  1  0  0  0  0
  4 34  1  0  0  0  0
  5  6  1  0  0  0  0
  5 35  1  0  0  0  0
  5 36  1  0  0  0  0
  6  7  1  0  0  0  0
  6 27  1  0  0  0  0
  6 37  1  0  0  0  0
  7  8  1  0  0  0  0
  7 11  1  0  0  0  0
  7 38  1  0  0  0  0
  8  9  1  0  0  0  0
  8 25  1  0  0  0  0
  8 26  1  0  0  0  0
  9 10  1  0  0  0  0
  9 12  1  0  0  0  0
  9 39  1  0  0  0  0
 10 11  1  0  0  0  0
 10 40  1  0  0  0  0
 10 41  1  0  0  0  0
 11 42  1  0  0  0  0
 11 43  1  0  0  0  0
 12 13  2  0  0  0  0
 12 23  1  0  0  0  0
 13 14  1  0  0  0  0
 13 44  1  0  0  0  0
 14 15  2  0  0  0  0
 14 45  1  0  0  0  0
 15 16  1  0  0  0  0
 15 21  1  0  0  0  0
 16 17  1  0  0  0  0
 16 46  1  0  0  0  0
 16 47  1  0  0  0  0
 17 18  1  0  0  0  0
 17 19  1  0  0  0  0
 17 48  1  0  0  0  0
 18 49  1  0  0  0  0
 19 20  1  0  0  0  0
 19 50  1  0  0  0  0
 19 51  1  0  0  0  0
 20 21  1  0  0  0  0
 20 52  1  0  0  0  0
 20 53  1  0  0  0  0
 21 22  2  3  0  0  0
 22 54  1  0  0  0  0
 22 55  1  0  0  0  0
 23 24  1  0  0  0  0
 23 56  1  0  0  0  0
 23 57  1  0  0  0  0
 24 25  1  0  0  0  0
 24 58  1  0  0  0  0
 24 59  1  0  0  0  0
 25 60  1  0  0  0  0
 25 61  1  0  0  0  0
 26 62  1  0  0  0  0
 26 63  1  0  0  0  0
 26 64  1  0  0  0  0
 27 65  1  0  0  0  0
 27 66  1  0  0  0  0
 27 67  1  0  0  0  0
 28 68  1  0  0  0  0
 28 69  1  0  0  0  0
 28 70  1  0  0  0  0
 29 71  1  0  0  0  0
 29 72  1  0  0  0  0
 29 73  1  0  0  0  0
M  END
>  <Index>
52

>  <Chemical name>
Calcifediol

>  <Binary_Characterization>
0

$$$$

  MOE2013           3D
CORINA 3.60 0026  08.12.2014
 70 73  0  0  1  0  0  0  0  0999 V2000
   -1.6640    0.7310    0.3260 O   0  0  0  0  0  0  0  0  0  0  0  0
   -1.3320   -0.6550    0.3170 C   0  0  1  0  0  0  0  0  0  0  0  0
   -1.0580   -1.1340   -1.0870 C   0  0  0  0  0  0  0  0  0  0  0  0
   -1.6100   -0.4270   -2.3020 C   0  0  0  0  0  0  0  0  0  0  0  0
   -0.1300   -0.4020   -2.0270 C   0  0  0  0  0  0  0  0  0  0  0  0
   -0.2030   -0.9460    1.2760 C   0  0  0  0  0  0  0  0  0  0  0  0
    0.3720   -0.0860    2.1340 C   0  0  0  0  0  0  0  0  0  0  0  0
    1.5080   -0.4640    3.0670 C   0  0  2  0  0  0  0  0  0  0  0  0
    1.0600   -0.3330    4.5460 C   0  0  2  0  0  0  0  0  0  0  0  0
    2.0650   -0.7140    5.6770 C   0  0  2  0  0  0  0  0  0  0  0  0
    1.0840   -0.8530    6.8760 C   0  0  1  0  0  0  0  0  0  0  0  0
   -0.0550   -1.6940    6.3050 C   0  0  0  0  0  0  0  0  0  0  0  0
   -0.1840   -1.2170    4.8550 C   0  0  0  0  0  0  0  0  0  0  0  0
    1.8020   -1.2440    8.1540 C   0  0  0  0  0  0  0  0  0  0  0  0
    1.5170   -2.3680    8.8390 C   0  0  0  0  0  0  0  0  0  0  0  0
    2.1610   -2.8480   10.0460 C   0  0  0  0  0  0  0  0  0  0  0  0
    1.8700   -3.9830   10.7150 C   0  0  0  0  0  0  0  0  0  0  0  0
    2.7040   -4.4320   11.8950 C   0  0  0  0  0  0  0  0  0  0  0  0
    3.2500   -5.8530   11.6920 C   0  0  1  0  0  0  0  0  0  0  0  0
    3.9000   -6.2930   12.8830 O   0  0  0  0  0  0  0  0  0  0  0  0
    2.1260   -6.8410   11.3630 C   0  0  0  0  0  0  0  0  0  0  0  0
    1.2870   -6.3630   10.1780 C   0  0  2  0  0  0  0  0  0  0  0  0
    2.0770   -6.4390    8.9910 O   0  0  0  0  0  0  0  0  0  0  0  0
    0.8140   -4.9380   10.3780 C   0  0  0  0  0  0  0  0  0  0  0  0
   -0.4840   -4.5970   10.3380 C   0  0  0  0  0  0  0  0  0  0  0  0
    2.8470   -0.2070    8.5270 C   0  0  0  0  0  0  0  0  0  0  0  0
    3.8060    0.0970    7.3690 C   0  0  0  0  0  0  0  0  0  0  0  0
    3.0860    0.3880    6.0410 C   0  0  0  0  0  0  0  0  0  0  0  0
    2.8050   -2.0350    5.3520 C   0  0  0  0  0  0  0  0  0  0  0  0
    2.7120    0.4110    2.7150 C   0  0  0  0  0  0  0  0  0  0  0  0
   -0.8660    1.2070    0.0450 H   0  0  0  0  0  0  0  0  0  0  0  0
   -2.2190   -1.1870    0.6790 H   0  0  0  0  0  0  0  0  0  0  0  0
   -1.0370   -2.2190   -1.1260 H   0  0  0  0  0  0  0  0  0  0  0  0
   -1.9630   -1.0390   -3.1240 H   0  0  0  0  0  0  0  0  0  0  0  0
   -2.1690    0.4910   -2.1670 H   0  0  0  0  0  0  0  0  0  0  0  0
    0.3140    0.5360   -1.7200 H   0  0  0  0  0  0  0  0  0  0  0  0
    0.5120   -0.9980   -2.6660 H   0  0  0  0  0  0  0  0  0  0  0  0
    0.1550   -1.9740    1.2580 H   0  0  0  0  0  0  0  0  0  0  0  0
    0.0160    0.9400    2.1960 H   0  0  0  0  0  0  0  0  0  0  0  0
    1.7890   -1.5070    2.8710 H   0  0  0  0  0  0  0  0  0  0  0  0
    0.7540    0.7130    4.7110 H   0  0  0  0  0  0  0  0  0  0  0  0
    0.6430    0.1370    7.0820 H   0  0  0  0  0  0  0  0  0  0  0  0
    0.1730   -2.7660    6.3150 H   0  0  0  0  0  0  0  0  0  0  0  0
   -0.9880   -1.5510    6.8610 H   0  0  0  0  0  0  0  0  0  0  0  0
   -1.1030   -0.6360    4.7200 H   0  0  0  0  0  0  0  0  0  0  0  0
   -0.2470   -2.0890    4.1930 H   0  0  0  0  0  0  0  0  0  0  0  0
    0.7360   -3.0160    8.4520 H   0  0  0  0  0  0  0  0  0  0  0  0
    2.9870   -2.2500   10.4200 H   0  0  0  0  0  0  0  0  0  0  0  0
    3.5440   -3.7510   12.0810 H   0  0  0  0  0  0  0  0  0  0  0  0
    2.0950   -4.3950   12.8090 H   0  0  0  0  0  0  0  0  0  0  0  0
    3.9940   -5.8590   10.8850 H   0  0  0  0  0  0  0  0  0  0  0  0
    4.6720   -5.7190   13.0260 H   0  0  0  0  0  0  0  0  0  0  0  0
    2.5690   -7.8210   11.1480 H   0  0  0  0  0  0  0  0  0  0  0  0
    1.4890   -6.9780   12.2470 H   0  0  0  0  0  0  0  0  0  0  0  0
    0.4400   -7.0450   10.0420 H   0  0  0  0  0  0  0  0  0  0  0  0
    1.6560   -5.8640    8.3270 H   0  0  0  0  0  0  0  0  0  0  0  0
   -0.8110   -3.5790   10.5320 H   0  0  0  0  0  0  0  0  0  0  0  0
   -1.2570   -5.3280   10.1230 H   0  0  0  0  0  0  0  0  0  0  0  0
    2.3250    0.7170    8.8080 H   0  0  0  0  0  0  0  0  0  0  0  0
    3.4410   -0.4950    9.3980 H   0  0  0  0  0  0  0  0  0  0  0  0
    4.4270    0.9610    7.6350 H   0  0  0  0  0  0  0  0  0  0  0  0
    4.4950   -0.7450    7.2370 H   0  0  0  0  0  0  0  0  0  0  0  0
    3.8420    0.5050    5.2600 H   0  0  0  0  0  0  0  0  0  0  0  0
    2.5740    1.3550    6.1260 H   0  0  0  0  0  0  0  0  0  0  0  0
    3.5540   -1.8820    4.5680 H   0  0  0  0  0  0  0  0  0  0  0  0
    3.3320   -2.4430    6.2190 H   0  0  0  0  0  0  0  0  0  0  0  0
    2.1240   -2.8160    4.9980 H   0  0  0  0  0  0  0  0  0  0  0  0
    3.6300    0.0190    3.1610 H   0  0  0  0  0  0  0  0  0  0  0  0
    2.8810    0.4380    1.6320 H   0  0  0  0  0  0  0  0  0  0  0  0
    2.5740    1.4430    3.0570 H   0  0  0  0  0  0  0  0  0  0  0  0
  1  2  1  0  0  0  0
  1 31  1  0  0  0  0
  2  3  1  0  0  0  0
  2  6  1  0  0  0  0
  2 32  1  0  0  0  0
  3  4  1  0  0  0  0
  3  5  1  0  0  0  0
  3 33  1  0  0  0  0
  4  5  1  0  0  0  0
  4 34  1  0  0  0  0
  4 35  1  0  0  0  0
  5 36  1  0  0  0  0
  5 37  1  0  0  0  0
  6  7  2  0  0  0  0
  6 38  1  0  0  0  0
  7  8  1  0  0  0  0
  7 39  1  0  0  0  0
  8  9  1  0  0  0  0
  8 30  1  0  0  0  0
  8 40  1  0  0  0  0
  9 10  1  0  0  0  0
  9 13  1  0  0  0  0
  9 41  1  0  0  0  0
 10 11  1  0  0  0  0
 10 28  1  0  0  0  0
 10 29  1  0  0  0  0
 11 12  1  0  0  0  0
 11 14  1  0  0  0  0
 11 42  1  0  0  0  0
 12 13  1  0  0  0  0
 12 43  1  0  0  0  0
 12 44  1  0  0  0  0
 13 45  1  0  0  0  0
 13 46  1  0  0  0  0
 14 15  2  0  0  0  0
 14 26  1  0  0  0  0
 15 16  1  0  0  0  0
 15 47  1  0  0  0  0
 16 17  2  0  0  0  0
 16 48  1  0  0  0  0
 17 18  1  0  0  0  0
 17 24  1  0  0  0  0
 18 19  1  0  0  0  0
 18 49  1  0  0  0  0
 18 50  1  0  0  0  0
 19 20  1  0  0  0  0
 19 21  1  0  0  0  0
 19 51  1  0  0  0  0
 20 52  1  0  0  0  0
 21 22  1  0  0  0  0
 21 53  1  0  0  0  0
 21 54  1  0  0  0  0
 22 23  1  0  0  0  0
 22 24  1  0  0  0  0
 22 55  1  0  0  0  0
 23 56  1  0  0  0  0
 24 25  2  3  0  0  0
 25 57  1  0  0  0  0
 25 58  1  0  0  0  0
 26 27  1  0  0  0  0
 26 59  1  0  0  0  0
 26 60  1  0  0  0  0
 27 28  1  0  0  0  0
 27 61  1  0  0  0  0
 27 62  1  0  0  0  0
 28 63  1  0  0  0  0
 28 64  1  0  0  0  0
 29 65  1  0  0  0  0
 29 66  1  0  0  0  0
 29 67  1  0  0  0  0
 30 68  1  0  0  0  0
 30 69  1  0  0  0  0
 30 70  1  0  0  0  0
M  END
>  <Index>
53

>  <Chemical name>
Calcipotriene

>  <Binary_Characterization>
0

$$$$

  MOE2013           3D
CORINA 3.60 0026  08.12.2014
 74 76  0  0  1  0  0  0  0  0999 V2000
    0.9150   -0.5120    0.7480 O   0  0  0  0  0  0  0  0  0  0  0  0
    0.4060   -1.7870    0.3510 C   0  0  0  0  0  0  0  0  0  0  0  0
    0.6660   -1.9950   -1.1560 C   0  0  0  0  0  0  0  0  0  0  0  0
    0.0300   -0.9310   -2.0630 C   0  0  0  0  0  0  0  0  0  0  0  0
    0.4190   -1.1560   -3.5320 C   0  0  0  0  0  0  0  0  0  0  0  0
   -0.3300   -0.2360   -4.5350 C   0  0  2  0  0  0  0  0  0  0  0  0
   -0.0370   -0.6860   -5.9990 C   0  0  2  0  0  0  0  0  0  0  0  0
   -0.6810    0.0920   -7.1920 C   0  0  2  0  0  0  0  0  0  0  0  0
   -0.4700   -0.9440   -8.3350 C   0  0  1  0  0  0  0  0  0  0  0  0
   -0.9360   -2.2560   -7.7120 C   0  0  0  0  0  0  0  0  0  0  0  0
   -0.4790   -2.1570   -6.2520 C   0  0  0  0  0  0  0  0  0  0  0  0
   -1.0130   -0.4590   -9.6650 C   0  0  0  0  0  0  0  0  0  0  0  0
   -1.9510   -1.1280  -10.3660 C   0  0  0  0  0  0  0  0  0  0  0  0
   -2.5330   -0.7450  -11.6380 C   0  0  0  0  0  0  0  0  0  0  0  0
   -3.4360   -1.4430  -12.3560 C   0  0  0  0  0  0  0  0  0  0  0  0
   -4.0350   -0.8700  -13.6230 C   0  0  0  0  0  0  0  0  0  0  0  0
   -5.5690   -0.8680  -13.5790 C   0  0  1  0  0  0  0  0  0  0  0  0
   -6.0860   -0.4650  -14.8470 O   0  0  0  0  0  0  0  0  0  0  0  0
   -6.1170   -2.2610  -13.2570 C   0  0  0  0  0  0  0  0  0  0  0  0
   -5.5000   -2.8220  -11.9750 C   0  0  2  0  0  0  0  0  0  0  0  0
   -5.9810   -2.0650  -10.8640 O   0  0  0  0  0  0  0  0  0  0  0  0
   -3.9880   -2.7560  -12.0160 C   0  0  0  0  0  0  0  0  0  0  0  0
   -3.2160   -3.8420  -11.8450 C   0  0  0  0  0  0  0  0  0  0  0  0
   -0.3430    0.8380  -10.0820 C   0  0  0  0  0  0  0  0  0  0  0  0
   -0.4010    1.9030   -8.9810 C   0  0  0  0  0  0  0  0  0  0  0  0
    0.0580    1.3850   -7.6080 C   0  0  0  0  0  0  0  0  0  0  0  0
   -2.1770    0.3920   -6.9290 C   0  0  0  0  0  0  0  0  0  0  0  0
    0.0460    1.2280   -4.2900 C   0  0  0  0  0  0  0  0  0  0  0  0
    1.1400   -2.8610    1.1600 C   0  0  0  0  0  0  0  0  0  0  0  0
   -1.0840   -1.8120    0.6940 C   0  0  0  0  0  0  0  0  0  0  0  0
    1.8680   -0.4960    0.5560 H   0  0  0  0  0  0  0  0  0  0  0  0
    1.7510   -1.9790   -1.3310 H   0  0  0  0  0  0  0  0  0  0  0  0
    0.3090   -2.9870   -1.4570 H   0  0  0  0  0  0  0  0  0  0  0  0
   -1.0610   -0.9690   -1.9750 H   0  0  0  0  0  0  0  0  0  0  0  0
    0.3570    0.0600   -1.7350 H   0  0  0  0  0  0  0  0  0  0  0  0
    1.5020   -1.0180   -3.6470 H   0  0  0  0  0  0  0  0  0  0  0  0
    0.2120   -2.2050   -3.7680 H   0  0  0  0  0  0  0  0  0  0  0  0
   -1.4060   -0.3440   -4.3430 H   0  0  0  0  0  0  0  0  0  0  0  0
    1.0550   -0.6530   -6.1330 H   0  0  0  0  0  0  0  0  0  0  0  0
    0.6150   -1.0670   -8.4960 H   0  0  0  0  0  0  0  0  0  0  0  0
   -2.0250   -2.3700   -7.7460 H   0  0  0  0  0  0  0  0  0  0  0  0
   -0.4990   -3.1270   -8.2120 H   0  0  0  0  0  0  0  0  0  0  0  0
    0.3600   -2.8390   -6.0690 H   0  0  0  0  0  0  0  0  0  0  0  0
   -1.3010   -2.4600   -5.5940 H   0  0  0  0  0  0  0  0  0  0  0  0
   -2.3360   -2.0520   -9.9470 H   0  0  0  0  0  0  0  0  0  0  0  0
   -2.2290    0.2210  -12.0310 H   0  0  0  0  0  0  0  0  0  0  0  0
   -3.6840    0.1520  -13.8120 H   0  0  0  0  0  0  0  0  0  0  0  0
   -3.6900   -1.4560  -14.4870 H   0  0  0  0  0  0  0  0  0  0  0  0
   -5.9250   -0.1480  -12.8310 H   0  0  0  0  0  0  0  0  0  0  0  0
   -5.8150    0.4570  -14.9950 H   0  0  0  0  0  0  0  0  0  0  0  0
   -7.2090   -2.1980  -13.1600 H   0  0  0  0  0  0  0  0  0  0  0  0
   -5.9210   -2.9380  -14.0990 H   0  0  0  0  0  0  0  0  0  0  0  0
   -5.8470   -3.8520  -11.8330 H   0  0  0  0  0  0  0  0  0  0  0  0
   -5.3790   -2.2350  -10.1190 H   0  0  0  0  0  0  0  0  0  0  0  0
   -2.1350   -3.7900  -11.9280 H   0  0  0  0  0  0  0  0  0  0  0  0
   -3.6460   -4.8150  -11.6300 H   0  0  0  0  0  0  0  0  0  0  0  0
    0.7090    0.6200  -10.3100 H   0  0  0  0  0  0  0  0  0  0  0  0
   -0.7670    1.2650  -10.9940 H   0  0  0  0  0  0  0  0  0  0  0  0
    0.2280    2.7540   -9.2700 H   0  0  0  0  0  0  0  0  0  0  0  0
   -1.4240    2.2930   -8.9050 H   0  0  0  0  0  0  0  0  0  0  0  0
   -0.0880    2.1850   -6.8790 H   0  0  0  0  0  0  0  0  0  0  0  0
    1.1390    1.1970   -7.6500 H   0  0  0  0  0  0  0  0  0  0  0  0
   -2.2950    1.1960   -6.1960 H   0  0  0  0  0  0  0  0  0  0  0  0
   -2.7040    0.7070   -7.8340 H   0  0  0  0  0  0  0  0  0  0  0  0
   -2.7120   -0.4790   -6.5380 H   0  0  0  0  0  0  0  0  0  0  0  0
   -0.0780    1.5150   -3.2430 H   0  0  0  0  0  0  0  0  0  0  0  0
    1.0860    1.4230   -4.5710 H   0  0  0  0  0  0  0  0  0  0  0  0
   -0.6000    1.9050   -4.8520 H   0  0  0  0  0  0  0  0  0  0  0  0
    1.0170   -2.6910    2.2360 H   0  0  0  0  0  0  0  0  0  0  0  0
    0.7730   -3.8650    0.9230 H   0  0  0  0  0  0  0  0  0  0  0  0
    2.2180   -2.8300    0.9650 H   0  0  0  0  0  0  0  0  0  0  0  0
   -1.6140   -0.9630    0.2490 H   0  0  0  0  0  0  0  0  0  0  0  0
   -1.5600   -2.7390    0.3590 H   0  0  0  0  0  0  0  0  0  0  0  0
   -1.2340   -1.7200    1.7770 H   0  0  0  0  0  0  0  0  0  0  0  0
  1  2  1  0  0  0  0
  1 31  1  0  0  0  0
  2  3  1  0  0  0  0
  2 29  1  0  0  0  0
  2 30  1  0  0  0  0
  3  4  1  0  0  0  0
  3 32  1  0  0  0  0
  3 33  1  0  0  0  0
  4  5  1  0  0  0  0
  4 34  1  0  0  0  0
  4 35  1  0  0  0  0
  5  6  1  0  0  0  0
  5 36  1  0  0  0  0
  5 37  1  0  0  0  0
  6  7  1  0  0  0  0
  6 28  1  0  0  0  0
  6 38  1  0  0  0  0
  7  8  1  0  0  0  0
  7 11  1  0  0  0  0
  7 39  1  0  0  0  0
  8  9  1  0  0  0  0
  8 26  1  0  0  0  0
  8 27  1  0  0  0  0
  9 10  1  0  0  0  0
  9 12  1  0  0  0  0
  9 40  1  0  0  0  0
 10 11  1  0  0  0  0
 10 41  1  0  0  0  0
 10 42  1  0  0  0  0
 11 43  1  0  0  0  0
 11 44  1  0  0  0  0
 12 13  2  0  0  0  0
 12 24  1  0  0  0  0
 13 14  1  0  0  0  0
 13 45  1  0  0  0  0
 14 15  2  0  0  0  0
 14 46  1  0  0  0  0
 15 16  1  0  0  0  0
 15 22  1  0  0  0  0
 16 17  1  0  0  0  0
 16 47  1  0  0  0  0
 16 48  1  0  0  0  0
 17 18  1  0  0  0  0
 17 19  1  0  0  0  0
 17 49  1  0  0  0  0
 18 50  1  0  0  0  0
 19 20  1  0  0  0  0
 19 51  1  0  0  0  0
 19 52  1  0  0  0  0
 20 21  1  0  0  0  0
 20 22  1  0  0  0  0
 20 53  1  0  0  0  0
 21 54  1  0  0  0  0
 22 23  2  3  0  0  0
 23 55  1  0  0  0  0
 23 56  1  0  0  0  0
 24 25  1  0  0  0  0
 24 57  1  0  0  0  0
 24 58  1  0  0  0  0
 25 26  1  0  0  0  0
 25 59  1  0  0  0  0
 25 60  1  0  0  0  0
 26 61  1  0  0  0  0
 26 62  1  0  0  0  0
 27 63  1  0  0  0  0
 27 64  1  0  0  0  0
 27 65  1  0  0  0  0
 28 66  1  0  0  0  0
 28 67  1  0  0  0  0
 28 68  1  0  0  0  0
 29 69  1  0  0  0  0
 29 70  1  0  0  0  0
 29 71  1  0  0  0  0
 30 72  1  0  0  0  0
 30 73  1  0  0  0  0
 30 74  1  0  0  0  0
M  END
>  <Index>
54

>  <Chemical name>
Calcitriol

>  <Binary_Characterization>
0

$$$$

  MOE2013           3D
CORINA 3.60 0026  08.12.2014
 79 84  0  0  1  0  0  0  0  0999 V2000
    2.8430    8.4270   -2.4410 O   0  0  0  0  0  0  0  0  0  0  0  0
    2.0210    9.5030   -1.9530 C   0  0  0  0  0  0  0  0  0  0  0  0
    2.7770   10.8100   -2.2050 C   0  0  0  0  0  0  0  0  0  0  0  0
    1.9390   12.0290   -1.8330 C   0  0  0  0  0  0  0  0  0  0  0  0
    0.5930   12.0230   -2.5520 C   0  0  0  0  0  0  0  0  0  0  0  0
   -0.1660   10.7200   -2.3180 C   0  0  0  0  0  0  0  0  0  0  0  0
    0.6770    9.5040   -2.6870 C   0  0  0  0  0  0  0  0  0  0  0  0
    2.6240    7.2010   -1.9000 C   0  0  0  0  0  0  0  0  0  0  0  0
    1.8030    6.9350   -1.0350 O   0  0  0  0  0  0  0  0  0  0  0  0
    3.4890    6.3320   -2.4770 O   0  0  0  0  0  0  0  0  0  0  0  0
    3.3650    4.9740   -2.0490 C   0  0  1  0  0  0  0  0  0  0  0  0
    3.8290    4.0830   -3.0780 O   0  0  0  0  0  0  0  0  0  0  0  0
    2.9930    3.9800   -4.1370 C   0  0  0  0  0  0  0  0  0  0  0  0
    1.9290    4.5480   -4.3070 O   0  0  0  0  0  0  0  0  0  0  0  0
    3.6070    3.0840   -5.1230 C   0  0  0  0  0  0  0  0  0  0  0  0
    3.9380    1.7290   -4.9250 C   0  0  0  0  0  0  0  0  0  0  0  0
    3.7520    0.8010   -3.9180 N   0  0  0  0  0  0  0  0  0  0  0  0
    3.0450    0.9390   -2.6570 C   0  0  0  0  0  0  0  0  0  0  0  0
    1.6330    0.4180   -2.7390 C   0  0  0  0  0  0  0  0  0  0  0  0
    1.3220   -0.8670   -2.2750 C   0  0  0  0  0  0  0  0  0  0  0  0
    0.0080   -1.3430   -2.3200 C   0  0  0  0  0  0  0  0  0  0  0  0
   -1.0290   -0.5490   -2.8310 C   0  0  0  0  0  0  0  0  0  0  0  0
   -0.7080    0.7260   -3.3200 C   0  0  0  0  0  0  0  0  0  0  0  0
    0.6040    1.2060   -3.2710 C   0  0  0  0  0  0  0  0  0  0  0  0
   -2.4190   -1.0370   -2.8540 C   0  0  0  0  0  0  0  0  0  0  0  0
   -3.4490   -0.4720   -2.0640 C   0  0  0  0  0  0  0  0  0  0  0  0
   -4.7680   -0.9470   -2.1940 C   0  0  0  0  0  0  0  0  0  0  0  0
   -5.0700   -1.9860   -3.0740 C   0  0  0  0  0  0  0  0  0  0  0  0
   -4.0610   -2.5610   -3.8390 C   0  0  0  0  0  0  0  0  0  0  0  0
   -2.7510   -2.0890   -3.7320 C   0  0  0  0  0  0  0  0  0  0  0  0
   -3.1940    0.5860   -1.1000 C   0  0  0  0  0  0  0  0  0  0  0  0
   -3.9550    1.6830   -0.9420 N   0  0  0  0  0  0  0  0  0  0  0  0
   -3.2750    2.2940    0.0400 N   0  0  0  0  0  0  0  0  0  0  0  0
   -2.2040    1.6460    0.5090 N   0  0  0  0  0  0  0  0  0  0  0  0
   -2.1400    0.5390   -0.2180 N   0  0  0  0  0  0  0  0  0  0  0  0
    4.3720   -0.3600   -4.3080 C   0  0  0  0  0  0  0  0  0  0  0  0
    4.4360   -1.4360   -3.5300 O   0  0  0  0  0  0  0  0  0  0  0  0
    5.0900   -2.5620   -4.1130 C   0  0  0  0  0  0  0  0  0  0  0  0
    5.0550   -3.6980   -3.1090 C   0  0  0  0  0  0  0  0  0  0  0  0
    4.8670   -0.2830   -5.5170 N   0  0  0  0  0  0  0  0  0  0  0  0
    4.5930    0.9960   -5.9240 C   0  0  0  0  0  0  0  0  0  0  0  0
    4.8940    1.5940   -7.1600 C   0  0  0  0  0  0  0  0  0  0  0  0
    4.5310    2.9230   -7.3790 C   0  0  0  0  0  0  0  0  0  0  0  0
    3.9000    3.6550   -6.3760 C   0  0  0  0  0  0  0  0  0  0  0  0
    4.2600    4.7510   -0.8370 C   0  0  0  0  0  0  0  0  0  0  0  0
    1.8640    9.3960   -0.8710 H   0  0  0  0  0  0  0  0  0  0  0  0
    3.7140   10.8100   -1.6340 H   0  0  0  0  0  0  0  0  0  0  0  0
    3.0740   10.8690   -3.2600 H   0  0  0  0  0  0  0  0  0  0  0  0
    1.7740   12.0410   -0.7490 H   0  0  0  0  0  0  0  0  0  0  0  0
    2.4870   12.9440   -2.0840 H   0  0  0  0  0  0  0  0  0  0  0  0
   -0.0120   12.8700   -2.2090 H   0  0  0  0  0  0  0  0  0  0  0  0
    0.7550   12.1610   -3.6290 H   0  0  0  0  0  0  0  0  0  0  0  0
   -0.4600   10.6540   -1.2630 H   0  0  0  0  0  0  0  0  0  0  0  0
   -1.0900   10.7210   -2.9070 H   0  0  0  0  0  0  0  0  0  0  0  0
    0.8490    9.4840   -3.7710 H   0  0  0  0  0  0  0  0  0  0  0  0
    0.1210    8.5870   -2.4590 H   0  0  0  0  0  0  0  0  0  0  0  0
    2.3290    4.7100   -1.7930 H   0  0  0  0  0  0  0  0  0  0  0  0
    3.6180    0.4050   -1.8890 H   0  0  0  0  0  0  0  0  0  0  0  0
    3.0410    1.9810   -2.3450 H   0  0  0  0  0  0  0  0  0  0  0  0
    2.0980   -1.5090   -1.8630 H   0  0  0  0  0  0  0  0  0  0  0  0
   -0.2060   -2.3370   -1.9330 H   0  0  0  0  0  0  0  0  0  0  0  0
   -1.4850    1.3650   -3.7350 H   0  0  0  0  0  0  0  0  0  0  0  0
    0.8020    2.2070   -3.6440 H   0  0  0  0  0  0  0  0  0  0  0  0
   -5.5690   -0.5120   -1.5990 H   0  0  0  0  0  0  0  0  0  0  0  0
   -6.0920   -2.3460   -3.1600 H   0  0  0  0  0  0  0  0  0  0  0  0
   -4.2930   -3.3700   -4.5260 H   0  0  0  0  0  0  0  0  0  0  0  0
   -1.9800   -2.5380   -4.3570 H   0  0  0  0  0  0  0  0  0  0  0  0
   -3.5560    3.1970    0.4100 H   0  0  0  0  0  0  0  0  0  0  0  0
    4.5710   -2.8700   -5.0290 H   0  0  0  0  0  0  0  0  0  0  0  0
    6.1320   -2.3140   -4.3480 H   0  0  0  0  0  0  0  0  0  0  0  0
    4.0220   -3.9510   -2.8480 H   0  0  0  0  0  0  0  0  0  0  0  0
    5.5460   -4.5890   -3.5110 H   0  0  0  0  0  0  0  0  0  0  0  0
    5.5560   -3.4070   -2.1800 H   0  0  0  0  0  0  0  0  0  0  0  0
    5.3980    1.0200   -7.9320 H   0  0  0  0  0  0  0  0  0  0  0  0
    4.7520    3.3920   -8.3340 H   0  0  0  0  0  0  0  0  0  0  0  0
    3.6420    4.6960   -6.5690 H   0  0  0  0  0  0  0  0  0  0  0  0
    5.3020    4.9890   -1.0800 H   0  0  0  0  0  0  0  0  0  0  0  0
    3.9650    5.3910    0.0000 H   0  0  0  0  0  0  0  0  0  0  0  0
    4.2290    3.7050   -0.5160 H   0  0  0  0  0  0  0  0  0  0  0  0
  1  2  1  0  0  0  0
  1  8  1  0  0  0  0
  2  3  1  0  0  0  0
  2  7  1  0  0  0  0
  2 46  1  0  0  0  0
  3  4  1  0  0  0  0
  3 47  1  0  0  0  0
  3 48  1  0  0  0  0
  4  5  1  0  0  0  0
  4 49  1  0  0  0  0
  4 50  1  0  0  0  0
  5  6  1  0  0  0  0
  5 51  1  0  0  0  0
  5 52  1  0  0  0  0
  6  7  1  0  0  0  0
  6 53  1  0  0  0  0
  6 54  1  0  0  0  0
  7 55  1  0  0  0  0
  7 56  1  0  0  0  0
  8  9  2  0  0  0  0
  8 10  1  0  0  0  0
 10 11  1  0  0  0  0
 11 12  1  0  0  0  0
 11 45  1  0  0  0  0
 11 57  1  0  0  0  0
 12 13  1  0  0  0  0
 13 14  2  0  0  0  0
 13 15  1  0  0  0  0
 15 16  2  0  0  0  0
 15 44  1  0  0  0  0
 16 17  1  0  0  0  0
 16 41  1  0  0  0  0
 17 18  1  0  0  0  0
 17 36  1  0  0  0  0
 18 19  1  0  0  0  0
 18 58  1  0  0  0  0
 18 59  1  0  0  0  0
 19 20  1  0  0  0  0
 19 24  2  0  0  0  0
 20 21  2  0  0  0  0
 20 60  1  0  0  0  0
 21 22  1  0  0  0  0
 21 61  1  0  0  0  0
 22 23  2  0  0  0  0
 22 25  1  0  0  0  0
 23 24  1  0  0  0  0
 23 62  1  0  0  0  0
 24 63  1  0  0  0  0
 25 26  1  0  0  0  0
 25 30  2  0  0  0  0
 26 27  2  0  0  0  0
 26 31  1  0  0  0  0
 27 28  1  0  0  0  0
 27 64  1  0  0  0  0
 28 29  2  0  0  0  0
 28 65  1  0  0  0  0
 29 30  1  0  0  0  0
 29 66  1  0  0  0  0
 30 67  1  0  0  0  0
 31 32  2  0  0  0  0
 31 35  1  0  0  0  0
 32 33  1  0  0  0  0
 33 34  1  0  0  0  0
 33 68  1  0  0  0  0
 34 35  2  0  0  0  0
 36 37  1  0  0  0  0
 36 40  2  0  0  0  0
 37 38  1  0  0  0  0
 38 39  1  0  0  0  0
 38 69  1  0  0  0  0
 38 70  1  0  0  0  0
 39 71  1  0  0  0  0
 39 72  1  0  0  0  0
 39 73  1  0  0  0  0
 40 41  1  0  0  0  0
 41 42  2  0  0  0  0
 42 43  1  0  0  0  0
 42 74  1  0  0  0  0
 43 44  2  0  0  0  0
 43 75  1  0  0  0  0
 44 76  1  0  0  0  0
 45 77  1  0  0  0  0
 45 78  1  0  0  0  0
 45 79  1  0  0  0  0
M  END
>  <Index>
55

>  <Chemical name>
Candesartan cilexetil

>  <Binary_Characterization>
1

$$$$

  MOE2013           3D
CORINA 3.60 0026  08.12.2014
 19 19  0  0  0  0  0  0  0  0999 V2000
    0.0350   -0.0250   -0.2140 O   0  0  0  0  0  0  0  0  0  0  0  0
   -0.0250    1.1960   -0.0820 C   0  0  0  0  0  0  0  0  0  0  0  0
    1.1150    1.9450   -0.0440 N   0  0  0  0  0  0  0  0  0  0  0  0
    1.2050    3.3850    0.0660 C   0  0  0  0  0  0  0  0  0  0  0  0
    0.6980    3.9040    1.4060 C   0  0  0  0  0  0  0  0  0  0  0  0
   -0.8260    3.9500    1.5030 C   0  0  0  0  0  0  0  0  0  0  0  0
   -1.5110    2.5880    1.3980 C   0  0  0  0  0  0  0  0  0  0  0  0
   -1.3430    1.9240    0.0360 C   0  0  0  0  0  0  0  0  0  0  0  0
    1.9720    1.4080   -0.1140 H   0  0  0  0  0  0  0  0  0  0  0  0
    2.2660    3.6370   -0.0450 H   0  0  0  0  0  0  0  0  0  0  0  0
    0.6630    3.8390   -0.7700 H   0  0  0  0  0  0  0  0  0  0  0  0
    1.1050    3.3020    2.2270 H   0  0  0  0  0  0  0  0  0  0  0  0
    1.0720    4.9260    1.5440 H   0  0  0  0  0  0  0  0  0  0  0  0
   -1.0950    4.3980    2.4680 H   0  0  0  0  0  0  0  0  0  0  0  0
   -1.2230    4.6210    0.7310 H   0  0  0  0  0  0  0  0  0  0  0  0
   -1.1470    1.9290    2.1950 H   0  0  0  0  0  0  0  0  0  0  0  0
   -2.5830    2.7400    1.5760 H   0  0  0  0  0  0  0  0  0  0  0  0
   -1.4460    2.6410   -0.7850 H   0  0  0  0  0  0  0  0  0  0  0  0
   -2.1360    1.1770   -0.0930 H   0  0  0  0  0  0  0  0  0  0  0  0
  1  2  2  0  0  0  0
  2  3  1  0  0  0  0
  2  8  1  0  0  0  0
  3  4  1  0  0  0  0
  3  9  1  0  0  0  0
  4  5  1  0  0  0  0
  4 10  1  0  0  0  0
  4 11  1  0  0  0  0
  5  6  1  0  0  0  0
  5 12  1  0  0  0  0
  5 13  1  0  0  0  0
  6  7  1  0  0  0  0
  6 14  1  0  0  0  0
  6 15  1  0  0  0  0
  7  8  1  0  0  0  0
  7 16  1  0  0  0  0
  7 17  1  0  0  0  0
  8 18  1  0  0  0  0
  8 19  1  0  0  0  0
M  END
>  <Index>
56

>  <Chemical name>
Caprolactam

>  <Binary_Characterization>
1

$$$$

  MOE2013           3D
CORINA 3.60 0026  08.12.2014
 27 28  0  0  1  0  0  0  0  0999 V2000
    0.0150    0.0390    0.3420 Cl  0  0  0  0  0  0  0  0  0  0  0  0
   -0.1200    1.8280    0.2150 C   0  0  0  0  0  0  0  0  0  0  0  0
    1.5630    2.4940    0.1900 Cl  0  0  0  0  0  0  0  0  0  0  0  0
   -0.9170    2.2660   -1.3930 S   0  0  0  0  0  0  0  0  0  0  0  0
   -0.0220    1.6950   -2.7020 N   0  0  0  0  0  0  0  0  0  0  0  0
   -0.2320    0.4590   -3.2940 C   0  0  0  0  0  0  0  0  0  0  0  0
   -0.9650   -0.4520   -2.9470 O   0  0  0  0  0  0  0  0  0  0  0  0
    0.5800    0.4880   -4.5580 C   0  0  1  0  0  0  0  0  0  0  0  0
    1.7170    1.4250   -4.1670 C   0  0  1  0  0  0  0  0  0  0  0  0
    2.4460    1.9050   -5.4060 C   0  0  0  0  0  0  0  0  0  0  0  0
    2.7670    0.7190   -6.2890 C   0  0  0  0  0  0  0  0  0  0  0  0
    2.2080   -0.4980   -6.1360 C   0  0  0  0  0  0  0  0  0  0  0  0
    1.1430   -0.8080   -5.1080 C   0  0  0  0  0  0  0  0  0  0  0  0
    0.9970    2.4190   -3.3020 C   0  0  0  0  0  0  0  0  0  0  0  0
    1.3190    3.5840   -3.1410 O   0  0  0  0  0  0  0  0  0  0  0  0
   -0.9120    2.4390    1.3980 C   0  0  0  0  0  0  0  0  0  0  0  0
   -2.6120    1.8620    1.5050 Cl  0  0  0  0  0  0  0  0  0  0  0  0
   -0.1470    2.1310    2.9980 Cl  0  0  0  0  0  0  0  0  0  0  0  0
   -0.0610    0.9580   -5.3210 H   0  0  0  0  0  0  0  0  0  0  0  0
    2.4310    0.9090   -3.5050 H   0  0  0  0  0  0  0  0  0  0  0  0
    1.8490    2.6320   -5.9690 H   0  0  0  0  0  0  0  0  0  0  0  0
    3.3750    2.4090   -5.1150 H   0  0  0  0  0  0  0  0  0  0  0  0
    3.5040    0.8730   -7.0740 H   0  0  0  0  0  0  0  0  0  0  0  0
    2.5140   -1.3110   -6.7910 H   0  0  0  0  0  0  0  0  0  0  0  0
    1.5690   -1.4310   -4.3130 H   0  0  0  0  0  0  0  0  0  0  0  0
    0.3390   -1.3900   -5.5750 H   0  0  0  0  0  0  0  0  0  0  0  0
   -0.9660    3.5290    1.3010 H   0  0  0  0  0  0  0  0  0  0  0  0
  1  2  1  0  0  0  0
  2  3  1  0  0  0  0
  2  4  1  0  0  0  0
  2 16  1  0  0  0  0
  4  5  1  0  0  0  0
  5  6  1  0  0  0  0
  5 14  1  0  0  0  0
  6  7  2  0  0  0  0
  6  8  1  0  0  0  0
  8  9  1  0  0  0  0
  8 13  1  0  0  0  0
  8 19  1  0  0  0  0
  9 10  1  0  0  0  0
  9 14  1  0  0  0  0
  9 20  1  0  0  0  0
 10 11  1  0  0  0  0
 10 21  1  0  0  0  0
 10 22  1  0  0  0  0
 11 12  2  0  0  0  0
 11 23  1  0  0  0  0
 12 13  1  0  0  0  0
 12 24  1  0  0  0  0
 13 25  1  0  0  0  0
 13 26  1  0  0  0  0
 14 15  2  0  0  0  0
 16 17  1  0  0  0  0
 16 18  1  0  0  0  0
 16 27  1  0  0  0  0
M  END
>  <Index>
57

>  <Chemical name>
Captafol

>  <Binary_Characterization>
1

$$$$

  MOE2013           3D
CORINA 3.60 0026  08.12.2014
 56 59  0  0  1  0  0  0  0  0999 V2000
    0.0230    1.1660    0.0310 O   0  0  0  0  0  0  0  0  0  0  0  0
    0.0340   -0.2000   -0.0900 C   0  0  0  0  0  0  0  0  0  0  0  0
   -1.1930   -0.8310   -0.4250 C   0  0  0  0  0  0  0  0  0  0  0  0
   -2.5270   -0.3560   -0.6740 C   0  0  0  0  0  0  0  0  0  0  0  0
   -3.3210   -1.4640   -0.9720 C   0  0  0  0  0  0  0  0  0  0  0  0
   -2.5110   -2.5710   -0.9010 N   0  0  0  0  0  0  0  0  0  0  0  0
   -1.2230   -2.2200   -0.5700 C   0  0  0  0  0  0  0  0  0  0  0  0
   -0.0960   -3.0280   -0.3920 C   0  0  0  0  0  0  0  0  0  0  0  0
    1.1000   -2.3950   -0.0530 C   0  0  0  0  0  0  0  0  0  0  0  0
    1.1670   -1.0080    0.0960 C   0  0  0  0  0  0  0  0  0  0  0  0
   -4.6840   -1.3620   -1.2740 C   0  0  0  0  0  0  0  0  0  0  0  0
   -5.2570   -0.0880   -1.2690 C   0  0  0  0  0  0  0  0  0  0  0  0
   -4.4950    1.0390   -0.9710 C   0  0  0  0  0  0  0  0  0  0  0  0
   -3.1330    0.9190   -0.6720 C   0  0  0  0  0  0  0  0  0  0  0  0
    1.2760    1.8230    0.2580 C   0  0  0  0  0  0  0  0  0  0  0  0
    1.0060    3.3320    0.2380 C   0  0  2  0  0  0  0  0  0  0  0  0
    0.5180    3.6970   -1.0640 O   0  0  0  0  0  0  0  0  0  0  0  0
    2.2860    4.1310    0.5250 C   0  0  0  0  0  0  0  0  0  0  0  0
    1.9840    5.5680    0.5230 N   0  0  3  0  0  0  0  0  0  0  0  0
    3.2070    6.3760    0.5520 C   0  0  0  0  0  0  0  0  0  0  0  0
    2.8960    7.8800    0.5210 C   0  0  0  0  0  0  0  0  0  0  0  0
    2.3960    8.2890    1.7950 O   0  0  0  0  0  0  0  0  0  0  0  0
    2.1670    9.6300    1.9890 C   0  0  0  0  0  0  0  0  0  0  0  0
    1.8330   10.0210    3.3020 C   0  0  0  0  0  0  0  0  0  0  0  0
    1.7860    9.0160    4.2380 O   0  0  0  0  0  0  0  0  0  0  0  0
    1.3820    9.3630    5.5550 C   0  0  0  0  0  0  0  0  0  0  0  0
    1.5860   11.3720    3.5800 C   0  0  0  0  0  0  0  0  0  0  0  0
    1.6600   12.3260    2.5640 C   0  0  0  0  0  0  0  0  0  0  0  0
    1.9810   11.9390    1.2670 C   0  0  0  0  0  0  0  0  0  0  0  0
    2.2340   10.5970    0.9780 C   0  0  0  0  0  0  0  0  0  0  0  0
   -2.8200   -3.5170   -1.0690 H   0  0  0  0  0  0  0  0  0  0  0  0
   -0.1430   -4.1060   -0.5090 H   0  0  0  0  0  0  0  0  0  0  0  0
    1.9960   -2.9930    0.0970 H   0  0  0  0  0  0  0  0  0  0  0  0
    2.1290   -0.5820    0.3630 H   0  0  0  0  0  0  0  0  0  0  0  0
   -5.2810   -2.2390   -1.5050 H   0  0  0  0  0  0  0  0  0  0  0  0
   -6.3150    0.0240   -1.4990 H   0  0  0  0  0  0  0  0  0  0  0  0
   -4.9620    2.0210   -0.9690 H   0  0  0  0  0  0  0  0  0  0  0  0
   -2.5510    1.8050   -0.4360 H   0  0  0  0  0  0  0  0  0  0  0  0
    1.6810    1.5300    1.2330 H   0  0  0  0  0  0  0  0  0  0  0  0
    1.9740    1.5660   -0.5480 H   0  0  0  0  0  0  0  0  0  0  0  0
    0.2180    3.5820    0.9590 H   0  0  0  0  0  0  0  0  0  0  0  0
   -0.1980    3.0660   -1.2680 H   0  0  0  0  0  0  0  0  0  0  0  0
    2.7030    3.8400    1.4960 H   0  0  0  0  0  0  0  0  0  0  0  0
    3.0250    3.9100   -0.2560 H   0  0  0  0  0  0  0  0  0  0  0  0
    1.4390    5.7650   -0.3200 H   0  0  0  0  0  0  0  0  0  0  0  0
    3.7760    6.1430    1.4600 H   0  0  0  0  0  0  0  0  0  0  0  0
    3.8240    6.1330   -0.3200 H   0  0  0  0  0  0  0  0  0  0  0  0
    3.8310    8.4140    0.3080 H   0  0  0  0  0  0  0  0  0  0  0  0
    2.1650    8.0940   -0.2680 H   0  0  0  0  0  0  0  0  0  0  0  0
    1.3630    8.4450    6.1510 H   0  0  0  0  0  0  0  0  0  0  0  0
    2.1010   10.0460    6.0200 H   0  0  0  0  0  0  0  0  0  0  0  0
    0.3720    9.7850    5.5620 H   0  0  0  0  0  0  0  0  0  0  0  0
    1.3340   11.7150    4.5780 H   0  0  0  0  0  0  0  0  0  0  0  0
    1.4660   13.3720    2.7870 H   0  0  0  0  0  0  0  0  0  0  0  0
    2.0340   12.6830    0.4760 H   0  0  0  0  0  0  0  0  0  0  0  0
    2.4750   10.3390   -0.0480 H   0  0  0  0  0  0  0  0  0  0  0  0
  1  2  1  0  0  0  0
  1 15  1  0  0  0  0
  2  3  2  0  0  0  0
  2 10  1  0  0  0  0
  3  4  1  0  0  0  0
  3  7  1  0  0  0  0
  4  5  1  0  0  0  0
  4 14  2  0  0  0  0
  5  6  1  0  0  0  0
  5 11  2  0  0  0  0
  6  7  1  0  0  0  0
  6 31  1  0  0  0  0
  7  8  2  0  0  0  0
  8  9  1  0  0  0  0
  8 32  1  0  0  0  0
  9 10  2  0  0  0  0
  9 33  1  0  0  0  0
 10 34  1  0  0  0  0
 11 12  1  0  0  0  0
 11 35  1  0  0  0  0
 12 13  2  0  0  0  0
 12 36  1  0  0  0  0
 13 14  1  0  0  0  0
 13 37  1  0  0  0  0
 14 38  1  0  0  0  0
 15 16  1  0  0  0  0
 15 39  1  0  0  0  0
 15 40  1  0  0  0  0
 16 17  1  0  0  0  0
 16 18  1  0  0  0  0
 16 41  1  0  0  0  0
 17 42  1  0  0  0  0
 18 19  1  0  0  0  0
 18 43  1  0  0  0  0
 18 44  1  0  0  0  0
 19 20  1  0  0  0  0
 19 45  1  0  0  0  0
 20 21  1  0  0  0  0
 20 46  1  0  0  0  0
 20 47  1  0  0  0  0
 21 22  1  0  0  0  0
 21 48  1  0  0  0  0
 21 49  1  0  0  0  0
 22 23  1  0  0  0  0
 23 24  2  0  0  0  0
 23 30  1  0  0  0  0
 24 25  1  0  0  0  0
 24 27  1  0  0  0  0
 25 26  1  0  0  0  0
 26 50  1  0  0  0  0
 26 51  1  0  0  0  0
 26 52  1  0  0  0  0
 27 28  2  0  0  0  0
 27 53  1  0  0  0  0
 28 29  1  0  0  0  0
 28 54  1  0  0  0  0
 29 30  2  0  0  0  0
 29 55  1  0  0  0  0
 30 56  1  0  0  0  0
M  END
>  <Index>
58

>  <Chemical name>
Carvedilol

>  <Binary_Characterization>
1

$$$$

  MOE2013           3D
CORINA 3.60 0026  08.12.2014
 38 40  0  0  1  0  0  0  0  0999 V2000
    0.0480    0.0120    1.2920 Cl  0  0  0  0  0  0  0  0  0  0  0  0
    0.1040    1.6170    0.6200 C   0  0  0  0  0  0  0  0  0  0  0  0
    1.2640    2.2780    0.4240 C   0  0  0  0  0  0  0  0  0  0  0  0
    1.2580    3.5670   -0.0050 N   0  0  0  0  0  0  0  0  0  0  0  0
    0.0980    4.4310    0.0440 C   0  0  2  0  0  0  0  0  0  0  0  0
   -1.2420    3.5950   -0.8510 S   0  0  0  0  0  0  0  0  0  0  0  0
   -1.2700    2.1600    0.2890 C   0  0  0  0  0  0  0  0  0  0  0  0
    0.9520    5.4850   -0.7210 C   0  0  2  0  0  0  0  0  0  0  0  0
    0.5320    5.8000   -2.1140 N   0  0  0  0  0  0  0  0  0  0  0  0
    0.8020    7.0230   -2.7110 C   0  0  0  0  0  0  0  0  0  0  0  0
    1.4270    7.9200   -2.1450 O   0  0  0  0  0  0  0  0  0  0  0  0
    0.1970    7.1870   -4.1250 C   0  0  2  0  0  0  0  0  0  0  0  0
    1.0440    8.0880   -4.9260 N   0  0  0  0  0  0  0  0  0  0  0  0
   -1.2350    7.6850   -4.0550 C   0  0  0  0  0  0  0  0  0  0  0  0
   -2.2590    6.9620   -4.6860 C   0  0  0  0  0  0  0  0  0  0  0  0
   -3.5800    7.4120   -4.6410 C   0  0  0  0  0  0  0  0  0  0  0  0
   -3.8950    8.5910   -3.9680 C   0  0  0  0  0  0  0  0  0  0  0  0
   -2.8890    9.3200   -3.3380 C   0  0  0  0  0  0  0  0  0  0  0  0
   -1.5670    8.8720   -3.3820 C   0  0  0  0  0  0  0  0  0  0  0  0
    2.1180    4.4460   -0.5580 C   0  0  0  0  0  0  0  0  0  0  0  0
    3.2880    4.3680   -0.8470 O   0  0  0  0  0  0  0  0  0  0  0  0
    2.5770    1.6480    0.6920 C   0  0  0  0  0  0  0  0  0  0  0  0
    3.3930    2.0390    1.5080 O   0  0  0  0  0  0  0  0  0  0  0  0
    2.8000    0.5730   -0.0870 O   0  0  0  0  0  0  0  0  0  0  0  0
   -0.1630    4.7410    1.0640 H   0  0  0  0  0  0  0  0  0  0  0  0
   -1.8760    1.3900   -0.2010 H   0  0  0  0  0  0  0  0  0  0  0  0
   -1.7820    2.4560    1.2100 H   0  0  0  0  0  0  0  0  0  0  0  0
    1.1170    6.3940   -0.1300 H   0  0  0  0  0  0  0  0  0  0  0  0
    0.0150    5.1000   -2.6410 H   0  0  0  0  0  0  0  0  0  0  0  0
    0.2230    6.2050   -4.6130 H   0  0  0  0  0  0  0  0  0  0  0  0
    0.5270    8.4010   -5.7470 H   0  0  0  0  0  0  0  0  0  0  0  0
    1.2430    8.9230   -4.3710 H   0  0  0  0  0  0  0  0  0  0  0  0
   -2.0380    6.0410   -5.2220 H   0  0  0  0  0  0  0  0  0  0  0  0
   -4.3640    6.8430   -5.1330 H   0  0  0  0  0  0  0  0  0  0  0  0
   -4.9230    8.9430   -3.9370 H   0  0  0  0  0  0  0  0  0  0  0  0
   -3.1310   10.2400   -2.8130 H   0  0  0  0  0  0  0  0  0  0  0  0
   -0.7980    9.4620   -2.8850 H   0  0  0  0  0  0  0  0  0  0  0  0
    3.6940    0.2610    0.1640 H   0  0  0  0  0  0  0  0  0  0  0  0
  1  2  1  0  0  0  0
  2  3  2  0  0  0  0
  2  7  1  0  0  0  0
  3  4  1  0  0  0  0
  3 22  1  0  0  0  0
  4  5  1  0  0  0  0
  4 20  1  0  0  0  0
  5  6  1  0  0  0  0
  5  8  1  0  0  0  0
  5 25  1  0  0  0  0
  6  7  1  0  0  0  0
  7 26  1  0  0  0  0
  7 27  1  0  0  0  0
  8  9  1  0  0  0  0
  8 20  1  0  0  0  0
  8 28  1  0  0  0  0
  9 10  1  0  0  0  0
  9 29  1  0  0  0  0
 10 11  2  0  0  0  0
 10 12  1  0  0  0  0
 12 13  1  0  0  0  0
 12 14  1  0  0  0  0
 12 30  1  0  0  0  0
 13 31  1  0  0  0  0
 13 32  1  0  0  0  0
 14 15  1  0  0  0  0
 14 19  2  0  0  0  0
 15 16  2  0  0  0  0
 15 33  1  0  0  0  0
 16 17  1  0  0  0  0
 16 34  1  0  0  0  0
 17 18  2  0  0  0  0
 17 35  1  0  0  0  0
 18 19  1  0  0  0  0
 18 36  1  0  0  0  0
 19 37  1  0  0  0  0
 20 21  2  0  0  0  0
 22 23  2  0  0  0  0
 22 24  1  0  0  0  0
 24 38  1  0  0  0  0
M  END
>  <Index>
59

>  <Chemical name>
Cefaclor

>  <Binary_Characterization>
1

$$$$

  MOE2013           3D
CORINA 3.60 0026  08.12.2014
 43 46  0  0  1  0  0  0  0  0999 V2000
   -0.3610    2.1780    0.7120 S   0  0  0  0  0  0  0  0  0  0  0  0
    1.4170    2.4160    0.5020 C   0  0  2  0  0  0  0  0  0  0  0  0
    2.0990    1.6930    1.5500 N   0  0  0  0  0  0  0  0  0  0  0  0
    2.8430    2.7170    2.0160 C   0  0  0  0  0  0  0  0  0  0  0  0
    3.7260    2.7890    2.8360 O   0  0  0  0  0  0  0  0  0  0  0  0
    2.0140    3.7120    1.1230 C   0  0  1  0  0  0  0  0  0  0  0  0
    2.8240    4.5490    0.1910 N   0  0  0  0  0  0  0  0  0  0  0  0
    3.3510    5.7630    0.5980 C   0  0  0  0  0  0  0  0  0  0  0  0
    3.1630    6.2400    1.7150 O   0  0  0  0  0  0  0  0  0  0  0  0
    4.1990    6.4640   -0.4350 C   0  0  0  0  0  0  0  0  0  0  0  0
    3.7410    7.8130   -0.6560 N   0  0  0  0  0  0  0  0  0  0  0  0
    2.9360    8.1120   -1.6870 N   0  0  0  0  0  0  0  0  0  0  0  0
    2.7480    9.4240   -1.6020 N   0  0  0  0  0  0  0  0  0  0  0  0
    3.4210    9.9510   -0.5230 N   0  0  0  0  0  0  0  0  0  0  0  0
    4.0200    8.9360    0.0560 C   0  0  0  0  0  0  0  0  0  0  0  0
    1.9090    0.3780    1.8270 C   0  0  0  0  0  0  0  0  0  0  0  0
    0.8320   -0.2890    1.3460 C   0  0  0  0  0  0  0  0  0  0  0  0
   -0.2540    0.3710    0.5030 C   0  0  0  0  0  0  0  0  0  0  0  0
    0.6060   -1.7720    1.5620 C   0  0  0  0  0  0  0  0  0  0  0  0
   -0.5920   -2.0360    2.9020 S   0  0  0  0  0  0  0  0  0  0  0  0
   -0.6820   -3.7810    2.9080 C   0  0  0  0  0  0  0  0  0  0  0  0
   -1.5830   -4.6590    4.0710 S   0  0  0  0  0  0  0  0  0  0  0  0
   -1.0760   -6.0900    3.2670 C   0  0  0  0  0  0  0  0  0  0  0  0
   -0.3020   -5.8760    2.2240 N   0  0  0  0  0  0  0  0  0  0  0  0
   -0.0750   -4.5310    2.0150 N   0  0  0  0  0  0  0  0  0  0  0  0
   -1.5060   -7.4270    3.7500 C   0  0  0  0  0  0  0  0  0  0  0  0
    2.8930   -0.2890    2.7170 C   0  0  0  0  0  0  0  0  0  0  0  0
    2.6470   -0.9070    3.7370 O   0  0  0  0  0  0  0  0  0  0  0  0
    4.1420   -0.1800    2.2240 O   0  0  0  0  0  0  0  0  0  0  0  0
    1.7970    2.1690   -0.4970 H   0  0  0  0  0  0  0  0  0  0  0  0
    1.3130    4.3210    1.7070 H   0  0  0  0  0  0  0  0  0  0  0  0
    3.0000    4.2320   -0.7580 H   0  0  0  0  0  0  0  0  0  0  0  0
    5.2320    6.5070   -0.0750 H   0  0  0  0  0  0  0  0  0  0  0  0
    4.1940    5.9380   -1.3950 H   0  0  0  0  0  0  0  0  0  0  0  0
    4.6330    8.9600    0.9450 H   0  0  0  0  0  0  0  0  0  0  0  0
   -1.2400   -0.0230    0.7690 H   0  0  0  0  0  0  0  0  0  0  0  0
   -0.0820    0.1420   -0.5540 H   0  0  0  0  0  0  0  0  0  0  0  0
    0.2270   -2.2160    0.6340 H   0  0  0  0  0  0  0  0  0  0  0  0
    1.5380   -2.2960    1.7960 H   0  0  0  0  0  0  0  0  0  0  0  0
   -2.5960   -7.5190    3.7220 H   0  0  0  0  0  0  0  0  0  0  0  0
   -1.0850   -8.2160    3.1180 H   0  0  0  0  0  0  0  0  0  0  0  0
   -1.1640   -7.5990    4.7750 H   0  0  0  0  0  0  0  0  0  0  0  0
    4.7180   -0.6130    2.8880 H   0  0  0  0  0  0  0  0  0  0  0  0
  1  2  1  0  0  0  0
  1 18  1  0  0  0  0
  2  3  1  0  0  0  0
  2  6  1  0  0  0  0
  2 30  1  0  0  0  0
  3  4  1  0  0  0  0
  3 16  1  0  0  0  0
  4  5  2  0  0  0  0
  4  6  1  0  0  0  0
  6  7  1  0  0  0  0
  6 31  1  0  0  0  0
  7  8  1  0  0  0  0
  7 32  1  0  0  0  0
  8  9  2  0  0  0  0
  8 10  1  0  0  0  0
 10 11  1  0  0  0  0
 10 33  1  0  0  0  0
 10 34  1  0  0  0  0
 11 12  1  0  0  0  0
 11 15  1  0  0  0  0
 12 13  2  0  0  0  0
 13 14  1  0  0  0  0
 14 15  2  0  0  0  0
 15 35  1  0  0  0  0
 16 17  2  0  0  0  0
 16 27  1  0  0  0  0
 17 18  1  0  0  0  0
 17 19  1  0  0  0  0
 18 36  1  0  0  0  0
 18 37  1  0  0  0  0
 19 20  1  0  0  0  0
 19 38  1  0  0  0  0
 19 39  1  0  0  0  0
 20 21  1  0  0  0  0
 21 22  1  0  0  0  0
 21 25  2  0  0  0  0
 22 23  1  0  0  0  0
 23 24  2  0  0  0  0
 23 26  1  0  0  0  0
 24 25  1  0  0  0  0
 26 40  1  0  0  0  0
 26 41  1  0  0  0  0
 26 42  1  0  0  0  0
 27 28  2  0  0  0  0
 27 29  1  0  0  0  0
 29 43  1  0  0  0  0
M  END
>  <Index>
60

>  <Chemical name>
Cefazolin

>  <Binary_Characterization>
1

$$$$

  MOE2013           3D
CORINA 3.60 0026  08.12.2014
 69 72  0  0  1  0  0  0  0  0999 V2000
   -1.0980    1.4010   -0.1560 S   0  0  0  0  0  0  0  0  0  0  0  0
    0.6460    1.4770    0.3360 C   0  0  1  0  0  0  0  0  0  0  0  0
    1.4630    1.1200   -0.8010 N   0  0  0  0  0  0  0  0  0  0  0  0
    2.3100    2.1680   -0.7490 C   0  0  0  0  0  0  0  0  0  0  0  0
    3.3200    2.4210   -1.3600 O   0  0  0  0  0  0  0  0  0  0  0  0
    1.3470    2.8740    0.2910 C   0  0  1  0  0  0  0  0  0  0  0  0
    0.5490    3.9880   -0.2810 N   0  0  0  0  0  0  0  0  0  0  0  0
    1.0560    5.2620   -0.4490 C   0  0  0  0  0  0  0  0  0  0  0  0
    2.1520    5.6550   -0.0820 O   0  0  0  0  0  0  0  0  0  0  0  0
    0.1250    6.1860   -1.2160 C   0  0  0  0  0  0  0  0  0  0  0  0
   -0.1550    5.9810   -2.4740 N   0  0  0  0  0  0  0  0  0  0  0  0
    0.5330    4.8680   -2.9820 O   0  0  0  0  0  0  0  0  0  0  0  0
    0.1970    4.7100   -4.3540 C   0  0  0  0  0  0  0  0  0  0  0  0
   -0.5090    7.3190   -0.5540 C   0  0  0  0  0  0  0  0  0  0  0  0
   -0.3730    7.5260    0.8150 N   0  0  0  0  0  0  0  0  0  0  0  0
   -1.0170    8.6100    1.1880 C   0  0  0  0  0  0  0  0  0  0  0  0
   -1.8460    9.4330   -0.0710 S   0  0  0  0  0  0  0  0  0  0  0  0
   -1.2930    8.2650   -1.1910 C   0  0  0  0  0  0  0  0  0  0  0  0
   -1.0500    9.0650    2.4490 N   0  0  0  0  0  0  0  0  0  0  0  0
    1.2790    0.0300   -1.5890 C   0  0  0  0  0  0  0  0  0  0  0  0
    0.1440   -0.7040   -1.5250 C   0  0  0  0  0  0  0  0  0  0  0  0
   -1.0140   -0.3730   -0.5960 C   0  0  0  0  0  0  0  0  0  0  0  0
   -0.0650   -1.8730   -2.3720 C   0  0  0  0  0  0  0  0  0  0  0  0
   -0.9010   -1.9910   -3.4180 C   0  0  0  0  0  0  0  0  0  0  0  0
   -1.7720   -0.9700   -3.8850 C   0  0  0  0  0  0  0  0  0  0  0  0
   -1.1270    0.5030   -4.4920 S   0  0  0  0  0  0  0  0  0  0  0  0
   -2.7120    1.0520   -4.8160 C   0  0  0  0  0  0  0  0  0  0  0  0
   -3.6850    0.2130   -4.5450 N   0  0  0  0  0  0  0  0  0  0  0  0
   -3.1540   -0.9560   -4.0210 C   0  0  0  0  0  0  0  0  0  0  0  0
   -4.0910   -2.0460   -3.6470 C   0  0  0  0  0  0  0  0  0  0  0  0
    2.3510   -0.2940   -2.5720 C   0  0  0  0  0  0  0  0  0  0  0  0
    2.2180   -0.3030   -3.7850 O   0  0  0  0  0  0  0  0  0  0  0  0
    3.4770   -0.6050   -1.8830 O   0  0  0  0  0  0  0  0  0  0  0  0
    4.5780   -0.9440   -2.7230 C   0  0  0  0  0  0  0  0  0  0  0  0
    5.6900   -1.3890   -1.9380 O   0  0  0  0  0  0  0  0  0  0  0  0
    5.5560   -2.6440   -1.4250 C   0  0  0  0  0  0  0  0  0  0  0  0
    4.6010   -3.3830   -1.6300 O   0  0  0  0  0  0  0  0  0  0  0  0
    6.7630   -3.0050   -0.5540 C   0  0  0  0  0  0  0  0  0  0  0  0
    6.5870   -4.4260    0.0030 C   0  0  0  0  0  0  0  0  0  0  0  0
    8.0410   -2.9570   -1.4030 C   0  0  0  0  0  0  0  0  0  0  0  0
    6.8610   -2.0180    0.6170 C   0  0  0  0  0  0  0  0  0  0  0  0
    0.8900    0.8940    1.2330 H   0  0  0  0  0  0  0  0  0  0  0  0
    1.8340    3.1540    1.2300 H   0  0  0  0  0  0  0  0  0  0  0  0
   -0.4000    3.8040   -0.6040 H   0  0  0  0  0  0  0  0  0  0  0  0
    0.7400    3.8460   -4.7450 H   0  0  0  0  0  0  0  0  0  0  0  0
   -0.8770    4.5290   -4.4610 H   0  0  0  0  0  0  0  0  0  0  0  0
    0.4900    5.5980   -4.9210 H   0  0  0  0  0  0  0  0  0  0  0  0
   -1.5570    8.3250   -2.2380 H   0  0  0  0  0  0  0  0  0  0  0  0
   -0.5510    8.5640    3.1750 H   0  0  0  0  0  0  0  0  0  0  0  0
   -1.5570    9.9000    2.7150 H   0  0  0  0  0  0  0  0  0  0  0  0
   -0.9240   -0.9630    0.3230 H   0  0  0  0  0  0  0  0  0  0  0  0
   -1.9790   -0.6210   -1.0470 H   0  0  0  0  0  0  0  0  0  0  0  0
    0.5450   -2.7380   -2.1090 H   0  0  0  0  0  0  0  0  0  0  0  0
   -0.9610   -2.9520   -3.9240 H   0  0  0  0  0  0  0  0  0  0  0  0
   -2.8990    2.0330   -5.2320 H   0  0  0  0  0  0  0  0  0  0  0  0
   -3.9990   -2.2830   -2.5820 H   0  0  0  0  0  0  0  0  0  0  0  0
   -5.1290   -1.7560   -3.8400 H   0  0  0  0  0  0  0  0  0  0  0  0
   -3.8790   -2.9500   -4.2260 H   0  0  0  0  0  0  0  0  0  0  0  0
    4.3080   -1.7100   -3.4610 H   0  0  0  0  0  0  0  0  0  0  0  0
    4.9080   -0.0460   -3.2570 H   0  0  0  0  0  0  0  0  0  0  0  0
    6.5030   -5.1620   -0.8050 H   0  0  0  0  0  0  0  0  0  0  0  0
    7.4360   -4.7150    0.6330 H   0  0  0  0  0  0  0  0  0  0  0  0
    5.6780   -4.5040    0.6120 H   0  0  0  0  0  0  0  0  0  0  0  0
    8.2380   -1.9470   -1.7790 H   0  0  0  0  0  0  0  0  0  0  0  0
    8.9150   -3.2700   -0.8220 H   0  0  0  0  0  0  0  0  0  0  0  0
    7.9590   -3.6170   -2.2740 H   0  0  0  0  0  0  0  0  0  0  0  0
    5.9320   -2.0040    1.1980 H   0  0  0  0  0  0  0  0  0  0  0  0
    7.6800   -2.2850    1.2940 H   0  0  0  0  0  0  0  0  0  0  0  0
    7.0400   -0.9940    0.2690 H   0  0  0  0  0  0  0  0  0  0  0  0
  1  2  1  0  0  0  0
  1 22  1  0  0  0  0
  2  3  1  0  0  0  0
  2  6  1  0  0  0  0
  2 42  1  0  0  0  0
  3  4  1  0  0  0  0
  3 20  1  0  0  0  0
  4  5  2  0  0  0  0
  4  6  1  0  0  0  0
  6  7  1  0  0  0  0
  6 43  1  0  0  0  0
  7  8  1  0  0  0  0
  7 44  1  0  0  0  0
  8  9  2  0  0  0  0
  8 10  1  0  0  0  0
 10 11  2  0  0  0  0
 10 14  1  0  0  0  0
 11 12  1  0  0  0  0
 12 13  1  0  0  0  0
 13 45  1  0  0  0  0
 13 46  1  0  0  0  0
 13 47  1  0  0  0  0
 14 15  1  0  0  0  0
 14 18  2  0  0  0  0
 15 16  2  0  0  0  0
 16 17  1  0  0  0  0
 16 19  1  0  0  0  0
 17 18  1  0  0  0  0
 18 48  1  0  0  0  0
 19 49  1  0  0  0  0
 19 50  1  0  0  0  0
 20 21  2  0  0  0  0
 20 31  1  0  0  0  0
 21 22  1  0  0  0  0
 21 23  1  0  0  0  0
 22 51  1  0  0  0  0
 22 52  1  0  0  0  0
 23 24  2  0  0  0  0
 23 53  1  0  0  0  0
 24 25  1  0  0  0  0
 24 54  1  0  0  0  0
 25 26  1  0  0  0  0
 25 29  2  0  0  0  0
 26 27  1  0  0  0  0
 27 28  2  0  0  0  0
 27 55  1  0  0  0  0
 28 29  1  0  0  0  0
 29 30  1  0  0  0  0
 30 56  1  0  0  0  0
 30 57  1  0  0  0  0
 30 58  1  0  0  0  0
 31 32  2  0  0  0  0
 31 33  1  0  0  0  0
 33 34  1  0  0  0  0
 34 35  1  0  0  0  0
 34 59  1  0  0  0  0
 34 60  1  0  0  0  0
 35 36  1  0  0  0  0
 36 37  2  0  0  0  0
 36 38  1  0  0  0  0
 38 39  1  0  0  0  0
 38 40  1  0  0  0  0
 38 41  1  0  0  0  0
 39 61  1  0  0  0  0
 39 62  1  0  0  0  0
 39 63  1  0  0  0  0
 40 64  1  0  0  0  0
 40 65  1  0  0  0  0
 40 66  1  0  0  0  0
 41 67  1  0  0  0  0
 41 68  1  0  0  0  0
 41 69  1  0  0  0  0
M  END
>  <Index>
61

>  <Chemical name>
Cefditoren pivoxil

>  <Binary_Characterization>
1

$$$$

  MOE2013           3D
CORINA 3.60 0026  08.12.2014
 45 47  0  0  1  0  0  0  0  0999 V2000
   -0.0490    2.0280   -0.0100 S   0  0  0  0  0  0  0  0  0  0  0  0
    1.6240    2.5090    0.4820 C   0  0  1  0  0  0  0  0  0  0  0  0
    2.5160    2.0840   -0.5730 N   0  0  0  0  0  0  0  0  0  0  0  0
    3.0930    3.2770   -0.8140 C   0  0  0  0  0  0  0  0  0  0  0  0
    3.9640    3.6350   -1.5700 O   0  0  0  0  0  0  0  0  0  0  0  0
    2.1120    3.9600    0.1910 C   0  0  1  0  0  0  0  0  0  0  0  0
    1.1440    4.9010   -0.4150 N   0  0  0  0  0  0  0  0  0  0  0  0
    0.3670    5.7440    0.3540 C   0  0  0  0  0  0  0  0  0  0  0  0
    0.3840    5.8260    1.5720 O   0  0  0  0  0  0  0  0  0  0  0  0
   -0.6300    6.5550   -0.4620 C   0  0  0  0  0  0  0  0  0  0  0  0
   -1.3980    5.8100   -1.2040 N   0  0  0  0  0  0  0  0  0  0  0  0
   -2.2800    6.5050   -2.0280 O   0  0  0  0  0  0  0  0  0  0  0  0
   -3.0660    5.5450   -2.7260 C   0  0  0  0  0  0  0  0  0  0  0  0
   -4.0720    6.2540   -3.5890 C   0  0  0  0  0  0  0  0  0  0  0  0
   -4.2230    7.4600   -3.7060 O   0  0  0  0  0  0  0  0  0  0  0  0
   -4.8570    5.3870   -4.2660 O   0  0  0  0  0  0  0  0  0  0  0  0
   -0.6130    8.0120   -0.3640 C   0  0  0  0  0  0  0  0  0  0  0  0
    0.5310    8.6480    0.1260 N   0  0  0  0  0  0  0  0  0  0  0  0
    0.3700    9.9500    0.1780 C   0  0  0  0  0  0  0  0  0  0  0  0
   -1.1570   10.5080   -0.3690 S   0  0  0  0  0  0  0  0  0  0  0  0
   -1.6330    8.8900   -0.6790 C   0  0  0  0  0  0  0  0  0  0  0  0
    1.3070   10.8030    0.6210 N   0  0  0  0  0  0  0  0  0  0  0  0
    2.5970    0.8190   -1.0590 C   0  0  0  0  0  0  0  0  0  0  0  0
    1.6390   -0.1060   -0.7980 C   0  0  0  0  0  0  0  0  0  0  0  0
    0.3510    0.2480   -0.0540 C   0  0  0  0  0  0  0  0  0  0  0  0
    1.7650   -1.5020   -1.2360 C   0  0  0  0  0  0  0  0  0  0  0  0
    0.9570   -2.5230   -0.9200 C   0  0  0  0  0  0  0  0  0  0  0  0
    3.7880    0.5190   -1.8890 C   0  0  0  0  0  0  0  0  0  0  0  0
    4.9310    0.4100   -1.4820 O   0  0  0  0  0  0  0  0  0  0  0  0
    3.4650    0.3930   -3.1900 O   0  0  0  0  0  0  0  0  0  0  0  0
    1.9270    2.1440    1.4700 H   0  0  0  0  0  0  0  0  0  0  0  0
    2.6470    4.4200    1.0310 H   0  0  0  0  0  0  0  0  0  0  0  0
    1.0080    4.9280   -1.4230 H   0  0  0  0  0  0  0  0  0  0  0  0
   -2.4170    4.9380   -3.3660 H   0  0  0  0  0  0  0  0  0  0  0  0
   -3.6030    4.9180   -2.0060 H   0  0  0  0  0  0  0  0  0  0  0  0
   -5.4770    5.9460   -4.7810 H   0  0  0  0  0  0  0  0  0  0  0  0
   -2.6240    8.6840   -1.0560 H   0  0  0  0  0  0  0  0  0  0  0  0
    2.1970   10.4450    0.9430 H   0  0  0  0  0  0  0  0  0  0  0  0
    1.1650   11.8060    0.6530 H   0  0  0  0  0  0  0  0  0  0  0  0
    0.4040   -0.1250    0.9750 H   0  0  0  0  0  0  0  0  0  0  0  0
   -0.5110   -0.2190   -0.5420 H   0  0  0  0  0  0  0  0  0  0  0  0
    2.6120   -1.7520   -1.8740 H   0  0  0  0  0  0  0  0  0  0  0  0
    0.0890   -2.4300   -0.2780 H   0  0  0  0  0  0  0  0  0  0  0  0
    1.1650   -3.5170   -1.3070 H   0  0  0  0  0  0  0  0  0  0  0  0
    4.3200    0.2590   -3.6480 H   0  0  0  0  0  0  0  0  0  0  0  0
  1  2  1  0  0  0  0
  1 25  1  0  0  0  0
  2  3  1  0  0  0  0
  2  6  1  0  0  0  0
  2 31  1  0  0  0  0
  3  4  1  0  0  0  0
  3 23  1  0  0  0  0
  4  5  2  0  0  0  0
  4  6  1  0  0  0  0
  6  7  1  0  0  0  0
  6 32  1  0  0  0  0
  7  8  1  0  0  0  0
  7 33  1  0  0  0  0
  8  9  2  0  0  0  0
  8 10  1  0  0  0  0
 10 11  2  0  0  0  0
 10 17  1  0  0  0  0
 11 12  1  0  0  0  0
 12 13  1  0  0  0  0
 13 14  1  0  0  0  0
 13 34  1  0  0  0  0
 13 35  1  0  0  0  0
 14 15  2  0  0  0  0
 14 16  1  0  0  0  0
 16 36  1  0  0  0  0
 17 18  1  0  0  0  0
 17 21  2  0  0  0  0
 18 19  2  0  0  0  0
 19 20  1  0  0  0  0
 19 22  1  0  0  0  0
 20 21  1  0  0  0  0
 21 37  1  0  0  0  0
 22 38  1  0  0  0  0
 22 39  1  0  0  0  0
 23 24  2  0  0  0  0
 23 28  1  0  0  0  0
 24 25  1  0  0  0  0
 24 26  1  0  0  0  0
 25 40  1  0  0  0  0
 25 41  1  0  0  0  0
 26 27  2  3  0  0  0
 26 42  1  0  0  0  0
 27 43  1  0  0  0  0
 27 44  1  0  0  0  0
 28 29  2  0  0  0  0
 28 30  1  0  0  0  0
 30 45  1  0  0  0  0
M  END
>  <Index>
62

>  <Chemical name>
Cefixime

>  <Binary_Characterization>
1

$$$$

  MOE2013           3D
CORINA 3.60 0026  08.12.2014
 50 53  0  0  1  0  0  0  0  0999 V2000
    0.3840    1.9810    1.1690 S   0  0  0  0  0  0  0  0  0  0  0  0
    2.1650    2.0580    0.8430 C   0  0  1  0  0  0  0  0  0  0  0  0
    2.4230    1.5450   -0.4840 N   0  0  0  0  0  0  0  0  0  0  0  0
    3.2470    2.5330   -0.8900 C   0  0  0  0  0  0  0  0  0  0  0  0
    3.9720    2.6390   -1.8490 O   0  0  0  0  0  0  0  0  0  0  0  0
    2.7440    3.4180    0.3310 C   0  0  1  0  0  0  0  0  0  0  0  0
    1.7380    4.4350   -0.0600 N   0  0  0  0  0  0  0  0  0  0  0  0
    2.0610    5.5490   -0.8050 C   0  0  0  0  0  0  0  0  0  0  0  0
    3.1840    5.9580   -1.0520 O   0  0  0  0  0  0  0  0  0  0  0  0
    0.8460    6.2160   -1.4310 C   0  0  0  0  0  0  0  0  0  0  0  0
    0.3980    7.3770   -1.0580 N   0  0  0  0  0  0  0  0  0  0  0  0
    1.1770    7.9040   -0.0170 O   0  0  0  0  0  0  0  0  0  0  0  0
    0.7090    9.2140    0.2760 C   0  0  0  0  0  0  0  0  0  0  0  0
    0.1380    5.4880   -2.4750 C   0  0  0  0  0  0  0  0  0  0  0  0
    0.5010    4.1770   -2.7570 N   0  0  0  0  0  0  0  0  0  0  0  0
   -0.2580    3.6670   -3.6940 C   0  0  0  0  0  0  0  0  0  0  0  0
   -1.4560    4.7330   -4.3100 S   0  0  0  0  0  0  0  0  0  0  0  0
   -0.9180    5.9570   -3.2320 C   0  0  0  0  0  0  0  0  0  0  0  0
   -0.1240    2.4100   -4.1380 N   0  0  0  0  0  0  0  0  0  0  0  0
    1.9160    0.3960   -0.9950 C   0  0  0  0  0  0  0  0  0  0  0  0
    0.9500   -0.3030   -0.3540 C   0  0  0  0  0  0  0  0  0  0  0  0
    0.3060    0.1720    0.9400 C   0  0  0  0  0  0  0  0  0  0  0  0
    0.3720   -1.5950   -0.8930 C   0  0  0  0  0  0  0  0  0  0  0  0
    1.1340   -2.9980   -0.0250 S   0  0  0  0  0  0  0  0  0  0  0  0
    0.4540   -4.3200   -0.8980 C   0  0  0  0  0  0  0  0  0  0  0  0
    0.9260   -5.5980   -0.8270 N   0  0  0  0  0  0  0  0  0  0  0  0
    0.1850   -6.3920   -1.6200 N   0  0  0  0  0  0  0  0  0  0  0  0
   -0.7260   -5.5920   -2.1590 N   0  0  0  0  0  0  0  0  0  0  0  0
   -0.5720   -4.2980   -1.7170 N   0  0  0  0  0  0  0  0  0  0  0  0
    2.0230   -6.1370   -0.0720 C   0  0  0  0  0  0  0  0  0  0  0  0
    2.4210   -0.0460   -2.3160 C   0  0  0  0  0  0  0  0  0  0  0  0
    3.1520   -0.9980   -2.5220 O   0  0  0  0  0  0  0  0  0  0  0  0
    1.9320    0.7250   -3.3120 O   0  0  0  0  0  0  0  0  0  0  0  0
    2.7860    1.5780    1.6100 H   0  0  0  0  0  0  0  0  0  0  0  0
    3.5420    3.8330    0.9530 H   0  0  0  0  0  0  0  0  0  0  0  0
    0.7600    4.2710    0.1730 H   0  0  0  0  0  0  0  0  0  0  0  0
   -0.3360    9.1800    0.5990 H   0  0  0  0  0  0  0  0  0  0  0  0
    1.3150    9.6250    1.0870 H   0  0  0  0  0  0  0  0  0  0  0  0
    0.8110    9.8590   -0.6030 H   0  0  0  0  0  0  0  0  0  0  0  0
   -1.3890    6.9290   -3.2040 H   0  0  0  0  0  0  0  0  0  0  0  0
    0.6100    1.8120   -3.7470 H   0  0  0  0  0  0  0  0  0  0  0  0
   -0.7190    2.0130   -4.8540 H   0  0  0  0  0  0  0  0  0  0  0  0
    0.7790   -0.3220    1.7960 H   0  0  0  0  0  0  0  0  0  0  0  0
   -0.7580   -0.0870    0.9510 H   0  0  0  0  0  0  0  0  0  0  0  0
   -0.7150   -1.6140   -0.7480 H   0  0  0  0  0  0  0  0  0  0  0  0
    0.5390   -1.7020   -1.9690 H   0  0  0  0  0  0  0  0  0  0  0  0
    1.8300   -5.9730    0.9910 H   0  0  0  0  0  0  0  0  0  0  0  0
    2.1110   -7.2090   -0.2670 H   0  0  0  0  0  0  0  0  0  0  0  0
    2.9420   -5.6330   -0.3810 H   0  0  0  0  0  0  0  0  0  0  0  0
    2.4190    0.4050   -4.1030 H   0  0  0  0  0  0  0  0  0  0  0  0
  1  2  1  0  0  0  0
  1 22  1  0  0  0  0
  2  3  1  0  0  0  0
  2  6  1  0  0  0  0
  2 34  1  0  0  0  0
  3  4  1  0  0  0  0
  3 20  1  0  0  0  0
  4  5  2  0  0  0  0
  4  6  1  0  0  0  0
  6  7  1  0  0  0  0
  6 35  1  0  0  0  0
  7  8  1  0  0  0  0
  7 36  1  0  0  0  0
  8  9  2  0  0  0  0
  8 10  1  0  0  0  0
 10 11  2  0  0  0  0
 10 14  1  0  0  0  0
 11 12  1  0  0  0  0
 12 13  1  0  0  0  0
 13 37  1  0  0  0  0
 13 38  1  0  0  0  0
 13 39  1  0  0  0  0
 14 15  1  0  0  0  0
 14 18  2  0  0  0  0
 15 16  2  0  0  0  0
 16 17  1  0  0  0  0
 16 19  1  0  0  0  0
 17 18  1  0  0  0  0
 18 40  1  0  0  0  0
 19 41  1  0  0  0  0
 19 42  1  0  0  0  0
 20 21  2  0  0  0  0
 20 31  1  0  0  0  0
 21 22  1  0  0  0  0
 21 23  1  0  0  0  0
 22 43  1  0  0  0  0
 22 44  1  0  0  0  0
 23 24  1  0  0  0  0
 23 45  1  0  0  0  0
 23 46  1  0  0  0  0
 24 25  1  0  0  0  0
 25 26  1  0  0  0  0
 25 29  2  0  0  0  0
 26 27  1  0  0  0  0
 26 30  1  0  0  0  0
 27 28  2  0  0  0  0
 28 29  1  0  0  0  0
 30 47  1  0  0  0  0
 30 48  1  0  0  0  0
 30 49  1  0  0  0  0
 31 32  2  0  0  0  0
 31 33  1  0  0  0  0
 33 50  1  0  0  0  0
M  END
>  <Index>
63

>  <Chemical name>
Cefmenoxime

>  <Binary_Characterization>
1

$$$$

  MOE2013           3D
CORINA 3.60 0026  08.12.2014
 57 60  0  0  1  0  0  0  0  0999 V2000
    0.8070    1.7410    0.7900 S   0  0  0  0  0  0  0  0  0  0  0  0
    2.5380    2.1050    0.4000 C   0  0  1  0  0  0  0  0  0  0  0  0
    2.8060    1.7030   -0.9640 N   0  0  0  0  0  0  0  0  0  0  0  0
    3.4460    2.8280   -1.3480 C   0  0  0  0  0  0  0  0  0  0  0  0
    4.0970    3.1030   -2.3260 O   0  0  0  0  0  0  0  0  0  0  0  0
    2.8810    3.5590   -0.0570 C   0  0  1  0  0  0  0  0  0  0  0  0
    1.7190    4.4340   -0.3450 N   0  0  0  0  0  0  0  0  0  0  0  0
    1.8430    5.6300   -1.0210 C   0  0  0  0  0  0  0  0  0  0  0  0
    2.8830    6.2180   -1.2720 O   0  0  0  0  0  0  0  0  0  0  0  0
    0.5190    6.1440   -1.5640 C   0  0  0  0  0  0  0  0  0  0  0  0
   -0.0790    7.2020   -1.1020 N   0  0  0  0  0  0  0  0  0  0  0  0
    0.6540    7.7750   -0.0540 O   0  0  0  0  0  0  0  0  0  0  0  0
    0.0120    8.9820    0.3360 C   0  0  0  0  0  0  0  0  0  0  0  0
   -0.1150    5.3820   -2.6310 C   0  0  0  0  0  0  0  0  0  0  0  0
    0.4220    4.1570   -3.0030 N   0  0  0  0  0  0  0  0  0  0  0  0
   -0.2900    3.5950   -3.9470 C   0  0  0  0  0  0  0  0  0  0  0  0
   -1.6480    4.5100   -4.4660 S   0  0  0  0  0  0  0  0  0  0  0  0
   -1.2540    5.7350   -3.3300 C   0  0  0  0  0  0  0  0  0  0  0  0
    0.0060    2.3960   -4.4680 N   0  0  0  0  0  0  0  0  0  0  0  0
    2.4560    0.5120   -1.5130 C   0  0  0  0  0  0  0  0  0  0  0  0
    1.6480   -0.3610   -0.8650 C   0  0  0  0  0  0  0  0  0  0  0  0
    1.0050   -0.0460    0.4800 C   0  0  0  0  0  0  0  0  0  0  0  0
    1.2430   -1.7090   -1.4290 C   0  0  0  0  0  0  0  0  0  0  0  0
    2.1500   -3.0200   -0.5550 S   0  0  0  0  0  0  0  0  0  0  0  0
    1.4170   -4.4540   -1.2420 C   0  0  0  0  0  0  0  0  0  0  0  0
    1.9560   -6.0290   -0.8360 S   0  0  0  0  0  0  0  0  0  0  0  0
    0.7610   -6.7000   -1.8710 C   0  0  0  0  0  0  0  0  0  0  0  0
    0.0320   -5.6770   -2.4590 C   0  0  0  0  0  0  0  0  0  0  0  0
    0.4120   -4.3980   -2.0840 N   0  0  0  0  0  0  0  0  0  0  0  0
   -1.0880   -5.8200   -3.4240 C   0  0  0  0  0  0  0  0  0  0  0  0
    0.6240   -8.1830   -2.0240 C   0  0  0  0  0  0  0  0  0  0  0  0
    1.3820   -8.6740   -3.2320 C   0  0  0  0  0  0  0  0  0  0  0  0
    1.9950   -8.0140   -4.0540 O   0  0  0  0  0  0  0  0  0  0  0  0
    1.3080  -10.0190   -3.3460 O   0  0  0  0  0  0  0  0  0  0  0  0
    2.9430    0.2220   -2.8810 C   0  0  0  0  0  0  0  0  0  0  0  0
    3.7620   -0.6270   -3.1850 O   0  0  0  0  0  0  0  0  0  0  0  0
    2.3200    0.9900   -3.8020 O   0  0  0  0  0  0  0  0  0  0  0  0
    3.2610    1.6890    1.1120 H   0  0  0  0  0  0  0  0  0  0  0  0
    3.6410    4.0570    0.5530 H   0  0  0  0  0  0  0  0  0  0  0  0
    0.7870    4.1090   -0.0950 H   0  0  0  0  0  0  0  0  0  0  0  0
   -0.0160    9.6850   -0.5020 H   0  0  0  0  0  0  0  0  0  0  0  0
   -1.0030    8.7740    0.6890 H   0  0  0  0  0  0  0  0  0  0  0  0
    0.5840    9.4290    1.1530 H   0  0  0  0  0  0  0  0  0  0  0  0
   -1.8580    6.6260   -3.2300 H   0  0  0  0  0  0  0  0  0  0  0  0
    0.8310    1.8900   -4.1300 H   0  0  0  0  0  0  0  0  0  0  0  0
   -0.5500    1.9570   -5.1890 H   0  0  0  0  0  0  0  0  0  0  0  0
    1.5930   -0.4880    1.2910 H   0  0  0  0  0  0  0  0  0  0  0  0
   -0.0020   -0.4720    0.5270 H   0  0  0  0  0  0  0  0  0  0  0  0
    0.1630   -1.8480   -1.3030 H   0  0  0  0  0  0  0  0  0  0  0  0
    1.4450   -1.7930   -2.5010 H   0  0  0  0  0  0  0  0  0  0  0  0
   -1.9310   -6.3390   -2.9570 H   0  0  0  0  0  0  0  0  0  0  0  0
   -1.4400   -4.8410   -3.7660 H   0  0  0  0  0  0  0  0  0  0  0  0
   -0.7690   -6.3900   -4.3020 H   0  0  0  0  0  0  0  0  0  0  0  0
    1.0060   -8.7020   -1.1370 H   0  0  0  0  0  0  0  0  0  0  0  0
   -0.4320   -8.4460   -2.1490 H   0  0  0  0  0  0  0  0  0  0  0  0
    1.8220  -10.2420   -4.1510 H   0  0  0  0  0  0  0  0  0  0  0  0
    2.7920    0.7600   -4.6330 H   0  0  0  0  0  0  0  0  0  0  0  0
  1  2  1  0  0  0  0
  1 22  1  0  0  0  0
  2  3  1  0  0  0  0
  2  6  1  0  0  0  0
  2 38  1  0  0  0  0
  3  4  1  0  0  0  0
  3 20  1  0  0  0  0
  4  5  2  0  0  0  0
  4  6  1  0  0  0  0
  6  7  1  0  0  0  0
  6 39  1  0  0  0  0
  7  8  1  0  0  0  0
  7 40  1  0  0  0  0
  8  9  2  0  0  0  0
  8 10  1  0  0  0  0
 10 11  2  0  0  0  0
 10 14  1  0  0  0  0
 11 12  1  0  0  0  0
 12 13  1  0  0  0  0
 13 41  1  0  0  0  0
 13 42  1  0  0  0  0
 13 43  1  0  0  0  0
 14 15  1  0  0  0  0
 14 18  2  0  0  0  0
 15 16  2  0  0  0  0
 16 17  1  0  0  0  0
 16 19  1  0  0  0  0
 17 18  1  0  0  0  0
 18 44  1  0  0  0  0
 19 45  1  0  0  0  0
 19 46  1  0  0  0  0
 20 21  2  0  0  0  0
 20 35  1  0  0  0  0
 21 22  1  0  0  0  0
 21 23  1  0  0  0  0
 22 47  1  0  0  0  0
 22 48  1  0  0  0  0
 23 24  1  0  0  0  0
 23 49  1  0  0  0  0
 23 50  1  0  0  0  0
 24 25  1  0  0  0  0
 25 26  1  0  0  0  0
 25 29  2  0  0  0  0
 26 27  1  0  0  0  0
 27 28  2  0  0  0  0
 27 31  1  0  0  0  0
 28 29  1  0  0  0  0
 28 30  1  0  0  0  0
 30 51  1  0  0  0  0
 30 52  1  0  0  0  0
 30 53  1  0  0  0  0
 31 32  1  0  0  0  0
 31 54  1  0  0  0  0
 31 55  1  0  0  0  0
 32 33  2  0  0  0  0
 32 34  1  0  0  0  0
 34 56  1  0  0  0  0
 35 36  2  0  0  0  0
 35 37  1  0  0  0  0
 37 57  1  0  0  0  0
M  END
>  <Index>
64

>  <Chemical name>
Cefodizime

>  <Binary_Characterization>
1

$$$$

  MOE2013           3D
CORINA 3.60 0026  08.12.2014
 47 49  0  0  1  0  0  0  0  0999 V2000
   -0.1080    1.2410    0.2130 S   0  0  0  0  0  0  0  0  0  0  0  0
    1.6510    1.6830    0.1830 C   0  0  2  0  0  0  0  0  0  0  0  0
    2.2510    1.1510    1.3860 N   0  0  0  0  0  0  0  0  0  0  0  0
    2.7640    2.3060    1.8590 C   0  0  0  0  0  0  0  0  0  0  0  0
    3.4300    2.5660    2.8320 O   0  0  0  0  0  0  0  0  0  0  0  0
    2.0520    3.0940    0.7020 C   0  0  2  0  0  0  0  0  0  0  0  0
    0.9420    3.9820    1.1140 N   0  0  0  0  0  0  0  0  0  0  0  0
    1.1100    5.3250    1.3870 C   0  0  0  0  0  0  0  0  0  0  0  0
    2.1920    5.8920    1.4250 O   0  0  0  0  0  0  0  0  0  0  0  0
   -0.1940    6.0780    1.6870 C   0  0  0  0  0  0  0  0  0  0  0  0
   -0.4600    7.2680    1.2250 N   0  0  0  0  0  0  0  0  0  0  0  0
    0.5570    7.7480    0.3920 O   0  0  0  0  0  0  0  0  0  0  0  0
    0.2320    9.0750    0.0000 C   0  0  0  0  0  0  0  0  0  0  0  0
   -1.2280    5.4450    2.5050 C   0  0  0  0  0  0  0  0  0  0  0  0
   -1.1990    4.0710    2.7380 N   0  0  0  0  0  0  0  0  0  0  0  0
   -2.2180    3.7060    3.4790 C   0  0  0  0  0  0  0  0  0  0  0  0
   -3.2840    4.9740    3.9280 S   0  0  0  0  0  0  0  0  0  0  0  0
   -2.3130    6.0920    3.0680 C   0  0  0  0  0  0  0  0  0  0  0  0
   -2.4370    2.4430    3.8690 N   0  0  0  0  0  0  0  0  0  0  0  0
    2.1930   -0.1540    1.7550 C   0  0  0  0  0  0  0  0  0  0  0  0
    1.3030   -0.9980    1.1790 C   0  0  0  0  0  0  0  0  0  0  0  0
    0.2320   -0.5480    0.1940 C   0  0  0  0  0  0  0  0  0  0  0  0
    1.2580   -2.4860    1.4570 C   0  0  0  0  0  0  0  0  0  0  0  0
    1.2240   -3.1630    0.1930 O   0  0  0  0  0  0  0  0  0  0  0  0
    1.1880   -4.5200    0.2770 C   0  0  0  0  0  0  0  0  0  0  0  0
    1.1840   -5.1740    1.3100 O   0  0  0  0  0  0  0  0  0  0  0  0
    1.1570   -5.1140   -1.0980 C   0  0  0  0  0  0  0  0  0  0  0  0
    3.1420   -0.6040    2.8050 C   0  0  0  0  0  0  0  0  0  0  0  0
    4.3540   -0.4870    2.7700 O   0  0  0  0  0  0  0  0  0  0  0  0
    2.5110   -1.1950    3.8390 O   0  0  0  0  0  0  0  0  0  0  0  0
    2.1820    1.3870   -0.7300 H   0  0  0  0  0  0  0  0  0  0  0  0
    2.7580    3.6090    0.0390 H   0  0  0  0  0  0  0  0  0  0  0  0
    0.0030    3.5900    1.2410 H   0  0  0  0  0  0  0  0  0  0  0  0
    0.1610    9.7230    0.8790 H   0  0  0  0  0  0  0  0  0  0  0  0
    1.0280    9.4490   -0.6490 H   0  0  0  0  0  0  0  0  0  0  0  0
   -0.7110    9.0870   -0.5540 H   0  0  0  0  0  0  0  0  0  0  0  0
   -2.5710    7.1410    3.0210 H   0  0  0  0  0  0  0  0  0  0  0  0
   -1.8010    1.7040    3.5930 H   0  0  0  0  0  0  0  0  0  0  0  0
   -3.2280    2.1830    4.4430 H   0  0  0  0  0  0  0  0  0  0  0  0
   -0.7160   -1.0440    0.4280 H   0  0  0  0  0  0  0  0  0  0  0  0
    0.5190   -0.8340   -0.8230 H   0  0  0  0  0  0  0  0  0  0  0  0
    2.1350   -2.8400    2.0070 H   0  0  0  0  0  0  0  0  0  0  0  0
    0.3500   -2.7230    2.0250 H   0  0  0  0  0  0  0  0  0  0  0  0
    2.0640   -4.8380   -1.6410 H   0  0  0  0  0  0  0  0  0  0  0  0
    1.1130   -6.2040   -1.0210 H   0  0  0  0  0  0  0  0  0  0  0  0
    0.2680   -4.7670   -1.6320 H   0  0  0  0  0  0  0  0  0  0  0  0
    3.2250   -1.4340    4.4670 H   0  0  0  0  0  0  0  0  0  0  0  0
  1  2  1  0  0  0  0
  1 22  1  0  0  0  0
  2  3  1  0  0  0  0
  2  6  1  0  0  0  0
  2 31  1  0  0  0  0
  3  4  1  0  0  0  0
  3 20  1  0  0  0  0
  4  5  2  0  0  0  0
  4  6  1  0  0  0  0
  6  7  1  0  0  0  0
  6 32  1  0  0  0  0
  7  8  1  0  0  0  0
  7 33  1  0  0  0  0
  8  9  2  0  0  0  0
  8 10  1  0  0  0  0
 10 11  2  0  0  0  0
 10 14  1  0  0  0  0
 11 12  1  0  0  0  0
 12 13  1  0  0  0  0
 13 34  1  0  0  0  0
 13 35  1  0  0  0  0
 13 36  1  0  0  0  0
 14 15  1  0  0  0  0
 14 18  2  0  0  0  0
 15 16  2  0  0  0  0
 16 17  1  0  0  0  0
 16 19  1  0  0  0  0
 17 18  1  0  0  0  0
 18 37  1  0  0  0  0
 19 38  1  0  0  0  0
 19 39  1  0  0  0  0
 20 21  2  0  0  0  0
 20 28  1  0  0  0  0
 21 22  1  0  0  0  0
 21 23  1  0  0  0  0
 22 40  1  0  0  0  0
 22 41  1  0  0  0  0
 23 24  1  0  0  0  0
 23 42  1  0  0  0  0
 23 43  1  0  0  0  0
 24 25  1  0  0  0  0
 25 26  2  0  0  0  0
 25 27  1  0  0  0  0
 27 44  1  0  0  0  0
 27 45  1  0  0  0  0
 27 46  1  0  0  0  0
 28 29  2  0  0  0  0
 28 30  1  0  0  0  0
 30 47  1  0  0  0  0
M  END
>  <Index>
65

>  <Chemical name>
Cefotaxime

>  <Binary_Characterization>
1

$$$$

  MOE2013           3D
CORINA 3.60 0026  08.12.2014
 64 66  0  0  1  0  0  0  0  0999 V2000
   -0.8730    1.0840    0.1010 S   0  0  0  0  0  0  0  0  0  0  0  0
    0.8220    1.4630    0.6170 C   0  0  1  0  0  0  0  0  0  0  0  0
    1.7340    0.9250   -0.3670 N   0  0  0  0  0  0  0  0  0  0  0  0
    2.4870    2.0320   -0.5320 C   0  0  0  0  0  0  0  0  0  0  0  0
    3.5250    2.2280   -1.1150 O   0  0  0  0  0  0  0  0  0  0  0  0
    1.4010    2.8660    0.2530 C   0  0  1  0  0  0  0  0  0  0  0  0
    0.5460    3.7310   -0.5920 N   0  0  0  0  0  0  0  0  0  0  0  0
    0.9530    4.9640   -1.0640 C   0  0  0  0  0  0  0  0  0  0  0  0
    2.0750    5.4180   -0.8980 O   0  0  0  0  0  0  0  0  0  0  0  0
   -0.1210    5.7270   -1.8620 C   0  0  0  0  0  0  0  0  0  0  0  0
   -0.2160    7.0270   -1.8870 N   0  0  0  0  0  0  0  0  0  0  0  0
    0.7340    7.6490   -1.0710 O   0  0  0  0  0  0  0  0  0  0  0  0
    0.5990    9.0560   -1.2110 C   0  0  0  0  0  0  0  0  0  0  0  0
   -1.1400    5.0010   -2.6250 C   0  0  0  0  0  0  0  0  0  0  0  0
   -1.3490    3.6400   -2.4090 N   0  0  0  0  0  0  0  0  0  0  0  0
   -2.3360    3.1990   -3.1540 C   0  0  0  0  0  0  0  0  0  0  0  0
   -3.0630    4.3740   -4.1720 S   0  0  0  0  0  0  0  0  0  0  0  0
   -2.0020    5.5650   -3.5490 C   0  0  0  0  0  0  0  0  0  0  0  0
   -2.7710    1.9320   -3.1280 N   0  0  0  0  0  0  0  0  0  0  0  0
    1.6970   -0.3390   -0.8530 C   0  0  0  0  0  0  0  0  0  0  0  0
    0.6420   -1.1560   -0.6270 C   0  0  0  0  0  0  0  0  0  0  0  0
   -0.5970   -0.7190    0.1370 C   0  0  0  0  0  0  0  0  0  0  0  0
    0.5530   -2.5710   -1.1430 C   0  0  0  0  0  0  0  0  0  0  0  0
    0.2540   -3.4220   -0.0380 O   0  0  0  0  0  0  0  0  0  0  0  0
    0.2060   -4.7870   -0.4270 C   0  0  0  0  0  0  0  0  0  0  0  0
    2.8240   -0.7710   -1.7210 C   0  0  0  0  0  0  0  0  0  0  0  0
    3.7110   -1.5230   -1.3540 O   0  0  0  0  0  0  0  0  0  0  0  0
    2.6400   -0.2310   -2.9510 O   0  0  0  0  0  0  0  0  0  0  0  0
    3.6320   -0.4940   -3.9610 C   0  0  1  0  0  0  0  0  0  0  0  0
    4.9640   -0.1600   -3.5610 O   0  0  0  0  0  0  0  0  0  0  0  0
    5.2880    1.1520   -3.6840 C   0  0  0  0  0  0  0  0  0  0  0  0
    4.5870    2.0190   -4.1830 O   0  0  0  0  0  0  0  0  0  0  0  0
    6.5390    1.3250   -3.1810 O   0  0  0  0  0  0  0  0  0  0  0  0
    7.0340    2.6760   -3.1680 C   0  0  0  0  0  0  0  0  0  0  0  0
    8.0600    2.7690   -2.0450 C   0  0  0  0  0  0  0  0  0  0  0  0
    7.6740    2.9970   -4.5140 C   0  0  0  0  0  0  0  0  0  0  0  0
    3.5940   -1.9550   -4.3990 C   0  0  0  0  0  0  0  0  0  0  0  0
    1.0650    1.1440    1.6380 H   0  0  0  0  0  0  0  0  0  0  0  0
    1.8030    3.4090    1.1150 H   0  0  0  0  0  0  0  0  0  0  0  0
   -0.3830    3.4020   -0.8840 H   0  0  0  0  0  0  0  0  0  0  0  0
    1.3430    9.5410   -0.5730 H   0  0  0  0  0  0  0  0  0  0  0  0
    0.7800    9.3530   -2.2490 H   0  0  0  0  0  0  0  0  0  0  0  0
   -0.3990    9.3750   -0.8960 H   0  0  0  0  0  0  0  0  0  0  0  0
   -2.0620    6.5940   -3.8770 H   0  0  0  0  0  0  0  0  0  0  0  0
   -2.3300    1.2590   -2.5120 H   0  0  0  0  0  0  0  0  0  0  0  0
   -3.5390    1.6080   -3.7030 H   0  0  0  0  0  0  0  0  0  0  0  0
   -0.5340   -1.0550    1.1770 H   0  0  0  0  0  0  0  0  0  0  0  0
   -1.4910   -1.1700   -0.3070 H   0  0  0  0  0  0  0  0  0  0  0  0
   -0.2540   -2.6390   -1.8830 H   0  0  0  0  0  0  0  0  0  0  0  0
    1.4780   -2.9110   -1.6180 H   0  0  0  0  0  0  0  0  0  0  0  0
   -0.0420   -5.3870    0.4520 H   0  0  0  0  0  0  0  0  0  0  0  0
   -0.5680   -4.9430   -1.1850 H   0  0  0  0  0  0  0  0  0  0  0  0
    1.1790   -5.1120   -0.8090 H   0  0  0  0  0  0  0  0  0  0  0  0
    3.3430    0.1000   -4.8370 H   0  0  0  0  0  0  0  0  0  0  0  0
    6.2210    3.3810   -2.9540 H   0  0  0  0  0  0  0  0  0  0  0  0
    8.8760    2.0540   -2.1970 H   0  0  0  0  0  0  0  0  0  0  0  0
    8.4830    3.7760   -1.9750 H   0  0  0  0  0  0  0  0  0  0  0  0
    7.5960    2.5170   -1.0850 H   0  0  0  0  0  0  0  0  0  0  0  0
    8.4650    2.2780   -4.7520 H   0  0  0  0  0  0  0  0  0  0  0  0
    6.9380    2.9320   -5.3210 H   0  0  0  0  0  0  0  0  0  0  0  0
    8.1010    4.0040   -4.5190 H   0  0  0  0  0  0  0  0  0  0  0  0
    4.2480   -2.1120   -5.2630 H   0  0  0  0  0  0  0  0  0  0  0  0
    3.9510   -2.6240   -3.6100 H   0  0  0  0  0  0  0  0  0  0  0  0
    2.5750   -2.2600   -4.6570 H   0  0  0  0  0  0  0  0  0  0  0  0
  1  2  1  0  0  0  0
  1 22  1  0  0  0  0
  2  3  1  0  0  0  0
  2  6  1  0  0  0  0
  2 38  1  0  0  0  0
  3  4  1  0  0  0  0
  3 20  1  0  0  0  0
  4  5  2  0  0  0  0
  4  6  1  0  0  0  0
  6  7  1  0  0  0  0
  6 39  1  0  0  0  0
  7  8  1  0  0  0  0
  7 40  1  0  0  0  0
  8  9  2  0  0  0  0
  8 10  1  0  0  0  0
 10 11  2  0  0  0  0
 10 14  1  0  0  0  0
 11 12  1  0  0  0  0
 12 13  1  0  0  0  0
 13 41  1  0  0  0  0
 13 42  1  0  0  0  0
 13 43  1  0  0  0  0
 14 15  1  0  0  0  0
 14 18  2  0  0  0  0
 15 16  2  0  0  0  0
 16 17  1  0  0  0  0
 16 19  1  0  0  0  0
 17 18  1  0  0  0  0
 18 44  1  0  0  0  0
 19 45  1  0  0  0  0
 19 46  1  0  0  0  0
 20 21  2  0  0  0  0
 20 26  1  0  0  0  0
 21 22  1  0  0  0  0
 21 23  1  0  0  0  0
 22 47  1  0  0  0  0
 22 48  1  0  0  0  0
 23 24  1  0  0  0  0
 23 49  1  0  0  0  0
 23 50  1  0  0  0  0
 24 25  1  0  0  0  0
 25 51  1  0  0  0  0
 25 52  1  0  0  0  0
 25 53  1  0  0  0  0
 26 27  2  0  0  0  0
 26 28  1  0  0  0  0
 28 29  1  0  0  0  0
 29 30  1  0  0  0  0
 29 37  1  0  0  0  0
 29 54  1  0  0  0  0
 30 31  1  0  0  0  0
 31 32  2  0  0  0  0
 31 33  1  0  0  0  0
 33 34  1  0  0  0  0
 34 35  1  0  0  0  0
 34 36  1  0  0  0  0
 34 55  1  0  0  0  0
 35 56  1  0  0  0  0
 35 57  1  0  0  0  0
 35 58  1  0  0  0  0
 36 59  1  0  0  0  0
 36 60  1  0  0  0  0
 36 61  1  0  0  0  0
 37 62  1  0  0  0  0
 37 63  1  0  0  0  0
 37 64  1  0  0  0  0
M  END
>  <Index>
66

>  <Chemical name>
Cefpodoxime proxetil

>  <Binary_Characterization>
0

$$$$

  MOE2013           3D
CORINA 3.60 0026  08.12.2014
 41 43  0  0  1  0  0  0  0  0999 V2000
    0.3410    2.2050   -0.3680 S   0  0  0  0  0  0  0  0  0  0  0  0
    2.1020    2.6370   -0.2490 C   0  0  1  0  0  0  0  0  0  0  0  0
    2.8260    1.8080   -1.1960 N   0  0  0  0  0  0  0  0  0  0  0  0
    3.4120    2.8020   -1.8920 C   0  0  0  0  0  0  0  0  0  0  0  0
    4.1580    2.8230   -2.8420 O   0  0  0  0  0  0  0  0  0  0  0  0
    2.6380    3.8630   -1.0420 C   0  0  1  0  0  0  0  0  0  0  0  0
    1.6700    4.6940   -1.7890 N   0  0  0  0  0  0  0  0  0  0  0  0
    0.8520    5.6190   -1.1750 C   0  0  0  0  0  0  0  0  0  0  0  0
    0.9170    5.8500    0.0290 O   0  0  0  0  0  0  0  0  0  0  0  0
   -0.1190    6.3260   -2.0990 C   0  0  0  0  0  0  0  0  0  0  0  0
   -1.2870    6.7940   -1.5980 C   0  0  0  0  0  0  0  0  0  0  0  0
   -1.8550    6.6960   -0.2050 C   0  0  0  0  0  0  0  0  0  0  0  0
   -1.7720    8.0260    0.5130 C   0  0  0  0  0  0  0  0  0  0  0  0
   -1.2950    9.0680    0.0910 O   0  0  0  0  0  0  0  0  0  0  0  0
   -2.3500    7.9770    1.7340 O   0  0  0  0  0  0  0  0  0  0  0  0
    0.2340    6.4880   -3.4920 C   0  0  0  0  0  0  0  0  0  0  0  0
    0.9950    5.5060   -4.1170 N   0  0  0  0  0  0  0  0  0  0  0  0
    1.2270    5.8370   -5.3680 C   0  0  0  0  0  0  0  0  0  0  0  0
    0.5330    7.3280   -5.8690 S   0  0  0  0  0  0  0  0  0  0  0  0
   -0.1070    7.5570   -4.2950 C   0  0  0  0  0  0  0  0  0  0  0  0
    1.9540    5.0920   -6.2120 N   0  0  0  0  0  0  0  0  0  0  0  0
    2.7630    0.4540   -1.2100 C   0  0  0  0  0  0  0  0  0  0  0  0
    1.7640   -0.1810   -0.5650 C   0  0  0  0  0  0  0  0  0  0  0  0
    0.6030    0.4740    0.1340 C   0  0  0  0  0  0  0  0  0  0  0  0
    3.8080   -0.3210   -1.9320 C   0  0  0  0  0  0  0  0  0  0  0  0
    4.9650    0.0200   -2.1110 O   0  0  0  0  0  0  0  0  0  0  0  0
    3.3620   -1.5150   -2.3720 O   0  0  0  0  0  0  0  0  0  0  0  0
    2.5090    2.5750    0.7680 H   0  0  0  0  0  0  0  0  0  0  0  0
    3.3230    4.4930   -0.4610 H   0  0  0  0  0  0  0  0  0  0  0  0
    1.5800    4.6150   -2.8090 H   0  0  0  0  0  0  0  0  0  0  0  0
   -1.9690    7.3040   -2.2800 H   0  0  0  0  0  0  0  0  0  0  0  0
   -2.9140    6.4260   -0.2920 H   0  0  0  0  0  0  0  0  0  0  0  0
   -1.3760    5.9260    0.4020 H   0  0  0  0  0  0  0  0  0  0  0  0
   -2.2640    8.8820    2.1020 H   0  0  0  0  0  0  0  0  0  0  0  0
   -0.6720    8.4460   -4.0510 H   0  0  0  0  0  0  0  0  0  0  0  0
    2.3700    4.2220   -5.9030 H   0  0  0  0  0  0  0  0  0  0  0  0
    2.1160    5.3690   -7.1720 H   0  0  0  0  0  0  0  0  0  0  0  0
    1.7390   -1.2700   -0.5580 H   0  0  0  0  0  0  0  0  0  0  0  0
    0.7510    0.4260    1.2180 H   0  0  0  0  0  0  0  0  0  0  0  0
   -0.3140   -0.0750   -0.1020 H   0  0  0  0  0  0  0  0  0  0  0  0
    4.1420   -1.9310   -2.7960 H   0  0  0  0  0  0  0  0  0  0  0  0
  1  2  1  0  0  0  0
  1 24  1  0  0  0  0
  2  3  1  0  0  0  0
  2  6  1  0  0  0  0
  2 28  1  0  0  0  0
  3  4  1  0  0  0  0
  3 22  1  0  0  0  0
  4  5  2  0  0  0  0
  4  6  1  0  0  0  0
  6  7  1  0  0  0  0
  6 29  1  0  0  0  0
  7  8  1  0  0  0  0
  7 30  1  0  0  0  0
  8  9  2  0  0  0  0
  8 10  1  0  0  0  0
 10 11  2  0  0  0  0
 10 16  1  0  0  0  0
 11 12  1  0  0  0  0
 11 31  1  0  0  0  0
 12 13  1  0  0  0  0
 12 32  1  0  0  0  0
 12 33  1  0  0  0  0
 13 14  2  0  0  0  0
 13 15  1  0  0  0  0
 15 34  1  0  0  0  0
 16 17  1  0  0  0  0
 16 20  2  0  0  0  0
 17 18  2  0  0  0  0
 18 19  1  0  0  0  0
 18 21  1  0  0  0  0
 19 20  1  0  0  0  0
 20 35  1  0  0  0  0
 21 36  1  0  0  0  0
 21 37  1  0  0  0  0
 22 23  2  0  0  0  0
 22 25  1  0  0  0  0
 23 24  1  0  0  0  0
 23 38  1  0  0  0  0
 24 39  1  0  0  0  0
 24 40  1  0  0  0  0
 25 26  2  0  0  0  0
 25 27  1  0  0  0  0
 27 41  1  0  0  0  0
M  END
>  <Index>
67

>  <Chemical name>
Ceftibuten

>  <Binary_Characterization>
1

$$$$

  MOE2013           3D
CORINA 3.60 0026  08.12.2014
 45 47  0  0  1  0  0  0  0  0999 V2000
   -0.4760    1.8520   -0.9460 S   0  0  0  0  0  0  0  0  0  0  0  0
    1.2950    1.9800   -0.6040 C   0  0  1  0  0  0  0  0  0  0  0  0
    1.9850    1.3110   -1.6870 N   0  0  0  0  0  0  0  0  0  0  0  0
    2.7700    2.3410   -2.0630 C   0  0  0  0  0  0  0  0  0  0  0  0
    3.6070    2.4800   -2.9240 O   0  0  0  0  0  0  0  0  0  0  0  0
    2.0690    3.2660   -1.0180 C   0  0  1  0  0  0  0  0  0  0  0  0
    1.3200    4.4170   -1.5850 N   0  0  0  0  0  0  0  0  0  0  0  0
    0.5100    5.2080   -0.7890 C   0  0  0  0  0  0  0  0  0  0  0  0
    0.3260    5.0530    0.4100 O   0  0  0  0  0  0  0  0  0  0  0  0
   -0.1870    6.3310   -1.5260 C   0  0  0  0  0  0  0  0  0  0  0  0
    0.3000    7.5340   -1.6080 N   0  0  0  0  0  0  0  0  0  0  0  0
    1.5240    7.6310   -0.9290 O   0  0  0  0  0  0  0  0  0  0  0  0
    1.9700    8.9790   -1.0020 C   0  0  0  0  0  0  0  0  0  0  0  0
   -1.4260    5.9930   -2.1690 C   0  0  0  0  0  0  0  0  0  0  0  0
   -1.8630    4.6990   -2.1320 O   0  0  0  0  0  0  0  0  0  0  0  0
   -3.0310    4.6430   -2.8190 C   0  0  0  0  0  0  0  0  0  0  0  0
   -3.3600    5.8840   -3.3070 C   0  0  0  0  0  0  0  0  0  0  0  0
   -2.3270    6.7570   -2.8890 C   0  0  0  0  0  0  0  0  0  0  0  0
    1.7450    0.0280   -2.0690 C   0  0  0  0  0  0  0  0  0  0  0  0
    0.6270   -0.6250   -1.6680 C   0  0  0  0  0  0  0  0  0  0  0  0
   -0.4790    0.0360   -0.8600 C   0  0  0  0  0  0  0  0  0  0  0  0
    0.3210   -2.0730   -2.0030 C   0  0  0  0  0  0  0  0  0  0  0  0
   -0.0830   -2.7320   -0.7920 O   0  0  0  0  0  0  0  0  0  0  0  0
   -0.5750   -3.9830   -0.9620 C   0  0  0  0  0  0  0  0  0  0  0  0
   -0.6810   -4.5790   -2.0230 O   0  0  0  0  0  0  0  0  0  0  0  0
   -0.9470   -4.4990    0.2370 N   0  0  0  0  0  0  0  0  0  0  0  0
    2.7160   -0.6190   -2.9870 C   0  0  0  0  0  0  0  0  0  0  0  0
    2.4510   -1.1880   -4.0310 O   0  0  0  0  0  0  0  0  0  0  0  0
    3.9670   -0.5700   -2.4920 O   0  0  0  0  0  0  0  0  0  0  0  0
    1.5910    1.6060    0.3840 H   0  0  0  0  0  0  0  0  0  0  0  0
    2.7720    3.6140   -0.2500 H   0  0  0  0  0  0  0  0  0  0  0  0
    1.3980    4.6450   -2.5730 H   0  0  0  0  0  0  0  0  0  0  0  0
    2.1200    9.2730   -2.0450 H   0  0  0  0  0  0  0  0  0  0  0  0
    1.2450    9.6450   -0.5220 H   0  0  0  0  0  0  0  0  0  0  0  0
    2.9230    9.0570   -0.4730 H   0  0  0  0  0  0  0  0  0  0  0  0
   -3.4930    3.6670   -2.8710 H   0  0  0  0  0  0  0  0  0  0  0  0
   -4.2360    6.1290   -3.8910 H   0  0  0  0  0  0  0  0  0  0  0  0
   -2.2410    7.8170   -3.0880 H   0  0  0  0  0  0  0  0  0  0  0  0
   -0.4050   -0.2670    0.1900 H   0  0  0  0  0  0  0  0  0  0  0  0
   -1.4570   -0.2860   -1.2340 H   0  0  0  0  0  0  0  0  0  0  0  0
   -0.4940   -2.1050   -2.7370 H   0  0  0  0  0  0  0  0  0  0  0  0
    1.1880   -2.6090   -2.3980 H   0  0  0  0  0  0  0  0  0  0  0  0
   -0.8290   -3.9440    1.0730 H   0  0  0  0  0  0  0  0  0  0  0  0
   -1.3380   -5.4300    0.2900 H   0  0  0  0  0  0  0  0  0  0  0  0
    4.5320   -0.9950   -3.1710 H   0  0  0  0  0  0  0  0  0  0  0  0
  1  2  1  0  0  0  0
  1 21  1  0  0  0  0
  2  3  1  0  0  0  0
  2  6  1  0  0  0  0
  2 30  1  0  0  0  0
  3  4  1  0  0  0  0
  3 19  1  0  0  0  0
  4  5  2  0  0  0  0
  4  6  1  0  0  0  0
  6  7  1  0  0  0  0
  6 31  1  0  0  0  0
  7  8  1  0  0  0  0
  7 32  1  0  0  0  0
  8  9  2  0  0  0  0
  8 10  1  0  0  0  0
 10 11  2  0  0  0  0
 10 14  1  0  0  0  0
 11 12  1  0  0  0  0
 12 13  1  0  0  0  0
 13 33  1  0  0  0  0
 13 34  1  0  0  0  0
 13 35  1  0  0  0  0
 14 15  1  0  0  0  0
 14 18  2  0  0  0  0
 15 16  1  0  0  0  0
 16 17  2  0  0  0  0
 16 36  1  0  0  0  0
 17 18  1  0  0  0  0
 17 37  1  0  0  0  0
 18 38  1  0  0  0  0
 19 20  2  0  0  0  0
 19 27  1  0  0  0  0
 20 21  1  0  0  0  0
 20 22  1  0  0  0  0
 21 39  1  0  0  0  0
 21 40  1  0  0  0  0
 22 23  1  0  0  0  0
 22 41  1  0  0  0  0
 22 42  1  0  0  0  0
 23 24  1  0  0  0  0
 24 25  2  0  0  0  0
 24 26  1  0  0  0  0
 26 43  1  0  0  0  0
 26 44  1  0  0  0  0
 27 28  2  0  0  0  0
 27 29  1  0  0  0  0
 29 45  1  0  0  0  0
M  END
>  <Index>
68

>  <Chemical name>
Cefuroxime

>  <Binary_Characterization>
1

$$$$

  MOE2013           3D
CORINA 3.60 0026  08.12.2014
 41 43  0  0  1  0  0  0  0  0999 V2000
   -0.2870    1.8040   -0.2130 S   0  0  0  0  0  0  0  0  0  0  0  0
    1.3580    2.4420   -0.6300 C   0  0  1  0  0  0  0  0  0  0  0  0
    1.9870    1.4880   -1.5140 N   0  0  0  0  0  0  0  0  0  0  0  0
    2.2610    2.3330   -2.5290 C   0  0  0  0  0  0  0  0  0  0  0  0
    2.8230    2.1880   -3.5890 O   0  0  0  0  0  0  0  0  0  0  0  0
    1.4640    3.4690   -1.7980 C   0  0  1  0  0  0  0  0  0  0  0  0
    0.1880    3.8750   -2.4440 N   0  0  0  0  0  0  0  0  0  0  0  0
    0.0300    5.0860   -3.0970 C   0  0  0  0  0  0  0  0  0  0  0  0
    0.9380    5.9100   -3.2060 O   0  0  0  0  0  0  0  0  0  0  0  0
   -1.3710    5.3040   -3.7170 C   0  0  2  0  0  0  0  0  0  0  0  0
   -1.4500    6.6430   -4.3330 N   0  0  0  0  0  0  0  0  0  0  0  0
   -2.4940    5.0980   -2.7170 C   0  0  0  0  0  0  0  0  0  0  0  0
   -3.5680    4.2520   -3.0370 C   0  0  0  0  0  0  0  0  0  0  0  0
   -4.5920    4.0250   -2.1160 C   0  0  0  0  0  0  0  0  0  0  0  0
   -4.5590    4.6440   -0.8690 C   0  0  0  0  0  0  0  0  0  0  0  0
   -3.5080    5.4990   -0.5430 C   0  0  0  0  0  0  0  0  0  0  0  0
   -2.4830    5.7300   -1.4620 C   0  0  0  0  0  0  0  0  0  0  0  0
    2.1470    0.1710   -1.2280 C   0  0  0  0  0  0  0  0  0  0  0  0
    1.4450   -0.4150   -0.2300 C   0  0  0  0  0  0  0  0  0  0  0  0
    0.3750    0.3010    0.5810 C   0  0  0  0  0  0  0  0  0  0  0  0
    1.6220   -1.8550    0.1880 C   0  0  0  0  0  0  0  0  0  0  0  0
    3.0790   -0.6180   -2.0720 C   0  0  0  0  0  0  0  0  0  0  0  0
    2.8160   -1.6360   -2.6880 O   0  0  0  0  0  0  0  0  0  0  0  0
    4.3250   -0.1050   -2.0300 O   0  0  0  0  0  0  0  0  0  0  0  0
    1.9800    2.7010    0.2350 H   0  0  0  0  0  0  0  0  0  0  0  0
    2.0920    4.3310   -1.5440 H   0  0  0  0  0  0  0  0  0  0  0  0
   -0.6100    3.2430   -2.3890 H   0  0  0  0  0  0  0  0  0  0  0  0
   -1.4590    4.5650   -4.5230 H   0  0  0  0  0  0  0  0  0  0  0  0
   -1.3570    7.3440   -3.5970 H   0  0  0  0  0  0  0  0  0  0  0  0
   -0.6100    6.7680   -4.9030 H   0  0  0  0  0  0  0  0  0  0  0  0
   -3.6120    3.7600   -4.0060 H   0  0  0  0  0  0  0  0  0  0  0  0
   -5.4170    3.3660   -2.3740 H   0  0  0  0  0  0  0  0  0  0  0  0
   -5.3560    4.4660   -0.1530 H   0  0  0  0  0  0  0  0  0  0  0  0
   -3.4870    5.9870    0.4280 H   0  0  0  0  0  0  0  0  0  0  0  0
   -1.6720    6.3990   -1.1850 H   0  0  0  0  0  0  0  0  0  0  0  0
    0.7760    0.5640    1.5650 H   0  0  0  0  0  0  0  0  0  0  0  0
   -0.4800   -0.3660    0.7360 H   0  0  0  0  0  0  0  0  0  0  0  0
    2.5180   -2.3240   -0.2270 H   0  0  0  0  0  0  0  0  0  0  0  0
    1.7160   -1.9180    1.2780 H   0  0  0  0  0  0  0  0  0  0  0  0
    0.7520   -2.4460   -0.1180 H   0  0  0  0  0  0  0  0  0  0  0  0
    4.8600   -0.6820   -2.6140 H   0  0  0  0  0  0  0  0  0  0  0  0
  1  2  1  0  0  0  0
  1 20  1  0  0  0  0
  2  3  1  0  0  0  0
  2  6  1  0  0  0  0
  2 25  1  0  0  0  0
  3  4  1  0  0  0  0
  3 18  1  0  0  0  0
  4  5  2  0  0  0  0
  4  6  1  0  0  0  0
  6  7  1  0  0  0  0
  6 26  1  0  0  0  0
  7  8  1  0  0  0  0
  7 27  1  0  0  0  0
  8  9  2  0  0  0  0
  8 10  1  0  0  0  0
 10 11  1  0  0  0  0
 10 12  1  0  0  0  0
 10 28  1  0  0  0  0
 11 29  1  0  0  0  0
 11 30  1  0  0  0  0
 12 13  1  0  0  0  0
 12 17  2  0  0  0  0
 13 14  2  0  0  0  0
 13 31  1  0  0  0  0
 14 15  1  0  0  0  0
 14 32  1  0  0  0  0
 15 16  2  0  0  0  0
 15 33  1  0  0  0  0
 16 17  1  0  0  0  0
 16 34  1  0  0  0  0
 17 35  1  0  0  0  0
 18 19  2  0  0  0  0
 18 22  1  0  0  0  0
 19 20  1  0  0  0  0
 19 21  1  0  0  0  0
 20 36  1  0  0  0  0
 20 37  1  0  0  0  0
 21 38  1  0  0  0  0
 21 39  1  0  0  0  0
 21 40  1  0  0  0  0
 22 23  2  0  0  0  0
 22 24  1  0  0  0  0
 24 41  1  0  0  0  0
M  END
>  <Index>
69

>  <Chemical name>
Cephalexin

>  <Binary_Characterization>
1

$$$$

  MOE2013           3D
CORINA 3.60 0026  08.12.2014
126129  0  0  1  0  0  0  0  0999 V2000
    5.5900    4.8180   -2.1300 S   0  0  0  0  0  0  0  0  0  0  0  0
    6.4640    3.9850   -1.3300 O   0  0  0  0  0  0  0  0  0  0  0  0
    5.4320    4.5840   -3.5510 O   0  0  0  0  0  0  0  0  0  0  0  0
    4.1100    4.8240   -1.4290 O   0  0  0  0  0  0  0  0  0  0  0  0
    3.2230    5.8160   -1.7610 C   0  0  0  0  0  0  0  0  0  0  0  0
    2.6150    5.8520   -3.0130 C   0  0  0  0  0  0  0  0  0  0  0  0
    1.7310    6.8880   -3.3230 C   0  0  0  0  0  0  0  0  0  0  0  0
    1.4400    7.8830   -2.3790 C   0  0  0  0  0  0  0  0  0  0  0  0
    0.5100    9.0250   -2.7230 C   0  0  0  0  0  0  0  0  0  0  0  0
   -0.8780    8.9300   -2.0660 C   0  0  2  0  0  0  0  0  0  0  0  0
   -1.6810    7.7930   -2.5770 N   0  0  0  0  0  0  0  0  0  0  0  0
   -1.6630   10.2390   -2.2800 C   0  0  0  0  0  0  0  0  0  0  0  0
   -1.1300   11.3390   -2.4260 O   0  0  0  0  0  0  0  0  0  0  0  0
   -3.0300   10.0870   -2.2000 N   0  0  0  0  0  0  0  0  0  0  0  0
   -3.9660   11.1950   -2.3520 C   0  0  1  0  0  0  0  0  0  0  0  0
   -5.3730   10.7250   -2.7670 C   0  0  2  0  0  0  0  0  0  0  0  0
   -5.9260    9.8400   -1.7860 O   0  0  0  0  0  0  0  0  0  0  0  0
   -5.3790   10.0070   -4.1100 C   0  0  0  0  0  0  0  0  0  0  0  0
   -4.0390   11.9510   -1.0170 C   0  0  0  0  0  0  0  0  0  0  0  0
   -5.0170   11.8840   -0.2710 O   0  0  0  0  0  0  0  0  0  0  0  0
   -2.9100   12.6920   -0.7360 N   0  0  0  0  0  0  0  0  0  0  0  0
   -2.8250   13.5480    0.4260 C   0  0  0  0  0  0  0  0  0  0  0  0
   -3.4960   14.8830    0.1210 C   0  0  0  0  0  0  0  0  0  0  0  0
   -3.3170   15.4870   -0.9350 O   0  0  0  0  0  0  0  0  0  0  0  0
   -4.2900   15.3540    1.1460 N   0  0  0  0  0  0  0  0  0  0  0  0
   -5.0560   16.5910    1.0420 C   0  0  1  0  0  0  0  0  0  0  0  0
   -6.5180   16.3320    0.6400 C   0  0  0  0  0  0  0  0  0  0  0  0
   -6.7340   16.2730   -0.8410 C   0  0  0  0  0  0  0  0  0  0  0  0
   -7.3370   15.2080   -1.5860 C   0  0  0  0  0  0  0  0  0  0  0  0
   -7.3740   15.6030   -2.9250 C   0  0  0  0  0  0  0  0  0  0  0  0
   -6.8070   16.8540   -2.9930 N   0  0  0  0  0  0  0  0  0  0  0  0
   -6.4270   17.2700   -1.7470 C   0  0  0  0  0  0  0  0  0  0  0  0
   -7.9170   14.8040   -3.9380 C   0  0  0  0  0  0  0  0  0  0  0  0
   -8.4450   13.5620   -3.5730 C   0  0  0  0  0  0  0  0  0  0  0  0
   -8.4230   13.1380   -2.2460 C   0  0  0  0  0  0  0  0  0  0  0  0
   -7.8670   13.9460   -1.2470 C   0  0  0  0  0  0  0  0  0  0  0  0
   -5.0270   17.2900    2.4030 C   0  0  0  0  0  0  0  0  0  0  0  0
   -4.7320   16.7130    3.4480 O   0  0  0  0  0  0  0  0  0  0  0  0
   -5.3960   18.6160    2.3320 N   0  0  0  0  0  0  0  0  0  0  0  0
   -5.4110   19.5130    3.4770 C   0  0  2  0  0  0  0  0  0  0  0  0
   -6.7900   19.6200    4.1360 C   0  0  0  0  0  0  0  0  0  0  0  0
   -7.2160   18.3400    4.8580 C   0  0  0  0  0  0  0  0  0  0  0  0
   -8.5450   18.5320    5.5890 C   0  0  0  0  0  0  0  0  0  0  0  0
   -8.9770   17.2610    6.3020 C   0  0  0  0  0  0  0  0  0  0  0  0
   -5.0370   20.8710    2.8800 C   0  0  0  0  0  0  0  0  0  0  0  0
   -5.4980   21.2650    1.8080 O   0  0  0  0  0  0  0  0  0  0  0  0
   -4.1520   21.6020    3.6340 N   0  0  0  0  0  0  0  0  0  0  0  0
   -3.6450   22.8970    3.1900 C   0  0  1  0  0  0  0  0  0  0  0  0
   -4.6640   24.0120    3.4320 C   0  0  0  0  0  0  0  0  0  0  0  0
   -4.4000   25.1710    2.5120 C   0  0  0  0  0  0  0  0  0  0  0  0
   -3.3220   25.4540    2.0100 O   0  0  0  0  0  0  0  0  0  0  0  0
   -5.4910   25.9360    2.3270 O   0  0  0  0  0  0  0  0  0  0  0  0
   -2.3570   23.1310    3.9910 C   0  0  0  0  0  0  0  0  0  0  0  0
   -2.0750   22.4770    4.9980 O   0  0  0  0  0  0  0  0  0  0  0  0
   -1.5700   24.1570    3.5210 N   0  0  0  0  0  0  0  0  0  0  0  0
   -0.2290   24.4480    4.0350 C   0  0  1  0  0  0  0  0  0  0  0  0
    0.6040   25.2340    3.0100 C   0  0  0  0  0  0  0  0  0  0  0  0
    0.8290   24.4680    1.7270 C   0  0  0  0  0  0  0  0  0  0  0  0
    0.0700   24.7550    0.5830 C   0  0  0  0  0  0  0  0  0  0  0  0
    0.2620   24.0290   -0.5940 C   0  0  0  0  0  0  0  0  0  0  0  0
    1.2120   23.0100   -0.6380 C   0  0  0  0  0  0  0  0  0  0  0  0
    1.9710   22.7160    0.4940 C   0  0  0  0  0  0  0  0  0  0  0  0
    1.7810   23.4400    1.6710 C   0  0  0  0  0  0  0  0  0  0  0  0
   -0.3250   25.2190    5.3640 C   0  0  0  0  0  0  0  0  0  0  0  0
    0.2300   26.2920    5.5780 O   0  0  0  0  0  0  0  0  0  0  0  0
   -1.0030   24.5630    6.3580 N   0  0  0  0  0  0  0  0  0  0  0  0
    2.0350    7.8120   -1.1100 C   0  0  0  0  0  0  0  0  0  0  0  0
    2.9210    6.7770   -0.8000 C   0  0  0  0  0  0  0  0  0  0  0  0
    6.1010    6.3490   -1.9760 O   0  0  0  0  0  0  0  0  0  0  0  0
    2.8240    5.0850   -3.7550 H   0  0  0  0  0  0  0  0  0  0  0  0
    1.2760    6.9160   -4.3110 H   0  0  0  0  0  0  0  0  0  0  0  0
    1.0080    9.9570   -2.4210 H   0  0  0  0  0  0  0  0  0  0  0  0
    0.4030    9.1040   -3.8130 H   0  0  0  0  0  0  0  0  0  0  0  0
   -0.7780    8.8070   -0.9810 H   0  0  0  0  0  0  0  0  0  0  0  0
   -1.7370    7.8580   -3.5950 H   0  0  0  0  0  0  0  0  0  0  0  0
   -1.1720    6.9270   -2.3890 H   0  0  0  0  0  0  0  0  0  0  0  0
   -3.3770    9.1400   -2.0360 H   0  0  0  0  0  0  0  0  0  0  0  0
   -3.5730   11.8820   -3.1120 H   0  0  0  0  0  0  0  0  0  0  0  0
   -6.0390   11.5900   -2.8340 H   0  0  0  0  0  0  0  0  0  0  0  0
   -5.9470   10.3550   -0.9480 H   0  0  0  0  0  0  0  0  0  0  0  0
   -4.8110    9.0720   -4.0690 H   0  0  0  0  0  0  0  0  0  0  0  0
   -6.4040    9.7350   -4.3870 H   0  0  0  0  0  0  0  0  0  0  0  0
   -4.9630   10.6390   -4.9000 H   0  0  0  0  0  0  0  0  0  0  0  0
   -2.1130   12.6230   -1.3760 H   0  0  0  0  0  0  0  0  0  0  0  0
   -3.2960   13.0520    1.2800 H   0  0  0  0  0  0  0  0  0  0  0  0
   -1.7690   13.7260    0.6470 H   0  0  0  0  0  0  0  0  0  0  0  0
   -4.3580   14.8420    2.0210 H   0  0  0  0  0  0  0  0  0  0  0  0
   -4.5520   17.2520    0.3270 H   0  0  0  0  0  0  0  0  0  0  0  0
   -6.8720   15.4070    1.1130 H   0  0  0  0  0  0  0  0  0  0  0  0
   -7.1730   17.1250    1.0220 H   0  0  0  0  0  0  0  0  0  0  0  0
   -6.6920   17.3890   -3.8420 H   0  0  0  0  0  0  0  0  0  0  0  0
   -5.9670   18.2400   -1.6110 H   0  0  0  0  0  0  0  0  0  0  0  0
   -7.9350   15.1360   -4.9700 H   0  0  0  0  0  0  0  0  0  0  0  0
   -8.8750   12.9170   -4.3360 H   0  0  0  0  0  0  0  0  0  0  0  0
   -8.8320   12.1660   -1.9820 H   0  0  0  0  0  0  0  0  0  0  0  0
   -7.8450   13.5940   -0.2190 H   0  0  0  0  0  0  0  0  0  0  0  0
   -5.6660   19.0340    1.4430 H   0  0  0  0  0  0  0  0  0  0  0  0
   -4.6540   19.1900    4.2000 H   0  0  0  0  0  0  0  0  0  0  0  0
   -6.7760   20.4490    4.8560 H   0  0  0  0  0  0  0  0  0  0  0  0
   -7.5470   19.8790    3.3830 H   0  0  0  0  0  0  0  0  0  0  0  0
   -7.3210   17.5220    4.1370 H   0  0  0  0  0  0  0  0  0  0  0  0
   -6.4420   18.0470    5.5770 H   0  0  0  0  0  0  0  0  0  0  0  0
   -8.4540   19.3420    6.3230 H   0  0  0  0  0  0  0  0  0  0  0  0
   -9.3240   18.8270    4.8750 H   0  0  0  0  0  0  0  0  0  0  0  0
   -9.1100   16.4390    5.5910 H   0  0  0  0  0  0  0  0  0  0  0  0
   -8.2340   16.9560    7.0450 H   0  0  0  0  0  0  0  0  0  0  0  0
   -9.9290   17.4200    6.8180 H   0  0  0  0  0  0  0  0  0  0  0  0
   -3.8020   21.2540    4.5250 H   0  0  0  0  0  0  0  0  0  0  0  0
   -3.3870   22.8070    2.1280 H   0  0  0  0  0  0  0  0  0  0  0  0
   -5.6770   23.6490    3.2270 H   0  0  0  0  0  0  0  0  0  0  0  0
   -4.6310   24.3740    4.4660 H   0  0  0  0  0  0  0  0  0  0  0  0
   -5.2180   26.6830    1.7540 H   0  0  0  0  0  0  0  0  0  0  0  0
   -1.9380   24.7500    2.7680 H   0  0  0  0  0  0  0  0  0  0  0  0
    0.2570   23.4890    4.2580 H   0  0  0  0  0  0  0  0  0  0  0  0
    0.1180   26.1930    2.7830 H   0  0  0  0  0  0  0  0  0  0  0  0
    1.5830   25.4940    3.4340 H   0  0  0  0  0  0  0  0  0  0  0  0
   -0.6780   25.5450    0.6000 H   0  0  0  0  0  0  0  0  0  0  0  0
   -0.3290   24.2570   -1.4770 H   0  0  0  0  0  0  0  0  0  0  0  0
    1.3620   22.4470   -1.5540 H   0  0  0  0  0  0  0  0  0  0  0  0
    2.7120   21.9210    0.4580 H   0  0  0  0  0  0  0  0  0  0  0  0
    2.3810   23.1980    2.5450 H   0  0  0  0  0  0  0  0  0  0  0  0
   -1.4280   23.6480    6.1860 H   0  0  0  0  0  0  0  0  0  0  0  0
   -1.0900   24.9800    7.2730 H   0  0  0  0  0  0  0  0  0  0  0  0
    1.8210    8.5710   -0.3600 H   0  0  0  0  0  0  0  0  0  0  0  0
    3.3810    6.7340    0.1840 H   0  0  0  0  0  0  0  0  0  0  0  0
    5.5980    6.9390   -2.5780 H   0  0  0  0  0  0  0  0  0  0  0  0
  1  2  2  0  0  0  0
  1  3  2  0  0  0  0
  1  4  1  0  0  0  0
  1 69  1  0  0  0  0
  4  5  1  0  0  0  0
  5  6  1  0  0  0  0
  5 68  2  0  0  0  0
  6  7  2  0  0  0  0
  6 70  1  0  0  0  0
  7  8  1  0  0  0  0
  7 71  1  0  0  0  0
  8  9  1  0  0  0  0
  8 67  2  0  0  0  0
  9 10  1  0  0  0  0
  9 72  1  0  0  0  0
  9 73  1  0  0  0  0
 10 11  1  0  0  0  0
 10 12  1  0  0  0  0
 10 74  1  0  0  0  0
 11 75  1  0  0  0  0
 11 76  1  0  0  0  0
 12 13  2  0  0  0  0
 12 14  1  0  0  0  0
 14 15  1  0  0  0  0
 14 77  1  0  0  0  0
 15 16  1  0  0  0  0
 15 19  1  0  0  0  0
 15 78  1  0  0  0  0
 16 17  1  0  0  0  0
 16 18  1  0  0  0  0
 16 79  1  0  0  0  0
 17 80  1  0  0  0  0
 18 81  1  0  0  0  0
 18 82  1  0  0  0  0
 18 83  1  0  0  0  0
 19 20  2  0  0  0  0
 19 21  1  0  0  0  0
 21 22  1  0  0  0  0
 21 84  1  0  0  0  0
 22 23  1  0  0  0  0
 22 85  1  0  0  0  0
 22 86  1  0  0  0  0
 23 24  2  0  0  0  0
 23 25  1  0  0  0  0
 25 26  1  0  0  0  0
 25 87  1  0  0  0  0
 26 27  1  0  0  0  0
 26 37  1  0  0  0  0
 26 88  1  0  0  0  0
 27 28  1  0  0  0  0
 27 89  1  0  0  0  0
 27 90  1  0  0  0  0
 28 29  1  0  0  0  0
 28 32  2  0  0  0  0
 29 30  2  0  0  0  0
 29 36  1  0  0  0  0
 30 31  1  0  0  0  0
 30 33  1  0  0  0  0
 31 32  1  0  0  0  0
 31 91  1  0  0  0  0
 32 92  1  0  0  0  0
 33 34  2  0  0  0  0
 33 93  1  0  0  0  0
 34 35  1  0  0  0  0
 34 94  1  0  0  0  0
 35 36  2  0  0  0  0
 35 95  1  0  0  0  0
 36 96  1  0  0  0  0
 37 38  2  0  0  0  0
 37 39  1  0  0  0  0
 39 40  1  0  0  0  0
 39 97  1  0  0  0  0
 40 41  1  0  0  0  0
 40 45  1  0  0  0  0
 40 98  1  0  0  0  0
 41 42  1  0  0  0  0
 41 99  1  0  0  0  0
 41100  1  0  0  0  0
 42 43  1  0  0  0  0
 42101  1  0  0  0  0
 42102  1  0  0  0  0
 43 44  1  0  0  0  0
 43103  1  0  0  0  0
 43104  1  0  0  0  0
 44105  1  0  0  0  0
 44106  1  0  0  0  0
 44107  1  0  0  0  0
 45 46  2  0  0  0  0
 45 47  1  0  0  0  0
 47 48  1  0  0  0  0
 47108  1  0  0  0  0
 48 49  1  0  0  0  0
 48 53  1  0  0  0  0
 48109  1  0  0  0  0
 49 50  1  0  0  0  0
 49110  1  0  0  0  0
 49111  1  0  0  0  0
 50 51  2  0  0  0  0
 50 52  1  0  0  0  0
 52112  1  0  0  0  0
 53 54  2  0  0  0  0
 53 55  1  0  0  0  0
 55 56  1  0  0  0  0
 55113  1  0  0  0  0
 56 57  1  0  0  0  0
 56 64  1  0  0  0  0
 56114  1  0  0  0  0
 57 58  1  0  0  0  0
 57115  1  0  0  0  0
 57116  1  0  0  0  0
 58 59  1  0  0  0  0
 58 63  2  0  0  0  0
 59 60  2  0  0  0  0
 59117  1  0  0  0  0
 60 61  1  0  0  0  0
 60118  1  0  0  0  0
 61 62  2  0  0  0  0
 61119  1  0  0  0  0
 62 63  1  0  0  0  0
 62120  1  0  0  0  0
 63121  1  0  0  0  0
 64 65  2  0  0  0  0
 64 66  1  0  0  0  0
 66122  1  0  0  0  0
 66123  1  0  0  0  0
 67 68  1  0  0  0  0
 67124  1  0  0  0  0
 68125  1  0  0  0  0
 69126  1  0  0  0  0
M  END
>  <Index>
70

>  <Chemical name>
Ceruletide

>  <Binary_Characterization>
0

$$$$

  MOE2013           3D
CORINA 3.60 0026  08.12.2014
 26 27  0  0  0  0  0  0  0  0999 V2000
    0.0700   -0.0090   -0.1970 Cl  0  0  0  0  0  0  0  0  0  0  0  0
    0.0020    1.7110   -0.1640 C   0  0  0  0  0  0  0  0  0  0  0  0
    1.0660    2.4340    0.3730 C   0  0  0  0  0  0  0  0  0  0  0  0
    1.0110    3.8290    0.3990 C   0  0  0  0  0  0  0  0  0  0  0  0
   -0.1080    4.5070   -0.1080 C   0  0  0  0  0  0  0  0  0  0  0  0
   -0.1590    6.0130   -0.0980 C   0  0  0  0  0  0  0  0  0  0  0  0
    0.5670    6.7080   -1.6190 S   0  0  0  0  0  0  0  0  0  0  0  0
    0.1540    8.4280   -1.3920 C   0  0  0  0  0  0  0  0  0  0  0  0
   -0.6230    9.0750   -2.3600 C   0  0  0  0  0  0  0  0  0  0  0  0
   -0.9570   10.4230   -2.2120 C   0  0  0  0  0  0  0  0  0  0  0  0
   -0.5050   11.1290   -1.0990 C   0  0  0  0  0  0  0  0  0  0  0  0
   -0.9140   12.7910   -0.9160 Cl  0  0  0  0  0  0  0  0  0  0  0  0
    0.2810   10.4990   -0.1360 C   0  0  0  0  0  0  0  0  0  0  0  0
    0.6130    9.1500   -0.2850 C   0  0  0  0  0  0  0  0  0  0  0  0
   -1.1670    3.7640   -0.6520 C   0  0  0  0  0  0  0  0  0  0  0  0
   -1.1130    2.3690   -0.6770 C   0  0  0  0  0  0  0  0  0  0  0  0
    1.9380    1.9230    0.7690 H   0  0  0  0  0  0  0  0  0  0  0  0
    1.8500    4.3850    0.8120 H   0  0  0  0  0  0  0  0  0  0  0  0
   -1.2000    6.3460   -0.0030 H   0  0  0  0  0  0  0  0  0  0  0  0
    0.3780    6.3920    0.7790 H   0  0  0  0  0  0  0  0  0  0  0  0
   -0.9790    8.5340   -3.2340 H   0  0  0  0  0  0  0  0  0  0  0  0
   -1.5650   10.9120   -2.9680 H   0  0  0  0  0  0  0  0  0  0  0  0
    0.6420   11.0490    0.7290 H   0  0  0  0  0  0  0  0  0  0  0  0
    1.2420    8.6770    0.4660 H   0  0  0  0  0  0  0  0  0  0  0  0
   -2.0390    4.2690   -1.0620 H   0  0  0  0  0  0  0  0  0  0  0  0
   -1.9410    1.8060   -1.1010 H   0  0  0  0  0  0  0  0  0  0  0  0
  1  2  1  0  0  0  0
  2  3  1  0  0  0  0
  2 16  2  0  0  0  0
  3  4  2  0  0  0  0
  3 17  1  0  0  0  0
  4  5  1  0  0  0  0
  4 18  1  0  0  0  0
  5  6  1  0  0  0  0
  5 15  2  0  0  0  0
  6  7  1  0  0  0  0
  6 19  1  0  0  0  0
  6 20  1  0  0  0  0
  7  8  1  0  0  0  0
  8  9  1  0  0  0  0
  8 14  2  0  0  0  0
  9 10  2  0  0  0  0
  9 21  1  0  0  0  0
 10 11  1  0  0  0  0
 10 22  1  0  0  0  0
 11 12  1  0  0  0  0
 11 13  2  0  0  0  0
 13 14  1  0  0  0  0
 13 23  1  0  0  0  0
 14 24  1  0  0  0  0
 15 16  1  0  0  0  0
 15 25  1  0  0  0  0
 16 26  1  0  0  0  0
M  END
>  <Index>
72

>  <Chemical name>
Chlorbenside

>  <Binary_Characterization>
1

$$$$

  MOE2013           3D
CORINA 3.60 0026  08.12.2014
 35 37  0  0  1  0  0  0  0  0999 V2000
    0.7760    0.5220    2.1070 Cl  0  0  0  0  0  0  0  0  0  0  0  0
    0.4450    1.9650    1.2220 C   0  0  0  0  0  0  0  0  0  0  0  0
    1.4430    2.7450    0.7860 C   0  0  0  0  0  0  0  0  0  0  0  0
    1.1990    3.9700    0.0060 C   0  0  0  0  0  0  0  0  0  0  0  0
    2.1760    4.5910   -0.7150 C   0  0  0  0  0  0  0  0  0  0  0  0
    2.0700    5.7070   -1.5470 N   0  0  3  0  0  0  0  0  0  0  0  0
    3.1510    6.1220   -2.3330 O   0  0  0  0  0  0  0  0  0  0  0  0
    0.9010    6.5410   -1.7660 C   0  0  0  0  0  0  0  0  0  0  0  0
    0.1420    6.6770   -0.4750 C   0  0  0  0  0  0  0  0  0  0  0  0
    0.3120    7.7030    0.2880 N   0  0  0  0  0  0  0  0  0  0  0  0
   -0.4790    7.7420    1.5120 C   0  0  0  0  0  0  0  0  0  0  0  0
   -0.7230    5.6630   -0.1840 N   0  0  0  0  0  0  0  0  0  0  0  0
   -0.2440    4.4750    0.0200 C   0  0  0  0  0  0  0  0  0  0  0  0
   -1.2720    3.4490    0.3790 C   0  0  0  0  0  0  0  0  0  0  0  0
   -0.9280    2.2850    0.9400 C   0  0  0  0  0  0  0  0  0  0  0  0
    3.5550    4.0290   -0.6550 C   0  0  0  0  0  0  0  0  0  0  0  0
    3.9730    3.0670   -1.5860 C   0  0  0  0  0  0  0  0  0  0  0  0
    5.2660    2.5480   -1.5250 C   0  0  0  0  0  0  0  0  0  0  0  0
    6.1480    2.9870   -0.5370 C   0  0  0  0  0  0  0  0  0  0  0  0
    5.7430    3.9470    0.3890 C   0  0  0  0  0  0  0  0  0  0  0  0
    4.4510    4.4700    0.3320 C   0  0  0  0  0  0  0  0  0  0  0  0
    2.4650    2.4470    1.0010 H   0  0  0  0  0  0  0  0  0  0  0  0
    3.7670    6.5010   -1.6800 H   0  0  0  0  0  0  0  0  0  0  0  0
    1.1910    7.5400   -2.1110 H   0  0  0  0  0  0  0  0  0  0  0  0
    0.2580    6.0910   -2.5310 H   0  0  0  0  0  0  0  0  0  0  0  0
   -0.2580    8.6700    2.0480 H   0  0  0  0  0  0  0  0  0  0  0  0
   -1.5540    7.7360    1.3000 H   0  0  0  0  0  0  0  0  0  0  0  0
   -0.2260    6.9110    2.1810 H   0  0  0  0  0  0  0  0  0  0  0  0
   -2.3110    3.7110    0.2080 H   0  0  0  0  0  0  0  0  0  0  0  0
   -1.6950    1.5670    1.2130 H   0  0  0  0  0  0  0  0  0  0  0  0
    3.2940    2.7280   -2.3660 H   0  0  0  0  0  0  0  0  0  0  0  0
    5.5880    1.8040   -2.2490 H   0  0  0  0  0  0  0  0  0  0  0  0
    7.1560    2.5830   -0.4930 H   0  0  0  0  0  0  0  0  0  0  0  0
    6.4350    4.2890    1.1550 H   0  0  0  0  0  0  0  0  0  0  0  0
    4.1430    5.2190    1.0580 H   0  0  0  0  0  0  0  0  0  0  0  0
  1  2  1  0  0  0  0
  2  3  2  0  0  0  0
  2 15  1  0  0  0  0
  3  4  1  0  0  0  0
  3 22  1  0  0  0  0
  4  5  2  0  0  0  0
  4 13  1  0  0  0  0
  5  6  1  0  0  0  0
  5 16  1  0  0  0  0
  6  7  1  0  0  0  0
  6  8  1  0  0  0  0
  7 23  1  0  0  0  0
  8  9  1  0  0  0  0
  8 24  1  0  0  0  0
  8 25  1  0  0  0  0
  9 10  2  0  0  0  0
  9 12  1  0  0  0  0
 10 11  1  0  0  0  0
 11 26  1  0  0  0  0
 11 27  1  0  0  0  0
 11 28  1  0  0  0  0
 12 13  2  0  0  0  0
 13 14  1  0  0  0  0
 14 15  2  0  0  0  0
 14 29  1  0  0  0  0
 15 30  1  0  0  0  0
 16 17  1  0  0  0  0
 16 21  2  0  0  0  0
 17 18  2  0  0  0  0
 17 31  1  0  0  0  0
 18 19  1  0  0  0  0
 18 32  1  0  0  0  0
 19 20  2  0  0  0  0
 19 33  1  0  0  0  0
 20 21  1  0  0  0  0
 20 34  1  0  0  0  0
 21 35  1  0  0  0  0
M  END
>  <Index>
73

>  <Chemical name>
Chlordiazepoxide

>  <Binary_Characterization>
1

$$$$

  MOE2013           3D
CORINA 3.60 0026  08.12.2014
 17 17  0  0  0  0  0  0  0  0999 V2000
    0.0730   -0.0470   -0.1800 Cl  0  0  0  0  0  0  0  0  0  0  0  0
    0.0050    1.7290   -0.1020 C   0  0  0  0  0  0  0  0  0  0  0  0
    1.4120    2.3150   -0.0800 C   0  0  0  0  0  0  0  0  0  0  0  0
    1.3790    3.8100    0.0190 C   0  0  0  0  0  0  0  0  0  0  0  0
    1.3450    4.7820   -1.3970 S   0  0  0  0  0  0  0  0  0  0  0  0
    1.3200    6.1830   -0.4150 C   0  0  0  0  0  0  0  0  0  0  0  0
    1.3360    5.9820    0.8820 N   0  0  0  0  0  0  0  0  0  0  0  0
    1.3730    4.6220    1.1440 C   0  0  0  0  0  0  0  0  0  0  0  0
    1.4020    4.1800    2.5620 C   0  0  0  0  0  0  0  0  0  0  0  0
   -0.5610    2.0780   -0.9710 H   0  0  0  0  0  0  0  0  0  0  0  0
   -0.5550    1.9990    0.8000 H   0  0  0  0  0  0  0  0  0  0  0  0
    1.9720    1.9110    0.7740 H   0  0  0  0  0  0  0  0  0  0  0  0
    1.9630    2.0090   -0.9780 H   0  0  0  0  0  0  0  0  0  0  0  0
    1.2930    7.1750   -0.8440 H   0  0  0  0  0  0  0  0  0  0  0  0
    2.3360    3.6530    2.7790 H   0  0  0  0  0  0  0  0  0  0  0  0
    1.3290    5.0350    3.2420 H   0  0  0  0  0  0  0  0  0  0  0  0
    0.5640    3.5080    2.7730 H   0  0  0  0  0  0  0  0  0  0  0  0
  1  2  1  0  0  0  0
  2  3  1  0  0  0  0
  2 10  1  0  0  0  0
  2 11  1  0  0  0  0
  3  4  1  0  0  0  0
  3 12  1  0  0  0  0
  3 13  1  0  0  0  0
  4  5  1  0  0  0  0
  4  8  2  0  0  0  0
  5  6  1  0  0  0  0
  6  7  2  0  0  0  0
  6 14  1  0  0  0  0
  7  8  1  0  0  0  0
  8  9  1  0  0  0  0
  9 15  1  0  0  0  0
  9 16  1  0  0  0  0
  9 17  1  0  0  0  0
M  END
>  <Index>
75

>  <Chemical name>
Chlormethiazole

>  <Binary_Characterization>
1

$$$$

  MOE2013           3D
CORINA 3.60 0026  08.12.2014
 15 15  0  0  0  0  0  0  0  0999 V2000
   -0.0260    0.0140    0.0020 Cl  0  0  0  0  0  0  0  0  0  0  0  0
   -0.0350    1.7890    0.0120 C   0  0  0  0  0  0  0  0  0  0  0  0
    1.3690    2.3230    0.0010 C   0  0  0  0  0  0  0  0  0  0  0  0
    2.0290    2.5690   -1.2110 C   0  0  0  0  0  0  0  0  0  0  0  0
    3.3380    3.0530   -1.2200 C   0  0  0  0  0  0  0  0  0  0  0  0
    4.0030    3.2910   -0.0180 C   0  0  0  0  0  0  0  0  0  0  0  0
    3.3600    3.0420    1.1930 C   0  0  0  0  0  0  0  0  0  0  0  0
    2.0510    2.5580    1.2040 C   0  0  0  0  0  0  0  0  0  0  0  0
   -0.5930    2.1350   -0.8640 H   0  0  0  0  0  0  0  0  0  0  0  0
   -0.5770    2.1260    0.9010 H   0  0  0  0  0  0  0  0  0  0  0  0
    1.5280    2.3810   -2.1590 H   0  0  0  0  0  0  0  0  0  0  0  0
    3.8410    3.2420   -2.1650 H   0  0  0  0  0  0  0  0  0  0  0  0
    5.0220    3.6670   -0.0250 H   0  0  0  0  0  0  0  0  0  0  0  0
    3.8800    3.2220    2.1310 H   0  0  0  0  0  0  0  0  0  0  0  0
    1.5670    2.3610    2.1590 H   0  0  0  0  0  0  0  0  0  0  0  0
  1  2  1  0  0  0  0
  2  3  1  0  0  0  0
  2  9  1  0  0  0  0
  2 10  1  0  0  0  0
  3  4  1  0  0  0  0
  3  8  2  0  0  0  0
  4  5  2  0  0  0  0
  4 11  1  0  0  0  0
  5  6  1  0  0  0  0
  5 12  1  0  0  0  0
  6  7  2  0  0  0  0
  6 13  1  0  0  0  0
  7  8  1  0  0  0  0
  7 14  1  0  0  0  0
  8 15  1  0  0  0  0
M  END
>  <Index>
76

>  <Chemical name>
Chlorotoluene

>  <Binary_Characterization>
1

$$$$

  MOE2013           3D
CORINA 3.60 0026  08.12.2014
 39 41  0  0  0  0  0  0  0  0999 V2000
    0.1670    0.1810   -1.6600 Cl  0  0  0  0  0  0  0  0  0  0  0  0
    0.1080    1.7630   -0.9840 C   0  0  0  0  0  0  0  0  0  0  0  0
    1.2900    2.4820   -0.7980 C   0  0  0  0  0  0  0  0  0  0  0  0
    1.2500    3.7730   -0.2470 C   0  0  0  0  0  0  0  0  0  0  0  0
    2.4810    4.5870   -0.0340 C   0  0  0  0  0  0  0  0  0  0  0  0
    3.5160    3.9960    0.6080 C   0  0  0  0  0  0  0  0  0  0  0  0
    4.7950    4.6130    1.1280 C   0  0  0  0  0  0  0  0  0  0  0  0
    4.9880    4.3140    2.6270 C   0  0  0  0  0  0  0  0  0  0  0  0
    6.2910    4.7690    3.1500 N   0  0  0  0  0  0  0  0  0  0  0  0
    6.3830    6.2300    3.2000 C   0  0  0  0  0  0  0  0  0  0  0  0
    6.5090    4.2190    4.4920 C   0  0  0  0  0  0  0  0  0  0  0  0
    2.4500    6.0380   -0.3530 C   0  0  0  0  0  0  0  0  0  0  0  0
    1.2970    6.7790   -0.0320 C   0  0  0  0  0  0  0  0  0  0  0  0
   -0.1330    6.0110    0.7330 S   0  0  0  0  0  0  0  0  0  0  0  0
    0.0020    4.3440    0.0820 C   0  0  0  0  0  0  0  0  0  0  0  0
   -1.1730    3.6040   -0.0980 C   0  0  0  0  0  0  0  0  0  0  0  0
   -1.1210    2.3150   -0.6300 C   0  0  0  0  0  0  0  0  0  0  0  0
    1.2370    8.1460   -0.3330 C   0  0  0  0  0  0  0  0  0  0  0  0
    2.3010    8.7700   -0.9850 C   0  0  0  0  0  0  0  0  0  0  0  0
    3.4230    8.0310   -1.3500 C   0  0  0  0  0  0  0  0  0  0  0  0
    3.4930    6.6700   -1.0470 C   0  0  0  0  0  0  0  0  0  0  0  0
    2.2390    2.0410   -1.0930 H   0  0  0  0  0  0  0  0  0  0  0  0
    3.4380    2.9360    0.8500 H   0  0  0  0  0  0  0  0  0  0  0  0
    5.6320    4.1930    0.5570 H   0  0  0  0  0  0  0  0  0  0  0  0
    4.8060    5.6930    0.9780 H   0  0  0  0  0  0  0  0  0  0  0  0
    4.1630    4.7510    3.2060 H   0  0  0  0  0  0  0  0  0  0  0  0
    4.9220    3.2250    2.7580 H   0  0  0  0  0  0  0  0  0  0  0  0
    5.5810    6.6750    3.8000 H   0  0  0  0  0  0  0  0  0  0  0  0
    7.3430    6.5400    3.6280 H   0  0  0  0  0  0  0  0  0  0  0  0
    6.3500    6.6660    2.1960 H   0  0  0  0  0  0  0  0  0  0  0  0
    6.5040    3.1240    4.4650 H   0  0  0  0  0  0  0  0  0  0  0  0
    7.4930    4.5150    4.8750 H   0  0  0  0  0  0  0  0  0  0  0  0
    5.7460    4.5520    5.2040 H   0  0  0  0  0  0  0  0  0  0  0  0
   -2.1390    4.0300    0.1640 H   0  0  0  0  0  0  0  0  0  0  0  0
   -2.0410    1.7530   -0.7710 H   0  0  0  0  0  0  0  0  0  0  0  0
    0.3550    8.7300   -0.0800 H   0  0  0  0  0  0  0  0  0  0  0  0
    2.2460    9.8300   -1.2230 H   0  0  0  0  0  0  0  0  0  0  0  0
    4.2430    8.5120   -1.8780 H   0  0  0  0  0  0  0  0  0  0  0  0
    4.3680    6.1050   -1.3630 H   0  0  0  0  0  0  0  0  0  0  0  0
  1  2  1  0  0  0  0
  2  3  1  0  0  0  0
  2 17  2  0  0  0  0
  3  4  2  0  0  0  0
  3 22  1  0  0  0  0
  4  5  1  0  0  0  0
  4 15  1  0  0  0  0
  5  6  2  0  0  0  0
  5 12  1  0  0  0  0
  6  7  1  0  0  0  0
  6 23  1  0  0  0  0
  7  8  1  0  0  0  0
  7 24  1  0  0  0  0
  7 25  1  0  0  0  0
  8  9  1  0  0  0  0
  8 26  1  0  0  0  0
  8 27  1  0  0  0  0
  9 10  1  0  0  0  0
  9 11  1  0  0  0  0
 10 28  1  0  0  0  0
 10 29  1  0  0  0  0
 10 30  1  0  0  0  0
 11 31  1  0  0  0  0
 11 32  1  0  0  0  0
 11 33  1  0  0  0  0
 12 13  2  0  0  0  0
 12 21  1  0  0  0  0
 13 14  1  0  0  0  0
 13 18  1  0  0  0  0
 14 15  1  0  0  0  0
 15 16  2  0  0  0  0
 16 17  1  0  0  0  0
 16 34  1  0  0  0  0
 17 35  1  0  0  0  0
 18 19  2  0  0  0  0
 18 36  1  0  0  0  0
 19 20  1  0  0  0  0
 19 37  1  0  0  0  0
 20 21  2  0  0  0  0
 20 38  1  0  0  0  0
 21 39  1  0  0  0  0
M  END
>  <Index>
77

>  <Chemical name>
Chlorprothixene

>  <Binary_Characterization>
1

$$$$

  MOE2013           3D
CORINA 3.60 0026  08.12.2014
 56 59  0  0  1  0  0  0  0  0999 V2000
   -0.9880    1.2650   -0.9610 Cl  0  0  0  0  0  0  0  0  0  0  0  0
   -0.4620    2.8300   -0.4450 C   0  0  0  0  0  0  0  0  0  0  0  0
    0.8900    3.1590   -0.1840 C   0  0  0  0  0  0  0  0  0  0  0  0
    2.0330    2.1280   -0.1310 C   0  0  1  0  0  0  0  0  0  0  0  0
    2.3860    1.8290   -1.4860 O   0  0  0  0  0  0  0  0  0  0  0  0
    3.3340    2.6670    0.5760 C   0  0  1  0  0  0  0  0  0  0  0  0
    4.5460    1.6990    0.3960 C   0  0  0  0  0  0  0  0  0  0  0  0
    5.8630    2.3030   -0.1340 C   0  0  2  0  0  0  0  0  0  0  0  0
    6.1170    3.6510    0.5330 C   0  0  2  0  0  0  0  0  0  0  0  0
    6.1140    3.4750    1.9560 O   0  0  0  0  0  0  0  0  0  0  0  0
    5.0020    4.6260    0.2220 C   0  0  0  0  0  0  0  0  0  0  0  0
    5.2070    5.8110   -0.0590 O   0  0  0  0  0  0  0  0  0  0  0  0
    3.6040    4.1110    0.2520 C   0  0  0  0  0  0  0  0  0  0  0  0
    2.6080    4.9800    0.0120 C   0  0  0  0  0  0  0  0  0  0  0  0
    2.8120    6.3370   -0.2150 O   0  0  0  0  0  0  0  0  0  0  0  0
    1.1990    4.5380   -0.0280 C   0  0  0  0  0  0  0  0  0  0  0  0
    0.1540    5.4890    0.0040 C   0  0  0  0  0  0  0  0  0  0  0  0
    0.3870    6.8330    0.1570 O   0  0  0  0  0  0  0  0  0  0  0  0
   -1.1730    5.1230   -0.1420 C   0  0  0  0  0  0  0  0  0  0  0  0
   -1.4770    3.7950   -0.3940 C   0  0  0  0  0  0  0  0  0  0  0  0
    7.4920    4.1630    0.1430 C   0  0  0  0  0  0  0  0  0  0  0  0
    8.2430    4.5880    1.0220 O   0  0  0  0  0  0  0  0  0  0  0  0
    7.8590    4.0930   -1.3030 C   0  0  0  0  0  0  0  0  0  0  0  0
    8.8130    4.9000   -1.8170 C   0  0  0  0  0  0  0  0  0  0  0  0
    9.4660    5.8110   -1.0310 O   0  0  0  0  0  0  0  0  0  0  0  0
    9.2130    4.9100   -3.1160 N   0  0  0  0  0  0  0  0  0  0  0  0
    7.1410    3.1440   -2.2270 C   0  0  0  0  0  0  0  0  0  0  0  0
    7.5110    3.0310   -3.4010 O   0  0  0  0  0  0  0  0  0  0  0  0
    5.9050    2.3950   -1.6850 C   0  0  1  0  0  0  0  0  0  0  0  0
    5.7490    1.0450   -2.2830 N   0  0  0  0  0  0  0  0  0  0  0  0
    5.1850    1.0760   -3.6320 C   0  0  0  0  0  0  0  0  0  0  0  0
    6.9290    0.1860   -2.2280 C   0  0  0  0  0  0  0  0  0  0  0  0
    1.6420    0.8140    0.5910 C   0  0  0  0  0  0  0  0  0  0  0  0
    1.5810    1.5390   -1.9480 H   0  0  0  0  0  0  0  0  0  0  0  0
    3.1170    2.6740    1.6580 H   0  0  0  0  0  0  0  0  0  0  0  0
    4.7600    1.2810    1.3910 H   0  0  0  0  0  0  0  0  0  0  0  0
    4.2790    0.8220   -0.2010 H   0  0  0  0  0  0  0  0  0  0  0  0
    6.6660    1.6260    0.1920 H   0  0  0  0  0  0  0  0  0  0  0  0
    6.7280    4.1500    2.3170 H   0  0  0  0  0  0  0  0  0  0  0  0
    3.7950    6.4780   -0.2200 H   0  0  0  0  0  0  0  0  0  0  0  0
    1.3620    6.9450    0.0610 H   0  0  0  0  0  0  0  0  0  0  0  0
   -1.9570    5.8740   -0.1130 H   0  0  0  0  0  0  0  0  0  0  0  0
   -2.5120    3.5180   -0.5770 H   0  0  0  0  0  0  0  0  0  0  0  0
   10.2190    6.1240   -1.5540 H   0  0  0  0  0  0  0  0  0  0  0  0
    9.8940    5.5450   -3.5040 H   0  0  0  0  0  0  0  0  0  0  0  0
    8.7710    4.2170   -3.7330 H   0  0  0  0  0  0  0  0  0  0  0  0
    5.0470    3.0050   -1.9970 H   0  0  0  0  0  0  0  0  0  0  0  0
    5.8750    1.4810   -4.3770 H   0  0  0  0  0  0  0  0  0  0  0  0
    4.9090    0.0630   -3.9480 H   0  0  0  0  0  0  0  0  0  0  0  0
    4.2620    1.6660   -3.6590 H   0  0  0  0  0  0  0  0  0  0  0  0
    7.3210    0.1000   -1.2110 H   0  0  0  0  0  0  0  0  0  0  0  0
    6.6660   -0.8330   -2.5370 H   0  0  0  0  0  0  0  0  0  0  0  0
    7.7390    0.5300   -2.8800 H   0  0  0  0  0  0  0  0  0  0  0  0
    1.1550    0.0990   -0.0770 H   0  0  0  0  0  0  0  0  0  0  0  0
    2.5100    0.2620    0.9650 H   0  0  0  0  0  0  0  0  0  0  0  0
    1.0030    1.0060    1.4600 H   0  0  0  0  0  0  0  0  0  0  0  0
  1  2  1  0  0  0  0
  2  3  1  0  0  0  0
  2 20  2  0  0  0  0
  3  4  1  0  0  0  0
  3 16  2  0  0  0  0
  4  5  1  0  0  0  0
  4  6  1  0  0  0  0
  4 33  1  0  0  0  0
  5 34  1  0  0  0  0
  6  7  1  0  0  0  0
  6 13  1  0  0  0  0
  6 35  1  0  0  0  0
  7  8  1  0  0  0  0
  7 36  1  0  0  0  0
  7 37  1  0  0  0  0
  8  9  1  0  0  0  0
  8 29  1  0  0  0  0
  8 38  1  0  0  0  0
  9 10  1  0  0  0  0
  9 11  1  0  0  0  0
  9 21  1  0  0  0  0
 10 39  1  0  0  0  0
 11 12  2  0  0  0  0
 11 13  1  0  0  0  0
 13 14  2  0  0  0  0
 14 15  1  0  0  0  0
 14 16  1  0  0  0  0
 15 40  1  0  0  0  0
 16 17  1  0  0  0  0
 17 18  1  0  0  0  0
 17 19  2  0  0  0  0
 18 41  1  0  0  0  0
 19 20  1  0  0  0  0
 19 42  1  0  0  0  0
 20 43  1  0  0  0  0
 21 22  2  0  0  0  0
 21 23  1  0  0  0  0
 23 24  2  0  0  0  0
 23 27  1  0  0  0  0
 24 25  1  0  0  0  0
 24 26  1  0  0  0  0
 25 44  1  0  0  0  0
 26 45  1  0  0  0  0
 26 46  1  0  0  0  0
 27 28  2  0  0  0  0
 27 29  1  0  0  0  0
 29 30  1  0  0  0  0
 29 47  1  0  0  0  0
 30 31  1  0  0  0  0
 30 32  1  0  0  0  0
 31 48  1  0  0  0  0
 31 49  1  0  0  0  0
 31 50  1  0  0  0  0
 32 51  1  0  0  0  0
 32 52  1  0  0  0  0
 32 53  1  0  0  0  0
 33 54  1  0  0  0  0
 33 55  1  0  0  0  0
 33 56  1  0  0  0  0
M  END
>  <Index>
78

>  <Chemical name>
Chlortetracycline

>  <Binary_Characterization>
1

$$$$

  MOE2013           3D
CORINA 3.60 0026  08.12.2014
 48 49  0  0  0  0  0  0  0  0999 V2000
   -5.7190   10.9550   -9.8960 Cl  0  0  0  0  0  0  0  0  0  0  0  0
   -5.1700   11.2720   -8.2960 C   0  0  0  0  0  0  0  0  0  0  0  0
   -4.9930   10.2150   -7.4040 C   0  0  0  0  0  0  0  0  0  0  0  0
   -4.5470   10.4680   -6.1040 C   0  0  0  0  0  0  0  0  0  0  0  0
   -4.2950   11.7840   -5.6990 C   0  0  0  0  0  0  0  0  0  0  0  0
   -3.8050   12.0940   -4.3340 C   0  0  0  0  0  0  0  0  0  0  0  0
   -2.9640   12.9800   -4.1950 O   0  0  0  0  0  0  0  0  0  0  0  0
   -4.3040   11.3600   -3.1410 C   0  0  0  0  0  0  0  0  0  0  0  0
   -3.4450   11.1950   -2.0530 C   0  0  0  0  0  0  0  0  0  0  0  0
   -3.8870   10.5180   -0.9130 C   0  0  0  0  0  0  0  0  0  0  0  0
   -5.1830    9.9960   -0.8420 C   0  0  0  0  0  0  0  0  0  0  0  0
   -5.4720    9.3680    0.3320 O   0  0  0  0  0  0  0  0  0  0  0  0
   -6.4840    8.3580    0.4540 C   0  0  0  0  0  0  0  0  0  0  0  0
   -7.9390    8.9070    0.4980 C   0  0  0  0  0  0  0  0  0  0  0  0
   -8.2000   10.1070    0.4270 O   0  0  0  0  0  0  0  0  0  0  0  0
   -8.9320    7.9490    0.6420 N   0  0  0  0  0  0  0  0  0  0  0  0
  -10.3370    8.3080    0.7430 C   0  0  0  0  0  0  0  0  0  0  0  0
  -10.9270    8.6860   -0.6030 C   0  0  0  0  0  0  0  0  0  0  0  0
  -12.6700    9.0060   -0.4380 S   0  0  0  0  0  0  0  0  0  0  0  0
  -13.3530    7.7660   -0.1460 O   0  0  0  0  0  0  0  0  0  0  0  0
  -12.8690   10.2090    0.3380 O   0  0  0  0  0  0  0  0  0  0  0  0
  -12.9610    9.4040   -1.9800 O   0  0  0  0  0  0  0  0  0  0  0  0
   -6.3050    7.2450   -0.5930 C   0  0  0  0  0  0  0  0  0  0  0  0
   -6.2010    7.7460    1.8420 C   0  0  0  0  0  0  0  0  0  0  0  0
   -6.0500   10.1950   -1.9140 C   0  0  0  0  0  0  0  0  0  0  0  0
   -5.6150   10.8770   -3.0600 C   0  0  0  0  0  0  0  0  0  0  0  0
   -4.4550   12.8390   -6.6060 C   0  0  0  0  0  0  0  0  0  0  0  0
   -4.8990   12.5830   -7.9050 C   0  0  0  0  0  0  0  0  0  0  0  0
   -5.1930    9.1920   -7.7130 H   0  0  0  0  0  0  0  0  0  0  0  0
   -4.3870    9.6290   -5.4310 H   0  0  0  0  0  0  0  0  0  0  0  0
   -2.4310   11.5900   -2.0840 H   0  0  0  0  0  0  0  0  0  0  0  0
   -3.2090   10.3930   -0.0710 H   0  0  0  0  0  0  0  0  0  0  0  0
   -8.6930    6.9660    0.6920 H   0  0  0  0  0  0  0  0  0  0  0  0
  -10.8550    7.4420    1.1690 H   0  0  0  0  0  0  0  0  0  0  0  0
  -10.4330    9.1360    1.4550 H   0  0  0  0  0  0  0  0  0  0  0  0
  -10.4600    9.5890   -1.0070 H   0  0  0  0  0  0  0  0  0  0  0  0
  -10.8060    7.8730   -1.3260 H   0  0  0  0  0  0  0  0  0  0  0  0
  -13.1960   10.3570   -2.0390 H   0  0  0  0  0  0  0  0  0  0  0  0
   -5.2460    6.9950   -0.7250 H   0  0  0  0  0  0  0  0  0  0  0  0
   -6.8360    6.3280   -0.3140 H   0  0  0  0  0  0  0  0  0  0  0  0
   -6.6940    7.5420   -1.5720 H   0  0  0  0  0  0  0  0  0  0  0  0
   -6.3310    8.4980    2.6290 H   0  0  0  0  0  0  0  0  0  0  0  0
   -6.8580    6.9020    2.0740 H   0  0  0  0  0  0  0  0  0  0  0  0
   -5.1630    7.3990    1.9110 H   0  0  0  0  0  0  0  0  0  0  0  0
   -7.0800    9.8590   -1.8820 H   0  0  0  0  0  0  0  0  0  0  0  0
   -6.3270   11.0380   -3.8660 H   0  0  0  0  0  0  0  0  0  0  0  0
   -4.2360   13.8620   -6.3050 H   0  0  0  0  0  0  0  0  0  0  0  0
   -5.0260   13.4070   -8.6020 H   0  0  0  0  0  0  0  0  0  0  0  0
  1  2  1  0  0  0  0
  2  3  1  0  0  0  0
  2 28  2  0  0  0  0
  3  4  2  0  0  0  0
  3 29  1  0  0  0  0
  4  5  1  0  0  0  0
  4 30  1  0  0  0  0
  5  6  1  0  0  0  0
  5 27  2  0  0  0  0
  6  7  2  0  0  0  0
  6  8  1  0  0  0  0
  8  9  1  0  0  0  0
  8 26  2  0  0  0  0
  9 10  2  0  0  0  0
  9 31  1  0  0  0  0
 10 11  1  0  0  0  0
 10 32  1  0  0  0  0
 11 12  1  0  0  0  0
 11 25  2  0  0  0  0
 12 13  1  0  0  0  0
 13 14  1  0  0  0  0
 13 23  1  0  0  0  0
 13 24  1  0  0  0  0
 14 15  2  0  0  0  0
 14 16  1  0  0  0  0
 16 17  1  0  0  0  0
 16 33  1  0  0  0  0
 17 18  1  0  0  0  0
 17 34  1  0  0  0  0
 17 35  1  0  0  0  0
 18 19  1  0  0  0  0
 18 36  1  0  0  0  0
 18 37  1  0  0  0  0
 19 20  2  0  0  0  0
 19 21  2  0  0  0  0
 19 22  1  0  0  0  0
 22 38  1  0  0  0  0
 23 39  1  0  0  0  0
 23 40  1  0  0  0  0
 23 41  1  0  0  0  0
 24 42  1  0  0  0  0
 24 43  1  0  0  0  0
 24 44  1  0  0  0  0
 25 26  1  0  0  0  0
 25 45  1  0  0  0  0
 26 46  1  0  0  0  0
 27 28  1  0  0  0  0
 27 47  1  0  0  0  0
 28 48  1  0  0  0  0
M  END
>  <Index>
79

>  <Chemical name>
Cholestyramine

>  <Binary_Characterization>
0

$$$$

  MOE2013           3D
CORINA 3.60 0026  08.12.2014
 32 32  0  0  1  0  0  0  0  0999 V2000
   -1.9510    3.4740    1.7230 P   0  0  0  0  0  0  0  0  0  0  0  0
   -1.3820    4.8540    1.7520 O   0  0  0  0  0  0  0  0  0  0  0  0
   -2.6070    2.9790    3.1080 O   0  0  0  0  0  0  0  0  0  0  0  0
   -3.1600    3.2570    0.6870 O   0  0  0  0  0  0  0  0  0  0  0  0
   -0.8000    2.1550    1.3350 C   0  0  0  0  0  0  0  0  0  0  0  0
   -0.1830    1.7460    2.5630 O   0  0  0  0  0  0  0  0  0  0  0  0
    0.9970    2.4980    2.9110 C   0  0  1  0  0  0  0  0  0  0  0  0
    1.2980    2.2410    4.4030 C   0  0  0  0  0  0  0  0  0  0  0  0
    0.3090    2.8600    5.2890 N   0  0  0  0  0  0  0  0  0  0  0  0
   -0.6740    2.0840    5.8550 C   0  0  0  0  0  0  0  0  0  0  0  0
   -1.5940    2.6170    6.6550 C   0  0  0  0  0  0  0  0  0  0  0  0
   -1.4820    4.0720    6.8890 C   0  0  0  0  0  0  0  0  0  0  0  0
   -0.5470    4.8070    6.3660 N   0  0  0  0  0  0  0  0  0  0  0  0
    0.3940    4.2370    5.5410 C   0  0  0  0  0  0  0  0  0  0  0  0
    1.2890    4.9160    5.0370 O   0  0  0  0  0  0  0  0  0  0  0  0
   -2.3930    4.6890    7.6900 N   0  0  0  0  0  0  0  0  0  0  0  0
    2.2090    2.0640    2.0690 C   0  0  0  0  0  0  0  0  0  0  0  0
    2.5840    0.7280    2.3900 O   0  0  0  0  0  0  0  0  0  0  0  0
   -2.0790    2.2660    3.5290 H   0  0  0  0  0  0  0  0  0  0  0  0
   -3.8680    3.9250    0.7780 H   0  0  0  0  0  0  0  0  0  0  0  0
   -1.3640    1.2910    0.9710 H   0  0  0  0  0  0  0  0  0  0  0  0
   -0.0830    2.4430    0.5630 H   0  0  0  0  0  0  0  0  0  0  0  0
    0.8030    3.5630    2.7430 H   0  0  0  0  0  0  0  0  0  0  0  0
    1.3330    1.1650    4.6160 H   0  0  0  0  0  0  0  0  0  0  0  0
    2.2800    2.6590    4.6580 H   0  0  0  0  0  0  0  0  0  0  0  0
   -0.6730    1.0230    5.6240 H   0  0  0  0  0  0  0  0  0  0  0  0
   -2.3840    2.0460    7.1200 H   0  0  0  0  0  0  0  0  0  0  0  0
   -3.1550    4.2040    8.1420 H   0  0  0  0  0  0  0  0  0  0  0  0
   -2.2960    5.6860    7.8330 H   0  0  0  0  0  0  0  0  0  0  0  0
    1.9960    2.1010    0.9980 H   0  0  0  0  0  0  0  0  0  0  0  0
    3.0650    2.7150    2.2770 H   0  0  0  0  0  0  0  0  0  0  0  0
    3.3400    0.4990    1.8230 H   0  0  0  0  0  0  0  0  0  0  0  0
  1  2  2  0  0  0  0
  1  3  1  0  0  0  0
  1  4  1  0  0  0  0
  1  5  1  0  0  0  0
  3 19  1  0  0  0  0
  4 20  1  0  0  0  0
  5  6  1  0  0  0  0
  5 21  1  0  0  0  0
  5 22  1  0  0  0  0
  6  7  1  0  0  0  0
  7  8  1  0  0  0  0
  7 17  1  0  0  0  0
  7 23  1  0  0  0  0
  8  9  1  0  0  0  0
  8 24  1  0  0  0  0
  8 25  1  0  0  0  0
  9 10  1  0  0  0  0
  9 14  1  0  0  0  0
 10 11  2  0  0  0  0
 10 26  1  0  0  0  0
 11 12  1  0  0  0  0
 11 27  1  0  0  0  0
 12 13  2  0  0  0  0
 12 16  1  0  0  0  0
 13 14  1  0  0  0  0
 14 15  2  0  0  0  0
 16 28  1  0  0  0  0
 16 29  1  0  0  0  0
 17 18  1  0  0  0  0
 17 30  1  0  0  0  0
 17 31  1  0  0  0  0
 18 32  1  0  0  0  0
M  END
>  <Index>
80

>  <Chemical name>
Cidofovir

>  <Binary_Characterization>
0

$$$$

  MOE2013           3D
CORINA 3.60 0026  08.12.2014
 64 66  0  0  1  0  0  0  0  0999 V2000
    0.6560   -0.5890    1.7670 O   0  0  0  0  0  0  0  0  0  0  0  0
   -0.0480    0.2540    0.9730 C   0  0  0  0  0  0  0  0  0  0  0  0
    0.1350    1.4540    0.8370 O   0  0  0  0  0  0  0  0  0  0  0  0
   -1.1690   -0.4770    0.3470 C   0  0  0  0  0  0  0  0  0  0  0  0
   -0.9950   -1.6070   -0.3760 C   0  0  0  0  0  0  0  0  0  0  0  0
   -2.0940   -2.2310   -0.9420 N   0  0  3  0  0  0  0  0  0  0  0  0
   -3.3980   -1.7720   -0.8450 C   0  0  0  0  0  0  0  0  0  0  0  0
   -3.6600   -0.6400   -0.1500 C   0  0  0  0  0  0  0  0  0  0  0  0
   -2.5480    0.1450    0.5450 C   0  0  1  0  0  0  0  0  0  0  0  0
   -2.8580    0.3520    2.0320 C   0  0  0  0  0  0  0  0  0  0  0  0
   -3.0850    1.6480    2.5260 C   0  0  0  0  0  0  0  0  0  0  0  0
   -3.3790    1.8390    3.8830 C   0  0  0  0  0  0  0  0  0  0  0  0
   -3.6360    3.1930    4.3820 N   0  3  0  0  0  0  0  0  0  0  0  0
   -3.8100    4.0880    3.5420 O   0  5  0  0  0  0  0  0  0  0  0  0
   -3.6760    3.3600    5.6100 O   0  0  0  0  0  0  0  0  0  0  0  0
   -3.4420    0.7540    4.7630 C   0  0  0  0  0  0  0  0  0  0  0  0
   -3.2150   -0.5330    4.2750 C   0  0  0  0  0  0  0  0  0  0  0  0
   -2.9280   -0.7340    2.9220 C   0  0  0  0  0  0  0  0  0  0  0  0
   -5.0460   -0.1420    0.0020 C   0  0  0  0  0  0  0  0  0  0  0  0
   -6.0060   -0.8460    0.2750 O   0  0  0  0  0  0  0  0  0  0  0  0
   -5.0710    1.2010   -0.2000 O   0  0  0  0  0  0  0  0  0  0  0  0
   -6.3710    1.7860   -0.0580 C   0  0  0  0  0  0  0  0  0  0  0  0
   -6.2240    3.2680   -0.2180 C   0  0  0  0  0  0  0  0  0  0  0  0
   -6.8860    3.9890   -1.1390 C   0  0  0  0  0  0  0  0  0  0  0  0
   -6.7810    5.4480   -1.3070 C   0  0  0  0  0  0  0  0  0  0  0  0
   -7.8760    6.1470   -1.8370 C   0  0  0  0  0  0  0  0  0  0  0  0
   -7.8130    7.5280   -2.0390 C   0  0  0  0  0  0  0  0  0  0  0  0
   -6.6500    8.2270   -1.7260 C   0  0  0  0  0  0  0  0  0  0  0  0
   -5.5490    7.5460   -1.2130 C   0  0  0  0  0  0  0  0  0  0  0  0
   -5.6120    6.1640   -1.0090 C   0  0  0  0  0  0  0  0  0  0  0  0
   -4.4300   -2.5880   -1.5810 C   0  0  0  0  0  0  0  0  0  0  0  0
    0.3400   -2.2430   -0.6680 C   0  0  0  0  0  0  0  0  0  0  0  0
    1.7670    0.0110    2.4510 C   0  0  0  0  0  0  0  0  0  0  0  0
    2.5110   -1.0820    3.2080 C   0  0  0  0  0  0  0  0  0  0  0  0
    3.1780   -1.9270    2.2650 O   0  0  0  0  0  0  0  0  0  0  0  0
    3.8880   -2.9760    2.9110 C   0  0  0  0  0  0  0  0  0  0  0  0
   -1.9310   -3.0830   -1.4710 H   0  0  0  0  0  0  0  0  0  0  0  0
   -2.5070    1.1290    0.0550 H   0  0  0  0  0  0  0  0  0  0  0  0
   -3.0320    2.4970    1.8450 H   0  0  0  0  0  0  0  0  0  0  0  0
   -3.6710    0.8890    5.8180 H   0  0  0  0  0  0  0  0  0  0  0  0
   -3.2650   -1.3850    4.9490 H   0  0  0  0  0  0  0  0  0  0  0  0
   -2.7590   -1.7490    2.5660 H   0  0  0  0  0  0  0  0  0  0  0  0
   -7.0450    1.3650   -0.8130 H   0  0  0  0  0  0  0  0  0  0  0  0
   -6.7650    1.5750    0.9420 H   0  0  0  0  0  0  0  0  0  0  0  0
   -5.5550    3.7520    0.4890 H   0  0  0  0  0  0  0  0  0  0  0  0
   -7.5750    3.4910   -1.8170 H   0  0  0  0  0  0  0  0  0  0  0  0
   -8.7960    5.6240   -2.0940 H   0  0  0  0  0  0  0  0  0  0  0  0
   -8.6720    8.0570   -2.4430 H   0  0  0  0  0  0  0  0  0  0  0  0
   -6.6000    9.3010   -1.8880 H   0  0  0  0  0  0  0  0  0  0  0  0
   -4.6370    8.0860   -0.9750 H   0  0  0  0  0  0  0  0  0  0  0  0
   -4.7310    5.6570   -0.6250 H   0  0  0  0  0  0  0  0  0  0  0  0
   -4.0190   -2.9610   -2.5260 H   0  0  0  0  0  0  0  0  0  0  0  0
   -4.7290   -3.4500   -0.9760 H   0  0  0  0  0  0  0  0  0  0  0  0
   -5.3220   -2.0140   -1.8430 H   0  0  0  0  0  0  0  0  0  0  0  0
    0.4920   -3.1130   -0.0210 H   0  0  0  0  0  0  0  0  0  0  0  0
    0.3810   -2.5810   -1.7100 H   0  0  0  0  0  0  0  0  0  0  0  0
    1.1810   -1.5570   -0.5340 H   0  0  0  0  0  0  0  0  0  0  0  0
    2.4310    0.4850    1.7180 H   0  0  0  0  0  0  0  0  0  0  0  0
    1.3870    0.7580    3.1570 H   0  0  0  0  0  0  0  0  0  0  0  0
    3.2560   -0.6300    3.8720 H   0  0  0  0  0  0  0  0  0  0  0  0
    1.8090   -1.6840    3.7950 H   0  0  0  0  0  0  0  0  0  0  0  0
    4.6550   -2.5670    3.5750 H   0  0  0  0  0  0  0  0  0  0  0  0
    3.2000   -3.6130    3.4760 H   0  0  0  0  0  0  0  0  0  0  0  0
    4.3760   -3.5840    2.1450 H   0  0  0  0  0  0  0  0  0  0  0  0
  1  2  1  0  0  0  0
  1 33  1  0  0  0  0
  2  3  2  0  0  0  0
  2  4  1  0  0  0  0
  4  5  2  0  0  0  0
  4  9  1  0  0  0  0
  5  6  1  0  0  0  0
  5 32  1  0  0  0  0
  6  7  1  0  0  0  0
  6 37  1  0  0  0  0
  7  8  2  0  0  0  0
  7 31  1  0  0  0  0
  8  9  1  0  0  0  0
  8 19  1  0  0  0  0
  9 10  1  0  0  0  0
  9 38  1  0  0  0  0
 10 11  2  0  0  0  0
 10 18  1  0  0  0  0
 11 12  1  0  0  0  0
 11 39  1  0  0  0  0
 12 13  1  0  0  0  0
 12 16  2  0  0  0  0
 13 14  1  0  0  0  0
 13 15  2  0  0  0  0
 16 17  1  0  0  0  0
 16 40  1  0  0  0  0
 17 18  2  0  0  0  0
 17 41  1  0  0  0  0
 18 42  1  0  0  0  0
 19 20  2  0  0  0  0
 19 21  1  0  0  0  0
 21 22  1  0  0  0  0
 22 23  1  0  0  0  0
 22 43  1  0  0  0  0
 22 44  1  0  0  0  0
 23 24  2  0  0  0  0
 23 45  1  0  0  0  0
 24 25  1  0  0  0  0
 24 46  1  0  0  0  0
 25 26  1  0  0  0  0
 25 30  2  0  0  0  0
 26 27  2  0  0  0  0
 26 47  1  0  0  0  0
 27 28  1  0  0  0  0
 27 48  1  0  0  0  0
 28 29  2  0  0  0  0
 28 49  1  0  0  0  0
 29 30  1  0  0  0  0
 29 50  1  0  0  0  0
 30 51  1  0  0  0  0
 31 52  1  0  0  0  0
 31 53  1  0  0  0  0
 31 54  1  0  0  0  0
 32 55  1  0  0  0  0
 32 56  1  0  0  0  0
 32 57  1  0  0  0  0
 33 34  1  0  0  0  0
 33 58  1  0  0  0  0
 33 59  1  0  0  0  0
 34 35  1  0  0  0  0
 34 60  1  0  0  0  0
 34 61  1  0  0  0  0
 35 36  1  0  0  0  0
 36 62  1  0  0  0  0
 36 63  1  0  0  0  0
 36 64  1  0  0  0  0
M  CHG  1  13   1
M  CHG  1  14  -1
M  END
>  <Index>
81

>  <Chemical name>
Cilnidipine

>  <Binary_Characterization>
1

$$$$

  MOE2013           3D
CORINA 3.60 0026  08.12.2014
 53 54  0  0  1  0  0  0  0  0999 V2000
    0.8960   -0.8850    0.9350 Cl  0  0  0  0  0  0  0  0  0  0  0  0
    0.2870    0.7080    0.6110 C   0  0  0  0  0  0  0  0  0  0  0  0
    1.1720    1.7720    0.3290 C   0  0  0  0  0  0  0  0  0  0  0  0
    2.7000    1.6080    0.2740 C   0  0  1  0  0  0  0  0  0  0  0  0
    3.2270    1.9490   -1.1220 C   0  0  0  0  0  0  0  0  0  0  0  0
    4.1360    2.9300   -1.3180 C   0  0  0  0  0  0  0  0  0  0  0  0
    4.6080    3.6470   -0.2320 N   0  0  3  0  0  0  0  0  0  0  0  0
    4.2650    3.4030    1.0880 C   0  0  0  0  0  0  0  0  0  0  0  0
    3.3740    2.4280    1.3750 C   0  0  0  0  0  0  0  0  0  0  0  0
    2.9940    2.1320    2.7730 C   0  0  0  0  0  0  0  0  0  0  0  0
    2.5630    2.9580    3.5610 O   0  0  0  0  0  0  0  0  0  0  0  0
    3.2130    0.8160    3.0200 O   0  0  0  0  0  0  0  0  0  0  0  0
    2.8860    0.4040    4.3490 C   0  0  0  0  0  0  0  0  0  0  0  0
    4.9730    4.2520    2.1120 C   0  0  0  0  0  0  0  0  0  0  0  0
    4.7360    3.2940   -2.6500 C   0  0  0  0  0  0  0  0  0  0  0  0
    2.6930    1.1150   -2.2190 C   0  0  0  0  0  0  0  0  0  0  0  0
    2.7180   -0.1050   -2.2030 O   0  0  0  0  0  0  0  0  0  0  0  0
    2.1190    1.9050   -3.1580 O   0  0  0  0  0  0  0  0  0  0  0  0
    1.4470    1.1970   -4.2040 C   0  0  0  0  0  0  0  0  0  0  0  0
    0.1560    0.7440   -3.7850 O   0  0  0  0  0  0  0  0  0  0  0  0
   -0.8700    1.6120   -3.9910 C   0  0  0  0  0  0  0  0  0  0  0  0
   -0.7870    2.6950   -4.5530 O   0  0  0  0  0  0  0  0  0  0  0  0
   -2.1440    1.0130   -3.4410 C   0  0  0  0  0  0  0  0  0  0  0  0
   -3.2370    2.0630   -3.2690 C   0  0  0  0  0  0  0  0  0  0  0  0
   -4.4890    1.4670   -2.6470 C   0  0  0  0  0  0  0  0  0  0  0  0
    0.6220    3.0490    0.0780 C   0  0  0  0  0  0  0  0  0  0  0  0
   -0.7540    3.2660    0.1000 C   0  0  0  0  0  0  0  0  0  0  0  0
   -1.6150    2.2110    0.3780 C   0  0  0  0  0  0  0  0  0  0  0  0
   -1.1010    0.9380    0.6310 C   0  0  0  0  0  0  0  0  0  0  0  0
   -2.2470   -0.3180    0.9570 Cl  0  0  0  0  0  0  0  0  0  0  0  0
    2.9910    0.5670    0.4490 H   0  0  0  0  0  0  0  0  0  0  0  0
    5.2640    4.4010   -0.4140 H   0  0  0  0  0  0  0  0  0  0  0  0
    1.8210    0.5640    4.5460 H   0  0  0  0  0  0  0  0  0  0  0  0
    3.0990   -0.6650    4.4350 H   0  0  0  0  0  0  0  0  0  0  0  0
    3.5000    0.9420    5.0780 H   0  0  0  0  0  0  0  0  0  0  0  0
    6.0400    4.3270    1.8690 H   0  0  0  0  0  0  0  0  0  0  0  0
    4.5520    5.2630    2.1170 H   0  0  0  0  0  0  0  0  0  0  0  0
    4.9150    3.8490    3.1260 H   0  0  0  0  0  0  0  0  0  0  0  0
    4.2980    4.2270   -3.0180 H   0  0  0  0  0  0  0  0  0  0  0  0
    5.8180    3.4390   -2.5530 H   0  0  0  0  0  0  0  0  0  0  0  0
    4.5960    2.5210   -3.4110 H   0  0  0  0  0  0  0  0  0  0  0  0
    1.3840    1.8560   -5.0780 H   0  0  0  0  0  0  0  0  0  0  0  0
    2.0310    0.3260   -4.5260 H   0  0  0  0  0  0  0  0  0  0  0  0
   -2.4750    0.2260   -4.1280 H   0  0  0  0  0  0  0  0  0  0  0  0
   -1.9210    0.5600   -2.4690 H   0  0  0  0  0  0  0  0  0  0  0  0
   -2.8740    2.8830   -2.6390 H   0  0  0  0  0  0  0  0  0  0  0  0
   -3.4900    2.5020   -4.2420 H   0  0  0  0  0  0  0  0  0  0  0  0
   -4.8950    0.6660   -3.2730 H   0  0  0  0  0  0  0  0  0  0  0  0
   -4.2760    1.0540   -1.6560 H   0  0  0  0  0  0  0  0  0  0  0  0
   -5.2600    2.2360   -2.5360 H   0  0  0  0  0  0  0  0  0  0  0  0
    1.2740    3.8950   -0.1420 H   0  0  0  0  0  0  0  0  0  0  0  0
   -1.1520    4.2580   -0.0980 H   0  0  0  0  0  0  0  0  0  0  0  0
   -2.6880    2.3890    0.3940 H   0  0  0  0  0  0  0  0  0  0  0  0
  1  2  1  0  0  0  0
  2  3  1  0  0  0  0
  2 29  2  0  0  0  0
  3  4  1  0  0  0  0
  3 26  2  0  0  0  0
  4  5  1  0  0  0  0
  4  9  1  0  0  0  0
  4 31  1  0  0  0  0
  5  6  2  0  0  0  0
  5 16  1  0  0  0  0
  6  7  1  0  0  0  0
  6 15  1  0  0  0  0
  7  8  1  0  0  0  0
  7 32  1  0  0  0  0
  8  9  2  0  0  0  0
  8 14  1  0  0  0  0
  9 10  1  0  0  0  0
 10 11  2  0  0  0  0
 10 12  1  0  0  0  0
 12 13  1  0  0  0  0
 13 33  1  0  0  0  0
 13 34  1  0  0  0  0
 13 35  1  0  0  0  0
 14 36  1  0  0  0  0
 14 37  1  0  0  0  0
 14 38  1  0  0  0  0
 15 39  1  0  0  0  0
 15 40  1  0  0  0  0
 15 41  1  0  0  0  0
 16 17  2  0  0  0  0
 16 18  1  0  0  0  0
 18 19  1  0  0  0  0
 19 20  1  0  0  0  0
 19 42  1  0  0  0  0
 19 43  1  0  0  0  0
 20 21  1  0  0  0  0
 21 22  2  0  0  0  0
 21 23  1  0  0  0  0
 23 24  1  0  0  0  0
 23 44  1  0  0  0  0
 23 45  1  0  0  0  0
 24 25  1  0  0  0  0
 24 46  1  0  0  0  0
 24 47  1  0  0  0  0
 25 48  1  0  0  0  0
 25 49  1  0  0  0  0
 25 50  1  0  0  0  0
 26 27  1  0  0  0  0
 26 51  1  0  0  0  0
 27 28  2  0  0  0  0
 27 52  1  0  0  0  0
 28 29  1  0  0  0  0
 28 53  1  0  0  0  0
 29 30  1  0  0  0  0
M  END
>  <Index>
83

>  <Chemical name>
Clevidipine

>  <Binary_Characterization>
0

$$$$

  MOE2013           3D
CORINA 3.60 0026  08.12.2014
 56 59  0  0  1  0  0  0  0  0999 V2000
   -1.1520    0.4510   -0.6580 Cl  0  0  0  0  0  0  0  0  0  0  0  0
   -0.8620    2.2770   -0.4460 C   0  0  1  0  0  0  0  0  0  0  0  0
    0.6950    2.5400   -0.5180 C   0  0  2  0  0  0  0  0  0  0  0  0
    1.2440    2.1680   -1.9050 C   0  0  1  0  0  0  0  0  0  0  0  0
    0.5880    2.9660   -3.0540 C   0  0  1  0  0  0  0  0  0  0  0  0
    1.3690    2.3500   -4.2460 C   0  0  2  0  0  0  0  0  0  0  0  0
    2.8370    2.2690   -3.7240 C   0  0  1  0  0  0  0  0  0  0  0  0
    2.7400    2.3080   -2.1780 C   0  0  0  0  0  0  0  0  0  0  0  0
    3.5410    1.0110   -4.2240 C   0  0  0  0  0  0  0  0  0  0  0  0
    1.2450    3.1050   -5.5650 C   0  0  0  0  0  0  0  0  0  0  0  0
    2.0210    3.9990   -5.9110 O   0  0  0  0  0  0  0  0  0  0  0  0
    0.1110    2.6950   -6.4910 C   0  0  0  0  0  0  0  0  0  0  0  0
   -0.0080    3.6220   -7.5590 O   0  0  0  0  0  0  0  0  0  0  0  0
   -0.9250    2.6670   -3.0390 C   0  0  0  0  0  0  0  0  0  0  0  0
   -1.5940    2.9400   -1.6660 C   0  0  2  0  0  0  0  0  0  0  0  0
   -1.7130    4.3480   -1.4920 O   0  0  0  0  0  0  0  0  0  0  0  0
    0.8380    4.4950   -2.9850 C   0  0  0  0  0  0  0  0  0  0  0  0
    1.4590    1.8240    0.6110 C   0  0  0  0  0  0  0  0  0  0  0  0
    0.9030    2.1570    1.9920 C   0  0  2  0  0  0  0  0  0  0  0  0
    1.5630    1.3800    2.8990 F   0  0  0  0  0  0  0  0  0  0  0  0
   -0.5900    1.9420    2.0630 C   0  0  0  0  0  0  0  0  0  0  0  0
   -1.1260    1.1250    2.9880 C   0  0  0  0  0  0  0  0  0  0  0  0
   -2.5790    0.8680    3.0560 C   0  0  0  0  0  0  0  0  0  0  0  0
   -3.0550    0.1320    3.9120 O   0  0  0  0  0  0  0  0  0  0  0  0
   -3.4360    1.5310    2.0550 C   0  0  0  0  0  0  0  0  0  0  0  0
   -2.9110    2.3440    1.1310 C   0  0  0  0  0  0  0  0  0  0  0  0
   -1.4250    2.6790    0.9970 C   0  0  2  0  0  0  0  0  0  0  0  0
   -1.3280    4.1910    1.3240 C   0  0  0  0  0  0  0  0  0  0  0  0
    0.8720    3.6100   -0.3700 H   0  0  0  0  0  0  0  0  0  0  0  0
    1.0330    1.0990   -2.0610 H   0  0  0  0  0  0  0  0  0  0  0  0
    1.0090    1.3280   -4.4350 H   0  0  0  0  0  0  0  0  0  0  0  0
    3.4290    3.1310   -4.0550 H   0  0  0  0  0  0  0  0  0  0  0  0
    3.1200    3.2630   -1.7980 H   0  0  0  0  0  0  0  0  0  0  0  0
    3.3180    1.5110   -1.7010 H   0  0  0  0  0  0  0  0  0  0  0  0
    3.5760    0.9950   -5.3180 H   0  0  0  0  0  0  0  0  0  0  0  0
    4.5700    0.9730   -3.8520 H   0  0  0  0  0  0  0  0  0  0  0  0
    3.0280    0.1040   -3.8860 H   0  0  0  0  0  0  0  0  0  0  0  0
    0.3280    1.7070   -6.9050 H   0  0  0  0  0  0  0  0  0  0  0  0
   -0.8360    2.6740   -5.9510 H   0  0  0  0  0  0  0  0  0  0  0  0
    0.8630    4.0640   -7.6360 H   0  0  0  0  0  0  0  0  0  0  0  0
   -1.4230    3.2710   -3.8070 H   0  0  0  0  0  0  0  0  0  0  0  0
   -1.0930    1.6180   -3.3140 H   0  0  0  0  0  0  0  0  0  0  0  0
   -2.6220    2.5620   -1.7210 H   0  0  0  0  0  0  0  0  0  0  0  0
   -2.2220    4.7040   -2.2420 H   0  0  0  0  0  0  0  0  0  0  0  0
    1.8890    4.7580   -3.1430 H   0  0  0  0  0  0  0  0  0  0  0  0
    0.2610    5.0160   -3.7570 H   0  0  0  0  0  0  0  0  0  0  0  0
    0.5590    4.9320   -2.0240 H   0  0  0  0  0  0  0  0  0  0  0  0
    1.4550    0.7370    0.4640 H   0  0  0  0  0  0  0  0  0  0  0  0
    2.5170    2.1120    0.5920 H   0  0  0  0  0  0  0  0  0  0  0  0
    1.1360    3.1960    2.2480 H   0  0  0  0  0  0  0  0  0  0  0  0
   -0.5210    0.6070    3.7240 H   0  0  0  0  0  0  0  0  0  0  0  0
   -4.4990    1.3320    2.1140 H   0  0  0  0  0  0  0  0  0  0  0  0
   -3.5910    2.8210    0.4270 H   0  0  0  0  0  0  0  0  0  0  0  0
   -2.0940    4.7820    0.8100 H   0  0  0  0  0  0  0  0  0  0  0  0
   -1.4830    4.3730    2.3960 H   0  0  0  0  0  0  0  0  0  0  0  0
   -0.3560    4.6220    1.0690 H   0  0  0  0  0  0  0  0  0  0  0  0
  1  2  1  0  0  0  0
  2  3  1  0  0  0  0
  2 15  1  0  0  0  0
  2 27  1  0  0  0  0
  3  4  1  0  0  0  0
  3 18  1  0  0  0  0
  3 29  1  0  0  0  0
  4  5  1  0  0  0  0
  4  8  1  0  0  0  0
  4 30  1  0  0  0  0
  5  6  1  0  0  0  0
  5 14  1  0  0  0  0
  5 17  1  0  0  0  0
  6  7  1  0  0  0  0
  6 10  1  0  0  0  0
  6 31  1  0  0  0  0
  7  8  1  0  0  0  0
  7  9  1  0  0  0  0
  7 32  1  0  0  0  0
  8 33  1  0  0  0  0
  8 34  1  0  0  0  0
  9 35  1  0  0  0  0
  9 36  1  0  0  0  0
  9 37  1  0  0  0  0
 10 11  2  0  0  0  0
 10 12  1  0  0  0  0
 12 13  1  0  0  0  0
 12 38  1  0  0  0  0
 12 39  1  0  0  0  0
 13 40  1  0  0  0  0
 14 15  1  0  0  0  0
 14 41  1  0  0  0  0
 14 42  1  0  0  0  0
 15 16  1  0  0  0  0
 15 43  1  0  0  0  0
 16 44  1  0  0  0  0
 17 45  1  0  0  0  0
 17 46  1  0  0  0  0
 17 47  1  0  0  0  0
 18 19  1  0  0  0  0
 18 48  1  0  0  0  0
 18 49  1  0  0  0  0
 19 20  1  0  0  0  0
 19 21  1  0  0  0  0
 19 50  1  0  0  0  0
 21 22  2  0  0  0  0
 21 27  1  0  0  0  0
 22 23  1  0  0  0  0
 22 51  1  0  0  0  0
 23 24  2  0  0  0  0
 23 25  1  0  0  0  0
 25 26  2  0  0  0  0
 25 52  1  0  0  0  0
 26 27  1  0  0  0  0
 26 53  1  0  0  0  0
 27 28  1  0  0  0  0
 28 54  1  0  0  0  0
 28 55  1  0  0  0  0
 28 56  1  0  0  0  0
M  END
>  <Index>
84

>  <Chemical name>
Clocortolone

>  <Binary_Characterization>
0

$$$$

  MOE2013           3D
CORINA 3.60 0026  08.12.2014
 33 35  0  0  1  0  0  0  0  0999 V2000
   -0.1080    0.0030   -0.5830 Cl  0  0  0  0  0  0  0  0  0  0  0  0
   -0.0830    1.7160   -0.4290 C   0  0  0  0  0  0  0  0  0  0  0  0
    1.1280    2.3760   -0.2340 C   0  0  0  0  0  0  0  0  0  0  0  0
    1.1620    3.7780   -0.1220 C   0  0  0  0  0  0  0  0  0  0  0  0
    2.4990    4.4460   -0.0970 C   0  0  0  0  0  0  0  0  0  0  0  0
    2.8140    5.4660    0.6220 N   0  0  0  0  0  0  0  0  0  0  0  0
    1.8580    6.1030    1.5300 C   0  0  1  0  0  0  0  0  0  0  0  0
    0.7210    6.7110    0.7390 C   0  0  0  0  0  0  0  0  0  0  0  0
    0.5220    7.9290    0.7240 O   0  0  0  0  0  0  0  0  0  0  0  0
   -0.1460    5.8850    0.0780 N   0  0  0  0  0  0  0  0  0  0  0  0
   -0.0400    4.5020   -0.1350 C   0  0  0  0  0  0  0  0  0  0  0  0
   -1.2450    3.8240   -0.3790 C   0  0  0  0  0  0  0  0  0  0  0  0
   -1.2680    2.4360   -0.5210 C   0  0  0  0  0  0  0  0  0  0  0  0
    1.4560    5.1950    2.6710 C   0  0  0  0  0  0  0  0  0  0  0  0
    2.0290    4.1850    3.0500 O   0  0  0  0  0  0  0  0  0  0  0  0
    0.3640    5.6340    3.3330 O   0  0  0  0  0  0  0  0  0  0  0  0
    3.5760    3.9140   -0.9870 C   0  0  0  0  0  0  0  0  0  0  0  0
    3.3050    3.5670   -2.3160 C   0  0  0  0  0  0  0  0  0  0  0  0
    4.3320    3.0830   -3.1280 C   0  0  0  0  0  0  0  0  0  0  0  0
    5.6250    2.9550   -2.6190 C   0  0  0  0  0  0  0  0  0  0  0  0
    5.9000    3.3150   -1.3000 C   0  0  0  0  0  0  0  0  0  0  0  0
    4.8770    3.8000   -0.4830 C   0  0  0  0  0  0  0  0  0  0  0  0
    2.0460    1.7940   -0.1840 H   0  0  0  0  0  0  0  0  0  0  0  0
    2.3900    6.9380    2.0040 H   0  0  0  0  0  0  0  0  0  0  0  0
   -0.9730    6.3620   -0.2660 H   0  0  0  0  0  0  0  0  0  0  0  0
   -2.1880    4.3660   -0.4210 H   0  0  0  0  0  0  0  0  0  0  0  0
   -2.2150    1.9270   -0.6860 H   0  0  0  0  0  0  0  0  0  0  0  0
    0.2330    4.9880    4.0600 H   0  0  0  0  0  0  0  0  0  0  0  0
    2.3100    3.6820   -2.7370 H   0  0  0  0  0  0  0  0  0  0  0  0
    4.1260    2.8120   -4.1600 H   0  0  0  0  0  0  0  0  0  0  0  0
    6.4240    2.5810   -3.2550 H   0  0  0  0  0  0  0  0  0  0  0  0
    6.9100    3.2220   -0.9100 H   0  0  0  0  0  0  0  0  0  0  0  0
    5.0960    4.0840    0.5430 H   0  0  0  0  0  0  0  0  0  0  0  0
  1  2  1  0  0  0  0
  2  3  1  0  0  0  0
  2 13  2  0  0  0  0
  3  4  2  0  0  0  0
  3 23  1  0  0  0  0
  4  5  1  0  0  0  0
  4 11  1  0  0  0  0
  5  6  2  0  0  0  0
  5 17  1  0  0  0  0
  6  7  1  0  0  0  0
  7  8  1  0  0  0  0
  7 14  1  0  0  0  0
  7 24  1  0  0  0  0
  8  9  2  0  0  0  0
  8 10  1  0  0  0  0
 10 11  1  0  0  0  0
 10 25  1  0  0  0  0
 11 12  2  0  0  0  0
 12 13  1  0  0  0  0
 12 26  1  0  0  0  0
 13 27  1  0  0  0  0
 14 15  2  0  0  0  0
 14 16  1  0  0  0  0
 16 28  1  0  0  0  0
 17 18  1  0  0  0  0
 17 22  2  0  0  0  0
 18 19  2  0  0  0  0
 18 29  1  0  0  0  0
 19 20  1  0  0  0  0
 19 30  1  0  0  0  0
 20 21  2  0  0  0  0
 20 31  1  0  0  0  0
 21 22  1  0  0  0  0
 21 32  1  0  0  0  0
 22 33  1  0  0  0  0
M  END
>  <Index>
85

>  <Chemical name>
Clorazepate

>  <Binary_Characterization>
1

$$$$

  MOE2013           3D
CORINA 3.60 0026  08.12.2014
 40 40  0  0  0  0  0  0  0  0999 V2000
    0.2170    0.0370    0.6610 Cl  0  0  0  0  0  0  0  0  0  0  0  0
    0.1050    1.7480    0.5150 C   0  0  0  0  0  0  0  0  0  0  0  0
    1.2420    2.5330    0.6850 C   0  0  0  0  0  0  0  0  0  0  0  0
    1.1470    3.9210    0.5630 C   0  0  0  0  0  0  0  0  0  0  0  0
   -0.0830    4.5330    0.2740 C   0  0  0  0  0  0  0  0  0  0  0  0
   -0.1310    6.0310    0.1540 C   0  0  0  0  0  0  0  0  0  0  0  0
    0.9980    6.6640    0.0160 N   0  0  0  0  0  0  0  0  0  0  0  0
    0.8370    8.0540   -0.0340 O   0  0  0  0  0  0  0  0  0  0  0  0
    2.1100    8.6360   -0.3240 C   0  0  0  0  0  0  0  0  0  0  0  0
    2.1080   10.1230    0.0370 C   0  0  0  0  0  0  0  0  0  0  0  0
    2.2880   10.3530    1.4740 N   0  0  0  0  0  0  0  0  0  0  0  0
   -1.4910    6.7260    0.1830 C   0  0  0  0  0  0  0  0  0  0  0  0
   -2.0530    6.8760   -1.2330 C   0  0  0  0  0  0  0  0  0  0  0  0
   -3.5580    7.1440   -1.2150 C   0  0  0  0  0  0  0  0  0  0  0  0
   -4.1390    7.2220   -2.6250 C   0  0  0  0  0  0  0  0  0  0  0  0
   -5.5520    7.3940   -2.5210 O   0  0  0  0  0  0  0  0  0  0  0  0
   -6.1670    7.4680   -3.8000 C   0  0  0  0  0  0  0  0  0  0  0  0
   -1.2180    3.7290    0.1030 C   0  0  0  0  0  0  0  0  0  0  0  0
   -1.1230    2.3380    0.2240 C   0  0  0  0  0  0  0  0  0  0  0  0
    2.2030    2.0770    0.9120 H   0  0  0  0  0  0  0  0  0  0  0  0
    2.0440    4.5210    0.7000 H   0  0  0  0  0  0  0  0  0  0  0  0
    2.9110    8.1100    0.2110 H   0  0  0  0  0  0  0  0  0  0  0  0
    2.2880    8.5240   -1.3990 H   0  0  0  0  0  0  0  0  0  0  0  0
    2.9290   10.6210   -0.4900 H   0  0  0  0  0  0  0  0  0  0  0  0
    1.1670   10.5870   -0.2760 H   0  0  0  0  0  0  0  0  0  0  0  0
    3.1750    9.9570    1.7820 H   0  0  0  0  0  0  0  0  0  0  0  0
    2.3440   11.3550    1.6520 H   0  0  0  0  0  0  0  0  0  0  0  0
   -2.1730    6.1520    0.8190 H   0  0  0  0  0  0  0  0  0  0  0  0
   -1.4080    7.7060    0.6650 H   0  0  0  0  0  0  0  0  0  0  0  0
   -1.5340    7.6950   -1.7460 H   0  0  0  0  0  0  0  0  0  0  0  0
   -1.8550    5.9720   -1.8210 H   0  0  0  0  0  0  0  0  0  0  0  0
   -4.0750    6.3520   -0.6600 H   0  0  0  0  0  0  0  0  0  0  0  0
   -3.7720    8.0760   -0.6780 H   0  0  0  0  0  0  0  0  0  0  0  0
   -3.7030    8.0690   -3.1670 H   0  0  0  0  0  0  0  0  0  0  0  0
   -3.9250    6.2980   -3.1740 H   0  0  0  0  0  0  0  0  0  0  0  0
   -5.7810    8.3240   -4.3620 H   0  0  0  0  0  0  0  0  0  0  0  0
   -6.0000    6.5430   -4.3600 H   0  0  0  0  0  0  0  0  0  0  0  0
   -7.2430    7.6010   -3.6580 H   0  0  0  0  0  0  0  0  0  0  0  0
   -2.1900    4.1500   -0.1360 H   0  0  0  0  0  0  0  0  0  0  0  0
   -2.0100    1.7260    0.0870 H   0  0  0  0  0  0  0  0  0  0  0  0
  1  2  1  0  0  0  0
  2  3  1  0  0  0  0
  2 19  2  0  0  0  0
  3  4  2  0  0  0  0
  3 20  1  0  0  0  0
  4  5  1  0  0  0  0
  4 21  1  0  0  0  0
  5  6  1  0  0  0  0
  5 18  2  0  0  0  0
  6  7  2  0  0  0  0
  6 12  1  0  0  0  0
  7  8  1  0  0  0  0
  8  9  1  0  0  0  0
  9 10  1  0  0  0  0
  9 22  1  0  0  0  0
  9 23  1  0  0  0  0
 10 11  1  0  0  0  0
 10 24  1  0  0  0  0
 10 25  1  0  0  0  0
 11 26  1  0  0  0  0
 11 27  1  0  0  0  0
 12 13  1  0  0  0  0
 12 28  1  0  0  0  0
 12 29  1  0  0  0  0
 13 14  1  0  0  0  0
 13 30  1  0  0  0  0
 13 31  1  0  0  0  0
 14 15  1  0  0  0  0
 14 32  1  0  0  0  0
 14 33  1  0  0  0  0
 15 16  1  0  0  0  0
 15 34  1  0  0  0  0
 15 35  1  0  0  0  0
 16 17  1  0  0  0  0
 17 36  1  0  0  0  0
 17 37  1  0  0  0  0
 17 38  1  0  0  0  0
 18 19  1  0  0  0  0
 18 39  1  0  0  0  0
 19 40  1  0  0  0  0
M  END
>  <Index>
86

>  <Chemical name>
Clovoxamine

>  <Binary_Characterization>
1

$$$$

  MOE2013           3D
CORINA 3.60 0026  08.12.2014
 42 45  0  0  1  0  0  0  0  0999 V2000
    0.1120   -0.0380    0.6230 Cl  0  0  0  0  0  0  0  0  0  0  0  0
    0.0420    1.6690    0.4230 C   0  0  0  0  0  0  0  0  0  0  0  0
    1.2190    2.4120    0.3410 C   0  0  0  0  0  0  0  0  0  0  0  0
    1.2060    3.8190    0.1770 C   0  0  0  0  0  0  0  0  0  0  0  0
    2.4490    4.4470    0.1100 N   0  0  3  0  0  0  0  0  0  0  0  0
    2.8540    5.7450   -0.0330 C   0  0  0  0  0  0  0  0  0  0  0  0
    2.0790    6.8510   -0.1630 C   0  0  0  0  0  0  0  0  0  0  0  0
    0.5700    6.7940   -0.1700 C   0  0  0  0  0  0  0  0  0  0  0  0
   -0.2750    5.8240   -0.0640 N   0  0  0  0  0  0  0  0  0  0  0  0
   -0.0300    4.4640    0.0970 C   0  0  0  0  0  0  0  0  0  0  0  0
   -1.2080    3.6900    0.1830 C   0  0  0  0  0  0  0  0  0  0  0  0
   -1.1830    2.3060    0.3440 C   0  0  0  0  0  0  0  0  0  0  0  0
   -0.1150    8.1230   -0.3310 C   0  0  0  0  0  0  0  0  0  0  0  0
    0.5550    9.2720   -0.4560 C   0  0  0  0  0  0  0  0  0  0  0  0
    1.9870    9.3040   -0.4420 C   0  0  0  0  0  0  0  0  0  0  0  0
    2.6960    8.1790   -0.3060 C   0  0  0  0  0  0  0  0  0  0  0  0
    4.2510    5.8570   -0.0380 N   0  0  0  0  0  0  0  0  0  0  0  0
    5.0340    6.0510    1.1900 C   0  0  0  0  0  0  0  0  0  0  0  0
    6.1590    5.0040    1.2770 C   0  0  0  0  0  0  0  0  0  0  0  0
    7.0060    4.9940    0.0660 N   0  0  0  0  0  0  0  0  0  0  0  0
    6.1720    4.7540   -1.1300 C   0  0  0  0  0  0  0  0  0  0  0  0
    5.0470    5.7960   -1.2710 C   0  0  0  0  0  0  0  0  0  0  0  0
    8.0450    3.9730    0.1770 C   0  0  0  0  0  0  0  0  0  0  0  0
    2.1700    1.8870    0.4070 H   0  0  0  0  0  0  0  0  0  0  0  0
    3.2580    3.8430    0.1800 H   0  0  0  0  0  0  0  0  0  0  0  0
   -2.1700    4.1960    0.1200 H   0  0  0  0  0  0  0  0  0  0  0  0
   -2.1140    1.7490    0.4060 H   0  0  0  0  0  0  0  0  0  0  0  0
   -1.1990    8.1060   -0.3420 H   0  0  0  0  0  0  0  0  0  0  0  0
    0.0260   10.2120   -0.5710 H   0  0  0  0  0  0  0  0  0  0  0  0
    2.4800   10.2650   -0.5450 H   0  0  0  0  0  0  0  0  0  0  0  0
    3.7780    8.2560   -0.3010 H   0  0  0  0  0  0  0  0  0  0  0  0
    5.4620    7.0610    1.1890 H   0  0  0  0  0  0  0  0  0  0  0  0
    4.3940    5.9690    2.0770 H   0  0  0  0  0  0  0  0  0  0  0  0
    6.7740    5.2330    2.1550 H   0  0  0  0  0  0  0  0  0  0  0  0
    5.7130    4.0130    1.4360 H   0  0  0  0  0  0  0  0  0  0  0  0
    6.7960    4.7980   -2.0300 H   0  0  0  0  0  0  0  0  0  0  0  0
    5.7260    3.7510   -1.0870 H   0  0  0  0  0  0  0  0  0  0  0  0
    4.4160    5.5330   -2.1290 H   0  0  0  0  0  0  0  0  0  0  0  0
    5.4760    6.7850   -1.4730 H   0  0  0  0  0  0  0  0  0  0  0  0
    7.6290    2.9640    0.2800 H   0  0  0  0  0  0  0  0  0  0  0  0
    8.6950    3.9890   -0.7040 H   0  0  0  0  0  0  0  0  0  0  0  0
    8.6860    4.1700    1.0440 H   0  0  0  0  0  0  0  0  0  0  0  0
  1  2  1  0  0  0  0
  2  3  1  0  0  0  0
  2 12  2  0  0  0  0
  3  4  2  0  0  0  0
  3 24  1  0  0  0  0
  4  5  1  0  0  0  0
  4 10  1  0  0  0  0
  5  6  1  0  0  0  0
  5 25  1  0  0  0  0
  6  7  2  0  0  0  0
  6 17  1  0  0  0  0
  7  8  1  0  0  0  0
  7 16  1  0  0  0  0
  8  9  2  0  0  0  0
  8 13  1  0  0  0  0
  9 10  1  0  0  0  0
 10 11  2  0  0  0  0
 11 12  1  0  0  0  0
 11 26  1  0  0  0  0
 12 27  1  0  0  0  0
 13 14  2  0  0  0  0
 13 28  1  0  0  0  0
 14 15  1  0  0  0  0
 14 29  1  0  0  0  0
 15 16  2  0  0  0  0
 15 30  1  0  0  0  0
 16 31  1  0  0  0  0
 17 18  1  0  0  0  0
 17 22  1  0  0  0  0
 18 19  1  0  0  0  0
 18 32  1  0  0  0  0
 18 33  1  0  0  0  0
 19 20  1  0  0  0  0
 19 34  1  0  0  0  0
 19 35  1  0  0  0  0
 20 21  1  0  0  0  0
 20 23  1  0  0  0  0
 21 22  1  0  0  0  0
 21 36  1  0  0  0  0
 21 37  1  0  0  0  0
 22 38  1  0  0  0  0
 22 39  1  0  0  0  0
 23 40  1  0  0  0  0
 23 41  1  0  0  0  0
 23 42  1  0  0  0  0
M  END
>  <Index>
87

>  <Chemical name>
Clozapine

>  <Binary_Characterization>
1

$$$$

  MOE2013           3D
CORINA 3.60 0026  08.12.2014
 64 69  0  0  0  0  0  0  0  0999 V2000
   -0.6640   -0.6850    2.1400 O   0  0  0  0  0  0  0  0  0  0  0  0
   -0.7570    0.3130    1.4210 C   0  0  0  0  0  0  0  0  0  0  0  0
    0.3620    0.9090    0.7880 N   0  0  0  0  0  0  0  0  0  0  0  0
    1.6490    0.4960    1.3670 C   0  0  0  0  0  0  0  0  0  0  0  0
    2.9570    1.0670    0.8310 C   0  0  0  0  0  0  0  0  0  0  0  0
    2.9340    2.5340    0.9440 C   0  0  0  0  0  0  0  0  0  0  0  0
    3.8020    3.3130    1.6560 N   0  0  0  0  0  0  0  0  0  0  0  0
    3.4180    4.6240    1.4790 C   0  0  0  0  0  0  0  0  0  0  0  0
    2.3640    4.7070    0.6900 N   0  0  0  0  0  0  0  0  0  0  0  0
    2.0480    3.4120    0.3790 C   0  0  0  0  0  0  0  0  0  0  0  0
    1.0000    2.9870   -0.5170 C   0  0  0  0  0  0  0  0  0  0  0  0
    0.2500    1.7980   -0.3430 C   0  0  0  0  0  0  0  0  0  0  0  0
   -0.6980    1.4720   -1.3360 C   0  0  0  0  0  0  0  0  0  0  0  0
   -0.9330    2.3040   -2.4340 C   0  0  0  0  0  0  0  0  0  0  0  0
   -0.2210    3.4870   -2.5710 C   0  0  0  0  0  0  0  0  0  0  0  0
    0.7400    3.8230   -1.6220 C   0  0  0  0  0  0  0  0  0  0  0  0
    4.1450    5.7480    2.1120 C   0  0  0  0  0  0  0  0  0  0  0  0
   -2.1060    0.9270    1.3240 C   0  0  0  0  0  0  0  0  0  0  0  0
   -3.2110    0.0830    1.1780 C   0  0  0  0  0  0  0  0  0  0  0  0
   -4.5040    0.6140    1.1390 C   0  0  0  0  0  0  0  0  0  0  0  0
   -4.7080    1.9900    1.2600 C   0  0  0  0  0  0  0  0  0  0  0  0
   -5.9810    2.6000    1.2350 N   0  0  0  0  0  0  0  0  0  0  0  0
   -7.2080    1.9660    1.1330 C   0  0  0  0  0  0  0  0  0  0  0  0
   -7.4360    0.7670    1.0610 O   0  0  0  0  0  0  0  0  0  0  0  0
   -8.3510    2.9090    1.1260 C   0  0  0  0  0  0  0  0  0  0  0  0
   -9.2120    3.0010    0.0140 C   0  0  0  0  0  0  0  0  0  0  0  0
   -9.0220    2.2180   -1.2180 C   0  0  0  0  0  0  0  0  0  0  0  0
   -9.9560    1.2390   -1.5950 C   0  0  0  0  0  0  0  0  0  0  0  0
   -9.7800    0.4940   -2.7640 C   0  0  0  0  0  0  0  0  0  0  0  0
   -8.6690    0.7170   -3.5730 C   0  0  0  0  0  0  0  0  0  0  0  0
   -7.7350    1.6870   -3.2170 C   0  0  0  0  0  0  0  0  0  0  0  0
   -7.9120    2.4350   -2.0500 C   0  0  0  0  0  0  0  0  0  0  0  0
  -10.2850    3.9060    0.0980 C   0  0  0  0  0  0  0  0  0  0  0  0
  -10.4920    4.6850    1.2400 C   0  0  0  0  0  0  0  0  0  0  0  0
   -9.6300    4.5750    2.3290 C   0  0  0  0  0  0  0  0  0  0  0  0
   -8.5590    3.6870    2.2760 C   0  0  0  0  0  0  0  0  0  0  0  0
   -3.5970    2.8290    1.4220 C   0  0  0  0  0  0  0  0  0  0  0  0
   -2.3010    2.3020    1.4690 C   0  0  0  0  0  0  0  0  0  0  0  0
    1.5860    0.6980    2.4460 H   0  0  0  0  0  0  0  0  0  0  0  0
    1.7010   -0.5970    1.2700 H   0  0  0  0  0  0  0  0  0  0  0  0
    3.7970    0.6470    1.3960 H   0  0  0  0  0  0  0  0  0  0  0  0
    3.0980    0.7740   -0.2160 H   0  0  0  0  0  0  0  0  0  0  0  0
    4.5850    2.9960    2.2120 H   0  0  0  0  0  0  0  0  0  0  0  0
   -1.2590    0.5420   -1.2820 H   0  0  0  0  0  0  0  0  0  0  0  0
   -1.6730    2.0230   -3.1790 H   0  0  0  0  0  0  0  0  0  0  0  0
   -0.4020    4.1400   -3.4200 H   0  0  0  0  0  0  0  0  0  0  0  0
    1.3070    4.7450   -1.7490 H   0  0  0  0  0  0  0  0  0  0  0  0
    5.1870    5.7700    1.7780 H   0  0  0  0  0  0  0  0  0  0  0  0
    3.6810    6.7030    1.8470 H   0  0  0  0  0  0  0  0  0  0  0  0
    4.1290    5.6520    3.2020 H   0  0  0  0  0  0  0  0  0  0  0  0
   -3.0750   -0.9940    1.0990 H   0  0  0  0  0  0  0  0  0  0  0  0
   -5.3320   -0.0770    1.0170 H   0  0  0  0  0  0  0  0  0  0  0  0
   -5.9850    3.6120    1.2980 H   0  0  0  0  0  0  0  0  0  0  0  0
  -10.8230    1.0410   -0.9690 H   0  0  0  0  0  0  0  0  0  0  0  0
  -10.5090   -0.2650   -3.0380 H   0  0  0  0  0  0  0  0  0  0  0  0
   -8.5290    0.1340   -4.4790 H   0  0  0  0  0  0  0  0  0  0  0  0
   -6.8640    1.8600   -3.8440 H   0  0  0  0  0  0  0  0  0  0  0  0
   -7.1710    3.1880   -1.7930 H   0  0  0  0  0  0  0  0  0  0  0  0
  -10.9710    4.0160   -0.7410 H   0  0  0  0  0  0  0  0  0  0  0  0
  -11.3290    5.3770    1.2790 H   0  0  0  0  0  0  0  0  0  0  0  0
   -9.7990    5.1770    3.2180 H   0  0  0  0  0  0  0  0  0  0  0  0
   -7.9010    3.5910    3.1380 H   0  0  0  0  0  0  0  0  0  0  0  0
   -3.7210    3.9040    1.5310 H   0  0  0  0  0  0  0  0  0  0  0  0
   -1.4620    2.9730    1.6300 H   0  0  0  0  0  0  0  0  0  0  0  0
  1  2  2  0  0  0  0
  2  3  1  0  0  0  0
  2 18  1  0  0  0  0
  3  4  1  0  0  0  0
  3 12  1  0  0  0  0
  4  5  1  0  0  0  0
  4 39  1  0  0  0  0
  4 40  1  0  0  0  0
  5  6  1  0  0  0  0
  5 41  1  0  0  0  0
  5 42  1  0  0  0  0
  6  7  1  0  0  0  0
  6 10  2  0  0  0  0
  7  8  1  0  0  0  0
  7 43  1  0  0  0  0
  8  9  2  0  0  0  0
  8 17  1  0  0  0  0
  9 10  1  0  0  0  0
 10 11  1  0  0  0  0
 11 12  1  0  0  0  0
 11 16  2  0  0  0  0
 12 13  2  0  0  0  0
 13 14  1  0  0  0  0
 13 44  1  0  0  0  0
 14 15  2  0  0  0  0
 14 45  1  0  0  0  0
 15 16  1  0  0  0  0
 15 46  1  0  0  0  0
 16 47  1  0  0  0  0
 17 48  1  0  0  0  0
 17 49  1  0  0  0  0
 17 50  1  0  0  0  0
 18 19  1  0  0  0  0
 18 38  2  0  0  0  0
 19 20  2  0  0  0  0
 19 51  1  0  0  0  0
 20 21  1  0  0  0  0
 20 52  1  0  0  0  0
 21 22  1  0  0  0  0
 21 37  2  0  0  0  0
 22 23  1  0  0  0  0
 22 53  1  0  0  0  0
 23 24  2  0  0  0  0
 23 25  1  0  0  0  0
 25 26  1  0  0  0  0
 25 36  2  0  0  0  0
 26 27  1  0  0  0  0
 26 33  2  0  0  0  0
 27 28  1  0  0  0  0
 27 32  2  0  0  0  0
 28 29  2  0  0  0  0
 28 54  1  0  0  0  0
 29 30  1  0  0  0  0
 29 55  1  0  0  0  0
 30 31  2  0  0  0  0
 30 56  1  0  0  0  0
 31 32  1  0  0  0  0
 31 57  1  0  0  0  0
 32 58  1  0  0  0  0
 33 34  1  0  0  0  0
 33 59  1  0  0  0  0
 34 35  2  0  0  0  0
 34 60  1  0  0  0  0
 35 36  1  0  0  0  0
 35 61  1  0  0  0  0
 36 62  1  0  0  0  0
 37 38  1  0  0  0  0
 37 63  1  0  0  0  0
 38 64  1  0  0  0  0
M  END
>  <Index>
88

>  <Chemical name>
Conivaptan

>  <Binary_Characterization>
0

$$$$

  MOE2013           3D
CORINA 3.60 0026  08.12.2014
630641  0  0  1  0  0  0  0  0999 V2000
  -40.0220  -10.6430  -20.1240 S   0  0  0  0  0  0  0  0  0  0  0  0
  -41.3950   -9.9680  -19.1380 C   0  0  0  0  0  0  0  0  0  0  0  0
  -41.5290   -8.4760  -19.4280 C   0  0  0  0  0  0  0  0  0  0  0  0
  -42.6070   -7.8200  -18.5610 C   0  0  2  0  0  0  0  0  0  0  0  0
  -43.9490   -8.2490  -18.9290 N   0  0  0  0  0  0  0  0  0  0  0  0
  -44.9340   -8.4450  -17.9780 C   0  0  0  0  0  0  0  0  0  0  0  0
  -44.7360   -8.3450  -16.7670 O   0  0  0  0  0  0  0  0  0  0  0  0
  -46.3080   -8.7840  -18.5630 C   0  0  1  0  0  0  0  0  0  0  0  0
  -47.1340   -9.3200  -17.4860 N   0  0  0  0  0  0  0  0  0  0  0  0
  -48.2330  -10.1080  -17.7440 C   0  0  0  0  0  0  0  0  0  0  0  0
  -48.6020  -10.3240  -18.9010 O   0  0  0  0  0  0  0  0  0  0  0  0
  -49.0160  -10.5960  -16.5020 C   0  0  1  0  0  0  0  0  0  0  0  0
  -49.9780  -11.5930  -16.9580 N   0  0  0  0  0  0  0  0  0  0  0  0
  -49.6490  -12.8600  -17.3890 C   0  0  0  0  0  0  0  0  0  0  0  0
  -48.5110  -13.3220  -17.3760 O   0  0  0  0  0  0  0  0  0  0  0  0
  -50.8630  -13.6550  -17.8730 C   0  0  1  0  0  0  0  0  0  0  0  0
  -51.9450  -12.7290  -18.3130 N   0  0  0  0  0  0  0  0  0  0  0  0
  -50.4540  -14.5960  -19.0080 C   0  0  0  0  0  0  0  0  0  0  0  0
  -51.6200  -15.2180  -19.5460 O   0  0  0  0  0  0  0  0  0  0  0  0
  -48.1210  -11.0820  -15.3460 C   0  0  0  0  0  0  0  0  0  0  0  0
  -48.8780  -11.6680  -14.1720 C   0  0  0  0  0  0  0  0  0  0  0  0
  -48.7510  -13.0300  -13.8580 C   0  0  0  0  0  0  0  0  0  0  0  0
  -49.4300  -13.5780  -12.7670 C   0  0  0  0  0  0  0  0  0  0  0  0
  -50.2420  -12.7630  -11.9840 C   0  0  0  0  0  0  0  0  0  0  0  0
  -50.9170  -13.2570  -10.9030 O   0  0  0  0  0  0  0  0  0  0  0  0
  -50.3860  -11.4130  -12.2830 C   0  0  0  0  0  0  0  0  0  0  0  0
  -49.7060  -10.8650  -13.3740 C   0  0  0  0  0  0  0  0  0  0  0  0
  -46.9430   -7.5520  -19.2150 C   0  0  0  0  0  0  0  0  0  0  0  0
  -47.1680   -6.5250  -18.2510 O   0  0  0  0  0  0  0  0  0  0  0  0
  -42.5600   -6.3050  -18.7890 C   0  0  0  0  0  0  0  0  0  0  0  0
  -42.7940   -5.7910  -19.8850 O   0  0  0  0  0  0  0  0  0  0  0  0
  -42.2010   -5.5740  -17.6740 N   0  0  0  0  0  0  0  0  0  0  0  0
  -42.0780   -4.1240  -17.7310 C   0  0  2  0  0  0  0  0  0  0  0  0
  -40.7300   -3.8200  -18.4040 C   0  0  0  0  0  0  0  0  0  0  0  0
  -39.6480   -4.1430  -17.9180 O   0  0  0  0  0  0  0  0  0  0  0  0
  -40.8610   -3.2150  -19.6390 N   0  0  0  0  0  0  0  0  0  0  0  0
  -39.7050   -2.9040  -20.4750 C   0  0  2  0  0  0  0  0  0  0  0  0
  -39.1770   -1.5330  -20.0290 C   0  0  0  0  0  0  0  0  0  0  0  0
  -39.9260   -0.5970  -19.7530 O   0  0  0  0  0  0  0  0  0  0  0  0
  -37.8010   -1.4410  -20.0100 N   0  0  0  0  0  0  0  0  0  0  0  0
  -37.0920   -0.2750  -19.4880 C   0  0  2  0  0  0  0  0  0  0  0  0
  -35.8260   -0.0680  -20.3230 C   0  0  0  0  0  0  0  0  0  0  0  0
  -35.3430   -0.9450  -21.0350 O   0  0  0  0  0  0  0  0  0  0  0  0
  -35.2550    1.1730  -20.1300 N   0  0  0  0  0  0  0  0  0  0  0  0
  -33.9510    1.5610  -20.6470 C   0  0  2  0  0  0  0  0  0  0  0  0
  -33.3230    2.4030  -19.5230 C   0  0  0  0  0  0  0  0  0  0  0  0
  -34.0120    3.0010  -18.6940 O   0  0  0  0  0  0  0  0  0  0  0  0
  -31.9470    2.4590  -19.5570 N   0  0  0  0  0  0  0  0  0  0  0  0
  -31.1620    3.1150  -18.5150 C   0  0  2  0  0  0  0  0  0  0  0  0
  -29.9780    3.7970  -19.2060 C   0  0  0  0  0  0  0  0  0  0  0  0
  -29.6440    3.5240  -20.3590 O   0  0  0  0  0  0  0  0  0  0  0  0
  -29.3110    4.6920  -18.3970 N   0  0  0  0  0  0  0  0  0  0  0  0
  -28.1190    5.4060  -18.8130 C   0  0  0  0  0  0  0  0  0  0  0  0
  -27.2850    5.7030  -17.5730 C   0  0  0  0  0  0  0  0  0  0  0  0
  -27.7550    5.6460  -16.4370 O   0  0  0  0  0  0  0  0  0  0  0  0
  -25.9850    6.0590  -17.8520 N   0  0  0  0  0  0  0  0  0  0  0  0
  -24.9950    6.3360  -16.8170 C   0  0  2  0  0  0  0  0  0  0  0  0
  -24.1590    7.5190  -17.3300 C   0  0  0  0  0  0  0  0  0  0  0  0
  -23.9350    7.6330  -18.5410 O   0  0  0  0  0  0  0  0  0  0  0  0
  -23.6480    8.3990  -16.3970 N   0  0  0  0  0  0  0  0  0  0  0  0
  -23.7860    8.3480  -14.9400 C   0  0  1  0  0  0  0  0  0  0  0  0
  -22.7470    9.3480  -14.4300 C   0  0  0  0  0  0  0  0  0  0  0  0
  -22.6760   10.3770  -15.5540 C   0  0  0  0  0  0  0  0  0  0  0  0
  -22.8390    9.5330  -16.8090 C   0  0  0  0  0  0  0  0  0  0  0  0
  -25.1930    8.7510  -14.4660 C   0  0  0  0  0  0  0  0  0  0  0  0
  -25.9180    9.5380  -15.0690 O   0  0  0  0  0  0  0  0  0  0  0  0
  -25.5500    8.1410  -13.2750 N   0  0  0  0  0  0  0  0  0  0  0  0
  -26.8650    8.3400  -12.6800 C   0  0  1  0  0  0  0  0  0  0  0  0
  -27.3710    7.1080  -11.8930 C   0  0  0  0  0  0  0  0  0  0  0  0
  -27.5850    5.9130  -12.8260 C   0  0  0  0  0  0  0  0  0  0  0  0
  -26.4610    6.7060  -10.7290 C   0  0  0  0  0  0  0  0  0  0  0  0
  -26.8300    9.6020  -11.7980 C   0  0  0  0  0  0  0  0  0  0  0  0
  -25.7900   10.0660  -11.3340 O   0  0  0  0  0  0  0  0  0  0  0  0
  -28.0790   10.1210  -11.5380 N   0  0  0  0  0  0  0  0  0  0  0  0
  -28.3020   11.2600  -10.6710 C   0  0  0  0  0  0  0  0  0  0  0  0
  -29.7510   11.1680  -10.2220 C   0  0  0  0  0  0  0  0  0  0  0  0
  -30.6040   10.5940  -10.9020 O   0  0  0  0  0  0  0  0  0  0  0  0
  -30.0010   11.7760   -9.0150 N   0  0  0  0  0  0  0  0  0  0  0  0
  -31.3040   11.7520   -8.3650 C   0  0  2  0  0  0  0  0  0  0  0  0
  -31.3760   12.9840   -7.4570 C   0  0  0  0  0  0  0  0  0  0  0  0
  -30.3670   13.5730   -7.0720 O   0  0  0  0  0  0  0  0  0  0  0  0
  -32.6600   13.3320   -7.0980 N   0  0  0  0  0  0  0  0  0  0  0  0
  -32.9780   14.4720   -6.2500 C   0  0  2  0  0  0  0  0  0  0  0  0
  -34.2750   14.1330   -5.4970 C   0  0  0  0  0  0  0  0  0  0  0  0
  -34.9740   13.1640   -5.7900 O   0  0  0  0  0  0  0  0  0  0  0  0
  -34.5790   15.0330   -4.4970 N   0  0  0  0  0  0  0  0  0  0  0  0
  -35.7880   14.9840   -3.6820 C   0  0  2  0  0  0  0  0  0  0  0  0
  -36.1840   16.4630   -3.4480 C   0  0  0  0  0  0  0  0  0  0  0  0
  -35.4670   17.3960   -3.8170 O   0  0  0  0  0  0  0  0  0  0  0  0
  -37.3910   16.6550   -2.8100 N   0  0  0  0  0  0  0  0  0  0  0  0
  -37.9320   17.9800   -2.5060 C   0  0  2  0  0  0  0  0  0  0  0  0
  -38.6190   17.9040   -1.1260 C   0  0  0  0  0  0  0  0  0  0  0  0
  -39.0630   16.8270   -0.7120 O   0  0  0  0  0  0  0  0  0  0  0  0
  -38.7510   19.0860   -0.4150 N   0  0  0  0  0  0  0  0  0  0  0  0
  -38.2790   20.4250   -0.7840 C   0  0  1  0  0  0  0  0  0  0  0  0
  -39.0380   21.3570    0.1620 C   0  0  0  0  0  0  0  0  0  0  0  0
  -39.2190   20.5050    1.4150 C   0  0  0  0  0  0  0  0  0  0  0  0
  -39.4520   19.1090    0.8600 C   0  0  0  0  0  0  0  0  0  0  0  0
  -36.7610   20.5930   -0.5870 C   0  0  0  0  0  0  0  0  0  0  0  0
  -36.1150   19.9720    0.2520 O   0  0  0  0  0  0  0  0  0  0  0  0
  -36.2170   21.5510   -1.4210 N   0  0  0  0  0  0  0  0  0  0  0  0
  -34.8110   21.9520   -1.3910 C   0  0  1  0  0  0  0  0  0  0  0  0
  -33.9060   21.1500   -2.3540 C   0  0  0  0  0  0  0  0  0  0  0  0
  -33.6570   19.7280   -1.8470 C   0  0  0  0  0  0  0  0  0  0  0  0
  -34.4440   21.1050   -3.7870 C   0  0  0  0  0  0  0  0  0  0  0  0
  -34.7930   23.4510   -1.7300 C   0  0  0  0  0  0  0  0  0  0  0  0
  -35.7300   23.9940   -2.3160 O   0  0  0  0  0  0  0  0  0  0  0  0
  -33.6470   24.1110   -1.3350 N   0  0  0  0  0  0  0  0  0  0  0  0
  -33.4520   25.5430   -1.5270 C   0  0  1  0  0  0  0  0  0  0  0  0
  -33.8130   26.3490   -0.2730 C   0  0  0  0  0  0  0  0  0  0  0  0
  -35.3200   26.4530   -0.0400 C   0  0  0  0  0  0  0  0  0  0  0  0
  -35.6200   27.4020    1.1210 C   0  0  0  0  0  0  0  0  0  0  0  0
  -37.1220   27.5780    1.3140 C   0  0  0  0  0  0  0  0  0  0  0  0
  -37.3700   28.5420    2.3770 N   0  0  0  0  0  0  0  0  0  0  0  0
  -31.9710   25.7790   -1.8320 C   0  0  0  0  0  0  0  0  0  0  0  0
  -31.0840   25.0490   -1.3920 O   0  0  0  0  0  0  0  0  0  0  0  0
  -31.7390   26.9260   -2.5640 N   0  0  0  0  0  0  0  0  0  0  0  0
  -30.3980   27.4030   -2.8710 C   0  0  1  0  0  0  0  0  0  0  0  0
  -30.1980   27.7620   -4.3590 C   0  0  0  0  0  0  0  0  0  0  0  0
  -30.2830   26.5090   -5.2370 C   0  0  0  0  0  0  0  0  0  0  0  0
  -31.1750   28.8240   -4.8740 C   0  0  0  0  0  0  0  0  0  0  0  0
  -30.1070   28.6000   -1.9520 C   0  0  0  0  0  0  0  0  0  0  0  0
  -30.9870   29.3440   -1.5240 O   0  0  0  0  0  0  0  0  0  0  0  0
  -28.7630   28.7840   -1.7060 N   0  0  0  0  0  0  0  0  0  0  0  0
  -28.2350   29.8340   -0.8330 C   0  0  2  0  0  0  0  0  0  0  0  0
  -26.9330   30.2970   -1.5020 C   0  0  0  0  0  0  0  0  0  0  0  0
  -26.2700   29.5150   -2.1940 O   0  0  0  0  0  0  0  0  0  0  0  0
  -26.5180   31.5900   -1.2680 N   0  0  0  0  0  0  0  0  0  0  0  0
  -25.2710   32.0920   -1.8410 C   0  0  1  0  0  0  0  0  0  0  0  0
  -25.3620   33.6080   -1.6670 C   0  0  0  0  0  0  0  0  0  0  0  0
  -26.2020   33.7620   -0.4020 C   0  0  0  0  0  0  0  0  0  0  0  0
  -27.2050   32.6230   -0.5050 C   0  0  0  0  0  0  0  0  0  0  0  0
  -24.0410   31.5340   -1.1050 C   0  0  0  0  0  0  0  0  0  0  0  0
  -24.0570   31.1680    0.0680 O   0  0  0  0  0  0  0  0  0  0  0  0
  -22.8860   31.5580   -1.8710 N   0  0  0  0  0  0  0  0  0  0  0  0
  -21.6230   31.0460   -1.3480 C   0  0  1  0  0  0  0  0  0  0  0  0
  -20.6480   30.6680   -2.4670 C   0  0  0  0  0  0  0  0  0  0  0  0
  -20.7840   29.2200   -2.8800 C   0  0  0  0  0  0  0  0  0  0  0  0
  -21.3030   28.3480   -2.1930 O   0  0  0  0  0  0  0  0  0  0  0  0
  -20.2330   28.9370   -4.1000 N   0  0  0  0  0  0  0  0  0  0  0  0
  -20.9560   32.1160   -0.4710 C   0  0  0  0  0  0  0  0  0  0  0  0
  -20.9670   33.3120   -0.7540 O   0  0  0  0  0  0  0  0  0  0  0  0
  -20.2770   31.5800    0.6090 N   0  0  0  0  0  0  0  0  0  0  0  0
  -19.4320   32.3720    1.4810 C   0  0  0  0  0  0  0  0  0  0  0  0
  -17.9670   32.0570    1.1860 C   0  0  0  0  0  0  0  0  0  0  0  0
  -17.5000   32.0290    0.0490 O   0  0  0  0  0  0  0  0  0  0  0  0
  -17.2150   31.7910    2.3140 N   0  0  0  0  0  0  0  0  0  0  0  0
  -15.8000   31.4480    2.2450 C   0  0  1  0  0  0  0  0  0  0  0  0
  -14.9330   32.6940    2.1100 C   0  0  0  0  0  0  0  0  0  0  0  0
  -15.4340   30.6850    3.5240 C   0  0  0  0  0  0  0  0  0  0  0  0
  -16.1120   30.7510    4.5490 O   0  0  0  0  0  0  0  0  0  0  0  0
  -14.2670   29.9610    3.4330 N   0  0  0  0  0  0  0  0  0  0  0  0
  -13.7140   29.1770    4.5350 C   0  0  1  0  0  0  0  0  0  0  0  0
  -14.1180   27.6960    4.4510 C   0  0  0  0  0  0  0  0  0  0  0  0
  -15.6330   27.4810    4.5100 C   0  0  0  0  0  0  0  0  0  0  0  0
  -16.0050   26.0230    4.6050 C   0  0  0  0  0  0  0  0  0  0  0  0
  -15.3130   25.1160    5.0380 O   0  0  0  0  0  0  0  0  0  0  0  0
  -17.2740   25.8040    4.1980 O   0  0  0  0  0  0  0  0  0  0  0  0
  -12.1910   29.3320    4.4130 C   0  0  0  0  0  0  0  0  0  0  0  0
  -11.6630   29.7600    3.3850 O   0  0  0  0  0  0  0  0  0  0  0  0
  -11.4650   28.9180    5.5150 N   0  0  0  0  0  0  0  0  0  0  0  0
  -10.0030   28.9320    5.4730 C   0  0  2  0  0  0  0  0  0  0  0  0
   -9.5780   27.6850    4.6770 C   0  0  0  0  0  0  0  0  0  0  0  0
  -10.2230   26.6380    4.6750 O   0  0  0  0  0  0  0  0  0  0  0  0
   -8.3900   27.8370    3.9930 N   0  0  0  0  0  0  0  0  0  0  0  0
   -7.9060   26.8340    3.0600 C   0  0  2  0  0  0  0  0  0  0  0  0
   -6.3890   26.7430    3.2430 C   0  0  0  0  0  0  0  0  0  0  0  0
   -5.6900   27.7240    3.4960 O   0  0  0  0  0  0  0  0  0  0  0  0
   -5.8810   25.4790    3.0520 N   0  0  0  0  0  0  0  0  0  0  0  0
   -4.4590   25.1750    3.1560 C   0  0  2  0  0  0  0  0  0  0  0  0
   -4.2250   23.8600    2.4080 C   0  0  0  0  0  0  0  0  0  0  0  0
   -5.1510   23.1560    2.0030 O   0  0  0  0  0  0  0  0  0  0  0  0
   -2.8970   23.5540    2.2090 N   0  0  0  0  0  0  0  0  0  0  0  0
   -2.4580   22.3290    1.5530 C   0  0  2  0  0  0  0  0  0  0  0  0
   -1.0210   22.0830    2.0220 C   0  0  0  0  0  0  0  0  0  0  0  0
   -0.3120   22.9980    2.4420 O   0  0  0  0  0  0  0  0  0  0  0  0
   -0.6100   20.7730    1.9230 N   0  0  0  0  0  0  0  0  0  0  0  0
    0.6990   20.3100    2.3720 C   0  0  2  0  0  0  0  0  0  0  0  0
    1.0690   19.1410    1.4440 C   0  0  0  0  0  0  0  0  0  0  0  0
    0.2130   18.5130    0.8200 O   0  0  0  0  0  0  0  0  0  0  0  0
    2.4130   18.8500    1.4040 N   0  0  0  0  0  0  0  0  0  0  0  0
    2.9690   17.7720    0.5930 C   0  0  2  0  0  0  0  0  0  0  0  0
    4.3030   17.3890    1.2370 C   0  0  0  0  0  0  0  0  0  0  0  0
    4.9420   18.1870    1.9230 O   0  0  0  0  0  0  0  0  0  0  0  0
    4.7090   16.0980    0.9750 N   0  0  0  0  0  0  0  0  0  0  0  0
    5.8450   15.4770    1.6590 C   0  0  2  0  0  0  0  0  0  0  0  0
    6.4750   14.5140    0.6510 C   0  0  0  0  0  0  0  0  0  0  0  0
    5.7830   13.9840   -0.2250 O   0  0  0  0  0  0  0  0  0  0  0  0
    7.8110   14.2160    0.8120 N   0  0  0  0  0  0  0  0  0  0  0  0
    8.4520   13.1960   -0.0090 C   0  0  1  0  0  0  0  0  0  0  0  0
    9.9480   13.4320    0.1930 C   0  0  0  0  0  0  0  0  0  0  0  0
   10.0230   13.9860    1.6140 C   0  0  0  0  0  0  0  0  0  0  0  0
    8.7610   14.8290    1.7330 C   0  0  0  0  0  0  0  0  0  0  0  0
    8.0540   11.7900    0.4720 C   0  0  0  0  0  0  0  0  0  0  0  0
    7.7690   11.5270    1.6380 O   0  0  0  0  0  0  0  0  0  0  0  0
    8.1160   10.8350   -0.5240 N   0  0  0  0  0  0  0  0  0  0  0  0
    7.8130    9.4340   -0.2730 C   0  0  1  0  0  0  0  0  0  0  0  0
    6.9720    8.8240   -1.4030 C   0  0  0  0  0  0  0  0  0  0  0  0
    5.6090    9.5070   -1.6320 C   0  0  0  0  0  0  0  0  0  0  0  0
    4.9000    8.8570   -2.8240 C   0  0  0  0  0  0  0  0  0  0  0  0
    4.7080    9.4450   -0.3980 C   0  0  0  0  0  0  0  0  0  0  0  0
    9.1440    8.6750   -0.1550 C   0  0  0  0  0  0  0  0  0  0  0  0
   10.1700    9.0230   -0.7370 O   0  0  0  0  0  0  0  0  0  0  0  0
    9.0610    7.5240    0.6010 N   0  0  0  0  0  0  0  0  0  0  0  0
   10.1790    6.6020    0.7690 C   0  0  1  0  0  0  0  0  0  0  0  0
   10.9140    6.8080    2.0990 C   0  0  0  0  0  0  0  0  0  0  0  0
   11.6060    8.1710    2.1930 C   0  0  0  0  0  0  0  0  0  0  0  0
   12.4390    8.2980    3.4430 C   0  0  0  0  0  0  0  0  0  0  0  0
   12.8070    7.3980    4.1790 O   0  0  0  0  0  0  0  0  0  0  0  0
   12.7920    9.5800    3.6790 O   0  0  0  0  0  0  0  0  0  0  0  0
    9.5750    5.1920    0.7030 C   0  0  0  0  0  0  0  0  0  0  0  0
    8.4020    4.9610    0.9970 O   0  0  0  0  0  0  0  0  0  0  0  0
   10.4600    4.2040    0.3170 N   0  0  0  0  0  0  0  0  0  0  0  0
   10.0150    2.8210    0.1320 C   0  0  1  0  0  0  0  0  0  0  0  0
   11.0060    1.9910   -0.6960 C   0  0  0  0  0  0  0  0  0  0  0  0
   11.2410    2.4970   -2.1010 C   0  0  0  0  0  0  0  0  0  0  0  0
   12.5450    2.7600   -2.5450 C   0  0  0  0  0  0  0  0  0  0  0  0
   12.7770    3.2040   -3.8490 C   0  0  0  0  0  0  0  0  0  0  0  0
   11.7090    3.3870   -4.7230 C   0  0  0  0  0  0  0  0  0  0  0  0
   10.4090    3.1220   -4.2970 C   0  0  0  0  0  0  0  0  0  0  0  0
   10.1760    2.6730   -2.9950 C   0  0  0  0  0  0  0  0  0  0  0  0
    9.8650    2.1550    1.4940 C   0  0  0  0  0  0  0  0  0  0  0  0
   10.5860    2.3060    2.4680 O   0  0  0  0  0  0  0  0  0  0  0  0
    8.8490    1.2630    1.5200 O   0  0  0  0  0  0  0  0  0  0  0  0
    5.3830   14.6630    2.8840 C   0  0  0  0  0  0  0  0  0  0  0  0
    4.7280   15.5000    3.9580 C   0  0  0  0  0  0  0  0  0  0  0  0
    3.3300   15.5340    4.0780 C   0  0  0  0  0  0  0  0  0  0  0  0
    2.7210   16.3440    5.0370 C   0  0  0  0  0  0  0  0  0  0  0  0
    3.5020   17.1230    5.8880 C   0  0  0  0  0  0  0  0  0  0  0  0
    4.8910   17.0940    5.7820 C   0  0  0  0  0  0  0  0  0  0  0  0
    5.5030   16.2870    4.8210 C   0  0  0  0  0  0  0  0  0  0  0  0
    3.1820   18.2060   -0.8500 C   0  0  0  0  0  0  0  0  0  0  0  0
    0.6760   19.8400    3.8360 C   0  0  0  0  0  0  0  0  0  0  0  0
    0.3050   20.9510    4.8230 C   0  0  0  0  0  0  0  0  0  0  0  0
    0.3440   20.4850    6.2540 C   0  0  0  0  0  0  0  0  0  0  0  0
    0.8670   19.4700    6.6820 O   0  0  0  0  0  0  0  0  0  0  0  0
   -0.2750   21.3580    7.0770 O   0  0  0  0  0  0  0  0  0  0  0  0
   -2.5060   22.4530    0.0370 C   0  0  0  0  0  0  0  0  0  0  0  0
   -3.9830   25.1000    4.6120 C   0  0  0  0  0  0  0  0  0  0  0  0
   -4.6630   24.0740    5.3330 O   0  0  0  0  0  0  0  0  0  0  0  0
   -8.2300   27.2000    1.6040 C   0  0  0  0  0  0  0  0  0  0  0  0
   -9.7330   27.2400    1.3060 C   0  0  0  0  0  0  0  0  0  0  0  0
  -10.0030   27.4980   -0.1530 C   0  0  0  0  0  0  0  0  0  0  0  0
   -9.1760   27.5860   -1.0460 O   0  0  0  0  0  0  0  0  0  0  0  0
  -11.3210   27.6090   -0.4200 O   0  0  0  0  0  0  0  0  0  0  0  0
   -9.3830   28.9040    6.8680 C   0  0  0  0  0  0  0  0  0  0  0  0
   -7.9390   29.3230    6.8040 C   0  0  0  0  0  0  0  0  0  0  0  0
   -7.3390   29.6960    5.8090 O   0  0  0  0  0  0  0  0  0  0  0  0
   -7.3310   29.2430    8.0030 O   0  0  0  0  0  0  0  0  0  0  0  0
  -27.9140   29.2910    0.5690 C   0  0  0  0  0  0  0  0  0  0  0  0
  -29.1410   28.9960    1.4020 C   0  0  0  0  0  0  0  0  0  0  0  0
  -29.6710   27.6980    1.4610 C   0  0  0  0  0  0  0  0  0  0  0  0
  -30.8010   27.4260    2.2350 C   0  0  0  0  0  0  0  0  0  0  0  0
  -31.4090   28.4540    2.9490 C   0  0  0  0  0  0  0  0  0  0  0  0
  -32.5100   28.2270    3.7240 O   0  0  0  0  0  0  0  0  0  0  0  0
  -30.9060   29.7480    2.8940 C   0  0  0  0  0  0  0  0  0  0  0  0
  -29.7740   30.0200    2.1210 C   0  0  0  0  0  0  0  0  0  0  0  0
  -38.9370   18.4270   -3.5810 C   0  0  0  0  0  0  0  0  0  0  0  0
  -38.2390   18.9330   -4.8490 C   0  0  0  0  0  0  0  0  0  0  0  0
  -39.2220   19.5830   -5.8230 C   0  0  0  0  0  0  0  0  0  0  0  0
  -38.5170   20.0510   -6.9980 N   0  0  0  0  0  0  0  0  0  0  0  0
  -39.0750   20.8530   -7.9390 C   0  0  0  0  0  0  0  0  0  0  0  0
  -40.2760   21.3180   -7.8840 N   0  0  0  0  0  0  0  0  0  0  0  0
  -38.2420   21.1040   -8.9710 N   0  0  0  0  0  0  0  0  0  0  0  0
  -35.5510   14.2530   -2.3500 C   0  0  0  0  0  0  0  0  0  0  0  0
  -35.2090   12.7590   -2.4960 C   0  0  0  0  0  0  0  0  0  0  0  0
  -35.1680   12.0800   -1.1250 C   0  0  0  0  0  0  0  0  0  0  0  0
  -34.8000   10.6840   -1.2120 N   0  0  0  0  0  0  0  0  0  0  0  0
  -34.7460    9.7760   -0.2060 C   0  0  0  0  0  0  0  0  0  0  0  0
  -34.3580    8.5670   -0.4490 N   0  0  0  0  0  0  0  0  0  0  0  0
  -35.1140   10.1940    1.0230 N   0  0  0  0  0  0  0  0  0  0  0  0
  -33.1730   15.7570   -7.0700 C   0  0  0  0  0  0  0  0  0  0  0  0
  -31.8590   16.3340   -7.5990 C   0  0  0  0  0  0  0  0  0  0  0  0
  -32.0740   17.7220   -8.2000 C   0  0  0  0  0  0  0  0  0  0  0  0
  -30.7560   18.3310   -8.6700 C   0  0  0  0  0  0  0  0  0  0  0  0
  -31.0030   19.6710   -9.1850 N   0  0  0  0  0  0  0  0  0  0  0  0
  -31.5140   10.4950   -7.5090 C   0  0  0  0  0  0  0  0  0  0  0  0
  -31.8970    9.2690   -8.3370 C   0  0  0  0  0  0  0  0  0  0  0  0
  -32.3510    8.1250   -7.4340 C   0  0  0  0  0  0  0  0  0  0  0  0
  -32.8530    6.9430   -8.2560 C   0  0  0  0  0  0  0  0  0  0  0  0
  -33.3240    5.8990   -7.3550 N   0  0  0  0  0  0  0  0  0  0  0  0
  -24.0740    5.1320  -16.5800 C   0  0  0  0  0  0  0  0  0  0  0  0
  -24.7970    3.9540  -15.9210 C   0  0  0  0  0  0  0  0  0  0  0  0
  -23.8220    2.8230  -15.5900 C   0  0  0  0  0  0  0  0  0  0  0  0
  -24.5470    1.6380  -14.9560 C   0  0  0  0  0  0  0  0  0  0  0  0
  -23.5900    0.5970  -14.6030 N   0  0  0  0  0  0  0  0  0  0  0  0
  -30.6310    2.1120  -17.4780 C   0  0  0  0  0  0  0  0  0  0  0  0
  -31.7060    1.4640  -16.6630 C   0  0  0  0  0  0  0  0  0  0  0  0
  -32.2480    0.1500  -16.8440 C   0  0  0  0  0  0  0  0  0  0  0  0
  -33.2070   -0.0460  -15.8510 C   0  0  0  0  0  0  0  0  0  0  0  0
  -33.2710    1.1120  -15.1130 N   0  0  0  0  0  0  0  0  0  0  0  0
  -32.3620    2.0230  -15.5830 C   0  0  0  0  0  0  0  0  0  0  0  0
  -33.9240   -1.2410  -15.7160 C   0  0  0  0  0  0  0  0  0  0  0  0
  -33.6640   -2.2620  -16.6330 C   0  0  0  0  0  0  0  0  0  0  0  0
  -32.7260   -2.0920  -17.6470 C   0  0  0  0  0  0  0  0  0  0  0  0
  -32.0100   -0.8950  -17.7620 C   0  0  0  0  0  0  0  0  0  0  0  0
  -34.0450    2.3890  -21.9300 C   0  0  0  0  0  0  0  0  0  0  0  0
  -34.5680    1.5970  -23.1340 C   0  0  0  0  0  0  0  0  0  0  0  0
  -34.4470    2.4240  -24.4130 C   0  0  0  0  0  0  0  0  0  0  0  0
  -34.9400    1.6880  -25.5610 N   0  0  0  0  0  0  0  0  0  0  0  0
  -34.5490    1.9600  -26.8340 C   0  0  0  0  0  0  0  0  0  0  0  0
  -33.6410    2.8270  -27.1290 N   0  0  0  0  0  0  0  0  0  0  0  0
  -35.2040    1.2370  -27.7680 N   0  0  0  0  0  0  0  0  0  0  0  0
  -36.6670   -0.4930  -18.0230 C   0  0  0  0  0  0  0  0  0  0  0  0
  -37.7450   -0.2000  -17.0100 C   0  0  0  0  0  0  0  0  0  0  0  0
  -38.4060   -1.2410  -16.3470 C   0  0  0  0  0  0  0  0  0  0  0  0
  -39.3800   -0.9600  -15.3860 C   0  0  0  0  0  0  0  0  0  0  0  0
  -39.7100    0.3600  -15.0900 C   0  0  0  0  0  0  0  0  0  0  0  0
  -39.0610    1.4030  -15.7480 C   0  0  0  0  0  0  0  0  0  0  0  0
  -38.0800    1.1260  -16.7020 C   0  0  0  0  0  0  0  0  0  0  0  0
  -40.0840   -2.8430  -21.9580 C   0  0  0  0  0  0  0  0  0  0  0  0
  -40.3040   -4.1840  -22.5800 C   0  0  0  0  0  0  0  0  0  0  0  0
  -41.1430   -5.1550  -22.0840 N   0  0  0  0  0  0  0  0  0  0  0  0
  -41.0990   -6.2160  -22.9470 C   0  0  0  0  0  0  0  0  0  0  0  0
  -40.2920   -5.9910  -23.9570 N   0  0  0  0  0  0  0  0  0  0  0  0
  -39.7950   -4.7340  -23.7400 C   0  0  0  0  0  0  0  0  0  0  0  0
  -42.1260   -3.4840  -16.3440 C   0  0  0  0  0  0  0  0  0  0  0  0
  -43.4970   -3.6320  -15.6860 C   0  0  0  0  0  0  0  0  0  0  0  0
  -43.5440   -2.9290  -14.3560 C   0  0  0  0  0  0  0  0  0  0  0  0
  -42.6800   -2.2170  -13.8730 O   0  0  0  0  0  0  0  0  0  0  0  0
  -44.7030   -3.1720  -13.7110 O   0  0  0  0  0  0  0  0  0  0  0  0
  -40.1940  -12.3830  -19.6610 C   0  0  0  0  0  0  0  0  0  0  0  0
  -42.3180  -10.4950  -19.4000 H   0  0  0  0  0  0  0  0  0  0  0  0
  -41.1840  -10.1340  -18.0760 H   0  0  0  0  0  0  0  0  0  0  0  0
  -40.5720   -7.9730  -19.2390 H   0  0  0  0  0  0  0  0  0  0  0  0
  -41.7620   -8.3240  -20.4910 H   0  0  0  0  0  0  0  0  0  0  0  0
  -42.4230   -8.0450  -17.5050 H   0  0  0  0  0  0  0  0  0  0  0  0
  -44.1600   -8.3590  -19.9150 H   0  0  0  0  0  0  0  0  0  0  0  0
  -46.1760   -9.5700  -19.3170 H   0  0  0  0  0  0  0  0  0  0  0  0
  -46.8460   -9.0570  -16.5480 H   0  0  0  0  0  0  0  0  0  0  0  0
  -49.6140   -9.7410  -16.1620 H   0  0  0  0  0  0  0  0  0  0  0  0
  -50.9720  -11.3690  -17.0080 H   0  0  0  0  0  0  0  0  0  0  0  0
  -51.2510  -14.2330  -17.0280 H   0  0  0  0  0  0  0  0  0  0  0  0
  -51.5910  -12.1910  -19.1090 H   0  0  0  0  0  0  0  0  0  0  0  0
  -52.6640  -13.3330  -18.7280 H   0  0  0  0  0  0  0  0  0  0  0  0
  -49.9490  -14.0550  -19.8160 H   0  0  0  0  0  0  0  0  0  0  0  0
  -49.7810  -15.3780  -18.6410 H   0  0  0  0  0  0  0  0  0  0  0  0
  -51.3220  -15.8620  -20.2120 H   0  0  0  0  0  0  0  0  0  0  0  0
  -47.3820  -11.8050  -15.7130 H   0  0  0  0  0  0  0  0  0  0  0  0
  -47.5250  -10.2470  -14.9560 H   0  0  0  0  0  0  0  0  0  0  0  0
  -48.1210  -13.6760  -14.4660 H   0  0  0  0  0  0  0  0  0  0  0  0
  -49.3100  -14.6340  -12.5450 H   0  0  0  0  0  0  0  0  0  0  0  0
  -50.7580  -14.2140  -10.8610 H   0  0  0  0  0  0  0  0  0  0  0  0
  -51.0250  -10.7870  -11.6670 H   0  0  0  0  0  0  0  0  0  0  0  0
  -49.8280   -9.8070  -13.5880 H   0  0  0  0  0  0  0  0  0  0  0  0
  -46.2930   -7.1450  -19.9970 H   0  0  0  0  0  0  0  0  0  0  0  0
  -47.9080   -7.8030  -19.6670 H   0  0  0  0  0  0  0  0  0  0  0  0
  -47.4910   -5.7460  -18.7360 H   0  0  0  0  0  0  0  0  0  0  0  0
  -42.0060   -6.0490  -16.7980 H   0  0  0  0  0  0  0  0  0  0  0  0
  -42.8980   -3.7340  -18.3450 H   0  0  0  0  0  0  0  0  0  0  0  0
  -41.7830   -2.9480  -19.9670 H   0  0  0  0  0  0  0  0  0  0  0  0
  -38.9330   -3.6630  -20.3010 H   0  0  0  0  0  0  0  0  0  0  0  0
  -37.2260   -2.1970  -20.3740 H   0  0  0  0  0  0  0  0  0  0  0  0
  -37.7280    0.6110  -19.5970 H   0  0  0  0  0  0  0  0  0  0  0  0
  -35.7230    1.8740  -19.5580 H   0  0  0  0  0  0  0  0  0  0  0  0
  -33.3430    0.6630  -20.8050 H   0  0  0  0  0  0  0  0  0  0  0  0
  -31.4310    2.0460  -20.3300 H   0  0  0  0  0  0  0  0  0  0  0  0
  -31.7760    3.8850  -18.0330 H   0  0  0  0  0  0  0  0  0  0  0  0
  -29.6310    4.8900  -17.4500 H   0  0  0  0  0  0  0  0  0  0  0  0
  -27.5490    4.8050  -19.5280 H   0  0  0  0  0  0  0  0  0  0  0  0
  -28.4250    6.3470  -19.2790 H   0  0  0  0  0  0  0  0  0  0  0  0
  -25.6680    6.1640  -18.8120 H   0  0  0  0  0  0  0  0  0  0  0  0
  -25.5220    6.6010  -15.8980 H   0  0  0  0  0  0  0  0  0  0  0  0
  -23.5640    7.3350  -14.5890 H   0  0  0  0  0  0  0  0  0  0  0  0
  -23.0040    9.8030  -13.4680 H   0  0  0  0  0  0  0  0  0  0  0  0
  -21.7740    8.8530  -14.3280 H   0  0  0  0  0  0  0  0  0  0  0  0
  -23.5080   11.0850  -15.4650 H   0  0  0  0  0  0  0  0  0  0  0  0
  -21.7430   10.9480  -15.5500 H   0  0  0  0  0  0  0  0  0  0  0  0
  -21.8750    9.1470  -17.1580 H   0  0  0  0  0  0  0  0  0  0  0  0
  -23.3170   10.0780  -17.6290 H   0  0  0  0  0  0  0  0  0  0  0  0
  -24.8710    7.5780  -12.7760 H   0  0  0  0  0  0  0  0  0  0  0  0
  -27.5710    8.5440  -13.4960 H   0  0  0  0  0  0  0  0  0  0  0  0
  -28.3490    7.3590  -11.4610 H   0  0  0  0  0  0  0  0  0  0  0  0
  -28.0190    5.0680  -12.2800 H   0  0  0  0  0  0  0  0  0  0  0  0
  -28.2720    6.1720  -13.6370 H   0  0  0  0  0  0  0  0  0  0  0  0
  -26.6430    5.5750  -13.2710 H   0  0  0  0  0  0  0  0  0  0  0  0
  -26.3140    7.5370  -10.0320 H   0  0  0  0  0  0  0  0  0  0  0  0
  -26.9080    5.8820  -10.1630 H   0  0  0  0  0  0  0  0  0  0  0  0
  -25.4780    6.3710  -11.0740 H   0  0  0  0  0  0  0  0  0  0  0  0
  -28.9080    9.7110  -11.9630 H   0  0  0  0  0  0  0  0  0  0  0  0
  -27.6140   11.2270   -9.8220 H   0  0  0  0  0  0  0  0  0  0  0  0
  -28.1500   12.1770  -11.2460 H   0  0  0  0  0  0  0  0  0  0  0  0
  -29.2660   12.2820   -8.5240 H   0  0  0  0  0  0  0  0  0  0  0  0
  -32.0820   11.8390   -9.1330 H   0  0  0  0  0  0  0  0  0  0  0  0
  -33.4530   12.7730   -7.4080 H   0  0  0  0  0  0  0  0  0  0  0  0
  -32.1770   14.6000   -5.5110 H   0  0  0  0  0  0  0  0  0  0  0  0
  -33.9660   15.8280   -4.3190 H   0  0  0  0  0  0  0  0  0  0  0  0
  -36.5880   14.4980   -4.2520 H   0  0  0  0  0  0  0  0  0  0  0  0
  -37.9500   15.8650   -2.5000 H   0  0  0  0  0  0  0  0  0  0  0  0
  -37.0960   18.6810   -2.4460 H   0  0  0  0  0  0  0  0  0  0  0  0
  -38.5290   20.6360   -1.8270 H   0  0  0  0  0  0  0  0  0  0  0  0
  -38.5170   22.2960    0.3730 H   0  0  0  0  0  0  0  0  0  0  0  0
  -40.0210   21.5950   -0.2600 H   0  0  0  0  0  0  0  0  0  0  0  0
  -38.3020   20.5240    2.0160 H   0  0  0  0  0  0  0  0  0  0  0  0
  -40.0440   20.8480    2.0470 H   0  0  0  0  0  0  0  0  0  0  0  0
  -40.5140   18.9290    0.6600 H   0  0  0  0  0  0  0  0  0  0  0  0
  -39.0800   18.3200    1.5210 H   0  0  0  0  0  0  0  0  0  0  0  0
  -36.8010   22.0540   -2.0860 H   0  0  0  0  0  0  0  0  0  0  0  0
  -34.4470   21.8400   -0.3610 H   0  0  0  0  0  0  0  0  0  0  0  0
[truncated: 1,495,211 more chars]
