# Supplementary material for: Vienna LiverTox Workspace—A Set of Machine Learning Models for Prediction of Interactions Profiles of Small Molecules With Transporters Relevant for Regulatory Agencies
Source: Front Chem. 2020 Jan 10;7:899. doi: 10.3389/fchem.2019.00899 (PMC6966498; doi:10.3389/fchem.2019.00899)
Supplement: Supplementary file 2 [file Data_Sheet_2.ZIP › BcrpINH_test.sdf]

  MOE2013           2D

 36 41  0  0  1  0  0  0  0  0999 V2000
    0.0000    0.0000    0.0000 Br  0  0  0  0  0  0  0  0  0  0  0  0
    6.0340    7.3590    0.0000 O   0  0  0  0  0  0  0  0  0  0  0  0
    3.9980    7.5140    0.0000 O   0  0  0  0  0  0  0  0  0  0  0  0
   11.2940    6.1010    0.0000 O   0  0  0  0  0  0  0  0  0  0  0  0
    6.0540    4.7610    0.0000 N   0  0  0  0  0  0  0  0  0  0  0  0
    3.2140    5.0370    0.0000 N   0  0  0  0  0  0  0  0  0  0  0  0
    9.0540    4.7840    0.0000 N   0  0  0  0  0  0  0  0  0  0  0  0
    9.0740    2.1860    0.0000 N   0  0  0  0  0  0  0  0  0  0  0  0
    4.4440    2.9450    0.0000 C   0  0  2  0  0  0  0  0  0  0  0  0
    4.5900    4.4380    0.0000 C   0  0  2  0  0  0  0  0  0  0  0  0
    6.8140    3.4680    0.0000 C   0  0  1  0  0  0  0  0  0  0  0  0
    2.9800    2.6210    0.0000 C   0  0  0  0  0  0  0  0  0  0  0  0
    5.8190    2.3450    0.0000 C   0  0  0  0  0  0  0  0  0  0  0  0
    4.3250    1.4490    0.0000 C   0  0  0  0  0  0  0  0  0  0  0  0
    2.2200    3.9150    0.0000 C   0  0  0  0  0  0  0  0  0  0  0  0
    8.3140    3.4800    0.0000 C   0  0  0  0  0  0  0  0  0  0  0  0
    6.7940    6.0660    0.0000 C   0  0  0  0  0  0  0  0  0  0  0  0
    8.2940    6.0780    0.0000 C   0  0  1  0  0  0  0  0  0  0  0  0
    2.8910    6.5020    0.0000 C   0  0  0  0  0  0  0  0  0  0  0  0
    2.2400    1.3170    0.0000 C   0  0  0  0  0  0  0  0  0  0  0  0
    0.7200    3.9030    0.0000 C   0  0  0  0  0  0  0  0  0  0  0  0
    4.2060   -0.0460    0.0000 C   0  0  0  0  0  0  0  0  0  0  0  0
   10.5540    4.7960    0.0000 C   0  0  0  0  0  0  0  0  0  0  0  0
    2.8300    1.5680    0.0000 C   0  0  0  0  0  0  0  0  0  0  0  0
    5.8210    1.3300    0.0000 C   0  0  0  0  0  0  0  0  0  0  0  0
    0.7400    1.3050    0.0000 C   0  0  0  0  0  0  0  0  0  0  0  0
   10.5740    2.1980    0.0000 C   0  0  0  0  0  0  0  0  0  0  0  0
   11.3140    3.5030    0.0000 C   0  0  0  0  0  0  0  0  0  0  0  0
   -0.0200    2.5980    0.0000 C   0  0  0  0  0  0  0  0  0  0  0  0
    9.0340    7.3820    0.0000 C   0  0  0  0  0  0  0  0  0  0  0  0
    1.4610    6.9540    0.0000 C   0  0  0  0  0  0  0  0  0  0  0  0
    5.4420   -0.8970    0.0000 C   0  0  0  0  0  0  0  0  0  0  0  0
   11.3340    0.9050    0.0000 C   0  0  0  0  0  0  0  0  0  0  0  0
   12.8140    3.5150    0.0000 C   0  0  0  0  0  0  0  0  0  0  0  0
   12.8340    0.9170    0.0000 C   0  0  0  0  0  0  0  0  0  0  0  0
   13.5740    2.2220    0.0000 C   0  0  0  0  0  0  0  0  0  0  0  0
  1 26  1  0  0  0  0
  2 17  2  0  0  0  0
  3 19  2  0  0  0  0
  4 23  2  0  0  0  0
  5 10  1  0  0  0  0
  5 11  1  0  0  0  0
  5 17  1  0  0  0  0
  6 15  1  0  0  0  0
  6 19  1  0  0  0  0
  7 16  1  0  0  0  0
  7 18  1  0  0  0  0
  7 23  1  0  0  0  0
  8 16  2  0  0  0  0
  8 27  1  0  0  0  0
  9 10  1  0  0  0  0
  9 12  1  0  0  0  0
  9 13  1  0  0  0  0
  9 14  1  6  0  0  0
 10  6  1  1  0  0  0
 11 13  1  0  0  0  0
 11 16  1  6  0  0  0
 12 15  1  0  0  0  0
 12 20  2  0  0  0  0
 14 22  1  0  0  0  0
 14 24  1  0  0  0  0
 14 25  1  0  0  0  0
 15 21  2  0  0  0  0
 17 18  1  0  0  0  0
 18 30  1  1  0  0  0
 19 31  1  0  0  0  0
 20 26  1  0  0  0  0
 21 29  1  0  0  0  0
 22 32  2  0  0  0  0
 23 28  1  0  0  0  0
 26 29  2  0  0  0  0
 27 28  1  0  0  0  0
 27 33  2  0  0  0  0
 28 34  2  0  0  0  0
 33 35  1  0  0  0  0
 34 36  1  0  0  0  0
 35 36  2  0  0  0  0
M  END
>  <Activity>
INHIBITOR

>  <ActivitySource>
Hayashi_2015

>  <Name>
1j

>  <canonical_smiles>
Brc1cc2c(N(C3N4C(CC23C(C=C)(C)C)C=2N(C(C)C4=O)C(=O)c3c(N=2)cccc3)C(=O)C)cc1

>  <standard_inchi>
InChI=1S/C28H27BrN4O3/c1-6-27(4,5)28-14-22-23-30-20-10-8-7-9-18(20)25(36)31(23)15(2)24(35)33(22)26(28)32(16(3)34)21-12-11-17(29)13-19(21)28/h6-13,15,22,26H,1,14H2,2-5H3/t15-,22+,26+,28-/m1/s1

>  <standard_inchi_key>
PMNVGXBHPSEWHP-XFIXFYESSA-N

>  <ScoresAndActivity>
Inhibition (%): 55 > 50 (sec=0) => sa

$$$$

  MOE2013           2D

 36 41  0  0  1  0  0  0  0  0999 V2000
    0.0000    0.0000    0.0000 Br  0  0  0  0  0  0  0  0  0  0  0  0
  -10.3920    0.0810    0.0000 O   0  0  0  0  0  0  0  0  0  0  0  0
  -12.2330    0.9650    0.0000 O   0  0  0  0  0  0  0  0  0  0  0  0
   -5.2080   -1.4590    0.0000 O   0  0  0  0  0  0  0  0  0  0  0  0
   -9.0750    2.3210    0.0000 N   0  0  0  0  0  0  0  0  0  0  0  0
  -11.6730    3.5020    0.0000 N   0  0  0  0  0  0  0  0  0  0  0  0
   -6.4890    0.8010    0.0000 N   0  0  0  0  0  0  0  0  0  0  0  0
   -5.1730    3.0400    0.0000 N   0  0  0  0  0  0  0  0  0  0  0  0
   -9.5620    4.6990    0.0000 C   0  0  2  0  0  0  0  0  0  0  0  0
  -10.1820    3.3330    0.0000 C   0  0  2  0  0  0  0  0  0  0  0  0
   -7.7710    3.0610    0.0000 C   0  0  1  0  0  0  0  0  0  0  0  0
  -10.6680    5.7110    0.0000 C   0  0  0  0  0  0  0  0  0  0  0  0
   -8.0710    4.5300    0.0000 C   0  0  0  0  0  0  0  0  0  0  0  0
   -8.9170    6.0530    0.0000 C   0  0  0  0  0  0  0  0  0  0  0  0
  -11.9730    4.9710    0.0000 C   0  0  0  0  0  0  0  0  0  0  0  0
   -6.4770    2.3010    0.0000 C   0  0  0  0  0  0  0  0  0  0  0  0
   -9.0870    0.8210    0.0000 C   0  0  0  0  0  0  0  0  0  0  0  0
   -7.7940    0.0610    0.0000 C   0  0  1  0  0  0  0  0  0  0  0  0
  -12.6850    2.3950    0.0000 C   0  0  0  0  0  0  0  0  0  0  0  0
  -10.6570    7.2110    0.0000 C   0  0  0  0  0  0  0  0  0  0  0  0
  -13.2660    5.7310    0.0000 C   0  0  0  0  0  0  0  0  0  0  0  0
   -8.2720    7.4080    0.0000 C   0  0  0  0  0  0  0  0  0  0  0  0
   -5.1960    0.0400    0.0000 C   0  0  0  0  0  0  0  0  0  0  0  0
  -10.2720    6.6980    0.0000 C   0  0  0  0  0  0  0  0  0  0  0  0
   -7.5620    5.4090    0.0000 C   0  0  0  0  0  0  0  0  0  0  0  0
   -3.8790    2.2800    0.0000 C   0  0  0  0  0  0  0  0  0  0  0  0
   -3.8910    0.7800    0.0000 C   0  0  0  0  0  0  0  0  0  0  0  0
  -11.9500    7.9710    0.0000 C   0  0  0  0  0  0  0  0  0  0  0  0
  -13.2550    7.2310    0.0000 C   0  0  0  0  0  0  0  0  0  0  0  0
   -7.8060   -1.4390    0.0000 C   0  0  0  0  0  0  0  0  0  0  0  0
  -14.1500    2.7180    0.0000 C   0  0  0  0  0  0  0  0  0  0  0  0
   -6.7770    7.5270    0.0000 C   0  0  0  0  0  0  0  0  0  0  0  0
   -2.5980    0.0200    0.0000 C   0  0  0  0  0  0  0  0  0  0  0  0
   -2.5750    3.0200    0.0000 C   0  0  0  0  0  0  0  0  0  0  0  0
   -1.2930    0.7600    0.0000 C   0  0  0  0  0  0  0  0  0  0  0  0
   -1.2820    2.2600    0.0000 C   0  0  0  0  0  0  0  0  0  0  0  0
  1 35  1  0  0  0  0
  2 17  2  0  0  0  0
  3 19  2  0  0  0  0
  4 23  2  0  0  0  0
  5 10  1  0  0  0  0
  5 11  1  0  0  0  0
  5 17  1  0  0  0  0
  6 15  1  0  0  0  0
  6 19  1  0  0  0  0
  7 16  1  0  0  0  0
  7 18  1  0  0  0  0
  7 23  1  0  0  0  0
  8 16  2  0  0  0  0
  8 26  1  0  0  0  0
  9 10  1  0  0  0  0
  9 12  1  0  0  0  0
  9 13  1  0  0  0  0
  9 14  1  1  0  0  0
 10  6  1  6  0  0  0
 11 13  1  0  0  0  0
 11 16  1  1  0  0  0
 12 15  1  0  0  0  0
 12 20  2  0  0  0  0
 14 22  1  0  0  0  0
 14 24  1  0  0  0  0
 14 25  1  0  0  0  0
 15 21  2  0  0  0  0
 17 18  1  0  0  0  0
 18 30  1  6  0  0  0
 19 31  1  0  0  0  0
 20 28  1  0  0  0  0
 21 29  1  0  0  0  0
 22 32  2  0  0  0  0
 23 27  1  0  0  0  0
 26 27  1  0  0  0  0
 26 34  2  0  0  0  0
 27 33  2  0  0  0  0
 28 29  2  0  0  0  0
 33 35  1  0  0  0  0
 34 36  1  0  0  0  0
 35 36  2  0  0  0  0
M  END
>  <Activity>
INHIBITOR

>  <ActivitySource>
Hayashi_2015

>  <Name>
1d

>  <canonical_smiles>
Brc1cc2c(N=C3N(C(C)C(=O)N4C5N(c6c(cccc6)C5(CC34)C(C=C)(C)C)C(=O)C)C2=O)cc1

>  <standard_inchi>
InChI=1S/C28H27BrN4O3/c1-6-27(4,5)28-14-22-23-30-20-12-11-17(29)13-18(20)25(36)31(23)15(2)24(35)33(22)26(28)32(16(3)34)21-10-8-7-9-19(21)28/h6-13,15,22,26H,1,14H2,2-5H3/t15-,22+,26+,28-/m1/s1

>  <standard_inchi_key>
IRTQBXUQMXQEIS-XFIXFYESSA-N

>  <ScoresAndActivity>
Inhibition (%): 65 > 50 (sec=0) => sa

$$$$

  MOE2013           2D

 52 57  0  0  1  0  0  0  0  0999 V2000
    0.0000    0.0000    0.0000 Br  0  0  0  0  0  0  0  0  0  0  0  0
   -0.0210   12.9900    0.0000 Br  0  0  0  0  0  0  0  0  0  0  0  0
    2.9920    5.2010    0.0000 S   0  0  0  0  0  0  0  0  0  0  0  0
    2.9880    7.7990    0.0000 S   0  0  0  0  0  0  0  0  0  0  0  0
    1.6910    5.9490    0.0000 O   0  0  0  0  0  0  0  0  0  0  0  0
    4.2920    4.4530    0.0000 O   0  0  0  0  0  0  0  0  0  0  0  0
    4.2850    8.5510    0.0000 O   0  0  0  0  0  0  0  0  0  0  0  0
    1.6900    7.0470    0.0000 O   0  0  0  0  0  0  0  0  0  0  0  0
    3.7350    9.0990    0.0000 O   0  0  0  0  0  0  0  0  0  0  0  0
   19.4880    7.8260    0.0000 O   0  0  0  0  0  0  0  0  0  0  0  0
   20.9830   10.4260    0.0000 O   0  0  0  0  0  0  0  0  0  0  0  0
    3.7400    6.5010    0.0000 N   0  0  0  0  0  0  0  0  0  0  0  0
    5.9830   10.4020    0.0000 N   0  0  0  0  0  0  0  0  0  0  0  0
   14.2310   11.7140    0.0000 N   0  0  3  0  0  0  0  0  0  0  0  0
    5.2400    6.5040    0.0000 C   0  0  0  0  0  0  0  0  0  0  0  0
    2.2350    9.0970    0.0000 C   0  0  0  0  0  0  0  0  0  0  0  0
    2.2440    3.9010    0.0000 C   0  0  0  0  0  0  0  0  0  0  0  0
    5.9880    7.8040    0.0000 C   0  0  0  0  0  0  0  0  0  0  0  0
    5.9920    5.2060    0.0000 C   0  0  0  0  0  0  0  0  0  0  0  0
    5.2350    9.1020    0.0000 C   0  0  0  0  0  0  0  0  0  0  0  0
    2.9830   10.3970    0.0000 C   0  0  0  0  0  0  0  0  0  0  0  0
    0.7440    3.8980    0.0000 C   0  0  0  0  0  0  0  0  0  0  0  0
    0.7350    9.0940    0.0000 C   0  0  0  0  0  0  0  0  0  0  0  0
    2.9960    2.6030    0.0000 C   0  0  0  0  0  0  0  0  0  0  0  0
    7.4880    7.8060    0.0000 C   0  0  0  0  0  0  0  0  0  0  0  0
    7.4920    5.2080    0.0000 C   0  0  0  0  0  0  0  0  0  0  0  0
    8.2400    6.5080    0.0000 C   0  0  0  0  0  0  0  0  0  0  0  0
    2.2310   11.6950    0.0000 C   0  0  0  0  0  0  0  0  0  0  0  0
   -0.0040    2.5980    0.0000 C   0  0  0  0  0  0  0  0  0  0  0  0
   -0.0170   10.3920    0.0000 C   0  0  0  0  0  0  0  0  0  0  0  0
    2.2480    1.3030    0.0000 C   0  0  0  0  0  0  0  0  0  0  0  0
    0.7310   11.6920    0.0000 C   0  0  0  0  0  0  0  0  0  0  0  0
    0.7480    1.3000    0.0000 C   0  0  0  0  0  0  0  0  0  0  0  0
    7.4830   10.4040    0.0000 C   0  0  0  0  0  0  0  0  0  0  0  0
   16.4830   10.4190    0.0000 C   0  0  0  0  0  0  0  0  0  0  0  0
   17.2310   11.7190    0.0000 C   0  0  0  0  0  0  0  0  0  0  0  0
   18.7350    9.1230    0.0000 C   0  0  0  0  0  0  0  0  0  0  0  0
   19.4830   10.4240    0.0000 C   0  0  0  0  0  0  0  0  0  0  0  0
    8.2310   11.7050    0.0000 C   0  0  0  0  0  0  0  0  0  0  0  0
    8.2350    9.1060    0.0000 C   0  0  0  0  0  0  0  0  0  0  0  0
   17.2350    9.1210    0.0000 C   0  0  0  0  0  0  0  0  0  0  0  0
   18.7310   11.7210    0.0000 C   0  0  0  0  0  0  0  0  0  0  0  0
   14.9830   10.4160    0.0000 C   0  0  0  0  0  0  0  0  0  0  0  0
   16.4790   13.0170    0.0000 C   0  0  0  0  0  0  0  0  0  0  0  0
   10.4830   10.4090    0.0000 C   0  0  0  0  0  0  0  0  0  0  0  0
    9.7310   11.7070    0.0000 C   0  0  0  0  0  0  0  0  0  0  0  0
    9.7350    9.1090    0.0000 C   0  0  0  0  0  0  0  0  0  0  0  0
   14.9790   13.0140    0.0000 C   0  0  0  0  0  0  0  0  0  0  0  0
   12.7310   11.7120    0.0000 C   0  0  0  0  0  0  0  0  0  0  0  0
   11.9830   10.4120    0.0000 C   0  0  0  0  0  0  0  0  0  0  0  0
   18.7400    6.5250    0.0000 C   0  0  0  0  0  0  0  0  0  0  0  0
   21.7310   11.7260    0.0000 C   0  0  0  0  0  0  0  0  0  0  0  0
  1 33  1  0  0  0  0
  2 32  1  0  0  0  0
  3  5  2  0  0  0  0
  3  6  2  0  0  0  0
  3 12  1  0  0  0  0
  3 17  1  0  0  0  0
  4  7  2  0  0  0  0
  4  8  2  0  0  0  0
  4 12  1  0  0  0  0
  4 16  1  0  0  0  0
  9 20  2  0  0  0  0
 10 37  1  0  0  0  0
 10 51  1  0  0  0  0
 11 38  1  0  0  0  0
 11 52  1  0  0  0  0
 12 15  1  0  0  0  0
 13 20  1  0  0  0  0
 13 34  1  0  0  0  0
 14 43  1  0  0  0  0
 14 48  1  0  0  0  0
 14 49  1  0  0  0  0
 15 18  2  0  0  0  0
 15 19  1  0  0  0  0
 16 21  2  0  0  0  0
 16 23  1  0  0  0  0
 17 22  2  0  0  0  0
 17 24  1  0  0  0  0
 18 20  1  0  0  0  0
 18 25  1  0  0  0  0
 19 26  2  0  0  0  0
 21 28  1  0  0  0  0
 22 29  1  0  0  0  0
 23 30  2  0  0  0  0
 24 31  2  0  0  0  0
 25 27  2  0  0  0  0
 26 27  1  0  0  0  0
 28 32  2  0  0  0  0
 29 33  2  0  0  0  0
 30 32  1  0  0  0  0
 31 33  1  0  0  0  0
 34 39  2  0  0  0  0
 34 40  1  0  0  0  0
 35 36  1  0  0  0  0
 35 41  2  0  0  0  0
 35 43  1  0  0  0  0
 36 42  2  0  0  0  0
 36 44  1  0  0  0  0
 37 38  2  0  0  0  0
 37 41  1  0  0  0  0
 38 42  1  0  0  0  0
 39 46  1  0  0  0  0
 40 47  2  0  0  0  0
 44 48  1  0  0  0  0
 45 46  2  0  0  0  0
 45 47  1  0  0  0  0
 45 50  1  0  0  0  0
 49 50  1  0  0  0  0
M  END
>  <Activity>
INACTIVE

>  <ActivitySource>
Li_2015

>  <Name>
5

>  <canonical_smiles>
Brc1ccc(S(=O)(=O)N(S(=O)(=O)c2ccc(Br)cc2)c2ccccc2C(=O)Nc2ccc(cc2)CCN2CCc3cc(OC)c(OC)cc3C2)cc1

>  <standard_inchi>
InChI=1S/C38H35Br2N3O7S2/c1-49-36-23-27-20-22-42(25-28(27)24-37(36)50-2)21-19-26-7-13-31(14-8-26)41-38(44)34-5-3-4-6-35(34)43(51(45,46)32-15-9-29(39)10-16-32)52(47,48)33-17-11-30(40)12-18-33/h3-18,23-24H,19-22,25H2,1-2H3,(H,41,44)

>  <standard_inchi_key>
DQIYNAWJFAUJBY-UHFFFAOYSA-N

>  <ScoresAndActivity>
Percentage inhibition: 1 < 50 (sec=10) => si

$$$$

  MOE2013           2D

 35 39  0  0  0  0  0  0  0  0999 V2000
    0.0000    0.0000    0.0000 Br  0  0  0  0  0  0  0  0  0  0  0  0
  -11.6880    2.2680    0.0000 O   0  0  0  0  0  0  0  0  0  0  0  0
   -6.4920    2.2600    0.0000 O   0  0  0  0  0  0  0  0  0  0  0  0
   -7.7940    0.0120    0.0000 O   0  0  0  0  0  0  0  0  0  0  0  0
  -12.9930   -1.4800    0.0000 O   0  0  0  0  0  0  0  0  0  0  0  0
  -14.2880    0.7720    0.0000 N   0  0  0  0  0  0  0  0  0  0  0  0
  -19.8130   -1.7730    0.0000 N   0  0  0  0  0  0  0  0  0  0  0  0
   -9.0900    2.2640    0.0000 C   0  0  0  0  0  0  0  0  0  0  0  0
  -10.3880    3.0160    0.0000 C   0  0  0  0  0  0  0  0  0  0  0  0
   -9.0920    0.7640    0.0000 C   0  0  0  0  0  0  0  0  0  0  0  0
  -11.6900    0.7680    0.0000 C   0  0  0  0  0  0  0  0  0  0  0  0
   -7.7900    3.0120    0.0000 C   0  0  0  0  0  0  0  0  0  0  0  0
  -10.3920    0.0160    0.0000 C   0  0  0  0  0  0  0  0  0  0  0  0
  -12.9900    0.0200    0.0000 C   0  0  0  0  0  0  0  0  0  0  0  0
  -10.3850    4.5160    0.0000 C   0  0  0  0  0  0  0  0  0  0  0  0
   -7.7870    4.5120    0.0000 C   0  0  0  0  0  0  0  0  0  0  0  0
  -19.5560    0.6400    0.0000 C   0  0  0  0  0  0  0  0  0  0  0  0
  -18.1860    0.0280    0.0000 C   0  0  0  0  0  0  0  0  0  0  0  0
   -9.0850    5.2640    0.0000 C   0  0  0  0  0  0  0  0  0  0  0  0
  -20.5610   -0.4730    0.0000 C   0  0  0  0  0  0  0  0  0  0  0  0
  -15.5880    0.0240    0.0000 C   0  0  0  0  0  0  0  0  0  0  0  0
  -16.8860    0.7760    0.0000 C   0  0  0  0  0  0  0  0  0  0  0  0
  -18.3460   -1.4630    0.0000 C   0  0  0  0  0  0  0  0  0  0  0  0
   -5.1920    3.0080    0.0000 C   0  0  0  0  0  0  0  0  0  0  0  0
  -20.0170    2.0680    0.0000 C   0  0  0  0  0  0  0  0  0  0  0  0
  -22.0280   -0.1590    0.0000 C   0  0  0  0  0  0  0  0  0  0  0  0
   -3.8940    2.2560    0.0000 C   0  0  0  0  0  0  0  0  0  0  0  0
  -14.2860    2.2720    0.0000 C   0  0  0  0  0  0  0  0  0  0  0  0
  -21.4840    2.3820    0.0000 C   0  0  0  0  0  0  0  0  0  0  0  0
  -22.4890    1.2690    0.0000 C   0  0  0  0  0  0  0  0  0  0  0  0
   -3.8960    0.7560    0.0000 C   0  0  0  0  0  0  0  0  0  0  0  0
   -2.5930    3.0040    0.0000 C   0  0  0  0  0  0  0  0  0  0  0  0
   -1.2980    0.7520    0.0000 C   0  0  0  0  0  0  0  0  0  0  0  0
   -2.5980    0.0040    0.0000 C   0  0  0  0  0  0  0  0  0  0  0  0
   -1.2960    2.2520    0.0000 C   0  0  0  0  0  0  0  0  0  0  0  0
  1 33  1  0  0  0  0
  2  9  1  0  0  0  0
  2 11  1  0  0  0  0
  3 12  1  0  0  0  0
  3 24  1  0  0  0  0
  4 10  2  0  0  0  0
  5 14  2  0  0  0  0
  6 14  1  0  0  0  0
  6 21  1  0  0  0  0
  6 28  1  0  0  0  0
  7 20  1  0  0  0  0
  7 23  1  0  0  0  0
  8  9  2  0  0  0  0
  8 10  1  0  0  0  0
  8 12  1  0  0  0  0
  9 15  1  0  0  0  0
 10 13  1  0  0  0  0
 11 13  2  0  0  0  0
 11 14  1  0  0  0  0
 12 16  2  0  0  0  0
 15 19  2  0  0  0  0
 16 19  1  0  0  0  0
 17 18  1  0  0  0  0
 17 20  2  0  0  0  0
 17 25  1  0  0  0  0
 18 22  1  0  0  0  0
 18 23  2  0  0  0  0
 20 26  1  0  0  0  0
 21 22  1  0  0  0  0
 24 27  1  0  0  0  0
 25 29  2  0  0  0  0
 26 30  2  0  0  0  0
 27 31  2  0  0  0  0
 27 32  1  0  0  0  0
 29 30  1  0  0  0  0
 31 34  1  0  0  0  0
 32 35  2  0  0  0  0
 33 34  2  0  0  0  0
 33 35  1  0  0  0  0
M  END
>  <Activity>
INHIBITOR

>  <ActivitySource>
Winter_2013

>  <Name>
4c

>  <canonical_smiles>
Brc1ccc(cc1)COc1c2c(OC(=CC2=O)C(=O)N(CCc2c3c([nH]c2)cccc3)C)ccc1

>  <standard_inchi>
InChI=1S/C28H23BrN2O4/c1-31(14-13-19-16-30-22-6-3-2-5-21(19)22)28(33)26-15-23(32)27-24(7-4-8-25(27)35-26)34-17-18-9-11-20(29)12-10-18/h2-12,15-16,30H,13-14,17H2,1H3

>  <standard_inchi_key>
KUBLAVNHAQKCJD-UHFFFAOYSA-N

>  <ScoresAndActivity>
EC50 (µM): 1.11 < 10 (sec=0) => sa

$$$$

  MOE2013           2D

 36 40  0  0  0  0  0  0  0  0999 V2000
    0.0000    0.0000    0.0000 Br  0  0  0  0  0  0  0  0  0  0  0  0
  -11.6780    2.3190    0.0000 O   0  0  0  0  0  0  0  0  0  0  0  0
   -6.4820    2.2880    0.0000 O   0  0  0  0  0  0  0  0  0  0  0  0
   -7.7940    0.0460    0.0000 O   0  0  0  0  0  0  0  0  0  0  0  0
  -12.9990   -1.4240    0.0000 O   0  0  0  0  0  0  0  0  0  0  0  0
  -19.8210   -1.6870    0.0000 N   0  0  0  0  0  0  0  0  0  0  0  0
  -14.2850    0.8340    0.0000 N   0  0  0  0  0  0  0  0  0  0  0  0
   -9.0800    2.3030    0.0000 C   0  0  0  0  0  0  0  0  0  0  0  0
  -10.3740    3.0610    0.0000 C   0  0  0  0  0  0  0  0  0  0  0  0
   -9.0890    0.8030    0.0000 C   0  0  0  0  0  0  0  0  0  0  0  0
  -11.6870    0.8190    0.0000 C   0  0  0  0  0  0  0  0  0  0  0  0
   -7.7760    3.0460    0.0000 C   0  0  0  0  0  0  0  0  0  0  0  0
  -10.3920    0.0610    0.0000 C   0  0  0  0  0  0  0  0  0  0  0  0
  -19.5530    0.7250    0.0000 C   0  0  0  0  0  0  0  0  0  0  0  0
  -12.9900    0.0760    0.0000 C   0  0  0  0  0  0  0  0  0  0  0  0
  -20.5630   -0.3840    0.0000 C   0  0  0  0  0  0  0  0  0  0  0  0
  -18.1860    0.1070    0.0000 C   0  0  0  0  0  0  0  0  0  0  0  0
  -10.3660    4.5610    0.0000 C   0  0  0  0  0  0  0  0  0  0  0  0
   -7.7680    4.5460    0.0000 C   0  0  0  0  0  0  0  0  0  0  0  0
  -18.3520   -1.3840    0.0000 C   0  0  0  0  0  0  0  0  0  0  0  0
   -9.0620    5.3030    0.0000 C   0  0  0  0  0  0  0  0  0  0  0  0
  -16.8830    0.8490    0.0000 C   0  0  0  0  0  0  0  0  0  0  0  0
  -20.0080    2.1540    0.0000 C   0  0  0  0  0  0  0  0  0  0  0  0
  -15.5880    0.0920    0.0000 C   0  0  0  0  0  0  0  0  0  0  0  0
  -22.0280   -0.0630    0.0000 C   0  0  0  0  0  0  0  0  0  0  0  0
   -5.1780    3.0300    0.0000 C   0  0  0  0  0  0  0  0  0  0  0  0
  -21.4730    2.4750    0.0000 C   0  0  0  0  0  0  0  0  0  0  0  0
  -22.4840    1.3660    0.0000 C   0  0  0  0  0  0  0  0  0  0  0  0
   -3.8840    2.2730    0.0000 C   0  0  0  0  0  0  0  0  0  0  0  0
  -20.4390   -3.0540    0.0000 C   0  0  0  0  0  0  0  0  0  0  0  0
  -14.2760    2.3340    0.0000 C   0  0  0  0  0  0  0  0  0  0  0  0
   -3.8930    0.7730    0.0000 C   0  0  0  0  0  0  0  0  0  0  0  0
   -2.5800    3.0150    0.0000 C   0  0  0  0  0  0  0  0  0  0  0  0
   -1.2950    0.7580    0.0000 C   0  0  0  0  0  0  0  0  0  0  0  0
   -2.5980    0.0150    0.0000 C   0  0  0  0  0  0  0  0  0  0  0  0
   -1.2860    2.2580    0.0000 C   0  0  0  0  0  0  0  0  0  0  0  0
  1 34  1  0  0  0  0
  2  9  1  0  0  0  0
  2 11  1  0  0  0  0
  3 12  1  0  0  0  0
  3 26  1  0  0  0  0
  4 10  2  0  0  0  0
  5 15  2  0  0  0  0
  6 16  1  0  0  0  0
  6 20  1  0  0  0  0
  6 30  1  0  0  0  0
  7 15  1  0  0  0  0
  7 24  1  0  0  0  0
  7 31  1  0  0  0  0
  8  9  2  0  0  0  0
  8 10  1  0  0  0  0
  8 12  1  0  0  0  0
  9 18  1  0  0  0  0
 10 13  1  0  0  0  0
 11 13  2  0  0  0  0
 11 15  1  0  0  0  0
 12 19  2  0  0  0  0
 14 16  2  0  0  0  0
 14 17  1  0  0  0  0
 14 23  1  0  0  0  0
 16 25  1  0  0  0  0
 17 20  2  0  0  0  0
 17 22  1  0  0  0  0
 18 21  2  0  0  0  0
 19 21  1  0  0  0  0
 22 24  1  0  0  0  0
 23 27  2  0  0  0  0
 25 28  2  0  0  0  0
 26 29  1  0  0  0  0
 27 28  1  0  0  0  0
 29 32  2  0  0  0  0
 29 33  1  0  0  0  0
 32 35  1  0  0  0  0
 33 36  2  0  0  0  0
 34 35  2  0  0  0  0
 34 36  1  0  0  0  0
M  END
>  <Activity>
INHIBITOR

>  <ActivitySource>
Winter_2013

>  <Name>
4d

>  <canonical_smiles>
Brc1ccc(cc1)COc1c2c(OC(=CC2=O)C(=O)N(CCc2c3c(n(c2)C)cccc3)C)ccc1

>  <standard_inchi>
InChI=1S/C29H25BrN2O4/c1-31(15-14-20-17-32(2)23-7-4-3-6-22(20)23)29(34)27-16-24(33)28-25(8-5-9-26(28)36-27)35-18-19-10-12-21(30)13-11-19/h3-13,16-17H,14-15,18H2,1-2H3

>  <standard_inchi_key>
PWCZFIOETPHZFX-UHFFFAOYSA-N

>  <ScoresAndActivity>
EC50 (µM): 1.0 < 10 (sec=0) => sa

$$$$

  MOE2013           2D

 37 41  0  0  0  0  0  0  0  0999 V2000
    0.0000    0.0000    0.0000 Br  0  0  0  0  0  0  0  0  0  0  0  0
  -11.6720    2.3460    0.0000 O   0  0  0  0  0  0  0  0  0  0  0  0
   -6.4760    2.3030    0.0000 O   0  0  0  0  0  0  0  0  0  0  0  0
   -7.7940    0.0640    0.0000 O   0  0  0  0  0  0  0  0  0  0  0  0
  -13.0020   -1.3930    0.0000 O   0  0  0  0  0  0  0  0  0  0  0  0
  -21.9190    3.9560    0.0000 O   0  0  0  0  0  0  0  0  0  0  0  0
  -14.2830    0.8680    0.0000 N   0  0  0  0  0  0  0  0  0  0  0  0
  -19.8250   -1.6400    0.0000 N   0  0  0  0  0  0  0  0  0  0  0  0
   -9.0740    2.3250    0.0000 C   0  0  0  0  0  0  0  0  0  0  0  0
  -10.3670    3.0860    0.0000 C   0  0  0  0  0  0  0  0  0  0  0  0
   -9.0870    0.8250    0.0000 C   0  0  0  0  0  0  0  0  0  0  0  0
  -11.6850    0.8460    0.0000 C   0  0  0  0  0  0  0  0  0  0  0  0
   -7.7690    3.0640    0.0000 C   0  0  0  0  0  0  0  0  0  0  0  0
  -10.3920    0.0860    0.0000 C   0  0  0  0  0  0  0  0  0  0  0  0
  -12.9900    0.1070    0.0000 C   0  0  0  0  0  0  0  0  0  0  0  0
  -19.5510    0.7710    0.0000 C   0  0  0  0  0  0  0  0  0  0  0  0
  -18.1860    0.1500    0.0000 C   0  0  0  0  0  0  0  0  0  0  0  0
  -10.3550    4.5850    0.0000 C   0  0  0  0  0  0  0  0  0  0  0  0
  -20.5640   -0.3350    0.0000 C   0  0  0  0  0  0  0  0  0  0  0  0
   -7.7570    4.5640    0.0000 C   0  0  0  0  0  0  0  0  0  0  0  0
   -9.0500    5.3250    0.0000 C   0  0  0  0  0  0  0  0  0  0  0  0
  -20.0030    2.2020    0.0000 C   0  0  0  0  0  0  0  0  0  0  0  0
  -18.3550   -1.3410    0.0000 C   0  0  0  0  0  0  0  0  0  0  0  0
  -16.8810    0.8890    0.0000 C   0  0  0  0  0  0  0  0  0  0  0  0
  -21.4680    2.5250    0.0000 C   0  0  0  0  0  0  0  0  0  0  0  0
  -15.5880    0.1280    0.0000 C   0  0  0  0  0  0  0  0  0  0  0  0
  -22.0290   -0.0110    0.0000 C   0  0  0  0  0  0  0  0  0  0  0  0
  -22.4800    1.4190    0.0000 C   0  0  0  0  0  0  0  0  0  0  0  0
   -5.1710    3.0430    0.0000 C   0  0  0  0  0  0  0  0  0  0  0  0
   -3.8780    2.2820    0.0000 C   0  0  0  0  0  0  0  0  0  0  0  0
  -14.2700    2.3680    0.0000 C   0  0  0  0  0  0  0  0  0  0  0  0
   -3.8910    0.7820    0.0000 C   0  0  0  0  0  0  0  0  0  0  0  0
   -2.5730    3.0210    0.0000 C   0  0  0  0  0  0  0  0  0  0  0  0
   -1.2930    0.7610    0.0000 C   0  0  0  0  0  0  0  0  0  0  0  0
   -2.5980    0.0210    0.0000 C   0  0  0  0  0  0  0  0  0  0  0  0
   -1.2800    2.2610    0.0000 C   0  0  0  0  0  0  0  0  0  0  0  0
  -23.3840    4.2800    0.0000 C   0  0  0  0  0  0  0  0  0  0  0  0
  1 34  1  0  0  0  0
  2 10  1  0  0  0  0
  2 12  1  0  0  0  0
  3 13  1  0  0  0  0
  3 29  1  0  0  0  0
  4 11  2  0  0  0  0
  5 15  2  0  0  0  0
  6 25  1  0  0  0  0
  6 37  1  0  0  0  0
  7 15  1  0  0  0  0
  7 26  1  0  0  0  0
  7 31  1  0  0  0  0
  8 19  1  0  0  0  0
  8 23  1  0  0  0  0
  9 10  2  0  0  0  0
  9 11  1  0  0  0  0
  9 13  1  0  0  0  0
 10 18  1  0  0  0  0
 11 14  1  0  0  0  0
 12 14  2  0  0  0  0
 12 15  1  0  0  0  0
 13 20  2  0  0  0  0
 16 17  1  0  0  0  0
 16 19  1  0  0  0  0
 16 22  2  0  0  0  0
 17 23  2  0  0  0  0
 17 24  1  0  0  0  0
 18 21  2  0  0  0  0
 19 27  2  0  0  0  0
 20 21  1  0  0  0  0
 22 25  1  0  0  0  0
 24 26  1  0  0  0  0
 25 28  2  0  0  0  0
 27 28  1  0  0  0  0
 29 30  1  0  0  0  0
 30 32  2  0  0  0  0
 30 33  1  0  0  0  0
 32 35  1  0  0  0  0
 33 36  2  0  0  0  0
 34 35  2  0  0  0  0
 34 36  1  0  0  0  0
M  END
>  <Activity>
INHIBITOR

>  <ActivitySource>
Winter_2013

>  <Name>
4e

>  <canonical_smiles>
Brc1ccc(cc1)COc1c2c(OC(=CC2=O)C(=O)N(CCc2c3cc(OC)ccc3[nH]c2)C)ccc1

>  <standard_inchi>
InChI=1S/C29H25BrN2O5/c1-32(13-12-19-16-31-23-11-10-21(35-2)14-22(19)23)29(34)27-15-24(33)28-25(4-3-5-26(28)37-27)36-17-18-6-8-20(30)9-7-18/h3-11,14-16,31H,12-13,17H2,1-2H3

>  <standard_inchi_key>
KLACDMNKSODHOZ-UHFFFAOYSA-N

>  <ScoresAndActivity>
EC50 (µM): 0.96 < 10 (sec=0) => sa

$$$$

  MOE2013           2D

 36 40  0  0  0  0  0  0  0  0999 V2000
    0.0000    0.0000    0.0000 Br  0  0  0  0  0  0  0  0  0  0  0  0
  -11.7100    2.1490    0.0000 O   0  0  0  0  0  0  0  0  0  0  0  0
   -6.5140    2.1940    0.0000 O   0  0  0  0  0  0  0  0  0  0  0  0
   -7.7940   -0.0670    0.0000 O   0  0  0  0  0  0  0  0  0  0  0  0
  -12.9770   -1.6120    0.0000 O   0  0  0  0  0  0  0  0  0  0  0  0
  -23.9710    1.3390    0.0000 O   0  0  0  0  0  0  0  0  0  0  0  0
  -19.7940   -1.9750    0.0000 N   0  0  0  0  0  0  0  0  0  0  0  0
  -14.2950    0.6270    0.0000 N   0  0  0  0  0  0  0  0  0  0  0  0
   -9.1120    2.1710    0.0000 C   0  0  0  0  0  0  0  0  0  0  0  0
  -10.4180    2.9100    0.0000 C   0  0  0  0  0  0  0  0  0  0  0  0
   -9.0990    0.6720    0.0000 C   0  0  0  0  0  0  0  0  0  0  0  0
   -7.8200    2.9330    0.0000 C   0  0  0  0  0  0  0  0  0  0  0  0
  -11.6970    0.6490    0.0000 C   0  0  0  0  0  0  0  0  0  0  0  0
  -10.3920   -0.0900    0.0000 C   0  0  0  0  0  0  0  0  0  0  0  0
  -19.5610    0.4410    0.0000 C   0  0  0  0  0  0  0  0  0  0  0  0
  -20.5550   -0.6820    0.0000 C   0  0  0  0  0  0  0  0  0  0  0  0
  -10.4310    4.4100    0.0000 C   0  0  0  0  0  0  0  0  0  0  0  0
  -18.1860   -0.1570    0.0000 C   0  0  0  0  0  0  0  0  0  0  0  0
  -12.9900   -0.1120    0.0000 C   0  0  0  0  0  0  0  0  0  0  0  0
   -7.8330    4.4320    0.0000 C   0  0  0  0  0  0  0  0  0  0  0  0
   -9.1380    5.1710    0.0000 C   0  0  0  0  0  0  0  0  0  0  0  0
  -18.3300   -1.6500    0.0000 C   0  0  0  0  0  0  0  0  0  0  0  0
  -22.0250   -0.3830    0.0000 C   0  0  0  0  0  0  0  0  0  0  0  0
  -20.0370    1.8640    0.0000 C   0  0  0  0  0  0  0  0  0  0  0  0
  -22.5010    1.0400    0.0000 C   0  0  0  0  0  0  0  0  0  0  0  0
  -16.8930    0.6040    0.0000 C   0  0  0  0  0  0  0  0  0  0  0  0
  -21.5070    2.1630    0.0000 C   0  0  0  0  0  0  0  0  0  0  0  0
   -5.2220    2.9550    0.0000 C   0  0  0  0  0  0  0  0  0  0  0  0
  -15.5880   -0.1350    0.0000 C   0  0  0  0  0  0  0  0  0  0  0  0
   -3.9160    2.2160    0.0000 C   0  0  0  0  0  0  0  0  0  0  0  0
   -2.6240    2.9780    0.0000 C   0  0  0  0  0  0  0  0  0  0  0  0
   -3.9030    0.7160    0.0000 C   0  0  0  0  0  0  0  0  0  0  0  0
   -1.3060    0.7390    0.0000 C   0  0  0  0  0  0  0  0  0  0  0  0
   -1.3180    2.2390    0.0000 C   0  0  0  0  0  0  0  0  0  0  0  0
   -2.5980   -0.0220    0.0000 C   0  0  0  0  0  0  0  0  0  0  0  0
  -24.4470    2.7610    0.0000 C   0  0  0  0  0  0  0  0  0  0  0  0
  1 33  1  0  0  0  0
  2 10  1  0  0  0  0
  2 13  1  0  0  0  0
  3 12  1  0  0  0  0
  3 28  1  0  0  0  0
  4 11  2  0  0  0  0
  5 19  2  0  0  0  0
  6 25  1  0  0  0  0
  6 36  1  0  0  0  0
  7 16  1  0  0  0  0
  7 22  1  0  0  0  0
  8 19  1  0  0  0  0
  8 29  1  0  0  0  0
  9 10  2  0  0  0  0
  9 11  1  0  0  0  0
  9 12  1  0  0  0  0
 10 17  1  0  0  0  0
 11 14  1  0  0  0  0
 12 20  2  0  0  0  0
 13 14  2  0  0  0  0
 13 19  1  0  0  0  0
 15 16  2  0  0  0  0
 15 18  1  0  0  0  0
 15 24  1  0  0  0  0
 16 23  1  0  0  0  0
 17 21  2  0  0  0  0
 18 22  2  0  0  0  0
 18 26  1  0  0  0  0
 20 21  1  0  0  0  0
 23 25  2  0  0  0  0
 24 27  2  0  0  0  0
 25 27  1  0  0  0  0
 26 29  1  0  0  0  0
 28 30  1  0  0  0  0
 30 31  2  0  0  0  0
 30 32  1  0  0  0  0
 31 34  1  0  0  0  0
 32 35  2  0  0  0  0
 33 34  2  0  0  0  0
 33 35  1  0  0  0  0
M  END
>  <Activity>
INHIBITOR

>  <ActivitySource>
Winter_2013

>  <Name>
4a

>  <canonical_smiles>
Brc1ccc(cc1)COc1c2c(OC(=CC2=O)C(=O)NCCc2c3c([nH]c2)cc(OC)cc3)ccc1

>  <standard_inchi>
InChI=1S/C28H23BrN2O5/c1-34-20-9-10-21-18(15-31-22(21)13-20)11-12-30-28(33)26-14-23(32)27-24(3-2-4-25(27)36-26)35-16-17-5-7-19(29)8-6-17/h2-10,13-15,31H,11-12,16H2,1H3,(H,30,33)

>  <standard_inchi_key>
CDVAZDPJSYGNKQ-UHFFFAOYSA-N

>  <ScoresAndActivity>
EC50 (µM): 0.1 < 10 (sec=0) => sa

$$$$

  MOE2013           2D

 35 39  0  0  0  0  0  0  0  0999 V2000
    0.0000    0.0000    0.0000 Br  0  0  0  0  0  0  0  0  0  0  0  0
  -11.6730    2.3450    0.0000 O   0  0  0  0  0  0  0  0  0  0  0  0
   -6.4770    2.3030    0.0000 O   0  0  0  0  0  0  0  0  0  0  0  0
   -7.7940    0.0630    0.0000 O   0  0  0  0  0  0  0  0  0  0  0  0
  -13.0020   -1.3940    0.0000 O   0  0  0  0  0  0  0  0  0  0  0  0
  -19.8240   -1.6430    0.0000 N   0  0  0  0  0  0  0  0  0  0  0  0
  -14.2830    0.8660    0.0000 N   0  0  0  0  0  0  0  0  0  0  0  0
   -9.0750    2.3240    0.0000 C   0  0  0  0  0  0  0  0  0  0  0  0
  -10.3680    3.0840    0.0000 C   0  0  0  0  0  0  0  0  0  0  0  0
   -9.0870    0.8240    0.0000 C   0  0  0  0  0  0  0  0  0  0  0  0
   -7.7700    3.0630    0.0000 C   0  0  0  0  0  0  0  0  0  0  0  0
  -11.6850    0.8450    0.0000 C   0  0  0  0  0  0  0  0  0  0  0  0
  -10.3920    0.0840    0.0000 C   0  0  0  0  0  0  0  0  0  0  0  0
  -19.5510    0.7690    0.0000 C   0  0  0  0  0  0  0  0  0  0  0  0
  -20.5640   -0.3380    0.0000 C   0  0  0  0  0  0  0  0  0  0  0  0
  -18.1860    0.1480    0.0000 C   0  0  0  0  0  0  0  0  0  0  0  0
  -10.3550    4.5840    0.0000 C   0  0  0  0  0  0  0  0  0  0  0  0
  -12.9900    0.1060    0.0000 C   0  0  0  0  0  0  0  0  0  0  0  0
   -7.7570    4.5630    0.0000 C   0  0  0  0  0  0  0  0  0  0  0  0
  -18.3550   -1.3430    0.0000 C   0  0  0  0  0  0  0  0  0  0  0  0
   -9.0500    5.3240    0.0000 C   0  0  0  0  0  0  0  0  0  0  0  0
  -20.0030    2.1990    0.0000 C   0  0  0  0  0  0  0  0  0  0  0  0
  -16.8810    0.8870    0.0000 C   0  0  0  0  0  0  0  0  0  0  0  0
  -22.0290   -0.0140    0.0000 C   0  0  0  0  0  0  0  0  0  0  0  0
  -15.5880    0.1270    0.0000 C   0  0  0  0  0  0  0  0  0  0  0  0
   -5.1720    3.0420    0.0000 C   0  0  0  0  0  0  0  0  0  0  0  0
  -21.4680    2.5230    0.0000 C   0  0  0  0  0  0  0  0  0  0  0  0
  -22.4800    1.4160    0.0000 C   0  0  0  0  0  0  0  0  0  0  0  0
   -3.8790    2.2820    0.0000 C   0  0  0  0  0  0  0  0  0  0  0  0
  -20.4460   -3.0080    0.0000 C   0  0  0  0  0  0  0  0  0  0  0  0
   -3.8910    0.7820    0.0000 C   0  0  0  0  0  0  0  0  0  0  0  0
   -2.5740    3.0210    0.0000 C   0  0  0  0  0  0  0  0  0  0  0  0
   -1.2930    0.7600    0.0000 C   0  0  0  0  0  0  0  0  0  0  0  0
   -2.5980    0.0210    0.0000 C   0  0  0  0  0  0  0  0  0  0  0  0
   -1.2810    2.2600    0.0000 C   0  0  0  0  0  0  0  0  0  0  0  0
  1 33  1  0  0  0  0
  2  9  1  0  0  0  0
  2 12  1  0  0  0  0
  3 11  1  0  0  0  0
  3 26  1  0  0  0  0
  4 10  2  0  0  0  0
  5 18  2  0  0  0  0
  6 15  1  0  0  0  0
  6 20  1  0  0  0  0
  6 30  1  0  0  0  0
  7 18  1  0  0  0  0
  7 25  1  0  0  0  0
  8  9  2  0  0  0  0
  8 10  1  0  0  0  0
  8 11  1  0  0  0  0
  9 17  1  0  0  0  0
 10 13  1  0  0  0  0
 11 19  2  0  0  0  0
 12 13  2  0  0  0  0
 12 18  1  0  0  0  0
 14 15  2  0  0  0  0
 14 16  1  0  0  0  0
 14 22  1  0  0  0  0
 15 24  1  0  0  0  0
 16 20  2  0  0  0  0
 16 23  1  0  0  0  0
 17 21  2  0  0  0  0
 19 21  1  0  0  0  0
 22 27  2  0  0  0  0
 23 25  1  0  0  0  0
 24 28  2  0  0  0  0
 26 29  1  0  0  0  0
 27 28  1  0  0  0  0
 29 31  2  0  0  0  0
 29 32  1  0  0  0  0
 31 34  1  0  0  0  0
 32 35  2  0  0  0  0
 33 34  2  0  0  0  0
 33 35  1  0  0  0  0
M  END
>  <Activity>
INHIBITOR

>  <ActivitySource>
Winter_2013

>  <Name>
4b

>  <canonical_smiles>
Brc1ccc(cc1)COc1c2c(OC(=CC2=O)C(=O)NCCc2c3c(n(c2)C)cccc3)ccc1

>  <standard_inchi>
InChI=1S/C28H23BrN2O4/c1-31-16-19(21-5-2-3-6-22(21)31)13-14-30-28(33)26-15-23(32)27-24(7-4-8-25(27)35-26)34-17-18-9-11-20(29)12-10-18/h2-12,15-16H,13-14,17H2,1H3,(H,30,33)

>  <standard_inchi_key>
QUTDVNWSRCEZBF-UHFFFAOYSA-N

>  <ScoresAndActivity>
EC50 (µM): 0.3 < 10 (sec=0) => sa

$$$$

  MOE2013           2D

 36 40  0  0  0  0  0  0  0  0999 V2000
    0.0000    0.0000    0.0000 Br  0  0  0  0  0  0  0  0  0  0  0  0
  -11.7090    2.1570    0.0000 O   0  0  0  0  0  0  0  0  0  0  0  0
   -6.5130    2.1980    0.0000 O   0  0  0  0  0  0  0  0  0  0  0  0
   -7.7940   -0.0620    0.0000 O   0  0  0  0  0  0  0  0  0  0  0  0
  -12.9780   -1.6040    0.0000 O   0  0  0  0  0  0  0  0  0  0  0  0
  -21.9810    3.6000    0.0000 O   0  0  0  0  0  0  0  0  0  0  0  0
  -19.7960   -1.9620    0.0000 N   0  0  0  0  0  0  0  0  0  0  0  0
  -14.2950    0.6360    0.0000 N   0  0  0  0  0  0  0  0  0  0  0  0
   -9.1110    2.1770    0.0000 C   0  0  0  0  0  0  0  0  0  0  0  0
  -10.4160    2.9170    0.0000 C   0  0  0  0  0  0  0  0  0  0  0  0
   -9.0990    0.6770    0.0000 C   0  0  0  0  0  0  0  0  0  0  0  0
   -7.8180    2.9380    0.0000 C   0  0  0  0  0  0  0  0  0  0  0  0
  -11.6970    0.6570    0.0000 C   0  0  0  0  0  0  0  0  0  0  0  0
  -10.3920   -0.0830    0.0000 C   0  0  0  0  0  0  0  0  0  0  0  0
  -19.5610    0.4540    0.0000 C   0  0  0  0  0  0  0  0  0  0  0  0
  -10.4280    4.4170    0.0000 C   0  0  0  0  0  0  0  0  0  0  0  0
  -20.5560   -0.6690    0.0000 C   0  0  0  0  0  0  0  0  0  0  0  0
  -18.1860   -0.1450    0.0000 C   0  0  0  0  0  0  0  0  0  0  0  0
  -12.9900   -0.1040    0.0000 C   0  0  0  0  0  0  0  0  0  0  0  0
   -7.8300    4.4380    0.0000 C   0  0  0  0  0  0  0  0  0  0  0  0
   -9.1350    5.1770    0.0000 C   0  0  0  0  0  0  0  0  0  0  0  0
  -20.0360    1.8770    0.0000 C   0  0  0  0  0  0  0  0  0  0  0  0
  -18.3310   -1.6380    0.0000 C   0  0  0  0  0  0  0  0  0  0  0  0
  -21.5060    2.1770    0.0000 C   0  0  0  0  0  0  0  0  0  0  0  0
  -22.0260   -0.3690    0.0000 C   0  0  0  0  0  0  0  0  0  0  0  0
  -16.8930    0.6150    0.0000 C   0  0  0  0  0  0  0  0  0  0  0  0
  -22.5000    1.0540    0.0000 C   0  0  0  0  0  0  0  0  0  0  0  0
  -15.5880   -0.1240    0.0000 C   0  0  0  0  0  0  0  0  0  0  0  0
   -5.2200    2.9580    0.0000 C   0  0  0  0  0  0  0  0  0  0  0  0
   -3.9150    2.2190    0.0000 C   0  0  0  0  0  0  0  0  0  0  0  0
   -3.9030    0.7190    0.0000 C   0  0  0  0  0  0  0  0  0  0  0  0
   -2.6220    2.9790    0.0000 C   0  0  0  0  0  0  0  0  0  0  0  0
   -1.3050    0.7400    0.0000 C   0  0  0  0  0  0  0  0  0  0  0  0
   -2.5980   -0.0210    0.0000 C   0  0  0  0  0  0  0  0  0  0  0  0
   -1.3170    2.2400    0.0000 C   0  0  0  0  0  0  0  0  0  0  0  0
  -23.4500    3.9000    0.0000 C   0  0  0  0  0  0  0  0  0  0  0  0
  1 33  1  0  0  0  0
  2 10  1  0  0  0  0
  2 13  1  0  0  0  0
  3 12  1  0  0  0  0
  3 29  1  0  0  0  0
  4 11  2  0  0  0  0
  5 19  2  0  0  0  0
  6 24  1  0  0  0  0
  6 36  1  0  0  0  0
  7 17  1  0  0  0  0
  7 23  1  0  0  0  0
  8 19  1  0  0  0  0
  8 28  1  0  0  0  0
  9 10  2  0  0  0  0
  9 11  1  0  0  0  0
  9 12  1  0  0  0  0
 10 16  1  0  0  0  0
 11 14  1  0  0  0  0
 12 20  2  0  0  0  0
 13 14  2  0  0  0  0
 13 19  1  0  0  0  0
 15 17  1  0  0  0  0
 15 18  1  0  0  0  0
 15 22  2  0  0  0  0
 16 21  2  0  0  0  0
 17 25  2  0  0  0  0
 18 23  2  0  0  0  0
 18 26  1  0  0  0  0
 20 21  1  0  0  0  0
 22 24  1  0  0  0  0
 24 27  2  0  0  0  0
 25 27  1  0  0  0  0
 26 28  1  0  0  0  0
 29 30  1  0  0  0  0
 30 31  2  0  0  0  0
 30 32  1  0  0  0  0
 31 34  1  0  0  0  0
 32 35  2  0  0  0  0
 33 34  2  0  0  0  0
 33 35  1  0  0  0  0
M  END
>  <Activity>
INHIBITOR

>  <ActivitySource>
Jabor_2015

>  <Name>
chromone

>  <canonical_smiles>
Brc1ccc(cc1)COc1c2c(OC(=CC2=O)C(=O)NCCc2c3cc(OC)ccc3[nH]c2)ccc1

>  <standard_inchi>
InChI=1S/C28H23BrN2O5/c1-34-20-9-10-22-21(13-20)18(15-31-22)11-12-30-28(33)26-14-23(32)27-24(3-2-4-25(27)36-26)35-16-17-5-7-19(29)8-6-17/h2-10,13-15,31H,11-12,16H2,1H3,(H,30,33)

>  <standard_inchi_key>
YOURSKBAKQLDQW-UHFFFAOYSA-N

>  <ScoresAndActivity>
IC50 (µM): 0.13 < 10 (sec=5) => sa

$$$$

  MOE2013           2D

 40 45  0  0  0  0  0  0  0  0999 V2000
    0.0000    0.0000    0.0000 Br  0  0  0  0  0  0  0  0  0  0  0  0
  -11.6780    2.3160    0.0000 O   0  0  0  0  0  0  0  0  0  0  0  0
   -6.4820    2.2870    0.0000 O   0  0  0  0  0  0  0  0  0  0  0  0
   -7.7940    0.0440    0.0000 O   0  0  0  0  0  0  0  0  0  0  0  0
  -12.9990   -1.4270    0.0000 O   0  0  0  0  0  0  0  0  0  0  0  0
  -14.2850    0.8310    0.0000 N   0  0  0  0  0  0  0  0  0  0  0  0
  -25.2280    0.2180    0.0000 N   0  0  0  0  0  0  0  0  0  0  0  0
  -19.2540    1.3630    0.0000 N   0  0  0  0  0  0  0  0  0  0  0  0
  -17.0310    2.3380    0.0000 N   0  0  0  0  0  0  0  0  0  0  0  0
  -18.4970    2.6580    0.0000 N   0  0  0  0  0  0  0  0  0  0  0  0
   -9.0800    2.3010    0.0000 C   0  0  0  0  0  0  0  0  0  0  0  0
  -10.3750    3.0590    0.0000 C   0  0  0  0  0  0  0  0  0  0  0  0
   -9.0890    0.8010    0.0000 C   0  0  0  0  0  0  0  0  0  0  0  0
   -7.7770    3.0440    0.0000 C   0  0  0  0  0  0  0  0  0  0  0  0
  -11.6870    0.8160    0.0000 C   0  0  0  0  0  0  0  0  0  0  0  0
  -10.3920    0.0590    0.0000 C   0  0  0  0  0  0  0  0  0  0  0  0
  -10.3670    4.5590    0.0000 C   0  0  0  0  0  0  0  0  0  0  0  0
  -12.9900    0.0730    0.0000 C   0  0  0  0  0  0  0  0  0  0  0  0
   -7.7690    4.5440    0.0000 C   0  0  0  0  0  0  0  0  0  0  0  0
   -9.0640    5.3010    0.0000 C   0  0  0  0  0  0  0  0  0  0  0  0
  -23.6150   -1.5950    0.0000 C   0  0  0  0  0  0  0  0  0  0  0  0
  -22.8570   -0.3000    0.0000 C   0  0  0  0  0  0  0  0  0  0  0  0
  -25.0800   -1.2750    0.0000 C   0  0  0  0  0  0  0  0  0  0  0  0
  -16.8830    0.8450    0.0000 C   0  0  0  0  0  0  0  0  0  0  0  0
  -23.8550    0.8200    0.0000 C   0  0  0  0  0  0  0  0  0  0  0  0
   -5.1790    3.0290    0.0000 C   0  0  0  0  0  0  0  0  0  0  0  0
  -21.3650   -0.1520    0.0000 C   0  0  0  0  0  0  0  0  0  0  0  0
  -15.5880    0.0880    0.0000 C   0  0  0  0  0  0  0  0  0  0  0  0
  -23.1590   -3.0240    0.0000 C   0  0  0  0  0  0  0  0  0  0  0  0
  -18.2570    0.2430    0.0000 C   0  0  0  0  0  0  0  0  0  0  0  0
  -26.0900   -2.3840    0.0000 C   0  0  0  0  0  0  0  0  0  0  0  0
  -20.7470    1.2150    0.0000 C   0  0  0  0  0  0  0  0  0  0  0  0
   -3.8840    2.2720    0.0000 C   0  0  0  0  0  0  0  0  0  0  0  0
  -24.1690   -4.1330    0.0000 C   0  0  0  0  0  0  0  0  0  0  0  0
  -25.6340   -3.8130    0.0000 C   0  0  0  0  0  0  0  0  0  0  0  0
   -3.8930    0.7720    0.0000 C   0  0  0  0  0  0  0  0  0  0  0  0
   -2.5810    3.0150    0.0000 C   0  0  0  0  0  0  0  0  0  0  0  0
   -1.2950    0.7570    0.0000 C   0  0  0  0  0  0  0  0  0  0  0  0
   -2.5980    0.0150    0.0000 C   0  0  0  0  0  0  0  0  0  0  0  0
   -1.2860    2.2570    0.0000 C   0  0  0  0  0  0  0  0  0  0  0  0
  1 38  1  0  0  0  0
  2 12  1  0  0  0  0
  2 15  1  0  0  0  0
  3 14  1  0  0  0  0
  3 26  1  0  0  0  0
  4 13  2  0  0  0  0
  5 18  2  0  0  0  0
  6 18  1  0  0  0  0
  6 28  1  0  0  0  0
  7 23  1  0  0  0  0
  7 25  1  0  0  0  0
  8 10  1  0  0  0  0
  8 30  1  0  0  0  0
  8 32  1  0  0  0  0
  9 10  2  0  0  0  0
  9 24  1  0  0  0  0
 11 12  2  0  0  0  0
 11 13  1  0  0  0  0
 11 14  1  0  0  0  0
 12 17  1  0  0  0  0
 13 16  1  0  0  0  0
 14 19  2  0  0  0  0
 15 16  2  0  0  0  0
 15 18  1  0  0  0  0
 17 20  2  0  0  0  0
 19 20  1  0  0  0  0
 21 22  1  0  0  0  0
 21 23  2  0  0  0  0
 21 29  1  0  0  0  0
 22 25  2  0  0  0  0
 22 27  1  0  0  0  0
 23 31  1  0  0  0  0
 24 28  1  0  0  0  0
 24 30  2  0  0  0  0
 26 33  1  0  0  0  0
 27 32  1  0  0  0  0
 29 34  2  0  0  0  0
 31 35  2  0  0  0  0
 33 36  2  0  0  0  0
 33 37  1  0  0  0  0
 34 35  1  0  0  0  0
 36 39  1  0  0  0  0
 37 40  2  0  0  0  0
 38 39  2  0  0  0  0
 38 40  1  0  0  0  0
M  END
>  <Activity>
INHIBITOR

>  <ActivitySource>
Winter_2013

>  <Name>
7c

>  <canonical_smiles>
Brc1ccc(cc1)COc1c2c(OC(=CC2=O)C(=O)NCc2nnn(c2)CCc2c3c([nH]c2)cccc3)ccc1

>  <standard_inchi>
InChI=1S/C30H24BrN5O4/c31-21-10-8-19(9-11-21)18-39-26-6-3-7-27-29(26)25(37)14-28(40-27)30(38)33-16-22-17-36(35-34-22)13-12-20-15-32-24-5-2-1-4-23(20)24/h1-11,14-15,17,32H,12-13,16,18H2,(H,33,38)

>  <standard_inchi_key>
BTPQGVOYZJETIT-UHFFFAOYSA-N

>  <ScoresAndActivity>
EC50 (µM): 0.49 < 10 (sec=0) => sa

$$$$

  MOE2013           2D

 36 40  0  0  0  0  0  0  0  0999 V2000
    0.0000    0.0000    0.0000 Br  0  0  0  0  0  0  0  0  0  0  0  0
  -11.6840    2.2870    0.0000 O   0  0  0  0  0  0  0  0  0  0  0  0
   -6.4880    2.2700    0.0000 O   0  0  0  0  0  0  0  0  0  0  0  0
   -7.7940    0.0240    0.0000 O   0  0  0  0  0  0  0  0  0  0  0  0
  -12.9950   -1.4590    0.0000 O   0  0  0  0  0  0  0  0  0  0  0  0
  -14.2870    0.7950    0.0000 N   0  0  0  0  0  0  0  0  0  0  0  0
  -19.2580    1.3150    0.0000 N   0  0  0  0  0  0  0  0  0  0  0  0
  -17.0370    2.2950    0.0000 N   0  0  0  0  0  0  0  0  0  0  0  0
  -18.5030    2.6120    0.0000 N   0  0  0  0  0  0  0  0  0  0  0  0
   -9.0860    2.2780    0.0000 C   0  0  0  0  0  0  0  0  0  0  0  0
  -10.3830    3.0320    0.0000 C   0  0  0  0  0  0  0  0  0  0  0  0
   -9.0910    0.7780    0.0000 C   0  0  0  0  0  0  0  0  0  0  0  0
   -7.7850    3.0240    0.0000 C   0  0  0  0  0  0  0  0  0  0  0  0
  -11.6890    0.7870    0.0000 C   0  0  0  0  0  0  0  0  0  0  0  0
  -10.3920    0.0330    0.0000 C   0  0  0  0  0  0  0  0  0  0  0  0
  -10.3780    4.5320    0.0000 C   0  0  0  0  0  0  0  0  0  0  0  0
  -12.9900    0.0410    0.0000 C   0  0  0  0  0  0  0  0  0  0  0  0
   -7.7800    4.5240    0.0000 C   0  0  0  0  0  0  0  0  0  0  0  0
   -9.0770    5.2780    0.0000 C   0  0  0  0  0  0  0  0  0  0  0  0
  -16.8850    0.8030    0.0000 C   0  0  0  0  0  0  0  0  0  0  0  0
   -5.1870    3.0160    0.0000 C   0  0  0  0  0  0  0  0  0  0  0  0
  -15.5880    0.0490    0.0000 C   0  0  0  0  0  0  0  0  0  0  0  0
   -3.8900    2.2620    0.0000 C   0  0  0  0  0  0  0  0  0  0  0  0
  -18.2570    0.1970    0.0000 C   0  0  0  0  0  0  0  0  0  0  0  0
  -20.7500    1.1630    0.0000 C   0  0  0  0  0  0  0  0  0  0  0  0
  -21.6280    2.3790    0.0000 C   0  0  0  0  0  0  0  0  0  0  0  0
   -2.5890    3.0080    0.0000 C   0  0  0  0  0  0  0  0  0  0  0  0
   -3.8950    0.7620    0.0000 C   0  0  0  0  0  0  0  0  0  0  0  0
   -1.2970    0.7540    0.0000 C   0  0  0  0  0  0  0  0  0  0  0  0
   -1.2920    2.2540    0.0000 C   0  0  0  0  0  0  0  0  0  0  0  0
   -2.5980    0.0080    0.0000 C   0  0  0  0  0  0  0  0  0  0  0  0
  -23.1200    2.2270    0.0000 C   0  0  0  0  0  0  0  0  0  0  0  0
  -21.0130    3.7480    0.0000 C   0  0  0  0  0  0  0  0  0  0  0  0
  -23.9980    3.4430    0.0000 C   0  0  0  0  0  0  0  0  0  0  0  0
  -21.8910    4.9640    0.0000 C   0  0  0  0  0  0  0  0  0  0  0  0
  -23.3830    4.8120    0.0000 C   0  0  0  0  0  0  0  0  0  0  0  0
  1 29  1  0  0  0  0
  2 11  1  0  0  0  0
  2 14  1  0  0  0  0
  3 13  1  0  0  0  0
  3 21  1  0  0  0  0
  4 12  2  0  0  0  0
  5 17  2  0  0  0  0
  6 17  1  0  0  0  0
  6 22  1  0  0  0  0
  7  9  1  0  0  0  0
  7 24  1  0  0  0  0
  7 25  1  0  0  0  0
  8  9  2  0  0  0  0
  8 20  1  0  0  0  0
 10 11  2  0  0  0  0
 10 12  1  0  0  0  0
 10 13  1  0  0  0  0
 11 16  1  0  0  0  0
 12 15  1  0  0  0  0
 13 18  2  0  0  0  0
 14 15  2  0  0  0  0
 14 17  1  0  0  0  0
 16 19  2  0  0  0  0
 18 19  1  0  0  0  0
 20 22  1  0  0  0  0
 20 24  2  0  0  0  0
 21 23  1  0  0  0  0
 23 27  2  0  0  0  0
 23 28  1  0  0  0  0
 25 26  1  0  0  0  0
 26 32  2  0  0  0  0
 26 33  1  0  0  0  0
 27 30  1  0  0  0  0
 28 31  2  0  0  0  0
 29 30  2  0  0  0  0
 29 31  1  0  0  0  0
 32 34  1  0  0  0  0
 33 35  2  0  0  0  0
 34 36  2  0  0  0  0
 35 36  1  0  0  0  0
M  END
>  <Activity>
INHIBITOR

>  <ActivitySource>
Winter_2013

>  <Name>
7a

>  <canonical_smiles>
Brc1ccc(cc1)COc1c2c(OC(=CC2=O)C(=O)NCc2nnn(c2)Cc2ccccc2)ccc1

>  <standard_inchi>
InChI=1S/C27H21BrN4O4/c28-20-11-9-19(10-12-20)17-35-23-7-4-8-24-26(23)22(33)13-25(36-24)27(34)29-14-21-16-32(31-30-21)15-18-5-2-1-3-6-18/h1-13,16H,14-15,17H2,(H,29,34)

>  <standard_inchi_key>
MZRKEGQIAKLYGV-UHFFFAOYSA-N

>  <ScoresAndActivity>
EC50 (µM): 1.52 < 10 (sec=0) => sa

$$$$

  MOE2013           2D

 34 38  0  0  1  0  0  0  0  0999 V2000
    0.0000    0.0000    0.0000 Br  0  0  0  0  0  0  0  0  0  0  0  0
  -11.6950    2.2300    0.0000 O   0  0  0  0  0  0  0  0  0  0  0  0
   -6.4990    2.2390    0.0000 O   0  0  0  0  0  0  0  0  0  0  0  0
   -7.7940   -0.0140    0.0000 O   0  0  0  0  0  0  0  0  0  0  0  0
  -14.2910    0.7250    0.0000 N   0  0  3  0  0  0  0  0  0  0  0  0
  -19.8070   -1.8380    0.0000 N   0  0  0  0  0  0  0  0  0  0  0  0
   -9.0970    2.2340    0.0000 C   0  0  0  0  0  0  0  0  0  0  0  0
  -10.3980    2.9820    0.0000 C   0  0  0  0  0  0  0  0  0  0  0  0
   -7.7990    2.9860    0.0000 C   0  0  0  0  0  0  0  0  0  0  0  0
   -9.0950    0.7340    0.0000 C   0  0  0  0  0  0  0  0  0  0  0  0
  -11.6930    0.7300    0.0000 C   0  0  0  0  0  0  0  0  0  0  0  0
  -10.3920   -0.0180    0.0000 C   0  0  0  0  0  0  0  0  0  0  0  0
  -10.4000    4.4820    0.0000 C   0  0  0  0  0  0  0  0  0  0  0  0
   -7.8020    4.4860    0.0000 C   0  0  0  0  0  0  0  0  0  0  0  0
  -19.5580    0.5760    0.0000 C   0  0  0  0  0  0  0  0  0  0  0  0
  -18.1860   -0.0320    0.0000 C   0  0  0  0  0  0  0  0  0  0  0  0
  -20.5600   -0.5400    0.0000 C   0  0  0  0  0  0  0  0  0  0  0  0
   -9.1020    5.2340    0.0000 C   0  0  0  0  0  0  0  0  0  0  0  0
  -12.9900   -0.0230    0.0000 C   0  0  0  0  0  0  0  0  0  0  0  0
  -18.3410   -1.5240    0.0000 C   0  0  0  0  0  0  0  0  0  0  0  0
  -16.8890    0.7210    0.0000 C   0  0  0  0  0  0  0  0  0  0  0  0
   -5.2010    2.9910    0.0000 C   0  0  0  0  0  0  0  0  0  0  0  0
  -20.0240    2.0020    0.0000 C   0  0  0  0  0  0  0  0  0  0  0  0
  -22.0270   -0.2310    0.0000 C   0  0  0  0  0  0  0  0  0  0  0  0
  -15.5880   -0.0270    0.0000 C   0  0  0  0  0  0  0  0  0  0  0  0
   -3.9010    2.2430    0.0000 C   0  0  0  0  0  0  0  0  0  0  0  0
  -21.4920    2.3110    0.0000 C   0  0  0  0  0  0  0  0  0  0  0  0
  -22.4930    1.1950    0.0000 C   0  0  0  0  0  0  0  0  0  0  0  0
   -2.6030    2.9960    0.0000 C   0  0  0  0  0  0  0  0  0  0  0  0
   -3.8980    0.7430    0.0000 C   0  0  0  0  0  0  0  0  0  0  0  0
  -14.2930    2.2250    0.0000 C   0  0  0  0  0  0  0  0  0  0  0  0
   -1.3000    0.7480    0.0000 C   0  0  0  0  0  0  0  0  0  0  0  0
   -1.3030    2.2480    0.0000 C   0  0  0  0  0  0  0  0  0  0  0  0
   -2.5980   -0.0040    0.0000 C   0  0  0  0  0  0  0  0  0  0  0  0
  1 32  1  0  0  0  0
  2  8  1  0  0  0  0
  2 11  1  0  0  0  0
  3  9  1  0  0  0  0
  3 22  1  0  0  0  0
  4 10  2  0  0  0  0
  5 19  1  0  0  0  0
  5 25  1  0  0  0  0
  5 31  1  0  0  0  0
  6 17  1  0  0  0  0
  6 20  1  0  0  0  0
  7  8  2  0  0  0  0
  7  9  1  0  0  0  0
  7 10  1  0  0  0  0
  8 13  1  0  0  0  0
  9 14  2  0  0  0  0
 10 12  1  0  0  0  0
 11 12  2  0  0  0  0
 11 19  1  0  0  0  0
 13 18  2  0  0  0  0
 14 18  1  0  0  0  0
 15 16  1  0  0  0  0
 15 17  2  0  0  0  0
 15 23  1  0  0  0  0
 16 20  2  0  0  0  0
 16 21  1  0  0  0  0
 17 24  1  0  0  0  0
 21 25  1  0  0  0  0
 22 26  1  0  0  0  0
 23 27  2  0  0  0  0
 24 28  2  0  0  0  0
 26 29  2  0  0  0  0
 26 30  1  0  0  0  0
 27 28  1  0  0  0  0
 29 33  1  0  0  0  0
 30 34  2  0  0  0  0
 32 33  2  0  0  0  0
 32 34  1  0  0  0  0
M  END
>  <Activity>
INHIBITOR

>  <ActivitySource>
Winter_2013

>  <Name>
10a

>  <canonical_smiles>
Brc1ccc(cc1)COc1c2c(OC(=CC2=O)CN(CCc2c3c([nH]c2)cccc3)C)ccc1

>  <standard_inchi>
InChI=1S/C28H25BrN2O3/c1-31(14-13-20-16-30-24-6-3-2-5-23(20)24)17-22-15-25(32)28-26(7-4-8-27(28)34-22)33-18-19-9-11-21(29)12-10-19/h2-12,15-16,30H,13-14,17-18H2,1H3

>  <standard_inchi_key>
SOVUZNXBGWJTIG-UHFFFAOYSA-N

>  <ScoresAndActivity>
EC50 (µM): 1.77 < 10 (sec=0) => sa

$$$$

  MOE2013           2D

 36 40  0  0  1  0  0  0  0  0999 V2000
    0.0000    0.0000    0.0000 Br  0  0  0  0  0  0  0  0  0  0  0  0
  -11.6770    2.3250    0.0000 O   0  0  0  0  0  0  0  0  0  0  0  0
   -6.4810    2.2920    0.0000 O   0  0  0  0  0  0  0  0  0  0  0  0
   -7.7940    0.0500    0.0000 O   0  0  0  0  0  0  0  0  0  0  0  0
  -21.9260    3.9160    0.0000 O   0  0  0  0  0  0  0  0  0  0  0  0
  -19.8220   -1.6770    0.0000 N   0  0  0  0  0  0  0  0  0  0  0  0
  -14.2840    0.8410    0.0000 N   0  0  3  0  0  0  0  0  0  0  0  0
   -9.0790    2.3080    0.0000 C   0  0  0  0  0  0  0  0  0  0  0  0
  -10.3730    3.0660    0.0000 C   0  0  0  0  0  0  0  0  0  0  0  0
   -7.7750    3.0500    0.0000 C   0  0  0  0  0  0  0  0  0  0  0  0
   -9.0880    0.8080    0.0000 C   0  0  0  0  0  0  0  0  0  0  0  0
  -11.6860    0.8250    0.0000 C   0  0  0  0  0  0  0  0  0  0  0  0
  -19.5520    0.7350    0.0000 C   0  0  0  0  0  0  0  0  0  0  0  0
  -10.3920    0.0660    0.0000 C   0  0  0  0  0  0  0  0  0  0  0  0
  -20.5630   -0.3730    0.0000 C   0  0  0  0  0  0  0  0  0  0  0  0
  -18.1860    0.1160    0.0000 C   0  0  0  0  0  0  0  0  0  0  0  0
  -10.3630    4.5660    0.0000 C   0  0  0  0  0  0  0  0  0  0  0  0
   -7.7650    4.5500    0.0000 C   0  0  0  0  0  0  0  0  0  0  0  0
  -20.0070    2.1650    0.0000 C   0  0  0  0  0  0  0  0  0  0  0  0
   -9.0600    5.3080    0.0000 C   0  0  0  0  0  0  0  0  0  0  0  0
  -12.9900    0.0830    0.0000 C   0  0  0  0  0  0  0  0  0  0  0  0
  -18.3520   -1.3740    0.0000 C   0  0  0  0  0  0  0  0  0  0  0  0
  -21.4720    2.4860    0.0000 C   0  0  0  0  0  0  0  0  0  0  0  0
  -22.0290   -0.0520    0.0000 C   0  0  0  0  0  0  0  0  0  0  0  0
  -16.8820    0.8580    0.0000 C   0  0  0  0  0  0  0  0  0  0  0  0
  -22.4830    1.3780    0.0000 C   0  0  0  0  0  0  0  0  0  0  0  0
  -15.5880    0.1000    0.0000 C   0  0  0  0  0  0  0  0  0  0  0  0
   -5.1770    3.0330    0.0000 C   0  0  0  0  0  0  0  0  0  0  0  0
   -3.8830    2.2750    0.0000 C   0  0  0  0  0  0  0  0  0  0  0  0
  -14.2750    2.3410    0.0000 C   0  0  0  0  0  0  0  0  0  0  0  0
   -3.8920    0.7750    0.0000 C   0  0  0  0  0  0  0  0  0  0  0  0
   -2.5790    3.0170    0.0000 C   0  0  0  0  0  0  0  0  0  0  0  0
   -1.2940    0.7580    0.0000 C   0  0  0  0  0  0  0  0  0  0  0  0
   -2.5980    0.0170    0.0000 C   0  0  0  0  0  0  0  0  0  0  0  0
   -1.2850    2.2580    0.0000 C   0  0  0  0  0  0  0  0  0  0  0  0
  -23.3920    4.2370    0.0000 C   0  0  0  0  0  0  0  0  0  0  0  0
  1 33  1  0  0  0  0
  2  9  1  0  0  0  0
  2 12  1  0  0  0  0
  3 10  1  0  0  0  0
  3 28  1  0  0  0  0
  4 11  2  0  0  0  0
  5 23  1  0  0  0  0
  5 36  1  0  0  0  0
  6 15  1  0  0  0  0
  6 22  1  0  0  0  0
  7 21  1  0  0  0  0
  7 27  1  0  0  0  0
  7 30  1  0  0  0  0
  8  9  2  0  0  0  0
  8 10  1  0  0  0  0
  8 11  1  0  0  0  0
  9 17  1  0  0  0  0
 10 18  2  0  0  0  0
 11 14  1  0  0  0  0
 12 14  2  0  0  0  0
 12 21  1  0  0  0  0
 13 15  1  0  0  0  0
 13 16  1  0  0  0  0
 13 19  2  0  0  0  0
 15 24  2  0  0  0  0
 16 22  2  0  0  0  0
 16 25  1  0  0  0  0
 17 20  2  0  0  0  0
 18 20  1  0  0  0  0
 19 23  1  0  0  0  0
 23 26  2  0  0  0  0
 24 26  1  0  0  0  0
 25 27  1  0  0  0  0
 28 29  1  0  0  0  0
 29 31  2  0  0  0  0
 29 32  1  0  0  0  0
 31 34  1  0  0  0  0
 32 35  2  0  0  0  0
 33 34  2  0  0  0  0
 33 35  1  0  0  0  0
M  END
>  <Activity>
INHIBITOR

>  <ActivitySource>
Winter_2013

>  <Name>
10b

>  <canonical_smiles>
Brc1ccc(cc1)COc1c2c(OC(=CC2=O)CN(CCc2c3cc(OC)ccc3[nH]c2)C)ccc1

>  <standard_inchi>
InChI=1S/C29H27BrN2O4/c1-32(13-12-20-16-31-25-11-10-22(34-2)14-24(20)25)17-23-15-26(33)29-27(4-3-5-28(29)36-23)35-18-19-6-8-21(30)9-7-19/h3-11,14-16,31H,12-13,17-18H2,1-2H3

>  <standard_inchi_key>
SWVBKVBMDAMNEF-UHFFFAOYSA-N

>  <ScoresAndActivity>
EC50 (µM): 1.13 < 10 (sec=0) => sa

$$$$

  MOE2013           2D

 36 40  0  0  0  0  0  0  0  0999 V2000
    0.0000    0.0000    0.0000 Br  0  0  0  0  0  0  0  0  0  0  0  0
  -11.2260   -3.9650    0.0000 O   0  0  0  0  0  0  0  0  0  0  0  0
   -6.7420   -1.3400    0.0000 O   0  0  0  0  0  0  0  0  0  0  0  0
  -13.5000   -0.0820    0.0000 O   0  0  0  0  0  0  0  0  0  0  0  0
  -12.7100   -6.5720    0.0000 O   0  0  0  0  0  0  0  0  0  0  0  0
  -23.1090   -6.5470    0.0000 O   0  0  0  0  0  0  0  0  0  0  0  0
  -18.4430  -10.2800    0.0000 N   0  0  0  0  0  0  0  0  0  0  0  0
  -14.9680   -5.2870    0.0000 N   0  0  0  0  0  0  0  0  0  0  0  0
  -11.2420   -1.3670    0.0000 C   0  0  0  0  0  0  0  0  0  0  0  0
  -10.4840   -2.6620    0.0000 C   0  0  0  0  0  0  0  0  0  0  0  0
  -12.7260   -3.9740    0.0000 C   0  0  0  0  0  0  0  0  0  0  0  0
  -12.7420   -1.3760    0.0000 C   0  0  0  0  0  0  0  0  0  0  0  0
  -19.4430   -8.0690    0.0000 C   0  0  0  0  0  0  0  0  0  0  0  0
  -19.7460   -9.5380    0.0000 C   0  0  0  0  0  0  0  0  0  0  0  0
  -13.4840   -2.6800    0.0000 C   0  0  0  0  0  0  0  0  0  0  0  0
  -17.9520   -7.9030    0.0000 C   0  0  0  0  0  0  0  0  0  0  0  0
   -8.9840   -2.6520    0.0000 C   0  0  0  0  0  0  0  0  0  0  0  0
   -8.2420   -1.3490    0.0000 C   0  0  0  0  0  0  0  0  0  0  0  0
  -10.5000   -0.0640    0.0000 C   0  0  0  0  0  0  0  0  0  0  0  0
  -13.4680   -5.2780    0.0000 C   0  0  0  0  0  0  0  0  0  0  0  0
   -9.0000   -0.0540    0.0000 C   0  0  0  0  0  0  0  0  0  0  0  0
  -20.5640   -7.0720    0.0000 C   0  0  0  0  0  0  0  0  0  0  0  0
  -17.3340   -9.2700    0.0000 C   0  0  0  0  0  0  0  0  0  0  0  0
  -21.9880   -7.5440    0.0000 C   0  0  0  0  0  0  0  0  0  0  0  0
  -21.1700  -10.0100    0.0000 C   0  0  0  0  0  0  0  0  0  0  0  0
  -17.2100   -6.5990    0.0000 C   0  0  0  0  0  0  0  0  0  0  0  0
  -22.2910   -9.0130    0.0000 C   0  0  0  0  0  0  0  0  0  0  0  0
  -15.7100   -6.5900    0.0000 C   0  0  0  0  0  0  0  0  0  0  0  0
   -6.0000   -0.0360    0.0000 C   0  0  0  0  0  0  0  0  0  0  0  0
   -4.5000   -0.0270    0.0000 C   0  0  0  0  0  0  0  0  0  0  0  0
   -3.7420   -1.3220    0.0000 C   0  0  0  0  0  0  0  0  0  0  0  0
   -3.7580    1.2760    0.0000 C   0  0  0  0  0  0  0  0  0  0  0  0
   -1.5000   -0.0090    0.0000 C   0  0  0  0  0  0  0  0  0  0  0  0
   -2.2420   -1.3130    0.0000 C   0  0  0  0  0  0  0  0  0  0  0  0
   -2.2580    1.2850    0.0000 C   0  0  0  0  0  0  0  0  0  0  0  0
  -24.5320   -7.0190    0.0000 C   0  0  0  0  0  0  0  0  0  0  0  0
  1 33  1  0  0  0  0
  2 10  1  0  0  0  0
  2 11  1  0  0  0  0
  3 18  1  0  0  0  0
  3 29  1  0  0  0  0
  4 12  2  0  0  0  0
  5 20  2  0  0  0  0
  6 24  1  0  0  0  0
  6 36  1  0  0  0  0
  7 14  1  0  0  0  0
  7 23  1  0  0  0  0
  8 20  1  0  0  0  0
  8 28  1  0  0  0  0
  9 10  1  0  0  0  0
  9 12  1  0  0  0  0
  9 19  2  0  0  0  0
 10 17  2  0  0  0  0
 11 15  2  0  0  0  0
 11 20  1  0  0  0  0
 12 15  1  0  0  0  0
 13 14  1  0  0  0  0
 13 16  1  0  0  0  0
 13 22  2  0  0  0  0
 14 25  2  0  0  0  0
 16 23  2  0  0  0  0
 16 26  1  0  0  0  0
 17 18  1  0  0  0  0
 18 21  2  0  0  0  0
 19 21  1  0  0  0  0
 22 24  1  0  0  0  0
 24 27  2  0  0  0  0
 25 27  1  0  0  0  0
 26 28  1  0  0  0  0
 29 30  1  0  0  0  0
 30 31  2  0  0  0  0
 30 32  1  0  0  0  0
 31 34  1  0  0  0  0
 32 35  2  0  0  0  0
 33 34  2  0  0  0  0
 33 35  1  0  0  0  0
M  END
>  <Activity>
INHIBITOR

>  <ActivitySource>
Winter_2013

>  <Name>
4i

>  <canonical_smiles>
Brc1ccc(cc1)COc1cc2OC(=CC(=O)c2cc1)C(=O)NCCc1c2cc(OC)ccc2[nH]c1

>  <standard_inchi>
InChI=1S/C28H23BrN2O5/c1-34-20-7-9-24-23(12-20)18(15-31-24)10-11-30-28(33)27-14-25(32)22-8-6-21(13-26(22)36-27)35-16-17-2-4-19(29)5-3-17/h2-9,12-15,31H,10-11,16H2,1H3,(H,30,33)

>  <standard_inchi_key>
NTWNRLYBRGXSOK-UHFFFAOYSA-N

>  <ScoresAndActivity>
EC50 (µM): 1.27 < 10 (sec=0) => sa

$$$$

  MOE2013           2D

 35 39  0  0  0  0  0  0  0  0999 V2000
    0.0000    0.0000    0.0000 Br  0  0  0  0  0  0  0  0  0  0  0  0
  -12.7410    1.3850    0.0000 O   0  0  0  0  0  0  0  0  0  0  0  0
   -6.7410    1.3440    0.0000 O   0  0  0  0  0  0  0  0  0  0  0  0
  -10.4650    5.2670    0.0000 O   0  0  0  0  0  0  0  0  0  0  0  0
  -15.7410    1.4050    0.0000 O   0  0  0  0  0  0  0  0  0  0  0  0
  -15.7230    4.0030    0.0000 N   0  0  0  0  0  0  0  0  0  0  0  0
  -21.7780    4.5930    0.0000 N   0  0  0  0  0  0  0  0  0  0  0  0
  -10.4820    2.6690    0.0000 C   0  0  0  0  0  0  0  0  0  0  0  0
  -11.2410    1.3750    0.0000 C   0  0  0  0  0  0  0  0  0  0  0  0
  -13.4820    2.6890    0.0000 C   0  0  0  0  0  0  0  0  0  0  0  0
  -11.2240    3.9730    0.0000 C   0  0  0  0  0  0  0  0  0  0  0  0
  -12.7230    3.9830    0.0000 C   0  0  0  0  0  0  0  0  0  0  0  0
  -14.9820    2.6990    0.0000 C   0  0  0  0  0  0  0  0  0  0  0  0
   -8.9820    2.6590    0.0000 C   0  0  0  0  0  0  0  0  0  0  0  0
   -8.2410    1.3550    0.0000 C   0  0  0  0  0  0  0  0  0  0  0  0
  -10.5000    0.0710    0.0000 C   0  0  0  0  0  0  0  0  0  0  0  0
  -20.3380    6.5470    0.0000 C   0  0  0  0  0  0  0  0  0  0  0  0
  -19.4640    5.3280    0.0000 C   0  0  0  0  0  0  0  0  0  0  0  0
   -9.0000    0.0610    0.0000 C   0  0  0  0  0  0  0  0  0  0  0  0
  -21.7680    6.0930    0.0000 C   0  0  0  0  0  0  0  0  0  0  0  0
  -17.9640    5.3180    0.0000 C   0  0  0  0  0  0  0  0  0  0  0  0
  -17.2230    4.0130    0.0000 C   0  0  0  0  0  0  0  0  0  0  0  0
  -20.3540    4.1200    0.0000 C   0  0  0  0  0  0  0  0  0  0  0  0
  -20.0160    8.0120    0.0000 C   0  0  0  0  0  0  0  0  0  0  0  0
  -22.8760    7.1040    0.0000 C   0  0  0  0  0  0  0  0  0  0  0  0
   -6.0000    0.0400    0.0000 C   0  0  0  0  0  0  0  0  0  0  0  0
  -21.1240    9.0230    0.0000 C   0  0  0  0  0  0  0  0  0  0  0  0
  -14.9650    5.2970    0.0000 C   0  0  0  0  0  0  0  0  0  0  0  0
  -22.5540    8.5690    0.0000 C   0  0  0  0  0  0  0  0  0  0  0  0
   -4.5000    0.0300    0.0000 C   0  0  0  0  0  0  0  0  0  0  0  0
   -3.7410    1.3240    0.0000 C   0  0  0  0  0  0  0  0  0  0  0  0
   -3.7590   -1.2740    0.0000 C   0  0  0  0  0  0  0  0  0  0  0  0
   -1.5000    0.0100    0.0000 C   0  0  0  0  0  0  0  0  0  0  0  0
   -2.2410    1.3140    0.0000 C   0  0  0  0  0  0  0  0  0  0  0  0
   -2.2590   -1.2840    0.0000 C   0  0  0  0  0  0  0  0  0  0  0  0
  1 33  1  0  0  0  0
  2  9  1  0  0  0  0
  2 10  1  0  0  0  0
  3 15  1  0  0  0  0
  3 26  1  0  0  0  0
  4 11  2  0  0  0  0
  5 13  2  0  0  0  0
  6 13  1  0  0  0  0
  6 22  1  0  0  0  0
  6 28  1  0  0  0  0
  7 20  1  0  0  0  0
  7 23  1  0  0  0  0
  8  9  1  0  0  0  0
  8 11  1  0  0  0  0
  8 14  2  0  0  0  0
  9 16  2  0  0  0  0
 10 12  2  0  0  0  0
 10 13  1  0  0  0  0
 11 12  1  0  0  0  0
 14 15  1  0  0  0  0
 15 19  2  0  0  0  0
 16 19  1  0  0  0  0
 17 18  1  0  0  0  0
 17 20  2  0  0  0  0
 17 24  1  0  0  0  0
 18 21  1  0  0  0  0
 18 23  2  0  0  0  0
 20 25  1  0  0  0  0
 21 22  1  0  0  0  0
 24 27  2  0  0  0  0
 25 29  2  0  0  0  0
 26 30  1  0  0  0  0
 27 29  1  0  0  0  0
 30 31  2  0  0  0  0
 30 32  1  0  0  0  0
 31 34  1  0  0  0  0
 32 35  2  0  0  0  0
 33 34  2  0  0  0  0
 33 35  1  0  0  0  0
M  END
>  <Activity>
INHIBITOR

>  <ActivitySource>
Winter_2013

>  <Name>
4g

>  <canonical_smiles>
Brc1ccc(cc1)COc1cc2c(OC(=CC2=O)C(=O)N(CCc2c3c([nH]c2)cccc3)C)cc1

>  <standard_inchi>
InChI=1S/C28H23BrN2O4/c1-31(13-12-19-16-30-24-5-3-2-4-22(19)24)28(33)27-15-25(32)23-14-21(10-11-26(23)35-27)34-17-18-6-8-20(29)9-7-18/h2-11,14-16,30H,12-13,17H2,1H3

>  <standard_inchi_key>
HGRPVFKBQQJZOA-UHFFFAOYSA-N

>  <ScoresAndActivity>
EC50 (µM): 2.58 < 10 (sec=0) => sa

$$$$

  MOE2013           2D

 36 40  0  0  0  0  0  0  0  0999 V2000
    0.0000    0.0000    0.0000 Br  0  0  0  0  0  0  0  0  0  0  0  0
  -12.7430    1.3690    0.0000 O   0  0  0  0  0  0  0  0  0  0  0  0
   -6.7430    1.3360    0.0000 O   0  0  0  0  0  0  0  0  0  0  0  0
  -10.4710    5.2540    0.0000 O   0  0  0  0  0  0  0  0  0  0  0  0
  -15.7430    1.3850    0.0000 O   0  0  0  0  0  0  0  0  0  0  0  0
  -21.7840    4.5650    0.0000 N   0  0  0  0  0  0  0  0  0  0  0  0
  -15.7280    3.9830    0.0000 N   0  0  0  0  0  0  0  0  0  0  0  0
  -10.4860    2.6560    0.0000 C   0  0  0  0  0  0  0  0  0  0  0  0
  -11.2430    1.3610    0.0000 C   0  0  0  0  0  0  0  0  0  0  0  0
  -13.4860    2.6720    0.0000 C   0  0  0  0  0  0  0  0  0  0  0  0
  -11.2280    3.9590    0.0000 C   0  0  0  0  0  0  0  0  0  0  0  0
  -20.3460    6.5210    0.0000 C   0  0  0  0  0  0  0  0  0  0  0  0
  -21.7750    6.0650    0.0000 C   0  0  0  0  0  0  0  0  0  0  0  0
  -19.4710    5.3030    0.0000 C   0  0  0  0  0  0  0  0  0  0  0  0
  -12.7280    3.9670    0.0000 C   0  0  0  0  0  0  0  0  0  0  0  0
  -14.9860    2.6800    0.0000 C   0  0  0  0  0  0  0  0  0  0  0  0
   -8.9860    2.6470    0.0000 C   0  0  0  0  0  0  0  0  0  0  0  0
   -8.2430    1.3440    0.0000 C   0  0  0  0  0  0  0  0  0  0  0  0
  -10.5000    0.0580    0.0000 C   0  0  0  0  0  0  0  0  0  0  0  0
  -20.3600    4.0940    0.0000 C   0  0  0  0  0  0  0  0  0  0  0  0
   -9.0000    0.0490    0.0000 C   0  0  0  0  0  0  0  0  0  0  0  0
  -17.9710    5.2950    0.0000 C   0  0  0  0  0  0  0  0  0  0  0  0
  -20.0260    7.9870    0.0000 C   0  0  0  0  0  0  0  0  0  0  0  0
  -22.8850    7.0750    0.0000 C   0  0  0  0  0  0  0  0  0  0  0  0
  -17.2280    3.9920    0.0000 C   0  0  0  0  0  0  0  0  0  0  0  0
  -21.1360    8.9960    0.0000 C   0  0  0  0  0  0  0  0  0  0  0  0
  -22.5650    8.5410    0.0000 C   0  0  0  0  0  0  0  0  0  0  0  0
  -23.0020    3.6900    0.0000 C   0  0  0  0  0  0  0  0  0  0  0  0
   -6.0000    0.0330    0.0000 C   0  0  0  0  0  0  0  0  0  0  0  0
  -14.9710    5.2780    0.0000 C   0  0  0  0  0  0  0  0  0  0  0  0
   -4.5000    0.0250    0.0000 C   0  0  0  0  0  0  0  0  0  0  0  0
   -3.7430    1.3200    0.0000 C   0  0  0  0  0  0  0  0  0  0  0  0
   -3.7570   -1.2780    0.0000 C   0  0  0  0  0  0  0  0  0  0  0  0
   -1.5000    0.0080    0.0000 C   0  0  0  0  0  0  0  0  0  0  0  0
   -2.2430    1.3110    0.0000 C   0  0  0  0  0  0  0  0  0  0  0  0
   -2.2570   -1.2870    0.0000 C   0  0  0  0  0  0  0  0  0  0  0  0
  1 34  1  0  0  0  0
  2  9  1  0  0  0  0
  2 10  1  0  0  0  0
  3 18  1  0  0  0  0
  3 29  1  0  0  0  0
  4 11  2  0  0  0  0
  5 16  2  0  0  0  0
  6 13  1  0  0  0  0
  6 20  1  0  0  0  0
  6 28  1  0  0  0  0
  7 16  1  0  0  0  0
  7 25  1  0  0  0  0
  7 30  1  0  0  0  0
  8  9  1  0  0  0  0
  8 11  1  0  0  0  0
  8 17  2  0  0  0  0
  9 19  2  0  0  0  0
 10 15  2  0  0  0  0
 10 16  1  0  0  0  0
 11 15  1  0  0  0  0
 12 13  2  0  0  0  0
 12 14  1  0  0  0  0
 12 23  1  0  0  0  0
 13 24  1  0  0  0  0
 14 20  2  0  0  0  0
 14 22  1  0  0  0  0
 17 18  1  0  0  0  0
 18 21  2  0  0  0  0
 19 21  1  0  0  0  0
 22 25  1  0  0  0  0
 23 26  2  0  0  0  0
 24 27  2  0  0  0  0
 26 27  1  0  0  0  0
 29 31  1  0  0  0  0
 31 32  2  0  0  0  0
 31 33  1  0  0  0  0
 32 35  1  0  0  0  0
 33 36  2  0  0  0  0
 34 35  2  0  0  0  0
 34 36  1  0  0  0  0
M  END
>  <Activity>
INHIBITOR

>  <ActivitySource>
Winter_2013

>  <Name>
4h

>  <canonical_smiles>
Brc1ccc(cc1)COc1cc2c(OC(=CC2=O)C(=O)N(CCc2c3c(n(c2)C)cccc3)C)cc1

>  <standard_inchi>
InChI=1S/C29H25BrN2O4/c1-31(14-13-20-17-32(2)25-6-4-3-5-23(20)25)29(34)28-16-26(33)24-15-22(11-12-27(24)36-28)35-18-19-7-9-21(30)10-8-19/h3-12,15-17H,13-14,18H2,1-2H3

>  <standard_inchi_key>
JHNSABJHZFNRCJ-UHFFFAOYSA-N

>  <ScoresAndActivity>
EC50 (µM): 2.06 < 10 (sec=0) => sa

$$$$

  MOE2013           2D

 36 40  0  0  0  0  0  0  0  0999 V2000
    0.0000    0.0000    0.0000 Br  0  0  0  0  0  0  0  0  0  0  0  0
  -12.7550    1.2460    0.0000 O   0  0  0  0  0  0  0  0  0  0  0  0
   -6.7550    1.2710    0.0000 O   0  0  0  0  0  0  0  0  0  0  0  0
  -10.5220    5.1520    0.0000 O   0  0  0  0  0  0  0  0  0  0  0  0
  -15.7550    1.2330    0.0000 O   0  0  0  0  0  0  0  0  0  0  0  0
  -20.9160   10.2600    0.0000 O   0  0  0  0  0  0  0  0  0  0  0  0
  -21.8270    4.3550    0.0000 N   0  0  0  0  0  0  0  0  0  0  0  0
  -15.7660    3.8310    0.0000 N   0  0  0  0  0  0  0  0  0  0  0  0
  -10.5110    2.5540    0.0000 C   0  0  0  0  0  0  0  0  0  0  0  0
  -11.2550    1.2520    0.0000 C   0  0  0  0  0  0  0  0  0  0  0  0
  -11.2660    3.8500    0.0000 C   0  0  0  0  0  0  0  0  0  0  0  0
  -13.5110    2.5420    0.0000 C   0  0  0  0  0  0  0  0  0  0  0  0
  -20.4080    6.3240    0.0000 C   0  0  0  0  0  0  0  0  0  0  0  0
  -12.7660    3.8440    0.0000 C   0  0  0  0  0  0  0  0  0  0  0  0
  -21.8330    5.8550    0.0000 C   0  0  0  0  0  0  0  0  0  0  0  0
   -9.0110    2.5600    0.0000 C   0  0  0  0  0  0  0  0  0  0  0  0
  -19.5220    5.1140    0.0000 C   0  0  0  0  0  0  0  0  0  0  0  0
   -8.2550    1.2640    0.0000 C   0  0  0  0  0  0  0  0  0  0  0  0
  -10.5000   -0.0440    0.0000 C   0  0  0  0  0  0  0  0  0  0  0  0
  -15.0110    2.5350    0.0000 C   0  0  0  0  0  0  0  0  0  0  0  0
   -9.0000   -0.0380    0.0000 C   0  0  0  0  0  0  0  0  0  0  0  0
  -20.1030    7.7930    0.0000 C   0  0  0  0  0  0  0  0  0  0  0  0
  -20.3980    3.8970    0.0000 C   0  0  0  0  0  0  0  0  0  0  0  0
  -21.2220    8.7920    0.0000 C   0  0  0  0  0  0  0  0  0  0  0  0
  -22.9520    6.8540    0.0000 C   0  0  0  0  0  0  0  0  0  0  0  0
  -18.0220    5.1210    0.0000 C   0  0  0  0  0  0  0  0  0  0  0  0
  -22.6460    8.3220    0.0000 C   0  0  0  0  0  0  0  0  0  0  0  0
  -17.2660    3.8250    0.0000 C   0  0  0  0  0  0  0  0  0  0  0  0
   -6.0000   -0.0250    0.0000 C   0  0  0  0  0  0  0  0  0  0  0  0
   -4.5000   -0.0190    0.0000 C   0  0  0  0  0  0  0  0  0  0  0  0
   -3.7550    1.2830    0.0000 C   0  0  0  0  0  0  0  0  0  0  0  0
   -3.7440   -1.3150    0.0000 C   0  0  0  0  0  0  0  0  0  0  0  0
   -1.5000   -0.0060    0.0000 C   0  0  0  0  0  0  0  0  0  0  0  0
   -2.2550    1.2900    0.0000 C   0  0  0  0  0  0  0  0  0  0  0  0
   -2.2440   -1.3080    0.0000 C   0  0  0  0  0  0  0  0  0  0  0  0
  -22.0350   11.2590    0.0000 C   0  0  0  0  0  0  0  0  0  0  0  0
  1 33  1  0  0  0  0
  2 10  1  0  0  0  0
  2 12  1  0  0  0  0
  3 18  1  0  0  0  0
  3 29  1  0  0  0  0
  4 11  2  0  0  0  0
  5 20  2  0  0  0  0
  6 24  1  0  0  0  0
  6 36  1  0  0  0  0
  7 15  1  0  0  0  0
  7 23  1  0  0  0  0
  8 20  1  0  0  0  0
  8 28  1  0  0  0  0
  9 10  1  0  0  0  0
  9 11  1  0  0  0  0
  9 16  2  0  0  0  0
 10 19  2  0  0  0  0
 11 14  1  0  0  0  0
 12 14  2  0  0  0  0
 12 20  1  0  0  0  0
 13 15  1  0  0  0  0
 13 17  1  0  0  0  0
 13 22  2  0  0  0  0
 15 25  2  0  0  0  0
 16 18  1  0  0  0  0
 17 23  2  0  0  0  0
 17 26  1  0  0  0  0
 18 21  2  0  0  0  0
 19 21  1  0  0  0  0
 22 24  1  0  0  0  0
 24 27  2  0  0  0  0
 25 27  1  0  0  0  0
 26 28  1  0  0  0  0
 29 30  1  0  0  0  0
 30 31  2  0  0  0  0
 30 32  1  0  0  0  0
 31 34  1  0  0  0  0
 32 35  2  0  0  0  0
 33 34  2  0  0  0  0
 33 35  1  0  0  0  0
M  END
>  <Activity>
INHIBITOR

>  <ActivitySource>
Winter_2013

>  <Name>
4f

>  <canonical_smiles>
Brc1ccc(cc1)COc1cc2c(OC(=CC2=O)C(=O)NCCc2c3cc(OC)ccc3[nH]c2)cc1

>  <standard_inchi>
InChI=1S/C28H23BrN2O5/c1-34-20-6-8-24-22(12-20)18(15-31-24)10-11-30-28(33)27-14-25(32)23-13-21(7-9-26(23)36-27)35-16-17-2-4-19(29)5-3-17/h2-9,12-15,31H,10-11,16H2,1H3,(H,30,33)

>  <standard_inchi_key>
TZPQAJICYCJLLD-UHFFFAOYSA-N

>  <ScoresAndActivity>
EC50 (µM): 0.29 < 10 (sec=0) => sa

$$$$

  MOE2013           2D

 37 41  0  0  0  0  0  0  0  0999 V2000
    0.0000    0.0000    0.0000 Br  0  0  0  0  0  0  0  0  0  0  0  0
  -24.2910    5.9060    0.0000 Br  0  0  0  0  0  0  0  0  0  0  0  0
  -11.6960    2.2280    0.0000 O   0  0  0  0  0  0  0  0  0  0  0  0
   -6.4990    2.2380    0.0000 O   0  0  0  0  0  0  0  0  0  0  0  0
   -7.7940   -0.0150    0.0000 O   0  0  0  0  0  0  0  0  0  0  0  0
  -12.9880   -1.5240    0.0000 O   0  0  0  0  0  0  0  0  0  0  0  0
  -14.2910    0.7230    0.0000 N   0  0  0  0  0  0  0  0  0  0  0  0
  -19.2640    1.2190    0.0000 N   0  0  0  0  0  0  0  0  0  0  0  0
  -17.0480    2.2100    0.0000 N   0  0  0  0  0  0  0  0  0  0  0  0
  -18.5160    2.5190    0.0000 N   0  0  0  0  0  0  0  0  0  0  0  0
   -9.0980    2.2330    0.0000 C   0  0  0  0  0  0  0  0  0  0  0  0
  -10.3980    2.9810    0.0000 C   0  0  0  0  0  0  0  0  0  0  0  0
   -9.0950    0.7330    0.0000 C   0  0  0  0  0  0  0  0  0  0  0  0
   -7.8000    2.9850    0.0000 C   0  0  0  0  0  0  0  0  0  0  0  0
  -11.6930    0.7280    0.0000 C   0  0  0  0  0  0  0  0  0  0  0  0
  -10.3920   -0.0190    0.0000 C   0  0  0  0  0  0  0  0  0  0  0  0
  -10.4010    4.4810    0.0000 C   0  0  0  0  0  0  0  0  0  0  0  0
  -12.9900   -0.0240    0.0000 C   0  0  0  0  0  0  0  0  0  0  0  0
   -7.8030    4.4850    0.0000 C   0  0  0  0  0  0  0  0  0  0  0  0
   -9.1030    5.2330    0.0000 C   0  0  0  0  0  0  0  0  0  0  0  0
  -16.8890    0.7180    0.0000 C   0  0  0  0  0  0  0  0  0  0  0  0
   -5.2020    2.9900    0.0000 C   0  0  0  0  0  0  0  0  0  0  0  0
  -15.5880   -0.0290    0.0000 C   0  0  0  0  0  0  0  0  0  0  0  0
  -18.2580    0.1060    0.0000 C   0  0  0  0  0  0  0  0  0  0  0  0
   -3.9010    2.2430    0.0000 C   0  0  0  0  0  0  0  0  0  0  0  0
  -20.7550    1.0590    0.0000 C   0  0  0  0  0  0  0  0  0  0  0  0
  -21.6390    2.2710    0.0000 C   0  0  0  0  0  0  0  0  0  0  0  0
   -2.6040    2.9950    0.0000 C   0  0  0  0  0  0  0  0  0  0  0  0
   -3.8980    0.7430    0.0000 C   0  0  0  0  0  0  0  0  0  0  0  0
  -23.1310    2.1110    0.0000 C   0  0  0  0  0  0  0  0  0  0  0  0
  -21.0320    3.6420    0.0000 C   0  0  0  0  0  0  0  0  0  0  0  0
   -1.3000    0.7480    0.0000 C   0  0  0  0  0  0  0  0  0  0  0  0
   -1.3030    2.2480    0.0000 C   0  0  0  0  0  0  0  0  0  0  0  0
   -2.5980   -0.0050    0.0000 C   0  0  0  0  0  0  0  0  0  0  0  0
  -23.4070    4.6950    0.0000 C   0  0  0  0  0  0  0  0  0  0  0  0
  -24.0150    3.3230    0.0000 C   0  0  0  0  0  0  0  0  0  0  0  0
  -21.9160    4.8540    0.0000 C   0  0  0  0  0  0  0  0  0  0  0  0
  1 32  1  0  0  0  0
  2 35  1  0  0  0  0
  3 12  1  0  0  0  0
  3 15  1  0  0  0  0
  4 14  1  0  0  0  0
  4 22  1  0  0  0  0
  5 13  2  0  0  0  0
  6 18  2  0  0  0  0
  7 18  1  0  0  0  0
  7 23  1  0  0  0  0
  8 10  1  0  0  0  0
  8 24  1  0  0  0  0
  8 26  1  0  0  0  0
  9 10  2  0  0  0  0
  9 21  1  0  0  0  0
 11 12  2  0  0  0  0
 11 13  1  0  0  0  0
 11 14  1  0  0  0  0
 12 17  1  0  0  0  0
 13 16  1  0  0  0  0
 14 19  2  0  0  0  0
 15 16  2  0  0  0  0
 15 18  1  0  0  0  0
 17 20  2  0  0  0  0
 19 20  1  0  0  0  0
 21 23  1  0  0  0  0
 21 24  2  0  0  0  0
 22 25  1  0  0  0  0
 25 28  2  0  0  0  0
 25 29  1  0  0  0  0
 26 27  1  0  0  0  0
 27 30  2  0  0  0  0
 27 31  1  0  0  0  0
 28 33  1  0  0  0  0
 29 34  2  0  0  0  0
 30 36  1  0  0  0  0
 31 37  2  0  0  0  0
 32 33  2  0  0  0  0
 32 34  1  0  0  0  0
 35 36  2  0  0  0  0
 35 37  1  0  0  0  0
M  END
>  <Activity>
INHIBITOR

>  <ActivitySource>
Winter_2013

>  <Name>
7b

>  <canonical_smiles>
Brc1ccc(cc1)Cn1nnc(c1)CNC(=O)C=1Oc2c(C(=O)C=1)c(OCc1ccc(Br)cc1)ccc2

>  <standard_inchi>
InChI=1S/C27H20Br2N4O4/c28-19-8-4-17(5-9-19)14-33-15-21(31-32-33)13-30-27(35)25-12-22(34)26-23(2-1-3-24(26)37-25)36-16-18-6-10-20(29)11-7-18/h1-12,15H,13-14,16H2,(H,30,35)

>  <standard_inchi_key>
SZEZWSZHIXCOPS-UHFFFAOYSA-N

>  <ScoresAndActivity>
EC50 (µM): 0.57 < 10 (sec=0) => sa

$$$$

  MOE2013           2D

 36 41  0  0  1  0  0  0  0  0999 V2000
    0.0000    0.0000    0.0000 Cl  0  0  0  0  0  0  0  0  0  0  0  0
  -10.3920    0.0810    0.0000 O   0  0  0  0  0  0  0  0  0  0  0  0
  -12.2330    0.9650    0.0000 O   0  0  0  0  0  0  0  0  0  0  0  0
   -5.2080   -1.4590    0.0000 O   0  0  0  0  0  0  0  0  0  0  0  0
   -9.0750    2.3210    0.0000 N   0  0  0  0  0  0  0  0  0  0  0  0
  -11.6730    3.5020    0.0000 N   0  0  0  0  0  0  0  0  0  0  0  0
   -6.4890    0.8010    0.0000 N   0  0  0  0  0  0  0  0  0  0  0  0
   -5.1730    3.0400    0.0000 N   0  0  0  0  0  0  0  0  0  0  0  0
   -9.5620    4.6990    0.0000 C   0  0  2  0  0  0  0  0  0  0  0  0
  -10.1820    3.3330    0.0000 C   0  0  2  0  0  0  0  0  0  0  0  0
   -7.7710    3.0610    0.0000 C   0  0  1  0  0  0  0  0  0  0  0  0
  -10.6680    5.7110    0.0000 C   0  0  0  0  0  0  0  0  0  0  0  0
   -8.0710    4.5300    0.0000 C   0  0  0  0  0  0  0  0  0  0  0  0
   -8.9170    6.0530    0.0000 C   0  0  0  0  0  0  0  0  0  0  0  0
  -11.9730    4.9710    0.0000 C   0  0  0  0  0  0  0  0  0  0  0  0
   -6.4770    2.3010    0.0000 C   0  0  0  0  0  0  0  0  0  0  0  0
   -9.0870    0.8210    0.0000 C   0  0  0  0  0  0  0  0  0  0  0  0
   -7.7940    0.0610    0.0000 C   0  0  1  0  0  0  0  0  0  0  0  0
  -12.6850    2.3950    0.0000 C   0  0  0  0  0  0  0  0  0  0  0  0
  -10.6570    7.2110    0.0000 C   0  0  0  0  0  0  0  0  0  0  0  0
  -13.2660    5.7310    0.0000 C   0  0  0  0  0  0  0  0  0  0  0  0
   -8.2720    7.4080    0.0000 C   0  0  0  0  0  0  0  0  0  0  0  0
   -5.1960    0.0400    0.0000 C   0  0  0  0  0  0  0  0  0  0  0  0
  -10.2720    6.6980    0.0000 C   0  0  0  0  0  0  0  0  0  0  0  0
   -7.5620    5.4090    0.0000 C   0  0  0  0  0  0  0  0  0  0  0  0
   -3.8790    2.2800    0.0000 C   0  0  0  0  0  0  0  0  0  0  0  0
   -3.8910    0.7800    0.0000 C   0  0  0  0  0  0  0  0  0  0  0  0
  -11.9500    7.9710    0.0000 C   0  0  0  0  0  0  0  0  0  0  0  0
  -13.2550    7.2310    0.0000 C   0  0  0  0  0  0  0  0  0  0  0  0
   -7.8060   -1.4390    0.0000 C   0  0  0  0  0  0  0  0  0  0  0  0
  -14.1500    2.7180    0.0000 C   0  0  0  0  0  0  0  0  0  0  0  0
   -6.7770    7.5270    0.0000 C   0  0  0  0  0  0  0  0  0  0  0  0
   -2.5980    0.0200    0.0000 C   0  0  0  0  0  0  0  0  0  0  0  0
   -2.5750    3.0200    0.0000 C   0  0  0  0  0  0  0  0  0  0  0  0
   -1.2930    0.7600    0.0000 C   0  0  0  0  0  0  0  0  0  0  0  0
   -1.2820    2.2600    0.0000 C   0  0  0  0  0  0  0  0  0  0  0  0
  1 35  1  0  0  0  0
  2 17  2  0  0  0  0
  3 19  2  0  0  0  0
  4 23  2  0  0  0  0
  5 10  1  0  0  0  0
  5 11  1  0  0  0  0
  5 17  1  0  0  0  0
  6 15  1  0  0  0  0
  6 19  1  0  0  0  0
  7 16  1  0  0  0  0
  7 18  1  0  0  0  0
  7 23  1  0  0  0  0
  8 16  2  0  0  0  0
  8 26  1  0  0  0  0
  9 10  1  0  0  0  0
  9 12  1  0  0  0  0
  9 13  1  0  0  0  0
  9 14  1  1  0  0  0
 10  6  1  6  0  0  0
 11 13  1  0  0  0  0
 11 16  1  1  0  0  0
 12 15  1  0  0  0  0
 12 20  2  0  0  0  0
 14 22  1  0  0  0  0
 14 24  1  0  0  0  0
 14 25  1  0  0  0  0
 15 21  2  0  0  0  0
 17 18  1  0  0  0  0
 18 30  1  6  0  0  0
 19 31  1  0  0  0  0
 20 28  1  0  0  0  0
 21 29  1  0  0  0  0
 22 32  2  0  0  0  0
 23 27  1  0  0  0  0
 26 27  1  0  0  0  0
 26 34  2  0  0  0  0
 27 33  2  0  0  0  0
 28 29  2  0  0  0  0
 33 35  1  0  0  0  0
 34 36  1  0  0  0  0
 35 36  2  0  0  0  0
M  END
>  <Activity>
INHIBITOR

>  <ActivitySource>
Hayashi_2015

>  <Name>
1c

>  <canonical_smiles>
Clc1cc2c(N=C3N(C(C)C(=O)N4C5N(c6c(cccc6)C5(CC34)C(C=C)(C)C)C(=O)C)C2=O)cc1

>  <standard_inchi>
InChI=1S/C28H27ClN4O3/c1-6-27(4,5)28-14-22-23-30-20-12-11-17(29)13-18(20)25(36)31(23)15(2)24(35)33(22)26(28)32(16(3)34)21-10-8-7-9-19(21)28/h6-13,15,22,26H,1,14H2,2-5H3/t15-,22+,26+,28-/m1/s1

>  <standard_inchi_key>
LDKPBYYWYAEGQM-XFIXFYESSA-N

>  <ScoresAndActivity>
Inhibition (%): 70 > 50 (sec=0) => sa

$$$$

  MOE2013           2D

 43 47  0  0  1  0  0  0  0  0999 V2000
    0.0000    0.0000    0.0000 Cl  0  0  0  0  0  0  0  0  0  0  0  0
    6.0000   -0.0190    0.0000 Cl  0  0  0  0  0  0  0  0  0  0  0  0
    1.5080    2.5930    0.0000 S   0  0  0  0  0  0  0  0  0  0  0  0
    0.2070    1.8470    0.0000 O   0  0  0  0  0  0  0  0  0  0  0  0
    2.8100    3.3390    0.0000 O   0  0  0  0  0  0  0  0  0  0  0  0
  -14.9580   13.0380    0.0000 O   0  0  0  0  0  0  0  0  0  0  0  0
  -16.4670   10.4450    0.0000 O   0  0  0  0  0  0  0  0  0  0  0  0
   -1.4830    5.2010    0.0000 O   0  0  0  0  0  0  0  0  0  0  0  0
    0.7620    3.8950    0.0000 N   0  0  0  0  0  0  0  0  0  0  0  0
   -9.7210    9.1240    0.0000 N   0  0  3  0  0  0  0  0  0  0  0  0
   -1.4750    7.7990    0.0000 N   0  0  0  0  0  0  0  0  0  0  0  0
    2.2540    1.2920    0.0000 C   0  0  0  0  0  0  0  0  0  0  0  0
    1.5170    5.1910    0.0000 C   0  0  0  0  0  0  0  0  0  0  0  0
    1.5000   -0.0050    0.0000 C   0  0  0  0  0  0  0  0  0  0  0  0
    0.7710    6.4930    0.0000 C   0  0  0  0  0  0  0  0  0  0  0  0
  -11.9670   10.4310    0.0000 C   0  0  0  0  0  0  0  0  0  0  0  0
    3.7540    1.2870    0.0000 C   0  0  0  0  0  0  0  0  0  0  0  0
  -12.7210    9.1340    0.0000 C   0  0  0  0  0  0  0  0  0  0  0  0
   -0.7290    6.4980    0.0000 C   0  0  0  0  0  0  0  0  0  0  0  0
  -14.2120   11.7370    0.0000 C   0  0  0  0  0  0  0  0  0  0  0  0
  -14.9670   10.4400    0.0000 C   0  0  0  0  0  0  0  0  0  0  0  0
    4.5000   -0.0140    0.0000 C   0  0  0  0  0  0  0  0  0  0  0  0
  -12.7120   11.7320    0.0000 C   0  0  0  0  0  0  0  0  0  0  0  0
    3.0170    5.1860    0.0000 C   0  0  0  0  0  0  0  0  0  0  0  0
  -14.2210    9.1390    0.0000 C   0  0  0  0  0  0  0  0  0  0  0  0
    2.2460   -1.3060    0.0000 C   0  0  0  0  0  0  0  0  0  0  0  0
  -10.4670   10.4260    0.0000 C   0  0  0  0  0  0  0  0  0  0  0  0
    1.5250    7.7890    0.0000 C   0  0  0  0  0  0  0  0  0  0  0  0
    3.7460   -1.3110    0.0000 C   0  0  0  0  0  0  0  0  0  0  0  0
  -11.9750    7.8330    0.0000 C   0  0  0  0  0  0  0  0  0  0  0  0
  -10.4750    7.8280    0.0000 C   0  0  0  0  0  0  0  0  0  0  0  0
    3.7710    6.4830    0.0000 C   0  0  0  0  0  0  0  0  0  0  0  0
   -2.9750    7.8040    0.0000 C   0  0  0  0  0  0  0  0  0  0  0  0
    3.0250    7.7850    0.0000 C   0  0  0  0  0  0  0  0  0  0  0  0
   -8.2210    9.1200    0.0000 C   0  0  0  0  0  0  0  0  0  0  0  0
   -5.9750    7.8130    0.0000 C   0  0  0  0  0  0  0  0  0  0  0  0
   -7.4750    7.8180    0.0000 C   0  0  0  0  0  0  0  0  0  0  0  0
   -3.7290    6.5070    0.0000 C   0  0  0  0  0  0  0  0  0  0  0  0
   -3.7210    9.1050    0.0000 C   0  0  0  0  0  0  0  0  0  0  0  0
   -5.2290    6.5120    0.0000 C   0  0  0  0  0  0  0  0  0  0  0  0
   -5.2210    9.1100    0.0000 C   0  0  0  0  0  0  0  0  0  0  0  0
  -14.2040   14.3350    0.0000 C   0  0  0  0  0  0  0  0  0  0  0  0
  -17.2210    9.1490    0.0000 C   0  0  0  0  0  0  0  0  0  0  0  0
  1 14  1  0  0  0  0
  2 22  1  0  0  0  0
  3  4  2  0  0  0  0
  3  5  2  0  0  0  0
  3  9  1  0  0  0  0
  3 12  1  0  0  0  0
  6 20  1  0  0  0  0
  6 42  1  0  0  0  0
  7 21  1  0  0  0  0
  7 43  1  0  0  0  0
  8 19  2  0  0  0  0
  9 13  1  0  0  0  0
 10 27  1  0  0  0  0
 10 31  1  0  0  0  0
 10 35  1  0  0  0  0
 11 19  1  0  0  0  0
 11 33  1  0  0  0  0
 12 14  1  0  0  0  0
 12 17  2  0  0  0  0
 13 15  2  0  0  0  0
 13 24  1  0  0  0  0
 14 26  2  0  0  0  0
 15 19  1  0  0  0  0
 15 28  1  0  0  0  0
 16 18  1  0  0  0  0
 16 23  2  0  0  0  0
 16 27  1  0  0  0  0
 17 22  1  0  0  0  0
 18 25  2  0  0  0  0
 18 30  1  0  0  0  0
 20 21  2  0  0  0  0
 20 23  1  0  0  0  0
 21 25  1  0  0  0  0
 22 29  2  0  0  0  0
 24 32  2  0  0  0  0
 26 29  1  0  0  0  0
 28 34  2  0  0  0  0
 30 31  1  0  0  0  0
 32 34  1  0  0  0  0
 33 38  2  0  0  0  0
 33 39  1  0  0  0  0
 35 37  1  0  0  0  0
 36 37  1  0  0  0  0
 36 40  2  0  0  0  0
 36 41  1  0  0  0  0
 38 40  1  0  0  0  0
 39 41  2  0  0  0  0
M  END
>  <Activity>
INACTIVE

>  <ActivitySource>
Li_2015

>  <Name>
13

>  <canonical_smiles>
Clc1ccc(Cl)cc1S(=O)(=O)Nc1ccccc1C(=O)Nc1ccc(cc1)CCN1CCc2cc(OC)c(OC)cc2C1

>  <standard_inchi>
InChI=1S/C32H31Cl2N3O5S/c1-41-29-17-22-14-16-37(20-23(22)18-30(29)42-2)15-13-21-7-10-25(11-8-21)35-32(38)26-5-3-4-6-28(26)36-43(39,40)31-19-24(33)9-12-27(31)34/h3-12,17-19,36H,13-16,20H2,1-2H3,(H,35,38)

>  <standard_inchi_key>
WEEQDXIWMATHMB-UHFFFAOYSA-N

>  <ScoresAndActivity>
Percentage inhibition: 7 < 50 (sec=10) => si

$$$$

  MOE2013           2D

 34 37  0  0  0  0  0  0  0  0999 V2000
    0.0000    0.0000    0.0000 F   0  0  0  0  0  0  0  0  0  0  0  0
   -0.9280   -2.8530    0.0000 F   0  0  0  0  0  0  0  0  0  0  0  0
    0.9630   -1.8900    0.0000 F   0  0  0  0  0  0  0  0  0  0  0  0
  -13.4900    2.6000    0.0000 O   0  0  0  0  0  0  0  0  0  0  0  0
  -16.8130   -1.6670    0.0000 O   0  0  0  0  0  0  0  0  0  0  0  0
  -15.0500   -4.0940    0.0000 O   0  0  0  0  0  0  0  0  0  0  0  0
   -6.1700    0.4290    0.0000 N   0  0  0  0  0  0  0  0  0  0  0  0
   -6.6330    1.8560    0.0000 N   0  0  0  0  0  0  0  0  0  0  0  0
   -8.5970    0.4290    0.0000 N   0  0  0  0  0  0  0  0  0  0  0  0
   -7.3840   -0.4530    0.0000 N   0  0  0  0  0  0  0  0  0  0  0  0
  -11.1170    1.5430    0.0000 N   0  0  0  0  0  0  0  0  0  0  0  0
   -8.1330    1.8560    0.0000 C   0  0  0  0  0  0  0  0  0  0  0  0
   -9.0140    3.0700    0.0000 C   0  0  0  0  0  0  0  0  0  0  0  0
  -10.5060    2.9130    0.0000 C   0  0  0  0  0  0  0  0  0  0  0  0
   -4.7430   -0.0350    0.0000 C   0  0  0  0  0  0  0  0  0  0  0  0
   -1.8900   -0.9630    0.0000 C   0  0  0  0  0  0  0  0  0  0  0  0
  -12.6080    1.3860    0.0000 C   0  0  0  0  0  0  0  0  0  0  0  0
  -13.2190    0.0160    0.0000 C   0  0  0  0  0  0  0  0  0  0  0  0
   -8.4040    4.4400    0.0000 C   0  0  0  0  0  0  0  0  0  0  0  0
   -4.4320   -1.5020    0.0000 C   0  0  0  0  0  0  0  0  0  0  0  0
   -3.6280    0.9680    0.0000 C   0  0  0  0  0  0  0  0  0  0  0  0
   -0.4640   -1.4260    0.0000 C   0  0  0  0  0  0  0  0  0  0  0  0
  -11.3880    4.1270    0.0000 C   0  0  0  0  0  0  0  0  0  0  0  0
   -3.0050   -1.9660    0.0000 C   0  0  0  0  0  0  0  0  0  0  0  0
   -2.2020    0.5050    0.0000 C   0  0  0  0  0  0  0  0  0  0  0  0
  -15.3210   -1.5110    0.0000 C   0  0  0  0  0  0  0  0  0  0  0  0
  -14.7110   -0.1400    0.0000 C   0  0  0  0  0  0  0  0  0  0  0  0
  -14.4400   -2.7240    0.0000 C   0  0  0  0  0  0  0  0  0  0  0  0
  -12.3370   -1.1980    0.0000 C   0  0  0  0  0  0  0  0  0  0  0  0
   -9.2860    5.6530    0.0000 C   0  0  0  0  0  0  0  0  0  0  0  0
  -10.7770    5.4970    0.0000 C   0  0  0  0  0  0  0  0  0  0  0  0
  -12.9480   -2.5680    0.0000 C   0  0  0  0  0  0  0  0  0  0  0  0
  -17.6940   -0.4530    0.0000 C   0  0  0  0  0  0  0  0  0  0  0  0
  -14.1690   -5.3080    0.0000 C   0  0  0  0  0  0  0  0  0  0  0  0
  1 22  1  0  0  0  0
  2 22  1  0  0  0  0
  3 22  1  0  0  0  0
  4 17  2  0  0  0  0
  5 26  1  0  0  0  0
  5 33  1  0  0  0  0
  6 28  1  0  0  0  0
  6 34  1  0  0  0  0
  7  8  1  0  0  0  0
  7 10  1  0  0  0  0
  7 15  1  0  0  0  0
  8 12  2  0  0  0  0
  9 10  2  0  0  0  0
  9 12  1  0  0  0  0
 11 14  1  0  0  0  0
 11 17  1  0  0  0  0
 12 13  1  0  0  0  0
 13 14  2  0  0  0  0
 13 19  1  0  0  0  0
 14 23  1  0  0  0  0
 15 20  2  0  0  0  0
 15 21  1  0  0  0  0
 16 22  1  0  0  0  0
 16 24  2  0  0  0  0
 16 25  1  0  0  0  0
 17 18  1  0  0  0  0
 18 27  2  0  0  0  0
 18 29  1  0  0  0  0
 19 30  2  0  0  0  0
 20 24  1  0  0  0  0
 21 25  2  0  0  0  0
 23 31  2  0  0  0  0
 26 27  1  0  0  0  0
 26 28  2  0  0  0  0
 28 32  1  0  0  0  0
 29 32  2  0  0  0  0
 30 31  1  0  0  0  0
M  END
>  <Activity>
INHIBITOR

>  <ActivitySource>
Köhler_2015

>  <Name>
19

>  <canonical_smiles>
FC(F)(F)c1ccc(-n2nc(nn2)-c2ccccc2NC(=O)c2cc(OC)c(OC)cc2)cc1

>  <standard_inchi>
InChI=1S/C23H18F3N5O3/c1-33-19-12-7-14(13-20(19)34-2)22(32)27-18-6-4-3-5-17(18)21-28-30-31(29-21)16-10-8-15(9-11-16)23(24,25)26/h3-13H,1-2H3,(H,27,32)

>  <standard_inchi_key>
QIPCLAXOMKMKES-UHFFFAOYSA-N

>  <ScoresAndActivity>
IC50 (µM): 0.27 < 10 (sec=0) => sa

$$$$

  MOE2013           2D

 32 35  0  0  0  0  0  0  0  0999 V2000
    0.0000    0.0000    0.0000 F   0  0  0  0  0  0  0  0  0  0  0  0
    0.9500   -1.8960    0.0000 F   0  0  0  0  0  0  0  0  0  0  0  0
   -0.9460   -2.8470    0.0000 F   0  0  0  0  0  0  0  0  0  0  0  0
  -13.4730    2.6880    0.0000 O   0  0  0  0  0  0  0  0  0  0  0  0
  -15.0760   -3.9960    0.0000 O   0  0  0  0  0  0  0  0  0  0  0  0
   -6.1670    0.4690    0.0000 N   0  0  0  0  0  0  0  0  0  0  0  0
   -6.6210    1.8990    0.0000 N   0  0  0  0  0  0  0  0  0  0  0  0
   -8.5940    0.4850    0.0000 N   0  0  0  0  0  0  0  0  0  0  0  0
   -7.3860   -0.4050    0.0000 N   0  0  0  0  0  0  0  0  0  0  0  0
  -11.1060    1.6150    0.0000 N   0  0  0  0  0  0  0  0  0  0  0  0
   -8.1210    1.9090    0.0000 C   0  0  0  0  0  0  0  0  0  0  0  0
   -8.9940    3.1280    0.0000 C   0  0  0  0  0  0  0  0  0  0  0  0
   -4.7430   -0.0040    0.0000 C   0  0  0  0  0  0  0  0  0  0  0  0
  -10.4870    2.9810    0.0000 C   0  0  0  0  0  0  0  0  0  0  0  0
   -1.8960   -0.9500    0.0000 C   0  0  0  0  0  0  0  0  0  0  0  0
   -3.6220    0.9920    0.0000 C   0  0  0  0  0  0  0  0  0  0  0  0
   -4.4410   -1.4740    0.0000 C   0  0  0  0  0  0  0  0  0  0  0  0
   -8.3750    4.4940    0.0000 C   0  0  0  0  0  0  0  0  0  0  0  0
   -0.4730   -1.4230    0.0000 C   0  0  0  0  0  0  0  0  0  0  0  0
   -2.1980    0.5190    0.0000 C   0  0  0  0  0  0  0  0  0  0  0  0
   -3.0180   -1.9460    0.0000 C   0  0  0  0  0  0  0  0  0  0  0  0
  -11.3610    4.2010    0.0000 C   0  0  0  0  0  0  0  0  0  0  0  0
  -12.5990    1.4680    0.0000 C   0  0  0  0  0  0  0  0  0  0  0  0
  -13.2180    0.1020    0.0000 C   0  0  0  0  0  0  0  0  0  0  0  0
   -9.2480    5.7140    0.0000 C   0  0  0  0  0  0  0  0  0  0  0  0
  -10.7410    5.5670    0.0000 C   0  0  0  0  0  0  0  0  0  0  0  0
  -12.3450   -1.1170    0.0000 C   0  0  0  0  0  0  0  0  0  0  0  0
  -14.7110   -0.0450    0.0000 C   0  0  0  0  0  0  0  0  0  0  0  0
  -14.4570   -2.6300    0.0000 C   0  0  0  0  0  0  0  0  0  0  0  0
  -12.9640   -2.4840    0.0000 C   0  0  0  0  0  0  0  0  0  0  0  0
  -15.3300   -1.4110    0.0000 C   0  0  0  0  0  0  0  0  0  0  0  0
  -16.5690   -4.1430    0.0000 C   0  0  0  0  0  0  0  0  0  0  0  0
  1 19  1  0  0  0  0
  2 19  1  0  0  0  0
  3 19  1  0  0  0  0
  4 23  2  0  0  0  0
  5 29  1  0  0  0  0
  5 32  1  0  0  0  0
  6  7  1  0  0  0  0
  6  9  1  0  0  0  0
  6 13  1  0  0  0  0
  7 11  2  0  0  0  0
  8  9  2  0  0  0  0
  8 11  1  0  0  0  0
 10 14  1  0  0  0  0
 10 23  1  0  0  0  0
 11 12  1  0  0  0  0
 12 14  2  0  0  0  0
 12 18  1  0  0  0  0
 13 16  2  0  0  0  0
 13 17  1  0  0  0  0
 14 22  1  0  0  0  0
 15 19  1  0  0  0  0
 15 20  2  0  0  0  0
 15 21  1  0  0  0  0
 16 20  1  0  0  0  0
 17 21  2  0  0  0  0
 18 25  2  0  0  0  0
 22 26  2  0  0  0  0
 23 24  1  0  0  0  0
 24 27  2  0  0  0  0
 24 28  1  0  0  0  0
 25 26  1  0  0  0  0
 27 30  1  0  0  0  0
 28 31  2  0  0  0  0
 29 30  2  0  0  0  0
 29 31  1  0  0  0  0
M  END
>  <Activity>
INHIBITOR

>  <ActivitySource>
Köhler_2015

>  <Name>
22

>  <canonical_smiles>
FC(F)(F)c1ccc(-n2nc(nn2)-c2ccccc2NC(=O)c2ccc(OC)cc2)cc1

>  <standard_inchi>
InChI=1S/C22H16F3N5O2/c1-32-17-12-6-14(7-13-17)21(31)26-19-5-3-2-4-18(19)20-27-29-30(28-20)16-10-8-15(9-11-16)22(23,24)25/h2-13H,1H3,(H,26,31)

>  <standard_inchi_key>
CPVIOZQBGVKYLK-UHFFFAOYSA-N

>  <ScoresAndActivity>
IC50 (µM): 0.07 < 10 (sec=0) => sa

$$$$

  MOE2013           2D

 33 36  0  0  0  0  0  0  0  0999 V2000
    0.0000    0.0000    0.0000 F   0  0  0  0  0  0  0  0  0  0  0  0
   -0.9440   -2.8480    0.0000 F   0  0  0  0  0  0  0  0  0  0  0  0
    0.9520   -1.8960    0.0000 F   0  0  0  0  0  0  0  0  0  0  0  0
  -13.4740    2.6800    0.0000 O   0  0  0  0  0  0  0  0  0  0  0  0
  -14.2000   -5.2240    0.0000 O   0  5  0  0  0  0  0  0  0  0  0  0
  -16.5670   -4.1530    0.0000 O   0  0  0  0  0  0  0  0  0  0  0  0
   -6.1670    0.4650    0.0000 N   0  0  0  0  0  0  0  0  0  0  0  0
   -6.6220    1.8950    0.0000 N   0  0  0  0  0  0  0  0  0  0  0  0
   -8.5940    0.4800    0.0000 N   0  0  0  0  0  0  0  0  0  0  0  0
   -7.3860   -0.4090    0.0000 N   0  0  0  0  0  0  0  0  0  0  0  0
  -11.1070    1.6080    0.0000 N   0  0  0  0  0  0  0  0  0  0  0  0
  -15.0740   -4.0050    0.0000 N   0  3  0  0  0  0  0  0  0  0  0  0
   -8.1220    1.9040    0.0000 C   0  0  0  0  0  0  0  0  0  0  0  0
   -8.9960    3.1230    0.0000 C   0  0  0  0  0  0  0  0  0  0  0  0
   -4.7430   -0.0070    0.0000 C   0  0  0  0  0  0  0  0  0  0  0  0
  -10.4890    2.9750    0.0000 C   0  0  0  0  0  0  0  0  0  0  0  0
   -1.8960   -0.9520    0.0000 C   0  0  0  0  0  0  0  0  0  0  0  0
   -3.6230    0.9900    0.0000 C   0  0  0  0  0  0  0  0  0  0  0  0
   -4.4400   -1.4760    0.0000 C   0  0  0  0  0  0  0  0  0  0  0  0
   -8.3780    4.4890    0.0000 C   0  0  0  0  0  0  0  0  0  0  0  0
   -0.4720   -1.4240    0.0000 C   0  0  0  0  0  0  0  0  0  0  0  0
  -12.6000    1.4610    0.0000 C   0  0  0  0  0  0  0  0  0  0  0  0
   -2.1990    0.5180    0.0000 C   0  0  0  0  0  0  0  0  0  0  0  0
   -3.0170   -1.9480    0.0000 C   0  0  0  0  0  0  0  0  0  0  0  0
  -11.3630    4.1940    0.0000 C   0  0  0  0  0  0  0  0  0  0  0  0
  -13.2180    0.0940    0.0000 C   0  0  0  0  0  0  0  0  0  0  0  0
   -9.2520    5.7080    0.0000 C   0  0  0  0  0  0  0  0  0  0  0  0
  -10.7450    5.5600    0.0000 C   0  0  0  0  0  0  0  0  0  0  0  0
  -12.3440   -1.1250    0.0000 C   0  0  0  0  0  0  0  0  0  0  0  0
  -14.7110   -0.0540    0.0000 C   0  0  0  0  0  0  0  0  0  0  0  0
  -14.4550   -2.6390    0.0000 C   0  0  0  0  0  0  0  0  0  0  0  0
  -12.9630   -2.4910    0.0000 C   0  0  0  0  0  0  0  0  0  0  0  0
  -15.3300   -1.4200    0.0000 C   0  0  0  0  0  0  0  0  0  0  0  0
  1 21  1  0  0  0  0
  2 21  1  0  0  0  0
  3 21  1  0  0  0  0
  4 22  2  0  0  0  0
  5 12  1  0  0  0  0
  6 12  2  0  0  0  0
  7  8  1  0  0  0  0
  7 10  1  0  0  0  0
  7 15  1  0  0  0  0
  8 13  2  0  0  0  0
  9 10  2  0  0  0  0
  9 13  1  0  0  0  0
 11 16  1  0  0  0  0
 11 22  1  0  0  0  0
 12 31  1  0  0  0  0
 13 14  1  0  0  0  0
 14 16  2  0  0  0  0
 14 20  1  0  0  0  0
 15 18  2  0  0  0  0
 15 19  1  0  0  0  0
 16 25  1  0  0  0  0
 17 21  1  0  0  0  0
 17 23  2  0  0  0  0
 17 24  1  0  0  0  0
 18 23  1  0  0  0  0
 19 24  2  0  0  0  0
 20 27  2  0  0  0  0
 22 26  1  0  0  0  0
 25 28  2  0  0  0  0
 26 29  2  0  0  0  0
 26 30  1  0  0  0  0
 27 28  1  0  0  0  0
 29 32  1  0  0  0  0
 30 33  2  0  0  0  0
 31 32  2  0  0  0  0
 31 33  1  0  0  0  0
M  CHG  1   5  -1
M  CHG  1  12   1
M  END
>  <Activity>
INACTIVE

>  <ActivitySource>
Köhler_2015

>  <Name>
6

>  <canonical_smiles>
FC(F)(F)c1ccc(-n2nc(nn2)-c2ccccc2NC(=O)c2ccc([N+](=O)[O-])cc2)cc1

>  <standard_inchi>
InChI=1S/C21H13F3N6O3/c22-21(23,24)14-7-11-15(12-8-14)29-27-19(26-28-29)17-3-1-2-4-18(17)25-20(31)13-5-9-16(10-6-13)30(32)33/h1-12H,(H,25,31)

>  <standard_inchi_key>
OUPWVHMAJKOIAJ-UHFFFAOYSA-N

$$$$

  MOE2013           2D

 32 35  0  0  0  0  0  0  0  0999 V2000
    0.0000    0.0000    0.0000 F   0  0  0  0  0  0  0  0  0  0  0  0
    0.4400    2.0750    0.0000 F   0  0  0  0  0  0  0  0  0  0  0  0
    2.5150    1.6350    0.0000 F   0  0  0  0  0  0  0  0  0  0  0  0
    3.8480   -5.5490    0.0000 O   0  0  0  0  0  0  0  0  0  0  0  0
   16.0820    0.4700    0.0000 O   0  0  0  0  0  0  0  0  0  0  0  0
   10.7370   -2.2570    0.0000 N   0  0  0  0  0  0  0  0  0  0  0  0
   10.5030   -3.7390    0.0000 N   0  0  0  0  0  0  0  0  0  0  0  0
    8.3400   -2.6380    0.0000 N   0  0  0  0  0  0  0  0  0  0  0  0
    9.4000   -1.5770    0.0000 N   0  0  0  0  0  0  0  0  0  0  0  0
    6.0260   -4.1330    0.0000 N   0  0  0  0  0  0  0  0  0  0  0  0
    9.0220   -3.9740    0.0000 C   0  0  0  0  0  0  0  0  0  0  0  0
    8.3420   -5.3110    0.0000 C   0  0  0  0  0  0  0  0  0  0  0  0
    6.8440   -5.3910    0.0000 C   0  0  0  0  0  0  0  0  0  0  0  0
   12.0730   -1.5760    0.0000 C   0  0  0  0  0  0  0  0  0  0  0  0
    4.5280   -4.2120    0.0000 C   0  0  0  0  0  0  0  0  0  0  0  0
    3.7110   -2.9550    0.0000 C   0  0  0  0  0  0  0  0  0  0  0  0
    9.1590   -6.5690    0.0000 C   0  0  0  0  0  0  0  0  0  0  0  0
    2.0750   -0.4400    0.0000 C   0  0  0  0  0  0  0  0  0  0  0  0
    6.1640   -6.7280    0.0000 C   0  0  0  0  0  0  0  0  0  0  0  0
    1.2580    0.8180    0.0000 C   0  0  0  0  0  0  0  0  0  0  0  0
   12.1510   -0.0780    0.0000 C   0  0  0  0  0  0  0  0  0  0  0  0
   13.3320   -2.3920    0.0000 C   0  0  0  0  0  0  0  0  0  0  0  0
    2.2130   -3.0340    0.0000 C   0  0  0  0  0  0  0  0  0  0  0  0
    4.3910   -1.6180    0.0000 C   0  0  0  0  0  0  0  0  0  0  0  0
    1.3950   -1.7770    0.0000 C   0  0  0  0  0  0  0  0  0  0  0  0
    3.5730   -0.3600    0.0000 C   0  0  0  0  0  0  0  0  0  0  0  0
    8.4790   -7.9060    0.0000 C   0  0  0  0  0  0  0  0  0  0  0  0
    6.9810   -7.9850    0.0000 C   0  0  0  0  0  0  0  0  0  0  0  0
   14.7460   -0.2120    0.0000 C   0  0  0  0  0  0  0  0  0  0  0  0
   13.4870    0.6040    0.0000 C   0  0  0  0  0  0  0  0  0  0  0  0
   14.6680   -1.7100    0.0000 C   0  0  0  0  0  0  0  0  0  0  0  0
   17.3400   -0.3460    0.0000 C   0  0  0  0  0  0  0  0  0  0  0  0
  1 20  1  0  0  0  0
  2 20  1  0  0  0  0
  3 20  1  0  0  0  0
  4 15  2  0  0  0  0
  5 29  1  0  0  0  0
  5 32  1  0  0  0  0
  6  7  1  0  0  0  0
  6  9  1  0  0  0  0
  6 14  1  0  0  0  0
  7 11  2  0  0  0  0
  8  9  2  0  0  0  0
  8 11  1  0  0  0  0
 10 13  1  0  0  0  0
 10 15  1  0  0  0  0
 11 12  1  0  0  0  0
 12 13  2  0  0  0  0
 12 17  1  0  0  0  0
 13 19  1  0  0  0  0
 14 21  2  0  0  0  0
 14 22  1  0  0  0  0
 15 16  1  0  0  0  0
 16 23  2  0  0  0  0
 16 24  1  0  0  0  0
 17 27  2  0  0  0  0
 18 20  1  0  0  0  0
 18 25  2  0  0  0  0
 18 26  1  0  0  0  0
 19 28  2  0  0  0  0
 21 30  1  0  0  0  0
 22 31  2  0  0  0  0
 23 25  1  0  0  0  0
 24 26  2  0  0  0  0
 27 28  1  0  0  0  0
 29 30  2  0  0  0  0
 29 31  1  0  0  0  0
M  END
>  <Activity>
INHIBITOR

>  <ActivitySource>
Köhler_2015

>  <Name>
18

>  <canonical_smiles>
FC(F)(F)c1ccc(cc1)C(=O)Nc1ccccc1-c1nn(nn1)-c1ccc(OC)cc1

>  <standard_inchi>
InChI=1S/C22H16F3N5O2/c1-32-17-12-10-16(11-13-17)30-28-20(27-29-30)18-4-2-3-5-19(18)26-21(31)14-6-8-15(9-7-14)22(23,24)25/h2-13H,1H3,(H,26,31)

>  <standard_inchi_key>
GLKFHYWFVUWOTN-UHFFFAOYSA-N

>  <ScoresAndActivity>
IC50 (µM): 0.11 < 10 (sec=0) => sa

$$$$

  MOE2013           2D

 33 36  0  0  0  0  0  0  0  0999 V2000
    0.0000    0.0000    0.0000 F   0  0  0  0  0  0  0  0  0  0  0  0
    2.5900    1.5140    0.0000 F   0  0  0  0  0  0  0  0  0  0  0  0
    0.5380    2.0520    0.0000 F   0  0  0  0  0  0  0  0  0  0  0  0
    3.5790   -5.7260    0.0000 O   0  0  0  0  0  0  0  0  0  0  0  0
   16.0860   -0.2980    0.0000 O   0  0  0  0  0  0  0  0  0  0  0  0
   10.6170   -2.7670    0.0000 N   0  0  0  0  0  0  0  0  0  0  0  0
   10.3130   -4.2350    0.0000 N   0  0  0  0  0  0  0  0  0  0  0  0
    8.2050   -3.0330    0.0000 N   0  0  0  0  0  0  0  0  0  0  0  0
    9.3140   -2.0230    0.0000 N   0  0  0  0  0  0  0  0  0  0  0  0
    5.8220   -4.4160    0.0000 N   0  0  0  0  0  0  0  0  0  0  0  0
    8.8220   -4.4000    0.0000 C   0  0  0  0  0  0  0  0  0  0  0  0
    8.0790   -5.7030    0.0000 C   0  0  0  0  0  0  0  0  0  0  0  0
    6.5790   -5.7110    0.0000 C   0  0  0  0  0  0  0  0  0  0  0  0
   11.9840   -2.1490    0.0000 C   0  0  0  0  0  0  0  0  0  0  0  0
    4.3220   -4.4240    0.0000 C   0  0  0  0  0  0  0  0  0  0  0  0
    3.5660   -3.1280    0.0000 C   0  0  0  0  0  0  0  0  0  0  0  0
    8.8360   -6.9980    0.0000 C   0  0  0  0  0  0  0  0  0  0  0  0
    2.0520   -0.5380    0.0000 C   0  0  0  0  0  0  0  0  0  0  0  0
    5.8360   -7.0140    0.0000 C   0  0  0  0  0  0  0  0  0  0  0  0
    1.2950    0.7570    0.0000 C   0  0  0  0  0  0  0  0  0  0  0  0
   13.2030   -3.0250    0.0000 C   0  0  0  0  0  0  0  0  0  0  0  0
   12.1330   -0.6570    0.0000 C   0  0  0  0  0  0  0  0  0  0  0  0
    2.0660   -3.1360    0.0000 C   0  0  0  0  0  0  0  0  0  0  0  0
    4.3090   -1.8260    0.0000 C   0  0  0  0  0  0  0  0  0  0  0  0
    8.0930   -8.3010    0.0000 C   0  0  0  0  0  0  0  0  0  0  0  0
    1.3090   -1.8410    0.0000 C   0  0  0  0  0  0  0  0  0  0  0  0
    3.5520   -0.5300    0.0000 C   0  0  0  0  0  0  0  0  0  0  0  0
    6.5930   -8.3090    0.0000 C   0  0  0  0  0  0  0  0  0  0  0  0
   14.7190   -0.9150    0.0000 C   0  0  0  0  0  0  0  0  0  0  0  0
   14.5700   -2.4070    0.0000 C   0  0  0  0  0  0  0  0  0  0  0  0
   13.5000   -0.0390    0.0000 C   0  0  0  0  0  0  0  0  0  0  0  0
   17.3040   -1.1730    0.0000 C   0  0  0  0  0  0  0  0  0  0  0  0
   18.6710   -0.5560    0.0000 C   0  0  0  0  0  0  0  0  0  0  0  0
  1 20  1  0  0  0  0
  2 20  1  0  0  0  0
  3 20  1  0  0  0  0
  4 15  2  0  0  0  0
  5 29  1  0  0  0  0
  5 32  1  0  0  0  0
  6  7  1  0  0  0  0
  6  9  1  0  0  0  0
  6 14  1  0  0  0  0
  7 11  2  0  0  0  0
  8  9  2  0  0  0  0
  8 11  1  0  0  0  0
 10 13  1  0  0  0  0
 10 15  1  0  0  0  0
 11 12  1  0  0  0  0
 12 13  2  0  0  0  0
 12 17  1  0  0  0  0
 13 19  1  0  0  0  0
 14 21  2  0  0  0  0
 14 22  1  0  0  0  0
 15 16  1  0  0  0  0
 16 23  2  0  0  0  0
 16 24  1  0  0  0  0
 17 25  2  0  0  0  0
 18 20  1  0  0  0  0
 18 26  2  0  0  0  0
 18 27  1  0  0  0  0
 19 28  2  0  0  0  0
 21 30  1  0  0  0  0
 22 31  2  0  0  0  0
 23 26  1  0  0  0  0
 24 27  2  0  0  0  0
 25 28  1  0  0  0  0
 29 30  2  0  0  0  0
 29 31  1  0  0  0  0
 32 33  1  0  0  0  0
M  END
>  <Activity>
INACTIVE

>  <ActivitySource>
Köhler_2015

>  <Name>
15

>  <canonical_smiles>
FC(F)(F)c1ccc(cc1)C(=O)Nc1ccccc1-c1nn(nn1)-c1ccc(OCC)cc1

>  <standard_inchi>
InChI=1S/C23H18F3N5O2/c1-2-33-18-13-11-17(12-14-18)31-29-21(28-30-31)19-5-3-4-6-20(19)27-22(32)15-7-9-16(10-8-15)23(24,25)26/h3-14H,2H2,1H3,(H,27,32)

>  <standard_inchi_key>
KWSHAUYUDVMLAF-UHFFFAOYSA-N

$$$$

  MOE2013           2D

 31 34  0  0  0  0  0  0  0  0999 V2000
    0.0000    0.0000    0.0000 F   0  0  0  0  0  0  0  0  0  0  0  0
    2.0480    0.5530    0.0000 F   0  0  0  0  0  0  0  0  0  0  0  0
   -0.5530    2.0480    0.0000 F   0  0  0  0  0  0  0  0  0  0  0  0
    2.9860    7.8000    0.0000 O   0  0  0  0  0  0  0  0  0  0  0  0
   10.0450    4.8890    0.0000 N   0  0  0  0  0  0  0  0  0  0  0  0
    9.7300    6.3560    0.0000 N   0  0  0  0  0  0  0  0  0  0  0  0
    7.6310    5.1390    0.0000 N   0  0  0  0  0  0  0  0  0  0  0  0
    8.7470    4.1370    0.0000 N   0  0  0  0  0  0  0  0  0  0  0  0
    5.2380    6.5050    0.0000 N   0  0  0  0  0  0  0  0  0  0  0  0
    7.4860    7.8080    0.0000 C   0  0  0  0  0  0  0  0  0  0  0  0
    8.2380    6.5100    0.0000 C   0  0  0  0  0  0  0  0  0  0  0  0
    5.9860    7.8050    0.0000 C   0  0  0  0  0  0  0  0  0  0  0  0
   11.4160    4.2820    0.0000 C   0  0  0  0  0  0  0  0  0  0  0  0
    3.7380    6.5020    0.0000 C   0  0  0  0  0  0  0  0  0  0  0  0
    2.9910    5.2020    0.0000 C   0  0  0  0  0  0  0  0  0  0  0  0
    8.2340    9.1080    0.0000 C   0  0  0  0  0  0  0  0  0  0  0  0
    1.4950    2.6010    0.0000 C   0  0  0  0  0  0  0  0  0  0  0  0
    5.2340    9.1030    0.0000 C   0  0  0  0  0  0  0  0  0  0  0  0
    0.7480    1.3000    0.0000 C   0  0  0  0  0  0  0  0  0  0  0  0
    1.4910    5.1990    0.0000 C   0  0  0  0  0  0  0  0  0  0  0  0
    3.7430    3.9040    0.0000 C   0  0  0  0  0  0  0  0  0  0  0  0
    0.7430    3.8980    0.0000 C   0  0  0  0  0  0  0  0  0  0  0  0
    2.9950    2.6040    0.0000 C   0  0  0  0  0  0  0  0  0  0  0  0
   12.6280    5.1660    0.0000 C   0  0  0  0  0  0  0  0  0  0  0  0
   11.5760    2.7900    0.0000 C   0  0  0  0  0  0  0  0  0  0  0  0
    7.4810   10.4060    0.0000 C   0  0  0  0  0  0  0  0  0  0  0  0
    5.9810   10.4030    0.0000 C   0  0  0  0  0  0  0  0  0  0  0  0
   14.0000    4.5580    0.0000 C   0  0  0  0  0  0  0  0  0  0  0  0
   12.9470    2.1820    0.0000 C   0  0  0  0  0  0  0  0  0  0  0  0
   14.1590    3.0660    0.0000 C   0  0  0  0  0  0  0  0  0  0  0  0
   15.5300    2.4590    0.0000 C   0  0  0  0  0  0  0  0  0  0  0  0
  1 19  1  0  0  0  0
  2 19  1  0  0  0  0
  3 19  1  0  0  0  0
  4 14  2  0  0  0  0
  5  6  1  0  0  0  0
  5  8  1  0  0  0  0
  5 13  1  0  0  0  0
  6 11  2  0  0  0  0
  7  8  2  0  0  0  0
  7 11  1  0  0  0  0
  9 12  1  0  0  0  0
  9 14  1  0  0  0  0
 10 11  1  0  0  0  0
 10 12  2  0  0  0  0
 10 16  1  0  0  0  0
 12 18  1  0  0  0  0
 13 24  2  0  0  0  0
 13 25  1  0  0  0  0
 14 15  1  0  0  0  0
 15 20  2  0  0  0  0
 15 21  1  0  0  0  0
 16 26  2  0  0  0  0
 17 19  1  0  0  0  0
 17 22  2  0  0  0  0
 17 23  1  0  0  0  0
 18 27  2  0  0  0  0
 20 22  1  0  0  0  0
 21 23  2  0  0  0  0
 24 28  1  0  0  0  0
 25 29  2  0  0  0  0
 26 27  1  0  0  0  0
 28 30  2  0  0  0  0
 29 30  1  0  0  0  0
 30 31  1  0  0  0  0
M  END
>  <Activity>
INHIBITOR

>  <ActivitySource>
Köhler_2015

>  <Name>
14

>  <canonical_smiles>
FC(F)(F)c1ccc(cc1)C(=O)Nc1ccccc1-c1nn(nn1)-c1ccc(cc1)C

>  <standard_inchi>
InChI=1S/C22H16F3N5O/c1-14-6-12-17(13-7-14)30-28-20(27-29-30)18-4-2-3-5-19(18)26-21(31)15-8-10-16(11-9-15)22(23,24)25/h2-13H,1H3,(H,26,31)

>  <standard_inchi_key>
MRPIPWQQHPAIGR-UHFFFAOYSA-N

>  <ScoresAndActivity>
IC50 (µM): 0.14 < 10 (sec=0) => sa

$$$$

  MOE2013           2D

 34 37  0  0  0  0  0  0  0  0999 V2000
    0.0000    0.0000    0.0000 F   0  0  0  0  0  0  0  0  0  0  0  0
    0.5600   -2.0460    0.0000 F   0  0  0  0  0  0  0  0  0  0  0  0
   -1.4860   -2.6060    0.0000 F   0  0  0  0  0  0  0  0  0  0  0  0
  -14.3490   -1.8370    0.0000 F   0  0  0  0  0  0  0  0  0  0  0  0
  -16.4420   -2.1800    0.0000 F   0  0  0  0  0  0  0  0  0  0  0  0
  -16.7860   -0.0870    0.0000 F   0  0  0  0  0  0  0  0  0  0  0  0
  -12.6840    5.2780    0.0000 O   0  0  0  0  0  0  0  0  0  0  0  0
   -5.9550    1.6690    0.0000 N   0  0  0  0  0  0  0  0  0  0  0  0
   -6.1200    3.1600    0.0000 N   0  0  0  0  0  0  0  0  0  0  0  0
   -8.3320    2.1610    0.0000 N   0  0  0  0  0  0  0  0  0  0  0  0
   -7.3220    1.0520    0.0000 N   0  0  0  0  0  0  0  0  0  0  0  0
  -10.5740    3.7620    0.0000 N   0  0  0  0  0  0  0  0  0  0  0  0
   -7.5890    3.4640    0.0000 C   0  0  0  0  0  0  0  0  0  0  0  0
   -8.2060    4.8310    0.0000 C   0  0  0  0  0  0  0  0  0  0  0  0
   -4.6520    0.9260    0.0000 C   0  0  0  0  0  0  0  0  0  0  0  0
   -9.6990    4.9800    0.0000 C   0  0  0  0  0  0  0  0  0  0  0  0
   -2.0460   -0.5600    0.0000 C   0  0  0  0  0  0  0  0  0  0  0  0
   -7.3310    6.0500    0.0000 C   0  0  0  0  0  0  0  0  0  0  0  0
  -12.0660    3.9110    0.0000 C   0  0  0  0  0  0  0  0  0  0  0  0
   -3.3570    1.6830    0.0000 C   0  0  0  0  0  0  0  0  0  0  0  0
   -4.6440   -0.5740    0.0000 C   0  0  0  0  0  0  0  0  0  0  0  0
  -12.9420    2.6930    0.0000 C   0  0  0  0  0  0  0  0  0  0  0  0
   -0.7430   -1.3030    0.0000 C   0  0  0  0  0  0  0  0  0  0  0  0
  -10.3160    6.3470    0.0000 C   0  0  0  0  0  0  0  0  0  0  0  0
   -2.0540    0.9400    0.0000 C   0  0  0  0  0  0  0  0  0  0  0  0
   -3.3410   -1.3170    0.0000 C   0  0  0  0  0  0  0  0  0  0  0  0
  -14.6920    0.2560    0.0000 C   0  0  0  0  0  0  0  0  0  0  0  0
  -15.5670   -0.9620    0.0000 C   0  0  0  0  0  0  0  0  0  0  0  0
  -12.3240    1.3260    0.0000 C   0  0  0  0  0  0  0  0  0  0  0  0
  -14.4340    2.8420    0.0000 C   0  0  0  0  0  0  0  0  0  0  0  0
   -7.9480    7.4170    0.0000 C   0  0  0  0  0  0  0  0  0  0  0  0
  -13.2000    0.1070    0.0000 C   0  0  0  0  0  0  0  0  0  0  0  0
  -15.3100    1.6230    0.0000 C   0  0  0  0  0  0  0  0  0  0  0  0
   -9.4410    7.5650    0.0000 C   0  0  0  0  0  0  0  0  0  0  0  0
  1 23  1  0  0  0  0
  2 23  1  0  0  0  0
  3 23  1  0  0  0  0
  4 28  1  0  0  0  0
  5 28  1  0  0  0  0
  6 28  1  0  0  0  0
  7 19  2  0  0  0  0
  8  9  1  0  0  0  0
  8 11  1  0  0  0  0
  8 15  1  0  0  0  0
  9 13  2  0  0  0  0
 10 11  2  0  0  0  0
 10 13  1  0  0  0  0
 12 16  1  0  0  0  0
 12 19  1  0  0  0  0
 13 14  1  0  0  0  0
 14 16  2  0  0  0  0
 14 18  1  0  0  0  0
 15 20  2  0  0  0  0
 15 21  1  0  0  0  0
 16 24  1  0  0  0  0
 17 23  1  0  0  0  0
 17 25  2  0  0  0  0
 17 26  1  0  0  0  0
 18 31  2  0  0  0  0
 19 22  1  0  0  0  0
 20 25  1  0  0  0  0
 21 26  2  0  0  0  0
 22 29  2  0  0  0  0
 22 30  1  0  0  0  0
 24 34  2  0  0  0  0
 27 28  1  0  0  0  0
 27 32  2  0  0  0  0
 27 33  1  0  0  0  0
 29 32  1  0  0  0  0
 30 33  2  0  0  0  0
 31 34  1  0  0  0  0
M  END
>  <Activity>
INACTIVE

>  <ActivitySource>
Köhler_2015

>  <Name>
13

>  <canonical_smiles>
FC(F)(F)c1ccc(cc1)C(=O)Nc1ccccc1-c1nn(nn1)-c1ccc(cc1)C(F)(F)F

>  <standard_inchi>
InChI=1S/C22H13F6N5O/c23-21(24,25)14-7-5-13(6-8-14)20(34)29-18-4-2-1-3-17(18)19-30-32-33(31-19)16-11-9-15(10-12-16)22(26,27)28/h1-12H,(H,29,34)

>  <standard_inchi_key>
PBMFMQPYVIMNCE-UHFFFAOYSA-N

$$$$

  MOE2013           2D

 33 36  0  0  0  0  0  0  0  0999 V2000
    0.0000    0.0000    0.0000 F   0  0  0  0  0  0  0  0  0  0  0  0
    0.5380    2.0520    0.0000 F   0  0  0  0  0  0  0  0  0  0  0  0
    2.5900    1.5140    0.0000 F   0  0  0  0  0  0  0  0  0  0  0  0
    3.5790   -5.7260    0.0000 O   0  0  0  0  0  0  0  0  0  0  0  0
   10.6170   -2.7670    0.0000 N   0  0  0  0  0  0  0  0  0  0  0  0
   10.3130   -4.2350    0.0000 N   0  0  0  0  0  0  0  0  0  0  0  0
    8.2050   -3.0330    0.0000 N   0  0  0  0  0  0  0  0  0  0  0  0
    9.3140   -2.0230    0.0000 N   0  0  0  0  0  0  0  0  0  0  0  0
    5.8220   -4.4160    0.0000 N   0  0  0  0  0  0  0  0  0  0  0  0
    8.8220   -4.4000    0.0000 C   0  0  0  0  0  0  0  0  0  0  0  0
    8.0790   -5.7030    0.0000 C   0  0  0  0  0  0  0  0  0  0  0  0
    6.5790   -5.7110    0.0000 C   0  0  0  0  0  0  0  0  0  0  0  0
   11.9840   -2.1490    0.0000 C   0  0  0  0  0  0  0  0  0  0  0  0
    4.3220   -4.4240    0.0000 C   0  0  0  0  0  0  0  0  0  0  0  0
    3.5660   -3.1280    0.0000 C   0  0  0  0  0  0  0  0  0  0  0  0
    8.8360   -6.9980    0.0000 C   0  0  0  0  0  0  0  0  0  0  0  0
    2.0520   -0.5380    0.0000 C   0  0  0  0  0  0  0  0  0  0  0  0
    5.8360   -7.0140    0.0000 C   0  0  0  0  0  0  0  0  0  0  0  0
    1.2950    0.7570    0.0000 C   0  0  0  0  0  0  0  0  0  0  0  0
   12.1330   -0.6570    0.0000 C   0  0  0  0  0  0  0  0  0  0  0  0
   13.2030   -3.0250    0.0000 C   0  0  0  0  0  0  0  0  0  0  0  0
    2.0660   -3.1360    0.0000 C   0  0  0  0  0  0  0  0  0  0  0  0
    4.3090   -1.8260    0.0000 C   0  0  0  0  0  0  0  0  0  0  0  0
    1.3090   -1.8410    0.0000 C   0  0  0  0  0  0  0  0  0  0  0  0
    3.5520   -0.5300    0.0000 C   0  0  0  0  0  0  0  0  0  0  0  0
    8.0930   -8.3010    0.0000 C   0  0  0  0  0  0  0  0  0  0  0  0
    6.5930   -8.3090    0.0000 C   0  0  0  0  0  0  0  0  0  0  0  0
   14.7190   -0.9150    0.0000 C   0  0  0  0  0  0  0  0  0  0  0  0
   13.5000   -0.0390    0.0000 C   0  0  0  0  0  0  0  0  0  0  0  0
   14.5700   -2.4070    0.0000 C   0  0  0  0  0  0  0  0  0  0  0  0
   16.0860   -0.2980    0.0000 C   0  0  0  0  0  0  0  0  0  0  0  0
   17.3040   -1.1730    0.0000 C   0  0  0  0  0  0  0  0  0  0  0  0
   18.6710   -0.5560    0.0000 C   0  0  0  0  0  0  0  0  0  0  0  0
  1 19  1  0  0  0  0
  2 19  1  0  0  0  0
  3 19  1  0  0  0  0
  4 14  2  0  0  0  0
  5  6  1  0  0  0  0
  5  8  1  0  0  0  0
  5 13  1  0  0  0  0
  6 10  2  0  0  0  0
  7  8  2  0  0  0  0
  7 10  1  0  0  0  0
  9 12  1  0  0  0  0
  9 14  1  0  0  0  0
 10 11  1  0  0  0  0
 11 12  2  0  0  0  0
 11 16  1  0  0  0  0
 12 18  1  0  0  0  0
 13 20  2  0  0  0  0
 13 21  1  0  0  0  0
 14 15  1  0  0  0  0
 15 22  2  0  0  0  0
 15 23  1  0  0  0  0
 16 26  2  0  0  0  0
 17 19  1  0  0  0  0
 17 24  2  0  0  0  0
 17 25  1  0  0  0  0
 18 27  2  0  0  0  0
 20 29  1  0  0  0  0
 21 30  2  0  0  0  0
 22 24  1  0  0  0  0
 23 25  2  0  0  0  0
 26 27  1  0  0  0  0
 28 29  2  0  0  0  0
 28 30  1  0  0  0  0
 28 31  1  0  0  0  0
 31 32  1  0  0  0  0
 32 33  1  0  0  0  0
M  END
>  <Activity>
INACTIVE

>  <ActivitySource>
Köhler_2015

>  <Name>
12

>  <canonical_smiles>
FC(F)(F)c1ccc(cc1)C(=O)Nc1ccccc1-c1nn(nn1)-c1ccc(cc1)CCC

>  <standard_inchi>
InChI=1S/C24H20F3N5O/c1-2-5-16-8-14-19(15-9-16)32-30-22(29-31-32)20-6-3-4-7-21(20)28-23(33)17-10-12-18(13-11-17)24(25,26)27/h3-4,6-15H,2,5H2,1H3,(H,28,33)

>  <standard_inchi_key>
CKQSSOPGRVRUCH-UHFFFAOYSA-N

$$$$

  MOE2013           2D

 32 35  0  0  0  0  0  0  0  0999 V2000
    0.0000    0.0000    0.0000 F   0  0  0  0  0  0  0  0  0  0  0  0
   -0.1850   -2.1130    0.0000 F   0  0  0  0  0  0  0  0  0  0  0  0
   -2.2980   -1.9280    0.0000 F   0  0  0  0  0  0  0  0  0  0  0  0
  -10.7220   -2.0540    0.0000 O   0  0  0  0  0  0  0  0  0  0  0  0
   -4.4930    5.0420    0.0000 O   0  0  0  0  0  0  0  0  0  0  0  0
  -10.9320    0.9380    0.0000 N   0  0  0  0  0  0  0  0  0  0  0  0
  -10.8790    2.4370    0.0000 N   0  0  0  0  0  0  0  0  0  0  0  0
   -8.5990    1.6070    0.0000 N   0  0  0  0  0  0  0  0  0  0  0  0
   -9.5220    0.4250    0.0000 N   0  0  0  0  0  0  0  0  0  0  0  0
   -6.4830    3.3720    0.0000 N   0  0  0  0  0  0  0  0  0  0  0  0
   -9.4370    2.8510    0.0000 C   0  0  0  0  0  0  0  0  0  0  0  0
   -8.9240    4.2600    0.0000 C   0  0  0  0  0  0  0  0  0  0  0  0
  -12.1750    0.0990    0.0000 C   0  0  0  0  0  0  0  0  0  0  0  0
   -7.4470    4.5210    0.0000 C   0  0  0  0  0  0  0  0  0  0  0  0
  -12.0710   -1.3970    0.0000 C   0  0  0  0  0  0  0  0  0  0  0  0
   -9.8890    5.4090    0.0000 C   0  0  0  0  0  0  0  0  0  0  0  0
   -5.0060    3.6320    0.0000 C   0  0  0  0  0  0  0  0  0  0  0  0
   -4.0420    2.4830    0.0000 C   0  0  0  0  0  0  0  0  0  0  0  0
   -6.9340    5.9300    0.0000 C   0  0  0  0  0  0  0  0  0  0  0  0
   -2.1130    0.1850    0.0000 C   0  0  0  0  0  0  0  0  0  0  0  0
  -13.5230    0.7570    0.0000 C   0  0  0  0  0  0  0  0  0  0  0  0
   -1.1490   -0.9640    0.0000 C   0  0  0  0  0  0  0  0  0  0  0  0
  -13.3140   -2.2360    0.0000 C   0  0  0  0  0  0  0  0  0  0  0  0
   -2.5640    2.7440    0.0000 C   0  0  0  0  0  0  0  0  0  0  0  0
   -4.5550    1.0740    0.0000 C   0  0  0  0  0  0  0  0  0  0  0  0
   -9.3760    6.8190    0.0000 C   0  0  0  0  0  0  0  0  0  0  0  0
   -1.6000    1.5940    0.0000 C   0  0  0  0  0  0  0  0  0  0  0  0
   -3.5900   -0.0760    0.0000 C   0  0  0  0  0  0  0  0  0  0  0  0
   -7.8980    7.0790    0.0000 C   0  0  0  0  0  0  0  0  0  0  0  0
  -14.7670   -0.0820    0.0000 C   0  0  0  0  0  0  0  0  0  0  0  0
  -14.6620   -1.5780    0.0000 C   0  0  0  0  0  0  0  0  0  0  0  0
  -10.6180   -3.5510    0.0000 C   0  0  0  0  0  0  0  0  0  0  0  0
  1 22  1  0  0  0  0
  2 22  1  0  0  0  0
  3 22  1  0  0  0  0
  4 15  1  0  0  0  0
  4 32  1  0  0  0  0
  5 17  2  0  0  0  0
  6  7  1  0  0  0  0
  6  9  1  0  0  0  0
  6 13  1  0  0  0  0
  7 11  2  0  0  0  0
  8  9  2  0  0  0  0
  8 11  1  0  0  0  0
 10 14  1  0  0  0  0
 10 17  1  0  0  0  0
 11 12  1  0  0  0  0
 12 14  2  0  0  0  0
 12 16  1  0  0  0  0
 13 15  2  0  0  0  0
 13 21  1  0  0  0  0
 14 19  1  0  0  0  0
 15 23  1  0  0  0  0
 16 26  2  0  0  0  0
 17 18  1  0  0  0  0
 18 24  2  0  0  0  0
 18 25  1  0  0  0  0
 19 29  2  0  0  0  0
 20 22  1  0  0  0  0
 20 27  2  0  0  0  0
 20 28  1  0  0  0  0
 21 30  2  0  0  0  0
 23 31  2  0  0  0  0
 24 27  1  0  0  0  0
 25 28  2  0  0  0  0
 26 29  1  0  0  0  0
 30 31  1  0  0  0  0
M  END
>  <Activity>
INHIBITOR

>  <ActivitySource>
Köhler_2015

>  <Name>
16

>  <canonical_smiles>
FC(F)(F)c1ccc(cc1)C(=O)Nc1ccccc1-c1nn(nn1)-c1ccccc1OC

>  <standard_inchi>
InChI=1S/C22H16F3N5O2/c1-32-19-9-5-4-8-18(19)30-28-20(27-29-30)16-6-2-3-7-17(16)26-21(31)14-10-12-15(13-11-14)22(23,24)25/h2-13H,1H3,(H,26,31)

>  <standard_inchi_key>
WSVVREJKHFUOCD-UHFFFAOYSA-N

>  <ScoresAndActivity>
IC50 (µM): 0.45 < 10 (sec=0) => sa

$$$$

  MOE2013           2D

 44 48  0  0  1  0  0  0  0  0999 V2000
    0.0000    0.0000    0.0000 F   0  0  0  0  0  0  0  0  0  0  0  0
   13.4400  -13.0530    0.0000 O   0  0  0  0  0  0  0  0  0  0  0  0
   14.9520  -10.4620    0.0000 O   0  0  0  0  0  0  0  0  0  0  0  0
   -4.5240   -5.1750    0.0000 O   0  0  0  0  0  0  0  0  0  0  0  0
   -0.0480  -10.3920    0.0000 O   0  0  0  0  0  0  0  0  0  0  0  0
   -5.2680   -3.8730    0.0000 O   0  5  0  0  0  0  0  0  0  0  0  0
   -5.2560   -1.2750    0.0000 O   0  0  0  0  0  0  0  0  0  0  0  0
    8.2080   -9.1310    0.0000 N   0  0  3  0  0  0  0  0  0  0  0  0
   -2.2800   -6.4850    0.0000 N   0  0  0  0  0  0  0  0  0  0  0  0
   -4.5120   -2.5770    0.0000 N   0  3  0  0  0  0  0  0  0  0  0  0
   -0.0360   -7.7940    0.0000 N   0  0  0  0  0  0  0  0  0  0  0  0
   10.4520  -10.4410    0.0000 C   0  0  0  0  0  0  0  0  0  0  0  0
   11.2080   -9.1450    0.0000 C   0  0  0  0  0  0  0  0  0  0  0  0
   -2.2680   -3.8870    0.0000 C   0  0  0  0  0  0  0  0  0  0  0  0
   -3.0120   -2.5840    0.0000 C   0  0  0  0  0  0  0  0  0  0  0  0
   12.6960  -11.7500    0.0000 C   0  0  0  0  0  0  0  0  0  0  0  0
   13.4520  -10.4550    0.0000 C   0  0  0  0  0  0  0  0  0  0  0  0
   -3.0240   -5.1820    0.0000 C   0  0  0  0  0  0  0  0  0  0  0  0
   -3.0360   -7.7800    0.0000 C   0  0  0  0  0  0  0  0  0  0  0  0
   -2.2920   -9.0830    0.0000 C   0  0  0  0  0  0  0  0  0  0  0  0
   11.1960  -11.7430    0.0000 C   0  0  0  0  0  0  0  0  0  0  0  0
   12.7080   -9.1520    0.0000 C   0  0  0  0  0  0  0  0  0  0  0  0
    8.9520  -10.4340    0.0000 C   0  0  0  0  0  0  0  0  0  0  0  0
   10.4640   -7.8430    0.0000 C   0  0  0  0  0  0  0  0  0  0  0  0
   -0.7920   -9.0900    0.0000 C   0  0  0  0  0  0  0  0  0  0  0  0
   -0.7680   -3.8940    0.0000 C   0  0  0  0  0  0  0  0  0  0  0  0
   -2.2560   -1.2890    0.0000 C   0  0  0  0  0  0  0  0  0  0  0  0
    8.9640   -7.8360    0.0000 C   0  0  0  0  0  0  0  0  0  0  0  0
   -0.7560   -1.2960    0.0000 C   0  0  0  0  0  0  0  0  0  0  0  0
   -4.5360   -7.7730    0.0000 C   0  0  0  0  0  0  0  0  0  0  0  0
   -0.0120   -2.5980    0.0000 C   0  0  0  0  0  0  0  0  0  0  0  0
   -3.0480  -10.3780    0.0000 C   0  0  0  0  0  0  0  0  0  0  0  0
    6.7080   -9.1240    0.0000 C   0  0  0  0  0  0  0  0  0  0  0  0
    1.4640   -7.8010    0.0000 C   0  0  0  0  0  0  0  0  0  0  0  0
    4.4640   -7.8150    0.0000 C   0  0  0  0  0  0  0  0  0  0  0  0
   -5.2920   -9.0690    0.0000 C   0  0  0  0  0  0  0  0  0  0  0  0
   -4.5480  -10.3710    0.0000 C   0  0  0  0  0  0  0  0  0  0  0  0
    5.9640   -7.8220    0.0000 C   0  0  0  0  0  0  0  0  0  0  0  0
    2.2200   -6.5060    0.0000 C   0  0  0  0  0  0  0  0  0  0  0  0
    2.2080   -9.1040    0.0000 C   0  0  0  0  0  0  0  0  0  0  0  0
    3.7200   -6.5120    0.0000 C   0  0  0  0  0  0  0  0  0  0  0  0
    3.7080   -9.1100    0.0000 C   0  0  0  0  0  0  0  0  0  0  0  0
   12.6840  -14.3480    0.0000 C   0  0  0  0  0  0  0  0  0  0  0  0
   15.7080   -9.1660    0.0000 C   0  0  0  0  0  0  0  0  0  0  0  0
  1 29  1  0  0  0  0
  2 16  1  0  0  0  0
  2 43  1  0  0  0  0
  3 17  1  0  0  0  0
  3 44  1  0  0  0  0
  4 18  2  0  0  0  0
  5 25  2  0  0  0  0
  6 10  1  0  0  0  0
  7 10  2  0  0  0  0
  8 23  1  0  0  0  0
  8 28  1  0  0  0  0
  8 33  1  0  0  0  0
  9 18  1  0  0  0  0
  9 19  1  0  0  0  0
 10 15  1  0  0  0  0
 11 25  1  0  0  0  0
 11 34  1  0  0  0  0
 12 13  1  0  0  0  0
 12 21  2  0  0  0  0
 12 23  1  0  0  0  0
 13 22  2  0  0  0  0
 13 24  1  0  0  0  0
 14 15  2  0  0  0  0
 14 18  1  0  0  0  0
 14 26  1  0  0  0  0
 15 27  1  0  0  0  0
 16 17  2  0  0  0  0
 16 21  1  0  0  0  0
 17 22  1  0  0  0  0
 19 20  2  0  0  0  0
 19 30  1  0  0  0  0
 20 25  1  0  0  0  0
 20 32  1  0  0  0  0
 24 28  1  0  0  0  0
 26 31  2  0  0  0  0
 27 29  2  0  0  0  0
 29 31  1  0  0  0  0
 30 36  2  0  0  0  0
 32 37  2  0  0  0  0
 33 38  1  0  0  0  0
 34 39  2  0  0  0  0
 34 40  1  0  0  0  0
 35 38  1  0  0  0  0
 35 41  2  0  0  0  0
 35 42  1  0  0  0  0
 36 37  1  0  0  0  0
 39 41  1  0  0  0  0
 40 42  2  0  0  0  0
M  CHG  1   6  -1
M  CHG  1  10   1
M  END
>  <Activity>
INHIBITOR

>  <ActivitySource>
Li_2015

>  <Name>
22

>  <canonical_smiles>
Fc1cc([N+](=O)[O-])c(cc1)C(=O)Nc1ccccc1C(=O)Nc1ccc(cc1)CCN1CCc2cc(OC)c(OC)cc2C1

>  <standard_inchi>
InChI=1S/C33H31FN4O6/c1-43-30-17-22-14-16-37(20-23(22)18-31(30)44-2)15-13-21-7-10-25(11-8-21)35-32(39)26-5-3-4-6-28(26)36-33(40)27-12-9-24(34)19-29(27)38(41)42/h3-12,17-19H,13-16,20H2,1-2H3,(H,35,39)(H,36,40)

>  <standard_inchi_key>
CNIWCNATXVWMIG-UHFFFAOYSA-N

>  <ScoresAndActivity>
Percentage inhibition: 60 > 50 (sec=10) => sa

$$$$

  MOE2013           2D

 36 41  0  0  1  0  0  0  0  0999 V2000
    0.0000    0.0000    0.0000 F   0  0  0  0  0  0  0  0  0  0  0  0
  -10.3920    0.0810    0.0000 O   0  0  0  0  0  0  0  0  0  0  0  0
  -12.2330    0.9650    0.0000 O   0  0  0  0  0  0  0  0  0  0  0  0
   -5.2080   -1.4590    0.0000 O   0  0  0  0  0  0  0  0  0  0  0  0
   -9.0750    2.3210    0.0000 N   0  0  0  0  0  0  0  0  0  0  0  0
  -11.6730    3.5020    0.0000 N   0  0  0  0  0  0  0  0  0  0  0  0
   -6.4890    0.8010    0.0000 N   0  0  0  0  0  0  0  0  0  0  0  0
   -5.1730    3.0400    0.0000 N   0  0  0  0  0  0  0  0  0  0  0  0
   -9.5620    4.6990    0.0000 C   0  0  2  0  0  0  0  0  0  0  0  0
  -10.1820    3.3330    0.0000 C   0  0  2  0  0  0  0  0  0  0  0  0
   -7.7710    3.0610    0.0000 C   0  0  1  0  0  0  0  0  0  0  0  0
  -10.6680    5.7110    0.0000 C   0  0  0  0  0  0  0  0  0  0  0  0
   -8.0710    4.5300    0.0000 C   0  0  0  0  0  0  0  0  0  0  0  0
   -8.9170    6.0530    0.0000 C   0  0  0  0  0  0  0  0  0  0  0  0
  -11.9730    4.9710    0.0000 C   0  0  0  0  0  0  0  0  0  0  0  0
   -6.4770    2.3010    0.0000 C   0  0  0  0  0  0  0  0  0  0  0  0
   -9.0870    0.8210    0.0000 C   0  0  0  0  0  0  0  0  0  0  0  0
   -7.7940    0.0610    0.0000 C   0  0  1  0  0  0  0  0  0  0  0  0
  -12.6850    2.3950    0.0000 C   0  0  0  0  0  0  0  0  0  0  0  0
  -10.6570    7.2110    0.0000 C   0  0  0  0  0  0  0  0  0  0  0  0
  -13.2660    5.7310    0.0000 C   0  0  0  0  0  0  0  0  0  0  0  0
   -8.2720    7.4080    0.0000 C   0  0  0  0  0  0  0  0  0  0  0  0
   -5.1960    0.0400    0.0000 C   0  0  0  0  0  0  0  0  0  0  0  0
  -10.2720    6.6980    0.0000 C   0  0  0  0  0  0  0  0  0  0  0  0
   -7.5620    5.4090    0.0000 C   0  0  0  0  0  0  0  0  0  0  0  0
   -3.8790    2.2800    0.0000 C   0  0  0  0  0  0  0  0  0  0  0  0
   -3.8910    0.7800    0.0000 C   0  0  0  0  0  0  0  0  0  0  0  0
  -11.9500    7.9710    0.0000 C   0  0  0  0  0  0  0  0  0  0  0  0
  -13.2550    7.2310    0.0000 C   0  0  0  0  0  0  0  0  0  0  0  0
   -7.8060   -1.4390    0.0000 C   0  0  0  0  0  0  0  0  0  0  0  0
  -14.1500    2.7180    0.0000 C   0  0  0  0  0  0  0  0  0  0  0  0
   -6.7770    7.5270    0.0000 C   0  0  0  0  0  0  0  0  0  0  0  0
   -2.5980    0.0200    0.0000 C   0  0  0  0  0  0  0  0  0  0  0  0
   -2.5750    3.0200    0.0000 C   0  0  0  0  0  0  0  0  0  0  0  0
   -1.2930    0.7600    0.0000 C   0  0  0  0  0  0  0  0  0  0  0  0
   -1.2820    2.2600    0.0000 C   0  0  0  0  0  0  0  0  0  0  0  0
  1 35  1  0  0  0  0
  2 17  2  0  0  0  0
  3 19  2  0  0  0  0
  4 23  2  0  0  0  0
  5 10  1  0  0  0  0
  5 11  1  0  0  0  0
  5 17  1  0  0  0  0
  6 15  1  0  0  0  0
  6 19  1  0  0  0  0
  7 16  1  0  0  0  0
  7 18  1  0  0  0  0
  7 23  1  0  0  0  0
  8 16  2  0  0  0  0
  8 26  1  0  0  0  0
  9 10  1  0  0  0  0
  9 12  1  0  0  0  0
  9 13  1  0  0  0  0
  9 14  1  1  0  0  0
 10  6  1  6  0  0  0
 11 13  1  0  0  0  0
 11 16  1  1  0  0  0
 12 15  1  0  0  0  0
 12 20  2  0  0  0  0
 14 22  1  0  0  0  0
 14 24  1  0  0  0  0
 14 25  1  0  0  0  0
 15 21  2  0  0  0  0
 17 18  1  0  0  0  0
 18 30  1  6  0  0  0
 19 31  1  0  0  0  0
 20 28  1  0  0  0  0
 21 29  1  0  0  0  0
 22 32  2  0  0  0  0
 23 27  1  0  0  0  0
 26 27  1  0  0  0  0
 26 34  2  0  0  0  0
 27 33  2  0  0  0  0
 28 29  2  0  0  0  0
 33 35  1  0  0  0  0
 34 36  1  0  0  0  0
 35 36  2  0  0  0  0
M  END
>  <Activity>
INACTIVE

>  <ActivitySource>
Hayashi_2015

>  <Name>
1b

>  <canonical_smiles>
Fc1cc2c(N=C3N(C(C)C(=O)N4C5N(c6c(cccc6)C5(CC34)C(C=C)(C)C)C(=O)C)C2=O)cc1

>  <standard_inchi>
InChI=1S/C28H27FN4O3/c1-6-27(4,5)28-14-22-23-30-20-12-11-17(29)13-18(20)25(36)31(23)15(2)24(35)33(22)26(28)32(16(3)34)21-10-8-7-9-19(21)28/h6-13,15,22,26H,1,14H2,2-5H3/t15-,22+,26+,28-/m1/s1

>  <standard_inchi_key>
OMQQWXJSNJKSJE-XFIXFYESSA-N

>  <ScoresAndActivity>
Inhibition (%): 35 < 50 (sec=10) => si

$$$$

  MOE2013           2D

 29 32  0  0  1  0  0  0  0  0999 V2000
    0.0000    0.0000    0.0000 F   0  0  0  0  0  0  0  0  0  0  0  0
  -18.0020   -5.1900    0.0000 O   0  0  0  0  0  0  0  0  0  0  0  0
  -19.5010   -2.5910    0.0000 O   0  0  0  0  0  0  0  0  0  0  0  0
  -12.7500   -1.2940    0.0000 N   0  0  3  0  0  0  0  0  0  0  0  0
  -15.0010   -2.5930    0.0000 C   0  0  0  0  0  0  0  0  0  0  0  0
  -15.7500   -1.2940    0.0000 C   0  0  0  0  0  0  0  0  0  0  0  0
  -17.2510   -3.8910    0.0000 C   0  0  0  0  0  0  0  0  0  0  0  0
  -18.0010   -2.5920    0.0000 C   0  0  0  0  0  0  0  0  0  0  0  0
  -15.7510   -3.8920    0.0000 C   0  0  0  0  0  0  0  0  0  0  0  0
  -17.2500   -1.2930    0.0000 C   0  0  0  0  0  0  0  0  0  0  0  0
  -13.5010   -2.5930    0.0000 C   0  0  0  0  0  0  0  0  0  0  0  0
  -15.0000    0.0050    0.0000 C   0  0  0  0  0  0  0  0  0  0  0  0
  -13.5000    0.0050    0.0000 C   0  0  0  0  0  0  0  0  0  0  0  0
  -11.2500   -1.2950    0.0000 C   0  0  0  0  0  0  0  0  0  0  0  0
   -6.0000    0.0020    0.0000 C   0  0  0  0  0  0  0  0  0  0  0  0
   -4.5000    0.0020    0.0000 C   0  0  0  0  0  0  0  0  0  0  0  0
   -9.0000    0.0030    0.0000 C   0  0  0  0  0  0  0  0  0  0  0  0
  -10.5000    0.0040    0.0000 C   0  0  0  0  0  0  0  0  0  0  0  0
   -6.7500    1.3010    0.0000 C   0  0  0  0  0  0  0  0  0  0  0  0
   -6.7500   -1.2970    0.0000 C   0  0  0  0  0  0  0  0  0  0  0  0
   -8.2500    1.3020    0.0000 C   0  0  0  0  0  0  0  0  0  0  0  0
   -8.2500   -1.2960    0.0000 C   0  0  0  0  0  0  0  0  0  0  0  0
   -3.7500   -1.2980    0.0000 C   0  0  0  0  0  0  0  0  0  0  0  0
   -3.7500    1.3000    0.0000 C   0  0  0  0  0  0  0  0  0  0  0  0
   -1.5000    0.0000    0.0000 C   0  0  0  0  0  0  0  0  0  0  0  0
   -2.2500   -1.2980    0.0000 C   0  0  0  0  0  0  0  0  0  0  0  0
   -2.2500    1.3000    0.0000 C   0  0  0  0  0  0  0  0  0  0  0  0
  -17.2520   -6.4890    0.0000 C   0  0  0  0  0  0  0  0  0  0  0  0
  -20.2500   -1.2920    0.0000 C   0  0  0  0  0  0  0  0  0  0  0  0
  1 25  1  0  0  0  0
  2  7  1  0  0  0  0
  2 28  1  0  0  0  0
  3  8  1  0  0  0  0
  3 29  1  0  0  0  0
  4 11  1  0  0  0  0
  4 13  1  0  0  0  0
  4 14  1  0  0  0  0
  5  6  1  0  0  0  0
  5  9  2  0  0  0  0
  5 11  1  0  0  0  0
  6 10  2  0  0  0  0
  6 12  1  0  0  0  0
  7  8  2  0  0  0  0
  7  9  1  0  0  0  0
  8 10  1  0  0  0  0
 12 13  1  0  0  0  0
 14 18  1  0  0  0  0
 15 16  1  0  0  0  0
 15 19  2  0  0  0  0
 15 20  1  0  0  0  0
 16 23  2  0  0  0  0
 16 24  1  0  0  0  0
 17 18  1  0  0  0  0
 17 21  2  0  0  0  0
 17 22  1  0  0  0  0
 19 21  1  0  0  0  0
 20 22  2  0  0  0  0
 23 26  1  0  0  0  0
 24 27  2  0  0  0  0
 25 26  2  0  0  0  0
 25 27  1  0  0  0  0
M  END
>  <Activity>
INACTIVE

>  <ActivitySource>
Capparelli_2014

>  <Name>
312366693

>  <canonical_smiles>
Fc1ccc(cc1)-c1ccc(cc1)CCN1CCc2cc(OC)c(OC)cc2C1

>  <standard_inchi>
InChI=1S/C25H26FNO2/c1-28-24-15-21-12-14-27(17-22(21)16-25(24)29-2)13-11-18-3-5-19(6-4-18)20-7-9-23(26)10-8-20/h3-10,15-16H,11-14,17H2,1-2H3

>  <standard_inchi_key>
MMDFUOTUTNSXLN-UHFFFAOYSA-N

$$$$

  MOE2013           2D

 28 31  0  0  1  0  0  0  0  0999 V2000
    0.0000    0.0000    0.0000 F   0  0  0  0  0  0  0  0  0  0  0  0
  -17.2170   -4.0400    0.0000 O   0  0  0  0  0  0  0  0  0  0  0  0
  -15.6960   -6.6250    0.0000 O   0  0  0  0  0  0  0  0  0  0  0  0
  -11.2390   -1.3920    0.0000 N   0  0  3  0  0  0  0  0  0  0  0  0
  -13.4780   -2.7100    0.0000 C   0  0  0  0  0  0  0  0  0  0  0  0
  -12.7170   -4.0030    0.0000 C   0  0  0  0  0  0  0  0  0  0  0  0
  -15.7170   -4.0270    0.0000 C   0  0  0  0  0  0  0  0  0  0  0  0
  -14.9560   -5.3200    0.0000 C   0  0  0  0  0  0  0  0  0  0  0  0
  -14.9780   -2.7220    0.0000 C   0  0  0  0  0  0  0  0  0  0  0  0
  -13.4560   -5.3080    0.0000 C   0  0  0  0  0  0  0  0  0  0  0  0
  -12.7390   -1.4040    0.0000 C   0  0  0  0  0  0  0  0  0  0  0  0
  -11.2170   -3.9900    0.0000 C   0  0  0  0  0  0  0  0  0  0  0  0
  -10.4780   -2.6850    0.0000 C   0  0  0  0  0  0  0  0  0  0  0  0
  -10.5000   -0.0870    0.0000 C   0  0  0  0  0  0  0  0  0  0  0  0
   -9.0000   -0.0740    0.0000 C   0  0  0  0  0  0  0  0  0  0  0  0
   -6.0000   -0.0500    0.0000 C   0  0  0  0  0  0  0  0  0  0  0  0
   -4.5000   -0.0370    0.0000 C   0  0  0  0  0  0  0  0  0  0  0  0
   -8.2390   -1.3670    0.0000 C   0  0  0  0  0  0  0  0  0  0  0  0
   -8.2600    1.2310    0.0000 C   0  0  0  0  0  0  0  0  0  0  0  0
   -6.7390   -1.3550    0.0000 C   0  0  0  0  0  0  0  0  0  0  0  0
   -6.7600    1.2430    0.0000 C   0  0  0  0  0  0  0  0  0  0  0  0
   -3.7610    1.2680    0.0000 C   0  0  0  0  0  0  0  0  0  0  0  0
   -3.7390   -1.3300    0.0000 C   0  0  0  0  0  0  0  0  0  0  0  0
   -1.5000   -0.0120    0.0000 C   0  0  0  0  0  0  0  0  0  0  0  0
   -2.2610    1.2800    0.0000 C   0  0  0  0  0  0  0  0  0  0  0  0
   -2.2390   -1.3180    0.0000 C   0  0  0  0  0  0  0  0  0  0  0  0
  -17.9780   -2.7470    0.0000 C   0  0  0  0  0  0  0  0  0  0  0  0
  -14.9350   -7.9180    0.0000 C   0  0  0  0  0  0  0  0  0  0  0  0
  1 24  1  0  0  0  0
  2  7  1  0  0  0  0
  2 27  1  0  0  0  0
  3  8  1  0  0  0  0
  3 28  1  0  0  0  0
  4 11  1  0  0  0  0
  4 13  1  0  0  0  0
  4 14  1  0  0  0  0
  5  6  1  0  0  0  0
  5  9  2  0  0  0  0
  5 11  1  0  0  0  0
  6 10  2  0  0  0  0
  6 12  1  0  0  0  0
  7  8  2  0  0  0  0
  7  9  1  0  0  0  0
  8 10  1  0  0  0  0
 12 13  1  0  0  0  0
 14 15  1  0  0  0  0
 15 18  2  0  0  0  0
 15 19  1  0  0  0  0
 16 17  1  0  0  0  0
 16 20  2  0  0  0  0
 16 21  1  0  0  0  0
 17 22  2  0  0  0  0
 17 23  1  0  0  0  0
 18 20  1  0  0  0  0
 19 21  2  0  0  0  0
 22 25  1  0  0  0  0
 23 26  2  0  0  0  0
 24 25  2  0  0  0  0
 24 26  1  0  0  0  0
M  END
>  <Activity>
INACTIVE

>  <ActivitySource>
Capparelli_2014

>  <Name>
312366694

>  <canonical_smiles>
Fc1ccc(cc1)-c1ccc(cc1)CN1CCc2cc(OC)c(OC)cc2C1

>  <standard_inchi>
InChI=1S/C24H24FNO2/c1-27-23-13-20-11-12-26(16-21(20)14-24(23)28-2)15-17-3-5-18(6-4-17)19-7-9-22(25)10-8-19/h3-10,13-14H,11-12,15-16H2,1-2H3

>  <standard_inchi_key>
VHLHFJMCAVKJIW-UHFFFAOYSA-N

$$$$

  MOE2013           2D

 24 27  0  0  0  0  0  0  0  0999 V2000
    0.0000    0.0000    0.0000 F   0  0  0  0  0  0  0  0  0  0  0  0
   -6.7550   -1.2710    0.0000 O   0  0  0  0  0  0  0  0  0  0  0  0
   -8.9890    2.6350    0.0000 O   0  0  0  0  0  0  0  0  0  0  0  0
   -1.4890    2.6040    0.0000 O   0  0  0  0  0  0  0  0  0  0  0  0
   -8.2550   -1.2650    0.0000 C   0  0  0  0  0  0  0  0  0  0  0  0
   -9.0000    0.0370    0.0000 C   0  0  0  0  0  0  0  0  0  0  0  0
   -9.0110   -2.5610    0.0000 C   0  0  0  0  0  0  0  0  0  0  0  0
   -6.0000    0.0250    0.0000 C   0  0  0  0  0  0  0  0  0  0  0  0
   -8.2440    1.3330    0.0000 C   0  0  0  0  0  0  0  0  0  0  0  0
  -10.5110   -2.5540    0.0000 C   0  0  0  0  0  0  0  0  0  0  0  0
   -4.5000    0.0190    0.0000 C   0  0  0  0  0  0  0  0  0  0  0  0
   -6.7450    1.3270    0.0000 C   0  0  0  0  0  0  0  0  0  0  0  0
  -10.5000    0.0440    0.0000 C   0  0  0  0  0  0  0  0  0  0  0  0
  -11.2550   -1.2520    0.0000 C   0  0  0  0  0  0  0  0  0  0  0  0
   -8.2660   -3.8630    0.0000 C   0  0  0  0  0  0  0  0  0  0  0  0
   -3.7450    1.3150    0.0000 C   0  0  0  0  0  0  0  0  0  0  0  0
   -2.2450    1.3080    0.0000 C   0  0  0  0  0  0  0  0  0  0  0  0
   -3.7550   -1.2840    0.0000 C   0  0  0  0  0  0  0  0  0  0  0  0
  -11.2660   -3.8500    0.0000 C   0  0  0  0  0  0  0  0  0  0  0  0
   -1.5000    0.0060    0.0000 C   0  0  0  0  0  0  0  0  0  0  0  0
   -2.2550   -1.2900    0.0000 C   0  0  0  0  0  0  0  0  0  0  0  0
   -9.0220   -5.1590    0.0000 C   0  0  0  0  0  0  0  0  0  0  0  0
  -10.5220   -5.1530    0.0000 C   0  0  0  0  0  0  0  0  0  0  0  0
   -2.2340    3.9060    0.0000 C   0  0  0  0  0  0  0  0  0  0  0  0
  1 20  1  0  0  0  0
  2  5  1  0  0  0  0
  2  8  1  0  0  0  0
  3  9  2  0  0  0  0
  4 17  1  0  0  0  0
  4 24  1  0  0  0  0
  5  6  1  0  0  0  0
  5  7  2  0  0  0  0
  6  9  1  0  0  0  0
  6 13  2  0  0  0  0
  7 10  1  0  0  0  0
  7 15  1  0  0  0  0
  8 11  1  0  0  0  0
  8 12  2  0  0  0  0
  9 12  1  0  0  0  0
 10 14  2  0  0  0  0
 10 19  1  0  0  0  0
 11 16  2  0  0  0  0
 11 18  1  0  0  0  0
 13 14  1  0  0  0  0
 15 22  2  0  0  0  0
 16 17  1  0  0  0  0
 17 20  2  0  0  0  0
 18 21  2  0  0  0  0
 19 23  2  0  0  0  0
 20 21  1  0  0  0  0
 22 23  1  0  0  0  0
M  END
>  <Activity>
INHIBITOR

>  <ActivitySource>
Juvale_2013

>  <Name>
17

>  <canonical_smiles>
Fc1ccc(cc1OC)C=1Oc2c(ccc3c2cccc3)C(=O)C=1

>  <standard_inchi>
InChI=1S/C20H13FO3/c1-23-19-10-13(7-9-16(19)21)18-11-17(22)15-8-6-12-4-2-3-5-14(12)20(15)24-18/h2-11H,1H3

>  <standard_inchi_key>
MJMOCVLIXYIPTG-UHFFFAOYSA-N

>  <ScoresAndActivity>
IC50 (µM): 0.52 < 10 (sec=0) => sa

$$$$

  MOE2013           2D

 25 28  0  0  0  0  0  0  0  0999 V2000
    0.0000    0.0000    0.0000 F   0  0  0  0  0  0  0  0  0  0  0  0
   -6.7440   -1.3310    0.0000 O   0  0  0  0  0  0  0  0  0  0  0  0
   -9.0120    2.5550    0.0000 O   0  0  0  0  0  0  0  0  0  0  0  0
   -6.0120    2.5700    0.0000 O   0  0  0  0  0  0  0  0  0  0  0  0
   -1.5120    2.5910    0.0000 O   0  0  0  0  0  0  0  0  0  0  0  0
   -8.2440   -1.3380    0.0000 C   0  0  0  0  0  0  0  0  0  0  0  0
   -9.0000   -0.0430    0.0000 C   0  0  0  0  0  0  0  0  0  0  0  0
   -6.0000   -0.0280    0.0000 C   0  0  0  0  0  0  0  0  0  0  0  0
   -8.2560    1.2600    0.0000 C   0  0  0  0  0  0  0  0  0  0  0  0
   -6.7560    1.2670    0.0000 C   0  0  0  0  0  0  0  0  0  0  0  0
   -8.9880   -2.6410    0.0000 C   0  0  0  0  0  0  0  0  0  0  0  0
   -4.5000   -0.0210    0.0000 C   0  0  0  0  0  0  0  0  0  0  0  0
  -10.4880   -2.6480    0.0000 C   0  0  0  0  0  0  0  0  0  0  0  0
  -10.5000   -0.0500    0.0000 C   0  0  0  0  0  0  0  0  0  0  0  0
  -11.2440   -1.3520    0.0000 C   0  0  0  0  0  0  0  0  0  0  0  0
   -3.7560    1.2810    0.0000 C   0  0  0  0  0  0  0  0  0  0  0  0
   -8.2310   -3.9360    0.0000 C   0  0  0  0  0  0  0  0  0  0  0  0
   -3.7440   -1.3170    0.0000 C   0  0  0  0  0  0  0  0  0  0  0  0
   -2.2560    1.2880    0.0000 C   0  0  0  0  0  0  0  0  0  0  0  0
  -11.2310   -3.9510    0.0000 C   0  0  0  0  0  0  0  0  0  0  0  0
   -1.5000   -0.0070    0.0000 C   0  0  0  0  0  0  0  0  0  0  0  0
   -2.2440   -1.3100    0.0000 C   0  0  0  0  0  0  0  0  0  0  0  0
   -8.9750   -5.2390    0.0000 C   0  0  0  0  0  0  0  0  0  0  0  0
  -10.4750   -5.2460    0.0000 C   0  0  0  0  0  0  0  0  0  0  0  0
   -0.0120    2.5980    0.0000 C   0  0  0  0  0  0  0  0  0  0  0  0
  1 21  1  0  0  0  0
  2  6  1  0  0  0  0
  2  8  1  0  0  0  0
  3  9  2  0  0  0  0
  4 10  1  0  0  0  0
  5 19  1  0  0  0  0
  5 25  1  0  0  0  0
  6  7  1  0  0  0  0
  6 11  2  0  0  0  0
  7  9  1  0  0  0  0
  7 14  2  0  0  0  0
  8 10  2  0  0  0  0
  8 12  1  0  0  0  0
  9 10  1  0  0  0  0
 11 13  1  0  0  0  0
 11 17  1  0  0  0  0
 12 16  2  0  0  0  0
 12 18  1  0  0  0  0
 13 15  2  0  0  0  0
 13 20  1  0  0  0  0
 14 15  1  0  0  0  0
 16 19  1  0  0  0  0
 17 23  2  0  0  0  0
 18 22  2  0  0  0  0
 19 21  2  0  0  0  0
 20 24  2  0  0  0  0
 21 22  1  0  0  0  0
 23 24  1  0  0  0  0
M  END
>  <Activity>
INACTIVE

>  <ActivitySource>
Juvale_2013

>  <Name>
21

>  <canonical_smiles>
Fc1ccc(cc1OC)C=1Oc2c(ccc3c2cccc3)C(=O)C=1O

>  <standard_inchi>
InChI=1S/C20H13FO4/c1-24-16-10-12(7-9-15(16)21)19-18(23)17(22)14-8-6-11-4-2-3-5-13(11)20(14)25-19/h2-10,23H,1H3

>  <standard_inchi_key>
FMJOJTPFLNJFIL-UHFFFAOYSA-N

>  <ScoresAndActivity>
IC50 (µM): 22.5 > 10 (sec=5) => si

$$$$

  MOE2013           2D

 26 29  0  0  0  0  0  0  0  0999 V2000
    0.0000    0.0000    0.0000 F   0  0  0  0  0  0  0  0  0  0  0  0
   -6.7530    1.2830    0.0000 O   0  0  0  0  0  0  0  0  0  0  0  0
   -5.9940   -2.6130    0.0000 O   0  0  0  0  0  0  0  0  0  0  0  0
   -8.9940   -2.6200    0.0000 O   0  0  0  0  0  0  0  0  0  0  0  0
   -1.5060    2.5940    0.0000 O   0  0  0  0  0  0  0  0  0  0  0  0
   -8.2530    1.2790    0.0000 C   0  0  0  0  0  0  0  0  0  0  0  0
   -9.0000   -0.0220    0.0000 C   0  0  0  0  0  0  0  0  0  0  0  0
   -6.0000   -0.0150    0.0000 C   0  0  0  0  0  0  0  0  0  0  0  0
   -6.7470   -1.3160    0.0000 C   0  0  0  0  0  0  0  0  0  0  0  0
   -8.2470   -1.3190    0.0000 C   0  0  0  0  0  0  0  0  0  0  0  0
   -9.0060    2.5760    0.0000 C   0  0  0  0  0  0  0  0  0  0  0  0
   -4.5000   -0.0110    0.0000 C   0  0  0  0  0  0  0  0  0  0  0  0
  -10.5060    2.5720    0.0000 C   0  0  0  0  0  0  0  0  0  0  0  0
  -10.5000   -0.0260    0.0000 C   0  0  0  0  0  0  0  0  0  0  0  0
  -11.2530    1.2720    0.0000 C   0  0  0  0  0  0  0  0  0  0  0  0
   -3.7530    1.2900    0.0000 C   0  0  0  0  0  0  0  0  0  0  0  0
   -8.2600    3.8770    0.0000 C   0  0  0  0  0  0  0  0  0  0  0  0
   -3.7470   -1.3080    0.0000 C   0  0  0  0  0  0  0  0  0  0  0  0
   -2.2530    1.2940    0.0000 C   0  0  0  0  0  0  0  0  0  0  0  0
  -11.2590    3.8700    0.0000 C   0  0  0  0  0  0  0  0  0  0  0  0
   -1.5000   -0.0040    0.0000 C   0  0  0  0  0  0  0  0  0  0  0  0
   -2.2470   -1.3040    0.0000 C   0  0  0  0  0  0  0  0  0  0  0  0
   -9.0130    5.1740    0.0000 C   0  0  0  0  0  0  0  0  0  0  0  0
  -10.5130    5.1710    0.0000 C   0  0  0  0  0  0  0  0  0  0  0  0
   -6.7400   -3.9140    0.0000 C   0  0  0  0  0  0  0  0  0  0  0  0
   -0.0060    2.5980    0.0000 C   0  0  0  0  0  0  0  0  0  0  0  0
  1 21  1  0  0  0  0
  2  6  1  0  0  0  0
  2  8  1  0  0  0  0
  3  9  1  0  0  0  0
  3 25  1  0  0  0  0
  4 10  2  0  0  0  0
  5 19  1  0  0  0  0
  5 26  1  0  0  0  0
  6  7  1  0  0  0  0
  6 11  2  0  0  0  0
  7 10  1  0  0  0  0
  7 14  2  0  0  0  0
  8  9  2  0  0  0  0
  8 12  1  0  0  0  0
  9 10  1  0  0  0  0
 11 13  1  0  0  0  0
 11 17  1  0  0  0  0
 12 16  2  0  0  0  0
 12 18  1  0  0  0  0
 13 15  2  0  0  0  0
 13 20  1  0  0  0  0
 14 15  1  0  0  0  0
 16 19  1  0  0  0  0
 17 23  2  0  0  0  0
 18 22  2  0  0  0  0
 19 21  2  0  0  0  0
 20 24  2  0  0  0  0
 21 22  1  0  0  0  0
 23 24  1  0  0  0  0
M  END
>  <Activity>
INHIBITOR

>  <ActivitySource>
Juvale_2013

>  <Name>
25

>  <canonical_smiles>
Fc1ccc(cc1OC)C=1Oc2c(ccc3c2cccc3)C(=O)C=1OC

>  <standard_inchi>
InChI=1S/C21H15FO4/c1-24-17-11-13(8-10-16(17)22)19-21(25-2)18(23)15-9-7-12-5-3-4-6-14(12)20(15)26-19/h3-11H,1-2H3

>  <standard_inchi_key>
PHPVWPUHZNWUOC-UHFFFAOYSA-N

>  <ScoresAndActivity>
IC50 (µM): 2.44 < 10 (sec=0) => sa

$$$$

  MOE2013           2D

 36 41  0  0  1  0  0  0  0  0999 V2000
    0.0000    0.0000    0.0000 I   0  0  0  0  0  0  0  0  0  0  0  0
  -10.3920    0.0810    0.0000 O   0  0  0  0  0  0  0  0  0  0  0  0
  -12.2330    0.9650    0.0000 O   0  0  0  0  0  0  0  0  0  0  0  0
   -5.2080   -1.4590    0.0000 O   0  0  0  0  0  0  0  0  0  0  0  0
   -9.0750    2.3210    0.0000 N   0  0  0  0  0  0  0  0  0  0  0  0
  -11.6730    3.5020    0.0000 N   0  0  0  0  0  0  0  0  0  0  0  0
   -6.4890    0.8010    0.0000 N   0  0  0  0  0  0  0  0  0  0  0  0
   -5.1730    3.0400    0.0000 N   0  0  0  0  0  0  0  0  0  0  0  0
   -9.5620    4.6990    0.0000 C   0  0  2  0  0  0  0  0  0  0  0  0
  -10.1820    3.3330    0.0000 C   0  0  2  0  0  0  0  0  0  0  0  0
   -7.7710    3.0610    0.0000 C   0  0  1  0  0  0  0  0  0  0  0  0
  -10.6680    5.7110    0.0000 C   0  0  0  0  0  0  0  0  0  0  0  0
   -8.0710    4.5300    0.0000 C   0  0  0  0  0  0  0  0  0  0  0  0
   -8.9170    6.0530    0.0000 C   0  0  0  0  0  0  0  0  0  0  0  0
  -11.9730    4.9710    0.0000 C   0  0  0  0  0  0  0  0  0  0  0  0
   -6.4770    2.3010    0.0000 C   0  0  0  0  0  0  0  0  0  0  0  0
   -9.0870    0.8210    0.0000 C   0  0  0  0  0  0  0  0  0  0  0  0
   -7.7940    0.0610    0.0000 C   0  0  1  0  0  0  0  0  0  0  0  0
  -12.6850    2.3950    0.0000 C   0  0  0  0  0  0  0  0  0  0  0  0
  -10.6570    7.2110    0.0000 C   0  0  0  0  0  0  0  0  0  0  0  0
  -13.2660    5.7310    0.0000 C   0  0  0  0  0  0  0  0  0  0  0  0
   -8.2720    7.4080    0.0000 C   0  0  0  0  0  0  0  0  0  0  0  0
   -5.1960    0.0400    0.0000 C   0  0  0  0  0  0  0  0  0  0  0  0
  -10.2720    6.6980    0.0000 C   0  0  0  0  0  0  0  0  0  0  0  0
   -7.5620    5.4090    0.0000 C   0  0  0  0  0  0  0  0  0  0  0  0
   -3.8790    2.2800    0.0000 C   0  0  0  0  0  0  0  0  0  0  0  0
   -3.8910    0.7800    0.0000 C   0  0  0  0  0  0  0  0  0  0  0  0
  -11.9500    7.9710    0.0000 C   0  0  0  0  0  0  0  0  0  0  0  0
  -13.2550    7.2310    0.0000 C   0  0  0  0  0  0  0  0  0  0  0  0
   -7.8060   -1.4390    0.0000 C   0  0  0  0  0  0  0  0  0  0  0  0
  -14.1500    2.7180    0.0000 C   0  0  0  0  0  0  0  0  0  0  0  0
   -6.7770    7.5270    0.0000 C   0  0  0  0  0  0  0  0  0  0  0  0
   -2.5980    0.0200    0.0000 C   0  0  0  0  0  0  0  0  0  0  0  0
   -2.5750    3.0200    0.0000 C   0  0  0  0  0  0  0  0  0  0  0  0
   -1.2930    0.7600    0.0000 C   0  0  0  0  0  0  0  0  0  0  0  0
   -1.2820    2.2600    0.0000 C   0  0  0  0  0  0  0  0  0  0  0  0
  1 35  1  0  0  0  0
  2 17  2  0  0  0  0
  3 19  2  0  0  0  0
  4 23  2  0  0  0  0
  5 10  1  0  0  0  0
  5 11  1  0  0  0  0
  5 17  1  0  0  0  0
  6 15  1  0  0  0  0
  6 19  1  0  0  0  0
  7 16  1  0  0  0  0
  7 18  1  0  0  0  0
  7 23  1  0  0  0  0
  8 16  2  0  0  0  0
  8 26  1  0  0  0  0
  9 10  1  0  0  0  0
  9 12  1  0  0  0  0
  9 13  1  0  0  0  0
  9 14  1  1  0  0  0
 10  6  1  6  0  0  0
 11 13  1  0  0  0  0
 11 16  1  1  0  0  0
 12 15  1  0  0  0  0
 12 20  2  0  0  0  0
 14 22  1  0  0  0  0
 14 24  1  0  0  0  0
 14 25  1  0  0  0  0
 15 21  2  0  0  0  0
 17 18  1  0  0  0  0
 18 30  1  6  0  0  0
 19 31  1  0  0  0  0
 20 28  1  0  0  0  0
 21 29  1  0  0  0  0
 22 32  2  0  0  0  0
 23 27  1  0  0  0  0
 26 27  1  0  0  0  0
 26 34  2  0  0  0  0
 27 33  2  0  0  0  0
 28 29  2  0  0  0  0
 33 35  1  0  0  0  0
 34 36  1  0  0  0  0
 35 36  2  0  0  0  0
M  END
>  <Activity>
INACTIVE

>  <ActivitySource>
Hayashi_2015

>  <Name>
1f

>  <canonical_smiles>
Ic1cc2c(N=C3N(C(C)C(=O)N4C5N(c6c(cccc6)C5(CC34)C(C=C)(C)C)C(=O)C)C2=O)cc1

>  <standard_inchi>
InChI=1S/C28H27IN4O3/c1-6-27(4,5)28-14-22-23-30-20-12-11-17(29)13-18(20)25(36)31(23)15(2)24(35)33(22)26(28)32(16(3)34)21-10-8-7-9-19(21)28/h6-13,15,22,26H,1,14H2,2-5H3/t15-,22+,26+,28-/m1/s1

>  <standard_inchi_key>
JIVOJRIYZBKAGN-XFIXFYESSA-N

>  <ScoresAndActivity>
Inhibition (%): 38 < 50 (sec=10) => si

$$$$

  MOE2013           2D

 45 48  0  0  1  0  0  0  0  0999 V2000
    0.0000    0.0000    0.0000 O   0  0  0  0  0  0  0  0  0  0  0  0
   -1.5920   -0.7810    0.0000 O   0  0  0  0  0  0  0  0  0  0  0  0
    2.2150    3.8220    0.0000 O   0  0  0  0  0  0  0  0  0  0  0  0
    5.4080    0.0220    0.0000 O   0  0  0  0  0  0  0  0  0  0  0  0
    4.7740    2.5410    0.0000 O   0  0  0  0  0  0  0  0  0  0  0  0
    1.3750   10.6440    0.0000 O   0  0  0  0  0  0  0  0  0  0  0  0
   -0.0730    8.4870    0.0000 O   0  0  0  0  0  0  0  0  0  0  0  0
   -3.1960    1.2630    0.0000 N   0  0  0  0  0  0  0  0  0  0  0  0
   -0.6340    2.5200    0.0000 N   0  0  0  0  0  0  0  0  0  0  0  0
    1.0710    6.1540    0.0000 N   0  0  0  0  0  0  0  0  0  0  0  0
    2.9090    0.7320    0.0000 N   0  0  0  0  0  0  0  0  0  0  0  0
   -2.7800    3.6540    0.0000 C   0  0  2  0  0  0  0  0  0  0  0  0
   -2.1190    2.3080    0.0000 C   0  0  2  0  0  0  0  0  0  0  0  0
   -4.2640    3.4420    0.0000 C   0  0  0  0  0  0  0  0  0  0  0  0
   -3.4160    5.0120    0.0000 C   0  0  0  0  0  0  0  0  0  0  0  0
   -4.5220    1.9640    0.0000 C   0  0  0  0  0  0  0  0  0  0  0  0
   -1.7030    4.6990    0.0000 C   0  0  0  0  0  0  0  0  0  0  0  0
   -0.3770    3.9970    0.0000 C   0  0  1  0  0  0  0  0  0  0  0  0
    0.4100    1.4430    0.0000 C   0  0  0  0  0  0  0  0  0  0  0  0
   -2.9840   -0.2220    0.0000 C   0  0  0  0  0  0  0  0  0  0  0  0
   -5.4160    4.4040    0.0000 C   0  0  0  0  0  0  0  0  0  0  0  0
    0.9700    4.6580    0.0000 C   0  0  0  0  0  0  0  0  0  0  0  0
   -5.9300    1.4480    0.0000 C   0  0  0  0  0  0  0  0  0  0  0  0
   -4.0530    6.3700    0.0000 C   0  0  0  0  0  0  0  0  0  0  0  0
   -4.7740    4.3750    0.0000 C   0  0  0  0  0  0  0  0  0  0  0  0
   -2.0580    5.6490    0.0000 C   0  0  0  0  0  0  0  0  0  0  0  0
    1.8650    1.8090    0.0000 C   0  0  1  0  0  0  0  0  0  0  0  0
   -6.8240    3.8880    0.0000 C   0  0  0  0  0  0  0  0  0  0  0  0
   -7.0810    2.4100    0.0000 C   0  0  0  0  0  0  0  0  0  0  0  0
   -4.1640   -1.1480    0.0000 C   0  0  0  0  0  0  0  0  0  0  0  0
   -3.1960    7.6010    0.0000 C   0  0  0  0  0  0  0  0  0  0  0  0
    2.4180    6.8150    0.0000 C   0  0  0  0  0  0  0  0  0  0  0  0
    2.2750    3.2520    0.0000 C   0  0  0  0  0  0  0  0  0  0  0  0
    4.3640    1.0980    0.0000 C   0  0  0  0  0  0  0  0  0  0  0  0
    2.5190    8.3120    0.0000 C   0  0  0  0  0  0  0  0  0  0  0  0
    3.6630    5.9790    0.0000 C   0  0  0  0  0  0  0  0  0  0  0  0
    1.2740    9.1480    0.0000 C   0  0  0  0  0  0  0  0  0  0  0  0
    3.8660    8.9720    0.0000 C   0  0  0  0  0  0  0  0  0  0  0  0
    5.0100    6.6390    0.0000 C   0  0  0  0  0  0  0  0  0  0  0  0
    5.1120    8.1360    0.0000 C   0  0  0  0  0  0  0  0  0  0  0  0
    6.8630    0.3880    0.0000 C   0  0  0  0  0  0  0  0  0  0  0  0
    6.4970    1.8420    0.0000 C   0  0  0  0  0  0  0  0  0  0  0  0
    8.3180    0.7540    0.0000 C   0  0  0  0  0  0  0  0  0  0  0  0
    7.2290   -1.0670    0.0000 C   0  0  0  0  0  0  0  0  0  0  0  0
    0.1300   11.4800    0.0000 C   0  0  0  0  0  0  0  0  0  0  0  0
  1 19  2  0  0  0  0
  2 20  2  0  0  0  0
  3 22  2  0  0  0  0
  4 34  1  0  0  0  0
  4 41  1  0  0  0  0
  5 34  2  0  0  0  0
  6 37  1  0  0  0  0
  6 45  1  0  0  0  0
  7 37  2  0  0  0  0
  8 16  1  0  0  0  0
  8 20  1  0  0  0  0
  9 13  1  0  0  0  0
  9 18  1  0  0  0  0
  9 19  1  0  0  0  0
 10 22  1  0  0  0  0
 10 32  1  0  0  0  0
 11 27  1  0  0  0  0
 11 34  1  0  0  0  0
 12 13  1  0  0  0  0
 12 14  1  0  0  0  0
 12 15  1  6  0  0  0
 12 17  1  0  0  0  0
 13  8  1  1  0  0  0
 14 16  1  0  0  0  0
 14 21  2  0  0  0  0
 15 24  1  0  0  0  0
 15 25  1  0  0  0  0
 15 26  1  0  0  0  0
 16 23  2  0  0  0  0
 17 18  1  0  0  0  0
 18 22  1  1  0  0  0
 19 27  1  0  0  0  0
 20 30  1  0  0  0  0
 21 28  1  0  0  0  0
 23 29  1  0  0  0  0
 24 31  2  0  0  0  0
 27 33  1  1  0  0  0
 28 29  2  0  0  0  0
 32 35  1  0  0  0  0
 32 36  2  0  0  0  0
 35 37  1  0  0  0  0
 35 38  2  0  0  0  0
 36 39  1  0  0  0  0
 38 40  1  0  0  0  0
 39 40  2  0  0  0  0
 41 42  1  0  0  0  0
 41 43  1  0  0  0  0
 41 44  1  0  0  0  0
M  END
>  <Activity>
INACTIVE

>  <ActivitySource>
Hayashi_2015

>  <Name>
VRP

>  <canonical_smiles>
O(C(C)(C)C)C(=O)NC(C(=O)N1C2N(c3c(cccc3)C2(CC1C(=O)Nc1ccccc1C(OC)=O)C(C=C)(C)C)C(=O)C)C

>  <standard_inchi>
InChI=1S/C34H42N4O7/c1-10-33(7,8)34-19-26(27(40)36-24-17-13-11-15-22(24)29(42)44-9)38(28(41)20(2)35-31(43)45-32(4,5)6)30(34)37(21(3)39)25-18-14-12-16-23(25)34/h10-18,20,26,30H,1,19H2,2-9H3,(H,35,43)(H,36,40)/t20-,26+,30-,34+/m1/s1

>  <standard_inchi_key>
SDFGIORPVQAFLP-SXEFXRPDSA-N

>  <ScoresAndActivity>
Inhibition (%): 17 < 50 (sec=10) => si

$$$$

  MOE2013           2D

 38 40  0  0  0  0  0  0  0  0999 V2000
    0.0000    0.0000    0.0000 O   0  0  0  0  0  0  0  0  0  0  0  0
  -16.4830    2.7040    0.0000 O   0  0  0  0  0  0  0  0  0  0  0  0
    1.4830   -2.6080    0.0000 O   0  0  0  0  0  0  0  0  0  0  0  0
  -17.9660    5.3120    0.0000 O   0  0  0  0  0  0  0  0  0  0  0  0
   -0.0340   -5.1960    0.0000 O   0  0  0  0  0  0  0  0  0  0  0  0
  -16.4500    7.9000    0.0000 O   0  0  0  0  0  0  0  0  0  0  0  0
  -12.0000    0.0770    0.0000 O   0  0  0  0  0  0  0  0  0  0  0  0
   -4.4830    2.6270    0.0000 O   0  0  0  0  0  0  0  0  0  0  0  0
  -15.7250    3.9980    0.0000 C   0  0  0  0  0  0  0  0  0  0  0  0
   -0.7580   -1.2940    0.0000 C   0  0  0  0  0  0  0  0  0  0  0  0
  -16.4660    5.3020    0.0000 C   0  0  0  0  0  0  0  0  0  0  0  0
   -0.0170   -2.5980    0.0000 C   0  0  0  0  0  0  0  0  0  0  0  0
  -14.2250    3.9890    0.0000 C   0  0  0  0  0  0  0  0  0  0  0  0
   -2.2580   -1.2840    0.0000 C   0  0  0  0  0  0  0  0  0  0  0  0
  -15.7080    6.5960    0.0000 C   0  0  0  0  0  0  0  0  0  0  0  0
   -0.7750   -3.8920    0.0000 C   0  0  0  0  0  0  0  0  0  0  0  0
  -13.4660    5.2830    0.0000 C   0  0  0  0  0  0  0  0  0  0  0  0
   -3.0170   -2.5790    0.0000 C   0  0  0  0  0  0  0  0  0  0  0  0
  -14.2080    6.5870    0.0000 C   0  0  0  0  0  0  0  0  0  0  0  0
   -2.2750   -3.8820    0.0000 C   0  0  0  0  0  0  0  0  0  0  0  0
  -13.4830    2.6850    0.0000 C   0  0  0  0  0  0  0  0  0  0  0  0
   -3.0000    0.0190    0.0000 C   0  0  0  0  0  0  0  0  0  0  0  0
   -6.7420    1.3420    0.0000 C   0  0  0  0  0  0  0  0  0  0  0  0
   -9.7410    1.3620    0.0000 C   0  0  0  0  0  0  0  0  0  0  0  0
  -11.2410    1.3710    0.0000 C   0  0  0  0  0  0  0  0  0  0  0  0
   -5.2420    1.3330    0.0000 C   0  0  0  0  0  0  0  0  0  0  0  0
  -11.9830    2.6750    0.0000 C   0  0  0  0  0  0  0  0  0  0  0  0
   -4.5000    0.0290    0.0000 C   0  0  0  0  0  0  0  0  0  0  0  0
   -7.5000    0.0480    0.0000 C   0  0  0  0  0  0  0  0  0  0  0  0
   -9.0000    0.0580    0.0000 C   0  0  0  0  0  0  0  0  0  0  0  0
   -7.4830    2.6460    0.0000 C   0  0  0  0  0  0  0  0  0  0  0  0
   -8.9830    2.6560    0.0000 C   0  0  0  0  0  0  0  0  0  0  0  0
    1.5000   -0.0100    0.0000 C   0  0  0  0  0  0  0  0  0  0  0  0
  -17.9830    2.7140    0.0000 C   0  0  0  0  0  0  0  0  0  0  0  0
    2.2250   -3.9120    0.0000 C   0  0  0  0  0  0  0  0  0  0  0  0
  -18.7080    6.6160    0.0000 C   0  0  0  0  0  0  0  0  0  0  0  0
   -0.7920   -6.4900    0.0000 C   0  0  0  0  0  0  0  0  0  0  0  0
  -15.6910    9.1940    0.0000 C   0  0  0  0  0  0  0  0  0  0  0  0
  1 10  1  0  0  0  0
  1 33  1  0  0  0  0
  2  9  1  0  0  0  0
  2 34  1  0  0  0  0
  3 12  1  0  0  0  0
  3 35  1  0  0  0  0
  4 11  1  0  0  0  0
  4 36  1  0  0  0  0
  5 16  1  0  0  0  0
  5 37  1  0  0  0  0
  6 15  1  0  0  0  0
  6 38  1  0  0  0  0
  7 25  2  0  0  0  0
  8 26  2  0  0  0  0
  9 11  1  0  0  0  0
  9 13  2  0  0  0  0
 10 12  1  0  0  0  0
 10 14  2  0  0  0  0
 11 15  2  0  0  0  0
 12 16  2  0  0  0  0
 13 17  1  0  0  0  0
 13 21  1  0  0  0  0
 14 18  1  0  0  0  0
 14 22  1  0  0  0  0
 15 19  1  0  0  0  0
 16 20  1  0  0  0  0
 17 19  2  0  0  0  0
 18 20  2  0  0  0  0
 21 27  2  0  0  0  0
 22 28  2  0  0  0  0
 23 26  1  0  0  0  0
 23 29  2  0  0  0  0
 23 31  1  0  0  0  0
 24 25  1  0  0  0  0
 24 30  2  0  0  0  0
 24 32  1  0  0  0  0
 25 27  1  0  0  0  0
 26 28  1  0  0  0  0
 29 30  1  0  0  0  0
 31 32  2  0  0  0  0
M  END
>  <Activity>
INHIBITOR

>  <ActivitySource>
Winter_2014

>  <Name>
1q

>  <canonical_smiles>
O(C)c1c(OC)c(OC)ccc1C=CC(=O)c1ccc(cc1)C(=O)C=Cc1ccc(OC)c(OC)c1OC

>  <standard_inchi>
InChI=1S/C30H30O8/c1-33-25-17-13-21(27(35-3)29(25)37-5)11-15-23(31)19-7-9-20(10-8-19)24(32)16-12-22-14-18-26(34-2)30(38-6)28(22)36-4/h7-18H,1-6H3/b15-11+,16-12+

>  <standard_inchi_key>
IHVXZZVAIUONOU-JOBJLJCHSA-N

>  <ScoresAndActivity>
% inhibition: 86 > 50 (sec=0) => sa

$$$$

  MOE2013           2D

 38 40  0  0  0  0  0  0  0  0999 V2000
    0.0000    0.0000    0.0000 O   0  0  0  0  0  0  0  0  0  0  0  0
   20.7690    3.1060    0.0000 O   0  0  0  0  0  0  0  0  0  0  0  0
   -0.0150    3.0000    0.0000 O   0  0  0  0  0  0  0  0  0  0  0  0
   20.7840    0.1060    0.0000 O   0  0  0  0  0  0  0  0  0  0  0  0
    2.6060   -1.4870    0.0000 O   0  0  0  0  0  0  0  0  0  0  0  0
   18.1630    4.5930    0.0000 O   0  0  0  0  0  0  0  0  0  0  0  0
    5.1730    4.5260    0.0000 O   0  0  0  0  0  0  0  0  0  0  0  0
   15.5960   -1.4200    0.0000 O   0  0  0  0  0  0  0  0  0  0  0  0
   19.4740    2.3500    0.0000 C   0  0  0  0  0  0  0  0  0  0  0  0
    1.2950    0.7570    0.0000 C   0  0  0  0  0  0  0  0  0  0  0  0
   16.8830    0.8360    0.0000 C   0  0  0  0  0  0  0  0  0  0  0  0
    3.8860    2.2700    0.0000 C   0  0  0  0  0  0  0  0  0  0  0  0
   19.4820    0.8500    0.0000 C   0  0  0  0  0  0  0  0  0  0  0  0
    1.2880    2.2570    0.0000 C   0  0  0  0  0  0  0  0  0  0  0  0
   18.1710    3.0930    0.0000 C   0  0  0  0  0  0  0  0  0  0  0  0
    2.5980    0.0130    0.0000 C   0  0  0  0  0  0  0  0  0  0  0  0
   18.1860    0.0930    0.0000 C   0  0  0  0  0  0  0  0  0  0  0  0
    2.5830    3.0130    0.0000 C   0  0  0  0  0  0  0  0  0  0  0  0
   16.8760    2.3360    0.0000 C   0  0  0  0  0  0  0  0  0  0  0  0
    3.8930    0.7700    0.0000 C   0  0  0  0  0  0  0  0  0  0  0  0
   15.5880    0.0800    0.0000 C   0  0  0  0  0  0  0  0  0  0  0  0
    5.1810    3.0260    0.0000 C   0  0  0  0  0  0  0  0  0  0  0  0
   14.2850    0.8230    0.0000 C   0  0  0  0  0  0  0  0  0  0  0  0
    6.4840    2.2830    0.0000 C   0  0  0  0  0  0  0  0  0  0  0  0
    9.0820    2.2960    0.0000 C   0  0  0  0  0  0  0  0  0  0  0  0
   11.6870    0.8100    0.0000 C   0  0  0  0  0  0  0  0  0  0  0  0
   12.9900    0.0660    0.0000 C   0  0  0  0  0  0  0  0  0  0  0  0
    7.7790    3.0400    0.0000 C   0  0  0  0  0  0  0  0  0  0  0  0
   10.3770    3.0530    0.0000 C   0  0  0  0  0  0  0  0  0  0  0  0
   11.6800    2.3100    0.0000 C   0  0  0  0  0  0  0  0  0  0  0  0
    9.0890    0.7960    0.0000 C   0  0  0  0  0  0  0  0  0  0  0  0
   10.3920    0.0530    0.0000 C   0  0  0  0  0  0  0  0  0  0  0  0
   -1.3030    0.7430    0.0000 C   0  0  0  0  0  0  0  0  0  0  0  0
   22.0720    2.3630    0.0000 C   0  0  0  0  0  0  0  0  0  0  0  0
   -0.0230    4.5000    0.0000 C   0  0  0  0  0  0  0  0  0  0  0  0
   20.7920   -1.3940    0.0000 C   0  0  0  0  0  0  0  0  0  0  0  0
    3.9090   -2.2300    0.0000 C   0  0  0  0  0  0  0  0  0  0  0  0
   16.8600    5.3360    0.0000 C   0  0  0  0  0  0  0  0  0  0  0  0
  1 10  1  0  0  0  0
  1 33  1  0  0  0  0
  2  9  1  0  0  0  0
  2 34  1  0  0  0  0
  3 14  1  0  0  0  0
  3 35  1  0  0  0  0
  4 13  1  0  0  0  0
  4 36  1  0  0  0  0
  5 16  1  0  0  0  0
  5 37  1  0  0  0  0
  6 15  1  0  0  0  0
  6 38  1  0  0  0  0
  7 22  2  0  0  0  0
  8 21  2  0  0  0  0
  9 13  1  0  0  0  0
  9 15  2  0  0  0  0
 10 14  1  0  0  0  0
 10 16  2  0  0  0  0
 11 17  1  0  0  0  0
 11 19  2  0  0  0  0
 11 21  1  0  0  0  0
 12 18  1  0  0  0  0
 12 20  2  0  0  0  0
 12 22  1  0  0  0  0
 13 17  2  0  0  0  0
 14 18  2  0  0  0  0
 15 19  1  0  0  0  0
 16 20  1  0  0  0  0
 21 23  1  0  0  0  0
 22 24  1  0  0  0  0
 23 27  2  0  0  0  0
 24 28  2  0  0  0  0
 25 28  1  0  0  0  0
 25 29  2  0  0  0  0
 25 31  1  0  0  0  0
 26 27  1  0  0  0  0
 26 30  2  0  0  0  0
 26 32  1  0  0  0  0
 29 30  1  0  0  0  0
 31 32  2  0  0  0  0
M  END
>  <Activity>
INHIBITOR

>  <ActivitySource>
Winter_2014

>  <Name>
2b

>  <canonical_smiles>
O(C)c1c(OC)cc(cc1OC)C(=O)C=Cc1ccc(cc1)C=CC(=O)c1cc(OC)c(OC)c(OC)c1

>  <standard_inchi>
InChI=1S/C30H30O8/c1-33-25-15-21(16-26(34-2)29(25)37-5)23(31)13-11-19-7-9-20(10-8-19)12-14-24(32)22-17-27(35-3)30(38-6)28(18-22)36-4/h7-18H,1-6H3/b13-11+,14-12+

>  <standard_inchi_key>
CGPZKBGXLSYETP-PHEQNACWSA-N

>  <ScoresAndActivity>
% inhibition: 73 > 50 (sec=0) => sa

$$$$

  MOE2013           2D

 31 34  0  0  0  0  0  0  0  0999 V2000
    0.0000    0.0000    0.0000 O   0  0  0  0  0  0  0  0  0  0  0  0
   12.3190   -1.0930    0.0000 O   0  0  0  0  0  0  0  0  0  0  0  0
    2.6140   -7.4950    0.0000 O   0  5  0  0  0  0  0  0  0  0  0  0
    0.0160   -7.5000    0.0000 O   0  0  0  0  0  0  0  0  0  0  0  0
    7.5680    1.0110    0.0000 N   0  0  0  0  0  0  0  0  0  0  0  0
    6.5620    2.1240    0.0000 N   0  0  0  0  0  0  0  0  0  0  0  0
    5.3530    0.0190    0.0000 N   0  0  0  0  0  0  0  0  0  0  0  0
    6.8210   -0.2900    0.0000 N   0  0  0  0  0  0  0  0  0  0  0  0
    2.5980    0.0050    0.0000 N   0  0  0  0  0  0  0  0  0  0  0  0
    1.3130   -6.7470    0.0000 N   0  3  0  0  0  0  0  0  0  0  0  0
    5.1930    1.5110    0.0000 C   0  0  0  0  0  0  0  0  0  0  0  0
    3.8920    2.2580    0.0000 C   0  0  0  0  0  0  0  0  0  0  0  0
    2.5950    1.5050    0.0000 C   0  0  0  0  0  0  0  0  0  0  0  0
    9.0600    1.1710    0.0000 C   0  0  0  0  0  0  0  0  0  0  0  0
    3.8890    3.7580    0.0000 C   0  0  0  0  0  0  0  0  0  0  0  0
    1.3010   -0.7470    0.0000 C   0  0  0  0  0  0  0  0  0  0  0  0
    1.2940    2.2530    0.0000 C   0  0  0  0  0  0  0  0  0  0  0  0
    1.3040   -2.2470    0.0000 C   0  0  0  0  0  0  0  0  0  0  0  0
    9.9440   -0.0410    0.0000 C   0  0  0  0  0  0  0  0  0  0  0  0
    9.6670    2.5420    0.0000 C   0  0  0  0  0  0  0  0  0  0  0  0
   11.4350    0.1190    0.0000 C   0  0  0  0  0  0  0  0  0  0  0  0
    2.5890    4.5050    0.0000 C   0  0  0  0  0  0  0  0  0  0  0  0
    1.2910    3.7530    0.0000 C   0  0  0  0  0  0  0  0  0  0  0  0
    2.6040   -2.9950    0.0000 C   0  0  0  0  0  0  0  0  0  0  0  0
    0.0060   -3.0000    0.0000 C   0  0  0  0  0  0  0  0  0  0  0  0
    1.3100   -5.2470    0.0000 C   0  0  0  0  0  0  0  0  0  0  0  0
   11.1580    2.7020    0.0000 C   0  0  0  0  0  0  0  0  0  0  0  0
   12.0420    1.4910    0.0000 C   0  0  0  0  0  0  0  0  0  0  0  0
    2.6070   -4.4950    0.0000 C   0  0  0  0  0  0  0  0  0  0  0  0
    0.0090   -4.5000    0.0000 C   0  0  0  0  0  0  0  0  0  0  0  0
   13.8110   -0.9330    0.0000 C   0  0  0  0  0  0  0  0  0  0  0  0
  1 16  2  0  0  0  0
  2 21  1  0  0  0  0
  2 31  1  0  0  0  0
  3 10  1  0  0  0  0
  4 10  2  0  0  0  0
  5  6  1  0  0  0  0
  5  8  1  0  0  0  0
  5 14  1  0  0  0  0
  6 11  2  0  0  0  0
  7  8  2  0  0  0  0
  7 11  1  0  0  0  0
  9 13  1  0  0  0  0
  9 16  1  0  0  0  0
 10 26  1  0  0  0  0
 11 12  1  0  0  0  0
 12 13  2  0  0  0  0
 12 15  1  0  0  0  0
 13 17  1  0  0  0  0
 14 19  2  0  0  0  0
 14 20  1  0  0  0  0
 15 22  2  0  0  0  0
 16 18  1  0  0  0  0
 17 23  2  0  0  0  0
 18 24  2  0  0  0  0
 18 25  1  0  0  0  0
 19 21  1  0  0  0  0
 20 27  2  0  0  0  0
 21 28  2  0  0  0  0
 22 23  1  0  0  0  0
 24 29  1  0  0  0  0
 25 30  2  0  0  0  0
 26 29  2  0  0  0  0
 26 30  1  0  0  0  0
 27 28  1  0  0  0  0
M  CHG  1   3  -1
M  CHG  1  10   1
M  END
>  <Activity>
INHIBITOR

>  <ActivitySource>
Köhler_2015

>  <Name>
10

>  <canonical_smiles>
O(C)c1cc(-n2nc(nn2)-c2ccccc2NC(=O)c2ccc([N+](=O)[O-])cc2)ccc1

>  <standard_inchi>
InChI=1S/C21H16N6O4/c1-31-17-6-4-5-16(13-17)26-24-20(23-25-26)18-7-2-3-8-19(18)22-21(28)14-9-11-15(12-10-14)27(29)30/h2-13H,1H3,(H,22,28)

>  <standard_inchi_key>
VTVFTFXYVIRFSS-UHFFFAOYSA-N

>  <ScoresAndActivity>
IC50 (µM): 0.08 < 10 (sec=0) => sa

$$$$

  MOE2013           2D

 48 53  0  0  1  0  0  0  0  0999 V2000
    0.0000    0.0000    0.0000 O   0  0  0  0  0  0  0  0  0  0  0  0
   -1.5000   -2.5980    0.0000 O   0  0  0  0  0  0  0  0  0  0  0  0
    5.2500   -3.8980    0.0000 O   0  0  0  0  0  0  0  0  0  0  0  0
   18.7500    3.8950    0.0000 O   0  0  0  0  0  0  0  0  0  0  0  0
   20.2500    1.2970    0.0000 O   0  0  0  0  0  0  0  0  0  0  0  0
    0.7490   -6.4950    0.0000 O   0  0  0  0  0  0  0  0  0  0  0  0
    2.9990   -5.1960    0.0000 N   0  0  0  0  0  0  0  0  0  0  0  0
   13.5000   -0.0020    0.0000 N   0  0  3  0  0  0  0  0  0  0  0  0
    5.2500   -1.3000    0.0000 N   0  0  0  0  0  0  0  0  0  0  0  0
    5.2490   -9.0940    0.0000 N   0  0  0  0  0  0  0  0  0  0  0  0
    3.0000   -2.5980    0.0000 C   0  0  0  0  0  0  0  0  0  0  0  0
    2.2500   -3.8970    0.0000 C   0  0  0  0  0  0  0  0  0  0  0  0
    0.7500   -1.2990    0.0000 C   0  0  0  0  0  0  0  0  0  0  0  0
    0.0000   -2.5980    0.0000 C   0  0  0  0  0  0  0  0  0  0  0  0
    2.2500   -1.2990    0.0000 C   0  0  0  0  0  0  0  0  0  0  0  0
    4.5000   -2.5990    0.0000 C   0  0  0  0  0  0  0  0  0  0  0  0
    0.7500   -3.8970    0.0000 C   0  0  0  0  0  0  0  0  0  0  0  0
   15.7500    1.2970    0.0000 C   0  0  0  0  0  0  0  0  0  0  0  0
   16.5000   -0.0020    0.0000 C   0  0  0  0  0  0  0  0  0  0  0  0
    2.2490   -6.4950    0.0000 C   0  0  0  0  0  0  0  0  0  0  0  0
    2.9990   -7.7950    0.0000 C   0  0  0  0  0  0  0  0  0  0  0  0
   18.0000    2.5960    0.0000 C   0  0  0  0  0  0  0  0  0  0  0  0
   18.7500    1.2970    0.0000 C   0  0  0  0  0  0  0  0  0  0  0  0
   16.5000    2.5960    0.0000 C   0  0  0  0  0  0  0  0  0  0  0  0
    2.9990  -10.3930    0.0000 C   0  0  0  0  0  0  0  0  0  0  0  0
   18.0000   -0.0020    0.0000 C   0  0  0  0  0  0  0  0  0  0  0  0
   14.2500    1.2970    0.0000 C   0  0  0  0  0  0  0  0  0  0  0  0
    4.4990  -10.3930    0.0000 C   0  0  0  0  0  0  0  0  0  0  0  0
    2.2490   -9.0940    0.0000 C   0  0  0  0  0  0  0  0  0  0  0  0
   15.7500   -1.3010    0.0000 C   0  0  0  0  0  0  0  0  0  0  0  0
    4.4990   -7.7950    0.0000 C   0  0  0  0  0  0  0  0  0  0  0  0
    6.7500   -1.3000    0.0000 C   0  0  0  0  0  0  0  0  0  0  0  0
   14.2500   -1.3010    0.0000 C   0  0  0  0  0  0  0  0  0  0  0  0
   12.0000   -0.0010    0.0000 C   0  0  0  0  0  0  0  0  0  0  0  0
    2.2490  -11.6920    0.0000 C   0  0  0  0  0  0  0  0  0  0  0  0
    9.7500   -1.3000    0.0000 C   0  0  0  0  0  0  0  0  0  0  0  0
    5.2490  -11.6920    0.0000 C   0  0  0  0  0  0  0  0  0  0  0  0
    7.5000   -0.0010    0.0000 C   0  0  0  0  0  0  0  0  0  0  0  0
    7.5000   -2.5990    0.0000 C   0  0  0  0  0  0  0  0  0  0  0  0
   11.2500   -1.3000    0.0000 C   0  0  0  0  0  0  0  0  0  0  0  0
    9.0000   -0.0010    0.0000 C   0  0  0  0  0  0  0  0  0  0  0  0
    9.0000   -2.5990    0.0000 C   0  0  0  0  0  0  0  0  0  0  0  0
    2.9980  -12.9910    0.0000 C   0  0  0  0  0  0  0  0  0  0  0  0
    4.4980  -12.9910    0.0000 C   0  0  0  0  0  0  0  0  0  0  0  0
    0.7500    1.2990    0.0000 C   0  0  0  0  0  0  0  0  0  0  0  0
   -2.2500   -3.8970    0.0000 C   0  0  0  0  0  0  0  0  0  0  0  0
   18.0010    5.1940    0.0000 C   0  0  0  0  0  0  0  0  0  0  0  0
   21.0000   -0.0020    0.0000 C   0  0  0  0  0  0  0  0  0  0  0  0
  1 13  1  0  0  0  0
  1 45  1  0  0  0  0
  2 14  1  0  0  0  0
  2 46  1  0  0  0  0
  3 16  2  0  0  0  0
  4 22  1  0  0  0  0
  4 47  1  0  0  0  0
  5 23  1  0  0  0  0
  5 48  1  0  0  0  0
  6 20  2  0  0  0  0
  7 12  1  0  0  0  0
  7 20  1  0  0  0  0
  8 27  1  0  0  0  0
  8 33  1  0  0  0  0
  8 34  1  0  0  0  0
  9 16  1  0  0  0  0
  9 32  1  0  0  0  0
 10 28  2  0  0  0  0
 10 31  1  0  0  0  0
 11 12  1  0  0  0  0
 11 15  2  0  0  0  0
 11 16  1  0  0  0  0
 12 17  2  0  0  0  0
 13 14  2  0  0  0  0
 13 15  1  0  0  0  0
 14 17  1  0  0  0  0
 18 19  1  0  0  0  0
 18 24  2  0  0  0  0
 18 27  1  0  0  0  0
 19 26  2  0  0  0  0
 19 30  1  0  0  0  0
 20 21  1  0  0  0  0
 21 29  1  0  0  0  0
 21 31  2  0  0  0  0
 22 23  2  0  0  0  0
 22 24  1  0  0  0  0
 23 26  1  0  0  0  0
 25 28  1  0  0  0  0
 25 29  2  0  0  0  0
 25 35  1  0  0  0  0
 28 37  1  0  0  0  0
 30 33  1  0  0  0  0
 32 38  2  0  0  0  0
 32 39  1  0  0  0  0
 34 40  1  0  0  0  0
 35 43  2  0  0  0  0
 36 40  1  0  0  0  0
 36 41  2  0  0  0  0
 36 42  1  0  0  0  0
 37 44  2  0  0  0  0
 38 41  1  0  0  0  0
 39 42  2  0  0  0  0
 43 44  1  0  0  0  0
M  END
>  <Activity>
INHIBITOR

>  <ActivitySource>
Li_2015

>  <Name>
25

>  <canonical_smiles>
O(C)c1cc(C(=O)Nc2ccc(cc2)CCN2CCc3cc(OC)c(OC)cc3C2)c(NC(=O)c2cc3c(nc2)cccc3)cc1OC

>  <standard_inchi>
InChI=1S/C38H38N4O6/c1-45-33-18-25-14-16-42(23-28(25)19-34(33)46-2)15-13-24-9-11-29(12-10-24)40-38(44)30-20-35(47-3)36(48-4)21-32(30)41-37(43)27-17-26-7-5-6-8-31(26)39-22-27/h5-12,17-22H,13-16,23H2,1-4H3,(H,40,44)(H,41,43)

>  <standard_inchi_key>
LGGHDPFKSSRQNS-UHFFFAOYSA-N

>  <ScoresAndActivity>
Percentage inhibition: 100 > 50 (sec=0) => sa

$$$$

  MOE2013           2D

 38 40  0  0  0  0  0  0  0  0999 V2000
    0.0000    0.0000    0.0000 O   0  0  0  0  0  0  0  0  0  0  0  0
   16.5210    2.4620    0.0000 O   0  0  0  0  0  0  0  0  0  0  0  0
    2.9570   -5.2210    0.0000 O   0  0  0  0  0  0  0  0  0  0  0  0
   13.5640    7.6820    0.0000 O   0  0  0  0  0  0  0  0  0  0  0  0
   -0.0430   -5.1960    0.0000 O   0  0  0  0  0  0  0  0  0  0  0  0
   16.5640    7.6580    0.0000 O   0  0  0  0  0  0  0  0  0  0  0  0
   12.0000   -0.0990    0.0000 O   0  0  0  0  0  0  0  0  0  0  0  0
    4.5210    2.5610    0.0000 O   0  0  0  0  0  0  0  0  0  0  0  0
   14.2820    3.7790    0.0000 C   0  0  0  0  0  0  0  0  0  0  0  0
    2.2390   -1.3180    0.0000 C   0  0  0  0  0  0  0  0  0  0  0  0
   15.7820    3.7670    0.0000 C   0  0  0  0  0  0  0  0  0  0  0  0
    0.7390   -1.3050    0.0000 C   0  0  0  0  0  0  0  0  0  0  0  0
   14.3030    6.3770    0.0000 C   0  0  0  0  0  0  0  0  0  0  0  0
    2.2180   -3.9160    0.0000 C   0  0  0  0  0  0  0  0  0  0  0  0
   15.8030    6.3650    0.0000 C   0  0  0  0  0  0  0  0  0  0  0  0
    0.7180   -3.9030    0.0000 C   0  0  0  0  0  0  0  0  0  0  0  0
   13.5420    5.0840    0.0000 C   0  0  0  0  0  0  0  0  0  0  0  0
    2.9780   -2.6230    0.0000 C   0  0  0  0  0  0  0  0  0  0  0  0
   16.5420    5.0600    0.0000 C   0  0  0  0  0  0  0  0  0  0  0  0
   -0.0220   -2.5980    0.0000 C   0  0  0  0  0  0  0  0  0  0  0  0
   13.5210    2.4860    0.0000 C   0  0  0  0  0  0  0  0  0  0  0  0
    3.0000   -0.0250    0.0000 C   0  0  0  0  0  0  0  0  0  0  0  0
    6.7600    1.2430    0.0000 C   0  0  0  0  0  0  0  0  0  0  0  0
    9.7600    1.2180    0.0000 C   0  0  0  0  0  0  0  0  0  0  0  0
   11.2600    1.2060    0.0000 C   0  0  0  0  0  0  0  0  0  0  0  0
    5.2610    1.2560    0.0000 C   0  0  0  0  0  0  0  0  0  0  0  0
   12.0210    2.4990    0.0000 C   0  0  0  0  0  0  0  0  0  0  0  0
    4.5000   -0.0370    0.0000 C   0  0  0  0  0  0  0  0  0  0  0  0
    7.5000   -0.0620    0.0000 C   0  0  0  0  0  0  0  0  0  0  0  0
    9.0000   -0.0740    0.0000 C   0  0  0  0  0  0  0  0  0  0  0  0
    7.5210    2.5360    0.0000 C   0  0  0  0  0  0  0  0  0  0  0  0
    9.0210    2.5240    0.0000 C   0  0  0  0  0  0  0  0  0  0  0  0
   -1.5000    0.0120    0.0000 C   0  0  0  0  0  0  0  0  0  0  0  0
   18.0210    2.4490    0.0000 C   0  0  0  0  0  0  0  0  0  0  0  0
    4.4570   -5.2330    0.0000 C   0  0  0  0  0  0  0  0  0  0  0  0
   12.0640    7.6950    0.0000 C   0  0  0  0  0  0  0  0  0  0  0  0
   -1.5430   -5.1840    0.0000 C   0  0  0  0  0  0  0  0  0  0  0  0
   18.0640    7.6450    0.0000 C   0  0  0  0  0  0  0  0  0  0  0  0
  1 12  1  0  0  0  0
  1 33  1  0  0  0  0
  2 11  1  0  0  0  0
  2 34  1  0  0  0  0
  3 14  1  0  0  0  0
  3 35  1  0  0  0  0
  4 13  1  0  0  0  0
  4 36  1  0  0  0  0
  5 16  1  0  0  0  0
  5 37  1  0  0  0  0
  6 15  1  0  0  0  0
  6 38  1  0  0  0  0
  7 25  2  0  0  0  0
  8 26  2  0  0  0  0
  9 11  2  0  0  0  0
  9 17  1  0  0  0  0
  9 21  1  0  0  0  0
 10 12  2  0  0  0  0
 10 18  1  0  0  0  0
 10 22  1  0  0  0  0
 11 19  1  0  0  0  0
 12 20  1  0  0  0  0
 13 15  1  0  0  0  0
 13 17  2  0  0  0  0
 14 16  1  0  0  0  0
 14 18  2  0  0  0  0
 15 19  2  0  0  0  0
 16 20  2  0  0  0  0
 21 27  2  0  0  0  0
 22 28  2  0  0  0  0
 23 26  1  0  0  0  0
 23 29  2  0  0  0  0
 23 31  1  0  0  0  0
 24 25  1  0  0  0  0
 24 30  2  0  0  0  0
 24 32  1  0  0  0  0
 25 27  1  0  0  0  0
 26 28  1  0  0  0  0
 29 30  1  0  0  0  0
 31 32  2  0  0  0  0
M  END
>  <Activity>
INHIBITOR

>  <ActivitySource>
Winter_2014

>  <Name>
1i

>  <canonical_smiles>
O(C)c1cc(OC)c(OC)cc1C=CC(=O)c1ccc(cc1)C(=O)C=Cc1cc(OC)c(OC)cc1OC

>  <standard_inchi>
InChI=1S/C30H30O8/c1-33-25-17-29(37-5)27(35-3)15-21(25)11-13-23(31)19-7-9-20(10-8-19)24(32)14-12-22-16-28(36-4)30(38-6)18-26(22)34-2/h7-18H,1-6H3/b13-11+,14-12+

>  <standard_inchi_key>
UJADDPRKJTWNJT-PHEQNACWSA-N

>  <ScoresAndActivity>
% inhibition: 96 > 50 (sec=0) => sa

$$$$

  MOE2013           2D

 38 40  0  0  0  0  0  0  0  0999 V2000
    0.0000    0.0000    0.0000 O   0  0  0  0  0  0  0  0  0  0  0  0
  -12.9840    1.5580    0.0000 O   0  0  0  0  0  0  0  0  0  0  0  0
  -10.4060   -2.9540    0.0000 O   0  0  0  0  0  0  0  0  0  0  0  0
    2.5780   -4.5120    0.0000 O   0  0  0  0  0  0  0  0  0  0  0  0
    5.1960   -0.0230    0.0000 O   0  0  0  0  0  0  0  0  0  0  0  0
  -15.6020   -2.9300    0.0000 O   0  0  0  0  0  0  0  0  0  0  0  0
   -0.0200   -4.5000    0.0000 O   0  0  0  0  0  0  0  0  0  0  0  0
  -10.3860    1.5460    0.0000 O   0  0  0  0  0  0  0  0  0  0  0  0
  -11.6950   -0.6980    0.0000 C   0  0  0  0  0  0  0  0  0  0  0  0
    1.2890   -2.2560    0.0000 C   0  0  0  0  0  0  0  0  0  0  0  0
  -12.9900    0.0580    0.0000 C   0  0  0  0  0  0  0  0  0  0  0  0
    1.2960   -0.7560    0.0000 C   0  0  0  0  0  0  0  0  0  0  0  0
  -11.7010   -2.1980    0.0000 C   0  0  0  0  0  0  0  0  0  0  0  0
    2.5850   -3.0120    0.0000 C   0  0  0  0  0  0  0  0  0  0  0  0
  -10.3920    0.0460    0.0000 C   0  0  0  0  0  0  0  0  0  0  0  0
   -0.0130   -3.0000    0.0000 C   0  0  0  0  0  0  0  0  0  0  0  0
  -14.2990   -2.1860    0.0000 C   0  0  0  0  0  0  0  0  0  0  0  0
    3.8940   -0.7670    0.0000 C   0  0  0  0  0  0  0  0  0  0  0  0
  -14.2930   -0.6860    0.0000 C   0  0  0  0  0  0  0  0  0  0  0  0
    2.5980   -0.0120    0.0000 C   0  0  0  0  0  0  0  0  0  0  0  0
  -13.0040   -2.9420    0.0000 C   0  0  0  0  0  0  0  0  0  0  0  0
    3.8870   -2.2670    0.0000 C   0  0  0  0  0  0  0  0  0  0  0  0
   -9.0960   -0.7090    0.0000 C   0  0  0  0  0  0  0  0  0  0  0  0
   -1.3090   -2.2440    0.0000 C   0  0  0  0  0  0  0  0  0  0  0  0
   -3.9070   -2.2330    0.0000 C   0  0  0  0  0  0  0  0  0  0  0  0
   -6.4980   -0.7210    0.0000 C   0  0  0  0  0  0  0  0  0  0  0  0
   -7.7940    0.0350    0.0000 C   0  0  0  0  0  0  0  0  0  0  0  0
   -2.6110   -2.9880    0.0000 C   0  0  0  0  0  0  0  0  0  0  0  0
   -3.9000   -0.7330    0.0000 C   0  0  0  0  0  0  0  0  0  0  0  0
   -5.1960    0.0230    0.0000 C   0  0  0  0  0  0  0  0  0  0  0  0
   -5.2100   -2.9770    0.0000 C   0  0  0  0  0  0  0  0  0  0  0  0
   -6.5050   -2.2210    0.0000 C   0  0  0  0  0  0  0  0  0  0  0  0
    0.0070    1.5000    0.0000 C   0  0  0  0  0  0  0  0  0  0  0  0
  -14.2790    2.3140    0.0000 C   0  0  0  0  0  0  0  0  0  0  0  0
  -10.4120   -4.4540    0.0000 C   0  0  0  0  0  0  0  0  0  0  0  0
    3.8740   -5.2670    0.0000 C   0  0  0  0  0  0  0  0  0  0  0  0
    6.4920   -0.7790    0.0000 C   0  0  0  0  0  0  0  0  0  0  0  0
  -16.8970   -2.1750    0.0000 C   0  0  0  0  0  0  0  0  0  0  0  0
  1 12  1  0  0  0  0
  1 33  1  0  0  0  0
  2 11  1  0  0  0  0
  2 34  1  0  0  0  0
  3 13  1  0  0  0  0
  3 35  1  0  0  0  0
  4 14  1  0  0  0  0
  4 36  1  0  0  0  0
  5 18  1  0  0  0  0
  5 37  1  0  0  0  0
  6 17  1  0  0  0  0
  6 38  1  0  0  0  0
  7 16  2  0  0  0  0
  8 15  2  0  0  0  0
  9 11  1  0  0  0  0
  9 13  2  0  0  0  0
  9 15  1  0  0  0  0
 10 12  1  0  0  0  0
 10 14  2  0  0  0  0
 10 16  1  0  0  0  0
 11 19  2  0  0  0  0
 12 20  2  0  0  0  0
 13 21  1  0  0  0  0
 14 22  1  0  0  0  0
 15 23  1  0  0  0  0
 16 24  1  0  0  0  0
 17 19  1  0  0  0  0
 17 21  2  0  0  0  0
 18 20  1  0  0  0  0
 18 22  2  0  0  0  0
 23 27  2  0  0  0  0
 24 28  2  0  0  0  0
 25 28  1  0  0  0  0
 25 29  2  0  0  0  0
 25 31  1  0  0  0  0
 26 27  1  0  0  0  0
 26 30  2  0  0  0  0
 26 32  1  0  0  0  0
 29 30  1  0  0  0  0
 31 32  2  0  0  0  0
M  END
>  <Activity>
INHIBITOR

>  <ActivitySource>
Winter_2014

>  <Name>
2o

>  <canonical_smiles>
O(C)c1cc(OC)cc(OC)c1C(=O)C=Cc1ccc(cc1)C=CC(=O)c1c(OC)cc(OC)cc1OC

>  <standard_inchi>
InChI=1S/C30H30O8/c1-33-21-15-25(35-3)29(26(16-21)36-4)23(31)13-11-19-7-9-20(10-8-19)12-14-24(32)30-27(37-5)17-22(34-2)18-28(30)38-6/h7-18H,1-6H3/b13-11+,14-12+

>  <standard_inchi_key>
XUCKPCJLVOPMCD-PHEQNACWSA-N

>  <ScoresAndActivity>
% inhibition: 66 > 50 (sec=0) => sa

$$$$

  MOE2013           2D

 38 40  0  0  0  0  0  0  0  0999 V2000
    0.0000    0.0000    0.0000 O   0  0  0  0  0  0  0  0  0  0  0  0
   11.9760    5.2520    0.0000 O   0  0  0  0  0  0  0  0  0  0  0  0
   16.4880    2.6750    0.0000 O   0  0  0  0  0  0  0  0  0  0  0  0
    4.5120   -2.5770    0.0000 O   0  0  0  0  0  0  0  0  0  0  0  0
    0.0240   -5.1960    0.0000 O   0  0  0  0  0  0  0  0  0  0  0  0
   16.4640    7.8710    0.0000 O   0  0  0  0  0  0  0  0  0  0  0  0
   12.0000    0.0560    0.0000 O   0  0  0  0  0  0  0  0  0  0  0  0
    4.4880    2.6190    0.0000 O   0  0  0  0  0  0  0  0  0  0  0  0
   14.2320    3.9630    0.0000 C   0  0  0  0  0  0  0  0  0  0  0  0
    2.2560   -1.2890    0.0000 C   0  0  0  0  0  0  0  0  0  0  0  0
   13.4760    5.2590    0.0000 C   0  0  0  0  0  0  0  0  0  0  0  0
    0.7560   -1.2960    0.0000 C   0  0  0  0  0  0  0  0  0  0  0  0
   15.7320    3.9700    0.0000 C   0  0  0  0  0  0  0  0  0  0  0  0
    3.0120   -2.5840    0.0000 C   0  0  0  0  0  0  0  0  0  0  0  0
   15.7200    6.5680    0.0000 C   0  0  0  0  0  0  0  0  0  0  0  0
    0.7680   -3.8940    0.0000 C   0  0  0  0  0  0  0  0  0  0  0  0
   14.2200    6.5610    0.0000 C   0  0  0  0  0  0  0  0  0  0  0  0
    0.0120   -2.5980    0.0000 C   0  0  0  0  0  0  0  0  0  0  0  0
   16.4760    5.2730    0.0000 C   0  0  0  0  0  0  0  0  0  0  0  0
    2.2680   -3.8870    0.0000 C   0  0  0  0  0  0  0  0  0  0  0  0
   13.4880    2.6610    0.0000 C   0  0  0  0  0  0  0  0  0  0  0  0
    3.0000    0.0140    0.0000 C   0  0  0  0  0  0  0  0  0  0  0  0
    6.7440    1.3300    0.0000 C   0  0  0  0  0  0  0  0  0  0  0  0
    9.7440    1.3440    0.0000 C   0  0  0  0  0  0  0  0  0  0  0  0
   11.2440    1.3510    0.0000 C   0  0  0  0  0  0  0  0  0  0  0  0
    5.2440    1.3230    0.0000 C   0  0  0  0  0  0  0  0  0  0  0  0
   11.9880    2.6540    0.0000 C   0  0  0  0  0  0  0  0  0  0  0  0
    4.5000    0.0210    0.0000 C   0  0  0  0  0  0  0  0  0  0  0  0
    7.4880    2.6330    0.0000 C   0  0  0  0  0  0  0  0  0  0  0  0
    8.9880    2.6400    0.0000 C   0  0  0  0  0  0  0  0  0  0  0  0
    7.5000    0.0350    0.0000 C   0  0  0  0  0  0  0  0  0  0  0  0
    9.0000    0.0420    0.0000 C   0  0  0  0  0  0  0  0  0  0  0  0
   -1.5000   -0.0070    0.0000 C   0  0  0  0  0  0  0  0  0  0  0  0
   11.2200    6.5470    0.0000 C   0  0  0  0  0  0  0  0  0  0  0  0
   17.9880    2.6820    0.0000 C   0  0  0  0  0  0  0  0  0  0  0  0
    5.2680   -3.8730    0.0000 C   0  0  0  0  0  0  0  0  0  0  0  0
   -1.4760   -5.2030    0.0000 C   0  0  0  0  0  0  0  0  0  0  0  0
   17.9640    7.8780    0.0000 C   0  0  0  0  0  0  0  0  0  0  0  0
  1 12  1  0  0  0  0
  1 33  1  0  0  0  0
  2 11  1  0  0  0  0
  2 34  1  0  0  0  0
  3 13  1  0  0  0  0
  3 35  1  0  0  0  0
  4 14  1  0  0  0  0
  4 36  1  0  0  0  0
  5 16  1  0  0  0  0
  5 37  1  0  0  0  0
  6 15  1  0  0  0  0
  6 38  1  0  0  0  0
  7 25  2  0  0  0  0
  8 26  2  0  0  0  0
  9 11  1  0  0  0  0
  9 13  2  0  0  0  0
  9 21  1  0  0  0  0
 10 12  1  0  0  0  0
 10 14  2  0  0  0  0
 10 22  1  0  0  0  0
 11 17  2  0  0  0  0
 12 18  2  0  0  0  0
 13 19  1  0  0  0  0
 14 20  1  0  0  0  0
 15 17  1  0  0  0  0
 15 19  2  0  0  0  0
 16 18  1  0  0  0  0
 16 20  2  0  0  0  0
 21 27  2  0  0  0  0
 22 28  2  0  0  0  0
 23 26  1  0  0  0  0
 23 29  2  0  0  0  0
 23 31  1  0  0  0  0
 24 25  1  0  0  0  0
 24 30  2  0  0  0  0
 24 32  1  0  0  0  0
 25 27  1  0  0  0  0
 26 28  1  0  0  0  0
 29 30  1  0  0  0  0
 31 32  2  0  0  0  0
M  END
>  <Activity>
INHIBITOR

>  <ActivitySource>
Winter_2014

>  <Name>
1k

>  <canonical_smiles>
O(C)c1cc(OC)cc(OC)c1C=CC(=O)c1ccc(cc1)C(=O)C=Cc1c(OC)cc(OC)cc1OC

>  <standard_inchi>
InChI=1S/C30H30O8/c1-33-21-15-27(35-3)23(28(16-21)36-4)11-13-25(31)19-7-9-20(10-8-19)26(32)14-12-24-29(37-5)17-22(34-2)18-30(24)38-6/h7-18H,1-6H3/b13-11+,14-12+

>  <standard_inchi_key>
LFMHIDSOWHRMCC-PHEQNACWSA-N

>  <ScoresAndActivity>
% inhibition: 92 > 50 (sec=0) => sa

$$$$

  MOE2013           2D

 34 36  0  0  0  0  0  0  0  0999 V2000
    0.0000    0.0000    0.0000 O   0  0  0  0  0  0  0  0  0  0  0  0
   16.4950    2.6290    0.0000 O   0  0  0  0  0  0  0  0  0  0  0  0
    0.0100   -5.1960    0.0000 O   0  0  0  0  0  0  0  0  0  0  0  0
   16.4850    7.8250    0.0000 O   0  0  0  0  0  0  0  0  0  0  0  0
    2.2480    1.3030    0.0000 O   0  0  0  0  0  0  0  0  0  0  0  0
   14.2480    1.3260    0.0000 O   0  0  0  0  0  0  0  0  0  0  0  0
    2.2520   -1.2950    0.0000 C   0  0  0  0  0  0  0  0  0  0  0  0
   14.2430    3.9240    0.0000 C   0  0  0  0  0  0  0  0  0  0  0  0
    0.7520   -1.2980    0.0000 C   0  0  0  0  0  0  0  0  0  0  0  0
   15.7430    3.9270    0.0000 C   0  0  0  0  0  0  0  0  0  0  0  0
    3.0000    0.0060    0.0000 C   0  0  0  0  0  0  0  0  0  0  0  0
   13.4950    2.6230    0.0000 C   0  0  0  0  0  0  0  0  0  0  0  0
    0.7570   -3.8960    0.0000 C   0  0  0  0  0  0  0  0  0  0  0  0
    0.0050   -2.5980    0.0000 C   0  0  0  0  0  0  0  0  0  0  0  0
    3.0050   -2.5920    0.0000 C   0  0  0  0  0  0  0  0  0  0  0  0
   15.7380    6.5250    0.0000 C   0  0  0  0  0  0  0  0  0  0  0  0
   16.4900    5.2270    0.0000 C   0  0  0  0  0  0  0  0  0  0  0  0
   13.4900    5.2220    0.0000 C   0  0  0  0  0  0  0  0  0  0  0  0
    2.2570   -3.8930    0.0000 C   0  0  0  0  0  0  0  0  0  0  0  0
   14.2380    6.5220    0.0000 C   0  0  0  0  0  0  0  0  0  0  0  0
    4.5000    0.0080    0.0000 C   0  0  0  0  0  0  0  0  0  0  0  0
   11.9950    2.6210    0.0000 C   0  0  0  0  0  0  0  0  0  0  0  0
    6.7480    1.3120    0.0000 C   0  0  0  0  0  0  0  0  0  0  0  0
    9.7480    1.3170    0.0000 C   0  0  0  0  0  0  0  0  0  0  0  0
    5.2480    1.3090    0.0000 C   0  0  0  0  0  0  0  0  0  0  0  0
   11.2480    1.3200    0.0000 C   0  0  0  0  0  0  0  0  0  0  0  0
    7.5000    0.0140    0.0000 C   0  0  0  0  0  0  0  0  0  0  0  0
    7.4950    2.6120    0.0000 C   0  0  0  0  0  0  0  0  0  0  0  0
    9.0000    0.0170    0.0000 C   0  0  0  0  0  0  0  0  0  0  0  0
    8.9950    2.6150    0.0000 C   0  0  0  0  0  0  0  0  0  0  0  0
   -1.5000   -0.0030    0.0000 C   0  0  0  0  0  0  0  0  0  0  0  0
   17.9950    2.6320    0.0000 C   0  0  0  0  0  0  0  0  0  0  0  0
    0.7620   -6.4940    0.0000 C   0  0  0  0  0  0  0  0  0  0  0  0
   15.7330    9.1230    0.0000 C   0  0  0  0  0  0  0  0  0  0  0  0
  1  9  1  0  0  0  0
  1 31  1  0  0  0  0
  2 10  1  0  0  0  0
  2 32  1  0  0  0  0
  3 13  1  0  0  0  0
  3 33  1  0  0  0  0
  4 16  1  0  0  0  0
  4 34  1  0  0  0  0
  5 11  2  0  0  0  0
  6 12  2  0  0  0  0
  7  9  1  0  0  0  0
  7 11  1  0  0  0  0
  7 15  2  0  0  0  0
  8 10  1  0  0  0  0
  8 12  1  0  0  0  0
  8 18  2  0  0  0  0
  9 14  2  0  0  0  0
 10 17  2  0  0  0  0
 11 21  1  0  0  0  0
 12 22  1  0  0  0  0
 13 14  1  0  0  0  0
 13 19  2  0  0  0  0
 15 19  1  0  0  0  0
 16 17  1  0  0  0  0
 16 20  2  0  0  0  0
 18 20  1  0  0  0  0
 21 25  2  0  0  0  0
 22 26  2  0  0  0  0
 23 25  1  0  0  0  0
 23 27  2  0  0  0  0
 23 28  1  0  0  0  0
 24 26  1  0  0  0  0
 24 29  2  0  0  0  0
 24 30  1  0  0  0  0
 27 29  1  0  0  0  0
 28 30  2  0  0  0  0
M  END
>  <Activity>
INHIBITOR

>  <ActivitySource>
Winter_2014

>  <Name>
2e

>  <canonical_smiles>
O(C)c1cc(OC)ccc1C(=O)C=Cc1ccc(cc1)C=CC(=O)c1ccc(OC)cc1OC

>  <standard_inchi>
InChI=1S/C28H26O6/c1-31-21-11-13-23(27(17-21)33-3)25(29)15-9-19-5-7-20(8-6-19)10-16-26(30)24-14-12-22(32-2)18-28(24)34-4/h5-18H,1-4H3/b15-9+,16-10+

>  <standard_inchi_key>
AVHJXIQRXJQLGH-KAVGSWPWSA-N

>  <ScoresAndActivity>
% inhibition: 86 > 50 (sec=0) => sa

$$$$

  MOE2013           2D

 34 36  0  0  0  0  0  0  0  0999 V2000
    0.0000    0.0000    0.0000 O   0  0  0  0  0  0  0  0  0  0  0  0
   18.1920   -1.4330    0.0000 O   0  0  0  0  0  0  0  0  0  0  0  0
   20.7730    3.0770    0.0000 O   0  0  0  0  0  0  0  0  0  0  0  0
    2.5810    4.5100    0.0000 O   0  0  0  0  0  0  0  0  0  0  0  0
   15.5720    4.5580    0.0000 O   0  0  0  0  0  0  0  0  0  0  0  0
    5.2020   -1.4810    0.0000 O   0  0  0  0  0  0  0  0  0  0  0  0
   16.8790    2.3130    0.0000 C   0  0  0  0  0  0  0  0  0  0  0  0
    3.8940    0.7640    0.0000 C   0  0  0  0  0  0  0  0  0  0  0  0
   15.5770    3.0580    0.0000 C   0  0  0  0  0  0  0  0  0  0  0  0
    5.1960    0.0190    0.0000 C   0  0  0  0  0  0  0  0  0  0  0  0
   18.1860    0.0670    0.0000 C   0  0  0  0  0  0  0  0  0  0  0  0
    1.2960    0.7550    0.0000 C   0  0  0  0  0  0  0  0  0  0  0  0
   19.4770    2.3220    0.0000 C   0  0  0  0  0  0  0  0  0  0  0  0
    2.5870    3.0100    0.0000 C   0  0  0  0  0  0  0  0  0  0  0  0
   18.1750    3.0670    0.0000 C   0  0  0  0  0  0  0  0  0  0  0  0
    3.8890    2.2640    0.0000 C   0  0  0  0  0  0  0  0  0  0  0  0
   16.8850    0.8130    0.0000 C   0  0  0  0  0  0  0  0  0  0  0  0
    2.5980    0.0100    0.0000 C   0  0  0  0  0  0  0  0  0  0  0  0
   19.4830    0.8220    0.0000 C   0  0  0  0  0  0  0  0  0  0  0  0
    1.2910    2.2550    0.0000 C   0  0  0  0  0  0  0  0  0  0  0  0
   14.2810    2.3030    0.0000 C   0  0  0  0  0  0  0  0  0  0  0  0
    6.4920    0.7740    0.0000 C   0  0  0  0  0  0  0  0  0  0  0  0
    9.0900    0.7840    0.0000 C   0  0  0  0  0  0  0  0  0  0  0  0
   11.6830    2.2930    0.0000 C   0  0  0  0  0  0  0  0  0  0  0  0
   12.9790    3.0480    0.0000 C   0  0  0  0  0  0  0  0  0  0  0  0
    7.7940    0.0290    0.0000 C   0  0  0  0  0  0  0  0  0  0  0  0
   10.3920    0.0380    0.0000 C   0  0  0  0  0  0  0  0  0  0  0  0
   11.6880    0.7930    0.0000 C   0  0  0  0  0  0  0  0  0  0  0  0
    9.0850    2.2840    0.0000 C   0  0  0  0  0  0  0  0  0  0  0  0
   10.3810    3.0380    0.0000 C   0  0  0  0  0  0  0  0  0  0  0  0
   -1.3020    0.7450    0.0000 C   0  0  0  0  0  0  0  0  0  0  0  0
   19.4940   -2.1780    0.0000 C   0  0  0  0  0  0  0  0  0  0  0  0
   22.0750    2.3320    0.0000 C   0  0  0  0  0  0  0  0  0  0  0  0
    1.2800    5.2550    0.0000 C   0  0  0  0  0  0  0  0  0  0  0  0
  1 12  1  0  0  0  0
  1 31  1  0  0  0  0
  2 11  1  0  0  0  0
  2 32  1  0  0  0  0
  3 13  1  0  0  0  0
  3 33  1  0  0  0  0
  4 14  1  0  0  0  0
  4 34  1  0  0  0  0
  5  9  2  0  0  0  0
  6 10  2  0  0  0  0
  7  9  1  0  0  0  0
  7 15  2  0  0  0  0
  7 17  1  0  0  0  0
  8 10  1  0  0  0  0
  8 16  2  0  0  0  0
  8 18  1  0  0  0  0
  9 21  1  0  0  0  0
 10 22  1  0  0  0  0
 11 17  2  0  0  0  0
 11 19  1  0  0  0  0
 12 18  2  0  0  0  0
 12 20  1  0  0  0  0
 13 15  1  0  0  0  0
 13 19  2  0  0  0  0
 14 16  1  0  0  0  0
 14 20  2  0  0  0  0
 21 25  2  0  0  0  0
 22 26  2  0  0  0  0
 23 26  1  0  0  0  0
 23 27  2  0  0  0  0
 23 29  1  0  0  0  0
 24 25  1  0  0  0  0
 24 28  2  0  0  0  0
 24 30  1  0  0  0  0
 27 28  1  0  0  0  0
 29 30  2  0  0  0  0
M  END
>  <Activity>
INHIBITOR

>  <ActivitySource>
Winter_2014

>  <Name>
2i

>  <canonical_smiles>
O(C)c1cc(cc(OC)c1)C(=O)C=Cc1ccc(cc1)C=CC(=O)c1cc(OC)cc(OC)c1

>  <standard_inchi>
InChI=1S/C28H26O6/c1-31-23-13-21(14-24(17-23)32-2)27(29)11-9-19-5-7-20(8-6-19)10-12-28(30)22-15-25(33-3)18-26(16-22)34-4/h5-18H,1-4H3/b11-9+,12-10+

>  <standard_inchi_key>
SPXDXQMUVSMXCX-WGDLNXRISA-N

>  <ScoresAndActivity>
% inhibition: 78 > 50 (sec=0) => sa

$$$$

  MOE2013           2D

 30 32  0  0  0  0  0  0  0  0999 V2000
    0.0000    0.0000    0.0000 O   0  0  0  0  0  0  0  0  0  0  0  0
   20.7650   -3.1320    0.0000 O   0  0  0  0  0  0  0  0  0  0  0  0
    5.2060    1.4670    0.0000 O   0  0  0  0  0  0  0  0  0  0  0  0
   15.5600   -4.5990    0.0000 O   0  0  0  0  0  0  0  0  0  0  0  0
    3.8920   -0.7750    0.0000 C   0  0  0  0  0  0  0  0  0  0  0  0
   16.8730   -2.3570    0.0000 C   0  0  0  0  0  0  0  0  0  0  0  0
    5.1960   -0.0330    0.0000 C   0  0  0  0  0  0  0  0  0  0  0  0
   15.5690   -3.0990    0.0000 C   0  0  0  0  0  0  0  0  0  0  0  0
    9.0880   -0.8080    0.0000 C   0  0  0  0  0  0  0  0  0  0  0  0
   11.6770   -2.3240    0.0000 C   0  0  0  0  0  0  0  0  0  0  0  0
    2.5980   -0.0160    0.0000 C   0  0  0  0  0  0  0  0  0  0  0  0
   18.1670   -3.1150    0.0000 C   0  0  0  0  0  0  0  0  0  0  0  0
    1.2940   -0.7580    0.0000 C   0  0  0  0  0  0  0  0  0  0  0  0
   19.4710   -2.3730    0.0000 C   0  0  0  0  0  0  0  0  0  0  0  0
    3.8830   -2.2750    0.0000 C   0  0  0  0  0  0  0  0  0  0  0  0
   16.8820   -0.8570    0.0000 C   0  0  0  0  0  0  0  0  0  0  0  0
    6.4900   -0.7910    0.0000 C   0  0  0  0  0  0  0  0  0  0  0  0
   14.2750   -2.3400    0.0000 C   0  0  0  0  0  0  0  0  0  0  0  0
    7.7940   -0.0490    0.0000 C   0  0  0  0  0  0  0  0  0  0  0  0
   12.9710   -3.0820    0.0000 C   0  0  0  0  0  0  0  0  0  0  0  0
   11.6860   -0.8240    0.0000 C   0  0  0  0  0  0  0  0  0  0  0  0
   10.3920   -0.0660    0.0000 C   0  0  0  0  0  0  0  0  0  0  0  0
    9.0790   -2.3080    0.0000 C   0  0  0  0  0  0  0  0  0  0  0  0
   10.3730   -3.0660    0.0000 C   0  0  0  0  0  0  0  0  0  0  0  0
    1.2850   -2.2580    0.0000 C   0  0  0  0  0  0  0  0  0  0  0  0
   19.4800   -0.8730    0.0000 C   0  0  0  0  0  0  0  0  0  0  0  0
    2.5790   -3.0160    0.0000 C   0  0  0  0  0  0  0  0  0  0  0  0
   18.1860   -0.1150    0.0000 C   0  0  0  0  0  0  0  0  0  0  0  0
   -1.3040   -0.7420    0.0000 C   0  0  0  0  0  0  0  0  0  0  0  0
   22.0690   -2.3900    0.0000 C   0  0  0  0  0  0  0  0  0  0  0  0
  1 13  1  0  0  0  0
  1 29  1  0  0  0  0
  2 14  1  0  0  0  0
  2 30  1  0  0  0  0
  3  7  2  0  0  0  0
  4  8  2  0  0  0  0
  5  7  1  0  0  0  0
  5 11  2  0  0  0  0
  5 15  1  0  0  0  0
  6  8  1  0  0  0  0
  6 12  2  0  0  0  0
  6 16  1  0  0  0  0
  7 17  1  0  0  0  0
  8 18  1  0  0  0  0
  9 19  1  0  0  0  0
  9 22  2  0  0  0  0
  9 23  1  0  0  0  0
 10 20  1  0  0  0  0
 10 21  2  0  0  0  0
 10 24  1  0  0  0  0
 11 13  1  0  0  0  0
 12 14  1  0  0  0  0
 13 25  2  0  0  0  0
 14 26  2  0  0  0  0
 15 27  2  0  0  0  0
 16 28  2  0  0  0  0
 17 19  2  0  0  0  0
 18 20  2  0  0  0  0
 21 22  1  0  0  0  0
 23 24  2  0  0  0  0
 25 27  1  0  0  0  0
 26 28  1  0  0  0  0
M  END
>  <Activity>
INHIBITOR

>  <ActivitySource>
Winter_2014

>  <Name>
2c

>  <canonical_smiles>
O(C)c1cc(ccc1)C(=O)C=Cc1ccc(cc1)C=CC(=O)c1cc(OC)ccc1

>  <standard_inchi>
InChI=1S/C26H22O4/c1-29-23-7-3-5-21(17-23)25(27)15-13-19-9-11-20(12-10-19)14-16-26(28)22-6-4-8-24(18-22)30-2/h3-18H,1-2H3/b15-13+,16-14+

>  <standard_inchi_key>
CBSARZPLOQEWTN-WXUKJITCSA-N

>  <ScoresAndActivity>
% inhibition: 73 > 50 (sec=0) => sa

$$$$

  MOE2013           2D

 28 32  0  0  0  0  0  0  0  0999 V2000
    0.0000    0.0000    0.0000 O   0  0  0  0  0  0  0  0  0  0  0  0
    0.4600   -3.2250    0.0000 O   0  0  0  0  0  0  0  0  0  0  0  0
   12.3440   -3.5850    0.0000 O   0  0  0  0  0  0  0  0  0  0  0  0
    4.9770   -1.0380    0.0000 N   0  0  0  0  0  0  0  0  0  0  0  0
    2.5690   -0.7400    0.0000 C   0  0  0  0  0  0  0  0  0  0  0  0
    3.8810   -0.0140    0.0000 C   0  0  0  0  0  0  0  0  0  0  0  0
    2.8530   -2.2130    0.0000 C   0  0  0  0  0  0  0  0  0  0  0  0
    3.5970    1.4590    0.0000 C   0  0  0  0  0  0  0  0  0  0  0  0
    4.3420   -2.3970    0.0000 C   0  0  0  0  0  0  0  0  0  0  0  0
    1.4730    0.2840    0.0000 C   0  0  0  0  0  0  0  0  0  0  0  0
    2.1080    1.6430    0.0000 C   0  0  0  0  0  0  0  0  0  0  0  0
    1.9490   -3.4100    0.0000 C   0  0  0  0  0  0  0  0  0  0  0  0
    4.9260   -3.7790    0.0000 C   0  0  0  0  0  0  0  0  0  0  0  0
    6.4500   -0.7540    0.0000 C   0  0  0  0  0  0  0  0  0  0  0  0
    4.5010    2.6560    0.0000 C   0  0  0  0  0  0  0  0  0  0  0  0
    1.5240    3.0250    0.0000 C   0  0  0  0  0  0  0  0  0  0  0  0
    2.5330   -4.7910    0.0000 C   0  0  0  0  0  0  0  0  0  0  0  0
    4.0220   -4.9760    0.0000 C   0  0  0  0  0  0  0  0  0  0  0  0
    3.9170    4.0370    0.0000 C   0  0  0  0  0  0  0  0  0  0  0  0
    2.4280    4.2220    0.0000 C   0  0  0  0  0  0  0  0  0  0  0  0
    7.4330   -1.8870    0.0000 C   0  0  0  0  0  0  0  0  0  0  0  0
    8.9060   -1.6030    0.0000 C   0  0  0  0  0  0  0  0  0  0  0  0
    9.8880   -2.7360    0.0000 C   0  0  0  0  0  0  0  0  0  0  0  0
    9.3960   -0.1850    0.0000 C   0  0  0  0  0  0  0  0  0  0  0  0
   11.3610   -2.4510    0.0000 C   0  0  0  0  0  0  0  0  0  0  0  0
   10.8680    0.1000    0.0000 C   0  0  0  0  0  0  0  0  0  0  0  0
   11.8510   -1.0340    0.0000 C   0  0  0  0  0  0  0  0  0  0  0  0
   13.8170   -3.3000    0.0000 C   0  0  0  0  0  0  0  0  0  0  0  0
  1 10  2  0  0  0  0
  2 12  2  0  0  0  0
  3 25  1  0  0  0  0
  3 28  1  0  0  0  0
  4  6  1  0  0  0  0
  4  9  1  0  0  0  0
  4 14  1  0  0  0  0
  5  6  2  0  0  0  0
  5  7  1  0  0  0  0
  5 10  1  0  0  0  0
  6  8  1  0  0  0  0
  7  9  2  0  0  0  0
  7 12  1  0  0  0  0
  8 11  2  0  0  0  0
  8 15  1  0  0  0  0
  9 13  1  0  0  0  0
 10 11  1  0  0  0  0
 11 16  1  0  0  0  0
 12 17  1  0  0  0  0
 13 18  1  0  0  0  0
 14 21  1  0  0  0  0
 15 19  2  0  0  0  0
 16 20  2  0  0  0  0
 17 18  1  0  0  0  0
 19 20  1  0  0  0  0
 21 22  1  0  0  0  0
 22 23  2  0  0  0  0
 22 24  1  0  0  0  0
 23 25  1  0  0  0  0
 24 26  2  0  0  0  0
 25 27  2  0  0  0  0
 26 27  1  0  0  0  0
M  END
>  <Activity>
INHIBITOR

>  <ActivitySource>
Jabor_2015

>  <Name>
4k

>  <canonical_smiles>
O(C)c1cc(ccc1)CCn1c2c(c3c1-c1c(cccc1)C3=O)C(=O)CCC2

>  <standard_inchi>
InChI=1S/C24H21NO3/c1-28-16-7-4-6-15(14-16)12-13-25-19-10-5-11-20(26)21(19)22-23(25)17-8-2-3-9-18(17)24(22)27/h2-4,6-9,14H,5,10-13H2,1H3

>  <standard_inchi_key>
LOIVDCFVCNLNCO-UHFFFAOYSA-N

>  <ScoresAndActivity>
IC50 (µM): 0.31 < 10 (sec=5) => sa

$$$$

  MOE2013           2D

 32 34  0  0  0  0  0  0  0  0999 V2000
    0.0000    0.0000    0.0000 O   0  0  0  0  0  0  0  0  0  0  0  0
   20.7700   -3.0980    0.0000 O   0  0  0  0  0  0  0  0  0  0  0  0
   -0.0140   -3.0000    0.0000 O   0  0  0  0  0  0  0  0  0  0  0  0
   20.7840   -0.0980    0.0000 O   0  0  0  0  0  0  0  0  0  0  0  0
    5.2030    1.4750    0.0000 O   0  0  0  0  0  0  0  0  0  0  0  0
   15.5670   -4.5740    0.0000 O   0  0  0  0  0  0  0  0  0  0  0  0
   16.8770   -2.3300    0.0000 C   0  0  0  0  0  0  0  0  0  0  0  0
    3.8940   -0.7680    0.0000 C   0  0  0  0  0  0  0  0  0  0  0  0
   19.4750   -2.3420    0.0000 C   0  0  0  0  0  0  0  0  0  0  0  0
    1.2960   -0.7560    0.0000 C   0  0  0  0  0  0  0  0  0  0  0  0
   19.4820   -0.8420    0.0000 C   0  0  0  0  0  0  0  0  0  0  0  0
    1.2880   -2.2560    0.0000 C   0  0  0  0  0  0  0  0  0  0  0  0
   18.1720   -3.0860    0.0000 C   0  0  0  0  0  0  0  0  0  0  0  0
    2.5980   -0.0120    0.0000 C   0  0  0  0  0  0  0  0  0  0  0  0
   15.5740   -3.0740    0.0000 C   0  0  0  0  0  0  0  0  0  0  0  0
    5.1960   -0.0250    0.0000 C   0  0  0  0  0  0  0  0  0  0  0  0
   16.8840   -0.8300    0.0000 C   0  0  0  0  0  0  0  0  0  0  0  0
    3.8860   -2.2680    0.0000 C   0  0  0  0  0  0  0  0  0  0  0  0
   18.1860   -0.0860    0.0000 C   0  0  0  0  0  0  0  0  0  0  0  0
    2.5840   -3.0120    0.0000 C   0  0  0  0  0  0  0  0  0  0  0  0
    9.0900   -0.7930    0.0000 C   0  0  0  0  0  0  0  0  0  0  0  0
   11.6810   -2.3050    0.0000 C   0  0  0  0  0  0  0  0  0  0  0  0
   14.2790   -2.3180    0.0000 C   0  0  0  0  0  0  0  0  0  0  0  0
    6.4920   -0.7810    0.0000 C   0  0  0  0  0  0  0  0  0  0  0  0
   12.9760   -3.0610    0.0000 C   0  0  0  0  0  0  0  0  0  0  0  0
    7.7940   -0.0370    0.0000 C   0  0  0  0  0  0  0  0  0  0  0  0
   10.3920   -0.0490    0.0000 C   0  0  0  0  0  0  0  0  0  0  0  0
   11.6880   -0.8050    0.0000 C   0  0  0  0  0  0  0  0  0  0  0  0
    9.0820   -2.2930    0.0000 C   0  0  0  0  0  0  0  0  0  0  0  0
   10.3780   -3.0490    0.0000 C   0  0  0  0  0  0  0  0  0  0  0  0
    0.0070    1.5000    0.0000 C   0  0  0  0  0  0  0  0  0  0  0  0
   20.7630   -4.5980    0.0000 C   0  0  0  0  0  0  0  0  0  0  0  0
  1 10  1  0  0  0  0
  1 31  1  0  0  0  0
  2  9  1  0  0  0  0
  2 32  1  0  0  0  0
  3 12  1  0  0  0  0
  4 11  1  0  0  0  0
  5 16  2  0  0  0  0
  6 15  2  0  0  0  0
  7 13  1  0  0  0  0
  7 15  1  0  0  0  0
  7 17  2  0  0  0  0
  8 14  1  0  0  0  0
  8 16  1  0  0  0  0
  8 18  2  0  0  0  0
  9 11  1  0  0  0  0
  9 13  2  0  0  0  0
 10 12  1  0  0  0  0
 10 14  2  0  0  0  0
 11 19  2  0  0  0  0
 12 20  2  0  0  0  0
 15 23  1  0  0  0  0
 16 24  1  0  0  0  0
 17 19  1  0  0  0  0
 18 20  1  0  0  0  0
 21 26  1  0  0  0  0
 21 27  2  0  0  0  0
 21 29  1  0  0  0  0
 22 25  1  0  0  0  0
 22 28  2  0  0  0  0
 22 30  1  0  0  0  0
 23 25  2  0  0  0  0
 24 26  2  0  0  0  0
 27 28  1  0  0  0  0
 29 30  2  0  0  0  0
M  END
>  <Activity>
INACTIVE

>  <ActivitySource>
Winter_2014

>  <Name>
2p

>  <canonical_smiles>
O(C)c1cc(ccc1O)C(=O)C=Cc1ccc(cc1)C=CC(=O)c1cc(OC)c(O)cc1

>  <standard_inchi>
InChI=1S/C26H22O6/c1-31-25-15-19(9-13-23(25)29)21(27)11-7-17-3-5-18(6-4-17)8-12-22(28)20-10-14-24(30)26(16-20)32-2/h3-16,29-30H,1-2H3/b11-7+,12-8+

>  <standard_inchi_key>
SUIMYYLDVNIFIK-MKICQXMISA-N

>  <ScoresAndActivity>
% inhibition: 28 < 50 (sec=10) => si

$$$$

  MOE2013           2D

 32 34  0  0  0  0  0  0  0  0999 V2000
    0.0000    0.0000    0.0000 O   0  0  0  0  0  0  0  0  0  0  0  0
   20.7980    2.9080    0.0000 O   0  0  0  0  0  0  0  0  0  0  0  0
   13.0100    4.4430    0.0000 O   0  0  0  0  0  0  0  0  0  0  0  0
    7.7880   -1.5340    0.0000 O   0  0  0  0  0  0  0  0  0  0  0  0
    0.0130    3.0000    0.0000 O   0  0  0  0  0  0  0  0  0  0  0  0
   20.7840   -0.0920    0.0000 O   0  0  0  0  0  0  0  0  0  0  0  0
    9.0960    0.7100    0.0000 C   0  0  0  0  0  0  0  0  0  0  0  0
   11.7010    2.1980    0.0000 C   0  0  0  0  0  0  0  0  0  0  0  0
   16.8970    2.1760    0.0000 C   0  0  0  0  0  0  0  0  0  0  0  0
    3.9000    0.7330    0.0000 C   0  0  0  0  0  0  0  0  0  0  0  0
   13.0040    2.9430    0.0000 C   0  0  0  0  0  0  0  0  0  0  0  0
    7.7940   -0.0340    0.0000 C   0  0  0  0  0  0  0  0  0  0  0  0
   19.4950    2.1640    0.0000 C   0  0  0  0  0  0  0  0  0  0  0  0
    1.3020    0.7440    0.0000 C   0  0  0  0  0  0  0  0  0  0  0  0
   19.4890    0.6640    0.0000 C   0  0  0  0  0  0  0  0  0  0  0  0
    1.3090    2.2440    0.0000 C   0  0  0  0  0  0  0  0  0  0  0  0
   18.2000    2.9200    0.0000 C   0  0  0  0  0  0  0  0  0  0  0  0
    2.5980   -0.0120    0.0000 C   0  0  0  0  0  0  0  0  0  0  0  0
    9.1030    2.2100    0.0000 C   0  0  0  0  0  0  0  0  0  0  0  0
   10.4050    2.9540    0.0000 C   0  0  0  0  0  0  0  0  0  0  0  0
   10.3920   -0.0460    0.0000 C   0  0  0  0  0  0  0  0  0  0  0  0
   11.6940    0.6980    0.0000 C   0  0  0  0  0  0  0  0  0  0  0  0
   15.6020    2.9310    0.0000 C   0  0  0  0  0  0  0  0  0  0  0  0
    5.1960   -0.0230    0.0000 C   0  0  0  0  0  0  0  0  0  0  0  0
   14.2990    2.1870    0.0000 C   0  0  0  0  0  0  0  0  0  0  0  0
    6.4980    0.7210    0.0000 C   0  0  0  0  0  0  0  0  0  0  0  0
   16.8910    0.6760    0.0000 C   0  0  0  0  0  0  0  0  0  0  0  0
    3.9070    2.2330    0.0000 C   0  0  0  0  0  0  0  0  0  0  0  0
   18.1860   -0.0800    0.0000 C   0  0  0  0  0  0  0  0  0  0  0  0
    2.6110    2.9880    0.0000 C   0  0  0  0  0  0  0  0  0  0  0  0
   -0.0070   -1.5000    0.0000 C   0  0  0  0  0  0  0  0  0  0  0  0
   20.8040    4.4080    0.0000 C   0  0  0  0  0  0  0  0  0  0  0  0
  1 14  1  0  0  0  0
  1 31  1  0  0  0  0
  2 13  1  0  0  0  0
  2 32  1  0  0  0  0
  3 11  2  0  0  0  0
  4 12  2  0  0  0  0
  5 16  1  0  0  0  0
  6 15  1  0  0  0  0
  7 12  1  0  0  0  0
  7 19  2  0  0  0  0
  7 21  1  0  0  0  0
  8 11  1  0  0  0  0
  8 20  2  0  0  0  0
  8 22  1  0  0  0  0
  9 17  1  0  0  0  0
  9 23  1  0  0  0  0
  9 27  2  0  0  0  0
 10 18  1  0  0  0  0
 10 24  1  0  0  0  0
 10 28  2  0  0  0  0
 11 25  1  0  0  0  0
 12 26  1  0  0  0  0
 13 15  1  0  0  0  0
 13 17  2  0  0  0  0
 14 16  1  0  0  0  0
 14 18  2  0  0  0  0
 15 29  2  0  0  0  0
 16 30  2  0  0  0  0
 19 20  1  0  0  0  0
 21 22  2  0  0  0  0
 23 25  2  0  0  0  0
 24 26  2  0  0  0  0
 27 29  1  0  0  0  0
 28 30  1  0  0  0  0
M  END
>  <Activity>
INACTIVE

>  <ActivitySource>
Winter_2014

>  <Name>
1l

>  <canonical_smiles>
O(C)c1cc(ccc1O)C=CC(=O)c1ccc(cc1)C(=O)C=Cc1cc(OC)c(O)cc1

>  <standard_inchi>
InChI=1S/C26H22O6/c1-31-25-15-17(5-13-23(25)29)3-11-21(27)19-7-9-20(10-8-19)22(28)12-4-18-6-14-24(30)26(16-18)32-2/h3-16,29-30H,1-2H3/b11-3+,12-4+

>  <standard_inchi_key>
URGOMZLQRSOUEU-HMMKTVFPSA-N

>  <ScoresAndActivity>
% inhibition: 0 < 50 (sec=10) => si

$$$$

  MOE2013           2D

 32 35  0  0  0  0  0  0  0  0999 V2000
    0.0000    0.0000    0.0000 O   0  0  0  0  0  0  0  0  0  0  0  0
   -1.3270    5.2430    0.0000 O   0  0  0  0  0  0  0  0  0  0  0  0
    1.2630    6.7570    0.0000 O   0  0  0  0  0  0  0  0  0  0  0  0
   13.5460   -1.5500    0.0000 O   0  0  0  0  0  0  0  0  0  0  0  0
    7.5750   -0.9540    0.0000 N   0  0  0  0  0  0  0  0  0  0  0  0
    6.5780   -2.0750    0.0000 N   0  0  0  0  0  0  0  0  0  0  0  0
    5.3530    0.0210    0.0000 N   0  0  0  0  0  0  0  0  0  0  0  0
    6.8180    0.3400    0.0000 N   0  0  0  0  0  0  0  0  0  0  0  0
    2.5980    0.0140    0.0000 N   0  0  0  0  0  0  0  0  0  0  0  0
    5.2040   -1.4720    0.0000 C   0  0  0  0  0  0  0  0  0  0  0  0
    3.9090   -2.2290    0.0000 C   0  0  0  0  0  0  0  0  0  0  0  0
    2.6060   -1.4860    0.0000 C   0  0  0  0  0  0  0  0  0  0  0  0
    9.0680   -1.1030    0.0000 C   0  0  0  0  0  0  0  0  0  0  0  0
    1.2870    2.2570    0.0000 C   0  0  0  0  0  0  0  0  0  0  0  0
    1.2950    0.7570    0.0000 C   0  0  0  0  0  0  0  0  0  0  0  0
    3.9170   -3.7290    0.0000 C   0  0  0  0  0  0  0  0  0  0  0  0
    1.3110   -2.2430    0.0000 C   0  0  0  0  0  0  0  0  0  0  0  0
   -0.0240    4.5000    0.0000 C   0  0  0  0  0  0  0  0  0  0  0  0
   -0.0160    3.0000    0.0000 C   0  0  0  0  0  0  0  0  0  0  0  0
    1.2710    5.2570    0.0000 C   0  0  0  0  0  0  0  0  0  0  0  0
    9.9430    0.1150    0.0000 C   0  0  0  0  0  0  0  0  0  0  0  0
    9.6860   -2.4700    0.0000 C   0  0  0  0  0  0  0  0  0  0  0  0
    2.5820    3.0140    0.0000 C   0  0  0  0  0  0  0  0  0  0  0  0
    2.6220   -4.4860    0.0000 C   0  0  0  0  0  0  0  0  0  0  0  0
    1.3190   -3.7430    0.0000 C   0  0  0  0  0  0  0  0  0  0  0  0
    2.5740    4.5140    0.0000 C   0  0  0  0  0  0  0  0  0  0  0  0
   12.0530   -1.4010    0.0000 C   0  0  0  0  0  0  0  0  0  0  0  0
   11.4360   -0.0340    0.0000 C   0  0  0  0  0  0  0  0  0  0  0  0
   11.1780   -2.6190    0.0000 C   0  0  0  0  0  0  0  0  0  0  0  0
   -2.6220    4.4860    0.0000 C   0  0  0  0  0  0  0  0  0  0  0  0
    2.5580    7.5140    0.0000 C   0  0  0  0  0  0  0  0  0  0  0  0
   14.1630   -2.9160    0.0000 C   0  0  0  0  0  0  0  0  0  0  0  0
  1 15  2  0  0  0  0
  2 18  1  0  0  0  0
  2 30  1  0  0  0  0
  3 20  1  0  0  0  0
  3 31  1  0  0  0  0
  4 27  1  0  0  0  0
  4 32  1  0  0  0  0
  5  6  1  0  0  0  0
  5  8  1  0  0  0  0
  5 13  1  0  0  0  0
  6 10  2  0  0  0  0
  7  8  2  0  0  0  0
  7 10  1  0  0  0  0
  9 12  1  0  0  0  0
  9 15  1  0  0  0  0
 10 11  1  0  0  0  0
 11 12  2  0  0  0  0
 11 16  1  0  0  0  0
 12 17  1  0  0  0  0
 13 21  2  0  0  0  0
 13 22  1  0  0  0  0
 14 15  1  0  0  0  0
 14 19  2  0  0  0  0
 14 23  1  0  0  0  0
 16 24  2  0  0  0  0
 17 25  2  0  0  0  0
 18 19  1  0  0  0  0
 18 20  2  0  0  0  0
 20 26  1  0  0  0  0
 21 28  1  0  0  0  0
 22 29  2  0  0  0  0
 23 26  2  0  0  0  0
 24 25  1  0  0  0  0
 27 28  2  0  0  0  0
 27 29  1  0  0  0  0
M  END
>  <Activity>
INHIBITOR

>  <ActivitySource>
Köhler_2015

>  <Name>
21

>  <canonical_smiles>
O(C)c1cc(ccc1OC)C(=O)Nc1ccccc1-c1nn(nn1)-c1ccc(OC)cc1

>  <standard_inchi>
InChI=1S/C23H21N5O4/c1-30-17-11-9-16(10-12-17)28-26-22(25-27-28)18-6-4-5-7-19(18)24-23(29)15-8-13-20(31-2)21(14-15)32-3/h4-14H,1-3H3,(H,24,29)

>  <standard_inchi_key>
WQDOCDOPVJZUQZ-UHFFFAOYSA-N

>  <ScoresAndActivity>
IC50 (µM): 0.12 < 10 (sec=0) => sa

$$$$

  MOE2013           2D

 33 36  0  0  0  0  0  0  0  0999 V2000
    0.0000    0.0000    0.0000 O   0  0  0  0  0  0  0  0  0  0  0  0
   -1.3380   -5.2400    0.0000 O   0  0  0  0  0  0  0  0  0  0  0  0
    1.2490   -6.7600    0.0000 O   0  0  0  0  0  0  0  0  0  0  0  0
   13.5490    1.5220    0.0000 O   0  0  0  0  0  0  0  0  0  0  0  0
    7.5770    0.9390    0.0000 N   0  0  0  0  0  0  0  0  0  0  0  0
    6.5820    2.0610    0.0000 N   0  0  0  0  0  0  0  0  0  0  0  0
    5.3530   -0.0320    0.0000 N   0  0  0  0  0  0  0  0  0  0  0  0
    6.8180   -0.3540    0.0000 N   0  0  0  0  0  0  0  0  0  0  0  0
    2.5980   -0.0190    0.0000 N   0  0  0  0  0  0  0  0  0  0  0  0
    5.2070    1.4610    0.0000 C   0  0  0  0  0  0  0  0  0  0  0  0
    3.9140    2.2210    0.0000 C   0  0  0  0  0  0  0  0  0  0  0  0
    2.6090    1.4810    0.0000 C   0  0  0  0  0  0  0  0  0  0  0  0
    9.0700    1.0850    0.0000 C   0  0  0  0  0  0  0  0  0  0  0  0
    1.2930   -0.7600    0.0000 C   0  0  0  0  0  0  0  0  0  0  0  0
    1.2820   -2.2600    0.0000 C   0  0  0  0  0  0  0  0  0  0  0  0
    3.9250    3.7210    0.0000 C   0  0  0  0  0  0  0  0  0  0  0  0
    1.3160    2.2400    0.0000 C   0  0  0  0  0  0  0  0  0  0  0  0
   -0.0330   -4.5000    0.0000 C   0  0  0  0  0  0  0  0  0  0  0  0
   -0.0220   -3.0000    0.0000 C   0  0  0  0  0  0  0  0  0  0  0  0
    1.2600   -5.2600    0.0000 C   0  0  0  0  0  0  0  0  0  0  0  0
    9.6900    2.4510    0.0000 C   0  0  0  0  0  0  0  0  0  0  0  0
    9.9430   -0.1350    0.0000 C   0  0  0  0  0  0  0  0  0  0  0  0
    2.5760   -3.0190    0.0000 C   0  0  0  0  0  0  0  0  0  0  0  0
    2.6310    4.4810    0.0000 C   0  0  0  0  0  0  0  0  0  0  0  0
    1.3270    3.7400    0.0000 C   0  0  0  0  0  0  0  0  0  0  0  0
    2.5650   -4.5190    0.0000 C   0  0  0  0  0  0  0  0  0  0  0  0
   12.0560    1.3760    0.0000 C   0  0  0  0  0  0  0  0  0  0  0  0
   11.1830    2.5960    0.0000 C   0  0  0  0  0  0  0  0  0  0  0  0
   11.4360    0.0110    0.0000 C   0  0  0  0  0  0  0  0  0  0  0  0
   -2.6310   -4.4810    0.0000 C   0  0  0  0  0  0  0  0  0  0  0  0
    2.5420   -7.5190    0.0000 C   0  0  0  0  0  0  0  0  0  0  0  0
   14.1690    2.8880    0.0000 C   0  0  0  0  0  0  0  0  0  0  0  0
   15.6620    3.0340    0.0000 C   0  0  0  0  0  0  0  0  0  0  0  0
  1 14  2  0  0  0  0
  2 18  1  0  0  0  0
  2 30  1  0  0  0  0
  3 20  1  0  0  0  0
  3 31  1  0  0  0  0
  4 27  1  0  0  0  0
  4 32  1  0  0  0  0
  5  6  1  0  0  0  0
  5  8  1  0  0  0  0
  5 13  1  0  0  0  0
  6 10  2  0  0  0  0
  7  8  2  0  0  0  0
  7 10  1  0  0  0  0
  9 12  1  0  0  0  0
  9 14  1  0  0  0  0
 10 11  1  0  0  0  0
 11 12  2  0  0  0  0
 11 16  1  0  0  0  0
 12 17  1  0  0  0  0
 13 21  2  0  0  0  0
 13 22  1  0  0  0  0
 14 15  1  0  0  0  0
 15 19  2  0  0  0  0
 15 23  1  0  0  0  0
 16 24  2  0  0  0  0
 17 25  2  0  0  0  0
 18 19  1  0  0  0  0
 18 20  2  0  0  0  0
 20 26  1  0  0  0  0
 21 28  1  0  0  0  0
 22 29  2  0  0  0  0
 23 26  2  0  0  0  0
 24 25  1  0  0  0  0
 27 28  2  0  0  0  0
 27 29  1  0  0  0  0
 32 33  1  0  0  0  0
M  END
>  <Activity>
INHIBITOR

>  <ActivitySource>
Köhler_2015

>  <Name>
20

>  <canonical_smiles>
O(C)c1cc(ccc1OC)C(=O)Nc1ccccc1-c1nn(nn1)-c1ccc(OCC)cc1

>  <standard_inchi>
InChI=1S/C24H23N5O4/c1-4-33-18-12-10-17(11-13-18)29-27-23(26-28-29)19-7-5-6-8-20(19)25-24(30)16-9-14-21(31-2)22(15-16)32-3/h5-15H,4H2,1-3H3,(H,25,30)

>  <standard_inchi_key>
XOHZXXIUIWVFAI-UHFFFAOYSA-N

>  <ScoresAndActivity>
IC50 (µM): 0.20 < 10 (sec=0) => sa

$$$$

  MOE2013           2D

 34 36  0  0  0  0  0  0  0  0999 V2000
    0.0000    0.0000    0.0000 O   0  0  0  0  0  0  0  0  0  0  0  0
  -18.1980   -1.3500    0.0000 O   0  0  0  0  0  0  0  0  0  0  0  0
    2.5860   -1.5210    0.0000 O   0  0  0  0  0  0  0  0  0  0  0  0
  -18.2230   -4.3500    0.0000 O   0  0  0  0  0  0  0  0  0  0  0  0
   -2.6470   -5.9780    0.0000 O   0  0  0  0  0  0  0  0  0  0  0  0
  -12.9900    0.1070    0.0000 O   0  0  0  0  0  0  0  0  0  0  0  0
   -1.3300   -3.7390    0.0000 C   0  0  0  0  0  0  0  0  0  0  0  0
  -14.3080   -2.1320    0.0000 C   0  0  0  0  0  0  0  0  0  0  0  0
   -0.0120   -1.5000    0.0000 C   0  0  0  0  0  0  0  0  0  0  0  0
  -16.9060   -2.1110    0.0000 C   0  0  0  0  0  0  0  0  0  0  0  0
    1.2800   -2.2610    0.0000 C   0  0  0  0  0  0  0  0  0  0  0  0
  -16.9180   -3.6110    0.0000 C   0  0  0  0  0  0  0  0  0  0  0  0
   -1.3180   -2.2390    0.0000 C   0  0  0  0  0  0  0  0  0  0  0  0
  -15.6000   -1.3720    0.0000 C   0  0  0  0  0  0  0  0  0  0  0  0
   -2.6350   -4.4780    0.0000 C   0  0  0  0  0  0  0  0  0  0  0  0
  -13.0020   -1.3930    0.0000 C   0  0  0  0  0  0  0  0  0  0  0  0
   -0.0370   -4.5000    0.0000 C   0  0  0  0  0  0  0  0  0  0  0  0
  -14.3200   -3.6320    0.0000 C   0  0  0  0  0  0  0  0  0  0  0  0
    1.2680   -3.7610    0.0000 C   0  0  0  0  0  0  0  0  0  0  0  0
  -15.6250   -4.3710    0.0000 C   0  0  0  0  0  0  0  0  0  0  0  0
   -3.9280   -3.7180    0.0000 C   0  0  0  0  0  0  0  0  0  0  0  0
  -11.7100   -2.1540    0.0000 C   0  0  0  0  0  0  0  0  0  0  0  0
   -6.5260   -3.6960    0.0000 C   0  0  0  0  0  0  0  0  0  0  0  0
   -9.1120   -2.1750    0.0000 C   0  0  0  0  0  0  0  0  0  0  0  0
   -5.2330   -4.4570    0.0000 C   0  0  0  0  0  0  0  0  0  0  0  0
  -10.4040   -1.4140    0.0000 C   0  0  0  0  0  0  0  0  0  0  0  0
   -6.5140   -2.1960    0.0000 C   0  0  0  0  0  0  0  0  0  0  0  0
   -7.8310   -4.4360    0.0000 C   0  0  0  0  0  0  0  0  0  0  0  0
   -7.8060   -1.4360    0.0000 C   0  0  0  0  0  0  0  0  0  0  0  0
   -9.1240   -3.6750    0.0000 C   0  0  0  0  0  0  0  0  0  0  0  0
   -1.2930    0.7610    0.0000 C   0  0  0  0  0  0  0  0  0  0  0  0
  -18.1860    0.1500    0.0000 C   0  0  0  0  0  0  0  0  0  0  0  0
    3.8780   -2.2820    0.0000 C   0  0  0  0  0  0  0  0  0  0  0  0
  -18.2350   -5.8500    0.0000 C   0  0  0  0  0  0  0  0  0  0  0  0
  1  9  1  0  0  0  0
  1 31  1  0  0  0  0
  2 10  1  0  0  0  0
  2 32  1  0  0  0  0
  3 11  1  0  0  0  0
  3 33  1  0  0  0  0
  4 12  1  0  0  0  0
  4 34  1  0  0  0  0
  5 15  2  0  0  0  0
  6 16  2  0  0  0  0
  7 13  1  0  0  0  0
  7 15  1  0  0  0  0
  7 17  2  0  0  0  0
  8 14  1  0  0  0  0
  8 16  1  0  0  0  0
  8 18  2  0  0  0  0
  9 11  1  0  0  0  0
  9 13  2  0  0  0  0
 10 12  1  0  0  0  0
 10 14  2  0  0  0  0
 11 19  2  0  0  0  0
 12 20  2  0  0  0  0
 15 21  1  0  0  0  0
 16 22  1  0  0  0  0
 17 19  1  0  0  0  0
 18 20  1  0  0  0  0
 21 25  2  0  0  0  0
 22 26  2  0  0  0  0
 23 25  1  0  0  0  0
 23 27  2  0  0  0  0
 23 28  1  0  0  0  0
 24 26  1  0  0  0  0
 24 29  2  0  0  0  0
 24 30  1  0  0  0  0
 27 29  1  0  0  0  0
 28 30  2  0  0  0  0
M  END
>  <Activity>
INHIBITOR

>  <ActivitySource>
Winter_2014

>  <Name>
2d

>  <canonical_smiles>
O(C)c1cc(ccc1OC)C(=O)C=Cc1ccc(cc1)C=CC(=O)c1cc(OC)c(OC)cc1

>  <standard_inchi>
InChI=1S/C28H26O6/c1-31-25-15-11-21(17-27(25)33-3)23(29)13-9-19-5-7-20(8-6-19)10-14-24(30)22-12-16-26(32-2)28(18-22)34-4/h5-18H,1-4H3/b13-9+,14-10+

>  <standard_inchi_key>
HJKGROWCHWZNNX-UTLPMFLDSA-N

>  <ScoresAndActivity>
% inhibition: 97 > 50 (sec=0) => sa

$$$$

  MOE2013           2D

 33 34  0  0  1  0  0  0  0  0999 V2000
    0.0000    0.0000    0.0000 O   0  0  0  0  0  0  0  0  0  0  0  0
    0.0250    3.0000    0.0000 O   0  0  0  0  0  0  0  0  0  0  0  0
  -18.1860    0.1520    0.0000 O   0  0  0  0  0  0  0  0  0  0  0  0
  -18.2110   -2.8480    0.0000 O   0  0  0  0  0  0  0  0  0  0  0  0
   -6.6740    2.6540    0.0000 N   0  0  0  0  0  0  0  0  0  0  0  0
  -10.3920    0.0870    0.0000 N   0  0  3  0  0  0  0  0  0  0  0  0
   -5.1960    0.0440    0.0000 C   0  0  3  0  0  0  0  0  0  0  0  0
   -3.8910    0.7830    0.0000 C   0  0  0  0  0  0  0  0  0  0  0  0
   -4.4570   -1.2620    0.0000 C   0  0  0  0  0  0  0  0  0  0  0  0
   -2.5980    0.0220    0.0000 C   0  0  0  0  0  0  0  0  0  0  0  0
   -6.5010   -0.6960    0.0000 C   0  0  0  0  0  0  0  0  0  0  0  0
   -1.2930    0.7610    0.0000 C   0  0  0  0  0  0  0  0  0  0  0  0
   -3.8780    2.2830    0.0000 C   0  0  0  0  0  0  0  0  0  0  0  0
   -5.9350    1.3490    0.0000 C   0  0  0  0  0  0  0  0  0  0  0  0
   -1.2800    2.2610    0.0000 C   0  0  0  0  0  0  0  0  0  0  0  0
   -2.5730    3.0220    0.0000 C   0  0  0  0  0  0  0  0  0  0  0  0
   -7.7940    0.0650    0.0000 C   0  0  0  0  0  0  0  0  0  0  0  0
   -5.2180   -2.5540    0.0000 C   0  0  0  0  0  0  0  0  0  0  0  0
   -2.9570   -1.2740    0.0000 C   0  0  0  0  0  0  0  0  0  0  0  0
  -16.8930   -0.6080    0.0000 C   0  0  0  0  0  0  0  0  0  0  0  0
  -16.9060   -2.1080    0.0000 C   0  0  0  0  0  0  0  0  0  0  0  0
  -14.2950   -0.6300    0.0000 C   0  0  0  0  0  0  0  0  0  0  0  0
   -9.0990   -0.6740    0.0000 C   0  0  0  0  0  0  0  0  0  0  0  0
  -15.5880    0.1310    0.0000 C   0  0  0  0  0  0  0  0  0  0  0  0
  -15.6130   -2.8690    0.0000 C   0  0  0  0  0  0  0  0  0  0  0  0
  -14.3080   -2.1300    0.0000 C   0  0  0  0  0  0  0  0  0  0  0  0
  -12.9900    0.1090    0.0000 C   0  0  0  0  0  0  0  0  0  0  0  0
  -11.6970   -0.6520    0.0000 C   0  0  0  0  0  0  0  0  0  0  0  0
    1.3050    0.7390    0.0000 C   0  0  0  0  0  0  0  0  0  0  0  0
    0.0380    4.5000    0.0000 C   0  0  0  0  0  0  0  0  0  0  0  0
  -10.3790    1.5870    0.0000 C   0  0  0  0  0  0  0  0  0  0  0  0
  -18.1730    1.6520    0.0000 C   0  0  0  0  0  0  0  0  0  0  0  0
  -18.2240   -4.3480    0.0000 C   0  0  0  0  0  0  0  0  0  0  0  0
  1 12  1  0  0  0  0
  1 29  1  0  0  0  0
  2 15  1  0  0  0  0
  2 30  1  0  0  0  0
  3 20  1  0  0  0  0
  3 32  1  0  0  0  0
  4 21  1  0  0  0  0
  4 33  1  0  0  0  0
  5 14  3  0  0  0  0
  6 23  1  0  0  0  0
  6 28  1  0  0  0  0
  6 31  1  0  0  0  0
  7  8  1  0  0  0  0
  7  9  1  0  0  0  0
  7 11  1  0  0  0  0
  7 14  1  0  0  0  0
  8 10  2  0  0  0  0
  8 13  1  0  0  0  0
  9 18  1  0  0  0  0
  9 19  1  0  0  0  0
 10 12  1  0  0  0  0
 11 17  1  0  0  0  0
 12 15  2  0  0  0  0
 13 16  2  0  0  0  0
 15 16  1  0  0  0  0
 17 23  1  0  0  0  0
 20 21  1  0  0  0  0
 20 24  2  0  0  0  0
 21 25  2  0  0  0  0
 22 24  1  0  0  0  0
 22 26  2  0  0  0  0
 22 27  1  0  0  0  0
 25 26  1  0  0  0  0
 27 28  1  0  0  0  0
M  END
>  <Activity>
INACTIVE

>  <ActivitySource>
Krauze_2014

>  <Name>
verapamil

>  <canonical_smiles>
O(C)c1cc(ccc1OC)C(C(C)C)(CCCN(CCc1cc(OC)c(OC)cc1)C)C#N

>  <standard_inchi>
InChI=1S/C27H38N2O4/c1-20(2)27(19-28,22-10-12-24(31-5)26(18-22)33-7)14-8-15-29(3)16-13-21-9-11-23(30-4)25(17-21)32-6/h9-12,17-18,20H,8,13-16H2,1-7H3

>  <standard_inchi_key>
SGTNSNPWRIOYBX-UHFFFAOYSA-N

>  <ScoresAndActivity>
EC50 (µM): 37.3 > 10 (sec=0) => si

$$$$

  MOE2013           2D

 34 36  0  0  0  0  0  0  0  0999 V2000
    0.0000    0.0000    0.0000 O   0  0  0  0  0  0  0  0  0  0  0  0
   20.7620   -3.1550    0.0000 O   0  0  0  0  0  0  0  0  0  0  0  0
   -0.0220   -3.0000    0.0000 O   0  0  0  0  0  0  0  0  0  0  0  0
   20.7840   -0.1550    0.0000 O   0  0  0  0  0  0  0  0  0  0  0  0
    7.8050    1.4420    0.0000 O   0  0  0  0  0  0  0  0  0  0  0  0
   12.9560   -4.5970    0.0000 O   0  0  0  0  0  0  0  0  0  0  0  0
    9.0870   -0.8180    0.0000 C   0  0  0  0  0  0  0  0  0  0  0  0
   11.6740   -2.3370    0.0000 C   0  0  0  0  0  0  0  0  0  0  0  0
    1.2930   -0.7600    0.0000 C   0  0  0  0  0  0  0  0  0  0  0  0
   19.4680   -2.3950    0.0000 C   0  0  0  0  0  0  0  0  0  0  0  0
    3.8910   -0.7790    0.0000 C   0  0  0  0  0  0  0  0  0  0  0  0
   16.8700   -2.3760    0.0000 C   0  0  0  0  0  0  0  0  0  0  0  0
    1.2820   -2.2600    0.0000 C   0  0  0  0  0  0  0  0  0  0  0  0
   19.4790   -0.8950    0.0000 C   0  0  0  0  0  0  0  0  0  0  0  0
    7.7940   -0.0580    0.0000 C   0  0  0  0  0  0  0  0  0  0  0  0
   12.9680   -3.0970    0.0000 C   0  0  0  0  0  0  0  0  0  0  0  0
    2.5980   -0.0190    0.0000 C   0  0  0  0  0  0  0  0  0  0  0  0
   18.1640   -3.1360    0.0000 C   0  0  0  0  0  0  0  0  0  0  0  0
    9.0760   -2.3180    0.0000 C   0  0  0  0  0  0  0  0  0  0  0  0
   10.3700   -3.0770    0.0000 C   0  0  0  0  0  0  0  0  0  0  0  0
   10.3920   -0.0780    0.0000 C   0  0  0  0  0  0  0  0  0  0  0  0
   11.6850   -0.8370    0.0000 C   0  0  0  0  0  0  0  0  0  0  0  0
    3.8800   -2.2790    0.0000 C   0  0  0  0  0  0  0  0  0  0  0  0
   16.8810   -0.8760    0.0000 C   0  0  0  0  0  0  0  0  0  0  0  0
    2.5760   -3.0190    0.0000 C   0  0  0  0  0  0  0  0  0  0  0  0
   18.1860   -0.1360    0.0000 C   0  0  0  0  0  0  0  0  0  0  0  0
    5.1960   -0.0390    0.0000 C   0  0  0  0  0  0  0  0  0  0  0  0
   15.5660   -3.1160    0.0000 C   0  0  0  0  0  0  0  0  0  0  0  0
    6.4890   -0.7980    0.0000 C   0  0  0  0  0  0  0  0  0  0  0  0
   14.2720   -2.3560    0.0000 C   0  0  0  0  0  0  0  0  0  0  0  0
    0.0110    1.5000    0.0000 C   0  0  0  0  0  0  0  0  0  0  0  0
   20.7500   -4.6550    0.0000 C   0  0  0  0  0  0  0  0  0  0  0  0
   -0.0340   -4.5000    0.0000 C   0  0  0  0  0  0  0  0  0  0  0  0
   20.7950    1.3450    0.0000 C   0  0  0  0  0  0  0  0  0  0  0  0
  1  9  1  0  0  0  0
  1 31  1  0  0  0  0
  2 10  1  0  0  0  0
  2 32  1  0  0  0  0
  3 13  1  0  0  0  0
  3 33  1  0  0  0  0
  4 14  1  0  0  0  0
  4 34  1  0  0  0  0
  5 15  2  0  0  0  0
  6 16  2  0  0  0  0
  7 15  1  0  0  0  0
  7 19  2  0  0  0  0
  7 21  1  0  0  0  0
  8 16  1  0  0  0  0
  8 20  2  0  0  0  0
  8 22  1  0  0  0  0
  9 13  1  0  0  0  0
  9 17  2  0  0  0  0
 10 14  1  0  0  0  0
 10 18  2  0  0  0  0
 11 17  1  0  0  0  0
 11 23  2  0  0  0  0
 11 27  1  0  0  0  0
 12 18  1  0  0  0  0
 12 24  2  0  0  0  0
 12 28  1  0  0  0  0
 13 25  2  0  0  0  0
 14 26  2  0  0  0  0
 15 29  1  0  0  0  0
 16 30  1  0  0  0  0
 19 20  1  0  0  0  0
 21 22  2  0  0  0  0
 23 25  1  0  0  0  0
 24 26  1  0  0  0  0
 27 29  2  0  0  0  0
 28 30  2  0  0  0  0
M  END
>  <Activity>
INHIBITOR

>  <ActivitySource>
Winter_2014

>  <Name>
1c

>  <canonical_smiles>
O(C)c1cc(ccc1OC)C=CC(=O)c1ccc(cc1)C(=O)C=Cc1cc(OC)c(OC)cc1

>  <standard_inchi>
InChI=1S/C28H26O6/c1-31-25-15-7-19(17-27(25)33-3)5-13-23(29)21-9-11-22(12-10-21)24(30)14-6-20-8-16-26(32-2)28(18-20)34-4/h5-18H,1-4H3/b13-5+,14-6+

>  <standard_inchi_key>
YKIRPCCPQBQNCY-ACFHMISVSA-N

>  <ScoresAndActivity>
% inhibition: 63 > 50 (sec=0) => sa

$$$$

  MOE2013           2D

 28 31  0  0  0  0  0  0  0  0999 V2000
    0.0000    0.0000    0.0000 O   0  0  0  0  0  0  0  0  0  0  0  0
   -0.0190   -3.0000    0.0000 O   0  0  0  0  0  0  0  0  0  0  0  0
   10.3920   -0.0650    0.0000 O   0  0  0  0  0  0  0  0  0  0  0  0
    7.8030    1.4520    0.0000 O   0  0  0  0  0  0  0  0  0  0  0  0
    6.4900   -0.7900    0.0000 N   0  0  0  0  0  0  0  0  0  0  0  0
   12.9900   -0.0810    0.0000 N   0  0  0  0  0  0  0  0  0  0  0  0
    3.8920   -0.7740    0.0000 C   0  0  0  0  0  0  0  0  0  0  0  0
    3.8830   -2.2740    0.0000 C   0  0  0  0  0  0  0  0  0  0  0  0
    1.2940   -0.7580    0.0000 C   0  0  0  0  0  0  0  0  0  0  0  0
    1.2850   -2.2580    0.0000 C   0  0  0  0  0  0  0  0  0  0  0  0
    5.1960   -0.0320    0.0000 C   0  0  0  0  0  0  0  0  0  0  0  0
    2.5980   -0.0160    0.0000 C   0  0  0  0  0  0  0  0  0  0  0  0
    2.5790   -3.0160    0.0000 C   0  0  0  0  0  0  0  0  0  0  0  0
    5.1770   -3.0320    0.0000 C   0  0  0  0  0  0  0  0  0  0  0  0
    7.7940   -0.0480    0.0000 C   0  0  0  0  0  0  0  0  0  0  0  0
    6.4810   -2.2900    0.0000 C   0  0  0  0  0  0  0  0  0  0  0  0
   14.2840   -0.8390    0.0000 C   0  0  0  0  0  0  0  0  0  0  0  0
   14.2750   -2.3390    0.0000 C   0  0  0  0  0  0  0  0  0  0  0  0
   11.6860   -0.8230    0.0000 C   0  0  0  0  0  0  0  0  0  0  0  0
    9.0880   -0.8070    0.0000 C   0  0  0  0  0  0  0  0  0  0  0  0
   12.9720   -3.0810    0.0000 C   0  0  0  0  0  0  0  0  0  0  0  0
   11.6770   -2.3230    0.0000 C   0  0  0  0  0  0  0  0  0  0  0  0
   15.5880   -0.0970    0.0000 C   0  0  0  0  0  0  0  0  0  0  0  0
   15.5700   -3.0970    0.0000 C   0  0  0  0  0  0  0  0  0  0  0  0
   16.8820   -0.8550    0.0000 C   0  0  0  0  0  0  0  0  0  0  0  0
   16.8730   -2.3550    0.0000 C   0  0  0  0  0  0  0  0  0  0  0  0
    0.0090    1.5000    0.0000 C   0  0  0  0  0  0  0  0  0  0  0  0
   -0.0280   -4.5000    0.0000 C   0  0  0  0  0  0  0  0  0  0  0  0
  1  9  1  0  0  0  0
  1 27  1  0  0  0  0
  2 10  1  0  0  0  0
  2 28  1  0  0  0  0
  3 19  1  0  0  0  0
  3 20  1  0  0  0  0
  4 15  2  0  0  0  0
  5 11  1  0  0  0  0
  5 15  1  0  0  0  0
  5 16  1  0  0  0  0
  6 17  2  0  0  0  0
  6 19  1  0  0  0  0
  7  8  1  0  0  0  0
  7 11  1  0  0  0  0
  7 12  2  0  0  0  0
  8 13  2  0  0  0  0
  8 14  1  0  0  0  0
  9 10  2  0  0  0  0
  9 12  1  0  0  0  0
 10 13  1  0  0  0  0
 14 16  1  0  0  0  0
 15 20  1  0  0  0  0
 17 18  1  0  0  0  0
 17 23  1  0  0  0  0
 18 21  2  0  0  0  0
 18 24  1  0  0  0  0
 19 22  2  0  0  0  0
 21 22  1  0  0  0  0
 23 25  2  0  0  0  0
 24 26  2  0  0  0  0
 25 26  1  0  0  0  0
M  END
>  <Activity>
INACTIVE

>  <ActivitySource>
Contino_2013

>  <Name>
8

>  <canonical_smiles>
O(C)c1cc2CCN(Cc2cc1OC)C(=O)COc1nc2c(cc1)cccc2

>  <standard_inchi>
InChI=1S/C22H22N2O4/c1-26-19-11-16-9-10-24(13-17(16)12-20(19)27-2)22(25)14-28-21-8-7-15-5-3-4-6-18(15)23-21/h3-8,11-12H,9-10,13-14H2,1-2H3

>  <standard_inchi_key>
NXJKXNYSWXPPHY-UHFFFAOYSA-N

$$$$

  MOE2013           2D

 31 34  0  0  0  0  0  0  0  0999 V2000
    0.0000    0.0000    0.0000 O   0  0  0  0  0  0  0  0  0  0  0  0
   -1.4960   -2.6000    0.0000 O   0  0  0  0  0  0  0  0  0  0  0  0
    7.5040   -2.5860    0.0000 O   0  0  0  0  0  0  0  0  0  0  0  0
   18.0080   -5.1660    0.0000 O   0  0  0  0  0  0  0  0  0  0  0  0
    5.2560   -3.8880    0.0000 N   0  0  0  0  0  0  0  0  0  0  0  0
    3.0040   -2.5930    0.0000 C   0  0  0  0  0  0  0  0  0  0  0  0
    2.2560   -3.8930    0.0000 C   0  0  0  0  0  0  0  0  0  0  0  0
    0.7520   -1.2980    0.0000 C   0  0  0  0  0  0  0  0  0  0  0  0
    0.0040   -2.5980    0.0000 C   0  0  0  0  0  0  0  0  0  0  0  0
    4.5040   -2.5910    0.0000 C   0  0  0  0  0  0  0  0  0  0  0  0
    2.2520   -1.2950    0.0000 C   0  0  0  0  0  0  0  0  0  0  0  0
    0.7560   -3.8960    0.0000 C   0  0  0  0  0  0  0  0  0  0  0  0
    3.0090   -5.1910    0.0000 C   0  0  0  0  0  0  0  0  0  0  0  0
    6.7560   -3.8860    0.0000 C   0  0  0  0  0  0  0  0  0  0  0  0
    4.5080   -5.1890    0.0000 C   0  0  0  0  0  0  0  0  0  0  0  0
    9.0080   -5.1810    0.0000 C   0  0  0  0  0  0  0  0  0  0  0  0
    7.5080   -5.1840    0.0000 C   0  0  0  0  0  0  0  0  0  0  0  0
   12.0080   -5.1760    0.0000 C   0  0  0  0  0  0  0  0  0  0  0  0
   13.5080   -5.1740    0.0000 C   0  0  0  0  0  0  0  0  0  0  0  0
    9.7610   -6.4790    0.0000 C   0  0  0  0  0  0  0  0  0  0  0  0
    9.7560   -3.8810    0.0000 C   0  0  0  0  0  0  0  0  0  0  0  0
   11.2610   -6.4770    0.0000 C   0  0  0  0  0  0  0  0  0  0  0  0
   11.2560   -3.8790    0.0000 C   0  0  0  0  0  0  0  0  0  0  0  0
   14.2610   -6.4720    0.0000 C   0  0  0  0  0  0  0  0  0  0  0  0
   14.2560   -3.8740    0.0000 C   0  0  0  0  0  0  0  0  0  0  0  0
   16.5080   -5.1690    0.0000 C   0  0  0  0  0  0  0  0  0  0  0  0
   15.7610   -6.4690    0.0000 C   0  0  0  0  0  0  0  0  0  0  0  0
   15.7560   -3.8710    0.0000 C   0  0  0  0  0  0  0  0  0  0  0  0
    0.7480    1.3000    0.0000 C   0  0  0  0  0  0  0  0  0  0  0  0
   -2.2440   -3.9010    0.0000 C   0  0  0  0  0  0  0  0  0  0  0  0
   18.7610   -6.4640    0.0000 C   0  0  0  0  0  0  0  0  0  0  0  0
  1  8  1  0  0  0  0
  1 29  1  0  0  0  0
  2  9  1  0  0  0  0
  2 30  1  0  0  0  0
  3 14  2  0  0  0  0
  4 26  1  0  0  0  0
  4 31  1  0  0  0  0
  5 10  1  0  0  0  0
  5 14  1  0  0  0  0
  5 15  1  0  0  0  0
  6  7  1  0  0  0  0
  6 10  1  0  0  0  0
  6 11  2  0  0  0  0
  7 12  2  0  0  0  0
  7 13  1  0  0  0  0
  8  9  2  0  0  0  0
  8 11  1  0  0  0  0
  9 12  1  0  0  0  0
 13 15  1  0  0  0  0
 14 17  1  0  0  0  0
 16 17  1  0  0  0  0
 16 20  2  0  0  0  0
 16 21  1  0  0  0  0
 18 19  1  0  0  0  0
 18 22  2  0  0  0  0
 18 23  1  0  0  0  0
 19 24  2  0  0  0  0
 19 25  1  0  0  0  0
 20 22  1  0  0  0  0
 21 23  2  0  0  0  0
 24 27  1  0  0  0  0
 25 28  2  0  0  0  0
 26 27  2  0  0  0  0
 26 28  1  0  0  0  0
M  END
>  <Activity>
INACTIVE

>  <ActivitySource>
Capparelli_2014

>  <Name>
312366691

>  <canonical_smiles>
O(C)c1cc2CCN(Cc2cc1OC)C(=O)Cc1ccc(cc1)-c1ccc(OC)cc1

>  <standard_inchi>
InChI=1S/C26H27NO4/c1-29-23-10-8-20(9-11-23)19-6-4-18(5-7-19)14-26(28)27-13-12-21-15-24(30-2)25(31-3)16-22(21)17-27/h4-11,15-16H,12-14,17H2,1-3H3

>  <standard_inchi_key>
ODESZRGYPOLTSA-UHFFFAOYSA-N

$$$$

  MOE2013           2D

 30 33  0  0  1  0  0  0  0  0999 V2000
    0.0000    0.0000    0.0000 O   0  0  0  0  0  0  0  0  0  0  0  0
    0.0140   -3.0000    0.0000 O   0  0  0  0  0  0  0  0  0  0  0  0
   14.2930   -0.6830    0.0000 O   0  0  0  0  0  0  0  0  0  0  0  0
    6.4990   -0.7200    0.0000 N   0  0  3  0  0  0  0  0  0  0  0  0
   16.8910   -0.6710    0.0000 N   0  0  0  0  0  0  0  0  0  0  0  0
    3.9010   -0.7320    0.0000 C   0  0  0  0  0  0  0  0  0  0  0  0
    3.9080   -2.2320    0.0000 C   0  0  0  0  0  0  0  0  0  0  0  0
    1.3020   -0.7440    0.0000 C   0  0  0  0  0  0  0  0  0  0  0  0
    1.3100   -2.2440    0.0000 C   0  0  0  0  0  0  0  0  0  0  0  0
    2.5980    0.0120    0.0000 C   0  0  0  0  0  0  0  0  0  0  0  0
    2.6120   -2.9880    0.0000 C   0  0  0  0  0  0  0  0  0  0  0  0
    5.1960    0.0240    0.0000 C   0  0  0  0  0  0  0  0  0  0  0  0
    5.2100   -2.9760    0.0000 C   0  0  0  0  0  0  0  0  0  0  0  0
    6.5060   -2.2200    0.0000 C   0  0  0  0  0  0  0  0  0  0  0  0
   18.1860    0.0850    0.0000 C   0  0  0  0  0  0  0  0  0  0  0  0
   18.1790    1.5850    0.0000 C   0  0  0  0  0  0  0  0  0  0  0  0
   15.5880    0.0730    0.0000 C   0  0  0  0  0  0  0  0  0  0  0  0
    7.7940    0.0360    0.0000 C   0  0  0  0  0  0  0  0  0  0  0  0
   16.8770    2.3290    0.0000 C   0  0  0  0  0  0  0  0  0  0  0  0
   15.5810    1.5730    0.0000 C   0  0  0  0  0  0  0  0  0  0  0  0
   19.4890   -0.6590    0.0000 C   0  0  0  0  0  0  0  0  0  0  0  0
   19.4750    2.3410    0.0000 C   0  0  0  0  0  0  0  0  0  0  0  0
   20.7840    0.0970    0.0000 C   0  0  0  0  0  0  0  0  0  0  0  0
   20.7770    1.5970    0.0000 C   0  0  0  0  0  0  0  0  0  0  0  0
    9.0970   -0.7080    0.0000 C   0  0  0  0  0  0  0  0  0  0  0  0
   -0.0070    1.5000    0.0000 C   0  0  0  0  0  0  0  0  0  0  0  0
    0.0210   -4.5000    0.0000 C   0  0  0  0  0  0  0  0  0  0  0  0
   12.9900    0.0610    0.0000 C   0  0  0  0  0  0  0  0  0  0  0  0
   10.3920    0.0480    0.0000 C   0  0  0  0  0  0  0  0  0  0  0  0
   11.6950   -0.6950    0.0000 C   0  0  0  0  0  0  0  0  0  0  0  0
  1  8  1  0  0  0  0
  1 26  1  0  0  0  0
  2  9  1  0  0  0  0
  2 27  1  0  0  0  0
  3 17  1  0  0  0  0
  3 28  1  0  0  0  0
  4 12  1  0  0  0  0
  4 14  1  0  0  0  0
  4 18  1  0  0  0  0
  5 15  2  0  0  0  0
  5 17  1  0  0  0  0
  6  7  1  0  0  0  0
  6 10  2  0  0  0  0
  6 12  1  0  0  0  0
  7 11  2  0  0  0  0
  7 13  1  0  0  0  0
  8  9  2  0  0  0  0
  8 10  1  0  0  0  0
  9 11  1  0  0  0  0
 13 14  1  0  0  0  0
 15 16  1  0  0  0  0
 15 21  1  0  0  0  0
 16 19  2  0  0  0  0
 16 22  1  0  0  0  0
 17 20  2  0  0  0  0
 18 25  1  0  0  0  0
 19 20  1  0  0  0  0
 21 23  2  0  0  0  0
 22 24  2  0  0  0  0
 23 24  1  0  0  0  0
 25 29  1  0  0  0  0
 28 30  1  0  0  0  0
 29 30  1  0  0  0  0
M  END
>  <Activity>
INACTIVE

>  <ActivitySource>
Contino_2013

>  <Name>
3c

>  <canonical_smiles>
O(C)c1cc2CCN(Cc2cc1OC)CCCCCOc1nc2c(cc1)cccc2

>  <standard_inchi>
InChI=1S/C25H30N2O3/c1-28-23-16-20-12-14-27(18-21(20)17-24(23)29-2)13-6-3-7-15-30-25-11-10-19-8-4-5-9-22(19)26-25/h4-5,8-11,16-17H,3,6-7,12-15,18H2,1-2H3

>  <standard_inchi_key>
INJGSIJSDCLFLV-UHFFFAOYSA-N

$$$$

  MOE2013           2D

 32 35  0  0  1  0  0  0  0  0999 V2000
    0.0000    0.0000    0.0000 O   0  0  0  0  0  0  0  0  0  0  0  0
   -0.0030   -3.0000    0.0000 O   0  0  0  0  0  0  0  0  0  0  0  0
   12.9900   -0.0130    0.0000 O   0  0  0  0  0  0  0  0  0  0  0  0
   22.0780   -5.2720    0.0000 O   0  0  0  0  0  0  0  0  0  0  0  0
    6.4940   -0.7560    0.0000 N   0  0  3  0  0  0  0  0  0  0  0  0
    3.8960   -0.7540    0.0000 C   0  0  0  0  0  0  0  0  0  0  0  0
    3.8950   -2.2540    0.0000 C   0  0  0  0  0  0  0  0  0  0  0  0
    1.2980   -0.7510    0.0000 C   0  0  0  0  0  0  0  0  0  0  0  0
    1.2970   -2.2510    0.0000 C   0  0  0  0  0  0  0  0  0  0  0  0
    2.5980   -0.0030    0.0000 C   0  0  0  0  0  0  0  0  0  0  0  0
    2.5950   -3.0030    0.0000 C   0  0  0  0  0  0  0  0  0  0  0  0
    5.1960   -0.0050    0.0000 C   0  0  0  0  0  0  0  0  0  0  0  0
    5.1930   -3.0050    0.0000 C   0  0  0  0  0  0  0  0  0  0  0  0
    6.4930   -2.2560    0.0000 C   0  0  0  0  0  0  0  0  0  0  0  0
   16.8850   -2.2670    0.0000 C   0  0  0  0  0  0  0  0  0  0  0  0
   18.1840   -3.0180    0.0000 C   0  0  0  0  0  0  0  0  0  0  0  0
    7.7940   -0.0080    0.0000 C   0  0  0  0  0  0  0  0  0  0  0  0
   14.2890   -0.7640    0.0000 C   0  0  0  0  0  0  0  0  0  0  0  0
   15.5860   -3.0160    0.0000 C   0  0  0  0  0  0  0  0  0  0  0  0
   16.8870   -0.7670    0.0000 C   0  0  0  0  0  0  0  0  0  0  0  0
   19.4830   -2.2690    0.0000 C   0  0  0  0  0  0  0  0  0  0  0  0
   18.1820   -4.5180    0.0000 C   0  0  0  0  0  0  0  0  0  0  0  0
   14.2870   -2.2640    0.0000 C   0  0  0  0  0  0  0  0  0  0  0  0
   15.5880   -0.0160    0.0000 C   0  0  0  0  0  0  0  0  0  0  0  0
    9.0920   -0.7590    0.0000 C   0  0  0  0  0  0  0  0  0  0  0  0
   20.7800   -4.5210    0.0000 C   0  0  0  0  0  0  0  0  0  0  0  0
   20.7820   -3.0210    0.0000 C   0  0  0  0  0  0  0  0  0  0  0  0
   19.4800   -5.2690    0.0000 C   0  0  0  0  0  0  0  0  0  0  0  0
    0.0020    1.5000    0.0000 C   0  0  0  0  0  0  0  0  0  0  0  0
   -0.0040   -4.5000    0.0000 C   0  0  0  0  0  0  0  0  0  0  0  0
   10.3920   -0.0100    0.0000 C   0  0  0  0  0  0  0  0  0  0  0  0
   11.6910   -0.7620    0.0000 C   0  0  0  0  0  0  0  0  0  0  0  0
  1  8  1  0  0  0  0
  1 29  1  0  0  0  0
  2  9  1  0  0  0  0
  2 30  1  0  0  0  0
  3 18  1  0  0  0  0
  3 32  1  0  0  0  0
  4 26  1  0  0  0  0
  5 12  1  0  0  0  0
  5 14  1  0  0  0  0
  5 17  1  0  0  0  0
  6  7  1  0  0  0  0
  6 10  2  0  0  0  0
  6 12  1  0  0  0  0
  7 11  2  0  0  0  0
  7 13  1  0  0  0  0
  8  9  2  0  0  0  0
  8 10  1  0  0  0  0
  9 11  1  0  0  0  0
 13 14  1  0  0  0  0
 15 16  1  0  0  0  0
 15 19  2  0  0  0  0
 15 20  1  0  0  0  0
 16 21  2  0  0  0  0
 16 22  1  0  0  0  0
 17 25  1  0  0  0  0
 18 23  2  0  0  0  0
 18 24  1  0  0  0  0
 19 23  1  0  0  0  0
 20 24  2  0  0  0  0
 21 27  1  0  0  0  0
 22 28  2  0  0  0  0
 25 31  1  0  0  0  0
 26 27  2  0  0  0  0
 26 28  1  0  0  0  0
 31 32  1  0  0  0  0
M  END
>  <Activity>
INACTIVE

>  <ActivitySource>
Capparelli_2014

>  <Name>
312366698

>  <canonical_smiles>
O(C)c1cc2CCN(Cc2cc1OC)CCCCOc1ccc(cc1)-c1ccc(O)cc1

>  <standard_inchi>
InChI=1S/C27H31NO4/c1-30-26-17-22-13-15-28(19-23(22)18-27(26)31-2)14-3-4-16-32-25-11-7-21(8-12-25)20-5-9-24(29)10-6-20/h5-12,17-18,29H,3-4,13-16,19H2,1-2H3

>  <standard_inchi_key>
WCVAZQOOUHCTAQ-UHFFFAOYSA-N

$$$$

  MOE2013           2D

 33 36  0  0  1  0  0  0  0  0999 V2000
    0.0000    0.0000    0.0000 O   0  0  0  0  0  0  0  0  0  0  0  0
    0.0240   -3.0000    0.0000 O   0  0  0  0  0  0  0  0  0  0  0  0
   12.9900    0.1040    0.0000 O   0  0  0  0  0  0  0  0  0  0  0  0
   22.1250   -5.0720    0.0000 O   0  0  0  0  0  0  0  0  0  0  0  0
    6.5010   -0.6980    0.0000 N   0  0  3  0  0  0  0  0  0  0  0  0
    3.9030   -0.7190    0.0000 C   0  0  0  0  0  0  0  0  0  0  0  0
    3.9150   -2.2190    0.0000 C   0  0  0  0  0  0  0  0  0  0  0  0
    1.3050   -0.7400    0.0000 C   0  0  0  0  0  0  0  0  0  0  0  0
    1.3170   -2.2400    0.0000 C   0  0  0  0  0  0  0  0  0  0  0  0
    2.5980    0.0210    0.0000 C   0  0  0  0  0  0  0  0  0  0  0  0
    2.6220   -2.9790    0.0000 C   0  0  0  0  0  0  0  0  0  0  0  0
    5.1960    0.0420    0.0000 C   0  0  0  0  0  0  0  0  0  0  0  0
    5.2200   -2.9580    0.0000 C   0  0  0  0  0  0  0  0  0  0  0  0
    6.5130   -2.1980    0.0000 C   0  0  0  0  0  0  0  0  0  0  0  0
   16.9050   -2.1140    0.0000 C   0  0  0  0  0  0  0  0  0  0  0  0
   18.2100   -2.8540    0.0000 C   0  0  0  0  0  0  0  0  0  0  0  0
    7.7940    0.0630    0.0000 C   0  0  0  0  0  0  0  0  0  0  0  0
   14.2950   -0.6350    0.0000 C   0  0  0  0  0  0  0  0  0  0  0  0
   16.8930   -0.6140    0.0000 C   0  0  0  0  0  0  0  0  0  0  0  0
   15.6120   -2.8750    0.0000 C   0  0  0  0  0  0  0  0  0  0  0  0
   18.2220   -4.3540    0.0000 C   0  0  0  0  0  0  0  0  0  0  0  0
   19.5030   -2.0930    0.0000 C   0  0  0  0  0  0  0  0  0  0  0  0
   15.5880    0.1250    0.0000 C   0  0  0  0  0  0  0  0  0  0  0  0
   14.3070   -2.1350    0.0000 C   0  0  0  0  0  0  0  0  0  0  0  0
   20.8200   -4.3330    0.0000 C   0  0  0  0  0  0  0  0  0  0  0  0
   19.5270   -5.0930    0.0000 C   0  0  0  0  0  0  0  0  0  0  0  0
   20.8080   -2.8330    0.0000 C   0  0  0  0  0  0  0  0  0  0  0  0
    9.0990   -0.6770    0.0000 C   0  0  0  0  0  0  0  0  0  0  0  0
   -0.0120    1.5000    0.0000 C   0  0  0  0  0  0  0  0  0  0  0  0
    0.0360   -4.5000    0.0000 C   0  0  0  0  0  0  0  0  0  0  0  0
   10.3920    0.0840    0.0000 C   0  0  0  0  0  0  0  0  0  0  0  0
   11.6970   -0.6560    0.0000 C   0  0  0  0  0  0  0  0  0  0  0  0
   23.4180   -4.3120    0.0000 C   0  0  0  0  0  0  0  0  0  0  0  0
  1  8  1  0  0  0  0
  1 29  1  0  0  0  0
  2  9  1  0  0  0  0
  2 30  1  0  0  0  0
  3 18  1  0  0  0  0
  3 32  1  0  0  0  0
  4 25  1  0  0  0  0
  4 33  1  0  0  0  0
  5 12  1  0  0  0  0
  5 14  1  0  0  0  0
  5 17  1  0  0  0  0
  6  7  1  0  0  0  0
  6 10  2  0  0  0  0
  6 12  1  0  0  0  0
  7 11  2  0  0  0  0
  7 13  1  0  0  0  0
  8  9  2  0  0  0  0
  8 10  1  0  0  0  0
  9 11  1  0  0  0  0
 13 14  1  0  0  0  0
 15 16  1  0  0  0  0
 15 19  2  0  0  0  0
 15 20  1  0  0  0  0
 16 21  2  0  0  0  0
 16 22  1  0  0  0  0
 17 28  1  0  0  0  0
 18 23  2  0  0  0  0
 18 24  1  0  0  0  0
 19 23  1  0  0  0  0
 20 24  2  0  0  0  0
 21 26  1  0  0  0  0
 22 27  2  0  0  0  0
 25 26  2  0  0  0  0
 25 27  1  0  0  0  0
 28 31  1  0  0  0  0
 31 32  1  0  0  0  0
M  END
>  <Activity>
INACTIVE

>  <ActivitySource>
Capparelli_2014

>  <Name>
312366699

>  <canonical_smiles>
O(C)c1cc2CCN(Cc2cc1OC)CCCCOc1ccc(cc1)-c1ccc(OC)cc1

>  <standard_inchi>
InChI=1S/C28H33NO4/c1-30-25-10-6-21(7-11-25)22-8-12-26(13-9-22)33-17-5-4-15-29-16-14-23-18-27(31-2)28(32-3)19-24(23)20-29/h6-13,18-19H,4-5,14-17,20H2,1-3H3

>  <standard_inchi_key>
XBNULHYELFGYPS-UHFFFAOYSA-N

$$$$

  MOE2013           2D

 29 32  0  0  1  0  0  0  0  0999 V2000
    0.0000    0.0000    0.0000 O   0  0  0  0  0  0  0  0  0  0  0  0
   -0.0210    3.0000    0.0000 O   0  0  0  0  0  0  0  0  0  0  0  0
   12.9900    0.0900    0.0000 O   0  0  0  0  0  0  0  0  0  0  0  0
    6.4900    0.7950    0.0000 N   0  0  3  0  0  0  0  0  0  0  0  0
   15.5880    0.1080    0.0000 N   0  0  0  0  0  0  0  0  0  0  0  0
    3.8920    0.7770    0.0000 C   0  0  0  0  0  0  0  0  0  0  0  0
    3.8820    2.2770    0.0000 C   0  0  0  0  0  0  0  0  0  0  0  0
    1.2940    0.7590    0.0000 C   0  0  0  0  0  0  0  0  0  0  0  0
    1.2840    2.2590    0.0000 C   0  0  0  0  0  0  0  0  0  0  0  0
    2.5980    0.0180    0.0000 C   0  0  0  0  0  0  0  0  0  0  0  0
    2.5770    3.0180    0.0000 C   0  0  0  0  0  0  0  0  0  0  0  0
    5.1960    0.0360    0.0000 C   0  0  0  0  0  0  0  0  0  0  0  0
    5.1750    3.0360    0.0000 C   0  0  0  0  0  0  0  0  0  0  0  0
    6.4800    2.2950    0.0000 C   0  0  0  0  0  0  0  0  0  0  0  0
   16.8820    0.8660    0.0000 C   0  0  0  0  0  0  0  0  0  0  0  0
   16.8720    2.3660    0.0000 C   0  0  0  0  0  0  0  0  0  0  0  0
   14.2840    0.8490    0.0000 C   0  0  0  0  0  0  0  0  0  0  0  0
    7.7940    0.0540    0.0000 C   0  0  0  0  0  0  0  0  0  0  0  0
   15.5670    3.1080    0.0000 C   0  0  0  0  0  0  0  0  0  0  0  0
   14.2740    2.3480    0.0000 C   0  0  0  0  0  0  0  0  0  0  0  0
   18.1860    0.1260    0.0000 C   0  0  0  0  0  0  0  0  0  0  0  0
   18.1650    3.1250    0.0000 C   0  0  0  0  0  0  0  0  0  0  0  0
   19.4800    0.8840    0.0000 C   0  0  0  0  0  0  0  0  0  0  0  0
   19.4700    2.3840    0.0000 C   0  0  0  0  0  0  0  0  0  0  0  0
    9.0880    0.8130    0.0000 C   0  0  0  0  0  0  0  0  0  0  0  0
   11.6860    0.8310    0.0000 C   0  0  0  0  0  0  0  0  0  0  0  0
    0.0100   -1.5000    0.0000 C   0  0  0  0  0  0  0  0  0  0  0  0
   -0.0310    4.5000    0.0000 C   0  0  0  0  0  0  0  0  0  0  0  0
   10.3920    0.0720    0.0000 C   0  0  0  0  0  0  0  0  0  0  0  0
  1  8  1  0  0  0  0
  1 27  1  0  0  0  0
  2  9  1  0  0  0  0
  2 28  1  0  0  0  0
  3 17  1  0  0  0  0
  3 26  1  0  0  0  0
  4 12  1  0  0  0  0
  4 14  1  0  0  0  0
  4 18  1  0  0  0  0
  5 15  2  0  0  0  0
  5 17  1  0  0  0  0
  6  7  1  0  0  0  0
  6 10  2  0  0  0  0
  6 12  1  0  0  0  0
  7 11  2  0  0  0  0
  7 13  1  0  0  0  0
  8  9  2  0  0  0  0
  8 10  1  0  0  0  0
  9 11  1  0  0  0  0
 13 14  1  0  0  0  0
 15 16  1  0  0  0  0
 15 21  1  0  0  0  0
 16 19  2  0  0  0  0
 16 22  1  0  0  0  0
 17 20  2  0  0  0  0
 18 25  1  0  0  0  0
 19 20  1  0  0  0  0
 21 23  2  0  0  0  0
 22 24  2  0  0  0  0
 23 24  1  0  0  0  0
 25 29  1  0  0  0  0
 26 29  1  0  0  0  0
M  END
>  <Activity>
INACTIVE

>  <ActivitySource>
Contino_2013

>  <Name>
3b

>  <canonical_smiles>
O(C)c1cc2CCN(Cc2cc1OC)CCCCOc1nc2c(cc1)cccc2

>  <standard_inchi>
InChI=1S/C24H28N2O3/c1-27-22-15-19-11-13-26(17-20(19)16-23(22)28-2)12-5-6-14-29-24-10-9-18-7-3-4-8-21(18)25-24/h3-4,7-10,15-16H,5-6,11-14,17H2,1-2H3

>  <standard_inchi_key>
BIYGRBQQJXIRNS-UHFFFAOYSA-N

$$$$

  MOE2013           2D

 32 35  0  0  1  0  0  0  0  0999 V2000
    0.0000    0.0000    0.0000 O   0  0  0  0  0  0  0  0  0  0  0  0
    0.0010    3.0000    0.0000 O   0  0  0  0  0  0  0  0  0  0  0  0
   20.7830   -4.5090    0.0000 O   0  0  0  0  0  0  0  0  0  0  0  0
    6.4960    0.7470    0.0000 N   0  0  3  0  0  0  0  0  0  0  0  0
   11.6920    0.7450    0.0000 N   0  0  0  0  0  0  0  0  0  0  0  0
    3.8970    0.7480    0.0000 C   0  0  0  0  0  0  0  0  0  0  0  0
    3.8980    2.2480    0.0000 C   0  0  0  0  0  0  0  0  0  0  0  0
    1.2990    0.7490    0.0000 C   0  0  0  0  0  0  0  0  0  0  0  0
    1.3000    2.2490    0.0000 C   0  0  0  0  0  0  0  0  0  0  0  0
    2.5980   -0.0010    0.0000 C   0  0  0  0  0  0  0  0  0  0  0  0
    2.5990    2.9990    0.0000 C   0  0  0  0  0  0  0  0  0  0  0  0
    5.1960   -0.0020    0.0000 C   0  0  0  0  0  0  0  0  0  0  0  0
    5.1980    2.9980    0.0000 C   0  0  0  0  0  0  0  0  0  0  0  0
    6.4960    2.2470    0.0000 C   0  0  0  0  0  0  0  0  0  0  0  0
   15.5880   -1.5070    0.0000 C   0  0  0  0  0  0  0  0  0  0  0  0
   16.8860   -2.2570    0.0000 C   0  0  0  0  0  0  0  0  0  0  0  0
    7.7940   -0.0030    0.0000 C   0  0  0  0  0  0  0  0  0  0  0  0
   12.9900   -0.0060    0.0000 C   0  0  0  0  0  0  0  0  0  0  0  0
   14.2880   -2.2560    0.0000 C   0  0  0  0  0  0  0  0  0  0  0  0
   15.5880   -0.0070    0.0000 C   0  0  0  0  0  0  0  0  0  0  0  0
   18.1860   -1.5080    0.0000 C   0  0  0  0  0  0  0  0  0  0  0  0
   16.8860   -3.7570    0.0000 C   0  0  0  0  0  0  0  0  0  0  0  0
   12.9900   -1.5060    0.0000 C   0  0  0  0  0  0  0  0  0  0  0  0
   14.2900    0.7440    0.0000 C   0  0  0  0  0  0  0  0  0  0  0  0
   19.4840   -3.7580    0.0000 C   0  0  0  0  0  0  0  0  0  0  0  0
    9.0940    0.7460    0.0000 C   0  0  0  0  0  0  0  0  0  0  0  0
   19.4850   -2.2580    0.0000 C   0  0  0  0  0  0  0  0  0  0  0  0
   18.1850   -4.5080    0.0000 C   0  0  0  0  0  0  0  0  0  0  0  0
   10.3920   -0.0040    0.0000 C   0  0  0  0  0  0  0  0  0  0  0  0
   -0.0010   -1.5000    0.0000 C   0  0  0  0  0  0  0  0  0  0  0  0
    0.0020    4.5000    0.0000 C   0  0  0  0  0  0  0  0  0  0  0  0
   22.0820   -3.7600    0.0000 C   0  0  0  0  0  0  0  0  0  0  0  0
  1  8  1  0  0  0  0
  1 30  1  0  0  0  0
  2  9  1  0  0  0  0
  2 31  1  0  0  0  0
  3 25  1  0  0  0  0
  3 32  1  0  0  0  0
  4 12  1  0  0  0  0
  4 14  1  0  0  0  0
  4 17  1  0  0  0  0
  5 18  1  0  0  0  0
  5 29  1  0  0  0  0
  6  7  1  0  0  0  0
  6 10  2  0  0  0  0
  6 12  1  0  0  0  0
  7 11  2  0  0  0  0
  7 13  1  0  0  0  0
  8  9  2  0  0  0  0
  8 10  1  0  0  0  0
  9 11  1  0  0  0  0
 13 14  1  0  0  0  0
 15 16  1  0  0  0  0
 15 19  2  0  0  0  0
 15 20  1  0  0  0  0
 16 21  2  0  0  0  0
 16 22  1  0  0  0  0
 17 26  1  0  0  0  0
 18 23  2  0  0  0  0
 18 24  1  0  0  0  0
 19 23  1  0  0  0  0
 20 24  2  0  0  0  0
 21 27  1  0  0  0  0
 22 28  2  0  0  0  0
 25 27  2  0  0  0  0
 25 28  1  0  0  0  0
 26 29  1  0  0  0  0
M  END
>  <Activity>
INACTIVE

>  <ActivitySource>
Capparelli_2014

>  <Name>
312366697

>  <canonical_smiles>
O(C)c1cc2CCN(Cc2cc1OC)CCCNc1ccc(cc1)-c1ccc(OC)cc1

>  <standard_inchi>
InChI=1S/C27H32N2O3/c1-30-25-11-7-21(8-12-25)20-5-9-24(10-6-20)28-14-4-15-29-16-13-22-17-26(31-2)27(32-3)18-23(22)19-29/h5-12,17-18,28H,4,13-16,19H2,1-3H3

>  <standard_inchi_key>
UJKJUHUUFKTEDM-UHFFFAOYSA-N

$$$$

  MOE2013           2D

 28 31  0  0  1  0  0  0  0  0999 V2000
    0.0000    0.0000    0.0000 O   0  0  0  0  0  0  0  0  0  0  0  0
    0.0190    3.0000    0.0000 O   0  0  0  0  0  0  0  0  0  0  0  0
   11.6960    0.6750    0.0000 O   0  0  0  0  0  0  0  0  0  0  0  0
    6.5000    0.7080    0.0000 N   0  0  3  0  0  0  0  0  0  0  0  0
   15.5780   -1.6000    0.0000 N   0  0  0  0  0  0  0  0  0  0  0  0
    3.9020    0.7250    0.0000 C   0  0  0  0  0  0  0  0  0  0  0  0
    3.9120    2.2250    0.0000 C   0  0  0  0  0  0  0  0  0  0  0  0
    1.3040    0.7420    0.0000 C   0  0  0  0  0  0  0  0  0  0  0  0
    1.3130    2.2420    0.0000 C   0  0  0  0  0  0  0  0  0  0  0  0
    2.5980   -0.0170    0.0000 C   0  0  0  0  0  0  0  0  0  0  0  0
    2.6170    2.9830    0.0000 C   0  0  0  0  0  0  0  0  0  0  0  0
   14.2940    0.6580    0.0000 C   0  0  0  0  0  0  0  0  0  0  0  0
    5.1960   -0.0330    0.0000 C   0  0  0  0  0  0  0  0  0  0  0  0
    5.2150    2.9670    0.0000 C   0  0  0  0  0  0  0  0  0  0  0  0
   15.5880   -0.1000    0.0000 C   0  0  0  0  0  0  0  0  0  0  0  0
   12.9900   -0.0830    0.0000 C   0  0  0  0  0  0  0  0  0  0  0  0
    6.5100    2.2080    0.0000 C   0  0  0  0  0  0  0  0  0  0  0  0
   14.3040    2.1580    0.0000 C   0  0  0  0  0  0  0  0  0  0  0  0
   12.9800   -1.5830    0.0000 C   0  0  0  0  0  0  0  0  0  0  0  0
    7.7940   -0.0500    0.0000 C   0  0  0  0  0  0  0  0  0  0  0  0
   16.8920    0.6420    0.0000 C   0  0  0  0  0  0  0  0  0  0  0  0
   14.2750   -2.3420    0.0000 C   0  0  0  0  0  0  0  0  0  0  0  0
   15.6070    2.9000    0.0000 C   0  0  0  0  0  0  0  0  0  0  0  0
   16.9020    2.1420    0.0000 C   0  0  0  0  0  0  0  0  0  0  0  0
    9.0980    0.6920    0.0000 C   0  0  0  0  0  0  0  0  0  0  0  0
   10.3920   -0.0670    0.0000 C   0  0  0  0  0  0  0  0  0  0  0  0
   -0.0100   -1.5000    0.0000 C   0  0  0  0  0  0  0  0  0  0  0  0
    0.0290    4.5000    0.0000 C   0  0  0  0  0  0  0  0  0  0  0  0
  1  8  1  0  0  0  0
  1 27  1  0  0  0  0
  2  9  1  0  0  0  0
  2 28  1  0  0  0  0
  3 16  1  0  0  0  0
  3 26  1  0  0  0  0
  4 13  1  0  0  0  0
  4 17  1  0  0  0  0
  4 20  1  0  0  0  0
  5 15  2  0  0  0  0
  5 22  1  0  0  0  0
  6  7  1  0  0  0  0
  6 10  2  0  0  0  0
  6 13  1  0  0  0  0
  7 11  2  0  0  0  0
  7 14  1  0  0  0  0
  8  9  2  0  0  0  0
  8 10  1  0  0  0  0
  9 11  1  0  0  0  0
 12 15  1  0  0  0  0
 12 16  2  0  0  0  0
 12 18  1  0  0  0  0
 14 17  1  0  0  0  0
 15 21  1  0  0  0  0
 16 19  1  0  0  0  0
 18 23  2  0  0  0  0
 19 22  2  0  0  0  0
 20 25  1  0  0  0  0
 21 24  2  0  0  0  0
 23 24  1  0  0  0  0
 25 26  1  0  0  0  0
M  END
>  <Activity>
INACTIVE

>  <ActivitySource>
Contino_2013

>  <Name>
5

>  <canonical_smiles>
O(C)c1cc2CCN(Cc2cc1OC)CCCOc1c2c(ncc1)cccc2

>  <standard_inchi>
InChI=1S/C23H26N2O3/c1-26-22-14-17-9-12-25(16-18(17)15-23(22)27-2)11-5-13-28-21-8-10-24-20-7-4-3-6-19(20)21/h3-4,6-8,10,14-15H,5,9,11-13,16H2,1-2H3

>  <standard_inchi_key>
AMQLFHNUPIHNQO-UHFFFAOYSA-N

$$$$

  MOE2013           2D

 32 35  0  0  1  0  0  0  0  0999 V2000
    0.0000    0.0000    0.0000 O   0  0  0  0  0  0  0  0  0  0  0  0
    0.0010    3.0000    0.0000 O   0  0  0  0  0  0  0  0  0  0  0  0
   11.6920    0.7450    0.0000 O   0  0  0  0  0  0  0  0  0  0  0  0
   20.7830   -4.5090    0.0000 O   0  0  0  0  0  0  0  0  0  0  0  0
    6.4960    0.7470    0.0000 N   0  0  3  0  0  0  0  0  0  0  0  0
    3.8970    0.7480    0.0000 C   0  0  0  0  0  0  0  0  0  0  0  0
    3.8980    2.2480    0.0000 C   0  0  0  0  0  0  0  0  0  0  0  0
    1.2990    0.7490    0.0000 C   0  0  0  0  0  0  0  0  0  0  0  0
    1.3000    2.2490    0.0000 C   0  0  0  0  0  0  0  0  0  0  0  0
    2.5980   -0.0010    0.0000 C   0  0  0  0  0  0  0  0  0  0  0  0
    2.5990    2.9990    0.0000 C   0  0  0  0  0  0  0  0  0  0  0  0
    5.1960   -0.0020    0.0000 C   0  0  0  0  0  0  0  0  0  0  0  0
    5.1980    2.9980    0.0000 C   0  0  0  0  0  0  0  0  0  0  0  0
    6.4960    2.2470    0.0000 C   0  0  0  0  0  0  0  0  0  0  0  0
   15.5880   -1.5070    0.0000 C   0  0  0  0  0  0  0  0  0  0  0  0
   16.8860   -2.2570    0.0000 C   0  0  0  0  0  0  0  0  0  0  0  0
    7.7940   -0.0030    0.0000 C   0  0  0  0  0  0  0  0  0  0  0  0
   12.9900   -0.0060    0.0000 C   0  0  0  0  0  0  0  0  0  0  0  0
   14.2880   -2.2560    0.0000 C   0  0  0  0  0  0  0  0  0  0  0  0
   15.5880   -0.0070    0.0000 C   0  0  0  0  0  0  0  0  0  0  0  0
   18.1860   -1.5080    0.0000 C   0  0  0  0  0  0  0  0  0  0  0  0
   16.8860   -3.7570    0.0000 C   0  0  0  0  0  0  0  0  0  0  0  0
   12.9900   -1.5060    0.0000 C   0  0  0  0  0  0  0  0  0  0  0  0
   14.2900    0.7440    0.0000 C   0  0  0  0  0  0  0  0  0  0  0  0
   19.4840   -3.7580    0.0000 C   0  0  0  0  0  0  0  0  0  0  0  0
    9.0940    0.7460    0.0000 C   0  0  0  0  0  0  0  0  0  0  0  0
   19.4850   -2.2580    0.0000 C   0  0  0  0  0  0  0  0  0  0  0  0
   18.1850   -4.5080    0.0000 C   0  0  0  0  0  0  0  0  0  0  0  0
   10.3920   -0.0040    0.0000 C   0  0  0  0  0  0  0  0  0  0  0  0
   -0.0010   -1.5000    0.0000 C   0  0  0  0  0  0  0  0  0  0  0  0
    0.0020    4.5000    0.0000 C   0  0  0  0  0  0  0  0  0  0  0  0
   22.0820   -3.7600    0.0000 C   0  0  0  0  0  0  0  0  0  0  0  0
  1  8  1  0  0  0  0
  1 30  1  0  0  0  0
  2  9  1  0  0  0  0
  2 31  1  0  0  0  0
  3 18  1  0  0  0  0
  3 29  1  0  0  0  0
  4 25  1  0  0  0  0
  4 32  1  0  0  0  0
  5 12  1  0  0  0  0
  5 14  1  0  0  0  0
  5 17  1  0  0  0  0
  6  7  1  0  0  0  0
  6 10  2  0  0  0  0
  6 12  1  0  0  0  0
  7 11  2  0  0  0  0
  7 13  1  0  0  0  0
  8  9  2  0  0  0  0
  8 10  1  0  0  0  0
  9 11  1  0  0  0  0
 13 14  1  0  0  0  0
 15 16  1  0  0  0  0
 15 19  2  0  0  0  0
 15 20  1  0  0  0  0
 16 21  2  0  0  0  0
 16 22  1  0  0  0  0
 17 26  1  0  0  0  0
 18 23  2  0  0  0  0
 18 24  1  0  0  0  0
 19 23  1  0  0  0  0
 20 24  2  0  0  0  0
 21 27  1  0  0  0  0
 22 28  2  0  0  0  0
 25 27  2  0  0  0  0
 25 28  1  0  0  0  0
 26 29  1  0  0  0  0
M  END
>  <Activity>
INACTIVE

>  <ActivitySource>
Capparelli_2014

>  <Name>
312366695

>  <canonical_smiles>
O(C)c1cc2CCN(Cc2cc1OC)CCCOc1ccc(cc1)-c1ccc(OC)cc1

>  <standard_inchi>
InChI=1S/C27H31NO4/c1-29-24-9-5-20(6-10-24)21-7-11-25(12-8-21)32-16-4-14-28-15-13-22-17-26(30-2)27(31-3)18-23(22)19-28/h5-12,17-18H,4,13-16,19H2,1-3H3

>  <standard_inchi_key>
TVEJWPKOIQUYKT-UHFFFAOYSA-N

$$$$

  MOE2013           2D

 28 31  0  0  1  0  0  0  0  0999 V2000
    0.0000    0.0000    0.0000 O   0  0  0  0  0  0  0  0  0  0  0  0
   -0.0120    3.0000    0.0000 O   0  0  0  0  0  0  0  0  0  0  0  0
   11.6880    0.7970    0.0000 O   0  0  0  0  0  0  0  0  0  0  0  0
    6.4920    0.7760    0.0000 N   0  0  3  0  0  0  0  0  0  0  0  0
   14.2860    0.8070    0.0000 N   0  0  0  0  0  0  0  0  0  0  0  0
    3.8940    0.7660    0.0000 C   0  0  0  0  0  0  0  0  0  0  0  0
    3.8880    2.2660    0.0000 C   0  0  0  0  0  0  0  0  0  0  0  0
    1.2960    0.7550    0.0000 C   0  0  0  0  0  0  0  0  0  0  0  0
    1.2900    2.2550    0.0000 C   0  0  0  0  0  0  0  0  0  0  0  0
    2.5980    0.0100    0.0000 C   0  0  0  0  0  0  0  0  0  0  0  0
    2.5860    3.0100    0.0000 C   0  0  0  0  0  0  0  0  0  0  0  0
    5.1960    0.0210    0.0000 C   0  0  0  0  0  0  0  0  0  0  0  0
    5.1840    3.0210    0.0000 C   0  0  0  0  0  0  0  0  0  0  0  0
    6.4860    2.2760    0.0000 C   0  0  0  0  0  0  0  0  0  0  0  0
   15.5880    0.0620    0.0000 C   0  0  0  0  0  0  0  0  0  0  0  0
   15.5940   -1.4380    0.0000 C   0  0  0  0  0  0  0  0  0  0  0  0
   12.9900    0.0520    0.0000 C   0  0  0  0  0  0  0  0  0  0  0  0
    7.7940    0.0310    0.0000 C   0  0  0  0  0  0  0  0  0  0  0  0
   14.2980   -2.1930    0.0000 C   0  0  0  0  0  0  0  0  0  0  0  0
   12.9960   -1.4480    0.0000 C   0  0  0  0  0  0  0  0  0  0  0  0
   16.8840    0.8180    0.0000 C   0  0  0  0  0  0  0  0  0  0  0  0
   16.8960   -2.1820    0.0000 C   0  0  0  0  0  0  0  0  0  0  0  0
    9.0900    0.7860    0.0000 C   0  0  0  0  0  0  0  0  0  0  0  0
   18.1860    0.0730    0.0000 C   0  0  0  0  0  0  0  0  0  0  0  0
   18.1920   -1.4270    0.0000 C   0  0  0  0  0  0  0  0  0  0  0  0
   10.3920    0.0420    0.0000 C   0  0  0  0  0  0  0  0  0  0  0  0
    0.0060   -1.5000    0.0000 C   0  0  0  0  0  0  0  0  0  0  0  0
   -0.0180    4.5000    0.0000 C   0  0  0  0  0  0  0  0  0  0  0  0
  1  8  1  0  0  0  0
  1 27  1  0  0  0  0
  2  9  1  0  0  0  0
  2 28  1  0  0  0  0
  3 17  1  0  0  0  0
  3 26  1  0  0  0  0
  4 12  1  0  0  0  0
  4 14  1  0  0  0  0
  4 18  1  0  0  0  0
  5 15  2  0  0  0  0
  5 17  1  0  0  0  0
  6  7  1  0  0  0  0
  6 10  2  0  0  0  0
  6 12  1  0  0  0  0
  7 11  2  0  0  0  0
  7 13  1  0  0  0  0
  8  9  2  0  0  0  0
  8 10  1  0  0  0  0
  9 11  1  0  0  0  0
 13 14  1  0  0  0  0
 15 16  1  0  0  0  0
 15 21  1  0  0  0  0
 16 19  2  0  0  0  0
 16 22  1  0  0  0  0
 17 20  2  0  0  0  0
 18 23  1  0  0  0  0
 19 20  1  0  0  0  0
 21 24  2  0  0  0  0
 22 25  2  0  0  0  0
 23 26  1  0  0  0  0
 24 25  1  0  0  0  0
M  END
>  <Activity>
INACTIVE

>  <ActivitySource>
Contino_2013

>  <Name>
3a

>  <canonical_smiles>
O(C)c1cc2CCN(Cc2cc1OC)CCCOc1nc2c(cc1)cccc2

>  <standard_inchi>
InChI=1S/C23H26N2O3/c1-26-21-14-18-10-12-25(16-19(18)15-22(21)27-2)11-5-13-28-23-9-8-17-6-3-4-7-20(17)24-23/h3-4,6-9,14-15H,5,10-13,16H2,1-2H3

>  <standard_inchi_key>
BYXULUOFYVLWSA-UHFFFAOYSA-N

$$$$

  MOE2013           2D

 31 34  0  0  1  0  0  0  0  0999 V2000
    0.0000    0.0000    0.0000 O   0  0  0  0  0  0  0  0  0  0  0  0
   -0.0060    3.0000    0.0000 O   0  0  0  0  0  0  0  0  0  0  0  0
   10.3920    0.0190    0.0000 O   0  0  0  0  0  0  0  0  0  0  0  0
   19.4760    5.2860    0.0000 O   0  0  0  0  0  0  0  0  0  0  0  0
    6.4940    0.7620    0.0000 N   0  0  3  0  0  0  0  0  0  0  0  0
    3.8960    0.7570    0.0000 C   0  0  0  0  0  0  0  0  0  0  0  0
    3.8930    2.2570    0.0000 C   0  0  0  0  0  0  0  0  0  0  0  0
    1.2980    0.7520    0.0000 C   0  0  0  0  0  0  0  0  0  0  0  0
    1.2950    2.2520    0.0000 C   0  0  0  0  0  0  0  0  0  0  0  0
    2.5980    0.0050    0.0000 C   0  0  0  0  0  0  0  0  0  0  0  0
    2.5930    3.0050    0.0000 C   0  0  0  0  0  0  0  0  0  0  0  0
    5.1960    0.0100    0.0000 C   0  0  0  0  0  0  0  0  0  0  0  0
    5.1910    3.0100    0.0000 C   0  0  0  0  0  0  0  0  0  0  0  0
    6.4910    2.2620    0.0000 C   0  0  0  0  0  0  0  0  0  0  0  0
   14.2850    2.2760    0.0000 C   0  0  0  0  0  0  0  0  0  0  0  0
   15.5830    3.0280    0.0000 C   0  0  0  0  0  0  0  0  0  0  0  0
    7.7940    0.0140    0.0000 C   0  0  0  0  0  0  0  0  0  0  0  0
   11.6900    0.7710    0.0000 C   0  0  0  0  0  0  0  0  0  0  0  0
   12.9850    3.0240    0.0000 C   0  0  0  0  0  0  0  0  0  0  0  0
   14.2880    0.7760    0.0000 C   0  0  0  0  0  0  0  0  0  0  0  0
    9.0920    0.7670    0.0000 C   0  0  0  0  0  0  0  0  0  0  0  0
   11.6870    2.2710    0.0000 C   0  0  0  0  0  0  0  0  0  0  0  0
   12.9900    0.0240    0.0000 C   0  0  0  0  0  0  0  0  0  0  0  0
   16.8830    2.2810    0.0000 C   0  0  0  0  0  0  0  0  0  0  0  0
   15.5800    4.5280    0.0000 C   0  0  0  0  0  0  0  0  0  0  0  0
   18.1780    4.5330    0.0000 C   0  0  0  0  0  0  0  0  0  0  0  0
   18.1810    3.0330    0.0000 C   0  0  0  0  0  0  0  0  0  0  0  0
   16.8780    5.2810    0.0000 C   0  0  0  0  0  0  0  0  0  0  0  0
    0.0030   -1.5000    0.0000 C   0  0  0  0  0  0  0  0  0  0  0  0
   -0.0080    4.5000    0.0000 C   0  0  0  0  0  0  0  0  0  0  0  0
   20.7760    4.5380    0.0000 C   0  0  0  0  0  0  0  0  0  0  0  0
  1  8  1  0  0  0  0
  1 29  1  0  0  0  0
  2  9  1  0  0  0  0
  2 30  1  0  0  0  0
  3 18  1  0  0  0  0
  3 21  1  0  0  0  0
  4 26  1  0  0  0  0
  4 31  1  0  0  0  0
  5 12  1  0  0  0  0
  5 14  1  0  0  0  0
  5 17  1  0  0  0  0
  6  7  1  0  0  0  0
  6 10  2  0  0  0  0
  6 12  1  0  0  0  0
  7 11  2  0  0  0  0
  7 13  1  0  0  0  0
  8  9  2  0  0  0  0
  8 10  1  0  0  0  0
  9 11  1  0  0  0  0
 13 14  1  0  0  0  0
 15 16  1  0  0  0  0
 15 19  2  0  0  0  0
 15 20  1  0  0  0  0
 16 24  2  0  0  0  0
 16 25  1  0  0  0  0
 17 21  1  0  0  0  0
 18 22  2  0  0  0  0
 18 23  1  0  0  0  0
 19 22  1  0  0  0  0
 20 23  2  0  0  0  0
 24 27  1  0  0  0  0
 25 28  2  0  0  0  0
 26 27  2  0  0  0  0
 26 28  1  0  0  0  0
M  END
>  <Activity>
INACTIVE

>  <ActivitySource>
Capparelli_2014

>  <Name>
312366696

>  <canonical_smiles>
O(C)c1cc2CCN(Cc2cc1OC)CCOc1ccc(cc1)-c1ccc(OC)cc1

>  <standard_inchi>
InChI=1S/C26H29NO4/c1-28-23-8-4-19(5-9-23)20-6-10-24(11-7-20)31-15-14-27-13-12-21-16-25(29-2)26(30-3)17-22(21)18-27/h4-11,16-17H,12-15,18H2,1-3H3

>  <standard_inchi_key>
HARWXJGHRDGQCU-UHFFFAOYSA-N

$$$$

  MOE2013           2D

 27 30  0  0  1  0  0  0  0  0999 V2000
    0.0000    0.0000    0.0000 O   0  0  0  0  0  0  0  0  0  0  0  0
   -0.0180   -3.0000    0.0000 O   0  0  0  0  0  0  0  0  0  0  0  0
   10.3920   -0.0620    0.0000 O   0  0  0  0  0  0  0  0  0  0  0  0
    6.4910   -0.7890    0.0000 N   0  0  3  0  0  0  0  0  0  0  0  0
   12.9900   -0.0780    0.0000 N   0  0  0  0  0  0  0  0  0  0  0  0
    3.8920   -0.7730    0.0000 C   0  0  0  0  0  0  0  0  0  0  0  0
    3.8840   -2.2730    0.0000 C   0  0  0  0  0  0  0  0  0  0  0  0
    1.2940   -0.7580    0.0000 C   0  0  0  0  0  0  0  0  0  0  0  0
    1.2860   -2.2580    0.0000 C   0  0  0  0  0  0  0  0  0  0  0  0
    2.5980   -0.0160    0.0000 C   0  0  0  0  0  0  0  0  0  0  0  0
    2.5800   -3.0160    0.0000 C   0  0  0  0  0  0  0  0  0  0  0  0
    5.1960   -0.0310    0.0000 C   0  0  0  0  0  0  0  0  0  0  0  0
    5.1780   -3.0310    0.0000 C   0  0  0  0  0  0  0  0  0  0  0  0
    6.4820   -2.2890    0.0000 C   0  0  0  0  0  0  0  0  0  0  0  0
   14.2850   -0.8360    0.0000 C   0  0  0  0  0  0  0  0  0  0  0  0
   14.2760   -2.3360    0.0000 C   0  0  0  0  0  0  0  0  0  0  0  0
   11.6870   -0.8200    0.0000 C   0  0  0  0  0  0  0  0  0  0  0  0
    7.7940   -0.0470    0.0000 C   0  0  0  0  0  0  0  0  0  0  0  0
   12.9720   -3.0780    0.0000 C   0  0  0  0  0  0  0  0  0  0  0  0
   11.6780   -2.3200    0.0000 C   0  0  0  0  0  0  0  0  0  0  0  0
   15.5880   -0.0940    0.0000 C   0  0  0  0  0  0  0  0  0  0  0  0
   15.5700   -3.0940    0.0000 C   0  0  0  0  0  0  0  0  0  0  0  0
    9.0890   -0.8050    0.0000 C   0  0  0  0  0  0  0  0  0  0  0  0
   16.8830   -0.8510    0.0000 C   0  0  0  0  0  0  0  0  0  0  0  0
   16.8740   -2.3510    0.0000 C   0  0  0  0  0  0  0  0  0  0  0  0
    0.0090    1.5000    0.0000 C   0  0  0  0  0  0  0  0  0  0  0  0
   -0.0270   -4.5000    0.0000 C   0  0  0  0  0  0  0  0  0  0  0  0
  1  8  1  0  0  0  0
  1 26  1  0  0  0  0
  2  9  1  0  0  0  0
  2 27  1  0  0  0  0
  3 17  1  0  0  0  0
  3 23  1  0  0  0  0
  4 12  1  0  0  0  0
  4 14  1  0  0  0  0
  4 18  1  0  0  0  0
  5 15  2  0  0  0  0
  5 17  1  0  0  0  0
  6  7  1  0  0  0  0
  6 10  2  0  0  0  0
  6 12  1  0  0  0  0
  7 11  2  0  0  0  0
  7 13  1  0  0  0  0
  8  9  2  0  0  0  0
  8 10  1  0  0  0  0
  9 11  1  0  0  0  0
 13 14  1  0  0  0  0
 15 16  1  0  0  0  0
 15 21  1  0  0  0  0
 16 19  2  0  0  0  0
 16 22  1  0  0  0  0
 17 20  2  0  0  0  0
 18 23  1  0  0  0  0
 19 20  1  0  0  0  0
 21 24  2  0  0  0  0
 22 25  2  0  0  0  0
 24 25  1  0  0  0  0
M  END
>  <Activity>
INACTIVE

>  <ActivitySource>
Contino_2013

>  <Name>
9

>  <canonical_smiles>
O(C)c1cc2CCN(Cc2cc1OC)CCOc1nc2c(cc1)cccc2

>  <standard_inchi>
InChI=1S/C22H24N2O3/c1-25-20-13-17-9-10-24(15-18(17)14-21(20)26-2)11-12-27-22-8-7-16-5-3-4-6-19(16)23-22/h3-8,13-14H,9-12,15H2,1-2H3

>  <standard_inchi_key>
OBOOGPODPPLOFG-UHFFFAOYSA-N

$$$$

  MOE2013           2D

 45 48  0  0  1  0  0  0  0  0999 V2000
    0.0000    0.0000    0.0000 O   0  0  0  0  0  0  0  0  0  0  0  0
    0.0060   -3.0000    0.0000 O   0  0  0  0  0  0  0  0  0  0  0  0
   15.5880    0.0310    0.0000 O   0  0  0  0  0  0  0  0  0  0  0  0
   20.7850    0.0420    0.0000 O   0  0  0  0  0  0  0  0  0  0  0  0
    6.4970   -0.7370    0.0000 N   0  0  3  0  0  0  0  0  0  0  0  0
   14.2850    2.2780    0.0000 N   0  0  0  0  0  0  0  0  0  0  0  0
   18.1860    0.0360    0.0000 N   0  0  0  0  0  0  0  0  0  0  0  0
    3.8990   -0.7420    0.0000 C   0  0  0  0  0  0  0  0  0  0  0  0
    3.9020   -2.2420    0.0000 C   0  0  0  0  0  0  0  0  0  0  0  0
    1.3000   -0.7470    0.0000 C   0  0  0  0  0  0  0  0  0  0  0  0
    1.3040   -2.2470    0.0000 C   0  0  0  0  0  0  0  0  0  0  0  0
    2.5980    0.0050    0.0000 C   0  0  0  0  0  0  0  0  0  0  0  0
    2.6040   -2.9950    0.0000 C   0  0  0  0  0  0  0  0  0  0  0  0
    5.1960    0.0100    0.0000 C   0  0  0  0  0  0  0  0  0  0  0  0
    5.2020   -2.9900    0.0000 C   0  0  0  0  0  0  0  0  0  0  0  0
    6.5000   -2.2370    0.0000 C   0  0  0  0  0  0  0  0  0  0  0  0
   16.8830    2.2840    0.0000 C   0  0  0  0  0  0  0  0  0  0  0  0
   18.1840    1.5360    0.0000 C   0  0  0  0  0  0  0  0  0  0  0  0
   15.5850    1.5310    0.0000 C   0  0  0  0  0  0  0  0  0  0  0  0
    7.7940    0.0160    0.0000 C   0  0  0  0  0  0  0  0  0  0  0  0
   12.9870    1.5260    0.0000 C   0  0  0  0  0  0  0  0  0  0  0  0
   10.3920    0.0210    0.0000 C   0  0  0  0  0  0  0  0  0  0  0  0
    9.0950   -0.7320    0.0000 C   0  0  0  0  0  0  0  0  0  0  0  0
   16.8800    3.7840    0.0000 C   0  0  0  0  0  0  0  0  0  0  0  0
   19.4810    2.2890    0.0000 C   0  0  0  0  0  0  0  0  0  0  0  0
   12.9900    0.0260    0.0000 C   0  0  0  0  0  0  0  0  0  0  0  0
   11.6870    2.2730    0.0000 C   0  0  0  0  0  0  0  0  0  0  0  0
   11.6930   -0.7270    0.0000 C   0  0  0  0  0  0  0  0  0  0  0  0
   10.3890    1.5210    0.0000 C   0  0  0  0  0  0  0  0  0  0  0  0
   18.1780    4.5360    0.0000 C   0  0  0  0  0  0  0  0  0  0  0  0
   19.4780    3.7890    0.0000 C   0  0  0  0  0  0  0  0  0  0  0  0
   19.4870   -0.7110    0.0000 C   0  0  0  0  0  0  0  0  0  0  0  0
   -0.0030    1.5000    0.0000 C   0  0  0  0  0  0  0  0  0  0  0  0
    0.0090   -4.5000    0.0000 C   0  0  0  0  0  0  0  0  0  0  0  0
   19.4900   -2.2110    0.0000 C   0  0  0  0  0  0  0  0  0  0  0  0
   20.7910   -2.9580    0.0000 C   0  0  0  0  0  0  0  0  0  0  0  0
   20.7940   -4.4580    0.0000 C   0  0  0  0  0  0  0  0  0  0  0  0
   22.0940   -5.2060    0.0000 C   0  0  0  0  0  0  0  0  0  0  0  0
   22.0970   -6.7060    0.0000 C   0  0  0  0  0  0  0  0  0  0  0  0
   23.3980   -7.4530    0.0000 C   0  0  0  0  0  0  0  0  0  0  0  0
   23.4010   -8.9530    0.0000 C   0  0  0  0  0  0  0  0  0  0  0  0
   24.7010   -9.7010    0.0000 C   0  0  0  0  0  0  0  0  0  0  0  0
   24.7040  -11.2010    0.0000 C   0  0  0  0  0  0  0  0  0  0  0  0
   26.0050  -11.9480    0.0000 C   0  0  0  0  0  0  0  0  0  0  0  0
   26.0080  -13.4480    0.0000 C   0  0  0  0  0  0  0  0  0  0  0  0
  1 10  1  0  0  0  0
  1 33  1  0  0  0  0
  2 11  1  0  0  0  0
  2 34  1  0  0  0  0
  3 19  2  0  0  0  0
  4 32  2  0  0  0  0
  5 14  1  0  0  0  0
  5 16  1  0  0  0  0
  5 20  1  0  0  0  0
  6 19  1  0  0  0  0
  6 21  1  0  0  0  0
  7 18  1  0  0  0  0
  7 32  1  0  0  0  0
  8  9  1  0  0  0  0
  8 12  2  0  0  0  0
  8 14  1  0  0  0  0
  9 13  2  0  0  0  0
  9 15  1  0  0  0  0
 10 11  2  0  0  0  0
 10 12  1  0  0  0  0
 11 13  1  0  0  0  0
 15 16  1  0  0  0  0
 17 18  2  0  0  0  0
 17 19  1  0  0  0  0
 17 24  1  0  0  0  0
 18 25  1  0  0  0  0
 20 23  1  0  0  0  0
 21 26  2  0  0  0  0
 21 27  1  0  0  0  0
 22 23  1  0  0  0  0
 22 28  2  0  0  0  0
 22 29  1  0  0  0  0
 24 30  2  0  0  0  0
 25 31  2  0  0  0  0
 26 28  1  0  0  0  0
 27 29  2  0  0  0  0
 30 31  1  0  0  0  0
 32 35  1  0  0  0  0
 35 36  1  0  0  0  0
 36 37  1  0  0  0  0
 37 38  1  0  0  0  0
 38 39  1  0  0  0  0
 39 40  1  0  0  0  0
 40 41  1  0  0  0  0
 41 42  1  0  0  0  0
 42 43  1  0  0  0  0
 43 44  1  0  0  0  0
 44 45  1  0  0  0  0
M  END
>  <Activity>
INACTIVE

>  <ActivitySource>
Li_2015

>  <Name>
20

>  <canonical_smiles>
O(C)c1cc2CCN(Cc2cc1OC)CCc1ccc(NC(=O)c2ccccc2NC(=O)CCCCCCCCCCC)cc1

>  <standard_inchi>
InChI=1S/C38H51N3O4/c1-4-5-6-7-8-9-10-11-12-17-37(42)40-34-16-14-13-15-33(34)38(43)39-32-20-18-29(19-21-32)22-24-41-25-23-30-26-35(44-2)36(45-3)27-31(30)28-41/h13-16,18-21,26-27H,4-12,17,22-25,28H2,1-3H3,(H,39,43)(H,40,42)

>  <standard_inchi_key>
DGULRYKTCHEJJV-UHFFFAOYSA-N

>  <ScoresAndActivity>
Percentage inhibition: 25 < 50 (sec=10) => si

$$$$

  MOE2013           2D

 44 49  0  0  1  0  0  0  0  0999 V2000
    0.0000    0.0000    0.0000 O   0  0  0  0  0  0  0  0  0  0  0  0
    1.4840   -2.6070    0.0000 O   0  0  0  0  0  0  0  0  0  0  0  0
  -17.9840    2.7100    0.0000 O   0  0  0  0  0  0  0  0  0  0  0  0
  -13.5000    0.0840    0.0000 O   0  0  0  0  0  0  0  0  0  0  0  0
   -5.2740   -3.8640    0.0000 N   0  0  3  0  0  0  0  0  0  0  0  0
  -15.7420    1.3970    0.0000 N   0  0  0  0  0  0  0  0  0  0  0  0
  -13.4680    5.2800    0.0000 N   0  0  0  0  0  0  0  0  0  0  0  0
  -13.5160   -2.5140    0.0000 N   0  0  0  0  0  0  0  0  0  0  0  0
   -3.0160   -2.5790    0.0000 C   0  0  0  0  0  0  0  0  0  0  0  0
   -2.2740   -3.8830    0.0000 C   0  0  0  0  0  0  0  0  0  0  0  0
   -0.7580   -1.2940    0.0000 C   0  0  0  0  0  0  0  0  0  0  0  0
   -0.0160   -2.5980    0.0000 C   0  0  0  0  0  0  0  0  0  0  0  0
   -2.2580   -1.2850    0.0000 C   0  0  0  0  0  0  0  0  0  0  0  0
   -0.7740   -3.8920    0.0000 C   0  0  0  0  0  0  0  0  0  0  0  0
   -4.5160   -2.5700    0.0000 C   0  0  0  0  0  0  0  0  0  0  0  0
  -15.7260    3.9950    0.0000 C   0  0  0  0  0  0  0  0  0  0  0  0
  -16.5000    0.1020    0.0000 C   0  0  0  0  0  0  0  0  0  0  0  0
  -15.7580   -1.2010    0.0000 C   0  0  0  0  0  0  0  0  0  0  0  0
  -15.7090    6.5930    0.0000 C   0  0  0  0  0  0  0  0  0  0  0  0
   -3.0320   -5.1780    0.0000 C   0  0  0  0  0  0  0  0  0  0  0  0
  -16.4840    2.7000    0.0000 C   0  0  0  0  0  0  0  0  0  0  0  0
  -14.2100    6.5830    0.0000 C   0  0  0  0  0  0  0  0  0  0  0  0
  -16.4680    5.2980    0.0000 C   0  0  0  0  0  0  0  0  0  0  0  0
   -4.5320   -5.1680    0.0000 C   0  0  0  0  0  0  0  0  0  0  0  0
  -14.2580   -1.2110    0.0000 C   0  0  0  0  0  0  0  0  0  0  0  0
  -14.2260    3.9850    0.0000 C   0  0  0  0  0  0  0  0  0  0  0  0
   -6.7740   -3.8550    0.0000 C   0  0  0  0  0  0  0  0  0  0  0  0
  -16.5160   -2.4960    0.0000 C   0  0  0  0  0  0  0  0  0  0  0  0
  -18.0000    0.1120    0.0000 C   0  0  0  0  0  0  0  0  0  0  0  0
  -12.0160   -2.5240    0.0000 C   0  0  0  0  0  0  0  0  0  0  0  0
  -16.4510    7.8960    0.0000 C   0  0  0  0  0  0  0  0  0  0  0  0
  -13.4510    7.8780    0.0000 C   0  0  0  0  0  0  0  0  0  0  0  0
   -9.0160   -2.5420    0.0000 C   0  0  0  0  0  0  0  0  0  0  0  0
   -7.5160   -2.5520    0.0000 C   0  0  0  0  0  0  0  0  0  0  0  0
  -18.0160   -2.4860    0.0000 C   0  0  0  0  0  0  0  0  0  0  0  0
  -18.7580   -1.1830    0.0000 C   0  0  0  0  0  0  0  0  0  0  0  0
  -11.2580   -1.2290    0.0000 C   0  0  0  0  0  0  0  0  0  0  0  0
  -11.2740   -3.8270    0.0000 C   0  0  0  0  0  0  0  0  0  0  0  0
  -15.6930    9.1910    0.0000 C   0  0  0  0  0  0  0  0  0  0  0  0
  -14.1930    9.1810    0.0000 C   0  0  0  0  0  0  0  0  0  0  0  0
   -9.7580   -1.2390    0.0000 C   0  0  0  0  0  0  0  0  0  0  0  0
   -9.7740   -3.8370    0.0000 C   0  0  0  0  0  0  0  0  0  0  0  0
   -0.7420    1.3040    0.0000 C   0  0  0  0  0  0  0  0  0  0  0  0
    2.2260   -3.9110    0.0000 C   0  0  0  0  0  0  0  0  0  0  0  0
  1 11  1  0  0  0  0
  1 43  1  0  0  0  0
  2 12  1  0  0  0  0
  2 44  1  0  0  0  0
  3 21  2  0  0  0  0
  4 25  2  0  0  0  0
  5 15  1  0  0  0  0
  5 24  1  0  0  0  0
  5 27  1  0  0  0  0
  6 17  1  0  0  0  0
  6 21  1  0  0  0  0
  7 22  2  0  0  0  0
  7 26  1  0  0  0  0
  8 25  1  0  0  0  0
  8 30  1  0  0  0  0
  9 10  1  0  0  0  0
  9 13  2  0  0  0  0
  9 15  1  0  0  0  0
 10 14  2  0  0  0  0
 10 20  1  0  0  0  0
 11 12  2  0  0  0  0
 11 13  1  0  0  0  0
 12 14  1  0  0  0  0
 16 21  1  0  0  0  0
 16 23  1  0  0  0  0
 16 26  2  0  0  0  0
 17 18  2  0  0  0  0
 17 29  1  0  0  0  0
 18 25  1  0  0  0  0
 18 28  1  0  0  0  0
 19 22  1  0  0  0  0
 19 23  2  0  0  0  0
 19 31  1  0  0  0  0
 20 24  1  0  0  0  0
 22 32  1  0  0  0  0
 27 34  1  0  0  0  0
 28 35  2  0  0  0  0
 29 36  2  0  0  0  0
 30 37  2  0  0  0  0
 30 38  1  0  0  0  0
 31 39  2  0  0  0  0
 32 40  2  0  0  0  0
 33 34  1  0  0  0  0
 33 41  2  0  0  0  0
 33 42  1  0  0  0  0
 35 36  1  0  0  0  0
 37 41  1  0  0  0  0
 38 42  2  0  0  0  0
 39 40  1  0  0  0  0
M  END
>  <Activity>
INHIBITOR

>  <ActivitySource>
Li_2015

>  <Name>
24

>  <canonical_smiles>
O(C)c1cc2CCN(Cc2cc1OC)CCc1ccc(NC(=O)c2ccccc2NC(=O)c2cc3c(nc2)cccc3)cc1

>  <standard_inchi>
InChI=1S/C36H34N4O4/c1-43-33-20-25-16-18-40(23-28(25)21-34(33)44-2)17-15-24-11-13-29(14-12-24)38-36(42)30-8-4-6-10-32(30)39-35(41)27-19-26-7-3-5-9-31(26)37-22-27/h3-14,19-22H,15-18,23H2,1-2H3,(H,38,42)(H,39,41)

>  <standard_inchi_key>
TZASTBIDWCFCGN-UHFFFAOYSA-N

>  <ScoresAndActivity>
Percentage inhibition: 90 > 50 (sec=0) => sa

$$$$

  MOE2013           2D

 49 55  0  0  1  0  0  0  0  0999 V2000
    0.0000    0.0000    0.0000 O   0  0  0  0  0  0  0  0  0  0  0  0
   11.1520  -11.7850    0.0000 O   0  0  0  0  0  0  0  0  0  0  0  0
   14.1520  -11.8100    0.0000 O   0  0  0  0  0  0  0  0  0  0  0  0
    0.0220    2.5980    0.0000 O   0  0  0  0  0  0  0  0  0  0  0  0
    4.5000   -0.0380    0.0000 O   0  0  0  0  0  0  0  0  0  0  0  0
   11.9560   -5.2960    0.0000 N   0  0  3  0  0  0  0  0  0  0  0  0
    2.2610    1.2800    0.0000 N   0  0  0  0  0  0  0  0  0  0  0  0
    6.7610    1.2430    0.0000 N   0  0  0  0  0  0  0  0  0  0  0  0
   -4.0780   -2.8890    0.0000 C   0  0  0  0  0  0  0  0  0  0  0  0
   -2.7850   -3.6500    0.0000 C   0  0  0  0  0  0  0  0  0  0  0  0
   -3.7540   -1.4250    0.0000 C   0  0  0  0  0  0  0  0  0  0  0  0
   -1.6620   -2.6560    0.0000 C   0  0  0  0  0  0  0  0  0  0  0  0
   -2.2610   -1.2800    0.0000 C   0  0  0  0  0  0  0  0  0  0  0  0
   -5.5080   -3.3410    0.0000 C   0  0  0  0  0  0  0  0  0  0  0  0
   -2.4860   -5.1200    0.0000 C   0  0  0  0  0  0  0  0  0  0  0  0
   -4.8600   -0.4120    0.0000 C   0  0  0  0  0  0  0  0  0  0  0  0
   -0.2390   -3.1310    0.0000 C   0  0  0  0  0  0  0  0  0  0  0  0
   -1.5000    0.0120    0.0000 C   0  0  0  0  0  0  0  0  0  0  0  0
   -6.6150   -2.3280    0.0000 C   0  0  0  0  0  0  0  0  0  0  0  0
   -1.0630   -5.5950    0.0000 C   0  0  0  0  0  0  0  0  0  0  0  0
   -6.2900   -0.8630    0.0000 C   0  0  0  0  0  0  0  0  0  0  0  0
    0.0600   -4.6010    0.0000 C   0  0  0  0  0  0  0  0  0  0  0  0
   11.9350   -7.8940    0.0000 C   0  0  0  0  0  0  0  0  0  0  0  0
   13.4350   -7.9060    0.0000 C   0  0  0  0  0  0  0  0  0  0  0  0
    0.7610    1.2930    0.0000 C   0  0  0  0  0  0  0  0  0  0  0  0
   11.9130  -10.4920    0.0000 C   0  0  0  0  0  0  0  0  0  0  0  0
   13.4130  -10.5040    0.0000 C   0  0  0  0  0  0  0  0  0  0  0  0
   11.1740   -9.1870    0.0000 C   0  0  0  0  0  0  0  0  0  0  0  0
   14.1740   -9.2120    0.0000 C   0  0  0  0  0  0  0  0  0  0  0  0
   11.1960   -6.5890    0.0000 C   0  0  0  0  0  0  0  0  0  0  0  0
    3.0220    2.5730    0.0000 C   0  0  0  0  0  0  0  0  0  0  0  0
    4.5220    2.5600    0.0000 C   0  0  0  0  0  0  0  0  0  0  0  0
   14.1950   -6.6140    0.0000 C   0  0  0  0  0  0  0  0  0  0  0  0
   13.4560   -5.3080    0.0000 C   0  0  0  0  0  0  0  0  0  0  0  0
    5.2610    1.2550    0.0000 C   0  0  0  0  0  0  0  0  0  0  0  0
   11.2170   -3.9910    0.0000 C   0  0  0  0  0  0  0  0  0  0  0  0
    2.2820    3.8780    0.0000 C   0  0  0  0  0  0  0  0  0  0  0  0
    5.2820    3.8530    0.0000 C   0  0  0  0  0  0  0  0  0  0  0  0
    7.5000   -0.0620    0.0000 C   0  0  0  0  0  0  0  0  0  0  0  0
    8.9780   -2.6730    0.0000 C   0  0  0  0  0  0  0  0  0  0  0  0
    9.7170   -3.9780    0.0000 C   0  0  0  0  0  0  0  0  0  0  0  0
    3.0430    5.1710    0.0000 C   0  0  0  0  0  0  0  0  0  0  0  0
    4.5430    5.1580    0.0000 C   0  0  0  0  0  0  0  0  0  0  0  0
    6.7390   -1.3550    0.0000 C   0  0  0  0  0  0  0  0  0  0  0  0
    9.0000   -0.0750    0.0000 C   0  0  0  0  0  0  0  0  0  0  0  0
    7.4780   -2.6600    0.0000 C   0  0  0  0  0  0  0  0  0  0  0  0
    9.7390   -1.3800    0.0000 C   0  0  0  0  0  0  0  0  0  0  0  0
    9.6520  -11.7720    0.0000 C   0  0  0  0  0  0  0  0  0  0  0  0
   15.6520  -11.8220    0.0000 C   0  0  0  0  0  0  0  0  0  0  0  0
  1 18  1  0  0  0  0
  1 25  1  0  0  0  0
  2 26  1  0  0  0  0
  2 48  1  0  0  0  0
  3 27  1  0  0  0  0
  3 49  1  0  0  0  0
  4 25  2  0  0  0  0
  5 35  2  0  0  0  0
  6 30  1  0  0  0  0
  6 34  1  0  0  0  0
  6 36  1  0  0  0  0
  7 25  1  0  0  0  0
  7 31  1  0  0  0  0
  8 35  1  0  0  0  0
  8 39  1  0  0  0  0
  9 10  1  0  0  0  0
  9 11  2  0  0  0  0
  9 14  1  0  0  0  0
 10 12  2  0  0  0  0
 10 15  1  0  0  0  0
 11 13  1  0  0  0  0
 11 16  1  0  0  0  0
 12 13  1  0  0  0  0
 12 17  1  0  0  0  0
 13 18  1  0  0  0  0
 14 19  2  0  0  0  0
 15 20  2  0  0  0  0
 16 21  2  0  0  0  0
 17 22  2  0  0  0  0
 19 21  1  0  0  0  0
 20 22  1  0  0  0  0
 23 24  1  0  0  0  0
 23 28  2  0  0  0  0
 23 30  1  0  0  0  0
 24 29  2  0  0  0  0
 24 33  1  0  0  0  0
 26 27  2  0  0  0  0
 26 28  1  0  0  0  0
 27 29  1  0  0  0  0
 31 32  2  0  0  0  0
 31 37  1  0  0  0  0
 32 35  1  0  0  0  0
 32 38  1  0  0  0  0
 33 34  1  0  0  0  0
 36 41  1  0  0  0  0
 37 42  2  0  0  0  0
 38 43  2  0  0  0  0
 39 44  2  0  0  0  0
 39 45  1  0  0  0  0
 40 41  1  0  0  0  0
 40 46  2  0  0  0  0
 40 47  1  0  0  0  0
 42 43  1  0  0  0  0
 44 46  1  0  0  0  0
 45 47  2  0  0  0  0
M  END
>  <Activity>
INACTIVE

>  <ActivitySource>
Li_2015

>  <Name>
19

>  <canonical_smiles>
O(C)c1cc2CCN(Cc2cc1OC)CCc1ccc(NC(=O)c2ccccc2NC(OCC2c3c(-c4c2cccc4)cccc3)=O)cc1

>  <standard_inchi>
InChI=1S/C41H39N3O5/c1-47-38-23-28-20-22-44(25-29(28)24-39(38)48-2)21-19-27-15-17-30(18-16-27)42-40(45)35-13-7-8-14-37(35)43-41(46)49-26-36-33-11-5-3-9-31(33)32-10-4-6-12-34(32)36/h3-18,23-24,36H,19-22,25-26H2,1-2H3,(H,42,45)(H,43,46)

>  <standard_inchi_key>
VDDMODPDYJRYGE-UHFFFAOYSA-N

>  <ScoresAndActivity>
Percentage inhibition: 18 < 50 (sec=10) => si

$$$$

  MOE2013           2D

 30 33  0  0  1  0  0  0  0  0999 V2000
    0.0000    0.0000    0.0000 O   0  0  0  0  0  0  0  0  0  0  0  0
   -1.4970    2.6000    0.0000 O   0  0  0  0  0  0  0  0  0  0  0  0
   18.0060    5.1740    0.0000 O   0  0  0  0  0  0  0  0  0  0  0  0
    5.2550    3.8910    0.0000 N   0  0  3  0  0  0  0  0  0  0  0  0
    3.0030    2.5940    0.0000 C   0  0  0  0  0  0  0  0  0  0  0  0
    2.2550    3.8940    0.0000 C   0  0  0  0  0  0  0  0  0  0  0  0
    0.7520    1.2980    0.0000 C   0  0  0  0  0  0  0  0  0  0  0  0
    0.0030    2.5980    0.0000 C   0  0  0  0  0  0  0  0  0  0  0  0
    2.2520    1.2960    0.0000 C   0  0  0  0  0  0  0  0  0  0  0  0
    0.7550    3.8960    0.0000 C   0  0  0  0  0  0  0  0  0  0  0  0
    4.5030    2.5930    0.0000 C   0  0  0  0  0  0  0  0  0  0  0  0
    3.0060    5.1920    0.0000 C   0  0  0  0  0  0  0  0  0  0  0  0
    4.5060    5.1910    0.0000 C   0  0  0  0  0  0  0  0  0  0  0  0
   12.0060    5.1820    0.0000 C   0  0  0  0  0  0  0  0  0  0  0  0
    6.7550    3.8890    0.0000 C   0  0  0  0  0  0  0  0  0  0  0  0
   13.5060    5.1800    0.0000 C   0  0  0  0  0  0  0  0  0  0  0  0
    9.0060    5.1850    0.0000 C   0  0  0  0  0  0  0  0  0  0  0  0
    7.5060    5.1870    0.0000 C   0  0  0  0  0  0  0  0  0  0  0  0
   11.2550    3.8830    0.0000 C   0  0  0  0  0  0  0  0  0  0  0  0
   11.2580    6.4810    0.0000 C   0  0  0  0  0  0  0  0  0  0  0  0
    9.7550    3.8850    0.0000 C   0  0  0  0  0  0  0  0  0  0  0  0
    9.7580    6.4830    0.0000 C   0  0  0  0  0  0  0  0  0  0  0  0
   14.2580    6.4780    0.0000 C   0  0  0  0  0  0  0  0  0  0  0  0
   14.2550    3.8800    0.0000 C   0  0  0  0  0  0  0  0  0  0  0  0
   16.5060    5.1760    0.0000 C   0  0  0  0  0  0  0  0  0  0  0  0
   15.7580    6.4760    0.0000 C   0  0  0  0  0  0  0  0  0  0  0  0
   15.7550    3.8780    0.0000 C   0  0  0  0  0  0  0  0  0  0  0  0
    0.7480   -1.3000    0.0000 C   0  0  0  0  0  0  0  0  0  0  0  0
   -2.2450    3.9000    0.0000 C   0  0  0  0  0  0  0  0  0  0  0  0
   18.7580    6.4720    0.0000 C   0  0  0  0  0  0  0  0  0  0  0  0
  1  7  1  0  0  0  0
  1 28  1  0  0  0  0
  2  8  1  0  0  0  0
  2 29  1  0  0  0  0
  3 25  1  0  0  0  0
  3 30  1  0  0  0  0
  4 11  1  0  0  0  0
  4 13  1  0  0  0  0
  4 15  1  0  0  0  0
  5  6  1  0  0  0  0
  5  9  2  0  0  0  0
  5 11  1  0  0  0  0
  6 10  2  0  0  0  0
  6 12  1  0  0  0  0
  7  8  2  0  0  0  0
  7  9  1  0  0  0  0
  8 10  1  0  0  0  0
 12 13  1  0  0  0  0
 14 16  1  0  0  0  0
 14 19  2  0  0  0  0
 14 20  1  0  0  0  0
 15 18  1  0  0  0  0
 16 23  2  0  0  0  0
 16 24  1  0  0  0  0
 17 18  1  0  0  0  0
 17 21  2  0  0  0  0
 17 22  1  0  0  0  0
 19 21  1  0  0  0  0
 20 22  2  0  0  0  0
 23 26  1  0  0  0  0
 24 27  2  0  0  0  0
 25 26  2  0  0  0  0
 25 27  1  0  0  0  0
M  END
>  <Activity>
INACTIVE

>  <ActivitySource>
Capparelli_2014

>  <Name>
312366692

>  <canonical_smiles>
O(C)c1cc2CCN(Cc2cc1OC)CCc1ccc(cc1)-c1ccc(OC)cc1

>  <standard_inchi>
InChI=1S/C26H29NO3/c1-28-24-10-8-21(9-11-24)20-6-4-19(5-7-20)12-14-27-15-13-22-16-25(29-2)26(30-3)17-23(22)18-27/h4-11,16-17H,12-15,18H2,1-3H3

>  <standard_inchi_key>
RRPYZOFEHMOKES-UHFFFAOYSA-N

$$$$

  MOE2013           2D

 29 32  0  0  1  0  0  0  0  0999 V2000
    0.0000    0.0000    0.0000 O   0  0  0  0  0  0  0  0  0  0  0  0
   -0.0220    3.0000    0.0000 O   0  0  0  0  0  0  0  0  0  0  0  0
   14.2510    5.3520    0.0000 O   0  0  0  0  0  0  0  0  0  0  0  0
    6.4900    0.7970    0.0000 N   0  0  3  0  0  0  0  0  0  0  0  0
    3.8920    0.7780    0.0000 C   0  0  0  0  0  0  0  0  0  0  0  0
    3.8810    2.2780    0.0000 C   0  0  0  0  0  0  0  0  0  0  0  0
    1.2940    0.7590    0.0000 C   0  0  0  0  0  0  0  0  0  0  0  0
    1.2830    2.2590    0.0000 C   0  0  0  0  0  0  0  0  0  0  0  0
    2.5980    0.0190    0.0000 C   0  0  0  0  0  0  0  0  0  0  0  0
    2.5760    3.0190    0.0000 C   0  0  0  0  0  0  0  0  0  0  0  0
    5.1960    0.0370    0.0000 C   0  0  0  0  0  0  0  0  0  0  0  0
    5.1740    3.0370    0.0000 C   0  0  0  0  0  0  0  0  0  0  0  0
   11.6860    0.8340    0.0000 C   0  0  0  0  0  0  0  0  0  0  0  0
   10.3920    0.0750    0.0000 C   0  0  0  0  0  0  0  0  0  0  0  0
    6.4790    2.2970    0.0000 C   0  0  0  0  0  0  0  0  0  0  0  0
   11.6750    2.3340    0.0000 C   0  0  0  0  0  0  0  0  0  0  0  0
    7.7940    0.0560    0.0000 C   0  0  0  0  0  0  0  0  0  0  0  0
    9.0880    0.8150    0.0000 C   0  0  0  0  0  0  0  0  0  0  0  0
   12.9900    0.0930    0.0000 C   0  0  0  0  0  0  0  0  0  0  0  0
   10.4030   -1.4250    0.0000 C   0  0  0  0  0  0  0  0  0  0  0  0
   12.9680    3.0930    0.0000 C   0  0  0  0  0  0  0  0  0  0  0  0
   10.3700    3.0750    0.0000 C   0  0  0  0  0  0  0  0  0  0  0  0
   12.9580    4.5930    0.0000 C   0  0  0  0  0  0  0  0  0  0  0  0
   13.0010   -1.4070    0.0000 C   0  0  0  0  0  0  0  0  0  0  0  0
   11.7070   -2.1660    0.0000 C   0  0  0  0  0  0  0  0  0  0  0  0
   10.3600    4.5740    0.0000 C   0  0  0  0  0  0  0  0  0  0  0  0
   11.6530    5.3340    0.0000 C   0  0  0  0  0  0  0  0  0  0  0  0
    0.0110   -1.5000    0.0000 C   0  0  0  0  0  0  0  0  0  0  0  0
   -0.0320    4.5000    0.0000 C   0  0  0  0  0  0  0  0  0  0  0  0
  1  7  1  0  0  0  0
  1 28  1  0  0  0  0
  2  8  1  0  0  0  0
  2 29  1  0  0  0  0
  3 23  1  0  0  0  0
  4 11  1  0  0  0  0
  4 15  1  0  0  0  0
  4 17  1  0  0  0  0
  5  6  1  0  0  0  0
  5  9  2  0  0  0  0
  5 11  1  0  0  0  0
  6 10  2  0  0  0  0
  6 12  1  0  0  0  0
  7  8  2  0  0  0  0
  7  9  1  0  0  0  0
  8 10  1  0  0  0  0
 12 15  1  0  0  0  0
 13 14  2  0  0  0  0
 13 16  1  0  0  0  0
 13 19  1  0  0  0  0
 14 18  1  0  0  0  0
 14 20  1  0  0  0  0
 16 21  2  0  0  0  0
 16 22  1  0  0  0  0
 17 18  1  0  0  0  0
 19 24  2  0  0  0  0
 20 25  2  0  0  0  0
 21 23  1  0  0  0  0
 22 26  2  0  0  0  0
 23 27  2  0  0  0  0
 24 25  1  0  0  0  0
 26 27  1  0  0  0  0
M  END
>  <Activity>
INACTIVE

>  <ActivitySource>
Capparelli_2014

>  <Name>
312366701

>  <canonical_smiles>
O(C)c1cc2CCN(Cc2cc1OC)CCc1ccccc1-c1cc(O)ccc1

>  <standard_inchi>
InChI=1S/C25H27NO3/c1-28-24-15-19-11-13-26(17-21(19)16-25(24)29-2)12-10-18-6-3-4-9-23(18)20-7-5-8-22(27)14-20/h3-9,14-16,27H,10-13,17H2,1-2H3

>  <standard_inchi_key>
KTXGMPCLOCJNQG-UHFFFAOYSA-N

$$$$

  MOE2013           2D

 30 33  0  0  1  0  0  0  0  0999 V2000
    0.0000    0.0000    0.0000 O   0  0  0  0  0  0  0  0  0  0  0  0
   -0.0020   -3.0000    0.0000 O   0  0  0  0  0  0  0  0  0  0  0  0
  -14.2940   -5.2380    0.0000 O   0  0  0  0  0  0  0  0  0  0  0  0
   -6.4960   -0.7450    0.0000 N   0  0  3  0  0  0  0  0  0  0  0  0
   -3.8980   -0.7470    0.0000 C   0  0  0  0  0  0  0  0  0  0  0  0
   -3.8990   -2.2470    0.0000 C   0  0  0  0  0  0  0  0  0  0  0  0
   -1.3000   -0.7490    0.0000 C   0  0  0  0  0  0  0  0  0  0  0  0
   -1.3010   -2.2490    0.0000 C   0  0  0  0  0  0  0  0  0  0  0  0
   -2.5980    0.0020    0.0000 C   0  0  0  0  0  0  0  0  0  0  0  0
   -2.6000   -2.9980    0.0000 C   0  0  0  0  0  0  0  0  0  0  0  0
   -5.1960    0.0040    0.0000 C   0  0  0  0  0  0  0  0  0  0  0  0
  -11.6920   -0.7400    0.0000 C   0  0  0  0  0  0  0  0  0  0  0  0
   -5.1990   -2.9960    0.0000 C   0  0  0  0  0  0  0  0  0  0  0  0
  -10.3920    0.0080    0.0000 C   0  0  0  0  0  0  0  0  0  0  0  0
  -11.6930   -2.2400    0.0000 C   0  0  0  0  0  0  0  0  0  0  0  0
   -6.4970   -2.2450    0.0000 C   0  0  0  0  0  0  0  0  0  0  0  0
   -7.7940    0.0060    0.0000 C   0  0  0  0  0  0  0  0  0  0  0  0
   -9.0940   -0.7420    0.0000 C   0  0  0  0  0  0  0  0  0  0  0  0
  -12.9900    0.0110    0.0000 C   0  0  0  0  0  0  0  0  0  0  0  0
  -12.9930   -2.9890    0.0000 C   0  0  0  0  0  0  0  0  0  0  0  0
  -10.3910    1.5080    0.0000 C   0  0  0  0  0  0  0  0  0  0  0  0
  -10.3950   -2.9920    0.0000 C   0  0  0  0  0  0  0  0  0  0  0  0
  -12.9940   -4.4890    0.0000 C   0  0  0  0  0  0  0  0  0  0  0  0
  -12.9890    1.5110    0.0000 C   0  0  0  0  0  0  0  0  0  0  0  0
  -11.6900    2.2600    0.0000 C   0  0  0  0  0  0  0  0  0  0  0  0
  -10.3960   -4.4920    0.0000 C   0  0  0  0  0  0  0  0  0  0  0  0
  -11.6960   -5.2400    0.0000 C   0  0  0  0  0  0  0  0  0  0  0  0
    0.0010    1.5000    0.0000 C   0  0  0  0  0  0  0  0  0  0  0  0
   -0.0040   -4.5000    0.0000 C   0  0  0  0  0  0  0  0  0  0  0  0
  -14.2950   -6.7380    0.0000 C   0  0  0  0  0  0  0  0  0  0  0  0
  1  7  1  0  0  0  0
  1 28  1  0  0  0  0
  2  8  1  0  0  0  0
  2 29  1  0  0  0  0
  3 23  1  0  0  0  0
  3 30  1  0  0  0  0
  4 11  1  0  0  0  0
  4 16  1  0  0  0  0
  4 17  1  0  0  0  0
  5  6  1  0  0  0  0
  5  9  2  0  0  0  0
  5 11  1  0  0  0  0
  6 10  2  0  0  0  0
  6 13  1  0  0  0  0
  7  8  2  0  0  0  0
  7  9  1  0  0  0  0
  8 10  1  0  0  0  0
 12 14  2  0  0  0  0
 12 15  1  0  0  0  0
 12 19  1  0  0  0  0
 13 16  1  0  0  0  0
 14 18  1  0  0  0  0
 14 21  1  0  0  0  0
 15 20  2  0  0  0  0
 15 22  1  0  0  0  0
 17 18  1  0  0  0  0
 19 24  2  0  0  0  0
 20 23  1  0  0  0  0
 21 25  2  0  0  0  0
 22 26  2  0  0  0  0
 23 27  2  0  0  0  0
 24 25  1  0  0  0  0
 26 27  1  0  0  0  0
M  END
>  <Activity>
INACTIVE

>  <ActivitySource>
Capparelli_2014

>  <Name>
312366702

>  <canonical_smiles>
O(C)c1cc2CCN(Cc2cc1OC)CCc1ccccc1-c1cc(OC)ccc1

>  <standard_inchi>
InChI=1S/C26H29NO3/c1-28-23-9-6-8-21(15-23)24-10-5-4-7-19(24)11-13-27-14-12-20-16-25(29-2)26(30-3)17-22(20)18-27/h4-10,15-17H,11-14,18H2,1-3H3

>  <standard_inchi_key>
PTJBFESVNARXKM-UHFFFAOYSA-N

$$$$

  MOE2013           2D

 31 34  0  0  0  0  0  0  0  0999 V2000
    0.0000    0.0000    0.0000 O   0  0  0  0  0  0  0  0  0  0  0  0
   12.4880   -5.4720    0.0000 O   0  0  0  0  0  0  0  0  0  0  0  0
   -1.5680   -7.7810    0.0000 O   0  5  0  0  0  0  0  0  0  0  0  0
   -3.8060   -6.4620    0.0000 O   0  0  0  0  0  0  0  0  0  0  0  0
    7.0280   -2.9840    0.0000 N   0  0  0  0  0  0  0  0  0  0  0  0
    6.7290   -1.5140    0.0000 N   0  0  0  0  0  0  0  0  0  0  0  0
    4.6160   -2.7100    0.0000 N   0  0  0  0  0  0  0  0  0  0  0  0
    5.7220   -3.7230    0.0000 N   0  0  0  0  0  0  0  0  0  0  0  0
    2.2390   -1.3180    0.0000 N   0  0  0  0  0  0  0  0  0  0  0  0
   -2.3060   -6.4750    0.0000 N   0  3  0  0  0  0  0  0  0  0  0  0
    5.2380   -1.3450    0.0000 C   0  0  0  0  0  0  0  0  0  0  0  0
    4.5000   -0.0390    0.0000 C   0  0  0  0  0  0  0  0  0  0  0  0
    3.0000   -0.0260    0.0000 C   0  0  0  0  0  0  0  0  0  0  0  0
    8.3930   -3.6060    0.0000 C   0  0  0  0  0  0  0  0  0  0  0  0
    5.2610    1.2530    0.0000 C   0  0  0  0  0  0  0  0  0  0  0  0
    0.7390   -1.3060    0.0000 C   0  0  0  0  0  0  0  0  0  0  0  0
    2.2610    1.2790    0.0000 C   0  0  0  0  0  0  0  0  0  0  0  0
   -0.0230   -2.5980    0.0000 C   0  0  0  0  0  0  0  0  0  0  0  0
    8.5370   -5.0990    0.0000 C   0  0  0  0  0  0  0  0  0  0  0  0
    9.6140   -2.7350    0.0000 C   0  0  0  0  0  0  0  0  0  0  0  0
    4.5220    2.5590    0.0000 C   0  0  0  0  0  0  0  0  0  0  0  0
    3.0220    2.5720    0.0000 C   0  0  0  0  0  0  0  0  0  0  0  0
   11.1230   -4.8500    0.0000 C   0  0  0  0  0  0  0  0  0  0  0  0
    0.7160   -3.9040    0.0000 C   0  0  0  0  0  0  0  0  0  0  0  0
   -1.5220   -2.5850    0.0000 C   0  0  0  0  0  0  0  0  0  0  0  0
   -1.5450   -5.1830    0.0000 C   0  0  0  0  0  0  0  0  0  0  0  0
    9.9020   -5.7210    0.0000 C   0  0  0  0  0  0  0  0  0  0  0  0
   10.9790   -3.3570    0.0000 C   0  0  0  0  0  0  0  0  0  0  0  0
   -0.0450   -5.1960    0.0000 C   0  0  0  0  0  0  0  0  0  0  0  0
   -2.2840   -3.8770    0.0000 C   0  0  0  0  0  0  0  0  0  0  0  0
   13.7090   -4.6010    0.0000 C   0  0  0  0  0  0  0  0  0  0  0  0
  1 16  2  0  0  0  0
  2 23  1  0  0  0  0
  2 31  1  0  0  0  0
  3 10  1  0  0  0  0
  4 10  2  0  0  0  0
  5  6  1  0  0  0  0
  5  8  1  0  0  0  0
  5 14  1  0  0  0  0
  6 11  2  0  0  0  0
  7  8  2  0  0  0  0
  7 11  1  0  0  0  0
  9 13  1  0  0  0  0
  9 16  1  0  0  0  0
 10 26  1  0  0  0  0
 11 12  1  0  0  0  0
 12 13  2  0  0  0  0
 12 15  1  0  0  0  0
 13 17  1  0  0  0  0
 14 19  2  0  0  0  0
 14 20  1  0  0  0  0
 15 21  2  0  0  0  0
 16 18  1  0  0  0  0
 17 22  2  0  0  0  0
 18 24  2  0  0  0  0
 18 25  1  0  0  0  0
 19 27  1  0  0  0  0
 20 28  2  0  0  0  0
 21 22  1  0  0  0  0
 23 27  2  0  0  0  0
 23 28  1  0  0  0  0
 24 29  1  0  0  0  0
 25 30  2  0  0  0  0
 26 29  2  0  0  0  0
 26 30  1  0  0  0  0
M  CHG  1   3  -1
M  CHG  1  10   1
M  END
>  <Activity>
INHIBITOR

>  <ActivitySource>
Köhler_2015

>  <Name>
11

>  <canonical_smiles>
O(C)c1ccc(-n2nc(nn2)-c2ccccc2NC(=O)c2ccc([N+](=O)[O-])cc2)cc1

>  <standard_inchi>
InChI=1S/C21H16N6O4/c1-31-17-12-10-15(11-13-17)26-24-20(23-25-26)18-4-2-3-5-19(18)22-21(28)14-6-8-16(9-7-14)27(29)30/h2-13H,1H3,(H,22,28)

>  <standard_inchi_key>
QONKIYDRXVUBPV-UHFFFAOYSA-N

>  <ScoresAndActivity>
IC50 (µM): 0.12 < 10 (sec=0) => sa

$$$$

  MOE2013           2D

 31 34  0  0  0  0  0  0  0  0999 V2000
    0.0000    0.0000    0.0000 O   0  0  0  0  0  0  0  0  0  0  0  0
    8.1580  -10.9240    0.0000 O   0  0  0  0  0  0  0  0  0  0  0  0
    4.6380   -6.0650    0.0000 N   0  0  0  0  0  0  0  0  0  0  0  0
    5.1040   -4.6390    0.0000 N   0  0  0  0  0  0  0  0  0  0  0  0
    2.6770   -4.6360    0.0000 N   0  0  0  0  0  0  0  0  0  0  0  0
    3.1380   -6.0630    0.0000 N   0  0  0  0  0  0  0  0  0  0  0  0
    1.2960   -2.2520    0.0000 N   0  0  0  0  0  0  0  0  0  0  0  0
    3.8920   -3.7560    0.0000 C   0  0  0  0  0  0  0  0  0  0  0  0
    3.8940   -2.2560    0.0000 C   0  0  0  0  0  0  0  0  0  0  0  0
    2.5960   -1.5040    0.0000 C   0  0  0  0  0  0  0  0  0  0  0  0
    5.5180   -7.2800    0.0000 C   0  0  0  0  0  0  0  0  0  0  0  0
    5.1940   -1.5080    0.0000 C   0  0  0  0  0  0  0  0  0  0  0  0
    2.5980   -0.0040    0.0000 C   0  0  0  0  0  0  0  0  0  0  0  0
   -0.0020   -1.5000    0.0000 C   0  0  0  0  0  0  0  0  0  0  0  0
    4.9060   -8.6490    0.0000 C   0  0  0  0  0  0  0  0  0  0  0  0
    7.0100   -7.1250    0.0000 C   0  0  0  0  0  0  0  0  0  0  0  0
   -1.3020   -2.2480    0.0000 C   0  0  0  0  0  0  0  0  0  0  0  0
    5.1960   -0.0080    0.0000 C   0  0  0  0  0  0  0  0  0  0  0  0
    3.8980    0.7440    0.0000 C   0  0  0  0  0  0  0  0  0  0  0  0
    7.2780   -9.7100    0.0000 C   0  0  0  0  0  0  0  0  0  0  0  0
    5.7860   -9.8640    0.0000 C   0  0  0  0  0  0  0  0  0  0  0  0
    7.8900   -8.3400    0.0000 C   0  0  0  0  0  0  0  0  0  0  0  0
   -1.3050   -3.7480    0.0000 C   0  0  0  0  0  0  0  0  0  0  0  0
   -2.6000   -1.4960    0.0000 C   0  0  0  0  0  0  0  0  0  0  0  0
   -3.9030   -3.7440    0.0000 C   0  0  0  0  0  0  0  0  0  0  0  0
   -2.6050   -4.4960    0.0000 C   0  0  0  0  0  0  0  0  0  0  0  0
   -3.9000   -2.2440    0.0000 C   0  0  0  0  0  0  0  0  0  0  0  0
   -5.2030   -4.4920    0.0000 C   0  0  0  0  0  0  0  0  0  0  0  0
    9.6500  -10.7700    0.0000 C   0  0  0  0  0  0  0  0  0  0  0  0
   -6.5010   -3.7400    0.0000 C   0  0  0  0  0  0  0  0  0  0  0  0
   -7.8010   -4.4880    0.0000 C   0  0  0  0  0  0  0  0  0  0  0  0
  1 14  2  0  0  0  0
  2 20  1  0  0  0  0
  2 29  1  0  0  0  0
  3  4  1  0  0  0  0
  3  6  1  0  0  0  0
  3 11  1  0  0  0  0
  4  8  2  0  0  0  0
  5  6  2  0  0  0  0
  5  8  1  0  0  0  0
  7 10  1  0  0  0  0
  7 14  1  0  0  0  0
  8  9  1  0  0  0  0
  9 10  2  0  0  0  0
  9 12  1  0  0  0  0
 10 13  1  0  0  0  0
 11 15  2  0  0  0  0
 11 16  1  0  0  0  0
 12 18  2  0  0  0  0
 13 19  2  0  0  0  0
 14 17  1  0  0  0  0
 15 21  1  0  0  0  0
 16 22  2  0  0  0  0
 17 23  2  0  0  0  0
 17 24  1  0  0  0  0
 18 19  1  0  0  0  0
 20 21  2  0  0  0  0
 20 22  1  0  0  0  0
 23 26  1  0  0  0  0
 24 27  2  0  0  0  0
 25 26  2  0  0  0  0
 25 27  1  0  0  0  0
 25 28  1  0  0  0  0
 28 30  1  0  0  0  0
 30 31  1  0  0  0  0
M  END
>  <Activity>
INHIBITOR

>  <ActivitySource>
Köhler_2015

>  <Name>
25

>  <canonical_smiles>
O(C)c1ccc(-n2nc(nn2)-c2ccccc2NC(=O)c2ccc(cc2)CCC)cc1

>  <standard_inchi>
InChI=1S/C24H23N5O2/c1-3-6-17-9-11-18(12-10-17)24(30)25-22-8-5-4-7-21(22)23-26-28-29(27-23)19-13-15-20(31-2)16-14-19/h4-5,7-16H,3,6H2,1-2H3,(H,25,30)

>  <standard_inchi_key>
UZAOMABSLCWJBI-UHFFFAOYSA-N

>  <ScoresAndActivity>
IC50 (µM): 0.08 < 10 (sec=0) => sa

$$$$

  MOE2013           2D

 34 36  0  0  0  0  0  0  0  0999 V2000
    0.0000    0.0000    0.0000 O   0  0  0  0  0  0  0  0  0  0  0  0
   16.5180    2.4790    0.0000 O   0  0  0  0  0  0  0  0  0  0  0  0
    2.9620   -5.2180    0.0000 O   0  0  0  0  0  0  0  0  0  0  0  0
   13.5560    7.6970    0.0000 O   0  0  0  0  0  0  0  0  0  0  0  0
    2.2590    1.2830    0.0000 O   0  0  0  0  0  0  0  0  0  0  0  0
   14.2590    1.1960    0.0000 O   0  0  0  0  0  0  0  0  0  0  0  0
    2.2410   -1.3150    0.0000 C   0  0  0  0  0  0  0  0  0  0  0  0
   14.2780    3.7940    0.0000 C   0  0  0  0  0  0  0  0  0  0  0  0
    0.7410   -1.3040    0.0000 C   0  0  0  0  0  0  0  0  0  0  0  0
   15.7780    3.7840    0.0000 C   0  0  0  0  0  0  0  0  0  0  0  0
    3.0000   -0.0220    0.0000 C   0  0  0  0  0  0  0  0  0  0  0  0
   13.5180    2.5010    0.0000 C   0  0  0  0  0  0  0  0  0  0  0  0
    2.9810   -2.6200    0.0000 C   0  0  0  0  0  0  0  0  0  0  0  0
   13.5370    5.0990    0.0000 C   0  0  0  0  0  0  0  0  0  0  0  0
    2.2220   -3.9130    0.0000 C   0  0  0  0  0  0  0  0  0  0  0  0
   14.2960    6.3920    0.0000 C   0  0  0  0  0  0  0  0  0  0  0  0
   -0.0190   -2.5980    0.0000 C   0  0  0  0  0  0  0  0  0  0  0  0
   16.5370    5.0770    0.0000 C   0  0  0  0  0  0  0  0  0  0  0  0
    0.7220   -3.9020    0.0000 C   0  0  0  0  0  0  0  0  0  0  0  0
   15.7960    6.3820    0.0000 C   0  0  0  0  0  0  0  0  0  0  0  0
    4.5000   -0.0320    0.0000 C   0  0  0  0  0  0  0  0  0  0  0  0
   12.0180    2.5120    0.0000 C   0  0  0  0  0  0  0  0  0  0  0  0
    6.7590    1.2500    0.0000 C   0  0  0  0  0  0  0  0  0  0  0  0
    9.7590    1.2290    0.0000 C   0  0  0  0  0  0  0  0  0  0  0  0
    5.2590    1.2610    0.0000 C   0  0  0  0  0  0  0  0  0  0  0  0
   11.2590    1.2180    0.0000 C   0  0  0  0  0  0  0  0  0  0  0  0
    7.5000   -0.0540    0.0000 C   0  0  0  0  0  0  0  0  0  0  0  0
    7.5180    2.5440    0.0000 C   0  0  0  0  0  0  0  0  0  0  0  0
    9.0000   -0.0650    0.0000 C   0  0  0  0  0  0  0  0  0  0  0  0
    9.0180    2.5330    0.0000 C   0  0  0  0  0  0  0  0  0  0  0  0
   -1.5000    0.0110    0.0000 C   0  0  0  0  0  0  0  0  0  0  0  0
   18.0180    2.4680    0.0000 C   0  0  0  0  0  0  0  0  0  0  0  0
    2.2030   -6.5110    0.0000 C   0  0  0  0  0  0  0  0  0  0  0  0
   14.3150    8.9900    0.0000 C   0  0  0  0  0  0  0  0  0  0  0  0
  1  9  1  0  0  0  0
  1 31  1  0  0  0  0
  2 10  1  0  0  0  0
  2 32  1  0  0  0  0
  3 15  1  0  0  0  0
  3 33  1  0  0  0  0
  4 16  1  0  0  0  0
  4 34  1  0  0  0  0
  5 11  2  0  0  0  0
  6 12  2  0  0  0  0
  7  9  1  0  0  0  0
  7 11  1  0  0  0  0
  7 13  2  0  0  0  0
  8 10  1  0  0  0  0
  8 12  1  0  0  0  0
  8 14  2  0  0  0  0
  9 17  2  0  0  0  0
 10 18  2  0  0  0  0
 11 21  1  0  0  0  0
 12 22  1  0  0  0  0
 13 15  1  0  0  0  0
 14 16  1  0  0  0  0
 15 19  2  0  0  0  0
 16 20  2  0  0  0  0
 17 19  1  0  0  0  0
 18 20  1  0  0  0  0
 21 25  2  0  0  0  0
 22 26  2  0  0  0  0
 23 25  1  0  0  0  0
 23 27  2  0  0  0  0
 23 28  1  0  0  0  0
 24 26  1  0  0  0  0
 24 29  2  0  0  0  0
 24 30  1  0  0  0  0
 27 29  1  0  0  0  0
 28 30  2  0  0  0  0
M  END
>  <Activity>
INHIBITOR

>  <ActivitySource>
Winter_2014

>  <Name>
2g

>  <canonical_smiles>
O(C)c1ccc(OC)cc1C(=O)C=Cc1ccc(cc1)C=CC(=O)c1cc(OC)ccc1OC

>  <standard_inchi>
InChI=1S/C28H26O6/c1-31-21-11-15-27(33-3)23(17-21)25(29)13-9-19-5-7-20(8-6-19)10-14-26(30)24-18-22(32-2)12-16-28(24)34-4/h5-18H,1-4H3/b13-9+,14-10+

>  <standard_inchi_key>
NBWAXADCFREQMT-UTLPMFLDSA-N

>  <ScoresAndActivity>
% inhibition: 74 > 50 (sec=0) => sa

$$$$

  MOE2013           2D

 34 36  0  0  0  0  0  0  0  0999 V2000
    0.0000    0.0000    0.0000 O   0  0  0  0  0  0  0  0  0  0  0  0
  -16.5010    2.5930    0.0000 O   0  0  0  0  0  0  0  0  0  0  0  0
   -2.9980   -5.1970    0.0000 O   0  0  0  0  0  0  0  0  0  0  0  0
  -13.5020    7.7900    0.0000 O   0  0  0  0  0  0  0  0  0  0  0  0
   -4.5010    2.5970    0.0000 O   0  0  0  0  0  0  0  0  0  0  0  0
  -12.0000   -0.0040    0.0000 O   0  0  0  0  0  0  0  0  0  0  0  0
   -2.2500   -1.3000    0.0000 C   0  0  0  0  0  0  0  0  0  0  0  0
  -14.2510    3.8920    0.0000 C   0  0  0  0  0  0  0  0  0  0  0  0
   -6.7500    1.2970    0.0000 C   0  0  0  0  0  0  0  0  0  0  0  0
   -9.7500    1.2960    0.0000 C   0  0  0  0  0  0  0  0  0  0  0  0
   -0.7500   -1.2990    0.0000 C   0  0  0  0  0  0  0  0  0  0  0  0
  -15.7510    3.8920    0.0000 C   0  0  0  0  0  0  0  0  0  0  0  0
   -5.2500    1.2970    0.0000 C   0  0  0  0  0  0  0  0  0  0  0  0
  -11.2500    1.2950    0.0000 C   0  0  0  0  0  0  0  0  0  0  0  0
   -2.9990   -2.5990    0.0000 C   0  0  0  0  0  0  0  0  0  0  0  0
   -2.2490   -3.8980    0.0000 C   0  0  0  0  0  0  0  0  0  0  0  0
  -13.5020    5.1920    0.0000 C   0  0  0  0  0  0  0  0  0  0  0  0
  -14.2520    6.4910    0.0000 C   0  0  0  0  0  0  0  0  0  0  0  0
   -3.0000   -0.0010    0.0000 C   0  0  0  0  0  0  0  0  0  0  0  0
  -13.5010    2.5940    0.0000 C   0  0  0  0  0  0  0  0  0  0  0  0
   -7.5000   -0.0020    0.0000 C   0  0  0  0  0  0  0  0  0  0  0  0
   -7.5010    2.5960    0.0000 C   0  0  0  0  0  0  0  0  0  0  0  0
   -9.0000   -0.0030    0.0000 C   0  0  0  0  0  0  0  0  0  0  0  0
   -9.0010    2.5950    0.0000 C   0  0  0  0  0  0  0  0  0  0  0  0
   -4.5000   -0.0010    0.0000 C   0  0  0  0  0  0  0  0  0  0  0  0
  -12.0010    2.5940    0.0000 C   0  0  0  0  0  0  0  0  0  0  0  0
    0.0010   -2.5980    0.0000 C   0  0  0  0  0  0  0  0  0  0  0  0
  -16.5020    5.1910    0.0000 C   0  0  0  0  0  0  0  0  0  0  0  0
   -0.7490   -3.8970    0.0000 C   0  0  0  0  0  0  0  0  0  0  0  0
  -15.7520    6.4900    0.0000 C   0  0  0  0  0  0  0  0  0  0  0  0
    1.5000    0.0000    0.0000 C   0  0  0  0  0  0  0  0  0  0  0  0
  -18.0010    2.5920    0.0000 C   0  0  0  0  0  0  0  0  0  0  0  0
   -2.2480   -6.4960    0.0000 C   0  0  0  0  0  0  0  0  0  0  0  0
  -14.2530    9.0890    0.0000 C   0  0  0  0  0  0  0  0  0  0  0  0
  1 11  1  0  0  0  0
  1 31  1  0  0  0  0
  2 12  1  0  0  0  0
  2 32  1  0  0  0  0
  3 16  1  0  0  0  0
  3 33  1  0  0  0  0
  4 18  1  0  0  0  0
  4 34  1  0  0  0  0
  5 13  2  0  0  0  0
  6 14  2  0  0  0  0
  7 11  1  0  0  0  0
  7 15  2  0  0  0  0
  7 19  1  0  0  0  0
  8 12  1  0  0  0  0
  8 17  2  0  0  0  0
  8 20  1  0  0  0  0
  9 13  1  0  0  0  0
  9 21  2  0  0  0  0
  9 22  1  0  0  0  0
 10 14  1  0  0  0  0
 10 23  2  0  0  0  0
 10 24  1  0  0  0  0
 11 27  2  0  0  0  0
 12 28  2  0  0  0  0
 13 25  1  0  0  0  0
 14 26  1  0  0  0  0
 15 16  1  0  0  0  0
 16 29  2  0  0  0  0
 17 18  1  0  0  0  0
 18 30  2  0  0  0  0
 19 25  2  0  0  0  0
 20 26  2  0  0  0  0
 21 23  1  0  0  0  0
 22 24  2  0  0  0  0
 27 29  1  0  0  0  0
 28 30  1  0  0  0  0
M  END
>  <Activity>
INHIBITOR

>  <ActivitySource>
Winter_2014

>  <Name>
1e

>  <canonical_smiles>
O(C)c1ccc(OC)cc1C=CC(=O)c1ccc(cc1)C(=O)C=Cc1cc(OC)ccc1OC

>  <standard_inchi>
InChI=1S/C28H26O6/c1-31-23-11-15-27(33-3)21(17-23)9-13-25(29)19-5-7-20(8-6-19)26(30)14-10-22-18-24(32-2)12-16-28(22)34-4/h5-18H,1-4H3/b13-9+,14-10+

>  <standard_inchi_key>
GYTRWQPUSUVLGJ-UTLPMFLDSA-N

>  <ScoresAndActivity>
% inhibition: 96 > 50 (sec=0) => sa

$$$$

  MOE2013           2D

 43 49  0  0  1  0  0  0  0  0999 V2000
    0.0000    0.0000    0.0000 O   0  0  0  0  0  0  0  0  0  0  0  0
    2.0340    0.1820    0.0000 O   0  0  0  0  0  0  0  0  0  0  0  0
   -5.2430   -1.3260    0.0000 O   0  0  0  0  0  0  0  0  0  0  0  0
    8.3990  -11.1660    0.0000 O   0  0  0  0  0  0  0  0  0  0  0  0
    0.0130   -2.5980    0.0000 N   0  0  0  0  0  0  0  0  0  0  0  0
    2.8490   -2.2850    0.0000 N   0  0  0  0  0  0  0  0  0  0  0  0
   -2.9870   -2.6140    0.0000 N   0  0  0  0  0  0  0  0  0  0  0  0
   -2.9730   -5.2120    0.0000 N   0  0  0  0  0  0  0  0  0  0  0  0
    1.6470   -4.3930    0.0000 C   0  0  2  0  0  0  0  0  0  0  0  0
    1.4820   -2.9020    0.0000 C   0  0  2  0  0  0  0  0  0  0  0  0
   -0.7300   -3.9010    0.0000 C   0  0  1  0  0  0  0  0  0  0  0  0
    3.1150   -4.6980    0.0000 C   0  0  0  0  0  0  0  0  0  0  0  0
    0.2800   -5.0100    0.0000 C   0  0  0  0  0  0  0  0  0  0  0  0
    1.7850   -5.8870    0.0000 C   0  0  0  0  0  0  0  0  0  0  0  0
    3.8590   -3.3950    0.0000 C   0  0  0  0  0  0  0  0  0  0  0  0
   -2.2300   -3.9090    0.0000 C   0  0  0  0  0  0  0  0  0  0  0  0
   -0.7430   -1.3030    0.0000 C   0  0  0  0  0  0  0  0  0  0  0  0
   -2.2430   -1.3110    0.0000 C   0  0  1  0  0  0  0  0  0  0  0  0
    3.1540   -0.8160    0.0000 C   0  0  0  0  0  0  0  0  0  0  0  0
    3.8720   -5.9930    0.0000 C   0  0  0  0  0  0  0  0  0  0  0  0
    5.3590   -3.3870    0.0000 C   0  0  0  0  0  0  0  0  0  0  0  0
    1.9240   -7.3800    0.0000 C   0  0  0  0  0  0  0  0  0  0  0  0
    3.2790   -5.7480    0.0000 C   0  0  0  0  0  0  0  0  0  0  0  0
    0.2910   -6.0250    0.0000 C   0  0  0  0  0  0  0  0  0  0  0  0
   -4.4870   -2.6210    0.0000 C   0  0  0  0  0  0  0  0  0  0  0  0
    5.3720   -5.9850    0.0000 C   0  0  0  0  0  0  0  0  0  0  0  0
    6.1150   -4.6820    0.0000 C   0  0  0  0  0  0  0  0  0  0  0  0
   -4.4730   -5.2190    0.0000 C   0  0  0  0  0  0  0  0  0  0  0  0
   -5.2300   -3.9240    0.0000 C   0  0  0  0  0  0  0  0  0  0  0  0
   -3.0000   -0.0150    0.0000 C   0  0  0  0  0  0  0  0  0  0  0  0
    4.5780   -0.3460    0.0000 C   0  0  0  0  0  0  0  0  0  0  0  0
    6.1290   -7.2800    0.0000 C   0  0  0  0  0  0  0  0  0  0  0  0
    0.6990   -8.2470    0.0000 C   0  0  0  0  0  0  0  0  0  0  0  0
   -5.2160   -6.5220    0.0000 C   0  0  0  0  0  0  0  0  0  0  0  0
   -6.7300   -3.9320    0.0000 C   0  0  0  0  0  0  0  0  0  0  0  0
    5.3850   -8.5830    0.0000 C   0  0  0  0  0  0  0  0  0  0  0  0
    7.6290   -7.2720    0.0000 C   0  0  0  0  0  0  0  0  0  0  0  0
   -6.7160   -6.5300    0.0000 C   0  0  0  0  0  0  0  0  0  0  0  0
   -7.4730   -5.2350    0.0000 C   0  0  0  0  0  0  0  0  0  0  0  0
    6.1420   -9.8780    0.0000 C   0  0  0  0  0  0  0  0  0  0  0  0
    8.3850   -8.5680    0.0000 C   0  0  0  0  0  0  0  0  0  0  0  0
    7.6420   -9.8710    0.0000 C   0  0  0  0  0  0  0  0  0  0  0  0
    9.8990  -11.1580    0.0000 C   0  0  0  0  0  0  0  0  0  0  0  0
  1 17  2  0  0  0  0
  2 19  2  0  0  0  0
  3 25  2  0  0  0  0
  4 42  1  0  0  0  0
  4 43  1  0  0  0  0
  5 10  1  0  0  0  0
  5 11  1  0  0  0  0
  5 17  1  0  0  0  0
  6 15  1  0  0  0  0
  6 19  1  0  0  0  0
  7 16  1  0  0  0  0
  7 18  1  0  0  0  0
  7 25  1  0  0  0  0
  8 16  2  0  0  0  0
  8 28  1  0  0  0  0
  9 10  1  0  0  0  0
  9 12  1  0  0  0  0
  9 13  1  0  0  0  0
  9 14  1  1  0  0  0
 10  6  1  6  0  0  0
 11 13  1  0  0  0  0
 11 16  1  1  0  0  0
 12 15  2  0  0  0  0
 12 20  1  0  0  0  0
 14 22  1  0  0  0  0
 14 23  1  0  0  0  0
 14 24  1  0  0  0  0
 15 21  1  0  0  0  0
 17 18  1  0  0  0  0
 18 30  1  6  0  0  0
 19 31  1  0  0  0  0
 20 26  2  0  0  0  0
 21 27  2  0  0  0  0
 22 33  2  0  0  0  0
 25 29  1  0  0  0  0
 26 27  1  0  0  0  0
 26 32  1  0  0  0  0
 28 29  1  0  0  0  0
 28 34  2  0  0  0  0
 29 35  2  0  0  0  0
 32 36  1  0  0  0  0
 32 37  2  0  0  0  0
 34 38  1  0  0  0  0
 35 39  1  0  0  0  0
 36 40  2  0  0  0  0
 37 41  1  0  0  0  0
 38 39  2  0  0  0  0
 40 42  1  0  0  0  0
 41 42  2  0  0  0  0
M  END
>  <Activity>
INHIBITOR

>  <ActivitySource>
Hayashi_2015

>  <Name>
1n

>  <canonical_smiles>
O(C)c1ccc(cc1)-c1cc2c(N(C3N4C(CC23C(C=C)(C)C)C=2N(C(C)C4=O)C(=O)c3c(N=2)cccc3)C(=O)C)cc1

>  <standard_inchi>
InChI=1S/C35H34N4O4/c1-7-34(4,5)35-19-29-30-36-27-11-9-8-10-25(27)32(42)37(30)20(2)31(41)39(29)33(35)38(21(3)40)28-17-14-23(18-26(28)35)22-12-15-24(43-6)16-13-22/h7-18,20,29,33H,1,19H2,2-6H3/t20-,29+,33+,35-/m1/s1

>  <standard_inchi_key>
XBPAJBPGFRUQEM-HJDLPQOGSA-N

>  <ScoresAndActivity>
Inhibition (%): 70 > 50 (sec=0) => sa

$$$$

  MOE2013           2D

 31 34  0  0  0  0  0  0  0  0999 V2000
    0.0000    0.0000    0.0000 O   0  0  0  0  0  0  0  0  0  0  0  0
    1.2910    6.7520    0.0000 O   0  0  0  0  0  0  0  0  0  0  0  0
    7.5710   -0.9860    0.0000 N   0  0  0  0  0  0  0  0  0  0  0  0
    6.5690   -2.1020    0.0000 N   0  0  0  0  0  0  0  0  0  0  0  0
    5.3530   -0.0020    0.0000 N   0  0  0  0  0  0  0  0  0  0  0  0
    6.8200    0.3120    0.0000 N   0  0  0  0  0  0  0  0  0  0  0  0
    2.5980    0.0030    0.0000 N   0  0  0  0  0  0  0  0  0  0  0  0
    5.1980   -1.4940    0.0000 C   0  0  0  0  0  0  0  0  0  0  0  0
    3.9000   -2.2450    0.0000 C   0  0  0  0  0  0  0  0  0  0  0  0
    2.6000   -1.4970    0.0000 C   0  0  0  0  0  0  0  0  0  0  0  0
    9.0630   -1.1410    0.0000 C   0  0  0  0  0  0  0  0  0  0  0  0
    3.9020   -3.7450    0.0000 C   0  0  0  0  0  0  0  0  0  0  0  0
    1.2980    0.7520    0.0000 C   0  0  0  0  0  0  0  0  0  0  0  0
    1.3020   -2.2480    0.0000 C   0  0  0  0  0  0  0  0  0  0  0  0
    1.2960    2.2520    0.0000 C   0  0  0  0  0  0  0  0  0  0  0  0
    9.9440    0.0740    0.0000 C   0  0  0  0  0  0  0  0  0  0  0  0
    9.6750   -2.5110    0.0000 C   0  0  0  0  0  0  0  0  0  0  0  0
    2.6040   -4.4970    0.0000 C   0  0  0  0  0  0  0  0  0  0  0  0
    1.3040   -3.7480    0.0000 C   0  0  0  0  0  0  0  0  0  0  0  0
   12.0470   -1.4510    0.0000 C   0  0  0  0  0  0  0  0  0  0  0  0
   11.4360   -0.0810    0.0000 C   0  0  0  0  0  0  0  0  0  0  0  0
   11.1670   -2.6660    0.0000 C   0  0  0  0  0  0  0  0  0  0  0  0
   -0.0040    3.0000    0.0000 C   0  0  0  0  0  0  0  0  0  0  0  0
    2.5940    3.0030    0.0000 C   0  0  0  0  0  0  0  0  0  0  0  0
    1.2930    5.2520    0.0000 C   0  0  0  0  0  0  0  0  0  0  0  0
   -0.0060    4.5000    0.0000 C   0  0  0  0  0  0  0  0  0  0  0  0
    2.5920    4.5030    0.0000 C   0  0  0  0  0  0  0  0  0  0  0  0
   13.5390   -1.6060    0.0000 C   0  0  0  0  0  0  0  0  0  0  0  0
   14.1510   -2.9760    0.0000 C   0  0  0  0  0  0  0  0  0  0  0  0
   -0.0090    7.5000    0.0000 C   0  0  0  0  0  0  0  0  0  0  0  0
   15.6430   -3.1300    0.0000 C   0  0  0  0  0  0  0  0  0  0  0  0
  1 13  2  0  0  0  0
  2 25  1  0  0  0  0
  2 30  1  0  0  0  0
  3  4  1  0  0  0  0
  3  6  1  0  0  0  0
  3 11  1  0  0  0  0
  4  8  2  0  0  0  0
  5  6  2  0  0  0  0
  5  8  1  0  0  0  0
  7 10  1  0  0  0  0
  7 13  1  0  0  0  0
  8  9  1  0  0  0  0
  9 10  2  0  0  0  0
  9 12  1  0  0  0  0
 10 14  1  0  0  0  0
 11 16  2  0  0  0  0
 11 17  1  0  0  0  0
 12 18  2  0  0  0  0
 13 15  1  0  0  0  0
 14 19  2  0  0  0  0
 15 23  2  0  0  0  0
 15 24  1  0  0  0  0
 16 21  1  0  0  0  0
 17 22  2  0  0  0  0
 18 19  1  0  0  0  0
 20 21  2  0  0  0  0
 20 22  1  0  0  0  0
 20 28  1  0  0  0  0
 23 26  1  0  0  0  0
 24 27  2  0  0  0  0
 25 26  2  0  0  0  0
 25 27  1  0  0  0  0
 28 29  1  0  0  0  0
 29 31  1  0  0  0  0
M  END
>  <Activity>
INHIBITOR

>  <ActivitySource>
Köhler_2015

>  <Name>
24

>  <canonical_smiles>
O(C)c1ccc(cc1)C(=O)Nc1ccccc1-c1nn(nn1)-c1ccc(cc1)CCC

>  <standard_inchi>
InChI=1S/C24H23N5O2/c1-3-6-17-9-13-19(14-10-17)29-27-23(26-28-29)21-7-4-5-8-22(21)25-24(30)18-11-15-20(31-2)16-12-18/h4-5,7-16H,3,6H2,1-2H3,(H,25,30)

>  <standard_inchi_key>
BDXJLBIZTFCXIJ-UHFFFAOYSA-N

>  <ScoresAndActivity>
IC50 (µM): 0.06 < 10 (sec=0) => sa

$$$$

  MOE2013           2D

 30 32  0  0  0  0  0  0  0  0999 V2000
    0.0000    0.0000    0.0000 O   0  0  0  0  0  0  0  0  0  0  0  0
  -12.0000   -0.1040    0.0000 O   0  0  0  0  0  0  0  0  0  0  0  0
    2.3060   -6.4750    0.0000 O   0  0  0  0  0  0  0  0  0  0  0  0
  -14.3060    6.3710    0.0000 O   0  0  0  0  0  0  0  0  0  0  0  0
  -12.0220    2.4940    0.0000 C   0  0  0  0  0  0  0  0  0  0  0  0
    0.0230   -2.5980    0.0000 C   0  0  0  0  0  0  0  0  0  0  0  0
  -11.2610    1.2010    0.0000 C   0  0  0  0  0  0  0  0  0  0  0  0
   -0.7390   -1.3060    0.0000 C   0  0  0  0  0  0  0  0  0  0  0  0
   -4.5000   -0.0390    0.0000 C   0  0  0  0  0  0  0  0  0  0  0  0
   -7.5000   -0.0650    0.0000 C   0  0  0  0  0  0  0  0  0  0  0  0
  -13.5220    2.4800    0.0000 C   0  0  0  0  0  0  0  0  0  0  0  0
   -0.7160   -3.9040    0.0000 C   0  0  0  0  0  0  0  0  0  0  0  0
  -11.2840    3.7990    0.0000 C   0  0  0  0  0  0  0  0  0  0  0  0
    1.5230   -2.5850    0.0000 C   0  0  0  0  0  0  0  0  0  0  0  0
  -13.5450    5.0780    0.0000 C   0  0  0  0  0  0  0  0  0  0  0  0
    1.5450   -5.1830    0.0000 C   0  0  0  0  0  0  0  0  0  0  0  0
   -9.7610    1.2140    0.0000 C   0  0  0  0  0  0  0  0  0  0  0  0
   -2.2390   -1.3190    0.0000 C   0  0  0  0  0  0  0  0  0  0  0  0
   -9.0000   -0.0780    0.0000 C   0  0  0  0  0  0  0  0  0  0  0  0
   -3.0000   -0.0260    0.0000 C   0  0  0  0  0  0  0  0  0  0  0  0
  -14.2830    3.7730    0.0000 C   0  0  0  0  0  0  0  0  0  0  0  0
    0.0450   -5.1960    0.0000 C   0  0  0  0  0  0  0  0  0  0  0  0
  -12.0450    5.0920    0.0000 C   0  0  0  0  0  0  0  0  0  0  0  0
    2.2840   -3.8770    0.0000 C   0  0  0  0  0  0  0  0  0  0  0  0
   -5.2610    1.2530    0.0000 C   0  0  0  0  0  0  0  0  0  0  0  0
   -6.7610    1.2400    0.0000 C   0  0  0  0  0  0  0  0  0  0  0  0
   -5.2380   -1.3450    0.0000 C   0  0  0  0  0  0  0  0  0  0  0  0
   -6.7380   -1.3580    0.0000 C   0  0  0  0  0  0  0  0  0  0  0  0
    3.8060   -6.4620    0.0000 C   0  0  0  0  0  0  0  0  0  0  0  0
  -15.8060    6.3580    0.0000 C   0  0  0  0  0  0  0  0  0  0  0  0
  1  8  2  0  0  0  0
  2  7  2  0  0  0  0
  3 16  1  0  0  0  0
  3 29  1  0  0  0  0
  4 15  1  0  0  0  0
  4 30  1  0  0  0  0
  5  7  1  0  0  0  0
  5 11  2  0  0  0  0
  5 13  1  0  0  0  0
  6  8  1  0  0  0  0
  6 12  2  0  0  0  0
  6 14  1  0  0  0  0
  7 17  1  0  0  0  0
  8 18  1  0  0  0  0
  9 20  1  0  0  0  0
  9 25  2  0  0  0  0
  9 27  1  0  0  0  0
 10 19  1  0  0  0  0
 10 26  2  0  0  0  0
 10 28  1  0  0  0  0
 11 21  1  0  0  0  0
 12 22  1  0  0  0  0
 13 23  2  0  0  0  0
 14 24  2  0  0  0  0
 15 21  2  0  0  0  0
 15 23  1  0  0  0  0
 16 22  2  0  0  0  0
 16 24  1  0  0  0  0
 17 19  2  0  0  0  0
 18 20  2  0  0  0  0
 25 26  1  0  0  0  0
 27 28  2  0  0  0  0
M  END
>  <Activity>
INACTIVE

>  <ActivitySource>
Winter_2014

>  <Name>
2a

>  <canonical_smiles>
O(C)c1ccc(cc1)C(=O)C=Cc1ccc(cc1)C=CC(=O)c1ccc(OC)cc1

>  <standard_inchi>
InChI=1S/C26H22O4/c1-29-23-13-9-21(10-14-23)25(27)17-7-19-3-5-20(6-4-19)8-18-26(28)22-11-15-24(30-2)16-12-22/h3-18H,1-2H3/b17-7+,18-8+

>  <standard_inchi_key>
IFZFXZVMGMTYEE-ZEELXFFVSA-N

>  <ScoresAndActivity>
% inhibition: 27 < 50 (sec=10) => si

$$$$

  MOE2013           2D

 28 32  0  0  0  0  0  0  0  0999 V2000
    0.0000    0.0000    0.0000 O   0  0  0  0  0  0  0  0  0  0  0  0
    0.4800   -3.2220    0.0000 O   0  0  0  0  0  0  0  0  0  0  0  0
   13.3280   -0.6690    0.0000 O   0  0  0  0  0  0  0  0  0  0  0  0
    4.9830   -1.0080    0.0000 N   0  0  0  0  0  0  0  0  0  0  0  0
    2.5730   -0.7240    0.0000 C   0  0  0  0  0  0  0  0  0  0  0  0
    3.8810    0.0090    0.0000 C   0  0  0  0  0  0  0  0  0  0  0  0
    2.8660   -2.1950    0.0000 C   0  0  0  0  0  0  0  0  0  0  0  0
    3.5880    1.4800    0.0000 C   0  0  0  0  0  0  0  0  0  0  0  0
    4.3560   -2.3710    0.0000 C   0  0  0  0  0  0  0  0  0  0  0  0
    1.4710    0.2930    0.0000 C   0  0  0  0  0  0  0  0  0  0  0  0
    2.0980    1.6560    0.0000 C   0  0  0  0  0  0  0  0  0  0  0  0
    1.9700   -3.3980    0.0000 C   0  0  0  0  0  0  0  0  0  0  0  0
    4.9490   -3.7490    0.0000 C   0  0  0  0  0  0  0  0  0  0  0  0
    4.4850    2.6830    0.0000 C   0  0  0  0  0  0  0  0  0  0  0  0
    6.4540   -0.7150    0.0000 C   0  0  0  0  0  0  0  0  0  0  0  0
    1.5060    3.0340    0.0000 C   0  0  0  0  0  0  0  0  0  0  0  0
    2.5620   -4.7760    0.0000 C   0  0  0  0  0  0  0  0  0  0  0  0
    4.0520   -4.9510    0.0000 C   0  0  0  0  0  0  0  0  0  0  0  0
    3.8920    4.0600    0.0000 C   0  0  0  0  0  0  0  0  0  0  0  0
    2.4020    4.2360    0.0000 C   0  0  0  0  0  0  0  0  0  0  0  0
    7.4440   -1.8420    0.0000 C   0  0  0  0  0  0  0  0  0  0  0  0
    8.9150   -1.5490    0.0000 C   0  0  0  0  0  0  0  0  0  0  0  0
    9.3960   -0.1280    0.0000 C   0  0  0  0  0  0  0  0  0  0  0  0
    9.9050   -2.6760    0.0000 C   0  0  0  0  0  0  0  0  0  0  0  0
   11.8570   -0.9620    0.0000 C   0  0  0  0  0  0  0  0  0  0  0  0
   10.8680    0.1650    0.0000 C   0  0  0  0  0  0  0  0  0  0  0  0
   11.3760   -2.3830    0.0000 C   0  0  0  0  0  0  0  0  0  0  0  0
   14.3180   -1.7960    0.0000 C   0  0  0  0  0  0  0  0  0  0  0  0
  1 10  2  0  0  0  0
  2 12  2  0  0  0  0
  3 25  1  0  0  0  0
  3 28  1  0  0  0  0
  4  6  1  0  0  0  0
  4  9  1  0  0  0  0
  4 15  1  0  0  0  0
  5  6  2  0  0  0  0
  5  7  1  0  0  0  0
  5 10  1  0  0  0  0
  6  8  1  0  0  0  0
  7  9  2  0  0  0  0
  7 12  1  0  0  0  0
  8 11  2  0  0  0  0
  8 14  1  0  0  0  0
  9 13  1  0  0  0  0
 10 11  1  0  0  0  0
 11 16  1  0  0  0  0
 12 17  1  0  0  0  0
 13 18  1  0  0  0  0
 14 19  2  0  0  0  0
 15 21  1  0  0  0  0
 16 20  2  0  0  0  0
 17 18  1  0  0  0  0
 19 20  1  0  0  0  0
 21 22  1  0  0  0  0
 22 23  2  0  0  0  0
 22 24  1  0  0  0  0
 23 26  1  0  0  0  0
 24 27  2  0  0  0  0
 25 26  2  0  0  0  0
 25 27  1  0  0  0  0
M  END
>  <Activity>
INHIBITOR

>  <ActivitySource>
Jabor_2015

>  <Name>
4l

>  <canonical_smiles>
O(C)c1ccc(cc1)CCn1c2c(c3c1-c1c(cccc1)C3=O)C(=O)CCC2

>  <standard_inchi>
InChI=1S/C24H21NO3/c1-28-16-11-9-15(10-12-16)13-14-25-19-7-4-8-20(26)21(19)22-23(25)17-5-2-3-6-18(17)24(22)27/h2-3,5-6,9-12H,4,7-8,13-14H2,1H3

>  <standard_inchi_key>
ZMCHMERXHIDCMD-UHFFFAOYSA-N

>  <ScoresAndActivity>
IC50 (µM): 0.70 < 10 (sec=5) => sa

$$$$

  MOE2013           2D

 30 32  0  0  0  0  0  0  0  0999 V2000
    0.0000    0.0000    0.0000 O   0  0  0  0  0  0  0  0  0  0  0  0
    5.1780   -6.0160    0.0000 O   0  0  0  0  0  0  0  0  0  0  0  0
   12.9860   -1.5390    0.0000 O   0  0  0  0  0  0  0  0  0  0  0  0
   -7.8080   -4.4760    0.0000 O   0  0  0  0  0  0  0  0  0  0  0  0
    3.8860   -3.7620    0.0000 C   0  0  0  0  0  0  0  0  0  0  0  0
    1.2920   -2.2540    0.0000 C   0  0  0  0  0  0  0  0  0  0  0  0
   -0.0040   -1.5000    0.0000 C   0  0  0  0  0  0  0  0  0  0  0  0
    5.1830   -4.5160    0.0000 C   0  0  0  0  0  0  0  0  0  0  0  0
    2.5840   -4.5080    0.0000 C   0  0  0  0  0  0  0  0  0  0  0  0
    1.2880   -3.7540    0.0000 C   0  0  0  0  0  0  0  0  0  0  0  0
    3.8900   -2.2620    0.0000 C   0  0  0  0  0  0  0  0  0  0  0  0
    2.5940   -1.5080    0.0000 C   0  0  0  0  0  0  0  0  0  0  0  0
   -3.9040   -2.2380    0.0000 C   0  0  0  0  0  0  0  0  0  0  0  0
    9.0820   -3.7770    0.0000 C   0  0  0  0  0  0  0  0  0  0  0  0
   -1.3060   -2.2460    0.0000 C   0  0  0  0  0  0  0  0  0  0  0  0
    6.4840   -3.7700    0.0000 C   0  0  0  0  0  0  0  0  0  0  0  0
   -2.6030   -1.4920    0.0000 C   0  0  0  0  0  0  0  0  0  0  0  0
    7.7810   -4.5230    0.0000 C   0  0  0  0  0  0  0  0  0  0  0  0
   -6.5060   -3.7300    0.0000 C   0  0  0  0  0  0  0  0  0  0  0  0
   11.6840   -2.2850    0.0000 C   0  0  0  0  0  0  0  0  0  0  0  0
   -5.2010   -1.4840    0.0000 C   0  0  0  0  0  0  0  0  0  0  0  0
    9.0860   -2.2770    0.0000 C   0  0  0  0  0  0  0  0  0  0  0  0
   -3.9080   -3.7380    0.0000 C   0  0  0  0  0  0  0  0  0  0  0  0
   10.3790   -4.5310    0.0000 C   0  0  0  0  0  0  0  0  0  0  0  0
   -6.5020   -2.2300    0.0000 C   0  0  0  0  0  0  0  0  0  0  0  0
   10.3880   -1.5310    0.0000 C   0  0  0  0  0  0  0  0  0  0  0  0
   -5.2100   -4.4840    0.0000 C   0  0  0  0  0  0  0  0  0  0  0  0
   11.6800   -3.7850    0.0000 C   0  0  0  0  0  0  0  0  0  0  0  0
   14.2830   -2.2930    0.0000 C   0  0  0  0  0  0  0  0  0  0  0  0
   -9.1040   -3.7230    0.0000 C   0  0  0  0  0  0  0  0  0  0  0  0
  1  7  2  0  0  0  0
  2  8  2  0  0  0  0
  3 20  1  0  0  0  0
  3 29  1  0  0  0  0
  4 19  1  0  0  0  0
  4 30  1  0  0  0  0
  5  8  1  0  0  0  0
  5  9  2  0  0  0  0
  5 11  1  0  0  0  0
  6  7  1  0  0  0  0
  6 10  2  0  0  0  0
  6 12  1  0  0  0  0
  7 15  1  0  0  0  0
  8 16  1  0  0  0  0
  9 10  1  0  0  0  0
 11 12  2  0  0  0  0
 13 17  1  0  0  0  0
 13 21  2  0  0  0  0
 13 23  1  0  0  0  0
 14 18  1  0  0  0  0
 14 22  2  0  0  0  0
 14 24  1  0  0  0  0
 15 17  2  0  0  0  0
 16 18  2  0  0  0  0
 19 25  2  0  0  0  0
 19 27  1  0  0  0  0
 20 26  2  0  0  0  0
 20 28  1  0  0  0  0
 21 25  1  0  0  0  0
 22 26  1  0  0  0  0
 23 27  2  0  0  0  0
 24 28  2  0  0  0  0
M  END
>  <Activity>
INACTIVE

>  <ActivitySource>
Winter_2014

>  <Name>
1a

>  <canonical_smiles>
O(C)c1ccc(cc1)C=CC(=O)c1ccc(cc1)C(=O)C=Cc1ccc(OC)cc1

>  <standard_inchi>
InChI=1S/C26H22O4/c1-29-23-13-3-19(4-14-23)7-17-25(27)21-9-11-22(12-10-21)26(28)18-8-20-5-15-24(30-2)16-6-20/h3-18H,1-2H3/b17-7+,18-8+

>  <standard_inchi_key>
NRBBYUYQYCOUDZ-ZEELXFFVSA-N

>  <ScoresAndActivity>
% inhibition: 18 < 50 (sec=10) => si

$$$$

  MOE2013           2D

 34 36  0  0  0  0  0  0  0  0999 V2000
    0.0000    0.0000    0.0000 O   0  0  0  0  0  0  0  0  0  0  0  0
  -12.0350    5.1150    0.0000 O   0  0  0  0  0  0  0  0  0  0  0  0
  -16.5170    2.4870    0.0000 O   0  0  0  0  0  0  0  0  0  0  0  0
   -4.4820   -2.6280    0.0000 O   0  0  0  0  0  0  0  0  0  0  0  0
   -4.5170    2.5680    0.0000 O   0  0  0  0  0  0  0  0  0  0  0  0
  -12.0000   -0.0810    0.0000 O   0  0  0  0  0  0  0  0  0  0  0  0
   -2.2410   -1.3140    0.0000 C   0  0  0  0  0  0  0  0  0  0  0  0
  -14.2760    3.8010    0.0000 C   0  0  0  0  0  0  0  0  0  0  0  0
   -0.7410   -1.3040    0.0000 C   0  0  0  0  0  0  0  0  0  0  0  0
  -13.5350    5.1050    0.0000 C   0  0  0  0  0  0  0  0  0  0  0  0
   -2.9820   -2.6180    0.0000 C   0  0  0  0  0  0  0  0  0  0  0  0
  -15.7760    3.7910    0.0000 C   0  0  0  0  0  0  0  0  0  0  0  0
   -9.7580    1.2330    0.0000 C   0  0  0  0  0  0  0  0  0  0  0  0
   -6.7590    1.2540    0.0000 C   0  0  0  0  0  0  0  0  0  0  0  0
   -5.2590    1.2640    0.0000 C   0  0  0  0  0  0  0  0  0  0  0  0
  -11.2580    1.2230    0.0000 C   0  0  0  0  0  0  0  0  0  0  0  0
   -3.0000   -0.0200    0.0000 C   0  0  0  0  0  0  0  0  0  0  0  0
  -13.5170    2.5070    0.0000 C   0  0  0  0  0  0  0  0  0  0  0  0
   -4.5000   -0.0300    0.0000 C   0  0  0  0  0  0  0  0  0  0  0  0
  -12.0170    2.5170    0.0000 C   0  0  0  0  0  0  0  0  0  0  0  0
   -9.0000   -0.0600    0.0000 C   0  0  0  0  0  0  0  0  0  0  0  0
   -7.5000   -0.0500    0.0000 C   0  0  0  0  0  0  0  0  0  0  0  0
   -9.0170    2.5380    0.0000 C   0  0  0  0  0  0  0  0  0  0  0  0
   -7.5170    2.5480    0.0000 C   0  0  0  0  0  0  0  0  0  0  0  0
    0.0180   -2.5980    0.0000 C   0  0  0  0  0  0  0  0  0  0  0  0
  -14.2930    6.3990    0.0000 C   0  0  0  0  0  0  0  0  0  0  0  0
   -2.2240   -3.9120    0.0000 C   0  0  0  0  0  0  0  0  0  0  0  0
  -16.5350    5.0850    0.0000 C   0  0  0  0  0  0  0  0  0  0  0  0
   -0.7240   -3.9020    0.0000 C   0  0  0  0  0  0  0  0  0  0  0  0
  -15.7930    6.3890    0.0000 C   0  0  0  0  0  0  0  0  0  0  0  0
    1.5000    0.0100    0.0000 C   0  0  0  0  0  0  0  0  0  0  0  0
  -11.2930    6.4190    0.0000 C   0  0  0  0  0  0  0  0  0  0  0  0
  -18.0170    2.4770    0.0000 C   0  0  0  0  0  0  0  0  0  0  0  0
   -5.2240   -3.9320    0.0000 C   0  0  0  0  0  0  0  0  0  0  0  0
  1  9  1  0  0  0  0
  1 31  1  0  0  0  0
  2 10  1  0  0  0  0
  2 32  1  0  0  0  0
  3 12  1  0  0  0  0
  3 33  1  0  0  0  0
  4 11  1  0  0  0  0
  4 34  1  0  0  0  0
  5 15  2  0  0  0  0
  6 16  2  0  0  0  0
  7  9  2  0  0  0  0
  7 11  1  0  0  0  0
  7 17  1  0  0  0  0
  8 10  2  0  0  0  0
  8 12  1  0  0  0  0
  8 18  1  0  0  0  0
  9 25  1  0  0  0  0
 10 26  1  0  0  0  0
 11 27  2  0  0  0  0
 12 28  2  0  0  0  0
 13 16  1  0  0  0  0
 13 21  2  0  0  0  0
 13 23  1  0  0  0  0
 14 15  1  0  0  0  0
 14 22  2  0  0  0  0
 14 24  1  0  0  0  0
 15 19  1  0  0  0  0
 16 20  1  0  0  0  0
 17 19  2  0  0  0  0
 18 20  2  0  0  0  0
 21 22  1  0  0  0  0
 23 24  2  0  0  0  0
 25 29  2  0  0  0  0
 26 30  2  0  0  0  0
 27 29  1  0  0  0  0
 28 30  1  0  0  0  0
M  END
>  <Activity>
INHIBITOR

>  <ActivitySource>
Winter_2014

>  <Name>
1p

>  <canonical_smiles>
O(C)c1cccc(OC)c1C=CC(=O)c1ccc(cc1)C(=O)C=Cc1c(OC)cccc1OC

>  <standard_inchi>
InChI=1S/C28H26O6/c1-31-25-7-5-8-26(32-2)21(25)15-17-23(29)19-11-13-20(14-12-19)24(30)18-16-22-27(33-3)9-6-10-28(22)34-4/h5-18H,1-4H3/b17-15+,18-16+

>  <standard_inchi_key>
KPYBKWDWWZIWNE-YTEMWHBBSA-N

>  <ScoresAndActivity>
% inhibition: 108 > 50 (sec=0) => sa

$$$$

  MOE2013           2D

 30 33  0  0  0  0  0  0  0  0999 V2000
    0.0000    0.0000    0.0000 O   0  0  0  0  0  0  0  0  0  0  0  0
   -9.1340    2.3930    0.0000 O   0  0  0  0  0  0  0  0  0  0  0  0
   -8.5430   -4.4550    0.0000 O   0  0  0  0  0  0  0  0  0  0  0  0
   -1.5020    2.5970    0.0000 N   0  0  0  0  0  0  0  0  0  0  0  0
   -2.3840    3.8100    0.0000 N   0  0  0  0  0  0  0  0  0  0  0  0
   -3.8100    1.8460    0.0000 N   0  0  0  0  0  0  0  0  0  0  0  0
   -2.3830    1.3830    0.0000 N   0  0  0  0  0  0  0  0  0  0  0  0
   -6.5500    2.1240    0.0000 N   0  0  0  0  0  0  0  0  0  0  0  0
   -3.8100    3.3460    0.0000 C   0  0  0  0  0  0  0  0  0  0  0  0
   -5.0250    4.2260    0.0000 C   0  0  0  0  0  0  0  0  0  0  0  0
   -0.0020    2.5980    0.0000 C   0  0  0  0  0  0  0  0  0  0  0  0
   -6.3940    3.6150    0.0000 C   0  0  0  0  0  0  0  0  0  0  0  0
    0.7490    1.3000    0.0000 C   0  0  0  0  0  0  0  0  0  0  0  0
   -4.8690    5.7180    0.0000 C   0  0  0  0  0  0  0  0  0  0  0  0
    0.7470    3.8980    0.0000 C   0  0  0  0  0  0  0  0  0  0  0  0
   -7.6090    4.4960    0.0000 C   0  0  0  0  0  0  0  0  0  0  0  0
   -7.9200    1.5120    0.0000 C   0  0  0  0  0  0  0  0  0  0  0  0
   -8.0760    0.0210    0.0000 C   0  0  0  0  0  0  0  0  0  0  0  0
    2.2490    1.3000    0.0000 C   0  0  0  0  0  0  0  0  0  0  0  0
   -6.0830    6.5990    0.0000 C   0  0  0  0  0  0  0  0  0  0  0  0
   -7.4530    5.9880    0.0000 C   0  0  0  0  0  0  0  0  0  0  0  0
    2.2470    3.8990    0.0000 C   0  0  0  0  0  0  0  0  0  0  0  0
    2.9980    2.6000    0.0000 C   0  0  0  0  0  0  0  0  0  0  0  0
   -6.8620   -0.8600    0.0000 C   0  0  0  0  0  0  0  0  0  0  0  0
   -9.4460   -0.5900    0.0000 C   0  0  0  0  0  0  0  0  0  0  0  0
   -8.3880   -2.9630    0.0000 C   0  0  0  0  0  0  0  0  0  0  0  0
   -7.0180   -2.3520    0.0000 C   0  0  0  0  0  0  0  0  0  0  0  0
   -9.6020   -2.0820    0.0000 C   0  0  0  0  0  0  0  0  0  0  0  0
    0.7510   -1.2980    0.0000 C   0  0  0  0  0  0  0  0  0  0  0  0
   -9.9130   -5.0660    0.0000 C   0  0  0  0  0  0  0  0  0  0  0  0
  1 13  1  0  0  0  0
  1 29  1  0  0  0  0
  2 17  2  0  0  0  0
  3 26  1  0  0  0  0
  3 30  1  0  0  0  0
  4  5  1  0  0  0  0
  4  7  1  0  0  0  0
  4 11  1  0  0  0  0
  5  9  2  0  0  0  0
  6  7  2  0  0  0  0
  6  9  1  0  0  0  0
  8 12  1  0  0  0  0
  8 17  1  0  0  0  0
  9 10  1  0  0  0  0
 10 12  2  0  0  0  0
 10 14  1  0  0  0  0
 11 13  2  0  0  0  0
 11 15  1  0  0  0  0
 12 16  1  0  0  0  0
 13 19  1  0  0  0  0
 14 20  2  0  0  0  0
 15 22  2  0  0  0  0
 16 21  2  0  0  0  0
 17 18  1  0  0  0  0
 18 24  2  0  0  0  0
 18 25  1  0  0  0  0
 19 23  2  0  0  0  0
 20 21  1  0  0  0  0
 22 23  1  0  0  0  0
 24 27  1  0  0  0  0
 25 28  2  0  0  0  0
 26 27  2  0  0  0  0
 26 28  1  0  0  0  0
M  END
>  <Activity>
INHIBITOR

>  <ActivitySource>
Köhler_2015

>  <Name>
23

>  <canonical_smiles>
O(C)c1ccccc1-n1nc(nn1)-c1ccccc1NC(=O)c1ccc(OC)cc1

>  <standard_inchi>
InChI=1S/C22H19N5O3/c1-29-16-13-11-15(12-14-16)22(28)23-18-8-4-3-7-17(18)21-24-26-27(25-21)19-9-5-6-10-20(19)30-2/h3-14H,1-2H3,(H,23,28)

>  <standard_inchi_key>
QTYHIDADAYBDHC-UHFFFAOYSA-N

>  <ScoresAndActivity>
IC50 (µM): 0.18 < 10 (sec=0) => sa

$$$$

  MOE2013           2D

 31 34  0  0  0  0  0  0  0  0999 V2000
    0.0000    0.0000    0.0000 O   0  0  0  0  0  0  0  0  0  0  0  0
   -9.1430    2.3580    0.0000 O   0  0  0  0  0  0  0  0  0  0  0  0
   -7.3090   -5.3640    0.0000 O   0  5  0  0  0  0  0  0  0  0  0  0
   -9.8940   -5.1040    0.0000 O   0  0  0  0  0  0  0  0  0  0  0  0
   -1.5120    2.5910    0.0000 N   0  0  0  0  0  0  0  0  0  0  0  0
   -2.3990    3.8010    0.0000 N   0  0  0  0  0  0  0  0  0  0  0  0
   -3.8160    1.8310    0.0000 N   0  0  0  0  0  0  0  0  0  0  0  0
   -2.3880    1.3740    0.0000 N   0  0  0  0  0  0  0  0  0  0  0  0
   -6.5580    2.0980    0.0000 N   0  0  0  0  0  0  0  0  0  0  0  0
   -8.5260   -4.4880    0.0000 N   0  3  0  0  0  0  0  0  0  0  0  0
   -3.8230    3.3310    0.0000 C   0  0  0  0  0  0  0  0  0  0  0  0
   -5.0410    4.2070    0.0000 C   0  0  0  0  0  0  0  0  0  0  0  0
   -0.0120    2.5980    0.0000 C   0  0  0  0  0  0  0  0  0  0  0  0
   -6.4080    3.5910    0.0000 C   0  0  0  0  0  0  0  0  0  0  0  0
    0.7440    1.3020    0.0000 C   0  0  0  0  0  0  0  0  0  0  0  0
   -4.8910    5.7000    0.0000 C   0  0  0  0  0  0  0  0  0  0  0  0
   -7.9260    1.4820    0.0000 C   0  0  0  0  0  0  0  0  0  0  0  0
    0.7330    3.9000    0.0000 C   0  0  0  0  0  0  0  0  0  0  0  0
   -7.6260    4.4670    0.0000 C   0  0  0  0  0  0  0  0  0  0  0  0
   -8.0760   -0.0100    0.0000 C   0  0  0  0  0  0  0  0  0  0  0  0
    2.2440    1.3090    0.0000 C   0  0  0  0  0  0  0  0  0  0  0  0
   -6.1080    6.5760    0.0000 C   0  0  0  0  0  0  0  0  0  0  0  0
   -7.4760    5.9600    0.0000 C   0  0  0  0  0  0  0  0  0  0  0  0
    2.2320    3.9070    0.0000 C   0  0  0  0  0  0  0  0  0  0  0  0
   -9.4440   -0.6260    0.0000 C   0  0  0  0  0  0  0  0  0  0  0  0
   -6.8590   -0.8860    0.0000 C   0  0  0  0  0  0  0  0  0  0  0  0
   -8.3760   -2.9950    0.0000 C   0  0  0  0  0  0  0  0  0  0  0  0
    2.9880    2.6120    0.0000 C   0  0  0  0  0  0  0  0  0  0  0  0
   -9.5940   -2.1190    0.0000 C   0  0  0  0  0  0  0  0  0  0  0  0
   -7.0090   -2.3790    0.0000 C   0  0  0  0  0  0  0  0  0  0  0  0
    0.7560   -1.2960    0.0000 C   0  0  0  0  0  0  0  0  0  0  0  0
  1 15  1  0  0  0  0
  1 31  1  0  0  0  0
  2 17  2  0  0  0  0
  3 10  1  0  0  0  0
  4 10  2  0  0  0  0
  5  6  1  0  0  0  0
  5  8  1  0  0  0  0
  5 13  1  0  0  0  0
  6 11  2  0  0  0  0
  7  8  2  0  0  0  0
  7 11  1  0  0  0  0
  9 14  1  0  0  0  0
  9 17  1  0  0  0  0
 10 27  1  0  0  0  0
 11 12  1  0  0  0  0
 12 14  2  0  0  0  0
 12 16  1  0  0  0  0
 13 15  2  0  0  0  0
 13 18  1  0  0  0  0
 14 19  1  0  0  0  0
 15 21  1  0  0  0  0
 16 22  2  0  0  0  0
 17 20  1  0  0  0  0
 18 24  2  0  0  0  0
 19 23  2  0  0  0  0
 20 25  2  0  0  0  0
 20 26  1  0  0  0  0
 21 28  2  0  0  0  0
 22 23  1  0  0  0  0
 24 28  1  0  0  0  0
 25 29  1  0  0  0  0
 26 30  2  0  0  0  0
 27 29  2  0  0  0  0
 27 30  1  0  0  0  0
M  CHG  1   3  -1
M  CHG  1  10   1
M  END
>  <Activity>
INHIBITOR

>  <ActivitySource>
Köhler_2015

>  <Name>
9

>  <canonical_smiles>
O(C)c1ccccc1-n1nc(nn1)-c1ccccc1NC(=O)c1ccc([N+](=O)[O-])cc1

>  <standard_inchi>
InChI=1S/C21H16N6O4/c1-31-19-9-5-4-8-18(19)26-24-20(23-25-26)16-6-2-3-7-17(16)22-21(28)14-10-12-15(13-11-14)27(29)30/h2-13H,1H3,(H,22,28)

>  <standard_inchi_key>
ZRSXVNHPYYFFNS-UHFFFAOYSA-N

>  <ScoresAndActivity>
IC50 (µM): 0.26 < 10 (sec=0) => sa

$$$$

  MOE2013           2D

 30 32  0  0  0  0  0  0  0  0999 V2000
    0.0000    0.0000    0.0000 O   0  0  0  0  0  0  0  0  0  0  0  0
  -16.5050    2.5670    0.0000 O   0  0  0  0  0  0  0  0  0  0  0  0
   -2.2520    1.2950    0.0000 O   0  0  0  0  0  0  0  0  0  0  0  0
  -14.2520    1.2720    0.0000 O   0  0  0  0  0  0  0  0  0  0  0  0
  -14.2570    3.8700    0.0000 C   0  0  0  0  0  0  0  0  0  0  0  0
   -2.2480   -1.3030    0.0000 C   0  0  0  0  0  0  0  0  0  0  0  0
  -15.7570    3.8670    0.0000 C   0  0  0  0  0  0  0  0  0  0  0  0
   -0.7480   -1.3000    0.0000 C   0  0  0  0  0  0  0  0  0  0  0  0
  -13.5050    2.5730    0.0000 C   0  0  0  0  0  0  0  0  0  0  0  0
   -3.0000   -0.0060    0.0000 C   0  0  0  0  0  0  0  0  0  0  0  0
   -6.7520    1.2860    0.0000 C   0  0  0  0  0  0  0  0  0  0  0  0
   -9.7520    1.2810    0.0000 C   0  0  0  0  0  0  0  0  0  0  0  0
  -13.5100    5.1710    0.0000 C   0  0  0  0  0  0  0  0  0  0  0  0
   -2.9950   -2.6040    0.0000 C   0  0  0  0  0  0  0  0  0  0  0  0
  -12.0050    2.5750    0.0000 C   0  0  0  0  0  0  0  0  0  0  0  0
   -4.5000   -0.0080    0.0000 C   0  0  0  0  0  0  0  0  0  0  0  0
    0.0050   -2.5980    0.0000 C   0  0  0  0  0  0  0  0  0  0  0  0
  -16.5100    5.1650    0.0000 C   0  0  0  0  0  0  0  0  0  0  0  0
  -11.2520    1.2780    0.0000 C   0  0  0  0  0  0  0  0  0  0  0  0
   -5.2520    1.2890    0.0000 C   0  0  0  0  0  0  0  0  0  0  0  0
   -7.5050    2.5840    0.0000 C   0  0  0  0  0  0  0  0  0  0  0  0
   -9.0050    2.5810    0.0000 C   0  0  0  0  0  0  0  0  0  0  0  0
   -7.5000   -0.0140    0.0000 C   0  0  0  0  0  0  0  0  0  0  0  0
   -9.0000   -0.0170    0.0000 C   0  0  0  0  0  0  0  0  0  0  0  0
  -14.2620    6.4680    0.0000 C   0  0  0  0  0  0  0  0  0  0  0  0
   -2.2430   -3.9010    0.0000 C   0  0  0  0  0  0  0  0  0  0  0  0
   -0.7430   -3.8980    0.0000 C   0  0  0  0  0  0  0  0  0  0  0  0
  -15.7620    6.4650    0.0000 C   0  0  0  0  0  0  0  0  0  0  0  0
    1.5000    0.0030    0.0000 C   0  0  0  0  0  0  0  0  0  0  0  0
  -18.0050    2.5640    0.0000 C   0  0  0  0  0  0  0  0  0  0  0  0
  1  8  1  0  0  0  0
  1 29  1  0  0  0  0
  2  7  1  0  0  0  0
  2 30  1  0  0  0  0
  3 10  2  0  0  0  0
  4  9  2  0  0  0  0
  5  7  1  0  0  0  0
  5  9  1  0  0  0  0
  5 13  2  0  0  0  0
  6  8  1  0  0  0  0
  6 10  1  0  0  0  0
  6 14  2  0  0  0  0
  7 18  2  0  0  0  0
  8 17  2  0  0  0  0
  9 15  1  0  0  0  0
 10 16  1  0  0  0  0
 11 20  1  0  0  0  0
 11 21  2  0  0  0  0
 11 23  1  0  0  0  0
 12 19  1  0  0  0  0
 12 22  2  0  0  0  0
 12 24  1  0  0  0  0
 13 25  1  0  0  0  0
 14 26  1  0  0  0  0
 15 19  2  0  0  0  0
 16 20  2  0  0  0  0
 17 27  1  0  0  0  0
 18 28  1  0  0  0  0
 21 22  1  0  0  0  0
 23 24  2  0  0  0  0
 25 28  2  0  0  0  0
 26 27  2  0  0  0  0
M  END
>  <Activity>
INHIBITOR

>  <ActivitySource>
Winter_2014

>  <Name>
2l

>  <canonical_smiles>
O(C)c1ccccc1C(=O)C=Cc1ccc(cc1)C=CC(=O)c1ccccc1OC

>  <standard_inchi>
InChI=1S/C26H22O4/c1-29-25-9-5-3-7-21(25)23(27)17-15-19-11-13-20(14-12-19)16-18-24(28)22-8-4-6-10-26(22)30-2/h3-18H,1-2H3/b17-15+,18-16+

>  <standard_inchi_key>
YAZYYHXMMDFZBM-YTEMWHBBSA-N

>  <ScoresAndActivity>
% inhibition: 95 > 50 (sec=0) => sa

$$$$

  MOE2013           2D

 28 32  0  0  0  0  0  0  0  0999 V2000
    0.0000    0.0000    0.0000 O   0  0  0  0  0  0  0  0  0  0  0  0
    2.3290   -2.2780    0.0000 O   0  0  0  0  0  0  0  0  0  0  0  0
    9.9840    2.4270    0.0000 O   0  0  0  0  0  0  0  0  0  0  0  0
    4.5810    2.2070    0.0000 N   0  0  0  0  0  0  0  0  0  0  0  0
    2.4880    0.9770    0.0000 C   0  0  0  0  0  0  0  0  0  0  0  0
    3.0880    2.3520    0.0000 C   0  0  0  0  0  0  0  0  0  0  0  0
    3.6100   -0.0180    0.0000 C   0  0  0  0  0  0  0  0  0  0  0  0
    4.9040    0.7420    0.0000 C   0  0  0  0  0  0  0  0  0  0  0  0
    1.9650    3.3470    0.0000 C   0  0  0  0  0  0  0  0  0  0  0  0
    0.9950    1.1220    0.0000 C   0  0  0  0  0  0  0  0  0  0  0  0
    0.6720    2.5870    0.0000 C   0  0  0  0  0  0  0  0  0  0  0  0
    3.6220   -1.5180    0.0000 C   0  0  0  0  0  0  0  0  0  0  0  0
    6.2080    0.0020    0.0000 C   0  0  0  0  0  0  0  0  0  0  0  0
    5.5760    3.3290    0.0000 C   0  0  0  0  0  0  0  0  0  0  0  0
    1.9540    4.8470    0.0000 C   0  0  0  0  0  0  0  0  0  0  0  0
   -0.6330    3.3270    0.0000 C   0  0  0  0  0  0  0  0  0  0  0  0
    4.9270   -2.2580    0.0000 C   0  0  0  0  0  0  0  0  0  0  0  0
    6.2200   -1.4980    0.0000 C   0  0  0  0  0  0  0  0  0  0  0  0
    0.6490    5.5870    0.0000 C   0  0  0  0  0  0  0  0  0  0  0  0
   -0.6440    4.8270    0.0000 C   0  0  0  0  0  0  0  0  0  0  0  0
    7.0450    3.0280    0.0000 C   0  0  0  0  0  0  0  0  0  0  0  0
    8.0400    4.1510    0.0000 C   0  0  0  0  0  0  0  0  0  0  0  0
    9.5100    3.8500    0.0000 C   0  0  0  0  0  0  0  0  0  0  0  0
    7.5660    5.5740    0.0000 C   0  0  0  0  0  0  0  0  0  0  0  0
   10.5050    4.9730    0.0000 C   0  0  0  0  0  0  0  0  0  0  0  0
    8.5610    6.6960    0.0000 C   0  0  0  0  0  0  0  0  0  0  0  0
   10.0310    6.3960    0.0000 C   0  0  0  0  0  0  0  0  0  0  0  0
   11.4540    2.1270    0.0000 C   0  0  0  0  0  0  0  0  0  0  0  0
  1 10  2  0  0  0  0
  2 12  2  0  0  0  0
  3 23  1  0  0  0  0
  3 28  1  0  0  0  0
  4  6  1  0  0  0  0
  4  8  1  0  0  0  0
  4 14  1  0  0  0  0
  5  6  2  0  0  0  0
  5  7  1  0  0  0  0
  5 10  1  0  0  0  0
  6  9  1  0  0  0  0
  7  8  2  0  0  0  0
  7 12  1  0  0  0  0
  8 13  1  0  0  0  0
  9 11  2  0  0  0  0
  9 15  1  0  0  0  0
 10 11  1  0  0  0  0
 11 16  1  0  0  0  0
 12 17  1  0  0  0  0
 13 18  1  0  0  0  0
 14 21  1  0  0  0  0
 15 19  2  0  0  0  0
 16 20  2  0  0  0  0
 17 18  1  0  0  0  0
 19 20  1  0  0  0  0
 21 22  1  0  0  0  0
 22 23  2  0  0  0  0
 22 24  1  0  0  0  0
 23 25  1  0  0  0  0
 24 26  2  0  0  0  0
 25 27  2  0  0  0  0
 26 27  1  0  0  0  0
M  END
>  <Activity>
INHIBITOR

>  <ActivitySource>
Jabor_2015

>  <Name>
4j

>  <canonical_smiles>
O(C)c1ccccc1CCn1c2c(c3c1-c1c(cccc1)C3=O)C(=O)CCC2

>  <standard_inchi>
InChI=1S/C24H21NO3/c1-28-20-12-5-2-7-15(20)13-14-25-18-10-6-11-19(26)21(18)22-23(25)16-8-3-4-9-17(16)24(22)27/h2-5,7-9,12H,6,10-11,13-14H2,1H3

>  <standard_inchi_key>
VCKRZQLIEJEEEL-UHFFFAOYSA-N

>  <ScoresAndActivity>
IC50 (µM): 0.21 < 10 (sec=5) => sa

$$$$

  MOE2013           2D

 32 35  0  0  0  0  0  0  0  0999 V2000
    0.0000    0.0000    0.0000 O   0  0  0  0  0  0  0  0  0  0  0  0
   13.5380   -1.6130    0.0000 O   0  0  0  0  0  0  0  0  0  0  0  0
   -0.0050    7.5000    0.0000 O   0  5  0  0  0  0  0  0  0  0  0  0
    2.5930    7.5020    0.0000 O   0  0  0  0  0  0  0  0  0  0  0  0
    7.5710   -0.9900    0.0000 N   0  0  0  0  0  0  0  0  0  0  0  0
    6.5680   -2.1060    0.0000 N   0  0  0  0  0  0  0  0  0  0  0  0
    5.3530   -0.0040    0.0000 N   0  0  0  0  0  0  0  0  0  0  0  0
    6.8200    0.3080    0.0000 N   0  0  0  0  0  0  0  0  0  0  0  0
    2.5980    0.0020    0.0000 N   0  0  0  0  0  0  0  0  0  0  0  0
    1.2940    6.7510    0.0000 N   0  3  0  0  0  0  0  0  0  0  0  0
    5.1970   -1.4960    0.0000 C   0  0  0  0  0  0  0  0  0  0  0  0
    3.8990   -2.2470    0.0000 C   0  0  0  0  0  0  0  0  0  0  0  0
    2.5990   -1.4980    0.0000 C   0  0  0  0  0  0  0  0  0  0  0  0
    9.0630   -1.1460    0.0000 C   0  0  0  0  0  0  0  0  0  0  0  0
    3.9000   -3.7470    0.0000 C   0  0  0  0  0  0  0  0  0  0  0  0
    1.2980    0.7510    0.0000 C   0  0  0  0  0  0  0  0  0  0  0  0
    1.3010   -2.2490    0.0000 C   0  0  0  0  0  0  0  0  0  0  0  0
    1.2980    2.2510    0.0000 C   0  0  0  0  0  0  0  0  0  0  0  0
    9.6740   -2.5160    0.0000 C   0  0  0  0  0  0  0  0  0  0  0  0
    9.9440    0.0680    0.0000 C   0  0  0  0  0  0  0  0  0  0  0  0
    2.6010   -4.4980    0.0000 C   0  0  0  0  0  0  0  0  0  0  0  0
    1.3020   -3.7490    0.0000 C   0  0  0  0  0  0  0  0  0  0  0  0
   12.0460   -1.4570    0.0000 C   0  0  0  0  0  0  0  0  0  0  0  0
   11.1660   -2.6720    0.0000 C   0  0  0  0  0  0  0  0  0  0  0  0
   11.4360   -0.0880    0.0000 C   0  0  0  0  0  0  0  0  0  0  0  0
    2.5960    3.0020    0.0000 C   0  0  0  0  0  0  0  0  0  0  0  0
   -0.0020    3.0000    0.0000 C   0  0  0  0  0  0  0  0  0  0  0  0
    1.2950    5.2510    0.0000 C   0  0  0  0  0  0  0  0  0  0  0  0
    2.5950    4.5020    0.0000 C   0  0  0  0  0  0  0  0  0  0  0  0
   -0.0030    4.5000    0.0000 C   0  0  0  0  0  0  0  0  0  0  0  0
   14.1500   -2.9830    0.0000 C   0  0  0  0  0  0  0  0  0  0  0  0
   15.6410   -3.1390    0.0000 C   0  0  0  0  0  0  0  0  0  0  0  0
  1 16  2  0  0  0  0
  2 23  1  0  0  0  0
  2 31  1  0  0  0  0
  3 10  1  0  0  0  0
  4 10  2  0  0  0  0
  5  6  1  0  0  0  0
  5  8  1  0  0  0  0
  5 14  1  0  0  0  0
  6 11  2  0  0  0  0
  7  8  2  0  0  0  0
  7 11  1  0  0  0  0
  9 13  1  0  0  0  0
  9 16  1  0  0  0  0
 10 28  1  0  0  0  0
 11 12  1  0  0  0  0
 12 13  2  0  0  0  0
 12 15  1  0  0  0  0
 13 17  1  0  0  0  0
 14 19  2  0  0  0  0
 14 20  1  0  0  0  0
 15 21  2  0  0  0  0
 16 18  1  0  0  0  0
 17 22  2  0  0  0  0
 18 26  2  0  0  0  0
 18 27  1  0  0  0  0
 19 24  1  0  0  0  0
 20 25  2  0  0  0  0
 21 22  1  0  0  0  0
 23 24  2  0  0  0  0
 23 25  1  0  0  0  0
 26 29  1  0  0  0  0
 27 30  2  0  0  0  0
 28 29  2  0  0  0  0
 28 30  1  0  0  0  0
 31 32  1  0  0  0  0
M  CHG  1   3  -1
M  CHG  1  10   1
M  END
>  <Activity>
INACTIVE

>  <ActivitySource>
Köhler_2015

>  <Name>
8

>  <canonical_smiles>
O(CC)c1ccc(-n2nc(nn2)-c2ccccc2NC(=O)c2ccc([N+](=O)[O-])cc2)cc1

>  <standard_inchi>
InChI=1S/C22H18N6O4/c1-2-32-18-13-11-16(12-14-18)27-25-21(24-26-27)19-5-3-4-6-20(19)23-22(29)15-7-9-17(10-8-15)28(30)31/h3-14H,2H2,1H3,(H,23,29)

>  <standard_inchi_key>
PWZVPILPLGWZNB-UHFFFAOYSA-N

$$$$

  MOE2013           2D

 27 30  0  0  0  0  0  0  0  0999 V2000
    0.0000    0.0000    0.0000 O   0  0  0  0  0  0  0  0  0  0  0  0
    5.1200   -3.9710    0.0000 O   0  0  0  0  0  0  0  0  0  0  0  0
   -2.5700   -2.0020    0.0000 O   0  0  0  0  0  0  0  0  0  0  0  0
    1.5710   -4.8360    0.0000 N   0  0  0  0  0  0  0  0  0  0  0  0
    1.9160   -3.3760    0.0000 C   0  0  0  0  0  0  0  0  0  0  0  0
    0.6340   -2.5970    0.0000 C   0  0  0  0  0  0  0  0  0  0  0  0
    3.0530   -2.3970    0.0000 C   0  0  0  0  0  0  0  0  0  0  0  0
   -0.5030   -3.5750    0.0000 C   0  0  0  0  0  0  0  0  0  0  0  0
    0.0760   -4.9590    0.0000 C   0  0  0  0  0  0  0  0  0  0  0  0
    0.9780   -1.1370    0.0000 C   0  0  0  0  0  0  0  0  0  0  0  0
    2.4730   -1.0140    0.0000 C   0  0  0  0  0  0  0  0  0  0  0  0
    4.5410   -2.5870    0.0000 C   0  0  0  0  0  0  0  0  0  0  0  0
   -1.9910   -3.3850    0.0000 C   0  0  0  0  0  0  0  0  0  0  0  0
    2.5500   -5.9720    0.0000 C   0  0  0  0  0  0  0  0  0  0  0  0
   -0.8320   -6.1520    0.0000 C   0  0  0  0  0  0  0  0  0  0  0  0
    3.3820    0.1800    0.0000 C   0  0  0  0  0  0  0  0  0  0  0  0
    5.4490   -1.3940    0.0000 C   0  0  0  0  0  0  0  0  0  0  0  0
   -2.9000   -4.5790    0.0000 C   0  0  0  0  0  0  0  0  0  0  0  0
    4.8700   -0.0100    0.0000 C   0  0  0  0  0  0  0  0  0  0  0  0
   -2.3200   -5.9620    0.0000 C   0  0  0  0  0  0  0  0  0  0  0  0
    4.0240   -5.6940    0.0000 C   0  0  0  0  0  0  0  0  0  0  0  0
    2.0540   -7.3880    0.0000 C   0  0  0  0  0  0  0  0  0  0  0  0
    6.6080   -4.1610    0.0000 C   0  0  0  0  0  0  0  0  0  0  0  0
    7.1870   -5.5450    0.0000 C   0  0  0  0  0  0  0  0  0  0  0  0
    8.6750   -5.7350    0.0000 C   0  0  0  0  0  0  0  0  0  0  0  0
    9.2540   -7.1180    0.0000 C   0  0  0  0  0  0  0  0  0  0  0  0
    9.5840   -4.5410    0.0000 C   0  0  0  0  0  0  0  0  0  0  0  0
  1 10  2  0  0  0  0
  2 12  1  0  0  0  0
  2 23  1  0  0  0  0
  3 13  2  0  0  0  0
  4  5  1  0  0  0  0
  4  9  1  0  0  0  0
  4 14  1  0  0  0  0
  5  6  2  0  0  0  0
  5  7  1  0  0  0  0
  6  8  1  0  0  0  0
  6 10  1  0  0  0  0
  7 11  2  0  0  0  0
  7 12  1  0  0  0  0
  8  9  2  0  0  0  0
  8 13  1  0  0  0  0
  9 15  1  0  0  0  0
 10 11  1  0  0  0  0
 11 16  1  0  0  0  0
 12 17  2  0  0  0  0
 13 18  1  0  0  0  0
 14 21  1  0  0  0  0
 14 22  1  0  0  0  0
 15 20  1  0  0  0  0
 16 19  2  0  0  0  0
 17 19  1  0  0  0  0
 18 20  1  0  0  0  0
 23 24  1  0  0  0  0
 24 25  2  3  0  0  0
 25 26  1  0  0  0  0
 25 27  1  0  0  0  0
M  END
>  <Activity>
INHIBITOR

>  <ActivitySource>
Jabor_2015

>  <Name>
4p

>  <canonical_smiles>
O(CC=C(C)C)c1c-2c(ccc1)C(=O)c1c3c(n(c1-2)C(C)C)CCCC3=O

>  <standard_inchi>
InChI=1S/C23H25NO3/c1-13(2)11-12-27-18-10-5-7-15-19(18)22-21(23(15)26)20-16(24(22)14(3)4)8-6-9-17(20)25/h5,7,10-11,14H,6,8-9,12H2,1-4H3

>  <standard_inchi_key>
IGWUYWFNHIJBBD-UHFFFAOYSA-N

>  <ScoresAndActivity>
IC50 (µM): 1.6 < 10 (sec=5) => sa

$$$$

  MOE2013           2D

 27 30  0  0  0  0  0  0  0  0999 V2000
    0.0000    0.0000    0.0000 O   0  0  0  0  0  0  0  0  0  0  0  0
    2.7600    1.6380    0.0000 O   0  0  0  0  0  0  0  0  0  0  0  0
   -3.0220   -1.2170    0.0000 O   0  0  0  0  0  0  0  0  0  0  0  0
   -3.3920    3.7880    0.0000 N   0  0  0  0  0  0  0  0  0  0  0  0
   -1.9560    3.3520    0.0000 C   0  0  0  0  0  0  0  0  0  0  0  0
   -1.9270    1.8520    0.0000 C   0  0  0  0  0  0  0  0  0  0  0  0
   -3.3440    1.3610    0.0000 C   0  0  0  0  0  0  0  0  0  0  0  0
   -0.5390    3.8440    0.0000 C   0  0  0  0  0  0  0  0  0  0  0  0
    0.3660    2.6480    0.0000 C   0  0  0  0  0  0  0  0  0  0  0  0
   -0.4920    1.4170    0.0000 C   0  0  0  0  0  0  0  0  0  0  0  0
   -4.2500    2.5570    0.0000 C   0  0  0  0  0  0  0  0  0  0  0  0
   -3.9270   -0.0210    0.0000 C   0  0  0  0  0  0  0  0  0  0  0  0
    1.8540    2.8340    0.0000 C   0  0  0  0  0  0  0  0  0  0  0  0
   -3.8830    5.2050    0.0000 C   0  0  0  0  0  0  0  0  0  0  0  0
    0.0440    5.2260    0.0000 C   0  0  0  0  0  0  0  0  0  0  0  0
   -5.7380    2.3710    0.0000 C   0  0  0  0  0  0  0  0  0  0  0  0
    2.4380    4.2160    0.0000 C   0  0  0  0  0  0  0  0  0  0  0  0
   -5.4160   -0.2070    0.0000 C   0  0  0  0  0  0  0  0  0  0  0  0
    1.5320    5.4120    0.0000 C   0  0  0  0  0  0  0  0  0  0  0  0
   -6.3210    0.9890    0.0000 C   0  0  0  0  0  0  0  0  0  0  0  0
   -2.9020    6.3390    0.0000 C   0  0  0  0  0  0  0  0  0  0  0  0
   -5.3560    5.4880    0.0000 C   0  0  0  0  0  0  0  0  0  0  0  0
    4.2480    1.8240    0.0000 C   0  0  0  0  0  0  0  0  0  0  0  0
    5.1540    0.6280    0.0000 C   0  0  0  0  0  0  0  0  0  0  0  0
    6.6420    0.8140    0.0000 C   0  0  0  0  0  0  0  0  0  0  0  0
    7.5480   -0.3820    0.0000 C   0  0  0  0  0  0  0  0  0  0  0  0
    7.2250    2.1960    0.0000 C   0  0  0  0  0  0  0  0  0  0  0  0
  1 10  2  0  0  0  0
  2 13  1  0  0  0  0
  2 23  1  0  0  0  0
  3 12  2  0  0  0  0
  4  5  1  0  0  0  0
  4 11  1  0  0  0  0
  4 14  1  0  0  0  0
  5  6  2  0  0  0  0
  5  8  1  0  0  0  0
  6  7  1  0  0  0  0
  6 10  1  0  0  0  0
  7 11  2  0  0  0  0
  7 12  1  0  0  0  0
  8  9  2  0  0  0  0
  8 15  1  0  0  0  0
  9 10  1  0  0  0  0
  9 13  1  0  0  0  0
 11 16  1  0  0  0  0
 12 18  1  0  0  0  0
 13 17  2  0  0  0  0
 14 21  1  0  0  0  0
 14 22  1  0  0  0  0
 15 19  2  0  0  0  0
 16 20  1  0  0  0  0
 17 19  1  0  0  0  0
 18 20  1  0  0  0  0
 23 24  1  0  0  0  0
 24 25  2  3  0  0  0
 25 26  1  0  0  0  0
 25 27  1  0  0  0  0
M  END
>  <Activity>
INHIBITOR

>  <ActivitySource>
Jabor_2015

>  <Name>
4o

>  <canonical_smiles>
O(CC=C(C)C)c1c2c(-c3n(c4c(c3C2=O)C(=O)CCC4)C(C)C)ccc1

>  <standard_inchi>
InChI=1S/C23H25NO3/c1-13(2)11-12-27-18-10-5-7-15-19(18)23(26)21-20-16(8-6-9-17(20)25)24(14(3)4)22(15)21/h5,7,10-11,14H,6,8-9,12H2,1-4H3

>  <standard_inchi_key>
ASEWRAJBWVJKHM-UHFFFAOYSA-N

>  <ScoresAndActivity>
IC50 (µM): 3.0 < 10 (sec=5) => sa

$$$$

  MOE2013           2D

 35 39  0  0  0  0  0  0  0  0999 V2000
    0.0000    0.0000    0.0000 O   0  0  0  0  0  0  0  0  0  0  0  0
  -11.2280   -3.9590    0.0000 O   0  0  0  0  0  0  0  0  0  0  0  0
  -12.7430   -1.3690    0.0000 O   0  0  0  0  0  0  0  0  0  0  0  0
   -3.7430   -1.3200    0.0000 O   0  0  0  0  0  0  0  0  0  0  0  0
    5.2000    9.1220    0.0000 O   0  0  0  0  0  0  0  0  0  0  0  0
   -6.0000   -0.0330    0.0000 N   0  0  0  0  0  0  0  0  0  0  0  0
   -8.2430   -1.3440    0.0000 C   0  0  0  0  0  0  0  0  0  0  0  0
   -9.0000   -0.0500    0.0000 C   0  0  0  0  0  0  0  0  0  0  0  0
   -0.0140    2.5980    0.0000 C   0  0  0  0  0  0  0  0  0  0  0  0
    0.7430    1.3030    0.0000 C   0  0  0  0  0  0  0  0  0  0  0  0
   -6.7430   -1.3360    0.0000 C   0  0  0  0  0  0  0  0  0  0  0  0
  -10.4860   -2.6560    0.0000 C   0  0  0  0  0  0  0  0  0  0  0  0
  -11.2430   -1.3610    0.0000 C   0  0  0  0  0  0  0  0  0  0  0  0
   -8.9860   -2.6480    0.0000 C   0  0  0  0  0  0  0  0  0  0  0  0
    2.2280    3.9090    0.0000 C   0  0  0  0  0  0  0  0  0  0  0  0
   -2.2570    1.2870    0.0000 C   0  0  0  0  0  0  0  0  0  0  0  0
   -4.5000   -0.0250    0.0000 C   0  0  0  0  0  0  0  0  0  0  0  0
  -10.5000   -0.0580    0.0000 C   0  0  0  0  0  0  0  0  0  0  0  0
   -8.2570    1.2540    0.0000 C   0  0  0  0  0  0  0  0  0  0  0  0
    0.7280    3.9010    0.0000 C   0  0  0  0  0  0  0  0  0  0  0  0
   -1.5140    2.5900    0.0000 C   0  0  0  0  0  0  0  0  0  0  0  0
   -6.7570    1.2620    0.0000 C   0  0  0  0  0  0  0  0  0  0  0  0
   -3.7570    1.2780    0.0000 C   0  0  0  0  0  0  0  0  0  0  0  0
    2.9710    5.2130    0.0000 C   0  0  0  0  0  0  0  0  0  0  0  0
    2.2430    1.3110    0.0000 C   0  0  0  0  0  0  0  0  0  0  0  0
    2.9860    2.6140    0.0000 C   0  0  0  0  0  0  0  0  0  0  0  0
   -1.5000   -0.0080    0.0000 C   0  0  0  0  0  0  0  0  0  0  0  0
    2.2140    6.5080    0.0000 C   0  0  0  0  0  0  0  0  0  0  0  0
    4.4710    5.2210    0.0000 C   0  0  0  0  0  0  0  0  0  0  0  0
    4.4570    7.8190    0.0000 C   0  0  0  0  0  0  0  0  0  0  0  0
    2.9570    7.8110    0.0000 C   0  0  0  0  0  0  0  0  0  0  0  0
    5.2140    6.5240    0.0000 C   0  0  0  0  0  0  0  0  0  0  0  0
  -10.4710   -5.2540    0.0000 C   0  0  0  0  0  0  0  0  0  0  0  0
  -13.5000   -0.0740    0.0000 C   0  0  0  0  0  0  0  0  0  0  0  0
    6.7000    9.1300    0.0000 C   0  0  0  0  0  0  0  0  0  0  0  0
  1 10  1  0  0  0  0
  1 27  1  0  0  0  0
  2 12  1  0  0  0  0
  2 33  1  0  0  0  0
  3 13  1  0  0  0  0
  3 34  1  0  0  0  0
  4 17  2  0  0  0  0
  5 30  1  0  0  0  0
  5 35  1  0  0  0  0
  6 11  1  0  0  0  0
  6 17  1  0  0  0  0
  6 22  1  0  0  0  0
  7  8  1  0  0  0  0
  7 11  1  0  0  0  0
  7 14  2  0  0  0  0
  8 18  2  0  0  0  0
  8 19  1  0  0  0  0
  9 10  1  0  0  0  0
  9 20  2  0  0  0  0
  9 21  1  0  0  0  0
 10 25  2  0  0  0  0
 12 13  2  0  0  0  0
 12 14  1  0  0  0  0
 13 18  1  0  0  0  0
 15 20  1  0  0  0  0
 15 24  1  0  0  0  0
 15 26  2  0  0  0  0
 16 21  2  0  0  0  0
 16 23  1  0  0  0  0
 16 27  1  0  0  0  0
 17 23  1  0  0  0  0
 19 22  1  0  0  0  0
 24 28  2  0  0  0  0
 24 29  1  0  0  0  0
 25 26  1  0  0  0  0
 28 31  1  0  0  0  0
 29 32  2  0  0  0  0
 30 31  2  0  0  0  0
 30 32  1  0  0  0  0
M  END
>  <Activity>
INACTIVE

>  <ActivitySource>
Capparelli_2014

>  <Name>
312366686

>  <canonical_smiles>
O1CC(=Cc2cc(ccc12)-c1ccc(OC)cc1)CC(=O)N1CCc2cc(OC)c(OC)cc2C1

>  <standard_inchi>
InChI=1S/C29H29NO5/c1-32-25-7-4-20(5-8-25)21-6-9-26-23(14-21)12-19(18-35-26)13-29(31)30-11-10-22-15-27(33-2)28(34-3)16-24(22)17-30/h4-9,12,14-16H,10-11,13,17-18H2,1-3H3

>  <standard_inchi_key>
GQPZYXWVDBTRKO-UHFFFAOYSA-N

$$$$

  MOE2013           2D

 34 38  0  0  1  0  0  0  0  0999 V2000
    0.0000    0.0000    0.0000 O   0  0  0  0  0  0  0  0  0  0  0  0
  -11.2160    3.9950    0.0000 O   0  0  0  0  0  0  0  0  0  0  0  0
  -12.7380    1.4100    0.0000 O   0  0  0  0  0  0  0  0  0  0  0  0
    5.1710   -9.1390    0.0000 O   0  0  0  0  0  0  0  0  0  0  0  0
   -6.0000    0.0520    0.0000 N   0  0  3  0  0  0  0  0  0  0  0  0
   -8.2380    1.3710    0.0000 C   0  0  0  0  0  0  0  0  0  0  0  0
   -9.0000    0.0780    0.0000 C   0  0  0  0  0  0  0  0  0  0  0  0
   -0.0230   -2.5980    0.0000 C   0  0  0  0  0  0  0  0  0  0  0  0
    0.7390   -1.3060    0.0000 C   0  0  0  0  0  0  0  0  0  0  0  0
  -10.4770    2.6890    0.0000 C   0  0  0  0  0  0  0  0  0  0  0  0
  -11.2380    1.3970    0.0000 C   0  0  0  0  0  0  0  0  0  0  0  0
    2.2160   -3.9160    0.0000 C   0  0  0  0  0  0  0  0  0  0  0  0
   -8.9770    2.6760    0.0000 C   0  0  0  0  0  0  0  0  0  0  0  0
  -10.5000    0.0910    0.0000 C   0  0  0  0  0  0  0  0  0  0  0  0
   -6.7380    1.3580    0.0000 C   0  0  0  0  0  0  0  0  0  0  0  0
    0.7160   -3.9040    0.0000 C   0  0  0  0  0  0  0  0  0  0  0  0
   -2.2610   -1.2790    0.0000 C   0  0  0  0  0  0  0  0  0  0  0  0
   -1.5220   -2.5850    0.0000 C   0  0  0  0  0  0  0  0  0  0  0  0
    2.9550   -5.2220    0.0000 C   0  0  0  0  0  0  0  0  0  0  0  0
   -8.2610   -1.2270    0.0000 C   0  0  0  0  0  0  0  0  0  0  0  0
    2.2390   -1.3190    0.0000 C   0  0  0  0  0  0  0  0  0  0  0  0
    2.9770   -2.6240    0.0000 C   0  0  0  0  0  0  0  0  0  0  0  0
   -6.7610   -1.2400    0.0000 C   0  0  0  0  0  0  0  0  0  0  0  0
   -1.5000    0.0130    0.0000 C   0  0  0  0  0  0  0  0  0  0  0  0
   -4.5000    0.0390    0.0000 C   0  0  0  0  0  0  0  0  0  0  0  0
   -3.7610   -1.2660    0.0000 C   0  0  0  0  0  0  0  0  0  0  0  0
    2.1930   -6.5140    0.0000 C   0  0  0  0  0  0  0  0  0  0  0  0
    4.4550   -5.2350    0.0000 C   0  0  0  0  0  0  0  0  0  0  0  0
    4.4320   -7.8330    0.0000 C   0  0  0  0  0  0  0  0  0  0  0  0
    2.9320   -7.8200    0.0000 C   0  0  0  0  0  0  0  0  0  0  0  0
    5.1930   -6.5410    0.0000 C   0  0  0  0  0  0  0  0  0  0  0  0
  -10.4540    5.2870    0.0000 C   0  0  0  0  0  0  0  0  0  0  0  0
  -13.5000    0.1170    0.0000 C   0  0  0  0  0  0  0  0  0  0  0  0
    6.6710   -9.1520    0.0000 C   0  0  0  0  0  0  0  0  0  0  0  0
  1  9  1  0  0  0  0
  1 24  1  0  0  0  0
  2 10  1  0  0  0  0
  2 32  1  0  0  0  0
  3 11  1  0  0  0  0
  3 33  1  0  0  0  0
  4 29  1  0  0  0  0
  4 34  1  0  0  0  0
  5 15  1  0  0  0  0
  5 23  1  0  0  0  0
  5 25  1  0  0  0  0
  6  7  1  0  0  0  0
  6 13  2  0  0  0  0
  6 15  1  0  0  0  0
  7 14  2  0  0  0  0
  7 20  1  0  0  0  0
  8  9  1  0  0  0  0
  8 16  2  0  0  0  0
  8 18  1  0  0  0  0
  9 21  2  0  0  0  0
 10 11  2  0  0  0  0
 10 13  1  0  0  0  0
 11 14  1  0  0  0  0
 12 16  1  0  0  0  0
 12 19  1  0  0  0  0
 12 22  2  0  0  0  0
 17 18  2  0  0  0  0
 17 24  1  0  0  0  0
 17 26  1  0  0  0  0
 19 27  2  0  0  0  0
 19 28  1  0  0  0  0
 20 23  1  0  0  0  0
 21 22  1  0  0  0  0
 25 26  1  0  0  0  0
 27 30  1  0  0  0  0
 28 31  2  0  0  0  0
 29 30  2  0  0  0  0
 29 31  1  0  0  0  0
M  END
>  <Activity>
INACTIVE

>  <ActivitySource>
Capparelli_2014

>  <Name>
312366700

>  <canonical_smiles>
O1CC(=Cc2cc(ccc12)-c1ccc(OC)cc1)CCN1CCc2cc(OC)c(OC)cc2C1

>  <standard_inchi>
InChI=1S/C29H31NO4/c1-31-26-7-4-21(5-8-26)22-6-9-27-24(15-22)14-20(19-34-27)10-12-30-13-11-23-16-28(32-2)29(33-3)17-25(23)18-30/h4-9,14-17H,10-13,18-19H2,1-3H3

>  <standard_inchi_key>
OEPQYKYEXGZHCE-UHFFFAOYSA-N

$$$$

  MOE2013           2D

 27 29  0  0  0  0  0  0  0  0999 V2000
    0.0000    0.0000    0.0000 O   0  0  0  0  0  0  0  0  0  0  0  0
    2.5760    3.0190    0.0000 O   0  0  0  0  0  0  0  0  0  0  0  0
   -0.0330    4.5000    0.0000 O   0  0  0  0  0  0  0  0  0  0  0  0
   -2.6310    4.4810    0.0000 O   0  0  0  0  0  0  0  0  0  0  0  0
   -5.1960   -0.0380    0.0000 O   0  0  0  0  0  0  0  0  0  0  0  0
    3.9250   -3.7210    0.0000 O   0  0  0  0  0  0  0  0  0  0  0  0
    6.5120   -2.2020    0.0000 O   0  0  0  0  0  0  0  0  0  0  0  0
   -1.3160    2.2400    0.0000 C   0  0  0  0  0  0  0  0  0  0  0  0
    1.2940    0.7600    0.0000 C   0  0  0  0  0  0  0  0  0  0  0  0
   -1.3040    0.7400    0.0000 C   0  0  0  0  0  0  0  0  0  0  0  0
   -0.0220    3.0000    0.0000 C   0  0  0  0  0  0  0  0  0  0  0  0
    1.2820    2.2600    0.0000 C   0  0  0  0  0  0  0  0  0  0  0  0
   -2.6200    2.9810    0.0000 C   0  0  0  0  0  0  0  0  0  0  0  0
    2.5980    0.0190    0.0000 C   0  0  0  0  0  0  0  0  0  0  0  0
   -2.5980   -0.0190    0.0000 C   0  0  0  0  0  0  0  0  0  0  0  0
   -3.9020    0.7210    0.0000 C   0  0  0  0  0  0  0  0  0  0  0  0
   -3.9140    2.2210    0.0000 C   0  0  0  0  0  0  0  0  0  0  0  0
    2.6090   -1.4810    0.0000 C   0  0  0  0  0  0  0  0  0  0  0  0
    3.8920    0.7790    0.0000 C   0  0  0  0  0  0  0  0  0  0  0  0
    3.9140   -2.2210    0.0000 C   0  0  0  0  0  0  0  0  0  0  0  0
    5.2070   -1.4620    0.0000 C   0  0  0  0  0  0  0  0  0  0  0  0
    5.1960    0.0380    0.0000 C   0  0  0  0  0  0  0  0  0  0  0  0
    2.5650    4.5190    0.0000 C   0  0  0  0  0  0  0  0  0  0  0  0
   -3.9360    5.2210    0.0000 C   0  0  0  0  0  0  0  0  0  0  0  0
   -6.5000    0.7020    0.0000 C   0  0  0  0  0  0  0  0  0  0  0  0
    2.6310   -4.4810    0.0000 C   0  0  0  0  0  0  0  0  0  0  0  0
    7.8050   -1.4430    0.0000 C   0  0  0  0  0  0  0  0  0  0  0  0
  1  9  1  0  0  0  0
  1 10  1  0  0  0  0
  2 12  1  0  0  0  0
  2 23  1  0  0  0  0
  3 11  2  0  0  0  0
  4 13  1  0  0  0  0
  4 24  1  0  0  0  0
  5 16  1  0  0  0  0
  5 25  1  0  0  0  0
  6 20  1  0  0  0  0
  6 26  1  0  0  0  0
  7 21  1  0  0  0  0
  7 27  1  0  0  0  0
  8 10  2  0  0  0  0
  8 11  1  0  0  0  0
  8 13  1  0  0  0  0
  9 12  2  0  0  0  0
  9 14  1  0  0  0  0
 10 15  1  0  0  0  0
 11 12  1  0  0  0  0
 13 17  2  0  0  0  0
 14 18  2  0  0  0  0
 14 19  1  0  0  0  0
 15 16  2  0  0  0  0
 16 17  1  0  0  0  0
 18 20  1  0  0  0  0
 19 22  2  0  0  0  0
 20 21  2  0  0  0  0
 21 22  1  0  0  0  0
M  END
>  <Activity>
INHIBITOR

>  <ActivitySource>
Juvale_2013

>  <Name>
10

>  <canonical_smiles>
O1c2c(C(=O)C(OC)=C1c1cc(OC)c(OC)cc1)c(OC)cc(OC)c2

>  <standard_inchi>
InChI=1S/C20H20O7/c1-22-12-9-15(25-4)17-16(10-12)27-19(20(26-5)18(17)21)11-6-7-13(23-2)14(8-11)24-3/h6-10H,1-5H3

>  <standard_inchi_key>
ALGDHWVALRSLBT-UHFFFAOYSA-N

>  <ScoresAndActivity>
IC50 (µM): 0.82 < 10 (sec=0) => sa

$$$$

  MOE2013           2D

 26 28  0  0  0  0  0  0  0  0999 V2000
    0.0000    0.0000    0.0000 O   0  0  0  0  0  0  0  0  0  0  0  0
    2.5820    3.0140    0.0000 O   0  0  0  0  0  0  0  0  0  0  0  0
   -0.0240    4.5000    0.0000 O   0  0  0  0  0  0  0  0  0  0  0  0
   -2.6220    4.4860    0.0000 O   0  0  0  0  0  0  0  0  0  0  0  0
    1.3110   -2.2430    0.0000 O   0  0  0  0  0  0  0  0  0  0  0  0
   -5.1960   -0.0280    0.0000 O   0  0  0  0  0  0  0  0  0  0  0  0
    6.5070   -2.2150    0.0000 O   0  0  0  0  0  0  0  0  0  0  0  0
   -1.3110    2.2430    0.0000 C   0  0  0  0  0  0  0  0  0  0  0  0
    1.2950    0.7570    0.0000 C   0  0  0  0  0  0  0  0  0  0  0  0
   -1.3030    0.7430    0.0000 C   0  0  0  0  0  0  0  0  0  0  0  0
    1.2870    2.2570    0.0000 C   0  0  0  0  0  0  0  0  0  0  0  0
   -0.0160    3.0000    0.0000 C   0  0  0  0  0  0  0  0  0  0  0  0
    2.5980    0.0140    0.0000 C   0  0  0  0  0  0  0  0  0  0  0  0
   -2.6140    2.9860    0.0000 C   0  0  0  0  0  0  0  0  0  0  0  0
   -2.5980   -0.0140    0.0000 C   0  0  0  0  0  0  0  0  0  0  0  0
    2.6060   -1.4860    0.0000 C   0  0  0  0  0  0  0  0  0  0  0  0
   -3.9010    0.7290    0.0000 C   0  0  0  0  0  0  0  0  0  0  0  0
   -3.9090    2.2290    0.0000 C   0  0  0  0  0  0  0  0  0  0  0  0
    3.8930    0.7710    0.0000 C   0  0  0  0  0  0  0  0  0  0  0  0
    3.9090   -2.2290    0.0000 C   0  0  0  0  0  0  0  0  0  0  0  0
    5.2040   -1.4720    0.0000 C   0  0  0  0  0  0  0  0  0  0  0  0
    5.1960    0.0280    0.0000 C   0  0  0  0  0  0  0  0  0  0  0  0
    2.5740    4.5140    0.0000 C   0  0  0  0  0  0  0  0  0  0  0  0
    1.3190   -3.7430    0.0000 C   0  0  0  0  0  0  0  0  0  0  0  0
   -6.4990    0.7150    0.0000 C   0  0  0  0  0  0  0  0  0  0  0  0
    7.8020   -1.4580    0.0000 C   0  0  0  0  0  0  0  0  0  0  0  0
  1  9  1  0  0  0  0
  1 10  1  0  0  0  0
  2 11  1  0  0  0  0
  2 23  1  0  0  0  0
  3 12  2  0  0  0  0
  4 14  1  0  0  0  0
  5 16  1  0  0  0  0
  5 24  1  0  0  0  0
  6 17  1  0  0  0  0
  6 25  1  0  0  0  0
  7 21  1  0  0  0  0
  7 26  1  0  0  0  0
  8 10  2  0  0  0  0
  8 12  1  0  0  0  0
  8 14  1  0  0  0  0
  9 11  2  0  0  0  0
  9 13  1  0  0  0  0
 10 15  1  0  0  0  0
 11 12  1  0  0  0  0
 13 16  2  0  0  0  0
 13 19  1  0  0  0  0
 14 18  2  0  0  0  0
 15 17  2  0  0  0  0
 16 20  1  0  0  0  0
 17 18  1  0  0  0  0
 19 22  2  0  0  0  0
 20 21  2  0  0  0  0
 21 22  1  0  0  0  0
M  END
>  <Activity>
INHIBITOR

>  <ActivitySource>
Juvale_2013

>  <Name>
13

>  <canonical_smiles>
O1c2c(C(=O)C(OC)=C1c1ccc(OC)cc1OC)c(O)cc(OC)c2

>  <standard_inchi>
InChI=1S/C19H18O7/c1-22-10-5-6-12(14(8-10)24-3)18-19(25-4)17(21)16-13(20)7-11(23-2)9-15(16)26-18/h5-9,20H,1-4H3

>  <standard_inchi_key>
VHQCDGLXBNYODC-UHFFFAOYSA-N

>  <ScoresAndActivity>
IC50 (µM): 3.27 < 10 (sec=0) => sa

$$$$

  MOE2013           2D

 27 29  0  0  0  0  0  0  0  0999 V2000
    0.0000    0.0000    0.0000 O   0  0  0  0  0  0  0  0  0  0  0  0
    2.5740    3.0200    0.0000 O   0  0  0  0  0  0  0  0  0  0  0  0
   -0.0360    4.5000    0.0000 O   0  0  0  0  0  0  0  0  0  0  0  0
   -2.6340    4.4790    0.0000 O   0  0  0  0  0  0  0  0  0  0  0  0
    1.3170   -2.2400    0.0000 O   0  0  0  0  0  0  0  0  0  0  0  0
   -5.1960   -0.0410    0.0000 O   0  0  0  0  0  0  0  0  0  0  0  0
    6.5130   -2.1980    0.0000 O   0  0  0  0  0  0  0  0  0  0  0  0
   -1.3170    2.2400    0.0000 C   0  0  0  0  0  0  0  0  0  0  0  0
    1.2930    0.7600    0.0000 C   0  0  0  0  0  0  0  0  0  0  0  0
   -1.3050    0.7400    0.0000 C   0  0  0  0  0  0  0  0  0  0  0  0
    1.2810    2.2600    0.0000 C   0  0  0  0  0  0  0  0  0  0  0  0
   -0.0240    3.0000    0.0000 C   0  0  0  0  0  0  0  0  0  0  0  0
    2.5980    0.0210    0.0000 C   0  0  0  0  0  0  0  0  0  0  0  0
   -2.6220    2.9790    0.0000 C   0  0  0  0  0  0  0  0  0  0  0  0
   -2.5980   -0.0210    0.0000 C   0  0  0  0  0  0  0  0  0  0  0  0
    2.6100   -1.4790    0.0000 C   0  0  0  0  0  0  0  0  0  0  0  0
   -3.9030    0.7190    0.0000 C   0  0  0  0  0  0  0  0  0  0  0  0
   -3.9150    2.2190    0.0000 C   0  0  0  0  0  0  0  0  0  0  0  0
    3.8910    0.7810    0.0000 C   0  0  0  0  0  0  0  0  0  0  0  0
    3.9150   -2.2190    0.0000 C   0  0  0  0  0  0  0  0  0  0  0  0
    5.2080   -1.4590    0.0000 C   0  0  0  0  0  0  0  0  0  0  0  0
    5.1960    0.0410    0.0000 C   0  0  0  0  0  0  0  0  0  0  0  0
    2.5620    4.5200    0.0000 C   0  0  0  0  0  0  0  0  0  0  0  0
   -3.9390    5.2190    0.0000 C   0  0  0  0  0  0  0  0  0  0  0  0
    1.3290   -3.7400    0.0000 C   0  0  0  0  0  0  0  0  0  0  0  0
   -6.5010    0.6990    0.0000 C   0  0  0  0  0  0  0  0  0  0  0  0
    7.8060   -1.4380    0.0000 C   0  0  0  0  0  0  0  0  0  0  0  0
  1  9  1  0  0  0  0
  1 10  1  0  0  0  0
  2 11  1  0  0  0  0
  2 23  1  0  0  0  0
  3 12  2  0  0  0  0
  4 14  1  0  0  0  0
  4 24  1  0  0  0  0
  5 16  1  0  0  0  0
  5 25  1  0  0  0  0
  6 17  1  0  0  0  0
  6 26  1  0  0  0  0
  7 21  1  0  0  0  0
  7 27  1  0  0  0  0
  8 10  2  0  0  0  0
  8 12  1  0  0  0  0
  8 14  1  0  0  0  0
  9 11  2  0  0  0  0
  9 13  1  0  0  0  0
 10 15  1  0  0  0  0
 11 12  1  0  0  0  0
 13 16  2  0  0  0  0
 13 19  1  0  0  0  0
 14 18  2  0  0  0  0
 15 17  2  0  0  0  0
 16 20  1  0  0  0  0
 17 18  1  0  0  0  0
 19 22  2  0  0  0  0
 20 21  2  0  0  0  0
 21 22  1  0  0  0  0
M  END
>  <Activity>
INHIBITOR

>  <ActivitySource>
Juvale_2013

>  <Name>
11

>  <canonical_smiles>
O1c2c(C(=O)C(OC)=C1c1ccc(OC)cc1OC)c(OC)cc(OC)c2

>  <standard_inchi>
InChI=1S/C20H20O7/c1-22-11-6-7-13(14(8-11)24-3)19-20(26-5)18(21)17-15(25-4)9-12(23-2)10-16(17)27-19/h6-10H,1-5H3

>  <standard_inchi_key>
KPJGABLCRGWDRB-UHFFFAOYSA-N

>  <ScoresAndActivity>
IC50 (µM): 5.98 < 10 (sec=0) => sa

$$$$

  MOE2013           2D

 26 29  0  0  0  0  0  0  0  0999 V2000
    0.0000    0.0000    0.0000 O   0  0  0  0  0  0  0  0  0  0  0  0
   -2.2760    3.8820    0.0000 O   0  0  0  0  0  0  0  0  0  0  0  0
    0.7240    3.9020    0.0000 O   0  0  0  0  0  0  0  0  0  0  0  0
    5.2590   -1.2640    0.0000 O   0  0  0  0  0  0  0  0  0  0  0  0
    6.7410    1.3440    0.0000 O   0  0  0  0  0  0  0  0  0  0  0  0
   -2.2590    1.2840    0.0000 C   0  0  0  0  0  0  0  0  0  0  0  0
   -1.5000   -0.0100    0.0000 C   0  0  0  0  0  0  0  0  0  0  0  0
    0.7410    1.3040    0.0000 C   0  0  0  0  0  0  0  0  0  0  0  0
   -1.5180    2.5880    0.0000 C   0  0  0  0  0  0  0  0  0  0  0  0
   -3.7590    1.2740    0.0000 C   0  0  0  0  0  0  0  0  0  0  0  0
   -0.0180    2.5980    0.0000 C   0  0  0  0  0  0  0  0  0  0  0  0
    2.2410    1.3140    0.0000 C   0  0  0  0  0  0  0  0  0  0  0  0
   -4.5000   -0.0300    0.0000 C   0  0  0  0  0  0  0  0  0  0  0  0
   -2.2410   -1.3140    0.0000 C   0  0  0  0  0  0  0  0  0  0  0  0
   -3.7410   -1.3240    0.0000 C   0  0  0  0  0  0  0  0  0  0  0  0
    3.0000    0.0200    0.0000 C   0  0  0  0  0  0  0  0  0  0  0  0
   -4.5170    2.5680    0.0000 C   0  0  0  0  0  0  0  0  0  0  0  0
    4.5000    0.0300    0.0000 C   0  0  0  0  0  0  0  0  0  0  0  0
    2.9820    2.6180    0.0000 C   0  0  0  0  0  0  0  0  0  0  0  0
    5.2410    1.3340    0.0000 C   0  0  0  0  0  0  0  0  0  0  0  0
   -6.0000   -0.0400    0.0000 C   0  0  0  0  0  0  0  0  0  0  0  0
    4.4820    2.6280    0.0000 C   0  0  0  0  0  0  0  0  0  0  0  0
   -6.0170    2.5580    0.0000 C   0  0  0  0  0  0  0  0  0  0  0  0
   -6.7590    1.2540    0.0000 C   0  0  0  0  0  0  0  0  0  0  0  0
    4.5170   -2.5680    0.0000 C   0  0  0  0  0  0  0  0  0  0  0  0
    7.4820    2.6490    0.0000 C   0  0  0  0  0  0  0  0  0  0  0  0
  1  7  1  0  0  0  0
  1  8  1  0  0  0  0
  2  9  2  0  0  0  0
  3 11  1  0  0  0  0
  4 18  1  0  0  0  0
  4 25  1  0  0  0  0
  5 20  1  0  0  0  0
  5 26  1  0  0  0  0
  6  7  1  0  0  0  0
  6  9  1  0  0  0  0
  6 10  2  0  0  0  0
  7 14  2  0  0  0  0
  8 11  2  0  0  0  0
  8 12  1  0  0  0  0
  9 11  1  0  0  0  0
 10 13  1  0  0  0  0
 10 17  1  0  0  0  0
 12 16  2  0  0  0  0
 12 19  1  0  0  0  0
 13 15  2  0  0  0  0
 13 21  1  0  0  0  0
 14 15  1  0  0  0  0
 16 18  1  0  0  0  0
 17 23  2  0  0  0  0
 18 20  2  0  0  0  0
 19 22  2  0  0  0  0
 20 22  1  0  0  0  0
 21 24  2  0  0  0  0
 23 24  1  0  0  0  0
M  END
>  <Activity>
INHIBITOR

>  <ActivitySource>
Juvale_2013

>  <Name>
31

>  <canonical_smiles>
O1c2c(c3c(cc2)cccc3)C(=O)C(O)=C1c1cc(OC)c(OC)cc1

>  <standard_inchi>
InChI=1S/C21H16O5/c1-24-15-9-8-13(11-17(15)25-2)21-20(23)19(22)18-14-6-4-3-5-12(14)7-10-16(18)26-21/h3-11,23H,1-2H3

>  <standard_inchi_key>
ISMDXLAGCDUAEU-UHFFFAOYSA-N

>  <ScoresAndActivity>
IC50 (µM): 6.12 < 10 (sec=0) => sa

$$$$

  MOE2013           2D

 24 27  0  0  0  0  0  0  0  0999 V2000
    0.0000    0.0000    0.0000 O   0  0  0  0  0  0  0  0  0  0  0  0
   -2.2320    3.9070    0.0000 O   0  0  0  0  0  0  0  0  0  0  0  0
    0.7680    3.8940    0.0000 O   0  0  0  0  0  0  0  0  0  0  0  0
    6.7560    1.2680    0.0000 O   0  0  0  0  0  0  0  0  0  0  0  0
   -2.2440    1.3090    0.0000 C   0  0  0  0  0  0  0  0  0  0  0  0
   -1.5000    0.0070    0.0000 C   0  0  0  0  0  0  0  0  0  0  0  0
   -1.4880    2.6050    0.0000 C   0  0  0  0  0  0  0  0  0  0  0  0
   -3.7440    1.3160    0.0000 C   0  0  0  0  0  0  0  0  0  0  0  0
    0.7560    1.2960    0.0000 C   0  0  0  0  0  0  0  0  0  0  0  0
    0.0120    2.5980    0.0000 C   0  0  0  0  0  0  0  0  0  0  0  0
   -4.5000    0.0200    0.0000 C   0  0  0  0  0  0  0  0  0  0  0  0
    2.2560    1.2890    0.0000 C   0  0  0  0  0  0  0  0  0  0  0  0
   -2.2560   -1.2890    0.0000 C   0  0  0  0  0  0  0  0  0  0  0  0
   -3.7560   -1.2820    0.0000 C   0  0  0  0  0  0  0  0  0  0  0  0
   -4.4880    2.6180    0.0000 C   0  0  0  0  0  0  0  0  0  0  0  0
   -6.0000    0.0270    0.0000 C   0  0  0  0  0  0  0  0  0  0  0  0
    3.0120    2.5840    0.0000 C   0  0  0  0  0  0  0  0  0  0  0  0
    3.0000   -0.0140    0.0000 C   0  0  0  0  0  0  0  0  0  0  0  0
   -5.9880    2.6250    0.0000 C   0  0  0  0  0  0  0  0  0  0  0  0
   -6.7440    1.3300    0.0000 C   0  0  0  0  0  0  0  0  0  0  0  0
    5.2560    1.2750    0.0000 C   0  0  0  0  0  0  0  0  0  0  0  0
    4.5120    2.5780    0.0000 C   0  0  0  0  0  0  0  0  0  0  0  0
    4.5000   -0.0200    0.0000 C   0  0  0  0  0  0  0  0  0  0  0  0
    7.5000   -0.0340    0.0000 C   0  0  0  0  0  0  0  0  0  0  0  0
  1  6  1  0  0  0  0
  1  9  1  0  0  0  0
  2  7  2  0  0  0  0
  3 10  1  0  0  0  0
  4 21  1  0  0  0  0
  4 24  1  0  0  0  0
  5  6  1  0  0  0  0
  5  7  1  0  0  0  0
  5  8  2  0  0  0  0
  6 13  2  0  0  0  0
  7 10  1  0  0  0  0
  8 11  1  0  0  0  0
  8 15  1  0  0  0  0
  9 10  2  0  0  0  0
  9 12  1  0  0  0  0
 11 14  2  0  0  0  0
 11 16  1  0  0  0  0
 12 17  2  0  0  0  0
 12 18  1  0  0  0  0
 13 14  1  0  0  0  0
 15 19  2  0  0  0  0
 16 20  2  0  0  0  0
 17 22  1  0  0  0  0
 18 23  2  0  0  0  0
 19 20  1  0  0  0  0
 21 22  2  0  0  0  0
 21 23  1  0  0  0  0
M  END
>  <Activity>
INHIBITOR

>  <ActivitySource>
Juvale_2013

>  <Name>
30

>  <canonical_smiles>
O1c2c(c3c(cc2)cccc3)C(=O)C(O)=C1c1ccc(OC)cc1

>  <standard_inchi>
InChI=1S/C20H14O4/c1-23-14-9-6-13(7-10-14)20-19(22)18(21)17-15-5-3-2-4-12(15)8-11-16(17)24-20/h2-11,22H,1H3

>  <standard_inchi_key>
XQVRNLFONCWQSK-UHFFFAOYSA-N

>  <ScoresAndActivity>
IC50 (µM): 8.83 < 10 (sec=0) => sa

$$$$

  MOE2013           2D

 27 30  0  0  0  0  0  0  0  0999 V2000
    0.0000    0.0000    0.0000 O   0  0  0  0  0  0  0  0  0  0  0  0
    0.7830    3.8910    0.0000 O   0  0  0  0  0  0  0  0  0  0  0  0
   -2.2170    3.9160    0.0000 O   0  0  0  0  0  0  0  0  0  0  0  0
    5.2390   -1.3430    0.0000 O   0  0  0  0  0  0  0  0  0  0  0  0
    6.7610    1.2420    0.0000 O   0  0  0  0  0  0  0  0  0  0  0  0
   -2.2390    1.3180    0.0000 C   0  0  0  0  0  0  0  0  0  0  0  0
   -1.5000    0.0130    0.0000 C   0  0  0  0  0  0  0  0  0  0  0  0
    0.7610    1.2930    0.0000 C   0  0  0  0  0  0  0  0  0  0  0  0
   -1.4780    2.6100    0.0000 C   0  0  0  0  0  0  0  0  0  0  0  0
    0.0220    2.5980    0.0000 C   0  0  0  0  0  0  0  0  0  0  0  0
   -3.7390    1.3300    0.0000 C   0  0  0  0  0  0  0  0  0  0  0  0
    2.2610    1.2800    0.0000 C   0  0  0  0  0  0  0  0  0  0  0  0
   -4.5000    0.0380    0.0000 C   0  0  0  0  0  0  0  0  0  0  0  0
   -2.2610   -1.2800    0.0000 C   0  0  0  0  0  0  0  0  0  0  0  0
   -3.7610   -1.2680    0.0000 C   0  0  0  0  0  0  0  0  0  0  0  0
   -4.4780    2.6360    0.0000 C   0  0  0  0  0  0  0  0  0  0  0  0
    3.0000   -0.0250    0.0000 C   0  0  0  0  0  0  0  0  0  0  0  0
    3.0220    2.5730    0.0000 C   0  0  0  0  0  0  0  0  0  0  0  0
    4.5000   -0.0380    0.0000 C   0  0  0  0  0  0  0  0  0  0  0  0
   -6.0000    0.0500    0.0000 C   0  0  0  0  0  0  0  0  0  0  0  0
    5.2610    1.2550    0.0000 C   0  0  0  0  0  0  0  0  0  0  0  0
    4.5220    2.5600    0.0000 C   0  0  0  0  0  0  0  0  0  0  0  0
   -5.9780    2.6480    0.0000 C   0  0  0  0  0  0  0  0  0  0  0  0
   -6.7390    1.3560    0.0000 C   0  0  0  0  0  0  0  0  0  0  0  0
    0.0440    5.1960    0.0000 C   0  0  0  0  0  0  0  0  0  0  0  0
    4.4780   -2.6360    0.0000 C   0  0  0  0  0  0  0  0  0  0  0  0
    7.5220    2.5350    0.0000 C   0  0  0  0  0  0  0  0  0  0  0  0
  1  7  1  0  0  0  0
  1  8  1  0  0  0  0
  2 10  1  0  0  0  0
  2 25  1  0  0  0  0
  3  9  2  0  0  0  0
  4 19  1  0  0  0  0
  4 26  1  0  0  0  0
  5 21  1  0  0  0  0
  5 27  1  0  0  0  0
  6  7  1  0  0  0  0
  6  9  1  0  0  0  0
  6 11  2  0  0  0  0
  7 14  2  0  0  0  0
  8 10  2  0  0  0  0
  8 12  1  0  0  0  0
  9 10  1  0  0  0  0
 11 13  1  0  0  0  0
 11 16  1  0  0  0  0
 12 17  2  0  0  0  0
 12 18  1  0  0  0  0
 13 15  2  0  0  0  0
 13 20  1  0  0  0  0
 14 15  1  0  0  0  0
 16 23  2  0  0  0  0
 17 19  1  0  0  0  0
 18 22  2  0  0  0  0
 19 21  2  0  0  0  0
 20 24  2  0  0  0  0
 21 22  1  0  0  0  0
 23 24  1  0  0  0  0
M  END
>  <Activity>
INHIBITOR

>  <ActivitySource>
Juvale_2013

>  <Name>
34

>  <canonical_smiles>
O1c2c(c3c(cc2)cccc3)C(=O)C(OC)=C1c1cc(OC)c(OC)cc1

>  <standard_inchi>
InChI=1S/C22H18O5/c1-24-16-10-9-14(12-18(16)25-2)21-22(26-3)20(23)19-15-7-5-4-6-13(15)8-11-17(19)27-21/h4-12H,1-3H3

>  <standard_inchi_key>
KVQSMEDXRLSCNZ-UHFFFAOYSA-N

>  <ScoresAndActivity>
IC50 (µM): 4.27 < 10 (sec=0) => sa

$$$$

  MOE2013           2D

 25 28  0  0  0  0  0  0  0  0999 V2000
    0.0000    0.0000    0.0000 O   0  0  0  0  0  0  0  0  0  0  0  0
    0.7810    3.8910    0.0000 O   0  0  0  0  0  0  0  0  0  0  0  0
   -2.2190    3.9150    0.0000 O   0  0  0  0  0  0  0  0  0  0  0  0
    6.7600    1.2460    0.0000 O   0  0  0  0  0  0  0  0  0  0  0  0
   -2.2400    1.3170    0.0000 C   0  0  0  0  0  0  0  0  0  0  0  0
   -1.5000    0.0120    0.0000 C   0  0  0  0  0  0  0  0  0  0  0  0
   -1.4790    2.6100    0.0000 C   0  0  0  0  0  0  0  0  0  0  0  0
    0.7600    1.2930    0.0000 C   0  0  0  0  0  0  0  0  0  0  0  0
    0.0210    2.5980    0.0000 C   0  0  0  0  0  0  0  0  0  0  0  0
   -3.7400    1.3290    0.0000 C   0  0  0  0  0  0  0  0  0  0  0  0
   -4.5000    0.0360    0.0000 C   0  0  0  0  0  0  0  0  0  0  0  0
    2.2600    1.2810    0.0000 C   0  0  0  0  0  0  0  0  0  0  0  0
   -2.2600   -1.2810    0.0000 C   0  0  0  0  0  0  0  0  0  0  0  0
   -3.7600   -1.2690    0.0000 C   0  0  0  0  0  0  0  0  0  0  0  0
   -4.4790    2.6340    0.0000 C   0  0  0  0  0  0  0  0  0  0  0  0
   -6.0000    0.0480    0.0000 C   0  0  0  0  0  0  0  0  0  0  0  0
    3.0200    2.5740    0.0000 C   0  0  0  0  0  0  0  0  0  0  0  0
    3.0000   -0.0240    0.0000 C   0  0  0  0  0  0  0  0  0  0  0  0
   -5.9790    2.6460    0.0000 C   0  0  0  0  0  0  0  0  0  0  0  0
   -6.7400    1.3520    0.0000 C   0  0  0  0  0  0  0  0  0  0  0  0
    5.2600    1.2570    0.0000 C   0  0  0  0  0  0  0  0  0  0  0  0
    4.5200    2.5620    0.0000 C   0  0  0  0  0  0  0  0  0  0  0  0
    4.5000   -0.0360    0.0000 C   0  0  0  0  0  0  0  0  0  0  0  0
    0.0410    5.1960    0.0000 C   0  0  0  0  0  0  0  0  0  0  0  0
    7.5000   -0.0600    0.0000 C   0  0  0  0  0  0  0  0  0  0  0  0
  1  6  1  0  0  0  0
  1  8  1  0  0  0  0
  2  9  1  0  0  0  0
  2 24  1  0  0  0  0
  3  7  2  0  0  0  0
  4 21  1  0  0  0  0
  4 25  1  0  0  0  0
  5  6  1  0  0  0  0
  5  7  1  0  0  0  0
  5 10  2  0  0  0  0
  6 13  2  0  0  0  0
  7  9  1  0  0  0  0
  8  9  2  0  0  0  0
  8 12  1  0  0  0  0
 10 11  1  0  0  0  0
 10 15  1  0  0  0  0
 11 14  2  0  0  0  0
 11 16  1  0  0  0  0
 12 17  2  0  0  0  0
 12 18  1  0  0  0  0
 13 14  1  0  0  0  0
 15 19  2  0  0  0  0
 16 20  2  0  0  0  0
 17 22  1  0  0  0  0
 18 23  2  0  0  0  0
 19 20  1  0  0  0  0
 21 22  2  0  0  0  0
 21 23  1  0  0  0  0
M  END
>  <Activity>
INHIBITOR

>  <ActivitySource>
Juvale_2013

>  <Name>
33

>  <canonical_smiles>
O1c2c(c3c(cc2)cccc3)C(=O)C(OC)=C1c1ccc(OC)cc1

>  <standard_inchi>
InChI=1S/C21H16O4/c1-23-15-10-7-14(8-11-15)20-21(24-2)19(22)18-16-6-4-3-5-13(16)9-12-17(18)25-20/h3-12H,1-2H3

>  <standard_inchi_key>
RCISARBEZYGOIW-UHFFFAOYSA-N

>  <ScoresAndActivity>
IC50 (µM): 3.07 < 10 (sec=0) => sa

$$$$

  MOE2013           2D

 25 28  0  0  0  0  0  0  0  0999 V2000
    0.0000    0.0000    0.0000 O   0  0  0  0  0  0  0  0  0  0  0  0
   -2.2780    3.8810    0.0000 O   0  0  0  0  0  0  0  0  0  0  0  0
    5.2220    3.9350    0.0000 O   0  0  0  0  0  0  0  0  0  0  0  0
    6.7400    1.3480    0.0000 O   0  0  0  0  0  0  0  0  0  0  0  0
   -2.2590    1.2830    0.0000 C   0  0  0  0  0  0  0  0  0  0  0  0
   -1.5000   -0.0110    0.0000 C   0  0  0  0  0  0  0  0  0  0  0  0
   -3.7590    1.2720    0.0000 C   0  0  0  0  0  0  0  0  0  0  0  0
    0.7410    1.3040    0.0000 C   0  0  0  0  0  0  0  0  0  0  0  0
   -1.5190    2.5870    0.0000 C   0  0  0  0  0  0  0  0  0  0  0  0
   -4.5000   -0.0320    0.0000 C   0  0  0  0  0  0  0  0  0  0  0  0
    2.2410    1.3150    0.0000 C   0  0  0  0  0  0  0  0  0  0  0  0
   -0.0190    2.5980    0.0000 C   0  0  0  0  0  0  0  0  0  0  0  0
   -2.2410   -1.3150    0.0000 C   0  0  0  0  0  0  0  0  0  0  0  0
   -3.7410   -1.3260    0.0000 C   0  0  0  0  0  0  0  0  0  0  0  0
   -4.5190    2.5660    0.0000 C   0  0  0  0  0  0  0  0  0  0  0  0
    2.9810    2.6200    0.0000 C   0  0  0  0  0  0  0  0  0  0  0  0
    4.4810    2.6300    0.0000 C   0  0  0  0  0  0  0  0  0  0  0  0
    3.0000    0.0220    0.0000 C   0  0  0  0  0  0  0  0  0  0  0  0
    5.2400    1.3370    0.0000 C   0  0  0  0  0  0  0  0  0  0  0  0
   -6.0000   -0.0430    0.0000 C   0  0  0  0  0  0  0  0  0  0  0  0
    4.5000    0.0320    0.0000 C   0  0  0  0  0  0  0  0  0  0  0  0
   -6.0180    2.5550    0.0000 C   0  0  0  0  0  0  0  0  0  0  0  0
   -6.7590    1.2500    0.0000 C   0  0  0  0  0  0  0  0  0  0  0  0
    4.4620    5.2280    0.0000 C   0  0  0  0  0  0  0  0  0  0  0  0
    7.5000    0.0540    0.0000 C   0  0  0  0  0  0  0  0  0  0  0  0
  1  6  1  0  0  0  0
  1  8  1  0  0  0  0
  2  9  2  0  0  0  0
  3 17  1  0  0  0  0
  3 24  1  0  0  0  0
  4 19  1  0  0  0  0
  4 25  1  0  0  0  0
  5  6  1  0  0  0  0
  5  7  2  0  0  0  0
  5  9  1  0  0  0  0
  6 13  2  0  0  0  0
  7 10  1  0  0  0  0
  7 15  1  0  0  0  0
  8 11  1  0  0  0  0
  8 12  2  0  0  0  0
  9 12  1  0  0  0  0
 10 14  2  0  0  0  0
 10 20  1  0  0  0  0
 11 16  2  0  0  0  0
 11 18  1  0  0  0  0
 13 14  1  0  0  0  0
 15 22  2  0  0  0  0
 16 17  1  0  0  0  0
 17 19  2  0  0  0  0
 18 21  2  0  0  0  0
 19 21  1  0  0  0  0
 20 23  2  0  0  0  0
 22 23  1  0  0  0  0
M  END
>  <Activity>
INHIBITOR

>  <ActivitySource>
Juvale_2013

>  <Name>
28

>  <canonical_smiles>
O1c2c(c3c(cc2)cccc3)C(=O)C=C1c1cc(OC)c(OC)cc1

>  <standard_inchi>
InChI=1S/C21H16O4/c1-23-17-9-8-14(11-20(17)24-2)19-12-16(22)21-15-6-4-3-5-13(15)7-10-18(21)25-19/h3-12H,1-2H3

>  <standard_inchi_key>
HZACSJPHOPKIHC-UHFFFAOYSA-N

>  <ScoresAndActivity>
IC50 (µM): 0.59 < 10 (sec=0) => sa

$$$$

  MOE2013           2D

 23 26  0  0  0  0  0  0  0  0999 V2000
    0.0000    0.0000    0.0000 O   0  0  0  0  0  0  0  0  0  0  0  0
   -2.2460    3.9000    0.0000 O   0  0  0  0  0  0  0  0  0  0  0  0
    6.7520    1.2910    0.0000 O   0  0  0  0  0  0  0  0  0  0  0  0
   -2.2480    1.3020    0.0000 C   0  0  0  0  0  0  0  0  0  0  0  0
   -1.5000    0.0020    0.0000 C   0  0  0  0  0  0  0  0  0  0  0  0
   -3.7480    1.3030    0.0000 C   0  0  0  0  0  0  0  0  0  0  0  0
   -1.4970    2.6000    0.0000 C   0  0  0  0  0  0  0  0  0  0  0  0
    0.7520    1.2980    0.0000 C   0  0  0  0  0  0  0  0  0  0  0  0
   -4.5000    0.0050    0.0000 C   0  0  0  0  0  0  0  0  0  0  0  0
    0.0030    2.5980    0.0000 C   0  0  0  0  0  0  0  0  0  0  0  0
    2.2520    1.2960    0.0000 C   0  0  0  0  0  0  0  0  0  0  0  0
   -2.2520   -1.2960    0.0000 C   0  0  0  0  0  0  0  0  0  0  0  0
   -3.7520   -1.2950    0.0000 C   0  0  0  0  0  0  0  0  0  0  0  0
   -4.4970    2.6030    0.0000 C   0  0  0  0  0  0  0  0  0  0  0  0
   -6.0000    0.0070    0.0000 C   0  0  0  0  0  0  0  0  0  0  0  0
    3.0030    2.5950    0.0000 C   0  0  0  0  0  0  0  0  0  0  0  0
    3.0000   -0.0040    0.0000 C   0  0  0  0  0  0  0  0  0  0  0  0
   -5.9970    2.6050    0.0000 C   0  0  0  0  0  0  0  0  0  0  0  0
   -6.7480    1.3070    0.0000 C   0  0  0  0  0  0  0  0  0  0  0  0
    5.2520    1.2930    0.0000 C   0  0  0  0  0  0  0  0  0  0  0  0
    4.5030    2.5930    0.0000 C   0  0  0  0  0  0  0  0  0  0  0  0
    4.5000   -0.0050    0.0000 C   0  0  0  0  0  0  0  0  0  0  0  0
    7.5030    2.5890    0.0000 C   0  0  0  0  0  0  0  0  0  0  0  0
  1  5  1  0  0  0  0
  1  8  1  0  0  0  0
  2  7  2  0  0  0  0
  3 20  1  0  0  0  0
  3 23  1  0  0  0  0
  4  5  1  0  0  0  0
  4  6  2  0  0  0  0
  4  7  1  0  0  0  0
  5 12  2  0  0  0  0
  6  9  1  0  0  0  0
  6 14  1  0  0  0  0
  7 10  1  0  0  0  0
  8 10  2  0  0  0  0
  8 11  1  0  0  0  0
  9 13  2  0  0  0  0
  9 15  1  0  0  0  0
 11 16  2  0  0  0  0
 11 17  1  0  0  0  0
 12 13  1  0  0  0  0
 14 18  2  0  0  0  0
 15 19  2  0  0  0  0
 16 21  1  0  0  0  0
 17 22  2  0  0  0  0
 18 19  1  0  0  0  0
 20 21  2  0  0  0  0
 20 22  1  0  0  0  0
M  END
>  <Activity>
INHIBITOR

>  <ActivitySource>
Juvale_2013

>  <Name>
27

>  <canonical_smiles>
O1c2c(c3c(cc2)cccc3)C(=O)C=C1c1ccc(OC)cc1

>  <standard_inchi>
InChI=1S/C20H14O3/c1-22-15-9-6-14(7-10-15)19-12-17(21)20-16-5-3-2-4-13(16)8-11-18(20)23-19/h2-12H,1H3

>  <standard_inchi_key>
LNVFIVSNGPLFPU-UHFFFAOYSA-N

>  <ScoresAndActivity>
IC50 (µM): 2.46 < 10 (sec=0) => sa

$$$$

  MOE2013           2D

 21 24  0  0  0  0  0  0  0  0999 V2000
    0.0000    0.0000    0.0000 O   0  0  0  0  0  0  0  0  0  0  0  0
   -2.2690    3.8860    0.0000 O   0  0  0  0  0  0  0  0  0  0  0  0
   -2.2560    1.2880    0.0000 C   0  0  0  0  0  0  0  0  0  0  0  0
   -1.5000   -0.0070    0.0000 C   0  0  0  0  0  0  0  0  0  0  0  0
   -3.7560    1.2810    0.0000 C   0  0  0  0  0  0  0  0  0  0  0  0
   -1.5130    2.5910    0.0000 C   0  0  0  0  0  0  0  0  0  0  0  0
   -4.5000   -0.0220    0.0000 C   0  0  0  0  0  0  0  0  0  0  0  0
    0.7440    1.3030    0.0000 C   0  0  0  0  0  0  0  0  0  0  0  0
   -0.0130    2.5980    0.0000 C   0  0  0  0  0  0  0  0  0  0  0  0
   -2.2440   -1.3100    0.0000 C   0  0  0  0  0  0  0  0  0  0  0  0
   -3.7440   -1.3180    0.0000 C   0  0  0  0  0  0  0  0  0  0  0  0
    2.2440    1.3100    0.0000 C   0  0  0  0  0  0  0  0  0  0  0  0
   -4.5130    2.5760    0.0000 C   0  0  0  0  0  0  0  0  0  0  0  0
   -6.0000   -0.0300    0.0000 C   0  0  0  0  0  0  0  0  0  0  0  0
   -6.0130    2.5680    0.0000 C   0  0  0  0  0  0  0  0  0  0  0  0
   -6.7560    1.2660    0.0000 C   0  0  0  0  0  0  0  0  0  0  0  0
    2.9870    2.6130    0.0000 C   0  0  0  0  0  0  0  0  0  0  0  0
    3.0000    0.0150    0.0000 C   0  0  0  0  0  0  0  0  0  0  0  0
    4.4870    2.6200    0.0000 C   0  0  0  0  0  0  0  0  0  0  0  0
    4.5000    0.0220    0.0000 C   0  0  0  0  0  0  0  0  0  0  0  0
    5.2440    1.3250    0.0000 C   0  0  0  0  0  0  0  0  0  0  0  0
  1  4  1  0  0  0  0
  1  8  1  0  0  0  0
  2  6  2  0  0  0  0
  3  4  1  0  0  0  0
  3  5  2  0  0  0  0
  3  6  1  0  0  0  0
  4 10  2  0  0  0  0
  5  7  1  0  0  0  0
  5 13  1  0  0  0  0
  6  9  1  0  0  0  0
  7 11  2  0  0  0  0
  7 14  1  0  0  0  0
  8  9  2  0  0  0  0
  8 12  1  0  0  0  0
 10 11  1  0  0  0  0
 12 17  2  0  0  0  0
 12 18  1  0  0  0  0
 13 15  2  0  0  0  0
 14 16  2  0  0  0  0
 15 16  1  0  0  0  0
 17 19  1  0  0  0  0
 18 20  2  0  0  0  0
 19 21  2  0  0  0  0
 20 21  1  0  0  0  0
M  END
>  <Activity>
INHIBITOR

>  <ActivitySource>
Juvale_2013

>  <Name>
26

>  <canonical_smiles>
O1c2c(c3c(cc2)cccc3)C(=O)C=C1c1ccccc1

>  <standard_inchi>
InChI=1S/C19H12O2/c20-16-12-18(14-7-2-1-3-8-14)21-17-11-10-13-6-4-5-9-15(13)19(16)17/h1-12H

>  <standard_inchi_key>
OUGIDAPQYNCXRA-UHFFFAOYSA-N

>  <ScoresAndActivity>
IC50 (µM): 8.32 < 10 (sec=0) => sa

$$$$

  MOE2013           2D

 24 26  0  0  0  0  0  0  0  0999 V2000
    0.0000    0.0000    0.0000 O   0  0  0  0  0  0  0  0  0  0  0  0
   -0.7190   -3.9030    0.0000 O   0  0  0  0  0  0  0  0  0  0  0  0
    2.2810   -3.8790    0.0000 O   0  0  0  0  0  0  0  0  0  0  0  0
   -5.2600    1.2570    0.0000 O   0  0  0  0  0  0  0  0  0  0  0  0
    4.4790    2.6340    0.0000 O   0  0  0  0  0  0  0  0  0  0  0  0
   -6.7390   -1.3530    0.0000 O   0  0  0  0  0  0  0  0  0  0  0  0
   -0.7400   -1.3050    0.0000 C   0  0  0  0  0  0  0  0  0  0  0  0
    2.2600   -1.2810    0.0000 C   0  0  0  0  0  0  0  0  0  0  0  0
    1.5000    0.0120    0.0000 C   0  0  0  0  0  0  0  0  0  0  0  0
    0.0210   -2.5980    0.0000 C   0  0  0  0  0  0  0  0  0  0  0  0
    1.5210   -2.5860    0.0000 C   0  0  0  0  0  0  0  0  0  0  0  0
   -2.2400   -1.3170    0.0000 C   0  0  0  0  0  0  0  0  0  0  0  0
    2.2400    1.3170    0.0000 C   0  0  0  0  0  0  0  0  0  0  0  0
    3.7600   -1.2690    0.0000 C   0  0  0  0  0  0  0  0  0  0  0  0
   -3.0000   -0.0240    0.0000 C   0  0  0  0  0  0  0  0  0  0  0  0
   -4.5000   -0.0360    0.0000 C   0  0  0  0  0  0  0  0  0  0  0  0
    3.7400    1.3290    0.0000 C   0  0  0  0  0  0  0  0  0  0  0  0
   -2.9790   -2.6220    0.0000 C   0  0  0  0  0  0  0  0  0  0  0  0
   -5.2400   -1.3410    0.0000 C   0  0  0  0  0  0  0  0  0  0  0  0
    4.5000    0.0360    0.0000 C   0  0  0  0  0  0  0  0  0  0  0  0
   -4.4790   -2.6340    0.0000 C   0  0  0  0  0  0  0  0  0  0  0  0
   -4.5200    2.5620    0.0000 C   0  0  0  0  0  0  0  0  0  0  0  0
    5.9790    2.6460    0.0000 C   0  0  0  0  0  0  0  0  0  0  0  0
   -7.4790   -2.6580    0.0000 C   0  0  0  0  0  0  0  0  0  0  0  0
  1  7  1  0  0  0  0
  1  9  1  0  0  0  0
  2 10  1  0  0  0  0
  3 11  2  0  0  0  0
  4 16  1  0  0  0  0
  4 22  1  0  0  0  0
  5 17  1  0  0  0  0
  5 23  1  0  0  0  0
  6 19  1  0  0  0  0
  6 24  1  0  0  0  0
  7 10  2  0  0  0  0
  7 12  1  0  0  0  0
  8  9  2  0  0  0  0
  8 11  1  0  0  0  0
  8 14  1  0  0  0  0
  9 13  1  0  0  0  0
 10 11  1  0  0  0  0
 12 15  2  0  0  0  0
 12 18  1  0  0  0  0
 13 17  2  0  0  0  0
 14 20  2  0  0  0  0
 15 16  1  0  0  0  0
 16 19  2  0  0  0  0
 17 20  1  0  0  0  0
 18 21  2  0  0  0  0
 19 21  1  0  0  0  0
M  END
>  <Activity>
INHIBITOR

>  <ActivitySource>
Juvale_2013

>  <Name>
4

>  <canonical_smiles>
O1c2c(ccc(OC)c2)C(=O)C(O)=C1c1cc(OC)c(OC)cc1

>  <standard_inchi>
InChI=1S/C18H16O6/c1-21-11-5-6-12-14(9-11)24-18(17(20)16(12)19)10-4-7-13(22-2)15(8-10)23-3/h4-9,20H,1-3H3

>  <standard_inchi_key>
KSAJVJYHNOORPX-UHFFFAOYSA-N

>  <ScoresAndActivity>
IC50 (µM): 1.0 < 10 (sec=0) => sa

$$$$

  MOE2013           2D

 22 24  0  0  0  0  0  0  0  0999 V2000
    0.0000    0.0000    0.0000 C   0  0  0  0  0  0  0  0  0  0  0  0
    1.2950    0.7570    0.0000 C   0  0  0  0  0  0  0  0  0  0  0  0
    1.2870    2.2570    0.0000 C   0  0  0  0  0  0  0  0  0  0  0  0
   -0.0160    3.0000    0.0000 C   0  0  0  0  0  0  0  0  0  0  0  0
   -1.3110    2.2430    0.0000 C   0  0  0  0  0  0  0  0  0  0  0  0
   -1.3030    0.7430    0.0000 C   0  0  0  0  0  0  0  0  0  0  0  0
   -2.5980   -0.0140    0.0000 O   0  0  0  0  0  0  0  0  0  0  0  0
   -2.6140    2.9860    0.0000 C   0  0  0  0  0  0  0  0  0  0  0  0
   -3.9090    2.2290    0.0000 C   0  0  0  0  0  0  0  0  0  0  0  0
   -3.9010    0.7290    0.0000 C   0  0  0  0  0  0  0  0  0  0  0  0
   -5.1960   -0.0280    0.0000 C   0  0  0  0  0  0  0  0  0  0  0  0
   -6.4990    0.7150    0.0000 C   0  0  0  0  0  0  0  0  0  0  0  0
   -7.7940   -0.0420    0.0000 C   0  0  0  0  0  0  0  0  0  0  0  0
   -7.7860   -1.5420    0.0000 C   0  0  0  0  0  0  0  0  0  0  0  0
   -6.4830   -2.2850    0.0000 C   0  0  0  0  0  0  0  0  0  0  0  0
   -5.1880   -1.5280    0.0000 C   0  0  0  0  0  0  0  0  0  0  0  0
   -2.6220    4.4860    0.0000 O   0  0  0  0  0  0  0  0  0  0  0  0
   -5.2120    2.9720    0.0000 O   0  0  0  0  0  0  0  0  0  0  0  0
   -9.0810   -2.2990    0.0000 O   0  0  0  0  0  0  0  0  0  0  0  0
   -9.0730   -3.7990    0.0000 C   0  0  0  0  0  0  0  0  0  0  0  0
    2.5980    0.0140    0.0000 O   0  0  0  0  0  0  0  0  0  0  0  0
    3.8930    0.7710    0.0000 C   0  0  0  0  0  0  0  0  0  0  0  0
  1  2  1  0  0  0  0
  1  6  2  0  0  0  0
  2  3  2  0  0  0  0
  2 21  1  0  0  0  0
  3  4  1  0  0  0  0
  4  5  2  0  0  0  0
  5  6  1  0  0  0  0
  5  8  1  0  0  0  0
  6  7  1  0  0  0  0
  7 10  1  0  0  0  0
  8  9  1  0  0  0  0
  8 17  2  0  0  0  0
  9 10  2  0  0  0  0
  9 18  1  0  0  0  0
 10 11  1  0  0  0  0
 11 12  1  0  0  0  0
 11 16  2  0  0  0  0
 12 13  2  0  0  0  0
 13 14  1  0  0  0  0
 14 15  2  0  0  0  0
 14 19  1  0  0  0  0
 15 16  1  0  0  0  0
 19 20  1  0  0  0  0
 21 22  1  0  0  0  0
M  END
>  <Activity>
INACTIVE

>  <ActivitySource>
Juvale_2013

>  <Name>
3

>  <canonical_smiles>
O1c2c(ccc(OC)c2)C(=O)C(O)=C1c1ccc(OC)cc1

>  <standard_inchi>
InChI=1S/C17H14O5/c1-20-11-5-3-10(4-6-11)17-16(19)15(18)13-8-7-12(21-2)9-14(13)22-17/h3-9,19H,1-2H3

>  <standard_inchi_key>
IFHXSMSQHPVVSF-UHFFFAOYSA-N

$$$$

  MOE2013           2D

 25 27  0  0  0  0  0  0  0  0999 V2000
    0.0000    0.0000    0.0000 O   0  0  0  0  0  0  0  0  0  0  0  0
    2.5790    3.0160    0.0000 O   0  0  0  0  0  0  0  0  0  0  0  0
   -0.0290    4.5000    0.0000 O   0  0  0  0  0  0  0  0  0  0  0  0
    3.9210   -3.7250    0.0000 O   0  0  0  0  0  0  0  0  0  0  0  0
   -5.1960   -0.0330    0.0000 O   0  0  0  0  0  0  0  0  0  0  0  0
    6.5090   -2.2090    0.0000 O   0  0  0  0  0  0  0  0  0  0  0  0
    1.2940    0.7580    0.0000 C   0  0  0  0  0  0  0  0  0  0  0  0
    1.2850    2.2580    0.0000 C   0  0  0  0  0  0  0  0  0  0  0  0
   -1.3130    2.2420    0.0000 C   0  0  0  0  0  0  0  0  0  0  0  0
   -1.3040    0.7420    0.0000 C   0  0  0  0  0  0  0  0  0  0  0  0
   -0.0190    3.0000    0.0000 C   0  0  0  0  0  0  0  0  0  0  0  0
    2.5980    0.0160    0.0000 C   0  0  0  0  0  0  0  0  0  0  0  0
   -2.5980   -0.0160    0.0000 C   0  0  0  0  0  0  0  0  0  0  0  0
   -2.6170    2.9840    0.0000 C   0  0  0  0  0  0  0  0  0  0  0  0
    2.6080   -1.4840    0.0000 C   0  0  0  0  0  0  0  0  0  0  0  0
    3.9110   -2.2250    0.0000 C   0  0  0  0  0  0  0  0  0  0  0  0
   -3.9020    0.7250    0.0000 C   0  0  0  0  0  0  0  0  0  0  0  0
    3.8920    0.7750    0.0000 C   0  0  0  0  0  0  0  0  0  0  0  0
    5.2060   -1.4670    0.0000 C   0  0  0  0  0  0  0  0  0  0  0  0
   -3.9110    2.2250    0.0000 C   0  0  0  0  0  0  0  0  0  0  0  0
    5.1960    0.0330    0.0000 C   0  0  0  0  0  0  0  0  0  0  0  0
    2.5700    4.5160    0.0000 C   0  0  0  0  0  0  0  0  0  0  0  0
    2.6270   -4.4830    0.0000 C   0  0  0  0  0  0  0  0  0  0  0  0
   -6.5000    0.7090    0.0000 C   0  0  0  0  0  0  0  0  0  0  0  0
    7.8040   -1.4500    0.0000 C   0  0  0  0  0  0  0  0  0  0  0  0
  1  7  1  0  0  0  0
  1 10  1  0  0  0  0
  2  8  1  0  0  0  0
  2 22  1  0  0  0  0
  3 11  2  0  0  0  0
  4 16  1  0  0  0  0
  4 23  1  0  0  0  0
  5 17  1  0  0  0  0
  5 24  1  0  0  0  0
  6 19  1  0  0  0  0
  6 25  1  0  0  0  0
  7  8  2  0  0  0  0
  7 12  1  0  0  0  0
  8 11  1  0  0  0  0
  9 10  2  0  0  0  0
  9 11  1  0  0  0  0
  9 14  1  0  0  0  0
 10 13  1  0  0  0  0
 12 15  2  0  0  0  0
 12 18  1  0  0  0  0
 13 17  2  0  0  0  0
 14 20  2  0  0  0  0
 15 16  1  0  0  0  0
 16 19  2  0  0  0  0
 17 20  1  0  0  0  0
 18 21  2  0  0  0  0
 19 21  1  0  0  0  0
M  END
>  <Activity>
INHIBITOR

>  <ActivitySource>
Juvale_2013

>  <Name>
9

>  <canonical_smiles>
O1c2c(ccc(OC)c2)C(=O)C(OC)=C1c1cc(OC)c(OC)cc1

>  <standard_inchi>
InChI=1S/C19H18O6/c1-21-12-6-7-13-15(10-12)25-18(19(24-4)17(13)20)11-5-8-14(22-2)16(9-11)23-3/h5-10H,1-4H3

>  <standard_inchi_key>
NAMFTZBUZYVNST-UHFFFAOYSA-N

>  <ScoresAndActivity>
IC50 (µM): 1.18 < 10 (sec=0) => sa

$$$$

  MOE2013           2D

 26 29  0  0  0  0  0  0  0  0999 V2000
    0.0000    0.0000    0.0000 O   0  0  0  0  0  0  0  0  0  0  0  0
   -2.2780    3.8810    0.0000 O   0  0  0  0  0  0  0  0  0  0  0  0
    0.7220    3.9020    0.0000 O   0  0  0  0  0  0  0  0  0  0  0  0
    5.2220    3.9340    0.0000 O   0  0  0  0  0  0  0  0  0  0  0  0
    6.7410    1.3470    0.0000 O   0  0  0  0  0  0  0  0  0  0  0  0
   -1.5000   -0.0110    0.0000 C   0  0  0  0  0  0  0  0  0  0  0  0
   -2.2590    1.2830    0.0000 C   0  0  0  0  0  0  0  0  0  0  0  0
    0.7410    1.3040    0.0000 C   0  0  0  0  0  0  0  0  0  0  0  0
   -1.5180    2.5870    0.0000 C   0  0  0  0  0  0  0  0  0  0  0  0
   -0.0180    2.5980    0.0000 C   0  0  0  0  0  0  0  0  0  0  0  0
   -2.2410   -1.3150    0.0000 C   0  0  0  0  0  0  0  0  0  0  0  0
    2.2410    1.3150    0.0000 C   0  0  0  0  0  0  0  0  0  0  0  0
   -3.7410   -1.3260    0.0000 C   0  0  0  0  0  0  0  0  0  0  0  0
   -3.7590    1.2720    0.0000 C   0  0  0  0  0  0  0  0  0  0  0  0
   -4.5000   -0.0320    0.0000 C   0  0  0  0  0  0  0  0  0  0  0  0
    2.9820    2.6190    0.0000 C   0  0  0  0  0  0  0  0  0  0  0  0
   -1.4820   -2.6090    0.0000 C   0  0  0  0  0  0  0  0  0  0  0  0
    3.0000    0.0210    0.0000 C   0  0  0  0  0  0  0  0  0  0  0  0
    4.4810    2.6300    0.0000 C   0  0  0  0  0  0  0  0  0  0  0  0
    5.2410    1.3360    0.0000 C   0  0  0  0  0  0  0  0  0  0  0  0
   -4.4810   -2.6300    0.0000 C   0  0  0  0  0  0  0  0  0  0  0  0
    4.5000    0.0320    0.0000 C   0  0  0  0  0  0  0  0  0  0  0  0
   -2.2220   -3.9130    0.0000 C   0  0  0  0  0  0  0  0  0  0  0  0
   -3.7220   -3.9240    0.0000 C   0  0  0  0  0  0  0  0  0  0  0  0
    4.4630    5.2280    0.0000 C   0  0  0  0  0  0  0  0  0  0  0  0
    7.5000    0.0530    0.0000 C   0  0  0  0  0  0  0  0  0  0  0  0
  1  6  1  0  0  0  0
  1  8  1  0  0  0  0
  2  9  2  0  0  0  0
  3 10  1  0  0  0  0
  4 19  1  0  0  0  0
  4 25  1  0  0  0  0
  5 20  1  0  0  0  0
  5 26  1  0  0  0  0
  6  7  1  0  0  0  0
  6 11  2  0  0  0  0
  7  9  1  0  0  0  0
  7 14  2  0  0  0  0
  8 10  2  0  0  0  0
  8 12  1  0  0  0  0
  9 10  1  0  0  0  0
 11 13  1  0  0  0  0
 11 17  1  0  0  0  0
 12 16  2  0  0  0  0
 12 18  1  0  0  0  0
 13 15  2  0  0  0  0
 13 21  1  0  0  0  0
 14 15  1  0  0  0  0
 16 19  1  0  0  0  0
 17 23  2  0  0  0  0
 18 22  2  0  0  0  0
 19 20  2  0  0  0  0
 20 22  1  0  0  0  0
 21 24  2  0  0  0  0
 23 24  1  0  0  0  0
M  END
>  <Activity>
INHIBITOR

>  <ActivitySource>
Juvale_2013

>  <Name>
20

>  <canonical_smiles>
O1c2c(ccc3c2cccc3)C(=O)C(O)=C1c1cc(OC)c(OC)cc1

>  <standard_inchi>
InChI=1S/C21H16O5/c1-24-16-10-8-13(11-17(16)25-2)20-19(23)18(22)15-9-7-12-5-3-4-6-14(12)21(15)26-20/h3-11,23H,1-2H3

>  <standard_inchi_key>
QKKFAWYMSIFENP-UHFFFAOYSA-N

>  <ScoresAndActivity>
IC50 (µM): 0.72 < 10 (sec=0) => sa

$$$$

  MOE2013           2D

 24 27  0  0  0  0  0  0  0  0999 V2000
    0.0000    0.0000    0.0000 O   0  0  0  0  0  0  0  0  0  0  0  0
   -2.2450   -3.9000    0.0000 O   0  0  0  0  0  0  0  0  0  0  0  0
    0.7550   -3.8960    0.0000 O   0  0  0  0  0  0  0  0  0  0  0  0
    6.7520   -1.2910    0.0000 O   0  0  0  0  0  0  0  0  0  0  0  0
   -1.5000   -0.0020    0.0000 C   0  0  0  0  0  0  0  0  0  0  0  0
   -2.2480   -1.3020    0.0000 C   0  0  0  0  0  0  0  0  0  0  0  0
    0.7520   -1.2980    0.0000 C   0  0  0  0  0  0  0  0  0  0  0  0
   -2.2520    1.2960    0.0000 C   0  0  0  0  0  0  0  0  0  0  0  0
   -1.4970   -2.6000    0.0000 C   0  0  0  0  0  0  0  0  0  0  0  0
    0.0030   -2.5980    0.0000 C   0  0  0  0  0  0  0  0  0  0  0  0
   -3.7520    1.2940    0.0000 C   0  0  0  0  0  0  0  0  0  0  0  0
    2.2520   -1.2960    0.0000 C   0  0  0  0  0  0  0  0  0  0  0  0
   -3.7480   -1.3040    0.0000 C   0  0  0  0  0  0  0  0  0  0  0  0
   -4.5000   -0.0060    0.0000 C   0  0  0  0  0  0  0  0  0  0  0  0
   -1.5030    2.5960    0.0000 C   0  0  0  0  0  0  0  0  0  0  0  0
   -4.5030    2.5930    0.0000 C   0  0  0  0  0  0  0  0  0  0  0  0
    3.0030   -2.5940    0.0000 C   0  0  0  0  0  0  0  0  0  0  0  0
    3.0000    0.0040    0.0000 C   0  0  0  0  0  0  0  0  0  0  0  0
   -2.2550    3.8940    0.0000 C   0  0  0  0  0  0  0  0  0  0  0  0
   -3.7550    3.8930    0.0000 C   0  0  0  0  0  0  0  0  0  0  0  0
    5.2520   -1.2930    0.0000 C   0  0  0  0  0  0  0  0  0  0  0  0
    4.5030   -2.5930    0.0000 C   0  0  0  0  0  0  0  0  0  0  0  0
    4.5000    0.0060    0.0000 C   0  0  0  0  0  0  0  0  0  0  0  0
    7.5030   -2.5890    0.0000 C   0  0  0  0  0  0  0  0  0  0  0  0
  1  5  1  0  0  0  0
  1  7  1  0  0  0  0
  2  9  2  0  0  0  0
  3 10  1  0  0  0  0
  4 21  1  0  0  0  0
  4 24  1  0  0  0  0
  5  6  1  0  0  0  0
  5  8  2  0  0  0  0
  6  9  1  0  0  0  0
  6 13  2  0  0  0  0
  7 10  2  0  0  0  0
  7 12  1  0  0  0  0
  8 11  1  0  0  0  0
  8 15  1  0  0  0  0
  9 10  1  0  0  0  0
 11 14  2  0  0  0  0
 11 16  1  0  0  0  0
 12 17  2  0  0  0  0
 12 18  1  0  0  0  0
 13 14  1  0  0  0  0
 15 19  2  0  0  0  0
 16 20  2  0  0  0  0
 17 22  1  0  0  0  0
 18 23  2  0  0  0  0
 19 20  1  0  0  0  0
 21 22  2  0  0  0  0
 21 23  1  0  0  0  0
M  END
>  <Activity>
INHIBITOR

>  <ActivitySource>
Juvale_2013

>  <Name>
19

>  <canonical_smiles>
O1c2c(ccc3c2cccc3)C(=O)C(O)=C1c1ccc(OC)cc1

>  <standard_inchi>
InChI=1S/C20H14O4/c1-23-14-9-6-13(7-10-14)19-18(22)17(21)16-11-8-12-4-2-3-5-15(12)20(16)24-19/h2-11,22H,1H3

>  <standard_inchi_key>
TUWQHMLBARIQFR-UHFFFAOYSA-N

>  <ScoresAndActivity>
IC50 (µM): 6.93 < 10 (sec=0) => sa

$$$$

  MOE2013           2D

 22 25  0  0  0  0  0  0  0  0999 V2000
    0.0000    0.0000    0.0000 O   0  0  0  0  0  0  0  0  0  0  0  0
   -2.2780    3.8810    0.0000 O   0  0  0  0  0  0  0  0  0  0  0  0
    0.7220    3.9020    0.0000 O   0  0  0  0  0  0  0  0  0  0  0  0
   -1.5000   -0.0110    0.0000 C   0  0  0  0  0  0  0  0  0  0  0  0
   -2.2590    1.2830    0.0000 C   0  0  0  0  0  0  0  0  0  0  0  0
   -2.2400   -1.3150    0.0000 C   0  0  0  0  0  0  0  0  0  0  0  0
    0.7410    1.3040    0.0000 C   0  0  0  0  0  0  0  0  0  0  0  0
   -1.5190    2.5870    0.0000 C   0  0  0  0  0  0  0  0  0  0  0  0
   -0.0190    2.5980    0.0000 C   0  0  0  0  0  0  0  0  0  0  0  0
   -3.7400   -1.3260    0.0000 C   0  0  0  0  0  0  0  0  0  0  0  0
   -3.7590    1.2720    0.0000 C   0  0  0  0  0  0  0  0  0  0  0  0
    2.2400    1.3150    0.0000 C   0  0  0  0  0  0  0  0  0  0  0  0
   -4.5000   -0.0330    0.0000 C   0  0  0  0  0  0  0  0  0  0  0  0
   -1.4810   -2.6090    0.0000 C   0  0  0  0  0  0  0  0  0  0  0  0
   -4.4810   -2.6310    0.0000 C   0  0  0  0  0  0  0  0  0  0  0  0
    2.9810    2.6200    0.0000 C   0  0  0  0  0  0  0  0  0  0  0  0
    3.0000    0.0220    0.0000 C   0  0  0  0  0  0  0  0  0  0  0  0
   -2.2220   -3.9130    0.0000 C   0  0  0  0  0  0  0  0  0  0  0  0
   -3.7220   -3.9240    0.0000 C   0  0  0  0  0  0  0  0  0  0  0  0
    4.4810    2.6310    0.0000 C   0  0  0  0  0  0  0  0  0  0  0  0
    4.5000    0.0330    0.0000 C   0  0  0  0  0  0  0  0  0  0  0  0
    5.2400    1.3370    0.0000 C   0  0  0  0  0  0  0  0  0  0  0  0
  1  4  1  0  0  0  0
  1  7  1  0  0  0  0
  2  8  2  0  0  0  0
  3  9  1  0  0  0  0
  4  5  1  0  0  0  0
  4  6  2  0  0  0  0
  5  8  1  0  0  0  0
  5 11  2  0  0  0  0
  6 10  1  0  0  0  0
  6 14  1  0  0  0  0
  7  9  2  0  0  0  0
  7 12  1  0  0  0  0
  8  9  1  0  0  0  0
 10 13  2  0  0  0  0
 10 15  1  0  0  0  0
 11 13  1  0  0  0  0
 12 16  2  0  0  0  0
 12 17  1  0  0  0  0
 14 18  2  0  0  0  0
 15 19  2  0  0  0  0
 16 20  1  0  0  0  0
 17 21  2  0  0  0  0
 18 19  1  0  0  0  0
 20 22  2  0  0  0  0
 21 22  1  0  0  0  0
M  END
>  <Activity>
INHIBITOR

>  <ActivitySource>
Juvale_2013

>  <Name>
18

>  <canonical_smiles>
O1c2c(ccc3c2cccc3)C(=O)C(O)=C1c1ccccc1

>  <standard_inchi>
InChI=1S/C19H12O3/c20-16-15-11-10-12-6-4-5-9-14(12)19(15)22-18(17(16)21)13-7-2-1-3-8-13/h1-11,21H

>  <standard_inchi_key>
NXKPKOFDBHWAGX-UHFFFAOYSA-N

>  <ScoresAndActivity>
IC50 (µM): 2.89 < 10 (sec=0) => sa

$$$$

  MOE2013           2D

 27 30  0  0  0  0  0  0  0  0999 V2000
    0.0000    0.0000    0.0000 O   0  0  0  0  0  0  0  0  0  0  0  0
    0.7620    3.8950    0.0000 O   0  0  0  0  0  0  0  0  0  0  0  0
   -2.2380    3.9040    0.0000 O   0  0  0  0  0  0  0  0  0  0  0  0
    5.2460   -1.3150    0.0000 O   0  0  0  0  0  0  0  0  0  0  0  0
    6.7540    1.2790    0.0000 O   0  0  0  0  0  0  0  0  0  0  0  0
   -1.5000    0.0040    0.0000 C   0  0  0  0  0  0  0  0  0  0  0  0
   -2.2460    1.3060    0.0000 C   0  0  0  0  0  0  0  0  0  0  0  0
    0.7540    1.2970    0.0000 C   0  0  0  0  0  0  0  0  0  0  0  0
    0.0080    2.5980    0.0000 C   0  0  0  0  0  0  0  0  0  0  0  0
   -1.4920    2.6020    0.0000 C   0  0  0  0  0  0  0  0  0  0  0  0
   -2.2540   -1.2920    0.0000 C   0  0  0  0  0  0  0  0  0  0  0  0
    2.2540    1.2920    0.0000 C   0  0  0  0  0  0  0  0  0  0  0  0
   -3.7540   -1.2880    0.0000 C   0  0  0  0  0  0  0  0  0  0  0  0
   -3.7460    1.3100    0.0000 C   0  0  0  0  0  0  0  0  0  0  0  0
   -4.5000    0.0130    0.0000 C   0  0  0  0  0  0  0  0  0  0  0  0
    3.0000   -0.0090    0.0000 C   0  0  0  0  0  0  0  0  0  0  0  0
   -1.5080   -2.5940    0.0000 C   0  0  0  0  0  0  0  0  0  0  0  0
    3.0080    2.5890    0.0000 C   0  0  0  0  0  0  0  0  0  0  0  0
    4.5000   -0.0130    0.0000 C   0  0  0  0  0  0  0  0  0  0  0  0
    5.2540    1.2830    0.0000 C   0  0  0  0  0  0  0  0  0  0  0  0
   -4.5080   -2.5850    0.0000 C   0  0  0  0  0  0  0  0  0  0  0  0
    4.5080    2.5850    0.0000 C   0  0  0  0  0  0  0  0  0  0  0  0
   -2.2620   -3.8900    0.0000 C   0  0  0  0  0  0  0  0  0  0  0  0
   -3.7620   -3.8860    0.0000 C   0  0  0  0  0  0  0  0  0  0  0  0
    0.0160    5.1960    0.0000 C   0  0  0  0  0  0  0  0  0  0  0  0
    4.4920   -2.6120    0.0000 C   0  0  0  0  0  0  0  0  0  0  0  0
    7.5080    2.5760    0.0000 C   0  0  0  0  0  0  0  0  0  0  0  0
  1  6  1  0  0  0  0
  1  8  1  0  0  0  0
  2  9  1  0  0  0  0
  2 25  1  0  0  0  0
  3 10  2  0  0  0  0
  4 19  1  0  0  0  0
  4 26  1  0  0  0  0
  5 20  1  0  0  0  0
  5 27  1  0  0  0  0
  6  7  1  0  0  0  0
  6 11  2  0  0  0  0
  7 10  1  0  0  0  0
  7 14  2  0  0  0  0
  8  9  2  0  0  0  0
  8 12  1  0  0  0  0
  9 10  1  0  0  0  0
 11 13  1  0  0  0  0
 11 17  1  0  0  0  0
 12 16  2  0  0  0  0
 12 18  1  0  0  0  0
 13 15  2  0  0  0  0
 13 21  1  0  0  0  0
 14 15  1  0  0  0  0
 16 19  1  0  0  0  0
 17 23  2  0  0  0  0
 18 22  2  0  0  0  0
 19 20  2  0  0  0  0
 20 22  1  0  0  0  0
 21 24  2  0  0  0  0
 23 24  1  0  0  0  0
M  END
>  <Activity>
INHIBITOR

>  <ActivitySource>
Juvale_2013

>  <Name>
24

>  <canonical_smiles>
O1c2c(ccc3c2cccc3)C(=O)C(OC)=C1c1cc(OC)c(OC)cc1

>  <standard_inchi>
InChI=1S/C22H18O5/c1-24-17-11-9-14(12-18(17)25-2)20-22(26-3)19(23)16-10-8-13-6-4-5-7-15(13)21(16)27-20/h4-12H,1-3H3

>  <standard_inchi_key>
JNZVLQLHSXVIDH-UHFFFAOYSA-N

>  <ScoresAndActivity>
IC50 (µM): 0.43 < 10 (sec=0) => sa

$$$$

  MOE2013           2D

 25 28  0  0  0  0  0  0  0  0999 V2000
    0.0000    0.0000    0.0000 O   0  0  0  0  0  0  0  0  0  0  0  0
    0.7300   -3.9010    0.0000 O   0  0  0  0  0  0  0  0  0  0  0  0
   -2.2700   -3.8860    0.0000 O   0  0  0  0  0  0  0  0  0  0  0  0
    6.7430   -1.3330    0.0000 O   0  0  0  0  0  0  0  0  0  0  0  0
   -1.5000    0.0080    0.0000 C   0  0  0  0  0  0  0  0  0  0  0  0
   -2.2560   -1.2880    0.0000 C   0  0  0  0  0  0  0  0  0  0  0  0
    0.7440   -1.3030    0.0000 C   0  0  0  0  0  0  0  0  0  0  0  0
   -1.5130   -2.5900    0.0000 C   0  0  0  0  0  0  0  0  0  0  0  0
   -0.0130   -2.5980    0.0000 C   0  0  0  0  0  0  0  0  0  0  0  0
   -2.2430    1.3100    0.0000 C   0  0  0  0  0  0  0  0  0  0  0  0
   -3.7430    1.3180    0.0000 C   0  0  0  0  0  0  0  0  0  0  0  0
    2.2430   -1.3100    0.0000 C   0  0  0  0  0  0  0  0  0  0  0  0
   -3.7560   -1.2800    0.0000 C   0  0  0  0  0  0  0  0  0  0  0  0
   -4.5000    0.0230    0.0000 C   0  0  0  0  0  0  0  0  0  0  0  0
   -1.4870    2.6060    0.0000 C   0  0  0  0  0  0  0  0  0  0  0  0
   -4.4870    2.6210    0.0000 C   0  0  0  0  0  0  0  0  0  0  0  0
    2.9870   -2.6130    0.0000 C   0  0  0  0  0  0  0  0  0  0  0  0
    3.0000   -0.0150    0.0000 C   0  0  0  0  0  0  0  0  0  0  0  0
   -2.2300    3.9080    0.0000 C   0  0  0  0  0  0  0  0  0  0  0  0
   -3.7300    3.9160    0.0000 C   0  0  0  0  0  0  0  0  0  0  0  0
    5.2430   -1.3250    0.0000 C   0  0  0  0  0  0  0  0  0  0  0  0
    4.4870   -2.6210    0.0000 C   0  0  0  0  0  0  0  0  0  0  0  0
    4.5000   -0.0230    0.0000 C   0  0  0  0  0  0  0  0  0  0  0  0
   -0.0260   -5.1960    0.0000 C   0  0  0  0  0  0  0  0  0  0  0  0
    7.5000   -0.0380    0.0000 C   0  0  0  0  0  0  0  0  0  0  0  0
  1  5  1  0  0  0  0
  1  7  1  0  0  0  0
  2  9  1  0  0  0  0
  2 24  1  0  0  0  0
  3  8  2  0  0  0  0
  4 21  1  0  0  0  0
  4 25  1  0  0  0  0
  5  6  1  0  0  0  0
  5 10  2  0  0  0  0
  6  8  1  0  0  0  0
  6 13  2  0  0  0  0
  7  9  2  0  0  0  0
  7 12  1  0  0  0  0
  8  9  1  0  0  0  0
 10 11  1  0  0  0  0
 10 15  1  0  0  0  0
 11 14  2  0  0  0  0
 11 16  1  0  0  0  0
 12 17  2  0  0  0  0
 12 18  1  0  0  0  0
 13 14  1  0  0  0  0
 15 19  2  0  0  0  0
 16 20  2  0  0  0  0
 17 22  1  0  0  0  0
 18 23  2  0  0  0  0
 19 20  1  0  0  0  0
 21 22  2  0  0  0  0
 21 23  1  0  0  0  0
M  END
>  <Activity>
INHIBITOR

>  <ActivitySource>
Juvale_2013

>  <Name>
23

>  <canonical_smiles>
O1c2c(ccc3c2cccc3)C(=O)C(OC)=C1c1ccc(OC)cc1

>  <standard_inchi>
InChI=1S/C21H16O4/c1-23-15-10-7-14(8-11-15)19-21(24-2)18(22)17-12-9-13-5-3-4-6-16(13)20(17)25-19/h3-12H,1-2H3

>  <standard_inchi_key>
UWRXWXCFKUNBPS-UHFFFAOYSA-N

>  <ScoresAndActivity>
IC50 (µM): 1.06 < 10 (sec=0) => sa

$$$$

  MOE2013           2D

 23 26  0  0  0  0  0  0  0  0999 V2000
    0.0000    0.0000    0.0000 O   0  0  0  0  0  0  0  0  0  0  0  0
   -3.7390    1.3300    0.0000 O   0  0  0  0  0  0  0  0  0  0  0  0
   -2.2170    3.9160    0.0000 O   0  0  0  0  0  0  0  0  0  0  0  0
    0.7610    1.2930    0.0000 C   0  0  0  0  0  0  0  0  0  0  0  0
    0.0220    2.5980    0.0000 C   0  0  0  0  0  0  0  0  0  0  0  0
   -1.5000    0.0130    0.0000 C   0  0  0  0  0  0  0  0  0  0  0  0
   -1.4780    2.6100    0.0000 C   0  0  0  0  0  0  0  0  0  0  0  0
    2.2610    1.2800    0.0000 C   0  0  0  0  0  0  0  0  0  0  0  0
   -2.2390    1.3180    0.0000 C   0  0  0  0  0  0  0  0  0  0  0  0
    3.0220    2.5730    0.0000 C   0  0  0  0  0  0  0  0  0  0  0  0
   -2.2610   -1.2800    0.0000 C   0  0  0  0  0  0  0  0  0  0  0  0
    0.7830    3.8910    0.0000 C   0  0  0  0  0  0  0  0  0  0  0  0
    2.2830    3.8780    0.0000 C   0  0  0  0  0  0  0  0  0  0  0  0
    3.0000   -0.0250    0.0000 C   0  0  0  0  0  0  0  0  0  0  0  0
    4.5220    2.5600    0.0000 C   0  0  0  0  0  0  0  0  0  0  0  0
   -3.7610   -1.2680    0.0000 C   0  0  0  0  0  0  0  0  0  0  0  0
   -1.5220   -2.5850    0.0000 C   0  0  0  0  0  0  0  0  0  0  0  0
    4.5000   -0.0380    0.0000 C   0  0  0  0  0  0  0  0  0  0  0  0
    5.2610    1.2550    0.0000 C   0  0  0  0  0  0  0  0  0  0  0  0
   -4.5220   -2.5600    0.0000 C   0  0  0  0  0  0  0  0  0  0  0  0
   -2.2830   -3.8780    0.0000 C   0  0  0  0  0  0  0  0  0  0  0  0
   -4.4780    2.6360    0.0000 C   0  0  0  0  0  0  0  0  0  0  0  0
   -3.7820   -3.8660    0.0000 C   0  0  0  0  0  0  0  0  0  0  0  0
  1  4  1  0  0  0  0
  1  6  1  0  0  0  0
  2  9  1  0  0  0  0
  2 22  1  0  0  0  0
  3  7  2  0  0  0  0
  4  5  1  0  0  0  0
  4  8  2  0  0  0  0
  5  7  1  0  0  0  0
  5 12  2  0  0  0  0
  6  9  2  0  0  0  0
  6 11  1  0  0  0  0
  7  9  1  0  0  0  0
  8 10  1  0  0  0  0
  8 14  1  0  0  0  0
 10 13  2  0  0  0  0
 10 15  1  0  0  0  0
 11 16  2  0  0  0  0
 11 17  1  0  0  0  0
 12 13  1  0  0  0  0
 14 18  2  0  0  0  0
 15 19  2  0  0  0  0
 16 20  1  0  0  0  0
 17 21  2  0  0  0  0
 18 19  1  0  0  0  0
 20 23  2  0  0  0  0
 21 23  1  0  0  0  0
M  END
>  <Activity>
INHIBITOR

>  <ActivitySource>
Juvale_2013

>  <Name>
22

>  <canonical_smiles>
O1c2c(ccc3c2cccc3)C(=O)C(OC)=C1c1ccccc1

>  <standard_inchi>
InChI=1S/C20H14O3/c1-22-20-17(21)16-12-11-13-7-5-6-10-15(13)19(16)23-18(20)14-8-3-2-4-9-14/h2-12H,1H3

>  <standard_inchi_key>
DBBYOIZXTLKDGQ-UHFFFAOYSA-N

>  <ScoresAndActivity>
IC50 (µM): 2.71 < 10 (sec=0) => sa

$$$$

  MOE2013           2D

 25 28  0  0  0  0  0  0  0  0999 V2000
    0.0000    0.0000    0.0000 O   0  0  0  0  0  0  0  0  0  0  0  0
    2.2640    3.8890    0.0000 O   0  0  0  0  0  0  0  0  0  0  0  0
   -5.2360    3.9170    0.0000 O   0  0  0  0  0  0  0  0  0  0  0  0
   -6.7450    1.3240    0.0000 O   0  0  0  0  0  0  0  0  0  0  0  0
    1.5000   -0.0060    0.0000 C   0  0  0  0  0  0  0  0  0  0  0  0
    2.2550    1.2910    0.0000 C   0  0  0  0  0  0  0  0  0  0  0  0
    2.2450   -1.3070    0.0000 C   0  0  0  0  0  0  0  0  0  0  0  0
   -0.7450    1.3020    0.0000 C   0  0  0  0  0  0  0  0  0  0  0  0
    1.5100    2.5920    0.0000 C   0  0  0  0  0  0  0  0  0  0  0  0
    3.7450   -1.3130    0.0000 C   0  0  0  0  0  0  0  0  0  0  0  0
   -2.2450    1.3070    0.0000 C   0  0  0  0  0  0  0  0  0  0  0  0
    0.0100    2.5980    0.0000 C   0  0  0  0  0  0  0  0  0  0  0  0
    3.7550    1.2850    0.0000 C   0  0  0  0  0  0  0  0  0  0  0  0
    4.5000   -0.0170    0.0000 C   0  0  0  0  0  0  0  0  0  0  0  0
   -2.9900    2.6090    0.0000 C   0  0  0  0  0  0  0  0  0  0  0  0
    1.4900   -2.6040    0.0000 C   0  0  0  0  0  0  0  0  0  0  0  0
   -4.4900    2.6150    0.0000 C   0  0  0  0  0  0  0  0  0  0  0  0
   -3.0000    0.0110    0.0000 C   0  0  0  0  0  0  0  0  0  0  0  0
   -5.2450    1.3180    0.0000 C   0  0  0  0  0  0  0  0  0  0  0  0
    4.4900   -2.6150    0.0000 C   0  0  0  0  0  0  0  0  0  0  0  0
   -4.5000    0.0170    0.0000 C   0  0  0  0  0  0  0  0  0  0  0  0
    2.2360   -3.9050    0.0000 C   0  0  0  0  0  0  0  0  0  0  0  0
    3.7360   -3.9110    0.0000 C   0  0  0  0  0  0  0  0  0  0  0  0
   -4.4810    5.2130    0.0000 C   0  0  0  0  0  0  0  0  0  0  0  0
   -7.5000    0.0280    0.0000 C   0  0  0  0  0  0  0  0  0  0  0  0
  1  5  1  0  0  0  0
  1  8  1  0  0  0  0
  2  9  2  0  0  0  0
  3 17  1  0  0  0  0
  3 24  1  0  0  0  0
  4 19  1  0  0  0  0
  4 25  1  0  0  0  0
  5  6  1  0  0  0  0
  5  7  2  0  0  0  0
  6  9  1  0  0  0  0
  6 13  2  0  0  0  0
  7 10  1  0  0  0  0
  7 16  1  0  0  0  0
  8 11  1  0  0  0  0
  8 12  2  0  0  0  0
  9 12  1  0  0  0  0
 10 14  2  0  0  0  0
 10 20  1  0  0  0  0
 11 15  2  0  0  0  0
 11 18  1  0  0  0  0
 13 14  1  0  0  0  0
 15 17  1  0  0  0  0
 16 22  2  0  0  0  0
 17 19  2  0  0  0  0
 18 21  2  0  0  0  0
 19 21  1  0  0  0  0
 20 23  2  0  0  0  0
 22 23  1  0  0  0  0
M  END
>  <Activity>
INHIBITOR

>  <ActivitySource>
Juvale_2013

>  <Name>
16

>  <canonical_smiles>
O1c2c(ccc3c2cccc3)C(=O)C=C1c1cc(OC)c(OC)cc1

>  <standard_inchi>
InChI=1S/C21H16O4/c1-23-18-10-8-14(11-20(18)24-2)19-12-17(22)16-9-7-13-5-3-4-6-15(13)21(16)25-19/h3-12H,1-2H3

>  <standard_inchi_key>
QDZQDIUUJDAORK-UHFFFAOYSA-N

>  <ScoresAndActivity>
IC50 (µM): 1.23 < 10 (sec=0) => sa

$$$$

  MOE2013           2D

 23 26  0  0  0  0  0  0  0  0999 V2000
    0.0000    0.0000    0.0000 O   0  0  0  0  0  0  0  0  0  0  0  0
   -2.2560    3.8930    0.0000 O   0  0  0  0  0  0  0  0  0  0  0  0
    6.7480    1.3100    0.0000 O   0  0  0  0  0  0  0  0  0  0  0  0
   -1.5000   -0.0020    0.0000 C   0  0  0  0  0  0  0  0  0  0  0  0
   -2.2520    1.2950    0.0000 C   0  0  0  0  0  0  0  0  0  0  0  0
   -2.2480   -1.3030    0.0000 C   0  0  0  0  0  0  0  0  0  0  0  0
    0.7480    1.3000    0.0000 C   0  0  0  0  0  0  0  0  0  0  0  0
   -1.5040    2.5960    0.0000 C   0  0  0  0  0  0  0  0  0  0  0  0
[truncated: 316,170 more chars]
