# Supplementary material for: Vienna LiverTox Workspace—A Set of Machine Learning Models for Prediction of Interactions Profiles of Small Molecules With Transporters Relevant for Regulatory Agencies
Source: Front Chem. 2020 Jan 10;7:899. doi: 10.3389/fchem.2019.00899 (PMC6966498; doi:10.3389/fchem.2019.00899)
Supplement: Supplementary file 2 [file Data_Sheet_2.ZIP › BcrpINH_training.sdf]

s=Matsson_2009__n=Bromosulfalein
  MOE2013           3D
CORINA 3.49 0026  01.06.2011
 46 49  0  0  0  0  0  0  0  0999 V2000
   -2.2340    1.7880    6.9440 Br  0  0  0  0  0  0  0  0  0  0  0  0
    1.2660    7.4440    7.1340 Br  0  0  0  0  0  0  0  0  0  0  0  0
   -3.1290    4.2100    9.0870 Br  0  0  0  0  0  0  0  0  0  0  0  0
   -1.3690    7.0560    9.1900 Br  0  0  0  0  0  0  0  0  0  0  0  0
   -3.9180    3.5530    2.1680 S   0  0  0  0  0  0  0  0  0  0  0  0
    3.9430    0.2630    8.2170 S   0  0  0  0  0  0  0  0  0  0  0  0
    1.6260    3.4970    4.7320 O   0  0  0  0  0  0  0  0  0  0  0  0
    2.5260    5.5670    5.0580 O   0  0  0  0  0  0  0  0  0  0  0  0
   -2.1690    2.2220    0.0170 O   0  0  0  0  0  0  0  0  0  0  0  0
    2.3500   -2.2170    7.3430 O   0  0  0  0  0  0  0  0  0  0  0  0
   -3.7940    5.1520    2.3600 O   0  0  0  0  0  0  0  0  0  0  0  0
    3.4540    1.1940    9.4450 O   0  0  0  0  0  0  0  0  0  0  0  0
   -4.6910    3.0530    3.2830 O   0  0  0  0  0  0  0  0  0  0  0  0
   -4.2980    3.2930    0.7900 O   0  0  0  0  0  0  0  0  0  0  0  0
    5.0050    0.9770    7.5450 O   0  0  0  0  0  0  0  0  0  0  0  0
    4.1190   -1.0900    8.7160 O   0  0  0  0  0  0  0  0  0  0  0  0
    0.4460    2.7230    5.1100 C   0  0  0  0  0  0  0  0  0  0  0  0
   -0.1620    3.6200    6.1650 C   0  0  0  0  0  0  0  0  0  0  0  0
   -0.3200    2.6120    3.7760 C   0  0  0  0  0  0  0  0  0  0  0  0
    0.9820    1.3980    5.6890 C   0  0  0  0  0  0  0  0  0  0  0  0
    0.5580    4.8100    6.2320 C   0  0  0  0  0  0  0  0  0  0  0  0
    1.6760    4.7340    5.2900 C   0  0  0  0  0  0  0  0  0  0  0  0
   -1.2530    3.4240    7.0210 C   0  0  0  0  0  0  0  0  0  0  0  0
   -1.6300    3.0880    3.5860 C   0  0  0  0  0  0  0  0  0  0  0  0
    2.0830    1.3980    6.5730 C   0  0  0  0  0  0  0  0  0  0  0  0
    0.3270    2.0370    2.6570 C   0  0  0  0  0  0  0  0  0  0  0  0
    0.3880    0.1550    5.3950 C   0  0  0  0  0  0  0  0  0  0  0  0
    0.2290    5.8430    7.1090 C   0  0  0  0  0  0  0  0  0  0  0  0
   -2.2630    2.9630    2.3390 C   0  0  0  0  0  0  0  0  0  0  0  0
    2.5560    0.2020    7.1290 C   0  0  0  0  0  0  0  0  0  0  0  0
   -1.6170    4.4520    7.9220 C   0  0  0  0  0  0  0  0  0  0  0  0
   -0.8760    5.6620    7.9640 C   0  0  0  0  0  0  0  0  0  0  0  0
    0.8680   -1.0350    5.9560 C   0  0  0  0  0  0  0  0  0  0  0  0
   -0.3110    1.9180    1.4170 C   0  0  0  0  0  0  0  0  0  0  0  0
   -1.6120    2.3760    1.2570 C   0  0  0  0  0  0  0  0  0  0  0  0
    1.9500   -1.0140    6.8270 C   0  0  0  0  0  0  0  0  0  0  0  0
    2.5820    2.3320    6.8260 H   0  0  0  0  0  0  0  0  0  0  0  0
   -2.1790    3.5660    4.3910 H   0  0  0  0  0  0  0  0  0  0  0  0
   -0.4710    0.0870    4.7290 H   0  0  0  0  0  0  0  0  0  0  0  0
    1.3520    1.6770    2.7450 H   0  0  0  0  0  0  0  0  0  0  0  0
    0.3850   -1.9780    5.7130 H   0  0  0  0  0  0  0  0  0  0  0  0
    0.2130    1.4690    0.5760 H   0  0  0  0  0  0  0  0  0  0  0  0
    3.0860   -2.0790    7.9880 H   0  0  0  0  0  0  0  0  0  0  0  0
   -3.0870    2.5890    0.0110 H   0  0  0  0  0  0  0  0  0  0  0  0
    4.1060    1.9130    9.5960 H   0  0  0  0  0  0  0  0  0  0  0  0
   -4.5150    5.4760    2.9440 H   0  0  0  0  0  0  0  0  0  0  0  0
  1 23  1  0  0  0  0
  2 28  1  0  0  0  0
  3 31  1  0  0  0  0
  4 32  1  0  0  0  0
  5 11  1  0  0  0  0
  5 13  2  0  0  0  0
  5 14  2  0  0  0  0
  5 29  1  0  0  0  0
  6 12  1  0  0  0  0
  6 15  2  0  0  0  0
  6 16  2  0  0  0  0
  6 30  1  0  0  0  0
  7 17  1  0  0  0  0
  7 22  1  0  0  0  0
  8 22  2  0  0  0  0
  9 35  1  0  0  0  0
  9 44  1  0  0  0  0
 10 36  1  0  0  0  0
 10 43  1  0  0  0  0
 11 46  1  0  0  0  0
 12 45  1  0  0  0  0
 17 18  1  0  0  0  0
 17 19  1  0  0  0  0
 17 20  1  0  0  0  0
 18 21  2  0  0  0  0
 18 23  1  0  0  0  0
 19 24  2  0  0  0  0
 19 26  1  0  0  0  0
 20 25  2  0  0  0  0
 20 27  1  0  0  0  0
 21 22  1  0  0  0  0
 21 28  1  0  0  0  0
 23 31  2  0  0  0  0
 24 29  1  0  0  0  0
 24 38  1  0  0  0  0
 25 30  1  0  0  0  0
 25 37  1  0  0  0  0
 26 34  2  0  0  0  0
 26 40  1  0  0  0  0
 27 33  2  0  0  0  0
 27 39  1  0  0  0  0
 28 32  2  0  0  0  0
 29 35  2  0  0  0  0
 30 36  2  0  0  0  0
 31 32  1  0  0  0  0
 33 36  1  0  0  0  0
 33 41  1  0  0  0  0
 34 35  1  0  0  0  0
 34 42  1  0  0  0  0
M  END
>  <Name>
Bromosulfalein

>  <ActivitySource>
Matsson_2009

>  <Activity>
INACTIVE

>  <activity>
0

>  <ThresholderStrategy>
all

>  <ScoresAndActivity>
% of inhibition compared to positive control: 0 < 50 (sec=0) => si

$$$$
s=Zembruski_2011__n=103268452
  MOE2013           3D
CORINA 3.49 0026  01.06.2011
 43 45  0  0  1  0  0  0  0  0999 V2000
   -3.2040   -0.0570   -0.8120 Br  0  0  0  0  0  0  0  0  0  0  0  0
   -0.4670    1.1280   -0.1500 O   0  0  0  0  0  0  0  0  0  0  0  0
    0.7910   -0.8730   -0.0200 N   0  0  0  0  0  0  0  0  0  0  0  0
   -0.2680   -2.9480   -0.3860 N   0  0  0  0  0  0  0  0  0  0  0  0
    2.0690   -2.7910    0.1200 N   0  0  3  0  0  0  0  0  0  0  0  0
   -2.5120   -3.1380   -0.8760 N   0  0  0  0  0  0  0  0  0  0  0  0
    5.2460    4.4410    1.2880 N   0  0  0  0  0  0  0  0  0  0  0  0
    4.6050   -9.1320    0.2250 N   0  0  0  0  0  0  0  0  0  0  0  0
   -0.3950   -0.2620   -0.2300 C   0  0  0  0  0  0  0  0  0  0  0  0
   -1.5570   -0.9440   -0.5230 C   0  0  0  0  0  0  0  0  0  0  0  0
    0.7060    1.7880    0.1440 C   0  0  0  0  0  0  0  0  0  0  0  0
    0.8190   -2.2110   -0.1050 C   0  0  0  0  0  0  0  0  0  0  0  0
   -1.4400   -2.3190   -0.5920 C   0  0  0  0  0  0  0  0  0  0  0  0
    1.5260    2.2310   -0.9080 C   0  0  0  0  0  0  0  0  0  0  0  0
    1.0160    2.0720    1.4850 C   0  0  0  0  0  0  0  0  0  0  0  0
    3.0540    3.1690    0.7360 C   0  0  0  0  0  0  0  0  0  0  0  0
    2.7120    2.9090   -0.5960 C   0  0  0  0  0  0  0  0  0  0  0  0
    2.2080    2.7510    1.7700 C   0  0  0  0  0  0  0  0  0  0  0  0
    2.5400   -4.1100    0.1300 C   0  0  0  0  0  0  0  0  0  0  0  0
    1.1810    1.9500   -2.3430 C   0  0  0  0  0  0  0  0  0  0  0  0
    0.1260    1.6200    2.6080 C   0  0  0  0  0  0  0  0  0  0  0  0
    3.8990   -4.3360    0.4050 C   0  0  0  0  0  0  0  0  0  0  0  0
    1.7380   -5.2300   -0.1200 C   0  0  0  0  0  0  0  0  0  0  0  0
    4.2660    3.8700    1.0410 C   0  0  0  0  0  0  0  0  0  0  0  0
    3.6200   -6.7320    0.1800 C   0  0  0  0  0  0  0  0  0  0  0  0
    4.4370   -5.6290    0.4310 C   0  0  0  0  0  0  0  0  0  0  0  0
    2.2670   -6.5280   -0.0960 C   0  0  0  0  0  0  0  0  0  0  0  0
    4.1640   -8.0580    0.2050 C   0  0  0  0  0  0  0  0  0  0  0  0
    2.7420   -2.0620    0.3140 H   0  0  0  0  0  0  0  0  0  0  0  0
   -2.3350   -4.1320   -0.9060 H   0  0  0  0  0  0  0  0  0  0  0  0
   -3.4350   -2.7670   -1.0460 H   0  0  0  0  0  0  0  0  0  0  0  0
    3.3720    3.2380   -1.3980 H   0  0  0  0  0  0  0  0  0  0  0  0
    2.4760    2.9570    2.8060 H   0  0  0  0  0  0  0  0  0  0  0  0
    0.1210    2.1460   -2.5330 H   0  0  0  0  0  0  0  0  0  0  0  0
    1.7520    2.5930   -3.0210 H   0  0  0  0  0  0  0  0  0  0  0  0
    1.4060    0.9070   -2.5870 H   0  0  0  0  0  0  0  0  0  0  0  0
    0.2590    0.5490    2.7870 H   0  0  0  0  0  0  0  0  0  0  0  0
    0.3560    2.1540    3.5360 H   0  0  0  0  0  0  0  0  0  0  0  0
   -0.9250    1.8200    2.3750 H   0  0  0  0  0  0  0  0  0  0  0  0
    4.5630   -3.4980    0.6060 H   0  0  0  0  0  0  0  0  0  0  0  0
    0.6800   -5.1220   -0.3390 H   0  0  0  0  0  0  0  0  0  0  0  0
    5.4950   -5.7590    0.6490 H   0  0  0  0  0  0  0  0  0  0  0  0
    1.6070   -7.3700   -0.2960 H   0  0  0  0  0  0  0  0  0  0  0  0
  1 10  1  0  0  0  0
  2  9  1  0  0  0  0
  2 11  1  0  0  0  0
  3  9  1  0  0  0  0
  3 12  2  0  0  0  0
  4 12  1  0  0  0  0
  4 13  2  0  0  0  0
  5 12  1  0  0  0  0
  5 19  1  0  0  0  0
  5 29  1  0  0  0  0
  6 13  1  0  0  0  0
  6 30  1  0  0  0  0
  6 31  1  0  0  0  0
  7 24  3  0  0  0  0
  8 28  3  0  0  0  0
  9 10  2  0  0  0  0
 10 13  1  0  0  0  0
 11 14  2  0  0  0  0
 11 15  1  0  0  0  0
 14 17  1  0  0  0  0
 14 20  1  0  0  0  0
 15 18  2  0  0  0  0
 15 21  1  0  0  0  0
 16 17  2  0  0  0  0
 16 18  1  0  0  0  0
 16 24  1  0  0  0  0
 17 32  1  0  0  0  0
 18 33  1  0  0  0  0
 19 22  2  0  0  0  0
 19 23  1  0  0  0  0
 20 34  1  0  0  0  0
 20 35  1  0  0  0  0
 20 36  1  0  0  0  0
 21 37  1  0  0  0  0
 21 38  1  0  0  0  0
 21 39  1  0  0  0  0
 22 26  1  0  0  0  0
 22 40  1  0  0  0  0
 23 27  2  0  0  0  0
 23 41  1  0  0  0  0
 25 26  2  0  0  0  0
 25 27  1  0  0  0  0
 25 28  1  0  0  0  0
 26 42  1  0  0  0  0
 27 43  1  0  0  0  0
M  END
>  <Name>
103268452

>  <ActivitySource>
Zembruski_2011

>  <Activity>
INHIBITOR

>  <activity>
1

>  <ThresholderStrategy>
all

>  <ScoresAndActivity>
FromPubchem: 1 > 0 (sec=0) => sa

>  <SynonymName>
etravirine

$$$$
s=Jimenez-Alonso_2008__n=103649249
  MOE2013           3D
CORINA 3.49 0026  01.06.2011
 64 70  0  0  1  0  0  0  0  0999 V2000
    2.2970   -0.9140   -6.2750 Br  0  0  0  0  0  0  0  0  0  0  0  0
   -6.0990   -2.1640   -3.2480 Br  0  0  0  0  0  0  0  0  0  0  0  0
    5.4170   -4.0500   -2.7750 Br  0  0  0  0  0  0  0  0  0  0  0  0
   -6.1570    1.2160    1.2840 Br  0  0  0  0  0  0  0  0  0  0  0  0
    0.0120    1.3360    0.3240 O   0  0  0  0  0  0  0  0  0  0  0  0
   -0.1090   -4.2480    0.3030 O   0  0  0  0  0  0  0  0  0  0  0  0
    0.8830    1.1500   -2.3920 O   0  0  0  0  0  0  0  0  0  0  0  0
   -3.8650   -3.5150   -1.6920 O   0  0  0  0  0  0  0  0  0  0  0  0
    2.2440   -2.7840    0.4420 O   0  0  0  0  0  0  0  0  0  0  0  0
   -1.6970   -0.1570    1.9200 O   0  0  0  0  0  0  0  0  0  0  0  0
    2.2830   -0.1130   -0.8680 C   0  0  1  0  0  0  0  0  0  0  0  0
   -2.5980   -2.7950    0.8770 C   0  0  1  0  0  0  0  0  0  0  0  0
    1.8420    1.2950   -1.3280 C   0  0  2  0  0  0  0  0  0  0  0  0
   -2.5640   -4.2290    0.2920 C   0  0  2  0  0  0  0  0  0  0  0  0
    1.1450   -0.7520   -0.0960 C   0  0  0  0  0  0  0  0  0  0  0  0
   -1.2260   -2.1600    0.7420 C   0  0  0  0  0  0  0  0  0  0  0  0
    0.1120   -0.0380    0.3870 C   0  0  0  0  0  0  0  0  0  0  0  0
   -0.1270   -2.8740    0.4390 C   0  0  0  0  0  0  0  0  0  0  0  0
    1.1490    2.0640   -0.1770 C   0  0  0  0  0  0  0  0  0  0  0  0
   -1.2760   -4.9630    0.7450 C   0  0  0  0  0  0  0  0  0  0  0  0
    1.1870   -2.1890    0.2710 C   0  0  0  0  0  0  0  0  0  0  0  0
   -1.0060   -0.7330    1.0880 C   0  0  0  0  0  0  0  0  0  0  0  0
    2.7760   -0.8900   -2.0880 C   0  0  0  0  0  0  0  0  0  0  0  0
   -3.7460   -2.0330    0.2320 C   0  0  0  0  0  0  0  0  0  0  0  0
   -2.6630   -4.1300   -1.2420 C   0  0  0  0  0  0  0  0  0  0  0  0
    2.3360   -0.5590   -3.3880 C   0  0  0  0  0  0  0  0  0  0  0  0
   -4.2830   -2.4100   -1.0070 C   0  0  0  0  0  0  0  0  0  0  0  0
    1.4500    0.6430   -3.5950 C   0  0  0  0  0  0  0  0  0  0  0  0
    3.7170   -1.9230   -1.9300 C   0  0  0  0  0  0  0  0  0  0  0  0
   -4.3460   -0.9560    0.9120 C   0  0  0  0  0  0  0  0  0  0  0  0
    0.5920    3.4030   -0.6890 C   0  0  0  0  0  0  0  0  0  0  0  0
    2.1020    2.3550    0.9930 C   0  0  0  0  0  0  0  0  0  0  0  0
   -1.1690   -6.3660    0.1240 C   0  0  0  0  0  0  0  0  0  0  0  0
   -1.2090   -5.1400    2.2760 C   0  0  0  0  0  0  0  0  0  0  0  0
    2.8160   -1.3030   -4.4860 C   0  0  0  0  0  0  0  0  0  0  0  0
   -5.3530   -1.6870   -1.5650 C   0  0  0  0  0  0  0  0  0  0  0  0
    4.1700   -2.6520   -3.0270 C   0  0  0  0  0  0  0  0  0  0  0  0
   -5.4030   -0.2420    0.3470 C   0  0  0  0  0  0  0  0  0  0  0  0
    3.7180   -2.3530   -4.3060 C   0  0  0  0  0  0  0  0  0  0  0  0
   -5.9090   -0.5980   -0.8960 C   0  0  0  0  0  0  0  0  0  0  0  0
    3.1360    0.0000   -0.1840 H   0  0  0  0  0  0  0  0  0  0  0  0
   -2.8270   -2.8740    1.9490 H   0  0  0  0  0  0  0  0  0  0  0  0
    2.6980    1.8750   -1.7000 H   0  0  0  0  0  0  0  0  0  0  0  0
   -3.4480   -4.7730    0.6550 H   0  0  0  0  0  0  0  0  0  0  0  0
   -2.6710   -5.1300   -1.6840 H   0  0  0  0  0  0  0  0  0  0  0  0
   -1.8180   -3.5960   -1.6910 H   0  0  0  0  0  0  0  0  0  0  0  0
    0.6050    0.3880   -4.2410 H   0  0  0  0  0  0  0  0  0  0  0  0
    2.0220    1.4490   -4.0680 H   0  0  0  0  0  0  0  0  0  0  0  0
    4.0990   -2.1620   -0.9390 H   0  0  0  0  0  0  0  0  0  0  0  0
   -3.9890   -0.6740    1.9010 H   0  0  0  0  0  0  0  0  0  0  0  0
    0.1120    3.9610    0.1230 H   0  0  0  0  0  0  0  0  0  0  0  0
    1.3820    4.0290   -1.1180 H   0  0  0  0  0  0  0  0  0  0  0  0
   -0.1840    3.2510   -1.4470 H   0  0  0  0  0  0  0  0  0  0  0  0
    2.4430    1.4390    1.4860 H   0  0  0  0  0  0  0  0  0  0  0  0
    2.9820    2.9170    0.6600 H   0  0  0  0  0  0  0  0  0  0  0  0
    1.5940    2.9380    1.7700 H   0  0  0  0  0  0  0  0  0  0  0  0
   -0.3070   -6.9080    0.5310 H   0  0  0  0  0  0  0  0  0  0  0  0
   -2.0680   -6.9610    0.3150 H   0  0  0  0  0  0  0  0  0  0  0  0
   -0.9940   -6.3210   -0.9560 H   0  0  0  0  0  0  0  0  0  0  0  0
   -1.1560   -4.1850    2.8080 H   0  0  0  0  0  0  0  0  0  0  0  0
   -2.0760   -5.6950    2.6490 H   0  0  0  0  0  0  0  0  0  0  0  0
   -0.3010   -5.6830    2.5630 H   0  0  0  0  0  0  0  0  0  0  0  0
    4.0800   -2.9220   -5.1590 H   0  0  0  0  0  0  0  0  0  0  0  0
   -6.7370   -0.0450   -1.3320 H   0  0  0  0  0  0  0  0  0  0  0  0
  1 35  1  0  0  0  0
  2 36  1  0  0  0  0
  3 37  1  0  0  0  0
  4 38  1  0  0  0  0
  5 17  1  0  0  0  0
  5 19  1  0  0  0  0
  6 18  1  0  0  0  0
  6 20  1  0  0  0  0
  7 13  1  0  0  0  0
  7 28  1  0  0  0  0
  8 25  1  0  0  0  0
  8 27  1  0  0  0  0
  9 21  2  0  0  0  0
 10 22  2  0  0  0  0
 11 13  1  0  0  0  0
 11 15  1  0  0  0  0
 11 23  1  0  0  0  0
 11 41  1  0  0  0  0
 12 14  1  0  0  0  0
 12 16  1  0  0  0  0
 12 24  1  0  0  0  0
 12 42  1  0  0  0  0
 13 19  1  0  0  0  0
 13 43  1  0  0  0  0
 14 20  1  0  0  0  0
 14 25  1  0  0  0  0
 14 44  1  0  0  0  0
 15 17  2  0  0  0  0
 15 21  1  0  0  0  0
 16 18  2  0  0  0  0
 16 22  1  0  0  0  0
 17 22  1  0  0  0  0
 18 21  1  0  0  0  0
 19 31  1  0  0  0  0
 19 32  1  0  0  0  0
 20 33  1  0  0  0  0
 20 34  1  0  0  0  0
 23 26  2  0  0  0  0
 23 29  1  0  0  0  0
 24 27  2  0  0  0  0
 24 30  1  0  0  0  0
 25 45  1  0  0  0  0
 25 46  1  0  0  0  0
 26 28  1  0  0  0  0
 26 35  1  0  0  0  0
 27 36  1  0  0  0  0
 28 47  1  0  0  0  0
 28 48  1  0  0  0  0
 29 37  2  0  0  0  0
 29 49  1  0  0  0  0
 30 38  2  0  0  0  0
 30 50  1  0  0  0  0
 31 51  1  0  0  0  0
 31 52  1  0  0  0  0
 31 53  1  0  0  0  0
 32 54  1  0  0  0  0
 32 55  1  0  0  0  0
 32 56  1  0  0  0  0
 33 57  1  0  0  0  0
 33 58  1  0  0  0  0
 33 59  1  0  0  0  0
 34 60  1  0  0  0  0
 34 61  1  0  0  0  0
 34 62  1  0  0  0  0
 35 39  2  0  0  0  0
 36 40  2  0  0  0  0
 37 39  1  0  0  0  0
 38 40  1  0  0  0  0
 39 63  1  0  0  0  0
 40 64  1  0  0  0  0
M  END
>  <Name>
103649249

>  <ActivitySource>
Jimenez-Alonso_2008

>  <Activity>
INACTIVE

>  <activity>
0

>  <ThresholderStrategy>
allin

>  <ScoresAndActivity>
PubchemAllInactives: 0 < 1 (sec=0) => si

$$$$
s=phenylquinazolines_Juvale_2012__n=19
  MOE2013           3D
CORINA 3.49 0026  01.06.2011
 50 54  0  0  0  0  0  0  0  0999 V2000
   -0.3330    1.4680    0.4820 C   0  0  0  0  0  0  0  0  0  0  0  0
   -0.3080    0.0640    0.4820 C   0  0  0  0  0  0  0  0  0  0  0  0
    0.6470   -0.5970    1.2450 C   0  0  0  0  0  0  0  0  0  0  0  0
    1.5670    0.0910    2.0370 C   0  0  0  0  0  0  0  0  0  0  0  0
    1.5290    1.4750    2.0820 C   0  0  0  0  0  0  0  0  0  0  0  0
   -1.1750   -0.6780   -0.2090 N   0  0  0  0  0  0  0  0  0  0  0  0
   -2.1210   -0.0340   -0.9090 C   0  0  0  0  0  0  0  0  0  0  0  0
   -3.1100   -0.8440   -1.6450 C   0  0  0  0  0  0  0  0  0  0  0  0
   -3.0920   -2.2510   -1.5970 C   0  0  0  0  0  0  0  0  0  0  0  0
   -4.0310   -3.0180   -2.2930 C   0  0  0  0  0  0  0  0  0  0  0  0
   -5.0140   -2.3940   -3.0550 C   0  0  0  0  0  0  0  0  0  0  0  0
   -5.0580   -1.0060   -3.1220 C   0  0  0  0  0  0  0  0  0  0  0  0
   -4.1170   -0.2410   -2.4250 C   0  0  0  0  0  0  0  0  0  0  0  0
   -2.2270    1.3010   -0.9850 N   0  0  0  0  0  0  0  0  0  0  0  0
    0.5830    2.1570    1.3190 C   0  0  0  0  0  0  0  0  0  0  0  0
   -1.3200    2.0600   -0.3320 C   0  0  0  0  0  0  0  0  0  0  0  0
   -1.4360    3.4200   -0.5290 N   0  0  0  0  0  0  0  0  0  0  0  0
   -2.7720    4.0220   -0.5160 C   0  0  0  0  0  0  0  0  0  0  0  0
   -2.7740    5.3830    0.2090 C   0  0  0  0  0  0  0  0  0  0  0  0
   -1.6740    6.2370   -0.2670 N   0  0  0  0  0  0  0  0  0  0  0  0
   -1.8780    7.5360   -0.6900 C   0  0  0  0  0  0  0  0  0  0  0  0
   -1.0980    8.1160   -1.7040 C   0  0  0  0  0  0  0  0  0  0  0  0
   -1.3090    9.4340   -2.1240 C   0  0  0  0  0  0  0  0  0  0  0  0
   -0.2330   10.1590   -3.5010 Br  0  0  0  0  0  0  0  0  0  0  0  0
   -2.3040   10.2140   -1.5460 C   0  0  0  0  0  0  0  0  0  0  0  0
   -3.0920    9.6650   -0.5420 C   0  0  0  0  0  0  0  0  0  0  0  0
   -2.8780    8.3460   -0.1250 C   0  0  0  0  0  0  0  0  0  0  0  0
   -0.3410    5.6190   -0.2140 C   0  0  0  0  0  0  0  0  0  0  0  0
   -0.3290    4.2760   -0.9630 C   0  0  0  0  0  0  0  0  0  0  0  0
    0.6700   -1.6840    1.2330 H   0  0  0  0  0  0  0  0  0  0  0  0
    2.2970   -0.4580    2.6260 H   0  0  0  0  0  0  0  0  0  0  0  0
    2.2230    2.0230    2.7130 H   0  0  0  0  0  0  0  0  0  0  0  0
   -2.3350   -2.7670   -1.0080 H   0  0  0  0  0  0  0  0  0  0  0  0
   -3.9930   -4.1030   -2.2370 H   0  0  0  0  0  0  0  0  0  0  0  0
   -5.7440   -2.9900   -3.5960 H   0  0  0  0  0  0  0  0  0  0  0  0
   -5.8220   -0.5120   -3.7160 H   0  0  0  0  0  0  0  0  0  0  0  0
   -4.1760    0.8440   -2.4980 H   0  0  0  0  0  0  0  0  0  0  0  0
    0.5470    3.2390    1.4020 H   0  0  0  0  0  0  0  0  0  0  0  0
   -3.1050    4.1580   -1.5530 H   0  0  0  0  0  0  0  0  0  0  0  0
   -3.5060    3.3740   -0.0190 H   0  0  0  0  0  0  0  0  0  0  0  0
   -3.7580    5.8380    0.0520 H   0  0  0  0  0  0  0  0  0  0  0  0
   -2.6520    5.2270    1.2880 H   0  0  0  0  0  0  0  0  0  0  0  0
   -0.3340    7.5260   -2.2020 H   0  0  0  0  0  0  0  0  0  0  0  0
   -2.4720   11.2380   -1.8670 H   0  0  0  0  0  0  0  0  0  0  0  0
   -3.8720   10.2600   -0.0740 H   0  0  0  0  0  0  0  0  0  0  0  0
   -3.4960    7.9640    0.6850 H   0  0  0  0  0  0  0  0  0  0  0  0
    0.4500    6.2640   -0.6110 H   0  0  0  0  0  0  0  0  0  0  0  0
   -0.0920    5.4520    0.8410 H   0  0  0  0  0  0  0  0  0  0  0  0
    0.6490    3.7970   -0.8460 H   0  0  0  0  0  0  0  0  0  0  0  0
   -0.4490    4.4640   -2.0370 H   0  0  0  0  0  0  0  0  0  0  0  0
  1  2  2  0  0  0  0
  1 15  1  0  0  0  0
  1 16  1  0  0  0  0
  2  3  1  0  0  0  0
  2  6  1  0  0  0  0
  3  4  2  0  0  0  0
  3 30  1  0  0  0  0
  4  5  1  0  0  0  0
  4 31  1  0  0  0  0
  5 15  2  0  0  0  0
  5 32  1  0  0  0  0
  6  7  2  0  0  0  0
  7  8  1  0  0  0  0
  7 14  1  0  0  0  0
  8  9  1  0  0  0  0
  8 13  2  0  0  0  0
  9 10  2  0  0  0  0
  9 33  1  0  0  0  0
 10 11  1  0  0  0  0
 10 34  1  0  0  0  0
 11 12  2  0  0  0  0
 11 35  1  0  0  0  0
 12 13  1  0  0  0  0
 12 36  1  0  0  0  0
 13 37  1  0  0  0  0
 14 16  2  0  0  0  0
 15 38  1  0  0  0  0
 16 17  1  0  0  0  0
 17 18  1  0  0  0  0
 17 29  1  0  0  0  0
 18 19  1  0  0  0  0
 18 39  1  0  0  0  0
 18 40  1  0  0  0  0
 19 20  1  0  0  0  0
 19 41  1  0  0  0  0
 19 42  1  0  0  0  0
 20 21  1  0  0  0  0
 20 28  1  0  0  0  0
 21 22  2  0  0  0  0
 21 27  1  0  0  0  0
 22 23  1  0  0  0  0
 22 43  1  0  0  0  0
 23 24  1  0  0  0  0
 23 25  2  0  0  0  0
 25 26  1  0  0  0  0
 25 44  1  0  0  0  0
 26 27  2  0  0  0  0
 26 45  1  0  0  0  0
 27 46  1  0  0  0  0
 28 29  1  0  0  0  0
 28 47  1  0  0  0  0
 28 48  1  0  0  0  0
 29 49  1  0  0  0  0
 29 50  1  0  0  0  0
M  END
>  <Name>
19

>  <ActivitySource>
phenylquinazolines_Juvale_2012

>  <Activity>
INHIBITOR

>  <activity>
1

>  <ThresholderStrategy>
all

>  <ScoresAndActivity>
IC50 (µM): 5.12 < 10 (sec=0) => sa

$$$$
s=phenylquinazolines_Juvale_2012__n=3
  MOE2013           3D
CORINA 3.49 0026  01.06.2011
 38 41  0  0  1  0  0  0  0  0999 V2000
   -0.0170    1.2620   -0.1190 C   0  0  0  0  0  0  0  0  0  0  0  0
   -0.0180   -0.1250    0.1870 C   0  0  0  0  0  0  0  0  0  0  0  0
   -1.1610   -0.9090    0.4380 C   0  0  0  0  0  0  0  0  0  0  0  0
   -2.4400   -0.3120    0.4300 N   0  0  3  0  0  0  0  0  0  0  0  0
   -3.6900   -0.8430    0.0630 C   0  0  0  0  0  0  0  0  0  0  0  0
   -4.8550   -0.1370    0.4010 C   0  0  0  0  0  0  0  0  0  0  0  0
   -6.1150   -0.6390    0.0680 C   0  0  0  0  0  0  0  0  0  0  0  0
   -7.6660    0.3350    0.5390 Br  0  0  0  0  0  0  0  0  0  0  0  0
   -6.2420   -1.8500   -0.6070 C   0  0  0  0  0  0  0  0  0  0  0  0
   -5.0960   -2.5620   -0.9490 C   0  0  0  0  0  0  0  0  0  0  0  0
   -3.8330   -2.0620   -0.6150 C   0  0  0  0  0  0  0  0  0  0  0  0
   -1.0730   -2.2340    0.6740 N   0  0  0  0  0  0  0  0  0  0  0  0
    0.1470   -2.7920    0.6970 C   0  0  0  0  0  0  0  0  0  0  0  0
    0.2340   -4.2410    0.9600 C   0  0  0  0  0  0  0  0  0  0  0  0
    1.4690   -4.9180    0.9480 C   0  0  0  0  0  0  0  0  0  0  0  0
    1.5520   -6.2930    1.1950 C   0  0  0  0  0  0  0  0  0  0  0  0
    0.3990   -7.0240    1.4610 C   0  0  0  0  0  0  0  0  0  0  0  0
   -0.8360   -6.3830    1.4810 C   0  0  0  0  0  0  0  0  0  0  0  0
   -0.9160   -5.0080    1.2330 C   0  0  0  0  0  0  0  0  0  0  0  0
    1.2910   -2.1180    0.4930 N   0  0  0  0  0  0  0  0  0  0  0  0
    1.2050   -0.8100    0.2390 C   0  0  0  0  0  0  0  0  0  0  0  0
    2.3810   -0.1050    0.0110 C   0  0  0  0  0  0  0  0  0  0  0  0
    2.3790    1.2610   -0.2770 C   0  0  0  0  0  0  0  0  0  0  0  0
    1.1750    1.9460   -0.3460 C   0  0  0  0  0  0  0  0  0  0  0  0
   -0.9460    1.8200   -0.2000 H   0  0  0  0  0  0  0  0  0  0  0  0
   -2.4630    0.6320    0.7880 H   0  0  0  0  0  0  0  0  0  0  0  0
   -4.7810    0.8070    0.9350 H   0  0  0  0  0  0  0  0  0  0  0  0
   -7.2180   -2.2470   -0.8680 H   0  0  0  0  0  0  0  0  0  0  0  0
   -5.1800   -3.5080   -1.4780 H   0  0  0  0  0  0  0  0  0  0  0  0
   -2.9590   -2.6380   -0.9060 H   0  0  0  0  0  0  0  0  0  0  0  0
    2.3890   -4.3740    0.7420 H   0  0  0  0  0  0  0  0  0  0  0  0
    2.5190   -6.7890    1.1790 H   0  0  0  0  0  0  0  0  0  0  0  0
    0.4610   -8.0910    1.6530 H   0  0  0  0  0  0  0  0  0  0  0  0
   -1.7400   -6.9480    1.6890 H   0  0  0  0  0  0  0  0  0  0  0  0
   -1.8960   -4.5350    1.2580 H   0  0  0  0  0  0  0  0  0  0  0  0
    3.3300   -0.6340    0.0550 H   0  0  0  0  0  0  0  0  0  0  0  0
    3.3170    1.7810   -0.4520 H   0  0  0  0  0  0  0  0  0  0  0  0
    1.1610    3.0070   -0.5800 H   0  0  0  0  0  0  0  0  0  0  0  0
  1  2  1  0  0  0  0
  1 24  2  0  0  0  0
  1 25  1  0  0  0  0
  2  3  1  0  0  0  0
  2 21  2  0  0  0  0
  3  4  1  0  0  0  0
  3 12  2  0  0  0  0
  4  5  1  0  0  0  0
  4 26  1  0  0  0  0
  5  6  1  0  0  0  0
  5 11  2  0  0  0  0
  6  7  2  0  0  0  0
  6 27  1  0  0  0  0
  7  8  1  0  0  0  0
  7  9  1  0  0  0  0
  9 10  2  0  0  0  0
  9 28  1  0  0  0  0
 10 11  1  0  0  0  0
 10 29  1  0  0  0  0
 11 30  1  0  0  0  0
 12 13  1  0  0  0  0
 13 14  1  0  0  0  0
 13 20  2  0  0  0  0
 14 15  1  0  0  0  0
 14 19  2  0  0  0  0
 15 16  2  0  0  0  0
 15 31  1  0  0  0  0
 16 17  1  0  0  0  0
 16 32  1  0  0  0  0
 17 18  2  0  0  0  0
 17 33  1  0  0  0  0
 18 19  1  0  0  0  0
 18 34  1  0  0  0  0
 19 35  1  0  0  0  0
 20 21  1  0  0  0  0
 21 22  1  0  0  0  0
 22 23  2  0  0  0  0
 22 36  1  0  0  0  0
 23 24  1  0  0  0  0
 23 37  1  0  0  0  0
 24 38  1  0  0  0  0
M  END
>  <Name>
3

>  <ActivitySource>
phenylquinazolines_Juvale_2012

>  <Activity>
INHIBITOR

>  <activity>
1

>  <ThresholderStrategy>
all

>  <ScoresAndActivity>
IC50 (µM): 0.57 < 10 (sec=0) => sa

$$$$
s=Mao_2004__n=EKI-785
  MOE2013           3D
CORINA 3.49 0026  01.06.2011
 37 39  0  0  1  0  0  0  0  0999 V2000
    0.4410    1.5100   -0.3120 C   0  0  0  0  0  0  0  0  0  0  0  0
    2.5830   -0.0770    0.3900 C   0  0  0  0  0  0  0  0  0  0  0  0
    1.4350   -0.6630   -0.1570 C   0  0  0  0  0  0  0  0  0  0  0  0
    3.8930    3.0990    1.2770 C   0  0  0  0  0  0  0  0  0  0  0  0
    1.9110    6.3530   -0.6640 C   0  0  0  0  0  0  0  0  0  0  0  0
   -0.4510    6.4520   -0.2250 C   0  0  0  0  0  0  0  0  0  0  0  0
   -0.4840    7.7810   -0.6580 C   0  0  0  0  0  0  0  0  0  0  0  0
    0.6830    8.4010   -1.0930 C   0  0  0  0  0  0  0  0  0  0  0  0
   -4.8390   -2.3710   -3.0750 C   0  0  0  0  0  0  0  0  0  0  0  0
   -0.1990    4.0220    0.4390 H   0  0  0  0  0  0  0  0  0  0  0  0
   -1.5550    0.3100   -1.3220 H   0  0  0  0  0  0  0  0  0  0  0  0
    1.7740    3.4880    0.5080 C   0  0  0  0  0  0  0  0  0  0  0  0
    0.3520    0.1290   -0.5210 C   0  0  0  0  0  0  0  0  0  0  0  0
    0.7460    5.7170   -0.2190 C   0  0  0  0  0  0  0  0  0  0  0  0
    1.8760    7.6820   -1.0950 C   0  0  0  0  0  0  0  0  0  0  0  0
   -0.4360   -2.6620   -1.1970 O   0  0  0  0  0  0  0  0  0  0  0  0
   -1.1470   -1.6840   -1.3870 C   0  0  0  0  0  0  0  0  0  0  0  0
   -0.8380   -0.3690   -1.0940 N   0  0  0  0  0  0  0  0  0  0  0  0
    2.9300    3.9820    0.9980 N   0  0  0  0  0  0  0  0  0  0  0  0
    3.8250    1.7750    1.1080 N   0  0  0  0  0  0  0  0  0  0  0  0
    0.7200    4.3850    0.2310 N   0  0  3  0  0  0  0  0  0  0  0  0
   -2.4500   -1.9200   -1.9820 C   0  0  0  0  0  0  0  0  0  0  0  0
   -3.5290   -2.1180   -2.4740 C   0  0  0  0  0  0  0  0  0  0  0  0
    3.4670    8.5150   -1.6910 Br  0  0  0  0  0  0  0  0  0  0  0  0
    1.6000    2.1080    0.2570 C   0  0  0  0  0  0  0  0  0  0  0  0
    2.6880    1.2920    0.5980 C   0  0  0  0  0  0  0  0  0  0  0  0
   -0.3940    2.1390   -0.6130 H   0  0  0  0  0  0  0  0  0  0  0  0
    3.4230   -0.7160    0.6570 H   0  0  0  0  0  0  0  0  0  0  0  0
    1.4320   -1.7400   -0.2900 H   0  0  0  0  0  0  0  0  0  0  0  0
    4.8180    3.4940    1.6800 H   0  0  0  0  0  0  0  0  0  0  0  0
    2.8540    5.8150   -0.6840 H   0  0  0  0  0  0  0  0  0  0  0  0
   -1.3780    5.9940    0.1130 H   0  0  0  0  0  0  0  0  0  0  0  0
   -1.4230    8.3280   -0.6520 H   0  0  0  0  0  0  0  0  0  0  0  0
    0.6530    9.4340   -1.4260 H   0  0  0  0  0  0  0  0  0  0  0  0
   -5.6330   -1.8960   -2.4910 H   0  0  0  0  0  0  0  0  0  0  0  0
   -4.8830   -1.9750   -4.0940 H   0  0  0  0  0  0  0  0  0  0  0  0
   -5.0460   -3.4450   -3.1190 H   0  0  0  0  0  0  0  0  0  0  0  0
  1 13  2  0  0  0  0
  1 25  1  0  0  0  0
  1 27  1  0  0  0  0
  2  3  2  0  0  0  0
  2 26  1  0  0  0  0
  2 28  1  0  0  0  0
  3 13  1  0  0  0  0
  3 29  1  0  0  0  0
  4 19  2  0  0  0  0
  4 20  1  0  0  0  0
  4 30  1  0  0  0  0
  5 14  2  0  0  0  0
  5 15  1  0  0  0  0
  5 31  1  0  0  0  0
  6  7  2  0  0  0  0
  6 14  1  0  0  0  0
  6 32  1  0  0  0  0
  7  8  1  0  0  0  0
  7 33  1  0  0  0  0
  8 15  2  0  0  0  0
  8 34  1  0  0  0  0
  9 23  1  0  0  0  0
  9 35  1  0  0  0  0
  9 36  1  0  0  0  0
  9 37  1  0  0  0  0
 10 21  1  0  0  0  0
 11 18  1  0  0  0  0
 12 19  1  0  0  0  0
 12 21  1  0  0  0  0
 12 25  2  0  0  0  0
 13 18  1  0  0  0  0
 14 21  1  0  0  0  0
 15 24  1  0  0  0  0
 16 17  2  0  0  0  0
 17 18  1  0  0  0  0
 17 22  1  0  0  0  0
 20 26  2  0  0  0  0
 22 23  3  0  0  0  0
 25 26  1  0  0  0  0
M  END
>  <Name>
EKI-785

>  <ActivitySource>
Mao_2004

>  <Activity>
INHIBITOR

>  <activity>
1

>  <ThresholderStrategy>
all

>  <ScoresAndActivity>
IC50 (µM): 0.1 < 15 (sec=0) => sa

$$$$
s=Matsson_2009__n=Benzbromarone
  MOE2013           3D
CORINA 3.49 0026  01.06.2011
 34 36  0  0  0  0  0  0  0  0999 V2000
    2.7040   -1.8270   -5.4290 Br  0  0  0  0  0  0  0  0  0  0  0  0
    4.6640   -5.7900   -1.7610 Br  0  0  0  0  0  0  0  0  0  0  0  0
   -0.0610    1.3390    0.2530 O   0  0  0  0  0  0  0  0  0  0  0  0
    0.6900   -2.8390    0.4910 O   0  0  0  0  0  0  0  0  0  0  0  0
    4.3440   -4.2680   -4.4330 O   0  0  0  0  0  0  0  0  0  0  0  0
    1.0010   -0.6090   -0.1850 C   0  0  0  0  0  0  0  0  0  0  0  0
    1.9010    0.4750   -0.4550 C   0  0  0  0  0  0  0  0  0  0  0  0
   -0.1690   -0.0180    0.2710 C   0  0  0  0  0  0  0  0  0  0  0  0
    1.1900    1.6380   -0.1820 C   0  0  0  0  0  0  0  0  0  0  0  0
   -1.4750   -0.5500    0.7400 C   0  0  0  0  0  0  0  0  0  0  0  0
    1.2000   -2.0460   -0.2950 C   0  0  0  0  0  0  0  0  0  0  0  0
    3.2380    0.6090   -0.8830 C   0  0  0  0  0  0  0  0  0  0  0  0
    2.0300   -2.5920   -1.3980 C   0  0  0  0  0  0  0  0  0  0  0  0
    1.6990    2.9280   -0.3270 C   0  0  0  0  0  0  0  0  0  0  0  0
   -1.5000   -0.7180    2.2510 C   0  0  0  0  0  0  0  0  0  0  0  0
    3.7800    1.8940   -1.0390 C   0  0  0  0  0  0  0  0  0  0  0  0
    3.0200    3.0330   -0.7680 C   0  0  0  0  0  0  0  0  0  0  0  0
    2.8230   -3.7180   -1.1410 C   0  0  0  0  0  0  0  0  0  0  0  0
    1.9870   -2.0430   -2.6850 C   0  0  0  0  0  0  0  0  0  0  0  0
    2.7670   -2.6030   -3.6990 C   0  0  0  0  0  0  0  0  0  0  0  0
    3.5980   -4.2730   -2.1630 C   0  0  0  0  0  0  0  0  0  0  0  0
    3.5760   -3.7150   -3.4430 C   0  0  0  0  0  0  0  0  0  0  0  0
   -2.2790    0.1320    0.4380 H   0  0  0  0  0  0  0  0  0  0  0  0
   -1.6860   -1.5120    0.2590 H   0  0  0  0  0  0  0  0  0  0  0  0
    3.8580   -0.2590   -1.0880 H   0  0  0  0  0  0  0  0  0  0  0  0
    1.0980    3.8010   -0.1010 H   0  0  0  0  0  0  0  0  0  0  0  0
   -1.3310    0.2380    2.7580 H   0  0  0  0  0  0  0  0  0  0  0  0
   -2.4700   -1.1070    2.5740 H   0  0  0  0  0  0  0  0  0  0  0  0
   -0.7250   -1.4160    2.5870 H   0  0  0  0  0  0  0  0  0  0  0  0
    4.8100    2.0030   -1.3710 H   0  0  0  0  0  0  0  0  0  0  0  0
    3.4650    4.0180   -0.8940 H   0  0  0  0  0  0  0  0  0  0  0  0
    2.8340   -4.1570   -0.1450 H   0  0  0  0  0  0  0  0  0  0  0  0
    1.3450   -1.1930   -2.9050 H   0  0  0  0  0  0  0  0  0  0  0  0
    4.1980   -3.7590   -5.2510 H   0  0  0  0  0  0  0  0  0  0  0  0
  1 20  1  0  0  0  0
  2 21  1  0  0  0  0
  3  8  1  0  0  0  0
  3  9  1  0  0  0  0
  4 11  2  0  0  0  0
  5 22  1  0  0  0  0
  5 34  1  0  0  0  0
  6  7  1  0  0  0  0
  6  8  2  0  0  0  0
  6 11  1  0  0  0  0
  7  9  1  0  0  0  0
  7 12  2  0  0  0  0
  8 10  1  0  0  0  0
  9 14  2  0  0  0  0
 10 15  1  0  0  0  0
 10 23  1  0  0  0  0
 10 24  1  0  0  0  0
 11 13  1  0  0  0  0
 12 16  1  0  0  0  0
 12 25  1  0  0  0  0
 13 18  1  0  0  0  0
 13 19  2  0  0  0  0
 14 17  1  0  0  0  0
 14 26  1  0  0  0  0
 15 27  1  0  0  0  0
 15 28  1  0  0  0  0
 15 29  1  0  0  0  0
 16 17  2  0  0  0  0
 16 30  1  0  0  0  0
 17 31  1  0  0  0  0
 18 21  2  0  0  0  0
 18 32  1  0  0  0  0
 19 20  1  0  0  0  0
 19 33  1  0  0  0  0
 20 22  2  0  0  0  0
 21 22  1  0  0  0  0
M  END
>  <Name>
Benzbromarone

>  <ActivitySource>
Matsson_2009

>  <Activity>
INHIBITOR

>  <activity>
1

>  <ThresholderStrategy>
all

>  <ScoresAndActivity>
% of inhibition compared to positive control: 133 > 50 (sec=0) => sa

$$$$
s=Takada_2010__n=103728141
  MOE2013           3D
CORINA 3.49 0026  01.06.2011
 40 41  0  0  0  0  0  0  0  0999 V2000
   -1.1550    0.2950    2.2210 Br  0  0  0  0  0  0  0  0  0  0  0  0
    2.8200    0.1320   -1.9200 Br  0  0  0  0  0  0  0  0  0  0  0  0
    0.9270    1.3740    0.2040 O   0  0  0  0  0  0  0  0  0  0  0  0
    0.3600   -4.5200   -2.4170 O   0  0  0  0  0  0  0  0  0  0  0  0
    0.0480   -7.0360    0.1460 O   0  0  0  0  0  0  0  0  0  0  0  0
    0.5010  -14.7350   -4.2890 O   0  0  0  0  0  0  0  0  0  0  0  0
    0.4450   -7.1880   -2.1360 N   0  0  0  0  0  0  0  0  0  0  0  0
    0.5470   -2.7860   -0.0060 C   0  0  0  0  0  0  0  0  0  0  0  0
    0.8110    0.0110    0.1320 C   0  0  0  0  0  0  0  0  0  0  0  0
   -0.0860   -0.6510    0.9720 C   0  0  0  0  0  0  0  0  0  0  0  0
    1.5820   -0.7280   -0.7690 C   0  0  0  0  0  0  0  0  0  0  0  0
   -0.2130   -2.0430    0.9070 C   0  0  0  0  0  0  0  0  0  0  0  0
    1.4580   -2.1180   -0.8350 C   0  0  0  0  0  0  0  0  0  0  0  0
    0.4070   -4.2500   -0.0250 C   0  0  0  0  0  0  0  0  0  0  0  0
    0.3160   -5.0200   -1.1250 C   0  0  0  0  0  0  0  0  0  0  0  0
    0.2490   -6.5130   -0.9450 C   0  0  0  0  0  0  0  0  0  0  0  0
    0.5780  -10.6300   -3.6000 C   0  0  0  0  0  0  0  0  0  0  0  0
    0.4150   -8.5540   -2.2520 C   0  0  0  0  0  0  0  0  0  0  0  0
    0.6090   -9.1700   -3.4250 C   0  0  0  0  0  0  0  0  0  0  0  0
    0.0770  -11.1570   -4.7980 C   0  0  0  0  0  0  0  0  0  0  0  0
    1.0830  -11.5130   -2.6330 C   0  0  0  0  0  0  0  0  0  0  0  0
    0.5430  -13.3950   -4.0360 C   0  0  0  0  0  0  0  0  0  0  0  0
    0.0530  -12.5370   -5.0130 C   0  0  0  0  0  0  0  0  0  0  0  0
    1.0600  -12.8950   -2.8460 C   0  0  0  0  0  0  0  0  0  0  0  0
   -0.9580   -4.2060   -2.8710 C   0  0  0  0  0  0  0  0  0  0  0  0
    1.5990    1.6480   -0.4450 H   0  0  0  0  0  0  0  0  0  0  0  0
    0.8600  -15.2110   -3.5220 H   0  0  0  0  0  0  0  0  0  0  0  0
    0.6240   -6.6250   -2.9620 H   0  0  0  0  0  0  0  0  0  0  0  0
   -0.9140   -2.5510    1.5680 H   0  0  0  0  0  0  0  0  0  0  0  0
    2.0750   -2.6830   -1.5310 H   0  0  0  0  0  0  0  0  0  0  0  0
    0.3700   -4.7140    0.9600 H   0  0  0  0  0  0  0  0  0  0  0  0
    0.2130   -9.1020   -1.3350 H   0  0  0  0  0  0  0  0  0  0  0  0
    0.7830   -8.5930   -4.3290 H   0  0  0  0  0  0  0  0  0  0  0  0
   -0.3100  -10.4990   -5.5740 H   0  0  0  0  0  0  0  0  0  0  0  0
    1.5090  -11.1380   -1.7050 H   0  0  0  0  0  0  0  0  0  0  0  0
   -0.3450  -12.9380   -5.9410 H   0  0  0  0  0  0  0  0  0  0  0  0
    1.4540  -13.5560   -2.0800 H   0  0  0  0  0  0  0  0  0  0  0  0
   -1.5990   -5.0940   -2.8680 H   0  0  0  0  0  0  0  0  0  0  0  0
   -1.4080   -3.4120   -2.2650 H   0  0  0  0  0  0  0  0  0  0  0  0
   -0.8810   -3.8450   -3.9010 H   0  0  0  0  0  0  0  0  0  0  0  0
  1 10  1  0  0  0  0
  2 11  1  0  0  0  0
  3  9  1  0  0  0  0
  3 26  1  0  0  0  0
  4 15  1  0  0  0  0
  4 25  1  0  0  0  0
  5 16  2  0  0  0  0
  6 22  1  0  0  0  0
  6 27  1  0  0  0  0
  7 16  1  0  0  0  0
  7 18  1  0  0  0  0
  7 28  1  0  0  0  0
  8 12  1  0  0  0  0
  8 13  2  0  0  0  0
  8 14  1  0  0  0  0
  9 10  1  0  0  0  0
  9 11  2  0  0  0  0
 10 12  2  0  0  0  0
 11 13  1  0  0  0  0
 12 29  1  0  0  0  0
 13 30  1  0  0  0  0
 14 15  2  0  0  0  0
 14 31  1  0  0  0  0
 15 16  1  0  0  0  0
 17 19  1  0  0  0  0
 17 20  2  0  0  0  0
 17 21  1  0  0  0  0
 18 19  2  0  0  0  0
 18 32  1  0  0  0  0
 19 33  1  0  0  0  0
 20 23  1  0  0  0  0
 20 34  1  0  0  0  0
 21 24  2  0  0  0  0
 21 35  1  0  0  0  0
 22 23  2  0  0  0  0
 22 24  1  0  0  0  0
 23 36  1  0  0  0  0
 24 37  1  0  0  0  0
 25 38  1  0  0  0  0
 25 39  1  0  0  0  0
 25 40  1  0  0  0  0
M  END
>  <Name>
103728141

>  <ActivitySource>
Takada_2010

>  <Activity>
INHIBITOR

>  <activity>
1

>  <ThresholderStrategy>
all

>  <ScoresAndActivity>
IC50 (µM): 11.1 < 20 (sec=0) => sa

$$$$
s=Takada_2010__n=103728142
  MOE2013           3D
CORINA 3.49 0026  01.06.2011
 45 46  0  0  0  0  0  0  0  0999 V2000
   -0.4650    0.7040    1.7900 Br  0  0  0  0  0  0  0  0  0  0  0  0
    3.7220   -0.3570   -1.9940 Br  0  0  0  0  0  0  0  0  0  0  0  0
    1.9230    1.3010   -0.0840 O   0  0  0  0  0  0  0  0  0  0  0  0
    0.5190   -4.5280   -2.5270 O   0  0  0  0  0  0  0  0  0  0  0  0
   -0.4300   -6.8190    0.0900 O   0  0  0  0  0  0  0  0  0  0  0  0
   -0.9050  -14.7230   -4.0090 O   0  0  0  0  0  0  0  0  0  0  0  0
    1.3050  -14.9490   -4.7480 O   0  0  0  0  0  0  0  0  0  0  0  0
    0.1130   -7.1530   -2.1430 N   0  0  0  0  0  0  0  0  0  0  0  0
    0.8280   -2.7350   -0.1730 C   0  0  0  0  0  0  0  0  0  0  0  0
    1.5730   -0.0230   -0.1160 C   0  0  0  0  0  0  0  0  0  0  0  0
    0.5110   -0.4760    0.6690 C   0  0  0  0  0  0  0  0  0  0  0  0
    2.2670   -0.9300   -0.9210 C   0  0  0  0  0  0  0  0  0  0  0  0
    0.1440   -1.8260    0.6460 C   0  0  0  0  0  0  0  0  0  0  0  0
    1.9030   -2.2780   -0.9460 C   0  0  0  0  0  0  0  0  0  0  0  0
    0.4320   -4.1510   -0.1500 C   0  0  0  0  0  0  0  0  0  0  0  0
    0.2890   -4.9480   -1.2260 C   0  0  0  0  0  0  0  0  0  0  0  0
   -0.0540   -6.3960   -0.9980 C   0  0  0  0  0  0  0  0  0  0  0  0
   -0.2290  -10.6290   -3.4790 C   0  0  0  0  0  0  0  0  0  0  0  0
   -0.6560  -13.3620   -3.8400 C   0  0  0  0  0  0  0  0  0  0  0  0
    0.0310   -9.1880   -3.3500 C   0  0  0  0  0  0  0  0  0  0  0  0
   -0.7300  -11.1170   -4.6960 C   0  0  0  0  0  0  0  0  0  0  0  0
    0.0600  -11.5370   -2.4470 C   0  0  0  0  0  0  0  0  0  0  0  0
   -0.1440   -8.4960   -2.2160 C   0  0  0  0  0  0  0  0  0  0  0  0
   -0.9560  -12.4820   -4.8760 C   0  0  0  0  0  0  0  0  0  0  0  0
   -0.1640  -12.9040   -2.6200 C   0  0  0  0  0  0  0  0  0  0  0  0
    0.2040  -15.4130   -4.4830 C   0  0  0  0  0  0  0  0  0  0  0  0
   -0.6840   -4.0140   -3.1010 C   0  0  0  0  0  0  0  0  0  0  0  0
   -0.1580  -16.8610   -4.6310 C   0  0  0  0  0  0  0  0  0  0  0  0
    2.6810    1.4210   -0.6840 H   0  0  0  0  0  0  0  0  0  0  0  0
    0.4510   -6.6680   -2.9700 H   0  0  0  0  0  0  0  0  0  0  0  0
   -0.6840   -2.1700    1.2630 H   0  0  0  0  0  0  0  0  0  0  0  0
    2.4610   -2.9770   -1.5670 H   0  0  0  0  0  0  0  0  0  0  0  0
    0.2390   -4.5520    0.8440 H   0  0  0  0  0  0  0  0  0  0  0  0
    0.3700   -8.6890   -4.2540 H   0  0  0  0  0  0  0  0  0  0  0  0
   -0.9550  -10.4360   -5.5140 H   0  0  0  0  0  0  0  0  0  0  0  0
    0.4730  -11.1930   -1.5020 H   0  0  0  0  0  0  0  0  0  0  0  0
   -0.5050   -8.9600   -1.3010 H   0  0  0  0  0  0  0  0  0  0  0  0
   -1.3540  -12.8510   -5.8160 H   0  0  0  0  0  0  0  0  0  0  0  0
    0.0560  -13.5990   -1.8160 H   0  0  0  0  0  0  0  0  0  0  0  0
   -1.0310   -3.1250   -2.5630 H   0  0  0  0  0  0  0  0  0  0  0  0
   -0.4660   -3.7240   -4.1330 H   0  0  0  0  0  0  0  0  0  0  0  0
   -1.4710   -4.7760   -3.1180 H   0  0  0  0  0  0  0  0  0  0  0  0
   -0.9720  -16.9680   -5.3520 H   0  0  0  0  0  0  0  0  0  0  0  0
    0.7100  -17.4150   -5.0000 H   0  0  0  0  0  0  0  0  0  0  0  0
   -0.4460  -17.2720   -3.6600 H   0  0  0  0  0  0  0  0  0  0  0  0
  1 11  1  0  0  0  0
  2 12  1  0  0  0  0
  3 10  1  0  0  0  0
  3 29  1  0  0  0  0
  4 16  1  0  0  0  0
  4 27  1  0  0  0  0
  5 17  2  0  0  0  0
  6 19  1  0  0  0  0
  6 26  1  0  0  0  0
  7 26  2  0  0  0  0
  8 17  1  0  0  0  0
  8 23  1  0  0  0  0
  8 30  1  0  0  0  0
  9 13  1  0  0  0  0
  9 14  2  0  0  0  0
  9 15  1  0  0  0  0
 10 11  1  0  0  0  0
 10 12  2  0  0  0  0
 11 13  2  0  0  0  0
 12 14  1  0  0  0  0
 13 31  1  0  0  0  0
 14 32  1  0  0  0  0
 15 16  2  0  0  0  0
 15 33  1  0  0  0  0
 16 17  1  0  0  0  0
 18 20  1  0  0  0  0
 18 21  2  0  0  0  0
 18 22  1  0  0  0  0
 19 24  2  0  0  0  0
 19 25  1  0  0  0  0
 20 23  2  0  0  0  0
 20 34  1  0  0  0  0
 21 24  1  0  0  0  0
 21 35  1  0  0  0  0
 22 25  2  0  0  0  0
 22 36  1  0  0  0  0
 23 37  1  0  0  0  0
 24 38  1  0  0  0  0
 25 39  1  0  0  0  0
 26 28  1  0  0  0  0
 27 40  1  0  0  0  0
 27 41  1  0  0  0  0
 27 42  1  0  0  0  0
 28 43  1  0  0  0  0
 28 44  1  0  0  0  0
 28 45  1  0  0  0  0
M  END
>  <Name>
103728142

>  <ActivitySource>
Takada_2010

>  <Activity>
INACTIVE

>  <activity>
0

>  <ThresholderStrategy>
all

>  <ScoresAndActivity>
IC50 (µM): 23.2 > 20 (sec=0) => si

$$$$
s=Ivnitski-Steele_2008__n=17433121
  MOE2013           3D
CORINA 3.49 0026  01.06.2011
 53 55  0  0  1  0  0  0  0  0999 V2000
    8.0200    5.6710    3.0360 Br  0  0  0  0  0  0  0  0  0  0  0  0
   -0.0360    1.6950   -0.0790 S   0  0  0  0  0  0  0  0  0  0  0  0
   15.1970    7.9080   -0.6760 F   0  0  0  0  0  0  0  0  0  0  0  0
    9.2980    6.1720    0.2550 O   0  0  0  0  0  0  0  0  0  0  0  0
    8.1280    6.2040   -2.1720 O   0  0  0  0  0  0  0  0  0  0  0  0
   -1.1510   -0.7900    0.1060 N   0  0  0  0  0  0  0  0  0  0  0  0
    1.0150   -0.8000    0.2900 N   0  0  0  0  0  0  0  0  0  0  0  0
   -0.8100   -2.0790    0.2790 N   0  0  0  0  0  0  0  0  0  0  0  0
    3.4220    3.8420    0.0290 N   0  0  1  0  0  0  0  0  0  0  0  0
    0.5130   -2.0770    0.3900 N   0  0  0  0  0  0  0  0  0  0  0  0
    7.9370    5.9980    0.1680 C   0  0  0  0  0  0  0  0  0  0  0  0
    7.3110    5.9920   -1.0910 C   0  0  0  0  0  0  0  0  0  0  0  0
    7.1990    5.7390    1.3270 C   0  0  0  0  0  0  0  0  0  0  0  0
    5.1770    5.5430    0.0000 C   0  0  0  0  0  0  0  0  0  0  0  0
    5.9310    5.7710   -1.1640 C   0  0  0  0  0  0  0  0  0  0  0  0
    5.8240    5.5180    1.2440 C   0  0  0  0  0  0  0  0  0  0  0  0
    3.6930    5.2740   -0.0870 C   0  0  0  0  0  0  0  0  0  0  0  0
   -0.0260   -0.0200    0.1150 C   0  0  0  0  0  0  0  0  0  0  0  0
    9.6390    7.5610    0.1860 C   0  0  0  0  0  0  0  0  0  0  0  0
   11.1270    7.6650   -0.0360 C   0  0  0  0  0  0  0  0  0  0  0  0
    7.5410    6.1550   -3.4700 C   0  0  0  0  0  0  0  0  0  0  0  0
   11.6770    7.2780   -1.2690 C   0  0  0  0  0  0  0  0  0  0  0  0
   11.9760    8.1270    0.9800 C   0  0  0  0  0  0  0  0  0  0  0  0
    1.7420    2.0580    0.0710 C   0  0  0  0  0  0  0  0  0  0  0  0
    1.9880    3.5600   -0.0860 C   0  0  0  0  0  0  0  0  0  0  0  0
   13.8760    7.8280   -0.4690 C   0  0  0  0  0  0  0  0  0  0  0  0
   13.0510    7.3610   -1.4860 C   0  0  0  0  0  0  0  0  0  0  0  0
   13.3520    8.2110    0.7610 C   0  0  0  0  0  0  0  0  0  0  0  0
   -2.5280   -0.4130   -0.0520 C   0  0  0  0  0  0  0  0  0  0  0  0
    8.6430    6.3930   -4.4870 C   0  0  0  0  0  0  0  0  0  0  0  0
    3.9340    3.3470   -0.7010 H   0  0  0  0  0  0  0  0  0  0  0  0
    5.4150    5.7640   -2.1190 H   0  0  0  0  0  0  0  0  0  0  0  0
    5.2470    5.3120    2.1430 H   0  0  0  0  0  0  0  0  0  0  0  0
    3.3040    5.6650   -1.0360 H   0  0  0  0  0  0  0  0  0  0  0  0
    3.1890    5.8280    0.7150 H   0  0  0  0  0  0  0  0  0  0  0  0
    9.1250    8.0810   -0.6330 H   0  0  0  0  0  0  0  0  0  0  0  0
    9.3570    8.0530    1.1250 H   0  0  0  0  0  0  0  0  0  0  0  0
    7.0940    5.1700   -3.6500 H   0  0  0  0  0  0  0  0  0  0  0  0
    6.7840    6.9400   -3.5750 H   0  0  0  0  0  0  0  0  0  0  0  0
   11.0290    6.9020   -2.0590 H   0  0  0  0  0  0  0  0  0  0  0  0
   11.5740    8.4210    1.9470 H   0  0  0  0  0  0  0  0  0  0  0  0
    2.0960    1.7170    1.0500 H   0  0  0  0  0  0  0  0  0  0  0  0
    2.2840    1.5040   -0.7040 H   0  0  0  0  0  0  0  0  0  0  0  0
    1.4440    4.1060    0.6950 H   0  0  0  0  0  0  0  0  0  0  0  0
    1.6220    3.9010   -1.0620 H   0  0  0  0  0  0  0  0  0  0  0  0
   13.4810    7.0620   -2.4360 H   0  0  0  0  0  0  0  0  0  0  0  0
   14.0150    8.5670    1.5420 H   0  0  0  0  0  0  0  0  0  0  0  0
   -2.8000    0.2680    0.7580 H   0  0  0  0  0  0  0  0  0  0  0  0
   -2.6480    0.0740   -1.0230 H   0  0  0  0  0  0  0  0  0  0  0  0
   -3.1600   -1.3040   -0.0090 H   0  0  0  0  0  0  0  0  0  0  0  0
    9.1200    7.3640   -4.3190 H   0  0  0  0  0  0  0  0  0  0  0  0
    9.4260    5.6330   -4.3910 H   0  0  0  0  0  0  0  0  0  0  0  0
    8.2470    6.3650   -5.5060 H   0  0  0  0  0  0  0  0  0  0  0  0
  1 13  1  0  0  0  0
  2 18  1  0  0  0  0
  2 24  1  0  0  0  0
  3 26  1  0  0  0  0
  4 11  1  0  0  0  0
  4 19  1  0  0  0  0
  5 12  1  0  0  0  0
  5 21  1  0  0  0  0
  6  8  1  0  0  0  0
  6 18  1  0  0  0  0
  6 29  1  0  0  0  0
  7 10  1  0  0  0  0
  7 18  2  0  0  0  0
  8 10  2  0  0  0  0
  9 17  1  0  0  0  0
  9 25  1  0  0  0  0
  9 31  1  0  0  0  0
 11 12  1  0  0  0  0
 11 13  2  0  0  0  0
 12 15  2  0  0  0  0
 13 16  1  0  0  0  0
 14 15  1  0  0  0  0
 14 16  2  0  0  0  0
 14 17  1  0  0  0  0
 15 32  1  0  0  0  0
 16 33  1  0  0  0  0
 17 34  1  0  0  0  0
 17 35  1  0  0  0  0
 19 20  1  0  0  0  0
 19 36  1  0  0  0  0
 19 37  1  0  0  0  0
 20 22  2  0  0  0  0
 20 23  1  0  0  0  0
 21 30  1  0  0  0  0
 21 38  1  0  0  0  0
 21 39  1  0  0  0  0
 22 27  1  0  0  0  0
 22 40  1  0  0  0  0
 23 28  2  0  0  0  0
 23 41  1  0  0  0  0
 24 25  1  0  0  0  0
 24 42  1  0  0  0  0
 24 43  1  0  0  0  0
 25 44  1  0  0  0  0
 25 45  1  0  0  0  0
 26 27  2  0  0  0  0
 26 28  1  0  0  0  0
 27 46  1  0  0  0  0
 28 47  1  0  0  0  0
 29 48  1  0  0  0  0
 29 49  1  0  0  0  0
 29 50  1  0  0  0  0
 30 51  1  0  0  0  0
 30 52  1  0  0  0  0
 30 53  1  0  0  0  0
M  END
>  <Name>
17433121

>  <ActivitySource>
Ivnitski-Steele_2008

>  <Activity>
INACTIVE

>  <activity>
0

>  <ThresholderStrategy>
all

>  <ScoresAndActivity>
Mean of inhibition, expressed in %: 11 < 50 (sec=2) => si

$$$$
s=Ivnitski-Steele_2008__n=17412468
  MOE2013           3D
CORINA 3.49 0026  01.06.2011
 37 39  0  0  1  0  0  0  0  0999 V2000
    2.0600    1.7830    3.8710 Br  0  0  0  0  0  0  0  0  0  0  0  0
    1.3730   -2.0850   -2.8060 S   0  0  0  0  0  0  0  0  0  0  0  0
    0.6690   -0.6090   -0.8300 N   0  0  0  0  0  0  0  0  0  0  0  0
   -3.5070   -1.0680   -1.3490 N   0  0  3  0  0  0  0  0  0  0  0  0
   -5.7630   -0.7480   -0.9360 N   0  0  0  0  0  0  0  0  0  0  0  0
   -2.0400   -3.3030   -3.8410 N   0  0  0  0  0  0  0  0  0  0  0  0
    2.0530   -0.5740   -0.8880 C   0  0  0  0  0  0  0  0  0  0  0  0
    0.1690   -1.3700   -1.7880 C   0  0  0  0  0  0  0  0  0  0  0  0
    2.8140    0.1980    0.0870 C   0  0  0  0  0  0  0  0  0  0  0  0
   -1.2190   -1.6350   -2.0420 C   0  0  0  0  0  0  0  0  0  0  0  0
    2.6100   -1.3280   -1.8970 C   0  0  0  0  0  0  0  0  0  0  0  0
    2.2030    0.5650    1.2960 C   0  0  0  0  0  0  0  0  0  0  0  0
    4.1390    0.5990   -0.1430 C   0  0  0  0  0  0  0  0  0  0  0  0
   -2.1380   -0.9830   -1.2970 C   0  0  0  0  0  0  0  0  0  0  0  0
    2.9050    1.3040    2.2480 C   0  0  0  0  0  0  0  0  0  0  0  0
   -4.4940   -0.4160   -0.6080 C   0  0  0  0  0  0  0  0  0  0  0  0
   -1.6560   -2.5580   -3.0390 C   0  0  0  0  0  0  0  0  0  0  0  0
    4.8390    1.3400    0.8160 C   0  0  0  0  0  0  0  0  0  0  0  0
    4.2220    1.6930    2.0150 C   0  0  0  0  0  0  0  0  0  0  0  0
   -4.2240    0.5130    0.3960 C   0  0  0  0  0  0  0  0  0  0  0  0
   -5.2800    1.1130    1.0920 C   0  0  0  0  0  0  0  0  0  0  0  0
   -6.5840    0.7810    0.7410 C   0  0  0  0  0  0  0  0  0  0  0  0
   -6.7700   -0.1490   -0.2650 C   0  0  0  0  0  0  0  0  0  0  0  0
   -5.0060    2.1390    2.1510 C   0  0  0  0  0  0  0  0  0  0  0  0
   -3.9370   -1.6960   -2.0220 H   0  0  0  0  0  0  0  0  0  0  0  0
    3.6490   -1.4870   -2.1490 H   0  0  0  0  0  0  0  0  0  0  0  0
    1.1750    0.2680    1.4960 H   0  0  0  0  0  0  0  0  0  0  0  0
    4.6510    0.3570   -1.0710 H   0  0  0  0  0  0  0  0  0  0  0  0
   -1.7880   -0.2850   -0.5400 H   0  0  0  0  0  0  0  0  0  0  0  0
    5.8650    1.6450    0.6250 H   0  0  0  0  0  0  0  0  0  0  0  0
    4.7730    2.2690    2.7530 H   0  0  0  0  0  0  0  0  0  0  0  0
   -3.2060    0.7830    0.6520 H   0  0  0  0  0  0  0  0  0  0  0  0
   -7.4380    1.2310    1.2360 H   0  0  0  0  0  0  0  0  0  0  0  0
   -7.7680   -0.4460   -0.5720 H   0  0  0  0  0  0  0  0  0  0  0  0
   -4.9020    3.1280    1.6950 H   0  0  0  0  0  0  0  0  0  0  0  0
   -5.8190    2.1720    2.8840 H   0  0  0  0  0  0  0  0  0  0  0  0
   -4.0870    1.9000    2.6960 H   0  0  0  0  0  0  0  0  0  0  0  0
  1 15  1  0  0  0  0
  2  8  1  0  0  0  0
  2 11  1  0  0  0  0
  3  7  1  0  0  0  0
  3  8  2  0  0  0  0
  4 14  1  0  0  0  0
  4 16  1  0  0  0  0
  4 25  1  0  0  0  0
  5 16  2  0  0  0  0
  5 23  1  0  0  0  0
  6 17  3  0  0  0  0
  7  9  1  0  0  0  0
  7 11  2  0  0  0  0
  8 10  1  0  0  0  0
  9 12  2  0  0  0  0
  9 13  1  0  0  0  0
 10 14  2  0  0  0  0
 10 17  1  0  0  0  0
 11 26  1  0  0  0  0
 12 15  1  0  0  0  0
 12 27  1  0  0  0  0
 13 18  2  0  0  0  0
 13 28  1  0  0  0  0
 14 29  1  0  0  0  0
 15 19  2  0  0  0  0
 16 20  1  0  0  0  0
 18 19  1  0  0  0  0
 18 30  1  0  0  0  0
 19 31  1  0  0  0  0
 20 21  2  0  0  0  0
 20 32  1  0  0  0  0
 21 22  1  0  0  0  0
 21 24  1  0  0  0  0
 22 23  2  0  0  0  0
 22 33  1  0  0  0  0
 23 34  1  0  0  0  0
 24 35  1  0  0  0  0
 24 36  1  0  0  0  0
 24 37  1  0  0  0  0
M  END
>  <Name>
17412468

>  <ActivitySource>
Ivnitski-Steele_2008

>  <Activity>
INACTIVE

>  <activity>
0

>  <ThresholderStrategy>
all

>  <ScoresAndActivity>
Mean of inhibition, expressed in %: 9 < 50 (sec=2) => si

$$$$
s=Pick_2008__n=103569259
  MOE2013           3D
CORINA 3.49 0026  01.06.2011
 59 62  0  0  1  0  0  0  0  0999 V2000
   16.3560   -7.8530    0.7540 Br  0  0  0  0  0  0  0  0  0  0  0  0
    0.5580    2.4850   -0.1520 O   0  0  0  0  0  0  0  0  0  0  0  0
   -1.6440    1.2240   -0.7870 O   0  0  0  0  0  0  0  0  0  0  0  0
   11.5880   -5.4010   -0.2710 O   0  0  0  0  0  0  0  0  0  0  0  0
    3.0280   -3.2020    0.0190 N   0  0  1  0  0  0  0  0  0  0  0  0
   10.0320   -6.7320    0.8650 N   0  0  0  0  0  0  0  0  0  0  0  0
    1.8750   -0.9930   -0.3020 C   0  0  0  0  0  0  0  0  0  0  0  0
    0.6990   -1.6620   -0.6680 C   0  0  0  0  0  0  0  0  0  0  0  0
    0.6630    1.1240   -0.3010 C   0  0  0  0  0  0  0  0  0  0  0  0
   -0.5210    0.4450   -0.6470 C   0  0  0  0  0  0  0  0  0  0  0  0
    1.8510    0.4010   -0.1350 C   0  0  0  0  0  0  0  0  0  0  0  0
   -0.4950   -0.9430   -0.8240 C   0  0  0  0  0  0  0  0  0  0  0  0
    3.1840   -1.7420   -0.1510 C   0  0  0  0  0  0  0  0  0  0  0  0
    0.7080   -3.1600   -0.8280 C   0  0  0  0  0  0  0  0  0  0  0  0
    2.1210   -3.7230   -1.0170 C   0  0  0  0  0  0  0  0  0  0  0  0
    4.3270   -3.8980   -0.0480 C   0  0  0  0  0  0  0  0  0  0  0  0
    6.5220   -4.3820    1.0810 C   0  0  0  0  0  0  0  0  0  0  0  0
   12.2310   -7.5660    0.2950 C   0  0  0  0  0  0  0  0  0  0  0  0
    8.8890   -5.9050    0.9110 C   0  0  0  0  0  0  0  0  0  0  0  0
   11.2430   -6.4530    0.2540 C   0  0  0  0  0  0  0  0  0  0  0  0
    5.2470   -3.5770    1.1420 C   0  0  0  0  0  0  0  0  0  0  0  0
    7.6280   -3.9050    0.3690 C   0  0  0  0  0  0  0  0  0  0  0  0
    6.6060   -5.6300    1.7040 C   0  0  0  0  0  0  0  0  0  0  0  0
    8.8030   -4.6600    0.2860 C   0  0  0  0  0  0  0  0  0  0  0  0
    7.7800   -6.3840    1.6200 C   0  0  0  0  0  0  0  0  0  0  0  0
   13.5830   -7.2500    0.4700 C   0  0  0  0  0  0  0  0  0  0  0  0
   11.8380   -8.9010    0.1270 C   0  0  0  0  0  0  0  0  0  0  0  0
   14.5290   -8.2740    0.5050 C   0  0  0  0  0  0  0  0  0  0  0  0
   12.7950   -9.9170    0.1630 C   0  0  0  0  0  0  0  0  0  0  0  0
   14.1410   -9.6050    0.3570 C   0  0  0  0  0  0  0  0  0  0  0  0
    1.7260    3.2000    0.2270 C   0  0  0  0  0  0  0  0  0  0  0  0
   -2.8600    0.5740   -1.1340 C   0  0  0  0  0  0  0  0  0  0  0  0
    9.9460   -7.6200    1.3460 H   0  0  0  0  0  0  0  0  0  0  0  0
    2.7790    0.9000    0.1270 H   0  0  0  0  0  0  0  0  0  0  0  0
   -1.3920   -1.4950   -1.0850 H   0  0  0  0  0  0  0  0  0  0  0  0
    3.6910   -1.3370    0.7320 H   0  0  0  0  0  0  0  0  0  0  0  0
    3.7990   -1.5190   -1.0330 H   0  0  0  0  0  0  0  0  0  0  0  0
    0.2520   -3.6040    0.0660 H   0  0  0  0  0  0  0  0  0  0  0  0
    0.0960   -3.4460   -1.6930 H   0  0  0  0  0  0  0  0  0  0  0  0
    2.4960   -3.4770   -2.0200 H   0  0  0  0  0  0  0  0  0  0  0  0
    2.0550   -4.8160   -0.9560 H   0  0  0  0  0  0  0  0  0  0  0  0
    4.1450   -4.9810   -0.0420 H   0  0  0  0  0  0  0  0  0  0  0  0
    4.8380   -3.6750   -0.9940 H   0  0  0  0  0  0  0  0  0  0  0  0
    5.5110   -2.5130    1.1640 H   0  0  0  0  0  0  0  0  0  0  0  0
    4.7290   -3.7830    2.0870 H   0  0  0  0  0  0  0  0  0  0  0  0
    7.5860   -2.9400   -0.1320 H   0  0  0  0  0  0  0  0  0  0  0  0
    5.7580   -6.0270    2.2570 H   0  0  0  0  0  0  0  0  0  0  0  0
    9.6310   -4.2480   -0.2810 H   0  0  0  0  0  0  0  0  0  0  0  0
    7.8110   -7.3500    2.1170 H   0  0  0  0  0  0  0  0  0  0  0  0
   13.8900   -6.2120    0.5800 H   0  0  0  0  0  0  0  0  0  0  0  0
   10.8010   -9.1660   -0.0610 H   0  0  0  0  0  0  0  0  0  0  0  0
   12.4930  -10.9530    0.0310 H   0  0  0  0  0  0  0  0  0  0  0  0
   14.8770  -10.4040    0.3820 H   0  0  0  0  0  0  0  0  0  0  0  0
    2.0930    2.8690    1.2040 H   0  0  0  0  0  0  0  0  0  0  0  0
    2.5040    3.1180   -0.5390 H   0  0  0  0  0  0  0  0  0  0  0  0
    1.4570    4.2570    0.3140 H   0  0  0  0  0  0  0  0  0  0  0  0
   -3.6400    1.3390   -1.2020 H   0  0  0  0  0  0  0  0  0  0  0  0
   -2.7840    0.0890   -2.1120 H   0  0  0  0  0  0  0  0  0  0  0  0
   -3.1610   -0.1390   -0.3590 H   0  0  0  0  0  0  0  0  0  0  0  0
  1 28  1  0  0  0  0
  2  9  1  0  0  0  0
  2 31  1  0  0  0  0
  3 10  1  0  0  0  0
  3 32  1  0  0  0  0
  4 20  2  0  0  0  0
  5 13  1  0  0  0  0
  5 15  1  0  0  0  0
  5 16  1  0  0  0  0
  6 19  1  0  0  0  0
  6 20  1  0  0  0  0
  6 33  1  0  0  0  0
  7  8  2  0  0  0  0
  7 11  1  0  0  0  0
  7 13  1  0  0  0  0
  8 12  1  0  0  0  0
  8 14  1  0  0  0  0
  9 10  1  0  0  0  0
  9 11  2  0  0  0  0
 10 12  2  0  0  0  0
 11 34  1  0  0  0  0
 12 35  1  0  0  0  0
 13 36  1  0  0  0  0
 13 37  1  0  0  0  0
 14 15  1  0  0  0  0
 14 38  1  0  0  0  0
 14 39  1  0  0  0  0
 15 40  1  0  0  0  0
 15 41  1  0  0  0  0
 16 21  1  0  0  0  0
 16 42  1  0  0  0  0
 16 43  1  0  0  0  0
 17 21  1  0  0  0  0
 17 22  2  0  0  0  0
 17 23  1  0  0  0  0
 18 20  1  0  0  0  0
 18 26  2  0  0  0  0
 18 27  1  0  0  0  0
 19 24  2  0  0  0  0
 19 25  1  0  0  0  0
 21 44  1  0  0  0  0
 21 45  1  0  0  0  0
 22 24  1  0  0  0  0
 22 46  1  0  0  0  0
 23 25  2  0  0  0  0
 23 47  1  0  0  0  0
 24 48  1  0  0  0  0
 25 49  1  0  0  0  0
 26 28  1  0  0  0  0
 26 50  1  0  0  0  0
 27 29  2  0  0  0  0
 27 51  1  0  0  0  0
 28 30  2  0  0  0  0
 29 30  1  0  0  0  0
 29 52  1  0  0  0  0
 30 53  1  0  0  0  0
 31 54  1  0  0  0  0
 31 55  1  0  0  0  0
 31 56  1  0  0  0  0
 32 57  1  0  0  0  0
 32 58  1  0  0  0  0
 32 59  1  0  0  0  0
M  END
>  <Name>
103569259

>  <ActivitySource>
Pick_2008

>  <Activity>
INACTIVE

>  <activity>
0

>  <ThresholderStrategy>
all

>  <ScoresAndActivity>
pIC50: 4.64 < 5 (sec=0.2) => si

$$$$
s=Ivnitski-Steele_2008__n=17412977
  MOE2013           3D
CORINA 3.49 0026  01.06.2011
 36 37  0  0  0  0  0  0  0  0999 V2000
   -2.9480  -11.1870   -0.9640 Br  0  0  0  0  0  0  0  0  0  0  0  0
    0.0200   -6.9760    0.7940 O   0  0  0  0  0  0  0  0  0  0  0  0
    0.1540    1.5140   -0.1570 N   0  0  0  0  0  0  0  0  0  0  0  0
   -2.2490   -7.2690    0.2580 C   0  0  0  0  0  0  0  0  0  0  0  0
   -1.0350   -6.4400    0.4710 C   0  0  0  0  0  0  0  0  0  0  0  0
   -0.0900   -2.7170    0.3600 C   0  0  0  0  0  0  0  0  0  0  0  0
    0.0750    0.1340    0.0150 C   0  0  0  0  0  0  0  0  0  0  0  0
   -2.0730   -8.5920   -0.1710 C   0  0  0  0  0  0  0  0  0  0  0  0
   -3.1860   -9.4070   -0.3740 C   0  0  0  0  0  0  0  0  0  0  0  0
   -1.1430   -4.9710    0.2390 C   0  0  0  0  0  0  0  0  0  0  0  0
   -3.5400   -6.7850    0.5050 C   0  0  0  0  0  0  0  0  0  0  0  0
   -0.1140   -4.1730    0.5670 C   0  0  0  0  0  0  0  0  0  0  0  0
    1.1300   -2.0900    0.0990 C   0  0  0  0  0  0  0  0  0  0  0  0
   -1.2240   -1.9120    0.4690 C   0  0  0  0  0  0  0  0  0  0  0  0
    1.2040   -0.6980   -0.0750 C   0  0  0  0  0  0  0  0  0  0  0  0
   -1.1390   -0.5200    0.2940 C   0  0  0  0  0  0  0  0  0  0  0  0
   -4.4720   -8.9220   -0.1450 C   0  0  0  0  0  0  0  0  0  0  0  0
   -4.6480   -7.6110    0.2980 C   0  0  0  0  0  0  0  0  0  0  0  0
    1.4270    2.1650   -0.4390 C   0  0  0  0  0  0  0  0  0  0  0  0
   -1.0320    2.3550   -0.0600 C   0  0  0  0  0  0  0  0  0  0  0  0
   -1.0710   -8.9780   -0.3470 H   0  0  0  0  0  0  0  0  0  0  0  0
   -2.0410   -4.5850   -0.2260 H   0  0  0  0  0  0  0  0  0  0  0  0
   -3.7080   -5.7790    0.8790 H   0  0  0  0  0  0  0  0  0  0  0  0
    0.7890   -4.6020    0.9970 H   0  0  0  0  0  0  0  0  0  0  0  0
    2.0450   -2.6740    0.0180 H   0  0  0  0  0  0  0  0  0  0  0  0
   -2.1940   -2.3430    0.7040 H   0  0  0  0  0  0  0  0  0  0  0  0
    2.1860   -0.2820   -0.2830 H   0  0  0  0  0  0  0  0  0  0  0  0
   -2.0620    0.0440    0.3910 H   0  0  0  0  0  0  0  0  0  0  0  0
   -5.3420   -9.5550   -0.3010 H   0  0  0  0  0  0  0  0  0  0  0  0
   -5.6500   -7.2340    0.4910 H   0  0  0  0  0  0  0  0  0  0  0  0
    1.8540    1.7970   -1.3790 H   0  0  0  0  0  0  0  0  0  0  0  0
    1.3180    3.2500   -0.5450 H   0  0  0  0  0  0  0  0  0  0  0  0
    2.1400    1.9970    0.3750 H   0  0  0  0  0  0  0  0  0  0  0  0
   -1.7740    2.0720   -0.8150 H   0  0  0  0  0  0  0  0  0  0  0  0
   -1.4810    2.2820    0.9360 H   0  0  0  0  0  0  0  0  0  0  0  0
   -0.7990    3.4130   -0.2260 H   0  0  0  0  0  0  0  0  0  0  0  0
  1  9  1  0  0  0  0
  2  5  2  0  0  0  0
  3  7  1  0  0  0  0
  3 19  1  0  0  0  0
  3 20  1  0  0  0  0
  4  5  1  0  0  0  0
  4  8  2  0  0  0  0
  4 11  1  0  0  0  0
  5 10  1  0  0  0  0
  6 12  1  0  0  0  0
  6 13  2  0  0  0  0
  6 14  1  0  0  0  0
  7 15  2  0  0  0  0
  7 16  1  0  0  0  0
  8  9  1  0  0  0  0
  8 21  1  0  0  0  0
  9 17  2  0  0  0  0
 10 12  2  0  0  0  0
 10 22  1  0  0  0  0
 11 18  2  0  0  0  0
 11 23  1  0  0  0  0
 12 24  1  0  0  0  0
 13 15  1  0  0  0  0
 13 25  1  0  0  0  0
 14 16  2  0  0  0  0
 14 26  1  0  0  0  0
 15 27  1  0  0  0  0
 16 28  1  0  0  0  0
 17 18  1  0  0  0  0
 17 29  1  0  0  0  0
 18 30  1  0  0  0  0
 19 31  1  0  0  0  0
 19 32  1  0  0  0  0
 19 33  1  0  0  0  0
 20 34  1  0  0  0  0
 20 35  1  0  0  0  0
 20 36  1  0  0  0  0
M  END
>  <Name>
17412977

>  <ActivitySource>
Ivnitski-Steele_2008

>  <Activity>
INACTIVE

>  <activity>
0

>  <ThresholderStrategy>
all

>  <ScoresAndActivity>
Mean of inhibition, expressed in %: 17 < 50 (sec=2) => si

$$$$
s=Ivnitski-Steele_2008__n=851698
  MOE2013           3D
CORINA 3.49 0026  01.06.2011
 46 48  0  0  1  0  0  0  0  0999 V2000
   -4.4550   -2.7580   -2.7360 Br  0  0  0  0  0  0  0  0  0  0  0  0
   -0.3510    0.2700   -7.8140 O   0  0  0  0  0  0  0  0  0  0  0  0
    3.3400   -2.5190   -8.1350 O   0  0  0  0  0  0  0  0  0  0  0  0
   -0.3910    1.2600    0.0000 O   0  0  0  0  0  0  0  0  0  0  0  0
    0.0500    0.1120   -4.8200 N   0  0  0  0  0  0  0  0  0  0  0  0
    2.6820   -1.8390   -6.0340 N   0  0  0  0  0  0  0  0  0  0  0  0
    1.7710   -0.9940   -3.9420 N   0  0  0  0  0  0  0  0  0  0  0  0
    1.4830   -1.1490   -7.9920 N   0  0  0  0  0  0  0  0  0  0  0  0
    0.3220    0.1680   -2.4440 N   0  0  3  0  0  0  0  0  0  0  0  0
    0.7440   -0.4340   -5.8720 C   0  0  0  0  0  0  0  0  0  0  0  0
    1.7710   -1.1190   -5.2940 C   0  0  0  0  0  0  0  0  0  0  0  0
    0.5410   -0.3850   -7.2830 C   0  0  0  0  0  0  0  0  0  0  0  0
    0.7290   -0.2360   -3.6630 C   0  0  0  0  0  0  0  0  0  0  0  0
    2.5570   -1.8810   -7.4260 C   0  0  0  0  0  0  0  0  0  0  0  0
   -1.1670    0.9030   -4.9170 C   0  0  0  0  0  0  0  0  0  0  0  0
   -2.3950    0.0340   -5.0480 C   0  0  0  0  0  0  0  0  0  0  0  0
    3.7590   -2.5500   -5.3660 C   0  0  0  0  0  0  0  0  0  0  0  0
    1.3680   -1.2020   -9.4390 C   0  0  0  0  0  0  0  0  0  0  0  0
    1.0450   -0.2450   -1.2520 C   0  0  0  0  0  0  0  0  0  0  0  0
   -2.8000   -0.8130   -4.0040 C   0  0  0  0  0  0  0  0  0  0  0  0
   -3.1620    0.0690   -6.2220 C   0  0  0  0  0  0  0  0  0  0  0  0
   -3.9370   -1.6110   -4.1470 C   0  0  0  0  0  0  0  0  0  0  0  0
   -4.3000   -0.7290   -6.3560 C   0  0  0  0  0  0  0  0  0  0  0  0
    0.1280   -0.0750   -0.0310 C   0  0  1  0  0  0  0  0  0  0  0  0
   -4.6900   -1.5720   -5.3180 C   0  0  0  0  0  0  0  0  0  0  0  0
    0.8570   -0.3650    1.2720 C   0  0  0  0  0  0  0  0  0  0  0  0
    0.3500    1.8660    0.1760 H   0  0  0  0  0  0  0  0  0  0  0  0
   -0.4720    0.7770   -2.2620 H   0  0  0  0  0  0  0  0  0  0  0  0
   -1.2550    1.5460   -4.0350 H   0  0  0  0  0  0  0  0  0  0  0  0
   -1.0540    1.5810   -5.7700 H   0  0  0  0  0  0  0  0  0  0  0  0
    3.3290   -3.2870   -4.6800 H   0  0  0  0  0  0  0  0  0  0  0  0
    4.4060   -3.0700   -6.0770 H   0  0  0  0  0  0  0  0  0  0  0  0
    4.3650   -1.8340   -4.8010 H   0  0  0  0  0  0  0  0  0  0  0  0
    2.2730   -0.7740   -9.8800 H   0  0  0  0  0  0  0  0  0  0  0  0
    1.2950   -2.2490   -9.7530 H   0  0  0  0  0  0  0  0  0  0  0  0
    0.4960   -0.6580   -9.8120 H   0  0  0  0  0  0  0  0  0  0  0  0
    1.3680   -1.2910   -1.3190 H   0  0  0  0  0  0  0  0  0  0  0  0
    1.9340    0.3880   -1.1490 H   0  0  0  0  0  0  0  0  0  0  0  0
   -2.2280   -0.8590   -3.0810 H   0  0  0  0  0  0  0  0  0  0  0  0
   -2.8720    0.7140   -7.0500 H   0  0  0  0  0  0  0  0  0  0  0  0
   -4.8800   -0.6940   -7.2750 H   0  0  0  0  0  0  0  0  0  0  0  0
   -0.7350   -0.7450   -0.1240 H   0  0  0  0  0  0  0  0  0  0  0  0
   -5.5750   -2.1920   -5.4330 H   0  0  0  0  0  0  0  0  0  0  0  0
    0.1860   -0.2190    2.1250 H   0  0  0  0  0  0  0  0  0  0  0  0
    1.2350   -1.3910    1.2960 H   0  0  0  0  0  0  0  0  0  0  0  0
    1.6980    0.3220    1.4140 H   0  0  0  0  0  0  0  0  0  0  0  0
  1 22  1  0  0  0  0
  2 12  2  0  0  0  0
  3 14  2  0  0  0  0
  4 24  1  0  0  0  0
  4 27  1  0  0  0  0
  5 10  1  0  0  0  0
  5 13  1  0  0  0  0
  5 15  1  0  0  0  0
  6 11  1  0  0  0  0
  6 14  1  0  0  0  0
  6 17  1  0  0  0  0
  7 11  1  0  0  0  0
  7 13  2  0  0  0  0
  8 12  1  0  0  0  0
  8 14  1  0  0  0  0
  8 18  1  0  0  0  0
  9 13  1  0  0  0  0
  9 19  1  0  0  0  0
  9 28  1  0  0  0  0
 10 11  2  0  0  0  0
 10 12  1  0  0  0  0
 15 16  1  0  0  0  0
 15 29  1  0  0  0  0
 15 30  1  0  0  0  0
 16 20  2  0  0  0  0
 16 21  1  0  0  0  0
 17 31  1  0  0  0  0
 17 32  1  0  0  0  0
 17 33  1  0  0  0  0
 18 34  1  0  0  0  0
 18 35  1  0  0  0  0
 18 36  1  0  0  0  0
 19 24  1  0  0  0  0
 19 37  1  0  0  0  0
 19 38  1  0  0  0  0
 20 22  1  0  0  0  0
 20 39  1  0  0  0  0
 21 23  2  0  0  0  0
 21 40  1  0  0  0  0
 22 25  2  0  0  0  0
 23 25  1  0  0  0  0
 23 41  1  0  0  0  0
 24 26  1  0  0  0  0
 24 42  1  0  0  0  0
 25 43  1  0  0  0  0
 26 44  1  0  0  0  0
 26 45  1  0  0  0  0
 26 46  1  0  0  0  0
M  END
>  <Name>
851698

>  <ActivitySource>
Ivnitski-Steele_2008

>  <Activity>
INACTIVE

>  <activity>
0

>  <ThresholderStrategy>
all

>  <ScoresAndActivity>
Mean of inhibition, expressed in %: 35 < 50 (sec=2) => si

$$$$
s=Pan_2013__n=Nicergoline
  MOE2013           3D
CORINA 3.49 0026  01.06.2011
 57 61  0  0  1  0  0  0  0  0999 V2000
   -0.1990    0.2370  -11.4390 Br  0  0  0  0  0  0  0  0  0  0  0  0
    0.0770    1.3660   -0.0300 O   0  0  0  0  0  0  0  0  0  0  0  0
    0.0800   -0.1250   -5.0060 O   0  0  0  0  0  0  0  0  0  0  0  0
    1.5080   -1.2480   -6.4130 O   0  0  0  0  0  0  0  0  0  0  0  0
   -2.1050   -0.1600   -1.3420 N   0  0  1  0  0  0  0  0  0  0  0  0
   -0.6360   -1.1210    4.4230 N   0  0  0  0  0  0  0  0  0  0  0  0
   -1.9860    1.6480   -7.9800 N   0  0  0  0  0  0  0  0  0  0  0  0
    0.1340   -0.0790   -0.0670 C   0  0  1  0  0  0  0  0  0  0  0  0
   -1.4040   -0.5760   -0.0890 C   0  0  1  0  0  0  0  0  0  0  0  0
    0.8160   -0.6020   -1.3490 C   0  0  0  0  0  0  0  0  0  0  0  0
    0.0510   -0.1670   -2.6030 C   0  0  2  0  0  0  0  0  0  0  0  0
   -2.1730   -0.1110    1.2100 C   0  0  0  0  0  0  0  0  0  0  0  0
    0.7980   -0.5930    1.2120 C   0  0  0  0  0  0  0  0  0  0  0  0
   -1.4040   -0.6550   -2.5380 C   0  0  0  0  0  0  0  0  0  0  0  0
   -0.0190   -0.7230    2.3450 C   0  0  0  0  0  0  0  0  0  0  0  0
   -1.4090   -0.5050    2.4310 C   0  0  0  0  0  0  0  0  0  0  0  0
    0.7480   -0.6860   -3.8670 C   0  0  0  0  0  0  0  0  0  0  0  0
    0.4580   -1.1260    3.5800 C   0  0  0  0  0  0  0  0  0  0  0  0
   -3.5030   -0.5980   -1.3850 C   0  0  0  0  0  0  0  0  0  0  0  0
    2.1530   -0.9110    1.3900 C   0  0  0  0  0  0  0  0  0  0  0  0
   -1.7730   -0.7480    3.7360 C   0  0  0  0  0  0  0  0  0  0  0  0
    1.8080   -1.4380    3.7620 C   0  0  0  0  0  0  0  0  0  0  0  0
    2.6410   -1.3260    2.6380 C   0  0  0  0  0  0  0  0  0  0  0  0
    1.3010    2.0770   -0.1040 C   0  0  0  0  0  0  0  0  0  0  0  0
   -0.5980   -1.4610    5.8270 C   0  0  0  0  0  0  0  0  0  0  0  0
    0.5730   -0.4930   -6.2110 C   0  0  0  0  0  0  0  0  0  0  0  0
   -0.2010    0.1650   -7.2850 C   0  0  0  0  0  0  0  0  0  0  0  0
    0.1290   -0.0830   -8.6200 C   0  0  0  0  0  0  0  0  0  0  0  0
   -1.2580    1.0310   -7.0200 C   0  0  0  0  0  0  0  0  0  0  0  0
   -0.6060    0.5400   -9.6230 C   0  0  0  0  0  0  0  0  0  0  0  0
   -1.6430    1.3880   -9.2630 C   0  0  0  0  0  0  0  0  0  0  0  0
   -1.3850   -1.6780   -0.0680 H   0  0  0  0  0  0  0  0  0  0  0  0
    1.8490   -0.2430   -1.4260 H   0  0  0  0  0  0  0  0  0  0  0  0
    0.8750   -1.6990   -1.3160 H   0  0  0  0  0  0  0  0  0  0  0  0
    0.0340    0.9300   -2.6600 H   0  0  0  0  0  0  0  0  0  0  0  0
   -2.3170    0.9760    1.2000 H   0  0  0  0  0  0  0  0  0  0  0  0
   -3.1600   -0.5840    1.2610 H   0  0  0  0  0  0  0  0  0  0  0  0
   -1.4310   -1.7530   -2.5700 H   0  0  0  0  0  0  0  0  0  0  0  0
   -1.9310   -0.2950   -3.4310 H   0  0  0  0  0  0  0  0  0  0  0  0
    0.7020   -1.7810   -3.9150 H   0  0  0  0  0  0  0  0  0  0  0  0
    1.7960   -0.3670   -3.8780 H   0  0  0  0  0  0  0  0  0  0  0  0
   -4.1050   -0.0780   -0.6340 H   0  0  0  0  0  0  0  0  0  0  0  0
   -3.9600   -0.3440   -2.3490 H   0  0  0  0  0  0  0  0  0  0  0  0
   -3.6010   -1.6790   -1.2360 H   0  0  0  0  0  0  0  0  0  0  0  0
    2.8540   -0.8260    0.5640 H   0  0  0  0  0  0  0  0  0  0  0  0
   -2.7350   -0.6980    4.2290 H   0  0  0  0  0  0  0  0  0  0  0  0
    2.2010   -1.7550    4.7220 H   0  0  0  0  0  0  0  0  0  0  0  0
    3.6990   -1.5600    2.7390 H   0  0  0  0  0  0  0  0  0  0  0  0
    1.0720    3.1440   -0.0250 H   0  0  0  0  0  0  0  0  0  0  0  0
    1.9690    1.8210    0.7210 H   0  0  0  0  0  0  0  0  0  0  0  0
    1.7980    1.9190   -1.0640 H   0  0  0  0  0  0  0  0  0  0  0  0
    0.0930   -0.7800    6.3300 H   0  0  0  0  0  0  0  0  0  0  0  0
   -1.5980   -1.3580    6.2570 H   0  0  0  0  0  0  0  0  0  0  0  0
   -0.2590   -2.4960    5.9220 H   0  0  0  0  0  0  0  0  0  0  0  0
    0.9490   -0.7520   -8.8700 H   0  0  0  0  0  0  0  0  0  0  0  0
   -1.5700    1.2710   -6.0070 H   0  0  0  0  0  0  0  0  0  0  0  0
   -2.2470    1.8980  -10.0070 H   0  0  0  0  0  0  0  0  0  0  0  0
  1 30  1  0  0  0  0
  2  8  1  0  0  0  0
  2 24  1  0  0  0  0
  3 17  1  0  0  0  0
  3 26  1  0  0  0  0
  4 26  2  0  0  0  0
  5  9  1  0  0  0  0
  5 14  1  0  0  0  0
  5 19  1  0  0  0  0
  6 18  1  0  0  0  0
  6 21  1  0  0  0  0
  6 25  1  0  0  0  0
  7 29  2  0  0  0  0
  7 31  1  0  0  0  0
  8  9  1  0  0  0  0
  8 10  1  0  0  0  0
  8 13  1  0  0  0  0
  9 12  1  0  0  0  0
  9 32  1  0  0  0  0
 10 11  1  0  0  0  0
 10 33  1  0  0  0  0
 10 34  1  0  0  0  0
 11 14  1  0  0  0  0
 11 17  1  0  0  0  0
 11 35  1  0  0  0  0
 12 16  1  0  0  0  0
 12 36  1  0  0  0  0
 12 37  1  0  0  0  0
 13 15  2  0  0  0  0
 13 20  1  0  0  0  0
 14 38  1  0  0  0  0
 14 39  1  0  0  0  0
 15 16  1  0  0  0  0
 15 18  1  0  0  0  0
 16 21  2  0  0  0  0
 17 40  1  0  0  0  0
 17 41  1  0  0  0  0
 18 22  2  0  0  0  0
 19 42  1  0  0  0  0
 19 43  1  0  0  0  0
 19 44  1  0  0  0  0
 20 23  2  0  0  0  0
 20 45  1  0  0  0  0
 21 46  1  0  0  0  0
 22 23  1  0  0  0  0
 22 47  1  0  0  0  0
 23 48  1  0  0  0  0
 24 49  1  0  0  0  0
 24 50  1  0  0  0  0
 24 51  1  0  0  0  0
 25 52  1  0  0  0  0
 25 53  1  0  0  0  0
 25 54  1  0  0  0  0
 26 27  1  0  0  0  0
 27 28  2  0  0  0  0
 27 29  1  0  0  0  0
 28 30  1  0  0  0  0
 28 55  1  0  0  0  0
 29 56  1  0  0  0  0
 30 31  2  0  0  0  0
 31 57  1  0  0  0  0
M  END
>  <Name>
Nicergoline

>  <ActivitySource>
Pan_2013

>  <Activity>
INACTIVE

>  <activity>
0

>  <ThresholderStrategy>
all

>  <ScoresAndActivity>
IC50 (µM): 37.06 > 15 (sec=0) => si

$$$$
s=Ivnitski-Steele_2008__n=14737641
  MOE2013           3D
CORINA 3.49 0026  01.06.2011
 51 53  0  0  1  0  0  0  0  0999 V2000
  -12.9480   -5.7880   -7.0480 Br  0  0  0  0  0  0  0  0  0  0  0  0
   -8.1230    1.0860   -8.6440 S   0  0  0  0  0  0  0  0  0  0  0  0
   -9.6780   -2.0230   -4.9150 O   0  0  0  0  0  0  0  0  0  0  0  0
   -0.6490    0.2590    0.7250 O   0  0  0  0  0  0  0  0  0  0  0  0
   -1.9570   -1.0080   -3.4540 O   0  0  0  0  0  0  0  0  0  0  0  0
   -8.9480   -0.5730   -6.5930 N   0  0  0  0  0  0  0  0  0  0  0  0
   -9.7030   -0.9700   -8.7930 N   0  0  0  0  0  0  0  0  0  0  0  0
   -1.6260    0.7840   -2.0480 N   0  0  0  0  0  0  0  0  0  0  0  0
  -10.4560   -2.4590   -7.0610 C   0  0  0  0  0  0  0  0  0  0  0  0
   -9.6670   -1.6750   -6.0940 C   0  0  0  0  0  0  0  0  0  0  0  0
  -10.4490   -2.0760   -8.3950 C   0  0  0  0  0  0  0  0  0  0  0  0
   -8.9470   -0.2010   -7.9440 C   0  0  0  0  0  0  0  0  0  0  0  0
  -11.2020   -3.5690   -6.6480 C   0  0  0  0  0  0  0  0  0  0  0  0
  -11.1860   -2.7950   -9.3380 C   0  0  0  0  0  0  0  0  0  0  0  0
  -11.9370   -4.2860   -7.5910 C   0  0  0  0  0  0  0  0  0  0  0  0
   -8.1730    0.1750   -5.5870 C   0  0  0  0  0  0  0  0  0  0  0  0
  -11.9330   -3.9040   -8.9340 C   0  0  0  0  0  0  0  0  0  0  0  0
   -6.7720   -0.4210   -5.3970 C   0  0  0  0  0  0  0  0  0  0  0  0
   -5.9620    0.3760   -4.3710 C   0  0  0  0  0  0  0  0  0  0  0  0
   -0.2330   -0.4710   -0.4480 C   0  0  1  0  0  0  0  0  0  0  0  0
   -4.5670   -0.2210   -4.1690 C   0  0  0  0  0  0  0  0  0  0  0  0
   -0.2640    0.4400   -1.6740 C   0  0  0  0  0  0  0  0  0  0  0  0
    1.1580   -0.9950   -0.1320 C   0  0  0  0  0  0  0  0  0  0  0  0
   -2.3690    0.0200   -2.9270 C   0  0  0  0  0  0  0  0  0  0  0  0
   -3.7580    0.5880   -3.1560 C   0  0  0  0  0  0  0  0  0  0  0  0
    0.1910   -0.1270    1.8230 C   0  0  0  0  0  0  0  0  0  0  0  0
    1.0450   -1.2820    1.3440 C   0  0  0  0  0  0  0  0  0  0  0  0
   -9.7040   -0.6980   -9.7710 H   0  0  0  0  0  0  0  0  0  0  0  0
   -2.0410    1.6070   -1.6270 H   0  0  0  0  0  0  0  0  0  0  0  0
  -11.2060   -3.8670   -5.6020 H   0  0  0  0  0  0  0  0  0  0  0  0
  -11.1890   -2.5050  -10.3850 H   0  0  0  0  0  0  0  0  0  0  0  0
   -8.1010    1.2300   -5.8700 H   0  0  0  0  0  0  0  0  0  0  0  0
   -8.7100    0.1530   -4.6310 H   0  0  0  0  0  0  0  0  0  0  0  0
  -12.5050   -4.4610   -9.6710 H   0  0  0  0  0  0  0  0  0  0  0  0
   -6.8560   -1.4640   -5.0690 H   0  0  0  0  0  0  0  0  0  0  0  0
   -6.2390   -0.4370   -6.3540 H   0  0  0  0  0  0  0  0  0  0  0  0
   -5.8710    1.4160   -4.7070 H   0  0  0  0  0  0  0  0  0  0  0  0
   -6.4970    0.3910   -3.4140 H   0  0  0  0  0  0  0  0  0  0  0  0
   -0.9320   -1.3080   -0.5690 H   0  0  0  0  0  0  0  0  0  0  0  0
   -4.6570   -1.2590   -3.8260 H   0  0  0  0  0  0  0  0  0  0  0  0
   -4.0340   -0.2490   -5.1270 H   0  0  0  0  0  0  0  0  0  0  0  0
    0.2240   -0.0450   -2.5260 H   0  0  0  0  0  0  0  0  0  0  0  0
    0.2460    1.3860   -1.4660 H   0  0  0  0  0  0  0  0  0  0  0  0
    1.4260   -1.8740   -0.7260 H   0  0  0  0  0  0  0  0  0  0  0  0
    1.9170   -0.2210   -0.3000 H   0  0  0  0  0  0  0  0  0  0  0  0
   -3.6520    1.6220   -3.5030 H   0  0  0  0  0  0  0  0  0  0  0  0
   -4.2790    0.6080   -2.1910 H   0  0  0  0  0  0  0  0  0  0  0  0
    0.8070    0.7380    2.0900 H   0  0  0  0  0  0  0  0  0  0  0  0
   -0.4280   -0.3930    2.6850 H   0  0  0  0  0  0  0  0  0  0  0  0
    0.5160   -2.2290    1.4990 H   0  0  0  0  0  0  0  0  0  0  0  0
    2.0090   -1.3410    1.8560 H   0  0  0  0  0  0  0  0  0  0  0  0
  1 15  1  0  0  0  0
  2 12  2  0  0  0  0
  3 10  2  0  0  0  0
  4 20  1  0  0  0  0
  4 26  1  0  0  0  0
  5 24  2  0  0  0  0
  6 10  1  0  0  0  0
  6 12  1  0  0  0  0
  6 16  1  0  0  0  0
  7 11  1  0  0  0  0
  7 12  1  0  0  0  0
  7 28  1  0  0  0  0
  8 22  1  0  0  0  0
  8 24  1  0  0  0  0
  8 29  1  0  0  0  0
  9 10  1  0  0  0  0
  9 11  1  0  0  0  0
  9 13  2  0  0  0  0
 11 14  2  0  0  0  0
 13 15  1  0  0  0  0
 13 30  1  0  0  0  0
 14 17  1  0  0  0  0
 14 31  1  0  0  0  0
 15 17  2  0  0  0  0
 16 18  1  0  0  0  0
 16 32  1  0  0  0  0
 16 33  1  0  0  0  0
 17 34  1  0  0  0  0
 18 19  1  0  0  0  0
 18 35  1  0  0  0  0
 18 36  1  0  0  0  0
 19 21  1  0  0  0  0
 19 37  1  0  0  0  0
 19 38  1  0  0  0  0
 20 22  1  0  0  0  0
 20 23  1  0  0  0  0
 20 39  1  0  0  0  0
 21 25  1  0  0  0  0
 21 40  1  0  0  0  0
 21 41  1  0  0  0  0
 22 42  1  0  0  0  0
 22 43  1  0  0  0  0
 23 27  1  0  0  0  0
 23 44  1  0  0  0  0
 23 45  1  0  0  0  0
 24 25  1  0  0  0  0
 25 46  1  0  0  0  0
 25 47  1  0  0  0  0
 26 27  1  0  0  0  0
 26 48  1  0  0  0  0
 26 49  1  0  0  0  0
 27 50  1  0  0  0  0
 27 51  1  0  0  0  0
M  END
>  <Name>
14737641

>  <ActivitySource>
Ivnitski-Steele_2008

>  <Activity>
INACTIVE

>  <activity>
0

>  <ThresholderStrategy>
all

>  <ScoresAndActivity>
Mean of inhibition, expressed in %: 34 < 50 (sec=2) => si

$$$$
s=Ivnitski-Steele_2008__n=22401025
  MOE2013           3D
CORINA 3.49 0026  01.06.2011
 50 52  0  0  0  0  0  0  0  0999 V2000
    2.8870    8.9860    1.5330 Br  0  0  0  0  0  0  0  0  0  0  0  0
   -0.0890    0.1440   -0.2410 O   0  0  0  0  0  0  0  0  0  0  0  0
   -2.8970   -0.4200   -0.4980 O   0  0  0  0  0  0  0  0  0  0  0  0
   -2.8240   -1.8560    1.3070 O   0  0  0  0  0  0  0  0  0  0  0  0
   -0.2510    2.7250    0.5420 O   0  0  0  0  0  0  0  0  0  0  0  0
   -5.2930   -1.7380   -1.0040 O   0  0  0  0  0  0  0  0  0  0  0  0
    1.9830    3.1470   -0.0070 N   0  0  0  0  0  0  0  0  0  0  0  0
   -6.4340   -0.3720    0.5150 N   0  0  0  0  0  0  0  0  0  0  0  0
   -1.1760   -1.9490   -0.4010 C   0  0  0  0  0  0  0  0  0  0  0  0
   -0.0440   -1.1590   -0.6600 C   0  0  0  0  0  0  0  0  0  0  0  0
   -2.3680   -1.4050    0.2690 C   0  0  0  0  0  0  0  0  0  0  0  0
   -1.2060   -3.3080   -0.7430 C   0  0  0  0  0  0  0  0  0  0  0  0
    1.0480   -1.7540   -1.3000 C   0  0  0  0  0  0  0  0  0  0  0  0
   -0.1090   -3.8840   -1.3760 C   0  0  0  0  0  0  0  0  0  0  0  0
    1.0130   -3.1070   -1.6570 C   0  0  0  0  0  0  0  0  0  0  0  0
    1.0650    0.9480   -0.4370 C   0  0  0  0  0  0  0  0  0  0  0  0
    0.8340    2.3660    0.0940 C   0  0  0  0  0  0  0  0  0  0  0  0
    2.1290    4.5020    0.3700 C   0  0  0  0  0  0  0  0  0  0  0  0
   -4.1170    0.1190    0.0020 C   0  0  0  0  0  0  0  0  0  0  0  0
   -5.3350   -0.7860   -0.2290 C   0  0  0  0  0  0  0  0  0  0  0  0
    1.0990    5.2790    0.9080 C   0  0  0  0  0  0  0  0  0  0  0  0
    3.3910    5.0850    0.1830 C   0  0  0  0  0  0  0  0  0  0  0  0
   -7.7230   -0.9520    0.5380 C   0  0  0  0  0  0  0  0  0  0  0  0
    2.5830    7.1810    1.0640 C   0  0  0  0  0  0  0  0  0  0  0  0
    1.3250    6.6170    1.2540 C   0  0  0  0  0  0  0  0  0  0  0  0
    3.6190    6.4210    0.5290 C   0  0  0  0  0  0  0  0  0  0  0  0
   -8.0910   -2.0710   -0.2120 C   0  0  0  0  0  0  0  0  0  0  0  0
   -8.6790   -0.3530    1.3710 C   0  0  0  0  0  0  0  0  0  0  0  0
   -9.3910   -2.5830   -0.1320 C   0  0  0  0  0  0  0  0  0  0  0  0
   -9.9780   -0.8640    1.4500 C   0  0  0  0  0  0  0  0  0  0  0  0
  -10.3330   -1.9800    0.6980 C   0  0  0  0  0  0  0  0  0  0  0  0
    2.8140    2.7100   -0.3920 H   0  0  0  0  0  0  0  0  0  0  0  0
   -6.3080    0.4370    1.1140 H   0  0  0  0  0  0  0  0  0  0  0  0
   -2.0840   -3.9120   -0.5240 H   0  0  0  0  0  0  0  0  0  0  0  0
    1.9510   -1.1990   -1.5350 H   0  0  0  0  0  0  0  0  0  0  0  0
   -0.1260   -4.9350   -1.6510 H   0  0  0  0  0  0  0  0  0  0  0  0
    1.8700   -3.5570   -2.1530 H   0  0  0  0  0  0  0  0  0  0  0  0
    1.9190    0.5230    0.1050 H   0  0  0  0  0  0  0  0  0  0  0  0
    1.2920    1.0340   -1.5070 H   0  0  0  0  0  0  0  0  0  0  0  0
   -4.0190    0.3680    1.0660 H   0  0  0  0  0  0  0  0  0  0  0  0
   -4.3010    1.0570   -0.5340 H   0  0  0  0  0  0  0  0  0  0  0  0
    0.1040    4.8770    1.0700 H   0  0  0  0  0  0  0  0  0  0  0  0
    4.2150    4.5120   -0.2330 H   0  0  0  0  0  0  0  0  0  0  0  0
    0.5110    7.2040    1.6710 H   0  0  0  0  0  0  0  0  0  0  0  0
    4.6050    6.8530    0.3760 H   0  0  0  0  0  0  0  0  0  0  0  0
   -7.3890   -2.5720   -0.8700 H   0  0  0  0  0  0  0  0  0  0  0  0
   -8.4280    0.5180    1.9700 H   0  0  0  0  0  0  0  0  0  0  0  0
   -9.6640   -3.4550   -0.7210 H   0  0  0  0  0  0  0  0  0  0  0  0
  -10.7100   -0.3910    2.0990 H   0  0  0  0  0  0  0  0  0  0  0  0
  -11.3410   -2.3810    0.7580 H   0  0  0  0  0  0  0  0  0  0  0  0
  1 24  1  0  0  0  0
  2 10  1  0  0  0  0
  2 16  1  0  0  0  0
  3 11  1  0  0  0  0
  3 19  1  0  0  0  0
  4 11  2  0  0  0  0
  5 17  2  0  0  0  0
  6 20  2  0  0  0  0
  7 17  1  0  0  0  0
  7 18  1  0  0  0  0
  7 32  1  0  0  0  0
  8 20  1  0  0  0  0
  8 23  1  0  0  0  0
  8 33  1  0  0  0  0
  9 10  1  0  0  0  0
  9 11  1  0  0  0  0
  9 12  2  0  0  0  0
 10 13  2  0  0  0  0
 12 14  1  0  0  0  0
 12 34  1  0  0  0  0
 13 15  1  0  0  0  0
 13 35  1  0  0  0  0
 14 15  2  0  0  0  0
 14 36  1  0  0  0  0
 15 37  1  0  0  0  0
 16 17  1  0  0  0  0
 16 38  1  0  0  0  0
 16 39  1  0  0  0  0
 18 21  2  0  0  0  0
 18 22  1  0  0  0  0
 19 20  1  0  0  0  0
 19 40  1  0  0  0  0
 19 41  1  0  0  0  0
 21 25  1  0  0  0  0
 21 42  1  0  0  0  0
 22 26  2  0  0  0  0
 22 43  1  0  0  0  0
 23 27  2  0  0  0  0
 23 28  1  0  0  0  0
 24 25  2  0  0  0  0
 24 26  1  0  0  0  0
 25 44  1  0  0  0  0
 26 45  1  0  0  0  0
 27 29  1  0  0  0  0
 27 46  1  0  0  0  0
 28 30  2  0  0  0  0
 28 47  1  0  0  0  0
 29 31  2  0  0  0  0
 29 48  1  0  0  0  0
 30 31  1  0  0  0  0
 30 49  1  0  0  0  0
 31 50  1  0  0  0  0
M  END
>  <Name>
22401025

>  <ActivitySource>
Ivnitski-Steele_2008

>  <Activity>
INACTIVE

>  <activity>
0

>  <ThresholderStrategy>
all

>  <ScoresAndActivity>
Mean of inhibition, expressed in %: 26 < 50 (sec=2) => si

$$$$
s=phenylquinazolines_Juvale_2012__n=4
  MOE2013           3D
CORINA 3.49 0026  01.06.2011
 38 41  0  0  1  0  0  0  0  0999 V2000
   -0.0090    1.2840   -0.1150 C   0  0  0  0  0  0  0  0  0  0  0  0
   -0.0170   -0.1060    0.1790 C   0  0  0  0  0  0  0  0  0  0  0  0
   -1.1640   -0.8910    0.4080 C   0  0  0  0  0  0  0  0  0  0  0  0
   -2.4420   -0.2910    0.3880 N   0  0  3  0  0  0  0  0  0  0  0  0
   -3.6890   -0.8120    0.0010 C   0  0  0  0  0  0  0  0  0  0  0  0
   -4.8540   -0.0950    0.3200 C   0  0  0  0  0  0  0  0  0  0  0  0
   -6.1190   -0.5760   -0.0320 C   0  0  0  0  0  0  0  0  0  0  0  0
   -6.2320   -1.7850   -0.7100 C   0  0  0  0  0  0  0  0  0  0  0  0
   -7.9400   -2.4400   -1.1880 Br  0  0  0  0  0  0  0  0  0  0  0  0
   -5.0940   -2.5150   -1.0380 C   0  0  0  0  0  0  0  0  0  0  0  0
   -3.8320   -2.0280   -0.6820 C   0  0  0  0  0  0  0  0  0  0  0  0
   -1.0810   -2.2180    0.6320 N   0  0  0  0  0  0  0  0  0  0  0  0
    0.1390   -2.7770    0.6680 C   0  0  0  0  0  0  0  0  0  0  0  0
    0.2230   -4.2290    0.9220 C   0  0  0  0  0  0  0  0  0  0  0  0
    1.4600   -4.9030    0.9280 C   0  0  0  0  0  0  0  0  0  0  0  0
    1.5420   -6.2790    1.1660 C   0  0  0  0  0  0  0  0  0  0  0  0
    0.3850   -7.0150    1.4040 C   0  0  0  0  0  0  0  0  0  0  0  0
   -0.8510   -6.3770    1.4050 C   0  0  0  0  0  0  0  0  0  0  0  0
   -0.9300   -5.0010    1.1670 C   0  0  0  0  0  0  0  0  0  0  0  0
    1.2860   -2.1030    0.4860 N   0  0  0  0  0  0  0  0  0  0  0  0
    1.2040   -0.7920    0.2420 C   0  0  0  0  0  0  0  0  0  0  0  0
    2.3840   -0.0880    0.0360 C   0  0  0  0  0  0  0  0  0  0  0  0
    2.3880    1.2810   -0.2400 C   0  0  0  0  0  0  0  0  0  0  0  0
    1.1870    1.9690   -0.3190 C   0  0  0  0  0  0  0  0  0  0  0  0
   -0.9360    1.8440   -0.2030 H   0  0  0  0  0  0  0  0  0  0  0  0
   -2.4670    0.6500    0.7550 H   0  0  0  0  0  0  0  0  0  0  0  0
   -4.7890    0.8480    0.8560 H   0  0  0  0  0  0  0  0  0  0  0  0
   -7.0020    0.0010    0.2310 H   0  0  0  0  0  0  0  0  0  0  0  0
   -5.1700   -3.4590   -1.5700 H   0  0  0  0  0  0  0  0  0  0  0  0
   -2.9590   -2.6120   -0.9590 H   0  0  0  0  0  0  0  0  0  0  0  0
    2.3830   -4.3550    0.7440 H   0  0  0  0  0  0  0  0  0  0  0  0
    2.5100   -6.7730    1.1640 H   0  0  0  0  0  0  0  0  0  0  0  0
    0.4470   -8.0840    1.5890 H   0  0  0  0  0  0  0  0  0  0  0  0
   -1.7570   -6.9470    1.5920 H   0  0  0  0  0  0  0  0  0  0  0  0
   -1.9120   -4.5300    1.1760 H   0  0  0  0  0  0  0  0  0  0  0  0
    3.3320   -0.6190    0.0890 H   0  0  0  0  0  0  0  0  0  0  0  0
    3.3300    1.8010   -0.3980 H   0  0  0  0  0  0  0  0  0  0  0  0
    1.1800    3.0320   -0.5440 H   0  0  0  0  0  0  0  0  0  0  0  0
  1  2  1  0  0  0  0
  1 24  2  0  0  0  0
  1 25  1  0  0  0  0
  2  3  1  0  0  0  0
  2 21  2  0  0  0  0
  3  4  1  0  0  0  0
  3 12  2  0  0  0  0
  4  5  1  0  0  0  0
  4 26  1  0  0  0  0
  5  6  1  0  0  0  0
  5 11  2  0  0  0  0
  6  7  2  0  0  0  0
  6 27  1  0  0  0  0
  7  8  1  0  0  0  0
  7 28  1  0  0  0  0
  8  9  1  0  0  0  0
  8 10  2  0  0  0  0
 10 11  1  0  0  0  0
 10 29  1  0  0  0  0
 11 30  1  0  0  0  0
 12 13  1  0  0  0  0
 13 14  1  0  0  0  0
 13 20  2  0  0  0  0
 14 15  1  0  0  0  0
 14 19  2  0  0  0  0
 15 16  2  0  0  0  0
 15 31  1  0  0  0  0
 16 17  1  0  0  0  0
 16 32  1  0  0  0  0
 17 18  2  0  0  0  0
 17 33  1  0  0  0  0
 18 19  1  0  0  0  0
 18 34  1  0  0  0  0
 19 35  1  0  0  0  0
 20 21  1  0  0  0  0
 21 22  1  0  0  0  0
 22 23  2  0  0  0  0
 22 36  1  0  0  0  0
 23 24  1  0  0  0  0
 23 37  1  0  0  0  0
 24 38  1  0  0  0  0
M  END
>  <Name>
4

>  <ActivitySource>
phenylquinazolines_Juvale_2012

>  <Activity>
INHIBITOR

>  <activity>
1

>  <ThresholderStrategy>
all

>  <ScoresAndActivity>
IC50 (µM): 6.83 < 10 (sec=0) => sa

$$$$
s=Ivnitski-Steele_2008__n=846127
  MOE2013           3D
CORINA 3.49 0026  01.06.2011
 50 54  0  0  0  0  0  0  0  0999 V2000
   -4.8350    3.2480    3.6230 Br  0  0  0  0  0  0  0  0  0  0  0  0
    0.0700    0.8640    0.1920 S   0  0  0  0  0  0  0  0  0  0  0  0
    0.0290   -0.5740    0.3640 O   0  0  0  0  0  0  0  0  0  0  0  0
    1.2430    1.6200    0.5850 O   0  0  0  0  0  0  0  0  0  0  0  0
   -1.6120    3.5230   -5.9070 N   0  0  0  0  0  0  0  0  0  0  0  0
   -1.2310    2.0020   -4.0200 N   0  0  0  0  0  0  0  0  0  0  0  0
   -0.2800    1.2160   -1.4300 N   0  0  0  0  0  0  0  0  0  0  0  0
   -3.7910    3.8440   -6.8960 N   0  0  0  0  0  0  0  0  0  0  0  0
   -0.3420    3.9830   -6.1100 N   0  0  0  0  0  0  0  0  0  0  0  0
   -1.7680    4.9570   -7.5900 N   0  0  0  0  0  0  0  0  0  0  0  0
   -2.0970    2.5840   -4.9590 C   0  0  0  0  0  0  0  0  0  0  0  0
   -2.4620    4.1280   -6.8400 C   0  0  0  0  0  0  0  0  0  0  0  0
   -4.2450    2.9840   -6.0330 C   0  0  0  0  0  0  0  0  0  0  0  0
   -3.4100    2.2790   -5.0140 C   0  0  0  0  0  0  0  0  0  0  0  0
   -1.3130    1.5410    1.0800 C   0  0  0  0  0  0  0  0  0  0  0  0
   -0.1170    2.7390   -3.3850 C   0  0  0  0  0  0  0  0  0  0  0  0
   -1.3150    0.5940   -3.5870 C   0  0  0  0  0  0  0  0  0  0  0  0
   -0.2170    2.6440   -1.8550 C   0  0  0  0  0  0  0  0  0  0  0  0
   -1.4310    0.5050   -2.0600 C   0  0  0  0  0  0  0  0  0  0  0  0
   -5.6960    2.6500   -6.0540 C   0  0  0  0  0  0  0  0  0  0  0  0
   -0.5030    4.8320   -7.1190 C   0  0  0  0  0  0  0  0  0  0  0  0
   -2.4000    0.7190    1.3940 C   0  0  0  0  0  0  0  0  0  0  0  0
   -1.2580    2.8600    1.5390 C   0  0  0  0  0  0  0  0  0  0  0  0
   -6.3500    2.5960   -7.2920 C   0  0  0  0  0  0  0  0  0  0  0  0
   -6.4180    2.4300   -4.8750 C   0  0  0  0  0  0  0  0  0  0  0  0
   -3.4540    1.2330    2.1500 C   0  0  0  0  0  0  0  0  0  0  0  0
   -2.3160    3.3710    2.2920 C   0  0  0  0  0  0  0  0  0  0  0  0
   -3.4080    2.5560    2.5930 C   0  0  0  0  0  0  0  0  0  0  0  0
   -7.7120    2.2990   -7.3500 C   0  0  0  0  0  0  0  0  0  0  0  0
   -7.7810    2.1340   -4.9400 C   0  0  0  0  0  0  0  0  0  0  0  0
   -8.4250    2.0660   -6.1750 C   0  0  0  0  0  0  0  0  0  0  0  0
   -3.8670    1.5660   -4.3440 H   0  0  0  0  0  0  0  0  0  0  0  0
    0.8340    2.3200   -3.7330 H   0  0  0  0  0  0  0  0  0  0  0  0
   -0.1320    3.8030   -3.6380 H   0  0  0  0  0  0  0  0  0  0  0  0
   -2.1580    0.0710   -4.0500 H   0  0  0  0  0  0  0  0  0  0  0  0
   -0.4060    0.0760   -3.9190 H   0  0  0  0  0  0  0  0  0  0  0  0
   -1.1160    3.1670   -1.5080 H   0  0  0  0  0  0  0  0  0  0  0  0
    0.6600    3.1330   -1.4200 H   0  0  0  0  0  0  0  0  0  0  0  0
   -1.4300   -0.5510   -1.7710 H   0  0  0  0  0  0  0  0  0  0  0  0
   -2.3710    0.9590   -1.7270 H   0  0  0  0  0  0  0  0  0  0  0  0
    0.3340    5.3810   -7.5280 H   0  0  0  0  0  0  0  0  0  0  0  0
   -2.4330   -0.3160    1.0630 H   0  0  0  0  0  0  0  0  0  0  0  0
   -0.3990    3.4930    1.3240 H   0  0  0  0  0  0  0  0  0  0  0  0
   -5.8040    2.7800   -8.2130 H   0  0  0  0  0  0  0  0  0  0  0  0
   -5.9500    2.5100   -3.8980 H   0  0  0  0  0  0  0  0  0  0  0  0
   -4.2980    0.5940    2.3990 H   0  0  0  0  0  0  0  0  0  0  0  0
   -2.2730    4.3980    2.6470 H   0  0  0  0  0  0  0  0  0  0  0  0
   -8.2180    2.2540   -8.3120 H   0  0  0  0  0  0  0  0  0  0  0  0
   -8.3450    1.9660   -4.0260 H   0  0  0  0  0  0  0  0  0  0  0  0
   -9.4870    1.8390   -6.2220 H   0  0  0  0  0  0  0  0  0  0  0  0
  1 28  1  0  0  0  0
  2  3  2  0  0  0  0
  2  4  2  0  0  0  0
  2  7  1  0  0  0  0
  2 15  1  0  0  0  0
  5  9  1  0  0  0  0
  5 11  1  0  0  0  0
  5 12  1  0  0  0  0
  6 11  1  0  0  0  0
  6 16  1  0  0  0  0
  6 17  1  0  0  0  0
  7 18  1  0  0  0  0
  7 19  1  0  0  0  0
  8 12  1  0  0  0  0
  8 13  2  0  0  0  0
  9 21  2  0  0  0  0
 10 12  2  0  0  0  0
 10 21  1  0  0  0  0
 11 14  2  0  0  0  0
 13 14  1  0  0  0  0
 13 20  1  0  0  0  0
 14 32  1  0  0  0  0
 15 22  1  0  0  0  0
 15 23  2  0  0  0  0
 16 18  1  0  0  0  0
 16 33  1  0  0  0  0
 16 34  1  0  0  0  0
 17 19  1  0  0  0  0
 17 35  1  0  0  0  0
 17 36  1  0  0  0  0
 18 37  1  0  0  0  0
 18 38  1  0  0  0  0
 19 39  1  0  0  0  0
 19 40  1  0  0  0  0
 20 24  2  0  0  0  0
 20 25  1  0  0  0  0
 21 41  1  0  0  0  0
 22 26  2  0  0  0  0
 22 42  1  0  0  0  0
 23 27  1  0  0  0  0
 23 43  1  0  0  0  0
 24 29  1  0  0  0  0
 24 44  1  0  0  0  0
 25 30  2  0  0  0  0
 25 45  1  0  0  0  0
 26 28  1  0  0  0  0
 26 46  1  0  0  0  0
 27 28  2  0  0  0  0
 27 47  1  0  0  0  0
 29 31  2  0  0  0  0
 29 48  1  0  0  0  0
 30 31  1  0  0  0  0
 30 49  1  0  0  0  0
 31 50  1  0  0  0  0
M  END
>  <Name>
846127

>  <ActivitySource>
Ivnitski-Steele_2008

>  <Activity>
INACTIVE

>  <activity>
0

>  <ThresholderStrategy>
all

>  <ScoresAndActivity>
Mean of inhibition, expressed in %: 23 < 50 (sec=2) => si

$$$$
s=Ivnitski-Steele_2010__n=87550713
  MOE2013           3D
CORINA 3.49 0026  01.06.2011
 53 57  0  0  0  0  0  0  0  0999 V2000
    4.3210  -12.3010    1.3550 Br  0  0  0  0  0  0  0  0  0  0  0  0
    2.6520   -1.3750    0.0960 O   0  0  0  0  0  0  0  0  0  0  0  0
    5.7490   -2.5650    2.6700 O   0  0  0  0  0  0  0  0  0  0  0  0
   -1.6650   -6.7000    0.9010 N   0  0  0  0  0  0  0  0  0  0  0  0
   -1.0380   -4.3580    1.1420 N   0  0  0  0  0  0  0  0  0  0  0  0
   -0.4090   -7.2280    0.9970 N   0  0  0  0  0  0  0  0  0  0  0  0
   -3.9310   -7.4500    0.5630 N   0  0  0  0  0  0  0  0  0  0  0  0
    1.6000   -3.3310    0.6930 N   0  0  0  0  0  0  0  0  0  0  0  0
   -2.0440   -5.3250    0.9520 C   0  0  0  0  0  0  0  0  0  0  0  0
   -2.6090   -7.7090    0.7300 C   0  0  0  0  0  0  0  0  0  0  0  0
   -3.3610   -5.0290    0.8170 C   0  0  0  0  0  0  0  0  0  0  0  0
   -0.5580   -8.5570    0.9340 C   0  0  0  0  0  0  0  0  0  0  0  0
   -4.2900   -6.2010    0.5870 C   0  0  0  0  0  0  0  0  0  0  0  0
   -1.9200   -8.8980    0.7640 C   0  0  0  0  0  0  0  0  0  0  0  0
    0.5970   -9.4540    1.0310 C   0  0  0  0  0  0  0  0  0  0  0  0
   -0.0310   -4.4510    2.2120 C   0  0  0  0  0  0  0  0  0  0  0  0
   -0.8610   -3.1770    0.2790 C   0  0  0  0  0  0  0  0  0  0  0  0
    1.3920   -4.4500    1.6290 C   0  0  0  0  0  0  0  0  0  0  0  0
    0.5520   -3.1780   -0.3240 C   0  0  0  0  0  0  0  0  0  0  0  0
   -3.9700   -3.6660    0.9600 C   0  0  0  0  0  0  0  0  0  0  0  0
    2.6790   -2.4460    0.7010 C   0  0  0  0  0  0  0  0  0  0  0  0
    1.8950   -8.9710    0.7910 C   0  0  0  0  0  0  0  0  0  0  0  0
    0.4370  -10.8050    1.3720 C   0  0  0  0  0  0  0  0  0  0  0  0
   -5.7620   -5.9200    0.3670 C   0  0  0  0  0  0  0  0  0  0  0  0
    3.8760   -2.8270    1.4370 C   0  0  0  0  0  0  0  0  0  0  0  0
    3.0050   -9.8160    0.8840 C   0  0  0  0  0  0  0  0  0  0  0  0
    1.5470  -11.6510    1.4680 C   0  0  0  0  0  0  0  0  0  0  0  0
    2.8250  -11.1540    1.2230 C   0  0  0  0  0  0  0  0  0  0  0  0
    4.6940   -1.9320    2.0980 C   0  0  0  0  0  0  0  0  0  0  0  0
    4.5200   -4.0920    1.5810 C   0  0  0  0  0  0  0  0  0  0  0  0
    5.6400   -3.8780    2.3490 C   0  0  0  0  0  0  0  0  0  0  0  0
   -2.3620   -9.8790    0.6610 H   0  0  0  0  0  0  0  0  0  0  0  0
   -0.1510   -3.5790    2.8680 H   0  0  0  0  0  0  0  0  0  0  0  0
   -0.1810   -5.3320    2.8460 H   0  0  0  0  0  0  0  0  0  0  0  0
   -1.5920   -3.1640   -0.5370 H   0  0  0  0  0  0  0  0  0  0  0  0
   -1.0090   -2.2700    0.8770 H   0  0  0  0  0  0  0  0  0  0  0  0
    1.5850   -5.3690    1.0680 H   0  0  0  0  0  0  0  0  0  0  0  0
    2.0930   -4.3990    2.4640 H   0  0  0  0  0  0  0  0  0  0  0  0
    0.7040   -2.2690   -0.9140 H   0  0  0  0  0  0  0  0  0  0  0  0
    0.6600   -4.0290   -1.0080 H   0  0  0  0  0  0  0  0  0  0  0  0
   -4.2690   -3.2770   -0.0180 H   0  0  0  0  0  0  0  0  0  0  0  0
   -4.8500   -3.6960    1.6100 H   0  0  0  0  0  0  0  0  0  0  0  0
   -3.2890   -2.9450    1.4200 H   0  0  0  0  0  0  0  0  0  0  0  0
    2.0500   -7.9280    0.5220 H   0  0  0  0  0  0  0  0  0  0  0  0
   -0.5460  -11.2200    1.5790 H   0  0  0  0  0  0  0  0  0  0  0  0
   -6.2650   -6.8140   -0.0140 H   0  0  0  0  0  0  0  0  0  0  0  0
   -6.2260   -5.6400    1.3160 H   0  0  0  0  0  0  0  0  0  0  0  0
   -5.8950   -5.1190   -0.3640 H   0  0  0  0  0  0  0  0  0  0  0  0
    3.9980   -9.4190    0.6900 H   0  0  0  0  0  0  0  0  0  0  0  0
    1.3990  -12.6940    1.7370 H   0  0  0  0  0  0  0  0  0  0  0  0
    4.6570   -0.8610    2.2470 H   0  0  0  0  0  0  0  0  0  0  0  0
    4.2130   -5.0410    1.1650 H   0  0  0  0  0  0  0  0  0  0  0  0
    6.4280   -4.5180    2.7220 H   0  0  0  0  0  0  0  0  0  0  0  0
  1 28  1  0  0  0  0
  2 21  2  0  0  0  0
  3 29  1  0  0  0  0
  3 31  1  0  0  0  0
  4  6  1  0  0  0  0
  4  9  1  0  0  0  0
  4 10  1  0  0  0  0
  5  9  1  0  0  0  0
  5 16  1  0  0  0  0
  5 17  1  0  0  0  0
  6 12  2  0  0  0  0
  7 10  1  0  0  0  0
  7 13  2  0  0  0  0
  8 18  1  0  0  0  0
  8 19  1  0  0  0  0
  8 21  1  0  0  0  0
  9 11  2  0  0  0  0
 10 14  2  0  0  0  0
 11 13  1  0  0  0  0
 11 20  1  0  0  0  0
 12 14  1  0  0  0  0
 12 15  1  0  0  0  0
 13 24  1  0  0  0  0
 14 32  1  0  0  0  0
 15 22  1  0  0  0  0
 15 23  2  0  0  0  0
 16 18  1  0  0  0  0
 16 33  1  0  0  0  0
 16 34  1  0  0  0  0
 17 19  1  0  0  0  0
 17 35  1  0  0  0  0
 17 36  1  0  0  0  0
 18 37  1  0  0  0  0
 18 38  1  0  0  0  0
 19 39  1  0  0  0  0
 19 40  1  0  0  0  0
 20 41  1  0  0  0  0
 20 42  1  0  0  0  0
 20 43  1  0  0  0  0
 21 25  1  0  0  0  0
 22 26  2  0  0  0  0
 22 44  1  0  0  0  0
 23 27  1  0  0  0  0
 23 45  1  0  0  0  0
 24 46  1  0  0  0  0
 24 47  1  0  0  0  0
 24 48  1  0  0  0  0
 25 29  2  0  0  0  0
 25 30  1  0  0  0  0
 26 28  1  0  0  0  0
 26 49  1  0  0  0  0
 27 28  2  0  0  0  0
 27 50  1  0  0  0  0
 29 51  1  0  0  0  0
 30 31  2  0  0  0  0
 30 52  1  0  0  0  0
 31 53  1  0  0  0  0
M  END
>  <Name>
87550713

>  <ActivitySource>
Ivnitski-Steele_2010

>  <Activity>
INHIBITOR

>  <activity>
1

>  <ThresholderStrategy>
all

>  <ScoresAndActivity>
Rank Score = 75 * (EC50Cutoff - EC50)/EC50Cutoff + 25*(Span - SpanCutoff)/SpanCutoff: 100 > 52 (sec=0) => sa

$$$$
s=Ivnitski-Steele_2008__n=17506296
  MOE2013           3D
CORINA 3.49 0026  01.06.2011
 43 44  0  0  0  0  0  0  0  0999 V2000
    3.3580  -10.7710   -3.9550 Br  0  0  0  0  0  0  0  0  0  0  0  0
    0.6480   -6.8790    0.9270 O   0  0  0  0  0  0  0  0  0  0  0  0
    0.5770    1.5540   -0.1340 N   0  0  0  0  0  0  0  0  0  0  0  0
    3.3930   -4.2710   -1.8710 N   0  0  0  0  0  0  0  0  0  0  0  0
    1.2230   -6.4850   -0.0840 C   0  0  0  0  0  0  0  0  0  0  0  0
    1.4390   -5.0270   -0.3580 C   0  0  0  0  0  0  0  0  0  0  0  0
    1.7400   -7.4880   -1.0430 C   0  0  0  0  0  0  0  0  0  0  0  0
    0.6180   -2.7060    0.1360 C   0  0  0  0  0  0  0  0  0  0  0  0
    0.5910   -4.1710    0.2440 C   0  0  0  0  0  0  0  0  0  0  0  0
    0.5900    0.1630   -0.0450 C   0  0  0  0  0  0  0  0  0  0  0  0
   -0.4920   -2.0320   -0.3660 C   0  0  0  0  0  0  0  0  0  0  0  0
    1.7090   -1.9530    0.5630 C   0  0  0  0  0  0  0  0  0  0  0  0
    1.5460   -7.3540   -2.4240 C   0  0  0  0  0  0  0  0  0  0  0  0
    2.3880   -8.6200   -0.5320 C   0  0  0  0  0  0  0  0  0  0  0  0
   -0.4980   -0.6300   -0.4570 C   0  0  0  0  0  0  0  0  0  0  0  0
    1.6900   -0.5510    0.4670 C   0  0  0  0  0  0  0  0  0  0  0  0
    2.5130   -4.6010   -1.1900 C   0  0  0  0  0  0  0  0  0  0  0  0
    2.7000   -9.4470   -2.7770 C   0  0  0  0  0  0  0  0  0  0  0  0
    2.0350   -8.3330   -3.2910 C   0  0  0  0  0  0  0  0  0  0  0  0
    2.8740   -9.5980   -1.4020 C   0  0  0  0  0  0  0  0  0  0  0  0
    1.6700    2.3800    0.3970 C   0  0  0  0  0  0  0  0  0  0  0  0
   -0.5290    2.2870   -0.7630 C   0  0  0  0  0  0  0  0  0  0  0  0
    2.7770    2.5500   -0.6340 C   0  0  0  0  0  0  0  0  0  0  0  0
   -1.6380    2.5710    0.2400 C   0  0  0  0  0  0  0  0  0  0  0  0
   -0.2210   -4.5510    0.8640 H   0  0  0  0  0  0  0  0  0  0  0  0
   -1.3710   -2.5810   -0.6970 H   0  0  0  0  0  0  0  0  0  0  0  0
    2.5890   -2.4330    0.9840 H   0  0  0  0  0  0  0  0  0  0  0  0
    1.0080   -6.5070   -2.8420 H   0  0  0  0  0  0  0  0  0  0  0  0
    2.5160   -8.7440    0.5410 H   0  0  0  0  0  0  0  0  0  0  0  0
   -1.4000   -0.1760   -0.8550 H   0  0  0  0  0  0  0  0  0  0  0  0
    2.5810   -0.0330    0.8080 H   0  0  0  0  0  0  0  0  0  0  0  0
    1.8880   -8.2210   -4.3630 H   0  0  0  0  0  0  0  0  0  0  0  0
    3.3820  -10.4690   -0.9970 H   0  0  0  0  0  0  0  0  0  0  0  0
    1.2870    3.3760    0.6560 H   0  0  0  0  0  0  0  0  0  0  0  0
    2.0640    1.9800    1.3380 H   0  0  0  0  0  0  0  0  0  0  0  0
   -0.1630    3.2470   -1.1510 H   0  0  0  0  0  0  0  0  0  0  0  0
   -0.9180    1.7620   -1.6430 H   0  0  0  0  0  0  0  0  0  0  0  0
    3.5710    3.1880   -0.2330 H   0  0  0  0  0  0  0  0  0  0  0  0
    3.2220    1.5910   -0.9150 H   0  0  0  0  0  0  0  0  0  0  0  0
    2.3940    3.0190   -1.5470 H   0  0  0  0  0  0  0  0  0  0  0  0
   -2.0660    1.6490    0.6440 H   0  0  0  0  0  0  0  0  0  0  0  0
   -1.2620    3.1590    1.0840 H   0  0  0  0  0  0  0  0  0  0  0  0
   -2.4430    3.1380   -0.2370 H   0  0  0  0  0  0  0  0  0  0  0  0
  1 18  1  0  0  0  0
  2  5  2  0  0  0  0
  3 10  1  0  0  0  0
  3 21  1  0  0  0  0
  3 22  1  0  0  0  0
  4 17  3  0  0  0  0
  5  6  1  0  0  0  0
  5  7  1  0  0  0  0
  6  9  2  0  0  0  0
  6 17  1  0  0  0  0
  7 13  2  0  0  0  0
  7 14  1  0  0  0  0
  8  9  1  0  0  0  0
  8 11  2  0  0  0  0
  8 12  1  0  0  0  0
  9 25  1  0  0  0  0
 10 15  2  0  0  0  0
 10 16  1  0  0  0  0
 11 15  1  0  0  0  0
 11 26  1  0  0  0  0
 12 16  2  0  0  0  0
 12 27  1  0  0  0  0
 13 19  1  0  0  0  0
 13 28  1  0  0  0  0
 14 20  2  0  0  0  0
 14 29  1  0  0  0  0
 15 30  1  0  0  0  0
 16 31  1  0  0  0  0
 18 19  2  0  0  0  0
 18 20  1  0  0  0  0
 19 32  1  0  0  0  0
 20 33  1  0  0  0  0
 21 23  1  0  0  0  0
 21 34  1  0  0  0  0
 21 35  1  0  0  0  0
 22 24  1  0  0  0  0
 22 36  1  0  0  0  0
 22 37  1  0  0  0  0
 23 38  1  0  0  0  0
 23 39  1  0  0  0  0
 23 40  1  0  0  0  0
 24 41  1  0  0  0  0
 24 42  1  0  0  0  0
 24 43  1  0  0  0  0
M  END
>  <Name>
17506296

>  <ActivitySource>
Ivnitski-Steele_2008

>  <Activity>
INACTIVE

>  <activity>
0

>  <ThresholderStrategy>
all

>  <ScoresAndActivity>
Mean of inhibition, expressed in %: 0 < 50 (sec=2) => si

$$$$
s=Pick_2008__n=103569295
  MOE2013           3D
CORINA 3.49 0026  01.06.2011
 59 62  0  0  1  0  0  0  0  0999 V2000
   12.4740   -5.9220    2.2260 Br  0  0  0  0  0  0  0  0  0  0  0  0
    0.0000    1.5320   -2.0060 O   0  0  0  0  0  0  0  0  0  0  0  0
   -2.1700    0.1200   -2.3850 O   0  0  0  0  0  0  0  0  0  0  0  0
    9.2510   -8.5480    2.8890 O   0  0  0  0  0  0  0  0  0  0  0  0
    2.5520   -3.9300   -0.5530 N   0  0  1  0  0  0  0  0  0  0  0  0
    9.6220   -7.0040    1.1630 N   0  0  0  0  0  0  0  0  0  0  0  0
    1.3730   -1.8690   -1.3700 C   0  0  0  0  0  0  0  0  0  0  0  0
    0.2140   -2.6240   -1.5970 C   0  0  0  0  0  0  0  0  0  0  0  0
    0.1290    0.1730   -1.8520 C   0  0  0  0  0  0  0  0  0  0  0  0
   -1.0380   -0.5880   -2.0600 C   0  0  0  0  0  0  0  0  0  0  0  0
    1.3240   -0.4730   -1.5130 C   0  0  0  0  0  0  0  0  0  0  0  0
   -0.9870   -1.9800   -1.9270 C   0  0  0  0  0  0  0  0  0  0  0  0
    2.6900   -2.5420   -1.0370 C   0  0  0  0  0  0  0  0  0  0  0  0
    0.2480   -4.1200   -1.4240 C   0  0  0  0  0  0  0  0  0  0  0  0
    1.6730   -4.6850   -1.4620 C   0  0  0  0  0  0  0  0  0  0  0  0
   11.3220   -8.5700    1.8430 C   0  0  0  0  0  0  0  0  0  0  0  0
    3.8600   -4.6030   -0.4380 C   0  0  0  0  0  0  0  0  0  0  0  0
    9.9550   -8.0250    2.0340 C   0  0  0  0  0  0  0  0  0  0  0  0
    8.4010   -6.3020    1.0910 C   0  0  0  0  0  0  0  0  0  0  0  0
    6.0300   -4.7980    0.8230 C   0  0  0  0  0  0  0  0  0  0  0  0
   12.4840   -7.7880    1.8700 C   0  0  0  0  0  0  0  0  0  0  0  0
    4.7520   -4.0100    0.6640 C   0  0  0  0  0  0  0  0  0  0  0  0
   11.4200   -9.9550    1.6440 C   0  0  0  0  0  0  0  0  0  0  0  0
    8.3010   -5.2930    0.1250 C   0  0  0  0  0  0  0  0  0  0  0  0
    7.3070   -6.5540    1.9190 C   0  0  0  0  0  0  0  0  0  0  0  0
    7.1260   -4.5480   -0.0090 C   0  0  0  0  0  0  0  0  0  0  0  0
    6.1290   -5.8100    1.7850 C   0  0  0  0  0  0  0  0  0  0  0  0
   13.7300   -8.3920    1.6660 C   0  0  0  0  0  0  0  0  0  0  0  0
   12.6650  -10.5490    1.4420 C   0  0  0  0  0  0  0  0  0  0  0  0
   13.8190   -9.7680    1.4480 C   0  0  0  0  0  0  0  0  0  0  0  0
    1.1470    2.3350   -1.7670 C   0  0  0  0  0  0  0  0  0  0  0  0
   -3.3670   -0.6130   -2.6040 C   0  0  0  0  0  0  0  0  0  0  0  0
   10.3340   -6.7180    0.4990 H   0  0  0  0  0  0  0  0  0  0  0  0
    2.2390    0.0880   -1.3520 H   0  0  0  0  0  0  0  0  0  0  0  0
   -1.8710   -2.5930   -2.0750 H   0  0  0  0  0  0  0  0  0  0  0  0
    3.1750   -1.9430   -0.2580 H   0  0  0  0  0  0  0  0  0  0  0  0
    3.3170   -2.5080   -1.9380 H   0  0  0  0  0  0  0  0  0  0  0  0
   -0.2190   -4.3650   -0.4620 H   0  0  0  0  0  0  0  0  0  0  0  0
   -0.3420   -4.6000   -2.2150 H   0  0  0  0  0  0  0  0  0  0  0  0
    2.0640   -4.6610   -2.4880 H   0  0  0  0  0  0  0  0  0  0  0  0
    1.6210   -5.7380   -1.1600 H   0  0  0  0  0  0  0  0  0  0  0  0
    3.6900   -5.6600   -0.1920 H   0  0  0  0  0  0  0  0  0  0  0  0
    4.3870   -4.5910   -1.4020 H   0  0  0  0  0  0  0  0  0  0  0  0
    5.0160   -2.9690    0.4430 H   0  0  0  0  0  0  0  0  0  0  0  0
    4.2110   -3.9920    1.6190 H   0  0  0  0  0  0  0  0  0  0  0  0
   10.5250  -10.5750    1.6420 H   0  0  0  0  0  0  0  0  0  0  0  0
    9.1340   -5.0700   -0.5360 H   0  0  0  0  0  0  0  0  0  0  0  0
    7.3360   -7.3250    2.6820 H   0  0  0  0  0  0  0  0  0  0  0  0
    7.0740   -3.7720   -0.7690 H   0  0  0  0  0  0  0  0  0  0  0  0
    5.2900   -6.0300    2.4410 H   0  0  0  0  0  0  0  0  0  0  0  0
   14.6440   -7.8010    1.6850 H   0  0  0  0  0  0  0  0  0  0  0  0
   12.7350  -11.6220    1.2820 H   0  0  0  0  0  0  0  0  0  0  0  0
   14.7900  -10.2320    1.2940 H   0  0  0  0  0  0  0  0  0  0  0  0
    0.8600    3.3810   -1.9160 H   0  0  0  0  0  0  0  0  0  0  0  0
    1.4970    2.2300   -0.7350 H   0  0  0  0  0  0  0  0  0  0  0  0
    1.9450    2.1060   -2.4820 H   0  0  0  0  0  0  0  0  0  0  0  0
   -3.2620   -1.2980   -3.4510 H   0  0  0  0  0  0  0  0  0  0  0  0
   -3.6750   -1.1460   -1.6980 H   0  0  0  0  0  0  0  0  0  0  0  0
   -4.1570    0.1030   -2.8510 H   0  0  0  0  0  0  0  0  0  0  0  0
  1 21  1  0  0  0  0
  2  9  1  0  0  0  0
  2 31  1  0  0  0  0
  3 10  1  0  0  0  0
  3 32  1  0  0  0  0
  4 18  2  0  0  0  0
  5 13  1  0  0  0  0
  5 15  1  0  0  0  0
  5 17  1  0  0  0  0
  6 18  1  0  0  0  0
  6 19  1  0  0  0  0
  6 33  1  0  0  0  0
  7  8  2  0  0  0  0
  7 11  1  0  0  0  0
  7 13  1  0  0  0  0
  8 12  1  0  0  0  0
  8 14  1  0  0  0  0
  9 10  1  0  0  0  0
  9 11  2  0  0  0  0
 10 12  2  0  0  0  0
 11 34  1  0  0  0  0
 12 35  1  0  0  0  0
 13 36  1  0  0  0  0
 13 37  1  0  0  0  0
 14 15  1  0  0  0  0
 14 38  1  0  0  0  0
 14 39  1  0  0  0  0
 15 40  1  0  0  0  0
 15 41  1  0  0  0  0
 16 18  1  0  0  0  0
 16 21  1  0  0  0  0
 16 23  2  0  0  0  0
 17 22  1  0  0  0  0
 17 42  1  0  0  0  0
 17 43  1  0  0  0  0
 19 24  2  0  0  0  0
 19 25  1  0  0  0  0
 20 22  1  0  0  0  0
 20 26  2  0  0  0  0
 20 27  1  0  0  0  0
 21 28  2  0  0  0  0
 22 44  1  0  0  0  0
 22 45  1  0  0  0  0
 23 29  1  0  0  0  0
 23 46  1  0  0  0  0
 24 26  1  0  0  0  0
 24 47  1  0  0  0  0
 25 27  2  0  0  0  0
 25 48  1  0  0  0  0
 26 49  1  0  0  0  0
 27 50  1  0  0  0  0
 28 30  1  0  0  0  0
 28 51  1  0  0  0  0
 29 30  2  0  0  0  0
 29 52  1  0  0  0  0
 30 53  1  0  0  0  0
 31 54  1  0  0  0  0
 31 55  1  0  0  0  0
 31 56  1  0  0  0  0
 32 57  1  0  0  0  0
 32 58  1  0  0  0  0
 32 59  1  0  0  0  0
M  END
>  <Name>
103569295

>  <ActivitySource>
Pick_2008

>  <Activity>
INACTIVE

>  <activity>
0

>  <ThresholderStrategy>
all

>  <ScoresAndActivity>
pIC50: 4.66 < 5 (sec=0.2) => si

$$$$
s=phenylquinazolines_Juvale_2012__n=2
  MOE2013           3D
CORINA 3.49 0026  01.06.2011
 38 41  0  0  1  0  0  0  0  0999 V2000
   -0.0870    1.3070    0.5810 C   0  0  0  0  0  0  0  0  0  0  0  0
   -0.0380   -0.1010    0.3990 C   0  0  0  0  0  0  0  0  0  0  0  0
   -1.1110   -0.9120   -0.0220 C   0  0  0  0  0  0  0  0  0  0  0  0
   -2.3540   -0.3250   -0.3320 N   0  0  3  0  0  0  0  0  0  0  0  0
   -3.6690   -0.8200   -0.2190 C   0  0  0  0  0  0  0  0  0  0  0  0
   -4.7430   -0.1210   -0.8080 C   0  0  0  0  0  0  0  0  0  0  0  0
   -4.4470    1.5060   -1.7520 Br  0  0  0  0  0  0  0  0  0  0  0  0
   -6.0570   -0.5920   -0.7210 C   0  0  0  0  0  0  0  0  0  0  0  0
   -6.3240   -1.7760   -0.0380 C   0  0  0  0  0  0  0  0  0  0  0  0
   -5.2820   -2.4810    0.5560 C   0  0  0  0  0  0  0  0  0  0  0  0
   -3.9690   -2.0060    0.4660 C   0  0  0  0  0  0  0  0  0  0  0  0
   -0.9890   -2.2510   -0.1240 N   0  0  0  0  0  0  0  0  0  0  0  0
    0.2030   -2.7990    0.1570 C   0  0  0  0  0  0  0  0  0  0  0  0
    0.3310   -4.2650    0.0360 C   0  0  0  0  0  0  0  0  0  0  0  0
    1.5270   -4.9290    0.3740 C   0  0  0  0  0  0  0  0  0  0  0  0
    1.6480   -6.3180    0.2620 C   0  0  0  0  0  0  0  0  0  0  0  0
    0.5740   -7.0770   -0.1910 C   0  0  0  0  0  0  0  0  0  0  0  0
   -0.6190   -6.4490   -0.5340 C   0  0  0  0  0  0  0  0  0  0  0  0
   -0.7380   -5.0600   -0.4210 C   0  0  0  0  0  0  0  0  0  0  0  0
    1.2850   -2.1030    0.5430 N   0  0  0  0  0  0  0  0  0  0  0  0
    1.1610   -0.7790    0.6640 C   0  0  0  0  0  0  0  0  0  0  0  0
    2.2690   -0.0480    1.0760 C   0  0  0  0  0  0  0  0  0  0  0  0
    2.2220    1.3370    1.2420 C   0  0  0  0  0  0  0  0  0  0  0  0
    1.0380    2.0160    0.9970 C   0  0  0  0  0  0  0  0  0  0  0  0
   -1.0060    1.8630    0.4150 H   0  0  0  0  0  0  0  0  0  0  0  0
   -2.2990    0.5920   -0.7580 H   0  0  0  0  0  0  0  0  0  0  0  0
   -6.8760   -0.0460   -1.1810 H   0  0  0  0  0  0  0  0  0  0  0  0
   -7.3420   -2.1480    0.0330 H   0  0  0  0  0  0  0  0  0  0  0  0
   -5.4860   -3.4030    1.0940 H   0  0  0  0  0  0  0  0  0  0  0  0
   -3.1840   -2.5780    0.9530 H   0  0  0  0  0  0  0  0  0  0  0  0
    2.3840   -4.3610    0.7330 H   0  0  0  0  0  0  0  0  0  0  0  0
    2.5830   -6.8030    0.5310 H   0  0  0  0  0  0  0  0  0  0  0  0
    0.6670   -8.1560   -0.2790 H   0  0  0  0  0  0  0  0  0  0  0  0
   -1.4610   -7.0370   -0.8900 H   0  0  0  0  0  0  0  0  0  0  0  0
   -1.6840   -4.5980   -0.6990 H   0  0  0  0  0  0  0  0  0  0  0  0
    3.2010   -0.5730    1.2780 H   0  0  0  0  0  0  0  0  0  0  0  0
    3.1070    1.8760    1.5670 H   0  0  0  0  0  0  0  0  0  0  0  0
    0.9860    3.0930    1.1330 H   0  0  0  0  0  0  0  0  0  0  0  0
  1  2  1  0  0  0  0
  1 24  2  0  0  0  0
  1 25  1  0  0  0  0
  2  3  1  0  0  0  0
  2 21  2  0  0  0  0
  3  4  1  0  0  0  0
  3 12  2  0  0  0  0
  4  5  1  0  0  0  0
  4 26  1  0  0  0  0
  5  6  1  0  0  0  0
  5 11  2  0  0  0  0
  6  7  1  0  0  0  0
  6  8  2  0  0  0  0
  8  9  1  0  0  0  0
  8 27  1  0  0  0  0
  9 10  2  0  0  0  0
  9 28  1  0  0  0  0
 10 11  1  0  0  0  0
 10 29  1  0  0  0  0
 11 30  1  0  0  0  0
 12 13  1  0  0  0  0
 13 14  1  0  0  0  0
 13 20  2  0  0  0  0
 14 15  1  0  0  0  0
 14 19  2  0  0  0  0
 15 16  2  0  0  0  0
 15 31  1  0  0  0  0
 16 17  1  0  0  0  0
 16 32  1  0  0  0  0
 17 18  2  0  0  0  0
 17 33  1  0  0  0  0
 18 19  1  0  0  0  0
 18 34  1  0  0  0  0
 19 35  1  0  0  0  0
 20 21  1  0  0  0  0
 21 22  1  0  0  0  0
 22 23  2  0  0  0  0
 22 36  1  0  0  0  0
 23 24  1  0  0  0  0
 23 37  1  0  0  0  0
 24 38  1  0  0  0  0
M  END
>  <Name>
2

>  <ActivitySource>
phenylquinazolines_Juvale_2012

>  <Activity>
INHIBITOR

>  <activity>
1

>  <ThresholderStrategy>
all

>  <ScoresAndActivity>
IC50 (µM): 3.75 < 10 (sec=0) => sa

$$$$
s=Ivnitski-Steele_2008__n=24796254
  MOE2013           3D
CORINA 3.49 0026  01.06.2011
 40 41  0  0  1  0  0  0  0  0999 V2000
   -2.7730    0.2510   -0.0370 Br  0  0  0  0  0  0  0  0  0  0  0  0
    0.0830    1.2950   -0.0430 O   0  0  0  0  0  0  0  0  0  0  0  0
    2.1170    5.7430    0.1620 N   0  0  1  0  0  0  0  0  0  0  0  0
    0.1010   -0.0730   -0.1240 C   0  0  0  0  0  0  0  0  0  0  0  0
   -1.1430   -0.7240   -0.1340 C   0  0  0  0  0  0  0  0  0  0  0  0
    1.2640   -0.8480   -0.2000 C   0  0  0  0  0  0  0  0  0  0  0  0
   -1.2220   -2.1190   -0.2150 C   0  0  0  0  0  0  0  0  0  0  0  0
    3.2760    7.9000   -0.3720 C   0  0  0  0  0  0  0  0  0  0  0  0
    1.1830   -2.2420   -0.2810 C   0  0  0  0  0  0  0  0  0  0  0  0
    3.4120    6.4380    0.0030 C   0  0  0  0  0  0  0  0  0  0  0  0
   -0.0560   -2.8770   -0.2880 C   0  0  0  0  0  0  0  0  0  0  0  0
    1.3340    1.9790    0.0060 C   0  0  0  0  0  0  0  0  0  0  0  0
    3.8760    8.8960    0.4120 C   0  0  0  0  0  0  0  0  0  0  0  0
    2.5680    8.2770   -1.5240 C   0  0  0  0  0  0  0  0  0  0  0  0
    2.3390    4.2860    0.2060 C   0  0  0  0  0  0  0  0  0  0  0  0
    1.0430    3.4740    0.1210 C   0  0  0  0  0  0  0  0  0  0  0  0
    3.7620   10.2410    0.0540 C   0  0  0  0  0  0  0  0  0  0  0  0
    2.4560    9.6210   -1.8790 C   0  0  0  0  0  0  0  0  0  0  0  0
    3.0530   10.6030   -1.0900 C   0  0  0  0  0  0  0  0  0  0  0  0
    1.4190    6.2180    1.3620 C   0  0  0  0  0  0  0  0  0  0  0  0
    2.2520   -0.4000   -0.2000 H   0  0  0  0  0  0  0  0  0  0  0  0
   -2.1860   -2.6200   -0.2220 H   0  0  0  0  0  0  0  0  0  0  0  0
    2.0940   -2.8330   -0.3390 H   0  0  0  0  0  0  0  0  0  0  0  0
    4.0190    6.3280    0.9110 H   0  0  0  0  0  0  0  0  0  0  0  0
    3.9890    5.9750   -0.8090 H   0  0  0  0  0  0  0  0  0  0  0  0
   -0.1140   -3.9610   -0.3510 H   0  0  0  0  0  0  0  0  0  0  0  0
    1.9080    1.6510    0.8820 H   0  0  0  0  0  0  0  0  0  0  0  0
    1.9030    1.7860   -0.9110 H   0  0  0  0  0  0  0  0  0  0  0  0
    4.4340    8.6320    1.3070 H   0  0  0  0  0  0  0  0  0  0  0  0
    2.0960    7.5170   -2.1430 H   0  0  0  0  0  0  0  0  0  0  0  0
    2.9580    3.9980   -0.6540 H   0  0  0  0  0  0  0  0  0  0  0  0
    2.8990    4.0050    1.1070 H   0  0  0  0  0  0  0  0  0  0  0  0
    0.4470    3.7930   -0.7440 H   0  0  0  0  0  0  0  0  0  0  0  0
    0.4130    3.6380    1.0020 H   0  0  0  0  0  0  0  0  0  0  0  0
    4.2280   11.0070    0.6680 H   0  0  0  0  0  0  0  0  0  0  0  0
    1.9010    9.9020   -2.7710 H   0  0  0  0  0  0  0  0  0  0  0  0
    2.9650   11.6500   -1.3670 H   0  0  0  0  0  0  0  0  0  0  0  0
    1.2610    7.3020    1.3300 H   0  0  0  0  0  0  0  0  0  0  0  0
    0.4180    5.7840    1.4360 H   0  0  0  0  0  0  0  0  0  0  0  0
    1.9700    5.9800    2.2790 H   0  0  0  0  0  0  0  0  0  0  0  0
  1  5  1  0  0  0  0
  2  4  1  0  0  0  0
  2 12  1  0  0  0  0
  3 10  1  0  0  0  0
  3 15  1  0  0  0  0
  3 20  1  0  0  0  0
  4  5  1  0  0  0  0
  4  6  2  0  0  0  0
  5  7  2  0  0  0  0
  6  9  1  0  0  0  0
  6 21  1  0  0  0  0
  7 11  1  0  0  0  0
  7 22  1  0  0  0  0
  8 10  1  0  0  0  0
  8 13  2  0  0  0  0
  8 14  1  0  0  0  0
  9 11  2  0  0  0  0
  9 23  1  0  0  0  0
 10 24  1  0  0  0  0
 10 25  1  0  0  0  0
 11 26  1  0  0  0  0
 12 16  1  0  0  0  0
 12 27  1  0  0  0  0
 12 28  1  0  0  0  0
 13 17  1  0  0  0  0
 13 29  1  0  0  0  0
 14 18  2  0  0  0  0
 14 30  1  0  0  0  0
 15 16  1  0  0  0  0
 15 31  1  0  0  0  0
 15 32  1  0  0  0  0
 16 33  1  0  0  0  0
 16 34  1  0  0  0  0
 17 19  2  0  0  0  0
 17 35  1  0  0  0  0
 18 19  1  0  0  0  0
 18 36  1  0  0  0  0
 19 37  1  0  0  0  0
 20 38  1  0  0  0  0
 20 39  1  0  0  0  0
 20 40  1  0  0  0  0
M  END
>  <Name>
24796254

>  <ActivitySource>
Ivnitski-Steele_2008

>  <Activity>
INACTIVE

>  <activity>
0

>  <ThresholderStrategy>
all

>  <ScoresAndActivity>
Mean of inhibition, expressed in %: 0 < 50 (sec=2) => si

$$$$
s=Ivnitski-Steele_2008__n=24818202
  MOE2013           3D
CORINA 3.49 0026  01.06.2011
 28 30  0  0  0  0  0  0  0  0999 V2000
    1.4200   -1.4590   -2.1410 Br  0  0  0  0  0  0  0  0  0  0  0  0
    0.2290    1.2300    1.1480 S   0  0  0  0  0  0  0  0  0  0  0  0
   -1.0470   -2.1650    0.0520 N   0  0  0  0  0  0  0  0  0  0  0  0
   -1.9930   -4.3550    0.0720 N   0  0  0  0  0  0  0  0  0  0  0  0
   -3.4090   -2.4290    0.0280 N   0  0  0  0  0  0  0  0  0  0  0  0
   -1.2200   -0.8280    0.0250 C   0  0  0  0  0  0  0  0  0  0  0  0
    0.0250   -0.0580    0.0220 C   0  0  0  0  0  0  0  0  0  0  0  0
   -2.1550   -2.9360    0.0510 C   0  0  0  0  0  0  0  0  0  0  0  0
    1.1610   -0.1990   -0.7500 C   0  0  0  0  0  0  0  0  0  0  0  0
   -2.4640   -0.2330   -0.0040 C   0  0  0  0  0  0  0  0  0  0  0  0
   -3.5470   -1.0870    0.0010 C   0  0  0  0  0  0  0  0  0  0  0  0
    2.1860    0.7320   -0.4360 C   0  0  0  0  0  0  0  0  0  0  0  0
    1.8070    1.5720    0.5860 C   0  0  0  0  0  0  0  0  0  0  0  0
   -3.0100   -5.2890    0.0760 C   0  0  0  0  0  0  0  0  0  0  0  0
   -0.7900   -5.0340    0.0910 C   0  0  0  0  0  0  0  0  0  0  0  0
   -2.4520   -6.5480    0.0990 C   0  0  0  0  0  0  0  0  0  0  0  0
   -1.0480   -6.3870    0.1080 C   0  0  0  0  0  0  0  0  0  0  0  0
   -4.9420   -0.5390   -0.0300 C   0  0  0  0  0  0  0  0  0  0  0  0
   -2.5920    0.8420   -0.0360 H   0  0  0  0  0  0  0  0  0  0  0  0
    3.1510    0.7910   -0.9250 H   0  0  0  0  0  0  0  0  0  0  0  0
    2.3820    2.3720    1.0320 H   0  0  0  0  0  0  0  0  0  0  0  0
   -4.0460   -4.9740    0.0640 H   0  0  0  0  0  0  0  0  0  0  0  0
    0.1480   -4.4930    0.0900 H   0  0  0  0  0  0  0  0  0  0  0  0
   -3.0010   -7.4810    0.1080 H   0  0  0  0  0  0  0  0  0  0  0  0
   -0.3020   -7.1710    0.1250 H   0  0  0  0  0  0  0  0  0  0  0  0
   -5.1170    0.1010    0.8400 H   0  0  0  0  0  0  0  0  0  0  0  0
   -5.0990    0.0440   -0.9430 H   0  0  0  0  0  0  0  0  0  0  0  0
   -5.6790   -1.3480   -0.0110 H   0  0  0  0  0  0  0  0  0  0  0  0
  1  9  1  0  0  0  0
  2  7  1  0  0  0  0
  2 13  1  0  0  0  0
  3  6  1  0  0  0  0
  3  8  2  0  0  0  0
  4  8  1  0  0  0  0
  4 14  1  0  0  0  0
  4 15  1  0  0  0  0
  5  8  1  0  0  0  0
  5 11  2  0  0  0  0
  6  7  1  0  0  0  0
  6 10  2  0  0  0  0
  7  9  2  0  0  0  0
  9 12  1  0  0  0  0
 10 11  1  0  0  0  0
 10 19  1  0  0  0  0
 11 18  1  0  0  0  0
 12 13  2  0  0  0  0
 12 20  1  0  0  0  0
 13 21  1  0  0  0  0
 14 16  2  0  0  0  0
 14 22  1  0  0  0  0
 15 17  2  0  0  0  0
 15 23  1  0  0  0  0
 16 17  1  0  0  0  0
 16 24  1  0  0  0  0
 17 25  1  0  0  0  0
 18 26  1  0  0  0  0
 18 27  1  0  0  0  0
 18 28  1  0  0  0  0
M  END
>  <Name>
24818202

>  <ActivitySource>
Ivnitski-Steele_2008

>  <Activity>
INACTIVE

>  <activity>
0

>  <ThresholderStrategy>
all

>  <ScoresAndActivity>
Mean of inhibition, expressed in %: 33 < 50 (sec=2) => si

$$$$
s=Ivnitski-Steele_2008__n=24797597
  MOE2013           3D
CORINA 3.49 0026  01.06.2011
 43 44  0  0  1  0  0  0  0  0999 V2000
   -3.3760    3.4310    7.7990 Br  0  0  0  0  0  0  0  0  0  0  0  0
   -8.0290    3.4940    0.5460 S   0  0  0  0  0  0  0  0  0  0  0  0
   -3.7070    4.2540    3.8940 N   0  0  0  0  0  0  0  0  0  0  0  0
   -3.7470    5.5270    4.3390 N   0  0  0  0  0  0  0  0  0  0  0  0
   -6.1870    3.0790   -1.4590 N   0  0  0  0  0  0  0  0  0  0  0  0
   -5.3350    3.7480    0.5450 N   0  0  0  0  0  0  0  0  0  0  0  0
   -6.9670    2.9850   -2.6370 C   0  0  0  0  0  0  0  0  0  0  0  0
   -3.5380    4.0550    6.0490 C   0  0  0  0  0  0  0  0  0  0  0  0
   -8.3430    2.7230   -5.1030 C   0  0  0  0  0  0  0  0  0  0  0  0
   -3.5810    3.3280    4.8900 C   0  0  0  0  0  0  0  0  0  0  0  0
   -3.6430    5.3970    5.6660 C   0  0  0  0  0  0  0  0  0  0  0  0
   -3.7960    3.9910    2.4730 C   0  0  0  0  0  0  0  0  0  0  0  0
   -6.5070    3.4500   -0.1550 C   0  0  0  0  0  0  0  0  0  0  0  0
   -8.2290    3.5510   -2.8110 C   0  0  0  0  0  0  0  0  0  0  0  0
   -6.3850    2.3130   -3.7210 C   0  0  0  0  0  0  0  0  0  0  0  0
   -8.9120    3.4170   -4.0270 C   0  0  0  0  0  0  0  0  0  0  0  0
   -7.0660    2.1770   -4.9360 C   0  0  0  0  0  0  0  0  0  0  0  0
   -9.1080    2.5930   -6.4110 C   0  0  1  0  0  0  0  0  0  0  0  0
   -5.2360    4.0430    1.9770 C   0  0  0  0  0  0  0  0  0  0  0  0
   -8.3770    3.3400   -7.5450 C   0  0  0  0  0  0  0  0  0  0  0  0
   -9.3650    1.1190   -6.7460 C   0  0  0  0  0  0  0  0  0  0  0  0
   -9.1910    3.4350   -8.8280 C   0  0  0  0  0  0  0  0  0  0  0  0
   -5.2240    2.7970   -1.5860 H   0  0  0  0  0  0  0  0  0  0  0  0
   -4.4770    3.7990    0.0110 H   0  0  0  0  0  0  0  0  0  0  0  0
   -3.5350    2.2660    4.6920 H   0  0  0  0  0  0  0  0  0  0  0  0
   -3.6500    6.2860    6.2810 H   0  0  0  0  0  0  0  0  0  0  0  0
   -3.1720    4.7300    1.9570 H   0  0  0  0  0  0  0  0  0  0  0  0
   -3.3560    3.0050    2.2850 H   0  0  0  0  0  0  0  0  0  0  0  0
   -8.7070    4.1400   -2.0370 H   0  0  0  0  0  0  0  0  0  0  0  0
   -5.3960    1.8710   -3.6320 H   0  0  0  0  0  0  0  0  0  0  0  0
   -9.8960    3.8720   -4.1260 H   0  0  0  0  0  0  0  0  0  0  0  0
   -6.5850    1.6400   -5.7500 H   0  0  0  0  0  0  0  0  0  0  0  0
  -10.0900    3.0660   -6.2810 H   0  0  0  0  0  0  0  0  0  0  0  0
   -5.6670    5.0390    2.1370 H   0  0  0  0  0  0  0  0  0  0  0  0
   -5.8480    3.3220    2.5290 H   0  0  0  0  0  0  0  0  0  0  0  0
   -8.1410    4.3600   -7.2150 H   0  0  0  0  0  0  0  0  0  0  0  0
   -7.4170    2.8580   -7.7710 H   0  0  0  0  0  0  0  0  0  0  0  0
   -8.4400    0.5920   -7.0050 H   0  0  0  0  0  0  0  0  0  0  0  0
   -9.8190    0.5980   -5.8950 H   0  0  0  0  0  0  0  0  0  0  0  0
  -10.0520    1.0210   -7.5920 H   0  0  0  0  0  0  0  0  0  0  0  0
  -10.1680    3.8900   -8.6420 H   0  0  0  0  0  0  0  0  0  0  0  0
   -8.6640    4.0540   -9.5620 H   0  0  0  0  0  0  0  0  0  0  0  0
   -9.3470    2.4500   -9.2790 H   0  0  0  0  0  0  0  0  0  0  0  0
  1  8  1  0  0  0  0
  2 13  2  0  0  0  0
  3  4  1  0  0  0  0
  3 10  1  0  0  0  0
  3 12  1  0  0  0  0
  4 11  2  0  0  0  0
  5  7  1  0  0  0  0
  5 13  1  0  0  0  0
  5 23  1  0  0  0  0
  6 13  1  0  0  0  0
  6 19  1  0  0  0  0
  6 24  1  0  0  0  0
  7 14  2  0  0  0  0
  7 15  1  0  0  0  0
  8 10  2  0  0  0  0
  8 11  1  0  0  0  0
  9 16  2  0  0  0  0
  9 17  1  0  0  0  0
  9 18  1  0  0  0  0
 10 25  1  0  0  0  0
 11 26  1  0  0  0  0
 12 19  1  0  0  0  0
 12 27  1  0  0  0  0
 12 28  1  0  0  0  0
 14 16  1  0  0  0  0
 14 29  1  0  0  0  0
 15 17  2  0  0  0  0
 15 30  1  0  0  0  0
 16 31  1  0  0  0  0
 17 32  1  0  0  0  0
 18 20  1  0  0  0  0
 18 21  1  0  0  0  0
 18 33  1  0  0  0  0
 19 34  1  0  0  0  0
 19 35  1  0  0  0  0
 20 22  1  0  0  0  0
 20 36  1  0  0  0  0
 20 37  1  0  0  0  0
 21 38  1  0  0  0  0
 21 39  1  0  0  0  0
 21 40  1  0  0  0  0
 22 41  1  0  0  0  0
 22 42  1  0  0  0  0
 22 43  1  0  0  0  0
M  END
>  <Name>
24797597

>  <ActivitySource>
Ivnitski-Steele_2008

>  <Activity>
INACTIVE

>  <activity>
0

>  <ThresholderStrategy>
all

>  <ScoresAndActivity>
Mean of inhibition, expressed in %: 34 < 50 (sec=2) => si

$$$$
s=Ivnitski-Steele_2008__n=17509379
  MOE2013           3D
CORINA 3.49 0026  01.06.2011
 26 28  0  0  0  0  0  0  0  0999 V2000
    3.3340   -3.9660    3.9860 Br  0  0  0  0  0  0  0  0  0  0  0  0
    0.0190    1.1980   -0.2270 O   0  0  0  0  0  0  0  0  0  0  0  0
    2.1870   -1.8440    2.4360 O   0  0  0  0  0  0  0  0  0  0  0  0
   -1.4870    4.2060   -1.0360 O   0  0  0  0  0  0  0  0  0  0  0  0
   -1.4190    3.4310    1.0260 O   0  5  0  0  0  0  0  0  0  0  0  0
    1.6480    0.7510    1.2380 N   0  0  0  0  0  0  0  0  0  0  0  0
   -0.0980   -0.1600    0.0790 N   0  0  0  0  0  0  0  0  0  0  0  0
   -0.8960    3.8960    0.0050 N   0  3  0  0  0  0  0  0  0  0  0  0
    1.0620    1.6780    0.5150 C   0  0  0  0  0  0  0  0  0  0  0  0
    0.8940   -0.3600    0.9560 C   0  0  0  0  0  0  0  0  0  0  0  0
    1.4310    3.0760    0.3320 C   0  0  0  0  0  0  0  0  0  0  0  0
    1.1690   -1.6390    1.5550 C   0  0  0  0  0  0  0  0  0  0  0  0
    0.5370    4.1200    0.0410 C   0  0  0  0  0  0  0  0  0  0  0  0
    2.7920    3.4130    0.4400 C   0  0  0  0  0  0  0  0  0  0  0  0
    0.4710   -2.8090    1.3360 C   0  0  0  0  0  0  0  0  0  0  0  0
    2.1310   -3.1540    2.7770 C   0  0  0  0  0  0  0  0  0  0  0  0
    0.9700    5.4380   -0.1690 C   0  0  0  0  0  0  0  0  0  0  0  0
    1.1020   -3.7980    2.1370 C   0  0  0  0  0  0  0  0  0  0  0  0
    3.2360    4.7240    0.2380 C   0  0  0  0  0  0  0  0  0  0  0  0
    2.3270    5.7340   -0.0720 C   0  0  0  0  0  0  0  0  0  0  0  0
    3.5300    2.6450    0.6760 H   0  0  0  0  0  0  0  0  0  0  0  0
   -0.3840   -2.9410    0.6860 H   0  0  0  0  0  0  0  0  0  0  0  0
    0.2640    6.2350   -0.3940 H   0  0  0  0  0  0  0  0  0  0  0  0
    0.8340   -4.8420    2.2270 H   0  0  0  0  0  0  0  0  0  0  0  0
    4.2960    4.9560    0.3220 H   0  0  0  0  0  0  0  0  0  0  0  0
    2.6780    6.7510   -0.2290 H   0  0  0  0  0  0  0  0  0  0  0  0
  1 16  1  0  0  0  0
  2  7  1  0  0  0  0
  2  9  1  0  0  0  0
  3 12  1  0  0  0  0
  3 16  1  0  0  0  0
  4  8  2  0  0  0  0
  5  8  1  0  0  0  0
  6  9  2  0  0  0  0
  6 10  1  0  0  0  0
  7 10  2  0  0  0  0
  8 13  1  0  0  0  0
  9 11  1  0  0  0  0
 10 12  1  0  0  0  0
 11 13  2  0  0  0  0
 11 14  1  0  0  0  0
 12 15  2  0  0  0  0
 13 17  1  0  0  0  0
 14 19  2  0  0  0  0
 14 21  1  0  0  0  0
 15 18  1  0  0  0  0
 15 22  1  0  0  0  0
 16 18  2  0  0  0  0
 17 20  2  0  0  0  0
 17 23  1  0  0  0  0
 18 24  1  0  0  0  0
 19 20  1  0  0  0  0
 19 25  1  0  0  0  0
 20 26  1  0  0  0  0
M  CHG  1   5  -1
M  CHG  1   8   1
M  END
>  <Name>
17509379

>  <ActivitySource>
Ivnitski-Steele_2008

>  <Activity>
INACTIVE

>  <activity>
0

>  <ThresholderStrategy>
all

>  <ScoresAndActivity>
Mean of inhibition, expressed in %: 28 < 50 (sec=2) => si

$$$$
s=Ivnitski-Steele_2008__n=24835935
  MOE2013           3D
CORINA 3.49 0026  01.06.2011
 31 31  0  0  1  0  0  0  0  0999 V2000
    0.8680    4.2570   -1.1100 Cl  0  0  0  0  0  0  0  0  0  0  0  0
    2.3920    1.4340    0.5000 O   0  0  0  0  0  0  0  0  0  0  0  0
    0.1560    1.3960   -0.0600 N   0  0  0  0  0  0  0  0  0  0  0  0
   -1.2320   -0.5250    0.4340 C   0  0  0  0  0  0  0  0  0  0  0  0
    0.0470   -0.0460   -0.2350 C   0  0  1  0  0  0  0  0  0  0  0  0
   -1.1670   -1.1130    1.7060 C   0  0  0  0  0  0  0  0  0  0  0  0
   -2.4940   -0.3520   -0.1570 C   0  0  0  0  0  0  0  0  0  0  0  0
    1.3330    2.0230    0.2980 C   0  0  0  0  0  0  0  0  0  0  0  0
   -3.5780   -1.3880    1.7540 C   0  0  0  0  0  0  0  0  0  0  0  0
    0.1240   -0.4390   -1.7240 C   0  0  0  0  0  0  0  0  0  0  0  0
   -2.3270   -1.5380    2.3600 C   0  0  0  0  0  0  0  0  0  0  0  0
   -3.6530   -0.7790    0.4970 C   0  0  0  0  0  0  0  0  0  0  0  0
    1.2070    3.5200    0.4670 C   0  0  0  0  0  0  0  0  0  0  0  0
   -4.8260   -1.8130    2.4690 C   0  0  0  0  0  0  0  0  0  0  0  0
    1.5060   -0.2220   -2.3280 C   0  0  0  0  0  0  0  0  0  0  0  0
   -0.6740    1.9550   -0.2180 H   0  0  0  0  0  0  0  0  0  0  0  0
    0.8950   -0.5230    0.2740 H   0  0  0  0  0  0  0  0  0  0  0  0
   -0.2080   -1.2390    2.2050 H   0  0  0  0  0  0  0  0  0  0  0  0
   -2.5930    0.1220   -1.1300 H   0  0  0  0  0  0  0  0  0  0  0  0
   -0.1320   -1.5010   -1.8360 H   0  0  0  0  0  0  0  0  0  0  0  0
   -0.6030    0.1300   -2.3160 H   0  0  0  0  0  0  0  0  0  0  0  0
   -2.2460   -1.9870    3.3470 H   0  0  0  0  0  0  0  0  0  0  0  0
   -4.6180   -0.6290    0.0180 H   0  0  0  0  0  0  0  0  0  0  0  0
    2.1410    3.9340    0.8550 H   0  0  0  0  0  0  0  0  0  0  0  0
    0.3890    3.7550    1.1540 H   0  0  0  0  0  0  0  0  0  0  0  0
   -5.2080   -0.9870    3.0770 H   0  0  0  0  0  0  0  0  0  0  0  0
   -5.6000   -2.1170    1.7570 H   0  0  0  0  0  0  0  0  0  0  0  0
   -4.6300   -2.6710    3.1200 H   0  0  0  0  0  0  0  0  0  0  0  0
    1.7720    0.8390   -2.3470 H   0  0  0  0  0  0  0  0  0  0  0  0
    2.2730   -0.7630   -1.7630 H   0  0  0  0  0  0  0  0  0  0  0  0
    1.5260   -0.5870   -3.3590 H   0  0  0  0  0  0  0  0  0  0  0  0
  1 13  1  0  0  0  0
  2  8  2  0  0  0  0
  3  5  1  0  0  0  0
  3  8  1  0  0  0  0
  3 16  1  0  0  0  0
  4  5  1  0  0  0  0
  4  6  2  0  0  0  0
  4  7  1  0  0  0  0
  5 10  1  0  0  0  0
  5 17  1  0  0  0  0
  6 11  1  0  0  0  0
  6 18  1  0  0  0  0
  7 12  2  0  0  0  0
  7 19  1  0  0  0  0
  8 13  1  0  0  0  0
  9 11  2  0  0  0  0
  9 12  1  0  0  0  0
  9 14  1  0  0  0  0
 10 15  1  0  0  0  0
 10 20  1  0  0  0  0
 10 21  1  0  0  0  0
 11 22  1  0  0  0  0
 12 23  1  0  0  0  0
 13 24  1  0  0  0  0
 13 25  1  0  0  0  0
 14 26  1  0  0  0  0
 14 27  1  0  0  0  0
 14 28  1  0  0  0  0
 15 29  1  0  0  0  0
 15 30  1  0  0  0  0
 15 31  1  0  0  0  0
M  END
>  <Name>
24835935

>  <ActivitySource>
Ivnitski-Steele_2008

>  <Activity>
INACTIVE

>  <activity>
0

>  <ThresholderStrategy>
all

>  <ScoresAndActivity>
Mean of inhibition, expressed in %: 0 < 50 (sec=2) => si

$$$$
s=Ivnitski-Steele_2008__n=24830974
  MOE2013           3D
CORINA 3.49 0026  01.06.2011
 37 38  0  0  0  0  0  0  0  0999 V2000
   -3.4810   -2.1150    0.6000 Cl  0  0  0  0  0  0  0  0  0  0  0  0
   -3.3710    2.3830    5.3280 F   0  0  0  0  0  0  0  0  0  0  0  0
    0.0660   -3.0430    0.0700 O   0  0  0  0  0  0  0  0  0  0  0  0
    0.1880    1.2210    0.1540 N   0  0  0  0  0  0  0  0  0  0  0  0
   -0.7460   -0.9400    0.6650 N   0  0  0  0  0  0  0  0  0  0  0  0
    3.0340   -2.5770    0.7460 N   0  0  0  0  0  0  0  0  0  0  0  0
    0.3540   -0.1440    0.3710 C   0  0  0  0  0  0  0  0  0  0  0  0
    1.7130   -0.4000    0.2560 C   0  0  0  0  0  0  0  0  0  0  0  0
    1.4070    1.8120   -0.1250 C   0  0  0  0  0  0  0  0  0  0  0  0
    2.3750    0.8210   -0.0830 C   0  0  0  0  0  0  0  0  0  0  0  0
   -1.0940    1.9330    0.1820 C   0  0  0  0  0  0  0  0  0  0  0  0
   -1.6820    2.0460    1.5690 C   0  0  0  0  0  0  0  0  0  0  0  0
    2.3990   -1.6330    0.5120 C   0  0  0  0  0  0  0  0  0  0  0  0
    1.5660    3.2680   -0.4110 C   0  0  0  0  0  0  0  0  0  0  0  0
    3.8370    1.0130   -0.3120 C   0  0  0  0  0  0  0  0  0  0  0  0
   -0.7850   -2.3210    0.5780 C   0  0  0  0  0  0  0  0  0  0  0  0
   -0.9120    2.4770    2.6630 C   0  0  0  0  0  0  0  0  0  0  0  0
   -3.0440    1.7570    1.7710 C   0  0  0  0  0  0  0  0  0  0  0  0
   -2.8250    2.2770    4.1100 C   0  0  0  0  0  0  0  0  0  0  0  0
   -1.4820    2.5860    3.9320 C   0  0  0  0  0  0  0  0  0  0  0  0
   -3.6110    1.8660    3.0410 C   0  0  0  0  0  0  0  0  0  0  0  0
   -2.0230   -2.9200    1.2170 C   0  0  0  0  0  0  0  0  0  0  0  0
   -1.6100   -0.4840    0.9410 H   0  0  0  0  0  0  0  0  0  0  0  0
   -0.9690    2.9330   -0.2430 H   0  0  0  0  0  0  0  0  0  0  0  0
   -1.7600    1.3820   -0.4940 H   0  0  0  0  0  0  0  0  0  0  0  0
    1.1320    3.8740    0.3910 H   0  0  0  0  0  0  0  0  0  0  0  0
    2.6200    3.5480   -0.4950 H   0  0  0  0  0  0  0  0  0  0  0  0
    1.0770    3.5280   -1.3560 H   0  0  0  0  0  0  0  0  0  0  0  0
    4.0120    1.6440   -1.1900 H   0  0  0  0  0  0  0  0  0  0  0  0
    4.2940    1.4940    0.5590 H   0  0  0  0  0  0  0  0  0  0  0  0
    4.3510    0.0630   -0.4870 H   0  0  0  0  0  0  0  0  0  0  0  0
    0.1390    2.7270    2.5390 H   0  0  0  0  0  0  0  0  0  0  0  0
   -3.6750    1.4460    0.9400 H   0  0  0  0  0  0  0  0  0  0  0  0
   -0.8870    2.9120    4.7790 H   0  0  0  0  0  0  0  0  0  0  0  0
   -4.6600    1.6360    3.2000 H   0  0  0  0  0  0  0  0  0  0  0  0
   -1.9780   -2.7870    2.3010 H   0  0  0  0  0  0  0  0  0  0  0  0
   -2.0900   -3.9840    0.9770 H   0  0  0  0  0  0  0  0  0  0  0  0
  1 22  1  0  0  0  0
  2 19  1  0  0  0  0
  3 16  2  0  0  0  0
  4  7  1  0  0  0  0
  4  9  1  0  0  0  0
  4 11  1  0  0  0  0
  5  7  1  0  0  0  0
  5 16  1  0  0  0  0
  5 23  1  0  0  0  0
  6 13  3  0  0  0  0
  7  8  2  0  0  0  0
  8 10  1  0  0  0  0
  8 13  1  0  0  0  0
  9 10  2  0  0  0  0
  9 14  1  0  0  0  0
 10 15  1  0  0  0  0
 11 12  1  0  0  0  0
 11 24  1  0  0  0  0
 11 25  1  0  0  0  0
 12 17  2  0  0  0  0
 12 18  1  0  0  0  0
 14 26  1  0  0  0  0
 14 27  1  0  0  0  0
 14 28  1  0  0  0  0
 15 29  1  0  0  0  0
 15 30  1  0  0  0  0
 15 31  1  0  0  0  0
 16 22  1  0  0  0  0
 17 20  1  0  0  0  0
 17 32  1  0  0  0  0
 18 21  2  0  0  0  0
 18 33  1  0  0  0  0
 19 20  2  0  0  0  0
 19 21  1  0  0  0  0
 20 34  1  0  0  0  0
 21 35  1  0  0  0  0
 22 36  1  0  0  0  0
 22 37  1  0  0  0  0
M  END
>  <Name>
24830974

>  <ActivitySource>
Ivnitski-Steele_2008

>  <Activity>
INACTIVE

>  <activity>
0

>  <ThresholderStrategy>
all

>  <ScoresAndActivity>
Mean of inhibition, expressed in %: 1 < 50 (sec=2) => si

$$$$
s=Ivnitski-Steele_2008__n=17512292
  MOE2013           3D
CORINA 3.49 0026  01.06.2011
 48 50  0  0  1  0  0  0  0  0999 V2000
   -0.0010    3.5360   -2.3790 Cl  0  0  0  0  0  0  0  0  0  0  0  0
    0.1210    6.7300   -2.2310 Cl  0  0  0  0  0  0  0  0  0  0  0  0
    0.2270    1.5470   -0.0870 O   0  0  0  0  0  0  0  0  0  0  0  0
   -0.7280   -2.0820    2.3930 O   0  0  0  0  0  0  0  0  0  0  0  0
   -2.2620   -1.3180   -3.4640 O   0  0  0  0  0  0  0  0  0  0  0  0
   -1.4040   -0.2050    3.5310 O   0  0  0  0  0  0  0  0  0  0  0  0
   -0.3290   -2.2440   -2.4350 O   0  0  0  0  0  0  0  0  0  0  0  0
   -3.3260    0.7930   -0.1790 N   0  0  0  0  0  0  0  0  0  0  0  0
   -0.8390   -0.6480   -0.0090 C   0  0  1  0  0  0  0  0  0  0  0  0
   -1.7570   -0.4010    1.1670 C   0  0  0  0  0  0  0  0  0  0  0  0
   -1.5940   -0.5520   -1.3240 C   0  0  0  0  0  0  0  0  0  0  0  0
    0.4010    0.2000    0.0290 C   0  0  0  0  0  0  0  0  0  0  0  0
   -2.9270    0.2550    1.0250 C   0  0  0  0  0  0  0  0  0  0  0  0
   -2.7160    0.4460   -1.2710 C   0  0  0  0  0  0  0  0  0  0  0  0
    1.4590    2.1260   -0.0170 C   0  0  0  0  0  0  0  0  0  0  0  0
   -1.2940   -0.8530    2.5020 C   0  0  0  0  0  0  0  0  0  0  0  0
   -1.3850   -1.3480   -2.3960 C   0  0  0  0  0  0  0  0  0  0  0  0
    1.4870    3.5820   -0.0750 C   0  0  0  0  0  0  0  0  0  0  0  0
    1.7410   -0.0900    0.1860 C   0  0  0  0  0  0  0  0  0  0  0  0
    2.4210    1.1530    0.1620 C   0  0  0  0  0  0  0  0  0  0  0  0
    0.8350    4.3320   -1.0760 C   0  0  0  0  0  0  0  0  0  0  0  0
    2.2020    4.2650    0.9260 C   0  0  0  0  0  0  0  0  0  0  0  0
    0.8960    5.7370   -1.0430 C   0  0  0  0  0  0  0  0  0  0  0  0
   -3.8970    0.4910    2.1570 C   0  0  0  0  0  0  0  0  0  0  0  0
   -3.1790    1.1330   -2.5390 C   0  0  0  0  0  0  0  0  0  0  0  0
    2.2600    5.6580    0.9490 C   0  0  0  0  0  0  0  0  0  0  0  0
    1.6050    6.3940   -0.0320 C   0  0  0  0  0  0  0  0  0  0  0  0
   -0.2400   -2.6160    3.6260 C   0  0  0  0  0  0  0  0  0  0  0  0
   -1.9900   -2.2880   -4.4690 C   0  0  0  0  0  0  0  0  0  0  0  0
    0.4080   -1.8850   -1.9150 H   0  0  0  0  0  0  0  0  0  0  0  0
   -0.5070   -1.6930    0.0670 H   0  0  0  0  0  0  0  0  0  0  0  0
    2.1750   -1.0710    0.3200 H   0  0  0  0  0  0  0  0  0  0  0  0
    3.4840    1.3190    0.2690 H   0  0  0  0  0  0  0  0  0  0  0  0
    2.7100    3.7090    1.7130 H   0  0  0  0  0  0  0  0  0  0  0  0
   -4.9250    0.5180    1.7770 H   0  0  0  0  0  0  0  0  0  0  0  0
   -3.8710   -0.3030    2.9080 H   0  0  0  0  0  0  0  0  0  0  0  0
   -3.6910    1.4520    2.6390 H   0  0  0  0  0  0  0  0  0  0  0  0
   -3.5280    2.1430   -2.3010 H   0  0  0  0  0  0  0  0  0  0  0  0
   -2.3640    1.2260   -3.2610 H   0  0  0  0  0  0  0  0  0  0  0  0
   -4.0110    0.5740   -2.9750 H   0  0  0  0  0  0  0  0  0  0  0  0
    2.8120    6.1680    1.7360 H   0  0  0  0  0  0  0  0  0  0  0  0
    1.6530    7.4810   -0.0060 H   0  0  0  0  0  0  0  0  0  0  0  0
    0.5480   -1.9760    4.0330 H   0  0  0  0  0  0  0  0  0  0  0  0
   -1.0590   -2.7290    4.3440 H   0  0  0  0  0  0  0  0  0  0  0  0
    0.1840   -3.6030    3.4230 H   0  0  0  0  0  0  0  0  0  0  0  0
   -2.0590   -3.3030   -4.0640 H   0  0  0  0  0  0  0  0  0  0  0  0
   -2.7480   -2.1850   -5.2510 H   0  0  0  0  0  0  0  0  0  0  0  0
   -1.0090   -2.1160   -4.9250 H   0  0  0  0  0  0  0  0  0  0  0  0
  1 21  1  0  0  0  0
  2 23  1  0  0  0  0
  3 12  1  0  0  0  0
  3 15  1  0  0  0  0
  4 16  1  0  0  0  0
  4 28  1  0  0  0  0
  5 17  1  0  0  0  0
  5 29  1  0  0  0  0
  6 16  2  0  0  0  0
  7 17  1  0  0  0  0
  7 30  1  0  0  0  0
  8 13  1  0  0  0  0
  8 14  2  0  0  0  0
  9 10  1  0  0  0  0
  9 11  1  0  0  0  0
  9 12  1  0  0  0  0
  9 31  1  0  0  0  0
 10 13  2  0  0  0  0
 10 16  1  0  0  0  0
 11 14  1  0  0  0  0
 11 17  2  0  0  0  0
 12 19  2  0  0  0  0
 13 24  1  0  0  0  0
 14 25  1  0  0  0  0
 15 18  1  0  0  0  0
 15 20  2  0  0  0  0
 18 21  2  0  0  0  0
 18 22  1  0  0  0  0
 19 20  1  0  0  0  0
 19 32  1  0  0  0  0
 20 33  1  0  0  0  0
 21 23  1  0  0  0  0
 22 26  2  0  0  0  0
 22 34  1  0  0  0  0
 23 27  2  0  0  0  0
 24 35  1  0  0  0  0
 24 36  1  0  0  0  0
 24 37  1  0  0  0  0
 25 38  1  0  0  0  0
 25 39  1  0  0  0  0
 25 40  1  0  0  0  0
 26 27  1  0  0  0  0
 26 41  1  0  0  0  0
 27 42  1  0  0  0  0
 28 43  1  0  0  0  0
 28 44  1  0  0  0  0
 28 45  1  0  0  0  0
 29 46  1  0  0  0  0
 29 47  1  0  0  0  0
 29 48  1  0  0  0  0
M  END
>  <Name>
17512292

>  <ActivitySource>
Ivnitski-Steele_2008

>  <Activity>
INACTIVE

>  <activity>
0

>  <ThresholderStrategy>
all

>  <ScoresAndActivity>
Mean of inhibition, expressed in %: 6 < 50 (sec=2) => si

$$$$
s=Matsson_2007__n=Felodipine
  MOE2013           3D
CORINA 3.49 0026  01.06.2011
 44 45  0  0  1  0  0  0  0  0999 V2000
    0.4320    1.3400   -0.0060 C   0  0  0  0  0  0  0  0  0  0  0  0
    0.6500   -0.0360   -0.0190 C   0  0  0  0  0  0  0  0  0  0  0  0
    1.9490   -0.5310   -0.0200 C   0  0  0  0  0  0  0  0  0  0  0  0
    1.0550    2.7460   -4.5540 C   0  0  0  0  0  0  0  0  0  0  0  0
   -1.5450    5.2030   -2.4240 C   0  0  0  0  0  0  0  0  0  0  0  0
   -1.5820    5.1720    2.4390 C   0  0  0  0  0  0  0  0  0  0  0  0
    0.9850    2.7140    4.5870 C   0  0  0  0  0  0  0  0  0  0  0  0
    0.1000    1.8630   -5.3310 C   0  0  0  0  0  0  0  0  0  0  0  0
   -2.3050    5.3850    0.0030 H   0  0  0  0  0  0  0  0  0  0  0  0
    1.5080    2.2560    0.0080 C   0  0  0  0  0  0  0  0  0  0  0  0
    2.8240    1.7430    0.0070 C   0  0  0  0  0  0  0  0  0  0  0  0
    3.0330    0.3510   -0.0070 C   0  0  0  0  0  0  0  0  0  0  0  0
    2.3050    4.3060   -2.7400 O   0  0  0  0  0  0  0  0  0  0  0  0
    2.2720    4.2470    2.7900 O   0  0  0  0  0  0  0  0  0  0  0  0
    1.1720    3.9080   -2.5190 C   0  0  0  0  0  0  0  0  0  0  0  0
    1.1340    3.8700    2.5580 C   0  0  0  0  0  0  0  0  0  0  0  0
    0.4200    3.1160   -3.3240 O   0  0  0  0  0  0  0  0  0  0  0  0
    0.3630    3.0890    3.3560 O   0  0  0  0  0  0  0  0  0  0  0  0
    1.1890    3.7610    0.0190 C   0  0  1  0  0  0  0  0  0  0  0  0
    0.4500    4.1640   -1.2560 C   0  0  0  0  0  0  0  0  0  0  0  0
    0.4290    4.1440    1.2890 C   0  0  0  0  0  0  0  0  0  0  0  0
   -0.7740    4.7380   -1.2170 C   0  0  0  0  0  0  0  0  0  0  0  0
   -0.7930    4.7200    1.2380 C   0  0  0  0  0  0  0  0  0  0  0  0
    4.1900    2.8120    0.0210 Cl  0  0  0  0  0  0  0  0  0  0  0  0
    4.6150   -0.3520   -0.0090 Cl  0  0  0  0  0  0  0  0  0  0  0  0
   -1.3750    4.9770    0.0080 N   0  0  3  0  0  0  0  0  0  0  0  0
    2.1080    4.3570    0.0310 H   0  0  0  0  0  0  0  0  0  0  0  0
   -0.5970    1.7000   -0.0060 H   0  0  0  0  0  0  0  0  0  0  0  0
   -0.1950   -0.7200   -0.0290 H   0  0  0  0  0  0  0  0  0  0  0  0
   -2.3600    4.5050   -2.6420 H   0  0  0  0  0  0  0  0  0  0  0  0
   -1.9820    6.1920   -2.2390 H   0  0  0  0  0  0  0  0  0  0  0  0
   -0.9250    5.3030   -3.3190 H   0  0  0  0  0  0  0  0  0  0  0  0
   -2.0240    6.1580    2.2550 H   0  0  0  0  0  0  0  0  0  0  0  0
   -2.3940    4.4660    2.6430 H   0  0  0  0  0  0  0  0  0  0  0  0
   -0.9730    5.2720    3.3410 H   0  0  0  0  0  0  0  0  0  0  0  0
    2.1110   -1.6060   -0.0300 H   0  0  0  0  0  0  0  0  0  0  0  0
    1.9790    2.1970   -4.3420 H   0  0  0  0  0  0  0  0  0  0  0  0
    1.2850    3.6470   -5.1350 H   0  0  0  0  0  0  0  0  0  0  0  0
    1.8840    2.1210    4.3940 H   0  0  0  0  0  0  0  0  0  0  0  0
    1.2240    3.6020    5.1800 H   0  0  0  0  0  0  0  0  0  0  0  0
    0.2770    2.1000    5.1510 H   0  0  0  0  0  0  0  0  0  0  0  0
   -0.1560    0.9690   -4.7520 H   0  0  0  0  0  0  0  0  0  0  0  0
   -0.8380    2.3920   -5.5310 H   0  0  0  0  0  0  0  0  0  0  0  0
    0.5410    1.5540   -6.2830 H   0  0  0  0  0  0  0  0  0  0  0  0
  1  2  2  0  0  0  0
  1 10  1  0  0  0  0
  1 28  1  0  0  0  0
  2  3  1  0  0  0  0
  2 29  1  0  0  0  0
  3 12  2  0  0  0  0
  3 36  1  0  0  0  0
  4  8  1  0  0  0  0
  4 17  1  0  0  0  0
  4 37  1  0  0  0  0
  4 38  1  0  0  0  0
  5 22  1  0  0  0  0
  5 30  1  0  0  0  0
  5 31  1  0  0  0  0
  5 32  1  0  0  0  0
  6 23  1  0  0  0  0
  6 33  1  0  0  0  0
  6 34  1  0  0  0  0
  6 35  1  0  0  0  0
  7 18  1  0  0  0  0
  7 39  1  0  0  0  0
  7 40  1  0  0  0  0
  7 41  1  0  0  0  0
  8 42  1  0  0  0  0
  8 43  1  0  0  0  0
  8 44  1  0  0  0  0
  9 26  1  0  0  0  0
 10 11  2  0  0  0  0
 10 19  1  0  0  0  0
 11 12  1  0  0  0  0
 11 24  1  0  0  0  0
 12 25  1  0  0  0  0
 13 15  2  0  0  0  0
 14 16  2  0  0  0  0
 15 17  1  0  0  0  0
 15 20  1  0  0  0  0
 16 18  1  0  0  0  0
 16 21  1  0  0  0  0
 19 20  1  0  0  0  0
 19 21  1  0  0  0  0
 19 27  1  0  0  0  0
 20 22  2  0  0  0  0
 21 23  2  0  0  0  0
 22 26  1  0  0  0  0
 23 26  1  0  0  0  0
M  END
>  <Name>
Felodipine

>  <ActivitySource>
Matsson_2007

>  <Activity>
INHIBITOR

>  <activity>
1

>  <ThresholderStrategy>
all

>  <ScoresAndActivity>
Fold increase in substrate accumulation: 7.5 > 3 (sec=0.3) => sa

$$$$
s=Ivnitski-Steele_2008__n=17509299
  MOE2013           3D
CORINA 3.49 0026  01.06.2011
 50 52  0  0  0  0  0  0  0  0999 V2000
   -6.3820  -10.5010    2.5910 Cl  0  0  0  0  0  0  0  0  0  0  0  0
    2.9010   -2.8030   -1.2400 O   0  0  0  0  0  0  0  0  0  0  0  0
   -6.9760   -6.9840    5.2890 O   0  0  0  0  0  0  0  0  0  0  0  0
   -5.8730   -8.8900    5.3080 O   0  5  0  0  0  0  0  0  0  0  0  0
   -0.6440    1.1840   -3.8840 O   0  0  0  0  0  0  0  0  0  0  0  0
    1.5360    1.0880   -4.1120 O   0  5  0  0  0  0  0  0  0  0  0  0
   -1.3300   -4.6630    0.0490 O   0  0  0  0  0  0  0  0  0  0  0  0
   -5.7440   -6.8630    1.4800 N   0  0  0  0  0  0  0  0  0  0  0  0
   -5.9260   -6.6060    2.7910 N   0  0  0  0  0  0  0  0  0  0  0  0
   -6.3450   -7.8970    4.7370 N   0  3  0  0  0  0  0  0  0  0  0  0
   -1.9480   -2.8590   -1.3030 N   0  0  0  0  0  0  0  0  0  0  0  0
    0.4590    0.6610   -3.6730 N   0  3  0  0  0  0  0  0  0  0  0  0
   -6.1510   -7.8190    3.3160 C   0  0  0  0  0  0  0  0  0  0  0  0
   -6.1250   -8.8420    2.3500 C   0  0  0  0  0  0  0  0  0  0  0  0
   -5.8630   -8.1950    1.1570 C   0  0  0  0  0  0  0  0  0  0  0  0
   -5.4520   -5.7520    0.5900 C   0  0  0  0  0  0  0  0  0  0  0  0
   -0.6990   -2.3060   -1.6620 C   0  0  0  0  0  0  0  0  0  0  0  0
    1.7230   -2.2200   -1.6510 C   0  0  0  0  0  0  0  0  0  0  0  0
    0.4900   -0.5460   -2.8450 C   0  0  0  0  0  0  0  0  0  0  0  0
    0.5300   -2.8450   -1.2760 C   0  0  0  0  0  0  0  0  0  0  0  0
   -0.7160   -1.1490   -2.4540 C   0  0  0  0  0  0  0  0  0  0  0  0
    1.7180   -1.0790   -2.4520 C   0  0  0  0  0  0  0  0  0  0  0  0
   -5.7140   -8.7170   -0.2260 C   0  0  0  0  0  0  0  0  0  0  0  0
   -3.9560   -5.4600    0.5180 C   0  0  0  0  0  0  0  0  0  0  0  0
   -2.1770   -3.9720   -0.5040 C   0  0  0  0  0  0  0  0  0  0  0  0
    3.7390   -2.0020   -0.4970 C   0  0  0  0  0  0  0  0  0  0  0  0
   -3.6660   -4.2650   -0.3860 C   0  0  0  0  0  0  0  0  0  0  0  0
    3.2950   -1.2780    0.6140 C   0  0  0  0  0  0  0  0  0  0  0  0
    5.0840   -1.9790   -0.8640 C   0  0  0  0  0  0  0  0  0  0  0  0
    4.1980   -0.4970    1.3350 C   0  0  0  0  0  0  0  0  0  0  0  0
    5.9820   -1.1950   -0.1420 C   0  0  0  0  0  0  0  0  0  0  0  0
    5.5380   -0.4520    0.9530 C   0  0  0  0  0  0  0  0  0  0  0  0
   -2.7630   -2.3810   -1.6710 H   0  0  0  0  0  0  0  0  0  0  0  0
   -5.8560   -5.9940   -0.3990 H   0  0  0  0  0  0  0  0  0  0  0  0
   -6.0040   -4.8810    0.9640 H   0  0  0  0  0  0  0  0  0  0  0  0
    0.5980   -3.7430   -0.6710 H   0  0  0  0  0  0  0  0  0  0  0  0
   -1.6670   -0.7220   -2.7640 H   0  0  0  0  0  0  0  0  0  0  0  0
    2.6590   -0.6260   -2.7540 H   0  0  0  0  0  0  0  0  0  0  0  0
   -4.7660   -8.3920   -0.6650 H   0  0  0  0  0  0  0  0  0  0  0  0
   -5.7290   -9.8110   -0.2460 H   0  0  0  0  0  0  0  0  0  0  0  0
   -6.5330   -8.3600   -0.8590 H   0  0  0  0  0  0  0  0  0  0  0  0
   -3.5630   -5.2640    1.5240 H   0  0  0  0  0  0  0  0  0  0  0  0
   -3.4220   -6.3450    0.1490 H   0  0  0  0  0  0  0  0  0  0  0  0
   -4.0560   -4.4540   -1.3930 H   0  0  0  0  0  0  0  0  0  0  0  0
   -4.1630   -3.3700    0.0080 H   0  0  0  0  0  0  0  0  0  0  0  0
    2.2570   -1.3210    0.9290 H   0  0  0  0  0  0  0  0  0  0  0  0
    5.4310   -2.5600   -1.7140 H   0  0  0  0  0  0  0  0  0  0  0  0
    3.8580    0.0720    2.1960 H   0  0  0  0  0  0  0  0  0  0  0  0
    7.0290   -1.1640   -0.4320 H   0  0  0  0  0  0  0  0  0  0  0  0
    6.2400    0.1590    1.5140 H   0  0  0  0  0  0  0  0  0  0  0  0
  1 14  1  0  0  0  0
  2 18  1  0  0  0  0
  2 26  1  0  0  0  0
  3 10  2  0  0  0  0
  4 10  1  0  0  0  0
  5 12  2  0  0  0  0
  6 12  1  0  0  0  0
  7 25  2  0  0  0  0
  8  9  1  0  0  0  0
  8 15  1  0  0  0  0
  8 16  1  0  0  0  0
  9 13  2  0  0  0  0
 10 13  1  0  0  0  0
 11 17  1  0  0  0  0
 11 25  1  0  0  0  0
 11 33  1  0  0  0  0
 12 19  1  0  0  0  0
 13 14  1  0  0  0  0
 14 15  2  0  0  0  0
 15 23  1  0  0  0  0
 16 24  1  0  0  0  0
 16 34  1  0  0  0  0
 16 35  1  0  0  0  0
 17 20  2  0  0  0  0
 17 21  1  0  0  0  0
 18 20  1  0  0  0  0
 18 22  2  0  0  0  0
 19 21  2  0  0  0  0
 19 22  1  0  0  0  0
 20 36  1  0  0  0  0
 21 37  1  0  0  0  0
 22 38  1  0  0  0  0
 23 39  1  0  0  0  0
 23 40  1  0  0  0  0
 23 41  1  0  0  0  0
 24 27  1  0  0  0  0
 24 42  1  0  0  0  0
 24 43  1  0  0  0  0
 25 27  1  0  0  0  0
 26 28  2  0  0  0  0
 26 29  1  0  0  0  0
 27 44  1  0  0  0  0
 27 45  1  0  0  0  0
 28 30  1  0  0  0  0
 28 46  1  0  0  0  0
 29 31  2  0  0  0  0
 29 47  1  0  0  0  0
 30 32  2  0  0  0  0
 30 48  1  0  0  0  0
 31 32  1  0  0  0  0
 31 49  1  0  0  0  0
 32 50  1  0  0  0  0
M  CHG  1   4  -1
M  CHG  1   6  -1
M  CHG  1  10   1
M  CHG  1  12   1
M  END
>  <Name>
17509299

>  <ActivitySource>
Ivnitski-Steele_2008

>  <Activity>
INACTIVE

>  <activity>
0

>  <ThresholderStrategy>
all

>  <ScoresAndActivity>
Mean of inhibition, expressed in %: 31 < 50 (sec=2) => si

$$$$
s=Matsson_2007__n=Metoclopramide
  MOE2013           3D
CORINA 3.49 0026  01.06.2011
 42 42  0  0  0  0  0  0  0  0999 V2000
    0.8270   -0.2140    0.2340 C   0  0  0  0  0  0  0  0  0  0  0  0
    1.7090   -1.4290   -2.1070 C   0  0  0  0  0  0  0  0  0  0  0  0
   -3.6970   -2.1840   -0.1840 C   0  0  0  0  0  0  0  0  0  0  0  0
   -4.6160   -1.0200   -0.5920 C   0  0  0  0  0  0  0  0  0  0  0  0
   -6.3190   -1.1050    1.1360 C   0  0  0  0  0  0  0  0  0  0  0  0
   -6.9140   -0.4310   -1.1200 C   0  0  0  0  0  0  0  0  0  0  0  0
   -0.0840   -3.0210   -3.5880 C   0  0  0  0  0  0  0  0  0  0  0  0
   -7.5880   -1.8290    1.5770 C   0  0  0  0  0  0  0  0  0  0  0  0
   -7.0270   -0.9240   -2.5600 C   0  0  0  0  0  0  0  0  0  0  0  0
   -1.9930   -2.4330   -1.4570 H   0  0  0  0  0  0  0  0  0  0  0  0
    4.2330   -0.8950   -2.6810 H   0  0  0  0  0  0  0  0  0  0  0  0
    4.5400    0.1220   -1.3010 H   0  0  0  0  0  0  0  0  0  0  0  0
   -0.0630   -1.0170   -0.4990 C   0  0  0  0  0  0  0  0  0  0  0  0
    0.3830   -1.6330   -1.6870 C   0  0  0  0  0  0  0  0  0  0  0  0
    2.1390   -0.0250   -0.2010 C   0  0  0  0  0  0  0  0  0  0  0  0
    2.6000   -0.6300   -1.3770 C   0  0  0  0  0  0  0  0  0  0  0  0
   -1.7630   -0.5360    1.0790 O   0  0  0  0  0  0  0  0  0  0  0  0
   -1.4500   -1.1480    0.0610 C   0  0  0  0  0  0  0  0  0  0  0  0
   -0.5160   -2.4100   -2.3760 O   0  0  0  0  0  0  0  0  0  0  0  0
    3.1850    0.9740    0.7500 Cl  0  0  0  0  0  0  0  0  0  0  0  0
    3.9000   -0.4580   -1.8330 N   0  0  0  0  0  0  0  0  0  0  0  0
   -2.3270   -1.9660   -0.6160 N   0  0  0  0  0  0  0  0  0  0  0  0
   -6.0410   -1.2960   -0.3030 N   0  0  0  0  0  0  0  0  0  0  0  0
    0.4960    0.2680    1.1530 H   0  0  0  0  0  0  0  0  0  0  0  0
    2.0820   -1.8910   -3.0160 H   0  0  0  0  0  0  0  0  0  0  0  0
    0.2020   -2.2680   -4.3290 H   0  0  0  0  0  0  0  0  0  0  0  0
    0.7300   -3.7300   -3.4030 H   0  0  0  0  0  0  0  0  0  0  0  0
   -0.9290   -3.5840   -3.9950 H   0  0  0  0  0  0  0  0  0  0  0  0
   -3.6880   -2.3310    0.9000 H   0  0  0  0  0  0  0  0  0  0  0  0
   -4.0310   -3.1160   -0.6530 H   0  0  0  0  0  0  0  0  0  0  0  0
   -4.2940   -0.0840   -0.1150 H   0  0  0  0  0  0  0  0  0  0  0  0
   -4.4660   -0.8700   -1.6670 H   0  0  0  0  0  0  0  0  0  0  0  0
   -6.3810   -0.0390    1.3890 H   0  0  0  0  0  0  0  0  0  0  0  0
   -5.5070   -1.5200    1.7430 H   0  0  0  0  0  0  0  0  0  0  0  0
   -6.5700    0.6110   -1.1010 H   0  0  0  0  0  0  0  0  0  0  0  0
   -7.9350   -0.4260   -0.7210 H   0  0  0  0  0  0  0  0  0  0  0  0
   -7.6990   -1.7550    2.6640 H   0  0  0  0  0  0  0  0  0  0  0  0
   -8.4890   -1.4030    1.1270 H   0  0  0  0  0  0  0  0  0  0  0  0
   -7.5430   -2.8930    1.3180 H   0  0  0  0  0  0  0  0  0  0  0  0
   -6.0800   -0.8500   -3.1020 H   0  0  0  0  0  0  0  0  0  0  0  0
   -7.3610   -1.9670   -2.5920 H   0  0  0  0  0  0  0  0  0  0  0  0
   -7.7620   -0.3210   -3.1020 H   0  0  0  0  0  0  0  0  0  0  0  0
  1 13  2  0  0  0  0
  1 15  1  0  0  0  0
  1 24  1  0  0  0  0
  2 14  2  0  0  0  0
  2 16  1  0  0  0  0
  2 25  1  0  0  0  0
  3  4  1  0  0  0  0
  3 22  1  0  0  0  0
  3 29  1  0  0  0  0
  3 30  1  0  0  0  0
  4 23  1  0  0  0  0
  4 31  1  0  0  0  0
  4 32  1  0  0  0  0
  5  8  1  0  0  0  0
  5 23  1  0  0  0  0
  5 33  1  0  0  0  0
  5 34  1  0  0  0  0
  6  9  1  0  0  0  0
  6 23  1  0  0  0  0
  6 35  1  0  0  0  0
  6 36  1  0  0  0  0
  7 19  1  0  0  0  0
  7 26  1  0  0  0  0
  7 27  1  0  0  0  0
  7 28  1  0  0  0  0
  8 37  1  0  0  0  0
  8 38  1  0  0  0  0
  8 39  1  0  0  0  0
  9 40  1  0  0  0  0
  9 41  1  0  0  0  0
  9 42  1  0  0  0  0
 10 22  1  0  0  0  0
 11 21  1  0  0  0  0
 12 21  1  0  0  0  0
 13 14  1  0  0  0  0
 13 18  1  0  0  0  0
 14 19  1  0  0  0  0
 15 16  2  0  0  0  0
 15 20  1  0  0  0  0
 16 21  1  0  0  0  0
 17 18  2  0  0  0  0
 18 22  1  0  0  0  0
M  END
>  <Name>
Metoclopramide

>  <ActivitySource>
Matsson_2007

>  <Activity>
INACTIVE

>  <activity>
0

>  <ThresholderStrategy>
all

>  <ScoresAndActivity>
Fold increase in substrate accumulation: 1.1 < 3 (sec=0.3) => si

$$$$
s=Matsson_2007__n=Glibenclamide
  MOE2013           3D
CORINA 3.49 0026  01.06.2011
 61 63  0  0  0  0  0  0  0  0999 V2000
    0.4570    1.6650    0.4800 C   0  0  0  0  0  0  0  0  0  0  0  0
    2.7510    1.4600    1.2110 C   0  0  0  0  0  0  0  0  0  0  0  0
   -0.6080    8.7850    1.9430 C   0  0  0  0  0  0  0  0  0  0  0  0
    0.5660   10.7760    2.6320 C   0  0  0  0  0  0  0  0  0  0  0  0
    1.6450    9.9930    3.0540 C   0  0  0  0  0  0  0  0  0  0  0  0
    2.6860    0.0730    1.0320 C   0  0  0  0  0  0  0  0  0  0  0  0
    0.3880    0.2800    0.2960 C   0  0  0  0  0  0  0  0  0  0  0  0
    1.7160    3.7720    1.0900 C   0  0  0  0  0  0  0  0  0  0  0  0
    1.2920    4.2440    2.4830 C   0  0  0  0  0  0  0  0  0  0  0  0
    3.8090    8.3880    3.8650 C   0  0  0  0  0  0  0  0  0  0  0  0
    2.1440    6.1390    3.0290 H   0  0  0  0  0  0  0  0  0  0  0  0
    1.8300   -3.4710    2.1760 H   0  0  0  0  0  0  0  0  0  0  0  0
    0.5910   -4.0630    3.8580 H   0  0  0  0  0  0  0  0  0  0  0  0
    1.6410    2.2700    0.9280 C   0  0  0  0  0  0  0  0  0  0  0  0
    0.4700    7.9850    2.3650 C   0  0  0  0  0  0  0  0  0  0  0  0
    1.6130    8.5960    2.9260 C   0  0  0  0  0  0  0  0  0  0  0  0
   -0.5540   10.1690    2.0790 C   0  0  0  0  0  0  0  0  0  0  0  0
    1.5010   -0.5120    0.5800 C   0  0  0  0  0  0  0  0  0  0  0  0
   -0.7090    6.0600    1.6410 O   0  0  0  0  0  0  0  0  0  0  0  0
    0.3620   -2.5480   -0.6430 O   0  0  0  0  0  0  0  0  0  0  0  0
    2.7950   -2.6920   -0.0290 O   0  0  0  0  0  0  0  0  0  0  0  0
   -0.9690   -1.9140    2.1150 O   0  0  0  0  0  0  0  0  0  0  0  0
   -1.4820   -4.6930    5.2860 C   0  0  0  0  0  0  0  0  0  0  0  0
   -1.1060   -2.2060    5.5390 C   0  0  0  0  0  0  0  0  0  0  0  0
   -2.6200   -4.6230    6.3010 C   0  0  0  0  0  0  0  0  0  0  0  0
   -2.4280   -3.4700    7.2810 C   0  0  0  0  0  0  0  0  0  0  0  0
   -2.2420   -2.1400    6.5570 C   0  0  0  0  0  0  0  0  0  0  0  0
    0.3060    6.5060    2.1710 C   0  0  0  0  0  0  0  0  0  0  0  0
   -0.1030   -2.6920    2.4860 C   0  0  0  0  0  0  0  0  0  0  0  0
    2.6430    7.7780    3.3220 O   0  0  0  0  0  0  0  0  0  0  0  0
   -1.2990   -3.3620    4.5490 C   0  0  0  0  0  0  0  0  0  0  0  0
   -1.8810   11.1330    1.5590 Cl  0  0  0  0  0  0  0  0  0  0  0  0
    1.3310    5.6930    2.6060 N   0  0  0  0  0  0  0  0  0  0  0  0
    1.0840   -2.9080    1.7810 N   0  0  0  0  0  0  0  0  0  0  0  0
   -0.1700   -3.4410    3.6320 N   0  0  0  0  0  0  0  0  0  0  0  0
    1.4430   -2.2630    0.2770 S   0  0  0  0  0  0  0  0  0  0  0  0
   -0.4180    2.2740    0.2590 H   0  0  0  0  0  0  0  0  0  0  0  0
    3.6810    1.9060    1.5580 H   0  0  0  0  0  0  0  0  0  0  0  0
    1.0930    4.2470    0.3210 H   0  0  0  0  0  0  0  0  0  0  0  0
    2.7390    4.1110    0.8790 H   0  0  0  0  0  0  0  0  0  0  0  0
    0.2760    3.9030    2.7130 H   0  0  0  0  0  0  0  0  0  0  0  0
    1.9610    3.8380    3.2490 H   0  0  0  0  0  0  0  0  0  0  0  0
   -1.4930    8.3250    1.5080 H   0  0  0  0  0  0  0  0  0  0  0  0
    0.6120   11.8570    2.7410 H   0  0  0  0  0  0  0  0  0  0  0  0
    2.4980   10.5120    3.4810 H   0  0  0  0  0  0  0  0  0  0  0  0
    3.5660   -0.5320    1.2370 H   0  0  0  0  0  0  0  0  0  0  0  0
   -0.5380   -0.1660   -0.0610 H   0  0  0  0  0  0  0  0  0  0  0  0
    3.5780    8.9220    4.7930 H   0  0  0  0  0  0  0  0  0  0  0  0
    4.5190    7.5910    4.1090 H   0  0  0  0  0  0  0  0  0  0  0  0
    4.2880    9.0470    3.1330 H   0  0  0  0  0  0  0  0  0  0  0  0
   -2.2010   -3.1640    3.9540 H   0  0  0  0  0  0  0  0  0  0  0  0
   -0.5520   -4.9660    5.8020 H   0  0  0  0  0  0  0  0  0  0  0  0
   -1.6830   -5.4950    4.5650 H   0  0  0  0  0  0  0  0  0  0  0  0
   -1.0440   -1.2530    5.0010 H   0  0  0  0  0  0  0  0  0  0  0  0
   -0.1510   -2.3250    6.0670 H   0  0  0  0  0  0  0  0  0  0  0  0
   -3.5730   -4.4980    5.7720 H   0  0  0  0  0  0  0  0  0  0  0  0
   -2.6820   -5.5690    6.8510 H   0  0  0  0  0  0  0  0  0  0  0  0
   -3.2920   -3.4070    7.9510 H   0  0  0  0  0  0  0  0  0  0  0  0
   -1.5500   -3.6680    7.9100 H   0  0  0  0  0  0  0  0  0  0  0  0
   -2.0380   -1.3480    7.2860 H   0  0  0  0  0  0  0  0  0  0  0  0
   -3.1740   -1.8710    6.0450 H   0  0  0  0  0  0  0  0  0  0  0  0
  1  7  2  0  0  0  0
  1 14  1  0  0  0  0
  1 37  1  0  0  0  0
  2  6  1  0  0  0  0
  2 14  2  0  0  0  0
  2 38  1  0  0  0  0
  3 15  2  0  0  0  0
  3 17  1  0  0  0  0
  3 43  1  0  0  0  0
  4  5  1  0  0  0  0
  4 17  2  0  0  0  0
  4 44  1  0  0  0  0
  5 16  2  0  0  0  0
  5 45  1  0  0  0  0
  6 18  2  0  0  0  0
  6 46  1  0  0  0  0
  7 18  1  0  0  0  0
  7 47  1  0  0  0  0
  8  9  1  0  0  0  0
  8 14  1  0  0  0  0
  8 39  1  0  0  0  0
  8 40  1  0  0  0  0
  9 33  1  0  0  0  0
  9 41  1  0  0  0  0
  9 42  1  0  0  0  0
 10 30  1  0  0  0  0
 10 48  1  0  0  0  0
 10 49  1  0  0  0  0
 10 50  1  0  0  0  0
 11 33  1  0  0  0  0
 12 34  1  0  0  0  0
 13 35  1  0  0  0  0
 15 16  1  0  0  0  0
 15 28  1  0  0  0  0
 16 30  1  0  0  0  0
 17 32  1  0  0  0  0
 18 36  1  0  0  0  0
 19 28  2  0  0  0  0
 20 36  2  0  0  0  0
 21 36  2  0  0  0  0
 22 29  2  0  0  0  0
 23 25  1  0  0  0  0
 23 31  1  0  0  0  0
 23 52  1  0  0  0  0
 23 53  1  0  0  0  0
 24 27  1  0  0  0  0
 24 31  1  0  0  0  0
 24 54  1  0  0  0  0
 24 55  1  0  0  0  0
 25 26  1  0  0  0  0
 25 56  1  0  0  0  0
 25 57  1  0  0  0  0
 26 27  1  0  0  0  0
 26 58  1  0  0  0  0
 26 59  1  0  0  0  0
 27 60  1  0  0  0  0
 27 61  1  0  0  0  0
 28 33  1  0  0  0  0
 29 34  1  0  0  0  0
 29 35  1  0  0  0  0
 31 35  1  0  0  0  0
 31 51  1  0  0  0  0
 34 36  1  0  0  0  0
M  END
>  <Name>
Glibenclamide

>  <ActivitySource>
Matsson_2007

>  <Activity>
INHIBITOR

>  <activity>
1

>  <ThresholderStrategy>
all

>  <ScoresAndActivity>
Fold increase in substrate accumulation: 7.4 > 3 (sec=0.3) => sa

$$$$
s=Marighetti_2013__n=13
  MOE2013           3D
CORINA 3.49 0026  01.06.2011
 49 51  0  0  0  0  0  0  0  0999 V2000
   -0.4150    1.3990   -0.3120 C   0  0  0  0  0  0  0  0  0  0  0  0
   -0.2940    0.0830    0.1470 C   0  0  0  0  0  0  0  0  0  0  0  0
    0.9780   -0.4060    0.4630 C   0  0  0  0  0  0  0  0  0  0  0  0
    2.1040    0.4130    0.3340 C   0  0  0  0  0  0  0  0  0  0  0  0
    1.9810    1.7340   -0.1140 C   0  0  0  0  0  0  0  0  0  0  0  0
    0.7130    2.2170   -0.4410 C   0  0  0  0  0  0  0  0  0  0  0  0
   -1.5060   -0.8010    0.2720 C   0  0  0  0  0  0  0  0  0  0  0  0
   -1.7630   -1.6090   -0.9950 C   0  0  0  0  0  0  0  0  0  0  0  0
   -2.9080   -2.4290   -0.8000 O   0  0  0  0  0  0  0  0  0  0  0  0
    3.1690    2.4940   -0.2090 N   0  0  0  0  0  0  0  0  0  0  0  0
    3.2820    3.8240   -0.5760 C   0  0  0  0  0  0  0  0  0  0  0  0
    4.6800    4.3590   -0.6490 C   0  0  0  0  0  0  0  0  0  0  0  0
    2.3610    4.6140   -0.7730 O   0  0  0  0  0  0  0  0  0  0  0  0
    5.7370    3.5330   -1.0610 C   0  0  0  0  0  0  0  0  0  0  0  0
    4.9280    5.7090   -0.3000 C   0  0  0  0  0  0  0  0  0  0  0  0
    6.2420    6.1870   -0.3220 C   0  0  0  0  0  0  0  0  0  0  0  0
    7.2940    5.3520   -0.7070 C   0  0  0  0  0  0  0  0  0  0  0  0
    7.0370    4.0360   -1.0830 C   0  0  0  0  0  0  0  0  0  0  0  0
    3.8280    6.5290    0.0410 N   0  0  0  0  0  0  0  0  0  0  0  0
    3.8350    7.8210    0.5220 C   0  0  0  0  0  0  0  0  0  0  0  0
    4.8080    8.4940    0.8350 O   0  0  0  0  0  0  0  0  0  0  0  0
    8.3360    3.0220   -1.5810 Cl  0  0  0  0  0  0  0  0  0  0  0  0
    2.4790    8.3950    0.7210 C   0  0  0  0  0  0  0  0  0  0  0  0
    2.2390    9.1560    1.8710 C   0  0  0  0  0  0  0  0  0  0  0  0
    0.9640    9.6670    2.1150 C   0  0  0  0  0  0  0  0  0  0  0  0
   -0.0610    9.4240    1.1920 C   0  0  0  0  0  0  0  0  0  0  0  0
    0.1760    8.6890    0.0250 C   0  0  0  0  0  0  0  0  0  0  0  0
    1.4520    8.1760   -0.2110 C   0  0  0  0  0  0  0  0  0  0  0  0
   -1.4030    9.9380    1.4560 N   0  3  0  0  0  0  0  0  0  0  0  0
   -1.6630   10.2940    2.6130 O   0  0  0  0  0  0  0  0  0  0  0  0
   -2.1980    9.9890    0.5070 O   0  5  0  0  0  0  0  0  0  0  0  0
   -1.3910    1.8040   -0.5710 H   0  0  0  0  0  0  0  0  0  0  0  0
    1.1020   -1.4270    0.8160 H   0  0  0  0  0  0  0  0  0  0  0  0
    3.0750    0.0010    0.5960 H   0  0  0  0  0  0  0  0  0  0  0  0
    0.5640    3.2290   -0.8020 H   0  0  0  0  0  0  0  0  0  0  0  0
   -1.3880   -1.4780    1.1290 H   0  0  0  0  0  0  0  0  0  0  0  0
   -2.3900   -0.1980    0.5150 H   0  0  0  0  0  0  0  0  0  0  0  0
   -1.9500   -0.9490   -1.8500 H   0  0  0  0  0  0  0  0  0  0  0  0
   -0.9110   -2.2540   -1.2330 H   0  0  0  0  0  0  0  0  0  0  0  0
   -3.0600   -2.9110   -1.6310 H   0  0  0  0  0  0  0  0  0  0  0  0
    4.0150    1.9970    0.0410 H   0  0  0  0  0  0  0  0  0  0  0  0
    5.5630    2.5120   -1.3900 H   0  0  0  0  0  0  0  0  0  0  0  0
    6.4770    7.2140   -0.0600 H   0  0  0  0  0  0  0  0  0  0  0  0
    8.3080    5.7440   -0.7240 H   0  0  0  0  0  0  0  0  0  0  0  0
    2.9190    6.0720   -0.0960 H   0  0  0  0  0  0  0  0  0  0  0  0
    3.0400    9.3370    2.5860 H   0  0  0  0  0  0  0  0  0  0  0  0
    0.7900   10.2430    3.0210 H   0  0  0  0  0  0  0  0  0  0  0  0
   -0.6120    8.5030   -0.7020 H   0  0  0  0  0  0  0  0  0  0  0  0
    1.6330    7.6150   -1.1250 H   0  0  0  0  0  0  0  0  0  0  0  0
  1  2  2  0  0  0  0
  1  6  1  0  0  0  0
  1 32  1  0  0  0  0
  2  3  1  0  0  0  0
  2  7  1  0  0  0  0
  3  4  2  0  0  0  0
  3 33  1  0  0  0  0
  4  5  1  0  0  0  0
  4 34  1  0  0  0  0
  5  6  2  0  0  0  0
  5 10  1  0  0  0  0
  6 35  1  0  0  0  0
  7  8  1  0  0  0  0
  7 36  1  0  0  0  0
  7 37  1  0  0  0  0
  8  9  1  0  0  0  0
  8 38  1  0  0  0  0
  8 39  1  0  0  0  0
  9 40  1  0  0  0  0
 10 11  1  0  0  0  0
 10 41  1  0  0  0  0
 11 12  1  0  0  0  0
 11 13  2  0  0  0  0
 12 14  2  0  0  0  0
 12 15  1  0  0  0  0
 14 18  1  0  0  0  0
 14 42  1  0  0  0  0
 15 16  2  0  0  0  0
 15 19  1  0  0  0  0
 16 17  1  0  0  0  0
 16 43  1  0  0  0  0
 17 18  2  0  0  0  0
 17 44  1  0  0  0  0
 18 22  1  0  0  0  0
 19 20  1  0  0  0  0
 19 45  1  0  0  0  0
 20 21  2  0  0  0  0
 20 23  1  0  0  0  0
 23 24  1  0  0  0  0
 23 28  2  0  0  0  0
 24 25  2  0  0  0  0
 24 46  1  0  0  0  0
 25 26  1  0  0  0  0
 25 47  1  0  0  0  0
 26 27  2  0  0  0  0
 26 29  1  0  0  0  0
 27 28  1  0  0  0  0
 27 48  1  0  0  0  0
 28 49  1  0  0  0  0
 29 30  2  0  0  0  0
 29 31  1  0  0  0  0
M  CHG  1  29   1
M  CHG  1  31  -1
M  END
>  <Name>
13

>  <ActivitySource>
Marighetti_2013

>  <Activity>
INHIBITOR

>  <activity>
1

>  <ThresholderStrategy>
all

>  <ScoresAndActivity>
IC50 (µM): 3.09 < 15 (sec=7) => sa

$$$$
s=Ivnitski-Steele_2008__n=17433277
  MOE2013           3D
CORINA 3.49 0026  01.06.2011
 29 30  0  0  0  0  0  0  0  0999 V2000
   -0.9270   -4.4900   -0.2890 Cl  0  0  0  0  0  0  0  0  0  0  0  0
   -3.3830    0.1230    1.0430 F   0  0  0  0  0  0  0  0  0  0  0  0
   -1.8190    1.5860    1.4150 F   0  0  0  0  0  0  0  0  0  0  0  0
   -2.0890   -0.0850    2.7800 F   0  0  0  0  0  0  0  0  0  0  0  0
    2.3400    1.5600   -0.9530 O   0  0  0  0  0  0  0  0  0  0  0  0
    0.2770    1.3240    0.1270 N   0  0  0  0  0  0  0  0  0  0  0  0
   -1.1370   -0.5920    0.6510 C   0  0  0  0  0  0  0  0  0  0  0  0
    0.0080   -0.0630    0.0170 C   0  0  0  0  0  0  0  0  0  0  0  0
   -2.0930    0.2470    1.4600 C   0  0  0  0  0  0  0  0  0  0  0  0
   -1.4140   -1.9710    0.5490 C   0  0  0  0  0  0  0  0  0  0  0  0
    0.8390   -0.9300   -0.7080 C   0  0  0  0  0  0  0  0  0  0  0  0
   -0.5720   -2.8110   -0.1750 C   0  0  0  0  0  0  0  0  0  0  0  0
    1.3600    2.0230   -0.3820 C   0  0  0  0  0  0  0  0  0  0  0  0
    0.5520   -2.2950   -0.8040 C   0  0  0  0  0  0  0  0  0  0  0  0
    1.3110    3.4920   -0.1510 C   0  0  0  0  0  0  0  0  0  0  0  0
    2.5070    4.1590    0.1400 C   0  0  0  0  0  0  0  0  0  0  0  0
    0.1120    4.2110   -0.2390 C   0  0  0  0  0  0  0  0  0  0  0  0
    2.4980    5.5340    0.3730 C   0  0  0  0  0  0  0  0  0  0  0  0
    0.1110    5.5880   -0.0080 C   0  0  0  0  0  0  0  0  0  0  0  0
    1.3010    6.2460    0.3030 C   0  0  0  0  0  0  0  0  0  0  0  0
   -0.4060    1.8660    0.6560 H   0  0  0  0  0  0  0  0  0  0  0  0
   -2.2940   -2.3850    1.0400 H   0  0  0  0  0  0  0  0  0  0  0  0
    1.7270   -0.5720   -1.2210 H   0  0  0  0  0  0  0  0  0  0  0  0
    1.2160   -2.9410   -1.3730 H   0  0  0  0  0  0  0  0  0  0  0  0
    3.4450    3.6100    0.1940 H   0  0  0  0  0  0  0  0  0  0  0  0
   -0.8230    3.7260   -0.5070 H   0  0  0  0  0  0  0  0  0  0  0  0
    3.4250    6.0500    0.6080 H   0  0  0  0  0  0  0  0  0  0  0  0
   -0.8170    6.1510   -0.0760 H   0  0  0  0  0  0  0  0  0  0  0  0
    1.2960    7.3180    0.4830 H   0  0  0  0  0  0  0  0  0  0  0  0
  1 12  1  0  0  0  0
  2  9  1  0  0  0  0
  3  9  1  0  0  0  0
  4  9  1  0  0  0  0
  5 13  2  0  0  0  0
  6  8  1  0  0  0  0
  6 13  1  0  0  0  0
  6 21  1  0  0  0  0
  7  8  1  0  0  0  0
  7  9  1  0  0  0  0
  7 10  2  0  0  0  0
  8 11  2  0  0  0  0
 10 12  1  0  0  0  0
 10 22  1  0  0  0  0
 11 14  1  0  0  0  0
 11 23  1  0  0  0  0
 12 14  2  0  0  0  0
 13 15  1  0  0  0  0
 14 24  1  0  0  0  0
 15 16  2  0  0  0  0
 15 17  1  0  0  0  0
 16 18  1  0  0  0  0
 16 25  1  0  0  0  0
 17 19  2  0  0  0  0
 17 26  1  0  0  0  0
 18 20  2  0  0  0  0
 18 27  1  0  0  0  0
 19 20  1  0  0  0  0
 19 28  1  0  0  0  0
 20 29  1  0  0  0  0
M  END
>  <Name>
17433277

>  <ActivitySource>
Ivnitski-Steele_2008

>  <Activity>
INACTIVE

>  <activity>
0

>  <ThresholderStrategy>
all

>  <ScoresAndActivity>
Mean of inhibition, expressed in %: 9 < 50 (sec=2) => si

$$$$
s=Ivnitski-Steele_2008__n=17433319
  MOE2013           3D
CORINA 3.49 0026  01.06.2011
 51 54  0  0  1  0  0  0  0  0999 V2000
   -8.1590    4.8950   -5.6680 Cl  0  0  0  0  0  0  0  0  0  0  0  0
   -9.7630    3.5730  -10.6180 Cl  0  0  0  0  0  0  0  0  0  0  0  0
   -0.5630    0.3800    0.1170 O   0  0  0  0  0  0  0  0  0  0  0  0
   -5.3590    3.2820   -5.6490 O   0  0  0  0  0  0  0  0  0  0  0  0
   -3.7400   -2.4680   -0.9320 O   0  0  0  0  0  0  0  0  0  0  0  0
   -6.5110    1.2700   -5.2870 N   0  0  0  0  0  0  0  0  0  0  0  0
   -3.2270   -0.4270    0.0030 N   0  0  0  0  0  0  0  0  0  0  0  0
    0.1050   -1.5150    1.5590 C   0  0  0  0  0  0  0  0  0  0  0  0
   -7.1340    2.7600   -7.0520 C   0  0  0  0  0  0  0  0  0  0  0  0
   -0.8770   -0.9730    0.5280 C   0  0  1  0  0  0  0  0  0  0  0  0
    1.3210   -0.8440    1.8010 C   0  0  0  0  0  0  0  0  0  0  0  0
   -6.2380    2.4730   -5.9140 C   0  0  0  0  0  0  0  0  0  0  0  0
   -8.0090    3.8530   -7.0360 C   0  0  0  0  0  0  0  0  0  0  0  0
   -5.8090    0.7050   -4.2010 C   0  0  0  0  0  0  0  0  0  0  0  0
   -4.5000   -0.5460   -2.0530 C   0  0  0  0  0  0  0  0  0  0  0  0
   -3.7970   -1.2440   -0.9480 C   0  0  0  0  0  0  0  0  0  0  0  0
   -7.0700    1.9200   -8.1720 C   0  0  0  0  0  0  0  0  0  0  0  0
   -2.3340   -0.9340    1.0350 C   0  0  0  0  0  0  0  0  0  0  0  0
   -0.1400   -2.7240    2.2300 C   0  0  0  0  0  0  0  0  0  0  0  0
    1.6310    0.4380    1.0740 C   0  0  0  0  0  0  0  0  0  0  0  0
   -8.8250    4.1020   -8.1420 C   0  0  0  0  0  0  0  0  0  0  0  0
   -8.7580    3.2630   -9.2550 C   0  0  0  0  0  0  0  0  0  0  0  0
    2.2280   -1.3470    2.7450 C   0  0  0  0  0  0  0  0  0  0  0  0
   -6.2560   -0.5330   -3.7180 C   0  0  0  0  0  0  0  0  0  0  0  0
   -4.6990    1.3050   -3.6030 C   0  0  0  0  0  0  0  0  0  0  0  0
   -5.6020   -1.1610   -2.6530 C   0  0  0  0  0  0  0  0  0  0  0  0
   -4.0420    0.6830   -2.5380 C   0  0  0  0  0  0  0  0  0  0  0  0
   -7.8860    2.1740   -9.2750 C   0  0  0  0  0  0  0  0  0  0  0  0
    0.8150    0.5330   -0.2060 C   0  0  0  0  0  0  0  0  0  0  0  0
    0.7750   -3.2250    3.1590 C   0  0  0  0  0  0  0  0  0  0  0  0
    1.9540   -2.5330    3.4220 C   0  0  0  0  0  0  0  0  0  0  0  0
   -7.2980    0.7320   -5.6330 H   0  0  0  0  0  0  0  0  0  0  0  0
   -3.3930    0.5720   -0.0060 H   0  0  0  0  0  0  0  0  0  0  0  0
   -0.8150   -1.6050   -0.3680 H   0  0  0  0  0  0  0  0  0  0  0  0
   -6.3780    1.0800   -8.1980 H   0  0  0  0  0  0  0  0  0  0  0  0
   -2.4250   -0.2500    1.8870 H   0  0  0  0  0  0  0  0  0  0  0  0
   -2.6870   -1.9220    1.3450 H   0  0  0  0  0  0  0  0  0  0  0  0
   -1.0400   -3.3010    2.0330 H   0  0  0  0  0  0  0  0  0  0  0  0
    1.3760    1.2710    1.7410 H   0  0  0  0  0  0  0  0  0  0  0  0
    2.6980    0.4980    0.8330 H   0  0  0  0  0  0  0  0  0  0  0  0
   -9.5120    4.9440   -8.1370 H   0  0  0  0  0  0  0  0  0  0  0  0
    3.1550   -0.8170    2.9510 H   0  0  0  0  0  0  0  0  0  0  0  0
   -7.1130   -1.0300   -4.1650 H   0  0  0  0  0  0  0  0  0  0  0  0
   -4.3060    2.2550   -3.9510 H   0  0  0  0  0  0  0  0  0  0  0  0
   -5.9530   -2.1270   -2.2980 H   0  0  0  0  0  0  0  0  0  0  0  0
   -3.1570    1.1600   -2.1260 H   0  0  0  0  0  0  0  0  0  0  0  0
   -7.8320    1.5260  -10.1470 H   0  0  0  0  0  0  0  0  0  0  0  0
    1.1130   -0.2200   -0.9460 H   0  0  0  0  0  0  0  0  0  0  0  0
    0.9490    1.5190   -0.6610 H   0  0  0  0  0  0  0  0  0  0  0  0
    0.5680   -4.1590    3.6740 H   0  0  0  0  0  0  0  0  0  0  0  0
    2.6630   -2.9220    4.1480 H   0  0  0  0  0  0  0  0  0  0  0  0
  1 13  1  0  0  0  0
  2 22  1  0  0  0  0
  3 10  1  0  0  0  0
  3 29  1  0  0  0  0
  4 12  2  0  0  0  0
  5 16  2  0  0  0  0
  6 12  1  0  0  0  0
  6 14  1  0  0  0  0
  6 32  1  0  0  0  0
  7 16  1  0  0  0  0
  7 18  1  0  0  0  0
  7 33  1  0  0  0  0
  8 10  1  0  0  0  0
  8 11  1  0  0  0  0
  8 19  2  0  0  0  0
  9 12  1  0  0  0  0
  9 13  2  0  0  0  0
  9 17  1  0  0  0  0
 10 18  1  0  0  0  0
 10 34  1  0  0  0  0
 11 20  1  0  0  0  0
 11 23  2  0  0  0  0
 13 21  1  0  0  0  0
 14 24  2  0  0  0  0
 14 25  1  0  0  0  0
 15 16  1  0  0  0  0
 15 26  2  0  0  0  0
 15 27  1  0  0  0  0
 17 28  2  0  0  0  0
 17 35  1  0  0  0  0
 18 36  1  0  0  0  0
 18 37  1  0  0  0  0
 19 30  1  0  0  0  0
 19 38  1  0  0  0  0
 20 29  1  0  0  0  0
 20 39  1  0  0  0  0
 20 40  1  0  0  0  0
 21 22  2  0  0  0  0
 21 41  1  0  0  0  0
 22 28  1  0  0  0  0
 23 31  1  0  0  0  0
 23 42  1  0  0  0  0
 24 26  1  0  0  0  0
 24 43  1  0  0  0  0
 25 27  2  0  0  0  0
 25 44  1  0  0  0  0
 26 45  1  0  0  0  0
 27 46  1  0  0  0  0
 28 47  1  0  0  0  0
 29 48  1  0  0  0  0
 29 49  1  0  0  0  0
 30 31  2  0  0  0  0
 30 50  1  0  0  0  0
 31 51  1  0  0  0  0
M  END
>  <Name>
17433319

>  <ActivitySource>
Ivnitski-Steele_2008

>  <Activity>
INACTIVE

>  <activity>
0

>  <ThresholderStrategy>
all

>  <ScoresAndActivity>
Mean of inhibition, expressed in %: 43 < 50 (sec=2) => si

$$$$
s=Ivnitski-Steele_2008__n=14723580
  MOE2013           3D
CORINA 3.49 0026  01.06.2011
 50 51  0  0  0  0  0  0  0  0999 V2000
    0.2680    9.1840    4.3610 Cl  0  0  0  0  0  0  0  0  0  0  0  0
   -4.1590    8.4070    7.2990 Cl  0  0  0  0  0  0  0  0  0  0  0  0
    0.1040    1.4780   -0.4640 O   0  0  0  0  0  0  0  0  0  0  0  0
   -0.5120    6.7150    2.9850 O   0  0  0  0  0  0  0  0  0  0  0  0
    1.1510    6.1890    0.8660 O   0  0  0  0  0  0  0  0  0  0  0  0
    0.0430   -2.4210    0.4110 N   0  0  0  0  0  0  0  0  0  0  0  0
   -1.0690   -0.3960    0.0580 N   0  0  0  0  0  0  0  0  0  0  0  0
    1.2900   -0.5090   -0.1080 N   0  0  0  0  0  0  0  0  0  0  0  0
    2.3740   -2.5470    0.2530 N   0  0  0  0  0  0  0  0  0  0  0  0
   -2.2900   -2.3200    0.5740 N   0  0  0  0  0  0  0  0  0  0  0  0
    0.2190    4.0990    0.5590 N   0  0  0  0  0  0  0  0  0  0  0  0
    1.2090   -1.8060    0.1830 C   0  0  0  0  0  0  0  0  0  0  0  0
   -1.0770   -1.6950    0.3430 C   0  0  0  0  0  0  0  0  0  0  0  0
    0.1290    0.1340   -0.1530 C   0  0  0  0  0  0  0  0  0  0  0  0
   -1.4020    7.0480    3.9730 C   0  0  0  0  0  0  0  0  0  0  0  0
   -1.1280    8.2190    4.7020 C   0  0  0  0  0  0  0  0  0  0  0  0
   -3.1080    7.8940    6.0360 C   0  0  0  0  0  0  0  0  0  0  0  0
   -1.9760    8.6420    5.7300 C   0  0  0  0  0  0  0  0  0  0  0  0
   -2.5460    6.3090    4.2960 C   0  0  0  0  0  0  0  0  0  0  0  0
   -3.3960    6.7320    5.3250 C   0  0  0  0  0  0  0  0  0  0  0  0
    1.3750    2.1240   -0.3280 C   0  0  0  0  0  0  0  0  0  0  0  0
   -0.7670    5.5460    2.2250 C   0  0  0  0  0  0  0  0  0  0  0  0
    0.3100    5.3440    1.1590 C   0  0  0  0  0  0  0  0  0  0  0  0
    2.3000   -3.9570    0.5710 C   0  0  0  0  0  0  0  0  0  0  0  0
    3.6450   -1.9020    0.0050 C   0  0  0  0  0  0  0  0  0  0  0  0
   -2.3200   -3.7400    0.8520 C   0  0  0  0  0  0  0  0  0  0  0  0
   -3.5050   -1.5350    0.5330 C   0  0  0  0  0  0  0  0  0  0  0  0
    1.1440    3.6300   -0.4600 C   0  0  0  0  0  0  0  0  0  0  0  0
   -0.5370    3.4700    0.8100 H   0  0  0  0  0  0  0  0  0  0  0  0
   -1.7530    9.5490    6.2850 H   0  0  0  0  0  0  0  0  0  0  0  0
   -2.8100    5.3960    3.7700 H   0  0  0  0  0  0  0  0  0  0  0  0
   -4.2810    6.1470    5.5640 H   0  0  0  0  0  0  0  0  0  0  0  0
    1.8110    1.9100    0.6560 H   0  0  0  0  0  0  0  0  0  0  0  0
    2.0530    1.7880   -1.1200 H   0  0  0  0  0  0  0  0  0  0  0  0
   -0.7630    4.6640    2.8790 H   0  0  0  0  0  0  0  0  0  0  0  0
   -1.7260    5.6300    1.7010 H   0  0  0  0  0  0  0  0  0  0  0  0
    1.7110   -4.4970   -0.1780 H   0  0  0  0  0  0  0  0  0  0  0  0
    3.2930   -4.4180    0.5950 H   0  0  0  0  0  0  0  0  0  0  0  0
    1.8490   -4.1130    1.5580 H   0  0  0  0  0  0  0  0  0  0  0  0
    3.8230   -1.0960    0.7260 H   0  0  0  0  0  0  0  0  0  0  0  0
    4.4800   -2.6060    0.0950 H   0  0  0  0  0  0  0  0  0  0  0  0
    3.6820   -1.4860   -1.0080 H   0  0  0  0  0  0  0  0  0  0  0  0
   -1.7580   -3.9720    1.7640 H   0  0  0  0  0  0  0  0  0  0  0  0
   -3.3430   -4.0990    1.0030 H   0  0  0  0  0  0  0  0  0  0  0  0
   -1.8960   -4.3110    0.0190 H   0  0  0  0  0  0  0  0  0  0  0  0
   -3.6520   -1.0910   -0.4580 H   0  0  0  0  0  0  0  0  0  0  0  0
   -4.3870   -2.1490    0.7450 H   0  0  0  0  0  0  0  0  0  0  0  0
   -3.4810   -0.7350    1.2820 H   0  0  0  0  0  0  0  0  0  0  0  0
    0.6790    3.8600   -1.4250 H   0  0  0  0  0  0  0  0  0  0  0  0
    2.0900    4.1740   -0.3860 H   0  0  0  0  0  0  0  0  0  0  0  0
  1 16  1  0  0  0  0
  2 17  1  0  0  0  0
  3 14  1  0  0  0  0
  3 21  1  0  0  0  0
  4 15  1  0  0  0  0
  4 22  1  0  0  0  0
  5 23  2  0  0  0  0
  6 12  2  0  0  0  0
  6 13  1  0  0  0  0
  7 13  2  0  0  0  0
  7 14  1  0  0  0  0
  8 12  1  0  0  0  0
  8 14  2  0  0  0  0
  9 12  1  0  0  0  0
  9 24  1  0  0  0  0
  9 25  1  0  0  0  0
 10 13  1  0  0  0  0
 10 26  1  0  0  0  0
 10 27  1  0  0  0  0
 11 23  1  0  0  0  0
 11 28  1  0  0  0  0
 11 29  1  0  0  0  0
 15 16  1  0  0  0  0
 15 19  2  0  0  0  0
 16 18  2  0  0  0  0
 17 18  1  0  0  0  0
 17 20  2  0  0  0  0
 18 30  1  0  0  0  0
 19 20  1  0  0  0  0
 19 31  1  0  0  0  0
 20 32  1  0  0  0  0
 21 28  1  0  0  0  0
 21 33  1  0  0  0  0
 21 34  1  0  0  0  0
 22 23  1  0  0  0  0
 22 35  1  0  0  0  0
 22 36  1  0  0  0  0
 24 37  1  0  0  0  0
 24 38  1  0  0  0  0
 24 39  1  0  0  0  0
 25 40  1  0  0  0  0
 25 41  1  0  0  0  0
 25 42  1  0  0  0  0
 26 43  1  0  0  0  0
 26 44  1  0  0  0  0
 26 45  1  0  0  0  0
 27 46  1  0  0  0  0
 27 47  1  0  0  0  0
 27 48  1  0  0  0  0
 28 49  1  0  0  0  0
 28 50  1  0  0  0  0
M  END
>  <Name>
14723580

>  <ActivitySource>
Ivnitski-Steele_2008

>  <Activity>
INACTIVE

>  <activity>
0

>  <ThresholderStrategy>
all

>  <ScoresAndActivity>
Mean of inhibition, expressed in %: 41 < 50 (sec=2) => si

$$$$
s=Ivnitski-Steele_2008__n=17433214
  MOE2013           3D
CORINA 3.49 0026  01.06.2011
 49 51  0  0  0  0  0  0  0  0999 V2000
   -2.8600   -5.0420   -6.1340 Cl  0  0  0  0  0  0  0  0  0  0  0  0
   -6.2800   -9.1210   -5.4370 Cl  0  0  0  0  0  0  0  0  0  0  0  0
    0.2140    1.7450    0.2570 S   0  0  0  0  0  0  0  0  0  0  0  0
    3.5230    8.5210    1.0370 F   0  0  0  0  0  0  0  0  0  0  0  0
   -2.8400   -4.8860   -3.2080 O   0  0  0  0  0  0  0  0  0  0  0  0
    2.0040    4.0590    2.0510 O   0  0  0  0  0  0  0  0  0  0  0  0
   -1.0980   -0.6390   -0.0210 N   0  0  0  0  0  0  0  0  0  0  0  0
    0.9870   -0.8360    0.6360 N   0  0  0  0  0  0  0  0  0  0  0  0
    0.4450   -2.0950    0.5340 N   0  0  0  0  0  0  0  0  0  0  0  0
    2.7360    3.9030   -0.1660 N   0  0  0  0  0  0  0  0  0  0  0  0
    0.0550    0.0240    0.3020 C   0  0  0  0  0  0  0  0  0  0  0  0
   -0.8090   -1.9750    0.1390 C   0  0  0  0  0  0  0  0  0  0  0  0
   -1.7530   -3.1030   -0.0920 C   0  0  0  0  0  0  0  0  0  0  0  0
   -3.6600   -5.8880   -3.6560 C   0  0  0  0  0  0  0  0  0  0  0  0
   -3.7460   -6.0580   -5.0490 C   0  0  0  0  0  0  0  0  0  0  0  0
    1.8770    1.9370    0.9560 C   0  0  0  0  0  0  0  0  0  0  0  0
   -2.3450   -0.0510   -0.4400 C   0  0  0  0  0  0  0  0  0  0  0  0
    2.2090    3.4160    1.0240 C   0  0  0  0  0  0  0  0  0  0  0  0
   -1.8430   -3.4680   -1.5710 C   0  0  0  0  0  0  0  0  0  0  0  0
   -5.2830   -7.8910   -4.7640 C   0  0  0  0  0  0  0  0  0  0  0  0
   -4.5540   -7.0540   -5.6040 C   0  0  0  0  0  0  0  0  0  0  0  0
    3.1630    5.2220   -0.4350 C   0  0  0  0  0  0  0  0  0  0  0  0
   -4.4000   -6.7400   -2.8290 C   0  0  0  0  0  0  0  0  0  0  0  0
   -5.2100   -7.7380   -3.3820 C   0  0  0  0  0  0  0  0  0  0  0  0
   -2.7830   -4.6490   -1.8020 C   0  0  0  0  0  0  0  0  0  0  0  0
    3.1230    6.2600    0.4960 C   0  0  0  0  0  0  0  0  0  0  0  0
    3.5660    7.5310    0.1350 C   0  0  0  0  0  0  0  0  0  0  0  0
    3.6530    5.4860   -1.7240 C   0  0  0  0  0  0  0  0  0  0  0  0
    4.0500    7.7940   -1.1400 C   0  0  0  0  0  0  0  0  0  0  0  0
    4.0950    6.7650   -2.0750 C   0  0  0  0  0  0  0  0  0  0  0  0
    2.8210    3.2460   -0.9350 H   0  0  0  0  0  0  0  0  0  0  0  0
   -1.4010   -3.9740    0.4760 H   0  0  0  0  0  0  0  0  0  0  0  0
   -2.7440   -2.8590    0.3070 H   0  0  0  0  0  0  0  0  0  0  0  0
    1.9170    1.5230    1.9690 H   0  0  0  0  0  0  0  0  0  0  0  0
    2.6160    1.4150    0.3400 H   0  0  0  0  0  0  0  0  0  0  0  0
   -2.1730    0.5130   -1.3610 H   0  0  0  0  0  0  0  0  0  0  0  0
   -3.0910   -0.8240   -0.6300 H   0  0  0  0  0  0  0  0  0  0  0  0
   -2.7050    0.6070    0.3550 H   0  0  0  0  0  0  0  0  0  0  0  0
   -2.1870   -2.6100   -2.1630 H   0  0  0  0  0  0  0  0  0  0  0  0
   -0.8490   -3.7140   -1.9680 H   0  0  0  0  0  0  0  0  0  0  0  0
   -4.6130   -7.1760   -6.6820 H   0  0  0  0  0  0  0  0  0  0  0  0
   -4.3690   -6.6590   -1.7470 H   0  0  0  0  0  0  0  0  0  0  0  0
   -5.7780   -8.3930   -2.7250 H   0  0  0  0  0  0  0  0  0  0  0  0
   -3.7810   -4.4000   -1.4220 H   0  0  0  0  0  0  0  0  0  0  0  0
   -2.3920   -5.5330   -1.2860 H   0  0  0  0  0  0  0  0  0  0  0  0
    2.7570    6.1220    1.5070 H   0  0  0  0  0  0  0  0  0  0  0  0
    3.6970    4.7000   -2.4740 H   0  0  0  0  0  0  0  0  0  0  0  0
    4.3880    8.7930   -1.3950 H   0  0  0  0  0  0  0  0  0  0  0  0
    4.4710    6.9550   -3.0770 H   0  0  0  0  0  0  0  0  0  0  0  0
  1 15  1  0  0  0  0
  2 20  1  0  0  0  0
  3 11  1  0  0  0  0
  3 16  1  0  0  0  0
  4 27  1  0  0  0  0
  5 14  1  0  0  0  0
  5 25  1  0  0  0  0
  6 18  2  0  0  0  0
  7 11  1  0  0  0  0
  7 12  1  0  0  0  0
  7 17  1  0  0  0  0
  8  9  1  0  0  0  0
  8 11  2  0  0  0  0
  9 12  2  0  0  0  0
 10 18  1  0  0  0  0
 10 22  1  0  0  0  0
 10 31  1  0  0  0  0
 12 13  1  0  0  0  0
 13 19  1  0  0  0  0
 13 32  1  0  0  0  0
 13 33  1  0  0  0  0
 14 15  1  0  0  0  0
 14 23  2  0  0  0  0
 15 21  2  0  0  0  0
 16 18  1  0  0  0  0
 16 34  1  0  0  0  0
 16 35  1  0  0  0  0
 17 36  1  0  0  0  0
 17 37  1  0  0  0  0
 17 38  1  0  0  0  0
 19 25  1  0  0  0  0
 19 39  1  0  0  0  0
 19 40  1  0  0  0  0
 20 21  1  0  0  0  0
 20 24  2  0  0  0  0
 21 41  1  0  0  0  0
 22 26  2  0  0  0  0
 22 28  1  0  0  0  0
 23 24  1  0  0  0  0
 23 42  1  0  0  0  0
 24 43  1  0  0  0  0
 25 44  1  0  0  0  0
 25 45  1  0  0  0  0
 26 27  1  0  0  0  0
 26 46  1  0  0  0  0
 27 29  2  0  0  0  0
 28 30  2  0  0  0  0
 28 47  1  0  0  0  0
 29 30  1  0  0  0  0
 29 48  1  0  0  0  0
 30 49  1  0  0  0  0
M  END
>  <Name>
17433214

>  <ActivitySource>
Ivnitski-Steele_2008

>  <Activity>
INACTIVE

>  <activity>
0

>  <ThresholderStrategy>
all

>  <ScoresAndActivity>
Mean of inhibition, expressed in %: 16 < 50 (sec=2) => si

$$$$
s=Matsson_2007__n=Ketoconazole
  MOE2013           3D
CORINA 3.49 0026  01.06.2011
 64 68  0  0  1  0  0  0  0  0999 V2000
   -0.0460    1.2710   -0.0230 C   0  0  1  0  0  0  0  0  0  0  0  0
   -2.0400    2.2750   -0.4900 C   0  0  1  0  0  0  0  0  0  0  0  0
    1.6810    2.9730    0.7470 C   0  0  0  0  0  0  0  0  0  0  0  0
    2.8420    3.1800   -1.7710 C   0  0  0  0  0  0  0  0  0  0  0  0
    2.7670    3.8290    0.5490 C   0  0  0  0  0  0  0  0  0  0  0  0
   -1.3930   -1.7580   -0.6190 C   0  0  0  0  0  0  0  0  0  0  0  0
   -1.0040   -1.5940    1.5470 C   0  0  0  0  0  0  0  0  0  0  0  0
   -2.2520   -2.5500    0.1050 C   0  0  0  0  0  0  0  0  0  0  0  0
   -4.4220    3.0110   -4.4940 C   0  0  0  0  0  0  0  0  0  0  0  0
   -5.6810    1.8540   -2.8160 C   0  0  0  0  0  0  0  0  0  0  0  0
   -5.5160    2.9420   -5.3660 C   0  0  0  0  0  0  0  0  0  0  0  0
   -6.7710    1.7870   -3.6970 C   0  0  0  0  0  0  0  0  0  0  0  0
    0.4510   -0.1880    0.0590 C   0  0  0  0  0  0  0  0  0  0  0  0
   -3.3940    2.0400   -1.1460 C   0  0  0  0  0  0  0  0  0  0  0  0
  -10.6820    2.6550   -9.9650 C   0  0  0  0  0  0  0  0  0  0  0  0
    1.1400    2.2040   -0.3070 C   0  0  0  0  0  0  0  0  0  0  0  0
    1.7540    2.3190   -1.5730 C   0  0  0  0  0  0  0  0  0  0  0  0
    3.3400    3.9300   -0.7120 C   0  0  0  0  0  0  0  0  0  0  0  0
   -4.4990    2.4690   -3.2130 C   0  0  0  0  0  0  0  0  0  0  0  0
   -6.7210    2.3290   -4.9920 C   0  0  0  0  0  0  0  0  0  0  0  0
  -11.1820    0.5770   -8.9320 O   0  0  0  0  0  0  0  0  0  0  0  0
   -2.0230    1.8910    0.9650 C   0  0  0  0  0  0  0  0  0  0  0  0
   -8.7330    1.1180   -5.8330 C   0  0  0  0  0  0  0  0  0  0  0  0
   -8.1280    3.3320   -6.7960 C   0  0  0  0  0  0  0  0  0  0  0  0
   -8.9410    0.5780   -7.2590 C   0  0  0  0  0  0  0  0  0  0  0  0
   -8.3240    2.7660   -8.2110 C   0  0  0  0  0  0  0  0  0  0  0  0
  -10.4100    1.5340   -8.9950 C   0  0  0  0  0  0  0  0  0  0  0  0
   -3.3660    2.6050   -2.4600 O   0  0  0  0  0  0  0  0  0  0  0  0
    1.2460    1.4110   -2.9560 Cl  0  0  0  0  0  0  0  0  0  0  0  0
    4.6770    4.9830   -0.9620 Cl  0  0  0  0  0  0  0  0  0  0  0  0
   -1.0410    1.4150   -1.0500 O   0  0  0  0  0  0  0  0  0  0  0  0
   -0.6470    1.6320    1.2420 O   0  0  0  0  0  0  0  0  0  0  0  0
   -2.0040   -2.4410    1.4500 N   0  0  0  0  0  0  0  0  0  0  0  0
   -7.8020    2.2570   -5.8480 N   0  0  0  0  0  0  0  0  0  0  0  0
   -9.2770    1.6470   -8.2050 N   0  0  0  0  0  0  0  0  0  0  0  0
   -0.6110   -1.1440    0.3190 N   0  0  0  0  0  0  0  0  0  0  0  0
    0.9300   -0.5160   -0.8690 H   0  0  0  0  0  0  0  0  0  0  0  0
    1.1830   -0.3040    0.8690 H   0  0  0  0  0  0  0  0  0  0  0  0
    1.2570    2.9140    1.7490 H   0  0  0  0  0  0  0  0  0  0  0  0
   -1.7020    3.3080   -0.6380 H   0  0  0  0  0  0  0  0  0  0  0  0
   -2.4000    2.6800    1.6210 H   0  0  0  0  0  0  0  0  0  0  0  0
   -2.5880    0.9730    1.1610 H   0  0  0  0  0  0  0  0  0  0  0  0
    3.3020    3.2590   -2.7530 H   0  0  0  0  0  0  0  0  0  0  0  0
    3.1540    4.4070    1.3830 H   0  0  0  0  0  0  0  0  0  0  0  0
   -3.5870    0.9630   -1.2170 H   0  0  0  0  0  0  0  0  0  0  0  0
   -4.1740    2.5340   -0.5550 H   0  0  0  0  0  0  0  0  0  0  0  0
   -1.2880   -1.5730   -1.6790 H   0  0  0  0  0  0  0  0  0  0  0  0
   -0.5420   -1.2670    2.4690 H   0  0  0  0  0  0  0  0  0  0  0  0
   -3.0370   -3.1910   -0.2720 H   0  0  0  0  0  0  0  0  0  0  0  0
   -3.5020    3.4860   -4.8240 H   0  0  0  0  0  0  0  0  0  0  0  0
   -5.8020    1.4190   -1.8300 H   0  0  0  0  0  0  0  0  0  0  0  0
   -5.3930    3.3530   -6.3640 H   0  0  0  0  0  0  0  0  0  0  0  0
   -7.6850    1.3230   -3.3350 H   0  0  0  0  0  0  0  0  0  0  0  0
   -9.6900    1.4520   -5.4160 H   0  0  0  0  0  0  0  0  0  0  0  0
   -8.3710    0.2880   -5.2150 H   0  0  0  0  0  0  0  0  0  0  0  0
   -7.3780    4.1290   -6.8230 H   0  0  0  0  0  0  0  0  0  0  0  0
   -9.0630    3.8030   -6.4640 H   0  0  0  0  0  0  0  0  0  0  0  0
   -8.0140    0.1170   -7.6210 H   0  0  0  0  0  0  0  0  0  0  0  0
   -9.7110   -0.2000   -7.2480 H   0  0  0  0  0  0  0  0  0  0  0  0
   -8.6440    3.5660   -8.8810 H   0  0  0  0  0  0  0  0  0  0  0  0
   -7.3750    2.3730   -8.5940 H   0  0  0  0  0  0  0  0  0  0  0  0
  -11.5780    2.4220  -10.5490 H   0  0  0  0  0  0  0  0  0  0  0  0
  -10.8590    3.5870   -9.4230 H   0  0  0  0  0  0  0  0  0  0  0  0
   -9.8440    2.7690  -10.6570 H   0  0  0  0  0  0  0  0  0  0  0  0
  1 13  1  0  0  0  0
  1 16  1  0  0  0  0
  1 31  1  0  0  0  0
  1 32  1  0  0  0  0
  2 14  1  0  0  0  0
  2 22  1  0  0  0  0
  2 31  1  0  0  0  0
  2 40  1  0  0  0  0
  3  5  1  0  0  0  0
  3 16  2  0  0  0  0
  3 39  1  0  0  0  0
  4 17  2  0  0  0  0
  4 18  1  0  0  0  0
  4 43  1  0  0  0  0
  5 18  2  0  0  0  0
  5 44  1  0  0  0  0
  6  8  2  0  0  0  0
  6 36  1  0  0  0  0
  6 47  1  0  0  0  0
  7 33  2  0  0  0  0
  7 36  1  0  0  0  0
  7 48  1  0  0  0  0
  8 33  1  0  0  0  0
  8 49  1  0  0  0  0
  9 11  1  0  0  0  0
  9 19  2  0  0  0  0
  9 50  1  0  0  0  0
 10 12  2  0  0  0  0
 10 19  1  0  0  0  0
 10 51  1  0  0  0  0
 11 20  2  0  0  0  0
 11 52  1  0  0  0  0
 12 20  1  0  0  0  0
 12 53  1  0  0  0  0
 13 36  1  0  0  0  0
 13 37  1  0  0  0  0
 13 38  1  0  0  0  0
 14 28  1  0  0  0  0
 14 45  1  0  0  0  0
 14 46  1  0  0  0  0
 15 27  1  0  0  0  0
 15 62  1  0  0  0  0
 15 63  1  0  0  0  0
 15 64  1  0  0  0  0
 16 17  1  0  0  0  0
 17 29  1  0  0  0  0
 18 30  1  0  0  0  0
 19 28  1  0  0  0  0
 20 34  1  0  0  0  0
 21 27  2  0  0  0  0
 22 32  1  0  0  0  0
 22 41  1  0  0  0  0
 22 42  1  0  0  0  0
 23 25  1  0  0  0  0
 23 34  1  0  0  0  0
 23 54  1  0  0  0  0
 23 55  1  0  0  0  0
 24 26  1  0  0  0  0
 24 34  1  0  0  0  0
 24 56  1  0  0  0  0
 24 57  1  0  0  0  0
 25 35  1  0  0  0  0
 25 58  1  0  0  0  0
 25 59  1  0  0  0  0
 26 35  1  0  0  0  0
 26 60  1  0  0  0  0
 26 61  1  0  0  0  0
 27 35  1  0  0  0  0
M  END
>  <Name>
Ketoconazole

>  <ActivitySource>
Matsson_2007

>  <Activity>
INHIBITOR

>  <activity>
1

>  <ThresholderStrategy>
all

>  <ScoresAndActivity>
Fold increase in substrate accumulation: 6.6 > 3 (sec=0.3) => sa

$$$$
s=Ivnitski-Steele_2008__n=22404620
  MOE2013           3D
CORINA 3.49 0026  01.06.2011
 45 48  0  0  0  0  0  0  0  0999 V2000
    3.5420    4.7350    2.8240 Cl  0  0  0  0  0  0  0  0  0  0  0  0
    4.3560    9.5910    0.6460 Cl  0  0  0  0  0  0  0  0  0  0  0  0
    0.2280    1.6670   -0.3680 S   0  0  0  0  0  0  0  0  0  0  0  0
    1.9850    3.9420   -2.1740 O   0  0  0  0  0  0  0  0  0  0  0  0
   -0.9940   -0.8190   -0.1460 N   0  0  0  0  0  0  0  0  0  0  0  0
    1.2500   -0.8190   -0.3180 N   0  0  0  0  0  0  0  0  0  0  0  0
    2.6680    3.9880    0.0640 N   0  0  0  0  0  0  0  0  0  0  0  0
    3.0290    6.1590   -0.8750 N   0  0  0  0  0  0  0  0  0  0  0  0
   -0.5930   -2.1550   -0.2020 C   0  0  0  0  0  0  0  0  0  0  0  0
    0.1750   -0.0700   -0.2260 C   0  0  0  0  0  0  0  0  0  0  0  0
    0.7960   -2.1080   -0.3080 C   0  0  0  0  0  0  0  0  0  0  0  0
   -2.3380   -0.3630   -0.0310 C   0  0  0  0  0  0  0  0  0  0  0  0
   -1.2800   -3.3790   -0.1070 C   0  0  0  0  0  0  0  0  0  0  0  0
    1.5330   -3.3020   -0.3780 C   0  0  0  0  0  0  0  0  0  0  0  0
   -2.6640    0.6840    0.8370 C   0  0  0  0  0  0  0  0  0  0  0  0
   -3.3470   -0.9730   -0.7860 C   0  0  0  0  0  0  0  0  0  0  0  0
   -0.5290   -4.5590   -0.1770 C   0  0  0  0  0  0  0  0  0  0  0  0
    0.8560   -4.5250   -0.3170 C   0  0  0  0  0  0  0  0  0  0  0  0
    1.9390    1.9070   -0.9220 C   0  0  0  0  0  0  0  0  0  0  0  0
    3.0600    5.3350    0.1950 C   0  0  0  0  0  0  0  0  0  0  0  0
    2.1990    3.3930   -1.0970 C   0  0  0  0  0  0  0  0  0  0  0  0
   -3.9890    1.1160    0.9470 C   0  0  0  0  0  0  0  0  0  0  0  0
   -4.6700   -0.5360   -0.6730 C   0  0  0  0  0  0  0  0  0  0  0  0
   -5.0030    0.5030    0.2030 C   0  0  0  0  0  0  0  0  0  0  0  0
    3.4920    5.7830    1.4510 C   0  0  0  0  0  0  0  0  0  0  0  0
    3.8980    7.1080    1.6070 C   0  0  0  0  0  0  0  0  0  0  0  0
    3.8650    7.9540    0.5080 C   0  0  0  0  0  0  0  0  0  0  0  0
    3.4270    7.4420   -0.7020 C   0  0  0  0  0  0  0  0  0  0  0  0
   -6.4170    0.9940    0.2970 C   0  0  0  0  0  0  0  0  0  0  0  0
    2.7400    3.4270    0.9060 H   0  0  0  0  0  0  0  0  0  0  0  0
   -2.3540   -3.4280    0.0340 H   0  0  0  0  0  0  0  0  0  0  0  0
    2.6140   -3.2700   -0.4690 H   0  0  0  0  0  0  0  0  0  0  0  0
   -1.9190    1.1570    1.4710 H   0  0  0  0  0  0  0  0  0  0  0  0
   -3.1250   -1.7590   -1.5030 H   0  0  0  0  0  0  0  0  0  0  0  0
   -1.0380   -5.5190   -0.1110 H   0  0  0  0  0  0  0  0  0  0  0  0
    1.4170   -5.4550   -0.3660 H   0  0  0  0  0  0  0  0  0  0  0  0
    2.6410    1.4880   -0.1940 H   0  0  0  0  0  0  0  0  0  0  0  0
    2.1020    1.4100   -1.8840 H   0  0  0  0  0  0  0  0  0  0  0  0
   -4.2250    1.9340    1.6250 H   0  0  0  0  0  0  0  0  0  0  0  0
   -5.4390   -1.0060   -1.2820 H   0  0  0  0  0  0  0  0  0  0  0  0
    4.2370    7.4730    2.5730 H   0  0  0  0  0  0  0  0  0  0  0  0
    3.3810    8.0560   -1.5960 H   0  0  0  0  0  0  0  0  0  0  0  0
   -6.5850    1.7920   -0.4320 H   0  0  0  0  0  0  0  0  0  0  0  0
   -7.1260    0.1820    0.1030 H   0  0  0  0  0  0  0  0  0  0  0  0
   -6.6310    1.3790    1.2990 H   0  0  0  0  0  0  0  0  0  0  0  0
  1 25  1  0  0  0  0
  2 27  1  0  0  0  0
  3 10  1  0  0  0  0
  3 19  1  0  0  0  0
  4 21  2  0  0  0  0
  5  9  1  0  0  0  0
  5 10  1  0  0  0  0
  5 12  1  0  0  0  0
  6 10  2  0  0  0  0
  6 11  1  0  0  0  0
  7 20  1  0  0  0  0
  7 21  1  0  0  0  0
  7 30  1  0  0  0  0
  8 20  2  0  0  0  0
  8 28  1  0  0  0  0
  9 11  1  0  0  0  0
  9 13  2  0  0  0  0
 11 14  2  0  0  0  0
 12 15  1  0  0  0  0
 12 16  2  0  0  0  0
 13 17  1  0  0  0  0
 13 31  1  0  0  0  0
 14 18  1  0  0  0  0
 14 32  1  0  0  0  0
 15 22  2  0  0  0  0
 15 33  1  0  0  0  0
 16 23  1  0  0  0  0
 16 34  1  0  0  0  0
 17 18  2  0  0  0  0
 17 35  1  0  0  0  0
 18 36  1  0  0  0  0
 19 21  1  0  0  0  0
 19 37  1  0  0  0  0
 19 38  1  0  0  0  0
 20 25  1  0  0  0  0
 22 24  1  0  0  0  0
 22 39  1  0  0  0  0
 23 24  2  0  0  0  0
 23 40  1  0  0  0  0
 24 29  1  0  0  0  0
 25 26  2  0  0  0  0
 26 27  1  0  0  0  0
 26 41  1  0  0  0  0
 27 28  2  0  0  0  0
 28 42  1  0  0  0  0
 29 43  1  0  0  0  0
 29 44  1  0  0  0  0
 29 45  1  0  0  0  0
M  END
>  <Name>
22404620

>  <ActivitySource>
Ivnitski-Steele_2008

>  <Activity>
INACTIVE

>  <activity>
0

>  <ThresholderStrategy>
all

>  <ScoresAndActivity>
Mean of inhibition, expressed in %: 29 < 50 (sec=2) => si

$$$$
s=Ivnitski-Steele_2008__n=22410497
  MOE2013           3D
CORINA 3.49 0026  01.06.2011
 44 46  0  0  1  0  0  0  0  0999 V2000
   -6.0460    3.4860    8.8540 Cl  0  0  0  0  0  0  0  0  0  0  0  0
   -8.8310   -1.0710    8.1690 Cl  0  0  0  0  0  0  0  0  0  0  0  0
    0.2510    1.4470   -0.0120 S   0  0  0  0  0  0  0  0  0  0  0  0
    0.3360    0.0030    0.0280 O   0  0  0  0  0  0  0  0  0  0  0  0
    1.4340    2.2770   -0.0840 O   0  0  0  0  0  0  0  0  0  0  0  0
   -1.1990    3.7530   -3.8400 O   0  0  0  0  0  0  0  0  0  0  0  0
   -0.7700    1.8620   -1.2860 N   0  0  3  0  0  0  0  0  0  0  0  0
   -3.8450    2.2860    5.2940 N   0  0  0  0  0  0  0  0  0  0  0  0
   -4.5980    2.6130    6.3660 N   0  0  3  0  0  0  0  0  0  0  0  0
   -5.8690    0.5930    6.0950 N   0  0  0  0  0  0  0  0  0  0  0  0
   -0.6920    1.9570    1.4030 C   0  0  0  0  0  0  0  0  0  0  0  0
   -2.2210    2.7760    3.5960 C   0  0  0  0  0  0  0  0  0  0  0  0
   -1.8400    1.2410    1.7470 C   0  0  0  0  0  0  0  0  0  0  0  0
   -0.2830    3.0560    2.1600 C   0  0  0  0  0  0  0  0  0  0  0  0
   -3.0740    3.1860    4.7590 C   0  0  0  0  0  0  0  0  0  0  0  0
   -2.6030    1.6550    2.8410 C   0  0  0  0  0  0  0  0  0  0  0  0
   -1.0480    3.4630    3.2580 C   0  0  0  0  0  0  0  0  0  0  0  0
   -5.6130    1.7320    6.7960 C   0  0  0  0  0  0  0  0  0  0  0  0
   -6.3500    2.0440    7.9510 C   0  0  0  0  0  0  0  0  0  0  0  0
   -1.1490    3.2670   -1.4650 C   0  0  0  0  0  0  0  0  0  0  0  0
   -1.9080    3.3900   -2.7340 C   0  0  0  0  0  0  0  0  0  0  0  0
   -7.3550    1.1810    8.3900 C   0  0  0  0  0  0  0  0  0  0  0  0
   -7.6070    0.0220    7.6700 C   0  0  0  0  0  0  0  0  0  0  0  0
   -6.8470   -0.2290    6.5410 C   0  0  0  0  0  0  0  0  0  0  0  0
   -3.2370    3.2150   -3.0610 C   0  0  0  0  0  0  0  0  0  0  0  0
   -3.0000    4.6210    5.2430 C   0  0  0  0  0  0  0  0  0  0  0  0
   -2.0780    3.8060   -4.8730 C   0  0  0  0  0  0  0  0  0  0  0  0
   -3.3450    3.4840   -4.4460 C   0  0  0  0  0  0  0  0  0  0  0  0
   -1.4490    1.1480   -1.5540 H   0  0  0  0  0  0  0  0  0  0  0  0
   -4.4800    3.4660    6.9010 H   0  0  0  0  0  0  0  0  0  0  0  0
   -2.1500    0.3690    1.1770 H   0  0  0  0  0  0  0  0  0  0  0  0
    0.6250    3.6030    1.9100 H   0  0  0  0  0  0  0  0  0  0  0  0
   -3.5000    1.0950    3.1020 H   0  0  0  0  0  0  0  0  0  0  0  0
   -0.6950    4.3080    3.8430 H   0  0  0  0  0  0  0  0  0  0  0  0
   -1.7890    3.5910   -0.6390 H   0  0  0  0  0  0  0  0  0  0  0  0
   -0.2600    3.9040   -1.4910 H   0  0  0  0  0  0  0  0  0  0  0  0
   -7.9310    1.4120    9.2810 H   0  0  0  0  0  0  0  0  0  0  0  0
   -7.0010   -1.1200    5.9400 H   0  0  0  0  0  0  0  0  0  0  0  0
   -4.0300    2.9300   -2.3830 H   0  0  0  0  0  0  0  0  0  0  0  0
   -2.4070    4.6620    6.1610 H   0  0  0  0  0  0  0  0  0  0  0  0
   -2.5590    5.2860    4.4970 H   0  0  0  0  0  0  0  0  0  0  0  0
   -4.0060    5.0020    5.4420 H   0  0  0  0  0  0  0  0  0  0  0  0
   -1.6580    4.0820   -5.8300 H   0  0  0  0  0  0  0  0  0  0  0  0
   -4.2340    3.4490   -5.0590 H   0  0  0  0  0  0  0  0  0  0  0  0
  1 19  1  0  0  0  0
  2 23  1  0  0  0  0
  3  4  2  0  0  0  0
  3  5  2  0  0  0  0
  3  7  1  0  0  0  0
  3 11  1  0  0  0  0
  6 21  1  0  0  0  0
  6 27  1  0  0  0  0
  7 20  1  0  0  0  0
  7 29  1  0  0  0  0
  8  9  1  0  0  0  0
  8 15  2  0  0  0  0
  9 18  1  0  0  0  0
  9 30  1  0  0  0  0
 10 18  2  0  0  0  0
 10 24  1  0  0  0  0
 11 13  2  0  0  0  0
 11 14  1  0  0  0  0
 12 15  1  0  0  0  0
 12 16  2  0  0  0  0
 12 17  1  0  0  0  0
 13 16  1  0  0  0  0
 13 31  1  0  0  0  0
 14 17  2  0  0  0  0
 14 32  1  0  0  0  0
 15 26  1  0  0  0  0
 16 33  1  0  0  0  0
 17 34  1  0  0  0  0
 18 19  1  0  0  0  0
 19 22  2  0  0  0  0
 20 21  1  0  0  0  0
 20 35  1  0  0  0  0
 20 36  1  0  0  0  0
 21 25  2  0  0  0  0
 22 23  1  0  0  0  0
 22 37  1  0  0  0  0
 23 24  2  0  0  0  0
 24 38  1  0  0  0  0
 25 28  1  0  0  0  0
 25 39  1  0  0  0  0
 26 40  1  0  0  0  0
 26 41  1  0  0  0  0
 26 42  1  0  0  0  0
 27 28  2  0  0  0  0
 27 43  1  0  0  0  0
 28 44  1  0  0  0  0
M  END
>  <Name>
22410497

>  <ActivitySource>
Ivnitski-Steele_2008

>  <Activity>
INACTIVE

>  <activity>
0

>  <ThresholderStrategy>
all

>  <ScoresAndActivity>
Mean of inhibition, expressed in %: 22 < 50 (sec=2) => si

$$$$
s=phenylquinazolines_Juvale_2012__n=20
  MOE2013           3D
CORINA 3.49 0026  01.06.2011
 50 54  0  0  0  0  0  0  0  0999 V2000
   -0.3240    1.4710    0.4890 C   0  0  0  0  0  0  0  0  0  0  0  0
   -0.3010    0.0680    0.4870 C   0  0  0  0  0  0  0  0  0  0  0  0
    0.6590   -0.5950    1.2410 C   0  0  0  0  0  0  0  0  0  0  0  0
    1.5880    0.0900    2.0260 C   0  0  0  0  0  0  0  0  0  0  0  0
    1.5520    1.4740    2.0730 C   0  0  0  0  0  0  0  0  0  0  0  0
   -1.1760   -0.6730   -0.1960 N   0  0  0  0  0  0  0  0  0  0  0  0
   -2.1270   -0.0260   -0.8860 C   0  0  0  0  0  0  0  0  0  0  0  0
   -3.1240   -0.8340   -1.6140 C   0  0  0  0  0  0  0  0  0  0  0  0
   -3.1080   -2.2420   -1.5660 C   0  0  0  0  0  0  0  0  0  0  0  0
   -4.0540   -3.0080   -2.2540 C   0  0  0  0  0  0  0  0  0  0  0  0
   -5.0430   -2.3820   -3.0080 C   0  0  0  0  0  0  0  0  0  0  0  0
   -5.0850   -0.9930   -3.0750 C   0  0  0  0  0  0  0  0  0  0  0  0
   -4.1370   -0.2300   -2.3860 C   0  0  0  0  0  0  0  0  0  0  0  0
   -2.2320    1.3090   -0.9610 N   0  0  0  0  0  0  0  0  0  0  0  0
    0.6010    2.1590    1.3190 C   0  0  0  0  0  0  0  0  0  0  0  0
   -1.3180    2.0660   -0.3150 C   0  0  0  0  0  0  0  0  0  0  0  0
   -1.4330    3.4260   -0.5100 N   0  0  0  0  0  0  0  0  0  0  0  0
   -2.7690    4.0300   -0.4880 C   0  0  0  0  0  0  0  0  0  0  0  0
   -2.7640    5.3880    0.2430 C   0  0  0  0  0  0  0  0  0  0  0  0
   -1.6650    6.2440   -0.2350 N   0  0  0  0  0  0  0  0  0  0  0  0
   -1.8690    7.5480   -0.6420 C   0  0  0  0  0  0  0  0  0  0  0  0
   -1.0930    8.1390   -1.6520 C   0  0  0  0  0  0  0  0  0  0  0  0
   -1.3040    9.4630   -2.0550 C   0  0  0  0  0  0  0  0  0  0  0  0
   -0.3280   10.1380   -3.3040 Cl  0  0  0  0  0  0  0  0  0  0  0  0
   -2.2950   10.2370   -1.4640 C   0  0  0  0  0  0  0  0  0  0  0  0
   -3.0800    9.6780   -0.4630 C   0  0  0  0  0  0  0  0  0  0  0  0
   -2.8660    8.3530   -0.0620 C   0  0  0  0  0  0  0  0  0  0  0  0
   -0.3330    5.6230   -0.1970 C   0  0  0  0  0  0  0  0  0  0  0  0
   -0.3290    4.2820   -0.9500 C   0  0  0  0  0  0  0  0  0  0  0  0
    0.6810   -1.6830    1.2280 H   0  0  0  0  0  0  0  0  0  0  0  0
    2.3220   -0.4600    2.6080 H   0  0  0  0  0  0  0  0  0  0  0  0
    2.2520    2.0200    2.6990 H   0  0  0  0  0  0  0  0  0  0  0  0
   -2.3470   -2.7590   -0.9840 H   0  0  0  0  0  0  0  0  0  0  0  0
   -4.0180   -4.0930   -2.1980 H   0  0  0  0  0  0  0  0  0  0  0  0
   -5.7780   -2.9770   -3.5420 H   0  0  0  0  0  0  0  0  0  0  0  0
   -5.8530   -0.4980   -3.6620 H   0  0  0  0  0  0  0  0  0  0  0  0
   -4.1950    0.8550   -2.4580 H   0  0  0  0  0  0  0  0  0  0  0  0
    0.5670    3.2400    1.4040 H   0  0  0  0  0  0  0  0  0  0  0  0
   -3.1070    4.1710   -1.5220 H   0  0  0  0  0  0  0  0  0  0  0  0
   -3.5010    3.3820    0.0110 H   0  0  0  0  0  0  0  0  0  0  0  0
   -3.7480    5.8450    0.0920 H   0  0  0  0  0  0  0  0  0  0  0  0
   -2.6370    5.2280    1.3210 H   0  0  0  0  0  0  0  0  0  0  0  0
   -0.3310    7.5570   -2.1620 H   0  0  0  0  0  0  0  0  0  0  0  0
   -2.4600   11.2650   -1.7740 H   0  0  0  0  0  0  0  0  0  0  0  0
   -3.8570   10.2680    0.0160 H   0  0  0  0  0  0  0  0  0  0  0  0
   -3.4820    7.9630    0.7450 H   0  0  0  0  0  0  0  0  0  0  0  0
    0.4560    6.2670   -0.5980 H   0  0  0  0  0  0  0  0  0  0  0  0
   -0.0740    5.4520    0.8550 H   0  0  0  0  0  0  0  0  0  0  0  0
    0.6490    3.8020   -0.8440 H   0  0  0  0  0  0  0  0  0  0  0  0
   -0.4580    4.4750   -2.0230 H   0  0  0  0  0  0  0  0  0  0  0  0
  1  2  2  0  0  0  0
  1 15  1  0  0  0  0
  1 16  1  0  0  0  0
  2  3  1  0  0  0  0
  2  6  1  0  0  0  0
  3  4  2  0  0  0  0
  3 30  1  0  0  0  0
  4  5  1  0  0  0  0
  4 31  1  0  0  0  0
  5 15  2  0  0  0  0
  5 32  1  0  0  0  0
  6  7  2  0  0  0  0
  7  8  1  0  0  0  0
  7 14  1  0  0  0  0
  8  9  1  0  0  0  0
  8 13  2  0  0  0  0
  9 10  2  0  0  0  0
  9 33  1  0  0  0  0
 10 11  1  0  0  0  0
 10 34  1  0  0  0  0
 11 12  2  0  0  0  0
 11 35  1  0  0  0  0
 12 13  1  0  0  0  0
 12 36  1  0  0  0  0
 13 37  1  0  0  0  0
 14 16  2  0  0  0  0
 15 38  1  0  0  0  0
 16 17  1  0  0  0  0
 17 18  1  0  0  0  0
 17 29  1  0  0  0  0
 18 19  1  0  0  0  0
 18 39  1  0  0  0  0
 18 40  1  0  0  0  0
 19 20  1  0  0  0  0
 19 41  1  0  0  0  0
 19 42  1  0  0  0  0
 20 21  1  0  0  0  0
 20 28  1  0  0  0  0
 21 22  2  0  0  0  0
 21 27  1  0  0  0  0
 22 23  1  0  0  0  0
 22 43  1  0  0  0  0
 23 24  1  0  0  0  0
 23 25  2  0  0  0  0
 25 26  1  0  0  0  0
 25 44  1  0  0  0  0
 26 27  2  0  0  0  0
 26 45  1  0  0  0  0
 27 46  1  0  0  0  0
 28 29  1  0  0  0  0
 28 47  1  0  0  0  0
 28 48  1  0  0  0  0
 29 49  1  0  0  0  0
 29 50  1  0  0  0  0
M  END
>  <Name>
20

>  <ActivitySource>
phenylquinazolines_Juvale_2012

>  <Activity>
INHIBITOR

>  <activity>
1

>  <ThresholderStrategy>
all

>  <ScoresAndActivity>
IC50 (µM): 5.91 < 10 (sec=0) => sa

$$$$
s=phenylquinazolines_Juvale_2012__n=21
  MOE2013           3D
CORINA 3.49 0026  01.06.2011
 50 54  0  0  0  0  0  0  0  0999 V2000
   -0.3310    1.4580    0.4840 C   0  0  0  0  0  0  0  0  0  0  0  0
   -0.3080    0.0550    0.4790 C   0  0  0  0  0  0  0  0  0  0  0  0
    0.6450   -0.6090    1.2410 C   0  0  0  0  0  0  0  0  0  0  0  0
    1.5650    0.0750    2.0360 C   0  0  0  0  0  0  0  0  0  0  0  0
    1.5280    1.4590    2.0860 C   0  0  0  0  0  0  0  0  0  0  0  0
   -1.1760   -0.6840   -0.2150 N   0  0  0  0  0  0  0  0  0  0  0  0
   -2.1200   -0.0350   -0.9140 C   0  0  0  0  0  0  0  0  0  0  0  0
   -3.1100   -0.8420   -1.6520 C   0  0  0  0  0  0  0  0  0  0  0  0
   -3.0900   -2.2500   -1.6120 C   0  0  0  0  0  0  0  0  0  0  0  0
   -4.0290   -3.0150   -2.3090 C   0  0  0  0  0  0  0  0  0  0  0  0
   -5.0150   -2.3890   -3.0660 C   0  0  0  0  0  0  0  0  0  0  0  0
   -5.0610   -1.0000   -3.1260 C   0  0  0  0  0  0  0  0  0  0  0  0
   -4.1200   -0.2380   -2.4270 C   0  0  0  0  0  0  0  0  0  0  0  0
   -2.2240    1.3010   -0.9860 N   0  0  0  0  0  0  0  0  0  0  0  0
    0.5840    2.1450    1.3250 C   0  0  0  0  0  0  0  0  0  0  0  0
   -1.3170    2.0540   -0.3280 C   0  0  0  0  0  0  0  0  0  0  0  0
   -1.4310    3.4140   -0.5200 N   0  0  0  0  0  0  0  0  0  0  0  0
   -2.7670    4.0170   -0.4990 C   0  0  0  0  0  0  0  0  0  0  0  0
   -2.7620    5.3730    0.2340 C   0  0  0  0  0  0  0  0  0  0  0  0
   -1.6650    6.2280   -0.2470 N   0  0  0  0  0  0  0  0  0  0  0  0
   -1.8720    7.5230   -0.6780 C   0  0  0  0  0  0  0  0  0  0  0  0
   -1.0940    8.0960   -1.6990 C   0  0  0  0  0  0  0  0  0  0  0  0
   -1.3070    9.4080   -2.1330 C   0  0  0  0  0  0  0  0  0  0  0  0
   -0.3270   10.0560   -3.3930 Cl  0  0  0  0  0  0  0  0  0  0  0  0
   -2.3060   10.1770   -1.5510 C   0  0  0  0  0  0  0  0  0  0  0  0
   -2.5260   11.4370   -1.9520 F   0  0  0  0  0  0  0  0  0  0  0  0
   -3.0940    9.6460   -0.5420 C   0  0  0  0  0  0  0  0  0  0  0  0
   -2.8750    8.3330   -0.1140 C   0  0  0  0  0  0  0  0  0  0  0  0
   -0.3320    5.6090   -0.1970 C   0  0  0  0  0  0  0  0  0  0  0  0
   -0.3230    4.2700   -0.9510 C   0  0  0  0  0  0  0  0  0  0  0  0
    0.6670   -1.6970    1.2260 H   0  0  0  0  0  0  0  0  0  0  0  0
    2.2930   -0.4770    2.6250 H   0  0  0  0  0  0  0  0  0  0  0  0
    2.2220    2.0040    2.7200 H   0  0  0  0  0  0  0  0  0  0  0  0
   -2.3310   -2.7680   -1.0270 H   0  0  0  0  0  0  0  0  0  0  0  0
   -3.9890   -4.1000   -2.2590 H   0  0  0  0  0  0  0  0  0  0  0  0
   -5.7450   -2.9830   -3.6090 H   0  0  0  0  0  0  0  0  0  0  0  0
   -5.8280   -0.5040   -3.7160 H   0  0  0  0  0  0  0  0  0  0  0  0
   -4.1810    0.8480   -2.4940 H   0  0  0  0  0  0  0  0  0  0  0  0
    0.5500    3.2260    1.4110 H   0  0  0  0  0  0  0  0  0  0  0  0
   -3.1030    4.1590   -1.5340 H   0  0  0  0  0  0  0  0  0  0  0  0
   -3.4990    3.3680   -0.0020 H   0  0  0  0  0  0  0  0  0  0  0  0
   -3.7470    5.8300    0.0870 H   0  0  0  0  0  0  0  0  0  0  0  0
   -2.6330    5.2120    1.3110 H   0  0  0  0  0  0  0  0  0  0  0  0
   -0.3280    7.5040   -2.1940 H   0  0  0  0  0  0  0  0  0  0  0  0
   -3.8710   10.2520   -0.0860 H   0  0  0  0  0  0  0  0  0  0  0  0
   -3.4890    7.9550    0.7010 H   0  0  0  0  0  0  0  0  0  0  0  0
    0.4590    6.2560   -0.5890 H   0  0  0  0  0  0  0  0  0  0  0  0
   -0.0830    5.4370    0.8580 H   0  0  0  0  0  0  0  0  0  0  0  0
    0.6540    3.7890   -0.8380 H   0  0  0  0  0  0  0  0  0  0  0  0
   -0.4440    4.4630   -2.0250 H   0  0  0  0  0  0  0  0  0  0  0  0
  1  2  2  0  0  0  0
  1 15  1  0  0  0  0
  1 16  1  0  0  0  0
  2  3  1  0  0  0  0
  2  6  1  0  0  0  0
  3  4  2  0  0  0  0
  3 31  1  0  0  0  0
  4  5  1  0  0  0  0
  4 32  1  0  0  0  0
  5 15  2  0  0  0  0
  5 33  1  0  0  0  0
  6  7  2  0  0  0  0
  7  8  1  0  0  0  0
  7 14  1  0  0  0  0
  8  9  1  0  0  0  0
  8 13  2  0  0  0  0
  9 10  2  0  0  0  0
  9 34  1  0  0  0  0
 10 11  1  0  0  0  0
 10 35  1  0  0  0  0
 11 12  2  0  0  0  0
 11 36  1  0  0  0  0
 12 13  1  0  0  0  0
 12 37  1  0  0  0  0
 13 38  1  0  0  0  0
 14 16  2  0  0  0  0
 15 39  1  0  0  0  0
 16 17  1  0  0  0  0
 17 18  1  0  0  0  0
 17 30  1  0  0  0  0
 18 19  1  0  0  0  0
 18 40  1  0  0  0  0
 18 41  1  0  0  0  0
 19 20  1  0  0  0  0
 19 42  1  0  0  0  0
 19 43  1  0  0  0  0
 20 21  1  0  0  0  0
 20 29  1  0  0  0  0
 21 22  1  0  0  0  0
 21 28  2  0  0  0  0
 22 23  2  0  0  0  0
 22 44  1  0  0  0  0
 23 24  1  0  0  0  0
 23 25  1  0  0  0  0
 25 26  1  0  0  0  0
 25 27  2  0  0  0  0
 27 28  1  0  0  0  0
 27 45  1  0  0  0  0
 28 46  1  0  0  0  0
 29 30  1  0  0  0  0
 29 47  1  0  0  0  0
 29 48  1  0  0  0  0
 30 49  1  0  0  0  0
 30 50  1  0  0  0  0
M  END
>  <Name>
21

>  <ActivitySource>
phenylquinazolines_Juvale_2012

>  <Activity>
INHIBITOR

>  <activity>
1

>  <ThresholderStrategy>
all

>  <ScoresAndActivity>
IC50 (µM): 8.22 < 10 (sec=0) => sa

$$$$
s=Ivnitski-Steele_2008__n=22403400
  MOE2013           3D
CORINA 3.49 0026  01.06.2011
 49 51  0  0  0  0  0  0  0  0999 V2000
    1.3800   -3.5490    1.2160 Cl  0  0  0  0  0  0  0  0  0  0  0  0
  -12.3500   -2.2960   -2.2900 O   0  0  0  0  0  0  0  0  0  0  0  0
  -12.5370   -0.4970    1.9480 O   0  0  0  0  0  0  0  0  0  0  0  0
   -0.7140    1.4890   -0.9890 O   0  0  0  0  0  0  0  0  0  0  0  0
   -5.9540   -1.2960    0.0460 O   0  0  0  0  0  0  0  0  0  0  0  0
   -3.4710   -2.2900    0.5510 O   0  0  0  0  0  0  0  0  0  0  0  0
   -7.3180    0.3870   -0.7080 O   0  0  0  0  0  0  0  0  0  0  0  0
  -12.0690   -1.5650   -0.0830 N   0  0  0  0  0  0  0  0  0  0  0  0
   -2.4300   -0.3620   -0.2450 N   0  0  0  0  0  0  0  0  0  0  0  0
  -13.9990   -1.0340   -1.1470 C   0  0  0  0  0  0  0  0  0  0  0  0
  -14.0560   -0.4930    0.1270 C   0  0  0  0  0  0  0  0  0  0  0  0
  -12.7160   -1.7210   -1.2830 C   0  0  0  0  0  0  0  0  0  0  0  0
  -12.8090   -0.8320    0.8100 C   0  0  0  0  0  0  0  0  0  0  0  0
  -15.0330   -0.8880   -2.0500 C   0  0  0  0  0  0  0  0  0  0  0  0
  -15.1500    0.2230    0.5690 C   0  0  0  0  0  0  0  0  0  0  0  0
  -10.7530   -2.1070    0.2050 C   0  0  0  0  0  0  0  0  0  0  0  0
  -16.1530   -0.1670   -1.6250 C   0  0  0  0  0  0  0  0  0  0  0  0
  -16.2110    0.3840   -0.3270 C   0  0  0  0  0  0  0  0  0  0  0  0
   -1.0560   -0.6570   -0.0820 C   0  0  0  0  0  0  0  0  0  0  0  0
   -0.1420    0.3430   -0.4850 C   0  0  0  0  0  0  0  0  0  0  0  0
   -9.6480   -1.1180   -0.1690 C   0  0  0  0  0  0  0  0  0  0  0  0
   -0.5790   -1.8600    0.4430 C   0  0  0  0  0  0  0  0  0  0  0  0
    0.7940   -2.0650    0.5670 C   0  0  0  0  0  0  0  0  0  0  0  0
    1.2320    0.1230   -0.3540 C   0  0  0  0  0  0  0  0  0  0  0  0
   -3.5180   -1.1640    0.0680 C   0  0  0  0  0  0  0  0  0  0  0  0
    1.6990   -1.0830    0.1720 C   0  0  0  0  0  0  0  0  0  0  0  0
   -8.2660   -1.6920    0.1340 C   0  0  0  0  0  0  0  0  0  0  0  0
   -7.1610   -0.7290   -0.2340 C   0  0  0  0  0  0  0  0  0  0  0  0
   -4.8360   -0.4680   -0.2660 C   0  0  0  0  0  0  0  0  0  0  0  0
    0.1690    2.5240   -1.4050 C   0  0  0  0  0  0  0  0  0  0  0  0
   -2.5930    0.5610   -0.6430 H   0  0  0  0  0  0  0  0  0  0  0  0
  -14.9800   -1.3150   -3.0450 H   0  0  0  0  0  0  0  0  0  0  0  0
  -15.1840    0.6430    1.5690 H   0  0  0  0  0  0  0  0  0  0  0  0
  -10.6980   -2.3390    1.2750 H   0  0  0  0  0  0  0  0  0  0  0  0
  -10.6280   -3.0370   -0.3610 H   0  0  0  0  0  0  0  0  0  0  0  0
  -16.9930   -0.0260   -2.3020 H   0  0  0  0  0  0  0  0  0  0  0  0
  -17.0940    0.9420   -0.0220 H   0  0  0  0  0  0  0  0  0  0  0  0
   -9.7220   -0.8660   -1.2350 H   0  0  0  0  0  0  0  0  0  0  0  0
   -9.7900   -0.1780    0.3780 H   0  0  0  0  0  0  0  0  0  0  0  0
   -1.2530   -2.6480    0.7610 H   0  0  0  0  0  0  0  0  0  0  0  0
    1.9650    0.8660   -0.6520 H   0  0  0  0  0  0  0  0  0  0  0  0
    2.7690   -1.2470    0.2710 H   0  0  0  0  0  0  0  0  0  0  0  0
   -8.1830   -1.9130    1.2040 H   0  0  0  0  0  0  0  0  0  0  0  0
   -8.1160   -2.6160   -0.4360 H   0  0  0  0  0  0  0  0  0  0  0  0
   -4.8360   -0.2370   -1.3380 H   0  0  0  0  0  0  0  0  0  0  0  0
   -4.8880    0.4580    0.3180 H   0  0  0  0  0  0  0  0  0  0  0  0
    0.7640    2.8970   -0.5650 H   0  0  0  0  0  0  0  0  0  0  0  0
    0.8090    2.1890   -2.2280 H   0  0  0  0  0  0  0  0  0  0  0  0
   -0.4400    3.3540   -1.7750 H   0  0  0  0  0  0  0  0  0  0  0  0
  1 23  1  0  0  0  0
  2 12  2  0  0  0  0
  3 13  2  0  0  0  0
  4 20  1  0  0  0  0
  4 30  1  0  0  0  0
  5 28  1  0  0  0  0
  5 29  1  0  0  0  0
  6 25  2  0  0  0  0
  7 28  2  0  0  0  0
  8 12  1  0  0  0  0
  8 13  1  0  0  0  0
  8 16  1  0  0  0  0
  9 19  1  0  0  0  0
  9 25  1  0  0  0  0
  9 31  1  0  0  0  0
 10 11  1  0  0  0  0
 10 12  1  0  0  0  0
 10 14  2  0  0  0  0
 11 13  1  0  0  0  0
 11 15  2  0  0  0  0
 14 17  1  0  0  0  0
 14 32  1  0  0  0  0
 15 18  1  0  0  0  0
 15 33  1  0  0  0  0
 16 21  1  0  0  0  0
 16 34  1  0  0  0  0
 16 35  1  0  0  0  0
 17 18  2  0  0  0  0
 17 36  1  0  0  0  0
 18 37  1  0  0  0  0
 19 20  1  0  0  0  0
 19 22  2  0  0  0  0
 20 24  2  0  0  0  0
 21 27  1  0  0  0  0
 21 38  1  0  0  0  0
 21 39  1  0  0  0  0
 22 23  1  0  0  0  0
 22 40  1  0  0  0  0
 23 26  2  0  0  0  0
 24 26  1  0  0  0  0
 24 41  1  0  0  0  0
 25 29  1  0  0  0  0
 26 42  1  0  0  0  0
 27 28  1  0  0  0  0
 27 43  1  0  0  0  0
 27 44  1  0  0  0  0
 29 45  1  0  0  0  0
 29 46  1  0  0  0  0
 30 47  1  0  0  0  0
 30 48  1  0  0  0  0
 30 49  1  0  0  0  0
M  END
>  <Name>
22403400

>  <ActivitySource>
Ivnitski-Steele_2008

>  <Activity>
INACTIVE

>  <activity>
0

>  <ThresholderStrategy>
all

>  <ScoresAndActivity>
Mean of inhibition, expressed in %: 20 < 50 (sec=2) => si

$$$$
s=Ivnitski-Steele_2008__n=17517128
  MOE2013           3D
CORINA 3.49 0026  01.06.2011
 43 44  0  0  0  0  0  0  0  0999 V2000
   -1.2990    8.4950   -0.7290 Cl  0  0  0  0  0  0  0  0  0  0  0  0
    0.4290    1.1560    0.5900 O   0  0  0  0  0  0  0  0  0  0  0  0
    2.0580   -0.4030    0.9750 O   0  0  0  0  0  0  0  0  0  0  0  0
   -1.4470   -5.0470    1.7080 O   0  0  0  0  0  0  0  0  0  0  0  0
   -0.3570    3.6820    0.1220 O   0  0  0  0  0  0  0  0  0  0  0  0
    5.1110    7.0200   -0.0320 O   0  0  0  0  0  0  0  0  0  0  0  0
    4.3090    5.0000    0.2470 O   0  5  0  0  0  0  0  0  0  0  0  0
   -1.5520   -0.5870    0.7520 N   0  0  0  0  0  0  0  0  0  0  0  0
    1.8350    4.4890    0.1520 N   0  0  0  0  0  0  0  0  0  0  0  0
    4.1720    6.2160    0.0360 N   0  3  0  0  0  0  0  0  0  0  0  0
   -0.2510   -1.0080    0.8920 C   0  0  0  0  0  0  0  0  0  0  0  0
   -1.6900   -2.7850    1.0880 C   0  0  0  0  0  0  0  0  0  0  0  0
   -0.2990   -2.3830    1.0900 C   0  0  0  0  0  0  0  0  0  0  0  0
   -2.4340   -1.6310    0.8710 C   0  0  0  0  0  0  0  0  0  0  0  0
    0.8800   -0.1070    0.8320 C   0  0  0  0  0  0  0  0  0  0  0  0
   -2.1890   -4.1560    1.2900 C   0  0  0  0  0  0  0  0  0  0  0  0
    1.6750    5.8800   -0.0880 C   0  0  0  0  0  0  0  0  0  0  0  0
    2.8050    6.7340   -0.1470 C   0  0  0  0  0  0  0  0  0  0  0  0
    0.4100    6.4540   -0.2720 C   0  0  0  0  0  0  0  0  0  0  0  0
    0.8670   -3.2990    1.2800 C   0  0  0  0  0  0  0  0  0  0  0  0
    0.8530    3.5110    0.2400 C   0  0  0  0  0  0  0  0  0  0  0  0
    2.6570    8.1120   -0.3830 C   0  0  0  0  0  0  0  0  0  0  0  0
    0.2710    7.8250   -0.5070 C   0  0  0  0  0  0  0  0  0  0  0  0
   -3.8950   -1.3640    0.7790 C   0  0  0  0  0  0  0  0  0  0  0  0
    1.4580    2.1380    0.5100 C   0  0  0  0  0  0  0  0  0  0  0  0
    1.3860    8.6540   -0.5630 C   0  0  0  0  0  0  0  0  0  0  0  0
   -3.6260   -4.4910    0.9880 C   0  0  0  0  0  0  0  0  0  0  0  0
   -1.8070    0.3800    0.5860 H   0  0  0  0  0  0  0  0  0  0  0  0
    2.8080    4.1860    0.2730 H   0  0  0  0  0  0  0  0  0  0  0  0
   -0.4950    5.8560   -0.2390 H   0  0  0  0  0  0  0  0  0  0  0  0
    0.9340   -3.6120    2.3260 H   0  0  0  0  0  0  0  0  0  0  0  0
    0.7620   -4.1900    0.6520 H   0  0  0  0  0  0  0  0  0  0  0  0
    1.8150   -2.8330    1.0040 H   0  0  0  0  0  0  0  0  0  0  0  0
    3.5170    8.7790   -0.4310 H   0  0  0  0  0  0  0  0  0  0  0  0
   -4.3260   -1.8660   -0.0920 H   0  0  0  0  0  0  0  0  0  0  0  0
   -4.4080   -1.7090    1.6820 H   0  0  0  0  0  0  0  0  0  0  0  0
   -4.1030   -0.2940    0.6760 H   0  0  0  0  0  0  0  0  0  0  0  0
    2.0040    2.1840    1.4600 H   0  0  0  0  0  0  0  0  0  0  0  0
    2.1430    1.8950   -0.3110 H   0  0  0  0  0  0  0  0  0  0  0  0
    1.2740    9.7200   -0.7450 H   0  0  0  0  0  0  0  0  0  0  0  0
   -4.2850   -4.0340    1.7290 H   0  0  0  0  0  0  0  0  0  0  0  0
   -3.8870   -4.1720   -0.0230 H   0  0  0  0  0  0  0  0  0  0  0  0
   -3.7610   -5.5770    1.0370 H   0  0  0  0  0  0  0  0  0  0  0  0
  1 23  1  0  0  0  0
  2 15  1  0  0  0  0
  2 25  1  0  0  0  0
  3 15  2  0  0  0  0
  4 16  2  0  0  0  0
  5 21  2  0  0  0  0
  6 10  2  0  0  0  0
  7 10  1  0  0  0  0
  8 11  1  0  0  0  0
  8 14  1  0  0  0  0
  8 28  1  0  0  0  0
  9 17  1  0  0  0  0
  9 21  1  0  0  0  0
  9 29  1  0  0  0  0
 10 18  1  0  0  0  0
 11 13  2  0  0  0  0
 11 15  1  0  0  0  0
 12 13  1  0  0  0  0
 12 14  2  0  0  0  0
 12 16  1  0  0  0  0
 13 20  1  0  0  0  0
 14 24  1  0  0  0  0
 16 27  1  0  0  0  0
 17 18  1  0  0  0  0
 17 19  2  0  0  0  0
 18 22  2  0  0  0  0
 19 23  1  0  0  0  0
 19 30  1  0  0  0  0
 20 31  1  0  0  0  0
 20 32  1  0  0  0  0
 20 33  1  0  0  0  0
 21 25  1  0  0  0  0
 22 26  1  0  0  0  0
 22 34  1  0  0  0  0
 23 26  2  0  0  0  0
 24 35  1  0  0  0  0
 24 36  1  0  0  0  0
 24 37  1  0  0  0  0
 25 38  1  0  0  0  0
 25 39  1  0  0  0  0
 26 40  1  0  0  0  0
 27 41  1  0  0  0  0
 27 42  1  0  0  0  0
 27 43  1  0  0  0  0
M  CHG  1   7  -1
M  CHG  1  10   1
M  END
>  <Name>
17517128

>  <ActivitySource>
Ivnitski-Steele_2008

>  <Activity>
INACTIVE

>  <activity>
0

>  <ThresholderStrategy>
all

>  <ScoresAndActivity>
Mean of inhibition, expressed in %: 34 < 50 (sec=2) => si

$$$$
s=Ivnitski-Steele_2008__n=22403609
  MOE2013           3D
CORINA 3.49 0026  01.06.2011
 40 42  0  0  0  0  0  0  0  0999 V2000
    1.5450   -4.3470   -1.2130 Cl  0  0  0  0  0  0  0  0  0  0  0  0
   -0.8490    0.9590    1.2380 S   0  0  0  0  0  0  0  0  0  0  0  0
   -2.6390   -2.0420   -2.8120 O   0  0  0  0  0  0  0  0  0  0  0  0
   -2.0040   -0.5850   -1.0960 N   0  0  0  0  0  0  0  0  0  0  0  0
   -0.8220   -1.1760   -0.5830 C   0  0  0  0  0  0  0  0  0  0  0  0
   -0.1810   -0.5480    0.5120 C   0  0  0  0  0  0  0  0  0  0  0  0
   -0.2740   -2.3510   -1.1100 C   0  0  0  0  0  0  0  0  0  0  0  0
    0.9710   -1.1250    1.0690 C   0  0  0  0  0  0  0  0  0  0  0  0
    0.8830   -2.9010   -0.5530 C   0  0  0  0  0  0  0  0  0  0  0  0
    0.5810    2.0300    1.2760 C   0  0  0  0  0  0  0  0  0  0  0  0
    1.5040   -2.2970    0.5350 C   0  0  0  0  0  0  0  0  0  0  0  0
   -2.8020   -1.0280   -2.1390 C   0  0  0  0  0  0  0  0  0  0  0  0
   -3.9800   -0.1040   -2.4020 C   0  0  0  0  0  0  0  0  0  0  0  0
   -5.0910   -0.2850   -1.3990 C   0  0  0  0  0  0  0  0  0  0  0  0
    1.2750    2.3590    0.1060 C   0  0  0  0  0  0  0  0  0  0  0  0
    0.9980    2.5730    2.4970 C   0  0  0  0  0  0  0  0  0  0  0  0
    2.3850    3.2060    0.1620 C   0  0  0  0  0  0  0  0  0  0  0  0
    2.1080    3.4210    2.5510 C   0  0  0  0  0  0  0  0  0  0  0  0
   -5.4730    0.7680   -0.5570 C   0  0  0  0  0  0  0  0  0  0  0  0
   -5.7620   -1.5130   -1.2990 C   0  0  0  0  0  0  0  0  0  0  0  0
    2.8020    3.7350    1.3830 C   0  0  0  0  0  0  0  0  0  0  0  0
   -6.5010    0.5940    0.3710 C   0  0  0  0  0  0  0  0  0  0  0  0
   -6.7890   -1.6850   -0.3690 C   0  0  0  0  0  0  0  0  0  0  0  0
   -7.1580   -0.6320    0.4660 C   0  0  0  0  0  0  0  0  0  0  0  0
   -2.2900    0.2650   -0.6150 H   0  0  0  0  0  0  0  0  0  0  0  0
   -0.7300   -2.8600   -1.9530 H   0  0  0  0  0  0  0  0  0  0  0  0
    1.4630   -0.6710    1.9260 H   0  0  0  0  0  0  0  0  0  0  0  0
    2.3990   -2.7310    0.9730 H   0  0  0  0  0  0  0  0  0  0  0  0
   -3.6200    0.9330   -2.4060 H   0  0  0  0  0  0  0  0  0  0  0  0
   -4.3650   -0.3000   -3.4100 H   0  0  0  0  0  0  0  0  0  0  0  0
    0.9620    1.9610   -0.8560 H   0  0  0  0  0  0  0  0  0  0  0  0
    0.4650    2.3400    3.4160 H   0  0  0  0  0  0  0  0  0  0  0  0
    2.9220    3.4550   -0.7500 H   0  0  0  0  0  0  0  0  0  0  0  0
    2.4300    3.8360    3.5020 H   0  0  0  0  0  0  0  0  0  0  0  0
   -4.9780    1.7340   -0.6180 H   0  0  0  0  0  0  0  0  0  0  0  0
   -5.4880   -2.3440   -1.9450 H   0  0  0  0  0  0  0  0  0  0  0  0
    3.6650    4.3950    1.4250 H   0  0  0  0  0  0  0  0  0  0  0  0
   -6.7900    1.4160    1.0200 H   0  0  0  0  0  0  0  0  0  0  0  0
   -7.3000   -2.6410   -0.2970 H   0  0  0  0  0  0  0  0  0  0  0  0
   -7.9580   -0.7660    1.1890 H   0  0  0  0  0  0  0  0  0  0  0  0
  1  9  1  0  0  0  0
  2  6  1  0  0  0  0
  2 10  1  0  0  0  0
  3 12  2  0  0  0  0
  4  5  1  0  0  0  0
  4 12  1  0  0  0  0
  4 25  1  0  0  0  0
  5  6  1  0  0  0  0
  5  7  2  0  0  0  0
  6  8  2  0  0  0  0
  7  9  1  0  0  0  0
  7 26  1  0  0  0  0
  8 11  1  0  0  0  0
  8 27  1  0  0  0  0
  9 11  2  0  0  0  0
 10 15  2  0  0  0  0
 10 16  1  0  0  0  0
 11 28  1  0  0  0  0
 12 13  1  0  0  0  0
 13 14  1  0  0  0  0
 13 29  1  0  0  0  0
 13 30  1  0  0  0  0
 14 19  2  0  0  0  0
 14 20  1  0  0  0  0
 15 17  1  0  0  0  0
 15 31  1  0  0  0  0
 16 18  2  0  0  0  0
 16 32  1  0  0  0  0
 17 21  2  0  0  0  0
 17 33  1  0  0  0  0
 18 21  1  0  0  0  0
 18 34  1  0  0  0  0
 19 22  1  0  0  0  0
 19 35  1  0  0  0  0
 20 23  2  0  0  0  0
 20 36  1  0  0  0  0
 21 37  1  0  0  0  0
 22 24  2  0  0  0  0
 22 38  1  0  0  0  0
 23 24  1  0  0  0  0
 23 39  1  0  0  0  0
 24 40  1  0  0  0  0
M  END
>  <Name>
22403609

>  <ActivitySource>
Ivnitski-Steele_2008

>  <Activity>
INACTIVE

>  <activity>
0

>  <ThresholderStrategy>
all

>  <ScoresAndActivity>
Mean of inhibition, expressed in %: 8 < 50 (sec=2) => si

$$$$
s=Ivnitski-Steele_2008__n=17433005
  MOE2013           3D
CORINA 3.49 0026  01.06.2011
 37 38  0  0  0  0  0  0  0  0999 V2000
    2.4790   -3.3180   -0.1400 Cl  0  0  0  0  0  0  0  0  0  0  0  0
    2.5630    1.7420   -0.1780 O   0  0  0  0  0  0  0  0  0  0  0  0
    0.2840    1.3690    0.1490 N   0  0  0  0  0  0  0  0  0  0  0  0
    1.1060    3.4970    0.0210 N   0  0  0  0  0  0  0  0  0  0  0  0
    0.2010   -0.0410    0.1690 C   0  0  0  0  0  0  0  0  0  0  0  0
    1.2990   -0.8910    0.0160 C   0  0  0  0  0  0  0  0  0  0  0  0
    1.1190   -2.2770    0.0490 C   0  0  0  0  0  0  0  0  0  0  0  0
   -1.0710   -0.6020    0.3530 C   0  0  0  0  0  0  0  0  0  0  0  0
    1.4170    2.1460   -0.0170 C   0  0  0  0  0  0  0  0  0  0  0  0
   -0.1460   -2.8290    0.2330 C   0  0  0  0  0  0  0  0  0  0  0  0
   -1.2450   -1.9880    0.3850 C   0  0  0  0  0  0  0  0  0  0  0  0
    2.0860    8.3730   -0.1420 C   0  0  0  0  0  0  0  0  0  0  0  0
    2.1340    4.5080   -0.1310 C   0  0  0  0  0  0  0  0  0  0  0  0
    2.6460    6.9750   -0.2170 C   0  0  0  0  0  0  0  0  0  0  0  0
    1.5540    5.9170   -0.0550 C   0  0  0  0  0  0  0  0  0  0  0  0
    1.9840    9.0340    1.0910 C   0  0  0  0  0  0  0  0  0  0  0  0
    1.6390    9.0240   -1.3000 C   0  0  0  0  0  0  0  0  0  0  0  0
    1.4530   10.3230    1.1610 C   0  0  0  0  0  0  0  0  0  0  0  0
    1.1090   10.3140   -1.2280 C   0  0  0  0  0  0  0  0  0  0  0  0
    1.0160   10.9620    0.0020 C   0  0  0  0  0  0  0  0  0  0  0  0
   -0.5840    1.8680    0.2710 H   0  0  0  0  0  0  0  0  0  0  0  0
    0.1510    3.7950    0.1560 H   0  0  0  0  0  0  0  0  0  0  0  0
    2.3000   -0.5020   -0.1290 H   0  0  0  0  0  0  0  0  0  0  0  0
   -1.9470    0.0320    0.4750 H   0  0  0  0  0  0  0  0  0  0  0  0
   -0.2830   -3.9070    0.2580 H   0  0  0  0  0  0  0  0  0  0  0  0
   -2.2370   -2.4090    0.5290 H   0  0  0  0  0  0  0  0  0  0  0  0
    2.8790    4.3510    0.6570 H   0  0  0  0  0  0  0  0  0  0  0  0
    2.6270    4.3430   -1.0960 H   0  0  0  0  0  0  0  0  0  0  0  0
    3.1630    6.8410   -1.1760 H   0  0  0  0  0  0  0  0  0  0  0  0
    3.4130    6.8490    0.5580 H   0  0  0  0  0  0  0  0  0  0  0  0
    0.7900    6.0420   -0.8330 H   0  0  0  0  0  0  0  0  0  0  0  0
    1.0390    6.0500    0.9050 H   0  0  0  0  0  0  0  0  0  0  0  0
    2.3190    8.5480    2.0040 H   0  0  0  0  0  0  0  0  0  0  0  0
    1.7030    8.5300   -2.2670 H   0  0  0  0  0  0  0  0  0  0  0  0
    1.3820   10.8310    2.1200 H   0  0  0  0  0  0  0  0  0  0  0  0
    0.7690   10.8130   -2.1310 H   0  0  0  0  0  0  0  0  0  0  0  0
    0.6030   11.9650    0.0580 H   0  0  0  0  0  0  0  0  0  0  0  0
  1  7  1  0  0  0  0
  2  9  2  0  0  0  0
  3  5  1  0  0  0  0
  3  9  1  0  0  0  0
  3 21  1  0  0  0  0
  4  9  1  0  0  0  0
  4 13  1  0  0  0  0
  4 22  1  0  0  0  0
  5  6  2  0  0  0  0
  5  8  1  0  0  0  0
  6  7  1  0  0  0  0
  6 23  1  0  0  0  0
  7 10  2  0  0  0  0
  8 11  2  0  0  0  0
  8 24  1  0  0  0  0
 10 11  1  0  0  0  0
 10 25  1  0  0  0  0
 11 26  1  0  0  0  0
 12 14  1  0  0  0  0
 12 16  2  0  0  0  0
 12 17  1  0  0  0  0
 13 15  1  0  0  0  0
 13 27  1  0  0  0  0
 13 28  1  0  0  0  0
 14 15  1  0  0  0  0
 14 29  1  0  0  0  0
 14 30  1  0  0  0  0
 15 31  1  0  0  0  0
 15 32  1  0  0  0  0
 16 18  1  0  0  0  0
 16 33  1  0  0  0  0
 17 19  2  0  0  0  0
 17 34  1  0  0  0  0
 18 20  2  0  0  0  0
 18 35  1  0  0  0  0
 19 20  1  0  0  0  0
 19 36  1  0  0  0  0
 20 37  1  0  0  0  0
M  END
>  <Name>
17433005

>  <ActivitySource>
Ivnitski-Steele_2008

>  <Activity>
INACTIVE

>  <activity>
0

>  <ThresholderStrategy>
all

>  <ScoresAndActivity>
Mean of inhibition, expressed in %: 21 < 50 (sec=2) => si

$$$$
s=Ivnitski-Steele_2008__n=4256279
  MOE2013           3D
CORINA 3.49 0026  01.06.2011
 30 31  0  0  0  0  0  0  0  0999 V2000
    2.5770   -3.1640    0.7500 Cl  0  0  0  0  0  0  0  0  0  0  0  0
   -0.1290   -4.5900   -0.3340 Cl  0  0  0  0  0  0  0  0  0  0  0  0
    2.3470    1.8490    0.6640 O   0  0  0  0  0  0  0  0  0  0  0  0
    0.2320    1.3400   -0.1770 N   0  0  0  0  0  0  0  0  0  0  0  0
    0.8880    3.5000    0.0880 N   0  0  0  0  0  0  0  0  0  0  0  0
   -0.1520    5.9130   -0.3140 N   0  0  0  0  0  0  0  0  0  0  0  0
    0.2250   -0.0700   -0.1830 C   0  0  0  0  0  0  0  0  0  0  0  0
    1.2090   -2.2560    0.2060 C   0  0  0  0  0  0  0  0  0  0  0  0
    0.0450   -2.8740   -0.2600 C   0  0  0  0  0  0  0  0  0  0  0  0
    1.2960   -0.8580    0.2440 C   0  0  0  0  0  0  0  0  0  0  0  0
   -0.9380   -0.6980   -0.6480 C   0  0  0  0  0  0  0  0  0  0  0  0
   -1.0280   -2.0910   -0.6870 C   0  0  0  0  0  0  0  0  0  0  0  0
    1.2500    2.1800    0.2290 C   0  0  0  0  0  0  0  0  0  0  0  0
    1.1170    5.9260    0.1830 C   0  0  0  0  0  0  0  0  0  0  0  0
    1.7730    4.5900    0.4410 C   0  0  0  0  0  0  0  0  0  0  0  0
    1.8090    7.1040    0.4540 C   0  0  0  0  0  0  0  0  0  0  0  0
   -0.7320    7.1130   -0.5420 C   0  0  0  0  0  0  0  0  0  0  0  0
    1.1780    8.3190    0.2060 C   0  0  0  0  0  0  0  0  0  0  0  0
   -0.1160    8.3290   -0.3010 C   0  0  0  0  0  0  0  0  0  0  0  0
   -0.6060    1.7960   -0.5100 H   0  0  0  0  0  0  0  0  0  0  0  0
   -0.0170    3.7870   -0.2690 H   0  0  0  0  0  0  0  0  0  0  0  0
    2.2130   -0.4070    0.6100 H   0  0  0  0  0  0  0  0  0  0  0  0
   -1.7900   -0.1130   -0.9870 H   0  0  0  0  0  0  0  0  0  0  0  0
   -1.9410   -2.5560   -1.0520 H   0  0  0  0  0  0  0  0  0  0  0  0
    2.0300    4.4920    1.5010 H   0  0  0  0  0  0  0  0  0  0  0  0
    2.6860    4.4950   -0.1570 H   0  0  0  0  0  0  0  0  0  0  0  0
    2.8200    7.0830    0.8500 H   0  0  0  0  0  0  0  0  0  0  0  0
   -1.7430    7.0690   -0.9380 H   0  0  0  0  0  0  0  0  0  0  0  0
    1.6940    9.2540    0.4080 H   0  0  0  0  0  0  0  0  0  0  0  0
   -0.6300    9.2620   -0.5030 H   0  0  0  0  0  0  0  0  0  0  0  0
  1  8  1  0  0  0  0
  2  9  1  0  0  0  0
  3 13  2  0  0  0  0
  4  7  1  0  0  0  0
  4 13  1  0  0  0  0
  4 20  1  0  0  0  0
  5 13  1  0  0  0  0
  5 15  1  0  0  0  0
  5 21  1  0  0  0  0
  6 14  1  0  0  0  0
  6 17  2  0  0  0  0
  7 10  1  0  0  0  0
  7 11  2  0  0  0  0
  8  9  1  0  0  0  0
  8 10  2  0  0  0  0
  9 12  2  0  0  0  0
 10 22  1  0  0  0  0
 11 12  1  0  0  0  0
 11 23  1  0  0  0  0
 12 24  1  0  0  0  0
 14 15  1  0  0  0  0
 14 16  2  0  0  0  0
 15 25  1  0  0  0  0
 15 26  1  0  0  0  0
 16 18  1  0  0  0  0
 16 27  1  0  0  0  0
 17 19  1  0  0  0  0
 17 28  1  0  0  0  0
 18 19  2  0  0  0  0
 18 29  1  0  0  0  0
 19 30  1  0  0  0  0
M  END
>  <Name>
4256279

>  <ActivitySource>
Ivnitski-Steele_2008

>  <Activity>
INACTIVE

>  <activity>
0

>  <ThresholderStrategy>
all

>  <ScoresAndActivity>
Mean of inhibition, expressed in %: 23 < 50 (sec=2) => si

$$$$
s=Ivnitski-Steele_2008__n=4265275
  MOE2013           3D
CORINA 3.49 0026  01.06.2011
 31 33  0  0  0  0  0  0  0  0999 V2000
   -5.4220   -9.3250    1.8880 Cl  0  0  0  0  0  0  0  0  0  0  0  0
   -0.2130    1.2440    0.2570 O   0  0  0  0  0  0  0  0  0  0  0  0
    1.9550    0.8600   -0.7290 O   0  0  0  0  0  0  0  0  0  0  0  0
   -0.0990   -5.3590   -0.2000 O   0  0  0  0  0  0  0  0  0  0  0  0
   -1.2860   -3.4680    0.4390 N   0  0  0  0  0  0  0  0  0  0  0  0
   -2.2230   -5.5350    0.7220 N   0  0  0  0  0  0  0  0  0  0  0  0
    0.0430   -0.0780    0.0610 C   0  0  0  0  0  0  0  0  0  0  0  0
    1.2770   -0.2950   -0.5000 C   0  0  0  0  0  0  0  0  0  0  0  0
   -0.3870   -2.4300    0.1050 C   0  0  0  0  0  0  0  0  0  0  0  0
   -0.8090   -1.1180    0.3740 C   0  0  0  0  0  0  0  0  0  0  0  0
    1.7260   -1.5660   -0.7780 C   0  0  0  0  0  0  0  0  0  0  0  0
    0.8820   -2.6420   -0.4700 C   0  0  0  0  0  0  0  0  0  0  0  0
    1.0050    1.8330   -0.2470 C   0  0  0  0  0  0  0  0  0  0  0  0
   -1.1020   -4.8390    0.2730 C   0  0  0  0  0  0  0  0  0  0  0  0
   -2.4240   -6.9350    0.7240 C   0  0  0  0  0  0  0  0  0  0  0  0
   -3.6450   -7.4010    1.2300 C   0  0  0  0  0  0  0  0  0  0  0  0
   -3.9170   -8.7710    1.2640 C   0  0  0  0  0  0  0  0  0  0  0  0
   -1.4890   -7.8640    0.2590 C   0  0  0  0  0  0  0  0  0  0  0  0
   -2.9820   -9.6910    0.7990 C   0  0  0  0  0  0  0  0  0  0  0  0
   -1.7670   -9.2350    0.2960 C   0  0  0  0  0  0  0  0  0  0  0  0
   -2.1600   -3.1670    0.8450 H   0  0  0  0  0  0  0  0  0  0  0  0
   -2.9870   -4.9870    1.0900 H   0  0  0  0  0  0  0  0  0  0  0  0
   -1.7750   -0.9030    0.8160 H   0  0  0  0  0  0  0  0  0  0  0  0
    2.7020   -1.7310   -1.2210 H   0  0  0  0  0  0  0  0  0  0  0  0
    1.2440   -3.6400   -0.6940 H   0  0  0  0  0  0  0  0  0  0  0  0
    0.7520    2.5130   -1.0680 H   0  0  0  0  0  0  0  0  0  0  0  0
    1.4730    2.4120    0.5580 H   0  0  0  0  0  0  0  0  0  0  0  0
   -4.3930   -6.7050    1.5990 H   0  0  0  0  0  0  0  0  0  0  0  0
   -0.5290   -7.5550   -0.1420 H   0  0  0  0  0  0  0  0  0  0  0  0
   -3.1910  -10.7570    0.8250 H   0  0  0  0  0  0  0  0  0  0  0  0
   -1.0290   -9.9440   -0.0700 H   0  0  0  0  0  0  0  0  0  0  0  0
  1 17  1  0  0  0  0
  2  7  1  0  0  0  0
  2 13  1  0  0  0  0
  3  8  1  0  0  0  0
  3 13  1  0  0  0  0
  4 14  2  0  0  0  0
  5  9  1  0  0  0  0
  5 14  1  0  0  0  0
  5 21  1  0  0  0  0
  6 14  1  0  0  0  0
  6 15  1  0  0  0  0
  6 22  1  0  0  0  0
  7  8  1  0  0  0  0
  7 10  2  0  0  0  0
  8 11  2  0  0  0  0
  9 10  1  0  0  0  0
  9 12  2  0  0  0  0
 10 23  1  0  0  0  0
 11 12  1  0  0  0  0
 11 24  1  0  0  0  0
 12 25  1  0  0  0  0
 13 26  1  0  0  0  0
 13 27  1  0  0  0  0
 15 16  2  0  0  0  0
 15 18  1  0  0  0  0
 16 17  1  0  0  0  0
 16 28  1  0  0  0  0
 17 19  2  0  0  0  0
 18 20  2  0  0  0  0
 18 29  1  0  0  0  0
 19 20  1  0  0  0  0
 19 30  1  0  0  0  0
 20 31  1  0  0  0  0
M  END
>  <Name>
4265275

>  <ActivitySource>
Ivnitski-Steele_2008

>  <Activity>
INACTIVE

>  <activity>
0

>  <ThresholderStrategy>
all

>  <ScoresAndActivity>
Mean of inhibition, expressed in %: 18 < 50 (sec=2) => si

$$$$
s=Ivnitski-Steele_2008__n=22407329
  MOE2013           3D
CORINA 3.49 0026  01.06.2011
 48 51  0  0  0  0  0  0  0  0999 V2000
    5.1590   -4.9480    4.2520 Cl  0  0  0  0  0  0  0  0  0  0  0  0
    1.2100   -2.9080   -1.1210 O   0  0  0  0  0  0  0  0  0  0  0  0
   -0.0370    1.1580   -0.6410 N   0  0  0  0  0  0  0  0  0  0  0  0
    2.3850   -2.3960    0.8220 N   0  0  0  0  0  0  0  0  0  0  0  0
    2.0540    7.7960    1.6040 N   0  0  0  0  0  0  0  0  0  0  0  0
    1.2390   -0.6860   -0.3620 C   0  0  0  0  0  0  0  0  0  0  0  0
   -0.0250   -0.2320   -0.7000 C   0  0  0  0  0  0  0  0  0  0  0  0
    1.2330    1.5950   -0.2990 C   0  0  0  0  0  0  0  0  0  0  0  0
    2.0510    0.4800   -0.1380 C   0  0  0  0  0  0  0  0  0  0  0  0
    1.6090   -2.1030   -0.2870 C   0  0  0  0  0  0  0  0  0  0  0  0
   -1.2480   -0.8840   -1.0490 C   0  0  0  0  0  0  0  0  0  0  0  0
   -1.1900    1.9110   -0.8970 C   0  0  0  0  0  0  0  0  0  0  0  0
    1.5780    3.0530   -0.1560 C   0  0  0  0  0  0  0  0  0  0  0  0
    3.5080    0.5060    0.1840 C   0  0  0  0  0  0  0  0  0  0  0  0
   -2.3520   -0.1560   -1.2970 C   0  0  0  0  0  0  0  0  0  0  0  0
   -2.3370    1.2910   -1.2190 C   0  0  0  0  0  0  0  0  0  0  0  0
    2.9640   -3.6360    1.1670 C   0  0  0  0  0  0  0  0  0  0  0  0
    1.2900    3.5580    1.2610 C   0  0  0  0  0  0  0  0  0  0  0  0
    1.5560    5.0360    1.3930 C   0  0  0  0  0  0  0  0  0  0  0  0
    3.6820   -3.6950    2.3680 C   0  0  0  0  0  0  0  0  0  0  0  0
    2.8650   -4.7890    0.3810 C   0  0  0  0  0  0  0  0  0  0  0  0
    4.2820   -4.8900    2.7710 C   0  0  0  0  0  0  0  0  0  0  0  0
    3.4700   -5.9820    0.7900 C   0  0  0  0  0  0  0  0  0  0  0  0
    4.1790   -6.0350    1.9870 C   0  0  0  0  0  0  0  0  0  0  0  0
    0.5380    5.9650    1.1660 C   0  0  0  0  0  0  0  0  0  0  0  0
    2.8300    5.5090    1.7180 C   0  0  0  0  0  0  0  0  0  0  0  0
    0.8330    7.3150    1.2850 C   0  0  0  0  0  0  0  0  0  0  0  0
    3.0240    6.8790    1.8120 C   0  0  0  0  0  0  0  0  0  0  0  0
    2.5480   -1.6330    1.4690 H   0  0  0  0  0  0  0  0  0  0  0  0
   -1.2770   -1.9680   -1.1160 H   0  0  0  0  0  0  0  0  0  0  0  0
   -1.1250    2.9880   -0.8260 H   0  0  0  0  0  0  0  0  0  0  0  0
    2.6370    3.2060   -0.3940 H   0  0  0  0  0  0  0  0  0  0  0  0
    1.0320    3.6470   -0.8990 H   0  0  0  0  0  0  0  0  0  0  0  0
    4.0000    1.3780   -0.2570 H   0  0  0  0  0  0  0  0  0  0  0  0
    3.6540    0.5400    1.2680 H   0  0  0  0  0  0  0  0  0  0  0  0
    4.0180   -0.3790   -0.2090 H   0  0  0  0  0  0  0  0  0  0  0  0
   -3.2860   -0.6410   -1.5660 H   0  0  0  0  0  0  0  0  0  0  0  0
   -3.2480    1.8410   -1.4230 H   0  0  0  0  0  0  0  0  0  0  0  0
    0.2490    3.3530    1.5410 H   0  0  0  0  0  0  0  0  0  0  0  0
    1.9020    3.0110    1.9910 H   0  0  0  0  0  0  0  0  0  0  0  0
    3.7780   -2.8160    2.9990 H   0  0  0  0  0  0  0  0  0  0  0  0
    2.3270   -4.7950   -0.5610 H   0  0  0  0  0  0  0  0  0  0  0  0
    3.3850   -6.8700    0.1680 H   0  0  0  0  0  0  0  0  0  0  0  0
    4.6460   -6.9660    2.2980 H   0  0  0  0  0  0  0  0  0  0  0  0
   -0.4660    5.6480    0.9040 H   0  0  0  0  0  0  0  0  0  0  0  0
    3.6560    4.8280    1.8960 H   0  0  0  0  0  0  0  0  0  0  0  0
    0.0690    8.0690    1.1190 H   0  0  0  0  0  0  0  0  0  0  0  0
    3.9970    7.2880    2.0640 H   0  0  0  0  0  0  0  0  0  0  0  0
  1 22  1  0  0  0  0
  2 10  2  0  0  0  0
  3  7  1  0  0  0  0
  3  8  1  0  0  0  0
  3 12  1  0  0  0  0
  4 10  1  0  0  0  0
  4 17  1  0  0  0  0
  4 29  1  0  0  0  0
  5 27  2  0  0  0  0
  5 28  1  0  0  0  0
  6  7  2  0  0  0  0
  6  9  1  0  0  0  0
  6 10  1  0  0  0  0
  7 11  1  0  0  0  0
  8  9  2  0  0  0  0
  8 13  1  0  0  0  0
  9 14  1  0  0  0  0
 11 15  2  0  0  0  0
 11 30  1  0  0  0  0
 12 16  2  0  0  0  0
 12 31  1  0  0  0  0
 13 18  1  0  0  0  0
 13 32  1  0  0  0  0
 13 33  1  0  0  0  0
 14 34  1  0  0  0  0
 14 35  1  0  0  0  0
 14 36  1  0  0  0  0
 15 16  1  0  0  0  0
 15 37  1  0  0  0  0
 16 38  1  0  0  0  0
 17 20  2  0  0  0  0
 17 21  1  0  0  0  0
 18 19  1  0  0  0  0
 18 39  1  0  0  0  0
 18 40  1  0  0  0  0
 19 25  2  0  0  0  0
 19 26  1  0  0  0  0
 20 22  1  0  0  0  0
 20 41  1  0  0  0  0
 21 23  2  0  0  0  0
 21 42  1  0  0  0  0
 22 24  2  0  0  0  0
 23 24  1  0  0  0  0
 23 43  1  0  0  0  0
 24 44  1  0  0  0  0
 25 27  1  0  0  0  0
 25 45  1  0  0  0  0
 26 28  2  0  0  0  0
 26 46  1  0  0  0  0
 27 47  1  0  0  0  0
 28 48  1  0  0  0  0
M  END
>  <Name>
22407329

>  <ActivitySource>
Ivnitski-Steele_2008

>  <Activity>
INACTIVE

>  <activity>
0

>  <ThresholderStrategy>
all

>  <ScoresAndActivity>
Mean of inhibition, expressed in %: 42 < 50 (sec=2) => si

$$$$
s=Marighetti_2013__n=12
  MOE2013           3D
CORINA 3.49 0026  01.06.2011
 49 51  0  0  0  0  0  0  0  0999 V2000
    0.0760    1.1520    0.8310 C   0  0  0  0  0  0  0  0  0  0  0  0
   -0.0690    0.0570   -0.0270 C   0  0  0  0  0  0  0  0  0  0  0  0
    0.9850   -0.2740   -0.8840 C   0  0  0  0  0  0  0  0  0  0  0  0
    2.1560    0.4900   -0.8950 C   0  0  0  0  0  0  0  0  0  0  0  0
    2.2880    1.6050   -0.0580 C   0  0  0  0  0  0  0  0  0  0  0  0
    1.2450    1.9170    0.8160 C   0  0  0  0  0  0  0  0  0  0  0  0
   -1.3570   -0.7200   -0.0510 C   0  0  0  0  0  0  0  0  0  0  0  0
   -2.4480    0.0220   -0.8160 C   0  0  0  0  0  0  0  0  0  0  0  0
   -3.6400   -0.7520   -0.7990 O   0  0  0  0  0  0  0  0  0  0  0  0
    3.4720    2.3690   -0.1730 N   0  0  0  0  0  0  0  0  0  0  0  0
    3.7360    3.5710    0.4580 C   0  0  0  0  0  0  0  0  0  0  0  0
    5.0500    4.2040    0.1330 C   0  0  0  0  0  0  0  0  0  0  0  0
    2.9610    4.2140    1.1650 O   0  0  0  0  0  0  0  0  0  0  0  0
    6.1950    3.4180   -0.0550 C   0  0  0  0  0  0  0  0  0  0  0  0
    5.1180    5.6130   -0.0060 C   0  0  0  0  0  0  0  0  0  0  0  0
    6.3270    6.2030   -0.3820 C   0  0  0  0  0  0  0  0  0  0  0  0
    7.4570    5.4080   -0.5840 C   0  0  0  0  0  0  0  0  0  0  0  0
    7.3990    4.0250   -0.4140 C   0  0  0  0  0  0  0  0  0  0  0  0
    3.9430    6.3620    0.2450 N   0  0  0  0  0  0  0  0  0  0  0  0
    3.7130    7.7080    0.0590 C   0  0  0  0  0  0  0  0  0  0  0  0
    4.5210    8.5600   -0.2840 O   0  0  0  0  0  0  0  0  0  0  0  0
    8.9490    6.1430   -1.0340 Cl  0  0  0  0  0  0  0  0  0  0  0  0
    2.3100    8.1180    0.3420 C   0  0  0  0  0  0  0  0  0  0  0  0
    2.0810    9.3500    0.9650 C   0  0  0  0  0  0  0  0  0  0  0  0
    0.7780    9.7420    1.2790 C   0  0  0  0  0  0  0  0  0  0  0  0
   -0.2940    8.9000    0.9510 C   0  0  0  0  0  0  0  0  0  0  0  0
   -0.0770    7.6810    0.2990 C   0  0  0  0  0  0  0  0  0  0  0  0
    1.2280    7.2930   -0.0080 C   0  0  0  0  0  0  0  0  0  0  0  0
   -1.6590    9.2970    1.2980 N   0  3  0  0  0  0  0  0  0  0  0  0
   -1.7990   10.2810    2.0370 O   0  0  0  0  0  0  0  0  0  0  0  0
   -2.5910    8.6240    0.8360 O   0  5  0  0  0  0  0  0  0  0  0  0
   -0.7250    1.4300    1.5130 H   0  0  0  0  0  0  0  0  0  0  0  0
    0.8970   -1.1210   -1.5610 H   0  0  0  0  0  0  0  0  0  0  0  0
    2.9490    0.2160   -1.5860 H   0  0  0  0  0  0  0  0  0  0  0  0
    1.3020    2.7560    1.5010 H   0  0  0  0  0  0  0  0  0  0  0  0
   -1.2010   -1.7110   -0.4950 H   0  0  0  0  0  0  0  0  0  0  0  0
   -1.6880   -0.9200    0.9770 H   0  0  0  0  0  0  0  0  0  0  0  0
   -2.6630    0.9940   -0.3570 H   0  0  0  0  0  0  0  0  0  0  0  0
   -2.1550    0.1880   -1.8580 H   0  0  0  0  0  0  0  0  0  0  0  0
   -4.3310   -0.2140   -1.2240 H   0  0  0  0  0  0  0  0  0  0  0  0
    4.1700    1.9970   -0.8060 H   0  0  0  0  0  0  0  0  0  0  0  0
    6.1790    2.3420    0.0940 H   0  0  0  0  0  0  0  0  0  0  0  0
    6.4130    7.2780   -0.5060 H   0  0  0  0  0  0  0  0  0  0  0  0
    8.2870    3.4150   -0.5580 H   0  0  0  0  0  0  0  0  0  0  0  0
    3.1790    5.7970    0.6360 H   0  0  0  0  0  0  0  0  0  0  0  0
    2.9160   10.0000    1.2230 H   0  0  0  0  0  0  0  0  0  0  0  0
    0.6200   10.6960    1.7780 H   0  0  0  0  0  0  0  0  0  0  0  0
   -0.9010    7.0240    0.0290 H   0  0  0  0  0  0  0  0  0  0  0  0
    1.3810    6.3500   -0.5290 H   0  0  0  0  0  0  0  0  0  0  0  0
  1  2  2  0  0  0  0
  1  6  1  0  0  0  0
  1 32  1  0  0  0  0
  2  3  1  0  0  0  0
  2  7  1  0  0  0  0
  3  4  2  0  0  0  0
  3 33  1  0  0  0  0
  4  5  1  0  0  0  0
  4 34  1  0  0  0  0
  5  6  2  0  0  0  0
  5 10  1  0  0  0  0
  6 35  1  0  0  0  0
  7  8  1  0  0  0  0
  7 36  1  0  0  0  0
  7 37  1  0  0  0  0
  8  9  1  0  0  0  0
  8 38  1  0  0  0  0
  8 39  1  0  0  0  0
  9 40  1  0  0  0  0
 10 11  1  0  0  0  0
 10 41  1  0  0  0  0
 11 12  1  0  0  0  0
 11 13  2  0  0  0  0
 12 14  2  0  0  0  0
 12 15  1  0  0  0  0
 14 18  1  0  0  0  0
 14 42  1  0  0  0  0
 15 16  2  0  0  0  0
 15 19  1  0  0  0  0
 16 17  1  0  0  0  0
 16 43  1  0  0  0  0
 17 18  2  0  0  0  0
 17 22  1  0  0  0  0
 18 44  1  0  0  0  0
 19 20  1  0  0  0  0
 19 45  1  0  0  0  0
 20 21  2  0  0  0  0
 20 23  1  0  0  0  0
 23 24  1  0  0  0  0
 23 28  2  0  0  0  0
 24 25  2  0  0  0  0
 24 46  1  0  0  0  0
 25 26  1  0  0  0  0
 25 47  1  0  0  0  0
 26 27  2  0  0  0  0
 26 29  1  0  0  0  0
 27 28  1  0  0  0  0
 27 48  1  0  0  0  0
 28 49  1  0  0  0  0
 29 30  2  0  0  0  0
 29 31  1  0  0  0  0
M  CHG  1  29   1
M  CHG  1  31  -1
M  END
>  <Name>
12

>  <ActivitySource>
Marighetti_2013

>  <Activity>
INHIBITOR

>  <activity>
1

>  <ThresholderStrategy>
all

>  <ScoresAndActivity>
IC50 (µM): 2.59 < 15 (sec=7) => sa

$$$$
s=Ivnitski-Steele_2008__n=22402816
  MOE2013           3D
CORINA 3.49 0026  01.06.2011
 34 35  0  0  1  0  0  0  0  0999 V2000
   -1.1950   -3.0880    9.0810 Cl  0  0  0  0  0  0  0  0  0  0  0  0
    1.9870   -3.2450    9.7030 Cl  0  0  0  0  0  0  0  0  0  0  0  0
   -0.8290    1.0980   -0.0630 S   0  0  0  0  0  0  0  0  0  0  0  0
   -2.3320   -1.0760    4.2700 S   0  0  0  0  0  0  0  0  0  0  0  0
    0.1010   -2.3440    4.1290 N   0  0  0  0  0  0  0  0  0  0  0  0
   -1.0890   -2.2970    2.1910 N   0  0  0  0  0  0  0  0  0  0  0  0
    0.4590   -2.5460    5.4820 C   0  0  0  0  0  0  0  0  0  0  0  0
   -0.0020   -2.9110    7.8410 C   0  0  0  0  0  0  0  0  0  0  0  0
    1.3670   -2.9870    8.1120 C   0  0  0  0  0  0  0  0  0  0  0  0
   -0.4510   -2.6980    6.5300 C   0  0  0  0  0  0  0  0  0  0  0  0
    1.8280   -2.6530    5.7610 C   0  0  0  0  0  0  0  0  0  0  0  0
   -1.0930   -1.9360    3.5380 C   0  0  0  0  0  0  0  0  0  0  0  0
    2.2820   -2.8630    7.0670 C   0  0  0  0  0  0  0  0  0  0  0  0
   -2.0560   -1.9040    1.1510 C   0  0  1  0  0  0  0  0  0  0  0  0
   -0.3300   -0.5410   -0.1170 C   0  0  0  0  0  0  0  0  0  0  0  0
   -1.3480   -1.6460   -0.1950 C   0  0  0  0  0  0  0  0  0  0  0  0
    1.0460   -0.6510   -0.0910 C   0  0  0  0  0  0  0  0  0  0  0  0
    0.7850    1.6530    0.0190 C   0  0  0  0  0  0  0  0  0  0  0  0
    1.6910    0.6170   -0.0100 C   0  0  0  0  0  0  0  0  0  0  0  0
   -3.1090   -3.0010    0.9920 C   0  0  0  0  0  0  0  0  0  0  0  0
    0.8560   -2.4900    3.4710 H   0  0  0  0  0  0  0  0  0  0  0  0
   -0.3540   -2.9210    1.8850 H   0  0  0  0  0  0  0  0  0  0  0  0
   -1.5200   -2.6960    6.3520 H   0  0  0  0  0  0  0  0  0  0  0  0
    2.5670   -2.5550    4.9680 H   0  0  0  0  0  0  0  0  0  0  0  0
    3.3510   -2.9270    7.2560 H   0  0  0  0  0  0  0  0  0  0  0  0
   -2.5630   -0.9850    1.4630 H   0  0  0  0  0  0  0  0  0  0  0  0
   -0.8480   -2.5640   -0.5310 H   0  0  0  0  0  0  0  0  0  0  0  0
   -2.0910   -1.4000   -0.9650 H   0  0  0  0  0  0  0  0  0  0  0  0
    1.5710   -1.5980   -0.1310 H   0  0  0  0  0  0  0  0  0  0  0  0
    0.9930    2.7130    0.0770 H   0  0  0  0  0  0  0  0  0  0  0  0
    2.7630    0.7630    0.0220 H   0  0  0  0  0  0  0  0  0  0  0  0
   -3.6360   -3.1820    1.9340 H   0  0  0  0  0  0  0  0  0  0  0  0
   -3.8520   -2.7220    0.2380 H   0  0  0  0  0  0  0  0  0  0  0  0
   -2.6500   -3.9480    0.6860 H   0  0  0  0  0  0  0  0  0  0  0  0
  1  8  1  0  0  0  0
  2  9  1  0  0  0  0
  3 15  1  0  0  0  0
  3 18  1  0  0  0  0
  4 12  2  0  0  0  0
  5  7  1  0  0  0  0
  5 12  1  0  0  0  0
  5 21  1  0  0  0  0
  6 12  1  0  0  0  0
  6 14  1  0  0  0  0
  6 22  1  0  0  0  0
  7 10  1  0  0  0  0
  7 11  2  0  0  0  0
  8  9  1  0  0  0  0
  8 10  2  0  0  0  0
  9 13  2  0  0  0  0
 10 23  1  0  0  0  0
 11 13  1  0  0  0  0
 11 24  1  0  0  0  0
 13 25  1  0  0  0  0
 14 16  1  0  0  0  0
 14 20  1  0  0  0  0
 14 26  1  0  0  0  0
 15 16  1  0  0  0  0
 15 17  2  0  0  0  0
 16 27  1  0  0  0  0
 16 28  1  0  0  0  0
 17 19  1  0  0  0  0
 17 29  1  0  0  0  0
 18 19  2  0  0  0  0
 18 30  1  0  0  0  0
 19 31  1  0  0  0  0
 20 32  1  0  0  0  0
 20 33  1  0  0  0  0
 20 34  1  0  0  0  0
M  END
>  <Name>
22402816

>  <ActivitySource>
Ivnitski-Steele_2008

>  <Activity>
INACTIVE

>  <activity>
0

>  <ThresholderStrategy>
all

>  <ScoresAndActivity>
Mean of inhibition, expressed in %: 7 < 50 (sec=2) => si

$$$$
s=Henrich_2007__n=NSC320852
  MOE2013           3D
CORINA 3.49 0026  01.06.2011
 33 35  0  0  0  0  0  0  0  0999 V2000
    6.4770    3.7360   -0.8960 Cl  0  0  0  0  0  0  0  0  0  0  0  0
    0.1380    1.1990    0.2140 O   0  0  0  0  0  0  0  0  0  0  0  0
    2.3530    0.8600   -0.3060 O   0  0  0  0  0  0  0  0  0  0  0  0
    0.7180   -1.0810    0.5830 N   0  0  0  0  0  0  0  0  0  0  0  0
    1.4560    2.9610    0.0940 N   0  0  0  0  0  0  0  0  0  0  0  0
   -2.6650    0.0890    0.2070 N   0  0  0  0  0  0  0  0  0  0  0  0
   -2.5740    1.4120   -0.0170 N   0  0  0  0  0  0  0  0  0  0  0  0
   -1.4520   -1.9820    0.6030 C   0  0  0  0  0  0  0  0  0  0  0  0
   -0.0840   -2.2300    0.7160 C   0  0  0  0  0  0  0  0  0  0  0  0
   -1.5540   -0.5530    0.3690 C   0  0  0  0  0  0  0  0  0  0  0  0
   -0.1070   -0.0970    0.3740 C   0  0  0  0  0  0  0  0  0  0  0  0
   -2.4180   -2.9620    0.7040 C   0  0  0  0  0  0  0  0  0  0  0  0
    0.3590   -3.5200    0.9420 C   0  0  0  0  0  0  0  0  0  0  0  0
   -1.9690   -4.2640    0.9320 C   0  0  0  0  0  0  0  0  0  0  0  0
   -0.5930   -4.5410    1.0500 C   0  0  0  0  0  0  0  0  0  0  0  0
    2.5640    3.8160   -0.0650 C   0  0  0  0  0  0  0  0  0  0  0  0
    1.4170    1.5910   -0.0200 C   0  0  0  0  0  0  0  0  0  0  0  0
    3.8520    3.3730   -0.3770 C   0  0  0  0  0  0  0  0  0  0  0  0
    2.3410    5.1900    0.1070 C   0  0  0  0  0  0  0  0  0  0  0  0
    4.8940    4.2940   -0.5120 C   0  0  0  0  0  0  0  0  0  0  0  0
    3.3870    6.1060   -0.0290 C   0  0  0  0  0  0  0  0  0  0  0  0
    4.6680    5.6570   -0.3400 C   0  0  0  0  0  0  0  0  0  0  0  0
   -3.4730   -2.7340    0.6110 H   0  0  0  0  0  0  0  0  0  0  0  0
    1.4190   -3.7310    1.0320 H   0  0  0  0  0  0  0  0  0  0  0  0
   -2.6880   -5.0760    1.0200 H   0  0  0  0  0  0  0  0  0  0  0  0
   -0.2660   -5.5630    1.2270 H   0  0  0  0  0  0  0  0  0  0  0  0
    0.5660    3.3870    0.3240 H   0  0  0  0  0  0  0  0  0  0  0  0
    4.0710    2.3200   -0.5180 H   0  0  0  0  0  0  0  0  0  0  0  0
    1.3500    5.5660    0.3510 H   0  0  0  0  0  0  0  0  0  0  0  0
    3.2000    7.1670    0.1080 H   0  0  0  0  0  0  0  0  0  0  0  0
    5.4800    6.3710   -0.4450 H   0  0  0  0  0  0  0  0  0  0  0  0
   -3.5080    1.7790    0.0000 H   0  0  0  0  0  0  0  0  0  0  0  0
   -2.2380    1.5560   -0.9520 H   0  0  0  0  0  0  0  0  0  0  0  0
  1 20  1  0  0  0  0
  2 11  1  0  0  0  0
  2 17  1  0  0  0  0
  3 17  2  0  0  0  0
  4  9  1  0  0  0  0
  4 11  2  0  0  0  0
  5 16  1  0  0  0  0
  5 17  1  0  0  0  0
  5 27  1  0  0  0  0
  6  7  1  0  0  0  0
  6 10  2  0  0  0  0
  7 32  1  0  0  0  0
  7 33  1  0  0  0  0
  8  9  1  0  0  0  0
  8 10  1  0  0  0  0
  8 12  2  0  0  0  0
  9 13  2  0  0  0  0
 10 11  1  0  0  0  0
 12 14  1  0  0  0  0
 12 23  1  0  0  0  0
 13 15  1  0  0  0  0
 13 24  1  0  0  0  0
 14 15  2  0  0  0  0
 14 25  1  0  0  0  0
 15 26  1  0  0  0  0
 16 18  2  0  0  0  0
 16 19  1  0  0  0  0
 18 20  1  0  0  0  0
 18 28  1  0  0  0  0
 19 21  2  0  0  0  0
 19 29  1  0  0  0  0
 20 22  2  0  0  0  0
 21 22  1  0  0  0  0
 21 30  1  0  0  0  0
 22 31  1  0  0  0  0
M  END
>  <Name>
NSC320852

>  <ActivitySource>
Henrich_2007

>  <Activity>
INHIBITOR

>  <activity>
1

>  <ThresholderStrategy>
all

>  <ScoresAndActivity>
IC50 in µM: 4.6 < 10 (sec=0) => sa

$$$$
s=Matsson_2007__n=Furosemide
  MOE2013           3D
CORINA 3.49 0026  01.06.2011
 32 33  0  0  1  0  0  0  0  0999 V2000
    0.0930    1.6030   -0.0710 C   0  0  0  0  0  0  0  0  0  0  0  0
    2.3880    0.0350    0.0220 C   0  0  0  0  0  0  0  0  0  0  0  0
    1.4690   -5.2890   -0.9720 C   0  0  0  0  0  0  0  0  0  0  0  0
    1.0300   -6.4670   -0.3200 C   0  0  0  0  0  0  0  0  0  0  0  0
    1.0120   -6.1780    1.0240 C   0  0  0  0  0  0  0  0  0  0  0  0
    2.1340   -2.9370    0.0110 C   0  0  0  0  0  0  0  0  0  0  0  0
    0.0860   -2.3780   -0.0860 H   0  0  0  0  0  0  0  0  0  0  0  0
    2.1960    3.5730    2.1390 H   0  0  0  0  0  0  0  0  0  0  0  0
    3.0990    4.7430    1.3140 H   0  0  0  0  0  0  0  0  0  0  0  0
   -0.0150    0.2020   -0.0880 C   0  0  0  0  0  0  0  0  0  0  0  0
    1.1420   -0.6110   -0.0380 C   0  0  0  0  0  0  0  0  0  0  0  0
    1.3500    2.2150   -0.0050 C   0  0  0  0  0  0  0  0  0  0  0  0
    2.5020    1.4330    0.0380 C   0  0  0  0  0  0  0  0  0  0  0  0
    1.6890   -4.3570    0.0210 C   0  0  0  0  0  0  0  0  0  0  0  0
   -1.5740   -1.6390   -0.1890 O   0  0  0  0  0  0  0  0  0  0  0  0
    2.3100    4.3950   -1.0710 O   0  0  0  0  0  0  0  0  0  0  0  0
    0.0640    4.4850    0.0720 O   0  0  0  0  0  0  0  0  0  0  0  0
   -2.3650    0.4540   -0.1830 O   0  0  0  0  0  0  0  0  0  0  0  0
   -1.3600   -0.4390   -0.1580 C   0  0  0  0  0  0  0  0  0  0  0  0
   -3.1860   -0.0800   -0.2280 H   0  0  0  0  0  0  0  0  0  0  0  0
    4.1000    2.0820    0.1420 Cl  0  0  0  0  0  0  0  0  0  0  0  0
    2.1680    4.3420    1.4660 N   0  0  0  0  0  0  0  0  0  0  0  0
    1.0360   -1.9910   -0.0440 N   0  0  3  0  0  0  0  0  0  0  0  0
    1.4190    3.9840   -0.0100 S   0  0  0  0  0  0  0  0  0  0  0  0
    1.4100   -4.8980    1.2410 O   0  0  0  0  0  0  0  0  0  0  0  0
   -0.8070    2.2140   -0.1140 H   0  0  0  0  0  0  0  0  0  0  0  0
    3.3010   -0.5560    0.0610 H   0  0  0  0  0  0  0  0  0  0  0  0
    2.7330   -2.7550    0.9120 H   0  0  0  0  0  0  0  0  0  0  0  0
    2.7910   -2.7860   -0.8540 H   0  0  0  0  0  0  0  0  0  0  0  0
    1.6010   -5.1390   -2.0340 H   0  0  0  0  0  0  0  0  0  0  0  0
    0.7580   -7.4090   -0.7740 H   0  0  0  0  0  0  0  0  0  0  0  0
    0.7520   -6.7420    1.9080 H   0  0  0  0  0  0  0  0  0  0  0  0
  1 10  2  0  0  0  0
  1 12  1  0  0  0  0
  1 26  1  0  0  0  0
  2 11  2  0  0  0  0
  2 13  1  0  0  0  0
  2 27  1  0  0  0  0
  3  4  1  0  0  0  0
  3 14  2  0  0  0  0
  3 30  1  0  0  0  0
  4  5  2  0  0  0  0
  4 31  1  0  0  0  0
  5 25  1  0  0  0  0
  5 32  1  0  0  0  0
  6 14  1  0  0  0  0
  6 23  1  0  0  0  0
  6 28  1  0  0  0  0
  6 29  1  0  0  0  0
  7 23  1  0  0  0  0
  8 22  1  0  0  0  0
  9 22  1  0  0  0  0
 10 11  1  0  0  0  0
 10 19  1  0  0  0  0
 11 23  1  0  0  0  0
 12 13  2  0  0  0  0
 12 24  1  0  0  0  0
 13 21  1  0  0  0  0
 14 25  1  0  0  0  0
 15 19  2  0  0  0  0
 16 24  2  0  0  0  0
 17 24  2  0  0  0  0
 18 19  1  0  0  0  0
 18 20  1  0  0  0  0
 22 24  1  0  0  0  0
M  END
>  <Name>
Furosemide

>  <ActivitySource>
Matsson_2007

>  <Activity>
INACTIVE

>  <activity>
0

>  <ThresholderStrategy>
all

>  <ScoresAndActivity>
Fold increase in substrate accumulation: 1 < 3 (sec=0.3) => si

$$$$
s=phenylquinazolines_Juvale_2012__n=5
  MOE2013           3D
CORINA 3.49 0026  01.06.2011
 38 41  0  0  1  0  0  0  0  0999 V2000
   -0.0150    1.2650   -0.0780 C   0  0  0  0  0  0  0  0  0  0  0  0
   -0.0200   -0.1240    0.2160 C   0  0  0  0  0  0  0  0  0  0  0  0
   -1.1680   -0.9110    0.4360 C   0  0  0  0  0  0  0  0  0  0  0  0
   -2.4470   -0.3160    0.4060 N   0  0  3  0  0  0  0  0  0  0  0  0
   -3.6890   -0.8450    0.0090 C   0  0  0  0  0  0  0  0  0  0  0  0
   -4.8610   -0.1420    0.3280 C   0  0  0  0  0  0  0  0  0  0  0  0
   -6.1130   -0.6420   -0.0360 C   0  0  0  0  0  0  0  0  0  0  0  0
   -7.5350    0.2410    0.3680 Cl  0  0  0  0  0  0  0  0  0  0  0  0
   -6.2240   -1.8480   -0.7220 C   0  0  0  0  0  0  0  0  0  0  0  0
   -5.0710   -2.5580   -1.0460 C   0  0  0  0  0  0  0  0  0  0  0  0
   -3.8160   -2.0590   -0.6810 C   0  0  0  0  0  0  0  0  0  0  0  0
   -1.0830   -2.2380    0.6620 N   0  0  0  0  0  0  0  0  0  0  0  0
    0.1370   -2.7950    0.7060 C   0  0  0  0  0  0  0  0  0  0  0  0
    0.2200   -4.2460    0.9580 C   0  0  0  0  0  0  0  0  0  0  0  0
    1.4560   -4.9220    0.9680 C   0  0  0  0  0  0  0  0  0  0  0  0
    1.5350   -6.2990    1.2040 C   0  0  0  0  0  0  0  0  0  0  0  0
    0.3760   -7.0330    1.4370 C   0  0  0  0  0  0  0  0  0  0  0  0
   -0.8600   -6.3940    1.4330 C   0  0  0  0  0  0  0  0  0  0  0  0
   -0.9350   -5.0170    1.1970 C   0  0  0  0  0  0  0  0  0  0  0  0
    1.2850   -2.1190    0.5320 N   0  0  0  0  0  0  0  0  0  0  0  0
    1.2020   -0.8080    0.2880 C   0  0  0  0  0  0  0  0  0  0  0  0
    2.3810   -0.0990    0.0920 C   0  0  0  0  0  0  0  0  0  0  0  0
    2.3840    1.2690   -0.1850 C   0  0  0  0  0  0  0  0  0  0  0  0
    1.1810    1.9530   -0.2730 C   0  0  0  0  0  0  0  0  0  0  0  0
   -0.9430    1.8230   -0.1730 H   0  0  0  0  0  0  0  0  0  0  0  0
   -2.4790    0.6260    0.7720 H   0  0  0  0  0  0  0  0  0  0  0  0
   -4.8030    0.7990    0.8690 H   0  0  0  0  0  0  0  0  0  0  0  0
   -7.1960   -2.2400   -1.0060 H   0  0  0  0  0  0  0  0  0  0  0  0
   -5.1430   -3.5000   -1.5830 H   0  0  0  0  0  0  0  0  0  0  0  0
   -2.9360   -2.6320   -0.9580 H   0  0  0  0  0  0  0  0  0  0  0  0
    2.3800   -4.3750    0.7890 H   0  0  0  0  0  0  0  0  0  0  0  0
    2.5020   -6.7940    1.2060 H   0  0  0  0  0  0  0  0  0  0  0  0
    0.4360   -8.1020    1.6200 H   0  0  0  0  0  0  0  0  0  0  0  0
   -1.7680   -6.9620    1.6150 H   0  0  0  0  0  0  0  0  0  0  0  0
   -1.9160   -4.5450    1.2030 H   0  0  0  0  0  0  0  0  0  0  0  0
    3.3310   -0.6280    0.1510 H   0  0  0  0  0  0  0  0  0  0  0  0
    3.3240    1.7920   -0.3360 H   0  0  0  0  0  0  0  0  0  0  0  0
    1.1700    3.0160   -0.4990 H   0  0  0  0  0  0  0  0  0  0  0  0
  1  2  1  0  0  0  0
  1 24  2  0  0  0  0
  1 25  1  0  0  0  0
  2  3  1  0  0  0  0
  2 21  2  0  0  0  0
  3  4  1  0  0  0  0
  3 12  2  0  0  0  0
  4  5  1  0  0  0  0
  4 26  1  0  0  0  0
  5  6  1  0  0  0  0
  5 11  2  0  0  0  0
  6  7  2  0  0  0  0
  6 27  1  0  0  0  0
  7  8  1  0  0  0  0
  7  9  1  0  0  0  0
  9 10  2  0  0  0  0
  9 28  1  0  0  0  0
 10 11  1  0  0  0  0
 10 29  1  0  0  0  0
 11 30  1  0  0  0  0
 12 13  1  0  0  0  0
 13 14  1  0  0  0  0
 13 20  2  0  0  0  0
 14 15  1  0  0  0  0
 14 19  2  0  0  0  0
 15 16  2  0  0  0  0
 15 31  1  0  0  0  0
 16 17  1  0  0  0  0
 16 32  1  0  0  0  0
 17 18  2  0  0  0  0
 17 33  1  0  0  0  0
 18 19  1  0  0  0  0
 18 34  1  0  0  0  0
 19 35  1  0  0  0  0
 20 21  1  0  0  0  0
 21 22  1  0  0  0  0
 22 23  2  0  0  0  0
 22 36  1  0  0  0  0
 23 24  1  0  0  0  0
 23 37  1  0  0  0  0
 24 38  1  0  0  0  0
M  END
>  <Name>
5

>  <ActivitySource>
phenylquinazolines_Juvale_2012

>  <Activity>
INHIBITOR

>  <activity>
1

>  <ThresholderStrategy>
all

>  <ScoresAndActivity>
IC50 (µM): 1.93 < 10 (sec=0) => sa

$$$$
s=phenylquinazolines_Juvale_2012__n=6
  MOE2013           3D
CORINA 3.49 0026  01.06.2011
 38 41  0  0  1  0  0  0  0  0999 V2000
   -0.0010    1.2820   -0.0770 C   0  0  0  0  0  0  0  0  0  0  0  0
   -0.0110   -0.1100    0.2010 C   0  0  0  0  0  0  0  0  0  0  0  0
   -1.1620   -0.8990    0.4010 C   0  0  0  0  0  0  0  0  0  0  0  0
   -2.4400   -0.3010    0.3660 N   0  0  3  0  0  0  0  0  0  0  0  0
   -3.6790   -0.8210   -0.0510 C   0  0  0  0  0  0  0  0  0  0  0  0
   -4.8510   -0.1120    0.2600 C   0  0  0  0  0  0  0  0  0  0  0  0
   -6.1040   -0.5970   -0.1260 C   0  0  0  0  0  0  0  0  0  0  0  0
   -7.5190    0.3000    0.2720 Cl  0  0  0  0  0  0  0  0  0  0  0  0
   -6.2000   -1.7950   -0.8250 C   0  0  0  0  0  0  0  0  0  0  0  0
   -5.0550   -2.5140   -1.1430 C   0  0  0  0  0  0  0  0  0  0  0  0
   -3.8030   -2.0280   -0.7560 C   0  0  0  0  0  0  0  0  0  0  0  0
   -1.0800   -2.2280    0.6120 N   0  0  0  0  0  0  0  0  0  0  0  0
    0.1400   -2.7860    0.6650 C   0  0  0  0  0  0  0  0  0  0  0  0
    0.2190   -4.2410    0.9030 C   0  0  0  0  0  0  0  0  0  0  0  0
    1.4550   -4.9170    0.9220 C   0  0  0  0  0  0  0  0  0  0  0  0
    1.5300   -6.2960    1.1450 C   0  0  0  0  0  0  0  0  0  0  0  0
    0.3680   -7.0320    1.3560 C   0  0  0  0  0  0  0  0  0  0  0  0
   -0.8670   -6.3920    1.3450 C   0  0  0  0  0  0  0  0  0  0  0  0
   -0.9390   -5.0130    1.1210 C   0  0  0  0  0  0  0  0  0  0  0  0
    1.2900   -2.1100    0.5110 N   0  0  0  0  0  0  0  0  0  0  0  0
    1.2090   -0.7970    0.2780 C   0  0  0  0  0  0  0  0  0  0  0  0
    2.3910   -0.0880    0.1010 C   0  0  0  0  0  0  0  0  0  0  0  0
    2.3980    1.2840   -0.1600 C   0  0  0  0  0  0  0  0  0  0  0  0
    1.1970    1.9710   -0.2530 C   0  0  0  0  0  0  0  0  0  0  0  0
   -7.3940   -2.2740   -1.2050 F   0  0  0  0  0  0  0  0  0  0  0  0
   -0.9270    1.8420   -0.1750 H   0  0  0  0  0  0  0  0  0  0  0  0
   -2.4710    0.6350    0.7450 H   0  0  0  0  0  0  0  0  0  0  0  0
   -4.7920    0.8230    0.8120 H   0  0  0  0  0  0  0  0  0  0  0  0
   -5.1380   -3.4470   -1.6920 H   0  0  0  0  0  0  0  0  0  0  0  0
   -2.9220   -2.6030   -1.0260 H   0  0  0  0  0  0  0  0  0  0  0  0
    2.3820   -4.3690    0.7600 H   0  0  0  0  0  0  0  0  0  0  0  0
    2.4970   -6.7910    1.1540 H   0  0  0  0  0  0  0  0  0  0  0  0
    0.4260   -8.1030    1.5300 H   0  0  0  0  0  0  0  0  0  0  0  0
   -1.7770   -6.9620    1.5100 H   0  0  0  0  0  0  0  0  0  0  0  0
   -1.9200   -4.5410    1.1200 H   0  0  0  0  0  0  0  0  0  0  0  0
    3.3400   -0.6180    0.1640 H   0  0  0  0  0  0  0  0  0  0  0  0
    3.3410    1.8060   -0.2960 H   0  0  0  0  0  0  0  0  0  0  0  0
    1.1910    3.0370   -0.4660 H   0  0  0  0  0  0  0  0  0  0  0  0
  1  2  1  0  0  0  0
  1 24  2  0  0  0  0
  1 26  1  0  0  0  0
  2  3  1  0  0  0  0
  2 21  2  0  0  0  0
  3  4  1  0  0  0  0
  3 12  2  0  0  0  0
  4  5  1  0  0  0  0
  4 27  1  0  0  0  0
  5  6  1  0  0  0  0
  5 11  2  0  0  0  0
  6  7  2  0  0  0  0
  6 28  1  0  0  0  0
  7  8  1  0  0  0  0
  7  9  1  0  0  0  0
  9 10  2  0  0  0  0
  9 25  1  0  0  0  0
 10 11  1  0  0  0  0
 10 29  1  0  0  0  0
 11 30  1  0  0  0  0
 12 13  1  0  0  0  0
 13 14  1  0  0  0  0
 13 20  2  0  0  0  0
 14 15  1  0  0  0  0
 14 19  2  0  0  0  0
 15 16  2  0  0  0  0
 15 31  1  0  0  0  0
 16 17  1  0  0  0  0
 16 32  1  0  0  0  0
 17 18  2  0  0  0  0
 17 33  1  0  0  0  0
 18 19  1  0  0  0  0
 18 34  1  0  0  0  0
 19 35  1  0  0  0  0
 20 21  1  0  0  0  0
 21 22  1  0  0  0  0
 22 23  2  0  0  0  0
 22 36  1  0  0  0  0
 23 24  1  0  0  0  0
 23 37  1  0  0  0  0
 24 38  1  0  0  0  0
M  END
>  <Name>
6

>  <ActivitySource>
phenylquinazolines_Juvale_2012

>  <Activity>
INHIBITOR

>  <activity>
1

>  <ThresholderStrategy>
all

>  <ScoresAndActivity>
IC50 (µM): 1.66 < 10 (sec=0) => sa

$$$$
s=cdkinhib_An_2008__n=Purvalanol A
  MOE2013           3D
CORINA 3.49 0026  01.06.2011
 52 54  0  0  1  0  0  0  0  0999 V2000
   -0.0420    0.5730   -0.6630 C   0  0  1  0  0  0  0  0  0  0  0  0
   -6.0490    3.4640   -2.3020 C   0  0  0  0  0  0  0  0  0  0  0  0
   -5.1730    0.8400    3.4860 C   0  0  0  0  0  0  0  0  0  0  0  0
   -2.9140    0.5960    2.7120 C   0  0  0  0  0  0  0  0  0  0  0  0
   -2.5560    0.0050    3.9290 C   0  0  0  0  0  0  0  0  0  0  0  0
   -3.5090   -0.1690    4.9270 C   0  0  0  0  0  0  0  0  0  0  0  0
   -0.3600   -0.9370   -0.6860 C   0  0  0  0  0  0  0  0  0  0  0  0
   -5.5770    2.9840   -5.3670 C   0  0  0  0  0  0  0  0  0  0  0  0
   -4.7370    5.2200   -4.5480 C   0  0  0  0  0  0  0  0  0  0  0  0
    1.7240    2.4050   -0.7990 C   0  0  0  0  0  0  0  0  0  0  0  0
    2.3960    0.1400    0.0010 C   0  0  0  0  0  0  0  0  0  0  0  0
   -0.1500   -2.4790   -1.8590 H   0  0  0  0  0  0  0  0  0  0  0  0
   -5.5960    1.9500    1.2400 H   0  0  0  0  0  0  0  0  0  0  0  0
   -0.5130    1.3940   -2.6000 H   0  0  0  0  0  0  0  0  0  0  0  0
   -3.9900    1.8310    0.0360 C   0  0  0  0  0  0  0  0  0  0  0  0
   -2.1450    1.6670   -1.4320 C   0  0  0  0  0  0  0  0  0  0  0  0
   -4.2230    1.0260    2.4680 C   0  0  0  0  0  0  0  0  0  0  0  0
   -4.8160    0.2500    4.7010 C   0  0  0  0  0  0  0  0  0  0  0  0
    0.1330   -1.5490   -1.8760 O   0  0  0  0  0  0  0  0  0  0  0  0
   -4.6450    3.7020   -4.3910 C   0  0  0  0  0  0  0  0  0  0  0  0
    1.4540    0.8990   -0.9390 C   0  0  0  0  0  0  0  0  0  0  0  0
   -6.0040    0.0350    5.9280 Cl  0  0  0  0  0  0  0  0  0  0  0  0
   -2.7450    2.2760   -2.4700 N   0  0  0  0  0  0  0  0  0  0  0  0
   -5.9550    2.9800   -1.0810 N   0  0  0  0  0  0  0  0  0  0  0  0
   -2.7100    1.4400   -0.2220 N   0  0  0  0  0  0  0  0  0  0  0  0
   -4.6390    1.6090    1.2610 N   0  0  3  0  0  0  0  0  0  0  0  0
   -0.8610    1.2420   -1.6640 N   0  0  3  0  0  0  0  0  0  0  0  0
   -3.9990    2.6520   -2.1940 C   0  0  0  0  0  0  0  0  0  0  0  0
   -4.6770    2.4730   -1.0040 C   0  0  0  0  0  0  0  0  0  0  0  0
   -4.8900    3.2900   -3.0150 N   0  0  0  0  0  0  0  0  0  0  0  0
   -6.9240    3.9450   -2.7180 H   0  0  0  0  0  0  0  0  0  0  0  0
   -3.6180    3.4050   -4.6330 H   0  0  0  0  0  0  0  0  0  0  0  0
   -0.2850    0.9590    0.3360 H   0  0  0  0  0  0  0  0  0  0  0  0
   -6.2020    1.1550    3.3330 H   0  0  0  0  0  0  0  0  0  0  0  0
   -2.1400    0.7200    1.9630 H   0  0  0  0  0  0  0  0  0  0  0  0
   -5.3200    3.2360   -6.4020 H   0  0  0  0  0  0  0  0  0  0  0  0
   -5.4980    1.8970   -5.2550 H   0  0  0  0  0  0  0  0  0  0  0  0
   -6.6240    3.2600   -5.2050 H   0  0  0  0  0  0  0  0  0  0  0  0
   -5.7500    5.5870   -4.3520 H   0  0  0  0  0  0  0  0  0  0  0  0
   -4.0590    5.7260   -3.8510 H   0  0  0  0  0  0  0  0  0  0  0  0
   -4.4610    5.5200   -5.5640 H   0  0  0  0  0  0  0  0  0  0  0  0
    1.7040    0.6160   -1.9700 H   0  0  0  0  0  0  0  0  0  0  0  0
    0.0980   -1.4410    0.1710 H   0  0  0  0  0  0  0  0  0  0  0  0
   -1.4400   -1.1130   -0.6360 H   0  0  0  0  0  0  0  0  0  0  0  0
   -1.5300   -0.3160    4.0930 H   0  0  0  0  0  0  0  0  0  0  0  0
   -3.2270   -0.6290    5.8700 H   0  0  0  0  0  0  0  0  0  0  0  0
    1.4760    2.7590    0.2080 H   0  0  0  0  0  0  0  0  0  0  0  0
    2.7800    2.6290   -0.9850 H   0  0  0  0  0  0  0  0  0  0  0  0
    1.1370    2.9870   -1.5170 H   0  0  0  0  0  0  0  0  0  0  0  0
    2.3500   -0.9390   -0.1710 H   0  0  0  0  0  0  0  0  0  0  0  0
    3.4360    0.4450   -0.1610 H   0  0  0  0  0  0  0  0  0  0  0  0
    2.1480    0.3320    1.0500 H   0  0  0  0  0  0  0  0  0  0  0  0
  1  7  1  0  0  0  0
  1 21  1  0  0  0  0
  1 27  1  0  0  0  0
  1 33  1  0  0  0  0
  2 24  2  0  0  0  0
  2 30  1  0  0  0  0
  2 31  1  0  0  0  0
  3 17  2  0  0  0  0
  3 18  1  0  0  0  0
  3 34  1  0  0  0  0
  4  5  2  0  0  0  0
  4 17  1  0  0  0  0
  4 35  1  0  0  0  0
  5  6  1  0  0  0  0
  5 45  1  0  0  0  0
  6 18  2  0  0  0  0
  6 46  1  0  0  0  0
  7 19  1  0  0  0  0
  7 43  1  0  0  0  0
  7 44  1  0  0  0  0
  8 20  1  0  0  0  0
  8 36  1  0  0  0  0
  8 37  1  0  0  0  0
  8 38  1  0  0  0  0
  9 20  1  0  0  0  0
  9 39  1  0  0  0  0
  9 40  1  0  0  0  0
  9 41  1  0  0  0  0
 10 21  1  0  0  0  0
 10 47  1  0  0  0  0
 10 48  1  0  0  0  0
 10 49  1  0  0  0  0
 11 21  1  0  0  0  0
 11 50  1  0  0  0  0
 11 51  1  0  0  0  0
 11 52  1  0  0  0  0
 12 19  1  0  0  0  0
 13 26  1  0  0  0  0
 14 27  1  0  0  0  0
 15 25  1  0  0  0  0
 15 26  1  0  0  0  0
 15 29  2  0  0  0  0
 16 23  1  0  0  0  0
 16 25  2  0  0  0  0
 16 27  1  0  0  0  0
 17 26  1  0  0  0  0
 18 22  1  0  0  0  0
 20 30  1  0  0  0  0
 20 32  1  0  0  0  0
 21 42  1  0  0  0  0
 23 28  2  0  0  0  0
 24 29  1  0  0  0  0
 28 29  1  0  0  0  0
 28 30  1  0  0  0  0
M  END
>  <Name>
Purvalanol A

>  <ActivitySource>
cdkinhib_An_2008

>  <Activity>
INHIBITOR

>  <activity>
1

>  <ThresholderStrategy>
all

>  <ScoresAndActivity>
IC50 (µM): 3 < 25 (sec=0) => sa

$$$$
s=Henrich_2007__n=NSC11668
  MOE2013           3D
CORINA 3.49 0026  01.06.2011
 40 43  0  0  1  0  0  0  0  0999 V2000
    8.9690   -2.3750    1.0310 Cl  0  0  0  0  0  0  0  0  0  0  0  0
    4.5590    7.2960   -6.7030 Cl  0  0  0  0  0  0  0  0  0  0  0  0
    0.8430    2.8380    0.7050 N   0  0  0  0  0  0  0  0  0  0  0  0
    5.0190    0.8290    0.4470 N   0  0  3  0  0  0  0  0  0  0  0  0
    2.2640    3.6650   -1.0740 N   0  0  0  0  0  0  0  0  0  0  0  0
    4.3850    2.5710   -1.1180 N   0  0  0  0  0  0  0  0  0  0  0  0
    0.8700    1.9320    1.7060 N   0  0  0  0  0  0  0  0  0  0  0  0
    3.9330    4.1980   -2.6940 N   0  0  3  0  0  0  0  0  0  0  0  0
    2.8370    1.9310    0.5310 C   0  0  0  0  0  0  0  0  0  0  0  0
    1.9970    2.8750   -0.0260 C   0  0  0  0  0  0  0  0  0  0  0  0
    4.1050    1.7740   -0.0470 C   0  0  0  0  0  0  0  0  0  0  0  0
    2.0850    1.3860    1.5930 C   0  0  0  0  0  0  0  0  0  0  0  0
    3.4860    3.4670   -1.5880 C   0  0  0  0  0  0  0  0  0  0  0  0
    6.3520    0.5320    0.1030 C   0  0  0  0  0  0  0  0  0  0  0  0
   -0.3380    3.6400    0.5090 C   0  0  0  0  0  0  0  0  0  0  0  0
    3.3730    5.2100   -3.4830 C   0  0  0  0  0  0  0  0  0  0  0  0
    6.9510   -0.6140    0.6570 C   0  0  0  0  0  0  0  0  0  0  0  0
    7.1170    1.2990   -0.7830 C   0  0  0  0  0  0  0  0  0  0  0  0
    4.1210    5.7070   -4.5640 C   0  0  0  0  0  0  0  0  0  0  0  0
    2.1040    5.7610   -3.2660 C   0  0  0  0  0  0  0  0  0  0  0  0
    8.2650   -0.9650    0.3340 C   0  0  0  0  0  0  0  0  0  0  0  0
    8.4330    0.9480   -1.1050 C   0  0  0  0  0  0  0  0  0  0  0  0
    9.0100   -0.1880   -0.5450 C   0  0  0  0  0  0  0  0  0  0  0  0
    3.6120    6.7140   -5.3890 C   0  0  0  0  0  0  0  0  0  0  0  0
    1.5960    6.7710   -4.0920 C   0  0  0  0  0  0  0  0  0  0  0  0
    2.3510    7.2510   -5.1580 C   0  0  0  0  0  0  0  0  0  0  0  0
    2.3660    0.6130    2.2960 H   0  0  0  0  0  0  0  0  0  0  0  0
    4.6490    0.2550    1.1940 H   0  0  0  0  0  0  0  0  0  0  0  0
   -0.5150    4.2190    1.4200 H   0  0  0  0  0  0  0  0  0  0  0  0
   -0.1960    4.3170   -0.3360 H   0  0  0  0  0  0  0  0  0  0  0  0
   -1.1790    2.9720    0.3110 H   0  0  0  0  0  0  0  0  0  0  0  0
    4.8660    3.8890   -2.9330 H   0  0  0  0  0  0  0  0  0  0  0  0
    6.3910   -1.2450    1.3430 H   0  0  0  0  0  0  0  0  0  0  0  0
    6.7120    2.1990   -1.2340 H   0  0  0  0  0  0  0  0  0  0  0  0
    5.1100    5.3060   -4.7700 H   0  0  0  0  0  0  0  0  0  0  0  0
    1.4790    5.4210   -2.4470 H   0  0  0  0  0  0  0  0  0  0  0  0
    9.0020    1.5670   -1.7930 H   0  0  0  0  0  0  0  0  0  0  0  0
   10.0310   -0.4570   -0.7990 H   0  0  0  0  0  0  0  0  0  0  0  0
    0.6070    7.1790   -3.8980 H   0  0  0  0  0  0  0  0  0  0  0  0
    1.9520    8.0340   -5.7970 H   0  0  0  0  0  0  0  0  0  0  0  0
  1 21  1  0  0  0  0
  2 24  1  0  0  0  0
  3  7  1  0  0  0  0
  3 10  1  0  0  0  0
  3 15  1  0  0  0  0
  4 11  1  0  0  0  0
  4 14  1  0  0  0  0
  4 28  1  0  0  0  0
  5 10  2  0  0  0  0
  5 13  1  0  0  0  0
  6 11  1  0  0  0  0
  6 13  2  0  0  0  0
  7 12  2  0  0  0  0
  8 13  1  0  0  0  0
  8 16  1  0  0  0  0
  8 32  1  0  0  0  0
  9 10  1  0  0  0  0
  9 11  2  0  0  0  0
  9 12  1  0  0  0  0
 12 27  1  0  0  0  0
 14 17  2  0  0  0  0
 14 18  1  0  0  0  0
 15 29  1  0  0  0  0
 15 30  1  0  0  0  0
 15 31  1  0  0  0  0
 16 19  2  0  0  0  0
 16 20  1  0  0  0  0
 17 21  1  0  0  0  0
 17 33  1  0  0  0  0
 18 22  2  0  0  0  0
 18 34  1  0  0  0  0
 19 24  1  0  0  0  0
 19 35  1  0  0  0  0
 20 25  2  0  0  0  0
 20 36  1  0  0  0  0
 21 23  2  0  0  0  0
 22 23  1  0  0  0  0
 22 37  1  0  0  0  0
 23 38  1  0  0  0  0
 24 26  2  0  0  0  0
 25 26  1  0  0  0  0
 25 39  1  0  0  0  0
 26 40  1  0  0  0  0
M  END
>  <Name>
NSC11668

>  <ActivitySource>
Henrich_2007

>  <Activity>
INHIBITOR

>  <activity>
1

>  <ThresholderStrategy>
all

>  <ScoresAndActivity>
IC50 in µM: 4.5 < 10 (sec=0) => sa

$$$$
s=Mao_2004__n=CI1033
  MOE2013           3D
CORINA 3.49 0026  01.06.2011
 59 62  0  0  1  0  0  0  0  0999 V2000
    0.1720    1.5120    0.2400 C   0  0  0  0  0  0  0  0  0  0  0  0
    2.6320    0.2470    0.0610 C   0  0  0  0  0  0  0  0  0  0  0  0
    3.6840    3.6300   -0.1450 C   0  0  0  0  0  0  0  0  0  0  0  0
    0.7040    6.4610   -1.1900 C   0  0  0  0  0  0  0  0  0  0  0  0
   -1.2510    6.3920    0.2140 C   0  0  0  0  0  0  0  0  0  0  0  0
   -1.5970    7.6840   -0.1940 C   0  0  0  0  0  0  0  0  0  0  0  0
    2.6650   -2.6110    0.2290 C   0  0  0  0  0  0  0  0  0  0  0  0
    2.3310   -4.0990    0.3490 C   0  0  0  0  0  0  0  0  0  0  0  0
    3.5950   -4.9640    0.3970 C   0  0  0  0  0  0  0  0  0  0  0  0
   -0.5100    4.0270    0.7380 H   0  0  0  0  0  0  0  0  0  0  0  0
   -0.6740   -1.7060    0.4030 H   0  0  0  0  0  0  0  0  0  0  0  0
    1.4070    3.7100    0.0850 C   0  0  0  0  0  0  0  0  0  0  0  0
    0.2270    0.1170    0.2840 C   0  0  0  0  0  0  0  0  0  0  0  0
    1.4730   -0.5220    0.1910 C   0  0  0  0  0  0  0  0  0  0  0  0
   -0.0940    5.7580   -0.2750 C   0  0  0  0  0  0  0  0  0  0  0  0
    0.3600    7.7530   -1.5990 C   0  0  0  0  0  0  0  0  0  0  0  0
   -0.7880    8.3580   -1.0990 C   0  0  0  0  0  0  0  0  0  0  0  0
   -2.6680    0.7990    0.6340 O   0  0  0  0  0  0  0  0  0  0  0  0
    4.5660   -7.1730    0.2270 C   0  0  0  0  0  0  0  0  0  0  0  0
    2.6330   -6.8580    1.6210 C   0  0  0  0  0  0  0  0  0  0  0  0
    4.3050   -8.6830    0.2500 C   0  0  0  0  0  0  0  0  0  0  0  0
    2.4210   -8.3780    1.6150 C   0  0  0  0  0  0  0  0  0  0  0  0
   -2.2290   -0.3430    0.5700 C   0  0  0  0  0  0  0  0  0  0  0  0
    1.4270   -1.8950    0.2340 O   0  0  0  0  0  0  0  0  0  0  0  0
    1.3650    8.5840   -2.7240 Cl  0  0  0  0  0  0  0  0  0  0  0  0
   -3.1320   -1.5290    0.6640 C   0  0  0  0  0  0  0  0  0  0  0  0
    3.6650   -9.0700    1.4700 O   0  0  0  0  0  0  0  0  0  0  0  0
   -0.9090   -0.7170    0.4190 N   0  0  0  0  0  0  0  0  0  0  0  0
   -1.1330    9.5980   -1.4790 F   0  0  0  0  0  0  0  0  0  0  0  0
    3.7490    2.2950   -0.1030 N   0  0  0  0  0  0  0  0  0  0  0  0
    2.5760    4.3680   -0.0620 N   0  0  0  0  0  0  0  0  0  0  0  0
    0.2190    4.4670    0.1930 N   0  0  3  0  0  0  0  0  0  0  0  0
    3.3100   -6.4100    0.3870 N   0  0  0  0  0  0  0  0  0  0  0  0
   -4.4520   -1.3690    0.8240 C   0  0  0  0  0  0  0  0  0  0  0  0
    1.3530    2.2950    0.1220 C   0  0  0  0  0  0  0  0  0  0  0  0
    2.5920    1.6390    0.0260 C   0  0  0  0  0  0  0  0  0  0  0  0
   -0.7920    2.0060    0.2830 H   0  0  0  0  0  0  0  0  0  0  0  0
    3.6080   -0.2220   -0.0190 H   0  0  0  0  0  0  0  0  0  0  0  0
    4.6210    4.1630   -0.2560 H   0  0  0  0  0  0  0  0  0  0  0  0
    1.6000    6.0030   -1.5990 H   0  0  0  0  0  0  0  0  0  0  0  0
   -1.8940    5.8850    0.9310 H   0  0  0  0  0  0  0  0  0  0  0  0
    3.2810   -2.3020    1.0820 H   0  0  0  0  0  0  0  0  0  0  0  0
    3.2000   -2.4270   -0.7100 H   0  0  0  0  0  0  0  0  0  0  0  0
   -2.4910    8.1630    0.1930 H   0  0  0  0  0  0  0  0  0  0  0  0
   -2.7060   -2.5220    0.6000 H   0  0  0  0  0  0  0  0  0  0  0  0
    1.7210   -4.2430    1.2480 H   0  0  0  0  0  0  0  0  0  0  0  0
    1.6990   -4.3950   -0.4980 H   0  0  0  0  0  0  0  0  0  0  0  0
    4.1960   -4.7190   -0.4880 H   0  0  0  0  0  0  0  0  0  0  0  0
    4.1970   -4.6930    1.2750 H   0  0  0  0  0  0  0  0  0  0  0  0
   -4.9000   -0.3820    0.8900 H   0  0  0  0  0  0  0  0  0  0  0  0
   -5.1130   -2.2270    0.8920 H   0  0  0  0  0  0  0  0  0  0  0  0
    5.2630   -6.9190    1.0370 H   0  0  0  0  0  0  0  0  0  0  0  0
    5.0440   -6.9150   -0.7250 H   0  0  0  0  0  0  0  0  0  0  0  0
    1.6510   -6.3850    1.7190 H   0  0  0  0  0  0  0  0  0  0  0  0
    3.2340   -6.5840    2.4980 H   0  0  0  0  0  0  0  0  0  0  0  0
    3.6870   -8.9950   -0.6010 H   0  0  0  0  0  0  0  0  0  0  0  0
    5.2540   -9.2250    0.1870 H   0  0  0  0  0  0  0  0  0  0  0  0
    1.9760   -8.6930    2.5640 H   0  0  0  0  0  0  0  0  0  0  0  0
    1.7400   -8.6820    0.8110 H   0  0  0  0  0  0  0  0  0  0  0  0
  1 13  2  0  0  0  0
  1 35  1  0  0  0  0
  1 37  1  0  0  0  0
  2 14  2  0  0  0  0
  2 36  1  0  0  0  0
  2 38  1  0  0  0  0
  3 30  2  0  0  0  0
  3 31  1  0  0  0  0
  3 39  1  0  0  0  0
  4 15  1  0  0  0  0
  4 16  2  0  0  0  0
  4 40  1  0  0  0  0
  5  6  1  0  0  0  0
  5 15  2  0  0  0  0
  5 41  1  0  0  0  0
  6 17  2  0  0  0  0
  6 44  1  0  0  0  0
  7  8  1  0  0  0  0
  7 24  1  0  0  0  0
  7 42  1  0  0  0  0
  7 43  1  0  0  0  0
  8  9  1  0  0  0  0
  8 46  1  0  0  0  0
  8 47  1  0  0  0  0
  9 33  1  0  0  0  0
  9 48  1  0  0  0  0
  9 49  1  0  0  0  0
 10 32  1  0  0  0  0
 11 28  1  0  0  0  0
 12 31  2  0  0  0  0
 12 32  1  0  0  0  0
 12 35  1  0  0  0  0
 13 14  1  0  0  0  0
 13 28  1  0  0  0  0
 14 24  1  0  0  0  0
 15 32  1  0  0  0  0
 16 17  1  0  0  0  0
 16 25  1  0  0  0  0
 17 29  1  0  0  0  0
 18 23  2  0  0  0  0
 19 21  1  0  0  0  0
 19 33  1  0  0  0  0
 19 52  1  0  0  0  0
 19 53  1  0  0  0  0
 20 22  1  0  0  0  0
 20 33  1  0  0  0  0
 20 54  1  0  0  0  0
 20 55  1  0  0  0  0
 21 27  1  0  0  0  0
 21 56  1  0  0  0  0
 21 57  1  0  0  0  0
 22 27  1  0  0  0  0
 22 58  1  0  0  0  0
 22 59  1  0  0  0  0
 23 26  1  0  0  0  0
 23 28  1  0  0  0  0
 26 34  2  3  0  0  0
 26 45  1  0  0  0  0
 30 36  1  0  0  0  0
 34 50  1  0  0  0  0
 34 51  1  0  0  0  0
 35 36  2  0  0  0  0
M  END
>  <Name>
CI1033

>  <ActivitySource>
Mao_2004

>  <Activity>
INHIBITOR

>  <activity>
1

>  <ThresholderStrategy>
all

>  <ScoresAndActivity>
IC50 (µM): 3.7 < 15 (sec=0) => sa

$$$$
s=Matsson_2007__n=Gefitinib
  MOE2013           3D
CORINA 3.49 0026  01.06.2011
 55 58  0  0  1  0  0  0  0  0999 V2000
    0.0010    1.3060    0.1910 C   0  0  0  0  0  0  0  0  0  0  0  0
    2.4670    0.0500    0.2100 C   0  0  0  0  0  0  0  0  0  0  0  0
    2.0640    4.0190   -0.7760 C   0  0  0  0  0  0  0  0  0  0  0  0
    6.1880    3.5140    0.2300 C   0  0  0  0  0  0  0  0  0  0  0  0
    7.4590    4.0490    0.4590 C   0  0  0  0  0  0  0  0  0  0  0  0
    7.1840    1.5490   -0.7430 C   0  0  0  0  0  0  0  0  0  0  0  0
    2.5850   -2.6620    1.0170 C   0  0  0  0  0  0  0  0  0  0  0  0
    2.3220   -4.0920    1.4740 C   0  0  0  0  0  0  0  0  0  0  0  0
    3.6320   -4.8680    1.6000 C   0  0  0  0  0  0  0  0  0  0  0  0
   -2.2890   -0.2240    0.8470 C   0  0  0  0  0  0  0  0  0  0  0  0
    4.7930    0.7340   -0.9770 H   0  0  0  0  0  0  0  0  0  0  0  0
    1.3270   -0.6780    0.5620 C   0  0  0  0  0  0  0  0  0  0  0  0
    0.0760   -0.0450    0.5440 C   0  0  0  0  0  0  0  0  0  0  0  0
    3.4710    2.2310   -0.5420 C   0  0  0  0  0  0  0  0  0  0  0  0
    6.0270    2.2570   -0.3730 C   0  0  0  0  0  0  0  0  0  0  0  0
    8.5870    3.3290    0.0870 C   0  0  0  0  0  0  0  0  0  0  0  0
    8.4550    2.0820   -0.5130 C   0  0  0  0  0  0  0  0  0  0  0  0
    4.6760   -7.0420    1.7390 C   0  0  0  0  0  0  0  0  0  0  0  0
    4.4820   -8.5260    2.0700 C   0  0  0  0  0  0  0  0  0  0  0  0
    2.7490   -8.0070    3.5640 C   0  0  0  0  0  0  0  0  0  0  0  0
    2.8970   -6.5100    3.2630 C   0  0  0  0  0  0  0  0  0  0  0  0
   -1.0000   -0.8210    0.8930 O   0  0  0  0  0  0  0  0  0  0  0  0
    1.3290   -1.9970    0.9330 O   0  0  0  0  0  0  0  0  0  0  0  0
    9.8470    1.1800   -0.9750 Cl  0  0  0  0  0  0  0  0  0  0  0  0
    3.9970   -8.6910    3.4070 O   0  0  0  0  0  0  0  0  0  0  0  0
    9.7990    3.8560    0.3170 F   0  0  0  0  0  0  0  0  0  0  0  0
    0.9620    3.3300   -0.4620 N   0  0  0  0  0  0  0  0  0  0  0  0
    3.3090    3.5390   -0.8250 N   0  0  0  0  0  0  0  0  0  0  0  0
    4.7690    1.6820   -0.6270 N   0  0  3  0  0  0  0  0  0  0  0  0
    3.4130   -6.2900    1.8960 N   0  0  0  0  0  0  0  0  0  0  0  0
    2.3820    1.4150   -0.1640 C   0  0  0  0  0  0  0  0  0  0  0  0
    1.1280    2.0410   -0.1540 C   0  0  0  0  0  0  0  0  0  0  0  0
   -0.9510    1.8280    0.1800 H   0  0  0  0  0  0  0  0  0  0  0  0
    3.4410   -0.4260    0.2380 H   0  0  0  0  0  0  0  0  0  0  0  0
    1.9340    5.0680   -1.0160 H   0  0  0  0  0  0  0  0  0  0  0  0
    5.3230    4.0950    0.5380 H   0  0  0  0  0  0  0  0  0  0  0  0
    7.5700    5.0230    0.9270 H   0  0  0  0  0  0  0  0  0  0  0  0
    7.0960    0.5740   -1.2160 H   0  0  0  0  0  0  0  0  0  0  0  0
   -2.3690    0.5970    1.5680 H   0  0  0  0  0  0  0  0  0  0  0  0
   -2.5330    0.1130   -0.1660 H   0  0  0  0  0  0  0  0  0  0  0  0
   -3.0210   -0.9860    1.1290 H   0  0  0  0  0  0  0  0  0  0  0  0
    3.2310   -2.1590    1.7470 H   0  0  0  0  0  0  0  0  0  0  0  0
    3.0680   -2.6770    0.0320 H   0  0  0  0  0  0  0  0  0  0  0  0
    1.7830   -4.0610    2.4280 H   0  0  0  0  0  0  0  0  0  0  0  0
    1.6500   -4.5830    0.7590 H   0  0  0  0  0  0  0  0  0  0  0  0
    4.1600   -4.7850    0.6410 H   0  0  0  0  0  0  0  0  0  0  0  0
    4.2770   -4.4040    2.3570 H   0  0  0  0  0  0  0  0  0  0  0  0
    5.4450   -6.6240    2.4020 H   0  0  0  0  0  0  0  0  0  0  0  0
    5.0370   -6.9590    0.7070 H   0  0  0  0  0  0  0  0  0  0  0  0
    3.7880   -9.0050    1.3690 H   0  0  0  0  0  0  0  0  0  0  0  0
    5.4400   -9.0500    1.9990 H   0  0  0  0  0  0  0  0  0  0  0  0
    2.4250   -8.1470    4.6000 H   0  0  0  0  0  0  0  0  0  0  0  0
    1.9970   -8.4720    2.9160 H   0  0  0  0  0  0  0  0  0  0  0  0
    1.9140   -6.0450    3.3870 H   0  0  0  0  0  0  0  0  0  0  0  0
    3.5810   -6.0640    3.9970 H   0  0  0  0  0  0  0  0  0  0  0  0
  1 13  2  0  0  0  0
  1 32  1  0  0  0  0
  1 33  1  0  0  0  0
  2 12  2  0  0  0  0
  2 31  1  0  0  0  0
  2 34  1  0  0  0  0
  3 27  2  0  0  0  0
  3 28  1  0  0  0  0
  3 35  1  0  0  0  0
  4  5  1  0  0  0  0
  4 15  2  0  0  0  0
  4 36  1  0  0  0  0
  5 16  2  0  0  0  0
  5 37  1  0  0  0  0
  6 15  1  0  0  0  0
  6 17  2  0  0  0  0
  6 38  1  0  0  0  0
  7  8  1  0  0  0  0
  7 23  1  0  0  0  0
  7 42  1  0  0  0  0
  7 43  1  0  0  0  0
  8  9  1  0  0  0  0
  8 44  1  0  0  0  0
  8 45  1  0  0  0  0
  9 30  1  0  0  0  0
  9 46  1  0  0  0  0
  9 47  1  0  0  0  0
 10 22  1  0  0  0  0
 10 39  1  0  0  0  0
 10 40  1  0  0  0  0
 10 41  1  0  0  0  0
 11 29  1  0  0  0  0
 12 13  1  0  0  0  0
 12 23  1  0  0  0  0
 13 22  1  0  0  0  0
 14 28  2  0  0  0  0
 14 29  1  0  0  0  0
 14 31  1  0  0  0  0
 15 29  1  0  0  0  0
 16 17  1  0  0  0  0
 16 26  1  0  0  0  0
 17 24  1  0  0  0  0
 18 19  1  0  0  0  0
 18 30  1  0  0  0  0
 18 48  1  0  0  0  0
 18 49  1  0  0  0  0
 19 25  1  0  0  0  0
 19 50  1  0  0  0  0
 19 51  1  0  0  0  0
 20 21  1  0  0  0  0
 20 25  1  0  0  0  0
 20 52  1  0  0  0  0
 20 53  1  0  0  0  0
 21 30  1  0  0  0  0
 21 54  1  0  0  0  0
 21 55  1  0  0  0  0
 27 32  1  0  0  0  0
 31 32  2  0  0  0  0
M  END
>  <Name>
Gefitinib

>  <ActivitySource>
Matsson_2007

>  <Activity>
INHIBITOR

>  <activity>
1

>  <ThresholderStrategy>
all

>  <ScoresAndActivity>
Fold increase in substrate accumulation: 8 > 3 (sec=0.3) => sa

>  <DUPLICATES>
s=Pick_2010__n=103244983 __reason:inchi__
s=Saito_2006__n=gefitinib __reason:inchi__

$$$$
s=Ivnitski-Steele_2008__n=17505098
  MOE2013           3D
CORINA 3.49 0026  01.06.2011
 37 38  0  0  1  0  0  0  0  0999 V2000
   -2.7000    7.3010   -8.6090 Cl  0  0  0  0  0  0  0  0  0  0  0  0
    0.6390    1.5730   -0.3900 S   0  0  0  0  0  0  0  0  0  0  0  0
    0.9760    0.1690   -0.3070 O   0  0  0  0  0  0  0  0  0  0  0  0
    1.6200    2.5660   -0.7710 O   0  0  0  0  0  0  0  0  0  0  0  0
   -2.2400    8.6650   -3.5890 O   0  0  0  0  0  0  0  0  0  0  0  0
   -2.7800    6.9080   -2.3900 O   0  5  0  0  0  0  0  0  0  0  0  0
   -0.6760    1.7050   -1.4330 N   0  0  3  0  0  0  0  0  0  0  0  0
   -2.4860    7.4570   -3.4650 N   0  3  0  0  0  0  0  0  0  0  0  0
   -2.0140    4.6140   -3.3530 N   0  0  3  0  0  0  0  0  0  0  0  0
   -2.4270    6.6260   -4.6750 C   0  0  0  0  0  0  0  0  0  0  0  0
   -2.1880    5.2350   -4.5780 C   0  0  0  0  0  0  0  0  0  0  0  0
   -0.0640    2.0490    1.1640 C   0  0  0  0  0  0  0  0  0  0  0  0
   -2.5880    7.2730   -5.9140 C   0  0  0  0  0  0  0  0  0  0  0  0
   -2.5020    6.5280   -7.0840 C   0  0  0  0  0  0  0  0  0  0  0  0
   -2.0880    4.5280   -5.7870 C   0  0  0  0  0  0  0  0  0  0  0  0
   -0.8840    1.1440    1.8440 C   0  0  0  0  0  0  0  0  0  0  0  0
    0.2280    3.3020    1.7080 C   0  0  0  0  0  0  0  0  0  0  0  0
   -2.2490    5.1620   -7.0270 C   0  0  0  0  0  0  0  0  0  0  0  0
   -1.3180    3.0070   -1.6470 C   0  0  0  0  0  0  0  0  0  0  0  0
   -1.5040    3.2700   -3.1470 C   0  0  0  0  0  0  0  0  0  0  0  0
   -1.4380    1.5140    3.0690 C   0  0  0  0  0  0  0  0  0  0  0  0
   -0.3280    3.6610    2.9360 C   0  0  0  0  0  0  0  0  0  0  0  0
   -1.1610    2.7690    3.6130 C   0  0  0  0  0  0  0  0  0  0  0  0
   -1.2040    0.8490   -1.6150 H   0  0  0  0  0  0  0  0  0  0  0  0
   -2.2770    5.1640   -2.5290 H   0  0  0  0  0  0  0  0  0  0  0  0
   -2.7750    8.3430   -5.9720 H   0  0  0  0  0  0  0  0  0  0  0  0
   -1.8930    3.4590   -5.7850 H   0  0  0  0  0  0  0  0  0  0  0  0
   -1.0920    0.1580    1.4360 H   0  0  0  0  0  0  0  0  0  0  0  0
    0.8790    4.0020    1.1900 H   0  0  0  0  0  0  0  0  0  0  0  0
   -2.1750    4.5760   -7.9400 H   0  0  0  0  0  0  0  0  0  0  0  0
   -2.2880    3.0120   -1.1380 H   0  0  0  0  0  0  0  0  0  0  0  0
   -0.7190    3.8140   -1.2140 H   0  0  0  0  0  0  0  0  0  0  0  0
   -2.1960    2.5300   -3.5650 H   0  0  0  0  0  0  0  0  0  0  0  0
   -0.5390    3.1550   -3.6560 H   0  0  0  0  0  0  0  0  0  0  0  0
   -2.0810    0.8210    3.6060 H   0  0  0  0  0  0  0  0  0  0  0  0
   -0.1100    4.6340    3.3670 H   0  0  0  0  0  0  0  0  0  0  0  0
   -1.5900    3.0490    4.5730 H   0  0  0  0  0  0  0  0  0  0  0  0
  1 14  1  0  0  0  0
  2  3  2  0  0  0  0
  2  4  2  0  0  0  0
  2  7  1  0  0  0  0
  2 12  1  0  0  0  0
  5  8  2  0  0  0  0
  6  8  1  0  0  0  0
  7 19  1  0  0  0  0
  7 24  1  0  0  0  0
  8 10  1  0  0  0  0
  9 11  1  0  0  0  0
  9 20  1  0  0  0  0
  9 25  1  0  0  0  0
 10 11  1  0  0  0  0
 10 13  2  0  0  0  0
 11 15  2  0  0  0  0
 12 16  2  0  0  0  0
 12 17  1  0  0  0  0
 13 14  1  0  0  0  0
 13 26  1  0  0  0  0
 14 18  2  0  0  0  0
 15 18  1  0  0  0  0
 15 27  1  0  0  0  0
 16 21  1  0  0  0  0
 16 28  1  0  0  0  0
 17 22  2  0  0  0  0
 17 29  1  0  0  0  0
 18 30  1  0  0  0  0
 19 20  1  0  0  0  0
 19 31  1  0  0  0  0
 19 32  1  0  0  0  0
 20 33  1  0  0  0  0
 20 34  1  0  0  0  0
 21 23  2  0  0  0  0
 21 35  1  0  0  0  0
 22 23  1  0  0  0  0
 22 36  1  0  0  0  0
 23 37  1  0  0  0  0
M  CHG  1   6  -1
M  CHG  1   8   1
M  END
>  <Name>
17505098

>  <ActivitySource>
Ivnitski-Steele_2008

>  <Activity>
INACTIVE

>  <activity>
0

>  <ThresholderStrategy>
all

>  <ScoresAndActivity>
Mean of inhibition, expressed in %: 18 < 50 (sec=2) => si

$$$$
s=Ivnitski-Steele_2010__n=92764892
  MOE2013           3D
CORINA 3.49 0026  01.06.2011
 53 57  0  0  0  0  0  0  0  0999 V2000
    4.5550   -8.9110    2.1310 Cl  0  0  0  0  0  0  0  0  0  0  0  0
    2.7110   -1.4760   -0.0660 O   0  0  0  0  0  0  0  0  0  0  0  0
    5.7900   -2.5700    2.5710 O   0  0  0  0  0  0  0  0  0  0  0  0
   -1.6540   -6.6660    1.0310 N   0  0  0  0  0  0  0  0  0  0  0  0
   -1.0540   -4.3130    1.1690 N   0  0  0  0  0  0  0  0  0  0  0  0
   -0.3940   -7.1670    1.1720 N   0  0  0  0  0  0  0  0  0  0  0  0
   -3.9030   -7.4640    0.7010 N   0  0  0  0  0  0  0  0  0  0  0  0
    1.6000   -3.3480    0.6780 N   0  0  0  0  0  0  0  0  0  0  0  0
   -2.0500   -5.2970    1.0180 C   0  0  0  0  0  0  0  0  0  0  0  0
   -2.5770   -7.6960    0.8810 C   0  0  0  0  0  0  0  0  0  0  0  0
   -3.3690   -5.0230    0.8540 C   0  0  0  0  0  0  0  0  0  0  0  0
   -0.5110   -8.4990    1.1120 C   0  0  0  0  0  0  0  0  0  0  0  0
   -4.2790   -6.2190    0.6730 C   0  0  0  0  0  0  0  0  0  0  0  0
   -1.8640   -8.8710    0.9400 C   0  0  0  0  0  0  0  0  0  0  0  0
    0.6740   -9.3570    1.2140 C   0  0  0  0  0  0  0  0  0  0  0  0
   -0.0650   -4.3350    2.2590 C   0  0  0  0  0  0  0  0  0  0  0  0
   -0.8600   -3.1920    0.2350 C   0  0  0  0  0  0  0  0  0  0  0  0
    1.3660   -4.3840    1.6980 C   0  0  0  0  0  0  0  0  0  0  0  0
    0.5590   -3.2450   -0.3520 C   0  0  0  0  0  0  0  0  0  0  0  0
   -3.9930   -3.6620    0.9160 C   0  0  0  0  0  0  0  0  0  0  0  0
    2.7080   -2.5000    0.6180 C   0  0  0  0  0  0  0  0  0  0  0  0
    1.9120   -8.8070    1.5900 C   0  0  0  0  0  0  0  0  0  0  0  0
    0.6090  -10.7280    0.9280 C   0  0  0  0  0  0  0  0  0  0  0  0
   -5.7550   -5.9690    0.4440 C   0  0  0  0  0  0  0  0  0  0  0  0
    3.8970   -2.8640    1.3760 C   0  0  0  0  0  0  0  0  0  0  0  0
    3.0490   -9.6090    1.6740 C   0  0  0  0  0  0  0  0  0  0  0  0
    1.7530  -11.5270    1.0140 C   0  0  0  0  0  0  0  0  0  0  0  0
    2.9740  -10.9680    1.3870 C   0  0  0  0  0  0  0  0  0  0  0  0
    4.7530   -1.9480    1.9550 C   0  0  0  0  0  0  0  0  0  0  0  0
    4.4970   -4.1350    1.6180 C   0  0  0  0  0  0  0  0  0  0  0  0
    5.6310   -3.9000    2.3590 C   0  0  0  0  0  0  0  0  0  0  0  0
   -2.2890   -9.8600    0.8580 H   0  0  0  0  0  0  0  0  0  0  0  0
   -0.1890   -3.4180    2.8490 H   0  0  0  0  0  0  0  0  0  0  0  0
   -0.2310   -5.1690    2.9500 H   0  0  0  0  0  0  0  0  0  0  0  0
   -1.5840   -3.2240   -0.5870 H   0  0  0  0  0  0  0  0  0  0  0  0
   -1.0050   -2.2480    0.7720 H   0  0  0  0  0  0  0  0  0  0  0  0
    1.5640   -5.3450    1.2150 H   0  0  0  0  0  0  0  0  0  0  0  0
    2.0560   -4.2710    2.5370 H   0  0  0  0  0  0  0  0  0  0  0  0
    0.7260   -2.3750   -0.9960 H   0  0  0  0  0  0  0  0  0  0  0  0
    0.6630   -4.1380   -0.9820 H   0  0  0  0  0  0  0  0  0  0  0  0
   -4.3020   -3.3380   -0.0830 H   0  0  0  0  0  0  0  0  0  0  0  0
   -4.8690   -3.6630    1.5720 H   0  0  0  0  0  0  0  0  0  0  0  0
   -3.3180   -2.9050    1.3250 H   0  0  0  0  0  0  0  0  0  0  0  0
    1.9910   -7.7470    1.8180 H   0  0  0  0  0  0  0  0  0  0  0  0
   -0.3230  -11.1990    0.6260 H   0  0  0  0  0  0  0  0  0  0  0  0
   -6.2500   -6.8890    0.1190 H   0  0  0  0  0  0  0  0  0  0  0  0
   -6.2190   -5.6370    1.3770 H   0  0  0  0  0  0  0  0  0  0  0  0
   -5.9000   -5.2140   -0.3330 H   0  0  0  0  0  0  0  0  0  0  0  0
    1.6900  -12.5880    0.7860 H   0  0  0  0  0  0  0  0  0  0  0  0
    3.8580  -11.5970    1.4500 H   0  0  0  0  0  0  0  0  0  0  0  0
    4.7560   -0.8680    2.0160 H   0  0  0  0  0  0  0  0  0  0  0  0
    4.1550   -5.1050    1.2830 H   0  0  0  0  0  0  0  0  0  0  0  0
    6.3990   -4.5360    2.7780 H   0  0  0  0  0  0  0  0  0  0  0  0
  1 26  1  0  0  0  0
  2 21  2  0  0  0  0
  3 29  1  0  0  0  0
  3 31  1  0  0  0  0
  4  6  1  0  0  0  0
  4  9  1  0  0  0  0
  4 10  1  0  0  0  0
  5  9  1  0  0  0  0
  5 16  1  0  0  0  0
  5 17  1  0  0  0  0
  6 12  2  0  0  0  0
  7 10  1  0  0  0  0
  7 13  2  0  0  0  0
  8 18  1  0  0  0  0
  8 19  1  0  0  0  0
  8 21  1  0  0  0  0
  9 11  2  0  0  0  0
 10 14  2  0  0  0  0
 11 13  1  0  0  0  0
 11 20  1  0  0  0  0
 12 14  1  0  0  0  0
 12 15  1  0  0  0  0
 13 24  1  0  0  0  0
 14 32  1  0  0  0  0
 15 22  2  0  0  0  0
 15 23  1  0  0  0  0
 16 18  1  0  0  0  0
 16 33  1  0  0  0  0
 16 34  1  0  0  0  0
 17 19  1  0  0  0  0
 17 35  1  0  0  0  0
 17 36  1  0  0  0  0
 18 37  1  0  0  0  0
 18 38  1  0  0  0  0
 19 39  1  0  0  0  0
 19 40  1  0  0  0  0
 20 41  1  0  0  0  0
 20 42  1  0  0  0  0
 20 43  1  0  0  0  0
 21 25  1  0  0  0  0
 22 26  1  0  0  0  0
 22 44  1  0  0  0  0
 23 27  2  0  0  0  0
 23 45  1  0  0  0  0
 24 46  1  0  0  0  0
 24 47  1  0  0  0  0
 24 48  1  0  0  0  0
 25 29  2  0  0  0  0
 25 30  1  0  0  0  0
 26 28  2  0  0  0  0
 27 28  1  0  0  0  0
 27 49  1  0  0  0  0
 28 50  1  0  0  0  0
 29 51  1  0  0  0  0
 30 31  2  0  0  0  0
 30 52  1  0  0  0  0
 31 53  1  0  0  0  0
M  END
>  <Name>
92764892

>  <ActivitySource>
Ivnitski-Steele_2010

>  <Activity>
INHIBITOR

>  <activity>
1

>  <ThresholderStrategy>
all

>  <ScoresAndActivity>
Rank Score = 75 * (EC50Cutoff - EC50)/EC50Cutoff + 25*(Span - SpanCutoff)/SpanCutoff: 100 > 52 (sec=0) => sa

>  <DUPLICATES>
s=Njus_2010__n=92764892 __reason:inchi__

$$$$
s=Njus_2010__n=85240363
  MOE2013           3D
CORINA 3.49 0026  01.06.2011
 53 57  0  0  0  0  0  0  0  0999 V2000
   -6.7500   -5.3480    3.4670 Cl  0  0  0  0  0  0  0  0  0  0  0  0
   -2.4750   -3.7650    1.9980 O   0  0  0  0  0  0  0  0  0  0  0  0
   -0.7190   -1.6780   -0.2280 O   0  0  0  0  0  0  0  0  0  0  0  0
   -6.4540    1.2200    2.1850 N   0  0  0  0  0  0  0  0  0  0  0  0
   -4.0540    1.2540    1.7880 N   0  0  0  0  0  0  0  0  0  0  0  0
   -6.5730   -0.1240    2.3790 N   0  0  0  0  0  0  0  0  0  0  0  0
   -7.8540    3.1810    2.1270 N   0  0  0  0  0  0  0  0  0  0  0  0
   -2.5660   -1.0630    0.9850 N   0  0  0  0  0  0  0  0  0  0  0  0
   -5.2690    1.9570    1.8950 C   0  0  0  0  0  0  0  0  0  0  0  0
   -7.6930    1.8430    2.2990 C   0  0  0  0  0  0  0  0  0  0  0  0
   -5.3850    3.2990    1.7310 C   0  0  0  0  0  0  0  0  0  0  0  0
   -7.8700   -0.3570    2.6140 C   0  0  0  0  0  0  0  0  0  0  0  0
   -6.7840    3.8660    1.8480 C   0  0  0  0  0  0  0  0  0  0  0  0
   -8.6030    0.8520    2.5820 C   0  0  0  0  0  0  0  0  0  0  0  0
   -8.3530   -1.7200    2.8540 C   0  0  0  0  0  0  0  0  0  0  0  0
   -3.5810    0.3100    2.8140 C   0  0  0  0  0  0  0  0  0  0  0  0
   -3.1520    1.3470    0.6300 C   0  0  0  0  0  0  0  0  0  0  0  0
   -3.3680   -1.0910    2.2200 C   0  0  0  0  0  0  0  0  0  0  0  0
   -2.9620   -0.0430    0.0050 C   0  0  0  0  0  0  0  0  0  0  0  0
   -4.2490    4.2550    1.5280 C   0  0  0  0  0  0  0  0  0  0  0  0
   -1.5120   -1.9360    0.6810 C   0  0  0  0  0  0  0  0  0  0  0  0
   -7.4390   -2.7730    3.0330 C   0  0  0  0  0  0  0  0  0  0  0  0
   -9.7250   -2.0090    2.9000 C   0  0  0  0  0  0  0  0  0  0  0  0
   -6.9770    5.3520    1.6300 C   0  0  0  0  0  0  0  0  0  0  0  0
   -1.3750   -3.1620    1.4470 C   0  0  0  0  0  0  0  0  0  0  0  0
   -7.8890   -4.0750    3.2510 C   0  0  0  0  0  0  0  0  0  0  0  0
  -10.1690   -3.3170    3.1170 C   0  0  0  0  0  0  0  0  0  0  0  0
   -9.2510   -4.3500    3.2940 C   0  0  0  0  0  0  0  0  0  0  0  0
   -0.2640   -3.9560    1.6720 C   0  0  0  0  0  0  0  0  0  0  0  0
   -2.0540   -4.9050    2.6010 C   0  0  0  0  0  0  0  0  0  0  0  0
   -0.7000   -5.0680    2.4320 C   0  0  0  0  0  0  0  0  0  0  0  0
   -9.6620    1.0060    2.7330 H   0  0  0  0  0  0  0  0  0  0  0  0
   -2.6250    0.6840    3.2030 H   0  0  0  0  0  0  0  0  0  0  0  0
   -4.2600    0.2590    3.6730 H   0  0  0  0  0  0  0  0  0  0  0  0
   -3.5470    2.0260   -0.1330 H   0  0  0  0  0  0  0  0  0  0  0  0
   -2.1830    1.7420    0.9600 H   0  0  0  0  0  0  0  0  0  0  0  0
   -4.3230   -1.5570    1.9580 H   0  0  0  0  0  0  0  0  0  0  0  0
   -2.8850   -1.7000    2.9870 H   0  0  0  0  0  0  0  0  0  0  0  0
   -2.2420    0.0170   -0.8170 H   0  0  0  0  0  0  0  0  0  0  0  0
   -3.9130   -0.3850   -0.4230 H   0  0  0  0  0  0  0  0  0  0  0  0
   -4.2380    4.6210    0.4970 H   0  0  0  0  0  0  0  0  0  0  0  0
   -4.3340    5.1130    2.2030 H   0  0  0  0  0  0  0  0  0  0  0  0
   -3.2750    3.8070    1.7410 H   0  0  0  0  0  0  0  0  0  0  0  0
   -6.3690   -2.5790    3.0020 H   0  0  0  0  0  0  0  0  0  0  0  0
  -10.4720   -1.2310    2.7610 H   0  0  0  0  0  0  0  0  0  0  0  0
   -8.0410    5.5850    1.5280 H   0  0  0  0  0  0  0  0  0  0  0  0
   -6.5820    5.9020    2.4890 H   0  0  0  0  0  0  0  0  0  0  0  0
   -6.4700    5.6740    0.7170 H   0  0  0  0  0  0  0  0  0  0  0  0
  -11.2350   -3.5280    3.1460 H   0  0  0  0  0  0  0  0  0  0  0  0
   -9.6070   -5.3630    3.4620 H   0  0  0  0  0  0  0  0  0  0  0  0
    0.7400   -3.7500    1.3240 H   0  0  0  0  0  0  0  0  0  0  0  0
   -2.8220   -5.4850    3.0930 H   0  0  0  0  0  0  0  0  0  0  0  0
   -0.1050   -5.8920    2.7980 H   0  0  0  0  0  0  0  0  0  0  0  0
  1 26  1  0  0  0  0
  2 25  1  0  0  0  0
  2 30  1  0  0  0  0
  3 21  2  0  0  0  0
  4  6  1  0  0  0  0
  4  9  1  0  0  0  0
  4 10  1  0  0  0  0
  5  9  1  0  0  0  0
  5 16  1  0  0  0  0
  5 17  1  0  0  0  0
  6 12  2  0  0  0  0
  7 10  1  0  0  0  0
  7 13  2  0  0  0  0
  8 18  1  0  0  0  0
  8 19  1  0  0  0  0
  8 21  1  0  0  0  0
  9 11  2  0  0  0  0
 10 14  2  0  0  0  0
 11 13  1  0  0  0  0
 11 20  1  0  0  0  0
 12 14  1  0  0  0  0
 12 15  1  0  0  0  0
 13 24  1  0  0  0  0
 14 32  1  0  0  0  0
 15 22  2  0  0  0  0
 15 23  1  0  0  0  0
 16 18  1  0  0  0  0
 16 33  1  0  0  0  0
 16 34  1  0  0  0  0
 17 19  1  0  0  0  0
 17 35  1  0  0  0  0
 17 36  1  0  0  0  0
 18 37  1  0  0  0  0
 18 38  1  0  0  0  0
 19 39  1  0  0  0  0
 19 40  1  0  0  0  0
 20 41  1  0  0  0  0
 20 42  1  0  0  0  0
 20 43  1  0  0  0  0
 21 25  1  0  0  0  0
 22 26  1  0  0  0  0
 22 44  1  0  0  0  0
 23 27  2  0  0  0  0
 23 45  1  0  0  0  0
 24 46  1  0  0  0  0
 24 47  1  0  0  0  0
 24 48  1  0  0  0  0
 25 29  2  0  0  0  0
 26 28  2  0  0  0  0
 27 28  1  0  0  0  0
 27 49  1  0  0  0  0
 28 50  1  0  0  0  0
 29 31  1  0  0  0  0
 29 51  1  0  0  0  0
 30 31  2  0  0  0  0
 30 52  1  0  0  0  0
 31 53  1  0  0  0  0
M  END
>  <Name>
85240363

>  <ActivitySource>
Njus_2010

>  <Activity>
INHIBITOR

>  <activity>
1

>  <ThresholderStrategy>
all

>  <ScoresAndActivity>
Ratio of Toxic Dose 50 / Chemo Reversal 50: 282 > 10 (sec=0) => sa

$$$$
s=Ivnitski-Steele_2010__n=99376136
  MOE2013           3D
CORINA 3.49 0026  01.06.2011
 50 54  0  0  0  0  0  0  0  0999 V2000
   -8.3030   -7.4340    0.7830 Cl  0  0  0  0  0  0  0  0  0  0  0  0
   -0.0350    0.7150   -0.2110 O   0  0  0  0  0  0  0  0  0  0  0  0
   -8.5040    2.3940   -0.2330 O   0  0  0  0  0  0  0  0  0  0  0  0
   -3.4180   -2.8580    0.4130 N   0  0  0  0  0  0  0  0  0  0  0  0
   -4.3810   -3.8140    0.5440 N   0  0  0  0  0  0  0  0  0  0  0  0
   -4.8700   -0.8880    0.1380 N   0  0  0  0  0  0  0  0  0  0  0  0
   -1.0030   -2.7020    0.3670 N   0  0  0  0  0  0  0  0  0  0  0  0
   -7.0250    0.9130    0.7330 N   0  0  0  0  0  0  0  0  0  0  0  0
   -3.5830   -1.4580    0.2030 C   0  0  0  0  0  0  0  0  0  0  0  0
   -2.1470   -3.4290    0.4920 C   0  0  0  0  0  0  0  0  0  0  0  0
   -3.7380   -4.9750    0.7220 C   0  0  0  0  0  0  0  0  0  0  0  0
   -1.1380   -1.4240    0.1560 C   0  0  0  0  0  0  0  0  0  0  0  0
   -2.3390   -4.7740    0.6980 C   0  0  0  0  0  0  0  0  0  0  0  0
   -2.4600   -0.7250    0.0570 C   0  0  0  0  0  0  0  0  0  0  0  0
   -4.4790   -6.2290    0.9030 C   0  0  0  0  0  0  0  0  0  0  0  0
    0.0640   -0.6320    0.0110 C   0  0  0  0  0  0  0  0  0  0  0  0
   -5.9990   -1.3460    0.9770 C   0  0  0  0  0  0  0  0  0  0  0  0
   -5.2390    0.1810   -0.8140 C   0  0  0  0  0  0  0  0  0  0  0  0
   -5.8780   -6.2480    0.7730 C   0  0  0  0  0  0  0  0  0  0  0  0
   -3.8180   -7.4280    1.2070 C   0  0  0  0  0  0  0  0  0  0  0  0
    1.4010   -0.9880    0.0560 C   0  0  0  0  0  0  0  0  0  0  0  0
   -6.6850   -0.1580    1.6770 C   0  0  0  0  0  0  0  0  0  0  0  0
   -5.9000    1.3610   -0.0910 C   0  0  0  0  0  0  0  0  0  0  0  0
   -6.5890   -7.4360    0.9440 C   0  0  0  0  0  0  0  0  0  0  0  0
    1.2280    1.2040   -0.3060 C   0  0  0  0  0  0  0  0  0  0  0  0
    2.1480    0.1960   -0.1490 C   0  0  0  0  0  0  0  0  0  0  0  0
   -4.5360   -8.6150    1.3770 C   0  0  0  0  0  0  0  0  0  0  0  0
   -8.2710    1.5020    0.5840 C   0  0  0  0  0  0  0  0  0  0  0  0
   -5.9230   -8.6200    1.2450 C   0  0  0  0  0  0  0  0  0  0  0  0
   -9.3740    1.0040    1.4820 C   0  0  0  0  0  0  0  0  0  0  0  0
   -1.5500   -5.5040    0.8030 H   0  0  0  0  0  0  0  0  0  0  0  0
   -2.4730    0.3460   -0.0940 H   0  0  0  0  0  0  0  0  0  0  0  0
   -6.7200   -1.8740    0.3420 H   0  0  0  0  0  0  0  0  0  0  0  0
   -5.6690   -2.0330    1.7630 H   0  0  0  0  0  0  0  0  0  0  0  0
   -4.3750    0.5400   -1.3840 H   0  0  0  0  0  0  0  0  0  0  0  0
   -5.9410   -0.2410   -1.5440 H   0  0  0  0  0  0  0  0  0  0  0  0
   -6.4160   -5.3330    0.5360 H   0  0  0  0  0  0  0  0  0  0  0  0
   -2.7370   -7.4630    1.3220 H   0  0  0  0  0  0  0  0  0  0  0  0
    1.7810   -1.9870    0.2170 H   0  0  0  0  0  0  0  0  0  0  0  0
   -6.0030    0.2810    2.4150 H   0  0  0  0  0  0  0  0  0  0  0  0
   -7.5620   -0.5170    2.2190 H   0  0  0  0  0  0  0  0  0  0  0  0
   -6.2200    2.1100   -0.8220 H   0  0  0  0  0  0  0  0  0  0  0  0
   -5.1810    1.8420    0.5830 H   0  0  0  0  0  0  0  0  0  0  0  0
    1.3050    2.2670   -0.4830 H   0  0  0  0  0  0  0  0  0  0  0  0
    3.2240    0.3000   -0.1780 H   0  0  0  0  0  0  0  0  0  0  0  0
   -4.0110   -9.5380    1.6130 H   0  0  0  0  0  0  0  0  0  0  0  0
   -6.4740   -9.5460    1.3790 H   0  0  0  0  0  0  0  0  0  0  0  0
   -9.5800   -0.0500    1.2760 H   0  0  0  0  0  0  0  0  0  0  0  0
   -9.1010    1.1430    2.5310 H   0  0  0  0  0  0  0  0  0  0  0  0
  -10.2870    1.5760    1.2880 H   0  0  0  0  0  0  0  0  0  0  0  0
  1 24  1  0  0  0  0
  2 16  1  0  0  0  0
  2 25  1  0  0  0  0
  3 28  2  0  0  0  0
  4  5  1  0  0  0  0
  4  9  1  0  0  0  0
  4 10  1  0  0  0  0
  5 11  2  0  0  0  0
  6  9  1  0  0  0  0
  6 17  1  0  0  0  0
  6 18  1  0  0  0  0
  7 10  1  0  0  0  0
  7 12  2  0  0  0  0
  8 22  1  0  0  0  0
  8 23  1  0  0  0  0
  8 28  1  0  0  0  0
  9 14  2  0  0  0  0
 10 13  2  0  0  0  0
 11 13  1  0  0  0  0
 11 15  1  0  0  0  0
 12 14  1  0  0  0  0
 12 16  1  0  0  0  0
 13 31  1  0  0  0  0
 14 32  1  0  0  0  0
 15 19  2  0  0  0  0
 15 20  1  0  0  0  0
 16 21  2  0  0  0  0
 17 22  1  0  0  0  0
 17 33  1  0  0  0  0
 17 34  1  0  0  0  0
 18 23  1  0  0  0  0
 18 35  1  0  0  0  0
 18 36  1  0  0  0  0
 19 24  1  0  0  0  0
 19 37  1  0  0  0  0
 20 27  2  0  0  0  0
 20 38  1  0  0  0  0
 21 26  1  0  0  0  0
 21 39  1  0  0  0  0
 22 40  1  0  0  0  0
 22 41  1  0  0  0  0
 23 42  1  0  0  0  0
 23 43  1  0  0  0  0
 24 29  2  0  0  0  0
 25 26  2  0  0  0  0
 25 44  1  0  0  0  0
 26 45  1  0  0  0  0
 27 29  1  0  0  0  0
 27 46  1  0  0  0  0
 28 30  1  0  0  0  0
 29 47  1  0  0  0  0
 30 48  1  0  0  0  0
 30 49  1  0  0  0  0
 30 50  1  0  0  0  0
M  END
>  <Name>
99376136

>  <ActivitySource>
Ivnitski-Steele_2010

>  <Activity>
INHIBITOR

>  <activity>
1

>  <ThresholderStrategy>
all

>  <ScoresAndActivity>
Rank Score = 75 * (EC50Cutoff - EC50)/EC50Cutoff + 25*(Span - SpanCutoff)/SpanCutoff: 100 > 52 (sec=0) => sa

$$$$
s=Njus_2010__n=92123924
  MOE2013           3D
CORINA 3.49 0026  01.06.2011
 63 68  0  0  0  0  0  0  0  0999 V2000
    0.4690   -5.1450   -0.7340 Cl  0  0  0  0  0  0  0  0  0  0  0  0
    6.7410    0.7260   -1.4250 O   0  0  0  0  0  0  0  0  0  0  0  0
   -0.1370    1.5060   -0.1340 N   0  0  0  0  0  0  0  0  0  0  0  0
   -0.0520    0.1600   -0.3320 N   0  0  0  0  0  0  0  0  0  0  0  0
    2.2600    2.0020    0.1150 N   0  0  0  0  0  0  0  0  0  0  0  0
   -1.8370    3.2190    0.0350 N   0  0  0  0  0  0  0  0  0  0  0  0
    5.0520    2.0140   -0.5500 N   0  0  0  0  0  0  0  0  0  0  0  0
    0.9200    2.4330    0.0910 C   0  0  0  0  0  0  0  0  0  0  0  0
   -1.4690    1.9210   -0.1540 C   0  0  0  0  0  0  0  0  0  0  0  0
   -1.3080   -0.2770   -0.4870 C   0  0  0  0  0  0  0  0  0  0  0  0
   -0.8760    4.0740    0.2360 C   0  0  0  0  0  0  0  0  0  0  0  0
   -2.2230    0.7960   -0.3830 C   0  0  0  0  0  0  0  0  0  0  0  0
    0.5760    3.7200    0.3000 C   0  0  0  0  0  0  0  0  0  0  0  0
   -1.5860   -1.6980   -0.7240 C   0  0  0  0  0  0  0  0  0  0  0  0
   -1.2220    5.5080    0.4370 C   0  0  0  0  0  0  0  0  0  0  0  0
    2.7960    0.9800   -0.8100 C   0  0  0  0  0  0  0  0  0  0  0  0
    3.2530    2.4880    1.0910 C   0  0  0  0  0  0  0  0  0  0  0  0
   -0.5520   -2.6460   -0.6320 C   0  0  0  0  0  0  0  0  0  0  0  0
   -2.8770   -2.1430   -1.0460 C   0  0  0  0  0  0  0  0  0  0  0  0
    4.0680    1.4920   -1.5060 C   0  0  0  0  0  0  0  0  0  0  0  0
    4.5080    3.0140    0.3800 C   0  0  0  0  0  0  0  0  0  0  0  0
   -2.4030    5.8210    1.1240 C   0  0  0  0  0  0  0  0  0  0  0  0
   -0.4200    6.5380   -0.0710 C   0  0  0  0  0  0  0  0  0  0  0  0
   -0.8090   -3.9980   -0.8550 C   0  0  0  0  0  0  0  0  0  0  0  0
    6.3690    1.5630   -0.6000 C   0  0  0  0  0  0  0  0  0  0  0  0
   -3.1280   -3.5000   -1.2690 C   0  0  0  0  0  0  0  0  0  0  0  0
   -2.0940   -4.4290   -1.1730 C   0  0  0  0  0  0  0  0  0  0  0  0
   -2.7650    7.1530    1.3230 C   0  0  0  0  0  0  0  0  0  0  0  0
   -0.7880    7.8700    0.1310 C   0  0  0  0  0  0  0  0  0  0  0  0
    7.3300    2.1600    0.4210 C   0  0  0  0  0  0  0  0  0  0  0  0
   -1.9560    8.1760    0.8300 C   0  0  0  0  0  0  0  0  0  0  0  0
    8.7460    1.6390    0.3280 C   0  0  0  0  0  0  0  0  0  0  0  0
    9.7220    2.3420   -0.3920 C   0  0  0  0  0  0  0  0  0  0  0  0
    9.1000    0.4340    0.9510 C   0  0  0  0  0  0  0  0  0  0  0  0
   11.0300    1.8570   -0.4740 C   0  0  0  0  0  0  0  0  0  0  0  0
   10.4070   -0.0510    0.8670 C   0  0  0  0  0  0  0  0  0  0  0  0
   11.3720    0.6620    0.1570 C   0  0  0  0  0  0  0  0  0  0  0  0
   -3.3000    0.7750   -0.4540 H   0  0  0  0  0  0  0  0  0  0  0  0
    1.3100    4.4880    0.4980 H   0  0  0  0  0  0  0  0  0  0  0  0
    3.0180    0.0690   -0.2410 H   0  0  0  0  0  0  0  0  0  0  0  0
    2.0760    0.7240   -1.5950 H   0  0  0  0  0  0  0  0  0  0  0  0
    2.8440    3.2710    1.7390 H   0  0  0  0  0  0  0  0  0  0  0  0
    3.5270    1.6510    1.7460 H   0  0  0  0  0  0  0  0  0  0  0  0
    0.4590   -2.3280   -0.3830 H   0  0  0  0  0  0  0  0  0  0  0  0
   -3.7080   -1.4480   -1.1350 H   0  0  0  0  0  0  0  0  0  0  0  0
    3.8150    2.3220   -2.1780 H   0  0  0  0  0  0  0  0  0  0  0  0
    4.4960    0.6940   -2.1200 H   0  0  0  0  0  0  0  0  0  0  0  0
    5.2440    3.3210    1.1250 H   0  0  0  0  0  0  0  0  0  0  0  0
    4.2580    3.8980   -0.2180 H   0  0  0  0  0  0  0  0  0  0  0  0
   -3.0420    5.0300    1.5100 H   0  0  0  0  0  0  0  0  0  0  0  0
    0.4770    6.3280   -0.6460 H   0  0  0  0  0  0  0  0  0  0  0  0
   -4.1330   -3.8310   -1.5190 H   0  0  0  0  0  0  0  0  0  0  0  0
   -2.2970   -5.4810   -1.3470 H   0  0  0  0  0  0  0  0  0  0  0  0
   -3.6790    7.3940    1.8590 H   0  0  0  0  0  0  0  0  0  0  0  0
   -0.1670    8.6700   -0.2640 H   0  0  0  0  0  0  0  0  0  0  0  0
    7.3420    3.2500    0.2950 H   0  0  0  0  0  0  0  0  0  0  0  0
    6.9500    1.9500    1.4280 H   0  0  0  0  0  0  0  0  0  0  0  0
   -2.2400    9.2140    0.9820 H   0  0  0  0  0  0  0  0  0  0  0  0
    9.4710    3.2720   -0.8970 H   0  0  0  0  0  0  0  0  0  0  0  0
    8.3570   -0.1390    1.5010 H   0  0  0  0  0  0  0  0  0  0  0  0
   11.7800    2.4090   -1.0330 H   0  0  0  0  0  0  0  0  0  0  0  0
   10.6690   -0.9870    1.3520 H   0  0  0  0  0  0  0  0  0  0  0  0
   12.3890    0.2830    0.0910 H   0  0  0  0  0  0  0  0  0  0  0  0
  1 24  1  0  0  0  0
  2 25  2  0  0  0  0
  3  4  1  0  0  0  0
  3  8  1  0  0  0  0
  3  9  1  0  0  0  0
  4 10  2  0  0  0  0
  5  8  1  0  0  0  0
  5 16  1  0  0  0  0
  5 17  1  0  0  0  0
  6  9  1  0  0  0  0
  6 11  2  0  0  0  0
  7 20  1  0  0  0  0
  7 21  1  0  0  0  0
  7 25  1  0  0  0  0
  8 13  2  0  0  0  0
  9 12  2  0  0  0  0
 10 12  1  0  0  0  0
 10 14  1  0  0  0  0
 11 13  1  0  0  0  0
 11 15  1  0  0  0  0
 12 38  1  0  0  0  0
 13 39  1  0  0  0  0
 14 18  2  0  0  0  0
 14 19  1  0  0  0  0
 15 22  2  0  0  0  0
 15 23  1  0  0  0  0
 16 20  1  0  0  0  0
 16 40  1  0  0  0  0
 16 41  1  0  0  0  0
 17 21  1  0  0  0  0
 17 42  1  0  0  0  0
 17 43  1  0  0  0  0
 18 24  1  0  0  0  0
 18 44  1  0  0  0  0
 19 26  2  0  0  0  0
 19 45  1  0  0  0  0
 20 46  1  0  0  0  0
 20 47  1  0  0  0  0
 21 48  1  0  0  0  0
 21 49  1  0  0  0  0
 22 28  1  0  0  0  0
 22 50  1  0  0  0  0
 23 29  2  0  0  0  0
 23 51  1  0  0  0  0
 24 27  2  0  0  0  0
 25 30  1  0  0  0  0
 26 27  1  0  0  0  0
 26 52  1  0  0  0  0
 27 53  1  0  0  0  0
 28 31  2  0  0  0  0
 28 54  1  0  0  0  0
 29 31  1  0  0  0  0
 29 55  1  0  0  0  0
 30 32  1  0  0  0  0
 30 56  1  0  0  0  0
 30 57  1  0  0  0  0
 31 58  1  0  0  0  0
 32 33  2  0  0  0  0
 32 34  1  0  0  0  0
 33 35  1  0  0  0  0
 33 59  1  0  0  0  0
 34 36  2  0  0  0  0
 34 60  1  0  0  0  0
 35 37  2  0  0  0  0
 35 61  1  0  0  0  0
 36 37  1  0  0  0  0
 36 62  1  0  0  0  0
 37 63  1  0  0  0  0
M  END
>  <Name>
92123924

>  <ActivitySource>
Njus_2010

>  <Activity>
INHIBITOR

>  <activity>
1

>  <ThresholderStrategy>
all

>  <ScoresAndActivity>
Ratio of Toxic Dose 50 / Chemo Reversal 50: 167 > 10 (sec=0) => sa

$$$$
s=Njus_2010__n=92123925
  MOE2013           3D
CORINA 3.49 0026  01.06.2011
 64 69  0  0  0  0  0  0  0  0999 V2000
    5.3350   -4.2860   -3.2740 Cl  0  0  0  0  0  0  0  0  0  0  0  0
   -3.1750   -2.0350   -3.0740 O   0  0  0  0  0  0  0  0  0  0  0  0
   -3.1000   -0.5990    2.3570 O   0  0  0  0  0  0  0  0  0  0  0  0
    0.1630   -7.9880   -1.1170 N   0  0  0  0  0  0  0  0  0  0  0  0
    1.1890   -7.2870   -1.6800 N   0  0  0  0  0  0  0  0  0  0  0  0
   -1.4850   -6.1690   -0.9280 N   0  0  0  0  0  0  0  0  0  0  0  0
   -0.3030  -10.2380   -0.3600 N   0  0  0  0  0  0  0  0  0  0  0  0
   -3.0820   -3.9450   -1.7650 N   0  0  0  0  0  0  0  0  0  0  0  0
   -1.1240   -7.5150   -0.7320 C   0  0  0  0  0  0  0  0  0  0  0  0
    0.5310   -9.3200   -0.9200 C   0  0  0  0  0  0  0  0  0  0  0  0
    2.1910   -8.1580   -1.8480 C   0  0  0  0  0  0  0  0  0  0  0  0
   -1.4840   -9.8160   -0.0110 C   0  0  0  0  0  0  0  0  0  0  0  0
    1.8180   -9.4410   -1.3860 C   0  0  0  0  0  0  0  0  0  0  0  0
   -1.9600   -8.4060   -0.1580 C   0  0  0  0  0  0  0  0  0  0  0  0
    3.4660   -7.7360   -2.4360 C   0  0  0  0  0  0  0  0  0  0  0  0
   -2.4410  -10.7830    0.5960 C   0  0  0  0  0  0  0  0  0  0  0  0
   -1.0960   -5.3980   -2.1300 C   0  0  0  0  0  0  0  0  0  0  0  0
   -2.2420   -5.3790    0.0640 C   0  0  0  0  0  0  0  0  0  0  0  0
   -2.3200   -4.7060   -2.7570 C   0  0  0  0  0  0  0  0  0  0  0  0
   -3.4700   -4.7290   -0.5840 C   0  0  0  0  0  0  0  0  0  0  0  0
    3.7670   -6.3700   -2.5680 C   0  0  0  0  0  0  0  0  0  0  0  0
   -3.3880   -2.6120   -2.0100 C   0  0  0  0  0  0  0  0  0  0  0  0
    4.4080   -8.6780   -2.8770 C   0  0  0  0  0  0  0  0  0  0  0  0
   -1.9360  -11.7890    1.4290 C   0  0  0  0  0  0  0  0  0  0  0  0
   -3.8140  -10.7280    0.3270 C   0  0  0  0  0  0  0  0  0  0  0  0
   -4.0080   -1.8180   -0.9340 C   0  0  0  0  0  0  0  0  0  0  0  0
    4.9800   -5.9640   -3.1250 C   0  0  0  0  0  0  0  0  0  0  0  0
    5.6200   -8.2650   -3.4350 C   0  0  0  0  0  0  0  0  0  0  0  0
    5.9080   -6.9070   -3.5590 C   0  0  0  0  0  0  0  0  0  0  0  0
   -2.8010  -12.7180    2.0080 C   0  0  0  0  0  0  0  0  0  0  0  0
   -4.6750  -11.6600    0.9100 C   0  0  0  0  0  0  0  0  0  0  0  0
   -3.3000   -1.5520    0.2430 C   0  0  0  0  0  0  0  0  0  0  0  0
   -5.2790   -1.2790   -1.1360 C   0  0  0  0  0  0  0  0  0  0  0  0
   -3.8810   -0.7740    1.2470 C   0  0  0  0  0  0  0  0  0  0  0  0
   -4.1690  -12.6510    1.7510 C   0  0  0  0  0  0  0  0  0  0  0  0
   -5.8580   -0.5020   -0.1350 C   0  0  0  0  0  0  0  0  0  0  0  0
   -5.1650   -0.2540    1.0560 C   0  0  0  0  0  0  0  0  0  0  0  0
   -3.6250    0.2280    3.3890 C   0  0  0  0  0  0  0  0  0  0  0  0
    2.4010  -10.3500   -1.3740 H   0  0  0  0  0  0  0  0  0  0  0  0
   -2.9490   -8.1340    0.1800 H   0  0  0  0  0  0  0  0  0  0  0  0
   -0.3490   -4.6490   -1.8420 H   0  0  0  0  0  0  0  0  0  0  0  0
   -0.6570   -6.0400   -2.9000 H   0  0  0  0  0  0  0  0  0  0  0  0
   -2.5580   -5.9860    0.9190 H   0  0  0  0  0  0  0  0  0  0  0  0
   -1.5790   -4.6000    0.4610 H   0  0  0  0  0  0  0  0  0  0  0  0
   -3.0020   -5.4580   -3.1730 H   0  0  0  0  0  0  0  0  0  0  0  0
   -1.9960   -4.0630   -3.5820 H   0  0  0  0  0  0  0  0  0  0  0  0
   -4.0150   -4.1300    0.1470 H   0  0  0  0  0  0  0  0  0  0  0  0
   -4.1600   -5.5060   -0.9360 H   0  0  0  0  0  0  0  0  0  0  0  0
    3.0530   -5.6200   -2.2320 H   0  0  0  0  0  0  0  0  0  0  0  0
    4.2140   -9.7450   -2.8040 H   0  0  0  0  0  0  0  0  0  0  0  0
   -0.8700  -11.8520    1.6340 H   0  0  0  0  0  0  0  0  0  0  0  0
   -4.2320   -9.9880   -0.3490 H   0  0  0  0  0  0  0  0  0  0  0  0
    6.3410   -9.0040   -3.7760 H   0  0  0  0  0  0  0  0  0  0  0  0
    6.8520   -6.5930   -3.9920 H   0  0  0  0  0  0  0  0  0  0  0  0
   -2.4070  -13.4960    2.6580 H   0  0  0  0  0  0  0  0  0  0  0  0
   -5.7410  -11.6200    0.7010 H   0  0  0  0  0  0  0  0  0  0  0  0
   -2.2960   -1.9450    0.3800 H   0  0  0  0  0  0  0  0  0  0  0  0
   -5.8140   -1.4580   -2.0660 H   0  0  0  0  0  0  0  0  0  0  0  0
   -4.8410  -13.3770    2.2000 H   0  0  0  0  0  0  0  0  0  0  0  0
   -6.8510   -0.0820   -0.2800 H   0  0  0  0  0  0  0  0  0  0  0  0
   -5.6530    0.3560    1.8090 H   0  0  0  0  0  0  0  0  0  0  0  0
   -3.8040    1.2460    3.0290 H   0  0  0  0  0  0  0  0  0  0  0  0
   -4.5350   -0.2070    3.8160 H   0  0  0  0  0  0  0  0  0  0  0  0
   -2.8770    0.2830    4.1860 H   0  0  0  0  0  0  0  0  0  0  0  0
  1 27  1  0  0  0  0
  2 22  2  0  0  0  0
  3 34  1  0  0  0  0
  3 38  1  0  0  0  0
  4  5  1  0  0  0  0
  4  9  1  0  0  0  0
  4 10  1  0  0  0  0
  5 11  2  0  0  0  0
  6  9  1  0  0  0  0
  6 17  1  0  0  0  0
  6 18  1  0  0  0  0
  7 10  1  0  0  0  0
  7 12  2  0  0  0  0
  8 19  1  0  0  0  0
  8 20  1  0  0  0  0
  8 22  1  0  0  0  0
  9 14  2  0  0  0  0
 10 13  2  0  0  0  0
 11 13  1  0  0  0  0
 11 15  1  0  0  0  0
 12 14  1  0  0  0  0
 12 16  1  0  0  0  0
 13 39  1  0  0  0  0
 14 40  1  0  0  0  0
 15 21  2  0  0  0  0
 15 23  1  0  0  0  0
 16 24  2  0  0  0  0
 16 25  1  0  0  0  0
 17 19  1  0  0  0  0
 17 41  1  0  0  0  0
 17 42  1  0  0  0  0
 18 20  1  0  0  0  0
 18 43  1  0  0  0  0
 18 44  1  0  0  0  0
 19 45  1  0  0  0  0
 19 46  1  0  0  0  0
 20 47  1  0  0  0  0
 20 48  1  0  0  0  0
 21 27  1  0  0  0  0
 21 49  1  0  0  0  0
 22 26  1  0  0  0  0
 23 28  2  0  0  0  0
 23 50  1  0  0  0  0
 24 30  1  0  0  0  0
 24 51  1  0  0  0  0
 25 31  2  0  0  0  0
 25 52  1  0  0  0  0
 26 32  2  0  0  0  0
 26 33  1  0  0  0  0
 27 29  2  0  0  0  0
 28 29  1  0  0  0  0
 28 53  1  0  0  0  0
 29 54  1  0  0  0  0
 30 35  2  0  0  0  0
 30 55  1  0  0  0  0
 31 35  1  0  0  0  0
 31 56  1  0  0  0  0
 32 34  1  0  0  0  0
 32 57  1  0  0  0  0
 33 36  2  0  0  0  0
 33 58  1  0  0  0  0
 34 37  2  0  0  0  0
 35 59  1  0  0  0  0
 36 37  1  0  0  0  0
 36 60  1  0  0  0  0
 37 61  1  0  0  0  0
 38 62  1  0  0  0  0
 38 63  1  0  0  0  0
 38 64  1  0  0  0  0
M  END
>  <Name>
92123925

>  <ActivitySource>
Njus_2010

>  <Activity>
INHIBITOR

>  <activity>
1

>  <ThresholderStrategy>
all

>  <ScoresAndActivity>
Ratio of Toxic Dose 50 / Chemo Reversal 50: 492 > 10 (sec=0) => sa

$$$$
s=Njus_2010__n=87577986
  MOE2013           3D
CORINA 3.49 0026  01.06.2011
 59 64  0  0  0  0  0  0  0  0999 V2000
    1.7890   -6.4410   -1.6960 Cl  0  0  0  0  0  0  0  0  0  0  0  0
    7.0400    0.7570   -1.0460 O   0  0  0  0  0  0  0  0  0  0  0  0
    0.1010   -0.1420   -0.0670 N   0  0  0  0  0  0  0  0  0  0  0  0
    0.4350   -1.3810   -0.5280 N   0  0  0  0  0  0  0  0  0  0  0  0
    2.3570    0.7030    0.4480 N   0  0  0  0  0  0  0  0  0  0  0  0
   -1.8870    1.1860    0.3120 N   0  0  0  0  0  0  0  0  0  0  0  0
    5.0670    1.4840   -0.0700 N   0  0  0  0  0  0  0  0  0  0  0  0
    8.9530    3.4760    2.5640 N   0  0  0  0  0  0  0  0  0  0  0  0
    0.9610    0.8780    0.4300 C   0  0  0  0  0  0  0  0  0  0  0  0
   -1.2820    0.0450   -0.1210 C   0  0  0  0  0  0  0  0  0  0  0  0
   -0.7120   -1.9660   -0.8940 C   0  0  0  0  0  0  0  0  0  0  0  0
   -1.1110    2.1090    0.8020 C   0  0  0  0  0  0  0  0  0  0  0  0
   -1.8080   -1.1060   -0.6550 C   0  0  0  0  0  0  0  0  0  0  0  0
    0.3790    2.0090    0.8790 C   0  0  0  0  0  0  0  0  0  0  0  0
   -0.7240   -3.3220   -1.4500 C   0  0  0  0  0  0  0  0  0  0  0  0
   -1.7210    3.3720    1.3030 C   0  0  0  0  0  0  0  0  0  0  0  0
    3.1080    0.0300   -0.6310 C   0  0  0  0  0  0  0  0  0  0  0  0
    3.2180    1.1480    1.5580 C   0  0  0  0  0  0  0  0  0  0  0  0
    4.2280    0.9490   -1.1480 C   0  0  0  0  0  0  0  0  0  0  0  0
    4.3230    2.0850    1.0490 C   0  0  0  0  0  0  0  0  0  0  0  0
    0.4080   -4.1460   -1.3310 C   0  0  0  0  0  0  0  0  0  0  0  0
   -1.8560   -3.8240   -2.1110 C   0  0  0  0  0  0  0  0  0  0  0  0
    6.4510    1.3990   -0.1790 C   0  0  0  0  0  0  0  0  0  0  0  0
   -2.8670    3.8610    0.6620 C   0  0  0  0  0  0  0  0  0  0  0  0
   -1.1980    4.0580    2.4070 C   0  0  0  0  0  0  0  0  0  0  0  0
    0.3990   -5.4380   -1.8570 C   0  0  0  0  0  0  0  0  0  0  0  0
    7.2910    2.1270    0.7920 C   0  0  0  0  0  0  0  0  0  0  0  0
   -1.8570   -5.1180   -2.6370 C   0  0  0  0  0  0  0  0  0  0  0  0
   -0.7300   -5.9270   -2.5100 C   0  0  0  0  0  0  0  0  0  0  0  0
   -3.4720    5.0370    1.1070 C   0  0  0  0  0  0  0  0  0  0  0  0
   -1.8070    5.2340    2.8480 C   0  0  0  0  0  0  0  0  0  0  0  0
   -2.9390    5.7240    2.1980 C   0  0  0  0  0  0  0  0  0  0  0  0
    7.2180    3.5150    0.8890 C   0  0  0  0  0  0  0  0  0  0  0  0
    8.2150    1.4140    1.5510 C   0  0  0  0  0  0  0  0  0  0  0  0
    8.0640    4.1360    1.7890 C   0  0  0  0  0  0  0  0  0  0  0  0
    9.0130    2.1320    2.4220 C   0  0  0  0  0  0  0  0  0  0  0  0
   -2.8590   -1.2870   -0.8280 H   0  0  0  0  0  0  0  0  0  0  0  0
    0.9590    2.8510    1.2270 H   0  0  0  0  0  0  0  0  0  0  0  0
    3.5340   -0.9030   -0.2420 H   0  0  0  0  0  0  0  0  0  0  0  0
    2.4690   -0.2180   -1.4840 H   0  0  0  0  0  0  0  0  0  0  0  0
    2.6470    1.6490    2.3470 H   0  0  0  0  0  0  0  0  0  0  0  0
    3.6730    0.2620    2.0180 H   0  0  0  0  0  0  0  0  0  0  0  0
    3.7870    1.8160   -1.6540 H   0  0  0  0  0  0  0  0  0  0  0  0
    4.8320    0.4140   -1.8880 H   0  0  0  0  0  0  0  0  0  0  0  0
    4.9860    2.3270    1.8820 H   0  0  0  0  0  0  0  0  0  0  0  0
    3.8870    3.0180    0.6760 H   0  0  0  0  0  0  0  0  0  0  0  0
    1.2980   -3.7810   -0.8220 H   0  0  0  0  0  0  0  0  0  0  0  0
   -2.7490   -3.2180   -2.2360 H   0  0  0  0  0  0  0  0  0  0  0  0
   -3.2900    3.3320   -0.1880 H   0  0  0  0  0  0  0  0  0  0  0  0
   -0.3360    3.6840    2.9520 H   0  0  0  0  0  0  0  0  0  0  0  0
   -2.7390   -5.4950   -3.1490 H   0  0  0  0  0  0  0  0  0  0  0  0
   -0.7390   -6.9320   -2.9200 H   0  0  0  0  0  0  0  0  0  0  0  0
   -4.3590    5.4160    0.6060 H   0  0  0  0  0  0  0  0  0  0  0  0
   -1.4040    5.7660    3.7070 H   0  0  0  0  0  0  0  0  0  0  0  0
   -3.4130    6.6390    2.5460 H   0  0  0  0  0  0  0  0  0  0  0  0
    6.5330    4.0940    0.2790 H   0  0  0  0  0  0  0  0  0  0  0  0
    8.3130    0.3370    1.4630 H   0  0  0  0  0  0  0  0  0  0  0  0
    8.0560    5.2150    1.9150 H   0  0  0  0  0  0  0  0  0  0  0  0
    9.7510    1.6350    3.0450 H   0  0  0  0  0  0  0  0  0  0  0  0
  1 26  1  0  0  0  0
  2 23  2  0  0  0  0
  3  4  1  0  0  0  0
  3  9  1  0  0  0  0
  3 10  1  0  0  0  0
  4 11  2  0  0  0  0
  5  9  1  0  0  0  0
  5 17  1  0  0  0  0
  5 18  1  0  0  0  0
  6 10  1  0  0  0  0
  6 12  2  0  0  0  0
  7 19  1  0  0  0  0
  7 20  1  0  0  0  0
  7 23  1  0  0  0  0
  8 35  2  0  0  0  0
  8 36  1  0  0  0  0
  9 14  2  0  0  0  0
 10 13  2  0  0  0  0
 11 13  1  0  0  0  0
 11 15  1  0  0  0  0
 12 14  1  0  0  0  0
 12 16  1  0  0  0  0
 13 37  1  0  0  0  0
 14 38  1  0  0  0  0
 15 21  2  0  0  0  0
 15 22  1  0  0  0  0
 16 24  2  0  0  0  0
 16 25  1  0  0  0  0
 17 19  1  0  0  0  0
 17 39  1  0  0  0  0
 17 40  1  0  0  0  0
 18 20  1  0  0  0  0
 18 41  1  0  0  0  0
 18 42  1  0  0  0  0
 19 43  1  0  0  0  0
 19 44  1  0  0  0  0
 20 45  1  0  0  0  0
 20 46  1  0  0  0  0
 21 26  1  0  0  0  0
 21 47  1  0  0  0  0
 22 28  2  0  0  0  0
 22 48  1  0  0  0  0
 23 27  1  0  0  0  0
 24 30  1  0  0  0  0
 24 49  1  0  0  0  0
 25 31  2  0  0  0  0
 25 50  1  0  0  0  0
 26 29  2  0  0  0  0
 27 33  2  0  0  0  0
 27 34  1  0  0  0  0
 28 29  1  0  0  0  0
 28 51  1  0  0  0  0
 29 52  1  0  0  0  0
 30 32  2  0  0  0  0
 30 53  1  0  0  0  0
 31 32  1  0  0  0  0
 31 54  1  0  0  0  0
 32 55  1  0  0  0  0
 33 35  1  0  0  0  0
 33 56  1  0  0  0  0
 34 36  2  0  0  0  0
 34 57  1  0  0  0  0
 35 58  1  0  0  0  0
 36 59  1  0  0  0  0
M  END
>  <Name>
87577986

>  <ActivitySource>
Njus_2010

>  <Activity>
INHIBITOR

>  <activity>
1

>  <ThresholderStrategy>
all

>  <ScoresAndActivity>
Ratio of Toxic Dose 50 / Chemo Reversal 50: 190 > 10 (sec=0) => sa

$$$$
s=Ivnitski-Steele_2010__n=87550714
  MOE2013           3D
CORINA 3.49 0026  01.06.2011
 57 62  0  0  0  0  0  0  0  0999 V2000
   -6.1360    0.1880    1.6200 Cl  0  0  0  0  0  0  0  0  0  0  0  0
   -2.7550  -12.6930   -1.0140 F   0  0  0  0  0  0  0  0  0  0  0  0
    3.4710   -2.2620    0.8800 O   0  0  0  0  0  0  0  0  0  0  0  0
    3.2380    0.3840    4.1200 O   0  0  0  0  0  0  0  0  0  0  0  0
   -2.9480   -5.7010    1.1860 N   0  0  0  0  0  0  0  0  0  0  0  0
   -3.6190   -4.5280    1.3700 N   0  0  0  0  0  0  0  0  0  0  0  0
   -0.6630   -4.8060    1.0060 N   0  0  0  0  0  0  0  0  0  0  0  0
   -3.4310   -8.0650    0.9930 N   0  0  0  0  0  0  0  0  0  0  0  0
    1.6850   -3.3670    1.8140 N   0  0  0  0  0  0  0  0  0  0  0  0
   -1.5500   -5.8980    0.9970 C   0  0  0  0  0  0  0  0  0  0  0  0
   -3.8360   -6.7780    1.1780 C   0  0  0  0  0  0  0  0  0  0  0  0
   -4.9130   -4.8510    1.4910 C   0  0  0  0  0  0  0  0  0  0  0  0
   -2.1550   -8.2540    0.8220 C   0  0  0  0  0  0  0  0  0  0  0  0
   -5.0890   -6.2490    1.3780 C   0  0  0  0  0  0  0  0  0  0  0  0
   -1.1300   -7.1640    0.7930 C   0  0  0  0  0  0  0  0  0  0  0  0
   -5.9330   -3.8180    1.7030 C   0  0  0  0  0  0  0  0  0  0  0  0
   -1.6580   -9.6430    0.6220 C   0  0  0  0  0  0  0  0  0  0  0  0
   -0.8030   -3.6570    1.9210 C   0  0  0  0  0  0  0  0  0  0  0  0
    0.4770   -4.6720    0.0810 C   0  0  0  0  0  0  0  0  0  0  0  0
    0.5070   -3.4070    2.6930 C   0  0  0  0  0  0  0  0  0  0  0  0
    1.7780   -4.4800    0.8640 C   0  0  0  0  0  0  0  0  0  0  0  0
   -5.6000   -2.4590    1.5780 C   0  0  0  0  0  0  0  0  0  0  0  0
   -2.4460  -10.5350   -0.1130 C   0  0  0  0  0  0  0  0  0  0  0  0
    2.6790   -2.3870    1.8130 C   0  0  0  0  0  0  0  0  0  0  0  0
   -7.2540   -4.1570    2.0350 C   0  0  0  0  0  0  0  0  0  0  0  0
   -0.4480  -10.0800    1.1810 C   0  0  0  0  0  0  0  0  0  0  0  0
    2.7860   -1.5050    2.9660 C   0  0  0  0  0  0  0  0  0  0  0  0
   -6.5650   -1.4720    1.7790 C   0  0  0  0  0  0  0  0  0  0  0  0
   -2.0060  -11.8400   -0.3020 C   0  0  0  0  0  0  0  0  0  0  0  0
   -8.2160   -3.1630    2.2350 C   0  0  0  0  0  0  0  0  0  0  0  0
   -0.0200  -11.3950    0.9820 C   0  0  0  0  0  0  0  0  0  0  0  0
   -7.8720   -1.8190    2.1070 C   0  0  0  0  0  0  0  0  0  0  0  0
   -0.8000  -12.2770    0.2350 C   0  0  0  0  0  0  0  0  0  0  0  0
    3.1920   -0.1860    2.8900 C   0  0  0  0  0  0  0  0  0  0  0  0
    2.6210   -1.7590    4.3590 C   0  0  0  0  0  0  0  0  0  0  0  0
    2.8900   -0.5780    5.0100 C   0  0  0  0  0  0  0  0  0  0  0  0
   -6.0030   -6.8210    1.4220 H   0  0  0  0  0  0  0  0  0  0  0  0
   -0.0910   -7.4060    0.6240 H   0  0  0  0  0  0  0  0  0  0  0  0
   -1.0670   -2.7680    1.3340 H   0  0  0  0  0  0  0  0  0  0  0  0
   -1.5900   -3.8160    2.6650 H   0  0  0  0  0  0  0  0  0  0  0  0
    0.5700   -5.5370   -0.5850 H   0  0  0  0  0  0  0  0  0  0  0  0
    0.3010   -3.8010   -0.5620 H   0  0  0  0  0  0  0  0  0  0  0  0
    0.6770   -4.2170    3.4120 H   0  0  0  0  0  0  0  0  0  0  0  0
    0.3930   -2.4720    3.2460 H   0  0  0  0  0  0  0  0  0  0  0  0
    2.6130   -4.3400    0.1700 H   0  0  0  0  0  0  0  0  0  0  0  0
    1.9940   -5.3780    1.4550 H   0  0  0  0  0  0  0  0  0  0  0  0
   -4.5840   -2.1680    1.3200 H   0  0  0  0  0  0  0  0  0  0  0  0
   -3.3930  -10.2240   -0.5430 H   0  0  0  0  0  0  0  0  0  0  0  0
   -7.5580   -5.1940    2.1510 H   0  0  0  0  0  0  0  0  0  0  0  0
    0.1630   -9.4220    1.7930 H   0  0  0  0  0  0  0  0  0  0  0  0
   -9.2350   -3.4400    2.4940 H   0  0  0  0  0  0  0  0  0  0  0  0
    0.9170  -11.7350    1.4170 H   0  0  0  0  0  0  0  0  0  0  0  0
   -8.6260   -1.0530    2.2640 H   0  0  0  0  0  0  0  0  0  0  0  0
   -0.4790  -13.3020    0.0770 H   0  0  0  0  0  0  0  0  0  0  0  0
    3.4680    0.4590    2.0660 H   0  0  0  0  0  0  0  0  0  0  0  0
    2.3500   -2.6920    4.8330 H   0  0  0  0  0  0  0  0  0  0  0  0
    2.8940   -0.2780    6.0480 H   0  0  0  0  0  0  0  0  0  0  0  0
  1 28  1  0  0  0  0
  2 29  1  0  0  0  0
  3 24  2  0  0  0  0
  4 34  1  0  0  0  0
  4 36  1  0  0  0  0
  5  6  1  0  0  0  0
  5 10  1  0  0  0  0
  5 11  1  0  0  0  0
  6 12  2  0  0  0  0
  7 10  1  0  0  0  0
  7 18  1  0  0  0  0
  7 19  1  0  0  0  0
  8 11  1  0  0  0  0
  8 13  2  0  0  0  0
  9 20  1  0  0  0  0
  9 21  1  0  0  0  0
  9 24  1  0  0  0  0
 10 15  2  0  0  0  0
 11 14  2  0  0  0  0
 12 14  1  0  0  0  0
 12 16  1  0  0  0  0
 13 15  1  0  0  0  0
 13 17  1  0  0  0  0
 14 37  1  0  0  0  0
 15 38  1  0  0  0  0
 16 22  2  0  0  0  0
 16 25  1  0  0  0  0
 17 23  2  0  0  0  0
 17 26  1  0  0  0  0
 18 20  1  0  0  0  0
 18 39  1  0  0  0  0
 18 40  1  0  0  0  0
 19 21  1  0  0  0  0
 19 41  1  0  0  0  0
 19 42  1  0  0  0  0
 20 43  1  0  0  0  0
 20 44  1  0  0  0  0
 21 45  1  0  0  0  0
 21 46  1  0  0  0  0
 22 28  1  0  0  0  0
 22 47  1  0  0  0  0
 23 29  1  0  0  0  0
 23 48  1  0  0  0  0
 24 27  1  0  0  0  0
 25 30  2  0  0  0  0
 25 49  1  0  0  0  0
 26 31  2  0  0  0  0
 26 50  1  0  0  0  0
 27 34  2  0  0  0  0
 27 35  1  0  0  0  0
 28 32  2  0  0  0  0
 29 33  2  0  0  0  0
 30 32  1  0  0  0  0
 30 51  1  0  0  0  0
 31 33  1  0  0  0  0
 31 52  1  0  0  0  0
 32 53  1  0  0  0  0
 33 54  1  0  0  0  0
 34 55  1  0  0  0  0
 35 36  2  0  0  0  0
 35 56  1  0  0  0  0
 36 57  1  0  0  0  0
M  END
>  <Name>
87550714

>  <ActivitySource>
Ivnitski-Steele_2010

>  <Activity>
INHIBITOR

>  <activity>
1

>  <ThresholderStrategy>
all

>  <ScoresAndActivity>
Rank Score = 75 * (EC50Cutoff - EC50)/EC50Cutoff + 25*(Span - SpanCutoff)/SpanCutoff: 91 > 52 (sec=0) => sa

$$$$
s=Njus_2010__n=87577984
  MOE2013           3D
CORINA 3.49 0026  01.06.2011
 56 61  0  0  0  0  0  0  0  0999 V2000
   -6.1560    0.1380    1.5600 Cl  0  0  0  0  0  0  0  0  0  0  0  0
    3.4390   -2.2010    0.8770 O   0  0  0  0  0  0  0  0  0  0  0  0
    3.1620    0.4120    4.1410 O   0  0  0  0  0  0  0  0  0  0  0  0
   -2.9230   -5.7300    1.1530 N   0  0  0  0  0  0  0  0  0  0  0  0
   -3.5990   -4.5610    1.3480 N   0  0  0  0  0  0  0  0  0  0  0  0
   -0.6410   -4.8240    0.9960 N   0  0  0  0  0  0  0  0  0  0  0  0
   -3.3950   -8.0930    0.9320 N   0  0  0  0  0  0  0  0  0  0  0  0
    1.6870   -3.3570    1.8140 N   0  0  0  0  0  0  0  0  0  0  0  0
   -0.7720  -12.2920    0.1350 N   0  0  0  0  0  0  0  0  0  0  0  0
   -1.5230   -5.9200    0.9670 C   0  0  0  0  0  0  0  0  0  0  0  0
   -3.8070   -6.8100    1.1310 C   0  0  0  0  0  0  0  0  0  0  0  0
   -4.8920   -4.8910    1.4630 C   0  0  0  0  0  0  0  0  0  0  0  0
   -2.1180   -8.2760    0.7620 C   0  0  0  0  0  0  0  0  0  0  0  0
   -5.0610   -6.2890    1.3350 C   0  0  0  0  0  0  0  0  0  0  0  0
   -1.0980   -7.1820    0.7470 C   0  0  0  0  0  0  0  0  0  0  0  0
   -5.9160   -3.8650    1.6850 C   0  0  0  0  0  0  0  0  0  0  0  0
   -1.6190   -9.6630    0.5490 C   0  0  0  0  0  0  0  0  0  0  0  0
   -0.7920   -3.6930    1.9310 C   0  0  0  0  0  0  0  0  0  0  0  0
    0.4960   -4.6650    0.0710 C   0  0  0  0  0  0  0  0  0  0  0  0
    0.5170   -3.4350    2.7010 C   0  0  0  0  0  0  0  0  0  0  0  0
    1.7970   -4.4580    0.8520 C   0  0  0  0  0  0  0  0  0  0  0  0
   -5.5970   -2.5040    1.5370 C   0  0  0  0  0  0  0  0  0  0  0  0
    2.6570   -2.3530    1.8150 C   0  0  0  0  0  0  0  0  0  0  0  0
   -7.2260   -4.2110    2.0490 C   0  0  0  0  0  0  0  0  0  0  0  0
   -2.4230  -10.5600   -0.1570 C   0  0  0  0  0  0  0  0  0  0  0  0
   -0.3980  -10.0950    1.0660 C   0  0  0  0  0  0  0  0  0  0  0  0
    2.7510   -1.4780    2.9740 C   0  0  0  0  0  0  0  0  0  0  0  0
   -6.5670   -1.5230    1.7470 C   0  0  0  0  0  0  0  0  0  0  0  0
   -8.1930   -3.2230    2.2580 C   0  0  0  0  0  0  0  0  0  0  0  0
   -7.8640   -1.8780    2.1060 C   0  0  0  0  0  0  0  0  0  0  0  0
   -1.9570  -11.8500   -0.3380 C   0  0  0  0  0  0  0  0  0  0  0  0
   -0.0240  -11.4080    0.8290 C   0  0  0  0  0  0  0  0  0  0  0  0
    3.1210   -0.1480    2.9060 C   0  0  0  0  0  0  0  0  0  0  0  0
    2.6040   -1.7480    4.3660 C   0  0  0  0  0  0  0  0  0  0  0  0
    2.8480   -0.5660    5.0260 C   0  0  0  0  0  0  0  0  0  0  0  0
   -5.9740   -6.8640    1.3710 H   0  0  0  0  0  0  0  0  0  0  0  0
   -0.0560   -7.4150    0.5780 H   0  0  0  0  0  0  0  0  0  0  0  0
   -1.0740   -2.7990    1.3610 H   0  0  0  0  0  0  0  0  0  0  0  0
   -1.5720   -3.8770    2.6760 H   0  0  0  0  0  0  0  0  0  0  0  0
    0.6020   -5.5230   -0.6010 H   0  0  0  0  0  0  0  0  0  0  0  0
    0.3050   -3.7910   -0.5650 H   0  0  0  0  0  0  0  0  0  0  0  0
    0.7060   -4.2550    3.4030 H   0  0  0  0  0  0  0  0  0  0  0  0
    0.3890   -2.5130    3.2710 H   0  0  0  0  0  0  0  0  0  0  0  0
    2.6270   -4.2960    0.1570 H   0  0  0  0  0  0  0  0  0  0  0  0
    2.0300   -5.3590    1.4330 H   0  0  0  0  0  0  0  0  0  0  0  0
   -4.5890   -2.2080    1.2550 H   0  0  0  0  0  0  0  0  0  0  0  0
   -7.5180   -5.2490    2.1850 H   0  0  0  0  0  0  0  0  0  0  0  0
   -3.3860  -10.2630   -0.5590 H   0  0  0  0  0  0  0  0  0  0  0  0
    0.2460   -9.4560    1.6580 H   0  0  0  0  0  0  0  0  0  0  0  0
   -9.2030   -3.5060    2.5420 H   0  0  0  0  0  0  0  0  0  0  0  0
   -8.6200   -1.1170    2.2700 H   0  0  0  0  0  0  0  0  0  0  0  0
   -2.5410  -12.5850   -0.8830 H   0  0  0  0  0  0  0  0  0  0  0  0
    0.9150  -11.8000    1.2100 H   0  0  0  0  0  0  0  0  0  0  0  0
    3.3720    0.5110    2.0870 H   0  0  0  0  0  0  0  0  0  0  0  0
    2.3630   -2.6930    4.8340 H   0  0  0  0  0  0  0  0  0  0  0  0
    2.8530   -0.2760    6.0670 H   0  0  0  0  0  0  0  0  0  0  0  0
  1 28  1  0  0  0  0
  2 23  2  0  0  0  0
  3 33  1  0  0  0  0
  3 35  1  0  0  0  0
  4  5  1  0  0  0  0
  4 10  1  0  0  0  0
  4 11  1  0  0  0  0
  5 12  2  0  0  0  0
  6 10  1  0  0  0  0
  6 18  1  0  0  0  0
  6 19  1  0  0  0  0
  7 11  1  0  0  0  0
  7 13  2  0  0  0  0
  8 20  1  0  0  0  0
  8 21  1  0  0  0  0
  8 23  1  0  0  0  0
  9 31  2  0  0  0  0
  9 32  1  0  0  0  0
 10 15  2  0  0  0  0
 11 14  2  0  0  0  0
 12 14  1  0  0  0  0
 12 16  1  0  0  0  0
 13 15  1  0  0  0  0
 13 17  1  0  0  0  0
 14 36  1  0  0  0  0
 15 37  1  0  0  0  0
 16 22  2  0  0  0  0
 16 24  1  0  0  0  0
 17 25  2  0  0  0  0
 17 26  1  0  0  0  0
 18 20  1  0  0  0  0
 18 38  1  0  0  0  0
 18 39  1  0  0  0  0
 19 21  1  0  0  0  0
 19 40  1  0  0  0  0
 19 41  1  0  0  0  0
 20 42  1  0  0  0  0
 20 43  1  0  0  0  0
 21 44  1  0  0  0  0
 21 45  1  0  0  0  0
 22 28  1  0  0  0  0
 22 46  1  0  0  0  0
 23 27  1  0  0  0  0
 24 29  2  0  0  0  0
 24 47  1  0  0  0  0
 25 31  1  0  0  0  0
 25 48  1  0  0  0  0
 26 32  2  0  0  0  0
 26 49  1  0  0  0  0
 27 33  2  0  0  0  0
 27 34  1  0  0  0  0
 28 30  2  0  0  0  0
 29 30  1  0  0  0  0
 29 50  1  0  0  0  0
 30 51  1  0  0  0  0
 31 52  1  0  0  0  0
 32 53  1  0  0  0  0
 33 54  1  0  0  0  0
 34 35  2  0  0  0  0
 34 55  1  0  0  0  0
 35 56  1  0  0  0  0
M  END
>  <Name>
87577984

>  <ActivitySource>
Njus_2010

>  <Activity>
INHIBITOR

>  <activity>
1

>  <ThresholderStrategy>
all

>  <ScoresAndActivity>
Ratio of Toxic Dose 50 / Chemo Reversal 50: 65 > 10 (sec=0) => sa

$$$$
s=Matsson_2007__n=Bupropion
  MOE2013           3D
CORINA 3.49 0026  01.06.2011
 34 34  0  0  1  0  0  0  0  0999 V2000
    0.7430    0.3830    0.9400 C   0  0  0  0  0  0  0  0  0  0  0  0
    1.4350   -1.2940   -0.6600 C   0  0  0  0  0  0  0  0  0  0  0  0
    2.7510   -0.8280   -0.5720 C   0  0  0  0  0  0  0  0  0  0  0  0
    3.0640    0.2390    0.2700 C   0  0  0  0  0  0  0  0  0  0  0  0
   -1.6910   -1.9840   -2.1910 C   0  0  0  0  0  0  0  0  0  0  0  0
   -1.5740   -3.6340    1.9990 C   0  0  0  0  0  0  0  0  0  0  0  0
   -1.9730   -5.3150    0.1660 C   0  0  0  0  0  0  0  0  0  0  0  0
   -3.9000   -4.2950    1.3760 C   0  0  0  0  0  0  0  0  0  0  0  0
   -3.1520   -2.1700    0.2290 H   0  0  0  0  0  0  0  0  0  0  0  0
    0.4220   -0.6920    0.0970 C   0  0  0  0  0  0  0  0  0  0  0  0
    2.0580    0.8400    1.0220 C   0  0  0  0  0  0  0  0  0  0  0  0
   -1.8540   -0.4910    0.6630 O   0  0  0  0  0  0  0  0  0  0  0  0
   -1.0030   -1.1430    0.0520 C   0  0  0  0  0  0  0  0  0  0  0  0
   -1.3920   -2.3930   -0.7510 C   0  0  1  0  0  0  0  0  0  0  0  0
    2.4410    2.1580    2.0600 Cl  0  0  0  0  0  0  0  0  0  0  0  0
   -2.4860   -4.0230    0.8240 C   0  0  0  0  0  0  0  0  0  0  0  0
   -2.6340   -2.9560   -0.1830 N   0  0  1  0  0  0  0  0  0  0  0  0
   -0.0320    0.8630    1.5340 H   0  0  0  0  0  0  0  0  0  0  0  0
    1.2400   -2.1220   -1.3350 H   0  0  0  0  0  0  0  0  0  0  0  0
   -0.5890   -3.1320   -0.7370 H   0  0  0  0  0  0  0  0  0  0  0  0
    3.5340   -1.2980   -1.1620 H   0  0  0  0  0  0  0  0  0  0  0  0
   -2.0040   -2.8480   -2.7880 H   0  0  0  0  0  0  0  0  0  0  0  0
   -2.4850   -1.2290   -2.2400 H   0  0  0  0  0  0  0  0  0  0  0  0
   -0.8070   -1.5510   -2.6710 H   0  0  0  0  0  0  0  0  0  0  0  0
    4.0890    0.5940    0.3320 H   0  0  0  0  0  0  0  0  0  0  0  0
   -0.5360   -3.4910    1.6840 H   0  0  0  0  0  0  0  0  0  0  0  0
   -1.9150   -2.7110    2.4810 H   0  0  0  0  0  0  0  0  0  0  0  0
   -1.5710   -4.4180    2.7660 H   0  0  0  0  0  0  0  0  0  0  0  0
   -1.9920   -6.1500    0.8770 H   0  0  0  0  0  0  0  0  0  0  0  0
   -2.5960   -5.6010   -0.6890 H   0  0  0  0  0  0  0  0  0  0  0  0
   -0.9420   -5.2200   -0.1880 H   0  0  0  0  0  0  0  0  0  0  0  0
   -4.3160   -3.4080    1.8690 H   0  0  0  0  0  0  0  0  0  0  0  0
   -4.5920   -4.5890    0.5780 H   0  0  0  0  0  0  0  0  0  0  0  0
   -3.8870   -5.1040    2.1150 H   0  0  0  0  0  0  0  0  0  0  0  0
  1 10  2  0  0  0  0
  1 11  1  0  0  0  0
  1 18  1  0  0  0  0
  2  3  2  0  0  0  0
  2 10  1  0  0  0  0
  2 19  1  0  0  0  0
  3  4  1  0  0  0  0
  3 21  1  0  0  0  0
  4 11  2  0  0  0  0
  4 25  1  0  0  0  0
  5 14  1  0  0  0  0
  5 22  1  0  0  0  0
  5 23  1  0  0  0  0
  5 24  1  0  0  0  0
  6 16  1  0  0  0  0
  6 26  1  0  0  0  0
  6 27  1  0  0  0  0
  6 28  1  0  0  0  0
  7 16  1  0  0  0  0
  7 29  1  0  0  0  0
  7 30  1  0  0  0  0
  7 31  1  0  0  0  0
  8 16  1  0  0  0  0
  8 32  1  0  0  0  0
  8 33  1  0  0  0  0
  8 34  1  0  0  0  0
  9 17  1  0  0  0  0
 10 13  1  0  0  0  0
 11 15  1  0  0  0  0
 12 13  2  0  0  0  0
 13 14  1  0  0  0  0
 14 17  1  0  0  0  0
 14 20  1  0  0  0  0
 16 17  1  0  0  0  0
M  END
>  <Name>
Bupropion

>  <ActivitySource>
Matsson_2007

>  <Activity>
INACTIVE

>  <activity>
0

>  <ThresholderStrategy>
all

>  <ScoresAndActivity>
Fold increase in substrate accumulation: 0.5 < 3 (sec=0.3) => si

$$$$
s=Ivnitski-Steele_2008__n=24820374
  MOE2013           3D
CORINA 3.49 0026  01.06.2011
 53 55  0  0  1  0  0  0  0  0999 V2000
    5.9220    7.4900   -3.2120 Cl  0  0  0  0  0  0  0  0  0  0  0  0
   -0.0490    1.0190    0.1370 O   0  0  0  0  0  0  0  0  0  0  0  0
    0.7660    3.0730    0.5740 O   0  0  0  0  0  0  0  0  0  0  0  0
    2.9400   -2.5290    0.1760 O   0  0  0  0  0  0  0  0  0  0  0  0
    1.0360   -3.0920   -0.9840 O   0  0  0  0  0  0  0  0  0  0  0  0
    2.1420    4.1940   -1.4550 O   0  0  0  0  0  0  0  0  0  0  0  0
    3.3130    2.3440   -0.6820 N   0  0  0  0  0  0  0  0  0  0  0  0
   -3.3720   -1.4300    0.6110 N   0  0  3  0  0  0  0  0  0  0  0  0
    1.4320   -0.8220   -0.2730 C   0  0  0  0  0  0  0  0  0  0  0  0
    2.2810    1.4730   -0.3810 C   0  0  0  0  0  0  0  0  0  0  0  0
    0.1890   -0.3750   -0.0170 C   0  0  0  0  0  0  0  0  0  0  0  0
    0.9540    1.9500    0.1230 C   0  0  0  0  0  0  0  0  0  0  0  0
    2.4850    0.1510   -0.4840 C   0  0  0  0  0  0  0  0  0  0  0  0
    1.7430   -2.2730   -0.4190 C   0  0  0  0  0  0  0  0  0  0  0  0
    3.1740    3.6730   -1.0490 C   0  0  0  0  0  0  0  0  0  0  0  0
   -1.0050   -1.1810    0.1840 C   0  0  0  0  0  0  0  0  0  0  0  0
    4.4330    4.4660   -1.0580 C   0  0  0  0  0  0  0  0  0  0  0  0
   -2.2330   -0.6920    0.4260 C   0  0  0  0  0  0  0  0  0  0  0  0
    4.5740    5.4840   -2.0100 C   0  0  0  0  0  0  0  0  0  0  0  0
    5.4510    4.2380   -0.1230 C   0  0  0  0  0  0  0  0  0  0  0  0
   -4.6840   -0.9980    0.8840 C   0  0  0  0  0  0  0  0  0  0  0  0
    5.7410    6.2460   -2.0360 C   0  0  0  0  0  0  0  0  0  0  0  0
    6.6160    5.0080   -0.1580 C   0  0  0  0  0  0  0  0  0  0  0  0
    6.7630    6.0100   -1.1180 C   0  0  0  0  0  0  0  0  0  0  0  0
   -5.6930   -1.9690    1.0060 C   0  0  0  0  0  0  0  0  0  0  0  0
   -5.0490    0.3460    1.0390 C   0  0  0  0  0  0  0  0  0  0  0  0
   -7.0270   -1.6180    1.2600 C   0  0  0  0  0  0  0  0  0  0  0  0
   -6.3730    0.7180    1.3240 C   0  0  0  0  0  0  0  0  0  0  0  0
   -7.3560   -0.2700    1.4250 C   0  0  0  0  0  0  0  0  0  0  0  0
    3.3570   -3.8940    0.1020 C   0  0  0  0  0  0  0  0  0  0  0  0
   -8.0740   -2.6820    1.4090 C   0  0  0  0  0  0  0  0  0  0  0  0
   -6.7360    2.1680    1.4600 C   0  0  0  0  0  0  0  0  0  0  0  0
    4.2510    1.9590   -0.6750 H   0  0  0  0  0  0  0  0  0  0  0  0
   -3.2570   -2.4360    0.5410 H   0  0  0  0  0  0  0  0  0  0  0  0
    3.4440   -0.2320   -0.8220 H   0  0  0  0  0  0  0  0  0  0  0  0
   -0.8980   -2.2610    0.1330 H   0  0  0  0  0  0  0  0  0  0  0  0
   -2.3820    0.3810    0.4840 H   0  0  0  0  0  0  0  0  0  0  0  0
    3.7780    5.6760   -2.7260 H   0  0  0  0  0  0  0  0  0  0  0  0
    5.3460    3.4880    0.6570 H   0  0  0  0  0  0  0  0  0  0  0  0
    7.4060    4.8360    0.5690 H   0  0  0  0  0  0  0  0  0  0  0  0
    7.6720    6.6070   -1.1380 H   0  0  0  0  0  0  0  0  0  0  0  0
   -5.4400   -3.0210    0.8970 H   0  0  0  0  0  0  0  0  0  0  0  0
   -4.3080    1.1330    0.9470 H   0  0  0  0  0  0  0  0  0  0  0  0
   -8.3860    0.0120    1.6340 H   0  0  0  0  0  0  0  0  0  0  0  0
    4.3210   -3.9820    0.6100 H   0  0  0  0  0  0  0  0  0  0  0  0
    2.6350   -4.5410    0.6090 H   0  0  0  0  0  0  0  0  0  0  0  0
    3.4840   -4.1980   -0.9420 H   0  0  0  0  0  0  0  0  0  0  0  0
   -8.1200   -3.0170    2.4500 H   0  0  0  0  0  0  0  0  0  0  0  0
   -9.0590   -2.3050    1.1150 H   0  0  0  0  0  0  0  0  0  0  0  0
   -7.8510   -3.5420    0.7690 H   0  0  0  0  0  0  0  0  0  0  0  0
   -6.9790    2.5860    0.4780 H   0  0  0  0  0  0  0  0  0  0  0  0
   -7.6000    2.2950    2.1210 H   0  0  0  0  0  0  0  0  0  0  0  0
   -5.9090    2.7380    1.8950 H   0  0  0  0  0  0  0  0  0  0  0  0
  1 22  1  0  0  0  0
  2 11  1  0  0  0  0
  2 12  1  0  0  0  0
  3 12  2  0  0  0  0
  4 14  1  0  0  0  0
  4 30  1  0  0  0  0
  5 14  2  0  0  0  0
  6 15  2  0  0  0  0
  7 10  1  0  0  0  0
  7 15  1  0  0  0  0
  7 33  1  0  0  0  0
  8 18  1  0  0  0  0
  8 21  1  0  0  0  0
  8 34  1  0  0  0  0
  9 11  2  0  0  0  0
  9 13  1  0  0  0  0
  9 14  1  0  0  0  0
 10 12  1  0  0  0  0
 10 13  2  0  0  0  0
 11 16  1  0  0  0  0
 13 35  1  0  0  0  0
 15 17  1  0  0  0  0
 16 18  2  0  0  0  0
 16 36  1  0  0  0  0
 17 19  2  0  0  0  0
 17 20  1  0  0  0  0
 18 37  1  0  0  0  0
 19 22  1  0  0  0  0
 19 38  1  0  0  0  0
 20 23  2  0  0  0  0
 20 39  1  0  0  0  0
 21 25  2  0  0  0  0
 21 26  1  0  0  0  0
 22 24  2  0  0  0  0
 23 24  1  0  0  0  0
 23 40  1  0  0  0  0
 24 41  1  0  0  0  0
 25 27  1  0  0  0  0
 25 42  1  0  0  0  0
 26 28  2  0  0  0  0
 26 43  1  0  0  0  0
 27 29  2  0  0  0  0
 27 31  1  0  0  0  0
 28 29  1  0  0  0  0
 28 32  1  0  0  0  0
 29 44  1  0  0  0  0
 30 45  1  0  0  0  0
 30 46  1  0  0  0  0
 30 47  1  0  0  0  0
 31 48  1  0  0  0  0
 31 49  1  0  0  0  0
 31 50  1  0  0  0  0
 32 51  1  0  0  0  0
 32 52  1  0  0  0  0
 32 53  1  0  0  0  0
M  END
>  <Name>
24820374

>  <ActivitySource>
Ivnitski-Steele_2008

>  <Activity>
INACTIVE

>  <activity>
0

>  <ThresholderStrategy>
all

>  <ScoresAndActivity>
Mean of inhibition, expressed in %: 0 < 50 (sec=2) => si

$$$$
s=Marighetti_2013__n=21
  MOE2013           3D
CORINA 3.49 0026  01.06.2011
 47 49  0  0  0  0  0  0  0  0999 V2000
    0.1730    0.9590    0.7120 C   0  0  0  0  0  0  0  0  0  0  0  0
    0.0860   -0.1560   -0.1280 C   0  0  0  0  0  0  0  0  0  0  0  0
    1.1400   -0.4240   -1.0070 C   0  0  0  0  0  0  0  0  0  0  0  0
    2.2580    0.4150   -1.0490 C   0  0  0  0  0  0  0  0  0  0  0  0
    2.3360    1.5420   -0.2220 C   0  0  0  0  0  0  0  0  0  0  0  0
    1.2890    1.7990    0.6660 C   0  0  0  0  0  0  0  0  0  0  0  0
   -1.1420   -1.0240   -0.1110 C   0  0  0  0  0  0  0  0  0  0  0  0
   -2.2600   -0.4390   -0.9660 C   0  0  0  0  0  0  0  0  0  0  0  0
   -3.3910   -1.2970   -0.9000 O   0  0  0  0  0  0  0  0  0  0  0  0
    3.4760    2.3660   -0.3550 N   0  0  0  0  0  0  0  0  0  0  0  0
    3.7020    3.5720    0.2860 C   0  0  0  0  0  0  0  0  0  0  0  0
    4.9920    4.2530   -0.0430 C   0  0  0  0  0  0  0  0  0  0  0  0
    2.9150    4.1720    1.0150 O   0  0  0  0  0  0  0  0  0  0  0  0
    6.1510    3.5040   -0.2900 C   0  0  0  0  0  0  0  0  0  0  0  0
    5.0260    5.6680   -0.1180 C   0  0  0  0  0  0  0  0  0  0  0  0
    6.2160    6.2940   -0.5000 C   0  0  0  0  0  0  0  0  0  0  0  0
    7.3600    5.5370   -0.7700 C   0  0  0  0  0  0  0  0  0  0  0  0
    7.3310    4.1490   -0.6560 C   0  0  0  0  0  0  0  0  0  0  0  0
    3.8500    6.3890    0.2080 N   0  0  0  0  0  0  0  0  0  0  0  0
    3.6070    7.7420    0.0900 C   0  0  0  0  0  0  0  0  0  0  0  0
    4.4010    8.6040   -0.2680 O   0  0  0  0  0  0  0  0  0  0  0  0
    2.2270    8.1640    0.4670 C   0  0  0  0  0  0  0  0  0  0  0  0
    2.0530    9.4320    1.0340 C   0  0  0  0  0  0  0  0  0  0  0  0
    0.7760    9.8560    1.3980 C   0  0  0  0  0  0  0  0  0  0  0  0
   -0.3310    9.0320    1.1930 C   0  0  0  0  0  0  0  0  0  0  0  0
   -0.1620    7.7760    0.6120 C   0  0  0  0  0  0  0  0  0  0  0  0
    1.1130    7.3410    0.2440 C   0  0  0  0  0  0  0  0  0  0  0  0
    0.5620   11.4080    2.1090 Cl  0  0  0  0  0  0  0  0  0  0  0  0
   -0.6310    1.1900    1.4060 H   0  0  0  0  0  0  0  0  0  0  0  0
    1.0960   -1.2820   -1.6730 H   0  0  0  0  0  0  0  0  0  0  0  0
    3.0540    0.1830   -1.7510 H   0  0  0  0  0  0  0  0  0  0  0  0
    1.3050    2.6490    1.3400 H   0  0  0  0  0  0  0  0  0  0  0  0
   -0.8990   -2.0370   -0.4570 H   0  0  0  0  0  0  0  0  0  0  0  0
   -1.4900   -1.1580    0.9220 H   0  0  0  0  0  0  0  0  0  0  0  0
   -2.5580    0.5520   -0.6080 H   0  0  0  0  0  0  0  0  0  0  0  0
   -1.9500   -0.3520   -2.0130 H   0  0  0  0  0  0  0  0  0  0  0  0
   -4.0870   -0.9020   -1.4540 H   0  0  0  0  0  0  0  0  0  0  0  0
    4.1760    2.0350   -1.0090 H   0  0  0  0  0  0  0  0  0  0  0  0
    6.1660    2.4220   -0.1850 H   0  0  0  0  0  0  0  0  0  0  0  0
    6.2900    7.3730   -0.5800 H   0  0  0  0  0  0  0  0  0  0  0  0
    8.2810    6.0390   -1.0570 H   0  0  0  0  0  0  0  0  0  0  0  0
    8.2320    3.5710   -0.8480 H   0  0  0  0  0  0  0  0  0  0  0  0
    3.1080    5.7950    0.5950 H   0  0  0  0  0  0  0  0  0  0  0  0
    2.9100   10.0820    1.1950 H   0  0  0  0  0  0  0  0  0  0  0  0
   -1.3260    9.3630    1.4780 H   0  0  0  0  0  0  0  0  0  0  0  0
   -1.0240    7.1360    0.4400 H   0  0  0  0  0  0  0  0  0  0  0  0
    1.2090    6.3680   -0.2330 H   0  0  0  0  0  0  0  0  0  0  0  0
  1  2  2  0  0  0  0
  1  6  1  0  0  0  0
  1 29  1  0  0  0  0
  2  3  1  0  0  0  0
  2  7  1  0  0  0  0
  3  4  2  0  0  0  0
  3 30  1  0  0  0  0
  4  5  1  0  0  0  0
  4 31  1  0  0  0  0
  5  6  2  0  0  0  0
  5 10  1  0  0  0  0
  6 32  1  0  0  0  0
  7  8  1  0  0  0  0
  7 33  1  0  0  0  0
  7 34  1  0  0  0  0
  8  9  1  0  0  0  0
  8 35  1  0  0  0  0
  8 36  1  0  0  0  0
  9 37  1  0  0  0  0
 10 11  1  0  0  0  0
 10 38  1  0  0  0  0
 11 12  1  0  0  0  0
 11 13  2  0  0  0  0
 12 14  2  0  0  0  0
 12 15  1  0  0  0  0
 14 18  1  0  0  0  0
 14 39  1  0  0  0  0
 15 16  2  0  0  0  0
 15 19  1  0  0  0  0
 16 17  1  0  0  0  0
 16 40  1  0  0  0  0
 17 18  2  0  0  0  0
 17 41  1  0  0  0  0
 18 42  1  0  0  0  0
 19 20  1  0  0  0  0
 19 43  1  0  0  0  0
 20 21  2  0  0  0  0
 20 22  1  0  0  0  0
 22 23  2  0  0  0  0
 22 27  1  0  0  0  0
 23 24  1  0  0  0  0
 23 44  1  0  0  0  0
 24 25  2  0  0  0  0
 24 28  1  0  0  0  0
 25 26  1  0  0  0  0
 25 45  1  0  0  0  0
 26 27  2  0  0  0  0
 26 46  1  0  0  0  0
 27 47  1  0  0  0  0
M  END
>  <Name>
21

>  <ActivitySource>
Marighetti_2013

>  <Activity>
INHIBITOR

>  <activity>
1

>  <ThresholderStrategy>
all

>  <ScoresAndActivity>
IC50 (µM): 3.48 < 15 (sec=7) => sa

$$$$
s=Ivnitski-Steele_2008__n=17514556
  MOE2013           3D
CORINA 3.49 0026  01.06.2011
 38 40  0  0  0  0  0  0  0  0999 V2000
   -3.3910    2.9750    4.9460 Cl  0  0  0  0  0  0  0  0  0  0  0  0
    4.5920    7.8720   -3.1490 Cl  0  0  0  0  0  0  0  0  0  0  0  0
    3.3790   10.6510   -1.9740 Cl  0  0  0  0  0  0  0  0  0  0  0  0
    0.0580    1.3620   -0.0460 S   0  0  0  0  0  0  0  0  0  0  0  0
    0.1180    4.5620   -1.3230 S   0  0  0  0  0  0  0  0  0  0  0  0
    0.0210   -0.0860   -0.1220 O   0  0  0  0  0  0  0  0  0  0  0  0
    1.3270    2.0460    0.0800 O   0  0  0  0  0  0  0  0  0  0  0  0
   -0.8280    1.9830   -1.3330 N   0  0  0  0  0  0  0  0  0  0  0  0
   -1.8290    3.4510   -2.7590 N   0  0  0  0  0  0  0  0  0  0  0  0
   -0.9350    1.8290    1.3550 C   0  0  0  0  0  0  0  0  0  0  0  0
   -0.9080    3.2850   -1.8620 C   0  0  0  0  0  0  0  0  0  0  0  0
   -1.9790    1.2110   -1.8210 C   0  0  0  0  0  0  0  0  0  0  0  0
   -1.9290    0.9610    1.8180 C   0  0  0  0  0  0  0  0  0  0  0  0
   -0.6700    3.0300    2.0190 C   0  0  0  0  0  0  0  0  0  0  0  0
   -2.4640    2.1200   -2.9520 C   0  0  0  0  0  0  0  0  0  0  0  0
    0.7500    6.9820   -2.4820 C   0  0  0  0  0  0  0  0  0  0  0  0
   -0.1400    5.7730   -2.6490 C   0  0  0  0  0  0  0  0  0  0  0  0
   -2.6910    1.3200    2.9300 C   0  0  0  0  0  0  0  0  0  0  0  0
   -1.4370    3.3850    3.1300 C   0  0  0  0  0  0  0  0  0  0  0  0
   -2.4460    2.5320    3.5770 C   0  0  0  0  0  0  0  0  0  0  0  0
    2.9350    8.0370   -2.6880 C   0  0  0  0  0  0  0  0  0  0  0  0
    2.1050    6.9210   -2.8410 C   0  0  0  0  0  0  0  0  0  0  0  0
    2.4150    9.2310   -2.1780 C   0  0  0  0  0  0  0  0  0  0  0  0
    0.2420    8.1790   -1.9580 C   0  0  0  0  0  0  0  0  0  0  0  0
    1.0680    9.2970   -1.8120 C   0  0  0  0  0  0  0  0  0  0  0  0
   -1.6980    0.2250   -2.1990 H   0  0  0  0  0  0  0  0  0  0  0  0
   -2.7480    1.1210   -1.0490 H   0  0  0  0  0  0  0  0  0  0  0  0
   -2.1160    0.0090    1.3260 H   0  0  0  0  0  0  0  0  0  0  0  0
    0.1270    3.6920    1.6890 H   0  0  0  0  0  0  0  0  0  0  0  0
   -3.5540    2.2140   -2.9420 H   0  0  0  0  0  0  0  0  0  0  0  0
   -2.1640    1.7240   -3.9290 H   0  0  0  0  0  0  0  0  0  0  0  0
    0.0680    5.3110   -3.6210 H   0  0  0  0  0  0  0  0  0  0  0  0
   -1.1900    6.0850   -2.6580 H   0  0  0  0  0  0  0  0  0  0  0  0
   -3.4690    0.6500    3.2890 H   0  0  0  0  0  0  0  0  0  0  0  0
   -1.2380    4.3220    3.6440 H   0  0  0  0  0  0  0  0  0  0  0  0
    2.5160    5.9950   -3.2400 H   0  0  0  0  0  0  0  0  0  0  0  0
   -0.8030    8.2500   -1.6620 H   0  0  0  0  0  0  0  0  0  0  0  0
    0.6520   10.2200   -1.4120 H   0  0  0  0  0  0  0  0  0  0  0  0
  1 20  1  0  0  0  0
  2 21  1  0  0  0  0
  3 23  1  0  0  0  0
  4  6  2  0  0  0  0
  4  7  2  0  0  0  0
  4  8  1  0  0  0  0
  4 10  1  0  0  0  0
  5 11  1  0  0  0  0
  5 17  1  0  0  0  0
  8 11  1  0  0  0  0
  8 12  1  0  0  0  0
  9 11  2  0  0  0  0
  9 15  1  0  0  0  0
 10 13  1  0  0  0  0
 10 14  2  0  0  0  0
 12 15  1  0  0  0  0
 12 26  1  0  0  0  0
 12 27  1  0  0  0  0
 13 18  2  0  0  0  0
 13 28  1  0  0  0  0
 14 19  1  0  0  0  0
 14 29  1  0  0  0  0
 15 30  1  0  0  0  0
 15 31  1  0  0  0  0
 16 17  1  0  0  0  0
 16 22  2  0  0  0  0
 16 24  1  0  0  0  0
 17 32  1  0  0  0  0
 17 33  1  0  0  0  0
 18 20  1  0  0  0  0
 18 34  1  0  0  0  0
 19 20  2  0  0  0  0
 19 35  1  0  0  0  0
 21 22  1  0  0  0  0
 21 23  2  0  0  0  0
 22 36  1  0  0  0  0
 23 25  1  0  0  0  0
 24 25  2  0  0  0  0
 24 37  1  0  0  0  0
 25 38  1  0  0  0  0
M  END
>  <Name>
17514556

>  <ActivitySource>
Ivnitski-Steele_2008

>  <Activity>
INACTIVE

>  <activity>
0

>  <ThresholderStrategy>
all

>  <ScoresAndActivity>
Mean of inhibition, expressed in %: 0 < 50 (sec=2) => si

$$$$
s=Ivnitski-Steele_2008__n=22407717
  MOE2013           3D
CORINA 3.49 0026  01.06.2011
 43 46  0  0  0  0  0  0  0  0999 V2000
    2.1180    6.8930    2.3320 Cl  0  0  0  0  0  0  0  0  0  0  0  0
    2.7470    7.9350   -0.6790 Cl  0  0  0  0  0  0  0  0  0  0  0  0
    0.0210    1.6610    0.1280 S   0  0  0  0  0  0  0  0  0  0  0  0
   -1.0180   -0.8590    0.1140 N   0  0  0  0  0  0  0  0  0  0  0  0
    0.6630   -2.0870    0.7990 N   0  0  0  0  0  0  0  0  0  0  0  0
    1.0740   -0.7730    0.7780 N   0  0  0  0  0  0  0  0  0  0  0  0
   -2.3200   -0.4710   -0.3330 N   0  0  0  0  0  0  0  0  0  0  0  0
   -0.5900   -2.1360    0.3830 C   0  0  0  0  0  0  0  0  0  0  0  0
    0.0600   -0.0510    0.3620 C   0  0  0  0  0  0  0  0  0  0  0  0
   -1.6870   -3.7330   -1.2240 C   0  0  0  0  0  0  0  0  0  0  0  0
   -0.6790   -4.2660   -2.0790 C   0  0  0  0  0  0  0  0  0  0  0  0
   -1.4230   -3.3610    0.2260 C   0  0  0  0  0  0  0  0  0  0  0  0
   -1.0100   -4.5490   -3.4300 C   0  0  0  0  0  0  0  0  0  0  0  0
   -2.9840   -3.5190   -1.7280 C   0  0  0  0  0  0  0  0  0  0  0  0
    2.0320    3.5340    0.1590 C   0  0  0  0  0  0  0  0  0  0  0  0
    0.6480   -4.5350   -1.6660 C   0  0  0  0  0  0  0  0  0  0  0  0
    1.7700    2.0690    0.4050 C   0  0  0  0  0  0  0  0  0  0  0  0
   -2.3110   -4.3140   -3.8970 C   0  0  0  0  0  0  0  0  0  0  0  0
   -0.0380   -5.0670   -4.3020 C   0  0  0  0  0  0  0  0  0  0  0  0
    2.1980    5.8190    0.9800 C   0  0  0  0  0  0  0  0  0  0  0  0
   -3.2930   -3.8060   -3.0520 C   0  0  0  0  0  0  0  0  0  0  0  0
    1.9770    4.4570    1.2140 C   0  0  0  0  0  0  0  0  0  0  0  0
    2.4710    6.2680   -0.3160 C   0  0  0  0  0  0  0  0  0  0  0  0
    2.3040    3.9960   -1.1360 C   0  0  0  0  0  0  0  0  0  0  0  0
    1.6030   -5.0510   -2.5460 C   0  0  0  0  0  0  0  0  0  0  0  0
    2.5230    5.3550   -1.3710 C   0  0  0  0  0  0  0  0  0  0  0  0
    1.2610   -5.3170   -3.8640 C   0  0  0  0  0  0  0  0  0  0  0  0
   -2.4910    0.5170   -0.1400 H   0  0  0  0  0  0  0  0  0  0  0  0
   -2.3960   -0.5650   -1.3460 H   0  0  0  0  0  0  0  0  0  0  0  0
   -0.9410   -4.2090    0.7270 H   0  0  0  0  0  0  0  0  0  0  0  0
   -2.3720   -3.2230    0.7610 H   0  0  0  0  0  0  0  0  0  0  0  0
   -3.7660   -3.1180   -1.0850 H   0  0  0  0  0  0  0  0  0  0  0  0
    0.9650   -4.3450   -0.6440 H   0  0  0  0  0  0  0  0  0  0  0  0
    2.0500    1.8070    1.4320 H   0  0  0  0  0  0  0  0  0  0  0  0
    2.4020    1.4700   -0.2620 H   0  0  0  0  0  0  0  0  0  0  0  0
   -2.5740   -4.5300   -4.9300 H   0  0  0  0  0  0  0  0  0  0  0  0
   -0.2870   -5.2840   -5.3390 H   0  0  0  0  0  0  0  0  0  0  0  0
   -4.2990   -3.6360   -3.4280 H   0  0  0  0  0  0  0  0  0  0  0  0
    1.7570    4.1130    2.2230 H   0  0  0  0  0  0  0  0  0  0  0  0
    2.3410    3.3000   -1.9720 H   0  0  0  0  0  0  0  0  0  0  0  0
    2.6140   -5.2430   -2.1950 H   0  0  0  0  0  0  0  0  0  0  0  0
    2.7300    5.6920   -2.3840 H   0  0  0  0  0  0  0  0  0  0  0  0
    2.0000   -5.7200   -4.5500 H   0  0  0  0  0  0  0  0  0  0  0  0
  1 20  1  0  0  0  0
  2 23  1  0  0  0  0
  3  9  1  0  0  0  0
  3 17  1  0  0  0  0
  4  7  1  0  0  0  0
  4  8  1  0  0  0  0
  4  9  1  0  0  0  0
  5  6  1  0  0  0  0
  5  8  2  0  0  0  0
  6  9  2  0  0  0  0
  7 28  1  0  0  0  0
  7 29  1  0  0  0  0
  8 12  1  0  0  0  0
 10 11  1  0  0  0  0
 10 12  1  0  0  0  0
 10 14  2  0  0  0  0
 11 13  1  0  0  0  0
 11 16  2  0  0  0  0
 12 30  1  0  0  0  0
 12 31  1  0  0  0  0
 13 18  1  0  0  0  0
 13 19  2  0  0  0  0
 14 21  1  0  0  0  0
 14 32  1  0  0  0  0
 15 17  1  0  0  0  0
 15 22  2  0  0  0  0
 15 24  1  0  0  0  0
 16 25  1  0  0  0  0
 16 33  1  0  0  0  0
 17 34  1  0  0  0  0
 17 35  1  0  0  0  0
 18 21  2  0  0  0  0
 18 36  1  0  0  0  0
 19 27  1  0  0  0  0
 19 37  1  0  0  0  0
 20 22  1  0  0  0  0
 20 23  2  0  0  0  0
 21 38  1  0  0  0  0
 22 39  1  0  0  0  0
 23 26  1  0  0  0  0
 24 26  2  0  0  0  0
 24 40  1  0  0  0  0
 25 27  2  0  0  0  0
 25 41  1  0  0  0  0
 26 42  1  0  0  0  0
 27 43  1  0  0  0  0
M  END
>  <Name>
22407717

>  <ActivitySource>
Ivnitski-Steele_2008

>  <Activity>
INACTIVE

>  <activity>
0

>  <ThresholderStrategy>
all

>  <ScoresAndActivity>
Mean of inhibition, expressed in %: 17 < 50 (sec=2) => si

$$$$
s=Juvale_2012__n=136929456
  MOE2013           3D
CORINA 3.49 0026  01.06.2011
 35 37  0  0  0  0  0  0  0  0999 V2000
   -3.3860    1.9850    8.6590 Cl  0  0  0  0  0  0  0  0  0  0  0  0
   -6.3530    1.7850    7.3510 Cl  0  0  0  0  0  0  0  0  0  0  0  0
    1.0440    1.2730   -0.2990 O   0  0  0  0  0  0  0  0  0  0  0  0
    0.8400    1.3500    2.2490 O   0  0  0  0  0  0  0  0  0  0  0  0
    0.1350   -0.5250    1.0610 C   0  0  0  0  0  0  0  0  0  0  0  0
   -0.1890   -1.9030    1.2000 C   0  0  0  0  0  0  0  0  0  0  0  0
   -0.1120   -2.7180    0.0400 C   0  0  0  0  0  0  0  0  0  0  0  0
    0.6230   -0.0260   -0.1600 C   0  0  0  0  0  0  0  0  0  0  0  0
   -0.0240    0.4820    2.1360 C   0  0  0  0  0  0  0  0  0  0  0  0
    0.3160   -2.1720   -1.1820 C   0  0  0  0  0  0  0  0  0  0  0  0
   -0.5500   -2.5350    2.4160 C   0  0  0  0  0  0  0  0  0  0  0  0
    0.7000   -0.8370   -1.2790 C   0  0  0  0  0  0  0  0  0  0  0  0
   -0.4510   -4.0790    0.1130 C   0  0  0  0  0  0  0  0  0  0  0  0
   -1.2970    0.5050    2.8990 C   0  0  0  0  0  0  0  0  0  0  0  0
   -2.6350    1.4170    4.7720 C   0  0  0  0  0  0  0  0  0  0  0  0
   -1.4190    1.3240    3.9530 C   0  0  0  0  0  0  0  0  0  0  0  0
   -3.6360    1.7400    6.9660 C   0  0  0  0  0  0  0  0  0  0  0  0
   -0.8780   -3.8920    2.4720 C   0  0  0  0  0  0  0  0  0  0  0  0
   -2.5040    1.6270    6.1510 C   0  0  0  0  0  0  0  0  0  0  0  0
   -4.9130    1.6550    6.4050 C   0  0  0  0  0  0  0  0  0  0  0  0
   -0.8390   -4.6610    1.3190 C   0  0  0  0  0  0  0  0  0  0  0  0
   -3.9190    1.3510    4.2170 C   0  0  0  0  0  0  0  0  0  0  0  0
   -5.0520    1.4630    5.0290 C   0  0  0  0  0  0  0  0  0  0  0  0
    1.1700    1.6410    0.6080 H   0  0  0  0  0  0  0  0  0  0  0  0
    0.3790   -2.7960   -2.0720 H   0  0  0  0  0  0  0  0  0  0  0  0
   -0.5620   -1.9870    3.3550 H   0  0  0  0  0  0  0  0  0  0  0  0
    1.0600   -0.4360   -2.2220 H   0  0  0  0  0  0  0  0  0  0  0  0
   -0.4060   -4.7070   -0.7750 H   0  0  0  0  0  0  0  0  0  0  0  0
   -2.1010   -0.1440    2.5720 H   0  0  0  0  0  0  0  0  0  0  0  0
   -0.5850    1.9510    4.2630 H   0  0  0  0  0  0  0  0  0  0  0  0
   -1.1570   -4.3450    3.4200 H   0  0  0  0  0  0  0  0  0  0  0  0
   -1.5130    1.6940    6.5980 H   0  0  0  0  0  0  0  0  0  0  0  0
   -1.0930   -5.7170    1.3570 H   0  0  0  0  0  0  0  0  0  0  0  0
   -4.0580    1.2220    3.1460 H   0  0  0  0  0  0  0  0  0  0  0  0
   -6.0380    1.4050    4.5740 H   0  0  0  0  0  0  0  0  0  0  0  0
  1 17  1  0  0  0  0
  2 20  1  0  0  0  0
  3  8  1  0  0  0  0
  3 24  1  0  0  0  0
  4  9  2  0  0  0  0
  5  6  1  0  0  0  0
  5  8  2  0  0  0  0
  5  9  1  0  0  0  0
  6  7  1  0  0  0  0
  6 11  2  0  0  0  0
  7 10  1  0  0  0  0
  7 13  2  0  0  0  0
  8 12  1  0  0  0  0
  9 14  1  0  0  0  0
 10 12  2  0  0  0  0
 10 25  1  0  0  0  0
 11 18  1  0  0  0  0
 11 26  1  0  0  0  0
 12 27  1  0  0  0  0
 13 21  1  0  0  0  0
 13 28  1  0  0  0  0
 14 16  2  0  0  0  0
 14 29  1  0  0  0  0
 15 16  1  0  0  0  0
 15 19  2  0  0  0  0
 15 22  1  0  0  0  0
 16 30  1  0  0  0  0
 17 19  1  0  0  0  0
 17 20  2  0  0  0  0
 18 21  2  0  0  0  0
 18 31  1  0  0  0  0
 19 32  1  0  0  0  0
 20 23  1  0  0  0  0
 21 33  1  0  0  0  0
 22 23  2  0  0  0  0
 22 34  1  0  0  0  0
 23 35  1  0  0  0  0
M  END
>  <Name>
136929456

>  <ActivitySource>
Juvale_2012

>  <Activity>
INHIBITOR

>  <activity>
1

>  <ThresholderStrategy>
secondonly

>  <ScoresAndActivity>
Classification in Pubchem: Active => nv
IC50 (µM) in MDCK cells: 7.26 < 15 (sec=0) => sa

$$$$
s=Juvale_2012__n=136926279
  MOE2013           3D
CORINA 3.49 0026  01.06.2011
 33 34  0  0  0  0  0  0  0  0999 V2000
   -1.0420    0.5070    9.8040 Cl  0  0  0  0  0  0  0  0  0  0  0  0
   -0.3540   -2.6130   10.3940 Cl  0  0  0  0  0  0  0  0  0  0  0  0
    0.2690    1.3470    0.0740 O   0  0  0  0  0  0  0  0  0  0  0  0
   -0.0840   -2.4650   -2.6180 O   0  0  0  0  0  0  0  0  0  0  0  0
    0.6640    1.1060    2.4850 O   0  0  0  0  0  0  0  0  0  0  0  0
    0.2930   -0.8050    1.2040 C   0  0  0  0  0  0  0  0  0  0  0  0
    0.2160   -0.0240    0.0390 C   0  0  0  0  0  0  0  0  0  0  0  0
    0.4190   -0.1020    2.5090 C   0  0  0  0  0  0  0  0  0  0  0  0
    0.2520   -0.8280    6.2630 C   0  0  0  0  0  0  0  0  0  0  0  0
    0.0450   -2.0050   -1.3370 C   0  0  0  0  0  0  0  0  0  0  0  0
    0.2700   -2.1980    1.0770 C   0  0  0  0  0  0  0  0  0  0  0  0
    0.0850   -0.6150   -1.2160 C   0  0  0  0  0  0  0  0  0  0  0  0
   -0.4300   -0.5520    8.5830 C   0  0  0  0  0  0  0  0  0  0  0  0
   -0.1340   -1.8940    8.8380 C   0  0  0  0  0  0  0  0  0  0  0  0
    0.2040   -0.8390    3.7810 C   0  0  0  0  0  0  0  0  0  0  0  0
   -0.2310   -0.0220    7.3030 C   0  0  0  0  0  0  0  0  0  0  0  0
    0.1430   -2.7930   -0.1870 C   0  0  0  0  0  0  0  0  0  0  0  0
    0.4660   -0.2200    4.9430 C   0  0  0  0  0  0  0  0  0  0  0  0
    0.5600   -2.1670    6.5330 C   0  0  0  0  0  0  0  0  0  0  0  0
    0.3640   -2.6990    7.8120 C   0  0  0  0  0  0  0  0  0  0  0  0
   -0.1410   -3.8740   -2.7970 C   0  0  0  0  0  0  0  0  0  0  0  0
    0.4550    1.6060    1.0120 H   0  0  0  0  0  0  0  0  0  0  0  0
    0.3640   -2.8570    1.9350 H   0  0  0  0  0  0  0  0  0  0  0  0
    0.0210    0.0110   -2.1020 H   0  0  0  0  0  0  0  0  0  0  0  0
   -0.2000   -1.8420    3.7560 H   0  0  0  0  0  0  0  0  0  0  0  0
   -0.4640    1.0250    7.1160 H   0  0  0  0  0  0  0  0  0  0  0  0
    0.1280   -3.8770   -0.2400 H   0  0  0  0  0  0  0  0  0  0  0  0
    0.8320    0.8060    4.9500 H   0  0  0  0  0  0  0  0  0  0  0  0
    0.9680   -2.8120    5.7570 H   0  0  0  0  0  0  0  0  0  0  0  0
    0.6080   -3.7420    7.9980 H   0  0  0  0  0  0  0  0  0  0  0  0
    0.7870   -4.3520   -2.4660 H   0  0  0  0  0  0  0  0  0  0  0  0
   -1.0100   -4.3020   -2.2860 H   0  0  0  0  0  0  0  0  0  0  0  0
   -0.2540   -4.0720   -3.8670 H   0  0  0  0  0  0  0  0  0  0  0  0
  1 13  1  0  0  0  0
  2 14  1  0  0  0  0
  3  7  1  0  0  0  0
  3 22  1  0  0  0  0
  4 10  1  0  0  0  0
  4 21  1  0  0  0  0
  5  8  2  0  0  0  0
  6  7  1  0  0  0  0
  6  8  1  0  0  0  0
  6 11  2  0  0  0  0
  7 12  2  0  0  0  0
  8 15  1  0  0  0  0
  9 16  1  0  0  0  0
  9 18  1  0  0  0  0
  9 19  2  0  0  0  0
 10 12  1  0  0  0  0
 10 17  2  0  0  0  0
 11 17  1  0  0  0  0
 11 23  1  0  0  0  0
 12 24  1  0  0  0  0
 13 14  1  0  0  0  0
 13 16  2  0  0  0  0
 14 20  2  0  0  0  0
 15 18  2  0  0  0  0
 15 25  1  0  0  0  0
 16 26  1  0  0  0  0
 17 27  1  0  0  0  0
 18 28  1  0  0  0  0
 19 20  1  0  0  0  0
 19 29  1  0  0  0  0
 20 30  1  0  0  0  0
 21 31  1  0  0  0  0
 21 32  1  0  0  0  0
 21 33  1  0  0  0  0
M  END
>  <Name>
136926279

>  <ActivitySource>
Juvale_2012

>  <Activity>
INACTIVE

>  <activity>
0

>  <ThresholderStrategy>
secondonly

>  <ScoresAndActivity>
Classification in Pubchem: Inactive => nv
IC50 (µM) in MDCK cells: 1e+10 > 15 (sec=0) => si

$$$$
s=Juvale_2012__n=136945677
  MOE2013           3D
CORINA 3.49 0026  01.06.2011
 34 35  0  0  0  0  0  0  0  0999 V2000
   -9.6540    0.4880    1.1400 Cl  0  0  0  0  0  0  0  0  0  0  0  0
   -9.9930   -2.7240    1.4790 Cl  0  0  0  0  0  0  0  0  0  0  0  0
   -0.4110    0.9610    0.9770 O   0  0  0  0  0  0  0  0  0  0  0  0
    2.4850   -2.8220    0.1160 O   0  0  0  0  0  0  0  0  0  0  0  0
   -2.4370    0.9310   -1.3140 O   0  0  0  0  0  0  0  0  0  0  0  0
    3.1160   -2.4110    1.3600 O   0  0  0  0  0  0  0  0  0  0  0  0
   -1.1130   -0.8140   -0.4700 C   0  0  0  0  0  0  0  0  0  0  0  0
   -0.1390   -0.2190    0.3360 C   0  0  0  0  0  0  0  0  0  0  0  0
   -2.3980   -0.1330   -0.7110 C   0  0  0  0  0  0  0  0  0  0  0  0
    1.3150   -2.1140   -0.0340 C   0  0  0  0  0  0  0  0  0  0  0  0
    1.0720   -0.8770    0.5680 C   0  0  0  0  0  0  0  0  0  0  0  0
   -0.8660   -2.0450   -1.0860 C   0  0  0  0  0  0  0  0  0  0  0  0
   -6.0710   -0.9290    0.0560 C   0  0  0  0  0  0  0  0  0  0  0  0
    0.3540   -2.6890   -0.8700 C   0  0  0  0  0  0  0  0  0  0  0  0
   -3.6010   -0.8320   -0.1850 C   0  0  0  0  0  0  0  0  0  0  0  0
   -8.3730   -0.6190    0.7910 C   0  0  0  0  0  0  0  0  0  0  0  0
   -8.5210   -2.0010    0.9370 C   0  0  0  0  0  0  0  0  0  0  0  0
   -7.1540   -0.0890    0.3480 C   0  0  0  0  0  0  0  0  0  0  0  0
   -4.8200   -0.3290   -0.4290 C   0  0  0  0  0  0  0  0  0  0  0  0
   -6.2390   -2.3140    0.1870 C   0  0  0  0  0  0  0  0  0  0  0  0
   -7.4530   -2.8460    0.6310 C   0  0  0  0  0  0  0  0  0  0  0  0
    0.3550    2.0290    0.4190 C   0  0  0  0  0  0  0  0  0  0  0  0
    2.8720   -3.2070    1.8650 H   0  0  0  0  0  0  0  0  0  0  0  0
    1.8140   -0.4210    1.2160 H   0  0  0  0  0  0  0  0  0  0  0  0
   -1.6050   -2.5010   -1.7410 H   0  0  0  0  0  0  0  0  0  0  0  0
    0.5540   -3.6430   -1.3520 H   0  0  0  0  0  0  0  0  0  0  0  0
   -3.4450   -1.7280    0.4040 H   0  0  0  0  0  0  0  0  0  0  0  0
   -7.0500    0.9900    0.2390 H   0  0  0  0  0  0  0  0  0  0  0  0
   -4.9220    0.5930   -1.0000 H   0  0  0  0  0  0  0  0  0  0  0  0
   -5.4340   -3.0010   -0.0630 H   0  0  0  0  0  0  0  0  0  0  0  0
   -7.5560   -3.9240    0.7290 H   0  0  0  0  0  0  0  0  0  0  0  0
    1.4050    1.9570    0.7220 H   0  0  0  0  0  0  0  0  0  0  0  0
    0.2740    2.0580   -0.6730 H   0  0  0  0  0  0  0  0  0  0  0  0
   -0.0450    2.9680    0.8130 H   0  0  0  0  0  0  0  0  0  0  0  0
  1 16  1  0  0  0  0
  2 17  1  0  0  0  0
  3  8  1  0  0  0  0
  3 22  1  0  0  0  0
  4  6  1  0  0  0  0
  4 10  1  0  0  0  0
  5  9  2  0  0  0  0
  6 23  1  0  0  0  0
  7  8  1  0  0  0  0
  7  9  1  0  0  0  0
  7 12  2  0  0  0  0
  8 11  2  0  0  0  0
  9 15  1  0  0  0  0
 10 11  1  0  0  0  0
 10 14  2  0  0  0  0
 11 24  1  0  0  0  0
 12 14  1  0  0  0  0
 12 25  1  0  0  0  0
 13 18  1  0  0  0  0
 13 19  1  0  0  0  0
 13 20  2  0  0  0  0
 14 26  1  0  0  0  0
 15 19  2  0  0  0  0
 15 27  1  0  0  0  0
 16 17  1  0  0  0  0
 16 18  2  0  0  0  0
 17 21  2  0  0  0  0
 18 28  1  0  0  0  0
 19 29  1  0  0  0  0
 20 21  1  0  0  0  0
 20 30  1  0  0  0  0
 21 31  1  0  0  0  0
 22 32  1  0  0  0  0
 22 33  1  0  0  0  0
 22 34  1  0  0  0  0
M  END
>  <Name>
136945677

>  <ActivitySource>
Juvale_2012

>  <Activity>
INACTIVE

>  <activity>
0

>  <ThresholderStrategy>
secondonly

>  <ScoresAndActivity>
Classification in Pubchem: Inactive => nv
IC50 (µM) in MDCK cells: 1e+10 > 15 (sec=0) => si

$$$$
s=Juvale_2012__n=136926281
  MOE2013           3D
CORINA 3.49 0026  01.06.2011
 35 37  0  0  0  0  0  0  0  0999 V2000
   -1.1720    0.7020   -9.7530 Cl  0  0  0  0  0  0  0  0  0  0  0  0
   -0.7430   -2.4560  -10.3910 Cl  0  0  0  0  0  0  0  0  0  0  0  0
    0.3130    1.3010   -0.0580 O   0  0  0  0  0  0  0  0  0  0  0  0
    0.6840    1.0760   -2.4580 O   0  0  0  0  0  0  0  0  0  0  0  0
    0.0940   -0.6850    1.2570 C   0  0  0  0  0  0  0  0  0  0  0  0
    0.2560   -0.8380   -1.1970 C   0  0  0  0  0  0  0  0  0  0  0  0
    0.2200   -0.0760   -0.0110 C   0  0  0  0  0  0  0  0  0  0  0  0
    0.0210   -2.0950    1.3250 C   0  0  0  0  0  0  0  0  0  0  0  0
    0.3770   -0.1180   -2.4940 C   0  0  0  0  0  0  0  0  0  0  0  0
    0.2010   -2.2300   -1.1070 C   0  0  0  0  0  0  0  0  0  0  0  0
    0.0800   -2.8490    0.1420 C   0  0  0  0  0  0  0  0  0  0  0  0
    0.0410    0.0510    2.4590 C   0  0  0  0  0  0  0  0  0  0  0  0
   -0.1040   -2.7240    2.5760 C   0  0  0  0  0  0  0  0  0  0  0  0
    0.0750   -0.7750   -6.2520 C   0  0  0  0  0  0  0  0  0  0  0  0
    0.0820   -0.8190   -3.7700 C   0  0  0  0  0  0  0  0  0  0  0  0
   -0.6240   -0.4180   -8.5560 C   0  0  0  0  0  0  0  0  0  0  0  0
    0.3590   -0.2020   -4.9300 C   0  0  0  0  0  0  0  0  0  0  0  0
   -0.4400   -1.7760   -8.8320 C   0  0  0  0  0  0  0  0  0  0  0  0
   -0.3620    0.0790   -7.2740 C   0  0  0  0  0  0  0  0  0  0  0  0
   -0.0830   -0.5880    3.6940 C   0  0  0  0  0  0  0  0  0  0  0  0
   -0.1560   -1.9750    3.7510 C   0  0  0  0  0  0  0  0  0  0  0  0
    0.2710   -2.1310   -6.5430 C   0  0  0  0  0  0  0  0  0  0  0  0
    0.0110   -2.6300   -7.8230 C   0  0  0  0  0  0  0  0  0  0  0  0
    0.5060    1.5530   -0.9960 H   0  0  0  0  0  0  0  0  0  0  0  0
    0.2670   -2.8700   -1.9810 H   0  0  0  0  0  0  0  0  0  0  0  0
    0.0380   -3.9360    0.1850 H   0  0  0  0  0  0  0  0  0  0  0  0
    0.0960    1.1380    2.4350 H   0  0  0  0  0  0  0  0  0  0  0  0
   -0.1610   -3.8080    2.6450 H   0  0  0  0  0  0  0  0  0  0  0  0
   -0.3900   -1.7910   -3.7470 H   0  0  0  0  0  0  0  0  0  0  0  0
    0.7960    0.7950   -4.9310 H   0  0  0  0  0  0  0  0  0  0  0  0
   -0.5080    1.1380   -7.0710 H   0  0  0  0  0  0  0  0  0  0  0  0
   -0.1230    0.0000    4.6070 H   0  0  0  0  0  0  0  0  0  0  0  0
   -0.2520   -2.4750    4.7110 H   0  0  0  0  0  0  0  0  0  0  0  0
    0.6400   -2.8160   -5.7820 H   0  0  0  0  0  0  0  0  0  0  0  0
    0.1690   -3.6870   -8.0260 H   0  0  0  0  0  0  0  0  0  0  0  0
  1 16  1  0  0  0  0
  2 18  1  0  0  0  0
  3  7  1  0  0  0  0
  3 24  1  0  0  0  0
  4  9  2  0  0  0  0
  5  7  1  0  0  0  0
  5  8  1  0  0  0  0
  5 12  2  0  0  0  0
  6  7  2  0  0  0  0
  6  9  1  0  0  0  0
  6 10  1  0  0  0  0
  8 11  1  0  0  0  0
  8 13  2  0  0  0  0
  9 15  1  0  0  0  0
 10 11  2  0  0  0  0
 10 25  1  0  0  0  0
 11 26  1  0  0  0  0
 12 20  1  0  0  0  0
 12 27  1  0  0  0  0
 13 21  1  0  0  0  0
 13 28  1  0  0  0  0
 14 17  1  0  0  0  0
 14 19  1  0  0  0  0
 14 22  2  0  0  0  0
 15 17  2  0  0  0  0
 15 29  1  0  0  0  0
 16 18  1  0  0  0  0
 16 19  2  0  0  0  0
 17 30  1  0  0  0  0
 18 23  2  0  0  0  0
 19 31  1  0  0  0  0
 20 21  2  0  0  0  0
 20 32  1  0  0  0  0
 21 33  1  0  0  0  0
 22 23  1  0  0  0  0
 22 34  1  0  0  0  0
 23 35  1  0  0  0  0
M  END
>  <Name>
136926281

>  <ActivitySource>
Juvale_2012

>  <Activity>
INACTIVE

>  <activity>
0

>  <ThresholderStrategy>
secondonly

>  <ScoresAndActivity>
Classification in Pubchem: Active => nv
IC50 (µM) in MDCK cells: 22.39 > 15 (sec=0) => si

$$$$
s=Ivnitski-Steele_2008__n=7972456
  MOE2013           3D
CORINA 3.49 0026  01.06.2011
 64 66  0  0  1  0  0  0  0  0999 V2000
    8.7700   13.0650    0.3250 Cl  0  0  0  0  0  0  0  0  0  0  0  0
    5.1940   -0.2960   -3.5190 Cl  0  0  0  0  0  0  0  0  0  0  0  0
    3.6300    0.8860   -1.3410 O   0  0  0  0  0  0  0  0  0  0  0  0
    5.9810   12.2910    0.7840 O   0  0  0  0  0  0  0  0  0  0  0  0
    2.3940    3.5630   -1.6150 O   0  0  0  0  0  0  0  0  0  0  0  0
    5.3040    9.7850    2.2090 O   0  0  0  0  0  0  0  0  0  0  0  0
    2.7570    5.3510    0.4230 N   0  0  0  0  0  0  0  0  0  0  0  0
    3.4230    8.1480    1.0890 N   0  0  0  0  0  0  0  0  0  0  0  0
    3.5550   -0.4820   -1.3360 C   0  0  0  0  0  0  0  0  0  0  0  0
    6.1310   13.6520    0.7500 C   0  0  0  0  0  0  0  0  0  0  0  0
    7.4310   14.1400    0.5400 C   0  0  0  0  0  0  0  0  0  0  0  0
    4.2630   -1.1580   -2.3420 C   0  0  0  0  0  0  0  0  0  0  0  0
    4.1200    5.8960    0.2600 C   0  0  0  0  0  0  0  0  0  0  0  0
    4.1020    7.4150    0.0010 C   0  0  0  0  0  0  0  0  0  0  0  0
    2.0600    7.6040    1.2530 C   0  0  0  0  0  0  0  0  0  0  0  0
    2.0760    6.0850    1.5090 C   0  0  0  0  0  0  0  0  0  0  0  0
    2.7790    3.9050    0.7310 C   0  0  0  0  0  0  0  0  0  0  0  0
    3.3570    9.6000    0.8150 C   0  0  0  0  0  0  0  0  0  0  0  0
    3.1840    3.0930   -0.5120 C   0  0  1  0  0  0  0  0  0  0  0  0
    4.7470   10.2420    0.9660 C   0  0  1  0  0  0  0  0  0  0  0  0
    2.8300   -1.2350   -0.4080 C   0  0  0  0  0  0  0  0  0  0  0  0
    5.0900   14.5710    0.9070 C   0  0  0  0  0  0  0  0  0  0  0  0
    7.6830   15.5160    0.4930 C   0  0  0  0  0  0  0  0  0  0  0  0
    4.2440   -2.5560   -2.4180 C   0  0  0  0  0  0  0  0  0  0  0  0
    3.5060   -3.3040   -1.4960 C   0  0  0  0  0  0  0  0  0  0  0  0
    6.6400   16.4310    0.6650 C   0  0  0  0  0  0  0  0  0  0  0  0
    2.9460    1.5960   -0.3040 C   0  0  0  0  0  0  0  0  0  0  0  0
    4.6610   11.7690    0.9660 C   0  0  0  0  0  0  0  0  0  0  0  0
    2.8110   -2.6330   -0.4850 C   0  0  0  0  0  0  0  0  0  0  0  0
    5.3420   15.9470    0.8590 C   0  0  0  0  0  0  0  0  0  0  0  0
    3.5090   -4.8020   -1.5540 C   0  0  0  0  0  0  0  0  0  0  0  0
    6.8990   17.9060    0.5820 C   0  0  0  0  0  0  0  0  0  0  0  0
    2.2930    4.5240   -1.4430 H   0  0  0  0  0  0  0  0  0  0  0  0
    4.9750    8.8640    2.2930 H   0  0  0  0  0  0  0  0  0  0  0  0
    4.7310    5.6860    1.1480 H   0  0  0  0  0  0  0  0  0  0  0  0
    4.6170    5.4280   -0.5960 H   0  0  0  0  0  0  0  0  0  0  0  0
    3.6140    7.6140   -0.9630 H   0  0  0  0  0  0  0  0  0  0  0  0
    5.1430    7.7410   -0.0860 H   0  0  0  0  0  0  0  0  0  0  0  0
    1.5740    8.0860    2.1100 H   0  0  0  0  0  0  0  0  0  0  0  0
    1.4490    7.8180    0.3660 H   0  0  0  0  0  0  0  0  0  0  0  0
    1.0360    5.7440    1.5850 H   0  0  0  0  0  0  0  0  0  0  0  0
    2.5590    5.8840    2.4750 H   0  0  0  0  0  0  0  0  0  0  0  0
    3.4350    3.6750    1.5800 H   0  0  0  0  0  0  0  0  0  0  0  0
    1.7610    3.5990    1.0090 H   0  0  0  0  0  0  0  0  0  0  0  0
    2.9330    9.8120   -0.1740 H   0  0  0  0  0  0  0  0  0  0  0  0
    2.6970   10.0590    1.5630 H   0  0  0  0  0  0  0  0  0  0  0  0
    4.2340    3.2630   -0.7730 H   0  0  0  0  0  0  0  0  0  0  0  0
    5.4250    9.9140    0.1710 H   0  0  0  0  0  0  0  0  0  0  0  0
    2.2660   -0.7680    0.3930 H   0  0  0  0  0  0  0  0  0  0  0  0
    4.0640   14.2530    1.0670 H   0  0  0  0  0  0  0  0  0  0  0  0
    8.6950   15.8740    0.3220 H   0  0  0  0  0  0  0  0  0  0  0  0
    4.8060   -3.0610   -3.2000 H   0  0  0  0  0  0  0  0  0  0  0  0
    1.8720    1.3820   -0.3590 H   0  0  0  0  0  0  0  0  0  0  0  0
    3.3530    1.2930    0.6680 H   0  0  0  0  0  0  0  0  0  0  0  0
    4.2580   12.1150    1.9260 H   0  0  0  0  0  0  0  0  0  0  0  0
    4.0260   12.1000    0.1360 H   0  0  0  0  0  0  0  0  0  0  0  0
    2.2440   -3.1950    0.2550 H   0  0  0  0  0  0  0  0  0  0  0  0
    4.5120   16.6400    0.9770 H   0  0  0  0  0  0  0  0  0  0  0  0
    4.3450   -5.1980   -0.9680 H   0  0  0  0  0  0  0  0  0  0  0  0
    2.5740   -5.2110   -1.1580 H   0  0  0  0  0  0  0  0  0  0  0  0
    3.6050   -5.1520   -2.5870 H   0  0  0  0  0  0  0  0  0  0  0  0
    6.8070   18.2450   -0.4540 H   0  0  0  0  0  0  0  0  0  0  0  0
    6.1870   18.4630    1.2010 H   0  0  0  0  0  0  0  0  0  0  0  0
    7.9030   18.1470    0.9460 H   0  0  0  0  0  0  0  0  0  0  0  0
  1 11  1  0  0  0  0
  2 12  1  0  0  0  0
  3  9  1  0  0  0  0
  3 27  1  0  0  0  0
  4 10  1  0  0  0  0
  4 28  1  0  0  0  0
  5 19  1  0  0  0  0
  5 33  1  0  0  0  0
  6 20  1  0  0  0  0
  6 34  1  0  0  0  0
  7 13  1  0  0  0  0
  7 16  1  0  0  0  0
  7 17  1  0  0  0  0
  8 14  1  0  0  0  0
  8 15  1  0  0  0  0
  8 18  1  0  0  0  0
  9 12  2  0  0  0  0
  9 21  1  0  0  0  0
 10 11  2  0  0  0  0
 10 22  1  0  0  0  0
 11 23  1  0  0  0  0
 12 24  1  0  0  0  0
 13 14  1  0  0  0  0
 13 35  1  0  0  0  0
 13 36  1  0  0  0  0
 14 37  1  0  0  0  0
 14 38  1  0  0  0  0
 15 16  1  0  0  0  0
 15 39  1  0  0  0  0
 15 40  1  0  0  0  0
 16 41  1  0  0  0  0
 16 42  1  0  0  0  0
 17 19  1  0  0  0  0
 17 43  1  0  0  0  0
 17 44  1  0  0  0  0
 18 20  1  0  0  0  0
 18 45  1  0  0  0  0
 18 46  1  0  0  0  0
 19 27  1  0  0  0  0
 19 47  1  0  0  0  0
 20 28  1  0  0  0  0
 20 48  1  0  0  0  0
 21 29  2  0  0  0  0
 21 49  1  0  0  0  0
 22 30  2  0  0  0  0
 22 50  1  0  0  0  0
 23 26  2  0  0  0  0
 23 51  1  0  0  0  0
 24 25  2  0  0  0  0
 24 52  1  0  0  0  0
 25 29  1  0  0  0  0
 25 31  1  0  0  0  0
 26 30  1  0  0  0  0
 26 32  1  0  0  0  0
 27 53  1  0  0  0  0
 27 54  1  0  0  0  0
 28 55  1  0  0  0  0
 28 56  1  0  0  0  0
 29 57  1  0  0  0  0
 30 58  1  0  0  0  0
 31 59  1  0  0  0  0
 31 60  1  0  0  0  0
 31 61  1  0  0  0  0
 32 62  1  0  0  0  0
 32 63  1  0  0  0  0
 32 64  1  0  0  0  0
M  END
>  <Name>
7972456

>  <ActivitySource>
Ivnitski-Steele_2008

>  <Activity>
INACTIVE

>  <activity>
0

>  <ThresholderStrategy>
all

>  <ScoresAndActivity>
Mean of inhibition, expressed in %: 8 < 50 (sec=2) => si

$$$$
s=Ivnitski-Steele_2008__n=14745121
  MOE2013           3D
CORINA 3.49 0026  01.06.2011
 43 45  0  0  1  0  0  0  0  0999 V2000
    6.6180    0.5770    1.7360 Cl  0  0  0  0  0  0  0  0  0  0  0  0
    0.0000    2.1540    0.7380 S   0  0  0  0  0  0  0  0  0  0  0  0
    2.4490    3.8710    1.1630 S   0  0  0  0  0  0  0  0  0  0  0  0
    7.0640   -0.8120   -3.7980 F   0  0  0  0  0  0  0  0  0  0  0  0
    8.0500    1.0840   -3.4000 F   0  0  0  0  0  0  0  0  0  0  0  0
    6.2120    1.0380   -4.5580 F   0  0  0  0  0  0  0  0  0  0  0  0
    1.8630   -1.1780    1.0630 O   0  0  0  0  0  0  0  0  0  0  0  0
    2.3140    1.1250    1.0640 N   0  0  0  0  0  0  0  0  0  0  0  0
    3.6770    0.9650    1.2230 N   0  0  3  0  0  0  0  0  0  0  0  0
    3.8770    0.9140   -1.1530 N   0  0  0  0  0  0  0  0  0  0  0  0
   -6.3930    0.6680   -0.5100 N   0  0  0  0  0  0  0  0  0  0  0  0
    1.5190   -0.0080    0.9630 C   0  0  0  0  0  0  0  0  0  0  0  0
    0.1110    0.4300    0.7330 C   0  0  0  0  0  0  0  0  0  0  0  0
    1.7290    2.3740    1.0010 C   0  0  0  0  0  0  0  0  0  0  0  0
    4.4660    0.8470    0.0700 C   0  0  0  0  0  0  0  0  0  0  0  0
    5.8490    0.6650    0.1920 C   0  0  0  0  0  0  0  0  0  0  0  0
    6.0340    0.6260   -2.2140 C   0  0  0  0  0  0  0  0  0  0  0  0
   -0.8760   -0.4540    0.5350 C   0  0  0  0  0  0  0  0  0  0  0  0
    6.8280    0.4880   -3.4750 C   0  0  0  0  0  0  0  0  0  0  0  0
    6.6350    0.5510   -0.9560 C   0  0  0  0  0  0  0  0  0  0  0  0
    4.6600    0.8000   -2.2520 C   0  0  0  0  0  0  0  0  0  0  0  0
   -2.2840   -0.1330    0.2780 C   0  0  0  0  0  0  0  0  0  0  0  0
   -2.8370   -0.4070   -0.9710 C   0  0  0  0  0  0  0  0  0  0  0  0
   -3.1040    0.4120    1.2630 C   0  0  0  0  0  0  0  0  0  0  0  0
   -5.0470    0.4150   -0.2550 C   0  0  0  0  0  0  0  0  0  0  0  0
   -4.1900   -0.1320   -1.2270 C   0  0  0  0  0  0  0  0  0  0  0  0
   -4.4570    0.6800    0.9950 C   0  0  0  0  0  0  0  0  0  0  0  0
   -6.9780    0.3920   -1.8180 C   0  0  0  0  0  0  0  0  0  0  0  0
   -7.2700    1.2110    0.5210 C   0  0  0  0  0  0  0  0  0  0  0  0
    4.0840    0.9210    2.1480 H   0  0  0  0  0  0  0  0  0  0  0  0
   -0.6540   -1.5200    0.5330 H   0  0  0  0  0  0  0  0  0  0  0  0
    7.7100    0.4070   -0.8710 H   0  0  0  0  0  0  0  0  0  0  0  0
    4.1200    0.8580   -3.1950 H   0  0  0  0  0  0  0  0  0  0  0  0
   -2.2280   -0.8370   -1.7640 H   0  0  0  0  0  0  0  0  0  0  0  0
   -2.7110    0.6300    2.2540 H   0  0  0  0  0  0  0  0  0  0  0  0
   -4.5560   -0.3670   -2.2220 H   0  0  0  0  0  0  0  0  0  0  0  0
   -5.0420    1.1050    1.8060 H   0  0  0  0  0  0  0  0  0  0  0  0
   -6.4770    0.9740   -2.5990 H   0  0  0  0  0  0  0  0  0  0  0  0
   -6.9090   -0.6750   -2.0570 H   0  0  0  0  0  0  0  0  0  0  0  0
   -8.0400    0.6590   -1.8570 H   0  0  0  0  0  0  0  0  0  0  0  0
   -6.9210    2.1970    0.8470 H   0  0  0  0  0  0  0  0  0  0  0  0
   -8.2960    1.3400    0.1610 H   0  0  0  0  0  0  0  0  0  0  0  0
   -7.3180    0.5390    1.3840 H   0  0  0  0  0  0  0  0  0  0  0  0
  1 16  1  0  0  0  0
  2 13  1  0  0  0  0
  2 14  1  0  0  0  0
  3 14  2  0  0  0  0
  4 19  1  0  0  0  0
  5 19  1  0  0  0  0
  6 19  1  0  0  0  0
  7 12  2  0  0  0  0
  8  9  1  0  0  0  0
  8 12  1  0  0  0  0
  8 14  1  0  0  0  0
  9 15  1  0  0  0  0
  9 30  1  0  0  0  0
 10 15  2  0  0  0  0
 10 21  1  0  0  0  0
 11 25  1  0  0  0  0
 11 28  1  0  0  0  0
 11 29  1  0  0  0  0
 12 13  1  0  0  0  0
 13 18  2  0  0  0  0
 15 16  1  0  0  0  0
 16 20  2  0  0  0  0
 17 19  1  0  0  0  0
 17 20  1  0  0  0  0
 17 21  2  0  0  0  0
 18 22  1  0  0  0  0
 18 31  1  0  0  0  0
 20 32  1  0  0  0  0
 21 33  1  0  0  0  0
 22 23  2  0  0  0  0
 22 24  1  0  0  0  0
 23 26  1  0  0  0  0
 23 34  1  0  0  0  0
 24 27  2  0  0  0  0
 24 35  1  0  0  0  0
 25 26  2  0  0  0  0
 25 27  1  0  0  0  0
 26 36  1  0  0  0  0
 27 37  1  0  0  0  0
 28 38  1  0  0  0  0
 28 39  1  0  0  0  0
 28 40  1  0  0  0  0
 29 41  1  0  0  0  0
 29 42  1  0  0  0  0
 29 43  1  0  0  0  0
M  END
>  <Name>
14745121

>  <ActivitySource>
Ivnitski-Steele_2008

>  <Activity>
INACTIVE

>  <activity>
0

>  <ThresholderStrategy>
all

>  <ScoresAndActivity>
Mean of inhibition, expressed in %: 0 < 50 (sec=2) => si

$$$$
s=Ivnitski-Steele_2008__n=22403593
  MOE2013           3D
CORINA 3.49 0026  01.06.2011
 44 46  0  0  0  0  0  0  0  0999 V2000
    0.5140   -4.6230    0.7320 Cl  0  0  0  0  0  0  0  0  0  0  0  0
    3.3170    2.1480   -0.7360 O   0  0  0  0  0  0  0  0  0  0  0  0
    0.9140    3.2780   -0.5500 O   0  0  0  0  0  0  0  0  0  0  0  0
    3.3690   -1.4680   -2.4260 O   0  0  0  0  0  0  0  0  0  0  0  0
   -0.0980    1.2550   -0.0450 N   0  0  0  0  0  0  0  0  0  0  0  0
    2.4750    0.0620   -0.2020 N   0  0  0  0  0  0  0  0  0  0  0  0
    5.5660   -1.1100   -1.8350 N   0  0  0  0  0  0  0  0  0  0  0  0
    1.3310   -0.7440    0.0660 C   0  0  0  0  0  0  0  0  0  0  0  0
    0.0550   -0.1500    0.1590 C   0  0  0  0  0  0  0  0  0  0  0  0
    0.9900    2.0660   -0.3610 C   0  0  0  0  0  0  0  0  0  0  0  0
    2.3630    1.4250   -0.4550 C   0  0  0  0  0  0  0  0  0  0  0  0
    1.4500   -2.1380    0.2380 C   0  0  0  0  0  0  0  0  0  0  0  0
   -1.0540   -0.9690    0.4490 C   0  0  0  0  0  0  0  0  0  0  0  0
   -1.4080    1.9100    0.0670 C   0  0  0  0  0  0  0  0  0  0  0  0
    3.8250   -0.5030   -0.2400 C   0  0  0  0  0  0  0  0  0  0  0  0
    0.3360   -2.9250    0.5220 C   0  0  0  0  0  0  0  0  0  0  0  0
   -0.9170   -2.3450    0.6340 C   0  0  0  0  0  0  0  0  0  0  0  0
   -1.8480    2.1630    1.4940 C   0  0  0  0  0  0  0  0  0  0  0  0
    4.1980   -1.0530   -1.6200 C   0  0  0  0  0  0  0  0  0  0  0  0
   -1.0240    2.8590    2.3930 C   0  0  0  0  0  0  0  0  0  0  0  0
   -3.1160    1.7480    1.9280 C   0  0  0  0  0  0  0  0  0  0  0  0
   -1.4440    3.1020    3.7020 C   0  0  0  0  0  0  0  0  0  0  0  0
   -3.5340    1.9910    3.2380 C   0  0  0  0  0  0  0  0  0  0  0  0
   -2.6970    2.6640    4.1260 C   0  0  0  0  0  0  0  0  0  0  0  0
    6.1340   -1.6450   -3.0570 C   0  0  0  0  0  0  0  0  0  0  0  0
    6.2880   -3.1530   -2.9850 C   0  0  0  0  0  0  0  0  0  0  0  0
    6.2050   -0.7640   -1.1280 H   0  0  0  0  0  0  0  0  0  0  0  0
    2.4040   -2.6450    0.1360 H   0  0  0  0  0  0  0  0  0  0  0  0
   -2.0580   -0.5700    0.5390 H   0  0  0  0  0  0  0  0  0  0  0  0
   -1.3890    2.8820   -0.4410 H   0  0  0  0  0  0  0  0  0  0  0  0
   -2.1480    1.3230   -0.4900 H   0  0  0  0  0  0  0  0  0  0  0  0
    4.5490    0.2800    0.0210 H   0  0  0  0  0  0  0  0  0  0  0  0
    3.9510   -1.2810    0.5190 H   0  0  0  0  0  0  0  0  0  0  0  0
   -1.7920   -2.9500    0.8570 H   0  0  0  0  0  0  0  0  0  0  0  0
   -0.0500    3.2260    2.0800 H   0  0  0  0  0  0  0  0  0  0  0  0
   -3.7930    1.2330    1.2510 H   0  0  0  0  0  0  0  0  0  0  0  0
   -0.7960    3.6390    4.3900 H   0  0  0  0  0  0  0  0  0  0  0  0
   -4.5150    1.6590    3.5650 H   0  0  0  0  0  0  0  0  0  0  0  0
   -3.0230    2.8550    5.1440 H   0  0  0  0  0  0  0  0  0  0  0  0
    5.4950   -1.3700   -3.9020 H   0  0  0  0  0  0  0  0  0  0  0  0
    7.1110   -1.1720   -3.1960 H   0  0  0  0  0  0  0  0  0  0  0  0
    6.7390   -3.5360   -3.9060 H   0  0  0  0  0  0  0  0  0  0  0  0
    6.9270   -3.4410   -2.1440 H   0  0  0  0  0  0  0  0  0  0  0  0
    5.3180   -3.6440   -2.8490 H   0  0  0  0  0  0  0  0  0  0  0  0
  1 16  1  0  0  0  0
  2 11  2  0  0  0  0
  3 10  2  0  0  0  0
  4 19  2  0  0  0  0
  5  9  1  0  0  0  0
  5 10  1  0  0  0  0
  5 14  1  0  0  0  0
  6  8  1  0  0  0  0
  6 11  1  0  0  0  0
  6 15  1  0  0  0  0
  7 19  1  0  0  0  0
  7 25  1  0  0  0  0
  7 27  1  0  0  0  0
  8  9  1  0  0  0  0
  8 12  2  0  0  0  0
  9 13  2  0  0  0  0
 10 11  1  0  0  0  0
 12 16  1  0  0  0  0
 12 28  1  0  0  0  0
 13 17  1  0  0  0  0
 13 29  1  0  0  0  0
 14 18  1  0  0  0  0
 14 30  1  0  0  0  0
 14 31  1  0  0  0  0
 15 19  1  0  0  0  0
 15 32  1  0  0  0  0
 15 33  1  0  0  0  0
 16 17  2  0  0  0  0
 17 34  1  0  0  0  0
 18 20  2  0  0  0  0
 18 21  1  0  0  0  0
 20 22  1  0  0  0  0
 20 35  1  0  0  0  0
 21 23  2  0  0  0  0
 21 36  1  0  0  0  0
 22 24  2  0  0  0  0
 22 37  1  0  0  0  0
 23 24  1  0  0  0  0
 23 38  1  0  0  0  0
 24 39  1  0  0  0  0
 25 26  1  0  0  0  0
 25 40  1  0  0  0  0
 25 41  1  0  0  0  0
 26 42  1  0  0  0  0
 26 43  1  0  0  0  0
 26 44  1  0  0  0  0
M  END
>  <Name>
22403593

>  <ActivitySource>
Ivnitski-Steele_2008

>  <Activity>
INACTIVE

>  <activity>
0

>  <ThresholderStrategy>
all

>  <ScoresAndActivity>
Mean of inhibition, expressed in %: 4 < 50 (sec=2) => si

$$$$
s=Matsson_2007__n=Chlorpromazine
  MOE2013           3D
CORINA 3.49 0026  01.06.2011
 40 42  0  0  1  0  0  0  0  0999 V2000
    0.0910    1.3140    0.4700 C   0  0  0  0  0  0  0  0  0  0  0  0
    2.4890    0.0300   -0.0170 C   0  0  0  0  0  0  0  0  0  0  0  0
    1.8650    5.7450   -0.8570 C   0  0  0  0  0  0  0  0  0  0  0  0
    4.3750    4.7530   -1.4280 C   0  0  0  0  0  0  0  0  0  0  0  0
    1.3730   -0.7280    0.3180 C   0  0  0  0  0  0  0  0  0  0  0  0
    2.8320    6.5790   -1.4310 C   0  0  0  0  0  0  0  0  0  0  0  0
    4.0910    6.0820   -1.7170 C   0  0  0  0  0  0  0  0  0  0  0  0
   -0.1080    4.1850    0.5420 C   0  0  0  0  0  0  0  0  0  0  0  0
   -1.1900    4.2880   -0.5420 C   0  0  0  0  0  0  0  0  0  0  0  0
   -2.4490    4.9590    0.0160 C   0  0  0  0  0  0  0  0  0  0  0  0
   -4.8070    5.3320   -0.2690 C   0  0  0  0  0  0  0  0  0  0  0  0
   -3.3310    5.8160   -2.0900 C   0  0  0  0  0  0  0  0  0  0  0  0
    0.1750   -0.0800    0.5610 C   0  0  0  0  0  0  0  0  0  0  0  0
    1.2060    2.1180    0.1320 C   0  0  0  0  0  0  0  0  0  0  0  0
    2.1130    4.3870   -0.5470 C   0  0  0  0  0  0  0  0  0  0  0  0
    2.4140    1.4340   -0.1130 C   0  0  0  0  0  0  0  0  0  0  0  0
    3.4030    3.9100   -0.8520 C   0  0  0  0  0  0  0  0  0  0  0  0
   -1.2230   -0.9970    0.9740 Cl  0  0  0  0  0  0  0  0  0  0  0  0
   -3.5650    4.9380   -0.9410 N   0  0  0  0  0  0  0  0  0  0  0  0
    1.1180    3.5380    0.0220 N   0  0  3  0  0  0  0  0  0  0  0  0
    3.9380    2.2490   -0.5190 S   0  0  0  0  0  0  0  0  0  0  0  0
   -0.8860    1.7490    0.6550 H   0  0  0  0  0  0  0  0  0  0  0  0
    3.4290   -0.4850   -0.2050 H   0  0  0  0  0  0  0  0  0  0  0  0
    0.8980    6.2050   -0.6810 H   0  0  0  0  0  0  0  0  0  0  0  0
    0.1140    5.1760    0.9590 H   0  0  0  0  0  0  0  0  0  0  0  0
   -0.4910    3.6510    1.4210 H   0  0  0  0  0  0  0  0  0  0  0  0
    5.3680    4.3720   -1.6550 H   0  0  0  0  0  0  0  0  0  0  0  0
    1.4490   -1.8090    0.3850 H   0  0  0  0  0  0  0  0  0  0  0  0
    2.5910    7.6150   -1.6540 H   0  0  0  0  0  0  0  0  0  0  0  0
    4.8460    6.7220   -2.1630 H   0  0  0  0  0  0  0  0  0  0  0  0
   -0.8050    4.8510   -1.3970 H   0  0  0  0  0  0  0  0  0  0  0  0
   -1.4440    3.2930   -0.9250 H   0  0  0  0  0  0  0  0  0  0  0  0
   -2.7450    4.4040    0.9160 H   0  0  0  0  0  0  0  0  0  0  0  0
   -2.2220    5.9850    0.3330 H   0  0  0  0  0  0  0  0  0  0  0  0
   -4.7540    6.3500    0.1320 H   0  0  0  0  0  0  0  0  0  0  0  0
   -5.6550    5.2760   -0.9610 H   0  0  0  0  0  0  0  0  0  0  0  0
   -5.0340    4.6470    0.5550 H   0  0  0  0  0  0  0  0  0  0  0  0
   -2.4800    5.4730   -2.6870 H   0  0  0  0  0  0  0  0  0  0  0  0
   -4.1940    5.8050   -2.7650 H   0  0  0  0  0  0  0  0  0  0  0  0
   -3.1480    6.8530   -1.7860 H   0  0  0  0  0  0  0  0  0  0  0  0
  1 13  1  0  0  0  0
  1 14  2  0  0  0  0
  1 22  1  0  0  0  0
  2  5  1  0  0  0  0
  2 16  2  0  0  0  0
  2 23  1  0  0  0  0
  3  6  1  0  0  0  0
  3 15  2  0  0  0  0
  3 24  1  0  0  0  0
  4  7  1  0  0  0  0
  4 17  2  0  0  0  0
  4 27  1  0  0  0  0
  5 13  2  0  0  0  0
  5 28  1  0  0  0  0
  6  7  2  0  0  0  0
  6 29  1  0  0  0  0
  7 30  1  0  0  0  0
  8  9  1  0  0  0  0
  8 20  1  0  0  0  0
  8 25  1  0  0  0  0
  8 26  1  0  0  0  0
  9 10  1  0  0  0  0
  9 31  1  0  0  0  0
  9 32  1  0  0  0  0
 10 19  1  0  0  0  0
 10 33  1  0  0  0  0
 10 34  1  0  0  0  0
 11 19  1  0  0  0  0
 11 35  1  0  0  0  0
 11 36  1  0  0  0  0
 11 37  1  0  0  0  0
 12 19  1  0  0  0  0
 12 38  1  0  0  0  0
 12 39  1  0  0  0  0
 12 40  1  0  0  0  0
 13 18  1  0  0  0  0
 14 16  1  0  0  0  0
 14 20  1  0  0  0  0
 15 17  1  0  0  0  0
 15 20  1  0  0  0  0
 16 21  1  0  0  0  0
 17 21  1  0  0  0  0
M  END
>  <Name>
Chlorpromazine

>  <ActivitySource>
Matsson_2007

>  <Activity>
INHIBITOR

>  <activity>
1

>  <ThresholderStrategy>
all

>  <ScoresAndActivity>
Fold increase in substrate accumulation: 5.4 > 3 (sec=0.3) => sa

$$$$
s=Pan_2013__n=Prochloroperazine
  MOE2013           3D
CORINA 3.49 0026  01.06.2011
 49 52  0  0  1  0  0  0  0  0999 V2000
   -0.2130   -4.5720    0.5290 Cl  0  0  0  0  0  0  0  0  0  0  0  0
   -0.1040    1.6490   -0.3040 S   0  0  0  0  0  0  0  0  0  0  0  0
    6.3000   -2.9970    0.5290 N   0  0  0  0  0  0  0  0  0  0  0  0
    8.9510   -3.8970   -0.4000 N   0  0  0  0  0  0  0  0  0  0  0  0
    2.3130   -0.0430    0.7940 N   0  0  3  0  0  0  0  0  0  0  0  0
    7.1730   -3.8610    1.3490 C   0  0  0  0  0  0  0  0  0  0  0  0
    7.1390   -2.1780   -0.3680 C   0  0  0  0  0  0  0  0  0  0  0  0
    5.4390   -2.1820    1.3960 C   0  0  0  0  0  0  0  0  0  0  0  0
    8.1160   -4.7240    0.4870 C   0  0  0  0  0  0  0  0  0  0  0  0
    8.0850   -3.0410   -1.2270 C   0  0  0  0  0  0  0  0  0  0  0  0
    4.3350   -1.4750    0.6080 C   0  0  0  0  0  0  0  0  0  0  0  0
    3.3580   -0.7650    1.5540 C   0  0  0  0  0  0  0  0  0  0  0  0
    9.8050   -4.7340   -1.2380 C   0  0  0  0  0  0  0  0  0  0  0  0
    1.1220   -0.7600    0.4740 C   0  0  0  0  0  0  0  0  0  0  0  0
    2.5860    1.3120    0.4390 C   0  0  0  0  0  0  0  0  0  0  0  0
   -0.0130   -0.1060   -0.0490 C   0  0  0  0  0  0  0  0  0  0  0  0
    1.5840    2.1530   -0.0840 C   0  0  0  0  0  0  0  0  0  0  0  0
    1.0140   -2.1620    0.6380 C   0  0  0  0  0  0  0  0  0  0  0  0
    3.8730    1.8860    0.5660 C   0  0  0  0  0  0  0  0  0  0  0  0
   -1.1790   -0.8240   -0.3810 C   0  0  0  0  0  0  0  0  0  0  0  0
    1.8680    3.4850   -0.4470 C   0  0  0  0  0  0  0  0  0  0  0  0
   -0.1490   -2.8660    0.3050 C   0  0  0  0  0  0  0  0  0  0  0  0
    4.1510    3.2100    0.2040 C   0  0  0  0  0  0  0  0  0  0  0  0
   -1.2490   -2.2010   -0.2060 C   0  0  0  0  0  0  0  0  0  0  0  0
    3.1450    4.0120   -0.3050 C   0  0  0  0  0  0  0  0  0  0  0  0
    6.5110   -1.6060   -1.0580 H   0  0  0  0  0  0  0  0  0  0  0  0
    7.7320   -1.4570    0.2110 H   0  0  0  0  0  0  0  0  0  0  0  0
    7.7720   -3.2560    2.0440 H   0  0  0  0  0  0  0  0  0  0  0  0
    6.5560   -4.5370    1.9540 H   0  0  0  0  0  0  0  0  0  0  0  0
    4.9540   -2.8370    2.1310 H   0  0  0  0  0  0  0  0  0  0  0  0
    6.0290   -1.4490    1.9620 H   0  0  0  0  0  0  0  0  0  0  0  0
    8.7050   -2.3690   -1.8330 H   0  0  0  0  0  0  0  0  0  0  0  0
    7.4880   -3.6480   -1.9220 H   0  0  0  0  0  0  0  0  0  0  0  0
    7.5190   -5.4400   -0.0950 H   0  0  0  0  0  0  0  0  0  0  0  0
    8.7590   -5.3060    1.1590 H   0  0  0  0  0  0  0  0  0  0  0  0
    4.7680   -0.7480   -0.0860 H   0  0  0  0  0  0  0  0  0  0  0  0
    3.8030   -2.2040   -0.0140 H   0  0  0  0  0  0  0  0  0  0  0  0
    3.8970   -0.0880    2.2290 H   0  0  0  0  0  0  0  0  0  0  0  0
    2.9130   -1.4800    2.2580 H   0  0  0  0  0  0  0  0  0  0  0  0
    9.2260   -5.4040   -1.8850 H   0  0  0  0  0  0  0  0  0  0  0  0
   10.4470   -4.1130   -1.8720 H   0  0  0  0  0  0  0  0  0  0  0  0
   10.4700   -5.3450   -0.6180 H   0  0  0  0  0  0  0  0  0  0  0  0
    1.8410   -2.7540    1.0150 H   0  0  0  0  0  0  0  0  0  0  0  0
    4.7200    1.3180    0.9370 H   0  0  0  0  0  0  0  0  0  0  0  0
   -2.0490   -0.3060   -0.7810 H   0  0  0  0  0  0  0  0  0  0  0  0
    1.0830    4.1250   -0.8460 H   0  0  0  0  0  0  0  0  0  0  0  0
    5.1580    3.6030    0.3170 H   0  0  0  0  0  0  0  0  0  0  0  0
   -2.1550   -2.7370   -0.4690 H   0  0  0  0  0  0  0  0  0  0  0  0
    3.3510    5.0400   -0.5890 H   0  0  0  0  0  0  0  0  0  0  0  0
  1 22  1  0  0  0  0
  2 16  1  0  0  0  0
  2 17  1  0  0  0  0
  3  6  1  0  0  0  0
  3  7  1  0  0  0  0
  3  8  1  0  0  0  0
  4  9  1  0  0  0  0
  4 10  1  0  0  0  0
  4 13  1  0  0  0  0
  5 12  1  0  0  0  0
  5 14  1  0  0  0  0
  5 15  1  0  0  0  0
  6  9  1  0  0  0  0
  6 28  1  0  0  0  0
  6 29  1  0  0  0  0
  7 10  1  0  0  0  0
  7 26  1  0  0  0  0
  7 27  1  0  0  0  0
  8 11  1  0  0  0  0
  8 30  1  0  0  0  0
  8 31  1  0  0  0  0
  9 34  1  0  0  0  0
  9 35  1  0  0  0  0
 10 32  1  0  0  0  0
 10 33  1  0  0  0  0
 11 12  1  0  0  0  0
 11 36  1  0  0  0  0
 11 37  1  0  0  0  0
 12 38  1  0  0  0  0
 12 39  1  0  0  0  0
 13 40  1  0  0  0  0
 13 41  1  0  0  0  0
 13 42  1  0  0  0  0
 14 16  1  0  0  0  0
 14 18  2  0  0  0  0
 15 17  1  0  0  0  0
 15 19  2  0  0  0  0
 16 20  2  0  0  0  0
 17 21  2  0  0  0  0
 18 22  1  0  0  0  0
 18 43  1  0  0  0  0
 19 23  1  0  0  0  0
 19 44  1  0  0  0  0
 20 24  1  0  0  0  0
 20 45  1  0  0  0  0
 21 25  1  0  0  0  0
 21 46  1  0  0  0  0
 22 24  2  0  0  0  0
 23 25  2  0  0  0  0
 23 47  1  0  0  0  0
 24 48  1  0  0  0  0
 25 49  1  0  0  0  0
M  END
>  <Name>
Prochloroperazine

>  <ActivitySource>
Pan_2013

>  <Activity>
INHIBITOR

>  <activity>
1

>  <ThresholderStrategy>
all

>  <ScoresAndActivity>
IC50 (µM): 12.44 < 15 (sec=0) => sa

$$$$
s=Ivnitski-Steele_2008__n=22409100
  MOE2013           3D
CORINA 3.49 0026  01.06.2011
 52 55  0  0  0  0  0  0  0  0999 V2000
    4.1030   -4.6480    0.7120 Cl  0  0  0  0  0  0  0  0  0  0  0  0
   -0.0590    1.8360    0.3830 S   0  0  0  0  0  0  0  0  0  0  0  0
   -2.2050   -2.6970   -0.1940 O   0  0  0  0  0  0  0  0  0  0  0  0
    1.0350    4.5630    0.7860 O   0  0  0  0  0  0  0  0  0  0  0  0
   -2.8630    0.7830    2.1760 O   0  0  0  0  0  0  0  0  0  0  0  0
   -1.1990   -0.6140    0.0800 N   0  0  0  0  0  0  0  0  0  0  0  0
    1.1380   -0.5000    0.4660 N   0  0  0  0  0  0  0  0  0  0  0  0
    3.2670    4.1820    0.3960 N   0  0  0  0  0  0  0  0  0  0  0  0
    0.0940   -2.6880    0.1770 C   0  0  0  0  0  0  0  0  0  0  0  0
    1.2140   -1.8930    0.4030 C   0  0  0  0  0  0  0  0  0  0  0  0
   -1.2020   -2.0130    0.0030 C   0  0  0  0  0  0  0  0  0  0  0  0
   -0.0100    0.0790    0.3110 C   0  0  0  0  0  0  0  0  0  0  0  0
    2.4570   -2.5110    0.5700 C   0  0  0  0  0  0  0  0  0  0  0  0
    0.1950   -4.0840    0.1160 C   0  0  0  0  0  0  0  0  0  0  0  0
    2.5650   -3.9010    0.5080 C   0  0  0  0  0  0  0  0  0  0  0  0
   -2.5190    0.0240   -0.1000 C   0  0  0  0  0  0  0  0  0  0  0  0
    1.4390   -4.6920    0.2820 C   0  0  0  0  0  0  0  0  0  0  0  0
    1.9460    3.7590    0.5760 C   0  0  0  0  0  0  0  0  0  0  0  0
    1.7040    2.2500    0.5120 C   0  0  0  0  0  0  0  0  0  0  0  0
    5.7060    3.8040    0.7960 C   0  0  0  0  0  0  0  0  0  0  0  0
    5.7910    5.0800    1.3850 C   0  0  0  0  0  0  0  0  0  0  0  0
    4.4140    3.2870    0.2030 C   0  0  0  0  0  0  0  0  0  0  0  0
    3.5710    5.6130    0.3690 C   0  0  0  0  0  0  0  0  0  0  0  0
    4.5710    5.9620    1.4650 C   0  0  0  0  0  0  0  0  0  0  0  0
   -3.3920   -0.0660    1.1580 C   0  0  0  0  0  0  0  0  0  0  0  0
    6.8510    2.9940    0.7480 C   0  0  0  0  0  0  0  0  0  0  0  0
    7.0030    5.5100    1.9420 C   0  0  0  0  0  0  0  0  0  0  0  0
    8.0570    3.4380    1.2930 C   0  0  0  0  0  0  0  0  0  0  0  0
    8.1320    4.6930    1.8920 C   0  0  0  0  0  0  0  0  0  0  0  0
   -3.6620    0.7540    3.3520 C   0  0  0  0  0  0  0  0  0  0  0  0
    3.3360   -1.8980    0.7470 H   0  0  0  0  0  0  0  0  0  0  0  0
   -0.6860   -4.6970   -0.0610 H   0  0  0  0  0  0  0  0  0  0  0  0
   -2.4160    1.0660   -0.4090 H   0  0  0  0  0  0  0  0  0  0  0  0
   -3.0340   -0.4950   -0.9170 H   0  0  0  0  0  0  0  0  0  0  0  0
    1.5220   -5.7750    0.2330 H   0  0  0  0  0  0  0  0  0  0  0  0
    2.1150    1.8040    1.4240 H   0  0  0  0  0  0  0  0  0  0  0  0
    2.2130    1.8460   -0.3680 H   0  0  0  0  0  0  0  0  0  0  0  0
    4.2020    2.3060    0.6370 H   0  0  0  0  0  0  0  0  0  0  0  0
    4.5390    3.1690   -0.8800 H   0  0  0  0  0  0  0  0  0  0  0  0
    3.9820    5.8380   -0.6230 H   0  0  0  0  0  0  0  0  0  0  0  0
    2.6660    6.2160    0.4890 H   0  0  0  0  0  0  0  0  0  0  0  0
    4.1120    5.8260    2.4510 H   0  0  0  0  0  0  0  0  0  0  0  0
    4.8570    7.0160    1.3640 H   0  0  0  0  0  0  0  0  0  0  0  0
   -3.4450   -1.0940    1.5320 H   0  0  0  0  0  0  0  0  0  0  0  0
   -4.4060    0.2690    0.9090 H   0  0  0  0  0  0  0  0  0  0  0  0
    6.8110    2.0090    0.2890 H   0  0  0  0  0  0  0  0  0  0  0  0
    7.0710    6.4850    2.4170 H   0  0  0  0  0  0  0  0  0  0  0  0
    8.9360    2.8010    1.2540 H   0  0  0  0  0  0  0  0  0  0  0  0
    9.0700    5.0360    2.3210 H   0  0  0  0  0  0  0  0  0  0  0  0
   -4.6740    1.1070    3.1370 H   0  0  0  0  0  0  0  0  0  0  0  0
   -3.6950   -0.2590    3.7670 H   0  0  0  0  0  0  0  0  0  0  0  0
   -3.2090    1.4190    4.0920 H   0  0  0  0  0  0  0  0  0  0  0  0
  1 15  1  0  0  0  0
  2 12  1  0  0  0  0
  2 19  1  0  0  0  0
  3 11  2  0  0  0  0
  4 18  2  0  0  0  0
  5 25  1  0  0  0  0
  5 30  1  0  0  0  0
  6 11  1  0  0  0  0
  6 12  1  0  0  0  0
  6 16  1  0  0  0  0
  7 10  1  0  0  0  0
  7 12  2  0  0  0  0
  8 18  1  0  0  0  0
  8 22  1  0  0  0  0
  8 23  1  0  0  0  0
  9 10  1  0  0  0  0
  9 11  1  0  0  0  0
  9 14  2  0  0  0  0
 10 13  2  0  0  0  0
 13 15  1  0  0  0  0
 13 31  1  0  0  0  0
 14 17  1  0  0  0  0
 14 32  1  0  0  0  0
 15 17  2  0  0  0  0
 16 25  1  0  0  0  0
 16 33  1  0  0  0  0
 16 34  1  0  0  0  0
 17 35  1  0  0  0  0
 18 19  1  0  0  0  0
 19 36  1  0  0  0  0
 19 37  1  0  0  0  0
 20 21  1  0  0  0  0
 20 22  1  0  0  0  0
 20 26  2  0  0  0  0
 21 24  1  0  0  0  0
 21 27  2  0  0  0  0
 22 38  1  0  0  0  0
 22 39  1  0  0  0  0
 23 24  1  0  0  0  0
 23 40  1  0  0  0  0
 23 41  1  0  0  0  0
 24 42  1  0  0  0  0
 24 43  1  0  0  0  0
 25 44  1  0  0  0  0
 25 45  1  0  0  0  0
 26 28  1  0  0  0  0
 26 46  1  0  0  0  0
 27 29  1  0  0  0  0
 27 47  1  0  0  0  0
 28 29  2  0  0  0  0
 28 48  1  0  0  0  0
 29 49  1  0  0  0  0
 30 50  1  0  0  0  0
 30 51  1  0  0  0  0
 30 52  1  0  0  0  0
M  END
>  <Name>
22409100

>  <ActivitySource>
Ivnitski-Steele_2008

>  <Activity>
INACTIVE

>  <activity>
0

>  <ThresholderStrategy>
all

>  <ScoresAndActivity>
Mean of inhibition, expressed in %: 29 < 50 (sec=2) => si

$$$$
s=Pan_2013__n=Domperidone
  MOE2013           3D
CORINA 3.49 0026  01.06.2011
 54 58  0  0  0  0  0  0  0  0999 V2000
    6.9960   -4.3260   -3.9430 Cl  0  0  0  0  0  0  0  0  0  0  0  0
    1.6060    0.7200   -4.4470 O   0  0  0  0  0  0  0  0  0  0  0  0
    0.5050    5.9330    4.3880 O   0  0  0  0  0  0  0  0  0  0  0  0
    0.3030    1.7500    0.0110 N   0  0  0  0  0  0  0  0  0  0  0  0
    2.7640   -0.4570   -2.7340 N   0  0  0  0  0  0  0  0  0  0  0  0
    3.2930   -0.8280   -4.9050 N   0  0  0  0  0  0  0  0  0  0  0  0
   -1.2120    5.5890    2.7950 N   0  0  0  0  0  0  0  0  0  0  0  0
   -0.7440    7.6930    3.4720 N   0  0  0  0  0  0  0  0  0  0  0  0
    2.1470    0.0530   -1.5180 C   0  0  0  0  0  0  0  0  0  0  0  0
    2.3930    1.5510   -1.3260 C   0  0  0  0  0  0  0  0  0  0  0  0
    0.6450   -0.2280   -1.4640 C   0  0  0  0  0  0  0  0  0  0  0  0
    0.0480    0.3090   -0.1630 C   0  0  0  0  0  0  0  0  0  0  0  0
    1.7450    2.0450   -0.0290 C   0  0  0  0  0  0  0  0  0  0  0  0
   -0.3250    2.2130    1.2640 C   0  0  0  0  0  0  0  0  0  0  0  0
   -0.3630    3.7400    1.4030 C   0  0  0  0  0  0  0  0  0  0  0  0
    3.7960   -1.4140   -2.7810 C   0  0  0  0  0  0  0  0  0  0  0  0
    2.4430   -0.0820   -4.0650 C   0  0  0  0  0  0  0  0  0  0  0  0
   -1.1750    4.1550    2.6330 C   0  0  0  0  0  0  0  0  0  0  0  0
    4.1110   -1.6330   -4.1230 C   0  0  0  0  0  0  0  0  0  0  0  0
    4.4610   -2.0870   -1.7770 C   0  0  0  0  0  0  0  0  0  0  0  0
    5.0850   -2.5170   -4.5290 C   0  0  0  0  0  0  0  0  0  0  0  0
   -2.0710    6.4640    2.1150 C   0  0  0  0  0  0  0  0  0  0  0  0
    5.4580   -2.9940   -2.1590 C   0  0  0  0  0  0  0  0  0  0  0  0
   -0.3740    6.3440    3.6480 C   0  0  0  0  0  0  0  0  0  0  0  0
   -1.7750    7.7600    2.5380 C   0  0  0  0  0  0  0  0  0  0  0  0
    5.7620   -3.2020   -3.5200 C   0  0  0  0  0  0  0  0  0  0  0  0
   -3.0540    6.2180    1.1810 C   0  0  0  0  0  0  0  0  0  0  0  0
   -2.4360    8.8640    2.0540 C   0  0  0  0  0  0  0  0  0  0  0  0
   -3.7430    7.3250    0.6730 C   0  0  0  0  0  0  0  0  0  0  0  0
   -3.4360    8.6330    1.1040 C   0  0  0  0  0  0  0  0  0  0  0  0
    2.6050   -0.4640   -0.6660 H   0  0  0  0  0  0  0  0  0  0  0  0
    3.4710    1.7530   -1.2950 H   0  0  0  0  0  0  0  0  0  0  0  0
    1.9930    2.1210   -2.1730 H   0  0  0  0  0  0  0  0  0  0  0  0
    0.1300    0.2320   -2.3170 H   0  0  0  0  0  0  0  0  0  0  0  0
    0.4620   -1.3080   -1.5340 H   0  0  0  0  0  0  0  0  0  0  0  0
    0.4520   -0.2590    0.6860 H   0  0  0  0  0  0  0  0  0  0  0  0
   -1.0330    0.1260   -0.1900 H   0  0  0  0  0  0  0  0  0  0  0  0
    1.9150    3.1250    0.0240 H   0  0  0  0  0  0  0  0  0  0  0  0
    2.2550    1.5910    0.8300 H   0  0  0  0  0  0  0  0  0  0  0  0
   -1.3640    1.8600    1.2860 H   0  0  0  0  0  0  0  0  0  0  0  0
    0.1780    1.7720    2.1350 H   0  0  0  0  0  0  0  0  0  0  0  0
    0.6510    4.1470    1.4950 H   0  0  0  0  0  0  0  0  0  0  0  0
   -0.8020    4.1820    0.5000 H   0  0  0  0  0  0  0  0  0  0  0  0
   -0.7160    3.7240    3.5300 H   0  0  0  0  0  0  0  0  0  0  0  0
   -2.2020    3.7780    2.5760 H   0  0  0  0  0  0  0  0  0  0  0  0
    3.2880   -0.7670   -5.9120 H   0  0  0  0  0  0  0  0  0  0  0  0
    4.2380   -1.9370   -0.7280 H   0  0  0  0  0  0  0  0  0  0  0  0
    5.3120   -2.6700   -5.5770 H   0  0  0  0  0  0  0  0  0  0  0  0
    6.0020   -3.5410   -1.3920 H   0  0  0  0  0  0  0  0  0  0  0  0
   -0.3170    8.4690    3.9540 H   0  0  0  0  0  0  0  0  0  0  0  0
   -3.2890    5.2160    0.8420 H   0  0  0  0  0  0  0  0  0  0  0  0
   -2.1970    9.8670    2.3850 H   0  0  0  0  0  0  0  0  0  0  0  0
   -4.5250    7.1780   -0.0690 H   0  0  0  0  0  0  0  0  0  0  0  0
   -3.9870    9.4730    0.6880 H   0  0  0  0  0  0  0  0  0  0  0  0
  1 26  1  0  0  0  0
  2 17  2  0  0  0  0
  3 24  2  0  0  0  0
  4 12  1  0  0  0  0
  4 13  1  0  0  0  0
  4 14  1  0  0  0  0
  5  9  1  0  0  0  0
  5 16  1  0  0  0  0
  5 17  1  0  0  0  0
  6 17  1  0  0  0  0
  6 19  1  0  0  0  0
  6 46  1  0  0  0  0
  7 18  1  0  0  0  0
  7 22  1  0  0  0  0
  7 24  1  0  0  0  0
  8 24  1  0  0  0  0
  8 25  1  0  0  0  0
  8 50  1  0  0  0  0
  9 10  1  0  0  0  0
  9 11  1  0  0  0  0
  9 31  1  0  0  0  0
 10 13  1  0  0  0  0
 10 32  1  0  0  0  0
 10 33  1  0  0  0  0
 11 12  1  0  0  0  0
 11 34  1  0  0  0  0
 11 35  1  0  0  0  0
 12 36  1  0  0  0  0
 12 37  1  0  0  0  0
 13 38  1  0  0  0  0
 13 39  1  0  0  0  0
 14 15  1  0  0  0  0
 14 40  1  0  0  0  0
 14 41  1  0  0  0  0
 15 18  1  0  0  0  0
 15 42  1  0  0  0  0
 15 43  1  0  0  0  0
 16 19  2  0  0  0  0
 16 20  1  0  0  0  0
 18 44  1  0  0  0  0
 18 45  1  0  0  0  0
 19 21  1  0  0  0  0
 20 23  2  0  0  0  0
 20 47  1  0  0  0  0
 21 26  2  0  0  0  0
 21 48  1  0  0  0  0
 22 25  1  0  0  0  0
 22 27  2  0  0  0  0
 23 26  1  0  0  0  0
 23 49  1  0  0  0  0
 25 28  2  0  0  0  0
 27 29  1  0  0  0  0
 27 51  1  0  0  0  0
 28 30  1  0  0  0  0
 28 52  1  0  0  0  0
 29 30  2  0  0  0  0
 29 53  1  0  0  0  0
 30 54  1  0  0  0  0
M  END
>  <Name>
Domperidone

>  <ActivitySource>
Pan_2013

>  <Activity>
INHIBITOR

>  <activity>
1

>  <ThresholderStrategy>
all

>  <ScoresAndActivity>
IC50 (µM): 11.15 < 15 (sec=0) => sa

$$$$
s=Wang_2008__n=Clozapine
  MOE2013           3D
CORINA 3.49 0026  01.06.2011
 42 45  0  0  1  0  0  0  0  0999 V2000
   -6.8670   -0.5420   -0.5040 Cl  0  0  0  0  0  0  0  0  0  0  0  0
    0.0740    1.4290    0.0100 N   0  0  0  0  0  0  0  0  0  0  0  0
    1.6670   -0.9780   -0.1170 N   0  0  0  0  0  0  0  0  0  0  0  0
   -2.2170    1.4690   -0.0910 N   0  0  3  0  0  0  0  0  0  0  0  0
   -3.4600    4.2550    0.0990 N   0  0  0  0  0  0  0  0  0  0  0  0
    0.6780    0.8840    1.2330 C   0  0  0  0  0  0  0  0  0  0  0  0
    0.7790    1.0810   -1.2310 C   0  0  0  0  0  0  0  0  0  0  0  0
    0.8920   -0.6340    1.0930 C   0  0  0  0  0  0  0  0  0  0  0  0
    0.9910   -0.4410   -1.3160 C   0  0  0  0  0  0  0  0  0  0  0  0
   -1.0810    2.2220    0.0270 C   0  0  0  0  0  0  0  0  0  0  0  0
   -0.9840    3.5700    0.1500 C   0  0  0  0  0  0  0  0  0  0  0  0
    1.8280   -2.4260   -0.2270 C   0  0  0  0  0  0  0  0  0  0  0  0
   -2.1910    4.4760    0.1780 C   0  0  0  0  0  0  0  0  0  0  0  0
   -3.5780    1.7640   -0.1320 C   0  0  0  0  0  0  0  0  0  0  0  0
    0.3350    4.2120    0.2630 C   0  0  0  0  0  0  0  0  0  0  0  0
   -4.1300    3.0450   -0.0450 C   0  0  0  0  0  0  0  0  0  0  0  0
   -1.8820    5.9410    0.3290 C   0  0  0  0  0  0  0  0  0  0  0  0
   -4.4580    0.6630   -0.2740 C   0  0  0  0  0  0  0  0  0  0  0  0
    0.4960    5.5340    0.3910 C   0  0  0  0  0  0  0  0  0  0  0  0
   -0.6350    6.4110    0.4260 C   0  0  0  0  0  0  0  0  0  0  0  0
   -5.5340    3.1860   -0.1030 C   0  0  0  0  0  0  0  0  0  0  0  0
   -5.8420    0.8280   -0.3290 C   0  0  0  0  0  0  0  0  0  0  0  0
   -6.3900    2.0950   -0.2440 C   0  0  0  0  0  0  0  0  0  0  0  0
    1.6390    1.3820    1.4140 H   0  0  0  0  0  0  0  0  0  0  0  0
    0.0410    1.0810    2.1040 H   0  0  0  0  0  0  0  0  0  0  0  0
    0.2120    1.4180   -2.1080 H   0  0  0  0  0  0  0  0  0  0  0  0
    1.7470    1.5960   -1.2510 H   0  0  0  0  0  0  0  0  0  0  0  0
   -0.0860   -1.1320    1.0720 H   0  0  0  0  0  0  0  0  0  0  0  0
    1.4230   -0.9900    1.9840 H   0  0  0  0  0  0  0  0  0  0  0  0
    1.5950   -0.6540   -2.2070 H   0  0  0  0  0  0  0  0  0  0  0  0
    0.0170   -0.9300   -1.4540 H   0  0  0  0  0  0  0  0  0  0  0  0
    0.8670   -2.9480   -0.3080 H   0  0  0  0  0  0  0  0  0  0  0  0
    2.4330   -2.6800   -1.1040 H   0  0  0  0  0  0  0  0  0  0  0  0
    2.3610   -2.8200    0.6460 H   0  0  0  0  0  0  0  0  0  0  0  0
   -1.9710    0.4900   -0.1620 H   0  0  0  0  0  0  0  0  0  0  0  0
    1.2240    3.5900    0.2420 H   0  0  0  0  0  0  0  0  0  0  0  0
   -2.7350    6.6110    0.3550 H   0  0  0  0  0  0  0  0  0  0  0  0
   -4.0520   -0.3440   -0.3440 H   0  0  0  0  0  0  0  0  0  0  0  0
    1.4870    5.9700    0.4720 H   0  0  0  0  0  0  0  0  0  0  0  0
   -5.9610    4.1850   -0.0350 H   0  0  0  0  0  0  0  0  0  0  0  0
   -0.4510    7.4750    0.5330 H   0  0  0  0  0  0  0  0  0  0  0  0
   -7.4640    2.2490   -0.2840 H   0  0  0  0  0  0  0  0  0  0  0  0
  1 22  1  0  0  0  0
  2  6  1  0  0  0  0
  2  7  1  0  0  0  0
  2 10  1  0  0  0  0
  3  8  1  0  0  0  0
  3  9  1  0  0  0  0
  3 12  1  0  0  0  0
  4 10  1  0  0  0  0
  4 14  1  0  0  0  0
  4 35  1  0  0  0  0
  5 13  2  0  0  0  0
  5 16  1  0  0  0  0
  6  8  1  0  0  0  0
  6 24  1  0  0  0  0
  6 25  1  0  0  0  0
  7  9  1  0  0  0  0
  7 26  1  0  0  0  0
  7 27  1  0  0  0  0
  8 28  1  0  0  0  0
  8 29  1  0  0  0  0
  9 30  1  0  0  0  0
  9 31  1  0  0  0  0
 10 11  2  0  0  0  0
 11 13  1  0  0  0  0
 11 15  1  0  0  0  0
 12 32  1  0  0  0  0
 12 33  1  0  0  0  0
 12 34  1  0  0  0  0
 13 17  1  0  0  0  0
 14 16  1  0  0  0  0
 14 18  2  0  0  0  0
 15 19  2  0  0  0  0
 15 36  1  0  0  0  0
 16 21  2  0  0  0  0
 17 20  2  0  0  0  0
 17 37  1  0  0  0  0
 18 22  1  0  0  0  0
 18 38  1  0  0  0  0
 19 20  1  0  0  0  0
 19 39  1  0  0  0  0
 20 41  1  0  0  0  0
 21 23  1  0  0  0  0
 21 40  1  0  0  0  0
 22 23  2  0  0  0  0
 23 42  1  0  0  0  0
M  END
>  <Name>
Clozapine

>  <ActivitySource>
Wang_2008

>  <Activity>
INACTIVE

>  <activity>
0

>  <ThresholderStrategy>
all

>  <ScoresAndActivity>
IC50 (µM): 42 > 25 (sec=0) => si

$$$$
s=Matsson_2007__n=Chlorzoxazone
  MOE2013           3D
CORINA 3.49 0026  01.06.2011
 15 16  0  0  0  0  0  0  0  0999 V2000
   -0.0190    1.4260    0.0080 C   0  0  0  0  0  0  0  0  0  0  0  0
    2.4510    0.0040   -0.0200 C   0  0  0  0  0  0  0  0  0  0  0  0
    0.0030    0.0260    0.0030 C   0  0  0  0  0  0  0  0  0  0  0  0
    4.3750    2.1580   -0.0300 H   0  0  0  0  0  0  0  0  0  0  0  0
    1.2290   -0.6720   -0.0110 C   0  0  0  0  0  0  0  0  0  0  0  0
    3.3790    4.6260   -0.0110 O   0  0  0  0  0  0  0  0  0  0  0  0
    2.7830    3.5580   -0.0100 C   0  0  0  0  0  0  0  0  0  0  0  0
    1.1960    2.0760   -0.0010 C   0  0  0  0  0  0  0  0  0  0  0  0
    2.3850    1.3780   -0.0140 C   0  0  0  0  0  0  0  0  0  0  0  0
    1.2160   -2.3950   -0.0180 Cl  0  0  0  0  0  0  0  0  0  0  0  0
    1.3840    3.4490    0.0030 O   0  0  0  0  0  0  0  0  0  0  0  0
    3.3790    2.3150   -0.0200 N   0  0  0  0  0  0  0  0  0  0  0  0
   -0.9540    1.9750    0.0190 H   0  0  0  0  0  0  0  0  0  0  0  0
    3.3960   -0.5240   -0.0310 H   0  0  0  0  0  0  0  0  0  0  0  0
   -0.9360   -0.5220    0.0100 H   0  0  0  0  0  0  0  0  0  0  0  0
  1  3  2  0  0  0  0
  1  8  1  0  0  0  0
  1 13  1  0  0  0  0
  2  5  2  0  0  0  0
  2  9  1  0  0  0  0
  2 14  1  0  0  0  0
  3  5  1  0  0  0  0
  3 15  1  0  0  0  0
  4 12  1  0  0  0  0
  5 10  1  0  0  0  0
  6  7  2  0  0  0  0
  7 11  1  0  0  0  0
  7 12  1  0  0  0  0
  8  9  2  0  0  0  0
  8 11  1  0  0  0  0
  9 12  1  0  0  0  0
M  END
>  <Name>
Chlorzoxazone

>  <ActivitySource>
Matsson_2007

>  <Activity>
INACTIVE

>  <activity>
0

>  <ThresholderStrategy>
all

>  <ScoresAndActivity>
Fold increase in substrate accumulation: 1.2 < 3 (sec=0.3) => si

$$$$
s=Matsson_2007__n=Hydrochlorothiazide
  MOE2013           3D
CORINA 3.49 0026  01.06.2011
 25 26  0  0  1  0  0  0  0  0999 V2000
   -0.0700    1.4930   -0.0680 C   0  0  0  0  0  0  0  0  0  0  0  0
    2.3300    0.0830   -0.1840 C   0  0  0  0  0  0  0  0  0  0  0  0
    4.4500    1.5810   -0.1990 H   0  0  0  0  0  0  0  0  0  0  0  0
    2.9280    4.2320    1.3220 H   0  0  0  0  0  0  0  0  0  0  0  0
   -1.0600   -1.3420   -2.1030 H   0  0  0  0  0  0  0  0  0  0  0  0
   -1.6900   -2.6210   -1.1890 H   0  0  0  0  0  0  0  0  0  0  0  0
   -0.0890    0.0950   -0.0620 C   0  0  0  0  0  0  0  0  0  0  0  0
    1.1130   -0.6160   -0.1190 C   0  0  0  0  0  0  0  0  0  0  0  0
[truncated: 4,550,117 more chars]
