# Supplementary material for: Vienna LiverTox Workspace—A Set of Machine Learning Models for Prediction of Interactions Profiles of Small Molecules With Transporters Relevant for Regulatory Agencies
Source: Front Chem. 2020 Jan 10;7:899. doi: 10.3389/fchem.2019.00899 (PMC6966498; doi:10.3389/fchem.2019.00899)
Supplement: Supplementary file 2 [file Data_Sheet_2.ZIP › Hyperbilirubinemia_training.sdf]

O=C(C(CC(N(C)C)C)(c1ccccc1)c1ccccc1)CC
  MOE2014           2D

 23 24  0  0  1  0  0  0  0  0999 V2000
    0.0000    0.0000    0.0000 O   0  0  0  0  0  0  0  0  0  0  0  0
   -1.5000    0.0060    0.0000 C   0  0  0  0  0  0  0  0  0  0  0  0
   -2.2550   -1.2910    0.0000 C   0  0  0  0  0  0  0  0  0  0  0  0
   -0.9590   -2.0450    0.0000 C   0  0  0  0  0  0  0  0  0  0  0  0
    0.4920   -1.6630    0.0000 C   0  0  3  0  0  0  0  0  0  0  0  0
    1.5480   -2.7270    0.0000 N   0  0  0  0  0  0  0  0  0  0  0  0
    1.1550   -4.1750    0.0000 C   0  0  0  0  0  0  0  0  0  0  0  0
    2.9990   -2.3440    0.0000 C   0  0  0  0  0  0  0  0  0  0  0  0
    0.8850   -0.2150    0.0000 C   0  0  0  0  0  0  0  0  0  0  0  0
   -3.0100   -2.5870    0.0000 C   0  0  0  0  0  0  0  0  0  0  0  0
   -4.5100   -2.5810    0.0000 C   0  0  0  0  0  0  0  0  0  0  0  0
   -5.2650   -3.8770    0.0000 C   0  0  0  0  0  0  0  0  0  0  0  0
   -4.5190   -5.1790    0.0000 C   0  0  0  0  0  0  0  0  0  0  0  0
   -3.0190   -5.1850    0.0000 C   0  0  0  0  0  0  0  0  0  0  0  0
   -2.2650   -3.8890    0.0000 C   0  0  0  0  0  0  0  0  0  0  0  0
   -3.5510   -0.5360    0.0000 C   0  0  0  0  0  0  0  0  0  0  0  0
   -3.5450    0.9640    0.0000 C   0  0  0  0  0  0  0  0  0  0  0  0
   -4.8420    1.7190    0.0000 C   0  0  0  0  0  0  0  0  0  0  0  0
   -6.1440    0.9740    0.0000 C   0  0  0  0  0  0  0  0  0  0  0  0
   -6.1490   -0.5260    0.0000 C   0  0  0  0  0  0  0  0  0  0  0  0
   -4.8530   -1.2810    0.0000 C   0  0  0  0  0  0  0  0  0  0  0  0
   -2.2450    1.3070    0.0000 C   0  0  0  0  0  0  0  0  0  0  0  0
   -1.4900    2.6040    0.0000 C   0  0  0  0  0  0  0  0  0  0  0  0
  1  2  2  0  0  0  0
  2  3  1  0  0  0  0
  2 22  1  0  0  0  0
  3  4  1  0  0  0  0
  3 10  1  0  0  0  0
  3 16  1  0  0  0  0
  4  5  1  0  0  0  0
  5  6  1  0  0  0  0
  5  9  1  0  0  0  0
  6  7  1  0  0  0  0
  6  8  1  0  0  0  0
 10 11  1  0  0  0  0
 10 15  2  0  0  0  0
 11 12  2  0  0  0  0
 12 13  1  0  0  0  0
 13 14  2  0  0  0  0
 14 15  1  0  0  0  0
 16 17  1  0  0  0  0
 16 21  2  0  0  0  0
 17 18  2  0  0  0  0
 18 19  1  0  0  0  0
 19 20  2  0  0  0  0
 20 21  1  0  0  0  0
 22 23  1  0  0  0  0
M  END
>  <Index>
1

>  <Generic names>
methadone

>  <bilirubinemia>
0

$$$$
N(C(NC(N)=N)=N)(C)C
  MOE2014           2D

  9  8  0  0  0  0  0  0  0  0999 V2000
    0.0000    0.0000    0.0000 N   0  0  0  0  0  0  0  0  0  0  0  0
    1.5000   -0.0030    0.0000 C   0  0  0  0  0  0  0  0  0  0  0  0
    2.2530    1.2950    0.0000 N   0  0  0  0  0  0  0  0  0  0  0  0
    3.7530    1.2920    0.0000 C   0  0  0  0  0  0  0  0  0  0  0  0
    4.5050    2.5890    0.0000 N   0  0  0  0  0  0  0  0  0  0  0  0
    4.5000   -0.0090    0.0000 N   0  0  0  0  0  0  0  0  0  0  0  0
    2.2470   -1.3040    0.0000 N   0  0  0  0  0  0  0  0  0  0  0  0
   -0.7530   -1.2980    0.0000 C   0  0  0  0  0  0  0  0  0  0  0  0
   -0.7470    1.3010    0.0000 C   0  0  0  0  0  0  0  0  0  0  0  0
  1  2  1  0  0  0  0
  1  8  1  0  0  0  0
  1  9  1  0  0  0  0
  2  3  1  0  0  0  0
  2  7  2  0  0  0  0
  3  4  1  0  0  0  0
  4  5  1  0  0  0  0
  4  6  2  0  0  0  0
M  END
>  <Index>
2

>  <Generic names>
metformin

>  <bilirubinemia>
0

$$$$
Oc1cc(cc(O)c1)C(O)CNC(C)C
  MOE2014           2D

 15 15  0  0  1  0  0  0  0  0999 V2000
    0.0000    0.0000    0.0000 O   0  0  0  0  0  0  0  0  0  0  0  0
   -0.0050   -1.5000    0.0000 C   0  0  0  0  0  0  0  0  0  0  0  0
    1.2910   -2.2540    0.0000 C   0  0  0  0  0  0  0  0  0  0  0  0
    1.2860   -3.7540    0.0000 C   0  0  0  0  0  0  0  0  0  0  0  0
   -0.0150   -4.5000    0.0000 C   0  0  0  0  0  0  0  0  0  0  0  0
   -1.3120   -3.7460    0.0000 C   0  0  0  0  0  0  0  0  0  0  0  0
   -2.6130   -4.4910    0.0000 O   0  0  0  0  0  0  0  0  0  0  0  0
   -1.3070   -2.2460    0.0000 C   0  0  0  0  0  0  0  0  0  0  0  0
    2.5830   -4.5090    0.0000 C   0  0  3  0  0  0  0  0  0  0  0  0
    2.5780   -6.0090    0.0000 O   0  0  0  0  0  0  0  0  0  0  0  0
    3.8840   -3.7630    0.0000 C   0  0  0  0  0  0  0  0  0  0  0  0
    5.1810   -4.5180    0.0000 N   0  0  0  0  0  0  0  0  0  0  0  0
    6.4820   -3.7720    0.0000 C   0  0  0  0  0  0  0  0  0  0  0  0
    7.7790   -4.5270    0.0000 C   0  0  0  0  0  0  0  0  0  0  0  0
    6.4870   -2.2720    0.0000 C   0  0  0  0  0  0  0  0  0  0  0  0
  1  2  1  0  0  0  0
  2  3  1  0  0  0  0
  2  8  2  0  0  0  0
  3  4  2  0  0  0  0
  4  5  1  0  0  0  0
  4  9  1  0  0  0  0
  5  6  2  0  0  0  0
  6  7  1  0  0  0  0
  6  8  1  0  0  0  0
  9 10  1  0  0  0  0
  9 11  1  0  0  0  0
 11 12  1  0  0  0  0
 12 13  1  0  0  0  0
 13 14  1  0  0  0  0
 13 15  1  0  0  0  0
M  END
>  <Index>
3

>  <Generic names>
metaproterenol

>  <bilirubinemia>
0

$$$$
S1c2c(N(c3c1cccc3)CCC1N(CCCC1)C)cc(S(=O)C)cc2
  MOE2014           2D

 26 29  0  0  1  0  0  0  0  0999 V2000
    0.0000    0.0000    0.0000 S   0  0  0  0  0  0  0  0  0  0  0  0
    0.7480   -1.3000    0.0000 C   0  0  0  0  0  0  0  0  0  0  0  0
   -0.0030   -2.5980    0.0000 C   0  0  0  0  0  0  0  0  0  0  0  0
   -1.5030   -2.5960    0.0000 N   0  0  0  0  0  0  0  0  0  0  0  0
   -2.2520   -1.2960    0.0000 C   0  0  0  0  0  0  0  0  0  0  0  0
   -1.5000    0.0020    0.0000 C   0  0  0  0  0  0  0  0  0  0  0  0
   -2.2480    1.3020    0.0000 C   0  0  0  0  0  0  0  0  0  0  0  0
   -3.7480    1.3030    0.0000 C   0  0  0  0  0  0  0  0  0  0  0  0
   -4.5000    0.0050    0.0000 C   0  0  0  0  0  0  0  0  0  0  0  0
   -3.7520   -1.2950    0.0000 C   0  0  0  0  0  0  0  0  0  0  0  0
   -2.2550   -3.8940    0.0000 C   0  0  0  0  0  0  0  0  0  0  0  0
   -3.7550   -3.8930    0.0000 C   0  0  0  0  0  0  0  0  0  0  0  0
   -4.5060   -5.1910    0.0000 C   0  0  3  0  0  0  0  0  0  0  0  0
   -6.0060   -5.1890    0.0000 N   0  0  3  0  0  0  0  0  0  0  0  0
   -6.7580   -6.4870    0.0000 C   0  0  0  0  0  0  0  0  0  0  0  0
   -6.0090   -7.7870    0.0000 C   0  0  0  0  0  0  0  0  0  0  0  0
   -4.5090   -7.7890    0.0000 C   0  0  0  0  0  0  0  0  0  0  0  0
   -3.7580   -6.4910    0.0000 C   0  0  0  0  0  0  0  0  0  0  0  0
   -6.7550   -3.8890    0.0000 C   0  0  0  0  0  0  0  0  0  0  0  0
    0.7450   -3.8980    0.0000 C   0  0  0  0  0  0  0  0  0  0  0  0
    2.2450   -3.9000    0.0000 C   0  0  0  0  0  0  0  0  0  0  0  0
    2.9940   -5.2000    0.0000 S   0  0  3  0  0  0  0  0  0  0  0  0
    4.4940   -5.2010    0.0000 O   0  0  0  0  0  0  0  0  0  0  0  0
    2.2420   -6.4980    0.0000 C   0  0  0  0  0  0  0  0  0  0  0  0
    2.9970   -2.6020    0.0000 C   0  0  0  0  0  0  0  0  0  0  0  0
    2.2480   -1.3020    0.0000 C   0  0  0  0  0  0  0  0  0  0  0  0
  1  2  1  0  0  0  0
  1  6  1  0  0  0  0
  2  3  1  0  0  0  0
  2 26  2  0  0  0  0
  3  4  1  0  0  0  0
  3 20  2  0  0  0  0
  4  5  1  0  0  0  0
  4 11  1  0  0  0  0
  5  6  1  0  0  0  0
  5 10  2  0  0  0  0
  6  7  2  0  0  0  0
  7  8  1  0  0  0  0
  8  9  2  0  0  0  0
  9 10  1  0  0  0  0
 11 12  1  0  0  0  0
 12 13  1  0  0  0  0
 13 14  1  0  0  0  0
 13 18  1  0  0  0  0
 14 15  1  0  0  0  0
 14 19  1  0  0  0  0
 15 16  1  0  0  0  0
 16 17  1  0  0  0  0
 17 18  1  0  0  0  0
 20 21  1  0  0  0  0
 21 22  1  0  0  0  0
 21 25  2  0  0  0  0
 22 23  2  0  0  0  0
 22 24  1  0  0  0  0
 25 26  1  0  0  0  0
M  END
>  <Index>
4

>  <Generic names>
mesoridazine

>  <bilirubinemia>
0

$$$$
Oc1ccc(N)cc1C(O)=O
  MOE2014           2D

 11 11  0  0  0  0  0  0  0  0999 V2000
    0.0000    0.0000    0.0000 O   0  0  0  0  0  0  0  0  0  0  0  0
    0.7570    1.2950    0.0000 C   0  0  0  0  0  0  0  0  0  0  0  0
    2.2570    1.2870    0.0000 C   0  0  0  0  0  0  0  0  0  0  0  0
    3.0140    2.5820    0.0000 C   0  0  0  0  0  0  0  0  0  0  0  0
    2.2710    3.8850    0.0000 C   0  0  0  0  0  0  0  0  0  0  0  0
    3.0280    5.1800    0.0000 N   0  0  0  0  0  0  0  0  0  0  0  0
    0.7710    3.8930    0.0000 C   0  0  0  0  0  0  0  0  0  0  0  0
    0.0140    2.5980    0.0000 C   0  0  0  0  0  0  0  0  0  0  0  0
   -1.4860    2.6060    0.0000 C   0  0  0  0  0  0  0  0  0  0  0  0
   -2.2430    1.3110    0.0000 O   0  0  0  0  0  0  0  0  0  0  0  0
   -2.2290    3.9090    0.0000 O   0  0  0  0  0  0  0  0  0  0  0  0
  1  2  1  0  0  0  0
  2  3  1  0  0  0  0
  2  8  2  0  0  0  0
  3  4  2  0  0  0  0
  4  5  1  0  0  0  0
  5  6  1  0  0  0  0
  5  7  2  0  0  0  0
  7  8  1  0  0  0  0
  8  9  1  0  0  0  0
  9 10  1  0  0  0  0
  9 11  2  0  0  0  0
M  END
>  <Index>
5

>  <Generic names>
5-aminosalicylic acid

>  <bilirubinemia>
0

$$$$
Fc1ccc(cc1)C(CCCN1CCC(N2c3c(NC2=O)cccc3)CC1)c1ccc(F)cc1
  MOE2014           2D

 34 38  0  0  0  0  0  0  0  0999 V2000
    0.0000    0.0000    0.0000 F   0  0  0  0  0  0  0  0  0  0  0  0
    1.3030    0.7430    0.0000 C   0  0  0  0  0  0  0  0  0  0  0  0
    2.5980   -0.0150    0.0000 C   0  0  0  0  0  0  0  0  0  0  0  0
    3.9010    0.7280    0.0000 C   0  0  0  0  0  0  0  0  0  0  0  0
    3.9100    2.2280    0.0000 C   0  0  0  0  0  0  0  0  0  0  0  0
    2.6150    2.9850    0.0000 C   0  0  0  0  0  0  0  0  0  0  0  0
    1.3120    2.2430    0.0000 C   0  0  0  0  0  0  0  0  0  0  0  0
    5.2130    2.9700    0.0000 C   0  0  0  0  0  0  0  0  0  0  0  0
    6.5080    2.2130    0.0000 C   0  0  0  0  0  0  0  0  0  0  0  0
    7.8110    2.9550    0.0000 C   0  0  0  0  0  0  0  0  0  0  0  0
    9.1060    2.1980    0.0000 C   0  0  0  0  0  0  0  0  0  0  0  0
   10.4090    2.9410    0.0000 N   0  0  0  0  0  0  0  0  0  0  0  0
   10.4180    4.4400    0.0000 C   0  0  0  0  0  0  0  0  0  0  0  0
   11.7210    5.1830    0.0000 C   0  0  0  0  0  0  0  0  0  0  0  0
   13.0160    4.4260    0.0000 C   0  0  0  0  0  0  0  0  0  0  0  0
   14.3190    5.1680    0.0000 N   0  0  0  0  0  0  0  0  0  0  0  0
   15.6860    4.5500    0.0000 C   0  0  0  0  0  0  0  0  0  0  0  0
   16.6960    5.6590    0.0000 C   0  0  0  0  0  0  0  0  0  0  0  0
   15.9540    6.9630    0.0000 N   0  0  0  0  0  0  0  0  0  0  0  0
   14.4850    6.6590    0.0000 C   0  0  0  0  0  0  0  0  0  0  0  0
   13.3760    7.6690    0.0000 O   0  0  0  0  0  0  0  0  0  0  0  0
   18.1610    5.3390    0.0000 C   0  0  0  0  0  0  0  0  0  0  0  0
   18.6170    3.9100    0.0000 C   0  0  0  0  0  0  0  0  0  0  0  0
   17.6070    2.8010    0.0000 C   0  0  0  0  0  0  0  0  0  0  0  0
   16.1410    3.1210    0.0000 C   0  0  0  0  0  0  0  0  0  0  0  0
   13.0070    2.9260    0.0000 C   0  0  0  0  0  0  0  0  0  0  0  0
   11.7040    2.1830    0.0000 C   0  0  0  0  0  0  0  0  0  0  0  0
    5.2220    4.4700    0.0000 C   0  0  0  0  0  0  0  0  0  0  0  0
    6.5250    5.2130    0.0000 C   0  0  0  0  0  0  0  0  0  0  0  0
    6.5340    6.7130    0.0000 C   0  0  0  0  0  0  0  0  0  0  0  0
    5.2390    7.4700    0.0000 C   0  0  0  0  0  0  0  0  0  0  0  0
    5.2480    8.9700    0.0000 F   0  0  0  0  0  0  0  0  0  0  0  0
    3.9360    6.7280    0.0000 C   0  0  0  0  0  0  0  0  0  0  0  0
    3.9270    5.2280    0.0000 C   0  0  0  0  0  0  0  0  0  0  0  0
  1  2  1  0  0  0  0
  2  3  1  0  0  0  0
  2  7  2  0  0  0  0
  3  4  2  0  0  0  0
  4  5  1  0  0  0  0
  5  6  2  0  0  0  0
  5  8  1  0  0  0  0
  6  7  1  0  0  0  0
  8  9  1  0  0  0  0
  8 28  1  0  0  0  0
  9 10  1  0  0  0  0
 10 11  1  0  0  0  0
 11 12  1  0  0  0  0
 12 13  1  0  0  0  0
 12 27  1  0  0  0  0
 13 14  1  0  0  0  0
 14 15  1  0  0  0  0
 15 16  1  0  0  0  0
 15 26  1  0  0  0  0
 16 17  1  0  0  0  0
 16 20  1  0  0  0  0
 17 18  1  0  0  0  0
 17 25  2  0  0  0  0
 18 19  1  0  0  0  0
 18 22  2  0  0  0  0
 19 20  1  0  0  0  0
 20 21  2  0  0  0  0
 22 23  1  0  0  0  0
 23 24  2  0  0  0  0
 24 25  1  0  0  0  0
 26 27  1  0  0  0  0
 28 29  1  0  0  0  0
 28 34  2  0  0  0  0
 29 30  2  0  0  0  0
 30 31  1  0  0  0  0
 31 32  1  0  0  0  0
 31 33  2  0  0  0  0
 33 34  1  0  0  0  0
M  END
>  <Index>
6

>  <Generic names>
pimozide

>  <bilirubinemia>
0

$$$$
OC(=O)CCCc1ccccc1
  MOE2014           2D

 12 12  0  0  0  0  0  0  0  0999 V2000
    0.0000    0.0000    0.0000 O   0  0  0  0  0  0  0  0  0  0  0  0
   -1.2960   -0.7550    0.0000 C   0  0  0  0  0  0  0  0  0  0  0  0
   -1.2910   -2.2550    0.0000 O   0  0  0  0  0  0  0  0  0  0  0  0
   -2.5980   -0.0090    0.0000 C   0  0  0  0  0  0  0  0  0  0  0  0
   -3.8940   -0.7640    0.0000 C   0  0  0  0  0  0  0  0  0  0  0  0
   -5.1960   -0.0180    0.0000 C   0  0  0  0  0  0  0  0  0  0  0  0
   -6.4930   -0.7730    0.0000 C   0  0  0  0  0  0  0  0  0  0  0  0
   -7.7940   -0.0270    0.0000 C   0  0  0  0  0  0  0  0  0  0  0  0
   -9.0910   -0.7820    0.0000 C   0  0  0  0  0  0  0  0  0  0  0  0
   -9.0850   -2.2820    0.0000 C   0  0  0  0  0  0  0  0  0  0  0  0
   -7.7840   -3.0270    0.0000 C   0  0  0  0  0  0  0  0  0  0  0  0
   -6.4870   -2.2730    0.0000 C   0  0  0  0  0  0  0  0  0  0  0  0
  1  2  1  0  0  0  0
  2  3  2  0  0  0  0
  2  4  1  0  0  0  0
  4  5  1  0  0  0  0
  5  6  1  0  0  0  0
  6  7  1  0  0  0  0
  7  8  1  0  0  0  0
  7 12  2  0  0  0  0
  8  9  2  0  0  0  0
  9 10  1  0  0  0  0
 10 11  2  0  0  0  0
 11 12  1  0  0  0  0
M  END
>  <Index>
7

>  <Generic names>
Gamma-Phenyl-Butyric Acid

>  <bilirubinemia>
1

$$$$
O=C1NC(=Nc2n(cnc12)COCCO)N
  MOE2014           2D

 16 17  0  0  0  0  0  0  0  0999 V2000
    0.0000    0.0000    0.0000 O   0  0  0  0  0  0  0  0  0  0  0  0
    1.2980   -0.7520    0.0000 C   0  0  0  0  0  0  0  0  0  0  0  0
    1.2960   -2.2520    0.0000 N   0  0  0  0  0  0  0  0  0  0  0  0
    2.5940   -3.0030    0.0000 C   0  0  0  0  0  0  0  0  0  0  0  0
    3.8940   -2.2550    0.0000 N   0  0  0  0  0  0  0  0  0  0  0  0
    3.8960   -0.7550    0.0000 C   0  0  0  0  0  0  0  0  0  0  0  0
    5.0120    0.2470    0.0000 N   0  0  0  0  0  0  0  0  0  0  0  0
    4.4040    1.6190    0.0000 C   0  0  0  0  0  0  0  0  0  0  0  0
    2.9120    1.4640    0.0000 N   0  0  0  0  0  0  0  0  0  0  0  0
    2.5980   -0.0030    0.0000 C   0  0  0  0  0  0  0  0  0  0  0  0
    6.4790   -0.0660    0.0000 C   0  0  0  0  0  0  0  0  0  0  0  0
    7.4840    1.0470    0.0000 O   0  0  0  0  0  0  0  0  0  0  0  0
    8.9510    0.7330    0.0000 C   0  0  0  0  0  0  0  0  0  0  0  0
    9.9560    1.8470    0.0000 C   0  0  0  0  0  0  0  0  0  0  0  0
   11.4230    1.5330    0.0000 O   0  0  0  0  0  0  0  0  0  0  0  0
    2.5920   -4.5030    0.0000 N   0  0  0  0  0  0  0  0  0  0  0  0
  1  2  2  0  0  0  0
  2  3  1  0  0  0  0
  2 10  1  0  0  0  0
  3  4  1  0  0  0  0
  4  5  2  0  0  0  0
  4 16  1  0  0  0  0
  5  6  1  0  0  0  0
  6  7  1  0  0  0  0
  6 10  2  0  0  0  0
  7  8  1  0  0  0  0
  7 11  1  0  0  0  0
  8  9  2  0  0  0  0
  9 10  1  0  0  0  0
 11 12  1  0  0  0  0
 12 13  1  0  0  0  0
 13 14  1  0  0  0  0
 14 15  1  0  0  0  0
M  END
>  <Index>
8

>  <Generic names>
acyclovir

>  <bilirubinemia>
1

$$$$
O1C2OC3C(O[C@@]2(O)C(=O)CC1C)C(NC)C(O)C(NC)C3O
  MOE2014           2D

 23 25  0  0  1  0  0  0  0  0999 V2000
    0.0000    0.0000    0.0000 O   0  0  0  0  0  0  0  0  0  0  0  0
   -1.2940   -0.7590    0.0000 C   0  0  3  0  0  0  0  0  0  0  0  0
   -2.5980   -0.0170    0.0000 O   0  0  0  0  0  0  0  0  0  0  0  0
   -3.8920   -0.7760    0.0000 C   0  0  3  0  0  0  0  0  0  0  0  0
   -3.8820   -2.2760    0.0000 C   0  0  3  0  0  0  0  0  0  0  0  0
   -2.5780   -3.0170    0.0000 O   0  0  0  0  0  0  0  0  0  0  0  0
   -1.2840   -2.2590    0.0000 C   0  0  2  0  0  0  0  0  0  0  0  0
   -1.2740   -3.7590    0.0000 O   0  0  0  0  0  0  0  0  0  0  0  0
    0.0200   -3.0000    0.0000 C   0  0  0  0  0  0  0  0  0  0  0  0
    0.0300   -4.5000    0.0000 O   0  0  0  0  0  0  0  0  0  0  0  0
    1.3140   -2.2410    0.0000 C   0  0  0  0  0  0  0  0  0  0  0  0
    1.3040   -0.7410    0.0000 C   0  0  3  0  0  0  0  0  0  0  0  0
    2.5980    0.0170    0.0000 C   0  0  0  0  0  0  0  0  0  0  0  0
   -5.1760   -3.0350    0.0000 C   0  0  3  0  0  0  0  0  0  0  0  0
   -5.1660   -4.5350    0.0000 N   0  0  0  0  0  0  0  0  0  0  0  0
   -6.4600   -5.2930    0.0000 C   0  0  0  0  0  0  0  0  0  0  0  0
   -6.4800   -2.2930    0.0000 C   0  0  3  0  0  0  0  0  0  0  0  0
   -7.7740   -3.0520    0.0000 O   0  0  0  0  0  0  0  0  0  0  0  0
   -6.4900   -0.7930    0.0000 C   0  0  3  0  0  0  0  0  0  0  0  0
   -7.7940   -0.0520    0.0000 N   0  0  0  0  0  0  0  0  0  0  0  0
   -9.0880   -0.8110    0.0000 C   0  0  0  0  0  0  0  0  0  0  0  0
   -5.1960   -0.0350    0.0000 C   0  0  3  0  0  0  0  0  0  0  0  0
   -5.2060    1.4650    0.0000 O   0  0  0  0  0  0  0  0  0  0  0  0
  1  2  1  0  0  0  0
  1 12  1  0  0  0  0
  2  3  1  0  0  0  0
  2  7  1  0  0  0  0
  3  4  1  0  0  0  0
  4  5  1  0  0  0  0
  4 22  1  0  0  0  0
  5  6  1  0  0  0  0
  5 14  1  0  0  0  0
  6  7  1  0  0  0  0
  7  8  1  1  0  0  0
  7  9  1  0  0  0  0
  9 10  2  0  0  0  0
  9 11  1  0  0  0  0
 11 12  1  0  0  0  0
 12 13  1  0  0  0  0
 14 15  1  0  0  0  0
 14 17  1  0  0  0  0
 15 16  1  0  0  0  0
 17 18  1  0  0  0  0
 17 19  1  0  0  0  0
 19 20  1  0  0  0  0
 19 22  1  0  0  0  0
 20 21  1  0  0  0  0
 22 23  1  0  0  0  0
M  END
>  <Index>
9

>  <Generic names>
spectinomycin

>  <bilirubinemia>
0

$$$$
O1C(C)C(NC(=O)C=2C3=Nc4c(OC3=C(C)C(=O)C=2N)c(ccc4C(=O)NC2C(OC(=O)C(N(C)C(=O)CN(C)C(=O)C3N(CCC3)C(=O)C(NC2=O)C(C)C)C(C)C)C)C)C(=O)NC(C(C)C)C(=O)N2C(CCC2)C(=O)N(CC(=O)N(C)C(C(C)C)C1=O)C
  MOE2014           2D

 90 96  0  0  1  0  0  0  0  0999 V2000
    4.5260   -1.4610    0.0000 O   0  0  0  0  0  0  0  0  0  0  0  0
    5.8390   -2.1850    0.0000 C   0  0  3  0  0  0  0  0  0  0  0  0
    6.7230   -1.4640    0.0000 C   0  0  0  0  0  0  0  0  0  0  0  0
    5.0590   -3.7560    0.0000 C   0  0  3  0  0  0  0  0  0  0  0  0
    3.7070   -3.1180    0.0000 N   0  0  0  0  0  0  0  0  0  0  0  0
    2.4360   -2.3810    0.0000 C   0  0  0  0  0  0  0  0  0  0  0  0
    1.2560   -3.7140    0.0000 O   0  0  0  0  0  0  0  0  0  0  0  0
    1.7430   -1.0870    0.0000 C   0  0  0  0  0  0  0  0  0  0  0  0
    0.2470   -0.4650    0.0000 C   0  0  0  0  0  0  0  0  0  0  0  0
   -1.0400   -1.3370    0.0000 N   0  0  0  0  0  0  0  0  0  0  0  0
   -2.4900   -0.7470    0.0000 C   0  0  0  0  0  0  0  0  0  0  0  0
   -2.5460    0.7890    0.0000 C   0  0  0  0  0  0  0  0  0  0  0  0
   -1.3230    1.5900    0.0000 O   0  0  0  0  0  0  0  0  0  0  0  0
    0.0510    0.9700    0.0000 C   0  0  0  0  0  0  0  0  0  0  0  0
    1.1920    1.9980    0.0000 C   0  0  0  0  0  0  0  0  0  0  0  0
    0.8540    3.4510    0.0000 C   0  0  0  0  0  0  0  0  0  0  0  0
    2.5510    1.4770    0.0000 C   0  0  0  0  0  0  0  0  0  0  0  0
    3.8970    2.2090    0.0000 O   0  0  0  0  0  0  0  0  0  0  0  0
    2.8200   -0.0070    0.0000 C   0  0  0  0  0  0  0  0  0  0  0  0
    4.2080   -0.5960    0.0000 N   0  0  0  0  0  0  0  0  0  0  0  0
   -3.8750    1.5290    0.0000 C   0  0  0  0  0  0  0  0  0  0  0  0
   -5.1290    0.7230    0.0000 C   0  0  0  0  0  0  0  0  0  0  0  0
   -5.0910   -0.7240    0.0000 C   0  0  0  0  0  0  0  0  0  0  0  0
   -3.7520   -1.5120    0.0000 C   0  0  0  0  0  0  0  0  0  0  0  0
   -3.9680   -3.0240    0.0000 C   0  0  0  0  0  0  0  0  0  0  0  0
   -2.6800   -3.8690    0.0000 O   0  0  0  0  0  0  0  0  0  0  0  0
   -5.2710   -3.6790    0.0000 N   0  0  0  0  0  0  0  0  0  0  0  0
   -6.6200   -4.0510    0.0000 C   0  0  3  0  0  0  0  0  0  0  0  0
   -7.0130   -2.7340    0.0000 C   0  0  3  0  0  0  0  0  0  0  0  0
   -8.4630   -2.1900    0.0000 O   0  0  0  0  0  0  0  0  0  0  0  0
   -9.6300   -3.0680    0.0000 C   0  0  0  0  0  0  0  0  0  0  0  0
   -9.4320   -4.5710    0.0000 O   0  0  0  0  0  0  0  0  0  0  0  0
  -11.0480   -2.5320    0.0000 C   0  0  3  0  0  0  0  0  0  0  0  0
  -12.2060   -3.5410    0.0000 N   0  0  0  0  0  0  0  0  0  0  0  0
  -13.6420   -3.0700    0.0000 C   0  0  0  0  0  0  0  0  0  0  0  0
  -11.8920   -4.9940    0.0000 C   0  0  0  0  0  0  0  0  0  0  0  0
  -10.4390   -5.3840    0.0000 O   0  0  0  0  0  0  0  0  0  0  0  0
  -12.9260   -6.0640    0.0000 C   0  0  0  0  0  0  0  0  0  0  0  0
  -12.3970   -7.5440    0.0000 N   0  0  0  0  0  0  0  0  0  0  0  0
  -13.4070   -8.6960    0.0000 C   0  0  0  0  0  0  0  0  0  0  0  0
  -10.9450   -7.7560    0.0000 C   0  0  0  0  0  0  0  0  0  0  0  0
  -10.0930   -6.4970    0.0000 O   0  0  0  0  0  0  0  0  0  0  0  0
  -10.1250   -8.8670    0.0000 C   0  0  3  0  0  0  0  0  0  0  0  0
   -8.7730   -9.1950    0.0000 N   0  0  0  0  0  0  0  0  0  0  0  0
   -8.5960  -10.6890    0.0000 C   0  0  0  0  0  0  0  0  0  0  0  0
   -9.9990  -11.2770    0.0000 C   0  0  0  0  0  0  0  0  0  0  0  0
  -10.9780  -10.0890    0.0000 C   0  0  0  0  0  0  0  0  0  0  0  0
   -7.4830   -8.6430    0.0000 C   0  0  0  0  0  0  0  0  0  0  0  0
   -6.5550   -9.8640    0.0000 O   0  0  0  0  0  0  0  0  0  0  0  0
   -7.0640   -7.2150    0.0000 C   0  0  3  0  0  0  0  0  0  0  0  0
   -5.9110   -6.5490    0.0000 N   0  0  0  0  0  0  0  0  0  0  0  0
   -5.6110   -4.9860    0.0000 C   0  0  0  0  0  0  0  0  0  0  0  0
   -4.0510   -4.6480    0.0000 O   0  0  0  0  0  0  0  0  0  0  0  0
   -5.7010   -7.7540    0.0000 C   0  0  0  0  0  0  0  0  0  0  0  0
   -5.4050   -9.2410    0.0000 C   0  0  0  0  0  0  0  0  0  0  0  0
   -4.4770   -6.8360    0.0000 C   0  0  0  0  0  0  0  0  0  0  0  0
  -11.3170   -1.0490    0.0000 C   0  0  0  0  0  0  0  0  0  0  0  0
  -12.7480   -0.5590    0.0000 C   0  0  0  0  0  0  0  0  0  0  0  0
  -10.2010   -0.0630    0.0000 C   0  0  0  0  0  0  0  0  0  0  0  0
   -5.9380   -1.5620    0.0000 C   0  0  0  0  0  0  0  0  0  0  0  0
   -3.9010    3.0180    0.0000 C   0  0  0  0  0  0  0  0  0  0  0  0
    6.0710   -4.6750    0.0000 C   0  0  0  0  0  0  0  0  0  0  0  0
    7.3560   -3.6230    0.0000 O   0  0  0  0  0  0  0  0  0  0  0  0
    6.5710   -5.9550    0.0000 N   0  0  0  0  0  0  0  0  0  0  0  0
    7.5060   -6.8950    0.0000 C   0  0  3  0  0  0  0  0  0  0  0  0
    8.8290   -6.3360    0.0000 C   0  0  0  0  0  0  0  0  0  0  0  0
   10.0820   -7.2460    0.0000 C   0  0  0  0  0  0  0  0  0  0  0  0
    9.1190   -4.8460    0.0000 C   0  0  0  0  0  0  0  0  0  0  0  0
    7.6630   -8.3360    0.0000 C   0  0  0  0  0  0  0  0  0  0  0  0
    8.8380   -9.1640    0.0000 O   0  0  0  0  0  0  0  0  0  0  0  0
    6.8050   -9.3840    0.0000 N   0  0  0  0  0  0  0  0  0  0  0  0
    5.3270   -9.4810    0.0000 C   0  0  3  0  0  0  0  0  0  0  0  0
    4.9310  -10.8550    0.0000 C   0  0  0  0  0  0  0  0  0  0  0  0
    6.2170  -11.7210    0.0000 C   0  0  0  0  0  0  0  0  0  0  0  0
    7.3790  -10.6860    0.0000 C   0  0  0  0  0  0  0  0  0  0  0  0
    4.3470   -8.5680    0.0000 C   0  0  0  0  0  0  0  0  0  0  0  0
    5.1240   -7.1870    0.0000 O   0  0  0  0  0  0  0  0  0  0  0  0
    2.8580   -8.5770    0.0000 N   0  0  0  0  0  0  0  0  0  0  0  0
    2.0040   -7.4820    0.0000 C   0  0  0  0  0  0  0  0  0  0  0  0
    1.8760   -6.1030    0.0000 C   0  0  0  0  0  0  0  0  0  0  0  0
    0.4910   -5.4210    0.0000 O   0  0  0  0  0  0  0  0  0  0  0  0
    2.8670   -4.9700    0.0000 N   0  0  0  0  0  0  0  0  0  0  0  0
    4.4140   -5.2540    0.0000 C   0  0  0  0  0  0  0  0  0  0  0  0
    2.6310   -3.5370    0.0000 C   0  0  3  0  0  0  0  0  0  0  0  0
    1.1380   -2.8120    0.0000 C   0  0  0  0  0  0  0  0  0  0  0  0
    0.0280   -4.1200    0.0000 C   0  0  0  0  0  0  0  0  0  0  0  0
    0.6580   -1.7000    0.0000 C   0  0  0  0  0  0  0  0  0  0  0  0
    3.2880   -2.2910    0.0000 C   0  0  0  0  0  0  0  0  0  0  0  0
    2.6560   -0.9360    0.0000 O   0  0  0  0  0  0  0  0  0  0  0  0
    2.2050   -9.9520    0.0000 C   0  0  0  0  0  0  0  0  0  0  0  0
  1  2  1  0  0  0  0
  1 88  1  0  0  0  0
  2  3  1  0  0  0  0
  2  4  1  0  0  0  0
  4  5  1  0  0  0  0
  4 62  1  0  0  0  0
  5  6  1  0  0  0  0
  6  7  2  0  0  0  0
  6  8  1  0  0  0  0
  8  9  1  0  0  0  0
  8 19  2  0  0  0  0
  9 10  2  0  0  0  0
  9 14  1  0  0  0  0
 10 11  1  0  0  0  0
 11 12  1  0  0  0  0
 11 24  2  0  0  0  0
 12 13  1  0  0  0  0
 12 21  2  0  0  0  0
 13 14  1  0  0  0  0
 14 15  2  0  0  0  0
 15 16  1  0  0  0  0
 15 17  1  0  0  0  0
 17 18  2  0  0  0  0
 17 19  1  0  0  0  0
 19 20  1  0  0  0  0
 21 22  1  0  0  0  0
 21 61  1  0  0  0  0
 22 23  2  0  0  0  0
 23 24  1  0  0  0  0
 24 25  1  0  0  0  0
 25 26  2  0  0  0  0
 25 27  1  0  0  0  0
 27 28  1  0  0  0  0
 28 29  1  0  0  0  0
 28 52  1  0  0  0  0
 29 30  1  0  0  0  0
 29 60  1  0  0  0  0
 30 31  1  0  0  0  0
 31 32  2  0  0  0  0
 31 33  1  0  0  0  0
 33 34  1  0  0  0  0
 33 57  1  0  0  0  0
 34 35  1  0  0  0  0
 34 36  1  0  0  0  0
 36 37  2  0  0  0  0
 36 38  1  0  0  0  0
 38 39  1  0  0  0  0
 39 40  1  0  0  0  0
 39 41  1  0  0  0  0
 41 42  2  0  0  0  0
 41 43  1  0  0  0  0
 43 44  1  0  0  0  0
 43 47  1  0  0  0  0
 44 45  1  0  0  0  0
 44 48  1  0  0  0  0
 45 46  1  0  0  0  0
 46 47  1  0  0  0  0
 48 49  2  0  0  0  0
 48 50  1  0  0  0  0
 50 51  1  0  0  0  0
 50 54  1  0  0  0  0
 51 52  1  0  0  0  0
 52 53  2  0  0  0  0
 54 55  1  0  0  0  0
 54 56  1  0  0  0  0
 57 58  1  0  0  0  0
 57 59  1  0  0  0  0
 62 63  2  0  0  0  0
 62 64  1  0  0  0  0
 64 65  1  0  0  0  0
 65 66  1  0  0  0  0
 65 69  1  0  0  0  0
 66 67  1  0  0  0  0
 66 68  1  0  0  0  0
 69 70  2  0  0  0  0
 69 71  1  0  0  0  0
 71 72  1  0  0  0  0
 71 75  1  0  0  0  0
 72 73  1  0  0  0  0
 72 76  1  0  0  0  0
 73 74  1  0  0  0  0
 74 75  1  0  0  0  0
 76 77  2  0  0  0  0
 76 78  1  0  0  0  0
 78 79  1  0  0  0  0
 78 90  1  0  0  0  0
 79 80  1  0  0  0  0
 80 81  2  0  0  0  0
 80 82  1  0  0  0  0
 82 83  1  0  0  0  0
 82 84  1  0  0  0  0
 84 85  1  0  0  0  0
 84 88  1  0  0  0  0
 85 86  1  0  0  0  0
 85 87  1  0  0  0  0
 88 89  2  0  0  0  0
M  END
>  <Index>
10

>  <Generic names>
actinomycin d

>  <bilirubinemia>
0

$$$$
O(CC(CCC)(COC(=O)N)C)C(=O)N
  MOE2014           2D

 15 14  0  0  0  0  0  0  0  0999 V2000
    0.0000    0.0000    0.0000 O   0  0  0  0  0  0  0  0  0  0  0  0
   -1.5000    0.0070    0.0000 C   0  0  0  0  0  0  0  0  0  0  0  0
   -2.2440    1.3100    0.0000 C   0  0  0  0  0  0  0  0  0  0  0  0
   -2.9880    2.6120    0.0000 C   0  0  0  0  0  0  0  0  0  0  0  0
   -2.2310    3.9080    0.0000 C   0  0  0  0  0  0  0  0  0  0  0  0
   -2.9750    5.2100    0.0000 C   0  0  0  0  0  0  0  0  0  0  0  0
   -3.5460    0.5660    0.0000 C   0  0  0  0  0  0  0  0  0  0  0  0
   -4.8420    1.3220    0.0000 O   0  0  0  0  0  0  0  0  0  0  0  0
   -6.1440    0.5780    0.0000 C   0  0  0  0  0  0  0  0  0  0  0  0
   -7.4400    1.3350    0.0000 O   0  0  0  0  0  0  0  0  0  0  0  0
   -6.1520   -0.9220    0.0000 N   0  0  0  0  0  0  0  0  0  0  0  0
   -0.9410    2.0540    0.0000 C   0  0  0  0  0  0  0  0  0  0  0  0
    0.7440   -1.3030    0.0000 C   0  0  0  0  0  0  0  0  0  0  0  0
    2.2440   -1.3100    0.0000 O   0  0  0  0  0  0  0  0  0  0  0  0
   -0.0120   -2.5980    0.0000 N   0  0  0  0  0  0  0  0  0  0  0  0
  1  2  1  0  0  0  0
  1 13  1  0  0  0  0
  2  3  1  0  0  0  0
  3  4  1  0  0  0  0
  3  7  1  0  0  0  0
  3 12  1  0  0  0  0
  4  5  1  0  0  0  0
  5  6  1  0  0  0  0
  7  8  1  0  0  0  0
  8  9  1  0  0  0  0
  9 10  2  0  0  0  0
  9 11  1  0  0  0  0
 13 14  2  0  0  0  0
 13 15  1  0  0  0  0
M  END
>  <Index>
11

>  <Generic names>
meprobamate

>  <bilirubinemia>
0

$$$$
O=C(Nc1c(cccc1C)C)C1N(CCCC1)C
  MOE2014           2D

 18 19  0  0  1  0  0  0  0  0999 V2000
    0.0000    0.0000    0.0000 O   0  0  0  0  0  0  0  0  0  0  0  0
    0.0040    1.5000    0.0000 C   0  0  0  0  0  0  0  0  0  0  0  0
   -1.2930    2.2540    0.0000 N   0  0  0  0  0  0  0  0  0  0  0  0
   -2.5940    1.5070    0.0000 C   0  0  0  0  0  0  0  0  0  0  0  0
   -2.5980    0.0070    0.0000 C   0  0  0  0  0  0  0  0  0  0  0  0
   -3.8990   -0.7390    0.0000 C   0  0  0  0  0  0  0  0  0  0  0  0
   -5.1960    0.0140    0.0000 C   0  0  0  0  0  0  0  0  0  0  0  0
   -5.1920    1.5140    0.0000 C   0  0  0  0  0  0  0  0  0  0  0  0
   -3.8910    2.2610    0.0000 C   0  0  0  0  0  0  0  0  0  0  0  0
   -3.8870    3.7610    0.0000 C   0  0  0  0  0  0  0  0  0  0  0  0
   -1.3010   -0.7460    0.0000 C   0  0  0  0  0  0  0  0  0  0  0  0
    1.3050    2.2460    0.0000 C   0  0  3  0  0  0  0  0  0  0  0  0
    2.6020    1.4930    0.0000 N   0  0  3  0  0  0  0  0  0  0  0  0
    3.9030    2.2390    0.0000 C   0  0  0  0  0  0  0  0  0  0  0  0
    3.9070    3.7390    0.0000 C   0  0  0  0  0  0  0  0  0  0  0  0
    2.6100    4.4930    0.0000 C   0  0  0  0  0  0  0  0  0  0  0  0
    1.3090    3.7460    0.0000 C   0  0  0  0  0  0  0  0  0  0  0  0
    2.5980   -0.0070    0.0000 C   0  0  0  0  0  0  0  0  0  0  0  0
  1  2  2  0  0  0  0
  2  3  1  0  0  0  0
  2 12  1  0  0  0  0
  3  4  1  0  0  0  0
  4  5  1  0  0  0  0
  4  9  2  0  0  0  0
  5  6  2  0  0  0  0
  5 11  1  0  0  0  0
  6  7  1  0  0  0  0
  7  8  2  0  0  0  0
  8  9  1  0  0  0  0
  9 10  1  0  0  0  0
 12 13  1  0  0  0  0
 12 17  1  0  0  0  0
 13 14  1  0  0  0  0
 13 18  1  0  0  0  0
 14 15  1  0  0  0  0
 15 16  1  0  0  0  0
 16 17  1  0  0  0  0
M  END
>  <Index>
12

>  <Generic names>
mepivacaine

>  <bilirubinemia>
0

$$$$
O=C1N(C)C(=O)NC1(CC)c1ccccc1
  MOE2014           2D

 16 17  0  0  1  0  0  0  0  0999 V2000
    0.0000    0.0000    0.0000 O   0  0  0  0  0  0  0  0  0  0  0  0
   -0.6080   -1.3710    0.0000 C   0  0  0  0  0  0  0  0  0  0  0  0
    0.1440   -2.6690    0.0000 N   0  0  0  0  0  0  0  0  0  0  0  0
    1.6360   -2.8230    0.0000 C   0  0  0  0  0  0  0  0  0  0  0  0
   -0.8570   -3.7860    0.0000 C   0  0  0  0  0  0  0  0  0  0  0  0
   -0.5430   -5.2520    0.0000 O   0  0  0  0  0  0  0  0  0  0  0  0
   -2.2290   -3.1780    0.0000 N   0  0  0  0  0  0  0  0  0  0  0  0
   -2.0750   -1.6860    0.0000 C   0  0  3  0  0  0  0  0  0  0  0  0
   -2.5030   -0.2480    0.0000 C   0  0  0  0  0  0  0  0  0  0  0  0
   -1.4720    0.8420    0.0000 C   0  0  0  0  0  0  0  0  0  0  0  0
   -3.5500   -1.4150    0.0000 C   0  0  0  0  0  0  0  0  0  0  0  0
   -4.0530   -0.0020    0.0000 C   0  0  0  0  0  0  0  0  0  0  0  0
   -5.5280    0.2690    0.0000 C   0  0  0  0  0  0  0  0  0  0  0  0
   -6.5010   -0.8730    0.0000 C   0  0  0  0  0  0  0  0  0  0  0  0
   -5.9970   -2.2860    0.0000 C   0  0  0  0  0  0  0  0  0  0  0  0
   -4.5220   -2.5570    0.0000 C   0  0  0  0  0  0  0  0  0  0  0  0
  1  2  2  0  0  0  0
  2  3  1  0  0  0  0
  2  8  1  0  0  0  0
  3  4  1  0  0  0  0
  3  5  1  0  0  0  0
  5  6  2  0  0  0  0
  5  7  1  0  0  0  0
  7  8  1  0  0  0  0
  8  9  1  0  0  0  0
  8 11  1  0  0  0  0
  9 10  1  0  0  0  0
 11 12  1  0  0  0  0
 11 16  2  0  0  0  0
 12 13  2  0  0  0  0
 13 14  1  0  0  0  0
 14 15  2  0  0  0  0
 15 16  1  0  0  0  0
M  END
>  <Index>
13

>  <Generic names>
mephenytoin

>  <bilirubinemia>
0

$$$$
O1[C@](NC(=O)C2CC3C(N(C2)C)Cc2c4c3cccc4[nH]c2)(C)C(=O)N2[C@]1(O)C1N(CCC1)C(=O)C2Cc1ccccc1
  MOE2014           2D

 43 50  0  0  1  0  0  0  0  0999 V2000
    0.0000    0.0000    0.0000 O   0  0  0  0  0  0  0  0  0  0  0  0
    1.0020    1.1160    0.0000 C   0  0  2  0  0  0  0  0  0  0  0  0
    2.2320    0.2570    0.0000 N   0  0  0  0  0  0  0  0  0  0  0  0
    3.5910    0.8930    0.0000 C   0  0  0  0  0  0  0  0  0  0  0  0
    3.7200    2.3870    0.0000 O   0  0  0  0  0  0  0  0  0  0  0  0
    4.8210    0.0340    0.0000 C   0  0  3  0  0  0  0  0  0  0  0  0
    6.1790    0.6690    0.0000 C   0  0  0  0  0  0  0  0  0  0  0  0
    7.4150   -0.2230    0.0000 C   0  0  3  0  0  0  0  0  0  0  0  0
    7.2730   -1.6790    0.0000 C   0  0  3  0  0  0  0  0  0  0  0  0
    5.9210   -2.3200    0.0000 N   0  0  3  0  0  0  0  0  0  0  0  0
    4.6920   -1.4610    0.0000 C   0  0  0  0  0  0  0  0  0  0  0  0
    5.7960   -3.8140    0.0000 C   0  0  0  0  0  0  0  0  0  0  0  0
    8.4680   -2.5290    0.0000 C   0  0  0  0  0  0  0  0  0  0  0  0
    9.8020   -1.9210    0.0000 C   0  0  0  0  0  0  0  0  0  0  0  0
    9.9380   -0.4590    0.0000 C   0  0  0  0  0  0  0  0  0  0  0  0
    8.7440    0.3940    0.0000 C   0  0  0  0  0  0  0  0  0  0  0  0
    8.8850    1.8490    0.0000 C   0  0  0  0  0  0  0  0  0  0  0  0
   10.2120    2.4640    0.0000 C   0  0  0  0  0  0  0  0  0  0  0  0
   11.4110    1.6140    0.0000 C   0  0  0  0  0  0  0  0  0  0  0  0
   11.2740    0.1490    0.0000 C   0  0  0  0  0  0  0  0  0  0  0  0
   12.2410   -1.0100    0.0000 N   0  0  0  0  0  0  0  0  0  0  0  0
   11.1670   -2.5360    0.0000 C   0  0  0  0  0  0  0  0  0  0  0  0
    2.3380    1.7990    0.0000 C   0  0  0  0  0  0  0  0  0  0  0  0
    0.2510    2.4140    0.0000 C   0  0  0  0  0  0  0  0  0  0  0  0
    0.8590    3.7850    0.0000 O   0  0  0  0  0  0  0  0  0  0  0  0
   -1.2160    2.1000    0.0000 N   0  0  0  0  0  0  0  0  0  0  0  0
   -1.3710    0.6080    0.0000 C   0  0  1  0  0  0  0  0  0  0  0  0
   -1.3430   -0.8910    0.0000 O   0  0  0  0  0  0  0  0  0  0  0  0
   -2.7410   -0.0030    0.0000 C   0  0  3  0  0  0  0  0  0  0  0  0
   -3.9550    0.8770    0.0000 N   0  0  0  0  0  0  0  0  0  0  0  0
   -5.1680   -0.0060    0.0000 C   0  0  0  0  0  0  0  0  0  0  0  0
   -4.7020   -1.4320    0.0000 C   0  0  0  0  0  0  0  0  0  0  0  0
   -3.2020   -1.4300    0.0000 C   0  0  0  0  0  0  0  0  0  0  0  0
   -3.8000    2.3690    0.0000 C   0  0  0  0  0  0  0  0  0  0  0  0
   -5.0150    3.2490    0.0000 O   0  0  0  0  0  0  0  0  0  0  0  0
   -2.4310    2.9810    0.0000 C   0  0  3  0  0  0  0  0  0  0  0  0
   -2.2760    4.4730    0.0000 C   0  0  0  0  0  0  0  0  0  0  0  0
   -3.4900    5.3530    0.0000 C   0  0  0  0  0  0  0  0  0  0  0  0
   -4.8600    4.7410    0.0000 C   0  0  0  0  0  0  0  0  0  0  0  0
   -6.0740    5.6210    0.0000 C   0  0  0  0  0  0  0  0  0  0  0  0
   -5.9190    7.1130    0.0000 C   0  0  0  0  0  0  0  0  0  0  0  0
   -4.5500    7.7250    0.0000 C   0  0  0  0  0  0  0  0  0  0  0  0
   -3.3350    6.8450    0.0000 C   0  0  0  0  0  0  0  0  0  0  0  0
  1  2  1  0  0  0  0
  1 27  1  0  0  0  0
  2  3  1  6  0  0  0
  2 23  1  1  0  0  0
  2 24  1  0  0  0  0
  3  4  1  0  0  0  0
  4  5  2  0  0  0  0
  4  6  1  0  0  0  0
  6  7  1  0  0  0  0
  6 11  1  0  0  0  0
  7  8  1  0  0  0  0
  8  9  1  0  0  0  0
  8 16  1  0  0  0  0
  9 10  1  0  0  0  0
  9 13  1  0  0  0  0
 10 11  1  0  0  0  0
 10 12  1  0  0  0  0
 13 14  1  0  0  0  0
 14 15  1  0  0  0  0
 14 22  2  0  0  0  0
 15 16  1  0  0  0  0
 15 20  2  0  0  0  0
 16 17  2  0  0  0  0
 17 18  1  0  0  0  0
 18 19  2  0  0  0  0
 19 20  1  0  0  0  0
 20 21  1  0  0  0  0
 21 22  1  0  0  0  0
 24 25  2  0  0  0  0
 24 26  1  0  0  0  0
 26 27  1  0  0  0  0
 26 36  1  0  0  0  0
 27 28  1  6  0  0  0
 27 29  1  0  0  0  0
 29 30  1  0  0  0  0
 29 33  1  0  0  0  0
 30 31  1  0  0  0  0
 30 34  1  0  0  0  0
 31 32  1  0  0  0  0
 32 33  1  0  0  0  0
 34 35  2  0  0  0  0
 34 36  1  0  0  0  0
 36 37  1  0  0  0  0
 37 38  1  0  0  0  0
 38 39  1  0  0  0  0
 38 43  2  0  0  0  0
 39 40  2  0  0  0  0
 40 41  1  0  0  0  0
 41 42  2  0  0  0  0
 42 43  1  0  0  0  0
M  END
>  <Index>
14

>  <Generic names>
dihydroergotamine

>  <bilirubinemia>
0

$$$$
O(C(=O)C1(CCN(CC1)C)c1ccccc1)CC
  MOE2014           2D

 18 19  0  0  0  0  0  0  0  0999 V2000
    0.0000    0.0000    0.0000 O   0  0  0  0  0  0  0  0  0  0  0  0
    1.3020   -0.7440    0.0000 C   0  0  0  0  0  0  0  0  0  0  0  0
    1.3090   -2.2440    0.0000 O   0  0  0  0  0  0  0  0  0  0  0  0
    2.5980    0.0120    0.0000 C   0  0  0  0  0  0  0  0  0  0  0  0
    3.7430    0.9810    0.0000 C   0  0  0  0  0  0  0  0  0  0  0  0
    5.1550    0.4750    0.0000 C   0  0  0  0  0  0  0  0  0  0  0  0
    5.4220   -1.0010    0.0000 N   0  0  0  0  0  0  0  0  0  0  0  0
    4.2770   -1.9710    0.0000 C   0  0  0  0  0  0  0  0  0  0  0  0
    2.8650   -1.4640    0.0000 C   0  0  0  0  0  0  0  0  0  0  0  0
    6.8340   -1.5080    0.0000 C   0  0  0  0  0  0  0  0  0  0  0  0
    1.8420    1.3070    0.0000 C   0  0  0  0  0  0  0  0  0  0  0  0
    0.3640    1.5610    0.0000 C   0  0  0  0  0  0  0  0  0  0  0  0
   -0.1560    2.9680    0.0000 C   0  0  0  0  0  0  0  0  0  0  0  0
    0.8030    4.1220    0.0000 C   0  0  0  0  0  0  0  0  0  0  0  0
    2.2820    3.8680    0.0000 C   0  0  0  0  0  0  0  0  0  0  0  0
    2.8010    2.4610    0.0000 C   0  0  0  0  0  0  0  0  0  0  0  0
   -1.2960   -0.7560    0.0000 C   0  0  0  0  0  0  0  0  0  0  0  0
   -2.5980   -0.0120    0.0000 C   0  0  0  0  0  0  0  0  0  0  0  0
  1  2  1  0  0  0  0
  1 17  1  0  0  0  0
  2  3  2  0  0  0  0
  2  4  1  0  0  0  0
  4  5  1  0  0  0  0
  4  9  1  0  0  0  0
  4 11  1  0  0  0  0
  5  6  1  0  0  0  0
  6  7  1  0  0  0  0
  7  8  1  0  0  0  0
  7 10  1  0  0  0  0
  8  9  1  0  0  0  0
 11 12  1  0  0  0  0
 11 16  2  0  0  0  0
 12 13  2  0  0  0  0
 13 14  1  0  0  0  0
 14 15  2  0  0  0  0
 15 16  1  0  0  0  0
 17 18  1  0  0  0  0
M  END
>  <Index>
15

>  <Generic names>
meperidine

>  <bilirubinemia>
0

$$$$
NC12CC3(CC(C1)(CC(C3)C2)C)C
  MOE2014           2D

 13 15  0  0  1  0  0  0  0  0999 V2000
    0.0000    0.0000    0.0000 N   0  0  0  0  0  0  0  0  0  0  0  0
    0.0560   -1.4990    0.0000 C   0  0  0  0  0  0  0  0  0  0  0  0
   -1.3110   -2.0890    0.0000 C   0  0  0  0  0  0  0  0  0  0  0  0
   -1.2840   -3.5620    0.0000 C   0  0  3  0  0  0  0  0  0  0  0  0
    0.2220   -4.0040    0.0000 C   0  0  0  0  0  0  0  0  0  0  0  0
    1.6410   -3.3770    0.0000 C   0  0  3  0  0  0  0  0  0  0  0  0
    1.5960   -1.9010    0.0000 C   0  0  0  0  0  0  0  0  0  0  0  0
    2.6040   -4.5520    0.0000 C   0  0  0  0  0  0  0  0  0  0  0  0
    0.9940   -3.9870    0.0000 C   0  0  0  0  0  0  0  0  0  0  0  0
   -0.3260   -4.5790    0.0000 C   0  0  0  0  0  0  0  0  0  0  0  0
    0.9130   -2.6090    0.0000 C   0  0  0  0  0  0  0  0  0  0  0  0
    3.0300   -2.8110    0.0000 C   0  0  0  0  0  0  0  0  0  0  0  0
   -2.6730   -4.1270    0.0000 C   0  0  0  0  0  0  0  0  0  0  0  0
  1  2  1  0  0  0  0
  2  3  1  0  0  0  0
  2  7  1  0  0  0  0
  2 11  1  0  0  0  0
  3  4  1  0  0  0  0
  4  5  1  0  0  0  0
  4 10  1  0  0  0  0
  4 13  1  0  0  0  0
  5  6  1  0  0  0  0
  6  7  1  0  0  0  0
  6  8  1  0  0  0  0
  6 12  1  0  0  0  0
  8  9  1  0  0  0  0
  9 10  1  0  0  0  0
  9 11  1  0  0  0  0
M  END
>  <Index>
16

>  <Generic names>
memantine

>  <bilirubinemia>
0

$$$$
ClCCN(CCCl)c1ccc(cc1)CC(N)C(O)=O
  MOE2014           2D

 19 19  0  0  1  0  0  0  0  0999 V2000
    0.0000    0.0000    0.0000 Cl  0  0  0  0  0  0  0  0  0  0  0  0
    1.3000    0.7490    0.0000 C   0  0  0  0  0  0  0  0  0  0  0  0
    2.5980   -0.0020    0.0000 C   0  0  0  0  0  0  0  0  0  0  0  0
    3.8980    0.7470    0.0000 N   0  0  0  0  0  0  0  0  0  0  0  0
    3.8990    2.2470    0.0000 C   0  0  0  0  0  0  0  0  0  0  0  0
    2.6010    2.9980    0.0000 C   0  0  0  0  0  0  0  0  0  0  0  0
    2.6020    4.4980    0.0000 Cl  0  0  0  0  0  0  0  0  0  0  0  0
    5.1960   -0.0050    0.0000 C   0  0  0  0  0  0  0  0  0  0  0  0
    5.1950   -1.5050    0.0000 C   0  0  0  0  0  0  0  0  0  0  0  0
    6.4930   -2.2560    0.0000 C   0  0  0  0  0  0  0  0  0  0  0  0
    7.7930   -1.5070    0.0000 C   0  0  0  0  0  0  0  0  0  0  0  0
    7.7940   -0.0070    0.0000 C   0  0  0  0  0  0  0  0  0  0  0  0
    6.4960    0.7440    0.0000 C   0  0  0  0  0  0  0  0  0  0  0  0
    9.0910   -2.2580    0.0000 C   0  0  0  0  0  0  0  0  0  0  0  0
   10.3910   -1.5090    0.0000 C   0  0  3  0  0  0  0  0  0  0  0  0
   10.3920   -0.0090    0.0000 N   0  0  0  0  0  0  0  0  0  0  0  0
   11.6890   -2.2600    0.0000 C   0  0  0  0  0  0  0  0  0  0  0  0
   12.9890   -1.5120    0.0000 O   0  0  0  0  0  0  0  0  0  0  0  0
   11.6880   -3.7600    0.0000 O   0  0  0  0  0  0  0  0  0  0  0  0
  1  2  1  0  0  0  0
  2  3  1  0  0  0  0
  3  4  1  0  0  0  0
  4  5  1  0  0  0  0
  4  8  1  0  0  0  0
  5  6  1  0  0  0  0
  6  7  1  0  0  0  0
  8  9  1  0  0  0  0
  8 13  2  0  0  0  0
  9 10  2  0  0  0  0
 10 11  1  0  0  0  0
 11 12  2  0  0  0  0
 11 14  1  0  0  0  0
 12 13  1  0  0  0  0
 14 15  1  0  0  0  0
 15 16  1  0  0  0  0
 15 17  1  0  0  0  0
 17 18  1  0  0  0  0
 17 19  2  0  0  0  0
M  END
>  <Index>
17

>  <Generic names>
melphalan

>  <bilirubinemia>
0

$$$$
s1c(cnc1NC(=O)C=1N(S(=O)(=O)c2c(cccc2)C=1O)C)C
  MOE2014           2D

 23 25  0  0  0  0  0  0  0  0999 V2000
    0.0000    0.0000    0.0000 S   0  0  0  0  0  0  0  0  0  0  0  0
    1.0280    1.0920    0.0000 C   0  0  0  0  0  0  0  0  0  0  0  0
    0.3070    2.4080    0.0000 C   0  0  0  0  0  0  0  0  0  0  0  0
   -1.1670    2.1280    0.0000 N   0  0  0  0  0  0  0  0  0  0  0  0
   -1.3570    0.6400    0.0000 C   0  0  0  0  0  0  0  0  0  0  0  0
   -2.6720   -0.0810    0.0000 N   0  0  0  0  0  0  0  0  0  0  0  0
   -3.9540    0.6970    0.0000 C   0  0  0  0  0  0  0  0  0  0  0  0
   -3.9210    2.1970    0.0000 O   0  0  0  0  0  0  0  0  0  0  0  0
   -5.2690   -0.0240    0.0000 C   0  0  0  0  0  0  0  0  0  0  0  0
   -6.5520    0.7540    0.0000 N   0  0  0  0  0  0  0  0  0  0  0  0
   -7.8670    0.0320    0.0000 S   0  0  0  0  0  0  0  0  0  0  0  0
   -9.3660    0.0650    0.0000 O   0  0  0  0  0  0  0  0  0  0  0  0
   -8.5880    1.3480    0.0000 O   0  0  0  0  0  0  0  0  0  0  0  0
   -7.9000   -1.4670    0.0000 C   0  0  0  0  0  0  0  0  0  0  0  0
   -6.6170   -2.2450    0.0000 C   0  0  0  0  0  0  0  0  0  0  0  0
   -6.6500   -3.7450    0.0000 C   0  0  0  0  0  0  0  0  0  0  0  0
   -7.9650   -4.4660    0.0000 C   0  0  0  0  0  0  0  0  0  0  0  0
   -9.2480   -3.6880    0.0000 C   0  0  0  0  0  0  0  0  0  0  0  0
   -9.2150   -2.1890    0.0000 C   0  0  0  0  0  0  0  0  0  0  0  0
   -5.3020   -1.5240    0.0000 C   0  0  0  0  0  0  0  0  0  0  0  0
   -4.0200   -2.3020    0.0000 O   0  0  0  0  0  0  0  0  0  0  0  0
   -6.5190    2.2530    0.0000 C   0  0  0  0  0  0  0  0  0  0  0  0
    2.5160    0.9030    0.0000 C   0  0  0  0  0  0  0  0  0  0  0  0
  1  2  1  0  0  0  0
  1  5  1  0  0  0  0
  2  3  2  0  0  0  0
  2 23  1  0  0  0  0
  3  4  1  0  0  0  0
  4  5  2  0  0  0  0
  5  6  1  0  0  0  0
  6  7  1  0  0  0  0
  7  8  2  0  0  0  0
  7  9  1  0  0  0  0
  9 10  1  0  0  0  0
  9 20  2  0  0  0  0
 10 11  1  0  0  0  0
 10 22  1  0  0  0  0
 11 12  2  0  0  0  0
 11 13  2  0  0  0  0
 11 14  1  0  0  0  0
 14 15  1  0  0  0  0
 14 19  2  0  0  0  0
 15 16  2  0  0  0  0
 15 20  1  0  0  0  0
 16 17  1  0  0  0  0
 17 18  2  0  0  0  0
 18 19  1  0  0  0  0
 20 21  1  0  0  0  0
M  END
>  <Index>
18

>  <Generic names>
meloxicam

>  <bilirubinemia>
1

$$$$
[nH]1ncc(c1)C
  MOE2014           2D

  6  6  0  0  0  0  0  0  0  0999 V2000
    0.0000    0.0000    0.0000 N   0  0  0  0  0  0  0  0  0  0  0  0
    0.0000    1.5000    0.0000 N   0  0  0  0  0  0  0  0  0  0  0  0
    1.4270    1.9640    0.0000 C   0  0  0  0  0  0  0  0  0  0  0  0
    2.3080    0.7500    0.0000 C   0  0  0  0  0  0  0  0  0  0  0  0
    1.4270   -0.4640    0.0000 C   0  0  0  0  0  0  0  0  0  0  0  0
    3.8080    0.7500    0.0000 C   0  0  0  0  0  0  0  0  0  0  0  0
  1  2  1  0  0  0  0
  1  5  1  0  0  0  0
  2  3  2  0  0  0  0
  3  4  1  0  0  0  0
  4  5  2  0  0  0  0
  4  6  1  0  0  0  0
M  END
>  <Index>
19

>  <Generic names>
4-methylpyrazole

>  <bilirubinemia>
0

$$$$
O1C(CN)C(O)C(O)C(N)C1OC1C(O)C(OC1CO)OC1C(OC2OC(CN)C(O)C(O)C2N)C(N)CC(N)C1O
  MOE2014           2D

 42 45  0  0  1  0  0  0  0  0999 V2000
    0.0000    0.0000    0.0000 O   0  0  0  0  0  0  0  0  0  0  0  0
   -1.3030    0.7430    0.0000 C   0  0  3  0  0  0  0  0  0  0  0  0
   -1.3110    2.2430    0.0000 C   0  0  0  0  0  0  0  0  0  0  0  0
   -2.6140    2.9860    0.0000 N   0  0  0  0  0  0  0  0  0  0  0  0
   -2.5980   -0.0140    0.0000 C   0  0  3  0  0  0  0  0  0  0  0  0
   -3.9010    0.7300    0.0000 O   0  0  0  0  0  0  0  0  0  0  0  0
   -2.5900   -1.5140    0.0000 C   0  0  3  0  0  0  0  0  0  0  0  0
   -3.8850   -2.2700    0.0000 O   0  0  0  0  0  0  0  0  0  0  0  0
   -1.2870   -2.2570    0.0000 C   0  0  3  0  0  0  0  0  0  0  0  0
   -1.2790   -3.7570    0.0000 N   0  0  0  0  0  0  0  0  0  0  0  0
    0.0080   -1.5000    0.0000 C   0  0  3  0  0  0  0  0  0  0  0  0
    1.3110   -2.2430    0.0000 O   0  0  0  0  0  0  0  0  0  0  0  0
    2.6060   -1.4860    0.0000 C   0  0  3  0  0  0  0  0  0  0  0  0
    3.9790   -2.0890    0.0000 C   0  0  3  0  0  0  0  0  0  0  0  0
    4.2990   -3.5550    0.0000 O   0  0  0  0  0  0  0  0  0  0  0  0
    4.9770   -0.9690    0.0000 C   0  0  3  0  0  0  0  0  0  0  0  0
    4.2200    0.3260    0.0000 O   0  0  0  0  0  0  0  0  0  0  0  0
    2.7550    0.0060    0.0000 C   0  0  3  0  0  0  0  0  0  0  0  0
    1.6350    1.0040    0.0000 C   0  0  0  0  0  0  0  0  0  0  0  0
    1.9390    2.4730    0.0000 O   0  0  0  0  0  0  0  0  0  0  0  0
    6.4700   -1.1190    0.0000 O   0  0  0  0  0  0  0  0  0  0  0  0
    7.3450    0.1000    0.0000 C   0  0  3  0  0  0  0  0  0  0  0  0
    8.8380   -0.0490    0.0000 C   0  0  3  0  0  0  0  0  0  0  0  0
    9.4550   -1.4170    0.0000 O   0  0  0  0  0  0  0  0  0  0  0  0
   10.9480   -1.5660    0.0000 C   0  0  3  0  0  0  0  0  0  0  0  0
   11.8230   -0.3470    0.0000 O   0  0  0  0  0  0  0  0  0  0  0  0
   13.3150   -0.4970    0.0000 C   0  0  3  0  0  0  0  0  0  0  0  0
   14.1910    0.7220    0.0000 C   0  0  0  0  0  0  0  0  0  0  0  0
   15.6830    0.5730    0.0000 N   0  0  0  0  0  0  0  0  0  0  0  0
   13.9330   -1.8640    0.0000 C   0  0  3  0  0  0  0  0  0  0  0  0
   15.4250   -2.0130    0.0000 O   0  0  0  0  0  0  0  0  0  0  0  0
   13.0570   -3.0820    0.0000 C   0  0  3  0  0  0  0  0  0  0  0  0
   13.6750   -4.4490    0.0000 O   0  0  0  0  0  0  0  0  0  0  0  0
   11.5650   -2.9330    0.0000 C   0  0  3  0  0  0  0  0  0  0  0  0
   10.6890   -4.1510    0.0000 N   0  0  0  0  0  0  0  0  0  0  0  0
    9.7130    1.1690    0.0000 C   0  0  3  0  0  0  0  0  0  0  0  0
   11.2060    1.0200    0.0000 N   0  0  0  0  0  0  0  0  0  0  0  0
    9.0960    2.5360    0.0000 C   0  0  0  0  0  0  0  0  0  0  0  0
    7.6030    2.6850    0.0000 C   0  0  3  0  0  0  0  0  0  0  0  0
    6.9860    4.0520    0.0000 N   0  0  0  0  0  0  0  0  0  0  0  0
    6.7280    1.4670    0.0000 C   0  0  3  0  0  0  0  0  0  0  0  0
    5.2350    1.6160    0.0000 O   0  0  0  0  0  0  0  0  0  0  0  0
  1  2  1  0  0  0  0
  1 11  1  0  0  0  0
  2  3  1  0  0  0  0
  2  5  1  0  0  0  0
  3  4  1  0  0  0  0
  5  6  1  0  0  0  0
  5  7  1  0  0  0  0
  7  8  1  0  0  0  0
  7  9  1  0  0  0  0
  9 10  1  0  0  0  0
  9 11  1  0  0  0  0
 11 12  1  0  0  0  0
 12 13  1  0  0  0  0
 13 14  1  0  0  0  0
 13 18  1  0  0  0  0
 14 15  1  0  0  0  0
 14 16  1  0  0  0  0
 16 17  1  0  0  0  0
 16 21  1  0  0  0  0
 17 18  1  0  0  0  0
 18 19  1  0  0  0  0
 19 20  1  0  0  0  0
 21 22  1  0  0  0  0
 22 23  1  0  0  0  0
 22 41  1  0  0  0  0
 23 24  1  0  0  0  0
 23 36  1  0  0  0  0
 24 25  1  0  0  0  0
 25 26  1  0  0  0  0
 25 34  1  0  0  0  0
 26 27  1  0  0  0  0
 27 28  1  0  0  0  0
 27 30  1  0  0  0  0
 28 29  1  0  0  0  0
 30 31  1  0  0  0  0
 30 32  1  0  0  0  0
 32 33  1  0  0  0  0
 32 34  1  0  0  0  0
 34 35  1  0  0  0  0
 36 37  1  0  0  0  0
 36 38  1  0  0  0  0
 38 39  1  0  0  0  0
 39 40  1  0  0  0  0
 39 41  1  0  0  0  0
 41 42  1  0  0  0  0
M  END
>  <Index>
20

>  <Generic names>
neomycin

>  <bilirubinemia>
0

$$$$
FC(F)(F)c1c2nc(cc(c2ccc1)C(O)C1NCCCC1)C(F)(F)F
  MOE2014           2D

 26 28  0  0  1  0  0  0  0  0999 V2000
    0.0000    0.0000    0.0000 F   0  0  0  0  0  0  0  0  0  0  0  0
   -0.8840   -1.2120    0.0000 C   0  0  0  0  0  0  0  0  0  0  0  0
   -1.7670   -2.4240    0.0000 F   0  0  0  0  0  0  0  0  0  0  0  0
   -2.0960   -0.3290    0.0000 F   0  0  0  0  0  0  0  0  0  0  0  0
    0.3290   -2.0960    0.0000 C   0  0  0  0  0  0  0  0  0  0  0  0
    1.7000   -1.4880    0.0000 C   0  0  0  0  0  0  0  0  0  0  0  0
    1.8590    0.0040    0.0000 N   0  0  0  0  0  0  0  0  0  0  0  0
    3.2300    0.6120    0.0000 C   0  0  0  0  0  0  0  0  0  0  0  0
    4.4420   -0.2720    0.0000 C   0  0  0  0  0  0  0  0  0  0  0  0
    4.2830   -1.7630    0.0000 C   0  0  0  0  0  0  0  0  0  0  0  0
    2.9120   -2.3710    0.0000 C   0  0  0  0  0  0  0  0  0  0  0  0
    2.7530   -3.8630    0.0000 C   0  0  0  0  0  0  0  0  0  0  0  0
    1.3820   -4.4710    0.0000 C   0  0  0  0  0  0  0  0  0  0  0  0
    0.1690   -3.5870    0.0000 C   0  0  0  0  0  0  0  0  0  0  0  0
    5.4950   -2.6470    0.0000 C   0  0  3  0  0  0  0  0  0  0  0  0
    5.3360   -4.1380    0.0000 O   0  0  0  0  0  0  0  0  0  0  0  0
    6.8670   -2.0390    0.0000 C   0  0  3  0  0  0  0  0  0  0  0  0
    7.0260   -0.5470    0.0000 N   0  0  0  0  0  0  0  0  0  0  0  0
    8.3970    0.0610    0.0000 C   0  0  0  0  0  0  0  0  0  0  0  0
    9.6090   -0.8230    0.0000 C   0  0  0  0  0  0  0  0  0  0  0  0
    9.4500   -2.3150    0.0000 C   0  0  0  0  0  0  0  0  0  0  0  0
    8.0790   -2.9230    0.0000 C   0  0  0  0  0  0  0  0  0  0  0  0
    3.3890    2.1030    0.0000 C   0  0  0  0  0  0  0  0  0  0  0  0
    1.8980    2.2620    0.0000 F   0  0  0  0  0  0  0  0  0  0  0  0
    4.8810    1.9440    0.0000 F   0  0  0  0  0  0  0  0  0  0  0  0
    3.5480    3.5950    0.0000 F   0  0  0  0  0  0  0  0  0  0  0  0
  1  2  1  0  0  0  0
  2  3  1  0  0  0  0
  2  4  1  0  0  0  0
  2  5  1  0  0  0  0
  5  6  1  0  0  0  0
  5 14  2  0  0  0  0
  6  7  1  0  0  0  0
  6 11  2  0  0  0  0
  7  8  2  0  0  0  0
  8  9  1  0  0  0  0
  8 23  1  0  0  0  0
  9 10  2  0  0  0  0
 10 11  1  0  0  0  0
 10 15  1  0  0  0  0
 11 12  1  0  0  0  0
 12 13  2  0  0  0  0
 13 14  1  0  0  0  0
 15 16  1  0  0  0  0
 15 17  1  0  0  0  0
 17 18  1  0  0  0  0
 17 22  1  0  0  0  0
 18 19  1  0  0  0  0
 19 20  1  0  0  0  0
 20 21  1  0  0  0  0
 21 22  1  0  0  0  0
 23 24  1  0  0  0  0
 23 25  1  0  0  0  0
 23 26  1  0  0  0  0
M  END
>  <Index>
21

>  <Generic names>
mefloquine

>  <bilirubinemia>
0

$$$$
S=P(N1CC1)(N1CC1)N1CC1
  MOE2014           2D

 11 13  0  0  0  0  0  0  0  0999 V2000
    0.0000    0.0000    0.0000 S   0  0  0  0  0  0  0  0  0  0  0  0
    0.3880   -1.4490    0.0000 P   0  0  0  0  0  0  0  0  0  0  0  0
   -1.0610   -1.8370    0.0000 N   0  0  0  0  0  0  0  0  0  0  0  0
   -2.1210   -2.8980    0.0000 C   0  0  0  0  0  0  0  0  0  0  0  0
   -2.5100   -1.4490    0.0000 C   0  0  0  0  0  0  0  0  0  0  0  0
    1.8370   -1.0610    0.0000 N   0  0  0  0  0  0  0  0  0  0  0  0
    2.8980    0.0000    0.0000 C   0  0  0  0  0  0  0  0  0  0  0  0
    3.2860   -1.4490    0.0000 C   0  0  0  0  0  0  0  0  0  0  0  0
    0.7760   -2.8980    0.0000 N   0  0  0  0  0  0  0  0  0  0  0  0
    1.8370   -3.9580    0.0000 C   0  0  0  0  0  0  0  0  0  0  0  0
    0.3880   -4.3470    0.0000 C   0  0  0  0  0  0  0  0  0  0  0  0
  1  2  2  0  0  0  0
  2  3  1  0  0  0  0
  2  6  1  0  0  0  0
  2  9  1  0  0  0  0
  3  4  1  0  0  0  0
  3  5  1  0  0  0  0
  4  5  1  0  0  0  0
  6  7  1  0  0  0  0
  6  8  1  0  0  0  0
  7  8  1  0  0  0  0
  9 10  1  0  0  0  0
  9 11  1  0  0  0  0
 10 11  1  0  0  0  0
M  END
>  <Index>
22

>  <Generic names>
thiotepa

>  <bilirubinemia>
1

$$$$
OC(=O)c1ccccc1Nc1cccc(C)c1C
  MOE2014           2D

 18 19  0  0  0  0  0  0  0  0999 V2000
    0.0000    0.0000    0.0000 O   0  0  0  0  0  0  0  0  0  0  0  0
    1.5000   -0.0110    0.0000 C   0  0  0  0  0  0  0  0  0  0  0  0
    2.2410   -1.3150    0.0000 O   0  0  0  0  0  0  0  0  0  0  0  0
    2.2590    1.2830    0.0000 C   0  0  0  0  0  0  0  0  0  0  0  0
    1.5180    2.5870    0.0000 C   0  0  0  0  0  0  0  0  0  0  0  0
    2.2770    3.8810    0.0000 C   0  0  0  0  0  0  0  0  0  0  0  0
    3.7770    3.8710    0.0000 C   0  0  0  0  0  0  0  0  0  0  0  0
    4.5180    2.5660    0.0000 C   0  0  0  0  0  0  0  0  0  0  0  0
    3.7590    1.2730    0.0000 C   0  0  0  0  0  0  0  0  0  0  0  0
    4.5000   -0.0320    0.0000 N   0  0  0  0  0  0  0  0  0  0  0  0
    6.0000   -0.0420    0.0000 C   0  0  0  0  0  0  0  0  0  0  0  0
    6.7590    1.2520    0.0000 C   0  0  0  0  0  0  0  0  0  0  0  0
    8.2590    1.2410    0.0000 C   0  0  0  0  0  0  0  0  0  0  0  0
    9.0000   -0.0630    0.0000 C   0  0  0  0  0  0  0  0  0  0  0  0
    8.2410   -1.3570    0.0000 C   0  0  0  0  0  0  0  0  0  0  0  0
    8.9820   -2.6610    0.0000 C   0  0  0  0  0  0  0  0  0  0  0  0
    6.7410   -1.3460    0.0000 C   0  0  0  0  0  0  0  0  0  0  0  0
    5.9820   -2.6400    0.0000 C   0  0  0  0  0  0  0  0  0  0  0  0
  1  2  1  0  0  0  0
  2  3  2  0  0  0  0
  2  4  1  0  0  0  0
  4  5  1  0  0  0  0
  4  9  2  0  0  0  0
  5  6  2  0  0  0  0
  6  7  1  0  0  0  0
  7  8  2  0  0  0  0
  8  9  1  0  0  0  0
  9 10  1  0  0  0  0
 10 11  1  0  0  0  0
 11 12  1  0  0  0  0
 11 17  2  0  0  0  0
 12 13  2  0  0  0  0
 13 14  1  0  0  0  0
 14 15  2  0  0  0  0
 15 16  1  0  0  0  0
 15 17  1  0  0  0  0
 17 18  1  0  0  0  0
M  END
>  <Index>
23

>  <Generic names>
mefenamic acid

>  <bilirubinemia>
0

$$$$
OC1[C@H]2[C@H]([C@@H]3CCC(C(=O)C)[C@]3(C1)C)CC(C1=CC(=O)CC[C@@]12C)C
  MOE2014           2D

 25 28  0  0  1  0  0  0  0  0999 V2000
    0.0000    0.0000    0.0000 O   0  0  0  0  0  0  0  0  0  0  0  0
   -0.7560   -1.2960    0.0000 C   0  0  3  0  0  0  0  0  0  0  0  0
   -0.0120   -2.5980    0.0000 C   0  0  1  0  0  0  0  0  0  0  0  0
   -0.7680   -3.8940    0.0000 C   0  0  2  0  0  0  0  0  0  0  0  0
   -2.2680   -3.8870    0.0000 C   0  0  2  0  0  0  0  0  0  0  0  0
   -3.2770   -4.9970    0.0000 C   0  0  0  0  0  0  0  0  0  0  0  0
   -4.6440   -4.3800    0.0000 C   0  0  0  0  0  0  0  0  0  0  0  0
   -4.4810   -2.8890    0.0000 C   0  0  3  0  0  0  0  0  0  0  0  0
   -5.5910   -1.8800    0.0000 C   0  0  0  0  0  0  0  0  0  0  0  0
   -5.2720   -0.4150    0.0000 O   0  0  0  0  0  0  0  0  0  0  0  0
   -7.0190   -2.3370    0.0000 C   0  0  0  0  0  0  0  0  0  0  0  0
   -3.0120   -2.5840    0.0000 C   0  0  1  0  0  0  0  0  0  0  0  0
   -2.2560   -1.2890    0.0000 C   0  0  0  0  0  0  0  0  0  0  0  0
   -3.8670   -1.3510    0.0000 C   0  0  0  0  0  0  0  0  0  0  0  0
   -0.0240   -5.1960    0.0000 C   0  0  0  0  0  0  0  0  0  0  0  0
    1.4760   -5.2030    0.0000 C   0  0  3  0  0  0  0  0  0  0  0  0
    2.2320   -3.9070    0.0000 C   0  0  0  0  0  0  0  0  0  0  0  0
    3.7320   -3.9140    0.0000 C   0  0  0  0  0  0  0  0  0  0  0  0
    4.4880   -2.6190    0.0000 C   0  0  0  0  0  0  0  0  0  0  0  0
    5.9880   -2.6260    0.0000 O   0  0  0  0  0  0  0  0  0  0  0  0
    3.7440   -1.3160    0.0000 C   0  0  0  0  0  0  0  0  0  0  0  0
    2.2440   -1.3090    0.0000 C   0  0  0  0  0  0  0  0  0  0  0  0
    1.4880   -2.6050    0.0000 C   0  0  2  0  0  0  0  0  0  0  0  0
    0.7440   -1.3020    0.0000 C   0  0  0  0  0  0  0  0  0  0  0  0
    2.2200   -6.5060    0.0000 C   0  0  0  0  0  0  0  0  0  0  0  0
  1  2  1  0  0  0  0
  2 13  1  0  0  0  0
  3  2  1  6  0  0  0
  3  4  1  0  0  0  0
  3 23  1  0  0  0  0
  4  5  1  0  0  0  0
  4 15  1  1  0  0  0
  5  6  1  6  0  0  0
  5 12  1  0  0  0  0
  6  7  1  0  0  0  0
  7  8  1  0  0  0  0
  8  9  1  0  0  0  0
  8 12  1  0  0  0  0
  9 10  2  0  0  0  0
  9 11  1  0  0  0  0
 12 13  1  0  0  0  0
 12 14  1  6  0  0  0
 15 16  1  0  0  0  0
 16 17  1  0  0  0  0
 16 25  1  0  0  0  0
 17 18  2  0  0  0  0
 17 23  1  0  0  0  0
 18 19  1  0  0  0  0
 19 20  2  0  0  0  0
 19 21  1  0  0  0  0
 21 22  1  0  0  0  0
 22 23  1  0  0  0  0
 23 24  1  6  0  0  0
M  END
>  <Index>
24

>  <Generic names>
Medrysone

>  <bilirubinemia>
0

$$$$
S1c2c(N(c3c1cccc3)CCC1N(CCCC1)C)cc(SC)cc2
  MOE2014           2D

 25 28  0  0  1  0  0  0  0  0999 V2000
    0.0000    0.0000    0.0000 S   0  0  0  0  0  0  0  0  0  0  0  0
   -0.7570   -1.2950    0.0000 C   0  0  0  0  0  0  0  0  0  0  0  0
   -0.0150   -2.5980    0.0000 C   0  0  0  0  0  0  0  0  0  0  0  0
    1.4850   -2.6060    0.0000 N   0  0  0  0  0  0  0  0  0  0  0  0
    2.2430   -1.3120    0.0000 C   0  0  0  0  0  0  0  0  0  0  0  0
    1.5000   -0.0080    0.0000 C   0  0  0  0  0  0  0  0  0  0  0  0
    2.2570    1.2860    0.0000 C   0  0  0  0  0  0  0  0  0  0  0  0
    3.7570    1.2780    0.0000 C   0  0  0  0  0  0  0  0  0  0  0  0
    4.5000   -0.0250    0.0000 C   0  0  0  0  0  0  0  0  0  0  0  0
    3.7430   -1.3200    0.0000 C   0  0  0  0  0  0  0  0  0  0  0  0
    2.2280   -3.9100    0.0000 C   0  0  0  0  0  0  0  0  0  0  0  0
    3.7280   -3.9180    0.0000 C   0  0  0  0  0  0  0  0  0  0  0  0
    4.4710   -5.2210    0.0000 C   0  0  3  0  0  0  0  0  0  0  0  0
    5.9710   -5.2300    0.0000 N   0  0  3  0  0  0  0  0  0  0  0  0
    6.7130   -6.5330    0.0000 C   0  0  0  0  0  0  0  0  0  0  0  0
    5.9560   -7.8280    0.0000 C   0  0  0  0  0  0  0  0  0  0  0  0
    4.4560   -7.8190    0.0000 C   0  0  0  0  0  0  0  0  0  0  0  0
    3.7130   -6.5160    0.0000 C   0  0  0  0  0  0  0  0  0  0  0  0
    6.7280   -3.9350    0.0000 C   0  0  0  0  0  0  0  0  0  0  0  0
   -0.7720   -3.8930    0.0000 C   0  0  0  0  0  0  0  0  0  0  0  0
   -2.2720   -3.8840    0.0000 C   0  0  0  0  0  0  0  0  0  0  0  0
   -3.0290   -5.1790    0.0000 S   0  0  0  0  0  0  0  0  0  0  0  0
   -4.5290   -5.1710    0.0000 C   0  0  0  0  0  0  0  0  0  0  0  0
   -3.0150   -2.5810    0.0000 C   0  0  0  0  0  0  0  0  0  0  0  0
   -2.2570   -1.2860    0.0000 C   0  0  0  0  0  0  0  0  0  0  0  0
  1  2  1  0  0  0  0
  1  6  1  0  0  0  0
  2  3  1  0  0  0  0
  2 25  2  0  0  0  0
  3  4  1  0  0  0  0
  3 20  2  0  0  0  0
  4  5  1  0  0  0  0
  4 11  1  0  0  0  0
  5  6  1  0  0  0  0
  5 10  2  0  0  0  0
  6  7  2  0  0  0  0
  7  8  1  0  0  0  0
  8  9  2  0  0  0  0
  9 10  1  0  0  0  0
 11 12  1  0  0  0  0
 12 13  1  0  0  0  0
 13 14  1  0  0  0  0
 13 18  1  0  0  0  0
 14 15  1  0  0  0  0
 14 19  1  0  0  0  0
 15 16  1  0  0  0  0
 16 17  1  0  0  0  0
 17 18  1  0  0  0  0
 20 21  1  0  0  0  0
 21 22  1  0  0  0  0
 21 24  2  0  0  0  0
 22 23  1  0  0  0  0
 24 25  1  0  0  0  0
M  END
>  <Index>
25

>  <Generic names>
thioridazine

>  <bilirubinemia>
0

$$$$
Clc1c(Nc2ccccc2C(O)=O)c(Cl)ccc1C
  MOE2014           2D

 19 20  0  0  0  0  0  0  0  0999 V2000
    0.0000    0.0000    0.0000 Cl  0  0  0  0  0  0  0  0  0  0  0  0
    0.7440    1.3020    0.0000 C   0  0  0  0  0  0  0  0  0  0  0  0
   -0.0110    2.5980    0.0000 C   0  0  0  0  0  0  0  0  0  0  0  0
   -1.5110    2.5920    0.0000 N   0  0  0  0  0  0  0  0  0  0  0  0
   -2.2670    3.8870    0.0000 C   0  0  0  0  0  0  0  0  0  0  0  0
   -1.5220    5.1900    0.0000 C   0  0  0  0  0  0  0  0  0  0  0  0
   -2.2780    6.4850    0.0000 C   0  0  0  0  0  0  0  0  0  0  0  0
   -3.7780    6.4790    0.0000 C   0  0  0  0  0  0  0  0  0  0  0  0
   -4.5220    5.1770    0.0000 C   0  0  0  0  0  0  0  0  0  0  0  0
   -3.7670    3.8810    0.0000 C   0  0  0  0  0  0  0  0  0  0  0  0
   -4.5110    2.5790    0.0000 C   0  0  0  0  0  0  0  0  0  0  0  0
   -3.7560    1.2830    0.0000 O   0  0  0  0  0  0  0  0  0  0  0  0
   -6.0110    2.5720    0.0000 O   0  0  0  0  0  0  0  0  0  0  0  0
    0.7330    3.9000    0.0000 C   0  0  0  0  0  0  0  0  0  0  0  0
   -0.0220    5.1960    0.0000 Cl  0  0  0  0  0  0  0  0  0  0  0  0
    2.2330    3.9070    0.0000 C   0  0  0  0  0  0  0  0  0  0  0  0
    2.9890    2.6110    0.0000 C   0  0  0  0  0  0  0  0  0  0  0  0
    2.2440    1.3090    0.0000 C   0  0  0  0  0  0  0  0  0  0  0  0
    3.0000    0.0130    0.0000 C   0  0  0  0  0  0  0  0  0  0  0  0
  1  2  1  0  0  0  0
  2  3  1  0  0  0  0
  2 18  2  0  0  0  0
  3  4  1  0  0  0  0
  3 14  2  0  0  0  0
  4  5  1  0  0  0  0
  5  6  1  0  0  0  0
  5 10  2  0  0  0  0
  6  7  2  0  0  0  0
  7  8  1  0  0  0  0
  8  9  2  0  0  0  0
  9 10  1  0  0  0  0
 10 11  1  0  0  0  0
 11 12  1  0  0  0  0
 11 13  2  0  0  0  0
 14 15  1  0  0  0  0
 14 16  1  0  0  0  0
 16 17  2  0  0  0  0
 17 18  1  0  0  0  0
 18 19  1  0  0  0  0
M  END
>  <Index>
26

>  <Generic names>
meclofenamate

>  <bilirubinemia>
0

$$$$
s1c(nnc1S(=O)(=O)N)NC(=O)C
  MOE2014           2D

 13 13  0  0  0  0  0  0  0  0999 V2000
    0.0000    0.0000    0.0000 S   0  0  0  0  0  0  0  0  0  0  0  0
    1.3350    0.6840    0.0000 C   0  0  0  0  0  0  0  0  0  0  0  0
    1.0970    2.1650    0.0000 N   0  0  0  0  0  0  0  0  0  0  0  0
   -0.3850    2.3960    0.0000 N   0  0  0  0  0  0  0  0  0  0  0  0
   -1.0630    1.0580    0.0000 C   0  0  0  0  0  0  0  0  0  0  0  0
   -2.5440    0.8200    0.0000 S   0  0  0  0  0  0  0  0  0  0  0  0
   -2.7820    2.3010    0.0000 O   0  0  0  0  0  0  0  0  0  0  0  0
   -2.3060   -0.6610    0.0000 O   0  0  0  0  0  0  0  0  0  0  0  0
   -4.0250    0.5820    0.0000 N   0  0  0  0  0  0  0  0  0  0  0  0
    2.6730    0.0060    0.0000 N   0  0  0  0  0  0  0  0  0  0  0  0
    3.9290    0.8260    0.0000 C   0  0  0  0  0  0  0  0  0  0  0  0
    5.2670    0.1480    0.0000 O   0  0  0  0  0  0  0  0  0  0  0  0
    3.8470    2.3230    0.0000 C   0  0  0  0  0  0  0  0  0  0  0  0
  1  2  1  0  0  0  0
  1  5  1  0  0  0  0
  2  3  2  0  0  0  0
  2 10  1  0  0  0  0
  3  4  1  0  0  0  0
  4  5  2  0  0  0  0
  5  6  1  0  0  0  0
  6  7  2  0  0  0  0
  6  8  2  0  0  0  0
  6  9  1  0  0  0  0
 10 11  1  0  0  0  0
 11 12  2  0  0  0  0
 11 13  1  0  0  0  0
M  END
>  <Index>
27

>  <Generic names>
acetazolamide

>  <bilirubinemia>
0

$$$$
ClCCN(CCCl)C
  MOE2014           2D

  8  7  0  0  0  0  0  0  0  0999 V2000
    0.0000    0.0000    0.0000 Cl  0  0  0  0  0  0  0  0  0  0  0  0
   -1.2990    0.7500    0.0000 C   0  0  0  0  0  0  0  0  0  0  0  0
   -2.5980    0.0000    0.0000 C   0  0  0  0  0  0  0  0  0  0  0  0
   -3.8970    0.7500    0.0000 N   0  0  0  0  0  0  0  0  0  0  0  0
   -5.1960    0.0000    0.0000 C   0  0  0  0  0  0  0  0  0  0  0  0
   -6.4950    0.7500    0.0000 C   0  0  0  0  0  0  0  0  0  0  0  0
   -7.7940    0.0000    0.0000 Cl  0  0  0  0  0  0  0  0  0  0  0  0
   -3.8970    2.2500    0.0000 C   0  0  0  0  0  0  0  0  0  0  0  0
  1  2  1  0  0  0  0
  2  3  1  0  0  0  0
  3  4  1  0  0  0  0
  4  5  1  0  0  0  0
  4  8  1  0  0  0  0
  5  6  1  0  0  0  0
  6  7  1  0  0  0  0
M  END
>  <Index>
28

>  <Generic names>
nitrogen mustard

>  <bilirubinemia>
0

$$$$
Fc1cncnc1C([C@](O)(Cn1ncnc1)c1ccc(F)cc1F)C
  MOE2014           2D

 25 27  0  0  1  0  0  0  0  0999 V2000
    0.0000    0.0000    0.0000 F   0  0  0  0  0  0  0  0  0  0  0  0
   -0.7410   -1.3040    0.0000 C   0  0  0  0  0  0  0  0  0  0  0  0
   -2.2410   -1.3140    0.0000 C   0  0  0  0  0  0  0  0  0  0  0  0
   -2.9830   -2.6180    0.0000 N   0  0  0  0  0  0  0  0  0  0  0  0
   -2.2240   -3.9120    0.0000 C   0  0  0  0  0  0  0  0  0  0  0  0
   -0.7240   -3.9020    0.0000 N   0  0  0  0  0  0  0  0  0  0  0  0
    0.0170   -2.5980    0.0000 C   0  0  0  0  0  0  0  0  0  0  0  0
    1.5170   -2.5880    0.0000 C   0  0  3  0  0  0  0  0  0  0  0  0
    2.2760   -3.8820    0.0000 C   0  0  2  0  0  0  0  0  0  0  0  0
    0.9820   -4.6410    0.0000 O   0  0  0  0  0  0  0  0  0  0  0  0
    3.0340   -5.1760    0.0000 C   0  0  0  0  0  0  0  0  0  0  0  0
    2.2930   -6.4800    0.0000 N   0  0  0  0  0  0  0  0  0  0  0  0
    2.9120   -7.8460    0.0000 N   0  0  0  0  0  0  0  0  0  0  0  0
    1.8040   -8.8570    0.0000 C   0  0  0  0  0  0  0  0  0  0  0  0
    0.5000   -8.1160    0.0000 N   0  0  0  0  0  0  0  0  0  0  0  0
    0.8020   -6.6470    0.0000 C   0  0  0  0  0  0  0  0  0  0  0  0
    3.5700   -3.1240    0.0000 C   0  0  0  0  0  0  0  0  0  0  0  0
    3.5600   -1.6240    0.0000 C   0  0  0  0  0  0  0  0  0  0  0  0
    4.8540   -0.8650    0.0000 C   0  0  0  0  0  0  0  0  0  0  0  0
    6.1580   -1.6060    0.0000 C   0  0  0  0  0  0  0  0  0  0  0  0
    7.4520   -0.8480    0.0000 F   0  0  0  0  0  0  0  0  0  0  0  0
    6.1680   -3.1060    0.0000 C   0  0  0  0  0  0  0  0  0  0  0  0
    4.8740   -3.8650    0.0000 C   0  0  0  0  0  0  0  0  0  0  0  0
    4.8840   -5.3650    0.0000 F   0  0  0  0  0  0  0  0  0  0  0  0
    2.2590   -1.2840    0.0000 C   0  0  0  0  0  0  0  0  0  0  0  0
  1  2  1  0  0  0  0
  2  3  2  0  0  0  0
  2  7  1  0  0  0  0
  3  4  1  0  0  0  0
  4  5  2  0  0  0  0
  5  6  1  0  0  0  0
  6  7  2  0  0  0  0
  7  8  1  0  0  0  0
  8 25  1  0  0  0  0
  9  8  1  1  0  0  0
  9 10  1  6  0  0  0
  9 11  1  0  0  0  0
  9 17  1  0  0  0  0
 11 12  1  0  0  0  0
 12 13  1  0  0  0  0
 12 16  1  0  0  0  0
 13 14  2  0  0  0  0
 14 15  1  0  0  0  0
 15 16  2  0  0  0  0
 17 18  1  0  0  0  0
 17 23  2  0  0  0  0
 18 19  2  0  0  0  0
 19 20  1  0  0  0  0
 20 21  1  0  0  0  0
 20 22  2  0  0  0  0
 22 23  1  0  0  0  0
 23 24  1  0  0  0  0
M  END
>  <Index>
29

>  <Generic names>
voriconazole

>  <bilirubinemia>
1

$$$$
ClCCN(Cc1ccccc1)C(COc1ccccc1)C
  MOE2014           2D

 21 22  0  0  1  0  0  0  0  0999 V2000
    0.0000    0.0000    0.0000 Cl  0  0  0  0  0  0  0  0  0  0  0  0
    0.7540    1.2970    0.0000 C   0  0  0  0  0  0  0  0  0  0  0  0
    0.0080    2.5980    0.0000 C   0  0  0  0  0  0  0  0  0  0  0  0
    0.7630    3.8950    0.0000 N   0  0  3  0  0  0  0  0  0  0  0  0
    0.0170    5.1960    0.0000 C   0  0  0  0  0  0  0  0  0  0  0  0
   -1.4830    5.2010    0.0000 C   0  0  0  0  0  0  0  0  0  0  0  0
   -2.2290    6.5020    0.0000 C   0  0  0  0  0  0  0  0  0  0  0  0
   -3.7290    6.5070    0.0000 C   0  0  0  0  0  0  0  0  0  0  0  0
   -4.4830    5.2110    0.0000 C   0  0  0  0  0  0  0  0  0  0  0  0
   -3.7370    3.9090    0.0000 C   0  0  0  0  0  0  0  0  0  0  0  0
   -2.2370    3.9040    0.0000 C   0  0  0  0  0  0  0  0  0  0  0  0
    2.2630    3.8900    0.0000 C   0  0  3  0  0  0  0  0  0  0  0  0
    3.0170    5.1860    0.0000 C   0  0  0  0  0  0  0  0  0  0  0  0
    4.5170    5.1820    0.0000 O   0  0  0  0  0  0  0  0  0  0  0  0
    5.2710    6.4780    0.0000 C   0  0  0  0  0  0  0  0  0  0  0  0
    6.7710    6.4730    0.0000 C   0  0  0  0  0  0  0  0  0  0  0  0
    7.5250    7.7700    0.0000 C   0  0  0  0  0  0  0  0  0  0  0  0
    6.7790    9.0710    0.0000 C   0  0  0  0  0  0  0  0  0  0  0  0
    5.2790    9.0760    0.0000 C   0  0  0  0  0  0  0  0  0  0  0  0
    4.5250    7.7800    0.0000 C   0  0  0  0  0  0  0  0  0  0  0  0
    3.0080    2.5880    0.0000 C   0  0  0  0  0  0  0  0  0  0  0  0
  1  2  1  0  0  0  0
  2  3  1  0  0  0  0
  3  4  1  0  0  0  0
  4  5  1  0  0  0  0
  4 12  1  0  0  0  0
  5  6  1  0  0  0  0
  6  7  1  0  0  0  0
  6 11  2  0  0  0  0
  7  8  2  0  0  0  0
  8  9  1  0  0  0  0
  9 10  2  0  0  0  0
 10 11  1  0  0  0  0
 12 13  1  0  0  0  0
 12 21  1  0  0  0  0
 13 14  1  0  0  0  0
 14 15  1  0  0  0  0
 15 16  1  0  0  0  0
 15 20  2  0  0  0  0
 16 17  2  0  0  0  0
 17 18  1  0  0  0  0
 18 19  2  0  0  0  0
 19 20  1  0  0  0  0
M  END
>  <Index>
30

>  <Generic names>
phenoxybenzamine

>  <bilirubinemia>
0

$$$$
O(C(=O)Nc1[nH]c2cc(ccc2n1)C(=O)c1ccccc1)C
  MOE2014           2D

 22 24  0  0  0  0  0  0  0  0999 V2000
    0.0000    0.0000    0.0000 O   0  0  0  0  0  0  0  0  0  0  0  0
   -1.4980    0.0820    0.0000 C   0  0  0  0  0  0  0  0  0  0  0  0
   -2.1750    1.4210    0.0000 O   0  0  0  0  0  0  0  0  0  0  0  0
   -2.3180   -1.1730    0.0000 N   0  0  0  0  0  0  0  0  0  0  0  0
   -3.8160   -1.0910    0.0000 C   0  0  0  0  0  0  0  0  0  0  0  0
   -4.7630   -2.2540    0.0000 N   0  0  0  0  0  0  0  0  0  0  0  0
   -6.1620   -1.7130    0.0000 C   0  0  0  0  0  0  0  0  0  0  0  0
   -7.5000   -2.3910    0.0000 C   0  0  0  0  0  0  0  0  0  0  0  0
   -8.7560   -1.5700    0.0000 C   0  0  0  0  0  0  0  0  0  0  0  0
   -8.6730   -0.0730    0.0000 C   0  0  0  0  0  0  0  0  0  0  0  0
   -7.3350    0.6050    0.0000 C   0  0  0  0  0  0  0  0  0  0  0  0
   -6.0790   -0.2150    0.0000 C   0  0  0  0  0  0  0  0  0  0  0  0
   -4.6290    0.1690    0.0000 N   0  0  0  0  0  0  0  0  0  0  0  0
  -10.0940   -2.2480    0.0000 C   0  0  0  0  0  0  0  0  0  0  0  0
  -10.1770   -3.7460    0.0000 O   0  0  0  0  0  0  0  0  0  0  0  0
  -11.3500   -1.4280    0.0000 C   0  0  0  0  0  0  0  0  0  0  0  0
  -11.2680    0.0700    0.0000 C   0  0  0  0  0  0  0  0  0  0  0  0
  -12.5230    0.8900    0.0000 C   0  0  0  0  0  0  0  0  0  0  0  0
  -13.8620    0.2130    0.0000 C   0  0  0  0  0  0  0  0  0  0  0  0
  -13.9440   -1.2850    0.0000 C   0  0  0  0  0  0  0  0  0  0  0  0
  -12.6880   -2.1050    0.0000 C   0  0  0  0  0  0  0  0  0  0  0  0
    0.8200    1.2560    0.0000 C   0  0  0  0  0  0  0  0  0  0  0  0
  1  2  1  0  0  0  0
  1 22  1  0  0  0  0
  2  3  2  0  0  0  0
  2  4  1  0  0  0  0
  4  5  1  0  0  0  0
  5  6  1  0  0  0  0
  5 13  2  0  0  0  0
  6  7  1  0  0  0  0
  7  8  1  0  0  0  0
  7 12  2  0  0  0  0
  8  9  2  0  0  0  0
  9 10  1  0  0  0  0
  9 14  1  0  0  0  0
 10 11  2  0  0  0  0
 11 12  1  0  0  0  0
 12 13  1  0  0  0  0
 14 15  2  0  0  0  0
 14 16  1  0  0  0  0
 16 17  1  0  0  0  0
 16 21  2  0  0  0  0
 17 18  2  0  0  0  0
 18 19  1  0  0  0  0
 19 20  2  0  0  0  0
 20 21  1  0  0  0  0
M  END
>  <Index>
31

>  <Generic names>
mebendazole

>  <bilirubinemia>
0

$$$$
O(CC(O)CNC(C)C)c1ccc(NC(=O)CCC)cc1C(=O)C
  MOE2014           2D

 24 24  0  0  1  0  0  0  0  0999 V2000
    0.0000    0.0000    0.0000 O   0  0  0  0  0  0  0  0  0  0  0  0
   -0.7420   -1.3040    0.0000 C   0  0  0  0  0  0  0  0  0  0  0  0
   -2.2410   -1.3140    0.0000 C   0  0  3  0  0  0  0  0  0  0  0  0
   -3.0000   -0.0200    0.0000 O   0  0  0  0  0  0  0  0  0  0  0  0
   -2.9830   -2.6180    0.0000 C   0  0  0  0  0  0  0  0  0  0  0  0
   -4.4830   -2.6270    0.0000 N   0  0  0  0  0  0  0  0  0  0  0  0
   -5.2240   -3.9310    0.0000 C   0  0  0  0  0  0  0  0  0  0  0  0
   -6.7240   -3.9410    0.0000 C   0  0  0  0  0  0  0  0  0  0  0  0
   -4.4660   -5.2250    0.0000 C   0  0  0  0  0  0  0  0  0  0  0  0
    1.5000    0.0100    0.0000 C   0  0  0  0  0  0  0  0  0  0  0  0
    2.2580   -1.2840    0.0000 C   0  0  0  0  0  0  0  0  0  0  0  0
    3.7580   -1.2750    0.0000 C   0  0  0  0  0  0  0  0  0  0  0  0
    4.5000    0.0290    0.0000 C   0  0  0  0  0  0  0  0  0  0  0  0
    6.0000    0.0390    0.0000 N   0  0  0  0  0  0  0  0  0  0  0  0
    6.7580   -1.2550    0.0000 C   0  0  0  0  0  0  0  0  0  0  0  0
    6.0170   -2.5590    0.0000 O   0  0  0  0  0  0  0  0  0  0  0  0
    8.2580   -1.2450    0.0000 C   0  0  0  0  0  0  0  0  0  0  0  0
    9.0170   -2.5390    0.0000 C   0  0  0  0  0  0  0  0  0  0  0  0
   10.5170   -2.5290    0.0000 C   0  0  0  0  0  0  0  0  0  0  0  0
    3.7410    1.3230    0.0000 C   0  0  0  0  0  0  0  0  0  0  0  0
    2.2410    1.3140    0.0000 C   0  0  0  0  0  0  0  0  0  0  0  0
    1.4830    2.6080    0.0000 C   0  0  0  0  0  0  0  0  0  0  0  0
    2.2250    3.9120    0.0000 O   0  0  0  0  0  0  0  0  0  0  0  0
   -0.0170    2.5980    0.0000 C   0  0  0  0  0  0  0  0  0  0  0  0
  1  2  1  0  0  0  0
  1 10  1  0  0  0  0
  2  3  1  0  0  0  0
  3  4  1  0  0  0  0
  3  5  1  0  0  0  0
  5  6  1  0  0  0  0
  6  7  1  0  0  0  0
  7  8  1  0  0  0  0
  7  9  1  0  0  0  0
 10 11  1  0  0  0  0
 10 21  2  0  0  0  0
 11 12  2  0  0  0  0
 12 13  1  0  0  0  0
 13 14  1  0  0  0  0
 13 20  2  0  0  0  0
 14 15  1  0  0  0  0
 15 16  2  0  0  0  0
 15 17  1  0  0  0  0
 17 18  1  0  0  0  0
 18 19  1  0  0  0  0
 20 21  1  0  0  0  0
 21 22  1  0  0  0  0
 22 23  2  0  0  0  0
 22 24  1  0  0  0  0
M  END
>  <Index>
32

>  <Generic names>
acebutolol

>  <bilirubinemia>
0

$$$$
O1[C@@H](C)[C@H](C)[C@H](O)[C@H](\C=C\C=C\C=C\C=C\C=C\C=C\C=C\[C@H](O[C@@H]2O[C@H](C)[C@@H](O)[C@H](N)[C@@H]2O)C[C@@H]2O[C@@](O)(C[C@H](O)[C@H]2C(O)=O)C[C@@H](O)C[C@@H](O)[C@H](O)CC[C@@H](O)C[C@@H](O)CC1=O)C
  MOE2014           2D

 65 67  0  0  1  0  0  0  0  0999 V2000
    0.0000    0.0000    0.0000 O   0  0  0  0  0  0  0  0  0  0  0  0
   -1.2410    0.8150    0.0000 C   0  0  1  0  0  0  0  0  0  0  0  0
   -2.5070    0.0110    0.0000 C   0  0  0  0  0  0  0  0  0  0  0  0
   -1.4360    2.1860    0.0000 C   0  0  2  0  0  0  0  0  0  0  0  0
   -2.9030    2.5020    0.0000 C   0  0  0  0  0  0  0  0  0  0  0  0
   -0.6830    3.3740    0.0000 C   0  0  2  0  0  0  0  0  0  0  0  0
   -1.4870    4.6410    0.0000 O   0  0  0  0  0  0  0  0  0  0  0  0
    0.7790    3.5600    0.0000 C   0  0  2  0  0  0  0  0  0  0  0  0
    2.2650    3.7690    0.0000 C   0  0  0  0  0  0  0  0  0  0  0  0
    2.5090    5.2490    0.0000 C   0  0  0  0  0  0  0  0  0  0  0  0
    3.4590    5.8020    0.0000 C   0  0  0  0  0  0  0  0  0  0  0  0
    4.1310    7.0710    0.0000 C   0  0  0  0  0  0  0  0  0  0  0  0
    5.3770    7.2480    0.0000 C   0  0  0  0  0  0  0  0  0  0  0  0
    6.8130    6.8800    0.0000 C   0  0  0  0  0  0  0  0  0  0  0  0
    7.5970    7.5240    0.0000 C   0  0  0  0  0  0  0  0  0  0  0  0
    8.8820    6.6310    0.0000 C   0  0  0  0  0  0  0  0  0  0  0  0
   10.7650    7.0450    0.0000 C   0  0  0  0  0  0  0  0  0  0  0  0
   10.6280    5.6710    0.0000 C   0  0  0  0  0  0  0  0  0  0  0  0
   11.6050    4.4390    0.0000 C   0  0  0  0  0  0  0  0  0  0  0  0
   12.9060    3.5680    0.0000 C   0  0  0  0  0  0  0  0  0  0  0  0
   12.2460    2.4910    0.0000 C   0  0  0  0  0  0  0  0  0  0  0  0
   13.4110    1.5500    0.0000 C   0  0  0  0  0  0  0  0  0  0  0  0
   13.1040    0.0810    0.0000 C   0  0  2  0  0  0  0  0  0  0  0  0
   11.6140   -0.0840    0.0000 O   0  0  0  0  0  0  0  0  0  0  0  0
   10.7250    1.1250    0.0000 C   0  0  2  0  0  0  0  0  0  0  0  0
   11.3280    2.4990    0.0000 O   0  0  0  0  0  0  0  0  0  0  0  0
   10.4400    3.7070    0.0000 C   0  0  2  0  0  0  0  0  0  0  0  0
   11.0420    5.0810    0.0000 C   0  0  0  0  0  0  0  0  0  0  0  0
    8.9490    3.5420    0.0000 C   0  0  1  0  0  0  0  0  0  0  0  0
    8.0600    4.7510    0.0000 O   0  0  0  0  0  0  0  0  0  0  0  0
    8.3460    2.1690    0.0000 C   0  0  2  0  0  0  0  0  0  0  0  0
    6.8550    2.0040    0.0000 N   0  0  0  0  0  0  0  0  0  0  0  0
    9.2340    0.9600    0.0000 C   0  0  2  0  0  0  0  0  0  0  0  0
    8.6320   -0.4140    0.0000 O   0  0  0  0  0  0  0  0  0  0  0  0
   13.7300   -1.2970    0.0000 C   0  0  0  0  0  0  0  0  0  0  0  0
   13.2510   -2.5340    0.0000 C   0  0  2  0  0  0  0  0  0  0  0  0
   11.9790   -3.2650    0.0000 O   0  0  0  0  0  0  0  0  0  0  0  0
   11.9820   -4.7820    0.0000 C   0  0  1  0  0  0  0  0  0  0  0  0
   10.5650   -4.2890    0.0000 O   0  0  0  0  0  0  0  0  0  0  0  0
   13.2610   -5.5250    0.0000 C   0  0  0  0  0  0  0  0  0  0  0  0
   14.5760   -4.7690    0.0000 C   0  0  2  0  0  0  0  0  0  0  0  0
   15.8780   -5.5140    0.0000 O   0  0  0  0  0  0  0  0  0  0  0  0
   14.5610   -3.2590    0.0000 C   0  0  1  0  0  0  0  0  0  0  0  0
   15.8500   -2.4920    0.0000 C   0  0  0  0  0  0  0  0  0  0  0  0
   15.8300   -0.9920    0.0000 O   0  0  0  0  0  0  0  0  0  0  0  0
   17.1590   -3.2250    0.0000 O   0  0  0  0  0  0  0  0  0  0  0  0
   11.1450   -5.7420    0.0000 C   0  0  0  0  0  0  0  0  0  0  0  0
   10.8800   -7.1710    0.0000 C   0  0  1  0  0  0  0  0  0  0  0  0
   11.9990   -8.1710    0.0000 O   0  0  0  0  0  0  0  0  0  0  0  0
    9.3790   -7.6280    0.0000 C   0  0  0  0  0  0  0  0  0  0  0  0
    8.3910   -6.4720    0.0000 C   0  0  1  0  0  0  0  0  0  0  0  0
    8.8780   -5.0530    0.0000 O   0  0  0  0  0  0  0  0  0  0  0  0
    6.9150   -6.7750    0.0000 C   0  0  2  0  0  0  0  0  0  0  0  0
    6.4250   -8.1930    0.0000 O   0  0  0  0  0  0  0  0  0  0  0  0
    5.9430   -5.6310    0.0000 C   0  0  0  0  0  0  0  0  0  0  0  0
    4.4810   -5.8230    0.0000 C   0  0  0  0  0  0  0  0  0  0  0  0
    3.5560   -4.6050    0.0000 C   0  0  1  0  0  0  0  0  0  0  0  0
    4.1430   -3.2240    0.0000 O   0  0  0  0  0  0  0  0  0  0  0  0
    2.1050   -4.7750    0.0000 C   0  0  0  0  0  0  0  0  0  0  0  0
    1.0610   -3.8160    0.0000 C   0  0  1  0  0  0  0  0  0  0  0  0
   -0.3330   -4.3690    0.0000 O   0  0  0  0  0  0  0  0  0  0  0  0
    1.1700   -2.3320    0.0000 C   0  0  0  0  0  0  0  0  0  0  0  0
   -0.0890   -1.4990    0.0000 C   0  0  0  0  0  0  0  0  0  0  0  0
   -1.4300   -2.1700    0.0000 O   0  0  0  0  0  0  0  0  0  0  0  0
    0.9780    2.0730    0.0000 C   0  0  0  0  0  0  0  0  0  0  0  0
  1  2  1  0  0  0  0
  1 63  1  0  0  0  0
  2  3  1  1  0  0  0
  2  4  1  0  0  0  0
  4  5  1  6  0  0  0
  4  6  1  0  0  0  0
  6  7  1  6  0  0  0
  6  8  1  0  0  0  0
  8  9  1  0  0  0  0
  8 65  1  6  0  0  0
  9 10  2  0  0  0  0
 10 11  1  0  0  0  0
 11 12  2  0  0  0  0
 12 13  1  0  0  0  0
 13 14  2  0  0  0  0
 14 15  1  0  0  0  0
 15 16  2  0  0  0  0
 16 17  1  0  0  0  0
 17 18  2  0  0  0  0
 18 19  1  0  0  0  0
 19 20  2  0  0  0  0
 20 21  1  0  0  0  0
 21 22  2  0  0  0  0
 22 23  1  0  0  0  0
 23 24  1  1  0  0  0
 23 35  1  0  0  0  0
 25 24  1  1  0  0  0
 25 26  1  0  0  0  0
 25 33  1  0  0  0  0
 26 27  1  0  0  0  0
 27 28  1  1  0  0  0
 27 29  1  0  0  0  0
 29 30  1  6  0  0  0
 29 31  1  0  0  0  0
 31 32  1  1  0  0  0
 31 33  1  0  0  0  0
 33 34  1  1  0  0  0
 36 35  1  1  0  0  0
 36 37  1  0  0  0  0
 36 43  1  0  0  0  0
 37 38  1  0  0  0  0
 38 39  1  6  0  0  0
 38 40  1  0  0  0  0
 38 47  1  0  0  0  0
 40 41  1  0  0  0  0
 41 42  1  1  0  0  0
 41 43  1  0  0  0  0
 43 44  1  6  0  0  0
 44 45  1  0  0  0  0
 44 46  2  0  0  0  0
 47 48  1  0  0  0  0
 48 49  1  1  0  0  0
 48 50  1  0  0  0  0
 50 51  1  0  0  0  0
 51 52  1  6  0  0  0
 51 53  1  0  0  0  0
 53 54  1  6  0  0  0
 53 55  1  0  0  0  0
 55 56  1  0  0  0  0
 56 57  1  0  0  0  0
 57 58  1  6  0  0  0
 57 59  1  0  0  0  0
 59 60  1  0  0  0  0
 60 61  1  1  0  0  0
 60 62  1  0  0  0  0
 62 63  1  0  0  0  0
 63 64  2  0  0  0  0
M  END
>  <Index>
33

>  <Generic names>
amphotericin b

>  <bilirubinemia>
1

$$$$
OCC1CC(n2c3nc(nc(NC4CC4)c3nc2)N)C=C1
  MOE2014           2D

 21 24  0  0  1  0  0  0  0  0999 V2000
    0.0000    0.0000    0.0000 O   0  0  0  0  0  0  0  0  0  0  0  0
   -1.2150    0.8800    0.0000 C   0  0  0  0  0  0  0  0  0  0  0  0
   -2.5840    0.2680    0.0000 C   0  0  3  0  0  0  0  0  0  0  0  0
   -3.8840    1.0160    0.0000 C   0  0  0  0  0  0  0  0  0  0  0  0
   -4.9980    0.0110    0.0000 C   0  0  3  0  0  0  0  0  0  0  0  0
   -6.4650    0.3210    0.0000 N   0  0  0  0  0  0  0  0  0  0  0  0
   -7.5790   -0.6850    0.0000 C   0  0  0  0  0  0  0  0  0  0  0  0
   -7.5760   -2.1850    0.0000 N   0  0  0  0  0  0  0  0  0  0  0  0
   -8.8740   -2.9370    0.0000 C   0  0  0  0  0  0  0  0  0  0  0  0
  -10.1750   -2.1880    0.0000 N   0  0  0  0  0  0  0  0  0  0  0  0
  -10.1770   -0.6880    0.0000 C   0  0  0  0  0  0  0  0  0  0  0  0
  -11.4770    0.0600    0.0000 N   0  0  0  0  0  0  0  0  0  0  0  0
  -12.7750   -0.6920    0.0000 C   0  0  0  0  0  0  0  0  0  0  0  0
  -13.5230   -1.9920    0.0000 C   0  0  0  0  0  0  0  0  0  0  0  0
  -14.2750   -0.6940    0.0000 C   0  0  0  0  0  0  0  0  0  0  0  0
   -8.8790    0.0630    0.0000 C   0  0  0  0  0  0  0  0  0  0  0  0
   -8.5690    1.5310    0.0000 N   0  0  0  0  0  0  0  0  0  0  0  0
   -7.0770    1.6900    0.0000 C   0  0  0  0  0  0  0  0  0  0  0  0
   -8.8720   -4.4370    0.0000 N   0  0  0  0  0  0  0  0  0  0  0  0
   -4.3860   -1.3590    0.0000 C   0  0  0  0  0  0  0  0  0  0  0  0
   -2.8940   -1.2000    0.0000 C   0  0  0  0  0  0  0  0  0  0  0  0
  1  2  1  0  0  0  0
  2  3  1  0  0  0  0
  3  4  1  0  0  0  0
  3 21  1  0  0  0  0
  4  5  1  0  0  0  0
  5  6  1  0  0  0  0
  5 20  1  0  0  0  0
  6  7  1  0  0  0  0
  6 18  1  0  0  0  0
  7  8  1  0  0  0  0
  7 16  2  0  0  0  0
  8  9  2  0  0  0  0
  9 10  1  0  0  0  0
  9 19  1  0  0  0  0
 10 11  2  0  0  0  0
 11 12  1  0  0  0  0
 11 16  1  0  0  0  0
 12 13  1  0  0  0  0
 13 14  1  0  0  0  0
 13 15  1  0  0  0  0
 14 15  1  0  0  0  0
 16 17  1  0  0  0  0
 17 18  2  0  0  0  0
 20 21  2  0  0  0  0
M  END
>  <Index>
34

>  <Generic names>
abacavir

>  <bilirubinemia>
0

$$$$
O([C@H](C)c1c2[nH]c(\C=C\3/N=C(\C=C\4/N\C(=C/C5=N[C@H](C2)C(C)=C5C)\C(C)=C/4CCC(O)=O)C(CCC(O)=O)=C/3C)c1C)C(=O)CCC=1/C=2/N\C(=C/C3=N[C@H](Cc4[nH]c(\C=C\5/N=C(\C=2)C(CCC(O)=O)=C/5C)c(C)c4[C@H](O[C@H](C)c2c4[nH]c(\C=C\5/N=C(\C=C\6/N\C(=C/C7=N[C@H](C4)C(C)=C7C)\C(C)=C/6CCC(O)=O)C(CCC(O)=O)=C/5C)c2C)C)C(C)=C3C)\C=1C
  MOE2014           2D

124138  0  0  1  0  0  0  0  0999 V2000
    0.0000    0.0000    0.0000 O   0  0  0  0  0  0  0  0  0  0  0  0
    1.2930   -0.7600    0.0000 C   0  0  2  0  0  0  0  0  0  0  0  0
    1.2810   -2.2600    0.0000 C   0  0  0  0  0  0  0  0  0  0  0  0
    2.5980   -0.0210    0.0000 C   0  0  0  0  0  0  0  0  0  0  0  0
    2.7930    1.4360    0.0000 C   0  0  0  0  0  0  0  0  0  0  0  0
    4.2070    1.7800    0.0000 N   0  0  0  0  0  0  0  0  0  0  0  0
    4.9650    0.4730    0.0000 C   0  0  0  0  0  0  0  0  0  0  0  0
    6.2400    0.1380    0.0000 C   0  0  0  0  0  0  0  0  0  0  0  0
    7.0730    1.2390    0.0000 C   0  0  0  0  0  0  0  0  0  0  0  0
    7.0110    2.6650    0.0000 N   0  0  0  0  0  0  0  0  0  0  0  0
    8.4550    3.1820    0.0000 C   0  0  0  0  0  0  0  0  0  0  0  0
    8.6990    4.5350    0.0000 C   0  0  0  0  0  0  0  0  0  0  0  0
    7.4420    5.1690    0.0000 C   0  0  0  0  0  0  0  0  0  0  0  0
    6.0340    4.9460    0.0000 N   0  0  0  0  0  0  0  0  0  0  0  0
    5.2460    6.1250    0.0000 C   0  0  0  0  0  0  0  0  0  0  0  0
    3.9250    6.5510    0.0000 C   0  0  0  0  0  0  0  0  0  0  0  0
    3.0890    5.5160    0.0000 C   0  0  0  0  0  0  0  0  0  0  0  0
    3.3810    4.0130    0.0000 N   0  0  0  0  0  0  0  0  0  0  0  0
    2.0740    3.3700    0.0000 C   0  0  2  0  0  0  0  0  0  0  0  0
    1.5990    2.0920    0.0000 C   0  0  0  0  0  0  0  0  0  0  0  0
    0.9860    4.3500    0.0000 C   0  0  0  0  0  0  0  0  0  0  0  0
   -0.4890    4.0770    0.0000 C   0  0  0  0  0  0  0  0  0  0  0  0
    1.7030    5.7580    0.0000 C   0  0  0  0  0  0  0  0  0  0  0  0
    1.0330    7.1000    0.0000 C   0  0  0  0  0  0  0  0  0  0  0  0
    6.1240    7.2480    0.0000 C   0  0  0  0  0  0  0  0  0  0  0  0
    5.7560    8.7020    0.0000 C   0  0  0  0  0  0  0  0  0  0  0  0
    7.6510    6.5790    0.0000 C   0  0  0  0  0  0  0  0  0  0  0  0
    8.9630    7.3060    0.0000 C   0  0  0  0  0  0  0  0  0  0  0  0
    8.9890    8.8060    0.0000 C   0  0  0  0  0  0  0  0  0  0  0  0
   10.3010    9.5330    0.0000 C   0  0  0  0  0  0  0  0  0  0  0  0
   11.5870    8.7610    0.0000 O   0  0  0  0  0  0  0  0  0  0  0  0
   10.3270   11.0330    0.0000 O   0  0  0  0  0  0  0  0  0  0  0  0
    9.3210    2.1970    0.0000 C   0  0  0  0  0  0  0  0  0  0  0  0
   10.8160    2.3140    0.0000 C   0  0  0  0  0  0  0  0  0  0  0  0
   11.6660    1.0780    0.0000 C   0  0  0  0  0  0  0  0  0  0  0  0
   13.1610    1.1950    0.0000 C   0  0  0  0  0  0  0  0  0  0  0  0
   14.0100   -0.0410    0.0000 O   0  0  0  0  0  0  0  0  0  0  0  0
   13.8070    2.5490    0.0000 O   0  0  0  0  0  0  0  0  0  0  0  0
    8.4430    0.8040    0.0000 C   0  0  0  0  0  0  0  0  0  0  0  0
    8.9570   -0.6050    0.0000 C   0  0  0  0  0  0  0  0  0  0  0  0
    4.0320   -0.6390    0.0000 C   0  0  0  0  0  0  0  0  0  0  0  0
    4.3780   -2.0980    0.0000 C   0  0  0  0  0  0  0  0  0  0  0  0
   -1.3050   -0.7400    0.0000 C   0  0  0  0  0  0  0  0  0  0  0  0
   -1.3170   -2.2400    0.0000 O   0  0  0  0  0  0  0  0  0  0  0  0
   -2.5980    0.0210    0.0000 C   0  0  0  0  0  0  0  0  0  0  0  0
   -3.9030   -0.7190    0.0000 C   0  0  0  0  0  0  0  0  0  0  0  0
   -5.1960    0.0420    0.0000 C   0  0  0  0  0  0  0  0  0  0  0  0
   -6.4150   -0.5080    0.0000 C   0  0  0  0  0  0  0  0  0  0  0  0
   -7.0950    0.6130    0.0000 N   0  0  0  0  0  0  0  0  0  0  0  0
   -6.7550    1.9150    0.0000 C   0  0  0  0  0  0  0  0  0  0  0  0
   -7.1040    3.2620    0.0000 C   0  0  0  0  0  0  0  0  0  0  0  0
   -8.4970    3.2660    0.0000 C   0  0  0  0  0  0  0  0  0  0  0  0
   -9.4300    2.1200    0.0000 N   0  0  0  0  0  0  0  0  0  0  0  0
  -10.7610    2.7760    0.0000 C   0  0  2  0  0  0  0  0  0  0  0  0
  -12.0040    2.3950    0.0000 C   0  0  0  0  0  0  0  0  0  0  0  0
  -11.3950    1.1920    0.0000 C   0  0  0  0  0  0  0  0  0  0  0  0
  -10.2630    0.3500    0.0000 N   0  0  0  0  0  0  0  0  0  0  0  0
  -10.3880   -1.0380    0.0000 C   0  0  0  0  0  0  0  0  0  0  0  0
  -10.6700   -2.3160    0.0000 C   0  0  0  0  0  0  0  0  0  0  0  0
   -9.9620   -3.2440    0.0000 C   0  0  0  0  0  0  0  0  0  0  0  0
   -8.4030   -3.2870    0.0000 N   0  0  0  0  0  0  0  0  0  0  0  0
   -7.7860   -2.3050    0.0000 C   0  0  0  0  0  0  0  0  0  0  0  0
   -6.3340   -1.9480    0.0000 C   0  0  0  0  0  0  0  0  0  0  0  0
   -7.7240   -3.9870    0.0000 C   0  0  0  0  0  0  0  0  0  0  0  0
   -6.5270   -4.8920    0.0000 C   0  0  0  0  0  0  0  0  0  0  0  0
   -6.7130   -6.3800    0.0000 C   0  0  0  0  0  0  0  0  0  0  0  0
   -5.5170   -7.2850    0.0000 C   0  0  0  0  0  0  0  0  0  0  0  0
   -4.1350   -6.7020    0.0000 O   0  0  0  0  0  0  0  0  0  0  0  0
   -5.7020   -8.7740    0.0000 O   0  0  0  0  0  0  0  0  0  0  0  0
   -9.6360   -4.4510    0.0000 C   0  0  0  0  0  0  0  0  0  0  0  0
  -10.3990   -5.7420    0.0000 C   0  0  0  0  0  0  0  0  0  0  0  0
  -12.2160   -0.9820    0.0000 C   0  0  0  0  0  0  0  0  0  0  0  0
  -13.1190   -2.1790    0.0000 C   0  0  0  0  0  0  0  0  0  0  0  0
  -12.6050    0.2280    0.0000 C   0  0  0  0  0  0  0  0  0  0  0  0
  -14.0400    0.6630    0.0000 C   0  0  2  0  0  0  0  0  0  0  0  0
  -14.3820    2.1240    0.0000 O   0  0  0  0  0  0  0  0  0  0  0  0
  -15.8170    2.5590    0.0000 C   0  0  2  0  0  0  0  0  0  0  0  0
  -16.9120    1.5330    0.0000 C   0  0  0  0  0  0  0  0  0  0  0  0
  -16.1580    4.0200    0.0000 C   0  0  0  0  0  0  0  0  0  0  0  0
  -17.5000    4.6170    0.0000 C   0  0  0  0  0  0  0  0  0  0  0  0
  -17.4310    6.0720    0.0000 N   0  0  0  0  0  0  0  0  0  0  0  0
  -15.9630    6.4300    0.0000 C   0  0  0  0  0  0  0  0  0  0  0  0
  -15.2820    7.5590    0.0000 C   0  0  0  0  0  0  0  0  0  0  0  0
  -16.1030    8.6680    0.0000 C   0  0  0  0  0  0  0  0  0  0  0  0
  -17.4890    9.0110    0.0000 N   0  0  0  0  0  0  0  0  0  0  0  0
  -17.5770   10.5430    0.0000 C   0  0  0  0  0  0  0  0  0  0  0  0
  -18.8060   11.1590    0.0000 C   0  0  0  0  0  0  0  0  0  0  0  0
  -19.7690   10.1320    0.0000 C   0  0  0  0  0  0  0  0  0  0  0  0
  -19.9530    8.7190    0.0000 N   0  0  0  0  0  0  0  0  0  0  0  0
  -21.3060    8.2950    0.0000 C   0  0  0  0  0  0  0  0  0  0  0  0
  -22.0880    7.1480    0.0000 C   0  0  0  0  0  0  0  0  0  0  0  0
  -21.3310    6.0540    0.0000 C   0  0  0  0  0  0  0  0  0  0  0  0
  -19.8060    5.9100    0.0000 N   0  0  0  0  0  0  0  0  0  0  0  0
  -19.5590    4.4750    0.0000 C   0  0  2  0  0  0  0  0  0  0  0  0
  -18.4670    3.6580    0.0000 C   0  0  0  0  0  0  0  0  0  0  0  0
  -20.8060    3.7070    0.0000 C   0  0  0  0  0  0  0  0  0  0  0  0
  -20.9610    2.2150    0.0000 C   0  0  0  0  0  0  0  0  0  0  0  0
  -21.9540    4.7930    0.0000 C   0  0  0  0  0  0  0  0  0  0  0  0
  -23.4310    4.5290    0.0000 C   0  0  0  0  0  0  0  0  0  0  0  0
  -22.1350    9.4540    0.0000 C   0  0  0  0  0  0  0  0  0  0  0  0
  -23.6340    9.5120    0.0000 C   0  0  0  0  0  0  0  0  0  0  0  0
  -21.0630   10.7300    0.0000 C   0  0  0  0  0  0  0  0  0  0  0  0
  -21.3900   12.1940    0.0000 C   0  0  0  0  0  0  0  0  0  0  0  0
  -22.8220   12.6430    0.0000 C   0  0  0  0  0  0  0  0  0  0  0  0
  -23.1490   14.1070    0.0000 C   0  0  0  0  0  0  0  0  0  0  0  0
  -24.5800   14.5550    0.0000 O   0  0  0  0  0  0  0  0  0  0  0  0
  -22.0440   15.1220    0.0000 O   0  0  0  0  0  0  0  0  0  0  0  0
  -16.3870   11.0950    0.0000 C   0  0  0  0  0  0  0  0  0  0  0  0
  -16.0780   12.5630    0.0000 C   0  0  0  0  0  0  0  0  0  0  0  0
  -14.6520   13.0280    0.0000 C   0  0  0  0  0  0  0  0  0  0  0  0
  -14.3420   14.4960    0.0000 C   0  0  0  0  0  0  0  0  0  0  0  0
  -15.4590   15.4980    0.0000 O   0  0  0  0  0  0  0  0  0  0  0  0
  -12.9160   14.9620    0.0000 O   0  0  0  0  0  0  0  0  0  0  0  0
  -15.2990    9.8600    0.0000 C   0  0  0  0  0  0  0  0  0  0  0  0
  -13.8020    9.9550    0.0000 C   0  0  0  0  0  0  0  0  0  0  0  0
  -15.1610    5.2210    0.0000 C   0  0  0  0  0  0  0  0  0  0  0  0
  -13.6630    5.1410    0.0000 C   0  0  0  0  0  0  0  0  0  0  0  0
  -15.1350   -0.3620    0.0000 C   0  0  0  0  0  0  0  0  0  0  0  0
  -10.6290    4.2640    0.0000 C   0  0  0  0  0  0  0  0  0  0  0  0
  -11.7330    5.2790    0.0000 C   0  0  0  0  0  0  0  0  0  0  0  0
   -9.0890    4.5320    0.0000 C   0  0  0  0  0  0  0  0  0  0  0  0
   -8.3950    5.8620    0.0000 C   0  0  0  0  0  0  0  0  0  0  0  0
   -5.3420    1.7650    0.0000 C   0  0  0  0  0  0  0  0  0  0  0  0
   -4.2700    2.8140    0.0000 C   0  0  0  0  0  0  0  0  0  0  0  0
  1  2  1  0  0  0  0
  1 43  1  0  0  0  0
  2  3  1  1  0  0  0
  2  4  1  0  0  0  0
  4  5  2  0  0  0  0
  4 41  1  0  0  0  0
  5  6  1  0  0  0  0
  5 20  1  0  0  0  0
  6  7  1  0  0  0  0
  7  8  1  0  0  0  0
  7 41  2  0  0  0  0
  8  9  2  0  0  0  0
  9 10  1  0  0  0  0
  9 39  1  0  0  0  0
 10 11  2  0  0  0  0
 11 12  1  0  0  0  0
 11 33  1  0  0  0  0
 12 13  2  0  0  0  0
 13 14  1  0  0  0  0
 13 27  1  0  0  0  0
 14 15  1  0  0  0  0
 15 16  2  0  0  0  0
 15 25  1  0  0  0  0
 16 17  1  0  0  0  0
 17 18  2  0  0  0  0
 17 23  1  0  0  0  0
 19 18  1  6  0  0  0
 19 20  1  0  0  0  0
 19 21  1  0  0  0  0
 21 22  1  0  0  0  0
 21 23  2  0  0  0  0
 23 24  1  0  0  0  0
 25 26  1  0  0  0  0
 25 27  2  0  0  0  0
 27 28  1  0  0  0  0
 28 29  1  0  0  0  0
 29 30  1  0  0  0  0
 30 31  1  0  0  0  0
 30 32  2  0  0  0  0
 33 34  1  0  0  0  0
 33 39  2  0  0  0  0
 34 35  1  0  0  0  0
 35 36  1  0  0  0  0
 36 37  1  0  0  0  0
 36 38  2  0  0  0  0
 39 40  1  0  0  0  0
 41 42  1  0  0  0  0
 43 44  2  0  0  0  0
 43 45  1  0  0  0  0
 45 46  1  0  0  0  0
 46 47  1  0  0  0  0
 47 48  1  0  0  0  0
 47123  2  0  0  0  0
 48 49  1  0  0  0  0
 48 63  2  0  0  0  0
 49 50  1  0  0  0  0
 50 51  2  0  0  0  0
 50123  1  0  0  0  0
 51 52  1  0  0  0  0
 52 53  2  0  0  0  0
 52121  1  0  0  0  0
 54 53  1  6  0  0  0
 54 55  1  0  0  0  0
 54119  1  0  0  0  0
 55 56  1  0  0  0  0
 56 57  1  0  0  0  0
 56 74  2  0  0  0  0
 57 58  1  0  0  0  0
 58 59  1  0  0  0  0
 58 72  2  0  0  0  0
 59 60  2  0  0  0  0
 60 61  1  0  0  0  0
 60 70  1  0  0  0  0
 61 62  2  0  0  0  0
 62 63  1  0  0  0  0
 62 64  1  0  0  0  0
 64 65  1  0  0  0  0
 64 70  2  0  0  0  0
 65 66  1  0  0  0  0
 66 67  1  0  0  0  0
 67 68  1  0  0  0  0
 67 69  2  0  0  0  0
 70 71  1  0  0  0  0
 72 73  1  0  0  0  0
 72 74  1  0  0  0  0
 74 75  1  0  0  0  0
 75 76  1  0  0  0  0
 75118  1  1  0  0  0
 76 77  1  0  0  0  0
 77 78  1  6  0  0  0
 77 79  1  0  0  0  0
 79 80  2  0  0  0  0
 79116  1  0  0  0  0
 80 81  1  0  0  0  0
 80 95  1  0  0  0  0
 81 82  1  0  0  0  0
 82 83  1  0  0  0  0
 82116  2  0  0  0  0
 83 84  2  0  0  0  0
 84 85  1  0  0  0  0
 84114  1  0  0  0  0
 85 86  2  0  0  0  0
 86 87  1  0  0  0  0
 86108  1  0  0  0  0
 87 88  2  0  0  0  0
 88 89  1  0  0  0  0
 88102  1  0  0  0  0
 89 90  1  0  0  0  0
 90 91  2  0  0  0  0
 90100  1  0  0  0  0
 91 92  1  0  0  0  0
 92 93  2  0  0  0  0
 92 98  1  0  0  0  0
 94 93  1  6  0  0  0
 94 95  1  0  0  0  0
 94 96  1  0  0  0  0
 96 97  1  0  0  0  0
 96 98  2  0  0  0  0
 98 99  1  0  0  0  0
100101  1  0  0  0  0
100102  2  0  0  0  0
102103  1  0  0  0  0
103104  1  0  0  0  0
104105  1  0  0  0  0
105106  1  0  0  0  0
105107  2  0  0  0  0
108109  1  0  0  0  0
108114  2  0  0  0  0
109110  1  0  0  0  0
110111  1  0  0  0  0
111112  1  0  0  0  0
111113  2  0  0  0  0
114115  1  0  0  0  0
116117  1  0  0  0  0
119120  1  0  0  0  0
119121  2  0  0  0  0
121122  1  0  0  0  0
123124  1  0  0  0  0
M  END
>  <Index>
35

>  <Generic names>
porfimer sodium

>  <bilirubinemia>
0

$$$$
O=C1N(C)C(=O)CC1(C)c1ccccc1
  MOE2014           2D

 15 16  0  0  1  0  0  0  0  0999 V2000
    0.0000    0.0000    0.0000 O   0  0  0  0  0  0  0  0  0  0  0  0
   -0.6070   -1.3720    0.0000 C   0  0  0  0  0  0  0  0  0  0  0  0
    0.1470   -2.6690    0.0000 N   0  0  0  0  0  0  0  0  0  0  0  0
    1.6390   -2.8220    0.0000 C   0  0  0  0  0  0  0  0  0  0  0  0
   -0.8540   -3.7860    0.0000 C   0  0  0  0  0  0  0  0  0  0  0  0
   -0.5380   -5.2530    0.0000 O   0  0  0  0  0  0  0  0  0  0  0  0
   -2.2260   -3.1800    0.0000 C   0  0  0  0  0  0  0  0  0  0  0  0
   -2.0730   -1.6880    0.0000 C   0  0  3  0  0  0  0  0  0  0  0  0
   -2.5030   -0.2500    0.0000 C   0  0  0  0  0  0  0  0  0  0  0  0
   -3.5490   -1.4180    0.0000 C   0  0  0  0  0  0  0  0  0  0  0  0
   -4.0530   -0.0050    0.0000 C   0  0  0  0  0  0  0  0  0  0  0  0
   -5.5290    0.2640    0.0000 C   0  0  0  0  0  0  0  0  0  0  0  0
   -6.5000   -0.8790    0.0000 C   0  0  0  0  0  0  0  0  0  0  0  0
   -5.9950   -2.2920    0.0000 C   0  0  0  0  0  0  0  0  0  0  0  0
   -4.5200   -2.5610    0.0000 C   0  0  0  0  0  0  0  0  0  0  0  0
  1  2  2  0  0  0  0
  2  3  1  0  0  0  0
  2  8  1  0  0  0  0
  3  4  1  0  0  0  0
  3  5  1  0  0  0  0
  5  6  2  0  0  0  0
  5  7  1  0  0  0  0
  7  8  1  0  0  0  0
  8  9  1  0  0  0  0
  8 10  1  0  0  0  0
 10 11  1  0  0  0  0
 10 15  2  0  0  0  0
 11 12  2  0  0  0  0
 12 13  1  0  0  0  0
 13 14  2  0  0  0  0
 14 15  1  0  0  0  0
M  END
>  <Index>
36

>  <Generic names>
methsuximide

>  <bilirubinemia>
0

$$$$
N(CCCC12CCC(c3c1cccc3)c1c2cccc1)C
  MOE2014           2D

 21 24  0  0  0  0  0  0  0  0999 V2000
    0.0000    0.0000    0.0000 N   0  0  0  0  0  0  0  0  0  0  0  0
   -0.7600   -1.2930    0.0000 C   0  0  0  0  0  0  0  0  0  0  0  0
   -2.2600   -1.2810    0.0000 C   0  0  0  0  0  0  0  0  0  0  0  0
   -3.0210   -2.5740    0.0000 C   0  0  0  0  0  0  0  0  0  0  0  0
   -4.5210   -2.5620    0.0000 C   0  0  0  0  0  0  0  0  0  0  0  0
   -3.6150   -1.3260    0.0000 C   0  0  0  0  0  0  0  0  0  0  0  0
   -4.5450   -1.6190    0.0000 C   0  0  0  0  0  0  0  0  0  0  0  0
   -5.9830   -3.5730    0.0000 C   0  0  0  0  0  0  0  0  0  0  0  0
   -7.4140   -3.0790    0.0000 C   0  0  0  0  0  0  0  0  0  0  0  0
   -6.5840   -1.9640    0.0000 C   0  0  0  0  0  0  0  0  0  0  0  0
   -7.1340   -0.6830    0.0000 C   0  0  0  0  0  0  0  0  0  0  0  0
   -8.5130   -0.5290    0.0000 C   0  0  0  0  0  0  0  0  0  0  0  0
   -9.3410   -1.6460    0.0000 C   0  0  0  0  0  0  0  0  0  0  0  0
   -8.7930   -2.9150    0.0000 C   0  0  0  0  0  0  0  0  0  0  0  0
   -4.8130   -4.9810    0.0000 C   0  0  0  0  0  0  0  0  0  0  0  0
   -3.9820   -3.8660    0.0000 C   0  0  0  0  0  0  0  0  0  0  0  0
   -2.6050   -4.0190    0.0000 C   0  0  0  0  0  0  0  0  0  0  0  0
   -2.0530   -5.2990    0.0000 C   0  0  0  0  0  0  0  0  0  0  0  0
   -2.8860   -6.4130    0.0000 C   0  0  0  0  0  0  0  0  0  0  0  0
   -4.2650   -6.2500    0.0000 C   0  0  0  0  0  0  0  0  0  0  0  0
    1.5000   -0.0120    0.0000 C   0  0  0  0  0  0  0  0  0  0  0  0
  1  2  1  0  0  0  0
  1 21  1  0  0  0  0
  2  3  1  0  0  0  0
  3  4  1  0  0  0  0
  4  5  1  0  0  0  0
  5  6  1  0  0  0  0
  5 10  1  0  0  0  0
  5 16  1  0  0  0  0
  6  7  1  0  0  0  0
  7  8  1  0  0  0  0
  8  9  1  0  0  0  0
  8 15  1  0  0  0  0
  9 10  1  0  0  0  0
  9 14  2  0  0  0  0
 10 11  2  0  0  0  0
 11 12  1  0  0  0  0
 12 13  2  0  0  0  0
 13 14  1  0  0  0  0
 15 16  1  0  0  0  0
 15 20  2  0  0  0  0
 16 17  2  0  0  0  0
 17 18  1  0  0  0  0
 18 19  2  0  0  0  0
 19 20  1  0  0  0  0
M  END
>  <Index>
37

>  <Generic names>
maprotiline

>  <bilirubinemia>
0

$$$$
SCCN
  MOE2014           2D

  4  3  0  0  0  0  0  0  0  0999 V2000
    0.0000    0.0000    0.0000 S   0  0  0  0  0  0  0  0  0  0  0  0
    1.3800   -0.5870    0.0000 C   0  0  0  0  0  0  0  0  0  0  0  0
    2.5790    0.3140    0.0000 C   0  0  0  0  0  0  0  0  0  0  0  0
    3.9590   -0.2730    0.0000 N   0  0  0  0  0  0  0  0  0  0  0  0
  1  2  1  0  0  0  0
  2  3  1  0  0  0  0
  3  4  1  0  0  0  0
M  END
>  <Index>
38

>  <Generic names>
cysteamine

>  <bilirubinemia>
0

$$$$
Clc1cc(Cl)ccc1C(OCc1c2c(sc1)c(Cl)ccc2)Cn1ccnc1
  MOE2014           2D

 27 30  0  0  1  0  0  0  0  0999 V2000
    0.0000    0.0000    0.0000 Cl  0  0  0  0  0  0  0  0  0  0  0  0
    1.3020    0.7450    0.0000 C   0  0  0  0  0  0  0  0  0  0  0  0
    1.3080    2.2450    0.0000 C   0  0  0  0  0  0  0  0  0  0  0  0
    2.6100    2.9890    0.0000 C   0  0  0  0  0  0  0  0  0  0  0  0
    2.6160    4.4890    0.0000 Cl  0  0  0  0  0  0  0  0  0  0  0  0
    3.9060    2.2340    0.0000 C   0  0  0  0  0  0  0  0  0  0  0  0
    3.9000    0.7340    0.0000 C   0  0  0  0  0  0  0  0  0  0  0  0
    2.5980   -0.0110    0.0000 C   0  0  0  0  0  0  0  0  0  0  0  0
    2.5920   -1.5100    0.0000 C   0  0  3  0  0  0  0  0  0  0  0  0
    3.8880   -2.2660    0.0000 O   0  0  0  0  0  0  0  0  0  0  0  0
    5.1900   -1.5210    0.0000 C   0  0  0  0  0  0  0  0  0  0  0  0
    6.4860   -2.2760    0.0000 C   0  0  0  0  0  0  0  0  0  0  0  0
    7.8590   -1.6720    0.0000 C   0  0  0  0  0  0  0  0  0  0  0  0
    8.8580   -2.7900    0.0000 C   0  0  0  0  0  0  0  0  0  0  0  0
    8.1030   -4.0860    0.0000 S   0  0  0  0  0  0  0  0  0  0  0  0
    6.6370   -3.7690    0.0000 C   0  0  0  0  0  0  0  0  0  0  0  0
   10.3260   -2.4850    0.0000 C   0  0  0  0  0  0  0  0  0  0  0  0
   11.3260   -3.6030    0.0000 Cl  0  0  0  0  0  0  0  0  0  0  0  0
   10.7960   -1.0600    0.0000 C   0  0  0  0  0  0  0  0  0  0  0  0
    9.7970    0.0590    0.0000 C   0  0  0  0  0  0  0  0  0  0  0  0
    8.3280   -0.2470    0.0000 C   0  0  0  0  0  0  0  0  0  0  0  0
    1.2900   -2.2550    0.0000 C   0  0  0  0  0  0  0  0  0  0  0  0
    1.2840   -3.7550    0.0000 N   0  0  0  0  0  0  0  0  0  0  0  0
    2.4940   -4.6420    0.0000 C   0  0  0  0  0  0  0  0  0  0  0  0
    2.0250   -6.0660    0.0000 C   0  0  0  0  0  0  0  0  0  0  0  0
    0.5250   -6.0600    0.0000 N   0  0  0  0  0  0  0  0  0  0  0  0
    0.0670   -4.6320    0.0000 C   0  0  0  0  0  0  0  0  0  0  0  0
  1  2  1  0  0  0  0
  2  3  1  0  0  0  0
  2  8  2  0  0  0  0
  3  4  2  0  0  0  0
  4  5  1  0  0  0  0
  4  6  1  0  0  0  0
  6  7  2  0  0  0  0
  7  8  1  0  0  0  0
  8  9  1  0  0  0  0
  9 10  1  0  0  0  0
  9 22  1  0  0  0  0
 10 11  1  0  0  0  0
 11 12  1  0  0  0  0
 12 13  1  0  0  0  0
 12 16  2  0  0  0  0
 13 14  1  0  0  0  0
 13 21  2  0  0  0  0
 14 15  1  0  0  0  0
 14 17  2  0  0  0  0
 15 16  1  0  0  0  0
 17 18  1  0  0  0  0
 17 19  1  0  0  0  0
 19 20  2  0  0  0  0
 20 21  1  0  0  0  0
 22 23  1  0  0  0  0
 23 24  1  0  0  0  0
 23 27  1  0  0  0  0
 24 25  2  0  0  0  0
 25 26  1  0  0  0  0
 26 27  2  0  0  0  0
M  END
>  <Index>
39

>  <Generic names>
Sertaconazole

>  <bilirubinemia>
0

$$$$
S(P(=S)(OC)OC)C(CC(OCC)=O)C(OCC)=O
  MOE2014           2D

 19 18  0  0  1  0  0  0  0  0999 V2000
    0.0000    0.0000    0.0000 S   0  0  0  0  0  0  0  0  0  0  0  0
   -0.7390   -1.3050    0.0000 P   0  0  0  0  0  0  0  0  0  0  0  0
    0.5660   -2.0440    0.0000 S   0  0  0  0  0  0  0  0  0  0  0  0
   -1.4780   -2.6110    0.0000 O   0  0  0  0  0  0  0  0  0  0  0  0
   -0.7170   -3.9030    0.0000 C   0  0  0  0  0  0  0  0  0  0  0  0
   -2.0440   -0.5660    0.0000 O   0  0  0  0  0  0  0  0  0  0  0  0
   -3.3370   -1.3270    0.0000 C   0  0  0  0  0  0  0  0  0  0  0  0
    1.5000    0.0130    0.0000 C   0  0  3  0  0  0  0  0  0  0  0  0
    2.2610   -1.2800    0.0000 C   0  0  0  0  0  0  0  0  0  0  0  0
    3.7610   -1.2670    0.0000 C   0  0  0  0  0  0  0  0  0  0  0  0
    4.5220   -2.5600    0.0000 O   0  0  0  0  0  0  0  0  0  0  0  0
    6.0220   -2.5470    0.0000 C   0  0  0  0  0  0  0  0  0  0  0  0
    6.7830   -3.8400    0.0000 C   0  0  0  0  0  0  0  0  0  0  0  0
    4.5000    0.0380    0.0000 O   0  0  0  0  0  0  0  0  0  0  0  0
    2.2390    1.3180    0.0000 C   0  0  0  0  0  0  0  0  0  0  0  0
    1.4780    2.6110    0.0000 O   0  0  0  0  0  0  0  0  0  0  0  0
    2.2170    3.9160    0.0000 C   0  0  0  0  0  0  0  0  0  0  0  0
    1.4560    5.2090    0.0000 C   0  0  0  0  0  0  0  0  0  0  0  0
    3.7390    1.3310    0.0000 O   0  0  0  0  0  0  0  0  0  0  0  0
  1  2  1  0  0  0  0
  1  8  1  0  0  0  0
  2  3  2  0  0  0  0
  2  4  1  0  0  0  0
  2  6  1  0  0  0  0
  4  5  1  0  0  0  0
  6  7  1  0  0  0  0
  8  9  1  0  0  0  0
  8 15  1  0  0  0  0
  9 10  1  0  0  0  0
 10 11  1  0  0  0  0
 10 14  2  0  0  0  0
 11 12  1  0  0  0  0
 12 13  1  0  0  0  0
 15 16  1  0  0  0  0
 15 19  2  0  0  0  0
 16 17  1  0  0  0  0
 17 18  1  0  0  0  0
M  END
>  <Index>
40

>  <Generic names>
malathion

>  <bilirubinemia>
0

$$$$
OC(=O)CN(CCN(CC(O)=O)CC(O)=O)CC(O)=O
  MOE2014           2D

 20 19  0  0  0  0  0  0  0  0999 V2000
    0.0000    0.0000    0.0000 O   0  0  0  0  0  0  0  0  0  0  0  0
    1.2970   -0.7540    0.0000 C   0  0  0  0  0  0  0  0  0  0  0  0
    2.5980   -0.0080    0.0000 O   0  0  0  0  0  0  0  0  0  0  0  0
    1.2920   -2.2540    0.0000 C   0  0  0  0  0  0  0  0  0  0  0  0
   -0.0090   -3.0000    0.0000 N   0  0  0  0  0  0  0  0  0  0  0  0
   -1.3060   -2.2460    0.0000 C   0  0  0  0  0  0  0  0  0  0  0  0
   -2.6070   -2.9920    0.0000 C   0  0  0  0  0  0  0  0  0  0  0  0
   -3.9040   -2.2390    0.0000 N   0  0  0  0  0  0  0  0  0  0  0  0
   -5.2050   -2.9850    0.0000 C   0  0  0  0  0  0  0  0  0  0  0  0
   -5.2090   -4.4850    0.0000 C   0  0  0  0  0  0  0  0  0  0  0  0
   -6.5110   -5.2310    0.0000 O   0  0  0  0  0  0  0  0  0  0  0  0
   -3.9120   -5.2390    0.0000 O   0  0  0  0  0  0  0  0  0  0  0  0
   -3.8990   -0.7390    0.0000 C   0  0  0  0  0  0  0  0  0  0  0  0
   -5.1960    0.0150    0.0000 C   0  0  0  0  0  0  0  0  0  0  0  0
   -5.1920    1.5150    0.0000 O   0  0  0  0  0  0  0  0  0  0  0  0
   -6.4970   -0.7310    0.0000 O   0  0  0  0  0  0  0  0  0  0  0  0
   -0.0130   -4.5000    0.0000 C   0  0  0  0  0  0  0  0  0  0  0  0
    1.2840   -5.2540    0.0000 C   0  0  0  0  0  0  0  0  0  0  0  0
    2.5850   -4.5080    0.0000 O   0  0  0  0  0  0  0  0  0  0  0  0
    1.2790   -6.7540    0.0000 O   0  0  0  0  0  0  0  0  0  0  0  0
  1  2  1  0  0  0  0
  2  3  2  0  0  0  0
  2  4  1  0  0  0  0
  4  5  1  0  0  0  0
  5  6  1  0  0  0  0
  5 17  1  0  0  0  0
  6  7  1  0  0  0  0
  7  8  1  0  0  0  0
  8  9  1  0  0  0  0
  8 13  1  0  0  0  0
  9 10  1  0  0  0  0
 10 11  1  0  0  0  0
 10 12  2  0  0  0  0
 13 14  1  0  0  0  0
 14 15  1  0  0  0  0
 14 16  2  0  0  0  0
 17 18  1  0  0  0  0
 18 19  1  0  0  0  0
 18 20  2  0  0  0  0
M  END
>  <Index>
41

>  <Generic names>
Edetic Acid

>  <bilirubinemia>
0

$$$$
O=C1NC(=O)CN(C1)C(CN1CC(=O)NC(=O)C1)C
  MOE2014           2D

 19 20  0  0  1  0  0  0  0  0999 V2000
    0.0000    0.0000    0.0000 O   0  0  0  0  0  0  0  0  0  0  0  0
    1.2980    0.7520    0.0000 C   0  0  0  0  0  0  0  0  0  0  0  0
    1.2950    2.2520    0.0000 N   0  0  0  0  0  0  0  0  0  0  0  0
    2.5920    3.0050    0.0000 C   0  0  0  0  0  0  0  0  0  0  0  0
    2.5900    4.5050    0.0000 O   0  0  0  0  0  0  0  0  0  0  0  0
    3.8930    2.2570    0.0000 C   0  0  0  0  0  0  0  0  0  0  0  0
    3.8960    0.7570    0.0000 N   0  0  0  0  0  0  0  0  0  0  0  0
    2.5980    0.0050    0.0000 C   0  0  0  0  0  0  0  0  0  0  0  0
    5.1960    0.0100    0.0000 C   0  0  3  0  0  0  0  0  0  0  0  0
    6.4940    0.7620    0.0000 C   0  0  0  0  0  0  0  0  0  0  0  0
    7.7940    0.0150    0.0000 N   0  0  0  0  0  0  0  0  0  0  0  0
    7.7970   -1.4850    0.0000 C   0  0  0  0  0  0  0  0  0  0  0  0
    9.0970   -2.2330    0.0000 C   0  0  0  0  0  0  0  0  0  0  0  0
    9.1000   -3.7330    0.0000 O   0  0  0  0  0  0  0  0  0  0  0  0
   10.3950   -1.4810    0.0000 N   0  0  0  0  0  0  0  0  0  0  0  0
   10.3920    0.0190    0.0000 C   0  0  0  0  0  0  0  0  0  0  0  0
   11.6900    0.7720    0.0000 O   0  0  0  0  0  0  0  0  0  0  0  0
    9.0920    0.7670    0.0000 C   0  0  0  0  0  0  0  0  0  0  0  0
    5.1990   -1.4900    0.0000 C   0  0  0  0  0  0  0  0  0  0  0  0
  1  2  2  0  0  0  0
  2  3  1  0  0  0  0
  2  8  1  0  0  0  0
  3  4  1  0  0  0  0
  4  5  2  0  0  0  0
  4  6  1  0  0  0  0
  6  7  1  0  0  0  0
  7  8  1  0  0  0  0
  7  9  1  0  0  0  0
  9 10  1  0  0  0  0
  9 19  1  0  0  0  0
 10 11  1  0  0  0  0
 11 12  1  0  0  0  0
 11 18  1  0  0  0  0
 12 13  1  0  0  0  0
 13 14  2  0  0  0  0
 13 15  1  0  0  0  0
 15 16  1  0  0  0  0
 16 17  2  0  0  0  0
 16 18  1  0  0  0  0
M  END
>  <Index>
42

>  <Generic names>
dexrazoxane

>  <bilirubinemia>
0

$$$$
O1C(CN)C(O)C(O)C(O)C1OC1C(O)C(OC2OC(CO)C(O)C(N)C2O)C(N)CC1N
  MOE2014           2D

 33 35  0  0  1  0  0  0  0  0999 V2000
    0.0000    0.0000    0.0000 O   0  0  0  0  0  0  0  0  0  0  0  0
    1.2990    0.7500    0.0000 C   0  0  3  0  0  0  0  0  0  0  0  0
    1.2990    2.2500    0.0000 C   0  0  0  0  0  0  0  0  0  0  0  0
    2.5980    3.0000    0.0000 N   0  0  0  0  0  0  0  0  0  0  0  0
    2.5980    0.0000    0.0000 C   0  0  3  0  0  0  0  0  0  0  0  0
    3.8970    0.7500    0.0000 O   0  0  0  0  0  0  0  0  0  0  0  0
    2.5980   -1.5000    0.0000 C   0  0  3  0  0  0  0  0  0  0  0  0
    3.8970   -2.2500    0.0000 O   0  0  0  0  0  0  0  0  0  0  0  0
    1.2990   -2.2500    0.0000 C   0  0  3  0  0  0  0  0  0  0  0  0
    1.2990   -3.7500    0.0000 O   0  0  0  0  0  0  0  0  0  0  0  0
    0.0000   -1.5000    0.0000 C   0  0  3  0  0  0  0  0  0  0  0  0
   -1.2990   -2.2500    0.0000 O   0  0  0  0  0  0  0  0  0  0  0  0
   -2.5980   -1.5000    0.0000 C   0  0  3  0  0  0  0  0  0  0  0  0
   -3.8970   -2.2500    0.0000 C   0  0  3  0  0  0  0  0  0  0  0  0
   -3.8970   -3.7500    0.0000 O   0  0  0  0  0  0  0  0  0  0  0  0
   -5.1960   -1.5000    0.0000 C   0  0  3  0  0  0  0  0  0  0  0  0
   -6.4950   -2.2500    0.0000 O   0  0  0  0  0  0  0  0  0  0  0  0
   -7.7940   -1.5000    0.0000 C   0  0  3  0  0  0  0  0  0  0  0  0
   -7.7940    0.0000    0.0000 O   0  0  0  0  0  0  0  0  0  0  0  0
   -9.0930    0.7500    0.0000 C   0  0  3  0  0  0  0  0  0  0  0  0
   -9.0930    2.2500    0.0000 C   0  0  0  0  0  0  0  0  0  0  0  0
  -10.3920    3.0000    0.0000 O   0  0  0  0  0  0  0  0  0  0  0  0
  -10.3920    0.0000    0.0000 C   0  0  3  0  0  0  0  0  0  0  0  0
  -11.6910    0.7500    0.0000 O   0  0  0  0  0  0  0  0  0  0  0  0
  -10.3920   -1.5000    0.0000 C   0  0  3  0  0  0  0  0  0  0  0  0
  -11.6910   -2.2500    0.0000 N   0  0  0  0  0  0  0  0  0  0  0  0
   -9.0930   -2.2500    0.0000 C   0  0  3  0  0  0  0  0  0  0  0  0
   -9.0930   -3.7500    0.0000 O   0  0  0  0  0  0  0  0  0  0  0  0
   -5.1960    0.0000    0.0000 C   0  0  3  0  0  0  0  0  0  0  0  0
   -6.4950    0.7500    0.0000 N   0  0  0  0  0  0  0  0  0  0  0  0
   -3.8970    0.7500    0.0000 C   0  0  0  0  0  0  0  0  0  0  0  0
   -2.5980    0.0000    0.0000 C   0  0  3  0  0  0  0  0  0  0  0  0
   -1.2990    0.7500    0.0000 N   0  0  0  0  0  0  0  0  0  0  0  0
  1  2  1  0  0  0  0
  1 11  1  0  0  0  0
  2  3  1  0  0  0  0
  2  5  1  0  0  0  0
  3  4  1  0  0  0  0
  5  6  1  0  0  0  0
  5  7  1  0  0  0  0
  7  8  1  0  0  0  0
  7  9  1  0  0  0  0
  9 10  1  0  0  0  0
  9 11  1  0  0  0  0
 11 12  1  0  0  0  0
 12 13  1  0  0  0  0
 13 14  1  0  0  0  0
 13 32  1  0  0  0  0
 14 15  1  0  0  0  0
 14 16  1  0  0  0  0
 16 17  1  0  0  0  0
 16 29  1  0  0  0  0
 17 18  1  0  0  0  0
 18 19  1  0  0  0  0
 18 27  1  0  0  0  0
 19 20  1  0  0  0  0
 20 21  1  0  0  0  0
 20 23  1  0  0  0  0
 21 22  1  0  0  0  0
 23 24  1  0  0  0  0
 23 25  1  0  0  0  0
 25 26  1  0  0  0  0
 25 27  1  0  0  0  0
 27 28  1  0  0  0  0
 29 30  1  0  0  0  0
 29 31  1  0  0  0  0
 31 32  1  0  0  0  0
 32 33  1  0  0  0  0
M  END
>  <Index>
43

>  <Generic names>
kanamycin

>  <bilirubinemia>
0

$$$$
S=C1NC(=CC(=O)N1)CCC
  MOE2014           2D

 11 11  0  0  0  0  0  0  0  0999 V2000
    0.0000    0.0000    0.0000 S   0  0  0  0  0  0  0  0  0  0  0  0
    0.0100   -1.5000    0.0000 C   0  0  0  0  0  0  0  0  0  0  0  0
    1.3130   -2.2420    0.0000 N   0  0  0  0  0  0  0  0  0  0  0  0
    1.3230   -3.7420    0.0000 C   0  0  0  0  0  0  0  0  0  0  0  0
    0.0290   -4.5000    0.0000 C   0  0  0  0  0  0  0  0  0  0  0  0
   -1.2750   -3.7580    0.0000 C   0  0  0  0  0  0  0  0  0  0  0  0
   -2.5690   -4.5160    0.0000 O   0  0  0  0  0  0  0  0  0  0  0  0
   -1.2850   -2.2580    0.0000 N   0  0  0  0  0  0  0  0  0  0  0  0
    2.6270   -4.4830    0.0000 C   0  0  0  0  0  0  0  0  0  0  0  0
    3.9210   -3.7250    0.0000 C   0  0  0  0  0  0  0  0  0  0  0  0
    5.2250   -4.4670    0.0000 C   0  0  0  0  0  0  0  0  0  0  0  0
  1  2  2  0  0  0  0
  2  3  1  0  0  0  0
  2  8  1  0  0  0  0
  3  4  1  0  0  0  0
  4  5  2  0  0  0  0
  4  9  1  0  0  0  0
  5  6  1  0  0  0  0
  6  7  2  0  0  0  0
  6  8  1  0  0  0  0
  9 10  1  0  0  0  0
 10 11  1  0  0  0  0
M  END
>  <Index>
44

>  <Generic names>
propylthiouracil

>  <bilirubinemia>
0

$$$$
n1c2c(CCCC2)c(N)c2c1cccc2
  MOE2014           2D

 15 17  0  0  0  0  0  0  0  0999 V2000
    0.0000    0.0000    0.0000 N   0  0  0  0  0  0  0  0  0  0  0  0
    1.2990    0.7500    0.0000 C   0  0  0  0  0  0  0  0  0  0  0  0
    1.2990    2.2500    0.0000 C   0  0  0  0  0  0  0  0  0  0  0  0
    2.5980    3.0000    0.0000 C   0  0  0  0  0  0  0  0  0  0  0  0
    3.8970    2.2500    0.0000 C   0  0  0  0  0  0  0  0  0  0  0  0
    3.8970    0.7500    0.0000 C   0  0  0  0  0  0  0  0  0  0  0  0
    2.5980    0.0000    0.0000 C   0  0  0  0  0  0  0  0  0  0  0  0
    0.0000    3.0000    0.0000 C   0  0  0  0  0  0  0  0  0  0  0  0
    0.0000    4.5000    0.0000 N   0  0  0  0  0  0  0  0  0  0  0  0
   -1.2990    2.2500    0.0000 C   0  0  0  0  0  0  0  0  0  0  0  0
   -1.2990    0.7500    0.0000 C   0  0  0  0  0  0  0  0  0  0  0  0
   -2.5980    0.0000    0.0000 C   0  0  0  0  0  0  0  0  0  0  0  0
   -3.8970    0.7500    0.0000 C   0  0  0  0  0  0  0  0  0  0  0  0
   -3.8970    2.2500    0.0000 C   0  0  0  0  0  0  0  0  0  0  0  0
   -2.5980    3.0000    0.0000 C   0  0  0  0  0  0  0  0  0  0  0  0
  1  2  2  0  0  0  0
  1 11  1  0  0  0  0
  2  3  1  0  0  0  0
  2  7  1  0  0  0  0
  3  4  1  0  0  0  0
  3  8  2  0  0  0  0
  4  5  1  0  0  0  0
  5  6  1  0  0  0  0
  6  7  1  0  0  0  0
  8  9  1  0  0  0  0
  8 10  1  0  0  0  0
 10 11  1  0  0  0  0
 10 15  2  0  0  0  0
 11 12  2  0  0  0  0
 12 13  1  0  0  0  0
 13 14  2  0  0  0  0
 14 15  1  0  0  0  0
M  END
>  <Index>
45

>  <Generic names>
Tacrine

>  <bilirubinemia>
0

$$$$
Oc1ccc(N=Nc2cc(C(O)=O)c(O)cc2)cc1C(O)=O
  MOE2014           2D

 22 23  0  0  0  0  0  0  0  0999 V2000
    0.0000    0.0000    0.0000 O   0  0  0  0  0  0  0  0  0  0  0  0
    1.5000    0.0120    0.0000 C   0  0  0  0  0  0  0  0  0  0  0  0
    2.2390    1.3180    0.0000 C   0  0  0  0  0  0  0  0  0  0  0  0
    3.7390    1.3300    0.0000 C   0  0  0  0  0  0  0  0  0  0  0  0
    4.5000    0.0370    0.0000 C   0  0  0  0  0  0  0  0  0  0  0  0
    6.0000    0.0500    0.0000 N   0  0  0  0  0  0  0  0  0  0  0  0
    6.7390    1.3550    0.0000 N   0  0  0  0  0  0  0  0  0  0  0  0
    8.2390    1.3670    0.0000 C   0  0  0  0  0  0  0  0  0  0  0  0
    8.9780    2.6730    0.0000 C   0  0  0  0  0  0  0  0  0  0  0  0
   10.4780    2.6850    0.0000 C   0  0  0  0  0  0  0  0  0  0  0  0
   11.2170    3.9900    0.0000 C   0  0  0  0  0  0  0  0  0  0  0  0
   10.4570    5.2830    0.0000 O   0  0  0  0  0  0  0  0  0  0  0  0
   12.7170    4.0030    0.0000 O   0  0  0  0  0  0  0  0  0  0  0  0
   11.2390    1.3920    0.0000 C   0  0  0  0  0  0  0  0  0  0  0  0
   12.7390    1.4050    0.0000 O   0  0  0  0  0  0  0  0  0  0  0  0
   10.5000    0.0870    0.0000 C   0  0  0  0  0  0  0  0  0  0  0  0
    9.0000    0.0750    0.0000 C   0  0  0  0  0  0  0  0  0  0  0  0
    3.7610   -1.2680    0.0000 C   0  0  0  0  0  0  0  0  0  0  0  0
    2.2610   -1.2800    0.0000 C   0  0  0  0  0  0  0  0  0  0  0  0
    1.5220   -2.5860    0.0000 C   0  0  0  0  0  0  0  0  0  0  0  0
    0.0220   -2.5980    0.0000 O   0  0  0  0  0  0  0  0  0  0  0  0
    2.2820   -3.8780    0.0000 O   0  0  0  0  0  0  0  0  0  0  0  0
  1  2  1  0  0  0  0
  2  3  1  0  0  0  0
  2 19  2  0  0  0  0
  3  4  2  0  0  0  0
  4  5  1  0  0  0  0
  5  6  1  0  0  0  0
  5 18  2  0  0  0  0
  6  7  2  3  0  0  0
  7  8  1  0  0  0  0
  8  9  1  0  0  0  0
  8 17  2  0  0  0  0
  9 10  2  0  0  0  0
 10 11  1  0  0  0  0
 10 14  1  0  0  0  0
 11 12  1  0  0  0  0
 11 13  2  0  0  0  0
 14 15  1  0  0  0  0
 14 16  2  0  0  0  0
 16 17  1  0  0  0  0
 18 19  1  0  0  0  0
 19 20  1  0  0  0  0
 20 21  1  0  0  0  0
 20 22  2  0  0  0  0
M  END
>  <Index>
46

>  <Generic names>
Olsalazine

>  <bilirubinemia>
0

$$$$
Clc1cc2c(Oc3c(N=C2N2CCN(CC2)C)cccc3)cc1
  MOE2014           2D

 23 26  0  0  0  0  0  0  0  0999 V2000
    0.0000    0.0000    0.0000 Cl  0  0  0  0  0  0  0  0  0  0  0  0
   -1.3000   -0.7480    0.0000 C   0  0  0  0  0  0  0  0  0  0  0  0
   -1.3020   -2.2480    0.0000 C   0  0  0  0  0  0  0  0  0  0  0  0
   -2.6020   -2.9970    0.0000 C   0  0  0  0  0  0  0  0  0  0  0  0
   -3.9000   -2.2450    0.0000 C   0  0  0  0  0  0  0  0  0  0  0  0
   -5.2970   -2.7910    0.0000 O   0  0  0  0  0  0  0  0  0  0  0  0
   -5.7400   -4.2240    0.0000 C   0  0  0  0  0  0  0  0  0  0  0  0
   -4.8960   -5.4640    0.0000 C   0  0  0  0  0  0  0  0  0  0  0  0
   -3.4000   -5.5800    0.0000 N   0  0  0  0  0  0  0  0  0  0  0  0
   -2.3790   -4.4800    0.0000 C   0  0  0  0  0  0  0  0  0  0  0  0
   -0.9460   -4.9230    0.0000 N   0  0  0  0  0  0  0  0  0  0  0  0
    0.1540   -3.9030    0.0000 C   0  0  0  0  0  0  0  0  0  0  0  0
    1.5870   -4.3460    0.0000 C   0  0  0  0  0  0  0  0  0  0  0  0
    1.9200   -5.8090    0.0000 N   0  0  0  0  0  0  0  0  0  0  0  0
    0.8200   -6.8280    0.0000 C   0  0  0  0  0  0  0  0  0  0  0  0
   -0.6130   -6.3860    0.0000 C   0  0  0  0  0  0  0  0  0  0  0  0
    3.3530   -6.2510    0.0000 C   0  0  0  0  0  0  0  0  0  0  0  0
   -5.5480   -6.8150    0.0000 C   0  0  0  0  0  0  0  0  0  0  0  0
   -7.0440   -6.9260    0.0000 C   0  0  0  0  0  0  0  0  0  0  0  0
   -7.8880   -5.6860    0.0000 C   0  0  0  0  0  0  0  0  0  0  0  0
   -7.2360   -4.3350    0.0000 C   0  0  0  0  0  0  0  0  0  0  0  0
   -3.8980   -0.7450    0.0000 C   0  0  0  0  0  0  0  0  0  0  0  0
   -2.5980    0.0030    0.0000 C   0  0  0  0  0  0  0  0  0  0  0  0
  1  2  1  0  0  0  0
  2  3  1  0  0  0  0
  2 23  2  0  0  0  0
  3  4  2  0  0  0  0
  4  5  1  0  0  0  0
  4 10  1  0  0  0  0
  5  6  1  0  0  0  0
  5 22  2  0  0  0  0
  6  7  1  0  0  0  0
  7  8  1  0  0  0  0
  7 21  2  0  0  0  0
  8  9  1  0  0  0  0
  8 18  2  0  0  0  0
  9 10  2  0  0  0  0
 10 11  1  0  0  0  0
 11 12  1  0  0  0  0
 11 16  1  0  0  0  0
 12 13  1  0  0  0  0
 13 14  1  0  0  0  0
 14 15  1  0  0  0  0
 14 17  1  0  0  0  0
 15 16  1  0  0  0  0
 18 19  1  0  0  0  0
 19 20  2  0  0  0  0
 20 21  1  0  0  0  0
 22 23  1  0  0  0  0
M  END
>  <Index>
47

>  <Generic names>
loxapine

>  <bilirubinemia>
0

$$$$
O1C(CC(O)CC1=O)CCC1C2C(=CC(CC2OC(=O)C(CC)C)C)C=CC1C
  MOE2014           2D

 29 31  0  0  1  0  0  0  0  0999 V2000
    0.0000    0.0000    0.0000 O   0  0  0  0  0  0  0  0  0  0  0  0
    0.0050   -1.5000    0.0000 C   0  0  3  0  0  0  0  0  0  0  0  0
   -1.2920   -2.2540    0.0000 C   0  0  0  0  0  0  0  0  0  0  0  0
   -2.5940   -1.5080    0.0000 C   0  0  3  0  0  0  0  0  0  0  0  0
   -3.8900   -2.2620    0.0000 O   0  0  0  0  0  0  0  0  0  0  0  0
   -2.5980   -0.0080    0.0000 C   0  0  0  0  0  0  0  0  0  0  0  0
   -1.3010    0.7460    0.0000 C   0  0  0  0  0  0  0  0  0  0  0  0
   -1.3060    2.2460    0.0000 O   0  0  0  0  0  0  0  0  0  0  0  0
    1.3060   -2.2460    0.0000 C   0  0  0  0  0  0  0  0  0  0  0  0
    2.6030   -1.4920    0.0000 C   0  0  0  0  0  0  0  0  0  0  0  0
    3.9040   -2.2380    0.0000 C   0  0  3  0  0  0  0  0  0  0  0  0
    5.2010   -1.4840    0.0000 C   0  0  3  0  0  0  0  0  0  0  0  0
    6.5020   -2.2300    0.0000 C   0  0  0  0  0  0  0  0  0  0  0  0
    7.7990   -1.4760    0.0000 C   0  0  0  0  0  0  0  0  0  0  0  0
    7.7940    0.0240    0.0000 C   0  0  3  0  0  0  0  0  0  0  0  0
    6.4930    0.7700    0.0000 C   0  0  0  0  0  0  0  0  0  0  0  0
    5.1960    0.0160    0.0000 C   0  0  3  0  0  0  0  0  0  0  0  0
    3.8950    0.7620    0.0000 O   0  0  0  0  0  0  0  0  0  0  0  0
    3.8900    2.2620    0.0000 C   0  0  0  0  0  0  0  0  0  0  0  0
    5.1870    3.0160    0.0000 O   0  0  0  0  0  0  0  0  0  0  0  0
    2.5890    3.0080    0.0000 C   0  0  3  0  0  0  0  0  0  0  0  0
    2.5840    4.5080    0.0000 C   0  0  0  0  0  0  0  0  0  0  0  0
    1.2830    5.2540    0.0000 C   0  0  0  0  0  0  0  0  0  0  0  0
    1.2920    2.2540    0.0000 C   0  0  0  0  0  0  0  0  0  0  0  0
    9.0910    0.7770    0.0000 C   0  0  0  0  0  0  0  0  0  0  0  0
    6.5060   -3.7300    0.0000 C   0  0  0  0  0  0  0  0  0  0  0  0
    5.2100   -4.4840    0.0000 C   0  0  0  0  0  0  0  0  0  0  0  0
    3.9080   -3.7380    0.0000 C   0  0  3  0  0  0  0  0  0  0  0  0
    2.6120   -4.4920    0.0000 C   0  0  0  0  0  0  0  0  0  0  0  0
  1  2  1  0  0  0  0
  1  7  1  0  0  0  0
  2  3  1  0  0  0  0
  2  9  1  0  0  0  0
  3  4  1  0  0  0  0
  4  5  1  0  0  0  0
  4  6  1  0  0  0  0
  6  7  1  0  0  0  0
  7  8  2  0  0  0  0
  9 10  1  0  0  0  0
 10 11  1  0  0  0  0
 11 12  1  0  0  0  0
 11 28  1  0  0  0  0
 12 13  1  0  0  0  0
 12 17  1  0  0  0  0
 13 14  2  0  0  0  0
 13 26  1  0  0  0  0
 14 15  1  0  0  0  0
 15 16  1  0  0  0  0
 15 25  1  0  0  0  0
 16 17  1  0  0  0  0
 17 18  1  0  0  0  0
 18 19  1  0  0  0  0
 19 20  2  0  0  0  0
 19 21  1  0  0  0  0
 21 22  1  0  0  0  0
 21 24  1  0  0  0  0
 22 23  1  0  0  0  0
 26 27  2  0  0  0  0
 27 28  1  0  0  0  0
 28 29  1  0  0  0  0
M  END
>  <Index>
48

>  <Generic names>
lovastatin

>  <bilirubinemia>
0

$$$$
Clc1nc(n(Cc2ccc(cc2)-c2ccccc2-c2nn[nH]n2)c1CO)CCCC
  MOE2014           2D

 30 33  0  0  0  0  0  0  0  0999 V2000
    0.0000    0.0000    0.0000 Cl  0  0  0  0  0  0  0  0  0  0  0  0
   -0.0680   -1.4980    0.0000 C   0  0  0  0  0  0  0  0  0  0  0  0
    1.1050   -2.4340    0.0000 N   0  0  0  0  0  0  0  0  0  0  0  0
    0.5780   -3.8380    0.0000 C   0  0  0  0  0  0  0  0  0  0  0  0
   -0.9210   -3.7710    0.0000 N   0  0  0  0  0  0  0  0  0  0  0  0
   -1.8560   -4.9430    0.0000 C   0  0  0  0  0  0  0  0  0  0  0  0
   -3.3390   -4.7190    0.0000 C   0  0  0  0  0  0  0  0  0  0  0  0
   -4.2750   -5.8920    0.0000 C   0  0  0  0  0  0  0  0  0  0  0  0
   -5.7580   -5.6680    0.0000 C   0  0  0  0  0  0  0  0  0  0  0  0
   -6.3060   -4.2720    0.0000 C   0  0  0  0  0  0  0  0  0  0  0  0
   -5.3700   -3.0990    0.0000 C   0  0  0  0  0  0  0  0  0  0  0  0
   -3.8870   -3.3230    0.0000 C   0  0  0  0  0  0  0  0  0  0  0  0
   -7.7890   -4.0480    0.0000 C   0  0  0  0  0  0  0  0  0  0  0  0
   -8.3370   -2.6520    0.0000 C   0  0  0  0  0  0  0  0  0  0  0  0
   -9.8200   -2.4280    0.0000 C   0  0  0  0  0  0  0  0  0  0  0  0
  -10.7550   -3.6010    0.0000 C   0  0  0  0  0  0  0  0  0  0  0  0
  -10.2080   -4.9970    0.0000 C   0  0  0  0  0  0  0  0  0  0  0  0
   -8.7240   -5.2210    0.0000 C   0  0  0  0  0  0  0  0  0  0  0  0
   -8.1770   -6.6170    0.0000 C   0  0  0  0  0  0  0  0  0  0  0  0
   -6.7250   -6.9950    0.0000 N   0  0  0  0  0  0  0  0  0  0  0  0
   -6.6350   -8.4920    0.0000 N   0  0  0  0  0  0  0  0  0  0  0  0
   -8.0320   -9.0400    0.0000 N   0  0  0  0  0  0  0  0  0  0  0  0
   -8.9840   -7.8810    0.0000 N   0  0  0  0  0  0  0  0  0  0  0  0
   -1.3200   -2.3250    0.0000 C   0  0  0  0  0  0  0  0  0  0  0  0
   -2.7240   -1.7970    0.0000 C   0  0  0  0  0  0  0  0  0  0  0  0
   -2.9690   -0.3180    0.0000 O   0  0  0  0  0  0  0  0  0  0  0  0
    1.4040   -5.0900    0.0000 C   0  0  0  0  0  0  0  0  0  0  0  0
    2.9010   -5.0010    0.0000 C   0  0  0  0  0  0  0  0  0  0  0  0
    3.7270   -6.2530    0.0000 C   0  0  0  0  0  0  0  0  0  0  0  0
    5.2250   -6.1630    0.0000 C   0  0  0  0  0  0  0  0  0  0  0  0
  1  2  1  0  0  0  0
  2  3  1  0  0  0  0
  2 24  2  0  0  0  0
  3  4  2  0  0  0  0
  4  5  1  0  0  0  0
  4 27  1  0  0  0  0
  5  6  1  0  0  0  0
  5 24  1  0  0  0  0
  6  7  1  0  0  0  0
  7  8  1  0  0  0  0
  7 12  2  0  0  0  0
  8  9  2  0  0  0  0
  9 10  1  0  0  0  0
 10 11  2  0  0  0  0
 10 13  1  0  0  0  0
 11 12  1  0  0  0  0
 13 14  1  0  0  0  0
 13 18  2  0  0  0  0
 14 15  2  0  0  0  0
 15 16  1  0  0  0  0
 16 17  2  0  0  0  0
 17 18  1  0  0  0  0
 18 19  1  0  0  0  0
 19 20  1  0  0  0  0
 19 23  2  0  0  0  0
 20 21  2  0  0  0  0
 21 22  1  0  0  0  0
 22 23  1  0  0  0  0
 24 25  1  0  0  0  0
 25 26  1  0  0  0  0
 27 28  1  0  0  0  0
 28 29  1  0  0  0  0
 29 30  1  0  0  0  0
M  END
>  <Index>
49

>  <Generic names>
losartan

>  <bilirubinemia>
0

$$$$
O(CCCCC)c1ccc(cc1)-c1ccc(cc1)-c1ccc(cc1)C(=O)NC1CC(O)C(O)NC(=O)[C@H]2N(CC(C)C2O)C(=O)[C@@H](NC(=O)[C@@H](NC(=O)[C@H]2N(CC(O)C2)C(=O)[C@@H](NC1=O)C(O)C)C(O)C(O)c1ccc(O)cc1)C(O)C
  MOE2014           2D

 82 88  0  0  1  0  0  0  0  0999 V2000
    0.0000    0.0000    0.0000 O   0  0  0  0  0  0  0  0  0  0  0  0
    0.7560    1.2950    0.0000 C   0  0  0  0  0  0  0  0  0  0  0  0
    2.2560    1.2880    0.0000 C   0  0  0  0  0  0  0  0  0  0  0  0
    3.0120    2.5840    0.0000 C   0  0  0  0  0  0  0  0  0  0  0  0
    4.5120    2.5770    0.0000 C   0  0  0  0  0  0  0  0  0  0  0  0
    5.2690    3.8720    0.0000 C   0  0  0  0  0  0  0  0  0  0  0  0
   -1.5000    0.0070    0.0000 C   0  0  0  0  0  0  0  0  0  0  0  0
   -2.2560   -1.2880    0.0000 C   0  0  0  0  0  0  0  0  0  0  0  0
   -3.7560   -1.2810    0.0000 C   0  0  0  0  0  0  0  0  0  0  0  0
   -4.5000    0.0210    0.0000 C   0  0  0  0  0  0  0  0  0  0  0  0
   -3.7440    1.3170    0.0000 C   0  0  0  0  0  0  0  0  0  0  0  0
   -2.2440    1.3100    0.0000 C   0  0  0  0  0  0  0  0  0  0  0  0
   -6.0000    0.0290    0.0000 C   0  0  0  0  0  0  0  0  0  0  0  0
   -6.7440    1.3310    0.0000 C   0  0  0  0  0  0  0  0  0  0  0  0
   -8.2440    1.3380    0.0000 C   0  0  0  0  0  0  0  0  0  0  0  0
   -9.0000    0.0430    0.0000 C   0  0  0  0  0  0  0  0  0  0  0  0
   -8.2560   -1.2600    0.0000 C   0  0  0  0  0  0  0  0  0  0  0  0
   -6.7560   -1.2670    0.0000 C   0  0  0  0  0  0  0  0  0  0  0  0
  -10.5000    0.0500    0.0000 C   0  0  0  0  0  0  0  0  0  0  0  0
  -11.2440    1.3530    0.0000 C   0  0  0  0  0  0  0  0  0  0  0  0
  -12.7440    1.3600    0.0000 C   0  0  0  0  0  0  0  0  0  0  0  0
  -13.5000    0.0640    0.0000 C   0  0  0  0  0  0  0  0  0  0  0  0
  -12.7560   -1.2380    0.0000 C   0  0  0  0  0  0  0  0  0  0  0  0
  -11.2560   -1.2450    0.0000 C   0  0  0  0  0  0  0  0  0  0  0  0
  -15.0000    0.0720    0.0000 C   0  0  0  0  0  0  0  0  0  0  0  0
  -15.7560   -1.2240    0.0000 O   0  0  0  0  0  0  0  0  0  0  0  0
  -15.7440    1.3740    0.0000 N   0  0  0  0  0  0  0  0  0  0  0  0
  -17.2440    1.3810    0.0000 C   0  0  3  0  0  0  0  0  0  0  0  0
  -17.8420    0.1160    0.0000 C   0  0  0  0  0  0  0  0  0  0  0  0
  -19.0040   -0.5570    0.0000 C   0  0  3  0  0  0  0  0  0  0  0  0
  -18.5840   -1.9970    0.0000 O   0  0  0  0  0  0  0  0  0  0  0  0
  -20.3620   -0.6160    0.0000 C   0  0  3  0  0  0  0  0  0  0  0  0
  -20.9040   -2.0140    0.0000 O   0  0  0  0  0  0  0  0  0  0  0  0
  -21.4230    0.4390    0.0000 N   0  0  0  0  0  0  0  0  0  0  0  0
  -22.8490    0.0870    0.0000 C   0  0  0  0  0  0  0  0  0  0  0  0
  -23.0530   -1.3990    0.0000 O   0  0  0  0  0  0  0  0  0  0  0  0
  -24.0280    0.7540    0.0000 C   0  0  1  0  0  0  0  0  0  0  0  0
  -24.6380    2.0060    0.0000 N   0  0  0  0  0  0  0  0  0  0  0  0
  -26.1620    1.8520    0.0000 C   0  0  0  0  0  0  0  0  0  0  0  0
  -26.4260    0.3710    0.0000 C   0  0  3  0  0  0  0  0  0  0  0  0
  -27.7780   -0.2790    0.0000 C   0  0  0  0  0  0  0  0  0  0  0  0
  -25.1060   -0.3450    0.0000 C   0  0  3  0  0  0  0  0  0  0  0  0
  -24.8830   -1.8290    0.0000 O   0  0  0  0  0  0  0  0  0  0  0  0
  -24.4170    3.3500    0.0000 C   0  0  0  0  0  0  0  0  0  0  0  0
  -25.6950    4.1350    0.0000 O   0  0  0  0  0  0  0  0  0  0  0  0
  -23.2360    4.2170    0.0000 C   0  0  1  0  0  0  0  0  0  0  0  0
  -23.3780    5.7250    0.0000 N   0  0  0  0  0  0  0  0  0  0  0  0
  -22.1720    6.5940    0.0000 C   0  0  0  0  0  0  0  0  0  0  0  0
  -20.8050    5.9770    0.0000 O   0  0  0  0  0  0  0  0  0  0  0  0
  -22.3180    8.1010    0.0000 C   0  0  1  0  0  0  0  0  0  0  0  0
  -21.0230    8.9240    0.0000 N   0  0  0  0  0  0  0  0  0  0  0  0
  -19.7340    8.2610    0.0000 C   0  0  0  0  0  0  0  0  0  0  0  0
  -19.9330    6.7740    0.0000 O   0  0  0  0  0  0  0  0  0  0  0  0
  -18.4280    8.5380    0.0000 C   0  0  1  0  0  0  0  0  0  0  0  0
  -17.1630    7.8590    0.0000 N   0  0  0  0  0  0  0  0  0  0  0  0
  -16.0510    8.7970    0.0000 C   0  0  0  0  0  0  0  0  0  0  0  0
  -16.6720   10.2060    0.0000 C   0  0  3  0  0  0  0  0  0  0  0  0
  -15.9360   11.5130    0.0000 O   0  0  0  0  0  0  0  0  0  0  0  0
  -18.1870   10.0070    0.0000 C   0  0  0  0  0  0  0  0  0  0  0  0
  -16.7190    6.5530    0.0000 C   0  0  0  0  0  0  0  0  0  0  0  0
  -15.3990    5.8390    0.0000 O   0  0  0  0  0  0  0  0  0  0  0  0
  -17.6080    5.3120    0.0000 C   0  0  1  0  0  0  0  0  0  0  0  0
  -16.9890    3.9650    0.0000 N   0  0  0  0  0  0  0  0  0  0  0  0
  -17.8650    2.7280    0.0000 C   0  0  0  0  0  0  0  0  0  0  0  0
  -19.3590    2.8660    0.0000 O   0  0  0  0  0  0  0  0  0  0  0  0
  -15.6170    5.1220    0.0000 C   0  0  3  0  0  0  0  0  0  0  0  0
  -14.7460    6.3430    0.0000 O   0  0  0  0  0  0  0  0  0  0  0  0
  -14.9940    3.7570    0.0000 C   0  0  0  0  0  0  0  0  0  0  0  0
  -23.6670    8.7560    0.0000 C   0  0  3  0  0  0  0  0  0  0  0  0
  -24.9090    7.9160    0.0000 O   0  0  0  0  0  0  0  0  0  0  0  0
  -23.7740   10.2530    0.0000 C   0  0  3  0  0  0  0  0  0  0  0  0
  -22.5310   11.0930    0.0000 O   0  0  0  0  0  0  0  0  0  0  0  0
  -25.1230   10.9080    0.0000 C   0  0  0  0  0  0  0  0  0  0  0  0
  -26.3650   10.0680    0.0000 C   0  0  0  0  0  0  0  0  0  0  0  0
  -27.7140   10.7240    0.0000 C   0  0  0  0  0  0  0  0  0  0  0  0
  -27.8210   12.2200    0.0000 C   0  0  0  0  0  0  0  0  0  0  0  0
  -29.1700   12.8760    0.0000 O   0  0  0  0  0  0  0  0  0  0  0  0
  -26.5780   13.0600    0.0000 C   0  0  0  0  0  0  0  0  0  0  0  0
  -25.2290   12.4050    0.0000 C   0  0  0  0  0  0  0  0  0  0  0  0
  -24.3120    5.2620    0.0000 C   0  0  3  0  0  0  0  0  0  0  0  0
  -25.7550    4.8530    0.0000 O   0  0  0  0  0  0  0  0  0  0  0  0
  -23.9450    6.7160    0.0000 C   0  0  0  0  0  0  0  0  0  0  0  0
  1  2  1  0  0  0  0
  1  7  1  0  0  0  0
  2  3  1  0  0  0  0
  3  4  1  0  0  0  0
  4  5  1  0  0  0  0
  5  6  1  0  0  0  0
  7  8  1  0  0  0  0
  7 12  2  0  0  0  0
  8  9  2  0  0  0  0
  9 10  1  0  0  0  0
 10 11  2  0  0  0  0
 10 13  1  0  0  0  0
 11 12  1  0  0  0  0
 13 14  1  0  0  0  0
 13 18  2  0  0  0  0
 14 15  2  0  0  0  0
 15 16  1  0  0  0  0
 16 17  2  0  0  0  0
 16 19  1  0  0  0  0
 17 18  1  0  0  0  0
 19 20  1  0  0  0  0
 19 24  2  0  0  0  0
 20 21  2  0  0  0  0
 21 22  1  0  0  0  0
 22 23  2  0  0  0  0
 22 25  1  0  0  0  0
 23 24  1  0  0  0  0
 25 26  2  0  0  0  0
 25 27  1  0  0  0  0
 27 28  1  0  0  0  0
 28 29  1  0  0  0  0
 28 64  1  0  0  0  0
 29 30  1  0  0  0  0
 30 31  1  0  0  0  0
 30 32  1  0  0  0  0
 32 33  1  0  0  0  0
 32 34  1  0  0  0  0
 34 35  1  0  0  0  0
 35 36  2  0  0  0  0
 37 35  1  6  0  0  0
 37 38  1  0  0  0  0
 37 42  1  0  0  0  0
 38 39  1  0  0  0  0
 38 44  1  0  0  0  0
 39 40  1  0  0  0  0
 40 41  1  0  0  0  0
 40 42  1  0  0  0  0
 42 43  1  0  0  0  0
 44 45  2  0  0  0  0
 44 46  1  0  0  0  0
 46 47  1  0  0  0  0
 46 80  1  6  0  0  0
 47 48  1  0  0  0  0
 48 49  2  0  0  0  0
 48 50  1  0  0  0  0
 50 51  1  0  0  0  0
 50 69  1  6  0  0  0
 51 52  1  0  0  0  0
 52 53  2  0  0  0  0
 54 52  1  6  0  0  0
 54 55  1  0  0  0  0
 54 59  1  0  0  0  0
 55 56  1  0  0  0  0
 55 60  1  0  0  0  0
 56 57  1  0  0  0  0
 57 58  1  0  0  0  0
 57 59  1  0  0  0  0
 60 61  2  0  0  0  0
 60 62  1  0  0  0  0
 62 63  1  0  0  0  0
 62 66  1  6  0  0  0
 63 64  1  0  0  0  0
 64 65  2  0  0  0  0
 66 67  1  0  0  0  0
 66 68  1  0  0  0  0
 69 70  1  0  0  0  0
 69 71  1  0  0  0  0
 71 72  1  0  0  0  0
 71 73  1  0  0  0  0
 73 74  1  0  0  0  0
 73 79  2  0  0  0  0
 74 75  2  0  0  0  0
 75 76  1  0  0  0  0
 76 77  1  0  0  0  0
 76 78  2  0  0  0  0
 78 79  1  0  0  0  0
 80 81  1  0  0  0  0
 80 82  1  0  0  0  0
M  END
>  <Index>
50

>  <Generic names>
Anidulafungin

>  <bilirubinemia>
0

$$$$
Clc1ccccc1C1=NC(O)C(=O)Nc2c1cc(Cl)cc2
  MOE2014           2D

 21 23  0  0  1  0  0  0  0  0999 V2000
    0.0000    0.0000    0.0000 Cl  0  0  0  0  0  0  0  0  0  0  0  0
    0.7530    1.2970    0.0000 C   0  0  0  0  0  0  0  0  0  0  0  0
    2.2530    1.2940    0.0000 C   0  0  0  0  0  0  0  0  0  0  0  0
    3.0050    2.5920    0.0000 C   0  0  0  0  0  0  0  0  0  0  0  0
    2.2580    3.8920    0.0000 C   0  0  0  0  0  0  0  0  0  0  0  0
    0.7580    3.8960    0.0000 C   0  0  0  0  0  0  0  0  0  0  0  0
    0.0050    2.5980    0.0000 C   0  0  0  0  0  0  0  0  0  0  0  0
   -1.4950    2.6010    0.0000 C   0  0  0  0  0  0  0  0  0  0  0  0
   -2.1490    1.2510    0.0000 N   0  0  0  0  0  0  0  0  0  0  0  0
   -3.6120    0.9210    0.0000 C   0  0  3  0  0  0  0  0  0  0  0  0
   -3.9490   -0.5410    0.0000 O   0  0  0  0  0  0  0  0  0  0  0  0
   -4.7830    1.8580    0.0000 C   0  0  0  0  0  0  0  0  0  0  0  0
   -6.1360    1.2090    0.0000 O   0  0  0  0  0  0  0  0  0  0  0  0
   -4.7820    3.3580    0.0000 N   0  0  0  0  0  0  0  0  0  0  0  0
   -3.6050    4.2900    0.0000 C   0  0  0  0  0  0  0  0  0  0  0  0
   -2.1430    3.9540    0.0000 C   0  0  0  0  0  0  0  0  0  0  0  0
   -1.1210    5.0510    0.0000 C   0  0  0  0  0  0  0  0  0  0  0  0
   -1.5600    6.4850    0.0000 C   0  0  0  0  0  0  0  0  0  0  0  0
   -0.5380    7.5830    0.0000 Cl  0  0  0  0  0  0  0  0  0  0  0  0
   -3.0220    6.8220    0.0000 C   0  0  0  0  0  0  0  0  0  0  0  0
   -4.0450    5.7240    0.0000 C   0  0  0  0  0  0  0  0  0  0  0  0
  1  2  1  0  0  0  0
  2  3  1  0  0  0  0
  2  7  2  0  0  0  0
  3  4  2  0  0  0  0
  4  5  1  0  0  0  0
  5  6  2  0  0  0  0
  6  7  1  0  0  0  0
  7  8  1  0  0  0  0
  8  9  2  0  0  0  0
  8 16  1  0  0  0  0
  9 10  1  0  0  0  0
 10 11  1  0  0  0  0
 10 12  1  0  0  0  0
 12 13  2  0  0  0  0
 12 14  1  0  0  0  0
 14 15  1  0  0  0  0
 15 16  1  0  0  0  0
 15 21  2  0  0  0  0
 16 17  2  0  0  0  0
 17 18  1  0  0  0  0
 18 19  1  0  0  0  0
 18 20  2  0  0  0  0
 20 21  1  0  0  0  0
M  END
>  <Index>
51

>  <Generic names>
lorazepam

>  <bilirubinemia>
0

$$$$
Clc1cc2c(cc1)\C(\c1ncccc1CC2)=C\1/CCN(CC/1)C(OCC)=O
  MOE2014           2D

 27 30  0  0  0  0  0  0  0  0999 V2000
    0.0000    0.0000    0.0000 Cl  0  0  0  0  0  0  0  0  0  0  0  0
    0.7570   -1.2950    0.0000 C   0  0  0  0  0  0  0  0  0  0  0  0
    0.0140   -2.5980    0.0000 C   0  0  0  0  0  0  0  0  0  0  0  0
    0.7710   -3.8930    0.0000 C   0  0  0  0  0  0  0  0  0  0  0  0
    2.2710   -3.8850    0.0000 C   0  0  0  0  0  0  0  0  0  0  0  0
    3.0140   -2.5820    0.0000 C   0  0  0  0  0  0  0  0  0  0  0  0
    2.2570   -1.2870    0.0000 C   0  0  0  0  0  0  0  0  0  0  0  0
    3.2130   -5.0520    0.0000 C   0  0  0  0  0  0  0  0  0  0  0  0
    2.8860   -6.5160    0.0000 C   0  0  0  0  0  0  0  0  0  0  0  0
    4.1300   -7.3550    0.0000 N   0  0  0  0  0  0  0  0  0  0  0  0
    4.0250   -8.8510    0.0000 C   0  0  0  0  0  0  0  0  0  0  0  0
    2.6770   -9.5090    0.0000 C   0  0  0  0  0  0  0  0  0  0  0  0
    1.4330   -8.6700    0.0000 C   0  0  0  0  0  0  0  0  0  0  0  0
    1.5380   -7.1740    0.0000 C   0  0  0  0  0  0  0  0  0  0  0  0
    0.1820   -6.5310    0.0000 C   0  0  0  0  0  0  0  0  0  0  0  0
   -0.1590   -5.0700    0.0000 C   0  0  0  0  0  0  0  0  0  0  0  0
    4.6740   -4.7110    0.0000 C   0  0  0  0  0  0  0  0  0  0  0  0
    5.1080   -3.2750    0.0000 C   0  0  0  0  0  0  0  0  0  0  0  0
    6.5690   -2.9340    0.0000 C   0  0  0  0  0  0  0  0  0  0  0  0
    7.5950   -4.0280    0.0000 N   0  0  0  0  0  0  0  0  0  0  0  0
    7.1600   -5.4640    0.0000 C   0  0  0  0  0  0  0  0  0  0  0  0
    5.7000   -5.8050    0.0000 C   0  0  0  0  0  0  0  0  0  0  0  0
    9.0550   -3.6860    0.0000 C   0  0  0  0  0  0  0  0  0  0  0  0
   10.0810   -4.7810    0.0000 O   0  0  0  0  0  0  0  0  0  0  0  0
   11.5420   -4.4390    0.0000 C   0  0  0  0  0  0  0  0  0  0  0  0
   12.5680   -5.5330    0.0000 C   0  0  0  0  0  0  0  0  0  0  0  0
    9.4900   -2.2510    0.0000 O   0  0  0  0  0  0  0  0  0  0  0  0
  1  2  1  0  0  0  0
  2  3  1  0  0  0  0
  2  7  2  0  0  0  0
  3  4  2  0  0  0  0
  4  5  1  0  0  0  0
  4 16  1  0  0  0  0
  5  6  2  0  0  0  0
  5  8  1  0  0  0  0
  6  7  1  0  0  0  0
  8  9  1  0  0  0  0
  8 17  2  0  0  0  0
  9 10  2  0  0  0  0
  9 14  1  0  0  0  0
 10 11  1  0  0  0  0
 11 12  2  0  0  0  0
 12 13  1  0  0  0  0
 13 14  2  0  0  0  0
 14 15  1  0  0  0  0
 15 16  1  0  0  0  0
 17 18  1  0  0  0  0
 17 22  1  0  0  0  0
 18 19  1  0  0  0  0
 19 20  1  0  0  0  0
 20 21  1  0  0  0  0
 20 23  1  0  0  0  0
 21 22  1  0  0  0  0
 23 24  1  0  0  0  0
 23 27  2  0  0  0  0
 24 25  1  0  0  0  0
 25 26  1  0  0  0  0
M  END
>  <Index>
52

>  <Generic names>
loratadine

>  <bilirubinemia>
0

$$$$
O([C@@](Cc1ccccc1)(C(CN(C)C)C)c1ccccc1)C(=O)CC
  MOE2014           2D

 25 26  0  0  1  0  0  0  0  0999 V2000
    0.0000    0.0000    0.0000 O   0  0  0  0  0  0  0  0  0  0  0  0
   -0.7400   -1.3050    0.0000 C   0  0  1  0  0  0  0  0  0  0  0  0
    0.5650   -2.0450    0.0000 C   0  0  0  0  0  0  0  0  0  0  0  0
    1.8580   -1.2850    0.0000 C   0  0  0  0  0  0  0  0  0  0  0  0
    3.1630   -2.0250    0.0000 C   0  0  0  0  0  0  0  0  0  0  0  0
    4.4560   -1.2650    0.0000 C   0  0  0  0  0  0  0  0  0  0  0  0
    4.4440    0.2350    0.0000 C   0  0  0  0  0  0  0  0  0  0  0  0
    3.1400    0.9750    0.0000 C   0  0  0  0  0  0  0  0  0  0  0  0
    1.8460    0.2150    0.0000 C   0  0  0  0  0  0  0  0  0  0  0  0
   -2.0450   -0.5650    0.0000 C   0  0  3  0  0  0  0  0  0  0  0  0
   -3.3380   -1.3250    0.0000 C   0  0  0  0  0  0  0  0  0  0  0  0
   -4.6430   -0.5840    0.0000 N   0  0  0  0  0  0  0  0  0  0  0  0
   -4.6540    0.9150    0.0000 C   0  0  0  0  0  0  0  0  0  0  0  0
   -5.9360   -1.3440    0.0000 C   0  0  0  0  0  0  0  0  0  0  0  0
   -2.0560    0.9350    0.0000 C   0  0  0  0  0  0  0  0  0  0  0  0
   -1.4800   -2.6090    0.0000 C   0  0  0  0  0  0  0  0  0  0  0  0
   -2.9800   -2.6210    0.0000 C   0  0  0  0  0  0  0  0  0  0  0  0
   -3.7200   -3.9260    0.0000 C   0  0  0  0  0  0  0  0  0  0  0  0
   -2.9600   -5.2190    0.0000 C   0  0  0  0  0  0  0  0  0  0  0  0
   -1.4600   -5.2070    0.0000 C   0  0  0  0  0  0  0  0  0  0  0  0
   -0.7200   -3.9030    0.0000 C   0  0  0  0  0  0  0  0  0  0  0  0
   -0.7600    1.2930    0.0000 C   0  0  0  0  0  0  0  0  0  0  0  0
    0.2930    2.3620    0.0000 O   0  0  0  0  0  0  0  0  0  0  0  0
   -2.2120    1.6700    0.0000 C   0  0  0  0  0  0  0  0  0  0  0  0
   -2.6110    3.1160    0.0000 C   0  0  0  0  0  0  0  0  0  0  0  0
  1 22  1  0  0  0  0
  2  1  1  6  0  0  0
  2  3  1  1  0  0  0
  2 10  1  0  0  0  0
  2 16  1  0  0  0  0
  3  4  1  0  0  0  0
  4  5  1  0  0  0  0
  4  9  2  0  0  0  0
  5  6  2  0  0  0  0
  6  7  1  0  0  0  0
  7  8  2  0  0  0  0
  8  9  1  0  0  0  0
 10 11  1  0  0  0  0
 10 15  1  0  0  0  0
 11 12  1  0  0  0  0
 12 13  1  0  0  0  0
 12 14  1  0  0  0  0
 16 17  1  0  0  0  0
 16 21  2  0  0  0  0
 17 18  2  0  0  0  0
 18 19  1  0  0  0  0
 19 20  2  0  0  0  0
 20 21  1  0  0  0  0
 22 23  2  0  0  0  0
 22 24  1  0  0  0  0
 24 25  1  0  0  0  0
M  END
>  <Index>
53

>  <Generic names>
propoxyphene

>  <bilirubinemia>
0

$$$$
Clc1ccc(cc1)C1(O)CCN(CC1)CCC(C(=O)N(C)C)(c1ccccc1)c1ccccc1
  MOE2014           2D

 34 37  0  0  0  0  0  0  0  0999 V2000
    0.0000    0.0000    0.0000 Cl  0  0  0  0  0  0  0  0  0  0  0  0
   -1.5000   -0.0020    0.0000 C   0  0  0  0  0  0  0  0  0  0  0  0
   -2.2520    1.2960    0.0000 C   0  0  0  0  0  0  0  0  0  0  0  0
   -3.7520    1.2950    0.0000 C   0  0  0  0  0  0  0  0  0  0  0  0
   -4.5000   -0.0050    0.0000 C   0  0  0  0  0  0  0  0  0  0  0  0
   -3.7480   -1.3030    0.0000 C   0  0  0  0  0  0  0  0  0  0  0  0
   -2.2480   -1.3020    0.0000 C   0  0  0  0  0  0  0  0  0  0  0  0
   -6.0000   -0.0070    0.0000 C   0  0  0  0  0  0  0  0  0  0  0  0
   -5.2520    1.2930    0.0000 O   0  0  0  0  0  0  0  0  0  0  0  0
   -5.9980   -1.5070    0.0000 C   0  0  0  0  0  0  0  0  0  0  0  0
   -7.2960   -2.2590    0.0000 C   0  0  0  0  0  0  0  0  0  0  0  0
   -8.5960   -1.5100    0.0000 N   0  0  0  0  0  0  0  0  0  0  0  0
   -8.5980   -0.0100    0.0000 C   0  0  0  0  0  0  0  0  0  0  0  0
   -7.3000    0.7410    0.0000 C   0  0  0  0  0  0  0  0  0  0  0  0
   -9.8940   -2.2620    0.0000 C   0  0  0  0  0  0  0  0  0  0  0  0
  -11.1940   -1.5130    0.0000 C   0  0  0  0  0  0  0  0  0  0  0  0
  -12.4930   -2.2650    0.0000 C   0  0  0  0  0  0  0  0  0  0  0  0
  -13.2440   -0.9670    0.0000 C   0  0  0  0  0  0  0  0  0  0  0  0
  -14.7440   -0.9680    0.0000 O   0  0  0  0  0  0  0  0  0  0  0  0
  -12.4960    0.3330    0.0000 N   0  0  0  0  0  0  0  0  0  0  0  0
  -13.2470    1.6320    0.0000 C   0  0  0  0  0  0  0  0  0  0  0  0
  -10.9960    0.3350    0.0000 C   0  0  0  0  0  0  0  0  0  0  0  0
  -11.7410   -3.5630    0.0000 C   0  0  0  0  0  0  0  0  0  0  0  0
  -12.4890   -4.8630    0.0000 C   0  0  0  0  0  0  0  0  0  0  0  0
  -11.7380   -6.1610    0.0000 C   0  0  0  0  0  0  0  0  0  0  0  0
  -10.2380   -6.1590    0.0000 C   0  0  0  0  0  0  0  0  0  0  0  0
   -9.4890   -4.8590    0.0000 C   0  0  0  0  0  0  0  0  0  0  0  0
  -10.2410   -3.5610    0.0000 C   0  0  0  0  0  0  0  0  0  0  0  0
  -13.7910   -3.0160    0.0000 C   0  0  0  0  0  0  0  0  0  0  0  0
  -13.7890   -4.5160    0.0000 C   0  0  0  0  0  0  0  0  0  0  0  0
  -15.0870   -5.2680    0.0000 C   0  0  0  0  0  0  0  0  0  0  0  0
  -16.3870   -4.5190    0.0000 C   0  0  0  0  0  0  0  0  0  0  0  0
  -16.3890   -3.0190    0.0000 C   0  0  0  0  0  0  0  0  0  0  0  0
  -15.0910   -2.2680    0.0000 C   0  0  0  0  0  0  0  0  0  0  0  0
  1  2  1  0  0  0  0
  2  3  1  0  0  0  0
  2  7  2  0  0  0  0
  3  4  2  0  0  0  0
  4  5  1  0  0  0  0
  5  6  2  0  0  0  0
  5  8  1  0  0  0  0
  6  7  1  0  0  0  0
  8  9  1  0  0  0  0
  8 10  1  0  0  0  0
  8 14  1  0  0  0  0
 10 11  1  0  0  0  0
 11 12  1  0  0  0  0
 12 13  1  0  0  0  0
 12 15  1  0  0  0  0
 13 14  1  0  0  0  0
 15 16  1  0  0  0  0
 16 17  1  0  0  0  0
 17 18  1  0  0  0  0
 17 23  1  0  0  0  0
 17 29  1  0  0  0  0
 18 19  2  0  0  0  0
 18 20  1  0  0  0  0
 20 21  1  0  0  0  0
 20 22  1  0  0  0  0
 23 24  1  0  0  0  0
 23 28  2  0  0  0  0
 24 25  2  0  0  0  0
 25 26  1  0  0  0  0
 26 27  2  0  0  0  0
 27 28  1  0  0  0  0
 29 30  1  0  0  0  0
 29 34  2  0  0  0  0
 30 31  2  0  0  0  0
 31 32  1  0  0  0  0
 32 33  2  0  0  0  0
 33 34  1  0  0  0  0
M  END
>  <Index>
54

>  <Generic names>
loperamide

>  <bilirubinemia>
0

$$$$
ClCCN(N=O)C(=O)NC1CCCCC1
  MOE2014           2D

 15 15  0  0  0  0  0  0  0  0999 V2000
    0.0000    0.0000    0.0000 Cl  0  0  0  0  0  0  0  0  0  0  0  0
   -1.2940   -0.7590    0.0000 C   0  0  0  0  0  0  0  0  0  0  0  0
   -2.5980   -0.0180    0.0000 C   0  0  0  0  0  0  0  0  0  0  0  0
   -3.8920   -0.7770    0.0000 N   0  0  0  0  0  0  0  0  0  0  0  0
   -3.8820   -2.2770    0.0000 N   0  0  0  0  0  0  0  0  0  0  0  0
   -2.5770   -3.0180    0.0000 O   0  0  0  0  0  0  0  0  0  0  0  0
   -5.1960   -0.0360    0.0000 C   0  0  0  0  0  0  0  0  0  0  0  0
   -5.2060    1.4640    0.0000 O   0  0  0  0  0  0  0  0  0  0  0  0
   -6.4900   -0.7950    0.0000 N   0  0  0  0  0  0  0  0  0  0  0  0
   -7.7940   -0.0530    0.0000 C   0  0  0  0  0  0  0  0  0  0  0  0
   -7.8040    1.4460    0.0000 C   0  0  0  0  0  0  0  0  0  0  0  0
   -9.1080    2.1880    0.0000 C   0  0  0  0  0  0  0  0  0  0  0  0
  -10.4020    1.4290    0.0000 C   0  0  0  0  0  0  0  0  0  0  0  0
  -10.3920   -0.0710    0.0000 C   0  0  0  0  0  0  0  0  0  0  0  0
   -9.0880   -0.8120    0.0000 C   0  0  0  0  0  0  0  0  0  0  0  0
  1  2  1  0  0  0  0
  2  3  1  0  0  0  0
  3  4  1  0  0  0  0
  4  5  1  0  0  0  0
  4  7  1  0  0  0  0
  5  6  2  0  0  0  0
  7  8  2  0  0  0  0
  7  9  1  0  0  0  0
  9 10  1  0  0  0  0
 10 11  1  0  0  0  0
 10 15  1  0  0  0  0
 11 12  1  0  0  0  0
 12 13  1  0  0  0  0
 13 14  1  0  0  0  0
 14 15  1  0  0  0  0
M  END
>  <Index>
55

>  <Generic names>
Lomustine

>  <bilirubinemia>
0

$$$$
Fc1c2N(C=C(C(O)=O)C(=O)c2cc(F)c1N1CC(NCC1)C)CC
  MOE2014           2D

 25 27  0  0  1  0  0  0  0  0999 V2000
    0.0000    0.0000    0.0000 F   0  0  0  0  0  0  0  0  0  0  0  0
    0.7540   -1.2960    0.0000 C   0  0  0  0  0  0  0  0  0  0  0  0
    2.2540   -1.2910    0.0000 C   0  0  0  0  0  0  0  0  0  0  0  0
    3.0000    0.0100    0.0000 N   0  0  0  0  0  0  0  0  0  0  0  0
    4.5000    0.0160    0.0000 C   0  0  0  0  0  0  0  0  0  0  0  0
    5.2540   -1.2810    0.0000 C   0  0  0  0  0  0  0  0  0  0  0  0
    6.7540   -1.2760    0.0000 C   0  0  0  0  0  0  0  0  0  0  0  0
    7.5000    0.0260    0.0000 O   0  0  0  0  0  0  0  0  0  0  0  0
    7.5090   -2.5720    0.0000 O   0  0  0  0  0  0  0  0  0  0  0  0
    4.5090   -2.5830    0.0000 C   0  0  0  0  0  0  0  0  0  0  0  0
    5.2630   -3.8790    0.0000 O   0  0  0  0  0  0  0  0  0  0  0  0
    3.0090   -2.5880    0.0000 C   0  0  0  0  0  0  0  0  0  0  0  0
    2.2630   -3.8890    0.0000 C   0  0  0  0  0  0  0  0  0  0  0  0
    0.7630   -3.8940    0.0000 C   0  0  0  0  0  0  0  0  0  0  0  0
    0.0180   -5.1960    0.0000 F   0  0  0  0  0  0  0  0  0  0  0  0
    0.0090   -2.5980    0.0000 C   0  0  0  0  0  0  0  0  0  0  0  0
   -1.4910   -2.6030    0.0000 N   0  0  0  0  0  0  0  0  0  0  0  0
   -2.2370   -3.9050    0.0000 C   0  0  0  0  0  0  0  0  0  0  0  0
   -3.7370   -3.9100    0.0000 C   0  0  3  0  0  0  0  0  0  0  0  0
   -4.4910   -2.6140    0.0000 N   0  0  0  0  0  0  0  0  0  0  0  0
   -3.7450   -1.3120    0.0000 C   0  0  0  0  0  0  0  0  0  0  0  0
   -2.2450   -1.3070    0.0000 C   0  0  0  0  0  0  0  0  0  0  0  0
   -4.4820   -5.2120    0.0000 C   0  0  0  0  0  0  0  0  0  0  0  0
    2.2450    1.3070    0.0000 C   0  0  0  0  0  0  0  0  0  0  0  0
    2.9910    2.6080    0.0000 C   0  0  0  0  0  0  0  0  0  0  0  0
  1  2  1  0  0  0  0
  2  3  1  0  0  0  0
  2 16  2  0  0  0  0
  3  4  1  0  0  0  0
  3 12  2  0  0  0  0
  4  5  1  0  0  0  0
  4 24  1  0  0  0  0
  5  6  2  0  0  0  0
  6  7  1  0  0  0  0
  6 10  1  0  0  0  0
  7  8  1  0  0  0  0
  7  9  2  0  0  0  0
 10 11  2  0  0  0  0
 10 12  1  0  0  0  0
 12 13  1  0  0  0  0
 13 14  2  0  0  0  0
 14 15  1  0  0  0  0
 14 16  1  0  0  0  0
 16 17  1  0  0  0  0
 17 18  1  0  0  0  0
 17 22  1  0  0  0  0
 18 19  1  0  0  0  0
 19 20  1  0  0  0  0
 19 23  1  0  0  0  0
 20 21  1  0  0  0  0
 21 22  1  0  0  0  0
 24 25  1  0  0  0  0
M  END
>  <Index>
56

>  <Generic names>
lomefloxacin

>  <bilirubinemia>
0

$$$$
F[C@@]12C(C3CC[C@](O)(C(=O)CO)[C@]3(CC1O)C)CCC1=CC(=O)CC[C@@]12C
  MOE2014           2D

 27 30  0  0  1  0  0  0  0  0999 V2000
    0.0000    0.0000    0.0000 F   0  0  0  0  0  0  0  0  0  0  0  0
   -1.5000   -0.0110    0.0000 C   0  0  1  0  0  0  0  0  0  0  0  0
   -0.7410   -1.3040    0.0000 C   0  0  3  0  0  0  0  0  0  0  0  0
    0.7590   -1.2940    0.0000 C   0  0  3  0  0  0  0  0  0  0  0  0
    1.7710   -2.4010    0.0000 C   0  0  0  0  0  0  0  0  0  0  0  0
    3.1370   -1.7810    0.0000 C   0  0  0  0  0  0  0  0  0  0  0  0
    2.9690   -0.2910    0.0000 C   0  0  2  0  0  0  0  0  0  0  0  0
    3.4480    1.1310    0.0000 O   0  0  0  0  0  0  0  0  0  0  0  0
    4.4490   -0.0450    0.0000 C   0  0  0  0  0  0  0  0  0  0  0  0
    4.9770    1.3590    0.0000 O   0  0  0  0  0  0  0  0  0  0  0  0
    5.4010   -1.2040    0.0000 C   0  0  0  0  0  0  0  0  0  0  0  0
    6.8810   -0.9590    0.0000 O   0  0  0  0  0  0  0  0  0  0  0  0
    1.5000    0.0110    0.0000 C   0  0  1  0  0  0  0  0  0  0  0  0
    0.7410    1.3040    0.0000 C   0  0  0  0  0  0  0  0  0  0  0  0
   -0.7590    1.2940    0.0000 C   0  0  3  0  0  0  0  0  0  0  0  0
   -1.5190    2.5870    0.0000 O   0  0  0  0  0  0  0  0  0  0  0  0
    2.3520    1.2460    0.0000 C   0  0  0  0  0  0  0  0  0  0  0  0
   -1.4810   -2.6090    0.0000 C   0  0  0  0  0  0  0  0  0  0  0  0
   -2.9810   -2.6190    0.0000 C   0  0  0  0  0  0  0  0  0  0  0  0
   -3.7410   -1.3260    0.0000 C   0  0  0  0  0  0  0  0  0  0  0  0
   -5.2410   -1.3370    0.0000 C   0  0  0  0  0  0  0  0  0  0  0  0
   -6.0000   -0.0430    0.0000 C   0  0  0  0  0  0  0  0  0  0  0  0
   -7.5000   -0.0540    0.0000 O   0  0  0  0  0  0  0  0  0  0  0  0
   -5.2590    1.2610    0.0000 C   0  0  0  0  0  0  0  0  0  0  0  0
   -3.7590    1.2720    0.0000 C   0  0  0  0  0  0  0  0  0  0  0  0
   -3.0000   -0.0210    0.0000 C   0  0  2  0  0  0  0  0  0  0  0  0
   -2.2590    1.2830    0.0000 C   0  0  0  0  0  0  0  0  0  0  0  0
  2  1  1  6  0  0  0
  2  3  1  0  0  0  0
  2 15  1  0  0  0  0
  2 26  1  0  0  0  0
  3  4  1  0  0  0  0
  3 18  1  0  0  0  0
  4  5  1  0  0  0  0
  4 13  1  0  0  0  0
  5  6  1  0  0  0  0
  6  7  1  0  0  0  0
  7  8  1  6  0  0  0
  7  9  1  1  0  0  0
  7 13  1  0  0  0  0
  9 10  2  0  0  0  0
  9 11  1  0  0  0  0
 11 12  1  0  0  0  0
 13 14  1  0  0  0  0
 13 17  1  1  0  0  0
 14 15  1  0  0  0  0
 15 16  1  0  0  0  0
 18 19  1  0  0  0  0
 19 20  1  0  0  0  0
 20 21  2  0  0  0  0
 20 26  1  0  0  0  0
 21 22  1  0  0  0  0
 22 23  2  0  0  0  0
 22 24  1  0  0  0  0
 24 25  1  0  0  0  0
 25 26  1  0  0  0  0
 26 27  1  1  0  0  0
M  END
>  <Index>
57

>  <Generic names>
fludrocortisone

>  <bilirubinemia>
0

$$$$
O1C(=O)C(C)C(OC2OC(C)C(O)[C@](OC)(C2)C)C(C)C(OC2OC(CC(N(C)C)C2O)C)[C@](OC)(CC(C)C(=O)C(C)C(O)[C@@](O)(C)C1CC)C
  MOE2014           2D

 52 54  0  0  1  0  0  0  0  0999 V2000
    0.0000    0.0000    0.0000 O   0  0  0  0  0  0  0  0  0  0  0  0
    0.3530    1.3210    0.0000 C   0  0  0  0  0  0  0  0  0  0  0  0
    1.8530    1.2960    0.0000 O   0  0  0  0  0  0  0  0  0  0  0  0
    0.0520    2.6210    0.0000 C   0  0  3  0  0  0  0  0  0  0  0  0
    1.3900    3.2990    0.0000 C   0  0  0  0  0  0  0  0  0  0  0  0
   -0.8400    3.6560    0.0000 C   0  0  3  0  0  0  0  0  0  0  0  0
   -0.1030    4.9630    0.0000 O   0  0  0  0  0  0  0  0  0  0  0  0
    1.3970    4.9780    0.0000 C   0  0  3  0  0  0  0  0  0  0  0  0
    2.1600    3.6870    0.0000 O   0  0  0  0  0  0  0  0  0  0  0  0
    3.6600    3.7020    0.0000 C   0  0  3  0  0  0  0  0  0  0  0  0
    4.4240    2.4110    0.0000 C   0  0  0  0  0  0  0  0  0  0  0  0
    4.3970    5.0090    0.0000 C   0  0  3  0  0  0  0  0  0  0  0  0
    5.8970    5.0250    0.0000 O   0  0  0  0  0  0  0  0  0  0  0  0
    3.6330    6.3000    0.0000 C   0  0  2  0  0  0  0  0  0  0  0  0
    3.6180    7.8000    0.0000 O   0  0  0  0  0  0  0  0  0  0  0  0
    4.9090    8.5640    0.0000 C   0  0  0  0  0  0  0  0  0  0  0  0
    2.1330    6.2850    0.0000 C   0  0  0  0  0  0  0  0  0  0  0  0
    4.9240    7.0640    0.0000 C   0  0  0  0  0  0  0  0  0  0  0  0
   -2.2340    3.8910    0.0000 C   0  0  3  0  0  0  0  0  0  0  0  0
   -2.6620    5.3280    0.0000 C   0  0  0  0  0  0  0  0  0  0  0  0
   -3.3310    2.8770    0.0000 C   0  0  3  0  0  0  0  0  0  0  0  0
   -3.0150    5.3560    0.0000 O   0  0  0  0  0  0  0  0  0  0  0  0
   -3.9330    6.5430    0.0000 C   0  0  3  0  0  0  0  0  0  0  0  0
   -5.2610    5.8440    0.0000 O   0  0  0  0  0  0  0  0  0  0  0  0
   -6.5290    6.6450    0.0000 C   0  0  3  0  0  0  0  0  0  0  0  0
   -6.4700    8.1440    0.0000 C   0  0  0  0  0  0  0  0  0  0  0  0
   -5.1430    8.8420    0.0000 C   0  0  3  0  0  0  0  0  0  0  0  0
   -5.0840   10.3410    0.0000 N   0  0  0  0  0  0  0  0  0  0  0  0
   -6.3520   11.1410    0.0000 C   0  0  0  0  0  0  0  0  0  0  0  0
   -3.7560   11.0390    0.0000 C   0  0  0  0  0  0  0  0  0  0  0  0
   -3.8740    8.0410    0.0000 C   0  0  3  0  0  0  0  0  0  0  0  0
   -2.5470    8.7400    0.0000 O   0  0  0  0  0  0  0  0  0  0  0  0
   -7.7150    5.7270    0.0000 C   0  0  0  0  0  0  0  0  0  0  0  0
   -4.7580    3.3200    0.0000 C   0  0  2  0  0  0  0  0  0  0  0  0
   -4.5270    4.8020    0.0000 O   0  0  0  0  0  0  0  0  0  0  0  0
   -5.6960    5.7420    0.0000 C   0  0  0  0  0  0  0  0  0  0  0  0
   -5.9150    2.5080    0.0000 C   0  0  0  0  0  0  0  0  0  0  0  0
   -6.2680    1.1860    0.0000 C   0  0  3  0  0  0  0  0  0  0  0  0
   -7.7680    1.2110    0.0000 C   0  0  0  0  0  0  0  0  0  0  0  0
   -5.9670   -0.1130    0.0000 C   0  0  0  0  0  0  0  0  0  0  0  0
   -7.3050   -0.7920    0.0000 O   0  0  0  0  0  0  0  0  0  0  0  0
   -5.0760   -1.1480    0.0000 C   0  0  3  0  0  0  0  0  0  0  0  0
   -5.8120   -2.4550    0.0000 C   0  0  0  0  0  0  0  0  0  0  0  0
   -3.6820   -1.3830    0.0000 C   0  0  3  0  0  0  0  0  0  0  0  0
   -3.2530   -2.8200    0.0000 O   0  0  0  0  0  0  0  0  0  0  0  0
   -2.5850   -0.3690    0.0000 C   0  0  1  0  0  0  0  0  0  0  0  0
   -2.2090    1.0830    0.0000 O   0  0  0  0  0  0  0  0  0  0  0  0
   -3.6340    0.7030    0.0000 C   0  0  0  0  0  0  0  0  0  0  0  0
   -1.1580   -0.8120    0.0000 C   0  0  3  0  0  0  0  0  0  0  0  0
   -0.9260   -2.2940    0.0000 C   0  0  0  0  0  0  0  0  0  0  0  0
    0.4740   -2.8340    0.0000 C   0  0  0  0  0  0  0  0  0  0  0  0
   -6.0400    4.0990    0.0000 C   0  0  0  0  0  0  0  0  0  0  0  0
  1  2  1  0  0  0  0
  1 49  1  0  0  0  0
  2  3  2  0  0  0  0
  2  4  1  0  0  0  0
  4  5  1  0  0  0  0
  4  6  1  0  0  0  0
  6  7  1  0  0  0  0
  6 19  1  0  0  0  0
  7  8  1  0  0  0  0
  8  9  1  0  0  0  0
  8 17  1  0  0  0  0
  9 10  1  0  0  0  0
 10 11  1  0  0  0  0
 10 12  1  0  0  0  0
 12 13  1  0  0  0  0
 12 14  1  0  0  0  0
 14 15  1  1  0  0  0
 14 17  1  0  0  0  0
 14 18  1  6  0  0  0
 15 16  1  0  0  0  0
 19 20  1  0  0  0  0
 19 21  1  0  0  0  0
 21 22  1  0  0  0  0
 21 34  1  0  0  0  0
 22 23  1  0  0  0  0
 23 24  1  0  0  0  0
 23 31  1  0  0  0  0
 24 25  1  0  0  0  0
 25 26  1  0  0  0  0
 25 33  1  0  0  0  0
 26 27  1  0  0  0  0
 27 28  1  0  0  0  0
 27 31  1  0  0  0  0
 28 29  1  0  0  0  0
 28 30  1  0  0  0  0
 31 32  1  0  0  0  0
 34 35  1  1  0  0  0
 34 37  1  0  0  0  0
 34 52  1  6  0  0  0
 35 36  1  0  0  0  0
 37 38  1  0  0  0  0
 38 39  1  0  0  0  0
 38 40  1  0  0  0  0
 40 41  2  0  0  0  0
 40 42  1  0  0  0  0
 42 43  1  0  0  0  0
 42 44  1  0  0  0  0
 44 45  1  0  0  0  0
 44 46  1  0  0  0  0
 46 47  1  6  0  0  0
 46 48  1  1  0  0  0
 46 49  1  0  0  0  0
 49 50  1  0  0  0  0
 50 51  1  0  0  0  0
M  END
>  <Index>
58

>  <Generic names>
clarithromycin

>  <bilirubinemia>
0

$$$$
S=C1N=CNc2nc[nH]c12
  MOE2014           2D

 10 11  0  0  0  0  0  0  0  0999 V2000
    0.0000    0.0000    0.0000 S   0  0  0  0  0  0  0  0  0  0  0  0
    0.7530    1.2980    0.0000 C   0  0  0  0  0  0  0  0  0  0  0  0
    0.0050    2.5980    0.0000 N   0  0  0  0  0  0  0  0  0  0  0  0
    0.7580    3.8960    0.0000 C   0  0  0  0  0  0  0  0  0  0  0  0
    2.2580    3.8930    0.0000 N   0  0  0  0  0  0  0  0  0  0  0  0
    3.0050    2.5920    0.0000 C   0  0  0  0  0  0  0  0  0  0  0  0
    4.4720    2.2770    0.0000 N   0  0  0  0  0  0  0  0  0  0  0  0
    4.6260    0.7850    0.0000 C   0  0  0  0  0  0  0  0  0  0  0  0
    3.2540    0.1780    0.0000 N   0  0  0  0  0  0  0  0  0  0  0  0
    2.2530    1.2940    0.0000 C   0  0  0  0  0  0  0  0  0  0  0  0
  1  2  2  0  0  0  0
  2  3  1  0  0  0  0
  2 10  1  0  0  0  0
  3  4  2  0  0  0  0
  4  5  1  0  0  0  0
  5  6  1  0  0  0  0
  6  7  1  0  0  0  0
  6 10  2  0  0  0  0
  7  8  2  0  0  0  0
  8  9  1  0  0  0  0
  9 10  1  0  0  0  0
M  END
>  <Index>
59

>  <Generic names>
mercaptopurine

>  <bilirubinemia>
0

$$$$
OC(=O)C1N(CCC1)C(=O)C(NC(CCc1ccccc1)C(O)=O)CCCCN
  MOE2014           2D

 29 30  0  0  1  0  0  0  0  0999 V2000
    0.0000    0.0000    0.0000 O   0  0  0  0  0  0  0  0  0  0  0  0
   -1.4810   -0.2390    0.0000 C   0  0  0  0  0  0  0  0  0  0  0  0
   -2.4290    0.9230    0.0000 O   0  0  0  0  0  0  0  0  0  0  0  0
   -2.0140   -1.6420    0.0000 C   0  0  3  0  0  0  0  0  0  0  0  0
   -3.4610   -2.0340    0.0000 N   0  0  0  0  0  0  0  0  0  0  0  0
   -3.5350   -3.5330    0.0000 C   0  0  0  0  0  0  0  0  0  0  0  0
   -2.1330   -4.0660    0.0000 C   0  0  0  0  0  0  0  0  0  0  0  0
   -1.1930   -2.8970    0.0000 C   0  0  0  0  0  0  0  0  0  0  0  0
   -4.6300   -1.0940    0.0000 C   0  0  0  0  0  0  0  0  0  0  0  0
   -4.4000    0.3880    0.0000 O   0  0  0  0  0  0  0  0  0  0  0  0
   -6.0290   -1.6360    0.0000 C   0  0  3  0  0  0  0  0  0  0  0  0
   -6.2590   -3.1190    0.0000 N   0  0  0  0  0  0  0  0  0  0  0  0
   -7.6570   -3.6610    0.0000 C   0  0  3  0  0  0  0  0  0  0  0  0
   -8.8260   -2.7200    0.0000 C   0  0  0  0  0  0  0  0  0  0  0  0
  -10.2250   -3.2620    0.0000 C   0  0  0  0  0  0  0  0  0  0  0  0
  -11.3930   -2.3220    0.0000 C   0  0  0  0  0  0  0  0  0  0  0  0
  -12.7920   -2.8640    0.0000 C   0  0  0  0  0  0  0  0  0  0  0  0
  -13.9610   -1.9240    0.0000 C   0  0  0  0  0  0  0  0  0  0  0  0
  -13.7310   -0.4420    0.0000 C   0  0  0  0  0  0  0  0  0  0  0  0
  -12.3320    0.1000    0.0000 C   0  0  0  0  0  0  0  0  0  0  0  0
  -11.1640   -0.8400    0.0000 C   0  0  0  0  0  0  0  0  0  0  0  0
   -7.8870   -5.1430    0.0000 C   0  0  0  0  0  0  0  0  0  0  0  0
   -6.7180   -6.0830    0.0000 O   0  0  0  0  0  0  0  0  0  0  0  0
   -9.2860   -5.6850    0.0000 O   0  0  0  0  0  0  0  0  0  0  0  0
   -7.1980   -0.6960    0.0000 C   0  0  0  0  0  0  0  0  0  0  0  0
   -6.9680    0.7860    0.0000 C   0  0  0  0  0  0  0  0  0  0  0  0
   -8.1360    1.7260    0.0000 C   0  0  0  0  0  0  0  0  0  0  0  0
   -7.9070    3.2090    0.0000 C   0  0  0  0  0  0  0  0  0  0  0  0
   -9.0750    4.1490    0.0000 N   0  0  0  0  0  0  0  0  0  0  0  0
  1  2  1  0  0  0  0
  2  3  2  0  0  0  0
  2  4  1  0  0  0  0
  4  5  1  0  0  0  0
  4  8  1  0  0  0  0
  5  6  1  0  0  0  0
  5  9  1  0  0  0  0
  6  7  1  0  0  0  0
  7  8  1  0  0  0  0
  9 10  2  0  0  0  0
  9 11  1  0  0  0  0
 11 12  1  0  0  0  0
 11 25  1  0  0  0  0
 12 13  1  0  0  0  0
 13 14  1  0  0  0  0
 13 22  1  0  0  0  0
 14 15  1  0  0  0  0
 15 16  1  0  0  0  0
 16 17  1  0  0  0  0
 16 21  2  0  0  0  0
 17 18  2  0  0  0  0
 18 19  1  0  0  0  0
 19 20  2  0  0  0  0
 20 21  1  0  0  0  0
 22 23  1  0  0  0  0
 22 24  2  0  0  0  0
 25 26  1  0  0  0  0
 26 27  1  0  0  0  0
 27 28  1  0  0  0  0
 28 29  1  0  0  0  0
M  END
>  <Index>
60

>  <Generic names>
lisinopril

>  <bilirubinemia>
0

$$$$
O(C)c1cc2N(C3[C@@]4(C5N(CC=C[C@@]5(CC)C(OC(=O)C)[C@]3(O)C(OC)=O)CC4)c2cc1[C@]1(CC2C[C@](O)(CN(C2)CCc2c1[nH]c1c2cccc1)CC)C(OC)=O)C=O
  MOE2014           2D

 60 68  0  0  1  0  0  0  0  0999 V2000
    0.0000    0.0000    0.0000 O   0  0  0  0  0  0  0  0  0  0  0  0
    0.1350    1.4940    0.0000 C   0  0  0  0  0  0  0  0  0  0  0  0
   -1.3610   -0.6300    0.0000 C   0  0  0  0  0  0  0  0  0  0  0  0
   -2.7190    0.0070    0.0000 C   0  0  0  0  0  0  0  0  0  0  0  0
   -3.9490   -0.8530    0.0000 C   0  0  0  0  0  0  0  0  0  0  0  0
   -5.4090   -0.5120    0.0000 N   0  0  0  0  0  0  0  0  0  0  0  0
   -6.1880   -1.7900    0.0000 C   0  0  3  0  0  0  0  0  0  0  0  0
   -5.1970   -2.9360    0.0000 C   0  0  2  0  0  0  0  0  0  0  0  0
   -5.7130   -4.3190    0.0000 C   0  0  3  0  0  0  0  0  0  0  0  0
   -4.6650   -5.3570    0.0000 N   0  0  3  0  0  0  0  0  0  0  0  0
   -5.0870   -6.8130    0.0000 C   0  0  0  0  0  0  0  0  0  0  0  0
   -6.5450   -7.1770    0.0000 C   0  0  0  0  0  0  0  0  0  0  0  0
   -7.5840   -6.0930    0.0000 C   0  0  0  0  0  0  0  0  0  0  0  0
   -7.1680   -4.6380    0.0000 C   0  0  2  0  0  0  0  0  0  0  0  0
   -8.6280   -4.9820    0.0000 C   0  0  0  0  0  0  0  0  0  0  0  0
   -9.0600   -6.4180    0.0000 C   0  0  0  0  0  0  0  0  0  0  0  0
   -8.1530   -3.4900    0.0000 C   0  0  3  0  0  0  0  0  0  0  0  0
   -9.6270   -3.7710    0.0000 O   0  0  0  0  0  0  0  0  0  0  0  0
  -10.6070   -2.6360    0.0000 C   0  0  0  0  0  0  0  0  0  0  0  0
  -12.0800   -2.9170    0.0000 O   0  0  0  0  0  0  0  0  0  0  0  0
  -10.1140   -1.2190    0.0000 C   0  0  0  0  0  0  0  0  0  0  0  0
   -7.6630   -2.0700    0.0000 C   0  0  1  0  0  0  0  0  0  0  0  0
   -8.0220   -0.6140    0.0000 O   0  0  0  0  0  0  0  0  0  0  0  0
   -9.0950   -1.6240    0.0000 C   0  0  0  0  0  0  0  0  0  0  0  0
   -9.4240   -0.1600    0.0000 O   0  0  0  0  0  0  0  0  0  0  0  0
  -10.8560    0.2860    0.0000 C   0  0  0  0  0  0  0  0  0  0  0  0
  -10.1980   -2.6410    0.0000 O   0  0  0  0  0  0  0  0  0  0  0  0
   -3.3590   -4.5710    0.0000 C   0  0  0  0  0  0  0  0  0  0  0  0
   -3.6820   -3.1040    0.0000 C   0  0  0  0  0  0  0  0  0  0  0  0
   -3.8230   -2.3450    0.0000 C   0  0  0  0  0  0  0  0  0  0  0  0
   -2.4650   -2.9820    0.0000 C   0  0  0  0  0  0  0  0  0  0  0  0
   -1.2340   -2.1250    0.0000 C   0  0  0  0  0  0  0  0  0  0  0  0
    0.2600   -2.2600    0.0000 C   0  0  1  0  0  0  0  0  0  0  0  0
    0.6390   -0.7410    0.0000 C   0  0  0  0  0  0  0  0  0  0  0  0
    2.2380   -0.5140    0.0000 C   0  0  3  0  0  0  0  0  0  0  0  0
    3.0190    0.7210    0.0000 C   0  0  0  0  0  0  0  0  0  0  0  0
    4.4790    0.6900    0.0000 C   0  0  2  0  0  0  0  0  0  0  0  0
    4.5240    2.1890    0.0000 O   0  0  0  0  0  0  0  0  0  0  0  0
    5.1800   -0.5910    0.0000 C   0  0  0  0  0  0  0  0  0  0  0  0
    4.4440   -1.8540    0.0000 N   0  0  3  0  0  0  0  0  0  0  0  0
    2.9640   -1.8040    0.0000 C   0  0  0  0  0  0  0  0  0  0  0  0
    4.9720   -3.3800    0.0000 C   0  0  0  0  0  0  0  0  0  0  0  0
    3.7940   -4.4090    0.0000 C   0  0  0  0  0  0  0  0  0  0  0  0
    2.3490   -4.1480    0.0000 C   0  0  0  0  0  0  0  0  0  0  0  0
    1.1540   -3.4260    0.0000 C   0  0  0  0  0  0  0  0  0  0  0  0
   -0.0150   -4.3390    0.0000 N   0  0  0  0  0  0  0  0  0  0  0  0
    0.5220   -5.7390    0.0000 C   0  0  0  0  0  0  0  0  0  0  0  0
    2.0200   -5.6610    0.0000 C   0  0  0  0  0  0  0  0  0  0  0  0
    2.8370   -6.9200    0.0000 C   0  0  0  0  0  0  0  0  0  0  0  0
    2.1550   -8.2560    0.0000 C   0  0  0  0  0  0  0  0  0  0  0  0
    0.6570   -8.3340    0.0000 C   0  0  0  0  0  0  0  0  0  0  0  0
   -0.1590   -7.0750    0.0000 C   0  0  0  0  0  0  0  0  0  0  0  0
    5.7980    1.4040    0.0000 C   0  0  0  0  0  0  0  0  0  0  0  0
    7.0770    0.6190    0.0000 C   0  0  0  0  0  0  0  0  0  0  0  0
   -0.6820   -4.0240    0.0000 C   0  0  0  0  0  0  0  0  0  0  0  0
   -2.1820   -4.0740    0.0000 O   0  0  0  0  0  0  0  0  0  0  0  0
   -2.8880   -5.3970    0.0000 C   0  0  0  0  0  0  0  0  0  0  0  0
    0.1100   -5.2970    0.0000 O   0  0  0  0  0  0  0  0  0  0  0  0
   -5.9890    0.8720    0.0000 C   0  0  0  0  0  0  0  0  0  0  0  0
   -5.0810    2.0660    0.0000 O   0  0  0  0  0  0  0  0  0  0  0  0
  1  2  1  0  0  0  0
  1  3  1  0  0  0  0
  3  4  1  0  0  0  0
  3 32  2  0  0  0  0
  4  5  2  0  0  0  0
  5  6  1  0  0  0  0
  5 30  1  0  0  0  0
  6  7  1  0  0  0  0
  6 59  1  0  0  0  0
  7  8  1  0  0  0  0
  7 22  1  0  0  0  0
  8  9  1  6  0  0  0
  8 29  1  1  0  0  0
  8 30  1  0  0  0  0
  9 10  1  0  0  0  0
  9 14  1  0  0  0  0
 10 11  1  0  0  0  0
 10 28  1  0  0  0  0
 11 12  1  0  0  0  0
 12 13  2  0  0  0  0
 13 14  1  0  0  0  0
 14 15  1  6  0  0  0
 14 17  1  0  0  0  0
 15 16  1  0  0  0  0
 17 18  1  0  0  0  0
 17 22  1  0  0  0  0
 18 19  1  0  0  0  0
 19 20  2  0  0  0  0
 19 21  1  0  0  0  0
 22 23  1  1  0  0  0
 22 24  1  6  0  0  0
 24 25  1  0  0  0  0
 24 27  2  0  0  0  0
 25 26  1  0  0  0  0
 28 29  1  0  0  0  0
 30 31  2  0  0  0  0
 31 32  1  0  0  0  0
 33 32  1  1  0  0  0
 33 34  1  0  0  0  0
 33 45  1  0  0  0  0
 33 55  1  6  0  0  0
 34 35  1  0  0  0  0
 35 36  1  0  0  0  0
 35 41  1  0  0  0  0
 36 37  1  0  0  0  0
 37 38  1  6  0  0  0
 37 39  1  0  0  0  0
 37 53  1  1  0  0  0
 39 40  1  0  0  0  0
 40 41  1  0  0  0  0
 40 42  1  0  0  0  0
 42 43  1  0  0  0  0
 43 44  1  0  0  0  0
 44 45  2  0  0  0  0
 44 48  1  0  0  0  0
 45 46  1  0  0  0  0
 46 47  1  0  0  0  0
 47 48  2  0  0  0  0
 47 52  1  0  0  0  0
 48 49  1  0  0  0  0
 49 50  2  0  0  0  0
 50 51  1  0  0  0  0
 51 52  2  0  0  0  0
 53 54  1  0  0  0  0
 55 56  1  0  0  0  0
 55 58  2  0  0  0  0
 56 57  1  0  0  0  0
 59 60  2  0  0  0  0
M  END
>  <Index>
61

>  <Generic names>
vincristine

>  <bilirubinemia>
0

$$$$
Fc1cc(N2CC(OC2=O)CNC(=O)C)ccc1N1CCOCC1
  MOE2014           2D

 24 26  0  0  1  0  0  0  0  0999 V2000
    0.0000    0.0000    0.0000 F   0  0  0  0  0  0  0  0  0  0  0  0
    0.0060   -1.5000    0.0000 C   0  0  0  0  0  0  0  0  0  0  0  0
    1.3080   -2.2450    0.0000 C   0  0  0  0  0  0  0  0  0  0  0  0
    1.3140   -3.7450    0.0000 C   0  0  0  0  0  0  0  0  0  0  0  0
    2.6160   -4.4890    0.0000 N   0  0  0  0  0  0  0  0  0  0  0  0
    3.9840   -3.8740    0.0000 C   0  0  0  0  0  0  0  0  0  0  0  0
    4.9920   -4.9840    0.0000 C   0  0  3  0  0  0  0  0  0  0  0  0
    4.2480   -6.2860    0.0000 O   0  0  0  0  0  0  0  0  0  0  0  0
    2.7790   -5.9810    0.0000 C   0  0  0  0  0  0  0  0  0  0  0  0
    1.6690   -6.9890    0.0000 O   0  0  0  0  0  0  0  0  0  0  0  0
    6.4830   -4.8220    0.0000 C   0  0  0  0  0  0  0  0  0  0  0  0
    7.3700   -6.0310    0.0000 N   0  0  0  0  0  0  0  0  0  0  0  0
    8.8610   -5.8690    0.0000 C   0  0  0  0  0  0  0  0  0  0  0  0
    9.4660   -4.4960    0.0000 O   0  0  0  0  0  0  0  0  0  0  0  0
    9.7480   -7.0790    0.0000 C   0  0  0  0  0  0  0  0  0  0  0  0
    0.0180   -4.5000    0.0000 C   0  0  0  0  0  0  0  0  0  0  0  0
   -1.2840   -3.7550    0.0000 C   0  0  0  0  0  0  0  0  0  0  0  0
   -1.2900   -2.2550    0.0000 C   0  0  0  0  0  0  0  0  0  0  0  0
   -2.5920   -1.5110    0.0000 N   0  0  0  0  0  0  0  0  0  0  0  0
   -3.8880   -2.2660    0.0000 C   0  0  0  0  0  0  0  0  0  0  0  0
   -5.1900   -1.5210    0.0000 C   0  0  0  0  0  0  0  0  0  0  0  0
   -5.1960   -0.0210    0.0000 O   0  0  0  0  0  0  0  0  0  0  0  0
   -3.9000    0.7340    0.0000 C   0  0  0  0  0  0  0  0  0  0  0  0
   -2.5980   -0.0110    0.0000 C   0  0  0  0  0  0  0  0  0  0  0  0
  1  2  1  0  0  0  0
  2  3  1  0  0  0  0
  2 18  2  0  0  0  0
  3  4  2  0  0  0  0
  4  5  1  0  0  0  0
  4 16  1  0  0  0  0
  5  6  1  0  0  0  0
  5  9  1  0  0  0  0
  6  7  1  0  0  0  0
  7  8  1  0  0  0  0
  7 11  1  0  0  0  0
  8  9  1  0  0  0  0
  9 10  2  0  0  0  0
 11 12  1  0  0  0  0
 12 13  1  0  0  0  0
 13 14  2  0  0  0  0
 13 15  1  0  0  0  0
 16 17  2  0  0  0  0
 17 18  1  0  0  0  0
 18 19  1  0  0  0  0
 19 20  1  0  0  0  0
 19 24  1  0  0  0  0
 20 21  1  0  0  0  0
 21 22  1  0  0  0  0
 22 23  1  0  0  0  0
 23 24  1  0  0  0  0
M  END
>  <Index>
62

>  <Generic names>
linezolid

>  <bilirubinemia>
0

$$$$
S(C)C1OC(C(NC(=O)C2N(CC(C2)CCC)C)C(O)C)C(O)C(O)C1O
  MOE2014           2D

 27 28  0  0  1  0  0  0  0  0999 V2000
    0.0000    0.0000    0.0000 S   0  0  0  0  0  0  0  0  0  0  0  0
   -0.7460    1.3010    0.0000 C   0  0  0  0  0  0  0  0  0  0  0  0
    1.5000   -0.0050    0.0000 C   0  0  3  0  0  0  0  0  0  0  0  0
    2.2540    1.2920    0.0000 O   0  0  0  0  0  0  0  0  0  0  0  0
    3.7540    1.2870    0.0000 C   0  0  3  0  0  0  0  0  0  0  0  0
    4.5080    2.5840    0.0000 C   0  0  3  0  0  0  0  0  0  0  0  0
    6.0080    2.5790    0.0000 N   0  0  0  0  0  0  0  0  0  0  0  0
    6.7630    3.8750    0.0000 C   0  0  0  0  0  0  0  0  0  0  0  0
    6.0170    5.1770    0.0000 O   0  0  0  0  0  0  0  0  0  0  0  0
    8.2630    3.8700    0.0000 C   0  0  3  0  0  0  0  0  0  0  0  0
    9.1480    5.0810    0.0000 N   0  0  3  0  0  0  0  0  0  0  0  0
   10.5730    4.6130    0.0000 C   0  0  0  0  0  0  0  0  0  0  0  0
   10.5680    3.1130    0.0000 C   0  0  3  0  0  0  0  0  0  0  0  0
    9.1400    2.6540    0.0000 C   0  0  0  0  0  0  0  0  0  0  0  0
   11.7790    2.2270    0.0000 C   0  0  0  0  0  0  0  0  0  0  0  0
   13.1510    2.8330    0.0000 C   0  0  0  0  0  0  0  0  0  0  0  0
   14.3620    1.9480    0.0000 C   0  0  0  0  0  0  0  0  0  0  0  0
    8.6890    6.5090    0.0000 C   0  0  0  0  0  0  0  0  0  0  0  0
    3.7630    3.8850    0.0000 C   0  0  3  0  0  0  0  0  0  0  0  0
    2.2630    3.8900    0.0000 O   0  0  0  0  0  0  0  0  0  0  0  0
    4.5170    5.1820    0.0000 C   0  0  0  0  0  0  0  0  0  0  0  0
    4.5000   -0.0150    0.0000 C   0  0  3  0  0  0  0  0  0  0  0  0
    6.0000   -0.0190    0.0000 O   0  0  0  0  0  0  0  0  0  0  0  0
    3.7460   -1.3110    0.0000 C   0  0  3  0  0  0  0  0  0  0  0  0
    4.4920   -2.6130    0.0000 O   0  0  0  0  0  0  0  0  0  0  0  0
    2.2460   -1.3060    0.0000 C   0  0  3  0  0  0  0  0  0  0  0  0
    1.4920   -2.6030    0.0000 O   0  0  0  0  0  0  0  0  0  0  0  0
  1  2  1  0  0  0  0
  1  3  1  0  0  0  0
  3  4  1  0  0  0  0
  3 26  1  0  0  0  0
  4  5  1  0  0  0  0
  5  6  1  0  0  0  0
  5 22  1  0  0  0  0
  6  7  1  0  0  0  0
  6 19  1  0  0  0  0
  7  8  1  0  0  0  0
  8  9  2  0  0  0  0
  8 10  1  0  0  0  0
 10 11  1  0  0  0  0
 10 14  1  0  0  0  0
 11 12  1  0  0  0  0
 11 18  1  0  0  0  0
 12 13  1  0  0  0  0
 13 14  1  0  0  0  0
 13 15  1  0  0  0  0
 15 16  1  0  0  0  0
 16 17  1  0  0  0  0
 19 20  1  0  0  0  0
 19 21  1  0  0  0  0
 22 23  1  0  0  0  0
 22 24  1  0  0  0  0
 24 25  1  0  0  0  0
 24 26  1  0  0  0  0
 26 27  1  0  0  0  0
M  END
>  <Index>
63

>  <Generic names>
lincomycin

>  <bilirubinemia>
0

$$$$
O1C(=O)C(C)C(=O)C(C)C(OC2OC(CC(N(C)C)C2O)C)[C@@](OC)(CC(C)C(=O)C(C2N(CCCCn3cc(nc3)-c3cccnc3)C(O[C@]2(C)C1CC)=O)C)C
  MOE2014           2D

 58 62  0  0  1  0  0  0  0  0999 V2000
    0.0000    0.0000    0.0000 O   0  0  0  0  0  0  0  0  0  0  0  0
   -1.5370    0.2230    0.0000 C   0  0  0  0  0  0  0  0  0  0  0  0
   -2.5440   -0.8890    0.0000 O   0  0  0  0  0  0  0  0  0  0  0  0
   -1.9110    1.7410    0.0000 C   0  0  3  0  0  0  0  0  0  0  0  0
   -3.3340    2.2160    0.0000 C   0  0  0  0  0  0  0  0  0  0  0  0
   -0.7580    2.6830    0.0000 C   0  0  0  0  0  0  0  0  0  0  0  0
   -2.1520    3.2390    0.0000 O   0  0  0  0  0  0  0  0  0  0  0  0
   -0.9480    4.1720    0.0000 C   0  0  3  0  0  0  0  0  0  0  0  0
   -2.3240    4.7680    0.0000 C   0  0  0  0  0  0  0  0  0  0  0  0
    0.2610    5.0490    0.0000 C   0  0  3  0  0  0  0  0  0  0  0  0
   -1.1840    5.4490    0.0000 O   0  0  0  0  0  0  0  0  0  0  0  0
   -1.9240    6.7540    0.0000 C   0  0  3  0  0  0  0  0  0  0  0  0
   -1.4000    8.1590    0.0000 O   0  0  0  0  0  0  0  0  0  0  0  0
   -2.3550    9.3160    0.0000 C   0  0  3  0  0  0  0  0  0  0  0  0
   -3.8350    9.0670    0.0000 C   0  0  0  0  0  0  0  0  0  0  0  0
   -4.3590    7.6610    0.0000 C   0  0  3  0  0  0  0  0  0  0  0  0
   -5.8380    7.4130    0.0000 N   0  0  0  0  0  0  0  0  0  0  0  0
   -6.3620    6.0070    0.0000 C   0  0  0  0  0  0  0  0  0  0  0  0
   -6.7930    8.5690    0.0000 C   0  0  0  0  0  0  0  0  0  0  0  0
   -3.4030    6.5050    0.0000 C   0  0  3  0  0  0  0  0  0  0  0  0
   -3.9270    5.0990    0.0000 O   0  0  0  0  0  0  0  0  0  0  0  0
   -1.8310   10.7210    0.0000 C   0  0  0  0  0  0  0  0  0  0  0  0
    0.1800    6.5340    0.0000 C   0  0  1  0  0  0  0  0  0  0  0  0
   -0.7720    7.6930    0.0000 O   0  0  0  0  0  0  0  0  0  0  0  0
   -0.2440    9.0970    0.0000 C   0  0  0  0  0  0  0  0  0  0  0  0
    1.5680    7.2730    0.0000 C   0  0  0  0  0  0  0  0  0  0  0  0
    2.7480    6.2590    0.0000 C   0  0  3  0  0  0  0  0  0  0  0  0
    4.1820    6.7000    0.0000 C   0  0  0  0  0  0  0  0  0  0  0  0
    2.3550    4.8060    0.0000 C   0  0  0  0  0  0  0  0  0  0  0  0
    3.8060    5.1820    0.0000 O   0  0  0  0  0  0  0  0  0  0  0  0
    3.3980    3.7340    0.0000 C   0  0  3  0  0  0  0  0  0  0  0  0
    3.2110    2.3600    0.0000 C   0  0  3  0  0  0  0  0  0  0  0  0
    4.5650    1.7220    0.0000 N   0  0  0  0  0  0  0  0  0  0  0  0
    5.8930    2.4180    0.0000 C   0  0  0  0  0  0  0  0  0  0  0  0
    7.1600    1.6150    0.0000 C   0  0  0  0  0  0  0  0  0  0  0  0
    8.4890    2.3110    0.0000 C   0  0  0  0  0  0  0  0  0  0  0  0
    9.7560    1.5090    0.0000 C   0  0  0  0  0  0  0  0  0  0  0  0
   11.0850    2.2050    0.0000 N   0  0  0  0  0  0  0  0  0  0  0  0
   12.4290    1.5390    0.0000 C   0  0  0  0  0  0  0  0  0  0  0  0
   13.4780    2.6120    0.0000 C   0  0  0  0  0  0  0  0  0  0  0  0
   12.7820    3.9400    0.0000 N   0  0  0  0  0  0  0  0  0  0  0  0
   11.3030    3.6890    0.0000 C   0  0  0  0  0  0  0  0  0  0  0  0
   14.9620    2.3940    0.0000 C   0  0  0  0  0  0  0  0  0  0  0  0
   15.8920    3.5700    0.0000 C   0  0  0  0  0  0  0  0  0  0  0  0
   17.3770    3.3530    0.0000 C   0  0  0  0  0  0  0  0  0  0  0  0
   17.9300    1.9580    0.0000 C   0  0  0  0  0  0  0  0  0  0  0  0
   16.9990    0.7820    0.0000 N   0  0  0  0  0  0  0  0  0  0  0  0
   15.5150    1.0000    0.0000 C   0  0  0  0  0  0  0  0  0  0  0  0
    4.3140    0.2160    0.0000 C   0  0  0  0  0  0  0  0  0  0  0  0
    2.8060    0.0110    0.0000 O   0  0  0  0  0  0  0  0  0  0  0  0
    2.2030    1.3940    0.0000 C   0  0  1  0  0  0  0  0  0  0  0  0
    1.5730    2.7550    0.0000 C   0  0  0  0  0  0  0  0  0  0  0  0
    0.8410    1.2450    0.0000 C   0  0  3  0  0  0  0  0  0  0  0  0
    1.6160   -0.0390    0.0000 C   0  0  0  0  0  0  0  0  0  0  0  0
    0.8910   -1.3520    0.0000 C   0  0  0  0  0  0  0  0  0  0  0  0
    5.3590   -0.8600    0.0000 O   0  0  0  0  0  0  0  0  0  0  0  0
    4.8230    4.2040    0.0000 C   0  0  0  0  0  0  0  0  0  0  0  0
   -1.3200    6.5250    0.0000 C   0  0  0  0  0  0  0  0  0  0  0  0
  1  2  1  0  0  0  0
  1 53  1  0  0  0  0
  2  3  2  0  0  0  0
  2  4  1  0  0  0  0
  4  5  1  0  0  0  0
  4  6  1  0  0  0  0
  6  7  2  0  0  0  0
  6  8  1  0  0  0  0
  8  9  1  0  0  0  0
  8 10  1  0  0  0  0
 10 11  1  0  0  0  0
 10 23  1  0  0  0  0
 11 12  1  0  0  0  0
 12 13  1  0  0  0  0
 12 20  1  0  0  0  0
 13 14  1  0  0  0  0
 14 15  1  0  0  0  0
 14 22  1  0  0  0  0
 15 16  1  0  0  0  0
 16 17  1  0  0  0  0
 16 20  1  0  0  0  0
 17 18  1  0  0  0  0
 17 19  1  0  0  0  0
 20 21  1  0  0  0  0
 23 24  1  1  0  0  0
 23 26  1  0  0  0  0
 23 58  1  6  0  0  0
 24 25  1  0  0  0  0
 26 27  1  0  0  0  0
 27 28  1  0  0  0  0
 27 29  1  0  0  0  0
 29 30  2  0  0  0  0
 29 31  1  0  0  0  0
 31 32  1  0  0  0  0
 31 57  1  0  0  0  0
 32 33  1  0  0  0  0
 32 51  1  0  0  0  0
 33 34  1  0  0  0  0
 33 49  1  0  0  0  0
 34 35  1  0  0  0  0
 35 36  1  0  0  0  0
 36 37  1  0  0  0  0
 37 38  1  0  0  0  0
 38 39  1  0  0  0  0
 38 42  1  0  0  0  0
 39 40  2  0  0  0  0
 40 41  1  0  0  0  0
 40 43  1  0  0  0  0
 41 42  2  0  0  0  0
 43 44  1  0  0  0  0
 43 48  2  0  0  0  0
 44 45  2  0  0  0  0
 45 46  1  0  0  0  0
 46 47  2  0  0  0  0
 47 48  1  0  0  0  0
 49 50  1  0  0  0  0
 49 56  2  0  0  0  0
 50 51  1  0  0  0  0
 51 52  1  1  0  0  0
 51 53  1  0  0  0  0
 53 54  1  0  0  0  0
 54 55  1  0  0  0  0
M  END
>  <Index>
64

>  <Generic names>
telithromycin

>  <bilirubinemia>
0

$$$$
O(C(=O)C1(CCCCC1)C1CCCCC1)CCN(CC)CC
  MOE2014           2D

 22 23  0  0  0  0  0  0  0  0999 V2000
    0.0000    0.0000    0.0000 O   0  0  0  0  0  0  0  0  0  0  0  0
   -1.2930    0.7600    0.0000 C   0  0  0  0  0  0  0  0  0  0  0  0
   -1.2810    2.2600    0.0000 O   0  0  0  0  0  0  0  0  0  0  0  0
   -2.5980    0.0210    0.0000 C   0  0  0  0  0  0  0  0  0  0  0  0
   -1.8580   -1.2840    0.0000 C   0  0  0  0  0  0  0  0  0  0  0  0
   -2.6190   -2.5770    0.0000 C   0  0  0  0  0  0  0  0  0  0  0  0
   -4.1180   -2.5660    0.0000 C   0  0  0  0  0  0  0  0  0  0  0  0
   -4.8580   -1.2610    0.0000 C   0  0  0  0  0  0  0  0  0  0  0  0
   -4.0980    0.0320    0.0000 C   0  0  0  0  0  0  0  0  0  0  0  0
   -3.1000    1.4340    0.0000 C   0  0  0  0  0  0  0  0  0  0  0  0
   -4.5750    1.7060    0.0000 C   0  0  0  0  0  0  0  0  0  0  0  0
   -5.0770    3.1200    0.0000 C   0  0  0  0  0  0  0  0  0  0  0  0
   -4.1040    4.2610    0.0000 C   0  0  0  0  0  0  0  0  0  0  0  0
   -2.6280    3.9890    0.0000 C   0  0  0  0  0  0  0  0  0  0  0  0
   -2.1270    2.5760    0.0000 C   0  0  0  0  0  0  0  0  0  0  0  0
    1.3050    0.7400    0.0000 C   0  0  0  0  0  0  0  0  0  0  0  0
    2.5980   -0.0210    0.0000 C   0  0  0  0  0  0  0  0  0  0  0  0
    3.9030    0.7190    0.0000 N   0  0  0  0  0  0  0  0  0  0  0  0
    5.1960   -0.0410    0.0000 C   0  0  0  0  0  0  0  0  0  0  0  0
    5.1840   -1.5410    0.0000 C   0  0  0  0  0  0  0  0  0  0  0  0
    3.9150    2.2190    0.0000 C   0  0  0  0  0  0  0  0  0  0  0  0
    5.2200    2.9590    0.0000 C   0  0  0  0  0  0  0  0  0  0  0  0
  1  2  1  0  0  0  0
  1 16  1  0  0  0  0
  2  3  2  0  0  0  0
  2  4  1  0  0  0  0
  4  5  1  0  0  0  0
  4  9  1  0  0  0  0
  4 10  1  0  0  0  0
  5  6  1  0  0  0  0
  6  7  1  0  0  0  0
  7  8  1  0  0  0  0
  8  9  1  0  0  0  0
 10 11  1  0  0  0  0
 10 15  1  0  0  0  0
 11 12  1  0  0  0  0
 12 13  1  0  0  0  0
 13 14  1  0  0  0  0
 14 15  1  0  0  0  0
 16 17  1  0  0  0  0
 17 18  1  0  0  0  0
 18 19  1  0  0  0  0
 18 21  1  0  0  0  0
 19 20  1  0  0  0  0
 21 22  1  0  0  0  0
M  END
>  <Index>
65

>  <Generic names>
dicyclomine

>  <bilirubinemia>
0

$$$$
O=C1NC=Nc2[nH]ncc12
  MOE2014           2D

 10 11  0  0  0  0  0  0  0  0999 V2000
    0.0000    0.0000    0.0000 O   0  0  0  0  0  0  0  0  0  0  0  0
    0.7530    1.2980    0.0000 C   0  0  0  0  0  0  0  0  0  0  0  0
    0.0050    2.5980    0.0000 N   0  0  0  0  0  0  0  0  0  0  0  0
    0.7580    3.8960    0.0000 C   0  0  0  0  0  0  0  0  0  0  0  0
    2.2580    3.8930    0.0000 N   0  0  0  0  0  0  0  0  0  0  0  0
    3.0050    2.5920    0.0000 C   0  0  0  0  0  0  0  0  0  0  0  0
    4.4720    2.2770    0.0000 N   0  0  0  0  0  0  0  0  0  0  0  0
    4.6260    0.7850    0.0000 N   0  0  0  0  0  0  0  0  0  0  0  0
    3.2540    0.1780    0.0000 C   0  0  0  0  0  0  0  0  0  0  0  0
    2.2530    1.2940    0.0000 C   0  0  0  0  0  0  0  0  0  0  0  0
  1  2  2  0  0  0  0
  2  3  1  0  0  0  0
  2 10  1  0  0  0  0
  3  4  1  0  0  0  0
  4  5  2  0  0  0  0
  5  6  1  0  0  0  0
  6  7  1  0  0  0  0
  6 10  2  0  0  0  0
  7  8  1  0  0  0  0
  8  9  2  0  0  0  0
  9 10  1  0  0  0  0
M  END
>  <Index>
66

>  <Generic names>
allopurinol

>  <bilirubinemia>
1

$$$$
S1c2c(N(c3c1cccc3)C(=O)CCN1CCOCC1)cc(NC(OCC)=O)cc2
  MOE2014           2D

 30 33  0  0  0  0  0  0  0  0999 V2000
    0.0000    0.0000    0.0000 S   0  0  0  0  0  0  0  0  0  0  0  0
    0.7530    1.2970    0.0000 C   0  0  0  0  0  0  0  0  0  0  0  0
    0.0060    2.5980    0.0000 C   0  0  0  0  0  0  0  0  0  0  0  0
   -1.4940    2.6020    0.0000 N   0  0  0  0  0  0  0  0  0  0  0  0
   -2.2470    1.3040    0.0000 C   0  0  0  0  0  0  0  0  0  0  0  0
   -1.5000    0.0040    0.0000 C   0  0  0  0  0  0  0  0  0  0  0  0
   -2.2530   -1.2940    0.0000 C   0  0  0  0  0  0  0  0  0  0  0  0
   -3.7530   -1.2900    0.0000 C   0  0  0  0  0  0  0  0  0  0  0  0
   -4.5000    0.0110    0.0000 C   0  0  0  0  0  0  0  0  0  0  0  0
   -3.7470    1.3080    0.0000 C   0  0  0  0  0  0  0  0  0  0  0  0
   -2.2410    3.9020    0.0000 C   0  0  0  0  0  0  0  0  0  0  0  0
   -1.4880    5.2000    0.0000 O   0  0  0  0  0  0  0  0  0  0  0  0
   -3.7410    3.9060    0.0000 C   0  0  0  0  0  0  0  0  0  0  0  0
   -4.4880    5.2070    0.0000 C   0  0  0  0  0  0  0  0  0  0  0  0
   -5.9880    5.2110    0.0000 N   0  0  0  0  0  0  0  0  0  0  0  0
   -6.7410    3.9130    0.0000 C   0  0  0  0  0  0  0  0  0  0  0  0
   -8.2410    3.9170    0.0000 C   0  0  0  0  0  0  0  0  0  0  0  0
   -8.9880    5.2180    0.0000 O   0  0  0  0  0  0  0  0  0  0  0  0
   -8.2340    6.5150    0.0000 C   0  0  0  0  0  0  0  0  0  0  0  0
   -6.7340    6.5110    0.0000 C   0  0  0  0  0  0  0  0  0  0  0  0
    0.7590    3.8950    0.0000 C   0  0  0  0  0  0  0  0  0  0  0  0
    2.2590    3.8920    0.0000 C   0  0  0  0  0  0  0  0  0  0  0  0
    3.0120    5.1890    0.0000 N   0  0  0  0  0  0  0  0  0  0  0  0
    4.5120    5.1850    0.0000 C   0  0  0  0  0  0  0  0  0  0  0  0
    5.2660    6.4830    0.0000 O   0  0  0  0  0  0  0  0  0  0  0  0
    6.7660    6.4790    0.0000 C   0  0  0  0  0  0  0  0  0  0  0  0
    7.5190    7.7760    0.0000 C   0  0  0  0  0  0  0  0  0  0  0  0
    5.2590    3.8850    0.0000 O   0  0  0  0  0  0  0  0  0  0  0  0
    3.0060    2.5910    0.0000 C   0  0  0  0  0  0  0  0  0  0  0  0
    2.2530    1.2940    0.0000 C   0  0  0  0  0  0  0  0  0  0  0  0
  1  2  1  0  0  0  0
  1  6  1  0  0  0  0
  2  3  1  0  0  0  0
  2 30  2  0  0  0  0
  3  4  1  0  0  0  0
  3 21  2  0  0  0  0
  4  5  1  0  0  0  0
  4 11  1  0  0  0  0
  5  6  1  0  0  0  0
  5 10  2  0  0  0  0
  6  7  2  0  0  0  0
  7  8  1  0  0  0  0
  8  9  2  0  0  0  0
  9 10  1  0  0  0  0
 11 12  2  0  0  0  0
 11 13  1  0  0  0  0
 13 14  1  0  0  0  0
 14 15  1  0  0  0  0
 15 16  1  0  0  0  0
 15 20  1  0  0  0  0
 16 17  1  0  0  0  0
 17 18  1  0  0  0  0
 18 19  1  0  0  0  0
 19 20  1  0  0  0  0
 21 22  1  0  0  0  0
 22 23  1  0  0  0  0
 22 29  2  0  0  0  0
 23 24  1  0  0  0  0
 24 25  1  0  0  0  0
 24 28  2  0  0  0  0
 25 26  1  0  0  0  0
 26 27  1  0  0  0  0
 29 30  1  0  0  0  0
M  END
>  <Index>
67

>  <Generic names>
moricizine

>  <bilirubinemia>
0

$$$$
Oc1ccc(cc1)CC(NC(=O)C(NC(=O)C(NC(=O)C(NC(=O)C1NC(=O)CC1)Cc1nc[nH]c1)Cc1c2c([nH]c1)cccc2)CO)C(=O)NC(CC(C)C)C(=O)NC(CC(C)C)C(=O)NC(CCCNC(N)=N)C(=O)N1CCCC1C(=O)NCC
  MOE2014           2D

 87 92  0  0  1  0  0  0  0  0999 V2000
    0.0000    0.0000    0.0000 O   0  0  0  0  0  0  0  0  0  0  0  0
    0.7520    1.2980    0.0000 C   0  0  0  0  0  0  0  0  0  0  0  0
    0.0030    2.5980    0.0000 C   0  0  0  0  0  0  0  0  0  0  0  0
    0.7550    3.8960    0.0000 C   0  0  0  0  0  0  0  0  0  0  0  0
    2.2550    3.8940    0.0000 C   0  0  0  0  0  0  0  0  0  0  0  0
    3.0030    2.5940    0.0000 C   0  0  0  0  0  0  0  0  0  0  0  0
    2.2520    1.2960    0.0000 C   0  0  0  0  0  0  0  0  0  0  0  0
    3.0070    5.1920    0.0000 C   0  0  0  0  0  0  0  0  0  0  0  0
    2.2580    6.4920    0.0000 C   0  0  3  0  0  0  0  0  0  0  0  0
    0.7580    6.4940    0.0000 N   0  0  0  0  0  0  0  0  0  0  0  0
    0.0100    7.7940    0.0000 C   0  0  0  0  0  0  0  0  0  0  0  0
    0.7620    9.0920    0.0000 O   0  0  0  0  0  0  0  0  0  0  0  0
   -1.4900    7.7960    0.0000 C   0  0  3  0  0  0  0  0  0  0  0  0
   -2.2420    6.4980    0.0000 N   0  0  0  0  0  0  0  0  0  0  0  0
   -3.7420    6.5000    0.0000 C   0  0  0  0  0  0  0  0  0  0  0  0
   -4.4900    7.8000    0.0000 O   0  0  0  0  0  0  0  0  0  0  0  0
   -4.4930    5.2020    0.0000 C   0  0  3  0  0  0  0  0  0  0  0  0
   -5.9930    5.2040    0.0000 N   0  0  0  0  0  0  0  0  0  0  0  0
   -6.7420    6.5040    0.0000 C   0  0  0  0  0  0  0  0  0  0  0  0
   -5.9900    7.8020    0.0000 O   0  0  0  0  0  0  0  0  0  0  0  0
   -8.2420    6.5060    0.0000 C   0  0  3  0  0  0  0  0  0  0  0  0
   -8.9900    7.8060    0.0000 N   0  0  0  0  0  0  0  0  0  0  0  0
   -8.2380    9.1040    0.0000 C   0  0  0  0  0  0  0  0  0  0  0  0
   -6.7380    9.1020    0.0000 O   0  0  0  0  0  0  0  0  0  0  0  0
   -8.9870   10.4040    0.0000 C   0  0  3  0  0  0  0  0  0  0  0  0
  -10.4780   10.5620    0.0000 N   0  0  0  0  0  0  0  0  0  0  0  0
  -10.7880   12.0300    0.0000 C   0  0  0  0  0  0  0  0  0  0  0  0
  -12.1580   12.6420    0.0000 O   0  0  0  0  0  0  0  0  0  0  0  0
   -9.4880   12.7780    0.0000 C   0  0  0  0  0  0  0  0  0  0  0  0
   -8.3750   11.7730    0.0000 C   0  0  0  0  0  0  0  0  0  0  0  0
   -8.9930    5.2080    0.0000 C   0  0  0  0  0  0  0  0  0  0  0  0
  -10.4930    5.2090    0.0000 C   0  0  0  0  0  0  0  0  0  0  0  0
  -11.3740    6.4240    0.0000 N   0  0  0  0  0  0  0  0  0  0  0  0
  -12.8010    5.9620    0.0000 C   0  0  0  0  0  0  0  0  0  0  0  0
  -12.8030    4.4620    0.0000 N   0  0  0  0  0  0  0  0  0  0  0  0
  -11.3770    3.9970    0.0000 C   0  0  0  0  0  0  0  0  0  0  0  0
   -3.7450    3.9020    0.0000 C   0  0  0  0  0  0  0  0  0  0  0  0
   -4.4970    2.6040    0.0000 C   0  0  0  0  0  0  0  0  0  0  0  0
   -3.8880    1.2330    0.0000 C   0  0  0  0  0  0  0  0  0  0  0  0
   -5.0040    0.2300    0.0000 C   0  0  0  0  0  0  0  0  0  0  0  0
   -6.3020    0.9820    0.0000 N   0  0  0  0  0  0  0  0  0  0  0  0
   -5.9890    2.4490    0.0000 C   0  0  0  0  0  0  0  0  0  0  0  0
   -4.6940   -1.2370    0.0000 C   0  0  0  0  0  0  0  0  0  0  0  0
   -3.2680   -1.7030    0.0000 C   0  0  0  0  0  0  0  0  0  0  0  0
   -2.1520   -0.7000    0.0000 C   0  0  0  0  0  0  0  0  0  0  0  0
   -2.4620    0.7670    0.0000 C   0  0  0  0  0  0  0  0  0  0  0  0
   -2.2380    9.0960    0.0000 C   0  0  0  0  0  0  0  0  0  0  0  0
   -1.4870   10.3940    0.0000 O   0  0  0  0  0  0  0  0  0  0  0  0
    3.0100    7.7900    0.0000 C   0  0  0  0  0  0  0  0  0  0  0  0
    2.2620    9.0900    0.0000 O   0  0  0  0  0  0  0  0  0  0  0  0
    4.5100    7.7890    0.0000 N   0  0  0  0  0  0  0  0  0  0  0  0
    5.2620    9.0870    0.0000 C   0  0  3  0  0  0  0  0  0  0  0  0
    4.5130   10.3870    0.0000 C   0  0  0  0  0  0  0  0  0  0  0  0
    5.2650   11.6850    0.0000 C   0  0  0  0  0  0  0  0  0  0  0  0
    4.5160   12.9850    0.0000 C   0  0  0  0  0  0  0  0  0  0  0  0
    6.7650   11.6830    0.0000 C   0  0  0  0  0  0  0  0  0  0  0  0
    6.7620    9.0850    0.0000 C   0  0  0  0  0  0  0  0  0  0  0  0
    7.5100    7.7850    0.0000 O   0  0  0  0  0  0  0  0  0  0  0  0
    7.5130   10.3830    0.0000 N   0  0  0  0  0  0  0  0  0  0  0  0
    9.0130   10.3810    0.0000 C   0  0  3  0  0  0  0  0  0  0  0  0
    9.7650   11.6790    0.0000 C   0  0  0  0  0  0  0  0  0  0  0  0
    9.0160   12.9790    0.0000 C   0  0  0  0  0  0  0  0  0  0  0  0
    9.7680   14.2770    0.0000 C   0  0  0  0  0  0  0  0  0  0  0  0
    7.5160   12.9810    0.0000 C   0  0  0  0  0  0  0  0  0  0  0  0
    9.7620    9.0810    0.0000 C   0  0  0  0  0  0  0  0  0  0  0  0
    9.0100    7.7830    0.0000 O   0  0  0  0  0  0  0  0  0  0  0  0
   11.2620    9.0790    0.0000 N   0  0  0  0  0  0  0  0  0  0  0  0
   12.0100    7.7790    0.0000 C   0  0  3  0  0  0  0  0  0  0  0  0
   11.2580    6.4810    0.0000 C   0  0  0  0  0  0  0  0  0  0  0  0
   12.0070    5.1810    0.0000 C   0  0  0  0  0  0  0  0  0  0  0  0
   11.2550    3.8830    0.0000 C   0  0  0  0  0  0  0  0  0  0  0  0
   12.0030    2.5830    0.0000 N   0  0  0  0  0  0  0  0  0  0  0  0
   11.2520    1.2850    0.0000 C   0  0  0  0  0  0  0  0  0  0  0  0
    9.7520    1.2870    0.0000 N   0  0  0  0  0  0  0  0  0  0  0  0
   12.0000   -0.0150    0.0000 N   0  0  0  0  0  0  0  0  0  0  0  0
   13.5100    7.7770    0.0000 C   0  0  0  0  0  0  0  0  0  0  0  0
   14.2580    6.4770    0.0000 O   0  0  0  0  0  0  0  0  0  0  0  0
   14.2620    9.0750    0.0000 N   0  0  0  0  0  0  0  0  0  0  0  0
   13.6530   10.4460    0.0000 C   0  0  0  0  0  0  0  0  0  0  0  0
   14.7690   11.4490    0.0000 C   0  0  0  0  0  0  0  0  0  0  0  0
   16.0670   10.6970    0.0000 C   0  0  0  0  0  0  0  0  0  0  0  0
   15.7540    9.2300    0.0000 C   0  0  3  0  0  0  0  0  0  0  0  0
   16.7560    8.1140    0.0000 C   0  0  0  0  0  0  0  0  0  0  0  0
   16.2900    6.6880    0.0000 O   0  0  0  0  0  0  0  0  0  0  0  0
   18.2230    8.4240    0.0000 N   0  0  0  0  0  0  0  0  0  0  0  0
   19.2260    7.3080    0.0000 C   0  0  0  0  0  0  0  0  0  0  0  0
   20.6930    7.6180    0.0000 C   0  0  0  0  0  0  0  0  0  0  0  0
  1  2  1  0  0  0  0
  2  3  1  0  0  0  0
  2  7  2  0  0  0  0
  3  4  2  0  0  0  0
  4  5  1  0  0  0  0
  5  6  2  0  0  0  0
  5  8  1  0  0  0  0
  6  7  1  0  0  0  0
  8  9  1  0  0  0  0
  9 10  1  0  0  0  0
  9 49  1  0  0  0  0
 10 11  1  0  0  0  0
 11 12  2  0  0  0  0
 11 13  1  0  0  0  0
 13 14  1  0  0  0  0
 13 47  1  0  0  0  0
 14 15  1  0  0  0  0
 15 16  2  0  0  0  0
 15 17  1  0  0  0  0
 17 18  1  0  0  0  0
 17 37  1  0  0  0  0
 18 19  1  0  0  0  0
 19 20  2  0  0  0  0
 19 21  1  0  0  0  0
 21 22  1  0  0  0  0
 21 31  1  0  0  0  0
 22 23  1  0  0  0  0
 23 24  2  0  0  0  0
 23 25  1  0  0  0  0
 25 26  1  0  0  0  0
 25 30  1  0  0  0  0
 26 27  1  0  0  0  0
 27 28  2  0  0  0  0
 27 29  1  0  0  0  0
 29 30  1  0  0  0  0
 31 32  1  0  0  0  0
 32 33  1  0  0  0  0
 32 36  2  0  0  0  0
 33 34  2  0  0  0  0
 34 35  1  0  0  0  0
 35 36  1  0  0  0  0
 37 38  1  0  0  0  0
 38 39  1  0  0  0  0
 38 42  2  0  0  0  0
 39 40  1  0  0  0  0
 39 46  2  0  0  0  0
 40 41  1  0  0  0  0
 40 43  2  0  0  0  0
 41 42  1  0  0  0  0
 43 44  1  0  0  0  0
 44 45  2  0  0  0  0
 45 46  1  0  0  0  0
 47 48  1  0  0  0  0
 49 50  2  0  0  0  0
 49 51  1  0  0  0  0
 51 52  1  0  0  0  0
 52 53  1  0  0  0  0
 52 57  1  0  0  0  0
 53 54  1  0  0  0  0
 54 55  1  0  0  0  0
 54 56  1  0  0  0  0
 57 58  2  0  0  0  0
 57 59  1  0  0  0  0
 59 60  1  0  0  0  0
 60 61  1  0  0  0  0
 60 65  1  0  0  0  0
 61 62  1  0  0  0  0
 62 63  1  0  0  0  0
 62 64  1  0  0  0  0
 65 66  2  0  0  0  0
 65 67  1  0  0  0  0
 67 68  1  0  0  0  0
 68 69  1  0  0  0  0
 68 76  1  0  0  0  0
 69 70  1  0  0  0  0
 70 71  1  0  0  0  0
 71 72  1  0  0  0  0
 72 73  1  0  0  0  0
 73 74  1  0  0  0  0
 73 75  2  0  0  0  0
 76 77  2  0  0  0  0
 76 78  1  0  0  0  0
 78 79  1  0  0  0  0
 78 82  1  0  0  0  0
 79 80  1  0  0  0  0
 80 81  1  0  0  0  0
 81 82  1  0  0  0  0
 82 83  1  0  0  0  0
 83 84  2  0  0  0  0
 83 85  1  0  0  0  0
 85 86  1  0  0  0  0
 86 87  1  0  0  0  0
M  END
>  <Index>
68

>  <Generic names>
leuprolide acetate

>  <bilirubinemia>
0

$$$$
FC1C2=CC(=O)C=C[C@]2(C)[C@]2(F)C(C1)C1CC3OC(O[C@@]3(C(=O)COC(=O)C)[C@]1(CC2O)C)(C)C
  MOE2014           2D

 35 39  0  0  1  0  0  0  0  0999 V2000
    0.0000    0.0000    0.0000 F   0  0  0  0  0  0  0  0  0  0  0  0
   -0.7490    1.2990    0.0000 C   0  0  3  0  0  0  0  0  0  0  0  0
    0.0020    2.5980    0.0000 C   0  0  0  0  0  0  0  0  0  0  0  0
    1.5020    2.5970    0.0000 C   0  0  0  0  0  0  0  0  0  0  0  0
    2.2520    3.8960    0.0000 C   0  0  0  0  0  0  0  0  0  0  0  0
    3.7520    3.8950    0.0000 O   0  0  0  0  0  0  0  0  0  0  0  0
    1.5030    5.1950    0.0000 C   0  0  0  0  0  0  0  0  0  0  0  0
    0.0030    5.1960    0.0000 C   0  0  0  0  0  0  0  0  0  0  0  0
   -0.7480    3.8980    0.0000 C   0  0  1  0  0  0  0  0  0  0  0  0
   -1.0070    5.3750    0.0000 C   0  0  0  0  0  0  0  0  0  0  0  0
   -2.2480    3.8980    0.0000 C   0  0  2  0  0  0  0  0  0  0  0  0
   -1.9860    5.3760    0.0000 F   0  0  0  0  0  0  0  0  0  0  0  0
   -2.9980    2.6000    0.0000 C   0  0  3  0  0  0  0  0  0  0  0  0
   -2.2490    1.3000    0.0000 C   0  0  0  0  0  0  0  0  0  0  0  0
   -4.4980    2.6010    0.0000 C   0  0  3  0  0  0  0  0  0  0  0  0
   -5.5030    1.4870    0.0000 C   0  0  0  0  0  0  0  0  0  0  0  0
   -6.8730    2.0980    0.0000 C   0  0  3  0  0  0  0  0  0  0  0  0
   -8.3400    1.7870    0.0000 O   0  0  0  0  0  0  0  0  0  0  0  0
   -9.0890    3.0860    0.0000 C   0  0  0  0  0  0  0  0  0  0  0  0
   -8.0850    4.2000    0.0000 O   0  0  0  0  0  0  0  0  0  0  0  0
   -6.7150    3.5890    0.0000 C   0  0  2  0  0  0  0  0  0  0  0  0
   -6.5830    5.0830    0.0000 C   0  0  0  0  0  0  0  0  0  0  0  0
   -5.2240    5.7170    0.0000 O   0  0  0  0  0  0  0  0  0  0  0  0
   -7.8120    5.9450    0.0000 C   0  0  0  0  0  0  0  0  0  0  0  0
   -7.6800    7.4390    0.0000 O   0  0  0  0  0  0  0  0  0  0  0  0
   -8.9080    8.3000    0.0000 C   0  0  0  0  0  0  0  0  0  0  0  0
  -10.2680    7.6670    0.0000 O   0  0  0  0  0  0  0  0  0  0  0  0
   -8.7770    9.7940    0.0000 C   0  0  0  0  0  0  0  0  0  0  0  0
   -5.2480    3.9000    0.0000 C   0  0  1  0  0  0  0  0  0  0  0  0
   -4.4970    5.1990    0.0000 C   0  0  0  0  0  0  0  0  0  0  0  0
   -2.9970    5.1980    0.0000 C   0  0  3  0  0  0  0  0  0  0  0  0
   -2.2460    6.4970    0.0000 O   0  0  0  0  0  0  0  0  0  0  0  0
   -5.8810    5.2600    0.0000 C   0  0  0  0  0  0  0  0  0  0  0  0
  -10.2990    3.9740    0.0000 C   0  0  0  0  0  0  0  0  0  0  0  0
  -10.4350    2.4230    0.0000 C   0  0  0  0  0  0  0  0  0  0  0  0
  1  2  1  0  0  0  0
  2  3  1  0  0  0  0
  2 14  1  0  0  0  0
  3  4  2  0  0  0  0
  3  9  1  0  0  0  0
  4  5  1  0  0  0  0
  5  6  2  0  0  0  0
  5  7  1  0  0  0  0
  7  8  2  0  0  0  0
  8  9  1  0  0  0  0
  9 10  1  6  0  0  0
  9 11  1  0  0  0  0
 11 12  1  1  0  0  0
 11 13  1  0  0  0  0
 11 31  1  0  0  0  0
 13 14  1  0  0  0  0
 13 15  1  0  0  0  0
 15 16  1  0  0  0  0
 15 29  1  0  0  0  0
 16 17  1  0  0  0  0
 17 18  1  0  0  0  0
 17 21  1  0  0  0  0
 18 19  1  0  0  0  0
 19 20  1  0  0  0  0
 19 34  1  0  0  0  0
 19 35  1  0  0  0  0
 20 21  1  0  0  0  0
 21 22  1  6  0  0  0
 21 29  1  0  0  0  0
 22 23  2  0  0  0  0
 22 24  1  0  0  0  0
 24 25  1  0  0  0  0
 25 26  1  0  0  0  0
 26 27  2  0  0  0  0
 26 28  1  0  0  0  0
 29 30  1  0  0  0  0
 29 33  1  6  0  0  0
 30 31  1  0  0  0  0
 31 32  1  0  0  0  0
M  END
>  <Index>
69

>  <Generic names>
fluocinonide

>  <bilirubinemia>
0

$$$$
O1C(COC(=O)c2n(Cc3ccc(cc3)-c3ccccc3-c3nn[nH]n3)c(nc2C(O)(C)C)CCC)=C(OC1=O)C
  MOE2014           2D

 41 45  0  0  0  0  0  0  0  0999 V2000
    0.0000    0.0000    0.0000 O   0  0  0  0  0  0  0  0  0  0  0  0
   -0.5930   -1.3780    0.0000 C   0  0  0  0  0  0  0  0  0  0  0  0
   -2.0560   -1.7080    0.0000 C   0  0  0  0  0  0  0  0  0  0  0  0
   -3.0740   -0.6060    0.0000 O   0  0  0  0  0  0  0  0  0  0  0  0
   -4.5370   -0.9360    0.0000 C   0  0  0  0  0  0  0  0  0  0  0  0
   -4.9830   -2.3680    0.0000 O   0  0  0  0  0  0  0  0  0  0  0  0
   -5.5540    0.1660    0.0000 C   0  0  0  0  0  0  0  0  0  0  0  0
   -7.0440   -0.0090    0.0000 N   0  0  0  0  0  0  0  0  0  0  0  0
   -7.7780   -1.3180    0.0000 C   0  0  0  0  0  0  0  0  0  0  0  0
   -9.2780   -1.3360    0.0000 C   0  0  0  0  0  0  0  0  0  0  0  0
  -10.0110   -2.6450    0.0000 C   0  0  0  0  0  0  0  0  0  0  0  0
  -11.5110   -2.6640    0.0000 C   0  0  0  0  0  0  0  0  0  0  0  0
  -12.2780   -1.3740    0.0000 C   0  0  0  0  0  0  0  0  0  0  0  0
  -11.5440   -0.0660    0.0000 C   0  0  0  0  0  0  0  0  0  0  0  0
  -10.0440   -0.0470    0.0000 C   0  0  0  0  0  0  0  0  0  0  0  0
  -13.7770   -1.3930    0.0000 C   0  0  0  0  0  0  0  0  0  0  0  0
  -14.5440   -0.1030    0.0000 C   0  0  0  0  0  0  0  0  0  0  0  0
  -16.0430   -0.1220    0.0000 C   0  0  0  0  0  0  0  0  0  0  0  0
  -16.7770   -1.4300    0.0000 C   0  0  0  0  0  0  0  0  0  0  0  0
  -16.0110   -2.7200    0.0000 C   0  0  0  0  0  0  0  0  0  0  0  0
  -14.5110   -2.7010    0.0000 C   0  0  0  0  0  0  0  0  0  0  0  0
  -13.7450   -3.9910    0.0000 C   0  0  0  0  0  0  0  0  0  0  0  0
  -14.3380   -5.3680    0.0000 N   0  0  0  0  0  0  0  0  0  0  0  0
  -13.2110   -6.3580    0.0000 N   0  0  0  0  0  0  0  0  0  0  0  0
  -11.9210   -5.5920    0.0000 N   0  0  0  0  0  0  0  0  0  0  0  0
  -12.2510   -4.1290    0.0000 N   0  0  0  0  0  0  0  0  0  0  0  0
   -7.6710    1.3530    0.0000 C   0  0  0  0  0  0  0  0  0  0  0  0
   -6.5690    2.3710    0.0000 N   0  0  0  0  0  0  0  0  0  0  0  0
   -5.2610    1.6370    0.0000 C   0  0  0  0  0  0  0  0  0  0  0  0
   -3.8980    2.2640    0.0000 C   0  0  0  0  0  0  0  0  0  0  0  0
   -4.5260    3.6270    0.0000 O   0  0  0  0  0  0  0  0  0  0  0  0
   -3.2710    0.9020    0.0000 C   0  0  0  0  0  0  0  0  0  0  0  0
   -2.5360    2.8910    0.0000 C   0  0  0  0  0  0  0  0  0  0  0  0
   -9.1420    1.6470    0.0000 C   0  0  0  0  0  0  0  0  0  0  0  0
   -9.6240    3.0670    0.0000 C   0  0  0  0  0  0  0  0  0  0  0  0
  -11.0950    3.3610    0.0000 C   0  0  0  0  0  0  0  0  0  0  0  0
    0.5340   -2.3680    0.0000 C   0  0  0  0  0  0  0  0  0  0  0  0
    1.8240   -1.6010    0.0000 O   0  0  0  0  0  0  0  0  0  0  0  0
    1.4940   -0.1380    0.0000 C   0  0  0  0  0  0  0  0  0  0  0  0
    2.4830    0.9890    0.0000 O   0  0  0  0  0  0  0  0  0  0  0  0
    0.3960   -3.8610    0.0000 C   0  0  0  0  0  0  0  0  0  0  0  0
  1  2  1  0  0  0  0
  1 39  1  0  0  0  0
  2  3  1  0  0  0  0
  2 37  2  0  0  0  0
  3  4  1  0  0  0  0
  4  5  1  0  0  0  0
  5  6  2  0  0  0  0
  5  7  1  0  0  0  0
  7  8  1  0  0  0  0
  7 29  2  0  0  0  0
  8  9  1  0  0  0  0
  8 27  1  0  0  0  0
  9 10  1  0  0  0  0
 10 11  1  0  0  0  0
 10 15  2  0  0  0  0
 11 12  2  0  0  0  0
 12 13  1  0  0  0  0
 13 14  2  0  0  0  0
 13 16  1  0  0  0  0
 14 15  1  0  0  0  0
 16 17  1  0  0  0  0
 16 21  2  0  0  0  0
 17 18  2  0  0  0  0
 18 19  1  0  0  0  0
 19 20  2  0  0  0  0
 20 21  1  0  0  0  0
 21 22  1  0  0  0  0
 22 23  1  0  0  0  0
 22 26  2  0  0  0  0
 23 24  2  0  0  0  0
 24 25  1  0  0  0  0
 25 26  1  0  0  0  0
 27 28  2  0  0  0  0
 27 34  1  0  0  0  0
 28 29  1  0  0  0  0
 29 30  1  0  0  0  0
 30 31  1  0  0  0  0
 30 32  1  0  0  0  0
 30 33  1  0  0  0  0
 34 35  1  0  0  0  0
 35 36  1  0  0  0  0
 37 38  1  0  0  0  0
 37 41  1  0  0  0  0
 38 39  1  0  0  0  0
 39 40  2  0  0  0  0
M  END
>  <Index>
70

>  <Generic names>
olmesartan medoxomil

>  <bilirubinemia>
0

$$$$
n1cn(nc1)C(c1ccc(cc1)C#N)c1ccc(cc1)C#N
  MOE2014           2D

 22 24  0  0  0  0  0  0  0  0999 V2000
    0.0000    0.0000    0.0000 N   0  0  0  0  0  0  0  0  0  0  0  0
   -0.4640   -1.4270    0.0000 C   0  0  0  0  0  0  0  0  0  0  0  0
    0.7500   -2.3080    0.0000 N   0  0  0  0  0  0  0  0  0  0  0  0
    1.9640   -1.4270    0.0000 N   0  0  0  0  0  0  0  0  0  0  0  0
    1.5000    0.0000    0.0000 C   0  0  0  0  0  0  0  0  0  0  0  0
    0.7500   -3.8080    0.0000 C   0  0  0  0  0  0  0  0  0  0  0  0
   -0.5490   -4.5580    0.0000 C   0  0  0  0  0  0  0  0  0  0  0  0
   -0.5490   -6.0580    0.0000 C   0  0  0  0  0  0  0  0  0  0  0  0
   -1.8480   -6.8080    0.0000 C   0  0  0  0  0  0  0  0  0  0  0  0
   -3.1470   -6.0580    0.0000 C   0  0  0  0  0  0  0  0  0  0  0  0
   -3.1470   -4.5580    0.0000 C   0  0  0  0  0  0  0  0  0  0  0  0
   -1.8480   -3.8080    0.0000 C   0  0  0  0  0  0  0  0  0  0  0  0
   -4.4460   -6.8080    0.0000 C   0  0  0  0  0  0  0  0  0  0  0  0
   -5.7450   -7.5580    0.0000 N   0  0  0  0  0  0  0  0  0  0  0  0
    2.0490   -4.5580    0.0000 C   0  0  0  0  0  0  0  0  0  0  0  0
    3.3480   -3.8080    0.0000 C   0  0  0  0  0  0  0  0  0  0  0  0
    4.6470   -4.5580    0.0000 C   0  0  0  0  0  0  0  0  0  0  0  0
    4.6470   -6.0580    0.0000 C   0  0  0  0  0  0  0  0  0  0  0  0
    3.3480   -6.8080    0.0000 C   0  0  0  0  0  0  0  0  0  0  0  0
    2.0490   -6.0580    0.0000 C   0  0  0  0  0  0  0  0  0  0  0  0
    5.9460   -6.8080    0.0000 C   0  0  0  0  0  0  0  0  0  0  0  0
    7.2450   -7.5580    0.0000 N   0  0  0  0  0  0  0  0  0  0  0  0
  1  2  2  0  0  0  0
  1  5  1  0  0  0  0
  2  3  1  0  0  0  0
  3  4  1  0  0  0  0
  3  6  1  0  0  0  0
  4  5  2  0  0  0  0
  6  7  1  0  0  0  0
  6 15  1  0  0  0  0
  7  8  1  0  0  0  0
  7 12  2  0  0  0  0
  8  9  2  0  0  0  0
  9 10  1  0  0  0  0
 10 11  2  0  0  0  0
 10 13  1  0  0  0  0
 11 12  1  0  0  0  0
 13 14  3  0  0  0  0
 15 16  1  0  0  0  0
 15 20  2  0  0  0  0
 16 17  2  0  0  0  0
 17 18  1  0  0  0  0
 18 19  2  0  0  0  0
 18 21  1  0  0  0  0
 19 20  1  0  0  0  0
 21 22  3  0  0  0  0
M  END
>  <Index>
71

>  <Generic names>
letrozole

>  <bilirubinemia>
0

$$$$
FC(F)(F)c1ccc(NC(=O)c2cnoc2C)cc1
  MOE2014           2D

 19 20  0  0  0  0  0  0  0  0999 V2000
    0.0000    0.0000    0.0000 F   0  0  0  0  0  0  0  0  0  0  0  0
   -0.0320   -1.5000    0.0000 C   0  0  0  0  0  0  0  0  0  0  0  0
   -0.0640   -2.9990    0.0000 F   0  0  0  0  0  0  0  0  0  0  0  0
    1.4680   -1.5320    0.0000 F   0  0  0  0  0  0  0  0  0  0  0  0
   -1.5320   -1.4680    0.0000 C   0  0  0  0  0  0  0  0  0  0  0  0
   -2.3090   -2.7500    0.0000 C   0  0  0  0  0  0  0  0  0  0  0  0
   -3.8090   -2.7180    0.0000 C   0  0  0  0  0  0  0  0  0  0  0  0
   -4.5310   -1.4040    0.0000 C   0  0  0  0  0  0  0  0  0  0  0  0
   -6.0310   -1.3710    0.0000 N   0  0  0  0  0  0  0  0  0  0  0  0
   -6.7530   -0.0570    0.0000 C   0  0  0  0  0  0  0  0  0  0  0  0
   -5.9750    1.2260    0.0000 O   0  0  0  0  0  0  0  0  0  0  0  0
   -8.2520   -0.0250    0.0000 C   0  0  0  0  0  0  0  0  0  0  0  0
   -9.1600   -1.2190    0.0000 C   0  0  0  0  0  0  0  0  0  0  0  0
  -10.5760   -0.7250    0.0000 N   0  0  0  0  0  0  0  0  0  0  0  0
  -10.5440    0.7740    0.0000 O   0  0  0  0  0  0  0  0  0  0  0  0
   -9.1080    1.2070    0.0000 C   0  0  0  0  0  0  0  0  0  0  0  0
   -8.6140    2.6240    0.0000 C   0  0  0  0  0  0  0  0  0  0  0  0
   -3.7530   -0.1210    0.0000 C   0  0  0  0  0  0  0  0  0  0  0  0
   -2.2540   -0.1530    0.0000 C   0  0  0  0  0  0  0  0  0  0  0  0
  1  2  1  0  0  0  0
  2  3  1  0  0  0  0
  2  4  1  0  0  0  0
  2  5  1  0  0  0  0
  5  6  1  0  0  0  0
  5 19  2  0  0  0  0
  6  7  2  0  0  0  0
  7  8  1  0  0  0  0
  8  9  1  0  0  0  0
  8 18  2  0  0  0  0
  9 10  1  0  0  0  0
 10 11  2  0  0  0  0
 10 12  1  0  0  0  0
 12 13  1  0  0  0  0
 12 16  2  0  0  0  0
 13 14  2  0  0  0  0
 14 15  1  0  0  0  0
 15 16  1  0  0  0  0
 16 17  1  0  0  0  0
 18 19  1  0  0  0  0
M  END
>  <Index>
72

>  <Generic names>
leflunomide

>  <bilirubinemia>
0

$$$$
OC1CC(O)C(C\C=C/CCCC(OC(C)C)=O)C1CCC(O)CCc1ccccc1
  MOE2014           2D

 31 32  0  0  1  0  0  0  0  0999 V2000
    0.0000    0.0000    0.0000 O   0  0  0  0  0  0  0  0  0  0  0  0
    1.3360   -0.6830    0.0000 C   0  0  3  0  0  0  0  0  0  0  0  0
    2.6730   -0.0030    0.0000 C   0  0  0  0  0  0  0  0  0  0  0  0
    3.7320   -1.0650    0.0000 C   0  0  3  0  0  0  0  0  0  0  0  0
    5.2140   -0.8320    0.0000 O   0  0  0  0  0  0  0  0  0  0  0  0
    3.0500   -2.4010    0.0000 C   0  0  3  0  0  0  0  0  0  0  0  0
    3.7290   -3.7380    0.0000 C   0  0  0  0  0  0  0  0  0  0  0  0
    2.9110   -4.9950    0.0000 C   0  0  0  0  0  0  0  0  0  0  0  0
    3.5900   -6.3330    0.0000 C   0  0  0  0  0  0  0  0  0  0  0  0
    5.0880   -6.4130    0.0000 C   0  0  0  0  0  0  0  0  0  0  0  0
    5.7670   -7.7500    0.0000 C   0  0  0  0  0  0  0  0  0  0  0  0
    7.2650   -7.8310    0.0000 C   0  0  0  0  0  0  0  0  0  0  0  0
    7.9440   -9.1680    0.0000 C   0  0  0  0  0  0  0  0  0  0  0  0
    9.4420   -9.2480    0.0000 O   0  0  0  0  0  0  0  0  0  0  0  0
   10.1220  -10.5860    0.0000 C   0  0  0  0  0  0  0  0  0  0  0  0
   11.6190  -10.6660    0.0000 C   0  0  0  0  0  0  0  0  0  0  0  0
    9.3030  -11.8430    0.0000 C   0  0  0  0  0  0  0  0  0  0  0  0
    7.1260  -10.4250    0.0000 O   0  0  0  0  0  0  0  0  0  0  0  0
    1.5690   -2.1640    0.0000 C   0  0  3  0  0  0  0  0  0  0  0  0
    0.5070   -3.2240    0.0000 C   0  0  0  0  0  0  0  0  0  0  0  0
   -0.9420   -2.8340    0.0000 C   0  0  0  0  0  0  0  0  0  0  0  0
   -2.0040   -3.8930    0.0000 C   0  0  3  0  0  0  0  0  0  0  0  0
   -1.6170   -5.3430    0.0000 O   0  0  0  0  0  0  0  0  0  0  0  0
   -3.4520   -3.5030    0.0000 C   0  0  0  0  0  0  0  0  0  0  0  0
   -4.5140   -4.5630    0.0000 C   0  0  0  0  0  0  0  0  0  0  0  0
   -5.9630   -4.1730    0.0000 C   0  0  0  0  0  0  0  0  0  0  0  0
   -7.0250   -5.2320    0.0000 C   0  0  0  0  0  0  0  0  0  0  0  0
   -8.4730   -4.8420    0.0000 C   0  0  0  0  0  0  0  0  0  0  0  0
   -8.8590   -3.3930    0.0000 C   0  0  0  0  0  0  0  0  0  0  0  0
   -7.7970   -2.3330    0.0000 C   0  0  0  0  0  0  0  0  0  0  0  0
   -6.3490   -2.7230    0.0000 C   0  0  0  0  0  0  0  0  0  0  0  0
  1  2  1  0  0  0  0
  2  3  1  0  0  0  0
  2 19  1  0  0  0  0
  3  4  1  0  0  0  0
  4  5  1  0  0  0  0
  4  6  1  0  0  0  0
  6  7  1  0  0  0  0
  6 19  1  0  0  0  0
  7  8  1  0  0  0  0
  8  9  2  0  0  0  0
  9 10  1  0  0  0  0
 10 11  1  0  0  0  0
 11 12  1  0  0  0  0
 12 13  1  0  0  0  0
 13 14  1  0  0  0  0
 13 18  2  0  0  0  0
 14 15  1  0  0  0  0
 15 16  1  0  0  0  0
 15 17  1  0  0  0  0
 19 20  1  0  0  0  0
 20 21  1  0  0  0  0
 21 22  1  0  0  0  0
 22 23  1  0  0  0  0
 22 24  1  0  0  0  0
 24 25  1  0  0  0  0
 25 26  1  0  0  0  0
 26 27  1  0  0  0  0
 26 31  2  0  0  0  0
 27 28  2  0  0  0  0
 28 29  1  0  0  0  0
 29 30  2  0  0  0  0
 30 31  1  0  0  0  0
M  END
>  <Index>
73

>  <Generic names>
latanoprost

>  <bilirubinemia>
0

$$$$
S(=O)(Cc1nccc(OCC(F)(F)F)c1C)c1[nH]c2c(n1)cccc2
  MOE2014           2D

 25 27  0  0  1  0  0  0  0  0999 V2000
    0.0000    0.0000    0.0000 S   0  0  3  0  0  0  0  0  0  0  0  0
    0.7510   -1.2980    0.0000 O   0  0  0  0  0  0  0  0  0  0  0  0
    0.7490    1.3000    0.0000 C   0  0  0  0  0  0  0  0  0  0  0  0
    2.2490    1.3010    0.0000 C   0  0  0  0  0  0  0  0  0  0  0  0
    3.0000    0.0030    0.0000 N   0  0  0  0  0  0  0  0  0  0  0  0
    4.5000    0.0040    0.0000 C   0  0  0  0  0  0  0  0  0  0  0  0
    5.2490    1.3040    0.0000 C   0  0  0  0  0  0  0  0  0  0  0  0
    4.4980    2.6020    0.0000 C   0  0  0  0  0  0  0  0  0  0  0  0
    5.2470    3.9020    0.0000 O   0  0  0  0  0  0  0  0  0  0  0  0
    6.7470    3.9030    0.0000 C   0  0  0  0  0  0  0  0  0  0  0  0
    7.4950    5.2030    0.0000 C   0  0  0  0  0  0  0  0  0  0  0  0
    8.7950    4.4540    0.0000 F   0  0  0  0  0  0  0  0  0  0  0  0
    6.1960    5.9520    0.0000 F   0  0  0  0  0  0  0  0  0  0  0  0
    8.2440    6.5020    0.0000 F   0  0  0  0  0  0  0  0  0  0  0  0
    2.9980    2.6010    0.0000 C   0  0  0  0  0  0  0  0  0  0  0  0
    2.2470    3.8990    0.0000 C   0  0  0  0  0  0  0  0  0  0  0  0
   -1.5000   -0.0010    0.0000 C   0  0  0  0  0  0  0  0  0  0  0  0
   -2.3810   -1.2160    0.0000 N   0  0  0  0  0  0  0  0  0  0  0  0
   -3.8080   -0.7530    0.0000 C   0  0  0  0  0  0  0  0  0  0  0  0
   -3.8090    0.7470    0.0000 C   0  0  0  0  0  0  0  0  0  0  0  0
   -2.3830    1.2110    0.0000 N   0  0  0  0  0  0  0  0  0  0  0  0
   -5.1090    1.4950    0.0000 C   0  0  0  0  0  0  0  0  0  0  0  0
   -6.4070    0.7440    0.0000 C   0  0  0  0  0  0  0  0  0  0  0  0
   -6.4060   -0.7560    0.0000 C   0  0  0  0  0  0  0  0  0  0  0  0
   -5.1060   -1.5050    0.0000 C   0  0  0  0  0  0  0  0  0  0  0  0
  1  2  2  0  0  0  0
  1  3  1  0  0  0  0
  1 17  1  0  0  0  0
  3  4  1  0  0  0  0
  4  5  1  0  0  0  0
  4 15  2  0  0  0  0
  5  6  2  0  0  0  0
  6  7  1  0  0  0  0
  7  8  2  0  0  0  0
  8  9  1  0  0  0  0
  8 15  1  0  0  0  0
  9 10  1  0  0  0  0
 10 11  1  0  0  0  0
 11 12  1  0  0  0  0
 11 13  1  0  0  0  0
 11 14  1  0  0  0  0
 15 16  1  0  0  0  0
 17 18  1  0  0  0  0
 17 21  2  0  0  0  0
 18 19  1  0  0  0  0
 19 20  1  0  0  0  0
 19 25  2  0  0  0  0
 20 21  1  0  0  0  0
 20 22  2  0  0  0  0
 22 23  1  0  0  0  0
 23 24  2  0  0  0  0
 24 25  1  0  0  0  0
M  END
>  <Index>
74

>  <Generic names>
lansoprazole

>  <bilirubinemia>
1

$$$$
Clc1c(cccc1Cl)-c1nnc(nc1N)N
  MOE2014           2D

 16 17  0  0  0  0  0  0  0  0999 V2000
    0.0000    0.0000    0.0000 Cl  0  0  0  0  0  0  0  0  0  0  0  0
   -0.7460    1.3020    0.0000 C   0  0  0  0  0  0  0  0  0  0  0  0
    0.0090    2.5980    0.0000 C   0  0  0  0  0  0  0  0  0  0  0  0
   -0.7370    3.9000    0.0000 C   0  0  0  0  0  0  0  0  0  0  0  0
   -2.2370    3.9050    0.0000 C   0  0  0  0  0  0  0  0  0  0  0  0
   -2.9910    2.6080    0.0000 C   0  0  0  0  0  0  0  0  0  0  0  0
   -2.2460    1.3070    0.0000 C   0  0  0  0  0  0  0  0  0  0  0  0
   -3.0000    0.0100    0.0000 Cl  0  0  0  0  0  0  0  0  0  0  0  0
    1.5090    2.5930    0.0000 C   0  0  0  0  0  0  0  0  0  0  0  0
    2.2540    1.2910    0.0000 N   0  0  0  0  0  0  0  0  0  0  0  0
    3.7540    1.2860    0.0000 N   0  0  0  0  0  0  0  0  0  0  0  0
    4.5090    2.5830    0.0000 C   0  0  0  0  0  0  0  0  0  0  0  0
    3.7630    3.8840    0.0000 N   0  0  0  0  0  0  0  0  0  0  0  0
    2.2630    3.8890    0.0000 C   0  0  0  0  0  0  0  0  0  0  0  0
    1.5180    5.1910    0.0000 N   0  0  0  0  0  0  0  0  0  0  0  0
    6.0090    2.5780    0.0000 N   0  0  0  0  0  0  0  0  0  0  0  0
  1  2  1  0  0  0  0
  2  3  1  0  0  0  0
  2  7  2  0  0  0  0
  3  4  2  0  0  0  0
  3  9  1  0  0  0  0
  4  5  1  0  0  0  0
  5  6  2  0  0  0  0
  6  7  1  0  0  0  0
  7  8  1  0  0  0  0
  9 10  1  0  0  0  0
  9 14  2  0  0  0  0
 10 11  2  0  0  0  0
 11 12  1  0  0  0  0
 12 13  2  0  0  0  0
 12 16  1  0  0  0  0
 13 14  1  0  0  0  0
 14 15  1  0  0  0  0
M  END
>  <Index>
75

>  <Generic names>
lamotrigine

>  <bilirubinemia>
1

$$$$
S1CC(OC1CO)N1C=CC(=NC1=O)N
  MOE2014           2D

 15 16  0  0  1  0  0  0  0  0999 V2000
    0.0000    0.0000    0.0000 S   0  0  0  0  0  0  0  0  0  0  0  0
   -1.4720    0.2870    0.0000 C   0  0  0  0  0  0  0  0  0  0  0  0
   -2.2010   -1.0240    0.0000 C   0  0  3  0  0  0  0  0  0  0  0  0
   -1.1780   -2.1220    0.0000 O   0  0  0  0  0  0  0  0  0  0  0  0
    0.1820   -1.4890    0.0000 C   0  0  3  0  0  0  0  0  0  0  0  0
    1.4930   -2.2170    0.0000 C   0  0  0  0  0  0  0  0  0  0  0  0
    2.7790   -1.4460    0.0000 O   0  0  0  0  0  0  0  0  0  0  0  0
   -3.6900   -1.2050    0.0000 N   0  0  0  0  0  0  0  0  0  0  0  0
   -4.2770   -2.5860    0.0000 C   0  0  0  0  0  0  0  0  0  0  0  0
   -5.7660   -2.7670    0.0000 C   0  0  0  0  0  0  0  0  0  0  0  0
   -6.6670   -1.5680    0.0000 C   0  0  0  0  0  0  0  0  0  0  0  0
   -6.0800   -0.1880    0.0000 N   0  0  0  0  0  0  0  0  0  0  0  0
   -4.5910   -0.0070    0.0000 C   0  0  0  0  0  0  0  0  0  0  0  0
   -4.0040    1.3740    0.0000 O   0  0  0  0  0  0  0  0  0  0  0  0
   -8.1560   -1.7500    0.0000 N   0  0  0  0  0  0  0  0  0  0  0  0
  1  2  1  0  0  0  0
  1  5  1  0  0  0  0
  2  3  1  0  0  0  0
  3  4  1  0  0  0  0
  3  8  1  0  0  0  0
  4  5  1  0  0  0  0
  5  6  1  0  0  0  0
  6  7  1  0  0  0  0
  8  9  1  0  0  0  0
  8 13  1  0  0  0  0
  9 10  2  0  0  0  0
 10 11  1  0  0  0  0
 11 12  2  0  0  0  0
 11 15  1  0  0  0  0
 12 13  1  0  0  0  0
 13 14  2  0  0  0  0
M  END
>  <Index>
76

>  <Generic names>
lamivudine

>  <bilirubinemia>
0

$$$$
Clc1cc(Cl)ccc1C(OCc1ccc(Cl)cc1)Cn1ccnc1
  MOE2014           2D

 24 26  0  0  1  0  0  0  0  0999 V2000
    0.0000    0.0000    0.0000 Cl  0  0  0  0  0  0  0  0  0  0  0  0
    0.7440    1.3020    0.0000 C   0  0  0  0  0  0  0  0  0  0  0  0
   -0.0120    2.5980    0.0000 C   0  0  0  0  0  0  0  0  0  0  0  0
    0.7320    3.9010    0.0000 C   0  0  0  0  0  0  0  0  0  0  0  0
   -0.0240    5.1960    0.0000 Cl  0  0  0  0  0  0  0  0  0  0  0  0
    2.2320    3.9070    0.0000 C   0  0  0  0  0  0  0  0  0  0  0  0
    2.9880    2.6120    0.0000 C   0  0  0  0  0  0  0  0  0  0  0  0
    2.2440    1.3090    0.0000 C   0  0  0  0  0  0  0  0  0  0  0  0
    3.0000    0.0140    0.0000 C   0  0  3  0  0  0  0  0  0  0  0  0
    4.5000    0.0210    0.0000 O   0  0  0  0  0  0  0  0  0  0  0  0
    5.2440    1.3230    0.0000 C   0  0  0  0  0  0  0  0  0  0  0  0
    6.7440    1.3300    0.0000 C   0  0  0  0  0  0  0  0  0  0  0  0
    7.4880    2.6330    0.0000 C   0  0  0  0  0  0  0  0  0  0  0  0
    8.9880    2.6400    0.0000 C   0  0  0  0  0  0  0  0  0  0  0  0
    9.7440    1.3440    0.0000 C   0  0  0  0  0  0  0  0  0  0  0  0
   11.2440    1.3510    0.0000 Cl  0  0  0  0  0  0  0  0  0  0  0  0
    9.0000    0.0410    0.0000 C   0  0  0  0  0  0  0  0  0  0  0  0
    7.5000    0.0350    0.0000 C   0  0  0  0  0  0  0  0  0  0  0  0
    2.2560   -1.2890    0.0000 C   0  0  0  0  0  0  0  0  0  0  0  0
    3.0120   -2.5840    0.0000 N   0  0  0  0  0  0  0  0  0  0  0  0
    4.5040   -2.7340    0.0000 C   0  0  0  0  0  0  0  0  0  0  0  0
    4.8230   -4.2000    0.0000 C   0  0  0  0  0  0  0  0  0  0  0  0
    3.5270   -4.9560    0.0000 N   0  0  0  0  0  0  0  0  0  0  0  0
    2.4080   -3.9570    0.0000 C   0  0  0  0  0  0  0  0  0  0  0  0
  1  2  1  0  0  0  0
  2  3  1  0  0  0  0
  2  8  2  0  0  0  0
  3  4  2  0  0  0  0
  4  5  1  0  0  0  0
  4  6  1  0  0  0  0
  6  7  2  0  0  0  0
  7  8  1  0  0  0  0
  8  9  1  0  0  0  0
  9 10  1  0  0  0  0
  9 19  1  0  0  0  0
 10 11  1  0  0  0  0
 11 12  1  0  0  0  0
 12 13  1  0  0  0  0
 12 18  2  0  0  0  0
 13 14  2  0  0  0  0
 14 15  1  0  0  0  0
 15 16  1  0  0  0  0
 15 17  2  0  0  0  0
 17 18  1  0  0  0  0
 19 20  1  0  0  0  0
 20 21  1  0  0  0  0
 20 24  1  0  0  0  0
 21 22  2  0  0  0  0
 22 23  1  0  0  0  0
 23 24  2  0  0  0  0
M  END
>  <Index>
77

>  <Generic names>
econazole

>  <bilirubinemia>
0

$$$$
Oc1ccc(cc1C(=O)N)C(O)CNC(CCc1ccccc1)C
  MOE2014           2D

 24 25  0  0  1  0  0  0  0  0999 V2000
    0.0000    0.0000    0.0000 O   0  0  0  0  0  0  0  0  0  0  0  0
    1.5000   -0.0110    0.0000 C   0  0  0  0  0  0  0  0  0  0  0  0
    2.2410   -1.3150    0.0000 C   0  0  0  0  0  0  0  0  0  0  0  0
    3.7410   -1.3260    0.0000 C   0  0  0  0  0  0  0  0  0  0  0  0
    4.5000   -0.0320    0.0000 C   0  0  0  0  0  0  0  0  0  0  0  0
    3.7590    1.2720    0.0000 C   0  0  0  0  0  0  0  0  0  0  0  0
    2.2590    1.2830    0.0000 C   0  0  0  0  0  0  0  0  0  0  0  0
    1.5180    2.5870    0.0000 C   0  0  0  0  0  0  0  0  0  0  0  0
    2.2780    3.8810    0.0000 O   0  0  0  0  0  0  0  0  0  0  0  0
    0.0180    2.5980    0.0000 N   0  0  0  0  0  0  0  0  0  0  0  0
    6.0000   -0.0430    0.0000 C   0  0  3  0  0  0  0  0  0  0  0  0
    6.7590    1.2510    0.0000 O   0  0  0  0  0  0  0  0  0  0  0  0
    6.7410   -1.3470    0.0000 C   0  0  0  0  0  0  0  0  0  0  0  0
    8.2410   -1.3580    0.0000 N   0  0  0  0  0  0  0  0  0  0  0  0
    8.9810   -2.6620    0.0000 C   0  0  3  0  0  0  0  0  0  0  0  0
   10.4810   -2.6720    0.0000 C   0  0  0  0  0  0  0  0  0  0  0  0
   11.2220   -3.9770    0.0000 C   0  0  0  0  0  0  0  0  0  0  0  0
   12.7220   -3.9870    0.0000 C   0  0  0  0  0  0  0  0  0  0  0  0
   13.4810   -2.6940    0.0000 C   0  0  0  0  0  0  0  0  0  0  0  0
   14.9810   -2.7040    0.0000 C   0  0  0  0  0  0  0  0  0  0  0  0
   15.7220   -4.0090    0.0000 C   0  0  0  0  0  0  0  0  0  0  0  0
   14.9630   -5.3020    0.0000 C   0  0  0  0  0  0  0  0  0  0  0  0
   13.4630   -5.2920    0.0000 C   0  0  0  0  0  0  0  0  0  0  0  0
    8.2220   -3.9560    0.0000 C   0  0  0  0  0  0  0  0  0  0  0  0
  1  2  1  0  0  0  0
  2  3  1  0  0  0  0
  2  7  2  0  0  0  0
  3  4  2  0  0  0  0
  4  5  1  0  0  0  0
  5  6  2  0  0  0  0
  5 11  1  0  0  0  0
  6  7  1  0  0  0  0
  7  8  1  0  0  0  0
  8  9  2  0  0  0  0
  8 10  1  0  0  0  0
 11 12  1  0  0  0  0
 11 13  1  0  0  0  0
 13 14  1  0  0  0  0
 14 15  1  0  0  0  0
 15 16  1  0  0  0  0
 15 24  1  0  0  0  0
 16 17  1  0  0  0  0
 17 18  1  0  0  0  0
 18 19  1  0  0  0  0
 18 23  2  0  0  0  0
 19 20  2  0  0  0  0
 20 21  1  0  0  0  0
 21 22  2  0  0  0  0
 22 23  1  0  0  0  0
M  END
>  <Index>
78

>  <Generic names>
labetalol

>  <bilirubinemia>
0

$$$$
Clc1ccc(cc1)[C@@](OCCC1N(CCC1)C)(C)c1ccccc1
  MOE2014           2D

 24 26  0  0  1  0  0  0  0  0999 V2000
    0.0000    0.0000    0.0000 Cl  0  0  0  0  0  0  0  0  0  0  0  0
    1.5000   -0.0080    0.0000 C   0  0  0  0  0  0  0  0  0  0  0  0
    2.2430   -1.3110    0.0000 C   0  0  0  0  0  0  0  0  0  0  0  0
    3.7430   -1.3190    0.0000 C   0  0  0  0  0  0  0  0  0  0  0  0
    4.5000   -0.0240    0.0000 C   0  0  0  0  0  0  0  0  0  0  0  0
    3.7570    1.2790    0.0000 C   0  0  0  0  0  0  0  0  0  0  0  0
    2.2570    1.2870    0.0000 C   0  0  0  0  0  0  0  0  0  0  0  0
    6.0000   -0.0330    0.0000 C   0  0  1  0  0  0  0  0  0  0  0  0
    7.5000   -0.0410    0.0000 O   0  0  0  0  0  0  0  0  0  0  0  0
    8.2430   -1.3440    0.0000 C   0  0  0  0  0  0  0  0  0  0  0  0
    9.7430   -1.3520    0.0000 C   0  0  0  0  0  0  0  0  0  0  0  0
   10.4860   -2.6550    0.0000 C   0  0  3  0  0  0  0  0  0  0  0  0
   11.9770   -2.8200    0.0000 N   0  0  3  0  0  0  0  0  0  0  0  0
   12.2810   -4.2890    0.0000 C   0  0  0  0  0  0  0  0  0  0  0  0
   10.9770   -5.0320    0.0000 C   0  0  0  0  0  0  0  0  0  0  0  0
    9.8680   -4.0220    0.0000 C   0  0  0  0  0  0  0  0  0  0  0  0
   12.9860   -1.7110    0.0000 C   0  0  0  0  0  0  0  0  0  0  0  0
    5.9920   -1.5330    0.0000 C   0  0  0  0  0  0  0  0  0  0  0  0
    6.0080    1.4670    0.0000 C   0  0  0  0  0  0  0  0  0  0  0  0
    7.3110    2.2100    0.0000 C   0  0  0  0  0  0  0  0  0  0  0  0
    7.3190    3.7100    0.0000 C   0  0  0  0  0  0  0  0  0  0  0  0
    6.0240    4.4670    0.0000 C   0  0  0  0  0  0  0  0  0  0  0  0
    4.7210    3.7240    0.0000 C   0  0  0  0  0  0  0  0  0  0  0  0
    4.7130    2.2240    0.0000 C   0  0  0  0  0  0  0  0  0  0  0  0
  1  2  1  0  0  0  0
  2  3  1  0  0  0  0
  2  7  2  0  0  0  0
  3  4  2  0  0  0  0
  4  5  1  0  0  0  0
  5  6  2  0  0  0  0
  6  7  1  0  0  0  0
  8  5  1  1  0  0  0
  8  9  1  0  0  0  0
  8 18  1  6  0  0  0
  8 19  1  0  0  0  0
  9 10  1  0  0  0  0
 10 11  1  0  0  0  0
 11 12  1  0  0  0  0
 12 13  1  0  0  0  0
 12 16  1  0  0  0  0
 13 14  1  0  0  0  0
 13 17  1  0  0  0  0
 14 15  1  0  0  0  0
 15 16  1  0  0  0  0
 19 20  1  0  0  0  0
 19 24  2  0  0  0  0
 20 21  2  0  0  0  0
 21 22  1  0  0  0  0
 22 23  2  0  0  0  0
 23 24  1  0  0  0  0
M  END
>  <Index>
79

>  <Generic names>
clemastine

>  <bilirubinemia>
0

$$$$
S1C2N(C(C(O)=O)C1(C)C)C(=O)C2NC(=O)C(NC(=O)N1CCN(CC)C(=O)C1=O)c1ccccc1
  MOE2014           2D

 36 39  0  0  1  0  0  0  0  0999 V2000
    0.0000    0.0000    0.0000 S   0  0  0  0  0  0  0  0  0  0  0  0
   -1.2930    0.7600    0.0000 C   0  0  3  0  0  0  0  0  0  0  0  0
   -0.9700    2.2250    0.0000 N   0  0  3  0  0  0  0  0  0  0  0  0
    0.5230    2.3700    0.0000 C   0  0  3  0  0  0  0  0  0  0  0  0
    1.2830    3.6630    0.0000 C   0  0  0  0  0  0  0  0  0  0  0  0
    2.7830    3.6520    0.0000 O   0  0  0  0  0  0  0  0  0  0  0  0
    0.5430    4.9680    0.0000 O   0  0  0  0  0  0  0  0  0  0  0  0
    1.1220    0.9950    0.0000 C   0  0  0  0  0  0  0  0  0  0  0  0
    2.2020   -0.0460    0.0000 C   0  0  0  0  0  0  0  0  0  0  0  0
    2.5400    1.4850    0.0000 C   0  0  0  0  0  0  0  0  0  0  0  0
   -2.4350    2.5480    0.0000 C   0  0  0  0  0  0  0  0  0  0  0  0
   -3.2420    3.8120    0.0000 O   0  0  0  0  0  0  0  0  0  0  0  0
   -2.7580    1.0830    0.0000 C   0  0  3  0  0  0  0  0  0  0  0  0
   -4.0220    0.2760    0.0000 N   0  0  0  0  0  0  0  0  0  0  0  0
   -5.3530    0.9680    0.0000 C   0  0  0  0  0  0  0  0  0  0  0  0
   -5.4200    2.4660    0.0000 O   0  0  0  0  0  0  0  0  0  0  0  0
   -6.6180    0.1600    0.0000 C   0  0  3  0  0  0  0  0  0  0  0  0
   -7.9490    0.8520    0.0000 N   0  0  0  0  0  0  0  0  0  0  0  0
   -9.2130    0.0450    0.0000 C   0  0  0  0  0  0  0  0  0  0  0  0
   -9.1460   -1.4540    0.0000 O   0  0  0  0  0  0  0  0  0  0  0  0
  -10.5440    0.7360    0.0000 N   0  0  0  0  0  0  0  0  0  0  0  0
  -10.6110    2.2340    0.0000 C   0  0  0  0  0  0  0  0  0  0  0  0
  -11.9420    2.9260    0.0000 C   0  0  0  0  0  0  0  0  0  0  0  0
  -13.2070    2.1190    0.0000 N   0  0  0  0  0  0  0  0  0  0  0  0
  -14.5380    2.8100    0.0000 C   0  0  0  0  0  0  0  0  0  0  0  0
  -14.6050    4.3090    0.0000 C   0  0  0  0  0  0  0  0  0  0  0  0
  -13.1400    0.6200    0.0000 C   0  0  0  0  0  0  0  0  0  0  0  0
  -14.4040   -0.1870    0.0000 O   0  0  0  0  0  0  0  0  0  0  0  0
  -11.8090   -0.0710    0.0000 C   0  0  0  0  0  0  0  0  0  0  0  0
  -11.7420   -1.5700    0.0000 O   0  0  0  0  0  0  0  0  0  0  0  0
   -6.5510   -1.3380    0.0000 C   0  0  0  0  0  0  0  0  0  0  0  0
   -5.2200   -2.0290    0.0000 C   0  0  0  0  0  0  0  0  0  0  0  0
   -5.1530   -3.5280    0.0000 C   0  0  0  0  0  0  0  0  0  0  0  0
   -6.4170   -4.3350    0.0000 C   0  0  0  0  0  0  0  0  0  0  0  0
   -7.7480   -3.6440    0.0000 C   0  0  0  0  0  0  0  0  0  0  0  0
   -7.8150   -2.1450    0.0000 C   0  0  0  0  0  0  0  0  0  0  0  0
  1  2  1  0  0  0  0
  1  8  1  0  0  0  0
  2  3  1  0  0  0  0
  2 13  1  0  0  0  0
  3  4  1  0  0  0  0
  3 11  1  0  0  0  0
  4  5  1  0  0  0  0
  4  8  1  0  0  0  0
  5  6  1  0  0  0  0
  5  7  2  0  0  0  0
  8  9  1  0  0  0  0
  8 10  1  0  0  0  0
 11 12  2  0  0  0  0
 11 13  1  0  0  0  0
 13 14  1  0  0  0  0
 14 15  1  0  0  0  0
 15 16  2  0  0  0  0
 15 17  1  0  0  0  0
 17 18  1  0  0  0  0
 17 31  1  0  0  0  0
 18 19  1  0  0  0  0
 19 20  2  0  0  0  0
 19 21  1  0  0  0  0
 21 22  1  0  0  0  0
 21 29  1  0  0  0  0
 22 23  1  0  0  0  0
 23 24  1  0  0  0  0
 24 25  1  0  0  0  0
 24 27  1  0  0  0  0
 25 26  1  0  0  0  0
 27 28  2  0  0  0  0
 27 29  1  0  0  0  0
 29 30  2  0  0  0  0
 31 32  1  0  0  0  0
 31 36  2  0  0  0  0
 32 33  2  0  0  0  0
 33 34  1  0  0  0  0
 34 35  2  0  0  0  0
 35 36  1  0  0  0  0
M  END
>  <Index>
80

>  <Generic names>
piperacillin

>  <bilirubinemia>
1

$$$$
N(CC(CN1c2c(CCc3c1cccc3)cccc2)C)(C)C
  MOE2014           2D

 22 24  0  0  1  0  0  0  0  0999 V2000
    0.0000    0.0000    0.0000 N   0  0  0  0  0  0  0  0  0  0  0  0
   -1.5000   -0.0110    0.0000 C   0  0  0  0  0  0  0  0  0  0  0  0
   -2.2400   -1.3160    0.0000 C   0  0  3  0  0  0  0  0  0  0  0  0
   -3.7400   -1.3270    0.0000 C   0  0  0  0  0  0  0  0  0  0  0  0
   -4.4810   -2.6310    0.0000 N   0  0  0  0  0  0  0  0  0  0  0  0
   -5.9770   -2.5310    0.0000 C   0  0  0  0  0  0  0  0  0  0  0  0
   -6.9890   -3.6380    0.0000 C   0  0  0  0  0  0  0  0  0  0  0  0
   -6.7560   -5.1200    0.0000 C   0  0  0  0  0  0  0  0  0  0  0  0
   -5.4520   -5.8610    0.0000 C   0  0  0  0  0  0  0  0  0  0  0  0
   -4.0590   -5.3010    0.0000 C   0  0  0  0  0  0  0  0  0  0  0  0
   -3.6280   -3.8650    0.0000 C   0  0  0  0  0  0  0  0  0  0  0  0
   -2.1680   -3.5200    0.0000 C   0  0  0  0  0  0  0  0  0  0  0  0
   -1.1390   -4.6130    0.0000 C   0  0  0  0  0  0  0  0  0  0  0  0
   -1.5710   -6.0490    0.0000 C   0  0  0  0  0  0  0  0  0  0  0  0
   -3.0310   -6.3930    0.0000 C   0  0  0  0  0  0  0  0  0  0  0  0
   -8.4540   -3.3150    0.0000 C   0  0  0  0  0  0  0  0  0  0  0  0
   -8.9070   -1.8850    0.0000 C   0  0  0  0  0  0  0  0  0  0  0  0
   -7.8950   -0.7780    0.0000 C   0  0  0  0  0  0  0  0  0  0  0  0
   -6.4300   -1.1010    0.0000 C   0  0  0  0  0  0  0  0  0  0  0  0
   -1.4810   -2.6090    0.0000 C   0  0  0  0  0  0  0  0  0  0  0  0
    0.7400    1.3050    0.0000 C   0  0  0  0  0  0  0  0  0  0  0  0
    0.7600   -1.2930    0.0000 C   0  0  0  0  0  0  0  0  0  0  0  0
  1  2  1  0  0  0  0
  1 21  1  0  0  0  0
  1 22  1  0  0  0  0
  2  3  1  0  0  0  0
  3  4  1  0  0  0  0
  3 20  1  0  0  0  0
  4  5  1  0  0  0  0
  5  6  1  0  0  0  0
  5 11  1  0  0  0  0
  6  7  1  0  0  0  0
  6 19  2  0  0  0  0
  7  8  1  0  0  0  0
  7 16  2  0  0  0  0
  8  9  1  0  0  0  0
  9 10  1  0  0  0  0
 10 11  1  0  0  0  0
 10 15  2  0  0  0  0
 11 12  2  0  0  0  0
 12 13  1  0  0  0  0
 13 14  2  0  0  0  0
 14 15  1  0  0  0  0
 16 17  1  0  0  0  0
 17 18  2  0  0  0  0
 18 19  1  0  0  0  0
M  END
>  <Index>
81

>  <Generic names>
trimipramine

>  <bilirubinemia>
0

$$$$
O1NC(=O)C(N)C1
  MOE2014           2D

  7  7  0  0  1  0  0  0  0  0999 V2000
    0.0000    0.0000    0.0000 O   0  0  0  0  0  0  0  0  0  0  0  0
   -0.8820   -1.2140    0.0000 N   0  0  0  0  0  0  0  0  0  0  0  0
   -2.3080   -0.7500    0.0000 C   0  0  0  0  0  0  0  0  0  0  0  0
   -3.5220   -1.6320    0.0000 O   0  0  0  0  0  0  0  0  0  0  0  0
   -2.3080    0.7500    0.0000 C   0  0  3  0  0  0  0  0  0  0  0  0
   -3.5220    1.6320    0.0000 N   0  0  0  0  0  0  0  0  0  0  0  0
   -0.8820    1.2140    0.0000 C   0  0  0  0  0  0  0  0  0  0  0  0
  1  2  1  0  0  0  0
  1  7  1  0  0  0  0
  2  3  1  0  0  0  0
  3  4  2  0  0  0  0
  3  5  1  0  0  0  0
  5  6  1  0  0  0  0
  5  7  1  0  0  0  0
M  END
>  <Index>
82

>  <Generic names>
cycloserine

>  <bilirubinemia>
0

$$$$
OC1CC(=O)C(CCCCCCC(OC)=O)C1\C=C\CC(O)(CCCC)C
  MOE2014           2D

 27 27  0  0  1  0  0  0  0  0999 V2000
    0.0000    0.0000    0.0000 O   0  0  0  0  0  0  0  0  0  0  0  0
   -1.4860    0.2040    0.0000 C   0  0  3  0  0  0  0  0  0  0  0  0
   -2.1950    1.5260    0.0000 C   0  0  0  0  0  0  0  0  0  0  0  0
   -3.6710    1.2600    0.0000 C   0  0  0  0  0  0  0  0  0  0  0  0
   -4.7540    2.2980    0.0000 O   0  0  0  0  0  0  0  0  0  0  0  0
   -3.8750   -0.2260    0.0000 C   0  0  3  0  0  0  0  0  0  0  0  0
   -5.1970   -0.9350    0.0000 C   0  0  0  0  0  0  0  0  0  0  0  0
   -6.4720   -0.1440    0.0000 C   0  0  0  0  0  0  0  0  0  0  0  0
   -7.7940   -0.8530    0.0000 C   0  0  0  0  0  0  0  0  0  0  0  0
   -9.0680   -0.0630    0.0000 C   0  0  0  0  0  0  0  0  0  0  0  0
  -10.3900   -0.7720    0.0000 C   0  0  0  0  0  0  0  0  0  0  0  0
  -11.6650    0.0190    0.0000 C   0  0  0  0  0  0  0  0  0  0  0  0
  -12.9870   -0.6900    0.0000 C   0  0  0  0  0  0  0  0  0  0  0  0
  -13.0340   -2.1890    0.0000 O   0  0  0  0  0  0  0  0  0  0  0  0
  -14.3560   -2.8980    0.0000 C   0  0  0  0  0  0  0  0  0  0  0  0
  -14.2620    0.1010    0.0000 O   0  0  0  0  0  0  0  0  0  0  0  0
   -2.5240   -0.8790    0.0000 C   0  0  3  0  0  0  0  0  0  0  0  0
   -2.2590   -2.3550    0.0000 C   0  0  0  0  0  0  0  0  0  0  0  0
   -0.8470   -2.8630    0.0000 C   0  0  0  0  0  0  0  0  0  0  0  0
   -0.5820   -4.3400    0.0000 C   0  0  0  0  0  0  0  0  0  0  0  0
    0.8290   -4.8480    0.0000 C   0  0  3  0  0  0  0  0  0  0  0  0
    0.3210   -6.2590    0.0000 O   0  0  0  0  0  0  0  0  0  0  0  0
    2.2410   -5.3560    0.0000 C   0  0  0  0  0  0  0  0  0  0  0  0
    2.5060   -6.8320    0.0000 C   0  0  0  0  0  0  0  0  0  0  0  0
    3.9180   -7.3400    0.0000 C   0  0  0  0  0  0  0  0  0  0  0  0
    4.1830   -8.8170    0.0000 C   0  0  0  0  0  0  0  0  0  0  0  0
    1.3380   -3.4370    0.0000 C   0  0  0  0  0  0  0  0  0  0  0  0
  1  2  1  0  0  0  0
  2  3  1  0  0  0  0
  2 17  1  0  0  0  0
  3  4  1  0  0  0  0
  4  5  2  0  0  0  0
  4  6  1  0  0  0  0
  6  7  1  0  0  0  0
  6 17  1  0  0  0  0
  7  8  1  0  0  0  0
  8  9  1  0  0  0  0
  9 10  1  0  0  0  0
 10 11  1  0  0  0  0
 11 12  1  0  0  0  0
 12 13  1  0  0  0  0
 13 14  1  0  0  0  0
 13 16  2  0  0  0  0
 14 15  1  0  0  0  0
 17 18  1  0  0  0  0
 18 19  2  0  0  0  0
 19 20  1  0  0  0  0
 20 21  1  0  0  0  0
 21 22  1  0  0  0  0
 21 23  1  0  0  0  0
 21 27  1  0  0  0  0
 23 24  1  0  0  0  0
 24 25  1  0  0  0  0
 25 26  1  0  0  0  0
M  END
>  <Index>
83

>  <Generic names>
misoprostol

>  <bilirubinemia>
0

$$$$
O(CC(O)CNC(C)(C)C)c1c2CCC(=O)Nc2ccc1
  MOE2014           2D

 21 22  0  0  1  0  0  0  0  0999 V2000
    0.0000    0.0000    0.0000 O   0  0  0  0  0  0  0  0  0  0  0  0
    1.5000    0.0110    0.0000 C   0  0  0  0  0  0  0  0  0  0  0  0
    2.2400    1.3160    0.0000 C   0  0  3  0  0  0  0  0  0  0  0  0
    1.4810    2.6090    0.0000 O   0  0  0  0  0  0  0  0  0  0  0  0
    3.7400    1.3270    0.0000 C   0  0  0  0  0  0  0  0  0  0  0  0
    4.4810    2.6310    0.0000 N   0  0  0  0  0  0  0  0  0  0  0  0
    5.9810    2.6420    0.0000 C   0  0  0  0  0  0  0  0  0  0  0  0
    5.9920    1.1420    0.0000 C   0  0  0  0  0  0  0  0  0  0  0  0
    5.9700    4.1420    0.0000 C   0  0  0  0  0  0  0  0  0  0  0  0
    7.4810    2.6530    0.0000 C   0  0  0  0  0  0  0  0  0  0  0  0
   -0.7400   -1.3050    0.0000 C   0  0  0  0  0  0  0  0  0  0  0  0
   -2.2400   -1.3160    0.0000 C   0  0  0  0  0  0  0  0  0  0  0  0
   -3.0000   -0.0220    0.0000 C   0  0  0  0  0  0  0  0  0  0  0  0
   -4.5000   -0.0330    0.0000 C   0  0  0  0  0  0  0  0  0  0  0  0
   -5.2400   -1.3380    0.0000 C   0  0  0  0  0  0  0  0  0  0  0  0
   -6.7400   -1.3490    0.0000 O   0  0  0  0  0  0  0  0  0  0  0  0
   -4.4810   -2.6310    0.0000 N   0  0  0  0  0  0  0  0  0  0  0  0
   -2.9810   -2.6200    0.0000 C   0  0  0  0  0  0  0  0  0  0  0  0
   -2.2210   -3.9140    0.0000 C   0  0  0  0  0  0  0  0  0  0  0  0
   -0.7210   -3.9030    0.0000 C   0  0  0  0  0  0  0  0  0  0  0  0
    0.0190   -2.5980    0.0000 C   0  0  0  0  0  0  0  0  0  0  0  0
  1  2  1  0  0  0  0
  1 11  1  0  0  0  0
  2  3  1  0  0  0  0
  3  4  1  0  0  0  0
  3  5  1  0  0  0  0
  5  6  1  0  0  0  0
  6  7  1  0  0  0  0
  7  8  1  0  0  0  0
  7  9  1  0  0  0  0
  7 10  1  0  0  0  0
 11 12  1  0  0  0  0
 11 21  2  0  0  0  0
 12 13  1  0  0  0  0
 12 18  2  0  0  0  0
 13 14  1  0  0  0  0
 14 15  1  0  0  0  0
 15 16  2  0  0  0  0
 15 17  1  0  0  0  0
 17 18  1  0  0  0  0
 18 19  1  0  0  0  0
 19 20  2  0  0  0  0
 20 21  1  0  0  0  0
M  END
>  <Index>
84

>  <Generic names>
carteolol

>  <bilirubinemia>
0

$$$$
O1C[C@]2(C(CC1=O)CCC1C3CC[C@@](O)(C)[C@]3(CCC12)C)C
  MOE2014           2D

 22 25  0  0  1  0  0  0  0  0999 V2000
    0.0000    0.0000    0.0000 O   0  0  0  0  0  0  0  0  0  0  0  0
   -1.5000   -0.0110    0.0000 C   0  0  0  0  0  0  0  0  0  0  0  0
   -2.2600    1.2820    0.0000 C   0  0  1  0  0  0  0  0  0  0  0  0
   -1.5200    2.5870    0.0000 C   0  0  3  0  0  0  0  0  0  0  0  0
   -0.0200    2.5980    0.0000 C   0  0  0  0  0  0  0  0  0  0  0  0
    0.7400    1.3050    0.0000 C   0  0  0  0  0  0  0  0  0  0  0  0
    2.2400    1.3160    0.0000 O   0  0  0  0  0  0  0  0  0  0  0  0
   -2.2800    3.8800    0.0000 C   0  0  0  0  0  0  0  0  0  0  0  0
   -3.7800    3.8680    0.0000 C   0  0  0  0  0  0  0  0  0  0  0  0
   -4.5200    2.5640    0.0000 C   0  0  3  0  0  0  0  0  0  0  0  0
   -6.0200    2.5520    0.0000 C   0  0  3  0  0  0  0  0  0  0  0  0
   -7.0320    3.6590    0.0000 C   0  0  0  0  0  0  0  0  0  0  0  0
   -8.3970    3.0390    0.0000 C   0  0  0  0  0  0  0  0  0  0  0  0
   -8.2290    1.5480    0.0000 C   0  0  1  0  0  0  0  0  0  0  0  0
   -8.6060    0.0960    0.0000 O   0  0  0  0  0  0  0  0  0  0  0  0
   -9.6880    1.1990    0.0000 C   0  0  0  0  0  0  0  0  0  0  0  0
   -6.7600    1.2470    0.0000 C   0  0  1  0  0  0  0  0  0  0  0  0
   -6.0000   -0.0460    0.0000 C   0  0  0  0  0  0  0  0  0  0  0  0
   -4.5000   -0.0340    0.0000 C   0  0  0  0  0  0  0  0  0  0  0  0
   -3.7600    1.2700    0.0000 C   0  0  3  0  0  0  0  0  0  0  0  0
   -7.6320    0.0270    0.0000 C   0  0  0  0  0  0  0  0  0  0  0  0
   -3.0230   -0.0100    0.0000 C   0  0  0  0  0  0  0  0  0  0  0  0
  1  2  1  0  0  0  0
  1  6  1  0  0  0  0
  2  3  1  0  0  0  0
  3  4  1  0  0  0  0
  3 20  1  0  0  0  0
  3 22  1  1  0  0  0
  4  5  1  0  0  0  0
  4  8  1  0  0  0  0
  5  6  1  0  0  0  0
  6  7  2  0  0  0  0
  8  9  1  0  0  0  0
  9 10  1  0  0  0  0
 10 11  1  0  0  0  0
 10 20  1  0  0  0  0
 11 12  1  0  0  0  0
 11 17  1  0  0  0  0
 12 13  1  0  0  0  0
 13 14  1  0  0  0  0
 14 15  1  1  0  0  0
 14 16  1  6  0  0  0
 14 17  1  0  0  0  0
 17 18  1  0  0  0  0
 17 21  1  1  0  0  0
 18 19  1  0  0  0  0
 19 20  1  0  0  0  0
M  END
>  <Index>
85

>  <Generic names>
oxandrolone

>  <bilirubinemia>
0

$$$$
s1c2c(cc1)\C(\c1c(CC2=O)cccc1)=C\1/CCN(CC/1)C
  MOE2014           2D

 22 25  0  0  0  0  0  0  0  0999 V2000
    0.0000    0.0000    0.0000 S   0  0  0  0  0  0  0  0  0  0  0  0
   -0.2730    1.4750    0.0000 C   0  0  0  0  0  0  0  0  0  0  0  0
    1.0450    2.1900    0.0000 C   0  0  0  0  0  0  0  0  0  0  0  0
    2.1330    1.1580    0.0000 C   0  0  0  0  0  0  0  0  0  0  0  0
    1.4870   -0.1960    0.0000 C   0  0  0  0  0  0  0  0  0  0  0  0
    1.3090    3.6670    0.0000 C   0  0  0  0  0  0  0  0  0  0  0  0
    0.3170    4.7920    0.0000 C   0  0  0  0  0  0  0  0  0  0  0  0
   -1.1810    4.7200    0.0000 C   0  0  0  0  0  0  0  0  0  0  0  0
   -2.0600    3.5030    0.0000 C   0  0  0  0  0  0  0  0  0  0  0  0
   -1.6550    2.0590    0.0000 C   0  0  0  0  0  0  0  0  0  0  0  0
   -2.7800    1.0670    0.0000 O   0  0  0  0  0  0  0  0  0  0  0  0
   -1.9930    5.9810    0.0000 C   0  0  0  0  0  0  0  0  0  0  0  0
   -1.3070    7.3150    0.0000 C   0  0  0  0  0  0  0  0  0  0  0  0
    0.1910    7.3870    0.0000 C   0  0  0  0  0  0  0  0  0  0  0  0
    1.0030    6.1260    0.0000 C   0  0  0  0  0  0  0  0  0  0  0  0
    2.7530    4.0710    0.0000 C   0  0  0  0  0  0  0  0  0  0  0  0
    3.8260    3.0220    0.0000 C   0  0  0  0  0  0  0  0  0  0  0  0
    5.2700    3.4270    0.0000 C   0  0  0  0  0  0  0  0  0  0  0  0
    5.6420    4.8800    0.0000 N   0  0  0  0  0  0  0  0  0  0  0  0
    4.5700    5.9290    0.0000 C   0  0  0  0  0  0  0  0  0  0  0  0
    3.1260    5.5240    0.0000 C   0  0  0  0  0  0  0  0  0  0  0  0
    7.0870    5.2840    0.0000 C   0  0  0  0  0  0  0  0  0  0  0  0
  1  2  1  0  0  0  0
  1  5  1  0  0  0  0
  2  3  2  0  0  0  0
  2 10  1  0  0  0  0
  3  4  1  0  0  0  0
  3  6  1  0  0  0  0
  4  5  2  0  0  0  0
  6  7  1  0  0  0  0
  6 16  2  0  0  0  0
  7  8  2  0  0  0  0
  7 15  1  0  0  0  0
  8  9  1  0  0  0  0
  8 12  1  0  0  0  0
  9 10  1  0  0  0  0
 10 11  2  0  0  0  0
 12 13  2  0  0  0  0
 13 14  1  0  0  0  0
 14 15  2  0  0  0  0
 16 17  1  0  0  0  0
 16 21  1  0  0  0  0
 17 18  1  0  0  0  0
 18 19  1  0  0  0  0
 19 20  1  0  0  0  0
 19 22  1  0  0  0  0
 20 21  1  0  0  0  0
M  END
>  <Index>
86

>  <Generic names>
ketotifen

>  <bilirubinemia>
0

$$$$
OC(=O)C1CCn2c1ccc2C(=O)c1ccccc1
  MOE2014           2D

 19 21  0  0  1  0  0  0  0  0999 V2000
    0.0000    0.0000    0.0000 O   0  0  0  0  0  0  0  0  0  0  0  0
   -1.3030   -0.7440    0.0000 C   0  0  0  0  0  0  0  0  0  0  0  0
   -1.3100   -2.2440    0.0000 O   0  0  0  0  0  0  0  0  0  0  0  0
   -2.5980    0.0130    0.0000 C   0  0  3  0  0  0  0  0  0  0  0  0
   -2.7480    1.5050    0.0000 C   0  0  0  0  0  0  0  0  0  0  0  0
   -4.2130    1.8240    0.0000 C   0  0  0  0  0  0  0  0  0  0  0  0
   -4.9700    0.5290    0.0000 N   0  0  0  0  0  0  0  0  0  0  0  0
   -3.9710   -0.5910    0.0000 C   0  0  0  0  0  0  0  0  0  0  0  0
   -4.7280   -1.8860    0.0000 C   0  0  0  0  0  0  0  0  0  0  0  0
   -6.1930   -1.5670    0.0000 C   0  0  0  0  0  0  0  0  0  0  0  0
   -6.3430   -0.0750    0.0000 C   0  0  0  0  0  0  0  0  0  0  0  0
   -7.6380    0.6810    0.0000 C   0  0  0  0  0  0  0  0  0  0  0  0
   -7.6310    2.1810    0.0000 O   0  0  0  0  0  0  0  0  0  0  0  0
   -8.9410   -0.0620    0.0000 C   0  0  0  0  0  0  0  0  0  0  0  0
   -8.9480   -1.5620    0.0000 C   0  0  0  0  0  0  0  0  0  0  0  0
  -10.2510   -2.3060    0.0000 C   0  0  0  0  0  0  0  0  0  0  0  0
  -11.5460   -1.5500    0.0000 C   0  0  0  0  0  0  0  0  0  0  0  0
  -11.5390   -0.0500    0.0000 C   0  0  0  0  0  0  0  0  0  0  0  0
  -10.2360    0.6940    0.0000 C   0  0  0  0  0  0  0  0  0  0  0  0
  1  2  1  0  0  0  0
  2  3  2  0  0  0  0
  2  4  1  0  0  0  0
  4  5  1  0  0  0  0
  4  8  1  0  0  0  0
  5  6  1  0  0  0  0
  6  7  1  0  0  0  0
  7  8  1  0  0  0  0
  7 11  1  0  0  0  0
  8  9  2  0  0  0  0
  9 10  1  0  0  0  0
 10 11  2  0  0  0  0
 11 12  1  0  0  0  0
 12 13  2  0  0  0  0
 12 14  1  0  0  0  0
 14 15  1  0  0  0  0
 14 19  2  0  0  0  0
 15 16  2  0  0  0  0
 16 17  1  0  0  0  0
 17 18  2  0  0  0  0
 18 19  1  0  0  0  0
M  END
>  <Index>
87

>  <Generic names>
ketorolac

>  <bilirubinemia>
0

$$$$
OC(=O)C(C)c1cc(ccc1)C(=O)c1ccccc1
  MOE2014           2D

 19 20  0  0  1  0  0  0  0  0999 V2000
    0.0000    0.0000    0.0000 O   0  0  0  0  0  0  0  0  0  0  0  0
   -1.2970   -0.7530    0.0000 C   0  0  0  0  0  0  0  0  0  0  0  0
   -1.2930   -2.2530    0.0000 O   0  0  0  0  0  0  0  0  0  0  0  0
   -2.5980   -0.0070    0.0000 C   0  0  3  0  0  0  0  0  0  0  0  0
   -2.6020    1.4930    0.0000 C   0  0  0  0  0  0  0  0  0  0  0  0
   -3.8950   -0.7600    0.0000 C   0  0  0  0  0  0  0  0  0  0  0  0
   -5.1960   -0.0140    0.0000 C   0  0  0  0  0  0  0  0  0  0  0  0
   -6.4930   -0.7670    0.0000 C   0  0  0  0  0  0  0  0  0  0  0  0
   -6.4890   -2.2670    0.0000 C   0  0  0  0  0  0  0  0  0  0  0  0
   -5.1880   -3.0140    0.0000 C   0  0  0  0  0  0  0  0  0  0  0  0
   -3.8910   -2.2600    0.0000 C   0  0  0  0  0  0  0  0  0  0  0  0
   -7.7940   -0.0210    0.0000 C   0  0  0  0  0  0  0  0  0  0  0  0
   -7.7980    1.4790    0.0000 O   0  0  0  0  0  0  0  0  0  0  0  0
   -9.0910   -0.7740    0.0000 C   0  0  0  0  0  0  0  0  0  0  0  0
   -9.0870   -2.2740    0.0000 C   0  0  0  0  0  0  0  0  0  0  0  0
  -10.3840   -3.0280    0.0000 C   0  0  0  0  0  0  0  0  0  0  0  0
  -11.6850   -2.2810    0.0000 C   0  0  0  0  0  0  0  0  0  0  0  0
  -11.6890   -0.7810    0.0000 C   0  0  0  0  0  0  0  0  0  0  0  0
  -10.3920   -0.0280    0.0000 C   0  0  0  0  0  0  0  0  0  0  0  0
  1  2  1  0  0  0  0
  2  3  2  0  0  0  0
  2  4  1  0  0  0  0
  4  5  1  0  0  0  0
  4  6  1  0  0  0  0
  6  7  1  0  0  0  0
  6 11  2  0  0  0  0
  7  8  2  0  0  0  0
  8  9  1  0  0  0  0
  8 12  1  0  0  0  0
  9 10  2  0  0  0  0
 10 11  1  0  0  0  0
 12 13  2  0  0  0  0
 12 14  1  0  0  0  0
 14 15  1  0  0  0  0
 14 19  2  0  0  0  0
 15 16  2  0  0  0  0
 16 17  1  0  0  0  0
 17 18  2  0  0  0  0
 18 19  1  0  0  0  0
M  END
>  <Index>
88

>  <Generic names>
ketoprofen

>  <bilirubinemia>
0

$$$$
O=C1NC(=O)NC1(c1ccccc1)c1ccccc1
  MOE2014           2D

 19 21  0  0  0  0  0  0  0  0999 V2000
    0.0000    0.0000    0.0000 O   0  0  0  0  0  0  0  0  0  0  0  0
    1.3350    0.6840    0.0000 C   0  0  0  0  0  0  0  0  0  0  0  0
    2.6730    0.0070    0.0000 N   0  0  0  0  0  0  0  0  0  0  0  0
    3.7310    1.0700    0.0000 C   0  0  0  0  0  0  0  0  0  0  0  0
    5.2130    0.8390    0.0000 O   0  0  0  0  0  0  0  0  0  0  0  0
    3.0470    2.4050    0.0000 N   0  0  0  0  0  0  0  0  0  0  0  0
    1.5660    2.1660    0.0000 C   0  0  0  0  0  0  0  0  0  0  0  0
    1.7320    3.6570    0.0000 C   0  0  0  0  0  0  0  0  0  0  0  0
    0.5240    4.5460    0.0000 C   0  0  0  0  0  0  0  0  0  0  0  0
    0.6900    6.0370    0.0000 C   0  0  0  0  0  0  0  0  0  0  0  0
    2.0640    6.6390    0.0000 C   0  0  0  0  0  0  0  0  0  0  0  0
    3.2720    5.7500    0.0000 C   0  0  0  0  0  0  0  0  0  0  0  0
    3.1060    4.2590    0.0000 C   0  0  0  0  0  0  0  0  0  0  0  0
    0.0680    2.2540    0.0000 C   0  0  0  0  0  0  0  0  0  0  0  0
   -0.7560    1.0010    0.0000 C   0  0  0  0  0  0  0  0  0  0  0  0
   -2.2540    1.0890    0.0000 C   0  0  0  0  0  0  0  0  0  0  0  0
   -2.9270    2.4300    0.0000 C   0  0  0  0  0  0  0  0  0  0  0  0
   -2.1020    3.6830    0.0000 C   0  0  0  0  0  0  0  0  0  0  0  0
   -0.6040    3.5950    0.0000 C   0  0  0  0  0  0  0  0  0  0  0  0
  1  2  2  0  0  0  0
  2  3  1  0  0  0  0
  2  7  1  0  0  0  0
  3  4  1  0  0  0  0
  4  5  2  0  0  0  0
  4  6  1  0  0  0  0
  6  7  1  0  0  0  0
  7  8  1  0  0  0  0
  7 14  1  0  0  0  0
  8  9  1  0  0  0  0
  8 13  2  0  0  0  0
  9 10  2  0  0  0  0
 10 11  1  0  0  0  0
 11 12  2  0  0  0  0
 12 13  1  0  0  0  0
 14 15  1  0  0  0  0
 14 19  2  0  0  0  0
 15 16  2  0  0  0  0
 16 17  1  0  0  0  0
 17 18  2  0  0  0  0
 18 19  1  0  0  0  0
M  END
>  <Index>
89

>  <Generic names>
phenytoin

>  <bilirubinemia>
0

$$$$
ClC1C2C([C@@]3(C(C1)=CC(=O)C=C3)C)C(O)C[C@]1(C2CC(C)[C@]1(O)C(=O)CO)C
  MOE2014           2D

 28 31  0  0  1  0  0  0  0  0999 V2000
    0.0000    0.0000    0.0000 Cl  0  0  0  0  0  0  0  0  0  0  0  0
    0.7560    1.2960    0.0000 C   0  0  3  0  0  0  0  0  0  0  0  0
    0.0120    2.5980    0.0000 C   0  0  3  0  0  0  0  0  0  0  0  0
    0.7680    3.8940    0.0000 C   0  0  3  0  0  0  0  0  0  0  0  0
    2.2680    3.8870    0.0000 C   0  0  2  0  0  0  0  0  0  0  0  0
    3.0120    2.5840    0.0000 C   0  0  0  0  0  0  0  0  0  0  0  0
    2.2560    1.2890    0.0000 C   0  0  0  0  0  0  0  0  0  0  0  0
    4.5120    2.5770    0.0000 C   0  0  0  0  0  0  0  0  0  0  0  0
    5.2680    3.8730    0.0000 C   0  0  0  0  0  0  0  0  0  0  0  0
    6.7680    3.8660    0.0000 O   0  0  0  0  0  0  0  0  0  0  0  0
    4.5240    5.1750    0.0000 C   0  0  0  0  0  0  0  0  0  0  0  0
    3.0240    5.1820    0.0000 C   0  0  0  0  0  0  0  0  0  0  0  0
    3.7670    3.8270    0.0000 C   0  0  0  0  0  0  0  0  0  0  0  0
    0.0240    5.1960    0.0000 C   0  0  3  0  0  0  0  0  0  0  0  0
    0.7800    6.4920    0.0000 O   0  0  0  0  0  0  0  0  0  0  0  0
   -1.4760    5.2030    0.0000 C   0  0  0  0  0  0  0  0  0  0  0  0
   -2.2320    3.9080    0.0000 C   0  0  1  0  0  0  0  0  0  0  0  0
   -1.4880    2.6050    0.0000 C   0  0  3  0  0  0  0  0  0  0  0  0
   -2.4970    1.4950    0.0000 C   0  0  0  0  0  0  0  0  0  0  0  0
   -3.8640    2.1120    0.0000 C   0  0  3  0  0  0  0  0  0  0  0  0
   -5.1670    1.3680    0.0000 C   0  0  0  0  0  0  0  0  0  0  0  0
   -3.7000    3.6030    0.0000 C   0  0  1  0  0  0  0  0  0  0  0  0
   -4.1200    5.0430    0.0000 O   0  0  0  0  0  0  0  0  0  0  0  0
   -5.1740    3.8830    0.0000 C   0  0  0  0  0  0  0  0  0  0  0  0
   -6.1540    2.7470    0.0000 O   0  0  0  0  0  0  0  0  0  0  0  0
   -5.6680    5.2990    0.0000 C   0  0  0  0  0  0  0  0  0  0  0  0
   -7.1420    5.5790    0.0000 O   0  0  0  0  0  0  0  0  0  0  0  0
   -3.1500    5.0940    0.0000 C   0  0  0  0  0  0  0  0  0  0  0  0
  1  2  1  0  0  0  0
  2  3  1  0  0  0  0
  2  7  1  0  0  0  0
  3  4  1  0  0  0  0
  3 18  1  0  0  0  0
  4  5  1  0  0  0  0
  4 14  1  0  0  0  0
  5  6  1  0  0  0  0
  5 12  1  0  0  0  0
  5 13  1  6  0  0  0
  6  7  1  0  0  0  0
  6  8  2  0  0  0  0
  8  9  1  0  0  0  0
  9 10  2  0  0  0  0
  9 11  1  0  0  0  0
 11 12  2  0  0  0  0
 14 15  1  0  0  0  0
 14 16  1  0  0  0  0
 16 17  1  0  0  0  0
 17 18  1  0  0  0  0
 17 22  1  0  0  0  0
 17 28  1  6  0  0  0
 18 19  1  0  0  0  0
 19 20  1  0  0  0  0
 20 21  1  0  0  0  0
 20 22  1  0  0  0  0
 22 23  1  1  0  0  0
 22 24  1  6  0  0  0
 24 25  2  0  0  0  0
 24 26  1  0  0  0  0
 26 27  1  0  0  0  0
M  END
>  <Index>
90

>  <Generic names>
alclometasone

>  <bilirubinemia>
0

$$$$
S1C2N(C(C(O)=O)C1(C)C)C(=O)C2NC(=O)C(N)c1ccccc1
  MOE2014           2D

 24 26  0  0  1  0  0  0  0  0999 V2000
    0.0000    0.0000    0.0000 S   0  0  0  0  0  0  0  0  0  0  0  0
    1.1340    0.9820    0.0000 C   0  0  3  0  0  0  0  0  0  0  0  0
    0.5510    2.3640    0.0000 N   0  0  3  0  0  0  0  0  0  0  0  0
   -0.9440    2.2360    0.0000 C   0  0  3  0  0  0  0  0  0  0  0  0
   -1.9260    3.3700    0.0000 C   0  0  0  0  0  0  0  0  0  0  0  0
   -3.3990    3.0870    0.0000 O   0  0  0  0  0  0  0  0  0  0  0  0
   -1.4340    4.7870    0.0000 O   0  0  0  0  0  0  0  0  0  0  0  0
   -1.2840    0.7750    0.0000 C   0  0  0  0  0  0  0  0  0  0  0  0
   -2.1580   -0.4440    0.0000 C   0  0  0  0  0  0  0  0  0  0  0  0
   -2.7670    1.0000    0.0000 C   0  0  0  0  0  0  0  0  0  0  0  0
    1.9330    2.9470    0.0000 C   0  0  0  0  0  0  0  0  0  0  0  0
    2.4970    4.3370    0.0000 O   0  0  0  0  0  0  0  0  0  0  0  0
    2.5160    1.5650    0.0000 C   0  0  3  0  0  0  0  0  0  0  0  0
    3.9060    1.0000    0.0000 N   0  0  0  0  0  0  0  0  0  0  0  0
    5.0900    1.9210    0.0000 C   0  0  0  0  0  0  0  0  0  0  0  0
    4.8840    3.4070    0.0000 O   0  0  0  0  0  0  0  0  0  0  0  0
    6.4790    1.3570    0.0000 C   0  0  3  0  0  0  0  0  0  0  0  0
    6.6850   -0.1290    0.0000 N   0  0  0  0  0  0  0  0  0  0  0  0
    7.6630    2.2780    0.0000 C   0  0  0  0  0  0  0  0  0  0  0  0
    9.0530    1.7130    0.0000 C   0  0  0  0  0  0  0  0  0  0  0  0
   10.2370    2.6340    0.0000 C   0  0  0  0  0  0  0  0  0  0  0  0
   10.0310    4.1200    0.0000 C   0  0  0  0  0  0  0  0  0  0  0  0
    8.6410    4.6850    0.0000 C   0  0  0  0  0  0  0  0  0  0  0  0
    7.4570    3.7640    0.0000 C   0  0  0  0  0  0  0  0  0  0  0  0
  1  2  1  0  0  0  0
  1  8  1  0  0  0  0
  2  3  1  0  0  0  0
  2 13  1  0  0  0  0
  3  4  1  0  0  0  0
  3 11  1  0  0  0  0
  4  5  1  0  0  0  0
  4  8  1  0  0  0  0
  5  6  1  0  0  0  0
  5  7  2  0  0  0  0
  8  9  1  0  0  0  0
  8 10  1  0  0  0  0
 11 12  2  0  0  0  0
 11 13  1  0  0  0  0
 13 14  1  0  0  0  0
 14 15  1  0  0  0  0
 15 16  2  0  0  0  0
 15 17  1  0  0  0  0
 17 18  1  0  0  0  0
 17 19  1  0  0  0  0
 19 20  1  0  0  0  0
 19 24  2  0  0  0  0
 20 21  2  0  0  0  0
 21 22  1  0  0  0  0
 22 23  2  0  0  0  0
 23 24  1  0  0  0  0
M  END
>  <Index>
91

>  <Generic names>
ampicillin

>  <bilirubinemia>
0

$$$$
S1c2c(N(c3c1cccc3)CCCN1CCC(CC1)CCO)cc(S(=O)(=O)N(C)C)cc2
  MOE2014           2D

 32 35  0  0  0  0  0  0  0  0999 V2000
    0.0000    0.0000    0.0000 S   0  0  0  0  0  0  0  0  0  0  0  0
   -0.7590   -1.2940    0.0000 C   0  0  0  0  0  0  0  0  0  0  0  0
   -0.0190   -2.5980    0.0000 C   0  0  0  0  0  0  0  0  0  0  0  0
    1.4810   -2.6090    0.0000 N   0  0  0  0  0  0  0  0  0  0  0  0
    2.2410   -1.3150    0.0000 C   0  0  0  0  0  0  0  0  0  0  0  0
    1.5000   -0.0110    0.0000 C   0  0  0  0  0  0  0  0  0  0  0  0
    2.2590    1.2830    0.0000 C   0  0  0  0  0  0  0  0  0  0  0  0
    3.7590    1.2720    0.0000 C   0  0  0  0  0  0  0  0  0  0  0  0
    4.5000   -0.0330    0.0000 C   0  0  0  0  0  0  0  0  0  0  0  0
    3.7400   -1.3260    0.0000 C   0  0  0  0  0  0  0  0  0  0  0  0
    2.2220   -3.9130    0.0000 C   0  0  0  0  0  0  0  0  0  0  0  0
    3.7220   -3.9240    0.0000 C   0  0  0  0  0  0  0  0  0  0  0  0
    4.4620   -5.2290    0.0000 C   0  0  0  0  0  0  0  0  0  0  0  0
    5.9620   -5.2390    0.0000 N   0  0  0  0  0  0  0  0  0  0  0  0
    6.7220   -3.9460    0.0000 C   0  0  0  0  0  0  0  0  0  0  0  0
    8.2220   -3.9570    0.0000 C   0  0  0  0  0  0  0  0  0  0  0  0
    8.9620   -5.2610    0.0000 C   0  0  0  0  0  0  0  0  0  0  0  0
    8.2030   -6.5550    0.0000 C   0  0  0  0  0  0  0  0  0  0  0  0
    6.7030   -6.5440    0.0000 C   0  0  0  0  0  0  0  0  0  0  0  0
   10.4620   -5.2720    0.0000 C   0  0  0  0  0  0  0  0  0  0  0  0
   11.2030   -6.5770    0.0000 C   0  0  0  0  0  0  0  0  0  0  0  0
   12.7030   -6.5870    0.0000 O   0  0  0  0  0  0  0  0  0  0  0  0
   -0.7780   -3.8920    0.0000 C   0  0  0  0  0  0  0  0  0  0  0  0
   -2.2780   -3.8810    0.0000 C   0  0  0  0  0  0  0  0  0  0  0  0
   -3.0380   -5.1740    0.0000 S   0  0  0  0  0  0  0  0  0  0  0  0
   -4.3310   -4.4150    0.0000 O   0  0  0  0  0  0  0  0  0  0  0  0
   -1.7440   -5.9340    0.0000 O   0  0  0  0  0  0  0  0  0  0  0  0
   -3.7970   -6.4680    0.0000 N   0  0  0  0  0  0  0  0  0  0  0  0
   -3.0560   -7.7720    0.0000 C   0  0  0  0  0  0  0  0  0  0  0  0
   -5.2970   -6.4570    0.0000 C   0  0  0  0  0  0  0  0  0  0  0  0
   -3.0190   -2.5760    0.0000 C   0  0  0  0  0  0  0  0  0  0  0  0
   -2.2590   -1.2830    0.0000 C   0  0  0  0  0  0  0  0  0  0  0  0
  1  2  1  0  0  0  0
  1  6  1  0  0  0  0
  2  3  1  0  0  0  0
  2 32  2  0  0  0  0
  3  4  1  0  0  0  0
  3 23  2  0  0  0  0
  4  5  1  0  0  0  0
  4 11  1  0  0  0  0
  5  6  1  0  0  0  0
  5 10  2  0  0  0  0
  6  7  2  0  0  0  0
  7  8  1  0  0  0  0
  8  9  2  0  0  0  0
  9 10  1  0  0  0  0
 11 12  1  0  0  0  0
 12 13  1  0  0  0  0
 13 14  1  0  0  0  0
 14 15  1  0  0  0  0
 14 19  1  0  0  0  0
 15 16  1  0  0  0  0
 16 17  1  0  0  0  0
 17 18  1  0  0  0  0
 17 20  1  0  0  0  0
 18 19  1  0  0  0  0
 20 21  1  0  0  0  0
 21 22  1  0  0  0  0
 23 24  1  0  0  0  0
 24 25  1  0  0  0  0
 24 31  2  0  0  0  0
 25 26  2  0  0  0  0
 25 27  2  0  0  0  0
 25 28  1  0  0  0  0
 28 29  1  0  0  0  0
 28 30  1  0  0  0  0
 31 32  1  0  0  0  0
M  END
>  <Index>
92

>  <Generic names>
pipotiazine

>  <bilirubinemia>
0

$$$$
ClCCN(CCCl)C(Oc1cc2CCC3C4CCC(O)[C@]4(CCC3c2cc1)C)=O
  MOE2014           2D

 29 32  0  0  1  0  0  0  0  0999 V2000
    0.0000    0.0000    0.0000 Cl  0  0  0  0  0  0  0  0  0  0  0  0
   -1.3020   -0.7450    0.0000 C   0  0  0  0  0  0  0  0  0  0  0  0
   -2.5980    0.0110    0.0000 C   0  0  0  0  0  0  0  0  0  0  0  0
   -3.9000   -0.7340    0.0000 N   0  0  0  0  0  0  0  0  0  0  0  0
   -3.9060   -2.2340    0.0000 C   0  0  0  0  0  0  0  0  0  0  0  0
   -2.6100   -2.9890    0.0000 C   0  0  0  0  0  0  0  0  0  0  0  0
   -2.6160   -4.4890    0.0000 Cl  0  0  0  0  0  0  0  0  0  0  0  0
   -5.1960    0.0210    0.0000 C   0  0  0  0  0  0  0  0  0  0  0  0
   -6.4980   -0.7240    0.0000 O   0  0  0  0  0  0  0  0  0  0  0  0
   -7.7940    0.0320    0.0000 C   0  0  0  0  0  0  0  0  0  0  0  0
   -9.0960   -0.7130    0.0000 C   0  0  0  0  0  0  0  0  0  0  0  0
  -10.3920    0.0420    0.0000 C   0  0  0  0  0  0  0  0  0  0  0  0
  -11.6940   -0.7030    0.0000 C   0  0  0  0  0  0  0  0  0  0  0  0
  -12.9900    0.0530    0.0000 C   0  0  0  0  0  0  0  0  0  0  0  0
  -12.9840    1.5530    0.0000 C   0  0  3  0  0  0  0  0  0  0  0  0
  -14.2800    2.3080    0.0000 C   0  0  3  0  0  0  0  0  0  0  0  0
  -15.7090    1.8500    0.0000 C   0  0  0  0  0  0  0  0  0  0  0  0
  -16.5850    3.0670    0.0000 C   0  0  0  0  0  0  0  0  0  0  0  0
  -15.6990    4.2770    0.0000 C   0  0  3  0  0  0  0  0  0  0  0  0
  -16.1570    5.7060    0.0000 O   0  0  0  0  0  0  0  0  0  0  0  0
  -14.2740    3.8080    0.0000 C   0  0  1  0  0  0  0  0  0  0  0  0
  -12.9720    4.5530    0.0000 C   0  0  0  0  0  0  0  0  0  0  0  0
  -11.6760    3.7970    0.0000 C   0  0  0  0  0  0  0  0  0  0  0  0
  -11.6820    2.2970    0.0000 C   0  0  3  0  0  0  0  0  0  0  0  0
  -10.3860    1.5420    0.0000 C   0  0  0  0  0  0  0  0  0  0  0  0
   -9.0840    2.2870    0.0000 C   0  0  0  0  0  0  0  0  0  0  0  0
   -7.7880    1.5320    0.0000 C   0  0  0  0  0  0  0  0  0  0  0  0
  -14.4250    5.3000    0.0000 C   0  0  0  0  0  0  0  0  0  0  0  0
   -5.1900    1.5210    0.0000 O   0  0  0  0  0  0  0  0  0  0  0  0
  1  2  1  0  0  0  0
  2  3  1  0  0  0  0
  3  4  1  0  0  0  0
  4  5  1  0  0  0  0
  4  8  1  0  0  0  0
  5  6  1  0  0  0  0
  6  7  1  0  0  0  0
  8  9  1  0  0  0  0
  8 29  2  0  0  0  0
  9 10  1  0  0  0  0
 10 11  1  0  0  0  0
 10 27  2  0  0  0  0
 11 12  2  0  0  0  0
 12 13  1  0  0  0  0
 12 25  1  0  0  0  0
 13 14  1  0  0  0  0
 14 15  1  0  0  0  0
 15 16  1  0  0  0  0
 15 24  1  0  0  0  0
 16 17  1  0  0  0  0
 16 21  1  0  0  0  0
 17 18  1  0  0  0  0
 18 19  1  0  0  0  0
 19 20  1  0  0  0  0
 19 21  1  0  0  0  0
 21 22  1  0  0  0  0
 21 28  1  6  0  0  0
 22 23  1  0  0  0  0
 23 24  1  0  0  0  0
 24 25  1  0  0  0  0
 25 26  2  0  0  0  0
 26 27  1  0  0  0  0
M  END
>  <Index>
93

>  <Generic names>
estramustine

>  <bilirubinemia>
0

$$$$
Clc1cc(Cl)ccc1[C@@]1(OC(CO1)COc1ccc(N2CCN(CC2)c2ccc(N3C=NN(C(CC)C)C3=O)cc2)cc1)Cn1ncnc1
  MOE2014           2D

 49 55  0  0  1  0  0  0  0  0999 V2000
    0.0000    0.0000    0.0000 Cl  0  0  0  0  0  0  0  0  0  0  0  0
   -1.5000    0.0090    0.0000 C   0  0  0  0  0  0  0  0  0  0  0  0
   -2.2420    1.3120    0.0000 C   0  0  0  0  0  0  0  0  0  0  0  0
   -3.7420    1.3210    0.0000 C   0  0  0  0  0  0  0  0  0  0  0  0
   -4.4840    2.6250    0.0000 Cl  0  0  0  0  0  0  0  0  0  0  0  0
   -4.5000    0.0270    0.0000 C   0  0  0  0  0  0  0  0  0  0  0  0
   -3.7580   -1.2770    0.0000 C   0  0  0  0  0  0  0  0  0  0  0  0
   -2.2580   -1.2860    0.0000 C   0  0  0  0  0  0  0  0  0  0  0  0
   -1.5160   -2.5890    0.0000 C   0  0  2  0  0  0  0  0  0  0  0  0
   -0.1310   -2.0110    0.0000 O   0  0  0  0  0  0  0  0  0  0  0  0
    0.8460   -3.1490    0.0000 C   0  0  3  0  0  0  0  0  0  0  0  0
    0.0660   -4.4300    0.0000 C   0  0  0  0  0  0  0  0  0  0  0  0
   -1.3940   -4.0840    0.0000 O   0  0  0  0  0  0  0  0  0  0  0  0
    2.3410   -3.0270    0.0000 C   0  0  0  0  0  0  0  0  0  0  0  0
    3.1940   -4.2610    0.0000 O   0  0  0  0  0  0  0  0  0  0  0  0
    4.6890   -4.1390    0.0000 C   0  0  0  0  0  0  0  0  0  0  0  0
    5.5420   -5.3730    0.0000 C   0  0  0  0  0  0  0  0  0  0  0  0
    7.0370   -5.2510    0.0000 C   0  0  0  0  0  0  0  0  0  0  0  0
    7.6790   -3.8960    0.0000 C   0  0  0  0  0  0  0  0  0  0  0  0
    9.1740   -3.7740    0.0000 N   0  0  0  0  0  0  0  0  0  0  0  0
    9.8160   -2.4180    0.0000 C   0  0  0  0  0  0  0  0  0  0  0  0
   11.3110   -2.2970    0.0000 C   0  0  0  0  0  0  0  0  0  0  0  0
   12.1640   -3.5300    0.0000 N   0  0  0  0  0  0  0  0  0  0  0  0
   11.5220   -4.8860    0.0000 C   0  0  0  0  0  0  0  0  0  0  0  0
   10.0270   -5.0080    0.0000 C   0  0  0  0  0  0  0  0  0  0  0  0
   13.6590   -3.4090    0.0000 C   0  0  0  0  0  0  0  0  0  0  0  0
   14.5120   -4.6430    0.0000 C   0  0  0  0  0  0  0  0  0  0  0  0
   16.0070   -4.5210    0.0000 C   0  0  0  0  0  0  0  0  0  0  0  0
   16.6490   -3.1650    0.0000 C   0  0  0  0  0  0  0  0  0  0  0  0
   18.1450   -3.0430    0.0000 N   0  0  0  0  0  0  0  0  0  0  0  0
   18.9250   -1.7620    0.0000 C   0  0  0  0  0  0  0  0  0  0  0  0
   20.3840   -2.1080    0.0000 N   0  0  0  0  0  0  0  0  0  0  0  0
   20.5060   -3.6030    0.0000 N   0  0  0  0  0  0  0  0  0  0  0  0
   21.7870   -4.3840    0.0000 C   0  0  3  0  0  0  0  0  0  0  0  0
   23.1030   -3.6640    0.0000 C   0  0  0  0  0  0  0  0  0  0  0  0
   24.3850   -4.4450    0.0000 C   0  0  0  0  0  0  0  0  0  0  0  0
   21.7520   -5.8830    0.0000 C   0  0  0  0  0  0  0  0  0  0  0  0
   19.1220   -4.1810    0.0000 C   0  0  0  0  0  0  0  0  0  0  0  0
   18.7760   -5.6410    0.0000 O   0  0  0  0  0  0  0  0  0  0  0  0
   15.7960   -1.9310    0.0000 C   0  0  0  0  0  0  0  0  0  0  0  0
   14.3010   -2.0530    0.0000 C   0  0  0  0  0  0  0  0  0  0  0  0
    6.8260   -2.6620    0.0000 C   0  0  0  0  0  0  0  0  0  0  0  0
    5.3310   -2.7840    0.0000 C   0  0  0  0  0  0  0  0  0  0  0  0
   -3.0150   -2.6320    0.0000 C   0  0  0  0  0  0  0  0  0  0  0  0
   -3.7270   -3.9530    0.0000 N   0  0  0  0  0  0  0  0  0  0  0  0
   -3.0780   -5.3050    0.0000 N   0  0  0  0  0  0  0  0  0  0  0  0
   -4.1630   -6.3400    0.0000 C   0  0  0  0  0  0  0  0  0  0  0  0
   -5.4830   -5.6280    0.0000 N   0  0  0  0  0  0  0  0  0  0  0  0
   -5.2140   -4.1520    0.0000 C   0  0  0  0  0  0  0  0  0  0  0  0
  1  2  1  0  0  0  0
  2  3  2  0  0  0  0
  2  8  1  0  0  0  0
  3  4  1  0  0  0  0
  4  5  1  0  0  0  0
  4  6  2  0  0  0  0
  6  7  1  0  0  0  0
  7  8  2  0  0  0  0
  9  8  1  6  0  0  0
  9 10  1  0  0  0  0
  9 13  1  0  0  0  0
  9 44  1  1  0  0  0
 10 11  1  0  0  0  0
 11 12  1  0  0  0  0
 11 14  1  0  0  0  0
 12 13  1  0  0  0  0
 14 15  1  0  0  0  0
 15 16  1  0  0  0  0
 16 17  1  0  0  0  0
 16 43  2  0  0  0  0
 17 18  2  0  0  0  0
 18 19  1  0  0  0  0
 19 20  1  0  0  0  0
 19 42  2  0  0  0  0
 20 21  1  0  0  0  0
 20 25  1  0  0  0  0
 21 22  1  0  0  0  0
 22 23  1  0  0  0  0
 23 24  1  0  0  0  0
 23 26  1  0  0  0  0
 24 25  1  0  0  0  0
 26 27  1  0  0  0  0
 26 41  2  0  0  0  0
 27 28  2  0  0  0  0
 28 29  1  0  0  0  0
 29 30  1  0  0  0  0
 29 40  2  0  0  0  0
 30 31  1  0  0  0  0
 30 38  1  0  0  0  0
 31 32  2  0  0  0  0
 32 33  1  0  0  0  0
 33 34  1  0  0  0  0
 33 38  1  0  0  0  0
 34 35  1  0  0  0  0
 34 37  1  0  0  0  0
 35 36  1  0  0  0  0
 38 39  2  0  0  0  0
 40 41  1  0  0  0  0
 42 43  1  0  0  0  0
 44 45  1  0  0  0  0
 45 46  1  0  0  0  0
 45 49  1  0  0  0  0
 46 47  2  0  0  0  0
 47 48  1  0  0  0  0
 48 49  2  0  0  0  0
M  END
>  <Index>
94

>  <Generic names>
itraconazole

>  <bilirubinemia>
1

$$$$
Oc1ccc(cc1)CC(NC(=O)C(NC(=O)C(NC(=O)C(NC(=O)C1NC(=O)CC1)Cc1[nH]cnc1)Cc1c2c([nH]c1)cccc2)CO)C(=O)NC(C(=O)NC(CC(C)C)C(=O)NC(CCCNC(N)=N)C(=O)N1CCCC1C(=O)NCC)COC(C)(C)C
  MOE2014           2D

 89 94  0  0  1  0  0  0  0  0999 V2000
    0.0000    0.0000    0.0000 O   0  0  0  0  0  0  0  0  0  0  0  0
    0.7490   -1.3000    0.0000 C   0  0  0  0  0  0  0  0  0  0  0  0
    2.2490   -1.3010    0.0000 C   0  0  0  0  0  0  0  0  0  0  0  0
    2.9970   -2.6010    0.0000 C   0  0  0  0  0  0  0  0  0  0  0  0
    2.2460   -3.8990    0.0000 C   0  0  0  0  0  0  0  0  0  0  0  0
    0.7460   -3.8980    0.0000 C   0  0  0  0  0  0  0  0  0  0  0  0
   -0.0030   -2.5980    0.0000 C   0  0  0  0  0  0  0  0  0  0  0  0
    2.9950   -5.1990    0.0000 C   0  0  0  0  0  0  0  0  0  0  0  0
    2.2430   -6.4970    0.0000 C   0  0  3  0  0  0  0  0  0  0  0  0
    2.9920   -7.7970    0.0000 N   0  0  0  0  0  0  0  0  0  0  0  0
    4.4920   -7.7990    0.0000 C   0  0  0  0  0  0  0  0  0  0  0  0
    5.2430   -6.5010    0.0000 O   0  0  0  0  0  0  0  0  0  0  0  0
    5.2410   -9.0990    0.0000 C   0  0  3  0  0  0  0  0  0  0  0  0
    6.7410   -9.1000    0.0000 N   0  0  0  0  0  0  0  0  0  0  0  0
    7.4920   -7.8020    0.0000 C   0  0  0  0  0  0  0  0  0  0  0  0
    6.7430   -6.5020    0.0000 O   0  0  0  0  0  0  0  0  0  0  0  0
    8.9920   -7.8030    0.0000 C   0  0  3  0  0  0  0  0  0  0  0  0
    9.7410   -9.1030    0.0000 N   0  0  0  0  0  0  0  0  0  0  0  0
   11.2410   -9.1050    0.0000 C   0  0  0  0  0  0  0  0  0  0  0  0
   11.9920   -7.8060    0.0000 O   0  0  0  0  0  0  0  0  0  0  0  0
   11.9890  -10.4040    0.0000 C   0  0  3  0  0  0  0  0  0  0  0  0
   13.4890  -10.4060    0.0000 N   0  0  0  0  0  0  0  0  0  0  0  0
   14.2380  -11.7060    0.0000 C   0  0  0  0  0  0  0  0  0  0  0  0
   13.4870  -13.0040    0.0000 O   0  0  0  0  0  0  0  0  0  0  0  0
   15.7380  -11.7070    0.0000 C   0  0  3  0  0  0  0  0  0  0  0  0
   16.6190  -12.9220    0.0000 N   0  0  0  0  0  0  0  0  0  0  0  0
   18.0460  -12.4600    0.0000 C   0  0  0  0  0  0  0  0  0  0  0  0
   19.2580  -13.3430    0.0000 O   0  0  0  0  0  0  0  0  0  0  0  0
   18.0470  -10.9600    0.0000 C   0  0  0  0  0  0  0  0  0  0  0  0
   16.6210  -10.4950    0.0000 C   0  0  0  0  0  0  0  0  0  0  0  0
   11.2380  -11.7030    0.0000 C   0  0  0  0  0  0  0  0  0  0  0  0
    9.7380  -11.7010    0.0000 C   0  0  0  0  0  0  0  0  0  0  0  0
    8.8550  -12.9140    0.0000 N   0  0  0  0  0  0  0  0  0  0  0  0
    7.4290  -12.4490    0.0000 C   0  0  0  0  0  0  0  0  0  0  0  0
    7.4310  -10.9490    0.0000 N   0  0  0  0  0  0  0  0  0  0  0  0
    8.8580  -10.4870    0.0000 C   0  0  0  0  0  0  0  0  0  0  0  0
    9.7430   -6.5050    0.0000 C   0  0  0  0  0  0  0  0  0  0  0  0
    8.9950   -5.2050    0.0000 C   0  0  0  0  0  0  0  0  0  0  0  0
    9.6060   -3.8360    0.0000 C   0  0  0  0  0  0  0  0  0  0  0  0
    8.4930   -2.8310    0.0000 C   0  0  0  0  0  0  0  0  0  0  0  0
    7.1930   -3.5790    0.0000 N   0  0  0  0  0  0  0  0  0  0  0  0
    7.5030   -5.0470    0.0000 C   0  0  0  0  0  0  0  0  0  0  0  0
    8.8060   -1.3640    0.0000 C   0  0  0  0  0  0  0  0  0  0  0  0
   10.2330   -0.9020    0.0000 C   0  0  0  0  0  0  0  0  0  0  0  0
   11.3470   -1.9070    0.0000 C   0  0  0  0  0  0  0  0  0  0  0  0
   11.0330   -3.3740    0.0000 C   0  0  0  0  0  0  0  0  0  0  0  0
    4.4890  -10.3970    0.0000 C   0  0  0  0  0  0  0  0  0  0  0  0
    5.2380  -11.6970    0.0000 O   0  0  0  0  0  0  0  0  0  0  0  0
    0.7430   -6.4960    0.0000 C   0  0  0  0  0  0  0  0  0  0  0  0
   -0.0050   -5.1960    0.0000 O   0  0  0  0  0  0  0  0  0  0  0  0
   -0.0080   -7.7940    0.0000 N   0  0  0  0  0  0  0  0  0  0  0  0
   -1.5080   -7.7930    0.0000 C   0  0  3  0  0  0  0  0  0  0  0  0
   -2.2590   -9.0910    0.0000 C   0  0  0  0  0  0  0  0  0  0  0  0
   -3.7590   -9.0890    0.0000 O   0  0  0  0  0  0  0  0  0  0  0  0
   -1.5110  -10.3910    0.0000 N   0  0  0  0  0  0  0  0  0  0  0  0
   -2.2620  -11.6890    0.0000 C   0  0  3  0  0  0  0  0  0  0  0  0
   -1.5130  -12.9890    0.0000 C   0  0  0  0  0  0  0  0  0  0  0  0
   -0.0130  -12.9900    0.0000 C   0  0  0  0  0  0  0  0  0  0  0  0
    0.7350  -14.2900    0.0000 C   0  0  0  0  0  0  0  0  0  0  0  0
    0.7380  -11.6920    0.0000 C   0  0  0  0  0  0  0  0  0  0  0  0
   -3.7620  -11.6880    0.0000 C   0  0  0  0  0  0  0  0  0  0  0  0
   -4.5110  -10.3880    0.0000 O   0  0  0  0  0  0  0  0  0  0  0  0
   -4.5130  -12.9860    0.0000 N   0  0  0  0  0  0  0  0  0  0  0  0
   -6.0130  -12.9840    0.0000 C   0  0  3  0  0  0  0  0  0  0  0  0
   -6.7620  -11.6840    0.0000 C   0  0  0  0  0  0  0  0  0  0  0  0
   -8.2620  -11.6830    0.0000 C   0  0  0  0  0  0  0  0  0  0  0  0
   -9.0110  -10.3830    0.0000 C   0  0  0  0  0  0  0  0  0  0  0  0
  -10.5110  -10.3820    0.0000 N   0  0  0  0  0  0  0  0  0  0  0  0
  -11.2590   -9.0820    0.0000 C   0  0  0  0  0  0  0  0  0  0  0  0
  -12.7590   -9.0800    0.0000 N   0  0  0  0  0  0  0  0  0  0  0  0
  -10.5080   -7.7840    0.0000 N   0  0  0  0  0  0  0  0  0  0  0  0
   -6.7640  -14.2830    0.0000 C   0  0  0  0  0  0  0  0  0  0  0  0
   -6.0160  -15.5820    0.0000 O   0  0  0  0  0  0  0  0  0  0  0  0
   -8.2640  -14.2810    0.0000 N   0  0  0  0  0  0  0  0  0  0  0  0
   -9.1450  -13.0670    0.0000 C   0  0  0  0  0  0  0  0  0  0  0  0
  -10.5720  -13.5290    0.0000 C   0  0  0  0  0  0  0  0  0  0  0  0
  -10.5740  -15.0290    0.0000 C   0  0  0  0  0  0  0  0  0  0  0  0
   -9.1470  -15.4940    0.0000 C   0  0  3  0  0  0  0  0  0  0  0  0
   -8.6850  -16.9210    0.0000 C   0  0  0  0  0  0  0  0  0  0  0  0
   -7.2180  -17.2340    0.0000 O   0  0  0  0  0  0  0  0  0  0  0  0
   -9.6900  -18.0340    0.0000 N   0  0  0  0  0  0  0  0  0  0  0  0
   -9.2280  -19.4610    0.0000 C   0  0  0  0  0  0  0  0  0  0  0  0
  -10.2330  -20.5750    0.0000 C   0  0  0  0  0  0  0  0  0  0  0  0
   -2.2570   -6.4930    0.0000 C   0  0  0  0  0  0  0  0  0  0  0  0
   -3.7570   -6.4910    0.0000 O   0  0  0  0  0  0  0  0  0  0  0  0
   -4.5050   -5.1920    0.0000 C   0  0  0  0  0  0  0  0  0  0  0  0
   -3.2050   -4.4430    0.0000 C   0  0  0  0  0  0  0  0  0  0  0  0
   -5.2540   -3.8920    0.0000 C   0  0  0  0  0  0  0  0  0  0  0  0
   -5.8050   -5.9400    0.0000 C   0  0  0  0  0  0  0  0  0  0  0  0
  1  2  1  0  0  0  0
  2  3  1  0  0  0  0
  2  7  2  0  0  0  0
  3  4  2  0  0  0  0
  4  5  1  0  0  0  0
  5  6  2  0  0  0  0
  5  8  1  0  0  0  0
  6  7  1  0  0  0  0
  8  9  1  0  0  0  0
  9 10  1  0  0  0  0
  9 49  1  0  0  0  0
 10 11  1  0  0  0  0
 11 12  2  0  0  0  0
 11 13  1  0  0  0  0
 13 14  1  0  0  0  0
 13 47  1  0  0  0  0
 14 15  1  0  0  0  0
 15 16  2  0  0  0  0
 15 17  1  0  0  0  0
 17 18  1  0  0  0  0
 17 37  1  0  0  0  0
 18 19  1  0  0  0  0
 19 20  2  0  0  0  0
 19 21  1  0  0  0  0
 21 22  1  0  0  0  0
 21 31  1  0  0  0  0
 22 23  1  0  0  0  0
 23 24  2  0  0  0  0
 23 25  1  0  0  0  0
 25 26  1  0  0  0  0
 25 30  1  0  0  0  0
 26 27  1  0  0  0  0
 27 28  2  0  0  0  0
 27 29  1  0  0  0  0
 29 30  1  0  0  0  0
 31 32  1  0  0  0  0
 32 33  1  0  0  0  0
 32 36  2  0  0  0  0
 33 34  1  0  0  0  0
 34 35  2  0  0  0  0
 35 36  1  0  0  0  0
 37 38  1  0  0  0  0
 38 39  1  0  0  0  0
 38 42  2  0  0  0  0
 39 40  1  0  0  0  0
 39 46  2  0  0  0  0
 40 41  1  0  0  0  0
 40 43  2  0  0  0  0
 41 42  1  0  0  0  0
 43 44  1  0  0  0  0
 44 45  2  0  0  0  0
 45 46  1  0  0  0  0
 47 48  1  0  0  0  0
 49 50  2  0  0  0  0
 49 51  1  0  0  0  0
 51 52  1  0  0  0  0
 52 53  1  0  0  0  0
 52 84  1  0  0  0  0
 53 54  2  0  0  0  0
 53 55  1  0  0  0  0
 55 56  1  0  0  0  0
 56 57  1  0  0  0  0
 56 61  1  0  0  0  0
 57 58  1  0  0  0  0
 58 59  1  0  0  0  0
 58 60  1  0  0  0  0
 61 62  2  0  0  0  0
 61 63  1  0  0  0  0
 63 64  1  0  0  0  0
 64 65  1  0  0  0  0
 64 72  1  0  0  0  0
 65 66  1  0  0  0  0
 66 67  1  0  0  0  0
 67 68  1  0  0  0  0
 68 69  1  0  0  0  0
 69 70  1  0  0  0  0
 69 71  2  0  0  0  0
 72 73  2  0  0  0  0
 72 74  1  0  0  0  0
 74 75  1  0  0  0  0
 74 78  1  0  0  0  0
 75 76  1  0  0  0  0
 76 77  1  0  0  0  0
 77 78  1  0  0  0  0
 78 79  1  0  0  0  0
 79 80  2  0  0  0  0
 79 81  1  0  0  0  0
 81 82  1  0  0  0  0
 82 83  1  0  0  0  0
 84 85  1  0  0  0  0
 85 86  1  0  0  0  0
 86 87  1  0  0  0  0
 86 88  1  0  0  0  0
 86 89  1  0  0  0  0
M  END
>  <Index>
95

>  <Generic names>
buserelin

>  <bilirubinemia>
0

$$$$
o1nc2c(n1)cccc2C1C(C(OC(C)C)=O)=C(NC(C)=C1C(OC)=O)C
  MOE2014           2D

 27 29  0  0  1  0  0  0  0  0999 V2000
    0.0000    0.0000    0.0000 O   0  0  0  0  0  0  0  0  0  0  0  0
    0.3590   -1.4560    0.0000 N   0  0  0  0  0  0  0  0  0  0  0  0
    1.8550   -1.5650    0.0000 C   0  0  0  0  0  0  0  0  0  0  0  0
    2.4210   -0.1750    0.0000 C   0  0  0  0  0  0  0  0  0  0  0  0
    1.2740    0.7920    0.0000 N   0  0  0  0  0  0  0  0  0  0  0  0
    3.9070    0.0300    0.0000 C   0  0  0  0  0  0  0  0  0  0  0  0
    4.8270   -1.1550    0.0000 C   0  0  0  0  0  0  0  0  0  0  0  0
    4.2620   -2.5440    0.0000 C   0  0  0  0  0  0  0  0  0  0  0  0
    2.7760   -2.7490    0.0000 C   0  0  0  0  0  0  0  0  0  0  0  0
    2.4600   -4.2150    0.0000 C   0  0  3  0  0  0  0  0  0  0  0  0
    3.5730   -5.2220    0.0000 C   0  0  0  0  0  0  0  0  0  0  0  0
    5.0000   -4.7620    0.0000 C   0  0  0  0  0  0  0  0  0  0  0  0
    6.1120   -5.7680    0.0000 O   0  0  0  0  0  0  0  0  0  0  0  0
    7.5400   -5.3080    0.0000 C   0  0  0  0  0  0  0  0  0  0  0  0
    8.6520   -6.3150    0.0000 C   0  0  0  0  0  0  0  0  0  0  0  0
    7.8560   -3.8420    0.0000 C   0  0  0  0  0  0  0  0  0  0  0  0
    5.3160   -3.2960    0.0000 O   0  0  0  0  0  0  0  0  0  0  0  0
    3.2570   -6.6880    0.0000 C   0  0  0  0  0  0  0  0  0  0  0  0
    1.8290   -7.1480    0.0000 N   0  0  0  0  0  0  0  0  0  0  0  0
    0.7170   -6.1420    0.0000 C   0  0  0  0  0  0  0  0  0  0  0  0
   -0.7110   -6.6020    0.0000 C   0  0  0  0  0  0  0  0  0  0  0  0
    1.0330   -4.6750    0.0000 C   0  0  0  0  0  0  0  0  0  0  0  0
   -0.2370   -3.8770    0.0000 C   0  0  0  0  0  0  0  0  0  0  0  0
   -1.5640   -4.5780    0.0000 O   0  0  0  0  0  0  0  0  0  0  0  0
   -2.8340   -3.7800    0.0000 C   0  0  0  0  0  0  0  0  0  0  0  0
   -0.1810   -2.3780    0.0000 O   0  0  0  0  0  0  0  0  0  0  0  0
    4.3690   -7.6950    0.0000 C   0  0  0  0  0  0  0  0  0  0  0  0
  1  2  1  0  0  0  0
  1  5  1  0  0  0  0
  2  3  2  0  0  0  0
  3  4  1  0  0  0  0
  3  9  1  0  0  0  0
  4  5  2  0  0  0  0
  4  6  1  0  0  0  0
  6  7  2  0  0  0  0
  7  8  1  0  0  0  0
  8  9  2  0  0  0  0
  9 10  1  0  0  0  0
 10 11  1  0  0  0  0
 10 22  1  0  0  0  0
 11 12  1  0  0  0  0
 11 18  2  0  0  0  0
 12 13  1  0  0  0  0
 12 17  2  0  0  0  0
 13 14  1  0  0  0  0
 14 15  1  0  0  0  0
 14 16  1  0  0  0  0
 18 19  1  0  0  0  0
 18 27  1  0  0  0  0
 19 20  1  0  0  0  0
 20 21  1  0  0  0  0
 20 22  2  0  0  0  0
 22 23  1  0  0  0  0
 23 24  1  0  0  0  0
 23 26  2  0  0  0  0
 24 25  1  0  0  0  0
M  END
>  <Index>
96

>  <Generic names>
isradipine

>  <bilirubinemia>
0

$$$$
O(CC(NC(C(O)c1ccc(O)cc1)C)C)c1ccccc1
  MOE2014           2D

 22 23  0  0  1  0  0  0  0  0999 V2000
    0.0000    0.0000    0.0000 O   0  0  0  0  0  0  0  0  0  0  0  0
    1.3050   -0.7390    0.0000 C   0  0  0  0  0  0  0  0  0  0  0  0
    2.5980    0.0220    0.0000 C   0  0  3  0  0  0  0  0  0  0  0  0
    3.9030   -0.7170    0.0000 N   0  0  0  0  0  0  0  0  0  0  0  0
    5.1960    0.0440    0.0000 C   0  0  3  0  0  0  0  0  0  0  0  0
    6.5010   -0.6950    0.0000 C   0  0  3  0  0  0  0  0  0  0  0  0
    6.5140   -2.1950    0.0000 O   0  0  0  0  0  0  0  0  0  0  0  0
    7.7940    0.0660    0.0000 C   0  0  0  0  0  0  0  0  0  0  0  0
    9.0990   -0.6730    0.0000 C   0  0  0  0  0  0  0  0  0  0  0  0
   10.3920    0.0880    0.0000 C   0  0  0  0  0  0  0  0  0  0  0  0
   10.3790    1.5880    0.0000 C   0  0  0  0  0  0  0  0  0  0  0  0
   11.6720    2.3490    0.0000 O   0  0  0  0  0  0  0  0  0  0  0  0
    9.0740    2.3270    0.0000 C   0  0  0  0  0  0  0  0  0  0  0  0
    7.7810    1.5660    0.0000 C   0  0  0  0  0  0  0  0  0  0  0  0
    5.1830    1.5440    0.0000 C   0  0  0  0  0  0  0  0  0  0  0  0
    2.5850    1.5220    0.0000 C   0  0  0  0  0  0  0  0  0  0  0  0
   -1.2930   -0.7610    0.0000 C   0  0  0  0  0  0  0  0  0  0  0  0
   -1.2800   -2.2610    0.0000 C   0  0  0  0  0  0  0  0  0  0  0  0
   -2.5730   -3.0220    0.0000 C   0  0  0  0  0  0  0  0  0  0  0  0
   -3.8780   -2.2830    0.0000 C   0  0  0  0  0  0  0  0  0  0  0  0
   -3.8910   -0.7830    0.0000 C   0  0  0  0  0  0  0  0  0  0  0  0
   -2.5980   -0.0220    0.0000 C   0  0  0  0  0  0  0  0  0  0  0  0
  1  2  1  0  0  0  0
  1 17  1  0  0  0  0
  2  3  1  0  0  0  0
  3  4  1  0  0  0  0
  3 16  1  0  0  0  0
  4  5  1  0  0  0  0
  5  6  1  0  0  0  0
  5 15  1  0  0  0  0
  6  7  1  0  0  0  0
  6  8  1  0  0  0  0
  8  9  1  0  0  0  0
  8 14  2  0  0  0  0
  9 10  2  0  0  0  0
 10 11  1  0  0  0  0
 11 12  1  0  0  0  0
 11 13  2  0  0  0  0
 13 14  1  0  0  0  0
 17 18  1  0  0  0  0
 17 22  2  0  0  0  0
 18 19  2  0  0  0  0
 19 20  1  0  0  0  0
 20 21  2  0  0  0  0
 21 22  1  0  0  0  0
M  END
>  <Index>
97

>  <Generic names>
isoxsuprine

>  <bilirubinemia>
0

$$$$
O1C2C(OCC2O[N+](=O)[O-])C(O[N+](=O)[O-])C1
  MOE2014           2D

 16 17  0  0  1  0  0  0  0  0999 V2000
    0.0000    0.0000    0.0000 O   0  0  0  0  0  0  0  0  0  0  0  0
    0.7440   -1.3020    0.0000 C   0  0  3  0  0  0  0  0  0  0  0  0
   -0.2640   -2.4130    0.0000 C   0  0  3  0  0  0  0  0  0  0  0  0
    0.4800   -3.7150    0.0000 O   0  0  0  0  0  0  0  0  0  0  0  0
    1.9480   -3.4100    0.0000 C   0  0  0  0  0  0  0  0  0  0  0  0
    2.1120   -1.9190    0.0000 C   0  0  3  0  0  0  0  0  0  0  0  0
    3.4140   -1.1740    0.0000 O   0  0  0  0  0  0  0  0  0  0  0  0
    4.7100   -1.9300    0.0000 N   0  3  0  0  0  0  0  0  0  0  0  0
    6.0120   -1.1860    0.0000 O   0  0  0  0  0  0  0  0  0  0  0  0
    4.7030   -3.4300    0.0000 O   0  5  0  0  0  0  0  0  0  0  0  0
   -1.6320   -1.7960    0.0000 C   0  0  3  0  0  0  0  0  0  0  0  0
   -2.9340   -2.5410    0.0000 O   0  0  0  0  0  0  0  0  0  0  0  0
   -4.2300   -1.7850    0.0000 N   0  3  0  0  0  0  0  0  0  0  0  0
   -5.5320   -2.5290    0.0000 O   0  0  0  0  0  0  0  0  0  0  0  0
   -4.2230   -0.2850    0.0000 O   0  5  0  0  0  0  0  0  0  0  0  0
   -1.4690   -0.3050    0.0000 C   0  0  0  0  0  0  0  0  0  0  0  0
  1  2  1  0  0  0  0
  1 16  1  0  0  0  0
  2  3  1  0  0  0  0
  2  6  1  0  0  0  0
  3  4  1  0  0  0  0
  3 11  1  0  0  0  0
  4  5  1  0  0  0  0
  5  6  1  0  0  0  0
  6  7  1  0  0  0  0
  7  8  1  0  0  0  0
  8  9  2  0  0  0  0
  8 10  1  0  0  0  0
 11 12  1  0  0  0  0
 11 16  1  0  0  0  0
 12 13  1  0  0  0  0
 13 14  2  0  0  0  0
 13 15  1  0  0  0  0
M  CHG  1   8   1
M  CHG  1  10  -1
M  CHG  1  13   1
M  CHG  1  15  -1
M  END
>  <Index>
98

>  <Generic names>
isosorbide dinitrate

>  <bilirubinemia>
0

$$$$
Oc1cc(ccc1O)C(O)CNC(C)C
  MOE2014           2D

 15 15  0  0  1  0  0  0  0  0999 V2000
    0.0000    0.0000    0.0000 O   0  0  0  0  0  0  0  0  0  0  0  0
    1.2960    0.7550    0.0000 C   0  0  0  0  0  0  0  0  0  0  0  0
    2.5980    0.0100    0.0000 C   0  0  0  0  0  0  0  0  0  0  0  0
    3.8940    0.7640    0.0000 C   0  0  0  0  0  0  0  0  0  0  0  0
    3.8890    2.2640    0.0000 C   0  0  0  0  0  0  0  0  0  0  0  0
    2.5870    3.0100    0.0000 C   0  0  0  0  0  0  0  0  0  0  0  0
    1.2910    2.2550    0.0000 C   0  0  0  0  0  0  0  0  0  0  0  0
   -0.0110    3.0000    0.0000 O   0  0  0  0  0  0  0  0  0  0  0  0
    5.1960    0.0190    0.0000 C   0  0  3  0  0  0  0  0  0  0  0  0
    5.2020   -1.4810    0.0000 O   0  0  0  0  0  0  0  0  0  0  0  0
    6.4920    0.7740    0.0000 C   0  0  0  0  0  0  0  0  0  0  0  0
    7.7940    0.0290    0.0000 N   0  0  0  0  0  0  0  0  0  0  0  0
    9.0900    0.7830    0.0000 C   0  0  0  0  0  0  0  0  0  0  0  0
    9.0850    2.2830    0.0000 C   0  0  0  0  0  0  0  0  0  0  0  0
   10.3920    0.0380    0.0000 C   0  0  0  0  0  0  0  0  0  0  0  0
  1  2  1  0  0  0  0
  2  3  1  0  0  0  0
  2  7  2  0  0  0  0
  3  4  2  0  0  0  0
  4  5  1  0  0  0  0
  4  9  1  0  0  0  0
  5  6  2  0  0  0  0
  6  7  1  0  0  0  0
  7  8  1  0  0  0  0
  9 10  1  0  0  0  0
  9 11  1  0  0  0  0
 11 12  1  0  0  0  0
 12 13  1  0  0  0  0
 13 14  1  0  0  0  0
 13 15  1  0  0  0  0
M  END
>  <Index>
99

>  <Generic names>
isoproterenol

>  <bilirubinemia>
0

$$$$
Oc1cc(ccc1O)CCNC(CCc1ccc(O)cc1)C
  MOE2014           2D

 22 23  0  0  1  0  0  0  0  0999 V2000
    0.0000    0.0000    0.0000 O   0  0  0  0  0  0  0  0  0  0  0  0
    1.2940   -0.7580    0.0000 C   0  0  0  0  0  0  0  0  0  0  0  0
    2.5980   -0.0160    0.0000 C   0  0  0  0  0  0  0  0  0  0  0  0
    3.8920   -0.7750    0.0000 C   0  0  0  0  0  0  0  0  0  0  0  0
    3.8830   -2.2750    0.0000 C   0  0  0  0  0  0  0  0  0  0  0  0
    2.5790   -3.0160    0.0000 C   0  0  0  0  0  0  0  0  0  0  0  0
    1.2850   -2.2580    0.0000 C   0  0  0  0  0  0  0  0  0  0  0  0
   -0.0190   -3.0000    0.0000 O   0  0  0  0  0  0  0  0  0  0  0  0
    5.1960   -0.0330    0.0000 C   0  0  0  0  0  0  0  0  0  0  0  0
    6.4900   -0.7910    0.0000 C   0  0  0  0  0  0  0  0  0  0  0  0
    7.7940   -0.0490    0.0000 N   0  0  0  0  0  0  0  0  0  0  0  0
    9.0880   -0.8070    0.0000 C   0  0  3  0  0  0  0  0  0  0  0  0
   10.3920   -0.0660    0.0000 C   0  0  0  0  0  0  0  0  0  0  0  0
   11.6860   -0.8240    0.0000 C   0  0  0  0  0  0  0  0  0  0  0  0
   12.9900   -0.0820    0.0000 C   0  0  0  0  0  0  0  0  0  0  0  0
   14.2840   -0.8400    0.0000 C   0  0  0  0  0  0  0  0  0  0  0  0
   15.5880   -0.0990    0.0000 C   0  0  0  0  0  0  0  0  0  0  0  0
   15.5980    1.4010    0.0000 C   0  0  0  0  0  0  0  0  0  0  0  0
   16.9010    2.1430    0.0000 O   0  0  0  0  0  0  0  0  0  0  0  0
   14.3030    2.1600    0.0000 C   0  0  0  0  0  0  0  0  0  0  0  0
   13.0000    1.4180    0.0000 C   0  0  0  0  0  0  0  0  0  0  0  0
    9.0790   -2.3070    0.0000 C   0  0  0  0  0  0  0  0  0  0  0  0
  1  2  1  0  0  0  0
  2  3  1  0  0  0  0
  2  7  2  0  0  0  0
  3  4  2  0  0  0  0
  4  5  1  0  0  0  0
  4  9  1  0  0  0  0
  5  6  2  0  0  0  0
  6  7  1  0  0  0  0
  7  8  1  0  0  0  0
  9 10  1  0  0  0  0
 10 11  1  0  0  0  0
 11 12  1  0  0  0  0
 12 13  1  0  0  0  0
 12 22  1  0  0  0  0
 13 14  1  0  0  0  0
 14 15  1  0  0  0  0
 15 16  1  0  0  0  0
 15 21  2  0  0  0  0
 16 17  2  0  0  0  0
 17 18  1  0  0  0  0
 18 19  1  0  0  0  0
 18 20  2  0  0  0  0
 20 21  1  0  0  0  0
M  END
>  <Index>
100

>  <Generic names>
dobutamine

>  <bilirubinemia>
0

$$$$
O=C(NN)c1ccncc1
  MOE2014           2D

 10 10  0  0  0  0  0  0  0  0999 V2000
    0.0000    0.0000    0.0000 O   0  0  0  0  0  0  0  0  0  0  0  0
   -0.7580    1.2940    0.0000 C   0  0  0  0  0  0  0  0  0  0  0  0
   -0.0170    2.5980    0.0000 N   0  0  0  0  0  0  0  0  0  0  0  0
    1.4830    2.6080    0.0000 N   0  0  0  0  0  0  0  0  0  0  0  0
   -2.2580    1.2850    0.0000 C   0  0  0  0  0  0  0  0  0  0  0  0
   -3.0170    2.5790    0.0000 C   0  0  0  0  0  0  0  0  0  0  0  0
   -4.5170    2.5690    0.0000 C   0  0  0  0  0  0  0  0  0  0  0  0
   -5.2580    1.2650    0.0000 N   0  0  0  0  0  0  0  0  0  0  0  0
   -4.5000   -0.0290    0.0000 C   0  0  0  0  0  0  0  0  0  0  0  0
   -3.0000   -0.0190    0.0000 C   0  0  0  0  0  0  0  0  0  0  0  0
  1  2  2  0  0  0  0
  2  3  1  0  0  0  0
  2  5  1  0  0  0  0
  3  4  1  0  0  0  0
  5  6  1  0  0  0  0
  5 10  2  0  0  0  0
  6  7  2  0  0  0  0
  7  8  1  0  0  0  0
  8  9  2  0  0  0  0
  9 10  1  0  0  0  0
M  END
>  <Index>
101

>  <Generic names>
isoniazid

>  <bilirubinemia>
1

$$$$
ClC(OC(F)F)C(F)(F)F
  MOE2014           2D

 10  9  0  0  1  0  0  0  0  0999 V2000
    0.0000    0.0000    0.0000 Cl  0  0  0  0  0  0  0  0  0  0  0  0
    0.0080    1.5000    0.0000 C   0  0  3  0  0  0  0  0  0  0  0  0
    1.3110    2.2430    0.0000 O   0  0  0  0  0  0  0  0  0  0  0  0
    2.6060    1.4860    0.0000 C   0  0  0  0  0  0  0  0  0  0  0  0
    3.9090    2.2290    0.0000 F   0  0  0  0  0  0  0  0  0  0  0  0
    2.5980   -0.0140    0.0000 F   0  0  0  0  0  0  0  0  0  0  0  0
   -1.2870    2.2570    0.0000 C   0  0  0  0  0  0  0  0  0  0  0  0
   -2.5820    3.0140    0.0000 F   0  0  0  0  0  0  0  0  0  0  0  0
   -0.5300    3.5520    0.0000 F   0  0  0  0  0  0  0  0  0  0  0  0
   -2.0440    0.9620    0.0000 F   0  0  0  0  0  0  0  0  0  0  0  0
  1  2  1  0  0  0  0
  2  3  1  0  0  0  0
  2  7  1  0  0  0  0
  3  4  1  0  0  0  0
  4  5  1  0  0  0  0
  4  6  1  0  0  0  0
  7  8  1  0  0  0  0
  7  9  1  0  0  0  0
  7 10  1  0  0  0  0
M  END
>  <Index>
102

>  <Generic names>
isoflurane

>  <bilirubinemia>
0

$$$$
s1cc(nc1N)/C(=N/OCC(O)=O)/C(=O)NC1C2SCC(C=C)=C(N2C1=O)C(O)=O
  MOE2014           2D

 30 32  0  0  1  0  0  0  0  0999 V2000
    0.0000    0.0000    0.0000 S   0  0  0  0  0  0  0  0  0  0  0  0
    0.4610    1.4270    0.0000 C   0  0  0  0  0  0  0  0  0  0  0  0
   -0.7540    2.3070    0.0000 C   0  0  0  0  0  0  0  0  0  0  0  0
   -1.9660    1.4230    0.0000 N   0  0  0  0  0  0  0  0  0  0  0  0
   -1.5000   -0.0030    0.0000 C   0  0  0  0  0  0  0  0  0  0  0  0
   -2.3800   -1.2180    0.0000 N   0  0  0  0  0  0  0  0  0  0  0  0
   -0.7570    3.8070    0.0000 C   0  0  0  0  0  0  0  0  0  0  0  0
   -2.0570    4.5550    0.0000 N   0  0  0  0  0  0  0  0  0  0  0  0
   -2.0600    6.0550    0.0000 O   0  0  0  0  0  0  0  0  0  0  0  0
   -3.3600    6.8020    0.0000 C   0  0  0  0  0  0  0  0  0  0  0  0
   -3.3630    8.3020    0.0000 C   0  0  0  0  0  0  0  0  0  0  0  0
   -4.6630    9.0500    0.0000 O   0  0  0  0  0  0  0  0  0  0  0  0
   -2.0650    9.0550    0.0000 O   0  0  0  0  0  0  0  0  0  0  0  0
    0.5410    4.5590    0.0000 C   0  0  0  0  0  0  0  0  0  0  0  0
    0.5380    6.0590    0.0000 O   0  0  0  0  0  0  0  0  0  0  0  0
    1.8410    3.8110    0.0000 N   0  0  0  0  0  0  0  0  0  0  0  0
    3.1390    4.5640    0.0000 C   0  0  3  0  0  0  0  0  0  0  0  0
    4.5890    4.1780    0.0000 C   0  0  3  0  0  0  0  0  0  0  0  0
    5.6510    3.1190    0.0000 S   0  0  0  0  0  0  0  0  0  0  0  0
    7.0990    3.5100    0.0000 C   0  0  0  0  0  0  0  0  0  0  0  0
    7.4850    4.9600    0.0000 C   0  0  0  0  0  0  0  0  0  0  0  0
    8.9330    5.3500    0.0000 C   0  0  0  0  0  0  0  0  0  0  0  0
    9.9960    4.2920    0.0000 C   0  0  0  0  0  0  0  0  0  0  0  0
    6.4230    6.0180    0.0000 C   0  0  0  0  0  0  0  0  0  0  0  0
    4.9740    5.6280    0.0000 N   0  0  3  0  0  0  0  0  0  0  0  0
    3.5250    6.0130    0.0000 C   0  0  0  0  0  0  0  0  0  0  0  0
    2.7730    7.3110    0.0000 O   0  0  0  0  0  0  0  0  0  0  0  0
    6.8080    7.4680    0.0000 C   0  0  0  0  0  0  0  0  0  0  0  0
    5.7460    8.5270    0.0000 O   0  0  0  0  0  0  0  0  0  0  0  0
    8.2570    7.8590    0.0000 O   0  0  0  0  0  0  0  0  0  0  0  0
  1  2  1  0  0  0  0
  1  5  1  0  0  0  0
  2  3  2  0  0  0  0
  3  4  1  0  0  0  0
  3  7  1  0  0  0  0
  4  5  2  0  0  0  0
  5  6  1  0  0  0  0
  7  8  2  0  0  0  0
  7 14  1  0  0  0  0
  8  9  1  0  0  0  0
  9 10  1  0  0  0  0
 10 11  1  0  0  0  0
 11 12  1  0  0  0  0
 11 13  2  0  0  0  0
 14 15  2  0  0  0  0
 14 16  1  0  0  0  0
 16 17  1  0  0  0  0
 17 18  1  0  0  0  0
 17 26  1  0  0  0  0
 18 19  1  0  0  0  0
 18 25  1  0  0  0  0
 19 20  1  0  0  0  0
 20 21  1  0  0  0  0
 21 22  1  0  0  0  0
 21 24  2  0  0  0  0
 22 23  2  0  0  0  0
 24 25  1  0  0  0  0
 24 28  1  0  0  0  0
 25 26  1  0  0  0  0
 26 27  2  0  0  0  0
 28 29  1  0  0  0  0
 28 30  2  0  0  0  0
M  END
>  <Index>
103

>  <Generic names>
cefixime

>  <bilirubinemia>
1

$$$$
OC1CCC2C3C(C4C(=CC(=O)CC4)CC3)CC[C@]12C
  MOE2014           2D

 20 23  0  0  1  0  0  0  0  0999 V2000
    0.0000    0.0000    0.0000 O   0  0  0  0  0  0  0  0  0  0  0  0
    1.0430    1.0780    0.0000 C   0  0  3  0  0  0  0  0  0  0  0  0
    0.7830    2.5560    0.0000 C   0  0  0  0  0  0  0  0  0  0  0  0
    2.1080    3.2590    0.0000 C   0  0  0  0  0  0  0  0  0  0  0  0
    3.1870    2.2160    0.0000 C   0  0  3  0  0  0  0  0  0  0  0  0
    4.6830    2.3200    0.0000 C   0  0  3  0  0  0  0  0  0  0  0  0
    5.5210    1.0750    0.0000 C   0  0  3  0  0  0  0  0  0  0  0  0
    7.0170    1.1790    0.0000 C   0  0  3  0  0  0  0  0  0  0  0  0
    7.6760    2.5270    0.0000 C   0  0  0  0  0  0  0  0  0  0  0  0
    9.1720    2.6300    0.0000 C   0  0  0  0  0  0  0  0  0  0  0  0
   10.0100    1.3860    0.0000 C   0  0  0  0  0  0  0  0  0  0  0  0
   11.5070    1.4900    0.0000 O   0  0  0  0  0  0  0  0  0  0  0  0
    9.3520    0.0380    0.0000 C   0  0  0  0  0  0  0  0  0  0  0  0
    7.8550   -0.0650    0.0000 C   0  0  0  0  0  0  0  0  0  0  0  0
    6.8380    3.7710    0.0000 C   0  0  0  0  0  0  0  0  0  0  0  0
    5.3420    3.6670    0.0000 C   0  0  0  0  0  0  0  0  0  0  0  0
    4.8620   -0.2720    0.0000 C   0  0  0  0  0  0  0  0  0  0  0  0
    3.3660   -0.3760    0.0000 C   0  0  0  0  0  0  0  0  0  0  0  0
    2.5280    0.8680    0.0000 C   0  0  2  0  0  0  0  0  0  0  0  0
    1.7550   -0.4170    0.0000 C   0  0  0  0  0  0  0  0  0  0  0  0
  1  2  1  0  0  0  0
  2  3  1  0  0  0  0
  2 19  1  0  0  0  0
  3  4  1  0  0  0  0
  4  5  1  0  0  0  0
  5  6  1  0  0  0  0
  5 19  1  0  0  0  0
  6  7  1  0  0  0  0
  6 16  1  0  0  0  0
  7  8  1  0  0  0  0
  7 17  1  0  0  0  0
  8  9  1  0  0  0  0
  8 14  1  0  0  0  0
  9 10  2  0  0  0  0
  9 15  1  0  0  0  0
 10 11  1  0  0  0  0
 11 12  2  0  0  0  0
 11 13  1  0  0  0  0
 13 14  1  0  0  0  0
 15 16  1  0  0  0  0
 17 18  1  0  0  0  0
 18 19  1  0  0  0  0
 19 20  1  1  0  0  0
M  END
>  <Index>
104

>  <Generic names>
19-nortestosterone

>  <bilirubinemia>
0

$$$$
o1nc(cc1C)C(=O)NNCc1ccccc1
  MOE2014           2D

 17 18  0  0  0  0  0  0  0  0999 V2000
    0.0000    0.0000    0.0000 O   0  0  0  0  0  0  0  0  0  0  0  0
   -1.5000   -0.0240    0.0000 N   0  0  0  0  0  0  0  0  0  0  0  0
   -1.9410   -1.4570    0.0000 C   0  0  0  0  0  0  0  0  0  0  0  0
   -0.7130   -2.3200    0.0000 C   0  0  0  0  0  0  0  0  0  0  0  0
    0.4860   -1.4190    0.0000 C   0  0  0  0  0  0  0  0  0  0  0  0
    1.9200   -1.8600    0.0000 C   0  0  0  0  0  0  0  0  0  0  0  0
   -3.3600   -1.9430    0.0000 C   0  0  0  0  0  0  0  0  0  0  0  0
   -3.6480   -3.4150    0.0000 O   0  0  0  0  0  0  0  0  0  0  0  0
   -4.4900   -0.9570    0.0000 N   0  0  0  0  0  0  0  0  0  0  0  0
   -5.9090   -1.4430    0.0000 N   0  0  0  0  0  0  0  0  0  0  0  0
   -7.0400   -0.4580    0.0000 C   0  0  0  0  0  0  0  0  0  0  0  0
   -8.4590   -0.9440    0.0000 C   0  0  0  0  0  0  0  0  0  0  0  0
   -8.7480   -2.4150    0.0000 C   0  0  0  0  0  0  0  0  0  0  0  0
  -10.1670   -2.9010    0.0000 C   0  0  0  0  0  0  0  0  0  0  0  0
  -11.2970   -1.9160    0.0000 C   0  0  0  0  0  0  0  0  0  0  0  0
  -11.0080   -0.4440    0.0000 C   0  0  0  0  0  0  0  0  0  0  0  0
   -9.5890    0.0420    0.0000 C   0  0  0  0  0  0  0  0  0  0  0  0
  1  2  1  0  0  0  0
  1  5  1  0  0  0  0
  2  3  2  0  0  0  0
  3  4  1  0  0  0  0
  3  7  1  0  0  0  0
  4  5  2  0  0  0  0
  5  6  1  0  0  0  0
  7  8  2  0  0  0  0
  7  9  1  0  0  0  0
  9 10  1  0  0  0  0
 10 11  1  0  0  0  0
 11 12  1  0  0  0  0
 12 13  1  0  0  0  0
 12 17  2  0  0  0  0
 13 14  2  0  0  0  0
 14 15  1  0  0  0  0
 15 16  2  0  0  0  0
 16 17  1  0  0  0  0
M  END
>  <Index>
105

>  <Generic names>
isocarboxazid

>  <bilirubinemia>
0

$$$$
O=C1NC=C(C=C1N)c1ccncc1
  MOE2014           2D

 14 15  0  0  0  0  0  0  0  0999 V2000
    0.0000    0.0000    0.0000 O   0  0  0  0  0  0  0  0  0  0  0  0
   -1.5000   -0.0020    0.0000 C   0  0  0  0  0  0  0  0  0  0  0  0
   -2.2520    1.2960    0.0000 N   0  0  0  0  0  0  0  0  0  0  0  0
   -3.7520    1.2950    0.0000 C   0  0  0  0  0  0  0  0  0  0  0  0
   -4.5000   -0.0050    0.0000 C   0  0  0  0  0  0  0  0  0  0  0  0
   -3.7480   -1.3030    0.0000 C   0  0  0  0  0  0  0  0  0  0  0  0
   -2.2480   -1.3020    0.0000 C   0  0  0  0  0  0  0  0  0  0  0  0
   -1.4970   -2.6000    0.0000 N   0  0  0  0  0  0  0  0  0  0  0  0
   -6.0000   -0.0070    0.0000 C   0  0  0  0  0  0  0  0  0  0  0  0
   -6.7520    1.2910    0.0000 C   0  0  0  0  0  0  0  0  0  0  0  0
   -8.2520    1.2890    0.0000 C   0  0  0  0  0  0  0  0  0  0  0  0
   -9.0000   -0.0110    0.0000 N   0  0  0  0  0  0  0  0  0  0  0  0
   -8.2480   -1.3090    0.0000 C   0  0  0  0  0  0  0  0  0  0  0  0
   -6.7480   -1.3070    0.0000 C   0  0  0  0  0  0  0  0  0  0  0  0
  1  2  2  0  0  0  0
  2  3  1  0  0  0  0
  2  7  1  0  0  0  0
  3  4  1  0  0  0  0
  4  5  2  0  0  0  0
  5  6  1  0  0  0  0
  5  9  1  0  0  0  0
  6  7  2  0  0  0  0
  7  8  1  0  0  0  0
  9 10  1  0  0  0  0
  9 14  2  0  0  0  0
 10 11  2  0  0  0  0
 11 12  1  0  0  0  0
 12 13  2  0  0  0  0
 13 14  1  0  0  0  0
M  END
>  <Index>
106

>  <Generic names>
amrinone

>  <bilirubinemia>
0

$$$$
O1CC2=C(C=C3N(Cc4c3nc3c(cc(OC(=O)N5CCC(N6CCCCC6)CC5)cc3)c4CC)C2=O)[C@@](O)(CC)C1=O
  MOE2014           2D

 43 49  0  0  1  0  0  0  0  0999 V2000
    0.0000    0.0000    0.0000 O   0  0  0  0  0  0  0  0  0  0  0  0
    0.7590   -1.2940    0.0000 C   0  0  0  0  0  0  0  0  0  0  0  0
    2.2590   -1.2840    0.0000 C   0  0  0  0  0  0  0  0  0  0  0  0
    3.0000    0.0200    0.0000 C   0  0  0  0  0  0  0  0  0  0  0  0
    4.5000    0.0300    0.0000 C   0  0  0  0  0  0  0  0  0  0  0  0
    5.2580   -1.2640    0.0000 C   0  0  0  0  0  0  0  0  0  0  0  0
    4.5170   -2.5680    0.0000 N   0  0  0  0  0  0  0  0  0  0  0  0
    5.5280   -3.6760    0.0000 C   0  0  0  0  0  0  0  0  0  0  0  0
    6.8940   -3.0570    0.0000 C   0  0  0  0  0  0  0  0  0  0  0  0
    6.7280   -1.5660    0.0000 C   0  0  0  0  0  0  0  0  0  0  0  0
    7.9350   -0.6770    0.0000 N   0  0  0  0  0  0  0  0  0  0  0  0
    9.3100   -1.2780    0.0000 C   0  0  0  0  0  0  0  0  0  0  0  0
    9.4760   -2.7680    0.0000 C   0  0  0  0  0  0  0  0  0  0  0  0
   10.8510   -3.3700    0.0000 C   0  0  0  0  0  0  0  0  0  0  0  0
   12.0580   -2.4800    0.0000 C   0  0  0  0  0  0  0  0  0  0  0  0
   13.4330   -3.0810    0.0000 O   0  0  0  0  0  0  0  0  0  0  0  0
   14.6400   -2.1910    0.0000 C   0  0  0  0  0  0  0  0  0  0  0  0
   14.4740   -0.7000    0.0000 O   0  0  0  0  0  0  0  0  0  0  0  0
   16.0150   -2.7920    0.0000 N   0  0  0  0  0  0  0  0  0  0  0  0
   16.1810   -4.2830    0.0000 C   0  0  0  0  0  0  0  0  0  0  0  0
   17.5560   -4.8840    0.0000 C   0  0  0  0  0  0  0  0  0  0  0  0
   18.7630   -3.9940    0.0000 C   0  0  0  0  0  0  0  0  0  0  0  0
   20.1380   -4.5950    0.0000 N   0  0  0  0  0  0  0  0  0  0  0  0
   20.3040   -6.0860    0.0000 C   0  0  0  0  0  0  0  0  0  0  0  0
   21.6790   -6.6870    0.0000 C   0  0  0  0  0  0  0  0  0  0  0  0
   22.8860   -5.7970    0.0000 C   0  0  0  0  0  0  0  0  0  0  0  0
   22.7200   -4.3070    0.0000 C   0  0  0  0  0  0  0  0  0  0  0  0
   21.3450   -3.7060    0.0000 C   0  0  0  0  0  0  0  0  0  0  0  0
   18.5970   -2.5040    0.0000 C   0  0  0  0  0  0  0  0  0  0  0  0
   17.2220   -1.9030    0.0000 C   0  0  0  0  0  0  0  0  0  0  0  0
   11.8920   -0.9890    0.0000 C   0  0  0  0  0  0  0  0  0  0  0  0
   10.5170   -0.3880    0.0000 C   0  0  0  0  0  0  0  0  0  0  0  0
    8.2690   -3.6580    0.0000 C   0  0  0  0  0  0  0  0  0  0  0  0
    8.4350   -5.1490    0.0000 C   0  0  0  0  0  0  0  0  0  0  0  0
    7.2280   -6.0390    0.0000 C   0  0  0  0  0  0  0  0  0  0  0  0
    3.0170   -2.5780    0.0000 C   0  0  0  0  0  0  0  0  0  0  0  0
    2.2760   -3.8820    0.0000 O   0  0  0  0  0  0  0  0  0  0  0  0
    2.2410    1.3140    0.0000 C   0  0  1  0  0  0  0  0  0  0  0  0
    2.2120    2.8140    0.0000 O   0  0  0  0  0  0  0  0  0  0  0  0
    3.5190    2.1010    0.0000 C   0  0  0  0  0  0  0  0  0  0  0  0
    3.4760    3.6000    0.0000 C   0  0  0  0  0  0  0  0  0  0  0  0
    0.7410    1.3040    0.0000 C   0  0  0  0  0  0  0  0  0  0  0  0
   -0.0170    2.5980    0.0000 O   0  0  0  0  0  0  0  0  0  0  0  0
  1  2  1  0  0  0  0
  1 42  1  0  0  0  0
  2  3  1  0  0  0  0
  3  4  2  0  0  0  0
  3 36  1  0  0  0  0
  4  5  1  0  0  0  0
  4 38  1  0  0  0  0
  5  6  2  0  0  0  0
  6  7  1  0  0  0  0
  6 10  1  0  0  0  0
  7  8  1  0  0  0  0
  7 36  1  0  0  0  0
  8  9  1  0  0  0  0
  9 10  1  0  0  0  0
  9 33  2  0  0  0  0
 10 11  2  0  0  0  0
 11 12  1  0  0  0  0
 12 13  1  0  0  0  0
 12 32  2  0  0  0  0
 13 14  2  0  0  0  0
 13 33  1  0  0  0  0
 14 15  1  0  0  0  0
 15 16  1  0  0  0  0
 15 31  2  0  0  0  0
 16 17  1  0  0  0  0
 17 18  2  0  0  0  0
 17 19  1  0  0  0  0
 19 20  1  0  0  0  0
 19 30  1  0  0  0  0
 20 21  1  0  0  0  0
 21 22  1  0  0  0  0
 22 23  1  0  0  0  0
 22 29  1  0  0  0  0
 23 24  1  0  0  0  0
 23 28  1  0  0  0  0
 24 25  1  0  0  0  0
 25 26  1  0  0  0  0
 26 27  1  0  0  0  0
 27 28  1  0  0  0  0
 29 30  1  0  0  0  0
 31 32  1  0  0  0  0
 33 34  1  0  0  0  0
 34 35  1  0  0  0  0
 36 37  2  0  0  0  0
 38 39  1  1  0  0  0
 38 40  1  6  0  0  0
 38 42  1  0  0  0  0
 40 41  1  0  0  0  0
 42 43  2  0  0  0  0
M  END
>  <Index>
107

>  <Generic names>
irinotecan

>  <bilirubinemia>
0

$$$$
O=C1N(Cc2ccc(cc2)-c2ccccc2-c2nn[nH]n2)C(=NC12CCCC2)CCCC
  MOE2014           2D

 32 36  0  0  0  0  0  0  0  0999 V2000
    0.0000    0.0000    0.0000 O   0  0  0  0  0  0  0  0  0  0  0  0
    1.4630    0.3320    0.0000 C   0  0  0  0  0  0  0  0  0  0  0  0
    2.0530    1.7110    0.0000 N   0  0  0  0  0  0  0  0  0  0  0  0
    1.2850    3.0000    0.0000 C   0  0  0  0  0  0  0  0  0  0  0  0
   -0.2150    2.9790    0.0000 C   0  0  0  0  0  0  0  0  0  0  0  0
   -0.9830    4.2670    0.0000 C   0  0  0  0  0  0  0  0  0  0  0  0
   -2.4830    4.2460    0.0000 C   0  0  0  0  0  0  0  0  0  0  0  0
   -3.2140    2.9360    0.0000 C   0  0  0  0  0  0  0  0  0  0  0  0
   -2.4460    1.6480    0.0000 C   0  0  0  0  0  0  0  0  0  0  0  0
   -0.9460    1.6690    0.0000 C   0  0  0  0  0  0  0  0  0  0  0  0
   -4.7140    2.9150    0.0000 C   0  0  0  0  0  0  0  0  0  0  0  0
   -5.4460    1.6060    0.0000 C   0  0  0  0  0  0  0  0  0  0  0  0
   -6.9460    1.5850    0.0000 C   0  0  0  0  0  0  0  0  0  0  0  0
   -7.7140    2.8730    0.0000 C   0  0  0  0  0  0  0  0  0  0  0  0
   -6.9820    4.1830    0.0000 C   0  0  0  0  0  0  0  0  0  0  0  0
   -5.4820    4.2040    0.0000 C   0  0  0  0  0  0  0  0  0  0  0  0
   -4.7510    5.5130    0.0000 C   0  0  0  0  0  0  0  0  0  0  0  0
   -3.2610    5.6910    0.0000 N   0  0  0  0  0  0  0  0  0  0  0  0
   -2.9700    7.1620    0.0000 N   0  0  0  0  0  0  0  0  0  0  0  0
   -4.2790    7.8940    0.0000 N   0  0  0  0  0  0  0  0  0  0  0  0
   -5.3800    6.8750    0.0000 N   0  0  0  0  0  0  0  0  0  0  0  0
    3.5470    1.5750    0.0000 C   0  0  0  0  0  0  0  0  0  0  0  0
    3.8800    0.1130    0.0000 N   0  0  0  0  0  0  0  0  0  0  0  0
    2.5910   -0.6550    0.0000 C   0  0  0  0  0  0  0  0  0  0  0  0
    3.7200   -1.6430    0.0000 C   0  0  0  0  0  0  0  0  0  0  0  0
    3.1290   -3.0220    0.0000 C   0  0  0  0  0  0  0  0  0  0  0  0
    1.6360   -2.8860    0.0000 C   0  0  0  0  0  0  0  0  0  0  0  0
    1.3030   -1.4240    0.0000 C   0  0  0  0  0  0  0  0  0  0  0  0
    4.5350    2.7040    0.0000 C   0  0  0  0  0  0  0  0  0  0  0  0
    6.0070    2.4130    0.0000 C   0  0  0  0  0  0  0  0  0  0  0  0
    6.9950    3.5420    0.0000 C   0  0  0  0  0  0  0  0  0  0  0  0
    8.4660    3.2500    0.0000 C   0  0  0  0  0  0  0  0  0  0  0  0
  1  2  2  0  0  0  0
  2  3  1  0  0  0  0
  2 24  1  0  0  0  0
  3  4  1  0  0  0  0
  3 22  1  0  0  0  0
  4  5  1  0  0  0  0
  5  6  1  0  0  0  0
  5 10  2  0  0  0  0
  6  7  2  0  0  0  0
  7  8  1  0  0  0  0
  8  9  2  0  0  0  0
  8 11  1  0  0  0  0
  9 10  1  0  0  0  0
 11 12  1  0  0  0  0
 11 16  2  0  0  0  0
 12 13  2  0  0  0  0
 13 14  1  0  0  0  0
 14 15  2  0  0  0  0
 15 16  1  0  0  0  0
 16 17  1  0  0  0  0
 17 18  1  0  0  0  0
 17 21  2  0  0  0  0
 18 19  2  0  0  0  0
 19 20  1  0  0  0  0
 20 21  1  0  0  0  0
 22 23  2  0  0  0  0
 22 29  1  0  0  0  0
 23 24  1  0  0  0  0
 24 25  1  0  0  0  0
 24 28  1  0  0  0  0
 25 26  1  0  0  0  0
 26 27  1  0  0  0  0
 27 28  1  0  0  0  0
 29 30  1  0  0  0  0
 30 31  1  0  0  0  0
 31 32  1  0  0  0  0
M  END
>  <Index>
108

>  <Generic names>
irbesartan

>  <bilirubinemia>
0

$$$$
S(=O)(=O)(Nc1ccc(cc1)CCN(CCOc1ccc(NS(=O)(=O)C)cc1)C)C
  MOE2014           2D

 29 30  0  0  1  0  0  0  0  0999 V2000
    0.0000    0.0000    0.0000 S   0  0  0  0  0  0  0  0  0  0  0  0
    0.9760   -1.1390    0.0000 O   0  0  0  0  0  0  0  0  0  0  0  0
   -0.9760    1.1390    0.0000 O   0  0  0  0  0  0  0  0  0  0  0  0
   -1.1390   -0.9760    0.0000 N   0  0  0  0  0  0  0  0  0  0  0  0
   -2.5540   -0.4780    0.0000 C   0  0  0  0  0  0  0  0  0  0  0  0
   -2.8300    0.9960    0.0000 C   0  0  0  0  0  0  0  0  0  0  0  0
   -4.2450    1.4940    0.0000 C   0  0  0  0  0  0  0  0  0  0  0  0
   -5.3830    0.5180    0.0000 C   0  0  0  0  0  0  0  0  0  0  0  0
   -5.1070   -0.9560    0.0000 C   0  0  0  0  0  0  0  0  0  0  0  0
   -3.6930   -1.4540    0.0000 C   0  0  0  0  0  0  0  0  0  0  0  0
   -6.7980    1.0160    0.0000 C   0  0  0  0  0  0  0  0  0  0  0  0
   -7.9370    0.0400    0.0000 C   0  0  0  0  0  0  0  0  0  0  0  0
   -9.3520    0.5380    0.0000 N   0  0  3  0  0  0  0  0  0  0  0  0
  -10.4910   -0.4380    0.0000 C   0  0  0  0  0  0  0  0  0  0  0  0
  -11.9060    0.0600    0.0000 C   0  0  0  0  0  0  0  0  0  0  0  0
  -13.0450   -0.9160    0.0000 O   0  0  0  0  0  0  0  0  0  0  0  0
  -14.4590   -0.4180    0.0000 C   0  0  0  0  0  0  0  0  0  0  0  0
  -15.5980   -1.3940    0.0000 C   0  0  0  0  0  0  0  0  0  0  0  0
  -17.0130   -0.8960    0.0000 C   0  0  0  0  0  0  0  0  0  0  0  0
  -17.2890    0.5780    0.0000 C   0  0  0  0  0  0  0  0  0  0  0  0
  -18.7040    1.0760    0.0000 N   0  0  0  0  0  0  0  0  0  0  0  0
  -19.8430    0.1000    0.0000 S   0  0  0  0  0  0  0  0  0  0  0  0
  -20.8190    1.2390    0.0000 O   0  0  0  0  0  0  0  0  0  0  0  0
  -18.8670   -1.0390    0.0000 O   0  0  0  0  0  0  0  0  0  0  0  0
  -20.9820   -0.8760    0.0000 C   0  0  0  0  0  0  0  0  0  0  0  0
  -16.1500    1.5540    0.0000 C   0  0  0  0  0  0  0  0  0  0  0  0
  -14.7350    1.0560    0.0000 C   0  0  0  0  0  0  0  0  0  0  0  0
   -9.6280    2.0130    0.0000 C   0  0  0  0  0  0  0  0  0  0  0  0
    1.1390    0.9760    0.0000 C   0  0  0  0  0  0  0  0  0  0  0  0
  1  2  2  0  0  0  0
  1  3  2  0  0  0  0
  1  4  1  0  0  0  0
  1 29  1  0  0  0  0
  4  5  1  0  0  0  0
  5  6  1  0  0  0  0
  5 10  2  0  0  0  0
  6  7  2  0  0  0  0
  7  8  1  0  0  0  0
  8  9  2  0  0  0  0
  8 11  1  0  0  0  0
  9 10  1  0  0  0  0
 11 12  1  0  0  0  0
 12 13  1  0  0  0  0
 13 14  1  0  0  0  0
 13 28  1  0  0  0  0
 14 15  1  0  0  0  0
 15 16  1  0  0  0  0
 16 17  1  0  0  0  0
 17 18  1  0  0  0  0
 17 27  2  0  0  0  0
 18 19  2  0  0  0  0
 19 20  1  0  0  0  0
 20 21  1  0  0  0  0
 20 26  2  0  0  0  0
 21 22  1  0  0  0  0
 22 23  2  0  0  0  0
 22 24  2  0  0  0  0
 22 25  1  0  0  0  0
 26 27  1  0  0  0  0
M  END
>  <Index>
109

>  <Generic names>
dofetilide

>  <bilirubinemia>
0

$$$$
Ic1c(C(=O)NCC(=O)Nc2c(I)c(C(=O)NCCO)c(I)c(C(O)=O)c2I)c(I)c(N(C(=O)C)C)c(I)c1C(=O)NC
  MOE2014           2D

 43 44  0  0  0  0  0  0  0  0999 V2000
    0.0000    0.0000    0.0000 I   0  0  0  0  0  0  0  0  0  0  0  0
   -0.7550   -1.2960    0.0000 C   0  0  0  0  0  0  0  0  0  0  0  0
   -0.0110   -2.5980    0.0000 C   0  0  0  0  0  0  0  0  0  0  0  0
    1.4890   -2.6040    0.0000 C   0  0  0  0  0  0  0  0  0  0  0  0
    2.2450   -1.3080    0.0000 O   0  0  0  0  0  0  0  0  0  0  0  0
    2.2340   -3.9060    0.0000 N   0  0  0  0  0  0  0  0  0  0  0  0
    3.7340   -3.9120    0.0000 C   0  0  0  0  0  0  0  0  0  0  0  0
    4.4790   -5.2150    0.0000 C   0  0  0  0  0  0  0  0  0  0  0  0
    3.7230   -6.5110    0.0000 O   0  0  0  0  0  0  0  0  0  0  0  0
    5.9790   -5.2210    0.0000 N   0  0  0  0  0  0  0  0  0  0  0  0
    6.7230   -6.5230    0.0000 C   0  0  0  0  0  0  0  0  0  0  0  0
    8.2230   -6.5290    0.0000 C   0  0  0  0  0  0  0  0  0  0  0  0
    8.9790   -5.2330    0.0000 I   0  0  0  0  0  0  0  0  0  0  0  0
    8.9680   -7.8310    0.0000 C   0  0  0  0  0  0  0  0  0  0  0  0
   10.4680   -7.8370    0.0000 C   0  0  0  0  0  0  0  0  0  0  0  0
   11.2230   -6.5410    0.0000 O   0  0  0  0  0  0  0  0  0  0  0  0
   11.2130   -9.1390    0.0000 N   0  0  0  0  0  0  0  0  0  0  0  0
   12.7130   -9.1450    0.0000 C   0  0  0  0  0  0  0  0  0  0  0  0
   13.4570  -10.4480    0.0000 C   0  0  0  0  0  0  0  0  0  0  0  0
   14.9570  -10.4540    0.0000 O   0  0  0  0  0  0  0  0  0  0  0  0
    8.2130   -9.1270    0.0000 C   0  0  0  0  0  0  0  0  0  0  0  0
    8.9570  -10.4290    0.0000 I   0  0  0  0  0  0  0  0  0  0  0  0
    6.7130   -9.1210    0.0000 C   0  0  0  0  0  0  0  0  0  0  0  0
    5.9570  -10.4170    0.0000 C   0  0  0  0  0  0  0  0  0  0  0  0
    4.4570  -10.4110    0.0000 O   0  0  0  0  0  0  0  0  0  0  0  0
    6.7020  -11.7190    0.0000 O   0  0  0  0  0  0  0  0  0  0  0  0
    5.9680   -7.8190    0.0000 C   0  0  0  0  0  0  0  0  0  0  0  0
    4.4680   -7.8130    0.0000 I   0  0  0  0  0  0  0  0  0  0  0  0
   -0.7660   -3.8940    0.0000 C   0  0  0  0  0  0  0  0  0  0  0  0
   -0.0210   -5.1960    0.0000 I   0  0  0  0  0  0  0  0  0  0  0  0
   -2.2660   -3.8880    0.0000 C   0  0  0  0  0  0  0  0  0  0  0  0
   -3.0210   -5.1840    0.0000 N   0  0  0  0  0  0  0  0  0  0  0  0
   -4.5210   -5.1780    0.0000 C   0  0  0  0  0  0  0  0  0  0  0  0
   -5.2660   -3.8760    0.0000 O   0  0  0  0  0  0  0  0  0  0  0  0
   -5.2770   -6.4740    0.0000 C   0  0  0  0  0  0  0  0  0  0  0  0
   -2.2770   -6.4860    0.0000 C   0  0  0  0  0  0  0  0  0  0  0  0
   -3.0110   -2.5860    0.0000 C   0  0  0  0  0  0  0  0  0  0  0  0
   -4.5110   -2.5800    0.0000 I   0  0  0  0  0  0  0  0  0  0  0  0
   -2.2550   -1.2900    0.0000 C   0  0  0  0  0  0  0  0  0  0  0  0
   -3.0000    0.0120    0.0000 C   0  0  0  0  0  0  0  0  0  0  0  0
   -4.5000    0.0180    0.0000 O   0  0  0  0  0  0  0  0  0  0  0  0
   -2.2450    1.3080    0.0000 N   0  0  0  0  0  0  0  0  0  0  0  0
   -2.9890    2.6100    0.0000 C   0  0  0  0  0  0  0  0  0  0  0  0
  1  2  1  0  0  0  0
  2  3  1  0  0  0  0
  2 39  2  0  0  0  0
  3  4  1  0  0  0  0
  3 29  2  0  0  0  0
  4  5  2  0  0  0  0
  4  6  1  0  0  0  0
  6  7  1  0  0  0  0
  7  8  1  0  0  0  0
  8  9  2  0  0  0  0
  8 10  1  0  0  0  0
 10 11  1  0  0  0  0
 11 12  1  0  0  0  0
 11 27  2  0  0  0  0
 12 13  1  0  0  0  0
 12 14  2  0  0  0  0
 14 15  1  0  0  0  0
 14 21  1  0  0  0  0
 15 16  2  0  0  0  0
 15 17  1  0  0  0  0
 17 18  1  0  0  0  0
 18 19  1  0  0  0  0
 19 20  1  0  0  0  0
 21 22  1  0  0  0  0
 21 23  2  0  0  0  0
 23 24  1  0  0  0  0
 23 27  1  0  0  0  0
 24 25  1  0  0  0  0
 24 26  2  0  0  0  0
 27 28  1  0  0  0  0
 29 30  1  0  0  0  0
 29 31  1  0  0  0  0
 31 32  1  0  0  0  0
 31 37  2  0  0  0  0
 32 33  1  0  0  0  0
 32 36  1  0  0  0  0
 33 34  2  0  0  0  0
 33 35  1  0  0  0  0
 37 38  1  0  0  0  0
 37 39  1  0  0  0  0
 39 40  1  0  0  0  0
 40 41  2  0  0  0  0
 40 42  1  0  0  0  0
 42 43  1  0  0  0  0
M  END
>  <Index>
110

>  <Generic names>
hexabrix 320

>  <bilirubinemia>
0

$$$$
Ic1c(C(=O)NCC(O)CO)c(I)c(N(C(=O)CO)CCO)c(I)c1C(=O)NCC(O)CO
  MOE2014           2D

 33 33  0  0  1  0  0  0  0  0999 V2000
    0.0000    0.0000    0.0000 I   0  0  0  0  0  0  0  0  0  0  0  0
   -0.7580    1.2950    0.0000 C   0  0  0  0  0  0  0  0  0  0  0  0
   -2.2580    1.2860    0.0000 C   0  0  0  0  0  0  0  0  0  0  0  0
   -3.0000   -0.0180    0.0000 C   0  0  0  0  0  0  0  0  0  0  0  0
   -2.2420   -1.3120    0.0000 O   0  0  0  0  0  0  0  0  0  0  0  0
   -4.5000   -0.0260    0.0000 N   0  0  0  0  0  0  0  0  0  0  0  0
   -5.2420   -1.3300    0.0000 C   0  0  0  0  0  0  0  0  0  0  0  0
   -6.7420   -1.3390    0.0000 C   0  0  3  0  0  0  0  0  0  0  0  0
   -7.5000   -0.0440    0.0000 O   0  0  0  0  0  0  0  0  0  0  0  0
   -7.4850   -2.6420    0.0000 C   0  0  0  0  0  0  0  0  0  0  0  0
   -8.9850   -2.6510    0.0000 O   0  0  0  0  0  0  0  0  0  0  0  0
   -3.0150    2.5800    0.0000 C   0  0  0  0  0  0  0  0  0  0  0  0
   -4.5150    2.5720    0.0000 I   0  0  0  0  0  0  0  0  0  0  0  0
   -2.2730    3.8840    0.0000 C   0  0  0  0  0  0  0  0  0  0  0  0
   -3.0300    5.1790    0.0000 N   0  0  0  0  0  0  0  0  0  0  0  0
   -4.5300    5.1700    0.0000 C   0  0  0  0  0  0  0  0  0  0  0  0
   -5.2730    3.8660    0.0000 O   0  0  0  0  0  0  0  0  0  0  0  0
   -5.2880    6.4640    0.0000 C   0  0  0  0  0  0  0  0  0  0  0  0
   -6.7880    6.4560    0.0000 O   0  0  0  0  0  0  0  0  0  0  0  0
   -2.2880    6.4820    0.0000 C   0  0  0  0  0  0  0  0  0  0  0  0
   -3.0460    7.7770    0.0000 C   0  0  0  0  0  0  0  0  0  0  0  0
   -2.3030    9.0800    0.0000 O   0  0  0  0  0  0  0  0  0  0  0  0
   -0.7730    3.8930    0.0000 C   0  0  0  0  0  0  0  0  0  0  0  0
   -0.0300    5.1960    0.0000 I   0  0  0  0  0  0  0  0  0  0  0  0
   -0.0150    2.5980    0.0000 C   0  0  0  0  0  0  0  0  0  0  0  0
    1.4850    2.6070    0.0000 C   0  0  0  0  0  0  0  0  0  0  0  0
    2.2270    3.9100    0.0000 O   0  0  0  0  0  0  0  0  0  0  0  0
    2.2420    1.3120    0.0000 N   0  0  0  0  0  0  0  0  0  0  0  0
    3.7420    1.3210    0.0000 C   0  0  0  0  0  0  0  0  0  0  0  0
    4.5000    0.0260    0.0000 C   0  0  3  0  0  0  0  0  0  0  0  0
    3.7580   -1.2770    0.0000 O   0  0  0  0  0  0  0  0  0  0  0  0
    6.0000    0.0350    0.0000 C   0  0  0  0  0  0  0  0  0  0  0  0
    6.7570   -1.2600    0.0000 O   0  0  0  0  0  0  0  0  0  0  0  0
  1  2  1  0  0  0  0
  2  3  1  0  0  0  0
  2 25  2  0  0  0  0
  3  4  1  0  0  0  0
  3 12  2  0  0  0  0
  4  5  2  0  0  0  0
  4  6  1  0  0  0  0
  6  7  1  0  0  0  0
  7  8  1  0  0  0  0
  8  9  1  0  0  0  0
  8 10  1  0  0  0  0
 10 11  1  0  0  0  0
 12 13  1  0  0  0  0
 12 14  1  0  0  0  0
 14 15  1  0  0  0  0
 14 23  2  0  0  0  0
 15 16  1  0  0  0  0
 15 20  1  0  0  0  0
 16 17  2  0  0  0  0
 16 18  1  0  0  0  0
 18 19  1  0  0  0  0
 20 21  1  0  0  0  0
 21 22  1  0  0  0  0
 23 24  1  0  0  0  0
 23 25  1  0  0  0  0
 25 26  1  0  0  0  0
 26 27  2  0  0  0  0
 26 28  1  0  0  0  0
 28 29  1  0  0  0  0
 29 30  1  0  0  0  0
 30 31  1  0  0  0  0
 30 32  1  0  0  0  0
 32 33  1  0  0  0  0
M  END
>  <Index>
111

>  <Generic names>
ioversol

>  <bilirubinemia>
0

$$$$
O1c2c(cccc2C(OCCN2CCCCC2)=O)C(=O)C(C)=C1c1ccccc1
  MOE2014           2D

 29 32  0  0  0  0  0  0  0  0999 V2000
    0.0000    0.0000    0.0000 O   0  0  0  0  0  0  0  0  0  0  0  0
    0.7490   -1.3000    0.0000 C   0  0  0  0  0  0  0  0  0  0  0  0
   -0.0020   -2.5980    0.0000 C   0  0  0  0  0  0  0  0  0  0  0  0
    0.7470   -3.8980    0.0000 C   0  0  0  0  0  0  0  0  0  0  0  0
    2.2470   -3.8990    0.0000 C   0  0  0  0  0  0  0  0  0  0  0  0
    2.9980   -2.6000    0.0000 C   0  0  0  0  0  0  0  0  0  0  0  0
    2.2490   -1.3010    0.0000 C   0  0  0  0  0  0  0  0  0  0  0  0
    3.0000   -0.0020    0.0000 C   0  0  0  0  0  0  0  0  0  0  0  0
    4.5000   -0.0030    0.0000 O   0  0  0  0  0  0  0  0  0  0  0  0
    5.2510    1.2950    0.0000 C   0  0  0  0  0  0  0  0  0  0  0  0
    6.7510    1.2940    0.0000 C   0  0  0  0  0  0  0  0  0  0  0  0
    7.5020    2.5930    0.0000 N   0  0  0  0  0  0  0  0  0  0  0  0
    6.7530    3.8930    0.0000 C   0  0  0  0  0  0  0  0  0  0  0  0
    7.5040    5.1910    0.0000 C   0  0  0  0  0  0  0  0  0  0  0  0
    9.0040    5.1900    0.0000 C   0  0  0  0  0  0  0  0  0  0  0  0
    9.7530    3.8910    0.0000 C   0  0  0  0  0  0  0  0  0  0  0  0
    9.0020    2.5920    0.0000 C   0  0  0  0  0  0  0  0  0  0  0  0
    2.2510    1.2980    0.0000 O   0  0  0  0  0  0  0  0  0  0  0  0
   -1.5020   -2.5970    0.0000 C   0  0  0  0  0  0  0  0  0  0  0  0
   -2.2530   -3.8960    0.0000 O   0  0  0  0  0  0  0  0  0  0  0  0
   -2.2510   -1.2980    0.0000 C   0  0  0  0  0  0  0  0  0  0  0  0
   -3.7510   -1.2970    0.0000 C   0  0  0  0  0  0  0  0  0  0  0  0
   -1.5000    0.0010    0.0000 C   0  0  0  0  0  0  0  0  0  0  0  0
   -2.2490    1.3010    0.0000 C   0  0  0  0  0  0  0  0  0  0  0  0
   -1.4980    2.5990    0.0000 C   0  0  0  0  0  0  0  0  0  0  0  0
   -2.2470    3.8990    0.0000 C   0  0  0  0  0  0  0  0  0  0  0  0
   -3.7470    3.9000    0.0000 C   0  0  0  0  0  0  0  0  0  0  0  0
   -4.4980    2.6010    0.0000 C   0  0  0  0  0  0  0  0  0  0  0  0
   -3.7490    1.3020    0.0000 C   0  0  0  0  0  0  0  0  0  0  0  0
  1  2  1  0  0  0  0
  1 23  1  0  0  0  0
  2  3  1  0  0  0  0
  2  7  2  0  0  0  0
  3  4  2  0  0  0  0
  3 19  1  0  0  0  0
  4  5  1  0  0  0  0
  5  6  2  0  0  0  0
  6  7  1  0  0  0  0
  7  8  1  0  0  0  0
  8  9  1  0  0  0  0
  8 18  2  0  0  0  0
  9 10  1  0  0  0  0
 10 11  1  0  0  0  0
 11 12  1  0  0  0  0
 12 13  1  0  0  0  0
 12 17  1  0  0  0  0
 13 14  1  0  0  0  0
 14 15  1  0  0  0  0
 15 16  1  0  0  0  0
 16 17  1  0  0  0  0
 19 20  2  0  0  0  0
 19 21  1  0  0  0  0
 21 22  1  0  0  0  0
 21 23  2  0  0  0  0
 23 24  1  0  0  0  0
 24 25  1  0  0  0  0
 24 29  2  0  0  0  0
 25 26  2  0  0  0  0
 26 27  1  0  0  0  0
 27 28  2  0  0  0  0
 28 29  1  0  0  0  0
M  END
>  <Index>
112

>  <Generic names>
flavoxate

>  <bilirubinemia>
0

$$$$
O1C(C)C(O)C(N)CC1OC1c2c(C[C@](O)(C1)C(=O)CO)c(O)c1c(C(=O)c3c(cccc3OC)C1=O)c2O
  MOE2014           2D

 39 43  0  0  1  0  0  0  0  0999 V2000
    0.0000    0.0000    0.0000 O   0  0  0  0  0  0  0  0  0  0  0  0
    1.5000    0.0100    0.0000 C   0  0  3  0  0  0  0  0  0  0  0  0
    2.2590   -1.2840    0.0000 C   0  0  0  0  0  0  0  0  0  0  0  0
    2.2410    1.3140    0.0000 C   0  0  3  0  0  0  0  0  0  0  0  0
    3.7410    1.3240    0.0000 O   0  0  0  0  0  0  0  0  0  0  0  0
    1.4820    2.6080    0.0000 C   0  0  3  0  0  0  0  0  0  0  0  0
    2.2230    3.9120    0.0000 N   0  0  0  0  0  0  0  0  0  0  0  0
   -0.0180    2.5980    0.0000 C   0  0  0  0  0  0  0  0  0  0  0  0
   -0.7590    1.2940    0.0000 C   0  0  3  0  0  0  0  0  0  0  0  0
   -2.2590    1.2840    0.0000 O   0  0  0  0  0  0  0  0  0  0  0  0
   -3.0180    2.5780    0.0000 C   0  0  3  0  0  0  0  0  0  0  0  0
   -4.5180    2.5670    0.0000 C   0  0  0  0  0  0  0  0  0  0  0  0
   -5.2760    3.8610    0.0000 C   0  0  0  0  0  0  0  0  0  0  0  0
   -4.5350    5.1650    0.0000 C   0  0  0  0  0  0  0  0  0  0  0  0
   -3.0350    5.1760    0.0000 C   0  0  2  0  0  0  0  0  0  0  0  0
   -1.7410    5.9340    0.0000 O   0  0  0  0  0  0  0  0  0  0  0  0
   -2.2760    3.8820    0.0000 C   0  0  0  0  0  0  0  0  0  0  0  0
   -3.0450    6.6760    0.0000 C   0  0  0  0  0  0  0  0  0  0  0  0
   -4.3500    7.4170    0.0000 O   0  0  0  0  0  0  0  0  0  0  0  0
   -1.7520    7.4340    0.0000 C   0  0  0  0  0  0  0  0  0  0  0  0
   -1.7620    8.9340    0.0000 O   0  0  0  0  0  0  0  0  0  0  0  0
   -6.7760    3.8510    0.0000 C   0  0  0  0  0  0  0  0  0  0  0  0
   -7.5350    5.1450    0.0000 O   0  0  0  0  0  0  0  0  0  0  0  0
   -7.5170    2.5470    0.0000 C   0  0  0  0  0  0  0  0  0  0  0  0
   -6.7590    1.2530    0.0000 C   0  0  0  0  0  0  0  0  0  0  0  0
   -7.5000   -0.0510    0.0000 C   0  0  0  0  0  0  0  0  0  0  0  0
   -6.7410   -1.3450    0.0000 O   0  0  0  0  0  0  0  0  0  0  0  0
   -9.0000   -0.0610    0.0000 C   0  0  0  0  0  0  0  0  0  0  0  0
   -9.7590    1.2330    0.0000 C   0  0  0  0  0  0  0  0  0  0  0  0
  -11.2590    1.2230    0.0000 C   0  0  0  0  0  0  0  0  0  0  0  0
  -12.0000   -0.0820    0.0000 C   0  0  0  0  0  0  0  0  0  0  0  0
  -11.2410   -1.3750    0.0000 C   0  0  0  0  0  0  0  0  0  0  0  0
   -9.7410   -1.3650    0.0000 C   0  0  0  0  0  0  0  0  0  0  0  0
   -8.9820   -2.6590    0.0000 O   0  0  0  0  0  0  0  0  0  0  0  0
   -9.7230   -3.9630    0.0000 C   0  0  0  0  0  0  0  0  0  0  0  0
   -9.0170    2.5370    0.0000 C   0  0  0  0  0  0  0  0  0  0  0  0
   -9.7760    3.8310    0.0000 O   0  0  0  0  0  0  0  0  0  0  0  0
   -5.2590    1.2630    0.0000 C   0  0  0  0  0  0  0  0  0  0  0  0
   -4.5000   -0.0310    0.0000 O   0  0  0  0  0  0  0  0  0  0  0  0
  1  2  1  0  0  0  0
  1  9  1  0  0  0  0
  2  3  1  0  0  0  0
  2  4  1  0  0  0  0
  4  5  1  0  0  0  0
  4  6  1  0  0  0  0
  6  7  1  0  0  0  0
  6  8  1  0  0  0  0
  8  9  1  0  0  0  0
  9 10  1  0  0  0  0
 10 11  1  0  0  0  0
 11 12  1  0  0  0  0
 11 17  1  0  0  0  0
 12 13  1  0  0  0  0
 12 38  2  0  0  0  0
 13 14  1  0  0  0  0
 13 22  2  0  0  0  0
 14 15  1  0  0  0  0
 15 16  1  6  0  0  0
 15 17  1  0  0  0  0
 15 18  1  1  0  0  0
 18 19  2  0  0  0  0
 18 20  1  0  0  0  0
 20 21  1  0  0  0  0
 22 23  1  0  0  0  0
 22 24  1  0  0  0  0
 24 25  2  0  0  0  0
 24 36  1  0  0  0  0
 25 26  1  0  0  0  0
 25 38  1  0  0  0  0
 26 27  2  0  0  0  0
 26 28  1  0  0  0  0
 28 29  1  0  0  0  0
 28 33  2  0  0  0  0
 29 30  2  0  0  0  0
 29 36  1  0  0  0  0
 30 31  1  0  0  0  0
 31 32  2  0  0  0  0
 32 33  1  0  0  0  0
 33 34  1  0  0  0  0
 34 35  1  0  0  0  0
 36 37  2  0  0  0  0
 38 39  1  0  0  0  0
M  END
>  <Index>
113

>  <Generic names>
doxorubicin

>  <bilirubinemia>
1

$$$$
Ic1c(C(=O)NC)c(I)c(NC(=O)C)c(I)c1C(O)=O
  MOE2014           2D

 20 20  0  0  0  0  0  0  0  0999 V2000
    0.0000    0.0000    0.0000 I   0  0  0  0  0  0  0  0  0  0  0  0
   -0.7520   -1.2980    0.0000 C   0  0  0  0  0  0  0  0  0  0  0  0
   -0.0040   -2.5980    0.0000 C   0  0  0  0  0  0  0  0  0  0  0  0
    1.4960   -2.6000    0.0000 C   0  0  0  0  0  0  0  0  0  0  0  0
    2.2480   -1.3020    0.0000 O   0  0  0  0  0  0  0  0  0  0  0  0
    2.2440   -3.9010    0.0000 N   0  0  0  0  0  0  0  0  0  0  0  0
    3.7440   -3.9030    0.0000 C   0  0  0  0  0  0  0  0  0  0  0  0
   -0.7560   -3.8960    0.0000 C   0  0  0  0  0  0  0  0  0  0  0  0
   -0.0080   -5.1960    0.0000 I   0  0  0  0  0  0  0  0  0  0  0  0
   -2.2560   -3.8940    0.0000 C   0  0  0  0  0  0  0  0  0  0  0  0
   -3.0080   -5.1920    0.0000 N   0  0  0  0  0  0  0  0  0  0  0  0
   -4.5080   -5.1890    0.0000 C   0  0  0  0  0  0  0  0  0  0  0  0
   -5.2560   -3.8890    0.0000 O   0  0  0  0  0  0  0  0  0  0  0  0
   -5.2600   -6.4870    0.0000 C   0  0  0  0  0  0  0  0  0  0  0  0
   -3.0040   -2.5940    0.0000 C   0  0  0  0  0  0  0  0  0  0  0  0
   -4.5040   -2.5910    0.0000 I   0  0  0  0  0  0  0  0  0  0  0  0
   -2.2520   -1.2960    0.0000 C   0  0  0  0  0  0  0  0  0  0  0  0
   -3.0000    0.0050    0.0000 C   0  0  0  0  0  0  0  0  0  0  0  0
   -4.5000    0.0070    0.0000 O   0  0  0  0  0  0  0  0  0  0  0  0
   -2.2480    1.3020    0.0000 O   0  0  0  0  0  0  0  0  0  0  0  0
  1  2  1  0  0  0  0
  2  3  1  0  0  0  0
  2 17  2  0  0  0  0
  3  4  1  0  0  0  0
  3  8  2  0  0  0  0
  4  5  2  0  0  0  0
  4  6  1  0  0  0  0
  6  7  1  0  0  0  0
  8  9  1  0  0  0  0
  8 10  1  0  0  0  0
 10 11  1  0  0  0  0
 10 15  2  0  0  0  0
 11 12  1  0  0  0  0
 12 13  2  0  0  0  0
 12 14  1  0  0  0  0
 15 16  1  0  0  0  0
 15 17  1  0  0  0  0
 17 18  1  0  0  0  0
 18 19  1  0  0  0  0
 18 20  2  0  0  0  0
M  END
>  <Index>
114

>  <Generic names>
sodium iothalamate

>  <bilirubinemia>
0

$$$$
Ic1c(C(=O)N(CC(O)CO)C)c(I)c(NC(=O)COC)c(I)c1C(=O)NCC(O)CO
  MOE2014           2D

 32 32  0  0  1  0  0  0  0  0999 V2000
    0.0000    0.0000    0.0000 I   0  0  0  0  0  0  0  0  0  0  0  0
   -0.7550   -1.2960    0.0000 C   0  0  0  0  0  0  0  0  0  0  0  0
   -0.0110   -2.5980    0.0000 C   0  0  0  0  0  0  0  0  0  0  0  0
    1.4890   -2.6040    0.0000 C   0  0  0  0  0  0  0  0  0  0  0  0
    2.2340   -3.9070    0.0000 O   0  0  0  0  0  0  0  0  0  0  0  0
    2.2450   -1.3080    0.0000 N   0  0  0  0  0  0  0  0  0  0  0  0
    3.7450   -1.3150    0.0000 C   0  0  0  0  0  0  0  0  0  0  0  0
    4.5000   -0.0190    0.0000 C   0  0  3  0  0  0  0  0  0  0  0  0
    3.7550    1.2830    0.0000 O   0  0  0  0  0  0  0  0  0  0  0  0
    6.0000   -0.0250    0.0000 C   0  0  0  0  0  0  0  0  0  0  0  0
    6.7550    1.2710    0.0000 O   0  0  0  0  0  0  0  0  0  0  0  0
    1.5000   -0.0060    0.0000 C   0  0  0  0  0  0  0  0  0  0  0  0
   -0.7660   -3.8940    0.0000 C   0  0  0  0  0  0  0  0  0  0  0  0
   -0.0220   -5.1960    0.0000 I   0  0  0  0  0  0  0  0  0  0  0  0
   -2.2660   -3.8880    0.0000 C   0  0  0  0  0  0  0  0  0  0  0  0
   -3.0220   -5.1840    0.0000 N   0  0  0  0  0  0  0  0  0  0  0  0
   -4.5220   -5.1770    0.0000 C   0  0  0  0  0  0  0  0  0  0  0  0
   -5.2660   -3.8750    0.0000 O   0  0  0  0  0  0  0  0  0  0  0  0
   -5.2770   -6.4730    0.0000 C   0  0  0  0  0  0  0  0  0  0  0  0
   -6.7770   -6.4670    0.0000 O   0  0  0  0  0  0  0  0  0  0  0  0
   -7.5330   -7.7630    0.0000 C   0  0  0  0  0  0  0  0  0  0  0  0
   -3.0110   -2.5850    0.0000 C   0  0  0  0  0  0  0  0  0  0  0  0
   -4.5110   -2.5790    0.0000 I   0  0  0  0  0  0  0  0  0  0  0  0
   -2.2550   -1.2900    0.0000 C   0  0  0  0  0  0  0  0  0  0  0  0
   -3.0000    0.0130    0.0000 C   0  0  0  0  0  0  0  0  0  0  0  0
   -2.2450    1.3080    0.0000 O   0  0  0  0  0  0  0  0  0  0  0  0
   -4.5000    0.0190    0.0000 N   0  0  0  0  0  0  0  0  0  0  0  0
   -5.2450    1.3210    0.0000 C   0  0  0  0  0  0  0  0  0  0  0  0
   -6.7440    1.3270    0.0000 C   0  0  3  0  0  0  0  0  0  0  0  0
   -7.5000    0.0310    0.0000 O   0  0  0  0  0  0  0  0  0  0  0  0
   -7.4890    2.6300    0.0000 C   0  0  0  0  0  0  0  0  0  0  0  0
   -8.9890    2.6360    0.0000 O   0  0  0  0  0  0  0  0  0  0  0  0
  1  2  1  0  0  0  0
  2  3  1  0  0  0  0
  2 24  2  0  0  0  0
  3  4  1  0  0  0  0
  3 13  2  0  0  0  0
  4  5  2  0  0  0  0
  4  6  1  0  0  0  0
  6  7  1  0  0  0  0
  6 12  1  0  0  0  0
  7  8  1  0  0  0  0
  8  9  1  0  0  0  0
  8 10  1  0  0  0  0
 10 11  1  0  0  0  0
 13 14  1  0  0  0  0
 13 15  1  0  0  0  0
 15 16  1  0  0  0  0
 15 22  2  0  0  0  0
 16 17  1  0  0  0  0
 17 18  2  0  0  0  0
 17 19  1  0  0  0  0
 19 20  1  0  0  0  0
 20 21  1  0  0  0  0
 22 23  1  0  0  0  0
 22 24  1  0  0  0  0
 24 25  1  0  0  0  0
 25 26  2  0  0  0  0
 25 27  1  0  0  0  0
 27 28  1  0  0  0  0
 28 29  1  0  0  0  0
 29 30  1  0  0  0  0
 29 31  1  0  0  0  0
 31 32  1  0  0  0  0
M  END
>  <Index>
115

>  <Generic names>
iopromide

>  <bilirubinemia>
0

$$$$
Ic1c(C(=O)NC(CO)CO)c(I)c(NC(=O)C(O)C)c(I)c1C(=O)NC(CO)CO
  MOE2014           2D

 31 31  0  0  1  0  0  0  0  0999 V2000
    0.0000    0.0000    0.0000 I   0  0  0  0  0  0  0  0  0  0  0  0
    0.7460   -1.3010    0.0000 C   0  0  0  0  0  0  0  0  0  0  0  0
   -0.0070   -2.5980    0.0000 C   0  0  0  0  0  0  0  0  0  0  0  0
   -1.5070   -2.5940    0.0000 C   0  0  0  0  0  0  0  0  0  0  0  0
   -2.2610   -3.8910    0.0000 O   0  0  0  0  0  0  0  0  0  0  0  0
   -2.2540   -1.2930    0.0000 N   0  0  0  0  0  0  0  0  0  0  0  0
   -3.7540   -1.2890    0.0000 C   0  0  0  0  0  0  0  0  0  0  0  0
   -4.5070   -2.5860    0.0000 C   0  0  0  0  0  0  0  0  0  0  0  0
   -6.0070   -2.5810    0.0000 O   0  0  0  0  0  0  0  0  0  0  0  0
   -4.5000    0.0120    0.0000 C   0  0  0  0  0  0  0  0  0  0  0  0
   -6.0000    0.0170    0.0000 O   0  0  0  0  0  0  0  0  0  0  0  0
    0.7390   -3.8990    0.0000 C   0  0  0  0  0  0  0  0  0  0  0  0
   -0.0140   -5.1960    0.0000 I   0  0  0  0  0  0  0  0  0  0  0  0
    2.2390   -3.9030    0.0000 C   0  0  0  0  0  0  0  0  0  0  0  0
    2.9860   -5.2040    0.0000 N   0  0  0  0  0  0  0  0  0  0  0  0
    2.2320   -6.5010    0.0000 C   0  0  0  0  0  0  0  0  0  0  0  0
    0.7320   -6.4970    0.0000 O   0  0  0  0  0  0  0  0  0  0  0  0
    2.9780   -7.8030    0.0000 C   0  0  3  0  0  0  0  0  0  0  0  0
    4.4780   -7.8070    0.0000 O   0  0  0  0  0  0  0  0  0  0  0  0
    2.2250   -9.0990    0.0000 C   0  0  0  0  0  0  0  0  0  0  0  0
    2.9930   -2.6060    0.0000 C   0  0  0  0  0  0  0  0  0  0  0  0
    4.4930   -2.6110    0.0000 I   0  0  0  0  0  0  0  0  0  0  0  0
    2.2460   -1.3050    0.0000 C   0  0  0  0  0  0  0  0  0  0  0  0
    3.0000   -0.0080    0.0000 C   0  0  0  0  0  0  0  0  0  0  0  0
    2.2540    1.2930    0.0000 O   0  0  0  0  0  0  0  0  0  0  0  0
    4.5000   -0.0120    0.0000 N   0  0  0  0  0  0  0  0  0  0  0  0
    5.2540    1.2840    0.0000 C   0  0  0  0  0  0  0  0  0  0  0  0
    4.5070    2.5860    0.0000 C   0  0  0  0  0  0  0  0  0  0  0  0
    5.2610    3.8830    0.0000 O   0  0  0  0  0  0  0  0  0  0  0  0
    6.7540    1.2800    0.0000 C   0  0  0  0  0  0  0  0  0  0  0  0
    7.5070    2.5770    0.0000 O   0  0  0  0  0  0  0  0  0  0  0  0
  1  2  1  0  0  0  0
  2  3  1  0  0  0  0
  2 23  2  0  0  0  0
  3  4  1  0  0  0  0
  3 12  2  0  0  0  0
  4  5  2  0  0  0  0
  4  6  1  0  0  0  0
  6  7  1  0  0  0  0
  7  8  1  0  0  0  0
  7 10  1  0  0  0  0
  8  9  1  0  0  0  0
 10 11  1  0  0  0  0
 12 13  1  0  0  0  0
 12 14  1  0  0  0  0
 14 15  1  0  0  0  0
 14 21  2  0  0  0  0
 15 16  1  0  0  0  0
 16 17  2  0  0  0  0
 16 18  1  0  0  0  0
 18 19  1  0  0  0  0
 18 20  1  0  0  0  0
 21 22  1  0  0  0  0
 21 23  1  0  0  0  0
 23 24  1  0  0  0  0
 24 25  2  0  0  0  0
 24 26  1  0  0  0  0
 26 27  1  0  0  0  0
 27 28  1  0  0  0  0
 27 30  1  0  0  0  0
 28 29  1  0  0  0  0
 30 31  1  0  0  0  0
M  END
>  <Index>
116

>  <Generic names>
iopamidol

>  <bilirubinemia>
0

$$$$
Ic1c(C(=O)NCC(O)CO)c(I)c(N(C(=O)C)CC(O)CO)c(I)c1C(=O)NCC(O)CO
  MOE2014           2D

 34 34  0  0  1  0  0  0  0  0999 V2000
    0.0000    0.0000    0.0000 I   0  0  0  0  0  0  0  0  0  0  0  0
    1.5000    0.0090    0.0000 C   0  0  0  0  0  0  0  0  0  0  0  0
    2.2430    1.3120    0.0000 C   0  0  0  0  0  0  0  0  0  0  0  0
    1.4850    2.6070    0.0000 C   0  0  0  0  0  0  0  0  0  0  0  0
    2.2280    3.9100    0.0000 O   0  0  0  0  0  0  0  0  0  0  0  0
   -0.0150    2.5980    0.0000 N   0  0  0  0  0  0  0  0  0  0  0  0
   -0.7720    3.8930    0.0000 C   0  0  0  0  0  0  0  0  0  0  0  0
   -2.2720    3.8840    0.0000 C   0  0  3  0  0  0  0  0  0  0  0  0
   -3.0150    2.5810    0.0000 O   0  0  0  0  0  0  0  0  0  0  0  0
   -3.0300    5.1790    0.0000 C   0  0  0  0  0  0  0  0  0  0  0  0
   -4.5300    5.1700    0.0000 O   0  0  0  0  0  0  0  0  0  0  0  0
    3.7430    1.3200    0.0000 C   0  0  0  0  0  0  0  0  0  0  0  0
    4.4850    2.6240    0.0000 I   0  0  0  0  0  0  0  0  0  0  0  0
    4.5000    0.0260    0.0000 C   0  0  0  0  0  0  0  0  0  0  0  0
    6.0000    0.0340    0.0000 N   0  0  0  0  0  0  0  0  0  0  0  0
    6.7420    1.3380    0.0000 C   0  0  0  0  0  0  0  0  0  0  0  0
    5.9850    2.6320    0.0000 O   0  0  0  0  0  0  0  0  0  0  0  0
    8.2420    1.3460    0.0000 C   0  0  0  0  0  0  0  0  0  0  0  0
    6.7570   -1.2600    0.0000 C   0  0  0  0  0  0  0  0  0  0  0  0
    8.2570   -1.2520    0.0000 C   0  0  3  0  0  0  0  0  0  0  0  0
    9.0000    0.0510    0.0000 O   0  0  0  0  0  0  0  0  0  0  0  0
    9.0150   -2.5470    0.0000 C   0  0  0  0  0  0  0  0  0  0  0  0
   10.5150   -2.5380    0.0000 O   0  0  0  0  0  0  0  0  0  0  0  0
    3.7570   -1.2780    0.0000 C   0  0  0  0  0  0  0  0  0  0  0  0
    4.5150   -2.5720    0.0000 I   0  0  0  0  0  0  0  0  0  0  0  0
    2.2570   -1.2860    0.0000 C   0  0  0  0  0  0  0  0  0  0  0  0
    1.5150   -2.5890    0.0000 C   0  0  0  0  0  0  0  0  0  0  0  0
    2.2720   -3.8840    0.0000 O   0  0  0  0  0  0  0  0  0  0  0  0
    0.0150   -2.5980    0.0000 N   0  0  0  0  0  0  0  0  0  0  0  0
   -0.7280   -3.9010    0.0000 C   0  0  0  0  0  0  0  0  0  0  0  0
   -2.2280   -3.9100    0.0000 C   0  0  3  0  0  0  0  0  0  0  0  0
   -2.9850   -2.6150    0.0000 O   0  0  0  0  0  0  0  0  0  0  0  0
   -2.9700   -5.2130    0.0000 C   0  0  0  0  0  0  0  0  0  0  0  0
   -4.4700   -5.2220    0.0000 O   0  0  0  0  0  0  0  0  0  0  0  0
  1  2  1  0  0  0  0
  2  3  1  0  0  0  0
  2 26  2  0  0  0  0
  3  4  1  0  0  0  0
  3 12  2  0  0  0  0
  4  5  2  0  0  0  0
  4  6  1  0  0  0  0
  6  7  1  0  0  0  0
  7  8  1  0  0  0  0
  8  9  1  0  0  0  0
  8 10  1  0  0  0  0
 10 11  1  0  0  0  0
 12 13  1  0  0  0  0
 12 14  1  0  0  0  0
 14 15  1  0  0  0  0
 14 24  2  0  0  0  0
 15 16  1  0  0  0  0
 15 19  1  0  0  0  0
 16 17  2  0  0  0  0
 16 18  1  0  0  0  0
 19 20  1  0  0  0  0
 20 21  1  0  0  0  0
 20 22  1  0  0  0  0
 22 23  1  0  0  0  0
 24 25  1  0  0  0  0
 24 26  1  0  0  0  0
 26 27  1  0  0  0  0
 27 28  2  0  0  0  0
 27 29  1  0  0  0  0
 29 30  1  0  0  0  0
 30 31  1  0  0  0  0
 31 32  1  0  0  0  0
 31 33  1  0  0  0  0
 33 34  1  0  0  0  0
M  END
>  <Index>
117

>  <Generic names>
iohexol

>  <bilirubinemia>
0

$$$$
Oc1cc(N(CC=2NCCN=2)c2ccc(cc2)C)ccc1
  MOE2014           2D

 21 23  0  0  0  0  0  0  0  0999 V2000
    0.0000    0.0000    0.0000 O   0  0  0  0  0  0  0  0  0  0  0  0
   -1.3030    0.7430    0.0000 C   0  0  0  0  0  0  0  0  0  0  0  0
   -2.5980   -0.0140    0.0000 C   0  0  0  0  0  0  0  0  0  0  0  0
   -3.9010    0.7280    0.0000 C   0  0  0  0  0  0  0  0  0  0  0  0
   -5.1960   -0.0290    0.0000 N   0  0  0  0  0  0  0  0  0  0  0  0
   -5.1880   -1.5290    0.0000 C   0  0  0  0  0  0  0  0  0  0  0  0
   -6.4830   -2.2860    0.0000 C   0  0  0  0  0  0  0  0  0  0  0  0
   -6.6310   -3.7790    0.0000 N   0  0  0  0  0  0  0  0  0  0  0  0
   -8.0970   -4.0990    0.0000 C   0  0  0  0  0  0  0  0  0  0  0  0
   -8.8540   -2.8040    0.0000 C   0  0  0  0  0  0  0  0  0  0  0  0
   -7.8560   -1.6840    0.0000 N   0  0  0  0  0  0  0  0  0  0  0  0
   -6.4990    0.7140    0.0000 C   0  0  0  0  0  0  0  0  0  0  0  0
   -6.5080    2.2140    0.0000 C   0  0  0  0  0  0  0  0  0  0  0  0
   -7.8110    2.9570    0.0000 C   0  0  0  0  0  0  0  0  0  0  0  0
   -9.1060    2.1990    0.0000 C   0  0  0  0  0  0  0  0  0  0  0  0
   -9.0970    0.6990    0.0000 C   0  0  0  0  0  0  0  0  0  0  0  0
   -7.7940   -0.0430    0.0000 C   0  0  0  0  0  0  0  0  0  0  0  0
  -10.4090    2.9420    0.0000 C   0  0  0  0  0  0  0  0  0  0  0  0
   -3.9100    2.2280    0.0000 C   0  0  0  0  0  0  0  0  0  0  0  0
   -2.6150    2.9860    0.0000 C   0  0  0  0  0  0  0  0  0  0  0  0
   -1.3120    2.2430    0.0000 C   0  0  0  0  0  0  0  0  0  0  0  0
  1  2  1  0  0  0  0
  2  3  1  0  0  0  0
  2 21  2  0  0  0  0
  3  4  2  0  0  0  0
  4  5  1  0  0  0  0
  4 19  1  0  0  0  0
  5  6  1  0  0  0  0
  5 12  1  0  0  0  0
  6  7  1  0  0  0  0
  7  8  1  0  0  0  0
  7 11  2  0  0  0  0
  8  9  1  0  0  0  0
  9 10  1  0  0  0  0
 10 11  1  0  0  0  0
 12 13  1  0  0  0  0
 12 17  2  0  0  0  0
 13 14  2  0  0  0  0
 14 15  1  0  0  0  0
 15 16  2  0  0  0  0
 15 18  1  0  0  0  0
 16 17  1  0  0  0  0
 19 20  2  0  0  0  0
 20 21  1  0  0  0  0
M  END
>  <Index>
118

>  <Generic names>
phentolamine

>  <bilirubinemia>
0

$$$$
Ic1c(C(=O)NCC(O)CO)c(I)c(N(C(=O)C)CC(O)CN(C(=O)C)c2c(I)c(C(=O)NCC(O)CO)c(I)c(C(=O)NCC(O)CO)c2I)c(I)c1C(=O)NCC(O)CO
  MOE2014           2D

 62 63  0  0  1  0  0  0  0  0999 V2000
    0.0000    0.0000    0.0000 I   0  0  0  0  0  0  0  0  0  0  0  0
   -1.5000    0.0010    0.0000 C   0  0  0  0  0  0  0  0  0  0  0  0
   -2.2490    1.3010    0.0000 C   0  0  0  0  0  0  0  0  0  0  0  0
   -1.4970    2.6000    0.0000 C   0  0  0  0  0  0  0  0  0  0  0  0
    0.0030    2.5980    0.0000 O   0  0  0  0  0  0  0  0  0  0  0  0
   -2.2460    3.8990    0.0000 N   0  0  0  0  0  0  0  0  0  0  0  0
   -1.4950    5.1980    0.0000 C   0  0  0  0  0  0  0  0  0  0  0  0
   -2.2440    6.4970    0.0000 C   0  0  3  0  0  0  0  0  0  0  0  0
   -3.7440    6.4990    0.0000 O   0  0  0  0  0  0  0  0  0  0  0  0
   -1.4920    7.7960    0.0000 C   0  0  0  0  0  0  0  0  0  0  0  0
    0.0080    7.7940    0.0000 O   0  0  0  0  0  0  0  0  0  0  0  0
   -3.7490    1.3030    0.0000 C   0  0  0  0  0  0  0  0  0  0  0  0
   -4.4970    2.6020    0.0000 I   0  0  0  0  0  0  0  0  0  0  0  0
   -4.5000    0.0040    0.0000 C   0  0  0  0  0  0  0  0  0  0  0  0
   -6.0000    0.0060    0.0000 N   0  0  0  0  0  0  0  0  0  0  0  0
   -6.7510   -1.2920    0.0000 C   0  0  0  0  0  0  0  0  0  0  0  0
   -6.0030   -2.5920    0.0000 O   0  0  0  0  0  0  0  0  0  0  0  0
   -8.2510   -1.2910    0.0000 C   0  0  0  0  0  0  0  0  0  0  0  0
   -6.7490    1.3060    0.0000 C   0  0  0  0  0  0  0  0  0  0  0  0
   -8.2490    1.3070    0.0000 C   0  0  0  0  0  0  0  0  0  0  0  0
   -9.0000    0.0090    0.0000 O   0  0  0  0  0  0  0  0  0  0  0  0
   -8.9970    2.6070    0.0000 C   0  0  0  0  0  0  0  0  0  0  0  0
  -10.4970    2.6080    0.0000 N   0  0  0  0  0  0  0  0  0  0  0  0
  -11.2490    1.3100    0.0000 C   0  0  0  0  0  0  0  0  0  0  0  0
  -10.5000    0.0100    0.0000 O   0  0  0  0  0  0  0  0  0  0  0  0
  -12.7490    1.3110    0.0000 C   0  0  0  0  0  0  0  0  0  0  0  0
  -11.2460    3.9080    0.0000 C   0  0  0  0  0  0  0  0  0  0  0  0
  -10.4950    5.2060    0.0000 C   0  0  0  0  0  0  0  0  0  0  0  0
   -8.9950    5.2050    0.0000 I   0  0  0  0  0  0  0  0  0  0  0  0
  -11.2440    6.5060    0.0000 C   0  0  0  0  0  0  0  0  0  0  0  0
  -10.4920    7.8040    0.0000 C   0  0  0  0  0  0  0  0  0  0  0  0
   -8.9920    7.8030    0.0000 O   0  0  0  0  0  0  0  0  0  0  0  0
  -11.2410    9.1040    0.0000 N   0  0  0  0  0  0  0  0  0  0  0  0
  -10.4900   10.4030    0.0000 C   0  0  0  0  0  0  0  0  0  0  0  0
  -11.2390   11.7020    0.0000 C   0  0  3  0  0  0  0  0  0  0  0  0
  -10.4870   13.0010    0.0000 O   0  0  0  0  0  0  0  0  0  0  0  0
  -12.7390   11.7040    0.0000 C   0  0  0  0  0  0  0  0  0  0  0  0
  -13.4870   13.0030    0.0000 O   0  0  0  0  0  0  0  0  0  0  0  0
  -12.7440    6.5080    0.0000 C   0  0  0  0  0  0  0  0  0  0  0  0
  -13.4920    7.8070    0.0000 I   0  0  0  0  0  0  0  0  0  0  0  0
  -13.4950    5.2090    0.0000 C   0  0  0  0  0  0  0  0  0  0  0  0
  -14.9950    5.2110    0.0000 C   0  0  0  0  0  0  0  0  0  0  0  0
  -15.7440    6.5100    0.0000 O   0  0  0  0  0  0  0  0  0  0  0  0
  -15.7460    3.9120    0.0000 N   0  0  0  0  0  0  0  0  0  0  0  0
  -17.2460    3.9140    0.0000 C   0  0  0  0  0  0  0  0  0  0  0  0
  -17.9970    2.6160    0.0000 C   0  0  3  0  0  0  0  0  0  0  0  0
  -17.2490    1.3160    0.0000 O   0  0  0  0  0  0  0  0  0  0  0  0
  -19.4970    2.6170    0.0000 C   0  0  0  0  0  0  0  0  0  0  0  0
  -20.2490    1.3190    0.0000 O   0  0  0  0  0  0  0  0  0  0  0  0
  -12.7460    3.9100    0.0000 C   0  0  0  0  0  0  0  0  0  0  0  0
  -13.4970    2.6110    0.0000 I   0  0  0  0  0  0  0  0  0  0  0  0
   -3.7510   -1.2950    0.0000 C   0  0  0  0  0  0  0  0  0  0  0  0
   -4.5030   -2.5940    0.0000 I   0  0  0  0  0  0  0  0  0  0  0  0
   -2.2510   -1.2970    0.0000 C   0  0  0  0  0  0  0  0  0  0  0  0
   -1.5030   -2.5970    0.0000 C   0  0  0  0  0  0  0  0  0  0  0  0
   -2.2540   -3.8950    0.0000 O   0  0  0  0  0  0  0  0  0  0  0  0
   -0.0030   -2.5980    0.0000 N   0  0  0  0  0  0  0  0  0  0  0  0
    0.7460   -3.8980    0.0000 C   0  0  0  0  0  0  0  0  0  0  0  0
    2.2460   -3.8990    0.0000 C   0  0  3  0  0  0  0  0  0  0  0  0
    2.9970   -2.6010    0.0000 O   0  0  0  0  0  0  0  0  0  0  0  0
    2.9950   -5.1990    0.0000 C   0  0  0  0  0  0  0  0  0  0  0  0
    4.4950   -5.2010    0.0000 O   0  0  0  0  0  0  0  0  0  0  0  0
  1  2  1  0  0  0  0
  2  3  1  0  0  0  0
  2 54  2  0  0  0  0
  3  4  1  0  0  0  0
  3 12  2  0  0  0  0
  4  5  2  0  0  0  0
  4  6  1  0  0  0  0
  6  7  1  0  0  0  0
  7  8  1  0  0  0  0
  8  9  1  0  0  0  0
  8 10  1  0  0  0  0
 10 11  1  0  0  0  0
 12 13  1  0  0  0  0
 12 14  1  0  0  0  0
 14 15  1  0  0  0  0
 14 52  2  0  0  0  0
 15 16  1  0  0  0  0
 15 19  1  0  0  0  0
 16 17  2  0  0  0  0
 16 18  1  0  0  0  0
 19 20  1  0  0  0  0
 20 21  1  0  0  0  0
 20 22  1  0  0  0  0
 22 23  1  0  0  0  0
 23 24  1  0  0  0  0
 23 27  1  0  0  0  0
 24 25  2  0  0  0  0
 24 26  1  0  0  0  0
 27 28  1  0  0  0  0
 27 50  2  0  0  0  0
 28 29  1  0  0  0  0
 28 30  2  0  0  0  0
 30 31  1  0  0  0  0
 30 39  1  0  0  0  0
 31 32  2  0  0  0  0
 31 33  1  0  0  0  0
 33 34  1  0  0  0  0
 34 35  1  0  0  0  0
 35 36  1  0  0  0  0
 35 37  1  0  0  0  0
 37 38  1  0  0  0  0
 39 40  1  0  0  0  0
 39 41  2  0  0  0  0
 41 42  1  0  0  0  0
 41 50  1  0  0  0  0
 42 43  2  0  0  0  0
 42 44  1  0  0  0  0
 44 45  1  0  0  0  0
 45 46  1  0  0  0  0
 46 47  1  0  0  0  0
 46 48  1  0  0  0  0
 48 49  1  0  0  0  0
 50 51  1  0  0  0  0
 52 53  1  0  0  0  0
 52 54  1  0  0  0  0
 54 55  1  0  0  0  0
 55 56  2  0  0  0  0
 55 57  1  0  0  0  0
 57 58  1  0  0  0  0
 58 59  1  0  0  0  0
 59 60  1  0  0  0  0
 59 61  1  0  0  0  0
 61 62  1  0  0  0  0
M  END
>  <Index>
119

>  <Generic names>
iodixanol

>  <bilirubinemia>
0

$$$$
S1SCC(NC(=O)C(NC(=O)C(NC(=O)C(NC(=O)C(NC(=O)C(N)C1)Cc1ccc(O)cc1)C(CC)C)CCC(=O)N)CC(=O)N)C(=O)N1CCCC1C(=O)NC(CC(C)C)C(=O)NCC(=O)N
  MOE2014           2D

 69 71  0  0  1  0  0  0  0  0999 V2000
    0.0000    0.0000    0.0000 S   0  0  0  0  0  0  0  0  0  0  0  0
    0.5480   -1.3800    0.0000 S   0  0  0  0  0  0  0  0  0  0  0  0
    2.0270   -1.6080    0.0000 C   0  0  0  0  0  0  0  0  0  0  0  0
    2.6760   -2.8910    0.0000 C   0  0  3  0  0  0  0  0  0  0  0  0
    1.9910   -4.2160    0.0000 N   0  0  0  0  0  0  0  0  0  0  0  0
    2.8170   -5.4760    0.0000 C   0  0  0  0  0  0  0  0  0  0  0  0
    4.3130   -5.3680    0.0000 O   0  0  0  0  0  0  0  0  0  0  0  0
    2.1950   -6.8120    0.0000 C   0  0  3  0  0  0  0  0  0  0  0  0
    0.7110   -7.0040    0.0000 N   0  0  0  0  0  0  0  0  0  0  0  0
    0.1370   -8.3930    0.0000 C   0  0  0  0  0  0  0  0  0  0  0  0
    1.0600   -9.5750    0.0000 O   0  0  0  0  0  0  0  0  0  0  0  0
   -1.3340   -8.6110    0.0000 C   0  0  3  0  0  0  0  0  0  0  0  0
   -2.2870   -7.4480    0.0000 N   0  0  0  0  0  0  0  0  0  0  0  0
   -3.7580   -7.6900    0.0000 C   0  0  0  0  0  0  0  0  0  0  0  0
   -4.2430   -9.1100    0.0000 O   0  0  0  0  0  0  0  0  0  0  0  0
   -4.7560   -6.6180    0.0000 C   0  0  3  0  0  0  0  0  0  0  0  0
   -4.3830   -5.1610    0.0000 N   0  0  0  0  0  0  0  0  0  0  0  0
   -5.4430   -4.1240    0.0000 C   0  0  0  0  0  0  0  0  0  0  0  0
   -6.8360   -4.6810    0.0000 O   0  0  0  0  0  0  0  0  0  0  0  0
   -5.3940   -2.7520    0.0000 C   0  0  3  0  0  0  0  0  0  0  0  0
   -4.6250   -1.6310    0.0000 N   0  0  0  0  0  0  0  0  0  0  0  0
   -3.1620   -1.3870    0.0000 C   0  0  0  0  0  0  0  0  0  0  0  0
   -2.2170   -2.5520    0.0000 O   0  0  0  0  0  0  0  0  0  0  0  0
   -2.6190    0.0010    0.0000 C   0  0  3  0  0  0  0  0  0  0  0  0
   -3.6600    1.0810    0.0000 N   0  0  0  0  0  0  0  0  0  0  0  0
   -1.3100    0.4580    0.0000 C   0  0  0  0  0  0  0  0  0  0  0  0
   -6.8190   -2.2820    0.0000 C   0  0  0  0  0  0  0  0  0  0  0  0
   -7.1240   -0.8130    0.0000 C   0  0  0  0  0  0  0  0  0  0  0  0
   -6.0050    0.1850    0.0000 C   0  0  0  0  0  0  0  0  0  0  0  0
   -6.3100    1.6540    0.0000 C   0  0  0  0  0  0  0  0  0  0  0  0
   -7.7340    2.1240    0.0000 C   0  0  0  0  0  0  0  0  0  0  0  0
   -8.0400    3.5930    0.0000 O   0  0  0  0  0  0  0  0  0  0  0  0
   -8.8540    1.1250    0.0000 C   0  0  0  0  0  0  0  0  0  0  0  0
   -8.5480   -0.3430    0.0000 C   0  0  0  0  0  0  0  0  0  0  0  0
   -6.2100   -6.9890    0.0000 C   0  0  3  0  0  0  0  0  0  0  0  0
   -7.2570   -5.9150    0.0000 C   0  0  0  0  0  0  0  0  0  0  0  0
   -8.7110   -6.2850    0.0000 C   0  0  0  0  0  0  0  0  0  0  0  0
   -6.6160   -8.4330    0.0000 C   0  0  0  0  0  0  0  0  0  0  0  0
   -1.8740  -10.0100    0.0000 C   0  0  0  0  0  0  0  0  0  0  0  0
   -0.9320  -11.1780    0.0000 C   0  0  0  0  0  0  0  0  0  0  0  0
   -1.4720  -12.5770    0.0000 C   0  0  0  0  0  0  0  0  0  0  0  0
   -2.9540  -12.8090    0.0000 O   0  0  0  0  0  0  0  0  0  0  0  0
   -0.5300  -13.7450    0.0000 N   0  0  0  0  0  0  0  0  0  0  0  0
    3.0810   -8.0230    0.0000 C   0  0  0  0  0  0  0  0  0  0  0  0
    4.5720   -7.8610    0.0000 C   0  0  0  0  0  0  0  0  0  0  0  0
    5.4580   -9.0720    0.0000 O   0  0  0  0  0  0  0  0  0  0  0  0
    5.1780   -6.4890    0.0000 N   0  0  0  0  0  0  0  0  0  0  0  0
    4.1760   -2.8980    0.0000 C   0  0  0  0  0  0  0  0  0  0  0  0
    4.9200   -4.2000    0.0000 O   0  0  0  0  0  0  0  0  0  0  0  0
    4.9320   -1.6020    0.0000 N   0  0  0  0  0  0  0  0  0  0  0  0
    4.3280   -0.2290    0.0000 C   0  0  0  0  0  0  0  0  0  0  0  0
    5.4470    0.7700    0.0000 C   0  0  0  0  0  0  0  0  0  0  0  0
    6.7430    0.0140    0.0000 C   0  0  0  0  0  0  0  0  0  0  0  0
    6.4240   -1.4520    0.0000 C   0  0  3  0  0  0  0  0  0  0  0  0
    7.4230   -2.5710    0.0000 C   0  0  0  0  0  0  0  0  0  0  0  0
    6.9530   -3.9960    0.0000 O   0  0  0  0  0  0  0  0  0  0  0  0
    8.8920   -2.2660    0.0000 N   0  0  0  0  0  0  0  0  0  0  0  0
    9.8900   -3.3850    0.0000 C   0  0  3  0  0  0  0  0  0  0  0  0
    9.4200   -4.8100    0.0000 C   0  0  0  0  0  0  0  0  0  0  0  0
   10.4190   -5.9290    0.0000 C   0  0  0  0  0  0  0  0  0  0  0  0
   11.8880   -5.6240    0.0000 C   0  0  0  0  0  0  0  0  0  0  0  0
    9.9490   -7.3530    0.0000 C   0  0  0  0  0  0  0  0  0  0  0  0
   11.3590   -3.0800    0.0000 C   0  0  0  0  0  0  0  0  0  0  0  0
   12.3580   -4.1990    0.0000 O   0  0  0  0  0  0  0  0  0  0  0  0
   11.8290   -1.6550    0.0000 N   0  0  0  0  0  0  0  0  0  0  0  0
   13.2970   -1.3500    0.0000 C   0  0  0  0  0  0  0  0  0  0  0  0
   13.7670    0.0740    0.0000 C   0  0  0  0  0  0  0  0  0  0  0  0
   15.2360    0.3800    0.0000 O   0  0  0  0  0  0  0  0  0  0  0  0
   12.7690    1.1940    0.0000 N   0  0  0  0  0  0  0  0  0  0  0  0
  1  2  1  0  0  0  0
  1 26  1  0  0  0  0
  2  3  1  0  0  0  0
  3  4  1  0  0  0  0
  4  5  1  0  0  0  0
  4 48  1  0  0  0  0
  5  6  1  0  0  0  0
  6  7  2  0  0  0  0
  6  8  1  0  0  0  0
  8  9  1  0  0  0  0
  8 44  1  0  0  0  0
  9 10  1  0  0  0  0
 10 11  2  0  0  0  0
 10 12  1  0  0  0  0
 12 13  1  0  0  0  0
 12 39  1  0  0  0  0
 13 14  1  0  0  0  0
 14 15  2  0  0  0  0
 14 16  1  0  0  0  0
 16 17  1  0  0  0  0
 16 35  1  0  0  0  0
 17 18  1  0  0  0  0
 18 19  2  0  0  0  0
 18 20  1  0  0  0  0
 20 21  1  0  0  0  0
 20 27  1  0  0  0  0
 21 22  1  0  0  0  0
 22 23  2  0  0  0  0
 22 24  1  0  0  0  0
 24 25  1  0  0  0  0
 24 26  1  0  0  0  0
 27 28  1  0  0  0  0
 28 29  1  0  0  0  0
 28 34  2  0  0  0  0
 29 30  2  0  0  0  0
 30 31  1  0  0  0  0
 31 32  1  0  0  0  0
 31 33  2  0  0  0  0
 33 34  1  0  0  0  0
 35 36  1  0  0  0  0
 35 38  1  0  0  0  0
 36 37  1  0  0  0  0
 39 40  1  0  0  0  0
 40 41  1  0  0  0  0
 41 42  2  0  0  0  0
 41 43  1  0  0  0  0
 44 45  1  0  0  0  0
 45 46  2  0  0  0  0
 45 47  1  0  0  0  0
 48 49  2  0  0  0  0
 48 50  1  0  0  0  0
 50 51  1  0  0  0  0
 50 54  1  0  0  0  0
 51 52  1  0  0  0  0
 52 53  1  0  0  0  0
 53 54  1  0  0  0  0
 54 55  1  0  0  0  0
 55 56  2  0  0  0  0
 55 57  1  0  0  0  0
 57 58  1  0  0  0  0
 58 59  1  0  0  0  0
 58 63  1  0  0  0  0
 59 60  1  0  0  0  0
 60 61  1  0  0  0  0
 60 62  1  0  0  0  0
 63 64  2  0  0  0  0
 63 65  1  0  0  0  0
 65 66  1  0  0  0  0
 66 67  1  0  0  0  0
 67 68  2  0  0  0  0
 67 69  1  0  0  0  0
M  END
>  <Index>
120

>  <Generic names>
oxytocin

>  <bilirubinemia>
0

$$$$
OC(=O)CC(CC(C)C)CN
  MOE2014           2D

 11 10  0  0  1  0  0  0  0  0999 V2000
    0.0000    0.0000    0.0000 O   0  0  0  0  0  0  0  0  0  0  0  0
   -1.5000    0.0120    0.0000 C   0  0  0  0  0  0  0  0  0  0  0  0
   -2.2610   -1.2800    0.0000 O   0  0  0  0  0  0  0  0  0  0  0  0
   -2.2390    1.3180    0.0000 C   0  0  0  0  0  0  0  0  0  0  0  0
   -3.7390    1.3300    0.0000 C   0  0  3  0  0  0  0  0  0  0  0  0
   -4.5000    0.0370    0.0000 C   0  0  0  0  0  0  0  0  0  0  0  0
   -6.0000    0.0500    0.0000 C   0  0  0  0  0  0  0  0  0  0  0  0
   -6.7390    1.3550    0.0000 C   0  0  0  0  0  0  0  0  0  0  0  0
   -6.7610   -1.2430    0.0000 C   0  0  0  0  0  0  0  0  0  0  0  0
   -4.4780    2.6350    0.0000 C   0  0  0  0  0  0  0  0  0  0  0  0
   -3.7180    3.9280    0.0000 N   0  0  0  0  0  0  0  0  0  0  0  0
  1  2  1  0  0  0  0
  2  3  2  0  0  0  0
  2  4  1  0  0  0  0
  4  5  1  0  0  0  0
  5  6  1  0  0  0  0
  5 10  1  0  0  0  0
  6  7  1  0  0  0  0
  7  8  1  0  0  0  0
  7  9  1  0  0  0  0
 10 11  1  0  0  0  0
M  END
>  <Index>
121

>  <Generic names>
pregabalin

>  <bilirubinemia>
1

$$$$
Clc1ccc(cc1)C(=O)n1c2c(cc(OC)cc2)c(CC(O)=O)c1C
  MOE2014           2D

 25 27  0  0  0  0  0  0  0  0999 V2000
    0.0000    0.0000    0.0000 Cl  0  0  0  0  0  0  0  0  0  0  0  0
    1.5000   -0.0090    0.0000 C   0  0  0  0  0  0  0  0  0  0  0  0
    2.2580    1.2860    0.0000 C   0  0  0  0  0  0  0  0  0  0  0  0
    3.7580    1.2770    0.0000 C   0  0  0  0  0  0  0  0  0  0  0  0
    4.5000   -0.0260    0.0000 C   0  0  0  0  0  0  0  0  0  0  0  0
    3.7420   -1.3210    0.0000 C   0  0  0  0  0  0  0  0  0  0  0  0
    2.2420   -1.3120    0.0000 C   0  0  0  0  0  0  0  0  0  0  0  0
    6.0000   -0.0350    0.0000 C   0  0  0  0  0  0  0  0  0  0  0  0
    6.7420   -1.3390    0.0000 O   0  0  0  0  0  0  0  0  0  0  0  0
    6.7570    1.2590    0.0000 N   0  0  0  0  0  0  0  0  0  0  0  0
    8.2500    1.4080    0.0000 C   0  0  0  0  0  0  0  0  0  0  0  0
    8.5710    2.8730    0.0000 C   0  0  0  0  0  0  0  0  0  0  0  0
   10.0000    3.3280    0.0000 C   0  0  0  0  0  0  0  0  0  0  0  0
   11.1090    2.3180    0.0000 C   0  0  0  0  0  0  0  0  0  0  0  0
   12.5380    2.7730    0.0000 O   0  0  0  0  0  0  0  0  0  0  0  0
   13.6470    1.7630    0.0000 C   0  0  0  0  0  0  0  0  0  0  0  0
   10.7880    0.8520    0.0000 C   0  0  0  0  0  0  0  0  0  0  0  0
    9.3590    0.3970    0.0000 C   0  0  0  0  0  0  0  0  0  0  0  0
    7.2760    3.6300    0.0000 C   0  0  0  0  0  0  0  0  0  0  0  0
    7.1280    5.1230    0.0000 C   0  0  0  0  0  0  0  0  0  0  0  0
    8.3470    5.9980    0.0000 C   0  0  0  0  0  0  0  0  0  0  0  0
    9.7130    5.3800    0.0000 O   0  0  0  0  0  0  0  0  0  0  0  0
    8.1990    7.4900    0.0000 O   0  0  0  0  0  0  0  0  0  0  0  0
    6.1550    2.6330    0.0000 C   0  0  0  0  0  0  0  0  0  0  0  0
    4.6900    2.9540    0.0000 C   0  0  0  0  0  0  0  0  0  0  0  0
  1  2  1  0  0  0  0
  2  3  1  0  0  0  0
  2  7  2  0  0  0  0
  3  4  2  0  0  0  0
  4  5  1  0  0  0  0
  5  6  2  0  0  0  0
  5  8  1  0  0  0  0
  6  7  1  0  0  0  0
  8  9  2  0  0  0  0
  8 10  1  0  0  0  0
 10 11  1  0  0  0  0
 10 24  1  0  0  0  0
 11 12  1  0  0  0  0
 11 18  2  0  0  0  0
 12 13  2  0  0  0  0
 12 19  1  0  0  0  0
 13 14  1  0  0  0  0
 14 15  1  0  0  0  0
 14 17  2  0  0  0  0
 15 16  1  0  0  0  0
 17 18  1  0  0  0  0
 19 20  1  0  0  0  0
 19 24  2  0  0  0  0
 20 21  1  0  0  0  0
 21 22  1  0  0  0  0
 21 23  2  0  0  0  0
 24 25  1  0  0  0  0
M  END
>  <Index>
122

>  <Generic names>
indomethacin

>  <bilirubinemia>
0

$$$$
O1[C@@]2(C(OC1C1CCCCC1)CC1C3C([C@@]4(C(=CC(=O)C=C4)CC3)C)C(O)C[C@@]12C)C(=O)COC(=O)C(C)C
  MOE2014           2D

 39 44  0  0  1  0  0  0  0  0999 V2000
    0.0000    0.0000    0.0000 O   0  0  0  0  0  0  0  0  0  0  0  0
    1.3890   -0.5670    0.0000 C   0  0  2  0  0  0  0  0  0  0  0  0
    1.2780   -2.0630    0.0000 C   0  0  3  0  0  0  0  0  0  0  0  0
   -0.1780   -2.4200    0.0000 O   0  0  0  0  0  0  0  0  0  0  0  0
   -0.9680   -1.1450    0.0000 C   0  0  3  0  0  0  0  0  0  0  0  0
   -2.4640   -1.0350    0.0000 C   0  0  0  0  0  0  0  0  0  0  0  0
   -3.3080   -2.2760    0.0000 C   0  0  0  0  0  0  0  0  0  0  0  0
   -4.8040   -2.1650    0.0000 C   0  0  0  0  0  0  0  0  0  0  0  0
   -5.4560   -0.8150    0.0000 C   0  0  0  0  0  0  0  0  0  0  0  0
   -4.6130    0.4260    0.0000 C   0  0  0  0  0  0  0  0  0  0  0  0
   -3.1170    0.3150    0.0000 C   0  0  0  0  0  0  0  0  0  0  0  0
    2.6670   -2.6300    0.0000 C   0  0  0  0  0  0  0  0  0  0  0  0
    3.6360   -1.4850    0.0000 C   0  0  3  0  0  0  0  0  0  0  0  0
    5.1350   -1.4380    0.0000 C   0  0  3  0  0  0  0  0  0  0  0  0
    5.8440   -0.1160    0.0000 C   0  0  3  0  0  0  0  0  0  0  0  0
    7.3430   -0.0690    0.0000 C   0  0  2  0  0  0  0  0  0  0  0  0
    8.1330   -1.3440    0.0000 C   0  0  0  0  0  0  0  0  0  0  0  0
    9.6330   -1.2980    0.0000 C   0  0  0  0  0  0  0  0  0  0  0  0
   10.3420    0.0240    0.0000 C   0  0  0  0  0  0  0  0  0  0  0  0
   11.8410    0.0710    0.0000 O   0  0  0  0  0  0  0  0  0  0  0  0
    9.5520    1.2990    0.0000 C   0  0  0  0  0  0  0  0  0  0  0  0
    8.0520    1.2520    0.0000 C   0  0  0  0  0  0  0  0  0  0  0  0
    7.4240   -2.6660    0.0000 C   0  0  0  0  0  0  0  0  0  0  0  0
    5.9250   -2.7130    0.0000 C   0  0  0  0  0  0  0  0  0  0  0  0
    6.5530    1.2060    0.0000 C   0  0  0  0  0  0  0  0  0  0  0  0
    5.0540    1.1590    0.0000 C   0  0  3  0  0  0  0  0  0  0  0  0
    5.7630    2.4810    0.0000 O   0  0  0  0  0  0  0  0  0  0  0  0
    3.5550    1.1120    0.0000 C   0  0  0  0  0  0  0  0  0  0  0  0
    2.8450   -0.2100    0.0000 C   0  0  2  0  0  0  0  0  0  0  0  0
    2.4120    1.2260    0.0000 C   0  0  0  0  0  0  0  0  0  0  0  0
    0.9550    0.8690    0.0000 C   0  0  0  0  0  0  0  0  0  0  0  0
   -0.5050    1.2120    0.0000 O   0  0  0  0  0  0  0  0  0  0  0  0
    1.9830    1.9620    0.0000 C   0  0  0  0  0  0  0  0  0  0  0  0
    1.5490    3.3980    0.0000 O   0  0  0  0  0  0  0  0  0  0  0  0
    2.5760    4.4920    0.0000 C   0  0  0  0  0  0  0  0  0  0  0  0
    4.0370    4.1490    0.0000 O   0  0  0  0  0  0  0  0  0  0  0  0
    2.1430    5.9280    0.0000 C   0  0  0  0  0  0  0  0  0  0  0  0
    3.1700    7.0210    0.0000 C   0  0  0  0  0  0  0  0  0  0  0  0
    0.6830    6.2700    0.0000 C   0  0  0  0  0  0  0  0  0  0  0  0
  1  2  1  0  0  0  0
  1  5  1  0  0  0  0
  2  3  1  0  0  0  0
  2 29  1  0  0  0  0
  2 31  1  6  0  0  0
  3  4  1  0  0  0  0
  3 12  1  0  0  0  0
  4  5  1  0  0  0  0
  5  6  1  0  0  0  0
  6  7  1  0  0  0  0
  6 11  1  0  0  0  0
  7  8  1  0  0  0  0
  8  9  1  0  0  0  0
  9 10  1  0  0  0  0
 10 11  1  0  0  0  0
 12 13  1  0  0  0  0
 13 14  1  0  0  0  0
 13 29  1  0  0  0  0
 14 15  1  0  0  0  0
 14 24  1  0  0  0  0
 15 16  1  0  0  0  0
 15 26  1  0  0  0  0
 16 17  1  0  0  0  0
 16 22  1  0  0  0  0
 16 25  1  6  0  0  0
 17 18  2  0  0  0  0
 17 23  1  0  0  0  0
 18 19  1  0  0  0  0
 19 20  2  0  0  0  0
 19 21  1  0  0  0  0
 21 22  2  0  0  0  0
 23 24  1  0  0  0  0
 26 27  1  0  0  0  0
 26 28  1  0  0  0  0
 28 29  1  0  0  0  0
 29 30  1  6  0  0  0
 31 32  2  0  0  0  0
 31 33  1  0  0  0  0
 33 34  1  0  0  0  0
 34 35  1  0  0  0  0
 35 36  2  0  0  0  0
 35 37  1  0  0  0  0
 37 38  1  0  0  0  0
 37 39  1  0  0  0  0
M  END
>  <Index>
123

>  <Generic names>
ciclesonide

>  <bilirubinemia>
0

$$$$
O(CC(O)CN1CCN(CC1)CC(=O)Nc1c(cccc1C)C)c1ccccc1OC
  MOE2014           2D

 31 33  0  0  1  0  0  0  0  0999 V2000
    0.0000    0.0000    0.0000 O   0  0  0  0  0  0  0  0  0  0  0  0
    1.2960   -0.7550    0.0000 C   0  0  0  0  0  0  0  0  0  0  0  0
    2.5980   -0.0100    0.0000 C   0  0  3  0  0  0  0  0  0  0  0  0
    2.6040    1.4900    0.0000 O   0  0  0  0  0  0  0  0  0  0  0  0
    3.8940   -0.7650    0.0000 C   0  0  0  0  0  0  0  0  0  0  0  0
    5.1960   -0.0200    0.0000 N   0  0  0  0  0  0  0  0  0  0  0  0
    5.2020    1.4800    0.0000 C   0  0  0  0  0  0  0  0  0  0  0  0
    6.5040    2.2250    0.0000 C   0  0  0  0  0  0  0  0  0  0  0  0
    7.8000    1.4700    0.0000 N   0  0  0  0  0  0  0  0  0  0  0  0
    7.7940   -0.0300    0.0000 C   0  0  0  0  0  0  0  0  0  0  0  0
    6.4920   -0.7750    0.0000 C   0  0  0  0  0  0  0  0  0  0  0  0
    9.1020    2.2150    0.0000 C   0  0  0  0  0  0  0  0  0  0  0  0
   10.3980    1.4600    0.0000 C   0  0  0  0  0  0  0  0  0  0  0  0
   10.3920   -0.0400    0.0000 O   0  0  0  0  0  0  0  0  0  0  0  0
   11.7000    2.2040    0.0000 N   0  0  0  0  0  0  0  0  0  0  0  0
   12.9960    1.4490    0.0000 C   0  0  0  0  0  0  0  0  0  0  0  0
   12.9900   -0.0510    0.0000 C   0  0  0  0  0  0  0  0  0  0  0  0
   14.2860   -0.8060    0.0000 C   0  0  0  0  0  0  0  0  0  0  0  0
   15.5880   -0.0610    0.0000 C   0  0  0  0  0  0  0  0  0  0  0  0
   15.5940    1.4390    0.0000 C   0  0  0  0  0  0  0  0  0  0  0  0
   14.2980    2.1940    0.0000 C   0  0  0  0  0  0  0  0  0  0  0  0
   14.3040    3.6940    0.0000 C   0  0  0  0  0  0  0  0  0  0  0  0
   11.6880   -0.7950    0.0000 C   0  0  0  0  0  0  0  0  0  0  0  0
   -1.3020   -0.7450    0.0000 C   0  0  0  0  0  0  0  0  0  0  0  0
   -1.3080   -2.2450    0.0000 C   0  0  0  0  0  0  0  0  0  0  0  0
   -2.6100   -2.9900    0.0000 C   0  0  0  0  0  0  0  0  0  0  0  0
   -3.9060   -2.2350    0.0000 C   0  0  0  0  0  0  0  0  0  0  0  0
   -3.9000   -0.7350    0.0000 C   0  0  0  0  0  0  0  0  0  0  0  0
   -2.5980    0.0100    0.0000 C   0  0  0  0  0  0  0  0  0  0  0  0
   -2.5920    1.5100    0.0000 O   0  0  0  0  0  0  0  0  0  0  0  0
   -3.8880    2.2650    0.0000 C   0  0  0  0  0  0  0  0  0  0  0  0
  1  2  1  0  0  0  0
  1 24  1  0  0  0  0
  2  3  1  0  0  0  0
  3  4  1  0  0  0  0
  3  5  1  0  0  0  0
  5  6  1  0  0  0  0
  6  7  1  0  0  0  0
  6 11  1  0  0  0  0
  7  8  1  0  0  0  0
  8  9  1  0  0  0  0
  9 10  1  0  0  0  0
  9 12  1  0  0  0  0
 10 11  1  0  0  0  0
 12 13  1  0  0  0  0
 13 14  2  0  0  0  0
 13 15  1  0  0  0  0
 15 16  1  0  0  0  0
 16 17  1  0  0  0  0
 16 21  2  0  0  0  0
 17 18  2  0  0  0  0
 17 23  1  0  0  0  0
 18 19  1  0  0  0  0
 19 20  2  0  0  0  0
 20 21  1  0  0  0  0
 21 22  1  0  0  0  0
 24 25  1  0  0  0  0
 24 29  2  0  0  0  0
 25 26  2  0  0  0  0
 26 27  1  0  0  0  0
 27 28  2  0  0  0  0
 28 29  1  0  0  0  0
 29 30  1  0  0  0  0
 30 31  1  0  0  0  0
M  END
>  <Index>
124

>  <Generic names>
ranolazine

>  <bilirubinemia>
0

$$$$
Fc1ccc(cc1)C1N(CCOC1OC(C)c1cc(cc(c1)C(F)(F)F)C(F)(F)F)CC=1NC(=O)NN=1
  MOE2014           2D

 37 40  0  0  1  0  0  0  0  0999 V2000
    0.0000    0.0000    0.0000 F   0  0  0  0  0  0  0  0  0  0  0  0
    0.7400   -1.3050    0.0000 C   0  0  0  0  0  0  0  0  0  0  0  0
   -0.0200   -2.5980    0.0000 C   0  0  0  0  0  0  0  0  0  0  0  0
    0.7200   -3.9030    0.0000 C   0  0  0  0  0  0  0  0  0  0  0  0
    2.2200   -3.9140    0.0000 C   0  0  0  0  0  0  0  0  0  0  0  0
    2.9800   -2.6210    0.0000 C   0  0  0  0  0  0  0  0  0  0  0  0
    2.2400   -1.3160    0.0000 C   0  0  0  0  0  0  0  0  0  0  0  0
    2.9600   -5.2190    0.0000 C   0  0  3  0  0  0  0  0  0  0  0  0
    4.4600   -5.2310    0.0000 N   0  0  3  0  0  0  0  0  0  0  0  0
    5.1990   -6.5360    0.0000 C   0  0  0  0  0  0  0  0  0  0  0  0
    4.4390   -7.8290    0.0000 C   0  0  0  0  0  0  0  0  0  0  0  0
    2.9390   -7.8170    0.0000 O   0  0  0  0  0  0  0  0  0  0  0  0
    2.2000   -6.5120    0.0000 C   0  0  3  0  0  0  0  0  0  0  0  0
    0.7000   -6.5010    0.0000 O   0  0  0  0  0  0  0  0  0  0  0  0
   -0.0600   -7.7940    0.0000 C   0  0  3  0  0  0  0  0  0  0  0  0
    0.6790   -9.0990    0.0000 C   0  0  0  0  0  0  0  0  0  0  0  0
   -1.5600   -7.7820    0.0000 C   0  0  0  0  0  0  0  0  0  0  0  0
   -2.3200   -9.0760    0.0000 C   0  0  0  0  0  0  0  0  0  0  0  0
   -3.8200   -9.0640    0.0000 C   0  0  0  0  0  0  0  0  0  0  0  0
   -4.5600   -7.7590    0.0000 C   0  0  0  0  0  0  0  0  0  0  0  0
   -3.8000   -6.4660    0.0000 C   0  0  0  0  0  0  0  0  0  0  0  0
   -2.3000   -6.4780    0.0000 C   0  0  0  0  0  0  0  0  0  0  0  0
   -4.5400   -5.1610    0.0000 C   0  0  0  0  0  0  0  0  0  0  0  0
   -3.2350   -4.4210    0.0000 F   0  0  0  0  0  0  0  0  0  0  0  0
   -5.8450   -5.9010    0.0000 F   0  0  0  0  0  0  0  0  0  0  0  0
   -5.2800   -3.8560    0.0000 F   0  0  0  0  0  0  0  0  0  0  0  0
   -4.5800  -10.3570    0.0000 C   0  0  0  0  0  0  0  0  0  0  0  0
   -5.3410  -11.6500    0.0000 F   0  0  0  0  0  0  0  0  0  0  0  0
   -5.8740   -9.5970    0.0000 F   0  0  0  0  0  0  0  0  0  0  0  0
   -3.2870  -11.1170    0.0000 F   0  0  0  0  0  0  0  0  0  0  0  0
    5.2200   -3.9380    0.0000 C   0  0  0  0  0  0  0  0  0  0  0  0
    6.7200   -3.9490    0.0000 C   0  0  0  0  0  0  0  0  0  0  0  0
    7.6110   -2.7430    0.0000 N   0  0  0  0  0  0  0  0  0  0  0  0
    9.0340   -3.2170    0.0000 C   0  0  0  0  0  0  0  0  0  0  0  0
   10.2540   -2.3450    0.0000 O   0  0  0  0  0  0  0  0  0  0  0  0
    9.0220   -4.7170    0.0000 N   0  0  0  0  0  0  0  0  0  0  0  0
    7.5920   -5.1700    0.0000 N   0  0  0  0  0  0  0  0  0  0  0  0
  1  2  1  0  0  0  0
  2  3  1  0  0  0  0
  2  7  2  0  0  0  0
  3  4  2  0  0  0  0
  4  5  1  0  0  0  0
  5  6  2  0  0  0  0
  5  8  1  0  0  0  0
  6  7  1  0  0  0  0
  8  9  1  0  0  0  0
  8 13  1  0  0  0  0
  9 10  1  0  0  0  0
  9 31  1  0  0  0  0
 10 11  1  0  0  0  0
 11 12  1  0  0  0  0
 12 13  1  0  0  0  0
 13 14  1  0  0  0  0
 14 15  1  0  0  0  0
 15 16  1  0  0  0  0
 15 17  1  0  0  0  0
 17 18  1  0  0  0  0
 17 22  2  0  0  0  0
 18 19  2  0  0  0  0
 19 20  1  0  0  0  0
 19 27  1  0  0  0  0
 20 21  2  0  0  0  0
 21 22  1  0  0  0  0
 21 23  1  0  0  0  0
 23 24  1  0  0  0  0
 23 25  1  0  0  0  0
 23 26  1  0  0  0  0
 27 28  1  0  0  0  0
 27 29  1  0  0  0  0
 27 30  1  0  0  0  0
 31 32  1  0  0  0  0
 32 33  1  0  0  0  0
 32 37  2  0  0  0  0
 33 34  1  0  0  0  0
 34 35  2  0  0  0  0
 34 36  1  0  0  0  0
 36 37  1  0  0  0  0
M  END
>  <Index>
125

>  <Generic names>
aprepitant

>  <bilirubinemia>
0

$$$$
n1cc(ccc1)C1N(CCC1)C
  MOE2014           2D

 12 13  0  0  1  0  0  0  0  0999 V2000
    0.0000    0.0000    0.0000 N   0  0  0  0  0  0  0  0  0  0  0  0
    1.5000   -0.0120    0.0000 C   0  0  0  0  0  0  0  0  0  0  0  0
    2.2390   -1.3170    0.0000 C   0  0  0  0  0  0  0  0  0  0  0  0
    1.4790   -2.6100    0.0000 C   0  0  0  0  0  0  0  0  0  0  0  0
   -0.0210   -2.5980    0.0000 C   0  0  0  0  0  0  0  0  0  0  0  0
   -0.7600   -1.2930    0.0000 C   0  0  0  0  0  0  0  0  0  0  0  0
    3.7390   -1.3290    0.0000 C   0  0  3  0  0  0  0  0  0  0  0  0
    4.6310   -0.1230    0.0000 N   0  0  3  0  0  0  0  0  0  0  0  0
    6.0540   -0.5980    0.0000 C   0  0  0  0  0  0  0  0  0  0  0  0
    6.0420   -2.0980    0.0000 C   0  0  0  0  0  0  0  0  0  0  0  0
    4.6110   -2.5500    0.0000 C   0  0  0  0  0  0  0  0  0  0  0  0
    4.1790    1.3080    0.0000 C   0  0  0  0  0  0  0  0  0  0  0  0
  1  2  1  0  0  0  0
  1  6  2  0  0  0  0
  2  3  2  0  0  0  0
  3  4  1  0  0  0  0
  3  7  1  0  0  0  0
  4  5  2  0  0  0  0
  5  6  1  0  0  0  0
  7  8  1  0  0  0  0
  7 11  1  0  0  0  0
  8  9  1  0  0  0  0
  8 12  1  0  0  0  0
  9 10  1  0  0  0  0
 10 11  1  0  0  0  0
M  END
>  <Index>
126

>  <Generic names>
nicotine

>  <bilirubinemia>
0

$$$$
S1SCCC(=O)NC(CCCCNC(N)=N)C(=O)NCC(=O)NC(CC(O)=O)C(=O)NC(Cc2c3c([nH]c2)cccc3)C(=O)N2C(CCC2)C(=O)NC(C1)C(=O)N
  MOE2014           2D

 57 60  0  0  1  0  0  0  0  0999 V2000
    0.0000    0.0000    0.0000 S   0  0  0  0  0  0  0  0  0  0  0  0
    1.4880    0.2510    0.0000 S   0  0  0  0  0  0  0  0  0  0  0  0
    2.4520   -0.8750    0.0000 C   0  0  0  0  0  0  0  0  0  0  0  0
    1.9980   -2.2970    0.0000 C   0  0  0  0  0  0  0  0  0  0  0  0
    3.0130   -3.4120    0.0000 C   0  0  0  0  0  0  0  0  0  0  0  0
    4.4790   -3.0950    0.0000 O   0  0  0  0  0  0  0  0  0  0  0  0
    2.5540   -4.8330    0.0000 N   0  0  0  0  0  0  0  0  0  0  0  0
    3.5580   -5.9570    0.0000 C   0  0  3  0  0  0  0  0  0  0  0  0
    5.0340   -5.6900    0.0000 C   0  0  0  0  0  0  0  0  0  0  0  0
    6.0030   -6.8350    0.0000 C   0  0  0  0  0  0  0  0  0  0  0  0
    7.4790   -6.5680    0.0000 C   0  0  0  0  0  0  0  0  0  0  0  0
    8.4490   -7.7130    0.0000 C   0  0  0  0  0  0  0  0  0  0  0  0
    9.9250   -7.4460    0.0000 N   0  0  0  0  0  0  0  0  0  0  0  0
   10.8940   -8.5910    0.0000 C   0  0  0  0  0  0  0  0  0  0  0  0
   10.3870  -10.0030    0.0000 N   0  0  0  0  0  0  0  0  0  0  0  0
   12.3700   -8.3240    0.0000 N   0  0  0  0  0  0  0  0  0  0  0  0
    3.0010   -7.3850    0.0000 C   0  0  0  0  0  0  0  0  0  0  0  0
    3.9120   -8.5770    0.0000 O   0  0  0  0  0  0  0  0  0  0  0  0
    1.5110   -7.5440    0.0000 N   0  0  0  0  0  0  0  0  0  0  0  0
    0.8850   -8.9040    0.0000 C   0  0  0  0  0  0  0  0  0  0  0  0
   -0.6440   -8.9790    0.0000 C   0  0  0  0  0  0  0  0  0  0  0  0
   -1.3630  -10.2960    0.0000 O   0  0  0  0  0  0  0  0  0  0  0  0
   -1.3980   -7.6740    0.0000 N   0  0  0  0  0  0  0  0  0  0  0  0
   -2.8890   -7.6640    0.0000 C   0  0  3  0  0  0  0  0  0  0  0  0
   -3.6500   -8.9570    0.0000 C   0  0  0  0  0  0  0  0  0  0  0  0
   -5.1500   -8.9450    0.0000 C   0  0  0  0  0  0  0  0  0  0  0  0
   -5.8890   -7.6400    0.0000 O   0  0  0  0  0  0  0  0  0  0  0  0
   -5.9100  -10.2380    0.0000 O   0  0  0  0  0  0  0  0  0  0  0  0
   -3.6310   -6.3460    0.0000 C   0  0  0  0  0  0  0  0  0  0  0  0
   -2.8690   -5.0540    0.0000 O   0  0  0  0  0  0  0  0  0  0  0  0
   -5.1230   -6.3330    0.0000 N   0  0  0  0  0  0  0  0  0  0  0  0
   -5.9000   -5.0750    0.0000 C   0  0  3  0  0  0  0  0  0  0  0  0
   -7.3990   -5.1340    0.0000 C   0  0  0  0  0  0  0  0  0  0  0  0
   -8.0970   -6.4610    0.0000 C   0  0  0  0  0  0  0  0  0  0  0  0
   -9.5820   -6.6770    0.0000 C   0  0  0  0  0  0  0  0  0  0  0  0
   -9.8360   -8.1550    0.0000 C   0  0  0  0  0  0  0  0  0  0  0  0
   -8.5080   -8.8530    0.0000 N   0  0  0  0  0  0  0  0  0  0  0  0
   -7.4340   -7.8070    0.0000 C   0  0  0  0  0  0  0  0  0  0  0  0
  -11.2430   -8.6740    0.0000 C   0  0  0  0  0  0  0  0  0  0  0  0
  -12.3960   -7.7150    0.0000 C   0  0  0  0  0  0  0  0  0  0  0  0
  -12.1420   -6.2360    0.0000 C   0  0  0  0  0  0  0  0  0  0  0  0
  -10.7350   -5.7170    0.0000 C   0  0  0  0  0  0  0  0  0  0  0  0
   -5.2090   -3.7320    0.0000 C   0  0  0  0  0  0  0  0  0  0  0  0
   -3.7090   -3.7340    0.0000 O   0  0  0  0  0  0  0  0  0  0  0  0
   -5.8430   -2.4860    0.0000 N   0  0  0  0  0  0  0  0  0  0  0  0
   -5.6160   -1.1320    0.0000 C   0  0  3  0  0  0  0  0  0  0  0  0
   -6.9570   -0.3790    0.0000 C   0  0  0  0  0  0  0  0  0  0  0  0
   -8.0240   -1.4490    0.0000 C   0  0  0  0  0  0  0  0  0  0  0  0
   -7.3280   -2.7970    0.0000 C   0  0  0  0  0  0  0  0  0  0  0  0
   -4.6630   -0.1450    0.0000 C   0  0  0  0  0  0  0  0  0  0  0  0
   -5.2240    1.2460    0.0000 O   0  0  0  0  0  0  0  0  0  0  0  0
   -3.1760   -0.2000    0.0000 N   0  0  0  0  0  0  0  0  0  0  0  0
   -2.3790    1.0700    0.0000 C   0  0  3  0  0  0  0  0  0  0  0  0
   -0.9430    1.1520    0.0000 C   0  0  0  0  0  0  0  0  0  0  0  0
   -3.1430    2.3610    0.0000 C   0  0  0  0  0  0  0  0  0  0  0  0
   -2.4060    3.6680    0.0000 O   0  0  0  0  0  0  0  0  0  0  0  0
   -4.6430    2.3450    0.0000 N   0  0  0  0  0  0  0  0  0  0  0  0
  1  2  1  0  0  0  0
  1 54  1  0  0  0  0
  2  3  1  0  0  0  0
  3  4  1  0  0  0  0
  4  5  1  0  0  0  0
  5  6  2  0  0  0  0
  5  7  1  0  0  0  0
  7  8  1  0  0  0  0
  8  9  1  0  0  0  0
  8 17  1  0  0  0  0
  9 10  1  0  0  0  0
 10 11  1  0  0  0  0
 11 12  1  0  0  0  0
 12 13  1  0  0  0  0
 13 14  1  0  0  0  0
 14 15  1  0  0  0  0
 14 16  2  0  0  0  0
 17 18  2  0  0  0  0
 17 19  1  0  0  0  0
 19 20  1  0  0  0  0
 20 21  1  0  0  0  0
 21 22  2  0  0  0  0
 21 23  1  0  0  0  0
 23 24  1  0  0  0  0
 24 25  1  0  0  0  0
 24 29  1  0  0  0  0
 25 26  1  0  0  0  0
 26 27  1  0  0  0  0
 26 28  2  0  0  0  0
 29 30  2  0  0  0  0
 29 31  1  0  0  0  0
 31 32  1  0  0  0  0
 32 33  1  0  0  0  0
 32 43  1  0  0  0  0
 33 34  1  0  0  0  0
 34 35  1  0  0  0  0
 34 38  2  0  0  0  0
 35 36  1  0  0  0  0
 35 42  2  0  0  0  0
 36 37  1  0  0  0  0
 36 39  2  0  0  0  0
 37 38  1  0  0  0  0
 39 40  1  0  0  0  0
 40 41  2  0  0  0  0
 41 42  1  0  0  0  0
 43 44  2  0  0  0  0
 43 45  1  0  0  0  0
 45 46  1  0  0  0  0
 45 49  1  0  0  0  0
 46 47  1  0  0  0  0
 46 50  1  0  0  0  0
 47 48  1  0  0  0  0
 48 49  1  0  0  0  0
 50 51  2  0  0  0  0
 50 52  1  0  0  0  0
 52 53  1  0  0  0  0
 53 54  1  0  0  0  0
 53 55  1  0  0  0  0
 55 56  2  0  0  0  0
 55 57  1  0  0  0  0
M  END
>  <Index>
127

>  <Generic names>
eptifibatide

>  <bilirubinemia>
0

$$$$
OC1Cc2c(cccc2)C1NC(=O)C(Cc1ccccc1)CC(O)CN1CCN(CC1C(=O)NC(C)(C)C)Cc1cccnc1
  MOE2014           2D

 45 49  0  0  1  0  0  0  0  0999 V2000
    0.0000    0.0000    0.0000 O   0  0  0  0  0  0  0  0  0  0  0  0
   -0.3490    1.4590    0.0000 C   0  0  3  0  0  0  0  0  0  0  0  0
   -1.7350    2.0340    0.0000 C   0  0  0  0  0  0  0  0  0  0  0  0
   -1.6160    3.5290    0.0000 C   0  0  0  0  0  0  0  0  0  0  0  0
   -0.1570    3.8780    0.0000 C   0  0  0  0  0  0  0  0  0  0  0  0
    0.2700    5.3160    0.0000 C   0  0  0  0  0  0  0  0  0  0  0  0
   -0.7620    6.4050    0.0000 C   0  0  0  0  0  0  0  0  0  0  0  0
   -2.2210    6.0560    0.0000 C   0  0  0  0  0  0  0  0  0  0  0  0
   -2.6480    4.6180    0.0000 C   0  0  0  0  0  0  0  0  0  0  0  0
    0.6260    2.5990    0.0000 C   0  0  3  0  0  0  0  0  0  0  0  0
    2.1210    2.4800    0.0000 N   0  0  0  0  0  0  0  0  0  0  0  0
    2.7660    1.1260    0.0000 C   0  0  0  0  0  0  0  0  0  0  0  0
    1.9150   -0.1100    0.0000 O   0  0  0  0  0  0  0  0  0  0  0  0
    4.2610    1.0070    0.0000 C   0  0  3  0  0  0  0  0  0  0  0  0
    4.9060   -0.3470    0.0000 C   0  0  0  0  0  0  0  0  0  0  0  0
    4.0560   -1.5830    0.0000 C   0  0  0  0  0  0  0  0  0  0  0  0
    4.7000   -2.9370    0.0000 C   0  0  0  0  0  0  0  0  0  0  0  0
    3.8500   -4.1730    0.0000 C   0  0  0  0  0  0  0  0  0  0  0  0
    2.3550   -4.0540    0.0000 C   0  0  0  0  0  0  0  0  0  0  0  0
    1.7100   -2.7000    0.0000 C   0  0  0  0  0  0  0  0  0  0  0  0
    2.5600   -1.4640    0.0000 C   0  0  0  0  0  0  0  0  0  0  0  0
    5.1120    2.2430    0.0000 C   0  0  0  0  0  0  0  0  0  0  0  0
    6.6070    2.1240    0.0000 C   0  0  3  0  0  0  0  0  0  0  0  0
    7.2520    0.7700    0.0000 O   0  0  0  0  0  0  0  0  0  0  0  0
    7.4570    3.3600    0.0000 C   0  0  0  0  0  0  0  0  0  0  0  0
    8.9530    3.2410    0.0000 N   0  0  3  0  0  0  0  0  0  0  0  0
    9.5980    1.8870    0.0000 C   0  0  0  0  0  0  0  0  0  0  0  0
   11.0930    1.7680    0.0000 C   0  0  0  0  0  0  0  0  0  0  0  0
   11.9430    3.0030    0.0000 N   0  0  3  0  0  0  0  0  0  0  0  0
   11.2980    4.3580    0.0000 C   0  0  0  0  0  0  0  0  0  0  0  0
    9.8030    4.4760    0.0000 C   0  0  3  0  0  0  0  0  0  0  0  0
    9.1580    5.8310    0.0000 C   0  0  0  0  0  0  0  0  0  0  0  0
    7.6630    5.9490    0.0000 O   0  0  0  0  0  0  0  0  0  0  0  0
   10.0090    7.0660    0.0000 N   0  0  0  0  0  0  0  0  0  0  0  0
    9.3640    8.4210    0.0000 C   0  0  0  0  0  0  0  0  0  0  0  0
   10.7180    9.0660    0.0000 C   0  0  0  0  0  0  0  0  0  0  0  0
    8.7190    9.7750    0.0000 C   0  0  0  0  0  0  0  0  0  0  0  0
    8.0100    7.7760    0.0000 C   0  0  0  0  0  0  0  0  0  0  0  0
   13.4390    2.8850    0.0000 C   0  0  0  0  0  0  0  0  0  0  0  0
   14.0830    1.5300    0.0000 C   0  0  0  0  0  0  0  0  0  0  0  0
   15.5790    1.4120    0.0000 C   0  0  0  0  0  0  0  0  0  0  0  0
   16.2240    0.0570    0.0000 C   0  0  0  0  0  0  0  0  0  0  0  0
   15.3730   -1.1780    0.0000 C   0  0  0  0  0  0  0  0  0  0  0  0
   13.8780   -1.0600    0.0000 N   0  0  0  0  0  0  0  0  0  0  0  0
   13.2330    0.2950    0.0000 C   0  0  0  0  0  0  0  0  0  0  0  0
  1  2  1  0  0  0  0
  2  3  1  0  0  0  0
  2 10  1  0  0  0  0
  3  4  1  0  0  0  0
  4  5  1  0  0  0  0
  4  9  2  0  0  0  0
  5  6  2  0  0  0  0
  5 10  1  0  0  0  0
  6  7  1  0  0  0  0
  7  8  2  0  0  0  0
  8  9  1  0  0  0  0
 10 11  1  0  0  0  0
 11 12  1  0  0  0  0
 12 13  2  0  0  0  0
 12 14  1  0  0  0  0
 14 15  1  0  0  0  0
 14 22  1  0  0  0  0
 15 16  1  0  0  0  0
 16 17  1  0  0  0  0
 16 21  2  0  0  0  0
 17 18  2  0  0  0  0
 18 19  1  0  0  0  0
 19 20  2  0  0  0  0
 20 21  1  0  0  0  0
 22 23  1  0  0  0  0
 23 24  1  0  0  0  0
 23 25  1  0  0  0  0
 25 26  1  0  0  0  0
 26 27  1  0  0  0  0
 26 31  1  0  0  0  0
 27 28  1  0  0  0  0
 28 29  1  0  0  0  0
 29 30  1  0  0  0  0
 29 39  1  0  0  0  0
 30 31  1  0  0  0  0
 31 32  1  0  0  0  0
 32 33  2  0  0  0  0
 32 34  1  0  0  0  0
 34 35  1  0  0  0  0
 35 36  1  0  0  0  0
 35 37  1  0  0  0  0
 35 38  1  0  0  0  0
 39 40  1  0  0  0  0
 40 41  1  0  0  0  0
 40 45  2  0  0  0  0
 41 42  2  0  0  0  0
 42 43  1  0  0  0  0
 43 44  2  0  0  0  0
 44 45  1  0  0  0  0
M  END
>  <Index>
128

>  <Generic names>
indinavir

>  <bilirubinemia>
1

$$$$
s1cccc1C1OC2C(OC(OC3C4C(C(c5c3cc3OCOc3c5)c3cc(OC)c(O)c(OC)c3)C(OC4)=O)C(O)C2O)CO1
  MOE2014           2D

 46 53  0  0  1  0  0  0  0  0999 V2000
    0.0000    0.0000    0.0000 S   0  0  0  0  0  0  0  0  0  0  0  0
    1.0100    1.1090    0.0000 C   0  0  0  0  0  0  0  0  0  0  0  0
    0.2680    2.4120    0.0000 C   0  0  0  0  0  0  0  0  0  0  0  0
   -1.2010    2.1090    0.0000 C   0  0  0  0  0  0  0  0  0  0  0  0
   -1.3670    0.6180    0.0000 C   0  0  0  0  0  0  0  0  0  0  0  0
   -2.6700   -0.1240    0.0000 C   0  0  3  0  0  0  0  0  0  0  0  0
   -2.6790   -1.6240    0.0000 O   0  0  0  0  0  0  0  0  0  0  0  0
   -3.9830   -2.3660    0.0000 C   0  0  3  0  0  0  0  0  0  0  0  0
   -5.2770   -1.6080    0.0000 C   0  0  3  0  0  0  0  0  0  0  0  0
   -6.5810   -2.3500    0.0000 O   0  0  0  0  0  0  0  0  0  0  0  0
   -6.5900   -3.8500    0.0000 C   0  0  3  0  0  0  0  0  0  0  0  0
   -7.8940   -4.5920    0.0000 O   0  0  0  0  0  0  0  0  0  0  0  0
   -9.1880   -3.8340    0.0000 C   0  0  3  0  0  0  0  0  0  0  0  0
   -9.1790   -2.3340    0.0000 C   0  0  3  0  0  0  0  0  0  0  0  0
  -10.4730   -1.5760    0.0000 C   0  0  3  0  0  0  0  0  0  0  0  0
  -11.7770   -2.3180    0.0000 C   0  0  3  0  0  0  0  0  0  0  0  0
  -11.7860   -3.8180    0.0000 C   0  0  0  0  0  0  0  0  0  0  0  0
  -10.4920   -4.5760    0.0000 C   0  0  0  0  0  0  0  0  0  0  0  0
  -10.5010   -6.0760    0.0000 C   0  0  0  0  0  0  0  0  0  0  0  0
  -11.8040   -6.8180    0.0000 C   0  0  0  0  0  0  0  0  0  0  0  0
  -12.1250   -8.2840    0.0000 O   0  0  0  0  0  0  0  0  0  0  0  0
  -13.6180   -8.4310    0.0000 C   0  0  0  0  0  0  0  0  0  0  0  0
  -14.2200   -7.0570    0.0000 O   0  0  0  0  0  0  0  0  0  0  0  0
  -13.0990   -6.0600    0.0000 C   0  0  0  0  0  0  0  0  0  0  0  0
  -13.0900   -4.5600    0.0000 C   0  0  0  0  0  0  0  0  0  0  0  0
  -13.0710   -1.5600    0.0000 C   0  0  0  0  0  0  0  0  0  0  0  0
  -14.3750   -2.3030    0.0000 C   0  0  0  0  0  0  0  0  0  0  0  0
  -15.6690   -1.5450    0.0000 C   0  0  0  0  0  0  0  0  0  0  0  0
  -16.9730   -2.2870    0.0000 O   0  0  0  0  0  0  0  0  0  0  0  0
  -18.2670   -1.5290    0.0000 C   0  0  0  0  0  0  0  0  0  0  0  0
  -15.6600   -0.0450    0.0000 C   0  0  0  0  0  0  0  0  0  0  0  0
  -16.9550    0.7130    0.0000 O   0  0  0  0  0  0  0  0  0  0  0  0
  -14.3570    0.6970    0.0000 C   0  0  0  0  0  0  0  0  0  0  0  0
  -14.3480    2.1970    0.0000 O   0  0  0  0  0  0  0  0  0  0  0  0
  -15.6420    2.9550    0.0000 C   0  0  0  0  0  0  0  0  0  0  0  0
  -13.0620   -0.0600    0.0000 C   0  0  0  0  0  0  0  0  0  0  0  0
  -10.1530   -0.1110    0.0000 C   0  0  0  0  0  0  0  0  0  0  0  0
   -8.6600    0.0370    0.0000 O   0  0  0  0  0  0  0  0  0  0  0  0
   -8.0580   -1.3370    0.0000 C   0  0  0  0  0  0  0  0  0  0  0  0
  -11.1490    1.0100    0.0000 O   0  0  0  0  0  0  0  0  0  0  0  0
   -5.2960   -4.6080    0.0000 C   0  0  3  0  0  0  0  0  0  0  0  0
   -5.3050   -6.1080    0.0000 O   0  0  0  0  0  0  0  0  0  0  0  0
   -3.9920   -3.8660    0.0000 C   0  0  3  0  0  0  0  0  0  0  0  0
   -2.6980   -4.6240    0.0000 O   0  0  0  0  0  0  0  0  0  0  0  0
   -5.2680   -0.1080    0.0000 C   0  0  0  0  0  0  0  0  0  0  0  0
   -3.9650    0.6340    0.0000 O   0  0  0  0  0  0  0  0  0  0  0  0
  1  2  1  0  0  0  0
  1  5  1  0  0  0  0
  2  3  2  0  0  0  0
  3  4  1  0  0  0  0
  4  5  2  0  0  0  0
  5  6  1  0  0  0  0
  6  7  1  0  0  0  0
  6 46  1  0  0  0  0
  7  8  1  0  0  0  0
  8  9  1  0  0  0  0
  8 43  1  0  0  0  0
  9 10  1  0  0  0  0
  9 45  1  0  0  0  0
 10 11  1  0  0  0  0
 11 12  1  0  0  0  0
 11 41  1  0  0  0  0
 12 13  1  0  0  0  0
 13 14  1  0  0  0  0
 13 18  1  0  0  0  0
 14 15  1  0  0  0  0
 14 39  1  0  0  0  0
 15 16  1  0  0  0  0
 15 37  1  0  0  0  0
 16 17  1  0  0  0  0
 16 26  1  0  0  0  0
 17 18  1  0  0  0  0
 17 25  2  0  0  0  0
 18 19  2  0  0  0  0
 19 20  1  0  0  0  0
 20 21  1  0  0  0  0
 20 24  2  0  0  0  0
 21 22  1  0  0  0  0
 22 23  1  0  0  0  0
 23 24  1  0  0  0  0
 24 25  1  0  0  0  0
 26 27  1  0  0  0  0
 26 36  2  0  0  0  0
 27 28  2  0  0  0  0
 28 29  1  0  0  0  0
 28 31  1  0  0  0  0
 29 30  1  0  0  0  0
 31 32  1  0  0  0  0
 31 33  2  0  0  0  0
 33 34  1  0  0  0  0
 33 36  1  0  0  0  0
 34 35  1  0  0  0  0
 37 38  1  0  0  0  0
 37 40  2  0  0  0  0
 38 39  1  0  0  0  0
 41 42  1  0  0  0  0
 41 43  1  0  0  0  0
 43 44  1  0  0  0  0
 45 46  1  0  0  0  0
M  END
>  <Index>
129

>  <Generic names>
teniposide

>  <bilirubinemia>
0

$$$$
Clc1ccc(cc1S(=O)(=O)N)C(=O)NN1c2c(CC1C)cccc2
  MOE2014           2D

 24 26  0  0  1  0  0  0  0  0999 V2000
    0.0000    0.0000    0.0000 Cl  0  0  0  0  0  0  0  0  0  0  0  0
    1.5000   -0.0110    0.0000 C   0  0  0  0  0  0  0  0  0  0  0  0
    2.2410   -1.3150    0.0000 C   0  0  0  0  0  0  0  0  0  0  0  0
    3.7400   -1.3260    0.0000 C   0  0  0  0  0  0  0  0  0  0  0  0
    4.5000   -0.0330    0.0000 C   0  0  0  0  0  0  0  0  0  0  0  0
    3.7590    1.2720    0.0000 C   0  0  0  0  0  0  0  0  0  0  0  0
    2.2590    1.2830    0.0000 C   0  0  0  0  0  0  0  0  0  0  0  0
    1.5190    2.5870    0.0000 S   0  0  0  0  0  0  0  0  0  0  0  0
    2.8230    3.3280    0.0000 O   0  0  0  0  0  0  0  0  0  0  0  0
    0.2140    1.8470    0.0000 O   0  0  0  0  0  0  0  0  0  0  0  0
    0.7780    3.8920    0.0000 N   0  0  0  0  0  0  0  0  0  0  0  0
    6.0000   -0.0440    0.0000 C   0  0  0  0  0  0  0  0  0  0  0  0
    6.7590    1.2500    0.0000 O   0  0  0  0  0  0  0  0  0  0  0  0
    6.7400   -1.3480    0.0000 N   0  0  0  0  0  0  0  0  0  0  0  0
    8.2400   -1.3590    0.0000 N   0  0  0  0  0  0  0  0  0  0  0  0
    9.1130   -2.5790    0.0000 C   0  0  0  0  0  0  0  0  0  0  0  0
   10.5430   -2.1260    0.0000 C   0  0  0  0  0  0  0  0  0  0  0  0
   10.5540   -0.6260    0.0000 C   0  0  0  0  0  0  0  0  0  0  0  0
    9.1310   -0.1520    0.0000 C   0  0  3  0  0  0  0  0  0  0  0  0
    8.6780    1.2780    0.0000 C   0  0  0  0  0  0  0  0  0  0  0  0
   11.6510   -3.1370    0.0000 C   0  0  0  0  0  0  0  0  0  0  0  0
   11.3280   -4.6020    0.0000 C   0  0  0  0  0  0  0  0  0  0  0  0
    9.8980   -5.0550    0.0000 C   0  0  0  0  0  0  0  0  0  0  0  0
    8.7910   -4.0440    0.0000 C   0  0  0  0  0  0  0  0  0  0  0  0
  1  2  1  0  0  0  0
  2  3  1  0  0  0  0
  2  7  2  0  0  0  0
  3  4  2  0  0  0  0
  4  5  1  0  0  0  0
  5  6  2  0  0  0  0
  5 12  1  0  0  0  0
  6  7  1  0  0  0  0
  7  8  1  0  0  0  0
  8  9  2  0  0  0  0
  8 10  2  0  0  0  0
  8 11  1  0  0  0  0
 12 13  2  0  0  0  0
 12 14  1  0  0  0  0
 14 15  1  0  0  0  0
 15 16  1  0  0  0  0
 15 19  1  0  0  0  0
 16 17  1  0  0  0  0
 16 24  2  0  0  0  0
 17 18  1  0  0  0  0
 17 21  2  0  0  0  0
 18 19  1  0  0  0  0
 19 20  1  0  0  0  0
 21 22  1  0  0  0  0
 22 23  2  0  0  0  0
 23 24  1  0  0  0  0
M  END
>  <Index>
130

>  <Generic names>
indapamide

>  <bilirubinemia>
0

$$$$
O=C1C=2N3CC4NC4[C@]3(OC)C(C=2C(=O)C(N)=C1C)COC(=O)N
  MOE2014           2D

 24 27  0  0  1  0  0  0  0  0999 V2000
    0.0000    0.0000    0.0000 O   0  0  0  0  0  0  0  0  0  0  0  0
   -0.7550    1.2960    0.0000 C   0  0  0  0  0  0  0  0  0  0  0  0
   -2.2550    1.2900    0.0000 C   0  0  0  0  0  0  0  0  0  0  0  0
   -3.2540    0.1710    0.0000 N   0  0  0  0  0  0  0  0  0  0  0  0
   -3.4050   -1.3210    0.0000 C   0  0  0  0  0  0  0  0  0  0  0  0
   -4.8710   -1.6390    0.0000 C   0  0  3  0  0  0  0  0  0  0  0  0
   -6.3710   -1.6440    0.0000 N   0  0  0  0  0  0  0  0  0  0  0  0
   -5.6260   -0.3430    0.0000 C   0  0  3  0  0  0  0  0  0  0  0  0
   -4.6270    0.7760    0.0000 C   0  0  1  0  0  0  0  0  0  0  0  0
   -5.9890    1.4050    0.0000 O   0  0  0  0  0  0  0  0  0  0  0  0
   -7.2140    0.5400    0.0000 C   0  0  0  0  0  0  0  0  0  0  0  0
   -4.4760    2.2690    0.0000 C   0  0  3  0  0  0  0  0  0  0  0  0
   -3.0100    2.5860    0.0000 C   0  0  0  0  0  0  0  0  0  0  0  0
   -2.2650    3.8880    0.0000 C   0  0  0  0  0  0  0  0  0  0  0  0
   -3.0200    5.1840    0.0000 O   0  0  0  0  0  0  0  0  0  0  0  0
   -0.7650    3.8940    0.0000 C   0  0  0  0  0  0  0  0  0  0  0  0
   -0.0210    5.1960    0.0000 N   0  0  0  0  0  0  0  0  0  0  0  0
   -0.0100    2.5980    0.0000 C   0  0  0  0  0  0  0  0  0  0  0  0
    1.4900    2.6040    0.0000 C   0  0  0  0  0  0  0  0  0  0  0  0
   -5.5950    3.2680    0.0000 C   0  0  0  0  0  0  0  0  0  0  0  0
   -5.2890    4.7360    0.0000 O   0  0  0  0  0  0  0  0  0  0  0  0
   -6.4070    5.7360    0.0000 C   0  0  0  0  0  0  0  0  0  0  0  0
   -6.1010    7.2040    0.0000 O   0  0  0  0  0  0  0  0  0  0  0  0
   -7.8320    5.2660    0.0000 N   0  0  0  0  0  0  0  0  0  0  0  0
  1  2  2  0  0  0  0
  2  3  1  0  0  0  0
  2 18  1  0  0  0  0
  3  4  1  0  0  0  0
  3 13  2  0  0  0  0
  4  5  1  0  0  0  0
  4  9  1  0  0  0  0
  5  6  1  0  0  0  0
  6  7  1  0  0  0  0
  6  8  1  0  0  0  0
  7  8  1  0  0  0  0
  8  9  1  0  0  0  0
  9 10  1  1  0  0  0
  9 12  1  0  0  0  0
 10 11  1  0  0  0  0
 12 13  1  0  0  0  0
 12 20  1  0  0  0  0
 13 14  1  0  0  0  0
 14 15  2  0  0  0  0
 14 16  1  0  0  0  0
 16 17  1  0  0  0  0
 16 18  2  0  0  0  0
 18 19  1  0  0  0  0
 20 21  1  0  0  0  0
 21 22  1  0  0  0  0
 22 23  2  0  0  0  0
 22 24  1  0  0  0  0
M  END
>  <Index>
131

>  <Generic names>
mitomycin c

>  <bilirubinemia>
0

$$$$
N(CCCN1c2c(CCc3c1cccc3)cccc2)(C)C
  MOE2014           2D

 21 23  0  0  0  0  0  0  0  0999 V2000
    0.0000    0.0000    0.0000 N   0  0  0  0  0  0  0  0  0  0  0  0
   -1.5000    0.0070    0.0000 C   0  0  0  0  0  0  0  0  0  0  0  0
   -2.2560   -1.2880    0.0000 C   0  0  0  0  0  0  0  0  0  0  0  0
   -3.7560   -1.2800    0.0000 C   0  0  0  0  0  0  0  0  0  0  0  0
   -4.5130   -2.5760    0.0000 N   0  0  0  0  0  0  0  0  0  0  0  0
   -6.0080   -2.4570    0.0000 C   0  0  0  0  0  0  0  0  0  0  0  0
   -7.0340   -3.5520    0.0000 C   0  0  0  0  0  0  0  0  0  0  0  0
   -6.8180   -5.0360    0.0000 C   0  0  0  0  0  0  0  0  0  0  0  0
   -5.5230   -5.7940    0.0000 C   0  0  0  0  0  0  0  0  0  0  0  0
   -4.1240   -5.2510    0.0000 C   0  0  0  0  0  0  0  0  0  0  0  0
   -3.6750   -3.8200    0.0000 C   0  0  0  0  0  0  0  0  0  0  0  0
   -2.2110   -3.4930    0.0000 C   0  0  0  0  0  0  0  0  0  0  0  0
   -1.1960   -4.5980    0.0000 C   0  0  0  0  0  0  0  0  0  0  0  0
   -1.6460   -6.0290    0.0000 C   0  0  0  0  0  0  0  0  0  0  0  0
   -3.1100   -6.3560    0.0000 C   0  0  0  0  0  0  0  0  0  0  0  0
   -8.4940   -3.2110    0.0000 C   0  0  0  0  0  0  0  0  0  0  0  0
   -8.9300   -1.7750    0.0000 C   0  0  0  0  0  0  0  0  0  0  0  0
   -7.9040   -0.6810    0.0000 C   0  0  0  0  0  0  0  0  0  0  0  0
   -6.4430   -1.0220    0.0000 C   0  0  0  0  0  0  0  0  0  0  0  0
    0.7560    1.2950    0.0000 C   0  0  0  0  0  0  0  0  0  0  0  0
    0.7440   -1.3030    0.0000 C   0  0  0  0  0  0  0  0  0  0  0  0
  1  2  1  0  0  0  0
  1 20  1  0  0  0  0
  1 21  1  0  0  0  0
  2  3  1  0  0  0  0
  3  4  1  0  0  0  0
  4  5  1  0  0  0  0
  5  6  1  0  0  0  0
  5 11  1  0  0  0  0
  6  7  1  0  0  0  0
  6 19  2  0  0  0  0
  7  8  1  0  0  0  0
  7 16  2  0  0  0  0
  8  9  1  0  0  0  0
  9 10  1  0  0  0  0
 10 11  1  0  0  0  0
 10 15  2  0  0  0  0
 11 12  2  0  0  0  0
 12 13  1  0  0  0  0
 13 14  2  0  0  0  0
 14 15  1  0  0  0  0
 16 17  1  0  0  0  0
 17 18  2  0  0  0  0
 18 19  1  0  0  0  0
M  END
>  <Index>
132

>  <Generic names>
imipramine

>  <bilirubinemia>
0

$$$$
ClCCN1P(OCCC1)(=O)NCCCl
  MOE2014           2D

 14 14  0  0  1  0  0  0  0  0999 V2000
    0.0000    0.0000    0.0000 Cl  0  0  0  0  0  0  0  0  0  0  0  0
    0.7450   -1.3020    0.0000 C   0  0  0  0  0  0  0  0  0  0  0  0
    2.2450   -1.3070    0.0000 C   0  0  0  0  0  0  0  0  0  0  0  0
    2.9900   -2.6090    0.0000 N   0  0  3  0  0  0  0  0  0  0  0  0
    4.4900   -2.6150    0.0000 P   0  0  3  0  0  0  0  0  0  0  0  0
    5.2360   -3.9160    0.0000 O   0  0  0  0  0  0  0  0  0  0  0  0
    4.4810   -5.2130    0.0000 C   0  0  0  0  0  0  0  0  0  0  0  0
    2.9810   -5.2070    0.0000 C   0  0  0  0  0  0  0  0  0  0  0  0
    2.2360   -3.9050    0.0000 C   0  0  0  0  0  0  0  0  0  0  0  0
    4.4960   -1.1150    0.0000 O   0  0  0  0  0  0  0  0  0  0  0  0
    5.7920   -1.8690    0.0000 N   0  0  0  0  0  0  0  0  0  0  0  0
    7.0880   -2.6240    0.0000 C   0  0  0  0  0  0  0  0  0  0  0  0
    8.3900   -1.8790    0.0000 C   0  0  0  0  0  0  0  0  0  0  0  0
    9.6870   -2.6340    0.0000 Cl  0  0  0  0  0  0  0  0  0  0  0  0
  1  2  1  0  0  0  0
  2  3  1  0  0  0  0
  3  4  1  0  0  0  0
  4  5  1  0  0  0  0
  4  9  1  0  0  0  0
  5  6  1  0  0  0  0
  5 10  2  0  0  0  0
  5 11  1  0  0  0  0
  6  7  1  0  0  0  0
  7  8  1  0  0  0  0
  8  9  1  0  0  0  0
 11 12  1  0  0  0  0
 12 13  1  0  0  0  0
 13 14  1  0  0  0  0
M  END
>  <Index>
133

>  <Generic names>
ifosfamide

>  <bilirubinemia>
0

$$$$
O=C(Nc1c(cccc1C)C)C1N(CCCC1)CCC
  MOE2014           2D

 20 21  0  0  1  0  0  0  0  0999 V2000
    0.0000    0.0000    0.0000 O   0  0  0  0  0  0  0  0  0  0  0  0
   -0.7400   -1.3050    0.0000 C   0  0  0  0  0  0  0  0  0  0  0  0
    0.0200   -2.5980    0.0000 N   0  0  0  0  0  0  0  0  0  0  0  0
    1.5200   -2.5860    0.0000 C   0  0  0  0  0  0  0  0  0  0  0  0
    2.2800   -3.8800    0.0000 C   0  0  0  0  0  0  0  0  0  0  0  0
    3.7800   -3.8680    0.0000 C   0  0  0  0  0  0  0  0  0  0  0  0
    4.5200   -2.5630    0.0000 C   0  0  0  0  0  0  0  0  0  0  0  0
    3.7600   -1.2700    0.0000 C   0  0  0  0  0  0  0  0  0  0  0  0
    2.2600   -1.2820    0.0000 C   0  0  0  0  0  0  0  0  0  0  0  0
    1.5000    0.0120    0.0000 C   0  0  0  0  0  0  0  0  0  0  0  0
    1.5400   -5.1840    0.0000 C   0  0  0  0  0  0  0  0  0  0  0  0
   -2.2400   -1.3160    0.0000 C   0  0  3  0  0  0  0  0  0  0  0  0
   -3.0000   -0.0230    0.0000 N   0  0  3  0  0  0  0  0  0  0  0  0
   -4.5000   -0.0350    0.0000 C   0  0  0  0  0  0  0  0  0  0  0  0
   -5.2400   -1.3400    0.0000 C   0  0  0  0  0  0  0  0  0  0  0  0
   -4.4800   -2.6330    0.0000 C   0  0  0  0  0  0  0  0  0  0  0  0
   -2.9800   -2.6210    0.0000 C   0  0  0  0  0  0  0  0  0  0  0  0
   -2.2600    1.2820    0.0000 C   0  0  0  0  0  0  0  0  0  0  0  0
   -3.0200    2.5750    0.0000 C   0  0  0  0  0  0  0  0  0  0  0  0
   -2.2800    3.8800    0.0000 C   0  0  0  0  0  0  0  0  0  0  0  0
  1  2  2  0  0  0  0
  2  3  1  0  0  0  0
  2 12  1  0  0  0  0
  3  4  1  0  0  0  0
  4  5  1  0  0  0  0
  4  9  2  0  0  0  0
  5  6  2  0  0  0  0
  5 11  1  0  0  0  0
  6  7  1  0  0  0  0
  7  8  2  0  0  0  0
  8  9  1  0  0  0  0
  9 10  1  0  0  0  0
 12 13  1  0  0  0  0
 12 17  1  0  0  0  0
 13 14  1  0  0  0  0
 13 18  1  0  0  0  0
 14 15  1  0  0  0  0
 15 16  1  0  0  0  0
 16 17  1  0  0  0  0
 18 19  1  0  0  0  0
 19 20  1  0  0  0  0
M  END
>  <Index>
134

>  <Generic names>
ropivacaine

>  <bilirubinemia>
0

$$$$
Clc1ccc(nc1)N1C(OC(=O)N2CCN(CC2)C)c2nccnc2C1=O
  MOE2014           2D

 27 30  0  0  1  0  0  0  0  0999 V2000
    0.0000    0.0000    0.0000 Cl  0  0  0  0  0  0  0  0  0  0  0  0
    0.7540    1.2970    0.0000 C   0  0  0  0  0  0  0  0  0  0  0  0
    0.0070    2.5980    0.0000 C   0  0  0  0  0  0  0  0  0  0  0  0
    0.7610    3.8950    0.0000 C   0  0  0  0  0  0  0  0  0  0  0  0
    2.2610    3.8910    0.0000 C   0  0  0  0  0  0  0  0  0  0  0  0
    3.0070    2.5900    0.0000 N   0  0  0  0  0  0  0  0  0  0  0  0
    2.2540    1.2930    0.0000 C   0  0  0  0  0  0  0  0  0  0  0  0
    3.0150    5.1880    0.0000 N   0  0  0  0  0  0  0  0  0  0  0  0
    4.5070    5.3400    0.0000 C   0  0  3  0  0  0  0  0  0  0  0  0
    5.5070    4.2230    0.0000 O   0  0  0  0  0  0  0  0  0  0  0  0
    6.9760    4.5300    0.0000 C   0  0  0  0  0  0  0  0  0  0  0  0
    7.4430    5.9560    0.0000 O   0  0  0  0  0  0  0  0  0  0  0  0
    7.9760    3.4130    0.0000 N   0  0  0  0  0  0  0  0  0  0  0  0
    9.4440    3.7210    0.0000 C   0  0  0  0  0  0  0  0  0  0  0  0
   10.4450    2.6030    0.0000 C   0  0  0  0  0  0  0  0  0  0  0  0
    9.9770    1.1780    0.0000 N   0  0  0  0  0  0  0  0  0  0  0  0
    8.5090    0.8700    0.0000 C   0  0  0  0  0  0  0  0  0  0  0  0
    7.5090    1.9880    0.0000 C   0  0  0  0  0  0  0  0  0  0  0  0
   10.9780    0.0600    0.0000 C   0  0  0  0  0  0  0  0  0  0  0  0
    4.8230    6.8070    0.0000 C   0  0  0  0  0  0  0  0  0  0  0  0
    6.1240    7.5530    0.0000 N   0  0  0  0  0  0  0  0  0  0  0  0
    6.1280    9.0530    0.0000 C   0  0  0  0  0  0  0  0  0  0  0  0
    4.8310    9.8070    0.0000 C   0  0  0  0  0  0  0  0  0  0  0  0
    3.5300    9.0600    0.0000 N   0  0  0  0  0  0  0  0  0  0  0  0
    3.5260    7.5600    0.0000 C   0  0  0  0  0  0  0  0  0  0  0  0
    2.4080    6.5600    0.0000 C   0  0  0  0  0  0  0  0  0  0  0  0
    0.9420    6.8760    0.0000 O   0  0  0  0  0  0  0  0  0  0  0  0
  1  2  1  0  0  0  0
  2  3  1  0  0  0  0
  2  7  2  0  0  0  0
  3  4  2  0  0  0  0
  4  5  1  0  0  0  0
  5  6  2  0  0  0  0
  5  8  1  0  0  0  0
  6  7  1  0  0  0  0
  8  9  1  0  0  0  0
  8 26  1  0  0  0  0
  9 10  1  0  0  0  0
  9 20  1  0  0  0  0
 10 11  1  0  0  0  0
 11 12  2  0  0  0  0
 11 13  1  0  0  0  0
 13 14  1  0  0  0  0
 13 18  1  0  0  0  0
 14 15  1  0  0  0  0
 15 16  1  0  0  0  0
 16 17  1  0  0  0  0
 16 19  1  0  0  0  0
 17 18  1  0  0  0  0
 20 21  1  0  0  0  0
 20 25  2  0  0  0  0
 21 22  2  0  0  0  0
 22 23  1  0  0  0  0
 23 24  2  0  0  0  0
 24 25  1  0  0  0  0
 25 26  1  0  0  0  0
 26 27  2  0  0  0  0
M  END
>  <Index>
135

>  <Generic names>
zopiclone

>  <bilirubinemia>
0

$$$$
S(=O)(=O)(N)Cc1noc2c1cccc2
  MOE2014           2D

 14 15  0  0  0  0  0  0  0  0999 V2000
    0.0000    0.0000    0.0000 S   0  0  0  0  0  0  0  0  0  0  0  0
    0.7520    1.2980    0.0000 O   0  0  0  0  0  0  0  0  0  0  0  0
   -0.7520   -1.2980    0.0000 O   0  0  0  0  0  0  0  0  0  0  0  0
    1.2980   -0.7520    0.0000 N   0  0  0  0  0  0  0  0  0  0  0  0
   -1.2980    0.7520    0.0000 C   0  0  0  0  0  0  0  0  0  0  0  0
   -2.5980    0.0030    0.0000 C   0  0  0  0  0  0  0  0  0  0  0  0
   -2.7570   -1.4880    0.0000 N   0  0  0  0  0  0  0  0  0  0  0  0
   -4.2240   -1.7980    0.0000 O   0  0  0  0  0  0  0  0  0  0  0  0
   -4.9730   -0.4980    0.0000 C   0  0  0  0  0  0  0  0  0  0  0  0
   -3.9680    0.6150    0.0000 C   0  0  0  0  0  0  0  0  0  0  0  0
   -4.4290    2.0430    0.0000 C   0  0  0  0  0  0  0  0  0  0  0  0
   -5.8960    2.3560    0.0000 C   0  0  0  0  0  0  0  0  0  0  0  0
   -6.9010    1.2430    0.0000 C   0  0  0  0  0  0  0  0  0  0  0  0
   -6.4400   -0.1840    0.0000 C   0  0  0  0  0  0  0  0  0  0  0  0
  1  2  2  0  0  0  0
  1  3  2  0  0  0  0
  1  4  1  0  0  0  0
  1  5  1  0  0  0  0
  5  6  1  0  0  0  0
  6  7  2  0  0  0  0
  6 10  1  0  0  0  0
  7  8  1  0  0  0  0
  8  9  1  0  0  0  0
  9 10  1  0  0  0  0
  9 14  2  0  0  0  0
 10 11  2  0  0  0  0
 11 12  1  0  0  0  0
 12 13  2  0  0  0  0
 13 14  1  0  0  0  0
M  END
>  <Index>
136

>  <Generic names>
zonisamide

>  <bilirubinemia>
0

$$$$
O1C(C)C(O)C(N)CC1OC1c2c(C[C@](O)(C1)C(=O)C)c(O)c1c(C(=O)c3c(cccc3)C1=O)c2O
  MOE2014           2D

 36 40  0  0  1  0  0  0  0  0999 V2000
    0.0000    0.0000    0.0000 O   0  0  0  0  0  0  0  0  0  0  0  0
    1.5000   -0.0130    0.0000 C   0  0  3  0  0  0  0  0  0  0  0  0
    2.2390   -1.3180    0.0000 C   0  0  0  0  0  0  0  0  0  0  0  0
    2.2610    1.2800    0.0000 C   0  0  3  0  0  0  0  0  0  0  0  0
    3.7610    1.2670    0.0000 O   0  0  0  0  0  0  0  0  0  0  0  0
    1.5220    2.5850    0.0000 C   0  0  3  0  0  0  0  0  0  0  0  0
    2.2830    3.8780    0.0000 N   0  0  0  0  0  0  0  0  0  0  0  0
    0.0220    2.5980    0.0000 C   0  0  0  0  0  0  0  0  0  0  0  0
   -0.7390    1.3050    0.0000 C   0  0  3  0  0  0  0  0  0  0  0  0
   -2.2390    1.3180    0.0000 O   0  0  0  0  0  0  0  0  0  0  0  0
   -2.9780    2.6230    0.0000 C   0  0  3  0  0  0  0  0  0  0  0  0
   -4.4780    2.6360    0.0000 C   0  0  0  0  0  0  0  0  0  0  0  0
   -5.2170    3.9410    0.0000 C   0  0  0  0  0  0  0  0  0  0  0  0
   -4.4560    5.2340    0.0000 C   0  0  0  0  0  0  0  0  0  0  0  0
   -2.9560    5.2210    0.0000 C   0  0  2  0  0  0  0  0  0  0  0  0
   -1.6510    5.9600    0.0000 O   0  0  0  0  0  0  0  0  0  0  0  0
   -2.2170    3.9160    0.0000 C   0  0  0  0  0  0  0  0  0  0  0  0
   -2.9430    6.7210    0.0000 C   0  0  0  0  0  0  0  0  0  0  0  0
   -4.2360    7.4820    0.0000 O   0  0  0  0  0  0  0  0  0  0  0  0
   -1.6380    7.4600    0.0000 C   0  0  0  0  0  0  0  0  0  0  0  0
   -6.7170    3.9540    0.0000 C   0  0  0  0  0  0  0  0  0  0  0  0
   -7.4560    5.2590    0.0000 O   0  0  0  0  0  0  0  0  0  0  0  0
   -7.4780    2.6610    0.0000 C   0  0  0  0  0  0  0  0  0  0  0  0
   -6.7390    1.3560    0.0000 C   0  0  0  0  0  0  0  0  0  0  0  0
   -7.5000    0.0630    0.0000 C   0  0  0  0  0  0  0  0  0  0  0  0
   -6.7610   -1.2420    0.0000 O   0  0  0  0  0  0  0  0  0  0  0  0
   -9.0000    0.0760    0.0000 C   0  0  0  0  0  0  0  0  0  0  0  0
   -9.7390    1.3810    0.0000 C   0  0  0  0  0  0  0  0  0  0  0  0
  -11.2390    1.3940    0.0000 C   0  0  0  0  0  0  0  0  0  0  0  0
  -12.0000    0.1010    0.0000 C   0  0  0  0  0  0  0  0  0  0  0  0
  -11.2610   -1.2040    0.0000 C   0  0  0  0  0  0  0  0  0  0  0  0
   -9.7610   -1.2170    0.0000 C   0  0  0  0  0  0  0  0  0  0  0  0
   -8.9780    2.6740    0.0000 C   0  0  0  0  0  0  0  0  0  0  0  0
   -9.7170    3.9790    0.0000 O   0  0  0  0  0  0  0  0  0  0  0  0
   -5.2390    1.3430    0.0000 C   0  0  0  0  0  0  0  0  0  0  0  0
   -4.5000    0.0380    0.0000 O   0  0  0  0  0  0  0  0  0  0  0  0
  1  2  1  0  0  0  0
  1  9  1  0  0  0  0
  2  3  1  0  0  0  0
  2  4  1  0  0  0  0
  4  5  1  0  0  0  0
  4  6  1  0  0  0  0
  6  7  1  0  0  0  0
  6  8  1  0  0  0  0
  8  9  1  0  0  0  0
  9 10  1  0  0  0  0
 10 11  1  0  0  0  0
 11 12  1  0  0  0  0
 11 17  1  0  0  0  0
 12 13  1  0  0  0  0
 12 35  2  0  0  0  0
 13 14  1  0  0  0  0
 13 21  2  0  0  0  0
 14 15  1  0  0  0  0
 15 16  1  6  0  0  0
 15 17  1  0  0  0  0
 15 18  1  1  0  0  0
 18 19  2  0  0  0  0
 18 20  1  0  0  0  0
 21 22  1  0  0  0  0
 21 23  1  0  0  0  0
 23 24  2  0  0  0  0
 23 33  1  0  0  0  0
 24 25  1  0  0  0  0
 24 35  1  0  0  0  0
 25 26  2  0  0  0  0
 25 27  1  0  0  0  0
 27 28  2  0  0  0  0
 27 32  1  0  0  0  0
 28 29  1  0  0  0  0
 28 33  1  0  0  0  0
 29 30  2  0  0  0  0
 30 31  1  0  0  0  0
 31 32  2  0  0  0  0
 33 34  2  0  0  0  0
 35 36  1  0  0  0  0
M  END
>  <Index>
137

>  <Generic names>
idarubicin

>  <bilirubinemia>
0

$$$$
O=C(N(C)C)Cc1n2C=C(C=Cc2nc1-c1ccc(cc1)C)C
  MOE2014           2D

 23 25  0  0  0  0  0  0  0  0999 V2000
    0.0000    0.0000    0.0000 O   0  0  0  0  0  0  0  0  0  0  0  0
    1.5000    0.0100    0.0000 C   0  0  0  0  0  0  0  0  0  0  0  0
    2.2410    1.3150    0.0000 N   0  0  0  0  0  0  0  0  0  0  0  0
    3.7410    1.3250    0.0000 C   0  0  0  0  0  0  0  0  0  0  0  0
    1.4820    2.6080    0.0000 C   0  0  0  0  0  0  0  0  0  0  0  0
    2.2590   -1.2830    0.0000 C   0  0  0  0  0  0  0  0  0  0  0  0
    1.5180   -2.5880    0.0000 C   0  0  0  0  0  0  0  0  0  0  0  0
    0.0270   -2.7550    0.0000 N   0  0  0  0  0  0  0  0  0  0  0  0
   -1.0940   -1.7590    0.0000 C   0  0  0  0  0  0  0  0  0  0  0  0
   -2.5180   -2.2320    0.0000 C   0  0  0  0  0  0  0  0  0  0  0  0
   -2.8190   -3.7020    0.0000 C   0  0  0  0  0  0  0  0  0  0  0  0
   -1.6980   -4.6980    0.0000 C   0  0  0  0  0  0  0  0  0  0  0  0
   -0.2740   -4.2240    0.0000 C   0  0  0  0  0  0  0  0  0  0  0  0
    1.0300   -4.9650    0.0000 N   0  0  0  0  0  0  0  0  0  0  0  0
    2.1380   -3.9540    0.0000 C   0  0  0  0  0  0  0  0  0  0  0  0
    3.6070   -4.2550    0.0000 C   0  0  0  0  0  0  0  0  0  0  0  0
    4.0800   -5.6790    0.0000 C   0  0  0  0  0  0  0  0  0  0  0  0
    5.5500   -5.9800    0.0000 C   0  0  0  0  0  0  0  0  0  0  0  0
    6.5460   -4.8590    0.0000 C   0  0  0  0  0  0  0  0  0  0  0  0
    6.0720   -3.4350    0.0000 C   0  0  0  0  0  0  0  0  0  0  0  0
    4.6030   -3.1340    0.0000 C   0  0  0  0  0  0  0  0  0  0  0  0
    8.0150   -5.1600    0.0000 C   0  0  0  0  0  0  0  0  0  0  0  0
   -3.6390   -1.2360    0.0000 C   0  0  0  0  0  0  0  0  0  0  0  0
  1  2  2  0  0  0  0
  2  3  1  0  0  0  0
  2  6  1  0  0  0  0
  3  4  1  0  0  0  0
  3  5  1  0  0  0  0
  6  7  1  0  0  0  0
  7  8  1  0  0  0  0
  7 15  2  0  0  0  0
  8  9  1  0  0  0  0
  8 13  1  0  0  0  0
  9 10  2  0  0  0  0
 10 11  1  0  0  0  0
 10 23  1  0  0  0  0
 11 12  2  0  0  0  0
 12 13  1  0  0  0  0
 13 14  2  0  0  0  0
 14 15  1  0  0  0  0
 15 16  1  0  0  0  0
 16 17  1  0  0  0  0
 16 21  2  0  0  0  0
 17 18  2  0  0  0  0
 18 19  1  0  0  0  0
 19 20  2  0  0  0  0
 19 22  1  0  0  0  0
 20 21  1  0  0  0  0
M  END
>  <Index>
138

>  <Generic names>
zolpidem

>  <bilirubinemia>
1

$$$$
O1CC(NC1=O)Cc1cc2c([nH]cc2CCN(C)C)cc1
  MOE2014           2D

 21 23  0  0  1  0  0  0  0  0999 V2000
    0.0000    0.0000    0.0000 O   0  0  0  0  0  0  0  0  0  0  0  0
    1.4980   -0.0790    0.0000 C   0  0  0  0  0  0  0  0  0  0  0  0
    2.0360    1.3210    0.0000 C   0  0  3  0  0  0  0  0  0  0  0  0
    0.8700    2.2660    0.0000 N   0  0  0  0  0  0  0  0  0  0  0  0
   -0.3880    1.4490    0.0000 C   0  0  0  0  0  0  0  0  0  0  0  0
   -1.7880    1.9870    0.0000 O   0  0  0  0  0  0  0  0  0  0  0  0
    3.4850    1.7090    0.0000 C   0  0  0  0  0  0  0  0  0  0  0  0
    4.5450    0.6490    0.0000 C   0  0  0  0  0  0  0  0  0  0  0  0
    5.9940    1.0370    0.0000 C   0  0  0  0  0  0  0  0  0  0  0  0
    7.0550   -0.0240    0.0000 C   0  0  0  0  0  0  0  0  0  0  0  0
    6.6660   -1.4730    0.0000 C   0  0  0  0  0  0  0  0  0  0  0  0
    7.9240   -2.2900    0.0000 N   0  0  0  0  0  0  0  0  0  0  0  0
    9.0900   -1.3470    0.0000 C   0  0  0  0  0  0  0  0  0  0  0  0
    8.5530    0.0540    0.0000 C   0  0  0  0  0  0  0  0  0  0  0  0
    9.3700    1.3120    0.0000 C   0  0  0  0  0  0  0  0  0  0  0  0
   10.8680    1.2330    0.0000 C   0  0  0  0  0  0  0  0  0  0  0  0
   11.6850    2.4910    0.0000 N   0  0  0  0  0  0  0  0  0  0  0  0
   13.1830    2.4120    0.0000 C   0  0  0  0  0  0  0  0  0  0  0  0
   11.0040    3.8280    0.0000 C   0  0  0  0  0  0  0  0  0  0  0  0
    5.2170   -1.8610    0.0000 C   0  0  0  0  0  0  0  0  0  0  0  0
    4.1570   -0.8000    0.0000 C   0  0  0  0  0  0  0  0  0  0  0  0
  1  2  1  0  0  0  0
  1  5  1  0  0  0  0
  2  3  1  0  0  0  0
  3  4  1  0  0  0  0
  3  7  1  0  0  0  0
  4  5  1  0  0  0  0
  5  6  2  0  0  0  0
  7  8  1  0  0  0  0
  8  9  1  0  0  0  0
  8 21  2  0  0  0  0
  9 10  2  0  0  0  0
 10 11  1  0  0  0  0
 10 14  1  0  0  0  0
 11 12  1  0  0  0  0
 11 20  2  0  0  0  0
 12 13  1  0  0  0  0
 13 14  2  0  0  0  0
 14 15  1  0  0  0  0
 15 16  1  0  0  0  0
 16 17  1  0  0  0  0
 17 18  1  0  0  0  0
 17 19  1  0  0  0  0
 20 21  1  0  0  0  0
M  END
>  <Index>
139

>  <Generic names>
zolmitriptan

>  <bilirubinemia>
0

$$$$
S1C2N(C(=O)C2NC(=O)C(N)c2ccc(O)cc2)C(C(O)=O)=C(C1)\C=C\C
  MOE2014           2D

 27 29  0  0  1  0  0  0  0  0999 V2000
    0.0000    0.0000    0.0000 S   0  0  0  0  0  0  0  0  0  0  0  0
   -0.7520   -1.2980    0.0000 C   0  0  3  0  0  0  0  0  0  0  0  0
   -0.0050   -2.5980    0.0000 N   0  0  3  0  0  0  0  0  0  0  0  0
   -1.3050   -3.3460    0.0000 C   0  0  0  0  0  0  0  0  0  0  0  0
   -1.6960   -4.7940    0.0000 O   0  0  0  0  0  0  0  0  0  0  0  0
   -2.0530   -2.0450    0.0000 C   0  0  3  0  0  0  0  0  0  0  0  0
   -3.5010   -1.6540    0.0000 N   0  0  0  0  0  0  0  0  0  0  0  0
   -4.5640   -2.7130    0.0000 C   0  0  0  0  0  0  0  0  0  0  0  0
   -4.1780   -4.1620    0.0000 O   0  0  0  0  0  0  0  0  0  0  0  0
   -6.0120   -2.3220    0.0000 C   0  0  3  0  0  0  0  0  0  0  0  0
   -6.3970   -0.8720    0.0000 N   0  0  0  0  0  0  0  0  0  0  0  0
   -7.0750   -3.3810    0.0000 C   0  0  0  0  0  0  0  0  0  0  0  0
   -8.5230   -2.9900    0.0000 C   0  0  0  0  0  0  0  0  0  0  0  0
   -9.5850   -4.0480    0.0000 C   0  0  0  0  0  0  0  0  0  0  0  0
   -9.2000   -5.4980    0.0000 C   0  0  0  0  0  0  0  0  0  0  0  0
  -10.2630   -6.5570    0.0000 O   0  0  0  0  0  0  0  0  0  0  0  0
   -7.7520   -5.8890    0.0000 C   0  0  0  0  0  0  0  0  0  0  0  0
   -6.6890   -4.8300    0.0000 C   0  0  0  0  0  0  0  0  0  0  0  0
    1.4950   -2.6010    0.0000 C   0  0  0  0  0  0  0  0  0  0  0  0
    2.2430   -3.9010    0.0000 C   0  0  0  0  0  0  0  0  0  0  0  0
    1.4900   -5.1990    0.0000 O   0  0  0  0  0  0  0  0  0  0  0  0
    3.7430   -3.9040    0.0000 O   0  0  0  0  0  0  0  0  0  0  0  0
    2.2480   -1.3030    0.0000 C   0  0  0  0  0  0  0  0  0  0  0  0
    1.5000   -0.0030    0.0000 C   0  0  0  0  0  0  0  0  0  0  0  0
    3.7480   -1.3060    0.0000 C   0  0  0  0  0  0  0  0  0  0  0  0
    4.5000   -0.0080    0.0000 C   0  0  0  0  0  0  0  0  0  0  0  0
    6.0000   -0.0110    0.0000 C   0  0  0  0  0  0  0  0  0  0  0  0
  1  2  1  0  0  0  0
  1 24  1  0  0  0  0
  2  3  1  0  0  0  0
  2  6  1  0  0  0  0
  3  4  1  0  0  0  0
  3 19  1  0  0  0  0
  4  5  2  0  0  0  0
  4  6  1  0  0  0  0
  6  7  1  0  0  0  0
  7  8  1  0  0  0  0
  8  9  2  0  0  0  0
  8 10  1  0  0  0  0
 10 11  1  0  0  0  0
 10 12  1  0  0  0  0
 12 13  1  0  0  0  0
 12 18  2  0  0  0  0
 13 14  2  0  0  0  0
 14 15  1  0  0  0  0
 15 16  1  0  0  0  0
 15 17  2  0  0  0  0
 17 18  1  0  0  0  0
 19 20  1  0  0  0  0
 19 23  2  0  0  0  0
 20 21  1  0  0  0  0
 20 22  2  0  0  0  0
 23 24  1  0  0  0  0
 23 25  1  0  0  0  0
 25 26  2  0  0  0  0
 26 27  1  0  0  0  0
M  END
>  <Index>
140

>  <Generic names>
cefprozil

>  <bilirubinemia>
0

$$$$
O1C(CO)C(N=[N+]=[N-])CC1N1C=C(C)C(=O)NC1=O
  MOE2014           2D

 19 20  0  0  1  0  0  0  0  0999 V2000
    0.0000    0.0000    0.0000 O   0  0  0  0  0  0  0  0  0  0  0  0
   -1.4360   -0.4340    0.0000 C   0  0  3  0  0  0  0  0  0  0  0  0
   -2.6310    0.4720    0.0000 C   0  0  0  0  0  0  0  0  0  0  0  0
   -2.4440    1.9600    0.0000 O   0  0  0  0  0  0  0  0  0  0  0  0
   -1.4670   -1.9340    0.0000 C   0  0  3  0  0  0  0  0  0  0  0  0
   -2.6980   -2.7910    0.0000 N   0  0  0  0  0  0  0  0  0  0  0  0
   -2.5720   -4.2850    0.0000 N   0  3  0  0  0  0  0  0  0  0  0  0
   -2.4450   -5.7800    0.0000 N   0  5  0  0  0  0  0  0  0  0  0  0
   -0.0500   -2.4270    0.0000 C   0  0  0  0  0  0  0  0  0  0  0  0
    0.8570   -1.2310    0.0000 C   0  0  3  0  0  0  0  0  0  0  0  0
    2.3560   -1.2620    0.0000 N   0  0  0  0  0  0  0  0  0  0  0  0
    3.0800   -2.5760    0.0000 C   0  0  0  0  0  0  0  0  0  0  0  0
    4.5790   -2.6070    0.0000 C   0  0  0  0  0  0  0  0  0  0  0  0
    5.3020   -3.9210    0.0000 C   0  0  0  0  0  0  0  0  0  0  0  0
    5.3560   -1.3240    0.0000 C   0  0  0  0  0  0  0  0  0  0  0  0
    6.8550   -1.3540    0.0000 O   0  0  0  0  0  0  0  0  0  0  0  0
    4.6320   -0.0090    0.0000 N   0  0  0  0  0  0  0  0  0  0  0  0
    3.1330    0.0210    0.0000 C   0  0  0  0  0  0  0  0  0  0  0  0
    2.4100    1.3350    0.0000 O   0  0  0  0  0  0  0  0  0  0  0  0
  1  2  1  0  0  0  0
  1 10  1  0  0  0  0
  2  3  1  0  0  0  0
  2  5  1  0  0  0  0
  3  4  1  0  0  0  0
  5  6  1  0  0  0  0
  5  9  1  0  0  0  0
  6  7  2  3  0  0  0
  7  8  2  0  0  0  0
  9 10  1  0  0  0  0
 10 11  1  0  0  0  0
 11 12  1  0  0  0  0
 11 18  1  0  0  0  0
 12 13  2  0  0  0  0
 13 14  1  0  0  0  0
 13 15  1  0  0  0  0
 15 16  2  0  0  0  0
 15 17  1  0  0  0  0
 17 18  1  0  0  0  0
 18 19  2  0  0  0  0
M  CHG  1   7   1
M  CHG  1   8  -1
M  END
>  <Index>
141

>  <Generic names>
zidovudine

>  <bilirubinemia>
1

$$$$
O=C(Nc1c(cccc1C)C)CN(CC)CC
  MOE2014           2D

 17 17  0  0  0  0  0  0  0  0999 V2000
    0.0000    0.0000    0.0000 O   0  0  0  0  0  0  0  0  0  0  0  0
   -0.7510    1.2990    0.0000 C   0  0  0  0  0  0  0  0  0  0  0  0
   -0.0010    2.5980    0.0000 N   0  0  0  0  0  0  0  0  0  0  0  0
    1.4990    2.5990    0.0000 C   0  0  0  0  0  0  0  0  0  0  0  0
    2.2480    3.8980    0.0000 C   0  0  0  0  0  0  0  0  0  0  0  0
    3.7480    3.8990    0.0000 C   0  0  0  0  0  0  0  0  0  0  0  0
    4.4990    2.6000    0.0000 C   0  0  0  0  0  0  0  0  0  0  0  0
    3.7490    1.3010    0.0000 C   0  0  0  0  0  0  0  0  0  0  0  0
    2.2490    1.3000    0.0000 C   0  0  0  0  0  0  0  0  0  0  0  0
    1.5000    0.0010    0.0000 C   0  0  0  0  0  0  0  0  0  0  0  0
    1.4980    5.1970    0.0000 C   0  0  0  0  0  0  0  0  0  0  0  0
   -2.2510    1.2980    0.0000 C   0  0  0  0  0  0  0  0  0  0  0  0
   -3.0000   -0.0010    0.0000 N   0  0  0  0  0  0  0  0  0  0  0  0
   -4.5000   -0.0020    0.0000 C   0  0  0  0  0  0  0  0  0  0  0  0
   -5.2510    1.2970    0.0000 C   0  0  0  0  0  0  0  0  0  0  0  0
   -2.2490   -1.3000    0.0000 C   0  0  0  0  0  0  0  0  0  0  0  0
   -2.9990   -2.5990    0.0000 C   0  0  0  0  0  0  0  0  0  0  0  0
  1  2  2  0  0  0  0
  2  3  1  0  0  0  0
  2 12  1  0  0  0  0
  3  4  1  0  0  0  0
  4  5  1  0  0  0  0
  4  9  2  0  0  0  0
  5  6  2  0  0  0  0
  5 11  1  0  0  0  0
  6  7  1  0  0  0  0
  7  8  2  0  0  0  0
  8  9  1  0  0  0  0
  9 10  1  0  0  0  0
 12 13  1  0  0  0  0
 13 14  1  0  0  0  0
 13 16  1  0  0  0  0
 14 15  1  0  0  0  0
 16 17  1  0  0  0  0
M  END
>  <Index>
142

>  <Generic names>
lidocaine

>  <bilirubinemia>
0

$$$$
N(N)CCc1ccccc1
  MOE2014           2D

 10 10  0  0  0  0  0  0  0  0999 V2000
    0.0000    0.0000    0.0000 N   0  0  0  0  0  0  0  0  0  0  0  0
    0.7440    1.3030    0.0000 N   0  0  0  0  0  0  0  0  0  0  0  0
   -1.5000   -0.0070    0.0000 C   0  0  0  0  0  0  0  0  0  0  0  0
   -2.2440   -1.3100    0.0000 C   0  0  0  0  0  0  0  0  0  0  0  0
   -3.7440   -1.3170    0.0000 C   0  0  0  0  0  0  0  0  0  0  0  0
   -4.5000   -0.0210    0.0000 C   0  0  0  0  0  0  0  0  0  0  0  0
   -6.0000   -0.0280    0.0000 C   0  0  0  0  0  0  0  0  0  0  0  0
   -6.7440   -1.3310    0.0000 C   0  0  0  0  0  0  0  0  0  0  0  0
   -5.9880   -2.6270    0.0000 C   0  0  0  0  0  0  0  0  0  0  0  0
   -4.4880   -2.6190    0.0000 C   0  0  0  0  0  0  0  0  0  0  0  0
  1  2  1  0  0  0  0
  1  3  1  0  0  0  0
  3  4  1  0  0  0  0
  4  5  1  0  0  0  0
  5  6  1  0  0  0  0
  5 10  2  0  0  0  0
  6  7  2  0  0  0  0
  7  8  1  0  0  0  0
  8  9  2  0  0  0  0
  9 10  1  0  0  0  0
M  END
>  <Index>
143

>  <Generic names>
phenelzine

>  <bilirubinemia>
0

$$$$
O1C(C(O)C(O)CO)C(NC(=O)C)C(\N=C(\N)/N)C=C1C(O)=O
  MOE2014           2D

 23 23  0  0  1  0  0  0  0  0999 V2000
    0.0000    0.0000    0.0000 O   0  0  0  0  0  0  0  0  0  0  0  0
   -0.0100    1.5000    0.0000 C   0  0  3  0  0  0  0  0  0  0  0  0
    1.2830    2.2590    0.0000 C   0  0  3  0  0  0  0  0  0  0  0  0
    1.2730    3.7590    0.0000 O   0  0  0  0  0  0  0  0  0  0  0  0
    2.5880    1.5180    0.0000 C   0  0  3  0  0  0  0  0  0  0  0  0
    2.5980    0.0180    0.0000 O   0  0  0  0  0  0  0  0  0  0  0  0
    3.8810    2.2770    0.0000 C   0  0  0  0  0  0  0  0  0  0  0  0
    5.1860    1.5360    0.0000 O   0  0  0  0  0  0  0  0  0  0  0  0
   -1.3150    2.2410    0.0000 C   0  0  3  0  0  0  0  0  0  0  0  0
   -1.3250    3.7410    0.0000 N   0  0  0  0  0  0  0  0  0  0  0  0
   -2.6290    4.4820    0.0000 C   0  0  0  0  0  0  0  0  0  0  0  0
   -2.6400    5.9820    0.0000 O   0  0  0  0  0  0  0  0  0  0  0  0
   -3.9230    3.7230    0.0000 C   0  0  0  0  0  0  0  0  0  0  0  0
   -2.6080    1.4820    0.0000 C   0  0  3  0  0  0  0  0  0  0  0  0
   -3.9130    2.2230    0.0000 N   0  0  0  0  0  0  0  0  0  0  0  0
   -5.2060    1.4640    0.0000 C   0  0  0  0  0  0  0  0  0  0  0  0
   -6.5110    2.2050    0.0000 N   0  0  0  0  0  0  0  0  0  0  0  0
   -5.1960   -0.0360    0.0000 N   0  0  0  0  0  0  0  0  0  0  0  0
   -2.5980   -0.0180    0.0000 C   0  0  0  0  0  0  0  0  0  0  0  0
   -1.2940   -0.7590    0.0000 C   0  0  0  0  0  0  0  0  0  0  0  0
   -1.2830   -2.2590    0.0000 C   0  0  0  0  0  0  0  0  0  0  0  0
   -2.5770   -3.0180    0.0000 O   0  0  0  0  0  0  0  0  0  0  0  0
    0.0210   -3.0000    0.0000 O   0  0  0  0  0  0  0  0  0  0  0  0
  1  2  1  0  0  0  0
  1 20  1  0  0  0  0
  2  3  1  0  0  0  0
  2  9  1  0  0  0  0
  3  4  1  0  0  0  0
  3  5  1  0  0  0  0
  5  6  1  0  0  0  0
  5  7  1  0  0  0  0
  7  8  1  0  0  0  0
  9 10  1  0  0  0  0
  9 14  1  0  0  0  0
 10 11  1  0  0  0  0
 11 12  2  0  0  0  0
 11 13  1  0  0  0  0
 14 15  1  0  0  0  0
 14 19  1  0  0  0  0
 15 16  2  0  0  0  0
 16 17  1  0  0  0  0
 16 18  1  0  0  0  0
 19 20  2  0  0  0  0
 20 21  1  0  0  0  0
 21 22  1  0  0  0  0
 21 23  2  0  0  0  0
M  END
>  <Index>
144

>  <Generic names>
zanamivir

>  <bilirubinemia>
0

$$$$
OC(=O)C(C)c1ccc(cc1)CC(C)C
  MOE2014           2D

 15 15  0  0  1  0  0  0  0  0999 V2000
    0.0000    0.0000    0.0000 O   0  0  0  0  0  0  0  0  0  0  0  0
    1.5000    0.0010    0.0000 C   0  0  0  0  0  0  0  0  0  0  0  0
    2.2510   -1.2970    0.0000 O   0  0  0  0  0  0  0  0  0  0  0  0
    2.2490    1.3010    0.0000 C   0  0  3  0  0  0  0  0  0  0  0  0
    1.4980    2.5990    0.0000 C   0  0  0  0  0  0  0  0  0  0  0  0
    3.7490    1.3020    0.0000 C   0  0  0  0  0  0  0  0  0  0  0  0
    4.5000    0.0030    0.0000 C   0  0  0  0  0  0  0  0  0  0  0  0
    6.0000    0.0040    0.0000 C   0  0  0  0  0  0  0  0  0  0  0  0
    6.7490    1.3040    0.0000 C   0  0  0  0  0  0  0  0  0  0  0  0
    5.9980    2.6030    0.0000 C   0  0  0  0  0  0  0  0  0  0  0  0
    4.4980    2.6010    0.0000 C   0  0  0  0  0  0  0  0  0  0  0  0
    8.2490    1.3050    0.0000 C   0  0  0  0  0  0  0  0  0  0  0  0
    8.9980    2.6050    0.0000 C   0  0  0  0  0  0  0  0  0  0  0  0
    8.2470    3.9030    0.0000 C   0  0  0  0  0  0  0  0  0  0  0  0
   10.4980    2.6060    0.0000 C   0  0  0  0  0  0  0  0  0  0  0  0
  1  2  1  0  0  0  0
  2  3  2  0  0  0  0
  2  4  1  0  0  0  0
  4  5  1  0  0  0  0
  4  6  1  0  0  0  0
  6  7  1  0  0  0  0
  6 11  2  0  0  0  0
[truncated: 1,752,244 more chars]
