# Supplementary material for: Vienna LiverTox Workspace—A Set of Machine Learning Models for Prediction of Interactions Profiles of Small Molecules With Transporters Relevant for Regulatory Agencies
Source: Front Chem. 2020 Jan 10;7:899. doi: 10.3389/fchem.2019.00899 (PMC6966498; doi:10.3389/fchem.2019.00899)
Supplement: Supplementary file 2 [file Data_Sheet_2.ZIP › BSEPINH_test.sdf]

Bromosulfophthalein
  MOE2013           2D

 44 47  0  0  0  0  0  0  0  0999 V2000
    7.1250   -1.8450    0.0000 C   0  0  0  0  0  0  0  0  0  0  0  0
    7.9420   -0.0200    0.0000 C   0  0  0  0  0  0  0  0  0  0  0  0
    6.9470   -0.1220    0.0000 C   0  0  0  0  0  0  0  0  0  0  0  0
    4.2590    0.0230    0.0000 C   0  0  0  0  0  0  0  0  0  0  0  0
    3.9520    0.9750    0.0000 C   0  0  0  0  0  0  0  0  0  0  0  0
    5.9070    0.5560    0.0000 C   0  0  0  0  0  0  0  0  0  0  0  0
    9.7760   -0.1610    0.0000 H   0  0  0  0  0  0  0  0  0  0  0  0
    3.7090    2.7980    0.0000 H   0  0  0  0  0  0  0  0  0  0  0  0
    6.5390   -1.0350    0.0000 C   0  0  0  0  0  0  0  0  0  0  0  0
    5.2370   -0.1860    0.0000 C   0  0  0  0  0  0  0  0  0  0  0  0
    3.7320   -0.9430    0.0000 C   0  0  0  0  0  0  0  0  0  0  0  0
    2.8660   -1.4430    0.0000 C   0  0  0  0  0  0  0  0  0  0  0  0
    2.8660   -2.4430    0.0000 C   0  0  0  0  0  0  0  0  0  0  0  0
    3.7320   -2.9430    0.0000 C   0  0  0  0  0  0  0  0  0  0  0  0
    8.1200   -1.7420    0.0000 C   0  0  0  0  0  0  0  0  0  0  0  0
    8.5280   -0.8300    0.0000 C   0  0  0  0  0  0  0  0  0  0  0  0
    4.6220    1.7170    0.0000 C   0  0  0  0  0  0  0  0  0  0  0  0
    5.6000    1.5070    0.0000 C   0  0  0  0  0  0  0  0  0  0  0  0
    5.8550   -3.6980    0.0000 O   0  0  0  0  0  0  0  0  0  0  0  0
    5.5280    2.9200    0.0000 O   0  0  0  0  0  0  0  0  0  0  0  0
    7.0120    1.5790    0.0000 O   0  0  0  0  0  0  0  0  0  0  0  0
    7.8960   -3.1390    0.0000 O   0  0  0  0  0  0  0  0  0  0  0  0
    9.5160   -1.9660    0.0000 O   0  0  0  0  0  0  0  0  0  0  0  0
    9.5230   -0.7270    0.0000 O   0  0  0  0  0  0  0  0  0  0  0  0
    4.3150    2.6680    0.0000 O   0  0  0  0  0  0  0  0  0  0  0  0
    5.5440   -2.7480    0.0000 C   0  0  0  0  0  0  0  0  0  0  0  0
    4.5980   -1.4430    0.0000 C   0  0  0  0  0  0  0  0  0  0  0  0
    4.5980   -2.4430    0.0000 C   0  0  0  0  0  0  0  0  0  0  0  0
    6.1280   -1.9430    0.0000 O   0  0  0  0  0  0  0  0  0  0  0  0
    9.2930   -3.3620    0.0000 O   0  5  0  0  0  0  0  0  0  0  0  0
    6.9410    2.9910    0.0000 O   0  5  0  0  0  0  0  0  0  0  0  0
    6.2700    2.2490    0.0000 S   0  0  0  0  0  0  0  0  0  0  0  0
    8.7060   -2.5520    0.0000 S   0  0  0  0  0  0  0  0  0  0  0  0
    5.5440   -1.1380    0.0000 C   0  0  0  0  0  0  0  0  0  0  0  0
    3.7320   -3.9430    0.0000 Br  0  0  0  0  0  0  0  0  0  0  0  0
    2.0000   -2.9430    0.0000 Br  0  0  0  0  0  0  0  0  0  0  0  0
    2.0000   -0.9430    0.0000 Br  0  0  0  0  0  0  0  0  0  0  0  0
    3.2320   -0.0770    0.0000 Br  0  0  0  0  0  0  0  0  0  0  0  0
    6.8720   -2.4110    0.0000 H   0  0  0  0  0  0  0  0  0  0  0  0
    8.1950    0.5460    0.0000 H   0  0  0  0  0  0  0  0  0  0  0  0
    6.5840    0.3800    0.0000 H   0  0  0  0  0  0  0  0  0  0  0  0
    3.8440   -0.4370    0.0000 H   0  0  0  0  0  0  0  0  0  0  0  0
    3.3460    1.1050    0.0000 H   0  0  0  0  0  0  0  0  0  0  0  0
    6.5140    0.4260    0.0000 H   0  0  0  0  0  0  0  0  0  0  0  0
  1  9  2  0  0  0  0
  1 15  1  0  0  0  0
  1 39  1  0  0  0  0
  2  3  2  0  0  0  0
  2 16  1  0  0  0  0
  2 40  1  0  0  0  0
  3  9  1  0  0  0  0
  3 41  1  0  0  0  0
  4  5  1  0  0  0  0
  4 10  2  0  0  0  0
  4 42  1  0  0  0  0
  5 17  2  0  0  0  0
  5 43  1  0  0  0  0
  6 10  1  0  0  0  0
  6 18  2  0  0  0  0
  6 44  1  0  0  0  0
  7 24  1  0  0  0  0
  8 25  1  0  0  0  0
  9 34  1  0  0  0  0
 10 34  1  0  0  0  0
 11 12  1  0  0  0  0
 11 27  2  0  0  0  0
 11 38  1  0  0  0  0
 12 13  2  0  0  0  0
 12 37  1  0  0  0  0
 13 14  1  0  0  0  0
 13 36  1  0  0  0  0
 14 28  2  0  0  0  0
 14 35  1  0  0  0  0
 15 16  2  0  0  0  0
 15 33  1  0  0  0  0
 16 24  1  0  0  0  0
 17 18  1  0  0  0  0
 17 25  1  0  0  0  0
 18 32  1  0  0  0  0
 19 26  2  0  0  0  0
 20 32  2  0  0  0  0
 21 32  2  0  0  0  0
 22 33  2  0  0  0  0
 23 33  2  0  0  0  0
 26 28  1  0  0  0  0
 26 29  1  0  0  0  0
 27 28  1  0  0  0  0
 27 34  1  0  0  0  0
 29 34  1  0  0  0  0
 30 33  1  0  0  0  0
 31 32  1  0  0  0  0
M  CHG  1  30  -1
M  CHG  1  31  -1
M  END
>  <SMILES>
Brc1c(Br)c(Br)c2c(C(OC2=O)(c2cc(S(=O)(=O)[O-])c(O)cc2)c2cc(S(=O)(=O)[O-])c(O)cc2)c1Br.[Na+].[Na+]

>  <Percent remaining transport>
13.7

>  <NAME>
Bromosulfophthalein

>  <Class>
1

$$$$
Bromosulfalein
  MOE2013           2D

 43 45  0  0  0  0  0  0  0  0999 V2000
    7.1960   -0.2500    0.0000 C   0  0  0  0  0  0  0  0  0  0  0  0
    6.3300    1.2500    0.0000 C   0  0  0  0  0  0  0  0  0  0  0  0
    7.1960    1.7500    0.0000 C   0  0  0  0  0  0  0  0  0  0  0  0
    8.9280    2.3700    0.0000 H   0  0  0  0  0  0  0  0  0  0  0  0
    5.4640   -1.2500    0.0000 C   0  0  0  0  0  0  0  0  0  0  0  0
    6.3300    0.2500    0.0000 C   0  0  0  0  0  0  0  0  0  0  0  0
    4.5980   -1.7500    0.0000 C   0  0  0  0  0  0  0  0  0  0  0  0
    6.3300   -1.7500    0.0000 C   0  0  0  0  0  0  0  0  0  0  0  0
    4.5980   -2.7500    0.0000 C   0  0  0  0  0  0  0  0  0  0  0  0
    6.3300   -2.7500    0.0000 C   0  0  0  0  0  0  0  0  0  0  0  0
    8.0620    0.2500    0.0000 C   0  0  0  0  0  0  0  0  0  0  0  0
    5.4640   -3.2500    0.0000 C   0  0  0  0  0  0  0  0  0  0  0  0
    8.0620    1.2500    0.0000 C   0  0  0  0  0  0  0  0  0  0  0  0
    2.9700   -1.1580    0.0000 O   0  0  0  0  0  0  0  0  0  0  0  0
    9.4280    0.6160    0.0000 O   0  0  0  0  0  0  0  0  0  0  0  0
    8.4280   -1.1160    0.0000 O   0  0  0  0  0  0  0  0  0  0  0  0
    2.0000    1.7500    0.0000 O   0  0  0  0  0  0  0  0  0  0  0  0
    2.7320    2.7500    0.0000 O   0  0  0  0  0  0  0  0  0  0  0  0
    4.7320    2.7500    0.0000 O   0  0  0  0  0  0  0  0  0  0  0  0
    3.2710   -2.8630    0.0000 O   0  5  0  0  0  0  0  0  0  0  0  0
    8.9280    1.7500    0.0000 O   0  0  0  0  0  0  0  0  0  0  0  0
    5.4640   -0.2500    0.0000 C   0  0  0  0  0  0  0  0  0  0  0  0
    3.6130   -1.9240    0.0000 C   0  0  0  0  0  0  0  0  0  0  0  0
    4.5980    0.2500    0.0000 C   0  0  0  0  0  0  0  0  0  0  0  0
    3.7320    1.7500    0.0000 C   0  0  0  0  0  0  0  0  0  0  0  0
    2.8660    1.2500    0.0000 C   0  0  0  0  0  0  0  0  0  0  0  0
    4.5980    1.2500    0.0000 C   0  0  0  0  0  0  0  0  0  0  0  0
    3.7320   -0.2500    0.0000 C   0  0  0  0  0  0  0  0  0  0  0  0
    2.8660    0.2500    0.0000 C   0  0  0  0  0  0  0  0  0  0  0  0
    9.7940   -0.7500    0.0000 O   0  5  0  0  0  0  0  0  0  0  0  0
    3.7320    3.7500    0.0000 O   0  5  0  0  0  0  0  0  0  0  0  0
    8.9280   -0.2500    0.0000 S   0  0  0  0  0  0  0  0  0  0  0  0
    3.7320    2.7500    0.0000 S   0  0  0  0  0  0  0  0  0  0  0  0
    7.1960   -1.2500    0.0000 Br  0  0  0  0  0  0  0  0  0  0  0  0
    3.7320   -3.2500    0.0000 Br  0  0  0  0  0  0  0  0  0  0  0  0
    7.1960   -3.2500    0.0000 Br  0  0  0  0  0  0  0  0  0  0  0  0
    5.4640   -4.2500    0.0000 Br  0  0  0  0  0  0  0  0  0  0  0  0
    7.1960   -0.8700    0.0000 H   0  0  0  0  0  0  0  0  0  0  0  0
    5.7930    1.5600    0.0000 H   0  0  0  0  0  0  0  0  0  0  0  0
    5.1350    1.5600    0.0000 H   0  0  0  0  0  0  0  0  0  0  0  0
    3.7320   -0.8700    0.0000 H   0  0  0  0  0  0  0  0  0  0  0  0
    7.1960    2.3700    0.0000 H   0  0  0  0  0  0  0  0  0  0  0  0
    2.3290   -0.0600    0.0000 H   0  0  0  0  0  0  0  0  0  0  0  0
  1  6  1  0  0  0  0
  1 11  2  0  0  0  0
  1 38  1  0  0  0  0
  2  3  1  0  0  0  0
  2  6  2  0  0  0  0
  2 39  1  0  0  0  0
  3 13  2  0  0  0  0
  3 42  1  0  0  0  0
  4 21  1  0  0  0  0
  5  7  2  0  0  0  0
  5  8  1  0  0  0  0
  5 22  1  0  0  0  0
  6 22  1  0  0  0  0
  7  9  1  0  0  0  0
  7 23  1  0  0  0  0
  8 10  2  0  0  0  0
  8 34  1  0  0  0  0
  9 12  2  0  0  0  0
  9 35  1  0  0  0  0
 10 12  1  0  0  0  0
 10 36  1  0  0  0  0
 11 13  1  0  0  0  0
 11 32  1  0  0  0  0
 12 37  1  0  0  0  0
 13 21  1  0  0  0  0
 14 23  2  0  0  0  0
 15 32  2  0  0  0  0
 16 32  2  0  0  0  0
 17 26  2  0  0  0  0
 18 33  2  0  0  0  0
 19 33  2  0  0  0  0
 20 23  1  0  0  0  0
 22 24  2  0  0  0  0
 24 27  1  0  0  0  0
 24 28  1  0  0  0  0
 25 26  1  0  0  0  0
 25 27  2  0  0  0  0
 25 33  1  0  0  0  0
 26 29  1  0  0  0  0
 27 40  1  0  0  0  0
 28 29  2  0  0  0  0
 28 41  1  0  0  0  0
 29 43  1  0  0  0  0
 30 32  1  0  0  0  0
 31 33  1  0  0  0  0
M  CHG  1  20  -1
M  CHG  1  30  -1
M  CHG  1  31  -1
M  END
>  <SMILES>
Brc1c(C(O)=O)c(\C(=C/2\C=C(S(=O)(=O)[O-])C(=O)C=C\2)\c2cc(S(=O)(=O)[O-])c(O)cc2)c(Br)c(Br)c1Br.[Na+].[Na+]

>  <Percent remaining transport>
22

>  <NAME>
Bromosulfalein

>  <Class>
1

$$$$
Benzbromarone
  MOE2013           3D

 34 36  0  0  0  0  0  0  0  0999 V2000
    1.2990    2.2500    0.0000 C   0  0  0  0  0  0  0  0  0  0  0  0
    2.5980    1.5000    0.0000 C   0  0  0  0  0  0  0  0  0  0  0  0
    2.5980    0.0000    0.0000 C   0  0  0  0  0  0  0  0  0  0  0  0
    1.2990   -0.7500    0.0000 C   0  0  0  0  0  0  0  0  0  0  0  0
    0.0000    0.0000    0.0000 C   0  0  0  0  0  0  0  0  0  0  0  0
    0.0000    1.5000    0.0000 C   0  0  0  0  0  0  0  0  0  0  0  0
   -1.4270    1.9640    0.0000 C   0  0  0  0  0  0  0  0  0  0  0  0
   -2.3080    0.7500    0.0000 C   0  0  0  0  0  0  0  0  0  0  0  0
   -1.4270   -0.4640    0.0000 O   0  0  0  0  0  0  0  0  0  0  0  0
   -3.8080    0.7500    0.0000 C   0  0  0  0  0  0  0  0  0  0  0  0
   -4.5580   -0.5490    0.0000 C   0  0  0  0  0  0  0  0  0  0  0  0
   -1.8900    3.3900    0.0000 C   0  0  0  0  0  0  0  0  0  0  0  0
   -3.3570    3.7020    0.0000 C   0  0  0  0  0  0  0  0  0  0  0  0
   -3.8210    5.1290    0.0000 C   0  0  0  0  0  0  0  0  0  0  0  0
   -5.2880    5.4400    0.0000 C   0  0  0  0  0  0  0  0  0  0  0  0
   -6.2920    4.3260    0.0000 C   0  0  0  0  0  0  0  0  0  0  0  0
   -7.7590    4.6380    0.0000 O   0  0  0  0  0  0  0  0  0  0  0  0
   -5.8280    2.8990    0.0000 C   0  0  0  0  0  0  0  0  0  0  0  0
   -4.3610    2.5870    0.0000 C   0  0  0  0  0  0  0  0  0  0  0  0
   -6.8320    1.7840    0.0000 Br  0  0  0  0  0  0  0  0  0  0  0  0
   -5.7520    6.8670    0.0000 Br  0  0  0  0  0  0  0  0  0  0  0  0
   -0.8860    4.5050    0.0000 O   0  0  0  0  0  0  0  0  0  0  0  0
    1.2990    3.3300    0.0000 H   0  0  0  0  0  0  0  0  0  0  0  0
    3.5330    2.0400    0.0000 H   0  0  0  0  0  0  0  0  0  0  0  0
    3.5330   -0.5400    0.0000 H   0  0  0  0  0  0  0  0  0  0  0  0
    1.2990   -1.8300    0.0000 H   0  0  0  0  0  0  0  0  0  0  0  0
   -4.1230    1.2950   -0.8900 H   0  0  0  0  0  0  0  0  0  0  0  0
   -4.1230    1.2950    0.8900 H   0  0  0  0  0  0  0  0  0  0  0  0
   -4.2750   -1.1320   -0.8760 H   0  0  0  0  0  0  0  0  0  0  0  0
   -5.6290   -0.3500   -0.0270 H   0  0  0  0  0  0  0  0  0  0  0  0
   -4.3150   -1.1090    0.9030 H   0  0  0  0  0  0  0  0  0  0  0  0
   -3.0990    5.9320    0.0000 H   0  0  0  0  0  0  0  0  0  0  0  0
   -8.3370    3.8710    0.0000 H   0  0  0  0  0  0  0  0  0  0  0  0
   -4.0270    1.5600    0.0000 H   0  0  0  0  0  0  0  0  0  0  0  0
  1  2  1  0  0  0  0
  1  6  2  0  0  0  0
  1 23  1  0  0  0  0
  2  3  2  0  0  0  0
  2 24  1  0  0  0  0
  3  4  1  0  0  0  0
  3 25  1  0  0  0  0
  4  5  2  0  0  0  0
  4 26  1  0  0  0  0
  5  6  1  0  0  0  0
  5  9  1  0  0  0  0
  6  7  1  0  0  0  0
  7  8  2  0  0  0  0
  7 12  1  0  0  0  0
  8  9  1  0  0  0  0
  8 10  1  0  0  0  0
 10 11  1  0  0  0  0
 10 27  1  0  0  0  0
 10 28  1  0  0  0  0
 11 29  1  0  0  0  0
 11 30  1  0  0  0  0
 11 31  1  0  0  0  0
 12 13  1  0  0  0  0
 12 22  2  0  0  0  0
 13 14  1  0  0  0  0
 13 19  2  0  0  0  0
 14 15  2  0  0  0  0
 14 32  1  0  0  0  0
 15 16  1  0  0  0  0
 15 21  1  0  0  0  0
 16 17  1  0  0  0  0
 16 18  2  0  0  0  0
 17 33  1  0  0  0  0
 18 19  1  0  0  0  0
 18 20  1  0  0  0  0
 19 34  1  0  0  0  0
M  END
>  <SMILES>
Brc1cc(cc(Br)c1O)C(=O)c1c2c(oc1CC)cccc2

>  <Percent remaining transport>
15

>  <NAME>
Benzbromarone

>  <Class>
1

$$$$
Clindamycin
  MOE2013           3D

 61 62  0  0  1  0  0  0  0  0999 V2000
    0.0000    0.0000    0.0000 C   0  0  3  0  0  0  0  0  0  0  0  0
    0.0000    1.5000    0.0000 N   0  3  3  0  0  0  0  0  0  0  0  0
   -1.4270    1.9640    0.0000 C   0  0  0  0  0  0  0  0  0  0  0  0
   -2.3080    0.7500    0.0000 C   0  0  3  0  0  0  0  0  0  0  0  0
   -1.4270   -0.4640    0.0000 C   0  0  0  0  0  0  0  0  0  0  0  0
   -3.8080    0.7500    0.0000 C   0  0  0  0  0  0  0  0  0  0  0  0
   -4.5580   -0.5490    0.0000 C   0  0  0  0  0  0  0  0  0  0  0  0
   -6.0580   -0.5490    0.0000 C   0  0  0  0  0  0  0  0  0  0  0  0
    1.2140    2.3820    0.0000 C   0  0  0  0  0  0  0  0  0  0  0  0
    1.2140   -0.8820    0.0000 C   0  0  0  0  0  0  0  0  0  0  0  0
    1.0570   -2.3740    0.0000 O   0  0  0  0  0  0  0  0  0  0  0  0
    2.5840   -0.2720    0.0000 N   0  0  0  0  0  0  0  0  0  0  0  0
    3.7970   -1.1530    0.0000 C   0  0  3  0  0  0  0  0  0  0  0  0
    3.6410   -2.6450    0.0000 C   0  0  3  0  0  0  0  0  0  0  0  0
    2.2700   -3.2550    0.0000 O   0  0  0  0  0  0  0  0  0  0  0  0
    2.1140   -4.7470    0.0000 C   0  0  3  0  0  0  0  0  0  0  0  0
    0.7430   -5.3570    0.0000 S   0  0  0  0  0  0  0  0  0  0  0  0
    0.5860   -6.8490    0.0000 C   0  0  0  0  0  0  0  0  0  0  0  0
    3.3270   -5.6290    0.0000 C   0  0  3  0  0  0  0  0  0  0  0  0
    3.1700   -7.1200    0.0000 O   0  0  0  0  0  0  0  0  0  0  0  0
    4.6970   -5.0180    0.0000 C   0  0  3  0  0  0  0  0  0  0  0  0
    5.9110   -5.9000    0.0000 O   0  0  0  0  0  0  0  0  0  0  0  0
    4.8540   -3.5270    0.0000 C   0  0  3  0  0  0  0  0  0  0  0  0
    6.2240   -2.9170    0.0000 O   0  0  0  0  0  0  0  0  0  0  0  0
    5.1680   -0.5430    0.0000 C   0  0  3  0  0  0  0  0  0  0  0  0
    6.3810   -1.4250    0.0000 Cl  0  0  0  0  0  0  0  0  0  0  0  0
    5.3240    0.9490    0.0000 C   0  0  0  0  0  0  0  0  0  0  0  0
    0.0000    0.0000   -1.0900 H   0  0  0  0  0  0  0  0  0  0  0  0
    0.0000    1.5000    1.0100 H   0  0  0  0  0  0  0  0  0  0  0  0
   -1.6220    2.5620   -0.8900 H   0  0  0  0  0  0  0  0  0  0  0  0
   -1.6220    2.5620    0.8900 H   0  0  0  0  0  0  0  0  0  0  0  0
   -2.3080    0.7500    1.0900 H   0  0  0  0  0  0  0  0  0  0  0  0
   -1.6220   -1.0620    0.8900 H   0  0  0  0  0  0  0  0  0  0  0  0
   -1.6220   -1.0620   -0.8900 H   0  0  0  0  0  0  0  0  0  0  0  0
   -4.1230    1.2950   -0.8900 H   0  0  0  0  0  0  0  0  0  0  0  0
   -4.1230    1.2950    0.8900 H   0  0  0  0  0  0  0  0  0  0  0  0
   -4.2430   -1.0940    0.8900 H   0  0  0  0  0  0  0  0  0  0  0  0
   -4.2430   -1.0940   -0.8900 H   0  0  0  0  0  0  0  0  0  0  0  0
   -6.4210   -0.0120    0.8760 H   0  0  0  0  0  0  0  0  0  0  0  0
   -6.4210   -1.5760    0.0270 H   0  0  0  0  0  0  0  0  0  0  0  0
   -6.4210   -0.0580   -0.9030 H   0  0  0  0  0  0  0  0  0  0  0  0
    1.5080    2.5960   -1.0280 H   0  0  0  0  0  0  0  0  0  0  0  0
    2.0310    1.8760    0.5140 H   0  0  0  0  0  0  0  0  0  0  0  0
    0.9850    3.3160    0.5140 H   0  0  0  0  0  0  0  0  0  0  0  0
    2.6890    0.7320    0.0000 H   0  0  0  0  0  0  0  0  0  0  0  0
    3.7970   -1.1530   -1.0900 H   0  0  0  0  0  0  0  0  0  0  0  0
    3.6410   -2.6450   -1.0900 H   0  0  0  0  0  0  0  0  0  0  0  0
    2.1140   -4.7470   -1.0900 H   0  0  0  0  0  0  0  0  0  0  0  0
   -0.4740   -7.1030    0.0000 H   0  0  0  0  0  0  0  0  0  0  0  0
    1.0590   -7.2640    0.8900 H   0  0  0  0  0  0  0  0  0  0  0  0
    1.0590   -7.2640   -0.8900 H   0  0  0  0  0  0  0  0  0  0  0  0
    3.3270   -5.6290   -1.0900 H   0  0  0  0  0  0  0  0  0  0  0  0
    3.1400   -7.4090    0.9150 H   0  0  0  0  0  0  0  0  0  0  0  0
    4.6970   -5.0180   -1.0900 H   0  0  0  0  0  0  0  0  0  0  0  0
    6.1460   -6.0710    0.9150 H   0  0  0  0  0  0  0  0  0  0  0  0
    4.8540   -3.5270   -1.0900 H   0  0  0  0  0  0  0  0  0  0  0  0
    6.4890   -2.7990    0.9150 H   0  0  0  0  0  0  0  0  0  0  0  0
    5.1680   -0.5430   -1.0900 H   0  0  0  0  0  0  0  0  0  0  0  0
    5.3620    1.3100    1.0280 H   0  0  0  0  0  0  0  0  0  0  0  0
    4.4770    1.4030   -0.5140 H   0  0  0  0  0  0  0  0  0  0  0  0
    6.2470    1.2180   -0.5140 H   0  0  0  0  0  0  0  0  0  0  0  0
  1  2  1  0  0  0  0
  1  5  1  0  0  0  0
  1 10  1  0  0  0  0
  1 28  1  0  0  0  0
  2  3  1  0  0  0  0
  2  9  1  0  0  0  0
  2 29  1  0  0  0  0
  3  4  1  0  0  0  0
  3 30  1  0  0  0  0
  3 31  1  0  0  0  0
  4  5  1  0  0  0  0
  4  6  1  0  0  0  0
  4 32  1  0  0  0  0
  5 33  1  0  0  0  0
  5 34  1  0  0  0  0
  6  7  1  0  0  0  0
  6 35  1  0  0  0  0
  6 36  1  0  0  0  0
  7  8  1  0  0  0  0
  7 37  1  0  0  0  0
  7 38  1  0  0  0  0
  8 39  1  0  0  0  0
  8 40  1  0  0  0  0
  8 41  1  0  0  0  0
  9 42  1  0  0  0  0
  9 43  1  0  0  0  0
  9 44  1  0  0  0  0
 10 11  2  0  0  0  0
 10 12  1  0  0  0  0
 12 13  1  0  0  0  0
 12 45  1  0  0  0  0
 13 14  1  0  0  0  0
 13 25  1  0  0  0  0
 13 46  1  0  0  0  0
 14 15  1  0  0  0  0
 14 23  1  0  0  0  0
 14 47  1  0  0  0  0
 15 16  1  0  0  0  0
 16 17  1  0  0  0  0
 16 19  1  0  0  0  0
 16 48  1  0  0  0  0
 17 18  1  0  0  0  0
 18 49  1  0  0  0  0
 18 50  1  0  0  0  0
 18 51  1  0  0  0  0
 19 20  1  0  0  0  0
 19 21  1  0  0  0  0
 19 52  1  0  0  0  0
 20 53  1  0  0  0  0
 21 22  1  0  0  0  0
 21 23  1  0  0  0  0
 21 54  1  0  0  0  0
 22 55  1  0  0  0  0
 23 24  1  0  0  0  0
 23 56  1  0  0  0  0
 24 57  1  0  0  0  0
 25 26  1  0  0  0  0
 25 27  1  0  0  0  0
 25 58  1  0  0  0  0
 27 59  1  0  0  0  0
 27 60  1  0  0  0  0
 27 61  1  0  0  0  0
M  CHG  1   2   1
M  END
>  <SMILES>
ClC(C(NC(=O)[C@H]1N(C[C@@H](C1)CCC)C)[C@H]1O[C@H](SC)[C@H](O)[C@@H](O)[C@H]1O)C

>  <Percent remaining transport>
120.3

>  <NAME>
Clindamycin

>  <Class>
0

$$$$
Felodipine
  MOE2013           3D

 44 45  0  0  1  0  0  0  0  0999 V2000
    0.0000    0.0000    0.0000 C   0  0  0  0  0  0  0  0  0  0  0  0
    0.0000    1.5000    0.0000 C   0  0  0  0  0  0  0  0  0  0  0  0
    1.2990    2.2500    0.0000 C   0  0  3  0  0  0  0  0  0  0  0  0
    2.5980    1.5000    0.0000 C   0  0  0  0  0  0  0  0  0  0  0  0
    3.8970    2.2500    0.0000 C   0  0  0  0  0  0  0  0  0  0  0  0
    3.8970    3.7500    0.0000 N   0  0  3  0  0  0  0  0  0  0  0  0
    2.5980    4.5000    0.0000 C   0  0  0  0  0  0  0  0  0  0  0  0
    1.2990    3.7500    0.0000 C   0  0  0  0  0  0  0  0  0  0  0  0
    0.0000    4.5000    0.0000 C   0  0  0  0  0  0  0  0  0  0  0  0
    0.0000    6.0000    0.0000 O   0  0  0  0  0  0  0  0  0  0  0  0
   -1.2990    6.7500    0.0000 C   0  0  0  0  0  0  0  0  0  0  0  0
   -1.2990    3.7500    0.0000 O   0  0  0  0  0  0  0  0  0  0  0  0
    2.5980    6.0000    0.0000 C   0  0  0  0  0  0  0  0  0  0  0  0
    5.1960    1.5000    0.0000 C   0  0  0  0  0  0  0  0  0  0  0  0
    2.5980    0.0000    0.0000 C   0  0  0  0  0  0  0  0  0  0  0  0
    3.8970   -0.7500    0.0000 O   0  0  0  0  0  0  0  0  0  0  0  0
    3.8970   -2.2500    0.0000 C   0  0  0  0  0  0  0  0  0  0  0  0
    5.1960   -3.0000    0.0000 C   0  0  0  0  0  0  0  0  0  0  0  0
    1.2990   -0.7500    0.0000 O   0  0  0  0  0  0  0  0  0  0  0  0
   -1.2990    2.2500    0.0000 C   0  0  0  0  0  0  0  0  0  0  0  0
   -2.5980    1.5000    0.0000 C   0  0  0  0  0  0  0  0  0  0  0  0
   -2.5980    0.0000    0.0000 C   0  0  0  0  0  0  0  0  0  0  0  0
   -1.2990   -0.7500    0.0000 C   0  0  0  0  0  0  0  0  0  0  0  0
   -3.8970    2.2500    0.0000 Cl  0  0  0  0  0  0  0  0  0  0  0  0
   -1.2990    3.7500    0.0000 Cl  0  0  0  0  0  0  0  0  0  0  0  0
    0.9350   -0.5400    0.0000 H   0  0  0  0  0  0  0  0  0  0  0  0
    1.2990    2.2500   -1.0900 H   0  0  0  0  0  0  0  0  0  0  0  0
    4.7720    4.2550    0.0000 H   0  0  0  0  0  0  0  0  0  0  0  0
   -1.1000    7.8220    0.0000 H   0  0  0  0  0  0  0  0  0  0  0  0
   -1.8710    6.4870    0.8900 H   0  0  0  0  0  0  0  0  0  0  0  0
   -1.8710    6.4870   -0.8900 H   0  0  0  0  0  0  0  0  0  0  0  0
    3.6260    6.3630    0.0000 H   0  0  0  0  0  0  0  0  0  0  0  0
    2.0840    6.3630    0.8900 H   0  0  0  0  0  0  0  0  0  0  0  0
    2.0840    6.3630   -0.8900 H   0  0  0  0  0  0  0  0  0  0  0  0
    6.0240    2.2080    0.0000 H   0  0  0  0  0  0  0  0  0  0  0  0
    5.2540    0.8730   -0.8900 H   0  0  0  0  0  0  0  0  0  0  0  0
    5.2540    0.8730    0.8900 H   0  0  0  0  0  0  0  0  0  0  0  0
    3.3520   -2.5650   -0.8900 H   0  0  0  0  0  0  0  0  0  0  0  0
    3.3520   -2.5650    0.8900 H   0  0  0  0  0  0  0  0  0  0  0  0
    5.7790   -2.7170   -0.8760 H   0  0  0  0  0  0  0  0  0  0  0  0
    4.9970   -4.0710   -0.0270 H   0  0  0  0  0  0  0  0  0  0  0  0
    5.7560   -2.7570    0.9030 H   0  0  0  0  0  0  0  0  0  0  0  0
   -3.5330   -0.5400    0.0000 H   0  0  0  0  0  0  0  0  0  0  0  0
   -1.2990   -1.8300    0.0000 H   0  0  0  0  0  0  0  0  0  0  0  0
  1  2  1  0  0  0  0
  1 23  2  0  0  0  0
  1 26  1  0  0  0  0
  2  3  1  0  0  0  0
  2 20  2  0  0  0  0
  3  4  1  0  0  0  0
  3  8  1  0  0  0  0
  3 27  1  0  0  0  0
  4  5  2  0  0  0  0
  4 15  1  0  0  0  0
  5  6  1  0  0  0  0
  5 14  1  0  0  0  0
  6  7  1  0  0  0  0
  6 28  1  0  0  0  0
  7  8  2  0  0  0  0
  7 13  1  0  0  0  0
  8  9  1  0  0  0  0
  9 10  1  0  0  0  0
  9 12  2  0  0  0  0
 10 11  1  0  0  0  0
 11 29  1  0  0  0  0
 11 30  1  0  0  0  0
 11 31  1  0  0  0  0
 13 32  1  0  0  0  0
 13 33  1  0  0  0  0
 13 34  1  0  0  0  0
 14 35  1  0  0  0  0
 14 36  1  0  0  0  0
 14 37  1  0  0  0  0
 15 16  1  0  0  0  0
 15 19  2  0  0  0  0
 16 17  1  0  0  0  0
 17 18  1  0  0  0  0
 17 38  1  0  0  0  0
 17 39  1  0  0  0  0
 18 40  1  0  0  0  0
 18 41  1  0  0  0  0
 18 42  1  0  0  0  0
 20 21  1  0  0  0  0
 20 25  1  0  0  0  0
 21 22  2  0  0  0  0
 21 24  1  0  0  0  0
 22 23  1  0  0  0  0
 22 43  1  0  0  0  0
 23 44  1  0  0  0  0
M  END
>  <SMILES>
Clc1c(cccc1Cl)C1C(C(OCC)=O)=C(NC(C)=C1C(OC)=O)C

>  <Percent remaining transport>
21.700001

>  <NAME>
Felodipine

>  <Class>
1

$$$$
Glyburide
  MOE2013           3D

 60 62  0  0  0  0  0  0  0  0999 V2000
    5.1960   -7.5000    0.0000 C   0  0  0  0  0  0  0  0  0  0  0  0
    6.4950   -6.7500    0.0000 C   0  0  0  0  0  0  0  0  0  0  0  0
    6.4950   -5.2500    0.0000 C   0  0  0  0  0  0  0  0  0  0  0  0
    5.1960   -4.5000    0.0000 C   0  0  0  0  0  0  0  0  0  0  0  0
    3.8970   -5.2500    0.0000 C   0  0  0  0  0  0  0  0  0  0  0  0
    3.8970   -6.7500    0.0000 C   0  0  0  0  0  0  0  0  0  0  0  0
    2.5980   -4.5000    0.0000 S   0  0  0  0  0  0  0  0  0  0  0  0
    2.5980   -3.0000    0.0000 N   0  0  0  0  0  0  0  0  0  0  0  0
    1.2990   -2.2500    0.0000 C   0  0  0  0  0  0  0  0  0  0  0  0
    1.2990   -0.7500    0.0000 N   0  0  0  0  0  0  0  0  0  0  0  0
    0.0000    0.0000    0.0000 C   0  0  0  0  0  0  0  0  0  0  0  0
    0.0000    1.5000    0.0000 C   0  0  0  0  0  0  0  0  0  0  0  0
   -1.2990    2.2500    0.0000 C   0  0  0  0  0  0  0  0  0  0  0  0
   -2.5980    1.5000    0.0000 C   0  0  0  0  0  0  0  0  0  0  0  0
   -2.5980    0.0000    0.0000 C   0  0  0  0  0  0  0  0  0  0  0  0
   -1.2990   -0.7500    0.0000 C   0  0  0  0  0  0  0  0  0  0  0  0
    0.0000   -3.0000    0.0000 O   0  0  0  0  0  0  0  0  0  0  0  0
    1.1210   -4.2400    0.0000 O   0  0  0  0  0  0  0  0  0  0  0  0
    2.0850   -5.9100    0.0000 O   0  5  0  0  0  0  0  0  0  0  0  0
    7.7940   -7.5000    0.0000 C   0  0  0  0  0  0  0  0  0  0  0  0
    7.7940   -9.0000    0.0000 C   0  0  0  0  0  0  0  0  0  0  0  0
    9.0930   -9.7500    0.0000 N   0  0  0  0  0  0  0  0  0  0  0  0
    9.0930  -11.2500    0.0000 C   0  0  0  0  0  0  0  0  0  0  0  0
    7.7940  -12.0000    0.0000 O   0  0  0  0  0  0  0  0  0  0  0  0
   10.3920  -12.0000    0.0000 C   0  0  0  0  0  0  0  0  0  0  0  0
   10.3920  -13.5000    0.0000 C   0  0  0  0  0  0  0  0  0  0  0  0
   11.6910  -14.2500    0.0000 C   0  0  0  0  0  0  0  0  0  0  0  0
   12.9900  -13.5000    0.0000 C   0  0  0  0  0  0  0  0  0  0  0  0
   12.9900  -12.0000    0.0000 C   0  0  0  0  0  0  0  0  0  0  0  0
   11.6910  -11.2500    0.0000 C   0  0  0  0  0  0  0  0  0  0  0  0
   14.2890  -11.2500    0.0000 Cl  0  0  0  0  0  0  0  0  0  0  0  0
    9.0930  -14.2500    0.0000 O   0  0  0  0  0  0  0  0  0  0  0  0
    9.0930  -15.7500    0.0000 C   0  0  0  0  0  0  0  0  0  0  0  0
    5.1960   -8.5800    0.0000 H   0  0  0  0  0  0  0  0  0  0  0  0
    7.4300   -4.7100    0.0000 H   0  0  0  0  0  0  0  0  0  0  0  0
    5.1960   -3.4200    0.0000 H   0  0  0  0  0  0  0  0  0  0  0  0
    2.9620   -7.2900    0.0000 H   0  0  0  0  0  0  0  0  0  0  0  0
    2.1740   -0.2450    0.0000 H   0  0  0  0  0  0  0  0  0  0  0  0
    0.0000    0.0000   -1.0900 H   0  0  0  0  0  0  0  0  0  0  0  0
    0.5450    1.8150   -0.8900 H   0  0  0  0  0  0  0  0  0  0  0  0
    0.5450    1.8150    0.8900 H   0  0  0  0  0  0  0  0  0  0  0  0
   -1.2990    2.8790   -0.8900 H   0  0  0  0  0  0  0  0  0  0  0  0
   -1.2990    2.8790    0.8900 H   0  0  0  0  0  0  0  0  0  0  0  0
   -3.1430    1.8150   -0.8900 H   0  0  0  0  0  0  0  0  0  0  0  0
   -3.1430    1.8150    0.8900 H   0  0  0  0  0  0  0  0  0  0  0  0
   -3.1430   -0.3150   -0.8900 H   0  0  0  0  0  0  0  0  0  0  0  0
   -3.1430   -0.3150    0.8900 H   0  0  0  0  0  0  0  0  0  0  0  0
   -1.2990   -1.3790    0.8900 H   0  0  0  0  0  0  0  0  0  0  0  0
   -1.2990   -1.3790   -0.8900 H   0  0  0  0  0  0  0  0  0  0  0  0
    8.3390   -7.1850    0.8900 H   0  0  0  0  0  0  0  0  0  0  0  0
    8.3390   -7.1850   -0.8900 H   0  0  0  0  0  0  0  0  0  0  0  0
    7.2490   -9.3150   -0.8900 H   0  0  0  0  0  0  0  0  0  0  0  0
    7.2490   -9.3150    0.8900 H   0  0  0  0  0  0  0  0  0  0  0  0
    9.9680   -9.2450    0.0000 H   0  0  0  0  0  0  0  0  0  0  0  0
   11.6910  -15.3300    0.0000 H   0  0  0  0  0  0  0  0  0  0  0  0
   13.9250  -14.0400    0.0000 H   0  0  0  0  0  0  0  0  0  0  0  0
   11.6910  -10.1700    0.0000 H   0  0  0  0  0  0  0  0  0  0  0  0
    8.0650  -16.1130    0.0000 H   0  0  0  0  0  0  0  0  0  0  0  0
    9.6070  -16.1130    0.8900 H   0  0  0  0  0  0  0  0  0  0  0  0
    9.6070  -16.1130   -0.8900 H   0  0  0  0  0  0  0  0  0  0  0  0
  1  2  1  0  0  0  0
  1  6  2  0  0  0  0
  1 34  1  0  0  0  0
  2  3  2  0  0  0  0
  2 20  1  0  0  0  0
  3  4  1  0  0  0  0
  3 35  1  0  0  0  0
  4  5  2  0  0  0  0
  4 36  1  0  0  0  0
  5  6  1  0  0  0  0
  5  7  1  0  0  0  0
  6 37  1  0  0  0  0
  7  8  2  3  0  0  0
  7 18  2  0  0  0  0
  7 19  1  0  0  0  0
  8  9  1  0  0  0  0
  9 10  1  0  0  0  0
  9 17  2  0  0  0  0
 10 11  1  0  0  0  0
 10 38  1  0  0  0  0
 11 12  1  0  0  0  0
 11 16  1  0  0  0  0
 11 39  1  0  0  0  0
 12 13  1  0  0  0  0
 12 40  1  0  0  0  0
 12 41  1  0  0  0  0
 13 14  1  0  0  0  0
 13 42  1  0  0  0  0
 13 43  1  0  0  0  0
 14 15  1  0  0  0  0
 14 44  1  0  0  0  0
 14 45  1  0  0  0  0
 15 16  1  0  0  0  0
 15 46  1  0  0  0  0
 15 47  1  0  0  0  0
 16 48  1  0  0  0  0
 16 49  1  0  0  0  0
 20 21  1  0  0  0  0
 20 50  1  0  0  0  0
 20 51  1  0  0  0  0
 21 22  1  0  0  0  0
 21 52  1  0  0  0  0
 21 53  1  0  0  0  0
 22 23  1  0  0  0  0
 22 54  1  0  0  0  0
 23 24  2  0  0  0  0
 23 25  1  0  0  0  0
 25 26  1  0  0  0  0
 25 30  2  0  0  0  0
 26 27  2  0  0  0  0
 26 32  1  0  0  0  0
 27 28  1  0  0  0  0
 27 55  1  0  0  0  0
 28 29  2  0  0  0  0
 28 56  1  0  0  0  0
 29 30  1  0  0  0  0
 29 31  1  0  0  0  0
 30 57  1  0  0  0  0
 32 33  1  0  0  0  0
 33 58  1  0  0  0  0
 33 59  1  0  0  0  0
 33 60  1  0  0  0  0
M  CHG  1  19  -1
M  END
>  <SMILES>
Clc1cc(C(=O)NCCc2ccc(S(=O)(=O)NC(=O)NC3CCCCC3)cc2)c(OC)cc1

>  <Percent remaining transport>
7.4000001

>  <NAME>
Glyburide

>  <Class>
1

$$$$
Itraconazole
  MOE2013           3D

 87 93  0  0  1  0  0  0  0  0999 V2000
   15.5000  -11.9400    0.0000 C   0  0  3  0  0  0  0  0  0  0  0  0
   16.6150  -12.9440    0.0000 C   0  0  0  0  0  0  0  0  0  0  0  0
   16.3030  -14.4110    0.0000 C   0  0  0  0  0  0  0  0  0  0  0  0
   17.4180  -15.4150    0.0000 C   0  0  0  0  0  0  0  0  0  0  0  0
   18.8440  -14.9510    0.0000 C   0  0  0  0  0  0  0  0  0  0  0  0
   19.9590  -15.9550    0.0000 Cl  0  0  0  0  0  0  0  0  0  0  0  0
   19.1560  -13.4840    0.0000 C   0  0  0  0  0  0  0  0  0  0  0  0
   18.0420  -12.4800    0.0000 C   0  0  0  0  0  0  0  0  0  0  0  0
   14.8760  -14.8750    0.0000 Cl  0  0  0  0  0  0  0  0  0  0  0  0
   14.6190  -10.7270    0.0000 O   0  0  0  0  0  0  0  0  0  0  0  0
   13.1920  -11.1900    0.0000 C   0  0  3  0  0  0  0  0  0  0  0  0
   11.9780  -10.3090    0.0000 C   0  0  0  0  0  0  0  0  0  0  0  0
   12.1350   -8.8170    0.0000 O   0  0  0  0  0  0  0  0  0  0  0  0
   10.9220   -7.9350    0.0000 C   0  0  0  0  0  0  0  0  0  0  0  0
   11.0780   -6.4430    0.0000 C   0  0  0  0  0  0  0  0  0  0  0  0
    9.8650   -5.5620    0.0000 C   0  0  0  0  0  0  0  0  0  0  0  0
    8.4950   -6.1720    0.0000 C   0  0  0  0  0  0  0  0  0  0  0  0
    8.3380   -7.6640    0.0000 C   0  0  0  0  0  0  0  0  0  0  0  0
    9.5510   -8.5450    0.0000 C   0  0  0  0  0  0  0  0  0  0  0  0
    7.2810   -5.2900    0.0000 N   0  0  0  0  0  0  0  0  0  0  0  0
    7.4380   -3.7980    0.0000 C   0  0  0  0  0  0  0  0  0  0  0  0
    6.2240   -2.9170    0.0000 C   0  0  0  0  0  0  0  0  0  0  0  0
    4.8540   -3.5270    0.0000 N   0  0  0  0  0  0  0  0  0  0  0  0
    3.6410   -2.6450    0.0000 C   0  0  0  0  0  0  0  0  0  0  0  0
    3.7970   -1.1530    0.0000 C   0  0  0  0  0  0  0  0  0  0  0  0
    2.5840   -0.2720    0.0000 C   0  0  0  0  0  0  0  0  0  0  0  0
    1.2140   -0.8820    0.0000 C   0  0  0  0  0  0  0  0  0  0  0  0
    1.0570   -2.3740    0.0000 C   0  0  0  0  0  0  0  0  0  0  0  0
    2.2700   -3.2550    0.0000 C   0  0  0  0  0  0  0  0  0  0  0  0
    0.0000    0.0000    0.0000 N   0  0  0  0  0  0  0  0  0  0  0  0
    0.0000    1.5000    0.0000 C   0  0  0  0  0  0  0  0  0  0  0  0
   -1.4270    1.9640    0.0000 N   0  0  0  0  0  0  0  0  0  0  0  0
   -1.8900    3.3900    0.0000 C   0  0  3  0  0  0  0  0  0  0  0  0
   -3.3570    3.7020    0.0000 C   0  0  0  0  0  0  0  0  0  0  0  0
   -3.8210    5.1290    0.0000 C   0  0  0  0  0  0  0  0  0  0  0  0
   -0.8860    4.5050    0.0000 C   0  0  0  0  0  0  0  0  0  0  0  0
   -2.3080    0.7500    0.0000 N   0  0  0  0  0  0  0  0  0  0  0  0
   -1.4270   -0.4640    0.0000 C   0  0  0  0  0  0  0  0  0  0  0  0
    1.2140    2.3820    0.0000 O   0  0  0  0  0  0  0  0  0  0  0  0
    4.6970   -5.0180    0.0000 C   0  0  0  0  0  0  0  0  0  0  0  0
    5.9110   -5.9000    0.0000 C   0  0  0  0  0  0  0  0  0  0  0  0
   13.1920  -12.6900    0.0000 C   0  0  0  0  0  0  0  0  0  0  0  0
   14.6190  -13.1540    0.0000 O   0  0  0  0  0  0  0  0  0  0  0  0
   16.6150  -10.9360    0.0000 C   0  0  0  0  0  0  0  0  0  0  0  0
   18.0420  -11.4000    0.0000 N   0  0  0  0  0  0  0  0  0  0  0  0
   18.5050  -12.8270    0.0000 C   0  0  0  0  0  0  0  0  0  0  0  0
   20.0050  -12.8270    0.0000 N   0  0  0  0  0  0  0  0  0  0  0  0
   20.4690  -11.4000    0.0000 C   0  0  0  0  0  0  0  0  0  0  0  0
   19.2550  -10.5180    0.0000 N   0  0  0  0  0  0  0  0  0  0  0  0
   17.1940  -16.4710    0.0000 H   0  0  0  0  0  0  0  0  0  0  0  0
   20.1830  -13.1510    0.0000 H   0  0  0  0  0  0  0  0  0  0  0  0
   18.2670  -11.4240    0.0000 H   0  0  0  0  0  0  0  0  0  0  0  0
   13.1920  -11.1900   -1.0900 H   0  0  0  0  0  0  0  0  0  0  0  0
   11.4030  -10.5650    0.8900 H   0  0  0  0  0  0  0  0  0  0  0  0
   11.4030  -10.5650   -0.8900 H   0  0  0  0  0  0  0  0  0  0  0  0
   12.0640   -6.0030    0.0000 H   0  0  0  0  0  0  0  0  0  0  0  0
    9.9780   -4.4880    0.0000 H   0  0  0  0  0  0  0  0  0  0  0  0
    7.3510   -8.1030    0.0000 H   0  0  0  0  0  0  0  0  0  0  0  0
    9.4380   -9.6190    0.0000 H   0  0  0  0  0  0  0  0  0  0  0  0
    8.0130   -3.5420   -0.8900 H   0  0  0  0  0  0  0  0  0  0  0  0
    8.0130   -3.5420    0.8900 H   0  0  0  0  0  0  0  0  0  0  0  0
    6.2900   -2.2910   -0.8900 H   0  0  0  0  0  0  0  0  0  0  0  0
    6.2900   -2.2910    0.8900 H   0  0  0  0  0  0  0  0  0  0  0  0
    4.7830   -0.7130    0.0000 H   0  0  0  0  0  0  0  0  0  0  0  0
    2.6970    0.8020    0.0000 H   0  0  0  0  0  0  0  0  0  0  0  0
    0.0700   -2.8130    0.0000 H   0  0  0  0  0  0  0  0  0  0  0  0
    2.1570   -4.3290    0.0000 H   0  0  0  0  0  0  0  0  0  0  0  0
   -1.8900    3.3900    1.0900 H   0  0  0  0  0  0  0  0  0  0  0  0
   -3.7780    3.2340    0.8900 H   0  0  0  0  0  0  0  0  0  0  0  0
   -3.7780    3.2340   -0.8900 H   0  0  0  0  0  0  0  0  0  0  0  0
   -3.4230    5.6400    0.8760 H   0  0  0  0  0  0  0  0  0  0  0  0
   -4.9100    5.1570    0.0270 H   0  0  0  0  0  0  0  0  0  0  0  0
   -3.4670    5.6260   -0.9030 H   0  0  0  0  0  0  0  0  0  0  0  0
   -0.6430    4.7750   -1.0280 H   0  0  0  0  0  0  0  0  0  0  0  0
    0.0180    4.1790    0.5140 H   0  0  0  0  0  0  0  0  0  0  0  0
   -1.3040    5.3710    0.5140 H   0  0  0  0  0  0  0  0  0  0  0  0
   -1.7610   -1.4910    0.0000 H   0  0  0  0  0  0  0  0  0  0  0  0
    4.1220   -5.2740   -0.8900 H   0  0  0  0  0  0  0  0  0  0  0  0
    4.1220   -5.2740    0.8900 H   0  0  0  0  0  0  0  0  0  0  0  0
    5.8450   -6.5260    0.8900 H   0  0  0  0  0  0  0  0  0  0  0  0
    5.8450   -6.5260   -0.8900 H   0  0  0  0  0  0  0  0  0  0  0  0
   12.6830  -13.0600   -0.8900 H   0  0  0  0  0  0  0  0  0  0  0  0
   12.6830  -13.0600    0.8900 H   0  0  0  0  0  0  0  0  0  0  0  0
   16.4840  -10.3200    0.8900 H   0  0  0  0  0  0  0  0  0  0  0  0
   16.4840  -10.3200   -0.8900 H   0  0  0  0  0  0  0  0  0  0  0  0
   17.8700  -13.7010    0.0000 H   0  0  0  0  0  0  0  0  0  0  0  0
   21.4960  -11.0660    0.0000 H   0  0  0  0  0  0  0  0  0  0  0  0
  1  2  1  0  0  0  0
  1 10  1  0  0  0  0
  1 43  1  0  0  0  0
  1 44  1  0  0  0  0
  2  3  1  0  0  0  0
  2  8  2  0  0  0  0
  3  4  2  0  0  0  0
  3  9  1  0  0  0  0
  4  5  1  0  0  0  0
  4 50  1  0  0  0  0
  5  6  1  0  0  0  0
  5  7  2  0  0  0  0
  7  8  1  0  0  0  0
  7 51  1  0  0  0  0
  8 52  1  0  0  0  0
 10 11  1  0  0  0  0
 11 12  1  0  0  0  0
 11 42  1  0  0  0  0
 11 53  1  0  0  0  0
 12 13  1  0  0  0  0
 12 54  1  0  0  0  0
 12 55  1  0  0  0  0
 13 14  1  0  0  0  0
 14 15  1  0  0  0  0
 14 19  2  0  0  0  0
 15 16  2  0  0  0  0
 15 56  1  0  0  0  0
 16 17  1  0  0  0  0
 16 57  1  0  0  0  0
 17 18  2  0  0  0  0
 17 20  1  0  0  0  0
 18 19  1  0  0  0  0
 18 58  1  0  0  0  0
 19 59  1  0  0  0  0
 20 21  1  0  0  0  0
 20 41  1  0  0  0  0
 21 22  1  0  0  0  0
 21 60  1  0  0  0  0
 21 61  1  0  0  0  0
 22 23  1  0  0  0  0
 22 62  1  0  0  0  0
 22 63  1  0  0  0  0
 23 24  1  0  0  0  0
 23 40  1  0  0  0  0
 24 25  1  0  0  0  0
 24 29  2  0  0  0  0
 25 26  2  0  0  0  0
 25 64  1  0  0  0  0
 26 27  1  0  0  0  0
 26 65  1  0  0  0  0
 27 28  2  0  0  0  0
 27 30  1  0  0  0  0
 28 29  1  0  0  0  0
 28 66  1  0  0  0  0
 29 67  1  0  0  0  0
 30 31  1  0  0  0  0
 30 38  1  0  0  0  0
 31 32  1  0  0  0  0
 31 39  2  0  0  0  0
 32 33  1  0  0  0  0
 32 37  1  0  0  0  0
 33 34  1  0  0  0  0
 33 36  1  0  0  0  0
 33 68  1  0  0  0  0
 34 35  1  0  0  0  0
 34 69  1  0  0  0  0
 34 70  1  0  0  0  0
 35 71  1  0  0  0  0
 35 72  1  0  0  0  0
 35 73  1  0  0  0  0
 36 74  1  0  0  0  0
 36 75  1  0  0  0  0
 36 76  1  0  0  0  0
 37 38  2  0  0  0  0
 38 77  1  0  0  0  0
 40 41  1  0  0  0  0
 40 78  1  0  0  0  0
 40 79  1  0  0  0  0
 41 80  1  0  0  0  0
 41 81  1  0  0  0  0
 42 43  1  0  0  0  0
 42 82  1  0  0  0  0
 42 83  1  0  0  0  0
 44 45  1  0  0  0  0
 44 84  1  0  0  0  0
 44 85  1  0  0  0  0
 45 46  1  0  0  0  0
 45 49  1  0  0  0  0
 46 47  2  0  0  0  0
 46 86  1  0  0  0  0
 47 48  1  0  0  0  0
 48 49  2  0  0  0  0
 48 87  1  0  0  0  0
M  END
>  <SMILES>
Clc1cc(Cl)ccc1[C@@]1(O[C@H](CO1)COc1ccc(N2CCN(CC2)c2ccc(N3C=NN(C(CC)C)C3=O)cc2)cc1)Cn1ncnc1

>  <Percent remaining transport>
83

>  <NAME>
Itraconazole

>  <Class>
0

$$$$
Nefazodone
  MOE2013           3D

 66 69  0  0  0  0  0  0  0  0999 V2000
    3.8660    2.1200    0.0000 C   0  0  0  0  0  0  0  0  0  0  0  0
    5.5980    2.1200    0.0000 C   0  0  0  0  0  0  0  0  0  0  0  0
    5.5980    1.1200    0.0000 C   0  0  0  0  0  0  0  0  0  0  0  0
    4.7320    0.6200    0.0000 C   0  0  0  0  0  0  0  0  0  0  0  0
   10.9370   11.0500    0.0000 C   0  0  0  0  0  0  0  0  0  0  0  0
   10.7560   12.7720    0.0000 C   0  0  0  0  0  0  0  0  0  0  0  0
   11.9320   11.1540    0.0000 C   0  0  0  0  0  0  0  0  0  0  0  0
   11.7510   12.8770    0.0000 C   0  0  0  0  0  0  0  0  0  0  0  0
   12.3380   12.0680    0.0000 C   0  0  0  0  0  0  0  0  0  0  0  0
    7.9540   10.7360    0.0000 C   0  0  0  0  0  0  0  0  0  0  0  0
    5.5980    8.1200    0.0000 C   0  0  0  0  0  0  0  0  0  0  0  0
    9.0410    8.8520    0.0000 C   0  0  0  0  0  0  0  0  0  0  0  0
    5.5980    7.1200    0.0000 C   0  0  0  0  0  0  0  0  0  0  0  0
    8.9480   10.8400    0.0000 C   0  0  0  0  0  0  0  0  0  0  0  0
    4.7320    6.6200    0.0000 C   0  0  0  0  0  0  0  0  0  0  0  0
    9.4480    7.9380    0.0000 C   0  0  0  0  0  0  0  0  0  0  0  0
    4.7320    2.6200    0.0000 C   0  0  0  0  0  0  0  0  0  0  0  0
    3.8660    1.1200    0.0000 C   0  0  0  0  0  0  0  0  0  0  0  0
   10.3490   11.8590    0.0000 C   0  0  0  0  0  0  0  0  0  0  0  0
    5.8260   10.2840    0.0000 O   0  0  0  0  0  0  0  0  0  0  0  0
    3.8660    4.1200    0.0000 C   0  0  0  0  0  0  0  0  0  0  0  0
    5.5980    4.1200    0.0000 C   0  0  0  0  0  0  0  0  0  0  0  0
    3.8660    5.1200    0.0000 C   0  0  0  0  0  0  0  0  0  0  0  0
    5.5980    5.1200    0.0000 C   0  0  0  0  0  0  0  0  0  0  0  0
    9.3550   11.7540    0.0000 O   0  0  0  0  0  0  0  0  0  0  0  0
    6.5690    9.6140    0.0000 C   0  0  0  0  0  0  0  0  0  0  0  0
    8.0470    8.9560    0.0000 C   0  0  0  0  0  0  0  0  0  0  0  0
    3.0000    0.6200    0.0000 Cl  0  0  0  0  0  0  0  0  0  0  0  0
    4.7320    3.6200    0.0000 N   0  0  0  0  0  0  0  0  0  0  0  0
    4.7320    5.6200    0.0000 N   0  3  0  0  0  0  0  0  0  0  0  0
    7.5470    9.8220    0.0000 N   0  0  0  0  0  0  0  0  0  0  0  0
    6.4640    8.6200    0.0000 N   0  0  0  0  0  0  0  0  0  0  0  0
    7.3780    8.2130    0.0000 N   0  0  0  0  0  0  0  0  0  0  0  0
    7.9970   11.3540    0.0000 H   0  0  0  0  0  0  0  0  0  0  0  0
    7.3520   10.8860    0.0000 H   0  0  0  0  0  0  0  0  0  0  0  0
    5.3860    8.7030    0.0000 H   0  0  0  0  0  0  0  0  0  0  0  0
    4.9880    8.0120    0.0000 H   0  0  0  0  0  0  0  0  0  0  0  0
    9.6430    9.0020    0.0000 H   0  0  0  0  0  0  0  0  0  0  0  0
    8.9980    9.4700    0.0000 H   0  0  0  0  0  0  0  0  0  0  0  0
    5.8100    6.5370    0.0000 H   0  0  0  0  0  0  0  0  0  0  0  0
    6.2090    7.2280    0.0000 H   0  0  0  0  0  0  0  0  0  0  0  0
    8.9050   10.2220    0.0000 H   0  0  0  0  0  0  0  0  0  0  0  0
    9.5500   10.6900    0.0000 H   0  0  0  0  0  0  0  0  0  0  0  0
    3.2550    4.2280    0.0000 H   0  0  0  0  0  0  0  0  0  0  0  0
    3.6540    3.5370    0.0000 H   0  0  0  0  0  0  0  0  0  0  0  0
    5.8100    3.5370    0.0000 H   0  0  0  0  0  0  0  0  0  0  0  0
    6.2090    4.2280    0.0000 H   0  0  0  0  0  0  0  0  0  0  0  0
    4.5200    7.2030    0.0000 H   0  0  0  0  0  0  0  0  0  0  0  0
    4.1220    6.5120    0.0000 H   0  0  0  0  0  0  0  0  0  0  0  0
    3.6540    5.7030    0.0000 H   0  0  0  0  0  0  0  0  0  0  0  0
    3.2550    5.0120    0.0000 H   0  0  0  0  0  0  0  0  0  0  0  0
    6.2090    5.0120    0.0000 H   0  0  0  0  0  0  0  0  0  0  0  0
    5.8100    5.7030    0.0000 H   0  0  0  0  0  0  0  0  0  0  0  0
    3.3290    2.4300    0.0000 H   0  0  0  0  0  0  0  0  0  0  0  0
    6.1350    2.4300    0.0000 H   0  0  0  0  0  0  0  0  0  0  0  0
    8.8820    7.6860    0.0000 H   0  0  0  0  0  0  0  0  0  0  0  0
    9.7000    7.3720    0.0000 H   0  0  0  0  0  0  0  0  0  0  0  0
   10.0140    8.1900    0.0000 H   0  0  0  0  0  0  0  0  0  0  0  0
    6.1350    0.8100    0.0000 H   0  0  0  0  0  0  0  0  0  0  0  0
    4.7320    0.0000    0.0000 H   0  0  0  0  0  0  0  0  0  0  0  0
   10.6850   10.4830    0.0000 H   0  0  0  0  0  0  0  0  0  0  0  0
   10.3920   13.2740    0.0000 H   0  0  0  0  0  0  0  0  0  0  0  0
   12.2960   10.6520    0.0000 H   0  0  0  0  0  0  0  0  0  0  0  0
   12.0030   13.4430    0.0000 H   0  0  0  0  0  0  0  0  0  0  0  0
   12.9550   12.1320    0.0000 H   0  0  0  0  0  0  0  0  0  0  0  0
    4.7320    5.6200   -1.0100 H   0  0  0  0  0  0  0  0  0  0  0  0
  1 17  2  0  0  0  0
  1 18  1  0  0  0  0
  1 54  1  0  0  0  0
  2  3  2  0  0  0  0
  2 17  1  0  0  0  0
  2 55  1  0  0  0  0
  3  4  1  0  0  0  0
  3 59  1  0  0  0  0
  4 18  2  0  0  0  0
  4 60  1  0  0  0  0
  5  7  1  0  0  0  0
  5 19  2  0  0  0  0
  5 61  1  0  0  0  0
  6  8  2  0  0  0  0
  6 19  1  0  0  0  0
  6 62  1  0  0  0  0
  7  9  2  0  0  0  0
  7 63  1  0  0  0  0
  8  9  1  0  0  0  0
  8 64  1  0  0  0  0
  9 65  1  0  0  0  0
 10 14  1  0  0  0  0
 10 31  1  0  0  0  0
 10 34  1  0  0  0  0
 10 35  1  0  0  0  0
 11 13  1  0  0  0  0
 11 32  1  0  0  0  0
 11 36  1  0  0  0  0
 11 37  1  0  0  0  0
 12 16  1  0  0  0  0
 12 27  1  0  0  0  0
 12 38  1  0  0  0  0
 12 39  1  0  0  0  0
 13 15  1  0  0  0  0
 13 40  1  0  0  0  0
 13 41  1  0  0  0  0
 14 25  1  0  0  0  0
 14 42  1  0  0  0  0
 14 43  1  0  0  0  0
 15 30  1  0  0  0  0
 15 48  1  0  0  0  0
 15 49  1  0  0  0  0
 16 56  1  0  0  0  0
 16 57  1  0  0  0  0
 16 58  1  0  0  0  0
 17 29  1  0  0  0  0
 18 28  1  0  0  0  0
 19 25  1  0  0  0  0
 20 26  2  0  0  0  0
 21 23  1  0  0  0  0
 21 29  1  0  0  0  0
 21 44  1  0  0  0  0
 21 45  1  0  0  0  0
 22 24  1  0  0  0  0
 22 29  1  0  0  0  0
 22 46  1  0  0  0  0
 22 47  1  0  0  0  0
 23 30  1  0  0  0  0
 23 50  1  0  0  0  0
 23 51  1  0  0  0  0
 24 30  1  0  0  0  0
 24 52  1  0  0  0  0
 24 53  1  0  0  0  0
 26 31  1  0  0  0  0
 26 32  1  0  0  0  0
 27 31  1  0  0  0  0
 27 33  2  0  0  0  0
 30 66  1  0  0  0  0
 32 33  1  0  0  0  0
M  CHG  1  30   1
M  END
>  <SMILES>
Clc1cc(N2CCN(CC2)CCCN2N=C(N(CCOc3ccccc3)C2=O)CC)ccc1.[Cl-].[H+]

>  <Percent remaining transport>
5.9000001

>  <NAME>
Nefazodone

>  <Class>
1

$$$$
Clomipramine
  MOE2013           3D

 46 48  0  0  1  0  0  0  0  0999 V2000
    1.2990    2.2500    0.0000 C   0  0  0  0  0  0  0  0  0  0  0  0
    2.5980    1.5000    0.0000 C   0  0  0  0  0  0  0  0  0  0  0  0
    3.8970    2.2500    0.0000 Cl  0  0  0  0  0  0  0  0  0  0  0  0
    2.5980    0.0000    0.0000 C   0  0  0  0  0  0  0  0  0  0  0  0
    1.2990   -0.7500    0.0000 C   0  0  0  0  0  0  0  0  0  0  0  0
    0.0000    0.0000    0.0000 C   0  0  0  0  0  0  0  0  0  0  0  0
    0.0000    1.5000    0.0000 C   0  0  0  0  0  0  0  0  0  0  0  0
   -1.1730    2.4350    0.0000 N   0  0  3  0  0  0  0  0  0  0  0  0
   -2.6350    2.1020    0.0000 C   0  0  0  0  0  0  0  0  0  0  0  0
   -3.2860    0.7500    0.0000 C   0  0  0  0  0  0  0  0  0  0  0  0
   -2.6350   -0.6020    0.0000 C   0  0  0  0  0  0  0  0  0  0  0  0
   -1.1730   -0.9350    0.0000 C   0  0  0  0  0  0  0  0  0  0  0  0
   -4.7820    0.6380    0.0000 C   0  0  0  0  0  0  0  0  0  0  0  0
   -5.6270    1.8770    0.0000 C   0  0  0  0  0  0  0  0  0  0  0  0
   -4.9760    3.2290    0.0000 C   0  0  0  0  0  0  0  0  0  0  0  0
   -3.4800    3.3410    0.0000 C   0  0  0  0  0  0  0  0  0  0  0  0
   -0.8390    3.8980    0.0000 C   0  0  0  0  0  0  0  0  0  0  0  0
   -1.9380    4.9180    0.0000 C   0  0  0  0  0  0  0  0  0  0  0  0
   -1.6050    6.3800    0.0000 C   0  0  0  0  0  0  0  0  0  0  0  0
   -2.7040    7.4000    0.0000 N   0  3  0  0  0  0  0  0  0  0  0  0
   -2.3710    8.8630    0.0000 C   0  0  0  0  0  0  0  0  0  0  0  0
   -4.1380    6.9580    0.0000 C   0  0  0  0  0  0  0  0  0  0  0  0
    1.2990    3.3300    0.0000 H   0  0  0  0  0  0  0  0  0  0  0  0
    3.5330   -0.5400    0.0000 H   0  0  0  0  0  0  0  0  0  0  0  0
    1.2990   -1.8300    0.0000 H   0  0  0  0  0  0  0  0  0  0  0  0
   -3.0270   -1.0940   -0.8900 H   0  0  0  0  0  0  0  0  0  0  0  0
   -3.0270   -1.0940    0.8900 H   0  0  0  0  0  0  0  0  0  0  0  0
   -1.0330   -1.5490    0.8900 H   0  0  0  0  0  0  0  0  0  0  0  0
   -1.0330   -1.5490   -0.8900 H   0  0  0  0  0  0  0  0  0  0  0  0
   -5.2510   -0.3350    0.0000 H   0  0  0  0  0  0  0  0  0  0  0  0
   -6.7040    1.7960    0.0000 H   0  0  0  0  0  0  0  0  0  0  0  0
   -5.5840    4.1210    0.0000 H   0  0  0  0  0  0  0  0  0  0  0  0
   -3.0110    4.3140    0.0000 H   0  0  0  0  0  0  0  0  0  0  0  0
   -0.2380    4.0830   -0.8900 H   0  0  0  0  0  0  0  0  0  0  0  0
   -0.2380    4.0830    0.8900 H   0  0  0  0  0  0  0  0  0  0  0  0
   -2.5390    4.7320    0.8900 H   0  0  0  0  0  0  0  0  0  0  0  0
   -2.5390    4.7320   -0.8900 H   0  0  0  0  0  0  0  0  0  0  0  0
   -1.0040    6.5660   -0.8900 H   0  0  0  0  0  0  0  0  0  0  0  0
   -1.0040    6.5660    0.8900 H   0  0  0  0  0  0  0  0  0  0  0  0
   -2.7040    7.4000   -1.0100 H   0  0  0  0  0  0  0  0  0  0  0  0
   -2.2900    9.2170    1.0280 H   0  0  0  0  0  0  0  0  0  0  0  0
   -3.1580    9.4150   -0.5140 H   0  0  0  0  0  0  0  0  0  0  0  0
   -1.4230    9.0200   -0.5140 H   0  0  0  0  0  0  0  0  0  0  0  0
   -4.4850    6.8510    1.0280 H   0  0  0  0  0  0  0  0  0  0  0  0
   -4.2230    6.0000   -0.5140 H   0  0  0  0  0  0  0  0  0  0  0  0
   -4.7470    7.7010   -0.5140 H   0  0  0  0  0  0  0  0  0  0  0  0
  1  2  1  0  0  0  0
  1  7  2  0  0  0  0
  1 23  1  0  0  0  0
  2  3  1  0  0  0  0
  2  4  2  0  0  0  0
  4  5  1  0  0  0  0
  4 24  1  0  0  0  0
  5  6  2  0  0  0  0
  5 25  1  0  0  0  0
  6  7  1  0  0  0  0
  6 12  1  0  0  0  0
  7  8  1  0  0  0  0
  8  9  1  0  0  0  0
  8 17  1  0  0  0  0
  9 10  1  0  0  0  0
  9 16  2  0  0  0  0
 10 11  1  0  0  0  0
 10 13  2  0  0  0  0
 11 12  1  0  0  0  0
 11 26  1  0  0  0  0
 11 27  1  0  0  0  0
 12 28  1  0  0  0  0
 12 29  1  0  0  0  0
 13 14  1  0  0  0  0
 13 30  1  0  0  0  0
 14 15  2  0  0  0  0
 14 31  1  0  0  0  0
 15 16  1  0  0  0  0
 15 32  1  0  0  0  0
 16 33  1  0  0  0  0
 17 18  1  0  0  0  0
 17 34  1  0  0  0  0
 17 35  1  0  0  0  0
 18 19  1  0  0  0  0
 18 36  1  0  0  0  0
 18 37  1  0  0  0  0
 19 20  1  0  0  0  0
 19 38  1  0  0  0  0
 19 39  1  0  0  0  0
 20 21  1  0  0  0  0
 20 22  1  0  0  0  0
 20 40  1  0  0  0  0
 21 41  1  0  0  0  0
 21 42  1  0  0  0  0
 21 43  1  0  0  0  0
 22 44  1  0  0  0  0
 22 45  1  0  0  0  0
 22 46  1  0  0  0  0
M  CHG  1  20   1
M  END
>  <SMILES>
Clc1cc2N(c3c(CCc2cc1)cccc3)CCCN(C)C

>  <Percent remaining transport>
99.099998

>  <NAME>
Clomipramine

>  <Class>
0

$$$$
Chlorzoxazone
  MOE2013           2D

 15 16  0  0  0  0  0  0  0  0999 V2000
    1.2990    2.2500    0.0000 C   0  0  0  0  0  0  0  0  0  0  0  0
    2.5980    1.5000    0.0000 C   0  0  0  0  0  0  0  0  0  0  0  0
    2.5980    0.0000    0.0000 C   0  0  0  0  0  0  0  0  0  0  0  0
    1.2990   -0.7500    0.0000 C   0  0  0  0  0  0  0  0  0  0  0  0
    0.0000    0.0000    0.0000 C   0  0  0  0  0  0  0  0  0  0  0  0
    0.0000    1.5000    0.0000 C   0  0  0  0  0  0  0  0  0  0  0  0
   -1.4270    1.9640    0.0000 O   0  0  0  0  0  0  0  0  0  0  0  0
   -2.3080    0.7500    0.0000 C   0  0  0  0  0  0  0  0  0  0  0  0
   -3.8080    0.7500    0.0000 O   0  0  0  0  0  0  0  0  0  0  0  0
   -1.4270   -0.4640    0.0000 N   0  0  0  0  0  0  0  0  0  0  0  0
    3.8970   -0.7500    0.0000 Cl  0  0  0  0  0  0  0  0  0  0  0  0
    1.2990    3.3300    0.0000 H   0  0  0  0  0  0  0  0  0  0  0  0
    3.5330    2.0400    0.0000 H   0  0  0  0  0  0  0  0  0  0  0  0
    1.2990   -1.8300    0.0000 H   0  0  0  0  0  0  0  0  0  0  0  0
   -1.7390   -1.4250    0.0000 H   0  0  0  0  0  0  0  0  0  0  0  0
  1  2  1  0  0  0  0
  1  6  2  0  0  0  0
  1 12  1  0  0  0  0
  2  3  2  0  0  0  0
  2 13  1  0  0  0  0
  3  4  1  0  0  0  0
  3 11  1  0  0  0  0
  4  5  2  0  0  0  0
  4 14  1  0  0  0  0
  5  6  1  0  0  0  0
  5 10  1  0  0  0  0
  6  7  1  0  0  0  0
  7  8  1  0  0  0  0
  8  9  2  0  0  0  0
  8 10  1  0  0  0  0
 10 15  1  0  0  0  0
M  END
>  <SMILES>
Clc1cc2NC(Oc2cc1)=O

>  <Percent remaining transport>
92.199997

>  <NAME>
Chlorzoxazone

>  <Class>
0

$$$$
Hydrochlorothiazide
  MOE2013           3D

 25 26  0  0  1  0  0  0  0  0999 V2000
    0.0000    0.0000    0.0000 C   0  0  0  0  0  0  0  0  0  0  0  0
    0.0000    1.5000    0.0000 C   0  0  0  0  0  0  0  0  0  0  0  0
    1.2990    2.2500    0.0000 S   0  0  0  0  0  0  0  0  0  0  0  0
    1.2990    3.7500    0.0000 N   0  0  0  0  0  0  0  0  0  0  0  0
    1.8120    0.8400    0.0000 O   0  0  0  0  0  0  0  0  0  0  0  0
    2.7760    2.5100    0.0000 O   0  0  0  0  0  0  0  0  0  0  0  0
   -1.2990    2.2500    0.0000 C   0  0  0  0  0  0  0  0  0  0  0  0
   -2.5980    1.5000    0.0000 C   0  0  0  0  0  0  0  0  0  0  0  0
   -2.5980    0.0000    0.0000 C   0  0  0  0  0  0  0  0  0  0  0  0
   -1.2990   -0.7500    0.0000 C   0  0  0  0  0  0  0  0  0  0  0  0
   -1.2990   -2.2500    0.0000 S   0  0  0  0  0  0  0  0  0  0  0  0
   -2.5980   -3.0000    0.0000 N   0  0  3  0  0  0  0  0  0  0  0  0
   -3.8970   -2.2500    0.0000 C   0  0  0  0  0  0  0  0  0  0  0  0
   -3.8970   -0.7500    0.0000 N   0  0  3  0  0  0  0  0  0  0  0  0
   -0.7860   -3.6600    0.0000 O   0  0  0  0  0  0  0  0  0  0  0  0
    0.1780   -1.9900    0.0000 O   0  0  0  0  0  0  0  0  0  0  0  0
   -1.2990    3.7500    0.0000 Cl  0  0  0  0  0  0  0  0  0  0  0  0
    0.9350   -0.5400    0.0000 H   0  0  0  0  0  0  0  0  0  0  0  0
    0.3470    4.0870    0.0000 H   0  0  0  0  0  0  0  0  0  0  0  0
    1.7750    4.0870   -0.8250 H   0  0  0  0  0  0  0  0  0  0  0  0
   -3.5330    2.0400    0.0000 H   0  0  0  0  0  0  0  0  0  0  0  0
   -2.5980   -3.5830    0.8250 H   0  0  0  0  0  0  0  0  0  0  0  0
   -4.4420   -2.5650    0.8900 H   0  0  0  0  0  0  0  0  0  0  0  0
   -4.4420   -2.5650   -0.8900 H   0  0  0  0  0  0  0  0  0  0  0  0
   -4.7720   -0.2450    0.0000 H   0  0  0  0  0  0  0  0  0  0  0  0
  1  2  1  0  0  0  0
  1 10  2  0  0  0  0
  1 18  1  0  0  0  0
  2  3  1  0  0  0  0
  2  7  2  0  0  0  0
  3  4  1  0  0  0  0
  3  5  2  0  0  0  0
  3  6  2  0  0  0  0
  4 19  1  0  0  0  0
  4 20  1  0  0  0  0
  7  8  1  0  0  0  0
  7 17  1  0  0  0  0
  8  9  2  0  0  0  0
  8 21  1  0  0  0  0
  9 10  1  0  0  0  0
  9 14  1  0  0  0  0
 10 11  1  0  0  0  0
 11 12  1  0  0  0  0
 11 15  2  0  0  0  0
 11 16  2  0  0  0  0
 12 13  1  0  0  0  0
 12 22  1  0  0  0  0
 13 14  1  0  0  0  0
 13 23  1  0  0  0  0
 13 24  1  0  0  0  0
 14 25  1  0  0  0  0
M  END
>  <SMILES>
Clc1cc2NCNS(=O)(=O)c2cc1S(=O)(=O)N

>  <Percent remaining transport>
95.800003

>  <NAME>
Hydrochlorothiazide

>  <Class>
0

$$$$
Chloroquine
  MOE2013           3D

 50 51  0  0  1  0  0  0  0  0999 V2000
    0.0000    0.0000    0.0000 C   0  0  0  0  0  0  0  0  0  0  0  0
    0.0000    1.5000    0.0000 C   0  0  0  0  0  0  0  0  0  0  0  0
   -1.2990    2.2500    0.0000 C   0  0  0  0  0  0  0  0  0  0  0  0
   -2.5980    1.5000    0.0000 C   0  0  0  0  0  0  0  0  0  0  0  0
   -2.5980    0.0000    0.0000 C   0  0  0  0  0  0  0  0  0  0  0  0
   -1.2990   -0.7500    0.0000 C   0  0  0  0  0  0  0  0  0  0  0  0
   -3.8970   -0.7500    0.0000 Cl  0  0  0  0  0  0  0  0  0  0  0  0
   -1.2990    3.7500    0.0000 N   0  3  0  0  0  0  0  0  0  0  0  0
    0.0000    4.5000    0.0000 C   0  0  0  0  0  0  0  0  0  0  0  0
    1.2990    3.7500    0.0000 C   0  0  0  0  0  0  0  0  0  0  0  0
    1.2990    2.2500    0.0000 C   0  0  0  0  0  0  0  0  0  0  0  0
    2.5980    1.5000    0.0000 N   0  0  3  0  0  0  0  0  0  0  0  0
    3.8970    2.2500    0.0000 C   0  0  3  0  0  0  0  0  0  0  0  0
    5.1960    1.5000    0.0000 C   0  0  0  0  0  0  0  0  0  0  0  0
    6.4950    2.2500    0.0000 C   0  0  0  0  0  0  0  0  0  0  0  0
    7.7940    1.5000    0.0000 C   0  0  0  0  0  0  0  0  0  0  0  0
    9.0930    2.2500    0.0000 N   0  3  0  0  0  0  0  0  0  0  0  0
   10.3920    1.5000    0.0000 C   0  0  0  0  0  0  0  0  0  0  0  0
   11.6910    2.2500    0.0000 C   0  0  0  0  0  0  0  0  0  0  0  0
    9.0930    3.7500    0.0000 C   0  0  0  0  0  0  0  0  0  0  0  0
   10.3920    4.5000    0.0000 C   0  0  0  0  0  0  0  0  0  0  0  0
    3.8970    3.7500    0.0000 C   0  0  0  0  0  0  0  0  0  0  0  0
    0.9350   -0.5400    0.0000 H   0  0  0  0  0  0  0  0  0  0  0  0
   -3.5330    2.0400    0.0000 H   0  0  0  0  0  0  0  0  0  0  0  0
   -1.2990   -1.8300    0.0000 H   0  0  0  0  0  0  0  0  0  0  0  0
   -2.1740    4.2550    0.0000 H   0  0  0  0  0  0  0  0  0  0  0  0
    0.0000    5.5800    0.0000 H   0  0  0  0  0  0  0  0  0  0  0  0
    2.2340    4.2900    0.0000 H   0  0  0  0  0  0  0  0  0  0  0  0
    2.5980    0.4900    0.0000 H   0  0  0  0  0  0  0  0  0  0  0  0
    3.8970    2.2500   -1.0900 H   0  0  0  0  0  0  0  0  0  0  0  0
    5.1960    0.8710   -0.8900 H   0  0  0  0  0  0  0  0  0  0  0  0
    5.1960    0.8710    0.8900 H   0  0  0  0  0  0  0  0  0  0  0  0
    6.4950    2.8790    0.8900 H   0  0  0  0  0  0  0  0  0  0  0  0
    6.4950    2.8790   -0.8900 H   0  0  0  0  0  0  0  0  0  0  0  0
    7.7940    0.8710   -0.8900 H   0  0  0  0  0  0  0  0  0  0  0  0
    7.7940    0.8710    0.8900 H   0  0  0  0  0  0  0  0  0  0  0  0
    9.0930    2.2500   -1.0100 H   0  0  0  0  0  0  0  0  0  0  0  0
   10.3920    0.8710   -0.8900 H   0  0  0  0  0  0  0  0  0  0  0  0
   10.3920    0.8710    0.8900 H   0  0  0  0  0  0  0  0  0  0  0  0
   11.7370    2.8960   -0.8760 H   0  0  0  0  0  0  0  0  0  0  0  0
   12.5190    1.5420   -0.0270 H   0  0  0  0  0  0  0  0  0  0  0  0
   11.7600    2.8570    0.9030 H   0  0  0  0  0  0  0  0  0  0  0  0
    8.5480    4.0650    0.8900 H   0  0  0  0  0  0  0  0  0  0  0  0
    8.5480    4.0650   -0.8900 H   0  0  0  0  0  0  0  0  0  0  0  0
   10.9750    4.2170    0.8760 H   0  0  0  0  0  0  0  0  0  0  0  0
   10.1930    5.5710    0.0270 H   0  0  0  0  0  0  0  0  0  0  0  0
   10.9520    4.2570   -0.9030 H   0  0  0  0  0  0  0  0  0  0  0  0
    3.8970    4.1130    1.0280 H   0  0  0  0  0  0  0  0  0  0  0  0
    3.0070    4.1130   -0.5140 H   0  0  0  0  0  0  0  0  0  0  0  0
    4.7870    4.1130   -0.5140 H   0  0  0  0  0  0  0  0  0  0  0  0
  1  2  1  0  0  0  0
  1  6  2  0  0  0  0
  1 23  1  0  0  0  0
  2  3  1  0  0  0  0
  2 11  2  0  0  0  0
  3  4  1  0  0  0  0
  3  8  2  0  0  0  0
  4  5  2  0  0  0  0
  4 24  1  0  0  0  0
  5  6  1  0  0  0  0
  5  7  1  0  0  0  0
  6 25  1  0  0  0  0
  8  9  1  0  0  0  0
  8 26  1  0  0  0  0
  9 10  2  0  0  0  0
  9 27  1  0  0  0  0
 10 11  1  0  0  0  0
 10 28  1  0  0  0  0
 11 12  1  0  0  0  0
 12 13  1  0  0  0  0
 12 29  1  0  0  0  0
 13 14  1  0  0  0  0
 13 22  1  0  0  0  0
 13 30  1  0  0  0  0
 14 15  1  0  0  0  0
 14 31  1  0  0  0  0
 14 32  1  0  0  0  0
 15 16  1  0  0  0  0
 15 33  1  0  0  0  0
 15 34  1  0  0  0  0
 16 17  1  0  0  0  0
 16 35  1  0  0  0  0
 16 36  1  0  0  0  0
 17 18  1  0  0  0  0
 17 20  1  0  0  0  0
 17 37  1  0  0  0  0
 18 19  1  0  0  0  0
 18 38  1  0  0  0  0
 18 39  1  0  0  0  0
 19 40  1  0  0  0  0
 19 41  1  0  0  0  0
 19 42  1  0  0  0  0
 20 21  1  0  0  0  0
 20 43  1  0  0  0  0
 20 44  1  0  0  0  0
 21 45  1  0  0  0  0
 21 46  1  0  0  0  0
 21 47  1  0  0  0  0
 22 48  1  0  0  0  0
 22 49  1  0  0  0  0
 22 50  1  0  0  0  0
M  CHG  1   8   1
M  CHG  1  17   1
M  END
>  <SMILES>
Clc1cc2nccc(NC(CCCN(CC)CC)C)c2cc1

>  <Percent remaining transport>
90.599998

>  <NAME>
Chloroquine

>  <Class>
0

$$$$
Midazolam
  MOE2013           3D

 36 39  0  0  0  0  0  0  0  0999 V2000
    1.2990    2.2500    0.0000 C   0  0  0  0  0  0  0  0  0  0  0  0
    2.5980    1.5000    0.0000 C   0  0  0  0  0  0  0  0  0  0  0  0
    2.5980    0.0000    0.0000 C   0  0  0  0  0  0  0  0  0  0  0  0
    1.2990   -0.7500    0.0000 C   0  0  0  0  0  0  0  0  0  0  0  0
    0.0000    0.0000    0.0000 C   0  0  0  0  0  0  0  0  0  0  0  0
    0.0000    1.5000    0.0000 C   0  0  0  0  0  0  0  0  0  0  0  0
   -1.1730    2.4350    0.0000 N   0  0  0  0  0  0  0  0  0  0  0  0
   -2.6350    2.1020    0.0000 C   0  0  0  0  0  0  0  0  0  0  0  0
   -3.4040    3.3890    0.0000 C   0  0  0  0  0  0  0  0  0  0  0  0
   -2.4180    4.5190    0.0000 N   0  0  0  0  0  0  0  0  0  0  0  0
   -1.0380    3.9290    0.0000 C   0  0  0  0  0  0  0  0  0  0  0  0
    0.2490    4.6980    0.0000 C   0  0  0  0  0  0  0  0  0  0  0  0
   -3.2860    0.7500    0.0000 C   0  0  0  0  0  0  0  0  0  0  0  0
   -2.6350   -0.6020    0.0000 N   0  0  0  0  0  0  0  0  0  0  0  0
   -1.1730   -0.9350    0.0000 C   0  0  0  0  0  0  0  0  0  0  0  0
   -0.8390   -2.3980    0.0000 C   0  0  0  0  0  0  0  0  0  0  0  0
   -1.9380   -3.4180    0.0000 C   0  0  0  0  0  0  0  0  0  0  0  0
   -1.6050   -4.8800    0.0000 C   0  0  0  0  0  0  0  0  0  0  0  0
   -0.1710   -5.3220    0.0000 C   0  0  0  0  0  0  0  0  0  0  0  0
    0.9280   -4.3020    0.0000 C   0  0  0  0  0  0  0  0  0  0  0  0
    0.5940   -2.8400    0.0000 C   0  0  0  0  0  0  0  0  0  0  0  0
    1.6940   -1.8200    0.0000 F   0  0  0  0  0  0  0  0  0  0  0  0
    3.8970   -0.7500    0.0000 Cl  0  0  0  0  0  0  0  0  0  0  0  0
    1.2990    3.3300    0.0000 H   0  0  0  0  0  0  0  0  0  0  0  0
    3.5330    2.0400    0.0000 H   0  0  0  0  0  0  0  0  0  0  0  0
    1.2990   -1.8300    0.0000 H   0  0  0  0  0  0  0  0  0  0  0  0
   -4.4800    3.4850    0.0000 H   0  0  0  0  0  0  0  0  0  0  0  0
    1.0880    4.0020    0.0000 H   0  0  0  0  0  0  0  0  0  0  0  0
    0.2970    5.3250    0.8900 H   0  0  0  0  0  0  0  0  0  0  0  0
    0.2970    5.3250   -0.8900 H   0  0  0  0  0  0  0  0  0  0  0  0
   -3.9150    0.7500   -0.8900 H   0  0  0  0  0  0  0  0  0  0  0  0
   -3.9150    0.7500    0.8900 H   0  0  0  0  0  0  0  0  0  0  0  0
   -2.9700   -3.1000    0.0000 H   0  0  0  0  0  0  0  0  0  0  0  0
   -2.3970   -5.6140    0.0000 H   0  0  0  0  0  0  0  0  0  0  0  0
    0.0700   -6.3750    0.0000 H   0  0  0  0  0  0  0  0  0  0  0  0
    1.9600   -4.6200    0.0000 H   0  0  0  0  0  0  0  0  0  0  0  0
  1  2  1  0  0  0  0
  1  6  2  0  0  0  0
  1 24  1  0  0  0  0
  2  3  2  0  0  0  0
  2 25  1  0  0  0  0
  3  4  1  0  0  0  0
  3 23  1  0  0  0  0
  4  5  2  0  0  0  0
  4 26  1  0  0  0  0
  5  6  1  0  0  0  0
  5 15  1  0  0  0  0
  6  7  1  0  0  0  0
  7  8  1  0  0  0  0
  7 11  1  0  0  0  0
  8  9  2  0  0  0  0
  8 13  1  0  0  0  0
  9 10  1  0  0  0  0
  9 27  1  0  0  0  0
 10 11  2  0  0  0  0
 11 12  1  0  0  0  0
 12 28  1  0  0  0  0
 12 29  1  0  0  0  0
 12 30  1  0  0  0  0
 13 14  1  0  0  0  0
 13 31  1  0  0  0  0
 13 32  1  0  0  0  0
 14 15  2  0  0  0  0
 15 16  1  0  0  0  0
 16 17  1  0  0  0  0
 16 21  2  0  0  0  0
 17 18  2  0  0  0  0
 17 33  1  0  0  0  0
 18 19  1  0  0  0  0
 18 34  1  0  0  0  0
 19 20  2  0  0  0  0
 19 35  1  0  0  0  0
 20 21  1  0  0  0  0
 20 36  1  0  0  0  0
 21 22  1  0  0  0  0
M  END
>  <SMILES>
Clc1cc2c(-n3c(CN=C2c2ccccc2F)cnc3C)cc1

>  <Percent remaining transport>
42.700001

>  <NAME>
Midazolam

>  <Class>
1

$$$$
Diazepam
  MOE2013           3D

 33 35  0  0  0  0  0  0  0  0999 V2000
    0.0000    0.0000    0.0000 C   0  0  0  0  0  0  0  0  0  0  0  0
    0.0000    1.5000    0.0000 C   0  0  0  0  0  0  0  0  0  0  0  0
    1.2990    2.2500    0.0000 Cl  0  0  0  0  0  0  0  0  0  0  0  0
   -1.2990    2.2500    0.0000 C   0  0  0  0  0  0  0  0  0  0  0  0
   -2.5980    1.5000    0.0000 C   0  0  0  0  0  0  0  0  0  0  0  0
   -2.5980    0.0000    0.0000 C   0  0  0  0  0  0  0  0  0  0  0  0
   -1.2990   -0.7500    0.0000 C   0  0  0  0  0  0  0  0  0  0  0  0
   -1.0760   -2.2330    0.0000 C   0  0  0  0  0  0  0  0  0  0  0  0
   -2.0960   -3.3330    0.0000 N   0  0  0  0  0  0  0  0  0  0  0  0
   -3.5920   -3.2210    0.0000 C   0  0  0  0  0  0  0  0  0  0  0  0
   -4.4360   -1.9810    0.0000 C   0  0  0  0  0  0  0  0  0  0  0  0
   -5.9200   -2.2050    0.0000 O   0  0  0  0  0  0  0  0  0  0  0  0
   -3.9940   -0.5480    0.0000 N   0  0  0  0  0  0  0  0  0  0  0  0
   -5.0940    0.4720    0.0000 C   0  0  0  0  0  0  0  0  0  0  0  0
    0.3580   -2.6750    0.0000 C   0  0  0  0  0  0  0  0  0  0  0  0
    0.6920   -4.1380    0.0000 C   0  0  0  0  0  0  0  0  0  0  0  0
    2.1250   -4.5800    0.0000 C   0  0  0  0  0  0  0  0  0  0  0  0
    3.2250   -3.5600    0.0000 C   0  0  0  0  0  0  0  0  0  0  0  0
    2.8910   -2.0970    0.0000 C   0  0  0  0  0  0  0  0  0  0  0  0
    1.4580   -1.6550    0.0000 C   0  0  0  0  0  0  0  0  0  0  0  0
    0.9350   -0.5400    0.0000 H   0  0  0  0  0  0  0  0  0  0  0  0
   -1.2990    3.3300    0.0000 H   0  0  0  0  0  0  0  0  0  0  0  0
   -3.5330    2.0400    0.0000 H   0  0  0  0  0  0  0  0  0  0  0  0
   -3.9070   -3.7660    0.8900 H   0  0  0  0  0  0  0  0  0  0  0  0
   -3.9070   -3.7660   -0.8900 H   0  0  0  0  0  0  0  0  0  0  0  0
   -4.6620    1.4730    0.0000 H   0  0  0  0  0  0  0  0  0  0  0  0
   -5.7100    0.3420    0.8900 H   0  0  0  0  0  0  0  0  0  0  0  0
   -5.7100    0.3420   -0.8900 H   0  0  0  0  0  0  0  0  0  0  0  0
   -0.1000   -4.8730    0.0000 H   0  0  0  0  0  0  0  0  0  0  0  0
    2.3650   -5.6330    0.0000 H   0  0  0  0  0  0  0  0  0  0  0  0
    4.2570   -3.8780    0.0000 H   0  0  0  0  0  0  0  0  0  0  0  0
    3.6830   -1.3620    0.0000 H   0  0  0  0  0  0  0  0  0  0  0  0
    1.2180   -0.6020    0.0000 H   0  0  0  0  0  0  0  0  0  0  0  0
  1  2  1  0  0  0  0
  1  7  2  0  0  0  0
  1 21  1  0  0  0  0
  2  3  1  0  0  0  0
  2  4  2  0  0  0  0
  4  5  1  0  0  0  0
  4 22  1  0  0  0  0
  5  6  2  0  0  0  0
  5 23  1  0  0  0  0
  6  7  1  0  0  0  0
  6 13  1  0  0  0  0
  7  8  1  0  0  0  0
  8  9  2  0  0  0  0
  8 15  1  0  0  0  0
  9 10  1  0  0  0  0
 10 11  1  0  0  0  0
 10 24  1  0  0  0  0
 10 25  1  0  0  0  0
 11 12  2  0  0  0  0
 11 13  1  0  0  0  0
 13 14  1  0  0  0  0
 14 26  1  0  0  0  0
 14 27  1  0  0  0  0
 14 28  1  0  0  0  0
 15 16  1  0  0  0  0
 15 20  2  0  0  0  0
 16 17  2  0  0  0  0
 16 29  1  0  0  0  0
 17 18  1  0  0  0  0
 17 30  1  0  0  0  0
 18 19  2  0  0  0  0
 18 31  1  0  0  0  0
 19 20  1  0  0  0  0
 19 32  1  0  0  0  0
 20 33  1  0  0  0  0
M  END
>  <SMILES>
Clc1cc2c(N(C)C(=O)CN=C2c2ccccc2)cc1

>  <Percent remaining transport>
86.900002

>  <NAME>
Diazepam

>  <Class>
0

$$$$
Loratadine
  MOE2013           3D

 50 53  0  0  0  0  0  0  0  0999 V2000
    1.2990    2.2500    0.0000 C   0  0  0  0  0  0  0  0  0  0  0  0
    2.5980    1.5000    0.0000 C   0  0  0  0  0  0  0  0  0  0  0  0
    2.5980    0.0000    0.0000 C   0  0  0  0  0  0  0  0  0  0  0  0
    1.2990   -0.7500    0.0000 C   0  0  0  0  0  0  0  0  0  0  0  0
    0.0000    0.0000    0.0000 C   0  0  0  0  0  0  0  0  0  0  0  0
    0.0000    1.5000    0.0000 C   0  0  0  0  0  0  0  0  0  0  0  0
   -1.1730    2.4350    0.0000 C   0  0  0  0  0  0  0  0  0  0  0  0
   -2.6350    2.1020    0.0000 C   0  0  0  0  0  0  0  0  0  0  0  0
   -3.2860    0.7500    0.0000 C   0  0  0  0  0  0  0  0  0  0  0  0
   -2.6350   -0.6020    0.0000 C   0  0  0  0  0  0  0  0  0  0  0  0
   -1.1730   -0.9350    0.0000 C   0  0  0  0  0  0  0  0  0  0  0  0
   -4.7820    0.6380    0.0000 C   0  0  0  0  0  0  0  0  0  0  0  0
   -5.6270    1.8770    0.0000 C   0  0  0  0  0  0  0  0  0  0  0  0
   -4.9760    3.2290    0.0000 C   0  0  0  0  0  0  0  0  0  0  0  0
   -3.4800    3.3410    0.0000 N   0  0  0  0  0  0  0  0  0  0  0  0
   -0.8390    3.8980    0.0000 C   0  0  0  0  0  0  0  0  0  0  0  0
    0.5940    4.3400    0.0000 C   0  0  0  0  0  0  0  0  0  0  0  0
    0.9280    5.8020    0.0000 C   0  0  0  0  0  0  0  0  0  0  0  0
   -0.1710    6.8220    0.0000 N   0  0  0  0  0  0  0  0  0  0  0  0
    0.1620    8.2850    0.0000 C   0  0  0  0  0  0  0  0  0  0  0  0
   -0.9370    9.3050    0.0000 O   0  0  0  0  0  0  0  0  0  0  0  0
   -0.6030   10.7680    0.0000 C   0  0  0  0  0  0  0  0  0  0  0  0
   -1.7030   11.7880    0.0000 C   0  0  0  0  0  0  0  0  0  0  0  0
    1.5960    8.7270    0.0000 O   0  0  0  0  0  0  0  0  0  0  0  0
   -1.6050    6.3800    0.0000 C   0  0  0  0  0  0  0  0  0  0  0  0
   -1.9380    4.9180    0.0000 C   0  0  0  0  0  0  0  0  0  0  0  0
    3.8970   -0.7500    0.0000 Cl  0  0  0  0  0  0  0  0  0  0  0  0
    1.2990    3.3300    0.0000 H   0  0  0  0  0  0  0  0  0  0  0  0
    3.5330    2.0400    0.0000 H   0  0  0  0  0  0  0  0  0  0  0  0
    1.2990   -1.8300    0.0000 H   0  0  0  0  0  0  0  0  0  0  0  0
   -3.0270   -1.0940    0.8900 H   0  0  0  0  0  0  0  0  0  0  0  0
   -3.0270   -1.0940   -0.8900 H   0  0  0  0  0  0  0  0  0  0  0  0
   -1.0330   -1.5490   -0.8900 H   0  0  0  0  0  0  0  0  0  0  0  0
   -1.0330   -1.5490    0.8900 H   0  0  0  0  0  0  0  0  0  0  0  0
   -5.2510   -0.3350    0.0000 H   0  0  0  0  0  0  0  0  0  0  0  0
   -6.7040    1.7960    0.0000 H   0  0  0  0  0  0  0  0  0  0  0  0
   -5.5840    4.1210    0.0000 H   0  0  0  0  0  0  0  0  0  0  0  0
    1.0550    3.9120   -0.8900 H   0  0  0  0  0  0  0  0  0  0  0  0
    1.0550    3.9120    0.8900 H   0  0  0  0  0  0  0  0  0  0  0  0
    1.5290    5.9870   -0.8900 H   0  0  0  0  0  0  0  0  0  0  0  0
    1.5290    5.9870    0.8900 H   0  0  0  0  0  0  0  0  0  0  0  0
   -0.0020   10.9540    0.8900 H   0  0  0  0  0  0  0  0  0  0  0  0
   -0.0020   10.9540   -0.8900 H   0  0  0  0  0  0  0  0  0  0  0  0
   -2.3340   11.6420    0.8760 H   0  0  0  0  0  0  0  0  0  0  0  0
   -2.3030   11.6750   -0.9030 H   0  0  0  0  0  0  0  0  0  0  0  0
   -1.2710   12.7880    0.0270 H   0  0  0  0  0  0  0  0  0  0  0  0
   -2.0660    6.8080    0.8900 H   0  0  0  0  0  0  0  0  0  0  0  0
   -2.0660    6.8080   -0.8900 H   0  0  0  0  0  0  0  0  0  0  0  0
   -2.5390    4.7320    0.8900 H   0  0  0  0  0  0  0  0  0  0  0  0
   -2.5390    4.7320   -0.8900 H   0  0  0  0  0  0  0  0  0  0  0  0
  1  2  1  0  0  0  0
  1  6  2  0  0  0  0
  1 28  1  0  0  0  0
  2  3  2  0  0  0  0
  2 29  1  0  0  0  0
  3  4  1  0  0  0  0
  3 27  1  0  0  0  0
  4  5  2  0  0  0  0
  4 30  1  0  0  0  0
  5  6  1  0  0  0  0
  5 11  1  0  0  0  0
  6  7  1  0  0  0  0
  7  8  1  0  0  0  0
  7 16  2  0  0  0  0
  8  9  1  0  0  0  0
  8 15  2  0  0  0  0
  9 10  1  0  0  0  0
  9 12  2  0  0  0  0
 10 11  1  0  0  0  0
 10 31  1  0  0  0  0
 10 32  1  0  0  0  0
 11 33  1  0  0  0  0
 11 34  1  0  0  0  0
 12 13  1  0  0  0  0
 12 35  1  0  0  0  0
 13 14  2  0  0  0  0
 13 36  1  0  0  0  0
 14 15  1  0  0  0  0
 14 37  1  0  0  0  0
 16 17  1  0  0  0  0
 16 26  1  0  0  0  0
 17 18  1  0  0  0  0
 17 38  1  0  0  0  0
 17 39  1  0  0  0  0
 18 19  1  0  0  0  0
 18 40  1  0  0  0  0
 18 41  1  0  0  0  0
 19 20  1  0  0  0  0
 19 25  1  0  0  0  0
 20 21  1  0  0  0  0
 20 24  2  0  0  0  0
 21 22  1  0  0  0  0
 22 23  1  0  0  0  0
 22 42  1  0  0  0  0
 22 43  1  0  0  0  0
 23 44  1  0  0  0  0
 23 45  1  0  0  0  0
 23 46  1  0  0  0  0
 25 26  1  0  0  0  0
 25 47  1  0  0  0  0
 25 48  1  0  0  0  0
 26 49  1  0  0  0  0
 26 50  1  0  0  0  0
M  END
>  <SMILES>
Clc1cc2c(cc1)C(c1ncccc1CC2)=C1CCN(CC1)C(OCC)=O

>  <Percent remaining transport>
13.2

>  <NAME>
Loratadine

>  <Class>
1

$$$$
MK571
  MOE2013           3D

 60 62  0  0  1  0  0  0  0  0999 V2000
    7.1830  -11.2630    0.0000 Cl  0  0  0  0  0  0  0  0  0  0  0  0
   -1.3670  -11.2900    0.0000 S   0  0  0  0  0  0  0  0  0  0  0  0
   -0.6530  -10.0520    0.0000 S   0  0  0  0  0  0  0  0  0  0  0  0
   -3.5080  -10.0530    0.0000 O   0  0  0  0  0  0  0  0  0  0  0  0
   -2.7950   -8.8200    0.0000 O   0  0  0  0  0  0  0  0  0  0  0  0
   -2.0820   -7.5820    0.0000 O   0  5  0  0  0  0  0  0  0  0  0  0
    4.3360  -11.2790    0.0000 N   0  0  0  0  0  0  0  0  0  0  0  0
   -4.2220  -11.2910    0.0000 N   0  0  0  0  0  0  0  0  0  0  0  0
    5.0460  -10.8620    0.0000 C   0  0  0  0  0  0  0  0  0  0  0  0
    5.0450  -10.0380    0.0000 C   0  0  0  0  0  0  0  0  0  0  0  0
    3.6220  -10.8640    0.0000 C   0  0  0  0  0  0  0  0  0  0  0  0
    5.7590  -11.2680    0.0000 C   0  0  0  0  0  0  0  0  0  0  0  0
    0.0610  -11.2900    0.0000 C   0  0  0  0  0  0  0  0  0  0  0  0
    4.3250   -9.6280    0.0000 C   0  0  0  0  0  0  0  0  0  0  0  0
    1.4820  -11.2860    0.0000 C   0  0  0  0  0  0  0  0  0  0  0  0
    5.7520   -9.6240    0.0000 C   0  0  0  0  0  0  0  0  0  0  0  0
    3.6160  -10.0460    0.0000 C   0  0  0  0  0  0  0  0  0  0  0  0
    6.4670  -10.8570    0.0000 C   0  0  0  0  0  0  0  0  0  0  0  0
   -0.6530  -10.8760    0.0000 C   0  0  3  0  0  0  0  0  0  0  0  0
    0.7680  -10.8760    0.0000 C   0  0  0  0  0  0  0  0  0  0  0  0
    2.9100  -11.2810    0.0000 C   0  0  0  0  0  0  0  0  0  0  0  0
    6.4620  -10.0300    0.0000 C   0  0  0  0  0  0  0  0  0  0  0  0
    2.1950  -10.8700    0.0000 C   0  0  0  0  0  0  0  0  0  0  0  0
    0.0600  -12.1160    0.0000 C   0  0  0  0  0  0  0  0  0  0  0  0
    1.4850  -12.1150    0.0000 C   0  0  0  0  0  0  0  0  0  0  0  0
    0.7700  -12.5260    0.0000 C   0  0  0  0  0  0  0  0  0  0  0  0
   -2.0810  -10.8760    0.0000 C   0  0  0  0  0  0  0  0  0  0  0  0
   -1.3670   -9.6430    0.0000 C   0  0  0  0  0  0  0  0  0  0  0  0
   -2.7940  -11.2900    0.0000 C   0  0  0  0  0  0  0  0  0  0  0  0
   -3.5080  -10.8770    0.0000 C   0  0  0  0  0  0  0  0  0  0  0  0
   -1.3680   -8.8190    0.0000 C   0  0  0  0  0  0  0  0  0  0  0  0
   -2.0810   -8.4060    0.0000 C   0  0  0  0  0  0  0  0  0  0  0  0
   -4.9260  -10.8770    0.0000 C   0  0  0  0  0  0  0  0  0  0  0  0
   -4.2220  -12.1140    0.0000 C   0  0  0  0  0  0  0  0  0  0  0  0
    5.7630  -12.3480    0.0000 H   0  0  0  0  0  0  0  0  0  0  0  0
    4.3170   -8.5480    0.0000 H   0  0  0  0  0  0  0  0  0  0  0  0
    5.7460   -8.5440    0.0000 H   0  0  0  0  0  0  0  0  0  0  0  0
    2.6760   -9.5140    0.0000 H   0  0  0  0  0  0  0  0  0  0  0  0
   -0.6530  -10.8760    1.0900 H   0  0  0  0  0  0  0  0  0  0  0  0
    0.7630   -9.7960    0.0000 H   0  0  0  0  0  0  0  0  0  0  0  0
    2.9140  -12.3610    0.0000 H   0  0  0  0  0  0  0  0  0  0  0  0
    7.3950   -9.4850    0.0000 H   0  0  0  0  0  0  0  0  0  0  0  0
    2.1920   -9.7900    0.0000 H   0  0  0  0  0  0  0  0  0  0  0  0
   -0.8760  -12.6550    0.0000 H   0  0  0  0  0  0  0  0  0  0  0  0
    2.4210  -12.6540    0.0000 H   0  0  0  0  0  0  0  0  0  0  0  0
    0.7690  -13.6060    0.0000 H   0  0  0  0  0  0  0  0  0  0  0  0
   -2.0810  -10.2470    0.8900 H   0  0  0  0  0  0  0  0  0  0  0  0
   -2.0810  -10.2470   -0.8900 H   0  0  0  0  0  0  0  0  0  0  0  0
   -1.9110   -9.9590   -0.8900 H   0  0  0  0  0  0  0  0  0  0  0  0
   -1.9110   -9.9590    0.8900 H   0  0  0  0  0  0  0  0  0  0  0  0
   -2.7930  -11.9190   -0.8900 H   0  0  0  0  0  0  0  0  0  0  0  0
   -2.7930  -11.9190    0.8900 H   0  0  0  0  0  0  0  0  0  0  0  0
   -0.8230   -8.5040    0.8900 H   0  0  0  0  0  0  0  0  0  0  0  0
   -0.8230   -8.5040   -0.8900 H   0  0  0  0  0  0  0  0  0  0  0  0
   -5.7600  -11.5790    0.0000 H   0  0  0  0  0  0  0  0  0  0  0  0
   -4.9790  -10.2500   -0.8900 H   0  0  0  0  0  0  0  0  0  0  0  0
   -4.9790  -10.2500    0.8900 H   0  0  0  0  0  0  0  0  0  0  0  0
   -5.2500  -12.4770    0.0000 H   0  0  0  0  0  0  0  0  0  0  0  0
   -3.7080  -12.4770    0.8900 H   0  0  0  0  0  0  0  0  0  0  0  0
   -3.7080  -12.4770   -0.8900 H   0  0  0  0  0  0  0  0  0  0  0  0
  1 18  1  0  0  0  0
  2 19  1  0  0  0  0
  2 27  1  0  0  0  0
  3 19  1  0  0  0  0
  3 28  1  0  0  0  0
  4 30  2  0  0  0  0
  5 32  2  0  0  0  0
  6 32  1  0  0  0  0
  7  9  2  0  0  0  0
  7 11  1  0  0  0  0
  8 30  1  0  0  0  0
  8 33  1  0  0  0  0
  8 34  1  0  0  0  0
  9 10  1  0  0  0  0
  9 12  1  0  0  0  0
 10 14  2  0  0  0  0
 10 16  1  0  0  0  0
 11 17  2  0  0  0  0
 11 21  1  0  0  0  0
 12 18  2  0  0  0  0
 12 35  1  0  0  0  0
 13 19  1  0  0  0  0
 13 20  1  0  0  0  0
 13 24  2  0  0  0  0
 14 17  1  0  0  0  0
 14 36  1  0  0  0  0
 15 20  2  0  0  0  0
 15 23  1  0  0  0  0
 15 25  1  0  0  0  0
 16 22  2  0  0  0  0
 16 37  1  0  0  0  0
 17 38  1  0  0  0  0
 18 22  1  0  0  0  0
 19 39  1  0  0  0  0
 20 40  1  0  0  0  0
 21 23  2  0  0  0  0
 21 41  1  0  0  0  0
 22 42  1  0  0  0  0
 23 43  1  0  0  0  0
 24 26  1  0  0  0  0
 24 44  1  0  0  0  0
 25 26  2  0  0  0  0
 25 45  1  0  0  0  0
 26 46  1  0  0  0  0
 27 29  1  0  0  0  0
 27 47  1  0  0  0  0
 27 48  1  0  0  0  0
 28 31  1  0  0  0  0
 28 49  1  0  0  0  0
 28 50  1  0  0  0  0
 29 30  1  0  0  0  0
 29 51  1  0  0  0  0
 29 52  1  0  0  0  0
 31 32  1  0  0  0  0
 31 53  1  0  0  0  0
 31 54  1  0  0  0  0
 33 55  1  0  0  0  0
 33 56  1  0  0  0  0
 33 57  1  0  0  0  0
 34 58  1  0  0  0  0
 34 59  1  0  0  0  0
 34 60  1  0  0  0  0
M  CHG  1   6  -1
M  END
>  <SMILES>
Clc1cc2nc(ccc2cc1)\C=C\c1cc(ccc1)C(SCCC(=O)N(C)C)SCCC(=O)[O-].[Na+]

>  <Percent remaining transport>
3.8

>  <NAME>
MK571

>  <Class>
1

$$$$
Moclobemide
  MOE2013           3D

 36 37  0  0  0  0  0  0  0  0999 V2000
    0.0000    0.0000    0.0000 C   0  0  0  0  0  0  0  0  0  0  0  0
    0.0000    1.5000    0.0000 C   0  0  0  0  0  0  0  0  0  0  0  0
    1.2990    2.2500    0.0000 C   0  0  0  0  0  0  0  0  0  0  0  0
    1.2990    3.7500    0.0000 N   0  0  0  0  0  0  0  0  0  0  0  0
    2.5980    4.5000    0.0000 C   0  0  0  0  0  0  0  0  0  0  0  0
    2.5980    6.0000    0.0000 C   0  0  0  0  0  0  0  0  0  0  0  0
    3.8970    6.7500    0.0000 N   0  3  0  0  0  0  0  0  0  0  0  0
    5.1960    6.0000    0.0000 C   0  0  0  0  0  0  0  0  0  0  0  0
    6.4950    6.7500    0.0000 C   0  0  0  0  0  0  0  0  0  0  0  0
    6.4950    8.2500    0.0000 O   0  0  0  0  0  0  0  0  0  0  0  0
    5.1960    9.0000    0.0000 C   0  0  0  0  0  0  0  0  0  0  0  0
    3.8970    8.2500    0.0000 C   0  0  0  0  0  0  0  0  0  0  0  0
    2.5980    1.5000    0.0000 O   0  0  0  0  0  0  0  0  0  0  0  0
   -1.2990    2.2500    0.0000 C   0  0  0  0  0  0  0  0  0  0  0  0
   -2.5980    1.5000    0.0000 C   0  0  0  0  0  0  0  0  0  0  0  0
   -2.5980    0.0000    0.0000 C   0  0  0  0  0  0  0  0  0  0  0  0
   -1.2990   -0.7500    0.0000 C   0  0  0  0  0  0  0  0  0  0  0  0
   -3.8970   -0.7500    0.0000 Cl  0  0  0  0  0  0  0  0  0  0  0  0
    0.9350   -0.5400    0.0000 H   0  0  0  0  0  0  0  0  0  0  0  0
    0.4240    4.2550    0.0000 H   0  0  0  0  0  0  0  0  0  0  0  0
    3.1430    4.1850   -0.8900 H   0  0  0  0  0  0  0  0  0  0  0  0
    3.1430    4.1850    0.8900 H   0  0  0  0  0  0  0  0  0  0  0  0
    2.0530    6.3150    0.8900 H   0  0  0  0  0  0  0  0  0  0  0  0
    2.0530    6.3150   -0.8900 H   0  0  0  0  0  0  0  0  0  0  0  0
    3.8970    6.7500   -1.0100 H   0  0  0  0  0  0  0  0  0  0  0  0
    5.1960    5.3710   -0.8900 H   0  0  0  0  0  0  0  0  0  0  0  0
    5.1960    5.3710    0.8900 H   0  0  0  0  0  0  0  0  0  0  0  0
    7.0400    6.4350   -0.8900 H   0  0  0  0  0  0  0  0  0  0  0  0
    7.0400    6.4350    0.8900 H   0  0  0  0  0  0  0  0  0  0  0  0
    5.1960    9.6290   -0.8900 H   0  0  0  0  0  0  0  0  0  0  0  0
    5.1960    9.6290    0.8900 H   0  0  0  0  0  0  0  0  0  0  0  0
    3.3520    8.5650    0.8900 H   0  0  0  0  0  0  0  0  0  0  0  0
    3.3520    8.5650   -0.8900 H   0  0  0  0  0  0  0  0  0  0  0  0
   -1.2990    3.3300    0.0000 H   0  0  0  0  0  0  0  0  0  0  0  0
   -3.5330    2.0400    0.0000 H   0  0  0  0  0  0  0  0  0  0  0  0
   -1.2990   -1.8300    0.0000 H   0  0  0  0  0  0  0  0  0  0  0  0
  1  2  1  0  0  0  0
  1 17  2  0  0  0  0
  1 19  1  0  0  0  0
  2  3  1  0  0  0  0
  2 14  2  0  0  0  0
  3  4  1  0  0  0  0
  3 13  2  0  0  0  0
  4  5  1  0  0  0  0
  4 20  1  0  0  0  0
  5  6  1  0  0  0  0
  5 21  1  0  0  0  0
  5 22  1  0  0  0  0
  6  7  1  0  0  0  0
  6 23  1  0  0  0  0
  6 24  1  0  0  0  0
  7  8  1  0  0  0  0
  7 12  1  0  0  0  0
  7 25  1  0  0  0  0
  8  9  1  0  0  0  0
  8 26  1  0  0  0  0
  8 27  1  0  0  0  0
  9 10  1  0  0  0  0
  9 28  1  0  0  0  0
  9 29  1  0  0  0  0
 10 11  1  0  0  0  0
 11 12  1  0  0  0  0
 11 30  1  0  0  0  0
 11 31  1  0  0  0  0
 12 32  1  0  0  0  0
 12 33  1  0  0  0  0
 14 15  1  0  0  0  0
 14 34  1  0  0  0  0
 15 16  2  0  0  0  0
 15 35  1  0  0  0  0
 16 17  1  0  0  0  0
 16 18  1  0  0  0  0
 17 36  1  0  0  0  0
M  CHG  1   7   1
M  END
>  <SMILES>
Clc1ccc(cc1)C(=O)NCCN1CCOCC1

>  <Percent remaining transport>
81.199997

>  <NAME>
Moclobemide

>  <Class>
0

$$$$
Fenofibrate
  MOE2013           3D

 46 47  0  0  0  0  0  0  0  0999 V2000
    2.5980   -3.0000    0.0000 C   0  0  0  0  0  0  0  0  0  0  0  0
    1.2990   -2.2500    0.0000 C   0  0  0  0  0  0  0  0  0  0  0  0
    1.2990   -0.7500    0.0000 C   0  0  0  0  0  0  0  0  0  0  0  0
    0.0000    0.0000    0.0000 C   0  0  0  0  0  0  0  0  0  0  0  0
    0.0000    1.5000    0.0000 C   0  0  0  0  0  0  0  0  0  0  0  0
   -1.2990    2.2500    0.0000 C   0  0  0  0  0  0  0  0  0  0  0  0
   -2.5980    1.5000    0.0000 C   0  0  0  0  0  0  0  0  0  0  0  0
   -3.8970    2.2500    0.0000 Cl  0  0  0  0  0  0  0  0  0  0  0  0
   -2.5980    0.0000    0.0000 C   0  0  0  0  0  0  0  0  0  0  0  0
   -1.2990   -0.7500    0.0000 C   0  0  0  0  0  0  0  0  0  0  0  0
    2.5980    0.0000    0.0000 O   0  0  0  0  0  0  0  0  0  0  0  0
    0.0000   -3.0000    0.0000 C   0  0  0  0  0  0  0  0  0  0  0  0
    0.0000   -4.5000    0.0000 C   0  0  0  0  0  0  0  0  0  0  0  0
    1.2990   -5.2500    0.0000 C   0  0  0  0  0  0  0  0  0  0  0  0
    2.5980   -4.5000    0.0000 C   0  0  0  0  0  0  0  0  0  0  0  0
    1.2990   -6.7500    0.0000 O   0  0  0  0  0  0  0  0  0  0  0  0
    2.5980   -7.5000    0.0000 C   0  0  0  0  0  0  0  0  0  0  0  0
    2.5980   -9.0000    0.0000 C   0  0  0  0  0  0  0  0  0  0  0  0
    3.8970   -9.7500    0.0000 O   0  0  0  0  0  0  0  0  0  0  0  0
    3.8970  -11.2500    0.0000 C   0  0  0  0  0  0  0  0  0  0  0  0
    5.1960  -12.0000    0.0000 C   0  0  0  0  0  0  0  0  0  0  0  0
    2.5980  -12.0000    0.0000 C   0  0  0  0  0  0  0  0  0  0  0  0
    1.2990   -9.7500    0.0000 O   0  0  0  0  0  0  0  0  0  0  0  0
    4.0750   -7.7600    0.0000 C   0  0  0  0  0  0  0  0  0  0  0  0
    3.1110   -6.0900    0.0000 C   0  0  0  0  0  0  0  0  0  0  0  0
    3.5330   -2.4600    0.0000 H   0  0  0  0  0  0  0  0  0  0  0  0
    0.9350    2.0400    0.0000 H   0  0  0  0  0  0  0  0  0  0  0  0
   -1.2990    3.3300    0.0000 H   0  0  0  0  0  0  0  0  0  0  0  0
   -3.5330   -0.5400    0.0000 H   0  0  0  0  0  0  0  0  0  0  0  0
   -1.2990   -1.8300    0.0000 H   0  0  0  0  0  0  0  0  0  0  0  0
   -0.9350   -2.4600    0.0000 H   0  0  0  0  0  0  0  0  0  0  0  0
   -0.9350   -5.0400    0.0000 H   0  0  0  0  0  0  0  0  0  0  0  0
    3.5330   -5.0400    0.0000 H   0  0  0  0  0  0  0  0  0  0  0  0
    3.8970  -11.2500    1.0900 H   0  0  0  0  0  0  0  0  0  0  0  0
    5.5110  -12.1820   -1.0280 H   0  0  0  0  0  0  0  0  0  0  0  0
    5.0660  -12.9520    0.5140 H   0  0  0  0  0  0  0  0  0  0  0  0
    5.9560  -11.4110    0.5140 H   0  0  0  0  0  0  0  0  0  0  0  0
    2.2830  -12.1820   -1.0280 H   0  0  0  0  0  0  0  0  0  0  0  0
    1.8380  -11.4110    0.5140 H   0  0  0  0  0  0  0  0  0  0  0  0
    2.7280  -12.9520    0.5140 H   0  0  0  0  0  0  0  0  0  0  0  0
    4.2550   -8.8350    0.0000 H   0  0  0  0  0  0  0  0  0  0  0  0
    4.5220   -7.3170    0.8900 H   0  0  0  0  0  0  0  0  0  0  0  0
    4.5220   -7.3170   -0.8900 H   0  0  0  0  0  0  0  0  0  0  0  0
    2.2690   -5.3970    0.0000 H   0  0  0  0  0  0  0  0  0  0  0  0
    3.7180   -5.9240   -0.8900 H   0  0  0  0  0  0  0  0  0  0  0  0
    3.7180   -5.9240    0.8900 H   0  0  0  0  0  0  0  0  0  0  0  0
  1  2  1  0  0  0  0
  1 15  2  0  0  0  0
  1 26  1  0  0  0  0
  2  3  1  0  0  0  0
  2 12  2  0  0  0  0
  3  4  1  0  0  0  0
  3 11  2  0  0  0  0
  4  5  1  0  0  0  0
  4 10  2  0  0  0  0
  5  6  2  0  0  0  0
  5 27  1  0  0  0  0
  6  7  1  0  0  0  0
  6 28  1  0  0  0  0
  7  8  1  0  0  0  0
  7  9  2  0  0  0  0
  9 10  1  0  0  0  0
  9 29  1  0  0  0  0
 10 30  1  0  0  0  0
 12 13  1  0  0  0  0
 12 31  1  0  0  0  0
 13 14  2  0  0  0  0
 13 32  1  0  0  0  0
 14 15  1  0  0  0  0
 14 16  1  0  0  0  0
 15 33  1  0  0  0  0
 16 17  1  0  0  0  0
 17 18  1  0  0  0  0
 17 24  1  0  0  0  0
 17 25  1  0  0  0  0
 18 19  1  0  0  0  0
 18 23  2  0  0  0  0
 19 20  1  0  0  0  0
 20 21  1  0  0  0  0
 20 22  1  0  0  0  0
 20 34  1  0  0  0  0
 21 35  1  0  0  0  0
 21 36  1  0  0  0  0
 21 37  1  0  0  0  0
 22 38  1  0  0  0  0
 22 39  1  0  0  0  0
 22 40  1  0  0  0  0
 24 41  1  0  0  0  0
 24 42  1  0  0  0  0
 24 43  1  0  0  0  0
 25 44  1  0  0  0  0
 25 45  1  0  0  0  0
 25 46  1  0  0  0  0
M  END
>  <SMILES>
Clc1ccc(cc1)C(=O)c1ccc(OC(C(OC(C)C)=O)(C)C)cc1

>  <Percent remaining transport>
37.299999

>  <NAME>
Fenofibrate

>  <Class>
1

$$$$
Cetirizine
  MOE2013           3D

 53 55  0  0  1  0  0  0  0  0999 V2000
    0.0000   -3.0000    0.0000 C   0  0  0  0  0  0  0  0  0  0  0  0
    0.0000   -4.5000    0.0000 C   0  0  0  0  0  0  0  0  0  0  0  0
    1.2990   -5.2500    0.0000 C   0  0  0  0  0  0  0  0  0  0  0  0
    2.5980   -4.5000    0.0000 C   0  0  0  0  0  0  0  0  0  0  0  0
    2.5980   -3.0000    0.0000 C   0  0  0  0  0  0  0  0  0  0  0  0
    1.2990   -2.2500    0.0000 C   0  0  0  0  0  0  0  0  0  0  0  0
    1.2990   -0.7500    0.0000 C   0  0  3  0  0  0  0  0  0  0  0  0
    2.5980    0.0000    0.0000 N   0  3  0  0  0  0  0  0  0  0  0  0
    3.8970   -0.7500    0.0000 C   0  0  0  0  0  0  0  0  0  0  0  0
    5.1960    0.0000    0.0000 C   0  0  0  0  0  0  0  0  0  0  0  0
    5.1960    1.5000    0.0000 N   0  3  0  0  0  0  0  0  0  0  0  0
    6.4950    2.2500    0.0000 C   0  0  0  0  0  0  0  0  0  0  0  0
    6.4950    3.7500    0.0000 C   0  0  0  0  0  0  0  0  0  0  0  0
    7.7940    4.5000    0.0000 O   0  0  0  0  0  0  0  0  0  0  0  0
    7.7940    6.0000    0.0000 C   0  0  0  0  0  0  0  0  0  0  0  0
    9.0930    6.7500    0.0000 C   0  0  0  0  0  0  0  0  0  0  0  0
    9.0930    8.2500    0.0000 O   0  5  0  0  0  0  0  0  0  0  0  0
   10.3920    6.0000    0.0000 O   0  0  0  0  0  0  0  0  0  0  0  0
    3.8970    2.2500    0.0000 C   0  0  0  0  0  0  0  0  0  0  0  0
    2.5980    1.5000    0.0000 C   0  0  0  0  0  0  0  0  0  0  0  0
    0.0000    0.0000    0.0000 C   0  0  0  0  0  0  0  0  0  0  0  0
    0.0000    1.5000    0.0000 C   0  0  0  0  0  0  0  0  0  0  0  0
   -1.2990    2.2500    0.0000 C   0  0  0  0  0  0  0  0  0  0  0  0
   -2.5980    1.5000    0.0000 C   0  0  0  0  0  0  0  0  0  0  0  0
   -2.5980    0.0000    0.0000 C   0  0  0  0  0  0  0  0  0  0  0  0
   -1.2990   -0.7500    0.0000 C   0  0  0  0  0  0  0  0  0  0  0  0
    1.2990   -6.7500    0.0000 Cl  0  0  0  0  0  0  0  0  0  0  0  0
   -0.9350   -2.4600    0.0000 H   0  0  0  0  0  0  0  0  0  0  0  0
   -0.9350   -5.0400    0.0000 H   0  0  0  0  0  0  0  0  0  0  0  0
    3.5330   -5.0400    0.0000 H   0  0  0  0  0  0  0  0  0  0  0  0
    3.5330   -2.4600    0.0000 H   0  0  0  0  0  0  0  0  0  0  0  0
    1.2990   -0.7500   -1.0900 H   0  0  0  0  0  0  0  0  0  0  0  0
    2.5980    0.0000   -1.0100 H   0  0  0  0  0  0  0  0  0  0  0  0
    3.8970   -1.3790   -0.8900 H   0  0  0  0  0  0  0  0  0  0  0  0
    3.8970   -1.3790    0.8900 H   0  0  0  0  0  0  0  0  0  0  0  0
    5.7410   -0.3150   -0.8900 H   0  0  0  0  0  0  0  0  0  0  0  0
    5.7410   -0.3150    0.8900 H   0  0  0  0  0  0  0  0  0  0  0  0
    5.1960    1.5000   -1.0100 H   0  0  0  0  0  0  0  0  0  0  0  0
    7.0400    1.9350   -0.8900 H   0  0  0  0  0  0  0  0  0  0  0  0
    7.0400    1.9350    0.8900 H   0  0  0  0  0  0  0  0  0  0  0  0
    5.9500    4.0650    0.8900 H   0  0  0  0  0  0  0  0  0  0  0  0
    5.9500    4.0650   -0.8900 H   0  0  0  0  0  0  0  0  0  0  0  0
    7.2490    6.3150    0.8900 H   0  0  0  0  0  0  0  0  0  0  0  0
    7.2490    6.3150   -0.8900 H   0  0  0  0  0  0  0  0  0  0  0  0
    3.8970    2.8790   -0.8900 H   0  0  0  0  0  0  0  0  0  0  0  0
    3.8970    2.8790    0.8900 H   0  0  0  0  0  0  0  0  0  0  0  0
    2.0530    1.8150    0.8900 H   0  0  0  0  0  0  0  0  0  0  0  0
    2.0530    1.8150   -0.8900 H   0  0  0  0  0  0  0  0  0  0  0  0
    0.9350    2.0400    0.0000 H   0  0  0  0  0  0  0  0  0  0  0  0
   -1.2990    3.3300    0.0000 H   0  0  0  0  0  0  0  0  0  0  0  0
   -3.5330    2.0400    0.0000 H   0  0  0  0  0  0  0  0  0  0  0  0
   -3.5330   -0.5400    0.0000 H   0  0  0  0  0  0  0  0  0  0  0  0
   -1.2990   -1.8300    0.0000 H   0  0  0  0  0  0  0  0  0  0  0  0
  1  2  1  0  0  0  0
  1  6  2  0  0  0  0
  1 28  1  0  0  0  0
  2  3  2  0  0  0  0
  2 29  1  0  0  0  0
  3  4  1  0  0  0  0
  3 27  1  0  0  0  0
  4  5  2  0  0  0  0
  4 30  1  0  0  0  0
  5  6  1  0  0  0  0
  5 31  1  0  0  0  0
  6  7  1  0  0  0  0
  7  8  1  0  0  0  0
  7 21  1  0  0  0  0
  7 32  1  0  0  0  0
  8  9  1  0  0  0  0
  8 20  1  0  0  0  0
  8 33  1  0  0  0  0
  9 10  1  0  0  0  0
  9 34  1  0  0  0  0
  9 35  1  0  0  0  0
 10 11  1  0  0  0  0
 10 36  1  0  0  0  0
 10 37  1  0  0  0  0
 11 12  1  0  0  0  0
 11 19  1  0  0  0  0
 11 38  1  0  0  0  0
 12 13  1  0  0  0  0
 12 39  1  0  0  0  0
 12 40  1  0  0  0  0
 13 14  1  0  0  0  0
 13 41  1  0  0  0  0
 13 42  1  0  0  0  0
 14 15  1  0  0  0  0
 15 16  1  0  0  0  0
 15 43  1  0  0  0  0
 15 44  1  0  0  0  0
 16 17  1  0  0  0  0
 16 18  2  0  0  0  0
 19 20  1  0  0  0  0
 19 45  1  0  0  0  0
 19 46  1  0  0  0  0
 20 47  1  0  0  0  0
 20 48  1  0  0  0  0
 21 22  1  0  0  0  0
 21 26  2  0  0  0  0
 22 23  2  0  0  0  0
 22 49  1  0  0  0  0
 23 24  1  0  0  0  0
 23 50  1  0  0  0  0
 24 25  2  0  0  0  0
 24 51  1  0  0  0  0
 25 26  1  0  0  0  0
 25 52  1  0  0  0  0
 26 53  1  0  0  0  0
M  CHG  1   8   1
M  CHG  1  11   1
M  CHG  1  17  -1
M  END
>  <SMILES>
Clc1ccc(cc1)C(N1CCN(CC1)CCOCC(O)=O)c1ccccc1

>  <Percent remaining transport>
101.9

>  <NAME>
Cetirizine

>  <Class>
0

$$$$
Loperamide
  MOE2013           3D

 68 71  0  0  0  0  0  0  0  0999 V2000
   10.7700   -0.8570    0.0000 C   0  0  0  0  0  0  0  0  0  0  0  0
   12.0690   -0.1070    0.0000 C   0  0  0  0  0  0  0  0  0  0  0  0
   12.0690    1.3930    0.0000 C   0  0  0  0  0  0  0  0  0  0  0  0
   10.7700    2.1430    0.0000 C   0  0  0  0  0  0  0  0  0  0  0  0
    9.4710    1.3930    0.0000 C   0  0  0  0  0  0  0  0  0  0  0  0
    9.4710   -0.1070    0.0000 C   0  0  0  0  0  0  0  0  0  0  0  0
    8.1720   -0.8570    0.0000 C   0  0  0  0  0  0  0  0  0  0  0  0
    7.6590    0.5520    0.0000 C   0  0  0  0  0  0  0  0  0  0  0  0
    8.6230    1.7010    0.0000 C   0  0  0  0  0  0  0  0  0  0  0  0
    8.1100    3.1110    0.0000 C   0  0  0  0  0  0  0  0  0  0  0  0
    6.6330    3.3710    0.0000 C   0  0  0  0  0  0  0  0  0  0  0  0
    5.6690    2.2220    0.0000 C   0  0  0  0  0  0  0  0  0  0  0  0
    6.1820    0.8130    0.0000 C   0  0  0  0  0  0  0  0  0  0  0  0
    6.6950   -1.1180    0.0000 C   0  0  0  0  0  0  0  0  0  0  0  0
    5.7310    0.0310    0.0000 C   0  0  0  0  0  0  0  0  0  0  0  0
    4.2540   -0.2290    0.0000 N   0  3  0  0  0  0  0  0  0  0  0  0
    3.2890    0.9200    0.0000 C   0  0  0  0  0  0  0  0  0  0  0  0
    1.8120    0.6600    0.0000 C   0  0  0  0  0  0  0  0  0  0  0  0
    1.2990   -0.7500    0.0000 C   0  0  0  0  0  0  0  0  0  0  0  0
    0.0000    0.0000    0.0000 C   0  0  0  0  0  0  0  0  0  0  0  0
    0.0000    1.5000    0.0000 C   0  0  0  0  0  0  0  0  0  0  0  0
   -1.2990    2.2500    0.0000 C   0  0  0  0  0  0  0  0  0  0  0  0
   -2.5980    1.5000    0.0000 C   0  0  0  0  0  0  0  0  0  0  0  0
   -2.5980    0.0000    0.0000 C   0  0  0  0  0  0  0  0  0  0  0  0
   -1.2990   -0.7500    0.0000 C   0  0  0  0  0  0  0  0  0  0  0  0
   -3.8970    2.2500    0.0000 Cl  0  0  0  0  0  0  0  0  0  0  0  0
    0.3350   -1.8990    0.0000 O   0  0  0  0  0  0  0  0  0  0  0  0
    2.2630   -1.8990    0.0000 C   0  0  0  0  0  0  0  0  0  0  0  0
    3.7400   -1.6390    0.0000 C   0  0  0  0  0  0  0  0  0  0  0  0
    9.1360   -2.0060    0.0000 C   0  0  0  0  0  0  0  0  0  0  0  0
   10.6140   -1.7460    0.0000 N   0  0  0  0  0  0  0  0  0  0  0  0
   11.5780   -2.8950    0.0000 C   0  0  0  0  0  0  0  0  0  0  0  0
   11.1260   -0.3360    0.0000 C   0  0  0  0  0  0  0  0  0  0  0  0
    8.6230   -3.4160    0.0000 O   0  0  0  0  0  0  0  0  0  0  0  0
   10.7700   -1.9370    0.0000 H   0  0  0  0  0  0  0  0  0  0  0  0
   13.0040   -0.6470    0.0000 H   0  0  0  0  0  0  0  0  0  0  0  0
   13.0040    1.9330    0.0000 H   0  0  0  0  0  0  0  0  0  0  0  0
   10.7700    3.2230    0.0000 H   0  0  0  0  0  0  0  0  0  0  0  0
    8.5360    1.9330    0.0000 H   0  0  0  0  0  0  0  0  0  0  0  0
    9.6870    1.5130    0.0000 H   0  0  0  0  0  0  0  0  0  0  0  0
    8.8040    3.9380    0.0000 H   0  0  0  0  0  0  0  0  0  0  0  0
    6.2630    4.3860    0.0000 H   0  0  0  0  0  0  0  0  0  0  0  0
    4.6050    2.4090    0.0000 H   0  0  0  0  0  0  0  0  0  0  0  0
    5.4880   -0.0140    0.0000 H   0  0  0  0  0  0  0  0  0  0  0  0
    6.4800   -1.7090    0.8900 H   0  0  0  0  0  0  0  0  0  0  0  0
    6.4800   -1.7090   -0.8900 H   0  0  0  0  0  0  0  0  0  0  0  0
    5.9460    0.6220   -0.8900 H   0  0  0  0  0  0  0  0  0  0  0  0
    5.9460    0.6220    0.8900 H   0  0  0  0  0  0  0  0  0  0  0  0
    4.2540   -0.2290   -1.0100 H   0  0  0  0  0  0  0  0  0  0  0  0
    3.5040    1.5110   -0.8900 H   0  0  0  0  0  0  0  0  0  0  0  0
    3.5040    1.5110    0.8900 H   0  0  0  0  0  0  0  0  0  0  0  0
    1.4080    1.1420   -0.8900 H   0  0  0  0  0  0  0  0  0  0  0  0
    1.4080    1.1420    0.8900 H   0  0  0  0  0  0  0  0  0  0  0  0
    0.9350    2.0400    0.0000 H   0  0  0  0  0  0  0  0  0  0  0  0
   -1.2990    3.3300    0.0000 H   0  0  0  0  0  0  0  0  0  0  0  0
   -3.5330   -0.5400    0.0000 H   0  0  0  0  0  0  0  0  0  0  0  0
   -1.2990   -1.8300    0.0000 H   0  0  0  0  0  0  0  0  0  0  0  0
   -0.5530   -1.5330    0.0000 H   0  0  0  0  0  0  0  0  0  0  0  0
    2.0480   -2.4900   -0.8900 H   0  0  0  0  0  0  0  0  0  0  0  0
    2.0480   -2.4900    0.8900 H   0  0  0  0  0  0  0  0  0  0  0  0
    4.1440   -2.1210    0.8900 H   0  0  0  0  0  0  0  0  0  0  0  0
    4.1440   -2.1210   -0.8900 H   0  0  0  0  0  0  0  0  0  0  0  0
   11.0240   -3.8340    0.0000 H   0  0  0  0  0  0  0  0  0  0  0  0
   12.2050   -2.8430    0.8900 H   0  0  0  0  0  0  0  0  0  0  0  0
   12.2050   -2.8430   -0.8900 H   0  0  0  0  0  0  0  0  0  0  0  0
   10.2840    0.3560    0.0000 H   0  0  0  0  0  0  0  0  0  0  0  0
   11.7330   -0.1700   -0.8900 H   0  0  0  0  0  0  0  0  0  0  0  0
   11.7330   -0.1700    0.8900 H   0  0  0  0  0  0  0  0  0  0  0  0
  1  2  1  0  0  0  0
  1  6  2  0  0  0  0
  1 35  1  0  0  0  0
  2  3  2  0  0  0  0
  2 36  1  0  0  0  0
  3  4  1  0  0  0  0
  3 37  1  0  0  0  0
  4  5  2  0  0  0  0
  4 38  1  0  0  0  0
  5  6  1  0  0  0  0
  5 39  1  0  0  0  0
  6  7  1  0  0  0  0
  7  8  1  0  0  0  0
  7 14  1  0  0  0  0
  7 30  1  0  0  0  0
  8  9  1  0  0  0  0
  8 13  2  0  0  0  0
  9 10  2  0  0  0  0
  9 40  1  0  0  0  0
 10 11  1  0  0  0  0
 10 41  1  0  0  0  0
 11 12  2  0  0  0  0
 11 42  1  0  0  0  0
 12 13  1  0  0  0  0
 12 43  1  0  0  0  0
 13 44  1  0  0  0  0
 14 15  1  0  0  0  0
 14 45  1  0  0  0  0
 14 46  1  0  0  0  0
 15 16  1  0  0  0  0
 15 47  1  0  0  0  0
 15 48  1  0  0  0  0
 16 17  1  0  0  0  0
 16 29  1  0  0  0  0
 16 49  1  0  0  0  0
 17 18  1  0  0  0  0
 17 50  1  0  0  0  0
 17 51  1  0  0  0  0
 18 19  1  0  0  0  0
 18 52  1  0  0  0  0
 18 53  1  0  0  0  0
 19 20  1  0  0  0  0
 19 27  1  0  0  0  0
 19 28  1  0  0  0  0
 20 21  1  0  0  0  0
 20 25  2  0  0  0  0
 21 22  2  0  0  0  0
 21 54  1  0  0  0  0
 22 23  1  0  0  0  0
 22 55  1  0  0  0  0
 23 24  2  0  0  0  0
 23 26  1  0  0  0  0
 24 25  1  0  0  0  0
 24 56  1  0  0  0  0
 25 57  1  0  0  0  0
 27 58  1  0  0  0  0
 28 29  1  0  0  0  0
 28 59  1  0  0  0  0
 28 60  1  0  0  0  0
 29 61  1  0  0  0  0
 29 62  1  0  0  0  0
 30 31  1  0  0  0  0
 30 34  2  0  0  0  0
 31 32  1  0  0  0  0
 31 33  1  0  0  0  0
 32 63  1  0  0  0  0
 32 64  1  0  0  0  0
 32 65  1  0  0  0  0
 33 66  1  0  0  0  0
 33 67  1  0  0  0  0
 33 68  1  0  0  0  0
M  CHG  1  16   1
M  END
>  <SMILES>
Clc1ccc(cc1)C1(O)CCN(CC1)CCC(C(=O)N(C)C)(c1ccccc1)c1ccccc1

>  <Percent remaining transport>
88.099998

>  <NAME>
Loperamide

>  <Class>
0

$$$$
Triazolam
  MOE2013           3D

 35 38  0  0  0  0  0  0  0  0999 V2000
    1.2990    2.2500    0.0000 C   0  0  0  0  0  0  0  0  0  0  0  0
    2.5980    1.5000    0.0000 C   0  0  0  0  0  0  0  0  0  0  0  0
    2.5980    0.0000    0.0000 C   0  0  0  0  0  0  0  0  0  0  0  0
    1.2990   -0.7500    0.0000 C   0  0  0  0  0  0  0  0  0  0  0  0
    0.0000    0.0000    0.0000 C   0  0  0  0  0  0  0  0  0  0  0  0
    0.0000    1.5000    0.0000 C   0  0  0  0  0  0  0  0  0  0  0  0
   -1.1730    2.4350    0.0000 N   0  0  0  0  0  0  0  0  0  0  0  0
   -2.6350    2.1020    0.0000 C   0  0  0  0  0  0  0  0  0  0  0  0
   -3.4040    3.3890    0.0000 N   0  0  0  0  0  0  0  0  0  0  0  0
   -2.4180    4.5190    0.0000 N   0  0  0  0  0  0  0  0  0  0  0  0
   -1.0380    3.9290    0.0000 C   0  0  0  0  0  0  0  0  0  0  0  0
    0.2490    4.6980    0.0000 C   0  0  0  0  0  0  0  0  0  0  0  0
   -3.2860    0.7500    0.0000 C   0  0  0  0  0  0  0  0  0  0  0  0
   -2.6350   -0.6020    0.0000 N   0  0  0  0  0  0  0  0  0  0  0  0
   -1.1730   -0.9350    0.0000 C   0  0  0  0  0  0  0  0  0  0  0  0
   -0.8390   -2.3980    0.0000 C   0  0  0  0  0  0  0  0  0  0  0  0
   -1.9380   -3.4180    0.0000 C   0  0  0  0  0  0  0  0  0  0  0  0
   -1.6050   -4.8800    0.0000 C   0  0  0  0  0  0  0  0  0  0  0  0
   -0.1710   -5.3220    0.0000 C   0  0  0  0  0  0  0  0  0  0  0  0
    0.9280   -4.3020    0.0000 C   0  0  0  0  0  0  0  0  0  0  0  0
    0.5940   -2.8400    0.0000 C   0  0  0  0  0  0  0  0  0  0  0  0
    1.6940   -1.8200    0.0000 Cl  0  0  0  0  0  0  0  0  0  0  0  0
    3.8970   -0.7500    0.0000 Cl  0  0  0  0  0  0  0  0  0  0  0  0
    1.2990    3.3300    0.0000 H   0  0  0  0  0  0  0  0  0  0  0  0
    3.5330    2.0400    0.0000 H   0  0  0  0  0  0  0  0  0  0  0  0
    1.2990   -1.8300    0.0000 H   0  0  0  0  0  0  0  0  0  0  0  0
    1.0880    4.0020    0.0000 H   0  0  0  0  0  0  0  0  0  0  0  0
    0.2970    5.3250    0.8900 H   0  0  0  0  0  0  0  0  0  0  0  0
    0.2970    5.3250   -0.8900 H   0  0  0  0  0  0  0  0  0  0  0  0
   -3.9150    0.7500   -0.8900 H   0  0  0  0  0  0  0  0  0  0  0  0
   -3.9150    0.7500    0.8900 H   0  0  0  0  0  0  0  0  0  0  0  0
   -2.9700   -3.1000    0.0000 H   0  0  0  0  0  0  0  0  0  0  0  0
   -2.3970   -5.6140    0.0000 H   0  0  0  0  0  0  0  0  0  0  0  0
    0.0700   -6.3750    0.0000 H   0  0  0  0  0  0  0  0  0  0  0  0
    1.9600   -4.6200    0.0000 H   0  0  0  0  0  0  0  0  0  0  0  0
  1  2  1  0  0  0  0
  1  6  2  0  0  0  0
  1 24  1  0  0  0  0
  2  3  2  0  0  0  0
  2 25  1  0  0  0  0
  3  4  1  0  0  0  0
  3 23  1  0  0  0  0
  4  5  2  0  0  0  0
  4 26  1  0  0  0  0
  5  6  1  0  0  0  0
  5 15  1  0  0  0  0
  6  7  1  0  0  0  0
  7  8  1  0  0  0  0
  7 11  1  0  0  0  0
  8  9  2  0  0  0  0
  8 13  1  0  0  0  0
  9 10  1  0  0  0  0
 10 11  2  0  0  0  0
 11 12  1  0  0  0  0
 12 27  1  0  0  0  0
 12 28  1  0  0  0  0
 12 29  1  0  0  0  0
 13 14  1  0  0  0  0
 13 30  1  0  0  0  0
 13 31  1  0  0  0  0
 14 15  2  0  0  0  0
 15 16  1  0  0  0  0
 16 17  1  0  0  0  0
 16 21  2  0  0  0  0
 17 18  2  0  0  0  0
 17 32  1  0  0  0  0
 18 19  1  0  0  0  0
 18 33  1  0  0  0  0
 19 20  2  0  0  0  0
 19 34  1  0  0  0  0
 20 21  1  0  0  0  0
 20 35  1  0  0  0  0
 21 22  1  0  0  0  0
M  END
>  <SMILES>
Clc1ccccc1C1=NCc2n(-c3c1cc(Cl)cc3)c(nn2)C

>  <Percent remaining transport>
111.5

>  <NAME>
Triazolam

>  <Class>
0

$$$$
Sparfloxacin
  MOE2013           3D

 50 53  0  0  1  0  0  0  0  0999 V2000
    3.8970   -0.7500    0.0000 C   0  0  3  0  0  0  0  0  0  0  0  0
    2.5980    0.0000    0.0000 C   0  0  0  0  0  0  0  0  0  0  0  0
    1.2990   -0.7500    0.0000 N   0  0  0  0  0  0  0  0  0  0  0  0
    0.0000    0.0000    0.0000 C   0  0  0  0  0  0  0  0  0  0  0  0
    0.0000    1.5000    0.0000 C   0  0  0  0  0  0  0  0  0  0  0  0
   -1.2990    2.2500    0.0000 C   0  0  0  0  0  0  0  0  0  0  0  0
   -2.5980    1.5000    0.0000 C   0  0  0  0  0  0  0  0  0  0  0  0
   -3.8970    2.2500    0.0000 C   0  0  0  0  0  0  0  0  0  0  0  0
   -3.8970    3.7500    0.0000 C   0  0  0  0  0  0  0  0  0  0  0  0
   -2.5980    4.5000    0.0000 C   0  0  0  0  0  0  0  0  0  0  0  0
   -1.2990    3.7500    0.0000 N   0  0  3  0  0  0  0  0  0  0  0  0
    0.0000    4.5000    0.0000 C   0  0  0  0  0  0  0  0  0  0  0  0
    1.5000    4.5000    0.0000 C   0  0  0  0  0  0  0  0  0  0  0  0
    0.7500    5.7990    0.0000 C   0  0  0  0  0  0  0  0  0  0  0  0
   -5.1960    4.5000    0.0000 C   0  0  0  0  0  0  0  0  0  0  0  0
   -5.1960    6.0000    0.0000 O   0  5  0  0  0  0  0  0  0  0  0  0
   -6.4950    3.7500    0.0000 O   0  0  0  0  0  0  0  0  0  0  0  0
   -5.1960    1.5000    0.0000 O   0  0  0  0  0  0  0  0  0  0  0  0
   -2.5980    0.0000    0.0000 C   0  0  0  0  0  0  0  0  0  0  0  0
   -1.2990   -0.7500    0.0000 C   0  0  0  0  0  0  0  0  0  0  0  0
   -1.2990   -2.2500    0.0000 F   0  0  0  0  0  0  0  0  0  0  0  0
   -3.8970   -0.7500    0.0000 N   0  0  0  0  0  0  0  0  0  0  0  0
    1.2990    2.2500    0.0000 F   0  0  0  0  0  0  0  0  0  0  0  0
    1.2990   -2.2500    0.0000 C   0  0  0  0  0  0  0  0  0  0  0  0
    2.5980   -3.0000    0.0000 C   0  0  3  0  0  0  0  0  0  0  0  0
    2.5980   -4.5000    0.0000 C   0  0  0  0  0  0  0  0  0  0  0  0
    3.8970   -2.2500    0.0000 N   0  3  0  0  0  0  0  0  0  0  0  0
    5.1960    0.0000    0.0000 C   0  0  0  0  0  0  0  0  0  0  0  0
    3.8970   -0.7500   -1.0900 H   0  0  0  0  0  0  0  0  0  0  0  0
    2.5980    0.6290   -0.8900 H   0  0  0  0  0  0  0  0  0  0  0  0
    2.5980    0.6290    0.8900 H   0  0  0  0  0  0  0  0  0  0  0  0
   -2.5980    5.5800    0.0000 H   0  0  0  0  0  0  0  0  0  0  0  0
    0.0000    4.5000   -1.0900 H   0  0  0  0  0  0  0  0  0  0  0  0
    2.0450    4.1850   -0.8900 H   0  0  0  0  0  0  0  0  0  0  0  0
    2.0450    4.1850    0.8900 H   0  0  0  0  0  0  0  0  0  0  0  0
    0.7500    6.4280    0.8900 H   0  0  0  0  0  0  0  0  0  0  0  0
    0.7500    6.4280   -0.8900 H   0  0  0  0  0  0  0  0  0  0  0  0
   -3.8970   -1.7600    0.0000 H   0  0  0  0  0  0  0  0  0  0  0  0
   -4.7720   -0.2450    0.0000 H   0  0  0  0  0  0  0  0  0  0  0  0
    0.7540   -2.5650   -0.8900 H   0  0  0  0  0  0  0  0  0  0  0  0
    0.7540   -2.5650    0.8900 H   0  0  0  0  0  0  0  0  0  0  0  0
    2.5980   -3.0000   -1.0900 H   0  0  0  0  0  0  0  0  0  0  0  0
    2.5980   -4.8630    1.0280 H   0  0  0  0  0  0  0  0  0  0  0  0
    3.4880   -4.8630   -0.5140 H   0  0  0  0  0  0  0  0  0  0  0  0
    1.7080   -4.8630   -0.5140 H   0  0  0  0  0  0  0  0  0  0  0  0
    4.4020   -2.5420    0.8250 H   0  0  0  0  0  0  0  0  0  0  0  0
    4.4020   -2.5420   -0.8250 H   0  0  0  0  0  0  0  0  0  0  0  0
    5.5110    0.1820    1.0280 H   0  0  0  0  0  0  0  0  0  0  0  0
    5.0660    0.9520   -0.5140 H   0  0  0  0  0  0  0  0  0  0  0  0
    5.9560   -0.5890   -0.5140 H   0  0  0  0  0  0  0  0  0  0  0  0
  1  2  1  0  0  0  0
  1 27  1  0  0  0  0
  1 28  1  0  0  0  0
  1 29  1  0  0  0  0
  2  3  1  0  0  0  0
  2 30  1  0  0  0  0
  2 31  1  0  0  0  0
  3  4  1  0  0  0  0
  3 24  1  0  0  0  0
  4  5  1  0  0  0  0
  4 20  2  0  0  0  0
  5  6  2  0  0  0  0
  5 23  1  0  0  0  0
  6  7  1  0  0  0  0
  6 11  1  0  0  0  0
  7  8  1  0  0  0  0
  7 19  2  0  0  0  0
  8  9  1  0  0  0  0
  8 18  2  0  0  0  0
  9 10  2  0  0  0  0
  9 15  1  0  0  0  0
 10 11  1  0  0  0  0
 10 32  1  0  0  0  0
 11 12  1  0  0  0  0
 12 13  1  0  0  0  0
 12 14  1  0  0  0  0
 12 33  1  0  0  0  0
 13 14  1  0  0  0  0
 13 34  1  0  0  0  0
 13 35  1  0  0  0  0
 14 36  1  0  0  0  0
 14 37  1  0  0  0  0
 15 16  1  0  0  0  0
 15 17  2  0  0  0  0
 19 20  1  0  0  0  0
 19 22  1  0  0  0  0
 20 21  1  0  0  0  0
 22 38  1  0  0  0  0
 22 39  1  0  0  0  0
 24 25  1  0  0  0  0
 24 40  1  0  0  0  0
 24 41  1  0  0  0  0
 25 26  1  0  0  0  0
 25 27  1  0  0  0  0
 25 42  1  0  0  0  0
 26 43  1  0  0  0  0
 26 44  1  0  0  0  0
 26 45  1  0  0  0  0
 27 46  1  0  0  0  0
 27 47  1  0  0  0  0
 28 48  1  0  0  0  0
 28 49  1  0  0  0  0
 28 50  1  0  0  0  0
M  CHG  1  16  -1
M  CHG  1  27   1
M  END
>  <SMILES>
Fc1c(N2C[C@H](N[C@H](C2)C)C)c(F)c2N(C=C(C(O)=O)C(=O)c2c1N)C1CC1

>  <Percent remaining transport>
85.5

>  <NAME>
Sparfloxacin

>  <Class>
0

$$$$
Fluconazole
  MOE2013           3D

 34 36  0  0  0  0  0  0  0  0999 V2000
    3.3000    2.2260    0.0000 C   0  0  0  0  0  0  0  0  0  0  0  0
    3.6630    0.7700    0.0000 C   0  0  0  0  0  0  0  0  0  0  0  0
    2.5840   -0.2720    0.0000 C   0  0  0  0  0  0  0  0  0  0  0  0
    3.7970   -1.1530    0.0000 C   0  0  0  0  0  0  0  0  0  0  0  0
    3.6410   -2.6450    0.0000 N   0  0  0  0  0  0  0  0  0  0  0  0
    2.3420   -3.3950    0.0000 C   0  0  0  0  0  0  0  0  0  0  0  0
    2.6530   -4.8620    0.0000 N   0  0  0  0  0  0  0  0  0  0  0  0
    4.1450   -5.0190    0.0000 C   0  0  0  0  0  0  0  0  0  0  0  0
    4.7550   -3.6490    0.0000 N   0  0  0  0  0  0  0  0  0  0  0  0
    1.2140   -0.8820    0.0000 C   0  0  0  0  0  0  0  0  0  0  0  0
    0.0000    0.0000    0.0000 N   0  0  0  0  0  0  0  0  0  0  0  0
    0.0000    1.5000    0.0000 C   0  0  0  0  0  0  0  0  0  0  0  0
   -1.4270    1.9640    0.0000 N   0  0  0  0  0  0  0  0  0  0  0  0
   -2.3080    0.7500    0.0000 C   0  0  0  0  0  0  0  0  0  0  0  0
   -1.4270   -0.4640    0.0000 N   0  0  0  0  0  0  0  0  0  0  0  0
    1.7450    0.9720    0.0000 O   0  0  0  0  0  0  0  0  0  0  0  0
    5.1050    0.3570    0.0000 C   0  0  0  0  0  0  0  0  0  0  0  0
    6.1840    1.3990    0.0000 C   0  0  0  0  0  0  0  0  0  0  0  0
    5.8210    2.8540    0.0000 C   0  0  0  0  0  0  0  0  0  0  0  0
    4.3790    3.2680    0.0000 C   0  0  0  0  0  0  0  0  0  0  0  0
    6.9000    3.8960    0.0000 F   0  0  0  0  0  0  0  0  0  0  0  0
    5.4680   -1.0980    0.0000 F   0  0  0  0  0  0  0  0  0  0  0  0
    2.2620    2.5240    0.0000 H   0  0  0  0  0  0  0  0  0  0  0  0
    4.3720   -0.8970    0.8900 H   0  0  0  0  0  0  0  0  0  0  0  0
    4.3720   -0.8970   -0.8900 H   0  0  0  0  0  0  0  0  0  0  0  0
    1.3550   -2.9550    0.0000 H   0  0  0  0  0  0  0  0  0  0  0  0
    4.6850   -5.9540    0.0000 H   0  0  0  0  0  0  0  0  0  0  0  0
    1.1480   -1.5080    0.8900 H   0  0  0  0  0  0  0  0  0  0  0  0
    1.1480   -1.5080   -0.8900 H   0  0  0  0  0  0  0  0  0  0  0  0
    0.8740    2.1350    0.0000 H   0  0  0  0  0  0  0  0  0  0  0  0
   -3.3880    0.7500    0.0000 H   0  0  0  0  0  0  0  0  0  0  0  0
    2.3410    1.7240    0.0000 H   0  0  0  0  0  0  0  0  0  0  0  0
    7.2220    1.1010    0.0000 H   0  0  0  0  0  0  0  0  0  0  0  0
    4.1180    4.3160    0.0000 H   0  0  0  0  0  0  0  0  0  0  0  0
  1  2  1  0  0  0  0
  1 20  2  0  0  0  0
  1 23  1  0  0  0  0
  2  3  1  0  0  0  0
  2 17  2  0  0  0  0
  3  4  1  0  0  0  0
  3 10  1  0  0  0  0
  3 16  1  0  0  0  0
  4  5  1  0  0  0  0
  4 24  1  0  0  0  0
  4 25  1  0  0  0  0
  5  6  1  0  0  0  0
  5  9  1  0  0  0  0
  6  7  2  0  0  0  0
  6 26  1  0  0  0  0
  7  8  1  0  0  0  0
  8  9  2  0  0  0  0
  8 27  1  0  0  0  0
 10 11  1  0  0  0  0
 10 28  1  0  0  0  0
 10 29  1  0  0  0  0
 11 12  1  0  0  0  0
 11 15  1  0  0  0  0
 12 13  2  0  0  0  0
 12 30  1  0  0  0  0
 13 14  1  0  0  0  0
 14 15  2  0  0  0  0
 14 31  1  0  0  0  0
 16 32  1  0  0  0  0
 17 18  1  0  0  0  0
 17 22  1  0  0  0  0
 18 19  2  0  0  0  0
 18 33  1  0  0  0  0
 19 20  1  0  0  0  0
 19 21  1  0  0  0  0
 20 34  1  0  0  0  0
M  END
>  <SMILES>
Fc1cc(F)ccc1C(O)(Cn1ncnc1)Cn1ncnc1

>  <Percent remaining transport>
83.5

>  <NAME>
Fluconazole

>  <Class>
0

$$$$
Cerivastatin
  MOE2013           3D

 66 67  0  0  1  0  0  0  0  0999 V2000
   -1.2990   -5.2500    0.0000 C   0  0  3  0  0  0  0  0  0  0  0  0
    0.0000   -4.5000    0.0000 C   0  0  0  0  0  0  0  0  0  0  0  0
    0.0000   -3.0000    0.0000 C   0  0  0  0  0  0  0  0  0  0  0  0
    1.2990   -2.2500    0.0000 C   0  0  0  0  0  0  0  0  0  0  0  0
    2.5980   -3.0000    0.0000 C   0  0  0  0  0  0  0  0  0  0  0  0
    3.8970   -2.2500    0.0000 N   0  0  0  0  0  0  0  0  0  0  0  0
    3.8970   -0.7500    0.0000 C   0  0  0  0  0  0  0  0  0  0  0  0
    2.5980    0.0000    0.0000 C   0  0  0  0  0  0  0  0  0  0  0  0
    1.2990   -0.7500    0.0000 C   0  0  0  0  0  0  0  0  0  0  0  0
    0.0000    0.0000    0.0000 C   0  0  0  0  0  0  0  0  0  0  0  0
    0.0000    1.5000    0.0000 C   0  0  0  0  0  0  0  0  0  0  0  0
   -1.2990    2.2500    0.0000 C   0  0  0  0  0  0  0  0  0  0  0  0
   -2.5980    1.5000    0.0000 C   0  0  0  0  0  0  0  0  0  0  0  0
   -2.5980    0.0000    0.0000 C   0  0  0  0  0  0  0  0  0  0  0  0
   -1.2990   -0.7500    0.0000 C   0  0  0  0  0  0  0  0  0  0  0  0
   -3.8970    2.2500    0.0000 F   0  0  0  0  0  0  0  0  0  0  0  0
    2.5980    1.5000    0.0000 C   0  0  0  0  0  0  0  0  0  0  0  0
    3.8970    2.2500    0.0000 O   0  0  0  0  0  0  0  0  0  0  0  0
    3.8970    3.7500    0.0000 C   0  0  0  0  0  0  0  0  0  0  0  0
    5.1960    0.0000    0.0000 C   0  0  0  0  0  0  0  0  0  0  0  0
    6.4950   -0.7500    0.0000 C   0  0  0  0  0  0  0  0  0  0  0  0
    5.1960    1.5000    0.0000 C   0  0  0  0  0  0  0  0  0  0  0  0
    2.5980   -4.5000    0.0000 C   0  0  0  0  0  0  0  0  0  0  0  0
    3.8970   -5.2500    0.0000 C   0  0  0  0  0  0  0  0  0  0  0  0
    1.2990   -5.2500    0.0000 C   0  0  0  0  0  0  0  0  0  0  0  0
   -1.2990   -6.7500    0.0000 C   0  0  0  0  0  0  0  0  0  0  0  0
   -2.5980   -7.5000    0.0000 C   0  0  3  0  0  0  0  0  0  0  0  0
   -2.5980   -9.0000    0.0000 C   0  0  0  0  0  0  0  0  0  0  0  0
   -3.8970   -9.7500    0.0000 C   0  0  0  0  0  0  0  0  0  0  0  0
   -3.8970  -11.2500    0.0000 O   0  5  0  0  0  0  0  0  0  0  0  0
   -5.1960   -9.0000    0.0000 O   0  0  0  0  0  0  0  0  0  0  0  0
   -3.8970   -6.7500    0.0000 O   0  0  0  0  0  0  0  0  0  0  0  0
   -2.5980   -4.5000    0.0000 O   0  0  0  0  0  0  0  0  0  0  0  0
   -1.2990   -5.2500   -1.0900 H   0  0  0  0  0  0  0  0  0  0  0  0
    0.9350   -5.0400    0.0000 H   0  0  0  0  0  0  0  0  0  0  0  0
   -0.9350   -2.4600    0.0000 H   0  0  0  0  0  0  0  0  0  0  0  0
    0.9350    2.0400    0.0000 H   0  0  0  0  0  0  0  0  0  0  0  0
   -1.2990    3.3300    0.0000 H   0  0  0  0  0  0  0  0  0  0  0  0
   -3.5330   -0.5400    0.0000 H   0  0  0  0  0  0  0  0  0  0  0  0
   -1.2990   -1.8300    0.0000 H   0  0  0  0  0  0  0  0  0  0  0  0
    2.0530    1.8150    0.8900 H   0  0  0  0  0  0  0  0  0  0  0  0
    2.0530    1.8150   -0.8900 H   0  0  0  0  0  0  0  0  0  0  0  0
    4.9250    4.1130    0.0000 H   0  0  0  0  0  0  0  0  0  0  0  0
    3.3830    4.1130    0.8900 H   0  0  0  0  0  0  0  0  0  0  0  0
    3.3830    4.1130   -0.8900 H   0  0  0  0  0  0  0  0  0  0  0  0
    5.1960    0.0000   -1.0900 H   0  0  0  0  0  0  0  0  0  0  0  0
    6.8100   -0.9320    1.0280 H   0  0  0  0  0  0  0  0  0  0  0  0
    7.2550   -0.1610   -0.5140 H   0  0  0  0  0  0  0  0  0  0  0  0
    6.3650   -1.7020   -0.5140 H   0  0  0  0  0  0  0  0  0  0  0  0
    5.1960    1.8630    1.0280 H   0  0  0  0  0  0  0  0  0  0  0  0
    4.3060    1.8630   -0.5140 H   0  0  0  0  0  0  0  0  0  0  0  0
    6.0860    1.8630   -0.5140 H   0  0  0  0  0  0  0  0  0  0  0  0
    2.5980   -4.5000    1.0900 H   0  0  0  0  0  0  0  0  0  0  0  0
    4.2120   -5.4320   -1.0280 H   0  0  0  0  0  0  0  0  0  0  0  0
    3.7670   -6.2020    0.5140 H   0  0  0  0  0  0  0  0  0  0  0  0
    4.6570   -4.6610    0.5140 H   0  0  0  0  0  0  0  0  0  0  0  0
    0.9840   -5.4320   -1.0280 H   0  0  0  0  0  0  0  0  0  0  0  0
    0.5390   -4.6610    0.5140 H   0  0  0  0  0  0  0  0  0  0  0  0
    1.4290   -6.2020    0.5140 H   0  0  0  0  0  0  0  0  0  0  0  0
   -0.7540   -7.0650   -0.8900 H   0  0  0  0  0  0  0  0  0  0  0  0
   -0.7540   -7.0650    0.8900 H   0  0  0  0  0  0  0  0  0  0  0  0
   -2.5980   -7.5000    1.0900 H   0  0  0  0  0  0  0  0  0  0  0  0
   -2.0530   -9.3150    0.8900 H   0  0  0  0  0  0  0  0  0  0  0  0
   -2.0530   -9.3150   -0.8900 H   0  0  0  0  0  0  0  0  0  0  0  0
   -4.1480   -6.6050   -0.9150 H   0  0  0  0  0  0  0  0  0  0  0  0
   -2.8490   -4.3550    0.9150 H   0  0  0  0  0  0  0  0  0  0  0  0
  1  2  1  0  0  0  0
  1 26  1  0  0  0  0
  1 33  1  0  0  0  0
  1 34  1  0  0  0  0
  2  3  2  0  0  0  0
  2 35  1  0  0  0  0
  3  4  1  0  0  0  0
  3 36  1  0  0  0  0
  4  5  1  0  0  0  0
  4  9  2  0  0  0  0
  5  6  2  0  0  0  0
  5 23  1  0  0  0  0
  6  7  1  0  0  0  0
  7  8  2  0  0  0  0
  7 20  1  0  0  0  0
  8  9  1  0  0  0  0
  8 17  1  0  0  0  0
  9 10  1  0  0  0  0
 10 11  1  0  0  0  0
 10 15  2  0  0  0  0
 11 12  2  0  0  0  0
 11 37  1  0  0  0  0
 12 13  1  0  0  0  0
 12 38  1  0  0  0  0
 13 14  2  0  0  0  0
 13 16  1  0  0  0  0
 14 15  1  0  0  0  0
 14 39  1  0  0  0  0
 15 40  1  0  0  0  0
 17 18  1  0  0  0  0
 17 41  1  0  0  0  0
 17 42  1  0  0  0  0
 18 19  1  0  0  0  0
 19 43  1  0  0  0  0
 19 44  1  0  0  0  0
 19 45  1  0  0  0  0
 20 21  1  0  0  0  0
 20 22  1  0  0  0  0
 20 46  1  0  0  0  0
 21 47  1  0  0  0  0
 21 48  1  0  0  0  0
 21 49  1  0  0  0  0
 22 50  1  0  0  0  0
 22 51  1  0  0  0  0
 22 52  1  0  0  0  0
 23 24  1  0  0  0  0
 23 25  1  0  0  0  0
 23 53  1  0  0  0  0
 24 54  1  0  0  0  0
 24 55  1  0  0  0  0
 24 56  1  0  0  0  0
 25 57  1  0  0  0  0
 25 58  1  0  0  0  0
 25 59  1  0  0  0  0
 26 27  1  0  0  0  0
 26 60  1  0  0  0  0
 26 61  1  0  0  0  0
 27 28  1  0  0  0  0
 27 32  1  0  0  0  0
 27 62  1  0  0  0  0
 28 29  1  0  0  0  0
 28 63  1  0  0  0  0
 28 64  1  0  0  0  0
 29 30  1  0  0  0  0
 29 31  2  0  0  0  0
 32 65  1  0  0  0  0
 33 66  1  0  0  0  0
M  CHG  1  30  -1
M  END
>  <SMILES>
Fc1ccc(cc1)-c1c(COC)c(nc(C(C)C)c1\C=C\[C@@H](O)C[C@@H](O)CC(O)=O)C(C)C

>  <Percent remaining transport>
32.700001

>  <NAME>
Cerivastatin

>  <Class>
1

$$$$
Pitavastatin
  MOE2013           3D

 54 57  0  0  1  0  0  0  0  0999 V2000
    0.0000    0.0000    0.0000 C   0  0  0  0  0  0  0  0  0  0  0  0
    0.0000    1.5000    0.0000 C   0  0  0  0  0  0  0  0  0  0  0  0
   -1.2990    2.2500    0.0000 C   0  0  0  0  0  0  0  0  0  0  0  0
   -2.5980    1.5000    0.0000 C   0  0  0  0  0  0  0  0  0  0  0  0
   -2.5980    0.0000    0.0000 C   0  0  0  0  0  0  0  0  0  0  0  0
   -3.8970   -0.7500    0.0000 N   0  0  0  0  0  0  0  0  0  0  0  0
   -3.8970   -2.2500    0.0000 C   0  0  0  0  0  0  0  0  0  0  0  0
   -2.5980   -3.0000    0.0000 C   0  0  0  0  0  0  0  0  0  0  0  0
   -1.2990   -2.2500    0.0000 C   0  0  0  0  0  0  0  0  0  0  0  0
   -1.2990   -0.7500    0.0000 C   0  0  0  0  0  0  0  0  0  0  0  0
    0.0000   -3.0000    0.0000 C   0  0  0  0  0  0  0  0  0  0  0  0
    0.0000   -4.5000    0.0000 C   0  0  0  0  0  0  0  0  0  0  0  0
    1.2990   -5.2500    0.0000 C   0  0  0  0  0  0  0  0  0  0  0  0
    2.5980   -4.5000    0.0000 C   0  0  0  0  0  0  0  0  0  0  0  0
    3.8970   -5.2500    0.0000 F   0  0  0  0  0  0  0  0  0  0  0  0
    2.5980   -3.0000    0.0000 C   0  0  0  0  0  0  0  0  0  0  0  0
    1.2990   -2.2500    0.0000 C   0  0  0  0  0  0  0  0  0  0  0  0
   -2.5980   -4.5000    0.0000 C   0  0  0  0  0  0  0  0  0  0  0  0
   -3.8970   -5.2500    0.0000 C   0  0  0  0  0  0  0  0  0  0  0  0
   -3.8970   -6.7500    0.0000 C   0  0  3  0  0  0  0  0  0  0  0  0
   -2.5980   -7.5000    0.0000 O   0  0  0  0  0  0  0  0  0  0  0  0
   -5.1960   -7.5000    0.0000 C   0  0  0  0  0  0  0  0  0  0  0  0
   -5.1960   -9.0000    0.0000 C   0  0  3  0  0  0  0  0  0  0  0  0
   -3.8970   -9.7500    0.0000 O   0  0  0  0  0  0  0  0  0  0  0  0
   -6.4950   -9.7500    0.0000 C   0  0  0  0  0  0  0  0  0  0  0  0
   -6.4950  -11.2500    0.0000 C   0  0  0  0  0  0  0  0  0  0  0  0
   -7.7940  -12.0000    0.0000 O   0  0  0  0  0  0  0  0  0  0  0  0
   -5.1960  -12.0000    0.0000 O   0  5  0  0  0  0  0  0  0  0  0  0
   -5.1960   -3.0000    0.0000 C   0  0  0  0  0  0  0  0  0  0  0  0
   -6.6960   -3.0000    0.0000 C   0  0  0  0  0  0  0  0  0  0  0  0
   -5.9460   -4.2990    0.0000 C   0  0  0  0  0  0  0  0  0  0  0  0
    0.9350   -0.5400    0.0000 H   0  0  0  0  0  0  0  0  0  0  0  0
    0.9350    2.0400    0.0000 H   0  0  0  0  0  0  0  0  0  0  0  0
   -1.2990    3.3300    0.0000 H   0  0  0  0  0  0  0  0  0  0  0  0
   -3.5330    2.0400    0.0000 H   0  0  0  0  0  0  0  0  0  0  0  0
   -0.9350   -5.0400    0.0000 H   0  0  0  0  0  0  0  0  0  0  0  0
    1.2990   -6.3300    0.0000 H   0  0  0  0  0  0  0  0  0  0  0  0
    3.5330   -2.4600    0.0000 H   0  0  0  0  0  0  0  0  0  0  0  0
    1.2990   -1.1700    0.0000 H   0  0  0  0  0  0  0  0  0  0  0  0
   -1.6630   -5.0400    0.0000 H   0  0  0  0  0  0  0  0  0  0  0  0
   -4.8320   -4.7100    0.0000 H   0  0  0  0  0  0  0  0  0  0  0  0
   -3.8970   -6.7500    1.0900 H   0  0  0  0  0  0  0  0  0  0  0  0
   -2.3470   -7.6450   -0.9150 H   0  0  0  0  0  0  0  0  0  0  0  0
   -5.7410   -7.1850    0.8900 H   0  0  0  0  0  0  0  0  0  0  0  0
   -5.7410   -7.1850   -0.8900 H   0  0  0  0  0  0  0  0  0  0  0  0
   -5.1960   -9.0000   -1.0900 H   0  0  0  0  0  0  0  0  0  0  0  0
   -3.6460   -9.8950    0.9150 H   0  0  0  0  0  0  0  0  0  0  0  0
   -7.0400   -9.4350   -0.8900 H   0  0  0  0  0  0  0  0  0  0  0  0
   -7.0400   -9.4350    0.8900 H   0  0  0  0  0  0  0  0  0  0  0  0
   -5.1960   -3.0000   -1.0900 H   0  0  0  0  0  0  0  0  0  0  0  0
   -7.2410   -2.6850    0.8900 H   0  0  0  0  0  0  0  0  0  0  0  0
   -7.2410   -2.6850   -0.8900 H   0  0  0  0  0  0  0  0  0  0  0  0
   -5.9460   -4.9280   -0.8900 H   0  0  0  0  0  0  0  0  0  0  0  0
   -5.9460   -4.9280    0.8900 H   0  0  0  0  0  0  0  0  0  0  0  0
  1  2  1  0  0  0  0
  1 10  2  0  0  0  0
  1 32  1  0  0  0  0
  2  3  2  0  0  0  0
  2 33  1  0  0  0  0
  3  4  1  0  0  0  0
  3 34  1  0  0  0  0
  4  5  2  0  0  0  0
  4 35  1  0  0  0  0
  5  6  1  0  0  0  0
  5 10  1  0  0  0  0
  6  7  2  0  0  0  0
  7  8  1  0  0  0  0
  7 29  1  0  0  0  0
  8  9  2  0  0  0  0
  8 18  1  0  0  0  0
  9 10  1  0  0  0  0
  9 11  1  0  0  0  0
 11 12  1  0  0  0  0
 11 17  2  0  0  0  0
 12 13  2  0  0  0  0
 12 36  1  0  0  0  0
 13 14  1  0  0  0  0
 13 37  1  0  0  0  0
 14 15  1  0  0  0  0
 14 16  2  0  0  0  0
 16 17  1  0  0  0  0
 16 38  1  0  0  0  0
 17 39  1  0  0  0  0
 18 19  2  0  0  0  0
 18 40  1  0  0  0  0
 19 20  1  0  0  0  0
 19 41  1  0  0  0  0
 20 21  1  0  0  0  0
 20 22  1  0  0  0  0
 20 42  1  0  0  0  0
 21 43  1  0  0  0  0
 22 23  1  0  0  0  0
 22 44  1  0  0  0  0
 22 45  1  0  0  0  0
 23 24  1  0  0  0  0
 23 25  1  0  0  0  0
 23 46  1  0  0  0  0
 24 47  1  0  0  0  0
 25 26  1  0  0  0  0
 25 48  1  0  0  0  0
 25 49  1  0  0  0  0
 26 27  2  0  0  0  0
 26 28  1  0  0  0  0
 29 30  1  0  0  0  0
 29 31  1  0  0  0  0
 29 50  1  0  0  0  0
 30 31  1  0  0  0  0
 30 51  1  0  0  0  0
 30 52  1  0  0  0  0
 31 53  1  0  0  0  0
 31 54  1  0  0  0  0
M  CHG  1  28  -1
M  END
>  <SMILES>
Fc1ccc(cc1)-c1c2c(nc(C3CC3)c1\C=C\C(O)CC(O)CC(O)=O)cccc2

>  <Percent remaining transport>
35.400002

>  <NAME>
Pitavastatin

>  <Class>
1

$$$$
Atorvastatin
  MOE2013           3D

 75 78  0  0  1  0  0  0  0  0999 V2000
    3.7970   -1.1530    0.0000 C   0  0  3  0  0  0  0  0  0  0  0  0
    2.5840   -0.2720    0.0000 C   0  0  0  0  0  0  0  0  0  0  0  0
    1.2140   -0.8820    0.0000 C   0  0  0  0  0  0  0  0  0  0  0  0
    0.0000    0.0000    0.0000 N   0  0  0  0  0  0  0  0  0  0  0  0
    0.0000    1.5000    0.0000 C   0  0  0  0  0  0  0  0  0  0  0  0
   -1.4270    1.9640    0.0000 C   0  0  0  0  0  0  0  0  0  0  0  0
   -2.3080    0.7500    0.0000 C   0  0  0  0  0  0  0  0  0  0  0  0
   -1.4270   -0.4640    0.0000 C   0  0  0  0  0  0  0  0  0  0  0  0
   -1.8900   -1.8900    0.0000 C   0  0  0  0  0  0  0  0  0  0  0  0
   -3.3570   -2.2020    0.0000 C   0  0  0  0  0  0  0  0  0  0  0  0
   -0.8860   -3.0050    0.0000 C   0  0  0  0  0  0  0  0  0  0  0  0
   -3.8080    0.7500    0.0000 C   0  0  0  0  0  0  0  0  0  0  0  0
   -4.5580    2.0490    0.0000 N   0  0  0  0  0  0  0  0  0  0  0  0
   -6.0580    2.0490    0.0000 C   0  0  0  0  0  0  0  0  0  0  0  0
   -6.8080    3.3480    0.0000 C   0  0  0  0  0  0  0  0  0  0  0  0
   -8.3080    3.3480    0.0000 C   0  0  0  0  0  0  0  0  0  0  0  0
   -9.0580    2.0490    0.0000 C   0  0  0  0  0  0  0  0  0  0  0  0
   -8.3080    0.7500    0.0000 C   0  0  0  0  0  0  0  0  0  0  0  0
   -6.8080    0.7500    0.0000 C   0  0  0  0  0  0  0  0  0  0  0  0
   -4.5580   -0.5490    0.0000 O   0  0  0  0  0  0  0  0  0  0  0  0
   -1.8900    3.3900    0.0000 C   0  0  0  0  0  0  0  0  0  0  0  0
   -0.8860    4.5050    0.0000 C   0  0  0  0  0  0  0  0  0  0  0  0
   -1.3500    5.9310    0.0000 C   0  0  0  0  0  0  0  0  0  0  0  0
   -2.8170    6.2430    0.0000 C   0  0  0  0  0  0  0  0  0  0  0  0
   -3.8210    5.1290    0.0000 C   0  0  0  0  0  0  0  0  0  0  0  0
   -3.3570    3.7020    0.0000 C   0  0  0  0  0  0  0  0  0  0  0  0
    1.2140    2.3820    0.0000 C   0  0  0  0  0  0  0  0  0  0  0  0
    2.5840    1.7720    0.0000 C   0  0  0  0  0  0  0  0  0  0  0  0
    3.7970    2.6530    0.0000 C   0  0  0  0  0  0  0  0  0  0  0  0
    3.6410    4.1450    0.0000 C   0  0  0  0  0  0  0  0  0  0  0  0
    2.2700    4.7550    0.0000 C   0  0  0  0  0  0  0  0  0  0  0  0
    1.0570    3.8740    0.0000 C   0  0  0  0  0  0  0  0  0  0  0  0
    4.8540    5.0270    0.0000 F   0  0  0  0  0  0  0  0  0  0  0  0
    5.1680   -0.5430    0.0000 C   0  0  0  0  0  0  0  0  0  0  0  0
    6.3810   -1.4250    0.0000 C   0  0  3  0  0  0  0  0  0  0  0  0
    7.7520   -0.8150    0.0000 C   0  0  0  0  0  0  0  0  0  0  0  0
    8.9650   -1.6960    0.0000 C   0  0  0  0  0  0  0  0  0  0  0  0
   10.3350   -1.0860    0.0000 O   0  5  0  0  0  0  0  0  0  0  0  0
    8.8080   -3.1880    0.0000 O   0  0  0  0  0  0  0  0  0  0  0  0
    6.2240   -2.9170    0.0000 O   0  0  0  0  0  0  0  0  0  0  0  0
    3.6410   -2.6450    0.0000 O   0  0  0  0  0  0  0  0  0  0  0  0
    3.7970   -1.1530    1.0900 H   0  0  0  0  0  0  0  0  0  0  0  0
    2.6500    0.3540   -0.8900 H   0  0  0  0  0  0  0  0  0  0  0  0
    2.6500    0.3540    0.8900 H   0  0  0  0  0  0  0  0  0  0  0  0
    1.1480   -1.5080    0.8900 H   0  0  0  0  0  0  0  0  0  0  0  0
    1.1480   -1.5080   -0.8900 H   0  0  0  0  0  0  0  0  0  0  0  0
   -1.8900   -1.8900   -1.0900 H   0  0  0  0  0  0  0  0  0  0  0  0
   -3.7120   -2.2780    1.0280 H   0  0  0  0  0  0  0  0  0  0  0  0
   -3.5270   -3.1480   -0.5140 H   0  0  0  0  0  0  0  0  0  0  0  0
   -3.8980   -1.4070   -0.5140 H   0  0  0  0  0  0  0  0  0  0  0  0
   -0.6430   -3.2750    1.0280 H   0  0  0  0  0  0  0  0  0  0  0  0
    0.0180   -2.6790   -0.5140 H   0  0  0  0  0  0  0  0  0  0  0  0
   -1.3040   -3.8710   -0.5140 H   0  0  0  0  0  0  0  0  0  0  0  0
   -4.0530    2.9240    0.0000 H   0  0  0  0  0  0  0  0  0  0  0  0
   -6.2680    4.2830    0.0000 H   0  0  0  0  0  0  0  0  0  0  0  0
   -8.8480    4.2830    0.0000 H   0  0  0  0  0  0  0  0  0  0  0  0
  -10.1380    2.0490    0.0000 H   0  0  0  0  0  0  0  0  0  0  0  0
   -8.8480   -0.1850    0.0000 H   0  0  0  0  0  0  0  0  0  0  0  0
   -6.2680   -0.1850    0.0000 H   0  0  0  0  0  0  0  0  0  0  0  0
    0.1700    4.2810    0.0000 H   0  0  0  0  0  0  0  0  0  0  0  0
   -0.6270    6.7340    0.0000 H   0  0  0  0  0  0  0  0  0  0  0  0
   -3.1500    7.2700    0.0000 H   0  0  0  0  0  0  0  0  0  0  0  0
   -4.8770    5.3540    0.0000 H   0  0  0  0  0  0  0  0  0  0  0  0
   -4.0800    2.8990    0.0000 H   0  0  0  0  0  0  0  0  0  0  0  0
    2.6970    0.6980    0.0000 H   0  0  0  0  0  0  0  0  0  0  0  0
    4.7830    2.2130    0.0000 H   0  0  0  0  0  0  0  0  0  0  0  0
    2.1570    5.8290    0.0000 H   0  0  0  0  0  0  0  0  0  0  0  0
    0.0700    4.3130    0.0000 H   0  0  0  0  0  0  0  0  0  0  0  0
    5.2340    0.0830    0.8900 H   0  0  0  0  0  0  0  0  0  0  0  0
    5.2340    0.0830   -0.8900 H   0  0  0  0  0  0  0  0  0  0  0  0
    6.3810   -1.4250    1.0900 H   0  0  0  0  0  0  0  0  0  0  0  0
    7.8180   -0.1890    0.8900 H   0  0  0  0  0  0  0  0  0  0  0  0
    7.8180   -0.1890   -0.8900 H   0  0  0  0  0  0  0  0  0  0  0  0
    6.1940   -3.2060   -0.9150 H   0  0  0  0  0  0  0  0  0  0  0  0
    3.6110   -2.9340   -0.9150 H   0  0  0  0  0  0  0  0  0  0  0  0
  1  2  1  0  0  0  0
  1 34  1  0  0  0  0
  1 41  1  0  0  0  0
  1 42  1  0  0  0  0
  2  3  1  0  0  0  0
  2 43  1  0  0  0  0
  2 44  1  0  0  0  0
  3  4  1  0  0  0  0
  3 45  1  0  0  0  0
  3 46  1  0  0  0  0
  4  5  1  0  0  0  0
  4  8  1  0  0  0  0
  5  6  2  0  0  0  0
  5 27  1  0  0  0  0
  6  7  1  0  0  0  0
  6 21  1  0  0  0  0
  7  8  2  0  0  0  0
  7 12  1  0  0  0  0
  8  9  1  0  0  0  0
  9 10  1  0  0  0  0
  9 11  1  0  0  0  0
  9 47  1  0  0  0  0
 10 48  1  0  0  0  0
 10 49  1  0  0  0  0
 10 50  1  0  0  0  0
 11 51  1  0  0  0  0
 11 52  1  0  0  0  0
 11 53  1  0  0  0  0
 12 13  1  0  0  0  0
 12 20  2  0  0  0  0
 13 14  1  0  0  0  0
 13 54  1  0  0  0  0
 14 15  1  0  0  0  0
 14 19  2  0  0  0  0
 15 16  2  0  0  0  0
 15 55  1  0  0  0  0
 16 17  1  0  0  0  0
 16 56  1  0  0  0  0
 17 18  2  0  0  0  0
 17 57  1  0  0  0  0
 18 19  1  0  0  0  0
 18 58  1  0  0  0  0
 19 59  1  0  0  0  0
 21 22  1  0  0  0  0
 21 26  2  0  0  0  0
 22 23  2  0  0  0  0
 22 60  1  0  0  0  0
 23 24  1  0  0  0  0
 23 61  1  0  0  0  0
 24 25  2  0  0  0  0
 24 62  1  0  0  0  0
 25 26  1  0  0  0  0
 25 63  1  0  0  0  0
 26 64  1  0  0  0  0
 27 28  1  0  0  0  0
 27 32  2  0  0  0  0
 28 29  2  0  0  0  0
 28 65  1  0  0  0  0
 29 30  1  0  0  0  0
 29 66  1  0  0  0  0
 30 31  2  0  0  0  0
 30 33  1  0  0  0  0
 31 32  1  0  0  0  0
 31 67  1  0  0  0  0
 32 68  1  0  0  0  0
 34 35  1  0  0  0  0
 34 69  1  0  0  0  0
 34 70  1  0  0  0  0
 35 36  1  0  0  0  0
 35 40  1  0  0  0  0
 35 71  1  0  0  0  0
 36 37  1  0  0  0  0
 36 72  1  0  0  0  0
 36 73  1  0  0  0  0
 37 38  1  0  0  0  0
 37 39  2  0  0  0  0
 40 74  1  0  0  0  0
 41 75  1  0  0  0  0
M  CHG  1  38  -1
M  END
>  <SMILES>
Fc1ccc(cc1)-c1n(CC[C@@H](O)C[C@@H](O)CC(O)=O)c(C(C)C)c(C(=O)Nc2ccccc2)c1-c1ccccc1

>  <Percent remaining transport>
31.299999

>  <NAME>
Atorvastatin

>  <Class>
1

$$$$
Ezetimibe
  MOE2013           3D

 51 54  0  0  1  0  0  0  0  0999 V2000
    0.0000    0.0000    0.0000 C   0  0  3  0  0  0  0  0  0  0  0  0
    0.0000    1.5000    0.0000 N   0  0  0  0  0  0  0  0  0  0  0  0
   -1.5000    1.5000    0.0000 C   0  0  0  0  0  0  0  0  0  0  0  0
   -2.5610    2.5610    0.0000 O   0  0  0  0  0  0  0  0  0  0  0  0
   -1.5000    0.0000    0.0000 C   0  0  3  0  0  0  0  0  0  0  0  0
   -2.5610   -1.0610    0.0000 C   0  0  0  0  0  0  0  0  0  0  0  0
   -2.1720   -2.5100    0.0000 C   0  0  0  0  0  0  0  0  0  0  0  0
   -3.2330   -3.5700    0.0000 C   0  0  3  0  0  0  0  0  0  0  0  0
   -2.8450   -5.0190    0.0000 C   0  0  0  0  0  0  0  0  0  0  0  0
   -3.9060   -6.0800    0.0000 C   0  0  0  0  0  0  0  0  0  0  0  0
   -3.5170   -7.5290    0.0000 C   0  0  0  0  0  0  0  0  0  0  0  0
   -2.0680   -7.9170    0.0000 C   0  0  0  0  0  0  0  0  0  0  0  0
   -1.6800   -9.3660    0.0000 F   0  0  0  0  0  0  0  0  0  0  0  0
   -1.0080   -6.8560    0.0000 C   0  0  0  0  0  0  0  0  0  0  0  0
   -1.3960   -5.4070    0.0000 C   0  0  0  0  0  0  0  0  0  0  0  0
   -4.6820   -3.1820    0.0000 O   0  0  0  0  0  0  0  0  0  0  0  0
    1.0610    2.5610    0.0000 C   0  0  0  0  0  0  0  0  0  0  0  0
    2.5100    2.1720    0.0000 C   0  0  0  0  0  0  0  0  0  0  0  0
    3.5700    3.2330    0.0000 C   0  0  0  0  0  0  0  0  0  0  0  0
    3.1820    4.6820    0.0000 C   0  0  0  0  0  0  0  0  0  0  0  0
    4.2430    5.7430    0.0000 F   0  0  0  0  0  0  0  0  0  0  0  0
    1.7330    5.0700    0.0000 C   0  0  0  0  0  0  0  0  0  0  0  0
    0.6720    4.0100    0.0000 C   0  0  0  0  0  0  0  0  0  0  0  0
    1.0610   -1.0610    0.0000 C   0  0  0  0  0  0  0  0  0  0  0  0
    0.6720   -2.5100    0.0000 C   0  0  0  0  0  0  0  0  0  0  0  0
    1.7330   -3.5700    0.0000 C   0  0  0  0  0  0  0  0  0  0  0  0
    3.1820   -3.1820    0.0000 C   0  0  0  0  0  0  0  0  0  0  0  0
    4.2430   -4.2430    0.0000 O   0  0  0  0  0  0  0  0  0  0  0  0
    3.5700   -1.7330    0.0000 C   0  0  0  0  0  0  0  0  0  0  0  0
    2.5100   -0.6720    0.0000 C   0  0  0  0  0  0  0  0  0  0  0  0
    0.0000    0.0000   -1.0900 H   0  0  0  0  0  0  0  0  0  0  0  0
   -1.5000    0.0000   -1.0900 H   0  0  0  0  0  0  0  0  0  0  0  0
   -3.1690   -0.8980   -0.8900 H   0  0  0  0  0  0  0  0  0  0  0  0
   -3.1690   -0.8980    0.8900 H   0  0  0  0  0  0  0  0  0  0  0  0
   -1.5640   -2.6730    0.8900 H   0  0  0  0  0  0  0  0  0  0  0  0
   -1.5640   -2.6730   -0.8900 H   0  0  0  0  0  0  0  0  0  0  0  0
   -3.2330   -3.5700    1.0900 H   0  0  0  0  0  0  0  0  0  0  0  0
   -4.9490   -5.8010    0.0000 H   0  0  0  0  0  0  0  0  0  0  0  0
   -4.2800   -8.2930    0.0000 H   0  0  0  0  0  0  0  0  0  0  0  0
    0.0350   -7.1350    0.0000 H   0  0  0  0  0  0  0  0  0  0  0  0
   -0.6320   -4.6430    0.0000 H   0  0  0  0  0  0  0  0  0  0  0  0
   -4.9620   -3.1070   -0.9150 H   0  0  0  0  0  0  0  0  0  0  0  0
    2.7900    1.1290    0.0000 H   0  0  0  0  0  0  0  0  0  0  0  0
    4.6130    2.9540    0.0000 H   0  0  0  0  0  0  0  0  0  0  0  0
    1.4540    6.1130    0.0000 H   0  0  0  0  0  0  0  0  0  0  0  0
   -0.3710    4.2900    0.0000 H   0  0  0  0  0  0  0  0  0  0  0  0
   -0.3710   -2.7900    0.0000 H   0  0  0  0  0  0  0  0  0  0  0  0
    1.4540   -4.6130    0.0000 H   0  0  0  0  0  0  0  0  0  0  0  0
    5.1450   -3.9150    0.0000 H   0  0  0  0  0  0  0  0  0  0  0  0
    4.6130   -1.4540    0.0000 H   0  0  0  0  0  0  0  0  0  0  0  0
    2.7900    0.3710    0.0000 H   0  0  0  0  0  0  0  0  0  0  0  0
  1  2  1  0  0  0  0
  1  5  1  0  0  0  0
  1 24  1  0  0  0  0
  1 31  1  0  0  0  0
  2  3  1  0  0  0  0
  2 17  1  0  0  0  0
  3  4  2  0  0  0  0
  3  5  1  0  0  0  0
  5  6  1  0  0  0  0
  5 32  1  0  0  0  0
  6  7  1  0  0  0  0
  6 33  1  0  0  0  0
  6 34  1  0  0  0  0
  7  8  1  0  0  0  0
  7 35  1  0  0  0  0
  7 36  1  0  0  0  0
  8  9  1  0  0  0  0
  8 16  1  0  0  0  0
  8 37  1  0  0  0  0
  9 10  1  0  0  0  0
  9 15  2  0  0  0  0
 10 11  2  0  0  0  0
 10 38  1  0  0  0  0
 11 12  1  0  0  0  0
 11 39  1  0  0  0  0
 12 13  1  0  0  0  0
 12 14  2  0  0  0  0
 14 15  1  0  0  0  0
 14 40  1  0  0  0  0
 15 41  1  0  0  0  0
 16 42  1  0  0  0  0
 17 18  1  0  0  0  0
 17 23  2  0  0  0  0
 18 19  2  0  0  0  0
 18 43  1  0  0  0  0
 19 20  1  0  0  0  0
 19 44  1  0  0  0  0
 20 21  1  0  0  0  0
 20 22  2  0  0  0  0
 22 23  1  0  0  0  0
 22 45  1  0  0  0  0
 23 46  1  0  0  0  0
 24 25  1  0  0  0  0
 24 30  2  0  0  0  0
 25 26  2  0  0  0  0
 25 47  1  0  0  0  0
 26 27  1  0  0  0  0
 26 48  1  0  0  0  0
 27 28  1  0  0  0  0
 27 29  2  0  0  0  0
 28 49  1  0  0  0  0
 29 30  1  0  0  0  0
 29 50  1  0  0  0  0
 30 51  1  0  0  0  0
M  END
>  <SMILES>
Fc1ccc(cc1)[C@@H](O)CC[C@@H]1[C@H](N(C1=O)c1ccc(F)cc1)c1ccc(O)cc1

>  <Percent remaining transport>
34.400002

>  <NAME>
Ezetimibe

>  <Class>
1

$$$$
Paroxetine
  MOE2013           3D

 45 48  0  0  1  0  0  0  0  0999 V2000
    6.4950    3.7500    0.0000 C   0  0  3  0  0  0  0  0  0  0  0  0
    6.4950    2.2500    0.0000 C   0  0  3  0  0  0  0  0  0  0  0  0
    5.1960    1.5000    0.0000 C   0  0  0  0  0  0  0  0  0  0  0  0
    3.8970    2.2500    0.0000 O   0  0  0  0  0  0  0  0  0  0  0  0
    2.5980    1.5000    0.0000 C   0  0  0  0  0  0  0  0  0  0  0  0
    2.5980    0.0000    0.0000 C   0  0  0  0  0  0  0  0  0  0  0  0
    1.2990   -0.7500    0.0000 C   0  0  0  0  0  0  0  0  0  0  0  0
    0.0000    0.0000    0.0000 C   0  0  0  0  0  0  0  0  0  0  0  0
    0.0000    1.5000    0.0000 C   0  0  0  0  0  0  0  0  0  0  0  0
    1.2990    2.2500    0.0000 C   0  0  0  0  0  0  0  0  0  0  0  0
   -1.4270    1.9640    0.0000 O   0  0  0  0  0  0  0  0  0  0  0  0
   -2.3080    0.7500    0.0000 C   0  0  0  0  0  0  0  0  0  0  0  0
   -1.4270   -0.4640    0.0000 O   0  0  0  0  0  0  0  0  0  0  0  0
    7.7940    1.5000    0.0000 C   0  0  0  0  0  0  0  0  0  0  0  0
    9.0930    2.2500    0.0000 N   0  3  0  0  0  0  0  0  0  0  0  0
    9.0930    3.7500    0.0000 C   0  0  0  0  0  0  0  0  0  0  0  0
    7.7940    4.5000    0.0000 C   0  0  0  0  0  0  0  0  0  0  0  0
    5.1960    4.5000    0.0000 C   0  0  0  0  0  0  0  0  0  0  0  0
    5.1960    6.0000    0.0000 C   0  0  0  0  0  0  0  0  0  0  0  0
    3.8970    6.7500    0.0000 C   0  0  0  0  0  0  0  0  0  0  0  0
    2.5980    6.0000    0.0000 C   0  0  0  0  0  0  0  0  0  0  0  0
    2.5980    4.5000    0.0000 C   0  0  0  0  0  0  0  0  0  0  0  0
    3.8970    3.7500    0.0000 C   0  0  0  0  0  0  0  0  0  0  0  0
    1.2990    6.7500    0.0000 F   0  0  0  0  0  0  0  0  0  0  0  0
    6.4950    3.7500   -1.0900 H   0  0  0  0  0  0  0  0  0  0  0  0
    6.4950    2.2500   -1.0900 H   0  0  0  0  0  0  0  0  0  0  0  0
    5.1960    0.8710    0.8900 H   0  0  0  0  0  0  0  0  0  0  0  0
    5.1960    0.8710   -0.8900 H   0  0  0  0  0  0  0  0  0  0  0  0
    3.5330   -0.5400    0.0000 H   0  0  0  0  0  0  0  0  0  0  0  0
    1.2990   -1.8300    0.0000 H   0  0  0  0  0  0  0  0  0  0  0  0
    1.2990    3.3300    0.0000 H   0  0  0  0  0  0  0  0  0  0  0  0
   -2.9370    0.7500   -0.8900 H   0  0  0  0  0  0  0  0  0  0  0  0
   -2.9370    0.7500    0.8900 H   0  0  0  0  0  0  0  0  0  0  0  0
    7.7940    0.8710   -0.8900 H   0  0  0  0  0  0  0  0  0  0  0  0
    7.7940    0.8710    0.8900 H   0  0  0  0  0  0  0  0  0  0  0  0
    9.5980    1.9580   -0.8250 H   0  0  0  0  0  0  0  0  0  0  0  0
    9.5980    1.9580    0.8250 H   0  0  0  0  0  0  0  0  0  0  0  0
    9.6380    4.0650   -0.8900 H   0  0  0  0  0  0  0  0  0  0  0  0
    9.6380    4.0650    0.8900 H   0  0  0  0  0  0  0  0  0  0  0  0
    7.7940    5.1290    0.8900 H   0  0  0  0  0  0  0  0  0  0  0  0
    7.7940    5.1290   -0.8900 H   0  0  0  0  0  0  0  0  0  0  0  0
    6.1310    6.5400    0.0000 H   0  0  0  0  0  0  0  0  0  0  0  0
    3.8970    7.8300    0.0000 H   0  0  0  0  0  0  0  0  0  0  0  0
    1.6630    3.9600    0.0000 H   0  0  0  0  0  0  0  0  0  0  0  0
    3.8970    2.6700    0.0000 H   0  0  0  0  0  0  0  0  0  0  0  0
  1  2  1  0  0  0  0
  1 17  1  0  0  0  0
  1 18  1  0  0  0  0
  1 25  1  0  0  0  0
  2  3  1  0  0  0  0
  2 14  1  0  0  0  0
  2 26  1  0  0  0  0
  3  4  1  0  0  0  0
  3 27  1  0  0  0  0
  3 28  1  0  0  0  0
  4  5  1  0  0  0  0
  5  6  1  0  0  0  0
  5 10  2  0  0  0  0
  6  7  2  0  0  0  0
  6 29  1  0  0  0  0
  7  8  1  0  0  0  0
  7 30  1  0  0  0  0
  8  9  2  0  0  0  0
  8 13  1  0  0  0  0
  9 10  1  0  0  0  0
  9 11  1  0  0  0  0
 10 31  1  0  0  0  0
 11 12  1  0  0  0  0
 12 13  1  0  0  0  0
 12 32  1  0  0  0  0
 12 33  1  0  0  0  0
 14 15  1  0  0  0  0
 14 34  1  0  0  0  0
 14 35  1  0  0  0  0
 15 16  1  0  0  0  0
 15 36  1  0  0  0  0
 15 37  1  0  0  0  0
 16 17  1  0  0  0  0
 16 38  1  0  0  0  0
 16 39  1  0  0  0  0
 17 40  1  0  0  0  0
 17 41  1  0  0  0  0
 18 19  1  0  0  0  0
 18 23  2  0  0  0  0
 19 20  2  0  0  0  0
 19 42  1  0  0  0  0
 20 21  1  0  0  0  0
 20 43  1  0  0  0  0
 21 22  2  0  0  0  0
 21 24  1  0  0  0  0
 22 23  1  0  0  0  0
 22 44  1  0  0  0  0
 23 45  1  0  0  0  0
M  CHG  1  15   1
M  END
>  <SMILES>
Fc1ccc(cc1)[C@@H]1CCNC[C@H]1COc1cc2OCOc2cc1

>  <Percent remaining transport>
104.1

>  <NAME>
Paroxetine

>  <Class>
0

$$$$
Pravastatin
  MOE2013           3D

 65 66  0  0  1  0  0  0  0  0999 V2000
    0.0000    0.0000    0.0000 C   0  0  3  0  0  0  0  0  0  0  0  0
    0.0000    1.5000    0.0000 C   0  0  3  0  0  0  0  0  0  0  0  0
   -1.2990    2.2500    0.0000 C   0  0  3  0  0  0  0  0  0  0  0  0
   -2.5980    1.5000    0.0000 C   0  0  0  0  0  0  0  0  0  0  0  0
   -2.5980    0.0000    0.0000 C   0  0  0  0  0  0  0  0  0  0  0  0
   -1.2990   -0.7500    0.0000 C   0  0  0  0  0  0  0  0  0  0  0  0
   -1.2990   -2.2500    0.0000 C   0  0  0  0  0  0  0  0  0  0  0  0
    0.0000   -3.0000    0.0000 C   0  0  3  0  0  0  0  0  0  0  0  0
    1.2990   -2.2500    0.0000 C   0  0  0  0  0  0  0  0  0  0  0  0
    1.2990   -0.7500    0.0000 C   0  0  3  0  0  0  0  0  0  0  0  0
    2.5980    0.0000    0.0000 O   0  0  0  0  0  0  0  0  0  0  0  0
    3.8970   -0.7500    0.0000 C   0  0  0  0  0  0  0  0  0  0  0  0
    5.1960    0.0000    0.0000 C   0  0  3  0  0  0  0  0  0  0  0  0
    6.4950   -0.7500    0.0000 C   0  0  0  0  0  0  0  0  0  0  0  0
    7.7940    0.0000    0.0000 C   0  0  0  0  0  0  0  0  0  0  0  0
    5.1960    1.5000    0.0000 C   0  0  0  0  0  0  0  0  0  0  0  0
    3.8970   -2.2500    0.0000 O   0  0  0  0  0  0  0  0  0  0  0  0
    0.0000   -4.5000    0.0000 O   0  0  0  0  0  0  0  0  0  0  0  0
   -1.2990    3.7500    0.0000 C   0  0  0  0  0  0  0  0  0  0  0  0
    1.2990    2.2500    0.0000 C   0  0  0  0  0  0  0  0  0  0  0  0
    1.2990    3.7500    0.0000 C   0  0  0  0  0  0  0  0  0  0  0  0
    0.0000    4.5000    0.0000 C   0  0  3  0  0  0  0  0  0  0  0  0
    0.0000    6.0000    0.0000 C   0  0  0  0  0  0  0  0  0  0  0  0
   -1.2990    6.7500    0.0000 C   0  0  3  0  0  0  0  0  0  0  0  0
   -1.2990    8.2500    0.0000 C   0  0  0  0  0  0  0  0  0  0  0  0
   -2.5980    9.0000    0.0000 C   0  0  0  0  0  0  0  0  0  0  0  0
   -2.5980   10.5000    0.0000 O   0  5  0  0  0  0  0  0  0  0  0  0
   -3.8970    8.2500    0.0000 O   0  0  0  0  0  0  0  0  0  0  0  0
   -2.5980    6.0000    0.0000 O   0  0  0  0  0  0  0  0  0  0  0  0
   -1.2990    3.7500    0.0000 O   0  0  0  0  0  0  0  0  0  0  0  0
    0.0000    0.0000   -1.0900 H   0  0  0  0  0  0  0  0  0  0  0  0
    0.0000    1.5000    1.0900 H   0  0  0  0  0  0  0  0  0  0  0  0
   -1.2990    2.2500    1.0900 H   0  0  0  0  0  0  0  0  0  0  0  0
   -3.5330    2.0400    0.0000 H   0  0  0  0  0  0  0  0  0  0  0  0
   -3.5330   -0.5400    0.0000 H   0  0  0  0  0  0  0  0  0  0  0  0
   -2.2340   -2.7900    0.0000 H   0  0  0  0  0  0  0  0  0  0  0  0
    0.0000   -3.0000    1.0900 H   0  0  0  0  0  0  0  0  0  0  0  0
    1.8440   -2.5650   -0.8900 H   0  0  0  0  0  0  0  0  0  0  0  0
    1.8440   -2.5650    0.8900 H   0  0  0  0  0  0  0  0  0  0  0  0
    1.2990   -0.7500   -1.0900 H   0  0  0  0  0  0  0  0  0  0  0  0
    5.1960    0.0000   -1.0900 H   0  0  0  0  0  0  0  0  0  0  0  0
    6.4950   -1.3790   -0.8900 H   0  0  0  0  0  0  0  0  0  0  0  0
    6.4950   -1.3790    0.8900 H   0  0  0  0  0  0  0  0  0  0  0  0
    7.8400    0.6460   -0.8760 H   0  0  0  0  0  0  0  0  0  0  0  0
    8.6220   -0.7080   -0.0270 H   0  0  0  0  0  0  0  0  0  0  0  0
    7.8630    0.6070    0.9030 H   0  0  0  0  0  0  0  0  0  0  0  0
    5.1960    1.8630    1.0280 H   0  0  0  0  0  0  0  0  0  0  0  0
    4.3060    1.8630   -0.5140 H   0  0  0  0  0  0  0  0  0  0  0  0
    6.0860    1.8630   -0.5140 H   0  0  0  0  0  0  0  0  0  0  0  0
    0.0000   -4.7900   -0.9150 H   0  0  0  0  0  0  0  0  0  0  0  0
   -1.2990    4.1130   -1.0280 H   0  0  0  0  0  0  0  0  0  0  0  0
   -0.4090    4.1130    0.5140 H   0  0  0  0  0  0  0  0  0  0  0  0
   -2.1890    4.1130    0.5140 H   0  0  0  0  0  0  0  0  0  0  0  0
    1.8440    1.9350   -0.8900 H   0  0  0  0  0  0  0  0  0  0  0  0
    1.8440    1.9350    0.8900 H   0  0  0  0  0  0  0  0  0  0  0  0
    1.8440    4.0650   -0.8900 H   0  0  0  0  0  0  0  0  0  0  0  0
    1.8440    4.0650    0.8900 H   0  0  0  0  0  0  0  0  0  0  0  0
    0.0000    4.5000   -1.0900 H   0  0  0  0  0  0  0  0  0  0  0  0
    0.5450    6.3150   -0.8900 H   0  0  0  0  0  0  0  0  0  0  0  0
    0.5450    6.3150    0.8900 H   0  0  0  0  0  0  0  0  0  0  0  0
   -1.2990    6.7500   -1.0900 H   0  0  0  0  0  0  0  0  0  0  0  0
   -0.7540    8.5650   -0.8900 H   0  0  0  0  0  0  0  0  0  0  0  0
   -0.7540    8.5650    0.8900 H   0  0  0  0  0  0  0  0  0  0  0  0
   -2.8490    5.8550    0.9150 H   0  0  0  0  0  0  0  0  0  0  0  0
   -1.5500    3.6050    0.9150 H   0  0  0  0  0  0  0  0  0  0  0  0
  1  2  1  0  0  0  0
  1  6  1  0  0  0  0
  1 10  1  0  0  0  0
  1 31  1  0  0  0  0
  2  3  1  0  0  0  0
  2 20  1  0  0  0  0
  2 32  1  0  0  0  0
  3  4  1  0  0  0  0
  3 19  1  0  0  0  0
  3 33  1  0  0  0  0
  4  5  2  0  0  0  0
  4 34  1  0  0  0  0
  5  6  1  0  0  0  0
  5 35  1  0  0  0  0
  6  7  2  0  0  0  0
  7  8  1  0  0  0  0
  7 36  1  0  0  0  0
  8  9  1  0  0  0  0
  8 18  1  0  0  0  0
  8 37  1  0  0  0  0
  9 10  1  0  0  0  0
  9 38  1  0  0  0  0
  9 39  1  0  0  0  0
 10 11  1  0  0  0  0
 10 40  1  0  0  0  0
 11 12  1  0  0  0  0
 12 13  1  0  0  0  0
 12 17  2  0  0  0  0
 13 14  1  0  0  0  0
 13 16  1  0  0  0  0
 13 41  1  0  0  0  0
 14 15  1  0  0  0  0
 14 42  1  0  0  0  0
 14 43  1  0  0  0  0
 15 44  1  0  0  0  0
 15 45  1  0  0  0  0
 15 46  1  0  0  0  0
 16 47  1  0  0  0  0
 16 48  1  0  0  0  0
 16 49  1  0  0  0  0
 18 50  1  0  0  0  0
 19 51  1  0  0  0  0
 19 52  1  0  0  0  0
 19 53  1  0  0  0  0
 20 21  1  0  0  0  0
 20 54  1  0  0  0  0
 20 55  1  0  0  0  0
 21 22  1  0  0  0  0
 21 56  1  0  0  0  0
 21 57  1  0  0  0  0
 22 23  1  0  0  0  0
 22 30  1  0  0  0  0
 22 58  1  0  0  0  0
 23 24  1  0  0  0  0
 23 59  1  0  0  0  0
 23 60  1  0  0  0  0
 24 25  1  0  0  0  0
 24 29  1  0  0  0  0
 24 61  1  0  0  0  0
 25 26  1  0  0  0  0
 25 62  1  0  0  0  0
 25 63  1  0  0  0  0
 26 27  1  0  0  0  0
 26 28  2  0  0  0  0
 29 64  1  0  0  0  0
 30 65  1  0  0  0  0
M  CHG  1  27  -1
M  END
>  <SMILES>
O(C(=O)[C@H](CC)C)[C@@H]1[C@H]2C(=C[C@@H](O)C1)C=C[C@H](C)[C@@H]2CC[C@@H](O)C[C@@H](O)CC(O)=O

>  <Percent remaining transport>
85.400002

>  <NAME>
Pravastatin

>  <Class>
0

$$$$
Enalapril
  MOE2013           3D

 55 56  0  0  1  0  0  0  0  0999 V2000
    0.0000    0.0000    0.0000 C   0  0  3  0  0  0  0  0  0  0  0  0
    0.0000    1.5000    0.0000 N   0  0  0  0  0  0  0  0  0  0  0  0
    1.2140    2.3820    0.0000 C   0  0  0  0  0  0  0  0  0  0  0  0
    1.0570    3.8740    0.0000 C   0  0  3  0  0  0  0  0  0  0  0  0
    2.2700    4.7550    0.0000 N   0  3  0  0  0  0  0  0  0  0  0  0
    2.1140    6.2470    0.0000 C   0  0  3  0  0  0  0  0  0  0  0  0
    0.7430    6.8570    0.0000 C   0  0  0  0  0  0  0  0  0  0  0  0
    0.5860    8.3490    0.0000 C   0  0  0  0  0  0  0  0  0  0  0  0
   -0.7840    8.9590    0.0000 C   0  0  0  0  0  0  0  0  0  0  0  0
   -0.9410   10.4510    0.0000 C   0  0  0  0  0  0  0  0  0  0  0  0
   -2.3110   11.0610    0.0000 C   0  0  0  0  0  0  0  0  0  0  0  0
   -3.5250   10.1790    0.0000 C   0  0  0  0  0  0  0  0  0  0  0  0
   -3.3680    8.6870    0.0000 C   0  0  0  0  0  0  0  0  0  0  0  0
   -1.9980    8.0770    0.0000 C   0  0  0  0  0  0  0  0  0  0  0  0
    3.3270    7.1290    0.0000 C   0  0  0  0  0  0  0  0  0  0  0  0
    3.1700    8.6200    0.0000 O   0  0  0  0  0  0  0  0  0  0  0  0
    4.3840    9.5020    0.0000 C   0  0  0  0  0  0  0  0  0  0  0  0
    4.2270   10.9940    0.0000 C   0  0  0  0  0  0  0  0  0  0  0  0
    4.6970    6.5180    0.0000 O   0  0  0  0  0  0  0  0  0  0  0  0
   -0.3140    4.4840    0.0000 C   0  0  0  0  0  0  0  0  0  0  0  0
    2.5840    1.7720    0.0000 O   0  0  0  0  0  0  0  0  0  0  0  0
   -1.4270    1.9640    0.0000 C   0  0  0  0  0  0  0  0  0  0  0  0
   -2.3080    0.7500    0.0000 C   0  0  0  0  0  0  0  0  0  0  0  0
   -1.4270   -0.4640    0.0000 C   0  0  0  0  0  0  0  0  0  0  0  0
    1.2140   -0.8820    0.0000 C   0  0  0  0  0  0  0  0  0  0  0  0
    1.0570   -2.3740    0.0000 O   0  5  0  0  0  0  0  0  0  0  0  0
    2.5840   -0.2720    0.0000 O   0  0  0  0  0  0  0  0  0  0  0  0
    0.0000    0.0000   -1.0900 H   0  0  0  0  0  0  0  0  0  0  0  0
    1.0570    3.8740   -1.0900 H   0  0  0  0  0  0  0  0  0  0  0  0
    2.8030    4.5180   -0.8250 H   0  0  0  0  0  0  0  0  0  0  0  0
    2.8030    4.5180    0.8250 H   0  0  0  0  0  0  0  0  0  0  0  0
    2.1140    6.2470    1.0900 H   0  0  0  0  0  0  0  0  0  0  0  0
    0.2340    6.4870    0.8900 H   0  0  0  0  0  0  0  0  0  0  0  0
    0.2340    6.4870   -0.8900 H   0  0  0  0  0  0  0  0  0  0  0  0
    1.0950    8.7190   -0.8900 H   0  0  0  0  0  0  0  0  0  0  0  0
    1.0950    8.7190    0.8900 H   0  0  0  0  0  0  0  0  0  0  0  0
   -0.0670   11.0860    0.0000 H   0  0  0  0  0  0  0  0  0  0  0  0
   -2.4240   12.1350    0.0000 H   0  0  0  0  0  0  0  0  0  0  0  0
   -4.5120   10.6180    0.0000 H   0  0  0  0  0  0  0  0  0  0  0  0
   -4.2420    8.0520    0.0000 H   0  0  0  0  0  0  0  0  0  0  0  0
   -1.8850    7.0030    0.0000 H   0  0  0  0  0  0  0  0  0  0  0  0
    4.9590    9.2460   -0.8900 H   0  0  0  0  0  0  0  0  0  0  0  0
    4.9590    9.2460    0.8900 H   0  0  0  0  0  0  0  0  0  0  0  0
    3.6550   11.2990   -0.8760 H   0  0  0  0  0  0  0  0  0  0  0  0
    5.2110   11.4630   -0.0270 H   0  0  0  0  0  0  0  0  0  0  0  0
    3.7010   11.3040    0.9030 H   0  0  0  0  0  0  0  0  0  0  0  0
   -0.6460    4.6320    1.0280 H   0  0  0  0  0  0  0  0  0  0  0  0
   -1.0080    3.8190   -0.5140 H   0  0  0  0  0  0  0  0  0  0  0  0
   -0.2840    5.4450   -0.5140 H   0  0  0  0  0  0  0  0  0  0  0  0
   -1.6220    2.5620   -0.8900 H   0  0  0  0  0  0  0  0  0  0  0  0
   -1.6220    2.5620    0.8900 H   0  0  0  0  0  0  0  0  0  0  0  0
   -2.9370    0.7500   -0.8900 H   0  0  0  0  0  0  0  0  0  0  0  0
   -2.9370    0.7500    0.8900 H   0  0  0  0  0  0  0  0  0  0  0  0
   -1.6220   -1.0620    0.8900 H   0  0  0  0  0  0  0  0  0  0  0  0
   -1.6220   -1.0620   -0.8900 H   0  0  0  0  0  0  0  0  0  0  0  0
  1  2  1  0  0  0  0
  1 24  1  0  0  0  0
  1 25  1  0  0  0  0
  1 28  1  0  0  0  0
  2  3  1  0  0  0  0
  2 22  1  0  0  0  0
  3  4  1  0  0  0  0
  3 21  2  0  0  0  0
  4  5  1  0  0  0  0
  4 20  1  0  0  0  0
  4 29  1  0  0  0  0
  5  6  1  0  0  0  0
  5 30  1  0  0  0  0
  5 31  1  0  0  0  0
  6  7  1  0  0  0  0
  6 15  1  0  0  0  0
  6 32  1  0  0  0  0
  7  8  1  0  0  0  0
  7 33  1  0  0  0  0
  7 34  1  0  0  0  0
  8  9  1  0  0  0  0
  8 35  1  0  0  0  0
  8 36  1  0  0  0  0
  9 10  1  0  0  0  0
  9 14  2  0  0  0  0
 10 11  2  0  0  0  0
 10 37  1  0  0  0  0
 11 12  1  0  0  0  0
 11 38  1  0  0  0  0
 12 13  2  0  0  0  0
 12 39  1  0  0  0  0
 13 14  1  0  0  0  0
 13 40  1  0  0  0  0
 14 41  1  0  0  0  0
 15 16  1  0  0  0  0
 15 19  2  0  0  0  0
 16 17  1  0  0  0  0
 17 18  1  0  0  0  0
 17 42  1  0  0  0  0
 17 43  1  0  0  0  0
 18 44  1  0  0  0  0
 18 45  1  0  0  0  0
 18 46  1  0  0  0  0
 20 47  1  0  0  0  0
 20 48  1  0  0  0  0
 20 49  1  0  0  0  0
 22 23  1  0  0  0  0
 22 50  1  0  0  0  0
 22 51  1  0  0  0  0
 23 24  1  0  0  0  0
 23 52  1  0  0  0  0
 23 53  1  0  0  0  0
 24 54  1  0  0  0  0
 24 55  1  0  0  0  0
 25 26  1  0  0  0  0
 25 27  2  0  0  0  0
M  CHG  1   5   1
M  CHG  1  26  -1
M  END
>  <SMILES>
O(CC)C(=O)[C@@H](N[C@H](C(=O)N1CCC[C@H]1C(O)=O)C)CCc1ccccc1

>  <Percent remaining transport>
95.300003

>  <NAME>
Enalapril

>  <Class>
0

$$$$
Fusidic acid
  MOE2013           3D

 84 87  0  0  1  0  0  0  0  0999 V2000
   -1.2300   -0.7290    0.0000 C   0  0  3  0  0  0  0  0  0  0  0  0
   -0.0180   -1.4290    0.0000 C   0  0  3  0  0  0  0  0  0  0  0  0
   -0.0180   -2.8290    0.0000 C   0  0  3  0  0  0  0  0  0  0  0  0
    1.3140   -3.2610    0.0000 C   0  0  0  0  0  0  0  0  0  0  0  0
    1.7770   -4.6880    0.0000 C   0  0  0  0  0  0  0  0  0  0  0  0
    3.2450   -5.0000    0.0000 C   0  0  0  0  0  0  0  0  0  0  0  0
    3.7080   -6.4260    0.0000 C   0  0  0  0  0  0  0  0  0  0  0  0
    5.1750   -6.7380    0.0000 C   0  0  0  0  0  0  0  0  0  0  0  0
    5.6390   -8.1650    0.0000 C   0  0  0  0  0  0  0  0  0  0  0  0
    7.1060   -8.4760    0.0000 C   0  0  0  0  0  0  0  0  0  0  0  0
    4.6350   -9.2790    0.0000 C   0  0  0  0  0  0  0  0  0  0  0  0
    0.7740   -5.8020    0.0000 C   0  0  0  0  0  0  0  0  0  0  0  0
    1.2370   -7.2290    0.0000 O   0  5  0  0  0  0  0  0  0  0  0  0
   -0.6940   -5.4910    0.0000 O   0  0  0  0  0  0  0  0  0  0  0  0
    2.1370   -2.1290    0.0000 C   0  0  3  0  0  0  0  0  0  0  0  0
    1.3140   -0.9960    0.0000 C   0  0  0  0  0  0  0  0  0  0  0  0
    3.6370   -2.1290    0.0000 O   0  0  0  0  0  0  0  0  0  0  0  0
    4.3870   -0.8300    0.0000 C   0  0  0  0  0  0  0  0  0  0  0  0
    5.8870   -0.8300    0.0000 C   0  0  0  0  0  0  0  0  0  0  0  0
    3.6370    0.4690    0.0000 O   0  0  0  0  0  0  0  0  0  0  0  0
   -1.2300   -3.5290    0.0000 C   0  0  0  0  0  0  0  0  0  0  0  0
   -2.4430   -2.8290    0.0000 C   0  0  3  0  0  0  0  0  0  0  0  0
   -2.4430   -1.4290    0.0000 C   0  0  3  0  0  0  0  0  0  0  0  0
   -3.6550   -0.7290    0.0000 C   0  0  3  0  0  0  0  0  0  0  0  0
   -3.6550    0.6710    0.0000 C   0  0  3  0  0  0  0  0  0  0  0  0
   -4.8670    1.3710    0.0000 C   0  0  3  0  0  0  0  0  0  0  0  0
   -6.0800    0.6710    0.0000 C   0  0  3  0  0  0  0  0  0  0  0  0
   -7.3790    1.4210    0.0000 O   0  0  0  0  0  0  0  0  0  0  0  0
   -6.0800   -0.7290    0.0000 C   0  0  0  0  0  0  0  0  0  0  0  0
   -4.8670   -1.4290    0.0000 C   0  0  0  0  0  0  0  0  0  0  0  0
   -4.8670    2.8710    0.0000 C   0  0  0  0  0  0  0  0  0  0  0  0
   -2.4430    1.3710    0.0000 C   0  0  0  0  0  0  0  0  0  0  0  0
   -1.2300    0.6710    0.0000 C   0  0  0  0  0  0  0  0  0  0  0  0
   -3.6550   -2.2290    0.0000 C   0  0  0  0  0  0  0  0  0  0  0  0
   -3.7420   -3.5790    0.0000 O   0  0  0  0  0  0  0  0  0  0  0  0
    0.1390    0.0630    0.0000 C   0  0  0  0  0  0  0  0  0  0  0  0
    0.0690    0.0210    0.0000 C   0  0  0  0  0  0  0  0  0  0  0  0
   -0.0180   -2.8290    1.0900 H   0  0  0  0  0  0  0  0  0  0  0  0
    3.6660   -4.5320   -0.8900 H   0  0  0  0  0  0  0  0  0  0  0  0
    3.6660   -4.5320    0.8900 H   0  0  0  0  0  0  0  0  0  0  0  0
    3.2870   -6.8940   -0.8900 H   0  0  0  0  0  0  0  0  0  0  0  0
    3.2870   -6.8940    0.8900 H   0  0  0  0  0  0  0  0  0  0  0  0
    5.8980   -5.9350    0.0000 H   0  0  0  0  0  0  0  0  0  0  0  0
    7.2480   -9.5570    0.0000 H   0  0  0  0  0  0  0  0  0  0  0  0
    7.5680   -8.0490    0.8900 H   0  0  0  0  0  0  0  0  0  0  0  0
    7.5680   -8.0490   -0.8900 H   0  0  0  0  0  0  0  0  0  0  0  0
    5.1550  -10.2370    0.0000 H   0  0  0  0  0  0  0  0  0  0  0  0
    4.0100   -9.2050   -0.8900 H   0  0  0  0  0  0  0  0  0  0  0  0
    4.0100   -9.2050    0.8900 H   0  0  0  0  0  0  0  0  0  0  0  0
    2.1370   -2.1290   -1.0900 H   0  0  0  0  0  0  0  0  0  0  0  0
    1.5080   -0.3970    0.8900 H   0  0  0  0  0  0  0  0  0  0  0  0
    1.5080   -0.3970   -0.8900 H   0  0  0  0  0  0  0  0  0  0  0  0
    6.2500   -1.8580    0.0000 H   0  0  0  0  0  0  0  0  0  0  0  0
    6.2500   -0.3160    0.8900 H   0  0  0  0  0  0  0  0  0  0  0  0
    6.2500   -0.3160   -0.8900 H   0  0  0  0  0  0  0  0  0  0  0  0
   -1.2300   -4.1580    0.8900 H   0  0  0  0  0  0  0  0  0  0  0  0
   -1.2300   -4.1580   -0.8900 H   0  0  0  0  0  0  0  0  0  0  0  0
   -2.4430   -2.8290   -1.0900 H   0  0  0  0  0  0  0  0  0  0  0  0
   -2.4430   -1.4290    1.0900 H   0  0  0  0  0  0  0  0  0  0  0  0
   -3.6550    0.6710   -1.0900 H   0  0  0  0  0  0  0  0  0  0  0  0
   -4.8670    1.3710    1.0900 H   0  0  0  0  0  0  0  0  0  0  0  0
   -6.0800    0.6710   -1.0900 H   0  0  0  0  0  0  0  0  0  0  0  0
   -7.6300    1.5660    0.9150 H   0  0  0  0  0  0  0  0  0  0  0  0
   -6.6250   -1.0440    0.8900 H   0  0  0  0  0  0  0  0  0  0  0  0
   -6.6250   -1.0440   -0.8900 H   0  0  0  0  0  0  0  0  0  0  0  0
   -4.8670   -2.0580   -0.8900 H   0  0  0  0  0  0  0  0  0  0  0  0
   -4.8670   -2.0580    0.8900 H   0  0  0  0  0  0  0  0  0  0  0  0
   -4.8670    3.2340   -1.0280 H   0  0  0  0  0  0  0  0  0  0  0  0
   -3.9770    3.2340    0.5140 H   0  0  0  0  0  0  0  0  0  0  0  0
   -5.7570    3.2340    0.5140 H   0  0  0  0  0  0  0  0  0  0  0  0
   -2.4430    2.0000   -0.8900 H   0  0  0  0  0  0  0  0  0  0  0  0
   -2.4430    2.0000    0.8900 H   0  0  0  0  0  0  0  0  0  0  0  0
   -0.6850    0.9860    0.8900 H   0  0  0  0  0  0  0  0  0  0  0  0
   -0.6850    0.9860   -0.8900 H   0  0  0  0  0  0  0  0  0  0  0  0
   -4.6830   -2.5920    0.0000 H   0  0  0  0  0  0  0  0  0  0  0  0
   -3.1410   -2.5920    0.8900 H   0  0  0  0  0  0  0  0  0  0  0  0
   -3.1410   -2.5920   -0.8900 H   0  0  0  0  0  0  0  0  0  0  0  0
   -3.9930   -3.7240    0.9150 H   0  0  0  0  0  0  0  0  0  0  0  0
    1.1990    0.3170    0.0000 H   0  0  0  0  0  0  0  0  0  0  0  0
   -0.3340    0.4780    0.8900 H   0  0  0  0  0  0  0  0  0  0  0  0
   -0.3340    0.4780   -0.8900 H   0  0  0  0  0  0  0  0  0  0  0  0
   -0.1300    1.0930    0.0000 H   0  0  0  0  0  0  0  0  0  0  0  0
    0.6410   -0.2420   -0.8900 H   0  0  0  0  0  0  0  0  0  0  0  0
    0.6410   -0.2420    0.8900 H   0  0  0  0  0  0  0  0  0  0  0  0
  1  2  1  0  0  0  0
  1 23  1  0  0  0  0
  1 33  1  0  0  0  0
  1 37  1  0  0  0  0
  2  3  1  0  0  0  0
  2 16  1  0  0  0  0
  2 36  1  0  0  0  0
  3  4  1  0  0  0  0
  3 21  1  0  0  0  0
  3 38  1  0  0  0  0
  4  5  2  0  0  0  0
  4 15  1  0  0  0  0
  5  6  1  0  0  0  0
  5 12  1  0  0  0  0
  6  7  1  0  0  0  0
  6 39  1  0  0  0  0
  6 40  1  0  0  0  0
  7  8  1  0  0  0  0
  7 41  1  0  0  0  0
  7 42  1  0  0  0  0
  8  9  2  0  0  0  0
  8 43  1  0  0  0  0
  9 10  1  0  0  0  0
  9 11  1  0  0  0  0
 10 44  1  0  0  0  0
 10 45  1  0  0  0  0
 10 46  1  0  0  0  0
 11 47  1  0  0  0  0
 11 48  1  0  0  0  0
 11 49  1  0  0  0  0
 12 13  1  0  0  0  0
 12 14  2  0  0  0  0
 15 16  1  0  0  0  0
 15 17  1  0  0  0  0
 15 50  1  0  0  0  0
 16 51  1  0  0  0  0
 16 52  1  0  0  0  0
 17 18  1  0  0  0  0
 18 19  1  0  0  0  0
 18 20  2  0  0  0  0
 19 53  1  0  0  0  0
 19 54  1  0  0  0  0
 19 55  1  0  0  0  0
 21 22  1  0  0  0  0
 21 56  1  0  0  0  0
 21 57  1  0  0  0  0
 22 23  1  0  0  0  0
 22 35  1  0  0  0  0
 22 58  1  0  0  0  0
 23 24  1  0  0  0  0
 23 59  1  0  0  0  0
 24 25  1  0  0  0  0
 24 30  1  0  0  0  0
 24 34  1  0  0  0  0
 25 26  1  0  0  0  0
 25 32  1  0  0  0  0
 25 60  1  0  0  0  0
 26 27  1  0  0  0  0
 26 31  1  0  0  0  0
 26 61  1  0  0  0  0
 27 28  1  0  0  0  0
 27 29  1  0  0  0  0
 27 62  1  0  0  0  0
 28 63  1  0  0  0  0
 29 30  1  0  0  0  0
 29 64  1  0  0  0  0
 29 65  1  0  0  0  0
 30 66  1  0  0  0  0
 30 67  1  0  0  0  0
 31 68  1  0  0  0  0
 31 69  1  0  0  0  0
 31 70  1  0  0  0  0
 32 33  1  0  0  0  0
 32 71  1  0  0  0  0
 32 72  1  0  0  0  0
 33 73  1  0  0  0  0
 33 74  1  0  0  0  0
 34 75  1  0  0  0  0
 34 76  1  0  0  0  0
 34 77  1  0  0  0  0
 35 78  1  0  0  0  0
 36 79  1  0  0  0  0
 36 80  1  0  0  0  0
 36 81  1  0  0  0  0
 37 82  1  0  0  0  0
 37 83  1  0  0  0  0
 37 84  1  0  0  0  0
M  CHG  1  13  -1
M  END
>  <SMILES>
O(C(=O)C)[C@H]/1C[C@]2([C@@H](C[C@@H](O)[C@@H]3[C@@]2(CC[C@H]2[C@H](C)[C@H](O)CC[C@@]23C)C)\C\1=C(/CCC=C(C)C)\C(O)=O)C

>  <Percent remaining transport>
15.4

>  <NAME>
Fusidic acid

>  <Class>
1

$$$$
Acetylsalicylic acid
  MOE2013           3D

 20 20  0  0  0  0  0  0  0  0999 V2000
    2.5980    0.0000    0.0000 C   0  0  0  0  0  0  0  0  0  0  0  0
    3.8970   -0.7500    0.0000 C   0  0  0  0  0  0  0  0  0  0  0  0
    2.5980    1.5000    0.0000 O   0  0  0  0  0  0  0  0  0  0  0  0
    1.2990   -0.7500    0.0000 O   0  0  0  0  0  0  0  0  0  0  0  0
    0.0000    0.0000    0.0000 C   0  0  0  0  0  0  0  0  0  0  0  0
    0.0000    1.5000    0.0000 C   0  0  0  0  0  0  0  0  0  0  0  0
   -1.2990    2.2500    0.0000 C   0  0  0  0  0  0  0  0  0  0  0  0
   -2.5980    1.5000    0.0000 C   0  0  0  0  0  0  0  0  0  0  0  0
   -2.5980    0.0000    0.0000 C   0  0  0  0  0  0  0  0  0  0  0  0
   -1.2990   -0.7500    0.0000 C   0  0  0  0  0  0  0  0  0  0  0  0
   -1.2990   -2.2500    0.0000 C   0  0  0  0  0  0  0  0  0  0  0  0
   -2.5980   -3.0000    0.0000 O   0  0  0  0  0  0  0  0  0  0  0  0
    0.0000   -3.0000    0.0000 O   0  5  0  0  0  0  0  0  0  0  0  0
    3.6980   -1.8220    0.0000 H   0  0  0  0  0  0  0  0  0  0  0  0
    4.4690   -0.4870    0.8900 H   0  0  0  0  0  0  0  0  0  0  0  0
    4.4690   -0.4870   -0.8900 H   0  0  0  0  0  0  0  0  0  0  0  0
    0.9350    2.0400    0.0000 H   0  0  0  0  0  0  0  0  0  0  0  0
   -1.2990    3.3300    0.0000 H   0  0  0  0  0  0  0  0  0  0  0  0
   -3.5330    2.0400    0.0000 H   0  0  0  0  0  0  0  0  0  0  0  0
   -3.5330   -0.5400    0.0000 H   0  0  0  0  0  0  0  0  0  0  0  0
  1  2  1  0  0  0  0
  1  3  2  0  0  0  0
  1  4  1  0  0  0  0
  2 14  1  0  0  0  0
  2 15  1  0  0  0  0
  2 16  1  0  0  0  0
  4  5  1  0  0  0  0
  5  6  1  0  0  0  0
  5 10  2  0  0  0  0
  6  7  2  0  0  0  0
  6 17  1  0  0  0  0
  7  8  1  0  0  0  0
  7 18  1  0  0  0  0
  8  9  2  0  0  0  0
  8 19  1  0  0  0  0
  9 10  1  0  0  0  0
  9 20  1  0  0  0  0
 10 11  1  0  0  0  0
 11 12  2  0  0  0  0
 11 13  1  0  0  0  0
M  CHG  1  13  -1
M  END
>  <SMILES>
O(C(=O)C)c1ccccc1C(O)=O

>  <Percent remaining transport>
77.300003

>  <NAME>
Acetylsalicylic acid

>  <Class>
0

$$$$
Atazanavir
  MOE2013           3D

103105  0  0  1  0  0  0  0  0999 V2000
    5.1960   -9.0000    0.0000 C   0  0  3  0  0  0  0  0  0  0  0  0
    3.8970   -9.7500    0.0000 C   0  0  0  0  0  0  0  0  0  0  0  0
    3.8970  -11.2500    0.0000 C   0  0  0  0  0  0  0  0  0  0  0  0
    3.3840   -8.3400    0.0000 C   0  0  0  0  0  0  0  0  0  0  0  0
    2.4200  -10.0100    0.0000 C   0  0  0  0  0  0  0  0  0  0  0  0
    6.4950   -9.7500    0.0000 N   0  0  0  0  0  0  0  0  0  0  0  0
    6.4950  -11.2500    0.0000 C   0  0  0  0  0  0  0  0  0  0  0  0
    5.1960  -12.0000    0.0000 O   0  0  0  0  0  0  0  0  0  0  0  0
    7.7940  -12.0000    0.0000 O   0  0  0  0  0  0  0  0  0  0  0  0
    7.7940  -13.5000    0.0000 C   0  0  0  0  0  0  0  0  0  0  0  0
    5.1960   -7.5000    0.0000 C   0  0  0  0  0  0  0  0  0  0  0  0
    6.4950   -6.7500    0.0000 O   0  0  0  0  0  0  0  0  0  0  0  0
    3.8970   -6.7500    0.0000 N   0  0  0  0  0  0  0  0  0  0  0  0
    3.8970   -5.2500    0.0000 N   0  0  3  0  0  0  0  0  0  0  0  0
    5.1960   -4.5000    0.0000 C   0  0  0  0  0  0  0  0  0  0  0  0
    5.1960   -3.0000    0.0000 C   0  0  0  0  0  0  0  0  0  0  0  0
    6.4950   -2.2500    0.0000 C   0  0  0  0  0  0  0  0  0  0  0  0
    6.4950   -0.7500    0.0000 C   0  0  0  0  0  0  0  0  0  0  0  0
    5.1960    0.0000    0.0000 C   0  0  0  0  0  0  0  0  0  0  0  0
    3.8970   -0.7500    0.0000 C   0  0  0  0  0  0  0  0  0  0  0  0
    3.8970   -2.2500    0.0000 C   0  0  0  0  0  0  0  0  0  0  0  0
    5.1960    1.5000    0.0000 C   0  0  0  0  0  0  0  0  0  0  0  0
    6.4950    2.2500    0.0000 N   0  0  0  0  0  0  0  0  0  0  0  0
    6.4950    3.7500    0.0000 C   0  0  0  0  0  0  0  0  0  0  0  0
    5.1960    4.5000    0.0000 C   0  0  0  0  0  0  0  0  0  0  0  0
    3.8970    3.7500    0.0000 C   0  0  0  0  0  0  0  0  0  0  0  0
    3.8970    2.2500    0.0000 C   0  0  0  0  0  0  0  0  0  0  0  0
    2.5980   -4.5000    0.0000 C   0  0  0  0  0  0  0  0  0  0  0  0
    2.5980   -3.0000    0.0000 C   0  0  3  0  0  0  0  0  0  0  0  0
    1.2990   -2.2500    0.0000 C   0  0  3  0  0  0  0  0  0  0  0  0
    0.0000   -3.0000    0.0000 N   0  0  0  0  0  0  0  0  0  0  0  0
   -1.2990   -2.2500    0.0000 C   0  0  0  0  0  0  0  0  0  0  0  0
   -2.5980   -3.0000    0.0000 C   0  0  3  0  0  0  0  0  0  0  0  0
   -3.8970   -2.2500    0.0000 N   0  0  0  0  0  0  0  0  0  0  0  0
   -5.1960   -3.0000    0.0000 C   0  0  0  0  0  0  0  0  0  0  0  0
   -5.1960   -4.5000    0.0000 O   0  0  0  0  0  0  0  0  0  0  0  0
   -6.4950   -2.2500    0.0000 O   0  0  0  0  0  0  0  0  0  0  0  0
   -7.7940   -3.0000    0.0000 C   0  0  0  0  0  0  0  0  0  0  0  0
   -2.5980   -4.5000    0.0000 C   0  0  0  0  0  0  0  0  0  0  0  0
   -3.8970   -5.2500    0.0000 C   0  0  0  0  0  0  0  0  0  0  0  0
   -2.0850   -5.9100    0.0000 C   0  0  0  0  0  0  0  0  0  0  0  0
   -1.1210   -4.2400    0.0000 C   0  0  0  0  0  0  0  0  0  0  0  0
   -1.2990   -0.7500    0.0000 O   0  0  0  0  0  0  0  0  0  0  0  0
    1.2990   -0.7500    0.0000 C   0  0  0  0  0  0  0  0  0  0  0  0
    0.0000    0.0000    0.0000 C   0  0  0  0  0  0  0  0  0  0  0  0
    0.0000    1.5000    0.0000 C   0  0  0  0  0  0  0  0  0  0  0  0
   -1.2990    2.2500    0.0000 C   0  0  0  0  0  0  0  0  0  0  0  0
   -2.5980    1.5000    0.0000 C   0  0  0  0  0  0  0  0  0  0  0  0
   -2.5980    0.0000    0.0000 C   0  0  0  0  0  0  0  0  0  0  0  0
   -1.2990   -0.7500    0.0000 C   0  0  0  0  0  0  0  0  0  0  0  0
    3.8970   -2.2500    0.0000 O   0  0  0  0  0  0  0  0  0  0  0  0
    5.1960   -9.0000   -1.0900 H   0  0  0  0  0  0  0  0  0  0  0  0
    4.9250  -11.6130    0.0000 H   0  0  0  0  0  0  0  0  0  0  0  0
    3.3830  -11.6130   -0.8900 H   0  0  0  0  0  0  0  0  0  0  0  0
    3.3830  -11.6130    0.8900 H   0  0  0  0  0  0  0  0  0  0  0  0
    4.2260   -7.6470    0.0000 H   0  0  0  0  0  0  0  0  0  0  0  0
    2.7770   -8.1740    0.8900 H   0  0  0  0  0  0  0  0  0  0  0  0
    2.7770   -8.1740   -0.8900 H   0  0  0  0  0  0  0  0  0  0  0  0
    2.2400  -11.0850    0.0000 H   0  0  0  0  0  0  0  0  0  0  0  0
    1.9730   -9.5670   -0.8900 H   0  0  0  0  0  0  0  0  0  0  0  0
    1.9730   -9.5670    0.8900 H   0  0  0  0  0  0  0  0  0  0  0  0
    7.3700   -9.2450    0.0000 H   0  0  0  0  0  0  0  0  0  0  0  0
    8.8220  -13.8630    0.0000 H   0  0  0  0  0  0  0  0  0  0  0  0
    7.2800  -13.8630   -0.8900 H   0  0  0  0  0  0  0  0  0  0  0  0
    7.2800  -13.8630    0.8900 H   0  0  0  0  0  0  0  0  0  0  0  0
    3.0220   -7.2550    0.0000 H   0  0  0  0  0  0  0  0  0  0  0  0
    5.7410   -4.8150   -0.8900 H   0  0  0  0  0  0  0  0  0  0  0  0
    5.7410   -4.8150    0.8900 H   0  0  0  0  0  0  0  0  0  0  0  0
    7.4300   -2.7900    0.0000 H   0  0  0  0  0  0  0  0  0  0  0  0
    7.4300   -0.2100    0.0000 H   0  0  0  0  0  0  0  0  0  0  0  0
    2.9620   -0.2100    0.0000 H   0  0  0  0  0  0  0  0  0  0  0  0
    2.9620   -2.7900    0.0000 H   0  0  0  0  0  0  0  0  0  0  0  0
    7.4300    4.2900    0.0000 H   0  0  0  0  0  0  0  0  0  0  0  0
    5.1960    5.5800    0.0000 H   0  0  0  0  0  0  0  0  0  0  0  0
    2.9620    4.2900    0.0000 H   0  0  0  0  0  0  0  0  0  0  0  0
    2.9620    1.7100    0.0000 H   0  0  0  0  0  0  0  0  0  0  0  0
    2.0530   -4.8150    0.8900 H   0  0  0  0  0  0  0  0  0  0  0  0
    2.0530   -4.8150   -0.8900 H   0  0  0  0  0  0  0  0  0  0  0  0
    2.5980   -3.0000    1.0900 H   0  0  0  0  0  0  0  0  0  0  0  0
    1.2990   -2.2500    1.0900 H   0  0  0  0  0  0  0  0  0  0  0  0
    0.0000   -4.0100    0.0000 H   0  0  0  0  0  0  0  0  0  0  0  0
   -2.5980   -3.0000   -1.0900 H   0  0  0  0  0  0  0  0  0  0  0  0
   -3.8970   -1.2400    0.0000 H   0  0  0  0  0  0  0  0  0  0  0  0
   -8.6220   -2.2920    0.0000 H   0  0  0  0  0  0  0  0  0  0  0  0
   -7.8520   -3.6270    0.8900 H   0  0  0  0  0  0  0  0  0  0  0  0
   -7.8520   -3.6270   -0.8900 H   0  0  0  0  0  0  0  0  0  0  0  0
   -4.7250   -4.5420    0.0000 H   0  0  0  0  0  0  0  0  0  0  0  0
   -3.9550   -5.8770    0.8900 H   0  0  0  0  0  0  0  0  0  0  0  0
   -3.9550   -5.8770   -0.8900 H   0  0  0  0  0  0  0  0  0  0  0  0
   -2.9270   -6.6030    0.0000 H   0  0  0  0  0  0  0  0  0  0  0  0
   -1.4780   -6.0760    0.8900 H   0  0  0  0  0  0  0  0  0  0  0  0
   -1.4780   -6.0760   -0.8900 H   0  0  0  0  0  0  0  0  0  0  0  0
   -0.9410   -3.1650    0.0000 H   0  0  0  0  0  0  0  0  0  0  0  0
   -0.6740   -4.6830   -0.8900 H   0  0  0  0  0  0  0  0  0  0  0  0
   -0.6740   -4.6830    0.8900 H   0  0  0  0  0  0  0  0  0  0  0  0
    1.8440   -0.4350   -0.8900 H   0  0  0  0  0  0  0  0  0  0  0  0
    1.8440   -0.4350    0.8900 H   0  0  0  0  0  0  0  0  0  0  0  0
    0.9350    2.0400    0.0000 H   0  0  0  0  0  0  0  0  0  0  0  0
   -1.2990    3.3300    0.0000 H   0  0  0  0  0  0  0  0  0  0  0  0
   -3.5330    2.0400    0.0000 H   0  0  0  0  0  0  0  0  0  0  0  0
   -3.5330   -0.5400    0.0000 H   0  0  0  0  0  0  0  0  0  0  0  0
   -1.2990   -1.8300    0.0000 H   0  0  0  0  0  0  0  0  0  0  0  0
    4.1480   -2.1050   -0.9150 H   0  0  0  0  0  0  0  0  0  0  0  0
  1  2  1  0  0  0  0
  1  6  1  0  0  0  0
  1 11  1  0  0  0  0
  1 52  1  0  0  0  0
  2  3  1  0  0  0  0
  2  4  1  0  0  0  0
  2  5  1  0  0  0  0
  3 53  1  0  0  0  0
  3 54  1  0  0  0  0
  3 55  1  0  0  0  0
  4 56  1  0  0  0  0
  4 57  1  0  0  0  0
  4 58  1  0  0  0  0
  5 59  1  0  0  0  0
  5 60  1  0  0  0  0
  5 61  1  0  0  0  0
  6  7  1  0  0  0  0
  6 62  1  0  0  0  0
  7  8  2  0  0  0  0
  7  9  1  0  0  0  0
  9 10  1  0  0  0  0
 10 63  1  0  0  0  0
 10 64  1  0  0  0  0
 10 65  1  0  0  0  0
 11 12  2  0  0  0  0
 11 13  1  0  0  0  0
 13 14  1  0  0  0  0
 13 66  1  0  0  0  0
 14 15  1  0  0  0  0
 14 28  1  0  0  0  0
 15 16  1  0  0  0  0
 15 67  1  0  0  0  0
 15 68  1  0  0  0  0
 16 17  1  0  0  0  0
 16 21  2  0  0  0  0
 17 18  2  0  0  0  0
 17 69  1  0  0  0  0
 18 19  1  0  0  0  0
 18 70  1  0  0  0  0
 19 20  2  0  0  0  0
 19 22  1  0  0  0  0
 20 21  1  0  0  0  0
 20 71  1  0  0  0  0
 21 72  1  0  0  0  0
 22 23  1  0  0  0  0
 22 27  2  0  0  0  0
 23 24  2  0  0  0  0
 24 25  1  0  0  0  0
 24 73  1  0  0  0  0
 25 26  2  0  0  0  0
 25 74  1  0  0  0  0
 26 27  1  0  0  0  0
 26 75  1  0  0  0  0
 27 76  1  0  0  0  0
 28 29  1  0  0  0  0
 28 77  1  0  0  0  0
 28 78  1  0  0  0  0
 29 30  1  0  0  0  0
 29 51  1  0  0  0  0
 29 79  1  0  0  0  0
 30 31  1  0  0  0  0
 30 44  1  0  0  0  0
 30 80  1  0  0  0  0
 31 32  1  0  0  0  0
 31 81  1  0  0  0  0
 32 33  1  0  0  0  0
 32 43  2  0  0  0  0
 33 34  1  0  0  0  0
 33 39  1  0  0  0  0
 33 82  1  0  0  0  0
 34 35  1  0  0  0  0
 34 83  1  0  0  0  0
 35 36  2  0  0  0  0
 35 37  1  0  0  0  0
 37 38  1  0  0  0  0
 38 84  1  0  0  0  0
 38 85  1  0  0  0  0
 38 86  1  0  0  0  0
 39 40  1  0  0  0  0
 39 41  1  0  0  0  0
 39 42  1  0  0  0  0
 40 87  1  0  0  0  0
 40 88  1  0  0  0  0
 40 89  1  0  0  0  0
 41 90  1  0  0  0  0
 41 91  1  0  0  0  0
 41 92  1  0  0  0  0
 42 93  1  0  0  0  0
 42 94  1  0  0  0  0
 42 95  1  0  0  0  0
 44 45  1  0  0  0  0
 44 96  1  0  0  0  0
 44 97  1  0  0  0  0
 45 46  1  0  0  0  0
 45 50  2  0  0  0  0
 46 47  2  0  0  0  0
 46 98  1  0  0  0  0
 47 48  1  0  0  0  0
 47 99  1  0  0  0  0
 48 49  2  0  0  0  0
 48100  1  0  0  0  0
 49 50  1  0  0  0  0
 49101  1  0  0  0  0
 50102  1  0  0  0  0
 51103  1  0  0  0  0
M  END
>  <SMILES>
O(C(=O)N[C@@H](C(C)(C)C)C(=O)N[C@H]([C@@H](O)CN(NC(=O)[C@@H](NC(OC)=O)C(C)(C)C)Cc1ccc(cc1)-c1ncccc1)Cc1ccccc1)C

>  <Percent remaining transport>
37.799999

>  <NAME>
Atazanavir

>  <Class>
1

$$$$
Atomoxetine
  MOE2013           3D

 41 42  0  0  1  0  0  0  0  0999 V2000
    1.2990   -0.7500    0.0000 C   0  0  3  0  0  0  0  0  0  0  0  0
    2.5980    0.0000    0.0000 O   0  0  0  0  0  0  0  0  0  0  0  0
    3.8970   -0.7500    0.0000 C   0  0  0  0  0  0  0  0  0  0  0  0
    3.8970   -2.2500    0.0000 C   0  0  0  0  0  0  0  0  0  0  0  0
    5.1960   -3.0000    0.0000 C   0  0  0  0  0  0  0  0  0  0  0  0
    6.4950   -2.2500    0.0000 C   0  0  0  0  0  0  0  0  0  0  0  0
    6.4950   -0.7500    0.0000 C   0  0  0  0  0  0  0  0  0  0  0  0
    5.1960    0.0000    0.0000 C   0  0  0  0  0  0  0  0  0  0  0  0
    2.5980   -3.0000    0.0000 C   0  0  0  0  0  0  0  0  0  0  0  0
    0.0000    0.0000    0.0000 C   0  0  0  0  0  0  0  0  0  0  0  0
    0.0000    1.5000    0.0000 C   0  0  0  0  0  0  0  0  0  0  0  0
   -1.2990    2.2500    0.0000 C   0  0  0  0  0  0  0  0  0  0  0  0
   -2.5980    1.5000    0.0000 C   0  0  0  0  0  0  0  0  0  0  0  0
   -2.5980    0.0000    0.0000 C   0  0  0  0  0  0  0  0  0  0  0  0
   -1.2990   -0.7500    0.0000 C   0  0  0  0  0  0  0  0  0  0  0  0
    1.2990   -2.2500    0.0000 C   0  0  0  0  0  0  0  0  0  0  0  0
    2.5980   -3.0000    0.0000 C   0  0  0  0  0  0  0  0  0  0  0  0
    2.5980   -4.5000    0.0000 N   0  3  0  0  0  0  0  0  0  0  0  0
    3.8970   -5.2500    0.0000 C   0  0  0  0  0  0  0  0  0  0  0  0
    1.2990   -0.7500   -1.0900 H   0  0  0  0  0  0  0  0  0  0  0  0
    5.1960   -4.0800    0.0000 H   0  0  0  0  0  0  0  0  0  0  0  0
    7.4300   -2.7900    0.0000 H   0  0  0  0  0  0  0  0  0  0  0  0
    7.4300   -0.2100    0.0000 H   0  0  0  0  0  0  0  0  0  0  0  0
    5.1960    1.0800    0.0000 H   0  0  0  0  0  0  0  0  0  0  0  0
    1.7700   -2.2920    0.0000 H   0  0  0  0  0  0  0  0  0  0  0  0
    2.5400   -3.6270    0.8900 H   0  0  0  0  0  0  0  0  0  0  0  0
    2.5400   -3.6270   -0.8900 H   0  0  0  0  0  0  0  0  0  0  0  0
    0.9350    2.0400    0.0000 H   0  0  0  0  0  0  0  0  0  0  0  0
   -1.2990    3.3300    0.0000 H   0  0  0  0  0  0  0  0  0  0  0  0
   -3.5330    2.0400    0.0000 H   0  0  0  0  0  0  0  0  0  0  0  0
   -3.5330   -0.5400    0.0000 H   0  0  0  0  0  0  0  0  0  0  0  0
   -1.2990   -1.8300    0.0000 H   0  0  0  0  0  0  0  0  0  0  0  0
    0.7540   -2.5650   -0.8900 H   0  0  0  0  0  0  0  0  0  0  0  0
    0.7540   -2.5650    0.8900 H   0  0  0  0  0  0  0  0  0  0  0  0
    3.1430   -2.6850    0.8900 H   0  0  0  0  0  0  0  0  0  0  0  0
    3.1430   -2.6850   -0.8900 H   0  0  0  0  0  0  0  0  0  0  0  0
    2.0930   -4.7920   -0.8250 H   0  0  0  0  0  0  0  0  0  0  0  0
    2.0930   -4.7920    0.8250 H   0  0  0  0  0  0  0  0  0  0  0  0
    4.4800   -4.9670   -0.8760 H   0  0  0  0  0  0  0  0  0  0  0  0
    3.6980   -6.3210   -0.0270 H   0  0  0  0  0  0  0  0  0  0  0  0
    4.4570   -5.0070    0.9030 H   0  0  0  0  0  0  0  0  0  0  0  0
  1  2  1  0  0  0  0
  1 10  1  0  0  0  0
  1 16  1  0  0  0  0
  1 20  1  0  0  0  0
  2  3  1  0  0  0  0
  3  4  1  0  0  0  0
  3  8  2  0  0  0  0
  4  5  2  0  0  0  0
  4  9  1  0  0  0  0
  5  6  1  0  0  0  0
  5 21  1  0  0  0  0
  6  7  2  0  0  0  0
  6 22  1  0  0  0  0
  7  8  1  0  0  0  0
  7 23  1  0  0  0  0
  8 24  1  0  0  0  0
  9 25  1  0  0  0  0
  9 26  1  0  0  0  0
  9 27  1  0  0  0  0
 10 11  1  0  0  0  0
 10 15  2  0  0  0  0
 11 12  2  0  0  0  0
 11 28  1  0  0  0  0
 12 13  1  0  0  0  0
 12 29  1  0  0  0  0
 13 14  2  0  0  0  0
 13 30  1  0  0  0  0
 14 15  1  0  0  0  0
 14 31  1  0  0  0  0
 15 32  1  0  0  0  0
 16 17  1  0  0  0  0
 16 33  1  0  0  0  0
 16 34  1  0  0  0  0
 17 18  1  0  0  0  0
 17 35  1  0  0  0  0
 17 36  1  0  0  0  0
 18 19  1  0  0  0  0
 18 37  1  0  0  0  0
 18 38  1  0  0  0  0
 19 39  1  0  0  0  0
 19 40  1  0  0  0  0
 19 41  1  0  0  0  0
M  CHG  1  18   1
M  END
>  <SMILES>
O([C@H](CCNC)c1ccccc1)c1ccccc1C

>  <Percent remaining transport>
93

>  <NAME>
Atomoxetine

>  <Class>
0

$$$$
Verapamil
  MOE2013           3D

 72 73  0  0  1  0  0  0  0  0999 V2000
    8.6420   -3.3090    0.0000 C   0  0  0  0  0  0  0  0  0  0  0  0
    8.1290   -1.8990    0.0000 C   0  0  0  0  0  0  0  0  0  0  0  0
    9.0930   -0.7500    0.0000 C   0  0  3  0  0  0  0  0  0  0  0  0
    7.7940    0.0000    0.0000 C   0  0  0  0  0  0  0  0  0  0  0  0
    6.4950   -0.7500    0.0000 C   0  0  0  0  0  0  0  0  0  0  0  0
    5.1960    0.0000    0.0000 C   0  0  0  0  0  0  0  0  0  0  0  0
    3.8970   -0.7500    0.0000 N   0  3  3  0  0  0  0  0  0  0  0  0
    2.5980    0.0000    0.0000 C   0  0  0  0  0  0  0  0  0  0  0  0
    1.2990   -0.7500    0.0000 C   0  0  0  0  0  0  0  0  0  0  0  0
    0.0000    0.0000    0.0000 C   0  0  0  0  0  0  0  0  0  0  0  0
    0.0000    1.5000    0.0000 C   0  0  0  0  0  0  0  0  0  0  0  0
   -1.2990    2.2500    0.0000 C   0  0  0  0  0  0  0  0  0  0  0  0
   -2.5980    1.5000    0.0000 C   0  0  0  0  0  0  0  0  0  0  0  0
   -2.5980    0.0000    0.0000 C   0  0  0  0  0  0  0  0  0  0  0  0
   -1.2990   -0.7500    0.0000 C   0  0  0  0  0  0  0  0  0  0  0  0
   -3.8970   -0.7500    0.0000 O   0  0  0  0  0  0  0  0  0  0  0  0
   -5.1960    0.0000    0.0000 C   0  0  0  0  0  0  0  0  0  0  0  0
   -3.8970    2.2500    0.0000 O   0  0  0  0  0  0  0  0  0  0  0  0
   -5.1960    1.5000    0.0000 C   0  0  0  0  0  0  0  0  0  0  0  0
    3.8970   -2.2500    0.0000 C   0  0  0  0  0  0  0  0  0  0  0  0
   10.3920    0.0000    0.0000 C   0  0  0  0  0  0  0  0  0  0  0  0
   11.6910   -0.7500    0.0000 C   0  0  0  0  0  0  0  0  0  0  0  0
   10.3920    1.5000    0.0000 C   0  0  0  0  0  0  0  0  0  0  0  0
   10.0570   -1.8990    0.0000 C   0  0  0  0  0  0  0  0  0  0  0  0
   11.0220   -3.0480    0.0000 N   0  0  0  0  0  0  0  0  0  0  0  0
    6.6520   -1.6390    0.0000 C   0  0  0  0  0  0  0  0  0  0  0  0
    5.6880   -2.7880    0.0000 C   0  0  0  0  0  0  0  0  0  0  0  0
    6.2010   -4.1970    0.0000 C   0  0  0  0  0  0  0  0  0  0  0  0
    7.6780   -4.4580    0.0000 C   0  0  0  0  0  0  0  0  0  0  0  0
    8.1910   -5.8670    0.0000 O   0  0  0  0  0  0  0  0  0  0  0  0
    9.6680   -6.1280    0.0000 C   0  0  0  0  0  0  0  0  0  0  0  0
    5.2360   -5.3460    0.0000 O   0  0  0  0  0  0  0  0  0  0  0  0
    5.7500   -6.7560    0.0000 C   0  0  0  0  0  0  0  0  0  0  0  0
    9.7060   -3.4970    0.0000 H   0  0  0  0  0  0  0  0  0  0  0  0
    7.7940    0.6290   -0.8900 H   0  0  0  0  0  0  0  0  0  0  0  0
    7.7940    0.6290    0.8900 H   0  0  0  0  0  0  0  0  0  0  0  0
    6.4950   -1.3790    0.8900 H   0  0  0  0  0  0  0  0  0  0  0  0
    6.4950   -1.3790   -0.8900 H   0  0  0  0  0  0  0  0  0  0  0  0
    5.1960    0.6290   -0.8900 H   0  0  0  0  0  0  0  0  0  0  0  0
    5.1960    0.6290    0.8900 H   0  0  0  0  0  0  0  0  0  0  0  0
    3.8970   -0.7500   -1.0100 H   0  0  0  0  0  0  0  0  0  0  0  0
    2.5980    0.6290   -0.8900 H   0  0  0  0  0  0  0  0  0  0  0  0
    2.5980    0.6290    0.8900 H   0  0  0  0  0  0  0  0  0  0  0  0
    1.2990   -1.3790    0.8900 H   0  0  0  0  0  0  0  0  0  0  0  0
    1.2990   -1.3790   -0.8900 H   0  0  0  0  0  0  0  0  0  0  0  0
    0.9350    2.0400    0.0000 H   0  0  0  0  0  0  0  0  0  0  0  0
   -1.2990    3.3300    0.0000 H   0  0  0  0  0  0  0  0  0  0  0  0
   -1.2990   -1.8300    0.0000 H   0  0  0  0  0  0  0  0  0  0  0  0
   -6.0240   -0.7080    0.0000 H   0  0  0  0  0  0  0  0  0  0  0  0
   -5.2540    0.6270   -0.8900 H   0  0  0  0  0  0  0  0  0  0  0  0
   -5.2540    0.6270    0.8900 H   0  0  0  0  0  0  0  0  0  0  0  0
   -6.0240    2.2080    0.0000 H   0  0  0  0  0  0  0  0  0  0  0  0
   -5.2540    0.8730    0.8900 H   0  0  0  0  0  0  0  0  0  0  0  0
   -5.2540    0.8730   -0.8900 H   0  0  0  0  0  0  0  0  0  0  0  0
    3.8970   -2.6130    1.0280 H   0  0  0  0  0  0  0  0  0  0  0  0
    4.7870   -2.6130   -0.5140 H   0  0  0  0  0  0  0  0  0  0  0  0
    3.0070   -2.6130   -0.5140 H   0  0  0  0  0  0  0  0  0  0  0  0
   10.3920    0.0000   -1.0900 H   0  0  0  0  0  0  0  0  0  0  0  0
   12.0060   -0.9320    1.0280 H   0  0  0  0  0  0  0  0  0  0  0  0
   12.4510   -0.1610   -0.5140 H   0  0  0  0  0  0  0  0  0  0  0  0
   11.5610   -1.7020   -0.5140 H   0  0  0  0  0  0  0  0  0  0  0  0
   10.3920    1.8630    1.0280 H   0  0  0  0  0  0  0  0  0  0  0  0
    9.5020    1.8630   -0.5140 H   0  0  0  0  0  0  0  0  0  0  0  0
   11.2820    1.8630   -0.5140 H   0  0  0  0  0  0  0  0  0  0  0  0
    6.2820   -0.6240    0.0000 H   0  0  0  0  0  0  0  0  0  0  0  0
    4.6240   -2.6010    0.0000 H   0  0  0  0  0  0  0  0  0  0  0  0
    9.8470   -7.2030    0.0000 H   0  0  0  0  0  0  0  0  0  0  0  0
   10.1150   -5.6850    0.8900 H   0  0  0  0  0  0  0  0  0  0  0  0
   10.1150   -5.6850   -0.8900 H   0  0  0  0  0  0  0  0  0  0  0  0
    4.9090   -7.4490    0.0000 H   0  0  0  0  0  0  0  0  0  0  0  0
    6.3570   -6.9210    0.8900 H   0  0  0  0  0  0  0  0  0  0  0  0
    6.3570   -6.9210   -0.8900 H   0  0  0  0  0  0  0  0  0  0  0  0
  1  2  1  0  0  0  0
  1 29  2  0  0  0  0
  1 34  1  0  0  0  0
  2  3  1  0  0  0  0
  2 26  2  0  0  0  0
  3  4  1  0  0  0  0
  3 21  1  0  0  0  0
  3 24  1  0  0  0  0
  4  5  1  0  0  0  0
  4 35  1  0  0  0  0
  4 36  1  0  0  0  0
  5  6  1  0  0  0  0
  5 37  1  0  0  0  0
  5 38  1  0  0  0  0
  6  7  1  0  0  0  0
  6 39  1  0  0  0  0
  6 40  1  0  0  0  0
  7  8  1  0  0  0  0
  7 20  1  0  0  0  0
  7 41  1  0  0  0  0
  8  9  1  0  0  0  0
  8 42  1  0  0  0  0
  8 43  1  0  0  0  0
  9 10  1  0  0  0  0
  9 44  1  0  0  0  0
  9 45  1  0  0  0  0
 10 11  1  0  0  0  0
 10 15  2  0  0  0  0
 11 12  2  0  0  0  0
 11 46  1  0  0  0  0
 12 13  1  0  0  0  0
 12 47  1  0  0  0  0
 13 14  2  0  0  0  0
 13 18  1  0  0  0  0
 14 15  1  0  0  0  0
 14 16  1  0  0  0  0
 15 48  1  0  0  0  0
 16 17  1  0  0  0  0
 17 49  1  0  0  0  0
 17 50  1  0  0  0  0
 17 51  1  0  0  0  0
 18 19  1  0  0  0  0
 19 52  1  0  0  0  0
 19 53  1  0  0  0  0
 19 54  1  0  0  0  0
 20 55  1  0  0  0  0
 20 56  1  0  0  0  0
 20 57  1  0  0  0  0
 21 22  1  0  0  0  0
 21 23  1  0  0  0  0
 21 58  1  0  0  0  0
 22 59  1  0  0  0  0
 22 60  1  0  0  0  0
 22 61  1  0  0  0  0
 23 62  1  0  0  0  0
 23 63  1  0  0  0  0
 23 64  1  0  0  0  0
 24 25  3  0  0  0  0
 26 27  1  0  0  0  0
 26 65  1  0  0  0  0
 27 28  2  0  0  0  0
 27 66  1  0  0  0  0
 28 29  1  0  0  0  0
 28 32  1  0  0  0  0
 29 30  1  0  0  0  0
 30 31  1  0  0  0  0
 31 67  1  0  0  0  0
 31 68  1  0  0  0  0
 31 69  1  0  0  0  0
 32 33  1  0  0  0  0
 33 70  1  0  0  0  0
 33 71  1  0  0  0  0
 33 72  1  0  0  0  0
M  CHG  1   7   1
M  END
>  <SMILES>
O(C)c1cc(ccc1OC)C(C(C)C)(CCCN(CCc1cc(OC)c(OC)cc1)C)C#N

>  <Percent remaining transport>
84.800003

>  <NAME>
Verapamil

>  <Class>
0

$$$$
Dextromethorphan
  MOE2013           3D

 46 49  0  0  1  0  0  0  0  0999 V2000
    0.0000    0.0000    0.0000 C   0  0  3  0  0  0  0  0  0  0  0  0
    0.0000    1.5000    0.0000 C   0  0  0  0  0  0  0  0  0  0  0  0
   -1.2990    2.2500    0.0000 C   0  0  0  0  0  0  0  0  0  0  0  0
   -2.5980    1.5000    0.0000 C   0  0  0  0  0  0  0  0  0  0  0  0
   -2.5980    0.0000    0.0000 C   0  0  3  0  0  0  0  0  0  0  0  0
   -1.2990   -0.7500    0.0000 C   0  0  3  0  0  0  0  0  0  0  0  0
   -1.2990   -2.2500    0.0000 C   0  0  0  0  0  0  0  0  0  0  0  0
    0.0000   -3.0000    0.0000 C   0  0  0  0  0  0  0  0  0  0  0  0
    1.2990   -2.2500    0.0000 C   0  0  0  0  0  0  0  0  0  0  0  0
    1.2990   -0.7500    0.0000 C   0  0  0  0  0  0  0  0  0  0  0  0
   -2.5980    1.5000    0.0000 N   0  3  3  0  0  0  0  0  0  0  0  0
   -3.8970    2.2500    0.0000 C   0  0  0  0  0  0  0  0  0  0  0  0
   -1.2990    2.2500    0.0000 C   0  0  0  0  0  0  0  0  0  0  0  0
    0.0000    1.5000    0.0000 C   0  0  0  0  0  0  0  0  0  0  0  0
   -1.2990    3.7500    0.0000 C   0  0  0  0  0  0  0  0  0  0  0  0
    0.0000    4.5000    0.0000 C   0  0  0  0  0  0  0  0  0  0  0  0
    1.2990    3.7500    0.0000 C   0  0  0  0  0  0  0  0  0  0  0  0
    1.2990    2.2500    0.0000 C   0  0  0  0  0  0  0  0  0  0  0  0
    2.5980    4.5000    0.0000 O   0  0  0  0  0  0  0  0  0  0  0  0
    2.5980    6.0000    0.0000 C   0  0  0  0  0  0  0  0  0  0  0  0
   -3.1430    1.8150   -0.8900 H   0  0  0  0  0  0  0  0  0  0  0  0
   -3.1430    1.8150    0.8900 H   0  0  0  0  0  0  0  0  0  0  0  0
   -2.5980    0.0000    1.0900 H   0  0  0  0  0  0  0  0  0  0  0  0
   -1.2990   -0.7500   -1.0900 H   0  0  0  0  0  0  0  0  0  0  0  0
   -1.8440   -2.5650   -0.8900 H   0  0  0  0  0  0  0  0  0  0  0  0
   -1.8440   -2.5650    0.8900 H   0  0  0  0  0  0  0  0  0  0  0  0
    0.0000   -3.6290   -0.8900 H   0  0  0  0  0  0  0  0  0  0  0  0
    0.0000   -3.6290    0.8900 H   0  0  0  0  0  0  0  0  0  0  0  0
    1.8440   -2.5650   -0.8900 H   0  0  0  0  0  0  0  0  0  0  0  0
    1.8440   -2.5650    0.8900 H   0  0  0  0  0  0  0  0  0  0  0  0
    1.8440   -0.4350    0.8900 H   0  0  0  0  0  0  0  0  0  0  0  0
    1.8440   -0.4350   -0.8900 H   0  0  0  0  0  0  0  0  0  0  0  0
   -2.5980    1.5000    1.0100 H   0  0  0  0  0  0  0  0  0  0  0  0
   -4.2120    2.4320   -1.0280 H   0  0  0  0  0  0  0  0  0  0  0  0
   -3.7670    3.2020    0.5140 H   0  0  0  0  0  0  0  0  0  0  0  0
   -4.6570    1.6610    0.5140 H   0  0  0  0  0  0  0  0  0  0  0  0
   -1.2990    2.8790    0.8900 H   0  0  0  0  0  0  0  0  0  0  0  0
   -1.2990    2.8790   -0.8900 H   0  0  0  0  0  0  0  0  0  0  0  0
    0.5450    1.8150   -0.8900 H   0  0  0  0  0  0  0  0  0  0  0  0
    0.5450    1.8150    0.8900 H   0  0  0  0  0  0  0  0  0  0  0  0
   -2.2340    4.2900    0.0000 H   0  0  0  0  0  0  0  0  0  0  0  0
    0.0000    5.5800    0.0000 H   0  0  0  0  0  0  0  0  0  0  0  0
    2.2340    1.7100    0.0000 H   0  0  0  0  0  0  0  0  0  0  0  0
    3.6260    6.3630    0.0000 H   0  0  0  0  0  0  0  0  0  0  0  0
    2.0840    6.3630    0.8900 H   0  0  0  0  0  0  0  0  0  0  0  0
    2.0840    6.3630   -0.8900 H   0  0  0  0  0  0  0  0  0  0  0  0
  1  2  1  0  0  0  0
  1  6  1  0  0  0  0
  1 10  1  0  0  0  0
  1 14  1  0  0  0  0
  2  3  1  0  0  0  0
  2 18  2  0  0  0  0
  3  4  1  0  0  0  0
  3 15  2  0  0  0  0
  4  5  1  0  0  0  0
  4 21  1  0  0  0  0
  4 22  1  0  0  0  0
  5  6  1  0  0  0  0
  5 11  1  0  0  0  0
  5 23  1  0  0  0  0
  6  7  1  0  0  0  0
  6 24  1  0  0  0  0
  7  8  1  0  0  0  0
  7 25  1  0  0  0  0
  7 26  1  0  0  0  0
  8  9  1  0  0  0  0
  8 27  1  0  0  0  0
  8 28  1  0  0  0  0
  9 10  1  0  0  0  0
  9 29  1  0  0  0  0
  9 30  1  0  0  0  0
 10 31  1  0  0  0  0
 10 32  1  0  0  0  0
 11 12  1  0  0  0  0
 11 13  1  0  0  0  0
 11 33  1  0  0  0  0
 12 34  1  0  0  0  0
 12 35  1  0  0  0  0
 12 36  1  0  0  0  0
 13 14  1  0  0  0  0
 13 37  1  0  0  0  0
 13 38  1  0  0  0  0
 14 39  1  0  0  0  0
 14 40  1  0  0  0  0
 15 16  1  0  0  0  0
 15 41  1  0  0  0  0
 16 17  2  0  0  0  0
 16 42  1  0  0  0  0
 17 18  1  0  0  0  0
 17 19  1  0  0  0  0
 18 43  1  0  0  0  0
 19 20  1  0  0  0  0
 20 44  1  0  0  0  0
 20 45  1  0  0  0  0
 20 46  1  0  0  0  0
M  CHG  1  11   1
M  END
>  <SMILES>
O(C)c1cc2[C@]34[C@@H]([C@@H](N(CC3)C)Cc2cc1)CCCC4

>  <Percent remaining transport>
86.599998

>  <NAME>
Dextromethorphan

>  <Class>
0

$$$$
GF120918
  MOE2013           3D

 76 81  0  0  1  0  0  0  0  0999 V2000
   10.6630    6.0820    0.0000 O   0  0  0  0  0  0  0  0  0  0  0  0
    8.9240    7.0680    0.0000 O   0  0  0  0  0  0  0  0  0  0  0  0
    2.9180   -3.5270    0.0000 O   0  0  0  0  0  0  0  0  0  0  0  0
    4.6660   -7.5620    0.0000 O   0  0  0  0  0  0  0  0  0  0  0  0
    5.5430   -3.0370    0.0000 O   0  0  0  0  0  0  0  0  0  0  0  0
    8.0770    2.4920    0.0000 N   0  3  3  0  0  0  0  0  0  0  0  0
    7.2750   -3.0170    0.0000 N   0  0  0  0  0  0  0  0  0  0  0  0
    4.6660   -4.5620    0.0000 N   0  0  3  0  0  0  0  0  0  0  0  0
    7.1710    3.0060    0.0000 C   0  0  0  0  0  0  0  0  0  0  0  0
    8.9710    3.0270    0.0000 C   0  0  0  0  0  0  0  0  0  0  0  0
    7.1710    4.0480    0.0000 C   0  0  0  0  0  0  0  0  0  0  0  0
    8.9470    4.0680    0.0000 C   0  0  0  0  0  0  0  0  0  0  0  0
    8.0770    4.5620    0.0000 C   0  0  0  0  0  0  0  0  0  0  0  0
    8.0890    1.4930    0.0000 C   0  0  0  0  0  0  0  0  0  0  0  0
    7.2280    0.9830    0.0000 C   0  0  0  0  0  0  0  0  0  0  0  0
    9.8090    4.5750    0.0000 C   0  0  0  0  0  0  0  0  0  0  0  0
    8.0690    5.5620    0.0000 C   0  0  0  0  0  0  0  0  0  0  0  0
    9.8010    5.5750    0.0000 C   0  0  0  0  0  0  0  0  0  0  0  0
    8.9310    6.0680    0.0000 C   0  0  0  0  0  0  0  0  0  0  0  0
    7.2400   -0.0170    0.0000 C   0  0  0  0  0  0  0  0  0  0  0  0
    6.3800   -0.5270    0.0000 C   0  0  0  0  0  0  0  0  0  0  0  0
    8.1120   -0.5070    0.0000 C   0  0  0  0  0  0  0  0  0  0  0  0
    7.2630   -2.0170    0.0000 C   0  0  0  0  0  0  0  0  0  0  0  0
    6.3910   -1.5270    0.0000 C   0  0  0  0  0  0  0  0  0  0  0  0
    8.1230   -1.5070    0.0000 C   0  0  0  0  0  0  0  0  0  0  0  0
    5.5320   -5.0620    0.0000 C   0  0  0  0  0  0  0  0  0  0  0  0
    5.5320   -6.0620    0.0000 C   0  0  0  0  0  0  0  0  0  0  0  0
    6.4260   -4.5270    0.0000 C   0  0  0  0  0  0  0  0  0  0  0  0
    3.8000   -5.0620    0.0000 C   0  0  0  0  0  0  0  0  0  0  0  0
    3.8000   -6.0620    0.0000 C   0  0  0  0  0  0  0  0  0  0  0  0
    4.6660   -6.5620    0.0000 C   0  0  0  0  0  0  0  0  0  0  0  0
    6.4140   -3.5270    0.0000 C   0  0  0  0  0  0  0  0  0  0  0  0
   11.5330    5.5880    0.0000 C   0  0  0  0  0  0  0  0  0  0  0  0
    8.0540    7.5620    0.0000 C   0  0  0  0  0  0  0  0  0  0  0  0
    6.4260   -6.5960    0.0000 C   0  0  0  0  0  0  0  0  0  0  0  0
    7.3320   -5.0410    0.0000 C   0  0  0  0  0  0  0  0  0  0  0  0
    2.9060   -4.5270    0.0000 C   0  0  0  0  0  0  0  0  0  0  0  0
    2.9060   -6.5960    0.0000 C   0  0  0  0  0  0  0  0  0  0  0  0
    7.3320   -6.0820    0.0000 C   0  0  0  0  0  0  0  0  0  0  0  0
    2.0000   -5.0410    0.0000 C   0  0  0  0  0  0  0  0  0  0  0  0
    2.0000   -6.0820    0.0000 C   0  0  0  0  0  0  0  0  0  0  0  0
    2.0570   -3.0170    0.0000 C   0  0  0  0  0  0  0  0  0  0  0  0
    6.5600    3.1120    0.0000 H   0  0  0  0  0  0  0  0  0  0  0  0
    6.9620    2.4230    0.0000 H   0  0  0  0  0  0  0  0  0  0  0  0
    9.1930    2.4480    0.0000 H   0  0  0  0  0  0  0  0  0  0  0  0
    9.5790    3.1470    0.0000 H   0  0  0  0  0  0  0  0  0  0  0  0
    6.9620    4.6320    0.0000 H   0  0  0  0  0  0  0  0  0  0  0  0
    6.5600    3.9420    0.0000 H   0  0  0  0  0  0  0  0  0  0  0  0
    8.3070    0.9120    0.0000 H   0  0  0  0  0  0  0  0  0  0  0  0
    8.6980    1.6070    0.0000 H   0  0  0  0  0  0  0  0  0  0  0  0
    7.0100    1.5630    0.0000 H   0  0  0  0  0  0  0  0  0  0  0  0
    6.6190    0.8680    0.0000 H   0  0  0  0  0  0  0  0  0  0  0  0
   10.3480    4.2690    0.0000 H   0  0  0  0  0  0  0  0  0  0  0  0
    7.5300    5.8680    0.0000 H   0  0  0  0  0  0  0  0  0  0  0  0
    5.8390   -0.2240    0.0000 H   0  0  0  0  0  0  0  0  0  0  0  0
    8.6450   -0.1910    0.0000 H   0  0  0  0  0  0  0  0  0  0  0  0
    5.8580   -1.8430    0.0000 H   0  0  0  0  0  0  0  0  0  0  0  0
    8.6640   -1.8110    0.0000 H   0  0  0  0  0  0  0  0  0  0  0  0
    4.6660   -3.9420    0.0000 H   0  0  0  0  0  0  0  0  0  0  0  0
    7.8150   -3.3210    0.0000 H   0  0  0  0  0  0  0  0  0  0  0  0
   11.2270    5.0490    0.0000 H   0  0  0  0  0  0  0  0  0  0  0  0
   12.0730    5.2830    0.0000 H   0  0  0  0  0  0  0  0  0  0  0  0
   11.8390    6.1280    0.0000 H   0  0  0  0  0  0  0  0  0  0  0  0
    8.3600    8.1010    0.0000 H   0  0  0  0  0  0  0  0  0  0  0  0
    7.5150    7.8680    0.0000 H   0  0  0  0  0  0  0  0  0  0  0  0
    7.7480    7.0220    0.0000 H   0  0  0  0  0  0  0  0  0  0  0  0
    6.4190   -7.2160    0.0000 H   0  0  0  0  0  0  0  0  0  0  0  0
    7.8680   -4.7290    0.0000 H   0  0  0  0  0  0  0  0  0  0  0  0
    2.9130   -7.2160    0.0000 H   0  0  0  0  0  0  0  0  0  0  0  0
    7.8680   -6.3950    0.0000 H   0  0  0  0  0  0  0  0  0  0  0  0
    1.4640   -4.7290    0.0000 H   0  0  0  0  0  0  0  0  0  0  0  0
    1.4640   -6.3950    0.0000 H   0  0  0  0  0  0  0  0  0  0  0  0
    2.3740   -2.4840    0.0000 H   0  0  0  0  0  0  0  0  0  0  0  0
    1.5240   -2.7010    0.0000 H   0  0  0  0  0  0  0  0  0  0  0  0
    1.7410   -3.5500    0.0000 H   0  0  0  0  0  0  0  0  0  0  0  0
    8.0770    2.4920    1.0100 H   0  0  0  0  0  0  0  0  0  0  0  0
  1 18  1  0  0  0  0
  1 33  1  0  0  0  0
  2 19  1  0  0  0  0
  2 34  1  0  0  0  0
  3 37  1  0  0  0  0
  3 42  1  0  0  0  0
  4 31  2  0  0  0  0
  5 32  2  0  0  0  0
  6  9  1  0  0  0  0
  6 10  1  0  0  0  0
  6 14  1  0  0  0  0
  6 76  1  0  0  0  0
  7 23  1  0  0  0  0
  7 32  1  0  0  0  0
  7 60  1  0  0  0  0
  8 26  1  0  0  0  0
  8 29  1  0  0  0  0
  8 59  1  0  0  0  0
  9 11  1  0  0  0  0
  9 43  1  0  0  0  0
  9 44  1  0  0  0  0
 10 12  1  0  0  0  0
 10 45  1  0  0  0  0
 10 46  1  0  0  0  0
 11 13  1  0  0  0  0
 11 47  1  0  0  0  0
 11 48  1  0  0  0  0
 12 13  2  0  0  0  0
 12 16  1  0  0  0  0
 13 17  1  0  0  0  0
 14 15  1  0  0  0  0
 14 49  1  0  0  0  0
 14 50  1  0  0  0  0
 15 20  1  0  0  0  0
 15 51  1  0  0  0  0
 15 52  1  0  0  0  0
 16 18  2  0  0  0  0
 16 53  1  0  0  0  0
 17 19  2  0  0  0  0
 17 54  1  0  0  0  0
 18 19  1  0  0  0  0
 20 21  2  0  0  0  0
 20 22  1  0  0  0  0
 21 24  1  0  0  0  0
 21 55  1  0  0  0  0
 22 25  2  0  0  0  0
 22 56  1  0  0  0  0
 23 24  2  0  0  0  0
 23 25  1  0  0  0  0
 24 57  1  0  0  0  0
 25 58  1  0  0  0  0
 26 27  2  0  0  0  0
 26 28  1  0  0  0  0
 27 31  1  0  0  0  0
 27 35  1  0  0  0  0
 28 32  1  0  0  0  0
 28 36  2  0  0  0  0
 29 30  2  0  0  0  0
 29 37  1  0  0  0  0
 30 31  1  0  0  0  0
 30 38  1  0  0  0  0
 33 61  1  0  0  0  0
 33 62  1  0  0  0  0
 33 63  1  0  0  0  0
 34 64  1  0  0  0  0
 34 65  1  0  0  0  0
 34 66  1  0  0  0  0
 35 39  2  0  0  0  0
 35 67  1  0  0  0  0
 36 39  1  0  0  0  0
 36 68  1  0  0  0  0
 37 40  2  0  0  0  0
 38 41  2  0  0  0  0
 38 69  1  0  0  0  0
 39 70  1  0  0  0  0
 40 41  1  0  0  0  0
 40 71  1  0  0  0  0
 41 72  1  0  0  0  0
 42 73  1  0  0  0  0
 42 74  1  0  0  0  0
 42 75  1  0  0  0  0
M  CHG  1   6   1
M  END
>  <SMILES>
[Cl-].O(C)c1cc2CCN(Cc2cc1OC)CCc1ccc(NC(=O)c2c3Nc4c(cccc4OC)C(=O)c3ccc2)cc1.[H+]

>  <Percent remaining transport>
25.299999

>  <NAME>
GF120918

>  <Class>
1

$$$$
Ko143
  MOE2013           3D

 69 72  0  0  1  0  0  0  0  0999 V2000
    2.5980    1.5000    0.0000 C   0  0  3  0  0  0  0  0  0  0  0  0
    2.5980    0.0000    0.0000 N   0  0  0  0  0  0  0  0  0  0  0  0
    1.2990   -0.7500    0.0000 C   0  0  3  0  0  0  0  0  0  0  0  0
    0.0000    0.0000    0.0000 C   0  0  0  0  0  0  0  0  0  0  0  0
    0.0000    1.5000    0.0000 C   0  0  0  0  0  0  0  0  0  0  0  0
    1.2990    2.2500    0.0000 C   0  0  0  0  0  0  0  0  0  0  0  0
   -1.4270    1.9640    0.0000 C   0  0  0  0  0  0  0  0  0  0  0  0
   -2.3080    0.7500    0.0000 C   0  0  0  0  0  0  0  0  0  0  0  0
   -1.4270   -0.4640    0.0000 N   0  0  0  0  0  0  0  0  0  0  0  0
   -3.8000    0.9070    0.0000 C   0  0  0  0  0  0  0  0  0  0  0  0
   -4.4100    2.2770    0.0000 C   0  0  0  0  0  0  0  0  0  0  0  0
   -5.9020    2.4340    0.0000 O   0  0  0  0  0  0  0  0  0  0  0  0
   -6.5120    3.8040    0.0000 C   0  0  0  0  0  0  0  0  0  0  0  0
   -3.5280    3.4910    0.0000 C   0  0  0  0  0  0  0  0  0  0  0  0
   -2.0370    3.3340    0.0000 C   0  0  0  0  0  0  0  0  0  0  0  0
    1.2990   -2.2500    0.0000 C   0  0  0  0  0  0  0  0  0  0  0  0
    2.5980   -3.0000    0.0000 C   0  0  0  0  0  0  0  0  0  0  0  0
    2.5980   -4.5000    0.0000 C   0  0  0  0  0  0  0  0  0  0  0  0
    3.8970   -2.2500    0.0000 C   0  0  0  0  0  0  0  0  0  0  0  0
    3.8970   -0.7500    0.0000 C   0  0  0  0  0  0  0  0  0  0  0  0
    3.8970   -2.2500    0.0000 O   0  0  0  0  0  0  0  0  0  0  0  0
    5.1960    0.0000    0.0000 C   0  0  3  0  0  0  0  0  0  0  0  0
    5.1960    1.5000    0.0000 N   0  0  0  0  0  0  0  0  0  0  0  0
    3.8970    2.2500    0.0000 C   0  0  0  0  0  0  0  0  0  0  0  0
    3.8970    3.7500    0.0000 O   0  0  0  0  0  0  0  0  0  0  0  0
    6.4950   -0.7500    0.0000 C   0  0  0  0  0  0  0  0  0  0  0  0
    7.7940    0.0000    0.0000 C   0  0  0  0  0  0  0  0  0  0  0  0
    9.0930   -0.7500    0.0000 C   0  0  0  0  0  0  0  0  0  0  0  0
   10.3920    0.0000    0.0000 O   0  0  0  0  0  0  0  0  0  0  0  0
   11.6910   -0.7500    0.0000 C   0  0  0  0  0  0  0  0  0  0  0  0
   12.9900    0.0000    0.0000 C   0  0  0  0  0  0  0  0  0  0  0  0
   10.7270   -1.8990    0.0000 C   0  0  0  0  0  0  0  0  0  0  0  0
   12.6560   -1.8990    0.0000 C   0  0  0  0  0  0  0  0  0  0  0  0
    9.0930   -2.2500    0.0000 O   0  0  0  0  0  0  0  0  0  0  0  0
    2.5980    1.5000    1.0900 H   0  0  0  0  0  0  0  0  0  0  0  0
    1.2990   -0.7500   -1.0900 H   0  0  0  0  0  0  0  0  0  0  0  0
    1.2990    2.8790   -0.8900 H   0  0  0  0  0  0  0  0  0  0  0  0
    1.2990    2.8790    0.8900 H   0  0  0  0  0  0  0  0  0  0  0  0
   -1.7390   -1.4250    0.0000 H   0  0  0  0  0  0  0  0  0  0  0  0
   -4.4350    0.0330    0.0000 H   0  0  0  0  0  0  0  0  0  0  0  0
   -7.5990    3.7180    0.0000 H   0  0  0  0  0  0  0  0  0  0  0  0
   -6.1900    4.3450   -0.8900 H   0  0  0  0  0  0  0  0  0  0  0  0
   -6.1900    4.3450    0.8900 H   0  0  0  0  0  0  0  0  0  0  0  0
   -3.9670    4.4780    0.0000 H   0  0  0  0  0  0  0  0  0  0  0  0
   -1.4020    4.2080    0.0000 H   0  0  0  0  0  0  0  0  0  0  0  0
    0.7540   -2.5650   -0.8900 H   0  0  0  0  0  0  0  0  0  0  0  0
    0.7540   -2.5650    0.8900 H   0  0  0  0  0  0  0  0  0  0  0  0
    2.5980   -3.0000   -1.0900 H   0  0  0  0  0  0  0  0  0  0  0  0
    2.5980   -4.8630    1.0280 H   0  0  0  0  0  0  0  0  0  0  0  0
    3.4880   -4.8630   -0.5140 H   0  0  0  0  0  0  0  0  0  0  0  0
    1.7080   -4.8630   -0.5140 H   0  0  0  0  0  0  0  0  0  0  0  0
    4.2120   -2.0680    1.0280 H   0  0  0  0  0  0  0  0  0  0  0  0
    3.7670   -1.2980   -0.5140 H   0  0  0  0  0  0  0  0  0  0  0  0
    4.6570   -2.8390   -0.5140 H   0  0  0  0  0  0  0  0  0  0  0  0
    5.1960    0.0000    1.0900 H   0  0  0  0  0  0  0  0  0  0  0  0
    6.0710    2.0050    0.0000 H   0  0  0  0  0  0  0  0  0  0  0  0
    6.4950   -1.3790   -0.8900 H   0  0  0  0  0  0  0  0  0  0  0  0
    6.4950   -1.3790    0.8900 H   0  0  0  0  0  0  0  0  0  0  0  0
    7.7940    0.6290    0.8900 H   0  0  0  0  0  0  0  0  0  0  0  0
    7.7940    0.6290   -0.8900 H   0  0  0  0  0  0  0  0  0  0  0  0
   12.7910    1.0720    0.0000 H   0  0  0  0  0  0  0  0  0  0  0  0
   13.5620   -0.2630   -0.8900 H   0  0  0  0  0  0  0  0  0  0  0  0
   13.5620   -0.2630    0.8900 H   0  0  0  0  0  0  0  0  0  0  0  0
    9.7060   -1.5170    0.0000 H   0  0  0  0  0  0  0  0  0  0  0  0
   10.8870   -2.5080    0.8900 H   0  0  0  0  0  0  0  0  0  0  0  0
   10.8870   -2.5080   -0.8900 H   0  0  0  0  0  0  0  0  0  0  0  0
   13.6770   -1.5160    0.0000 H   0  0  0  0  0  0  0  0  0  0  0  0
   12.4960   -2.5080   -0.8900 H   0  0  0  0  0  0  0  0  0  0  0  0
   12.4960   -2.5080    0.8900 H   0  0  0  0  0  0  0  0  0  0  0  0
  1  2  1  0  0  0  0
  1  6  1  0  0  0  0
  1 24  1  0  0  0  0
  1 35  1  0  0  0  0
  2  3  1  0  0  0  0
  2 20  1  0  0  0  0
  3  4  1  0  0  0  0
  3 16  1  0  0  0  0
  3 36  1  0  0  0  0
  4  5  2  0  0  0  0
  4  9  1  0  0  0  0
  5  6  1  0  0  0  0
  5  7  1  0  0  0  0
  6 37  1  0  0  0  0
  6 38  1  0  0  0  0
  7  8  1  0  0  0  0
  7 15  2  0  0  0  0
  8  9  1  0  0  0  0
  8 10  2  0  0  0  0
  9 39  1  0  0  0  0
 10 11  1  0  0  0  0
 10 40  1  0  0  0  0
 11 12  1  0  0  0  0
 11 14  2  0  0  0  0
 12 13  1  0  0  0  0
 13 41  1  0  0  0  0
 13 42  1  0  0  0  0
 13 43  1  0  0  0  0
 14 15  1  0  0  0  0
 14 44  1  0  0  0  0
 15 45  1  0  0  0  0
 16 17  1  0  0  0  0
 16 46  1  0  0  0  0
 16 47  1  0  0  0  0
 17 18  1  0  0  0  0
 17 19  1  0  0  0  0
 17 48  1  0  0  0  0
 18 49  1  0  0  0  0
 18 50  1  0  0  0  0
 18 51  1  0  0  0  0
 19 52  1  0  0  0  0
 19 53  1  0  0  0  0
 19 54  1  0  0  0  0
 20 21  2  0  0  0  0
 20 22  1  0  0  0  0
 22 23  1  0  0  0  0
 22 26  1  0  0  0  0
 22 55  1  0  0  0  0
 23 24  1  0  0  0  0
 23 56  1  0  0  0  0
 24 25  2  0  0  0  0
 26 27  1  0  0  0  0
 26 57  1  0  0  0  0
 26 58  1  0  0  0  0
 27 28  1  0  0  0  0
 27 59  1  0  0  0  0
 27 60  1  0  0  0  0
 28 29  1  0  0  0  0
 28 34  2  0  0  0  0
 29 30  1  0  0  0  0
 30 31  1  0  0  0  0
 30 32  1  0  0  0  0
 30 33  1  0  0  0  0
 31 61  1  0  0  0  0
 31 62  1  0  0  0  0
 31 63  1  0  0  0  0
 32 64  1  0  0  0  0
 32 65  1  0  0  0  0
 32 66  1  0  0  0  0
 33 67  1  0  0  0  0
 33 68  1  0  0  0  0
 33 69  1  0  0  0  0
M  END
>  <SMILES>
O(C)c1cc2[nH]c3c(C[C@@H]4N([C@H]3CC(C)C)C(=O)[C@@H](NC4=O)CCC(OC(C)(C)C)=O)c2cc1

>  <Percent remaining transport>
26

>  <NAME>
Ko143

>  <Class>
1

$$$$
Fumitremorgin C
  MOE2013           3D

 53 57  0  0  1  0  0  0  0  0999 V2000
    0.0000    0.0000    0.0000 C   0  0  3  0  0  0  0  0  0  0  0  0
    0.0000    1.5000    0.0000 N   0  0  0  0  0  0  0  0  0  0  0  0
    1.2990    2.2500    0.0000 C   0  0  3  0  0  0  0  0  0  0  0  0
    2.5980    1.5000    0.0000 C   0  0  0  0  0  0  0  0  0  0  0  0
    2.5980    0.0000    0.0000 C   0  0  0  0  0  0  0  0  0  0  0  0
    4.0250   -0.4640    0.0000 C   0  0  0  0  0  0  0  0  0  0  0  0
    4.9060    0.7500    0.0000 C   0  0  0  0  0  0  0  0  0  0  0  0
    4.0250    1.9640    0.0000 N   0  0  0  0  0  0  0  0  0  0  0  0
    6.3980    0.5930    0.0000 C   0  0  0  0  0  0  0  0  0  0  0  0
    7.0080   -0.7770    0.0000 C   0  0  0  0  0  0  0  0  0  0  0  0
    8.5000   -0.9340    0.0000 O   0  0  0  0  0  0  0  0  0  0  0  0
    9.1100   -2.3040    0.0000 C   0  0  0  0  0  0  0  0  0  0  0  0
    6.1260   -1.9910    0.0000 C   0  0  0  0  0  0  0  0  0  0  0  0
    4.6350   -1.8340    0.0000 C   0  0  0  0  0  0  0  0  0  0  0  0
    1.2990   -0.7500    0.0000 C   0  0  0  0  0  0  0  0  0  0  0  0
    1.2990    3.7500    0.0000 C   0  0  0  0  0  0  0  0  0  0  0  0
    0.0000    4.5000    0.0000 C   0  0  0  0  0  0  0  0  0  0  0  0
    0.0000    6.0000    0.0000 C   0  0  0  0  0  0  0  0  0  0  0  0
   -1.2990    3.7500    0.0000 C   0  0  0  0  0  0  0  0  0  0  0  0
   -1.2990    2.2500    0.0000 C   0  0  0  0  0  0  0  0  0  0  0  0
   -1.2990    3.7500    0.0000 O   0  0  0  0  0  0  0  0  0  0  0  0
   -2.5980    1.5000    0.0000 C   0  0  3  0  0  0  0  0  0  0  0  0
   -2.5980    0.0000    0.0000 N   0  0  0  0  0  0  0  0  0  0  0  0
   -1.2990   -0.7500    0.0000 C   0  0  0  0  0  0  0  0  0  0  0  0
   -1.2990   -2.2500    0.0000 O   0  0  0  0  0  0  0  0  0  0  0  0
   -4.0250   -0.4640    0.0000 C   0  0  0  0  0  0  0  0  0  0  0  0
   -4.9060    0.7500    0.0000 C   0  0  0  0  0  0  0  0  0  0  0  0
   -4.0250    1.9640    0.0000 C   0  0  0  0  0  0  0  0  0  0  0  0
    0.0000    0.0000    1.0900 H   0  0  0  0  0  0  0  0  0  0  0  0
    1.2990    2.2500    1.0900 H   0  0  0  0  0  0  0  0  0  0  0  0
    4.3370    2.9250    0.0000 H   0  0  0  0  0  0  0  0  0  0  0  0
    7.0330    1.4670    0.0000 H   0  0  0  0  0  0  0  0  0  0  0  0
   10.1970   -2.2180    0.0000 H   0  0  0  0  0  0  0  0  0  0  0  0
    8.7880   -2.8450   -0.8900 H   0  0  0  0  0  0  0  0  0  0  0  0
    8.7880   -2.8450    0.8900 H   0  0  0  0  0  0  0  0  0  0  0  0
    6.5650   -2.9780    0.0000 H   0  0  0  0  0  0  0  0  0  0  0  0
    4.0000   -2.7080    0.0000 H   0  0  0  0  0  0  0  0  0  0  0  0
    1.2990   -1.3790    0.8900 H   0  0  0  0  0  0  0  0  0  0  0  0
    1.2990   -1.3790   -0.8900 H   0  0  0  0  0  0  0  0  0  0  0  0
    2.2340    4.2900    0.0000 H   0  0  0  0  0  0  0  0  0  0  0  0
   -1.0280    6.3630    0.0000 H   0  0  0  0  0  0  0  0  0  0  0  0
    0.5140    6.3630   -0.8900 H   0  0  0  0  0  0  0  0  0  0  0  0
    0.5140    6.3630    0.8900 H   0  0  0  0  0  0  0  0  0  0  0  0
   -2.1270    4.4580    0.0000 H   0  0  0  0  0  0  0  0  0  0  0  0
   -1.3570    3.1230    0.8900 H   0  0  0  0  0  0  0  0  0  0  0  0
   -1.3570    3.1230   -0.8900 H   0  0  0  0  0  0  0  0  0  0  0  0
   -2.5980    1.5000    1.0900 H   0  0  0  0  0  0  0  0  0  0  0  0
   -4.2200   -1.0620   -0.8900 H   0  0  0  0  0  0  0  0  0  0  0  0
   -4.2200   -1.0620    0.8900 H   0  0  0  0  0  0  0  0  0  0  0  0
   -5.5350    0.7500   -0.8900 H   0  0  0  0  0  0  0  0  0  0  0  0
   -5.5350    0.7500    0.8900 H   0  0  0  0  0  0  0  0  0  0  0  0
   -4.2200    2.5620    0.8900 H   0  0  0  0  0  0  0  0  0  0  0  0
   -4.2200    2.5620   -0.8900 H   0  0  0  0  0  0  0  0  0  0  0  0
  1  2  1  0  0  0  0
  1 15  1  0  0  0  0
  1 24  1  0  0  0  0
  1 29  1  0  0  0  0
  2  3  1  0  0  0  0
  2 20  1  0  0  0  0
  3  4  1  0  0  0  0
  3 16  1  0  0  0  0
  3 30  1  0  0  0  0
  4  5  2  0  0  0  0
  4  8  1  0  0  0  0
  5  6  1  0  0  0  0
  5 15  1  0  0  0  0
  6  7  1  0  0  0  0
  6 14  2  0  0  0  0
  7  8  1  0  0  0  0
  7  9  2  0  0  0  0
  8 31  1  0  0  0  0
  9 10  1  0  0  0  0
  9 32  1  0  0  0  0
 10 11  1  0  0  0  0
 10 13  2  0  0  0  0
 11 12  1  0  0  0  0
 12 33  1  0  0  0  0
 12 34  1  0  0  0  0
 12 35  1  0  0  0  0
 13 14  1  0  0  0  0
 13 36  1  0  0  0  0
 14 37  1  0  0  0  0
 15 38  1  0  0  0  0
 15 39  1  0  0  0  0
 16 17  2  0  0  0  0
 16 40  1  0  0  0  0
 17 18  1  0  0  0  0
 17 19  1  0  0  0  0
 18 41  1  0  0  0  0
 18 42  1  0  0  0  0
 18 43  1  0  0  0  0
 19 44  1  0  0  0  0
 19 45  1  0  0  0  0
 19 46  1  0  0  0  0
 20 21  2  0  0  0  0
 20 22  1  0  0  0  0
 22 23  1  0  0  0  0
 22 28  1  0  0  0  0
 22 47  1  0  0  0  0
 23 24  1  0  0  0  0
 23 26  1  0  0  0  0
 24 25  2  0  0  0  0
 26 27  1  0  0  0  0
 26 48  1  0  0  0  0
 26 49  1  0  0  0  0
 27 28  1  0  0  0  0
 27 50  1  0  0  0  0
 27 51  1  0  0  0  0
 28 52  1  0  0  0  0
 28 53  1  0  0  0  0
M  END
>  <SMILES>
O(C)c1cc2[nH]c3c(C[C@@H]4N([C@H]3C=C(C)C)C(=O)[C@H]3N(CCC3)C4=O)c2cc1

>  <Percent remaining transport>
86

>  <NAME>
Fumitremorgin C

>  <Class>
0

$$$$
Quinine
  MOE2013           3D

 49 52  0  0  1  0  0  0  0  0999 V2000
    2.5980    4.5000    0.0000 C   0  0  3  0  0  0  0  0  0  0  0  0
    3.2330    7.6040    0.0000 N   0  3  3  0  0  0  0  0  0  0  0  0
    3.5340    6.1350    0.0000 C   0  0  0  0  0  0  0  0  0  0  0  0
    4.9570    5.6610    0.0000 C   0  0  3  0  0  0  0  0  0  0  0  0
    5.2580    4.1910    0.0000 C   0  0  0  0  0  0  0  0  0  0  0  0
    6.6810    3.7170    0.0000 C   0  0  0  0  0  0  0  0  0  0  0  0
    6.0800    6.6560    0.0000 C   0  0  3  0  0  0  0  0  0  0  0  0
    5.7790    8.1250    0.0000 C   0  0  0  0  0  0  0  0  0  0  0  0
    4.3560    8.6000    0.0000 C   0  0  0  0  0  0  0  0  0  0  0  0
    4.7250    3.7910    0.0000 C   0  0  0  0  0  0  0  0  0  0  0  0
    1.2990    3.7500    0.0000 C   0  0  3  0  0  0  0  0  0  0  0  0
    1.2990    2.2500    0.0000 C   0  0  0  0  0  0  0  0  0  0  0  0
    2.5980    1.5000    0.0000 C   0  0  0  0  0  0  0  0  0  0  0  0
    2.5980    0.0000    0.0000 C   0  0  0  0  0  0  0  0  0  0  0  0
    1.2990   -0.7500    0.0000 N   0  0  0  0  0  0  0  0  0  0  0  0
    0.0000    0.0000    0.0000 C   0  0  0  0  0  0  0  0  0  0  0  0
    0.0000    1.5000    0.0000 C   0  0  0  0  0  0  0  0  0  0  0  0
   -1.2990    2.2500    0.0000 C   0  0  0  0  0  0  0  0  0  0  0  0
   -2.5980    1.5000    0.0000 C   0  0  0  0  0  0  0  0  0  0  0  0
   -2.5980    0.0000    0.0000 C   0  0  0  0  0  0  0  0  0  0  0  0
   -1.2990   -0.7500    0.0000 C   0  0  0  0  0  0  0  0  0  0  0  0
   -3.8970    2.2500    0.0000 O   0  0  0  0  0  0  0  0  0  0  0  0
   -5.1960    1.5000    0.0000 C   0  0  0  0  0  0  0  0  0  0  0  0
    0.0000    4.5000    0.0000 O   0  0  0  0  0  0  0  0  0  0  0  0
    2.5980    4.5000    1.0900 H   0  0  0  0  0  0  0  0  0  0  0  0
    3.2330    7.6040   -1.0100 H   0  0  0  0  0  0  0  0  0  0  0  0
    3.0630    5.7170   -0.8900 H   0  0  0  0  0  0  0  0  0  0  0  0
    3.0630    5.7170    0.8900 H   0  0  0  0  0  0  0  0  0  0  0  0
    4.9570    5.6610   -1.0900 H   0  0  0  0  0  0  0  0  0  0  0  0
    4.4500    3.4740    0.0000 H   0  0  0  0  0  0  0  0  0  0  0  0
    6.8980    2.6590    0.0000 H   0  0  0  0  0  0  0  0  0  0  0  0
    7.4890    4.4340    0.0000 H   0  0  0  0  0  0  0  0  0  0  0  0
    6.0800    6.6560    1.0900 H   0  0  0  0  0  0  0  0  0  0  0  0
    6.2500    8.5420   -0.8900 H   0  0  0  0  0  0  0  0  0  0  0  0
    6.2500    8.5420    0.8900 H   0  0  0  0  0  0  0  0  0  0  0  0
    4.2300    9.2170    0.8900 H   0  0  0  0  0  0  0  0  0  0  0  0
    4.2300    9.2170   -0.8900 H   0  0  0  0  0  0  0  0  0  0  0  0
    4.9720    3.2120   -0.8900 H   0  0  0  0  0  0  0  0  0  0  0  0
    4.9720    3.2120    0.8900 H   0  0  0  0  0  0  0  0  0  0  0  0
    1.2990    3.7500    1.0900 H   0  0  0  0  0  0  0  0  0  0  0  0
    3.5330    2.0400    0.0000 H   0  0  0  0  0  0  0  0  0  0  0  0
    3.5330   -0.5400    0.0000 H   0  0  0  0  0  0  0  0  0  0  0  0
   -1.2990    3.3300    0.0000 H   0  0  0  0  0  0  0  0  0  0  0  0
   -3.5330   -0.5400    0.0000 H   0  0  0  0  0  0  0  0  0  0  0  0
   -1.2990   -1.8300    0.0000 H   0  0  0  0  0  0  0  0  0  0  0  0
   -6.0240    2.2080    0.0000 H   0  0  0  0  0  0  0  0  0  0  0  0
   -5.2540    0.8730    0.8900 H   0  0  0  0  0  0  0  0  0  0  0  0
   -5.2540    0.8730   -0.8900 H   0  0  0  0  0  0  0  0  0  0  0  0
   -0.2510    4.6450   -0.9150 H   0  0  0  0  0  0  0  0  0  0  0  0
  1  2  1  0  0  0  0
  1 10  1  0  0  0  0
  1 11  1  0  0  0  0
  1 25  1  0  0  0  0
  2  3  1  0  0  0  0
  2  9  1  0  0  0  0
  2 26  1  0  0  0  0
  3  4  1  0  0  0  0
  3 27  1  0  0  0  0
  3 28  1  0  0  0  0
  4  5  1  0  0  0  0
  4  7  1  0  0  0  0
  4 29  1  0  0  0  0
  5  6  2  3  0  0  0
  5 30  1  0  0  0  0
  6 31  1  0  0  0  0
  6 32  1  0  0  0  0
  7  8  1  0  0  0  0
  7 10  1  0  0  0  0
  7 33  1  0  0  0  0
  8  9  1  0  0  0  0
  8 34  1  0  0  0  0
  8 35  1  0  0  0  0
  9 36  1  0  0  0  0
  9 37  1  0  0  0  0
 10 38  1  0  0  0  0
 10 39  1  0  0  0  0
 11 12  1  0  0  0  0
 11 24  1  0  0  0  0
 11 40  1  0  0  0  0
 12 13  2  0  0  0  0
 12 17  1  0  0  0  0
 13 14  1  0  0  0  0
 13 41  1  0  0  0  0
 14 15  2  0  0  0  0
 14 42  1  0  0  0  0
 15 16  1  0  0  0  0
 16 17  1  0  0  0  0
 16 21  2  0  0  0  0
 17 18  2  0  0  0  0
 18 19  1  0  0  0  0
 18 43  1  0  0  0  0
 19 20  2  0  0  0  0
 19 22  1  0  0  0  0
 20 21  1  0  0  0  0
 20 44  1  0  0  0  0
 21 45  1  0  0  0  0
 22 23  1  0  0  0  0
 23 46  1  0  0  0  0
 23 47  1  0  0  0  0
 23 48  1  0  0  0  0
 24 49  1  0  0  0  0
M  CHG  1   2   1
M  END
>  <SMILES>
O(C)c1cc2c(nccc2[C@@H](O)[C@H]2N3C[C@@H]([C@@H](C2)CC3)C=C)cc1

>  <Percent remaining transport>
126.2

>  <NAME>
Quinine

>  <Class>
0

$$$$
Lopinavir
  MOE2013           3D

 94 97  0  0  1  0  0  0  0  0999 V2000
    5.1960   -9.0000    0.0000 C   0  0  3  0  0  0  0  0  0  0  0  0
    3.8970   -9.7500    0.0000 N   0  0  0  0  0  0  0  0  0  0  0  0
    2.5980   -9.0000    0.0000 C   0  0  0  0  0  0  0  0  0  0  0  0
    1.2990   -9.7500    0.0000 N   0  0  0  0  0  0  0  0  0  0  0  0
    1.2990  -11.2500    0.0000 C   0  0  0  0  0  0  0  0  0  0  0  0
    2.5980  -12.0000    0.0000 C   0  0  0  0  0  0  0  0  0  0  0  0
    3.8970  -11.2500    0.0000 C   0  0  0  0  0  0  0  0  0  0  0  0
    2.5980   -7.5000    0.0000 O   0  0  0  0  0  0  0  0  0  0  0  0
    5.1960   -7.5000    0.0000 C   0  0  0  0  0  0  0  0  0  0  0  0
    3.8970   -6.7500    0.0000 N   0  0  0  0  0  0  0  0  0  0  0  0
    3.8970   -5.2500    0.0000 C   0  0  3  0  0  0  0  0  0  0  0  0
    5.1960   -4.5000    0.0000 C   0  0  0  0  0  0  0  0  0  0  0  0
    6.4950   -5.2500    0.0000 C   0  0  0  0  0  0  0  0  0  0  0  0
    6.4950   -6.7500    0.0000 C   0  0  0  0  0  0  0  0  0  0  0  0
    7.7940   -7.5000    0.0000 C   0  0  0  0  0  0  0  0  0  0  0  0
    9.0930   -6.7500    0.0000 C   0  0  0  0  0  0  0  0  0  0  0  0
    9.0930   -5.2500    0.0000 C   0  0  0  0  0  0  0  0  0  0  0  0
    7.7940   -4.5000    0.0000 C   0  0  0  0  0  0  0  0  0  0  0  0
    2.5980   -4.5000    0.0000 C   0  0  0  0  0  0  0  0  0  0  0  0
    2.5980   -3.0000    0.0000 C   0  0  3  0  0  0  0  0  0  0  0  0
    1.2990   -2.2500    0.0000 C   0  0  3  0  0  0  0  0  0  0  0  0
    1.2990   -0.7500    0.0000 C   0  0  0  0  0  0  0  0  0  0  0  0
    0.0000    0.0000    0.0000 C   0  0  0  0  0  0  0  0  0  0  0  0
    0.0000    1.5000    0.0000 C   0  0  0  0  0  0  0  0  0  0  0  0
   -1.2990    2.2500    0.0000 C   0  0  0  0  0  0  0  0  0  0  0  0
   -2.5980    1.5000    0.0000 C   0  0  0  0  0  0  0  0  0  0  0  0
   -2.5980    0.0000    0.0000 C   0  0  0  0  0  0  0  0  0  0  0  0
   -1.2990   -0.7500    0.0000 C   0  0  0  0  0  0  0  0  0  0  0  0
    0.0000   -3.0000    0.0000 N   0  0  0  0  0  0  0  0  0  0  0  0
   -1.2990   -2.2500    0.0000 C   0  0  0  0  0  0  0  0  0  0  0  0
   -1.2990   -0.7500    0.0000 C   0  0  0  0  0  0  0  0  0  0  0  0
   -2.5980    0.0000    0.0000 O   0  0  0  0  0  0  0  0  0  0  0  0
   -2.5980    1.5000    0.0000 C   0  0  0  0  0  0  0  0  0  0  0  0
   -1.2990    2.2500    0.0000 C   0  0  0  0  0  0  0  0  0  0  0  0
   -1.2990    3.7500    0.0000 C   0  0  0  0  0  0  0  0  0  0  0  0
   -2.5980    4.5000    0.0000 C   0  0  0  0  0  0  0  0  0  0  0  0
   -3.8970    3.7500    0.0000 C   0  0  0  0  0  0  0  0  0  0  0  0
   -3.8970    2.2500    0.0000 C   0  0  0  0  0  0  0  0  0  0  0  0
   -5.1960    1.5000    0.0000 C   0  0  0  0  0  0  0  0  0  0  0  0
    0.0000    1.5000    0.0000 C   0  0  0  0  0  0  0  0  0  0  0  0
   -2.5980   -3.0000    0.0000 O   0  0  0  0  0  0  0  0  0  0  0  0
    3.8970   -2.2500    0.0000 O   0  0  0  0  0  0  0  0  0  0  0  0
    6.4950   -6.7500    0.0000 O   0  0  0  0  0  0  0  0  0  0  0  0
    6.4950   -9.7500    0.0000 C   0  0  0  0  0  0  0  0  0  0  0  0
    6.4950  -11.2500    0.0000 C   0  0  0  0  0  0  0  0  0  0  0  0
    7.7940   -9.0000    0.0000 C   0  0  0  0  0  0  0  0  0  0  0  0
    5.1960   -9.0000    1.0900 H   0  0  0  0  0  0  0  0  0  0  0  0
    0.4240   -9.2450    0.0000 H   0  0  0  0  0  0  0  0  0  0  0  0
    0.7540  -11.5650   -0.8900 H   0  0  0  0  0  0  0  0  0  0  0  0
    0.7540  -11.5650    0.8900 H   0  0  0  0  0  0  0  0  0  0  0  0
    2.5980  -12.6290   -0.8900 H   0  0  0  0  0  0  0  0  0  0  0  0
    2.5980  -12.6290    0.8900 H   0  0  0  0  0  0  0  0  0  0  0  0
    4.4420  -11.5650    0.8900 H   0  0  0  0  0  0  0  0  0  0  0  0
    4.4420  -11.5650   -0.8900 H   0  0  0  0  0  0  0  0  0  0  0  0
    3.0220   -7.2550    0.0000 H   0  0  0  0  0  0  0  0  0  0  0  0
    3.8970   -5.2500   -1.0900 H   0  0  0  0  0  0  0  0  0  0  0  0
    5.1960   -3.8710    0.8900 H   0  0  0  0  0  0  0  0  0  0  0  0
    5.1960   -3.8710   -0.8900 H   0  0  0  0  0  0  0  0  0  0  0  0
    5.5600   -7.2900    0.0000 H   0  0  0  0  0  0  0  0  0  0  0  0
    7.7940   -8.5800    0.0000 H   0  0  0  0  0  0  0  0  0  0  0  0
   10.0280   -7.2900    0.0000 H   0  0  0  0  0  0  0  0  0  0  0  0
   10.0280   -4.7100    0.0000 H   0  0  0  0  0  0  0  0  0  0  0  0
    7.7940   -3.4200    0.0000 H   0  0  0  0  0  0  0  0  0  0  0  0
    2.0530   -4.8150    0.8900 H   0  0  0  0  0  0  0  0  0  0  0  0
    2.0530   -4.8150   -0.8900 H   0  0  0  0  0  0  0  0  0  0  0  0
    2.5980   -3.0000    1.0900 H   0  0  0  0  0  0  0  0  0  0  0  0
    1.2990   -2.2500   -1.0900 H   0  0  0  0  0  0  0  0  0  0  0  0
    1.8440   -0.4350   -0.8900 H   0  0  0  0  0  0  0  0  0  0  0  0
    1.8440   -0.4350    0.8900 H   0  0  0  0  0  0  0  0  0  0  0  0
    0.9350    2.0400    0.0000 H   0  0  0  0  0  0  0  0  0  0  0  0
   -1.2990    3.3300    0.0000 H   0  0  0  0  0  0  0  0  0  0  0  0
   -3.5330    2.0400    0.0000 H   0  0  0  0  0  0  0  0  0  0  0  0
   -3.5330   -0.5400    0.0000 H   0  0  0  0  0  0  0  0  0  0  0  0
   -1.2990   -1.8300    0.0000 H   0  0  0  0  0  0  0  0  0  0  0  0
    0.0000   -4.0100    0.0000 H   0  0  0  0  0  0  0  0  0  0  0  0
   -0.7540   -0.4350   -0.8900 H   0  0  0  0  0  0  0  0  0  0  0  0
   -0.7540   -0.4350    0.8900 H   0  0  0  0  0  0  0  0  0  0  0  0
   -0.3640    4.2900    0.0000 H   0  0  0  0  0  0  0  0  0  0  0  0
   -2.5980    5.5800    0.0000 H   0  0  0  0  0  0  0  0  0  0  0  0
   -4.8320    4.2900    0.0000 H   0  0  0  0  0  0  0  0  0  0  0  0
   -4.9970    0.4280    0.0000 H   0  0  0  0  0  0  0  0  0  0  0  0
   -5.7680    1.7630   -0.8900 H   0  0  0  0  0  0  0  0  0  0  0  0
   -5.7680    1.7630    0.8900 H   0  0  0  0  0  0  0  0  0  0  0  0
   -0.1990    0.4280    0.0000 H   0  0  0  0  0  0  0  0  0  0  0  0
    0.5720    1.7630    0.8900 H   0  0  0  0  0  0  0  0  0  0  0  0
    0.5720    1.7630   -0.8900 H   0  0  0  0  0  0  0  0  0  0  0  0
    4.1480   -2.1050   -0.9150 H   0  0  0  0  0  0  0  0  0  0  0  0
    6.4950   -9.7500   -1.0900 H   0  0  0  0  0  0  0  0  0  0  0  0
    6.4950  -11.6130    1.0280 H   0  0  0  0  0  0  0  0  0  0  0  0
    7.3850  -11.6130   -0.5140 H   0  0  0  0  0  0  0  0  0  0  0  0
    5.6050  -11.6130   -0.5140 H   0  0  0  0  0  0  0  0  0  0  0  0
    8.1090   -8.8180    1.0280 H   0  0  0  0  0  0  0  0  0  0  0  0
    7.6640   -8.0480   -0.5140 H   0  0  0  0  0  0  0  0  0  0  0  0
    8.5540   -9.5890   -0.5140 H   0  0  0  0  0  0  0  0  0  0  0  0
  1  2  1  0  0  0  0
  1  9  1  0  0  0  0
  1 44  1  0  0  0  0
  1 47  1  0  0  0  0
  2  3  1  0  0  0  0
  2  7  1  0  0  0  0
  3  4  1  0  0  0  0
  3  8  2  0  0  0  0
  4  5  1  0  0  0  0
  4 48  1  0  0  0  0
  5  6  1  0  0  0  0
  5 49  1  0  0  0  0
  5 50  1  0  0  0  0
  6  7  1  0  0  0  0
  6 51  1  0  0  0  0
  6 52  1  0  0  0  0
  7 53  1  0  0  0  0
  7 54  1  0  0  0  0
  9 10  1  0  0  0  0
  9 43  2  0  0  0  0
 10 11  1  0  0  0  0
 10 55  1  0  0  0  0
 11 12  1  0  0  0  0
 11 19  1  0  0  0  0
 11 56  1  0  0  0  0
 12 13  1  0  0  0  0
 12 57  1  0  0  0  0
 12 58  1  0  0  0  0
 13 14  1  0  0  0  0
 13 18  2  0  0  0  0
 14 15  2  0  0  0  0
 14 59  1  0  0  0  0
 15 16  1  0  0  0  0
 15 60  1  0  0  0  0
 16 17  2  0  0  0  0
 16 61  1  0  0  0  0
 17 18  1  0  0  0  0
 17 62  1  0  0  0  0
 18 63  1  0  0  0  0
 19 20  1  0  0  0  0
 19 64  1  0  0  0  0
 19 65  1  0  0  0  0
 20 21  1  0  0  0  0
 20 42  1  0  0  0  0
 20 66  1  0  0  0  0
 21 22  1  0  0  0  0
 21 29  1  0  0  0  0
 21 67  1  0  0  0  0
 22 23  1  0  0  0  0
 22 68  1  0  0  0  0
 22 69  1  0  0  0  0
 23 24  1  0  0  0  0
 23 28  2  0  0  0  0
 24 25  2  0  0  0  0
 24 70  1  0  0  0  0
 25 26  1  0  0  0  0
 25 71  1  0  0  0  0
 26 27  2  0  0  0  0
 26 72  1  0  0  0  0
 27 28  1  0  0  0  0
 27 73  1  0  0  0  0
 28 74  1  0  0  0  0
 29 30  1  0  0  0  0
 29 75  1  0  0  0  0
 30 31  1  0  0  0  0
 30 41  2  0  0  0  0
 31 32  1  0  0  0  0
 31 76  1  0  0  0  0
 31 77  1  0  0  0  0
 32 33  1  0  0  0  0
 33 34  1  0  0  0  0
 33 38  2  0  0  0  0
 34 35  2  0  0  0  0
 34 40  1  0  0  0  0
 35 36  1  0  0  0  0
 35 78  1  0  0  0  0
 36 37  2  0  0  0  0
 36 79  1  0  0  0  0
 37 38  1  0  0  0  0
 37 80  1  0  0  0  0
 38 39  1  0  0  0  0
 39 81  1  0  0  0  0
 39 82  1  0  0  0  0
 39 83  1  0  0  0  0
 40 84  1  0  0  0  0
 40 85  1  0  0  0  0
 40 86  1  0  0  0  0
 42 87  1  0  0  0  0
 44 45  1  0  0  0  0
 44 46  1  0  0  0  0
 44 88  1  0  0  0  0
 45 89  1  0  0  0  0
 45 90  1  0  0  0  0
 45 91  1  0  0  0  0
 46 92  1  0  0  0  0
 46 93  1  0  0  0  0
 46 94  1  0  0  0  0
M  END
>  <SMILES>
O(CC(=O)N[C@H]([C@@H](O)C[C@@H](NC(=O)[C@@H](N1CCCNC1=O)C(C)C)Cc1ccccc1)Cc1ccccc1)c1c(cccc1C)C

>  <Percent remaining transport>
7.1999998

>  <NAME>
Lopinavir

>  <Class>
1

$$$$
Ranolazine
  MOE2013           3D

 66 68  0  0  1  0  0  0  0  0999 V2000
    6.4950  -14.2500    0.0000 C   0  0  0  0  0  0  0  0  0  0  0  0
    5.1960  -13.5000    0.0000 C   0  0  0  0  0  0  0  0  0  0  0  0
    3.8970  -14.2500    0.0000 C   0  0  0  0  0  0  0  0  0  0  0  0
    3.8970  -15.7500    0.0000 C   0  0  0  0  0  0  0  0  0  0  0  0
    5.1960  -16.5000    0.0000 C   0  0  0  0  0  0  0  0  0  0  0  0
    6.4950  -15.7500    0.0000 C   0  0  0  0  0  0  0  0  0  0  0  0
    2.5980  -13.5000    0.0000 O   0  0  0  0  0  0  0  0  0  0  0  0
    1.2990  -14.2500    0.0000 C   0  0  0  0  0  0  0  0  0  0  0  0
    5.1960  -12.0000    0.0000 O   0  0  0  0  0  0  0  0  0  0  0  0
    3.8970  -11.2500    0.0000 C   0  0  0  0  0  0  0  0  0  0  0  0
    3.8970   -9.7500    0.0000 C   0  0  3  0  0  0  0  0  0  0  0  0
    2.5980   -9.0000    0.0000 C   0  0  0  0  0  0  0  0  0  0  0  0
    2.5980   -7.5000    0.0000 N   0  3  0  0  0  0  0  0  0  0  0  0
    3.8970   -6.7500    0.0000 C   0  0  0  0  0  0  0  0  0  0  0  0
    3.8970   -5.2500    0.0000 C   0  0  0  0  0  0  0  0  0  0  0  0
    2.5980   -4.5000    0.0000 N   0  3  0  0  0  0  0  0  0  0  0  0
    2.5980   -3.0000    0.0000 C   0  0  0  0  0  0  0  0  0  0  0  0
    1.2990   -2.2500    0.0000 C   0  0  0  0  0  0  0  0  0  0  0  0
    1.2990   -0.7500    0.0000 N   0  0  0  0  0  0  0  0  0  0  0  0
    0.0000    0.0000    0.0000 C   0  0  0  0  0  0  0  0  0  0  0  0
    0.0000    1.5000    0.0000 C   0  0  0  0  0  0  0  0  0  0  0  0
   -1.2990    2.2500    0.0000 C   0  0  0  0  0  0  0  0  0  0  0  0
   -2.5980    1.5000    0.0000 C   0  0  0  0  0  0  0  0  0  0  0  0
   -2.5980    0.0000    0.0000 C   0  0  0  0  0  0  0  0  0  0  0  0
   -1.2990   -0.7500    0.0000 C   0  0  0  0  0  0  0  0  0  0  0  0
   -1.2990   -2.2500    0.0000 C   0  0  0  0  0  0  0  0  0  0  0  0
    1.2990    2.2500    0.0000 C   0  0  0  0  0  0  0  0  0  0  0  0
    0.0000   -3.0000    0.0000 O   0  0  0  0  0  0  0  0  0  0  0  0
    1.2990   -5.2500    0.0000 C   0  0  0  0  0  0  0  0  0  0  0  0
    1.2990   -6.7500    0.0000 C   0  0  0  0  0  0  0  0  0  0  0  0
    5.1960   -9.0000    0.0000 O   0  0  0  0  0  0  0  0  0  0  0  0
    7.4300  -13.7100    0.0000 H   0  0  0  0  0  0  0  0  0  0  0  0
    2.9620  -16.2900    0.0000 H   0  0  0  0  0  0  0  0  0  0  0  0
    5.1960  -17.5800    0.0000 H   0  0  0  0  0  0  0  0  0  0  0  0
    7.4300  -16.2900    0.0000 H   0  0  0  0  0  0  0  0  0  0  0  0
    0.4710  -13.5420    0.0000 H   0  0  0  0  0  0  0  0  0  0  0  0
    1.2410  -14.8770    0.8900 H   0  0  0  0  0  0  0  0  0  0  0  0
    1.2410  -14.8770   -0.8900 H   0  0  0  0  0  0  0  0  0  0  0  0
    3.3520  -11.5650    0.8900 H   0  0  0  0  0  0  0  0  0  0  0  0
    3.3520  -11.5650   -0.8900 H   0  0  0  0  0  0  0  0  0  0  0  0
    3.8970   -9.7500    1.0900 H   0  0  0  0  0  0  0  0  0  0  0  0
    2.0530   -9.3150    0.8900 H   0  0  0  0  0  0  0  0  0  0  0  0
    2.0530   -9.3150   -0.8900 H   0  0  0  0  0  0  0  0  0  0  0  0
    2.5980   -7.5000   -1.0100 H   0  0  0  0  0  0  0  0  0  0  0  0
    4.4420   -7.0650   -0.8900 H   0  0  0  0  0  0  0  0  0  0  0  0
    4.4420   -7.0650    0.8900 H   0  0  0  0  0  0  0  0  0  0  0  0
    4.4420   -4.9350   -0.8900 H   0  0  0  0  0  0  0  0  0  0  0  0
    4.4420   -4.9350    0.8900 H   0  0  0  0  0  0  0  0  0  0  0  0
    2.5980   -4.5000   -1.0100 H   0  0  0  0  0  0  0  0  0  0  0  0
    3.1430   -2.6850   -0.8900 H   0  0  0  0  0  0  0  0  0  0  0  0
    3.1430   -2.6850    0.8900 H   0  0  0  0  0  0  0  0  0  0  0  0
    2.1740   -0.2450    0.0000 H   0  0  0  0  0  0  0  0  0  0  0  0
   -1.2990    3.3300    0.0000 H   0  0  0  0  0  0  0  0  0  0  0  0
   -3.5330    2.0400    0.0000 H   0  0  0  0  0  0  0  0  0  0  0  0
   -3.5330   -0.5400    0.0000 H   0  0  0  0  0  0  0  0  0  0  0  0
   -0.2710   -2.6130    0.0000 H   0  0  0  0  0  0  0  0  0  0  0  0
   -1.8130   -2.6130   -0.8900 H   0  0  0  0  0  0  0  0  0  0  0  0
   -1.8130   -2.6130    0.8900 H   0  0  0  0  0  0  0  0  0  0  0  0
    2.1270    1.5420    0.0000 H   0  0  0  0  0  0  0  0  0  0  0  0
    1.3570    2.8770    0.8900 H   0  0  0  0  0  0  0  0  0  0  0  0
    1.3570    2.8770   -0.8900 H   0  0  0  0  0  0  0  0  0  0  0  0
    0.7540   -4.9350   -0.8900 H   0  0  0  0  0  0  0  0  0  0  0  0
    0.7540   -4.9350    0.8900 H   0  0  0  0  0  0  0  0  0  0  0  0
    0.7540   -7.0650    0.8900 H   0  0  0  0  0  0  0  0  0  0  0  0
    0.7540   -7.0650   -0.8900 H   0  0  0  0  0  0  0  0  0  0  0  0
    5.4470   -8.8550   -0.9150 H   0  0  0  0  0  0  0  0  0  0  0  0
  1  2  1  0  0  0  0
  1  6  2  0  0  0  0
  1 32  1  0  0  0  0
  2  3  2  0  0  0  0
  2  9  1  0  0  0  0
  3  4  1  0  0  0  0
  3  7  1  0  0  0  0
  4  5  2  0  0  0  0
  4 33  1  0  0  0  0
  5  6  1  0  0  0  0
  5 34  1  0  0  0  0
  6 35  1  0  0  0  0
  7  8  1  0  0  0  0
  8 36  1  0  0  0  0
  8 37  1  0  0  0  0
  8 38  1  0  0  0  0
  9 10  1  0  0  0  0
 10 11  1  0  0  0  0
 10 39  1  0  0  0  0
 10 40  1  0  0  0  0
 11 12  1  0  0  0  0
 11 31  1  0  0  0  0
 11 41  1  0  0  0  0
 12 13  1  0  0  0  0
 12 42  1  0  0  0  0
 12 43  1  0  0  0  0
 13 14  1  0  0  0  0
 13 30  1  0  0  0  0
 13 44  1  0  0  0  0
 14 15  1  0  0  0  0
 14 45  1  0  0  0  0
 14 46  1  0  0  0  0
 15 16  1  0  0  0  0
 15 47  1  0  0  0  0
 15 48  1  0  0  0  0
 16 17  1  0  0  0  0
 16 29  1  0  0  0  0
 16 49  1  0  0  0  0
 17 18  1  0  0  0  0
 17 50  1  0  0  0  0
 17 51  1  0  0  0  0
 18 19  1  0  0  0  0
 18 28  2  0  0  0  0
 19 20  1  0  0  0  0
 19 52  1  0  0  0  0
 20 21  1  0  0  0  0
 20 25  2  0  0  0  0
 21 22  2  0  0  0  0
 21 27  1  0  0  0  0
 22 23  1  0  0  0  0
 22 53  1  0  0  0  0
 23 24  2  0  0  0  0
 23 54  1  0  0  0  0
 24 25  1  0  0  0  0
 24 55  1  0  0  0  0
 25 26  1  0  0  0  0
 26 56  1  0  0  0  0
 26 57  1  0  0  0  0
 26 58  1  0  0  0  0
 27 59  1  0  0  0  0
 27 60  1  0  0  0  0
 27 61  1  0  0  0  0
 29 30  1  0  0  0  0
 29 62  1  0  0  0  0
 29 63  1  0  0  0  0
 30 64  1  0  0  0  0
 30 65  1  0  0  0  0
 31 66  1  0  0  0  0
M  CHG  1  13   1
M  CHG  1  16   1
M  END
>  <SMILES>
O(CC(O)CN1CCN(CC1)CC(=O)Nc1c(cccc1C)C)c1ccccc1OC

>  <Percent remaining transport>
40.700001

>  <NAME>
Ranolazine

>  <Class>
1

$$$$
Pindolol
  MOE2013           3D

 39 40  0  0  1  0  0  0  0  0999 V2000
    0.0000    0.0000    0.0000 C   0  0  0  0  0  0  0  0  0  0  0  0
    0.0000    1.5000    0.0000 C   0  0  0  0  0  0  0  0  0  0  0  0
   -1.4270    1.9640    0.0000 N   0  0  0  0  0  0  0  0  0  0  0  0
   -2.3080    0.7500    0.0000 C   0  0  0  0  0  0  0  0  0  0  0  0
   -1.4270   -0.4640    0.0000 C   0  0  0  0  0  0  0  0  0  0  0  0
   -2.0370   -1.8340    0.0000 C   0  0  0  0  0  0  0  0  0  0  0  0
   -3.5280   -1.9910    0.0000 C   0  0  0  0  0  0  0  0  0  0  0  0
   -4.4100   -0.7770    0.0000 C   0  0  0  0  0  0  0  0  0  0  0  0
   -3.8000    0.5930    0.0000 C   0  0  0  0  0  0  0  0  0  0  0  0
   -1.1550   -3.0470    0.0000 O   0  0  0  0  0  0  0  0  0  0  0  0
   -1.7650   -4.4180    0.0000 C   0  0  0  0  0  0  0  0  0  0  0  0
   -0.8830   -5.6310    0.0000 C   0  0  3  0  0  0  0  0  0  0  0  0
   -1.4940   -7.0020    0.0000 C   0  0  0  0  0  0  0  0  0  0  0  0
   -0.6120   -8.2150    0.0000 N   0  3  0  0  0  0  0  0  0  0  0  0
   -1.2220   -9.5850    0.0000 C   0  0  0  0  0  0  0  0  0  0  0  0
   -0.3400  -10.7990    0.0000 C   0  0  0  0  0  0  0  0  0  0  0  0
   -2.7140   -9.7420    0.0000 C   0  0  0  0  0  0  0  0  0  0  0  0
    0.6080   -5.4740    0.0000 O   0  0  0  0  0  0  0  0  0  0  0  0
    0.8740   -0.6350    0.0000 H   0  0  0  0  0  0  0  0  0  0  0  0
    0.8740    2.1350    0.0000 H   0  0  0  0  0  0  0  0  0  0  0  0
   -1.7390    2.9250    0.0000 H   0  0  0  0  0  0  0  0  0  0  0  0
   -3.9670   -2.9780    0.0000 H   0  0  0  0  0  0  0  0  0  0  0  0
   -5.4840   -0.8900    0.0000 H   0  0  0  0  0  0  0  0  0  0  0  0
   -4.4350    1.4670    0.0000 H   0  0  0  0  0  0  0  0  0  0  0  0
   -2.3910   -4.4840   -0.8900 H   0  0  0  0  0  0  0  0  0  0  0  0
   -2.3910   -4.4840    0.8900 H   0  0  0  0  0  0  0  0  0  0  0  0
   -0.8830   -5.6310   -1.0900 H   0  0  0  0  0  0  0  0  0  0  0  0
   -2.1200   -7.0680   -0.8900 H   0  0  0  0  0  0  0  0  0  0  0  0
   -2.1200   -7.0680    0.8900 H   0  0  0  0  0  0  0  0  0  0  0  0
   -0.0320   -8.1540    0.8250 H   0  0  0  0  0  0  0  0  0  0  0  0
   -0.0320   -8.1540   -0.8250 H   0  0  0  0  0  0  0  0  0  0  0  0
   -1.2220   -9.5850    1.0900 H   0  0  0  0  0  0  0  0  0  0  0  0
   -0.1260  -11.0930   -1.0280 H   0  0  0  0  0  0  0  0  0  0  0  0
   -0.8460  -11.6160    0.5140 H   0  0  0  0  0  0  0  0  0  0  0  0
    0.5940  -10.5700    0.5140 H   0  0  0  0  0  0  0  0  0  0  0  0
   -3.0750   -9.7800   -1.0280 H   0  0  0  0  0  0  0  0  0  0  0  0
   -3.1680   -8.8950    0.5140 H   0  0  0  0  0  0  0  0  0  0  0  0
   -2.9820  -10.6650    0.5140 H   0  0  0  0  0  0  0  0  0  0  0  0
    0.8970   -5.4440    0.9150 H   0  0  0  0  0  0  0  0  0  0  0  0
  1  2  2  0  0  0  0
  1  5  1  0  0  0  0
  1 19  1  0  0  0  0
  2  3  1  0  0  0  0
  2 20  1  0  0  0  0
  3  4  1  0  0  0  0
  3 21  1  0  0  0  0
  4  5  1  0  0  0  0
  4  9  2  0  0  0  0
  5  6  2  0  0  0  0
  6  7  1  0  0  0  0
  6 10  1  0  0  0  0
  7  8  2  0  0  0  0
  7 22  1  0  0  0  0
  8  9  1  0  0  0  0
  8 23  1  0  0  0  0
  9 24  1  0  0  0  0
 10 11  1  0  0  0  0
 11 12  1  0  0  0  0
 11 25  1  0  0  0  0
 11 26  1  0  0  0  0
 12 13  1  0  0  0  0
 12 18  1  0  0  0  0
 12 27  1  0  0  0  0
 13 14  1  0  0  0  0
 13 28  1  0  0  0  0
 13 29  1  0  0  0  0
 14 15  1  0  0  0  0
 14 30  1  0  0  0  0
 14 31  1  0  0  0  0
 15 16  1  0  0  0  0
 15 17  1  0  0  0  0
 15 32  1  0  0  0  0
 16 33  1  0  0  0  0
 16 34  1  0  0  0  0
 16 35  1  0  0  0  0
 17 36  1  0  0  0  0
 17 37  1  0  0  0  0
 17 38  1  0  0  0  0
 18 39  1  0  0  0  0
M  CHG  1  14   1
M  END
>  <SMILES>
O(CC(O)CNC(C)C)c1c2c([nH]cc2)ccc1

>  <Percent remaining transport>
105.4

>  <NAME>
Pindolol

>  <Class>
0

$$$$
Metoprolol
  MOE2013           3D

 45 45  0  0  1  0  0  0  0  0999 V2000
    0.0000    0.0000    0.0000 C   0  0  0  0  0  0  0  0  0  0  0  0
    0.0000    1.5000    0.0000 C   0  0  0  0  0  0  0  0  0  0  0  0
   -1.2990    2.2500    0.0000 C   0  0  0  0  0  0  0  0  0  0  0  0
   -2.5980    1.5000    0.0000 C   0  0  0  0  0  0  0  0  0  0  0  0
   -2.5980    0.0000    0.0000 C   0  0  0  0  0  0  0  0  0  0  0  0
   -1.2990   -0.7500    0.0000 C   0  0  0  0  0  0  0  0  0  0  0  0
   -3.8970   -0.7500    0.0000 C   0  0  0  0  0  0  0  0  0  0  0  0
   -5.1960    0.0000    0.0000 C   0  0  0  0  0  0  0  0  0  0  0  0
   -6.4950   -0.7500    0.0000 O   0  0  0  0  0  0  0  0  0  0  0  0
   -7.7940    0.0000    0.0000 C   0  0  0  0  0  0  0  0  0  0  0  0
    1.2990    2.2500    0.0000 O   0  0  0  0  0  0  0  0  0  0  0  0
    2.5980    1.5000    0.0000 C   0  0  0  0  0  0  0  0  0  0  0  0
    3.8970    2.2500    0.0000 C   0  0  3  0  0  0  0  0  0  0  0  0
    5.1960    1.5000    0.0000 C   0  0  0  0  0  0  0  0  0  0  0  0
    6.4950    2.2500    0.0000 N   0  3  0  0  0  0  0  0  0  0  0  0
    7.7940    1.5000    0.0000 C   0  0  0  0  0  0  0  0  0  0  0  0
    9.0930    2.2500    0.0000 C   0  0  0  0  0  0  0  0  0  0  0  0
    7.7940    0.0000    0.0000 C   0  0  0  0  0  0  0  0  0  0  0  0
    3.8970    3.7500    0.0000 O   0  0  0  0  0  0  0  0  0  0  0  0
    0.9350   -0.5400    0.0000 H   0  0  0  0  0  0  0  0  0  0  0  0
   -1.2990    3.3300    0.0000 H   0  0  0  0  0  0  0  0  0  0  0  0
   -3.5330    2.0400    0.0000 H   0  0  0  0  0  0  0  0  0  0  0  0
   -1.2990   -1.8300    0.0000 H   0  0  0  0  0  0  0  0  0  0  0  0
   -3.8970   -1.3790    0.8900 H   0  0  0  0  0  0  0  0  0  0  0  0
   -3.8970   -1.3790   -0.8900 H   0  0  0  0  0  0  0  0  0  0  0  0
   -5.1960    0.6290   -0.8900 H   0  0  0  0  0  0  0  0  0  0  0  0
   -5.1960    0.6290    0.8900 H   0  0  0  0  0  0  0  0  0  0  0  0
   -8.6220   -0.7080    0.0000 H   0  0  0  0  0  0  0  0  0  0  0  0
   -7.8520    0.6270   -0.8900 H   0  0  0  0  0  0  0  0  0  0  0  0
   -7.8520    0.6270    0.8900 H   0  0  0  0  0  0  0  0  0  0  0  0
    2.5980    0.8710   -0.8900 H   0  0  0  0  0  0  0  0  0  0  0  0
    2.5980    0.8710    0.8900 H   0  0  0  0  0  0  0  0  0  0  0  0
    3.8970    2.2500   -1.0900 H   0  0  0  0  0  0  0  0  0  0  0  0
    5.1960    0.8710   -0.8900 H   0  0  0  0  0  0  0  0  0  0  0  0
    5.1960    0.8710    0.8900 H   0  0  0  0  0  0  0  0  0  0  0  0
    6.4950    2.8330    0.8250 H   0  0  0  0  0  0  0  0  0  0  0  0
    6.4950    2.8330   -0.8250 H   0  0  0  0  0  0  0  0  0  0  0  0
    7.7940    1.5000    1.0900 H   0  0  0  0  0  0  0  0  0  0  0  0
    9.4080    2.4320   -1.0280 H   0  0  0  0  0  0  0  0  0  0  0  0
    9.8530    1.6610    0.5140 H   0  0  0  0  0  0  0  0  0  0  0  0
    8.9630    3.2020    0.5140 H   0  0  0  0  0  0  0  0  0  0  0  0
    7.7940   -0.3630   -1.0280 H   0  0  0  0  0  0  0  0  0  0  0  0
    6.9040   -0.3630    0.5140 H   0  0  0  0  0  0  0  0  0  0  0  0
    8.6840   -0.3630    0.5140 H   0  0  0  0  0  0  0  0  0  0  0  0
    3.8970    4.0400    0.9150 H   0  0  0  0  0  0  0  0  0  0  0  0
  1  2  1  0  0  0  0
  1  6  2  0  0  0  0
  1 20  1  0  0  0  0
  2  3  2  0  0  0  0
  2 11  1  0  0  0  0
  3  4  1  0  0  0  0
  3 21  1  0  0  0  0
  4  5  2  0  0  0  0
  4 22  1  0  0  0  0
  5  6  1  0  0  0  0
  5  7  1  0  0  0  0
  6 23  1  0  0  0  0
  7  8  1  0  0  0  0
  7 24  1  0  0  0  0
  7 25  1  0  0  0  0
  8  9  1  0  0  0  0
  8 26  1  0  0  0  0
  8 27  1  0  0  0  0
  9 10  1  0  0  0  0
 10 28  1  0  0  0  0
 10 29  1  0  0  0  0
 10 30  1  0  0  0  0
 11 12  1  0  0  0  0
 12 13  1  0  0  0  0
 12 31  1  0  0  0  0
 12 32  1  0  0  0  0
 13 14  1  0  0  0  0
 13 19  1  0  0  0  0
 13 33  1  0  0  0  0
 14 15  1  0  0  0  0
 14 34  1  0  0  0  0
 14 35  1  0  0  0  0
 15 16  1  0  0  0  0
 15 36  1  0  0  0  0
 15 37  1  0  0  0  0
 16 17  1  0  0  0  0
 16 18  1  0  0  0  0
 16 38  1  0  0  0  0
 17 39  1  0  0  0  0
 17 40  1  0  0  0  0
 17 41  1  0  0  0  0
 18 42  1  0  0  0  0
 18 43  1  0  0  0  0
 18 44  1  0  0  0  0
 19 45  1  0  0  0  0
M  CHG  1  15   1
M  END
>  <SMILES>
O(CC(O)CNC(C)C)c1ccc(cc1)CCOC

>  <Percent remaining transport>
95.900002

>  <NAME>
Metoprolol

>  <Class>
0

$$$$
Propafenone
  MOE2013           3D

 53 54  0  0  1  0  0  0  0  0999 V2000
    3.8970   -6.7500    0.0000 C   0  0  0  0  0  0  0  0  0  0  0  0
    3.8970   -5.2500    0.0000 C   0  0  0  0  0  0  0  0  0  0  0  0
    2.5980   -4.5000    0.0000 C   0  0  0  0  0  0  0  0  0  0  0  0
    1.2990   -5.2500    0.0000 C   0  0  0  0  0  0  0  0  0  0  0  0
    1.2990   -6.7500    0.0000 C   0  0  0  0  0  0  0  0  0  0  0  0
    2.5980   -7.5000    0.0000 C   0  0  0  0  0  0  0  0  0  0  0  0
    2.5980   -3.0000    0.0000 C   0  0  0  0  0  0  0  0  0  0  0  0
    1.2990   -2.2500    0.0000 C   0  0  0  0  0  0  0  0  0  0  0  0
    1.2990   -0.7500    0.0000 C   0  0  0  0  0  0  0  0  0  0  0  0
    0.0000    0.0000    0.0000 C   0  0  0  0  0  0  0  0  0  0  0  0
    0.0000    1.5000    0.0000 C   0  0  0  0  0  0  0  0  0  0  0  0
   -1.2990    2.2500    0.0000 C   0  0  0  0  0  0  0  0  0  0  0  0
   -2.5980    1.5000    0.0000 C   0  0  0  0  0  0  0  0  0  0  0  0
   -2.5980    0.0000    0.0000 C   0  0  0  0  0  0  0  0  0  0  0  0
   -1.2990   -0.7500    0.0000 C   0  0  0  0  0  0  0  0  0  0  0  0
    3.8970   -2.2500    0.0000 O   0  0  0  0  0  0  0  0  0  0  0  0
    5.1960   -4.5000    0.0000 O   0  0  0  0  0  0  0  0  0  0  0  0
    6.4950   -5.2500    0.0000 C   0  0  0  0  0  0  0  0  0  0  0  0
    7.7940   -4.5000    0.0000 C   0  0  3  0  0  0  0  0  0  0  0  0
    9.0930   -5.2500    0.0000 C   0  0  0  0  0  0  0  0  0  0  0  0
   10.3920   -4.5000    0.0000 N   0  3  0  0  0  0  0  0  0  0  0  0
   11.6910   -5.2500    0.0000 C   0  0  0  0  0  0  0  0  0  0  0  0
   12.9900   -4.5000    0.0000 C   0  0  0  0  0  0  0  0  0  0  0  0
   14.2890   -5.2500    0.0000 C   0  0  0  0  0  0  0  0  0  0  0  0
    7.7940   -3.0000    0.0000 O   0  0  0  0  0  0  0  0  0  0  0  0
    4.8320   -7.2900    0.0000 H   0  0  0  0  0  0  0  0  0  0  0  0
    0.3640   -4.7100    0.0000 H   0  0  0  0  0  0  0  0  0  0  0  0
    0.3640   -7.2900    0.0000 H   0  0  0  0  0  0  0  0  0  0  0  0
    2.5980   -8.5800    0.0000 H   0  0  0  0  0  0  0  0  0  0  0  0
    0.7540   -2.5650    0.8900 H   0  0  0  0  0  0  0  0  0  0  0  0
    0.7540   -2.5650   -0.8900 H   0  0  0  0  0  0  0  0  0  0  0  0
    1.8440   -0.4350   -0.8900 H   0  0  0  0  0  0  0  0  0  0  0  0
    1.8440   -0.4350    0.8900 H   0  0  0  0  0  0  0  0  0  0  0  0
    0.9350    2.0400    0.0000 H   0  0  0  0  0  0  0  0  0  0  0  0
   -1.2990    3.3300    0.0000 H   0  0  0  0  0  0  0  0  0  0  0  0
   -3.5330    2.0400    0.0000 H   0  0  0  0  0  0  0  0  0  0  0  0
   -3.5330   -0.5400    0.0000 H   0  0  0  0  0  0  0  0  0  0  0  0
   -1.2990   -1.8300    0.0000 H   0  0  0  0  0  0  0  0  0  0  0  0
    6.4950   -5.8790   -0.8900 H   0  0  0  0  0  0  0  0  0  0  0  0
    6.4950   -5.8790    0.8900 H   0  0  0  0  0  0  0  0  0  0  0  0
    7.7940   -4.5000   -1.0900 H   0  0  0  0  0  0  0  0  0  0  0  0
    9.0930   -5.8790   -0.8900 H   0  0  0  0  0  0  0  0  0  0  0  0
    9.0930   -5.8790    0.8900 H   0  0  0  0  0  0  0  0  0  0  0  0
   10.3920   -3.9170    0.8250 H   0  0  0  0  0  0  0  0  0  0  0  0
   10.3920   -3.9170   -0.8250 H   0  0  0  0  0  0  0  0  0  0  0  0
   11.6910   -5.8790   -0.8900 H   0  0  0  0  0  0  0  0  0  0  0  0
   11.6910   -5.8790    0.8900 H   0  0  0  0  0  0  0  0  0  0  0  0
   12.9900   -3.8710    0.8900 H   0  0  0  0  0  0  0  0  0  0  0  0
   12.9900   -3.8710   -0.8900 H   0  0  0  0  0  0  0  0  0  0  0  0
   14.3350   -5.8960    0.8760 H   0  0  0  0  0  0  0  0  0  0  0  0
   15.1170   -4.5420    0.0270 H   0  0  0  0  0  0  0  0  0  0  0  0
   14.3580   -5.8570   -0.9030 H   0  0  0  0  0  0  0  0  0  0  0  0
    7.7940   -2.7100    0.9150 H   0  0  0  0  0  0  0  0  0  0  0  0
  1  2  1  0  0  0  0
  1  6  2  0  0  0  0
  1 26  1  0  0  0  0
  2  3  2  0  0  0  0
  2 17  1  0  0  0  0
  3  4  1  0  0  0  0
  3  7  1  0  0  0  0
  4  5  2  0  0  0  0
  4 27  1  0  0  0  0
  5  6  1  0  0  0  0
  5 28  1  0  0  0  0
  6 29  1  0  0  0  0
  7  8  1  0  0  0  0
  7 16  2  0  0  0  0
  8  9  1  0  0  0  0
  8 30  1  0  0  0  0
  8 31  1  0  0  0  0
  9 10  1  0  0  0  0
  9 32  1  0  0  0  0
  9 33  1  0  0  0  0
 10 11  1  0  0  0  0
 10 15  2  0  0  0  0
 11 12  2  0  0  0  0
 11 34  1  0  0  0  0
 12 13  1  0  0  0  0
 12 35  1  0  0  0  0
 13 14  2  0  0  0  0
 13 36  1  0  0  0  0
 14 15  1  0  0  0  0
 14 37  1  0  0  0  0
 15 38  1  0  0  0  0
 17 18  1  0  0  0  0
 18 19  1  0  0  0  0
 18 39  1  0  0  0  0
 18 40  1  0  0  0  0
 19 20  1  0  0  0  0
 19 25  1  0  0  0  0
 19 41  1  0  0  0  0
 20 21  1  0  0  0  0
 20 42  1  0  0  0  0
 20 43  1  0  0  0  0
 21 22  1  0  0  0  0
 21 44  1  0  0  0  0
 21 45  1  0  0  0  0
 22 23  1  0  0  0  0
 22 46  1  0  0  0  0
 22 47  1  0  0  0  0
 23 24  1  0  0  0  0
 23 48  1  0  0  0  0
 23 49  1  0  0  0  0
 24 50  1  0  0  0  0
 24 51  1  0  0  0  0
 24 52  1  0  0  0  0
 25 53  1  0  0  0  0
M  CHG  1  21   1
M  END
>  <SMILES>
O(CC(O)CNCCC)c1ccccc1C(=O)CCc1ccccc1

>  <Percent remaining transport>
90.599998

>  <NAME>
Propafenone

>  <Class>
0

$$$$
Repaglinide
  MOE2013           3D

 68 70  0  0  1  0  0  0  0  0999 V2000
    5.1960    0.0000    0.0000 C   0  0  3  0  0  0  0  0  0  0  0  0
    5.1960    1.5000    0.0000 C   0  0  0  0  0  0  0  0  0  0  0  0
    6.4950    2.2500    0.0000 C   0  0  0  0  0  0  0  0  0  0  0  0
    7.7940    1.5000    0.0000 N   0  0  0  0  0  0  0  0  0  0  0  0
    7.7940    0.0000    0.0000 C   0  0  0  0  0  0  0  0  0  0  0  0
    9.0930   -0.7500    0.0000 C   0  0  0  0  0  0  0  0  0  0  0  0
   10.3920    0.0000    0.0000 C   0  0  0  0  0  0  0  0  0  0  0  0
   10.3920    1.5000    0.0000 C   0  0  0  0  0  0  0  0  0  0  0  0
    9.0930    2.2500    0.0000 C   0  0  0  0  0  0  0  0  0  0  0  0
    6.4950    3.7500    0.0000 C   0  0  0  0  0  0  0  0  0  0  0  0
    5.1960    4.5000    0.0000 C   0  0  0  0  0  0  0  0  0  0  0  0
    3.8970    3.7500    0.0000 C   0  0  0  0  0  0  0  0  0  0  0  0
    3.8970    2.2500    0.0000 C   0  0  0  0  0  0  0  0  0  0  0  0
    3.8970   -0.7500    0.0000 N   0  0  0  0  0  0  0  0  0  0  0  0
    2.5980    0.0000    0.0000 C   0  0  0  0  0  0  0  0  0  0  0  0
    1.2990   -0.7500    0.0000 C   0  0  0  0  0  0  0  0  0  0  0  0
    0.0000    0.0000    0.0000 C   0  0  0  0  0  0  0  0  0  0  0  0
    0.0000    1.5000    0.0000 C   0  0  0  0  0  0  0  0  0  0  0  0
   -1.2990    2.2500    0.0000 C   0  0  0  0  0  0  0  0  0  0  0  0
   -2.5980    1.5000    0.0000 C   0  0  0  0  0  0  0  0  0  0  0  0
   -2.5980    0.0000    0.0000 C   0  0  0  0  0  0  0  0  0  0  0  0
   -1.2990   -0.7500    0.0000 C   0  0  0  0  0  0  0  0  0  0  0  0
   -3.8970   -0.7500    0.0000 O   0  0  0  0  0  0  0  0  0  0  0  0
   -5.1960    0.0000    0.0000 C   0  0  0  0  0  0  0  0  0  0  0  0
   -6.4950   -0.7500    0.0000 C   0  0  0  0  0  0  0  0  0  0  0  0
   -3.8970    2.2500    0.0000 C   0  0  0  0  0  0  0  0  0  0  0  0
   -5.1960    1.5000    0.0000 O   0  5  0  0  0  0  0  0  0  0  0  0
   -3.8970    3.7500    0.0000 O   0  0  0  0  0  0  0  0  0  0  0  0
    2.5980    1.5000    0.0000 O   0  0  0  0  0  0  0  0  0  0  0  0
    6.4950   -0.7500    0.0000 C   0  0  0  0  0  0  0  0  0  0  0  0
    7.7940    0.0000    0.0000 C   0  0  0  0  0  0  0  0  0  0  0  0
    9.0930   -0.7500    0.0000 C   0  0  0  0  0  0  0  0  0  0  0  0
    7.7940    1.5000    0.0000 C   0  0  0  0  0  0  0  0  0  0  0  0
    5.1960    0.0000   -1.0900 H   0  0  0  0  0  0  0  0  0  0  0  0
    7.2490   -0.3150   -0.8900 H   0  0  0  0  0  0  0  0  0  0  0  0
    7.2490   -0.3150    0.8900 H   0  0  0  0  0  0  0  0  0  0  0  0
    9.0930   -1.3790   -0.8900 H   0  0  0  0  0  0  0  0  0  0  0  0
    9.0930   -1.3790    0.8900 H   0  0  0  0  0  0  0  0  0  0  0  0
   10.9370   -0.3150   -0.8900 H   0  0  0  0  0  0  0  0  0  0  0  0
   10.9370   -0.3150    0.8900 H   0  0  0  0  0  0  0  0  0  0  0  0
   10.9370    1.8150   -0.8900 H   0  0  0  0  0  0  0  0  0  0  0  0
   10.9370    1.8150    0.8900 H   0  0  0  0  0  0  0  0  0  0  0  0
    9.0930    2.8790    0.8900 H   0  0  0  0  0  0  0  0  0  0  0  0
    9.0930    2.8790   -0.8900 H   0  0  0  0  0  0  0  0  0  0  0  0
    7.4300    4.2900    0.0000 H   0  0  0  0  0  0  0  0  0  0  0  0
    5.1960    5.5800    0.0000 H   0  0  0  0  0  0  0  0  0  0  0  0
    2.9620    4.2900    0.0000 H   0  0  0  0  0  0  0  0  0  0  0  0
    2.9620    1.7100    0.0000 H   0  0  0  0  0  0  0  0  0  0  0  0
    3.8970   -1.7600    0.0000 H   0  0  0  0  0  0  0  0  0  0  0  0
    1.2990   -1.3790    0.8900 H   0  0  0  0  0  0  0  0  0  0  0  0
    1.2990   -1.3790   -0.8900 H   0  0  0  0  0  0  0  0  0  0  0  0
    0.9350    2.0400    0.0000 H   0  0  0  0  0  0  0  0  0  0  0  0
   -1.2990    3.3300    0.0000 H   0  0  0  0  0  0  0  0  0  0  0  0
   -1.2990   -1.8300    0.0000 H   0  0  0  0  0  0  0  0  0  0  0  0
   -5.1960    0.6290   -0.8900 H   0  0  0  0  0  0  0  0  0  0  0  0
   -5.1960    0.6290    0.8900 H   0  0  0  0  0  0  0  0  0  0  0  0
   -6.5410   -1.3960   -0.8760 H   0  0  0  0  0  0  0  0  0  0  0  0
   -7.3230   -0.0420   -0.0270 H   0  0  0  0  0  0  0  0  0  0  0  0
   -6.5640   -1.3570    0.9030 H   0  0  0  0  0  0  0  0  0  0  0  0
    6.4950   -1.3790   -0.8900 H   0  0  0  0  0  0  0  0  0  0  0  0
    6.4950   -1.3790    0.8900 H   0  0  0  0  0  0  0  0  0  0  0  0
    7.7940    0.0000   -1.0900 H   0  0  0  0  0  0  0  0  0  0  0  0
    9.4080   -0.9320    1.0280 H   0  0  0  0  0  0  0  0  0  0  0  0
    9.8530   -0.1610   -0.5140 H   0  0  0  0  0  0  0  0  0  0  0  0
    8.9630   -1.7020   -0.5140 H   0  0  0  0  0  0  0  0  0  0  0  0
    7.7940    1.8630    1.0280 H   0  0  0  0  0  0  0  0  0  0  0  0
    6.9040    1.8630   -0.5140 H   0  0  0  0  0  0  0  0  0  0  0  0
    8.6840    1.8630   -0.5140 H   0  0  0  0  0  0  0  0  0  0  0  0
  1  2  1  0  0  0  0
  1 14  1  0  0  0  0
  1 30  1  0  0  0  0
  1 34  1  0  0  0  0
  2  3  1  0  0  0  0
  2 13  2  0  0  0  0
  3  4  1  0  0  0  0
  3 10  2  0  0  0  0
  4  5  1  0  0  0  0
  4  9  1  0  0  0  0
  5  6  1  0  0  0  0
  5 35  1  0  0  0  0
  5 36  1  0  0  0  0
  6  7  1  0  0  0  0
  6 37  1  0  0  0  0
  6 38  1  0  0  0  0
  7  8  1  0  0  0  0
  7 39  1  0  0  0  0
  7 40  1  0  0  0  0
  8  9  1  0  0  0  0
  8 41  1  0  0  0  0
  8 42  1  0  0  0  0
  9 43  1  0  0  0  0
  9 44  1  0  0  0  0
 10 11  1  0  0  0  0
 10 45  1  0  0  0  0
 11 12  2  0  0  0  0
 11 46  1  0  0  0  0
 12 13  1  0  0  0  0
 12 47  1  0  0  0  0
 13 48  1  0  0  0  0
 14 15  1  0  0  0  0
 14 49  1  0  0  0  0
 15 16  1  0  0  0  0
 15 29  2  0  0  0  0
 16 17  1  0  0  0  0
 16 50  1  0  0  0  0
 16 51  1  0  0  0  0
 17 18  1  0  0  0  0
 17 22  2  0  0  0  0
 18 19  2  0  0  0  0
 18 52  1  0  0  0  0
 19 20  1  0  0  0  0
 19 53  1  0  0  0  0
 20 21  2  0  0  0  0
 20 26  1  0  0  0  0
 21 22  1  0  0  0  0
 21 23  1  0  0  0  0
 22 54  1  0  0  0  0
 23 24  1  0  0  0  0
 24 25  1  0  0  0  0
 24 55  1  0  0  0  0
 24 56  1  0  0  0  0
 25 57  1  0  0  0  0
 25 58  1  0  0  0  0
 25 59  1  0  0  0  0
 26 27  1  0  0  0  0
 26 28  2  0  0  0  0
 30 31  1  0  0  0  0
 30 60  1  0  0  0  0
 30 61  1  0  0  0  0
 31 32  1  0  0  0  0
 31 33  1  0  0  0  0
 31 62  1  0  0  0  0
 32 63  1  0  0  0  0
 32 64  1  0  0  0  0
 32 65  1  0  0  0  0
 33 66  1  0  0  0  0
 33 67  1  0  0  0  0
 33 68  1  0  0  0  0
M  CHG  1  27  -1
M  END
>  <SMILES>
O(CC)c1cc(ccc1C(O)=O)CC(=O)N[C@@H](CC(C)C)c1ccccc1N1CCCCC1

>  <Percent remaining transport>
38.200001

>  <NAME>
Repaglinide

>  <Class>
1

$$$$
Phenacetin
  MOE2013           3D

 26 26  0  0  0  0  0  0  0  0999 V2000
    0.0000    0.0000    0.0000 C   0  0  0  0  0  0  0  0  0  0  0  0
    0.0000    1.5000    0.0000 C   0  0  0  0  0  0  0  0  0  0  0  0
   -1.2990    2.2500    0.0000 C   0  0  0  0  0  0  0  0  0  0  0  0
   -2.5980    1.5000    0.0000 C   0  0  0  0  0  0  0  0  0  0  0  0
   -2.5980    0.0000    0.0000 C   0  0  0  0  0  0  0  0  0  0  0  0
   -1.2990   -0.7500    0.0000 C   0  0  0  0  0  0  0  0  0  0  0  0
   -1.2990   -2.2500    0.0000 N   0  0  0  0  0  0  0  0  0  0  0  0
    0.0000   -3.0000    0.0000 C   0  0  0  0  0  0  0  0  0  0  0  0
    0.0000   -4.5000    0.0000 C   0  0  0  0  0  0  0  0  0  0  0  0
    1.2990   -2.2500    0.0000 O   0  0  0  0  0  0  0  0  0  0  0  0
   -1.2990    3.7500    0.0000 O   0  0  0  0  0  0  0  0  0  0  0  0
   -2.5980    4.5000    0.0000 C   0  0  0  0  0  0  0  0  0  0  0  0
   -2.5980    6.0000    0.0000 C   0  0  0  0  0  0  0  0  0  0  0  0
    0.9350   -0.5400    0.0000 H   0  0  0  0  0  0  0  0  0  0  0  0
    0.9350    2.0400    0.0000 H   0  0  0  0  0  0  0  0  0  0  0  0
   -3.5330    2.0400    0.0000 H   0  0  0  0  0  0  0  0  0  0  0  0
   -3.5330   -0.5400    0.0000 H   0  0  0  0  0  0  0  0  0  0  0  0
   -2.1740   -2.7550    0.0000 H   0  0  0  0  0  0  0  0  0  0  0  0
   -1.0280   -4.8630    0.0000 H   0  0  0  0  0  0  0  0  0  0  0  0
    0.5140   -4.8630    0.8900 H   0  0  0  0  0  0  0  0  0  0  0  0
    0.5140   -4.8630   -0.8900 H   0  0  0  0  0  0  0  0  0  0  0  0
   -3.1430    4.1850    0.8900 H   0  0  0  0  0  0  0  0  0  0  0  0
   -3.1430    4.1850   -0.8900 H   0  0  0  0  0  0  0  0  0  0  0  0
   -2.0610    6.3630    0.8760 H   0  0  0  0  0  0  0  0  0  0  0  0
   -3.6250    6.3630    0.0270 H   0  0  0  0  0  0  0  0  0  0  0  0
   -2.1070    6.3630   -0.9030 H   0  0  0  0  0  0  0  0  0  0  0  0
  1  2  1  0  0  0  0
  1  6  2  0  0  0  0
  1 14  1  0  0  0  0
  2  3  2  0  0  0  0
  2 15  1  0  0  0  0
  3  4  1  0  0  0  0
  3 11  1  0  0  0  0
  4  5  2  0  0  0  0
  4 16  1  0  0  0  0
  5  6  1  0  0  0  0
  5 17  1  0  0  0  0
  6  7  1  0  0  0  0
  7  8  1  0  0  0  0
  7 18  1  0  0  0  0
  8  9  1  0  0  0  0
  8 10  2  0  0  0  0
  9 19  1  0  0  0  0
  9 20  1  0  0  0  0
  9 21  1  0  0  0  0
 11 12  1  0  0  0  0
 12 13  1  0  0  0  0
 12 22  1  0  0  0  0
 12 23  1  0  0  0  0
 13 24  1  0  0  0  0
 13 25  1  0  0  0  0
 13 26  1  0  0  0  0
M  END
>  <SMILES>
O(CC)c1ccc(NC(=O)C)cc1

>  <Percent remaining transport>
82.800003

>  <NAME>
Phenacetin

>  <Class>
0

$$$$
Hoechst 33342
  MOE2013           3D

 71 76  0  0  0  0  0  0  0  0999 V2000
   10.9970   11.2240    0.0000 N   0  0  0  0  0  0  0  0  0  0  0  0
   10.1250   12.7200    0.0000 N   0  3  0  0  0  0  0  0  0  0  0  0
    6.5990    9.6960    0.0000 N   0  0  0  0  0  0  0  0  0  0  0  0
    5.7330   11.1960    0.0000 N   0  3  0  0  0  0  0  0  0  0  0  0
   10.9900   13.2240    0.0000 C   0  0  0  0  0  0  0  0  0  0  0  0
    6.5990   11.6960    0.0000 C   0  0  0  0  0  0  0  0  0  0  0  0
   15.3890   12.7680    0.0000 C   0  0  0  0  0  0  0  0  0  0  0  0
   14.5120   14.2610    0.0000 C   0  0  0  0  0  0  0  0  0  0  0  0
   16.2520   13.2750    0.0000 C   0  0  0  0  0  0  0  0  0  0  0  0
   15.3740   14.7680    0.0000 C   0  0  0  0  0  0  0  0  0  0  0  0
    8.3520   12.3510    0.0000 H   0  0  0  0  0  0  0  0  0  0  0  0
   12.7400   13.8850    0.0000 H   0  0  0  0  0  0  0  0  0  0  0  0
    9.8010    9.8630    0.0000 H   0  0  0  0  0  0  0  0  0  0  0  0
   11.3860   13.7000    0.0000 H   0  0  0  0  0  0  0  0  0  0  0  0
   10.5890   13.6970    0.0000 H   0  0  0  0  0  0  0  0  0  0  0  0
    8.3520    9.0420    0.0000 H   0  0  0  0  0  0  0  0  0  0  0  0
   12.7520   10.5760    0.0000 H   0  0  0  0  0  0  0  0  0  0  0  0
    6.9980   12.1710    0.0000 H   0  0  0  0  0  0  0  0  0  0  0  0
    6.2010   12.1710    0.0000 H   0  0  0  0  0  0  0  0  0  0  0  0
   14.1980   11.4030    0.0000 H   0  0  0  0  0  0  0  0  0  0  0  0
    4.0010   10.8160    0.0000 H   0  0  0  0  0  0  0  0  0  0  0  0
    5.4040    8.3860    0.0000 H   0  0  0  0  0  0  0  0  0  0  0  0
   14.9940   12.2900    0.0000 H   0  0  0  0  0  0  0  0  0  0  0  0
   15.7920   12.2960    0.0000 H   0  0  0  0  0  0  0  0  0  0  0  0
   14.2950   14.8420    0.0000 H   0  0  0  0  0  0  0  0  0  0  0  0
   13.9020   14.1490    0.0000 H   0  0  0  0  0  0  0  0  0  0  0  0
    2.5980   10.0060    0.0000 H   0  0  0  0  0  0  0  0  0  0  0  0
    4.0010    7.5760    0.0000 H   0  0  0  0  0  0  0  0  0  0  0  0
   16.4680   12.6940    0.0000 H   0  0  0  0  0  0  0  0  0  0  0  0
   16.8610   13.3870    0.0000 H   0  0  0  0  0  0  0  0  0  0  0  0
   15.7690   15.2460    0.0000 H   0  0  0  0  0  0  0  0  0  0  0  0
   14.9720   15.2400    0.0000 H   0  0  0  0  0  0  0  0  0  0  0  0
   17.4200   14.2470    0.0000 H   0  0  0  0  0  0  0  0  0  0  0  0
   17.6400   15.0960    0.0000 H   0  0  0  0  0  0  0  0  0  0  0  0
   16.7920   15.3160    0.0000 H   0  0  0  0  0  0  0  0  0  0  0  0
    1.8020    9.1710    0.0000 H   0  0  0  0  0  0  0  0  0  0  0  0
    1.0040    9.1710    0.0000 H   0  0  0  0  0  0  0  0  0  0  0  0
    0.2270    8.7330    0.0000 H   0  0  0  0  0  0  0  0  0  0  0  0
    0.0000    7.8860    0.0000 H   0  0  0  0  0  0  0  0  0  0  0  0
    0.8470    7.6590    0.0000 H   0  0  0  0  0  0  0  0  0  0  0  0
    1.4030    8.6960    0.0000 C   0  0  0  0  0  0  0  0  0  0  0  0
   11.0000   10.6040    0.0000 H   0  0  0  0  0  0  0  0  0  0  0  0
    6.5990    9.0760    0.0000 H   0  0  0  0  0  0  0  0  0  0  0  0
   17.1060   14.7810    0.0000 C   0  0  0  0  0  0  0  0  0  0  0  0
    0.5370    8.1960    0.0000 C   0  0  0  0  0  0  0  0  0  0  0  0
    8.3590   11.7310    0.0000 C   0  0  0  0  0  0  0  0  0  0  0  0
   12.7490   13.2650    0.0000 C   0  0  0  0  0  0  0  0  0  0  0  0
    9.2650   10.1750    0.0000 C   0  0  0  0  0  0  0  0  0  0  0  0
    8.3590    9.6620    0.0000 C   0  0  0  0  0  0  0  0  0  0  0  0
   12.7570   11.1960    0.0000 C   0  0  0  0  0  0  0  0  0  0  0  0
   13.6610   11.7130    0.0000 C   0  0  0  0  0  0  0  0  0  0  0  0
    4.0010   10.1960    0.0000 C   0  0  0  0  0  0  0  0  0  0  0  0
    4.8670    8.6960    0.0000 C   0  0  0  0  0  0  0  0  0  0  0  0
    3.1350    9.6960    0.0000 C   0  0  0  0  0  0  0  0  0  0  0  0
    4.0010    8.1960    0.0000 C   0  0  0  0  0  0  0  0  0  0  0  0
    9.2650   11.2170    0.0000 C   0  0  0  0  0  0  0  0  0  0  0  0
   13.6570   12.7550    0.0000 C   0  0  0  0  0  0  0  0  0  0  0  0
    4.8670    9.6960    0.0000 C   0  0  0  0  0  0  0  0  0  0  0  0
    3.1350    8.6960    0.0000 C   0  0  0  0  0  0  0  0  0  0  0  0
    2.2690    8.1960    0.0000 O   0  0  0  0  0  0  0  0  0  0  0  0
   11.8610   11.7270    0.0000 C   0  0  0  0  0  0  0  0  0  0  0  0
    7.4650   11.1960    0.0000 C   0  0  0  0  0  0  0  0  0  0  0  0
   11.8570   12.7270    0.0000 C   0  0  0  0  0  0  0  0  0  0  0  0
    7.4650   10.1960    0.0000 C   0  0  0  0  0  0  0  0  0  0  0  0
   10.1290   11.7200    0.0000 C   0  0  0  0  0  0  0  0  0  0  0  0
    5.7330   10.1960    0.0000 C   0  0  0  0  0  0  0  0  0  0  0  0
   14.5200   13.2610    0.0000 N   0  0  0  0  0  0  0  0  0  0  0  0
   16.2440   14.2750    0.0000 N   0  3  0  0  0  0  0  0  0  0  0  0
    9.2480   13.2220    0.0000 H   0  0  0  0  0  0  0  0  0  0  0  0
    4.8580   11.7010    0.0000 H   0  0  0  0  0  0  0  0  0  0  0  0
   16.2440   14.2750    1.0100 H   0  0  0  0  0  0  0  0  0  0  0  0
  1 42  1  0  0  0  0
  1 61  1  0  0  0  0
  1 65  1  0  0  0  0
  2  5  1  0  0  0  0
  2 65  2  0  0  0  0
  2 69  1  0  0  0  0
  3 43  1  0  0  0  0
  3 64  1  0  0  0  0
  3 66  1  0  0  0  0
  4  6  1  0  0  0  0
  4 66  2  0  0  0  0
  4 70  1  0  0  0  0
  5 14  1  0  0  0  0
  5 15  1  0  0  0  0
  5 63  1  0  0  0  0
  6 18  1  0  0  0  0
  6 19  1  0  0  0  0
  6 62  1  0  0  0  0
  7  9  1  0  0  0  0
  7 23  1  0  0  0  0
  7 24  1  0  0  0  0
  7 67  1  0  0  0  0
  8 10  1  0  0  0  0
  8 25  1  0  0  0  0
  8 26  1  0  0  0  0
  8 67  1  0  0  0  0
  9 29  1  0  0  0  0
  9 30  1  0  0  0  0
  9 68  1  0  0  0  0
 10 31  1  0  0  0  0
 10 32  1  0  0  0  0
 10 68  1  0  0  0  0
 11 46  1  0  0  0  0
 12 47  1  0  0  0  0
 13 48  1  0  0  0  0
 16 49  1  0  0  0  0
 17 50  1  0  0  0  0
 20 51  1  0  0  0  0
 21 52  1  0  0  0  0
 22 53  1  0  0  0  0
 27 54  1  0  0  0  0
 28 55  1  0  0  0  0
 33 44  1  0  0  0  0
 34 44  1  0  0  0  0
 35 44  1  0  0  0  0
 36 41  1  0  0  0  0
 37 41  1  0  0  0  0
 38 45  1  0  0  0  0
 39 45  1  0  0  0  0
 40 45  1  0  0  0  0
 41 45  1  0  0  0  0
 41 60  1  0  0  0  0
 44 68  1  0  0  0  0
 46 56  2  0  0  0  0
 46 62  1  0  0  0  0
 47 57  2  0  0  0  0
 47 63  1  0  0  0  0
 48 49  2  0  0  0  0
 48 56  1  0  0  0  0
 49 64  1  0  0  0  0
 50 51  2  0  0  0  0
 50 61  1  0  0  0  0
 51 57  1  0  0  0  0
 52 54  1  0  0  0  0
 52 58  2  0  0  0  0
 53 55  2  0  0  0  0
 53 58  1  0  0  0  0
 54 59  2  0  0  0  0
 55 59  1  0  0  0  0
 56 65  1  0  0  0  0
 57 67  1  0  0  0  0
 58 66  1  0  0  0  0
 59 60  1  0  0  0  0
 61 63  2  0  0  0  0
 62 64  2  0  0  0  0
 68 71  1  0  0  0  0
M  CHG  1   2   1
M  CHG  1   4   1
M  CHG  1  68   1
M  END
>  <SMILES>
[Cl-].[Cl-].[Cl-].O(CC)c1ccc(cc1)C=1Nc2c(cc(cc2)C=2Nc3c(cc(N4CCN(CC4)C)cc3)CN=2)CN=1.[H+].[H+].[H+]

>  <Percent remaining transport>
33.700001

>  <NAME>
Hoechst 33342

>  <Class>
1

$$$$
Gemfibrozil
  MOE2013           3D

 39 39  0  0  0  0  0  0  0  0999 V2000
    0.0000    0.0000    0.0000 C   0  0  0  0  0  0  0  0  0  0  0  0
    0.0000    1.5000    0.0000 C   0  0  0  0  0  0  0  0  0  0  0  0
    1.2990    2.2500    0.0000 C   0  0  0  0  0  0  0  0  0  0  0  0
   -1.2990    2.2500    0.0000 C   0  0  0  0  0  0  0  0  0  0  0  0
   -2.5980    1.5000    0.0000 C   0  0  0  0  0  0  0  0  0  0  0  0
   -2.5980    0.0000    0.0000 C   0  0  0  0  0  0  0  0  0  0  0  0
   -1.2990   -0.7500    0.0000 C   0  0  0  0  0  0  0  0  0  0  0  0
   -1.2990   -2.2500    0.0000 O   0  0  0  0  0  0  0  0  0  0  0  0
    0.0000   -3.0000    0.0000 C   0  0  0  0  0  0  0  0  0  0  0  0
    0.0000   -4.5000    0.0000 C   0  0  0  0  0  0  0  0  0  0  0  0
    1.2990   -5.2500    0.0000 C   0  0  0  0  0  0  0  0  0  0  0  0
    1.2990   -6.7500    0.0000 C   0  0  0  0  0  0  0  0  0  0  0  0
    2.5980   -7.5000    0.0000 C   0  0  0  0  0  0  0  0  0  0  0  0
    2.5980   -9.0000    0.0000 O   0  5  0  0  0  0  0  0  0  0  0  0
    3.8970   -6.7500    0.0000 O   0  0  0  0  0  0  0  0  0  0  0  0
   -0.1780   -6.4900    0.0000 C   0  0  0  0  0  0  0  0  0  0  0  0
    0.7860   -8.1590    0.0000 C   0  0  0  0  0  0  0  0  0  0  0  0
   -3.8970   -0.7500    0.0000 C   0  0  0  0  0  0  0  0  0  0  0  0
    0.9350   -0.5400    0.0000 H   0  0  0  0  0  0  0  0  0  0  0  0
    2.1270    1.5420    0.0000 H   0  0  0  0  0  0  0  0  0  0  0  0
    1.3570    2.8770    0.8900 H   0  0  0  0  0  0  0  0  0  0  0  0
    1.3570    2.8770   -0.8900 H   0  0  0  0  0  0  0  0  0  0  0  0
   -1.2990    3.3300    0.0000 H   0  0  0  0  0  0  0  0  0  0  0  0
   -3.5330    2.0400    0.0000 H   0  0  0  0  0  0  0  0  0  0  0  0
    0.5450   -2.6850    0.8900 H   0  0  0  0  0  0  0  0  0  0  0  0
    0.5450   -2.6850   -0.8900 H   0  0  0  0  0  0  0  0  0  0  0  0
   -0.5450   -4.8150   -0.8900 H   0  0  0  0  0  0  0  0  0  0  0  0
   -0.5450   -4.8150    0.8900 H   0  0  0  0  0  0  0  0  0  0  0  0
    1.8440   -4.9350    0.8900 H   0  0  0  0  0  0  0  0  0  0  0  0
    1.8440   -4.9350   -0.8900 H   0  0  0  0  0  0  0  0  0  0  0  0
   -0.3580   -5.4150    0.0000 H   0  0  0  0  0  0  0  0  0  0  0  0
   -0.6250   -6.9330    0.8900 H   0  0  0  0  0  0  0  0  0  0  0  0
   -0.6250   -6.9330   -0.8900 H   0  0  0  0  0  0  0  0  0  0  0  0
    1.6270   -8.8520    0.0000 H   0  0  0  0  0  0  0  0  0  0  0  0
    0.1790   -8.3250   -0.8900 H   0  0  0  0  0  0  0  0  0  0  0  0
    0.1790   -8.3250    0.8900 H   0  0  0  0  0  0  0  0  0  0  0  0
   -4.7250   -0.0420    0.0000 H   0  0  0  0  0  0  0  0  0  0  0  0
   -3.9550   -1.3770    0.8900 H   0  0  0  0  0  0  0  0  0  0  0  0
   -3.9550   -1.3770   -0.8900 H   0  0  0  0  0  0  0  0  0  0  0  0
  1  2  1  0  0  0  0
  1  7  2  0  0  0  0
  1 19  1  0  0  0  0
  2  3  1  0  0  0  0
  2  4  2  0  0  0  0
  3 20  1  0  0  0  0
  3 21  1  0  0  0  0
  3 22  1  0  0  0  0
  4  5  1  0  0  0  0
  4 23  1  0  0  0  0
  5  6  2  0  0  0  0
  5 24  1  0  0  0  0
  6  7  1  0  0  0  0
  6 18  1  0  0  0  0
  7  8  1  0  0  0  0
  8  9  1  0  0  0  0
  9 10  1  0  0  0  0
  9 25  1  0  0  0  0
  9 26  1  0  0  0  0
 10 11  1  0  0  0  0
 10 27  1  0  0  0  0
 10 28  1  0  0  0  0
 11 12  1  0  0  0  0
 11 29  1  0  0  0  0
 11 30  1  0  0  0  0
 12 13  1  0  0  0  0
 12 16  1  0  0  0  0
 12 17  1  0  0  0  0
 13 14  1  0  0  0  0
 13 15  2  0  0  0  0
 16 31  1  0  0  0  0
 16 32  1  0  0  0  0
 16 33  1  0  0  0  0
 17 34  1  0  0  0  0
 17 35  1  0  0  0  0
 17 36  1  0  0  0  0
 18 37  1  0  0  0  0
 18 38  1  0  0  0  0
 18 39  1  0  0  0  0
M  CHG  1  14  -1
M  END
>  <SMILES>
O(CCCC(C(O)=O)(C)C)c1cc(ccc1C)C

>  <Percent remaining transport>
78.599998

>  <NAME>
Gemfibrozil

>  <Class>
0

$$$$
Tamoxifen
  MOE2013           3D

 58 60  0  0  0  0  0  0  0  0999 V2000
    3.8970   -0.7500    0.0000 C   0  0  0  0  0  0  0  0  0  0  0  0
    5.1960    0.0000    0.0000 C   0  0  0  0  0  0  0  0  0  0  0  0
    5.1960    1.5000    0.0000 C   0  0  0  0  0  0  0  0  0  0  0  0
    3.8970    2.2500    0.0000 C   0  0  0  0  0  0  0  0  0  0  0  0
    2.5980    1.5000    0.0000 C   0  0  0  0  0  0  0  0  0  0  0  0
    2.5980    0.0000    0.0000 C   0  0  0  0  0  0  0  0  0  0  0  0
    1.2990   -0.7500    0.0000 C   0  0  0  0  0  0  0  0  0  0  0  0
    1.2990   -2.2500    0.0000 C   0  0  0  0  0  0  0  0  0  0  0  0
    0.0000   -3.0000    0.0000 C   0  0  0  0  0  0  0  0  0  0  0  0
   -1.2990   -2.2500    0.0000 C   0  0  0  0  0  0  0  0  0  0  0  0
   -2.5980   -3.0000    0.0000 C   0  0  0  0  0  0  0  0  0  0  0  0
   -2.5980   -4.5000    0.0000 C   0  0  0  0  0  0  0  0  0  0  0  0
   -1.2990   -5.2500    0.0000 C   0  0  0  0  0  0  0  0  0  0  0  0
    0.0000   -4.5000    0.0000 C   0  0  0  0  0  0  0  0  0  0  0  0
    2.5980   -3.0000    0.0000 C   0  0  0  0  0  0  0  0  0  0  0  0
    2.5980   -4.5000    0.0000 C   0  0  0  0  0  0  0  0  0  0  0  0
    0.0000    0.0000    0.0000 C   0  0  0  0  0  0  0  0  0  0  0  0
    0.0000    1.5000    0.0000 C   0  0  0  0  0  0  0  0  0  0  0  0
   -1.2990    2.2500    0.0000 C   0  0  0  0  0  0  0  0  0  0  0  0
   -2.5980    1.5000    0.0000 C   0  0  0  0  0  0  0  0  0  0  0  0
   -2.5980    0.0000    0.0000 C   0  0  0  0  0  0  0  0  0  0  0  0
   -1.2990   -0.7500    0.0000 C   0  0  0  0  0  0  0  0  0  0  0  0
    6.4950    2.2500    0.0000 O   0  0  0  0  0  0  0  0  0  0  0  0
    6.4950    3.7500    0.0000 C   0  0  0  0  0  0  0  0  0  0  0  0
    7.7940    4.5000    0.0000 C   0  0  0  0  0  0  0  0  0  0  0  0
    7.7940    6.0000    0.0000 N   0  3  0  0  0  0  0  0  0  0  0  0
    9.0930    6.7500    0.0000 C   0  0  0  0  0  0  0  0  0  0  0  0
    6.4950    6.7500    0.0000 C   0  0  0  0  0  0  0  0  0  0  0  0
    3.8970   -1.8300    0.0000 H   0  0  0  0  0  0  0  0  0  0  0  0
    6.1310   -0.5400    0.0000 H   0  0  0  0  0  0  0  0  0  0  0  0
    3.8970    3.3300    0.0000 H   0  0  0  0  0  0  0  0  0  0  0  0
    1.6630    2.0400    0.0000 H   0  0  0  0  0  0  0  0  0  0  0  0
   -1.2990   -1.1700    0.0000 H   0  0  0  0  0  0  0  0  0  0  0  0
   -3.5330   -2.4600    0.0000 H   0  0  0  0  0  0  0  0  0  0  0  0
   -3.5330   -5.0400    0.0000 H   0  0  0  0  0  0  0  0  0  0  0  0
   -1.2990   -6.3300    0.0000 H   0  0  0  0  0  0  0  0  0  0  0  0
    0.9350   -5.0400    0.0000 H   0  0  0  0  0  0  0  0  0  0  0  0
    3.1430   -2.6850   -0.8900 H   0  0  0  0  0  0  0  0  0  0  0  0
    3.1430   -2.6850    0.8900 H   0  0  0  0  0  0  0  0  0  0  0  0
    2.0610   -4.8630   -0.8760 H   0  0  0  0  0  0  0  0  0  0  0  0
    2.1070   -4.8630    0.9030 H   0  0  0  0  0  0  0  0  0  0  0  0
    3.6250   -4.8630   -0.0270 H   0  0  0  0  0  0  0  0  0  0  0  0
    0.9350    2.0400    0.0000 H   0  0  0  0  0  0  0  0  0  0  0  0
   -1.2990    3.3300    0.0000 H   0  0  0  0  0  0  0  0  0  0  0  0
   -3.5330    2.0400    0.0000 H   0  0  0  0  0  0  0  0  0  0  0  0
   -3.5330   -0.5400    0.0000 H   0  0  0  0  0  0  0  0  0  0  0  0
   -1.2990   -1.8300    0.0000 H   0  0  0  0  0  0  0  0  0  0  0  0
    5.9500    4.0650   -0.8900 H   0  0  0  0  0  0  0  0  0  0  0  0
    5.9500    4.0650    0.8900 H   0  0  0  0  0  0  0  0  0  0  0  0
    8.3390    4.1850   -0.8900 H   0  0  0  0  0  0  0  0  0  0  0  0
    8.3390    4.1850    0.8900 H   0  0  0  0  0  0  0  0  0  0  0  0
    7.7940    6.0000   -1.0100 H   0  0  0  0  0  0  0  0  0  0  0  0
    9.4080    6.9320    1.0280 H   0  0  0  0  0  0  0  0  0  0  0  0
    8.9630    7.7020   -0.5140 H   0  0  0  0  0  0  0  0  0  0  0  0
    9.8530    6.1610   -0.5140 H   0  0  0  0  0  0  0  0  0  0  0  0
    6.1800    6.9320    1.0280 H   0  0  0  0  0  0  0  0  0  0  0  0
    5.7350    6.1610   -0.5140 H   0  0  0  0  0  0  0  0  0  0  0  0
    6.6250    7.7020   -0.5140 H   0  0  0  0  0  0  0  0  0  0  0  0
  1  2  1  0  0  0  0
  1  6  2  0  0  0  0
  1 29  1  0  0  0  0
  2  3  2  0  0  0  0
  2 30  1  0  0  0  0
  3  4  1  0  0  0  0
  3 23  1  0  0  0  0
  4  5  2  0  0  0  0
  4 31  1  0  0  0  0
  5  6  1  0  0  0  0
  5 32  1  0  0  0  0
  6  7  1  0  0  0  0
  7  8  2  0  0  0  0
  7 17  1  0  0  0  0
  8  9  1  0  0  0  0
  8 15  1  0  0  0  0
  9 10  1  0  0  0  0
  9 14  2  0  0  0  0
 10 11  2  0  0  0  0
 10 33  1  0  0  0  0
 11 12  1  0  0  0  0
 11 34  1  0  0  0  0
 12 13  2  0  0  0  0
 12 35  1  0  0  0  0
 13 14  1  0  0  0  0
 13 36  1  0  0  0  0
 14 37  1  0  0  0  0
 15 16  1  0  0  0  0
 15 38  1  0  0  0  0
 15 39  1  0  0  0  0
 16 40  1  0  0  0  0
 16 41  1  0  0  0  0
 16 42  1  0  0  0  0
 17 18  1  0  0  0  0
 17 22  2  0  0  0  0
 18 19  2  0  0  0  0
 18 43  1  0  0  0  0
 19 20  1  0  0  0  0
 19 44  1  0  0  0  0
 20 21  2  0  0  0  0
 20 45  1  0  0  0  0
 21 22  1  0  0  0  0
 21 46  1  0  0  0  0
 22 47  1  0  0  0  0
 23 24  1  0  0  0  0
 24 25  1  0  0  0  0
 24 48  1  0  0  0  0
 24 49  1  0  0  0  0
 25 26  1  0  0  0  0
 25 50  1  0  0  0  0
 25 51  1  0  0  0  0
 26 27  1  0  0  0  0
 26 28  1  0  0  0  0
 26 52  1  0  0  0  0
 27 53  1  0  0  0  0
 27 54  1  0  0  0  0
 27 55  1  0  0  0  0
 28 56  1  0  0  0  0
 28 57  1  0  0  0  0
 28 58  1  0  0  0  0
M  CHG  1  26   1
M  END
>  <SMILES>
O(CCN(C)C)c1ccc(cc1)\C(=C(\CC)/c1ccccc1)\c1ccccc1

>  <Percent remaining transport>
84.599998

>  <NAME>
Tamoxifen

>  <Class>
0

$$$$
Estradiol-17-  -glucuronide
  MOE2013           3D

 63 67  0  0  1  0  0  0  0  0999 V2000
    0.0000    0.0000    0.0000 C   0  0  3  0  0  0  0  0  0  0  0  0
    0.0000    1.5000    0.0000 C   0  0  3  0  0  0  0  0  0  0  0  0
   -1.2990    2.2500    0.0000 C   0  0  3  0  0  0  0  0  0  0  0  0
   -1.2990    3.7500    0.0000 C   0  0  0  0  0  0  0  0  0  0  0  0
   -2.5980    4.5000    0.0000 C   0  0  0  0  0  0  0  0  0  0  0  0
   -2.5980    6.0000    0.0000 C   0  0  0  0  0  0  0  0  0  0  0  0
   -1.2990    6.7500    0.0000 C   0  0  0  0  0  0  0  0  0  0  0  0
   -1.2990    8.2500    0.0000 O   0  0  0  0  0  0  0  0  0  0  0  0
    0.0000    6.0000    0.0000 C   0  0  0  0  0  0  0  0  0  0  0  0
    0.0000    4.5000    0.0000 C   0  0  0  0  0  0  0  0  0  0  0  0
    1.2990    3.7500    0.0000 C   0  0  0  0  0  0  0  0  0  0  0  0
    1.2990    2.2500    0.0000 C   0  0  0  0  0  0  0  0  0  0  0  0
   -2.5980    1.5000    0.0000 C   0  0  0  0  0  0  0  0  0  0  0  0
   -2.5980    0.0000    0.0000 C   0  0  0  0  0  0  0  0  0  0  0  0
   -1.2990   -0.7500    0.0000 C   0  0  3  0  0  0  0  0  0  0  0  0
   -0.9870   -2.2170    0.0000 C   0  0  3  0  0  0  0  0  0  0  0  0
   -1.9910   -3.3320    0.0000 O   0  0  0  0  0  0  0  0  0  0  0  0
   -1.5270   -4.7580    0.0000 C   0  0  3  0  0  0  0  0  0  0  0  0
   -2.5310   -5.8730    0.0000 O   0  0  0  0  0  0  0  0  0  0  0  0
   -2.0680   -7.3000    0.0000 C   0  0  3  0  0  0  0  0  0  0  0  0
   -0.6000   -7.6120    0.0000 C   0  0  3  0  0  0  0  0  0  0  0  0
   -0.1370   -9.0380    0.0000 O   0  0  0  0  0  0  0  0  0  0  0  0
    0.4030   -6.4970    0.0000 C   0  0  3  0  0  0  0  0  0  0  0  0
    1.8710   -6.8090    0.0000 O   0  0  0  0  0  0  0  0  0  0  0  0
   -0.0600   -5.0700    0.0000 C   0  0  3  0  0  0  0  0  0  0  0  0
    0.9440   -3.9560    0.0000 O   0  0  0  0  0  0  0  0  0  0  0  0
   -3.0710   -8.4140    0.0000 C   0  0  0  0  0  0  0  0  0  0  0  0
   -2.6080   -9.8410    0.0000 O   0  0  0  0  0  0  0  0  0  0  0  0
   -4.5380   -8.1030    0.0000 O   0  5  0  0  0  0  0  0  0  0  0  0
    0.5050   -2.3740    0.0000 C   0  0  0  0  0  0  0  0  0  0  0  0
    1.1150   -1.0040    0.0000 C   0  0  0  0  0  0  0  0  0  0  0  0
   -2.5130   -1.6320    0.0000 C   0  0  0  0  0  0  0  0  0  0  0  0
    0.0000    0.0000   -1.0900 H   0  0  0  0  0  0  0  0  0  0  0  0
    0.0000    1.5000    1.0900 H   0  0  0  0  0  0  0  0  0  0  0  0
   -1.2990    2.2500   -1.0900 H   0  0  0  0  0  0  0  0  0  0  0  0
   -3.5330    3.9600    0.0000 H   0  0  0  0  0  0  0  0  0  0  0  0
   -3.5330    6.5400    0.0000 H   0  0  0  0  0  0  0  0  0  0  0  0
   -0.4290    8.6560    0.0000 H   0  0  0  0  0  0  0  0  0  0  0  0
    0.9350    6.5400    0.0000 H   0  0  0  0  0  0  0  0  0  0  0  0
    1.8440    4.0650    0.8900 H   0  0  0  0  0  0  0  0  0  0  0  0
    1.8440    4.0650   -0.8900 H   0  0  0  0  0  0  0  0  0  0  0  0
    1.8440    1.9350   -0.8900 H   0  0  0  0  0  0  0  0  0  0  0  0
    1.8440    1.9350    0.8900 H   0  0  0  0  0  0  0  0  0  0  0  0
   -3.1430    1.8150   -0.8900 H   0  0  0  0  0  0  0  0  0  0  0  0
   -3.1430    1.8150    0.8900 H   0  0  0  0  0  0  0  0  0  0  0  0
   -3.1430   -0.3150   -0.8900 H   0  0  0  0  0  0  0  0  0  0  0  0
   -3.1430   -0.3150    0.8900 H   0  0  0  0  0  0  0  0  0  0  0  0
   -0.9870   -2.2170   -1.0900 H   0  0  0  0  0  0  0  0  0  0  0  0
   -1.5270   -4.7580   -1.0900 H   0  0  0  0  0  0  0  0  0  0  0  0
   -2.0680   -7.3000    1.0900 H   0  0  0  0  0  0  0  0  0  0  0  0
   -0.6000   -7.6120   -1.0900 H   0  0  0  0  0  0  0  0  0  0  0  0
   -0.0470   -9.3140    0.9150 H   0  0  0  0  0  0  0  0  0  0  0  0
    0.4030   -6.4970   -1.0900 H   0  0  0  0  0  0  0  0  0  0  0  0
    2.1550   -6.8690    0.9150 H   0  0  0  0  0  0  0  0  0  0  0  0
   -0.0600   -5.0700   -1.0900 H   0  0  0  0  0  0  0  0  0  0  0  0
    1.1380   -3.7400    0.9150 H   0  0  0  0  0  0  0  0  0  0  0  0
    0.8200   -2.9190   -0.8900 H   0  0  0  0  0  0  0  0  0  0  0  0
    0.8200   -2.9190    0.8900 H   0  0  0  0  0  0  0  0  0  0  0  0
    1.7310   -0.8730    0.8900 H   0  0  0  0  0  0  0  0  0  0  0  0
    1.7310   -0.8730   -0.8900 H   0  0  0  0  0  0  0  0  0  0  0  0
   -3.4110   -1.0140    0.0000 H   0  0  0  0  0  0  0  0  0  0  0  0
   -2.5050   -2.2610    0.8900 H   0  0  0  0  0  0  0  0  0  0  0  0
   -2.5050   -2.2610   -0.8900 H   0  0  0  0  0  0  0  0  0  0  0  0
  1  2  1  0  0  0  0
  1 15  1  0  0  0  0
  1 31  1  0  0  0  0
  1 33  1  0  0  0  0
  2  3  1  0  0  0  0
  2 12  1  0  0  0  0
  2 34  1  0  0  0  0
  3  4  1  0  0  0  0
  3 13  1  0  0  0  0
  3 35  1  0  0  0  0
  4  5  1  0  0  0  0
  4 10  2  0  0  0  0
  5  6  2  0  0  0  0
  5 36  1  0  0  0  0
  6  7  1  0  0  0  0
  6 37  1  0  0  0  0
  7  8  1  0  0  0  0
  7  9  2  0  0  0  0
  8 38  1  0  0  0  0
  9 10  1  0  0  0  0
  9 39  1  0  0  0  0
 10 11  1  0  0  0  0
 11 12  1  0  0  0  0
 11 40  1  0  0  0  0
 11 41  1  0  0  0  0
 12 42  1  0  0  0  0
 12 43  1  0  0  0  0
 13 14  1  0  0  0  0
 13 44  1  0  0  0  0
 13 45  1  0  0  0  0
 14 15  1  0  0  0  0
 14 46  1  0  0  0  0
 14 47  1  0  0  0  0
 15 16  1  0  0  0  0
 15 32  1  0  0  0  0
 16 17  1  0  0  0  0
 16 30  1  0  0  0  0
 16 48  1  0  0  0  0
 17 18  1  0  0  0  0
 18 19  1  0  0  0  0
 18 25  1  0  0  0  0
 18 49  1  0  0  0  0
 19 20  1  0  0  0  0
 20 21  1  0  0  0  0
 20 27  1  0  0  0  0
 20 50  1  0  0  0  0
 21 22  1  0  0  0  0
 21 23  1  0  0  0  0
 21 51  1  0  0  0  0
 22 52  1  0  0  0  0
 23 24  1  0  0  0  0
 23 25  1  0  0  0  0
 23 53  1  0  0  0  0
 24 54  1  0  0  0  0
 25 26  1  0  0  0  0
 25 55  1  0  0  0  0
 26 56  1  0  0  0  0
 27 28  2  0  0  0  0
 27 29  1  0  0  0  0
 30 31  1  0  0  0  0
 30 57  1  0  0  0  0
 30 58  1  0  0  0  0
 31 59  1  0  0  0  0
 31 60  1  0  0  0  0
 32 61  1  0  0  0  0
 32 62  1  0  0  0  0
 32 63  1  0  0  0  0
M  CHG  1  29  -1
M  END
>  <SMILES>
O1[C@H](C(O)=O)[C@@H](O)[C@H](O)[C@@H](O)[C@@H]1O[C@H]1CC[C@H]2[C@H]3[C@H](CC[C@]12C)c1c(cc(O)cc1)CC3

>  <Percent remaining transport>
100.7

>  <NAME>
Estradiol-17-Beta-glucuronide

>  <Class>
0

$$$$
Baicalin
  MOE2013           3D

 49 52  0  0  1  0  0  0  0  0999 V2000
    1.2990   -2.2500    0.0000 C   0  0  3  0  0  0  0  0  0  0  0  0
    1.2990   -0.7500    0.0000 O   0  0  0  0  0  0  0  0  0  0  0  0
    0.0000    0.0000    0.0000 C   0  0  0  0  0  0  0  0  0  0  0  0
    0.0000    1.5000    0.0000 C   0  0  0  0  0  0  0  0  0  0  0  0
   -1.2990    2.2500    0.0000 C   0  0  0  0  0  0  0  0  0  0  0  0
   -2.5980    1.5000    0.0000 C   0  0  0  0  0  0  0  0  0  0  0  0
   -2.5980    0.0000    0.0000 C   0  0  0  0  0  0  0  0  0  0  0  0
   -1.2990   -0.7500    0.0000 C   0  0  0  0  0  0  0  0  0  0  0  0
   -1.2990   -2.2500    0.0000 O   0  0  0  0  0  0  0  0  0  0  0  0
   -3.8970   -0.7500    0.0000 O   0  0  0  0  0  0  0  0  0  0  0  0
   -3.8970    2.2500    0.0000 C   0  0  0  0  0  0  0  0  0  0  0  0
   -3.8970    3.7500    0.0000 C   0  0  0  0  0  0  0  0  0  0  0  0
   -2.5980    4.5000    0.0000 C   0  0  0  0  0  0  0  0  0  0  0  0
   -1.2990    3.7500    0.0000 O   0  0  0  0  0  0  0  0  0  0  0  0
   -2.5980    6.0000    0.0000 C   0  0  0  0  0  0  0  0  0  0  0  0
   -1.2990    6.7500    0.0000 C   0  0  0  0  0  0  0  0  0  0  0  0
   -1.2990    8.2500    0.0000 C   0  0  0  0  0  0  0  0  0  0  0  0
   -2.5980    9.0000    0.0000 C   0  0  0  0  0  0  0  0  0  0  0  0
   -3.8970    8.2500    0.0000 C   0  0  0  0  0  0  0  0  0  0  0  0
   -3.8970    6.7500    0.0000 C   0  0  0  0  0  0  0  0  0  0  0  0
   -5.1960    1.5000    0.0000 O   0  0  0  0  0  0  0  0  0  0  0  0
    0.0000   -3.0000    0.0000 O   0  0  0  0  0  0  0  0  0  0  0  0
    0.0000   -4.5000    0.0000 C   0  0  3  0  0  0  0  0  0  0  0  0
    1.2990   -5.2500    0.0000 C   0  0  3  0  0  0  0  0  0  0  0  0
    1.2990   -6.7500    0.0000 O   0  0  0  0  0  0  0  0  0  0  0  0
    2.5980   -4.5000    0.0000 C   0  0  3  0  0  0  0  0  0  0  0  0
    2.5980   -3.0000    0.0000 C   0  0  3  0  0  0  0  0  0  0  0  0
    3.8970   -2.2500    0.0000 O   0  0  0  0  0  0  0  0  0  0  0  0
    3.8970   -5.2500    0.0000 O   0  0  0  0  0  0  0  0  0  0  0  0
   -1.2990   -5.2500    0.0000 C   0  0  0  0  0  0  0  0  0  0  0  0
   -1.2990   -6.7500    0.0000 O   0  5  0  0  0  0  0  0  0  0  0  0
   -2.5980   -4.5000    0.0000 O   0  0  0  0  0  0  0  0  0  0  0  0
    1.2990   -2.2500   -1.0900 H   0  0  0  0  0  0  0  0  0  0  0  0
    0.9350    2.0400    0.0000 H   0  0  0  0  0  0  0  0  0  0  0  0
   -2.1690   -2.6560    0.0000 H   0  0  0  0  0  0  0  0  0  0  0  0
   -3.8130   -1.7060    0.0000 H   0  0  0  0  0  0  0  0  0  0  0  0
   -4.8320    4.2900    0.0000 H   0  0  0  0  0  0  0  0  0  0  0  0
   -0.3640    6.2100    0.0000 H   0  0  0  0  0  0  0  0  0  0  0  0
   -0.3640    8.7900    0.0000 H   0  0  0  0  0  0  0  0  0  0  0  0
   -2.5980   10.0800    0.0000 H   0  0  0  0  0  0  0  0  0  0  0  0
   -4.8320    8.7900    0.0000 H   0  0  0  0  0  0  0  0  0  0  0  0
   -4.8320    6.2100    0.0000 H   0  0  0  0  0  0  0  0  0  0  0  0
    0.0000   -4.5000    1.0900 H   0  0  0  0  0  0  0  0  0  0  0  0
    1.2990   -5.2500   -1.0900 H   0  0  0  0  0  0  0  0  0  0  0  0
    1.2990   -7.0400    0.9150 H   0  0  0  0  0  0  0  0  0  0  0  0
    2.5980   -4.5000    1.0900 H   0  0  0  0  0  0  0  0  0  0  0  0
    2.5980   -3.0000   -1.0900 H   0  0  0  0  0  0  0  0  0  0  0  0
    4.1480   -2.1050    0.9150 H   0  0  0  0  0  0  0  0  0  0  0  0
    4.1480   -5.3950   -0.9150 H   0  0  0  0  0  0  0  0  0  0  0  0
  1  2  1  0  0  0  0
  1 22  1  0  0  0  0
  1 27  1  0  0  0  0
  1 33  1  0  0  0  0
  2  3  1  0  0  0  0
  3  4  1  0  0  0  0
  3  8  2  0  0  0  0
  4  5  2  0  0  0  0
  4 34  1  0  0  0  0
  5  6  1  0  0  0  0
  5 14  1  0  0  0  0
  6  7  2  0  0  0  0
  6 11  1  0  0  0  0
  7  8  1  0  0  0  0
  7 10  1  0  0  0  0
  8  9  1  0  0  0  0
  9 35  1  0  0  0  0
 10 36  1  0  0  0  0
 11 12  1  0  0  0  0
 11 21  2  0  0  0  0
 12 13  2  0  0  0  0
 12 37  1  0  0  0  0
 13 14  1  0  0  0  0
 13 15  1  0  0  0  0
 15 16  1  0  0  0  0
 15 20  2  0  0  0  0
 16 17  2  0  0  0  0
 16 38  1  0  0  0  0
 17 18  1  0  0  0  0
 17 39  1  0  0  0  0
 18 19  2  0  0  0  0
 18 40  1  0  0  0  0
 19 20  1  0  0  0  0
 19 41  1  0  0  0  0
 20 42  1  0  0  0  0
 22 23  1  0  0  0  0
 23 24  1  0  0  0  0
 23 30  1  0  0  0  0
 23 43  1  0  0  0  0
 24 25  1  0  0  0  0
 24 26  1  0  0  0  0
 24 44  1  0  0  0  0
 25 45  1  0  0  0  0
 26 27  1  0  0  0  0
 26 29  1  0  0  0  0
 26 46  1  0  0  0  0
 27 28  1  0  0  0  0
 27 47  1  0  0  0  0
 28 48  1  0  0  0  0
 29 49  1  0  0  0  0
 30 31  1  0  0  0  0
 30 32  2  0  0  0  0
M  CHG  1  31  -1
M  END
>  <SMILES>
O1c2c(c(O)c(O)c(O[C@@H]3O[C@H](C(O)=O)[C@@H](O)[C@H](O)[C@H]3O)c2)C(=O)C=C1c1ccccc1

>  <Percent remaining transport>
91.5

>  <NAME>
Baicalin

>  <Class>
0

$$$$
4-Methylumbelliferone glucuronide
  MOE2013           3D

 40 42  0  0  1  0  0  0  0  0999 V2000
    2.5980   -4.5000    0.0000 C   0  0  3  0  0  0  0  0  0  0  0  0
    2.5980   -3.0000    0.0000 O   0  0  0  0  0  0  0  0  0  0  0  0
    1.2990   -2.2500    0.0000 C   0  0  3  0  0  0  0  0  0  0  0  0
    1.2990   -0.7500    0.0000 O   0  0  0  0  0  0  0  0  0  0  0  0
    0.0000    0.0000    0.0000 C   0  0  0  0  0  0  0  0  0  0  0  0
    0.0000    1.5000    0.0000 C   0  0  0  0  0  0  0  0  0  0  0  0
   -1.2990    2.2500    0.0000 C   0  0  0  0  0  0  0  0  0  0  0  0
   -2.5980    1.5000    0.0000 C   0  0  0  0  0  0  0  0  0  0  0  0
   -3.8970    2.2500    0.0000 C   0  0  0  0  0  0  0  0  0  0  0  0
   -3.8970    3.7500    0.0000 C   0  0  0  0  0  0  0  0  0  0  0  0
   -2.5980    4.5000    0.0000 C   0  0  0  0  0  0  0  0  0  0  0  0
   -1.2990    3.7500    0.0000 O   0  0  0  0  0  0  0  0  0  0  0  0
   -2.5980    6.0000    0.0000 O   0  0  0  0  0  0  0  0  0  0  0  0
   -5.1960    1.5000    0.0000 C   0  0  0  0  0  0  0  0  0  0  0  0
   -2.5980    0.0000    0.0000 C   0  0  0  0  0  0  0  0  0  0  0  0
   -1.2990   -0.7500    0.0000 C   0  0  0  0  0  0  0  0  0  0  0  0
    0.0000   -3.0000    0.0000 C   0  0  3  0  0  0  0  0  0  0  0  0
    0.0000   -4.5000    0.0000 C   0  0  3  0  0  0  0  0  0  0  0  0
    1.2990   -5.2500    0.0000 C   0  0  3  0  0  0  0  0  0  0  0  0
    1.2990   -6.7500    0.0000 O   0  0  0  0  0  0  0  0  0  0  0  0
   -1.2990   -5.2500    0.0000 O   0  0  0  0  0  0  0  0  0  0  0  0
   -1.2990   -2.2500    0.0000 O   0  0  0  0  0  0  0  0  0  0  0  0
    3.8970   -5.2500    0.0000 C   0  0  0  0  0  0  0  0  0  0  0  0
    3.8970   -6.7500    0.0000 O   0  0  0  0  0  0  0  0  0  0  0  0
    5.1960   -4.5000    0.0000 O   0  5  0  0  0  0  0  0  0  0  0  0
    2.5980   -4.5000   -1.0900 H   0  0  0  0  0  0  0  0  0  0  0  0
    1.2990   -2.2500   -1.0900 H   0  0  0  0  0  0  0  0  0  0  0  0
    0.9350    2.0400    0.0000 H   0  0  0  0  0  0  0  0  0  0  0  0
   -4.8320    4.2900    0.0000 H   0  0  0  0  0  0  0  0  0  0  0  0
   -4.9970    0.4280    0.0000 H   0  0  0  0  0  0  0  0  0  0  0  0
   -5.7680    1.7630   -0.8900 H   0  0  0  0  0  0  0  0  0  0  0  0
   -5.7680    1.7630    0.8900 H   0  0  0  0  0  0  0  0  0  0  0  0
   -3.5330   -0.5400    0.0000 H   0  0  0  0  0  0  0  0  0  0  0  0
   -1.2990   -1.8300    0.0000 H   0  0  0  0  0  0  0  0  0  0  0  0
    0.0000   -3.0000    1.0900 H   0  0  0  0  0  0  0  0  0  0  0  0
    0.0000   -4.5000    1.0900 H   0  0  0  0  0  0  0  0  0  0  0  0
    1.2990   -5.2500   -1.0900 H   0  0  0  0  0  0  0  0  0  0  0  0
    1.2990   -7.0400    0.9150 H   0  0  0  0  0  0  0  0  0  0  0  0
   -1.5500   -5.3950   -0.9150 H   0  0  0  0  0  0  0  0  0  0  0  0
   -1.5500   -2.1050   -0.9150 H   0  0  0  0  0  0  0  0  0  0  0  0
  1  2  1  0  0  0  0
  1 19  1  0  0  0  0
  1 23  1  0  0  0  0
  1 26  1  0  0  0  0
  2  3  1  0  0  0  0
  3  4  1  0  0  0  0
  3 17  1  0  0  0  0
  3 27  1  0  0  0  0
  4  5  1  0  0  0  0
  5  6  1  0  0  0  0
  5 16  2  0  0  0  0
  6  7  2  0  0  0  0
  6 28  1  0  0  0  0
  7  8  1  0  0  0  0
  7 12  1  0  0  0  0
  8  9  1  0  0  0  0
  8 15  2  0  0  0  0
  9 10  2  0  0  0  0
  9 14  1  0  0  0  0
 10 11  1  0  0  0  0
 10 29  1  0  0  0  0
 11 12  1  0  0  0  0
 11 13  2  0  0  0  0
 14 30  1  0  0  0  0
 14 31  1  0  0  0  0
 14 32  1  0  0  0  0
 15 16  1  0  0  0  0
 15 33  1  0  0  0  0
 16 34  1  0  0  0  0
 17 18  1  0  0  0  0
 17 22  1  0  0  0  0
 17 35  1  0  0  0  0
 18 19  1  0  0  0  0
 18 21  1  0  0  0  0
 18 36  1  0  0  0  0
 19 20  1  0  0  0  0
 19 37  1  0  0  0  0
 20 38  1  0  0  0  0
 21 39  1  0  0  0  0
 22 40  1  0  0  0  0
 23 24  2  0  0  0  0
 23 25  1  0  0  0  0
M  CHG  1  25  -1
M  END
>  <SMILES>
O1c2c(ccc(O[C@@H]3O[C@H](C(O)=O)[C@@H](O)[C@H](O)[C@H]3O)c2)C(=CC1=O)C

>  <Percent remaining transport>
81.699997

>  <NAME>
4-Methylumbelliferone glucuronide

>  <Class>
0

$$$$
p-Acetamidophenyl glucuronide
  MOE2013           2D

 39 40  0  0  1  0  0  0  0  0999 V2000
    3.4640    3.3100    0.0000 O   0  0  0  0  0  0  0  0  0  0  0  0
    1.7320    3.3100    0.0000 O   0  0  0  0  0  0  0  0  0  0  0  0
    3.4640    0.3100    0.0000 O   0  0  0  0  0  0  0  0  0  0  0  0
    5.1960    1.3100    0.0000 O   0  0  0  0  0  0  0  0  0  0  0  0
    1.7320    1.3100    0.0000 O   0  0  0  0  0  0  0  0  0  0  0  0
    6.0620    2.8100    0.0000 O   0  5  0  0  0  0  0  0  0  0  0  0
    5.1960    4.3100    0.0000 O   0  0  0  0  0  0  0  0  0  0  0  0
    0.0000    7.3100    0.0000 O   0  0  0  0  0  0  0  0  0  0  0  0
    1.7320    7.3100    0.0000 N   0  0  0  0  0  0  0  0  0  0  0  0
    3.4640    1.3100    0.0000 C   0  0  3  0  0  0  0  0  0  0  0  0
    4.3300    1.8100    0.0000 C   0  0  3  0  0  0  0  0  0  0  0  0
    2.5980    1.8100    0.0000 C   0  0  3  0  0  0  0  0  0  0  0  0
    4.3300    2.8100    0.0000 C   0  0  3  0  0  0  0  0  0  0  0  0
    2.5980    2.8100    0.0000 C   0  0  3  0  0  0  0  0  0  0  0  0
    5.1960    3.3100    0.0000 C   0  0  0  0  0  0  0  0  0  0  0  0
    1.7320    4.3100    0.0000 C   0  0  0  0  0  0  0  0  0  0  0  0
    2.5980    4.8100    0.0000 C   0  0  0  0  0  0  0  0  0  0  0  0
    0.8660    4.8100    0.0000 C   0  0  0  0  0  0  0  0  0  0  0  0
    2.5980    5.8100    0.0000 C   0  0  0  0  0  0  0  0  0  0  0  0
    0.8660    5.8100    0.0000 C   0  0  0  0  0  0  0  0  0  0  0  0
    1.7320    6.3100    0.0000 C   0  0  0  0  0  0  0  0  0  0  0  0
    0.8660    7.8100    0.0000 C   0  0  0  0  0  0  0  0  0  0  0  0
    0.8660    8.8100    0.0000 C   0  0  0  0  0  0  0  0  0  0  0  0
    4.0010    1.0000    0.0000 H   0  0  0  0  0  0  0  0  0  0  0  0
    4.3300    1.1900    0.0000 H   0  0  0  0  0  0  0  0  0  0  0  0
    2.5980    1.1900    0.0000 H   0  0  0  0  0  0  0  0  0  0  0  0
    4.3300    3.4300    0.0000 H   0  0  0  0  0  0  0  0  0  0  0  0
    2.5980    3.4300    0.0000 H   0  0  0  0  0  0  0  0  0  0  0  0
    2.9270    0.0000    0.0000 H   0  0  0  0  0  0  0  0  0  0  0  0
    5.1960    0.6900    0.0000 H   0  0  0  0  0  0  0  0  0  0  0  0
    1.1950    1.6200    0.0000 H   0  0  0  0  0  0  0  0  0  0  0  0
    3.1350    4.5000    0.0000 H   0  0  0  0  0  0  0  0  0  0  0  0
    0.3290    4.5000    0.0000 H   0  0  0  0  0  0  0  0  0  0  0  0
    3.1350    6.1200    0.0000 H   0  0  0  0  0  0  0  0  0  0  0  0
    0.3290    6.1200    0.0000 H   0  0  0  0  0  0  0  0  0  0  0  0
    2.2690    7.6200    0.0000 H   0  0  0  0  0  0  0  0  0  0  0  0
    1.4860    8.8100    0.0000 H   0  0  0  0  0  0  0  0  0  0  0  0
    0.8660    9.4300    0.0000 H   0  0  0  0  0  0  0  0  0  0  0  0
    0.2460    8.8100    0.0000 H   0  0  0  0  0  0  0  0  0  0  0  0
  1 13  1  0  0  0  0
  1 14  1  0  0  0  0
  2 14  1  0  0  0  0
  2 16  1  0  0  0  0
  3 10  1  0  0  0  0
  3 29  1  0  0  0  0
  4 11  1  0  0  0  0
  4 30  1  0  0  0  0
  5 12  1  0  0  0  0
  5 31  1  0  0  0  0
  6 15  1  0  0  0  0
  7 15  2  0  0  0  0
  8 22  2  0  0  0  0
  9 21  1  0  0  0  0
  9 22  1  0  0  0  0
  9 36  1  0  0  0  0
 10 11  1  0  0  0  0
 10 12  1  0  0  0  0
 10 24  1  0  0  0  0
 11 13  1  0  0  0  0
 11 25  1  0  0  0  0
 12 14  1  0  0  0  0
 12 26  1  0  0  0  0
 13 15  1  0  0  0  0
 13 27  1  0  0  0  0
 14 28  1  0  0  0  0
 16 17  2  0  0  0  0
 16 18  1  0  0  0  0
 17 19  1  0  0  0  0
 17 32  1  0  0  0  0
 18 20  2  0  0  0  0
 18 33  1  0  0  0  0
 19 21  2  0  0  0  0
 19 34  1  0  0  0  0
 20 21  1  0  0  0  0
 20 35  1  0  0  0  0
 22 23  1  0  0  0  0
 23 37  1  0  0  0  0
 23 38  1  0  0  0  0
 23 39  1  0  0  0  0
M  CHG  1   6  -1
M  END
>  <SMILES>
[NaH].O1C(C(O)=O)C(O)C(O)C(O)C1Oc1ccc(NC(=O)C)cc1

>  <Percent remaining transport>
88.800003

>  <NAME>
p-Acetamidophenyl glucuronide

>  <Class>
0

$$$$
Novobiocine
  MOE2013           3D

 79 82  0  0  1  0  0  0  0  0999 V2000
    2.5980   -4.5000    0.0000 C   0  0  0  0  0  0  0  0  0  0  0  0
    2.5980   -3.0000    0.0000 O   0  0  0  0  0  0  0  0  0  0  0  0
    1.2990   -2.2500    0.0000 C   0  0  3  0  0  0  0  0  0  0  0  0
    0.0000   -3.0000    0.0000 C   0  0  3  0  0  0  0  0  0  0  0  0
    0.0000   -4.5000    0.0000 C   0  0  3  0  0  0  0  0  0  0  0  0
    1.2990   -5.2500    0.0000 C   0  0  3  0  0  0  0  0  0  0  0  0
    1.2990   -6.7500    0.0000 O   0  0  0  0  0  0  0  0  0  0  0  0
    2.5980   -7.5000    0.0000 C   0  0  0  0  0  0  0  0  0  0  0  0
   -1.2990   -5.2500    0.0000 O   0  0  0  0  0  0  0  0  0  0  0  0
   -1.2990   -6.7500    0.0000 C   0  0  0  0  0  0  0  0  0  0  0  0
   -2.5980   -7.5000    0.0000 N   0  0  0  0  0  0  0  0  0  0  0  0
    0.0000   -7.5000    0.0000 O   0  0  0  0  0  0  0  0  0  0  0  0
   -1.2990   -2.2500    0.0000 O   0  0  0  0  0  0  0  0  0  0  0  0
    1.2990   -0.7500    0.0000 O   0  0  0  0  0  0  0  0  0  0  0  0
    0.0000    0.0000    0.0000 C   0  0  0  0  0  0  0  0  0  0  0  0
    0.0000    1.5000    0.0000 C   0  0  0  0  0  0  0  0  0  0  0  0
   -1.2990    2.2500    0.0000 C   0  0  0  0  0  0  0  0  0  0  0  0
   -2.5980    1.5000    0.0000 C   0  0  0  0  0  0  0  0  0  0  0  0
   -2.5980    0.0000    0.0000 C   0  0  0  0  0  0  0  0  0  0  0  0
   -1.2990   -0.7500    0.0000 C   0  0  0  0  0  0  0  0  0  0  0  0
   -3.8970    2.2500    0.0000 C   0  0  0  0  0  0  0  0  0  0  0  0
   -3.8970    3.7500    0.0000 C   0  0  0  0  0  0  0  0  0  0  0  0
   -2.5980    4.5000    0.0000 C   0  0  0  0  0  0  0  0  0  0  0  0
   -1.2990    3.7500    0.0000 O   0  0  0  0  0  0  0  0  0  0  0  0
   -2.5980    6.0000    0.0000 O   0  0  0  0  0  0  0  0  0  0  0  0
   -5.1960    4.5000    0.0000 N   0  0  0  0  0  0  0  0  0  0  0  0
   -5.1960    6.0000    0.0000 C   0  0  0  0  0  0  0  0  0  0  0  0
   -3.8970    6.7500    0.0000 O   0  0  0  0  0  0  0  0  0  0  0  0
   -6.4950    6.7500    0.0000 C   0  0  0  0  0  0  0  0  0  0  0  0
   -6.4950    8.2500    0.0000 C   0  0  0  0  0  0  0  0  0  0  0  0
   -7.7940    9.0000    0.0000 C   0  0  0  0  0  0  0  0  0  0  0  0
   -9.0930    8.2500    0.0000 C   0  0  0  0  0  0  0  0  0  0  0  0
   -9.0930    6.7500    0.0000 C   0  0  0  0  0  0  0  0  0  0  0  0
   -7.7940    6.0000    0.0000 C   0  0  0  0  0  0  0  0  0  0  0  0
  -10.3920    6.0000    0.0000 C   0  0  0  0  0  0  0  0  0  0  0  0
  -11.6910    6.7500    0.0000 C   0  0  0  0  0  0  0  0  0  0  0  0
  -11.6910    8.2500    0.0000 C   0  0  0  0  0  0  0  0  0  0  0  0
  -12.9900    9.0000    0.0000 C   0  0  0  0  0  0  0  0  0  0  0  0
  -10.3920    9.0000    0.0000 C   0  0  0  0  0  0  0  0  0  0  0  0
  -10.3920    9.0000    0.0000 O   0  0  0  0  0  0  0  0  0  0  0  0
   -5.1960    1.5000    0.0000 O   0  5  0  0  0  0  0  0  0  0  0  0
    1.2990    2.2500    0.0000 C   0  0  0  0  0  0  0  0  0  0  0  0
    3.1110   -5.9100    0.0000 C   0  0  0  0  0  0  0  0  0  0  0  0
    4.0750   -4.2400    0.0000 C   0  0  0  0  0  0  0  0  0  0  0  0
    1.2990   -2.2500    1.0900 H   0  0  0  0  0  0  0  0  0  0  0  0
    0.0000   -3.0000   -1.0900 H   0  0  0  0  0  0  0  0  0  0  0  0
    0.0000   -4.5000    1.0900 H   0  0  0  0  0  0  0  0  0  0  0  0
    1.2990   -5.2500    1.0900 H   0  0  0  0  0  0  0  0  0  0  0  0
    2.3990   -8.5720    0.0000 H   0  0  0  0  0  0  0  0  0  0  0  0
    3.1700   -7.2370    0.8900 H   0  0  0  0  0  0  0  0  0  0  0  0
    3.1700   -7.2370   -0.8900 H   0  0  0  0  0  0  0  0  0  0  0  0
   -2.5980   -8.5100    0.0000 H   0  0  0  0  0  0  0  0  0  0  0  0
   -3.4730   -6.9950    0.0000 H   0  0  0  0  0  0  0  0  0  0  0  0
   -1.5500   -2.1050    0.9150 H   0  0  0  0  0  0  0  0  0  0  0  0
   -3.5330   -0.5400    0.0000 H   0  0  0  0  0  0  0  0  0  0  0  0
   -1.2990   -1.8300    0.0000 H   0  0  0  0  0  0  0  0  0  0  0  0
   -6.0710    3.9950    0.0000 H   0  0  0  0  0  0  0  0  0  0  0  0
   -5.5600    8.7900    0.0000 H   0  0  0  0  0  0  0  0  0  0  0  0
   -7.7940   10.0800    0.0000 H   0  0  0  0  0  0  0  0  0  0  0  0
   -7.7940    4.9200    0.0000 H   0  0  0  0  0  0  0  0  0  0  0  0
  -10.3920    5.3710   -0.8900 H   0  0  0  0  0  0  0  0  0  0  0  0
  -10.3920    5.3710    0.8900 H   0  0  0  0  0  0  0  0  0  0  0  0
  -12.6260    6.2100    0.0000 H   0  0  0  0  0  0  0  0  0  0  0  0
  -12.7910   10.0720    0.0000 H   0  0  0  0  0  0  0  0  0  0  0  0
  -13.5620    8.7370    0.8900 H   0  0  0  0  0  0  0  0  0  0  0  0
  -13.5620    8.7370   -0.8900 H   0  0  0  0  0  0  0  0  0  0  0  0
  -10.5910   10.0720    0.0000 H   0  0  0  0  0  0  0  0  0  0  0  0
   -9.8200    8.7370   -0.8900 H   0  0  0  0  0  0  0  0  0  0  0  0
   -9.8200    8.7370    0.8900 H   0  0  0  0  0  0  0  0  0  0  0  0
  -11.1780    8.4490    0.0000 H   0  0  0  0  0  0  0  0  0  0  0  0
    2.1270    1.5420    0.0000 H   0  0  0  0  0  0  0  0  0  0  0  0
    1.3570    2.8770    0.8900 H   0  0  0  0  0  0  0  0  0  0  0  0
    1.3570    2.8770   -0.8900 H   0  0  0  0  0  0  0  0  0  0  0  0
    2.2690   -6.6030    0.0000 H   0  0  0  0  0  0  0  0  0  0  0  0
    3.7180   -6.0760    0.8900 H   0  0  0  0  0  0  0  0  0  0  0  0
    3.7180   -6.0760   -0.8900 H   0  0  0  0  0  0  0  0  0  0  0  0
    4.6110   -5.1890    0.0000 H   0  0  0  0  0  0  0  0  0  0  0  0
    4.3440   -3.6710    0.8900 H   0  0  0  0  0  0  0  0  0  0  0  0
    4.3440   -3.6710   -0.8900 H   0  0  0  0  0  0  0  0  0  0  0  0
  1  2  1  0  0  0  0
  1  6  1  0  0  0  0
  1 43  1  0  0  0  0
  1 44  1  0  0  0  0
  2  3  1  0  0  0  0
  3  4  1  0  0  0  0
  3 14  1  0  0  0  0
  3 45  1  0  0  0  0
  4  5  1  0  0  0  0
  4 13  1  0  0  0  0
  4 46  1  0  0  0  0
  5  6  1  0  0  0  0
  5  9  1  0  0  0  0
  5 47  1  0  0  0  0
  6  7  1  0  0  0  0
  6 48  1  0  0  0  0
  7  8  1  0  0  0  0
  8 49  1  0  0  0  0
  8 50  1  0  0  0  0
  8 51  1  0  0  0  0
  9 10  1  0  0  0  0
 10 11  1  0  0  0  0
 10 12  2  0  0  0  0
 11 52  1  0  0  0  0
 11 53  1  0  0  0  0
 13 54  1  0  0  0  0
 14 15  1  0  0  0  0
 15 16  1  0  0  0  0
 15 20  2  0  0  0  0
 16 17  2  0  0  0  0
 16 42  1  0  0  0  0
 17 18  1  0  0  0  0
 17 24  1  0  0  0  0
 18 19  2  0  0  0  0
 18 21  1  0  0  0  0
 19 20  1  0  0  0  0
 19 55  1  0  0  0  0
 20 56  1  0  0  0  0
 21 22  2  0  0  0  0
 21 41  1  0  0  0  0
 22 23  1  0  0  0  0
 22 26  1  0  0  0  0
 23 24  1  0  0  0  0
 23 25  2  0  0  0  0
 26 27  1  0  0  0  0
 26 57  1  0  0  0  0
 27 28  2  0  0  0  0
 27 29  1  0  0  0  0
 29 30  1  0  0  0  0
 29 34  2  0  0  0  0
 30 31  2  0  0  0  0
 30 58  1  0  0  0  0
 31 32  1  0  0  0  0
 31 59  1  0  0  0  0
 32 33  2  0  0  0  0
 32 40  1  0  0  0  0
 33 34  1  0  0  0  0
 33 35  1  0  0  0  0
 34 60  1  0  0  0  0
 35 36  1  0  0  0  0
 35 61  1  0  0  0  0
 35 62  1  0  0  0  0
 36 37  2  0  0  0  0
 36 63  1  0  0  0  0
 37 38  1  0  0  0  0
 37 39  1  0  0  0  0
 38 64  1  0  0  0  0
 38 65  1  0  0  0  0
 38 66  1  0  0  0  0
 39 67  1  0  0  0  0
 39 68  1  0  0  0  0
 39 69  1  0  0  0  0
 40 70  1  0  0  0  0
 42 71  1  0  0  0  0
 42 72  1  0  0  0  0
 42 73  1  0  0  0  0
 43 74  1  0  0  0  0
 43 75  1  0  0  0  0
 43 76  1  0  0  0  0
 44 77  1  0  0  0  0
 44 78  1  0  0  0  0
 44 79  1  0  0  0  0
M  CHG  1  41  -1
M  END
>  <SMILES>
O1[C@@H](Oc2ccc3c(OC(=O)C(NC(=O)c4cc(CC=C(C)C)c(O)cc4)=C3O)c2C)[C@H](O)[C@H](OC(=O)N)[C@@H](OC)C1(C)C

>  <Percent remaining transport>
109

>  <NAME>
Novobiocine

>  <Class>
0

$$$$
Ouabain
  MOE2013           3D

 85 90  0  0  1  0  0  0  0  0999 V2000
   -3.6550   -0.7290    0.0000 C   0  0  3  0  0  0  0  0  0  0  0  0
   -2.4430   -1.4290    0.0000 C   0  0  3  0  0  0  0  0  0  0  0  0
   -1.2300   -0.7290    0.0000 C   0  0  3  0  0  0  0  0  0  0  0  0
   -0.0180   -1.4290    0.0000 C   0  0  3  0  0  0  0  0  0  0  0  0
    0.1390    0.0630    0.0000 O   0  0  0  0  0  0  0  0  0  0  0  0
   -0.0180   -2.8290    0.0000 C   0  0  3  0  0  0  0  0  0  0  0  0
    1.3140   -3.2610    0.0000 C   0  0  3  0  0  0  0  0  0  0  0  0
    2.1370   -2.1290    0.0000 C   0  0  0  0  0  0  0  0  0  0  0  0
    1.3140   -0.9960    0.0000 C   0  0  0  0  0  0  0  0  0  0  0  0
    1.7770   -4.6880    0.0000 C   0  0  0  0  0  0  0  0  0  0  0  0
    0.8960   -5.9010    0.0000 C   0  0  0  0  0  0  0  0  0  0  0  0
    1.7770   -7.1150    0.0000 C   0  0  0  0  0  0  0  0  0  0  0  0
    3.2040   -6.6510    0.0000 O   0  0  0  0  0  0  0  0  0  0  0  0
    3.2040   -5.1510    0.0000 C   0  0  0  0  0  0  0  0  0  0  0  0
    1.3140   -8.5410    0.0000 O   0  0  0  0  0  0  0  0  0  0  0  0
   -1.2300   -3.5290    0.0000 C   0  0  0  0  0  0  0  0  0  0  0  0
   -2.4430   -2.8290    0.0000 C   0  0  3  0  0  0  0  0  0  0  0  0
   -3.7420   -3.5790    0.0000 O   0  0  0  0  0  0  0  0  0  0  0  0
    0.1390   -4.3200    0.0000 C   0  0  0  0  0  0  0  0  0  0  0  0
   -1.2300    0.6710    0.0000 C   0  0  0  0  0  0  0  0  0  0  0  0
   -2.4430    1.3710    0.0000 C   0  0  0  0  0  0  0  0  0  0  0  0
   -3.6550    0.6710    0.0000 C   0  0  3  0  0  0  0  0  0  0  0  0
   -3.6550    2.1710    0.0000 O   0  0  0  0  0  0  0  0  0  0  0  0
   -4.8670    1.3710    0.0000 C   0  0  0  0  0  0  0  0  0  0  0  0
   -6.0800    0.6710    0.0000 C   0  0  3  0  0  0  0  0  0  0  0  0
   -7.3790    1.4210    0.0000 O   0  0  0  0  0  0  0  0  0  0  0  0
   -7.3790    2.9210    0.0000 C   0  0  3  0  0  0  0  0  0  0  0  0
   -6.0800    3.6710    0.0000 O   0  0  0  0  0  0  0  0  0  0  0  0
   -6.0800    5.1710    0.0000 C   0  0  3  0  0  0  0  0  0  0  0  0
   -7.3790    5.9210    0.0000 C   0  0  3  0  0  0  0  0  0  0  0  0
   -7.3790    7.4210    0.0000 O   0  0  0  0  0  0  0  0  0  0  0  0
   -8.6780    5.1710    0.0000 C   0  0  3  0  0  0  0  0  0  0  0  0
   -9.9770    5.9210    0.0000 O   0  0  0  0  0  0  0  0  0  0  0  0
   -8.6780    3.6710    0.0000 C   0  0  3  0  0  0  0  0  0  0  0  0
   -9.9770    2.9210    0.0000 O   0  0  0  0  0  0  0  0  0  0  0  0
   -4.7810    5.9210    0.0000 C   0  0  0  0  0  0  0  0  0  0  0  0
   -6.0800   -0.7290    0.0000 C   0  0  0  0  0  0  0  0  0  0  0  0
   -4.8670   -1.4290    0.0000 C   0  0  3  0  0  0  0  0  0  0  0  0
   -4.8670   -2.9290    0.0000 O   0  0  0  0  0  0  0  0  0  0  0  0
   -3.6550   -2.2290    0.0000 C   0  0  0  0  0  0  0  0  0  0  0  0
   -4.9540   -2.9790    0.0000 O   0  0  0  0  0  0  0  0  0  0  0  0
   -2.4430   -1.4290    1.0900 H   0  0  0  0  0  0  0  0  0  0  0  0
   -1.2300   -0.7290   -1.0900 H   0  0  0  0  0  0  0  0  0  0  0  0
   -0.7410    0.4470    0.0000 H   0  0  0  0  0  0  0  0  0  0  0  0
    1.3140   -3.2610    1.0900 H   0  0  0  0  0  0  0  0  0  0  0  0
    2.7660   -2.1290   -0.8900 H   0  0  0  0  0  0  0  0  0  0  0  0
    2.7660   -2.1290    0.8900 H   0  0  0  0  0  0  0  0  0  0  0  0
    1.5080   -0.3970    0.8900 H   0  0  0  0  0  0  0  0  0  0  0  0
    1.5080   -0.3970   -0.8900 H   0  0  0  0  0  0  0  0  0  0  0  0
   -0.1840   -5.9010    0.0000 H   0  0  0  0  0  0  0  0  0  0  0  0
    3.7130   -4.7810    0.8900 H   0  0  0  0  0  0  0  0  0  0  0  0
    3.7130   -4.7810   -0.8900 H   0  0  0  0  0  0  0  0  0  0  0  0
   -1.2300   -4.1580    0.8900 H   0  0  0  0  0  0  0  0  0  0  0  0
   -1.2300   -4.1580   -0.8900 H   0  0  0  0  0  0  0  0  0  0  0  0
   -2.4430   -2.8290    1.0900 H   0  0  0  0  0  0  0  0  0  0  0  0
   -3.9930   -3.7240   -0.9150 H   0  0  0  0  0  0  0  0  0  0  0  0
    1.1990   -4.5740    0.0000 H   0  0  0  0  0  0  0  0  0  0  0  0
   -0.3340   -4.7350   -0.8900 H   0  0  0  0  0  0  0  0  0  0  0  0
   -0.3340   -4.7350    0.8900 H   0  0  0  0  0  0  0  0  0  0  0  0
   -0.6850    0.9860   -0.8900 H   0  0  0  0  0  0  0  0  0  0  0  0
   -0.6850    0.9860    0.8900 H   0  0  0  0  0  0  0  0  0  0  0  0
   -2.4430    2.0000   -0.8900 H   0  0  0  0  0  0  0  0  0  0  0  0
   -2.4430    2.0000    0.8900 H   0  0  0  0  0  0  0  0  0  0  0  0
   -2.7400    2.4610    0.0000 H   0  0  0  0  0  0  0  0  0  0  0  0
   -4.8670    2.0000   -0.8900 H   0  0  0  0  0  0  0  0  0  0  0  0
   -4.8670    2.0000    0.8900 H   0  0  0  0  0  0  0  0  0  0  0  0
   -6.0800    0.6710   -1.0900 H   0  0  0  0  0  0  0  0  0  0  0  0
   -7.3790    2.9210   -1.0900 H   0  0  0  0  0  0  0  0  0  0  0  0
   -6.0800    5.1710    1.0900 H   0  0  0  0  0  0  0  0  0  0  0  0
   -7.3790    5.9210   -1.0900 H   0  0  0  0  0  0  0  0  0  0  0  0
   -7.3790    7.7110    0.9150 H   0  0  0  0  0  0  0  0  0  0  0  0
   -8.6780    5.1710   -1.0900 H   0  0  0  0  0  0  0  0  0  0  0  0
  -10.2280    6.0660    0.9150 H   0  0  0  0  0  0  0  0  0  0  0  0
   -8.6780    3.6710   -1.0900 H   0  0  0  0  0  0  0  0  0  0  0  0
  -10.2280    2.7760    0.9150 H   0  0  0  0  0  0  0  0  0  0  0  0
   -4.4660    6.1030   -1.0280 H   0  0  0  0  0  0  0  0  0  0  0  0
   -4.0210    5.3320    0.5140 H   0  0  0  0  0  0  0  0  0  0  0  0
   -4.9110    6.8730    0.5140 H   0  0  0  0  0  0  0  0  0  0  0  0
   -6.6250   -1.0440   -0.8900 H   0  0  0  0  0  0  0  0  0  0  0  0
   -6.6250   -1.0440    0.8900 H   0  0  0  0  0  0  0  0  0  0  0  0
   -4.8670   -1.4290   -1.0900 H   0  0  0  0  0  0  0  0  0  0  0  0
   -4.8670   -3.2190    0.9150 H   0  0  0  0  0  0  0  0  0  0  0  0
   -3.1100   -2.5440    0.8900 H   0  0  0  0  0  0  0  0  0  0  0  0
   -3.1100   -2.5440   -0.8900 H   0  0  0  0  0  0  0  0  0  0  0  0
   -5.4440   -2.7100    0.7800 H   0  0  0  0  0  0  0  0  0  0  0  0
  1  2  1  0  0  0  0
  1 22  1  0  0  0  0
  1 38  1  0  0  0  0
  1 40  1  0  0  0  0
  2  3  1  0  0  0  0
  2 17  1  0  0  0  0
  2 42  1  0  0  0  0
  3  4  1  0  0  0  0
  3 20  1  0  0  0  0
  3 43  1  0  0  0  0
  4  5  1  0  0  0  0
  4  6  1  0  0  0  0
  4  9  1  0  0  0  0
  5 44  1  0  0  0  0
  6  7  1  0  0  0  0
  6 16  1  0  0  0  0
  6 19  1  0  0  0  0
  7  8  1  0  0  0  0
  7 10  1  0  0  0  0
  7 45  1  0  0  0  0
  8  9  1  0  0  0  0
  8 46  1  0  0  0  0
  8 47  1  0  0  0  0
  9 48  1  0  0  0  0
  9 49  1  0  0  0  0
 10 11  2  0  0  0  0
 10 14  1  0  0  0  0
 11 12  1  0  0  0  0
 11 50  1  0  0  0  0
 12 13  1  0  0  0  0
 12 15  2  0  0  0  0
 13 14  1  0  0  0  0
 14 51  1  0  0  0  0
 14 52  1  0  0  0  0
 16 17  1  0  0  0  0
 16 53  1  0  0  0  0
 16 54  1  0  0  0  0
 17 18  1  0  0  0  0
 17 55  1  0  0  0  0
 18 56  1  0  0  0  0
 19 57  1  0  0  0  0
 19 58  1  0  0  0  0
 19 59  1  0  0  0  0
 20 21  1  0  0  0  0
 20 60  1  0  0  0  0
 20 61  1  0  0  0  0
 21 22  1  0  0  0  0
 21 62  1  0  0  0  0
 21 63  1  0  0  0  0
 22 23  1  0  0  0  0
 22 24  1  0  0  0  0
 23 64  1  0  0  0  0
 24 25  1  0  0  0  0
 24 65  1  0  0  0  0
 24 66  1  0  0  0  0
 25 26  1  0  0  0  0
 25 37  1  0  0  0  0
 25 67  1  0  0  0  0
 26 27  1  0  0  0  0
 27 28  1  0  0  0  0
 27 34  1  0  0  0  0
 27 68  1  0  0  0  0
 28 29  1  0  0  0  0
 29 30  1  0  0  0  0
 29 36  1  0  0  0  0
 29 69  1  0  0  0  0
 30 31  1  0  0  0  0
 30 32  1  0  0  0  0
 30 70  1  0  0  0  0
 31 71  1  0  0  0  0
 32 33  1  0  0  0  0
 32 34  1  0  0  0  0
 32 72  1  0  0  0  0
 33 73  1  0  0  0  0
 34 35  1  0  0  0  0
 34 74  1  0  0  0  0
 35 75  1  0  0  0  0
 36 76  1  0  0  0  0
 36 77  1  0  0  0  0
 36 78  1  0  0  0  0
 37 38  1  0  0  0  0
 37 79  1  0  0  0  0
 37 80  1  0  0  0  0
 38 39  1  0  0  0  0
 38 81  1  0  0  0  0
 39 82  1  0  0  0  0
 40 41  1  0  0  0  0
 40 83  1  0  0  0  0
 40 84  1  0  0  0  0
 41 85  1  0  0  0  0
M  END
>  <SMILES>
O1CC(=CC1=O)[C@H]1CC[C@]2(O)C3C([C@]4(CO)[C@@](O)(C[C@@H](O[C@@H]5O[C@@H](C)[C@H](O)[C@@H](O)[C@H]5O)C[C@H]4O)CC3)[C@H](O)C[C@]12C

>  <Percent remaining transport>
104.8

>  <NAME>
Ouabain

>  <Class>
0

$$$$
Doxorubicin
  MOE2013           3D

 69 73  0  0  1  0  0  0  0  0999 V2000
    0.0000   -4.5000    0.0000 C   0  0  3  0  0  0  0  0  0  0  0  0
    0.0000   -3.0000    0.0000 C   0  0  0  0  0  0  0  0  0  0  0  0
    1.2990   -2.2500    0.0000 C   0  0  0  0  0  0  0  0  0  0  0  0
    1.2990   -0.7500    0.0000 C   0  0  0  0  0  0  0  0  0  0  0  0
    0.0000    0.0000    0.0000 C   0  0  0  0  0  0  0  0  0  0  0  0
    0.0000    1.5000    0.0000 C   0  0  0  0  0  0  0  0  0  0  0  0
   -1.2990    2.2500    0.0000 C   0  0  0  0  0  0  0  0  0  0  0  0
   -1.2990    3.7500    0.0000 C   0  0  0  0  0  0  0  0  0  0  0  0
   -2.5980    4.5000    0.0000 C   0  0  0  0  0  0  0  0  0  0  0  0
   -3.8970    3.7500    0.0000 C   0  0  0  0  0  0  0  0  0  0  0  0
   -3.8970    2.2500    0.0000 C   0  0  0  0  0  0  0  0  0  0  0  0
   -2.5980    1.5000    0.0000 C   0  0  0  0  0  0  0  0  0  0  0  0
   -2.5980    0.0000    0.0000 C   0  0  0  0  0  0  0  0  0  0  0  0
   -1.2990   -0.7500    0.0000 C   0  0  0  0  0  0  0  0  0  0  0  0
   -1.2990   -2.2500    0.0000 C   0  0  0  0  0  0  0  0  0  0  0  0
   -2.5980   -3.0000    0.0000 O   0  0  0  0  0  0  0  0  0  0  0  0
   -3.8970   -0.7500    0.0000 O   0  0  0  0  0  0  0  0  0  0  0  0
   -5.1960    1.5000    0.0000 O   0  0  0  0  0  0  0  0  0  0  0  0
   -6.4950    2.2500    0.0000 C   0  0  0  0  0  0  0  0  0  0  0  0
    1.2990    2.2500    0.0000 O   0  0  0  0  0  0  0  0  0  0  0  0
    2.5980    0.0000    0.0000 O   0  0  0  0  0  0  0  0  0  0  0  0
    2.5980   -3.0000    0.0000 C   0  0  0  0  0  0  0  0  0  0  0  0
    2.5980   -4.5000    0.0000 C   0  0  3  0  0  0  0  0  0  0  0  0
    3.1110   -5.9100    0.0000 C   0  0  0  0  0  0  0  0  0  0  0  0
    4.5880   -6.1700    0.0000 C   0  0  0  0  0  0  0  0  0  0  0  0
    5.1010   -7.5800    0.0000 O   0  0  0  0  0  0  0  0  0  0  0  0
    2.1470   -7.0590    0.0000 O   0  0  0  0  0  0  0  0  0  0  0  0
    4.0750   -4.2400    0.0000 O   0  0  0  0  0  0  0  0  0  0  0  0
    1.2990   -5.2500    0.0000 C   0  0  0  0  0  0  0  0  0  0  0  0
   -1.2990   -5.2500    0.0000 O   0  0  0  0  0  0  0  0  0  0  0  0
   -1.2990   -6.7500    0.0000 C   0  0  3  0  0  0  0  0  0  0  0  0
   -2.5980   -7.5000    0.0000 C   0  0  0  0  0  0  0  0  0  0  0  0
   -2.5980   -9.0000    0.0000 C   0  0  3  0  0  0  0  0  0  0  0  0
   -1.2990   -9.7500    0.0000 C   0  0  3  0  0  0  0  0  0  0  0  0
   -1.2990  -11.2500    0.0000 O   0  0  0  0  0  0  0  0  0  0  0  0
    0.0000   -9.0000    0.0000 C   0  0  3  0  0  0  0  0  0  0  0  0
    0.0000   -7.5000    0.0000 O   0  0  0  0  0  0  0  0  0  0  0  0
    1.2990   -9.7500    0.0000 C   0  0  0  0  0  0  0  0  0  0  0  0
   -3.8970   -9.7500    0.0000 N   0  3  0  0  0  0  0  0  0  0  0  0
    0.0000   -4.5000    1.0900 H   0  0  0  0  0  0  0  0  0  0  0  0
   -0.3640    4.2900    0.0000 H   0  0  0  0  0  0  0  0  0  0  0  0
   -2.5980    5.5800    0.0000 H   0  0  0  0  0  0  0  0  0  0  0  0
   -4.8320    4.2900    0.0000 H   0  0  0  0  0  0  0  0  0  0  0  0
   -3.3840   -2.4490    0.0000 H   0  0  0  0  0  0  0  0  0  0  0  0
   -7.3230    1.5420    0.0000 H   0  0  0  0  0  0  0  0  0  0  0  0
   -6.5530    2.8770   -0.8900 H   0  0  0  0  0  0  0  0  0  0  0  0
   -6.5530    2.8770    0.8900 H   0  0  0  0  0  0  0  0  0  0  0  0
    2.5140    0.9560    0.0000 H   0  0  0  0  0  0  0  0  0  0  0  0
    3.1430   -2.6850    0.8900 H   0  0  0  0  0  0  0  0  0  0  0  0
    3.1430   -2.6850   -0.8900 H   0  0  0  0  0  0  0  0  0  0  0  0
    4.9920   -5.6880    0.8900 H   0  0  0  0  0  0  0  0  0  0  0  0
    4.9920   -5.6880   -0.8900 H   0  0  0  0  0  0  0  0  0  0  0  0
    4.7510   -8.0160    0.7800 H   0  0  0  0  0  0  0  0  0  0  0  0
    4.2020   -3.2880    0.0000 H   0  0  0  0  0  0  0  0  0  0  0  0
    1.2990   -5.8790   -0.8900 H   0  0  0  0  0  0  0  0  0  0  0  0
    1.2990   -5.8790    0.8900 H   0  0  0  0  0  0  0  0  0  0  0  0
   -1.2990   -6.7500   -1.0900 H   0  0  0  0  0  0  0  0  0  0  0  0
   -3.1430   -7.1850   -0.8900 H   0  0  0  0  0  0  0  0  0  0  0  0
   -3.1430   -7.1850    0.8900 H   0  0  0  0  0  0  0  0  0  0  0  0
   -2.5980   -9.0000    1.0900 H   0  0  0  0  0  0  0  0  0  0  0  0
   -1.2990   -9.7500   -1.0900 H   0  0  0  0  0  0  0  0  0  0  0  0
   -1.2990  -11.5400    0.9150 H   0  0  0  0  0  0  0  0  0  0  0  0
    0.0000   -9.0000    1.0900 H   0  0  0  0  0  0  0  0  0  0  0  0
    1.6140   -9.9320   -1.0280 H   0  0  0  0  0  0  0  0  0  0  0  0
    1.1690  -10.7020    0.5140 H   0  0  0  0  0  0  0  0  0  0  0  0
    2.0590   -9.1610    0.5140 H   0  0  0  0  0  0  0  0  0  0  0  0
   -4.1890   -9.9180   -0.9520 H   0  0  0  0  0  0  0  0  0  0  0  0
   -4.6010   -9.2040    0.4760 H   0  0  0  0  0  0  0  0  0  0  0  0
   -3.7760  -10.6330    0.4760 H   0  0  0  0  0  0  0  0  0  0  0  0
  1  2  1  0  0  0  0
  1 29  1  0  0  0  0
  1 30  1  0  0  0  0
  1 40  1  0  0  0  0
  2  3  1  0  0  0  0
  2 15  2  0  0  0  0
  3  4  2  0  0  0  0
  3 22  1  0  0  0  0
  4  5  1  0  0  0  0
  4 21  1  0  0  0  0
  5  6  1  0  0  0  0
  5 14  2  0  0  0  0
  6  7  1  0  0  0  0
  6 20  2  0  0  0  0
  7  8  1  0  0  0  0
  7 12  2  0  0  0  0
  8  9  2  0  0  0  0
  8 41  1  0  0  0  0
  9 10  1  0  0  0  0
  9 42  1  0  0  0  0
 10 11  2  0  0  0  0
 10 43  1  0  0  0  0
 11 12  1  0  0  0  0
 11 18  1  0  0  0  0
 12 13  1  0  0  0  0
 13 14  1  0  0  0  0
 13 17  2  0  0  0  0
 14 15  1  0  0  0  0
 15 16  1  0  0  0  0
 16 44  1  0  0  0  0
 18 19  1  0  0  0  0
 19 45  1  0  0  0  0
 19 46  1  0  0  0  0
 19 47  1  0  0  0  0
 21 48  1  0  0  0  0
 22 23  1  0  0  0  0
 22 49  1  0  0  0  0
 22 50  1  0  0  0  0
 23 24  1  0  0  0  0
 23 28  1  0  0  0  0
 23 29  1  0  0  0  0
 24 25  1  0  0  0  0
 24 27  2  0  0  0  0
 25 26  1  0  0  0  0
 25 51  1  0  0  0  0
 25 52  1  0  0  0  0
 26 53  1  0  0  0  0
 28 54  1  0  0  0  0
 29 55  1  0  0  0  0
 29 56  1  0  0  0  0
 30 31  1  0  0  0  0
 31 32  1  0  0  0  0
 31 37  1  0  0  0  0
 31 57  1  0  0  0  0
 32 33  1  0  0  0  0
 32 58  1  0  0  0  0
 32 59  1  0  0  0  0
 33 34  1  0  0  0  0
 33 39  1  0  0  0  0
 33 60  1  0  0  0  0
 34 35  1  0  0  0  0
 34 36  1  0  0  0  0
 34 61  1  0  0  0  0
 35 62  1  0  0  0  0
 36 37  1  0  0  0  0
 36 38  1  0  0  0  0
 36 63  1  0  0  0  0
 38 64  1  0  0  0  0
 38 65  1  0  0  0  0
 38 66  1  0  0  0  0
 39 67  1  0  0  0  0
 39 68  1  0  0  0  0
 39 69  1  0  0  0  0
M  CHG  1  39   1
M  END
>  <SMILES>
O1[C@@H](C)[C@@H](O)[C@@H](N)C[C@@H]1O[C@@H]1c2c(C[C@](O)(C1)C(=O)CO)c(O)c1c(C(=O)c3c(cccc3OC)C1=O)c2O

>  <Percent remaining transport>
75.599998

>  <NAME>
Doxorubicin

>  <Class>
0

$$$$
Simvastatin
  MOE2013           3D

 68 70  0  0  1  0  0  0  0  0999 V2000
    0.0000    0.0000    0.0000 C   0  0  3  0  0  0  0  0  0  0  0  0
    0.0000    1.5000    0.0000 C   0  0  3  0  0  0  0  0  0  0  0  0
    1.2990    2.2500    0.0000 O   0  0  0  0  0  0  0  0  0  0  0  0
    1.2990    3.7500    0.0000 C   0  0  0  0  0  0  0  0  0  0  0  0
    2.5980    4.5000    0.0000 C   0  0  0  0  0  0  0  0  0  0  0  0
    2.5980    6.0000    0.0000 C   0  0  0  0  0  0  0  0  0  0  0  0
    3.8970    6.7500    0.0000 C   0  0  0  0  0  0  0  0  0  0  0  0
    3.1110    3.0900    0.0000 C   0  0  0  0  0  0  0  0  0  0  0  0
    4.0750    4.7600    0.0000 C   0  0  0  0  0  0  0  0  0  0  0  0
    0.0000    4.5000    0.0000 O   0  0  0  0  0  0  0  0  0  0  0  0
   -1.2990    2.2500    0.0000 C   0  0  0  0  0  0  0  0  0  0  0  0
   -2.5980    1.5000    0.0000 C   0  0  3  0  0  0  0  0  0  0  0  0
   -3.8970    2.2500    0.0000 C   0  0  0  0  0  0  0  0  0  0  0  0
   -2.5980    0.0000    0.0000 C   0  0  0  0  0  0  0  0  0  0  0  0
   -1.2990   -0.7500    0.0000 C   0  0  0  0  0  0  0  0  0  0  0  0
   -1.2990   -2.2500    0.0000 C   0  0  0  0  0  0  0  0  0  0  0  0
    0.0000   -3.0000    0.0000 C   0  0  0  0  0  0  0  0  0  0  0  0
    1.2990   -2.2500    0.0000 C   0  0  3  0  0  0  0  0  0  0  0  0
    1.2990   -0.7500    0.0000 C   0  0  3  0  0  0  0  0  0  0  0  0
    2.5980    0.0000    0.0000 C   0  0  0  0  0  0  0  0  0  0  0  0
    3.8970   -0.7500    0.0000 C   0  0  0  0  0  0  0  0  0  0  0  0
    3.8970   -2.2500    0.0000 C   0  0  3  0  0  0  0  0  0  0  0  0
    2.5980   -3.0000    0.0000 C   0  0  0  0  0  0  0  0  0  0  0  0
    2.5980   -4.5000    0.0000 C   0  0  3  0  0  0  0  0  0  0  0  0
    3.8970   -5.2500    0.0000 C   0  0  0  0  0  0  0  0  0  0  0  0
    5.1960   -4.5000    0.0000 C   0  0  0  0  0  0  0  0  0  0  0  0
    5.1960   -3.0000    0.0000 O   0  0  0  0  0  0  0  0  0  0  0  0
    6.4950   -5.2500    0.0000 O   0  0  0  0  0  0  0  0  0  0  0  0
    1.2990   -5.2500    0.0000 O   0  0  0  0  0  0  0  0  0  0  0  0
    2.5980   -3.0000    0.0000 C   0  0  0  0  0  0  0  0  0  0  0  0
    0.0000    0.0000   -1.0900 H   0  0  0  0  0  0  0  0  0  0  0  0
    0.0000    1.5000   -1.0900 H   0  0  0  0  0  0  0  0  0  0  0  0
    2.0530    6.3150    0.8900 H   0  0  0  0  0  0  0  0  0  0  0  0
    2.0530    6.3150   -0.8900 H   0  0  0  0  0  0  0  0  0  0  0  0
    4.4800    6.4670    0.8760 H   0  0  0  0  0  0  0  0  0  0  0  0
    3.6980    7.8210    0.0270 H   0  0  0  0  0  0  0  0  0  0  0  0
    4.4570    6.5070   -0.9030 H   0  0  0  0  0  0  0  0  0  0  0  0
    2.2690    2.3970    0.0000 H   0  0  0  0  0  0  0  0  0  0  0  0
    3.7180    2.9240    0.8900 H   0  0  0  0  0  0  0  0  0  0  0  0
    3.7180    2.9240   -0.8900 H   0  0  0  0  0  0  0  0  0  0  0  0
    4.2550    5.8350    0.0000 H   0  0  0  0  0  0  0  0  0  0  0  0
    4.5220    4.3170   -0.8900 H   0  0  0  0  0  0  0  0  0  0  0  0
    4.5220    4.3170    0.8900 H   0  0  0  0  0  0  0  0  0  0  0  0
   -1.2990    2.8790   -0.8900 H   0  0  0  0  0  0  0  0  0  0  0  0
   -1.2990    2.8790    0.8900 H   0  0  0  0  0  0  0  0  0  0  0  0
   -2.5980    1.5000   -1.0900 H   0  0  0  0  0  0  0  0  0  0  0  0
   -4.2120    2.4320    1.0280 H   0  0  0  0  0  0  0  0  0  0  0  0
   -4.6570    1.6610   -0.5140 H   0  0  0  0  0  0  0  0  0  0  0  0
   -3.7670    3.2020   -0.5140 H   0  0  0  0  0  0  0  0  0  0  0  0
   -3.5330   -0.5400    0.0000 H   0  0  0  0  0  0  0  0  0  0  0  0
   -2.2340   -2.7900    0.0000 H   0  0  0  0  0  0  0  0  0  0  0  0
    0.0000   -4.0800    0.0000 H   0  0  0  0  0  0  0  0  0  0  0  0
    1.2990   -2.2500    1.0900 H   0  0  0  0  0  0  0  0  0  0  0  0
    1.2990   -0.7500   -1.0900 H   0  0  0  0  0  0  0  0  0  0  0  0
    2.5980    0.6290    0.8900 H   0  0  0  0  0  0  0  0  0  0  0  0
    2.5980    0.6290   -0.8900 H   0  0  0  0  0  0  0  0  0  0  0  0
    4.4420   -0.4350    0.8900 H   0  0  0  0  0  0  0  0  0  0  0  0
    4.4420   -0.4350   -0.8900 H   0  0  0  0  0  0  0  0  0  0  0  0
    3.8970   -2.2500   -1.0900 H   0  0  0  0  0  0  0  0  0  0  0  0
    2.0530   -2.6850   -0.8900 H   0  0  0  0  0  0  0  0  0  0  0  0
    2.0530   -2.6850    0.8900 H   0  0  0  0  0  0  0  0  0  0  0  0
    2.5980   -4.5000    1.0900 H   0  0  0  0  0  0  0  0  0  0  0  0
    3.8970   -5.8790   -0.8900 H   0  0  0  0  0  0  0  0  0  0  0  0
    3.8970   -5.8790    0.8900 H   0  0  0  0  0  0  0  0  0  0  0  0
    1.0480   -5.3950   -0.9150 H   0  0  0  0  0  0  0  0  0  0  0  0
    2.9130   -3.1820   -1.0280 H   0  0  0  0  0  0  0  0  0  0  0  0
    2.4680   -3.9520    0.5140 H   0  0  0  0  0  0  0  0  0  0  0  0
    3.3580   -2.4110    0.5140 H   0  0  0  0  0  0  0  0  0  0  0  0
  1  2  1  0  0  0  0
  1 15  1  0  0  0  0
  1 19  1  0  0  0  0
  1 31  1  0  0  0  0
  2  3  1  0  0  0  0
  2 11  1  0  0  0  0
  2 32  1  0  0  0  0
  3  4  1  0  0  0  0
  4  5  1  0  0  0  0
  4 10  2  0  0  0  0
  5  6  1  0  0  0  0
  5  8  1  0  0  0  0
  5  9  1  0  0  0  0
  6  7  1  0  0  0  0
  6 33  1  0  0  0  0
  6 34  1  0  0  0  0
  7 35  1  0  0  0  0
  7 36  1  0  0  0  0
  7 37  1  0  0  0  0
  8 38  1  0  0  0  0
  8 39  1  0  0  0  0
  8 40  1  0  0  0  0
  9 41  1  0  0  0  0
  9 42  1  0  0  0  0
  9 43  1  0  0  0  0
 11 12  1  0  0  0  0
 11 44  1  0  0  0  0
 11 45  1  0  0  0  0
 12 13  1  0  0  0  0
 12 14  1  0  0  0  0
 12 46  1  0  0  0  0
 13 47  1  0  0  0  0
 13 48  1  0  0  0  0
 13 49  1  0  0  0  0
 14 15  2  0  0  0  0
 14 50  1  0  0  0  0
 15 16  1  0  0  0  0
 16 17  2  0  0  0  0
 16 51  1  0  0  0  0
 17 18  1  0  0  0  0
 17 52  1  0  0  0  0
 18 19  1  0  0  0  0
 18 30  1  0  0  0  0
 18 53  1  0  0  0  0
 19 20  1  0  0  0  0
 19 54  1  0  0  0  0
 20 21  1  0  0  0  0
 20 55  1  0  0  0  0
 20 56  1  0  0  0  0
 21 22  1  0  0  0  0
 21 57  1  0  0  0  0
 21 58  1  0  0  0  0
 22 23  1  0  0  0  0
 22 27  1  0  0  0  0
 22 59  1  0  0  0  0
 23 24  1  0  0  0  0
 23 60  1  0  0  0  0
 23 61  1  0  0  0  0
 24 25  1  0  0  0  0
 24 29  1  0  0  0  0
 24 62  1  0  0  0  0
 25 26  1  0  0  0  0
 25 63  1  0  0  0  0
 25 64  1  0  0  0  0
 26 27  1  0  0  0  0
 26 28  2  0  0  0  0
 29 65  1  0  0  0  0
 30 66  1  0  0  0  0
 30 67  1  0  0  0  0
 30 68  1  0  0  0  0
M  END
>  <SMILES>
O1[C@@H](C[C@@H](O)CC1=O)CC[C@@H]1[C@@H]2C(=C[C@@H](C[C@@H]2OC(=O)C(CC)(C)C)C)C=C[C@@H]1C

>  <Percent remaining transport>
30.200001

>  <NAME>
Simvastatin

>  <Class>
1

$$$$
Lovastatin
  MOE2013           3D

 65 67  0  0  1  0  0  0  0  0999 V2000
    0.0000    0.0000    0.0000 C   0  0  3  0  0  0  0  0  0  0  0  0
    1.2990   -0.7500    0.0000 C   0  0  3  0  0  0  0  0  0  0  0  0
    2.5980    0.0000    0.0000 C   0  0  3  0  0  0  0  0  0  0  0  0
    2.5980    1.5000    0.0000 C   0  0  0  0  0  0  0  0  0  0  0  0
    1.2990    2.2500    0.0000 C   0  0  0  0  0  0  0  0  0  0  0  0
    0.0000    1.5000    0.0000 C   0  0  0  0  0  0  0  0  0  0  0  0
   -1.2990    2.2500    0.0000 C   0  0  0  0  0  0  0  0  0  0  0  0
   -2.5980    1.5000    0.0000 C   0  0  3  0  0  0  0  0  0  0  0  0
   -2.5980    0.0000    0.0000 C   0  0  0  0  0  0  0  0  0  0  0  0
   -1.2990   -0.7500    0.0000 C   0  0  3  0  0  0  0  0  0  0  0  0
   -1.2990   -2.2500    0.0000 O   0  0  0  0  0  0  0  0  0  0  0  0
   -2.5980   -3.0000    0.0000 C   0  0  0  0  0  0  0  0  0  0  0  0
   -3.8970   -2.2500    0.0000 O   0  0  0  0  0  0  0  0  0  0  0  0
   -2.5980   -4.5000    0.0000 C   0  0  3  0  0  0  0  0  0  0  0  0
   -3.8970   -5.2500    0.0000 C   0  0  0  0  0  0  0  0  0  0  0  0
   -3.8970   -6.7500    0.0000 C   0  0  0  0  0  0  0  0  0  0  0  0
   -1.2990   -5.2500    0.0000 C   0  0  0  0  0  0  0  0  0  0  0  0
   -3.8970    2.2500    0.0000 C   0  0  0  0  0  0  0  0  0  0  0  0
    3.8970   -0.7500    0.0000 C   0  0  0  0  0  0  0  0  0  0  0  0
    1.2990   -2.2500    0.0000 C   0  0  0  0  0  0  0  0  0  0  0  0
    2.5980   -3.0000    0.0000 C   0  0  0  0  0  0  0  0  0  0  0  0
    3.8970   -2.2500    0.0000 C   0  0  3  0  0  0  0  0  0  0  0  0
    5.1960   -3.0000    0.0000 O   0  0  0  0  0  0  0  0  0  0  0  0
    6.4950   -2.2500    0.0000 C   0  0  0  0  0  0  0  0  0  0  0  0
    7.7940   -3.0000    0.0000 O   0  0  0  0  0  0  0  0  0  0  0  0
    6.4950   -0.7500    0.0000 C   0  0  0  0  0  0  0  0  0  0  0  0
    5.1960    0.0000    0.0000 C   0  0  3  0  0  0  0  0  0  0  0  0
    5.1960    1.5000    0.0000 O   0  0  0  0  0  0  0  0  0  0  0  0
    3.8970   -0.7500    0.0000 C   0  0  0  0  0  0  0  0  0  0  0  0
    0.0000    0.0000   -1.0900 H   0  0  0  0  0  0  0  0  0  0  0  0
    1.2990   -0.7500    1.0900 H   0  0  0  0  0  0  0  0  0  0  0  0
    2.5980    0.0000    1.0900 H   0  0  0  0  0  0  0  0  0  0  0  0
    3.5330    2.0400    0.0000 H   0  0  0  0  0  0  0  0  0  0  0  0
    1.2990    3.3300    0.0000 H   0  0  0  0  0  0  0  0  0  0  0  0
   -1.2990    3.3300    0.0000 H   0  0  0  0  0  0  0  0  0  0  0  0
   -2.5980    1.5000    1.0900 H   0  0  0  0  0  0  0  0  0  0  0  0
   -3.1430   -0.3150   -0.8900 H   0  0  0  0  0  0  0  0  0  0  0  0
   -3.1430   -0.3150    0.8900 H   0  0  0  0  0  0  0  0  0  0  0  0
   -1.2990   -0.7500   -1.0900 H   0  0  0  0  0  0  0  0  0  0  0  0
   -2.5980   -4.5000   -1.0900 H   0  0  0  0  0  0  0  0  0  0  0  0
   -4.4420   -4.9350   -0.8900 H   0  0  0  0  0  0  0  0  0  0  0  0
   -4.4420   -4.9350    0.8900 H   0  0  0  0  0  0  0  0  0  0  0  0
   -3.3600   -7.1130   -0.8760 H   0  0  0  0  0  0  0  0  0  0  0  0
   -4.9240   -7.1130   -0.0270 H   0  0  0  0  0  0  0  0  0  0  0  0
   -3.4060   -7.1130    0.9030 H   0  0  0  0  0  0  0  0  0  0  0  0
   -0.9840   -5.4320    1.0280 H   0  0  0  0  0  0  0  0  0  0  0  0
   -0.5390   -4.6610   -0.5140 H   0  0  0  0  0  0  0  0  0  0  0  0
   -1.4290   -6.2020   -0.5140 H   0  0  0  0  0  0  0  0  0  0  0  0
   -4.2120    2.4320   -1.0280 H   0  0  0  0  0  0  0  0  0  0  0  0
   -3.7670    3.2020    0.5140 H   0  0  0  0  0  0  0  0  0  0  0  0
   -4.6570    1.6610    0.5140 H   0  0  0  0  0  0  0  0  0  0  0  0
    4.2120   -0.9320   -1.0280 H   0  0  0  0  0  0  0  0  0  0  0  0
    3.7670   -1.7020    0.5140 H   0  0  0  0  0  0  0  0  0  0  0  0
    4.6570   -0.1610    0.5140 H   0  0  0  0  0  0  0  0  0  0  0  0
    0.7540   -2.5650   -0.8900 H   0  0  0  0  0  0  0  0  0  0  0  0
    0.7540   -2.5650    0.8900 H   0  0  0  0  0  0  0  0  0  0  0  0
    2.5980   -3.6290   -0.8900 H   0  0  0  0  0  0  0  0  0  0  0  0
    2.5980   -3.6290    0.8900 H   0  0  0  0  0  0  0  0  0  0  0  0
    3.8970   -2.2500   -1.0900 H   0  0  0  0  0  0  0  0  0  0  0  0
    7.0400   -0.4350   -0.8900 H   0  0  0  0  0  0  0  0  0  0  0  0
    7.0400   -0.4350    0.8900 H   0  0  0  0  0  0  0  0  0  0  0  0
    5.1960    0.0000   -1.0900 H   0  0  0  0  0  0  0  0  0  0  0  0
    5.1960    1.7900    0.9150 H   0  0  0  0  0  0  0  0  0  0  0  0
    3.3520   -0.4350    0.8900 H   0  0  0  0  0  0  0  0  0  0  0  0
    3.3520   -0.4350   -0.8900 H   0  0  0  0  0  0  0  0  0  0  0  0
  1  2  1  0  0  0  0
  1  6  1  0  0  0  0
  1 10  1  0  0  0  0
  1 30  1  0  0  0  0
  2  3  1  0  0  0  0
  2 20  1  0  0  0  0
  2 31  1  0  0  0  0
  3  4  1  0  0  0  0
  3 19  1  0  0  0  0
  3 32  1  0  0  0  0
  4  5  2  0  0  0  0
  4 33  1  0  0  0  0
  5  6  1  0  0  0  0
  5 34  1  0  0  0  0
  6  7  2  0  0  0  0
  7  8  1  0  0  0  0
  7 35  1  0  0  0  0
  8  9  1  0  0  0  0
  8 18  1  0  0  0  0
  8 36  1  0  0  0  0
  9 10  1  0  0  0  0
  9 37  1  0  0  0  0
  9 38  1  0  0  0  0
 10 11  1  0  0  0  0
 10 39  1  0  0  0  0
 11 12  1  0  0  0  0
 12 13  2  0  0  0  0
 12 14  1  0  0  0  0
 14 15  1  0  0  0  0
 14 17  1  0  0  0  0
 14 40  1  0  0  0  0
 15 16  1  0  0  0  0
 15 41  1  0  0  0  0
 15 42  1  0  0  0  0
 16 43  1  0  0  0  0
 16 44  1  0  0  0  0
 16 45  1  0  0  0  0
 17 46  1  0  0  0  0
 17 47  1  0  0  0  0
 17 48  1  0  0  0  0
 18 49  1  0  0  0  0
 18 50  1  0  0  0  0
 18 51  1  0  0  0  0
 19 52  1  0  0  0  0
 19 53  1  0  0  0  0
 19 54  1  0  0  0  0
 20 21  1  0  0  0  0
 20 55  1  0  0  0  0
 20 56  1  0  0  0  0
 21 22  1  0  0  0  0
 21 57  1  0  0  0  0
 21 58  1  0  0  0  0
 22 23  1  0  0  0  0
 22 29  1  0  0  0  0
 22 59  1  0  0  0  0
 23 24  1  0  0  0  0
 24 25  2  0  0  0  0
 24 26  1  0  0  0  0
 26 27  1  0  0  0  0
 26 60  1  0  0  0  0
 26 61  1  0  0  0  0
 27 28  1  0  0  0  0
 27 29  1  0  0  0  0
 27 62  1  0  0  0  0
 28 63  1  0  0  0  0
 29 64  1  0  0  0  0
 29 65  1  0  0  0  0
M  END
>  <SMILES>
O1[C@@H](C[C@@H](O)CC1=O)CC[C@@H]1[C@@H]2C(=C[C@@H](C[C@@H]2OC(=O)[C@H](CC)C)C)C=C[C@@H]1C

>  <Percent remaining transport>
18.4

>  <NAME>
Lovastatin

>  <Class>
1

$$$$
Zidovudine
  MOE2013           3D

 32 33  0  0  1  0  0  0  0  0999 V2000
    1.0570   -2.3740    0.0000 N   0  3  0  0  0  0  0  0  0  0  0  0
    1.2140   -0.8820    0.0000 N   0  0  0  0  0  0  0  0  0  0  0  0
    0.0000    0.0000    0.0000 C   0  0  3  0  0  0  0  0  0  0  0  0
    0.0000    1.5000    0.0000 C   0  0  3  0  0  0  0  0  0  0  0  0
   -1.4270    1.9640    0.0000 O   0  0  0  0  0  0  0  0  0  0  0  0
   -2.3080    0.7500    0.0000 C   0  0  3  0  0  0  0  0  0  0  0  0
   -3.8080    0.7500    0.0000 N   0  0  0  0  0  0  0  0  0  0  0  0
   -4.5580    2.0490    0.0000 C   0  0  0  0  0  0  0  0  0  0  0  0
   -3.8080    3.3480    0.0000 O   0  0  0  0  0  0  0  0  0  0  0  0
   -6.0580    2.0490    0.0000 N   0  0  0  0  0  0  0  0  0  0  0  0
   -6.8080    0.7500    0.0000 C   0  0  0  0  0  0  0  0  0  0  0  0
   -8.3080    0.7500    0.0000 O   0  0  0  0  0  0  0  0  0  0  0  0
   -6.0580   -0.5490    0.0000 C   0  0  0  0  0  0  0  0  0  0  0  0
   -4.5580   -0.5490    0.0000 C   0  0  0  0  0  0  0  0  0  0  0  0
   -6.8080   -1.8480    0.0000 C   0  0  0  0  0  0  0  0  0  0  0  0
   -1.4270   -0.4640    0.0000 C   0  0  0  0  0  0  0  0  0  0  0  0
    1.2140    2.3820    0.0000 C   0  0  0  0  0  0  0  0  0  0  0  0
    2.5840    1.7720    0.0000 O   0  0  0  0  0  0  0  0  0  0  0  0
    2.2700   -3.2550    0.0000 N   0  5  0  0  0  0  0  0  0  0  0  0
    0.0000    0.0000   -1.0900 H   0  0  0  0  0  0  0  0  0  0  0  0
    0.0000    1.5000    1.0900 H   0  0  0  0  0  0  0  0  0  0  0  0
   -2.3080    0.7500   -1.0900 H   0  0  0  0  0  0  0  0  0  0  0  0
   -6.5630    2.9240    0.0000 H   0  0  0  0  0  0  0  0  0  0  0  0
   -4.0180   -1.4840    0.0000 H   0  0  0  0  0  0  0  0  0  0  0  0
   -7.8800   -1.6490    0.0000 H   0  0  0  0  0  0  0  0  0  0  0  0
   -6.5450   -2.4200    0.8900 H   0  0  0  0  0  0  0  0  0  0  0  0
   -6.5450   -2.4200   -0.8900 H   0  0  0  0  0  0  0  0  0  0  0  0
   -1.6220   -1.0620    0.8900 H   0  0  0  0  0  0  0  0  0  0  0  0
   -1.6220   -1.0620   -0.8900 H   0  0  0  0  0  0  0  0  0  0  0  0
    1.1480    3.0080    0.8900 H   0  0  0  0  0  0  0  0  0  0  0  0
    1.1480    3.0080   -0.8900 H   0  0  0  0  0  0  0  0  0  0  0  0
    2.6550    1.2170    0.7800 H   0  0  0  0  0  0  0  0  0  0  0  0
  1  2  2  3  0  0  0
  1 19  2  0  0  0  0
  2  3  1  0  0  0  0
  3  4  1  0  0  0  0
  3 16  1  0  0  0  0
  3 20  1  0  0  0  0
  4  5  1  0  0  0  0
  4 17  1  0  0  0  0
  4 21  1  0  0  0  0
  5  6  1  0  0  0  0
  6  7  1  0  0  0  0
  6 16  1  0  0  0  0
  6 22  1  0  0  0  0
  7  8  1  0  0  0  0
  7 14  1  0  0  0  0
  8  9  2  0  0  0  0
  8 10  1  0  0  0  0
 10 11  1  0  0  0  0
 10 23  1  0  0  0  0
 11 12  2  0  0  0  0
 11 13  1  0  0  0  0
 13 14  2  0  0  0  0
 13 15  1  0  0  0  0
 14 24  1  0  0  0  0
 15 25  1  0  0  0  0
 15 26  1  0  0  0  0
 15 27  1  0  0  0  0
 16 28  1  0  0  0  0
 16 29  1  0  0  0  0
 17 18  1  0  0  0  0
 17 30  1  0  0  0  0
 17 31  1  0  0  0  0
 18 32  1  0  0  0  0
M  CHG  1   1   1
M  CHG  1  19  -1
M  END
>  <SMILES>
O1[C@H](CO)[C@@H](N=[N+]=[N-])C[C@@H]1N1C=C(C)C(=O)NC1=O

>  <Percent remaining transport>
102.1

>  <NAME>
Zidovudine

>  <Class>
0

$$$$
Naringin
  MOE2013           3D

 73 77  0  0  1  0  0  0  0  0999 V2000
    2.5980    0.0000    0.0000 C   0  0  3  0  0  0  0  0  0  0  0  0
    1.2990   -0.7500    0.0000 O   0  0  0  0  0  0  0  0  0  0  0  0
    0.0000    0.0000    0.0000 C   0  0  0  0  0  0  0  0  0  0  0  0
    0.0000    1.5000    0.0000 C   0  0  0  0  0  0  0  0  0  0  0  0
    1.2990    2.2500    0.0000 C   0  0  0  0  0  0  0  0  0  0  0  0
    2.5980    1.5000    0.0000 C   0  0  0  0  0  0  0  0  0  0  0  0
    1.2990    3.7500    0.0000 O   0  0  0  0  0  0  0  0  0  0  0  0
   -1.2990    2.2500    0.0000 C   0  0  0  0  0  0  0  0  0  0  0  0
   -2.5980    1.5000    0.0000 C   0  0  0  0  0  0  0  0  0  0  0  0
   -2.5980    0.0000    0.0000 C   0  0  0  0  0  0  0  0  0  0  0  0
   -1.2990   -0.7500    0.0000 C   0  0  0  0  0  0  0  0  0  0  0  0
   -3.8970   -0.7500    0.0000 O   0  0  0  0  0  0  0  0  0  0  0  0
   -5.1960    0.0000    0.0000 C   0  0  3  0  0  0  0  0  0  0  0  0
   -5.1960    1.5000    0.0000 C   0  0  3  0  0  0  0  0  0  0  0  0
   -3.8970    2.2500    0.0000 O   0  0  0  0  0  0  0  0  0  0  0  0
   -3.8970    3.7500    0.0000 C   0  0  3  0  0  0  0  0  0  0  0  0
   -2.5980    4.5000    0.0000 C   0  0  3  0  0  0  0  0  0  0  0  0
   -2.5980    6.0000    0.0000 C   0  0  3  0  0  0  0  0  0  0  0  0
   -3.8970    6.7500    0.0000 C   0  0  3  0  0  0  0  0  0  0  0  0
   -3.8970    8.2500    0.0000 O   0  0  0  0  0  0  0  0  0  0  0  0
   -5.1960    6.0000    0.0000 C   0  0  3  0  0  0  0  0  0  0  0  0
   -5.1960    4.5000    0.0000 O   0  0  0  0  0  0  0  0  0  0  0  0
   -6.4950    6.7500    0.0000 C   0  0  0  0  0  0  0  0  0  0  0  0
   -1.2990    6.7500    0.0000 O   0  0  0  0  0  0  0  0  0  0  0  0
   -1.2990    3.7500    0.0000 O   0  0  0  0  0  0  0  0  0  0  0  0
   -6.4950    2.2500    0.0000 C   0  0  3  0  0  0  0  0  0  0  0  0
   -7.7940    1.5000    0.0000 C   0  0  3  0  0  0  0  0  0  0  0  0
   -9.0930    2.2500    0.0000 O   0  0  0  0  0  0  0  0  0  0  0  0
   -7.7940    0.0000    0.0000 C   0  0  3  0  0  0  0  0  0  0  0  0
   -6.4950   -0.7500    0.0000 O   0  0  0  0  0  0  0  0  0  0  0  0
   -9.0930   -0.7500    0.0000 C   0  0  0  0  0  0  0  0  0  0  0  0
  -10.3920    0.0000    0.0000 O   0  0  0  0  0  0  0  0  0  0  0  0
   -6.4950    3.7500    0.0000 O   0  0  0  0  0  0  0  0  0  0  0  0
   -1.2990    3.7500    0.0000 O   0  0  0  0  0  0  0  0  0  0  0  0
    3.8970   -0.7500    0.0000 C   0  0  0  0  0  0  0  0  0  0  0  0
    3.8970   -2.2500    0.0000 C   0  0  0  0  0  0  0  0  0  0  0  0
    5.1960   -3.0000    0.0000 C   0  0  0  0  0  0  0  0  0  0  0  0
    6.4950   -2.2500    0.0000 C   0  0  0  0  0  0  0  0  0  0  0  0
    7.7940   -3.0000    0.0000 O   0  0  0  0  0  0  0  0  0  0  0  0
    6.4950   -0.7500    0.0000 C   0  0  0  0  0  0  0  0  0  0  0  0
    5.1960    0.0000    0.0000 C   0  0  0  0  0  0  0  0  0  0  0  0
    2.5980    0.0000    1.0900 H   0  0  0  0  0  0  0  0  0  0  0  0
    3.1430    1.8150   -0.8900 H   0  0  0  0  0  0  0  0  0  0  0  0
    3.1430    1.8150    0.8900 H   0  0  0  0  0  0  0  0  0  0  0  0
   -3.5330    2.0400    0.0000 H   0  0  0  0  0  0  0  0  0  0  0  0
   -1.2990   -1.8300    0.0000 H   0  0  0  0  0  0  0  0  0  0  0  0
   -5.1960    0.0000   -1.0900 H   0  0  0  0  0  0  0  0  0  0  0  0
   -5.1960    1.5000   -1.0900 H   0  0  0  0  0  0  0  0  0  0  0  0
   -3.8970    3.7500   -1.0900 H   0  0  0  0  0  0  0  0  0  0  0  0
   -2.5980    4.5000    1.0900 H   0  0  0  0  0  0  0  0  0  0  0  0
   -2.5980    6.0000    1.0900 H   0  0  0  0  0  0  0  0  0  0  0  0
   -3.8970    6.7500   -1.0900 H   0  0  0  0  0  0  0  0  0  0  0  0
   -3.8970    8.5400    0.9150 H   0  0  0  0  0  0  0  0  0  0  0  0
   -5.1960    6.0000    1.0900 H   0  0  0  0  0  0  0  0  0  0  0  0
   -6.8100    6.9320   -1.0280 H   0  0  0  0  0  0  0  0  0  0  0  0
   -6.3650    7.7020    0.5140 H   0  0  0  0  0  0  0  0  0  0  0  0
   -7.2550    6.1610    0.5140 H   0  0  0  0  0  0  0  0  0  0  0  0
   -1.0480    6.8950   -0.9150 H   0  0  0  0  0  0  0  0  0  0  0  0
   -1.0480    3.6050   -0.9150 H   0  0  0  0  0  0  0  0  0  0  0  0
   -6.4950    2.2500    1.0900 H   0  0  0  0  0  0  0  0  0  0  0  0
   -7.7940    1.5000   -1.0900 H   0  0  0  0  0  0  0  0  0  0  0  0
   -9.3440    2.3950    0.9150 H   0  0  0  0  0  0  0  0  0  0  0  0
   -7.7940    0.0000    1.0900 H   0  0  0  0  0  0  0  0  0  0  0  0
   -9.0930   -1.3790    0.8900 H   0  0  0  0  0  0  0  0  0  0  0  0
   -9.0930   -1.3790   -0.8900 H   0  0  0  0  0  0  0  0  0  0  0  0
  -10.4040    0.5590    0.7800 H   0  0  0  0  0  0  0  0  0  0  0  0
   -6.4950    4.0400   -0.9150 H   0  0  0  0  0  0  0  0  0  0  0  0
   -2.1690    4.1560    0.0000 H   0  0  0  0  0  0  0  0  0  0  0  0
    2.9620   -2.7900    0.0000 H   0  0  0  0  0  0  0  0  0  0  0  0
    5.1960   -4.0800    0.0000 H   0  0  0  0  0  0  0  0  0  0  0  0
    8.5800   -2.4490    0.0000 H   0  0  0  0  0  0  0  0  0  0  0  0
    7.4300   -0.2100    0.0000 H   0  0  0  0  0  0  0  0  0  0  0  0
    5.1960    1.0800    0.0000 H   0  0  0  0  0  0  0  0  0  0  0  0
  1  2  1  0  0  0  0
  1  6  1  0  0  0  0
  1 35  1  0  0  0  0
  1 42  1  0  0  0  0
  2  3  1  0  0  0  0
  3  4  1  0  0  0  0
  3 11  2  0  0  0  0
  4  5  1  0  0  0  0
  4  8  2  0  0  0  0
  5  6  1  0  0  0  0
  5  7  2  0  0  0  0
  6 43  1  0  0  0  0
  6 44  1  0  0  0  0
  8  9  1  0  0  0  0
  8 34  1  0  0  0  0
  9 10  2  0  0  0  0
  9 45  1  0  0  0  0
 10 11  1  0  0  0  0
 10 12  1  0  0  0  0
 11 46  1  0  0  0  0
 12 13  1  0  0  0  0
 13 14  1  0  0  0  0
 13 30  1  0  0  0  0
 13 47  1  0  0  0  0
 14 15  1  0  0  0  0
 14 26  1  0  0  0  0
 14 48  1  0  0  0  0
 15 16  1  0  0  0  0
 16 17  1  0  0  0  0
 16 22  1  0  0  0  0
 16 49  1  0  0  0  0
 17 18  1  0  0  0  0
 17 25  1  0  0  0  0
 17 50  1  0  0  0  0
 18 19  1  0  0  0  0
 18 24  1  0  0  0  0
 18 51  1  0  0  0  0
 19 20  1  0  0  0  0
 19 21  1  0  0  0  0
 19 52  1  0  0  0  0
 20 53  1  0  0  0  0
 21 22  1  0  0  0  0
 21 23  1  0  0  0  0
 21 54  1  0  0  0  0
 23 55  1  0  0  0  0
 23 56  1  0  0  0  0
 23 57  1  0  0  0  0
 24 58  1  0  0  0  0
 25 59  1  0  0  0  0
 26 27  1  0  0  0  0
 26 33  1  0  0  0  0
 26 60  1  0  0  0  0
 27 28  1  0  0  0  0
 27 29  1  0  0  0  0
 27 61  1  0  0  0  0
 28 62  1  0  0  0  0
 29 30  1  0  0  0  0
 29 31  1  0  0  0  0
 29 63  1  0  0  0  0
 31 32  1  0  0  0  0
 31 64  1  0  0  0  0
 31 65  1  0  0  0  0
 32 66  1  0  0  0  0
 33 67  1  0  0  0  0
 34 68  1  0  0  0  0
 35 36  1  0  0  0  0
 35 41  2  0  0  0  0
 36 37  2  0  0  0  0
 36 69  1  0  0  0  0
 37 38  1  0  0  0  0
 37 70  1  0  0  0  0
 38 39  1  0  0  0  0
 38 40  2  0  0  0  0
 39 71  1  0  0  0  0
 40 41  1  0  0  0  0
 40 72  1  0  0  0  0
 41 73  1  0  0  0  0
M  END
>  <SMILES>
O1[C@H](CO)[C@@H](O)[C@H](O)[C@@H](O[C@@H]2O[C@@H](C)[C@H](O)[C@@H](O)[C@H]2O)[C@@H]1Oc1cc(O)c2c(O[C@@H](CC2=O)c2ccc(O)cc2)c1

>  <Percent remaining transport>
79

>  <NAME>
Naringin

>  <Class>
0

$$$$
Ergocristine
  MOE2013           3D

 85 92  0  0  1  0  0  0  0  0999 V2000
    5.9990   -4.0360    0.0000 C   0  0  3  0  0  0  0  0  0  0  0  0
    6.3110   -5.5040    0.0000 N   0  0  0  0  0  0  0  0  0  0  0  0
    7.7380   -5.9670    0.0000 C   0  0  3  0  0  0  0  0  0  0  0  0
    8.8520   -4.9640    0.0000 C   0  0  0  0  0  0  0  0  0  0  0  0
   10.2790   -5.4270    0.0000 O   0  0  0  0  0  0  0  0  0  0  0  0
    8.5400   -3.4960    0.0000 N   0  0  0  0  0  0  0  0  0  0  0  0
    7.1140   -3.0330    0.0000 C   0  0  3  0  0  0  0  0  0  0  0  0
    7.1140   -1.5330    0.0000 C   0  0  0  0  0  0  0  0  0  0  0  0
    8.5400   -1.0690    0.0000 C   0  0  0  0  0  0  0  0  0  0  0  0
    9.4220   -2.2830    0.0000 C   0  0  0  0  0  0  0  0  0  0  0  0
    8.0490   -7.4340    0.0000 C   0  0  0  0  0  0  0  0  0  0  0  0
    9.4760   -7.8980    0.0000 C   0  0  0  0  0  0  0  0  0  0  0  0
    9.7880   -9.3650    0.0000 C   0  0  0  0  0  0  0  0  0  0  0  0
   11.2140   -9.8290    0.0000 C   0  0  0  0  0  0  0  0  0  0  0  0
   12.3290   -8.8250    0.0000 C   0  0  0  0  0  0  0  0  0  0  0  0
   12.0170   -7.3580    0.0000 C   0  0  0  0  0  0  0  0  0  0  0  0
   10.5910   -6.8940    0.0000 C   0  0  0  0  0  0  0  0  0  0  0  0
    5.0120   -6.2540    0.0000 C   0  0  0  0  0  0  0  0  0  0  0  0
    4.8550   -7.7460    0.0000 O   0  0  0  0  0  0  0  0  0  0  0  0
    3.8970   -5.2500    0.0000 C   0  0  3  0  0  0  0  0  0  0  0  0
    4.5070   -3.8800    0.0000 O   0  0  0  0  0  0  0  0  0  0  0  0
    2.5980   -4.5000    0.0000 N   0  0  0  0  0  0  0  0  0  0  0  0
    2.5980   -3.0000    0.0000 C   0  0  0  0  0  0  0  0  0  0  0  0
    1.2990   -2.2500    0.0000 C   0  0  3  0  0  0  0  0  0  0  0  0
    1.2990   -0.7500    0.0000 C   0  0  0  0  0  0  0  0  0  0  0  0
    0.0000    0.0000    0.0000 C   0  0  0  0  0  0  0  0  0  0  0  0
    0.0000    1.5000    0.0000 C   0  0  0  0  0  0  0  0  0  0  0  0
    1.2990    2.2500    0.0000 C   0  0  0  0  0  0  0  0  0  0  0  0
    1.2990    3.7500    0.0000 C   0  0  0  0  0  0  0  0  0  0  0  0
    0.0000    4.5000    0.0000 C   0  0  0  0  0  0  0  0  0  0  0  0
   -1.2990    3.7500    0.0000 C   0  0  0  0  0  0  0  0  0  0  0  0
   -1.2990    2.2500    0.0000 C   0  0  0  0  0  0  0  0  0  0  0  0
   -2.7260    1.7860    0.0000 C   0  0  0  0  0  0  0  0  0  0  0  0
   -3.6070    3.0000    0.0000 C   0  0  0  0  0  0  0  0  0  0  0  0
   -2.7260    4.2140    0.0000 N   0  0  0  0  0  0  0  0  0  0  0  0
   -2.5980    0.0000    0.0000 C   0  0  0  0  0  0  0  0  0  0  0  0
   -1.2990   -0.7500    0.0000 C   0  0  3  0  0  0  0  0  0  0  0  0
   -1.2990   -2.2500    0.0000 N   0  3  3  0  0  0  0  0  0  0  0  0
    0.0000   -3.0000    0.0000 C   0  0  0  0  0  0  0  0  0  0  0  0
   -2.5980   -3.0000    0.0000 C   0  0  0  0  0  0  0  0  0  0  0  0
    3.8970   -2.2500    0.0000 O   0  0  0  0  0  0  0  0  0  0  0  0
    3.0150   -6.4640    0.0000 C   0  0  0  0  0  0  0  0  0  0  0  0
    3.6260   -7.8340    0.0000 C   0  0  0  0  0  0  0  0  0  0  0  0
    1.5240   -6.3070    0.0000 C   0  0  0  0  0  0  0  0  0  0  0  0
    5.5360   -2.6100    0.0000 O   0  0  0  0  0  0  0  0  0  0  0  0
    7.7380   -5.9670    1.0900 H   0  0  0  0  0  0  0  0  0  0  0  0
    7.1140   -3.0330   -1.0900 H   0  0  0  0  0  0  0  0  0  0  0  0
    6.6050   -1.1630    0.8900 H   0  0  0  0  0  0  0  0  0  0  0  0
    6.6050   -1.1630   -0.8900 H   0  0  0  0  0  0  0  0  0  0  0  0
    8.7340   -0.4700    0.8900 H   0  0  0  0  0  0  0  0  0  0  0  0
    8.7340   -0.4700   -0.8900 H   0  0  0  0  0  0  0  0  0  0  0  0
   10.0510   -2.2830   -0.8900 H   0  0  0  0  0  0  0  0  0  0  0  0
   10.0510   -2.2830    0.8900 H   0  0  0  0  0  0  0  0  0  0  0  0
    7.5810   -7.8550   -0.8900 H   0  0  0  0  0  0  0  0  0  0  0  0
    7.5810   -7.8550    0.8900 H   0  0  0  0  0  0  0  0  0  0  0  0
    8.9850  -10.0880    0.0000 H   0  0  0  0  0  0  0  0  0  0  0  0
   11.4380  -10.8850    0.0000 H   0  0  0  0  0  0  0  0  0  0  0  0
   13.3560   -9.1590    0.0000 H   0  0  0  0  0  0  0  0  0  0  0  0
   12.8200   -6.6350    0.0000 H   0  0  0  0  0  0  0  0  0  0  0  0
   10.3670   -5.8380    0.0000 H   0  0  0  0  0  0  0  0  0  0  0  0
    1.7230   -5.0050    0.0000 H   0  0  0  0  0  0  0  0  0  0  0  0
    1.2990   -2.2500   -1.0900 H   0  0  0  0  0  0  0  0  0  0  0  0
    2.2340   -0.2100    0.0000 H   0  0  0  0  0  0  0  0  0  0  0  0
    2.2340    1.7100    0.0000 H   0  0  0  0  0  0  0  0  0  0  0  0
    2.2340    4.2900    0.0000 H   0  0  0  0  0  0  0  0  0  0  0  0
    0.0000    5.5800    0.0000 H   0  0  0  0  0  0  0  0  0  0  0  0
   -4.6870    3.0000    0.0000 H   0  0  0  0  0  0  0  0  0  0  0  0
   -3.0380    5.1750    0.0000 H   0  0  0  0  0  0  0  0  0  0  0  0
   -3.1310   -0.3340   -0.8900 H   0  0  0  0  0  0  0  0  0  0  0  0
   -3.1310   -0.3340    0.8900 H   0  0  0  0  0  0  0  0  0  0  0  0
   -1.2990   -0.7500   -1.0900 H   0  0  0  0  0  0  0  0  0  0  0  0
   -1.2990   -2.2500    1.0100 H   0  0  0  0  0  0  0  0  0  0  0  0
    0.0000   -3.6290    0.8900 H   0  0  0  0  0  0  0  0  0  0  0  0
    0.0000   -3.6290   -0.8900 H   0  0  0  0  0  0  0  0  0  0  0  0
   -2.9130   -3.1820   -1.0280 H   0  0  0  0  0  0  0  0  0  0  0  0
   -3.3580   -2.4110    0.5140 H   0  0  0  0  0  0  0  0  0  0  0  0
   -2.4680   -3.9520    0.5140 H   0  0  0  0  0  0  0  0  0  0  0  0
    3.0150   -6.4640    1.0900 H   0  0  0  0  0  0  0  0  0  0  0  0
    3.7740   -8.1660   -1.0280 H   0  0  0  0  0  0  0  0  0  0  0  0
    2.9610   -8.5280    0.5140 H   0  0  0  0  0  0  0  0  0  0  0  0
    4.5870   -7.8030    0.5140 H   0  0  0  0  0  0  0  0  0  0  0  0
    1.1630   -6.2690   -1.0280 H   0  0  0  0  0  0  0  0  0  0  0  0
    1.2560   -5.3840    0.5140 H   0  0  0  0  0  0  0  0  0  0  0  0
    1.0690   -7.1540    0.5140 H   0  0  0  0  0  0  0  0  0  0  0  0
    6.3170   -2.0510    0.0000 H   0  0  0  0  0  0  0  0  0  0  0  0
  1  2  1  0  0  0  0
  1  7  1  0  0  0  0
  1 21  1  0  0  0  0
  1 45  1  0  0  0  0
  2  3  1  0  0  0  0
  2 18  1  0  0  0  0
  3  4  1  0  0  0  0
  3 11  1  0  0  0  0
  3 46  1  0  0  0  0
  4  5  2  0  0  0  0
  4  6  1  0  0  0  0
  6  7  1  0  0  0  0
  6 10  1  0  0  0  0
  7  8  1  0  0  0  0
  7 47  1  0  0  0  0
  8  9  1  0  0  0  0
  8 48  1  0  0  0  0
  8 49  1  0  0  0  0
  9 10  1  0  0  0  0
  9 50  1  0  0  0  0
  9 51  1  0  0  0  0
 10 52  1  0  0  0  0
 10 53  1  0  0  0  0
 11 12  1  0  0  0  0
 11 54  1  0  0  0  0
 11 55  1  0  0  0  0
 12 13  1  0  0  0  0
 12 17  2  0  0  0  0
 13 14  2  0  0  0  0
 13 56  1  0  0  0  0
 14 15  1  0  0  0  0
 14 57  1  0  0  0  0
 15 16  2  0  0  0  0
 15 58  1  0  0  0  0
 16 17  1  0  0  0  0
 16 59  1  0  0  0  0
 17 60  1  0  0  0  0
 18 19  2  0  0  0  0
 18 20  1  0  0  0  0
 20 21  1  0  0  0  0
 20 22  1  0  0  0  0
 20 42  1  0  0  0  0
 22 23  1  0  0  0  0
 22 61  1  0  0  0  0
 23 24  1  0  0  0  0
 23 41  2  0  0  0  0
 24 25  1  0  0  0  0
 24 39  1  0  0  0  0
 24 62  1  0  0  0  0
 25 26  2  0  0  0  0
 25 63  1  0  0  0  0
 26 27  1  0  0  0  0
 26 37  1  0  0  0  0
 27 28  1  0  0  0  0
 27 32  2  0  0  0  0
 28 29  2  0  0  0  0
 28 64  1  0  0  0  0
 29 30  1  0  0  0  0
 29 65  1  0  0  0  0
 30 31  2  0  0  0  0
 30 66  1  0  0  0  0
 31 32  1  0  0  0  0
 31 35  1  0  0  0  0
 32 33  1  0  0  0  0
 33 34  2  0  0  0  0
 33 36  1  0  0  0  0
 34 35  1  0  0  0  0
 34 67  1  0  0  0  0
 35 68  1  0  0  0  0
 36 37  1  0  0  0  0
 36 69  1  0  0  0  0
 36 70  1  0  0  0  0
 37 38  1  0  0  0  0
 37 71  1  0  0  0  0
 38 39  1  0  0  0  0
 38 40  1  0  0  0  0
 38 72  1  0  0  0  0
 39 73  1  0  0  0  0
 39 74  1  0  0  0  0
 40 75  1  0  0  0  0
 40 76  1  0  0  0  0
 40 77  1  0  0  0  0
 42 43  1  0  0  0  0
 42 44  1  0  0  0  0
 42 78  1  0  0  0  0
 43 79  1  0  0  0  0
 43 80  1  0  0  0  0
 43 81  1  0  0  0  0
 44 82  1  0  0  0  0
 44 83  1  0  0  0  0
 44 84  1  0  0  0  0
 45 85  1  0  0  0  0
M  CHG  1  38   1
M  END
>  <SMILES>
O1[C@](NC(=O)[C@@H]2C=C3[C@H](N(C2)C)Cc2c4c3cccc4[nH]c2)(C(C)C)C(=O)N2[C@@H](Cc3ccccc3)C(=O)N3[C@@H](CCC3)[C@]12O

>  <Percent remaining transport>
14.5

>  <NAME>
Ergocristine

>  <Class>
1

$$$$
Noscapine
  MOE2013           3D

 54 58  0  0  1  0  0  0  0  0999 V2000
    1.2990   -0.7500    0.0000 C   0  0  3  0  0  0  0  0  0  0  0  0
    0.0000    0.0000    0.0000 C   0  0  0  0  0  0  0  0  0  0  0  0
    0.0000    1.5000    0.0000 C   0  0  0  0  0  0  0  0  0  0  0  0
   -1.2990    2.2500    0.0000 C   0  0  0  0  0  0  0  0  0  0  0  0
   -2.5980    1.5000    0.0000 C   0  0  0  0  0  0  0  0  0  0  0  0
   -2.5980    0.0000    0.0000 C   0  0  0  0  0  0  0  0  0  0  0  0
   -1.2990   -0.7500    0.0000 C   0  0  0  0  0  0  0  0  0  0  0  0
   -1.2990   -2.2500    0.0000 O   0  0  0  0  0  0  0  0  0  0  0  0
   -2.5980   -3.0000    0.0000 C   0  0  0  0  0  0  0  0  0  0  0  0
   -4.0250   -0.4640    0.0000 O   0  0  0  0  0  0  0  0  0  0  0  0
   -4.9060    0.7500    0.0000 C   0  0  0  0  0  0  0  0  0  0  0  0
   -4.0250    1.9640    0.0000 O   0  0  0  0  0  0  0  0  0  0  0  0
    1.2990    2.2500    0.0000 C   0  0  0  0  0  0  0  0  0  0  0  0
    2.5980    1.5000    0.0000 C   0  0  0  0  0  0  0  0  0  0  0  0
    2.5980    0.0000    0.0000 N   0  3  3  0  0  0  0  0  0  0  0  0
    3.8970   -0.7500    0.0000 C   0  0  0  0  0  0  0  0  0  0  0  0
    1.2990   -2.2500    0.0000 C   0  0  3  0  0  0  0  0  0  0  0  0
    0.0860   -3.1320    0.0000 C   0  0  0  0  0  0  0  0  0  0  0  0
    0.5490   -4.5580    0.0000 C   0  0  0  0  0  0  0  0  0  0  0  0
   -0.4550   -5.6730    0.0000 C   0  0  0  0  0  0  0  0  0  0  0  0
   -1.9220   -5.3610    0.0000 C   0  0  0  0  0  0  0  0  0  0  0  0
   -2.9260   -6.4760    0.0000 O   0  0  0  0  0  0  0  0  0  0  0  0
   -2.4620   -7.9020    0.0000 C   0  0  0  0  0  0  0  0  0  0  0  0
   -2.3850   -3.9340    0.0000 C   0  0  0  0  0  0  0  0  0  0  0  0
   -1.3820   -2.8200    0.0000 C   0  0  0  0  0  0  0  0  0  0  0  0
    0.0090   -7.1000    0.0000 O   0  0  0  0  0  0  0  0  0  0  0  0
   -0.9950   -8.2140    0.0000 C   0  0  0  0  0  0  0  0  0  0  0  0
    2.0490   -4.5580    0.0000 C   0  0  0  0  0  0  0  0  0  0  0  0
    2.5130   -3.1320    0.0000 O   0  0  0  0  0  0  0  0  0  0  0  0
    2.9310   -5.7720    0.0000 O   0  0  0  0  0  0  0  0  0  0  0  0
    1.2990   -0.7500    1.0900 H   0  0  0  0  0  0  0  0  0  0  0  0
   -1.2990    3.3300    0.0000 H   0  0  0  0  0  0  0  0  0  0  0  0
   -2.3990   -4.0720    0.0000 H   0  0  0  0  0  0  0  0  0  0  0  0
   -3.1700   -2.7370   -0.8900 H   0  0  0  0  0  0  0  0  0  0  0  0
   -3.1700   -2.7370    0.8900 H   0  0  0  0  0  0  0  0  0  0  0  0
   -5.5350    0.7500    0.8900 H   0  0  0  0  0  0  0  0  0  0  0  0
   -5.5350    0.7500   -0.8900 H   0  0  0  0  0  0  0  0  0  0  0  0
    1.2990    2.8790    0.8900 H   0  0  0  0  0  0  0  0  0  0  0  0
    1.2990    2.8790   -0.8900 H   0  0  0  0  0  0  0  0  0  0  0  0
    3.1430    1.8150    0.8900 H   0  0  0  0  0  0  0  0  0  0  0  0
    3.1430    1.8150   -0.8900 H   0  0  0  0  0  0  0  0  0  0  0  0
    2.5980    0.0000    1.0100 H   0  0  0  0  0  0  0  0  0  0  0  0
    4.2120   -0.9320   -1.0280 H   0  0  0  0  0  0  0  0  0  0  0  0
    3.7670   -1.7020    0.5140 H   0  0  0  0  0  0  0  0  0  0  0  0
    4.6570   -0.1610    0.5140 H   0  0  0  0  0  0  0  0  0  0  0  0
    1.2990   -2.2500   -1.0900 H   0  0  0  0  0  0  0  0  0  0  0  0
   -3.3270   -8.5650    0.0000 H   0  0  0  0  0  0  0  0  0  0  0  0
   -1.8610   -8.0890    0.8900 H   0  0  0  0  0  0  0  0  0  0  0  0
   -1.8610   -8.0890   -0.8900 H   0  0  0  0  0  0  0  0  0  0  0  0
   -3.4410   -3.7090    0.0000 H   0  0  0  0  0  0  0  0  0  0  0  0
   -1.7160   -1.7930    0.0000 H   0  0  0  0  0  0  0  0  0  0  0  0
   -0.4750   -9.1720    0.0000 H   0  0  0  0  0  0  0  0  0  0  0  0
   -1.6200   -8.1400   -0.8900 H   0  0  0  0  0  0  0  0  0  0  0  0
   -1.6200   -8.1400    0.8900 H   0  0  0  0  0  0  0  0  0  0  0  0
  1  2  1  0  0  0  0
  1 15  1  0  0  0  0
  1 17  1  0  0  0  0
  1 31  1  0  0  0  0
  2  3  1  0  0  0  0
  2  7  2  0  0  0  0
  3  4  2  0  0  0  0
  3 13  1  0  0  0  0
  4  5  1  0  0  0  0
  4 32  1  0  0  0  0
  5  6  2  0  0  0  0
  5 12  1  0  0  0  0
  6  7  1  0  0  0  0
  6 10  1  0  0  0  0
  7  8  1  0  0  0  0
  8  9  1  0  0  0  0
  9 33  1  0  0  0  0
  9 34  1  0  0  0  0
  9 35  1  0  0  0  0
 10 11  1  0  0  0  0
 11 12  1  0  0  0  0
 11 36  1  0  0  0  0
 11 37  1  0  0  0  0
 13 14  1  0  0  0  0
 13 38  1  0  0  0  0
 13 39  1  0  0  0  0
 14 15  1  0  0  0  0
 14 40  1  0  0  0  0
 14 41  1  0  0  0  0
 15 16  1  0  0  0  0
 15 42  1  0  0  0  0
 16 43  1  0  0  0  0
 16 44  1  0  0  0  0
 16 45  1  0  0  0  0
 17 18  1  0  0  0  0
 17 29  1  0  0  0  0
 17 46  1  0  0  0  0
 18 19  1  0  0  0  0
 18 25  2  0  0  0  0
 19 20  2  0  0  0  0
 19 28  1  0  0  0  0
 20 21  1  0  0  0  0
 20 26  1  0  0  0  0
 21 22  1  0  0  0  0
 21 24  2  0  0  0  0
 22 23  1  0  0  0  0
 23 47  1  0  0  0  0
 23 48  1  0  0  0  0
 23 49  1  0  0  0  0
 24 25  1  0  0  0  0
 24 50  1  0  0  0  0
 25 51  1  0  0  0  0
 26 27  1  0  0  0  0
 27 52  1  0  0  0  0
 27 53  1  0  0  0  0
 27 54  1  0  0  0  0
 28 29  1  0  0  0  0
 28 30  2  0  0  0  0
M  CHG  1  15   1
M  END
>  <SMILES>
O1[C@@H](c2c(c(OC)c(OC)cc2)C1=O)[C@@H]1N(CCc2c1c(OC)c1OCOc1c2)C

>  <Percent remaining transport>
93.300003

>  <NAME>
Noscapine

>  <Class>
0

$$$$
Budesonide
  MOE2013           3D

 65 69  0  0  1  0  0  0  0  0999 V2000
    0.0000    0.0000    0.0000 C   0  0  3  0  0  0  0  0  0  0  0  0
    0.0000    1.5000    0.0000 C   0  0  3  0  0  0  0  0  0  0  0  0
   -1.4270    1.9640    0.0000 C   0  0  3  0  0  0  0  0  0  0  0  0
   -1.7380    3.4310    0.0000 C   0  0  3  0  0  0  0  0  0  0  0  0
   -0.6240    4.4340    0.0000 C   0  0  3  0  0  0  0  0  0  0  0  0
   -0.9360    5.9020    0.0000 C   0  0  3  0  0  0  0  0  0  0  0  0
   -2.3620    6.3650    0.0000 C   0  0  0  0  0  0  0  0  0  0  0  0
   -2.6740    7.8320    0.0000 C   0  0  0  0  0  0  0  0  0  0  0  0
   -1.5590    8.8360    0.0000 C   0  0  0  0  0  0  0  0  0  0  0  0
   -1.8710   10.3030    0.0000 O   0  0  0  0  0  0  0  0  0  0  0  0
   -0.1330    8.3730    0.0000 C   0  0  0  0  0  0  0  0  0  0  0  0
    0.1790    6.9050    0.0000 C   0  0  0  0  0  0  0  0  0  0  0  0
   -3.4770    5.3620    0.0000 C   0  0  0  0  0  0  0  0  0  0  0  0
   -3.1650    3.8940    0.0000 C   0  0  0  0  0  0  0  0  0  0  0  0
    0.4910    5.4380    0.0000 C   0  0  0  0  0  0  0  0  0  0  0  0
    0.8030    3.9710    0.0000 C   0  0  3  0  0  0  0  0  0  0  0  0
    1.1150    2.5040    0.0000 C   0  0  0  0  0  0  0  0  0  0  0  0
    1.9180    4.9750    0.0000 O   0  0  0  0  0  0  0  0  0  0  0  0
   -2.3080    0.7500    0.0000 C   0  0  0  0  0  0  0  0  0  0  0  0
   -1.4270   -0.4640    0.0000 C   0  0  3  0  0  0  0  0  0  0  0  0
   -1.4270   -1.9640    0.0000 O   0  0  0  0  0  0  0  0  0  0  0  0
    0.0000   -2.4270    0.0000 C   0  0  3  0  0  0  0  0  0  0  0  0
    0.8820   -1.2140    0.0000 O   0  0  0  0  0  0  0  0  0  0  0  0
    0.4640   -3.8540    0.0000 C   0  0  0  0  0  0  0  0  0  0  0  0
   -0.5400   -4.9680    0.0000 C   0  0  0  0  0  0  0  0  0  0  0  0
   -0.0770   -6.3950    0.0000 C   0  0  0  0  0  0  0  0  0  0  0  0
    1.3700    0.8900    0.0000 C   0  0  0  0  0  0  0  0  0  0  0  0
    1.4270    0.4640    0.0000 C   0  0  0  0  0  0  0  0  0  0  0  0
    2.5410   -0.5400    0.0000 C   0  0  0  0  0  0  0  0  0  0  0  0
    2.2290   -2.0070    0.0000 O   0  0  0  0  0  0  0  0  0  0  0  0
    1.7380    1.9310    0.0000 O   0  0  0  0  0  0  0  0  0  0  0  0
   -1.4270    1.9640   -1.0900 H   0  0  0  0  0  0  0  0  0  0  0  0
   -1.7380    3.4310   -1.0900 H   0  0  0  0  0  0  0  0  0  0  0  0
   -0.6240    4.4340    1.0900 H   0  0  0  0  0  0  0  0  0  0  0  0
   -3.7010    8.1660    0.0000 H   0  0  0  0  0  0  0  0  0  0  0  0
    0.6700    9.0960    0.0000 H   0  0  0  0  0  0  0  0  0  0  0  0
    1.2060    6.5710    0.0000 H   0  0  0  0  0  0  0  0  0  0  0  0
   -4.0750    5.5570   -0.8900 H   0  0  0  0  0  0  0  0  0  0  0  0
   -4.0750    5.5570    0.8900 H   0  0  0  0  0  0  0  0  0  0  0  0
   -3.6330    3.4730    0.8900 H   0  0  0  0  0  0  0  0  0  0  0  0
   -3.6330    3.4730   -0.8900 H   0  0  0  0  0  0  0  0  0  0  0  0
    0.5190    4.3480    0.0000 H   0  0  0  0  0  0  0  0  0  0  0  0
    0.9950    5.8140    0.8900 H   0  0  0  0  0  0  0  0  0  0  0  0
    0.9950    5.8140   -0.8900 H   0  0  0  0  0  0  0  0  0  0  0  0
    0.8030    3.9710   -1.0900 H   0  0  0  0  0  0  0  0  0  0  0  0
    1.7140    2.3100   -0.8900 H   0  0  0  0  0  0  0  0  0  0  0  0
    1.7140    2.3100    0.8900 H   0  0  0  0  0  0  0  0  0  0  0  0
    2.1340    5.1690    0.9150 H   0  0  0  0  0  0  0  0  0  0  0  0
   -2.9370    0.7500   -0.8900 H   0  0  0  0  0  0  0  0  0  0  0  0
   -2.9370    0.7500    0.8900 H   0  0  0  0  0  0  0  0  0  0  0  0
   -1.4270   -0.4640   -1.0900 H   0  0  0  0  0  0  0  0  0  0  0  0
    0.0000   -2.4270    1.0900 H   0  0  0  0  0  0  0  0  0  0  0  0
    1.0800   -3.9850    0.8900 H   0  0  0  0  0  0  0  0  0  0  0  0
    1.0800   -3.9850   -0.8900 H   0  0  0  0  0  0  0  0  0  0  0  0
   -1.1560   -4.8370   -0.8900 H   0  0  0  0  0  0  0  0  0  0  0  0
   -1.1560   -4.8370    0.8900 H   0  0  0  0  0  0  0  0  0  0  0  0
    0.5460   -6.5750   -0.8760 H   0  0  0  0  0  0  0  0  0  0  0  0
   -0.9420   -7.0580   -0.0270 H   0  0  0  0  0  0  0  0  0  0  0  0
    0.5020   -6.5890    0.9030 H   0  0  0  0  0  0  0  0  0  0  0  0
    1.2840   -0.1970    0.0000 H   0  0  0  0  0  0  0  0  0  0  0  0
    1.9110    1.2120    0.8900 H   0  0  0  0  0  0  0  0  0  0  0  0
    1.9110    1.2120   -0.8900 H   0  0  0  0  0  0  0  0  0  0  0  0
    3.1400   -0.3460    0.8900 H   0  0  0  0  0  0  0  0  0  0  0  0
    3.1400   -0.3460   -0.8900 H   0  0  0  0  0  0  0  0  0  0  0  0
    1.7010   -2.1920    0.7800 H   0  0  0  0  0  0  0  0  0  0  0  0
  1  2  1  0  0  0  0
  1 20  1  0  0  0  0
  1 23  1  0  0  0  0
  1 28  1  0  0  0  0
  2  3  1  0  0  0  0
  2 17  1  0  0  0  0
  2 27  1  0  0  0  0
  3  4  1  0  0  0  0
  3 19  1  0  0  0  0
  3 32  1  0  0  0  0
  4  5  1  0  0  0  0
  4 14  1  0  0  0  0
  4 33  1  0  0  0  0
  5  6  1  0  0  0  0
  5 16  1  0  0  0  0
  5 34  1  0  0  0  0
  6  7  1  0  0  0  0
  6 12  1  0  0  0  0
  6 15  1  0  0  0  0
  7  8  2  0  0  0  0
  7 13  1  0  0  0  0
  8  9  1  0  0  0  0
  8 35  1  0  0  0  0
  9 10  2  0  0  0  0
  9 11  1  0  0  0  0
 11 12  2  0  0  0  0
 11 36  1  0  0  0  0
 12 37  1  0  0  0  0
 13 14  1  0  0  0  0
 13 38  1  0  0  0  0
 13 39  1  0  0  0  0
 14 40  1  0  0  0  0
 14 41  1  0  0  0  0
 15 42  1  0  0  0  0
 15 43  1  0  0  0  0
 15 44  1  0  0  0  0
 16 17  1  0  0  0  0
 16 18  1  0  0  0  0
 16 45  1  0  0  0  0
 17 46  1  0  0  0  0
 17 47  1  0  0  0  0
 18 48  1  0  0  0  0
 19 20  1  0  0  0  0
 19 49  1  0  0  0  0
 19 50  1  0  0  0  0
 20 21  1  0  0  0  0
 20 51  1  0  0  0  0
 21 22  1  0  0  0  0
 22 23  1  0  0  0  0
 22 24  1  0  0  0  0
 22 52  1  0  0  0  0
 24 25  1  0  0  0  0
 24 53  1  0  0  0  0
 24 54  1  0  0  0  0
 25 26  1  0  0  0  0
 25 55  1  0  0  0  0
 25 56  1  0  0  0  0
 26 57  1  0  0  0  0
 26 58  1  0  0  0  0
 26 59  1  0  0  0  0
 27 60  1  0  0  0  0
 27 61  1  0  0  0  0
 27 62  1  0  0  0  0
 28 29  1  0  0  0  0
 28 31  2  0  0  0  0
 29 30  1  0  0  0  0
 29 63  1  0  0  0  0
 29 64  1  0  0  0  0
 30 65  1  0  0  0  0
M  END
>  <SMILES>
O1[C@@]2([C@H](OC1CCC)C[C@H]1[C@H]3[C@@H]([C@@]4(C(=CC(=O)C=C4)CC3)C)[C@@H](O)C[C@@]12C)C(=O)CO

>  <Percent remaining transport>
48.599998

>  <NAME>
Budesonide

>  <Class>
1

$$$$
5-Carboxyfluoresceindiacetate
  MOE2013           3D

 49 53  0  0  0  0  0  0  0  0999 V2000
    0.0000    0.0000    0.0000 C   0  0  0  0  0  0  0  0  0  0  0  0
    0.0000    1.5000    0.0000 C   0  0  0  0  0  0  0  0  0  0  0  0
   -1.2990    2.2500    0.0000 C   0  0  0  0  0  0  0  0  0  0  0  0
   -2.5980    1.5000    0.0000 O   0  0  0  0  0  0  0  0  0  0  0  0
   -2.5980    0.0000    0.0000 C   0  0  0  0  0  0  0  0  0  0  0  0
   -3.8970   -0.7500    0.0000 C   0  0  0  0  0  0  0  0  0  0  0  0
   -3.8970   -2.2500    0.0000 C   0  0  0  0  0  0  0  0  0  0  0  0
   -2.5980   -3.0000    0.0000 C   0  0  0  0  0  0  0  0  0  0  0  0
   -1.2990   -2.2500    0.0000 C   0  0  0  0  0  0  0  0  0  0  0  0
   -1.2990   -0.7500    0.0000 C   0  0  0  0  0  0  0  0  0  0  0  0
   -5.1960   -3.0000    0.0000 O   0  0  0  0  0  0  0  0  0  0  0  0
   -5.1960   -4.5000    0.0000 C   0  0  0  0  0  0  0  0  0  0  0  0
   -6.4950   -5.2500    0.0000 C   0  0  0  0  0  0  0  0  0  0  0  0
   -3.8970   -5.2500    0.0000 O   0  0  0  0  0  0  0  0  0  0  0  0
   -1.2990    3.7500    0.0000 C   0  0  0  0  0  0  0  0  0  0  0  0
    0.0000    4.5000    0.0000 C   0  0  0  0  0  0  0  0  0  0  0  0
    0.0000    6.0000    0.0000 O   0  0  0  0  0  0  0  0  0  0  0  0
    1.2990    6.7500    0.0000 C   0  0  0  0  0  0  0  0  0  0  0  0
    1.2990    8.2500    0.0000 C   0  0  0  0  0  0  0  0  0  0  0  0
    2.5980    6.0000    0.0000 O   0  0  0  0  0  0  0  0  0  0  0  0
    1.2990    3.7500    0.0000 C   0  0  0  0  0  0  0  0  0  0  0  0
    1.2990    2.2500    0.0000 C   0  0  0  0  0  0  0  0  0  0  0  0
    1.3700    0.6100    0.0000 C   0  0  0  0  0  0  0  0  0  0  0  0
    2.3740   -0.5050    0.0000 C   0  0  0  0  0  0  0  0  0  0  0  0
    3.8410   -0.1930    0.0000 C   0  0  0  0  0  0  0  0  0  0  0  0
    4.3050    1.2340    0.0000 C   0  0  0  0  0  0  0  0  0  0  0  0
    5.7720    1.5460    0.0000 C   0  0  0  0  0  0  0  0  0  0  0  0
    6.7760    0.4310    0.0000 O   0  5  0  0  0  0  0  0  0  0  0  0
    6.2360    2.9720    0.0000 O   0  0  0  0  0  0  0  0  0  0  0  0
    3.3010    2.3490    0.0000 C   0  0  0  0  0  0  0  0  0  0  0  0
    1.8340    2.0370    0.0000 C   0  0  0  0  0  0  0  0  0  0  0  0
    1.6240   -1.8040    0.0000 C   0  0  0  0  0  0  0  0  0  0  0  0
    0.1570   -1.4920    0.0000 O   0  0  0  0  0  0  0  0  0  0  0  0
    2.2340   -3.1740    0.0000 O   0  0  0  0  0  0  0  0  0  0  0  0
   -4.8320   -0.2100    0.0000 H   0  0  0  0  0  0  0  0  0  0  0  0
   -2.5980   -4.0800    0.0000 H   0  0  0  0  0  0  0  0  0  0  0  0
   -0.3640   -2.7900    0.0000 H   0  0  0  0  0  0  0  0  0  0  0  0
   -7.3230   -4.5420    0.0000 H   0  0  0  0  0  0  0  0  0  0  0  0
   -6.5530   -5.8770    0.8900 H   0  0  0  0  0  0  0  0  0  0  0  0
   -6.5530   -5.8770   -0.8900 H   0  0  0  0  0  0  0  0  0  0  0  0
   -2.2340    4.2900    0.0000 H   0  0  0  0  0  0  0  0  0  0  0  0
    0.2710    8.6130    0.0000 H   0  0  0  0  0  0  0  0  0  0  0  0
    1.8130    8.6130   -0.8900 H   0  0  0  0  0  0  0  0  0  0  0  0
    1.8130    8.6130    0.8900 H   0  0  0  0  0  0  0  0  0  0  0  0
    2.2340    4.2900    0.0000 H   0  0  0  0  0  0  0  0  0  0  0  0
    2.2340    1.7100    0.0000 H   0  0  0  0  0  0  0  0  0  0  0  0
    4.5640   -0.9960    0.0000 H   0  0  0  0  0  0  0  0  0  0  0  0
    3.6350    3.3760    0.0000 H   0  0  0  0  0  0  0  0  0  0  0  0
    1.1110    2.8400    0.0000 H   0  0  0  0  0  0  0  0  0  0  0  0
  1  2  1  0  0  0  0
  1 10  1  0  0  0  0
  1 23  1  0  0  0  0
  1 33  1  0  0  0  0
  2  3  1  0  0  0  0
  2 22  2  0  0  0  0
  3  4  1  0  0  0  0
  3 15  2  0  0  0  0
  4  5  1  0  0  0  0
  5  6  1  0  0  0  0
  5 10  2  0  0  0  0
  6  7  2  0  0  0  0
  6 35  1  0  0  0  0
  7  8  1  0  0  0  0
  7 11  1  0  0  0  0
  8  9  2  0  0  0  0
  8 36  1  0  0  0  0
  9 10  1  0  0  0  0
  9 37  1  0  0  0  0
 11 12  1  0  0  0  0
 12 13  1  0  0  0  0
 12 14  2  0  0  0  0
 13 38  1  0  0  0  0
 13 39  1  0  0  0  0
 13 40  1  0  0  0  0
 15 16  1  0  0  0  0
 15 41  1  0  0  0  0
 16 17  1  0  0  0  0
 16 21  2  0  0  0  0
 17 18  1  0  0  0  0
 18 19  1  0  0  0  0
 18 20  2  0  0  0  0
 19 42  1  0  0  0  0
 19 43  1  0  0  0  0
 19 44  1  0  0  0  0
 21 22  1  0  0  0  0
 21 45  1  0  0  0  0
 22 46  1  0  0  0  0
 23 24  1  0  0  0  0
 23 31  2  0  0  0  0
 24 25  2  0  0  0  0
 24 32  1  0  0  0  0
 25 26  1  0  0  0  0
 25 47  1  0  0  0  0
 26 27  1  0  0  0  0
 26 30  2  0  0  0  0
 27 28  1  0  0  0  0
 27 29  2  0  0  0  0
 30 31  1  0  0  0  0
 30 48  1  0  0  0  0
 31 49  1  0  0  0  0
 32 33  1  0  0  0  0
 32 34  2  0  0  0  0
M  CHG  1  28  -1
M  END
>  <SMILES>
O1C2(c3c(cc(cc3)C(O)=O)C1=O)c1c(Oc3c2ccc(OC(=O)C)c3)cc(OC(=O)C)cc1

>  <Percent remaining transport>
109.4

>  <NAME>
5-Carboxyfluoresceindiacetate

>  <Class>
0

$$$$
5-Carboxyfluorescein
  MOE2013           2D

 38 41  0  0  0  0  0  0  0  0999 V2000
    1.2990    2.2500    0.0000 C   0  0  0  0  0  0  0  0  0  0  0  0
    2.5980    1.5000    0.0000 C   0  0  0  0  0  0  0  0  0  0  0  0
    2.5980    0.0000    0.0000 C   0  0  0  0  0  0  0  0  0  0  0  0
    1.2990   -0.7500    0.0000 C   0  0  0  0  0  0  0  0  0  0  0  0
    0.0000    0.0000    0.0000 C   0  0  0  0  0  0  0  0  0  0  0  0
    0.0000    1.5000    0.0000 C   0  0  0  0  0  0  0  0  0  0  0  0
   -1.2990    2.2500    0.0000 C   0  0  0  0  0  0  0  0  0  0  0  0
   -2.5980    1.5000    0.0000 C   0  0  0  0  0  0  0  0  0  0  0  0
   -2.5980    0.0000    0.0000 C   0  0  0  0  0  0  0  0  0  0  0  0
   -3.8970   -0.7500    0.0000 C   0  0  0  0  0  0  0  0  0  0  0  0
   -5.1960    0.0000    0.0000 C   0  0  0  0  0  0  0  0  0  0  0  0
   -6.4950   -0.7500    0.0000 O   0  0  0  0  0  0  0  0  0  0  0  0
   -5.1960    1.5000    0.0000 C   0  0  0  0  0  0  0  0  0  0  0  0
   -3.8970    2.2500    0.0000 C   0  0  0  0  0  0  0  0  0  0  0  0
   -1.2990   -0.7500    0.0000 O   0  0  0  0  0  0  0  0  0  0  0  0
   -1.2990    3.7500    0.0000 C   0  0  0  0  0  0  0  0  0  0  0  0
    0.0000    4.5000    0.0000 C   0  0  0  0  0  0  0  0  0  0  0  0
    0.0000    6.0000    0.0000 C   0  0  0  0  0  0  0  0  0  0  0  0
   -1.2990    6.7500    0.0000 C   0  0  0  0  0  0  0  0  0  0  0  0
   -2.5980    6.0000    0.0000 C   0  0  0  0  0  0  0  0  0  0  0  0
   -2.5980    4.5000    0.0000 C   0  0  0  0  0  0  0  0  0  0  0  0
   -1.2990    8.2500    0.0000 C   0  0  0  0  0  0  0  0  0  0  0  0
   -2.5980    9.0000    0.0000 O   0  0  0  0  0  0  0  0  0  0  0  0
    0.0000    9.0000    0.0000 O   0  5  0  0  0  0  0  0  0  0  0  0
    1.2990    3.7500    0.0000 C   0  0  0  0  0  0  0  0  0  0  0  0
    2.5980    4.5000    0.0000 O   0  0  0  0  0  0  0  0  0  0  0  0
    1.2990    2.2500    0.0000 O   0  5  0  0  0  0  0  0  0  0  0  0
    3.8970   -0.7500    0.0000 O   0  0  0  0  0  0  0  0  0  0  0  0
    1.2990    3.3300    0.0000 H   0  0  0  0  0  0  0  0  0  0  0  0
    3.5330    2.0400    0.0000 H   0  0  0  0  0  0  0  0  0  0  0  0
    1.2990   -1.8300    0.0000 H   0  0  0  0  0  0  0  0  0  0  0  0
   -3.8970   -1.8300    0.0000 H   0  0  0  0  0  0  0  0  0  0  0  0
   -6.1310    2.0400    0.0000 H   0  0  0  0  0  0  0  0  0  0  0  0
   -3.8970    3.3300    0.0000 H   0  0  0  0  0  0  0  0  0  0  0  0
    0.9350    6.5400    0.0000 H   0  0  0  0  0  0  0  0  0  0  0  0
   -3.5330    6.5400    0.0000 H   0  0  0  0  0  0  0  0  0  0  0  0
   -3.5330    3.9600    0.0000 H   0  0  0  0  0  0  0  0  0  0  0  0
    3.8130   -1.7060    0.0000 H   0  0  0  0  0  0  0  0  0  0  0  0
  1  2  1  0  0  0  0
  1  6  2  0  0  0  0
  1 29  1  0  0  0  0
  2  3  2  0  0  0  0
  2 30  1  0  0  0  0
  3  4  1  0  0  0  0
  3 28  1  0  0  0  0
  4  5  2  0  0  0  0
  4 31  1  0  0  0  0
  5  6  1  0  0  0  0
  5 15  1  0  0  0  0
  6  7  1  0  0  0  0
  7  8  2  0  0  0  0
  7 16  1  0  0  0  0
  8  9  1  0  0  0  0
  8 14  1  0  0  0  0
  9 10  2  0  0  0  0
  9 15  1  0  0  0  0
 10 11  1  0  0  0  0
 10 32  1  0  0  0  0
 11 12  2  0  0  0  0
 11 13  1  0  0  0  0
 13 14  2  0  0  0  0
 13 33  1  0  0  0  0
 14 34  1  0  0  0  0
 16 17  1  0  0  0  0
 16 21  2  0  0  0  0
 17 18  2  0  0  0  0
 17 25  1  0  0  0  0
 18 19  1  0  0  0  0
 18 35  1  0  0  0  0
 19 20  2  0  0  0  0
 19 22  1  0  0  0  0
 20 21  1  0  0  0  0
 20 36  1  0  0  0  0
 21 37  1  0  0  0  0
 22 23  2  0  0  0  0
 22 24  1  0  0  0  0
 25 26  2  0  0  0  0
 25 27  1  0  0  0  0
 28 38  1  0  0  0  0
M  CHG  1  24  -1
M  CHG  1  27  -1
M  END
>  <SMILES>
O1C2=CC(=O)C=CC2=C(c2c1cc(O)cc2)c1ccc(cc1C(O)=O)C(O)=O

>  <Percent remaining transport>
91.300003

>  <NAME>
5-Carboxyfluorescein

>  <Class>
0

$$$$
Etoposide
  MOE2013           3D

 74 80  0  0  1  0  0  0  0  0999 V2000
    0.0000    0.0000    0.0000 C   0  0  3  0  0  0  0  0  0  0  0  0
    0.0000    1.5000    0.0000 C   0  0  0  0  0  0  0  0  0  0  0  0
   -1.2990    2.2500    0.0000 C   0  0  0  0  0  0  0  0  0  0  0  0
   -2.5980    1.5000    0.0000 C   0  0  3  0  0  0  0  0  0  0  0  0
   -2.5980    0.0000    0.0000 C   0  0  3  0  0  0  0  0  0  0  0  0
   -1.2990   -0.7500    0.0000 C   0  0  3  0  0  0  0  0  0  0  0  0
   -1.6110   -2.2170    0.0000 C   0  0  0  0  0  0  0  0  0  0  0  0
   -3.1030   -2.3740    0.0000 O   0  0  0  0  0  0  0  0  0  0  0  0
   -3.7130   -1.0040    0.0000 C   0  0  0  0  0  0  0  0  0  0  0  0
   -0.6070   -3.3320    0.0000 O   0  0  0  0  0  0  0  0  0  0  0  0
   -3.8970    2.2500    0.0000 O   0  0  0  0  0  0  0  0  0  0  0  0
   -5.1960    1.5000    0.0000 C   0  0  3  0  0  0  0  0  0  0  0  0
   -6.4950    2.2500    0.0000 O   0  0  0  0  0  0  0  0  0  0  0  0
   -7.7940    1.5000    0.0000 C   0  0  3  0  0  0  0  0  0  0  0  0
   -7.7940    0.0000    0.0000 C   0  0  3  0  0  0  0  0  0  0  0  0
   -6.4950   -0.7500    0.0000 C   0  0  3  0  0  0  0  0  0  0  0  0
   -5.1960    0.0000    0.0000 C   0  0  3  0  0  0  0  0  0  0  0  0
   -3.8970   -0.7500    0.0000 O   0  0  0  0  0  0  0  0  0  0  0  0
   -6.4950   -2.2500    0.0000 O   0  0  0  0  0  0  0  0  0  0  0  0
   -9.0930   -0.7500    0.0000 O   0  0  0  0  0  0  0  0  0  0  0  0
  -10.3920    0.0000    0.0000 C   0  0  3  0  0  0  0  0  0  0  0  0
  -10.3920    1.5000    0.0000 O   0  0  0  0  0  0  0  0  0  0  0  0
   -9.0930    2.2500    0.0000 C   0  0  0  0  0  0  0  0  0  0  0  0
  -11.6910   -0.7500    0.0000 C   0  0  0  0  0  0  0  0  0  0  0  0
   -1.2990    3.7500    0.0000 C   0  0  0  0  0  0  0  0  0  0  0  0
    0.0000    4.5000    0.0000 C   0  0  0  0  0  0  0  0  0  0  0  0
    1.2990    3.7500    0.0000 C   0  0  0  0  0  0  0  0  0  0  0  0
    1.2990    2.2500    0.0000 C   0  0  0  0  0  0  0  0  0  0  0  0
    2.4140    4.7540    0.0000 O   0  0  0  0  0  0  0  0  0  0  0  0
    1.8040    6.1240    0.0000 C   0  0  0  0  0  0  0  0  0  0  0  0
    0.3120    5.9670    0.0000 O   0  0  0  0  0  0  0  0  0  0  0  0
    1.2990   -0.7500    0.0000 C   0  0  0  0  0  0  0  0  0  0  0  0
    1.2990   -2.2500    0.0000 C   0  0  0  0  0  0  0  0  0  0  0  0
    2.5980   -3.0000    0.0000 C   0  0  0  0  0  0  0  0  0  0  0  0
    3.8970   -2.2500    0.0000 C   0  0  0  0  0  0  0  0  0  0  0  0
    3.8970   -0.7500    0.0000 C   0  0  0  0  0  0  0  0  0  0  0  0
    2.5980    0.0000    0.0000 C   0  0  0  0  0  0  0  0  0  0  0  0
    5.1960    0.0000    0.0000 O   0  0  0  0  0  0  0  0  0  0  0  0
    6.4950   -0.7500    0.0000 C   0  0  0  0  0  0  0  0  0  0  0  0
    5.1960   -3.0000    0.0000 O   0  0  0  0  0  0  0  0  0  0  0  0
    2.5980   -4.5000    0.0000 O   0  0  0  0  0  0  0  0  0  0  0  0
    3.8970   -5.2500    0.0000 C   0  0  0  0  0  0  0  0  0  0  0  0
    0.0000    0.0000   -1.0900 H   0  0  0  0  0  0  0  0  0  0  0  0
   -2.5980    1.5000    1.0900 H   0  0  0  0  0  0  0  0  0  0  0  0
   -2.5980    0.0000    1.0900 H   0  0  0  0  0  0  0  0  0  0  0  0
   -1.2990   -0.7500   -1.0900 H   0  0  0  0  0  0  0  0  0  0  0  0
   -4.3290   -0.8730   -0.8900 H   0  0  0  0  0  0  0  0  0  0  0  0
   -4.3290   -0.8730    0.8900 H   0  0  0  0  0  0  0  0  0  0  0  0
   -5.1960    1.5000   -1.0900 H   0  0  0  0  0  0  0  0  0  0  0  0
   -7.7940    1.5000    1.0900 H   0  0  0  0  0  0  0  0  0  0  0  0
   -7.7940    0.0000    1.0900 H   0  0  0  0  0  0  0  0  0  0  0  0
   -6.4950   -0.7500    1.0900 H   0  0  0  0  0  0  0  0  0  0  0  0
   -5.1960    0.0000   -1.0900 H   0  0  0  0  0  0  0  0  0  0  0  0
   -3.6460   -0.8950    0.9150 H   0  0  0  0  0  0  0  0  0  0  0  0
   -6.4950   -2.5400   -0.9150 H   0  0  0  0  0  0  0  0  0  0  0  0
  -10.3920    0.0000   -1.0900 H   0  0  0  0  0  0  0  0  0  0  0  0
   -9.0930    2.8790   -0.8900 H   0  0  0  0  0  0  0  0  0  0  0  0
   -9.0930    2.8790    0.8900 H   0  0  0  0  0  0  0  0  0  0  0  0
  -12.0060   -0.9320    1.0280 H   0  0  0  0  0  0  0  0  0  0  0  0
  -11.5610   -1.7020   -0.5140 H   0  0  0  0  0  0  0  0  0  0  0  0
  -12.4510   -0.1610   -0.5140 H   0  0  0  0  0  0  0  0  0  0  0  0
   -2.2340    4.2900    0.0000 H   0  0  0  0  0  0  0  0  0  0  0  0
    2.2340    1.7100    0.0000 H   0  0  0  0  0  0  0  0  0  0  0  0
    2.1190    6.6690   -0.8900 H   0  0  0  0  0  0  0  0  0  0  0  0
    2.1190    6.6690    0.8900 H   0  0  0  0  0  0  0  0  0  0  0  0
    0.3640   -2.7900    0.0000 H   0  0  0  0  0  0  0  0  0  0  0  0
    2.5980    1.0800    0.0000 H   0  0  0  0  0  0  0  0  0  0  0  0
    7.3230   -0.0420    0.0000 H   0  0  0  0  0  0  0  0  0  0  0  0
    6.5530   -1.3770   -0.8900 H   0  0  0  0  0  0  0  0  0  0  0  0
    6.5530   -1.3770    0.8900 H   0  0  0  0  0  0  0  0  0  0  0  0
    5.9820   -2.4490    0.0000 H   0  0  0  0  0  0  0  0  0  0  0  0
    3.6980   -6.3220    0.0000 H   0  0  0  0  0  0  0  0  0  0  0  0
    4.4690   -4.9870    0.8900 H   0  0  0  0  0  0  0  0  0  0  0  0
    4.4690   -4.9870   -0.8900 H   0  0  0  0  0  0  0  0  0  0  0  0
  1  2  1  0  0  0  0
  1  6  1  0  0  0  0
  1 32  1  0  0  0  0
  1 43  1  0  0  0  0
  2  3  1  0  0  0  0
  2 28  2  0  0  0  0
  3  4  1  0  0  0  0
  3 25  2  0  0  0  0
  4  5  1  0  0  0  0
  4 11  1  0  0  0  0
  4 44  1  0  0  0  0
  5  6  1  0  0  0  0
  5  9  1  0  0  0  0
  5 45  1  0  0  0  0
  6  7  1  0  0  0  0
  6 46  1  0  0  0  0
  7  8  1  0  0  0  0
  7 10  2  0  0  0  0
  8  9  1  0  0  0  0
  9 47  1  0  0  0  0
  9 48  1  0  0  0  0
 11 12  1  0  0  0  0
 12 13  1  0  0  0  0
 12 17  1  0  0  0  0
 12 49  1  0  0  0  0
 13 14  1  0  0  0  0
 14 15  1  0  0  0  0
 14 23  1  0  0  0  0
 14 50  1  0  0  0  0
 15 16  1  0  0  0  0
 15 20  1  0  0  0  0
 15 51  1  0  0  0  0
 16 17  1  0  0  0  0
 16 19  1  0  0  0  0
 16 52  1  0  0  0  0
 17 18  1  0  0  0  0
 17 53  1  0  0  0  0
 18 54  1  0  0  0  0
 19 55  1  0  0  0  0
 20 21  1  0  0  0  0
 21 22  1  0  0  0  0
 21 24  1  0  0  0  0
 21 56  1  0  0  0  0
 22 23  1  0  0  0  0
 23 57  1  0  0  0  0
 23 58  1  0  0  0  0
 24 59  1  0  0  0  0
 24 60  1  0  0  0  0
 24 61  1  0  0  0  0
 25 26  1  0  0  0  0
 25 62  1  0  0  0  0
 26 27  2  0  0  0  0
 26 31  1  0  0  0  0
 27 28  1  0  0  0  0
 27 29  1  0  0  0  0
 28 63  1  0  0  0  0
 29 30  1  0  0  0  0
 30 31  1  0  0  0  0
 30 64  1  0  0  0  0
 30 65  1  0  0  0  0
 32 33  1  0  0  0  0
 32 37  2  0  0  0  0
 33 34  2  0  0  0  0
 33 66  1  0  0  0  0
 34 35  1  0  0  0  0
 34 41  1  0  0  0  0
 35 36  2  0  0  0  0
 35 40  1  0  0  0  0
 36 37  1  0  0  0  0
 36 38  1  0  0  0  0
 37 67  1  0  0  0  0
 38 39  1  0  0  0  0
 39 68  1  0  0  0  0
 39 69  1  0  0  0  0
 39 70  1  0  0  0  0
 40 71  1  0  0  0  0
 41 42  1  0  0  0  0
 42 72  1  0  0  0  0
 42 73  1  0  0  0  0
 42 74  1  0  0  0  0
M  END
>  <SMILES>
O1CC2[C@@H]([C@@H](c3c(cc4OCOc4c3)[C@H]2O[C@@H]2O[C@H]3[C@@H](O[C@@H](OC3)C)[C@H](O)[C@H]2O)c2cc(OC)c(O)c(OC)c2)C1=O

>  <Percent remaining transport>
100.8

>  <NAME>
Etoposide

>  <Class>
0

$$$$
Paclitaxel
  MOE2013           3D

113119  0  0  1  0  0  0  0  0999 V2000
    1.2990   -0.7500    0.0000 C   0  0  3  0  0  0  0  0  0  0  0  0
    0.2380   -1.8110    0.0000 O   0  0  0  0  0  0  0  0  0  0  0  0
    0.6270   -3.2600    0.0000 C   0  0  0  0  0  0  0  0  0  0  0  0
    2.0760   -3.6480    0.0000 O   0  0  0  0  0  0  0  0  0  0  0  0
   -0.4340   -4.3200    0.0000 C   0  0  0  0  0  0  0  0  0  0  0  0
    0.0000    0.0000    0.0000 C   0  0  3  0  0  0  0  0  0  0  0  0
    0.0000    1.5000    0.0000 C   0  0  3  0  0  0  0  0  0  0  0  0
   -1.0610    2.5610    0.0000 C   0  0  0  0  0  0  0  0  0  0  0  0
   -0.4870    3.9460    0.0000 O   0  0  0  0  0  0  0  0  0  0  0  0
   -2.5610    2.5610    0.0000 C   0  0  3  0  0  0  0  0  0  0  0  0
   -3.1350    3.9460    0.0000 O   0  0  0  0  0  0  0  0  0  0  0  0
   -4.6220    4.1420    0.0000 C   0  0  0  0  0  0  0  0  0  0  0  0
   -5.1960    5.5280    0.0000 O   0  0  0  0  0  0  0  0  0  0  0  0
   -5.5350    2.9520    0.0000 C   0  0  0  0  0  0  0  0  0  0  0  0
   -3.6210    1.5000    0.0000 C   0  0  0  0  0  0  0  0  0  0  0  0
   -5.6600    0.6840    0.0000 C   0  0  0  0  0  0  0  0  0  0  0  0
   -6.0390   -1.0020    0.0000 C   0  0  3  0  0  0  0  0  0  0  0  0
   -7.4250   -1.5760    0.0000 O   0  0  0  0  0  0  0  0  0  0  0  0
   -8.6150   -0.6620    0.0000 C   0  0  0  0  0  0  0  0  0  0  0  0
   -8.4200    0.8250    0.0000 O   0  0  0  0  0  0  0  0  0  0  0  0
  -10.0010   -1.2360    0.0000 C   0  0  3  0  0  0  0  0  0  0  0  0
  -10.1970   -2.7240    0.0000 O   0  0  0  0  0  0  0  0  0  0  0  0
  -11.1910   -0.3230    0.0000 C   0  0  3  0  0  0  0  0  0  0  0  0
  -12.5770   -0.8970    0.0000 N   0  0  0  0  0  0  0  0  0  0  0  0
  -13.7670    0.0160    0.0000 C   0  0  0  0  0  0  0  0  0  0  0  0
  -13.5710    1.5030    0.0000 O   0  0  0  0  0  0  0  0  0  0  0  0
  -15.1530   -0.5580    0.0000 C   0  0  0  0  0  0  0  0  0  0  0  0
  -16.3430    0.3550    0.0000 C   0  0  0  0  0  0  0  0  0  0  0  0
  -17.7290   -0.2190    0.0000 C   0  0  0  0  0  0  0  0  0  0  0  0
  -17.9240   -1.7060    0.0000 C   0  0  0  0  0  0  0  0  0  0  0  0
  -16.7340   -2.6200    0.0000 C   0  0  0  0  0  0  0  0  0  0  0  0
  -15.3490   -2.0450    0.0000 C   0  0  0  0  0  0  0  0  0  0  0  0
  -10.9950    1.1640    0.0000 C   0  0  0  0  0  0  0  0  0  0  0  0
   -9.6100    1.7380    0.0000 C   0  0  0  0  0  0  0  0  0  0  0  0
   -9.4140    3.2250    0.0000 C   0  0  0  0  0  0  0  0  0  0  0  0
  -10.6040    4.1380    0.0000 C   0  0  0  0  0  0  0  0  0  0  0  0
  -11.9900    3.5640    0.0000 C   0  0  0  0  0  0  0  0  0  0  0  0
  -12.1850    2.0770    0.0000 C   0  0  0  0  0  0  0  0  0  0  0  0
   -4.5790   -1.9260    0.0000 C   0  0  0  0  0  0  0  0  0  0  0  0
   -2.5610   -1.0610    0.0000 C   0  0  3  0  0  0  0  0  0  0  0  0
   -2.2590   -2.5300    0.0000 O   0  0  0  0  0  0  0  0  0  0  0  0
   -1.0610   -1.0610    0.0000 C   0  0  3  0  0  0  0  0  0  0  0  0
   -0.4870   -2.4460    0.0000 O   0  0  0  0  0  0  0  0  0  0  0  0
    1.0000   -2.6420    0.0000 C   0  0  0  0  0  0  0  0  0  0  0  0
    1.9140   -1.4520    0.0000 O   0  0  0  0  0  0  0  0  0  0  0  0
    1.5750   -4.0280    0.0000 C   0  0  0  0  0  0  0  0  0  0  0  0
    0.6610   -5.2180    0.0000 C   0  0  0  0  0  0  0  0  0  0  0  0
    1.2350   -6.6040    0.0000 C   0  0  0  0  0  0  0  0  0  0  0  0
    2.7230   -6.8000    0.0000 C   0  0  0  0  0  0  0  0  0  0  0  0
    3.6360   -5.6100    0.0000 C   0  0  0  0  0  0  0  0  0  0  0  0
    3.0620   -4.2240    0.0000 C   0  0  0  0  0  0  0  0  0  0  0  0
   -3.6210    0.0000    0.0000 C   0  0  0  0  0  0  0  0  0  0  0  0
   -5.0700    0.3880    0.0000 C   0  0  0  0  0  0  0  0  0  0  0  0
   -4.3710   -1.2990    0.0000 C   0  0  0  0  0  0  0  0  0  0  0  0
   -6.8020    1.6570    0.0000 C   0  0  0  0  0  0  0  0  0  0  0  0
    1.2990    2.2500    0.0000 C   0  0  3  0  0  0  0  0  0  0  0  0
    1.2990    3.7500    0.0000 O   0  0  0  0  0  0  0  0  0  0  0  0
    2.5980    1.5000    0.0000 C   0  0  0  0  0  0  0  0  0  0  0  0
    2.5980    0.0000    0.0000 C   0  0  3  0  0  0  0  0  0  0  0  0
    3.3480   -1.2990    0.0000 O   0  0  0  0  0  0  0  0  0  0  0  0
    2.0490   -2.0490    0.0000 C   0  0  0  0  0  0  0  0  0  0  0  0
    0.1960    2.9870    0.0000 C   0  0  0  0  0  0  0  0  0  0  0  0
   -1.4170   -3.8500    0.0000 H   0  0  0  0  0  0  0  0  0  0  0  0
   -0.3280   -4.9400    0.8900 H   0  0  0  0  0  0  0  0  0  0  0  0
   -0.3280   -4.9400   -0.8900 H   0  0  0  0  0  0  0  0  0  0  0  0
    0.0000    0.0000   -1.0900 H   0  0  0  0  0  0  0  0  0  0  0  0
   -2.5610    2.5610   -1.0900 H   0  0  0  0  0  0  0  0  0  0  0  0
   -4.9410    2.0380    0.0000 H   0  0  0  0  0  0  0  0  0  0  0  0
   -6.1640    2.9770   -0.8900 H   0  0  0  0  0  0  0  0  0  0  0  0
   -6.1640    2.9770    0.8900 H   0  0  0  0  0  0  0  0  0  0  0  0
   -6.0390   -1.0020   -1.0900 H   0  0  0  0  0  0  0  0  0  0  0  0
  -10.0010   -1.2360    1.0900 H   0  0  0  0  0  0  0  0  0  0  0  0
  -10.2350   -3.0120   -0.9150 H   0  0  0  0  0  0  0  0  0  0  0  0
  -11.1910   -0.3230    1.0900 H   0  0  0  0  0  0  0  0  0  0  0  0
  -12.7090   -1.8980    0.0000 H   0  0  0  0  0  0  0  0  0  0  0  0
  -16.2020    1.4260    0.0000 H   0  0  0  0  0  0  0  0  0  0  0  0
  -18.5860    0.4380    0.0000 H   0  0  0  0  0  0  0  0  0  0  0  0
  -18.9220   -2.1190    0.0000 H   0  0  0  0  0  0  0  0  0  0  0  0
  -16.8750   -3.6910    0.0000 H   0  0  0  0  0  0  0  0  0  0  0  0
  -14.4920   -2.7020    0.0000 H   0  0  0  0  0  0  0  0  0  0  0  0
   -8.7530    1.0810    0.0000 H   0  0  0  0  0  0  0  0  0  0  0  0
   -8.4160    3.6380    0.0000 H   0  0  0  0  0  0  0  0  0  0  0  0
  -10.4630    5.2090    0.0000 H   0  0  0  0  0  0  0  0  0  0  0  0
  -12.8470    4.2210    0.0000 H   0  0  0  0  0  0  0  0  0  0  0  0
  -13.1830    1.6630    0.0000 H   0  0  0  0  0  0  0  0  0  0  0  0
   -4.6290   -2.5530   -0.8900 H   0  0  0  0  0  0  0  0  0  0  0  0
   -4.6290   -2.5530    0.8900 H   0  0  0  0  0  0  0  0  0  0  0  0
   -1.3040   -2.6300    0.0000 H   0  0  0  0  0  0  0  0  0  0  0  0
   -1.0610   -1.0610   -1.0900 H   0  0  0  0  0  0  0  0  0  0  0  0
   -0.4100   -5.0770    0.0000 H   0  0  0  0  0  0  0  0  0  0  0  0
    0.5770   -7.4610    0.0000 H   0  0  0  0  0  0  0  0  0  0  0  0
    3.1360   -7.7980    0.0000 H   0  0  0  0  0  0  0  0  0  0  0  0
    4.7070   -5.7510    0.0000 H   0  0  0  0  0  0  0  0  0  0  0  0
    3.7200   -3.3670    0.0000 H   0  0  0  0  0  0  0  0  0  0  0  0
   -5.1550    1.4750    0.0000 H   0  0  0  0  0  0  0  0  0  0  0  0
   -5.5540   -0.0140    0.8900 H   0  0  0  0  0  0  0  0  0  0  0  0
   -5.5540   -0.0140   -0.8900 H   0  0  0  0  0  0  0  0  0  0  0  0
   -3.6630   -2.1270    0.0000 H   0  0  0  0  0  0  0  0  0  0  0  0
   -4.9980   -1.3570   -0.8900 H   0  0  0  0  0  0  0  0  0  0  0  0
   -4.9980   -1.3570    0.8900 H   0  0  0  0  0  0  0  0  0  0  0  0
   -7.7450    1.1100    0.0000 H   0  0  0  0  0  0  0  0  0  0  0  0
   -6.7450    2.2840   -0.8900 H   0  0  0  0  0  0  0  0  0  0  0  0
   -6.7450    2.2840    0.8900 H   0  0  0  0  0  0  0  0  0  0  0  0
    1.2990    2.2500    1.0900 H   0  0  0  0  0  0  0  0  0  0  0  0
    1.2990    4.0400   -0.9150 H   0  0  0  0  0  0  0  0  0  0  0  0
    3.1430    1.8150    0.8900 H   0  0  0  0  0  0  0  0  0  0  0  0
    3.1430    1.8150   -0.8900 H   0  0  0  0  0  0  0  0  0  0  0  0
    2.5980    0.0000    1.0900 H   0  0  0  0  0  0  0  0  0  0  0  0
    1.8860   -2.6570   -0.8900 H   0  0  0  0  0  0  0  0  0  0  0  0
    1.8860   -2.6570    0.8900 H   0  0  0  0  0  0  0  0  0  0  0  0
   -0.7750    3.4810    0.0000 H   0  0  0  0  0  0  0  0  0  0  0  0
    0.7530    3.2800   -0.8900 H   0  0  0  0  0  0  0  0  0  0  0  0
    0.7530    3.2800    0.8900 H   0  0  0  0  0  0  0  0  0  0  0  0
  1  2  1  0  0  0  0
  1  6  1  0  0  0  0
  1 59  1  0  0  0  0
  1 61  1  0  0  0  0
  2  3  1  0  0  0  0
  3  4  2  0  0  0  0
  3  5  1  0  0  0  0
  5 63  1  0  0  0  0
  5 64  1  0  0  0  0
  5 65  1  0  0  0  0
  6  7  1  0  0  0  0
  6 42  1  0  0  0  0
  6 66  1  0  0  0  0
  7  8  1  0  0  0  0
  7 56  1  0  0  0  0
  7 62  1  0  0  0  0
  8  9  2  0  0  0  0
  8 10  1  0  0  0  0
 10 11  1  0  0  0  0
 10 15  1  0  0  0  0
 10 67  1  0  0  0  0
 11 12  1  0  0  0  0
 12 13  2  0  0  0  0
 12 14  1  0  0  0  0
 14 68  1  0  0  0  0
 14 69  1  0  0  0  0
 14 70  1  0  0  0  0
 15 16  2  0  0  0  0
 15 52  1  0  0  0  0
 16 17  1  0  0  0  0
 16 55  1  0  0  0  0
 17 18  1  0  0  0  0
 17 39  1  0  0  0  0
 17 71  1  0  0  0  0
 18 19  1  0  0  0  0
 19 20  2  0  0  0  0
 19 21  1  0  0  0  0
 21 22  1  0  0  0  0
 21 23  1  0  0  0  0
 21 72  1  0  0  0  0
 22 73  1  0  0  0  0
 23 24  1  0  0  0  0
 23 33  1  0  0  0  0
 23 74  1  0  0  0  0
 24 25  1  0  0  0  0
 24 75  1  0  0  0  0
 25 26  2  0  0  0  0
 25 27  1  0  0  0  0
 27 28  1  0  0  0  0
 27 32  2  0  0  0  0
 28 29  2  0  0  0  0
 28 76  1  0  0  0  0
 29 30  1  0  0  0  0
 29 77  1  0  0  0  0
 30 31  2  0  0  0  0
 30 78  1  0  0  0  0
 31 32  1  0  0  0  0
 31 79  1  0  0  0  0
 32 80  1  0  0  0  0
 33 34  1  0  0  0  0
 33 38  2  0  0  0  0
 34 35  2  0  0  0  0
 34 81  1  0  0  0  0
 35 36  1  0  0  0  0
 35 82  1  0  0  0  0
 36 37  2  0  0  0  0
 36 83  1  0  0  0  0
 37 38  1  0  0  0  0
 37 84  1  0  0  0  0
 38 85  1  0  0  0  0
 39 40  1  0  0  0  0
 39 86  1  0  0  0  0
 39 87  1  0  0  0  0
 40 41  1  0  0  0  0
 40 42  1  0  0  0  0
 40 52  1  0  0  0  0
 41 88  1  0  0  0  0
 42 43  1  0  0  0  0
 42 89  1  0  0  0  0
 43 44  1  0  0  0  0
 44 45  2  0  0  0  0
 44 46  1  0  0  0  0
 46 47  1  0  0  0  0
 46 51  2  0  0  0  0
 47 48  2  0  0  0  0
 47 90  1  0  0  0  0
 48 49  1  0  0  0  0
 48 91  1  0  0  0  0
 49 50  2  0  0  0  0
 49 92  1  0  0  0  0
 50 51  1  0  0  0  0
 50 93  1  0  0  0  0
 51 94  1  0  0  0  0
 52 53  1  0  0  0  0
 52 54  1  0  0  0  0
 53 95  1  0  0  0  0
 53 96  1  0  0  0  0
 53 97  1  0  0  0  0
 54 98  1  0  0  0  0
 54 99  1  0  0  0  0
 54100  1  0  0  0  0
 55101  1  0  0  0  0
 55102  1  0  0  0  0
 55103  1  0  0  0  0
 56 57  1  0  0  0  0
 56 58  1  0  0  0  0
 56104  1  0  0  0  0
 57105  1  0  0  0  0
 58 59  1  0  0  0  0
 58106  1  0  0  0  0
 58107  1  0  0  0  0
 59 60  1  0  0  0  0
 59108  1  0  0  0  0
 60 61  1  0  0  0  0
 61109  1  0  0  0  0
 61110  1  0  0  0  0
 62111  1  0  0  0  0
 62112  1  0  0  0  0
 62113  1  0  0  0  0
M  END
>  <SMILES>
O1[C@@H]2C[C@H](O)[C@@]3(C([C@H](OC(=O)c4ccccc4)[C@]4(O)C[C@H](OC(=O)[C@H](O)[C@@H](NC(=O)c5ccccc5)c5ccccc5)C(=C([C@@H](OC(=O)C)C3=O)C4(C)C)C)[C@]2(OC(=O)C)C1)C

>  <Percent remaining transport>
117.3

>  <NAME>
Paclitaxel

>  <Class>
0

$$$$
Daidzein
  MOE2013           2D

 29 31  0  0  0  0  0  0  0  0999 V2000
    0.0000    0.0000    0.0000 C   0  0  0  0  0  0  0  0  0  0  0  0
    0.0000    1.5000    0.0000 C   0  0  0  0  0  0  0  0  0  0  0  0
   -1.2990    2.2500    0.0000 C   0  0  0  0  0  0  0  0  0  0  0  0
   -2.5980    1.5000    0.0000 C   0  0  0  0  0  0  0  0  0  0  0  0
   -2.5980    0.0000    0.0000 C   0  0  0  0  0  0  0  0  0  0  0  0
   -1.2990   -0.7500    0.0000 C   0  0  0  0  0  0  0  0  0  0  0  0
   -1.2990   -2.2500    0.0000 C   0  0  0  0  0  0  0  0  0  0  0  0
   -2.5980   -3.0000    0.0000 C   0  0  0  0  0  0  0  0  0  0  0  0
   -3.8970   -2.2500    0.0000 C   0  0  0  0  0  0  0  0  0  0  0  0
   -3.8970   -0.7500    0.0000 O   0  0  0  0  0  0  0  0  0  0  0  0
   -2.5980   -4.5000    0.0000 C   0  0  0  0  0  0  0  0  0  0  0  0
   -3.8970   -5.2500    0.0000 C   0  0  0  0  0  0  0  0  0  0  0  0
   -3.8970   -6.7500    0.0000 C   0  0  0  0  0  0  0  0  0  0  0  0
   -2.5980   -7.5000    0.0000 C   0  0  0  0  0  0  0  0  0  0  0  0
   -2.5980   -9.0000    0.0000 O   0  0  0  0  0  0  0  0  0  0  0  0
   -1.2990   -6.7500    0.0000 C   0  0  0  0  0  0  0  0  0  0  0  0
   -1.2990   -5.2500    0.0000 C   0  0  0  0  0  0  0  0  0  0  0  0
    0.0000   -3.0000    0.0000 O   0  0  0  0  0  0  0  0  0  0  0  0
   -1.2990    3.7500    0.0000 O   0  0  0  0  0  0  0  0  0  0  0  0
    0.9350   -0.5400    0.0000 H   0  0  0  0  0  0  0  0  0  0  0  0
    0.9350    2.0400    0.0000 H   0  0  0  0  0  0  0  0  0  0  0  0
   -3.5330    2.0400    0.0000 H   0  0  0  0  0  0  0  0  0  0  0  0
   -4.8320   -2.7900    0.0000 H   0  0  0  0  0  0  0  0  0  0  0  0
   -4.8320   -4.7100    0.0000 H   0  0  0  0  0  0  0  0  0  0  0  0
   -4.8320   -7.2900    0.0000 H   0  0  0  0  0  0  0  0  0  0  0  0
   -1.7280   -9.4060    0.0000 H   0  0  0  0  0  0  0  0  0  0  0  0
   -0.3640   -7.2900    0.0000 H   0  0  0  0  0  0  0  0  0  0  0  0
   -0.3640   -4.7100    0.0000 H   0  0  0  0  0  0  0  0  0  0  0  0
   -2.1690    4.1560    0.0000 H   0  0  0  0  0  0  0  0  0  0  0  0
  1  2  1  0  0  0  0
  1  6  2  0  0  0  0
  1 20  1  0  0  0  0
  2  3  2  0  0  0  0
  2 21  1  0  0  0  0
  3  4  1  0  0  0  0
  3 19  1  0  0  0  0
  4  5  2  0  0  0  0
  4 22  1  0  0  0  0
  5  6  1  0  0  0  0
  5 10  1  0  0  0  0
  6  7  1  0  0  0  0
  7  8  1  0  0  0  0
  7 18  2  0  0  0  0
  8  9  2  0  0  0  0
  8 11  1  0  0  0  0
  9 10  1  0  0  0  0
  9 23  1  0  0  0  0
 11 12  1  0  0  0  0
 11 17  2  0  0  0  0
 12 13  2  0  0  0  0
 12 24  1  0  0  0  0
 13 14  1  0  0  0  0
 13 25  1  0  0  0  0
 14 15  1  0  0  0  0
 14 16  2  0  0  0  0
 15 26  1  0  0  0  0
 16 17  1  0  0  0  0
 16 27  1  0  0  0  0
 17 28  1  0  0  0  0
 19 29  1  0  0  0  0
M  END
>  <SMILES>
O1C=C(C(=O)c2c1cc(O)cc2)c1ccc(O)cc1

>  <Percent remaining transport>
94.699997

>  <NAME>
Daidzein

>  <Class>
0

$$$$
Genistein
  MOE2013           2D

 30 32  0  0  0  0  0  0  0  0999 V2000
    0.0000    0.0000    0.0000 C   0  0  0  0  0  0  0  0  0  0  0  0
    0.0000    1.5000    0.0000 C   0  0  0  0  0  0  0  0  0  0  0  0
    1.2990    2.2500    0.0000 O   0  0  0  0  0  0  0  0  0  0  0  0
   -1.2990    2.2500    0.0000 C   0  0  0  0  0  0  0  0  0  0  0  0
   -2.5980    1.5000    0.0000 C   0  0  0  0  0  0  0  0  0  0  0  0
   -2.5980    0.0000    0.0000 C   0  0  0  0  0  0  0  0  0  0  0  0
   -1.2990   -0.7500    0.0000 C   0  0  0  0  0  0  0  0  0  0  0  0
   -1.2990   -2.2500    0.0000 O   0  0  0  0  0  0  0  0  0  0  0  0
   -2.5980   -3.0000    0.0000 C   0  0  0  0  0  0  0  0  0  0  0  0
   -3.8970   -2.2500    0.0000 C   0  0  0  0  0  0  0  0  0  0  0  0
   -3.8970   -0.7500    0.0000 C   0  0  0  0  0  0  0  0  0  0  0  0
   -5.1960    0.0000    0.0000 O   0  0  0  0  0  0  0  0  0  0  0  0
   -5.1960   -3.0000    0.0000 C   0  0  0  0  0  0  0  0  0  0  0  0
   -6.4950   -2.2500    0.0000 C   0  0  0  0  0  0  0  0  0  0  0  0
   -7.7940   -3.0000    0.0000 C   0  0  0  0  0  0  0  0  0  0  0  0
   -7.7940   -4.5000    0.0000 C   0  0  0  0  0  0  0  0  0  0  0  0
   -9.0930   -5.2500    0.0000 O   0  0  0  0  0  0  0  0  0  0  0  0
   -6.4950   -5.2500    0.0000 C   0  0  0  0  0  0  0  0  0  0  0  0
   -5.1960   -4.5000    0.0000 C   0  0  0  0  0  0  0  0  0  0  0  0
   -3.8970    2.2500    0.0000 O   0  0  0  0  0  0  0  0  0  0  0  0
    0.9350   -0.5400    0.0000 H   0  0  0  0  0  0  0  0  0  0  0  0
    1.2150    3.2060    0.0000 H   0  0  0  0  0  0  0  0  0  0  0  0
   -1.2990    3.3300    0.0000 H   0  0  0  0  0  0  0  0  0  0  0  0
   -2.5980   -4.0800    0.0000 H   0  0  0  0  0  0  0  0  0  0  0  0
   -6.4950   -1.1700    0.0000 H   0  0  0  0  0  0  0  0  0  0  0  0
   -8.7290   -2.4600    0.0000 H   0  0  0  0  0  0  0  0  0  0  0  0
   -9.0090   -6.2060    0.0000 H   0  0  0  0  0  0  0  0  0  0  0  0
   -6.4950   -6.3300    0.0000 H   0  0  0  0  0  0  0  0  0  0  0  0
   -4.2610   -5.0400    0.0000 H   0  0  0  0  0  0  0  0  0  0  0  0
   -4.6830    1.6990    0.0000 H   0  0  0  0  0  0  0  0  0  0  0  0
  1  2  1  0  0  0  0
  1  7  2  0  0  0  0
  1 21  1  0  0  0  0
  2  3  1  0  0  0  0
  2  4  2  0  0  0  0
  3 22  1  0  0  0  0
  4  5  1  0  0  0  0
  4 23  1  0  0  0  0
  5  6  2  0  0  0  0
  5 20  1  0  0  0  0
  6  7  1  0  0  0  0
  6 11  1  0  0  0  0
  7  8  1  0  0  0  0
  8  9  1  0  0  0  0
  9 10  2  0  0  0  0
  9 24  1  0  0  0  0
 10 11  1  0  0  0  0
 10 13  1  0  0  0  0
 11 12  2  0  0  0  0
 13 14  1  0  0  0  0
 13 19  2  0  0  0  0
 14 15  2  0  0  0  0
 14 25  1  0  0  0  0
 15 16  1  0  0  0  0
 15 26  1  0  0  0  0
 16 17  1  0  0  0  0
 16 18  2  0  0  0  0
 17 27  1  0  0  0  0
 18 19  1  0  0  0  0
 18 28  1  0  0  0  0
 19 29  1  0  0  0  0
 20 30  1  0  0  0  0
M  END
>  <SMILES>
O1C=C(C(=O)c2c1cc(O)cc2O)c1ccc(O)cc1

>  <Percent remaining transport>
88.800003

>  <NAME>
Genistein

>  <Class>
0

$$$$
Biochanin A
  MOE2013           3D

 33 35  0  0  0  0  0  0  0  0999 V2000
    0.0000    0.0000    0.0000 C   0  0  0  0  0  0  0  0  0  0  0  0
    0.0000    1.5000    0.0000 C   0  0  0  0  0  0  0  0  0  0  0  0
    1.2990    2.2500    0.0000 O   0  0  0  0  0  0  0  0  0  0  0  0
   -1.2990    2.2500    0.0000 C   0  0  0  0  0  0  0  0  0  0  0  0
   -2.5980    1.5000    0.0000 C   0  0  0  0  0  0  0  0  0  0  0  0
   -2.5980    0.0000    0.0000 C   0  0  0  0  0  0  0  0  0  0  0  0
   -1.2990   -0.7500    0.0000 C   0  0  0  0  0  0  0  0  0  0  0  0
   -1.2990   -2.2500    0.0000 O   0  0  0  0  0  0  0  0  0  0  0  0
   -2.5980   -3.0000    0.0000 C   0  0  0  0  0  0  0  0  0  0  0  0
   -3.8970   -2.2500    0.0000 C   0  0  0  0  0  0  0  0  0  0  0  0
   -3.8970   -0.7500    0.0000 C   0  0  0  0  0  0  0  0  0  0  0  0
   -5.1960    0.0000    0.0000 O   0  0  0  0  0  0  0  0  0  0  0  0
   -5.1960   -3.0000    0.0000 C   0  0  0  0  0  0  0  0  0  0  0  0
   -6.4950   -2.2500    0.0000 C   0  0  0  0  0  0  0  0  0  0  0  0
   -7.7940   -3.0000    0.0000 C   0  0  0  0  0  0  0  0  0  0  0  0
   -7.7940   -4.5000    0.0000 C   0  0  0  0  0  0  0  0  0  0  0  0
   -9.0930   -5.2500    0.0000 O   0  0  0  0  0  0  0  0  0  0  0  0
   -9.0930   -6.7500    0.0000 C   0  0  0  0  0  0  0  0  0  0  0  0
   -6.4950   -5.2500    0.0000 C   0  0  0  0  0  0  0  0  0  0  0  0
   -5.1960   -4.5000    0.0000 C   0  0  0  0  0  0  0  0  0  0  0  0
   -3.8970    2.2500    0.0000 O   0  0  0  0  0  0  0  0  0  0  0  0
    0.9350   -0.5400    0.0000 H   0  0  0  0  0  0  0  0  0  0  0  0
    1.2150    3.2060    0.0000 H   0  0  0  0  0  0  0  0  0  0  0  0
   -1.2990    3.3300    0.0000 H   0  0  0  0  0  0  0  0  0  0  0  0
   -2.5980   -4.0800    0.0000 H   0  0  0  0  0  0  0  0  0  0  0  0
   -6.4950   -1.1700    0.0000 H   0  0  0  0  0  0  0  0  0  0  0  0
   -8.7290   -2.4600    0.0000 H   0  0  0  0  0  0  0  0  0  0  0  0
  -10.1210   -7.1130    0.0000 H   0  0  0  0  0  0  0  0  0  0  0  0
   -8.5790   -7.1130    0.8900 H   0  0  0  0  0  0  0  0  0  0  0  0
   -8.5790   -7.1130   -0.8900 H   0  0  0  0  0  0  0  0  0  0  0  0
   -6.4950   -6.3300    0.0000 H   0  0  0  0  0  0  0  0  0  0  0  0
   -4.2610   -5.0400    0.0000 H   0  0  0  0  0  0  0  0  0  0  0  0
   -4.6830    1.6990    0.0000 H   0  0  0  0  0  0  0  0  0  0  0  0
  1  2  1  0  0  0  0
  1  7  2  0  0  0  0
  1 22  1  0  0  0  0
  2  3  1  0  0  0  0
  2  4  2  0  0  0  0
  3 23  1  0  0  0  0
  4  5  1  0  0  0  0
  4 24  1  0  0  0  0
  5  6  2  0  0  0  0
  5 21  1  0  0  0  0
  6  7  1  0  0  0  0
  6 11  1  0  0  0  0
  7  8  1  0  0  0  0
  8  9  1  0  0  0  0
  9 10  2  0  0  0  0
  9 25  1  0  0  0  0
 10 11  1  0  0  0  0
 10 13  1  0  0  0  0
 11 12  2  0  0  0  0
 13 14  1  0  0  0  0
 13 20  2  0  0  0  0
 14 15  2  0  0  0  0
 14 26  1  0  0  0  0
 15 16  1  0  0  0  0
 15 27  1  0  0  0  0
 16 17  1  0  0  0  0
 16 19  2  0  0  0  0
 17 18  1  0  0  0  0
 18 28  1  0  0  0  0
 18 29  1  0  0  0  0
 18 30  1  0  0  0  0
 19 20  1  0  0  0  0
 19 31  1  0  0  0  0
 20 32  1  0  0  0  0
 21 33  1  0  0  0  0
M  END
>  <SMILES>
O1C=C(C(=O)c2c1cc(O)cc2O)c1ccc(OC)cc1

>  <Percent remaining transport>
87.900002

>  <NAME>
Biochanin A

>  <Class>
0

$$$$
Topotecan
  MOE2013           3D

 55 59  0  0  1  0  0  0  0  0999 V2000
   -0.9360   -4.4020    0.0000 C   0  0  3  0  0  0  0  0  0  0  0  0
   -0.6240   -2.9340    0.0000 C   0  0  0  0  0  0  0  0  0  0  0  0
    0.8030   -2.4710    0.0000 C   0  0  0  0  0  0  0  0  0  0  0  0
    1.1150   -1.0040    0.0000 C   0  0  0  0  0  0  0  0  0  0  0  0
    0.0000    0.0000    0.0000 N   0  0  0  0  0  0  0  0  0  0  0  0
    0.0000    1.5000    0.0000 C   0  0  0  0  0  0  0  0  0  0  0  0
   -1.4270    1.9640    0.0000 C   0  0  0  0  0  0  0  0  0  0  0  0
   -2.3080    0.7500    0.0000 C   0  0  0  0  0  0  0  0  0  0  0  0
   -1.4270   -0.4640    0.0000 C   0  0  0  0  0  0  0  0  0  0  0  0
   -1.7380   -1.9310    0.0000 C   0  0  0  0  0  0  0  0  0  0  0  0
   -3.8000    0.9070    0.0000 N   0  0  0  0  0  0  0  0  0  0  0  0
   -4.4100    2.2770    0.0000 C   0  0  0  0  0  0  0  0  0  0  0  0
   -5.9020    2.4340    0.0000 C   0  0  0  0  0  0  0  0  0  0  0  0
   -6.5120    3.8040    0.0000 C   0  0  0  0  0  0  0  0  0  0  0  0
   -5.6300    5.0180    0.0000 C   0  0  0  0  0  0  0  0  0  0  0  0
   -4.1390    4.8610    0.0000 C   0  0  0  0  0  0  0  0  0  0  0  0
   -3.5280    3.4910    0.0000 C   0  0  0  0  0  0  0  0  0  0  0  0
   -2.0370    3.3340    0.0000 C   0  0  0  0  0  0  0  0  0  0  0  0
   -3.2570    6.0740    0.0000 C   0  0  0  0  0  0  0  0  0  0  0  0
   -3.8670    7.4450    0.0000 N   0  3  0  0  0  0  0  0  0  0  0  0
   -2.9850    8.6580    0.0000 C   0  0  0  0  0  0  0  0  0  0  0  0
   -5.3590    7.6020    0.0000 C   0  0  0  0  0  0  0  0  0  0  0  0
   -6.2400    6.3880    0.0000 O   0  0  0  0  0  0  0  0  0  0  0  0
    2.5410   -0.5400    0.0000 O   0  0  0  0  0  0  0  0  0  0  0  0
    1.9180   -3.4750    0.0000 C   0  0  0  0  0  0  0  0  0  0  0  0
    1.6060   -4.9420    0.0000 O   0  0  0  0  0  0  0  0  0  0  0  0
    0.1790   -5.4050    0.0000 C   0  0  0  0  0  0  0  0  0  0  0  0
   -0.1330   -6.8730    0.0000 O   0  0  0  0  0  0  0  0  0  0  0  0
   -2.3260   -3.8400    0.0000 C   0  0  0  0  0  0  0  0  0  0  0  0
   -3.5080   -4.7630    0.0000 C   0  0  0  0  0  0  0  0  0  0  0  0
   -1.7300   -5.6740    0.0000 O   0  0  0  0  0  0  0  0  0  0  0  0
    0.5090    1.8700   -0.8900 H   0  0  0  0  0  0  0  0  0  0  0  0
    0.5090    1.8700    0.8900 H   0  0  0  0  0  0  0  0  0  0  0  0
   -2.7650   -2.2650    0.0000 H   0  0  0  0  0  0  0  0  0  0  0  0
   -6.5370    1.5600    0.0000 H   0  0  0  0  0  0  0  0  0  0  0  0
   -7.5860    3.9170    0.0000 H   0  0  0  0  0  0  0  0  0  0  0  0
   -1.4020    4.2080    0.0000 H   0  0  0  0  0  0  0  0  0  0  0  0
   -2.6310    6.0080   -0.8900 H   0  0  0  0  0  0  0  0  0  0  0  0
   -2.6310    6.0080    0.8900 H   0  0  0  0  0  0  0  0  0  0  0  0
   -3.8670    7.4450   -1.0100 H   0  0  0  0  0  0  0  0  0  0  0  0
   -2.7710    8.9520    1.0280 H   0  0  0  0  0  0  0  0  0  0  0  0
   -3.4910    9.4750   -0.5140 H   0  0  0  0  0  0  0  0  0  0  0  0
   -2.0520    8.4280   -0.5140 H   0  0  0  0  0  0  0  0  0  0  0  0
   -5.7200    7.6400    1.0280 H   0  0  0  0  0  0  0  0  0  0  0  0
   -5.8130    6.7550   -0.5140 H   0  0  0  0  0  0  0  0  0  0  0  0
   -5.6270    8.5250   -0.5140 H   0  0  0  0  0  0  0  0  0  0  0  0
   -5.6100    7.1130    0.0000 H   0  0  0  0  0  0  0  0  0  0  0  0
    2.5170   -3.2810    0.8900 H   0  0  0  0  0  0  0  0  0  0  0  0
    2.5170   -3.2810   -0.8900 H   0  0  0  0  0  0  0  0  0  0  0  0
   -2.4130   -3.2170   -0.8900 H   0  0  0  0  0  0  0  0  0  0  0  0
   -2.4130   -3.2170    0.8900 H   0  0  0  0  0  0  0  0  0  0  0  0
   -3.4640   -5.4100   -0.8760 H   0  0  0  0  0  0  0  0  0  0  0  0
   -4.4270   -4.1770   -0.0270 H   0  0  0  0  0  0  0  0  0  0  0  0
   -3.4920   -5.3730    0.9030 H   0  0  0  0  0  0  0  0  0  0  0  0
   -1.1070   -6.4050    0.0000 H   0  0  0  0  0  0  0  0  0  0  0  0
  1  2  1  0  0  0  0
  1 27  1  0  0  0  0
  1 29  1  0  0  0  0
  1 31  1  0  0  0  0
  2  3  2  0  0  0  0
  2 10  1  0  0  0  0
  3  4  1  0  0  0  0
  3 25  1  0  0  0  0
  4  5  1  0  0  0  0
  4 24  2  0  0  0  0
  5  6  1  0  0  0  0
  5  9  1  0  0  0  0
  6  7  1  0  0  0  0
  6 32  1  0  0  0  0
  6 33  1  0  0  0  0
  7  8  1  0  0  0  0
  7 18  2  0  0  0  0
  8  9  1  0  0  0  0
  8 11  2  0  0  0  0
  9 10  2  0  0  0  0
 10 34  1  0  0  0  0
 11 12  1  0  0  0  0
 12 13  1  0  0  0  0
 12 17  2  0  0  0  0
 13 14  2  0  0  0  0
 13 35  1  0  0  0  0
 14 15  1  0  0  0  0
 14 36  1  0  0  0  0
 15 16  2  0  0  0  0
 15 23  1  0  0  0  0
 16 17  1  0  0  0  0
 16 19  1  0  0  0  0
 17 18  1  0  0  0  0
 18 37  1  0  0  0  0
 19 20  1  0  0  0  0
 19 38  1  0  0  0  0
 19 39  1  0  0  0  0
 20 21  1  0  0  0  0
 20 22  1  0  0  0  0
 20 40  1  0  0  0  0
 21 41  1  0  0  0  0
 21 42  1  0  0  0  0
 21 43  1  0  0  0  0
 22 44  1  0  0  0  0
 22 45  1  0  0  0  0
 22 46  1  0  0  0  0
 23 47  1  0  0  0  0
 25 26  1  0  0  0  0
 25 48  1  0  0  0  0
 25 49  1  0  0  0  0
 26 27  1  0  0  0  0
 27 28  2  0  0  0  0
 29 30  1  0  0  0  0
 29 50  1  0  0  0  0
 29 51  1  0  0  0  0
 30 52  1  0  0  0  0
 30 53  1  0  0  0  0
 30 54  1  0  0  0  0
 31 55  1  0  0  0  0
M  CHG  1  20   1
M  END
>  <SMILES>
O1CC2=C(C=C3N(Cc4c3nc3c(c4)c(CN(C)C)c(O)cc3)C2=O)[C@@](O)(CC)C1=O

>  <Percent remaining transport>
77.400002

>  <NAME>
Topotecan

>  <Class>
0

$$$$
Irinotecan
  MOE2013           3D

 82 88  0  0  1  0  0  0  0  0999 V2000
    3.8970    2.2500    0.0000 C   0  0  3  0  0  0  0  0  0  0  0  0
    2.5980    1.5000    0.0000 C   0  0  0  0  0  0  0  0  0  0  0  0
    2.5980    0.0000    0.0000 C   0  0  0  0  0  0  0  0  0  0  0  0
    1.2990   -0.7500    0.0000 C   0  0  0  0  0  0  0  0  0  0  0  0
    0.0000    0.0000    0.0000 N   0  0  0  0  0  0  0  0  0  0  0  0
    0.0000    1.5000    0.0000 C   0  0  0  0  0  0  0  0  0  0  0  0
    1.2990    2.2500    0.0000 C   0  0  0  0  0  0  0  0  0  0  0  0
   -1.4270    1.9640    0.0000 C   0  0  0  0  0  0  0  0  0  0  0  0
   -2.3080    0.7500    0.0000 C   0  0  0  0  0  0  0  0  0  0  0  0
   -3.8000    0.9070    0.0000 C   0  0  0  0  0  0  0  0  0  0  0  0
   -4.4100    2.2770    0.0000 C   0  0  0  0  0  0  0  0  0  0  0  0
   -5.9020    2.4340    0.0000 C   0  0  0  0  0  0  0  0  0  0  0  0
   -6.5120    3.8040    0.0000 C   0  0  0  0  0  0  0  0  0  0  0  0
   -8.0040    3.9610    0.0000 O   0  0  0  0  0  0  0  0  0  0  0  0
   -8.6140    5.3310    0.0000 C   0  0  0  0  0  0  0  0  0  0  0  0
  -10.1060    5.4880    0.0000 N   0  0  0  0  0  0  0  0  0  0  0  0
  -10.7160    6.8580    0.0000 C   0  0  0  0  0  0  0  0  0  0  0  0
  -12.2080    7.0150    0.0000 C   0  0  0  0  0  0  0  0  0  0  0  0
  -13.0890    5.8020    0.0000 C   0  0  0  0  0  0  0  0  0  0  0  0
  -14.5810    5.9580    0.0000 N   0  3  0  0  0  0  0  0  0  0  0  0
  -15.1910    7.3290    0.0000 C   0  0  0  0  0  0  0  0  0  0  0  0
  -16.6830    7.4860    0.0000 C   0  0  0  0  0  0  0  0  0  0  0  0
  -17.5650    6.2720    0.0000 C   0  0  0  0  0  0  0  0  0  0  0  0
  -16.9540    4.9020    0.0000 C   0  0  0  0  0  0  0  0  0  0  0  0
  -15.4630    4.7450    0.0000 C   0  0  0  0  0  0  0  0  0  0  0  0
  -12.4790    4.4310    0.0000 C   0  0  0  0  0  0  0  0  0  0  0  0
  -10.9870    4.2750    0.0000 C   0  0  0  0  0  0  0  0  0  0  0  0
   -7.7320    6.5450    0.0000 O   0  0  0  0  0  0  0  0  0  0  0  0
   -5.6300    5.0180    0.0000 C   0  0  0  0  0  0  0  0  0  0  0  0
   -4.1390    4.8610    0.0000 C   0  0  0  0  0  0  0  0  0  0  0  0
   -3.5280    3.4910    0.0000 C   0  0  0  0  0  0  0  0  0  0  0  0
   -2.0370    3.3340    0.0000 N   0  0  0  0  0  0  0  0  0  0  0  0
   -4.6820   -0.3070    0.0000 C   0  0  0  0  0  0  0  0  0  0  0  0
   -4.0720   -1.6770    0.0000 C   0  0  0  0  0  0  0  0  0  0  0  0
   -1.4270   -0.4640    0.0000 C   0  0  0  0  0  0  0  0  0  0  0  0
    1.2990   -2.2500    0.0000 O   0  0  0  0  0  0  0  0  0  0  0  0
    3.8970   -0.7500    0.0000 C   0  0  0  0  0  0  0  0  0  0  0  0
    5.1960    0.0000    0.0000 O   0  0  0  0  0  0  0  0  0  0  0  0
    5.1960    1.5000    0.0000 C   0  0  0  0  0  0  0  0  0  0  0  0
    6.4950    2.2500    0.0000 O   0  0  0  0  0  0  0  0  0  0  0  0
    4.8610    3.3990    0.0000 C   0  0  0  0  0  0  0  0  0  0  0  0
    6.3380    3.1390    0.0000 C   0  0  0  0  0  0  0  0  0  0  0  0
    2.9330    3.3990    0.0000 O   0  0  0  0  0  0  0  0  0  0  0  0
    1.2990    3.3300    0.0000 H   0  0  0  0  0  0  0  0  0  0  0  0
   -6.5370    1.5600    0.0000 H   0  0  0  0  0  0  0  0  0  0  0  0
  -10.3460    7.3670   -0.8900 H   0  0  0  0  0  0  0  0  0  0  0  0
  -10.3460    7.3670    0.8900 H   0  0  0  0  0  0  0  0  0  0  0  0
  -12.4640    7.5900   -0.8900 H   0  0  0  0  0  0  0  0  0  0  0  0
  -12.4640    7.5900    0.8900 H   0  0  0  0  0  0  0  0  0  0  0  0
  -13.0890    5.8020   -1.0900 H   0  0  0  0  0  0  0  0  0  0  0  0
  -14.5810    5.9580   -1.0100 H   0  0  0  0  0  0  0  0  0  0  0  0
  -14.8210    7.8380   -0.8900 H   0  0  0  0  0  0  0  0  0  0  0  0
  -14.8210    7.8380    0.8900 H   0  0  0  0  0  0  0  0  0  0  0  0
  -16.9390    8.0610   -0.8900 H   0  0  0  0  0  0  0  0  0  0  0  0
  -16.9390    8.0610    0.8900 H   0  0  0  0  0  0  0  0  0  0  0  0
  -18.1910    6.3380   -0.8900 H   0  0  0  0  0  0  0  0  0  0  0  0
  -18.1910    6.3380    0.8900 H   0  0  0  0  0  0  0  0  0  0  0  0
  -17.3240    4.3930   -0.8900 H   0  0  0  0  0  0  0  0  0  0  0  0
  -17.3240    4.3930    0.8900 H   0  0  0  0  0  0  0  0  0  0  0  0
  -15.2070    4.1700    0.8900 H   0  0  0  0  0  0  0  0  0  0  0  0
  -15.2070    4.1700   -0.8900 H   0  0  0  0  0  0  0  0  0  0  0  0
  -12.8490    3.9220   -0.8900 H   0  0  0  0  0  0  0  0  0  0  0  0
  -12.8490    3.9220    0.8900 H   0  0  0  0  0  0  0  0  0  0  0  0
  -10.7310    3.7000    0.8900 H   0  0  0  0  0  0  0  0  0  0  0  0
  -10.7310    3.7000   -0.8900 H   0  0  0  0  0  0  0  0  0  0  0  0
   -6.0690    6.0050    0.0000 H   0  0  0  0  0  0  0  0  0  0  0  0
   -3.5040    5.7350    0.0000 H   0  0  0  0  0  0  0  0  0  0  0  0
   -5.3080   -0.2410   -0.8900 H   0  0  0  0  0  0  0  0  0  0  0  0
   -5.3080   -0.2410    0.8900 H   0  0  0  0  0  0  0  0  0  0  0  0
   -3.4340   -1.7910   -0.8760 H   0  0  0  0  0  0  0  0  0  0  0  0
   -4.8630   -2.4270   -0.0270 H   0  0  0  0  0  0  0  0  0  0  0  0
   -3.4760   -1.8090    0.9030 H   0  0  0  0  0  0  0  0  0  0  0  0
   -1.6220   -1.0620    0.8900 H   0  0  0  0  0  0  0  0  0  0  0  0
   -1.6220   -1.0620   -0.8900 H   0  0  0  0  0  0  0  0  0  0  0  0
    3.8970   -1.3790   -0.8900 H   0  0  0  0  0  0  0  0  0  0  0  0
    3.8970   -1.3790    0.8900 H   0  0  0  0  0  0  0  0  0  0  0  0
    4.6460    3.9900    0.8900 H   0  0  0  0  0  0  0  0  0  0  0  0
    4.6460    3.9900   -0.8900 H   0  0  0  0  0  0  0  0  0  0  0  0
    6.6030    2.5470    0.8760 H   0  0  0  0  0  0  0  0  0  0  0  0
    6.8740    4.0880    0.0270 H   0  0  0  0  0  0  0  0  0  0  0  0
    6.6110    2.5930   -0.9030 H   0  0  0  0  0  0  0  0  0  0  0  0
    2.0450    3.0330    0.0000 H   0  0  0  0  0  0  0  0  0  0  0  0
  1  2  1  0  0  0  0
  1 39  1  0  0  0  0
  1 41  1  0  0  0  0
  1 43  1  0  0  0  0
  2  3  2  0  0  0  0
  2  7  1  0  0  0  0
  3  4  1  0  0  0  0
  3 37  1  0  0  0  0
  4  5  1  0  0  0  0
  4 36  2  0  0  0  0
  5  6  1  0  0  0  0
  5 35  1  0  0  0  0
  6  7  2  0  0  0  0
  6  8  1  0  0  0  0
  7 44  1  0  0  0  0
  8  9  1  0  0  0  0
  8 32  2  0  0  0  0
  9 10  2  0  0  0  0
  9 35  1  0  0  0  0
 10 11  1  0  0  0  0
 10 33  1  0  0  0  0
 11 12  1  0  0  0  0
 11 31  2  0  0  0  0
 12 13  2  0  0  0  0
 12 45  1  0  0  0  0
 13 14  1  0  0  0  0
 13 29  1  0  0  0  0
 14 15  1  0  0  0  0
 15 16  1  0  0  0  0
 15 28  2  0  0  0  0
 16 17  1  0  0  0  0
 16 27  1  0  0  0  0
 17 18  1  0  0  0  0
 17 46  1  0  0  0  0
 17 47  1  0  0  0  0
 18 19  1  0  0  0  0
 18 48  1  0  0  0  0
 18 49  1  0  0  0  0
 19 20  1  0  0  0  0
 19 26  1  0  0  0  0
 19 50  1  0  0  0  0
 20 21  1  0  0  0  0
 20 25  1  0  0  0  0
 20 51  1  0  0  0  0
 21 22  1  0  0  0  0
 21 52  1  0  0  0  0
 21 53  1  0  0  0  0
 22 23  1  0  0  0  0
 22 54  1  0  0  0  0
 22 55  1  0  0  0  0
 23 24  1  0  0  0  0
 23 56  1  0  0  0  0
 23 57  1  0  0  0  0
 24 25  1  0  0  0  0
 24 58  1  0  0  0  0
 24 59  1  0  0  0  0
 25 60  1  0  0  0  0
 25 61  1  0  0  0  0
 26 27  1  0  0  0  0
 26 62  1  0  0  0  0
 26 63  1  0  0  0  0
 27 64  1  0  0  0  0
 27 65  1  0  0  0  0
 29 30  2  0  0  0  0
 29 66  1  0  0  0  0
 30 31  1  0  0  0  0
 30 67  1  0  0  0  0
 31 32  1  0  0  0  0
 33 34  1  0  0  0  0
 33 68  1  0  0  0  0
 33 69  1  0  0  0  0
 34 70  1  0  0  0  0
 34 71  1  0  0  0  0
 34 72  1  0  0  0  0
 35 73  1  0  0  0  0
 35 74  1  0  0  0  0
 37 38  1  0  0  0  0
 37 75  1  0  0  0  0
 37 76  1  0  0  0  0
 38 39  1  0  0  0  0
 39 40  2  0  0  0  0
 41 42  1  0  0  0  0
 41 77  1  0  0  0  0
 41 78  1  0  0  0  0
 42 79  1  0  0  0  0
 42 80  1  0  0  0  0
 42 81  1  0  0  0  0
 43 82  1  0  0  0  0
M  CHG  1  20   1
M  END
>  <SMILES>
O1CC2=C(C=C3N(Cc4c3nc3c(cc(OC(=O)N5CCC(N6CCCCC6)CC5)cc3)c4CC)C2=O)[C@@](O)(CC)C1=O

>  <Percent remaining transport>
80.400002

>  <NAME>
Irinotecan

>  <Class>
0

$$$$
Quercetin
  MOE2013           2D

 32 34  0  0  0  0  0  0  0  0999 V2000
    0.0000    0.0000    0.0000 C   0  0  0  0  0  0  0  0  0  0  0  0
    0.0000    1.5000    0.0000 C   0  0  0  0  0  0  0  0  0  0  0  0
    1.2990    2.2500    0.0000 O   0  0  0  0  0  0  0  0  0  0  0  0
   -1.2990    2.2500    0.0000 C   0  0  0  0  0  0  0  0  0  0  0  0
   -2.5980    1.5000    0.0000 C   0  0  0  0  0  0  0  0  0  0  0  0
   -2.5980    0.0000    0.0000 C   0  0  0  0  0  0  0  0  0  0  0  0
   -1.2990   -0.7500    0.0000 C   0  0  0  0  0  0  0  0  0  0  0  0
   -1.2990   -2.2500    0.0000 O   0  0  0  0  0  0  0  0  0  0  0  0
   -2.5980   -3.0000    0.0000 C   0  0  0  0  0  0  0  0  0  0  0  0
   -3.8970   -2.2500    0.0000 C   0  0  0  0  0  0  0  0  0  0  0  0
   -3.8970   -0.7500    0.0000 C   0  0  0  0  0  0  0  0  0  0  0  0
   -5.1960    0.0000    0.0000 O   0  0  0  0  0  0  0  0  0  0  0  0
   -5.1960   -3.0000    0.0000 O   0  0  0  0  0  0  0  0  0  0  0  0
   -2.5980   -4.5000    0.0000 C   0  0  0  0  0  0  0  0  0  0  0  0
   -3.8970   -5.2500    0.0000 C   0  0  0  0  0  0  0  0  0  0  0  0
   -3.8970   -6.7500    0.0000 C   0  0  0  0  0  0  0  0  0  0  0  0
   -2.5980   -7.5000    0.0000 C   0  0  0  0  0  0  0  0  0  0  0  0
   -2.5980   -9.0000    0.0000 O   0  0  0  0  0  0  0  0  0  0  0  0
   -1.2990   -6.7500    0.0000 C   0  0  0  0  0  0  0  0  0  0  0  0
   -1.2990   -5.2500    0.0000 C   0  0  0  0  0  0  0  0  0  0  0  0
   -5.1960   -7.5000    0.0000 O   0  0  0  0  0  0  0  0  0  0  0  0
   -3.8970    2.2500    0.0000 O   0  0  0  0  0  0  0  0  0  0  0  0
    0.9350   -0.5400    0.0000 H   0  0  0  0  0  0  0  0  0  0  0  0
    1.2150    3.2060    0.0000 H   0  0  0  0  0  0  0  0  0  0  0  0
   -1.2990    3.3300    0.0000 H   0  0  0  0  0  0  0  0  0  0  0  0
   -5.1120   -3.9560    0.0000 H   0  0  0  0  0  0  0  0  0  0  0  0
   -4.8320   -4.7100    0.0000 H   0  0  0  0  0  0  0  0  0  0  0  0
   -1.7280   -9.4060    0.0000 H   0  0  0  0  0  0  0  0  0  0  0  0
   -0.3640   -7.2900    0.0000 H   0  0  0  0  0  0  0  0  0  0  0  0
   -0.3640   -4.7100    0.0000 H   0  0  0  0  0  0  0  0  0  0  0  0
   -5.1120   -8.4560    0.0000 H   0  0  0  0  0  0  0  0  0  0  0  0
   -4.6830    1.6990    0.0000 H   0  0  0  0  0  0  0  0  0  0  0  0
  1  2  1  0  0  0  0
  1  7  2  0  0  0  0
  1 23  1  0  0  0  0
  2  3  1  0  0  0  0
  2  4  2  0  0  0  0
  3 24  1  0  0  0  0
  4  5  1  0  0  0  0
  4 25  1  0  0  0  0
  5  6  2  0  0  0  0
  5 22  1  0  0  0  0
  6  7  1  0  0  0  0
  6 11  1  0  0  0  0
  7  8  1  0  0  0  0
  8  9  1  0  0  0  0
  9 10  2  0  0  0  0
  9 14  1  0  0  0  0
 10 11  1  0  0  0  0
 10 13  1  0  0  0  0
 11 12  2  0  0  0  0
 13 26  1  0  0  0  0
 14 15  1  0  0  0  0
 14 20  2  0  0  0  0
 15 16  2  0  0  0  0
 15 27  1  0  0  0  0
 16 17  1  0  0  0  0
 16 21  1  0  0  0  0
 17 18  1  0  0  0  0
 17 19  2  0  0  0  0
 18 28  1  0  0  0  0
 19 20  1  0  0  0  0
 19 29  1  0  0  0  0
 20 30  1  0  0  0  0
 21 31  1  0  0  0  0
 22 32  1  0  0  0  0
M  END
>  <SMILES>
O1c2c(C(=O)C(O)=C1c1cc(O)c(O)cc1)c(O)cc(O)c2

>  <Percent remaining transport>
90.800003

>  <NAME>
Quercetin

>  <Class>
0

$$$$
Silymarin
  MOE2013           3D

 57 61  0  0  1  0  0  0  0  0999 V2000
    5.1960    1.5000    0.0000 C   0  0  0  0  0  0  0  0  0  0  0  0
    6.4950    2.2500    0.0000 C   0  0  0  0  0  0  0  0  0  0  0  0
    6.4950    3.7500    0.0000 C   0  0  0  0  0  0  0  0  0  0  0  0
    5.1960    4.5000    0.0000 C   0  0  0  0  0  0  0  0  0  0  0  0
    3.8970    3.7500    0.0000 C   0  0  0  0  0  0  0  0  0  0  0  0
    3.8970    2.2500    0.0000 C   0  0  0  0  0  0  0  0  0  0  0  0
    2.5980    1.5000    0.0000 C   0  0  3  0  0  0  0  0  0  0  0  0
    2.5980    0.0000    0.0000 C   0  0  3  0  0  0  0  0  0  0  0  0
    1.2990   -0.7500    0.0000 O   0  0  0  0  0  0  0  0  0  0  0  0
    0.0000    0.0000    0.0000 C   0  0  0  0  0  0  0  0  0  0  0  0
    0.0000    1.5000    0.0000 C   0  0  0  0  0  0  0  0  0  0  0  0
    1.2990    2.2500    0.0000 O   0  0  0  0  0  0  0  0  0  0  0  0
   -1.2990    2.2500    0.0000 C   0  0  0  0  0  0  0  0  0  0  0  0
   -2.5980    1.5000    0.0000 C   0  0  0  0  0  0  0  0  0  0  0  0
   -3.8970    2.2500    0.0000 C   0  0  3  0  0  0  0  0  0  0  0  0
   -5.1960    1.5000    0.0000 O   0  0  0  0  0  0  0  0  0  0  0  0
   -6.4950    2.2500    0.0000 C   0  0  0  0  0  0  0  0  0  0  0  0
   -6.4950    3.7500    0.0000 C   0  0  0  0  0  0  0  0  0  0  0  0
   -7.7940    4.5000    0.0000 C   0  0  0  0  0  0  0  0  0  0  0  0
   -9.0930    3.7500    0.0000 C   0  0  0  0  0  0  0  0  0  0  0  0
   -9.0930    2.2500    0.0000 C   0  0  0  0  0  0  0  0  0  0  0  0
   -7.7940    1.5000    0.0000 C   0  0  0  0  0  0  0  0  0  0  0  0
  -10.3920    1.5000    0.0000 O   0  0  0  0  0  0  0  0  0  0  0  0
   -7.7940    6.0000    0.0000 O   0  0  0  0  0  0  0  0  0  0  0  0
   -5.1960    4.5000    0.0000 C   0  0  0  0  0  0  0  0  0  0  0  0
   -3.8970    3.7500    0.0000 C   0  0  3  0  0  0  0  0  0  0  0  0
   -2.5980    4.5000    0.0000 O   0  0  0  0  0  0  0  0  0  0  0  0
   -5.1960    6.0000    0.0000 O   0  0  0  0  0  0  0  0  0  0  0  0
   -2.5980    0.0000    0.0000 C   0  0  0  0  0  0  0  0  0  0  0  0
   -1.2990   -0.7500    0.0000 C   0  0  0  0  0  0  0  0  0  0  0  0
    3.8970   -0.7500    0.0000 C   0  0  0  0  0  0  0  0  0  0  0  0
    3.8970   -2.2500    0.0000 O   0  0  0  0  0  0  0  0  0  0  0  0
    7.7940    4.5000    0.0000 O   0  0  0  0  0  0  0  0  0  0  0  0
    7.7940    1.5000    0.0000 O   0  0  0  0  0  0  0  0  0  0  0  0
    9.0930    2.2500    0.0000 C   0  0  0  0  0  0  0  0  0  0  0  0
    5.1960    0.4200    0.0000 H   0  0  0  0  0  0  0  0  0  0  0  0
    5.1960    5.5800    0.0000 H   0  0  0  0  0  0  0  0  0  0  0  0
    2.9620    4.2900    0.0000 H   0  0  0  0  0  0  0  0  0  0  0  0
    2.5980    1.5000    1.0900 H   0  0  0  0  0  0  0  0  0  0  0  0
    2.5980    0.0000   -1.0900 H   0  0  0  0  0  0  0  0  0  0  0  0
   -1.2990    3.3300    0.0000 H   0  0  0  0  0  0  0  0  0  0  0  0
[truncated: 386,405 more chars]
