# Supplementary material for: Vienna LiverTox Workspace—A Set of Machine Learning Models for Prediction of Interactions Profiles of Small Molecules With Transporters Relevant for Regulatory Agencies
Source: Front Chem. 2020 Jan 10;7:899. doi: 10.3389/fchem.2019.00899 (PMC6966498; doi:10.3389/fchem.2019.00899)
Supplement: Supplementary file 2 [file Data_Sheet_2.ZIP › BSEPINH_training.sdf]

Carmustine
  MOE2013           2D

 12 11  0  0  0  0  0  0  0  0999 V2000
   -1.2990    2.2500    0.0000 C   0  0  0  0  0  0  0  0  0  0  0  0
    0.0000    1.5000    0.0000 C   0  0  0  0  0  0  0  0  0  0  0  0
    0.0000    0.0000    0.0000 Cl  0  0  0  0  0  0  0  0  0  0  0  0
   -1.2990    3.7500    0.0000 N   0  0  0  0  0  0  0  0  0  0  0  0
   -2.5980    4.5000    0.0000 C   0  0  0  0  0  0  0  0  0  0  0  0
   -3.8970    3.7500    0.0000 O   0  0  0  0  0  0  0  0  0  0  0  0
   -2.5980    6.0000    0.0000 N   0  0  0  0  0  0  0  0  0  0  0  0
   -3.8970    6.7500    0.0000 C   0  0  0  0  0  0  0  0  0  0  0  0
   -3.8970    8.2500    0.0000 C   0  0  0  0  0  0  0  0  0  0  0  0
   -5.1960    9.0000    0.0000 Cl  0  0  0  0  0  0  0  0  0  0  0  0
   -1.2990    6.7500    0.0000 N   0  0  0  0  0  0  0  0  0  0  0  0
   -1.2990    8.2500    0.0000 O   0  0  0  0  0  0  0  0  0  0  0  0
  1  2  1  0  0  0  0
  1  4  1  0  0  0  0
  2  3  1  0  0  0  0
  4  5  1  0  0  0  0
  5  6  2  0  0  0  0
  5  7  1  0  0  0  0
  7  8  1  0  0  0  0
  7 11  1  0  0  0  0
  8  9  1  0  0  0  0
  9 10  1  0  0  0  0
 11 12  2  0  0  0  0
M  END
>  <n>
1

>  <SMILES>
ClCCN(N=O)C(=O)NCCCl

>  <IC50>
97.21

>  <Class>
0

>  <NAME>
1,3-BIS( 2-CHLOROETHYL)-N-NITROSOUREA

>  <INCHI_KEY>
DLGOEMSEDOSKAD-UHFFFAOYSA-N

>  <Reference>
Mitigating, Dawson

$$$$
mol2
  MOE2013           2D

 14 14  0  0  0  0  0  0  0  0999 V2000
    3.8970   -6.7500    0.0000 C   0  0  0  0  0  0  0  0  0  0  0  0
    3.8970   -5.2500    0.0000 C   0  0  0  0  0  0  0  0  0  0  0  0
    2.5980   -4.5000    0.0000 C   0  0  0  0  0  0  0  0  0  0  0  0
    2.5980   -3.0000    0.0000 C   0  0  0  0  0  0  0  0  0  0  0  0
    1.2990   -2.2500    0.0000 O   0  0  0  0  0  0  0  0  0  0  0  0
    1.2990   -0.7500    0.0000 C   0  0  0  0  0  0  0  0  0  0  0  0
    2.5980    0.0000    0.0000 O   0  0  0  0  0  0  0  0  0  0  0  0
    0.0000    0.0000    0.0000 C   0  0  0  0  0  0  0  0  0  0  0  0
    0.0000    1.5000    0.0000 C   0  0  0  0  0  0  0  0  0  0  0  0
   -1.2990    2.2500    0.0000 C   0  0  0  0  0  0  0  0  0  0  0  0
   -2.5980    1.5000    0.0000 C   0  0  0  0  0  0  0  0  0  0  0  0
   -2.5980    0.0000    0.0000 C   0  0  0  0  0  0  0  0  0  0  0  0
   -1.2990   -0.7500    0.0000 C   0  0  0  0  0  0  0  0  0  0  0  0
   -3.8970    2.2500    0.0000 N   0  0  0  0  0  0  0  0  0  0  0  0
  1  2  1  0  0  0  0
  2  3  1  0  0  0  0
  3  4  1  0  0  0  0
  4  5  1  0  0  0  0
  5  6  1  0  0  0  0
  6  7  2  0  0  0  0
  6  8  1  0  0  0  0
  8  9  1  0  0  0  0
  8 13  2  0  0  0  0
  9 10  2  0  0  0  0
 10 11  1  0  0  0  0
 11 12  2  0  0  0  0
 11 14  1  0  0  0  0
 12 13  1  0  0  0  0
M  END
>  <n>
2

>  <SMILES>
O(C(=O)c1ccc(N)cc1)CCCC

>  <IC50>
181.1

>  <Class>
0

>  <NAME>
4-AMINO BUTYLBENZOATE

>  <INCHI_KEY>
IUWVALYLNVXWKX-UHFFFAOYSA-N

>  <Reference>
Mitigating the inhibition of human Bile Salt Export Pump by drugs_ opportunities provided by physicochemical property modulation,  in-silico modeling and structural modification_SI

$$$$
mol3
  MOE2013           2D

 10 10  0  0  0  0  0  0  0  0999 V2000
    1.2990   -0.7500    0.0000 C   0  0  0  0  0  0  0  0  0  0  0  0
    0.0000    0.0000    0.0000 C   0  0  0  0  0  0  0  0  0  0  0  0
    0.0000    1.5000    0.0000 C   0  0  0  0  0  0  0  0  0  0  0  0
   -1.2990    2.2500    0.0000 C   0  0  0  0  0  0  0  0  0  0  0  0
   -2.5980    1.5000    0.0000 C   0  0  0  0  0  0  0  0  0  0  0  0
   -2.5980    0.0000    0.0000 C   0  0  0  0  0  0  0  0  0  0  0  0
   -1.2990   -0.7500    0.0000 C   0  0  0  0  0  0  0  0  0  0  0  0
   -1.2990   -2.2500    0.0000 Cl  0  0  0  0  0  0  0  0  0  0  0  0
   -3.8970   -0.7500    0.0000 C   0  0  0  0  0  0  0  0  0  0  0  0
   -1.2990    3.7500    0.0000 O   0  0  0  0  0  0  0  0  0  0  0  0
  1  2  1  0  0  0  0
  2  3  1  0  0  0  0
  2  7  2  0  0  0  0
  3  4  2  0  0  0  0
  4  5  1  0  0  0  0
  4 10  1  0  0  0  0
  5  6  2  0  0  0  0
  6  7  1  0  0  0  0
  6  9  1  0  0  0  0
  7  8  1  0  0  0  0
M  END
>  <n>
3

>  <SMILES>
Clc1c(cc(O)cc1C)C

>  <IC50>
129.9

>  <Class>
0

>  <NAME>
4-CHLORO-3,5- DIMETHYLPHENOL

>  <INCHI_KEY>
OSDLLIBGSJNGJE-UHFFFAOYSA-N

>  <Reference>
Mitigating the inhibition of human Bile Salt Export Pump by drugs_ opportunities provided by physicochemical property modulation,  in-silico modeling and structural modification_SI

$$$$
mol4
  MOE2013           2D

  9  9  0  0  0  0  0  0  0  0999 V2000
    0.0000    0.0000    0.0000 C   0  0  0  0  0  0  0  0  0  0  0  0
    0.0000    1.5000    0.0000 C   0  0  0  0  0  0  0  0  0  0  0  0
   -1.2990    2.2500    0.0000 C   0  0  0  0  0  0  0  0  0  0  0  0
   -1.2990    3.7500    0.0000 O   0  0  0  0  0  0  0  0  0  0  0  0
   -2.5980    1.5000    0.0000 N   0  0  0  0  0  0  0  0  0  0  0  0
   -2.5980    0.0000    0.0000 C   0  0  0  0  0  0  0  0  0  0  0  0
   -3.8970   -0.7500    0.0000 O   0  0  0  0  0  0  0  0  0  0  0  0
   -1.2990   -0.7500    0.0000 N   0  0  0  0  0  0  0  0  0  0  0  0
    1.2990    2.2500    0.0000 F   0  0  0  0  0  0  0  0  0  0  0  0
  1  2  2  0  0  0  0
  1  8  1  0  0  0  0
  2  3  1  0  0  0  0
  2  9  1  0  0  0  0
  3  4  2  0  0  0  0
  3  5  1  0  0  0  0
  5  6  1  0  0  0  0
  6  7  2  0  0  0  0
  6  8  1  0  0  0  0
M  END
>  <n>
4

>  <SMILES>
FC1=CNC(=O)NC1=O

>  <IC50>
>1000

>  <Class>
0

>  <NAME>
5-FLUOROURACIL

>  <INCHI_KEY>
GHASVSINZRGABV-UHFFFAOYSA-N

>  <Reference>
Mitigating the inhibition of human Bile Salt Export Pump by drugs_ opportunities provided by physicochemical property modulation,  in-silico modeling and structural modification_SI

$$$$
mol5
  MOE2013           2D

 11 12  0  0  0  0  0  0  0  0999 V2000
    0.0000    0.0000    0.0000 C   0  0  0  0  0  0  0  0  0  0  0  0
    0.0000    1.5000    0.0000 C   0  0  0  0  0  0  0  0  0  0  0  0
   -1.2990    2.2500    0.0000 C   0  0  0  0  0  0  0  0  0  0  0  0
   -1.2990    3.7500    0.0000 C   0  0  0  0  0  0  0  0  0  0  0  0
   -2.5980    4.5000    0.0000 C   0  0  0  0  0  0  0  0  0  0  0  0
   -3.8970    3.7500    0.0000 C   0  0  0  0  0  0  0  0  0  0  0  0
   -3.8970    2.2500    0.0000 N   0  0  0  0  0  0  0  0  0  0  0  0
   -2.5980    1.5000    0.0000 C   0  0  0  0  0  0  0  0  0  0  0  0
   -2.5980    0.0000    0.0000 C   0  0  0  0  0  0  0  0  0  0  0  0
   -1.2990   -0.7500    0.0000 C   0  0  0  0  0  0  0  0  0  0  0  0
   -3.8970   -0.7500    0.0000 O   0  0  0  0  0  0  0  0  0  0  0  0
  1  2  1  0  0  0  0
  1 10  2  0  0  0  0
  2  3  2  0  0  0  0
  3  4  1  0  0  0  0
  3  8  1  0  0  0  0
  4  5  2  0  0  0  0
  5  6  1  0  0  0  0
  6  7  2  0  0  0  0
  7  8  1  0  0  0  0
  8  9  2  0  0  0  0
  9 10  1  0  0  0  0
  9 11  1  0  0  0  0
M  END
>  <n>
5

>  <SMILES>
Oc1c2ncccc2ccc1

>  <IC50>
>1000

>  <Class>
0

>  <NAME>
8-HYDROXY QUINOLINE

>  <INCHI_KEY>
MCJGNVYPOGVAJF-UHFFFAOYSA-N

>  <Reference>
Mitigating the inhibition of human Bile Salt Export Pump by drugs_ opportunities provided by physicochemical property modulation,  in-silico modeling and structural modification_SI

$$$$
ACEPROMAZINE
  MOE2013           2D

 23 25  0  0  1  0  0  0  0  0999 V2000
    5.1960    1.5000    0.0000 C   0  0  0  0  0  0  0  0  0  0  0  0
    3.8970    2.2500    0.0000 C   0  0  0  0  0  0  0  0  0  0  0  0
    3.8970    3.7500    0.0000 O   0  0  0  0  0  0  0  0  0  0  0  0
    2.5980    1.5000    0.0000 C   0  0  0  0  0  0  0  0  0  0  0  0
    2.5980    0.0000    0.0000 C   0  0  0  0  0  0  0  0  0  0  0  0
    1.2990   -0.7500    0.0000 C   0  0  0  0  0  0  0  0  0  0  0  0
    0.0000    0.0000    0.0000 C   0  0  0  0  0  0  0  0  0  0  0  0
    0.0000    1.5000    0.0000 C   0  0  0  0  0  0  0  0  0  0  0  0
    1.2990    2.2500    0.0000 C   0  0  0  0  0  0  0  0  0  0  0  0
   -1.2990    2.2500    0.0000 N   0  0  3  0  0  0  0  0  0  0  0  0
   -2.5980    1.5000    0.0000 C   0  0  0  0  0  0  0  0  0  0  0  0
   -3.8970    2.2500    0.0000 C   0  0  0  0  0  0  0  0  0  0  0  0
   -5.1960    1.5000    0.0000 C   0  0  0  0  0  0  0  0  0  0  0  0
   -5.1960    0.0000    0.0000 C   0  0  0  0  0  0  0  0  0  0  0  0
   -3.8970   -0.7500    0.0000 C   0  0  0  0  0  0  0  0  0  0  0  0
   -2.5980    0.0000    0.0000 C   0  0  0  0  0  0  0  0  0  0  0  0
   -1.2990   -0.7500    0.0000 S   0  0  0  0  0  0  0  0  0  0  0  0
   -1.2990    3.7500    0.0000 C   0  0  0  0  0  0  0  0  0  0  0  0
   -2.5980    4.5000    0.0000 C   0  0  0  0  0  0  0  0  0  0  0  0
   -2.5980    6.0000    0.0000 C   0  0  0  0  0  0  0  0  0  0  0  0
   -3.8970    6.7500    0.0000 N   0  0  0  0  0  0  0  0  0  0  0  0
   -3.8970    8.2500    0.0000 C   0  0  0  0  0  0  0  0  0  0  0  0
   -5.1960    6.0000    0.0000 C   0  0  0  0  0  0  0  0  0  0  0  0
  1  2  1  0  0  0  0
  2  3  2  0  0  0  0
  2  4  1  0  0  0  0
  4  5  1  0  0  0  0
  4  9  2  0  0  0  0
  5  6  2  0  0  0  0
  6  7  1  0  0  0  0
  7  8  2  0  0  0  0
  7 17  1  0  0  0  0
  8  9  1  0  0  0  0
  8 10  1  0  0  0  0
 10 11  1  0  0  0  0
 10 18  1  0  0  0  0
 11 12  1  0  0  0  0
 11 16  2  0  0  0  0
 12 13  2  0  0  0  0
 13 14  1  0  0  0  0
 14 15  2  0  0  0  0
 15 16  1  0  0  0  0
 16 17  1  0  0  0  0
 18 19  1  0  0  0  0
 19 20  1  0  0  0  0
 20 21  1  0  0  0  0
 21 22  1  0  0  0  0
 21 23  1  0  0  0  0
M  END
>  <n>
7

>  <SMILES>
S1c2c(N(c3c1cccc3)CCCN(C)C)cc(cc2)C(=O)C

>  <IC50>
111.6

>  <Class>
0

>  <NAME>
ACEPROMAZINE

>  <INCHI_KEY>
NOSIYYJFMPDDSA-UHFFFAOYSA-N

>  <Reference>
Mitigating the inhibition of human Bile Salt Export Pump by drugs_ opportunities provided by physicochemical property modulation,  in-silico modeling and structural modification_SI

$$$$
ACETAMINOPHEN
  MOE2013           2D

 11 11  0  0  0  0  0  0  0  0999 V2000
    2.5980   -3.0000    0.0000 C   0  0  0  0  0  0  0  0  0  0  0  0
    1.2990   -2.2500    0.0000 C   0  0  0  0  0  0  0  0  0  0  0  0
    0.0000   -3.0000    0.0000 O   0  0  0  0  0  0  0  0  0  0  0  0
    1.2990   -0.7500    0.0000 N   0  0  0  0  0  0  0  0  0  0  0  0
    0.0000    0.0000    0.0000 C   0  0  0  0  0  0  0  0  0  0  0  0
    0.0000    1.5000    0.0000 C   0  0  0  0  0  0  0  0  0  0  0  0
   -1.2990    2.2500    0.0000 C   0  0  0  0  0  0  0  0  0  0  0  0
   -2.5980    1.5000    0.0000 C   0  0  0  0  0  0  0  0  0  0  0  0
   -2.5980    0.0000    0.0000 C   0  0  0  0  0  0  0  0  0  0  0  0
   -1.2990   -0.7500    0.0000 C   0  0  0  0  0  0  0  0  0  0  0  0
   -3.8970    2.2500    0.0000 O   0  0  0  0  0  0  0  0  0  0  0  0
  1  2  1  0  0  0  0
  2  3  2  0  0  0  0
  2  4  1  0  0  0  0
  4  5  1  0  0  0  0
  5  6  1  0  0  0  0
  5 10  2  0  0  0  0
  6  7  2  0  0  0  0
  7  8  1  0  0  0  0
  8  9  2  0  0  0  0
  8 11  1  0  0  0  0
  9 10  1  0  0  0  0
M  END
>  <n>
8

>  <SMILES>
Oc1ccc(NC(=O)C)cc1

>  <IC50>
>1000

>  <Class>
0

>  <NAME>
ACETAMINOPHEN

>  <INCHI_KEY>
RZVAJINKPMORJF-UHFFFAOYSA-N

>  <Reference>
Mitigating, Dawson

$$$$
ACETANILIDE
  MOE2013           2D

 10 10  0  0  0  0  0  0  0  0999 V2000
    2.5980   -3.0000    0.0000 C   0  0  0  0  0  0  0  0  0  0  0  0
    1.2990   -2.2500    0.0000 C   0  0  0  0  0  0  0  0  0  0  0  0
    0.0000   -3.0000    0.0000 O   0  0  0  0  0  0  0  0  0  0  0  0
    1.2990   -0.7500    0.0000 N   0  0  0  0  0  0  0  0  0  0  0  0
    0.0000    0.0000    0.0000 C   0  0  0  0  0  0  0  0  0  0  0  0
    0.0000    1.5000    0.0000 C   0  0  0  0  0  0  0  0  0  0  0  0
   -1.2990    2.2500    0.0000 C   0  0  0  0  0  0  0  0  0  0  0  0
   -2.5980    1.5000    0.0000 C   0  0  0  0  0  0  0  0  0  0  0  0
   -2.5980    0.0000    0.0000 C   0  0  0  0  0  0  0  0  0  0  0  0
   -1.2990   -0.7500    0.0000 C   0  0  0  0  0  0  0  0  0  0  0  0
  1  2  1  0  0  0  0
  2  3  2  0  0  0  0
  2  4  1  0  0  0  0
  4  5  1  0  0  0  0
  5  6  1  0  0  0  0
  5 10  2  0  0  0  0
  6  7  2  0  0  0  0
  7  8  1  0  0  0  0
  8  9  2  0  0  0  0
  9 10  1  0  0  0  0
M  END
>  <n>
9

>  <SMILES>
O=C(Nc1ccccc1)C

>  <IC50>
>1000

>  <Class>
0

>  <NAME>
ACETANILIDE

>  <INCHI_KEY>
FZERHIULMFGESH-UHFFFAOYSA-N

>  <Reference>
Mitigating the inhibition of human Bile Salt Export Pump by drugs_ opportunities provided by physicochemical property modulation,  in-silico modeling and structural modification_SI

$$$$
ACETYL_CHOLINE
  MOE2013           2D

 10  9  0  0  0  0  0  0  0  0999 V2000
    0.0000    0.0000    0.0000 C   0  0  0  0  0  0  0  0  0  0  0  0
    0.0000    1.5000    0.0000 C   0  0  0  0  0  0  0  0  0  0  0  0
    1.2990    2.2500    0.0000 O   0  0  0  0  0  0  0  0  0  0  0  0
   -1.2990    2.2500    0.0000 O   0  0  0  0  0  0  0  0  0  0  0  0
   -1.2990    3.7500    0.0000 C   0  0  0  0  0  0  0  0  0  0  0  0
   -2.5980    4.5000    0.0000 C   0  0  0  0  0  0  0  0  0  0  0  0
   -2.5980    6.0000    0.0000 N   0  3  0  0  0  0  0  0  0  0  0  0
   -3.8970    6.7500    0.0000 C   0  0  0  0  0  0  0  0  0  0  0  0
   -1.1210    5.7400    0.0000 C   0  0  0  0  0  0  0  0  0  0  0  0
   -2.0850    7.4100    0.0000 C   0  0  0  0  0  0  0  0  0  0  0  0
  1  2  1  0  0  0  0
  2  3  2  0  0  0  0
  2  4  1  0  0  0  0
  4  5  1  0  0  0  0
  5  6  1  0  0  0  0
  6  7  1  0  0  0  0
  7  8  1  0  0  0  0
  7  9  1  0  0  0  0
  7 10  1  0  0  0  0
M  CHG  1   7   1
M  END
>  <n>
11

>  <SMILES>
O(C(=O)C)CC[N+](C)(C)C

>  <IC50>
>1000

>  <Class>
0

>  <NAME>
ACETYL CHOLINE

>  <INCHI_KEY>
OIPILFWXSMYKGL-UHFFFAOYSA-N

>  <Reference>
Mitigating the inhibition of human Bile Salt Export Pump by drugs_ opportunities provided by physicochemical property modulation,  in-silico modeling and structural modification_SI

$$$$
ACNECLEAR
  MOE2013           2D

 25 27  0  0  1  0  0  0  0  0999 V2000
    8.9650   -1.6960    0.0000 C   0  0  0  0  0  0  0  0  0  0  0  0
    7.7520   -0.8150    0.0000 C   0  0  0  0  0  0  0  0  0  0  0  0
    6.3810   -1.4250    0.0000 C   0  0  0  0  0  0  0  0  0  0  0  0
    6.2240   -2.9170    0.0000 C   0  0  0  0  0  0  0  0  0  0  0  0
    7.4380   -3.7980    0.0000 C   0  0  0  0  0  0  0  0  0  0  0  0
    8.8080   -3.1880    0.0000 C   0  0  0  0  0  0  0  0  0  0  0  0
   10.0220   -4.0700    0.0000 Cl  0  0  0  0  0  0  0  0  0  0  0  0
    4.8540   -3.5270    0.0000 Cl  0  0  0  0  0  0  0  0  0  0  0  0
    5.1680   -0.5430    0.0000 C   0  0  0  0  0  0  0  0  0  0  0  0
    3.7970   -1.1530    0.0000 O   0  0  0  0  0  0  0  0  0  0  0  0
    2.5840   -0.2720    0.0000 C   0  0  3  0  0  0  0  0  0  0  0  0
    1.2140   -0.8820    0.0000 C   0  0  0  0  0  0  0  0  0  0  0  0
    0.0000    0.0000    0.0000 N   0  0  0  0  0  0  0  0  0  0  0  0
    0.0000    1.5000    0.0000 C   0  0  0  0  0  0  0  0  0  0  0  0
   -1.4270    1.9640    0.0000 C   0  0  0  0  0  0  0  0  0  0  0  0
   -2.3080    0.7500    0.0000 N   0  0  0  0  0  0  0  0  0  0  0  0
   -1.4270   -0.4640    0.0000 C   0  0  0  0  0  0  0  0  0  0  0  0
    2.7410    1.2200    0.0000 C   0  0  0  0  0  0  0  0  0  0  0  0
    4.1110    1.8300    0.0000 C   0  0  0  0  0  0  0  0  0  0  0  0
    4.2680    3.3220    0.0000 C   0  0  0  0  0  0  0  0  0  0  0  0
    3.0540    4.2040    0.0000 C   0  0  0  0  0  0  0  0  0  0  0  0
    1.6840    3.5940    0.0000 C   0  0  0  0  0  0  0  0  0  0  0  0
    1.5270    2.1020    0.0000 C   0  0  0  0  0  0  0  0  0  0  0  0
    0.1570    1.4920    0.0000 Cl  0  0  0  0  0  0  0  0  0  0  0  0
    3.2110    5.6960    0.0000 Cl  0  0  0  0  0  0  0  0  0  0  0  0
  1  2  1  0  0  0  0
  1  6  2  0  0  0  0
  2  3  2  0  0  0  0
  3  4  1  0  0  0  0
  3  9  1  0  0  0  0
  4  5  2  0  0  0  0
  4  8  1  0  0  0  0
  5  6  1  0  0  0  0
  6  7  1  0  0  0  0
  9 10  1  0  0  0  0
 10 11  1  0  0  0  0
 11 12  1  0  0  0  0
 11 18  1  0  0  0  0
 12 13  1  0  0  0  0
 13 14  1  0  0  0  0
 13 17  1  0  0  0  0
 14 15  2  0  0  0  0
 15 16  1  0  0  0  0
 16 17  2  0  0  0  0
 18 19  1  0  0  0  0
 18 23  2  0  0  0  0
 19 20  2  0  0  0  0
 20 21  1  0  0  0  0
 21 22  2  0  0  0  0
 21 25  1  0  0  0  0
 22 23  1  0  0  0  0
 23 24  1  0  0  0  0
M  END
>  <n>
12

>  <SMILES>
Clc1cc(Cl)ccc1C(OCc1ccc(Cl)cc1Cl)Cn1ccnc1

>  <IC50>
<10

>  <Class>
1

>  <NAME>
ACNECLEAR

>  <INCHI_KEY>
BYBLEWFAAKGYCD-UHFFFAOYSA-N

>  <Reference>
Mitigating the inhibition of human Bile Salt Export Pump by drugs_ opportunities provided by physicochemical property modulation,  in-silico modeling and structural modification_SI

$$$$
ACTARIT
  MOE2013           2D

 14 14  0  0  0  0  0  0  0  0999 V2000
    2.5980   -3.0000    0.0000 C   0  0  0  0  0  0  0  0  0  0  0  0
    1.2990   -2.2500    0.0000 C   0  0  0  0  0  0  0  0  0  0  0  0
    0.0000   -3.0000    0.0000 O   0  0  0  0  0  0  0  0  0  0  0  0
    1.2990   -0.7500    0.0000 N   0  0  0  0  0  0  0  0  0  0  0  0
    0.0000    0.0000    0.0000 C   0  0  0  0  0  0  0  0  0  0  0  0
    0.0000    1.5000    0.0000 C   0  0  0  0  0  0  0  0  0  0  0  0
   -1.2990    2.2500    0.0000 C   0  0  0  0  0  0  0  0  0  0  0  0
   -2.5980    1.5000    0.0000 C   0  0  0  0  0  0  0  0  0  0  0  0
   -2.5980    0.0000    0.0000 C   0  0  0  0  0  0  0  0  0  0  0  0
   -1.2990   -0.7500    0.0000 C   0  0  0  0  0  0  0  0  0  0  0  0
   -3.8970    2.2500    0.0000 C   0  0  0  0  0  0  0  0  0  0  0  0
   -3.8970    3.7500    0.0000 C   0  0  0  0  0  0  0  0  0  0  0  0
   -5.1960    4.5000    0.0000 O   0  0  0  0  0  0  0  0  0  0  0  0
   -2.5980    4.5000    0.0000 O   0  0  0  0  0  0  0  0  0  0  0  0
  1  2  1  0  0  0  0
  2  3  2  0  0  0  0
  2  4  1  0  0  0  0
  4  5  1  0  0  0  0
  5  6  1  0  0  0  0
  5 10  2  0  0  0  0
  6  7  2  0  0  0  0
  7  8  1  0  0  0  0
  8  9  2  0  0  0  0
  8 11  1  0  0  0  0
  9 10  1  0  0  0  0
 11 12  1  0  0  0  0
 12 13  2  0  0  0  0
 12 14  1  0  0  0  0
M  END
>  <n>
13

>  <SMILES>
OC(=O)Cc1ccc(NC(=O)C)cc1

>  <IC50>
>1000

>  <Class>
0

>  <NAME>
ACTARIT

>  <INCHI_KEY>
MROJXXOCABQVEF-UHFFFAOYSA-N

>  <Reference>
Mitigating the inhibition of human Bile Salt Export Pump by drugs_ opportunities provided by physicochemical property modulation,  in-silico modeling and structural modification_SI

$$$$
ACYCLOVIR
  MOE2013           2D

 16 17  0  0  0  0  0  0  0  0999 V2000
    0.0000    0.0000    0.0000 C   0  0  0  0  0  0  0  0  0  0  0  0
    0.0000    1.5000    0.0000 N   0  0  0  0  0  0  0  0  0  0  0  0
   -1.4270    1.9640    0.0000 C   0  0  0  0  0  0  0  0  0  0  0  0
   -2.0370    3.3340    0.0000 C   0  0  0  0  0  0  0  0  0  0  0  0
   -1.1550    4.5470    0.0000 O   0  0  0  0  0  0  0  0  0  0  0  0
   -3.5280    3.4910    0.0000 N   0  0  0  0  0  0  0  0  0  0  0  0
   -4.4100    2.2770    0.0000 C   0  0  0  0  0  0  0  0  0  0  0  0
   -3.8000    0.9070    0.0000 N   0  0  0  0  0  0  0  0  0  0  0  0
   -2.3080    0.7500    0.0000 C   0  0  0  0  0  0  0  0  0  0  0  0
   -1.4270   -0.4640    0.0000 N   0  0  0  0  0  0  0  0  0  0  0  0
   -1.8900   -1.8900    0.0000 C   0  0  0  0  0  0  0  0  0  0  0  0
   -0.8860   -3.0050    0.0000 O   0  0  0  0  0  0  0  0  0  0  0  0
   -1.3500   -4.4310    0.0000 C   0  0  0  0  0  0  0  0  0  0  0  0
   -0.3460   -5.5460    0.0000 C   0  0  0  0  0  0  0  0  0  0  0  0
   -0.8100   -6.9730    0.0000 O   0  0  0  0  0  0  0  0  0  0  0  0
   -5.9020    2.4340    0.0000 N   0  0  0  0  0  0  0  0  0  0  0  0
  1  2  2  0  0  0  0
  1 10  1  0  0  0  0
  2  3  1  0  0  0  0
  3  4  1  0  0  0  0
  3  9  2  0  0  0  0
  4  5  2  0  0  0  0
  4  6  1  0  0  0  0
  6  7  1  0  0  0  0
  7  8  2  0  0  0  0
  7 16  1  0  0  0  0
  8  9  1  0  0  0  0
  9 10  1  0  0  0  0
 10 11  1  0  0  0  0
 11 12  1  0  0  0  0
 12 13  1  0  0  0  0
 13 14  1  0  0  0  0
 14 15  1  0  0  0  0
M  END
>  <n>
14

>  <SMILES>
O=C1NC(=Nc2n(cnc12)COCCO)N

>  <IC50>
>1000

>  <Class>
0

>  <NAME>
ACYCLOVIR

>  <INCHI_KEY>
MKUXAQIIEYXACX-UHFFFAOYSA-N

>  <Reference>
Mitigating, Dawson

$$$$
ADENINE
  MOE2013           2D

 10 11  0  0  0  0  0  0  0  0999 V2000
    0.0000    0.0000    0.0000 C   0  0  0  0  0  0  0  0  0  0  0  0
    0.0000    1.5000    0.0000 N   0  0  0  0  0  0  0  0  0  0  0  0
   -1.4270    1.9640    0.0000 C   0  0  0  0  0  0  0  0  0  0  0  0
   -2.0370    3.3340    0.0000 C   0  0  0  0  0  0  0  0  0  0  0  0
   -3.5280    3.4910    0.0000 N   0  0  0  0  0  0  0  0  0  0  0  0
   -4.4100    2.2770    0.0000 C   0  0  0  0  0  0  0  0  0  0  0  0
   -3.8000    0.9070    0.0000 N   0  0  0  0  0  0  0  0  0  0  0  0
   -2.3080    0.7500    0.0000 C   0  0  0  0  0  0  0  0  0  0  0  0
   -1.4270   -0.4640    0.0000 N   0  0  0  0  0  0  0  0  0  0  0  0
   -1.1550    4.5470    0.0000 N   0  0  0  0  0  0  0  0  0  0  0  0
  1  2  1  0  0  0  0
  1  9  2  0  0  0  0
  2  3  1  0  0  0  0
  3  4  1  0  0  0  0
  3  8  2  0  0  0  0
  4  5  2  0  0  0  0
  4 10  1  0  0  0  0
  5  6  1  0  0  0  0
  6  7  2  0  0  0  0
  7  8  1  0  0  0  0
  8  9  1  0  0  0  0
M  END
>  <n>
15

>  <SMILES>
[nH]1c2c(ncnc2N)nc1

>  <IC50>
>1000

>  <Class>
0

>  <NAME>
ADENINE

>  <INCHI_KEY>
GFFGJBXGBJISGV-UHFFFAOYSA-N

>  <Reference>
Mitigating the inhibition of human Bile Salt Export Pump by drugs_ opportunities provided by physicochemical property modulation,  in-silico modeling and structural modification_SI

$$$$
ADIPHENINE
  MOE2013           2D

 23 24  0  0  0  0  0  0  0  0999 V2000
    5.1960   -9.0000    0.0000 C   0  0  0  0  0  0  0  0  0  0  0  0
    5.1960   -7.5000    0.0000 C   0  0  0  0  0  0  0  0  0  0  0  0
    3.8970   -6.7500    0.0000 N   0  0  0  0  0  0  0  0  0  0  0  0
    2.5980   -7.5000    0.0000 C   0  0  0  0  0  0  0  0  0  0  0  0
    2.5980   -9.0000    0.0000 C   0  0  0  0  0  0  0  0  0  0  0  0
    3.8970   -5.2500    0.0000 C   0  0  0  0  0  0  0  0  0  0  0  0
    2.5980   -4.5000    0.0000 C   0  0  0  0  0  0  0  0  0  0  0  0
    2.5980   -3.0000    0.0000 O   0  0  0  0  0  0  0  0  0  0  0  0
    1.2990   -2.2500    0.0000 C   0  0  0  0  0  0  0  0  0  0  0  0
    0.0000   -3.0000    0.0000 O   0  0  0  0  0  0  0  0  0  0  0  0
    1.2990   -0.7500    0.0000 C   0  0  0  0  0  0  0  0  0  0  0  0
    0.0000    0.0000    0.0000 C   0  0  0  0  0  0  0  0  0  0  0  0
    0.0000    1.5000    0.0000 C   0  0  0  0  0  0  0  0  0  0  0  0
   -1.2990    2.2500    0.0000 C   0  0  0  0  0  0  0  0  0  0  0  0
   -2.5980    1.5000    0.0000 C   0  0  0  0  0  0  0  0  0  0  0  0
   -2.5980    0.0000    0.0000 C   0  0  0  0  0  0  0  0  0  0  0  0
   -1.2990   -0.7500    0.0000 C   0  0  0  0  0  0  0  0  0  0  0  0
    2.5980    0.0000    0.0000 C   0  0  0  0  0  0  0  0  0  0  0  0
    3.8970   -0.7500    0.0000 C   0  0  0  0  0  0  0  0  0  0  0  0
    5.1960    0.0000    0.0000 C   0  0  0  0  0  0  0  0  0  0  0  0
    5.1960    1.5000    0.0000 C   0  0  0  0  0  0  0  0  0  0  0  0
    3.8970    2.2500    0.0000 C   0  0  0  0  0  0  0  0  0  0  0  0
    2.5980    1.5000    0.0000 C   0  0  0  0  0  0  0  0  0  0  0  0
  1  2  1  0  0  0  0
  2  3  1  0  0  0  0
  3  4  1  0  0  0  0
  3  6  1  0  0  0  0
  4  5  1  0  0  0  0
  6  7  1  0  0  0  0
  7  8  1  0  0  0  0
  8  9  1  0  0  0  0
  9 10  2  0  0  0  0
  9 11  1  0  0  0  0
 11 12  1  0  0  0  0
 11 18  1  0  0  0  0
 12 13  1  0  0  0  0
 12 17  2  0  0  0  0
 13 14  2  0  0  0  0
 14 15  1  0  0  0  0
 15 16  2  0  0  0  0
 16 17  1  0  0  0  0
 18 19  1  0  0  0  0
 18 23  2  0  0  0  0
 19 20  2  0  0  0  0
 20 21  1  0  0  0  0
 21 22  2  0  0  0  0
 22 23  1  0  0  0  0
M  END
>  <n>
16

>  <SMILES>
O(C(=O)C(c1ccccc1)c1ccccc1)CCN(CC)CC

>  <IC50>
158.4

>  <Class>
0

>  <NAME>
ADIPHENINE

>  <INCHI_KEY>
JGOAIQNSOGZNBX-UHFFFAOYSA-N

>  <Reference>
Mitigating the inhibition of human Bile Salt Export Pump by drugs_ opportunities provided by physicochemical property modulation,  in-silico modeling and structural modification_SI

$$$$
ALBUTEROL
  MOE2013           2D

 17 17  0  0  1  0  0  0  0  0999 V2000
    6.4950   -0.7500    0.0000 C   0  0  0  0  0  0  0  0  0  0  0  0
    5.1960    0.0000    0.0000 C   0  0  0  0  0  0  0  0  0  0  0  0
    6.1600    1.1490    0.0000 C   0  0  0  0  0  0  0  0  0  0  0  0
    4.2320    1.1490    0.0000 C   0  0  0  0  0  0  0  0  0  0  0  0
    3.8970   -0.7500    0.0000 N   0  0  0  0  0  0  0  0  0  0  0  0
    2.5980    0.0000    0.0000 C   0  0  0  0  0  0  0  0  0  0  0  0
    1.2990   -0.7500    0.0000 C   0  0  3  0  0  0  0  0  0  0  0  0
    0.0000    0.0000    0.0000 C   0  0  0  0  0  0  0  0  0  0  0  0
    0.0000    1.5000    0.0000 C   0  0  0  0  0  0  0  0  0  0  0  0
   -1.2990    2.2500    0.0000 C   0  0  0  0  0  0  0  0  0  0  0  0
   -2.5980    1.5000    0.0000 C   0  0  0  0  0  0  0  0  0  0  0  0
   -2.5980    0.0000    0.0000 C   0  0  0  0  0  0  0  0  0  0  0  0
   -1.2990   -0.7500    0.0000 C   0  0  0  0  0  0  0  0  0  0  0  0
   -3.8970   -0.7500    0.0000 C   0  0  0  0  0  0  0  0  0  0  0  0
   -5.1960    0.0000    0.0000 O   0  0  0  0  0  0  0  0  0  0  0  0
   -3.8970    2.2500    0.0000 O   0  0  0  0  0  0  0  0  0  0  0  0
    1.2990   -2.2500    0.0000 O   0  0  0  0  0  0  0  0  0  0  0  0
  1  2  1  0  0  0  0
  2  3  1  0  0  0  0
  2  4  1  0  0  0  0
  2  5  1  0  0  0  0
  5  6  1  0  0  0  0
  6  7  1  0  0  0  0
  7  8  1  0  0  0  0
  7 17  1  0  0  0  0
  8  9  1  0  0  0  0
  8 13  2  0  0  0  0
  9 10  2  0  0  0  0
 10 11  1  0  0  0  0
 11 12  2  0  0  0  0
 11 16  1  0  0  0  0
 12 13  1  0  0  0  0
 12 14  1  0  0  0  0
 14 15  1  0  0  0  0
M  END
>  <n>
17

>  <SMILES>
Oc1ccc(cc1CO)C(O)CNC(C)(C)C

>  <IC50>
>1000

>  <Class>
0

>  <NAME>
ALBUTEROL

>  <INCHI_KEY>
NDAUXUAQIAJITI-UHFFFAOYSA-N

>  <Reference>
Mitigating the inhibition of human Bile Salt Export Pump by drugs_ opportunities provided by physicochemical property modulation,  in-silico modeling and structural modification_SI

$$$$
ALMOKALANT
  MOE2013           2D

 24 24  0  0  1  0  0  0  0  0999 V2000
    6.4950   -9.7500    0.0000 S   0  0  3  0  0  0  0  0  0  0  0  0
    7.7940   -9.0000    0.0000 O   0  0  0  0  0  0  0  0  0  0  0  0
    6.4950  -11.2500    0.0000 C   0  0  0  0  0  0  0  0  0  0  0  0
    5.1960   -9.0000    0.0000 C   0  0  0  0  0  0  0  0  0  0  0  0
    5.1960   -7.5000    0.0000 C   0  0  0  0  0  0  0  0  0  0  0  0
    3.8970   -6.7500    0.0000 C   0  0  0  0  0  0  0  0  0  0  0  0
    3.8970   -5.2500    0.0000 N   0  0  3  0  0  0  0  0  0  0  0  0
    5.1960   -4.5000    0.0000 C   0  0  0  0  0  0  0  0  0  0  0  0
    2.5980   -4.5000    0.0000 C   0  0  0  0  0  0  0  0  0  0  0  0
    6.4950   -5.2500    0.0000 C   0  0  0  0  0  0  0  0  0  0  0  0
    2.5980   -3.0000    0.0000 C   0  0  3  0  0  0  0  0  0  0  0  0
    1.2990   -2.2500    0.0000 C   0  0  0  0  0  0  0  0  0  0  0  0
    3.8970   -2.2500    0.0000 O   0  0  0  0  0  0  0  0  0  0  0  0
    1.2990   -0.7500    0.0000 O   0  0  0  0  0  0  0  0  0  0  0  0
    0.0000    0.0000    0.0000 C   0  0  0  0  0  0  0  0  0  0  0  0
    0.0000    1.5000    0.0000 C   0  0  0  0  0  0  0  0  0  0  0  0
   -1.2990   -0.7500    0.0000 C   0  0  0  0  0  0  0  0  0  0  0  0
   -1.2990    2.2500    0.0000 C   0  0  0  0  0  0  0  0  0  0  0  0
   -2.5980    0.0000    0.0000 C   0  0  0  0  0  0  0  0  0  0  0  0
   -2.5980    1.5000    0.0000 C   0  0  0  0  0  0  0  0  0  0  0  0
   -3.8970    2.2500    0.0000 C   0  0  0  0  0  0  0  0  0  0  0  0
   -5.1960    3.0000    0.0000 N   0  0  0  0  0  0  0  0  0  0  0  0
    7.7940  -12.0000    0.0000 C   0  0  0  0  0  0  0  0  0  0  0  0
    7.7940  -13.5000    0.0000 C   0  0  0  0  0  0  0  0  0  0  0  0
  1  2  2  0  0  0  0
  1  3  1  0  0  0  0
  1  4  1  0  0  0  0
  3 23  1  0  0  0  0
  4  5  1  0  0  0  0
  5  6  1  0  0  0  0
  6  7  1  0  0  0  0
  7  8  1  0  0  0  0
  7  9  1  0  0  0  0
  8 10  1  0  0  0  0
  9 11  1  0  0  0  0
 11 12  1  0  0  0  0
 11 13  1  0  0  0  0
 12 14  1  0  0  0  0
 14 15  1  0  0  0  0
 15 16  2  0  0  0  0
 15 17  1  0  0  0  0
 16 18  1  0  0  0  0
 17 19  2  0  0  0  0
 18 20  2  0  0  0  0
 19 20  1  0  0  0  0
 20 21  1  0  0  0  0
 21 22  3  0  0  0  0
 23 24  1  0  0  0  0
M  END
>  <n>
18

>  <SMILES>
S(=O)(CCCN(CC(O)COc1ccc(cc1)C#N)CC)CCC

>  <IC50>
55.75

>  <Class>
0

>  <NAME>
ALMOKALANT

>  <INCHI_KEY>
ZMHOBBKJBYLXFR-UHFFFAOYSA-N

>  <Reference>
Mitigating the inhibition of human Bile Salt Export Pump by drugs_ opportunities provided by physicochemical property modulation,  in-silico modeling and structural modification_SI

$$$$
ALPHA_METHYLDOPA
  MOE2013           2D

 15 15  0  0  1  0  0  0  0  0999 V2000
    3.5620    1.1490    0.0000 C   0  0  0  0  0  0  0  0  0  0  0  0
    2.5980    0.0000    0.0000 C   0  0  2  0  0  0  0  0  0  0  0  0
    1.2990   -0.7500    0.0000 C   0  0  0  0  0  0  0  0  0  0  0  0
    0.0000    0.0000    0.0000 C   0  0  0  0  0  0  0  0  0  0  0  0
    0.0000    1.5000    0.0000 C   0  0  0  0  0  0  0  0  0  0  0  0
   -1.2990    2.2500    0.0000 C   0  0  0  0  0  0  0  0  0  0  0  0
   -2.5980    1.5000    0.0000 C   0  0  0  0  0  0  0  0  0  0  0  0
   -2.5980    0.0000    0.0000 C   0  0  0  0  0  0  0  0  0  0  0  0
   -1.2990   -0.7500    0.0000 C   0  0  0  0  0  0  0  0  0  0  0  0
   -3.8970   -0.7500    0.0000 O   0  0  0  0  0  0  0  0  0  0  0  0
   -3.8970    2.2500    0.0000 O   0  0  0  0  0  0  0  0  0  0  0  0
    3.8970   -0.7500    0.0000 C   0  0  0  0  0  0  0  0  0  0  0  0
    5.1960    0.0000    0.0000 O   0  0  0  0  0  0  0  0  0  0  0  0
    3.8970   -2.2500    0.0000 O   0  0  0  0  0  0  0  0  0  0  0  0
    1.6340    1.1490    0.0000 N   0  0  0  0  0  0  0  0  0  0  0  0
  2  1  1  1  0  0  0
  2  3  1  0  0  0  0
  2 12  1  0  0  0  0
  2 15  1  6  0  0  0
  3  4  1  0  0  0  0
  4  5  2  0  0  0  0
  4  9  1  0  0  0  0
  5  6  1  0  0  0  0
  6  7  2  0  0  0  0
  7  8  1  0  0  0  0
  7 11  1  0  0  0  0
  8  9  2  0  0  0  0
  8 10  1  0  0  0  0
 12 13  2  0  0  0  0
 12 14  1  0  0  0  0
M  END
>  <n>
19

>  <SMILES>
Oc1cc(ccc1O)C[C@](N)(C(O)=O)C

>  <IC50>
>1000

>  <Class>
0

>  <NAME>
ALPHA-METHYLDOPA

>  <INCHI_KEY>
CJCSPKMFHVPWAR-JTQLQIEISA-N

>  <Reference>
Mitigating the inhibition of human Bile Salt Export Pump by drugs_ opportunities provided by physicochemical property modulation,  in-silico modeling and structural modification_SI

$$$$
ALTRETAMINE
  MOE2013           2D

 15 15  0  0  0  0  0  0  0  0999 V2000
    1.2990   -2.2500    0.0000 C   0  0  0  0  0  0  0  0  0  0  0  0
    1.2990   -0.7500    0.0000 N   0  0  0  0  0  0  0  0  0  0  0  0
    2.5980    0.0000    0.0000 C   0  0  0  0  0  0  0  0  0  0  0  0
    0.0000    0.0000    0.0000 C   0  0  0  0  0  0  0  0  0  0  0  0
    0.0000    1.5000    0.0000 N   0  0  0  0  0  0  0  0  0  0  0  0
   -1.2990    2.2500    0.0000 C   0  0  0  0  0  0  0  0  0  0  0  0
   -2.5980    1.5000    0.0000 N   0  0  0  0  0  0  0  0  0  0  0  0
   -2.5980    0.0000    0.0000 C   0  0  0  0  0  0  0  0  0  0  0  0
   -1.2990   -0.7500    0.0000 N   0  0  0  0  0  0  0  0  0  0  0  0
   -3.8970   -0.7500    0.0000 N   0  0  0  0  0  0  0  0  0  0  0  0
   -5.1960    0.0000    0.0000 C   0  0  0  0  0  0  0  0  0  0  0  0
   -3.8970   -2.2500    0.0000 C   0  0  0  0  0  0  0  0  0  0  0  0
   -1.2990    3.7500    0.0000 N   0  0  0  0  0  0  0  0  0  0  0  0
   -2.5980    4.5000    0.0000 C   0  0  0  0  0  0  0  0  0  0  0  0
    0.0000    4.5000    0.0000 C   0  0  0  0  0  0  0  0  0  0  0  0
  1  2  1  0  0  0  0
  2  3  1  0  0  0  0
  2  4  1  0  0  0  0
  4  5  1  0  0  0  0
  4  9  2  0  0  0  0
  5  6  2  0  0  0  0
  6  7  1  0  0  0  0
  6 13  1  0  0  0  0
  7  8  2  0  0  0  0
  8  9  1  0  0  0  0
  8 10  1  0  0  0  0
 10 11  1  0  0  0  0
 10 12  1  0  0  0  0
 13 14  1  0  0  0  0
 13 15  1  0  0  0  0
M  END
>  <n>
21

>  <SMILES>
n1c(nc(nc1N(C)C)N(C)C)N(C)C

>  <IC50>
>1000

>  <Class>
0

>  <NAME>
ALTRETAMINE

>  <INCHI_KEY>
UUVWYPNAQBNQJQ-UHFFFAOYSA-N

>  <Reference>
Mitigating the inhibition of human Bile Salt Export Pump by drugs_ opportunities provided by physicochemical property modulation,  in-silico modeling and structural modification_SI

$$$$
AMILORIDE
  MOE2013           2D

 15 15  0  0  0  0  0  0  0  0999 V2000
    0.0000    0.0000    0.0000 C   0  0  0  0  0  0  0  0  0  0  0  0
    0.0000    1.5000    0.0000 C   0  0  0  0  0  0  0  0  0  0  0  0
   -1.2990    2.2500    0.0000 N   0  0  0  0  0  0  0  0  0  0  0  0
   -2.5980    1.5000    0.0000 C   0  0  0  0  0  0  0  0  0  0  0  0
   -2.5980    0.0000    0.0000 C   0  0  0  0  0  0  0  0  0  0  0  0
   -1.2990   -0.7500    0.0000 N   0  0  0  0  0  0  0  0  0  0  0  0
   -3.8970   -0.7500    0.0000 Cl  0  0  0  0  0  0  0  0  0  0  0  0
   -3.8970    2.2500    0.0000 N   0  0  0  0  0  0  0  0  0  0  0  0
    1.2990    2.2500    0.0000 N   0  0  0  0  0  0  0  0  0  0  0  0
    1.2990   -0.7500    0.0000 C   0  0  0  0  0  0  0  0  0  0  0  0
    1.2990   -2.2500    0.0000 O   0  0  0  0  0  0  0  0  0  0  0  0
    2.5980    0.0000    0.0000 N   0  0  0  0  0  0  0  0  0  0  0  0
    3.8970   -0.7500    0.0000 C   0  0  0  0  0  0  0  0  0  0  0  0
    5.1960    0.0000    0.0000 N   0  0  0  0  0  0  0  0  0  0  0  0
    3.8970   -2.2500    0.0000 N   0  0  0  0  0  0  0  0  0  0  0  0
  1  2  1  0  0  0  0
  1  6  2  0  0  0  0
  1 10  1  0  0  0  0
  2  3  2  0  0  0  0
  2  9  1  0  0  0  0
  3  4  1  0  0  0  0
  4  5  2  0  0  0  0
  4  8  1  0  0  0  0
  5  6  1  0  0  0  0
  5  7  1  0  0  0  0
 10 11  2  0  0  0  0
 10 12  1  0  0  0  0
 12 13  1  0  0  0  0
 13 14  2  0  0  0  0
 13 15  1  0  0  0  0
M  END
>  <n>
22

>  <SMILES>
Clc1nc(C(=O)NC(N)=N)c(nc1N)N

>  <IC50>
>1000

>  <Class>
0

>  <NAME>
AMILORIDE

>  <INCHI_KEY>
XSDQTOBWRPYKKA-UHFFFAOYSA-N

>  <Reference>
Mitigating the inhibition of human Bile Salt Export Pump by drugs_ opportunities provided by physicochemical property modulation,  in-silico modeling and structural modification_SI

$$$$
AMINOGLUTETHIMIDE
  MOE2013           2D

 17 18  0  0  1  0  0  0  0  0999 V2000
    3.2890    0.9200    0.0000 C   0  0  0  0  0  0  0  0  0  0  0  0
    1.8120    0.6600    0.0000 C   0  0  0  0  0  0  0  0  0  0  0  0
    1.2990   -0.7500    0.0000 C   0  0  3  0  0  0  0  0  0  0  0  0
    0.3350   -1.8990    0.0000 C   0  0  0  0  0  0  0  0  0  0  0  0
    0.8480   -3.3090    0.0000 C   0  0  0  0  0  0  0  0  0  0  0  0
    2.3250   -3.5690    0.0000 C   0  0  0  0  0  0  0  0  0  0  0  0
    2.8380   -4.9790    0.0000 O   0  0  0  0  0  0  0  0  0  0  0  0
    3.2890   -2.4200    0.0000 N   0  0  0  0  0  0  0  0  0  0  0  0
    2.7760   -1.0100    0.0000 C   0  0  0  0  0  0  0  0  0  0  0  0
    3.7400    0.1390    0.0000 O   0  0  0  0  0  0  0  0  0  0  0  0
    0.0000    0.0000    0.0000 C   0  0  0  0  0  0  0  0  0  0  0  0
    0.0000    1.5000    0.0000 C   0  0  0  0  0  0  0  0  0  0  0  0
   -1.2990    2.2500    0.0000 C   0  0  0  0  0  0  0  0  0  0  0  0
   -2.5980    1.5000    0.0000 C   0  0  0  0  0  0  0  0  0  0  0  0
   -2.5980    0.0000    0.0000 C   0  0  0  0  0  0  0  0  0  0  0  0
   -1.2990   -0.7500    0.0000 C   0  0  0  0  0  0  0  0  0  0  0  0
   -3.8970    2.2500    0.0000 N   0  0  0  0  0  0  0  0  0  0  0  0
  1  2  1  0  0  0  0
  2  3  1  0  0  0  0
  3  4  1  0  0  0  0
  3  9  1  0  0  0  0
  3 11  1  0  0  0  0
  4  5  1  0  0  0  0
  5  6  1  0  0  0  0
  6  7  2  0  0  0  0
  6  8  1  0  0  0  0
  8  9  1  0  0  0  0
  9 10  2  0  0  0  0
 11 12  1  0  0  0  0
 11 16  2  0  0  0  0
 12 13  2  0  0  0  0
 13 14  1  0  0  0  0
 14 15  2  0  0  0  0
 14 17  1  0  0  0  0
 15 16  1  0  0  0  0
M  END
>  <n>
23

>  <SMILES>
O=C1NC(=O)CCC1(CC)c1ccc(N)cc1

>  <IC50>
>1000

>  <Class>
0

>  <NAME>
AMINOGLUTETHIMIDE

>  <INCHI_KEY>
ROBVIMPUHSLWNV-UHFFFAOYSA-N

>  <Reference>
Mitigating the inhibition of human Bile Salt Export Pump by drugs_ opportunities provided by physicochemical property modulation,  in-silico modeling and structural modification_SI

$$$$
AMINOHIPPURIC_ACID
  MOE2013           2D

 14 14  0  0  0  0  0  0  0  0999 V2000
    0.0000    0.0000    0.0000 C   0  0  0  0  0  0  0  0  0  0  0  0
    0.0000    1.5000    0.0000 C   0  0  0  0  0  0  0  0  0  0  0  0
   -1.2990    2.2500    0.0000 C   0  0  0  0  0  0  0  0  0  0  0  0
   -2.5980    1.5000    0.0000 C   0  0  0  0  0  0  0  0  0  0  0  0
   -2.5980    0.0000    0.0000 C   0  0  0  0  0  0  0  0  0  0  0  0
   -1.2990   -0.7500    0.0000 C   0  0  0  0  0  0  0  0  0  0  0  0
   -1.2990   -2.2500    0.0000 C   0  0  0  0  0  0  0  0  0  0  0  0
   -2.5980   -3.0000    0.0000 O   0  0  0  0  0  0  0  0  0  0  0  0
    0.0000   -3.0000    0.0000 N   0  0  0  0  0  0  0  0  0  0  0  0
    0.0000   -4.5000    0.0000 C   0  0  0  0  0  0  0  0  0  0  0  0
    1.2990   -5.2500    0.0000 C   0  0  0  0  0  0  0  0  0  0  0  0
    1.2990   -6.7500    0.0000 O   0  0  0  0  0  0  0  0  0  0  0  0
    2.5980   -4.5000    0.0000 O   0  0  0  0  0  0  0  0  0  0  0  0
   -1.2990    3.7500    0.0000 N   0  0  0  0  0  0  0  0  0  0  0  0
  1  2  1  0  0  0  0
  1  6  2  0  0  0  0
  2  3  2  0  0  0  0
  3  4  1  0  0  0  0
  3 14  1  0  0  0  0
  4  5  2  0  0  0  0
  5  6  1  0  0  0  0
  6  7  1  0  0  0  0
  7  8  2  0  0  0  0
  7  9  1  0  0  0  0
  9 10  1  0  0  0  0
 10 11  1  0  0  0  0
 11 12  2  0  0  0  0
 11 13  1  0  0  0  0
M  END
>  <n>
24

>  <SMILES>
OC(=O)CNC(=O)c1ccc(N)cc1

>  <IC50>
>1000

>  <Class>
0

>  <NAME>
AMINOHIPPURIC ACID

>  <INCHI_KEY>
HSMNQINEKMPTIC-UHFFFAOYSA-N

>  <Reference>
Mitigating the inhibition of human Bile Salt Export Pump by drugs_ opportunities provided by physicochemical property modulation,  in-silico modeling and structural modification_SI

$$$$
AMIODARONE
  MOE2013           2D

 31 33  0  0  0  0  0  0  0  0999 V2000
    2.1140   -4.7470    0.0000 C   0  0  0  0  0  0  0  0  0  0  0  0
    2.2700   -3.2550    0.0000 C   0  0  0  0  0  0  0  0  0  0  0  0
    1.0570   -2.3740    0.0000 C   0  0  0  0  0  0  0  0  0  0  0  0
    1.2140   -0.8820    0.0000 C   0  0  0  0  0  0  0  0  0  0  0  0
    0.0000    0.0000    0.0000 C   0  0  0  0  0  0  0  0  0  0  0  0
    0.0000    1.5000    0.0000 C   0  0  0  0  0  0  0  0  0  0  0  0
   -1.4270    1.9640    0.0000 C   0  0  0  0  0  0  0  0  0  0  0  0
   -2.0370    3.3340    0.0000 C   0  0  0  0  0  0  0  0  0  0  0  0
   -3.5280    3.4910    0.0000 C   0  0  0  0  0  0  0  0  0  0  0  0
   -4.4100    2.2770    0.0000 C   0  0  0  0  0  0  0  0  0  0  0  0
   -3.8000    0.9070    0.0000 C   0  0  0  0  0  0  0  0  0  0  0  0
   -2.3080    0.7500    0.0000 C   0  0  0  0  0  0  0  0  0  0  0  0
   -1.4270   -0.4640    0.0000 O   0  0  0  0  0  0  0  0  0  0  0  0
    1.2140    2.3820    0.0000 C   0  0  0  0  0  0  0  0  0  0  0  0
    2.5840    1.7720    0.0000 O   0  0  0  0  0  0  0  0  0  0  0  0
    1.0570    3.8740    0.0000 C   0  0  0  0  0  0  0  0  0  0  0  0
    2.2700    4.7550    0.0000 C   0  0  0  0  0  0  0  0  0  0  0  0
    2.1140    6.2470    0.0000 C   0  0  0  0  0  0  0  0  0  0  0  0
    0.7430    6.8570    0.0000 C   0  0  0  0  0  0  0  0  0  0  0  0
   -0.4700    5.9750    0.0000 C   0  0  0  0  0  0  0  0  0  0  0  0
   -0.3140    4.4840    0.0000 C   0  0  0  0  0  0  0  0  0  0  0  0
   -1.8410    6.5860    0.0000 I   0  0  0  0  0  0  0  0  0  0  0  0
    0.5860    8.3490    0.0000 O   0  0  0  0  0  0  0  0  0  0  0  0
    1.8000    9.2300    0.0000 C   0  0  0  0  0  0  0  0  0  0  0  0
    1.6430   10.7220    0.0000 C   0  0  0  0  0  0  0  0  0  0  0  0
    2.8570   11.6040    0.0000 N   0  0  0  0  0  0  0  0  0  0  0  0
    2.7000   13.0960    0.0000 C   0  0  0  0  0  0  0  0  0  0  0  0
    3.9130   13.9770    0.0000 C   0  0  0  0  0  0  0  0  0  0  0  0
    4.2270   10.9940    0.0000 C   0  0  0  0  0  0  0  0  0  0  0  0
    5.4400   11.8760    0.0000 C   0  0  0  0  0  0  0  0  0  0  0  0
    3.3270    7.1290    0.0000 I   0  0  0  0  0  0  0  0  0  0  0  0
  1  2  1  0  0  0  0
  2  3  1  0  0  0  0
  3  4  1  0  0  0  0
  4  5  1  0  0  0  0
  5  6  2  0  0  0  0
  5 13  1  0  0  0  0
  6  7  1  0  0  0  0
  6 14  1  0  0  0  0
  7  8  1  0  0  0  0
  7 12  2  0  0  0  0
  8  9  2  0  0  0  0
  9 10  1  0  0  0  0
 10 11  2  0  0  0  0
 11 12  1  0  0  0  0
 12 13  1  0  0  0  0
 14 15  2  0  0  0  0
 14 16  1  0  0  0  0
 16 17  1  0  0  0  0
 16 21  2  0  0  0  0
 17 18  2  0  0  0  0
 18 19  1  0  0  0  0
 18 31  1  0  0  0  0
 19 20  2  0  0  0  0
 19 23  1  0  0  0  0
 20 21  1  0  0  0  0
 20 22  1  0  0  0  0
 23 24  1  0  0  0  0
 24 25  1  0  0  0  0
 25 26  1  0  0  0  0
 26 27  1  0  0  0  0
 26 29  1  0  0  0  0
 27 28  1  0  0  0  0
 29 30  1  0  0  0  0
M  END
>  <n>
25

>  <SMILES>
Ic1cc(cc(I)c1OCCN(CC)CC)C(=O)c1c2c(oc1CCCC)cccc2

>  <IC50>
<10

>  <Class>
1

>  <NAME>
AMIODARONE

>  <INCHI_KEY>
IYIKLHRQXLHMJQ-UHFFFAOYSA-N

>  <Reference>
Mitigating the inhibition of human Bile Salt Export Pump by drugs_ opportunities provided by physicochemical property modulation,  in-silico modeling and structural modification_SI

$$$$
AMODIAQUINE
  MOE2013           2D

 25 27  0  0  0  0  0  0  0  0999 V2000
    6.4950   11.2500    0.0000 C   0  0  0  0  0  0  0  0  0  0  0  0
    5.1960   10.5000    0.0000 C   0  0  0  0  0  0  0  0  0  0  0  0
    5.1960    9.0000    0.0000 N   0  0  0  0  0  0  0  0  0  0  0  0
    6.4950    8.2500    0.0000 C   0  0  0  0  0  0  0  0  0  0  0  0
    7.7940    9.0000    0.0000 C   0  0  0  0  0  0  0  0  0  0  0  0
    3.8970    8.2500    0.0000 C   0  0  0  0  0  0  0  0  0  0  0  0
    3.8970    6.7500    0.0000 C   0  0  0  0  0  0  0  0  0  0  0  0
    2.5980    6.0000    0.0000 C   0  0  0  0  0  0  0  0  0  0  0  0
    2.5980    4.5000    0.0000 C   0  0  0  0  0  0  0  0  0  0  0  0
    3.8970    3.7500    0.0000 C   0  0  0  0  0  0  0  0  0  0  0  0
    5.1960    4.5000    0.0000 C   0  0  0  0  0  0  0  0  0  0  0  0
    5.1960    6.0000    0.0000 C   0  0  0  0  0  0  0  0  0  0  0  0
    6.4950    6.7500    0.0000 O   0  0  0  0  0  0  0  0  0  0  0  0
    1.2990    3.7500    0.0000 N   0  0  0  0  0  0  0  0  0  0  0  0
    1.2990    2.2500    0.0000 C   0  0  0  0  0  0  0  0  0  0  0  0
    2.5980    1.5000    0.0000 C   0  0  0  0  0  0  0  0  0  0  0  0
    2.5980    0.0000    0.0000 C   0  0  0  0  0  0  0  0  0  0  0  0
    1.2990   -0.7500    0.0000 N   0  0  0  0  0  0  0  0  0  0  0  0
    0.0000    0.0000    0.0000 C   0  0  0  0  0  0  0  0  0  0  0  0
    0.0000    1.5000    0.0000 C   0  0  0  0  0  0  0  0  0  0  0  0
   -1.2990    2.2500    0.0000 C   0  0  0  0  0  0  0  0  0  0  0  0
   -2.5980    1.5000    0.0000 C   0  0  0  0  0  0  0  0  0  0  0  0
   -2.5980    0.0000    0.0000 C   0  0  0  0  0  0  0  0  0  0  0  0
   -1.2990   -0.7500    0.0000 C   0  0  0  0  0  0  0  0  0  0  0  0
   -3.8970   -0.7500    0.0000 Cl  0  0  0  0  0  0  0  0  0  0  0  0
  1  2  1  0  0  0  0
  2  3  1  0  0  0  0
  3  4  1  0  0  0  0
  3  6  1  0  0  0  0
  4  5  1  0  0  0  0
  6  7  1  0  0  0  0
  7  8  1  0  0  0  0
  7 12  2  0  0  0  0
  8  9  2  0  0  0  0
  9 10  1  0  0  0  0
  9 14  1  0  0  0  0
 10 11  2  0  0  0  0
 11 12  1  0  0  0  0
 12 13  1  0  0  0  0
 14 15  1  0  0  0  0
 15 16  2  0  0  0  0
 15 20  1  0  0  0  0
 16 17  1  0  0  0  0
 17 18  2  0  0  0  0
 18 19  1  0  0  0  0
 19 20  1  0  0  0  0
 19 24  2  0  0  0  0
 20 21  2  0  0  0  0
 21 22  1  0  0  0  0
 22 23  2  0  0  0  0
 23 24  1  0  0  0  0
 23 25  1  0  0  0  0
M  END
>  <n>
27

>  <SMILES>
Clc1cc2nccc(Nc3cc(CN(CC)CC)c(O)cc3)c2cc1

>  <IC50>
77.76

>  <Class>
0

>  <NAME>
AMODIAQUINE

>  <INCHI_KEY>
OVCDSSHSILBFBN-UHFFFAOYSA-N

>  <Reference>
Mitigating the inhibition of human Bile Salt Export Pump by drugs_ opportunities provided by physicochemical property modulation,  in-silico modeling and structural modification_SI

$$$$
AMOXAPINE
  MOE2013           2D

 22 25  0  0  0  0  0  0  0  0999 V2000
    2.5980    1.5000    0.0000 C   0  0  0  0  0  0  0  0  0  0  0  0
    2.5980    0.0000    0.0000 C   0  0  0  0  0  0  0  0  0  0  0  0
    1.2990   -0.7500    0.0000 C   0  0  0  0  0  0  0  0  0  0  0  0
    0.0000    0.0000    0.0000 C   0  0  0  0  0  0  0  0  0  0  0  0
    0.0000    1.5000    0.0000 C   0  0  0  0  0  0  0  0  0  0  0  0
    1.2990    2.2500    0.0000 C   0  0  0  0  0  0  0  0  0  0  0  0
   -1.1730    2.4350    0.0000 N   0  0  0  0  0  0  0  0  0  0  0  0
   -2.6350    2.1020    0.0000 C   0  0  0  0  0  0  0  0  0  0  0  0
   -3.2860    0.7500    0.0000 C   0  0  0  0  0  0  0  0  0  0  0  0
   -4.7820    0.8620    0.0000 C   0  0  0  0  0  0  0  0  0  0  0  0
   -5.6270   -0.3770    0.0000 C   0  0  0  0  0  0  0  0  0  0  0  0
   -4.9760   -1.7290    0.0000 C   0  0  0  0  0  0  0  0  0  0  0  0
   -3.4800   -1.8410    0.0000 C   0  0  0  0  0  0  0  0  0  0  0  0
   -2.6350   -0.6020    0.0000 C   0  0  0  0  0  0  0  0  0  0  0  0
   -1.1730   -0.9350    0.0000 O   0  0  0  0  0  0  0  0  0  0  0  0
   -7.1230   -0.2650    0.0000 Cl  0  0  0  0  0  0  0  0  0  0  0  0
   -3.5700    3.2740    0.0000 N   0  0  0  0  0  0  0  0  0  0  0  0
   -3.0220    4.6700    0.0000 C   0  0  0  0  0  0  0  0  0  0  0  0
   -3.9580    5.8430    0.0000 C   0  0  0  0  0  0  0  0  0  0  0  0
   -5.4410    5.6200    0.0000 N   0  0  0  0  0  0  0  0  0  0  0  0
   -5.9890    4.2230    0.0000 C   0  0  0  0  0  0  0  0  0  0  0  0
   -5.0540    3.0510    0.0000 C   0  0  0  0  0  0  0  0  0  0  0  0
  1  2  1  0  0  0  0
  1  6  2  0  0  0  0
  2  3  2  0  0  0  0
  3  4  1  0  0  0  0
  4  5  2  0  0  0  0
  4 15  1  0  0  0  0
  5  6  1  0  0  0  0
  5  7  1  0  0  0  0
  7  8  2  0  0  0  0
  8  9  1  0  0  0  0
  8 17  1  0  0  0  0
  9 10  1  0  0  0  0
  9 14  2  0  0  0  0
 10 11  2  0  0  0  0
 11 12  1  0  0  0  0
 11 16  1  0  0  0  0
 12 13  2  0  0  0  0
 13 14  1  0  0  0  0
 14 15  1  0  0  0  0
 17 18  1  0  0  0  0
 17 22  1  0  0  0  0
 18 19  1  0  0  0  0
 19 20  1  0  0  0  0
 20 21  1  0  0  0  0
 21 22  1  0  0  0  0
M  END
>  <n>
28

>  <SMILES>
Clc1cc2c(Oc3c(N=C2N2CCNCC2)cccc3)cc1

>  <IC50>
230.1

>  <Class>
0

>  <NAME>
AMOXAPINE

>  <INCHI_KEY>
QWGDMFLQWFTERH-UHFFFAOYSA-N

>  <Reference>
Mitigating the inhibition of human Bile Salt Export Pump by drugs_ opportunities provided by physicochemical property modulation,  in-silico modeling and structural modification_SI

$$$$
Amoxicillin
  MOE2013           2D

 25 27  0  0  1  0  0  0  0  0999 V2000
    3.4230   -0.2540    0.0000 C   0  0  0  0  0  0  0  0  0  0  0  0
    2.3080    0.7500    0.0000 C   0  0  0  0  0  0  0  0  0  0  0  0
    1.4270   -0.4640    0.0000 C   0  0  3  0  0  0  0  0  0  0  0  0
    0.0000    0.0000    0.0000 N   0  0  0  0  0  0  0  0  0  0  0  0
    0.0000    1.5000    0.0000 C   0  0  3  0  0  0  0  0  0  0  0  0
    1.4270    1.9640    0.0000 S   0  0  0  0  0  0  0  0  0  0  0  0
   -1.5000    1.5000    0.0000 C   0  0  3  0  0  0  0  0  0  0  0  0
   -1.5000    0.0000    0.0000 C   0  0  0  0  0  0  0  0  0  0  0  0
   -2.5610   -1.0610    0.0000 O   0  0  0  0  0  0  0  0  0  0  0  0
   -2.5610    2.5610    0.0000 N   0  0  0  0  0  0  0  0  0  0  0  0
   -4.0100    2.1720    0.0000 C   0  0  0  0  0  0  0  0  0  0  0  0
   -4.3980    0.7240    0.0000 O   0  0  0  0  0  0  0  0  0  0  0  0
   -5.0700    3.2330    0.0000 C   0  0  3  0  0  0  0  0  0  0  0  0
   -6.5190    2.8450    0.0000 C   0  0  0  0  0  0  0  0  0  0  0  0
   -7.5800    3.9060    0.0000 C   0  0  0  0  0  0  0  0  0  0  0  0
   -9.0290    3.5170    0.0000 C   0  0  0  0  0  0  0  0  0  0  0  0
   -9.4170    2.0680    0.0000 C   0  0  0  0  0  0  0  0  0  0  0  0
   -8.3560    1.0080    0.0000 C   0  0  0  0  0  0  0  0  0  0  0  0
   -6.9070    1.3960    0.0000 C   0  0  0  0  0  0  0  0  0  0  0  0
  -10.8660    1.6800    0.0000 O   0  0  0  0  0  0  0  0  0  0  0  0
   -4.6820    4.6820    0.0000 N   0  0  0  0  0  0  0  0  0  0  0  0
    1.8900   -1.8900    0.0000 C   0  0  0  0  0  0  0  0  0  0  0  0
    3.3570   -2.2020    0.0000 O   0  0  0  0  0  0  0  0  0  0  0  0
    0.8860   -3.0050    0.0000 O   0  0  0  0  0  0  0  0  0  0  0  0
    3.4230    1.7540    0.0000 C   0  0  0  0  0  0  0  0  0  0  0  0
  1  2  1  0  0  0  0
  2  3  1  0  0  0  0
  2  6  1  0  0  0  0
  2 25  1  0  0  0  0
  3  4  1  0  0  0  0
  3 22  1  0  0  0  0
  4  5  1  0  0  0  0
  4  8  1  0  0  0  0
  5  6  1  0  0  0  0
  5  7  1  0  0  0  0
  7  8  1  0  0  0  0
  7 10  1  0  0  0  0
  8  9  2  0  0  0  0
 10 11  1  0  0  0  0
 11 12  2  0  0  0  0
 11 13  1  0  0  0  0
 13 14  1  0  0  0  0
 13 21  1  0  0  0  0
 14 15  1  0  0  0  0
 14 19  2  0  0  0  0
 15 16  2  0  0  0  0
 16 17  1  0  0  0  0
 17 18  2  0  0  0  0
 17 20  1  0  0  0  0
 18 19  1  0  0  0  0
 22 23  2  0  0  0  0
 22 24  1  0  0  0  0
M  END
>  <n>
132

>  <SMILES>
S1[C@H]2N([C@@H](C(O)=O)C1(C)C)C(=O)[C@H]2NC(=O)[C@H](N)c1ccc(O)cc1

>  <IC50>
>1000

>  <Class>
0

>  <NAME>
AMOXICILLIN

>  <INCHI_KEY>
LSQZJLSUYDQPKJ-NJBDSQKTSA-N

>  <Reference>
Mitigating, Dawson

$$$$
AMRINONE
  MOE2013           2D

 14 15  0  0  0  0  0  0  0  0999 V2000
    1.2990   -2.2500    0.0000 C   0  0  0  0  0  0  0  0  0  0  0  0
    2.5980   -3.0000    0.0000 C   0  0  0  0  0  0  0  0  0  0  0  0
    3.8970   -2.2500    0.0000 N   0  0  0  0  0  0  0  0  0  0  0  0
    3.8970   -0.7500    0.0000 C   0  0  0  0  0  0  0  0  0  0  0  0
    2.5980    0.0000    0.0000 C   0  0  0  0  0  0  0  0  0  0  0  0
    1.2990   -0.7500    0.0000 C   0  0  0  0  0  0  0  0  0  0  0  0
    0.0000    0.0000    0.0000 C   0  0  0  0  0  0  0  0  0  0  0  0
    0.0000    1.5000    0.0000 C   0  0  0  0  0  0  0  0  0  0  0  0
   -1.2990    2.2500    0.0000 C   0  0  0  0  0  0  0  0  0  0  0  0
   -2.5980    1.5000    0.0000 C   0  0  0  0  0  0  0  0  0  0  0  0
   -3.8970    2.2500    0.0000 O   0  0  0  0  0  0  0  0  0  0  0  0
   -2.5980    0.0000    0.0000 N   0  0  0  0  0  0  0  0  0  0  0  0
   -1.2990   -0.7500    0.0000 C   0  0  0  0  0  0  0  0  0  0  0  0
   -1.2990    3.7500    0.0000 N   0  0  0  0  0  0  0  0  0  0  0  0
  1  2  1  0  0  0  0
  1  6  2  0  0  0  0
  2  3  2  0  0  0  0
  3  4  1  0  0  0  0
  4  5  2  0  0  0  0
  5  6  1  0  0  0  0
  6  7  1  0  0  0  0
  7  8  1  0  0  0  0
  7 13  2  0  0  0  0
  8  9  2  0  0  0  0
  9 10  1  0  0  0  0
  9 14  1  0  0  0  0
 10 11  2  0  0  0  0
 10 12  1  0  0  0  0
 12 13  1  0  0  0  0
M  END
>  <n>
29

>  <SMILES>
O=C1NC=C(C=C1N)c1ccncc1

>  <IC50>
370.8

>  <Class>
0

>  <NAME>
AMRINONE

>  <INCHI_KEY>
RNLQIBCLLYYYFJ-UHFFFAOYSA-N

>  <Reference>
Mitigating the inhibition of human Bile Salt Export Pump by drugs_ opportunities provided by physicochemical property modulation,  in-silico modeling and structural modification_SI

$$$$
ANTAZOLINE
  MOE2013           2D

 20 22  0  0  1  0  0  0  0  0999 V2000
    7.9080    0.6770    0.0000 C   0  0  0  0  0  0  0  0  0  0  0  0
    6.6950    1.5590    0.0000 C   0  0  0  0  0  0  0  0  0  0  0  0
    5.3240    0.9490    0.0000 C   0  0  0  0  0  0  0  0  0  0  0  0
    5.1680   -0.5430    0.0000 C   0  0  0  0  0  0  0  0  0  0  0  0
    6.3810   -1.4250    0.0000 C   0  0  0  0  0  0  0  0  0  0  0  0
    7.7520   -0.8150    0.0000 C   0  0  0  0  0  0  0  0  0  0  0  0
    3.7970   -1.1530    0.0000 C   0  0  0  0  0  0  0  0  0  0  0  0
    2.5840   -0.2720    0.0000 N   0  0  3  0  0  0  0  0  0  0  0  0
    1.2140   -0.8820    0.0000 C   0  0  0  0  0  0  0  0  0  0  0  0
    0.0000    0.0000    0.0000 C   0  0  0  0  0  0  0  0  0  0  0  0
    0.0000    1.5000    0.0000 N   0  0  0  0  0  0  0  0  0  0  0  0
   -1.4270    1.9640    0.0000 C   0  0  0  0  0  0  0  0  0  0  0  0
   -2.3080    0.7500    0.0000 C   0  0  0  0  0  0  0  0  0  0  0  0
   -1.4270   -0.4640    0.0000 N   0  0  0  0  0  0  0  0  0  0  0  0
    2.7410    1.2200    0.0000 C   0  0  0  0  0  0  0  0  0  0  0  0
    4.1110    1.8300    0.0000 C   0  0  0  0  0  0  0  0  0  0  0  0
    4.2680    3.3220    0.0000 C   0  0  0  0  0  0  0  0  0  0  0  0
    3.0540    4.2040    0.0000 C   0  0  0  0  0  0  0  0  0  0  0  0
    1.6840    3.5940    0.0000 C   0  0  0  0  0  0  0  0  0  0  0  0
    1.5270    2.1020    0.0000 C   0  0  0  0  0  0  0  0  0  0  0  0
  1  2  1  0  0  0  0
  1  6  2  0  0  0  0
  2  3  2  0  0  0  0
  3  4  1  0  0  0  0
  4  5  2  0  0  0  0
  4  7  1  0  0  0  0
  5  6  1  0  0  0  0
  7  8  1  0  0  0  0
  8  9  1  0  0  0  0
  8 15  1  0  0  0  0
  9 10  1  0  0  0  0
 10 11  2  0  0  0  0
 10 14  1  0  0  0  0
 11 12  1  0  0  0  0
 12 13  1  0  0  0  0
 13 14  1  0  0  0  0
 15 16  1  0  0  0  0
 15 20  2  0  0  0  0
 16 17  2  0  0  0  0
 17 18  1  0  0  0  0
 18 19  2  0  0  0  0
 19 20  1  0  0  0  0
M  END
>  <n>
30

>  <SMILES>
N1CCN=C1CN(Cc1ccccc1)c1ccccc1

>  <IC50>
>1000

>  <Class>
0

>  <NAME>
ANTAZOLINE

>  <INCHI_KEY>
REYFJDPCWQRWAA-UHFFFAOYSA-N

>  <Reference>
Mitigating the inhibition of human Bile Salt Export Pump by drugs_ opportunities provided by physicochemical property modulation,  in-silico modeling and structural modification_SI

$$$$
ANTIPYRINE
  MOE2013           2D

 14 15  0  0  1  0  0  0  0  0999 V2000
    1.2140   -0.8820    0.0000 C   0  0  0  0  0  0  0  0  0  0  0  0
    0.0000    0.0000    0.0000 C   0  0  0  0  0  0  0  0  0  0  0  0
    0.0000    1.5000    0.0000 C   0  0  0  0  0  0  0  0  0  0  0  0
   -1.4270    1.9640    0.0000 C   0  0  0  0  0  0  0  0  0  0  0  0
   -1.8900    3.3900    0.0000 O   0  0  0  0  0  0  0  0  0  0  0  0
   -2.3080    0.7500    0.0000 N   0  0  0  0  0  0  0  0  0  0  0  0
   -1.4270   -0.4640    0.0000 N   0  0  3  0  0  0  0  0  0  0  0  0
   -1.8900   -1.8900    0.0000 C   0  0  0  0  0  0  0  0  0  0  0  0
   -3.8080    0.7500    0.0000 C   0  0  0  0  0  0  0  0  0  0  0  0
   -4.5580    2.0490    0.0000 C   0  0  0  0  0  0  0  0  0  0  0  0
   -6.0580    2.0490    0.0000 C   0  0  0  0  0  0  0  0  0  0  0  0
   -6.8080    0.7500    0.0000 C   0  0  0  0  0  0  0  0  0  0  0  0
   -6.0580   -0.5490    0.0000 C   0  0  0  0  0  0  0  0  0  0  0  0
   -4.5580   -0.5490    0.0000 C   0  0  0  0  0  0  0  0  0  0  0  0
  1  2  1  0  0  0  0
  2  3  2  0  0  0  0
  2  7  1  0  0  0  0
  3  4  1  0  0  0  0
  4  5  2  0  0  0  0
  4  6  1  0  0  0  0
  6  7  1  0  0  0  0
  6  9  1  0  0  0  0
  7  8  1  0  0  0  0
  9 10  1  0  0  0  0
  9 14  2  0  0  0  0
 10 11  2  0  0  0  0
 11 12  1  0  0  0  0
 12 13  2  0  0  0  0
 13 14  1  0  0  0  0
M  END
>  <n>
31

>  <SMILES>
O=C1N(N(C)C(=C1)C)c1ccccc1

>  <IC50>
>1000

>  <Class>
0

>  <NAME>
ANTIPYRINE

>  <INCHI_KEY>
VEQOALNAAJBPNY-UHFFFAOYSA-N

>  <Reference>
Mitigating the inhibition of human Bile Salt Export Pump by drugs_ opportunities provided by physicochemical property modulation,  in-silico modeling and structural modification_SI

$$$$
APOMORPHINE
  MOE2013           2D

 20 23  0  0  1  0  0  0  0  0999 V2000
   -2.5980    4.5000    0.0000 C   0  0  0  0  0  0  0  0  0  0  0  0
   -1.2990    3.7500    0.0000 N   0  0  3  0  0  0  0  0  0  0  0  0
    0.0000    4.5000    0.0000 C   0  0  0  0  0  0  0  0  0  0  0  0
    1.2990    3.7500    0.0000 C   0  0  0  0  0  0  0  0  0  0  0  0
    1.2990    2.2500    0.0000 C   0  0  0  0  0  0  0  0  0  0  0  0
    2.5980    1.5000    0.0000 C   0  0  0  0  0  0  0  0  0  0  0  0
    2.5980    0.0000    0.0000 C   0  0  0  0  0  0  0  0  0  0  0  0
    1.2990   -0.7500    0.0000 C   0  0  0  0  0  0  0  0  0  0  0  0
    0.0000    0.0000    0.0000 C   0  0  0  0  0  0  0  0  0  0  0  0
    0.0000    1.5000    0.0000 C   0  0  0  0  0  0  0  0  0  0  0  0
   -1.2990    2.2500    0.0000 C   0  0  3  0  0  0  0  0  0  0  0  0
   -2.5980    1.5000    0.0000 C   0  0  0  0  0  0  0  0  0  0  0  0
   -2.5980    0.0000    0.0000 C   0  0  0  0  0  0  0  0  0  0  0  0
   -1.2990   -0.7500    0.0000 C   0  0  0  0  0  0  0  0  0  0  0  0
   -1.2990   -2.2500    0.0000 C   0  0  0  0  0  0  0  0  0  0  0  0
   -2.5980   -3.0000    0.0000 C   0  0  0  0  0  0  0  0  0  0  0  0
   -3.8970   -2.2500    0.0000 C   0  0  0  0  0  0  0  0  0  0  0  0
   -3.8970   -0.7500    0.0000 C   0  0  0  0  0  0  0  0  0  0  0  0
   -2.5980   -4.5000    0.0000 O   0  0  0  0  0  0  0  0  0  0  0  0
    0.0000   -3.0000    0.0000 O   0  0  0  0  0  0  0  0  0  0  0  0
  1  2  1  0  0  0  0
  2  3  1  0  0  0  0
  2 11  1  0  0  0  0
  3  4  1  0  0  0  0
  4  5  1  0  0  0  0
  5  6  1  0  0  0  0
  5 10  2  0  0  0  0
  6  7  2  0  0  0  0
  7  8  1  0  0  0  0
  8  9  2  0  0  0  0
  9 10  1  0  0  0  0
  9 14  1  0  0  0  0
 10 11  1  0  0  0  0
 11 12  1  0  0  0  0
 12 13  1  0  0  0  0
 13 14  1  0  0  0  0
 13 18  2  0  0  0  0
 14 15  2  0  0  0  0
 15 16  1  0  0  0  0
 15 20  1  0  0  0  0
 16 17  2  0  0  0  0
 16 19  1  0  0  0  0
 17 18  1  0  0  0  0
M  END
>  <n>
32

>  <SMILES>
Oc1c-2c(C[C@H]3N(CCc4c3c-2ccc4)C)ccc1O

>  <IC50>
211.5

>  <Class>
0

>  <NAME>
APOMORPHINE

>  <INCHI_KEY>
VMWNQDUVQKEIOC-CYBMUJFWSA-N

>  <Reference>
Mitigating the inhibition of human Bile Salt Export Pump by drugs_ opportunities provided by physicochemical property modulation,  in-silico modeling and structural modification_SI

$$$$
ARECOLINE
  MOE2013           2D

 11 11  0  0  1  0  0  0  0  0999 V2000
    1.2990   -0.7500    0.0000 C   0  0  0  0  0  0  0  0  0  0  0  0
    0.0000    0.0000    0.0000 N   0  0  3  0  0  0  0  0  0  0  0  0
    0.0000    1.5000    0.0000 C   0  0  0  0  0  0  0  0  0  0  0  0
   -1.2990    2.2500    0.0000 C   0  0  0  0  0  0  0  0  0  0  0  0
   -2.5980    1.5000    0.0000 C   0  0  0  0  0  0  0  0  0  0  0  0
   -2.5980    0.0000    0.0000 C   0  0  0  0  0  0  0  0  0  0  0  0
   -1.2990   -0.7500    0.0000 C   0  0  0  0  0  0  0  0  0  0  0  0
   -3.8970   -0.7500    0.0000 C   0  0  0  0  0  0  0  0  0  0  0  0
   -3.8970   -2.2500    0.0000 O   0  0  0  0  0  0  0  0  0  0  0  0
   -5.1960    0.0000    0.0000 O   0  0  0  0  0  0  0  0  0  0  0  0
   -6.4950   -0.7500    0.0000 C   0  0  0  0  0  0  0  0  0  0  0  0
  1  2  1  0  0  0  0
  2  3  1  0  0  0  0
  2  7  1  0  0  0  0
  3  4  1  0  0  0  0
  4  5  1  0  0  0  0
  5  6  2  0  0  0  0
  6  7  1  0  0  0  0
  6  8  1  0  0  0  0
  8  9  2  0  0  0  0
  8 10  1  0  0  0  0
 10 11  1  0  0  0  0
M  END
>  <n>
34

>  <SMILES>
O(C(=O)C=1CN(CCC=1)C)C

>  <IC50>
>1000

>  <Class>
0

>  <NAME>
ARECOLINE

>  <INCHI_KEY>
HJJPJSXJAXAIPN-UHFFFAOYSA-N

>  <Reference>
Mitigating the inhibition of human Bile Salt Export Pump by drugs_ opportunities provided by physicochemical property modulation,  in-silico modeling and structural modification_SI

$$$$
ARH047108
  MOE2013           2D

 25 27  0  0  0  0  0  0  0  0999 V2000
    6.4950    6.7500    0.0000 C   0  0  0  0  0  0  0  0  0  0  0  0
    5.1960    6.0000    0.0000 C   0  0  0  0  0  0  0  0  0  0  0  0
    3.8970    6.7500    0.0000 C   0  0  0  0  0  0  0  0  0  0  0  0
    3.8970    8.2500    0.0000 C   0  0  0  0  0  0  0  0  0  0  0  0
    2.5980    9.0000    0.0000 C   0  0  0  0  0  0  0  0  0  0  0  0
    1.2990    8.2500    0.0000 C   0  0  0  0  0  0  0  0  0  0  0  0
    1.2990    6.7500    0.0000 C   0  0  0  0  0  0  0  0  0  0  0  0
    2.5980    6.0000    0.0000 C   0  0  0  0  0  0  0  0  0  0  0  0
    2.5980    4.5000    0.0000 C   0  0  0  0  0  0  0  0  0  0  0  0
    1.2990    3.7500    0.0000 N   0  0  0  0  0  0  0  0  0  0  0  0
    1.2990    2.2500    0.0000 C   0  0  0  0  0  0  0  0  0  0  0  0
    2.5980    1.5000    0.0000 C   0  0  0  0  0  0  0  0  0  0  0  0
    2.5980    0.0000    0.0000 C   0  0  0  0  0  0  0  0  0  0  0  0
    1.2990   -0.7500    0.0000 C   0  0  0  0  0  0  0  0  0  0  0  0
    0.0000    0.0000    0.0000 N   0  0  0  0  0  0  0  0  0  0  0  0
    0.0000    1.5000    0.0000 C   0  0  0  0  0  0  0  0  0  0  0  0
   -1.4270    1.9640    0.0000 N   0  0  0  0  0  0  0  0  0  0  0  0
   -2.3080    0.7500    0.0000 C   0  0  0  0  0  0  0  0  0  0  0  0
   -1.4270   -0.4640    0.0000 C   0  0  0  0  0  0  0  0  0  0  0  0
   -1.8900   -1.8900    0.0000 C   0  0  0  0  0  0  0  0  0  0  0  0
   -3.8080    0.7500    0.0000 C   0  0  0  0  0  0  0  0  0  0  0  0
    3.8970   -0.7500    0.0000 C   0  0  0  0  0  0  0  0  0  0  0  0
    3.8970   -2.2500    0.0000 O   0  0  0  0  0  0  0  0  0  0  0  0
    5.1960    0.0000    0.0000 N   0  0  0  0  0  0  0  0  0  0  0  0
    0.0000    6.0000    0.0000 C   0  0  0  0  0  0  0  0  0  0  0  0
  1  2  1  0  0  0  0
  2  3  1  0  0  0  0
  3  4  1  0  0  0  0
  3  8  2  0  0  0  0
  4  5  2  0  0  0  0
  5  6  1  0  0  0  0
  6  7  2  0  0  0  0
  7  8  1  0  0  0  0
  7 25  1  0  0  0  0
  8  9  1  0  0  0  0
  9 10  1  0  0  0  0
 10 11  1  0  0  0  0
 11 12  2  0  0  0  0
 11 16  1  0  0  0  0
 12 13  1  0  0  0  0
 13 14  2  0  0  0  0
 13 22  1  0  0  0  0
 14 15  1  0  0  0  0
 15 16  1  0  0  0  0
 15 19  1  0  0  0  0
 16 17  2  0  0  0  0
 17 18  1  0  0  0  0
 18 19  2  0  0  0  0
 18 21  1  0  0  0  0
 19 20  1  0  0  0  0
 22 23  2  0  0  0  0
 22 24  1  0  0  0  0
M  END
>  <n>
35

>  <SMILES>
O=C(N)C=1C=C(NCc2c(cccc2C)CC)c2n(C=1)c(C)c(n2)C

>  <IC50>
<10

>  <Class>
1

>  <NAME>
ARH047108

>  <INCHI_KEY>
IDSZXCFCCNVXER-UHFFFAOYSA-N

>  <Reference>
Mitigating the inhibition of human Bile Salt Export Pump by drugs_ opportunities provided by physicochemical property modulation,  in-silico modeling and structural modification_SI

$$$$
mol36
  MOE2013           2D

 26 28  0  0  0  0  0  0  0  0999 V2000
    3.8970   -9.7500    0.0000 C   0  0  0  0  0  0  0  0  0  0  0  0
    2.5980   -9.0000    0.0000 C   0  0  0  0  0  0  0  0  0  0  0  0
    2.5980   -7.5000    0.0000 N   0  0  0  0  0  0  0  0  0  0  0  0
    3.8970   -6.7500    0.0000 C   0  0  0  0  0  0  0  0  0  0  0  0
    5.1960   -7.5000    0.0000 C   0  0  0  0  0  0  0  0  0  0  0  0
    1.2990   -6.7500    0.0000 C   0  0  0  0  0  0  0  0  0  0  0  0
    0.0000   -7.5000    0.0000 O   0  0  0  0  0  0  0  0  0  0  0  0
    1.2990   -5.2500    0.0000 C   0  0  0  0  0  0  0  0  0  0  0  0
    2.5980   -4.5000    0.0000 C   0  0  0  0  0  0  0  0  0  0  0  0
    2.5980   -3.0000    0.0000 C   0  0  0  0  0  0  0  0  0  0  0  0
    1.2990   -2.2500    0.0000 C   0  0  0  0  0  0  0  0  0  0  0  0
    0.0000   -3.0000    0.0000 C   0  0  0  0  0  0  0  0  0  0  0  0
    0.0000   -4.5000    0.0000 C   0  0  0  0  0  0  0  0  0  0  0  0
    1.2990   -0.7500    0.0000 C   0  0  0  0  0  0  0  0  0  0  0  0
    2.5980    0.0000    0.0000 C   0  0  0  0  0  0  0  0  0  0  0  0
    3.8970   -0.7500    0.0000 C   0  0  0  0  0  0  0  0  0  0  0  0
    5.1960    0.0000    0.0000 C   0  0  0  0  0  0  0  0  0  0  0  0
    5.1960    1.5000    0.0000 N   0  0  0  0  0  0  0  0  0  0  0  0
    3.8970    2.2500    0.0000 C   0  0  0  0  0  0  0  0  0  0  0  0
    2.5980    1.5000    0.0000 C   0  0  0  0  0  0  0  0  0  0  0  0
    0.0000    0.0000    0.0000 C   0  0  0  0  0  0  0  0  0  0  0  0
    0.0000    1.5000    0.0000 C   0  0  0  0  0  0  0  0  0  0  0  0
   -1.2990    2.2500    0.0000 C   0  0  0  0  0  0  0  0  0  0  0  0
   -2.5980    1.5000    0.0000 C   0  0  0  0  0  0  0  0  0  0  0  0
   -2.5980    0.0000    0.0000 C   0  0  0  0  0  0  0  0  0  0  0  0
   -1.2990   -0.7500    0.0000 C   0  0  0  0  0  0  0  0  0  0  0  0
  1  2  1  0  0  0  0
  2  3  1  0  0  0  0
  3  4  1  0  0  0  0
  3  6  1  0  0  0  0
  4  5  1  0  0  0  0
  6  7  2  0  0  0  0
  6  8  1  0  0  0  0
  8  9  1  0  0  0  0
  8 13  2  0  0  0  0
  9 10  2  0  0  0  0
 10 11  1  0  0  0  0
 11 12  2  0  0  0  0
 11 14  1  0  0  0  0
 12 13  1  0  0  0  0
 14 15  2  0  0  0  0
 14 21  1  0  0  0  0
 15 16  1  0  0  0  0
 15 20  1  0  0  0  0
 16 17  1  0  0  0  0
 17 18  1  0  0  0  0
 18 19  1  0  0  0  0
 19 20  1  0  0  0  0
 21 22  1  0  0  0  0
 21 26  2  0  0  0  0
 22 23  2  0  0  0  0
 23 24  1  0  0  0  0
 24 25  2  0  0  0  0
 25 26  1  0  0  0  0
M  END
>  <n>
36

>  <SMILES>
O=C(N(CC)CC)c1ccc(cc1)C(c1ccccc1)=C1CCNCC1

>  <IC50>
105.8

>  <Class>
0

>  <NAME>
ARM 390

>  <INCHI_KEY>
SMUGAZNLKPFBSB-UHFFFAOYSA-N

>  <Reference>
Mitigating the inhibition of human Bile Salt Export Pump by drugs_ opportunities provided by physicochemical property modulation,  in-silico modeling and structural modification_SI

$$$$
ASPARTAME
  MOE2013           2D

 21 21  0  0  1  0  0  0  0  0999 V2000
   -2.5980   -3.0000    0.0000 C   0  0  0  0  0  0  0  0  0  0  0  0
   -1.2990   -2.2500    0.0000 O   0  0  0  0  0  0  0  0  0  0  0  0
    0.0000   -3.0000    0.0000 C   0  0  0  0  0  0  0  0  0  0  0  0
    0.0000   -4.5000    0.0000 O   0  0  0  0  0  0  0  0  0  0  0  0
    1.2990   -2.2500    0.0000 C   0  0  3  0  0  0  0  0  0  0  0  0
    1.2990   -0.7500    0.0000 C   0  0  0  0  0  0  0  0  0  0  0  0
    0.0000    0.0000    0.0000 C   0  0  0  0  0  0  0  0  0  0  0  0
    0.0000    1.5000    0.0000 C   0  0  0  0  0  0  0  0  0  0  0  0
   -1.2990    2.2500    0.0000 C   0  0  0  0  0  0  0  0  0  0  0  0
   -2.5980    1.5000    0.0000 C   0  0  0  0  0  0  0  0  0  0  0  0
   -2.5980    0.0000    0.0000 C   0  0  0  0  0  0  0  0  0  0  0  0
   -1.2990   -0.7500    0.0000 C   0  0  0  0  0  0  0  0  0  0  0  0
    2.5980   -3.0000    0.0000 N   0  0  0  0  0  0  0  0  0  0  0  0
    2.5980   -4.5000    0.0000 C   0  0  0  0  0  0  0  0  0  0  0  0
    1.2990   -5.2500    0.0000 O   0  0  0  0  0  0  0  0  0  0  0  0
    3.8970   -5.2500    0.0000 C   0  0  3  0  0  0  0  0  0  0  0  0
    3.8970   -6.7500    0.0000 C   0  0  0  0  0  0  0  0  0  0  0  0
    5.1960   -7.5000    0.0000 C   0  0  0  0  0  0  0  0  0  0  0  0
    5.1960   -9.0000    0.0000 O   0  0  0  0  0  0  0  0  0  0  0  0
    6.4950   -6.7500    0.0000 O   0  0  0  0  0  0  0  0  0  0  0  0
    5.1960   -4.5000    0.0000 N   0  0  0  0  0  0  0  0  0  0  0  0
  1  2  1  0  0  0  0
  2  3  1  0  0  0  0
  3  4  2  0  0  0  0
  3  5  1  0  0  0  0
  5  6  1  0  0  0  0
  5 13  1  0  0  0  0
  6  7  1  0  0  0  0
  7  8  1  0  0  0  0
  7 12  2  0  0  0  0
  8  9  2  0  0  0  0
  9 10  1  0  0  0  0
 10 11  2  0  0  0  0
 11 12  1  0  0  0  0
 13 14  1  0  0  0  0
 14 15  2  0  0  0  0
 14 16  1  0  0  0  0
 16 17  1  0  0  0  0
 16 21  1  0  0  0  0
 17 18  1  0  0  0  0
 18 19  2  0  0  0  0
 18 20  1  0  0  0  0
M  END
>  <n>
37

>  <SMILES>
O(C(=O)[C@@H](NC(=O)[C@@H](N)CC(O)=O)Cc1ccccc1)C

>  <IC50>
>1000

>  <Class>
0

>  <NAME>
ASPARTAME

>  <INCHI_KEY>
IAOZJIPTCAWIRG-QWRGUYRKSA-N

>  <Reference>
Mitigating the inhibition of human Bile Salt Export Pump by drugs_ opportunities provided by physicochemical property modulation,  in-silico modeling and structural modification_SI

$$$$
ASTEMIZOLE
  MOE2013           2D

 34 38  0  0  0  0  0  0  0  0999 V2000
   14.6030    2.2360    0.0000 C   0  0  0  0  0  0  0  0  0  0  0  0
   13.3900    3.1180    0.0000 O   0  0  0  0  0  0  0  0  0  0  0  0
   12.0190    2.5070    0.0000 C   0  0  0  0  0  0  0  0  0  0  0  0
   10.8060    3.3890    0.0000 C   0  0  0  0  0  0  0  0  0  0  0  0
    9.4350    2.7790    0.0000 C   0  0  0  0  0  0  0  0  0  0  0  0
    9.2790    1.2870    0.0000 C   0  0  0  0  0  0  0  0  0  0  0  0
   10.4920    0.4060    0.0000 C   0  0  0  0  0  0  0  0  0  0  0  0
   11.8620    1.0160    0.0000 C   0  0  0  0  0  0  0  0  0  0  0  0
    7.9080    0.6770    0.0000 C   0  0  0  0  0  0  0  0  0  0  0  0
    6.6950    1.5590    0.0000 C   0  0  0  0  0  0  0  0  0  0  0  0
    5.3240    0.9490    0.0000 N   0  0  0  0  0  0  0  0  0  0  0  0
    4.1110    1.8300    0.0000 C   0  0  0  0  0  0  0  0  0  0  0  0
    2.7410    1.2200    0.0000 C   0  0  0  0  0  0  0  0  0  0  0  0
    2.5840   -0.2720    0.0000 C   0  0  0  0  0  0  0  0  0  0  0  0
    3.7970   -1.1530    0.0000 C   0  0  0  0  0  0  0  0  0  0  0  0
    5.1680   -0.5430    0.0000 C   0  0  0  0  0  0  0  0  0  0  0  0
    1.2140   -0.8820    0.0000 N   0  0  0  0  0  0  0  0  0  0  0  0
    0.0000    0.0000    0.0000 C   0  0  0  0  0  0  0  0  0  0  0  0
    0.0000    1.5000    0.0000 N   0  0  0  0  0  0  0  0  0  0  0  0
   -1.4270    1.9640    0.0000 C   0  0  0  0  0  0  0  0  0  0  0  0
   -2.0370    3.3340    0.0000 C   0  0  0  0  0  0  0  0  0  0  0  0
   -3.5280    3.4910    0.0000 C   0  0  0  0  0  0  0  0  0  0  0  0
   -4.4100    2.2770    0.0000 C   0  0  0  0  0  0  0  0  0  0  0  0
   -3.8000    0.9070    0.0000 C   0  0  0  0  0  0  0  0  0  0  0  0
   -2.3080    0.7500    0.0000 C   0  0  0  0  0  0  0  0  0  0  0  0
   -1.4270   -0.4640    0.0000 N   0  0  0  0  0  0  0  0  0  0  0  0
   -1.8900   -1.8900    0.0000 C   0  0  0  0  0  0  0  0  0  0  0  0
   -3.3570   -2.2020    0.0000 C   0  0  0  0  0  0  0  0  0  0  0  0
   -4.3610   -1.0870    0.0000 C   0  0  0  0  0  0  0  0  0  0  0  0
   -5.8280   -1.3990    0.0000 C   0  0  0  0  0  0  0  0  0  0  0  0
   -6.2920   -2.8260    0.0000 C   0  0  0  0  0  0  0  0  0  0  0  0
   -5.2880   -3.9400    0.0000 C   0  0  0  0  0  0  0  0  0  0  0  0
   -3.8210   -3.6290    0.0000 C   0  0  0  0  0  0  0  0  0  0  0  0
   -7.7590   -3.1380    0.0000 F   0  0  0  0  0  0  0  0  0  0  0  0
  1  2  1  0  0  0  0
  2  3  1  0  0  0  0
  3  4  1  0  0  0  0
  3  8  2  0  0  0  0
  4  5  2  0  0  0  0
  5  6  1  0  0  0  0
  6  7  2  0  0  0  0
  6  9  1  0  0  0  0
  7  8  1  0  0  0  0
  9 10  1  0  0  0  0
 10 11  1  0  0  0  0
 11 12  1  0  0  0  0
 11 16  1  0  0  0  0
 12 13  1  0  0  0  0
 13 14  1  0  0  0  0
 14 15  1  0  0  0  0
 14 17  1  0  0  0  0
 15 16  1  0  0  0  0
 17 18  1  0  0  0  0
 18 19  2  0  0  0  0
 18 26  1  0  0  0  0
 19 20  1  0  0  0  0
 20 21  1  0  0  0  0
 20 25  2  0  0  0  0
 21 22  2  0  0  0  0
 22 23  1  0  0  0  0
 23 24  2  0  0  0  0
 24 25  1  0  0  0  0
 25 26  1  0  0  0  0
 26 27  1  0  0  0  0
 27 28  1  0  0  0  0
 28 29  1  0  0  0  0
 28 33  2  0  0  0  0
 29 30  2  0  0  0  0
 30 31  1  0  0  0  0
 31 32  2  0  0  0  0
 31 34  1  0  0  0  0
 32 33  1  0  0  0  0
M  END
>  <n>
38

>  <SMILES>
Fc1ccc(cc1)Cn1c2c(nc1NC1CCN(CC1)CCc1ccc(OC)cc1)cccc2

>  <IC50>
<10

>  <Class>
1

>  <NAME>
ASTEMIZOLE

>  <INCHI_KEY>
GXDALQBWZGODGZ-UHFFFAOYSA-N

>  <Reference>
Mitigating the inhibition of human Bile Salt Export Pump by drugs_ opportunities provided by physicochemical property modulation,  in-silico modeling and structural modification_SI

$$$$
AZ1
  MOE2013           2D

 14 14  0  0  0  0  0  0  0  0999 V2000
    0.0000    0.0000    0.0000 C   0  0  0  0  0  0  0  0  0  0  0  0
    0.0000    1.5000    0.0000 C   0  0  0  0  0  0  0  0  0  0  0  0
   -1.2990    2.2500    0.0000 C   0  0  0  0  0  0  0  0  0  0  0  0
   -2.5980    1.5000    0.0000 C   0  0  0  0  0  0  0  0  0  0  0  0
   -2.5980    0.0000    0.0000 C   0  0  0  0  0  0  0  0  0  0  0  0
   -1.2990   -0.7500    0.0000 C   0  0  0  0  0  0  0  0  0  0  0  0
   -3.8970   -0.7500    0.0000 C   0  0  0  0  0  0  0  0  0  0  0  0
   -5.1960    0.0000    0.0000 O   0  0  0  0  0  0  0  0  0  0  0  0
   -3.8970   -2.2500    0.0000 N   0  0  0  0  0  0  0  0  0  0  0  0
   -5.1960   -3.0000    0.0000 C   0  0  0  0  0  0  0  0  0  0  0  0
   -5.1960   -4.5000    0.0000 C   0  0  0  0  0  0  0  0  0  0  0  0
   -6.4950   -5.2500    0.0000 O   0  0  0  0  0  0  0  0  0  0  0  0
   -3.8970   -5.2500    0.0000 O   0  0  0  0  0  0  0  0  0  0  0  0
   -3.8970    2.2500    0.0000 N   0  0  0  0  0  0  0  0  0  0  0  0
  1  2  1  0  0  0  0
  1  6  2  0  0  0  0
  2  3  2  0  0  0  0
  3  4  1  0  0  0  0
  4  5  2  0  0  0  0
  4 14  1  0  0  0  0
  5  6  1  0  0  0  0
  5  7  1  0  0  0  0
  7  8  2  0  0  0  0
  7  9  1  0  0  0  0
  9 10  1  0  0  0  0
 10 11  1  0  0  0  0
 11 12  2  0  0  0  0
 11 13  1  0  0  0  0
M  END
>  <n>
39

>  <SMILES>
OC(=O)CNC(=O)c1ccccc1N

>  <IC50>
>1000

>  <Class>
0

>  <NAME>
AZ1

>  <INCHI_KEY>
DEFPNMKDESPGBA-UHFFFAOYSA-N

>  <Reference>
Mitigating the inhibition of human Bile Salt Export Pump by drugs_ opportunities provided by physicochemical property modulation,  in-silico modeling and structural modification_SI

$$$$
AZ10
  MOE2013           2D

 40 45  0  0  0  0  0  0  0  0999 V2000
   -2.5980   -4.5000    0.0000 C   0  0  0  0  0  0  0  0  0  0  0  0
   -1.2990   -5.2500    0.0000 C   0  0  0  0  0  0  0  0  0  0  0  0
   -1.2990   -6.7500    0.0000 C   0  0  0  0  0  0  0  0  0  0  0  0
    0.0000   -7.5000    0.0000 C   0  0  0  0  0  0  0  0  0  0  0  0
    1.2990   -6.7500    0.0000 C   0  0  0  0  0  0  0  0  0  0  0  0
    1.2990   -5.2500    0.0000 C   0  0  0  0  0  0  0  0  0  0  0  0
    0.0000   -4.5000    0.0000 C   0  0  0  0  0  0  0  0  0  0  0  0
    0.0000   -3.0000    0.0000 N   0  0  0  0  0  0  0  0  0  0  0  0
    1.2990   -2.2500    0.0000 C   0  0  0  0  0  0  0  0  0  0  0  0
    1.2990   -0.7500    0.0000 N   0  0  0  0  0  0  0  0  0  0  0  0
    0.0000    0.0000    0.0000 C   0  0  0  0  0  0  0  0  0  0  0  0
    0.0000    1.5000    0.0000 C   0  0  0  0  0  0  0  0  0  0  0  0
   -1.2990    2.2500    0.0000 C   0  0  0  0  0  0  0  0  0  0  0  0
   -2.5980    1.5000    0.0000 C   0  0  0  0  0  0  0  0  0  0  0  0
   -2.5980    0.0000    0.0000 C   0  0  0  0  0  0  0  0  0  0  0  0
   -1.2990   -0.7500    0.0000 C   0  0  0  0  0  0  0  0  0  0  0  0
   -1.2990   -2.2500    0.0000 C   0  0  0  0  0  0  0  0  0  0  0  0
   -2.5980   -3.0000    0.0000 O   0  0  0  0  0  0  0  0  0  0  0  0
   -3.8970    2.2500    0.0000 N   0  0  0  0  0  0  0  0  0  0  0  0
   -3.8970    3.7500    0.0000 C   0  0  0  0  0  0  0  0  0  0  0  0
   -5.1960    4.5000    0.0000 C   0  0  0  0  0  0  0  0  0  0  0  0
   -6.4950    3.7500    0.0000 N   0  0  0  0  0  0  0  0  0  0  0  0
   -6.4950    2.2500    0.0000 C   0  0  0  0  0  0  0  0  0  0  0  0
   -5.1960    1.5000    0.0000 C   0  0  0  0  0  0  0  0  0  0  0  0
   -7.7940    4.5000    0.0000 C   0  0  0  0  0  0  0  0  0  0  0  0
    2.5980   -7.5000    0.0000 N   0  0  0  0  0  0  0  0  0  0  0  0
    2.5980   -9.0000    0.0000 C   0  0  0  0  0  0  0  0  0  0  0  0
    1.2990   -9.7500    0.0000 O   0  0  0  0  0  0  0  0  0  0  0  0
    3.8970   -9.7500    0.0000 C   0  0  0  0  0  0  0  0  0  0  0  0
    3.8970  -11.2500    0.0000 C   0  0  0  0  0  0  0  0  0  0  0  0
    5.1960  -12.0000    0.0000 C   0  0  0  0  0  0  0  0  0  0  0  0
    6.4950  -11.2500    0.0000 N   0  0  0  0  0  0  0  0  0  0  0  0
    6.4950   -9.7500    0.0000 C   0  0  0  0  0  0  0  0  0  0  0  0
    5.1960   -9.0000    0.0000 C   0  0  0  0  0  0  0  0  0  0  0  0
    7.7940   -9.0000    0.0000 N   0  0  0  0  0  0  0  0  0  0  0  0
    9.0930   -9.7500    0.0000 C   0  0  0  0  0  0  0  0  0  0  0  0
   10.3920   -9.0000    0.0000 C   0  0  0  0  0  0  0  0  0  0  0  0
   10.3920   -7.5000    0.0000 O   0  0  0  0  0  0  0  0  0  0  0  0
    9.0930   -6.7500    0.0000 C   0  0  0  0  0  0  0  0  0  0  0  0
    7.7940   -7.5000    0.0000 C   0  0  0  0  0  0  0  0  0  0  0  0
  1  2  1  0  0  0  0
  2  3  1  0  0  0  0
  2  7  2  0  0  0  0
  3  4  2  0  0  0  0
  4  5  1  0  0  0  0
  5  6  2  0  0  0  0
  5 26  1  0  0  0  0
  6  7  1  0  0  0  0
  7  8  1  0  0  0  0
  8  9  1  0  0  0  0
  8 17  1  0  0  0  0
  9 10  2  0  0  0  0
 10 11  1  0  0  0  0
 11 12  1  0  0  0  0
 11 16  2  0  0  0  0
 12 13  2  0  0  0  0
 13 14  1  0  0  0  0
 14 15  2  0  0  0  0
 14 19  1  0  0  0  0
 15 16  1  0  0  0  0
 16 17  1  0  0  0  0
 17 18  2  0  0  0  0
 19 20  1  0  0  0  0
 19 24  1  0  0  0  0
 20 21  1  0  0  0  0
 21 22  1  0  0  0  0
 22 23  1  0  0  0  0
 22 25  1  0  0  0  0
 23 24  1  0  0  0  0
 26 27  1  0  0  0  0
 27 28  2  0  0  0  0
 27 29  1  0  0  0  0
 29 30  1  0  0  0  0
 29 34  2  0  0  0  0
 30 31  2  0  0  0  0
 31 32  1  0  0  0  0
 32 33  2  0  0  0  0
 33 34  1  0  0  0  0
 33 35  1  0  0  0  0
 35 36  1  0  0  0  0
 35 40  1  0  0  0  0
 36 37  1  0  0  0  0
 37 38  1  0  0  0  0
 38 39  1  0  0  0  0
 39 40  1  0  0  0  0
M  END
>  <n>
40

>  <SMILES>
O1CCN(CC1)c1nccc(c1)C(=O)Nc1cc(N2C=Nc3c(cc(N4CCN(CC4)C)cc3)C2=O)c(cc1)C

>  <IC50>
<10

>  <Class>
1

>  <NAME>
AZ10

>  <INCHI_KEY>
BLSPWFIREKMTOA-UHFFFAOYSA-N

>  <Reference>
Mitigating the inhibition of human Bile Salt Export Pump by drugs_ opportunities provided by physicochemical property modulation,  in-silico modeling and structural modification_SI

$$$$
AZ100
  MOE2013           2D

 29 32  0  0  1  0  0  0  0  0999 V2000
    7.7940    0.0000    0.0000 C   0  0  0  0  0  0  0  0  0  0  0  0
    6.4950   -0.7500    0.0000 C   0  0  0  0  0  0  0  0  0  0  0  0
    5.1960    0.0000    0.0000 C   0  0  3  0  0  0  0  0  0  0  0  0
    5.1960    1.5000    0.0000 C   0  0  0  0  0  0  0  0  0  0  0  0
    6.4950    2.2500    0.0000 C   0  0  0  0  0  0  0  0  0  0  0  0
    6.4950    3.7500    0.0000 C   0  0  0  0  0  0  0  0  0  0  0  0
    5.1960    4.5000    0.0000 C   0  0  0  0  0  0  0  0  0  0  0  0
    3.8970    3.7500    0.0000 C   0  0  0  0  0  0  0  0  0  0  0  0
    3.8970    2.2500    0.0000 C   0  0  0  0  0  0  0  0  0  0  0  0
    3.8970   -0.7500    0.0000 N   0  0  0  0  0  0  0  0  0  0  0  0
    2.5980    0.0000    0.0000 C   0  0  0  0  0  0  0  0  0  0  0  0
    2.5980    1.5000    0.0000 O   0  0  0  0  0  0  0  0  0  0  0  0
    1.2990   -0.7500    0.0000 C   0  0  0  0  0  0  0  0  0  0  0  0
    0.0000    0.0000    0.0000 C   0  0  0  0  0  0  0  0  0  0  0  0
    0.0000    1.5000    0.0000 C   0  0  0  0  0  0  0  0  0  0  0  0
   -1.2990    2.2500    0.0000 C   0  0  0  0  0  0  0  0  0  0  0  0
   -2.5980    1.5000    0.0000 C   0  0  0  0  0  0  0  0  0  0  0  0
   -2.5980    0.0000    0.0000 C   0  0  0  0  0  0  0  0  0  0  0  0
   -1.2990   -0.7500    0.0000 C   0  0  0  0  0  0  0  0  0  0  0  0
   -1.2990   -2.2500    0.0000 N   0  0  0  0  0  0  0  0  0  0  0  0
    0.0000   -3.0000    0.0000 C   0  0  0  0  0  0  0  0  0  0  0  0
    1.2990   -2.2500    0.0000 C   0  0  0  0  0  0  0  0  0  0  0  0
    2.5980   -3.0000    0.0000 O   0  0  0  0  0  0  0  0  0  0  0  0
    0.0000   -4.5000    0.0000 C   0  0  0  0  0  0  0  0  0  0  0  0
   -1.2990   -5.2500    0.0000 C   0  0  0  0  0  0  0  0  0  0  0  0
   -1.2990   -6.7500    0.0000 C   0  0  0  0  0  0  0  0  0  0  0  0
    0.0000   -7.5000    0.0000 C   0  0  0  0  0  0  0  0  0  0  0  0
    1.2990   -6.7500    0.0000 C   0  0  0  0  0  0  0  0  0  0  0  0
    1.2990   -5.2500    0.0000 C   0  0  0  0  0  0  0  0  0  0  0  0
  1  2  1  0  0  0  0
  2  3  1  0  0  0  0
  3  4  1  0  0  0  0
  3 10  1  0  0  0  0
  4  5  1  0  0  0  0
  4  9  2  0  0  0  0
  5  6  2  0  0  0  0
  6  7  1  0  0  0  0
  7  8  2  0  0  0  0
  8  9  1  0  0  0  0
 10 11  1  0  0  0  0
 11 12  2  0  0  0  0
 11 13  1  0  0  0  0
 13 14  1  0  0  0  0
 13 22  2  0  0  0  0
 14 15  1  0  0  0  0
 14 19  2  0  0  0  0
 15 16  2  0  0  0  0
 16 17  1  0  0  0  0
 17 18  2  0  0  0  0
 18 19  1  0  0  0  0
 19 20  1  0  0  0  0
 20 21  2  0  0  0  0
 21 22  1  0  0  0  0
 21 24  1  0  0  0  0
 22 23  1  0  0  0  0
 24 25  1  0  0  0  0
 24 29  2  0  0  0  0
 25 26  2  0  0  0  0
 26 27  1  0  0  0  0
 27 28  2  0  0  0  0
 28 29  1  0  0  0  0
M  END
>  <n>
41

>  <SMILES>
Oc1c(nc2c(cccc2)c1C(=O)N[C@@H](CC)c1ccccc1)-c1ccccc1

>  <IC50>
<10

>  <Class>
1

>  <NAME>
AZ100

>  <INCHI_KEY>
BIAVGWDGIJKWRM-FQEVSTJZSA-N

>  <Reference>
Mitigating the inhibition of human Bile Salt Export Pump by drugs_ opportunities provided by physicochemical property modulation,  in-silico modeling and structural modification_SI

$$$$
AZ101
  MOE2013           2D

 22 24  0  0  1  0  0  0  0  0999 V2000
    0.1930   -3.8410    0.0000 C   0  0  0  0  0  0  0  0  0  0  0  0
    0.5050   -2.3740    0.0000 C   0  0  0  0  0  0  0  0  0  0  0  0
    1.1150   -1.0040    0.0000 O   0  0  0  0  0  0  0  0  0  0  0  0
    0.0000    0.0000    0.0000 C   0  0  3  0  0  0  0  0  0  0  0  0
    0.0000    1.5000    0.0000 C   0  0  0  0  0  0  0  0  0  0  0  0
   -1.2990    2.2500    0.0000 O   0  0  0  0  0  0  0  0  0  0  0  0
   -2.5980    1.5000    0.0000 C   0  0  2  0  0  0  0  0  0  0  0  0
   -2.5980    0.0000    0.0000 C   0  0  3  0  0  0  0  0  0  0  0  0
   -1.2990   -0.7500    0.0000 C   0  0  3  0  0  0  0  0  0  0  0  0
   -0.9870   -2.2170    0.0000 O   0  0  0  0  0  0  0  0  0  0  0  0
   -4.0250   -0.4640    0.0000 O   0  0  0  0  0  0  0  0  0  0  0  0
   -4.9060    0.7500    0.0000 C   0  0  0  0  0  0  0  0  0  0  0  0
   -4.0250    1.9640    0.0000 O   0  0  0  0  0  0  0  0  0  0  0  0
   -6.0210    1.7540    0.0000 C   0  0  0  0  0  0  0  0  0  0  0  0
   -6.0210   -0.2540    0.0000 C   0  0  0  0  0  0  0  0  0  0  0  0
   -2.7550    2.9920    0.0000 C   0  0  0  0  0  0  0  0  0  0  0  0
   -4.1250    3.6020    0.0000 O   0  0  0  0  0  0  0  0  0  0  0  0
   -4.2820    5.0940    0.0000 S   0  0  0  0  0  0  0  0  0  0  0  0
   -5.6520    5.7040    0.0000 O   0  0  0  0  0  0  0  0  0  0  0  0
   -2.7860    4.9890    0.0000 O   0  0  0  0  0  0  0  0  0  0  0  0
   -3.9190    6.5490    0.0000 N   0  0  0  0  0  0  0  0  0  0  0  0
    1.9310   -2.8380    0.0000 C   0  0  0  0  0  0  0  0  0  0  0  0
  1  2  1  0  0  0  0
  2  3  1  0  0  0  0
  2 10  1  0  0  0  0
  2 22  1  0  0  0  0
  3  4  1  0  0  0  0
  4  5  1  0  0  0  0
  4  9  1  0  0  0  0
  5  6  1  0  0  0  0
  6  7  1  0  0  0  0
  7  8  1  0  0  0  0
  7 13  1  0  0  0  0
  7 16  1  1  0  0  0
  8  9  1  0  0  0  0
  8 11  1  0  0  0  0
  9 10  1  0  0  0  0
 11 12  1  0  0  0  0
 12 13  1  0  0  0  0
 12 14  1  0  0  0  0
 12 15  1  0  0  0  0
 16 17  1  0  0  0  0
 17 18  1  0  0  0  0
 18 19  2  0  0  0  0
 18 20  2  0  0  0  0
 18 21  1  0  0  0  0
M  END
>  <n>
42

>  <SMILES>
S(OC[C@]12OC(O[C@H]1[C@@H]1OC(O[C@@H]1CO2)(C)C)(C)C)(=O)(=O)N

>  <IC50>
>1000

>  <Class>
0

>  <NAME>
AZ101

>  <INCHI_KEY>
KJADKKWYZYXHBB-XBWDGYHZSA-N

>  <Reference>
Mitigating the inhibition of human Bile Salt Export Pump by drugs_ opportunities provided by physicochemical property modulation,  in-silico modeling and structural modification_SI

$$$$
AZ105
  MOE2013           2D

 31 33  0  0  1  0  0  0  0  0999 V2000
    7.7440   -7.1180    0.0000 C   0  0  0  0  0  0  0  0  0  0  0  0
    6.2440   -7.1180    0.0000 C   0  0  0  0  0  0  0  0  0  0  0  0
    5.4940   -5.8190    0.0000 O   0  0  0  0  0  0  0  0  0  0  0  0
    3.9940   -5.8190    0.0000 C   0  0  0  0  0  0  0  0  0  0  0  0
    3.2440   -7.1180    0.0000 O   0  0  0  0  0  0  0  0  0  0  0  0
    3.2440   -4.5200    0.0000 C   0  0  3  0  0  0  0  0  0  0  0  0
    3.9940   -3.2210    0.0000 C   0  0  0  0  0  0  0  0  0  0  0  0
    5.4940   -3.2210    0.0000 C   0  0  0  0  0  0  0  0  0  0  0  0
    6.2440   -4.5200    0.0000 C   0  0  0  0  0  0  0  0  0  0  0  0
    5.4940   -5.8190    0.0000 C   0  0  0  0  0  0  0  0  0  0  0  0
    6.2440   -7.1180    0.0000 C   0  0  0  0  0  0  0  0  0  0  0  0
    7.7440   -7.1180    0.0000 C   0  0  0  0  0  0  0  0  0  0  0  0
    8.4940   -5.8190    0.0000 C   0  0  0  0  0  0  0  0  0  0  0  0
    7.7440   -4.5200    0.0000 C   0  0  0  0  0  0  0  0  0  0  0  0
    1.7440   -4.5200    0.0000 N   0  0  0  0  0  0  0  0  0  0  0  0
    0.9940   -3.2210    0.0000 C   0  0  3  0  0  0  0  0  0  0  0  0
    1.8380   -1.9810    0.0000 C   0  0  0  0  0  0  0  0  0  0  0  0
    1.3960   -0.5480    0.0000 C   0  0  0  0  0  0  0  0  0  0  0  0
    0.0000    0.0000    0.0000 C   0  0  0  0  0  0  0  0  0  0  0  0
    0.0000    1.5000    0.0000 C   0  0  0  0  0  0  0  0  0  0  0  0
   -1.2990    2.2500    0.0000 C   0  0  0  0  0  0  0  0  0  0  0  0
   -2.5980    1.5000    0.0000 C   0  0  0  0  0  0  0  0  0  0  0  0
   -2.5980    0.0000    0.0000 C   0  0  0  0  0  0  0  0  0  0  0  0
   -1.2990   -0.7500    0.0000 C   0  0  0  0  0  0  0  0  0  0  0  0
   -1.5230   -2.2330    0.0000 N   0  0  0  0  0  0  0  0  0  0  0  0
   -0.5020   -3.3330    0.0000 C   0  0  0  0  0  0  0  0  0  0  0  0
   -1.0500   -4.7290    0.0000 O   0  0  0  0  0  0  0  0  0  0  0  0
   -2.9560   -2.6750    0.0000 C   0  0  0  0  0  0  0  0  0  0  0  0
   -4.0560   -1.6550    0.0000 C   0  0  0  0  0  0  0  0  0  0  0  0
   -5.4890   -2.0970    0.0000 O   0  0  0  0  0  0  0  0  0  0  0  0
   -3.7220   -0.1930    0.0000 O   0  0  0  0  0  0  0  0  0  0  0  0
  1  2  1  0  0  0  0
  2  3  1  0  0  0  0
  3  4  1  0  0  0  0
  4  5  2  0  0  0  0
  4  6  1  0  0  0  0
  6  7  1  0  0  0  0
  6 15  1  0  0  0  0
  7  8  1  0  0  0  0
  8  9  1  0  0  0  0
  9 10  1  0  0  0  0
  9 14  2  0  0  0  0
 10 11  2  0  0  0  0
 11 12  1  0  0  0  0
 12 13  2  0  0  0  0
 13 14  1  0  0  0  0
 15 16  1  0  0  0  0
 16 17  1  0  0  0  0
 16 26  1  0  0  0  0
 17 18  1  0  0  0  0
 18 19  1  0  0  0  0
 19 20  1  0  0  0  0
 19 24  2  0  0  0  0
 20 21  2  0  0  0  0
 21 22  1  0  0  0  0
 22 23  2  0  0  0  0
 23 24  1  0  0  0  0
 24 25  1  0  0  0  0
 25 26  1  0  0  0  0
 25 28  1  0  0  0  0
 26 27  2  0  0  0  0
 28 29  1  0  0  0  0
 29 30  2  0  0  0  0
 29 31  1  0  0  0  0
M  END
>  <n>
46

>  <SMILES>
O=C1N(c2c(CCC1NC(CCc1ccccc1)C(OCC)=O)cccc2)CC(O)=O

>  <IC50>
74.86

>  <Class>
0

>  <NAME>
AZ105

>  <INCHI_KEY>
XPCFTKFZXHTYIP-UHFFFAOYSA-N

>  <Reference>
Mitigating the inhibition of human Bile Salt Export Pump by drugs_ opportunities provided by physicochemical property modulation,  in-silico modeling and structural modification_SI

$$$$
AZ106
  MOE2013           2D

 21 23  0  0  1  0  0  0  0  0999 V2000
    2.5980   -3.0000    0.0000 C   0  0  0  0  0  0  0  0  0  0  0  0
    1.2990   -2.2500    0.0000 N   0  0  0  0  0  0  0  0  0  0  0  0
    0.0000   -3.0000    0.0000 C   0  0  0  0  0  0  0  0  0  0  0  0
    1.2990   -0.7500    0.0000 C   0  0  0  0  0  0  0  0  0  0  0  0
    0.0000    0.0000    0.0000 C   0  0  0  0  0  0  0  0  0  0  0  0
    0.0000    1.5000    0.0000 C   0  0  0  0  0  0  0  0  0  0  0  0
    1.2990    2.2500    0.0000 N   0  0  0  0  0  0  0  0  0  0  0  0
    2.5980    1.5000    0.0000 C   0  0  0  0  0  0  0  0  0  0  0  0
    2.5980    0.0000    0.0000 N   0  0  0  0  0  0  0  0  0  0  0  0
   -1.4270    1.9640    0.0000 N   0  0  0  0  0  0  0  0  0  0  0  0
   -2.3080    0.7500    0.0000 C   0  0  0  0  0  0  0  0  0  0  0  0
   -1.4270   -0.4640    0.0000 N   0  0  0  0  0  0  0  0  0  0  0  0
   -1.8900    3.3900    0.0000 C   0  0  3  0  0  0  0  0  0  0  0  0
   -1.0080    4.6040    0.0000 C   0  0  3  0  0  0  0  0  0  0  0  0
   -1.8900    5.8170    0.0000 C   0  0  3  0  0  0  0  0  0  0  0  0
   -3.3170    5.3540    0.0000 C   0  0  3  0  0  0  0  0  0  0  0  0
   -3.3170    3.8540    0.0000 O   0  0  0  0  0  0  0  0  0  0  0  0
   -4.5300    6.2350    0.0000 C   0  0  0  0  0  0  0  0  0  0  0  0
   -4.3730    7.7270    0.0000 O   0  0  0  0  0  0  0  0  0  0  0  0
   -1.4270    7.2440    0.0000 N   0  0  0  0  0  0  0  0  0  0  0  0
    0.4920    4.6040    0.0000 O   0  0  0  0  0  0  0  0  0  0  0  0
  1  2  1  0  0  0  0
  2  3  1  0  0  0  0
  2  4  1  0  0  0  0
  4  5  1  0  0  0  0
  4  9  2  0  0  0  0
  5  6  2  0  0  0  0
  5 12  1  0  0  0  0
  6  7  1  0  0  0  0
  6 10  1  0  0  0  0
  7  8  2  0  0  0  0
  8  9  1  0  0  0  0
 10 11  1  0  0  0  0
 10 13  1  0  0  0  0
 11 12  2  0  0  0  0
 13 14  1  0  0  0  0
 13 17  1  0  0  0  0
 14 15  1  0  0  0  0
 14 21  1  0  0  0  0
 15 16  1  0  0  0  0
 15 20  1  0  0  0  0
 16 17  1  0  0  0  0
 16 18  1  0  0  0  0
 18 19  1  0  0  0  0
M  END
>  <n>
47

>  <SMILES>
O1C(CO)C(N)C(O)C1n1c2ncnc(N(C)C)c2nc1

>  <IC50>
>1000

>  <Class>
0

>  <NAME>
AZ106

>  <INCHI_KEY>
RYSMHWILUNYBFW-UHFFFAOYSA-N

>  <Reference>
Mitigating the inhibition of human Bile Salt Export Pump by drugs_ opportunities provided by physicochemical property modulation,  in-silico modeling and structural modification_SI

$$$$
AZ107
  MOE2013           2D

 23 25  0  0  1  0  0  0  0  0999 V2000
    7.7940    1.5000    0.0000 C   0  0  0  0  0  0  0  0  0  0  0  0
    6.4950    2.2500    0.0000 C   0  0  0  0  0  0  0  0  0  0  0  0
    5.1960    1.5000    0.0000 C   0  0  0  0  0  0  0  0  0  0  0  0
    3.8970    2.2500    0.0000 S   0  0  0  0  0  0  0  0  0  0  0  0
    2.5980    1.5000    0.0000 C   0  0  0  0  0  0  0  0  0  0  0  0
    2.5980    0.0000    0.0000 N   0  0  0  0  0  0  0  0  0  0  0  0
    1.2990   -0.7500    0.0000 C   0  0  0  0  0  0  0  0  0  0  0  0
    0.0000    0.0000    0.0000 C   0  0  0  0  0  0  0  0  0  0  0  0
    0.0000    1.5000    0.0000 C   0  0  0  0  0  0  0  0  0  0  0  0
    1.2990    2.2500    0.0000 N   0  0  0  0  0  0  0  0  0  0  0  0
   -1.4270    1.9640    0.0000 N   0  0  0  0  0  0  0  0  0  0  0  0
   -2.3080    0.7500    0.0000 C   0  0  0  0  0  0  0  0  0  0  0  0
   -1.4270   -0.4640    0.0000 N   0  0  0  0  0  0  0  0  0  0  0  0
   -1.8900    3.3900    0.0000 C   0  0  3  0  0  0  0  0  0  0  0  0
   -1.0080    4.6040    0.0000 C   0  0  3  0  0  0  0  0  0  0  0  0
   -1.8900    5.8170    0.0000 C   0  0  3  0  0  0  0  0  0  0  0  0
   -3.3170    5.3540    0.0000 C   0  0  3  0  0  0  0  0  0  0  0  0
   -3.3170    3.8540    0.0000 O   0  0  0  0  0  0  0  0  0  0  0  0
   -4.5300    6.2350    0.0000 C   0  0  0  0  0  0  0  0  0  0  0  0
   -4.3730    7.7270    0.0000 O   0  0  0  0  0  0  0  0  0  0  0  0
   -1.4270    7.2440    0.0000 O   0  0  0  0  0  0  0  0  0  0  0  0
    0.4920    4.6040    0.0000 O   0  0  0  0  0  0  0  0  0  0  0  0
    1.2990   -2.2500    0.0000 N   0  0  0  0  0  0  0  0  0  0  0  0
  1  2  1  0  0  0  0
  2  3  1  0  0  0  0
  3  4  1  0  0  0  0
  4  5  1  0  0  0  0
  5  6  1  0  0  0  0
  5 10  2  0  0  0  0
  6  7  2  0  0  0  0
  7  8  1  0  0  0  0
  7 23  1  0  0  0  0
  8  9  2  0  0  0  0
  8 13  1  0  0  0  0
  9 10  1  0  0  0  0
  9 11  1  0  0  0  0
 11 12  1  0  0  0  0
 11 14  1  0  0  0  0
 12 13  2  0  0  0  0
 14 15  1  0  0  0  0
 14 18  1  0  0  0  0
 15 16  1  0  0  0  0
 15 22  1  0  0  0  0
 16 17  1  0  0  0  0
 16 21  1  0  0  0  0
 17 18  1  0  0  0  0
 17 19  1  0  0  0  0
 19 20  1  0  0  0  0
M  END
>  <n>
48

>  <SMILES>
S(CCC)c1nc(N)c2ncn(c2n1)[C@@H]1O[C@H](CO)[C@@H](O)[C@H]1O

>  <IC50>
>1000

>  <Class>
0

>  <NAME>
AZ107

>  <INCHI_KEY>
RZECJIGAYNYQAD-WOUKDFQISA-N

>  <Reference>
Mitigating the inhibition of human Bile Salt Export Pump by drugs_ opportunities provided by physicochemical property modulation,  in-silico modeling and structural modification_SI

$$$$
AZ109
  MOE2013           2D

 32 35  0  0  1  0  0  0  0  0999 V2000
    3.6390   -3.0650    0.0000 C   0  0  0  0  0  0  0  0  0  0  0  0
    2.1720   -3.3770    0.0000 C   0  0  0  0  0  0  0  0  0  0  0  0
    1.0570   -2.3740    0.0000 C   0  0  0  0  0  0  0  0  0  0  0  0
   -0.2420   -3.1240    0.0000 C   0  0  0  0  0  0  0  0  0  0  0  0
    0.0700   -4.5910    0.0000 N   0  0  0  0  0  0  0  0  0  0  0  0
    1.5610   -4.7480    0.0000 N   0  0  0  0  0  0  0  0  0  0  0  0
   -1.6130   -2.5130    0.0000 C   0  0  0  0  0  0  0  0  0  0  0  0
    1.2140   -0.8820    0.0000 C   0  0  0  0  0  0  0  0  0  0  0  0
    0.0000    0.0000    0.0000 C   0  0  0  0  0  0  0  0  0  0  0  0
    0.0000    1.5000    0.0000 C   0  0  0  0  0  0  0  0  0  0  0  0
   -1.4270    1.9640    0.0000 C   0  0  0  0  0  0  0  0  0  0  0  0
   -2.0370    3.3340    0.0000 C   0  0  0  0  0  0  0  0  0  0  0  0
   -1.1550    4.5470    0.0000 O   0  0  0  0  0  0  0  0  0  0  0  0
   -3.5280    3.4910    0.0000 N   0  0  0  0  0  0  0  0  0  0  0  0
   -4.4100    2.2770    0.0000 C   0  0  0  0  0  0  0  0  0  0  0  0
   -5.9020    2.4340    0.0000 O   0  0  0  0  0  0  0  0  0  0  0  0
   -3.8000    0.9070    0.0000 N   0  0  0  0  0  0  0  0  0  0  0  0
   -2.3080    0.7500    0.0000 C   0  0  0  0  0  0  0  0  0  0  0  0
   -1.4270   -0.4640    0.0000 S   0  0  0  0  0  0  0  0  0  0  0  0
   -4.6820   -0.3070    0.0000 C   0  0  0  0  0  0  0  0  0  0  0  0
   -6.1740   -0.1500    0.0000 C   0  0  0  0  0  0  0  0  0  0  0  0
   -7.0550   -1.3640    0.0000 C   0  0  0  0  0  0  0  0  0  0  0  0
   -6.7840    1.2200    0.0000 C   0  0  0  0  0  0  0  0  0  0  0  0
   -4.1390    4.8610    0.0000 C   0  0  0  0  0  0  0  0  0  0  0  0
    1.2140    2.3820    0.0000 C   0  0  0  0  0  0  0  0  0  0  0  0
    2.5840    1.7720    0.0000 O   0  0  0  0  0  0  0  0  0  0  0  0
    1.0570    3.8740    0.0000 N   0  0  0  0  0  0  0  0  0  0  0  0
    2.1720    4.8770    0.0000 C   0  0  0  0  0  0  0  0  0  0  0  0
    1.5610    6.2480    0.0000 C   0  0  3  0  0  0  0  0  0  0  0  0
    0.0700    6.0910    0.0000 C   0  0  0  0  0  0  0  0  0  0  0  0
   -0.2420    4.6240    0.0000 O   0  0  0  0  0  0  0  0  0  0  0  0
    2.3110    7.5460    0.0000 O   0  0  0  0  0  0  0  0  0  0  0  0
  1  2  1  0  0  0  0
  2  3  2  0  0  0  0
  2  6  1  0  0  0  0
  3  4  1  0  0  0  0
  3  8  1  0  0  0  0
  4  5  2  0  0  0  0
  4  7  1  0  0  0  0
  5  6  1  0  0  0  0
  8  9  1  0  0  0  0
  9 10  2  0  0  0  0
  9 19  1  0  0  0  0
 10 11  1  0  0  0  0
 10 25  1  0  0  0  0
 11 12  1  0  0  0  0
 11 18  2  0  0  0  0
 12 13  2  0  0  0  0
 12 14  1  0  0  0  0
 14 15  1  0  0  0  0
 14 24  1  0  0  0  0
 15 16  2  0  0  0  0
 15 17  1  0  0  0  0
 17 18  1  0  0  0  0
 17 20  1  0  0  0  0
 18 19  1  0  0  0  0
 20 21  1  0  0  0  0
 21 22  1  0  0  0  0
 21 23  1  0  0  0  0
 25 26  2  0  0  0  0
 25 27  1  0  0  0  0
 27 28  1  0  0  0  0
 27 31  1  0  0  0  0
 28 29  1  0  0  0  0
 29 30  1  0  0  0  0
 29 32  1  0  0  0  0
 30 31  1  0  0  0  0
M  END
>  <n>
50

>  <SMILES>
s1c2N(CC(C)C)C(=O)N(C)C(=O)c2c(C(=O)N2OC[C@@H](O)C2)c1Cc1c(n[nH]c1C)C

>  <IC50>
247.8

>  <Class>
0

>  <NAME>
AZ109

>  <INCHI_KEY>
ISIVOJWVBJIOFM-ZDUSSCGKSA-N

>  <Reference>
Mitigating the inhibition of human Bile Salt Export Pump by drugs_ opportunities provided by physicochemical property modulation,  in-silico modeling and structural modification_SI

$$$$
AZ110
  MOE2013           2D

 31 34  0  0  1  0  0  0  0  0999 V2000
    3.6390   -3.0650    0.0000 C   0  0  0  0  0  0  0  0  0  0  0  0
    2.1720   -3.3770    0.0000 C   0  0  0  0  0  0  0  0  0  0  0  0
    1.0570   -2.3740    0.0000 C   0  0  0  0  0  0  0  0  0  0  0  0
   -0.2420   -3.1240    0.0000 C   0  0  0  0  0  0  0  0  0  0  0  0
    0.0700   -4.5910    0.0000 N   0  0  0  0  0  0  0  0  0  0  0  0
    1.5610   -4.7480    0.0000 N   0  0  0  0  0  0  0  0  0  0  0  0
   -1.6130   -2.5130    0.0000 C   0  0  0  0  0  0  0  0  0  0  0  0
    1.2140   -0.8820    0.0000 C   0  0  0  0  0  0  0  0  0  0  0  0
    0.0000    0.0000    0.0000 C   0  0  0  0  0  0  0  0  0  0  0  0
    0.0000    1.5000    0.0000 C   0  0  0  0  0  0  0  0  0  0  0  0
   -1.4270    1.9640    0.0000 C   0  0  0  0  0  0  0  0  0  0  0  0
   -2.0370    3.3340    0.0000 C   0  0  0  0  0  0  0  0  0  0  0  0
   -1.1550    4.5470    0.0000 O   0  0  0  0  0  0  0  0  0  0  0  0
   -3.5280    3.4910    0.0000 N   0  0  0  0  0  0  0  0  0  0  0  0
   -4.4100    2.2770    0.0000 C   0  0  0  0  0  0  0  0  0  0  0  0
   -5.9020    2.4340    0.0000 O   0  0  0  0  0  0  0  0  0  0  0  0
   -3.8000    0.9070    0.0000 N   0  0  0  0  0  0  0  0  0  0  0  0
   -2.3080    0.7500    0.0000 C   0  0  0  0  0  0  0  0  0  0  0  0
   -1.4270   -0.4640    0.0000 S   0  0  0  0  0  0  0  0  0  0  0  0
   -4.6820   -0.3070    0.0000 C   0  0  0  0  0  0  0  0  0  0  0  0
   -6.1740   -0.1500    0.0000 C   0  0  0  0  0  0  0  0  0  0  0  0
   -4.0720   -1.6770    0.0000 C   0  0  0  0  0  0  0  0  0  0  0  0
   -4.1390    4.8610    0.0000 C   0  0  0  0  0  0  0  0  0  0  0  0
    1.2140    2.3820    0.0000 C   0  0  0  0  0  0  0  0  0  0  0  0
    2.5840    1.7720    0.0000 O   0  0  0  0  0  0  0  0  0  0  0  0
    1.0570    3.8740    0.0000 N   0  0  0  0  0  0  0  0  0  0  0  0
    2.1720    4.8770    0.0000 C   0  0  0  0  0  0  0  0  0  0  0  0
    1.5610    6.2480    0.0000 C   0  0  3  0  0  0  0  0  0  0  0  0
    0.0700    6.0910    0.0000 C   0  0  0  0  0  0  0  0  0  0  0  0
   -0.2420    4.6240    0.0000 O   0  0  0  0  0  0  0  0  0  0  0  0
    2.3110    7.5460    0.0000 O   0  0  0  0  0  0  0  0  0  0  0  0
  1  2  1  0  0  0  0
  2  3  2  0  0  0  0
  2  6  1  0  0  0  0
  3  4  1  0  0  0  0
  3  8  1  0  0  0  0
  4  5  2  0  0  0  0
  4  7  1  0  0  0  0
  5  6  1  0  0  0  0
  8  9  1  0  0  0  0
  9 10  2  0  0  0  0
  9 19  1  0  0  0  0
 10 11  1  0  0  0  0
 10 24  1  0  0  0  0
 11 12  1  0  0  0  0
 11 18  2  0  0  0  0
 12 13  2  0  0  0  0
 12 14  1  0  0  0  0
 14 15  1  0  0  0  0
 14 23  1  0  0  0  0
 15 16  2  0  0  0  0
 15 17  1  0  0  0  0
 17 18  1  0  0  0  0
 17 20  1  0  0  0  0
 18 19  1  0  0  0  0
 20 21  1  0  0  0  0
 20 22  1  0  0  0  0
 24 25  2  0  0  0  0
 24 26  1  0  0  0  0
 26 27  1  0  0  0  0
 26 30  1  0  0  0  0
 27 28  1  0  0  0  0
 28 29  1  0  0  0  0
 28 31  1  0  0  0  0
 29 30  1  0  0  0  0
M  END
>  <n>
52

>  <SMILES>
s1c2N(C(C)C)C(=O)N(C)C(=O)c2c(C(=O)N2OC[C@@H](O)C2)c1Cc1c(n[nH]c1C)C

>  <IC50>
703

>  <Class>
0

>  <NAME>
AZ110

>  <INCHI_KEY>
PYLXXPJXPHUENG-LBPRGKRZSA-N

>  <Reference>
Mitigating the inhibition of human Bile Salt Export Pump by drugs_ opportunities provided by physicochemical property modulation,  in-silico modeling and structural modification_SI

$$$$
AZ111
  MOE2013           2D

 25 28  0  0  1  0  0  0  0  0999 V2000
    8.6620   -4.2770    0.0000 C   0  0  0  0  0  0  0  0  0  0  0  0
    7.1620   -4.2770    0.0000 C   0  0  0  0  0  0  0  0  0  0  0  0
    6.2810   -3.0630    0.0000 C   0  0  0  0  0  0  0  0  0  0  0  0
    4.8540   -3.5270    0.0000 C   0  0  0  0  0  0  0  0  0  0  0  0
    4.8540   -5.0270    0.0000 O   0  0  0  0  0  0  0  0  0  0  0  0
    6.2810   -5.4900    0.0000 N   0  0  0  0  0  0  0  0  0  0  0  0
    3.6410   -2.6450    0.0000 C   0  0  0  0  0  0  0  0  0  0  0  0
    3.7970   -1.1530    0.0000 C   0  0  0  0  0  0  0  0  0  0  0  0
    2.5840   -0.2720    0.0000 C   0  0  0  0  0  0  0  0  0  0  0  0
    1.2140   -0.8820    0.0000 C   0  0  0  0  0  0  0  0  0  0  0  0
    1.0570   -2.3740    0.0000 C   0  0  0  0  0  0  0  0  0  0  0  0
    2.2700   -3.2550    0.0000 C   0  0  0  0  0  0  0  0  0  0  0  0
    2.1140   -4.7470    0.0000 F   0  0  0  0  0  0  0  0  0  0  0  0
    0.0000    0.0000    0.0000 N   0  0  0  0  0  0  0  0  0  0  0  0
    0.0000    1.5000    0.0000 C   0  0  0  0  0  0  0  0  0  0  0  0
   -1.4270    1.9640    0.0000 C   0  0  3  0  0  0  0  0  0  0  0  0
   -2.3080    0.7500    0.0000 O   0  0  0  0  0  0  0  0  0  0  0  0
   -1.4270   -0.4640    0.0000 C   0  0  0  0  0  0  0  0  0  0  0  0
   -1.8900   -1.8900    0.0000 O   0  0  0  0  0  0  0  0  0  0  0  0
   -1.8900    3.3900    0.0000 C   0  0  0  0  0  0  0  0  0  0  0  0
   -3.3570    3.7020    0.0000 N   0  0  0  0  0  0  0  0  0  0  0  0
   -3.9670    5.0720    0.0000 C   0  0  0  0  0  0  0  0  0  0  0  0
   -5.4590    4.9160    0.0000 C   0  0  0  0  0  0  0  0  0  0  0  0
   -5.7710    3.4480    0.0000 N   0  0  0  0  0  0  0  0  0  0  0  0
   -4.4720    2.6980    0.0000 N   0  0  0  0  0  0  0  0  0  0  0  0
  1  2  1  0  0  0  0
  2  3  1  0  0  0  0
  2  6  2  0  0  0  0
  3  4  2  0  0  0  0
  4  5  1  0  0  0  0
  4  7  1  0  0  0  0
  5  6  1  0  0  0  0
  7  8  1  0  0  0  0
  7 12  2  0  0  0  0
  8  9  2  0  0  0  0
  9 10  1  0  0  0  0
 10 11  2  0  0  0  0
 10 14  1  0  0  0  0
 11 12  1  0  0  0  0
 12 13  1  0  0  0  0
 14 15  1  0  0  0  0
 14 18  1  0  0  0  0
 15 16  1  0  0  0  0
 16 17  1  0  0  0  0
 16 20  1  0  0  0  0
 17 18  1  0  0  0  0
 18 19  2  0  0  0  0
 20 21  1  0  0  0  0
 21 22  1  0  0  0  0
 21 25  1  0  0  0  0
 22 23  2  0  0  0  0
 23 24  1  0  0  0  0
 24 25  2  0  0  0  0
M  END
>  <n>
53

>  <SMILES>
Fc1cc(N2C[C@@H](OC2=O)Cn2nncc2)ccc1-c1onc(c1)C

>  <IC50>
>1000

>  <Class>
0

>  <NAME>
AZ111

>  <INCHI_KEY>
DRXNKVLCADIDHI-LBPRGKRZSA-N

>  <Reference>
Mitigating the inhibition of human Bile Salt Export Pump by drugs_ opportunities provided by physicochemical property modulation,  in-silico modeling and structural modification_SI

$$$$
AZ112
  MOE2013           2D

 23 23  0  0  1  0  0  0  0  0999 V2000
    1.2990   -0.7500    0.0000 C   0  0  0  0  0  0  0  0  0  0  0  0
    0.0000    0.0000    0.0000 C   0  0  3  0  0  0  0  0  0  0  0  0
    0.0000    1.5000    0.0000 C   0  0  3  0  0  0  0  0  0  0  0  0
   -1.2990    2.2500    0.0000 C   0  0  3  0  0  0  0  0  0  0  0  0
   -2.5980    1.5000    0.0000 C   0  0  3  0  0  0  0  0  0  0  0  0
   -2.5980    0.0000    0.0000 C   0  0  3  0  0  0  0  0  0  0  0  0
   -1.2990   -0.7500    0.0000 O   0  0  0  0  0  0  0  0  0  0  0  0
   -3.8970   -0.7500    0.0000 O   0  0  0  0  0  0  0  0  0  0  0  0
   -3.8970   -2.2500    0.0000 C   0  0  3  0  0  0  0  0  0  0  0  0
   -2.5980   -3.0000    0.0000 C   0  0  3  0  0  0  0  0  0  0  0  0
   -2.5980   -4.5000    0.0000 C   0  0  0  0  0  0  0  0  0  0  0  0
   -1.2990   -5.2500    0.0000 O   0  0  0  0  0  0  0  0  0  0  0  0
   -1.2990   -2.2500    0.0000 O   0  0  0  0  0  0  0  0  0  0  0  0
   -5.1960   -3.0000    0.0000 C   0  0  3  0  0  0  0  0  0  0  0  0
   -5.1960   -4.5000    0.0000 C   0  0  3  0  0  0  0  0  0  0  0  0
   -6.4950   -5.2500    0.0000 C   0  0  0  0  0  0  0  0  0  0  0  0
   -6.4950   -6.7500    0.0000 O   0  0  0  0  0  0  0  0  0  0  0  0
   -3.8970   -5.2500    0.0000 O   0  0  0  0  0  0  0  0  0  0  0  0
   -6.4950   -2.2500    0.0000 O   0  0  0  0  0  0  0  0  0  0  0  0
   -3.8970    2.2500    0.0000 O   0  0  0  0  0  0  0  0  0  0  0  0
   -1.2990    3.7500    0.0000 O   0  0  0  0  0  0  0  0  0  0  0  0
    1.2990    2.2500    0.0000 O   0  0  0  0  0  0  0  0  0  0  0  0
    2.5980    0.0000    0.0000 O   0  0  0  0  0  0  0  0  0  0  0  0
  1  2  1  0  0  0  0
  1 23  1  0  0  0  0
  2  3  1  0  0  0  0
  2  7  1  0  0  0  0
  3  4  1  0  0  0  0
  3 22  1  0  0  0  0
  4  5  1  0  0  0  0
  4 21  1  0  0  0  0
  5  6  1  0  0  0  0
  5 20  1  0  0  0  0
  6  7  1  0  0  0  0
  6  8  1  0  0  0  0
  8  9  1  0  0  0  0
  9 10  1  0  0  0  0
  9 14  1  0  0  0  0
 10 11  1  0  0  0  0
 10 13  1  0  0  0  0
 11 12  1  0  0  0  0
 14 15  1  0  0  0  0
 14 19  1  0  0  0  0
 15 16  1  0  0  0  0
 15 18  1  0  0  0  0
 16 17  1  0  0  0  0
M  END
>  <n>
54

>  <SMILES>
O1[C@H](CO)[C@H](O)[C@H](O)[C@@H](O)[C@@H]1O[C@H]([C@H](O)CO)[C@H](O)[C@@H](O)CO

>  <IC50>
>1000

>  <Class>
0

>  <NAME>
AZ112

>  <INCHI_KEY>
VQHSOMBJVWLPSR-JVCRWLNRSA-N

>  <Reference>
Mitigating the inhibition of human Bile Salt Export Pump by drugs_ opportunities provided by physicochemical property modulation,  in-silico modeling and structural modification_SI

$$$$
AZ113
  MOE2013           2D

 20 20  0  0  0  0  0  0  0  0999 V2000
    0.0000    0.0000    0.0000 C   0  0  0  0  0  0  0  0  0  0  0  0
    0.0000    1.5000    0.0000 C   0  0  0  0  0  0  0  0  0  0  0  0
   -1.2990    2.2500    0.0000 C   0  0  0  0  0  0  0  0  0  0  0  0
   -2.5980    1.5000    0.0000 C   0  0  0  0  0  0  0  0  0  0  0  0
   -2.5980    0.0000    0.0000 C   0  0  0  0  0  0  0  0  0  0  0  0
   -1.2990   -0.7500    0.0000 C   0  0  0  0  0  0  0  0  0  0  0  0
   -3.8970   -0.7500    0.0000 C   0  0  0  0  0  0  0  0  0  0  0  0
   -5.1960    0.0000    0.0000 O   0  0  0  0  0  0  0  0  0  0  0  0
   -3.8970   -2.2500    0.0000 N   0  0  0  0  0  0  0  0  0  0  0  0
   -5.1960   -3.0000    0.0000 C   0  0  0  0  0  0  0  0  0  0  0  0
   -5.1960   -4.5000    0.0000 C   0  0  0  0  0  0  0  0  0  0  0  0
   -6.4950   -5.2500    0.0000 C   0  0  0  0  0  0  0  0  0  0  0  0
   -6.4950   -6.7500    0.0000 C   0  0  0  0  0  0  0  0  0  0  0  0
   -7.7940   -7.5000    0.0000 C   0  0  0  0  0  0  0  0  0  0  0  0
   -7.7940   -9.0000    0.0000 C   0  0  0  0  0  0  0  0  0  0  0  0
   -9.0930   -9.7500    0.0000 C   0  0  0  0  0  0  0  0  0  0  0  0
   -9.0930  -11.2500    0.0000 C   0  0  0  0  0  0  0  0  0  0  0  0
  -10.3920  -12.0000    0.0000 O   0  0  0  0  0  0  0  0  0  0  0  0
   -7.7940  -12.0000    0.0000 O   0  0  0  0  0  0  0  0  0  0  0  0
   -3.8970    2.2500    0.0000 O   0  0  0  0  0  0  0  0  0  0  0  0
  1  2  1  0  0  0  0
  1  6  2  0  0  0  0
  2  3  2  0  0  0  0
  3  4  1  0  0  0  0
  4  5  2  0  0  0  0
  4 20  1  0  0  0  0
  5  6  1  0  0  0  0
  5  7  1  0  0  0  0
  7  8  2  0  0  0  0
  7  9  1  0  0  0  0
  9 10  1  0  0  0  0
 10 11  1  0  0  0  0
 11 12  1  0  0  0  0
 12 13  1  0  0  0  0
 13 14  1  0  0  0  0
 14 15  1  0  0  0  0
 15 16  1  0  0  0  0
 16 17  1  0  0  0  0
 17 18  2  0  0  0  0
 17 19  1  0  0  0  0
M  END
>  <n>
55

>  <SMILES>
Oc1ccccc1C(=O)NCCCCCCCC(O)=O

>  <IC50>
>750.9

>  <Class>
0

>  <NAME>
AZ113

>  <INCHI_KEY>
NJEKDCUDSORUJA-UHFFFAOYSA-N

>  <Reference>
Mitigating the inhibition of human Bile Salt Export Pump by drugs_ opportunities provided by physicochemical property modulation,  in-silico modeling and structural modification_SI

$$$$
AZ114
  MOE2013           2D

 31 33  0  0  0  0  0  0  0  0999 V2000
   10.1380  -15.3940    0.0000 C   0  0  0  0  0  0  0  0  0  0  0  0
    8.9240  -14.5120    0.0000 C   0  0  0  0  0  0  0  0  0  0  0  0
    9.0810  -13.0210    0.0000 O   0  0  0  0  0  0  0  0  0  0  0  0
    7.8680  -12.1390    0.0000 C   0  0  0  0  0  0  0  0  0  0  0  0
    8.0240  -10.6470    0.0000 C   0  0  0  0  0  0  0  0  0  0  0  0
    6.8110   -9.7650    0.0000 N   0  0  0  0  0  0  0  0  0  0  0  0
    6.9680   -8.2740    0.0000 S   0  0  0  0  0  0  0  0  0  0  0  0
    8.4100   -8.6870    0.0000 O   0  0  0  0  0  0  0  0  0  0  0  0
    7.6250   -6.9250    0.0000 O   0  0  0  0  0  0  0  0  0  0  0  0
    5.7540   -7.3920    0.0000 C   0  0  0  0  0  0  0  0  0  0  0  0
    5.9110   -5.9000    0.0000 C   0  0  0  0  0  0  0  0  0  0  0  0
    4.6970   -5.0180    0.0000 C   0  0  0  0  0  0  0  0  0  0  0  0
    3.3270   -5.6290    0.0000 C   0  0  0  0  0  0  0  0  0  0  0  0
    3.1700   -7.1200    0.0000 C   0  0  0  0  0  0  0  0  0  0  0  0
    4.3840   -8.0020    0.0000 C   0  0  0  0  0  0  0  0  0  0  0  0
    2.1140   -4.7470    0.0000 N   0  0  0  0  0  0  0  0  0  0  0  0
    2.2700   -3.2550    0.0000 C   0  0  0  0  0  0  0  0  0  0  0  0
    3.6410   -2.6450    0.0000 N   0  0  0  0  0  0  0  0  0  0  0  0
    3.7970   -1.1530    0.0000 C   0  0  0  0  0  0  0  0  0  0  0  0
    2.5840   -0.2720    0.0000 C   0  0  0  0  0  0  0  0  0  0  0  0
    1.2140   -0.8820    0.0000 C   0  0  0  0  0  0  0  0  0  0  0  0
    1.0570   -2.3740    0.0000 N   0  0  0  0  0  0  0  0  0  0  0  0
    0.0000    0.0000    0.0000 C   0  0  0  0  0  0  0  0  0  0  0  0
    0.0000    1.5000    0.0000 C   0  0  0  0  0  0  0  0  0  0  0  0
   -1.4270    1.9640    0.0000 N   0  0  0  0  0  0  0  0  0  0  0  0
   -2.3080    0.7500    0.0000 C   0  0  0  0  0  0  0  0  0  0  0  0
   -1.4270   -0.4640    0.0000 N   0  0  0  0  0  0  0  0  0  0  0  0
   -1.8900   -1.8900    0.0000 C   0  0  0  0  0  0  0  0  0  0  0  0
   -3.3570   -2.2020    0.0000 C   0  0  0  0  0  0  0  0  0  0  0  0
   -0.8860   -3.0050    0.0000 C   0  0  0  0  0  0  0  0  0  0  0  0
   -3.8080    0.7500    0.0000 C   0  0  0  0  0  0  0  0  0  0  0  0
  1  2  1  0  0  0  0
  2  3  1  0  0  0  0
  3  4  1  0  0  0  0
  4  5  1  0  0  0  0
  5  6  1  0  0  0  0
  6  7  1  0  0  0  0
  7  8  2  0  0  0  0
  7  9  2  0  0  0  0
  7 10  1  0  0  0  0
 10 11  1  0  0  0  0
 10 15  2  0  0  0  0
 11 12  2  0  0  0  0
 12 13  1  0  0  0  0
 13 14  2  0  0  0  0
 13 16  1  0  0  0  0
 14 15  1  0  0  0  0
 16 17  1  0  0  0  0
 17 18  1  0  0  0  0
 17 22  2  0  0  0  0
 18 19  2  0  0  0  0
 19 20  1  0  0  0  0
 20 21  2  0  0  0  0
 21 22  1  0  0  0  0
 21 23  1  0  0  0  0
 23 24  2  0  0  0  0
 23 27  1  0  0  0  0
 24 25  1  0  0  0  0
 25 26  2  0  0  0  0
 26 27  1  0  0  0  0
 26 31  1  0  0  0  0
 27 28  1  0  0  0  0
 28 29  1  0  0  0  0
 28 30  1  0  0  0  0
M  END
>  <n>
56

>  <SMILES>
S(=O)(=O)(NCCOCC)c1ccc(Nc2nc(ccn2)-c2n(C(C)C)c(nc2)C)cc1

>  <IC50>
<10

>  <Class>
1

>  <NAME>
AZ114

>  <INCHI_KEY>
UWAMBTHTEQFJIL-UHFFFAOYSA-N

>  <Reference>
Mitigating the inhibition of human Bile Salt Export Pump by drugs_ opportunities provided by physicochemical property modulation,  in-silico modeling and structural modification_SI

$$$$
AZ115
  MOE2013           2D

 19 20  0  0  0  0  0  0  0  0999 V2000
    3.8970   -9.7500    0.0000 C   0  0  0  0  0  0  0  0  0  0  0  0
    2.5980   -9.0000    0.0000 O   0  0  0  0  0  0  0  0  0  0  0  0
    2.5980   -7.5000    0.0000 C   0  0  0  0  0  0  0  0  0  0  0  0
    3.8970   -6.7500    0.0000 O   0  0  0  0  0  0  0  0  0  0  0  0
    1.2990   -6.7500    0.0000 N   0  0  0  0  0  0  0  0  0  0  0  0
    1.2990   -5.2500    0.0000 N   0  0  0  0  0  0  0  0  0  0  0  0
    0.0000   -4.5000    0.0000 C   0  0  0  0  0  0  0  0  0  0  0  0
    0.0000   -3.0000    0.0000 C   0  0  0  0  0  0  0  0  0  0  0  0
    1.2990   -2.2500    0.0000 C   0  0  0  0  0  0  0  0  0  0  0  0
    1.2990   -0.7500    0.0000 N   0  3  0  0  0  0  0  0  0  0  0  0
    0.0000    0.0000    0.0000 C   0  0  0  0  0  0  0  0  0  0  0  0
    0.0000    1.5000    0.0000 C   0  0  0  0  0  0  0  0  0  0  0  0
   -1.2990    2.2500    0.0000 C   0  0  0  0  0  0  0  0  0  0  0  0
   -2.5980    1.5000    0.0000 C   0  0  0  0  0  0  0  0  0  0  0  0
   -2.5980    0.0000    0.0000 C   0  0  0  0  0  0  0  0  0  0  0  0
   -1.2990   -0.7500    0.0000 C   0  0  0  0  0  0  0  0  0  0  0  0
   -1.2990   -2.2500    0.0000 N   0  3  0  0  0  0  0  0  0  0  0  0
   -2.5980   -3.0000    0.0000 O   0  5  0  0  0  0  0  0  0  0  0  0
    2.5980    0.0000    0.0000 O   0  5  0  0  0  0  0  0  0  0  0  0
  1  2  1  0  0  0  0
  2  3  1  0  0  0  0
  3  4  2  0  0  0  0
  3  5  1  0  0  0  0
  5  6  1  0  0  0  0
  6  7  2  0  0  0  0
  7  8  1  0  0  0  0
  8  9  1  0  0  0  0
  8 17  2  0  0  0  0
  9 10  2  0  0  0  0
 10 11  1  0  0  0  0
 10 19  1  0  0  0  0
 11 12  1  0  0  0  0
 11 16  2  0  0  0  0
 12 13  2  0  0  0  0
 13 14  1  0  0  0  0
 14 15  2  0  0  0  0
 15 16  1  0  0  0  0
 16 17  1  0  0  0  0
 17 18  1  0  0  0  0
M  CHG  1  10   1
M  CHG  1  17   1
M  CHG  1  18  -1
M  CHG  1  19  -1
M  END
>  <n>
57

>  <SMILES>
O(C(=O)NN=Cc1[n+]([O-])c2c([n+]([O-])c1)cccc2)C

>  <IC50>
>939.8

>  <Class>
0

>  <NAME>
AZ115

>  <INCHI_KEY>
OVGGLBAWFMIPPY-UHFFFAOYSA-N

>  <Reference>
Mitigating the inhibition of human Bile Salt Export Pump by drugs_ opportunities provided by physicochemical property modulation,  in-silico modeling and structural modification_SI

$$$$
AZ118
  MOE2013           2D

 27 30  0  0  1  0  0  0  0  0999 V2000
   -7.6500   10.1630    0.0000 C   0  0  0  0  0  0  0  0  0  0  0  0
   -8.0380    8.7140    0.0000 N   0  0  0  0  0  0  0  0  0  0  0  0
   -6.9780    7.6530    0.0000 C   0  0  0  0  0  0  0  0  0  0  0  0
   -7.3660    6.2040    0.0000 C   0  0  3  0  0  0  0  0  0  0  0  0
   -6.3050    5.1440    0.0000 C   0  0  0  0  0  0  0  0  0  0  0  0
   -6.6930    3.6950    0.0000 C   0  0  0  0  0  0  0  0  0  0  0  0
   -8.1420    3.3060    0.0000 C   0  0  0  0  0  0  0  0  0  0  0  0
   -8.5300    1.8580    0.0000 C   0  0  0  0  0  0  0  0  0  0  0  0
   -7.4700    0.7970    0.0000 C   0  0  0  0  0  0  0  0  0  0  0  0
   -6.0210    1.1850    0.0000 C   0  0  0  0  0  0  0  0  0  0  0  0
   -5.6330    2.6340    0.0000 C   0  0  0  0  0  0  0  0  0  0  0  0
   -4.9600    0.1240    0.0000 C   0  0  0  0  0  0  0  0  0  0  0  0
   -5.3490   -1.3240    0.0000 O   0  0  0  0  0  0  0  0  0  0  0  0
   -3.5110    0.5130    0.0000 N   0  0  0  0  0  0  0  0  0  0  0  0
   -2.4510   -0.5480    0.0000 C   0  0  0  0  0  0  0  0  0  0  0  0
   -1.0020   -0.1600    0.0000 C   0  0  0  0  0  0  0  0  0  0  0  0
   -0.5890   -0.8740    0.0000 C   0  0  0  0  0  0  0  0  0  0  0  0
    0.2090   -0.6650    0.0000 C   0  0  0  0  0  0  0  0  0  0  0  0
    1.0020   -0.8740    0.0000 C   0  0  0  0  0  0  0  0  0  0  0  0
    0.5900   -0.1600    0.0000 C   0  0  0  0  0  0  0  0  0  0  0  0
   -0.2090   -0.3690    0.0000 C   0  0  0  0  0  0  0  0  0  0  0  0
    0.5900    0.6650    0.0000 C   0  0  0  0  0  0  0  0  0  0  0  0
   -0.2040    0.8740    0.0000 C   0  0  0  0  0  0  0  0  0  0  0  0
    0.2090    0.1600    0.0000 C   0  0  0  0  0  0  0  0  0  0  0  0
   -1.0020    0.6650    0.0000 C   0  0  0  0  0  0  0  0  0  0  0  0
   -7.8580   -0.6520    0.0000 Cl  0  0  0  0  0  0  0  0  0  0  0  0
   -8.8150    5.8160    0.0000 O   0  0  0  0  0  0  0  0  0  0  0  0
  1  2  1  0  0  0  0
  2  3  1  0  0  0  0
  3  4  1  0  0  0  0
  4  5  1  0  0  0  0
  4 27  1  0  0  0  0
  5  6  1  0  0  0  0
  6  7  1  0  0  0  0
  6 11  2  0  0  0  0
  7  8  2  0  0  0  0
  8  9  1  0  0  0  0
  9 10  2  0  0  0  0
  9 26  1  0  0  0  0
 10 11  1  0  0  0  0
 10 12  1  0  0  0  0
 12 13  2  0  0  0  0
 12 14  1  0  0  0  0
 14 15  1  0  0  0  0
 15 16  1  0  0  0  0
 16 17  1  0  0  0  0
 16 21  1  0  0  0  0
 16 25  1  0  0  0  0
 17 18  1  0  0  0  0
 18 19  1  0  0  0  0
 18 24  1  0  0  0  0
 19 20  1  0  0  0  0
 20 21  1  0  0  0  0
 20 22  1  0  0  0  0
 22 23  1  0  0  0  0
 23 24  1  0  0  0  0
 23 25  1  0  0  0  0
M  END
>  <n>
60

>  <SMILES>
Clc1ccc(cc1C(=O)NCC12CC3CC(C1)CC(C2)C3)C[C@@H](O)CNC

>  <IC50>
133.2

>  <Class>
0

>  <NAME>
AZ118

>  <INCHI_KEY>
OBYIXHCAYXUAKA-DQYWGJDHSA-N

>  <Reference>
Mitigating the inhibition of human Bile Salt Export Pump by drugs_ opportunities provided by physicochemical property modulation,  in-silico modeling and structural modification_SI

$$$$
AZ119
  MOE2013           2D

 27 29  0  0  1  0  0  0  0  0999 V2000
   12.9190   -1.3580    0.0000 C   0  0  0  0  0  0  0  0  0  0  0  0
   11.5490   -1.9680    0.0000 C   0  0  0  0  0  0  0  0  0  0  0  0
   11.3920   -3.4600    0.0000 C   0  0  0  0  0  0  0  0  0  0  0  0
   12.6060   -4.3410    0.0000 C   0  0  0  0  0  0  0  0  0  0  0  0
   13.9760   -3.7310    0.0000 N   0  0  0  0  0  0  0  0  0  0  0  0
   14.1330   -2.2400    0.0000 C   0  0  0  0  0  0  0  0  0  0  0  0
   10.0220   -4.0700    0.0000 C   0  0  0  0  0  0  0  0  0  0  0  0
    8.8080   -3.1880    0.0000 C   0  0  0  0  0  0  0  0  0  0  0  0
    7.4380   -3.7980    0.0000 C   0  0  3  0  0  0  0  0  0  0  0  0
    6.2240   -2.9170    0.0000 C   0  0  0  0  0  0  0  0  0  0  0  0
    4.8540   -3.5270    0.0000 O   0  0  0  0  0  0  0  0  0  0  0  0
    3.6410   -2.6450    0.0000 C   0  0  0  0  0  0  0  0  0  0  0  0
    3.7970   -1.1530    0.0000 C   0  0  0  0  0  0  0  0  0  0  0  0
    2.5840   -0.2720    0.0000 C   0  0  0  0  0  0  0  0  0  0  0  0
    1.2140   -0.8820    0.0000 C   0  0  0  0  0  0  0  0  0  0  0  0
    1.0570   -2.3740    0.0000 C   0  0  0  0  0  0  0  0  0  0  0  0
    2.2700   -3.2550    0.0000 C   0  0  0  0  0  0  0  0  0  0  0  0
    0.0000    0.0000    0.0000 C   0  0  0  0  0  0  0  0  0  0  0  0
    0.0000    1.5000    0.0000 C   0  0  0  0  0  0  0  0  0  0  0  0
   -1.4270    1.9640    0.0000 C   0  0  0  0  0  0  0  0  0  0  0  0
   -2.3080    0.7500    0.0000 C   0  0  0  0  0  0  0  0  0  0  0  0
   -1.4270   -0.4640    0.0000 S   0  0  0  0  0  0  0  0  0  0  0  0
   -3.8080    0.7500    0.0000 S   0  0  0  0  0  0  0  0  0  0  0  0
   -4.5580    2.0490    0.0000 O   0  0  0  0  0  0  0  0  0  0  0  0
   -5.2180    0.2370    0.0000 O   0  0  0  0  0  0  0  0  0  0  0  0
   -3.5480   -0.7270    0.0000 N   0  0  0  0  0  0  0  0  0  0  0  0
    7.2810   -5.2900    0.0000 O   0  0  0  0  0  0  0  0  0  0  0  0
  1  2  1  0  0  0  0
  1  6  2  0  0  0  0
  2  3  2  0  0  0  0
  3  4  1  0  0  0  0
  3  7  1  0  0  0  0
  4  5  2  0  0  0  0
  5  6  1  0  0  0  0
  7  8  1  0  0  0  0
  8  9  1  0  0  0  0
  9 10  1  0  0  0  0
  9 27  1  0  0  0  0
 10 11  1  0  0  0  0
 11 12  1  0  0  0  0
 12 13  1  0  0  0  0
 12 17  2  0  0  0  0
 13 14  2  0  0  0  0
 14 15  1  0  0  0  0
 15 16  2  0  0  0  0
 15 18  1  0  0  0  0
 16 17  1  0  0  0  0
 18 19  2  0  0  0  0
 18 22  1  0  0  0  0
 19 20  1  0  0  0  0
 20 21  2  0  0  0  0
 21 22  1  0  0  0  0
 21 23  1  0  0  0  0
 23 24  2  0  0  0  0
 23 25  2  0  0  0  0
 23 26  1  0  0  0  0
M  END
>  <n>
61

>  <SMILES>
s1c(ccc1S(=O)(=O)N)-c1ccc(OC[C@H](O)CCc2cccnc2)cc1

>  <IC50>
>1000

>  <Class>
0

>  <NAME>
AZ119

>  <INCHI_KEY>
AGMQZFZTECJDGQ-MRXNPFEDSA-N

>  <Reference>
Mitigating the inhibition of human Bile Salt Export Pump by drugs_ opportunities provided by physicochemical property modulation,  in-silico modeling and structural modification_SI

$$$$
AZ12
  MOE2013           2D

 40 45  0  0  0  0  0  0  0  0999 V2000
    2.5980   10.5000    0.0000 C   0  0  0  0  0  0  0  0  0  0  0  0
    2.5980    9.0000    0.0000 C   0  0  0  0  0  0  0  0  0  0  0  0
    1.2990    8.2500    0.0000 C   0  0  0  0  0  0  0  0  0  0  0  0
    1.2990    6.7500    0.0000 C   0  0  0  0  0  0  0  0  0  0  0  0
    2.5980    6.0000    0.0000 C   0  0  0  0  0  0  0  0  0  0  0  0
    3.8970    6.7500    0.0000 C   0  0  0  0  0  0  0  0  0  0  0  0
    3.8970    8.2500    0.0000 C   0  0  0  0  0  0  0  0  0  0  0  0
    5.1960    9.0000    0.0000 N   0  0  0  0  0  0  0  0  0  0  0  0
    5.1960   10.5000    0.0000 C   0  0  0  0  0  0  0  0  0  0  0  0
    3.8970   11.2500    0.0000 O   0  0  0  0  0  0  0  0  0  0  0  0
    6.4950   11.2500    0.0000 C   0  0  0  0  0  0  0  0  0  0  0  0
    7.7940   10.5000    0.0000 C   0  0  0  0  0  0  0  0  0  0  0  0
    9.0930   11.2500    0.0000 C   0  0  0  0  0  0  0  0  0  0  0  0
    9.0930   12.7500    0.0000 C   0  0  0  0  0  0  0  0  0  0  0  0
    7.7940   13.5000    0.0000 C   0  0  0  0  0  0  0  0  0  0  0  0
    6.4950   12.7500    0.0000 C   0  0  0  0  0  0  0  0  0  0  0  0
    7.7940   15.0000    0.0000 C   0  0  0  0  0  0  0  0  0  0  0  0
    9.0930   15.7500    0.0000 N   0  0  0  0  0  0  0  0  0  0  0  0
   10.3920   15.0000    0.0000 C   0  0  0  0  0  0  0  0  0  0  0  0
   11.6910   15.7500    0.0000 C   0  0  0  0  0  0  0  0  0  0  0  0
   11.6910   17.2500    0.0000 N   0  0  0  0  0  0  0  0  0  0  0  0
   10.3920   18.0000    0.0000 C   0  0  0  0  0  0  0  0  0  0  0  0
    9.0930   17.2500    0.0000 C   0  0  0  0  0  0  0  0  0  0  0  0
   12.9900   18.0000    0.0000 C   0  0  0  0  0  0  0  0  0  0  0  0
    2.5980    4.5000    0.0000 N   0  0  0  0  0  0  0  0  0  0  0  0
    1.2990    3.7500    0.0000 C   0  0  0  0  0  0  0  0  0  0  0  0
    0.0000    4.5000    0.0000 O   0  0  0  0  0  0  0  0  0  0  0  0
    1.2990    2.2500    0.0000 C   0  0  0  0  0  0  0  0  0  0  0  0
    2.5980    1.5000    0.0000 C   0  0  0  0  0  0  0  0  0  0  0  0
    2.5980    0.0000    0.0000 C   0  0  0  0  0  0  0  0  0  0  0  0
    1.2990   -0.7500    0.0000 C   0  0  0  0  0  0  0  0  0  0  0  0
    0.0000    0.0000    0.0000 C   0  0  0  0  0  0  0  0  0  0  0  0
    0.0000    1.5000    0.0000 C   0  0  0  0  0  0  0  0  0  0  0  0
   -1.4270    1.9640    0.0000 O   0  0  0  0  0  0  0  0  0  0  0  0
   -2.3080    0.7500    0.0000 C   0  0  0  0  0  0  0  0  0  0  0  0
   -1.4270   -0.4640    0.0000 C   0  0  0  0  0  0  0  0  0  0  0  0
   -2.0370   -1.8340    0.0000 C   0  0  0  0  0  0  0  0  0  0  0  0
   -3.5280   -1.9910    0.0000 C   0  0  0  0  0  0  0  0  0  0  0  0
   -4.4100   -0.7770    0.0000 C   0  0  0  0  0  0  0  0  0  0  0  0
   -3.8000    0.5930    0.0000 C   0  0  0  0  0  0  0  0  0  0  0  0
  1  2  1  0  0  0  0
  2  3  1  0  0  0  0
  2  7  2  0  0  0  0
  3  4  2  0  0  0  0
  4  5  1  0  0  0  0
  5  6  2  0  0  0  0
  5 25  1  0  0  0  0
  6  7  1  0  0  0  0
  7  8  1  0  0  0  0
  8  9  1  0  0  0  0
  9 10  2  0  0  0  0
  9 11  1  0  0  0  0
 11 12  1  0  0  0  0
 11 16  2  0  0  0  0
 12 13  2  0  0  0  0
 13 14  1  0  0  0  0
 14 15  2  0  0  0  0
 15 16  1  0  0  0  0
 15 17  1  0  0  0  0
 17 18  1  0  0  0  0
 18 19  1  0  0  0  0
 18 23  1  0  0  0  0
 19 20  1  0  0  0  0
 20 21  1  0  0  0  0
 21 22  1  0  0  0  0
 21 24  1  0  0  0  0
 22 23  1  0  0  0  0
 25 26  1  0  0  0  0
 26 27  2  0  0  0  0
 26 28  1  0  0  0  0
 28 29  1  0  0  0  0
 28 33  2  0  0  0  0
 29 30  2  0  0  0  0
 30 31  1  0  0  0  0
 31 32  2  0  0  0  0
 32 33  1  0  0  0  0
 32 36  1  0  0  0  0
 33 34  1  0  0  0  0
 34 35  1  0  0  0  0
 35 36  1  0  0  0  0
 35 40  2  0  0  0  0
 36 37  2  0  0  0  0
 37 38  1  0  0  0  0
 38 39  2  0  0  0  0
 39 40  1  0  0  0  0
M  END
>  <n>
62

>  <SMILES>
o1c2c(c3c1cccc3)cccc2C(=O)Nc1cc(NC(=O)c2cc(ccc2)CN2CCN(CC2)C)c(cc1)C

>  <IC50>
<10

>  <Class>
1

>  <NAME>
AZ12

>  <INCHI_KEY>
NZDTURVTBGFCJP-UHFFFAOYSA-N

>  <Reference>
Mitigating the inhibition of human Bile Salt Export Pump by drugs_ opportunities provided by physicochemical property modulation,  in-silico modeling and structural modification_SI

$$$$
AZ120
  MOE2013           2D

 32 37  0  0  1  0  0  0  0  0999 V2000
   -4.1840    3.0220    0.0000 C   0  0  0  0  0  0  0  0  0  0  0  0
   -5.6330    2.6340    0.0000 C   0  0  0  0  0  0  0  0  0  0  0  0
   -6.6930    3.6950    0.0000 C   0  0  0  0  0  0  0  0  0  0  0  0
   -8.1420    3.3060    0.0000 C   0  0  0  0  0  0  0  0  0  0  0  0
   -8.5300    1.8580    0.0000 C   0  0  0  0  0  0  0  0  0  0  0  0
   -7.4700    0.7970    0.0000 C   0  0  0  0  0  0  0  0  0  0  0  0
   -6.0210    1.1850    0.0000 C   0  0  0  0  0  0  0  0  0  0  0  0
   -4.9600    0.1240    0.0000 N   0  0  0  0  0  0  0  0  0  0  0  0
   -3.5110    0.5130    0.0000 C   0  0  0  0  0  0  0  0  0  0  0  0
   -3.1230    1.9620    0.0000 O   0  0  0  0  0  0  0  0  0  0  0  0
   -2.4510   -0.5480    0.0000 C   0  0  0  0  0  0  0  0  0  0  0  0
   -1.0020   -0.1600    0.0000 C   0  0  0  0  0  0  0  0  0  0  0  0
   -0.5890   -0.8740    0.0000 C   0  0  0  0  0  0  0  0  0  0  0  0
    0.2090   -0.6650    0.0000 C   0  0  0  0  0  0  0  0  0  0  0  0
    1.0020   -0.8740    0.0000 C   0  0  0  0  0  0  0  0  0  0  0  0
    0.5900   -0.1600    0.0000 C   0  0  0  0  0  0  0  0  0  0  0  0
   -0.2090   -0.3690    0.0000 C   0  0  0  0  0  0  0  0  0  0  0  0
    0.5900    0.6650    0.0000 C   0  0  0  0  0  0  0  0  0  0  0  0
   -0.2040    0.8740    0.0000 C   0  0  0  0  0  0  0  0  0  0  0  0
    0.2090    0.1600    0.0000 C   0  0  0  0  0  0  0  0  0  0  0  0
   -1.0020    0.6650    0.0000 C   0  0  0  0  0  0  0  0  0  0  0  0
   -9.9790    1.4690    0.0000 C   0  0  0  0  0  0  0  0  0  0  0  0
  -10.3680    0.0200    0.0000 O   0  0  0  0  0  0  0  0  0  0  0  0
  -11.0400    2.5300    0.0000 N   0  0  0  0  0  0  0  0  0  0  0  0
  -10.7610    4.2650    0.0000 C   0  0  0  0  0  0  0  0  0  0  0  0
  -12.4200    5.7470    0.0000 C   0  0  3  0  0  0  0  0  0  0  0  0
  -13.4800    6.8070    0.0000 C   0  0  0  0  0  0  0  0  0  0  0  0
  -14.9290    6.4190    0.0000 N   0  0  0  0  0  0  0  0  0  0  0  0
  -15.3170    4.9700    0.0000 C   0  0  0  0  0  0  0  0  0  0  0  0
  -14.2570    3.9100    0.0000 C   0  0  3  0  0  0  0  0  0  0  0  0
  -12.7750    2.2510    0.0000 C   0  0  0  0  0  0  0  0  0  0  0  0
  -12.8080    4.2980    0.0000 O   0  0  0  0  0  0  0  0  0  0  0  0
  1  2  1  0  0  0  0
  2  3  1  0  0  0  0
  2  7  2  0  0  0  0
  3  4  2  0  0  0  0
  4  5  1  0  0  0  0
  5  6  2  0  0  0  0
  5 22  1  0  0  0  0
  6  7  1  0  0  0  0
  7  8  1  0  0  0  0
  8  9  1  0  0  0  0
  9 10  2  0  0  0  0
  9 11  1  0  0  0  0
 11 12  1  0  0  0  0
 12 13  1  0  0  0  0
 12 17  1  0  0  0  0
 12 21  1  0  0  0  0
 13 14  1  0  0  0  0
 14 15  1  0  0  0  0
 14 20  1  0  0  0  0
 15 16  1  0  0  0  0
 16 17  1  0  0  0  0
 16 18  1  0  0  0  0
 18 19  1  0  0  0  0
 19 20  1  0  0  0  0
 19 21  1  0  0  0  0
 22 23  2  0  0  0  0
 22 24  1  0  0  0  0
 24 25  1  0  0  0  0
 24 31  1  0  0  0  0
 25 26  1  0  0  0  0
 26 27  1  0  0  0  0
 26 32  1  0  0  0  0
 27 28  1  0  0  0  0
 28 29  1  0  0  0  0
 29 30  1  0  0  0  0
 30 31  1  0  0  0  0
 30 32  1  0  0  0  0
M  END
>  <n>
63

>  <SMILES>
O1C2CN(CC1CNC2)C(=O)c1cc(NC(=O)CC23CC4CC(C2)CC(C3)C4)c(cc1)C

>  <IC50>
59.51

>  <Class>
0

>  <NAME>
AZ120

>  <INCHI_KEY>
XYNNEMHCLNODBL-UHFFFAOYSA-N

>  <Reference>
Mitigating the inhibition of human Bile Salt Export Pump by drugs_ opportunities provided by physicochemical property modulation,  in-silico modeling and structural modification_SI

$$$$
AZ121
  MOE2013           2D

 26 29  0  0  0  0  0  0  0  0999 V2000
    3.8970    2.2500    0.0000 C   0  0  0  0  0  0  0  0  0  0  0  0
    2.5980    1.5000    0.0000 C   0  0  0  0  0  0  0  0  0  0  0  0
    2.5980    0.0000    0.0000 C   0  0  0  0  0  0  0  0  0  0  0  0
    1.2990   -0.7500    0.0000 C   0  0  0  0  0  0  0  0  0  0  0  0
    0.0000    0.0000    0.0000 C   0  0  0  0  0  0  0  0  0  0  0  0
    0.0000    1.5000    0.0000 C   0  0  0  0  0  0  0  0  0  0  0  0
    1.2990    2.2500    0.0000 C   0  0  0  0  0  0  0  0  0  0  0  0
   -1.4270    1.9640    0.0000 C   0  0  0  0  0  0  0  0  0  0  0  0
   -2.3080    0.7500    0.0000 C   0  0  0  0  0  0  0  0  0  0  0  0
   -1.4270   -0.4640    0.0000 N   0  0  0  0  0  0  0  0  0  0  0  0
   -1.8900   -1.8900    0.0000 C   0  0  0  0  0  0  0  0  0  0  0  0
   -3.3570   -2.2020    0.0000 C   0  0  0  0  0  0  0  0  0  0  0  0
   -3.8210   -3.6290    0.0000 O   0  0  0  0  0  0  0  0  0  0  0  0
   -4.3610   -1.0870    0.0000 O   0  0  0  0  0  0  0  0  0  0  0  0
   -3.8080    0.7500    0.0000 C   0  0  0  0  0  0  0  0  0  0  0  0
   -1.8900    3.3900    0.0000 C   0  0  0  0  0  0  0  0  0  0  0  0
   -3.3570    3.7020    0.0000 C   0  0  0  0  0  0  0  0  0  0  0  0
   -3.8210    5.1290    0.0000 C   0  0  0  0  0  0  0  0  0  0  0  0
   -2.8170    6.2430    0.0000 N   0  0  0  0  0  0  0  0  0  0  0  0
   -1.3500    5.9310    0.0000 C   0  0  0  0  0  0  0  0  0  0  0  0
   -0.8860    4.5050    0.0000 C   0  0  0  0  0  0  0  0  0  0  0  0
    0.5810    4.1930    0.0000 C   0  0  0  0  0  0  0  0  0  0  0  0
    1.5840    5.3080    0.0000 C   0  0  0  0  0  0  0  0  0  0  0  0
    1.1210    6.7340    0.0000 C   0  0  0  0  0  0  0  0  0  0  0  0
   -0.3460    7.0460    0.0000 C   0  0  0  0  0  0  0  0  0  0  0  0
   -0.8100    8.4730    0.0000 C   0  0  0  0  0  0  0  0  0  0  0  0
  1  2  1  0  0  0  0
  2  3  1  0  0  0  0
  2  7  2  0  0  0  0
  3  4  2  0  0  0  0
  4  5  1  0  0  0  0
  5  6  2  0  0  0  0
  5 10  1  0  0  0  0
  6  7  1  0  0  0  0
  6  8  1  0  0  0  0
  8  9  2  0  0  0  0
  8 16  1  0  0  0  0
  9 10  1  0  0  0  0
  9 15  1  0  0  0  0
 10 11  1  0  0  0  0
 11 12  1  0  0  0  0
 12 13  2  0  0  0  0
 12 14  1  0  0  0  0
 16 17  2  0  0  0  0
 16 21  1  0  0  0  0
 17 18  1  0  0  0  0
 18 19  2  0  0  0  0
 19 20  1  0  0  0  0
 20 21  1  0  0  0  0
 20 25  2  0  0  0  0
 21 22  2  0  0  0  0
 22 23  1  0  0  0  0
 23 24  2  0  0  0  0
 24 25  1  0  0  0  0
 25 26  1  0  0  0  0
M  END
>  <n>
64

>  <SMILES>
OC(=O)Cn1c2c(cc(cc2)C)c(-c2c3c(ncc2)c(ccc3)C)c1C

>  <IC50>
<10

>  <Class>
1

>  <NAME>
AZ121

>  <INCHI_KEY>
PYCNZTVHCBCNPY-UHFFFAOYSA-N

>  <Reference>
Mitigating the inhibition of human Bile Salt Export Pump by drugs_ opportunities provided by physicochemical property modulation,  in-silico modeling and structural modification_SI

$$$$
AZ123
  MOE2013           2D

 46 46  0  0  1  0  0  0  0  0999 V2000
    6.2710   -4.6280    0.0000 C   0  0  0  0  0  0  0  0  0  0  0  0
    5.6710   -3.2540    0.0000 C   0  0  0  0  0  0  0  0  0  0  0  0
    4.1810   -3.0860    0.0000 C   0  0  0  0  0  0  0  0  0  0  0  0
    3.5810   -1.7110    0.0000 C   0  0  0  0  0  0  0  0  0  0  0  0
    2.0900   -1.5430    0.0000 C   0  0  0  0  0  0  0  0  0  0  0  0
    1.4910   -0.1680    0.0000 C   0  0  3  0  0  0  0  0  0  0  0  0
    0.0000    0.0000    0.0000 C   0  0  3  0  0  0  0  0  0  0  0  0
    0.0000    1.5000    0.0000 C   0  0  3  0  0  0  0  0  0  0  0  0
   -0.3340    2.9620    0.0000 C   0  0  0  0  0  0  0  0  0  0  0  0
   -0.9850    4.3140    0.0000 C   0  0  3  0  0  0  0  0  0  0  0  0
   -1.9200    5.4870    0.0000 C   0  0  0  0  0  0  0  0  0  0  0  0
   -3.0930    6.4220    0.0000 C   0  0  3  0  0  0  0  0  0  0  0  0
   -4.4440    7.0730    0.0000 C   0  0  0  0  0  0  0  0  0  0  0  0
   -5.9060    7.4060    0.0000 C   0  0  3  0  0  0  0  0  0  0  0  0
   -7.4060    7.4060    0.0000 C   0  0  0  0  0  0  0  0  0  0  0  0
   -8.8690    7.0730    0.0000 C   0  0  3  0  0  0  0  0  0  0  0  0
  -10.2200    6.4220    0.0000 C   0  0  0  0  0  0  0  0  0  0  0  0
  -11.3930    5.4870    0.0000 C   0  0  3  0  0  0  0  0  0  0  0  0
  -12.3280    4.3140    0.0000 C   0  0  0  0  0  0  0  0  0  0  0  0
  -12.9790    2.9620    0.0000 C   0  0  3  0  0  0  0  0  0  0  0  0
  -13.3130    1.5000    0.0000 C   0  0  0  0  0  0  0  0  0  0  0  0
  -13.3130    0.0000    0.0000 C   0  0  0  0  0  0  0  0  0  0  0  0
  -12.9790   -1.4620    0.0000 C   0  0  0  0  0  0  0  0  0  0  0  0
  -12.3280   -2.8140    0.0000 C   0  0  0  0  0  0  0  0  0  0  0  0
  -11.3930   -3.9870    0.0000 C   0  0  0  0  0  0  0  0  0  0  0  0
  -10.2200   -4.9220    0.0000 C   0  0  0  0  0  0  0  0  0  0  0  0
   -8.8690   -5.5730    0.0000 C   0  0  0  0  0  0  0  0  0  0  0  0
   -7.4060   -5.9060    0.0000 C   0  0  0  0  0  0  0  0  0  0  0  0
   -5.9060   -5.9060    0.0000 C   0  0  0  0  0  0  0  0  0  0  0  0
   -4.4440   -5.5730    0.0000 C   0  0  0  0  0  0  0  0  0  0  0  0
   -3.0930   -4.9220    0.0000 C   0  0  3  0  0  0  0  0  0  0  0  0
   -1.9200   -3.9870    0.0000 C   0  0  3  0  0  0  0  0  0  0  0  0
   -0.9850   -2.8140    0.0000 O   0  0  0  0  0  0  0  0  0  0  0  0
   -0.3340   -1.4620    0.0000 C   0  0  0  0  0  0  0  0  0  0  0  0
    1.0820   -1.9580    0.0000 O   0  0  0  0  0  0  0  0  0  0  0  0
   -0.8590   -5.0470    0.0000 C   0  0  0  0  0  0  0  0  0  0  0  0
   -2.2940   -6.1920    0.0000 O   0  0  0  0  0  0  0  0  0  0  0  0
  -14.8030    1.6680    0.0000 C   0  0  0  0  0  0  0  0  0  0  0  0
  -14.3950    3.4580    0.0000 O   0  0  0  0  0  0  0  0  0  0  0  0
  -12.4540    6.5470    0.0000 O   0  0  0  0  0  0  0  0  0  0  0  0
   -9.3640    8.4880    0.0000 O   0  0  0  0  0  0  0  0  0  0  0  0
   -5.7380    8.8970    0.0000 O   0  0  0  0  0  0  0  0  0  0  0  0
   -2.2940    7.6920    0.0000 O   0  0  0  0  0  0  0  0  0  0  0  0
    0.2860    5.1120    0.0000 O   0  0  0  0  0  0  0  0  0  0  0  0
    1.4910    1.6680    0.0000 O   0  0  0  0  0  0  0  0  0  0  0  0
    2.3810    1.0390    0.0000 O   0  0  0  0  0  0  0  0  0  0  0  0
  1  2  1  0  0  0  0
  2  3  1  0  0  0  0
  3  4  1  0  0  0  0
  4  5  1  0  0  0  0
  5  6  1  0  0  0  0
  6  7  1  0  0  0  0
  6 46  1  0  0  0  0
  7  8  1  0  0  0  0
  7 34  1  0  0  0  0
  8  9  1  0  0  0  0
  8 45  1  0  0  0  0
  9 10  1  0  0  0  0
 10 11  1  0  0  0  0
 10 44  1  0  0  0  0
 11 12  1  0  0  0  0
 12 13  1  0  0  0  0
 12 43  1  0  0  0  0
 13 14  1  0  0  0  0
 14 15  1  0  0  0  0
 14 42  1  0  0  0  0
 15 16  1  0  0  0  0
 16 17  1  0  0  0  0
 16 41  1  0  0  0  0
 17 18  1  0  0  0  0
 18 19  1  0  0  0  0
 18 40  1  0  0  0  0
 19 20  1  0  0  0  0
 20 21  1  0  0  0  0
 20 39  1  0  0  0  0
 21 22  2  0  0  0  0
 21 38  1  0  0  0  0
 22 23  1  0  0  0  0
 23 24  2  0  0  0  0
 24 25  1  0  0  0  0
 25 26  2  0  0  0  0
 26 27  1  0  0  0  0
 27 28  2  0  0  0  0
 28 29  1  0  0  0  0
 29 30  2  0  0  0  0
 30 31  1  0  0  0  0
 31 32  1  0  0  0  0
 31 37  1  0  0  0  0
 32 33  1  0  0  0  0
 32 36  1  0  0  0  0
 33 34  1  0  0  0  0
 34 35  2  0  0  0  0
M  END
>  <n>
66

>  <SMILES>
O1C(C)C(O)\C=C\C=C\C=C\C=C\C=C(/C)\C(O)CC(O)CC(O)CC(O)CC(O)CC(O)CC(O)C(C(O)CCCCC)C1=O

>  <IC50>
164

>  <Class>
0

>  <NAME>
AZ123

>  <INCHI_KEY>
IMQSIXYSKPIGPD-ZPXVTHDFSA-N

>  <Reference>
Mitigating the inhibition of human Bile Salt Export Pump by drugs_ opportunities provided by physicochemical property modulation,  in-silico modeling and structural modification_SI

$$$$
AZ124
  MOE2013           2D

 31 33  0  0  0  0  0  0  0  0999 V2000
    3.7970   -1.1530    0.0000 C   0  0  0  0  0  0  0  0  0  0  0  0
    2.5840   -0.2720    0.0000 C   0  0  0  0  0  0  0  0  0  0  0  0
    1.2140   -0.8820    0.0000 C   0  0  0  0  0  0  0  0  0  0  0  0
    0.0000    0.0000    0.0000 C   0  0  0  0  0  0  0  0  0  0  0  0
    0.0000    1.5000    0.0000 N   0  0  0  0  0  0  0  0  0  0  0  0
   -1.4270    1.9640    0.0000 C   0  0  0  0  0  0  0  0  0  0  0  0
   -2.3080    0.7500    0.0000 C   0  0  0  0  0  0  0  0  0  0  0  0
   -1.4270   -0.4640    0.0000 N   0  0  0  0  0  0  0  0  0  0  0  0
   -1.8900   -1.8900    0.0000 C   0  0  0  0  0  0  0  0  0  0  0  0
   -3.3570   -2.2020    0.0000 C   0  0  0  0  0  0  0  0  0  0  0  0
   -3.8080    0.7500    0.0000 C   0  0  0  0  0  0  0  0  0  0  0  0
   -4.5580    2.0490    0.0000 C   0  0  0  0  0  0  0  0  0  0  0  0
   -6.0580    2.0490    0.0000 C   0  0  0  0  0  0  0  0  0  0  0  0
   -6.8080    0.7500    0.0000 N   0  0  0  0  0  0  0  0  0  0  0  0
   -6.0580   -0.5490    0.0000 C   0  0  0  0  0  0  0  0  0  0  0  0
   -4.5580   -0.5490    0.0000 N   0  0  0  0  0  0  0  0  0  0  0  0
   -6.8080   -1.8480    0.0000 N   0  0  0  0  0  0  0  0  0  0  0  0
   -8.3080   -1.8480    0.0000 C   0  0  0  0  0  0  0  0  0  0  0  0
   -9.0580   -0.5490    0.0000 C   0  0  0  0  0  0  0  0  0  0  0  0
  -10.5580   -0.5490    0.0000 C   0  0  0  0  0  0  0  0  0  0  0  0
  -11.3080   -1.8480    0.0000 C   0  0  0  0  0  0  0  0  0  0  0  0
  -10.5580   -3.1470    0.0000 C   0  0  0  0  0  0  0  0  0  0  0  0
   -9.0580   -3.1470    0.0000 C   0  0  0  0  0  0  0  0  0  0  0  0
  -12.8080   -1.8480    0.0000 S   0  0  0  0  0  0  0  0  0  0  0  0
  -12.5480   -0.3710    0.0000 O   0  0  0  0  0  0  0  0  0  0  0  0
  -14.2180   -1.3350    0.0000 O   0  0  0  0  0  0  0  0  0  0  0  0
  -13.5580   -3.1470    0.0000 N   0  0  0  0  0  0  0  0  0  0  0  0
  -15.0580   -3.1470    0.0000 C   0  0  0  0  0  0  0  0  0  0  0  0
  -15.8080   -4.4460    0.0000 C   0  0  0  0  0  0  0  0  0  0  0  0
  -17.3080   -4.4460    0.0000 O   0  0  0  0  0  0  0  0  0  0  0  0
  -18.0580   -5.7450    0.0000 C   0  0  0  0  0  0  0  0  0  0  0  0
  1  2  1  0  0  0  0
  2  3  1  0  0  0  0
  3  4  1  0  0  0  0
  4  5  2  0  0  0  0
  4  8  1  0  0  0  0
  5  6  1  0  0  0  0
  6  7  2  0  0  0  0
  7  8  1  0  0  0  0
  7 11  1  0  0  0  0
  8  9  1  0  0  0  0
  9 10  1  0  0  0  0
 11 12  1  0  0  0  0
 11 16  2  0  0  0  0
 12 13  2  0  0  0  0
 13 14  1  0  0  0  0
 14 15  2  0  0  0  0
 15 16  1  0  0  0  0
 15 17  1  0  0  0  0
 17 18  1  0  0  0  0
 18 19  1  0  0  0  0
 18 23  2  0  0  0  0
 19 20  2  0  0  0  0
 20 21  1  0  0  0  0
 21 22  2  0  0  0  0
 21 24  1  0  0  0  0
 22 23  1  0  0  0  0
 24 25  2  0  0  0  0
 24 26  2  0  0  0  0
 24 27  1  0  0  0  0
 27 28  1  0  0  0  0
 28 29  1  0  0  0  0
 29 30  1  0  0  0  0
 30 31  1  0  0  0  0
M  END
>  <n>
67

>  <SMILES>
S(=O)(=O)(NCCOC)c1ccc(Nc2nc(ccn2)-c2n(CC)c(nc2)CCC)cc1

>  <IC50>
<10

>  <Class>
1

>  <NAME>
AZ124

>  <INCHI_KEY>
WFEFIZVUPISKQK-UHFFFAOYSA-N

>  <Reference>
Mitigating the inhibition of human Bile Salt Export Pump by drugs_ opportunities provided by physicochemical property modulation,  in-silico modeling and structural modification_SI

$$$$
AZ125
  MOE2013           2D

 31 33  0  0  0  0  0  0  0  0999 V2000
    2.5840   -0.2720    0.0000 C   0  0  0  0  0  0  0  0  0  0  0  0
    1.2140   -0.8820    0.0000 C   0  0  0  0  0  0  0  0  0  0  0  0
    0.0000    0.0000    0.0000 C   0  0  0  0  0  0  0  0  0  0  0  0
    0.0000    1.5000    0.0000 N   0  0  0  0  0  0  0  0  0  0  0  0
   -1.4270    1.9640    0.0000 C   0  0  0  0  0  0  0  0  0  0  0  0
   -2.3080    0.7500    0.0000 C   0  0  0  0  0  0  0  0  0  0  0  0
   -1.4270   -0.4640    0.0000 N   0  0  0  0  0  0  0  0  0  0  0  0
   -1.8900   -1.8900    0.0000 C   0  0  0  0  0  0  0  0  0  0  0  0
   -3.3570   -2.2020    0.0000 C   0  0  0  0  0  0  0  0  0  0  0  0
   -0.8860   -3.0050    0.0000 C   0  0  0  0  0  0  0  0  0  0  0  0
   -3.8080    0.7500    0.0000 C   0  0  0  0  0  0  0  0  0  0  0  0
   -4.5580    2.0490    0.0000 C   0  0  0  0  0  0  0  0  0  0  0  0
   -6.0580    2.0490    0.0000 C   0  0  0  0  0  0  0  0  0  0  0  0
   -6.8080    0.7500    0.0000 N   0  0  0  0  0  0  0  0  0  0  0  0
   -6.0580   -0.5490    0.0000 C   0  0  0  0  0  0  0  0  0  0  0  0
   -4.5580   -0.5490    0.0000 N   0  0  0  0  0  0  0  0  0  0  0  0
   -6.8080   -1.8480    0.0000 N   0  0  0  0  0  0  0  0  0  0  0  0
   -8.3080   -1.8480    0.0000 C   0  0  0  0  0  0  0  0  0  0  0  0
   -9.0580   -0.5490    0.0000 C   0  0  0  0  0  0  0  0  0  0  0  0
  -10.5580   -0.5490    0.0000 C   0  0  0  0  0  0  0  0  0  0  0  0
  -11.3080   -1.8480    0.0000 C   0  0  0  0  0  0  0  0  0  0  0  0
  -10.5580   -3.1470    0.0000 C   0  0  0  0  0  0  0  0  0  0  0  0
   -9.0580   -3.1470    0.0000 C   0  0  0  0  0  0  0  0  0  0  0  0
  -12.8080   -1.8480    0.0000 S   0  0  0  0  0  0  0  0  0  0  0  0
  -12.5480   -0.3710    0.0000 O   0  0  0  0  0  0  0  0  0  0  0  0
  -14.2180   -1.3350    0.0000 O   0  0  0  0  0  0  0  0  0  0  0  0
  -13.5580   -3.1470    0.0000 N   0  0  0  0  0  0  0  0  0  0  0  0
  -15.0580   -3.1470    0.0000 C   0  0  0  0  0  0  0  0  0  0  0  0
  -15.8080   -4.4460    0.0000 C   0  0  0  0  0  0  0  0  0  0  0  0
  -17.3080   -4.4460    0.0000 O   0  0  0  0  0  0  0  0  0  0  0  0
  -18.0580   -5.7450    0.0000 C   0  0  0  0  0  0  0  0  0  0  0  0
  1  2  1  0  0  0  0
  2  3  1  0  0  0  0
  3  4  2  0  0  0  0
  3  7  1  0  0  0  0
  4  5  1  0  0  0  0
  5  6  2  0  0  0  0
  6  7  1  0  0  0  0
  6 11  1  0  0  0  0
  7  8  1  0  0  0  0
  8  9  1  0  0  0  0
  8 10  1  0  0  0  0
 11 12  1  0  0  0  0
 11 16  2  0  0  0  0
 12 13  2  0  0  0  0
 13 14  1  0  0  0  0
 14 15  2  0  0  0  0
 15 16  1  0  0  0  0
 15 17  1  0  0  0  0
 17 18  1  0  0  0  0
 18 19  1  0  0  0  0
 18 23  2  0  0  0  0
 19 20  2  0  0  0  0
 20 21  1  0  0  0  0
 21 22  2  0  0  0  0
 21 24  1  0  0  0  0
 22 23  1  0  0  0  0
 24 25  2  0  0  0  0
 24 26  2  0  0  0  0
 24 27  1  0  0  0  0
 27 28  1  0  0  0  0
 28 29  1  0  0  0  0
 29 30  1  0  0  0  0
 30 31  1  0  0  0  0
M  END
>  <n>
68

>  <SMILES>
S(=O)(=O)(NCCOC)c1ccc(Nc2nc(ccn2)-c2n(C(C)C)c(nc2)CC)cc1

>  <IC50>
<10

>  <Class>
1

>  <NAME>
AZ125

>  <INCHI_KEY>
IMJXMWLUTVMESQ-UHFFFAOYSA-N

>  <Reference>
Mitigating the inhibition of human Bile Salt Export Pump by drugs_ opportunities provided by physicochemical property modulation,  in-silico modeling and structural modification_SI

$$$$
AZ126
  MOE2013           2D

 29 32  0  0  0  0  0  0  0  0999 V2000
    3.8970    2.2500    0.0000 C   0  0  0  0  0  0  0  0  0  0  0  0
    2.5980    1.5000    0.0000 C   0  0  0  0  0  0  0  0  0  0  0  0
    2.5980    0.0000    0.0000 C   0  0  0  0  0  0  0  0  0  0  0  0
    1.2990   -0.7500    0.0000 C   0  0  0  0  0  0  0  0  0  0  0  0
    0.0000    0.0000    0.0000 C   0  0  0  0  0  0  0  0  0  0  0  0
    0.0000    1.5000    0.0000 C   0  0  0  0  0  0  0  0  0  0  0  0
    1.2990    2.2500    0.0000 C   0  0  0  0  0  0  0  0  0  0  0  0
   -1.4270    1.9640    0.0000 C   0  0  0  0  0  0  0  0  0  0  0  0
   -2.3080    0.7500    0.0000 C   0  0  0  0  0  0  0  0  0  0  0  0
   -1.4270   -0.4640    0.0000 N   0  0  0  0  0  0  0  0  0  0  0  0
   -1.8900   -1.8900    0.0000 C   0  0  0  0  0  0  0  0  0  0  0  0
   -3.3570   -2.2020    0.0000 C   0  0  0  0  0  0  0  0  0  0  0  0
   -3.8210   -3.6290    0.0000 O   0  0  0  0  0  0  0  0  0  0  0  0
   -4.3610   -1.0870    0.0000 O   0  0  0  0  0  0  0  0  0  0  0  0
   -3.8080    0.7500    0.0000 C   0  0  0  0  0  0  0  0  0  0  0  0
   -1.8900    3.3900    0.0000 C   0  0  0  0  0  0  0  0  0  0  0  0
   -3.3570    3.7020    0.0000 C   0  0  0  0  0  0  0  0  0  0  0  0
   -3.8210    5.1290    0.0000 C   0  0  0  0  0  0  0  0  0  0  0  0
   -2.8170    6.2430    0.0000 N   0  0  0  0  0  0  0  0  0  0  0  0
   -1.3500    5.9310    0.0000 C   0  0  0  0  0  0  0  0  0  0  0  0
   -0.8860    4.5050    0.0000 C   0  0  0  0  0  0  0  0  0  0  0  0
    0.5810    4.1930    0.0000 C   0  0  0  0  0  0  0  0  0  0  0  0
    1.5840    5.3080    0.0000 C   0  0  0  0  0  0  0  0  0  0  0  0
    1.1210    6.7340    0.0000 C   0  0  0  0  0  0  0  0  0  0  0  0
   -0.3460    7.0460    0.0000 C   0  0  0  0  0  0  0  0  0  0  0  0
   -0.8100    8.4730    0.0000 C   0  0  0  0  0  0  0  0  0  0  0  0
    0.1940    9.5870    0.0000 F   0  0  0  0  0  0  0  0  0  0  0  0
   -1.7330    9.6550    0.0000 F   0  0  0  0  0  0  0  0  0  0  0  0
   -2.1340    7.7680    0.0000 F   0  0  0  0  0  0  0  0  0  0  0  0
  1  2  1  0  0  0  0
  2  3  1  0  0  0  0
  2  7  2  0  0  0  0
  3  4  2  0  0  0  0
  4  5  1  0  0  0  0
  5  6  2  0  0  0  0
  5 10  1  0  0  0  0
  6  7  1  0  0  0  0
  6  8  1  0  0  0  0
  8  9  2  0  0  0  0
  8 16  1  0  0  0  0
  9 10  1  0  0  0  0
  9 15  1  0  0  0  0
 10 11  1  0  0  0  0
 11 12  1  0  0  0  0
 12 13  2  0  0  0  0
 12 14  1  0  0  0  0
 16 17  2  0  0  0  0
 16 21  1  0  0  0  0
 17 18  1  0  0  0  0
 18 19  2  0  0  0  0
 19 20  1  0  0  0  0
 20 21  1  0  0  0  0
 20 25  2  0  0  0  0
 21 22  2  0  0  0  0
 22 23  1  0  0  0  0
 23 24  2  0  0  0  0
 24 25  1  0  0  0  0
 25 26  1  0  0  0  0
 26 27  1  0  0  0  0
 26 28  1  0  0  0  0
 26 29  1  0  0  0  0
M  END
>  <n>
69

>  <SMILES>
FC(F)(F)c1c2nccc(c2ccc1)-c1c2cc(ccc2n(CC(O)=O)c1C)C

>  <IC50>
<10

>  <Class>
1

>  <NAME>
AZ126

>  <INCHI_KEY>
HYJFNTQMONCVNH-UHFFFAOYSA-N

>  <Reference>
Mitigating the inhibition of human Bile Salt Export Pump by drugs_ opportunities provided by physicochemical property modulation,  in-silico modeling and structural modification_SI

$$$$
AZ128
  MOE2013           2D

 26 29  0  0  0  0  0  0  0  0999 V2000
    3.8970    2.2500    0.0000 C   0  0  0  0  0  0  0  0  0  0  0  0
    2.5980    1.5000    0.0000 C   0  0  0  0  0  0  0  0  0  0  0  0
    2.5980    0.0000    0.0000 C   0  0  0  0  0  0  0  0  0  0  0  0
    1.2990   -0.7500    0.0000 C   0  0  0  0  0  0  0  0  0  0  0  0
    0.0000    0.0000    0.0000 C   0  0  0  0  0  0  0  0  0  0  0  0
    0.0000    1.5000    0.0000 C   0  0  0  0  0  0  0  0  0  0  0  0
    1.2990    2.2500    0.0000 C   0  0  0  0  0  0  0  0  0  0  0  0
   -1.4270    1.9640    0.0000 C   0  0  0  0  0  0  0  0  0  0  0  0
   -2.3080    0.7500    0.0000 C   0  0  0  0  0  0  0  0  0  0  0  0
   -1.4270   -0.4640    0.0000 N   0  0  0  0  0  0  0  0  0  0  0  0
   -1.8900   -1.8900    0.0000 C   0  0  0  0  0  0  0  0  0  0  0  0
   -3.3570   -2.2020    0.0000 C   0  0  0  0  0  0  0  0  0  0  0  0
   -3.8210   -3.6290    0.0000 O   0  0  0  0  0  0  0  0  0  0  0  0
   -4.3610   -1.0870    0.0000 O   0  0  0  0  0  0  0  0  0  0  0  0
   -3.8080    0.7500    0.0000 C   0  0  0  0  0  0  0  0  0  0  0  0
   -1.8900    3.3900    0.0000 C   0  0  0  0  0  0  0  0  0  0  0  0
   -3.3570    3.7020    0.0000 C   0  0  0  0  0  0  0  0  0  0  0  0
   -3.8210    5.1290    0.0000 C   0  0  0  0  0  0  0  0  0  0  0  0
   -2.8170    6.2430    0.0000 N   0  0  0  0  0  0  0  0  0  0  0  0
   -1.3500    5.9310    0.0000 C   0  0  0  0  0  0  0  0  0  0  0  0
   -0.8860    4.5050    0.0000 C   0  0  0  0  0  0  0  0  0  0  0  0
    0.5810    4.1930    0.0000 C   0  0  0  0  0  0  0  0  0  0  0  0
    1.5840    5.3080    0.0000 C   0  0  0  0  0  0  0  0  0  0  0  0
    1.1210    6.7340    0.0000 C   0  0  0  0  0  0  0  0  0  0  0  0
   -0.3460    7.0460    0.0000 C   0  0  0  0  0  0  0  0  0  0  0  0
   -0.8100    8.4730    0.0000 Cl  0  0  0  0  0  0  0  0  0  0  0  0
  1  2  1  0  0  0  0
  2  3  1  0  0  0  0
  2  7  2  0  0  0  0
  3  4  2  0  0  0  0
  4  5  1  0  0  0  0
  5  6  2  0  0  0  0
  5 10  1  0  0  0  0
  6  7  1  0  0  0  0
  6  8  1  0  0  0  0
  8  9  2  0  0  0  0
  8 16  1  0  0  0  0
  9 10  1  0  0  0  0
  9 15  1  0  0  0  0
 10 11  1  0  0  0  0
 11 12  1  0  0  0  0
 12 13  2  0  0  0  0
 12 14  1  0  0  0  0
 16 17  2  0  0  0  0
 16 21  1  0  0  0  0
 17 18  1  0  0  0  0
 18 19  2  0  0  0  0
 19 20  1  0  0  0  0
 20 21  1  0  0  0  0
 20 25  2  0  0  0  0
 21 22  2  0  0  0  0
 22 23  1  0  0  0  0
 23 24  2  0  0  0  0
 24 25  1  0  0  0  0
 25 26  1  0  0  0  0
M  END
>  <n>
71

>  <SMILES>
Clc1c2nccc(c2ccc1)-c1c2cc(ccc2n(CC(O)=O)c1C)C

>  <IC50>
<10

>  <Class>
1

>  <NAME>
AZ128

>  <INCHI_KEY>
IGAKOCYZIOYZOG-UHFFFAOYSA-N

>  <Reference>
Mitigating the inhibition of human Bile Salt Export Pump by drugs_ opportunities provided by physicochemical property modulation,  in-silico modeling and structural modification_SI

$$$$
AZ129
  MOE2013           2D

 23 26  0  0  1  0  0  0  0  0999 V2000
    1.2140   -0.8820    0.0000 C   0  0  0  0  0  0  0  0  0  0  0  0
    0.0000    0.0000    0.0000 N   0  0  0  0  0  0  0  0  0  0  0  0
    0.0000    1.5000    0.0000 C   0  0  3  0  0  0  0  0  0  0  0  0
   -1.4270    1.9640    0.0000 C   0  0  0  0  0  0  0  0  0  0  0  0
   -2.3080    0.7500    0.0000 C   0  0  0  0  0  0  0  0  0  0  0  0
   -1.4270   -0.4640    0.0000 C   0  0  3  0  0  0  0  0  0  0  0  0
    0.2510   -1.9550    0.0000 C   0  0  0  0  0  0  0  0  0  0  0  0
    1.9520   -1.4180    0.0000 C   0  0  0  0  0  0  0  0  0  0  0  0
    1.9370    0.3660    0.0000 C   0  0  0  0  0  0  0  0  0  0  0  0
    3.1650   -2.3000    0.0000 O   0  0  0  0  0  0  0  0  0  0  0  0
    4.5350   -1.6890    0.0000 C   0  0  0  0  0  0  0  0  0  0  0  0
    5.7490   -2.5710    0.0000 C   0  0  0  0  0  0  0  0  0  0  0  0
    5.5920   -4.0630    0.0000 C   0  0  0  0  0  0  0  0  0  0  0  0
    6.8060   -4.9450    0.0000 C   0  0  0  0  0  0  0  0  0  0  0  0
    8.1760   -4.3340    0.0000 C   0  0  0  0  0  0  0  0  0  0  0  0
    8.3330   -2.8430    0.0000 C   0  0  0  0  0  0  0  0  0  0  0  0
    7.1190   -1.9610    0.0000 C   0  0  0  0  0  0  0  0  0  0  0  0
    4.6920   -0.1980    0.0000 C   0  0  0  0  0  0  0  0  0  0  0  0
    6.0620    0.4120    0.0000 C   0  0  0  0  0  0  0  0  0  0  0  0
    6.2190    1.9040    0.0000 C   0  0  0  0  0  0  0  0  0  0  0  0
    5.0060    2.7860    0.0000 C   0  0  0  0  0  0  0  0  0  0  0  0
    3.6350    2.1760    0.0000 C   0  0  0  0  0  0  0  0  0  0  0  0
    3.4790    0.6840    0.0000 C   0  0  0  0  0  0  0  0  0  0  0  0
  1  2  1  0  0  0  0
  2  3  1  0  0  0  0
  2  6  1  0  0  0  0
  3  4  1  0  0  0  0
  3  9  1  0  0  0  0
  4  5  1  0  0  0  0
  5  6  1  0  0  0  0
  6  7  1  0  0  0  0
  7  8  1  0  0  0  0
  8  9  1  0  0  0  0
  8 10  1  0  0  0  0
 10 11  1  0  0  0  0
 11 12  1  0  0  0  0
 11 18  1  0  0  0  0
 12 13  1  0  0  0  0
 12 17  2  0  0  0  0
 13 14  2  0  0  0  0
 14 15  1  0  0  0  0
 15 16  2  0  0  0  0
 16 17  1  0  0  0  0
 18 19  1  0  0  0  0
 18 23  2  0  0  0  0
 19 20  2  0  0  0  0
 20 21  1  0  0  0  0
 21 22  2  0  0  0  0
 22 23  1  0  0  0  0
M  END
>  <n>
72

>  <SMILES>
O(C(c1ccccc1)c1ccccc1)C1C[C@@H]2N([C@H](C1)CC2)C

>  <IC50>
188.6

>  <Class>
0

>  <NAME>
AZ129

>  <INCHI_KEY>
GIJXKZJWITVLHI-PMOLBWCYSA-N

>  <Reference>
Mitigating the inhibition of human Bile Salt Export Pump by drugs_ opportunities provided by physicochemical property modulation,  in-silico modeling and structural modification_SI

$$$$
AZ130
  MOE2013           2D

 23 25  0  0  1  0  0  0  0  0999 V2000
    2.5980    1.5000    0.0000 C   0  0  0  0  0  0  0  0  0  0  0  0
    2.5980    0.0000    0.0000 C   0  0  3  0  0  0  0  0  0  0  0  0
    1.2990   -0.7500    0.0000 C   0  0  0  0  0  0  0  0  0  0  0  0
    0.0000    0.0000    0.0000 N   0  0  3  0  0  0  0  0  0  0  0  0
    0.0000    1.5000    0.0000 C   0  0  0  0  0  0  0  0  0  0  0  0
    1.2990    2.2500    0.0000 C   0  0  0  0  0  0  0  0  0  0  0  0
    1.2990    3.7500    0.0000 C   0  0  0  0  0  0  0  0  0  0  0  0
    0.0000    4.5000    0.0000 C   0  0  0  0  0  0  0  0  0  0  0  0
   -1.2990    3.7500    0.0000 C   0  0  0  0  0  0  0  0  0  0  0  0
   -1.2990    2.2500    0.0000 C   0  0  0  0  0  0  0  0  0  0  0  0
   -2.5980    1.5000    0.0000 S   0  0  0  0  0  0  0  0  0  0  0  0
   -2.5980    0.0000    0.0000 C   0  0  0  0  0  0  0  0  0  0  0  0
   -1.2990   -0.7500    0.0000 C   0  0  0  0  0  0  0  0  0  0  0  0
   -1.2990   -2.2500    0.0000 C   0  0  0  0  0  0  0  0  0  0  0  0
   -2.5980   -3.0000    0.0000 C   0  0  0  0  0  0  0  0  0  0  0  0
   -3.8970   -2.2500    0.0000 C   0  0  0  0  0  0  0  0  0  0  0  0
   -3.8970   -0.7500    0.0000 C   0  0  0  0  0  0  0  0  0  0  0  0
   -2.5980   -4.5000    0.0000 O   0  0  0  0  0  0  0  0  0  0  0  0
   -3.8970   -5.2500    0.0000 C   0  0  0  0  0  0  0  0  0  0  0  0
    3.8970   -0.7500    0.0000 C   0  0  0  0  0  0  0  0  0  0  0  0
    5.1960    0.0000    0.0000 N   0  0  0  0  0  0  0  0  0  0  0  0
    6.4950   -0.7500    0.0000 C   0  0  0  0  0  0  0  0  0  0  0  0
    5.1960    1.5000    0.0000 C   0  0  0  0  0  0  0  0  0  0  0  0
  1  2  1  0  0  0  0
  2  3  1  0  0  0  0
  2 20  1  0  0  0  0
  3  4  1  0  0  0  0
  4  5  1  0  0  0  0
  4 13  1  0  0  0  0
  5  6  1  0  0  0  0
  5 10  2  0  0  0  0
  6  7  2  0  0  0  0
  7  8  1  0  0  0  0
  8  9  2  0  0  0  0
  9 10  1  0  0  0  0
 10 11  1  0  0  0  0
 11 12  1  0  0  0  0
 12 13  1  0  0  0  0
 12 17  2  0  0  0  0
 13 14  2  0  0  0  0
 14 15  1  0  0  0  0
 15 16  2  0  0  0  0
 15 18  1  0  0  0  0
 16 17  1  0  0  0  0
 18 19  1  0  0  0  0
 20 21  1  0  0  0  0
 21 22  1  0  0  0  0
 21 23  1  0  0  0  0
M  END
>  <n>
74

>  <SMILES>
S1c2c(N(c3c1cccc3)C[C@@H](CN(C)C)C)cc(OC)cc2

>  <IC50>
127

>  <Class>
0

>  <NAME>
AZ130

>  <INCHI_KEY>
VRQVVMDWGGWHTJ-CQSZACIVSA-N

>  <Reference>
Mitigating the inhibition of human Bile Salt Export Pump by drugs_ opportunities provided by physicochemical property modulation,  in-silico modeling and structural modification_SI

$$$$
AZ131
  MOE2013           2D

 23 25  0  0  0  0  0  0  0  0999 V2000
    1.0570   -2.3740    0.0000 C   0  0  0  0  0  0  0  0  0  0  0  0
    2.2700   -3.2550    0.0000 C   0  0  0  0  0  0  0  0  0  0  0  0
    3.6410   -2.6450    0.0000 C   0  0  0  0  0  0  0  0  0  0  0  0
    3.7970   -1.1530    0.0000 C   0  0  0  0  0  0  0  0  0  0  0  0
    2.5840   -0.2720    0.0000 C   0  0  0  0  0  0  0  0  0  0  0  0
    1.2140   -0.8820    0.0000 C   0  0  0  0  0  0  0  0  0  0  0  0
    0.0000    0.0000    0.0000 C   0  0  0  0  0  0  0  0  0  0  0  0
    0.0000    1.5000    0.0000 C   0  0  0  0  0  0  0  0  0  0  0  0
   -1.4270    1.9640    0.0000 C   0  0  0  0  0  0  0  0  0  0  0  0
   -2.3080    0.7500    0.0000 C   0  0  0  0  0  0  0  0  0  0  0  0
   -1.4270   -0.4640    0.0000 O   0  0  0  0  0  0  0  0  0  0  0  0
   -3.8080    0.7500    0.0000 C   0  0  0  0  0  0  0  0  0  0  0  0
   -4.5580    2.0490    0.0000 N   0  0  0  0  0  0  0  0  0  0  0  0
   -6.0580    2.0490    0.0000 N   0  0  0  0  0  0  0  0  0  0  0  0
   -6.9400    3.2630    0.0000 C   0  0  0  0  0  0  0  0  0  0  0  0
   -8.3660    2.7990    0.0000 C   0  0  0  0  0  0  0  0  0  0  0  0
   -9.5800    3.6810    0.0000 O   0  0  0  0  0  0  0  0  0  0  0  0
   -8.3660    1.2990    0.0000 N   0  0  0  0  0  0  0  0  0  0  0  0
   -6.9400    0.8360    0.0000 C   0  0  0  0  0  0  0  0  0  0  0  0
   -6.4760   -0.5910    0.0000 O   0  0  0  0  0  0  0  0  0  0  0  0
    4.8540   -3.5270    0.0000 N   0  3  0  0  0  0  0  0  0  0  0  0
    6.2240   -2.9170    0.0000 O   0  0  0  0  0  0  0  0  0  0  0  0
    4.6970   -5.0180    0.0000 O   0  5  0  0  0  0  0  0  0  0  0  0
  1  2  1  0  0  0  0
  1  6  2  0  0  0  0
  2  3  2  0  0  0  0
  3  4  1  0  0  0  0
  3 21  1  0  0  0  0
  4  5  2  0  0  0  0
  5  6  1  0  0  0  0
  6  7  1  0  0  0  0
  7  8  2  0  0  0  0
  7 11  1  0  0  0  0
  8  9  1  0  0  0  0
  9 10  2  0  0  0  0
 10 11  1  0  0  0  0
 10 12  1  0  0  0  0
 12 13  2  0  0  0  0
 13 14  1  0  0  0  0
 14 15  1  0  0  0  0
 14 19  1  0  0  0  0
 15 16  1  0  0  0  0
 16 17  2  0  0  0  0
 16 18  1  0  0  0  0
 18 19  1  0  0  0  0
 19 20  2  0  0  0  0
 21 22  2  0  0  0  0
 21 23  1  0  0  0  0
M  CHG  1  21   1
M  CHG  1  23  -1
M  END
>  <n>
75

>  <SMILES>
o1c(ccc1\C=N\N1CC(=O)NC1=O)-c1ccc([N+](=O)[O-])cc1

>  <IC50>
145.5

>  <Class>
0

>  <NAME>
AZ131

>  <INCHI_KEY>
OZOMQRBLCMDCEG-VIZOYTHASA-N

>  <Reference>
Mitigating the inhibition of human Bile Salt Export Pump by drugs_ opportunities provided by physicochemical property modulation,  in-silico modeling and structural modification_SI

$$$$
AZ132
  MOE2013           2D

 20 21  0  0  1  0  0  0  0  0999 V2000
    0.6720   -2.5100    0.0000 C   0  0  0  0  0  0  0  0  0  0  0  0
    1.0610   -1.0610    0.0000 C   0  0  3  0  0  0  0  0  0  0  0  0
    0.0000    0.0000    0.0000 C   0  0  3  0  0  0  0  0  0  0  0  0
    0.0000    1.5000    0.0000 C   0  0  3  0  0  0  0  0  0  0  0  0
    0.4640    2.9270    0.0000 C   0  0  0  0  0  0  0  0  0  0  0  0
   -0.7500    3.8080    0.0000 C   0  0  0  0  0  0  0  0  0  0  0  0
   -1.9640    2.9270    0.0000 C   0  0  0  0  0  0  0  0  0  0  0  0
   -1.5000    1.5000    0.0000 N   0  0  0  0  0  0  0  0  0  0  0  0
   -1.5000    0.0000    0.0000 C   0  0  0  0  0  0  0  0  0  0  0  0
   -2.5610   -1.0610    0.0000 O   0  0  0  0  0  0  0  0  0  0  0  0
   -3.3900    3.3900    0.0000 C   0  0  0  0  0  0  0  0  0  0  0  0
   -3.7020    4.8570    0.0000 O   0  0  0  0  0  0  0  0  0  0  0  0
   -4.5050    2.3860    0.0000 O   0  0  0  0  0  0  0  0  0  0  0  0
   -0.7500    5.3080    0.0000 S   0  0  0  0  0  0  0  0  0  0  0  0
    0.5490    6.0580    0.0000 C   0  0  0  0  0  0  0  0  0  0  0  0
    0.5490    7.5580    0.0000 C   0  0  0  0  0  0  0  0  0  0  0  0
    1.8480    8.3080    0.0000 N   0  0  0  0  0  0  0  0  0  0  0  0
    1.8480    9.8080    0.0000 C   0  0  0  0  0  0  0  0  0  0  0  0
    3.1470   10.5580    0.0000 N   0  0  0  0  0  0  0  0  0  0  0  0
    2.5100   -0.6720    0.0000 O   0  0  0  0  0  0  0  0  0  0  0  0
  1  2  1  0  0  0  0
  2  3  1  0  0  0  0
  2 20  1  0  0  0  0
  3  4  1  0  0  0  0
  3  9  1  0  0  0  0
  4  5  1  0  0  0  0
  4  8  1  0  0  0  0
  5  6  1  0  0  0  0
  6  7  2  0  0  0  0
  6 14  1  0  0  0  0
  7  8  1  0  0  0  0
  7 11  1  0  0  0  0
  8  9  1  0  0  0  0
  9 10  2  0  0  0  0
 11 12  2  0  0  0  0
 11 13  1  0  0  0  0
 14 15  1  0  0  0  0
 15 16  1  0  0  0  0
 16 17  1  0  0  0  0
 17 18  1  0  0  0  0
 18 19  2  0  0  0  0
M  END
>  <n>
76

>  <SMILES>
S(CCNC=N)C=1C[C@H]2N(C=1C(O)=O)C(=O)[C@@H]2[C@H](O)C

>  <IC50>
>1000

>  <Class>
0

>  <NAME>
AZ132

>  <INCHI_KEY>
ZSKVGTPCRGIANV-ZXFLCMHBSA-N

>  <Reference>
Mitigating the inhibition of human Bile Salt Export Pump by drugs_ opportunities provided by physicochemical property modulation,  in-silico modeling and structural modification_SI

$$$$
AZ133
  MOE2013           2D

 12 13  0  0  1  0  0  0  0  0999 V2000
    1.2140   -0.8820    0.0000 C   0  0  0  0  0  0  0  0  0  0  0  0
    0.0000    0.0000    0.0000 N   0  0  3  0  0  0  0  0  0  0  0  0
    0.0000    1.5000    0.0000 C   0  0  0  0  0  0  0  0  0  0  0  0
   -1.4270    1.9640    0.0000 C   0  0  0  0  0  0  0  0  0  0  0  0
   -2.3080    0.7500    0.0000 C   0  0  0  0  0  0  0  0  0  0  0  0
   -1.4270   -0.4640    0.0000 C   0  0  3  0  0  0  0  0  0  0  0  0
   -1.8900   -1.8900    0.0000 C   0  0  0  0  0  0  0  0  0  0  0  0
   -3.3570   -2.2020    0.0000 C   0  0  0  0  0  0  0  0  0  0  0  0
   -3.8210   -3.6290    0.0000 C   0  0  0  0  0  0  0  0  0  0  0  0
   -2.8170   -4.7430    0.0000 C   0  0  0  0  0  0  0  0  0  0  0  0
   -1.3500   -4.4310    0.0000 N   0  0  0  0  0  0  0  0  0  0  0  0
   -0.8860   -3.0050    0.0000 C   0  0  0  0  0  0  0  0  0  0  0  0
  1  2  1  0  0  0  0
  2  3  1  0  0  0  0
  2  6  1  0  0  0  0
  3  4  1  0  0  0  0
  4  5  1  0  0  0  0
  5  6  1  0  0  0  0
  6  7  1  0  0  0  0
  7  8  1  0  0  0  0
  7 12  2  0  0  0  0
  8  9  2  0  0  0  0
  9 10  1  0  0  0  0
 10 11  2  0  0  0  0
 11 12  1  0  0  0  0
M  END
>  <n>
77

>  <SMILES>
n1cc(ccc1)[C@H]1N(CCC1)C

>  <IC50>
>1000

>  <Class>
0

>  <NAME>
AZ133

>  <INCHI_KEY>
SNICXCGAKADSCV-JTQLQIEISA-N

>  <Reference>
Mitigating the inhibition of human Bile Salt Export Pump by drugs_ opportunities provided by physicochemical property modulation,  in-silico modeling and structural modification_SI

$$$$
AZ134
  MOE2013           2D

 34 38  0  0  0  0  0  0  0  0999 V2000
    3.6410   -2.6450    0.0000 C   0  0  0  0  0  0  0  0  0  0  0  0
    3.7970   -1.1530    0.0000 C   0  0  0  0  0  0  0  0  0  0  0  0
    2.5840   -0.2720    0.0000 C   0  0  0  0  0  0  0  0  0  0  0  0
    1.2140   -0.8820    0.0000 C   0  0  0  0  0  0  0  0  0  0  0  0
    1.0570   -2.3740    0.0000 C   0  0  0  0  0  0  0  0  0  0  0  0
    2.2700   -3.2550    0.0000 C   0  0  0  0  0  0  0  0  0  0  0  0
    0.0000    0.0000    0.0000 C   0  0  0  0  0  0  0  0  0  0  0  0
    0.0000    1.5000    0.0000 C   0  0  0  0  0  0  0  0  0  0  0  0
   -1.4270    1.9640    0.0000 C   0  0  0  0  0  0  0  0  0  0  0  0
   -1.8900    3.3900    0.0000 O   0  0  0  0  0  0  0  0  0  0  0  0
   -2.3080    0.7500    0.0000 N   0  0  0  0  0  0  0  0  0  0  0  0
   -1.4270   -0.4640    0.0000 C   0  0  0  0  0  0  0  0  0  0  0  0
   -1.8900   -1.8900    0.0000 O   0  0  0  0  0  0  0  0  0  0  0  0
   -3.8080    0.7500    0.0000 C   0  0  0  0  0  0  0  0  0  0  0  0
   -4.5580    2.0490    0.0000 C   0  0  0  0  0  0  0  0  0  0  0  0
   -3.8080    3.3480    0.0000 C   0  0  0  0  0  0  0  0  0  0  0  0
   -4.5580    4.6470    0.0000 C   0  0  0  0  0  0  0  0  0  0  0  0
   -6.0580    4.6470    0.0000 C   0  0  0  0  0  0  0  0  0  0  0  0
   -6.8080    3.3480    0.0000 N   0  0  0  0  0  0  0  0  0  0  0  0
   -6.0580    2.0490    0.0000 C   0  0  0  0  0  0  0  0  0  0  0  0
   -6.8080    5.9460    0.0000 N   0  0  0  0  0  0  0  0  0  0  0  0
    1.2140    2.3820    0.0000 N   0  0  0  0  0  0  0  0  0  0  0  0
    2.5840    1.7720    0.0000 C   0  0  0  0  0  0  0  0  0  0  0  0
    2.7410    0.2800    0.0000 C   0  0  0  0  0  0  0  0  0  0  0  0
    4.1110   -0.3300    0.0000 C   0  0  0  0  0  0  0  0  0  0  0  0
    5.3240    0.5510    0.0000 C   0  0  0  0  0  0  0  0  0  0  0  0
    5.1680    2.0430    0.0000 C   0  0  0  0  0  0  0  0  0  0  0  0
    3.7970    2.6530    0.0000 C   0  0  0  0  0  0  0  0  0  0  0  0
    6.6950   -0.0590    0.0000 N   0  0  0  0  0  0  0  0  0  0  0  0
    6.8520   -1.5500    0.0000 C   0  0  0  0  0  0  0  0  0  0  0  0
    8.2220   -2.1610    0.0000 C   0  0  0  0  0  0  0  0  0  0  0  0
    9.4350   -1.2790    0.0000 O   0  0  0  0  0  0  0  0  0  0  0  0
    9.2790    0.2130    0.0000 C   0  0  0  0  0  0  0  0  0  0  0  0
    7.9080    0.8230    0.0000 C   0  0  0  0  0  0  0  0  0  0  0  0
  1  2  1  0  0  0  0
  1  6  2  0  0  0  0
  2  3  2  0  0  0  0
  3  4  1  0  0  0  0
  4  5  2  0  0  0  0
  4  7  1  0  0  0  0
  5  6  1  0  0  0  0
  7  8  2  0  0  0  0
  7 12  1  0  0  0  0
  8  9  1  0  0  0  0
  8 22  1  0  0  0  0
  9 10  2  0  0  0  0
  9 11  1  0  0  0  0
 11 12  1  0  0  0  0
 11 14  1  0  0  0  0
 12 13  2  0  0  0  0
 14 15  1  0  0  0  0
 15 16  1  0  0  0  0
 15 20  2  0  0  0  0
 16 17  2  0  0  0  0
 17 18  1  0  0  0  0
 18 19  2  0  0  0  0
 18 21  1  0  0  0  0
 19 20  1  0  0  0  0
 22 23  1  0  0  0  0
 23 24  1  0  0  0  0
 23 28  2  0  0  0  0
 24 25  2  0  0  0  0
 25 26  1  0  0  0  0
 26 27  2  0  0  0  0
 26 29  1  0  0  0  0
 27 28  1  0  0  0  0
 29 30  1  0  0  0  0
 29 34  1  0  0  0  0
 30 31  1  0  0  0  0
 31 32  1  0  0  0  0
 32 33  1  0  0  0  0
 33 34  1  0  0  0  0
M  END
>  <n>
78

>  <SMILES>
O1CCN(CC1)c1ccc(NC2=C(c3ccccc3)C(=O)N(Cc3ccc(nc3)N)C2=O)cc1

>  <IC50>
<10

>  <Class>
1

>  <NAME>
AZ134

>  <INCHI_KEY>
JDHWLVUZCIEPGC-UHFFFAOYSA-N

>  <Reference>
Mitigating the inhibition of human Bile Salt Export Pump by drugs_ opportunities provided by physicochemical property modulation,  in-silico modeling and structural modification_SI

$$$$
AZ135
  MOE2013           2D

 14 13  0  0  1  0  0  0  0  0999 V2000
   -2.7760    2.5100    0.0000 C   0  0  0  0  0  0  0  0  0  0  0  0
   -1.2990    2.2500    0.0000 C   0  0  0  0  0  0  0  0  0  0  0  0
   -1.8120    0.8400    0.0000 C   0  0  0  0  0  0  0  0  0  0  0  0
    0.0000    1.5000    0.0000 C   0  0  0  0  0  0  0  0  0  0  0  0
    0.0000    0.0000    0.0000 O   0  0  0  0  0  0  0  0  0  0  0  0
   -1.2990    3.7500    0.0000 C   0  0  3  0  0  0  0  0  0  0  0  0
   -2.5980    4.5000    0.0000 C   0  0  0  0  0  0  0  0  0  0  0  0
   -3.8970    3.7500    0.0000 O   0  0  0  0  0  0  0  0  0  0  0  0
   -2.5980    6.0000    0.0000 N   0  0  0  0  0  0  0  0  0  0  0  0
   -3.8970    6.7500    0.0000 C   0  0  0  0  0  0  0  0  0  0  0  0
   -3.8970    8.2500    0.0000 C   0  0  0  0  0  0  0  0  0  0  0  0
   -5.1960    9.0000    0.0000 C   0  0  0  0  0  0  0  0  0  0  0  0
   -5.1960   10.5000    0.0000 O   0  0  0  0  0  0  0  0  0  0  0  0
    0.0000    4.5000    0.0000 O   0  0  0  0  0  0  0  0  0  0  0  0
  1  2  1  0  0  0  0
  2  3  1  0  0  0  0
  2  4  1  0  0  0  0
  2  6  1  0  0  0  0
  4  5  1  0  0  0  0
  6  7  1  0  0  0  0
  6 14  1  0  0  0  0
  7  8  2  0  0  0  0
  7  9  1  0  0  0  0
  9 10  1  0  0  0  0
 10 11  1  0  0  0  0
 11 12  1  0  0  0  0
 12 13  1  0  0  0  0
M  END
>  <n>
79

>  <SMILES>
OCC([C@@H](O)C(=O)NCCCO)(C)C

>  <IC50>
>1000

>  <Class>
0

>  <NAME>
AZ135

>  <INCHI_KEY>
SNPLKNRPJHDVJA-ZETCQYMHSA-N

>  <Reference>
Mitigating the inhibition of human Bile Salt Export Pump by drugs_ opportunities provided by physicochemical property modulation,  in-silico modeling and structural modification_SI

$$$$
AZ136
  MOE2013           2D

 37 39  0  0  1  0  0  0  0  0999 V2000
    7.7940    1.5000    0.0000 C   0  0  0  0  0  0  0  0  0  0  0  0
    6.4950    2.2500    0.0000 C   0  0  0  0  0  0  0  0  0  0  0  0
    5.1960    1.5000    0.0000 C   0  0  0  0  0  0  0  0  0  0  0  0
    3.8970    2.2500    0.0000 S   0  0  0  0  0  0  0  0  0  0  0  0
    2.5980    1.5000    0.0000 C   0  0  0  0  0  0  0  0  0  0  0  0
    2.5980    0.0000    0.0000 N   0  0  0  0  0  0  0  0  0  0  0  0
    1.2990   -0.7500    0.0000 C   0  0  0  0  0  0  0  0  0  0  0  0
    0.0000    0.0000    0.0000 C   0  0  0  0  0  0  0  0  0  0  0  0
    0.0000    1.5000    0.0000 C   0  0  0  0  0  0  0  0  0  0  0  0
    1.2990    2.2500    0.0000 N   0  0  0  0  0  0  0  0  0  0  0  0
   -1.4270    1.9640    0.0000 N   0  0  0  0  0  0  0  0  0  0  0  0
   -2.3080    0.7500    0.0000 C   0  0  0  0  0  0  0  0  0  0  0  0
   -1.4270   -0.4640    0.0000 N   0  0  0  0  0  0  0  0  0  0  0  0
   -1.8900    3.3900    0.0000 C   0  0  3  0  0  0  0  0  0  0  0  0
   -1.0080    4.6040    0.0000 C   0  0  3  0  0  0  0  0  0  0  0  0
   -1.8900    5.8170    0.0000 C   0  0  3  0  0  0  0  0  0  0  0  0
   -3.3170    5.3540    0.0000 C   0  0  3  0  0  0  0  0  0  0  0  0
   -3.3170    3.8540    0.0000 O   0  0  0  0  0  0  0  0  0  0  0  0
   -4.5300    6.2350    0.0000 C   0  0  0  0  0  0  0  0  0  0  0  0
   -4.3730    7.7270    0.0000 O   0  0  0  0  0  0  0  0  0  0  0  0
   -5.5870    8.6090    0.0000 P   0  0  3  0  0  0  0  0  0  0  0  0
   -7.0290    9.0220    0.0000 O   0  0  0  0  0  0  0  0  0  0  0  0
   -6.2440    7.2610    0.0000 O   0  0  0  0  0  0  0  0  0  0  0  0
   -5.4300   10.1010    0.0000 O   0  0  0  0  0  0  0  0  0  0  0  0
   -6.6440   10.9820    0.0000 P   0  0  3  0  0  0  0  0  0  0  0  0
   -8.0860   11.3960    0.0000 O   0  0  0  0  0  0  0  0  0  0  0  0
   -6.4870   12.4740    0.0000 C   0  0  0  0  0  0  0  0  0  0  0  0
   -7.7000   13.3560    0.0000 P   0  0  0  0  0  0  0  0  0  0  0  0
   -7.5440   14.8480    0.0000 O   0  0  0  0  0  0  0  0  0  0  0  0
   -9.1420   13.7690    0.0000 O   0  0  0  0  0  0  0  0  0  0  0  0
   -8.3580   12.0080    0.0000 O   0  0  0  0  0  0  0  0  0  0  0  0
   -5.0450   12.0610    0.0000 Cl  0  0  0  0  0  0  0  0  0  0  0  0
   -5.8290   13.8220    0.0000 Cl  0  0  0  0  0  0  0  0  0  0  0  0
   -7.3010    9.6340    0.0000 O   0  0  0  0  0  0  0  0  0  0  0  0
   -1.4270    7.2440    0.0000 O   0  0  0  0  0  0  0  0  0  0  0  0
    0.4920    4.6040    0.0000 O   0  0  0  0  0  0  0  0  0  0  0  0
    1.2990   -2.2500    0.0000 N   0  0  0  0  0  0  0  0  0  0  0  0
  1  2  1  0  0  0  0
  2  3  1  0  0  0  0
  3  4  1  0  0  0  0
  4  5  1  0  0  0  0
  5  6  1  0  0  0  0
  5 10  2  0  0  0  0
  6  7  2  0  0  0  0
  7  8  1  0  0  0  0
  7 37  1  0  0  0  0
  8  9  2  0  0  0  0
  8 13  1  0  0  0  0
  9 10  1  0  0  0  0
  9 11  1  0  0  0  0
 11 12  1  0  0  0  0
 11 14  1  0  0  0  0
 12 13  2  0  0  0  0
 14 15  1  0  0  0  0
 14 18  1  0  0  0  0
 15 16  1  0  0  0  0
 15 36  1  0  0  0  0
 16 17  1  0  0  0  0
 16 35  1  0  0  0  0
 17 18  1  0  0  0  0
 17 19  1  0  0  0  0
 19 20  1  0  0  0  0
 20 21  1  0  0  0  0
 21 22  2  0  0  0  0
 21 23  1  0  0  0  0
 21 24  1  0  0  0  0
 24 25  1  0  0  0  0
 25 26  2  0  0  0  0
 25 27  1  0  0  0  0
 25 34  1  0  0  0  0
 27 28  1  0  0  0  0
 27 32  1  0  0  0  0
 27 33  1  0  0  0  0
 28 29  2  0  0  0  0
 28 30  1  0  0  0  0
 28 31  1  0  0  0  0
M  END
>  <n>
80

>  <SMILES>
ClC(Cl)(P(OP(OC[C@H]1O[C@@H](n2c3nc(SCCC)nc(N)c3nc2)[C@H](O)[C@@H]1O)(O)=O)(O)=O)P(O)(O)=O

>  <IC50>
>1000

>  <Class>
0

>  <NAME>
AZ136

>  <INCHI_KEY>
ZLIAJZQKKBOFJR-WOUKDFQISA-N

>  <Reference>
Mitigating the inhibition of human Bile Salt Export Pump by drugs_ opportunities provided by physicochemical property modulation,  in-silico modeling and structural modification_SI

$$$$
AZ137
  MOE2013           2D

 29 32  0  0  1  0  0  0  0  0999 V2000
   -6.2010   10.5510    0.0000 C   0  0  0  0  0  0  0  0  0  0  0  0
   -7.6500   10.1630    0.0000 C   0  0  3  0  0  0  0  0  0  0  0  0
   -8.7110   11.2230    0.0000 C   0  0  0  0  0  0  0  0  0  0  0  0
   -8.3220   12.6720    0.0000 O   0  0  0  0  0  0  0  0  0  0  0  0
   -8.0380    8.7140    0.0000 N   0  0  0  0  0  0  0  0  0  0  0  0
   -6.9780    7.6530    0.0000 C   0  0  0  0  0  0  0  0  0  0  0  0
   -7.3660    6.2040    0.0000 C   0  0  0  0  0  0  0  0  0  0  0  0
   -6.3050    5.1440    0.0000 C   0  0  0  0  0  0  0  0  0  0  0  0
   -6.6930    3.6950    0.0000 C   0  0  0  0  0  0  0  0  0  0  0  0
   -8.1420    3.3060    0.0000 C   0  0  0  0  0  0  0  0  0  0  0  0
   -8.5300    1.8580    0.0000 C   0  0  0  0  0  0  0  0  0  0  0  0
   -7.4700    0.7970    0.0000 C   0  0  0  0  0  0  0  0  0  0  0  0
   -6.0210    1.1850    0.0000 C   0  0  0  0  0  0  0  0  0  0  0  0
   -5.6330    2.6340    0.0000 C   0  0  0  0  0  0  0  0  0  0  0  0
   -4.9600    0.1240    0.0000 C   0  0  0  0  0  0  0  0  0  0  0  0
   -5.3490   -1.3240    0.0000 O   0  0  0  0  0  0  0  0  0  0  0  0
   -3.5110    0.5130    0.0000 N   0  0  0  0  0  0  0  0  0  0  0  0
   -2.4510   -0.5480    0.0000 C   0  0  0  0  0  0  0  0  0  0  0  0
   -1.0020   -0.1600    0.0000 C   0  0  0  0  0  0  0  0  0  0  0  0
   -0.5890   -0.8740    0.0000 C   0  0  0  0  0  0  0  0  0  0  0  0
    0.2090   -0.6650    0.0000 C   0  0  0  0  0  0  0  0  0  0  0  0
    1.0020   -0.8740    0.0000 C   0  0  0  0  0  0  0  0  0  0  0  0
    0.5900   -0.1600    0.0000 C   0  0  0  0  0  0  0  0  0  0  0  0
   -0.2090   -0.3690    0.0000 C   0  0  0  0  0  0  0  0  0  0  0  0
    0.5900    0.6650    0.0000 C   0  0  0  0  0  0  0  0  0  0  0  0
   -0.2040    0.8740    0.0000 C   0  0  0  0  0  0  0  0  0  0  0  0
    0.2090    0.1600    0.0000 C   0  0  0  0  0  0  0  0  0  0  0  0
   -1.0020    0.6650    0.0000 C   0  0  0  0  0  0  0  0  0  0  0  0
   -7.8580   -0.6520    0.0000 Cl  0  0  0  0  0  0  0  0  0  0  0  0
  1  2  1  0  0  0  0
  2  3  1  0  0  0  0
  2  5  1  0  0  0  0
  3  4  1  0  0  0  0
  5  6  1  0  0  0  0
  6  7  1  0  0  0  0
  7  8  1  0  0  0  0
  8  9  1  0  0  0  0
  9 10  1  0  0  0  0
  9 14  2  0  0  0  0
 10 11  2  0  0  0  0
 11 12  1  0  0  0  0
 12 13  2  0  0  0  0
 12 29  1  0  0  0  0
 13 14  1  0  0  0  0
 13 15  1  0  0  0  0
 15 16  2  0  0  0  0
 15 17  1  0  0  0  0
 17 18  1  0  0  0  0
 18 19  1  0  0  0  0
 19 20  1  0  0  0  0
 19 24  1  0  0  0  0
 19 28  1  0  0  0  0
 20 21  1  0  0  0  0
 21 22  1  0  0  0  0
 21 27  1  0  0  0  0
 22 23  1  0  0  0  0
 23 24  1  0  0  0  0
 23 25  1  0  0  0  0
 25 26  1  0  0  0  0
 26 27  1  0  0  0  0
 26 28  1  0  0  0  0
M  END
>  <n>
81

>  <SMILES>
Clc1ccc(cc1C(=O)NCC12CC3CC(C1)CC(C2)C3)CCCN[C@@H](CO)C

>  <IC50>
65.56

>  <Class>
0

>  <NAME>
AZ137

>  <INCHI_KEY>
WPWSCNZLYJDLIU-SGGRRFJASA-N

>  <Reference>
Mitigating the inhibition of human Bile Salt Export Pump by drugs_ opportunities provided by physicochemical property modulation,  in-silico modeling and structural modification_SI

$$$$
AZ139
  MOE2013           2D

 31 33  0  0  1  0  0  0  0  0999 V2000
    5.1960  -16.5000    0.0000 C   0  0  0  0  0  0  0  0  0  0  0  0
    3.8970  -15.7500    0.0000 C   0  0  0  0  0  0  0  0  0  0  0  0
    2.5980  -16.5000    0.0000 O   0  0  0  0  0  0  0  0  0  0  0  0
    3.8970  -14.2500    0.0000 N   0  0  0  0  0  0  0  0  0  0  0  0
    5.1960  -13.5000    0.0000 C   0  0  0  0  0  0  0  0  0  0  0  0
    6.4950  -14.2500    0.0000 C   0  0  0  0  0  0  0  0  0  0  0  0
    7.7940  -13.5000    0.0000 C   0  0  0  0  0  0  0  0  0  0  0  0
    7.7940  -12.0000    0.0000 C   0  0  0  0  0  0  0  0  0  0  0  0
    6.4950  -11.2500    0.0000 C   0  0  0  0  0  0  0  0  0  0  0  0
    5.1960  -12.0000    0.0000 C   0  0  0  0  0  0  0  0  0  0  0  0
    3.8970  -11.2500    0.0000 O   0  0  0  0  0  0  0  0  0  0  0  0
    3.8970   -9.7500    0.0000 C   0  0  0  0  0  0  0  0  0  0  0  0
    2.5980   -9.0000    0.0000 C   0  0  2  0  0  0  0  0  0  0  0  0
    1.1210   -8.7400    0.0000 C   0  0  0  0  0  0  0  0  0  0  0  0
    2.5980   -7.5000    0.0000 C   0  0  0  0  0  0  0  0  0  0  0  0
    1.2990   -6.7500    0.0000 N   0  0  0  0  0  0  0  0  0  0  0  0
    1.2990   -5.2500    0.0000 C   0  0  0  0  0  0  0  0  0  0  0  0
    2.5980   -4.5000    0.0000 C   0  0  0  0  0  0  0  0  0  0  0  0
    2.5980   -3.0000    0.0000 C   0  0  0  0  0  0  0  0  0  0  0  0
    1.2990   -2.2500    0.0000 N   0  0  0  0  0  0  0  0  0  0  0  0
    0.0000   -3.0000    0.0000 C   0  0  0  0  0  0  0  0  0  0  0  0
    0.0000   -4.5000    0.0000 C   0  0  0  0  0  0  0  0  0  0  0  0
    1.2990   -0.7500    0.0000 C   0  0  0  0  0  0  0  0  0  0  0  0
    0.0000    0.0000    0.0000 C   0  0  0  0  0  0  0  0  0  0  0  0
    0.0000    1.5000    0.0000 C   0  0  0  0  0  0  0  0  0  0  0  0
   -1.2990    2.2500    0.0000 C   0  0  0  0  0  0  0  0  0  0  0  0
   -2.5980    1.5000    0.0000 C   0  0  0  0  0  0  0  0  0  0  0  0
   -2.5980    0.0000    0.0000 C   0  0  0  0  0  0  0  0  0  0  0  0
   -1.2990   -0.7500    0.0000 C   0  0  0  0  0  0  0  0  0  0  0  0
   -3.8970    2.2500    0.0000 Cl  0  0  0  0  0  0  0  0  0  0  0  0
    2.0850  -10.4100    0.0000 O   0  0  0  0  0  0  0  0  0  0  0  0
  1  2  1  0  0  0  0
  2  3  2  0  0  0  0
  2  4  1  0  0  0  0
  4  5  1  0  0  0  0
  5  6  1  0  0  0  0
  5 10  2  0  0  0  0
  6  7  2  0  0  0  0
  7  8  1  0  0  0  0
  8  9  2  0  0  0  0
  9 10  1  0  0  0  0
 10 11  1  0  0  0  0
 11 12  1  0  0  0  0
 12 13  1  0  0  0  0
 13 14  1  6  0  0  0
 13 15  1  0  0  0  0
 13 31  1  1  0  0  0
 15 16  1  0  0  0  0
 16 17  1  0  0  0  0
 17 18  1  0  0  0  0
 17 22  1  0  0  0  0
 18 19  1  0  0  0  0
 19 20  1  0  0  0  0
 20 21  1  0  0  0  0
 20 23  1  0  0  0  0
 21 22  1  0  0  0  0
 23 24  1  0  0  0  0
 24 25  1  0  0  0  0
 24 29  2  0  0  0  0
 25 26  2  0  0  0  0
 26 27  1  0  0  0  0
 27 28  2  0  0  0  0
 27 30  1  0  0  0  0
 28 29  1  0  0  0  0
M  END
>  <n>
83

>  <SMILES>
Clc1ccc(cc1)CN1CCC(NC[C@](O)(COc2ccccc2NC(=O)C)C)CC1

>  <IC50>
71.54

>  <Class>
0

>  <NAME>
AZ139

>  <INCHI_KEY>
UHWWMQGKINJTML-DEOSSOPVSA-N

>  <Reference>
Mitigating the inhibition of human Bile Salt Export Pump by drugs_ opportunities provided by physicochemical property modulation,  in-silico modeling and structural modification_SI

$$$$
AZ140
  MOE2013           2D

 30 32  0  0  1  0  0  0  0  0999 V2000
    3.8970   -0.7500    0.0000 C   0  0  0  0  0  0  0  0  0  0  0  0
    2.5980    0.0000    0.0000 C   0  0  0  0  0  0  0  0  0  0  0  0
    2.5980    1.5000    0.0000 O   0  0  0  0  0  0  0  0  0  0  0  0
    1.2990   -0.7500    0.0000 N   0  0  0  0  0  0  0  0  0  0  0  0
    0.0000    0.0000    0.0000 C   0  0  0  0  0  0  0  0  0  0  0  0
    0.0000    1.5000    0.0000 C   0  0  0  0  0  0  0  0  0  0  0  0
   -1.2990    2.2500    0.0000 C   0  0  0  0  0  0  0  0  0  0  0  0
   -2.5980    1.5000    0.0000 C   0  0  0  0  0  0  0  0  0  0  0  0
   -2.5980    0.0000    0.0000 C   0  0  0  0  0  0  0  0  0  0  0  0
   -1.2990   -0.7500    0.0000 C   0  0  0  0  0  0  0  0  0  0  0  0
   -1.2990   -2.2500    0.0000 O   0  0  0  0  0  0  0  0  0  0  0  0
   -2.5980   -3.0000    0.0000 C   0  0  0  0  0  0  0  0  0  0  0  0
   -2.5980   -4.5000    0.0000 C   0  0  3  0  0  0  0  0  0  0  0  0
   -3.8970   -5.2500    0.0000 C   0  0  0  0  0  0  0  0  0  0  0  0
   -3.8970   -6.7500    0.0000 N   0  0  0  0  0  0  0  0  0  0  0  0
   -5.1960   -7.5000    0.0000 C   0  0  0  0  0  0  0  0  0  0  0  0
   -6.4950   -6.7500    0.0000 C   0  0  0  0  0  0  0  0  0  0  0  0
   -7.7940   -7.5000    0.0000 C   0  0  0  0  0  0  0  0  0  0  0  0
   -7.7940   -9.0000    0.0000 N   0  0  0  0  0  0  0  0  0  0  0  0
   -6.4950   -9.7500    0.0000 C   0  0  0  0  0  0  0  0  0  0  0  0
   -5.1960   -9.0000    0.0000 C   0  0  0  0  0  0  0  0  0  0  0  0
   -9.0930   -9.7500    0.0000 C   0  0  0  0  0  0  0  0  0  0  0  0
   -9.0930  -11.2500    0.0000 C   0  0  0  0  0  0  0  0  0  0  0  0
  -10.3920  -12.0000    0.0000 C   0  0  0  0  0  0  0  0  0  0  0  0
  -10.3920  -13.5000    0.0000 C   0  0  0  0  0  0  0  0  0  0  0  0
   -9.0930  -14.2500    0.0000 C   0  0  0  0  0  0  0  0  0  0  0  0
   -7.7940  -13.5000    0.0000 C   0  0  0  0  0  0  0  0  0  0  0  0
   -7.7940  -12.0000    0.0000 C   0  0  0  0  0  0  0  0  0  0  0  0
   -9.0930  -15.7500    0.0000 Cl  0  0  0  0  0  0  0  0  0  0  0  0
   -1.2990   -5.2500    0.0000 O   0  0  0  0  0  0  0  0  0  0  0  0
  1  2  1  0  0  0  0
  2  3  2  0  0  0  0
  2  4  1  0  0  0  0
  4  5  1  0  0  0  0
  5  6  1  0  0  0  0
  5 10  2  0  0  0  0
  6  7  2  0  0  0  0
  7  8  1  0  0  0  0
  8  9  2  0  0  0  0
  9 10  1  0  0  0  0
 10 11  1  0  0  0  0
 11 12  1  0  0  0  0
 12 13  1  0  0  0  0
 13 14  1  0  0  0  0
 13 30  1  0  0  0  0
 14 15  1  0  0  0  0
 15 16  1  0  0  0  0
 16 17  1  0  0  0  0
 16 21  1  0  0  0  0
 17 18  1  0  0  0  0
 18 19  1  0  0  0  0
 19 20  1  0  0  0  0
 19 22  1  0  0  0  0
 20 21  1  0  0  0  0
 22 23  1  0  0  0  0
 23 24  1  0  0  0  0
 23 28  2  0  0  0  0
 24 25  2  0  0  0  0
 25 26  1  0  0  0  0
 26 27  2  0  0  0  0
 26 29  1  0  0  0  0
 27 28  1  0  0  0  0
M  END
>  <n>
85

>  <SMILES>
Clc1ccc(cc1)CN1CCC(NC[C@H](O)COc2ccccc2NC(=O)C)CC1

>  <IC50>
55.57

>  <Class>
0

>  <NAME>
AZ140

>  <INCHI_KEY>
XZZZCTNRNINFIV-NRFANRHFSA-N

>  <Reference>
Mitigating the inhibition of human Bile Salt Export Pump by drugs_ opportunities provided by physicochemical property modulation,  in-silico modeling and structural modification_SI

$$$$
AZ143
  MOE2013           2D

 31 33  0  0  1  0  0  0  0  0999 V2000
   15.5880   -4.5000    0.0000 C   0  0  0  0  0  0  0  0  0  0  0  0
   15.5880   -3.0000    0.0000 C   0  0  0  0  0  0  0  0  0  0  0  0
   14.2890   -2.2500    0.0000 N   0  0  0  0  0  0  0  0  0  0  0  0
   12.9900   -3.0000    0.0000 C   0  0  0  0  0  0  0  0  0  0  0  0
   12.9900   -4.5000    0.0000 N   0  0  0  0  0  0  0  0  0  0  0  0
   14.2890   -5.2500    0.0000 C   0  0  0  0  0  0  0  0  0  0  0  0
   11.6910   -2.2500    0.0000 C   0  0  0  0  0  0  0  0  0  0  0  0
   10.3920   -3.0000    0.0000 C   0  0  0  0  0  0  0  0  0  0  0  0
    9.0930   -2.2500    0.0000 C   0  0  0  0  0  0  0  0  0  0  0  0
    7.7940   -3.0000    0.0000 C   0  0  3  0  0  0  0  0  0  0  0  0
    6.4950   -2.2500    0.0000 C   0  0  0  0  0  0  0  0  0  0  0  0
    5.1960   -3.0000    0.0000 S   0  0  0  0  0  0  0  0  0  0  0  0
    4.2320   -4.1490    0.0000 O   0  0  0  0  0  0  0  0  0  0  0  0
    6.1600   -4.1490    0.0000 O   0  0  0  0  0  0  0  0  0  0  0  0
    3.8970   -2.2500    0.0000 N   0  0  0  0  0  0  0  0  0  0  0  0
    3.8970   -0.7500    0.0000 C   0  0  0  0  0  0  0  0  0  0  0  0
    2.5980    0.0000    0.0000 C   0  0  0  0  0  0  0  0  0  0  0  0
    1.2990   -0.7500    0.0000 N   0  0  0  0  0  0  0  0  0  0  0  0
    1.2990   -2.2500    0.0000 C   0  0  0  0  0  0  0  0  0  0  0  0
    2.5980   -3.0000    0.0000 C   0  0  0  0  0  0  0  0  0  0  0  0
    0.0000    0.0000    0.0000 C   0  0  0  0  0  0  0  0  0  0  0  0
    0.0000    1.5000    0.0000 C   0  0  0  0  0  0  0  0  0  0  0  0
   -1.2990    2.2500    0.0000 C   0  0  0  0  0  0  0  0  0  0  0  0
   -2.5980    1.5000    0.0000 C   0  0  0  0  0  0  0  0  0  0  0  0
   -2.5980    0.0000    0.0000 C   0  0  0  0  0  0  0  0  0  0  0  0
   -1.2990   -0.7500    0.0000 N   0  0  0  0  0  0  0  0  0  0  0  0
   -3.8970    2.2500    0.0000 Cl  0  0  0  0  0  0  0  0  0  0  0  0
    7.7940   -4.5000    0.0000 N   0  0  0  0  0  0  0  0  0  0  0  0
    9.0930   -5.2500    0.0000 C   0  0  0  0  0  0  0  0  0  0  0  0
    9.0930   -6.7500    0.0000 O   0  0  0  0  0  0  0  0  0  0  0  0
    6.4950   -5.2500    0.0000 O   0  0  0  0  0  0  0  0  0  0  0  0
  1  2  1  0  0  0  0
  1  6  2  0  0  0  0
  2  3  2  0  0  0  0
  3  4  1  0  0  0  0
  4  5  2  0  0  0  0
  4  7  1  0  0  0  0
  5  6  1  0  0  0  0
  7  8  1  0  0  0  0
  8  9  1  0  0  0  0
  9 10  1  0  0  0  0
 10 11  1  0  0  0  0
 10 28  1  0  0  0  0
 11 12  1  0  0  0  0
 12 13  2  0  0  0  0
 12 14  2  0  0  0  0
 12 15  1  0  0  0  0
 15 16  1  0  0  0  0
 15 20  1  0  0  0  0
 16 17  1  0  0  0  0
 17 18  1  0  0  0  0
 18 19  1  0  0  0  0
 18 21  1  0  0  0  0
 19 20  1  0  0  0  0
 21 22  1  0  0  0  0
 21 26  2  0  0  0  0
 22 23  2  0  0  0  0
 23 24  1  0  0  0  0
 24 25  2  0  0  0  0
 24 27  1  0  0  0  0
 25 26  1  0  0  0  0
 28 29  1  0  0  0  0
 28 31  1  0  0  0  0
 29 30  2  0  0  0  0
M  END
>  <n>
88

>  <SMILES>
Clc1ccc(nc1)N1CCN(S(=O)(=O)C[C@@H](N(O)C=O)CCCc2ncccn2)CC1

>  <IC50>
<10

>  <Class>
1

>  <NAME>
AZ143

>  <INCHI_KEY>
UROQAABMDGPRDQ-KRWDZBQOSA-N

>  <Reference>
Mitigating the inhibition of human Bile Salt Export Pump by drugs_ opportunities provided by physicochemical property modulation,  in-silico modeling and structural modification_SI

$$$$
AZ144
  MOE2013           2D

 29 31  0  0  1  0  0  0  0  0999 V2000
    3.9940   -5.8190    0.0000 C   0  0  0  0  0  0  0  0  0  0  0  0
    3.2440   -4.5200    0.0000 C   0  0  0  0  0  0  0  0  0  0  0  0
    3.9940   -3.2210    0.0000 O   0  0  0  0  0  0  0  0  0  0  0  0
    1.7440   -4.5200    0.0000 O   0  0  0  0  0  0  0  0  0  0  0  0
    0.9940   -3.2210    0.0000 C   0  0  3  0  0  0  0  0  0  0  0  0
    1.8380   -1.9810    0.0000 C   0  0  3  0  0  0  0  0  0  0  0  0
    1.3960   -0.5480    0.0000 S   0  0  0  0  0  0  0  0  0  0  0  0
    0.0000    0.0000    0.0000 C   0  0  0  0  0  0  0  0  0  0  0  0
    0.0000    1.5000    0.0000 C   0  0  0  0  0  0  0  0  0  0  0  0
   -1.2990    2.2500    0.0000 C   0  0  0  0  0  0  0  0  0  0  0  0
   -2.5980    1.5000    0.0000 C   0  0  0  0  0  0  0  0  0  0  0  0
   -2.5980    0.0000    0.0000 C   0  0  0  0  0  0  0  0  0  0  0  0
   -1.2990   -0.7500    0.0000 C   0  0  0  0  0  0  0  0  0  0  0  0
   -1.5230   -2.2330    0.0000 N   0  0  0  0  0  0  0  0  0  0  0  0
   -0.5020   -3.3330    0.0000 C   0  0  0  0  0  0  0  0  0  0  0  0
   -1.0500   -4.7290    0.0000 O   0  0  0  0  0  0  0  0  0  0  0  0
   -2.9560   -2.6750    0.0000 C   0  0  0  0  0  0  0  0  0  0  0  0
   -4.0560   -1.6550    0.0000 C   0  0  0  0  0  0  0  0  0  0  0  0
   -5.4890   -2.0970    0.0000 N   0  0  0  0  0  0  0  0  0  0  0  0
   -6.5880   -1.0770    0.0000 C   0  0  0  0  0  0  0  0  0  0  0  0
   -5.8230   -3.5600    0.0000 C   0  0  0  0  0  0  0  0  0  0  0  0
    3.3220   -2.2050    0.0000 C   0  0  0  0  0  0  0  0  0  0  0  0
    3.8700   -3.6010    0.0000 C   0  0  0  0  0  0  0  0  0  0  0  0
    5.3530   -3.8250    0.0000 C   0  0  0  0  0  0  0  0  0  0  0  0
    6.2880   -2.6520    0.0000 C   0  0  0  0  0  0  0  0  0  0  0  0
    5.7400   -1.2560    0.0000 C   0  0  0  0  0  0  0  0  0  0  0  0
    4.2570   -1.0320    0.0000 C   0  0  0  0  0  0  0  0  0  0  0  0
    7.7710   -2.8760    0.0000 O   0  0  0  0  0  0  0  0  0  0  0  0
    8.7070   -1.7030    0.0000 C   0  0  0  0  0  0  0  0  0  0  0  0
  1  2  1  0  0  0  0
  2  3  2  0  0  0  0
  2  4  1  0  0  0  0
  4  5  1  0  0  0  0
  5  6  1  0  0  0  0
  5 15  1  0  0  0  0
  6  7  1  0  0  0  0
  6 22  1  0  0  0  0
  7  8  1  0  0  0  0
  8  9  1  0  0  0  0
  8 13  2  0  0  0  0
  9 10  2  0  0  0  0
 10 11  1  0  0  0  0
 11 12  2  0  0  0  0
 12 13  1  0  0  0  0
 13 14  1  0  0  0  0
 14 15  1  0  0  0  0
 14 17  1  0  0  0  0
 15 16  2  0  0  0  0
 17 18  1  0  0  0  0
 18 19  1  0  0  0  0
 19 20  1  0  0  0  0
 19 21  1  0  0  0  0
 22 23  1  0  0  0  0
 22 27  2  0  0  0  0
 23 24  2  0  0  0  0
 24 25  1  0  0  0  0
 25 26  2  0  0  0  0
 25 28  1  0  0  0  0
 26 27  1  0  0  0  0
 28 29  1  0  0  0  0
M  END
>  <n>
89

>  <SMILES>
S1c2c(N(CCN(C)C)C(=O)C(OC(=O)C)C1c1ccc(OC)cc1)cccc2

>  <IC50>
82.02

>  <Class>
0

>  <NAME>
AZ144

>  <INCHI_KEY>
HSUGRBWQSSZJOP-UHFFFAOYSA-N

>  <Reference>
Mitigating the inhibition of human Bile Salt Export Pump by drugs_ opportunities provided by physicochemical property modulation,  in-silico modeling and structural modification_SI

$$$$
AZ145
  MOE2013           2D

 23 26  0  0  1  0  0  0  0  0999 V2000
    1.3700    0.6100    0.0000 C   0  0  0  0  0  0  0  0  0  0  0  0
    0.0000    0.0000    0.0000 C   0  0  2  0  0  0  0  0  0  0  0  0
    0.0000    1.5000    0.0000 C   0  0  0  0  0  0  0  0  0  0  0  0
   -1.2990    2.2500    0.0000 C   0  0  0  0  0  0  0  0  0  0  0  0
   -2.5980    1.5000    0.0000 C   0  0  3  0  0  0  0  0  0  0  0  0
   -3.8970    2.2500    0.0000 C   0  0  0  0  0  0  0  0  0  0  0  0
   -3.8970    3.7500    0.0000 C   0  0  0  0  0  0  0  0  0  0  0  0
   -5.1960    4.5000    0.0000 C   0  0  0  0  0  0  0  0  0  0  0  0
   -6.4950    3.7500    0.0000 C   0  0  0  0  0  0  0  0  0  0  0  0
   -6.4950    2.2500    0.0000 C   0  0  0  0  0  0  0  0  0  0  0  0
   -5.1960    1.5000    0.0000 C   0  0  0  0  0  0  0  0  0  0  0  0
   -5.1960    0.0000    0.0000 C   0  0  0  0  0  0  0  0  0  0  0  0
   -3.8970   -0.7500    0.0000 C   0  0  0  0  0  0  0  0  0  0  0  0
   -2.5980    0.0000    0.0000 C   0  0  3  0  0  0  0  0  0  0  0  0
   -1.2990   -0.7500    0.0000 C   0  0  3  0  0  0  0  0  0  0  0  0
   -0.9870   -2.2170    0.0000 C   0  0  0  0  0  0  0  0  0  0  0  0
    0.5050   -2.3740    0.0000 C   0  0  0  0  0  0  0  0  0  0  0  0
    1.1150   -1.0040    0.0000 C   0  0  1  0  0  0  0  0  0  0  0  0
    2.4140   -1.7540    0.0000 C   0  0  0  0  0  0  0  0  0  0  0  0
    3.7130   -2.5040    0.0000 C   0  0  0  0  0  0  0  0  0  0  0  0
    1.9960    0.2100    0.0000 O   0  0  0  0  0  0  0  0  0  0  0  0
   -7.7940    4.5000    0.0000 O   0  0  0  0  0  0  0  0  0  0  0  0
   -7.7940    6.0000    0.0000 C   0  0  0  0  0  0  0  0  0  0  0  0
  2  1  1  1  0  0  0
  2  3  1  0  0  0  0
  2 15  1  0  0  0  0
  2 18  1  0  0  0  0
  3  4  1  0  0  0  0
  4  5  1  0  0  0  0
  5  6  1  0  0  0  0
  5 14  1  0  0  0  0
  6  7  1  0  0  0  0
  6 11  2  0  0  0  0
  7  8  2  0  0  0  0
  8  9  1  0  0  0  0
  9 10  2  0  0  0  0
  9 22  1  0  0  0  0
 10 11  1  0  0  0  0
 11 12  1  0  0  0  0
 12 13  1  0  0  0  0
 13 14  1  0  0  0  0
 14 15  1  0  0  0  0
 15 16  1  0  0  0  0
 16 17  1  0  0  0  0
 17 18  1  0  0  0  0
 18 19  1  6  0  0  0
 18 21  1  1  0  0  0
 19 20  3  0  0  0  0
 22 23  1  0  0  0  0
M  END
>  <n>
90

>  <SMILES>
O(C)c1cc2CC[C@H]3[C@@H]4CC[C@@](O)(C#C)[C@]4(CC[C@@H]3c2cc1)C

>  <IC50>
<10

>  <Class>
1

>  <NAME>
AZ145

>  <INCHI_KEY>
IMSSROKUHAOUJS-MJCUULBUSA-N

>  <Reference>
Mitigating the inhibition of human Bile Salt Export Pump by drugs_ opportunities provided by physicochemical property modulation,  in-silico modeling and structural modification_SI

$$$$
AZ146
  MOE2013           2D

 42 45  0  0  1  0  0  0  0  0999 V2000
    0.7430   -5.3570    0.0000 C   0  0  0  0  0  0  0  0  0  0  0  0
    2.1140   -4.7470    0.0000 C   0  0  3  0  0  0  0  0  0  0  0  0
    2.2700   -3.2550    0.0000 C   0  0  3  0  0  0  0  0  0  0  0  0
    1.0570   -2.3740    0.0000 C   0  0  3  0  0  0  0  0  0  0  0  0
   -0.3140   -2.9840    0.0000 C   0  0  3  0  0  0  0  0  0  0  0  0
   -0.4700   -4.4750    0.0000 C   0  0  3  0  0  0  0  0  0  0  0  0
   -1.8410   -5.0860    0.0000 N   0  0  0  0  0  0  0  0  0  0  0  0
   -1.5270   -2.1020    0.0000 O   0  0  0  0  0  0  0  0  0  0  0  0
   -2.8970   -2.7120    0.0000 C   0  0  3  0  0  0  0  0  0  0  0  0
   -4.1110   -1.8300    0.0000 C   0  0  3  0  0  0  0  0  0  0  0  0
   -5.4810   -2.4400    0.0000 C   0  0  3  0  0  0  0  0  0  0  0  0
   -5.6380   -3.9320    0.0000 C   0  0  3  0  0  0  0  0  0  0  0  0
   -4.4240   -4.8140    0.0000 C   0  0  3  0  0  0  0  0  0  0  0  0
   -3.0540   -4.2040    0.0000 O   0  0  0  0  0  0  0  0  0  0  0  0
   -4.5810   -6.3060    0.0000 C   0  0  0  0  0  0  0  0  0  0  0  0
   -5.9520   -6.9160    0.0000 O   0  0  0  0  0  0  0  0  0  0  0  0
   -7.0080   -4.5420    0.0000 O   0  0  0  0  0  0  0  0  0  0  0  0
   -6.6950   -1.5590    0.0000 O   0  0  0  0  0  0  0  0  0  0  0  0
   -3.9540   -0.3380    0.0000 N   0  0  0  0  0  0  0  0  0  0  0  0
    1.2140   -0.8820    0.0000 O   0  0  0  0  0  0  0  0  0  0  0  0
    0.0000    0.0000    0.0000 C   0  0  3  0  0  0  0  0  0  0  0  0
    0.0000    1.5000    0.0000 C   0  0  3  0  0  0  0  0  0  0  0  0
   -1.4270    1.9640    0.0000 C   0  0  3  0  0  0  0  0  0  0  0  0
   -2.3080    0.7500    0.0000 C   0  0  3  0  0  0  0  0  0  0  0  0
   -1.4270   -0.4640    0.0000 O   0  0  0  0  0  0  0  0  0  0  0  0
   -3.8080    0.7500    0.0000 C   0  0  0  0  0  0  0  0  0  0  0  0
   -4.5580    2.0490    0.0000 O   0  0  0  0  0  0  0  0  0  0  0  0
   -1.8900    3.3900    0.0000 O   0  0  0  0  0  0  0  0  0  0  0  0
   -0.8860    4.5050    0.0000 C   0  0  3  0  0  0  0  0  0  0  0  0
    0.5810    4.1930    0.0000 C   0  0  3  0  0  0  0  0  0  0  0  0
    1.5840    5.3080    0.0000 C   0  0  3  0  0  0  0  0  0  0  0  0
    1.1210    6.7340    0.0000 C   0  0  3  0  0  0  0  0  0  0  0  0
   -0.3460    7.0460    0.0000 C   0  0  3  0  0  0  0  0  0  0  0  0
   -1.3500    5.9310    0.0000 O   0  0  0  0  0  0  0  0  0  0  0  0
   -0.8100    8.4730    0.0000 C   0  0  0  0  0  0  0  0  0  0  0  0
    0.1940    9.5870    0.0000 N   0  0  0  0  0  0  0  0  0  0  0  0
    2.1250    7.8490    0.0000 O   0  0  0  0  0  0  0  0  0  0  0  0
    3.0520    4.9960    0.0000 O   0  0  0  0  0  0  0  0  0  0  0  0
    1.0440    2.7660    0.0000 N   0  0  0  0  0  0  0  0  0  0  0  0
    1.2140    2.3820    0.0000 O   0  0  0  0  0  0  0  0  0  0  0  0
    3.6410   -2.6450    0.0000 O   0  0  0  0  0  0  0  0  0  0  0  0
    3.3270   -5.6290    0.0000 N   0  0  0  0  0  0  0  0  0  0  0  0
  1  2  1  0  0  0  0
  1  6  1  0  0  0  0
  2  3  1  0  0  0  0
  2 42  1  0  0  0  0
  3  4  1  0  0  0  0
  3 41  1  0  0  0  0
  4  5  1  0  0  0  0
  4 20  1  0  0  0  0
  5  6  1  0  0  0  0
  5  8  1  0  0  0  0
  6  7  1  0  0  0  0
  8  9  1  0  0  0  0
  9 10  1  0  0  0  0
  9 14  1  0  0  0  0
 10 11  1  0  0  0  0
 10 19  1  0  0  0  0
 11 12  1  0  0  0  0
 11 18  1  0  0  0  0
 12 13  1  0  0  0  0
 12 17  1  0  0  0  0
 13 14  1  0  0  0  0
 13 15  1  0  0  0  0
 15 16  1  0  0  0  0
 20 21  1  0  0  0  0
 21 22  1  0  0  0  0
 21 25  1  0  0  0  0
 22 23  1  0  0  0  0
 22 40  1  0  0  0  0
 23 24  1  0  0  0  0
 23 28  1  0  0  0  0
 24 25  1  0  0  0  0
 24 26  1  0  0  0  0
 26 27  1  0  0  0  0
 28 29  1  0  0  0  0
 29 30  1  0  0  0  0
 29 34  1  0  0  0  0
 30 31  1  0  0  0  0
 30 39  1  0  0  0  0
 31 32  1  0  0  0  0
 31 38  1  0  0  0  0
 32 33  1  0  0  0  0
 32 37  1  0  0  0  0
 33 34  1  0  0  0  0
 33 35  1  0  0  0  0
 35 36  1  0  0  0  0
M  END
>  <n>
91

>  <SMILES>
O1[C@@H](CN)[C@@H](O)[C@H](O)[C@@H](N)[C@H]1O[C@H]1[C@@H](O)[C@@H](O[C@@H]1CO)O[C@H]1[C@H](O[C@H]2O[C@H](CO)[C@@H](O)[C@H](O)[C@H]2N)[C@@H](N)C[C@@H](N)[C@@H]1O

>  <IC50>
>1000

>  <Class>
0

>  <NAME>
AZ146

>  <INCHI_KEY>
UOZODPSAJZTQNH-LSWIJEOBSA-N

>  <Reference>
Mitigating the inhibition of human Bile Salt Export Pump by drugs_ opportunities provided by physicochemical property modulation,  in-silico modeling and structural modification_SI

$$$$
AZ148
  MOE2013           2D

 41 46  0  0  1  0  0  0  0  0999 V2000
  -12.5750    1.4220    0.0000 C   0  0  0  0  0  0  0  0  0  0  0  0
  -11.2760    0.6720    0.0000 C   0  0  3  0  0  0  0  0  0  0  0  0
  -11.2760   -0.8280    0.0000 C   0  0  3  0  0  0  0  0  0  0  0  0
   -9.9770   -1.5790    0.0000 C   0  0  3  0  0  0  0  0  0  0  0  0
   -8.6780   -0.8290    0.0000 C   0  0  3  0  0  0  0  0  0  0  0  0
   -8.6780    0.6710    0.0000 C   0  0  3  0  0  0  0  0  0  0  0  0
   -9.9770    1.4210    0.0000 O   0  0  0  0  0  0  0  0  0  0  0  0
   -7.3790    1.4210    0.0000 O   0  0  0  0  0  0  0  0  0  0  0  0
   -6.0800    0.6710    0.0000 C   0  0  3  0  0  0  0  0  0  0  0  0
   -6.0800   -0.7290    0.0000 C   0  0  0  0  0  0  0  0  0  0  0  0
   -4.8670   -1.4290    0.0000 C   0  0  3  0  0  0  0  0  0  0  0  0
   -3.6550   -0.7290    0.0000 C   0  0  2  0  0  0  0  0  0  0  0  0
   -2.4430   -1.4290    0.0000 C   0  0  3  0  0  0  0  0  0  0  0  0
   -1.2300   -0.7290    0.0000 C   0  0  3  0  0  0  0  0  0  0  0  0
   -1.2300    0.6710    0.0000 C   0  0  0  0  0  0  0  0  0  0  0  0
   -2.4430    1.3710    0.0000 C   0  0  0  0  0  0  0  0  0  0  0  0
   -3.6550    0.6710    0.0000 C   0  0  2  0  0  0  0  0  0  0  0  0
   -4.8670    1.3710    0.0000 C   0  0  0  0  0  0  0  0  0  0  0  0
   -3.6550    2.1710    0.0000 O   0  0  0  0  0  0  0  0  0  0  0  0
   -0.0180   -1.4290    0.0000 C   0  0  1  0  0  0  0  0  0  0  0  0
    1.3140   -0.9960    0.0000 C   0  0  0  0  0  0  0  0  0  0  0  0
    2.1370   -2.1290    0.0000 C   0  0  0  0  0  0  0  0  0  0  0  0
    1.3140   -3.2610    0.0000 C   0  0  3  0  0  0  0  0  0  0  0  0
   -0.0180   -2.8290    0.0000 C   0  0  1  0  0  0  0  0  0  0  0  0
   -1.2300   -3.5290    0.0000 C   0  0  0  0  0  0  0  0  0  0  0  0
   -2.4430   -2.8290    0.0000 C   0  0  3  0  0  0  0  0  0  0  0  0
   -3.7420   -3.5790    0.0000 O   0  0  0  0  0  0  0  0  0  0  0  0
    0.1390   -4.3200    0.0000 C   0  0  0  0  0  0  0  0  0  0  0  0
    1.7770   -4.6880    0.0000 C   0  0  0  0  0  0  0  0  0  0  0  0
    0.8960   -5.9010    0.0000 C   0  0  0  0  0  0  0  0  0  0  0  0
    1.7770   -7.1150    0.0000 C   0  0  0  0  0  0  0  0  0  0  0  0
    1.3140   -8.5410    0.0000 O   0  0  0  0  0  0  0  0  0  0  0  0
    3.2040   -6.6510    0.0000 O   0  0  0  0  0  0  0  0  0  0  0  0
    3.2040   -5.1510    0.0000 C   0  0  0  0  0  0  0  0  0  0  0  0
    0.1390    0.0630    0.0000 O   0  0  0  0  0  0  0  0  0  0  0  0
   -3.6550   -2.2290    0.0000 C   0  0  0  0  0  0  0  0  0  0  0  0
   -2.3560   -2.9790    0.0000 O   0  0  0  0  0  0  0  0  0  0  0  0
   -4.8670   -2.9290    0.0000 O   0  0  0  0  0  0  0  0  0  0  0  0
   -7.3790   -1.5790    0.0000 O   0  0  0  0  0  0  0  0  0  0  0  0
   -9.9770   -3.0790    0.0000 O   0  0  0  0  0  0  0  0  0  0  0  0
  -12.5750   -1.5780    0.0000 O   0  0  0  0  0  0  0  0  0  0  0  0
  1  2  1  0  0  0  0
  2  3  1  0  0  0  0
  2  7  1  0  0  0  0
  3  4  1  0  0  0  0
  3 41  1  0  0  0  0
  4  5  1  0  0  0  0
  4 40  1  0  0  0  0
  5  6  1  0  0  0  0
  5 39  1  0  0  0  0
  6  7  1  0  0  0  0
  6  8  1  0  0  0  0
  8  9  1  0  0  0  0
  9 10  1  0  0  0  0
  9 18  1  0  0  0  0
 10 11  1  0  0  0  0
 11 12  1  0  0  0  0
 11 38  1  0  0  0  0
 12 13  1  0  0  0  0
 12 17  1  0  0  0  0
 12 36  1  6  0  0  0
 13 14  1  0  0  0  0
 13 26  1  0  0  0  0
 14 15  1  0  0  0  0
 14 20  1  0  0  0  0
 15 16  1  0  0  0  0
 16 17  1  0  0  0  0
 17 18  1  0  0  0  0
 17 19  1  6  0  0  0
 20 21  1  0  0  0  0
 20 24  1  0  0  0  0
 20 35  1  6  0  0  0
 21 22  1  0  0  0  0
 22 23  1  0  0  0  0
 23 24  1  0  0  0  0
 23 29  1  0  0  0  0
 24 25  1  0  0  0  0
 24 28  1  6  0  0  0
 25 26  1  0  0  0  0
 26 27  1  0  0  0  0
 29 30  2  0  0  0  0
 29 34  1  0  0  0  0
 30 31  1  0  0  0  0
 31 32  2  0  0  0  0
 31 33  1  0  0  0  0
 33 34  1  0  0  0  0
 36 37  1  0  0  0  0
M  END
>  <n>
93

>  <SMILES>
O1CC(=CC1=O)[C@H]1CC[C@]2(O)[C@H]3[C@@H]([C@]4(CO)[C@@](O)(C[C@@H](O[C@@H]5O[C@@H](C)[C@H](O)[C@@H](O)[C@H]5O)C[C@H]4O)CC3)[C@H](O)C[C@]12C

>  <IC50>
>1000

>  <Class>
0

>  <NAME>
AZ148

>  <INCHI_KEY>
LPMXVESGRSUGHW-HBYQJFLCSA-N

>  <Reference>
Mitigating the inhibition of human Bile Salt Export Pump by drugs_ opportunities provided by physicochemical property modulation,  in-silico modeling and structural modification_SI

$$$$
AZ149
  MOE2013           2D

 25 25  0  0  1  0  0  0  0  0999 V2000
   10.3350   -1.0860    0.0000 C   0  0  0  0  0  0  0  0  0  0  0  0
    8.9650   -1.6960    0.0000 C   0  0  0  0  0  0  0  0  0  0  0  0
    7.7520   -0.8150    0.0000 C   0  0  0  0  0  0  0  0  0  0  0  0
    6.3810   -1.4250    0.0000 C   0  0  0  0  0  0  0  0  0  0  0  0
    5.1680   -0.5430    0.0000 C   0  0  0  0  0  0  0  0  0  0  0  0
    3.7970   -1.1530    0.0000 C   0  0  3  0  0  0  0  0  0  0  0  0
    2.5840   -0.2720    0.0000 C   0  0  0  0  0  0  0  0  0  0  0  0
    1.2140   -0.8820    0.0000 C   0  0  0  0  0  0  0  0  0  0  0  0
    0.0000    0.0000    0.0000 C   0  0  3  0  0  0  0  0  0  0  0  0
    0.0000    1.5000    0.0000 C   0  0  3  0  0  0  0  0  0  0  0  0
   -1.4270    1.9640    0.0000 C   0  0  0  0  0  0  0  0  0  0  0  0
   -2.3080    0.7500    0.0000 C   0  0  0  0  0  0  0  0  0  0  0  0
   -3.8080    0.7500    0.0000 O   0  0  0  0  0  0  0  0  0  0  0  0
   -1.4270   -0.4640    0.0000 C   0  0  3  0  0  0  0  0  0  0  0  0
   -1.8900   -1.8900    0.0000 C   0  0  0  0  0  0  0  0  0  0  0  0
   -3.3570   -2.2020    0.0000 C   0  0  0  0  0  0  0  0  0  0  0  0
   -3.8210   -3.6290    0.0000 C   0  0  0  0  0  0  0  0  0  0  0  0
   -2.8170   -4.7430    0.0000 C   0  0  0  0  0  0  0  0  0  0  0  0
   -3.2810   -6.1700    0.0000 C   0  0  0  0  0  0  0  0  0  0  0  0
   -2.2770   -7.2850    0.0000 C   0  0  0  0  0  0  0  0  0  0  0  0
   -2.7400   -8.7110    0.0000 C   0  0  0  0  0  0  0  0  0  0  0  0
   -1.7370   -9.8260    0.0000 O   0  0  0  0  0  0  0  0  0  0  0  0
   -4.2080   -9.0230    0.0000 O   0  0  0  0  0  0  0  0  0  0  0  0
    1.2140    2.3820    0.0000 O   0  0  0  0  0  0  0  0  0  0  0  0
    3.6410   -2.6450    0.0000 O   0  0  0  0  0  0  0  0  0  0  0  0
  1  2  1  0  0  0  0
  2  3  1  0  0  0  0
  3  4  1  0  0  0  0
  4  5  1  0  0  0  0
  5  6  1  0  0  0  0
  6  7  1  0  0  0  0
  6 25  1  0  0  0  0
  7  8  2  0  0  0  0
  8  9  1  0  0  0  0
  9 10  1  0  0  0  0
  9 14  1  0  0  0  0
 10 11  1  0  0  0  0
 10 24  1  0  0  0  0
 11 12  1  0  0  0  0
 12 13  2  0  0  0  0
 12 14  1  0  0  0  0
 14 15  1  0  0  0  0
 15 16  1  0  0  0  0
 16 17  2  0  0  0  0
 17 18  1  0  0  0  0
 18 19  1  0  0  0  0
 19 20  1  0  0  0  0
 20 21  1  0  0  0  0
 21 22  2  0  0  0  0
 21 23  1  0  0  0  0
M  END
>  <n>
94

>  <SMILES>
O=C1C[C@@H](O)[C@H](\C=C\[C@@H](O)CCCCC)[C@H]1C\C=C/CCCC(O)=O

>  <IC50>
>1000

>  <Class>
0

>  <NAME>
AZ149

>  <INCHI_KEY>
XEYBRNLFEZDVAW-ARSRFYASSA-N

>  <Reference>
Mitigating the inhibition of human Bile Salt Export Pump by drugs_ opportunities provided by physicochemical property modulation,  in-silico modeling and structural modification_SI

$$$$
AZ150
  MOE2013           2D

 28 31  0  0  1  0  0  0  0  0999 V2000
    1.3700    0.6100    0.0000 C   0  0  0  0  0  0  0  0  0  0  0  0
    0.0000    0.0000    0.0000 C   0  0  2  0  0  0  0  0  0  0  0  0
    0.0000    1.5000    0.0000 C   0  0  0  0  0  0  0  0  0  0  0  0
   -1.2990    2.2500    0.0000 C   0  0  3  0  0  0  0  0  0  0  0  0
   -2.5980    1.5000    0.0000 C   0  0  1  0  0  0  0  0  0  0  0  0
   -2.5980    0.0000    0.0000 C   0  0  3  0  0  0  0  0  0  0  0  0
   -1.2990   -0.7500    0.0000 C   0  0  3  0  0  0  0  0  0  0  0  0
   -0.9870   -2.2170    0.0000 C   0  0  0  0  0  0  0  0  0  0  0  0
    0.5050   -2.3740    0.0000 C   0  0  3  0  0  0  0  0  0  0  0  0
    1.1150   -1.0040    0.0000 C   0  0  2  0  0  0  0  0  0  0  0  0
    2.4140   -1.7540    0.0000 C   0  0  0  0  0  0  0  0  0  0  0  0
    3.7130   -1.0040    0.0000 O   0  0  0  0  0  0  0  0  0  0  0  0
    2.4140   -3.2540    0.0000 C   0  0  0  0  0  0  0  0  0  0  0  0
    3.7130   -4.0040    0.0000 O   0  0  0  0  0  0  0  0  0  0  0  0
    1.9960    0.2100    0.0000 O   0  0  0  0  0  0  0  0  0  0  0  0
    1.2550   -3.6730    0.0000 O   0  0  0  0  0  0  0  0  0  0  0  0
   -3.8970   -0.7500    0.0000 C   0  0  0  0  0  0  0  0  0  0  0  0
   -5.1960    0.0000    0.0000 C   0  0  0  0  0  0  0  0  0  0  0  0
   -5.1960    1.5000    0.0000 C   0  0  0  0  0  0  0  0  0  0  0  0
   -6.4950    2.2500    0.0000 C   0  0  0  0  0  0  0  0  0  0  0  0
   -6.4950    3.7500    0.0000 C   0  0  0  0  0  0  0  0  0  0  0  0
   -7.7940    4.5000    0.0000 O   0  0  0  0  0  0  0  0  0  0  0  0
   -5.1960    4.5000    0.0000 C   0  0  0  0  0  0  0  0  0  0  0  0
   -3.8970    3.7500    0.0000 C   0  0  0  0  0  0  0  0  0  0  0  0
   -3.8970    2.2500    0.0000 C   0  0  2  0  0  0  0  0  0  0  0  0
   -2.5980    3.0000    0.0000 C   0  0  0  0  0  0  0  0  0  0  0  0
   -2.5980    3.0000    0.0000 F   0  0  0  0  0  0  0  0  0  0  0  0
   -1.2990    3.7500    0.0000 O   0  0  0  0  0  0  0  0  0  0  0  0
  2  1  1  1  0  0  0
  2  3  1  0  0  0  0
  2  7  1  0  0  0  0
  2 10  1  0  0  0  0
  3  4  1  0  0  0  0
  4  5  1  0  0  0  0
  4 28  1  0  0  0  0
  5  6  1  0  0  0  0
  5 25  1  0  0  0  0
  5 27  1  6  0  0  0
  6  7  1  0  0  0  0
  6 17  1  0  0  0  0
  7  8  1  0  0  0  0
  8  9  1  0  0  0  0
  9 10  1  0  0  0  0
  9 16  1  0  0  0  0
 10 11  1  1  0  0  0
 10 15  1  6  0  0  0
 11 12  2  0  0  0  0
 11 13  1  0  0  0  0
 13 14  1  0  0  0  0
 17 18  1  0  0  0  0
 18 19  1  0  0  0  0
 19 20  2  0  0  0  0
 19 25  1  0  0  0  0
 20 21  1  0  0  0  0
 21 22  2  0  0  0  0
 21 23  1  0  0  0  0
 23 24  2  0  0  0  0
 24 25  1  0  0  0  0
 25 26  1  1  0  0  0
M  END
>  <n>
96

>  <SMILES>
F[C@@]12C(C3C[C@@H](O)[C@](O)(C(=O)CO)[C@]3(C[C@@H]1O)C)CCC1=CC(=O)C=C[C@@]12C

>  <IC50>
235.6

>  <Class>
0

>  <NAME>
AZ150

>  <INCHI_KEY>
GFNANZIMVAIWHM-MGVPRKGPSA-N

>  <Reference>
Mitigating the inhibition of human Bile Salt Export Pump by drugs_ opportunities provided by physicochemical property modulation,  in-silico modeling and structural modification_SI

$$$$
AZ151
  MOE2013           2D

 24 25  0  0  0  0  0  0  0  0999 V2000
    7.7940   -3.0000    0.0000 C   0  0  0  0  0  0  0  0  0  0  0  0
    6.4950   -2.2500    0.0000 C   0  0  0  0  0  0  0  0  0  0  0  0
    5.1960   -3.0000    0.0000 S   0  0  0  0  0  0  0  0  0  0  0  0
    4.2320   -4.1490    0.0000 O   0  0  0  0  0  0  0  0  0  0  0  0
    6.1600   -4.1490    0.0000 O   0  0  0  0  0  0  0  0  0  0  0  0
    3.8970   -2.2500    0.0000 C   0  0  0  0  0  0  0  0  0  0  0  0
    3.8970   -0.7500    0.0000 C   0  0  0  0  0  0  0  0  0  0  0  0
    2.5980    0.0000    0.0000 C   0  0  0  0  0  0  0  0  0  0  0  0
    1.2990   -0.7500    0.0000 C   0  0  0  0  0  0  0  0  0  0  0  0
    1.2990   -2.2500    0.0000 C   0  0  0  0  0  0  0  0  0  0  0  0
    2.5980   -3.0000    0.0000 C   0  0  0  0  0  0  0  0  0  0  0  0
    0.0000   -3.0000    0.0000 F   0  0  0  0  0  0  0  0  0  0  0  0
    0.0000    0.0000    0.0000 C   0  0  0  0  0  0  0  0  0  0  0  0
    0.0000    1.5000    0.0000 C   0  0  0  0  0  0  0  0  0  0  0  0
   -1.2990    2.2500    0.0000 C   0  0  0  0  0  0  0  0  0  0  0  0
   -2.5980    1.5000    0.0000 C   0  0  0  0  0  0  0  0  0  0  0  0
   -2.5980    0.0000    0.0000 C   0  0  0  0  0  0  0  0  0  0  0  0
   -1.2990   -0.7500    0.0000 C   0  0  0  0  0  0  0  0  0  0  0  0
   -1.2990   -2.2500    0.0000 O   0  0  0  0  0  0  0  0  0  0  0  0
   -2.5980   -3.0000    0.0000 C   0  0  0  0  0  0  0  0  0  0  0  0
   -3.8970   -2.2500    0.0000 C   0  0  0  0  0  0  0  0  0  0  0  0
   -5.1960   -3.0000    0.0000 O   0  0  0  0  0  0  0  0  0  0  0  0
   -3.8970   -0.7500    0.0000 O   0  0  0  0  0  0  0  0  0  0  0  0
   -1.2990    3.7500    0.0000 Cl  0  0  0  0  0  0  0  0  0  0  0  0
  1  2  1  0  0  0  0
  2  3  1  0  0  0  0
  3  4  2  0  0  0  0
  3  5  2  0  0  0  0
  3  6  1  0  0  0  0
  6  7  1  0  0  0  0
  6 11  2  0  0  0  0
  7  8  2  0  0  0  0
  8  9  1  0  0  0  0
  9 10  2  0  0  0  0
  9 13  1  0  0  0  0
 10 11  1  0  0  0  0
 10 12  1  0  0  0  0
 13 14  1  0  0  0  0
 13 18  2  0  0  0  0
 14 15  2  0  0  0  0
 15 16  1  0  0  0  0
 15 24  1  0  0  0  0
 16 17  2  0  0  0  0
 17 18  1  0  0  0  0
 18 19  1  0  0  0  0
 19 20  1  0  0  0  0
 20 21  1  0  0  0  0
 21 22  2  0  0  0  0
 21 23  1  0  0  0  0
M  END
>  <n>
97

>  <SMILES>
Clc1cc(-c2ccc(S(=O)(=O)CC)cc2F)c(OCC(O)=O)cc1

>  <IC50>
168.3

>  <Class>
0

>  <NAME>
AZ151

>  <INCHI_KEY>
MNOSYFBXUCZGCA-UHFFFAOYSA-N

>  <Reference>
Mitigating the inhibition of human Bile Salt Export Pump by drugs_ opportunities provided by physicochemical property modulation,  in-silico modeling and structural modification_SI

$$$$
AZ152
  MOE2013           2D

 25 29  0  0  1  0  0  0  0  0999 V2000
    1.3700    0.6100    0.0000 C   0  0  0  0  0  0  0  0  0  0  0  0
    0.0000    0.0000    0.0000 C   0  0  2  0  0  0  0  0  0  0  0  0
    0.0000    1.5000    0.0000 C   0  0  0  0  0  0  0  0  0  0  0  0
   -1.2990    2.2500    0.0000 C   0  0  0  0  0  0  0  0  0  0  0  0
   -2.5980    1.5000    0.0000 C   0  0  3  0  0  0  0  0  0  0  0  0
   -2.5980    0.0000    0.0000 C   0  0  3  0  0  0  0  0  0  0  0  0
   -1.2990   -0.7500    0.0000 C   0  0  3  0  0  0  0  0  0  0  0  0
   -0.9870   -2.2170    0.0000 C   0  0  0  0  0  0  0  0  0  0  0  0
    0.5050   -2.3740    0.0000 C   0  0  0  0  0  0  0  0  0  0  0  0
    1.1150   -1.0040    0.0000 C   0  0  1  0  0  0  0  0  0  0  0  0
    2.4140   -1.7540    0.0000 C   0  0  0  0  0  0  0  0  0  0  0  0
    3.7130   -2.5040    0.0000 C   0  0  0  0  0  0  0  0  0  0  0  0
    1.9960    0.2100    0.0000 O   0  0  0  0  0  0  0  0  0  0  0  0
   -3.8970   -0.7500    0.0000 C   0  0  0  0  0  0  0  0  0  0  0  0
   -5.1960    0.0000    0.0000 C   0  0  0  0  0  0  0  0  0  0  0  0
   -5.1960    1.5000    0.0000 C   0  0  0  0  0  0  0  0  0  0  0  0
   -6.4950    2.2500    0.0000 C   0  0  0  0  0  0  0  0  0  0  0  0
   -6.4950    3.7500    0.0000 C   0  0  0  0  0  0  0  0  0  0  0  0
   -5.1960    4.5000    0.0000 C   0  0  0  0  0  0  0  0  0  0  0  0
   -5.5080    5.9670    0.0000 C   0  0  0  0  0  0  0  0  0  0  0  0
   -7.0000    6.1240    0.0000 N   0  0  0  0  0  0  0  0  0  0  0  0
   -7.6100    4.7540    0.0000 O   0  0  0  0  0  0  0  0  0  0  0  0
   -3.8970    3.7500    0.0000 C   0  0  0  0  0  0  0  0  0  0  0  0
   -3.8970    2.2500    0.0000 C   0  0  2  0  0  0  0  0  0  0  0  0
   -2.5980    3.0000    0.0000 C   0  0  0  0  0  0  0  0  0  0  0  0
  2  1  1  1  0  0  0
  2  3  1  0  0  0  0
  2  7  1  0  0  0  0
  2 10  1  0  0  0  0
  3  4  1  0  0  0  0
  4  5  1  0  0  0  0
  5  6  1  0  0  0  0
  5 24  1  0  0  0  0
  6  7  1  0  0  0  0
  6 14  1  0  0  0  0
  7  8  1  0  0  0  0
  8  9  1  0  0  0  0
  9 10  1  0  0  0  0
 10 11  1  6  0  0  0
 10 13  1  1  0  0  0
 11 12  3  0  0  0  0
 14 15  1  0  0  0  0
 15 16  1  0  0  0  0
 16 17  2  0  0  0  0
 16 24  1  0  0  0  0
 17 18  1  0  0  0  0
 18 19  2  0  0  0  0
 18 22  1  0  0  0  0
 19 20  1  0  0  0  0
 19 23  1  0  0  0  0
 20 21  2  0  0  0  0
 21 22  1  0  0  0  0
 23 24  1  0  0  0  0
 24 25  1  1  0  0  0
M  END
>  <n>
98

>  <SMILES>
o1ncc2C[C@@]3([C@@H]4[C@H]([C@@H]5CC[C@@](O)(C#C)[C@]5(CC4)C)CCC3=Cc12)C

>  <IC50>
<10

>  <Class>
1

>  <NAME>
AZ152

>  <INCHI_KEY>
POZRVZJJTULAOH-LHZXLZLDSA-N

>  <Reference>
Mitigating the inhibition of human Bile Salt Export Pump by drugs_ opportunities provided by physicochemical property modulation,  in-silico modeling and structural modification_SI

$$$$
AZ154
  MOE2013           2D

 30 32  0  0  1  0  0  0  0  0999 V2000
    0.0000    0.0000    0.0000 C   0  0  0  0  0  0  0  0  0  0  0  0
    0.0000    1.5000    0.0000 C   0  0  0  0  0  0  0  0  0  0  0  0
   -1.2990    2.2500    0.0000 C   0  0  0  0  0  0  0  0  0  0  0  0
   -2.5980    1.5000    0.0000 C   0  0  0  0  0  0  0  0  0  0  0  0
   -2.5980    0.0000    0.0000 C   0  0  0  0  0  0  0  0  0  0  0  0
   -1.2990   -0.7500    0.0000 C   0  0  0  0  0  0  0  0  0  0  0  0
   -3.8970    2.2500    0.0000 C   0  0  0  0  0  0  0  0  0  0  0  0
   -3.8970    3.7500    0.0000 O   0  0  0  0  0  0  0  0  0  0  0  0
   -5.1960    1.5000    0.0000 N   0  0  0  0  0  0  0  0  0  0  0  0
   -6.4950    2.2500    0.0000 C   0  0  3  0  0  0  0  0  0  0  0  0
   -6.4950    3.7500    0.0000 C   0  0  0  0  0  0  0  0  0  0  0  0
   -7.7940    4.5000    0.0000 C   0  0  0  0  0  0  0  0  0  0  0  0
   -7.7940    6.0000    0.0000 C   0  0  0  0  0  0  0  0  0  0  0  0
   -9.0930    6.7500    0.0000 C   0  0  0  0  0  0  0  0  0  0  0  0
  -10.3920    6.0000    0.0000 C   0  0  0  0  0  0  0  0  0  0  0  0
  -10.3920    4.5000    0.0000 C   0  0  0  0  0  0  0  0  0  0  0  0
   -9.0930    3.7500    0.0000 C   0  0  0  0  0  0  0  0  0  0  0  0
  -11.6910    6.7500    0.0000 O   0  0  0  0  0  0  0  0  0  0  0  0
   -7.7940    1.5000    0.0000 C   0  0  0  0  0  0  0  0  0  0  0  0
   -7.7940    0.0000    0.0000 O   0  0  0  0  0  0  0  0  0  0  0  0
   -9.0930    2.2500    0.0000 N   0  0  0  0  0  0  0  0  0  0  0  0
  -10.3920    1.5000    0.0000 C   0  0  0  0  0  0  0  0  0  0  0  0
  -11.6910    2.2500    0.0000 C   0  0  0  0  0  0  0  0  0  0  0  0
  -12.9900    1.5000    0.0000 C   0  0  0  0  0  0  0  0  0  0  0  0
  -12.9900    0.0000    0.0000 C   0  0  0  0  0  0  0  0  0  0  0  0
  -11.6910   -0.7500    0.0000 C   0  0  0  0  0  0  0  0  0  0  0  0
  -10.3920    0.0000    0.0000 C   0  0  0  0  0  0  0  0  0  0  0  0
  -14.2890   -0.7500    0.0000 C   0  0  0  0  0  0  0  0  0  0  0  0
  -15.5880    0.0000    0.0000 O   0  0  0  0  0  0  0  0  0  0  0  0
  -14.2890   -2.2500    0.0000 O   0  0  0  0  0  0  0  0  0  0  0  0
  1  2  1  0  0  0  0
  1  6  2  0  0  0  0
  2  3  2  0  0  0  0
  3  4  1  0  0  0  0
  4  5  2  0  0  0  0
  4  7  1  0  0  0  0
  5  6  1  0  0  0  0
  7  8  2  0  0  0  0
  7  9  1  0  0  0  0
  9 10  1  0  0  0  0
 10 11  1  0  0  0  0
 10 19  1  0  0  0  0
 11 12  1  0  0  0  0
 12 13  1  0  0  0  0
 12 17  2  0  0  0  0
 13 14  2  0  0  0  0
 14 15  1  0  0  0  0
 15 16  2  0  0  0  0
 15 18  1  0  0  0  0
 16 17  1  0  0  0  0
 19 20  2  0  0  0  0
 19 21  1  0  0  0  0
 21 22  1  0  0  0  0
 22 23  1  0  0  0  0
 22 27  2  0  0  0  0
 23 24  2  0  0  0  0
 24 25  1  0  0  0  0
 25 26  2  0  0  0  0
 25 28  1  0  0  0  0
 26 27  1  0  0  0  0
 28 29  2  0  0  0  0
 28 30  1  0  0  0  0
M  END
>  <n>
100

>  <SMILES>
Oc1ccc(cc1)C[C@H](NC(=O)c1ccccc1)C(=O)Nc1ccc(cc1)C(O)=O

>  <IC50>
234.8

>  <Class>
0

>  <NAME>
AZ154

>  <INCHI_KEY>
SPPTWHFVYKCNNK-FQEVSTJZSA-N

>  <Reference>
Mitigating the inhibition of human Bile Salt Export Pump by drugs_ opportunities provided by physicochemical property modulation,  in-silico modeling and structural modification_SI

$$$$
AZ155
  MOE2013           2D

 27 30  0  0  1  0  0  0  0  0999 V2000
    1.2990    2.2500    0.0000 C   0  0  0  0  0  0  0  0  0  0  0  0
    2.5980    1.5000    0.0000 C   0  0  0  0  0  0  0  0  0  0  0  0
    2.5980    0.0000    0.0000 C   0  0  0  0  0  0  0  0  0  0  0  0
    1.2990   -0.7500    0.0000 N   0  0  0  0  0  0  0  0  0  0  0  0
    0.0000    0.0000    0.0000 C   0  0  0  0  0  0  0  0  0  0  0  0
    0.0000    1.5000    0.0000 C   0  0  0  0  0  0  0  0  0  0  0  0
   -1.2990    2.2500    0.0000 C   0  0  0  0  0  0  0  0  0  0  0  0
   -2.5980    1.5000    0.0000 C   0  0  0  0  0  0  0  0  0  0  0  0
   -2.5980    0.0000    0.0000 C   0  0  0  0  0  0  0  0  0  0  0  0
   -1.2990   -0.7500    0.0000 C   0  0  0  0  0  0  0  0  0  0  0  0
   -3.8970    2.2500    0.0000 Cl  0  0  0  0  0  0  0  0  0  0  0  0
   -1.2990    3.7500    0.0000 C   0  0  0  0  0  0  0  0  0  0  0  0
    0.0000    4.5000    0.0000 O   0  0  0  0  0  0  0  0  0  0  0  0
   -2.5980    4.5000    0.0000 N   0  0  0  0  0  0  0  0  0  0  0  0
   -2.5980    6.0000    0.0000 C   0  0  0  0  0  0  0  0  0  0  0  0
   -3.8970    6.7500    0.0000 C   0  0  0  0  0  0  0  0  0  0  0  0
   -3.8970    8.2500    0.0000 C   0  0  0  0  0  0  0  0  0  0  0  0
   -5.1960    9.0000    0.0000 C   0  0  0  0  0  0  0  0  0  0  0  0
   -6.4950    8.2500    0.0000 C   0  0  0  0  0  0  0  0  0  0  0  0
   -6.4950    6.7500    0.0000 C   0  0  0  0  0  0  0  0  0  0  0  0
   -5.1960    6.0000    0.0000 C   0  0  0  0  0  0  0  0  0  0  0  0
    3.8970   -0.7500    0.0000 N   0  0  3  0  0  0  0  0  0  0  0  0
    4.0540   -2.2420    0.0000 C   0  0  0  0  0  0  0  0  0  0  0  0
    5.5210   -2.5540    0.0000 C   0  0  0  0  0  0  0  0  0  0  0  0
    6.2710   -1.2550    0.0000 C   0  0  3  0  0  0  0  0  0  0  0  0
    5.2670   -0.1400    0.0000 C   0  0  0  0  0  0  0  0  0  0  0  0
    7.7630   -1.0980    0.0000 N   0  0  0  0  0  0  0  0  0  0  0  0
  1  2  2  0  0  0  0
  1  6  1  0  0  0  0
  2  3  1  0  0  0  0
  3  4  2  0  0  0  0
  3 22  1  0  0  0  0
  4  5  1  0  0  0  0
  5  6  1  0  0  0  0
  5 10  2  0  0  0  0
  6  7  2  0  0  0  0
  7  8  1  0  0  0  0
  7 12  1  0  0  0  0
  8  9  2  0  0  0  0
  8 11  1  0  0  0  0
  9 10  1  0  0  0  0
 12 13  2  0  0  0  0
 12 14  1  0  0  0  0
 14 15  1  0  0  0  0
 15 16  1  0  0  0  0
 16 17  1  0  0  0  0
 16 21  1  0  0  0  0
 17 18  1  0  0  0  0
 18 19  1  0  0  0  0
 19 20  1  0  0  0  0
 20 21  1  0  0  0  0
 22 23  1  0  0  0  0
 22 26  1  0  0  0  0
 23 24  1  0  0  0  0
 24 25  1  0  0  0  0
 25 26  1  0  0  0  0
 25 27  1  0  0  0  0
M  END
>  <n>
101

>  <SMILES>
Clc1ccc2nc(N3C[C@@H](N)CC3)ccc2c1C(=O)NCC1CCCCC1

>  <IC50>
106.9

>  <Class>
0

>  <NAME>
AZ155

>  <INCHI_KEY>
VXAWLBWKTFEBSJ-HNNXBMFYSA-N

>  <Reference>
Mitigating the inhibition of human Bile Salt Export Pump by drugs_ opportunities provided by physicochemical property modulation,  in-silico modeling and structural modification_SI

$$$$
AZ157
  MOE2013           2D

 59 63  0  0  1  0  0  0  0  0999 V2000
    4.3440    1.9410    0.0000 C   0  0  0  0  0  0  0  0  0  0  0  0
    2.8450    1.8740    0.0000 C   0  0  0  0  0  0  0  0  0  0  0  0
    2.0910    0.3700    0.0000 C   0  0  0  0  0  0  0  0  0  0  0  0
    0.0000    0.0000    0.0000 C   0  0  0  0  0  0  0  0  0  0  0  0
    0.0000    1.5000    0.0000 C   0  0  0  0  0  0  0  0  0  0  0  0
   -0.3880    2.9490    0.0000 C   0  0  0  0  0  0  0  0  0  0  0  0
    1.0380    4.8000    0.0000 C   0  0  0  0  0  0  0  0  0  0  0  0
   -0.0410    6.2070    0.0000 O   0  0  0  0  0  0  0  0  0  0  0  0
   -2.1990    5.3090    0.0000 C   0  0  1  0  0  0  0  0  0  0  0  0
   -1.1380    4.2480    0.0000 C   0  0  0  0  0  0  0  0  0  0  0  0
    0.0520    5.1610    0.0000 O   0  0  0  0  0  0  0  0  0  0  0  0
   -3.4980    6.0590    0.0000 O   0  0  0  0  0  0  0  0  0  0  0  0
   -4.9470    6.4470    0.0000 C   0  0  0  0  0  0  0  0  0  0  0  0
   -6.4470    6.4470    0.0000 C   0  0  0  0  0  0  0  0  0  0  0  0
   -7.8960    6.0590    0.0000 C   0  0  3  0  0  0  0  0  0  0  0  0
   -9.1950    5.3090    0.0000 C   0  0  3  0  0  0  0  0  0  0  0  0
  -10.2550    4.2480    0.0000 C   0  0  3  0  0  0  0  0  0  0  0  0
  -11.0050    2.9490    0.0000 C   0  0  3  0  0  0  0  0  0  0  0  0
  -11.3940    1.5000    0.0000 C   0  0  3  0  0  0  0  0  0  0  0  0
  -11.3940    0.0000    0.0000 C   0  0  3  0  0  0  0  0  0  0  0  0
  -11.0050   -1.4490    0.0000 C   0  0  3  0  0  0  0  0  0  0  0  0
  -10.2550   -2.7480    0.0000 C   0  0  3  0  0  0  0  0  0  0  0  0
   -9.1950   -3.8090    0.0000 C   0  0  0  0  0  0  0  0  0  0  0  0
   -7.8960   -4.5590    0.0000 C   0  0  0  0  0  0  0  0  0  0  0  0
   -6.4470   -4.9470    0.0000 C   0  0  0  0  0  0  0  0  0  0  0  0
   -4.9470   -4.9470    0.0000 C   0  0  0  0  0  0  0  0  0  0  0  0
   -3.4980   -4.5590    0.0000 C   0  0  0  0  0  0  0  0  0  0  0  0
   -2.9240   -5.9440    0.0000 O   0  0  0  0  0  0  0  0  0  0  0  0
   -2.1990   -3.8090    0.0000 N   0  0  0  0  0  0  0  0  0  0  0  0
   -1.1380   -2.7480    0.0000 C   0  0  0  0  0  0  0  0  0  0  0  0
   -0.3880   -1.4490    0.0000 C   0  0  0  0  0  0  0  0  0  0  0  0
    0.9980   -2.0230    0.0000 O   0  0  0  0  0  0  0  0  0  0  0  0
    1.8720   -2.3280    0.0000 C   0  0  0  0  0  0  0  0  0  0  0  0
    2.3970   -0.3690    0.0000 C   0  0  0  0  0  0  0  0  0  0  0  0
    3.8200    0.1080    0.0000 O   0  0  0  0  0  0  0  0  0  0  0  0
    2.8660   -3.4520    0.0000 C   0  0  0  0  0  0  0  0  0  0  0  0
    4.3360   -3.1540    0.0000 N   0  0  0  0  0  0  0  0  0  0  0  0
    5.3290   -4.2780    0.0000 N   0  0  0  0  0  0  0  0  0  0  0  0
    4.8520   -5.7000    0.0000 C   0  0  0  0  0  0  0  0  0  0  0  0
    5.8460   -6.8240    0.0000 C   0  0  0  0  0  0  0  0  0  0  0  0
    7.3160   -6.5260    0.0000 N   0  0  0  0  0  0  0  0  0  0  0  0
    7.7920   -5.1030    0.0000 C   0  0  0  0  0  0  0  0  0  0  0  0
    6.7990   -3.9790    0.0000 C   0  0  0  0  0  0  0  0  0  0  0  0
    8.3090   -7.6500    0.0000 C   0  0  0  0  0  0  0  0  0  0  0  0
   -4.7510   -6.4340    0.0000 C   0  0  0  0  0  0  0  0  0  0  0  0
  -11.4450   -3.6610    0.0000 C   0  0  0  0  0  0  0  0  0  0  0  0
  -12.3910   -2.0230    0.0000 O   0  0  0  0  0  0  0  0  0  0  0  0
  -12.8810   -0.1960    0.0000 C   0  0  0  0  0  0  0  0  0  0  0  0
  -12.8810    1.6960    0.0000 O   0  0  0  0  0  0  0  0  0  0  0  0
  -12.3910    3.5230    0.0000 C   0  0  0  0  0  0  0  0  0  0  0  0
  -11.4450    5.1610    0.0000 O   0  0  0  0  0  0  0  0  0  0  0  0
  -12.8310    4.5870    0.0000 C   0  0  0  0  0  0  0  0  0  0  0  0
  -14.0210    5.5000    0.0000 O   0  0  0  0  0  0  0  0  0  0  0  0
  -13.0270    3.1000    0.0000 C   0  0  0  0  0  0  0  0  0  0  0  0
  -10.1080    6.4990    0.0000 C   0  0  0  0  0  0  0  0  0  0  0  0
   -8.4700    7.4440    0.0000 O   0  0  0  0  0  0  0  0  0  0  0  0
   -9.9570    7.6400    0.0000 C   0  0  0  0  0  0  0  0  0  0  0  0
   -2.1020    6.8060    0.0000 C   0  0  0  0  0  0  0  0  0  0  0  0
    2.9880   -0.8320    0.0000 O   0  0  0  0  0  0  0  0  0  0  0  0
  1  2  1  0  0  0  0
  2  3  1  0  0  0  0
  2  7  2  0  0  0  0
  3  4  2  0  0  0  0
  3 59  1  0  0  0  0
  4  5  1  0  0  0  0
  4 31  1  0  0  0  0
  5  6  2  0  0  0  0
  5 34  1  0  0  0  0
  6  7  1  0  0  0  0
  6 10  1  0  0  0  0
  7  8  1  0  0  0  0
  8  9  1  0  0  0  0
  9 10  1  0  0  0  0
  9 12  1  0  0  0  0
  9 58  1  6  0  0  0
 10 11  2  0  0  0  0
 12 13  1  0  0  0  0
 13 14  2  0  0  0  0
 14 15  1  0  0  0  0
 15 16  1  0  0  0  0
 15 56  1  0  0  0  0
 16 17  1  0  0  0  0
 16 55  1  0  0  0  0
 17 18  1  0  0  0  0
 17 51  1  0  0  0  0
 18 19  1  0  0  0  0
 18 50  1  0  0  0  0
 19 20  1  0  0  0  0
 19 49  1  0  0  0  0
 20 21  1  0  0  0  0
 20 48  1  0  0  0  0
 21 22  1  0  0  0  0
 21 47  1  0  0  0  0
 22 23  1  0  0  0  0
 22 46  1  0  0  0  0
 23 24  2  0  0  0  0
 24 25  1  0  0  0  0
 25 26  2  0  0  0  0
 26 27  1  0  0  0  0
 26 45  1  0  0  0  0
 27 28  2  0  0  0  0
 27 29  1  0  0  0  0
 29 30  1  0  0  0  0
 30 31  2  0  0  0  0
 30 33  1  0  0  0  0
 31 32  1  0  0  0  0
 33 34  2  0  0  0  0
 33 36  1  0  0  0  0
 34 35  1  0  0  0  0
 36 37  2  0  0  0  0
 37 38  1  0  0  0  0
 38 39  1  0  0  0  0
 38 43  1  0  0  0  0
 39 40  1  0  0  0  0
 40 41  1  0  0  0  0
 41 42  1  0  0  0  0
 41 44  1  0  0  0  0
 42 43  1  0  0  0  0
 51 52  1  0  0  0  0
 52 53  2  0  0  0  0
 52 54  1  0  0  0  0
 56 57  1  0  0  0  0
M  END
>  <n>
103

>  <SMILES>
O1c2c3c4c(c(O)c2C)c(O)c(NC(=O)/C(=C\C=C\[C@H](C)[C@H](O)[C@@H](C)[C@@H](O)[C@@H](C)[C@H](OC(=O)C)[C@H](C)[C@@H](OC)\C=C\O[C@]1(C)C3=O)/C)c(\C=N\N1CCN(CC1)C)c4O

>  <IC50>
<10

>  <Class>
1

>  <NAME>
AZ157

>  <INCHI_KEY>
JQXXHWHPUNPDRT-WLSIYKJHSA-N

>  <Reference>
Mitigating the inhibition of human Bile Salt Export Pump by drugs_ opportunities provided by physicochemical property modulation,  in-silico modeling and structural modification_SI

$$$$
AZ16
  MOE2013           2D

 39 44  0  0  0  0  0  0  0  0999 V2000
   -2.5980   -4.5000    0.0000 C   0  0  0  0  0  0  0  0  0  0  0  0
   -1.2990   -5.2500    0.0000 C   0  0  0  0  0  0  0  0  0  0  0  0
   -1.2990   -6.7500    0.0000 C   0  0  0  0  0  0  0  0  0  0  0  0
    0.0000   -7.5000    0.0000 C   0  0  0  0  0  0  0  0  0  0  0  0
    1.2990   -6.7500    0.0000 C   0  0  0  0  0  0  0  0  0  0  0  0
    1.2990   -5.2500    0.0000 C   0  0  0  0  0  0  0  0  0  0  0  0
    0.0000   -4.5000    0.0000 C   0  0  0  0  0  0  0  0  0  0  0  0
    0.0000   -3.0000    0.0000 N   0  0  0  0  0  0  0  0  0  0  0  0
    1.2990   -2.2500    0.0000 C   0  0  0  0  0  0  0  0  0  0  0  0
    1.2990   -0.7500    0.0000 N   0  0  0  0  0  0  0  0  0  0  0  0
    0.0000    0.0000    0.0000 C   0  0  0  0  0  0  0  0  0  0  0  0
    0.0000    1.5000    0.0000 C   0  0  0  0  0  0  0  0  0  0  0  0
   -1.2990    2.2500    0.0000 C   0  0  0  0  0  0  0  0  0  0  0  0
   -2.5980    1.5000    0.0000 C   0  0  0  0  0  0  0  0  0  0  0  0
   -2.5980    0.0000    0.0000 C   0  0  0  0  0  0  0  0  0  0  0  0
   -1.2990   -0.7500    0.0000 C   0  0  0  0  0  0  0  0  0  0  0  0
   -1.2990   -2.2500    0.0000 C   0  0  0  0  0  0  0  0  0  0  0  0
   -2.5980   -3.0000    0.0000 O   0  0  0  0  0  0  0  0  0  0  0  0
   -3.8970    2.2500    0.0000 N   0  0  0  0  0  0  0  0  0  0  0  0
   -3.8970    3.7500    0.0000 C   0  0  0  0  0  0  0  0  0  0  0  0
   -5.1960    4.5000    0.0000 C   0  0  0  0  0  0  0  0  0  0  0  0
   -6.4950    3.7500    0.0000 N   0  0  0  0  0  0  0  0  0  0  0  0
   -6.4950    2.2500    0.0000 C   0  0  0  0  0  0  0  0  0  0  0  0
   -5.1960    1.5000    0.0000 C   0  0  0  0  0  0  0  0  0  0  0  0
   -7.7940    4.5000    0.0000 C   0  0  0  0  0  0  0  0  0  0  0  0
    2.5980   -7.5000    0.0000 N   0  0  0  0  0  0  0  0  0  0  0  0
    2.5980   -9.0000    0.0000 C   0  0  0  0  0  0  0  0  0  0  0  0
    1.2990   -9.7500    0.0000 O   0  0  0  0  0  0  0  0  0  0  0  0
    3.8970   -9.7500    0.0000 C   0  0  0  0  0  0  0  0  0  0  0  0
    3.8970  -11.2500    0.0000 C   0  0  0  0  0  0  0  0  0  0  0  0
    5.1960  -12.0000    0.0000 C   0  0  0  0  0  0  0  0  0  0  0  0
    6.4950  -11.2500    0.0000 C   0  0  0  0  0  0  0  0  0  0  0  0
    6.4950   -9.7500    0.0000 C   0  0  0  0  0  0  0  0  0  0  0  0
    5.1960   -9.0000    0.0000 C   0  0  0  0  0  0  0  0  0  0  0  0
    7.7940   -9.0000    0.0000 C   0  0  0  0  0  0  0  0  0  0  0  0
    9.1640   -9.6100    0.0000 C   0  0  0  0  0  0  0  0  0  0  0  0
   10.1680   -8.4950    0.0000 C   0  0  0  0  0  0  0  0  0  0  0  0
    9.4180   -7.1960    0.0000 C   0  0  0  0  0  0  0  0  0  0  0  0
    7.9510   -7.5080    0.0000 O   0  0  0  0  0  0  0  0  0  0  0  0
  1  2  1  0  0  0  0
  2  3  1  0  0  0  0
  2  7  2  0  0  0  0
  3  4  2  0  0  0  0
  4  5  1  0  0  0  0
  5  6  2  0  0  0  0
  5 26  1  0  0  0  0
  6  7  1  0  0  0  0
  7  8  1  0  0  0  0
  8  9  1  0  0  0  0
  8 17  1  0  0  0  0
  9 10  2  0  0  0  0
 10 11  1  0  0  0  0
 11 12  1  0  0  0  0
 11 16  2  0  0  0  0
 12 13  2  0  0  0  0
 13 14  1  0  0  0  0
 14 15  2  0  0  0  0
 14 19  1  0  0  0  0
 15 16  1  0  0  0  0
 16 17  1  0  0  0  0
 17 18  2  0  0  0  0
 19 20  1  0  0  0  0
 19 24  1  0  0  0  0
 20 21  1  0  0  0  0
 21 22  1  0  0  0  0
 22 23  1  0  0  0  0
 22 25  1  0  0  0  0
 23 24  1  0  0  0  0
 26 27  1  0  0  0  0
 27 28  2  0  0  0  0
 27 29  1  0  0  0  0
 29 30  1  0  0  0  0
 29 34  2  0  0  0  0
 30 31  2  0  0  0  0
 31 32  1  0  0  0  0
 32 33  2  0  0  0  0
 33 34  1  0  0  0  0
 33 35  1  0  0  0  0
 35 36  2  0  0  0  0
 35 39  1  0  0  0  0
 36 37  1  0  0  0  0
 37 38  2  0  0  0  0
 38 39  1  0  0  0  0
M  END
>  <n>
106

>  <SMILES>
o1cccc1-c1cc(ccc1)C(=O)Nc1cc(N2C=Nc3c(cc(N4CCN(CC4)C)cc3)C2=O)c(cc1)C

>  <IC50>
<10

>  <Class>
1

>  <NAME>
AZ16

>  <INCHI_KEY>
IVDMCFNZRMBUFA-UHFFFAOYSA-N

>  <Reference>
Mitigating the inhibition of human Bile Salt Export Pump by drugs_ opportunities provided by physicochemical property modulation,  in-silico modeling and structural modification_SI

$$$$
AZ160
  MOE2013           2D

 32 35  0  0  1  0  0  0  0  0999 V2000
    0.5130   -1.4100    0.0000 C   0  0  0  0  0  0  0  0  0  0  0  0
    0.0000    0.0000    0.0000 C   0  0  1  0  0  0  0  0  0  0  0  0
    0.0000    1.5000    0.0000 C   0  0  0  0  0  0  0  0  0  0  0  0
    1.2990    2.2500    0.0000 C   0  0  0  0  0  0  0  0  0  0  0  0
    1.2990    3.7500    0.0000 C   0  0  0  0  0  0  0  0  0  0  0  0
    0.0000    4.5000    0.0000 C   0  0  0  0  0  0  0  0  0  0  0  0
   -1.2990    3.7500    0.0000 C   0  0  0  0  0  0  0  0  0  0  0  0
   -1.2990    2.2500    0.0000 C   0  0  0  0  0  0  0  0  0  0  0  0
   -2.5980    1.5000    0.0000 C   0  0  0  0  0  0  0  0  0  0  0  0
   -3.8970    2.2500    0.0000 O   0  0  0  0  0  0  0  0  0  0  0  0
   -2.5980    0.0000    0.0000 C   0  0  0  0  0  0  0  0  0  0  0  0
   -3.8970   -0.7500    0.0000 C   0  0  0  0  0  0  0  0  0  0  0  0
   -3.8970   -2.2500    0.0000 C   0  0  1  0  0  0  0  0  0  0  0  0
   -2.5980   -3.0000    0.0000 C   0  0  3  0  0  0  0  0  0  0  0  0
   -1.2990   -2.2500    0.0000 C   0  0  0  0  0  0  0  0  0  0  0  0
   -1.2990   -0.7500    0.0000 C   0  0  3  0  0  0  0  0  0  0  0  0
   -2.5980   -4.5000    0.0000 C   0  0  3  0  0  0  0  0  0  0  0  0
   -3.8970   -5.2500    0.0000 C   0  0  0  0  0  0  0  0  0  0  0  0
   -5.1960   -4.5000    0.0000 C   0  0  0  0  0  0  0  0  0  0  0  0
   -5.1960   -3.0000    0.0000 C   0  0  0  0  0  0  0  0  0  0  0  0
   -6.4950   -2.2500    0.0000 O   0  0  0  0  0  0  0  0  0  0  0  0
   -6.4950   -5.2500    0.0000 C   0  0  0  0  0  0  0  0  0  0  0  0
   -6.4950   -6.7500    0.0000 O   0  0  0  0  0  0  0  0  0  0  0  0
   -7.7940   -4.5000    0.0000 N   0  0  0  0  0  0  0  0  0  0  0  0
   -3.8970   -6.7500    0.0000 O   0  0  0  0  0  0  0  0  0  0  0  0
   -1.2990   -5.2500    0.0000 N   0  0  0  0  0  0  0  0  0  0  0  0
   -1.2990   -6.7500    0.0000 C   0  0  0  0  0  0  0  0  0  0  0  0
    0.0000   -4.5000    0.0000 C   0  0  0  0  0  0  0  0  0  0  0  0
   -5.1960   -1.5000    0.0000 O   0  0  0  0  0  0  0  0  0  0  0  0
   -5.1960    0.0000    0.0000 O   0  0  0  0  0  0  0  0  0  0  0  0
   -2.5980    4.5000    0.0000 O   0  0  0  0  0  0  0  0  0  0  0  0
    1.4770    0.2600    0.0000 O   0  0  0  0  0  0  0  0  0  0  0  0
  2  1  1  6  0  0  0
  2  3  1  0  0  0  0
  2 16  1  0  0  0  0
  2 32  1  1  0  0  0
  3  4  1  0  0  0  0
  3  8  2  0  0  0  0
  4  5  2  0  0  0  0
  5  6  1  0  0  0  0
  6  7  2  0  0  0  0
  7  8  1  0  0  0  0
  7 31  1  0  0  0  0
  8  9  1  0  0  0  0
  9 10  2  0  0  0  0
  9 11  1  0  0  0  0
 11 12  2  0  0  0  0
 11 16  1  0  0  0  0
 12 13  1  0  0  0  0
 12 30  1  0  0  0  0
 13 14  1  0  0  0  0
 13 20  1  0  0  0  0
 13 29  1  6  0  0  0
 14 15  1  0  0  0  0
 14 17  1  0  0  0  0
 15 16  1  0  0  0  0
 17 18  1  0  0  0  0
 17 26  1  0  0  0  0
 18 19  2  0  0  0  0
 18 25  1  0  0  0  0
 19 20  1  0  0  0  0
 19 22  1  0  0  0  0
 20 21  2  0  0  0  0
 22 23  2  0  0  0  0
 22 24  1  0  0  0  0
 26 27  1  0  0  0  0
 26 28  1  0  0  0  0
M  END
>  <n>
107

>  <SMILES>
OC=1[C@@H](N(C)C)C2CC3C(=C(O)[C@]2(O)C(=O)C=1C(=O)N)C(=O)c1c(cccc1O)[C@]3(O)C

>  <IC50>
>1000

>  <Class>
0

>  <NAME>
AZ160

>  <INCHI_KEY>
OFVLGDICTFRJMM-DXMYQVORSA-N

>  <Reference>
Mitigating the inhibition of human Bile Salt Export Pump by drugs_ opportunities provided by physicochemical property modulation,  in-silico modeling and structural modification_SI

$$$$
AZ161
  MOE2013           2D

 21 23  0  0  1  0  0  0  0  0999 V2000
    1.2140   -0.8820    0.0000 C   0  0  0  0  0  0  0  0  0  0  0  0
    0.0000    0.0000    0.0000 N   0  0  0  0  0  0  0  0  0  0  0  0
    0.0000    1.5000    0.0000 C   0  0  3  0  0  0  0  0  0  0  0  0
   -1.4270    1.9640    0.0000 C   0  0  0  0  0  0  0  0  0  0  0  0
   -2.3080    0.7500    0.0000 C   0  0  0  0  0  0  0  0  0  0  0  0
   -1.4270   -0.4640    0.0000 C   0  0  3  0  0  0  0  0  0  0  0  0
    0.2510   -1.9550    0.0000 C   0  0  0  0  0  0  0  0  0  0  0  0
    1.9520   -1.4180    0.0000 C   0  0  0  0  0  0  0  0  0  0  0  0
    1.9370    0.3660    0.0000 C   0  0  0  0  0  0  0  0  0  0  0  0
    3.1650   -2.3000    0.0000 O   0  0  0  0  0  0  0  0  0  0  0  0
    4.5350   -1.6890    0.0000 C   0  0  0  0  0  0  0  0  0  0  0  0
    4.6920   -0.1980    0.0000 O   0  0  0  0  0  0  0  0  0  0  0  0
    5.7490   -2.5710    0.0000 C   0  0  3  0  0  0  0  0  0  0  0  0
    7.1190   -1.9610    0.0000 C   0  0  0  0  0  0  0  0  0  0  0  0
    8.3330   -2.8430    0.0000 O   0  0  0  0  0  0  0  0  0  0  0  0
    5.5920   -4.0630    0.0000 C   0  0  0  0  0  0  0  0  0  0  0  0
    4.2220   -4.6730    0.0000 C   0  0  0  0  0  0  0  0  0  0  0  0
    4.0650   -6.1650    0.0000 C   0  0  0  0  0  0  0  0  0  0  0  0
    5.2780   -7.0460    0.0000 C   0  0  0  0  0  0  0  0  0  0  0  0
    6.6490   -6.4360    0.0000 C   0  0  0  0  0  0  0  0  0  0  0  0
    6.8060   -4.9450    0.0000 C   0  0  0  0  0  0  0  0  0  0  0  0
  1  2  1  0  0  0  0
  2  3  1  0  0  0  0
  2  6  1  0  0  0  0
  3  4  1  0  0  0  0
  3  9  1  0  0  0  0
  4  5  1  0  0  0  0
  5  6  1  0  0  0  0
  6  7  1  0  0  0  0
  7  8  1  0  0  0  0
  8  9  1  0  0  0  0
  8 10  1  0  0  0  0
 10 11  1  0  0  0  0
 11 12  2  0  0  0  0
 11 13  1  0  0  0  0
 13 14  1  0  0  0  0
 13 16  1  0  0  0  0
 14 15  1  0  0  0  0
 16 17  1  0  0  0  0
 16 21  2  0  0  0  0
 17 18  2  0  0  0  0
 18 19  1  0  0  0  0
 19 20  2  0  0  0  0
 20 21  1  0  0  0  0
M  END
>  <n>
108

>  <SMILES>
O(C(=O)C(CO)c1ccccc1)C1C[C@@H]2N([C@H](C1)CC2)C

>  <IC50>
>1000

>  <Class>
0

>  <NAME>
AZ161

>  <INCHI_KEY>
RKUNBYITZUJHSG-SPUOUPEWSA-N

>  <Reference>
Mitigating the inhibition of human Bile Salt Export Pump by drugs_ opportunities provided by physicochemical property modulation,  in-silico modeling and structural modification_SI

$$$$
AZ162
  MOE2013           2D

 20 22  0  0  1  0  0  0  0  0999 V2000
    1.2140   -0.8820    0.0000 C   0  0  0  0  0  0  0  0  0  0  0  0
    0.0000    0.0000    0.0000 N   0  0  0  0  0  0  0  0  0  0  0  0
    0.0000    1.5000    0.0000 C   0  0  3  0  0  0  0  0  0  0  0  0
   -1.4270    1.9640    0.0000 C   0  0  0  0  0  0  0  0  0  0  0  0
   -2.3080    0.7500    0.0000 C   0  0  0  0  0  0  0  0  0  0  0  0
   -1.4270   -0.4640    0.0000 C   0  0  3  0  0  0  0  0  0  0  0  0
    0.2510   -1.9550    0.0000 C   0  0  0  0  0  0  0  0  0  0  0  0
    1.9520   -1.4180    0.0000 C   0  0  0  0  0  0  0  0  0  0  0  0
    1.9370    0.3660    0.0000 C   0  0  0  0  0  0  0  0  0  0  0  0
    3.1650   -2.3000    0.0000 O   0  0  0  0  0  0  0  0  0  0  0  0
    4.5350   -1.6890    0.0000 C   0  0  0  0  0  0  0  0  0  0  0  0
    4.6920   -0.1980    0.0000 O   0  0  0  0  0  0  0  0  0  0  0  0
    5.7490   -2.5710    0.0000 C   0  0  3  0  0  0  0  0  0  0  0  0
    7.1190   -1.9610    0.0000 C   0  0  0  0  0  0  0  0  0  0  0  0
    8.3330   -2.8430    0.0000 C   0  0  0  0  0  0  0  0  0  0  0  0
    9.7030   -2.2330    0.0000 C   0  0  0  0  0  0  0  0  0  0  0  0
    9.8600   -0.7410    0.0000 C   0  0  0  0  0  0  0  0  0  0  0  0
    8.6460    0.1410    0.0000 C   0  0  0  0  0  0  0  0  0  0  0  0
    7.2760   -0.4690    0.0000 C   0  0  0  0  0  0  0  0  0  0  0  0
    5.5920   -4.0630    0.0000 O   0  0  0  0  0  0  0  0  0  0  0  0
  1  2  1  0  0  0  0
  2  3  1  0  0  0  0
  2  6  1  0  0  0  0
  3  4  1  0  0  0  0
  3  9  1  0  0  0  0
  4  5  1  0  0  0  0
  5  6  1  0  0  0  0
  6  7  1  0  0  0  0
  7  8  1  0  0  0  0
  8  9  1  0  0  0  0
  8 10  1  0  0  0  0
 10 11  1  0  0  0  0
 11 12  2  0  0  0  0
 11 13  1  0  0  0  0
 13 14  1  0  0  0  0
 13 20  1  0  0  0  0
 14 15  1  0  0  0  0
 14 19  2  0  0  0  0
 15 16  2  0  0  0  0
 16 17  1  0  0  0  0
 17 18  2  0  0  0  0
 18 19  1  0  0  0  0
M  END
>  <n>
109

>  <SMILES>
O(C(=O)C(O)c1ccccc1)C1C[C@@H]2N([C@H](C1)CC2)C

>  <IC50>
>1000

>  <Class>
0

>  <NAME>
AZ162

>  <INCHI_KEY>
ZTVIKZXZYLEVOL-MCOXGKPRSA-N

>  <Reference>
Mitigating the inhibition of human Bile Salt Export Pump by drugs_ opportunities provided by physicochemical property modulation,  in-silico modeling and structural modification_SI

$$$$
AZ163
  MOE2013           2D

 29 32  0  0  0  0  0  0  0  0999 V2000
    5.1960   -3.0000    0.0000 C   0  0  0  0  0  0  0  0  0  0  0  0
    3.8970   -2.2500    0.0000 N   0  0  0  0  0  0  0  0  0  0  0  0
    3.8970   -0.7500    0.0000 C   0  0  0  0  0  0  0  0  0  0  0  0
    2.5980    0.0000    0.0000 C   0  0  0  0  0  0  0  0  0  0  0  0
    1.2990   -0.7500    0.0000 N   0  0  0  0  0  0  0  0  0  0  0  0
    1.2990   -2.2500    0.0000 C   0  0  0  0  0  0  0  0  0  0  0  0
    2.5980   -3.0000    0.0000 C   0  0  0  0  0  0  0  0  0  0  0  0
    0.0000    0.0000    0.0000 C   0  0  0  0  0  0  0  0  0  0  0  0
    0.0000    1.5000    0.0000 C   0  0  0  0  0  0  0  0  0  0  0  0
   -1.2990    2.2500    0.0000 C   0  0  0  0  0  0  0  0  0  0  0  0
   -2.5980    1.5000    0.0000 C   0  0  0  0  0  0  0  0  0  0  0  0
   -2.5980    0.0000    0.0000 C   0  0  0  0  0  0  0  0  0  0  0  0
   -1.2990   -0.7500    0.0000 C   0  0  0  0  0  0  0  0  0  0  0  0
   -1.2990   -2.2500    0.0000 C   0  0  0  0  0  0  0  0  0  0  0  0
   -2.5980   -3.0000    0.0000 C   0  0  0  0  0  0  0  0  0  0  0  0
   -3.8970   -2.2500    0.0000 C   0  0  0  0  0  0  0  0  0  0  0  0
   -3.8970   -0.7500    0.0000 O   0  0  0  0  0  0  0  0  0  0  0  0
   -5.1960   -3.0000    0.0000 N   0  0  0  0  0  0  0  0  0  0  0  0
   -5.1960   -4.5000    0.0000 C   0  0  0  0  0  0  0  0  0  0  0  0
   -3.8970   -5.2500    0.0000 C   0  0  0  0  0  0  0  0  0  0  0  0
   -2.5980   -4.5000    0.0000 S   0  0  0  0  0  0  0  0  0  0  0  0
   -6.4950   -2.2500    0.0000 C   0  0  0  0  0  0  0  0  0  0  0  0
   -6.4950   -0.7500    0.0000 C   0  0  0  0  0  0  0  0  0  0  0  0
   -7.7940    0.0000    0.0000 C   0  0  0  0  0  0  0  0  0  0  0  0
   -9.0930   -0.7500    0.0000 C   0  0  0  0  0  0  0  0  0  0  0  0
   -9.0930   -2.2500    0.0000 C   0  0  0  0  0  0  0  0  0  0  0  0
   -7.7940   -3.0000    0.0000 C   0  0  0  0  0  0  0  0  0  0  0  0
  -10.3920   -3.0000    0.0000 Cl  0  0  0  0  0  0  0  0  0  0  0  0
  -10.3920    0.0000    0.0000 Cl  0  0  0  0  0  0  0  0  0  0  0  0
  1  2  1  0  0  0  0
  2  3  1  0  0  0  0
  2  7  1  0  0  0  0
  3  4  1  0  0  0  0
  4  5  1  0  0  0  0
  5  6  1  0  0  0  0
  5  8  1  0  0  0  0
  6  7  1  0  0  0  0
  8  9  1  0  0  0  0
  8 13  2  0  0  0  0
  9 10  2  0  0  0  0
 10 11  1  0  0  0  0
 11 12  2  0  0  0  0
 12 13  1  0  0  0  0
 13 14  1  0  0  0  0
 14 15  2  0  0  0  0
 15 16  1  0  0  0  0
 15 21  1  0  0  0  0
 16 17  2  0  0  0  0
 16 18  1  0  0  0  0
 18 19  1  0  0  0  0
 18 22  1  0  0  0  0
 19 20  1  0  0  0  0
 20 21  1  0  0  0  0
 22 23  2  0  0  0  0
 22 27  1  0  0  0  0
 23 24  1  0  0  0  0
 24 25  2  0  0  0  0
 25 26  1  0  0  0  0
 25 29  1  0  0  0  0
 26 27  2  0  0  0  0
 26 28  1  0  0  0  0
M  END
>  <n>
110

>  <SMILES>
Clc1cc(N2CCSC(=Cc3ccccc3N3CCN(CC3)C)C2=O)ccc1Cl

>  <IC50>
<10

>  <Class>
1

>  <NAME>
AZ163

>  <INCHI_KEY>
LHYMPSWMHXUWSK-UHFFFAOYSA-N

>  <Reference>
Mitigating the inhibition of human Bile Salt Export Pump by drugs_ opportunities provided by physicochemical property modulation,  in-silico modeling and structural modification_SI

$$$$
AZ164
  MOE2013           2D

 37 40  0  0  1  0  0  0  0  0999 V2000
    0.6580   -6.8950    0.0000 C   0  0  0  0  0  0  0  0  0  0  0  0
    2.0170   -7.5290    0.0000 C   0  0  0  0  0  0  0  0  0  0  0  0
    1.1570   -8.7570    0.0000 C   0  0  0  0  0  0  0  0  0  0  0  0
    3.0780   -8.5890    0.0000 C   0  0  0  0  0  0  0  0  0  0  0  0
    2.6900  -10.0380    0.0000 O   0  0  0  0  0  0  0  0  0  0  0  0
    4.5270   -8.2010    0.0000 O   0  5  0  0  0  0  0  0  0  0  0  0
    2.4060   -6.0800    0.0000 O   0  0  0  0  0  0  0  0  0  0  0  0
    1.3450   -5.0190    0.0000 N   0  0  0  0  0  0  0  0  0  0  0  0
    1.7330   -3.5700    0.0000 C   0  0  0  0  0  0  0  0  0  0  0  0
    0.6720   -2.5100    0.0000 C   0  0  0  0  0  0  0  0  0  0  0  0
   -0.8090   -2.7440    0.0000 C   0  0  0  0  0  0  0  0  0  0  0  0
   -1.4900   -1.4080    0.0000 S   0  0  0  0  0  0  0  0  0  0  0  0
   -0.4290   -0.3470    0.0000 C   0  0  0  0  0  0  0  0  0  0  0  0
    0.9070   -1.0280    0.0000 N   0  0  0  0  0  0  0  0  0  0  0  0
   -0.6640    1.1340    0.0000 N   0  0  0  0  0  0  0  0  0  0  0  0
    3.1820   -3.1820    0.0000 C   0  0  0  0  0  0  0  0  0  0  0  0
    4.2430   -4.2430    0.0000 O   0  0  0  0  0  0  0  0  0  0  0  0
    3.5700   -1.7330    0.0000 N   0  0  0  0  0  0  0  0  0  0  0  0
    5.0190   -1.3450    0.0000 C   0  0  3  0  0  0  0  0  0  0  0  0
    5.7690   -0.0460    0.0000 C   0  0  3  0  0  0  0  0  0  0  0  0
    7.0680   -0.7960    0.0000 N   0  0  0  0  0  0  0  0  0  0  0  0
    6.3180   -2.0950    0.0000 C   0  0  0  0  0  0  0  0  0  0  0  0
    6.7060   -3.5440    0.0000 O   0  0  0  0  0  0  0  0  0  0  0  0
    8.3670   -0.0460    0.0000 C   0  0  0  0  0  0  0  0  0  0  0  0
    8.3670    1.4540    0.0000 C   0  0  0  0  0  0  0  0  0  0  0  0
    7.0680    2.2040    0.0000 C   0  0  0  0  0  0  0  0  0  0  0  0
    5.7690    1.4540    0.0000 S   0  0  0  0  0  0  0  0  0  0  0  0
    9.6660    2.2040    0.0000 C   0  0  0  0  0  0  0  0  0  0  0  0
    9.6660    3.7040    0.0000 N   0  3  0  0  0  0  0  0  0  0  0  0
    8.3670    4.4540    0.0000 C   0  0  0  0  0  0  0  0  0  0  0  0
    8.3670    5.9540    0.0000 C   0  0  0  0  0  0  0  0  0  0  0  0
    9.6660    6.7040    0.0000 C   0  0  0  0  0  0  0  0  0  0  0  0
   10.9650    5.9540    0.0000 C   0  0  0  0  0  0  0  0  0  0  0  0
   10.9650    4.4540    0.0000 C   0  0  0  0  0  0  0  0  0  0  0  0
    9.6660   -0.7960    0.0000 C   0  0  0  0  0  0  0  0  0  0  0  0
   10.9650   -0.0460    0.0000 O   0  0  0  0  0  0  0  0  0  0  0  0
    9.6660   -2.2960    0.0000 O   0  0  0  0  0  0  0  0  0  0  0  0
  1  2  1  0  0  0  0
  2  3  1  0  0  0  0
  2  4  1  0  0  0  0
  2  7  1  0  0  0  0
  4  5  2  0  0  0  0
  4  6  1  0  0  0  0
  7  8  1  0  0  0  0
  8  9  2  0  0  0  0
  9 10  1  0  0  0  0
  9 16  1  0  0  0  0
 10 11  2  0  0  0  0
 10 14  1  0  0  0  0
 11 12  1  0  0  0  0
 12 13  1  0  0  0  0
 13 14  2  0  0  0  0
 13 15  1  0  0  0  0
 16 17  2  0  0  0  0
 16 18  1  0  0  0  0
 18 19  1  0  0  0  0
 19 20  1  0  0  0  0
 19 22  1  0  0  0  0
 20 21  1  0  0  0  0
 20 27  1  0  0  0  0
 21 22  1  0  0  0  0
 21 24  1  0  0  0  0
 22 23  2  0  0  0  0
 24 25  2  0  0  0  0
 24 35  1  0  0  0  0
 25 26  1  0  0  0  0
 25 28  1  0  0  0  0
 26 27  1  0  0  0  0
 28 29  1  0  0  0  0
 29 30  1  0  0  0  0
 29 34  2  0  0  0  0
 30 31  2  0  0  0  0
 31 32  1  0  0  0  0
 32 33  2  0  0  0  0
 33 34  1  0  0  0  0
 35 36  2  0  0  0  0
 35 37  1  0  0  0  0
M  CHG  1   6  -1
M  CHG  1  29   1
M  END
>  <n>
111

>  <SMILES>
s1cc(nc1N)/C(=N/OC(C(O)=O)(C)C)/C(=O)N[C@H]1[C@H]2SCC(C[n+]3ccccc3)=C(N2C1=O)C(O)=O

>  <IC50>
>1000

>  <Class>
0

>  <NAME>
AZ164

>  <INCHI_KEY>
ORFOPKXBNMVMKC-DWVKKRMSSA-O

>  <Reference>
Mitigating the inhibition of human Bile Salt Export Pump by drugs_ opportunities provided by physicochemical property modulation,  in-silico modeling and structural modification_SI

$$$$
AZ165
  MOE2013           2D

 48 49  0  0  1  0  0  0  0  0999 V2000
    1.5780   -5.0120    0.0000 C   0  0  0  0  0  0  0  0  0  0  0  0
    2.7060   -6.0020    0.0000 C   0  0  3  0  0  0  0  0  0  0  0  0
    4.1270   -6.4840    0.0000 C   0  0  0  0  0  0  0  0  0  0  0  0
    3.9310   -7.9710    0.0000 O   0  0  0  0  0  0  0  0  0  0  0  0
    5.6230   -6.3860    0.0000 N   0  0  0  0  0  0  0  0  0  0  0  0
    6.9690   -5.7220    0.0000 C   0  0  3  0  0  0  0  0  0  0  0  0
    7.9580   -4.5940    0.0000 C   0  0  0  0  0  0  0  0  0  0  0  0
    9.2570   -5.3440    0.0000 O   0  0  0  0  0  0  0  0  0  0  0  0
    8.4400   -3.1740    0.0000 N   0  0  0  0  0  0  0  0  0  0  0  0
    8.3420   -1.6770    0.0000 C   0  0  3  0  0  0  0  0  0  0  0  0
    7.6780   -0.3320    0.0000 C   0  0  0  0  0  0  0  0  0  0  0  0
    8.8680    0.5810    0.0000 O   0  0  0  0  0  0  0  0  0  0  0  0
    6.5500    0.6570    0.0000 N   0  0  0  0  0  0  0  0  0  0  0  0
    5.1300    1.1390    0.0000 C   0  0  0  0  0  0  0  0  0  0  0  0
    5.3260    2.6260    0.0000 C   0  0  0  0  0  0  0  0  0  0  0  0
    4.1360    3.5400    0.0000 N   0  0  0  0  0  0  0  0  0  0  0  0
    4.3320    5.0270    0.0000 C   0  0  0  0  0  0  0  0  0  0  0  0
    3.1420    5.9400    0.0000 O   0  0  0  0  0  0  0  0  0  0  0  0
    5.7180    5.6010    0.0000 N   0  0  0  0  0  0  0  0  0  0  0  0
    3.6330    1.0410    0.0000 C   0  0  0  0  0  0  0  0  0  0  0  0
    3.2450    2.4900    0.0000 O   0  0  0  0  0  0  0  0  0  0  0  0
    2.2880    0.3780    0.0000 N   0  0  0  0  0  0  0  0  0  0  0  0
    1.2990   -0.7500    0.0000 C   0  0  3  0  0  0  0  0  0  0  0  0
    0.8170   -2.1700    0.0000 C   0  0  0  0  0  0  0  0  0  0  0  0
   -0.6700   -1.9750    0.0000 O   0  0  0  0  0  0  0  0  0  0  0  0
    0.9150   -3.6670    0.0000 N   0  0  0  0  0  0  0  0  0  0  0  0
    0.0000    0.0000    0.0000 C   0  0  3  0  0  0  0  0  0  0  0  0
    0.0000    1.5000    0.0000 C   0  0  0  0  0  0  0  0  0  0  0  0
   -1.2990    2.2500    0.0000 C   0  0  3  0  0  0  0  0  0  0  0  0
   -2.5980    1.5000    0.0000 N   0  0  0  0  0  0  0  0  0  0  0  0
   -2.5980    0.0000    0.0000 C   0  0  0  0  0  0  0  0  0  0  0  0
   -3.8970   -0.7500    0.0000 N   0  0  0  0  0  0  0  0  0  0  0  0
   -1.2990   -0.7500    0.0000 N   0  0  0  0  0  0  0  0  0  0  0  0
   -1.2990    3.7500    0.0000 O   0  0  0  0  0  0  0  0  0  0  0  0
    9.7910   -1.2890    0.0000 C   0  0  0  0  0  0  0  0  0  0  0  0
   10.8510   -2.3500    0.0000 O   0  0  0  0  0  0  0  0  0  0  0  0
    7.8820   -6.9120    0.0000 C   0  0  0  0  0  0  0  0  0  0  0  0
    7.3080   -8.2980    0.0000 O   0  0  0  0  0  0  0  0  0  0  0  0
    1.9560   -7.3000    0.0000 N   0  0  0  0  0  0  0  0  0  0  0  0
    2.7060   -8.6000    0.0000 C   0  0  0  0  0  0  0  0  0  0  0  0
    4.2060   -8.6000    0.0000 O   0  0  0  0  0  0  0  0  0  0  0  0
    1.9560   -9.8990    0.0000 C   0  0  0  0  0  0  0  0  0  0  0  0
    2.7060  -11.1980    0.0000 C   0  0  3  0  0  0  0  0  0  0  0  0
    1.9560  -12.4970    0.0000 C   0  0  0  0  0  0  0  0  0  0  0  0
    2.7060  -13.7960    0.0000 C   0  0  0  0  0  0  0  0  0  0  0  0
    1.9560  -15.0950    0.0000 C   0  0  0  0  0  0  0  0  0  0  0  0
    2.7060  -16.3940    0.0000 N   0  0  0  0  0  0  0  0  0  0  0  0
    4.2060  -11.1980    0.0000 N   0  0  0  0  0  0  0  0  0  0  0  0
  1  2  1  0  0  0  0
  1 26  1  0  0  0  0
  2  3  1  0  0  0  0
  2 39  1  0  0  0  0
  3  4  2  0  0  0  0
  3  5  1  0  0  0  0
  5  6  1  0  0  0  0
  6  7  1  0  0  0  0
  6 37  1  0  0  0  0
  7  8  2  0  0  0  0
  7  9  1  0  0  0  0
  9 10  1  0  0  0  0
 10 11  1  0  0  0  0
 10 35  1  0  0  0  0
 11 12  2  0  0  0  0
 11 13  1  0  0  0  0
 13 14  1  0  0  0  0
 14 15  2  0  0  0  0
 14 20  1  0  0  0  0
 15 16  1  0  0  0  0
 16 17  1  0  0  0  0
 17 18  2  0  0  0  0
 17 19  1  0  0  0  0
 20 21  2  0  0  0  0
 20 22  1  0  0  0  0
 22 23  1  0  0  0  0
 23 24  1  0  0  0  0
 23 27  1  0  0  0  0
 24 25  2  0  0  0  0
 24 26  1  0  0  0  0
 27 28  1  0  0  0  0
 27 33  1  0  0  0  0
 28 29  1  0  0  0  0
 29 30  1  0  0  0  0
 29 34  1  0  0  0  0
 30 31  1  0  0  0  0
 31 32  2  0  0  0  0
 31 33  1  0  0  0  0
 35 36  1  0  0  0  0
 37 38  1  0  0  0  0
 39 40  1  0  0  0  0
 40 41  2  0  0  0  0
 40 42  1  0  0  0  0
 42 43  1  0  0  0  0
 43 44  1  0  0  0  0
 43 48  1  0  0  0  0
 44 45  1  0  0  0  0
 45 46  1  0  0  0  0
 46 47  1  0  0  0  0
M  END
>  <n>
112

>  <SMILES>
OC1NC(NC(C1)[C@@H]1NC(=O)/C(/NC(=O)[C@@H](NC(=O)[C@@H](NC(=O)[C@@H](NC(=O)CC(N)CCCN)CNC1=O)CO)CO)=C\NC(=O)N)=N

>  <IC50>
>1000

>  <Class>
0

>  <NAME>
AZ165

>  <INCHI_KEY>
GXFAIFRPOKBQRV-FXDSHJAVSA-N

>  <Reference>
Mitigating the inhibition of human Bile Salt Export Pump by drugs_ opportunities provided by physicochemical property modulation,  in-silico modeling and structural modification_SI

$$$$
AZ167
  MOE2013           2D

 40 42  0  0  1  0  0  0  0  0999 V2000
    1.2140   -0.8820    0.0000 C   0  0  0  0  0  0  0  0  0  0  0  0
    0.0000    0.0000    0.0000 C   0  0  3  0  0  0  0  0  0  0  0  0
    0.0000    1.5000    0.0000 C   0  0  1  0  0  0  0  0  0  0  0  0
   -1.4270    1.9640    0.0000 C   0  0  3  0  0  0  0  0  0  0  0  0
   -2.3080    0.7500    0.0000 C   0  0  3  0  0  0  0  0  0  0  0  0
   -1.4270   -0.4640    0.0000 O   0  0  0  0  0  0  0  0  0  0  0  0
   -3.8080    0.7500    0.0000 O   0  0  0  0  0  0  0  0  0  0  0  0
   -4.5580   -0.5490    0.0000 C   0  0  3  0  0  0  0  0  0  0  0  0
   -6.0580   -0.5490    0.0000 C   0  0  3  0  0  0  0  0  0  0  0  0
   -6.8080   -1.8480    0.0000 C   0  0  3  0  0  0  0  0  0  0  0  0
   -6.0580   -3.1470    0.0000 C   0  0  3  0  0  0  0  0  0  0  0  0
   -4.5580   -3.1470    0.0000 C   0  0  3  0  0  0  0  0  0  0  0  0
   -3.8080   -1.8480    0.0000 C   0  0  3  0  0  0  0  0  0  0  0  0
   -2.3080   -1.8480    0.0000 O   0  0  0  0  0  0  0  0  0  0  0  0
   -3.8080   -4.4460    0.0000 O   0  0  0  0  0  0  0  0  0  0  0  0
   -6.8080   -4.4460    0.0000 N   0  0  0  0  0  0  0  0  0  0  0  0
   -8.3080   -4.4460    0.0000 C   0  0  0  0  0  0  0  0  0  0  0  0
   -9.0580   -5.7450    0.0000 N   0  0  0  0  0  0  0  0  0  0  0  0
   -9.0580   -3.1470    0.0000 N   0  0  0  0  0  0  0  0  0  0  0  0
   -8.3080   -1.8480    0.0000 O   0  0  0  0  0  0  0  0  0  0  0  0
   -6.8080    0.7500    0.0000 N   0  0  0  0  0  0  0  0  0  0  0  0
   -8.3080    0.7500    0.0000 C   0  0  0  0  0  0  0  0  0  0  0  0
   -9.0580    2.0490    0.0000 N   0  0  0  0  0  0  0  0  0  0  0  0
   -9.0580   -0.5490    0.0000 N   0  0  0  0  0  0  0  0  0  0  0  0
   -1.8900    3.3900    0.0000 O   0  0  0  0  0  0  0  0  0  0  0  0
   -0.8860    4.5050    0.0000 C   0  0  3  0  0  0  0  0  0  0  0  0
    0.5810    4.1930    0.0000 C   0  0  3  0  0  0  0  0  0  0  0  0
    1.5840    5.3080    0.0000 C   0  0  3  0  0  0  0  0  0  0  0  0
    1.1210    6.7340    0.0000 C   0  0  3  0  0  0  0  0  0  0  0  0
   -0.3460    7.0460    0.0000 C   0  0  3  0  0  0  0  0  0  0  0  0
   -1.3500    5.9310    0.0000 O   0  0  0  0  0  0  0  0  0  0  0  0
   -0.8100    8.4730    0.0000 C   0  0  0  0  0  0  0  0  0  0  0  0
    0.1940    9.5870    0.0000 O   0  0  0  0  0  0  0  0  0  0  0  0
    2.1250    7.8490    0.0000 O   0  0  0  0  0  0  0  0  0  0  0  0
    3.0520    4.9960    0.0000 O   0  0  0  0  0  0  0  0  0  0  0  0
    1.0440    2.7660    0.0000 N   0  0  0  0  0  0  0  0  0  0  0  0
    2.5120    2.4540    0.0000 C   0  0  0  0  0  0  0  0  0  0  0  0
    1.4920    1.3430    0.0000 C   0  0  0  0  0  0  0  0  0  0  0  0
    2.3740    2.5570    0.0000 O   0  0  0  0  0  0  0  0  0  0  0  0
    0.3120    2.9670    0.0000 O   0  0  0  0  0  0  0  0  0  0  0  0
  1  2  1  0  0  0  0
  2  3  1  0  0  0  0
  2  6  1  0  0  0  0
  3  4  1  0  0  0  0
  3 38  1  1  0  0  0
  3 40  1  6  0  0  0
  4  5  1  0  0  0  0
  4 25  1  0  0  0  0
  5  6  1  0  0  0  0
  5  7  1  0  0  0  0
  7  8  1  0  0  0  0
  8  9  1  0  0  0  0
  8 13  1  0  0  0  0
  9 10  1  0  0  0  0
  9 21  1  0  0  0  0
 10 11  1  0  0  0  0
 10 20  1  0  0  0  0
 11 12  1  0  0  0  0
 11 16  1  0  0  0  0
 12 13  1  0  0  0  0
 12 15  1  0  0  0  0
 13 14  1  0  0  0  0
 16 17  1  0  0  0  0
 17 18  2  0  0  0  0
 17 19  1  0  0  0  0
 21 22  1  0  0  0  0
 22 23  2  0  0  0  0
 22 24  1  0  0  0  0
 25 26  1  0  0  0  0
 26 27  1  0  0  0  0
 26 31  1  0  0  0  0
 27 28  1  0  0  0  0
 27 36  1  0  0  0  0
 28 29  1  0  0  0  0
 28 35  1  0  0  0  0
 29 30  1  0  0  0  0
 29 34  1  0  0  0  0
 30 31  1  0  0  0  0
 30 32  1  0  0  0  0
 32 33  1  0  0  0  0
 36 37  1  0  0  0  0
 38 39  2  0  0  0  0
M  END
>  <n>
114

>  <SMILES>
O1C(C)[C@](O)(C=O)[C@@H](OC2O[C@H](CO)[C@@H](O)[C@H](O)[C@H]2NC)C1OC1C(NC(N)=N)C(O)C(NC(N)=N)C(O)C1O

>  <IC50>
>1000

>  <Class>
0

>  <NAME>
AZ167

>  <INCHI_KEY>
UCSJYZPVAKXKNQ-WPFINQCMSA-N

>  <Reference>
Mitigating the inhibition of human Bile Salt Export Pump by drugs_ opportunities provided by physicochemical property modulation,  in-silico modeling and structural modification_SI

$$$$
AZ168
  MOE2013           2D

 10 11  0  0  1  0  0  0  0  0999 V2000
    2.2500   -3.8970    0.0000 C   0  0  0  0  0  0  0  0  0  0  0  0
    3.0000   -2.5980    0.0000 C   0  0  0  0  0  0  0  0  0  0  0  0
    2.2500   -1.2990    0.0000 C   0  0  0  0  0  0  0  0  0  0  0  0
    0.7500   -1.2990    0.0000 C   0  0  0  0  0  0  0  0  0  0  0  0
    0.0000   -2.5980    0.0000 C   0  0  0  0  0  0  0  0  0  0  0  0
    0.7500   -3.8970    0.0000 C   0  0  0  0  0  0  0  0  0  0  0  0
    0.0000    0.0000    0.0000 C   0  0  3  0  0  0  0  0  0  0  0  0
    0.0000    1.5000    0.0000 C   0  0  0  0  0  0  0  0  0  0  0  0
   -1.2990    0.7500    0.0000 C   0  0  3  0  0  0  0  0  0  0  0  0
   -2.7990    0.7500    0.0000 N   0  0  0  0  0  0  0  0  0  0  0  0
  1  2  1  0  0  0  0
  1  6  2  0  0  0  0
  2  3  2  0  0  0  0
  3  4  1  0  0  0  0
  4  5  2  0  0  0  0
  4  7  1  0  0  0  0
  5  6  1  0  0  0  0
  7  8  1  0  0  0  0
  7  9  1  0  0  0  0
  8  9  1  0  0  0  0
  9 10  1  0  0  0  0
M  END
>  <n>
115

>  <SMILES>
N[C@@H]1C[C@H]1c1ccccc1

>  <IC50>
>1000

>  <Class>
0

>  <NAME>
AZ168

>  <INCHI_KEY>
AELCINSCMGFISI-DTWKUNHWSA-N

>  <Reference>
Mitigating the inhibition of human Bile Salt Export Pump by drugs_ opportunities provided by physicochemical property modulation,  in-silico modeling and structural modification_SI

$$$$
AZ169
  MOE2013           2D

 12 13  0  0  1  0  0  0  0  0999 V2000
    0.3120   -1.4670    0.0000 C   0  0  0  0  0  0  0  0  0  0  0  0
    0.0000    0.0000    0.0000 C   0  0  1  0  0  0  0  0  0  0  0  0
    0.0000    1.5000    0.0000 C   0  0  3  0  0  0  0  0  0  0  0  0
   -1.0120    3.7290    0.0000 C   0  0  0  0  0  0  0  0  0  0  0  0
   -2.8000    3.1490    0.0000 C   0  0  0  0  0  0  0  0  0  0  0  0
   -2.3080    0.7500    0.0000 C   0  0  3  0  0  0  0  0  0  0  0  0
   -1.4270    1.9640    0.0000 C   0  0  0  0  0  0  0  0  0  0  0  0
   -1.4270   -0.4640    0.0000 C   0  0  0  0  0  0  0  0  0  0  0  0
   -2.7260   -1.2140    0.0000 C   0  0  0  0  0  0  0  0  0  0  0  0
   -0.8160   -1.8340    0.0000 C   0  0  0  0  0  0  0  0  0  0  0  0
    1.4920    0.1570    0.0000 N   0  0  0  0  0  0  0  0  0  0  0  0
    2.3740   -1.0570    0.0000 C   0  0  0  0  0  0  0  0  0  0  0  0
  2  1  1  6  0  0  0
  2  3  1  0  0  0  0
  2  8  1  0  0  0  0
  2 11  1  1  0  0  0
  3  4  1  0  0  0  0
  3  7  1  0  0  0  0
  4  5  1  0  0  0  0
  5  6  1  0  0  0  0
  6  7  1  0  0  0  0
  6  8  1  0  0  0  0
  8  9  1  0  0  0  0
  8 10  1  0  0  0  0
 11 12  1  0  0  0  0
M  END
>  <n>
116

>  <SMILES>
N(C)[C@@]1([C@H]2CC[C@H](C2)C1(C)C)C

>  <IC50>
>1000

>  <Class>
0

>  <NAME>
AZ169

>  <INCHI_KEY>
IMYZQPCYWPFTAG-WCABBAIRSA-N

>  <Reference>
Mitigating the inhibition of human Bile Salt Export Pump by drugs_ opportunities provided by physicochemical property modulation,  in-silico modeling and structural modification_SI

$$$$
AZ17
  MOE2013           2D

 22 25  0  0  1  0  0  0  0  0999 V2000
    9.5890    6.8920    0.0000 C   0  0  0  0  0  0  0  0  0  0  0  0
    8.1660    7.3660    0.0000 C   0  0  0  0  0  0  0  0  0  0  0  0
    7.0430    6.3710    0.0000 C   0  0  3  0  0  0  0  0  0  0  0  0
    7.0430    4.1290    0.0000 C   0  0  0  0  0  0  0  0  0  0  0  0
    3.8970    3.7500    0.0000 N   0  0  3  0  0  0  0  0  0  0  0  0
    5.1960    4.5000    0.0000 C   0  0  0  0  0  0  0  0  0  0  0  0
    5.1960    6.0000    0.0000 C   0  0  0  0  0  0  0  0  0  0  0  0
    3.8970    6.7500    0.0000 C   0  0  3  0  0  0  0  0  0  0  0  0
    2.5980    6.0000    0.0000 C   0  0  0  0  0  0  0  0  0  0  0  0
    2.5980    4.5000    0.0000 C   0  0  3  0  0  0  0  0  0  0  0  0
    1.2990    3.7500    0.0000 C   0  0  3  0  0  0  0  0  0  0  0  0
    1.2990    2.2500    0.0000 C   0  0  0  0  0  0  0  0  0  0  0  0
    2.5980    1.5000    0.0000 C   0  0  0  0  0  0  0  0  0  0  0  0
    2.5980    0.0000    0.0000 C   0  0  0  0  0  0  0  0  0  0  0  0
    1.2990   -0.7500    0.0000 N   0  0  0  0  0  0  0  0  0  0  0  0
    0.0000    0.0000    0.0000 C   0  0  0  0  0  0  0  0  0  0  0  0
    0.0000    1.5000    0.0000 C   0  0  0  0  0  0  0  0  0  0  0  0
   -1.2990    2.2500    0.0000 C   0  0  0  0  0  0  0  0  0  0  0  0
   -2.5980    1.5000    0.0000 C   0  0  0  0  0  0  0  0  0  0  0  0
   -2.5980    0.0000    0.0000 C   0  0  0  0  0  0  0  0  0  0  0  0
   -1.2990   -0.7500    0.0000 C   0  0  0  0  0  0  0  0  0  0  0  0
    0.0000    4.5000    0.0000 O   0  0  0  0  0  0  0  0  0  0  0  0
  1  2  2  0  0  0  0
  2  3  1  0  0  0  0
  3  4  1  0  0  0  0
  3  8  1  0  0  0  0
  4  5  1  0  0  0  0
  5  6  1  0  0  0  0
  5 10  1  0  0  0  0
  6  7  1  0  0  0  0
  7  8  1  0  0  0  0
  8  9  1  0  0  0  0
  9 10  1  0  0  0  0
 10 11  1  0  0  0  0
 11 12  1  0  0  0  0
 11 22  1  0  0  0  0
 12 13  2  0  0  0  0
 12 17  1  0  0  0  0
 13 14  1  0  0  0  0
 14 15  2  0  0  0  0
 15 16  1  0  0  0  0
 16 17  1  0  0  0  0
 16 21  2  0  0  0  0
 17 18  2  0  0  0  0
 18 19  1  0  0  0  0
 19 20  2  0  0  0  0
 20 21  1  0  0  0  0
M  END
>  <n>
117

>  <SMILES>
OC(C1N2CC(C(C1)CC2)C=C)c1c2c(ncc1)cccc2

>  <IC50>
>1000

>  <Class>
0

>  <NAME>
AZ17

>  <INCHI_KEY>
KMPWYEUPVWOPIM-UHFFFAOYSA-N

>  <Reference>
Mitigating the inhibition of human Bile Salt Export Pump by drugs_ opportunities provided by physicochemical property modulation,  in-silico modeling and structural modification_SI

$$$$
AZ170
  MOE2013           2D

 26 30  0  0  1  0  0  0  0  0999 V2000
    2.5980   -7.5000    0.0000 C   0  0  0  0  0  0  0  0  0  0  0  0
    1.2990   -6.7500    0.0000 O   0  0  0  0  0  0  0  0  0  0  0  0
    1.2990   -5.2500    0.0000 C   0  0  0  0  0  0  0  0  0  0  0  0
    0.0000   -4.5000    0.0000 O   0  0  0  0  0  0  0  0  0  0  0  0
    2.5980   -4.5000    0.0000 C   0  0  3  0  0  0  0  0  0  0  0  0
    3.8970   -5.2500    0.0000 C   0  0  3  0  0  0  0  0  0  0  0  0
    5.1960   -4.5000    0.0000 C   0  0  0  0  0  0  0  0  0  0  0  0
    5.1960   -3.0000    0.0000 C   0  0  0  0  0  0  0  0  0  0  0  0
    3.8970   -2.2500    0.0000 C   0  0  3  0  0  0  0  0  0  0  0  0
    2.5980   -3.0000    0.0000 C   0  0  3  0  0  0  0  0  0  0  0  0
    1.2990   -2.2500    0.0000 C   0  0  0  0  0  0  0  0  0  0  0  0
    1.2990   -0.7500    0.0000 C   0  0  3  0  0  0  0  0  0  0  0  0
    0.0000    0.0000    0.0000 C   0  0  0  0  0  0  0  0  0  0  0  0
    0.0000    1.5000    0.0000 C   0  0  0  0  0  0  0  0  0  0  0  0
   -1.4270    1.9640    0.0000 C   0  0  0  0  0  0  0  0  0  0  0  0
   -2.0370    3.3340    0.0000 C   0  0  0  0  0  0  0  0  0  0  0  0
   -3.5280    3.4910    0.0000 C   0  0  0  0  0  0  0  0  0  0  0  0
   -4.4100    2.2770    0.0000 C   0  0  0  0  0  0  0  0  0  0  0  0
   -3.8000    0.9070    0.0000 C   0  0  0  0  0  0  0  0  0  0  0  0
   -2.3080    0.7500    0.0000 C   0  0  0  0  0  0  0  0  0  0  0  0
   -1.4270   -0.4640    0.0000 N   0  0  0  0  0  0  0  0  0  0  0  0
    1.2990    2.2500    0.0000 C   0  0  0  0  0  0  0  0  0  0  0  0
    2.5980    1.5000    0.0000 C   0  0  0  0  0  0  0  0  0  0  0  0
    2.5980    0.0000    0.0000 N   0  0  3  0  0  0  0  0  0  0  0  0
    3.8970   -0.7500    0.0000 C   0  0  0  0  0  0  0  0  0  0  0  0
    3.8970   -6.7500    0.0000 O   0  0  0  0  0  0  0  0  0  0  0  0
  1  2  1  0  0  0  0
  2  3  1  0  0  0  0
  3  4  2  0  0  0  0
  3  5  1  0  0  0  0
  5  6  1  0  0  0  0
  5 10  1  0  0  0  0
  6  7  1  0  0  0  0
  6 26  1  0  0  0  0
  7  8  1  0  0  0  0
  8  9  1  0  0  0  0
  9 10  1  0  0  0  0
  9 25  1  0  0  0  0
 10 11  1  0  0  0  0
 11 12  1  0  0  0  0
 12 13  1  0  0  0  0
 12 24  1  0  0  0  0
 13 14  2  0  0  0  0
 13 21  1  0  0  0  0
 14 15  1  0  0  0  0
 14 22  1  0  0  0  0
 15 16  1  0  0  0  0
 15 20  2  0  0  0  0
 16 17  2  0  0  0  0
 17 18  1  0  0  0  0
 18 19  2  0  0  0  0
 19 20  1  0  0  0  0
 20 21  1  0  0  0  0
 22 23  1  0  0  0  0
 23 24  1  0  0  0  0
 24 25  1  0  0  0  0
M  END
>  <n>
118

>  <SMILES>
O[C@H]1CC[C@@H]2[C@H](C[C@@H]3N(CCc4c5c([nH]c34)cccc5)C2)[C@H]1C(OC)=O

>  <IC50>
254

>  <Class>
0

>  <NAME>
AZ170

>  <INCHI_KEY>
BLGXFZZNTVWLAY-SCYLSFHTSA-N

>  <Reference>
Mitigating the inhibition of human Bile Salt Export Pump by drugs_ opportunities provided by physicochemical property modulation,  in-silico modeling and structural modification_SI

$$$$
AZ173
  MOE2013           2D

 26 30  0  0  1  0  0  0  0  0999 V2000
    0.3120   -1.4670    0.0000 C   0  0  0  0  0  0  0  0  0  0  0  0
    0.0000    0.0000    0.0000 N   0  3  0  0  0  0  0  0  0  0  0  0
    0.0000    1.5000    0.0000 C   0  0  3  0  0  0  0  0  0  0  0  0
    1.9370    0.3660    0.0000 C   0  0  0  0  0  0  0  0  0  0  0  0
    1.9520   -1.4180    0.0000 C   0  0  0  0  0  0  0  0  0  0  0  0
    0.2510   -1.9550    0.0000 C   0  0  0  0  0  0  0  0  0  0  0  0
   -1.4270   -0.4640    0.0000 C   0  0  3  0  0  0  0  0  0  0  0  0
   -2.3080    0.7500    0.0000 C   0  0  3  0  0  0  0  0  0  0  0  0
   -1.4270    1.9640    0.0000 C   0  0  3  0  0  0  0  0  0  0  0  0
   -2.9180    2.1200    0.0000 O   0  0  0  0  0  0  0  0  0  0  0  0
    3.1650   -2.3000    0.0000 O   0  0  0  0  0  0  0  0  0  0  0  0
    4.5350   -1.6890    0.0000 C   0  0  0  0  0  0  0  0  0  0  0  0
    4.6920   -0.1980    0.0000 O   0  0  0  0  0  0  0  0  0  0  0  0
    5.7490   -2.5710    0.0000 C   0  0  0  0  0  0  0  0  0  0  0  0
    7.1190   -1.9610    0.0000 C   0  0  0  0  0  0  0  0  0  0  0  0
    8.4180   -2.7110    0.0000 C   0  0  0  0  0  0  0  0  0  0  0  0
    9.5330   -1.7070    0.0000 C   0  0  0  0  0  0  0  0  0  0  0  0
    8.9230   -0.3370    0.0000 C   0  0  0  0  0  0  0  0  0  0  0  0
    7.4310   -0.4940    0.0000 S   0  0  0  0  0  0  0  0  0  0  0  0
    4.6700   -3.6130    0.0000 C   0  0  0  0  0  0  0  0  0  0  0  0
    3.1930   -3.3530    0.0000 C   0  0  0  0  0  0  0  0  0  0  0  0
    2.4880   -4.6770    0.0000 C   0  0  0  0  0  0  0  0  0  0  0  0
    3.5300   -5.7560    0.0000 C   0  0  0  0  0  0  0  0  0  0  0  0
    4.8790   -5.0980    0.0000 S   0  0  0  0  0  0  0  0  0  0  0  0
    6.5880   -3.8150    0.0000 O   0  0  0  0  0  0  0  0  0  0  0  0
    1.4920    0.1570    0.0000 C   0  0  0  0  0  0  0  0  0  0  0  0
  1  2  1  0  0  0  0
  2  3  1  0  0  0  0
  2  7  1  0  0  0  0
  2 26  1  0  0  0  0
  3  4  1  0  0  0  0
  3  9  1  0  0  0  0
  4  5  1  0  0  0  0
  5  6  1  0  0  0  0
  5 11  1  0  0  0  0
  6  7  1  0  0  0  0
  7  8  1  0  0  0  0
  8  9  1  0  0  0  0
  8 10  1  0  0  0  0
  9 10  1  0  0  0  0
 11 12  1  0  0  0  0
 12 13  2  0  0  0  0
 12 14  1  0  0  0  0
 14 15  1  0  0  0  0
 14 20  1  0  0  0  0
 14 25  1  0  0  0  0
 15 16  2  0  0  0  0
 15 19  1  0  0  0  0
 16 17  1  0  0  0  0
 17 18  2  0  0  0  0
 18 19  1  0  0  0  0
 20 21  2  0  0  0  0
 20 24  1  0  0  0  0
 21 22  1  0  0  0  0
 22 23  2  0  0  0  0
 23 24  1  0  0  0  0
M  CHG  1   2   1
M  END
>  <n>
121

>  <SMILES>
s1cccc1C(O)(C(OC1C[C@H]2[N+]([C@H]([C@@H]3O[C@H]23)C1)(C)C)=O)c1sccc1

>  <IC50>
>1000

>  <Class>
0

>  <NAME>
AZ173

>  <INCHI_KEY>
LERNTVKEWCAPOY-DZZGSBJMSA-N

>  <Reference>
Mitigating the inhibition of human Bile Salt Export Pump by drugs_ opportunities provided by physicochemical property modulation,  in-silico modeling and structural modification_SI

$$$$
AZ174
  MOE2013           2D

 25 30  0  0  1  0  0  0  0  0999 V2000
    1.7380    1.9310    0.0000 C   0  0  0  0  0  0  0  0  0  0  0  0
    2.8530    0.9270    0.0000 C   0  0  0  0  0  0  0  0  0  0  0  0
    2.5410   -0.5400    0.0000 C   0  0  0  0  0  0  0  0  0  0  0  0
    1.1150   -1.0040    0.0000 C   0  0  0  0  0  0  0  0  0  0  0  0
    0.0000    0.0000    0.0000 C   0  0  0  0  0  0  0  0  0  0  0  0
    0.3120    1.4670    0.0000 C   0  0  0  0  0  0  0  0  0  0  0  0
   -1.2990    2.2500    0.0000 C   0  0  0  0  0  0  0  0  0  0  0  0
   -3.0380    1.1810    0.0000 C   0  0  3  0  0  0  0  0  0  0  0  0
   -2.7260   -0.2860    0.0000 C   0  0  1  0  0  0  0  0  0  0  0  0
   -1.2990   -0.7500    0.0000 C   0  0  1  0  0  0  0  0  0  0  0  0
   -0.1840    0.2540    0.0000 C   0  0  0  0  0  0  0  0  0  0  0  0
   -0.4960    1.7210    0.0000 C   0  0  0  0  0  0  0  0  0  0  0  0
   -1.9230    2.1840    0.0000 N   0  0  3  0  0  0  0  0  0  0  0  0
   -2.2350    3.6520    0.0000 C   0  0  0  0  0  0  0  0  0  0  0  0
   -3.6610    4.1150    0.0000 C   0  0  0  0  0  0  0  0  0  0  0  0
   -4.6650    5.2300    0.0000 C   0  0  0  0  0  0  0  0  0  0  0  0
   -5.1280    3.8030    0.0000 C   0  0  0  0  0  0  0  0  0  0  0  0
   -0.9870   -2.2170    0.0000 C   0  0  3  0  0  0  0  0  0  0  0  0
    0.5050   -2.3740    0.0000 O   0  0  0  0  0  0  0  0  0  0  0  0
   -2.1020   -3.2210    0.0000 C   0  0  0  0  0  0  0  0  0  0  0  0
   -1.7900   -4.6880    0.0000 O   0  0  0  0  0  0  0  0  0  0  0  0
   -3.5280   -2.7570    0.0000 C   0  0  0  0  0  0  0  0  0  0  0  0
   -3.8400   -1.2900    0.0000 C   0  0  0  0  0  0  0  0  0  0  0  0
   -4.1520    0.1770    0.0000 O   0  0  0  0  0  0  0  0  0  0  0  0
    3.6560   -1.5440    0.0000 O   0  0  0  0  0  0  0  0  0  0  0  0
  1  2  1  0  0  0  0
  1  6  2  0  0  0  0
  2  3  2  0  0  0  0
  3  4  1  0  0  0  0
  3 25  1  0  0  0  0
  4  5  2  0  0  0  0
  4 19  1  0  0  0  0
  5  6  1  0  0  0  0
  6  7  1  0  0  0  0
  7  8  1  0  0  0  0
  8  9  1  0  0  0  0
  8 13  1  0  0  0  0
  9 10  1  0  0  0  0
  9 23  1  0  0  0  0
  9 24  1  6  0  0  0
 10  5  1  1  0  0  0
 10 11  1  0  0  0  0
 10 18  1  6  0  0  0
 11 12  1  0  0  0  0
 12 13  1  0  0  0  0
 13 14  1  0  0  0  0
 14 15  1  0  0  0  0
 15 16  1  0  0  0  0
 15 17  1  0  0  0  0
 16 17  1  0  0  0  0
 18 19  1  0  0  0  0
 18 20  1  0  0  0  0
 20 21  2  0  0  0  0
 20 22  1  0  0  0  0
 22 23  1  0  0  0  0
M  END
>  <n>
122

>  <SMILES>
O1[C@@H]2[C@]34CCN([C@H](Cc5c3c1c(O)cc5)[C@]4(O)CCC2=O)CC1CC1

>  <IC50>
>1000

>  <Class>
0

>  <NAME>
AZ174

>  <INCHI_KEY>
DQCKKXVULJGBQN-XFWGSAIBSA-N

>  <Reference>
Mitigating the inhibition of human Bile Salt Export Pump by drugs_ opportunities provided by physicochemical property modulation,  in-silico modeling and structural modification_SI

$$$$
AZ175
  MOE2013           2D

 20 21  0  0  1  0  0  0  0  0999 V2000
    1.0570   -2.3740    0.0000 C   0  0  0  0  0  0  0  0  0  0  0  0
    2.2700   -3.2550    0.0000 C   0  0  0  0  0  0  0  0  0  0  0  0
    3.6410   -2.6450    0.0000 C   0  0  0  0  0  0  0  0  0  0  0  0
    4.8540   -3.5270    0.0000 O   0  0  0  0  0  0  0  0  0  0  0  0
    3.7970   -1.1530    0.0000 N   0  0  0  0  0  0  0  0  0  0  0  0
    2.5840   -0.2720    0.0000 C   0  0  0  0  0  0  0  0  0  0  0  0
    2.7410    1.2200    0.0000 O   0  0  0  0  0  0  0  0  0  0  0  0
    1.2140   -0.8820    0.0000 N   0  0  0  0  0  0  0  0  0  0  0  0
    0.0000    0.0000    0.0000 C   0  0  3  0  0  0  0  0  0  0  0  0
    0.0000    1.5000    0.0000 C   0  0  0  0  0  0  0  0  0  0  0  0
   -1.4270    1.9640    0.0000 C   0  0  3  0  0  0  0  0  0  0  0  0
   -2.3080    0.7500    0.0000 C   0  0  3  0  0  0  0  0  0  0  0  0
   -1.4270   -0.4640    0.0000 O   0  0  0  0  0  0  0  0  0  0  0  0
   -3.8080    0.7500    0.0000 C   0  0  0  0  0  0  0  0  0  0  0  0
   -4.5580    2.0490    0.0000 O   0  0  0  0  0  0  0  0  0  0  0  0
   -1.8900    3.3900    0.0000 O   0  0  0  0  0  0  0  0  0  0  0  0
    2.1140   -4.7470    0.0000 C   0  0  0  0  0  0  0  0  0  0  0  0
    3.3270   -5.6290    0.0000 F   0  0  0  0  0  0  0  0  0  0  0  0
    0.6720   -4.3340    0.0000 F   0  0  0  0  0  0  0  0  0  0  0  0
    1.4560   -6.0950    0.0000 F   0  0  0  0  0  0  0  0  0  0  0  0
  1  2  2  0  0  0  0
  1  8  1  0  0  0  0
  2  3  1  0  0  0  0
  2 17  1  0  0  0  0
  3  4  2  0  0  0  0
  3  5  1  0  0  0  0
  5  6  1  0  0  0  0
  6  7  2  0  0  0  0
  6  8  1  0  0  0  0
  8  9  1  0  0  0  0
  9 10  1  0  0  0  0
  9 13  1  0  0  0  0
 10 11  1  0  0  0  0
 11 12  1  0  0  0  0
 11 16  1  0  0  0  0
 12 13  1  0  0  0  0
 12 14  1  0  0  0  0
 14 15  1  0  0  0  0
 17 18  1  0  0  0  0
 17 19  1  0  0  0  0
 17 20  1  0  0  0  0
M  END
>  <n>
123

>  <SMILES>
FC(F)(F)C1=CN([C@@H]2O[C@H](CO)[C@@H](O)C2)C(=O)NC1=O

>  <IC50>
>1000

>  <Class>
0

>  <NAME>
AZ175

>  <INCHI_KEY>
VSQQQLOSPVPRAZ-RRKCRQDMSA-N

>  <Reference>
Mitigating the inhibition of human Bile Salt Export Pump by drugs_ opportunities provided by physicochemical property modulation,  in-silico modeling and structural modification_SI

$$$$
AZ176
  MOE2013           2D

 28 31  0  0  1  0  0  0  0  0999 V2000
    0.7740   -5.8020    0.0000 C   0  0  0  0  0  0  0  0  0  0  0  0
    1.7770   -4.6880    0.0000 C   0  0  3  0  0  0  0  0  0  0  0  0
    3.2450   -5.0000    0.0000 C   0  0  0  0  0  0  0  0  0  0  0  0
    3.7080   -6.4260    0.0000 C   0  0  0  0  0  0  0  0  0  0  0  0
    5.1750   -6.7380    0.0000 C   0  0  0  0  0  0  0  0  0  0  0  0
    5.6390   -8.1650    0.0000 O   0  0  0  0  0  0  0  0  0  0  0  0
    6.1790   -5.6230    0.0000 O   0  0  0  0  0  0  0  0  0  0  0  0
    1.3140   -3.2610    0.0000 C   0  0  3  0  0  0  0  0  0  0  0  0
    2.1370   -2.1290    0.0000 C   0  0  0  0  0  0  0  0  0  0  0  0
    1.3140   -0.9960    0.0000 C   0  0  0  0  0  0  0  0  0  0  0  0
   -0.0180   -1.4290    0.0000 C   0  0  3  0  0  0  0  0  0  0  0  0
   -0.0180   -2.8290    0.0000 C   0  0  2  0  0  0  0  0  0  0  0  0
   -1.2300   -3.5290    0.0000 C   0  0  0  0  0  0  0  0  0  0  0  0
   -2.4430   -2.8290    0.0000 C   0  0  0  0  0  0  0  0  0  0  0  0
   -2.4430   -1.4290    0.0000 C   0  0  3  0  0  0  0  0  0  0  0  0
   -1.2300   -0.7290    0.0000 C   0  0  3  0  0  0  0  0  0  0  0  0
   -1.2300    0.6710    0.0000 C   0  0  3  0  0  0  0  0  0  0  0  0
   -2.4430    1.3710    0.0000 C   0  0  0  0  0  0  0  0  0  0  0  0
   -3.6550    0.6710    0.0000 C   0  0  3  0  0  0  0  0  0  0  0  0
   -3.6550   -0.7290    0.0000 C   0  0  2  0  0  0  0  0  0  0  0  0
   -4.8670   -1.4290    0.0000 C   0  0  0  0  0  0  0  0  0  0  0  0
   -6.0800   -0.7290    0.0000 C   0  0  0  0  0  0  0  0  0  0  0  0
   -6.0800    0.6710    0.0000 C   0  0  3  0  0  0  0  0  0  0  0  0
   -4.8670    1.3710    0.0000 C   0  0  0  0  0  0  0  0  0  0  0  0
   -7.3790    1.4210    0.0000 O   0  0  0  0  0  0  0  0  0  0  0  0
   -3.6550   -2.2290    0.0000 C   0  0  0  0  0  0  0  0  0  0  0  0
    0.0690    1.4210    0.0000 O   0  0  0  0  0  0  0  0  0  0  0  0
    0.1390   -4.3200    0.0000 C   0  0  0  0  0  0  0  0  0  0  0  0
  1  2  1  0  0  0  0
  2  3  1  0  0  0  0
  2  8  1  0  0  0  0
  3  4  1  0  0  0  0
  4  5  1  0  0  0  0
  5  6  2  0  0  0  0
  5  7  1  0  0  0  0
  8  9  1  0  0  0  0
  8 12  1  0  0  0  0
  9 10  1  0  0  0  0
 10 11  1  0  0  0  0
 11 12  1  0  0  0  0
 11 16  1  0  0  0  0
 12 13  1  0  0  0  0
 12 28  1  6  0  0  0
 13 14  1  0  0  0  0
 14 15  1  0  0  0  0
 15 16  1  0  0  0  0
 15 20  1  0  0  0  0
 16 17  1  0  0  0  0
 17 18  1  0  0  0  0
 17 27  1  0  0  0  0
 18 19  1  0  0  0  0
 19 20  1  0  0  0  0
 19 24  1  0  0  0  0
 20 21  1  0  0  0  0
 20 26  1  6  0  0  0
 21 22  1  0  0  0  0
 22 23  1  0  0  0  0
 23 24  1  0  0  0  0
 23 25  1  0  0  0  0
M  END
>  <n>
124

>  <SMILES>
O[C@@H]1CC[C@]2([C@@H](C1)C[C@H](O)[C@H]1[C@@H]3CC[C@H]([C@@H](CCC(O)=O)C)[C@]3(CC[C@@H]12)C)C

>  <IC50>
<10

>  <Class>
1

>  <NAME>
AZ176

>  <INCHI_KEY>
RUDATBOHQWOJDD-UZVSRGJWSA-N

>  <Reference>
Mitigating the inhibition of human Bile Salt Export Pump by drugs_ opportunities provided by physicochemical property modulation,  in-silico modeling and structural modification_SI

$$$$
AZ177
  MOE2013           2D

 24 28  0  0  1  0  0  0  0  0999 V2000
   -6.8210    0.8500    0.0000 C   0  0  0  0  0  0  0  0  0  0  0  0
   -5.3940    0.3870    0.0000 C   0  0  0  0  0  0  0  0  0  0  0  0
   -4.2800    1.3910    0.0000 C   0  0  0  0  0  0  0  0  0  0  0  0
   -2.8530    0.9270    0.0000 N   0  0  3  0  0  0  0  0  0  0  0  0
   -1.7380    1.9310    0.0000 C   0  0  0  0  0  0  0  0  0  0  0  0
   -0.3120    1.4670    0.0000 C   0  0  0  0  0  0  0  0  0  0  0  0
    0.0000    0.0000    0.0000 C   0  0  2  0  0  0  0  0  0  0  0  0
    0.0000    1.5000    0.0000 C   0  0  0  0  0  0  0  0  0  0  0  0
   -1.1150    2.5040    0.0000 C   0  0  0  0  0  0  0  0  0  0  0  0
   -0.8030    3.9710    0.0000 C   0  0  0  0  0  0  0  0  0  0  0  0
    0.6240    4.4340    0.0000 C   0  0  0  0  0  0  0  0  0  0  0  0
    1.7380    3.4310    0.0000 C   0  0  0  0  0  0  0  0  0  0  0  0
    1.4270    1.9640    0.0000 C   0  0  0  0  0  0  0  0  0  0  0  0
    2.3080    0.7500    0.0000 O   0  0  0  0  0  0  0  0  0  0  0  0
    1.4270   -0.4640    0.0000 C   0  0  3  0  0  0  0  0  0  0  0  0
    1.7380   -1.9310    0.0000 C   0  0  0  0  0  0  0  0  0  0  0  0
    3.1650   -2.3940    0.0000 O   0  0  0  0  0  0  0  0  0  0  0  0
    0.6240   -2.9340    0.0000 C   0  0  0  0  0  0  0  0  0  0  0  0
   -0.8030   -2.4710    0.0000 C   0  0  0  0  0  0  0  0  0  0  0  0
   -1.1150   -1.0040    0.0000 C   0  0  1  0  0  0  0  0  0  0  0  0
   -2.5410   -0.5400    0.0000 C   0  0  3  0  0  0  0  0  0  0  0  0
   -2.5980    1.5000    0.0000 C   0  0  0  0  0  0  0  0  0  0  0  0
   -2.2290   -2.0070    0.0000 O   0  0  0  0  0  0  0  0  0  0  0  0
    3.1650    3.8940    0.0000 O   0  0  0  0  0  0  0  0  0  0  0  0
  1  2  2  0  0  0  0
  2  3  1  0  0  0  0
  3  4  1  0  0  0  0
  4  5  1  0  0  0  0
  4 21  1  0  0  0  0
  5  6  1  0  0  0  0
  6  7  1  0  0  0  0
  7  8  1  1  0  0  0
  7 15  1  6  0  0  0
  7 20  1  0  0  0  0
  8  9  2  0  0  0  0
  8 13  1  0  0  0  0
  9 10  1  0  0  0  0
  9 22  1  0  0  0  0
 10 11  2  0  0  0  0
 11 12  1  0  0  0  0
 12 13  2  0  0  0  0
 12 24  1  0  0  0  0
 13 14  1  0  0  0  0
 14 15  1  0  0  0  0
 15 16  1  0  0  0  0
 16 17  2  0  0  0  0
 16 18  1  0  0  0  0
 18 19  1  0  0  0  0
 19 20  1  0  0  0  0
 20 21  1  0  0  0  0
 20 23  1  6  0  0  0
 21 22  1  0  0  0  0
M  END
>  <n>
125

>  <SMILES>
O1[C@@H]2[C@]34CCN([C@H](Cc5c3c1c(O)cc5)[C@]4(O)CCC2=O)CC=C

>  <IC50>
549

>  <Class>
0

>  <NAME>
AZ177

>  <INCHI_KEY>
UZHSEJADLWPNLE-GRGSLBFTSA-N

>  <Reference>
Mitigating the inhibition of human Bile Salt Export Pump by drugs_ opportunities provided by physicochemical property modulation,  in-silico modeling and structural modification_SI

$$$$
AZ178
  MOE2013           2D

 29 30  0  0  1  0  0  0  0  0999 V2000
    2.9330   -1.8990    0.0000 C   0  0  0  0  0  0  0  0  0  0  0  0
    3.8970   -0.7500    0.0000 C   0  0  2  0  0  0  0  0  0  0  0  0
    5.1960    0.0000    0.0000 C   0  0  0  0  0  0  0  0  0  0  0  0
    6.4950   -0.7500    0.0000 S   0  0  0  0  0  0  0  0  0  0  0  0
    5.5310   -1.8990    0.0000 O   0  0  0  0  0  0  0  0  0  0  0  0
    7.4590   -1.8990    0.0000 O   0  0  0  0  0  0  0  0  0  0  0  0
    7.7940    0.0000    0.0000 C   0  0  0  0  0  0  0  0  0  0  0  0
    9.0930   -0.7500    0.0000 C   0  0  0  0  0  0  0  0  0  0  0  0
   10.3920    0.0000    0.0000 C   0  0  0  0  0  0  0  0  0  0  0  0
   10.3920    1.5000    0.0000 C   0  0  0  0  0  0  0  0  0  0  0  0
    9.0930    2.2500    0.0000 C   0  0  0  0  0  0  0  0  0  0  0  0
    7.7940    1.5000    0.0000 C   0  0  0  0  0  0  0  0  0  0  0  0
   11.6910    2.2500    0.0000 F   0  0  0  0  0  0  0  0  0  0  0  0
    2.5980    0.0000    0.0000 C   0  0  0  0  0  0  0  0  0  0  0  0
    2.5980    1.5000    0.0000 O   0  0  0  0  0  0  0  0  0  0  0  0
    1.2990   -0.7500    0.0000 N   0  0  0  0  0  0  0  0  0  0  0  0
    0.0000    0.0000    0.0000 C   0  0  0  0  0  0  0  0  0  0  0  0
    0.0000    1.5000    0.0000 C   0  0  0  0  0  0  0  0  0  0  0  0
   -1.2990    2.2500    0.0000 C   0  0  0  0  0  0  0  0  0  0  0  0
   -2.5980    1.5000    0.0000 C   0  0  0  0  0  0  0  0  0  0  0  0
   -2.5980    0.0000    0.0000 C   0  0  0  0  0  0  0  0  0  0  0  0
   -1.2990   -0.7500    0.0000 C   0  0  0  0  0  0  0  0  0  0  0  0
   -3.8970   -0.7500    0.0000 C   0  0  0  0  0  0  0  0  0  0  0  0
   -5.1960    0.0000    0.0000 F   0  0  0  0  0  0  0  0  0  0  0  0
   -4.8610   -1.8990    0.0000 F   0  0  0  0  0  0  0  0  0  0  0  0
   -2.9330   -1.8990    0.0000 F   0  0  0  0  0  0  0  0  0  0  0  0
   -3.8970    2.2500    0.0000 C   0  0  0  0  0  0  0  0  0  0  0  0
   -5.1960    3.0000    0.0000 N   0  0  0  0  0  0  0  0  0  0  0  0
    4.8610   -1.8990    0.0000 O   0  0  0  0  0  0  0  0  0  0  0  0
  2  1  1  1  0  0  0
  2  3  1  0  0  0  0
  2 14  1  0  0  0  0
  2 29  1  6  0  0  0
  3  4  1  0  0  0  0
  4  5  2  0  0  0  0
  4  6  2  0  0  0  0
  4  7  1  0  0  0  0
  7  8  1  0  0  0  0
  7 12  2  0  0  0  0
  8  9  2  0  0  0  0
  9 10  1  0  0  0  0
 10 11  2  0  0  0  0
 10 13  1  0  0  0  0
 11 12  1  0  0  0  0
 14 15  2  0  0  0  0
 14 16  1  0  0  0  0
 16 17  1  0  0  0  0
 17 18  1  0  0  0  0
 17 22  2  0  0  0  0
 18 19  2  0  0  0  0
 19 20  1  0  0  0  0
 20 21  2  0  0  0  0
 20 27  1  0  0  0  0
 21 22  1  0  0  0  0
 21 23  1  0  0  0  0
 23 24  1  0  0  0  0
 23 25  1  0  0  0  0
 23 26  1  0  0  0  0
 27 28  3  0  0  0  0
M  END
>  <n>
126

>  <SMILES>
S(=O)(=O)(C[C@](O)(C(=O)Nc1cc(C(F)(F)F)c(cc1)C#N)C)c1ccc(F)cc1

>  <IC50>
<10

>  <Class>
1

>  <NAME>
AZ178

>  <INCHI_KEY>
LKJPYSCBVHEWIU-KRWDZBQOSA-N

>  <Reference>
Mitigating the inhibition of human Bile Salt Export Pump by drugs_ opportunities provided by physicochemical property modulation,  in-silico modeling and structural modification_SI

$$$$
AZ179
  MOE2013           2D

 18 19  0  0  1  0  0  0  0  0999 V2000
    1.2990   -0.7500    0.0000 C   0  0  0  0  0  0  0  0  0  0  0  0
    0.0000    0.0000    0.0000 C   0  0  0  0  0  0  0  0  0  0  0  0
    0.0000    1.5000    0.0000 C   0  0  0  0  0  0  0  0  0  0  0  0
   -1.2990    2.2500    0.0000 C   0  0  0  0  0  0  0  0  0  0  0  0
   -2.5980    1.5000    0.0000 C   0  0  0  0  0  0  0  0  0  0  0  0
   -2.5980    0.0000    0.0000 C   0  0  0  0  0  0  0  0  0  0  0  0
   -1.2990   -0.7500    0.0000 C   0  0  0  0  0  0  0  0  0  0  0  0
   -1.2990   -2.2500    0.0000 N   0  0  0  0  0  0  0  0  0  0  0  0
    0.0000   -3.0000    0.0000 C   0  0  0  0  0  0  0  0  0  0  0  0
    1.2990   -2.2500    0.0000 O   0  0  0  0  0  0  0  0  0  0  0  0
    0.0000   -4.5000    0.0000 C   0  0  3  0  0  0  0  0  0  0  0  0
   -1.2990   -5.2500    0.0000 C   0  0  0  0  0  0  0  0  0  0  0  0
   -1.2990   -6.7500    0.0000 C   0  0  0  0  0  0  0  0  0  0  0  0
    0.0000   -7.5000    0.0000 C   0  0  0  0  0  0  0  0  0  0  0  0
    1.2990   -6.7500    0.0000 C   0  0  0  0  0  0  0  0  0  0  0  0
    1.2990   -5.2500    0.0000 N   0  0  3  0  0  0  0  0  0  0  0  0
    2.5980   -4.5000    0.0000 C   0  0  0  0  0  0  0  0  0  0  0  0
   -3.8970   -0.7500    0.0000 C   0  0  0  0  0  0  0  0  0  0  0  0
  1  2  1  0  0  0  0
  2  3  1  0  0  0  0
  2  7  2  0  0  0  0
  3  4  2  0  0  0  0
  4  5  1  0  0  0  0
  5  6  2  0  0  0  0
  6  7  1  0  0  0  0
  6 18  1  0  0  0  0
  7  8  1  0  0  0  0
  8  9  1  0  0  0  0
  9 10  2  0  0  0  0
  9 11  1  0  0  0  0
 11 12  1  0  0  0  0
 11 16  1  0  0  0  0
 12 13  1  0  0  0  0
 13 14  1  0  0  0  0
 14 15  1  0  0  0  0
 15 16  1  0  0  0  0
 16 17  1  0  0  0  0
M  END
>  <n>
127

>  <SMILES>
O=C(Nc1c(cccc1C)C)[C@@H]1N(CCCC1)C

>  <IC50>
>1000

>  <Class>
0

>  <NAME>
AZ179

>  <INCHI_KEY>
INWLQCZOYSRPNW-CYBMUJFWSA-N

>  <Reference>
Mitigating the inhibition of human Bile Salt Export Pump by drugs_ opportunities provided by physicochemical property modulation,  in-silico modeling and structural modification_SI

$$$$
AZ18
  MOE2013           2D

 42 47  0  0  0  0  0  0  0  0999 V2000
    2.5980   10.5000    0.0000 C   0  0  0  0  0  0  0  0  0  0  0  0
    2.5980    9.0000    0.0000 C   0  0  0  0  0  0  0  0  0  0  0  0
    1.2990    8.2500    0.0000 C   0  0  0  0  0  0  0  0  0  0  0  0
    1.2990    6.7500    0.0000 C   0  0  0  0  0  0  0  0  0  0  0  0
    2.5980    6.0000    0.0000 C   0  0  0  0  0  0  0  0  0  0  0  0
    3.8970    6.7500    0.0000 C   0  0  0  0  0  0  0  0  0  0  0  0
    3.8970    8.2500    0.0000 C   0  0  0  0  0  0  0  0  0  0  0  0
    5.1960    9.0000    0.0000 N   0  0  0  0  0  0  0  0  0  0  0  0
    5.1960   10.5000    0.0000 C   0  0  0  0  0  0  0  0  0  0  0  0
    3.8970   11.2500    0.0000 O   0  0  0  0  0  0  0  0  0  0  0  0
    6.4950   11.2500    0.0000 C   0  0  0  0  0  0  0  0  0  0  0  0
    7.7940   10.5000    0.0000 C   0  0  0  0  0  0  0  0  0  0  0  0
    9.0930   11.2500    0.0000 C   0  0  0  0  0  0  0  0  0  0  0  0
    9.0930   12.7500    0.0000 C   0  0  0  0  0  0  0  0  0  0  0  0
    7.7940   13.5000    0.0000 C   0  0  0  0  0  0  0  0  0  0  0  0
    6.4950   12.7500    0.0000 C   0  0  0  0  0  0  0  0  0  0  0  0
    7.7940   15.0000    0.0000 O   0  0  0  0  0  0  0  0  0  0  0  0
    9.0930   15.7500    0.0000 C   0  0  0  0  0  0  0  0  0  0  0  0
   10.3920   15.0000    0.0000 C   0  0  0  0  0  0  0  0  0  0  0  0
   11.6910   15.7500    0.0000 C   0  0  0  0  0  0  0  0  0  0  0  0
   11.6910   17.2500    0.0000 N   0  0  0  0  0  0  0  0  0  0  0  0
   10.3920   18.0000    0.0000 C   0  0  0  0  0  0  0  0  0  0  0  0
    9.0930   17.2500    0.0000 C   0  0  0  0  0  0  0  0  0  0  0  0
   12.9900   18.0000    0.0000 C   0  0  0  0  0  0  0  0  0  0  0  0
   12.9900   19.5000    0.0000 C   0  0  0  0  0  0  0  0  0  0  0  0
   14.2890   17.2500    0.0000 C   0  0  0  0  0  0  0  0  0  0  0  0
    2.5980    4.5000    0.0000 N   0  0  0  0  0  0  0  0  0  0  0  0
    1.2990    3.7500    0.0000 C   0  0  0  0  0  0  0  0  0  0  0  0
    0.0000    4.5000    0.0000 O   0  0  0  0  0  0  0  0  0  0  0  0
    1.2990    2.2500    0.0000 C   0  0  0  0  0  0  0  0  0  0  0  0
    2.5980    1.5000    0.0000 C   0  0  0  0  0  0  0  0  0  0  0  0
    2.5980    0.0000    0.0000 C   0  0  0  0  0  0  0  0  0  0  0  0
    1.2990   -0.7500    0.0000 C   0  0  0  0  0  0  0  0  0  0  0  0
    0.0000    0.0000    0.0000 C   0  0  0  0  0  0  0  0  0  0  0  0
    0.0000    1.5000    0.0000 C   0  0  0  0  0  0  0  0  0  0  0  0
   -1.4270    1.9640    0.0000 O   0  0  0  0  0  0  0  0  0  0  0  0
   -2.3080    0.7500    0.0000 C   0  0  0  0  0  0  0  0  0  0  0  0
   -1.4270   -0.4640    0.0000 C   0  0  0  0  0  0  0  0  0  0  0  0
   -2.0370   -1.8340    0.0000 C   0  0  0  0  0  0  0  0  0  0  0  0
   -3.5280   -1.9910    0.0000 C   0  0  0  0  0  0  0  0  0  0  0  0
   -4.4100   -0.7770    0.0000 C   0  0  0  0  0  0  0  0  0  0  0  0
   -3.8000    0.5930    0.0000 C   0  0  0  0  0  0  0  0  0  0  0  0
  1  2  1  0  0  0  0
  2  3  1  0  0  0  0
  2  7  2  0  0  0  0
  3  4  2  0  0  0  0
  4  5  1  0  0  0  0
  5  6  2  0  0  0  0
  5 27  1  0  0  0  0
  6  7  1  0  0  0  0
  7  8  1  0  0  0  0
  8  9  1  0  0  0  0
  9 10  2  0  0  0  0
  9 11  1  0  0  0  0
 11 12  1  0  0  0  0
 11 16  2  0  0  0  0
 12 13  2  0  0  0  0
 13 14  1  0  0  0  0
 14 15  2  0  0  0  0
 15 16  1  0  0  0  0
 15 17  1  0  0  0  0
 17 18  1  0  0  0  0
 18 19  1  0  0  0  0
 18 23  1  0  0  0  0
 19 20  1  0  0  0  0
 20 21  1  0  0  0  0
 21 22  1  0  0  0  0
 21 24  1  0  0  0  0
 22 23  1  0  0  0  0
 24 25  1  0  0  0  0
 24 26  1  0  0  0  0
 27 28  1  0  0  0  0
 28 29  2  0  0  0  0
 28 30  1  0  0  0  0
 30 31  1  0  0  0  0
 30 35  2  0  0  0  0
 31 32  2  0  0  0  0
 32 33  1  0  0  0  0
 33 34  2  0  0  0  0
 34 35  1  0  0  0  0
 34 38  1  0  0  0  0
 35 36  1  0  0  0  0
 36 37  1  0  0  0  0
 37 38  1  0  0  0  0
 37 42  2  0  0  0  0
 38 39  2  0  0  0  0
 39 40  1  0  0  0  0
 40 41  2  0  0  0  0
 41 42  1  0  0  0  0
M  END
>  <n>
128

>  <SMILES>
o1c2c(c3c1cccc3)cccc2C(=O)Nc1cc(NC(=O)c2cc(OC3CCN(CC3)C(C)C)ccc2)c(cc1)C

>  <IC50>
<10

>  <Class>
1

>  <NAME>
AZ18

>  <INCHI_KEY>
RWEWYSQVEXHIMO-UHFFFAOYSA-N

>  <Reference>
Mitigating the inhibition of human Bile Salt Export Pump by drugs_ opportunities provided by physicochemical property modulation,  in-silico modeling and structural modification_SI

$$$$
AZ180
  MOE2013           2D

 34 36  0  0  1  0  0  0  0  0999 V2000
    1.2990   -0.7500    0.0000 C   0  0  0  0  0  0  0  0  0  0  0  0
    0.0000    0.0000    0.0000 C   0  0  0  0  0  0  0  0  0  0  0  0
    0.0000    1.5000    0.0000 C   0  0  0  0  0  0  0  0  0  0  0  0
   -1.2990    2.2500    0.0000 C   0  0  0  0  0  0  0  0  0  0  0  0
   -2.5980    1.5000    0.0000 C   0  0  0  0  0  0  0  0  0  0  0  0
   -2.5980    0.0000    0.0000 C   0  0  0  0  0  0  0  0  0  0  0  0
   -1.2990   -0.7500    0.0000 C   0  0  0  0  0  0  0  0  0  0  0  0
   -3.8970   -0.7500    0.0000 N   0  3  0  0  0  0  0  0  0  0  0  0
   -3.8970   -2.2500    0.0000 O   0  0  0  0  0  0  0  0  0  0  0  0
   -5.1960    0.0000    0.0000 O   0  5  0  0  0  0  0  0  0  0  0  0
   -3.8970    2.2500    0.0000 O   0  0  0  0  0  0  0  0  0  0  0  0
   -3.8970    3.7500    0.0000 C   0  0  0  0  0  0  0  0  0  0  0  0
   -2.4200    3.4900    0.0000 C   0  0  0  0  0  0  0  0  0  0  0  0
   -3.3840    5.1600    0.0000 C   0  0  0  0  0  0  0  0  0  0  0  0
   -5.1960    4.5000    0.0000 C   0  0  3  0  0  0  0  0  0  0  0  0
   -5.1960    6.0000    0.0000 O   0  0  0  0  0  0  0  0  0  0  0  0
   -6.4950    6.7500    0.0000 C   0  0  0  0  0  0  0  0  0  0  0  0
   -7.7940    6.0000    0.0000 C   0  0  3  0  0  0  0  0  0  0  0  0
   -7.7940    4.5000    0.0000 C   0  0  3  0  0  0  0  0  0  0  0  0
   -6.4950    3.7500    0.0000 O   0  0  0  0  0  0  0  0  0  0  0  0
   -9.0930    3.7500    0.0000 C   0  0  0  0  0  0  0  0  0  0  0  0
  -10.3920    4.5000    0.0000 C   0  0  0  0  0  0  0  0  0  0  0  0
  -11.6910    3.7500    0.0000 C   0  0  0  0  0  0  0  0  0  0  0  0
  -11.6910    2.2500    0.0000 C   0  0  0  0  0  0  0  0  0  0  0  0
  -10.3920    1.5000    0.0000 N   0  0  0  0  0  0  0  0  0  0  0  0
   -9.0930    2.2500    0.0000 C   0  0  0  0  0  0  0  0  0  0  0  0
   -9.0930    6.7500    0.0000 C   0  0  0  0  0  0  0  0  0  0  0  0
   -9.0930    8.2500    0.0000 C   0  0  0  0  0  0  0  0  0  0  0  0
  -10.3920    9.0000    0.0000 C   0  0  0  0  0  0  0  0  0  0  0  0
  -11.6910    8.2500    0.0000 C   0  0  0  0  0  0  0  0  0  0  0  0
  -12.9900    9.0000    0.0000 C   0  0  0  0  0  0  0  0  0  0  0  0
  -14.2890    8.2500    0.0000 C   0  0  0  0  0  0  0  0  0  0  0  0
  -15.5880    9.0000    0.0000 O   0  0  0  0  0  0  0  0  0  0  0  0
  -14.2890    6.7500    0.0000 O   0  0  0  0  0  0  0  0  0  0  0  0
  1  2  1  0  0  0  0
  2  3  2  0  0  0  0
  2  7  1  0  0  0  0
  3  4  1  0  0  0  0
  4  5  2  0  0  0  0
  5  6  1  0  0  0  0
  5 11  1  0  0  0  0
  6  7  2  0  0  0  0
  6  8  1  0  0  0  0
  8  9  2  0  0  0  0
  8 10  1  0  0  0  0
 11 12  1  0  0  0  0
 12 13  1  0  0  0  0
 12 14  1  0  0  0  0
 12 15  1  0  0  0  0
 15 16  1  0  0  0  0
 15 20  1  0  0  0  0
 16 17  1  0  0  0  0
 17 18  1  0  0  0  0
 18 19  1  0  0  0  0
 18 27  1  0  0  0  0
 19 20  1  0  0  0  0
 19 21  1  0  0  0  0
 21 22  1  0  0  0  0
 21 26  2  0  0  0  0
 22 23  2  0  0  0  0
 23 24  1  0  0  0  0
 24 25  2  0  0  0  0
 25 26  1  0  0  0  0
 27 28  1  0  0  0  0
 28 29  2  0  0  0  0
 29 30  1  0  0  0  0
 30 31  1  0  0  0  0
 31 32  1  0  0  0  0
 32 33  2  0  0  0  0
 32 34  1  0  0  0  0
M  CHG  1   8   1
M  CHG  1  10  -1
M  END
>  <n>
129

>  <SMILES>
O1[C@@H]([C@@H](CO[C@@H]1C(Oc1ccc(cc1[N+](=O)[O-])C)(C)C)C\C=C/CCC(O)=O)c1cccnc1

>  <IC50>
<10

>  <Class>
1

>  <NAME>
AZ180

>  <INCHI_KEY>
VGBBXLWOWUXXFE-GWLGBLMRSA-N

>  <Reference>
Mitigating the inhibition of human Bile Salt Export Pump by drugs_ opportunities provided by physicochemical property modulation,  in-silico modeling and structural modification_SI

$$$$
AZ181
  MOE2013           2D

 26 26  0  0  1  0  0  0  0  0999 V2000
   10.3350   -1.0860    0.0000 C   0  0  0  0  0  0  0  0  0  0  0  0
    8.9650   -1.6960    0.0000 C   0  0  0  0  0  0  0  0  0  0  0  0
    7.7520   -0.8150    0.0000 C   0  0  0  0  0  0  0  0  0  0  0  0
    6.3810   -1.4250    0.0000 C   0  0  0  0  0  0  0  0  0  0  0  0
    5.1680   -0.5430    0.0000 C   0  0  0  0  0  0  0  0  0  0  0  0
    3.7970   -1.1530    0.0000 C   0  0  3  0  0  0  0  0  0  0  0  0
    2.7180   -2.1950    0.0000 C   0  0  0  0  0  0  0  0  0  0  0  0
    2.5840   -0.2720    0.0000 C   0  0  0  0  0  0  0  0  0  0  0  0
    1.2140   -0.8820    0.0000 C   0  0  0  0  0  0  0  0  0  0  0  0
    0.0000    0.0000    0.0000 C   0  0  3  0  0  0  0  0  0  0  0  0
    0.0000    1.5000    0.0000 C   0  0  3  0  0  0  0  0  0  0  0  0
   -1.4270    1.9640    0.0000 C   0  0  0  0  0  0  0  0  0  0  0  0
   -2.3080    0.7500    0.0000 C   0  0  3  0  0  0  0  0  0  0  0  0
   -1.4270   -0.4640    0.0000 C   0  0  3  0  0  0  0  0  0  0  0  0
   -1.8900   -1.8900    0.0000 C   0  0  0  0  0  0  0  0  0  0  0  0
   -3.3570   -2.2020    0.0000 C   0  0  0  0  0  0  0  0  0  0  0  0
   -3.8210   -3.6290    0.0000 C   0  0  0  0  0  0  0  0  0  0  0  0
   -2.8170   -4.7430    0.0000 C   0  0  0  0  0  0  0  0  0  0  0  0
   -3.2810   -6.1700    0.0000 C   0  0  0  0  0  0  0  0  0  0  0  0
   -2.2770   -7.2850    0.0000 C   0  0  0  0  0  0  0  0  0  0  0  0
   -2.7400   -8.7110    0.0000 C   0  0  0  0  0  0  0  0  0  0  0  0
   -1.7370   -9.8260    0.0000 O   0  0  0  0  0  0  0  0  0  0  0  0
   -4.2080   -9.0230    0.0000 O   0  0  0  0  0  0  0  0  0  0  0  0
   -3.8080    0.7500    0.0000 O   0  0  0  0  0  0  0  0  0  0  0  0
    1.2140    2.3820    0.0000 O   0  0  0  0  0  0  0  0  0  0  0  0
    4.6360   -2.3970    0.0000 O   0  0  0  0  0  0  0  0  0  0  0  0
  1  2  1  0  0  0  0
  2  3  1  0  0  0  0
  3  4  1  0  0  0  0
  4  5  1  0  0  0  0
  5  6  1  0  0  0  0
  6  7  1  0  0  0  0
  6  8  1  0  0  0  0
  6 26  1  0  0  0  0
  8  9  2  0  0  0  0
  9 10  1  0  0  0  0
 10 11  1  0  0  0  0
 10 14  1  0  0  0  0
 11 12  1  0  0  0  0
 11 25  1  0  0  0  0
 12 13  1  0  0  0  0
 13 14  1  0  0  0  0
 13 24  1  0  0  0  0
 14 15  1  0  0  0  0
 15 16  1  0  0  0  0
 16 17  2  0  0  0  0
 17 18  1  0  0  0  0
 18 19  1  0  0  0  0
 19 20  1  0  0  0  0
 20 21  1  0  0  0  0
 21 22  2  0  0  0  0
 21 23  1  0  0  0  0
M  END
>  <n>
130

>  <SMILES>
O[C@H]1C[C@@H](O)[C@H](\C=C\C(O)(CCCCC)C)[C@H]1C\C=C/CCCC(O)=O

>  <IC50>
328.7

>  <Class>
0

>  <NAME>
AZ181

>  <INCHI_KEY>
DLJKPYFALUEJCK-HGUCYINHSA-N

>  <Reference>
Mitigating the inhibition of human Bile Salt Export Pump by drugs_ opportunities provided by physicochemical property modulation,  in-silico modeling and structural modification_SI

$$$$
AZ182
  MOE2013           2D

 24 26  0  0  1  0  0  0  0  0999 V2000
    3.8970   -0.7500    0.0000 C   0  0  0  0  0  0  0  0  0  0  0  0
    2.5980    0.0000    0.0000 C   0  0  0  0  0  0  0  0  0  0  0  0
    1.2990   -0.7500    0.0000 C   0  0  0  0  0  0  0  0  0  0  0  0
    0.0000    0.0000    0.0000 N   0  0  0  0  0  0  0  0  0  0  0  0
    0.0000    1.5000    0.0000 C   0  0  3  0  0  0  0  0  0  0  0  0
   -1.5000    1.5000    0.0000 C   0  0  3  0  0  0  0  0  0  0  0  0
   -1.5000    0.0000    0.0000 C   0  0  0  0  0  0  0  0  0  0  0  0
   -2.5610   -1.0610    0.0000 O   0  0  0  0  0  0  0  0  0  0  0  0
   -2.5610    2.5610    0.0000 N   0  0  0  0  0  0  0  0  0  0  0  0
   -4.0100    2.1720    0.0000 C   0  0  0  0  0  0  0  0  0  0  0  0
   -4.3980    0.7240    0.0000 O   0  0  0  0  0  0  0  0  0  0  0  0
   -5.0700    3.2330    0.0000 C   0  0  3  0  0  0  0  0  0  0  0  0
   -6.5190    2.8450    0.0000 C   0  0  0  0  0  0  0  0  0  0  0  0
   -7.5800    3.9060    0.0000 C   0  0  0  0  0  0  0  0  0  0  0  0
   -9.0290    3.5170    0.0000 C   0  0  0  0  0  0  0  0  0  0  0  0
   -9.4170    2.0680    0.0000 C   0  0  0  0  0  0  0  0  0  0  0  0
   -8.3560    1.0080    0.0000 C   0  0  0  0  0  0  0  0  0  0  0  0
   -6.9070    1.3960    0.0000 C   0  0  0  0  0  0  0  0  0  0  0  0
   -4.6820    4.6820    0.0000 N   0  0  0  0  0  0  0  0  0  0  0  0
    1.2990    2.2500    0.0000 S   0  0  0  0  0  0  0  0  0  0  0  0
    2.5980    1.5000    0.0000 C   0  0  0  0  0  0  0  0  0  0  0  0
    1.2990   -2.2500    0.0000 C   0  0  0  0  0  0  0  0  0  0  0  0
    2.5980   -3.0000    0.0000 O   0  0  0  0  0  0  0  0  0  0  0  0
    0.0000   -3.0000    0.0000 O   0  0  0  0  0  0  0  0  0  0  0  0
  1  2  1  0  0  0  0
  2  3  2  0  0  0  0
  2 21  1  0  0  0  0
  3  4  1  0  0  0  0
  3 22  1  0  0  0  0
  4  5  1  0  0  0  0
  4  7  1  0  0  0  0
  5  6  1  0  0  0  0
  5 20  1  0  0  0  0
  6  7  1  0  0  0  0
  6  9  1  0  0  0  0
  7  8  2  0  0  0  0
  9 10  1  0  0  0  0
 10 11  2  0  0  0  0
 10 12  1  0  0  0  0
 12 13  1  0  0  0  0
 12 19  1  0  0  0  0
 13 14  2  0  0  0  0
 13 18  1  0  0  0  0
 14 15  1  0  0  0  0
 15 16  1  0  0  0  0
 16 17  2  0  0  0  0
 17 18  1  0  0  0  0
 20 21  1  0  0  0  0
 22 23  2  0  0  0  0
 22 24  1  0  0  0  0
M  END
>  <n>
131

>  <SMILES>
S1CC(C)=C(N2C1[C@H](NC(=O)C(N)C=1CC=CCC=1)C2=O)C(O)=O

>  <IC50>
>1000

>  <Class>
0

>  <NAME>
AZ182

>  <INCHI_KEY>
RDLPVSKMFDYCOR-LOIXOFCESA-N

>  <Reference>
Mitigating the inhibition of human Bile Salt Export Pump by drugs_ opportunities provided by physicochemical property modulation,  in-silico modeling and structural modification_SI

$$$$
AZ184
  MOE2013           2D

 51 53  0  0  1  0  0  0  0  0999 V2000
    0.0310  -11.2480    0.0000 C   0  0  0  0  0  0  0  0  0  0  0  0
   -0.8140  -10.0090    0.0000 C   0  0  0  0  0  0  0  0  0  0  0  0
   -0.1630   -8.6570    0.0000 C   0  0  3  0  0  0  0  0  0  0  0  0
    1.2990   -8.9910    0.0000 C   0  0  1  0  0  0  0  0  0  0  0  0
    2.7610   -8.6570    0.0000 C   0  0  3  0  0  0  0  0  0  0  0  0
    3.9340   -7.7220    0.0000 C   0  0  3  0  0  0  0  0  0  0  0  0
    4.5850   -6.3700    0.0000 C   0  0  0  0  0  0  0  0  0  0  0  0
    6.0470   -6.7040    0.0000 O   0  0  0  0  0  0  0  0  0  0  0  0
    4.5850   -4.8700    0.0000 C   0  0  3  0  0  0  0  0  0  0  0  0
    3.9340   -3.5190    0.0000 C   0  0  0  0  0  0  0  0  0  0  0  0
    2.7610   -2.5840    0.0000 C   0  0  1  0  0  0  0  0  0  0  0  0
    1.2990   -2.2500    0.0000 C   0  0  3  0  0  0  0  0  0  0  0  0
   -0.1630   -2.5840    0.0000 C   0  0  3  0  0  0  0  0  0  0  0  0
   -1.3360   -3.5190    0.0000 C   0  0  3  0  0  0  0  0  0  0  0  0
   -1.9870   -4.8700    0.0000 C   0  0  3  0  0  0  0  0  0  0  0  0
   -1.9870   -6.3700    0.0000 C   0  0  0  0  0  0  0  0  0  0  0  0
   -3.4490   -6.7040    0.0000 O   0  0  0  0  0  0  0  0  0  0  0  0
   -1.3360   -7.7220    0.0000 O   0  0  0  0  0  0  0  0  0  0  0  0
   -3.4490   -4.5370    0.0000 C   0  0  0  0  0  0  0  0  0  0  0  0
   -2.5090   -2.5840    0.0000 O   0  0  0  0  0  0  0  0  0  0  0  0
   -3.9050   -3.1320    0.0000 C   0  0  3  0  0  0  0  0  0  0  0  0
   -5.0780   -2.1970    0.0000 C   0  0  0  0  0  0  0  0  0  0  0  0
   -6.4740   -2.7450    0.0000 C   0  0  1  0  0  0  0  0  0  0  0  0
   -6.6980   -4.2280    0.0000 C   0  0  3  0  0  0  0  0  0  0  0  0
   -5.5250   -5.1630    0.0000 C   0  0  3  0  0  0  0  0  0  0  0  0
   -4.1290   -4.6150    0.0000 O   0  0  0  0  0  0  0  0  0  0  0  0
   -5.7490   -6.6460    0.0000 C   0  0  0  0  0  0  0  0  0  0  0  0
   -8.0940   -4.7760    0.0000 O   0  0  0  0  0  0  0  0  0  0  0  0
   -6.7710   -1.2740    0.0000 C   0  0  0  0  0  0  0  0  0  0  0  0
   -7.9740   -2.7820    0.0000 O   0  0  0  0  0  0  0  0  0  0  0  0
   -8.7560   -1.5020    0.0000 C   0  0  0  0  0  0  0  0  0  0  0  0
   -0.8140   -1.2320    0.0000 C   0  0  0  0  0  0  0  0  0  0  0  0
    1.2990   -0.7500    0.0000 O   0  0  0  0  0  0  0  0  0  0  0  0
    0.0000    0.0000    0.0000 C   0  0  3  0  0  0  0  0  0  0  0  0
    0.0000    1.5000    0.0000 C   0  0  3  0  0  0  0  0  0  0  0  0
   -1.2990    2.2500    0.0000 C   0  0  3  0  0  0  0  0  0  0  0  0
   -2.5980    1.5000    0.0000 C   0  0  0  0  0  0  0  0  0  0  0  0
   -2.5980    0.0000    0.0000 C   0  0  3  0  0  0  0  0  0  0  0  0
   -1.2990   -0.7500    0.0000 O   0  0  0  0  0  0  0  0  0  0  0  0
   -3.8970   -0.7500    0.0000 C   0  0  0  0  0  0  0  0  0  0  0  0
   -1.2990    3.7500    0.0000 N   0  0  0  0  0  0  0  0  0  0  0  0
   -2.5980    4.5000    0.0000 C   0  0  0  0  0  0  0  0  0  0  0  0
    0.0000    4.5000    0.0000 C   0  0  0  0  0  0  0  0  0  0  0  0
    1.2990    2.2500    0.0000 O   0  0  0  0  0  0  0  0  0  0  0  0
    4.0600   -1.8340    0.0000 C   0  0  0  0  0  0  0  0  0  0  0  0
    2.5380   -1.1000    0.0000 O   0  0  0  0  0  0  0  0  0  0  0  0
    6.0470   -4.5370    0.0000 C   0  0  0  0  0  0  0  0  0  0  0  0
    5.1070   -8.6570    0.0000 C   0  0  0  0  0  0  0  0  0  0  0  0
    3.4120  -10.0090    0.0000 O   0  0  0  0  0  0  0  0  0  0  0  0
    0.4540  -10.2300    0.0000 C   0  0  0  0  0  0  0  0  0  0  0  0
    2.1440  -10.2300    0.0000 O   0  0  0  0  0  0  0  0  0  0  0  0
  1  2  1  0  0  0  0
  2  3  1  0  0  0  0
  3  4  1  0  0  0  0
  3 18  1  0  0  0  0
  4  5  1  0  0  0  0
  4 50  1  1  0  0  0
  4 51  1  6  0  0  0
  5  6  1  0  0  0  0
  5 49  1  0  0  0  0
  6  7  1  0  0  0  0
  6 48  1  0  0  0  0
  7  8  2  0  0  0  0
  7  9  1  0  0  0  0
  9 10  1  0  0  0  0
  9 47  1  0  0  0  0
 10 11  1  0  0  0  0
 11 12  1  0  0  0  0
 11 45  1  1  0  0  0
 11 46  1  6  0  0  0
 12 13  1  0  0  0  0
 12 33  1  0  0  0  0
 13 14  1  0  0  0  0
 13 32  1  0  0  0  0
 14 15  1  0  0  0  0
 14 20  1  0  0  0  0
 15 16  1  0  0  0  0
 15 19  1  0  0  0  0
 16 17  2  0  0  0  0
 16 18  1  0  0  0  0
 20 21  1  0  0  0  0
 21 22  1  0  0  0  0
 21 26  1  0  0  0  0
 22 23  1  0  0  0  0
 23 24  1  0  0  0  0
 23 29  1  1  0  0  0
 23 30  1  6  0  0  0
 24 25  1  0  0  0  0
 24 28  1  0  0  0  0
 25 26  1  0  0  0  0
 25 27  1  0  0  0  0
 30 31  1  0  0  0  0
 33 34  1  0  0  0  0
 34 35  1  0  0  0  0
 34 39  1  0  0  0  0
 35 36  1  0  0  0  0
 35 44  1  0  0  0  0
 36 37  1  0  0  0  0
 36 41  1  0  0  0  0
 37 38  1  0  0  0  0
 38 39  1  0  0  0  0
 38 40  1  0  0  0  0
 41 42  1  0  0  0  0
 41 43  1  0  0  0  0
M  END
>  <n>
133

>  <SMILES>
O1[C@H](CC)[C@](O)(C)[C@H](O)[C@@H](C)C(=O)[C@@H](C[C@](O)(C)[C@H](O[C@@H]2O[C@@H](C[C@H](N(C)C)[C@H]2O)C)[C@@H](C)[C@H](O[C@@H]2O[C@@H](C)[C@H](O)[C@](OC)(C2)C)[C@@H](C)C1=O)C

>  <IC50>
>983.1

>  <Class>
0

>  <NAME>
AZ184

>  <INCHI_KEY>
ULGZDMOVFRHVEP-RWJQBGPGSA-N

>  <Reference>
Mitigating the inhibition of human Bile Salt Export Pump by drugs_ opportunities provided by physicochemical property modulation,  in-silico modeling and structural modification_SI

$$$$
AZ185
  MOE2013           2D

 24 27  0  0  1  0  0  0  0  0999 V2000
    2.5980    0.0000    0.0000 C   0  0  0  0  0  0  0  0  0  0  0  0
    1.2990   -0.7500    0.0000 O   0  0  0  0  0  0  0  0  0  0  0  0
    0.0000    0.0000    0.0000 C   0  0  0  0  0  0  0  0  0  0  0  0
    0.0000    1.5000    0.0000 C   0  0  0  0  0  0  0  0  0  0  0  0
   -1.2990    2.2500    0.0000 C   0  0  0  0  0  0  0  0  0  0  0  0
   -2.5980    1.5000    0.0000 C   0  0  0  0  0  0  0  0  0  0  0  0
   -2.5980    0.0000    0.0000 C   0  0  0  0  0  0  0  0  0  0  0  0
   -1.2990   -0.7500    0.0000 C   0  0  0  0  0  0  0  0  0  0  0  0
   -3.8970   -0.7500    0.0000 C   0  0  0  0  0  0  0  0  0  0  0  0
   -5.1960    0.0000    0.0000 C   0  0  0  0  0  0  0  0  0  0  0  0
   -5.1960    1.5000    0.0000 C   0  0  0  0  0  0  0  0  0  0  0  0
   -3.8970    2.2500    0.0000 N   0  0  0  0  0  0  0  0  0  0  0  0
   -3.8970   -2.2500    0.0000 C   0  0  3  0  0  0  0  0  0  0  0  0
   -5.1960   -3.0000    0.0000 C   0  0  3  0  0  0  0  0  0  0  0  0
   -6.4950   -2.2500    0.0000 C   0  0  0  0  0  0  0  0  0  0  0  0
   -7.7940   -3.0000    0.0000 C   0  0  3  0  0  0  0  0  0  0  0  0
   -7.7940   -4.5000    0.0000 C   0  0  0  0  0  0  0  0  0  0  0  0
   -6.4950   -5.2500    0.0000 C   0  0  0  0  0  0  0  0  0  0  0  0
   -5.1960   -4.5000    0.0000 N   0  0  3  0  0  0  0  0  0  0  0  0
   -7.0970   -7.0350    0.0000 C   0  0  0  0  0  0  0  0  0  0  0  0
   -9.0390   -5.9140    0.0000 C   0  0  3  0  0  0  0  0  0  0  0  0
  -10.4620   -6.3880    0.0000 C   0  0  0  0  0  0  0  0  0  0  0  0
  -10.7630   -7.8580    0.0000 C   0  0  0  0  0  0  0  0  0  0  0  0
   -2.5980   -3.0000    0.0000 O   0  0  0  0  0  0  0  0  0  0  0  0
  1  2  1  0  0  0  0
  2  3  1  0  0  0  0
  3  4  1  0  0  0  0
  3  8  2  0  0  0  0
  4  5  2  0  0  0  0
  5  6  1  0  0  0  0
  6  7  1  0  0  0  0
  6 12  2  0  0  0  0
  7  8  1  0  0  0  0
  7  9  2  0  0  0  0
  9 10  1  0  0  0  0
  9 13  1  0  0  0  0
 10 11  2  0  0  0  0
 11 12  1  0  0  0  0
 13 14  1  0  0  0  0
 13 24  1  0  0  0  0
 14 15  1  0  0  0  0
 14 19  1  0  0  0  0
 15 16  1  0  0  0  0
 16 17  1  0  0  0  0
 16 21  1  0  0  0  0
 17 18  1  0  0  0  0
 18 19  1  0  0  0  0
 19 20  1  0  0  0  0
 20 21  1  0  0  0  0
 21 22  1  0  0  0  0
 22 23  2  0  0  0  0
M  END
>  <n>
134

>  <SMILES>
O(C)c1cc2c(nccc2[C@@H](O)C2N3CC(C(C2)CC3)C=C)cc1

>  <IC50>
98.83

>  <Class>
0

>  <NAME>
AZ185

>  <INCHI_KEY>
LOUPRKONTZGTKE-WGFDLZGGSA-N

>  <Reference>
Mitigating the inhibition of human Bile Salt Export Pump by drugs_ opportunities provided by physicochemical property modulation,  in-silico modeling and structural modification_SI

$$$$
AZ186
  MOE2013           2D

 34 37  0  0  1  0  0  0  0  0999 V2000
    2.5980   -3.0000    0.0000 C   0  0  0  0  0  0  0  0  0  0  0  0
    1.2990   -2.2500    0.0000 N   0  0  0  0  0  0  0  0  0  0  0  0
    0.0000   -3.0000    0.0000 C   0  0  0  0  0  0  0  0  0  0  0  0
    1.2990   -0.7500    0.0000 C   0  0  0  0  0  0  0  0  0  0  0  0
    0.0000    0.0000    0.0000 C   0  0  0  0  0  0  0  0  0  0  0  0
    0.0000    1.5000    0.0000 C   0  0  0  0  0  0  0  0  0  0  0  0
    1.2990    2.2500    0.0000 N   0  0  0  0  0  0  0  0  0  0  0  0
    2.5980    1.5000    0.0000 C   0  0  0  0  0  0  0  0  0  0  0  0
    2.5980    0.0000    0.0000 N   0  0  0  0  0  0  0  0  0  0  0  0
   -1.4270    1.9640    0.0000 N   0  0  0  0  0  0  0  0  0  0  0  0
   -2.3080    0.7500    0.0000 C   0  0  0  0  0  0  0  0  0  0  0  0
   -1.4270   -0.4640    0.0000 N   0  0  0  0  0  0  0  0  0  0  0  0
   -1.8900    3.3900    0.0000 C   0  0  3  0  0  0  0  0  0  0  0  0
   -1.0080    4.6040    0.0000 C   0  0  3  0  0  0  0  0  0  0  0  0
   -1.8900    5.8170    0.0000 C   0  0  3  0  0  0  0  0  0  0  0  0
   -3.3170    5.3540    0.0000 C   0  0  3  0  0  0  0  0  0  0  0  0
   -3.3170    3.8540    0.0000 O   0  0  0  0  0  0  0  0  0  0  0  0
   -4.5300    6.2350    0.0000 C   0  0  0  0  0  0  0  0  0  0  0  0
   -4.3730    7.7270    0.0000 O   0  0  0  0  0  0  0  0  0  0  0  0
   -1.4270    7.2440    0.0000 N   0  0  0  0  0  0  0  0  0  0  0  0
   -2.4300    8.3580    0.0000 C   0  0  0  0  0  0  0  0  0  0  0  0
   -3.8980    8.0470    0.0000 O   0  0  0  0  0  0  0  0  0  0  0  0
   -1.9670    9.7850    0.0000 C   0  0  3  0  0  0  0  0  0  0  0  0
   -2.9700   10.9000    0.0000 C   0  0  0  0  0  0  0  0  0  0  0  0
   -2.5070   12.3260    0.0000 C   0  0  0  0  0  0  0  0  0  0  0  0
   -1.0400   12.6380    0.0000 C   0  0  0  0  0  0  0  0  0  0  0  0
   -0.5760   14.0650    0.0000 C   0  0  0  0  0  0  0  0  0  0  0  0
   -1.5800   15.1800    0.0000 C   0  0  0  0  0  0  0  0  0  0  0  0
   -3.0470   14.8680    0.0000 C   0  0  0  0  0  0  0  0  0  0  0  0
   -3.5110   13.4410    0.0000 C   0  0  0  0  0  0  0  0  0  0  0  0
   -1.1160   16.6060    0.0000 O   0  0  0  0  0  0  0  0  0  0  0  0
   -2.1200   17.7210    0.0000 C   0  0  0  0  0  0  0  0  0  0  0  0
   -0.5000   10.0970    0.0000 N   0  0  0  0  0  0  0  0  0  0  0  0
    0.4920    4.6040    0.0000 O   0  0  0  0  0  0  0  0  0  0  0  0
  1  2  1  0  0  0  0
  2  3  1  0  0  0  0
  2  4  1  0  0  0  0
  4  5  1  0  0  0  0
  4  9  2  0  0  0  0
  5  6  2  0  0  0  0
  5 12  1  0  0  0  0
  6  7  1  0  0  0  0
  6 10  1  0  0  0  0
  7  8  2  0  0  0  0
  8  9  1  0  0  0  0
 10 11  1  0  0  0  0
 10 13  1  0  0  0  0
 11 12  2  0  0  0  0
 13 14  1  0  0  0  0
 13 17  1  0  0  0  0
 14 15  1  0  0  0  0
 14 34  1  0  0  0  0
 15 16  1  0  0  0  0
 15 20  1  0  0  0  0
 16 17  1  0  0  0  0
 16 18  1  0  0  0  0
 18 19  1  0  0  0  0
 20 21  1  0  0  0  0
 21 22  2  0  0  0  0
 21 23  1  0  0  0  0
 23 24  1  0  0  0  0
 23 33  1  0  0  0  0
 24 25  1  0  0  0  0
 25 26  1  0  0  0  0
 25 30  2  0  0  0  0
 26 27  2  0  0  0  0
 27 28  1  0  0  0  0
 28 29  2  0  0  0  0
 28 31  1  0  0  0  0
 29 30  1  0  0  0  0
 31 32  1  0  0  0  0
M  END
>  <n>
135

>  <SMILES>
O1[C@H](CO)[C@@H](NC(=O)C(N)Cc2ccc(OC)cc2)[C@@H](O)C1n1c2ncnc(N(C)C)c2nc1

>  <IC50>
>787.1

>  <Class>
0

>  <NAME>
AZ186

>  <INCHI_KEY>
RXWNCPJZOCPEPQ-JLRONHRDSA-N

>  <Reference>
Mitigating the inhibition of human Bile Salt Export Pump by drugs_ opportunities provided by physicochemical property modulation,  in-silico modeling and structural modification_SI

$$$$
AZ187
  MOE2013           2D

 26 29  0  0  1  0  0  0  0  0999 V2000
    1.3700    0.6100    0.0000 C   0  0  0  0  0  0  0  0  0  0  0  0
    0.0000    0.0000    0.0000 C   0  0  2  0  0  0  0  0  0  0  0  0
    0.0000    1.5000    0.0000 C   0  0  0  0  0  0  0  0  0  0  0  0
   -1.2990    2.2500    0.0000 C   0  0  3  0  0  0  0  0  0  0  0  0
   -2.5980    1.5000    0.0000 C   0  0  3  0  0  0  0  0  0  0  0  0
   -2.5980    0.0000    0.0000 C   0  0  3  0  0  0  0  0  0  0  0  0
   -1.2990   -0.7500    0.0000 C   0  0  3  0  0  0  0  0  0  0  0  0
   -0.9870   -2.2170    0.0000 C   0  0  0  0  0  0  0  0  0  0  0  0
    0.5050   -2.3740    0.0000 C   0  0  0  0  0  0  0  0  0  0  0  0
    1.1150   -1.0040    0.0000 C   0  0  2  0  0  0  0  0  0  0  0  0
    2.4140   -1.7540    0.0000 C   0  0  0  0  0  0  0  0  0  0  0  0
    3.7130   -1.0040    0.0000 O   0  0  0  0  0  0  0  0  0  0  0  0
    2.4140   -3.2540    0.0000 C   0  0  0  0  0  0  0  0  0  0  0  0
    3.7130   -4.0040    0.0000 O   0  0  0  0  0  0  0  0  0  0  0  0
    1.9960    0.2100    0.0000 O   0  0  0  0  0  0  0  0  0  0  0  0
   -3.8970   -0.7500    0.0000 C   0  0  0  0  0  0  0  0  0  0  0  0
   -5.1960    0.0000    0.0000 C   0  0  0  0  0  0  0  0  0  0  0  0
   -5.1960    1.5000    0.0000 C   0  0  0  0  0  0  0  0  0  0  0  0
   -6.4950    2.2500    0.0000 C   0  0  0  0  0  0  0  0  0  0  0  0
   -6.4950    3.7500    0.0000 C   0  0  0  0  0  0  0  0  0  0  0  0
   -7.7940    4.5000    0.0000 O   0  0  0  0  0  0  0  0  0  0  0  0
   -5.1960    4.5000    0.0000 C   0  0  0  0  0  0  0  0  0  0  0  0
   -3.8970    3.7500    0.0000 C   0  0  0  0  0  0  0  0  0  0  0  0
   -3.8970    2.2500    0.0000 C   0  0  2  0  0  0  0  0  0  0  0  0
   -2.5980    3.0000    0.0000 C   0  0  0  0  0  0  0  0  0  0  0  0
   -1.2990    3.7500    0.0000 O   0  0  0  0  0  0  0  0  0  0  0  0
  2  1  1  1  0  0  0
  2  3  1  0  0  0  0
  2  7  1  0  0  0  0
  2 10  1  0  0  0  0
  3  4  1  0  0  0  0
  4  5  1  0  0  0  0
  4 26  1  0  0  0  0
  5  6  1  0  0  0  0
  5 24  1  0  0  0  0
  6  7  1  0  0  0  0
  6 16  1  0  0  0  0
  7  8  1  0  0  0  0
  8  9  1  0  0  0  0
  9 10  1  0  0  0  0
 10 11  1  1  0  0  0
 10 15  1  6  0  0  0
 11 12  2  0  0  0  0
 11 13  1  0  0  0  0
 13 14  1  0  0  0  0
 16 17  1  0  0  0  0
 17 18  1  0  0  0  0
 18 19  2  0  0  0  0
 18 24  1  0  0  0  0
 19 20  1  0  0  0  0
 20 21  2  0  0  0  0
 20 22  1  0  0  0  0
 22 23  2  0  0  0  0
 23 24  1  0  0  0  0
 24 25  1  1  0  0  0
M  END
>  <n>
136

>  <SMILES>
O=C1C=C2CC[C@@H]3[C@@H]([C@]2(C=C1)C)[C@@H](O)C[C@]1([C@H]3CC[C@]1(O)C(=O)CO)C

>  <IC50>
91.47

>  <Class>
0

>  <NAME>
AZ187

>  <INCHI_KEY>
OIGNJSKKLXVSLS-VWUMJDOOSA-N

>  <Reference>
Mitigating the inhibition of human Bile Salt Export Pump by drugs_ opportunities provided by physicochemical property modulation,  in-silico modeling and structural modification_SI

$$$$
AZ188
  MOE2013           2D

 26 29  0  0  1  0  0  0  0  0999 V2000
    0.0000    3.0000    0.0000 C   0  0  0  0  0  0  0  0  0  0  0  0
    1.2990    2.2500    0.0000 C   0  0  2  0  0  0  0  0  0  0  0  0
    1.2990    3.7500    0.0000 C   0  0  0  0  0  0  0  0  0  0  0  0
    2.5980    4.5000    0.0000 C   0  0  0  0  0  0  0  0  0  0  0  0
    3.8970    3.7500    0.0000 C   0  0  0  0  0  0  0  0  0  0  0  0
    5.1960    4.5000    0.0000 O   0  0  0  0  0  0  0  0  0  0  0  0
    3.8970    2.2500    0.0000 C   0  0  0  0  0  0  0  0  0  0  0  0
    2.5980    1.5000    0.0000 C   0  0  0  0  0  0  0  0  0  0  0  0
    2.5980    0.0000    0.0000 C   0  0  0  0  0  0  0  0  0  0  0  0
    1.2990   -0.7500    0.0000 C   0  0  0  0  0  0  0  0  0  0  0  0
    0.0000    0.0000    0.0000 C   0  0  3  0  0  0  0  0  0  0  0  0
    0.0000    1.5000    0.0000 C   0  0  3  0  0  0  0  0  0  0  0  0
   -1.2990    2.2500    0.0000 C   0  0  3  0  0  0  0  0  0  0  0  0
   -2.5980    1.5000    0.0000 C   0  0  0  0  0  0  0  0  0  0  0  0
   -2.5980    0.0000    0.0000 C   0  0  1  0  0  0  0  0  0  0  0  0
   -1.2990   -0.7500    0.0000 C   0  0  3  0  0  0  0  0  0  0  0  0
   -1.6110   -2.2170    0.0000 C   0  0  0  0  0  0  0  0  0  0  0  0
   -3.1030   -2.3740    0.0000 C   0  0  0  0  0  0  0  0  0  0  0  0
   -3.7130   -1.0040    0.0000 C   0  0  2  0  0  0  0  0  0  0  0  0
   -4.5940    0.2100    0.0000 C   0  0  0  0  0  0  0  0  0  0  0  0
   -3.9840    1.5800    0.0000 O   0  0  0  0  0  0  0  0  0  0  0  0
   -6.0860    0.0530    0.0000 C   0  0  0  0  0  0  0  0  0  0  0  0
   -6.6960   -1.3170    0.0000 O   0  0  0  0  0  0  0  0  0  0  0  0
   -5.0120   -1.7540    0.0000 O   0  0  0  0  0  0  0  0  0  0  0  0
   -3.9680    0.6100    0.0000 C   0  0  0  0  0  0  0  0  0  0  0  0
   -1.2990    3.7500    0.0000 O   0  0  0  0  0  0  0  0  0  0  0  0
  2  1  1  6  0  0  0
  2  3  1  0  0  0  0
  2  8  1  0  0  0  0
  2 12  1  0  0  0  0
  3  4  1  0  0  0  0
  4  5  1  0  0  0  0
  5  6  2  0  0  0  0
  5  7  1  0  0  0  0
  7  8  2  0  0  0  0
  8  9  1  0  0  0  0
  9 10  1  0  0  0  0
 10 11  1  0  0  0  0
 11 12  1  0  0  0  0
 11 16  1  0  0  0  0
 12 13  1  0  0  0  0
 13 14  1  0  0  0  0
 13 26  1  0  0  0  0
 14 15  1  0  0  0  0
 15 16  1  0  0  0  0
 15 19  1  0  0  0  0
 15 25  1  6  0  0  0
 16 17  1  0  0  0  0
 17 18  1  0  0  0  0
 18 19  1  0  0  0  0
 19 20  1  6  0  0  0
 19 24  1  1  0  0  0
 20 21  2  0  0  0  0
 20 22  1  0  0  0  0
 22 23  1  0  0  0  0
M  END
>  <n>
137

>  <SMILES>
O=C1CC[C@@]2([C@@H]3[C@H]([C@@H]4CC[C@](O)(C(=O)CO)[C@]4(C[C@@H]3O)C)CCC2=C1)C

>  <IC50>
251.7

>  <Class>
0

>  <NAME>
AZ188

>  <INCHI_KEY>
JYGXADMDTFJGBT-VWUMJDOOSA-N

>  <Reference>
Mitigating the inhibition of human Bile Salt Export Pump by drugs_ opportunities provided by physicochemical property modulation,  in-silico modeling and structural modification_SI

$$$$
AZ189
  MOE2013           2D

 22 25  0  0  1  0  0  0  0  0999 V2000
    1.3700    0.6100    0.0000 C   0  0  0  0  0  0  0  0  0  0  0  0
    0.0000    0.0000    0.0000 C   0  0  2  0  0  0  0  0  0  0  0  0
    0.0000    1.5000    0.0000 C   0  0  0  0  0  0  0  0  0  0  0  0
   -1.2990    2.2500    0.0000 C   0  0  0  0  0  0  0  0  0  0  0  0
   -2.5980    1.5000    0.0000 C   0  0  3  0  0  0  0  0  0  0  0  0
   -3.8970    2.2500    0.0000 C   0  0  0  0  0  0  0  0  0  0  0  0
   -3.8970    3.7500    0.0000 C   0  0  0  0  0  0  0  0  0  0  0  0
   -5.1960    4.5000    0.0000 C   0  0  0  0  0  0  0  0  0  0  0  0
   -6.4950    3.7500    0.0000 C   0  0  0  0  0  0  0  0  0  0  0  0
   -6.4950    2.2500    0.0000 C   0  0  0  0  0  0  0  0  0  0  0  0
   -5.1960    1.5000    0.0000 C   0  0  0  0  0  0  0  0  0  0  0  0
   -5.1960    0.0000    0.0000 C   0  0  0  0  0  0  0  0  0  0  0  0
   -3.8970   -0.7500    0.0000 C   0  0  0  0  0  0  0  0  0  0  0  0
   -2.5980    0.0000    0.0000 C   0  0  3  0  0  0  0  0  0  0  0  0
   -1.2990   -0.7500    0.0000 C   0  0  3  0  0  0  0  0  0  0  0  0
   -0.9870   -2.2170    0.0000 C   0  0  0  0  0  0  0  0  0  0  0  0
    0.5050   -2.3740    0.0000 C   0  0  0  0  0  0  0  0  0  0  0  0
    1.1150   -1.0040    0.0000 C   0  0  1  0  0  0  0  0  0  0  0  0
    2.4140   -1.7540    0.0000 C   0  0  0  0  0  0  0  0  0  0  0  0
    3.7130   -2.5040    0.0000 C   0  0  0  0  0  0  0  0  0  0  0  0
    1.9960    0.2100    0.0000 O   0  0  0  0  0  0  0  0  0  0  0  0
   -7.7940    4.5000    0.0000 O   0  0  0  0  0  0  0  0  0  0  0  0
  2  1  1  1  0  0  0
  2  3  1  0  0  0  0
  2 15  1  0  0  0  0
  2 18  1  0  0  0  0
  3  4  1  0  0  0  0
  4  5  1  0  0  0  0
  5  6  1  0  0  0  0
  5 14  1  0  0  0  0
  6  7  1  0  0  0  0
  6 11  2  0  0  0  0
  7  8  2  0  0  0  0
  8  9  1  0  0  0  0
  9 10  2  0  0  0  0
  9 22  1  0  0  0  0
 10 11  1  0  0  0  0
 11 12  1  0  0  0  0
 12 13  1  0  0  0  0
 13 14  1  0  0  0  0
 14 15  1  0  0  0  0
 15 16  1  0  0  0  0
 16 17  1  0  0  0  0
 17 18  1  0  0  0  0
 18 19  1  6  0  0  0
 18 21  1  1  0  0  0
 19 20  3  0  0  0  0
M  END
>  <n>
138

>  <SMILES>
Oc1cc2CC[C@H]3[C@@H]4CC[C@@](O)(C#C)[C@]4(CC[C@@H]3c2cc1)C

>  <IC50>
<10

>  <Class>
1

>  <NAME>
AZ189

>  <INCHI_KEY>
BFPYWIDHMRZLRN-SLHNCBLASA-N

>  <Reference>
Mitigating the inhibition of human Bile Salt Export Pump by drugs_ opportunities provided by physicochemical property modulation,  in-silico modeling and structural modification_SI

$$$$
Physostigmine
  MOE2013           2D

 20 22  0  0  1  0  0  0  0  0999 V2000
    0.0000   -1.5000    0.0000 C   0  0  0  0  0  0  0  0  0  0  0  0
    0.0000    0.0000    0.0000 C   0  0  3  0  0  0  0  0  0  0  0  0
    1.4270   -0.4640    0.0000 C   0  0  0  0  0  0  0  0  0  0  0  0
    2.3080    0.7500    0.0000 C   0  0  0  0  0  0  0  0  0  0  0  0
    1.4270    1.9640    0.0000 N   0  0  3  0  0  0  0  0  0  0  0  0
    0.0000    1.5000    0.0000 C   0  0  3  0  0  0  0  0  0  0  0  0
   -1.4270    1.9640    0.0000 N   0  0  3  0  0  0  0  0  0  0  0  0
   -2.3080    0.7500    0.0000 C   0  0  0  0  0  0  0  0  0  0  0  0
   -1.4270   -0.4640    0.0000 C   0  0  0  0  0  0  0  0  0  0  0  0
   -2.0370   -1.8340    0.0000 C   0  0  0  0  0  0  0  0  0  0  0  0
   -3.5280   -1.9910    0.0000 C   0  0  0  0  0  0  0  0  0  0  0  0
   -4.4100   -0.7770    0.0000 C   0  0  0  0  0  0  0  0  0  0  0  0
   -3.8000    0.5930    0.0000 C   0  0  0  0  0  0  0  0  0  0  0  0
   -4.1390   -3.3610    0.0000 O   0  0  0  0  0  0  0  0  0  0  0  0
   -5.6300   -3.5180    0.0000 C   0  0  0  0  0  0  0  0  0  0  0  0
   -6.5120   -2.3040    0.0000 O   0  0  0  0  0  0  0  0  0  0  0  0
   -6.2400   -4.8880    0.0000 N   0  0  0  0  0  0  0  0  0  0  0  0
   -7.7320   -5.0450    0.0000 C   0  0  0  0  0  0  0  0  0  0  0  0
   -1.8900    3.3900    0.0000 C   0  0  0  0  0  0  0  0  0  0  0  0
    1.8900    3.3900    0.0000 C   0  0  0  0  0  0  0  0  0  0  0  0
  1  2  1  0  0  0  0
  2  3  1  0  0  0  0
  2  6  1  0  0  0  0
  2  9  1  0  0  0  0
  3  4  1  0  0  0  0
  4  5  1  0  0  0  0
  5  6  1  0  0  0  0
  5 20  1  0  0  0  0
  6  7  1  0  0  0  0
  7  8  1  0  0  0  0
  7 19  1  0  0  0  0
  8  9  1  0  0  0  0
  8 13  2  0  0  0  0
  9 10  2  0  0  0  0
 10 11  1  0  0  0  0
 11 12  2  0  0  0  0
 11 14  1  0  0  0  0
 12 13  1  0  0  0  0
 14 15  1  0  0  0  0
 15 16  2  0  0  0  0
 15 17  1  0  0  0  0
 17 18  1  0  0  0  0
M  END
>  <n>
139

>  <SMILES>
O(C(=O)NC)c1cc2c(N(C3N(CCC23C)C)C)cc1

>  <IC50>
>1000

>  <Class>
0

>  <NAME>
AZ19

>  <INCHI_KEY>
PIJVFDBKTWXHHD-UHFFFAOYSA-N

>  <Reference>
Mitigating, Dawson

$$$$
AZ192
  MOE2013           2D

 30 32  0  0  1  0  0  0  0  0999 V2000
    5.1960    0.0000    0.0000 C   0  0  0  0  0  0  0  0  0  0  0  0
    3.8970   -0.7500    0.0000 C   0  0  0  0  0  0  0  0  0  0  0  0
    2.5980    0.0000    0.0000 C   0  0  0  0  0  0  0  0  0  0  0  0
    1.2990   -0.7500    0.0000 C   0  0  0  0  0  0  0  0  0  0  0  0
    0.0000    0.0000    0.0000 N   0  0  0  0  0  0  0  0  0  0  0  0
    0.0000    1.5000    0.0000 C   0  0  3  0  0  0  0  0  0  0  0  0
   -1.5000    1.5000    0.0000 C   0  0  3  0  0  0  0  0  0  0  0  0
   -1.5000    0.0000    0.0000 C   0  0  0  0  0  0  0  0  0  0  0  0
   -2.5610   -1.0610    0.0000 O   0  0  0  0  0  0  0  0  0  0  0  0
   -2.5610    2.5610    0.0000 N   0  0  0  0  0  0  0  0  0  0  0  0
   -4.0100    2.1720    0.0000 C   0  0  0  0  0  0  0  0  0  0  0  0
   -4.3980    0.7240    0.0000 O   0  0  0  0  0  0  0  0  0  0  0  0
   -5.0700    3.2330    0.0000 C   0  0  0  0  0  0  0  0  0  0  0  0
   -6.5190    2.8450    0.0000 N   0  0  0  0  0  0  0  0  0  0  0  0
   -6.9070    1.3960    0.0000 O   0  0  0  0  0  0  0  0  0  0  0  0
   -8.3560    1.0080    0.0000 C   0  0  0  0  0  0  0  0  0  0  0  0
   -8.7440   -0.4410    0.0000 C   0  0  0  0  0  0  0  0  0  0  0  0
  -10.1930   -0.8290    0.0000 O   0  0  0  0  0  0  0  0  0  0  0  0
   -7.6840   -1.5020    0.0000 O   0  0  0  0  0  0  0  0  0  0  0  0
   -4.6820    4.6820    0.0000 C   0  0  0  0  0  0  0  0  0  0  0  0
   -3.2820    5.2200    0.0000 C   0  0  0  0  0  0  0  0  0  0  0  0
   -3.3600    6.7180    0.0000 S   0  0  0  0  0  0  0  0  0  0  0  0
   -4.8090    7.1060    0.0000 C   0  0  0  0  0  0  0  0  0  0  0  0
   -5.6260    5.8480    0.0000 N   0  0  0  0  0  0  0  0  0  0  0  0
   -5.3470    8.5060    0.0000 N   0  0  0  0  0  0  0  0  0  0  0  0
    1.2990    2.2500    0.0000 S   0  0  0  0  0  0  0  0  0  0  0  0
    2.5980    1.5000    0.0000 C   0  0  0  0  0  0  0  0  0  0  0  0
    1.2990   -2.2500    0.0000 C   0  0  0  0  0  0  0  0  0  0  0  0
    2.5980   -3.0000    0.0000 O   0  0  0  0  0  0  0  0  0  0  0  0
    0.0000   -3.0000    0.0000 O   0  0  0  0  0  0  0  0  0  0  0  0
  1  2  2  0  0  0  0
  2  3  1  0  0  0  0
  3  4  2  0  0  0  0
  3 27  1  0  0  0  0
  4  5  1  0  0  0  0
  4 28  1  0  0  0  0
  5  6  1  0  0  0  0
  5  8  1  0  0  0  0
  6  7  1  0  0  0  0
  6 26  1  0  0  0  0
  7  8  1  0  0  0  0
  7 10  1  0  0  0  0
  8  9  2  0  0  0  0
 10 11  1  0  0  0  0
 11 12  2  0  0  0  0
 11 13  1  0  0  0  0
 13 14  2  0  0  0  0
 13 20  1  0  0  0  0
 14 15  1  0  0  0  0
 15 16  1  0  0  0  0
 16 17  1  0  0  0  0
 17 18  2  0  0  0  0
 17 19  1  0  0  0  0
 20 21  2  0  0  0  0
 20 24  1  0  0  0  0
 21 22  1  0  0  0  0
 22 23  1  0  0  0  0
 23 24  2  0  0  0  0
 23 25  1  0  0  0  0
 26 27  1  0  0  0  0
 28 29  2  0  0  0  0
 28 30  1  0  0  0  0
M  END
>  <n>
142

>  <SMILES>
s1cc(nc1N)/C(=N/OCC(O)=O)/C(=O)N[C@H]1[C@H]2SCC(C=C)=C(N2C1=O)C(O)=O

>  <IC50>
>1000

>  <Class>
0

>  <NAME>
AZ192

>  <INCHI_KEY>
OKBVVJOGVLARMR-QSWIMTSFSA-N

>  <Reference>
Mitigating the inhibition of human Bile Salt Export Pump by drugs_ opportunities provided by physicochemical property modulation,  in-silico modeling and structural modification_SI

$$$$
AZ193
  MOE2013           2D

 15 16  0  0  0  0  0  0  0  0999 V2000
    1.2990   -2.2500    0.0000 C   0  0  0  0  0  0  0  0  0  0  0  0
    2.5980   -3.0000    0.0000 C   0  0  0  0  0  0  0  0  0  0  0  0
    3.8970   -2.2500    0.0000 N   0  0  0  0  0  0  0  0  0  0  0  0
    3.8970   -0.7500    0.0000 C   0  0  0  0  0  0  0  0  0  0  0  0
    5.1960    0.0000    0.0000 N   0  0  0  0  0  0  0  0  0  0  0  0
    2.5980    0.0000    0.0000 N   0  0  0  0  0  0  0  0  0  0  0  0
    1.2990   -0.7500    0.0000 C   0  0  0  0  0  0  0  0  0  0  0  0
    0.0000    0.0000    0.0000 N   0  0  0  0  0  0  0  0  0  0  0  0
    0.0000    1.5000    0.0000 C   0  0  0  0  0  0  0  0  0  0  0  0
   -1.2990    2.2500    0.0000 C   0  0  0  0  0  0  0  0  0  0  0  0
   -2.5980    1.5000    0.0000 C   0  0  0  0  0  0  0  0  0  0  0  0
   -2.5980    0.0000    0.0000 C   0  0  0  0  0  0  0  0  0  0  0  0
   -1.2990   -0.7500    0.0000 C   0  0  0  0  0  0  0  0  0  0  0  0
    5.1960   -3.0000    0.0000 O   0  0  0  0  0  0  0  0  0  0  0  0
    2.5980   -4.5000    0.0000 N   0  0  0  0  0  0  0  0  0  0  0  0
  1  2  2  0  0  0  0
  1  7  1  0  0  0  0
  2  3  1  0  0  0  0
  2 15  1  0  0  0  0
  3  4  1  0  0  0  0
  3 14  1  0  0  0  0
  4  5  2  0  0  0  0
  4  6  1  0  0  0  0
  6  7  2  0  0  0  0
  7  8  1  0  0  0  0
  8  9  1  0  0  0  0
  8 13  1  0  0  0  0
  9 10  1  0  0  0  0
 10 11  1  0  0  0  0
 11 12  1  0  0  0  0
 12 13  1  0  0  0  0
M  END
>  <n>
143

>  <SMILES>
ON1C(N)=CC(=NC1=N)N1CCCCC1

>  <IC50>
>1000

>  <Class>
0

>  <NAME>
AZ193

>  <INCHI_KEY>
UVDZBBDEEOJINW-UHFFFAOYSA-N

>  <Reference>
Mitigating the inhibition of human Bile Salt Export Pump by drugs_ opportunities provided by physicochemical property modulation,  in-silico modeling and structural modification_SI

$$$$
AZ194
  MOE2013           2D

 61 66  0  0  1  0  0  0  0  0999 V2000
    4.3440    1.9410    0.0000 C   0  0  0  0  0  0  0  0  0  0  0  0
    2.8450    1.8740    0.0000 C   0  0  0  0  0  0  0  0  0  0  0  0
    2.0910    0.3700    0.0000 C   0  0  0  0  0  0  0  0  0  0  0  0
    0.0000    0.0000    0.0000 C   0  0  0  0  0  0  0  0  0  0  0  0
    0.0000    1.5000    0.0000 C   0  0  0  0  0  0  0  0  0  0  0  0
   -0.3880    2.9490    0.0000 C   0  0  0  0  0  0  0  0  0  0  0  0
    1.0380    4.8000    0.0000 C   0  0  0  0  0  0  0  0  0  0  0  0
   -0.0410    6.2070    0.0000 O   0  0  0  0  0  0  0  0  0  0  0  0
   -2.1990    5.3090    0.0000 C   0  0  1  0  0  0  0  0  0  0  0  0
   -1.1380    4.2480    0.0000 C   0  0  0  0  0  0  0  0  0  0  0  0
    0.0520    5.1610    0.0000 O   0  0  0  0  0  0  0  0  0  0  0  0
   -3.4980    6.0590    0.0000 O   0  0  0  0  0  0  0  0  0  0  0  0
   -4.9470    6.4470    0.0000 C   0  0  0  0  0  0  0  0  0  0  0  0
   -6.4470    6.4470    0.0000 C   0  0  0  0  0  0  0  0  0  0  0  0
   -7.8960    6.0590    0.0000 C   0  0  3  0  0  0  0  0  0  0  0  0
   -9.1950    5.3090    0.0000 C   0  0  3  0  0  0  0  0  0  0  0  0
  -10.2550    4.2480    0.0000 C   0  0  3  0  0  0  0  0  0  0  0  0
  -11.0050    2.9490    0.0000 C   0  0  3  0  0  0  0  0  0  0  0  0
  -11.3940    1.5000    0.0000 C   0  0  3  0  0  0  0  0  0  0  0  0
  -11.3940    0.0000    0.0000 C   0  0  3  0  0  0  0  0  0  0  0  0
  -11.0050   -1.4490    0.0000 C   0  0  3  0  0  0  0  0  0  0  0  0
  -10.2550   -2.7480    0.0000 C   0  0  3  0  0  0  0  0  0  0  0  0
   -9.1950   -3.8090    0.0000 C   0  0  0  0  0  0  0  0  0  0  0  0
   -7.8960   -4.5590    0.0000 C   0  0  0  0  0  0  0  0  0  0  0  0
   -6.4470   -4.9470    0.0000 C   0  0  0  0  0  0  0  0  0  0  0  0
   -4.9470   -4.9470    0.0000 C   0  0  0  0  0  0  0  0  0  0  0  0
   -3.4980   -4.5590    0.0000 C   0  0  0  0  0  0  0  0  0  0  0  0
   -2.9240   -5.9440    0.0000 O   0  0  0  0  0  0  0  0  0  0  0  0
   -2.1990   -3.8090    0.0000 N   0  0  0  0  0  0  0  0  0  0  0  0
   -1.1380   -2.7480    0.0000 C   0  0  0  0  0  0  0  0  0  0  0  0
    1.8720   -2.3280    0.0000 C   0  0  0  0  0  0  0  0  0  0  0  0
    2.3970   -0.3690    0.0000 C   0  0  0  0  0  0  0  0  0  0  0  0
    3.9040   -0.6000    0.0000 N   0  0  0  0  0  0  0  0  0  0  0  0
    4.3640   -1.9460    0.0000 C   0  0  0  0  0  0  0  0  0  0  0  0
    3.2930   -2.8820    0.0000 N   0  0  0  0  0  0  0  0  0  0  0  0
    5.4250   -0.8850    0.0000 C   0  0  0  0  0  0  0  0  0  0  0  0
    6.8740   -1.2740    0.0000 C   0  0  0  0  0  0  0  0  0  0  0  0
    7.2620   -2.7220    0.0000 N   0  0  0  0  0  0  0  0  0  0  0  0
    6.2020   -3.7830    0.0000 C   0  0  0  0  0  0  0  0  0  0  0  0
    4.7530   -3.3950    0.0000 C   0  0  0  0  0  0  0  0  0  0  0  0
    8.7110   -3.1110    0.0000 C   0  0  0  0  0  0  0  0  0  0  0  0
    9.0990   -4.5600    0.0000 C   0  0  0  0  0  0  0  0  0  0  0  0
   10.5480   -4.9480    0.0000 C   0  0  0  0  0  0  0  0  0  0  0  0
    8.0390   -5.6200    0.0000 C   0  0  0  0  0  0  0  0  0  0  0  0
   -0.3880   -1.4490    0.0000 C   0  0  0  0  0  0  0  0  0  0  0  0
    0.9980   -2.0230    0.0000 O   0  0  0  0  0  0  0  0  0  0  0  0
   -4.7510   -6.4340    0.0000 C   0  0  0  0  0  0  0  0  0  0  0  0
  -11.4450   -3.6610    0.0000 C   0  0  0  0  0  0  0  0  0  0  0  0
  -12.3910   -2.0230    0.0000 O   0  0  0  0  0  0  0  0  0  0  0  0
  -12.8810   -0.1960    0.0000 C   0  0  0  0  0  0  0  0  0  0  0  0
  -12.8810    1.6960    0.0000 O   0  0  0  0  0  0  0  0  0  0  0  0
  -12.3910    3.5230    0.0000 C   0  0  0  0  0  0  0  0  0  0  0  0
  -11.4450    5.1610    0.0000 O   0  0  0  0  0  0  0  0  0  0  0  0
  -12.8310    4.5870    0.0000 C   0  0  0  0  0  0  0  0  0  0  0  0
  -14.0210    5.5000    0.0000 O   0  0  0  0  0  0  0  0  0  0  0  0
  -13.0270    3.1000    0.0000 C   0  0  0  0  0  0  0  0  0  0  0  0
  -10.1080    6.4990    0.0000 C   0  0  0  0  0  0  0  0  0  0  0  0
   -8.4700    7.4440    0.0000 O   0  0  0  0  0  0  0  0  0  0  0  0
   -9.9570    7.6400    0.0000 C   0  0  0  0  0  0  0  0  0  0  0  0
   -2.1020    6.8060    0.0000 C   0  0  0  0  0  0  0  0  0  0  0  0
    2.9880   -0.8320    0.0000 O   0  0  0  0  0  0  0  0  0  0  0  0
  1  2  1  0  0  0  0
  2  3  2  0  0  0  0
  2  7  1  0  0  0  0
  3  4  1  0  0  0  0
  3 61  1  0  0  0  0
  4  5  2  0  0  0  0
  4 45  1  0  0  0  0
  5  6  1  0  0  0  0
  5 32  1  0  0  0  0
  6  7  2  0  0  0  0
  6 10  1  0  0  0  0
  7  8  1  0  0  0  0
  8  9  1  0  0  0  0
  9 10  1  0  0  0  0
  9 12  1  0  0  0  0
  9 60  1  6  0  0  0
 10 11  2  0  0  0  0
 12 13  1  0  0  0  0
 13 14  2  0  0  0  0
 14 15  1  0  0  0  0
 15 16  1  0  0  0  0
 15 58  1  0  0  0  0
 16 17  1  0  0  0  0
 16 57  1  0  0  0  0
 17 18  1  0  0  0  0
 17 53  1  0  0  0  0
 18 19  1  0  0  0  0
 18 52  1  0  0  0  0
 19 20  1  0  0  0  0
 19 51  1  0  0  0  0
 20 21  1  0  0  0  0
 20 50  1  0  0  0  0
 21 22  1  0  0  0  0
 21 49  1  0  0  0  0
 22 23  1  0  0  0  0
 22 48  1  0  0  0  0
 23 24  2  0  0  0  0
 24 25  1  0  0  0  0
 25 26  2  0  0  0  0
 26 27  1  0  0  0  0
 26 47  1  0  0  0  0
 27 28  2  0  0  0  0
 27 29  1  0  0  0  0
 29 30  1  0  0  0  0
 30 31  2  0  0  0  0
 30 45  1  0  0  0  0
 31 32  1  0  0  0  0
 31 35  1  0  0  0  0
 32 33  2  0  0  0  0
 33 34  1  0  0  0  0
 34 35  1  0  0  0  0
 34 36  1  0  0  0  0
 34 40  1  0  0  0  0
 36 37  1  0  0  0  0
 37 38  1  0  0  0  0
 38 39  1  0  0  0  0
 38 41  1  0  0  0  0
 39 40  1  0  0  0  0
 41 42  1  0  0  0  0
 42 43  1  0  0  0  0
 42 44  1  0  0  0  0
 45 46  2  0  0  0  0
 53 54  1  0  0  0  0
 54 55  2  0  0  0  0
 54 56  1  0  0  0  0
 58 59  1  0  0  0  0
M  END
>  <n>
144

>  <SMILES>
O1c2c3c4c(c(O)c2C)C(=O)C(NC(=O)/C(=C\C=C\[C@H](C)[C@H](O)[C@@H](C)[C@@H](O)[C@@H](C)[C@H](OC(=O)C)[C@H](C)[C@@H](OC)\C=C\O[C@]1(C)C3=O)/C)=C1NC2(N=C14)CCN(CC2)CC(C)C

>  <IC50>
<10

>  <Class>
1

>  <NAME>
AZ194

>  <INCHI_KEY>
ATEBXHFBFRCZMA-VXTBVIBXSA-N

>  <Reference>
Mitigating the inhibition of human Bile Salt Export Pump by drugs_ opportunities provided by physicochemical property modulation,  in-silico modeling and structural modification_SI

$$$$
AZ195
  MOE2013           2D

 33 37  0  0  1  0  0  0  0  0999 V2000
    6.4950   -6.7500    0.0000 C   0  0  0  0  0  0  0  0  0  0  0  0
    6.4950   -5.2500    0.0000 C   0  0  0  0  0  0  0  0  0  0  0  0
    5.1960   -4.5000    0.0000 C   0  0  0  0  0  0  0  0  0  0  0  0
    3.8970   -5.2500    0.0000 C   0  0  0  0  0  0  0  0  0  0  0  0
    3.8970   -6.7500    0.0000 C   0  0  0  0  0  0  0  0  0  0  0  0
    5.1960   -7.5000    0.0000 C   0  0  0  0  0  0  0  0  0  0  0  0
    2.5980   -4.5000    0.0000 O   0  0  0  0  0  0  0  0  0  0  0  0
    2.5980   -3.0000    0.0000 C   0  0  0  0  0  0  0  0  0  0  0  0
    1.2990   -2.2500    0.0000 C   0  0  0  0  0  0  0  0  0  0  0  0
    1.2990   -0.7500    0.0000 C   0  0  0  0  0  0  0  0  0  0  0  0
    0.0000    0.0000    0.0000 N   0  3  0  0  0  0  0  0  0  0  0  0
    0.0000    1.5000    0.0000 C   0  0  0  0  0  0  0  0  0  0  0  0
   -1.2990    2.2500    0.0000 C   0  0  0  0  0  0  0  0  0  0  0  0
   -2.5980    1.5000    0.0000 C   0  0  0  0  0  0  0  0  0  0  0  0
   -0.6970    4.0350    0.0000 C   0  0  0  0  0  0  0  0  0  0  0  0
    1.2450    2.9140    0.0000 C   0  0  0  0  0  0  0  0  0  0  0  0
   -2.5980    0.0000    0.0000 C   0  0  3  0  0  0  0  0  0  0  0  0
   -1.2990   -0.7500    0.0000 C   0  0  0  0  0  0  0  0  0  0  0  0
   -3.8970   -0.7500    0.0000 O   0  0  0  0  0  0  0  0  0  0  0  0
   -5.1960    0.0000    0.0000 C   0  0  0  0  0  0  0  0  0  0  0  0
   -5.1960    1.5000    0.0000 O   0  0  0  0  0  0  0  0  0  0  0  0
   -6.4950   -0.7500    0.0000 C   0  0  0  0  0  0  0  0  0  0  0  0
   -7.7940    0.0000    0.0000 C   0  0  0  0  0  0  0  0  0  0  0  0
   -7.9510    1.4920    0.0000 C   0  0  0  0  0  0  0  0  0  0  0  0
   -9.4180    1.8040    0.0000 C   0  0  0  0  0  0  0  0  0  0  0  0
  -10.1680    0.5050    0.0000 C   0  0  0  0  0  0  0  0  0  0  0  0
   -9.1640   -0.6100    0.0000 S   0  0  0  0  0  0  0  0  0  0  0  0
   -7.4590   -1.8990    0.0000 C   0  0  0  0  0  0  0  0  0  0  0  0
   -8.9560   -1.7940    0.0000 C   0  0  0  0  0  0  0  0  0  0  0  0
   -9.5180   -3.1850    0.0000 C   0  0  0  0  0  0  0  0  0  0  0  0
   -8.3690   -4.1490    0.0000 C   0  0  0  0  0  0  0  0  0  0  0  0
   -7.0960   -3.3540    0.0000 S   0  0  0  0  0  0  0  0  0  0  0  0
   -5.5310   -1.8990    0.0000 O   0  0  0  0  0  0  0  0  0  0  0  0
  1  2  1  0  0  0  0
  1  6  2  0  0  0  0
  2  3  2  0  0  0  0
  3  4  1  0  0  0  0
  4  5  2  0  0  0  0
  4  7  1  0  0  0  0
  5  6  1  0  0  0  0
  7  8  1  0  0  0  0
  8  9  1  0  0  0  0
  9 10  1  0  0  0  0
 10 11  1  0  0  0  0
 11 12  1  0  0  0  0
 11 16  1  0  0  0  0
 11 18  1  0  0  0  0
 12 13  1  0  0  0  0
 13 14  1  0  0  0  0
 14 15  1  0  0  0  0
 14 17  1  0  0  0  0
 15 16  1  0  0  0  0
 17 18  1  0  0  0  0
 17 19  1  0  0  0  0
 19 20  1  0  0  0  0
 20 21  2  0  0  0  0
 20 22  1  0  0  0  0
 22 23  1  0  0  0  0
 22 28  1  0  0  0  0
 22 33  1  0  0  0  0
 23 24  2  0  0  0  0
 23 27  1  0  0  0  0
 24 25  1  0  0  0  0
 25 26  2  0  0  0  0
 26 27  1  0  0  0  0
 28 29  2  0  0  0  0
 28 32  1  0  0  0  0
 29 30  1  0  0  0  0
 30 31  2  0  0  0  0
 31 32  1  0  0  0  0
M  CHG  1  11   1
M  END
>  <n>
145

>  <SMILES>
s1cccc1C(O)(C(O[C@@H]1C2CC[N+](C1)(CC2)CCCOc1ccccc1)=O)c1sccc1

>  <IC50>
127.1

>  <Class>
0

>  <NAME>
AZ195

>  <INCHI_KEY>
ASMXXROZKSBQIH-VITNCHFBSA-N

>  <Reference>
Mitigating the inhibition of human Bile Salt Export Pump by drugs_ opportunities provided by physicochemical property modulation,  in-silico modeling and structural modification_SI

$$$$
AZ197
  MOE2013           2D

 26 27  0  0  1  0  0  0  0  0999 V2000
    4.6950    2.5130    0.0000 C   0  0  0  0  0  0  0  0  0  0  0  0
    5.0290    1.0500    0.0000 C   0  0  3  0  0  0  0  0  0  0  0  0
    3.9290    0.0300    0.0000 C   0  0  0  0  0  0  0  0  0  0  0  0
    4.2630   -1.4320    0.0000 O   0  0  0  0  0  0  0  0  0  0  0  0
    2.4960    0.4720    0.0000 N   0  0  0  0  0  0  0  0  0  0  0  0
    1.3960   -0.5480    0.0000 C   0  0  3  0  0  0  0  0  0  0  0  0
    0.0000    0.0000    0.0000 C   0  0  0  0  0  0  0  0  0  0  0  0
    0.0000    1.5000    0.0000 C   0  0  0  0  0  0  0  0  0  0  0  0
   -1.2990    2.2500    0.0000 C   0  0  0  0  0  0  0  0  0  0  0  0
   -2.5980    1.5000    0.0000 C   0  0  0  0  0  0  0  0  0  0  0  0
   -2.5980    0.0000    0.0000 C   0  0  0  0  0  0  0  0  0  0  0  0
   -1.2990   -0.7500    0.0000 C   0  0  0  0  0  0  0  0  0  0  0  0
   -1.5230   -2.2330    0.0000 C   0  0  0  0  0  0  0  0  0  0  0  0
   -0.5020   -3.3330    0.0000 C   0  0  0  0  0  0  0  0  0  0  0  0
    0.9940   -3.2210    0.0000 N   0  0  0  0  0  0  0  0  0  0  0  0
    1.8380   -1.9810    0.0000 C   0  0  0  0  0  0  0  0  0  0  0  0
    3.3220   -2.2050    0.0000 O   0  0  0  0  0  0  0  0  0  0  0  0
    1.7440   -4.5200    0.0000 C   0  0  0  0  0  0  0  0  0  0  0  0
    6.4620    0.6080    0.0000 N   0  0  0  0  0  0  0  0  0  0  0  0
    7.5620    1.6280    0.0000 C   0  0  0  0  0  0  0  0  0  0  0  0
    7.2280    3.0910    0.0000 O   0  0  0  0  0  0  0  0  0  0  0  0
    8.9950    1.1860    0.0000 C   0  0  3  0  0  0  0  0  0  0  0  0
   10.0950    2.2070    0.0000 C   0  0  0  0  0  0  0  0  0  0  0  0
   11.5280    1.7640    0.0000 C   0  0  0  0  0  0  0  0  0  0  0  0
    9.7610    3.6690    0.0000 C   0  0  0  0  0  0  0  0  0  0  0  0
    9.3290   -0.2760    0.0000 O   0  0  0  0  0  0  0  0  0  0  0  0
  1  2  1  0  0  0  0
  2  3  1  0  0  0  0
  2 19  1  0  0  0  0
  3  4  2  0  0  0  0
  3  5  1  0  0  0  0
  5  6  1  0  0  0  0
  6  7  1  0  0  0  0
  6 16  1  0  0  0  0
  7  8  1  0  0  0  0
  7 12  2  0  0  0  0
  8  9  2  0  0  0  0
  9 10  1  0  0  0  0
 10 11  2  0  0  0  0
 11 12  1  0  0  0  0
 12 13  1  0  0  0  0
 13 14  1  0  0  0  0
 14 15  1  0  0  0  0
 15 16  1  0  0  0  0
 15 18  1  0  0  0  0
 16 17  2  0  0  0  0
 19 20  1  0  0  0  0
 20 21  2  0  0  0  0
 20 22  1  0  0  0  0
 22 23  1  0  0  0  0
 22 26  1  0  0  0  0
 23 24  1  0  0  0  0
 23 25  1  0  0  0  0
M  END
>  <n>
147

>  <SMILES>
O=C1N(CCc2c(cccc2)[C@@H]1NC(=O)[C@@H](NC(=O)[C@@H](O)C(C)C)C)C

>  <IC50>
471.9

>  <Class>
0

>  <NAME>
AZ197

>  <INCHI_KEY>
PKXWXXPNHIWQHW-RCBQFDQVSA-N

>  <Reference>
Mitigating the inhibition of human Bile Salt Export Pump by drugs_ opportunities provided by physicochemical property modulation,  in-silico modeling and structural modification_SI

$$$$
AZ198
  MOE2013           2D

 34 37  0  0  0  0  0  0  0  0999 V2000
    4.0750    1.2400    0.0000 C   0  0  0  0  0  0  0  0  0  0  0  0
    2.5980    1.5000    0.0000 C   0  0  0  0  0  0  0  0  0  0  0  0
    2.5980    0.0000    0.0000 C   0  0  0  0  0  0  0  0  0  0  0  0
    3.8970   -0.7500    0.0000 O   0  0  0  0  0  0  0  0  0  0  0  0
    1.2990   -0.7500    0.0000 N   0  0  0  0  0  0  0  0  0  0  0  0
    0.0000    0.0000    0.0000 C   0  0  0  0  0  0  0  0  0  0  0  0
    0.0000    1.5000    0.0000 C   0  0  0  0  0  0  0  0  0  0  0  0
   -1.2990    2.2500    0.0000 C   0  0  0  0  0  0  0  0  0  0  0  0
   -2.5980    1.5000    0.0000 C   0  0  0  0  0  0  0  0  0  0  0  0
   -2.5980    0.0000    0.0000 C   0  0  0  0  0  0  0  0  0  0  0  0
   -1.2990   -0.7500    0.0000 N   0  0  0  0  0  0  0  0  0  0  0  0
   -3.8970   -0.7500    0.0000 N   0  0  0  0  0  0  0  0  0  0  0  0
   -5.1960    0.0000    0.0000 C   0  0  0  0  0  0  0  0  0  0  0  0
   -5.1960    1.5000    0.0000 C   0  0  0  0  0  0  0  0  0  0  0  0
   -6.4950    2.2500    0.0000 C   0  0  0  0  0  0  0  0  0  0  0  0
   -7.7940    1.5000    0.0000 N   0  0  0  0  0  0  0  0  0  0  0  0
   -7.7940    0.0000    0.0000 C   0  0  0  0  0  0  0  0  0  0  0  0
   -6.4950   -0.7500    0.0000 N   0  0  0  0  0  0  0  0  0  0  0  0
   -9.0930   -0.7500    0.0000 N   0  0  0  0  0  0  0  0  0  0  0  0
  -10.3920    0.0000    0.0000 C   0  0  0  0  0  0  0  0  0  0  0  0
  -10.3920    1.5000    0.0000 C   0  0  0  0  0  0  0  0  0  0  0  0
  -11.6910    2.2500    0.0000 C   0  0  0  0  0  0  0  0  0  0  0  0
  -12.9900    1.5000    0.0000 C   0  0  0  0  0  0  0  0  0  0  0  0
  -12.9900    0.0000    0.0000 C   0  0  0  0  0  0  0  0  0  0  0  0
  -11.6910   -0.7500    0.0000 C   0  0  0  0  0  0  0  0  0  0  0  0
  -14.2890   -0.7500    0.0000 O   0  0  0  0  0  0  0  0  0  0  0  0
  -15.5880    0.0000    0.0000 C   0  0  0  0  0  0  0  0  0  0  0  0
  -14.2890    2.2500    0.0000 O   0  0  0  0  0  0  0  0  0  0  0  0
  -15.5880    1.5000    0.0000 C   0  0  0  0  0  0  0  0  0  0  0  0
  -11.6910    3.7500    0.0000 O   0  0  0  0  0  0  0  0  0  0  0  0
  -12.9900    4.5000    0.0000 C   0  0  0  0  0  0  0  0  0  0  0  0
   -3.8970    2.2500    0.0000 F   0  0  0  0  0  0  0  0  0  0  0  0
    1.2990    2.2500    0.0000 O   0  0  0  0  0  0  0  0  0  0  0  0
    3.1110    2.9100    0.0000 C   0  0  0  0  0  0  0  0  0  0  0  0
  1  2  1  0  0  0  0
  2  3  1  0  0  0  0
  2 33  1  0  0  0  0
  2 34  1  0  0  0  0
  3  4  2  0  0  0  0
  3  5  1  0  0  0  0
  5  6  1  0  0  0  0
  6  7  1  0  0  0  0
  6 11  2  0  0  0  0
  7  8  2  0  0  0  0
  7 33  1  0  0  0  0
  8  9  1  0  0  0  0
  9 10  2  0  0  0  0
 10 11  1  0  0  0  0
 10 12  1  0  0  0  0
 12 13  1  0  0  0  0
 13 14  1  0  0  0  0
 13 18  2  0  0  0  0
 14 15  2  0  0  0  0
 14 32  1  0  0  0  0
 15 16  1  0  0  0  0
 16 17  2  0  0  0  0
 17 18  1  0  0  0  0
 17 19  1  0  0  0  0
 19 20  1  0  0  0  0
 20 21  1  0  0  0  0
 20 25  2  0  0  0  0
 21 22  2  0  0  0  0
 22 23  1  0  0  0  0
 22 30  1  0  0  0  0
 23 24  2  0  0  0  0
 23 28  1  0  0  0  0
 24 25  1  0  0  0  0
 24 26  1  0  0  0  0
 26 27  1  0  0  0  0
 28 29  1  0  0  0  0
 30 31  1  0  0  0  0
M  END
>  <n>
148

>  <SMILES>
Fc1cnc(nc1Nc1nc2NC(=O)C(Oc2cc1)(C)C)Nc1cc(OC)c(OC)c(OC)c1

>  <IC50>
196.6

>  <Class>
0

>  <NAME>
AZ198

>  <INCHI_KEY>
NHHQJBCNYHBUSI-UHFFFAOYSA-N

>  <Reference>
Mitigating the inhibition of human Bile Salt Export Pump by drugs_ opportunities provided by physicochemical property modulation,  in-silico modeling and structural modification_SI

$$$$
AZ2
  MOE2013           2D

 10 10  0  0  0  0  0  0  0  0999 V2000
    0.0000    0.0000    0.0000 C   0  0  0  0  0  0  0  0  0  0  0  0
    0.0000    1.5000    0.0000 C   0  0  0  0  0  0  0  0  0  0  0  0
   -1.2990    2.2500    0.0000 C   0  0  0  0  0  0  0  0  0  0  0  0
   -2.5980    1.5000    0.0000 C   0  0  0  0  0  0  0  0  0  0  0  0
   -2.5980    0.0000    0.0000 C   0  0  0  0  0  0  0  0  0  0  0  0
   -1.2990   -0.7500    0.0000 C   0  0  0  0  0  0  0  0  0  0  0  0
   -3.8970   -0.7500    0.0000 C   0  0  0  0  0  0  0  0  0  0  0  0
   -3.8970   -2.2500    0.0000 O   0  0  0  0  0  0  0  0  0  0  0  0
   -5.1960    0.0000    0.0000 O   0  0  0  0  0  0  0  0  0  0  0  0
   -3.8970    2.2500    0.0000 S   0  0  0  0  0  0  0  0  0  0  0  0
  1  2  1  0  0  0  0
  1  6  2  0  0  0  0
  2  3  2  0  0  0  0
  3  4  1  0  0  0  0
  4  5  2  0  0  0  0
  4 10  1  0  0  0  0
  5  6  1  0  0  0  0
  5  7  1  0  0  0  0
  7  8  2  0  0  0  0
  7  9  1  0  0  0  0
M  END
>  <n>
150

>  <SMILES>
Sc1ccccc1C(O)=O

>  <IC50>
>1000

>  <Class>
0

>  <NAME>
AZ2

>  <INCHI_KEY>
NBOMNTLFRHMDEZ-UHFFFAOYSA-N

>  <Reference>
Mitigating the inhibition of human Bile Salt Export Pump by drugs_ opportunities provided by physicochemical property modulation,  in-silico modeling and structural modification_SI

$$$$
AZ20
  MOE2013           2D

 52 54  0  0  1  0  0  0  0  0999 V2000
   -1.0930  -11.3600    0.0000 C   0  0  0  0  0  0  0  0  0  0  0  0
   -1.7030   -9.9890    0.0000 C   0  0  0  0  0  0  0  0  0  0  0  0
   -0.8210   -8.7760    0.0000 C   0  0  3  0  0  0  0  0  0  0  0  0
    0.5490   -9.3860    0.0000 C   0  0  1  0  0  0  0  0  0  0  0  0
    2.0490   -9.3860    0.0000 C   0  0  3  0  0  0  0  0  0  0  0  0
    3.4190   -8.7760    0.0000 C   0  0  3  0  0  0  0  0  0  0  0  0
    4.4230   -7.6610    0.0000 N   0  0  3  0  0  0  0  0  0  0  0  0
    4.8870   -6.2340    0.0000 C   0  0  0  0  0  0  0  0  0  0  0  0
    4.7300   -4.7430    0.0000 C   0  0  3  0  0  0  0  0  0  0  0  0
    3.9800   -3.4440    0.0000 C   0  0  0  0  0  0  0  0  0  0  0  0
    2.7660   -2.5620    0.0000 C   0  0  1  0  0  0  0  0  0  0  0  0
    1.2990   -2.2500    0.0000 C   0  0  3  0  0  0  0  0  0  0  0  0
   -0.1680   -2.5620    0.0000 C   0  0  3  0  0  0  0  0  0  0  0  0
   -1.3820   -3.4440    0.0000 C   0  0  3  0  0  0  0  0  0  0  0  0
   -2.1320   -4.7430    0.0000 C   0  0  3  0  0  0  0  0  0  0  0  0
   -2.2880   -6.2340    0.0000 C   0  0  0  0  0  0  0  0  0  0  0  0
   -3.7800   -6.3910    0.0000 O   0  0  0  0  0  0  0  0  0  0  0  0
   -1.8250   -7.6610    0.0000 O   0  0  0  0  0  0  0  0  0  0  0  0
   -3.5580   -4.2790    0.0000 C   0  0  0  0  0  0  0  0  0  0  0  0
   -2.4960   -2.4400    0.0000 O   0  0  0  0  0  0  0  0  0  0  0  0
   -3.9230   -2.9030    0.0000 C   0  0  3  0  0  0  0  0  0  0  0  0
   -5.0380   -1.9000    0.0000 C   0  0  0  0  0  0  0  0  0  0  0  0
   -6.4640   -2.3630    0.0000 C   0  0  1  0  0  0  0  0  0  0  0  0
   -6.7760   -3.8300    0.0000 C   0  0  3  0  0  0  0  0  0  0  0  0
   -5.6620   -4.8340    0.0000 C   0  0  3  0  0  0  0  0  0  0  0  0
   -4.2350   -4.3710    0.0000 O   0  0  0  0  0  0  0  0  0  0  0  0
   -5.9730   -6.3010    0.0000 C   0  0  0  0  0  0  0  0  0  0  0  0
   -8.2030   -4.2940    0.0000 O   0  0  0  0  0  0  0  0  0  0  0  0
   -6.6730   -0.8780    0.0000 C   0  0  0  0  0  0  0  0  0  0  0  0
   -7.9630   -2.3110    0.0000 O   0  0  0  0  0  0  0  0  0  0  0  0
   -8.6680   -0.9860    0.0000 C   0  0  0  0  0  0  0  0  0  0  0  0
   -0.7780   -1.1920    0.0000 C   0  0  0  0  0  0  0  0  0  0  0  0
    1.2990   -0.7500    0.0000 O   0  0  0  0  0  0  0  0  0  0  0  0
    0.0000    0.0000    0.0000 C   0  0  3  0  0  0  0  0  0  0  0  0
    0.0000    1.5000    0.0000 C   0  0  3  0  0  0  0  0  0  0  0  0
   -1.2990    2.2500    0.0000 C   0  0  3  0  0  0  0  0  0  0  0  0
   -2.5980    1.5000    0.0000 C   0  0  0  0  0  0  0  0  0  0  0  0
   -2.5980    0.0000    0.0000 C   0  0  3  0  0  0  0  0  0  0  0  0
   -1.2990   -0.7500    0.0000 O   0  0  0  0  0  0  0  0  0  0  0  0
   -3.8970   -0.7500    0.0000 C   0  0  0  0  0  0  0  0  0  0  0  0
   -1.2990    3.7500    0.0000 N   0  0  0  0  0  0  0  0  0  0  0  0
   -2.5980    4.5000    0.0000 C   0  0  0  0  0  0  0  0  0  0  0  0
    0.0000    4.5000    0.0000 C   0  0  0  0  0  0  0  0  0  0  0  0
    1.2990    2.2500    0.0000 O   0  0  0  0  0  0  0  0  0  0  0  0
    4.0380   -1.7670    0.0000 C   0  0  0  0  0  0  0  0  0  0  0  0
    2.5060   -1.0850    0.0000 O   0  0  0  0  0  0  0  0  0  0  0  0
    6.1560   -4.2790    0.0000 C   0  0  0  0  0  0  0  0  0  0  0  0
    5.7220   -8.4110    0.0000 C   0  0  0  0  0  0  0  0  0  0  0  0
    4.3010   -9.9890    0.0000 C   0  0  0  0  0  0  0  0  0  0  0  0
    2.3610  -10.8530    0.0000 O   0  0  0  0  0  0  0  0  0  0  0  0
   -0.5300  -10.4280    0.0000 C   0  0  0  0  0  0  0  0  0  0  0  0
    1.1110  -10.7760    0.0000 O   0  0  0  0  0  0  0  0  0  0  0  0
  1  2  1  0  0  0  0
  2  3  1  0  0  0  0
  3  4  1  0  0  0  0
  3 18  1  0  0  0  0
  4  5  1  0  0  0  0
  4 51  1  1  0  0  0
  4 52  1  6  0  0  0
  5  6  1  0  0  0  0
  5 50  1  0  0  0  0
  6  7  1  0  0  0  0
  6 49  1  0  0  0  0
  7  8  1  0  0  0  0
  7 48  1  0  0  0  0
  8  9  1  0  0  0  0
  9 10  1  0  0  0  0
  9 47  1  0  0  0  0
 10 11  1  0  0  0  0
 11 12  1  0  0  0  0
 11 45  1  1  0  0  0
 11 46  1  6  0  0  0
 12 13  1  0  0  0  0
 12 33  1  0  0  0  0
 13 14  1  0  0  0  0
 13 32  1  0  0  0  0
 14 15  1  0  0  0  0
 14 20  1  0  0  0  0
 15 16  1  0  0  0  0
 15 19  1  0  0  0  0
 16 17  2  0  0  0  0
 16 18  1  0  0  0  0
 20 21  1  0  0  0  0
 21 22  1  0  0  0  0
 21 26  1  0  0  0  0
 22 23  1  0  0  0  0
 23 24  1  0  0  0  0
 23 29  1  1  0  0  0
 23 30  1  6  0  0  0
 24 25  1  0  0  0  0
 24 28  1  0  0  0  0
 25 26  1  0  0  0  0
 25 27  1  0  0  0  0
 30 31  1  0  0  0  0
 33 34  1  0  0  0  0
 34 35  1  0  0  0  0
 34 39  1  0  0  0  0
 35 36  1  0  0  0  0
 35 44  1  0  0  0  0
 36 37  1  0  0  0  0
 36 41  1  0  0  0  0
 37 38  1  0  0  0  0
 38 39  1  0  0  0  0
 38 40  1  0  0  0  0
 41 42  1  0  0  0  0
 41 43  1  0  0  0  0
M  END
>  <n>
151

>  <SMILES>
O1[C@H](CC)[C@](O)(C)[C@H](O)[C@H](N(C[C@@H](C[C@](O)(C)[C@H](O[C@@H]2O[C@@H](C[C@H](N(C)C)[C@H]2O)C)[C@@H](C)[C@H](O[C@@H]2O[C@@H](C)[C@H](O)[C@](OC)(C2)C)[C@@H](C)C1=O)C)C)C

>  <IC50>
>1000

>  <Class>
0

>  <NAME>
AZ20

>  <INCHI_KEY>
MQTOSJVFKKJCRP-BICOPXKESA-N

>  <Reference>
Mitigating the inhibition of human Bile Salt Export Pump by drugs_ opportunities provided by physicochemical property modulation,  in-silico modeling and structural modification_SI

$$$$
AZ200
  MOE2013           2D

 35 39  0  0  0  0  0  0  0  0999 V2000
   -0.3140   -2.9840    0.0000 C   0  0  0  0  0  0  0  0  0  0  0  0
    1.0570   -2.3740    0.0000 C   0  0  0  0  0  0  0  0  0  0  0  0
    2.2700   -3.2550    0.0000 C   0  0  0  0  0  0  0  0  0  0  0  0
    3.6410   -2.6450    0.0000 C   0  0  0  0  0  0  0  0  0  0  0  0
    3.7970   -1.1530    0.0000 C   0  0  0  0  0  0  0  0  0  0  0  0
    2.5840   -0.2720    0.0000 C   0  0  0  0  0  0  0  0  0  0  0  0
    1.2140   -0.8820    0.0000 C   0  0  0  0  0  0  0  0  0  0  0  0
    0.0000    0.0000    0.0000 C   0  0  0  0  0  0  0  0  0  0  0  0
    0.0000    1.5000    0.0000 N   0  0  0  0  0  0  0  0  0  0  0  0
   -1.4270    1.9640    0.0000 C   0  0  0  0  0  0  0  0  0  0  0  0
   -2.0370    3.3340    0.0000 C   0  0  0  0  0  0  0  0  0  0  0  0
   -3.5280    3.4910    0.0000 C   0  0  0  0  0  0  0  0  0  0  0  0
   -4.4100    2.2770    0.0000 C   0  0  0  0  0  0  0  0  0  0  0  0
   -3.8000    0.9070    0.0000 C   0  0  0  0  0  0  0  0  0  0  0  0
   -2.3080    0.7500    0.0000 C   0  0  0  0  0  0  0  0  0  0  0  0
   -1.4270   -0.4640    0.0000 N   0  0  0  0  0  0  0  0  0  0  0  0
   -4.1390    4.8610    0.0000 C   0  0  0  0  0  0  0  0  0  0  0  0
   -3.3890    6.1600    0.0000 N   0  0  0  0  0  0  0  0  0  0  0  0
   -4.3920    7.2750    0.0000 N   0  0  0  0  0  0  0  0  0  0  0  0
   -5.7630    6.6650    0.0000 C   0  0  0  0  0  0  0  0  0  0  0  0
   -5.6060    5.1730    0.0000 O   0  0  0  0  0  0  0  0  0  0  0  0
   -7.0620    7.4150    0.0000 N   0  0  0  0  0  0  0  0  0  0  0  0
   -7.0620    8.9150    0.0000 C   0  0  0  0  0  0  0  0  0  0  0  0
   -5.7630    9.6650    0.0000 C   0  0  0  0  0  0  0  0  0  0  0  0
   -5.7630   11.1650    0.0000 C   0  0  0  0  0  0  0  0  0  0  0  0
   -7.0620   11.9150    0.0000 C   0  0  0  0  0  0  0  0  0  0  0  0
   -8.3610   11.1650    0.0000 C   0  0  0  0  0  0  0  0  0  0  0  0
   -8.3610    9.6650    0.0000 C   0  0  0  0  0  0  0  0  0  0  0  0
   -9.6600   11.9150    0.0000 Cl  0  0  0  0  0  0  0  0  0  0  0  0
    2.7410    1.2200    0.0000 C   0  0  0  0  0  0  0  0  0  0  0  0
    4.8540   -3.5270    0.0000 C   0  0  0  0  0  0  0  0  0  0  0  0
    4.6970   -5.0180    0.0000 C   0  0  0  0  0  0  0  0  0  0  0  0
    5.9110   -5.9000    0.0000 C   0  0  0  0  0  0  0  0  0  0  0  0
    5.7540   -7.3920    0.0000 O   0  0  0  0  0  0  0  0  0  0  0  0
    7.2810   -5.2900    0.0000 O   0  0  0  0  0  0  0  0  0  0  0  0
  1  2  1  0  0  0  0
  2  3  1  0  0  0  0
  2  7  2  0  0  0  0
  3  4  2  0  0  0  0
  4  5  1  0  0  0  0
  4 31  1  0  0  0  0
  5  6  2  0  0  0  0
  6  7  1  0  0  0  0
  6 30  1  0  0  0  0
  7  8  1  0  0  0  0
  8  9  1  0  0  0  0
  8 16  2  0  0  0  0
  9 10  1  0  0  0  0
 10 11  1  0  0  0  0
 10 15  2  0  0  0  0
 11 12  2  0  0  0  0
 12 13  1  0  0  0  0
 12 17  1  0  0  0  0
 13 14  2  0  0  0  0
 14 15  1  0  0  0  0
 15 16  1  0  0  0  0
 17 18  2  0  0  0  0
 17 21  1  0  0  0  0
 18 19  1  0  0  0  0
 19 20  2  0  0  0  0
 20 21  1  0  0  0  0
 20 22  1  0  0  0  0
 22 23  1  0  0  0  0
 23 24  1  0  0  0  0
 23 28  2  0  0  0  0
 24 25  2  0  0  0  0
 25 26  1  0  0  0  0
 26 27  2  0  0  0  0
 27 28  1  0  0  0  0
 27 29  1  0  0  0  0
 31 32  1  0  0  0  0
 32 33  1  0  0  0  0
 33 34  2  0  0  0  0
 33 35  1  0  0  0  0
M  END
>  <n>
152

>  <SMILES>
Clc1cc(Nc2oc(nn2)-c2cc3[nH]c(nc3cc2)-c2c(cc(cc2C)CCC(O)=O)C)ccc1

>  <IC50>
<10

>  <Class>
1

>  <NAME>
AZ200

>  <INCHI_KEY>
LMSZAVQIIWOBAS-UHFFFAOYSA-N

>  <Reference>
Mitigating the inhibition of human Bile Salt Export Pump by drugs_ opportunities provided by physicochemical property modulation,  in-silico modeling and structural modification_SI

$$$$
AZ201
  MOE2013           2D

 21 23  0  0  0  0  0  0  0  0999 V2000
   -6.4950   -2.2500    0.0000 C   0  0  0  0  0  0  0  0  0  0  0  0
   -5.1960   -1.5000    0.0000 O   0  0  0  0  0  0  0  0  0  0  0  0
   -3.8970   -2.2500    0.0000 C   0  0  0  0  0  0  0  0  0  0  0  0
   -3.8970   -3.7500    0.0000 C   0  0  0  0  0  0  0  0  0  0  0  0
   -2.5980   -4.5000    0.0000 C   0  0  0  0  0  0  0  0  0  0  0  0
   -1.2990   -3.7500    0.0000 C   0  0  0  0  0  0  0  0  0  0  0  0
   -1.2990   -2.2500    0.0000 C   0  0  0  0  0  0  0  0  0  0  0  0
   -2.5980   -1.5000    0.0000 C   0  0  0  0  0  0  0  0  0  0  0  0
    0.0000   -1.5000    0.0000 N   0  0  0  0  0  0  0  0  0  0  0  0
    1.2990   -2.2500    0.0000 C   0  0  0  0  0  0  0  0  0  0  0  0
    2.5980   -1.5000    0.0000 N   0  0  0  0  0  0  0  0  0  0  0  0
    2.5980    0.0000    0.0000 C   0  0  0  0  0  0  0  0  0  0  0  0
    1.2990    0.7500    0.0000 N   0  0  0  0  0  0  0  0  0  0  0  0
    0.0000    0.0000    0.0000 C   0  0  0  0  0  0  0  0  0  0  0  0
    0.0000    1.5000    0.0000 C   0  0  0  0  0  0  0  0  0  0  0  0
   -1.2990    2.2500    0.0000 C   0  0  0  0  0  0  0  0  0  0  0  0
   -2.5980    1.5000    0.0000 C   0  0  0  0  0  0  0  0  0  0  0  0
   -2.5980    0.0000    0.0000 C   0  0  0  0  0  0  0  0  0  0  0  0
   -1.2990   -0.7500    0.0000 C   0  0  0  0  0  0  0  0  0  0  0  0
    3.8970    0.7500    0.0000 N   0  0  0  0  0  0  0  0  0  0  0  0
    1.2990   -3.7500    0.0000 N   0  0  0  0  0  0  0  0  0  0  0  0
  1  2  1  0  0  0  0
  2  3  1  0  0  0  0
  3  4  1  0  0  0  0
  3  8  2  0  0  0  0
  4  5  2  0  0  0  0
  5  6  1  0  0  0  0
  6  7  2  0  0  0  0
  7  8  1  0  0  0  0
  7  9  1  0  0  0  0
  9 10  1  0  0  0  0
  9 14  1  0  0  0  0
 10 11  2  0  0  0  0
 10 21  1  0  0  0  0
 11 12  1  0  0  0  0
 12 13  2  0  0  0  0
 12 20  1  0  0  0  0
 13 14  1  0  0  0  0
 14 15  1  0  0  0  0
 14 19  1  0  0  0  0
 15 16  1  0  0  0  0
 16 17  1  0  0  0  0
 17 18  1  0  0  0  0
 18 19  1  0  0  0  0
M  END
>  <n>
153

>  <SMILES>
O(C)c1cc(N2C3(N=C(N=C2N)N)CCCCC3)ccc1

>  <IC50>
>1000

>  <Class>
0

>  <NAME>
AZ201

>  <INCHI_KEY>
WJKIDBQCXNLTLB-UHFFFAOYSA-N

>  <Reference>
Mitigating the inhibition of human Bile Salt Export Pump by drugs_ opportunities provided by physicochemical property modulation,  in-silico modeling and structural modification_SI

$$$$
AZ21
  MOE2013           2D

 30 32  0  0  1  0  0  0  0  0999 V2000
    0.0000    0.0000    0.0000 C   0  0  0  0  0  0  0  0  0  0  0  0
    0.0000    1.5000    0.0000 C   0  0  0  0  0  0  0  0  0  0  0  0
   -1.2990    2.2500    0.0000 C   0  0  0  0  0  0  0  0  0  0  0  0
   -2.5980    1.5000    0.0000 C   0  0  0  0  0  0  0  0  0  0  0  0
   -2.5980    0.0000    0.0000 C   0  0  0  0  0  0  0  0  0  0  0  0
   -1.2990   -0.7500    0.0000 C   0  0  0  0  0  0  0  0  0  0  0  0
   -3.8970    2.2500    0.0000 C   0  0  0  0  0  0  0  0  0  0  0  0
   -5.1960    1.5000    0.0000 C   0  0  0  0  0  0  0  0  0  0  0  0
   -6.4950    2.2500    0.0000 C   0  0  3  0  0  0  0  0  0  0  0  0
   -7.7940    1.5000    0.0000 C   0  0  0  0  0  0  0  0  0  0  0  0
   -9.0930    2.2500    0.0000 S   0  0  0  0  0  0  0  0  0  0  0  0
   -8.1290    3.3990    0.0000 O   0  0  0  0  0  0  0  0  0  0  0  0
  -10.0570    3.3990    0.0000 O   0  0  0  0  0  0  0  0  0  0  0  0
  -10.3920    1.5000    0.0000 N   0  0  0  0  0  0  0  0  0  0  0  0
  -11.6910    2.2500    0.0000 C   0  0  0  0  0  0  0  0  0  0  0  0
  -12.9900    1.5000    0.0000 C   0  0  0  0  0  0  0  0  0  0  0  0
  -12.9900    0.0000    0.0000 N   0  0  0  0  0  0  0  0  0  0  0  0
  -11.6910   -0.7500    0.0000 C   0  0  0  0  0  0  0  0  0  0  0  0
  -10.3920    0.0000    0.0000 C   0  0  0  0  0  0  0  0  0  0  0  0
  -14.2890   -0.7500    0.0000 C   0  0  0  0  0  0  0  0  0  0  0  0
  -15.5880    0.0000    0.0000 C   0  0  0  0  0  0  0  0  0  0  0  0
  -16.8880   -0.7500    0.0000 C   0  0  0  0  0  0  0  0  0  0  0  0
  -16.8880   -2.2500    0.0000 C   0  0  0  0  0  0  0  0  0  0  0  0
  -15.5880   -3.0000    0.0000 C   0  0  0  0  0  0  0  0  0  0  0  0
  -14.2890   -2.2500    0.0000 C   0  0  0  0  0  0  0  0  0  0  0  0
  -18.1860   -3.0000    0.0000 F   0  0  0  0  0  0  0  0  0  0  0  0
   -6.4950    3.7500    0.0000 N   0  0  0  0  0  0  0  0  0  0  0  0
   -5.1960    4.5000    0.0000 C   0  0  0  0  0  0  0  0  0  0  0  0
   -5.1960    6.0000    0.0000 O   0  0  0  0  0  0  0  0  0  0  0  0
   -7.7940    4.5000    0.0000 O   0  0  0  0  0  0  0  0  0  0  0  0
  1  2  1  0  0  0  0
  1  6  2  0  0  0  0
  2  3  2  0  0  0  0
  3  4  1  0  0  0  0
  4  5  2  0  0  0  0
  4  7  1  0  0  0  0
  5  6  1  0  0  0  0
  7  8  1  0  0  0  0
  8  9  1  0  0  0  0
  9 10  1  0  0  0  0
  9 27  1  0  0  0  0
 10 11  1  0  0  0  0
 11 12  2  0  0  0  0
 11 13  2  0  0  0  0
 11 14  1  0  0  0  0
 14 15  1  0  0  0  0
 14 19  1  0  0  0  0
 15 16  1  0  0  0  0
 16 17  1  0  0  0  0
 17 18  1  0  0  0  0
 17 20  1  0  0  0  0
 18 19  1  0  0  0  0
 20 21  1  0  0  0  0
 20 25  2  0  0  0  0
 21 22  2  0  0  0  0
 22 23  1  0  0  0  0
 23 24  2  0  0  0  0
 23 26  1  0  0  0  0
 24 25  1  0  0  0  0
 27 28  1  0  0  0  0
 27 30  1  0  0  0  0
 28 29  2  0  0  0  0
M  END
>  <n>
154

>  <SMILES>
S(=O)(=O)(N1CCN(CC1)c1ccc(F)cc1)CC(N(O)C=O)CCc1ccccc1

>  <IC50>
<10

>  <Class>
1

>  <NAME>
AZ21

>  <INCHI_KEY>
ZNNFXQHPJPVRAZ-UHFFFAOYSA-N

>  <Reference>
Mitigating the inhibition of human Bile Salt Export Pump by drugs_ opportunities provided by physicochemical property modulation,  in-silico modeling and structural modification_SI

$$$$
AZ23
  MOE2013           2D

 16 16  0  0  0  0  0  0  0  0999 V2000
    1.2990   -0.7500    0.0000 C   0  0  0  0  0  0  0  0  0  0  0  0
    0.0000    0.0000    0.0000 C   0  0  0  0  0  0  0  0  0  0  0  0
    0.0000    1.5000    0.0000 C   0  0  0  0  0  0  0  0  0  0  0  0
   -1.2990    2.2500    0.0000 C   0  0  0  0  0  0  0  0  0  0  0  0
   -2.5980    1.5000    0.0000 C   0  0  0  0  0  0  0  0  0  0  0  0
   -2.5980    0.0000    0.0000 C   0  0  0  0  0  0  0  0  0  0  0  0
   -1.2990   -0.7500    0.0000 C   0  0  0  0  0  0  0  0  0  0  0  0
   -1.2990   -2.2500    0.0000 N   0  0  0  0  0  0  0  0  0  0  0  0
    0.0000   -3.0000    0.0000 C   0  0  0  0  0  0  0  0  0  0  0  0
    1.2990   -2.2500    0.0000 O   0  0  0  0  0  0  0  0  0  0  0  0
    0.0000   -4.5000    0.0000 N   0  0  0  0  0  0  0  0  0  0  0  0
    1.2990   -5.2500    0.0000 C   0  0  0  0  0  0  0  0  0  0  0  0
    2.5980   -4.5000    0.0000 N   0  0  0  0  0  0  0  0  0  0  0  0
    1.2990   -6.7500    0.0000 N   0  0  0  0  0  0  0  0  0  0  0  0
    2.5980   -7.5000    0.0000 C   0  0  0  0  0  0  0  0  0  0  0  0
   -3.8970   -0.7500    0.0000 C   0  0  0  0  0  0  0  0  0  0  0  0
  1  2  1  0  0  0  0
  2  3  1  0  0  0  0
  2  7  2  0  0  0  0
  3  4  2  0  0  0  0
  4  5  1  0  0  0  0
  5  6  2  0  0  0  0
  6  7  1  0  0  0  0
  6 16  1  0  0  0  0
  7  8  1  0  0  0  0
  8  9  1  0  0  0  0
  9 10  2  0  0  0  0
  9 11  1  0  0  0  0
 11 12  1  0  0  0  0
 12 13  2  0  0  0  0
 12 14  1  0  0  0  0
 14 15  1  0  0  0  0
M  END
>  <n>
156

>  <SMILES>
O=C(Nc1c(cccc1C)C)NC(NC)=N

>  <IC50>
>1000

>  <Class>
0

>  <NAME>
AZ23

>  <INCHI_KEY>
RRHJHSBDJDZUGL-UHFFFAOYSA-N

>  <Reference>
Mitigating the inhibition of human Bile Salt Export Pump by drugs_ opportunities provided by physicochemical property modulation,  in-silico modeling and structural modification_SI

$$$$
AZ24
  MOE2013           2D

 24 26  0  0  1  0  0  0  0  0999 V2000
    5.1680   -0.5430    0.0000 C   0  0  0  0  0  0  0  0  0  0  0  0
    3.7970   -1.1530    0.0000 C   0  0  0  0  0  0  0  0  0  0  0  0
    3.6410   -2.6450    0.0000 O   0  0  0  0  0  0  0  0  0  0  0  0
    2.5840   -0.2720    0.0000 N   0  0  0  0  0  0  0  0  0  0  0  0
    1.2140   -0.8820    0.0000 C   0  0  0  0  0  0  0  0  0  0  0  0
    0.0000    0.0000    0.0000 C   0  0  3  0  0  0  0  0  0  0  0  0
    0.0000    1.5000    0.0000 C   0  0  0  0  0  0  0  0  0  0  0  0
   -1.4270    1.9640    0.0000 N   0  0  0  0  0  0  0  0  0  0  0  0
   -2.3080    0.7500    0.0000 C   0  0  0  0  0  0  0  0  0  0  0  0
   -3.8080    0.7500    0.0000 O   0  0  0  0  0  0  0  0  0  0  0  0
   -1.4270   -0.4640    0.0000 O   0  0  0  0  0  0  0  0  0  0  0  0
   -1.8900    3.3900    0.0000 C   0  0  0  0  0  0  0  0  0  0  0  0
   -0.8860    4.5050    0.0000 C   0  0  0  0  0  0  0  0  0  0  0  0
   -1.3500    5.9310    0.0000 C   0  0  0  0  0  0  0  0  0  0  0  0
   -2.8170    6.2430    0.0000 C   0  0  0  0  0  0  0  0  0  0  0  0
   -3.8210    5.1290    0.0000 C   0  0  0  0  0  0  0  0  0  0  0  0
   -3.3570    3.7020    0.0000 C   0  0  0  0  0  0  0  0  0  0  0  0
   -5.2880    5.4400    0.0000 F   0  0  0  0  0  0  0  0  0  0  0  0
   -3.2810    7.6700    0.0000 N   0  0  0  0  0  0  0  0  0  0  0  0
   -2.2770    8.7850    0.0000 C   0  0  0  0  0  0  0  0  0  0  0  0
   -2.7400   10.2110    0.0000 C   0  0  0  0  0  0  0  0  0  0  0  0
   -4.2080   10.5230    0.0000 O   0  0  0  0  0  0  0  0  0  0  0  0
   -5.2110    9.4080    0.0000 C   0  0  0  0  0  0  0  0  0  0  0  0
   -4.7480    7.9820    0.0000 C   0  0  0  0  0  0  0  0  0  0  0  0
  1  2  1  0  0  0  0
  2  3  2  0  0  0  0
  2  4  1  0  0  0  0
  4  5  1  0  0  0  0
  5  6  1  0  0  0  0
  6  7  1  0  0  0  0
  6 11  1  0  0  0  0
  7  8  1  0  0  0  0
  8  9  1  0  0  0  0
  8 12  1  0  0  0  0
  9 10  2  0  0  0  0
  9 11  1  0  0  0  0
 12 13  1  0  0  0  0
 12 17  2  0  0  0  0
 13 14  2  0  0  0  0
 14 15  1  0  0  0  0
 15 16  2  0  0  0  0
 15 19  1  0  0  0  0
 16 17  1  0  0  0  0
 16 18  1  0  0  0  0
 19 20  1  0  0  0  0
 19 24  1  0  0  0  0
 20 21  1  0  0  0  0
 21 22  1  0  0  0  0
 22 23  1  0  0  0  0
 23 24  1  0  0  0  0
M  END
>  <n>
157

>  <SMILES>
Fc1cc(N2C[C@@H](OC2=O)CNC(=O)C)ccc1N1CCOCC1

>  <IC50>
>1000

>  <Class>
0

>  <NAME>
AZ24

>  <INCHI_KEY>
TYZROVQLWOKYKF-ZDUSSCGKSA-N

>  <Reference>
Mitigating the inhibition of human Bile Salt Export Pump by drugs_ opportunities provided by physicochemical property modulation,  in-silico modeling and structural modification_SI

$$$$
AZ25
  MOE2013           2D

 30 32  0  0  1  0  0  0  0  0999 V2000
   14.2890   -0.7500    0.0000 C   0  0  0  0  0  0  0  0  0  0  0  0
   12.9900    0.0000    0.0000 C   0  0  0  0  0  0  0  0  0  0  0  0
   11.6910   -0.7500    0.0000 N   0  0  0  0  0  0  0  0  0  0  0  0
   11.6910   -2.2500    0.0000 C   0  0  0  0  0  0  0  0  0  0  0  0
   12.9900   -3.0000    0.0000 N   0  0  0  0  0  0  0  0  0  0  0  0
   14.2890   -2.2500    0.0000 C   0  0  0  0  0  0  0  0  0  0  0  0
   10.3920   -3.0000    0.0000 C   0  0  0  0  0  0  0  0  0  0  0  0
    9.0930   -2.2500    0.0000 C   0  0  0  0  0  0  0  0  0  0  0  0
    7.7940   -3.0000    0.0000 C   0  0  3  0  0  0  0  0  0  0  0  0
    6.4950   -2.2500    0.0000 C   0  0  0  0  0  0  0  0  0  0  0  0
    5.1960   -3.0000    0.0000 S   0  0  0  0  0  0  0  0  0  0  0  0
    4.2320   -4.1490    0.0000 O   0  0  0  0  0  0  0  0  0  0  0  0
    6.1600   -4.1490    0.0000 O   0  0  0  0  0  0  0  0  0  0  0  0
    3.8970   -2.2500    0.0000 N   0  0  0  0  0  0  0  0  0  0  0  0
    3.8970   -0.7500    0.0000 C   0  0  0  0  0  0  0  0  0  0  0  0
    2.5980    0.0000    0.0000 C   0  0  0  0  0  0  0  0  0  0  0  0
    1.2990   -0.7500    0.0000 N   0  0  0  0  0  0  0  0  0  0  0  0
    1.2990   -2.2500    0.0000 C   0  0  0  0  0  0  0  0  0  0  0  0
    2.5980   -3.0000    0.0000 C   0  0  0  0  0  0  0  0  0  0  0  0
    0.0000    0.0000    0.0000 C   0  0  0  0  0  0  0  0  0  0  0  0
    0.0000    1.5000    0.0000 C   0  0  0  0  0  0  0  0  0  0  0  0
   -1.2990    2.2500    0.0000 C   0  0  0  0  0  0  0  0  0  0  0  0
   -2.5980    1.5000    0.0000 C   0  0  0  0  0  0  0  0  0  0  0  0
   -2.5980    0.0000    0.0000 C   0  0  0  0  0  0  0  0  0  0  0  0
   -1.2990   -0.7500    0.0000 N   0  0  0  0  0  0  0  0  0  0  0  0
   -3.8970    2.2500    0.0000 Cl  0  0  0  0  0  0  0  0  0  0  0  0
    7.7940   -4.5000    0.0000 N   0  0  0  0  0  0  0  0  0  0  0  0
    9.0930   -5.2500    0.0000 C   0  0  0  0  0  0  0  0  0  0  0  0
    9.0930   -6.7500    0.0000 O   0  0  0  0  0  0  0  0  0  0  0  0
    6.4950   -5.2500    0.0000 O   0  0  0  0  0  0  0  0  0  0  0  0
  1  2  1  0  0  0  0
  1  6  2  0  0  0  0
  2  3  2  0  0  0  0
  3  4  1  0  0  0  0
  4  5  2  0  0  0  0
  4  7  1  0  0  0  0
  5  6  1  0  0  0  0
  7  8  1  0  0  0  0
  8  9  1  0  0  0  0
  9 10  1  0  0  0  0
  9 27  1  0  0  0  0
 10 11  1  0  0  0  0
 11 12  2  0  0  0  0
 11 13  2  0  0  0  0
 11 14  1  0  0  0  0
 14 15  1  0  0  0  0
 14 19  1  0  0  0  0
 15 16  1  0  0  0  0
 16 17  1  0  0  0  0
 17 18  1  0  0  0  0
 17 20  1  0  0  0  0
 18 19  1  0  0  0  0
 20 21  1  0  0  0  0
 20 25  2  0  0  0  0
 21 22  2  0  0  0  0
 22 23  1  0  0  0  0
 23 24  2  0  0  0  0
 23 26  1  0  0  0  0
 24 25  1  0  0  0  0
 27 28  1  0  0  0  0
 27 30  1  0  0  0  0
 28 29  2  0  0  0  0
M  END
>  <n>
158

>  <SMILES>
Clc1ccc(nc1)N1CCN(S(=O)(=O)CC(N(O)C=O)CCc2ncccn2)CC1

>  <IC50>
<10

>  <Class>
1

>  <NAME>
AZ25

>  <INCHI_KEY>
SZGPCBLTXMUOPG-UHFFFAOYSA-N

>  <Reference>
Mitigating the inhibition of human Bile Salt Export Pump by drugs_ opportunities provided by physicochemical property modulation,  in-silico modeling and structural modification_SI

$$$$
AZ26
  MOE2013           2D

  9  8  0  0  0  0  0  0  0  0999 V2000
    0.0000    0.0000    0.0000 C   0  0  0  0  0  0  0  0  0  0  0  0
    0.0000    1.5000    0.0000 N   0  0  0  0  0  0  0  0  0  0  0  0
    1.2990    2.2500    0.0000 C   0  0  0  0  0  0  0  0  0  0  0  0
   -1.2990    2.2500    0.0000 C   0  0  0  0  0  0  0  0  0  0  0  0
   -2.5980    1.5000    0.0000 N   0  0  0  0  0  0  0  0  0  0  0  0
   -1.2990    3.7500    0.0000 N   0  0  0  0  0  0  0  0  0  0  0  0
   -2.5980    4.5000    0.0000 C   0  0  0  0  0  0  0  0  0  0  0  0
   -2.5980    6.0000    0.0000 N   0  0  0  0  0  0  0  0  0  0  0  0
   -3.8970    3.7500    0.0000 N   0  0  0  0  0  0  0  0  0  0  0  0
  1  2  1  0  0  0  0
  2  3  1  0  0  0  0
  2  4  1  0  0  0  0
  4  5  2  0  0  0  0
  4  6  1  0  0  0  0
  6  7  1  0  0  0  0
  7  8  2  0  0  0  0
  7  9  1  0  0  0  0
M  END
>  <n>
159

>  <SMILES>
N(C(NC(N)=N)=N)(C)C

>  <IC50>
>1000

>  <Class>
0

>  <NAME>
AZ26

>  <INCHI_KEY>
XZWYZXLIPXDOLR-UHFFFAOYSA-N

>  <Reference>
Mitigating the inhibition of human Bile Salt Export Pump by drugs_ opportunities provided by physicochemical property modulation,  in-silico modeling and structural modification_SI

$$$$
AZ28
  MOE2013           2D

 32 34  0  0  1  0  0  0  0  0999 V2000
    7.7940   -9.0000    0.0000 C   0  0  0  0  0  0  0  0  0  0  0  0
    7.7940   -7.5000    0.0000 C   0  0  0  0  0  0  0  0  0  0  0  0
    6.4950   -6.7500    0.0000 N   0  0  0  0  0  0  0  0  0  0  0  0
    5.1960   -7.5000    0.0000 C   0  0  0  0  0  0  0  0  0  0  0  0
    5.1960   -9.0000    0.0000 N   0  0  0  0  0  0  0  0  0  0  0  0
    6.4950   -9.7500    0.0000 C   0  0  0  0  0  0  0  0  0  0  0  0
    3.8970   -6.7500    0.0000 C   0  0  0  0  0  0  0  0  0  0  0  0
    3.8970   -5.2500    0.0000 C   0  0  0  0  0  0  0  0  0  0  0  0
    2.5980   -4.5000    0.0000 C   0  0  0  0  0  0  0  0  0  0  0  0
    2.5980   -3.0000    0.0000 C   0  0  3  0  0  0  0  0  0  0  0  0
    1.2990   -2.2500    0.0000 C   0  0  0  0  0  0  0  0  0  0  0  0
    1.2990   -0.7500    0.0000 S   0  0  0  0  0  0  0  0  0  0  0  0
    2.7760   -1.0100    0.0000 O   0  0  0  0  0  0  0  0  0  0  0  0
    1.8120    0.6600    0.0000 O   0  0  0  0  0  0  0  0  0  0  0  0
    0.0000    0.0000    0.0000 N   0  0  0  0  0  0  0  0  0  0  0  0
    0.0000    1.5000    0.0000 C   0  0  0  0  0  0  0  0  0  0  0  0
   -1.2990    2.2500    0.0000 C   0  0  0  0  0  0  0  0  0  0  0  0
   -2.5980    1.5000    0.0000 C   0  0  0  0  0  0  0  0  0  0  0  0
   -2.5980    0.0000    0.0000 C   0  0  0  0  0  0  0  0  0  0  0  0
   -1.2990   -0.7500    0.0000 C   0  0  0  0  0  0  0  0  0  0  0  0
   -3.8970    2.2500    0.0000 O   0  0  0  0  0  0  0  0  0  0  0  0
   -3.8970    3.7500    0.0000 C   0  0  0  0  0  0  0  0  0  0  0  0
   -2.5980    4.5000    0.0000 C   0  0  0  0  0  0  0  0  0  0  0  0
   -2.5980    6.0000    0.0000 C   0  0  0  0  0  0  0  0  0  0  0  0
   -3.8970    6.7500    0.0000 C   0  0  0  0  0  0  0  0  0  0  0  0
   -5.1960    6.0000    0.0000 C   0  0  0  0  0  0  0  0  0  0  0  0
   -5.1960    4.5000    0.0000 N   0  0  0  0  0  0  0  0  0  0  0  0
   -3.8970    8.2500    0.0000 Cl  0  0  0  0  0  0  0  0  0  0  0  0
    3.8970   -2.2500    0.0000 N   0  0  0  0  0  0  0  0  0  0  0  0
    5.1960   -3.0000    0.0000 C   0  0  0  0  0  0  0  0  0  0  0  0
    6.4950   -2.2500    0.0000 O   0  0  0  0  0  0  0  0  0  0  0  0
    3.8970   -0.7500    0.0000 O   0  0  0  0  0  0  0  0  0  0  0  0
  1  2  1  0  0  0  0
  1  6  2  0  0  0  0
  2  3  2  0  0  0  0
  3  4  1  0  0  0  0
  4  5  2  0  0  0  0
  4  7  1  0  0  0  0
  5  6  1  0  0  0  0
  7  8  1  0  0  0  0
  8  9  1  0  0  0  0
  9 10  1  0  0  0  0
 10 11  1  0  0  0  0
 10 29  1  0  0  0  0
 11 12  1  0  0  0  0
 12 13  2  0  0  0  0
 12 14  2  0  0  0  0
 12 15  1  0  0  0  0
 15 16  1  0  0  0  0
 15 20  1  0  0  0  0
 16 17  1  0  0  0  0
 17 18  1  0  0  0  0
 18 19  1  0  0  0  0
 18 21  1  0  0  0  0
 19 20  1  0  0  0  0
 21 22  1  0  0  0  0
 22 23  1  0  0  0  0
 22 27  2  0  0  0  0
 23 24  2  0  0  0  0
 24 25  1  0  0  0  0
 25 26  2  0  0  0  0
 25 28  1  0  0  0  0
 26 27  1  0  0  0  0
 29 30  1  0  0  0  0
 29 32  1  0  0  0  0
 30 31  2  0  0  0  0
M  END
>  <n>
161

>  <SMILES>
Clc1ccc(OC2CCN(S(=O)(=O)CC(N(O)C=O)CCCc3ncccn3)CC2)nc1

>  <IC50>
<10

>  <Class>
1

>  <NAME>
AZ28

>  <INCHI_KEY>
NZEDFDJZWVWPFH-UHFFFAOYSA-N

>  <Reference>
Mitigating the inhibition of human Bile Salt Export Pump by drugs_ opportunities provided by physicochemical property modulation,  in-silico modeling and structural modification_SI

$$$$
AZ29
  MOE2013           2D

 12 12  0  0  0  0  0  0  0  0999 V2000
    0.5130   -1.4100    0.0000 C   0  0  0  0  0  0  0  0  0  0  0  0
    0.0000    0.0000    0.0000 C   0  0  0  0  0  0  0  0  0  0  0  0
    0.0000    1.5000    0.0000 C   0  0  0  0  0  0  0  0  0  0  0  0
   -1.2990    2.2500    0.0000 C   0  0  0  0  0  0  0  0  0  0  0  0
   -2.5980    1.5000    0.0000 C   0  0  0  0  0  0  0  0  0  0  0  0
   -2.5980    0.0000    0.0000 C   0  0  0  0  0  0  0  0  0  0  0  0
   -1.2990   -0.7500    0.0000 N   0  0  0  0  0  0  0  0  0  0  0  0
   -1.2990   -2.2500    0.0000 O   0  0  0  0  0  0  0  0  0  0  0  0
   -4.0750    0.2600    0.0000 C   0  0  0  0  0  0  0  0  0  0  0  0
   -3.1110   -1.4100    0.0000 C   0  0  0  0  0  0  0  0  0  0  0  0
   -1.2990    3.7500    0.0000 O   0  0  0  0  0  0  0  0  0  0  0  0
    1.4770    0.2600    0.0000 C   0  0  0  0  0  0  0  0  0  0  0  0
  1  2  1  0  0  0  0
  2  3  1  0  0  0  0
  2  7  1  0  0  0  0
  2 12  1  0  0  0  0
  3  4  1  0  0  0  0
  4  5  1  0  0  0  0
  4 11  1  0  0  0  0
  5  6  1  0  0  0  0
  6  7  1  0  0  0  0
  6  9  1  0  0  0  0
  6 10  1  0  0  0  0
  7  8  1  0  0  0  0
M  END
>  <n>
162

>  <SMILES>
OC1CC(N(O)C(C1)(C)C)(C)C

>  <IC50>
>1000

>  <Class>
0

>  <NAME>
AZ29

>  <INCHI_KEY>
UZFMOKQJFYMBGY-UHFFFAOYSA-N

>  <Reference>
Mitigating the inhibition of human Bile Salt Export Pump by drugs_ opportunities provided by physicochemical property modulation,  in-silico modeling and structural modification_SI

$$$$
AZ3
  MOE2013           2D

 31 34  0  0  0  0  0  0  0  0999 V2000
   10.3920   -9.0000    0.0000 C   0  0  0  0  0  0  0  0  0  0  0  0
    9.0930   -9.7500    0.0000 C   0  0  0  0  0  0  0  0  0  0  0  0
    7.7940   -9.0000    0.0000 C   0  0  0  0  0  0  0  0  0  0  0  0
    6.4950   -9.7500    0.0000 C   0  0  0  0  0  0  0  0  0  0  0  0
    6.4950  -11.2500    0.0000 N   0  0  0  0  0  0  0  0  0  0  0  0
    7.7940  -12.0000    0.0000 C   0  0  0  0  0  0  0  0  0  0  0  0
    9.0930  -11.2500    0.0000 N   0  0  0  0  0  0  0  0  0  0  0  0
    5.1960   -9.0000    0.0000 N   0  0  0  0  0  0  0  0  0  0  0  0
    5.1960   -7.5000    0.0000 C   0  0  0  0  0  0  0  0  0  0  0  0
    3.8970   -6.7500    0.0000 C   0  0  0  0  0  0  0  0  0  0  0  0
    2.5980   -7.5000    0.0000 N   0  0  0  0  0  0  0  0  0  0  0  0
    2.5980   -9.0000    0.0000 C   0  0  0  0  0  0  0  0  0  0  0  0
    3.8970   -9.7500    0.0000 C   0  0  0  0  0  0  0  0  0  0  0  0
    1.2990   -6.7500    0.0000 C   0  0  0  0  0  0  0  0  0  0  0  0
    0.0000   -7.5000    0.0000 O   0  0  0  0  0  0  0  0  0  0  0  0
    1.2990   -5.2500    0.0000 N   0  0  0  0  0  0  0  0  0  0  0  0
    2.5980   -4.5000    0.0000 C   0  0  0  0  0  0  0  0  0  0  0  0
    2.5980   -3.0000    0.0000 C   0  0  0  0  0  0  0  0  0  0  0  0
    1.2990   -2.2500    0.0000 N   0  0  0  0  0  0  0  0  0  0  0  0
    0.0000   -3.0000    0.0000 C   0  0  0  0  0  0  0  0  0  0  0  0
    0.0000   -4.5000    0.0000 C   0  0  0  0  0  0  0  0  0  0  0  0
    1.2990   -0.7500    0.0000 S   0  0  0  0  0  0  0  0  0  0  0  0
    2.7760   -1.0100    0.0000 O   0  0  0  0  0  0  0  0  0  0  0  0
    1.8120    0.6600    0.0000 O   0  0  0  0  0  0  0  0  0  0  0  0
    0.0000    0.0000    0.0000 C   0  0  0  0  0  0  0  0  0  0  0  0
    0.0000    1.5000    0.0000 C   0  0  0  0  0  0  0  0  0  0  0  0
   -1.2990    2.2500    0.0000 C   0  0  0  0  0  0  0  0  0  0  0  0
   -2.5980    1.5000    0.0000 C   0  0  0  0  0  0  0  0  0  0  0  0
   -2.5980    0.0000    0.0000 C   0  0  0  0  0  0  0  0  0  0  0  0
   -1.2990   -0.7500    0.0000 C   0  0  0  0  0  0  0  0  0  0  0  0
   -3.8970    2.2500    0.0000 Br  0  0  0  0  0  0  0  0  0  0  0  0
  1  2  1  0  0  0  0
  2  3  1  0  0  0  0
  2  7  2  0  0  0  0
  3  4  2  0  0  0  0
  4  5  1  0  0  0  0
  4  8  1  0  0  0  0
  5  6  2  0  0  0  0
  6  7  1  0  0  0  0
  8  9  1  0  0  0  0
  8 13  1  0  0  0  0
  9 10  1  0  0  0  0
 10 11  1  0  0  0  0
 11 12  1  0  0  0  0
 11 14  1  0  0  0  0
 12 13  1  0  0  0  0
 14 15  2  0  0  0  0
 14 16  1  0  0  0  0
 16 17  1  0  0  0  0
 16 21  1  0  0  0  0
 17 18  1  0  0  0  0
 18 19  1  0  0  0  0
 19 20  1  0  0  0  0
 19 22  1  0  0  0  0
 20 21  1  0  0  0  0
 22 23  2  0  0  0  0
 22 24  2  0  0  0  0
 22 25  1  0  0  0  0
 25 26  1  0  0  0  0
 25 30  2  0  0  0  0
 26 27  2  0  0  0  0
 27 28  1  0  0  0  0
 28 29  2  0  0  0  0
 28 31  1  0  0  0  0
 29 30  1  0  0  0  0
M  END
>  <n>
163

>  <SMILES>
Brc1ccc(S(=O)(=O)N2CCN(CC2)C(=O)N2CCN(CC2)c2ncnc(c2)C)cc1

>  <IC50>
<10

>  <Class>
1

>  <NAME>
AZ3

>  <INCHI_KEY>
MCPRJPAHDHAHBK-UHFFFAOYSA-N

>  <Reference>
Mitigating the inhibition of human Bile Salt Export Pump by drugs_ opportunities provided by physicochemical property modulation,  in-silico modeling and structural modification_SI

$$$$
AZ31
  MOE2013           2D

 17 17  0  0  0  0  0  0  0  0999 V2000
    3.8970   -0.7500    0.0000 C   0  0  0  0  0  0  0  0  0  0  0  0
    2.5980    0.0000    0.0000 C   0  0  0  0  0  0  0  0  0  0  0  0
    1.2990   -0.7500    0.0000 O   0  0  0  0  0  0  0  0  0  0  0  0
    0.0000    0.0000    0.0000 C   0  0  0  0  0  0  0  0  0  0  0  0
    0.0000    1.5000    0.0000 C   0  0  0  0  0  0  0  0  0  0  0  0
   -1.2990    2.2500    0.0000 C   0  0  0  0  0  0  0  0  0  0  0  0
   -2.5980    1.5000    0.0000 C   0  0  0  0  0  0  0  0  0  0  0  0
   -2.5980    0.0000    0.0000 C   0  0  0  0  0  0  0  0  0  0  0  0
   -1.2990   -0.7500    0.0000 C   0  0  0  0  0  0  0  0  0  0  0  0
   -1.2990   -2.2500    0.0000 C   0  0  0  0  0  0  0  0  0  0  0  0
    0.0000   -3.0000    0.0000 O   0  0  0  0  0  0  0  0  0  0  0  0
   -2.5980   -3.0000    0.0000 O   0  0  0  0  0  0  0  0  0  0  0  0
   -2.5980   -4.5000    0.0000 C   0  0  0  0  0  0  0  0  0  0  0  0
   -1.2990    3.7500    0.0000 N   0  0  0  0  0  0  0  0  0  0  0  0
   -2.5980    4.5000    0.0000 C   0  0  0  0  0  0  0  0  0  0  0  0
   -2.5980    6.0000    0.0000 O   0  0  0  0  0  0  0  0  0  0  0  0
   -3.8970    3.7500    0.0000 C   0  0  0  0  0  0  0  0  0  0  0  0
  1  2  1  0  0  0  0
  2  3  1  0  0  0  0
  3  4  1  0  0  0  0
  4  5  1  0  0  0  0
  4  9  2  0  0  0  0
  5  6  2  0  0  0  0
  6  7  1  0  0  0  0
  6 14  1  0  0  0  0
  7  8  2  0  0  0  0
  8  9  1  0  0  0  0
  9 10  1  0  0  0  0
 10 11  2  0  0  0  0
 10 12  1  0  0  0  0
 12 13  1  0  0  0  0
 14 15  1  0  0  0  0
 15 16  2  0  0  0  0
 15 17  1  0  0  0  0
M  END
>  <n>
165

>  <SMILES>
O(CC)c1cc(NC(=O)C)ccc1C(OC)=O

>  <IC50>
478.5

>  <Class>
0

>  <NAME>
AZ31

>  <INCHI_KEY>
GOVWOKSKFSBNGD-UHFFFAOYSA-N

>  <Reference>
Mitigating the inhibition of human Bile Salt Export Pump by drugs_ opportunities provided by physicochemical property modulation,  in-silico modeling and structural modification_SI

$$$$
AZ32
  MOE2013           2D

 29 32  0  0  1  0  0  0  0  0999 V2000
    0.7740   -5.8020    0.0000 C   0  0  0  0  0  0  0  0  0  0  0  0
    1.7770   -4.6880    0.0000 C   0  0  3  0  0  0  0  0  0  0  0  0
    3.2450   -5.0000    0.0000 C   0  0  0  0  0  0  0  0  0  0  0  0
    3.7080   -6.4260    0.0000 C   0  0  0  0  0  0  0  0  0  0  0  0
    5.1750   -6.7380    0.0000 C   0  0  0  0  0  0  0  0  0  0  0  0
    5.6390   -8.1650    0.0000 O   0  0  0  0  0  0  0  0  0  0  0  0
    6.1790   -5.6230    0.0000 O   0  0  0  0  0  0  0  0  0  0  0  0
    1.3140   -3.2610    0.0000 C   0  0  3  0  0  0  0  0  0  0  0  0
    2.1370   -2.1290    0.0000 C   0  0  0  0  0  0  0  0  0  0  0  0
    1.3140   -0.9960    0.0000 C   0  0  0  0  0  0  0  0  0  0  0  0
   -0.0180   -1.4290    0.0000 C   0  0  3  0  0  0  0  0  0  0  0  0
   -0.0180   -2.8290    0.0000 C   0  0  3  0  0  0  0  0  0  0  0  0
   -1.2300   -3.5290    0.0000 C   0  0  0  0  0  0  0  0  0  0  0  0
   -1.2300   -5.0290    0.0000 O   0  0  0  0  0  0  0  0  0  0  0  0
   -2.4430   -2.8290    0.0000 C   0  0  0  0  0  0  0  0  0  0  0  0
   -2.4430   -1.4290    0.0000 C   0  0  3  0  0  0  0  0  0  0  0  0
   -1.2300   -0.7290    0.0000 C   0  0  3  0  0  0  0  0  0  0  0  0
   -1.2300    0.6710    0.0000 C   0  0  0  0  0  0  0  0  0  0  0  0
    0.0690    1.4210    0.0000 O   0  0  0  0  0  0  0  0  0  0  0  0
   -2.4430    1.3710    0.0000 C   0  0  0  0  0  0  0  0  0  0  0  0
   -3.6550    0.6710    0.0000 C   0  0  3  0  0  0  0  0  0  0  0  0
   -3.6550   -0.7290    0.0000 C   0  0  3  0  0  0  0  0  0  0  0  0
   -4.8670   -1.4290    0.0000 C   0  0  0  0  0  0  0  0  0  0  0  0
   -6.0800   -0.7290    0.0000 C   0  0  0  0  0  0  0  0  0  0  0  0
   -6.0800    0.6710    0.0000 C   0  0  0  0  0  0  0  0  0  0  0  0
   -7.3790    1.4210    0.0000 O   0  0  0  0  0  0  0  0  0  0  0  0
   -4.8670    1.3710    0.0000 C   0  0  0  0  0  0  0  0  0  0  0  0
   -3.6550   -2.2290    0.0000 C   0  0  0  0  0  0  0  0  0  0  0  0
    0.1390   -4.3200    0.0000 C   0  0  0  0  0  0  0  0  0  0  0  0
  1  2  1  0  0  0  0
  2  3  1  0  0  0  0
  2  8  1  0  0  0  0
  3  4  1  0  0  0  0
  4  5  1  0  0  0  0
  5  6  2  0  0  0  0
  5  7  1  0  0  0  0
  8  9  1  0  0  0  0
  8 12  1  0  0  0  0
  9 10  1  0  0  0  0
 10 11  1  0  0  0  0
 11 12  1  0  0  0  0
 11 17  1  0  0  0  0
 12 13  1  0  0  0  0
 12 29  1  0  0  0  0
 13 14  2  0  0  0  0
 13 15  1  0  0  0  0
 15 16  1  0  0  0  0
 16 17  1  0  0  0  0
 16 22  1  0  0  0  0
 17 18  1  0  0  0  0
 18 19  2  0  0  0  0
 18 20  1  0  0  0  0
 20 21  1  0  0  0  0
 21 22  1  0  0  0  0
 21 27  1  0  0  0  0
 22 23  1  0  0  0  0
 22 28  1  0  0  0  0
 23 24  1  0  0  0  0
 24 25  1  0  0  0  0
 25 26  2  0  0  0  0
 25 27  1  0  0  0  0
M  END
>  <n>
166

>  <SMILES>
O=C1CC2C(C3CCC(C(CCC(O)=O)C)C13C)C(=O)CC1CC(=O)CCC12C

>  <IC50>
202.2

>  <Class>
0

>  <NAME>
AZ32

>  <INCHI_KEY>
OHXPGWPVLFPUSM-UHFFFAOYSA-N

>  <Reference>
Mitigating the inhibition of human Bile Salt Export Pump by drugs_ opportunities provided by physicochemical property modulation,  in-silico modeling and structural modification_SI

$$$$
AZ33
  MOE2013           2D

 22 23  0  0  0  0  0  0  0  0999 V2000
    1.2990   -2.2500    0.0000 C   0  0  0  0  0  0  0  0  0  0  0  0
    1.2990   -0.7500    0.0000 C   0  0  0  0  0  0  0  0  0  0  0  0
    2.7760   -1.0100    0.0000 C   0  0  0  0  0  0  0  0  0  0  0  0
    1.8120    0.6600    0.0000 C   0  0  0  0  0  0  0  0  0  0  0  0
    0.0000    0.0000    0.0000 C   0  0  0  0  0  0  0  0  0  0  0  0
    0.0000    1.5000    0.0000 C   0  0  0  0  0  0  0  0  0  0  0  0
   -1.2990    2.2500    0.0000 C   0  0  0  0  0  0  0  0  0  0  0  0
   -1.2990    3.7500    0.0000 C   0  0  0  0  0  0  0  0  0  0  0  0
    0.0000    4.5000    0.0000 O   0  0  0  0  0  0  0  0  0  0  0  0
   -2.5980    4.5000    0.0000 C   0  0  0  0  0  0  0  0  0  0  0  0
   -3.8970    3.7500    0.0000 C   0  0  0  0  0  0  0  0  0  0  0  0
   -3.8970    2.2500    0.0000 O   0  0  0  0  0  0  0  0  0  0  0  0
   -2.5980    1.5000    0.0000 C   0  0  0  0  0  0  0  0  0  0  0  0
   -2.5980    0.0000    0.0000 C   0  0  0  0  0  0  0  0  0  0  0  0
   -1.2990   -0.7500    0.0000 C   0  0  0  0  0  0  0  0  0  0  0  0
   -3.8970   -0.7500    0.0000 C   0  0  0  0  0  0  0  0  0  0  0  0
   -3.8970   -2.2500    0.0000 C   0  0  0  0  0  0  0  0  0  0  0  0
   -4.4100    0.6600    0.0000 C   0  0  0  0  0  0  0  0  0  0  0  0
   -5.3740   -1.0100    0.0000 C   0  0  0  0  0  0  0  0  0  0  0  0
   -5.1960    4.5000    0.0000 C   0  0  0  0  0  0  0  0  0  0  0  0
   -5.1960    6.0000    0.0000 O   0  0  0  0  0  0  0  0  0  0  0  0
   -6.4950    3.7500    0.0000 O   0  0  0  0  0  0  0  0  0  0  0  0
  1  2  1  0  0  0  0
  2  3  1  0  0  0  0
  2  4  1  0  0  0  0
  2  5  1  0  0  0  0
  5  6  1  0  0  0  0
  5 15  2  0  0  0  0
  6  7  2  0  0  0  0
  7  8  1  0  0  0  0
  7 13  1  0  0  0  0
  8  9  2  0  0  0  0
  8 10  1  0  0  0  0
 10 11  2  0  0  0  0
 11 12  1  0  0  0  0
 11 20  1  0  0  0  0
 12 13  1  0  0  0  0
 13 14  2  0  0  0  0
 14 15  1  0  0  0  0
 14 16  1  0  0  0  0
 16 17  1  0  0  0  0
 16 18  1  0  0  0  0
 16 19  1  0  0  0  0
 20 21  2  0  0  0  0
 20 22  1  0  0  0  0
M  END
>  <n>
167

>  <SMILES>
O1c2c(cc(cc2C(C)(C)C)C(C)(C)C)C(=O)C=C1C(O)=O

>  <IC50>
<10

>  <Class>
1

>  <NAME>
AZ33

>  <INCHI_KEY>
CJTURQGHQPDNDA-UHFFFAOYSA-N

>  <Reference>
Mitigating the inhibition of human Bile Salt Export Pump by drugs_ opportunities provided by physicochemical property modulation,  in-silico modeling and structural modification_SI

$$$$
AZ34
  MOE2013           2D

 30 32  0  0  1  0  0  0  0  0999 V2000
    0.0000    0.0000    0.0000 C   0  0  0  0  0  0  0  0  0  0  0  0
    0.0000    1.5000    0.0000 C   0  0  0  0  0  0  0  0  0  0  0  0
   -1.2990    2.2500    0.0000 C   0  0  0  0  0  0  0  0  0  0  0  0
   -2.5980    1.5000    0.0000 C   0  0  0  0  0  0  0  0  0  0  0  0
   -2.5980    0.0000    0.0000 C   0  0  0  0  0  0  0  0  0  0  0  0
   -1.2990   -0.7500    0.0000 C   0  0  0  0  0  0  0  0  0  0  0  0
   -3.8970    2.2500    0.0000 C   0  0  0  0  0  0  0  0  0  0  0  0
   -5.1960    1.5000    0.0000 C   0  0  0  0  0  0  0  0  0  0  0  0
   -6.4950    2.2500    0.0000 C   0  0  3  0  0  0  0  0  0  0  0  0
   -7.7940    1.5000    0.0000 C   0  0  0  0  0  0  0  0  0  0  0  0
   -9.0930    2.2500    0.0000 S   0  0  0  0  0  0  0  0  0  0  0  0
   -8.1290    3.3990    0.0000 O   0  0  0  0  0  0  0  0  0  0  0  0
  -10.0570    3.3990    0.0000 O   0  0  0  0  0  0  0  0  0  0  0  0
  -10.3920    1.5000    0.0000 N   0  0  0  0  0  0  0  0  0  0  0  0
  -11.6910    2.2500    0.0000 C   0  0  0  0  0  0  0  0  0  0  0  0
  -12.9900    1.5000    0.0000 C   0  0  0  0  0  0  0  0  0  0  0  0
  -12.9900    0.0000    0.0000 N   0  0  0  0  0  0  0  0  0  0  0  0
  -11.6910   -0.7500    0.0000 C   0  0  0  0  0  0  0  0  0  0  0  0
  -10.3920    0.0000    0.0000 C   0  0  0  0  0  0  0  0  0  0  0  0
  -14.2890   -0.7500    0.0000 C   0  0  0  0  0  0  0  0  0  0  0  0
  -15.5880    0.0000    0.0000 C   0  0  0  0  0  0  0  0  0  0  0  0
  -16.8880   -0.7500    0.0000 C   0  0  0  0  0  0  0  0  0  0  0  0
  -16.8880   -2.2500    0.0000 C   0  0  0  0  0  0  0  0  0  0  0  0
  -15.5880   -3.0000    0.0000 C   0  0  0  0  0  0  0  0  0  0  0  0
  -14.2890   -2.2500    0.0000 C   0  0  0  0  0  0  0  0  0  0  0  0
  -18.1860   -3.0000    0.0000 F   0  0  0  0  0  0  0  0  0  0  0  0
   -6.4950    3.7500    0.0000 C   0  0  0  0  0  0  0  0  0  0  0  0
   -7.7940    4.5000    0.0000 O   0  0  0  0  0  0  0  0  0  0  0  0
   -5.1960    4.5000    0.0000 N   0  0  0  0  0  0  0  0  0  0  0  0
   -5.1960    6.0000    0.0000 O   0  0  0  0  0  0  0  0  0  0  0  0
  1  2  1  0  0  0  0
  1  6  2  0  0  0  0
  2  3  2  0  0  0  0
  3  4  1  0  0  0  0
  4  5  2  0  0  0  0
  4  7  1  0  0  0  0
  5  6  1  0  0  0  0
  7  8  1  0  0  0  0
  8  9  1  0  0  0  0
  9 10  1  0  0  0  0
  9 27  1  0  0  0  0
 10 11  1  0  0  0  0
 11 12  2  0  0  0  0
 11 13  2  0  0  0  0
 11 14  1  0  0  0  0
 14 15  1  0  0  0  0
 14 19  1  0  0  0  0
 15 16  1  0  0  0  0
 16 17  1  0  0  0  0
 17 18  1  0  0  0  0
 17 20  1  0  0  0  0
 18 19  1  0  0  0  0
 20 21  1  0  0  0  0
 20 25  2  0  0  0  0
 21 22  2  0  0  0  0
 22 23  1  0  0  0  0
 23 24  2  0  0  0  0
 23 26  1  0  0  0  0
 24 25  1  0  0  0  0
 27 28  2  0  0  0  0
 27 29  1  0  0  0  0
 29 30  1  0  0  0  0
M  END
>  <n>
168

>  <SMILES>
S(=O)(=O)(N1CCN(CC1)c1ccc(F)cc1)CC(CCc1ccccc1)C(=O)NO

>  <IC50>
<10

>  <Class>
1

>  <NAME>
AZ34

>  <INCHI_KEY>
PKGPEPNOVYVNGD-UHFFFAOYSA-N

>  <Reference>
Mitigating the inhibition of human Bile Salt Export Pump by drugs_ opportunities provided by physicochemical property modulation,  in-silico modeling and structural modification_SI

$$$$
AZ35
  MOE2013           2D

 15 15  0  0  0  0  0  0  0  0999 V2000
    0.0000    0.0000    0.0000 C   0  0  0  0  0  0  0  0  0  0  0  0
    0.0000    1.5000    0.0000 C   0  0  0  0  0  0  0  0  0  0  0  0
   -1.2990    2.2500    0.0000 C   0  0  0  0  0  0  0  0  0  0  0  0
   -2.5980    1.5000    0.0000 C   0  0  0  0  0  0  0  0  0  0  0  0
   -2.5980    0.0000    0.0000 C   0  0  0  0  0  0  0  0  0  0  0  0
   -1.2990   -0.7500    0.0000 C   0  0  0  0  0  0  0  0  0  0  0  0
   -1.2990   -2.2500    0.0000 N   0  3  0  0  0  0  0  0  0  0  0  0
    0.0000   -3.0000    0.0000 O   0  0  0  0  0  0  0  0  0  0  0  0
   -2.5980   -3.0000    0.0000 O   0  5  0  0  0  0  0  0  0  0  0  0
   -3.8970    2.2500    0.0000 N   0  3  0  0  0  0  0  0  0  0  0  0
   -3.8970    3.7500    0.0000 O   0  0  0  0  0  0  0  0  0  0  0  0
   -5.1960    1.5000    0.0000 O   0  5  0  0  0  0  0  0  0  0  0  0
    1.2990    2.2500    0.0000 C   0  0  0  0  0  0  0  0  0  0  0  0
    1.2990    3.7500    0.0000 O   0  0  0  0  0  0  0  0  0  0  0  0
    2.5980    1.5000    0.0000 N   0  0  0  0  0  0  0  0  0  0  0  0
  1  2  1  0  0  0  0
  1  6  2  0  0  0  0
  2  3  2  0  0  0  0
  2 13  1  0  0  0  0
  3  4  1  0  0  0  0
  4  5  2  0  0  0  0
  4 10  1  0  0  0  0
  5  6  1  0  0  0  0
  6  7  1  0  0  0  0
  7  8  2  0  0  0  0
  7  9  1  0  0  0  0
 10 11  2  0  0  0  0
 10 12  1  0  0  0  0
 13 14  2  0  0  0  0
 13 15  1  0  0  0  0
M  CHG  1   7   1
M  CHG  1   9  -1
M  CHG  1  10   1
M  CHG  1  12  -1
M  END
>  <n>
169

>  <SMILES>
O=C(N)c1cc([N+](=O)[O-])cc([N+](=O)[O-])c1

>  <IC50>
184.5

>  <Class>
0

>  <NAME>
AZ35

>  <INCHI_KEY>
UUKWKUSGGZNXGA-UHFFFAOYSA-N

>  <Reference>
Mitigating the inhibition of human Bile Salt Export Pump by drugs_ opportunities provided by physicochemical property modulation,  in-silico modeling and structural modification_SI

$$$$
AZ36
  MOE2013           2D

 24 25  0  0  0  0  0  0  0  0999 V2000
    5.1680   -0.5430    0.0000 C   0  0  0  0  0  0  0  0  0  0  0  0
    3.7970   -1.1530    0.0000 C   0  0  0  0  0  0  0  0  0  0  0  0
    2.5840   -0.2720    0.0000 O   0  0  0  0  0  0  0  0  0  0  0  0
    1.2140   -0.8820    0.0000 C   0  0  0  0  0  0  0  0  0  0  0  0
    0.0000    0.0000    0.0000 N   0  0  0  0  0  0  0  0  0  0  0  0
    0.0000    1.5000    0.0000 C   0  0  0  0  0  0  0  0  0  0  0  0
   -1.4270    1.9640    0.0000 N   0  0  0  0  0  0  0  0  0  0  0  0
   -2.3080    0.7500    0.0000 C   0  0  0  0  0  0  0  0  0  0  0  0
   -1.4270   -0.4640    0.0000 C   0  0  0  0  0  0  0  0  0  0  0  0
   -2.0370   -1.8340    0.0000 C   0  0  0  0  0  0  0  0  0  0  0  0
   -1.1550   -3.0470    0.0000 O   0  0  0  0  0  0  0  0  0  0  0  0
   -3.5280   -1.9910    0.0000 N   0  0  0  0  0  0  0  0  0  0  0  0
   -4.4100   -0.7770    0.0000 C   0  0  0  0  0  0  0  0  0  0  0  0
   -5.9020   -0.9340    0.0000 O   0  0  0  0  0  0  0  0  0  0  0  0
   -3.8000    0.5930    0.0000 N   0  0  0  0  0  0  0  0  0  0  0  0
   -4.6820    1.8070    0.0000 C   0  0  0  0  0  0  0  0  0  0  0  0
   -4.1390   -3.3610    0.0000 C   0  0  0  0  0  0  0  0  0  0  0  0
   -5.6300   -3.5180    0.0000 C   0  0  0  0  0  0  0  0  0  0  0  0
   -6.2400   -4.8880    0.0000 C   0  0  0  0  0  0  0  0  0  0  0  0
   -7.7320   -5.0450    0.0000 C   0  0  0  0  0  0  0  0  0  0  0  0
   -8.3420   -6.4150    0.0000 C   0  0  0  0  0  0  0  0  0  0  0  0
   -9.8340   -6.5720    0.0000 C   0  0  0  0  0  0  0  0  0  0  0  0
   -8.4470   -7.9120    0.0000 C   0  0  0  0  0  0  0  0  0  0  0  0
   -6.8870   -6.7780    0.0000 O   0  0  0  0  0  0  0  0  0  0  0  0
  1  2  1  0  0  0  0
  2  3  1  0  0  0  0
  3  4  1  0  0  0  0
  4  5  1  0  0  0  0
  5  6  1  0  0  0  0
  5  9  1  0  0  0  0
  6  7  2  0  0  0  0
  7  8  1  0  0  0  0
  8  9  2  0  0  0  0
  8 15  1  0  0  0  0
  9 10  1  0  0  0  0
 10 11  2  0  0  0  0
 10 12  1  0  0  0  0
 12 13  1  0  0  0  0
 12 17  1  0  0  0  0
 13 14  2  0  0  0  0
 13 15  1  0  0  0  0
 15 16  1  0  0  0  0
 17 18  1  0  0  0  0
 18 19  1  0  0  0  0
 19 20  1  0  0  0  0
 20 21  1  0  0  0  0
 21 22  1  0  0  0  0
 21 23  1  0  0  0  0
 21 24  1  0  0  0  0
M  END
>  <n>
170

>  <SMILES>
O=C1N(CCCCC(O)(C)C)C(=O)N(c2ncn(c12)COCC)C

>  <IC50>
304.9

>  <Class>
0

>  <NAME>
AZ36

>  <INCHI_KEY>
QSXXLDDWVCEBFP-UHFFFAOYSA-N

>  <Reference>
Mitigating the inhibition of human Bile Salt Export Pump by drugs_ opportunities provided by physicochemical property modulation,  in-silico modeling and structural modification_SI

$$$$
AZ39
  MOE2013           2D

 18 19  0  0  0  0  0  0  0  0999 V2000
    9.0930    2.2500    0.0000 C   0  0  0  0  0  0  0  0  0  0  0  0
    7.7940    1.5000    0.0000 C   0  0  0  0  0  0  0  0  0  0  0  0
    6.4950    2.2500    0.0000 C   0  0  0  0  0  0  0  0  0  0  0  0
    5.1960    1.5000    0.0000 C   0  0  0  0  0  0  0  0  0  0  0  0
    3.8970    2.2500    0.0000 N   0  0  0  0  0  0  0  0  0  0  0  0
    2.5980    1.5000    0.0000 C   0  0  0  0  0  0  0  0  0  0  0  0
    2.5980    0.0000    0.0000 C   0  0  0  0  0  0  0  0  0  0  0  0
    3.8970   -0.7500    0.0000 C   0  0  0  0  0  0  0  0  0  0  0  0
    5.1960    0.0000    0.0000 N   0  0  0  0  0  0  0  0  0  0  0  0
    3.8970   -2.2500    0.0000 N   0  0  0  0  0  0  0  0  0  0  0  0
    1.2990   -0.7500    0.0000 C   0  0  0  0  0  0  0  0  0  0  0  0
    0.0000    0.0000    0.0000 N   0  3  0  0  0  0  0  0  0  0  0  0
    0.0000    1.5000    0.0000 C   0  0  0  0  0  0  0  0  0  0  0  0
   -1.2990    2.2500    0.0000 C   0  0  0  0  0  0  0  0  0  0  0  0
   -2.5980    1.5000    0.0000 C   0  0  0  0  0  0  0  0  0  0  0  0
   -2.5980    0.0000    0.0000 C   0  0  0  0  0  0  0  0  0  0  0  0
   -1.2990   -0.7500    0.0000 C   0  0  0  0  0  0  0  0  0  0  0  0
   -1.2990   -2.2500    0.0000 C   0  0  0  0  0  0  0  0  0  0  0  0
  1  2  1  0  0  0  0
  2  3  1  0  0  0  0
  3  4  1  0  0  0  0
  4  5  1  0  0  0  0
  4  9  2  0  0  0  0
  5  6  2  0  0  0  0
  6  7  1  0  0  0  0
  7  8  2  0  0  0  0
  7 11  1  0  0  0  0
  8  9  1  0  0  0  0
  8 10  1  0  0  0  0
 11 12  1  0  0  0  0
 12 13  1  0  0  0  0
 12 17  2  0  0  0  0
 13 14  2  0  0  0  0
 14 15  1  0  0  0  0
 15 16  2  0  0  0  0
 16 17  1  0  0  0  0
 17 18  1  0  0  0  0
M  CHG  1  12   1
M  END
>  <n>
173

>  <SMILES>
[n+]1(ccccc1C)Cc1cnc(nc1N)CCC

>  <IC50>
>1000

>  <Class>
0

>  <NAME>
AZ39

>  <INCHI_KEY>
IPZFPROOBOUEIG-UHFFFAOYSA-N

>  <Reference>
Mitigating the inhibition of human Bile Salt Export Pump by drugs_ opportunities provided by physicochemical property modulation,  in-silico modeling and structural modification_SI

$$$$
AZ4
  MOE2013           2D

 24 27  0  0  0  0  0  0  0  0999 V2000
    3.5220   -1.6320    0.0000 C   0  0  0  0  0  0  0  0  0  0  0  0
    2.6400   -0.4180    0.0000 C   0  0  0  0  0  0  0  0  0  0  0  0
    1.2140   -0.8820    0.0000 C   0  0  0  0  0  0  0  0  0  0  0  0
    1.2140   -2.3820    0.0000 O   0  0  0  0  0  0  0  0  0  0  0  0
    2.6400   -2.8450    0.0000 C   0  0  0  0  0  0  0  0  0  0  0  0
    0.0000    0.0000    0.0000 C   0  0  0  0  0  0  0  0  0  0  0  0
    0.0000    1.5000    0.0000 N   0  0  0  0  0  0  0  0  0  0  0  0
   -1.4270    1.9640    0.0000 C   0  0  0  0  0  0  0  0  0  0  0  0
   -2.0370    3.3340    0.0000 N   0  0  0  0  0  0  0  0  0  0  0  0
   -3.5280    3.4910    0.0000 C   0  0  0  0  0  0  0  0  0  0  0  0
   -4.4100    2.2770    0.0000 N   0  0  0  0  0  0  0  0  0  0  0  0
   -3.8000    0.9070    0.0000 C   0  0  0  0  0  0  0  0  0  0  0  0
   -2.3080    0.7500    0.0000 N   0  0  0  0  0  0  0  0  0  0  0  0
   -1.4270   -0.4640    0.0000 N   0  0  0  0  0  0  0  0  0  0  0  0
   -4.6820   -0.3070    0.0000 N   0  0  0  0  0  0  0  0  0  0  0  0
   -4.1390    4.8610    0.0000 N   0  0  0  0  0  0  0  0  0  0  0  0
   -5.6300    5.0180    0.0000 C   0  0  0  0  0  0  0  0  0  0  0  0
   -6.2400    6.3880    0.0000 C   0  0  0  0  0  0  0  0  0  0  0  0
   -7.7320    6.5450    0.0000 N   0  0  0  0  0  0  0  0  0  0  0  0
   -8.3420    7.9150    0.0000 C   0  0  0  0  0  0  0  0  0  0  0  0
   -9.8340    8.0720    0.0000 C   0  0  0  0  0  0  0  0  0  0  0  0
  -10.7160    6.8580    0.0000 O   0  0  0  0  0  0  0  0  0  0  0  0
  -10.1060    5.4880    0.0000 C   0  0  0  0  0  0  0  0  0  0  0  0
   -8.6140    5.3310    0.0000 C   0  0  0  0  0  0  0  0  0  0  0  0
  1  2  1  0  0  0  0
  1  5  2  0  0  0  0
  2  3  2  0  0  0  0
  3  4  1  0  0  0  0
  3  6  1  0  0  0  0
  4  5  1  0  0  0  0
  6  7  1  0  0  0  0
  6 14  2  0  0  0  0
  7  8  2  0  0  0  0
  8  9  1  0  0  0  0
  8 13  1  0  0  0  0
  9 10  2  0  0  0  0
 10 11  1  0  0  0  0
 10 16  1  0  0  0  0
 11 12  2  0  0  0  0
 12 13  1  0  0  0  0
 12 15  1  0  0  0  0
 13 14  1  0  0  0  0
 16 17  1  0  0  0  0
 17 18  1  0  0  0  0
 18 19  1  0  0  0  0
 19 20  1  0  0  0  0
 19 24  1  0  0  0  0
 20 21  1  0  0  0  0
 21 22  1  0  0  0  0
 22 23  1  0  0  0  0
 23 24  1  0  0  0  0
M  END
>  <n>
174

>  <SMILES>
o1cccc1-c1nc2n(n1)C(=NC(=N2)NCCN1CCOCC1)N

>  <IC50>
>1000

>  <Class>
0

>  <NAME>
AZ4

>  <INCHI_KEY>
ATTGDQNXDFXLSI-UHFFFAOYSA-N

>  <Reference>
Mitigating the inhibition of human Bile Salt Export Pump by drugs_ opportunities provided by physicochemical property modulation,  in-silico modeling and structural modification_SI

$$$$
AZ41
  MOE2013           2D

 28 32  0  0  1  0  0  0  0  0999 V2000
    0.0000   -4.5000    0.0000 C   0  0  0  0  0  0  0  0  0  0  0  0
    0.0000   -3.0000    0.0000 N   0  0  3  0  0  0  0  0  0  0  0  0
    1.2990   -2.2500    0.0000 C   0  0  0  0  0  0  0  0  0  0  0  0
    1.2990   -0.7500    0.0000 C   0  0  0  0  0  0  0  0  0  0  0  0
    0.0000    0.0000    0.0000 C   0  0  0  0  0  0  0  0  0  0  0  0
    0.0000    1.5000    0.0000 C   0  0  0  0  0  0  0  0  0  0  0  0
   -1.2990    2.2500    0.0000 C   0  0  0  0  0  0  0  0  0  0  0  0
   -2.5980    1.5000    0.0000 C   0  0  0  0  0  0  0  0  0  0  0  0
   -2.5980    0.0000    0.0000 C   0  0  0  0  0  0  0  0  0  0  0  0
   -1.2990   -0.7500    0.0000 C   0  0  0  0  0  0  0  0  0  0  0  0
   -1.2990   -2.2500    0.0000 C   0  0  3  0  0  0  0  0  0  0  0  0
   -2.5980   -3.0000    0.0000 C   0  0  3  0  0  0  0  0  0  0  0  0
   -3.9680   -2.3900    0.0000 C   0  0  0  0  0  0  0  0  0  0  0  0
   -4.4320   -0.9630    0.0000 C   0  0  0  0  0  0  0  0  0  0  0  0
   -5.8990   -0.6510    0.0000 C   0  0  0  0  0  0  0  0  0  0  0  0
   -6.9030   -1.7660    0.0000 C   0  0  0  0  0  0  0  0  0  0  0  0
   -6.4390   -3.1930    0.0000 C   0  0  0  0  0  0  0  0  0  0  0  0
   -4.9720   -3.5050    0.0000 C   0  0  0  0  0  0  0  0  0  0  0  0
   -4.2220   -4.8040    0.0000 C   0  0  0  0  0  0  0  0  0  0  0  0
   -4.8320   -6.1740    0.0000 O   0  0  0  0  0  0  0  0  0  0  0  0
   -2.7550   -4.4920    0.0000 O   0  0  0  0  0  0  0  0  0  0  0  0
   -7.4430   -4.3080    0.0000 O   0  0  0  0  0  0  0  0  0  0  0  0
   -8.9100   -3.9960    0.0000 C   0  0  0  0  0  0  0  0  0  0  0  0
   -8.3700   -1.4540    0.0000 O   0  0  0  0  0  0  0  0  0  0  0  0
   -9.3740   -2.5690    0.0000 C   0  0  0  0  0  0  0  0  0  0  0  0
   -3.7130    2.5040    0.0000 O   0  0  0  0  0  0  0  0  0  0  0  0
   -3.1030    3.8740    0.0000 C   0  0  0  0  0  0  0  0  0  0  0  0
   -1.6110    3.7170    0.0000 O   0  0  0  0  0  0  0  0  0  0  0  0
  1  2  1  0  0  0  0
  2  3  1  0  0  0  0
  2 11  1  0  0  0  0
  3  4  1  0  0  0  0
  4  5  1  0  0  0  0
  5  6  1  0  0  0  0
  5 10  2  0  0  0  0
  6  7  2  0  0  0  0
  7  8  1  0  0  0  0
  7 28  1  0  0  0  0
  8  9  2  0  0  0  0
  8 26  1  0  0  0  0
  9 10  1  0  0  0  0
 10 11  1  0  0  0  0
 11 12  1  0  0  0  0
 12 13  1  0  0  0  0
 12 21  1  0  0  0  0
 13 14  1  0  0  0  0
 13 18  2  0  0  0  0
 14 15  2  0  0  0  0
 15 16  1  0  0  0  0
 16 17  2  0  0  0  0
 16 24  1  0  0  0  0
 17 18  1  0  0  0  0
 17 22  1  0  0  0  0
 18 19  1  0  0  0  0
 19 20  2  0  0  0  0
 19 21  1  0  0  0  0
 22 23  1  0  0  0  0
 24 25  1  0  0  0  0
 26 27  1  0  0  0  0
 27 28  1  0  0  0  0
M  END
>  <n>
176

>  <SMILES>
O1C(c2c(c(OC)c(OC)cc2)C1=O)C1N(CCc2c1cc1OCOc1c2)C

>  <IC50>
65.64

>  <Class>
0

>  <NAME>
AZ41

>  <INCHI_KEY>
JZUTXVTYJDCMDU-UHFFFAOYSA-N

>  <Reference>
Mitigating the inhibition of human Bile Salt Export Pump by drugs_ opportunities provided by physicochemical property modulation,  in-silico modeling and structural modification_SI

$$$$
AZ42
  MOE2013           2D

 12 12  0  0  1  0  0  0  0  0999 V2000
    5.1960    0.0000    0.0000 C   0  0  0  0  0  0  0  0  0  0  0  0
    3.8970   -0.7500    0.0000 N   0  0  0  0  0  0  0  0  0  0  0  0
    2.5980    0.0000    0.0000 C   0  0  0  0  0  0  0  0  0  0  0  0
    1.2990   -0.7500    0.0000 C   0  0  3  0  0  0  0  0  0  0  0  0
    0.0000    0.0000    0.0000 C   0  0  0  0  0  0  0  0  0  0  0  0
    0.0000    1.5000    0.0000 C   0  0  0  0  0  0  0  0  0  0  0  0
   -1.2990    2.2500    0.0000 C   0  0  0  0  0  0  0  0  0  0  0  0
   -2.5980    1.5000    0.0000 C   0  0  0  0  0  0  0  0  0  0  0  0
   -2.5980    0.0000    0.0000 C   0  0  0  0  0  0  0  0  0  0  0  0
   -1.2990   -0.7500    0.0000 C   0  0  0  0  0  0  0  0  0  0  0  0
   -3.8970   -0.7500    0.0000 O   0  0  0  0  0  0  0  0  0  0  0  0
    1.2990   -2.2500    0.0000 O   0  0  0  0  0  0  0  0  0  0  0  0
  1  2  1  0  0  0  0
  2  3  1  0  0  0  0
  3  4  1  0  0  0  0
  4  5  1  0  0  0  0
  4 12  1  0  0  0  0
  5  6  1  0  0  0  0
  5 10  2  0  0  0  0
  6  7  2  0  0  0  0
  7  8  1  0  0  0  0
  8  9  2  0  0  0  0
  9 10  1  0  0  0  0
  9 11  1  0  0  0  0
M  END
>  <n>
177

>  <SMILES>
Oc1cc(ccc1)C(O)CNC

>  <IC50>
>1000

>  <Class>
0

>  <NAME>
AZ42

>  <INCHI_KEY>
SONNWYBIRXJNDC-UHFFFAOYSA-N

>  <Reference>
Mitigating the inhibition of human Bile Salt Export Pump by drugs_ opportunities provided by physicochemical property modulation,  in-silico modeling and structural modification_SI

$$$$
AZ43
  MOE2013           2D

 30 32  0  0  1  0  0  0  0  0999 V2000
    0.0000    0.0000    0.0000 C   0  0  0  0  0  0  0  0  0  0  0  0
    0.0000    1.5000    0.0000 C   0  0  0  0  0  0  0  0  0  0  0  0
   -1.2990    2.2500    0.0000 C   0  0  0  0  0  0  0  0  0  0  0  0
   -2.5980    1.5000    0.0000 C   0  0  0  0  0  0  0  0  0  0  0  0
   -2.5980    0.0000    0.0000 C   0  0  0  0  0  0  0  0  0  0  0  0
   -1.2990   -0.7500    0.0000 C   0  0  0  0  0  0  0  0  0  0  0  0
   -3.8970    2.2500    0.0000 C   0  0  0  0  0  0  0  0  0  0  0  0
   -5.1960    1.5000    0.0000 C   0  0  0  0  0  0  0  0  0  0  0  0
   -6.4950    2.2500    0.0000 C   0  0  3  0  0  0  0  0  0  0  0  0
   -7.7940    1.5000    0.0000 C   0  0  0  0  0  0  0  0  0  0  0  0
   -9.0930    2.2500    0.0000 S   0  0  0  0  0  0  0  0  0  0  0  0
   -8.1290    3.3990    0.0000 O   0  0  0  0  0  0  0  0  0  0  0  0
  -10.0570    3.3990    0.0000 O   0  0  0  0  0  0  0  0  0  0  0  0
  -10.3920    1.5000    0.0000 N   0  0  0  0  0  0  0  0  0  0  0  0
  -11.6910    2.2500    0.0000 C   0  0  0  0  0  0  0  0  0  0  0  0
  -12.9900    1.5000    0.0000 C   0  0  0  0  0  0  0  0  0  0  0  0
  -12.9900    0.0000    0.0000 N   0  0  0  0  0  0  0  0  0  0  0  0
  -11.6910   -0.7500    0.0000 C   0  0  0  0  0  0  0  0  0  0  0  0
  -10.3920    0.0000    0.0000 C   0  0  0  0  0  0  0  0  0  0  0  0
  -14.2890   -0.7500    0.0000 C   0  0  0  0  0  0  0  0  0  0  0  0
  -15.5880    0.0000    0.0000 C   0  0  0  0  0  0  0  0  0  0  0  0
  -16.8880   -0.7500    0.0000 C   0  0  0  0  0  0  0  0  0  0  0  0
  -16.8880   -2.2500    0.0000 C   0  0  0  0  0  0  0  0  0  0  0  0
  -15.5880   -3.0000    0.0000 C   0  0  0  0  0  0  0  0  0  0  0  0
  -14.2890   -2.2500    0.0000 N   0  0  0  0  0  0  0  0  0  0  0  0
  -18.1860   -3.0000    0.0000 Cl  0  0  0  0  0  0  0  0  0  0  0  0
   -6.4950    3.7500    0.0000 N   0  0  0  0  0  0  0  0  0  0  0  0
   -5.1960    4.5000    0.0000 C   0  0  0  0  0  0  0  0  0  0  0  0
   -5.1960    6.0000    0.0000 O   0  0  0  0  0  0  0  0  0  0  0  0
   -7.7940    4.5000    0.0000 O   0  0  0  0  0  0  0  0  0  0  0  0
  1  2  1  0  0  0  0
  1  6  2  0  0  0  0
  2  3  2  0  0  0  0
  3  4  1  0  0  0  0
  4  5  2  0  0  0  0
  4  7  1  0  0  0  0
  5  6  1  0  0  0  0
  7  8  1  0  0  0  0
  8  9  1  0  0  0  0
  9 10  1  0  0  0  0
  9 27  1  0  0  0  0
 10 11  1  0  0  0  0
 11 12  2  0  0  0  0
 11 13  2  0  0  0  0
 11 14  1  0  0  0  0
 14 15  1  0  0  0  0
 14 19  1  0  0  0  0
 15 16  1  0  0  0  0
 16 17  1  0  0  0  0
 17 18  1  0  0  0  0
 17 20  1  0  0  0  0
 18 19  1  0  0  0  0
 20 21  1  0  0  0  0
 20 25  2  0  0  0  0
 21 22  2  0  0  0  0
 22 23  1  0  0  0  0
 23 24  2  0  0  0  0
 23 26  1  0  0  0  0
 24 25  1  0  0  0  0
 27 28  1  0  0  0  0
 27 30  1  0  0  0  0
 28 29  2  0  0  0  0
M  END
>  <n>
178

>  <SMILES>
Clc1ccc(nc1)N1CCN(S(=O)(=O)CC(N(O)C=O)CCc2ccccc2)CC1

>  <IC50>
<10

>  <Class>
1

>  <NAME>
AZ43

>  <INCHI_KEY>
XJCRXPNWASFPJV-UHFFFAOYSA-N

>  <Reference>
Mitigating the inhibition of human Bile Salt Export Pump by drugs_ opportunities provided by physicochemical property modulation,  in-silico modeling and structural modification_SI

$$$$
AZ45
  MOE2013           2D

 16 17  0  0  1  0  0  0  0  0999 V2000
   -1.2990   -5.2500    0.0000 C   0  0  0  0  0  0  0  0  0  0  0  0
    0.0000   -4.5000    0.0000 C   0  0  3  0  0  0  0  0  0  0  0  0
    1.2990   -5.2500    0.0000 C   0  0  0  0  0  0  0  0  0  0  0  0
    1.2990   -6.7500    0.0000 O   0  0  0  0  0  0  0  0  0  0  0  0
    0.0000   -3.0000    0.0000 C   0  0  0  0  0  0  0  0  0  0  0  0
    1.2990   -2.2500    0.0000 C   0  0  0  0  0  0  0  0  0  0  0  0
    1.2990   -0.7500    0.0000 C   0  0  0  0  0  0  0  0  0  0  0  0
    0.0000    0.0000    0.0000 C   0  0  0  0  0  0  0  0  0  0  0  0
    0.0000    1.5000    0.0000 C   0  0  0  0  0  0  0  0  0  0  0  0
   -1.2990    2.2500    0.0000 C   0  0  0  0  0  0  0  0  0  0  0  0
   -2.5980    1.5000    0.0000 C   0  0  0  0  0  0  0  0  0  0  0  0
   -2.5980    0.0000    0.0000 C   0  0  0  0  0  0  0  0  0  0  0  0
   -1.2990   -0.7500    0.0000 C   0  0  0  0  0  0  0  0  0  0  0  0
   -1.2990   -2.2500    0.0000 C   0  0  0  0  0  0  0  0  0  0  0  0
   -1.2990    3.7500    0.0000 O   0  0  0  0  0  0  0  0  0  0  0  0
   -2.5980    4.5000    0.0000 C   0  0  0  0  0  0  0  0  0  0  0  0
  1  2  1  0  0  0  0
  2  3  1  0  0  0  0
  2  5  1  0  0  0  0
  3  4  1  0  0  0  0
  5  6  1  0  0  0  0
  5 14  2  0  0  0  0
  6  7  2  0  0  0  0
  7  8  1  0  0  0  0
  8  9  1  0  0  0  0
  8 13  2  0  0  0  0
  9 10  2  0  0  0  0
 10 11  1  0  0  0  0
 10 15  1  0  0  0  0
 11 12  2  0  0  0  0
 12 13  1  0  0  0  0
 13 14  1  0  0  0  0
 15 16  1  0  0  0  0
M  END
>  <n>
180

>  <SMILES>
O(C)c1cc2c(cc(cc2)C(CO)C)cc1

>  <IC50>
97.58

>  <Class>
0

>  <NAME>
AZ45

>  <INCHI_KEY>
LTRANDSQVZFZDG-UHFFFAOYSA-N

>  <Reference>
Mitigating the inhibition of human Bile Salt Export Pump by drugs_ opportunities provided by physicochemical property modulation,  in-silico modeling and structural modification_SI

$$$$
AZ46
  MOE2013           2D

 21 22  0  0  1  0  0  0  0  0999 V2000
    4.3840   -8.0020    0.0000 C   0  0  0  0  0  0  0  0  0  0  0  0
    3.1700   -7.1200    0.0000 C   0  0  0  0  0  0  0  0  0  0  0  0
    1.7280   -6.7070    0.0000 C   0  0  0  0  0  0  0  0  0  0  0  0
    2.5130   -8.4690    0.0000 C   0  0  0  0  0  0  0  0  0  0  0  0
    3.3270   -5.6290    0.0000 N   0  0  0  0  0  0  0  0  0  0  0  0
    2.1140   -4.7470    0.0000 C   0  0  0  0  0  0  0  0  0  0  0  0
    2.2700   -3.2550    0.0000 C   0  0  3  0  0  0  0  0  0  0  0  0
    1.0570   -2.3740    0.0000 C   0  0  0  0  0  0  0  0  0  0  0  0
    1.2140   -0.8820    0.0000 O   0  0  0  0  0  0  0  0  0  0  0  0
    0.0000    0.0000    0.0000 C   0  0  0  0  0  0  0  0  0  0  0  0
    0.0000    1.5000    0.0000 C   0  0  0  0  0  0  0  0  0  0  0  0
   -1.4270    1.9640    0.0000 N   0  0  0  0  0  0  0  0  0  0  0  0
   -2.3080    0.7500    0.0000 S   0  0  0  0  0  0  0  0  0  0  0  0
   -1.4270   -0.4640    0.0000 N   0  0  0  0  0  0  0  0  0  0  0  0
    1.2140    2.3820    0.0000 N   0  0  0  0  0  0  0  0  0  0  0  0
    2.5840    1.7720    0.0000 C   0  0  0  0  0  0  0  0  0  0  0  0
    3.7970    2.6530    0.0000 C   0  0  0  0  0  0  0  0  0  0  0  0
    3.6410    4.1450    0.0000 O   0  0  0  0  0  0  0  0  0  0  0  0
    2.2700    4.7550    0.0000 C   0  0  0  0  0  0  0  0  0  0  0  0
    1.0570    3.8740    0.0000 C   0  0  0  0  0  0  0  0  0  0  0  0
    3.6410   -2.6450    0.0000 O   0  0  0  0  0  0  0  0  0  0  0  0
  1  2  1  0  0  0  0
  2  3  1  0  0  0  0
  2  4  1  0  0  0  0
  2  5  1  0  0  0  0
  5  6  1  0  0  0  0
  6  7  1  0  0  0  0
  7  8  1  0  0  0  0
  7 21  1  0  0  0  0
  8  9  1  0  0  0  0
  9 10  1  0  0  0  0
 10 11  1  0  0  0  0
 10 14  2  0  0  0  0
 11 12  2  0  0  0  0
 11 15  1  0  0  0  0
 12 13  1  0  0  0  0
 13 14  1  0  0  0  0
 15 16  1  0  0  0  0
 15 20  1  0  0  0  0
 16 17  1  0  0  0  0
 17 18  1  0  0  0  0
 18 19  1  0  0  0  0
 19 20  1  0  0  0  0
M  END
>  <n>
181

>  <SMILES>
s1nc(N2CCOCC2)c(OCC(O)CNC(C)(C)C)n1

>  <IC50>
>1000

>  <Class>
0

>  <NAME>
AZ46

>  <INCHI_KEY>
BLJRIMJGRPQVNF-UHFFFAOYSA-N

>  <Reference>
Mitigating the inhibition of human Bile Salt Export Pump by drugs_ opportunities provided by physicochemical property modulation,  in-silico modeling and structural modification_SI

$$$$
AZ47
  MOE2013           2D

 13 13  0  0  0  0  0  0  0  0999 V2000
    0.0000    0.0000    0.0000 C   0  0  0  0  0  0  0  0  0  0  0  0
    0.0000    1.5000    0.0000 C   0  0  0  0  0  0  0  0  0  0  0  0
   -1.2990    2.2500    0.0000 C   0  0  0  0  0  0  0  0  0  0  0  0
   -2.5980    1.5000    0.0000 C   0  0  0  0  0  0  0  0  0  0  0  0
   -2.5980    0.0000    0.0000 C   0  0  0  0  0  0  0  0  0  0  0  0
   -1.2990   -0.7500    0.0000 C   0  0  0  0  0  0  0  0  0  0  0  0
   -1.2990   -2.2500    0.0000 N   0  3  0  0  0  0  0  0  0  0  0  0
    0.0000   -3.0000    0.0000 O   0  0  0  0  0  0  0  0  0  0  0  0
   -2.5980   -3.0000    0.0000 O   0  5  0  0  0  0  0  0  0  0  0  0
   -3.8970    2.2500    0.0000 Cl  0  0  0  0  0  0  0  0  0  0  0  0
   -1.2990    3.7500    0.0000 C   0  0  0  0  0  0  0  0  0  0  0  0
    0.0000    4.5000    0.0000 O   0  0  0  0  0  0  0  0  0  0  0  0
   -2.5980    4.5000    0.0000 N   0  0  0  0  0  0  0  0  0  0  0  0
  1  2  1  0  0  0  0
  1  6  2  0  0  0  0
  2  3  2  0  0  0  0
  3  4  1  0  0  0  0
  3 11  1  0  0  0  0
  4  5  2  0  0  0  0
  4 10  1  0  0  0  0
  5  6  1  0  0  0  0
  6  7  1  0  0  0  0
  7  8  2  0  0  0  0
  7  9  1  0  0  0  0
 11 12  2  0  0  0  0
 11 13  1  0  0  0  0
M  CHG  1   7   1
M  CHG  1   9  -1
M  END
>  <n>
182

>  <SMILES>
Clc1cc([N+](=O)[O-])ccc1C(=O)N

>  <IC50>
>1000

>  <Class>
0

>  <NAME>
AZ47

>  <INCHI_KEY>
GFGSZUNNBQXGMK-UHFFFAOYSA-N

>  <Reference>
Mitigating the inhibition of human Bile Salt Export Pump by drugs_ opportunities provided by physicochemical property modulation,  in-silico modeling and structural modification_SI

$$$$
AZ48
  MOE2013           2D

 22 23  0  0  1  0  0  0  0  0999 V2000
    5.1960   10.5000    0.0000 C   0  0  0  0  0  0  0  0  0  0  0  0
    5.1960    9.0000    0.0000 C   0  0  0  0  0  0  0  0  0  0  0  0
    5.7090    7.5900    0.0000 C   0  0  0  0  0  0  0  0  0  0  0  0
    6.6730    9.2600    0.0000 C   0  0  0  0  0  0  0  0  0  0  0  0
    3.8970    8.2500    0.0000 N   0  0  0  0  0  0  0  0  0  0  0  0
    3.8970    6.7500    0.0000 C   0  0  0  0  0  0  0  0  0  0  0  0
    2.5980    6.0000    0.0000 C   0  0  3  0  0  0  0  0  0  0  0  0
    2.5980    4.5000    0.0000 C   0  0  0  0  0  0  0  0  0  0  0  0
    1.2990    3.7500    0.0000 O   0  0  0  0  0  0  0  0  0  0  0  0
    1.2990    2.2500    0.0000 C   0  0  0  0  0  0  0  0  0  0  0  0
    2.5980    1.5000    0.0000 C   0  0  0  0  0  0  0  0  0  0  0  0
    2.5980    0.0000    0.0000 C   0  0  0  0  0  0  0  0  0  0  0  0
    1.2990   -0.7500    0.0000 C   0  0  0  0  0  0  0  0  0  0  0  0
    0.0000    0.0000    0.0000 C   0  0  0  0  0  0  0  0  0  0  0  0
    0.0000    1.5000    0.0000 C   0  0  0  0  0  0  0  0  0  0  0  0
   -1.2990    2.2500    0.0000 C   0  0  0  0  0  0  0  0  0  0  0  0
[truncated: 966,485 more chars]
