# Supplementary material for: Vienna LiverTox Workspace—A Set of Machine Learning Models for Prediction of Interactions Profiles of Small Molecules With Transporters Relevant for Regulatory Agencies
Source: Front Chem. 2020 Jan 10;7:899. doi: 10.3389/fchem.2019.00899 (PMC6966498; doi:10.3389/fchem.2019.00899)
Supplement: Supplementary file 2 [file Data_Sheet_2.ZIP › Mrp3TRANSP_training.sdf]

641240
  MOE2011           2D

 57 60  0  0  0  0  0  0  0  0999 V2000
    3.8060    4.9860    0.0000 O   0  0  0  0  0  0  0  0  0  0  0  0
    3.8160    4.1610    0.0000 C   0  0  0  0  0  0  0  0  0  0  0  0
    3.0790    3.7200    0.0000 C   0  0  0  0  0  0  0  0  0  0  0  0
    2.3640    4.1330    0.0000 C   0  0  0  0  0  0  0  0  0  0  0  0
    1.6500    3.7200    0.0000 C   0  0  0  0  0  0  0  0  0  0  0  0
    1.6500    2.8960    0.0000 C   0  0  0  0  0  0  0  0  0  0  0  0
    2.3640    2.4830    0.0000 C   0  0  0  0  0  0  0  0  0  0  0  0
    3.0790    2.8960    0.0000 C   0  0  0  0  0  0  0  0  0  0  0  0
    3.8060    1.6290    0.0000 N   0  0  0  0  0  0  0  0  0  0  0  0
    3.8160    2.4540    0.0000 C   0  0  0  0  0  0  0  0  0  0  0  0
    4.5170    1.2090    0.0000 C   0  0  0  0  0  0  0  0  0  0  0  0
    4.5070    0.3840    0.0000 C   0  0  0  0  0  0  0  0  0  0  0  0
    5.2160   -0.0370    0.0000 C   0  0  0  0  0  0  0  0  0  0  0  0
    5.9360    0.3670    0.0000 C   0  0  0  0  0  0  0  0  0  0  0  0
    5.9450    1.1920    0.0000 C   0  0  0  0  0  0  0  0  0  0  0  0
    5.2350    1.6130    0.0000 C   0  0  0  0  0  0  0  0  0  0  0  0
    3.0780    0.4000    0.0000 O   0  0  0  0  0  0  0  0  0  0  0  0
    3.7870   -0.0210    0.0000 C   0  0  0  0  0  0  0  0  0  0  0  0
    3.7780   -0.8460    0.0000 C   0  0  0  0  0  0  0  0  0  0  0  0
    4.4880   -1.2660    0.0000 C   0  0  0  0  0  0  0  0  0  0  0  0
    5.2070   -0.8620    0.0000 O   0  0  0  0  0  0  0  0  0  0  0  0
    4.4780   -2.0910    0.0000 C   0  0  0  0  0  0  0  0  0  0  0  0
    3.7590   -2.4950    0.0000 O   0  0  0  0  0  0  0  0  0  0  0  0
    5.1870   -2.5110    0.0000 N   0  0  0  0  0  0  0  0  0  0  0  0
    5.1780   -3.3360    0.0000 C   0  0  0  0  0  0  0  0  0  0  0  0
    4.4590   -3.7400    0.0000 C   0  0  0  0  0  0  0  0  0  0  0  0
    4.4500   -4.5650    0.0000 C   0  0  0  0  0  0  0  0  0  0  0  0
    5.1590   -4.9860    0.0000 C   0  0  0  0  0  0  0  0  0  0  0  0
    5.8790   -4.5820    0.0000 C   0  0  0  0  0  0  0  0  0  0  0  0
    5.8880   -3.7570    0.0000 C   0  0  0  0  0  0  0  0  0  0  0  0
    6.6160   -2.5280    0.0000 O   0  0  0  0  0  0  0  0  0  0  0  0
    6.6070   -3.3530    0.0000 C   0  0  0  0  0  0  0  0  0  0  0  0
    7.3160   -3.7730    0.0000 O   0  0  0  0  0  0  0  0  0  0  0  0
    8.0360   -3.3700    0.0000 C   0  0  0  0  0  0  0  0  0  0  0  0
    4.5640    3.7380    0.0000 C   0  0  0  0  0  0  0  0  0  0  0  0
    4.5640    2.8780    0.0000 C   0  0  0  0  0  0  0  0  0  0  0  0
    5.2760    4.1530    0.0000 O   0  0  0  0  0  0  0  0  0  0  0  0
    2.3640    4.9580    0.0000 H   0  0  0  0  0  0  0  0  0  0  0  0
    0.9350    4.1330    0.0000 H   0  0  0  0  0  0  0  0  0  0  0  0
    0.9350    2.4830    0.0000 H   0  0  0  0  0  0  0  0  0  0  0  0
    2.3640    1.6580    0.0000 H   0  0  0  0  0  0  0  0  0  0  0  0
    5.6930   -0.7100    0.0000 H   0  0  0  0  0  0  0  0  0  0  0  0
    6.6450   -0.0540    0.0000 H   0  0  0  0  0  0  0  0  0  0  0  0
    6.6650    1.5960    0.0000 H   0  0  0  0  0  0  0  0  0  0  0  0
    5.2440    2.4380    0.0000 H   0  0  0  0  0  0  0  0  0  0  0  0
    2.9540   -0.8650    0.0000 H   0  0  0  0  0  0  0  0  0  0  0  0
    3.3330   -1.5400    0.0000 H   0  0  0  0  0  0  0  0  0  0  0  0
    5.9060   -2.1060    0.0000 H   0  0  0  0  0  0  0  0  0  0  0  0
    3.7490   -3.3200    0.0000 H   0  0  0  0  0  0  0  0  0  0  0  0
    3.7310   -4.9700    0.0000 H   0  0  0  0  0  0  0  0  0  0  0  0
    5.1500   -5.8110    0.0000 H   0  0  0  0  0  0  0  0  0  0  0  0
    6.5880   -5.0020    0.0000 H   0  0  0  0  0  0  0  0  0  0  0  0
    8.4390   -4.0900    0.0000 H   0  0  0  0  0  0  0  0  0  0  0  0
    8.7550   -2.9660    0.0000 H   0  0  0  0  0  0  0  0  0  0  0  0
    7.6320   -2.6500    0.0000 H   0  0  0  0  0  0  0  0  0  0  0  0
    4.9980    2.1770    0.0000 H   0  0  0  0  0  0  0  0  0  0  0  0
    5.3880    2.8470    0.0000 H   0  0  0  0  0  0  0  0  0  0  0  0
  1  2  2  0  0  0  0
  2  3  1  0  0  0  0
  2 35  1  0  0  0  0
  3  4  1  0  0  0  0
  3  8  2  0  0  0  0
  4  5  2  0  0  0  0
  4 38  1  0  0  0  0
  5  6  1  0  0  0  0
  5 39  1  0  0  0  0
  6  7  2  0  0  0  0
  6 40  1  0  0  0  0
  7  8  1  0  0  0  0
  7 41  1  0  0  0  0
  8 10  1  0  0  0  0
  9 10  2  0  0  0  0
  9 11  1  0  0  0  0
 10 36  1  0  0  0  0
 11 12  1  0  0  0  0
 11 16  2  0  0  0  0
 12 13  2  0  0  0  0
 12 18  1  0  0  0  0
 13 14  1  0  0  0  0
 13 42  1  0  0  0  0
 14 15  2  0  0  0  0
 14 43  1  0  0  0  0
 15 16  1  0  0  0  0
 15 44  1  0  0  0  0
 16 45  1  0  0  0  0
 17 18  2  0  0  0  0
 18 19  1  0  0  0  0
 19 20  1  0  0  0  0
 19 46  1  0  0  0  0
 19 47  1  0  0  0  0
 20 21  2  0  0  0  0
 20 22  1  0  0  0  0
 22 23  2  0  0  0  0
 22 24  1  0  0  0  0
 24 25  1  0  0  0  0
 24 48  1  0  0  0  0
 25 26  1  0  0  0  0
 25 30  2  0  0  0  0
 26 27  2  0  0  0  0
 26 49  1  0  0  0  0
 27 28  1  0  0  0  0
 27 50  1  0  0  0  0
 28 29  2  0  0  0  0
 28 51  1  0  0  0  0
 29 30  1  0  0  0  0
 29 52  1  0  0  0  0
 30 32  1  0  0  0  0
 31 32  2  0  0  0  0
 32 33  1  0  0  0  0
 33 34  1  0  0  0  0
 34 53  1  0  0  0  0
 34 54  1  0  0  0  0
 34 55  1  0  0  0  0
 35 36  1  0  0  0  0
 35 37  2  0  0  0  0
 36 56  1  0  0  0  0
 36 57  1  0  0  0  0
M  END
> <Molecule name>
641240

> <Activity>
1

$$$$
641245
  MOE2011           2D

 57 61  0  0  0  0  0  0  0  0999 V2000
    3.8160   -0.5850    0.0000 C   0  0  0  0  0  0  0  0  0  0  0  0
    4.5640   -1.0090    0.0000 C   0  0  0  0  0  0  0  0  0  0  0  0
    4.5640   -1.8680    0.0000 C   0  0  0  0  0  0  0  0  0  0  0  0
    3.8160   -2.2920    0.0000 C   0  0  0  0  0  0  0  0  0  0  0  0
    3.8060   -3.1170    0.0000 O   0  0  0  0  0  0  0  0  0  0  0  0
    3.0790   -1.0260    0.0000 C   0  0  0  0  0  0  0  0  0  0  0  0
    2.3640   -0.6140    0.0000 C   0  0  0  0  0  0  0  0  0  0  0  0
    1.6500   -1.0260    0.0000 C   0  0  0  0  0  0  0  0  0  0  0  0
    1.6500   -1.8510    0.0000 C   0  0  0  0  0  0  0  0  0  0  0  0
    2.3640   -2.2640    0.0000 C   0  0  0  0  0  0  0  0  0  0  0  0
    3.0790   -1.8510    0.0000 C   0  0  0  0  0  0  0  0  0  0  0  0
    3.8060    0.2400    0.0000 O   0  0  0  0  0  0  0  0  0  0  0  0
    5.2770   -0.5940    0.0000 Cl  0  0  0  0  0  0  0  0  0  0  0  0
    5.2770   -2.2840    0.0000 N   0  0  0  0  0  0  0  0  0  0  0  0
    5.9930   -1.8740    0.0000 C   0  0  0  0  0  0  0  0  0  0  0  0
    5.9960   -1.0490    0.0000 O   0  0  0  0  0  0  0  0  0  0  0  0
    6.7060   -2.2880    0.0000 C   0  0  0  0  0  0  0  0  0  0  0  0
    6.7020   -3.1140    0.0000 O   0  0  0  0  0  0  0  0  0  0  0  0
    7.4220   -1.8790    0.0000 C   0  0  0  0  0  0  0  0  0  0  0  0
    8.1340   -2.2940    0.0000 C   0  0  0  0  0  0  0  0  0  0  0  0
    8.1310   -3.1190    0.0000 O   0  0  0  0  0  0  0  0  0  0  0  0
    8.8500   -1.8840    0.0000 C   0  0  0  0  0  0  0  0  0  0  0  0
    9.5630   -2.3000    0.0000 C   0  0  0  0  0  0  0  0  0  0  0  0
   10.2790   -1.8900    0.0000 C   0  0  0  0  0  0  0  0  0  0  0  0
   10.2830   -1.0650    0.0000 C   0  0  0  0  0  0  0  0  0  0  0  0
    9.5700   -0.6500    0.0000 C   0  0  0  0  0  0  0  0  0  0  0  0
    8.8540   -1.0590    0.0000 C   0  0  0  0  0  0  0  0  0  0  0  0
    8.1410   -0.6440    0.0000 N   0  0  0  0  0  0  0  0  0  0  0  0
    8.1440    0.1810    0.0000 C   0  0  0  0  0  0  0  0  0  0  0  0
    7.4040    0.6160    0.0000 C   0  0  0  0  0  0  0  0  0  0  0  0
    7.4170    1.4750    0.0000 C   0  0  0  0  0  0  0  0  0  0  0  0
    8.1710    1.8880    0.0000 C   0  0  0  0  0  0  0  0  0  0  0  0
    8.8820    1.4690    0.0000 C   0  0  0  0  0  0  0  0  0  0  0  0
    9.6000    1.8760    0.0000 C   0  0  0  0  0  0  0  0  0  0  0  0
    9.6050    2.7010    0.0000 C   0  0  0  0  0  0  0  0  0  0  0  0
    8.8940    3.1190    0.0000 C   0  0  0  0  0  0  0  0  0  0  0  0
    8.1770    2.7130    0.0000 C   0  0  0  0  0  0  0  0  0  0  0  0
    8.8880    0.6100    0.0000 C   0  0  0  0  0  0  0  0  0  0  0  0
    6.7100    1.9020    0.0000 O   0  0  0  0  0  0  0  0  0  0  0  0
    6.6840    0.2120    0.0000 O   0  0  0  0  0  0  0  0  0  0  0  0
    2.3640    0.2110    0.0000 H   0  0  0  0  0  0  0  0  0  0  0  0
    0.9360   -0.6140    0.0000 H   0  0  0  0  0  0  0  0  0  0  0  0
    0.9360   -2.2640    0.0000 H   0  0  0  0  0  0  0  0  0  0  0  0
    2.3640   -3.0890    0.0000 H   0  0  0  0  0  0  0  0  0  0  0  0
    5.2730   -3.1090    0.0000 H   0  0  0  0  0  0  0  0  0  0  0  0
    7.0370   -1.1490    0.0000 H   0  0  0  0  0  0  0  0  0  0  0  0
    7.8120   -1.1520    0.0000 H   0  0  0  0  0  0  0  0  0  0  0  0
    9.5600   -3.1250    0.0000 H   0  0  0  0  0  0  0  0  0  0  0  0
   10.9920   -2.3050    0.0000 H   0  0  0  0  0  0  0  0  0  0  0  0
   10.9990   -0.6550    0.0000 H   0  0  0  0  0  0  0  0  0  0  0  0
    9.5730    0.1750    0.0000 H   0  0  0  0  0  0  0  0  0  0  0  0
   10.3110    1.4580    0.0000 H   0  0  0  0  0  0  0  0  0  0  0  0
   10.3230    3.1080    0.0000 H   0  0  0  0  0  0  0  0  0  0  0  0
    8.9010    3.9440    0.0000 H   0  0  0  0  0  0  0  0  0  0  0  0
    7.4650    3.1300    0.0000 H   0  0  0  0  0  0  0  0  0  0  0  0
    9.3280   -0.0880    0.0000 H   0  0  0  0  0  0  0  0  0  0  0  0
    9.7130    0.5860    0.0000 H   0  0  0  0  0  0  0  0  0  0  0  0
  1  2  1  0  0  0  0
  1  6  1  0  0  0  0
  1 12  2  0  0  0  0
  2  3  2  0  0  0  0
  2 13  1  0  0  0  0
  3  4  1  0  0  0  0
  3 14  1  0  0  0  0
  4  5  2  0  0  0  0
  4 11  1  0  0  0  0
  6  7  1  0  0  0  0
  6 11  2  0  0  0  0
  7  8  2  0  0  0  0
  7 41  1  0  0  0  0
  8  9  1  0  0  0  0
  8 42  1  0  0  0  0
  9 10  2  0  0  0  0
  9 43  1  0  0  0  0
 10 11  1  0  0  0  0
 10 44  1  0  0  0  0
 14 15  1  0  0  0  0
 14 45  1  0  0  0  0
 15 16  2  0  0  0  0
 15 17  1  0  0  0  0
 17 18  2  0  0  0  0
 17 19  1  0  0  0  0
 19 20  1  0  0  0  0
 19 46  1  0  0  0  0
 19 47  1  0  0  0  0
 20 21  2  0  0  0  0
 20 22  1  0  0  0  0
 22 23  1  0  0  0  0
 22 27  2  0  0  0  0
 23 24  2  0  0  0  0
 23 48  1  0  0  0  0
 24 25  1  0  0  0  0
 24 49  1  0  0  0  0
 25 26  2  0  0  0  0
 25 50  1  0  0  0  0
 26 27  1  0  0  0  0
 26 51  1  0  0  0  0
 27 28  1  0  0  0  0
 28 29  2  0  0  0  0
 29 30  1  0  0  0  0
 29 38  1  0  0  0  0
 30 31  1  0  0  0  0
 30 40  2  0  0  0  0
 31 32  1  0  0  0  0
 31 39  2  0  0  0  0
 32 33  1  0  0  0  0
 32 37  2  0  0  0  0
 33 34  2  0  0  0  0
 33 38  1  0  0  0  0
 34 35  1  0  0  0  0
 34 52  1  0  0  0  0
 35 36  2  0  0  0  0
 35 53  1  0  0  0  0
 36 37  1  0  0  0  0
 36 54  1  0  0  0  0
 37 55  1  0  0  0  0
 38 56  1  0  0  0  0
 38 57  1  0  0  0  0
M  END
> <Molecule name>
641245

> <Activity>
1

$$$$
644751
  MOE2011           2D

 54 57  0  0  0  0  0  0  0  0999 V2000
    3.8060    5.3380    0.0000 O   0  0  0  0  0  0  0  0  0  0  0  0
    3.8160    4.5130    0.0000 C   0  0  0  0  0  0  0  0  0  0  0  0
    3.0790    4.0720    0.0000 C   0  0  0  0  0  0  0  0  0  0  0  0
    2.3640    4.4850    0.0000 C   0  0  0  0  0  0  0  0  0  0  0  0
    1.6500    4.0720    0.0000 C   0  0  0  0  0  0  0  0  0  0  0  0
    1.6500    3.2470    0.0000 C   0  0  0  0  0  0  0  0  0  0  0  0
    2.3640    2.8350    0.0000 C   0  0  0  0  0  0  0  0  0  0  0  0
    3.0790    3.2470    0.0000 C   0  0  0  0  0  0  0  0  0  0  0  0
    3.8160    2.8060    0.0000 C   0  0  0  0  0  0  0  0  0  0  0  0
    4.5640    3.2300    0.0000 C   0  0  0  0  0  0  0  0  0  0  0  0
    4.5640    4.0890    0.0000 C   0  0  0  0  0  0  0  0  0  0  0  0
    5.2770    4.5040    0.0000 O   0  0  0  0  0  0  0  0  0  0  0  0
    3.8060    1.9810    0.0000 N   0  0  0  0  0  0  0  0  0  0  0  0
    4.5170    1.5600    0.0000 C   0  0  0  0  0  0  0  0  0  0  0  0
    5.2360    1.9640    0.0000 C   0  0  0  0  0  0  0  0  0  0  0  0
    5.9460    1.5440    0.0000 C   0  0  0  0  0  0  0  0  0  0  0  0
    5.9360    0.7190    0.0000 C   0  0  0  0  0  0  0  0  0  0  0  0
    5.2160    0.3140    0.0000 C   0  0  0  0  0  0  0  0  0  0  0  0
    4.5070    0.7350    0.0000 C   0  0  0  0  0  0  0  0  0  0  0  0
    3.0780    0.7520    0.0000 O   0  0  0  0  0  0  0  0  0  0  0  0
    3.7880    0.3310    0.0000 C   0  0  0  0  0  0  0  0  0  0  0  0
    3.7780   -0.4940    0.0000 C   0  0  0  0  0  0  0  0  0  0  0  0
    4.4880   -0.9150    0.0000 C   0  0  0  0  0  0  0  0  0  0  0  0
    5.2070   -0.5110    0.0000 O   0  0  0  0  0  0  0  0  0  0  0  0
    4.4780   -1.7400    0.0000 C   0  0  0  0  0  0  0  0  0  0  0  0
    3.7600   -2.1440    0.0000 O   0  0  0  0  0  0  0  0  0  0  0  0
    5.1880   -2.1610    0.0000 N   0  0  0  0  0  0  0  0  0  0  0  0
    5.1780   -2.9860    0.0000 C   0  0  0  0  0  0  0  0  0  0  0  0
    4.4590   -3.3900    0.0000 C   0  0  0  0  0  0  0  0  0  0  0  0
    4.4500   -4.2140    0.0000 C   0  0  0  0  0  0  0  0  0  0  0  0
    5.1600   -4.6350    0.0000 C   0  0  0  0  0  0  0  0  0  0  0  0
    5.8790   -4.2310    0.0000 C   0  0  0  0  0  0  0  0  0  0  0  0
    5.8880   -3.4060    0.0000 C   0  0  0  0  0  0  0  0  0  0  0  0
    3.0110   -5.0230    0.0000 F   0  0  0  0  0  0  0  0  0  0  0  0
    3.7310   -4.6180    0.0000 C   0  0  0  0  0  0  0  0  0  0  0  0
    4.1350   -5.3380    0.0000 F   0  0  0  0  0  0  0  0  0  0  0  0
    3.3260   -3.9000    0.0000 F   0  0  0  0  0  0  0  0  0  0  0  0
    2.3640    5.3100    0.0000 H   0  0  0  0  0  0  0  0  0  0  0  0
    0.9360    4.4850    0.0000 H   0  0  0  0  0  0  0  0  0  0  0  0
    0.9360    2.8350    0.0000 H   0  0  0  0  0  0  0  0  0  0  0  0
    2.3640    2.0100    0.0000 H   0  0  0  0  0  0  0  0  0  0  0  0
    4.9980    2.5280    0.0000 H   0  0  0  0  0  0  0  0  0  0  0  0
    5.3880    3.1990    0.0000 H   0  0  0  0  0  0  0  0  0  0  0  0
    5.2450    2.7890    0.0000 H   0  0  0  0  0  0  0  0  0  0  0  0
    6.6650    1.9480    0.0000 H   0  0  0  0  0  0  0  0  0  0  0  0
    6.6450    0.2980    0.0000 H   0  0  0  0  0  0  0  0  0  0  0  0
    5.6940   -0.3590    0.0000 H   0  0  0  0  0  0  0  0  0  0  0  0
    2.9540   -0.5140    0.0000 H   0  0  0  0  0  0  0  0  0  0  0  0
    3.3330   -1.1890    0.0000 H   0  0  0  0  0  0  0  0  0  0  0  0
    5.9070   -1.7560    0.0000 H   0  0  0  0  0  0  0  0  0  0  0  0
    3.7490   -2.9690    0.0000 H   0  0  0  0  0  0  0  0  0  0  0  0
    5.1500   -5.4600    0.0000 H   0  0  0  0  0  0  0  0  0  0  0  0
    6.5890   -4.6510    0.0000 H   0  0  0  0  0  0  0  0  0  0  0  0
    6.6070   -3.0020    0.0000 H   0  0  0  0  0  0  0  0  0  0  0  0
  1  2  2  0  0  0  0
  2  3  1  0  0  0  0
  2 11  1  0  0  0  0
  3  4  1  0  0  0  0
  3  8  2  0  0  0  0
  4  5  2  0  0  0  0
  4 38  1  0  0  0  0
  5  6  1  0  0  0  0
  5 39  1  0  0  0  0
  6  7  2  0  0  0  0
  6 40  1  0  0  0  0
  7  8  1  0  0  0  0
  7 41  1  0  0  0  0
  8  9  1  0  0  0  0
  9 10  1  0  0  0  0
  9 13  2  0  0  0  0
 10 11  1  0  0  0  0
 10 42  1  0  0  0  0
 10 43  1  0  0  0  0
 11 12  2  0  0  0  0
 13 14  1  0  0  0  0
 14 15  1  0  0  0  0
 14 19  2  0  0  0  0
 15 16  2  0  0  0  0
 15 44  1  0  0  0  0
 16 17  1  0  0  0  0
 16 45  1  0  0  0  0
 17 18  2  0  0  0  0
 17 46  1  0  0  0  0
 18 19  1  0  0  0  0
 18 47  1  0  0  0  0
 19 21  1  0  0  0  0
 20 21  2  0  0  0  0
 21 22  1  0  0  0  0
 22 23  1  0  0  0  0
 22 48  1  0  0  0  0
 22 49  1  0  0  0  0
 23 24  2  0  0  0  0
 23 25  1  0  0  0  0
 25 26  2  0  0  0  0
 25 27  1  0  0  0  0
 27 28  1  0  0  0  0
 27 50  1  0  0  0  0
 28 29  1  0  0  0  0
 28 33  2  0  0  0  0
 29 30  2  0  0  0  0
 29 51  1  0  0  0  0
 30 31  1  0  0  0  0
 30 35  1  0  0  0  0
 31 32  2  0  0  0  0
 31 52  1  0  0  0  0
 32 33  1  0  0  0  0
 32 53  1  0  0  0  0
 33 54  1  0  0  0  0
 34 35  1  0  0  0  0
 35 36  1  0  0  0  0
 35 37  1  0  0  0  0
M  END
> <Molecule name>
644751

> <Activity>
1

$$$$
658450
  MOE2011           2D

 29 30  0  0  0  0  0  0  0  0999 V2000
    5.2780    0.6220    0.0000 C   0  0  0  0  0  0  0  0  0  0  0  0
    5.2780   -0.2380    0.0000 C   0  0  0  0  0  0  0  0  0  0  0  0
    4.5310   -0.6620    0.0000 C   0  0  0  0  0  0  0  0  0  0  0  0
    3.7930   -0.2200    0.0000 C   0  0  0  0  0  0  0  0  0  0  0  0
    3.0790   -0.6330    0.0000 C   0  0  0  0  0  0  0  0  0  0  0  0
    2.3640   -0.2200    0.0000 C   0  0  0  0  0  0  0  0  0  0  0  0
    2.3640    0.6050    0.0000 C   0  0  0  0  0  0  0  0  0  0  0  0
    3.0790    1.0170    0.0000 C   0  0  0  0  0  0  0  0  0  0  0  0
    3.7930    0.6050    0.0000 C   0  0  0  0  0  0  0  0  0  0  0  0
    4.5310    1.0450    0.0000 C   0  0  0  0  0  0  0  0  0  0  0  0
    5.9910   -0.6530    0.0000 N   0  0  0  0  0  0  0  0  0  0  0  0
    6.7070   -0.2430    0.0000 C   0  0  0  0  0  0  0  0  0  0  0  0
    7.4200   -0.6580    0.0000 O   0  0  0  0  0  0  0  0  0  0  0  0
    6.7110    0.5820    0.0000 C   0  0  0  0  0  0  0  0  0  0  0  0
    4.5210   -1.4870    0.0000 O   0  0  0  0  0  0  0  0  0  0  0  0
    4.5210    1.8700    0.0000 O   0  0  0  0  0  0  0  0  0  0  0  0
    3.0790   -1.4580    0.0000 O   0  0  0  0  0  0  0  0  0  0  0  0
    1.6500    1.0170    0.0000 C   0  0  0  0  0  0  0  0  0  0  0  0
    5.7210    0.8800    0.0000 H   0  0  0  0  0  0  0  0  0  0  0  0
    1.9210   -0.4760    0.0000 H   0  0  0  0  0  0  0  0  0  0  0  0
    3.0790    1.5290    0.0000 H   0  0  0  0  0  0  0  0  0  0  0  0
    5.9900   -1.1640    0.0000 H   0  0  0  0  0  0  0  0  0  0  0  0
    7.2220    0.5800    0.0000 H   0  0  0  0  0  0  0  0  0  0  0  0
    6.7120    1.0930    0.0000 H   0  0  0  0  0  0  0  0  0  0  0  0
    6.1990    0.5840    0.0000 H   0  0  0  0  0  0  0  0  0  0  0  0
    2.6360   -1.7140    0.0000 H   0  0  0  0  0  0  0  0  0  0  0  0
    1.9060    1.4600    0.0000 H   0  0  0  0  0  0  0  0  0  0  0  0
    1.2070    1.2730    0.0000 H   0  0  0  0  0  0  0  0  0  0  0  0
    1.3940    0.5740    0.0000 H   0  0  0  0  0  0  0  0  0  0  0  0
  1  2  2  0  0  0  0
  1 10  1  0  0  0  0
  1 19  1  0  0  0  0
  2  3  1  0  0  0  0
  2 11  1  0  0  0  0
  3  4  1  0  0  0  0
  3 15  2  0  0  0  0
  4  5  1  0  0  0  0
  4  9  2  0  0  0  0
  5  6  2  0  0  0  0
  5 17  1  0  0  0  0
  6  7  1  0  0  0  0
  6 20  1  0  0  0  0
  7  8  2  0  0  0  0
  7 18  1  0  0  0  0
  8  9  1  0  0  0  0
  8 21  1  0  0  0  0
  9 10  1  0  0  0  0
 10 16  2  0  0  0  0
 11 12  1  0  0  0  0
 11 22  1  0  0  0  0
 12 13  2  0  0  0  0
 12 14  1  0  0  0  0
 14 23  1  0  0  0  0
 14 24  1  0  0  0  0
 14 25  1  0  0  0  0
 17 26  1  0  0  0  0
 18 27  1  0  0  0  0
 18 28  1  0  0  0  0
 18 29  1  0  0  0  0
M  END
> <Molecule name>
658450

> <Activity>
1

$$$$
658142
  MOE2011           2D

 43 46  0  0  0  0  0  0  0  0999 V2000
    1.6500    1.0470    0.0000 C   0  0  0  0  0  0  0  0  0  0  0  0
    2.3640    1.4590    0.0000 C   0  0  0  0  0  0  0  0  0  0  0  0
    3.0790    1.0470    0.0000 C   0  0  0  0  0  0  0  0  0  0  0  0
    3.0790    0.2220    0.0000 C   0  0  0  0  0  0  0  0  0  0  0  0
    2.3640   -0.1910    0.0000 C   0  0  0  0  0  0  0  0  0  0  0  0
    1.6500    0.2220    0.0000 C   0  0  0  0  0  0  0  0  0  0  0  0
    3.8160    1.4880    0.0000 C   0  0  0  0  0  0  0  0  0  0  0  0
    4.5640    1.0640    0.0000 C   0  0  0  0  0  0  0  0  0  0  0  0
    4.5640    0.2050    0.0000 C   0  0  0  0  0  0  0  0  0  0  0  0
    3.8160   -0.2200    0.0000 C   0  0  0  0  0  0  0  0  0  0  0  0
    3.8070    2.3120    0.0000 O   0  0  0  0  0  0  0  0  0  0  0  0
    3.8070   -1.0440    0.0000 O   0  0  0  0  0  0  0  0  0  0  0  0
    2.3640    2.2840    0.0000 O   0  0  0  0  0  0  0  0  0  0  0  0
    2.3640   -1.0160    0.0000 O   0  0  0  0  0  0  0  0  0  0  0  0
    5.2730   -1.0350    0.0000 C   0  0  0  0  0  0  0  0  0  0  0  0
    5.9860   -1.4510    0.0000 C   0  0  0  0  0  0  0  0  0  0  0  0
    6.7020   -1.0410    0.0000 N   0  0  0  0  0  0  0  0  0  0  0  0
    6.7060   -0.2160    0.0000 C   0  0  0  0  0  0  0  0  0  0  0  0
    5.9930    0.1990    0.0000 C   0  0  0  0  0  0  0  0  0  0  0  0
    5.2770   -0.2100    0.0000 N   0  0  0  0  0  0  0  0  0  0  0  0
    7.4130   -2.2810    0.0000 C   0  0  0  0  0  0  0  0  0  0  0  0
    8.1250   -2.6970    0.0000 C   0  0  0  0  0  0  0  0  0  0  0  0
    8.8420   -2.2870    0.0000 C   0  0  0  0  0  0  0  0  0  0  0  0
    8.8440   -1.4620    0.0000 C   0  0  0  0  0  0  0  0  0  0  0  0
    8.1310   -1.0470    0.0000 N   0  0  0  0  0  0  0  0  0  0  0  0
    7.4150   -1.4560    0.0000 C   0  0  0  0  0  0  0  0  0  0  0  0
    1.2070    1.3030    0.0000 H   0  0  0  0  0  0  0  0  0  0  0  0
    1.2070   -0.0340    0.0000 H   0  0  0  0  0  0  0  0  0  0  0  0
    5.0060    1.3220    0.0000 H   0  0  0  0  0  0  0  0  0  0  0  0
    1.9210    2.5400    0.0000 H   0  0  0  0  0  0  0  0  0  0  0  0
    1.9210   -1.2710    0.0000 H   0  0  0  0  0  0  0  0  0  0  0  0
    4.7700   -0.9450    0.0000 H   0  0  0  0  0  0  0  0  0  0  0  0
    5.0970   -1.5160    0.0000 H   0  0  0  0  0  0  0  0  0  0  0  0
    5.6560   -1.8410    0.0000 H   0  0  0  0  0  0  0  0  0  0  0  0
    6.3140   -1.8440    0.0000 H   0  0  0  0  0  0  0  0  0  0  0  0
    7.2090   -0.3070    0.0000 H   0  0  0  0  0  0  0  0  0  0  0  0
    6.8820    0.2640    0.0000 H   0  0  0  0  0  0  0  0  0  0  0  0
    6.3230    0.5900    0.0000 H   0  0  0  0  0  0  0  0  0  0  0  0
    5.6650    0.5920    0.0000 H   0  0  0  0  0  0  0  0  0  0  0  0
    6.9680   -2.5350    0.0000 H   0  0  0  0  0  0  0  0  0  0  0  0
    8.1230   -3.2080    0.0000 H   0  0  0  0  0  0  0  0  0  0  0  0
    9.2830   -2.5440    0.0000 H   0  0  0  0  0  0  0  0  0  0  0  0
    9.2890   -1.2080    0.0000 H   0  0  0  0  0  0  0  0  0  0  0  0
  1  2  2  0  0  0  0
  1  6  1  0  0  0  0
  1 27  1  0  0  0  0
  2  3  1  0  0  0  0
  2 13  1  0  0  0  0
  3  4  2  0  0  0  0
  3  7  1  0  0  0  0
  4  5  1  0  0  0  0
  4 10  1  0  0  0  0
  5  6  2  0  0  0  0
  5 14  1  0  0  0  0
  6 28  1  0  0  0  0
  7  8  1  0  0  0  0
  7 11  2  0  0  0  0
  8  9  2  0  0  0  0
  8 29  1  0  0  0  0
  9 10  1  0  0  0  0
  9 20  1  0  0  0  0
 10 12  2  0  0  0  0
 13 30  1  0  0  0  0
 14 31  1  0  0  0  0
 15 16  1  0  0  0  0
 15 20  1  0  0  0  0
 15 32  1  0  0  0  0
 15 33  1  0  0  0  0
 16 17  1  0  0  0  0
 16 34  1  0  0  0  0
 16 35  1  0  0  0  0
 17 18  1  0  0  0  0
 17 26  1  0  0  0  0
 18 19  1  0  0  0  0
 18 36  1  0  0  0  0
 18 37  1  0  0  0  0
 19 20  1  0  0  0  0
 19 38  1  0  0  0  0
 19 39  1  0  0  0  0
 21 22  1  0  0  0  0
 21 26  2  0  0  0  0
 21 40  1  0  0  0  0
 22 23  2  0  0  0  0
 22 41  1  0  0  0  0
 23 24  1  0  0  0  0
 23 42  1  0  0  0  0
 24 25  2  0  0  0  0
 24 43  1  0  0  0  0
 25 26  1  0  0  0  0
M  END
> <Molecule name>
658142

> <Activity>
1

$$$$
641594
  MOE2011           2D

 36 39  0  0  0  0  0  0  0  0999 V2000
    3.8070   -2.1390    0.0000 O   0  0  0  0  0  0  0  0  0  0  0  0
    3.8160   -1.3140    0.0000 C   0  0  0  0  0  0  0  0  0  0  0  0
    3.0790   -0.8740    0.0000 C   0  0  0  0  0  0  0  0  0  0  0  0
    2.3640   -1.2860    0.0000 C   0  0  0  0  0  0  0  0  0  0  0  0
    1.6500   -0.8740    0.0000 C   0  0  0  0  0  0  0  0  0  0  0  0
    1.6500   -0.0490    0.0000 C   0  0  0  0  0  0  0  0  0  0  0  0
    2.3640    0.3640    0.0000 C   0  0  0  0  0  0  0  0  0  0  0  0
    3.0790   -0.0490    0.0000 C   0  0  0  0  0  0  0  0  0  0  0  0
    3.8160    0.3930    0.0000 C   0  0  0  0  0  0  0  0  0  0  0  0
    3.8070    1.2180    0.0000 O   0  0  0  0  0  0  0  0  0  0  0  0
    4.5640   -0.0310    0.0000 C   0  0  0  0  0  0  0  0  0  0  0  0
    4.5640   -0.8900    0.0000 C   0  0  0  0  0  0  0  0  0  0  0  0
    6.7040   -0.4610    0.0000 C   0  0  0  0  0  0  0  0  0  0  0  0
    5.8790   -0.4610    0.0000 C   0  0  0  0  0  0  0  0  0  0  0  0
    5.3770   -1.1520    0.0000 O   0  0  0  0  0  0  0  0  0  0  0  0
    5.3770    0.2310    0.0000 C   0  0  0  0  0  0  0  0  0  0  0  0
    5.0820    1.6290    0.0000 O   0  0  0  0  0  0  0  0  0  0  0  0
    5.6330    1.0150    0.0000 C   0  0  0  0  0  0  0  0  0  0  0  0
    6.4410    1.1850    0.0000 C   0  0  0  0  0  0  0  0  0  0  0  0
    6.6970    1.9690    0.0000 C   0  0  0  0  0  0  0  0  0  0  0  0
    7.5040    2.1390    0.0000 C   0  0  0  0  0  0  0  0  0  0  0  0
    8.0550    1.5250    0.0000 C   0  0  0  0  0  0  0  0  0  0  0  0
    7.7990    0.7410    0.0000 C   0  0  0  0  0  0  0  0  0  0  0  0
    6.9920    0.5710    0.0000 C   0  0  0  0  0  0  0  0  0  0  0  0
    2.3640   -1.7980    0.0000 H   0  0  0  0  0  0  0  0  0  0  0  0
    1.2070   -1.1290    0.0000 H   0  0  0  0  0  0  0  0  0  0  0  0
    1.2070    0.2070    0.0000 H   0  0  0  0  0  0  0  0  0  0  0  0
    2.3640    0.8750    0.0000 H   0  0  0  0  0  0  0  0  0  0  0  0
    6.7040   -0.9730    0.0000 H   0  0  0  0  0  0  0  0  0  0  0  0
    7.2160   -0.4610    0.0000 H   0  0  0  0  0  0  0  0  0  0  0  0
    6.7040    0.0500    0.0000 H   0  0  0  0  0  0  0  0  0  0  0  0
    6.3550    2.3500    0.0000 H   0  0  0  0  0  0  0  0  0  0  0  0
    7.6630    2.6250    0.0000 H   0  0  0  0  0  0  0  0  0  0  0  0
    8.5550    1.6310    0.0000 H   0  0  0  0  0  0  0  0  0  0  0  0
    8.1400    0.3600    0.0000 H   0  0  0  0  0  0  0  0  0  0  0  0
    6.8330    0.0850    0.0000 H   0  0  0  0  0  0  0  0  0  0  0  0
  1  2  2  0  0  0  0
  2  3  1  0  0  0  0
  2 12  1  0  0  0  0
  3  4  1  0  0  0  0
  3  8  2  0  0  0  0
  4  5  2  0  0  0  0
  4 25  1  0  0  0  0
  5  6  1  0  0  0  0
  5 26  1  0  0  0  0
  6  7  2  0  0  0  0
  6 27  1  0  0  0  0
  7  8  1  0  0  0  0
  7 28  1  0  0  0  0
  8  9  1  0  0  0  0
  9 10  2  0  0  0  0
  9 11  1  0  0  0  0
 11 12  2  0  0  0  0
 11 16  1  0  0  0  0
 12 15  1  0  0  0  0
 13 14  1  0  0  0  0
 13 29  1  0  0  0  0
 13 30  1  0  0  0  0
 13 31  1  0  0  0  0
 14 15  1  0  0  0  0
 14 16  2  0  0  0  0
 16 18  1  0  0  0  0
 17 18  2  0  0  0  0
 18 19  1  0  0  0  0
 19 20  1  0  0  0  0
 19 24  2  0  0  0  0
 20 21  2  0  0  0  0
 20 32  1  0  0  0  0
 21 22  1  0  0  0  0
 21 33  1  0  0  0  0
 22 23  2  0  0  0  0
 22 34  1  0  0  0  0
 23 24  1  0  0  0  0
 23 35  1  0  0  0  0
 24 36  1  0  0  0  0
M  END
> <Molecule name>
641594

> <Activity>
1

$$$$
627991
  MOE2011           2D

 35 38  0  0  0  0  0  0  0  0999 V2000
    7.5380   -0.3560    0.0000 O   0  0  0  0  0  0  0  0  0  0  0  0
    6.8250   -0.7720    0.0000 C   0  0  0  0  0  0  0  0  0  0  0  0
    6.8250   -1.6670    0.0000 N   0  0  0  0  0  0  0  0  0  0  0  0
    6.0460   -2.1090    0.0000 C   0  0  0  0  0  0  0  0  0  0  0  0
    5.2780   -1.6490    0.0000 C   0  0  0  0  0  0  0  0  0  0  0  0
    5.2780   -0.7900    0.0000 C   0  0  0  0  0  0  0  0  0  0  0  0
    4.5310   -0.3660    0.0000 N   0  0  0  0  0  0  0  0  0  0  0  0
    1.6500   -0.3940    0.0000 Cl  0  0  0  0  0  0  0  0  0  0  0  0
    2.3640   -0.8070    0.0000 C   0  0  0  0  0  0  0  0  0  0  0  0
    2.3640   -1.6320    0.0000 C   0  0  0  0  0  0  0  0  0  0  0  0
    3.0790   -2.0440    0.0000 C   0  0  0  0  0  0  0  0  0  0  0  0
    3.7930   -1.6320    0.0000 C   0  0  0  0  0  0  0  0  0  0  0  0
    3.7930   -0.8070    0.0000 C   0  0  0  0  0  0  0  0  0  0  0  0
    3.0790   -0.3940    0.0000 C   0  0  0  0  0  0  0  0  0  0  0  0
    4.5310   -2.0730    0.0000 N   0  0  0  0  0  0  0  0  0  0  0  0
    4.5210    0.4590    0.0000 C   0  0  0  0  0  0  0  0  0  0  0  0
    5.2310    0.8800    0.0000 C   0  0  0  0  0  0  0  0  0  0  0  0
    5.2210    1.7040    0.0000 C   0  0  0  0  0  0  0  0  0  0  0  0
    4.5020    2.1090    0.0000 C   0  0  0  0  0  0  0  0  0  0  0  0
    3.7920    1.6880    0.0000 C   0  0  0  0  0  0  0  0  0  0  0  0
    3.8020    0.8630    0.0000 C   0  0  0  0  0  0  0  0  0  0  0  0
    4.4930    2.9340    0.0000 Cl  0  0  0  0  0  0  0  0  0  0  0  0
    6.0460   -0.3310    0.0000 N   0  0  0  0  0  0  0  0  0  0  0  0
    6.0370   -2.9340    0.0000 O   0  0  0  0  0  0  0  0  0  0  0  0
    7.5380   -2.0820    0.0000 C   0  0  0  0  0  0  0  0  0  0  0  0
    1.9210   -1.8880    0.0000 H   0  0  0  0  0  0  0  0  0  0  0  0
    3.0790   -2.5560    0.0000 H   0  0  0  0  0  0  0  0  0  0  0  0
    3.0790    0.1170    0.0000 H   0  0  0  0  0  0  0  0  0  0  0  0
    5.6770    0.6290    0.0000 H   0  0  0  0  0  0  0  0  0  0  0  0
    5.6610    1.9650    0.0000 H   0  0  0  0  0  0  0  0  0  0  0  0
    3.3470    1.9390    0.0000 H   0  0  0  0  0  0  0  0  0  0  0  0
    3.3620    0.6020    0.0000 H   0  0  0  0  0  0  0  0  0  0  0  0
    7.2810   -2.5240    0.0000 H   0  0  0  0  0  0  0  0  0  0  0  0
    7.9800   -2.3400    0.0000 H   0  0  0  0  0  0  0  0  0  0  0  0
    7.7950   -1.6400    0.0000 H   0  0  0  0  0  0  0  0  0  0  0  0
  1  2  2  0  0  0  0
  2  3  1  0  0  0  0
  2 23  1  0  0  0  0
  3  4  1  0  0  0  0
  3 25  1  0  0  0  0
  4  5  1  0  0  0  0
  4 24  2  0  0  0  0
  5  6  1  0  0  0  0
  5 15  2  0  0  0  0
  6  7  1  0  0  0  0
  6 23  2  0  0  0  0
  7 13  1  0  0  0  0
  7 16  1  0  0  0  0
  8  9  1  0  0  0  0
  9 10  1  0  0  0  0
  9 14  2  0  0  0  0
 10 11  2  0  0  0  0
 10 26  1  0  0  0  0
 11 12  1  0  0  0  0
 11 27  1  0  0  0  0
 12 13  2  0  0  0  0
 12 15  1  0  0  0  0
 13 14  1  0  0  0  0
 14 28  1  0  0  0  0
 16 17  1  0  0  0  0
 16 21  2  0  0  0  0
 17 18  2  0  0  0  0
 17 29  1  0  0  0  0
 18 19  1  0  0  0  0
 18 30  1  0  0  0  0
 19 20  2  0  0  0  0
 19 22  1  0  0  0  0
 20 21  1  0  0  0  0
 20 31  1  0  0  0  0
 21 32  1  0  0  0  0
 25 33  1  0  0  0  0
 25 34  1  0  0  0  0
 25 35  1  0  0  0  0
M  END
> <Molecule name>
627991

> <Activity>
1

$$$$
637693
  MOE2011           2D

 35 37  0  0  1  0  0  0  0  0999 V2000
    3.8060    1.9110    0.0000 O   0  0  0  0  0  0  0  0  0  0  0  0
    3.8160    1.0860    0.0000 C   0  0  0  0  0  0  0  0  0  0  0  0
    3.0790    0.6450    0.0000 C   0  0  0  0  0  0  0  0  0  0  0  0
    2.3640    1.0580    0.0000 C   0  0  0  0  0  0  0  0  0  0  0  0
    1.6500    0.6450    0.0000 C   0  0  0  0  0  0  0  0  0  0  0  0
    1.6500   -0.1800    0.0000 C   0  0  0  0  0  0  0  0  0  0  0  0
    2.3640   -0.5920    0.0000 C   0  0  0  0  0  0  0  0  0  0  0  0
    3.0790   -0.1800    0.0000 C   0  0  0  0  0  0  0  0  0  0  0  0
    3.8160   -0.6210    0.0000 C   0  0  0  0  0  0  0  0  0  0  0  0
    4.5640   -0.1970    0.0000 C   0  0  0  0  0  0  0  0  0  0  0  0
    4.5640    0.6620    0.0000 C   0  0  0  0  0  0  0  0  0  0  0  0
    5.3770    0.9240    0.0000 N   0  0  0  0  0  0  0  0  0  0  0  0
    5.8790    0.2330    0.0000 C   0  0  0  0  0  0  0  0  0  0  0  0
    5.3770   -0.4590    0.0000 S   0  0  0  0  0  0  0  0  0  0  0  0
    8.3540    0.2330    0.0000 O   0  0  0  0  0  0  0  0  0  0  0  0
    7.9410   -0.4820    0.0000 C   0  0  0  0  0  0  0  0  0  0  0  0
    7.1160   -0.4820    0.0000 N   0  0  0  0  0  0  0  0  0  0  0  0
    6.7040    0.2330    0.0000 N   0  0  0  0  0  0  0  0  0  0  0  0
    8.3540   -1.1960    0.0000 C   0  0  0  0  0  0  0  0  0  0  0  0
    7.9410   -1.9110    0.0000 O   0  0  0  0  0  0  0  0  0  0  0  0
   10.4160   -1.9110    0.0000 C   0  0  0  0  0  0  0  0  0  0  0  0
    9.5910   -1.9110    0.0000 C   0  0  0  0  0  0  0  0  0  0  0  0
    9.1790   -1.1960    0.0000 O   0  0  0  0  0  0  0  0  0  0  0  0
    3.8060   -1.4460    0.0000 O   0  0  0  0  0  0  0  0  0  0  0  0
    2.3640    1.8830    0.0000 H   0  0  0  0  0  0  0  0  0  0  0  0
    0.9360    1.0580    0.0000 H   0  0  0  0  0  0  0  0  0  0  0  0
    0.9360   -0.5920    0.0000 H   0  0  0  0  0  0  0  0  0  0  0  0
    2.3640   -1.4170    0.0000 H   0  0  0  0  0  0  0  0  0  0  0  0
    6.7040   -1.1960    0.0000 H   0  0  0  0  0  0  0  0  0  0  0  0
    7.1160    0.9470    0.0000 H   0  0  0  0  0  0  0  0  0  0  0  0
   10.4160   -2.7360    0.0000 H   0  0  0  0  0  0  0  0  0  0  0  0
   11.2420   -1.9110    0.0000 H   0  0  0  0  0  0  0  0  0  0  0  0
   10.4160   -1.0860    0.0000 H   0  0  0  0  0  0  0  0  0  0  0  0
    9.5630   -2.7350    0.0000 H   0  0  0  0  0  0  0  0  0  0  0  0
    8.8920   -2.3480    0.0000 H   0  0  0  0  0  0  0  0  0  0  0  0
  1  2  2  0  0  0  0
  2  3  1  0  0  0  0
  2 11  1  0  0  0  0
  3  4  1  0  0  0  0
  3  8  2  0  0  0  0
  4  5  2  0  0  0  0
  4 25  1  0  0  0  0
  5  6  1  0  0  0  0
  5 26  1  0  0  0  0
  6  7  2  0  0  0  0
  6 27  1  0  0  0  0
  7  8  1  0  0  0  0
  7 28  1  0  0  0  0
  8  9  1  0  0  0  0
  9 10  1  0  0  0  0
  9 24  2  0  0  0  0
 10 11  2  0  0  0  0
 10 14  1  0  0  0  0
 11 12  1  0  0  0  0
 12 13  2  0  0  0  0
 13 14  1  0  0  0  0
 13 18  1  0  0  0  0
 15 16  2  0  0  0  0
 16 17  1  0  0  0  0
 16 19  1  0  0  0  0
 17 18  1  0  0  0  0
 17 29  1  0  0  0  0
 18 30  1  0  0  0  0
 19 20  2  0  0  0  0
 19 23  1  0  0  0  0
 21 22  1  0  0  0  0
 21 31  1  0  0  0  0
 21 32  1  0  0  0  0
 21 33  1  0  0  0  0
 22 23  1  0  0  0  0
 22 34  1  0  0  0  0
 22 35  1  0  0  0  0
M  END
> <Molecule name>
637693

> <Activity>
1

$$$$
631521
  MOE2011           2D

 32 35  0  0  1  0  0  0  0  0999 V2000
    3.8070    2.2680    0.0000 O   0  0  0  0  0  0  0  0  0  0  0  0
    3.8160    1.4430    0.0000 C   0  0  0  0  0  0  0  0  0  0  0  0
    3.0790    1.0020    0.0000 C   0  0  0  0  0  0  0  0  0  0  0  0
    2.3640    1.4150    0.0000 C   0  0  0  0  0  0  0  0  0  0  0  0
    1.6500    1.0020    0.0000 C   0  0  0  0  0  0  0  0  0  0  0  0
    1.6500    0.1770    0.0000 C   0  0  0  0  0  0  0  0  0  0  0  0
    2.3640   -0.2350    0.0000 C   0  0  0  0  0  0  0  0  0  0  0  0
    3.0790    0.1770    0.0000 C   0  0  0  0  0  0  0  0  0  0  0  0
    3.8160   -0.2640    0.0000 C   0  0  0  0  0  0  0  0  0  0  0  0
    3.8070   -1.0890    0.0000 O   0  0  0  0  0  0  0  0  0  0  0  0
    4.5640    0.1600    0.0000 C   0  0  0  0  0  0  0  0  0  0  0  0
    4.5640    1.0200    0.0000 C   0  0  0  0  0  0  0  0  0  0  0  0
    5.3770   -0.1020    0.0000 N   0  0  0  0  0  0  0  0  0  0  0  0
    5.8790    0.5900    0.0000 C   0  0  0  0  0  0  0  0  0  0  0  0
    5.3770    1.2810    0.0000 S   0  0  0  0  0  0  0  0  0  0  0  0
    6.7040    0.5900    0.0000 N   0  0  0  0  0  0  0  0  0  0  0  0
    7.1160   -0.1250    0.0000 C   0  0  0  0  0  0  0  0  0  0  0  0
    7.9420   -0.1250    0.0000 C   0  0  0  0  0  0  0  0  0  0  0  0
    8.3540   -0.8390    0.0000 C   0  0  0  0  0  0  0  0  0  0  0  0
    7.9420   -1.5540    0.0000 C   0  0  0  0  0  0  0  0  0  0  0  0
    7.1160   -1.5540    0.0000 C   0  0  0  0  0  0  0  0  0  0  0  0
    6.7040   -0.8390    0.0000 C   0  0  0  0  0  0  0  0  0  0  0  0
    8.3540   -2.2680    0.0000 Cl  0  0  0  0  0  0  0  0  0  0  0  0
    9.1790   -0.8390    0.0000 Cl  0  0  0  0  0  0  0  0  0  0  0  0
    2.3640    2.2400    0.0000 H   0  0  0  0  0  0  0  0  0  0  0  0
    0.9360    1.4150    0.0000 H   0  0  0  0  0  0  0  0  0  0  0  0
    0.9360   -0.2350    0.0000 H   0  0  0  0  0  0  0  0  0  0  0  0
    2.3640   -1.0600    0.0000 H   0  0  0  0  0  0  0  0  0  0  0  0
    7.1160    1.3040    0.0000 H   0  0  0  0  0  0  0  0  0  0  0  0
    8.3540    0.5900    0.0000 H   0  0  0  0  0  0  0  0  0  0  0  0
    6.7040   -2.2680    0.0000 H   0  0  0  0  0  0  0  0  0  0  0  0
    5.8790   -0.8390    0.0000 H   0  0  0  0  0  0  0  0  0  0  0  0
  1  2  2  0  0  0  0
  2  3  1  0  0  0  0
  2 12  1  0  0  0  0
  3  4  1  0  0  0  0
  3  8  2  0  0  0  0
  4  5  2  0  0  0  0
  4 25  1  0  0  0  0
  5  6  1  0  0  0  0
  5 26  1  0  0  0  0
  6  7  2  0  0  0  0
  6 27  1  0  0  0  0
  7  8  1  0  0  0  0
  7 28  1  0  0  0  0
  8  9  1  0  0  0  0
  9 10  2  0  0  0  0
  9 11  1  0  0  0  0
 11 12  2  0  0  0  0
 11 13  1  0  0  0  0
 12 15  1  0  0  0  0
 13 14  2  0  0  0  0
 14 15  1  0  0  0  0
 14 16  1  0  0  0  0
 16 17  1  0  0  0  0
 16 29  1  0  0  0  0
 17 18  1  0  0  0  0
 17 22  2  0  0  0  0
 18 19  2  0  0  0  0
 18 30  1  0  0  0  0
 19 20  1  0  0  0  0
 19 24  1  0  0  0  0
 20 21  2  0  0  0  0
 20 23  1  0  0  0  0
 21 22  1  0  0  0  0
 21 31  1  0  0  0  0
 22 32  1  0  0  0  0
M  END
> <Molecule name>
631521

> <Activity>
1

$$$$
659853
  MOE2011           2D

 48 51  0  0  1  0  0  0  0  0999 V2000
    3.8770   -2.0410    0.0000 C   0  0  0  0  0  0  0  0  0  0  0  0
    3.1620   -1.6290    0.0000 C   0  0  3  0  0  0  0  0  0  0  0  0
    3.9340   -1.1750    0.0000 C   0  0  0  0  0  0  0  0  0  0  0  0
    3.9200   -0.2800    0.0000 C   0  0  0  0  0  0  0  0  0  0  0  0
    3.1350    0.1500    0.0000 C   0  0  3  0  0  0  0  0  0  0  0  0
    2.3940   -0.2860    0.0000 C   0  0  3  0  0  0  0  0  0  0  0  0
    2.3880   -1.1810    0.0000 C   0  0  3  0  0  0  0  0  0  0  0  0
    1.7280   -1.7780    0.0000 C   0  0  0  0  0  0  0  0  0  0  0  0
    2.0900   -2.5900    0.0000 C   0  0  0  0  0  0  0  0  0  0  0  0
    2.9750   -2.4980    0.0000 C   0  0  3  0  0  0  0  0  0  0  0  0
    3.5260   -3.1120    0.0000 O   0  0  0  0  0  0  0  0  0  0  0  0
    1.6500    0.1440    0.0000 C   0  0  0  0  0  0  0  0  0  0  0  0
    1.6570    1.0030    0.0000 C   0  0  0  0  0  0  0  0  0  0  0  0
    2.4070    1.4220    0.0000 C   0  0  0  0  0  0  0  0  0  0  0  0
    3.1220    1.0090    0.0000 C   0  0  0  0  0  0  0  0  0  0  0  0
    3.8360    1.4220    0.0000 C   0  0  0  0  0  0  0  0  0  0  0  0
    3.8360    2.2460    0.0000 C   0  0  0  0  0  0  0  0  0  0  0  0
    3.1220    2.6590    0.0000 C   0  0  0  0  0  0  0  0  0  0  0  0
    2.4070    2.2460    0.0000 C   0  0  0  0  0  0  0  0  0  0  0  0
    3.1220    3.4840    0.0000 O   0  0  0  0  0  0  0  0  0  0  0  0
    5.2650    2.2460    0.0000 C   0  0  0  0  0  0  0  0  0  0  0  0
    4.5510    2.6590    0.0000 O   0  0  0  0  0  0  0  0  0  0  0  0
    3.6210   -2.4840    0.0000 H   0  0  0  0  0  0  0  0  0  0  0  0
    4.3200   -2.2970    0.0000 H   0  0  0  0  0  0  0  0  0  0  0  0
    4.1320   -1.5980    0.0000 H   0  0  0  0  0  0  0  0  0  0  0  0
    4.1140   -1.6530    0.0000 H   0  0  0  0  0  0  0  0  0  0  0  0
    4.4370   -1.0790    0.0000 H   0  0  0  0  0  0  0  0  0  0  0  0
    4.4250   -0.3600    0.0000 H   0  0  0  0  0  0  0  0  0  0  0  0
    4.0850    0.2050    0.0000 H   0  0  0  0  0  0  0  0  0  0  0  0
    3.1430   -0.3610    0.0000 H   0  0  0  0  0  0  0  0  0  0  0  0
    2.3920    0.2260    0.0000 H   0  0  0  0  0  0  0  0  0  0  0  0
    1.9210   -0.9720    0.0000 H   0  0  0  0  0  0  0  0  0  0  0  0
    1.4260   -1.3650    0.0000 H   0  0  0  0  0  0  0  0  0  0  0  0
    1.2850   -2.0340    0.0000 H   0  0  0  0  0  0  0  0  0  0  0  0
    1.6040   -2.7490    0.0000 H   0  0  0  0  0  0  0  0  0  0  0  0
    2.1960   -3.0900    0.0000 H   0  0  0  0  0  0  0  0  0  0  0  0
    2.7910   -2.9760    0.0000 H   0  0  0  0  0  0  0  0  0  0  0  0
    3.3680   -3.5990    0.0000 H   0  0  0  0  0  0  0  0  0  0  0  0
    1.1470    0.2350    0.0000 H   0  0  0  0  0  0  0  0  0  0  0  0
    1.4740   -0.3370    0.0000 H   0  0  0  0  0  0  0  0  0  0  0  0
    1.4880    1.4860    0.0000 H   0  0  0  0  0  0  0  0  0  0  0  0
    1.1520    0.9200    0.0000 H   0  0  0  0  0  0  0  0  0  0  0  0
    4.2790    1.1660    0.0000 H   0  0  0  0  0  0  0  0  0  0  0  0
    1.9640    2.5020    0.0000 H   0  0  0  0  0  0  0  0  0  0  0  0
    2.6790    3.7400    0.0000 H   0  0  0  0  0  0  0  0  0  0  0  0
    5.0090    1.8040    0.0000 H   0  0  0  0  0  0  0  0  0  0  0  0
    5.7080    1.9910    0.0000 H   0  0  0  0  0  0  0  0  0  0  0  0
    5.5210    2.6900    0.0000 H   0  0  0  0  0  0  0  0  0  0  0  0
  1  2  1  0  0  0  0
  1 23  1  0  0  0  0
  1 24  1  0  0  0  0
  1 25  1  0  0  0  0
  2  3  1  0  0  0  0
  2  7  1  0  0  0  0
  2 10  1  0  0  0  0
  3  4  1  0  0  0  0
  3 26  1  0  0  0  0
  3 27  1  0  0  0  0
  4  5  1  0  0  0  0
  4 28  1  0  0  0  0
  4 29  1  0  0  0  0
  5  6  1  0  0  0  0
  5 15  1  0  0  0  0
  5 30  1  0  0  0  0
  6  7  1  0  0  0  0
  6 12  1  0  0  0  0
  6 31  1  0  0  0  0
  7  8  1  0  0  0  0
  7 32  1  0  0  0  0
  8  9  1  0  0  0  0
  8 33  1  0  0  0  0
  8 34  1  0  0  0  0
  9 10  1  0  0  0  0
  9 35  1  0  0  0  0
  9 36  1  0  0  0  0
 10 11  1  0  0  0  0
 10 37  1  0  0  0  0
 11 38  1  0  0  0  0
 12 13  1  0  0  0  0
 12 39  1  0  0  0  0
 12 40  1  0  0  0  0
 13 14  1  0  0  0  0
 13 41  1  0  0  0  0
 13 42  1  0  0  0  0
 14 15  1  0  0  0  0
 14 19  2  0  0  0  0
 15 16  2  0  0  0  0
 16 17  1  0  0  0  0
 16 43  1  0  0  0  0
 17 18  2  0  0  0  0
 17 22  1  0  0  0  0
 18 19  1  0  0  0  0
 18 20  1  0  0  0  0
 19 44  1  0  0  0  0
 20 45  1  0  0  0  0
 21 22  1  0  0  0  0
 21 46  1  0  0  0  0
 21 47  1  0  0  0  0
 21 48  1  0  0  0  0
M  END
> <Molecule name>
659853

> <Activity>
1

$$$$
654236
  MOE2011           2D

 30 32  0  0  0  0  0  0  0  0999 V2000
    2.3180    0.8000    0.0000 O   0  0  0  0  0  0  0  0  0  0  0  0
    3.0170    0.3930    0.0000 C   0  0  0  0  0  0  0  0  0  0  0  0
    3.0170   -0.4490    0.0000 C   0  0  0  0  0  0  0  0  0  0  0  0
    3.7490   -0.8640    0.0000 C   0  0  0  0  0  0  0  0  0  0  0  0
    4.4720   -0.4320    0.0000 C   0  0  0  0  0  0  0  0  0  0  0  0
    4.4720    0.3760    0.0000 C   0  0  0  0  0  0  0  0  0  0  0  0
    5.1720    0.7800    0.0000 C   0  0  0  0  0  0  0  0  0  0  0  0
    5.1590    1.6220    0.0000 C   0  0  0  0  0  0  0  0  0  0  0  0
    5.8850    2.0490    0.0000 C   0  0  0  0  0  0  0  0  0  0  0  0
    6.6140    1.6280    0.0000 C   0  0  0  0  0  0  0  0  0  0  0  0
    6.6070    0.7860    0.0000 C   0  0  0  0  0  0  0  0  0  0  0  0
    5.8720    0.3760    0.0000 C   0  0  0  0  0  0  0  0  0  0  0  0
    5.8720   -0.4320    0.0000 C   0  0  0  0  0  0  0  0  0  0  0  0
    5.1720   -0.8370    0.0000 C   0  0  0  0  0  0  0  0  0  0  0  0
    5.8720   -2.0490    0.0000 C   0  0  0  0  0  0  0  0  0  0  0  0
    5.1720   -1.6450    0.0000 O   0  0  0  0  0  0  0  0  0  0  0  0
    6.5720   -0.8370    0.0000 O   0  0  0  0  0  0  0  0  0  0  0  0
    3.7490    0.8080    0.0000 C   0  0  0  0  0  0  0  0  0  0  0  0
    1.8830    0.5510    0.0000 H   0  0  0  0  0  0  0  0  0  0  0  0
    2.5830   -0.7020    0.0000 H   0  0  0  0  0  0  0  0  0  0  0  0
    3.7550   -1.3650    0.0000 H   0  0  0  0  0  0  0  0  0  0  0  0
    4.7220    1.8680    0.0000 H   0  0  0  0  0  0  0  0  0  0  0  0
    5.8830    2.5500    0.0000 H   0  0  0  0  0  0  0  0  0  0  0  0
    7.0490    1.8770    0.0000 H   0  0  0  0  0  0  0  0  0  0  0  0
    7.0380    0.5300    0.0000 H   0  0  0  0  0  0  0  0  0  0  0  0
    5.6210   -2.4830    0.0000 H   0  0  0  0  0  0  0  0  0  0  0  0
    6.3060   -2.3000    0.0000 H   0  0  0  0  0  0  0  0  0  0  0  0
    6.1220   -1.6150    0.0000 H   0  0  0  0  0  0  0  0  0  0  0  0
    7.0060   -0.5860    0.0000 H   0  0  0  0  0  0  0  0  0  0  0  0
    3.7550    1.3100    0.0000 H   0  0  0  0  0  0  0  0  0  0  0  0
  1  2  1  0  0  0  0
  1 19  1  0  0  0  0
  2  3  1  0  0  0  0
  2 18  2  0  0  0  0
  3  4  2  0  0  0  0
  3 20  1  0  0  0  0
  4  5  1  0  0  0  0
  4 21  1  0  0  0  0
  5  6  1  0  0  0  0
  5 14  2  0  0  0  0
  6  7  2  0  0  0  0
  6 18  1  0  0  0  0
  7  8  1  0  0  0  0
  7 12  1  0  0  0  0
  8  9  2  0  0  0  0
  8 22  1  0  0  0  0
  9 10  1  0  0  0  0
  9 23  1  0  0  0  0
 10 11  2  0  0  0  0
 10 24  1  0  0  0  0
 11 12  1  0  0  0  0
 11 25  1  0  0  0  0
 12 13  2  0  0  0  0
 13 14  1  0  0  0  0
 13 17  1  0  0  0  0
 14 16  1  0  0  0  0
 15 16  1  0  0  0  0
 15 26  1  0  0  0  0
 15 27  1  0  0  0  0
 15 28  1  0  0  0  0
 17 29  1  0  0  0  0
 18 30  1  0  0  0  0
M  END
> <Molecule name>
654236

> <Activity>
1

$$$$
642198
  MOE2011           2D

 59 60  0  0  1  0  0  0  0  0999 V2000
    4.5080    3.3000    0.0000 C   0  0  0  0  0  0  0  0  0  0  0  0
    5.2220    3.7130    0.0000 O   0  0  0  0  0  0  0  0  0  0  0  0
    5.9370    3.3000    0.0000 C   0  0  0  0  0  0  0  0  0  0  0  0
    5.9370    2.4750    0.0000 C   0  0  0  0  0  0  0  0  0  0  0  0
    6.6510    2.0620    0.0000 C   0  0  0  0  0  0  0  0  0  0  0  0
    7.3660    2.4750    0.0000 C   0  0  0  0  0  0  0  0  0  0  0  0
    7.3660    3.3000    0.0000 C   0  0  0  0  0  0  0  0  0  0  0  0
    6.6510    3.7130    0.0000 C   0  0  0  0  0  0  0  0  0  0  0  0
    6.6510    4.5380    0.0000 O   0  0  0  0  0  0  0  0  0  0  0  0
    7.3660    4.9500    0.0000 C   0  0  0  0  0  0  0  0  0  0  0  0
    8.0800    3.7130    0.0000 O   0  0  0  0  0  0  0  0  0  0  0  0
    8.7950    3.3000    0.0000 C   0  0  0  0  0  0  0  0  0  0  0  0
    6.6510    1.2380    0.0000 C   0  0  0  0  0  0  0  0  0  0  0  0
    5.9370    0.8250    0.0000 C   0  0  0  0  0  0  0  0  0  0  0  0
    5.9370    0.0000    0.0000 C   0  0  0  0  0  0  0  0  0  0  0  0
    6.6510   -0.4120    0.0000 C   0  0  0  0  0  0  0  0  0  0  0  0
    6.6510   -1.2380    0.0000 C   0  0  0  0  0  0  0  0  0  0  0  0
    5.9370   -1.6500    0.0000 C   0  0  0  0  0  0  0  0  0  0  0  0
    5.2220   -1.2380    0.0000 C   0  0  0  0  0  0  0  0  0  0  0  0
    5.2220   -0.4120    0.0000 C   0  0  0  0  0  0  0  0  0  0  0  0
    4.5080   -1.6500    0.0000 O   0  0  0  0  0  0  0  0  0  0  0  0
    3.7930   -1.2380    0.0000 C   0  0  0  0  0  0  0  0  0  0  0  0
    3.7930   -0.4120    0.0000 O   0  0  0  0  0  0  0  0  0  0  0  0
    3.0790   -1.6500    0.0000 C   0  0  3  0  0  0  0  0  0  0  0  0
    2.3640   -1.2380    0.0000 N   0  0  0  0  0  0  0  0  0  0  0  0
    3.0790   -2.4750    0.0000 C   0  0  0  0  0  0  0  0  0  0  0  0
    2.3640   -2.8880    0.0000 C   0  0  0  0  0  0  0  0  0  0  0  0
    2.3640   -3.7130    0.0000 C   0  0  0  0  0  0  0  0  0  0  0  0
    3.0790   -4.1250    0.0000 O   0  0  0  0  0  0  0  0  0  0  0  0
    1.6500   -4.1250    0.0000 O   0  0  0  0  0  0  0  0  0  0  0  0
    5.9370   -2.4750    0.0000 O   0  0  0  0  0  0  0  0  0  0  0  0
    6.6510   -2.8880    0.0000 C   0  0  0  0  0  0  0  0  0  0  0  0
    4.2520    3.7430    0.0000 H   0  0  0  0  0  0  0  0  0  0  0  0
    4.0650    3.0440    0.0000 H   0  0  0  0  0  0  0  0  0  0  0  0
    4.7640    2.8570    0.0000 H   0  0  0  0  0  0  0  0  0  0  0  0
    5.4940    2.2190    0.0000 H   0  0  0  0  0  0  0  0  0  0  0  0
    7.8090    2.2190    0.0000 H   0  0  0  0  0  0  0  0  0  0  0  0
    7.6220    4.5070    0.0000 H   0  0  0  0  0  0  0  0  0  0  0  0
    7.8090    5.2060    0.0000 H   0  0  0  0  0  0  0  0  0  0  0  0
    7.1100    5.3930    0.0000 H   0  0  0  0  0  0  0  0  0  0  0  0
    8.5390    2.8570    0.0000 H   0  0  0  0  0  0  0  0  0  0  0  0
    9.2380    3.0440    0.0000 H   0  0  0  0  0  0  0  0  0  0  0  0
    9.0500    3.7430    0.0000 H   0  0  0  0  0  0  0  0  0  0  0  0
    7.0940    0.9820    0.0000 H   0  0  0  0  0  0  0  0  0  0  0  0
    5.4940    1.0810    0.0000 H   0  0  0  0  0  0  0  0  0  0  0  0
    7.0940   -0.1570    0.0000 H   0  0  0  0  0  0  0  0  0  0  0  0
    7.0940   -1.4930    0.0000 H   0  0  0  0  0  0  0  0  0  0  0  0
    4.7790   -0.1570    0.0000 H   0  0  0  0  0  0  0  0  0  0  0  0
    3.0790   -1.1380    0.0000 H   0  0  0  0  0  0  0  0  0  0  0  0
    1.9220   -1.4930    0.0000 H   0  0  0  0  0  0  0  0  0  0  0  0
    2.3640   -0.7260    0.0000 H   0  0  0  0  0  0  0  0  0  0  0  0
    3.2540   -2.9560    0.0000 H   0  0  0  0  0  0  0  0  0  0  0  0
    3.5830   -2.3860    0.0000 H   0  0  0  0  0  0  0  0  0  0  0  0
    2.1900   -2.4070    0.0000 H   0  0  0  0  0  0  0  0  0  0  0  0
    1.8600   -2.9770    0.0000 H   0  0  0  0  0  0  0  0  0  0  0  0
    1.6500   -4.6370    0.0000 H   0  0  0  0  0  0  0  0  0  0  0  0
    6.3960   -3.3310    0.0000 H   0  0  0  0  0  0  0  0  0  0  0  0
    7.0940   -3.1430    0.0000 H   0  0  0  0  0  0  0  0  0  0  0  0
    6.9070   -2.4440    0.0000 H   0  0  0  0  0  0  0  0  0  0  0  0
  1  2  1  0  0  0  0
  1 33  1  0  0  0  0
  1 34  1  0  0  0  0
  1 35  1  0  0  0  0
  2  3  1  0  0  0  0
  3  4  1  0  0  0  0
  3  8  2  0  0  0  0
  4  5  2  0  0  0  0
  4 36  1  0  0  0  0
  5  6  1  0  0  0  0
  5 13  1  0  0  0  0
  6  7  2  0  0  0  0
  6 37  1  0  0  0  0
  7  8  1  0  0  0  0
  7 11  1  0  0  0  0
  8  9  1  0  0  0  0
  9 10  1  0  0  0  0
 10 38  1  0  0  0  0
 10 39  1  0  0  0  0
 10 40  1  0  0  0  0
 11 12  1  0  0  0  0
 12 41  1  0  0  0  0
 12 42  1  0  0  0  0
 12 43  1  0  0  0  0
 13 14  2  0  0  0  0
 13 44  1  0  0  0  0
 14 15  1  0  0  0  0
 14 45  1  0  0  0  0
 15 16  1  0  0  0  0
 15 20  2  0  0  0  0
 16 17  2  0  0  0  0
 16 46  1  0  0  0  0
 17 18  1  0  0  0  0
 17 47  1  0  0  0  0
 18 19  2  0  0  0  0
 18 31  1  0  0  0  0
 19 20  1  0  0  0  0
 19 21  1  0  0  0  0
 20 48  1  0  0  0  0
 21 22  1  0  0  0  0
 22 23  2  0  0  0  0
 22 24  1  0  0  0  0
 24 25  1  0  0  0  0
 24 26  1  0  0  0  0
 24 49  1  0  0  0  0
 25 50  1  0  0  0  0
 25 51  1  0  0  0  0
 26 27  1  0  0  0  0
 26 52  1  0  0  0  0
 26 53  1  0  0  0  0
 27 28  1  0  0  0  0
 27 54  1  0  0  0  0
 27 55  1  0  0  0  0
 28 29  2  0  0  0  0
 28 30  1  0  0  0  0
 30 56  1  0  0  0  0
 31 32  1  0  0  0  0
 32 57  1  0  0  0  0
 32 58  1  0  0  0  0
 32 59  1  0  0  0  0
M  END
> <Molecule name>
642198

> <Activity>
1

$$$$
33530
  MOE2011           2D

 28 30  0  0  0  0  0  0  0  0999 V2000
    6.5570    1.3840    0.0000 O   0  0  0  0  0  0  0  0  0  0  0  0
    5.8660    0.9960    0.0000 C   0  0  0  0  0  0  0  0  0  0  0  0
    5.8540    0.1700    0.0000 C   0  0  0  0  0  0  0  0  0  0  0  0
    5.1680   -0.2260    0.0000 C   0  0  0  0  0  0  0  0  0  0  0  0
    4.4470    0.1760    0.0000 C   0  0  0  0  0  0  0  0  0  0  0  0
    3.7130   -0.2710    0.0000 C   0  0  0  0  0  0  0  0  0  0  0  0
    2.9620    0.1470    0.0000 C   0  0  0  0  0  0  0  0  0  0  0  0
    2.9560    1.0070    0.0000 C   0  0  0  0  0  0  0  0  0  0  0  0
    3.7000    1.4370    0.0000 C   0  0  0  0  0  0  0  0  0  0  0  0
    4.4410    1.0010    0.0000 C   0  0  0  0  0  0  0  0  0  0  0  0
    5.1550    1.4140    0.0000 C   0  0  0  0  0  0  0  0  0  0  0  0
    5.1580    2.2060    0.0000 O   0  0  0  0  0  0  0  0  0  0  0  0
    2.2680    1.4000    0.0000 N   0  3  0  0  0  0  0  0  0  0  0  0
    1.5840    1.0010    0.0000 O   0  0  0  0  0  0  0  0  0  0  0  0
    2.2650    2.1920    0.0000 O   0  5  0  0  0  0  0  0  0  0  0  0
    5.1680   -1.0180    0.0000 C   0  0  0  0  0  0  0  0  0  0  0  0
    5.8540   -1.4140    0.0000 C   0  0  0  0  0  0  0  0  0  0  0  0
    6.5400   -1.0180    0.0000 C   0  0  0  0  0  0  0  0  0  0  0  0
    6.5400   -0.2260    0.0000 C   0  0  0  0  0  0  0  0  0  0  0  0
    7.2260   -1.4140    0.0000 N   0  3  0  0  0  0  0  0  0  0  0  0
    7.2260   -2.2060    0.0000 O   0  0  0  0  0  0  0  0  0  0  0  0
    7.9110   -1.0180    0.0000 O   0  5  0  0  0  0  0  0  0  0  0  0
    3.7220   -0.7620    0.0000 H   0  0  0  0  0  0  0  0  0  0  0  0
    2.5400   -0.1030    0.0000 H   0  0  0  0  0  0  0  0  0  0  0  0
    3.7020    1.9280    0.0000 H   0  0  0  0  0  0  0  0  0  0  0  0
    4.7420   -1.2630    0.0000 H   0  0  0  0  0  0  0  0  0  0  0  0
    5.8540   -1.9050    0.0000 H   0  0  0  0  0  0  0  0  0  0  0  0
    6.9650    0.0200    0.0000 H   0  0  0  0  0  0  0  0  0  0  0  0
  1  2  2  0  0  0  0
  2  3  1  0  0  0  0
  2 11  1  0  0  0  0
  3  4  1  0  0  0  0
  3 19  2  0  0  0  0
  4  5  1  0  0  0  0
  4 16  2  0  0  0  0
  5  6  2  0  0  0  0
  5 10  1  0  0  0  0
  6  7  1  0  0  0  0
  6 23  1  0  0  0  0
  7  8  2  0  0  0  0
  7 24  1  0  0  0  0
  8  9  1  0  0  0  0
  8 13  1  0  0  0  0
  9 10  2  0  0  0  0
  9 25  1  0  0  0  0
 10 11  1  0  0  0  0
 11 12  2  0  0  0  0
 13 14  2  0  0  0  0
 13 15  1  0  0  0  0
 16 17  1  0  0  0  0
 16 26  1  0  0  0  0
 17 18  2  0  0  0  0
 17 27  1  0  0  0  0
 18 19  1  0  0  0  0
 18 20  1  0  0  0  0
 19 28  1  0  0  0  0
 20 21  2  0  0  0  0
 20 22  1  0  0  0  0
M  CHG  1  13   1
M  CHG  1  15  -1
M  CHG  1  20   1
M  CHG  1  22  -1
M  END
> <Molecule name>
33530

> <Activity>
1

$$$$
626162
  MOE2011           2D

 38 42  0  0  1  0  0  0  0  0999 V2000
    2.5690    1.7820    0.0000 O   0  0  0  0  0  0  0  0  0  0  0  0
    3.2300    1.2900    0.0000 C   0  0  0  0  0  0  0  0  0  0  0  0
    4.0200    1.6270    0.0000 C   0  0  0  0  0  0  0  0  0  0  0  0
    4.6870    1.1430    0.0000 C   0  0  0  0  0  0  0  0  0  0  0  0
    4.7640    0.2870    0.0000 C   0  0  0  0  0  0  0  0  0  0  0  0
    3.8290   -0.0680    0.0000 C   0  0  3  0  0  0  0  0  0  0  0  0
    3.1330    0.4360    0.0000 C   0  0  0  0  0  0  0  0  0  0  0  0
    2.3100    0.0850    0.0000 N   0  0  0  0  0  0  0  0  0  0  0  0
    2.2100   -0.8040    0.0000 C   0  0  0  0  0  0  0  0  0  0  0  0
    2.9340   -1.3300    0.0000 C   0  0  0  0  0  0  0  0  0  0  0  0
    3.7490   -0.9600    0.0000 C   0  0  0  0  0  0  0  0  0  0  0  0
    4.2750    2.4110    0.0000 N   0  0  0  0  0  0  0  0  0  0  0  0
    5.0990    2.4110    0.0000 C   0  0  0  0  0  0  0  0  0  0  0  0
    5.3540    1.6270    0.0000 C   0  0  0  0  0  0  0  0  0  0  0  0
    6.1440    1.2900    0.0000 C   0  0  0  0  0  0  0  0  0  0  0  0
    6.2400    0.4360    0.0000 C   0  0  0  0  0  0  0  0  0  0  0  0
    5.5450   -0.0680    0.0000 N   0  0  0  0  0  0  0  0  0  0  0  0
    4.4980   -0.6150    0.0000 C   0  0  0  0  0  0  0  0  0  0  0  0
    5.1700   -1.0930    0.0000 C   0  0  0  0  0  0  0  0  0  0  0  0
    5.9200   -0.7490    0.0000 Br  0  0  0  0  0  0  0  0  0  0  0  0
    5.0940   -1.9130    0.0000 C   0  0  0  0  0  0  0  0  0  0  0  0
    5.7660   -2.3900    0.0000 O   0  0  0  0  0  0  0  0  0  0  0  0
    4.3450   -2.2580    0.0000 C   0  0  0  0  0  0  0  0  0  0  0  0
    4.2680   -3.0780    0.0000 Br  0  0  0  0  0  0  0  0  0  0  0  0
    3.6720   -1.7800    0.0000 C   0  0  0  0  0  0  0  0  0  0  0  0
    4.6080   -0.3390    0.0000 H   0  0  0  0  0  0  0  0  0  0  0  0
    1.3870   -0.7420    0.0000 H   0  0  0  0  0  0  0  0  0  0  0  0
    1.7000   -1.4520    0.0000 H   0  0  0  0  0  0  0  0  0  0  0  0
    2.4740   -2.0150    0.0000 H   0  0  0  0  0  0  0  0  0  0  0  0
    3.2460   -2.0940    0.0000 H   0  0  0  0  0  0  0  0  0  0  0  0
    3.7900    3.0780    0.0000 H   0  0  0  0  0  0  0  0  0  0  0  0
    5.5840    3.0780    0.0000 H   0  0  0  0  0  0  0  0  0  0  0  0
    6.4960    2.0360    0.0000 H   0  0  0  0  0  0  0  0  0  0  0  0
    6.9600    1.4130    0.0000 H   0  0  0  0  0  0  0  0  0  0  0  0
    7.0630    0.4980    0.0000 H   0  0  0  0  0  0  0  0  0  0  0  0
    6.7500   -0.2120    0.0000 H   0  0  0  0  0  0  0  0  0  0  0  0
    5.2080   -0.1940    0.0000 H   0  0  0  0  0  0  0  0  0  0  0  0
    3.2680   -2.4990    0.0000 H   0  0  0  0  0  0  0  0  0  0  0  0
  1  2  2  0  0  0  0
  2  3  1  0  0  0  0
  2  7  1  0  0  0  0
  3  4  2  0  0  0  0
  3 12  1  0  0  0  0
  4  5  1  0  0  0  0
  4 14  1  0  0  0  0
  5  6  1  0  0  0  0
  5 17  2  0  0  0  0
  6  7  1  0  0  0  0
  6 11  1  0  0  0  0
  6 26  1  0  0  0  0
  7  8  2  0  0  0  0
  8  9  1  0  0  0  0
  9 10  1  0  0  0  0
  9 27  1  0  0  0  0
  9 28  1  0  0  0  0
 10 11  1  0  0  0  0
 10 29  1  0  0  0  0
 10 30  1  0  0  0  0
 11 18  1  0  0  0  0
 11 25  1  0  0  0  0
 12 13  1  0  0  0  0
 12 31  1  0  0  0  0
 13 14  2  0  0  0  0
 13 32  1  0  0  0  0
 14 15  1  0  0  0  0
 15 16  1  0  0  0  0
 15 33  1  0  0  0  0
 15 34  1  0  0  0  0
 16 17  1  0  0  0  0
 16 35  1  0  0  0  0
 16 36  1  0  0  0  0
 18 19  2  0  0  0  0
 18 37  1  0  0  0  0
 19 20  1  0  0  0  0
 19 21  1  0  0  0  0
 21 22  2  0  0  0  0
 21 23  1  0  0  0  0
 23 24  1  0  0  0  0
 23 25  2  0  0  0  0
 25 38  1  0  0  0  0
M  END
> <Molecule name>
626162

> <Activity>
1

$$$$
645991
  MOE2011           2D

 37 38  0  0  1  0  0  0  0  0999 V2000
    2.4750    0.7140    0.0000 C   0  0  0  0  0  0  0  0  0  0  0  0
    2.8880    0.0000    0.0000 C   0  0  3  0  0  0  0  0  0  0  0  0
    3.6020    0.4120    0.0000 C   0  0  3  0  0  0  0  0  0  0  0  0
    4.3160    0.0000    0.0000 C   0  0  3  0  0  0  0  0  0  0  0  0
    4.3160   -0.8250    0.0000 C   0  0  3  0  0  0  0  0  0  0  0  0
    3.6020   -1.2380    0.0000 C   0  0  3  0  0  0  0  0  0  0  0  0
    2.8880   -0.8250    0.0000 C   0  0  0  0  0  0  0  0  0  0  0  0
    3.6020   -2.0620    0.0000 O   0  0  0  0  0  0  0  0  0  0  0  0
    5.3540   -1.8600    0.0000 C   0  0  0  0  0  0  0  0  0  0  0  0
    5.0970   -1.0770    0.0000 C   0  0  0  0  0  0  0  0  0  0  0  0
    5.0970    0.2520    0.0000 O   0  0  0  0  0  0  0  0  0  0  0  0
    5.5790   -0.4120    0.0000 C   0  0  0  0  0  0  0  0  0  0  0  0
    6.4040   -0.4120    0.0000 O   0  0  0  0  0  0  0  0  0  0  0  0
    2.8880    1.6500    0.0000 C   0  0  0  0  0  0  0  0  0  0  0  0
    3.6020    1.2380    0.0000 C   0  0  0  0  0  0  0  0  0  0  0  0
    4.3160    1.6500    0.0000 C   0  0  0  0  0  0  0  0  0  0  0  0
    4.3160    2.4750    0.0000 O   0  0  0  0  0  0  0  0  0  0  0  0
    1.6500   -0.7140    0.0000 C   0  0  0  0  0  0  0  0  0  0  0  0
    2.0620    0.0000    0.0000 C   0  0  0  0  0  0  0  0  0  0  0  0
    2.9180    0.9700    0.0000 H   0  0  0  0  0  0  0  0  0  0  0  0
    2.2190    1.1580    0.0000 H   0  0  0  0  0  0  0  0  0  0  0  0
    2.0320    0.4590    0.0000 H   0  0  0  0  0  0  0  0  0  0  0  0
    4.0450    0.6680    0.0000 H   0  0  0  0  0  0  0  0  0  0  0  0
    4.3710    0.5080    0.0000 H   0  0  0  0  0  0  0  0  0  0  0  0
    4.3710   -1.3330    0.0000 H   0  0  0  0  0  0  0  0  0  0  0  0
    4.0450   -1.4930    0.0000 H   0  0  0  0  0  0  0  0  0  0  0  0
    2.3840   -0.7360    0.0000 H   0  0  0  0  0  0  0  0  0  0  0  0
    2.7130   -1.3060    0.0000 H   0  0  0  0  0  0  0  0  0  0  0  0
    3.1590   -2.3180    0.0000 H   0  0  0  0  0  0  0  0  0  0  0  0
    5.0120   -2.2420    0.0000 H   0  0  0  0  0  0  0  0  0  0  0  0
    5.8540   -1.9660    0.0000 H   0  0  0  0  0  0  0  0  0  0  0  0
    2.8880    2.1620    0.0000 H   0  0  0  0  0  0  0  0  0  0  0  0
    2.4440    1.3940    0.0000 H   0  0  0  0  0  0  0  0  0  0  0  0
    4.7600    1.3940    0.0000 H   0  0  0  0  0  0  0  0  0  0  0  0
    1.1380   -0.7140    0.0000 H   0  0  0  0  0  0  0  0  0  0  0  0
    1.9060   -1.1580    0.0000 H   0  0  0  0  0  0  0  0  0  0  0  0
    1.8070    0.4430    0.0000 H   0  0  0  0  0  0  0  0  0  0  0  0
  1  2  1  0  0  0  0
  1 20  1  0  0  0  0
  1 21  1  0  0  0  0
  1 22  1  0  0  0  0
  2  3  1  0  0  0  0
  2  7  1  0  0  0  0
  2 19  1  0  0  0  0
  3  4  1  0  0  0  0
  3 15  1  0  0  0  0
  3 23  1  0  0  0  0
  4  5  1  0  0  0  0
  4 11  1  0  0  0  0
  4 24  1  0  0  0  0
  5  6  1  0  0  0  0
  5 10  1  0  0  0  0
  5 25  1  0  0  0  0
  6  7  1  0  0  0  0
  6  8  1  0  0  0  0
  6 26  1  0  0  0  0
  7 27  1  0  0  0  0
  7 28  1  0  0  0  0
  8 29  1  0  0  0  0
  9 10  2  0  0  0  0
  9 30  1  0  0  0  0
  9 31  1  0  0  0  0
 10 12  1  0  0  0  0
 11 12  1  0  0  0  0
 12 13  2  0  0  0  0
 14 15  2  0  0  0  0
 14 32  1  0  0  0  0
 14 33  1  0  0  0  0
 15 16  1  0  0  0  0
 16 17  2  0  0  0  0
 16 34  1  0  0  0  0
 18 19  2  0  0  0  0
 18 35  1  0  0  0  0
 18 36  1  0  0  0  0
 19 37  1  0  0  0  0
M  END
> <Molecule name>
645991

> <Activity>
1

$$$$
163027
  MOE2011           2D

 61 65  0  0  1  0  0  0  0  0999 V2000
    8.1800    0.2060    0.0000 C   0  0  0  0  0  0  0  0  0  0  0  0
    8.8480   -0.2790    0.0000 C   0  0  3  0  0  0  0  0  0  0  0  0
    9.5160   -0.7640    0.0000 C   0  0  3  0  0  0  0  0  0  0  0  0
    9.1030    0.5060    0.0000 C   0  0  3  0  0  0  0  0  0  0  0  0
    8.1860   -0.7640    0.0000 C   0  0  3  0  0  0  0  0  0  0  0  0
   10.1830   -0.2790    0.0000 C   0  0  3  0  0  0  0  0  0  0  0  0
   10.2700   -1.1000    0.0000 O   0  0  0  0  0  0  0  0  0  0  0  0
    9.2600   -1.5450    0.0000 C   0  0  0  0  0  0  0  0  0  0  0  0
    9.9280    0.5060    0.0000 C   0  0  0  0  0  0  0  0  0  0  0  0
    8.3490    0.8410    0.0000 C   0  0  0  0  0  0  0  0  0  0  0  0
    9.0170    1.3270    0.0000 O   0  0  0  0  0  0  0  0  0  0  0  0
    8.4400   -1.5440    0.0000 C   0  0  3  0  0  0  0  0  0  0  0  0
    7.3690   -0.7660    0.0000 C   0  0  3  0  0  0  0  0  0  0  0  0
    9.7440   -2.2130    0.0000 O   0  0  0  0  0  0  0  0  0  0  0  0
   10.4140    1.1740    0.0000 O   0  0  0  0  0  0  0  0  0  0  0  0
    7.7790   -2.0220    0.0000 C   0  0  0  0  0  0  0  0  0  0  0  0
    6.8820   -0.1000    0.0000 O   0  0  0  0  0  0  0  0  0  0  0  0
    7.1190   -1.5420    0.0000 C   0  0  0  0  0  0  0  0  0  0  0  0
    6.0610   -0.1880    0.0000 C   0  0  0  0  0  0  0  0  0  0  0  0
    6.6340   -2.2110    0.0000 C   0  0  0  0  0  0  0  0  0  0  0  0
    6.3330   -1.2880    0.0000 C   0  0  0  0  0  0  0  0  0  0  0  0
    5.5740    0.4790    0.0000 C   0  0  0  0  0  0  0  0  0  0  0  0
    5.7280   -0.9430    0.0000 O   0  0  0  0  0  0  0  0  0  0  0  0
    4.7540    0.3900    0.0000 C   0  0  0  0  0  0  0  0  0  0  0  0
    4.2670    1.0570    0.0000 C   0  0  0  0  0  0  0  0  0  0  0  0
    3.4460    0.9680    0.0000 C   0  0  0  0  0  0  0  0  0  0  0  0
    2.9590    1.6350    0.0000 C   0  0  0  0  0  0  0  0  0  0  0  0
    2.1380    1.5460    0.0000 C   0  0  0  0  0  0  0  0  0  0  0  0
    1.6510    2.2130    0.0000 C   0  0  0  0  0  0  0  0  0  0  0  0
    7.9240    0.9900    0.0000 H   0  0  0  0  0  0  0  0  0  0  0  0
    7.5120    0.6900    0.0000 H   0  0  0  0  0  0  0  0  0  0  0  0
    7.6950   -0.4620    0.0000 H   0  0  0  0  0  0  0  0  0  0  0  0
    7.4350   -0.1090    0.0000 H   0  0  0  0  0  0  0  0  0  0  0  0
   10.9900   -0.1070    0.0000 H   0  0  0  0  0  0  0  0  0  0  0  0
    7.3780    0.3020    0.0000 H   0  0  0  0  0  0  0  0  0  0  0  0
    7.8030    1.6950    0.0000 H   0  0  0  0  0  0  0  0  0  0  0  0
    8.6930   -2.3290    0.0000 H   0  0  0  0  0  0  0  0  0  0  0  0
    6.5620   -0.5970    0.0000 H   0  0  0  0  0  0  0  0  0  0  0  0
    8.1820   -2.7410    0.0000 H   0  0  0  0  0  0  0  0  0  0  0  0
    7.3730   -2.7400    0.0000 H   0  0  0  0  0  0  0  0  0  0  0  0
    5.7550   -2.4590    0.0000 H   0  0  0  0  0  0  0  0  0  0  0  0
    6.1200   -2.9760    0.0000 H   0  0  0  0  0  0  0  0  0  0  0  0
    6.8770   -3.0370    0.0000 H   0  0  0  0  0  0  0  0  0  0  0  0
    6.8890   -0.9380    0.0000 H   0  0  0  0  0  0  0  0  0  0  0  0
    5.3000   -1.1730    0.0000 H   0  0  0  0  0  0  0  0  0  0  0  0
    5.6890   -1.9270    0.0000 H   0  0  0  0  0  0  0  0  0  0  0  0
    6.2230    0.9880    0.0000 H   0  0  0  0  0  0  0  0  0  0  0  0
    5.5150    1.3020    0.0000 H   0  0  0  0  0  0  0  0  0  0  0  0
    4.8130   -0.4320    0.0000 H   0  0  0  0  0  0  0  0  0  0  0  0
    4.1050   -0.1190    0.0000 H   0  0  0  0  0  0  0  0  0  0  0  0
    4.9150    1.5660    0.0000 H   0  0  0  0  0  0  0  0  0  0  0  0
    4.2070    1.8800    0.0000 H   0  0  0  0  0  0  0  0  0  0  0  0
    3.5060    0.1460    0.0000 H   0  0  0  0  0  0  0  0  0  0  0  0
    2.7970    0.4590    0.0000 H   0  0  0  0  0  0  0  0  0  0  0  0
    3.6080    2.1440    0.0000 H   0  0  0  0  0  0  0  0  0  0  0  0
    2.8990    2.4580    0.0000 H   0  0  0  0  0  0  0  0  0  0  0  0
    2.1980    0.7240    0.0000 H   0  0  0  0  0  0  0  0  0  0  0  0
    1.4890    1.0370    0.0000 H   0  0  0  0  0  0  0  0  0  0  0  0
    2.3170    2.7000    0.0000 H   0  0  0  0  0  0  0  0  0  0  0  0
    1.1650    2.8800    0.0000 H   0  0  0  0  0  0  0  0  0  0  0  0
    0.9850    1.7270    0.0000 H   0  0  0  0  0  0  0  0  0  0  0  0
  1  2  1  0  0  0  0
  1 30  1  0  0  0  0
  1 31  1  0  0  0  0
  1 32  1  0  0  0  0
  2  3  1  0  0  0  0
  2  4  1  0  0  0  0
  2  5  1  0  0  0  0
  3  6  1  0  0  0  0
  3  7  1  0  0  0  0
  3  8  1  0  0  0  0
  4  9  1  0  0  0  0
  4 10  1  0  0  0  0
  4 11  1  0  0  0  0
  5 12  1  0  0  0  0
  5 13  1  0  0  0  0
  5 33  1  0  0  0  0
  6  7  1  0  0  0  0
  6  9  1  0  0  0  0
  6 34  1  0  0  0  0
  8 12  1  0  0  0  0
  8 14  2  0  0  0  0
  9 15  2  0  0  0  0
 10 11  1  0  0  0  0
 10 35  1  0  0  0  0
 10 36  1  0  0  0  0
 12 16  1  0  0  0  0
 12 37  1  0  0  0  0
 13 17  1  0  0  0  0
 13 18  1  0  0  0  0
 13 38  1  0  0  0  0
 16 18  1  0  0  0  0
 16 39  1  0  0  0  0
 16 40  1  0  0  0  0
 17 19  1  0  0  0  0
 18 20  1  0  0  0  0
 18 21  1  0  0  0  0
 19 22  1  0  0  0  0
 19 23  2  0  0  0  0
 20 41  1  0  0  0  0
 20 42  1  0  0  0  0
 20 43  1  0  0  0  0
 21 44  1  0  0  0  0
 21 45  1  0  0  0  0
 21 46  1  0  0  0  0
 22 24  1  0  0  0  0
 22 47  1  0  0  0  0
 22 48  1  0  0  0  0
 24 25  1  0  0  0  0
 24 49  1  0  0  0  0
 24 50  1  0  0  0  0
 25 26  1  0  0  0  0
 25 51  1  0  0  0  0
 25 52  1  0  0  0  0
 26 27  1  0  0  0  0
 26 53  1  0  0  0  0
 26 54  1  0  0  0  0
 27 28  1  0  0  0  0
 27 55  1  0  0  0  0
 27 56  1  0  0  0  0
 28 29  1  0  0  0  0
 28 57  1  0  0  0  0
 28 58  1  0  0  0  0
 29 59  1  0  0  0  0
 29 60  1  0  0  0  0
 29 61  1  0  0  0  0
M  END
> <Molecule name>
163027

> <Activity>
1

$$$$
632129
  MOE2011           2D

 12 12  0  0  0  0  0  0  0  0999 V2000
    5.2220   -1.8560    0.0000 O   0  0  0  0  0  0  0  0  0  0  0  0
    4.5080   -1.4440    0.0000 C   0  0  0  0  0  0  0  0  0  0  0  0
    3.7930   -1.8560    0.0000 C   0  0  0  0  0  0  0  0  0  0  0  0
    3.0790   -1.4440    0.0000 C   0  0  0  0  0  0  0  0  0  0  0  0
    3.0790   -0.6190    0.0000 C   0  0  0  0  0  0  0  0  0  0  0  0
    3.7930   -0.2060    0.0000 C   0  0  0  0  0  0  0  0  0  0  0  0
    4.5080   -0.6190    0.0000 C   0  0  0  0  0  0  0  0  0  0  0  0
    3.7930    0.6190    0.0000 C   0  0  0  0  0  0  0  0  0  0  0  0
    4.5080    1.0310    0.0000 C   0  0  0  0  0  0  0  0  0  0  0  0
    4.5080    1.8560    0.0000 N   0  3  0  0  0  0  0  0  0  0  0  0
    4.5080    2.6810    0.0000 C   0  5  0  0  0  0  0  0  0  0  0  0
    2.3640   -0.2060    0.0000 O   0  0  0  0  0  0  0  0  0  0  0  0
  1  2  1  0  0  0  0
  2  3  1  0  0  0  0
  2  7  2  0  0  0  0
  3  4  2  0  0  0  0
  4  5  1  0  0  0  0
  5  6  2  0  0  0  0
  5 12  1  0  0  0  0
  6  7  1  0  0  0  0
  6  8  1  0  0  0  0
  8  9  2  0  0  0  0
  9 10  1  0  0  0  0
 10 11  3  0  0  0  0
M  CHG  1  10   1
M  CHG  1  11  -1
M  END
> <Molecule name>
632129

> <Activity>
1

$$$$
679431
  MOE2011           2D

 50 53  0  0  1  0  0  0  0  0999 V2000
    4.5390    2.2460    0.0000 C   0  0  0  0  0  0  0  0  0  0  0  0
    3.8250    2.6590    0.0000 C   0  0  0  0  0  0  0  0  0  0  0  0
    3.1100    2.2460    0.0000 C   0  0  0  0  0  0  0  0  0  0  0  0
    3.1100    1.4220    0.0000 C   0  0  0  0  0  0  0  0  0  0  0  0
    3.8250    1.0090    0.0000 C   0  0  0  0  0  0  0  0  0  0  0  0
    4.5390    1.4220    0.0000 C   0  0  0  0  0  0  0  0  0  0  0  0
    2.3600    1.0030    0.0000 C   0  0  0  0  0  0  0  0  0  0  0  0
    2.3530    0.1440    0.0000 C   0  0  0  0  0  0  0  0  0  0  0  0
    3.0970   -0.2860    0.0000 C   0  0  3  0  0  0  0  0  0  0  0  0
    3.8380    0.1500    0.0000 C   0  0  3  0  0  0  0  0  0  0  0  0
    3.0900   -1.1810    0.0000 C   0  0  3  0  0  0  0  0  0  0  0  0
    3.8660   -1.6290    0.0000 C   0  0  3  0  0  0  0  0  0  0  0  0
    4.6370   -1.1750    0.0000 C   0  0  0  0  0  0  0  0  0  0  0  0
    4.6230   -0.2800    0.0000 C   0  0  0  0  0  0  0  0  0  0  0  0
    2.4300   -1.7780    0.0000 C   0  0  0  0  0  0  0  0  0  0  0  0
    2.7940   -2.5900    0.0000 C   0  0  0  0  0  0  0  0  0  0  0  0
    3.6780   -2.4980    0.0000 C   0  0  3  0  0  0  0  0  0  0  0  0
    1.6500    1.4240    0.0000 O   0  0  0  0  0  0  0  0  0  0  0  0
    4.2290   -3.1120    0.0000 O   0  0  0  0  0  0  0  0  0  0  0  0
    3.8250    3.4840    0.0000 O   0  0  0  0  0  0  0  0  0  0  0  0
    5.2540    2.6590    0.0000 O   0  0  0  0  0  0  0  0  0  0  0  0
    5.9680    2.2460    0.0000 C   0  0  0  0  0  0  0  0  0  0  0  0
    6.6820    2.6590    0.0000 C   0  0  0  0  0  0  0  0  0  0  0  0
    4.5800   -2.0410    0.0000 C   0  0  0  0  0  0  0  0  0  0  0  0
    2.3960    2.6590    0.0000 H   0  0  0  0  0  0  0  0  0  0  0  0
    5.2540    1.0090    0.0000 H   0  0  0  0  0  0  0  0  0  0  0  0
    1.5280    0.1180    0.0000 H   0  0  0  0  0  0  0  0  0  0  0  0
    1.9140   -0.5550    0.0000 H   0  0  0  0  0  0  0  0  0  0  0  0
    2.3810   -0.6960    0.0000 H   0  0  0  0  0  0  0  0  0  0  0  0
    4.5440    0.5760    0.0000 H   0  0  0  0  0  0  0  0  0  0  0  0
    2.2700   -1.0920    0.0000 H   0  0  0  0  0  0  0  0  0  0  0  0
    5.0820   -1.8700    0.0000 H   0  0  0  0  0  0  0  0  0  0  0  0
    5.4620   -1.1930    0.0000 H   0  0  0  0  0  0  0  0  0  0  0  0
    5.0460    0.4290    0.0000 H   0  0  0  0  0  0  0  0  0  0  0  0
    5.4470   -0.2360    0.0000 H   0  0  0  0  0  0  0  0  0  0  0  0
    1.8100   -1.2340    0.0000 H   0  0  0  0  0  0  0  0  0  0  0  0
    1.6440   -2.0260    0.0000 H   0  0  0  0  0  0  0  0  0  0  0  0
    2.0840   -3.0110    0.0000 H   0  0  0  0  0  0  0  0  0  0  0  0
    2.7850   -3.4160    0.0000 H   0  0  0  0  0  0  0  0  0  0  0  0
    3.4390   -3.2880    0.0000 H   0  0  0  0  0  0  0  0  0  0  0  0
    3.9730   -3.8960    0.0000 H   0  0  0  0  0  0  0  0  0  0  0  0
    4.5390    3.8960    0.0000 H   0  0  0  0  0  0  0  0  0  0  0  0
    5.5810    1.5180    0.0000 H   0  0  0  0  0  0  0  0  0  0  0  0
    6.3550    1.5180    0.0000 H   0  0  0  0  0  0  0  0  0  0  0  0
    7.0950    1.9440    0.0000 H   0  0  0  0  0  0  0  0  0  0  0  0
    7.3970    3.0720    0.0000 H   0  0  0  0  0  0  0  0  0  0  0  0
    6.2700    3.3730    0.0000 H   0  0  0  0  0  0  0  0  0  0  0  0
    4.3620   -2.6790    0.0000 H   0  0  0  0  0  0  0  0  0  0  0  0
    5.2740   -2.6760    0.0000 H   0  0  0  0  0  0  0  0  0  0  0  0
    5.0850   -1.3620    0.0000 H   0  0  0  0  0  0  0  0  0  0  0  0
  1  2  1  0  0  0  0
  1  6  2  0  0  0  0
  1 21  1  0  0  0  0
  2  3  2  0  0  0  0
  2 20  1  0  0  0  0
  3  4  1  0  0  0  0
  3 25  1  0  0  0  0
  4  5  2  0  0  0  0
  4  7  1  0  0  0  0
  5  6  1  0  0  0  0
  5 10  1  0  0  0  0
  6 26  1  0  0  0  0
  7  8  1  0  0  0  0
  7 18  2  0  0  0  0
  8  9  1  0  0  0  0
  8 27  1  0  0  0  0
  8 28  1  0  0  0  0
  9 10  1  0  0  0  0
  9 11  1  0  0  0  0
  9 29  1  0  0  0  0
 10 14  1  0  0  0  0
 10 30  1  0  0  0  0
 11 12  1  0  0  0  0
 11 15  1  0  0  0  0
 11 31  1  0  0  0  0
 12 13  1  0  0  0  0
 12 17  1  0  0  0  0
 12 24  1  0  0  0  0
 13 14  1  0  0  0  0
 13 32  1  0  0  0  0
 13 33  1  0  0  0  0
 14 34  1  0  0  0  0
 14 35  1  0  0  0  0
 15 16  1  0  0  0  0
 15 36  1  0  0  0  0
 15 37  1  0  0  0  0
 16 17  1  0  0  0  0
 16 38  1  0  0  0  0
 16 39  1  0  0  0  0
 17 19  1  0  0  0  0
 17 40  1  0  0  0  0
 19 41  1  0  0  0  0
 20 42  1  0  0  0  0
 21 22  1  0  0  0  0
 22 23  1  0  0  0  0
 22 43  1  0  0  0  0
 22 44  1  0  0  0  0
 23 45  1  0  0  0  0
 23 46  1  0  0  0  0
 23 47  1  0  0  0  0
 24 48  1  0  0  0  0
 24 49  1  0  0  0  0
 24 50  1  0  0  0  0
M  END
> <Molecule name>
679431

> <Activity>
1

$$$$
267461
  MOE2011           2D

 36 38  0  0  1  0  0  0  0  0999 V2000
    7.5400   -0.6450    0.0000 C   0  0  0  0  0  0  0  0  0  0  0  0
    6.8240   -1.0540    0.0000 C   0  0  0  0  0  0  0  0  0  0  0  0
    6.1110   -0.6390    0.0000 C   0  0  3  0  0  0  0  0  0  0  0  0
    5.3320   -1.0810    0.0000 C   0  0  0  0  0  0  0  0  0  0  0  0
    4.5640   -0.6220    0.0000 C   0  0  0  0  0  0  0  0  0  0  0  0
    3.8160   -1.0450    0.0000 C   0  0  0  0  0  0  0  0  0  0  0  0
    3.8060   -1.8700    0.0000 O   0  0  0  0  0  0  0  0  0  0  0  0
    7.5430    0.1800    0.0000 O   0  0  0  0  0  0  0  0  0  0  0  0
    8.2520   -1.0600    0.0000 O   0  0  0  0  0  0  0  0  0  0  0  0
    6.1110    0.2560    0.0000 O   0  0  0  0  0  0  0  0  0  0  0  0
    5.3320    0.6970    0.0000 C   0  0  3  0  0  0  0  0  0  0  0  0
    5.3230    1.5220    0.0000 C   0  0  0  0  0  0  0  0  0  0  0  0
    4.5640    0.2380    0.0000 C   0  0  0  0  0  0  0  0  0  0  0  0
    3.8060    1.4870    0.0000 O   0  0  0  0  0  0  0  0  0  0  0  0
    3.8160    0.6620    0.0000 C   0  0  0  0  0  0  0  0  0  0  0  0
    3.0790    0.2200    0.0000 C   0  0  0  0  0  0  0  0  0  0  0  0
    3.0790   -0.6050    0.0000 C   0  0  0  0  0  0  0  0  0  0  0  0
    2.3640   -1.0170    0.0000 C   0  0  0  0  0  0  0  0  0  0  0  0
    1.6500   -0.6050    0.0000 C   0  0  0  0  0  0  0  0  0  0  0  0
    1.6500    0.2200    0.0000 C   0  0  0  0  0  0  0  0  0  0  0  0
    2.3640    0.6330    0.0000 C   0  0  0  0  0  0  0  0  0  0  0  0
    2.3640    1.4580    0.0000 O   0  0  0  0  0  0  0  0  0  0  0  0
    6.4940   -1.4450    0.0000 H   0  0  0  0  0  0  0  0  0  0  0  0
    7.1510   -1.4480    0.0000 H   0  0  0  0  0  0  0  0  0  0  0  0
    6.5540   -0.3840    0.0000 H   0  0  0  0  0  0  0  0  0  0  0  0
    4.9990   -1.4680    0.0000 H   0  0  0  0  0  0  0  0  0  0  0  0
    5.6570   -1.4770    0.0000 H   0  0  0  0  0  0  0  0  0  0  0  0
    8.6960   -0.8060    0.0000 H   0  0  0  0  0  0  0  0  0  0  0  0
    5.7720    0.9570    0.0000 H   0  0  0  0  0  0  0  0  0  0  0  0
    5.8340    1.5280    0.0000 H   0  0  0  0  0  0  0  0  0  0  0  0
    5.3160    2.0340    0.0000 H   0  0  0  0  0  0  0  0  0  0  0  0
    4.8110    1.5160    0.0000 H   0  0  0  0  0  0  0  0  0  0  0  0
    2.3640   -1.5290    0.0000 H   0  0  0  0  0  0  0  0  0  0  0  0
    1.2070   -0.8600    0.0000 H   0  0  0  0  0  0  0  0  0  0  0  0
    1.2070    0.4760    0.0000 H   0  0  0  0  0  0  0  0  0  0  0  0
    1.9210    1.7140    0.0000 H   0  0  0  0  0  0  0  0  0  0  0  0
  1  2  1  0  0  0  0
  1  8  2  0  0  0  0
  1  9  1  0  0  0  0
  2  3  1  0  0  0  0
  2 23  1  0  0  0  0
  2 24  1  0  0  0  0
  3  4  1  0  0  0  0
  3 10  1  0  0  0  0
  3 25  1  0  0  0  0
  4  5  1  0  0  0  0
  4 26  1  0  0  0  0
  4 27  1  0  0  0  0
  5  6  1  0  0  0  0
  5 13  2  0  0  0  0
  6  7  2  0  0  0  0
  6 17  1  0  0  0  0
  9 28  1  0  0  0  0
 10 11  1  0  0  0  0
 11 12  1  0  0  0  0
 11 13  1  0  0  0  0
 11 29  1  0  0  0  0
 12 30  1  0  0  0  0
 12 31  1  0  0  0  0
 12 32  1  0  0  0  0
 13 15  1  0  0  0  0
 14 15  2  0  0  0  0
 15 16  1  0  0  0  0
 16 17  1  0  0  0  0
 16 21  2  0  0  0  0
 17 18  2  0  0  0  0
 18 19  1  0  0  0  0
 18 33  1  0  0  0  0
 19 20  2  0  0  0  0
 19 34  1  0  0  0  0
 20 21  1  0  0  0  0
 20 35  1  0  0  0  0
 21 22  1  0  0  0  0
 22 36  1  0  0  0  0
M  END
> <Molecule name>
267461

> <Activity>
1

$$$$
641820
  MOE2011           2D

 39 40  0  0  1  0  0  0  0  0999 V2000
    5.2220   -0.4120    0.0000 C   0  0  0  0  0  0  0  0  0  0  0  0
    5.9370    0.0000    0.0000 N   0  3  0  0  0  0  0  0  0  0  0  0
    6.6510   -0.4120    0.0000 O   0  0  0  0  0  0  0  0  0  0  0  0
    3.7930    1.2380    0.0000 N   0  0  3  0  0  0  0  0  0  0  0  0
    4.5080    0.8250    0.0000 N   0  0  0  0  0  0  0  0  0  0  0  0
    4.5080    0.0000    0.0000 C   0  0  0  0  0  0  0  0  0  0  0  0
    3.7930    2.8880    0.0000 C   0  0  0  0  0  0  0  0  0  0  0  0
    3.7930    2.0620    0.0000 C   0  0  0  0  0  0  0  0  0  0  0  0
    2.9680    2.0620    0.0000 C   0  0  0  0  0  0  0  0  0  0  0  0
    4.6180    2.0620    0.0000 C   0  0  0  0  0  0  0  0  0  0  0  0
    3.7930   -0.4120    0.0000 C   0  0  0  0  0  0  0  0  0  0  0  0
    3.0790    0.0000    0.0000 O   0  0  0  0  0  0  0  0  0  0  0  0
    3.7930   -1.2380    0.0000 N   0  0  0  0  0  0  0  0  0  0  0  0
    4.5080   -1.6500    0.0000 N   0  0  0  0  0  0  0  0  0  0  0  0
    5.2220   -1.2380    0.0000 C   0  0  0  0  0  0  0  0  0  0  0  0
    3.0790   -1.6500    0.0000 C   0  0  0  0  0  0  0  0  0  0  0  0
    2.3640   -1.2380    0.0000 C   0  0  0  0  0  0  0  0  0  0  0  0
    1.6500   -1.6500    0.0000 C   0  0  0  0  0  0  0  0  0  0  0  0
    1.6500   -2.4750    0.0000 C   0  0  0  0  0  0  0  0  0  0  0  0
    2.3640   -2.8880    0.0000 C   0  0  0  0  0  0  0  0  0  0  0  0
    3.0790   -2.4750    0.0000 C   0  0  0  0  0  0  0  0  0  0  0  0
    5.9370    0.8250    0.0000 O   0  5  0  0  0  0  0  0  0  0  0  0
    3.3500    0.9820    0.0000 H   0  0  0  0  0  0  0  0  0  0  0  0
    4.9510    1.0810    0.0000 H   0  0  0  0  0  0  0  0  0  0  0  0
    4.3050    2.8880    0.0000 H   0  0  0  0  0  0  0  0  0  0  0  0
    3.7930    3.3990    0.0000 H   0  0  0  0  0  0  0  0  0  0  0  0
    3.2820    2.8880    0.0000 H   0  0  0  0  0  0  0  0  0  0  0  0
    2.9680    2.5740    0.0000 H   0  0  0  0  0  0  0  0  0  0  0  0
    2.4570    2.0620    0.0000 H   0  0  0  0  0  0  0  0  0  0  0  0
    2.9680    1.5510    0.0000 H   0  0  0  0  0  0  0  0  0  0  0  0
    4.6180    1.5510    0.0000 H   0  0  0  0  0  0  0  0  0  0  0  0
    5.1300    2.0620    0.0000 H   0  0  0  0  0  0  0  0  0  0  0  0
    4.6180    2.5740    0.0000 H   0  0  0  0  0  0  0  0  0  0  0  0
    5.6650   -1.4930    0.0000 H   0  0  0  0  0  0  0  0  0  0  0  0
    2.3640   -0.7260    0.0000 H   0  0  0  0  0  0  0  0  0  0  0  0
    1.2070   -1.3940    0.0000 H   0  0  0  0  0  0  0  0  0  0  0  0
    1.2070   -2.7310    0.0000 H   0  0  0  0  0  0  0  0  0  0  0  0
    2.3640   -3.3990    0.0000 H   0  0  0  0  0  0  0  0  0  0  0  0
    3.5220   -2.7310    0.0000 H   0  0  0  0  0  0  0  0  0  0  0  0
  1  2  1  0  0  0  0
  1  6  2  0  0  0  0
  1 15  1  0  0  0  0
  2  3  2  0  0  0  0
  2 22  1  0  0  0  0
  4  5  1  0  0  0  0
  4  8  1  0  0  0  0
  4 23  1  0  0  0  0
  5  6  1  0  0  0  0
  5 24  1  0  0  0  0
  6 11  1  0  0  0  0
  7  8  1  0  0  0  0
  7 25  1  0  0  0  0
  7 26  1  0  0  0  0
  7 27  1  0  0  0  0
  8  9  1  0  0  0  0
  8 10  1  0  0  0  0
  9 28  1  0  0  0  0
  9 29  1  0  0  0  0
  9 30  1  0  0  0  0
 10 31  1  0  0  0  0
 10 32  1  0  0  0  0
 10 33  1  0  0  0  0
 11 12  2  0  0  0  0
 11 13  1  0  0  0  0
 13 14  1  0  0  0  0
 13 16  1  0  0  0  0
 14 15  2  0  0  0  0
 15 34  1  0  0  0  0
 16 17  1  0  0  0  0
 16 21  2  0  0  0  0
 17 18  2  0  0  0  0
 17 35  1  0  0  0  0
 18 19  1  0  0  0  0
 18 36  1  0  0  0  0
 19 20  2  0  0  0  0
 19 37  1  0  0  0  0
 20 21  1  0  0  0  0
 20 38  1  0  0  0  0
 21 39  1  0  0  0  0
M  CHG  1   2   1
M  CHG  1  22  -1
M  END
> <Molecule name>
641820

> <Activity>
1

$$$$
140377
  MOE2011           2D

 49 50  0  0  1  0  0  0  0  0999 V2000
    6.6510   -1.0310    0.0000 O   0  0  0  0  0  0  0  0  0  0  0  0
    6.6510   -0.2060    0.0000 C   0  0  0  0  0  0  0  0  0  0  0  0
    7.3660    0.2060    0.0000 C   0  0  0  0  0  0  0  0  0  0  0  0
    7.3660    1.0310    0.0000 C   0  0  0  0  0  0  0  0  0  0  0  0
    6.6510    1.4440    0.0000 C   0  0  0  0  0  0  0  0  0  0  0  0
    6.6510    2.2690    0.0000 O   0  0  0  0  0  0  0  0  0  0  0  0
    5.9370    1.0310    0.0000 C   0  0  0  0  0  0  0  0  0  0  0  0
    5.9370    0.2060    0.0000 C   0  0  0  0  0  0  0  0  0  0  0  0
    2.3640   -0.2060    0.0000 C   0  0  0  0  0  0  0  0  0  0  0  0
    3.0790    0.2060    0.0000 C   0  0  0  0  0  0  0  0  0  0  0  0
    3.7930   -0.2060    0.0000 C   0  0  0  0  0  0  0  0  0  0  0  0
    4.5080    0.2060    0.0000 O   0  0  0  0  0  0  0  0  0  0  0  0
    5.2220   -0.2060    0.0000 C   0  0  3  0  0  0  0  0  0  0  0  0
    1.6500    0.2060    0.0000 C   0  0  0  0  0  0  0  0  0  0  0  0
    2.3640   -1.0310    0.0000 C   0  0  0  0  0  0  0  0  0  0  0  0
    3.7930   -1.0310    0.0000 O   0  0  0  0  0  0  0  0  0  0  0  0
    5.2220   -1.0310    0.0000 C   0  0  0  0  0  0  0  0  0  0  0  0
    4.5080   -1.4440    0.0000 C   0  0  0  0  0  0  0  0  0  0  0  0
    4.5080   -2.2690    0.0000 C   0  0  0  0  0  0  0  0  0  0  0  0
    3.7930   -2.6810    0.0000 C   0  0  0  0  0  0  0  0  0  0  0  0
    5.2220   -2.6810    0.0000 C   0  0  0  0  0  0  0  0  0  0  0  0
    8.1030    1.4730    0.0000 C   0  0  0  0  0  0  0  0  0  0  0  0
    8.0940    2.2980    0.0000 O   0  0  0  0  0  0  0  0  0  0  0  0
    8.8510    1.0490    0.0000 C   0  0  0  0  0  0  0  0  0  0  0  0
    8.8510    0.1890    0.0000 C   0  0  0  0  0  0  0  0  0  0  0  0
    8.1030   -0.2350    0.0000 C   0  0  0  0  0  0  0  0  0  0  0  0
    8.0940   -1.0600    0.0000 O   0  0  0  0  0  0  0  0  0  0  0  0
    6.2080   -1.2870    0.0000 H   0  0  0  0  0  0  0  0  0  0  0  0
    6.2080    2.5250    0.0000 H   0  0  0  0  0  0  0  0  0  0  0  0
    5.4940    1.2870    0.0000 H   0  0  0  0  0  0  0  0  0  0  0  0
    3.0790    0.7180    0.0000 H   0  0  0  0  0  0  0  0  0  0  0  0
    4.7790   -0.4620    0.0000 H   0  0  0  0  0  0  0  0  0  0  0  0
    1.9060    0.6490    0.0000 H   0  0  0  0  0  0  0  0  0  0  0  0
    1.2070    0.4620    0.0000 H   0  0  0  0  0  0  0  0  0  0  0  0
    1.3940   -0.2370    0.0000 H   0  0  0  0  0  0  0  0  0  0  0  0
    1.8530   -1.0310    0.0000 H   0  0  0  0  0  0  0  0  0  0  0  0
    2.3640   -1.5430    0.0000 H   0  0  0  0  0  0  0  0  0  0  0  0
    2.8760   -1.0310    0.0000 H   0  0  0  0  0  0  0  0  0  0  0  0
    5.3970   -1.5120    0.0000 H   0  0  0  0  0  0  0  0  0  0  0  0
    5.7260   -0.9420    0.0000 H   0  0  0  0  0  0  0  0  0  0  0  0
    4.0650   -1.1880    0.0000 H   0  0  0  0  0  0  0  0  0  0  0  0
    3.5380   -2.2380    0.0000 H   0  0  0  0  0  0  0  0  0  0  0  0
    3.3500   -2.9370    0.0000 H   0  0  0  0  0  0  0  0  0  0  0  0
    4.0490   -3.1240    0.0000 H   0  0  0  0  0  0  0  0  0  0  0  0
    4.9670   -3.1240    0.0000 H   0  0  0  0  0  0  0  0  0  0  0  0
    5.6650   -2.9370    0.0000 H   0  0  0  0  0  0  0  0  0  0  0  0
    5.4780   -2.2380    0.0000 H   0  0  0  0  0  0  0  0  0  0  0  0
    9.2930    1.3060    0.0000 H   0  0  0  0  0  0  0  0  0  0  0  0
    9.2930   -0.0680    0.0000 H   0  0  0  0  0  0  0  0  0  0  0  0
  1  2  1  0  0  0  0
  1 28  1  0  0  0  0
  2  3  1  0  0  0  0
  2  8  2  0  0  0  0
  3  4  2  0  0  0  0
  3 26  1  0  0  0  0
  4  5  1  0  0  0  0
  4 22  1  0  0  0  0
  5  6  1  0  0  0  0
  5  7  2  0  0  0  0
  6 29  1  0  0  0  0
  7  8  1  0  0  0  0
  7 30  1  0  0  0  0
  8 13  1  0  0  0  0
  9 10  2  0  0  0  0
  9 14  1  0  0  0  0
  9 15  1  0  0  0  0
 10 11  1  0  0  0  0
 10 31  1  0  0  0  0
 11 12  1  0  0  0  0
 11 16  2  0  0  0  0
 12 13  1  0  0  0  0
 13 17  1  0  0  0  0
 13 32  1  0  0  0  0
 14 33  1  0  0  0  0
 14 34  1  0  0  0  0
 14 35  1  0  0  0  0
 15 36  1  0  0  0  0
 15 37  1  0  0  0  0
 15 38  1  0  0  0  0
 17 18  1  0  0  0  0
 17 39  1  0  0  0  0
 17 40  1  0  0  0  0
 18 19  2  0  0  0  0
 18 41  1  0  0  0  0
 19 20  1  0  0  0  0
 19 21  1  0  0  0  0
 20 42  1  0  0  0  0
 20 43  1  0  0  0  0
 20 44  1  0  0  0  0
 21 45  1  0  0  0  0
 21 46  1  0  0  0  0
 21 47  1  0  0  0  0
 22 23  2  0  0  0  0
 22 24  1  0  0  0  0
 24 25  2  0  0  0  0
 24 48  1  0  0  0  0
 25 26  1  0  0  0  0
 25 49  1  0  0  0  0
 26 27  2  0  0  0  0
M  END
> <Molecule name>
140377

> <Activity>
1

$$$$
628930
  MOE2011           2D

 35 38  0  0  0  0  0  0  0  0999 V2000
    3.8060    2.5260    0.0000 O   0  0  0  0  0  0  0  0  0  0  0  0
    3.8160    1.7010    0.0000 C   0  0  0  0  0  0  0  0  0  0  0  0
    4.5640    1.2770    0.0000 C   0  0  0  0  0  0  0  0  0  0  0  0
    3.0790    0.4350    0.0000 C   0  0  0  0  0  0  0  0  0  0  0  0
    3.8160   -0.0060    0.0000 C   0  0  0  0  0  0  0  0  0  0  0  0
    4.5640    0.4180    0.0000 C   0  0  0  0  0  0  0  0  0  0  0  0
    2.3640    0.0220    0.0000 C   0  0  0  0  0  0  0  0  0  0  0  0
    1.6500    0.4350    0.0000 C   0  0  0  0  0  0  0  0  0  0  0  0
    1.6500    1.2600    0.0000 C   0  0  0  0  0  0  0  0  0  0  0  0
    2.3640    1.6720    0.0000 C   0  0  0  0  0  0  0  0  0  0  0  0
    3.0790    1.2600    0.0000 C   0  0  0  0  0  0  0  0  0  0  0  0
    3.8060   -0.8310    0.0000 C   0  0  0  0  0  0  0  0  0  0  0  0
    3.0880   -1.2350    0.0000 C   0  0  0  0  0  0  0  0  0  0  0  0
    3.0780   -2.0600    0.0000 C   0  0  0  0  0  0  0  0  0  0  0  0
    3.7870   -2.4810    0.0000 C   0  0  0  0  0  0  0  0  0  0  0  0
    4.5070   -2.0760    0.0000 C   0  0  0  0  0  0  0  0  0  0  0  0
    5.2390   -2.5260    0.0000 C   0  0  0  0  0  0  0  0  0  0  0  0
    5.9920   -2.1110    0.0000 C   0  0  0  0  0  0  0  0  0  0  0  0
    6.0010   -1.2510    0.0000 C   0  0  0  0  0  0  0  0  0  0  0  0
    5.2590   -0.8190    0.0000 C   0  0  0  0  0  0  0  0  0  0  0  0
    4.5160   -1.2510    0.0000 C   0  0  0  0  0  0  0  0  0  0  0  0
    2.3780   -0.8140    0.0000 O   0  0  0  0  0  0  0  0  0  0  0  0
    5.2760    1.6930    0.0000 O   0  0  0  0  0  0  0  0  0  0  0  0
    5.0060    0.1610    0.0000 H   0  0  0  0  0  0  0  0  0  0  0  0
    2.3640   -0.4890    0.0000 H   0  0  0  0  0  0  0  0  0  0  0  0
    1.2070    0.1790    0.0000 H   0  0  0  0  0  0  0  0  0  0  0  0
    1.2070    1.5150    0.0000 H   0  0  0  0  0  0  0  0  0  0  0  0
    2.3640    2.1840    0.0000 H   0  0  0  0  0  0  0  0  0  0  0  0
    2.6320   -2.3110    0.0000 H   0  0  0  0  0  0  0  0  0  0  0  0
    3.7820   -2.9920    0.0000 H   0  0  0  0  0  0  0  0  0  0  0  0
    5.2270   -3.0370    0.0000 H   0  0  0  0  0  0  0  0  0  0  0  0
    6.4300   -2.3730    0.0000 H   0  0  0  0  0  0  0  0  0  0  0  0
    6.4460   -0.9990    0.0000 H   0  0  0  0  0  0  0  0  0  0  0  0
    5.2590   -0.3080    0.0000 H   0  0  0  0  0  0  0  0  0  0  0  0
    1.9320   -1.0650    0.0000 H   0  0  0  0  0  0  0  0  0  0  0  0
  1  2  2  0  0  0  0
  2  3  1  0  0  0  0
  2 11  1  0  0  0  0
  3  6  1  0  0  0  0
  3 23  2  0  0  0  0
  4  5  1  0  0  0  0
  4  7  1  0  0  0  0
  4 11  2  0  0  0  0
  5  6  2  0  0  0  0
  5 12  1  0  0  0  0
  6 24  1  0  0  0  0
  7  8  2  0  0  0  0
  7 25  1  0  0  0  0
  8  9  1  0  0  0  0
  8 26  1  0  0  0  0
  9 10  2  0  0  0  0
  9 27  1  0  0  0  0
 10 11  1  0  0  0  0
 10 28  1  0  0  0  0
 12 13  1  0  0  0  0
 12 21  2  0  0  0  0
 13 14  2  0  0  0  0
 13 22  1  0  0  0  0
 14 15  1  0  0  0  0
 14 29  1  0  0  0  0
 15 16  2  0  0  0  0
 15 30  1  0  0  0  0
 16 17  1  0  0  0  0
 16 21  1  0  0  0  0
 17 18  2  0  0  0  0
 17 31  1  0  0  0  0
 18 19  1  0  0  0  0
 18 32  1  0  0  0  0
 19 20  2  0  0  0  0
 19 33  1  0  0  0  0
 20 21  1  0  0  0  0
 20 34  1  0  0  0  0
 22 35  1  0  0  0  0
M  END
> <Molecule name>
628930

> <Activity>
1

$$$$
135037
  MOE2011           2D

 47 49  0  0  1  0  0  0  0  0999 V2000
    4.1040   -0.3080    0.0000 O   0  0  0  0  0  0  0  0  0  0  0  0
    3.2990   -0.0470    0.0000 C   0  0  0  0  0  0  0  0  0  0  0  0
    2.6140   -0.5440    0.0000 C   0  0  3  0  0  0  0  0  0  0  0  0
    1.9290   -0.0470    0.0000 O   0  0  0  0  0  0  0  0  0  0  0  0
    3.0370    0.7580    0.0000 C   0  0  0  0  0  0  0  0  0  0  0  0
    2.1910    0.7580    0.0000 C   0  0  0  0  0  0  0  0  0  0  0  0
    3.8100    1.1030    0.0000 C   0  0  0  0  0  0  0  0  0  0  0  0
    3.7060    2.5320    0.0000 C   0  0  0  0  0  0  0  0  0  0  0  0
    3.3630    1.7570    0.0000 C   0  0  0  0  0  0  0  0  0  0  0  0
    2.6290    1.4310    0.0000 C   0  0  0  0  0  0  0  0  0  0  0  0
    2.8320    2.4170    0.0000 C   0  0  0  0  0  0  0  0  0  0  0  0
    4.1570    1.6320    0.0000 C   0  0  0  0  0  0  0  0  0  0  0  0
    4.7550    1.0950    0.0000 C   0  0  0  0  0  0  0  0  0  0  0  0
    4.9650    0.3200    0.0000 C   0  0  0  0  0  0  0  0  0  0  0  0
    5.8110    0.3000    0.0000 O   0  0  0  0  0  0  0  0  0  0  0  0
    4.7190   -0.4450    0.0000 C   0  0  0  0  0  0  0  0  0  0  0  0
    4.0970   -0.9530    0.0000 C   0  0  0  0  0  0  0  0  0  0  0  0
    3.2990   -1.0420    0.0000 C   0  0  0  0  0  0  0  0  0  0  0  0
    1.9290   -1.0420    0.0000 C   0  0  0  0  0  0  0  0  0  0  0  0
    2.1910   -1.8470    0.0000 C   0  0  3  0  0  0  0  0  0  0  0  0
    3.0370   -1.8470    0.0000 C   0  0  0  0  0  0  0  0  0  0  0  0
    1.6930   -2.5320    0.0000 C   0  0  0  0  0  0  0  0  0  0  0  0
    5.4180   -0.9220    0.0000 C   0  0  0  0  0  0  0  0  0  0  0  0
    4.0240    0.6230    0.0000 H   0  0  0  0  0  0  0  0  0  0  0  0
    4.2900    1.3160    0.0000 H   0  0  0  0  0  0  0  0  0  0  0  0
    3.5970    1.5820    0.0000 H   0  0  0  0  0  0  0  0  0  0  0  0
    4.1860    2.3190    0.0000 H   0  0  0  0  0  0  0  0  0  0  0  0
    3.9180    3.0120    0.0000 H   0  0  0  0  0  0  0  0  0  0  0  0
    3.2260    2.7440    0.0000 H   0  0  0  0  0  0  0  0  0  0  0  0
    2.5840    1.9550    0.0000 H   0  0  0  0  0  0  0  0  0  0  0  0
    2.9700    1.0320    0.0000 H   0  0  0  0  0  0  0  0  0  0  0  0
    3.2410    2.7460    0.0000 H   0  0  0  0  0  0  0  0  0  0  0  0
    2.5030    2.8260    0.0000 H   0  0  0  0  0  0  0  0  0  0  0  0
    2.4240    2.0880    0.0000 H   0  0  0  0  0  0  0  0  0  0  0  0
    4.3820    2.1060    0.0000 H   0  0  0  0  0  0  0  0  0  0  0  0
    5.2020    1.3700    0.0000 H   0  0  0  0  0  0  0  0  0  0  0  0
    4.3000   -1.4370    0.0000 H   0  0  0  0  0  0  0  0  0  0  0  0
    1.6670   -0.5880    0.0000 H   0  0  0  0  0  0  0  0  0  0  0  0
    1.4490   -1.2550    0.0000 H   0  0  0  0  0  0  0  0  0  0  0  0
    1.6720   -1.7650    0.0000 H   0  0  0  0  0  0  0  0  0  0  0  0
    3.3450   -2.2710    0.0000 H   0  0  0  0  0  0  0  0  0  0  0  0
    1.2680   -2.2230    0.0000 H   0  0  0  0  0  0  0  0  0  0  0  0
    1.3850   -2.9560    0.0000 H   0  0  0  0  0  0  0  0  0  0  0  0
    2.1180   -2.8400    0.0000 H   0  0  0  0  0  0  0  0  0  0  0  0
    5.1230   -1.3550    0.0000 H   0  0  0  0  0  0  0  0  0  0  0  0
    5.8530   -1.2170    0.0000 H   0  0  0  0  0  0  0  0  0  0  0  0
    5.7140   -0.4880    0.0000 H   0  0  0  0  0  0  0  0  0  0  0  0
  1  2  2  0  0  0  0
  2  3  1  0  0  0  0
  2  5  1  0  0  0  0
  3  4  1  0  0  0  0
  3 18  1  0  0  0  0
  3 19  1  0  0  0  0
  4  6  1  0  0  0  0
  5  6  2  0  0  0  0
  5  7  1  0  0  0  0
  6 10  1  0  0  0  0
  7 24  1  0  0  0  0
  7 25  1  0  0  0  0
  7 26  1  0  0  0  0
  8  9  1  0  0  0  0
  8 27  1  0  0  0  0
  8 28  1  0  0  0  0
  8 29  1  0  0  0  0
  9 10  1  0  0  0  0
  9 11  1  0  0  0  0
  9 12  1  0  0  0  0
 10 30  1  0  0  0  0
 10 31  1  0  0  0  0
 11 32  1  0  0  0  0
 11 33  1  0  0  0  0
 11 34  1  0  0  0  0
 12 13  2  0  0  0  0
 12 35  1  0  0  0  0
 13 14  1  0  0  0  0
 13 36  1  0  0  0  0
 14 15  2  0  0  0  0
 14 16  1  0  0  0  0
 16 17  2  0  0  0  0
 16 23  1  0  0  0  0
 17 18  1  0  0  0  0
 17 37  1  0  0  0  0
 18 21  2  0  0  0  0
 19 20  1  0  0  0  0
 19 38  1  0  0  0  0
 19 39  1  0  0  0  0
 20 21  1  0  0  0  0
 20 22  1  0  0  0  0
 20 40  1  0  0  0  0
 21 41  1  0  0  0  0
 22 42  1  0  0  0  0
 22 43  1  0  0  0  0
 22 44  1  0  0  0  0
 23 45  1  0  0  0  0
 23 46  1  0  0  0  0
 23 47  1  0  0  0  0
M  END
> <Molecule name>
135037

> <Activity>
1

$$$$
102817
  MOE2011           2D

 49 52  0  0  1  0  0  0  0  0999 V2000
    2.1020   -1.0670    0.0000 C   0  0  0  0  0  0  0  0  0  0  0  0
    2.9270   -1.0670    0.0000 C   0  0  3  0  0  0  0  0  0  0  0  0
    3.6420   -1.4790    0.0000 C   0  0  3  0  0  0  0  0  0  0  0  0
    4.3560   -1.0670    0.0000 C   0  0  3  0  0  0  0  0  0  0  0  0
    4.3560   -0.2420    0.0000 C   0  0  3  0  0  0  0  0  0  0  0  0
    5.0710    0.1710    0.0000 C   0  0  3  0  0  0  0  0  0  0  0  0
    5.0710    0.9960    0.0000 C   0  0  0  0  0  0  0  0  0  0  0  0
    4.3560    1.4080    0.0000 C   0  0  0  0  0  0  0  0  0  0  0  0
    3.6420    0.9960    0.0000 C   0  0  0  0  0  0  0  0  0  0  0  0
    3.6420    0.1710    0.0000 C   0  0  3  0  0  0  0  0  0  0  0  0
    2.9270   -0.2420    0.0000 C   0  0  0  0  0  0  0  0  0  0  0  0
    3.5410    1.5300    0.0000 C   0  0  0  0  0  0  0  0  0  0  0  0
    3.1290    0.8160    0.0000 O   0  0  0  0  0  0  0  0  0  0  0  0
    3.1820    2.2720    0.0000 O   0  0  0  0  0  0  0  0  0  0  0  0
    5.7850   -0.2420    0.0000 O   0  0  0  0  0  0  0  0  0  0  0  0
    6.5000    0.1710    0.0000 C   0  0  0  0  0  0  0  0  0  0  0  0
    7.2140   -0.2420    0.0000 C   0  0  0  0  0  0  0  0  0  0  0  0
    8.6430   -0.2420    0.0000 C   0  0  0  0  0  0  0  0  0  0  0  0
    7.9280    0.1710    0.0000 C   0  0  0  0  0  0  0  0  0  0  0  0
    7.9280    0.9960    0.0000 C   0  0  0  0  0  0  0  0  0  0  0  0
    6.5000    0.9960    0.0000 O   0  0  0  0  0  0  0  0  0  0  0  0
    2.4640    0.5580    0.0000 C   0  0  0  0  0  0  0  0  0  0  0  0
    3.2500    0.3090    0.0000 C   0  0  0  0  0  0  0  0  0  0  0  0
    3.2500   -1.6170    0.0000 O   0  0  0  0  0  0  0  0  0  0  0  0
    2.4750   -0.6540    0.0000 C   0  0  0  0  0  0  0  0  0  0  0  0
    1.6500   -0.6540    0.0000 O   0  0  0  0  0  0  0  0  0  0  0  0
    2.7080   -2.2720    0.0000 O   0  0  0  0  0  0  0  0  0  0  0  0
    2.1020   -0.5550    0.0000 H   0  0  0  0  0  0  0  0  0  0  0  0
    1.5910   -1.0670    0.0000 H   0  0  0  0  0  0  0  0  0  0  0  0
    2.1020   -1.5780    0.0000 H   0  0  0  0  0  0  0  0  0  0  0  0
    3.9360   -1.8980    0.0000 H   0  0  0  0  0  0  0  0  0  0  0  0
    3.9210   -0.7980    0.0000 H   0  0  0  0  0  0  0  0  0  0  0  0
    4.3400    0.2690    0.0000 H   0  0  0  0  0  0  0  0  0  0  0  0
    5.0710   -0.3410    0.0000 H   0  0  0  0  0  0  0  0  0  0  0  0
    5.5740    0.9070    0.0000 H   0  0  0  0  0  0  0  0  0  0  0  0
    5.2460    1.4760    0.0000 H   0  0  0  0  0  0  0  0  0  0  0  0
    3.1990    1.2520    0.0000 H   0  0  0  0  0  0  0  0  0  0  0  0
    3.1390    0.2660    0.0000 H   0  0  0  0  0  0  0  0  0  0  0  0
    2.7520    0.2380    0.0000 H   0  0  0  0  0  0  0  0  0  0  0  0
    2.4230   -0.3310    0.0000 H   0  0  0  0  0  0  0  0  0  0  0  0
    7.2140   -0.7530    0.0000 H   0  0  0  0  0  0  0  0  0  0  0  0
    8.3870   -0.6850    0.0000 H   0  0  0  0  0  0  0  0  0  0  0  0
    9.0860   -0.4980    0.0000 H   0  0  0  0  0  0  0  0  0  0  0  0
    8.8990    0.2010    0.0000 H   0  0  0  0  0  0  0  0  0  0  0  0
    8.4400    0.9960    0.0000 H   0  0  0  0  0  0  0  0  0  0  0  0
    7.9280    1.5070    0.0000 H   0  0  0  0  0  0  0  0  0  0  0  0
    7.4170    0.9960    0.0000 H   0  0  0  0  0  0  0  0  0  0  0  0
    2.3540    1.0580    0.0000 H   0  0  0  0  0  0  0  0  0  0  0  0
    2.0860    0.2140    0.0000 H   0  0  0  0  0  0  0  0  0  0  0  0
  1  2  1  0  0  0  0
  1 28  1  0  0  0  0
  1 29  1  0  0  0  0
  1 30  1  0  0  0  0
  2  3  1  0  0  0  0
  2 11  1  0  0  0  0
  2 27  1  0  0  0  0
  3  4  1  0  0  0  0
  3 27  1  0  0  0  0
  3 31  1  0  0  0  0
  4  5  1  0  0  0  0
  4 24  1  0  0  0  0
  4 32  1  0  0  0  0
  5  6  1  0  0  0  0
  5 23  1  0  0  0  0
  5 33  1  0  0  0  0
  6  7  1  0  0  0  0
  6 15  1  0  0  0  0
  6 34  1  0  0  0  0
  7  8  1  0  0  0  0
  7 35  1  0  0  0  0
  7 36  1  0  0  0  0
  8  9  2  0  0  0  0
  8 12  1  0  0  0  0
  9 10  1  0  0  0  0
  9 37  1  0  0  0  0
 10 11  1  0  0  0  0
 10 13  1  0  0  0  0
 10 38  1  0  0  0  0
 11 39  1  0  0  0  0
 11 40  1  0  0  0  0
 12 13  1  0  0  0  0
 12 14  2  0  0  0  0
 15 16  1  0  0  0  0
 16 17  1  0  0  0  0
 16 21  2  0  0  0  0
 17 19  2  0  0  0  0
 17 41  1  0  0  0  0
 18 19  1  0  0  0  0
 18 42  1  0  0  0  0
 18 43  1  0  0  0  0
 18 44  1  0  0  0  0
 19 20  1  0  0  0  0
 20 45  1  0  0  0  0
 20 46  1  0  0  0  0
 20 47  1  0  0  0  0
 22 23  2  0  0  0  0
 22 48  1  0  0  0  0
 22 49  1  0  0  0  0
 23 25  1  0  0  0  0
 24 25  1  0  0  0  0
 25 26  2  0  0  0  0
M  END
> <Molecule name>
102817

> <Activity>
1

$$$$
665076
  MOE2011           2D

 12 11  0  0  0  0  0  0  0  0999 V2000
    5.2220    0.4120    0.0000 Cl  0  0  0  0  0  0  0  0  0  0  0  0
    4.5080    0.0000    0.0000 C   0  0  0  0  0  0  0  0  0  0  0  0
    4.5080   -0.8250    0.0000 Cl  0  0  0  0  0  0  0  0  0  0  0  0
    3.7930    0.4120    0.0000 C   0  0  0  0  0  0  0  0  0  0  0  0
    3.0790    0.0000    0.0000 C   0  0  0  0  0  0  0  0  0  0  0  0
    2.3640    0.4120    0.0000 C   0  0  0  0  0  0  0  0  0  0  0  0
    1.6500    0.0000    0.0000 Cl  0  0  0  0  0  0  0  0  0  0  0  0
    2.3640    1.2380    0.0000 Cl  0  0  0  0  0  0  0  0  0  0  0  0
    3.0790   -0.8250    0.0000 N   0  3  0  0  0  0  0  0  0  0  0  0
    2.3640   -1.2380    0.0000 O   0  0  0  0  0  0  0  0  0  0  0  0
    3.7930   -1.2380    0.0000 O   0  5  0  0  0  0  0  0  0  0  0  0
    3.7930    1.2380    0.0000 Cl  0  0  0  0  0  0  0  0  0  0  0  0
  1  2  1  0  0  0  0
  2  3  1  0  0  0  0
  2  4  2  0  0  0  0
  4  5  1  0  0  0  0
  4 12  1  0  0  0  0
  5  6  2  0  0  0  0
  5  9  1  0  0  0  0
  6  7  1  0  0  0  0
  6  8  1  0  0  0  0
  9 10  2  0  0  0  0
  9 11  1  0  0  0  0
M  CHG  1   9   1
M  CHG  1  11  -1
M  END
> <Molecule name>
665076

> <Activity>
1

$$$$
648581
  MOE2011           2D

 42 43  0  0  0  0  0  0  0  0999 V2000
    5.2220    0.4120    0.0000 C   0  0  0  0  0  0  0  0  0  0  0  0
    5.2220   -0.4120    0.0000 C   0  0  0  0  0  0  0  0  0  0  0  0
    4.5080   -0.8250    0.0000 C   0  0  0  0  0  0  0  0  0  0  0  0
    4.5080   -1.6500    0.0000 C   0  0  0  0  0  0  0  0  0  0  0  0
    3.7930   -2.0620    0.0000 C   0  0  0  0  0  0  0  0  0  0  0  0
    3.7930   -2.8880    0.0000 O   0  0  0  0  0  0  0  0  0  0  0  0
    3.0790    1.6500    0.0000 C   0  0  0  0  0  0  0  0  0  0  0  0
    3.7930    2.0620    0.0000 O   0  0  0  0  0  0  0  0  0  0  0  0
    4.5080    1.6500    0.0000 C   0  0  0  0  0  0  0  0  0  0  0  0
    5.2220    2.0620    0.0000 C   0  0  0  0  0  0  0  0  0  0  0  0
    5.9370    1.6500    0.0000 C   0  0  0  0  0  0  0  0  0  0  0  0
    5.9370    0.8250    0.0000 C   0  0  0  0  0  0  0  0  0  0  0  0
    4.5080    0.8250    0.0000 C   0  0  0  0  0  0  0  0  0  0  0  0
    5.9370    3.3000    0.0000 C   0  0  0  0  0  0  0  0  0  0  0  0
    5.2220    2.8880    0.0000 O   0  0  0  0  0  0  0  0  0  0  0  0
    7.3660    1.6500    0.0000 C   0  0  0  0  0  0  0  0  0  0  0  0
    6.6510    2.0620    0.0000 O   0  0  0  0  0  0  0  0  0  0  0  0
    3.7930   -0.4120    0.0000 C   0  0  0  0  0  0  0  0  0  0  0  0
    3.0790   -0.8250    0.0000 C   0  0  0  0  0  0  0  0  0  0  0  0
    3.0790   -1.6500    0.0000 C   0  0  0  0  0  0  0  0  0  0  0  0
    1.6500   -1.6500    0.0000 C   0  0  0  0  0  0  0  0  0  0  0  0
    2.3640   -2.0620    0.0000 O   0  0  0  0  0  0  0  0  0  0  0  0
    5.3970   -0.8940    0.0000 H   0  0  0  0  0  0  0  0  0  0  0  0
    5.7260   -0.3230    0.0000 H   0  0  0  0  0  0  0  0  0  0  0  0
    4.9510   -1.9060    0.0000 H   0  0  0  0  0  0  0  0  0  0  0  0
    4.2360   -3.1430    0.0000 H   0  0  0  0  0  0  0  0  0  0  0  0
    2.8230    2.0930    0.0000 H   0  0  0  0  0  0  0  0  0  0  0  0
    2.6360    1.3940    0.0000 H   0  0  0  0  0  0  0  0  0  0  0  0
    3.3350    1.2070    0.0000 H   0  0  0  0  0  0  0  0  0  0  0  0
    6.3800    0.5690    0.0000 H   0  0  0  0  0  0  0  0  0  0  0  0
    4.0650    0.5690    0.0000 H   0  0  0  0  0  0  0  0  0  0  0  0
    6.1930    2.8570    0.0000 H   0  0  0  0  0  0  0  0  0  0  0  0
    6.3800    3.5560    0.0000 H   0  0  0  0  0  0  0  0  0  0  0  0
    5.6810    3.7430    0.0000 H   0  0  0  0  0  0  0  0  0  0  0  0
    7.1100    1.2070    0.0000 H   0  0  0  0  0  0  0  0  0  0  0  0
    7.8090    1.3940    0.0000 H   0  0  0  0  0  0  0  0  0  0  0  0
    7.6220    2.0930    0.0000 H   0  0  0  0  0  0  0  0  0  0  0  0
    3.7930    0.0990    0.0000 H   0  0  0  0  0  0  0  0  0  0  0  0
    2.6360   -0.5690    0.0000 H   0  0  0  0  0  0  0  0  0  0  0  0
    1.9060   -1.2070    0.0000 H   0  0  0  0  0  0  0  0  0  0  0  0
    1.2070   -1.3940    0.0000 H   0  0  0  0  0  0  0  0  0  0  0  0
    1.3940   -2.0930    0.0000 H   0  0  0  0  0  0  0  0  0  0  0  0
  1  2  1  0  0  0  0
  1 12  2  0  0  0  0
  1 13  1  0  0  0  0
  2  3  1  0  0  0  0
  2 23  1  0  0  0  0
  2 24  1  0  0  0  0
  3  4  2  0  0  0  0
  3 18  1  0  0  0  0
  4  5  1  0  0  0  0
  4 25  1  0  0  0  0
  5  6  1  0  0  0  0
  5 20  2  0  0  0  0
  6 26  1  0  0  0  0
  7  8  1  0  0  0  0
  7 27  1  0  0  0  0
  7 28  1  0  0  0  0
  7 29  1  0  0  0  0
  8  9  1  0  0  0  0
  9 10  1  0  0  0  0
  9 13  2  0  0  0  0
 10 11  2  0  0  0  0
 10 15  1  0  0  0  0
 11 12  1  0  0  0  0
 11 17  1  0  0  0  0
 12 30  1  0  0  0  0
 13 31  1  0  0  0  0
 14 15  1  0  0  0  0
 14 32  1  0  0  0  0
 14 33  1  0  0  0  0
 14 34  1  0  0  0  0
 16 17  1  0  0  0  0
 16 35  1  0  0  0  0
 16 36  1  0  0  0  0
 16 37  1  0  0  0  0
 18 19  2  0  0  0  0
 18 38  1  0  0  0  0
 19 20  1  0  0  0  0
 19 39  1  0  0  0  0
 20 22  1  0  0  0  0
 21 22  1  0  0  0  0
 21 40  1  0  0  0  0
 21 41  1  0  0  0  0
 21 42  1  0  0  0  0
M  END
> <Molecule name>
648581

> <Activity>
1

$$$$
670289
  MOE2011           2D

 60 63  0  0  1  0  0  0  0  0999 V2000
    5.0710    5.0480    0.0000 C   0  0  0  0  0  0  0  0  0  0  0  0
    5.7850    4.6350    0.0000 C   0  0  0  0  0  0  0  0  0  0  0  0
    5.7850    3.8100    0.0000 C   0  0  0  0  0  0  0  0  0  0  0  0
    6.5000    3.3970    0.0000 C   0  0  0  0  0  0  0  0  0  0  0  0
    7.2140    3.8100    0.0000 C   0  0  3  0  0  0  0  0  0  0  0  0
    7.9280    3.3970    0.0000 O   0  0  0  0  0  0  0  0  0  0  0  0
    7.2140    4.6350    0.0000 C   0  0  0  0  0  0  0  0  0  0  0  0
    6.5000    2.5720    0.0000 C   0  0  0  0  0  0  0  0  0  0  0  0
    5.7850    2.1600    0.0000 C   0  0  0  0  0  0  0  0  0  0  0  0
    5.0710    2.5720    0.0000 C   0  0  0  0  0  0  0  0  0  0  0  0
    5.0710    3.3970    0.0000 C   0  0  0  0  0  0  0  0  0  0  0  0
    4.4620    2.0220    0.0000 C   0  0  0  0  0  0  0  0  0  0  0  0
    4.7970    1.2740    0.0000 C   0  0  3  0  0  0  0  0  0  0  0  0
    3.9770    1.1870    0.0000 C   0  0  0  0  0  0  0  0  0  0  0  0
    3.8050    0.3800    0.0000 C   0  0  0  0  0  0  0  0  0  0  0  0
    4.5190   -0.0320    0.0000 C   0  0  0  0  0  0  0  0  0  0  0  0
    4.5330   -0.8920    0.0000 C   0  0  0  0  0  0  0  0  0  0  0  0
    3.7920   -1.3270    0.0000 C   0  0  0  0  0  0  0  0  0  0  0  0
    3.0480   -0.8980    0.0000 C   0  0  0  0  0  0  0  0  0  0  0  0
    3.0540   -0.0380    0.0000 C   0  0  0  0  0  0  0  0  0  0  0  0
    3.8020   -3.8020    0.0000 O   0  0  0  0  0  0  0  0  0  0  0  0
    3.0860   -3.3920    0.0000 C   0  0  0  0  0  0  0  0  0  0  0  0
    3.0820   -2.5680    0.0000 C   0  0  0  0  0  0  0  0  0  0  0  0
    3.7950   -2.1520    0.0000 C   0  0  0  0  0  0  0  0  0  0  0  0
    1.6620   -5.0480    0.0000 C   0  0  0  0  0  0  0  0  0  0  0  0
    2.3760   -4.6320    0.0000 C   0  0  0  0  0  0  0  0  0  0  0  0
    2.3730   -3.8080    0.0000 O   0  0  0  0  0  0  0  0  0  0  0  0
    2.3660   -2.1570    0.0000 C   0  0  0  0  0  0  0  0  0  0  0  0
    1.6500   -1.7470    0.0000 N   0  0  0  0  0  0  0  0  0  0  0  0
    5.1320    0.5200    0.0000 C   0  0  0  0  0  0  0  0  0  0  0  0
    5.6130    1.3590    0.0000 C   0  0  0  0  0  0  0  0  0  0  0  0
    5.3260    5.4900    0.0000 H   0  0  0  0  0  0  0  0  0  0  0  0
    4.6280    5.3030    0.0000 H   0  0  0  0  0  0  0  0  0  0  0  0
    4.8150    4.6050    0.0000 H   0  0  0  0  0  0  0  0  0  0  0  0
    6.2890    4.5470    0.0000 H   0  0  0  0  0  0  0  0  0  0  0  0
    5.9600    5.1160    0.0000 H   0  0  0  0  0  0  0  0  0  0  0  0
    7.6570    4.0660    0.0000 H   0  0  0  0  0  0  0  0  0  0  0  0
    8.3720    3.6530    0.0000 H   0  0  0  0  0  0  0  0  0  0  0  0
    7.7260    4.6350    0.0000 H   0  0  0  0  0  0  0  0  0  0  0  0
    7.2140    5.1460    0.0000 H   0  0  0  0  0  0  0  0  0  0  0  0
    6.7020    4.6350    0.0000 H   0  0  0  0  0  0  0  0  0  0  0  0
    6.9420    2.3170    0.0000 H   0  0  0  0  0  0  0  0  0  0  0  0
    4.6280    3.6530    0.0000 H   0  0  0  0  0  0  0  0  0  0  0  0
    4.1610    2.4360    0.0000 H   0  0  0  0  0  0  0  0  0  0  0  0
    4.0200    1.7660    0.0000 H   0  0  0  0  0  0  0  0  0  0  0  0
    3.9770    1.6990    0.0000 H   0  0  0  0  0  0  0  0  0  0  0  0
    3.4680    1.2410    0.0000 H   0  0  0  0  0  0  0  0  0  0  0  0
    4.9790   -1.1420    0.0000 H   0  0  0  0  0  0  0  0  0  0  0  0
    2.6040   -1.1520    0.0000 H   0  0  0  0  0  0  0  0  0  0  0  0
    2.6140    0.2230    0.0000 H   0  0  0  0  0  0  0  0  0  0  0  0
    4.2390   -2.4060    0.0000 H   0  0  0  0  0  0  0  0  0  0  0  0
    1.4050   -4.6060    0.0000 H   0  0  0  0  0  0  0  0  0  0  0  0
    1.2210   -5.3050    0.0000 H   0  0  0  0  0  0  0  0  0  0  0  0
    1.9210   -5.4900    0.0000 H   0  0  0  0  0  0  0  0  0  0  0  0
    2.5530   -5.1130    0.0000 H   0  0  0  0  0  0  0  0  0  0  0  0
    2.8790   -4.5420    0.0000 H   0  0  0  0  0  0  0  0  0  0  0  0
    5.4340    0.1060    0.0000 H   0  0  0  0  0  0  0  0  0  0  0  0
    5.5760    0.7760    0.0000 H   0  0  0  0  0  0  0  0  0  0  0  0
    5.6120    0.8470    0.0000 H   0  0  0  0  0  0  0  0  0  0  0  0
    6.1220    1.3040    0.0000 H   0  0  0  0  0  0  0  0  0  0  0  0
  1  2  1  0  0  0  0
  1 32  1  0  0  0  0
  1 33  1  0  0  0  0
  1 34  1  0  0  0  0
  2  3  1  0  0  0  0
  2 35  1  0  0  0  0
  2 36  1  0  0  0  0
  3  4  1  0  0  0  0
  3 11  2  0  0  0  0
  4  5  1  0  0  0  0
  4  8  2  0  0  0  0
  5  6  1  0  0  0  0
  5  7  1  0  0  0  0
  5 37  1  0  0  0  0
  6 38  1  0  0  0  0
  7 39  1  0  0  0  0
  7 40  1  0  0  0  0
  7 41  1  0  0  0  0
  8  9  1  0  0  0  0
  8 42  1  0  0  0  0
  9 10  2  0  0  0  0
  9 31  1  0  0  0  0
 10 11  1  0  0  0  0
 10 12  1  0  0  0  0
 11 43  1  0  0  0  0
 12 13  1  0  0  0  0
 12 44  1  0  0  0  0
 12 45  1  0  0  0  0
 13 14  1  0  0  0  0
 13 30  1  0  0  0  0
 13 31  1  0  0  0  0
 14 15  1  0  0  0  0
 14 46  1  0  0  0  0
 14 47  1  0  0  0  0
 15 16  1  0  0  0  0
 15 20  2  0  0  0  0
 16 17  2  0  0  0  0
 16 30  1  0  0  0  0
 17 18  1  0  0  0  0
 17 48  1  0  0  0  0
 18 19  2  0  0  0  0
 18 24  1  0  0  0  0
 19 20  1  0  0  0  0
 19 49  1  0  0  0  0
 20 50  1  0  0  0  0
 21 22  2  0  0  0  0
 22 23  1  0  0  0  0
 22 27  1  0  0  0  0
 23 24  2  0  0  0  0
 23 28  1  0  0  0  0
 24 51  1  0  0  0  0
 25 26  1  0  0  0  0
 25 52  1  0  0  0  0
 25 53  1  0  0  0  0
 25 54  1  0  0  0  0
 26 27  1  0  0  0  0
 26 55  1  0  0  0  0
 26 56  1  0  0  0  0
 28 29  3  0  0  0  0
 30 57  1  0  0  0  0
 30 58  1  0  0  0  0
 31 59  1  0  0  0  0
 31 60  1  0  0  0  0
M  END
> <Molecule name>
670289

> <Activity>
1

$$$$
132791
  MOE2011           2D

 69 73  0  0  1  0  0  0  0  0999 V2000
    8.2160    0.4950    0.0000 C   0  0  0  0  0  0  0  0  0  0  0  0
    8.2290   -0.3300    0.0000 C   0  0  3  0  0  0  0  0  0  0  0  0
    7.4430    0.1000    0.0000 C   0  0  3  0  0  0  0  0  0  0  0  0
    6.6830   -0.3710    0.0000 C   0  0  3  0  0  0  0  0  0  0  0  0
    5.9680    0.0410    0.0000 C   0  0  3  0  0  0  0  0  0  0  0  0
    5.2170   -0.3770    0.0000 C   0  0  3  0  0  0  0  0  0  0  0  0
    5.2110   -1.2370    0.0000 C   0  0  0  0  0  0  0  0  0  0  0  0
    4.4950   -1.6460    0.0000 O   0  0  0  0  0  0  0  0  0  0  0  0
    5.9550   -1.6660    0.0000 O   0  0  0  0  0  0  0  0  0  0  0  0
    6.6960   -1.2310    0.0000 C   0  0  3  0  0  0  0  0  0  0  0  0
    7.4710   -1.6780    0.0000 C   0  0  0  0  0  0  0  0  0  0  0  0
    8.2430   -1.2250    0.0000 C   0  0  3  0  0  0  0  0  0  0  0  0
    9.0500   -1.6910    0.0000 C   0  0  0  0  0  0  0  0  0  0  0  0
    9.0540   -2.5160    0.0000 C   0  0  0  0  0  0  0  0  0  0  0  0
    9.0220    0.1610    0.0000 C   0  0  0  0  0  0  0  0  0  0  0  0
    9.8400   -0.2860    0.0000 C   0  0  3  0  0  0  0  0  0  0  0  0
    9.8540   -1.2190    0.0000 C   0  0  0  0  0  0  0  0  0  0  0  0
    8.9990    0.9860    0.0000 O   0  0  0  0  0  0  0  0  0  0  0  0
   10.5460    0.1400    0.0000 O   0  0  0  0  0  0  0  0  0  0  0  0
    4.5080    0.0440    0.0000 O   0  0  0  0  0  0  0  0  0  0  0  0
    3.7880   -0.3600    0.0000 C   0  0  0  0  0  0  0  0  0  0  0  0
    3.0790    0.0600    0.0000 C   0  0  3  0  0  0  0  0  0  0  0  0
    2.3700    0.4810    0.0000 C   0  0  0  0  0  0  0  0  0  0  0  0
    1.6500    0.0770    0.0000 C   0  0  0  0  0  0  0  0  0  0  0  0
    3.5000    0.7700    0.0000 C   0  0  0  0  0  0  0  0  0  0  0  0
    2.6580   -0.6490    0.0000 O   0  0  0  0  0  0  0  0  0  0  0  0
    3.7790   -1.1860    0.0000 O   0  0  0  0  0  0  0  0  0  0  0  0
    5.2540    1.2790    0.0000 C   0  0  0  0  0  0  0  0  0  0  0  0
    5.9680    0.8660    0.0000 C   0  0  3  0  0  0  0  0  0  0  0  0
    6.6830    1.2790    0.0000 C   0  0  3  0  0  0  0  0  0  0  0  0
    7.3970    0.8660    0.0000 C   0  0  3  0  0  0  0  0  0  0  0  0
    7.8100    1.5810    0.0000 O   0  0  0  0  0  0  0  0  0  0  0  0
    6.9190    0.6980    0.0000 O   0  0  0  0  0  0  0  0  0  0  0  0
    6.5890    0.1260    0.0000 C   0  0  0  0  0  0  0  0  0  0  0  0
    6.6830    2.1040    0.0000 O   0  0  0  0  0  0  0  0  0  0  0  0
    9.2930    0.5880    0.0000 H   0  0  0  0  0  0  0  0  0  0  0  0
    8.4470    1.4660    0.0000 H   0  0  0  0  0  0  0  0  0  0  0  0
    7.3660    0.4650    0.0000 H   0  0  0  0  0  0  0  0  0  0  0  0
    7.9210    0.9190    0.0000 H   0  0  0  0  0  0  0  0  0  0  0  0
    5.2570    0.4590    0.0000 H   0  0  0  0  0  0  0  0  0  0  0  0
    4.4720   -0.7310    0.0000 H   0  0  0  0  0  0  0  0  0  0  0  0
    6.6990   -2.0560    0.0000 H   0  0  0  0  0  0  0  0  0  0  0  0
    7.0860   -2.4080    0.0000 H   0  0  0  0  0  0  0  0  0  0  0  0
    7.8620   -2.4050    0.0000 H   0  0  0  0  0  0  0  0  0  0  0  0
    8.2460   -2.0500    0.0000 H   0  0  0  0  0  0  0  0  0  0  0  0
    8.2250   -3.0000    0.0000 H   0  0  0  0  0  0  0  0  0  0  0  0
    9.3790   -3.3530    0.0000 H   0  0  0  0  0  0  0  0  0  0  0  0
    9.9440   -2.5590    0.0000 H   0  0  0  0  0  0  0  0  0  0  0  0
   10.5880   -0.6350    0.0000 H   0  0  0  0  0  0  0  0  0  0  0  0
   10.5730   -1.6230    0.0000 H   0  0  0  0  0  0  0  0  0  0  0  0
   11.2690   -0.2580    0.0000 H   0  0  0  0  0  0  0  0  0  0  0  0
    2.7650    1.2050    0.0000 H   0  0  0  0  0  0  0  0  0  0  0  0
    1.9910    1.2140    0.0000 H   0  0  0  0  0  0  0  0  0  0  0  0
    1.2460    0.7960    0.0000 H   0  0  0  0  0  0  0  0  0  0  0  0
    0.9310   -0.3270    0.0000 H   0  0  0  0  0  0  0  0  0  0  0  0
    2.0540   -0.6420    0.0000 H   0  0  0  0  0  0  0  0  0  0  0  0
    4.0510    1.4470    0.0000 H   0  0  0  0  0  0  0  0  0  0  0  0
    3.5200    1.7190    0.0000 H   0  0  0  0  0  0  0  0  0  0  0  0
    2.7360    0.7890    0.0000 H   0  0  0  0  0  0  0  0  0  0  0  0
    3.0620   -1.3680    0.0000 H   0  0  0  0  0  0  0  0  0  0  0  0
    5.6660    1.9930    0.0000 H   0  0  0  0  0  0  0  0  0  0  0  0
    4.5390    1.6910    0.0000 H   0  0  0  0  0  0  0  0  0  0  0  0
    4.8410    0.5640    0.0000 H   0  0  0  0  0  0  0  0  0  0  0  0
    5.2440    1.7610    0.0000 H   0  0  0  0  0  0  0  0  0  0  0  0
    7.3670    1.7400    0.0000 H   0  0  0  0  0  0  0  0  0  0  0  0
    7.4090    2.4930    0.0000 H   0  0  0  0  0  0  0  0  0  0  0  0
    6.3020   -0.6610    0.0000 H   0  0  0  0  0  0  0  0  0  0  0  0
    5.7000    0.4490    0.0000 H   0  0  0  0  0  0  0  0  0  0  0  0
    5.9680    2.5160    0.0000 H   0  0  0  0  0  0  0  0  0  0  0  0
  1  2  1  0  0  0  0
  1 36  1  0  0  0  0
  1 37  1  0  0  0  0
  1 38  1  0  0  0  0
  2  3  1  0  0  0  0
  2 12  1  0  0  0  0
  2 15  1  0  0  0  0
  3  4  1  0  0  0  0
  3 31  1  0  0  0  0
  3 39  1  0  0  0  0
  4  5  1  0  0  0  0
  4 10  1  0  0  0  0
  4 34  1  0  0  0  0
  5  6  1  0  0  0  0
  5 29  1  0  0  0  0
  5 40  1  0  0  0  0
  6  7  1  0  0  0  0
  6 20  1  0  0  0  0
  6 41  1  0  0  0  0
  7  8  2  0  0  0  0
  7  9  1  0  0  0  0
  9 10  1  0  0  0  0
 10 11  1  0  0  0  0
 10 42  1  0  0  0  0
 11 12  1  0  0  0  0
 11 43  1  0  0  0  0
 11 44  1  0  0  0  0
 12 13  1  0  0  0  0
 12 45  1  0  0  0  0
 13 14  1  0  0  0  0
 13 17  2  0  0  0  0
 14 46  1  0  0  0  0
 14 47  1  0  0  0  0
 14 48  1  0  0  0  0
 15 16  1  0  0  0  0
 15 18  2  0  0  0  0
 16 17  1  0  0  0  0
 16 19  1  0  0  0  0
 16 49  1  0  0  0  0
 17 50  1  0  0  0  0
 19 51  1  0  0  0  0
 20 21  1  0  0  0  0
 21 22  1  0  0  0  0
 21 27  2  0  0  0  0
 22 23  1  0  0  0  0
 22 25  1  0  0  0  0
 22 26  1  0  0  0  0
 23 24  1  0  0  0  0
 23 52  1  0  0  0  0
 23 53  1  0  0  0  0
 24 54  1  0  0  0  0
 24 55  1  0  0  0  0
 24 56  1  0  0  0  0
 25 57  1  0  0  0  0
 25 58  1  0  0  0  0
 25 59  1  0  0  0  0
 26 60  1  0  0  0  0
 28 29  1  0  0  0  0
 28 61  1  0  0  0  0
 28 62  1  0  0  0  0
 28 63  1  0  0  0  0
 29 30  1  0  0  0  0
 29 64  1  0  0  0  0
 30 31  1  0  0  0  0
 30 35  1  0  0  0  0
 30 65  1  0  0  0  0
 31 32  1  0  0  0  0
 31 33  1  0  0  0  0
 32 66  1  0  0  0  0
 33 34  1  0  0  0  0
 34 67  1  0  0  0  0
 34 68  1  0  0  0  0
 35 69  1  0  0  0  0
M  END
> <Molecule name>
132791

> <Activity>
1

$$$$
690433
  MOE2011           2D

 32 34  0  0  1  0  0  0  0  0999 V2000
    6.0160   -0.2460    0.0000 O   0  0  0  0  0  0  0  0  0  0  0  0
    5.3430    0.2310    0.0000 C   0  0  0  0  0  0  0  0  0  0  0  0
    4.5610   -0.1250    0.0000 C   0  0  0  0  0  0  0  0  0  0  0  0
    4.2950   -0.9360    0.0000 C   0  0  0  0  0  0  0  0  0  0  0  0
    3.4400   -0.9360    0.0000 C   0  0  0  0  0  0  0  0  0  0  0  0
    3.1760   -0.1230    0.0000 S   0  0  0  0  0  0  0  0  0  0  0  0
    3.8650    0.3800    0.0000 C   0  0  0  0  0  0  0  0  0  0  0  0
    3.9620    1.2340    0.0000 C   0  0  0  0  0  0  0  0  0  0  0  0
    4.7520    1.5720    0.0000 C   0  0  0  0  0  0  0  0  0  0  0  0
    5.4200    1.0870    0.0000 C   0  0  0  0  0  0  0  0  0  0  0  0
    6.0870    1.5720    0.0000 C   0  0  0  0  0  0  0  0  0  0  0  0
    6.8720    1.3170    0.0000 C   0  0  3  0  0  0  0  0  0  0  0  0
    7.4850    1.8700    0.0000 O   0  0  0  0  0  0  0  0  0  0  0  0
    7.0430    0.5100    0.0000 C   0  0  0  0  0  0  0  0  0  0  0  0
    5.0070    2.3560    0.0000 S   0  0  0  0  0  0  0  0  0  0  0  0
    5.8320    2.3560    0.0000 C   0  0  0  0  0  0  0  0  0  0  0  0
    3.3000    1.7280    0.0000 O   0  0  0  0  0  0  0  0  0  0  0  0
    2.9550   -1.6030    0.0000 C   0  0  3  0  0  0  0  0  0  0  0  0
    2.1350   -1.5160    0.0000 O   0  0  0  0  0  0  0  0  0  0  0  0
    3.2910   -2.3560    0.0000 C   0  0  0  0  0  0  0  0  0  0  0  0
    4.5950   -1.3510    0.0000 H   0  0  0  0  0  0  0  0  0  0  0  0
    7.3580    1.1590    0.0000 H   0  0  0  0  0  0  0  0  0  0  0  0
    7.9720    1.7110    0.0000 H   0  0  0  0  0  0  0  0  0  0  0  0
    6.5430    0.4030    0.0000 H   0  0  0  0  0  0  0  0  0  0  0  0
    7.1500    0.0100    0.0000 H   0  0  0  0  0  0  0  0  0  0  0  0
    7.5440    0.6160    0.0000 H   0  0  0  0  0  0  0  0  0  0  0  0
    6.1330    2.7700    0.0000 H   0  0  0  0  0  0  0  0  0  0  0  0
    2.7470   -1.1350    0.0000 H   0  0  0  0  0  0  0  0  0  0  0  0
    1.8340   -1.9310    0.0000 H   0  0  0  0  0  0  0  0  0  0  0  0
    2.8240   -2.5650    0.0000 H   0  0  0  0  0  0  0  0  0  0  0  0
    3.4990   -2.8240    0.0000 H   0  0  0  0  0  0  0  0  0  0  0  0
    3.7580   -2.1480    0.0000 H   0  0  0  0  0  0  0  0  0  0  0  0
  1  2  2  0  0  0  0
  2  3  1  0  0  0  0
  2 10  1  0  0  0  0
  3  4  1  0  0  0  0
  3  7  2  0  0  0  0
  4  5  2  0  0  0  0
  4 21  1  0  0  0  0
  5  6  1  0  0  0  0
  5 18  1  0  0  0  0
  6  7  1  0  0  0  0
  7  8  1  0  0  0  0
  8  9  1  0  0  0  0
  8 17  2  0  0  0  0
  9 10  2  0  0  0  0
  9 15  1  0  0  0  0
 10 11  1  0  0  0  0
 11 12  1  0  0  0  0
 11 16  2  0  0  0  0
 12 13  1  0  0  0  0
 12 14  1  0  0  0  0
 12 22  1  0  0  0  0
 13 23  1  0  0  0  0
 14 24  1  0  0  0  0
 14 25  1  0  0  0  0
 14 26  1  0  0  0  0
 15 16  1  0  0  0  0
 16 27  1  0  0  0  0
 18 19  1  0  0  0  0
 18 20  1  0  0  0  0
 18 28  1  0  0  0  0
 19 29  1  0  0  0  0
 20 30  1  0  0  0  0
 20 31  1  0  0  0  0
 20 32  1  0  0  0  0
M  END
> <Molecule name>
690433

> <Activity>
1

$$$$
689297
  MOE2011           2D

 28 32  0  0  0  0  0  0  0  0999 V2000
    5.0850    0.0500    0.0000 O   0  0  0  0  0  0  0  0  0  0  0  0
    4.4040   -0.3540    0.0000 C   0  0  0  0  0  0  0  0  0  0  0  0
    4.4100   -1.1790    0.0000 C   0  0  0  0  0  0  0  0  0  0  0  0
    3.6960   -1.5920    0.0000 C   0  0  0  0  0  0  0  0  0  0  0  0
    2.9840   -1.1740    0.0000 C   0  0  0  0  0  0  0  0  0  0  0  0
    2.9970   -0.3480    0.0000 C   0  0  0  0  0  0  0  0  0  0  0  0
    3.6830    0.0480    0.0000 C   0  0  0  0  0  0  0  0  0  0  0  0
    2.3110    0.0480    0.0000 C   0  0  0  0  0  0  0  0  0  0  0  0
    2.3110    0.8400    0.0000 C   0  0  0  0  0  0  0  0  0  0  0  0
    2.9970    1.2360    0.0000 C   0  0  0  0  0  0  0  0  0  0  0  0
    3.6830    0.8400    0.0000 N   0  0  0  0  0  0  0  0  0  0  0  0
    1.5900   -0.3540    0.0000 C   0  0  0  0  0  0  0  0  0  0  0  0
    1.5840   -1.1790    0.0000 C   0  0  0  0  0  0  0  0  0  0  0  0
    2.2980   -1.5920    0.0000 N   0  0  0  0  0  0  0  0  0  0  0  0
    1.5900    1.2410    0.0000 C   0  0  0  0  0  0  0  0  0  0  0  0
    1.5840    2.0660    0.0000 C   0  0  0  0  0  0  0  0  0  0  0  0
    2.2980    2.4780    0.0000 C   0  0  0  0  0  0  0  0  0  0  0  0
    3.0100    2.0600    0.0000 C   0  0  0  0  0  0  0  0  0  0  0  0
    3.8680   -2.3940    0.0000 N   0  0  0  0  0  0  0  0  0  0  0  0
    4.6840   -2.4780    0.0000 C   0  0  0  0  0  0  0  0  0  0  0  0
    5.0180   -1.7300    0.0000 S   0  0  0  0  0  0  0  0  0  0  0  0
    1.1680   -0.1040    0.0000 H   0  0  0  0  0  0  0  0  0  0  0  0
    1.1580   -1.4230    0.0000 H   0  0  0  0  0  0  0  0  0  0  0  0
    1.1680    0.9900    0.0000 H   0  0  0  0  0  0  0  0  0  0  0  0
    1.1580    2.3100    0.0000 H   0  0  0  0  0  0  0  0  0  0  0  0
    2.3000    2.9690    0.0000 H   0  0  0  0  0  0  0  0  0  0  0  0
    3.4380    2.3010    0.0000 H   0  0  0  0  0  0  0  0  0  0  0  0
    4.9300   -2.9040    0.0000 H   0  0  0  0  0  0  0  0  0  0  0  0
  1  2  2  0  0  0  0
  2  3  1  0  0  0  0
  2  7  1  0  0  0  0
  3  4  2  0  0  0  0
  3 21  1  0  0  0  0
  4  5  1  0  0  0  0
  4 19  1  0  0  0  0
  5  6  1  0  0  0  0
  5 14  2  0  0  0  0
  6  7  1  0  0  0  0
  6  8  2  0  0  0  0
  7 11  2  0  0  0  0
  8  9  1  0  0  0  0
  8 12  1  0  0  0  0
  9 10  1  0  0  0  0
  9 15  2  0  0  0  0
 10 11  1  0  0  0  0
 10 18  2  0  0  0  0
 12 13  2  0  0  0  0
 12 22  1  0  0  0  0
 13 14  1  0  0  0  0
 13 23  1  0  0  0  0
 15 16  1  0  0  0  0
 15 24  1  0  0  0  0
 16 17  2  0  0  0  0
 16 25  1  0  0  0  0
 17 18  1  0  0  0  0
 17 26  1  0  0  0  0
 18 27  1  0  0  0  0
 19 20  2  0  0  0  0
 20 21  1  0  0  0  0
 20 28  1  0  0  0  0
M  END
> <Molecule name>
689297

> <Activity>
1

$$$$
681683
  MOE2011           2D

 52 55  0  0  1  0  0  0  0  0999 V2000
    5.9670    2.2460    0.0000 C   0  0  0  0  0  0  0  0  0  0  0  0
    5.2520    2.6580    0.0000 C   0  0  0  0  0  0  0  0  0  0  0  0
    4.5380    2.2460    0.0000 C   0  0  0  0  0  0  0  0  0  0  0  0
    4.5380    1.4210    0.0000 C   0  0  0  0  0  0  0  0  0  0  0  0
    5.2520    1.0090    0.0000 C   0  0  0  0  0  0  0  0  0  0  0  0
    5.9670    1.4210    0.0000 C   0  0  0  0  0  0  0  0  0  0  0  0
    3.7880    1.0030    0.0000 C   0  0  3  0  0  0  0  0  0  0  0  0
    3.7810    0.1440    0.0000 C   0  0  0  0  0  0  0  0  0  0  0  0
    4.5250   -0.2850    0.0000 C   0  0  3  0  0  0  0  0  0  0  0  0
    5.2660    0.1500    0.0000 C   0  0  3  0  0  0  0  0  0  0  0  0
    4.5180   -1.1800    0.0000 C   0  0  3  0  0  0  0  0  0  0  0  0
    5.2930   -1.6280    0.0000 C   0  0  3  0  0  0  0  0  0  0  0  0
    6.0650   -1.1740    0.0000 C   0  0  0  0  0  0  0  0  0  0  0  0
    6.0510   -0.2800    0.0000 C   0  0  0  0  0  0  0  0  0  0  0  0
    3.8580   -1.7770    0.0000 C   0  0  0  0  0  0  0  0  0  0  0  0
    4.2210   -2.5900    0.0000 C   0  0  0  0  0  0  0  0  0  0  0  0
    5.1060   -2.4980    0.0000 C   0  0  3  0  0  0  0  0  0  0  0  0
    6.0080   -2.0410    0.0000 C   0  0  0  0  0  0  0  0  0  0  0  0
    6.6810    2.6580    0.0000 O   0  0  0  0  0  0  0  0  0  0  0  0
    7.3950    2.2460    0.0000 C   0  0  0  0  0  0  0  0  0  0  0  0
    8.1090    2.6580    0.0000 C   0  0  0  0  0  0  0  0  0  0  0  0
    8.8240    3.0710    0.0000 F   0  0  0  0  0  0  0  0  0  0  0  0
    8.5220    1.9440    0.0000 F   0  0  0  0  0  0  0  0  0  0  0  0
    7.6970    3.3730    0.0000 F   0  0  0  0  0  0  0  0  0  0  0  0
    5.2520    3.4830    0.0000 O   0  0  0  0  0  0  0  0  0  0  0  0
    3.0780    1.4240    0.0000 N   0  0  0  0  0  0  0  0  0  0  0  0
    5.6560   -3.1110    0.0000 O   0  0  0  0  0  0  0  0  0  0  0  0
    2.3590    1.0200    0.0000 O   0  0  0  0  0  0  0  0  0  0  0  0
    3.8240    2.6580    0.0000 H   0  0  0  0  0  0  0  0  0  0  0  0
    6.6810    1.0090    0.0000 H   0  0  0  0  0  0  0  0  0  0  0  0
    3.0420    0.6490    0.0000 H   0  0  0  0  0  0  0  0  0  0  0  0
    2.9560    0.1180    0.0000 H   0  0  0  0  0  0  0  0  0  0  0  0
    3.3420   -0.5550    0.0000 H   0  0  0  0  0  0  0  0  0  0  0  0
    3.8090   -0.6960    0.0000 H   0  0  0  0  0  0  0  0  0  0  0  0
    5.9720    0.5760    0.0000 H   0  0  0  0  0  0  0  0  0  0  0  0
    3.6980   -1.0920    0.0000 H   0  0  0  0  0  0  0  0  0  0  0  0
    6.5090   -1.8690    0.0000 H   0  0  0  0  0  0  0  0  0  0  0  0
    6.8900   -1.1930    0.0000 H   0  0  0  0  0  0  0  0  0  0  0  0
    6.4740    0.4290    0.0000 H   0  0  0  0  0  0  0  0  0  0  0  0
    6.8750   -0.2360    0.0000 H   0  0  0  0  0  0  0  0  0  0  0  0
    3.2380   -1.2330    0.0000 H   0  0  0  0  0  0  0  0  0  0  0  0
    3.0720   -2.0260    0.0000 H   0  0  0  0  0  0  0  0  0  0  0  0
    3.5110   -3.0100    0.0000 H   0  0  0  0  0  0  0  0  0  0  0  0
    4.2130   -3.4150    0.0000 H   0  0  0  0  0  0  0  0  0  0  0  0
    4.8660   -3.2870    0.0000 H   0  0  0  0  0  0  0  0  0  0  0  0
    6.1760   -2.9450    0.0000 H   0  0  0  0  0  0  0  0  0  0  0  0
    6.7540   -2.6420    0.0000 H   0  0  0  0  0  0  0  0  0  0  0  0
    6.5000   -1.3560    0.0000 H   0  0  0  0  0  0  0  0  0  0  0  0
    7.0080    1.5180    0.0000 H   0  0  0  0  0  0  0  0  0  0  0  0
    7.7820    1.5180    0.0000 H   0  0  0  0  0  0  0  0  0  0  0  0
    5.9670    3.8960    0.0000 H   0  0  0  0  0  0  0  0  0  0  0  0
    5.4000   -3.8950    0.0000 H   0  0  0  0  0  0  0  0  0  0  0  0
  1  2  1  0  0  0  0
  1  6  2  0  0  0  0
  1 19  1  0  0  0  0
  2  3  2  0  0  0  0
  2 25  1  0  0  0  0
  3  4  1  0  0  0  0
  3 29  1  0  0  0  0
  4  5  2  0  0  0  0
  4  7  1  0  0  0  0
  5  6  1  0  0  0  0
  5 10  1  0  0  0  0
  6 30  1  0  0  0  0
  7  8  1  0  0  0  0
  7 26  1  0  0  0  0
  7 31  1  0  0  0  0
  8  9  1  0  0  0  0
  8 32  1  0  0  0  0
  8 33  1  0  0  0  0
  9 10  1  0  0  0  0
  9 11  1  0  0  0  0
  9 34  1  0  0  0  0
 10 14  1  0  0  0  0
 10 35  1  0  0  0  0
 11 12  1  0  0  0  0
 11 15  1  0  0  0  0
 11 36  1  0  0  0  0
 12 13  1  0  0  0  0
 12 17  1  0  0  0  0
 12 18  1  0  0  0  0
 13 14  1  0  0  0  0
 13 37  1  0  0  0  0
 13 38  1  0  0  0  0
 14 39  1  0  0  0  0
 14 40  1  0  0  0  0
 15 16  1  0  0  0  0
 15 41  1  0  0  0  0
 15 42  1  0  0  0  0
 16 17  1  0  0  0  0
 16 43  1  0  0  0  0
 16 44  1  0  0  0  0
 17 27  1  0  0  0  0
 17 45  1  0  0  0  0
 18 46  1  0  0  0  0
 18 47  1  0  0  0  0
 18 48  1  0  0  0  0
 19 20  1  0  0  0  0
 20 21  1  0  0  0  0
 20 49  1  0  0  0  0
 20 50  1  0  0  0  0
 21 22  1  0  0  0  0
 21 23  1  0  0  0  0
 21 24  1  0  0  0  0
 25 51  1  0  0  0  0
 26 28  2  0  0  0  0
 27 52  1  0  0  0  0
M  END
> <Molecule name>
681683

> <Activity>
1

$$$$
671043
  MOE2011           2D

 51 54  0  0  1  0  0  0  0  0999 V2000
    4.5510    2.6590    0.0000 O   0  0  0  0  0  0  0  0  0  0  0  0
    2.9750   -2.4980    0.0000 C   0  0  3  0  0  0  0  0  0  0  0  0
    2.0910   -2.5900    0.0000 C   0  0  0  0  0  0  0  0  0  0  0  0
    1.7280   -1.7780    0.0000 C   0  0  0  0  0  0  0  0  0  0  0  0
    2.3880   -1.1810    0.0000 C   0  0  3  0  0  0  0  0  0  0  0  0
    3.1620   -1.6290    0.0000 C   0  0  3  0  0  0  0  0  0  0  0  0
    3.9340   -1.1750    0.0000 C   0  0  0  0  0  0  0  0  0  0  0  0
    3.9200   -0.2800    0.0000 C   0  0  0  0  0  0  0  0  0  0  0  0
    3.1350    0.1500    0.0000 C   0  0  3  0  0  0  0  0  0  0  0  0
    2.3940   -0.2860    0.0000 C   0  0  3  0  0  0  0  0  0  0  0  0
    3.1220    1.0090    0.0000 C   0  0  0  0  0  0  0  0  0  0  0  0
    2.4070    1.4220    0.0000 C   0  0  0  0  0  0  0  0  0  0  0  0
    3.8360    1.4220    0.0000 C   0  0  0  0  0  0  0  0  0  0  0  0
    3.8360    2.2460    0.0000 C   0  0  0  0  0  0  0  0  0  0  0  0
    1.6500    0.1440    0.0000 C   0  0  0  0  0  0  0  0  0  0  0  0
    1.6570    1.0030    0.0000 C   0  0  0  0  0  0  0  0  0  0  0  0
    3.1220    2.6590    0.0000 C   0  0  0  0  0  0  0  0  0  0  0  0
    2.4070    2.2460    0.0000 C   0  0  0  0  0  0  0  0  0  0  0  0
    5.2650    2.2460    0.0000 C   0  0  0  0  0  0  0  0  0  0  0  0
    5.9800    2.6590    0.0000 C   0  0  0  0  0  0  0  0  0  0  0  0
    3.5260   -3.1120    0.0000 O   0  0  0  0  0  0  0  0  0  0  0  0
    3.1220    3.4840    0.0000 O   0  0  0  0  0  0  0  0  0  0  0  0
    3.8770   -2.0410    0.0000 C   0  0  0  0  0  0  0  0  0  0  0  0
    2.7910   -2.9760    0.0000 H   0  0  0  0  0  0  0  0  0  0  0  0
    1.6040   -2.7490    0.0000 H   0  0  0  0  0  0  0  0  0  0  0  0
    2.1960   -3.0900    0.0000 H   0  0  0  0  0  0  0  0  0  0  0  0
    1.4260   -1.3650    0.0000 H   0  0  0  0  0  0  0  0  0  0  0  0
    1.2850   -2.0340    0.0000 H   0  0  0  0  0  0  0  0  0  0  0  0
    1.9210   -0.9720    0.0000 H   0  0  0  0  0  0  0  0  0  0  0  0
    4.1140   -1.6530    0.0000 H   0  0  0  0  0  0  0  0  0  0  0  0
    4.4370   -1.0790    0.0000 H   0  0  0  0  0  0  0  0  0  0  0  0
    4.4250   -0.3600    0.0000 H   0  0  0  0  0  0  0  0  0  0  0  0
    4.0850    0.2050    0.0000 H   0  0  0  0  0  0  0  0  0  0  0  0
    3.1430   -0.3610    0.0000 H   0  0  0  0  0  0  0  0  0  0  0  0
    2.3920    0.2260    0.0000 H   0  0  0  0  0  0  0  0  0  0  0  0
    4.2790    1.1660    0.0000 H   0  0  0  0  0  0  0  0  0  0  0  0
    1.1470    0.2350    0.0000 H   0  0  0  0  0  0  0  0  0  0  0  0
    1.4740   -0.3370    0.0000 H   0  0  0  0  0  0  0  0  0  0  0  0
    1.4880    1.4860    0.0000 H   0  0  0  0  0  0  0  0  0  0  0  0
    1.1520    0.9200    0.0000 H   0  0  0  0  0  0  0  0  0  0  0  0
    1.9640    2.5020    0.0000 H   0  0  0  0  0  0  0  0  0  0  0  0
    4.9370    1.8550    0.0000 H   0  0  0  0  0  0  0  0  0  0  0  0
    5.5940    1.8550    0.0000 H   0  0  0  0  0  0  0  0  0  0  0  0
    6.2350    2.2160    0.0000 H   0  0  0  0  0  0  0  0  0  0  0  0
    6.4230    2.9150    0.0000 H   0  0  0  0  0  0  0  0  0  0  0  0
    5.7240    3.1020    0.0000 H   0  0  0  0  0  0  0  0  0  0  0  0
    3.3680   -3.5990    0.0000 H   0  0  0  0  0  0  0  0  0  0  0  0
    2.6790    3.7400    0.0000 H   0  0  0  0  0  0  0  0  0  0  0  0
    3.6210   -2.4840    0.0000 H   0  0  0  0  0  0  0  0  0  0  0  0
    4.3200   -2.2970    0.0000 H   0  0  0  0  0  0  0  0  0  0  0  0
    4.1320   -1.5980    0.0000 H   0  0  0  0  0  0  0  0  0  0  0  0
  1 14  1  0  0  0  0
  1 19  1  0  0  0  0
  2  3  1  0  0  0  0
  2  6  1  0  0  0  0
  2 21  1  0  0  0  0
  2 24  1  0  0  0  0
  3  4  1  0  0  0  0
  3 25  1  0  0  0  0
  3 26  1  0  0  0  0
  4  5  1  0  0  0  0
  4 27  1  0  0  0  0
  4 28  1  0  0  0  0
  5  6  1  0  0  0  0
  5 10  1  0  0  0  0
  5 29  1  0  0  0  0
  6  7  1  0  0  0  0
  6 23  1  0  0  0  0
  7  8  1  0  0  0  0
  7 30  1  0  0  0  0
  7 31  1  0  0  0  0
  8  9  1  0  0  0  0
  8 32  1  0  0  0  0
  8 33  1  0  0  0  0
  9 10  1  0  0  0  0
  9 11  1  0  0  0  0
  9 34  1  0  0  0  0
 10 15  1  0  0  0  0
 10 35  1  0  0  0  0
 11 12  1  0  0  0  0
 11 13  2  0  0  0  0
 12 16  1  0  0  0  0
 12 18  2  0  0  0  0
 13 14  1  0  0  0  0
 13 36  1  0  0  0  0
 14 17  2  0  0  0  0
 15 16  1  0  0  0  0
 15 37  1  0  0  0  0
 15 38  1  0  0  0  0
 16 39  1  0  0  0  0
 16 40  1  0  0  0  0
 17 18  1  0  0  0  0
 17 22  1  0  0  0  0
 18 41  1  0  0  0  0
 19 20  1  0  0  0  0
 19 42  1  0  0  0  0
 19 43  1  0  0  0  0
 20 44  1  0  0  0  0
 20 45  1  0  0  0  0
 20 46  1  0  0  0  0
 21 47  1  0  0  0  0
 22 48  1  0  0  0  0
 23 49  1  0  0  0  0
 23 50  1  0  0  0  0
 23 51  1  0  0  0  0
M  END
> <Molecule name>
671043

> <Activity>
1

$$$$
618261
  MOE2011           2D

 54 57  0  0  1  0  0  0  0  0999 V2000
    5.9930   -1.6570    0.0000 C   0  0  0  0  0  0  0  0  0  0  0  0
    6.7060   -2.0720    0.0000 N   0  3  0  0  0  0  0  0  0  0  0  0
    6.7020   -2.8970    0.0000 O   0  0  0  0  0  0  0  0  0  0  0  0
    5.2460   -2.0810    0.0000 C   0  0  0  0  0  0  0  0  0  0  0  0
    4.5080   -1.6390    0.0000 C   0  0  0  0  0  0  0  0  0  0  0  0
    3.7930   -2.0520    0.0000 C   0  0  0  0  0  0  0  0  0  0  0  0
    3.0790   -1.6390    0.0000 C   0  0  0  0  0  0  0  0  0  0  0  0
    3.0790   -0.8140    0.0000 C   0  0  0  0  0  0  0  0  0  0  0  0
    3.7930   -0.4020    0.0000 C   0  0  0  0  0  0  0  0  0  0  0  0
    4.5080   -0.8140    0.0000 C   0  0  0  0  0  0  0  0  0  0  0  0
    5.2460   -0.3730    0.0000 O   0  0  0  0  0  0  0  0  0  0  0  0
    5.9930   -0.7970    0.0000 C   0  0  3  0  0  0  0  0  0  0  0  0
    6.7060   -0.3820    0.0000 C   0  0  3  0  0  0  0  0  0  0  0  0
    7.4610   -0.7140    0.0000 O   0  0  0  0  0  0  0  0  0  0  0  0
    8.0110   -0.1000    0.0000 C   0  0  0  0  0  0  0  0  0  0  0  0
    7.5950    0.6140    0.0000 O   0  0  0  0  0  0  0  0  0  0  0  0
    6.7890    0.4390    0.0000 C   0  0  3  0  0  0  0  0  0  0  0  0
    6.1740    0.9880    0.0000 C   0  0  3  0  0  0  0  0  0  0  0  0
    6.2570    1.8090    0.0000 O   0  0  0  0  0  0  0  0  0  0  0  0
    5.5020    2.1420    0.0000 C   0  0  0  0  0  0  0  0  0  0  0  0
    4.9520    1.5260    0.0000 O   0  0  0  0  0  0  0  0  0  0  0  0
    5.3680    0.8140    0.0000 C   0  0  0  0  0  0  0  0  0  0  0  0
    4.8870    2.6910    0.0000 C   0  0  0  0  0  0  0  0  0  0  0  0
    5.8340    2.8970    0.0000 C   0  0  0  0  0  0  0  0  0  0  0  0
    8.7240    0.3160    0.0000 C   0  0  0  0  0  0  0  0  0  0  0  0
    8.6260   -0.6490    0.0000 C   0  0  0  0  0  0  0  0  0  0  0  0
    1.6500   -1.6390    0.0000 C   0  0  0  0  0  0  0  0  0  0  0  0
    2.3640   -2.0520    0.0000 O   0  0  0  0  0  0  0  0  0  0  0  0
    7.4220   -1.6620    0.0000 O   0  5  0  0  0  0  0  0  0  0  0  0
    5.2400   -2.5920    0.0000 H   0  0  0  0  0  0  0  0  0  0  0  0
    3.7930   -2.5630    0.0000 H   0  0  0  0  0  0  0  0  0  0  0  0
    2.6360   -0.5580    0.0000 H   0  0  0  0  0  0  0  0  0  0  0  0
    3.7930    0.1100    0.0000 H   0  0  0  0  0  0  0  0  0  0  0  0
    5.9900   -0.2860    0.0000 H   0  0  0  0  0  0  0  0  0  0  0  0
    6.7350   -0.8930    0.0000 H   0  0  0  0  0  0  0  0  0  0  0  0
    6.9190    0.9330    0.0000 H   0  0  0  0  0  0  0  0  0  0  0  0
    6.6500    1.1730    0.0000 H   0  0  0  0  0  0  0  0  0  0  0  0
    4.9010    0.6040    0.0000 H   0  0  0  0  0  0  0  0  0  0  0  0
    5.5280    0.3280    0.0000 H   0  0  0  0  0  0  0  0  0  0  0  0
    5.2270    3.0730    0.0000 H   0  0  0  0  0  0  0  0  0  0  0  0
    4.5050    3.0330    0.0000 H   0  0  0  0  0  0  0  0  0  0  0  0
    4.5460    2.3100    0.0000 H   0  0  0  0  0  0  0  0  0  0  0  0
    6.3020    2.6900    0.0000 H   0  0  0  0  0  0  0  0  0  0  0  0
    6.0410    3.3650    0.0000 H   0  0  0  0  0  0  0  0  0  0  0  0
    5.3670    3.1030    0.0000 H   0  0  0  0  0  0  0  0  0  0  0  0
    8.9810   -0.1260    0.0000 H   0  0  0  0  0  0  0  0  0  0  0  0
    9.1650    0.5730    0.0000 H   0  0  0  0  0  0  0  0  0  0  0  0
    8.4660    0.7570    0.0000 H   0  0  0  0  0  0  0  0  0  0  0  0
    8.2850   -1.0300    0.0000 H   0  0  0  0  0  0  0  0  0  0  0  0
    9.0080   -0.9900    0.0000 H   0  0  0  0  0  0  0  0  0  0  0  0
    8.9660   -0.2670    0.0000 H   0  0  0  0  0  0  0  0  0  0  0  0
    1.9060   -1.1960    0.0000 H   0  0  0  0  0  0  0  0  0  0  0  0
    1.2070   -1.3840    0.0000 H   0  0  0  0  0  0  0  0  0  0  0  0
    1.3940   -2.0820    0.0000 H   0  0  0  0  0  0  0  0  0  0  0  0
  1  2  1  0  0  0  0
  1  4  2  0  0  0  0
  1 12  1  0  0  0  0
  2  3  2  0  0  0  0
  2 29  1  0  0  0  0
  4  5  1  0  0  0  0
  4 30  1  0  0  0  0
  5  6  1  0  0  0  0
  5 10  2  0  0  0  0
  6  7  2  0  0  0  0
  6 31  1  0  0  0  0
  7  8  1  0  0  0  0
  7 28  1  0  0  0  0
  8  9  2  0  0  0  0
  8 32  1  0  0  0  0
  9 10  1  0  0  0  0
  9 33  1  0  0  0  0
 10 11  1  0  0  0  0
 11 12  1  0  0  0  0
 12 13  1  0  0  0  0
 12 34  1  0  0  0  0
 13 14  1  0  0  0  0
 13 17  1  0  0  0  0
 13 35  1  0  0  0  0
 14 15  1  0  0  0  0
 15 16  1  0  0  0  0
 15 25  1  0  0  0  0
 15 26  1  0  0  0  0
 16 17  1  0  0  0  0
 17 18  1  0  0  0  0
 17 36  1  0  0  0  0
 18 19  1  0  0  0  0
 18 22  1  0  0  0  0
 18 37  1  0  0  0  0
 19 20  1  0  0  0  0
 20 21  1  0  0  0  0
 20 23  1  0  0  0  0
 20 24  1  0  0  0  0
 21 22  1  0  0  0  0
 22 38  1  0  0  0  0
 22 39  1  0  0  0  0
 23 40  1  0  0  0  0
 23 41  1  0  0  0  0
 23 42  1  0  0  0  0
 24 43  1  0  0  0  0
 24 44  1  0  0  0  0
 24 45  1  0  0  0  0
 25 46  1  0  0  0  0
 25 47  1  0  0  0  0
 25 48  1  0  0  0  0
 26 49  1  0  0  0  0
 26 50  1  0  0  0  0
 26 51  1  0  0  0  0
 27 28  1  0  0  0  0
 27 52  1  0  0  0  0
 27 53  1  0  0  0  0
 27 54  1  0  0  0  0
M  CHG  1   2   1
M  CHG  1  29  -1
M  END
> <Molecule name>
618261

> <Activity>
1

$$$$
112152
  MOE2011           2D

 35 38  0  0  1  0  0  0  0  0999 V2000
    8.6330   -0.5340    0.0000 C   0  0  0  0  0  0  0  0  0  0  0  0
    8.0200    0.0190    0.0000 C   0  0  0  0  0  0  0  0  0  0  0  0
    7.2350   -0.2340    0.0000 C   0  0  0  0  0  0  0  0  0  0  0  0
    6.5730    0.2490    0.0000 C   0  0  3  0  0  0  0  0  0  0  0  0
    5.9050   -0.2350    0.0000 C   0  0  3  0  0  0  0  0  0  0  0  0
    5.2370    0.2490    0.0000 C   0  0  3  0  0  0  0  0  0  0  0  0
    4.3990    0.0580    0.0000 C   0  0  3  0  0  0  0  0  0  0  0  0
    3.8190    0.6920    0.0000 C   0  0  0  0  0  0  0  0  0  0  0  0
    4.0840    1.5100    0.0000 C   0  0  0  0  0  0  0  0  0  0  0  0
    5.4920    1.0340    0.0000 C   0  0  3  0  0  0  0  0  0  0  0  0
    4.9270    1.6820    0.0000 O   0  0  0  0  0  0  0  0  0  0  0  0
    6.3180    1.0340    0.0000 O   0  0  0  0  0  0  0  0  0  0  0  0
    1.6510    0.9540    0.0000 C   0  0  0  0  0  0  0  0  0  0  0  0
    2.4570    1.1290    0.0000 O   0  0  0  0  0  0  0  0  0  0  0  0
    3.0120    0.5180    0.0000 C   0  0  0  0  0  0  0  0  0  0  0  0
    2.7600   -0.2680    0.0000 O   0  0  0  0  0  0  0  0  0  0  0  0
    4.8280   -1.0140    0.0000 C   0  0  0  0  0  0  0  0  0  0  0  0
    5.6490   -1.0150    0.0000 C   0  0  0  0  0  0  0  0  0  0  0  0
    6.1610   -1.0150    0.0000 O   0  0  0  0  0  0  0  0  0  0  0  0
    6.9810   -1.0140    0.0000 C   0  0  0  0  0  0  0  0  0  0  0  0
    7.4660   -1.6820    0.0000 O   0  0  0  0  0  0  0  0  0  0  0  0
    8.2900   -0.9140    0.0000 H   0  0  0  0  0  0  0  0  0  0  0  0
    9.0120   -0.8770    0.0000 H   0  0  0  0  0  0  0  0  0  0  0  0
    8.9760   -0.1540    0.0000 H   0  0  0  0  0  0  0  0  0  0  0  0
    8.1280    0.5200    0.0000 H   0  0  0  0  0  0  0  0  0  0  0  0
    6.9870    0.5500    0.0000 H   0  0  0  0  0  0  0  0  0  0  0  0
    4.8920    0.6270    0.0000 H   0  0  0  0  0  0  0  0  0  0  0  0
    3.9660   -0.2150    0.0000 H   0  0  0  0  0  0  0  0  0  0  0  0
    3.7440    1.8920    0.0000 H   0  0  0  0  0  0  0  0  0  0  0  0
    5.7930    0.6210    0.0000 H   0  0  0  0  0  0  0  0  0  0  0  0
    1.5430    1.4540    0.0000 H   0  0  0  0  0  0  0  0  0  0  0  0
    1.1510    0.8460    0.0000 H   0  0  0  0  0  0  0  0  0  0  0  0
    1.7590    0.4540    0.0000 H   0  0  0  0  0  0  0  0  0  0  0  0
    4.5420   -1.4380    0.0000 H   0  0  0  0  0  0  0  0  0  0  0  0
    5.9490   -1.4300    0.0000 H   0  0  0  0  0  0  0  0  0  0  0  0
  1  2  1  0  0  0  0
  1 22  1  0  0  0  0
  1 23  1  0  0  0  0
  1 24  1  0  0  0  0
  2  3  2  0  0  0  0
  2 25  1  0  0  0  0
  3  4  1  0  0  0  0
  3 20  1  0  0  0  0
  4  5  1  0  0  0  0
  4 12  1  0  0  0  0
  4 26  1  0  0  0  0
  5  6  1  0  0  0  0
  5 18  1  0  0  0  0
  5 19  1  0  0  0  0
  6  7  1  0  0  0  0
  6 10  1  0  0  0  0
  6 27  1  0  0  0  0
  7  8  1  0  0  0  0
  7 17  1  0  0  0  0
  7 28  1  0  0  0  0
  8  9  2  0  0  0  0
  8 15  1  0  0  0  0
  9 11  1  0  0  0  0
  9 29  1  0  0  0  0
 10 11  1  0  0  0  0
 10 12  1  0  0  0  0
 10 30  1  0  0  0  0
 13 14  1  0  0  0  0
 13 31  1  0  0  0  0
 13 32  1  0  0  0  0
 13 33  1  0  0  0  0
 14 15  1  0  0  0  0
 15 16  2  0  0  0  0
 17 18  2  0  0  0  0
 17 34  1  0  0  0  0
 18 35  1  0  0  0  0
 19 20  1  0  0  0  0
 20 21  2  0  0  0  0
M  END
> <Molecule name>
112152

> <Activity>
1

$$$$
658387
  MOE2011           2D

 36 39  0  0  1  0  0  0  0  0999 V2000
    8.1360   -0.0360    0.0000 C   0  0  0  0  0  0  0  0  0  0  0  0
    6.6840    0.5660    0.0000 C   0  0  3  0  0  0  0  0  0  0  0  0
    5.3120   -0.2270    0.0000 C   0  0  0  0  0  0  0  0  0  0  0  0
    4.9100   -0.9480    0.0000 C   0  0  0  0  0  0  0  0  0  0  0  0
    5.3140   -1.6290    0.0000 O   0  0  0  0  0  0  0  0  0  0  0  0
    8.3410    0.7300    0.0000 C   0  0  0  0  0  0  0  0  0  0  0  0
    6.8890    1.3310    0.0000 C   0  0  3  0  0  0  0  0  0  0  0  0
    6.5960    2.3990    0.0000 C   0  0  0  0  0  0  0  0  0  0  0  0
    5.9090    2.0030    0.0000 C   0  0  0  0  0  0  0  0  0  0  0  0
    4.9160    0.4600    0.0000 C   0  0  0  0  0  0  0  0  0  0  0  0
    4.0900    0.4720    0.0000 C   0  0  0  0  0  0  0  0  0  0  0  0
    3.6720   -0.2390    0.0000 C   0  0  0  0  0  0  0  0  0  0  0  0
    4.0850   -0.9540    0.0000 C   0  0  0  0  0  0  0  0  0  0  0  0
    3.6670   -1.7050    0.0000 N   0  0  0  0  0  0  0  0  0  0  0  0
    2.8060   -1.7120    0.0000 C   0  0  0  0  0  0  0  0  0  0  0  0
    2.3770   -0.9670    0.0000 C   0  0  0  0  0  0  0  0  0  0  0  0
    2.8130   -0.2260    0.0000 N   0  0  0  0  0  0  0  0  0  0  0  0
    1.5850   -0.9640    0.0000 C   0  0  0  0  0  0  0  0  0  0  0  0
    2.4140   -2.3990    0.0000 C   0  0  0  0  0  0  0  0  0  0  0  0
    3.7020    1.1630    0.0000 O   0  0  0  0  0  0  0  0  0  0  0  0
    7.9680   -0.4980    0.0000 H   0  0  0  0  0  0  0  0  0  0  0  0
    8.6040   -0.1830    0.0000 H   0  0  0  0  0  0  0  0  0  0  0  0
    7.0140    0.9300    0.0000 H   0  0  0  0  0  0  0  0  0  0  0  0
    5.0730   -2.0580    0.0000 H   0  0  0  0  0  0  0  0  0  0  0  0
    8.8090    0.5820    0.0000 H   0  0  0  0  0  0  0  0  0  0  0  0
    8.5090    1.1920    0.0000 H   0  0  0  0  0  0  0  0  0  0  0  0
    7.2580    1.6560    0.0000 H   0  0  0  0  0  0  0  0  0  0  0  0
    6.7820    2.8540    0.0000 H   0  0  0  0  0  0  0  0  0  0  0  0
    5.4370    2.1380    0.0000 H   0  0  0  0  0  0  0  0  0  0  0  0
    1.5860   -0.4730    0.0000 H   0  0  0  0  0  0  0  0  0  0  0  0
    1.0930   -0.9630    0.0000 H   0  0  0  0  0  0  0  0  0  0  0  0
    1.5830   -1.4560    0.0000 H   0  0  0  0  0  0  0  0  0  0  0  0
    1.9870   -2.1550    0.0000 H   0  0  0  0  0  0  0  0  0  0  0  0
    2.1690   -2.8260    0.0000 H   0  0  0  0  0  0  0  0  0  0  0  0
    2.8400   -2.6430    0.0000 H   0  0  0  0  0  0  0  0  0  0  0  0
    3.2110    1.1690    0.0000 H   0  0  0  0  0  0  0  0  0  0  0  0
  1  2  1  0  0  0  0
  1  6  1  0  0  0  0
  1 21  1  0  0  0  0
  1 22  1  0  0  0  0
  2  3  1  0  0  0  0
  2  9  1  0  0  0  0
  2 23  1  0  0  0  0
  3  4  2  0  0  0  0
  3 10  1  0  0  0  0
  4  5  1  0  0  0  0
  4 13  1  0  0  0  0
  5 24  1  0  0  0  0
  6  7  1  0  0  0  0
  6 25  1  0  0  0  0
  6 26  1  0  0  0  0
  7  8  1  0  0  0  0
  7 10  1  0  0  0  0
  7 27  1  0  0  0  0
  8  9  2  0  0  0  0
  8 28  1  0  0  0  0
  9 29  1  0  0  0  0
 10 11  2  0  0  0  0
 11 12  1  0  0  0  0
 11 20  1  0  0  0  0
 12 13  1  0  0  0  0
 12 17  2  0  0  0  0
 13 14  2  0  0  0  0
 14 15  1  0  0  0  0
 15 16  2  0  0  0  0
 15 19  1  0  0  0  0
 16 17  1  0  0  0  0
 16 18  1  0  0  0  0
 18 30  1  0  0  0  0
 18 31  1  0  0  0  0
 18 32  1  0  0  0  0
 19 33  1  0  0  0  0
 19 34  1  0  0  0  0
 19 35  1  0  0  0  0
 20 36  1  0  0  0  0
M  END
> <Molecule name>
658387

> <Activity>
1

$$$$
659997
  MOE2011           2D

 31 32  0  0  0  0  0  0  0  0999 V2000
    1.6500    0.4120    0.0000 C   0  0  0  0  0  0  0  0  0  0  0  0
    2.3640    0.8250    0.0000 C   0  0  0  0  0  0  0  0  0  0  0  0
    3.0790    0.4120    0.0000 C   0  0  0  0  0  0  0  0  0  0  0  0
    3.0790   -0.4120    0.0000 C   0  0  0  0  0  0  0  0  0  0  0  0
    2.3640   -0.8250    0.0000 C   0  0  0  0  0  0  0  0  0  0  0  0
    1.6500   -0.4120    0.0000 C   0  0  0  0  0  0  0  0  0  0  0  0
    2.3640    1.6500    0.0000 O   0  0  0  0  0  0  0  0  0  0  0  0
    2.3640   -1.6500    0.0000 O   0  0  0  0  0  0  0  0  0  0  0  0
    3.8160    0.8540    0.0000 C   0  0  0  0  0  0  0  0  0  0  0  0
    3.8070    1.6790    0.0000 O   0  0  0  0  0  0  0  0  0  0  0  0
    4.5640    0.4300    0.0000 C   0  0  0  0  0  0  0  0  0  0  0  0
    5.2770    0.8450    0.0000 Cl  0  0  0  0  0  0  0  0  0  0  0  0
    4.5640   -0.4300    0.0000 C   0  0  0  0  0  0  0  0  0  0  0  0
    5.2770   -0.8450    0.0000 O   0  0  0  0  0  0  0  0  0  0  0  0
    5.9930   -0.4360    0.0000 C   0  0  0  0  0  0  0  0  0  0  0  0
    6.7060   -0.8510    0.0000 C   0  0  0  0  0  0  0  0  0  0  0  0
    7.4220   -0.4410    0.0000 O   0  0  0  0  0  0  0  0  0  0  0  0
    8.1350   -0.8560    0.0000 C   0  0  0  0  0  0  0  0  0  0  0  0
    3.8160   -0.8540    0.0000 C   0  0  0  0  0  0  0  0  0  0  0  0
    3.8070   -1.6790    0.0000 O   0  0  0  0  0  0  0  0  0  0  0  0
    1.2070    0.6680    0.0000 H   0  0  0  0  0  0  0  0  0  0  0  0
    1.2070   -0.6680    0.0000 H   0  0  0  0  0  0  0  0  0  0  0  0
    1.9210    1.9060    0.0000 H   0  0  0  0  0  0  0  0  0  0  0  0
    1.9210   -1.9060    0.0000 H   0  0  0  0  0  0  0  0  0  0  0  0
    6.3230   -0.0450    0.0000 H   0  0  0  0  0  0  0  0  0  0  0  0
    5.6650   -0.0420    0.0000 H   0  0  0  0  0  0  0  0  0  0  0  0
    6.3760   -1.2410    0.0000 H   0  0  0  0  0  0  0  0  0  0  0  0
    7.0330   -1.2430    0.0000 H   0  0  0  0  0  0  0  0  0  0  0  0
    7.8770   -1.2980    0.0000 H   0  0  0  0  0  0  0  0  0  0  0  0
    8.5770   -1.1140    0.0000 H   0  0  0  0  0  0  0  0  0  0  0  0
    8.3920   -0.4140    0.0000 H   0  0  0  0  0  0  0  0  0  0  0  0
  1  2  2  0  0  0  0
  1  6  1  0  0  0  0
  1 21  1  0  0  0  0
  2  3  1  0  0  0  0
  2  7  1  0  0  0  0
  3  4  2  0  0  0  0
  3  9  1  0  0  0  0
  4  5  1  0  0  0  0
  4 19  1  0  0  0  0
  5  6  2  0  0  0  0
  5  8  1  0  0  0  0
  6 22  1  0  0  0  0
  7 23  1  0  0  0  0
  8 24  1  0  0  0  0
  9 10  2  0  0  0  0
  9 11  1  0  0  0  0
 11 12  1  0  0  0  0
 11 13  2  0  0  0  0
 13 14  1  0  0  0  0
 13 19  1  0  0  0  0
 14 15  1  0  0  0  0
 15 16  1  0  0  0  0
 15 25  1  0  0  0  0
 15 26  1  0  0  0  0
 16 17  1  0  0  0  0
 16 27  1  0  0  0  0
 16 28  1  0  0  0  0
 17 18  1  0  0  0  0
 18 29  1  0  0  0  0
 18 30  1  0  0  0  0
 18 31  1  0  0  0  0
 19 20  2  0  0  0  0
M  END
> <Molecule name>
659997

> <Activity>
1

$$$$
643813
  MOE2011           2D

 49 50  0  0  0  0  0  0  0  0999 V2000
    7.3660    1.4440    0.0000 C   0  0  0  0  0  0  0  0  0  0  0  0
    7.3660    2.2690    0.0000 C   0  0  0  0  0  0  0  0  0  0  0  0
    6.6510    2.6810    0.0000 C   0  0  0  0  0  0  0  0  0  0  0  0
    5.9370    2.2690    0.0000 C   0  0  0  0  0  0  0  0  0  0  0  0
    5.9370    1.4440    0.0000 C   0  0  0  0  0  0  0  0  0  0  0  0
    6.6510    1.0310    0.0000 C   0  0  0  0  0  0  0  0  0  0  0  0
    5.9370   -1.0310    0.0000 C   0  0  0  0  0  0  0  0  0  0  0  0
    6.6510   -1.4440    0.0000 C   0  0  0  0  0  0  0  0  0  0  0  0
    6.6510   -2.2690    0.0000 C   0  0  0  0  0  0  0  0  0  0  0  0
    5.9370   -2.6810    0.0000 C   0  0  0  0  0  0  0  0  0  0  0  0
    5.2220   -2.2690    0.0000 C   0  0  0  0  0  0  0  0  0  0  0  0
    5.2220   -1.4440    0.0000 C   0  0  0  0  0  0  0  0  0  0  0  0
    8.7950    2.2690    0.0000 C   0  0  0  0  0  0  0  0  0  0  0  0
    8.0800    2.6810    0.0000 O   0  0  0  0  0  0  0  0  0  0  0  0
    6.6510    3.5060    0.0000 O   0  0  0  0  0  0  0  0  0  0  0  0
    7.3660    3.9190    0.0000 C   0  0  0  0  0  0  0  0  0  0  0  0
    5.2220    2.6810    0.0000 O   0  0  0  0  0  0  0  0  0  0  0  0
    4.5080    2.2690    0.0000 C   0  0  0  0  0  0  0  0  0  0  0  0
    6.6510    0.2060    0.0000 C   0  0  0  0  0  0  0  0  0  0  0  0
    5.9370   -0.2060    0.0000 C   0  0  0  0  0  0  0  0  0  0  0  0
    5.9370   -3.5060    0.0000 O   0  0  0  0  0  0  0  0  0  0  0  0
    6.6510   -3.9190    0.0000 C   0  0  0  0  0  0  0  0  0  0  0  0
    4.5080   -2.6810    0.0000 O   0  0  0  0  0  0  0  0  0  0  0  0
    3.0790   -2.6810    0.0000 C   0  0  0  0  0  0  0  0  0  0  0  0
    3.0790   -3.5060    0.0000 O   0  0  0  0  0  0  0  0  0  0  0  0
    2.3640   -2.2690    0.0000 O   0  0  0  0  0  0  0  0  0  0  0  0
    3.7930   -2.2690    0.0000 C   0  0  0  0  0  0  0  0  0  0  0  0
    7.8090    1.1880    0.0000 H   0  0  0  0  0  0  0  0  0  0  0  0
    5.4940    1.1880    0.0000 H   0  0  0  0  0  0  0  0  0  0  0  0
    7.0940   -1.1880    0.0000 H   0  0  0  0  0  0  0  0  0  0  0  0
    7.0940   -2.5250    0.0000 H   0  0  0  0  0  0  0  0  0  0  0  0
    4.7790   -1.1880    0.0000 H   0  0  0  0  0  0  0  0  0  0  0  0
    8.5390    1.8260    0.0000 H   0  0  0  0  0  0  0  0  0  0  0  0
    9.2380    2.0130    0.0000 H   0  0  0  0  0  0  0  0  0  0  0  0
    9.0500    2.7120    0.0000 H   0  0  0  0  0  0  0  0  0  0  0  0
    7.6220    3.4760    0.0000 H   0  0  0  0  0  0  0  0  0  0  0  0
    7.8090    4.1750    0.0000 H   0  0  0  0  0  0  0  0  0  0  0  0
    7.1100    4.3620    0.0000 H   0  0  0  0  0  0  0  0  0  0  0  0
    4.2520    2.7120    0.0000 H   0  0  0  0  0  0  0  0  0  0  0  0
    4.0650    2.0130    0.0000 H   0  0  0  0  0  0  0  0  0  0  0  0
    4.7640    1.8260    0.0000 H   0  0  0  0  0  0  0  0  0  0  0  0
    7.0940   -0.0500    0.0000 H   0  0  0  0  0  0  0  0  0  0  0  0
    5.4940    0.0500    0.0000 H   0  0  0  0  0  0  0  0  0  0  0  0
    6.3960   -4.3620    0.0000 H   0  0  0  0  0  0  0  0  0  0  0  0
    7.0940   -4.1750    0.0000 H   0  0  0  0  0  0  0  0  0  0  0  0
    6.9070   -3.4760    0.0000 H   0  0  0  0  0  0  0  0  0  0  0  0
    1.9220   -2.5250    0.0000 H   0  0  0  0  0  0  0  0  0  0  0  0
    4.1230   -1.8770    0.0000 H   0  0  0  0  0  0  0  0  0  0  0  0
    3.4650   -1.8770    0.0000 H   0  0  0  0  0  0  0  0  0  0  0  0
  1  2  1  0  0  0  0
  1  6  2  0  0  0  0
  1 28  1  0  0  0  0
  2  3  2  0  0  0  0
  2 14  1  0  0  0  0
  3  4  1  0  0  0  0
  3 15  1  0  0  0  0
  4  5  2  0  0  0  0
  4 17  1  0  0  0  0
  5  6  1  0  0  0  0
  5 29  1  0  0  0  0
  6 19  1  0  0  0  0
  7  8  1  0  0  0  0
  7 12  2  0  0  0  0
  7 20  1  0  0  0  0
  8  9  2  0  0  0  0
  8 30  1  0  0  0  0
  9 10  1  0  0  0  0
  9 31  1  0  0  0  0
 10 11  2  0  0  0  0
 10 21  1  0  0  0  0
 11 12  1  0  0  0  0
 11 23  1  0  0  0  0
 12 32  1  0  0  0  0
 13 14  1  0  0  0  0
 13 33  1  0  0  0  0
 13 34  1  0  0  0  0
 13 35  1  0  0  0  0
 15 16  1  0  0  0  0
 16 36  1  0  0  0  0
 16 37  1  0  0  0  0
 16 38  1  0  0  0  0
 17 18  1  0  0  0  0
 18 39  1  0  0  0  0
 18 40  1  0  0  0  0
 18 41  1  0  0  0  0
 19 20  2  0  0  0  0
 19 42  1  0  0  0  0
 20 43  1  0  0  0  0
 21 22  1  0  0  0  0
 22 44  1  0  0  0  0
 22 45  1  0  0  0  0
 22 46  1  0  0  0  0
 23 27  1  0  0  0  0
 24 25  2  0  0  0  0
 24 26  1  0  0  0  0
 24 27  1  0  0  0  0
 26 47  1  0  0  0  0
 27 48  1  0  0  0  0
 27 49  1  0  0  0  0
M  END
> <Molecule name>
643813

> <Activity>
1

$$$$
282752
  MOE2011           2D

 54 56  0  0  1  0  0  0  0  0999 V2000
    4.2960   -1.9490    0.0000 C   0  0  0  0  0  0  0  0  0  0  0  0
    4.7080   -1.2340    0.0000 C   0  0  3  0  0  0  0  0  0  0  0  0
    4.4950   -0.4370    0.0000 C   0  0  3  0  0  0  0  0  0  0  0  0
    3.7810   -0.8500    0.0000 C   0  0  3  0  0  0  0  0  0  0  0  0
    3.0660   -0.4370    0.0000 C   0  0  3  0  0  0  0  0  0  0  0  0
    2.4570   -0.9880    0.0000 C   0  0  0  0  0  0  0  0  0  0  0  0
    1.6500   -0.8170    0.0000 C   0  0  0  0  0  0  0  0  0  0  0  0
    5.5050   -1.0210    0.0000 C   0  0  0  0  0  0  0  0  0  0  0  0
    5.2920   -0.2240    0.0000 C   0  0  0  0  0  0  0  0  0  0  0  0
    5.8760    0.3600    0.0000 C   0  0  0  0  0  0  0  0  0  0  0  0
    5.6620    1.1570    0.0000 C   0  0  0  0  0  0  0  0  0  0  0  0
    4.8650    1.3700    0.0000 C   0  0  0  0  0  0  0  0  0  0  0  0
    4.2820    1.9540    0.0000 C   0  0  0  0  0  0  0  0  0  0  0  0
    3.4560    1.9540    0.0000 C   0  0  0  0  0  0  0  0  0  0  0  0
    3.0660    1.2130    0.0000 C   0  0  3  0  0  0  0  0  0  0  0  0
    3.7810    0.8000    0.0000 C   0  0  3  0  0  0  0  0  0  0  0  0
    3.0660    0.3880    0.0000 C   0  0  0  0  0  0  0  0  0  0  0  0
    4.4950    0.3880    0.0000 O   0  0  0  0  0  0  0  0  0  0  0  0
    3.8910    1.2130    0.0000 C   0  0  0  0  0  0  0  0  0  0  0  0
    3.7810    1.6260    0.0000 O   0  0  0  0  0  0  0  0  0  0  0  0
    6.4870    1.1570    0.0000 C   0  0  0  0  0  0  0  0  0  0  0  0
    3.6070   -1.6510    0.0000 O   0  0  0  0  0  0  0  0  0  0  0  0
    2.7920   -1.7360    0.0000 C   0  0  0  0  0  0  0  0  0  0  0  0
    2.3800   -2.4510    0.0000 O   0  0  0  0  0  0  0  0  0  0  0  0
    3.8520   -1.6930    0.0000 H   0  0  0  0  0  0  0  0  0  0  0  0
    4.0400   -2.3910    0.0000 H   0  0  0  0  0  0  0  0  0  0  0  0
    4.7390   -2.2050    0.0000 H   0  0  0  0  0  0  0  0  0  0  0  0
    5.0200   -1.6400    0.0000 H   0  0  0  0  0  0  0  0  0  0  0  0
    5.0020   -0.3700    0.0000 H   0  0  0  0  0  0  0  0  0  0  0  0
    4.1940   -1.1510    0.0000 H   0  0  0  0  0  0  0  0  0  0  0  0
    2.5980   -0.2290    0.0000 H   0  0  0  0  0  0  0  0  0  0  0  0
    1.4910   -0.3310    0.0000 H   0  0  0  0  0  0  0  0  0  0  0  0
    1.3090   -1.1980    0.0000 H   0  0  0  0  0  0  0  0  0  0  0  0
    5.6380   -1.5150    0.0000 H   0  0  0  0  0  0  0  0  0  0  0  0
    5.9990   -0.8880    0.0000 H   0  0  0  0  0  0  0  0  0  0  0  0
    4.9980    0.1960    0.0000 H   0  0  0  0  0  0  0  0  0  0  0  0
    4.8290   -0.4400    0.0000 H   0  0  0  0  0  0  0  0  0  0  0  0
    6.1690   -0.0590    0.0000 H   0  0  0  0  0  0  0  0  0  0  0  0
    6.3380    0.5760    0.0000 H   0  0  0  0  0  0  0  0  0  0  0  0
    4.6090    0.9270    0.0000 H   0  0  0  0  0  0  0  0  0  0  0  0
    4.7250    2.2100    0.0000 H   0  0  0  0  0  0  0  0  0  0  0  0
    4.1490    2.4480    0.0000 H   0  0  0  0  0  0  0  0  0  0  0  0
    3.5390    2.4590    0.0000 H   0  0  0  0  0  0  0  0  0  0  0  0
    2.9710    2.1160    0.0000 H   0  0  0  0  0  0  0  0  0  0  0  0
    4.0360    1.2430    0.0000 H   0  0  0  0  0  0  0  0  0  0  0  0
    2.8910    0.8690    0.0000 H   0  0  0  0  0  0  0  0  0  0  0  0
    2.5620    0.3000    0.0000 H   0  0  0  0  0  0  0  0  0  0  0  0
    3.8910    0.7010    0.0000 H   0  0  0  0  0  0  0  0  0  0  0  0
    4.4030    1.2130    0.0000 H   0  0  0  0  0  0  0  0  0  0  0  0
    3.8910    1.7240    0.0000 H   0  0  0  0  0  0  0  0  0  0  0  0
    3.7810    2.1370    0.0000 H   0  0  0  0  0  0  0  0  0  0  0  0
    6.4870    0.6450    0.0000 H   0  0  0  0  0  0  0  0  0  0  0  0
    6.9990    1.1570    0.0000 H   0  0  0  0  0  0  0  0  0  0  0  0
    6.4870    1.6680    0.0000 H   0  0  0  0  0  0  0  0  0  0  0  0
  1  2  1  0  0  0  0
  1 25  1  0  0  0  0
  1 26  1  0  0  0  0
  1 27  1  0  0  0  0
  2  3  1  0  0  0  0
  2  8  1  0  0  0  0
  2 28  1  0  0  0  0
  3  4  1  0  0  0  0
  3 18  1  0  0  0  0
  3 29  1  0  0  0  0
  4  5  1  0  0  0  0
  4 22  1  0  0  0  0
  4 30  1  0  0  0  0
  5  6  1  0  0  0  0
  5 17  1  0  0  0  0
  5 31  1  0  0  0  0
  6  7  2  0  0  0  0
  6 23  1  0  0  0  0
  7 32  1  0  0  0  0
  7 33  1  0  0  0  0
  8  9  1  0  0  0  0
  8 34  1  0  0  0  0
  8 35  1  0  0  0  0
  9 10  1  0  0  0  0
  9 36  1  0  0  0  0
  9 37  1  0  0  0  0
 10 11  1  0  0  0  0
 10 38  1  0  0  0  0
 10 39  1  0  0  0  0
 11 12  2  0  0  0  0
 11 21  1  0  0  0  0
 12 13  1  0  0  0  0
 12 40  1  0  0  0  0
 13 14  1  0  0  0  0
 13 41  1  0  0  0  0
 13 42  1  0  0  0  0
 14 15  1  0  0  0  0
 14 43  1  0  0  0  0
 14 44  1  0  0  0  0
 15 16  1  0  0  0  0
 15 19  1  0  0  0  0
 15 20  1  0  0  0  0
 16 17  1  0  0  0  0
 16 18  1  0  0  0  0
 16 45  1  0  0  0  0
 17 46  1  0  0  0  0
 17 47  1  0  0  0  0
 19 48  1  0  0  0  0
 19 49  1  0  0  0  0
 19 50  1  0  0  0  0
 20 51  1  0  0  0  0
 21 52  1  0  0  0  0
 21 53  1  0  0  0  0
 21 54  1  0  0  0  0
 22 23  1  0  0  0  0
 23 24  2  0  0  0  0
M  END
> <Molecule name>
282752

> <Activity>
1

$$$$
383031
  MOE2011           2D

 41 45  0  0  1  0  0  0  0  0999 V2000
    5.9680    0.2460    0.0000 C   0  0  0  0  0  0  0  0  0  0  0  0
    5.2590    0.6670    0.0000 N   0  0  0  0  0  0  0  0  0  0  0  0
    4.5080    0.2490    0.0000 C   0  0  0  0  0  0  0  0  0  0  0  0
    5.2650    1.5260    0.0000 C   0  0  0  0  0  0  0  0  0  0  0  0
    4.5080   -0.5760    0.0000 C   0  0  0  0  0  0  0  0  0  0  0  0
    3.7930    0.6620    0.0000 C   0  0  0  0  0  0  0  0  0  0  0  0
    4.5210    1.9560    0.0000 C   0  0  0  0  0  0  0  0  0  0  0  0
    6.0470    1.9620    0.0000 C   0  0  0  0  0  0  0  0  0  0  0  0
    3.7930   -0.9880    0.0000 C   0  0  0  0  0  0  0  0  0  0  0  0
    5.1160   -1.1270    0.0000 C   0  0  0  0  0  0  0  0  0  0  0  0
    3.7800    1.5200    0.0000 C   0  0  0  0  0  0  0  0  0  0  0  0
    3.0790    0.2490    0.0000 C   0  0  0  0  0  0  0  0  0  0  0  0
    4.5070    2.8510    0.0000 C   0  0  0  0  0  0  0  0  0  0  0  0
    6.0540    2.8570    0.0000 C   0  0  0  0  0  0  0  0  0  0  0  0
    3.9660   -1.7900    0.0000 O   0  0  0  0  0  0  0  0  0  0  0  0
    3.0790   -0.5760    0.0000 C   0  0  0  0  0  0  0  0  0  0  0  0
    4.7820   -1.8750    0.0000 C   0  0  3  0  0  0  0  0  0  0  0  0
    3.0610    1.9250    0.0000 O   0  0  0  0  0  0  0  0  0  0  0  0
    2.3640    0.6620    0.0000 O   0  0  0  0  0  0  0  0  0  0  0  0
    5.2790    3.3040    0.0000 C   0  0  0  0  0  0  0  0  0  0  0  0
    5.1940   -2.5900    0.0000 C   0  0  3  0  0  0  0  0  0  0  0  0
    4.7820   -3.3040    0.0000 C   0  0  0  0  0  0  0  0  0  0  0  0
    5.9090   -2.1770    0.0000 C   0  0  0  0  0  0  0  0  0  0  0  0
    5.9090   -3.0020    0.0000 O   0  0  0  0  0  0  0  0  0  0  0  0
    5.7080   -0.1940    0.0000 H   0  0  0  0  0  0  0  0  0  0  0  0
    6.4090   -0.0150    0.0000 H   0  0  0  0  0  0  0  0  0  0  0  0
    6.2290    0.6860    0.0000 H   0  0  0  0  0  0  0  0  0  0  0  0
    6.4870    1.7010    0.0000 H   0  0  0  0  0  0  0  0  0  0  0  0
    5.5590   -1.3830    0.0000 H   0  0  0  0  0  0  0  0  0  0  0  0
    5.4180   -0.7140    0.0000 H   0  0  0  0  0  0  0  0  0  0  0  0
    4.0620    3.1010    0.0000 H   0  0  0  0  0  0  0  0  0  0  0  0
    6.4980    3.1110    0.0000 H   0  0  0  0  0  0  0  0  0  0  0  0
    2.6360   -0.8320    0.0000 H   0  0  0  0  0  0  0  0  0  0  0  0
    4.5040   -2.3050    0.0000 H   0  0  0  0  0  0  0  0  0  0  0  0
    1.9220    0.4060    0.0000 H   0  0  0  0  0  0  0  0  0  0  0  0
    5.2770    3.8160    0.0000 H   0  0  0  0  0  0  0  0  0  0  0  0
    4.3390   -3.0480    0.0000 H   0  0  0  0  0  0  0  0  0  0  0  0
    4.5260   -3.7470    0.0000 H   0  0  0  0  0  0  0  0  0  0  0  0
    5.2250   -3.5600    0.0000 H   0  0  0  0  0  0  0  0  0  0  0  0
    6.4130   -2.0890    0.0000 H   0  0  0  0  0  0  0  0  0  0  0  0
    5.7340   -1.6970    0.0000 H   0  0  0  0  0  0  0  0  0  0  0  0
  1  2  1  0  0  0  0
  1 25  1  0  0  0  0
  1 26  1  0  0  0  0
  1 27  1  0  0  0  0
  2  3  1  0  0  0  0
  2  4  1  0  0  0  0
  3  5  2  0  0  0  0
  3  6  1  0  0  0  0
  4  7  2  0  0  0  0
  4  8  1  0  0  0  0
  5  9  1  0  0  0  0
  5 10  1  0  0  0  0
  6 11  1  0  0  0  0
  6 12  2  0  0  0  0
  7 11  1  0  0  0  0
  7 13  1  0  0  0  0
  8 14  2  0  0  0  0
  8 28  1  0  0  0  0
  9 15  1  0  0  0  0
  9 16  2  0  0  0  0
 10 17  1  0  0  0  0
 10 29  1  0  0  0  0
 10 30  1  0  0  0  0
 11 18  2  0  0  0  0
 12 16  1  0  0  0  0
 12 19  1  0  0  0  0
 13 20  2  0  0  0  0
 13 31  1  0  0  0  0
 14 20  1  0  0  0  0
 14 32  1  0  0  0  0
 15 17  1  0  0  0  0
 16 33  1  0  0  0  0
 17 21  1  0  0  0  0
 17 34  1  0  0  0  0
 19 35  1  0  0  0  0
 20 36  1  0  0  0  0
 21 22  1  0  0  0  0
 21 23  1  0  0  0  0
 21 24  1  0  0  0  0
 22 37  1  0  0  0  0
 22 38  1  0  0  0  0
 22 39  1  0  0  0  0
 23 24  1  0  0  0  0
 23 40  1  0  0  0  0
 23 41  1  0  0  0  0
M  END
> <Molecule name>
383031

> <Activity>
1

$$$$
152731
  MOE2011           2D

 41 45  0  0  1  0  0  0  0  0999 V2000
    3.6860    1.3560    0.0000 C   0  0  0  0  0  0  0  0  0  0  0  0
    4.4010    0.9440    0.0000 C   0  0  0  0  0  0  0  0  0  0  0  0
    4.4010    0.1190    0.0000 C   0  0  0  0  0  0  0  0  0  0  0  0
    3.7930   -0.4320    0.0000 N   0  0  0  0  0  0  0  0  0  0  0  0
    2.9850   -0.2620    0.0000 C   0  0  0  0  0  0  0  0  0  0  0  0
    2.2640   -1.6830    0.0000 O   0  0  0  0  0  0  0  0  0  0  0  0
    1.6500   -1.1320    0.0000 C   0  0  0  0  0  0  0  0  0  0  0  0
    2.4340   -0.8750    0.0000 C   0  0  3  0  0  0  0  0  0  0  0  0
    3.7670   -1.9550    0.0000 C   0  0  0  0  0  0  0  0  0  0  0  0
    4.2630   -2.6510    0.0000 C   0  0  0  0  0  0  0  0  0  0  0  0
    5.1130   -2.5620    0.0000 C   0  0  0  0  0  0  0  0  0  0  0  0
    5.4550   -1.7800    0.0000 C   0  0  0  0  0  0  0  0  0  0  0  0
    4.9430   -1.0960    0.0000 C   0  0  0  0  0  0  0  0  0  0  0  0
    4.1270   -1.1810    0.0000 C   0  0  0  0  0  0  0  0  0  0  0  0
    5.1150   -0.2940    0.0000 C   0  0  0  0  0  0  0  0  0  0  0  0
    6.5440   -0.2940    0.0000 C   0  0  0  0  0  0  0  0  0  0  0  0
    5.8300    0.1190    0.0000 C   0  0  0  0  0  0  0  0  0  0  0  0
    5.1150    1.3560    0.0000 C   0  0  0  0  0  0  0  0  0  0  0  0
    5.1020    2.2150    0.0000 C   0  0  0  0  0  0  0  0  0  0  0  0
    5.8430    2.6510    0.0000 C   0  0  0  0  0  0  0  0  0  0  0  0
    6.5870    2.2210    0.0000 N   0  0  0  0  0  0  0  0  0  0  0  0
    6.5800    1.3620    0.0000 C   0  0  0  0  0  0  0  0  0  0  0  0
    5.8300    0.9440    0.0000 C   0  0  0  0  0  0  0  0  0  0  0  0
    3.9420    1.7990    0.0000 H   0  0  0  0  0  0  0  0  0  0  0  0
    3.2430    1.6120    0.0000 H   0  0  0  0  0  0  0  0  0  0  0  0
    3.4300    0.9130    0.0000 H   0  0  0  0  0  0  0  0  0  0  0  0
    3.1760    0.2130    0.0000 H   0  0  0  0  0  0  0  0  0  0  0  0
    2.5510    0.0080    0.0000 H   0  0  0  0  0  0  0  0  0  0  0  0
    1.4090   -0.6810    0.0000 H   0  0  0  0  0  0  0  0  0  0  0  0
    1.2470   -1.4480    0.0000 H   0  0  0  0  0  0  0  0  0  0  0  0
    2.8900   -1.1070    0.0000 H   0  0  0  0  0  0  0  0  0  0  0  0
    3.2570   -2.0020    0.0000 H   0  0  0  0  0  0  0  0  0  0  0  0
    4.0520   -3.1170    0.0000 H   0  0  0  0  0  0  0  0  0  0  0  0
    5.4150   -2.9750    0.0000 H   0  0  0  0  0  0  0  0  0  0  0  0
    5.9620   -1.7200    0.0000 H   0  0  0  0  0  0  0  0  0  0  0  0
    6.2880   -0.7370    0.0000 H   0  0  0  0  0  0  0  0  0  0  0  0
    6.9870   -0.5500    0.0000 H   0  0  0  0  0  0  0  0  0  0  0  0
    6.8000    0.1490    0.0000 H   0  0  0  0  0  0  0  0  0  0  0  0
    4.6560    2.4660    0.0000 H   0  0  0  0  0  0  0  0  0  0  0  0
    5.8410    3.1620    0.0000 H   0  0  0  0  0  0  0  0  0  0  0  0
    7.0200    1.1010    0.0000 H   0  0  0  0  0  0  0  0  0  0  0  0
  1  2  1  0  0  0  0
  1 24  1  0  0  0  0
  1 25  1  0  0  0  0
  1 26  1  0  0  0  0
  2  3  2  0  0  0  0
  2 18  1  0  0  0  0
  3  4  1  0  0  0  0
  3 15  1  0  0  0  0
  4  5  1  0  0  0  0
  4 14  1  0  0  0  0
  5  8  1  0  0  0  0
  5 27  1  0  0  0  0
  5 28  1  0  0  0  0
  6  7  1  0  0  0  0
  6  8  1  0  0  0  0
  7  8  1  0  0  0  0
  7 29  1  0  0  0  0
  7 30  1  0  0  0  0
  8 31  1  0  0  0  0
  9 10  1  0  0  0  0
  9 14  2  0  0  0  0
  9 32  1  0  0  0  0
 10 11  2  0  0  0  0
 10 33  1  0  0  0  0
 11 12  1  0  0  0  0
 11 34  1  0  0  0  0
 12 13  2  0  0  0  0
 12 35  1  0  0  0  0
 13 14  1  0  0  0  0
 13 15  1  0  0  0  0
 15 17  2  0  0  0  0
 16 17  1  0  0  0  0
 16 36  1  0  0  0  0
 16 37  1  0  0  0  0
 16 38  1  0  0  0  0
 17 23  1  0  0  0  0
 18 19  1  0  0  0  0
 18 23  2  0  0  0  0
 19 20  2  0  0  0  0
 19 39  1  0  0  0  0
 20 21  1  0  0  0  0
 20 40  1  0  0  0  0
 21 22  2  0  0  0  0
 22 23  1  0  0  0  0
 22 41  1  0  0  0  0
M  END
> <Molecule name>
152731

> <Activity>
1

$$$$
670762
  MOE2011           2D

 46 48  0  0  1  0  0  0  0  0999 V2000
    3.8070    1.0560    0.0000 O   0  0  0  0  0  0  0  0  0  0  0  0
    3.8160    0.2310    0.0000 C   0  0  0  0  0  0  0  0  0  0  0  0
    3.0790   -0.2100    0.0000 C   0  0  0  0  0  0  0  0  0  0  0  0
    2.3640    0.2020    0.0000 C   0  0  0  0  0  0  0  0  0  0  0  0
    1.6500   -0.2100    0.0000 C   0  0  0  0  0  0  0  0  0  0  0  0
    1.6500   -1.0350    0.0000 C   0  0  0  0  0  0  0  0  0  0  0  0
    2.3640   -1.4480    0.0000 C   0  0  0  0  0  0  0  0  0  0  0  0
    3.0790   -1.0350    0.0000 C   0  0  0  0  0  0  0  0  0  0  0  0
    3.8160   -1.4770    0.0000 C   0  0  0  0  0  0  0  0  0  0  0  0
    3.8070   -2.3020    0.0000 O   0  0  0  0  0  0  0  0  0  0  0  0
    4.5640   -1.0530    0.0000 C   0  0  0  0  0  0  0  0  0  0  0  0
    4.5640   -0.1930    0.0000 C   0  0  3  0  0  0  0  0  0  0  0  0
    5.2770    0.2220    0.0000 N   0  0  0  0  0  0  0  0  0  0  0  0
    5.2730    1.0470    0.0000 C   0  0  0  0  0  0  0  0  0  0  0  0
    4.5570    1.4570    0.0000 O   0  0  0  0  0  0  0  0  0  0  0  0
    5.9860    1.4620    0.0000 C   0  0  0  0  0  0  0  0  0  0  0  0
    5.9830    2.2870    0.0000 C   0  0  0  0  0  0  0  0  0  0  0  0
    6.6960    2.7030    0.0000 C   0  0  0  0  0  0  0  0  0  0  0  0
    7.4130    2.2930    0.0000 O   0  0  0  0  0  0  0  0  0  0  0  0
    6.6930    3.5280    0.0000 O   0  0  0  0  0  0  0  0  0  0  0  0
    7.4060    3.9430    0.0000 C   0  0  0  0  0  0  0  0  0  0  0  0
    5.2770   -1.4680    0.0000 N   0  0  0  0  0  0  0  0  0  0  0  0
    5.2730   -2.2930    0.0000 C   0  0  0  0  0  0  0  0  0  0  0  0
    4.5570   -2.7030    0.0000 C   0  0  0  0  0  0  0  0  0  0  0  0
    4.5540   -3.5280    0.0000 C   0  0  0  0  0  0  0  0  0  0  0  0
    5.2680   -3.9430    0.0000 C   0  0  0  0  0  0  0  0  0  0  0  0
    5.9830   -3.5330    0.0000 C   0  0  0  0  0  0  0  0  0  0  0  0
    5.9860   -2.7080    0.0000 C   0  0  0  0  0  0  0  0  0  0  0  0
    2.3640    1.0270    0.0000 H   0  0  0  0  0  0  0  0  0  0  0  0
    0.9360    0.2020    0.0000 H   0  0  0  0  0  0  0  0  0  0  0  0
    0.9360   -1.4480    0.0000 H   0  0  0  0  0  0  0  0  0  0  0  0
    2.3640   -2.2730    0.0000 H   0  0  0  0  0  0  0  0  0  0  0  0
    5.3060   -0.5530    0.0000 H   0  0  0  0  0  0  0  0  0  0  0  0
    5.9930   -0.1880    0.0000 H   0  0  0  0  0  0  0  0  0  0  0  0
    6.4260    0.7640    0.0000 H   0  0  0  0  0  0  0  0  0  0  0  0
    6.8110    1.4360    0.0000 H   0  0  0  0  0  0  0  0  0  0  0  0
    5.1580    2.3120    0.0000 H   0  0  0  0  0  0  0  0  0  0  0  0
    5.5430    2.9850    0.0000 H   0  0  0  0  0  0  0  0  0  0  0  0
    7.8210    3.2300    0.0000 H   0  0  0  0  0  0  0  0  0  0  0  0
    8.1190    4.3580    0.0000 H   0  0  0  0  0  0  0  0  0  0  0  0
    6.9910    4.6560    0.0000 H   0  0  0  0  0  0  0  0  0  0  0  0
    3.7360   -2.7860    0.0000 H   0  0  0  0  0  0  0  0  0  0  0  0
    3.8380   -3.9380    0.0000 H   0  0  0  0  0  0  0  0  0  0  0  0
    5.2650   -4.7680    0.0000 H   0  0  0  0  0  0  0  0  0  0  0  0
    6.6960   -3.9480    0.0000 H   0  0  0  0  0  0  0  0  0  0  0  0
    6.7020   -2.2980    0.0000 H   0  0  0  0  0  0  0  0  0  0  0  0
  1  2  2  0  0  0  0
  2  3  1  0  0  0  0
  2 12  1  0  0  0  0
  3  4  1  0  0  0  0
  3  8  2  0  0  0  0
  4  5  2  0  0  0  0
  4 29  1  0  0  0  0
  5  6  1  0  0  0  0
  5 30  1  0  0  0  0
  6  7  2  0  0  0  0
  6 31  1  0  0  0  0
  7  8  1  0  0  0  0
  7 32  1  0  0  0  0
  8  9  1  0  0  0  0
  9 10  2  0  0  0  0
  9 11  1  0  0  0  0
 11 12  1  0  0  0  0
 11 22  2  0  0  0  0
 12 13  1  0  0  0  0
 12 33  1  0  0  0  0
 13 14  1  0  0  0  0
 13 34  1  0  0  0  0
 14 15  2  0  0  0  0
 14 16  1  0  0  0  0
 16 17  1  0  0  0  0
 16 35  1  0  0  0  0
 16 36  1  0  0  0  0
 17 18  1  0  0  0  0
 17 37  1  0  0  0  0
 17 38  1  0  0  0  0
 18 19  2  0  0  0  0
 18 20  1  0  0  0  0
 20 21  1  0  0  0  0
 21 39  1  0  0  0  0
 21 40  1  0  0  0  0
 21 41  1  0  0  0  0
 22 23  1  0  0  0  0
 23 24  1  0  0  0  0
 23 28  2  0  0  0  0
 24 25  2  0  0  0  0
 24 42  1  0  0  0  0
 25 26  1  0  0  0  0
 25 43  1  0  0  0  0
 26 27  2  0  0  0  0
 26 44  1  0  0  0  0
 27 28  1  0  0  0  0
 27 45  1  0  0  0  0
 28 46  1  0  0  0  0
M  END
> <Molecule name>
670762

> <Activity>
1

$$$$
667047
  MOE2011           2D

 51 54  0  0  1  0  0  0  0  0999 V2000
    2.9750   -2.4980    0.0000 C   0  0  3  0  0  0  0  0  0  0  0  0
    2.0910   -2.5900    0.0000 C   0  0  0  0  0  0  0  0  0  0  0  0
    3.1620   -1.6290    0.0000 C   0  0  3  0  0  0  0  0  0  0  0  0
    3.9340   -1.1750    0.0000 C   0  0  0  0  0  0  0  0  0  0  0  0
    3.9200   -0.2800    0.0000 C   0  0  0  0  0  0  0  0  0  0  0  0
    3.1350    0.1500    0.0000 C   0  0  3  0  0  0  0  0  0  0  0  0
    2.3880   -1.1810    0.0000 C   0  0  3  0  0  0  0  0  0  0  0  0
    2.3940   -0.2860    0.0000 C   0  0  3  0  0  0  0  0  0  0  0  0
    3.1220    1.0090    0.0000 C   0  0  0  0  0  0  0  0  0  0  0  0
    4.5510    2.6590    0.0000 C   0  0  0  0  0  0  0  0  0  0  0  0
    3.8360    2.2460    0.0000 C   0  0  0  0  0  0  0  0  0  0  0  0
    3.8360    1.4220    0.0000 C   0  0  0  0  0  0  0  0  0  0  0  0
    1.7280   -1.7780    0.0000 C   0  0  0  0  0  0  0  0  0  0  0  0
    3.1220    2.6590    0.0000 C   0  0  0  0  0  0  0  0  0  0  0  0
    2.4070    1.4220    0.0000 C   0  0  0  0  0  0  0  0  0  0  0  0
    1.6500    0.1440    0.0000 C   0  0  0  0  0  0  0  0  0  0  0  0
    1.6570    1.0030    0.0000 C   0  0  0  0  0  0  0  0  0  0  0  0
    2.4070    2.2460    0.0000 C   0  0  0  0  0  0  0  0  0  0  0  0
    3.8770   -2.0410    0.0000 C   0  0  0  0  0  0  0  0  0  0  0  0
    3.1220    3.4840    0.0000 O   0  0  0  0  0  0  0  0  0  0  0  0
    3.5260   -3.1120    0.0000 O   0  0  0  0  0  0  0  0  0  0  0  0
    5.2650    2.2460    0.0000 C   0  0  0  0  0  0  0  0  0  0  0  0
    5.9800    2.6590    0.0000 C   0  0  0  0  0  0  0  0  0  0  0  0
    2.7910   -2.9760    0.0000 H   0  0  0  0  0  0  0  0  0  0  0  0
    1.6040   -2.7490    0.0000 H   0  0  0  0  0  0  0  0  0  0  0  0
    2.1960   -3.0900    0.0000 H   0  0  0  0  0  0  0  0  0  0  0  0
    4.1140   -1.6530    0.0000 H   0  0  0  0  0  0  0  0  0  0  0  0
    4.4370   -1.0790    0.0000 H   0  0  0  0  0  0  0  0  0  0  0  0
    4.4250   -0.3600    0.0000 H   0  0  0  0  0  0  0  0  0  0  0  0
    4.0850    0.2050    0.0000 H   0  0  0  0  0  0  0  0  0  0  0  0
    3.1430   -0.3610    0.0000 H   0  0  0  0  0  0  0  0  0  0  0  0
    1.9210   -0.9720    0.0000 H   0  0  0  0  0  0  0  0  0  0  0  0
    2.3920    0.2260    0.0000 H   0  0  0  0  0  0  0  0  0  0  0  0
    4.5510    3.1700    0.0000 H   0  0  0  0  0  0  0  0  0  0  0  0
    4.2790    1.1660    0.0000 H   0  0  0  0  0  0  0  0  0  0  0  0
    1.4260   -1.3650    0.0000 H   0  0  0  0  0  0  0  0  0  0  0  0
    1.2850   -2.0340    0.0000 H   0  0  0  0  0  0  0  0  0  0  0  0
    1.1470    0.2350    0.0000 H   0  0  0  0  0  0  0  0  0  0  0  0
    1.4740   -0.3370    0.0000 H   0  0  0  0  0  0  0  0  0  0  0  0
    1.4880    1.4860    0.0000 H   0  0  0  0  0  0  0  0  0  0  0  0
    1.1520    0.9200    0.0000 H   0  0  0  0  0  0  0  0  0  0  0  0
    1.9640    2.5020    0.0000 H   0  0  0  0  0  0  0  0  0  0  0  0
    3.6210   -2.4840    0.0000 H   0  0  0  0  0  0  0  0  0  0  0  0
    4.3200   -2.2970    0.0000 H   0  0  0  0  0  0  0  0  0  0  0  0
    4.1320   -1.5980    0.0000 H   0  0  0  0  0  0  0  0  0  0  0  0
    2.6790    3.7400    0.0000 H   0  0  0  0  0  0  0  0  0  0  0  0
    3.3680   -3.5990    0.0000 H   0  0  0  0  0  0  0  0  0  0  0  0
    5.2650    1.7350    0.0000 H   0  0  0  0  0  0  0  0  0  0  0  0
    6.2350    2.2160    0.0000 H   0  0  0  0  0  0  0  0  0  0  0  0
    6.4230    2.9150    0.0000 H   0  0  0  0  0  0  0  0  0  0  0  0
    5.7240    3.1020    0.0000 H   0  0  0  0  0  0  0  0  0  0  0  0
  1  2  1  0  0  0  0
  1  3  1  0  0  0  0
  1 21  1  0  0  0  0
  1 24  1  0  0  0  0
  2 13  1  0  0  0  0
  2 25  1  0  0  0  0
  2 26  1  0  0  0  0
  3  4  1  0  0  0  0
  3  7  1  0  0  0  0
  3 19  1  0  0  0  0
  4  5  1  0  0  0  0
  4 27  1  0  0  0  0
  4 28  1  0  0  0  0
  5  6  1  0  0  0  0
  5 29  1  0  0  0  0
  5 30  1  0  0  0  0
  6  8  1  0  0  0  0
  6  9  1  0  0  0  0
  6 31  1  0  0  0  0
  7  8  1  0  0  0  0
  7 13  1  0  0  0  0
  7 32  1  0  0  0  0
  8 16  1  0  0  0  0
  8 33  1  0  0  0  0
  9 12  1  0  0  0  0
  9 15  2  0  0  0  0
 10 11  1  0  0  0  0
 10 22  2  0  0  0  0
 10 34  1  0  0  0  0
 11 12  2  0  0  0  0
 11 14  1  0  0  0  0
 12 35  1  0  0  0  0
 13 36  1  0  0  0  0
 13 37  1  0  0  0  0
 14 18  2  0  0  0  0
 14 20  1  0  0  0  0
 15 17  1  0  0  0  0
 15 18  1  0  0  0  0
 16 17  1  0  0  0  0
 16 38  1  0  0  0  0
 16 39  1  0  0  0  0
 17 40  1  0  0  0  0
 17 41  1  0  0  0  0
 18 42  1  0  0  0  0
 19 43  1  0  0  0  0
 19 44  1  0  0  0  0
 19 45  1  0  0  0  0
 20 46  1  0  0  0  0
 21 47  1  0  0  0  0
 22 23  1  0  0  0  0
 22 48  1  0  0  0  0
 23 49  1  0  0  0  0
 23 50  1  0  0  0  0
 23 51  1  0  0  0  0
M  END
> <Molecule name>
667047

> <Activity>
1

$$$$
322921
  MOE2011           2D

 56 61  0  0  0  0  0  0  0  0999 V2000
    1.6500   -3.4170    0.0000 C   0  0  0  0  0  0  0  0  0  0  0  0
    2.0620   -2.7030    0.0000 N   0  0  0  0  0  0  0  0  0  0  0  0
    2.8880   -2.7030    0.0000 C   0  0  0  0  0  0  0  0  0  0  0  0
    3.3000   -1.9880    0.0000 C   0  0  0  0  0  0  0  0  0  0  0  0
    2.8880   -1.2740    0.0000 N   0  0  0  0  0  0  0  0  0  0  0  0
    3.3000   -0.5590    0.0000 C   0  0  0  0  0  0  0  0  0  0  0  0
    6.1390    1.5560    0.0000 C   0  0  0  0  0  0  0  0  0  0  0  0
    5.4240    1.1440    0.0000 C   0  0  0  0  0  0  0  0  0  0  0  0
    5.3400    0.3280    0.0000 N   0  0  0  0  0  0  0  0  0  0  0  0
    4.5380    0.1550    0.0000 C   0  0  0  0  0  0  0  0  0  0  0  0
    4.1250   -0.5590    0.0000 C   0  0  0  0  0  0  0  0  0  0  0  0
    8.8300    1.9680    0.0000 C   0  0  0  0  0  0  0  0  0  0  0  0
    8.3480    2.6330    0.0000 N   0  0  0  0  0  0  0  0  0  0  0  0
    7.5680    2.3810    0.0000 C   0  0  0  0  0  0  0  0  0  0  0  0
    7.5680    1.5560    0.0000 C   0  0  0  0  0  0  0  0  0  0  0  0
    6.8530    1.1440    0.0000 C   0  0  0  0  0  0  0  0  0  0  0  0
    8.3480    1.3050    0.0000 N   0  0  0  0  0  0  0  0  0  0  0  0
    9.6550    1.9680    0.0000 C   0  0  0  0  0  0  0  0  0  0  0  0
   10.0680    1.2540    0.0000 C   0  0  0  0  0  0  0  0  0  0  0  0
   10.8930    1.2540    0.0000 C   0  0  0  0  0  0  0  0  0  0  0  0
   11.3050    1.9680    0.0000 C   0  0  0  0  0  0  0  0  0  0  0  0
   12.1300    1.9680    0.0000 O   0  0  0  0  0  0  0  0  0  0  0  0
   10.8930    2.6830    0.0000 C   0  0  0  0  0  0  0  0  0  0  0  0
   10.0680    2.6830    0.0000 C   0  0  0  0  0  0  0  0  0  0  0  0
    6.8530    2.7940    0.0000 C   0  0  0  0  0  0  0  0  0  0  0  0
    6.1390    2.3810    0.0000 C   0  0  0  0  0  0  0  0  0  0  0  0
    4.6750    1.4780    0.0000 N   0  0  0  0  0  0  0  0  0  0  0  0
    4.1250    0.8700    0.0000 C   0  0  0  0  0  0  0  0  0  0  0  0
    3.3000    0.8700    0.0000 C   0  0  0  0  0  0  0  0  0  0  0  0
    2.8880    0.1550    0.0000 C   0  0  0  0  0  0  0  0  0  0  0  0
    1.6500   -1.9880    0.0000 C   0  0  0  0  0  0  0  0  0  0  0  0
    2.0620   -1.2740    0.0000 C   0  0  0  0  0  0  0  0  0  0  0  0
    0.9360   -3.0050    0.0000 H   0  0  0  0  0  0  0  0  0  0  0  0
    1.2380   -4.1320    0.0000 H   0  0  0  0  0  0  0  0  0  0  0  0
    2.3640   -3.8300    0.0000 H   0  0  0  0  0  0  0  0  0  0  0  0
    2.9160   -3.5270    0.0000 H   0  0  0  0  0  0  0  0  0  0  0  0
    3.5870   -3.1400    0.0000 H   0  0  0  0  0  0  0  0  0  0  0  0
    4.0280   -2.3760    0.0000 H   0  0  0  0  0  0  0  0  0  0  0  0
    4.0280   -1.6010    0.0000 H   0  0  0  0  0  0  0  0  0  0  0  0
    5.9540   -0.2220    0.0000 H   0  0  0  0  0  0  0  0  0  0  0  0
    4.5380   -1.2740    0.0000 H   0  0  0  0  0  0  0  0  0  0  0  0
    6.8530    0.3180    0.0000 H   0  0  0  0  0  0  0  0  0  0  0  0
    8.6050    0.5210    0.0000 H   0  0  0  0  0  0  0  0  0  0  0  0
    9.6550    0.5400    0.0000 H   0  0  0  0  0  0  0  0  0  0  0  0
   11.3050    0.5400    0.0000 H   0  0  0  0  0  0  0  0  0  0  0  0
   12.5430    1.2540    0.0000 H   0  0  0  0  0  0  0  0  0  0  0  0
   11.3050    3.3970    0.0000 H   0  0  0  0  0  0  0  0  0  0  0  0
    9.6550    3.3970    0.0000 H   0  0  0  0  0  0  0  0  0  0  0  0
    6.8530    3.6180    0.0000 H   0  0  0  0  0  0  0  0  0  0  0  0
    5.4240    2.7940    0.0000 H   0  0  0  0  0  0  0  0  0  0  0  0
    2.8880    1.5840    0.0000 H   0  0  0  0  0  0  0  0  0  0  0  0
    2.0630    0.1550    0.0000 H   0  0  0  0  0  0  0  0  0  0  0  0
    0.9220   -2.3760    0.0000 H   0  0  0  0  0  0  0  0  0  0  0  0
    0.9220   -1.6010    0.0000 H   0  0  0  0  0  0  0  0  0  0  0  0
    2.0340   -0.4490    0.0000 H   0  0  0  0  0  0  0  0  0  0  0  0
    1.3630   -0.8370    0.0000 H   0  0  0  0  0  0  0  0  0  0  0  0
  1  2  1  0  0  0  0
  1 33  1  0  0  0  0
  1 34  1  0  0  0  0
  1 35  1  0  0  0  0
  2  3  1  0  0  0  0
  2 31  1  0  0  0  0
  3  4  1  0  0  0  0
  3 36  1  0  0  0  0
  3 37  1  0  0  0  0
  4  5  1  0  0  0  0
  4 38  1  0  0  0  0
  4 39  1  0  0  0  0
  5  6  1  0  0  0  0
  5 32  1  0  0  0  0
  6 11  2  0  0  0  0
  6 30  1  0  0  0  0
  7  8  1  0  0  0  0
  7 16  1  0  0  0  0
  7 26  2  0  0  0  0
  8  9  1  0  0  0  0
  8 27  2  0  0  0  0
  9 10  1  0  0  0  0
  9 40  1  0  0  0  0
 10 11  1  0  0  0  0
 10 28  2  0  0  0  0
 11 41  1  0  0  0  0
 12 13  2  0  0  0  0
 12 17  1  0  0  0  0
 12 18  1  0  0  0  0
 13 14  1  0  0  0  0
 14 15  1  0  0  0  0
 14 25  2  0  0  0  0
 15 16  2  0  0  0  0
 15 17  1  0  0  0  0
 16 42  1  0  0  0  0
 17 43  1  0  0  0  0
 18 19  1  0  0  0  0
 18 24  2  0  0  0  0
 19 20  2  0  0  0  0
 19 44  1  0  0  0  0
 20 21  1  0  0  0  0
 20 45  1  0  0  0  0
 21 22  1  0  0  0  0
 21 23  2  0  0  0  0
 22 46  1  0  0  0  0
 23 24  1  0  0  0  0
 23 47  1  0  0  0  0
 24 48  1  0  0  0  0
 25 26  1  0  0  0  0
 25 49  1  0  0  0  0
 26 50  1  0  0  0  0
 27 28  1  0  0  0  0
 28 29  1  0  0  0  0
 29 30  2  0  0  0  0
 29 51  1  0  0  0  0
 30 52  1  0  0  0  0
 31 32  1  0  0  0  0
 31 53  1  0  0  0  0
 31 54  1  0  0  0  0
 32 55  1  0  0  0  0
 32 56  1  0  0  0  0
M  END
> <Molecule name>
322921

> <Activity>
1

$$$$
374979
  MOE2011           2D

 58 60  0  0  1  0  0  0  0  0999 V2000
    7.5460    0.2590    0.0000 C   0  0  0  0  0  0  0  0  0  0  0  0
    6.8180    0.6800    0.0000 C   0  0  0  0  0  0  0  0  0  0  0  0
    6.0900    0.2590    0.0000 O   0  0  0  0  0  0  0  0  0  0  0  0
    5.3610    0.6800    0.0000 C   0  0  0  0  0  0  0  0  0  0  0  0
    4.6330    0.2590    0.0000 C   0  0  0  0  0  0  0  0  0  0  0  0
    3.9040    0.6800    0.0000 C   0  0  0  0  0  0  0  0  0  0  0  0
    3.9040    1.5210    0.0000 C   0  0  0  0  0  0  0  0  0  0  0  0
    4.6330    1.9410    0.0000 C   0  0  0  0  0  0  0  0  0  0  0  0
    5.3610    1.5210    0.0000 C   0  0  0  0  0  0  0  0  0  0  0  0
    6.8180    3.2030    0.0000 C   0  0  0  0  0  0  0  0  0  0  0  0
    6.0900    2.7820    0.0000 C   0  0  0  0  0  0  0  0  0  0  0  0
    6.0900    1.9410    0.0000 O   0  0  0  0  0  0  0  0  0  0  0  0
    5.3610    3.2030    0.0000 O   0  0  0  0  0  0  0  0  0  0  0  0
    3.9040    3.2030    0.0000 C   0  0  0  0  0  0  0  0  0  0  0  0
    4.6330    2.7820    0.0000 O   0  0  0  0  0  0  0  0  0  0  0  0
    2.1030   -1.8250    0.0000 C   0  0  0  0  0  0  0  0  0  0  0  0
    2.9440   -1.8250    0.0000 N   0  0  0  0  0  0  0  0  0  0  0  0
    3.3640   -1.0970    0.0000 C   0  0  3  0  0  0  0  0  0  0  0  0
    2.8980   -0.4160    0.0000 C   0  0  0  0  0  0  0  0  0  0  0  0
    3.1390    0.3730    0.0000 C   0  0  0  0  0  0  0  0  0  0  0  0
    1.6820   -2.5540    0.0000 C   0  0  0  0  0  0  0  0  0  0  0  0
    1.6820   -1.0970    0.0000 O   0  0  0  0  0  0  0  0  0  0  0  0
    4.7500   -0.5580    0.0000 C   0  0  0  0  0  0  0  0  0  0  0  0
    4.1870   -1.1600    0.0000 C   0  0  0  0  0  0  0  0  0  0  0  0
    5.5560   -0.6270    0.0000 C   0  0  0  0  0  0  0  0  0  0  0  0
    6.0070   -1.2990    0.0000 C   0  0  0  0  0  0  0  0  0  0  0  0
    5.7640   -2.0710    0.0000 C   0  0  0  0  0  0  0  0  0  0  0  0
    5.0100   -2.3640    0.0000 C   0  0  0  0  0  0  0  0  0  0  0  0
    4.9460   -3.2030    0.0000 O   0  0  0  0  0  0  0  0  0  0  0  0
    4.3100   -1.9600    0.0000 C   0  0  0  0  0  0  0  0  0  0  0  0
    7.1830   -2.4000    0.0000 C   0  0  0  0  0  0  0  0  0  0  0  0
    6.3790   -2.6450    0.0000 S   0  0  0  0  0  0  0  0  0  0  0  0
    6.8180    1.5210    0.0000 O   0  0  0  0  0  0  0  0  0  0  0  0
    7.2860   -0.1930    0.0000 H   0  0  0  0  0  0  0  0  0  0  0  0
    7.9980   -0.0020    0.0000 H   0  0  0  0  0  0  0  0  0  0  0  0
    7.8070    0.7110    0.0000 H   0  0  0  0  0  0  0  0  0  0  0  0
    3.4530    1.7810    0.0000 H   0  0  0  0  0  0  0  0  0  0  0  0
    7.0790    2.7510    0.0000 H   0  0  0  0  0  0  0  0  0  0  0  0
    7.2700    3.4640    0.0000 H   0  0  0  0  0  0  0  0  0  0  0  0
    6.5570    3.6540    0.0000 H   0  0  0  0  0  0  0  0  0  0  0  0
    4.1650    3.6540    0.0000 H   0  0  0  0  0  0  0  0  0  0  0  0
    3.4530    3.4640    0.0000 H   0  0  0  0  0  0  0  0  0  0  0  0
    3.6440    2.7510    0.0000 H   0  0  0  0  0  0  0  0  0  0  0  0
    3.2040   -2.2770    0.0000 H   0  0  0  0  0  0  0  0  0  0  0  0
    2.8430   -1.1170    0.0000 H   0  0  0  0  0  0  0  0  0  0  0  0
    2.4460   -0.1560    0.0000 H   0  0  0  0  0  0  0  0  0  0  0  0
    2.5450   -0.7990    0.0000 H   0  0  0  0  0  0  0  0  0  0  0  0
    3.0580    0.8880    0.0000 H   0  0  0  0  0  0  0  0  0  0  0  0
    2.6180    0.4100    0.0000 H   0  0  0  0  0  0  0  0  0  0  0  0
    1.2300   -2.2930    0.0000 H   0  0  0  0  0  0  0  0  0  0  0  0
    1.4210   -3.0060    0.0000 H   0  0  0  0  0  0  0  0  0  0  0  0
    2.1340   -2.8140    0.0000 H   0  0  0  0  0  0  0  0  0  0  0  0
    5.8210   -0.1780    0.0000 H   0  0  0  0  0  0  0  0  0  0  0  0
    6.5240   -1.2250    0.0000 H   0  0  0  0  0  0  0  0  0  0  0  0
    3.8790   -2.2540    0.0000 H   0  0  0  0  0  0  0  0  0  0  0  0
    7.3350   -2.8990    0.0000 H   0  0  0  0  0  0  0  0  0  0  0  0
    7.6820   -2.2490    0.0000 H   0  0  0  0  0  0  0  0  0  0  0  0
    7.0320   -1.9020    0.0000 H   0  0  0  0  0  0  0  0  0  0  0  0
  1  2  1  0  0  0  0
  1 34  1  0  0  0  0
  1 35  1  0  0  0  0
  1 36  1  0  0  0  0
  2  3  1  0  0  0  0
  2 33  2  0  0  0  0
  3  4  1  0  0  0  0
  4  5  1  0  0  0  0
  4  9  2  0  0  0  0
  5  6  2  0  0  0  0
  5 23  1  0  0  0  0
  6  7  1  0  0  0  0
  6 20  1  0  0  0  0
  7  8  2  0  0  0  0
  7 37  1  0  0  0  0
  8  9  1  0  0  0  0
  8 15  1  0  0  0  0
  9 12  1  0  0  0  0
 10 11  1  0  0  0  0
 10 38  1  0  0  0  0
 10 39  1  0  0  0  0
 10 40  1  0  0  0  0
 11 12  1  0  0  0  0
 11 13  2  0  0  0  0
 14 15  1  0  0  0  0
 14 41  1  0  0  0  0
 14 42  1  0  0  0  0
 14 43  1  0  0  0  0
 16 17  1  0  0  0  0
 16 21  1  0  0  0  0
 16 22  2  0  0  0  0
 17 18  1  0  0  0  0
 17 44  1  0  0  0  0
 18 19  1  0  0  0  0
 18 24  1  0  0  0  0
 18 45  1  0  0  0  0
 19 20  1  0  0  0  0
 19 46  1  0  0  0  0
 19 47  1  0  0  0  0
 20 48  1  0  0  0  0
 20 49  1  0  0  0  0
 21 50  1  0  0  0  0
 21 51  1  0  0  0  0
 21 52  1  0  0  0  0
 23 24  1  0  0  0  0
 23 25  2  0  0  0  0
 24 30  2  0  0  0  0
 25 26  1  0  0  0  0
 25 53  1  0  0  0  0
 26 27  2  0  0  0  0
 26 54  1  0  0  0  0
 27 28  1  0  0  0  0
 27 32  1  0  0  0  0
 28 29  2  0  0  0  0
 28 30  1  0  0  0  0
 30 55  1  0  0  0  0
 31 32  1  0  0  0  0
 31 56  1  0  0  0  0
 31 57  1  0  0  0  0
 31 58  1  0  0  0  0
M  END
> <Molecule name>
374979

> <Activity>
1

$$$$
628939
  MOE2011           2D

 26 29  0  0  0  0  0  0  0  0999 V2000
    1.6170    1.1860    0.0000 O   0  0  0  0  0  0  0  0  0  0  0  0
    2.3210    0.7900    0.0000 C   0  0  0  0  0  0  0  0  0  0  0  0
    3.0470    1.2160    0.0000 C   0  0  0  0  0  0  0  0  0  0  0  0
    3.0340    2.0940    0.0000 C   0  0  0  0  0  0  0  0  0  0  0  0
    3.7890    2.5370    0.0000 C   0  0  0  0  0  0  0  0  0  0  0  0
    4.5490    2.0990    0.0000 C   0  0  0  0  0  0  0  0  0  0  0  0
    4.5420    1.2220    0.0000 C   0  0  0  0  0  0  0  0  0  0  0  0
    3.7760    0.7950    0.0000 C   0  0  0  0  0  0  0  0  0  0  0  0
    3.7700   -0.0470    0.0000 C   0  0  0  0  0  0  0  0  0  0  0  0
    4.4650   -0.4590    0.0000 O   0  0  0  0  0  0  0  0  0  0  0  0
    3.0340   -0.4560    0.0000 C   0  0  0  0  0  0  0  0  0  0  0  0
    2.3340   -0.0520    0.0000 C   0  0  0  0  0  0  0  0  0  0  0  0
    1.6340   -0.4560    0.0000 C   0  0  0  0  0  0  0  0  0  0  0  0
    1.6340   -1.2640    0.0000 C   0  0  0  0  0  0  0  0  0  0  0  0
    2.3340   -1.6680    0.0000 C   0  0  0  0  0  0  0  0  0  0  0  0
    3.0340   -1.2640    0.0000 C   0  0  0  0  0  0  0  0  0  0  0  0
    2.5030   -2.4540    0.0000 C   0  0  0  0  0  0  0  0  0  0  0  0
    3.3030   -2.5370    0.0000 O   0  0  0  0  0  0  0  0  0  0  0  0
    3.6300   -1.8040    0.0000 N   0  0  0  0  0  0  0  0  0  0  0  0
    2.5970    2.3380    0.0000 H   0  0  0  0  0  0  0  0  0  0  0  0
    3.7880    3.0380    0.0000 H   0  0  0  0  0  0  0  0  0  0  0  0
    4.9840    2.3480    0.0000 H   0  0  0  0  0  0  0  0  0  0  0  0
    4.9730    0.9670    0.0000 H   0  0  0  0  0  0  0  0  0  0  0  0
    1.2000   -0.2050    0.0000 H   0  0  0  0  0  0  0  0  0  0  0  0
    1.2000   -1.5150    0.0000 H   0  0  0  0  0  0  0  0  0  0  0  0
    2.1690   -2.8270    0.0000 H   0  0  0  0  0  0  0  0  0  0  0  0
  1  2  2  0  0  0  0
  2  3  1  0  0  0  0
  2 12  1  0  0  0  0
  3  4  1  0  0  0  0
  3  8  2  0  0  0  0
  4  5  2  0  0  0  0
  4 20  1  0  0  0  0
  5  6  1  0  0  0  0
  5 21  1  0  0  0  0
  6  7  2  0  0  0  0
  6 22  1  0  0  0  0
  7  8  1  0  0  0  0
  7 23  1  0  0  0  0
  8  9  1  0  0  0  0
  9 10  2  0  0  0  0
  9 11  1  0  0  0  0
 11 12  2  0  0  0  0
 11 16  1  0  0  0  0
 12 13  1  0  0  0  0
 13 14  2  0  0  0  0
 13 24  1  0  0  0  0
 14 15  1  0  0  0  0
 14 25  1  0  0  0  0
 15 16  1  0  0  0  0
 15 17  2  0  0  0  0
 16 19  2  0  0  0  0
 17 18  1  0  0  0  0
 17 26  1  0  0  0  0
 18 19  1  0  0  0  0
M  END
> <Molecule name>
628939

> <Activity>
1

$$$$
656239
  MOE2011           2D

 20 22  0  0  0  0  0  0  0  0999 V2000
    1.7140    0.2960    0.0000 O   0  0  0  0  0  0  0  0  0  0  0  0
    2.3540   -0.1800    0.0000 C   0  0  0  0  0  0  0  0  0  0  0  0
    2.2600   -1.0050    0.0000 C   0  0  0  0  0  0  0  0  0  0  0  0
    2.9320   -1.4930    0.0000 C   0  0  0  0  0  0  0  0  0  0  0  0
    3.6880   -1.1490    0.0000 C   0  0  0  0  0  0  0  0  0  0  0  0
    3.7620   -0.3220    0.0000 C   0  0  0  0  0  0  0  0  0  0  0  0
    3.1170    0.1460    0.0000 C   0  0  0  0  0  0  0  0  0  0  0  0
    3.3640    0.9040    0.0000 C   0  0  0  0  0  0  0  0  0  0  0  0
    4.1610    0.9040    0.0000 C   0  0  0  0  0  0  0  0  0  0  0  0
    4.4070    0.1460    0.0000 S   0  0  0  0  0  0  0  0  0  0  0  0
    5.4220    1.4660    0.0000 O   0  0  0  0  0  0  0  0  0  0  0  0
    4.6290    1.5490    0.0000 C   0  0  0  0  0  0  0  0  0  0  0  0
    4.3380   -1.6100    0.0000 O   0  0  0  0  0  0  0  0  0  0  0  0
    1.5940   -1.4920    0.0000 C   0  0  0  0  0  0  0  0  0  0  0  0
    1.8500   -2.2760    0.0000 C   0  0  0  0  0  0  0  0  0  0  0  0
    2.6750   -2.2770    0.0000 S   0  0  0  0  0  0  0  0  0  0  0  0
    3.0740    1.3040    0.0000 H   0  0  0  0  0  0  0  0  0  0  0  0
    4.4280    2.0010    0.0000 H   0  0  0  0  0  0  0  0  0  0  0  0
    1.1240   -1.3400    0.0000 H   0  0  0  0  0  0  0  0  0  0  0  0
    1.5590   -2.6770    0.0000 H   0  0  0  0  0  0  0  0  0  0  0  0
  1  2  2  0  0  0  0
  2  3  1  0  0  0  0
  2  7  1  0  0  0  0
  3  4  2  0  0  0  0
  3 14  1  0  0  0  0
  4  5  1  0  0  0  0
  4 16  1  0  0  0  0
  5  6  1  0  0  0  0
  5 13  2  0  0  0  0
  6  7  2  0  0  0  0
  6 10  1  0  0  0  0
  7  8  1  0  0  0  0
  8  9  2  0  0  0  0
  8 17  1  0  0  0  0
  9 10  1  0  0  0  0
  9 12  1  0  0  0  0
 11 12  2  0  0  0  0
 12 18  1  0  0  0  0
 14 15  2  0  0  0  0
 14 19  1  0  0  0  0
 15 16  1  0  0  0  0
 15 20  1  0  0  0  0
M  END
> <Molecule name>
656239

> <Activity>
1

$$$$
623758
  MOE2011           2D

 35 38  0  0  1  0  0  0  0  0999 V2000
    3.8070    1.9110    0.0000 O   0  0  0  0  0  0  0  0  0  0  0  0
    3.8160    1.0860    0.0000 C   0  0  0  0  0  0  0  0  0  0  0  0
    3.0790    0.6450    0.0000 C   0  0  0  0  0  0  0  0  0  0  0  0
    2.3640    1.0580    0.0000 C   0  0  0  0  0  0  0  0  0  0  0  0
    1.6500    0.6450    0.0000 C   0  0  0  0  0  0  0  0  0  0  0  0
    1.6500   -0.1800    0.0000 C   0  0  0  0  0  0  0  0  0  0  0  0
    2.3640   -0.5920    0.0000 C   0  0  0  0  0  0  0  0  0  0  0  0
    3.0790   -0.1800    0.0000 C   0  0  0  0  0  0  0  0  0  0  0  0
    3.8160   -0.6210    0.0000 C   0  0  0  0  0  0  0  0  0  0  0  0
    3.8070   -1.4460    0.0000 O   0  0  0  0  0  0  0  0  0  0  0  0
    4.5640   -0.1970    0.0000 C   0  0  0  0  0  0  0  0  0  0  0  0
    4.5640    0.6620    0.0000 C   0  0  0  0  0  0  0  0  0  0  0  0
    5.3780   -0.4590    0.0000 N   0  0  0  0  0  0  0  0  0  0  0  0
    5.8790    0.2330    0.0000 C   0  0  0  0  0  0  0  0  0  0  0  0
    5.3780    0.9240    0.0000 S   0  0  0  0  0  0  0  0  0  0  0  0
    6.7040    0.2330    0.0000 N   0  0  0  0  0  0  0  0  0  0  0  0
    7.1170   -0.4820    0.0000 C   0  0  0  0  0  0  0  0  0  0  0  0
    6.7040   -1.1960    0.0000 C   0  0  0  0  0  0  0  0  0  0  0  0
    7.1170   -1.9110    0.0000 C   0  0  0  0  0  0  0  0  0  0  0  0
    7.9420   -1.9110    0.0000 C   0  0  0  0  0  0  0  0  0  0  0  0
    8.3540   -1.1960    0.0000 C   0  0  0  0  0  0  0  0  0  0  0  0
    7.9420   -0.4820    0.0000 C   0  0  0  0  0  0  0  0  0  0  0  0
    8.3540    0.2330    0.0000 C   0  0  0  0  0  0  0  0  0  0  0  0
    2.3640    1.8830    0.0000 H   0  0  0  0  0  0  0  0  0  0  0  0
    0.9360    1.0580    0.0000 H   0  0  0  0  0  0  0  0  0  0  0  0
    0.9360   -0.5920    0.0000 H   0  0  0  0  0  0  0  0  0  0  0  0
    2.3640   -1.4170    0.0000 H   0  0  0  0  0  0  0  0  0  0  0  0
    7.1170    0.9470    0.0000 H   0  0  0  0  0  0  0  0  0  0  0  0
    5.8790   -1.1960    0.0000 H   0  0  0  0  0  0  0  0  0  0  0  0
    6.7040   -2.6250    0.0000 H   0  0  0  0  0  0  0  0  0  0  0  0
    8.3540   -2.6250    0.0000 H   0  0  0  0  0  0  0  0  0  0  0  0
    9.1790   -1.1960    0.0000 H   0  0  0  0  0  0  0  0  0  0  0  0
    9.0690   -0.1800    0.0000 H   0  0  0  0  0  0  0  0  0  0  0  0
    8.7670    0.9470    0.0000 H   0  0  0  0  0  0  0  0  0  0  0  0
    7.6400    0.6450    0.0000 H   0  0  0  0  0  0  0  0  0  0  0  0
  1  2  2  0  0  0  0
  2  3  1  0  0  0  0
  2 12  1  0  0  0  0
  3  4  1  0  0  0  0
  3  8  2  0  0  0  0
  4  5  2  0  0  0  0
  4 24  1  0  0  0  0
  5  6  1  0  0  0  0
  5 25  1  0  0  0  0
  6  7  2  0  0  0  0
  6 26  1  0  0  0  0
  7  8  1  0  0  0  0
  7 27  1  0  0  0  0
  8  9  1  0  0  0  0
  9 10  2  0  0  0  0
  9 11  1  0  0  0  0
 11 12  2  0  0  0  0
 11 13  1  0  0  0  0
 12 15  1  0  0  0  0
 13 14  2  0  0  0  0
 14 15  1  0  0  0  0
 14 16  1  0  0  0  0
 16 17  1  0  0  0  0
 16 28  1  0  0  0  0
 17 18  1  0  0  0  0
 17 22  2  0  0  0  0
 18 19  2  0  0  0  0
 18 29  1  0  0  0  0
 19 20  1  0  0  0  0
 19 30  1  0  0  0  0
 20 21  2  0  0  0  0
 20 31  1  0  0  0  0
 21 22  1  0  0  0  0
 21 32  1  0  0  0  0
 22 23  1  0  0  0  0
 23 33  1  0  0  0  0
 23 34  1  0  0  0  0
 23 35  1  0  0  0  0
M  END
> <Molecule name>
623758

> <Activity>
1

$$$$
639513
  MOE2011           2D

 40 41  0  0  1  0  0  0  0  0999 V2000
    5.0990    0.8410    0.0000 C   0  0  0  0  0  0  0  0  0  0  0  0
    4.5480    0.2280    0.0000 C   0  0  0  0  0  0  0  0  0  0  0  0
    3.7930    0.5640    0.0000 C   0  0  0  0  0  0  0  0  0  0  0  0
    3.8800    1.3840    0.0000 C   0  0  0  0  0  0  0  0  0  0  0  0
    4.6870    1.5550    0.0000 C   0  0  3  0  0  0  0  0  0  0  0  0
    5.0230    2.3090    0.0000 C   0  0  0  0  0  0  0  0  0  0  0  0
    3.2670    1.9360    0.0000 O   0  0  0  0  0  0  0  0  0  0  0  0
    3.0790    0.1510    0.0000 C   0  0  0  0  0  0  0  0  0  0  0  0
    3.0790   -0.6740    0.0000 C   0  0  0  0  0  0  0  0  0  0  0  0
    5.8430    2.3960    0.0000 N   0  0  0  0  0  0  0  0  0  0  0  0
    6.1790    3.1490    0.0000 C   0  0  0  0  0  0  0  0  0  0  0  0
    6.3280    1.7280    0.0000 C   0  0  0  0  0  0  0  0  0  0  0  0
    2.3640   -1.0860    0.0000 C   0  0  0  0  0  0  0  0  0  0  0  0
    2.3640   -1.9120    0.0000 C   0  0  0  0  0  0  0  0  0  0  0  0
    3.0790   -2.3240    0.0000 C   0  0  0  0  0  0  0  0  0  0  0  0
    3.7930   -1.9120    0.0000 C   0  0  0  0  0  0  0  0  0  0  0  0
    3.7930   -1.0860    0.0000 C   0  0  0  0  0  0  0  0  0  0  0  0
    1.6500   -2.3240    0.0000 O   0  0  0  0  0  0  0  0  0  0  0  0
    1.6500   -3.1490    0.0000 C   0  0  0  0  0  0  0  0  0  0  0  0
    5.7720    0.3630    0.0000 H   0  0  0  0  0  0  0  0  0  0  0  0
    5.8570    1.1680    0.0000 H   0  0  0  0  0  0  0  0  0  0  0  0
    5.0930   -0.3910    0.0000 H   0  0  0  0  0  0  0  0  0  0  0  0
    4.3010   -0.5600    0.0000 H   0  0  0  0  0  0  0  0  0  0  0  0
    4.2160    2.2330    0.0000 H   0  0  0  0  0  0  0  0  0  0  0  0
    4.2810    2.6710    0.0000 H   0  0  0  0  0  0  0  0  0  0  0  0
    4.9080    3.1260    0.0000 H   0  0  0  0  0  0  0  0  0  0  0  0
    2.3640    0.5640    0.0000 H   0  0  0  0  0  0  0  0  0  0  0  0
    6.9320    2.8130    0.0000 H   0  0  0  0  0  0  0  0  0  0  0  0
    6.5140    3.9030    0.0000 H   0  0  0  0  0  0  0  0  0  0  0  0
    5.4250    3.4850    0.0000 H   0  0  0  0  0  0  0  0  0  0  0  0
    6.0730    0.9430    0.0000 H   0  0  0  0  0  0  0  0  0  0  0  0
    6.8120    1.0600    0.0000 H   0  0  0  0  0  0  0  0  0  0  0  0
    6.9960    2.2120    0.0000 H   0  0  0  0  0  0  0  0  0  0  0  0
    1.6500   -0.6740    0.0000 H   0  0  0  0  0  0  0  0  0  0  0  0
    3.0790   -3.1490    0.0000 H   0  0  0  0  0  0  0  0  0  0  0  0
    4.5080   -2.3240    0.0000 H   0  0  0  0  0  0  0  0  0  0  0  0
    4.6000   -0.9150    0.0000 H   0  0  0  0  0  0  0  0  0  0  0  0
    0.8250   -3.1490    0.0000 H   0  0  0  0  0  0  0  0  0  0  0  0
    1.6500   -3.9740    0.0000 H   0  0  0  0  0  0  0  0  0  0  0  0
    2.4750   -3.1490    0.0000 H   0  0  0  0  0  0  0  0  0  0  0  0
  1  2  1  0  0  0  0
  1  5  1  0  0  0  0
  1 20  1  0  0  0  0
  1 21  1  0  0  0  0
  2  3  1  0  0  0  0
  2 22  1  0  0  0  0
  2 23  1  0  0  0  0
  3  4  1  0  0  0  0
  3  8  2  0  0  0  0
  4  5  1  0  0  0  0
  4  7  2  0  0  0  0
  5  6  1  0  0  0  0
  5 24  1  0  0  0  0
  6 10  1  0  0  0  0
  6 25  1  0  0  0  0
  6 26  1  0  0  0  0
  8  9  1  0  0  0  0
  8 27  1  0  0  0  0
  9 13  1  0  0  0  0
  9 17  2  0  0  0  0
 10 11  1  0  0  0  0
 10 12  1  0  0  0  0
 11 28  1  0  0  0  0
 11 29  1  0  0  0  0
 11 30  1  0  0  0  0
 12 31  1  0  0  0  0
 12 32  1  0  0  0  0
 12 33  1  0  0  0  0
 13 14  2  0  0  0  0
 13 34  1  0  0  0  0
 14 15  1  0  0  0  0
 14 18  1  0  0  0  0
 15 16  2  0  0  0  0
 15 35  1  0  0  0  0
 16 17  1  0  0  0  0
 16 36  1  0  0  0  0
 17 37  1  0  0  0  0
 18 19  1  0  0  0  0
 19 38  1  0  0  0  0
 19 39  1  0  0  0  0
 19 40  1  0  0  0  0
M  END
> <Molecule name>
639513

> <Activity>
1

$$$$
354049
  MOE2011           2D

 56 58  0  0  1  0  0  0  0  0999 V2000
    6.6540    1.1450    0.0000 O   0  0  0  0  0  0  0  0  0  0  0  0
    7.1390    0.4770    0.0000 C   0  0  0  0  0  0  0  0  0  0  0  0
    6.8040   -0.2760    0.0000 O   0  0  0  0  0  0  0  0  0  0  0  0
    5.9830   -0.3630    0.0000 C   0  0  3  0  0  0  0  0  0  0  0  0
    5.8110   -1.1700    0.0000 C   0  0  3  0  0  0  0  0  0  0  0  0
    5.1980   -1.7220    0.0000 C   0  0  3  0  0  0  0  0  0  0  0  0
    3.0490   -1.9480    0.0000 C   0  0  0  0  0  0  0  0  0  0  0  0
    3.6620   -1.3960    0.0000 C   0  0  0  0  0  0  0  0  0  0  0  0
    4.3770   -1.8090    0.0000 C   0  0  0  0  0  0  0  0  0  0  0  0
    2.2640   -1.6940    0.0000 O   0  0  0  0  0  0  0  0  0  0  0  0
    3.3270   -0.6420    0.0000 C   0  0  0  0  0  0  0  0  0  0  0  0
    3.4980    0.1650    0.0000 C   0  0  0  0  0  0  0  0  0  0  0  0
    4.1120    0.7170    0.0000 C   0  0  3  0  0  0  0  0  0  0  0  0
    4.9320    0.8040    0.0000 C   0  0  3  0  0  0  0  0  0  0  0  0
    5.6470    0.3910    0.0000 C   0  0  0  0  0  0  0  0  0  0  0  0
    5.7530    0.8900    0.0000 C   0  0  0  0  0  0  0  0  0  0  0  0
    4.4470    1.4720    0.0000 O   0  0  0  0  0  0  0  0  0  0  0  0
    5.5340   -2.4710    0.0000 O   0  0  0  0  0  0  0  0  0  0  0  0
    6.3490   -2.3840    0.0000 C   0  0  0  0  0  0  0  0  0  0  0  0
    6.5210   -1.5820    0.0000 C   0  0  0  0  0  0  0  0  0  0  0  0
    7.2750   -1.2480    0.0000 C   0  0  0  0  0  0  0  0  0  0  0  0
    6.9010   -2.9980    0.0000 O   0  0  0  0  0  0  0  0  0  0  0  0
    7.9600    0.5640    0.0000 C   0  0  0  0  0  0  0  0  0  0  0  0
    8.2960    1.3170    0.0000 C   0  0  0  0  0  0  0  0  0  0  0  0
    9.1160    1.4040    0.0000 C   0  0  0  0  0  0  0  0  0  0  0  0
    9.4520    2.1570    0.0000 O   0  0  0  0  0  0  0  0  0  0  0  0
   10.2720    2.2440    0.0000 C   0  0  0  0  0  0  0  0  0  0  0  0
   10.6080    2.9980    0.0000 C   0  0  0  0  0  0  0  0  0  0  0  0
   10.7580    1.5760    0.0000 O   0  0  0  0  0  0  0  0  0  0  0  0
    8.4440   -0.1040    0.0000 C   0  0  0  0  0  0  0  0  0  0  0  0
    6.2380    0.0800    0.0000 H   0  0  0  0  0  0  0  0  0  0  0  0
    6.2790   -0.9620    0.0000 H   0  0  0  0  0  0  0  0  0  0  0  0
    4.9430   -2.1660    0.0000 H   0  0  0  0  0  0  0  0  0  0  0  0
    2.8080   -2.4000    0.0000 H   0  0  0  0  0  0  0  0  0  0  0  0
    3.4520   -2.2630    0.0000 H   0  0  0  0  0  0  0  0  0  0  0  0
    4.2700   -2.3090    0.0000 H   0  0  0  0  0  0  0  0  0  0  0  0
    1.8830   -2.0360    0.0000 H   0  0  0  0  0  0  0  0  0  0  0  0
    2.8180   -0.6960    0.0000 H   0  0  0  0  0  0  0  0  0  0  0  0
    3.0550    0.4210    0.0000 H   0  0  0  0  0  0  0  0  0  0  0  0
    3.6970    1.0180    0.0000 H   0  0  0  0  0  0  0  0  0  0  0  0
    6.1560    0.4450    0.0000 H   0  0  0  0  0  0  0  0  0  0  0  0
    5.2670    0.0490    0.0000 H   0  0  0  0  0  0  0  0  0  0  0  0
    5.8070    0.3810    0.0000 H   0  0  0  0  0  0  0  0  0  0  0  0
    6.2620    0.9430    0.0000 H   0  0  0  0  0  0  0  0  0  0  0  0
    5.7000    1.3990    0.0000 H   0  0  0  0  0  0  0  0  0  0  0  0
    7.6880   -1.5490    0.0000 H   0  0  0  0  0  0  0  0  0  0  0  0
    7.3300   -0.7400    0.0000 H   0  0  0  0  0  0  0  0  0  0  0  0
    7.9950    1.7320    0.0000 H   0  0  0  0  0  0  0  0  0  0  0  0
    9.0810    0.8930    0.0000 H   0  0  0  0  0  0  0  0  0  0  0  0
    9.6130    1.2800    0.0000 H   0  0  0  0  0  0  0  0  0  0  0  0
   11.0760    2.7900    0.0000 H   0  0  0  0  0  0  0  0  0  0  0  0
   10.8160    3.4650    0.0000 H   0  0  0  0  0  0  0  0  0  0  0  0
   10.1410    3.2060    0.0000 H   0  0  0  0  0  0  0  0  0  0  0  0
    8.0310   -0.4050    0.0000 H   0  0  0  0  0  0  0  0  0  0  0  0
    8.7460   -0.5180    0.0000 H   0  0  0  0  0  0  0  0  0  0  0  0
    8.8590    0.1960    0.0000 H   0  0  0  0  0  0  0  0  0  0  0  0
  1  2  2  0  0  0  0
  2  3  1  0  0  0  0
  2 23  1  0  0  0  0
  3  4  1  0  0  0  0
  4  5  1  0  0  0  0
  4 15  1  0  0  0  0
  4 31  1  0  0  0  0
  5  6  1  0  0  0  0
  5 20  1  0  0  0  0
  5 32  1  0  0  0  0
  6  9  1  0  0  0  0
  6 18  1  0  0  0  0
  6 33  1  0  0  0  0
  7  8  1  0  0  0  0
  7 10  1  0  0  0  0
  7 34  1  0  0  0  0
  7 35  1  0  0  0  0
  8  9  2  0  0  0  0
  8 11  1  0  0  0  0
  9 36  1  0  0  0  0
 10 37  1  0  0  0  0
 11 12  2  0  0  0  0
 11 38  1  0  0  0  0
 12 13  1  0  0  0  0
 12 39  1  0  0  0  0
 13 14  1  0  0  0  0
 13 17  1  0  0  0  0
 13 40  1  0  0  0  0
 14 15  1  0  0  0  0
 14 16  1  0  0  0  0
 14 17  1  0  0  0  0
 15 41  1  0  0  0  0
 15 42  1  0  0  0  0
 16 43  1  0  0  0  0
 16 44  1  0  0  0  0
 16 45  1  0  0  0  0
 18 19  1  0  0  0  0
 19 20  1  0  0  0  0
 19 22  2  0  0  0  0
 20 21  2  0  0  0  0
 21 46  1  0  0  0  0
 21 47  1  0  0  0  0
 23 24  2  0  0  0  0
 23 30  1  0  0  0  0
 24 25  1  0  0  0  0
 24 48  1  0  0  0  0
 25 26  1  0  0  0  0
 25 49  1  0  0  0  0
 25 50  1  0  0  0  0
 26 27  1  0  0  0  0
 27 28  1  0  0  0  0
 27 29  2  0  0  0  0
 28 51  1  0  0  0  0
 28 52  1  0  0  0  0
 28 53  1  0  0  0  0
 30 54  1  0  0  0  0
 30 55  1  0  0  0  0
 30 56  1  0  0  0  0
M  END
> <Molecule name>
354049

> <Activity>
1

$$$$
600286
  MOE2011           2D

 35 37  0  0  1  0  0  0  0  0999 V2000
    5.2780    0.6500    0.0000 C   0  0  0  0  0  0  0  0  0  0  0  0
    4.5310    1.0740    0.0000 O   0  0  0  0  0  0  0  0  0  0  0  0
    3.7930    0.6330    0.0000 C   0  0  0  0  0  0  0  0  0  0  0  0
    3.0790    1.0450    0.0000 C   0  0  0  0  0  0  0  0  0  0  0  0
    2.3640    0.6330    0.0000 C   0  0  0  0  0  0  0  0  0  0  0  0
    1.6500    1.0450    0.0000 O   0  0  0  0  0  0  0  0  0  0  0  0
    5.2780   -0.2100    0.0000 C   0  0  3  0  0  0  0  0  0  0  0  0
    5.9910   -0.6240    0.0000 C   0  0  0  0  0  0  0  0  0  0  0  0
    5.9880   -1.4500    0.0000 C   0  0  0  0  0  0  0  0  0  0  0  0
    6.7010   -1.8640    0.0000 C   0  0  0  0  0  0  0  0  0  0  0  0
    7.4170   -1.4550    0.0000 C   0  0  0  0  0  0  0  0  0  0  0  0
    7.4200   -0.6300    0.0000 C   0  0  0  0  0  0  0  0  0  0  0  0
    6.7070   -0.2140    0.0000 C   0  0  0  0  0  0  0  0  0  0  0  0
    8.1300   -1.8700    0.0000 C   0  0  0  0  0  0  0  0  0  0  0  0
    4.5310   -0.6340    0.0000 C   0  0  0  0  0  0  0  0  0  0  0  0
    3.7930   -0.1920    0.0000 C   0  0  0  0  0  0  0  0  0  0  0  0
    3.0790   -0.6050    0.0000 C   0  0  0  0  0  0  0  0  0  0  0  0
    2.3640   -0.1920    0.0000 C   0  0  0  0  0  0  0  0  0  0  0  0
    1.6500   -0.6050    0.0000 O   0  0  0  0  0  0  0  0  0  0  0  0
    5.7830    0.5630    0.0000 H   0  0  0  0  0  0  0  0  0  0  0  0
    5.4510    1.1320    0.0000 H   0  0  0  0  0  0  0  0  0  0  0  0
    3.0790    1.5570    0.0000 H   0  0  0  0  0  0  0  0  0  0  0  0
    1.6500    1.5570    0.0000 H   0  0  0  0  0  0  0  0  0  0  0  0
    5.7220    0.0450    0.0000 H   0  0  0  0  0  0  0  0  0  0  0  0
    5.5440   -1.7040    0.0000 H   0  0  0  0  0  0  0  0  0  0  0  0
    6.6990   -2.3760    0.0000 H   0  0  0  0  0  0  0  0  0  0  0  0
    7.8640   -0.3760    0.0000 H   0  0  0  0  0  0  0  0  0  0  0  0
    6.7090    0.2970    0.0000 H   0  0  0  0  0  0  0  0  0  0  0  0
    7.8720   -2.3120    0.0000 H   0  0  0  0  0  0  0  0  0  0  0  0
    8.5720   -2.1280    0.0000 H   0  0  0  0  0  0  0  0  0  0  0  0
    8.3870   -1.4280    0.0000 H   0  0  0  0  0  0  0  0  0  0  0  0
    4.1970   -1.0200    0.0000 H   0  0  0  0  0  0  0  0  0  0  0  0
    4.8560   -1.0290    0.0000 H   0  0  0  0  0  0  0  0  0  0  0  0
    3.0790   -1.1160    0.0000 H   0  0  0  0  0  0  0  0  0  0  0  0
    1.6500   -1.1160    0.0000 H   0  0  0  0  0  0  0  0  0  0  0  0
  1  2  1  0  0  0  0
  1  7  1  0  0  0  0
  1 20  1  0  0  0  0
  1 21  1  0  0  0  0
  2  3  1  0  0  0  0
  3  4  2  0  0  0  0
  3 16  1  0  0  0  0
  4  5  1  0  0  0  0
  4 22  1  0  0  0  0
  5  6  1  0  0  0  0
  5 18  2  0  0  0  0
  6 23  1  0  0  0  0
  7  8  1  0  0  0  0
  7 15  1  0  0  0  0
  7 24  1  0  0  0  0
  8  9  1  0  0  0  0
  8 13  2  0  0  0  0
  9 10  2  0  0  0  0
  9 25  1  0  0  0  0
 10 11  1  0  0  0  0
 10 26  1  0  0  0  0
 11 12  2  0  0  0  0
 11 14  1  0  0  0  0
 12 13  1  0  0  0  0
 12 27  1  0  0  0  0
 13 28  1  0  0  0  0
 14 29  1  0  0  0  0
 14 30  1  0  0  0  0
 14 31  1  0  0  0  0
 15 16  1  0  0  0  0
 15 32  1  0  0  0  0
 15 33  1  0  0  0  0
 16 17  2  0  0  0  0
 17 18  1  0  0  0  0
 17 34  1  0  0  0  0
 18 19  1  0  0  0  0
 19 35  1  0  0  0  0
M  END
> <Molecule name>
600286

> <Activity>
1

$$$$
665492
  MOE2011           2D

 38 43  0  0  1  0  0  0  0  0999 V2000
    2.2900    0.4100    0.0000 O   0  0  0  0  0  0  0  0  0  0  0  0
    2.2840   -0.4500    0.0000 C   0  0  0  0  0  0  0  0  0  0  0  0
    3.0280   -0.8800    0.0000 C   0  0  0  0  0  0  0  0  0  0  0  0
    2.8480   -1.7140    0.0000 C   0  0  0  0  0  0  0  0  0  0  0  0
    3.3990   -2.3280    0.0000 O   0  0  0  0  0  0  0  0  0  0  0  0
    3.0410    0.8280    0.0000 C   0  0  0  0  0  0  0  0  0  0  0  0
    3.0410    1.6530    0.0000 C   0  0  0  0  0  0  0  0  0  0  0  0
    3.7550    2.0660    0.0000 C   0  0  0  0  0  0  0  0  0  0  0  0
    4.4700    1.6530    0.0000 C   0  0  0  0  0  0  0  0  0  0  0  0
    4.4700    0.8280    0.0000 C   0  0  0  0  0  0  0  0  0  0  0  0
    3.7550    0.4160    0.0000 C   0  0  0  0  0  0  0  0  0  0  0  0
    3.7690   -0.4440    0.0000 C   0  0  3  0  0  0  0  0  0  0  0  0
    4.4880   -0.8480    0.0000 C   0  0  0  0  0  0  0  0  0  0  0  0
    5.1980   -0.4270    0.0000 C   0  0  0  0  0  0  0  0  0  0  0  0
    5.9170   -0.8320    0.0000 C   0  0  0  0  0  0  0  0  0  0  0  0
    5.9260   -1.6570    0.0000 C   0  0  0  0  0  0  0  0  0  0  0  0
    5.2160   -2.0770    0.0000 C   0  0  0  0  0  0  0  0  0  0  0  0
    5.3980   -2.8770    0.0000 O   0  0  0  0  0  0  0  0  0  0  0  0
    6.5410   -2.2000    0.0000 O   0  0  0  0  0  0  0  0  0  0  0  0
    6.2150   -2.9530    0.0000 C   0  0  0  0  0  0  0  0  0  0  0  0
    4.4970   -1.6730    0.0000 C   0  0  0  0  0  0  0  0  0  0  0  0
    5.0780    2.2040    0.0000 O   0  0  0  0  0  0  0  0  0  0  0  0
    4.7440    2.9530    0.0000 C   0  0  0  0  0  0  0  0  0  0  0  0
    3.9280    2.8680    0.0000 O   0  0  0  0  0  0  0  0  0  0  0  0
    1.6500   -1.0230    0.0000 C   0  0  0  0  0  0  0  0  0  0  0  0
    1.9980   -1.8030    0.0000 O   0  0  0  0  0  0  0  0  0  0  0  0
    2.5980    1.9090    0.0000 H   0  0  0  0  0  0  0  0  0  0  0  0
    4.9130    0.5720    0.0000 H   0  0  0  0  0  0  0  0  0  0  0  0
    4.2080   -0.1820    0.0000 H   0  0  0  0  0  0  0  0  0  0  0  0
    5.1920    0.0840    0.0000 H   0  0  0  0  0  0  0  0  0  0  0  0
    6.3570   -0.5710    0.0000 H   0  0  0  0  0  0  0  0  0  0  0  0
    6.1140   -3.4530    0.0000 H   0  0  0  0  0  0  0  0  0  0  0  0
    6.7030   -3.1050    0.0000 H   0  0  0  0  0  0  0  0  0  0  0  0
    4.0570   -1.9340    0.0000 H   0  0  0  0  0  0  0  0  0  0  0  0
    5.2300    3.1100    0.0000 H   0  0  0  0  0  0  0  0  0  0  0  0
    4.6370    3.4530    0.0000 H   0  0  0  0  0  0  0  0  0  0  0  0
    1.3490   -0.6100    0.0000 H   0  0  0  0  0  0  0  0  0  0  0  0
    1.2080   -1.2790    0.0000 H   0  0  0  0  0  0  0  0  0  0  0  0
  1  2  1  0  0  0  0
  1  6  1  0  0  0  0
  2  3  2  0  0  0  0
  2 25  1  0  0  0  0
  3  4  1  0  0  0  0
  3 12  1  0  0  0  0
  4  5  2  0  0  0  0
  4 26  1  0  0  0  0
  6  7  1  0  0  0  0
  6 11  2  0  0  0  0
  7  8  2  0  0  0  0
  7 27  1  0  0  0  0
  8  9  1  0  0  0  0
  8 24  1  0  0  0  0
  9 10  2  0  0  0  0
  9 22  1  0  0  0  0
 10 11  1  0  0  0  0
 10 28  1  0  0  0  0
 11 12  1  0  0  0  0
 12 13  1  0  0  0  0
 12 29  1  0  0  0  0
 13 14  1  0  0  0  0
 13 21  2  0  0  0  0
 14 15  2  0  0  0  0
 14 30  1  0  0  0  0
 15 16  1  0  0  0  0
 15 31  1  0  0  0  0
 16 17  2  0  0  0  0
 16 19  1  0  0  0  0
 17 18  1  0  0  0  0
 17 21  1  0  0  0  0
 18 20  1  0  0  0  0
 19 20  1  0  0  0  0
 20 32  1  0  0  0  0
 20 33  1  0  0  0  0
 21 34  1  0  0  0  0
 22 23  1  0  0  0  0
 23 24  1  0  0  0  0
 23 35  1  0  0  0  0
 23 36  1  0  0  0  0
 25 26  1  0  0  0  0
 25 37  1  0  0  0  0
 25 38  1  0  0  0  0
M  END
> <Molecule name>
665492

> <Activity>
1

$$$$
15309
  MOE2011           2D

 18 18  0  0  0  0  0  0  0  0999 V2000
    3.0790    0.8250    0.0000 C   0  0  0  0  0  0  0  0  0  0  0  0
    2.3640    0.4120    0.0000 C   0  0  0  0  0  0  0  0  0  0  0  0
    1.6500    0.8250    0.0000 C   0  0  0  0  0  0  0  0  0  0  0  0
    3.0790    1.6500    0.0000 O   0  0  0  0  0  0  0  0  0  0  0  0
    4.5080   -0.8250    0.0000 C   0  0  0  0  0  0  0  0  0  0  0  0
    3.7930   -0.4120    0.0000 C   0  0  0  0  0  0  0  0  0  0  0  0
    3.7930    0.4120    0.0000 C   0  0  0  0  0  0  0  0  0  0  0  0
    3.0790   -0.8250    0.0000 C   0  0  0  0  0  0  0  0  0  0  0  0
    2.3640   -0.4120    0.0000 C   0  0  0  0  0  0  0  0  0  0  0  0
    3.0790   -1.6500    0.0000 O   0  0  0  0  0  0  0  0  0  0  0  0
    1.9060    1.2680    0.0000 H   0  0  0  0  0  0  0  0  0  0  0  0
    1.2070    1.0810    0.0000 H   0  0  0  0  0  0  0  0  0  0  0  0
    1.3940    0.3820    0.0000 H   0  0  0  0  0  0  0  0  0  0  0  0
    4.2520   -1.2680    0.0000 H   0  0  0  0  0  0  0  0  0  0  0  0
    4.9510   -1.0810    0.0000 H   0  0  0  0  0  0  0  0  0  0  0  0
    4.7640   -0.3820    0.0000 H   0  0  0  0  0  0  0  0  0  0  0  0
    4.2360    0.6680    0.0000 H   0  0  0  0  0  0  0  0  0  0  0  0
    1.9220   -0.6680    0.0000 H   0  0  0  0  0  0  0  0  0  0  0  0
  1  2  1  0  0  0  0
  1  4  2  0  0  0  0
  1  7  1  0  0  0  0
  2  3  1  0  0  0  0
  2  9  2  0  0  0  0
  3 11  1  0  0  0  0
  3 12  1  0  0  0  0
  3 13  1  0  0  0  0
  5  6  1  0  0  0  0
  5 14  1  0  0  0  0
  5 15  1  0  0  0  0
  5 16  1  0  0  0  0
  6  7  2  0  0  0  0
  6  8  1  0  0  0  0
  7 17  1  0  0  0  0
  8  9  1  0  0  0  0
  8 10  2  0  0  0  0
  9 18  1  0  0  0  0
M  END
> <Molecule name>
15309

> <Activity>
1

$$$$
624771
  MOE2011           2D

 30 31  0  0  0  0  0  0  0  0999 V2000
    4.3350   -0.7810    0.0000 O   0  0  0  0  0  0  0  0  0  0  0  0
    3.5330   -0.5290    0.0000 C   0  0  0  0  0  0  0  0  0  0  0  0
    3.4150    0.2880    0.0000 C   0  0  0  0  0  0  0  0  0  0  0  0
    4.1430    0.7080    0.0000 C   0  0  0  0  0  0  0  0  0  0  0  0
    4.1430    1.5490    0.0000 C   0  0  0  0  0  0  0  0  0  0  0  0
    3.4150    1.9690    0.0000 C   0  0  0  0  0  0  0  0  0  0  0  0
    2.6870    1.5490    0.0000 C   0  0  0  0  0  0  0  0  0  0  0  0
    2.6870    0.7080    0.0000 C   0  0  0  0  0  0  0  0  0  0  0  0
    1.9210    0.4020    0.0000 C   0  0  0  0  0  0  0  0  0  0  0  0
    1.6810   -0.3880    0.0000 C   0  0  0  0  0  0  0  0  0  0  0  0
    2.1470   -1.0680    0.0000 C   0  0  0  0  0  0  0  0  0  0  0  0
    2.9690   -1.1310    0.0000 C   0  0  0  0  0  0  0  0  0  0  0  0
    3.5840   -1.7040    0.0000 Br  0  0  0  0  0  0  0  0  0  0  0  0
    2.9040   -1.9690    0.0000 Br  0  0  0  0  0  0  0  0  0  0  0  0
    6.3270    0.2880    0.0000 C   0  0  0  0  0  0  0  0  0  0  0  0
    5.5990    0.7080    0.0000 C   0  0  0  0  0  0  0  0  0  0  0  0
    4.8710    0.2880    0.0000 O   0  0  0  0  0  0  0  0  0  0  0  0
    5.5990    1.5490    0.0000 O   0  0  0  0  0  0  0  0  0  0  0  0
    4.5950    1.8090    0.0000 H   0  0  0  0  0  0  0  0  0  0  0  0
    3.4150    2.4900    0.0000 H   0  0  0  0  0  0  0  0  0  0  0  0
    2.2360    1.8090    0.0000 H   0  0  0  0  0  0  0  0  0  0  0  0
    1.8400    0.9160    0.0000 H   0  0  0  0  0  0  0  0  0  0  0  0
    1.4020    0.4380    0.0000 H   0  0  0  0  0  0  0  0  0  0  0  0
    1.2290   -0.1280    0.0000 H   0  0  0  0  0  0  0  0  0  0  0  0
    1.3280   -0.7700    0.0000 H   0  0  0  0  0  0  0  0  0  0  0  0
    1.6620   -1.2590    0.0000 H   0  0  0  0  0  0  0  0  0  0  0  0
    2.2250   -1.5840    0.0000 H   0  0  0  0  0  0  0  0  0  0  0  0
    6.0670   -0.1640    0.0000 H   0  0  0  0  0  0  0  0  0  0  0  0
    6.7790    0.0270    0.0000 H   0  0  0  0  0  0  0  0  0  0  0  0
    6.5880    0.7390    0.0000 H   0  0  0  0  0  0  0  0  0  0  0  0
  1  2  2  0  0  0  0
  2  3  1  0  0  0  0
  2 12  1  0  0  0  0
  3  4  1  0  0  0  0
  3  8  2  0  0  0  0
  4  5  2  0  0  0  0
  4 17  1  0  0  0  0
  5  6  1  0  0  0  0
  5 19  1  0  0  0  0
  6  7  2  0  0  0  0
  6 20  1  0  0  0  0
  7  8  1  0  0  0  0
  7 21  1  0  0  0  0
  8  9  1  0  0  0  0
  9 10  1  0  0  0  0
  9 22  1  0  0  0  0
  9 23  1  0  0  0  0
 10 11  1  0  0  0  0
 10 24  1  0  0  0  0
 10 25  1  0  0  0  0
 11 12  1  0  0  0  0
 11 26  1  0  0  0  0
 11 27  1  0  0  0  0
 12 13  1  0  0  0  0
 12 14  1  0  0  0  0
 15 16  1  0  0  0  0
 15 28  1  0  0  0  0
 15 29  1  0  0  0  0
 15 30  1  0  0  0  0
 16 17  1  0  0  0  0
 16 18  2  0  0  0  0
M  END
> <Molecule name>
624771

> <Activity>
1

$$$$
136513
  MOE2011           2D

 48 51  0  0  0  0  0  0  0  0999 V2000
    5.8440    0.4040    0.0000 O   0  0  0  0  0  0  0  0  0  0  0  0
    5.2310   -0.1480    0.0000 C   0  0  0  0  0  0  0  0  0  0  0  0
    5.4020   -0.9550    0.0000 C   0  0  0  0  0  0  0  0  0  0  0  0
    6.1560   -1.2900    0.0000 C   0  0  0  0  0  0  0  0  0  0  0  0
    6.0690   -2.1110    0.0000 C   0  0  0  0  0  0  0  0  0  0  0  0
    5.2620   -2.2830    0.0000 O   0  0  0  0  0  0  0  0  0  0  0  0
    4.8500   -1.5680    0.0000 C   0  0  0  0  0  0  0  0  0  0  0  0
    6.8700   -0.0530    0.0000 O   0  0  0  0  0  0  0  0  0  0  0  0
    6.8700   -0.8780    0.0000 C   0  0  0  0  0  0  0  0  0  0  0  0
    7.5850   -1.2900    0.0000 C   0  0  0  0  0  0  0  0  0  0  0  0
    8.2990   -0.8780    0.0000 C   0  0  0  0  0  0  0  0  0  0  0  0
    9.0140   -1.2900    0.0000 C   0  0  0  0  0  0  0  0  0  0  0  0
    9.0140   -2.1150    0.0000 C   0  0  0  0  0  0  0  0  0  0  0  0
    9.7940   -2.3670    0.0000 O   0  0  0  0  0  0  0  0  0  0  0  0
    9.7940   -1.0390    0.0000 O   0  0  0  0  0  0  0  0  0  0  0  0
   10.2760   -1.7030    0.0000 C   0  0  0  0  0  0  0  0  0  0  0  0
    8.2990   -2.5280    0.0000 C   0  0  0  0  0  0  0  0  0  0  0  0
    7.5850   -2.1150    0.0000 C   0  0  0  0  0  0  0  0  0  0  0  0
    1.6500   -0.4870    0.0000 C   0  0  0  0  0  0  0  0  0  0  0  0
    2.4350   -0.7420    0.0000 O   0  0  0  0  0  0  0  0  0  0  0  0
    3.0480   -0.1900    0.0000 C   0  0  0  0  0  0  0  0  0  0  0  0
    3.8320   -0.4450    0.0000 C   0  0  0  0  0  0  0  0  0  0  0  0
    4.4450    0.1070    0.0000 C   0  0  0  0  0  0  0  0  0  0  0  0
    1.9200    1.6790    0.0000 C   0  0  0  0  0  0  0  0  0  0  0  0
    2.0920    0.8720    0.0000 O   0  0  0  0  0  0  0  0  0  0  0  0
    2.8760    0.6170    0.0000 C   0  0  0  0  0  0  0  0  0  0  0  0
    3.4890    1.1690    0.0000 C   0  0  0  0  0  0  0  0  0  0  0  0
    4.2740    0.9140    0.0000 C   0  0  0  0  0  0  0  0  0  0  0  0
    3.9310    2.5280    0.0000 C   0  0  0  0  0  0  0  0  0  0  0  0
    3.3180    1.9760    0.0000 O   0  0  0  0  0  0  0  0  0  0  0  0
    6.4490   -2.4540    0.0000 H   0  0  0  0  0  0  0  0  0  0  0  0
    4.3410   -1.5150    0.0000 H   0  0  0  0  0  0  0  0  0  0  0  0
    8.2990   -0.3660    0.0000 H   0  0  0  0  0  0  0  0  0  0  0  0
   10.6560   -2.0450    0.0000 H   0  0  0  0  0  0  0  0  0  0  0  0
   10.6560   -1.3600    0.0000 H   0  0  0  0  0  0  0  0  0  0  0  0
    8.2990   -3.0400    0.0000 H   0  0  0  0  0  0  0  0  0  0  0  0
    7.1420   -2.3710    0.0000 H   0  0  0  0  0  0  0  0  0  0  0  0
    1.8080   -0.0010    0.0000 H   0  0  0  0  0  0  0  0  0  0  0  0
    1.1630   -0.3290    0.0000 H   0  0  0  0  0  0  0  0  0  0  0  0
    1.4920   -0.9740    0.0000 H   0  0  0  0  0  0  0  0  0  0  0  0
    3.9390   -0.9460    0.0000 H   0  0  0  0  0  0  0  0  0  0  0  0
    2.4210    1.7850    0.0000 H   0  0  0  0  0  0  0  0  0  0  0  0
    1.8140    2.1790    0.0000 H   0  0  0  0  0  0  0  0  0  0  0  0
    1.4200    1.5720    0.0000 H   0  0  0  0  0  0  0  0  0  0  0  0
    4.6540    1.2560    0.0000 H   0  0  0  0  0  0  0  0  0  0  0  0
    4.2740    2.1480    0.0000 H   0  0  0  0  0  0  0  0  0  0  0  0
    4.3110    2.8700    0.0000 H   0  0  0  0  0  0  0  0  0  0  0  0
    3.5890    2.9080    0.0000 H   0  0  0  0  0  0  0  0  0  0  0  0
  1  2  2  0  0  0  0
  2  3  1  0  0  0  0
  2 23  1  0  0  0  0
  3  4  1  0  0  0  0
  3  7  2  0  0  0  0
  4  5  2  0  0  0  0
  4  9  1  0  0  0  0
  5  6  1  0  0  0  0
  5 31  1  0  0  0  0
  6  7  1  0  0  0  0
  7 32  1  0  0  0  0
  8  9  2  0  0  0  0
  9 10  1  0  0  0  0
 10 11  1  0  0  0  0
 10 18  2  0  0  0  0
 11 12  2  0  0  0  0
 11 33  1  0  0  0  0
 12 13  1  0  0  0  0
 12 15  1  0  0  0  0
 13 14  1  0  0  0  0
 13 17  2  0  0  0  0
 14 16  1  0  0  0  0
 15 16  1  0  0  0  0
 16 34  1  0  0  0  0
 16 35  1  0  0  0  0
 17 18  1  0  0  0  0
 17 36  1  0  0  0  0
 18 37  1  0  0  0  0
 19 20  1  0  0  0  0
 19 38  1  0  0  0  0
 19 39  1  0  0  0  0
 19 40  1  0  0  0  0
 20 21  1  0  0  0  0
 21 22  2  0  0  0  0
 21 26  1  0  0  0  0
 22 23  1  0  0  0  0
 22 41  1  0  0  0  0
 23 28  2  0  0  0  0
 24 25  1  0  0  0  0
 24 42  1  0  0  0  0
 24 43  1  0  0  0  0
 24 44  1  0  0  0  0
 25 26  1  0  0  0  0
 26 27  2  0  0  0  0
 27 28  1  0  0  0  0
 27 30  1  0  0  0  0
 28 45  1  0  0  0  0
 29 30  1  0  0  0  0
 29 46  1  0  0  0  0
 29 47  1  0  0  0  0
 29 48  1  0  0  0  0
M  END
> <Molecule name>
136513

> <Activity>
1

$$$$
646159
  MOE2011           2D

 20 20  0  0  0  0  0  0  0  0999 V2000
    1.6500    0.8250    0.0000 S   0  0  0  0  0  0  0  0  0  0  0  0
    2.3640    0.4120    0.0000 C   0  0  0  0  0  0  0  0  0  0  0  0
    2.3640   -0.4120    0.0000 C   0  0  0  0  0  0  0  0  0  0  0  0
    1.6500   -0.8250    0.0000 C   0  0  0  0  0  0  0  0  0  0  0  0
    1.6500   -1.6500    0.0000 C   0  0  0  0  0  0  0  0  0  0  0  0
    2.3640   -2.0620    0.0000 C   0  0  0  0  0  0  0  0  0  0  0  0
    3.0790   -1.6500    0.0000 C   0  0  0  0  0  0  0  0  0  0  0  0
    3.0790   -0.8250    0.0000 C   0  0  0  0  0  0  0  0  0  0  0  0
    3.0790    0.8250    0.0000 N   0  0  0  0  0  0  0  0  0  0  0  0
    3.0790    1.6500    0.0000 O   0  0  0  0  0  0  0  0  0  0  0  0
    3.7930    0.4120    0.0000 C   0  0  0  0  0  0  0  0  0  0  0  0
    1.2070   -0.5690    0.0000 H   0  0  0  0  0  0  0  0  0  0  0  0
    1.2070   -1.9060    0.0000 H   0  0  0  0  0  0  0  0  0  0  0  0
    2.3640   -2.5740    0.0000 H   0  0  0  0  0  0  0  0  0  0  0  0
    3.5220   -1.9060    0.0000 H   0  0  0  0  0  0  0  0  0  0  0  0
    3.5220   -0.5690    0.0000 H   0  0  0  0  0  0  0  0  0  0  0  0
    3.5220    1.9060    0.0000 H   0  0  0  0  0  0  0  0  0  0  0  0
    3.5380   -0.0300    0.0000 H   0  0  0  0  0  0  0  0  0  0  0  0
    4.2360    0.1570    0.0000 H   0  0  0  0  0  0  0  0  0  0  0  0
    4.0490    0.8560    0.0000 H   0  0  0  0  0  0  0  0  0  0  0  0
  1  2  2  0  0  0  0
  2  3  1  0  0  0  0
  2  9  1  0  0  0  0
  3  4  1  0  0  0  0
  3  8  2  0  0  0  0
  4  5  2  0  0  0  0
  4 12  1  0  0  0  0
  5  6  1  0  0  0  0
  5 13  1  0  0  0  0
  6  7  2  0  0  0  0
  6 14  1  0  0  0  0
  7  8  1  0  0  0  0
  7 15  1  0  0  0  0
  8 16  1  0  0  0  0
  9 10  1  0  0  0  0
  9 11  1  0  0  0  0
 10 17  1  0  0  0  0
 11 18  1  0  0  0  0
 11 19  1  0  0  0  0
 11 20  1  0  0  0  0
M  END
> <Molecule name>
646159

> <Activity>
1

$$$$
643915
  MOE2011           2D

 32 34  0  0  0  0  0  0  0  0999 V2000
    3.8060    1.6790    0.0000 O   0  0  0  0  0  0  0  0  0  0  0  0
    3.8160    0.8540    0.0000 C   0  0  0  0  0  0  0  0  0  0  0  0
    3.0790    0.4120    0.0000 C   0  0  0  0  0  0  0  0  0  0  0  0
    2.3640    0.8250    0.0000 C   0  0  0  0  0  0  0  0  0  0  0  0
    1.6500    0.4120    0.0000 C   0  0  0  0  0  0  0  0  0  0  0  0
    1.6500   -0.4120    0.0000 C   0  0  0  0  0  0  0  0  0  0  0  0
    2.3640   -0.8250    0.0000 C   0  0  0  0  0  0  0  0  0  0  0  0
    3.0790   -0.4120    0.0000 C   0  0  0  0  0  0  0  0  0  0  0  0
    3.8160   -0.8540    0.0000 C   0  0  0  0  0  0  0  0  0  0  0  0
    3.8060   -1.6790    0.0000 O   0  0  0  0  0  0  0  0  0  0  0  0
    4.5640   -0.4300    0.0000 C   0  0  0  0  0  0  0  0  0  0  0  0
    4.5640    0.4300    0.0000 C   0  0  0  0  0  0  0  0  0  0  0  0
    7.5290    0.0000    0.0000 C   0  0  0  0  0  0  0  0  0  0  0  0
    6.7040    0.0000    0.0000 C   0  0  0  0  0  0  0  0  0  0  0  0
    5.8790    0.0000    0.0000 C   0  0  0  0  0  0  0  0  0  0  0  0
    5.3770    0.6910    0.0000 N   0  0  0  0  0  0  0  0  0  0  0  0
    6.7040   -0.8250    0.0000 C   0  0  0  0  0  0  0  0  0  0  0  0
    6.7040    0.8250    0.0000 C   0  0  0  0  0  0  0  0  0  0  0  0
    5.3770   -0.6910    0.0000 O   0  0  0  0  0  0  0  0  0  0  0  0
    2.3640    1.3360    0.0000 H   0  0  0  0  0  0  0  0  0  0  0  0
    1.2070    0.6680    0.0000 H   0  0  0  0  0  0  0  0  0  0  0  0
    1.2070   -0.6680    0.0000 H   0  0  0  0  0  0  0  0  0  0  0  0
    2.3640   -1.3360    0.0000 H   0  0  0  0  0  0  0  0  0  0  0  0
    7.5290   -0.5110    0.0000 H   0  0  0  0  0  0  0  0  0  0  0  0
    8.0400    0.0000    0.0000 H   0  0  0  0  0  0  0  0  0  0  0  0
    7.5290    0.5110    0.0000 H   0  0  0  0  0  0  0  0  0  0  0  0
    6.1920   -0.8250    0.0000 H   0  0  0  0  0  0  0  0  0  0  0  0
    6.7040   -1.3360    0.0000 H   0  0  0  0  0  0  0  0  0  0  0  0
    7.2150   -0.8250    0.0000 H   0  0  0  0  0  0  0  0  0  0  0  0
    7.2150    0.8250    0.0000 H   0  0  0  0  0  0  0  0  0  0  0  0
    6.7040    1.3360    0.0000 H   0  0  0  0  0  0  0  0  0  0  0  0
    6.1920    0.8250    0.0000 H   0  0  0  0  0  0  0  0  0  0  0  0
  1  2  2  0  0  0  0
  2  3  1  0  0  0  0
  2 12  1  0  0  0  0
  3  4  1  0  0  0  0
  3  8  2  0  0  0  0
  4  5  2  0  0  0  0
  4 20  1  0  0  0  0
  5  6  1  0  0  0  0
  5 21  1  0  0  0  0
  6  7  2  0  0  0  0
  6 22  1  0  0  0  0
  7  8  1  0  0  0  0
  7 23  1  0  0  0  0
  8  9  1  0  0  0  0
  9 10  2  0  0  0  0
  9 11  1  0  0  0  0
 11 12  2  0  0  0  0
 11 19  1  0  0  0  0
 12 16  1  0  0  0  0
 13 14  1  0  0  0  0
 13 24  1  0  0  0  0
 13 25  1  0  0  0  0
 13 26  1  0  0  0  0
 14 15  1  0  0  0  0
 14 17  1  0  0  0  0
 14 18  1  0  0  0  0
 15 16  2  0  0  0  0
 15 19  1  0  0  0  0
 17 27  1  0  0  0  0
 17 28  1  0  0  0  0
 17 29  1  0  0  0  0
 18 30  1  0  0  0  0
 18 31  1  0  0  0  0
 18 32  1  0  0  0  0
M  END
> <Molecule name>
643915

> <Activity>
1

$$$$
682994
  MOE2011           2D

 42 44  0  0  0  0  0  0  0  0999 V2000
    5.2220   -2.0620    0.0000 O   0  0  0  0  0  0  0  0  0  0  0  0
    5.9370   -1.6500    0.0000 C   0  0  0  0  0  0  0  0  0  0  0  0
    5.9370   -0.8250    0.0000 O   0  0  0  0  0  0  0  0  0  0  0  0
    5.2220   -0.4120    0.0000 C   0  0  0  0  0  0  0  0  0  0  0  0
    4.5080   -0.8250    0.0000 C   0  0  0  0  0  0  0  0  0  0  0  0
    3.7930   -0.4120    0.0000 C   0  0  0  0  0  0  0  0  0  0  0  0
    3.7930    0.4120    0.0000 C   0  0  0  0  0  0  0  0  0  0  0  0
    4.5080    0.8250    0.0000 C   0  0  0  0  0  0  0  0  0  0  0  0
    5.2220    0.4120    0.0000 C   0  0  0  0  0  0  0  0  0  0  0  0
    4.6800    1.6270    0.0000 C   0  0  0  0  0  0  0  0  0  0  0  0
    5.4960    1.7120    0.0000 C   0  0  0  0  0  0  0  0  0  0  0  0
    5.8300    0.9630    0.0000 S   0  0  0  0  0  0  0  0  0  0  0  0
    3.0790    0.8250    0.0000 O   0  0  0  0  0  0  0  0  0  0  0  0
    3.0790    1.6500    0.0000 C   0  0  0  0  0  0  0  0  0  0  0  0
    3.7930    2.0620    0.0000 O   0  0  0  0  0  0  0  0  0  0  0  0
    2.3640    2.0620    0.0000 C   0  0  0  0  0  0  0  0  0  0  0  0
    2.3640    2.8880    0.0000 C   0  0  0  0  0  0  0  0  0  0  0  0
    1.6500    3.3000    0.0000 C   0  0  0  0  0  0  0  0  0  0  0  0
    4.3360   -1.6270    0.0000 C   0  0  0  0  0  0  0  0  0  0  0  0
    3.5200   -1.7120    0.0000 C   0  0  0  0  0  0  0  0  0  0  0  0
    3.1850   -0.9630    0.0000 S   0  0  0  0  0  0  0  0  0  0  0  0
    6.6510   -2.0620    0.0000 C   0  0  0  0  0  0  0  0  0  0  0  0
    6.6510   -2.8880    0.0000 C   0  0  0  0  0  0  0  0  0  0  0  0
    7.3660   -3.3000    0.0000 C   0  0  0  0  0  0  0  0  0  0  0  0
    4.3390    2.0070    0.0000 H   0  0  0  0  0  0  0  0  0  0  0  0
    5.7520    2.1550    0.0000 H   0  0  0  0  0  0  0  0  0  0  0  0
    1.8600    2.1520    0.0000 H   0  0  0  0  0  0  0  0  0  0  0  0
    2.1900    1.5820    0.0000 H   0  0  0  0  0  0  0  0  0  0  0  0
    2.8690    2.7980    0.0000 H   0  0  0  0  0  0  0  0  0  0  0  0
    2.5390    3.3680    0.0000 H   0  0  0  0  0  0  0  0  0  0  0  0
    1.9060    3.7430    0.0000 H   0  0  0  0  0  0  0  0  0  0  0  0
    1.2070    3.5560    0.0000 H   0  0  0  0  0  0  0  0  0  0  0  0
    1.3940    2.8570    0.0000 H   0  0  0  0  0  0  0  0  0  0  0  0
    4.6770   -2.0070    0.0000 H   0  0  0  0  0  0  0  0  0  0  0  0
    3.2640   -2.1550    0.0000 H   0  0  0  0  0  0  0  0  0  0  0  0
    7.1550   -2.1520    0.0000 H   0  0  0  0  0  0  0  0  0  0  0  0
    6.8260   -1.5820    0.0000 H   0  0  0  0  0  0  0  0  0  0  0  0
    6.1480   -2.7980    0.0000 H   0  0  0  0  0  0  0  0  0  0  0  0
    6.4760   -3.3680    0.0000 H   0  0  0  0  0  0  0  0  0  0  0  0
    7.1100   -3.7430    0.0000 H   0  0  0  0  0  0  0  0  0  0  0  0
    7.8090   -3.5560    0.0000 H   0  0  0  0  0  0  0  0  0  0  0  0
    7.6220   -2.8570    0.0000 H   0  0  0  0  0  0  0  0  0  0  0  0
  1  2  2  0  0  0  0
  2  3  1  0  0  0  0
  2 22  1  0  0  0  0
  3  4  1  0  0  0  0
  4  5  1  0  0  0  0
  4  9  2  0  0  0  0
  5  6  2  0  0  0  0
  5 19  1  0  0  0  0
  6  7  1  0  0  0  0
  6 21  1  0  0  0  0
  7  8  2  0  0  0  0
  7 13  1  0  0  0  0
  8  9  1  0  0  0  0
  8 10  1  0  0  0  0
  9 12  1  0  0  0  0
 10 11  2  0  0  0  0
 10 25  1  0  0  0  0
 11 12  1  0  0  0  0
 11 26  1  0  0  0  0
 13 14  1  0  0  0  0
 14 15  2  0  0  0  0
 14 16  1  0  0  0  0
 16 17  1  0  0  0  0
 16 27  1  0  0  0  0
 16 28  1  0  0  0  0
 17 18  1  0  0  0  0
 17 29  1  0  0  0  0
 17 30  1  0  0  0  0
 18 31  1  0  0  0  0
 18 32  1  0  0  0  0
 18 33  1  0  0  0  0
 19 20  2  0  0  0  0
 19 34  1  0  0  0  0
 20 21  1  0  0  0  0
 20 35  1  0  0  0  0
 22 23  1  0  0  0  0
 22 36  1  0  0  0  0
 22 37  1  0  0  0  0
 23 24  1  0  0  0  0
 23 38  1  0  0  0  0
 23 39  1  0  0  0  0
 24 40  1  0  0  0  0
 24 41  1  0  0  0  0
 24 42  1  0  0  0  0
M  END
> <Molecule name>
682994

> <Activity>
1

$$$$
631526
  MOE2011           2D

 34 37  0  0  1  0  0  0  0  0999 V2000
    3.8070    2.6250    0.0000 O   0  0  0  0  0  0  0  0  0  0  0  0
    3.8160    1.8000    0.0000 C   0  0  0  0  0  0  0  0  0  0  0  0
    3.0790    1.3600    0.0000 C   0  0  0  0  0  0  0  0  0  0  0  0
    3.0790    0.5350    0.0000 C   0  0  0  0  0  0  0  0  0  0  0  0
    2.3640    0.1220    0.0000 C   0  0  0  0  0  0  0  0  0  0  0  0
    1.6500    0.5350    0.0000 C   0  0  0  0  0  0  0  0  0  0  0  0
    1.6500    1.3600    0.0000 C   0  0  0  0  0  0  0  0  0  0  0  0
    2.3640    1.7720    0.0000 C   0  0  0  0  0  0  0  0  0  0  0  0
    3.8160    0.0930    0.0000 C   0  0  0  0  0  0  0  0  0  0  0  0
    3.8070   -0.7320    0.0000 O   0  0  0  0  0  0  0  0  0  0  0  0
    4.5640    0.5170    0.0000 C   0  0  0  0  0  0  0  0  0  0  0  0
    4.5640    1.3770    0.0000 C   0  0  0  0  0  0  0  0  0  0  0  0
    5.3770    1.6380    0.0000 N   0  0  0  0  0  0  0  0  0  0  0  0
    5.8790    0.9470    0.0000 C   0  0  0  0  0  0  0  0  0  0  0  0
    5.3770    0.2560    0.0000 S   0  0  0  0  0  0  0  0  0  0  0  0
    6.7040    0.9470    0.0000 N   0  0  0  0  0  0  0  0  0  0  0  0
    7.1160    0.2330    0.0000 C   0  0  0  0  0  0  0  0  0  0  0  0
    7.9420    0.2330    0.0000 C   0  0  0  0  0  0  0  0  0  0  0  0
    8.3540   -0.4820    0.0000 C   0  0  0  0  0  0  0  0  0  0  0  0
    7.9420   -1.1960    0.0000 C   0  0  0  0  0  0  0  0  0  0  0  0
    7.1160   -1.1960    0.0000 C   0  0  0  0  0  0  0  0  0  0  0  0
    6.7040   -0.4820    0.0000 C   0  0  0  0  0  0  0  0  0  0  0  0
    8.3540   -1.9110    0.0000 N   0  3  0  0  0  0  0  0  0  0  0  0
    9.1790   -1.9110    0.0000 O   0  0  0  0  0  0  0  0  0  0  0  0
    7.9420   -2.6250    0.0000 O   0  5  0  0  0  0  0  0  0  0  0  0
    2.3640   -0.7030    0.0000 H   0  0  0  0  0  0  0  0  0  0  0  0
    0.9360    0.1220    0.0000 H   0  0  0  0  0  0  0  0  0  0  0  0
    0.9360    1.7720    0.0000 H   0  0  0  0  0  0  0  0  0  0  0  0
    2.3640    2.5970    0.0000 H   0  0  0  0  0  0  0  0  0  0  0  0
    7.1160    1.6620    0.0000 H   0  0  0  0  0  0  0  0  0  0  0  0
    8.3540    0.9470    0.0000 H   0  0  0  0  0  0  0  0  0  0  0  0
    9.1790   -0.4820    0.0000 H   0  0  0  0  0  0  0  0  0  0  0  0
    6.7040   -1.9110    0.0000 H   0  0  0  0  0  0  0  0  0  0  0  0
    5.8790   -0.4820    0.0000 H   0  0  0  0  0  0  0  0  0  0  0  0
  1  2  2  0  0  0  0
  2  3  1  0  0  0  0
  2 12  1  0  0  0  0
  3  4  1  0  0  0  0
  3  8  2  0  0  0  0
  4  5  2  0  0  0  0
  4  9  1  0  0  0  0
  5  6  1  0  0  0  0
  5 26  1  0  0  0  0
  6  7  2  0  0  0  0
  6 27  1  0  0  0  0
  7  8  1  0  0  0  0
  7 28  1  0  0  0  0
  8 29  1  0  0  0  0
  9 10  2  0  0  0  0
  9 11  1  0  0  0  0
 11 12  2  0  0  0  0
 11 15  1  0  0  0  0
 12 13  1  0  0  0  0
 13 14  2  0  0  0  0
 14 15  1  0  0  0  0
 14 16  1  0  0  0  0
 16 17  1  0  0  0  0
 16 30  1  0  0  0  0
 17 18  1  0  0  0  0
 17 22  2  0  0  0  0
 18 19  2  0  0  0  0
 18 31  1  0  0  0  0
 19 20  1  0  0  0  0
 19 32  1  0  0  0  0
 20 21  2  0  0  0  0
 20 23  1  0  0  0  0
 21 22  1  0  0  0  0
 21 33  1  0  0  0  0
 22 34  1  0  0  0  0
 23 24  2  0  0  0  0
 23 25  1  0  0  0  0
M  CHG  1  23   1
M  CHG  1  25  -1
M  END
> <Molecule name>
631526

> <Activity>
1

$$$$
624982
  MOE2011           2D

 40 43  0  0  0  0  0  0  0  0999 V2000
    3.7740    2.2060    0.0000 Br  0  0  0  0  0  0  0  0  0  0  0  0
    3.2190    0.4990    0.0000 C   0  0  0  0  0  0  0  0  0  0  0  0
    4.0040    0.7540    0.0000 C   0  0  0  0  0  0  0  0  0  0  0  0
    4.2590    1.5390    0.0000 C   0  0  0  0  0  0  0  0  0  0  0  0
    3.0480   -0.3080    0.0000 C   0  0  0  0  0  0  0  0  0  0  0  0
    2.2630   -0.5630    0.0000 C   0  0  0  0  0  0  0  0  0  0  0  0
    1.6500   -0.0110    0.0000 C   0  0  0  0  0  0  0  0  0  0  0  0
    1.8220    0.7960    0.0000 C   0  0  0  0  0  0  0  0  0  0  0  0
    2.6060    1.0510    0.0000 C   0  0  0  0  0  0  0  0  0  0  0  0
    4.6710    0.2690    0.0000 C   0  0  0  0  0  0  0  0  0  0  0  0
    6.1240    0.4990    0.0000 C   0  0  0  0  0  0  0  0  0  0  0  0
    5.3390    0.7540    0.0000 C   0  0  0  0  0  0  0  0  0  0  0  0
    6.7360    1.0510    0.0000 C   0  0  0  0  0  0  0  0  0  0  0  0
    7.5210    0.7960    0.0000 C   0  0  0  0  0  0  0  0  0  0  0  0
    7.6930   -0.0110    0.0000 C   0  0  0  0  0  0  0  0  0  0  0  0
    7.0800   -0.5630    0.0000 C   0  0  0  0  0  0  0  0  0  0  0  0
    6.2950   -0.3080    0.0000 C   0  0  0  0  0  0  0  0  0  0  0  0
    5.0840    1.5390    0.0000 C   0  0  0  0  0  0  0  0  0  0  0  0
    5.5690    2.2060    0.0000 O   0  0  0  0  0  0  0  0  0  0  0  0
    4.6710   -0.5560    0.0000 C   0  0  0  0  0  0  0  0  0  0  0  0
    3.9570   -0.9690    0.0000 C   0  0  0  0  0  0  0  0  0  0  0  0
    3.9570   -1.7940    0.0000 C   0  0  0  0  0  0  0  0  0  0  0  0
    4.6710   -2.2060    0.0000 C   0  0  0  0  0  0  0  0  0  0  0  0
    5.3860   -1.7940    0.0000 C   0  0  0  0  0  0  0  0  0  0  0  0
    5.3860   -0.9690    0.0000 C   0  0  0  0  0  0  0  0  0  0  0  0
    3.4280   -0.6500    0.0000 H   0  0  0  0  0  0  0  0  0  0  0  0
    2.1570   -1.0640    0.0000 H   0  0  0  0  0  0  0  0  0  0  0  0
    1.1630   -0.1690    0.0000 H   0  0  0  0  0  0  0  0  0  0  0  0
    1.4410    1.1390    0.0000 H   0  0  0  0  0  0  0  0  0  0  0  0
    2.7130    1.5510    0.0000 H   0  0  0  0  0  0  0  0  0  0  0  0
    6.6300    1.5510    0.0000 H   0  0  0  0  0  0  0  0  0  0  0  0
    7.9020    1.1390    0.0000 H   0  0  0  0  0  0  0  0  0  0  0  0
    8.1800   -0.1690    0.0000 H   0  0  0  0  0  0  0  0  0  0  0  0
    7.1860   -1.0640    0.0000 H   0  0  0  0  0  0  0  0  0  0  0  0
    5.9150   -0.6500    0.0000 H   0  0  0  0  0  0  0  0  0  0  0  0
    3.5140   -0.7130    0.0000 H   0  0  0  0  0  0  0  0  0  0  0  0
    3.5140   -2.0490    0.0000 H   0  0  0  0  0  0  0  0  0  0  0  0
    4.6710   -2.7180    0.0000 H   0  0  0  0  0  0  0  0  0  0  0  0
    5.8290   -2.0490    0.0000 H   0  0  0  0  0  0  0  0  0  0  0  0
    5.8290   -0.7130    0.0000 H   0  0  0  0  0  0  0  0  0  0  0  0
  1  4  1  0  0  0  0
  2  3  1  0  0  0  0
  2  5  1  0  0  0  0
  2  9  2  0  0  0  0
  3  4  2  0  0  0  0
  3 10  1  0  0  0  0
  4 18  1  0  0  0  0
  5  6  2  0  0  0  0
  5 26  1  0  0  0  0
  6  7  1  0  0  0  0
  6 27  1  0  0  0  0
  7  8  2  0  0  0  0
  7 28  1  0  0  0  0
  8  9  1  0  0  0  0
  8 29  1  0  0  0  0
  9 30  1  0  0  0  0
 10 12  2  0  0  0  0
 10 20  1  0  0  0  0
 11 12  1  0  0  0  0
 11 13  1  0  0  0  0
 11 17  2  0  0  0  0
 12 18  1  0  0  0  0
 13 14  2  0  0  0  0
 13 31  1  0  0  0  0
 14 15  1  0  0  0  0
 14 32  1  0  0  0  0
 15 16  2  0  0  0  0
 15 33  1  0  0  0  0
 16 17  1  0  0  0  0
 16 34  1  0  0  0  0
 17 35  1  0  0  0  0
 18 19  2  0  0  0  0
 20 21  1  0  0  0  0
 20 25  2  0  0  0  0
 21 22  2  0  0  0  0
 21 36  1  0  0  0  0
 22 23  1  0  0  0  0
 22 37  1  0  0  0  0
 23 24  2  0  0  0  0
 23 38  1  0  0  0  0
 24 25  1  0  0  0  0
 24 39  1  0  0  0  0
 25 40  1  0  0  0  0
M  END
> <Molecule name>
624982

> <Activity>
1

$$$$
621179
  MOE2011           2D

 31 34  0  0  1  0  0  0  0  0999 V2000
    3.7800    2.4970    0.0000 C   0  0  0  0  0  0  0  0  0  0  0  0
    4.4950    2.0850    0.0000 C   0  0  0  0  0  0  0  0  0  0  0  0
    4.4950    1.2600    0.0000 C   0  0  0  0  0  0  0  0  0  0  0  0
    3.7800    0.8470    0.0000 C   0  0  0  0  0  0  0  0  0  0  0  0
    3.0660    1.2600    0.0000 C   0  0  0  0  0  0  0  0  0  0  0  0
    3.0660    2.0850    0.0000 C   0  0  0  0  0  0  0  0  0  0  0  0
    2.4570    0.7100    0.0000 N   0  0  0  0  0  0  0  0  0  0  0  0
    2.7920   -0.0400    0.0000 C   0  0  0  0  0  0  0  0  0  0  0  0
    3.6070    0.0450    0.0000 C   0  0  3  0  0  0  0  0  0  0  0  0
    3.7780   -0.7620    0.0000 O   0  0  0  0  0  0  0  0  0  0  0  0
    2.3790   -0.7540    0.0000 O   0  0  0  0  0  0  0  0  0  0  0  0
    4.3920   -0.2110    0.0000 C   0  0  3  0  0  0  0  0  0  0  0  0
    5.1980   -0.0410    0.0000 C   0  0  0  0  0  0  0  0  0  0  0  0
    5.4550    0.7430    0.0000 O   0  0  0  0  0  0  0  0  0  0  0  0
    5.7500   -0.6550    0.0000 C   0  0  0  0  0  0  0  0  0  0  0  0
    5.4940   -1.4390    0.0000 C   0  0  0  0  0  0  0  0  0  0  0  0
    6.0440   -2.0540    0.0000 C   0  0  0  0  0  0  0  0  0  0  0  0
    6.8520   -1.8830    0.0000 C   0  0  0  0  0  0  0  0  0  0  0  0
    7.1080   -1.0990    0.0000 C   0  0  0  0  0  0  0  0  0  0  0  0
    6.5570   -0.4850    0.0000 C   0  0  0  0  0  0  0  0  0  0  0  0
    7.4030   -2.4970    0.0000 Cl  0  0  0  0  0  0  0  0  0  0  0  0
    3.7800    3.3220    0.0000 H   0  0  0  0  0  0  0  0  0  0  0  0
    5.2090    2.4970    0.0000 H   0  0  0  0  0  0  0  0  0  0  0  0
    5.3020    1.0880    0.0000 H   0  0  0  0  0  0  0  0  0  0  0  0
    2.3510    2.4970    0.0000 H   0  0  0  0  0  0  0  0  0  0  0  0
    1.6500    0.8800    0.0000 H   0  0  0  0  0  0  0  0  0  0  0  0
    4.8280   -0.9120    0.0000 H   0  0  0  0  0  0  0  0  0  0  0  0
    4.6870   -1.6090    0.0000 H   0  0  0  0  0  0  0  0  0  0  0  0
    5.7880   -2.8380    0.0000 H   0  0  0  0  0  0  0  0  0  0  0  0
    7.9160   -0.9290    0.0000 H   0  0  0  0  0  0  0  0  0  0  0  0
    6.8140    0.2990    0.0000 H   0  0  0  0  0  0  0  0  0  0  0  0
  1  2  1  0  0  0  0
  1  6  2  0  0  0  0
  1 22  1  0  0  0  0
  2  3  2  0  0  0  0
  2 23  1  0  0  0  0
  3  4  1  0  0  0  0
  3 24  1  0  0  0  0
  4  5  2  0  0  0  0
  4  9  1  0  0  0  0
  5  6  1  0  0  0  0
  5  7  1  0  0  0  0
  6 25  1  0  0  0  0
  7  8  1  0  0  0  0
  7 26  1  0  0  0  0
  8  9  1  0  0  0  0
  8 11  2  0  0  0  0
  9 10  1  0  0  0  0
  9 12  1  0  0  0  0
 10 12  1  0  0  0  0
 12 13  1  0  0  0  0
 12 27  1  0  0  0  0
 13 14  2  0  0  0  0
 13 15  1  0  0  0  0
 15 16  1  0  0  0  0
 15 20  2  0  0  0  0
 16 17  2  0  0  0  0
 16 28  1  0  0  0  0
 17 18  1  0  0  0  0
 17 29  1  0  0  0  0
 18 19  2  0  0  0  0
 18 21  1  0  0  0  0
 19 20  1  0  0  0  0
 19 30  1  0  0  0  0
 20 31  1  0  0  0  0
M  END
> <Molecule name>
621179

> <Activity>
1

$$$$
639514
  MOE2011           2D

 49 50  0  0  1  0  0  0  0  0999 V2000
    5.8140    2.2840    0.0000 C   0  0  0  0  0  0  0  0  0  0  0  0
    5.2620    1.6720    0.0000 C   0  0  0  0  0  0  0  0  0  0  0  0
    4.5080    2.0070    0.0000 C   0  0  0  0  0  0  0  0  0  0  0  0
    4.5940    2.8280    0.0000 C   0  0  0  0  0  0  0  0  0  0  0  0
    5.4010    2.9990    0.0000 C   0  0  3  0  0  0  0  0  0  0  0  0
    5.7370    3.7530    0.0000 C   0  0  0  0  0  0  0  0  0  0  0  0
    3.9820    3.3800    0.0000 O   0  0  0  0  0  0  0  0  0  0  0  0
    3.7930    1.5950    0.0000 C   0  0  0  0  0  0  0  0  0  0  0  0
    3.7930    0.7700    0.0000 C   0  0  0  0  0  0  0  0  0  0  0  0
    6.5570    3.8400    0.0000 N   0  0  0  0  0  0  0  0  0  0  0  0
    6.8930    4.5930    0.0000 C   0  0  0  0  0  0  0  0  0  0  0  0
    7.0420    3.1710    0.0000 C   0  0  0  0  0  0  0  0  0  0  0  0
    3.0790    0.3570    0.0000 C   0  0  0  0  0  0  0  0  0  0  0  0
    3.0790   -0.4680    0.0000 C   0  0  0  0  0  0  0  0  0  0  0  0
    3.7930   -0.8800    0.0000 C   0  0  0  0  0  0  0  0  0  0  0  0
    4.5080   -0.4680    0.0000 C   0  0  0  0  0  0  0  0  0  0  0  0
    4.5080    0.3570    0.0000 C   0  0  0  0  0  0  0  0  0  0  0  0
    3.7930   -1.7050    0.0000 O   0  0  0  0  0  0  0  0  0  0  0  0
    3.0790   -2.1180    0.0000 C   0  0  0  0  0  0  0  0  0  0  0  0
    2.3640   -3.3550    0.0000 C   0  0  0  0  0  0  0  0  0  0  0  0
    1.6500   -2.9430    0.0000 O   0  0  0  0  0  0  0  0  0  0  0  0
    3.0790   -2.9430    0.0000 O   0  0  0  0  0  0  0  0  0  0  0  0
    2.3640   -4.1800    0.0000 C   0  0  0  0  0  0  0  0  0  0  0  0
    1.6500   -4.5930    0.0000 C   0  0  0  0  0  0  0  0  0  0  0  0
    6.4860    1.8070    0.0000 H   0  0  0  0  0  0  0  0  0  0  0  0
    6.5710    2.6120    0.0000 H   0  0  0  0  0  0  0  0  0  0  0  0
    5.8080    1.0530    0.0000 H   0  0  0  0  0  0  0  0  0  0  0  0
    5.0150    0.8840    0.0000 H   0  0  0  0  0  0  0  0  0  0  0  0
    4.9310    3.6760    0.0000 H   0  0  0  0  0  0  0  0  0  0  0  0
    4.9960    4.1140    0.0000 H   0  0  0  0  0  0  0  0  0  0  0  0
    5.6220    4.5700    0.0000 H   0  0  0  0  0  0  0  0  0  0  0  0
    3.0790    2.0070    0.0000 H   0  0  0  0  0  0  0  0  0  0  0  0
    7.6460    4.2570    0.0000 H   0  0  0  0  0  0  0  0  0  0  0  0
    7.2290    5.3460    0.0000 H   0  0  0  0  0  0  0  0  0  0  0  0
    6.1400    4.9290    0.0000 H   0  0  0  0  0  0  0  0  0  0  0  0
    6.7870    2.3870    0.0000 H   0  0  0  0  0  0  0  0  0  0  0  0
    7.5270    2.5040    0.0000 H   0  0  0  0  0  0  0  0  0  0  0  0
    7.7100    3.6560    0.0000 H   0  0  0  0  0  0  0  0  0  0  0  0
    2.3640    0.7700    0.0000 H   0  0  0  0  0  0  0  0  0  0  0  0
    2.3640   -0.8800    0.0000 H   0  0  0  0  0  0  0  0  0  0  0  0
    5.2220   -0.8800    0.0000 H   0  0  0  0  0  0  0  0  0  0  0  0
    5.3150    0.5290    0.0000 H   0  0  0  0  0  0  0  0  0  0  0  0
    2.6420   -1.4180    0.0000 H   0  0  0  0  0  0  0  0  0  0  0  0
    2.2540   -2.0890    0.0000 H   0  0  0  0  0  0  0  0  0  0  0  0
    3.1890   -4.2090    0.0000 H   0  0  0  0  0  0  0  0  0  0  0  0
    2.8020   -4.8800    0.0000 H   0  0  0  0  0  0  0  0  0  0  0  0
    1.2380   -3.8780    0.0000 H   0  0  0  0  0  0  0  0  0  0  0  0
    0.9360   -5.0050    0.0000 H   0  0  0  0  0  0  0  0  0  0  0  0
    2.0620   -5.3070    0.0000 H   0  0  0  0  0  0  0  0  0  0  0  0
  1  2  1  0  0  0  0
  1  5  1  0  0  0  0
  1 25  1  0  0  0  0
  1 26  1  0  0  0  0
  2  3  1  0  0  0  0
  2 27  1  0  0  0  0
  2 28  1  0  0  0  0
  3  4  1  0  0  0  0
  3  8  2  0  0  0  0
  4  5  1  0  0  0  0
  4  7  2  0  0  0  0
  5  6  1  0  0  0  0
  5 29  1  0  0  0  0
  6 10  1  0  0  0  0
  6 30  1  0  0  0  0
  6 31  1  0  0  0  0
  8  9  1  0  0  0  0
  8 32  1  0  0  0  0
  9 13  1  0  0  0  0
  9 17  2  0  0  0  0
 10 11  1  0  0  0  0
 10 12  1  0  0  0  0
 11 33  1  0  0  0  0
 11 34  1  0  0  0  0
 11 35  1  0  0  0  0
 12 36  1  0  0  0  0
 12 37  1  0  0  0  0
 12 38  1  0  0  0  0
 13 14  2  0  0  0  0
 13 39  1  0  0  0  0
 14 15  1  0  0  0  0
 14 40  1  0  0  0  0
 15 16  2  0  0  0  0
 15 18  1  0  0  0  0
 16 17  1  0  0  0  0
 16 41  1  0  0  0  0
 17 42  1  0  0  0  0
 18 19  1  0  0  0  0
 19 22  1  0  0  0  0
 19 43  1  0  0  0  0
 19 44  1  0  0  0  0
 20 21  2  0  0  0  0
 20 22  1  0  0  0  0
 20 23  1  0  0  0  0
 23 24  1  0  0  0  0
 23 45  1  0  0  0  0
 23 46  1  0  0  0  0
 24 47  1  0  0  0  0
 24 48  1  0  0  0  0
 24 49  1  0  0  0  0
M  END
> <Molecule name>
639514

> <Activity>
1

$$$$
670283
  MOE2011           2D

 51 56  0  0  0  0  0  0  0  0999 V2000
    7.3510    2.1800    0.0000 O   0  0  0  0  0  0  0  0  0  0  0  0
    6.6410    2.6010    0.0000 C   0  0  0  0  0  0  0  0  0  0  0  0
    5.8910    2.1830    0.0000 C   0  0  0  0  0  0  0  0  0  0  0  0
    5.8910    1.3580    0.0000 C   0  0  0  0  0  0  0  0  0  0  0  0
    5.1760    0.9450    0.0000 C   0  0  0  0  0  0  0  0  0  0  0  0
    4.4620    1.3580    0.0000 C   0  0  0  0  0  0  0  0  0  0  0  0
    4.4620    2.1830    0.0000 C   0  0  0  0  0  0  0  0  0  0  0  0
    5.1760    2.5950    0.0000 C   0  0  0  0  0  0  0  0  0  0  0  0
    5.1630    3.4550    0.0000 C   0  0  0  0  0  0  0  0  0  0  0  0
    5.9040    3.8890    0.0000 C   0  0  0  0  0  0  0  0  0  0  0  0
    6.6480    3.4600    0.0000 C   0  0  0  0  0  0  0  0  0  0  0  0
    3.8540    0.8080    0.0000 C   0  0  0  0  0  0  0  0  0  0  0  0
    4.1880    0.0590    0.0000 C   0  0  0  0  0  0  0  0  0  0  0  0
    4.5240   -0.6950    0.0000 C   0  0  0  0  0  0  0  0  0  0  0  0
    3.9100   -1.2470    0.0000 C   0  0  0  0  0  0  0  0  0  0  0  0
    3.9230   -2.1060    0.0000 C   0  0  0  0  0  0  0  0  0  0  0  0
    1.6500   -3.4420    0.0000 C   0  0  0  0  0  0  0  0  0  0  0  0
    2.4250   -3.8890    0.0000 C   0  0  0  0  0  0  0  0  0  0  0  0
    3.1960   -3.4360    0.0000 C   0  0  0  0  0  0  0  0  0  0  0  0
    3.1820   -2.5420    0.0000 C   0  0  0  0  0  0  0  0  0  0  0  0
    1.6560   -2.5470    0.0000 C   0  0  0  0  0  0  0  0  0  0  0  0
    2.4380   -2.1120    0.0000 C   0  0  0  0  0  0  0  0  0  0  0  0
    2.4450   -1.2520    0.0000 C   0  0  0  0  0  0  0  0  0  0  0  0
    3.1960   -0.8350    0.0000 C   0  0  0  0  0  0  0  0  0  0  0  0
    3.3670   -0.0270    0.0000 C   0  0  0  0  0  0  0  0  0  0  0  0
    3.9160   -3.8410    0.0000 O   0  0  0  0  0  0  0  0  0  0  0  0
    5.0030    0.1440    0.0000 C   0  0  0  0  0  0  0  0  0  0  0  0
    6.6050    0.9450    0.0000 H   0  0  0  0  0  0  0  0  0  0  0  0
    3.7470    2.5950    0.0000 H   0  0  0  0  0  0  0  0  0  0  0  0
    4.3380    3.4730    0.0000 H   0  0  0  0  0  0  0  0  0  0  0  0
    4.7190    4.1500    0.0000 H   0  0  0  0  0  0  0  0  0  0  0  0
    5.5130    4.6160    0.0000 H   0  0  0  0  0  0  0  0  0  0  0  0
    6.2890    4.6190    0.0000 H   0  0  0  0  0  0  0  0  0  0  0  0
    7.4720    3.4840    0.0000 H   0  0  0  0  0  0  0  0  0  0  0  0
    7.0870    4.1580    0.0000 H   0  0  0  0  0  0  0  0  0  0  0  0
    3.2340    1.3520    0.0000 H   0  0  0  0  0  0  0  0  0  0  0  0
    3.0670    0.5600    0.0000 H   0  0  0  0  0  0  0  0  0  0  0  0
    5.3110   -0.4480    0.0000 H   0  0  0  0  0  0  0  0  0  0  0  0
    5.1430   -1.2400    0.0000 H   0  0  0  0  0  0  0  0  0  0  0  0
    4.6420   -2.5100    0.0000 H   0  0  0  0  0  0  0  0  0  0  0  0
    1.2110   -4.1410    0.0000 H   0  0  0  0  0  0  0  0  0  0  0  0
    0.8250   -3.4680    0.0000 H   0  0  0  0  0  0  0  0  0  0  0  0
    2.0400   -4.6190    0.0000 H   0  0  0  0  0  0  0  0  0  0  0  0
    2.8160   -4.6160    0.0000 H   0  0  0  0  0  0  0  0  0  0  0  0
    0.8320   -2.5100    0.0000 H   0  0  0  0  0  0  0  0  0  0  0  0
    1.2280   -1.8420    0.0000 H   0  0  0  0  0  0  0  0  0  0  0  0
    1.7360   -0.8310    0.0000 H   0  0  0  0  0  0  0  0  0  0  0  0
    2.7490    0.5190    0.0000 H   0  0  0  0  0  0  0  0  0  0  0  0
    2.5850    0.2360    0.0000 H   0  0  0  0  0  0  0  0  0  0  0  0
    5.7840   -0.1220    0.0000 H   0  0  0  0  0  0  0  0  0  0  0  0
    5.6210   -0.4030    0.0000 H   0  0  0  0  0  0  0  0  0  0  0  0
  1  2  2  0  0  0  0
  2  3  1  0  0  0  0
  2 11  1  0  0  0  0
  3  4  1  0  0  0  0
  3  8  2  0  0  0  0
  4  5  2  0  0  0  0
  4 28  1  0  0  0  0
  5  6  1  0  0  0  0
  5 27  1  0  0  0  0
  6  7  2  0  0  0  0
  6 12  1  0  0  0  0
  7  8  1  0  0  0  0
  7 29  1  0  0  0  0
  8  9  1  0  0  0  0
  9 10  1  0  0  0  0
  9 30  1  0  0  0  0
  9 31  1  0  0  0  0
 10 11  1  0  0  0  0
 10 32  1  0  0  0  0
 10 33  1  0  0  0  0
 11 34  1  0  0  0  0
 11 35  1  0  0  0  0
 12 13  1  0  0  0  0
 12 36  1  0  0  0  0
 12 37  1  0  0  0  0
 13 14  1  0  0  0  0
 13 25  1  0  0  0  0
 13 27  1  0  0  0  0
 14 15  1  0  0  0  0
 14 38  1  0  0  0  0
 14 39  1  0  0  0  0
 15 16  1  0  0  0  0
 15 24  2  0  0  0  0
 16 20  2  0  0  0  0
 16 40  1  0  0  0  0
 17 18  1  0  0  0  0
 17 21  1  0  0  0  0
 17 41  1  0  0  0  0
 17 42  1  0  0  0  0
 18 19  1  0  0  0  0
 18 43  1  0  0  0  0
 18 44  1  0  0  0  0
 19 20  1  0  0  0  0
 19 26  2  0  0  0  0
 20 22  1  0  0  0  0
 21 22  1  0  0  0  0
 21 45  1  0  0  0  0
 21 46  1  0  0  0  0
 22 23  2  0  0  0  0
 23 24  1  0  0  0  0
 23 47  1  0  0  0  0
 24 25  1  0  0  0  0
 25 48  1  0  0  0  0
 25 49  1  0  0  0  0
 27 50  1  0  0  0  0
 27 51  1  0  0  0  0
M  END
> <Molecule name>
670283

> <Activity>
1

$$$$
623925
  MOE2011           2D

 48 48  0  0  0  0  0  0  0  0999 V2000
    2.8770    0.6430    0.0000 O   0  0  0  0  0  0  0  0  0  0  0  0
    3.0490   -0.1640    0.0000 C   0  0  0  0  0  0  0  0  0  0  0  0
    3.8340   -0.4190    0.0000 O   0  0  0  0  0  0  0  0  0  0  0  0
    4.4470    0.1330    0.0000 C   0  0  0  0  0  0  0  0  0  0  0  0
    5.2330   -0.1220    0.0000 C   0  0  0  0  0  0  0  0  0  0  0  0
    5.9000    0.3630    0.0000 C   0  0  0  0  0  0  0  0  0  0  0  0
    5.4870   -0.9070    0.0000 N   0  0  0  0  0  0  0  0  0  0  0  0
    6.3130   -0.9070    0.0000 C   0  0  0  0  0  0  0  0  0  0  0  0
    6.5680   -0.1220    0.0000 N   0  0  0  0  0  0  0  0  0  0  0  0
    6.7980   -1.5750    0.0000 S   0  0  0  0  0  0  0  0  0  0  0  0
    6.4630   -2.3290    0.0000 S   0  0  0  0  0  0  0  0  0  0  0  0
    7.4330   -3.6650    0.0000 C   0  0  0  0  0  0  0  0  0  0  0  0
    6.9470   -2.9970    0.0000 C   0  0  0  0  0  0  0  0  0  0  0  0
    6.2800   -3.4820    0.0000 C   0  0  0  0  0  0  0  0  0  0  0  0
    7.6150   -2.5120    0.0000 C   0  0  0  0  0  0  0  0  0  0  0  0
    7.3530    0.1330    0.0000 C   0  0  0  0  0  0  0  0  0  0  0  0
    5.9000    2.8390    0.0000 O   0  0  0  0  0  0  0  0  0  0  0  0
    5.1850    2.4270    0.0000 C   0  0  0  0  0  0  0  0  0  0  0  0
    5.1850    1.6010    0.0000 O   0  0  0  0  0  0  0  0  0  0  0  0
    5.9000    1.1890    0.0000 C   0  0  0  0  0  0  0  0  0  0  0  0
    4.4700    2.8390    0.0000 N   0  0  0  0  0  0  0  0  0  0  0  0
    4.4700    3.6650    0.0000 C   0  0  0  0  0  0  0  0  0  0  0  0
    2.4360   -0.7160    0.0000 N   0  0  0  0  0  0  0  0  0  0  0  0
    1.6510   -0.4610    0.0000 C   0  0  0  0  0  0  0  0  0  0  0  0
    3.9170    0.7650    0.0000 H   0  0  0  0  0  0  0  0  0  0  0  0
    4.6740    0.9260    0.0000 H   0  0  0  0  0  0  0  0  0  0  0  0
    6.7650   -4.1500    0.0000 H   0  0  0  0  0  0  0  0  0  0  0  0
    7.9180   -4.3320    0.0000 H   0  0  0  0  0  0  0  0  0  0  0  0
    8.1000   -3.1800    0.0000 H   0  0  0  0  0  0  0  0  0  0  0  0
    5.7950   -2.8140    0.0000 H   0  0  0  0  0  0  0  0  0  0  0  0
    5.6120   -3.9660    0.0000 H   0  0  0  0  0  0  0  0  0  0  0  0
    6.2790   -4.3060    0.0000 H   0  0  0  0  0  0  0  0  0  0  0  0
    8.4000   -2.7660    0.0000 H   0  0  0  0  0  0  0  0  0  0  0  0
    8.2820   -2.0270    0.0000 H   0  0  0  0  0  0  0  0  0  0  0  0
    7.1300   -1.8440    0.0000 H   0  0  0  0  0  0  0  0  0  0  0  0
    7.6080   -0.6520    0.0000 H   0  0  0  0  0  0  0  0  0  0  0  0
    8.1370    0.3880    0.0000 H   0  0  0  0  0  0  0  0  0  0  0  0
    7.0970    0.9170    0.0000 H   0  0  0  0  0  0  0  0  0  0  0  0
    6.7240    1.2170    0.0000 H   0  0  0  0  0  0  0  0  0  0  0  0
    6.3370    1.8880    0.0000 H   0  0  0  0  0  0  0  0  0  0  0  0
    3.7560    2.4270    0.0000 H   0  0  0  0  0  0  0  0  0  0  0  0
    5.2950    3.6650    0.0000 H   0  0  0  0  0  0  0  0  0  0  0  0
    4.4700    4.4900    0.0000 H   0  0  0  0  0  0  0  0  0  0  0  0
    3.6450    3.6650    0.0000 H   0  0  0  0  0  0  0  0  0  0  0  0
    2.6070   -1.5230    0.0000 H   0  0  0  0  0  0  0  0  0  0  0  0
    1.9060    0.3230    0.0000 H   0  0  0  0  0  0  0  0  0  0  0  0
    0.8660   -0.2060    0.0000 H   0  0  0  0  0  0  0  0  0  0  0  0
    1.3960   -1.2460    0.0000 H   0  0  0  0  0  0  0  0  0  0  0  0
  1  2  2  0  0  0  0
  2  3  1  0  0  0  0
  2 23  1  0  0  0  0
  3  4  1  0  0  0  0
  4  5  1  0  0  0  0
  4 25  1  0  0  0  0
  4 26  1  0  0  0  0
  5  6  2  0  0  0  0
  5  7  1  0  0  0  0
  6  9  1  0  0  0  0
  6 20  1  0  0  0  0
  7  8  2  0  0  0  0
  8  9  1  0  0  0  0
  8 10  1  0  0  0  0
  9 16  1  0  0  0  0
 10 11  1  0  0  0  0
 11 13  1  0  0  0  0
 12 13  1  0  0  0  0
 12 27  1  0  0  0  0
 12 28  1  0  0  0  0
 12 29  1  0  0  0  0
 13 14  1  0  0  0  0
 13 15  1  0  0  0  0
 14 30  1  0  0  0  0
 14 31  1  0  0  0  0
 14 32  1  0  0  0  0
 15 33  1  0  0  0  0
 15 34  1  0  0  0  0
 15 35  1  0  0  0  0
 16 36  1  0  0  0  0
 16 37  1  0  0  0  0
 16 38  1  0  0  0  0
 17 18  2  0  0  0  0
 18 19  1  0  0  0  0
 18 21  1  0  0  0  0
 19 20  1  0  0  0  0
 20 39  1  0  0  0  0
 20 40  1  0  0  0  0
 21 22  1  0  0  0  0
 21 41  1  0  0  0  0
 22 42  1  0  0  0  0
 22 43  1  0  0  0  0
 22 44  1  0  0  0  0
 23 24  1  0  0  0  0
 23 45  1  0  0  0  0
 24 46  1  0  0  0  0
 24 47  1  0  0  0  0
 24 48  1  0  0  0  0
M  END
> <Molecule name>
623925

> <Activity>
1

$$$$
7534
  MOE2011           2D

 67 71  0  0  1  0  0  0  0  0999 V2000
    7.3430   -0.8520    0.0000 O   0  0  0  0  0  0  0  0  0  0  0  0
    6.8120   -0.2200    0.0000 C   0  0  3  0  0  0  0  0  0  0  0  0
    6.0980   -0.6330    0.0000 C   0  0  3  0  0  0  0  0  0  0  0  0
    6.8120   -1.0450    0.0000 O   0  0  0  0  0  0  0  0  0  0  0  0
    4.6390    0.1860    0.0000 C   0  0  0  0  0  0  0  0  0  0  0  0
    4.6320   -0.6390    0.0000 C   0  0  3  0  0  0  0  0  0  0  0  0
    5.3830   -0.2200    0.0000 C   0  0  3  0  0  0  0  0  0  0  0  0
    3.8680   -0.1730    0.0000 C   0  0  0  0  0  0  0  0  0  0  0  0
    3.0860   -0.6090    0.0000 C   0  0  0  0  0  0  0  0  0  0  0  0
    3.0790   -1.5040    0.0000 C   0  0  3  0  0  0  0  0  0  0  0  0
    3.8540   -1.9510    0.0000 C   0  0  0  0  0  0  0  0  0  0  0  0
    4.6260   -1.4980    0.0000 C   0  0  0  0  0  0  0  0  0  0  0  0
    2.3630   -1.9130    0.0000 O   0  0  0  0  0  0  0  0  0  0  0  0
    5.3700   -1.9270    0.0000 C   0  0  3  0  0  0  0  0  0  0  0  0
    6.1110   -1.4920    0.0000 C   0  0  0  0  0  0  0  0  0  0  0  0
    5.3730   -2.7520    0.0000 O   0  0  0  0  0  0  0  0  0  0  0  0
    4.6600   -3.1680    0.0000 C   0  0  0  0  0  0  0  0  0  0  0  0
    4.6640   -3.9930    0.0000 C   0  0  0  0  0  0  0  0  0  0  0  0
    3.9440   -2.7580    0.0000 O   0  0  0  0  0  0  0  0  0  0  0  0
    5.3830    0.6050    0.0000 C   0  0  0  0  0  0  0  0  0  0  0  0
    6.0980    1.0170    0.0000 C   0  0  0  0  0  0  0  0  0  0  0  0
    6.8120    0.6050    0.0000 C   0  0  3  0  0  0  0  0  0  0  0  0
    6.8120    1.4300    0.0000 C   0  0  0  0  0  0  0  0  0  0  0  0
    7.5930    0.8560    0.0000 C   0  0  3  0  0  0  0  0  0  0  0  0
    7.8490    1.6400    0.0000 C   0  0  0  0  0  0  0  0  0  0  0  0
    8.6570    1.8100    0.0000 C   0  0  0  0  0  0  0  0  0  0  0  0
    8.9130    2.5950    0.0000 C   0  0  0  0  0  0  0  0  0  0  0  0
    8.3620    3.2080    0.0000 C   0  0  0  0  0  0  0  0  0  0  0  0
    8.6180    3.9930    0.0000 O   0  0  0  0  0  0  0  0  0  0  0  0
    7.2980    2.2540    0.0000 C   0  0  0  0  0  0  0  0  0  0  0  0
    7.5550    3.0380    0.0000 O   0  0  0  0  0  0  0  0  0  0  0  0
    8.0740    0.1920    0.0000 C   0  0  0  0  0  0  0  0  0  0  0  0
    7.5930   -0.4720    0.0000 C   0  0  0  0  0  0  0  0  0  0  0  0
    7.8470   -0.7640    0.0000 H   0  0  0  0  0  0  0  0  0  0  0  0
    6.8120   -1.5570    0.0000 H   0  0  0  0  0  0  0  0  0  0  0  0
    5.1510    0.1820    0.0000 H   0  0  0  0  0  0  0  0  0  0  0  0
    4.6430    0.6980    0.0000 H   0  0  0  0  0  0  0  0  0  0  0  0
    4.1280    0.1910    0.0000 H   0  0  0  0  0  0  0  0  0  0  0  0
    5.8260    0.0360    0.0000 H   0  0  0  0  0  0  0  0  0  0  0  0
    4.2040    0.2120    0.0000 H   0  0  0  0  0  0  0  0  0  0  0  0
    3.5460    0.2240    0.0000 H   0  0  0  0  0  0  0  0  0  0  0  0
    2.9170   -0.1250    0.0000 H   0  0  0  0  0  0  0  0  0  0  0  0
    2.5820   -0.6920    0.0000 H   0  0  0  0  0  0  0  0  0  0  0  0
    3.0780   -2.0150    0.0000 H   0  0  0  0  0  0  0  0  0  0  0  0
    3.8560   -2.4630    0.0000 H   0  0  0  0  0  0  0  0  0  0  0  0
    1.9210   -1.6560    0.0000 H   0  0  0  0  0  0  0  0  0  0  0  0
    5.8150   -2.1800    0.0000 H   0  0  0  0  0  0  0  0  0  0  0  0
    6.2910   -1.9710    0.0000 H   0  0  0  0  0  0  0  0  0  0  0  0
    6.6130   -1.3970    0.0000 H   0  0  0  0  0  0  0  0  0  0  0  0
    4.1520   -3.9950    0.0000 H   0  0  0  0  0  0  0  0  0  0  0  0
    4.6660   -4.5050    0.0000 H   0  0  0  0  0  0  0  0  0  0  0  0
    5.1750   -3.9910    0.0000 H   0  0  0  0  0  0  0  0  0  0  0  0
    5.2080    1.0860    0.0000 H   0  0  0  0  0  0  0  0  0  0  0  0
    4.8790    0.5160    0.0000 H   0  0  0  0  0  0  0  0  0  0  0  0
    6.4270    1.4090    0.0000 H   0  0  0  0  0  0  0  0  0  0  0  0
    5.7690    1.4090    0.0000 H   0  0  0  0  0  0  0  0  0  0  0  0
    7.3240    1.4300    0.0000 H   0  0  0  0  0  0  0  0  0  0  0  0
    6.8120    1.9410    0.0000 H   0  0  0  0  0  0  0  0  0  0  0  0
    6.3010    1.4300    0.0000 H   0  0  0  0  0  0  0  0  0  0  0  0
    8.0980    0.9360    0.0000 H   0  0  0  0  0  0  0  0  0  0  0  0
    8.9980    1.4300    0.0000 H   0  0  0  0  0  0  0  0  0  0  0  0
    9.4140    2.7000    0.0000 H   0  0  0  0  0  0  0  0  0  0  0  0
    6.7980    2.1490    0.0000 H   0  0  0  0  0  0  0  0  0  0  0  0
    8.4550   -0.1500    0.0000 H   0  0  0  0  0  0  0  0  0  0  0  0
    8.4550    0.5350    0.0000 H   0  0  0  0  0  0  0  0  0  0  0  0
    7.3860   -0.9400    0.0000 H   0  0  0  0  0  0  0  0  0  0  0  0
    8.0360   -0.7270    0.0000 H   0  0  0  0  0  0  0  0  0  0  0  0
  1  2  1  0  0  0  0
  1 34  1  0  0  0  0
  2  3  1  0  0  0  0
  2 22  1  0  0  0  0
  2 33  1  0  0  0  0
  3  4  1  0  0  0  0
  3  7  1  0  0  0  0
  3 15  1  0  0  0  0
  4 35  1  0  0  0  0
  5  6  1  0  0  0  0
  5 36  1  0  0  0  0
  5 37  1  0  0  0  0
  5 38  1  0  0  0  0
  6  7  1  0  0  0  0
  6  8  1  0  0  0  0
  6 12  1  0  0  0  0
  7 20  1  0  0  0  0
  7 39  1  0  0  0  0
  8  9  1  0  0  0  0
  8 40  1  0  0  0  0
  8 41  1  0  0  0  0
  9 10  1  0  0  0  0
  9 42  1  0  0  0  0
  9 43  1  0  0  0  0
 10 11  1  0  0  0  0
 10 13  1  0  0  0  0
 10 44  1  0  0  0  0
 11 12  2  0  0  0  0
 11 45  1  0  0  0  0
 12 14  1  0  0  0  0
 13 46  1  0  0  0  0
 14 15  1  0  0  0  0
 14 16  1  0  0  0  0
 14 47  1  0  0  0  0
 15 48  1  0  0  0  0
 15 49  1  0  0  0  0
 16 17  1  0  0  0  0
 17 18  1  0  0  0  0
 17 19  2  0  0  0  0
 18 50  1  0  0  0  0
 18 51  1  0  0  0  0
 18 52  1  0  0  0  0
 20 21  1  0  0  0  0
 20 53  1  0  0  0  0
 20 54  1  0  0  0  0
 21 22  1  0  0  0  0
 21 55  1  0  0  0  0
 21 56  1  0  0  0  0
 22 23  1  0  0  0  0
 22 24  1  0  0  0  0
 23 57  1  0  0  0  0
 23 58  1  0  0  0  0
 23 59  1  0  0  0  0
 24 25  1  0  0  0  0
 24 32  1  0  0  0  0
 24 60  1  0  0  0  0
 25 26  1  0  0  0  0
 25 30  2  0  0  0  0
 26 27  2  0  0  0  0
 26 61  1  0  0  0  0
 27 28  1  0  0  0  0
 27 62  1  0  0  0  0
 28 29  2  0  0  0  0
 28 31  1  0  0  0  0
 30 31  1  0  0  0  0
 30 63  1  0  0  0  0
 32 33  1  0  0  0  0
 32 64  1  0  0  0  0
 32 65  1  0  0  0  0
 33 66  1  0  0  0  0
 33 67  1  0  0  0  0
M  END
> <Molecule name>
7534

> <Activity>
1

$$$$
303861
  MOE2011           2D

 27 26  0  0  1  0  0  0  0  0999 V2000
    3.0790    1.4440    0.0000 N   0  0  0  0  0  0  0  0  0  0  0  0
    3.7930    1.0310    0.0000 C   0  0  3  0  0  0  0  0  0  0  0  0
    4.5080    1.4440    0.0000 C   0  0  0  0  0  0  0  0  0  0  0  0
    5.2220    1.0310    0.0000 O   0  0  0  0  0  0  0  0  0  0  0  0
    5.9370    1.4440    0.0000 C   0  0  0  0  0  0  0  0  0  0  0  0
    6.6510    1.0310    0.0000 C   0  0  0  0  0  0  0  0  0  0  0  0
    4.5080    2.2690    0.0000 O   0  0  0  0  0  0  0  0  0  0  0  0
    3.7930    0.2060    0.0000 C   0  0  0  0  0  0  0  0  0  0  0  0
    3.0790   -0.2060    0.0000 S   0  0  0  0  0  0  0  0  0  0  0  0
    3.0790   -1.0310    0.0000 C   0  0  0  0  0  0  0  0  0  0  0  0
    2.3640   -1.4440    0.0000 N   0  0  0  0  0  0  0  0  0  0  0  0
    2.3640   -2.2690    0.0000 C   0  0  0  0  0  0  0  0  0  0  0  0
    3.7930   -1.4440    0.0000 O   0  0  0  0  0  0  0  0  0  0  0  0
    3.0790    2.2690    0.0000 H   0  0  0  0  0  0  0  0  0  0  0  0
    2.3640    1.0310    0.0000 H   0  0  0  0  0  0  0  0  0  0  0  0
    3.7930    1.8560    0.0000 H   0  0  0  0  0  0  0  0  0  0  0  0
    5.5500    2.1720    0.0000 H   0  0  0  0  0  0  0  0  0  0  0  0
    6.3240    2.1720    0.0000 H   0  0  0  0  0  0  0  0  0  0  0  0
    6.2390    0.3170    0.0000 H   0  0  0  0  0  0  0  0  0  0  0  0
    7.3660    0.6190    0.0000 H   0  0  0  0  0  0  0  0  0  0  0  0
    7.0640    1.7460    0.0000 H   0  0  0  0  0  0  0  0  0  0  0  0
    4.6180    0.1780    0.0000 H   0  0  0  0  0  0  0  0  0  0  0  0
    4.2310   -0.4930    0.0000 H   0  0  0  0  0  0  0  0  0  0  0  0
    1.6500   -1.0310    0.0000 H   0  0  0  0  0  0  0  0  0  0  0  0
    1.5400   -2.2690    0.0000 H   0  0  0  0  0  0  0  0  0  0  0  0
    2.3640   -3.0940    0.0000 H   0  0  0  0  0  0  0  0  0  0  0  0
    3.1900   -2.2690    0.0000 H   0  0  0  0  0  0  0  0  0  0  0  0
  1  2  1  0  0  0  0
  1 14  1  0  0  0  0
  1 15  1  0  0  0  0
  2  3  1  0  0  0  0
  2  8  1  0  0  0  0
  2 16  1  0  0  0  0
  3  4  1  0  0  0  0
  3  7  2  0  0  0  0
  4  5  1  0  0  0  0
  5  6  1  0  0  0  0
  5 17  1  0  0  0  0
  5 18  1  0  0  0  0
  6 19  1  0  0  0  0
  6 20  1  0  0  0  0
  6 21  1  0  0  0  0
  8  9  1  0  0  0  0
  8 22  1  0  0  0  0
  8 23  1  0  0  0  0
  9 10  1  0  0  0  0
 10 11  1  0  0  0  0
 10 13  2  0  0  0  0
 11 12  1  0  0  0  0
 11 24  1  0  0  0  0
 12 25  1  0  0  0  0
 12 26  1  0  0  0  0
 12 27  1  0  0  0  0
M  END
> <Molecule name>
303861

> <Activity>
1

$$$$
671353
  MOE2011           2D

 59 62  0  0  0  0  0  0  0  0999 V2000
    5.2460    2.9120    0.0000 S   0  0  0  0  0  0  0  0  0  0  0  0
    4.9100    2.1590    0.0000 C   0  0  0  0  0  0  0  0  0  0  0  0
    4.1030    1.9880    0.0000 N   0  0  0  0  0  0  0  0  0  0  0  0
    4.0160    1.1670    0.0000 C   0  0  0  0  0  0  0  0  0  0  0  0
    4.7700    0.8320    0.0000 C   0  0  0  0  0  0  0  0  0  0  0  0
    4.9420    0.0250    0.0000 N   0  0  0  0  0  0  0  0  0  0  0  0
    5.7270   -0.2300    0.0000 C   0  0  0  0  0  0  0  0  0  0  0  0
    6.3400    0.3220    0.0000 C   0  0  0  0  0  0  0  0  0  0  0  0
    7.1240    0.0670    0.0000 C   0  0  0  0  0  0  0  0  0  0  0  0
    7.2960   -0.7410    0.0000 C   0  0  0  0  0  0  0  0  0  0  0  0
    6.6830   -1.2930    0.0000 C   0  0  0  0  0  0  0  0  0  0  0  0
    5.8970   -1.0380    0.0000 C   0  0  0  0  0  0  0  0  0  0  0  0
    8.6940   -0.4430    0.0000 O   0  0  0  0  0  0  0  0  0  0  0  0
    8.0810   -0.9950    0.0000 C   0  0  0  0  0  0  0  0  0  0  0  0
    9.2080   -2.8650    0.0000 C   0  0  0  0  0  0  0  0  0  0  0  0
    9.0370   -2.0580    0.0000 C   0  0  0  0  0  0  0  0  0  0  0  0
    8.2520   -1.8030    0.0000 O   0  0  0  0  0  0  0  0  0  0  0  0
    5.3220    1.4450    0.0000 S   0  0  0  0  0  0  0  0  0  0  0  0
    3.3020   -0.0710    0.0000 C   0  0  0  0  0  0  0  0  0  0  0  0
    3.3020    0.7540    0.0000 N   0  0  0  0  0  0  0  0  0  0  0  0
    2.5870   -0.4840    0.0000 C   0  0  0  0  0  0  0  0  0  0  0  0
    2.5870   -1.3080    0.0000 C   0  0  0  0  0  0  0  0  0  0  0  0
    3.3020   -1.7210    0.0000 C   0  0  0  0  0  0  0  0  0  0  0  0
    4.0160   -1.3080    0.0000 C   0  0  0  0  0  0  0  0  0  0  0  0
    4.0160   -0.4840    0.0000 C   0  0  0  0  0  0  0  0  0  0  0  0
    4.0160   -2.9590    0.0000 O   0  0  0  0  0  0  0  0  0  0  0  0
    3.3020   -2.5460    0.0000 C   0  0  0  0  0  0  0  0  0  0  0  0
    1.8730   -4.1960    0.0000 C   0  0  0  0  0  0  0  0  0  0  0  0
    2.5870   -3.7840    0.0000 C   0  0  0  0  0  0  0  0  0  0  0  0
    2.5870   -2.9590    0.0000 O   0  0  0  0  0  0  0  0  0  0  0  0
    3.4890    2.5400    0.0000 C   0  0  0  0  0  0  0  0  0  0  0  0
    3.6610    3.3460    0.0000 C   0  0  0  0  0  0  0  0  0  0  0  0
    3.0480    3.8980    0.0000 C   0  0  0  0  0  0  0  0  0  0  0  0
    2.2630    3.6430    0.0000 C   0  0  0  0  0  0  0  0  0  0  0  0
    2.0920    2.8360    0.0000 C   0  0  0  0  0  0  0  0  0  0  0  0
    2.7040    2.2850    0.0000 C   0  0  0  0  0  0  0  0  0  0  0  0
    1.6500    4.1960    0.0000 F   0  0  0  0  0  0  0  0  0  0  0  0
    6.2330    0.8220    0.0000 H   0  0  0  0  0  0  0  0  0  0  0  0
    7.5050    0.4090    0.0000 H   0  0  0  0  0  0  0  0  0  0  0  0
    6.7880   -1.7930    0.0000 H   0  0  0  0  0  0  0  0  0  0  0  0
    5.5180   -1.3800    0.0000 H   0  0  0  0  0  0  0  0  0  0  0  0
    8.7080   -2.9710    0.0000 H   0  0  0  0  0  0  0  0  0  0  0  0
    9.3150   -3.3640    0.0000 H   0  0  0  0  0  0  0  0  0  0  0  0
    9.7080   -2.7580    0.0000 H   0  0  0  0  0  0  0  0  0  0  0  0
    9.5480   -2.0390    0.0000 H   0  0  0  0  0  0  0  0  0  0  0  0
    9.1080   -1.5510    0.0000 H   0  0  0  0  0  0  0  0  0  0  0  0
    2.1440   -0.2280    0.0000 H   0  0  0  0  0  0  0  0  0  0  0  0
    2.1440   -1.5640    0.0000 H   0  0  0  0  0  0  0  0  0  0  0  0
    4.4590   -1.5640    0.0000 H   0  0  0  0  0  0  0  0  0  0  0  0
    4.4590   -0.2280    0.0000 H   0  0  0  0  0  0  0  0  0  0  0  0
    1.6170   -3.7530    0.0000 H   0  0  0  0  0  0  0  0  0  0  0  0
    1.4300   -4.4520    0.0000 H   0  0  0  0  0  0  0  0  0  0  0  0
    2.1290   -4.6380    0.0000 H   0  0  0  0  0  0  0  0  0  0  0  0
    2.7620   -4.2640    0.0000 H   0  0  0  0  0  0  0  0  0  0  0  0
    3.0920   -3.6950    0.0000 H   0  0  0  0  0  0  0  0  0  0  0  0
    4.1480    3.5050    0.0000 H   0  0  0  0  0  0  0  0  0  0  0  0
    3.1540    4.3990    0.0000 H   0  0  0  0  0  0  0  0  0  0  0  0
    1.6060    2.6790    0.0000 H   0  0  0  0  0  0  0  0  0  0  0  0
    2.5990    1.7850    0.0000 H   0  0  0  0  0  0  0  0  0  0  0  0
  1  2  2  0  0  0  0
  2  3  1  0  0  0  0
  2 18  1  0  0  0  0
  3  4  1  0  0  0  0
  3 31  1  0  0  0  0
  4  5  1  0  0  0  0
  4 20  2  0  0  0  0
  5  6  2  0  0  0  0
  5 18  1  0  0  0  0
  6  7  1  0  0  0  0
  7  8  1  0  0  0  0
  7 12  2  0  0  0  0
  8  9  2  0  0  0  0
  8 38  1  0  0  0  0
  9 10  1  0  0  0  0
  9 39  1  0  0  0  0
 10 11  2  0  0  0  0
 10 14  1  0  0  0  0
 11 12  1  0  0  0  0
 11 40  1  0  0  0  0
 12 41  1  0  0  0  0
 13 14  2  0  0  0  0
 14 17  1  0  0  0  0
 15 16  1  0  0  0  0
 15 42  1  0  0  0  0
 15 43  1  0  0  0  0
 15 44  1  0  0  0  0
 16 17  1  0  0  0  0
 16 45  1  0  0  0  0
 16 46  1  0  0  0  0
 19 20  1  0  0  0  0
 19 21  1  0  0  0  0
 19 25  2  0  0  0  0
 21 22  2  0  0  0  0
 21 47  1  0  0  0  0
 22 23  1  0  0  0  0
 22 48  1  0  0  0  0
 23 24  2  0  0  0  0
 23 27  1  0  0  0  0
 24 25  1  0  0  0  0
 24 49  1  0  0  0  0
 25 50  1  0  0  0  0
 26 27  2  0  0  0  0
 27 30  1  0  0  0  0
 28 29  1  0  0  0  0
 28 51  1  0  0  0  0
 28 52  1  0  0  0  0
 28 53  1  0  0  0  0
 29 30  1  0  0  0  0
 29 54  1  0  0  0  0
 29 55  1  0  0  0  0
 31 32  1  0  0  0  0
 31 36  2  0  0  0  0
 32 33  2  0  0  0  0
 32 56  1  0  0  0  0
 33 34  1  0  0  0  0
 33 57  1  0  0  0  0
 34 35  2  0  0  0  0
 34 37  1  0  0  0  0
 35 36  1  0  0  0  0
 35 58  1  0  0  0  0
 36 59  1  0  0  0  0
M  END
> <Molecule name>
671353

> <Activity>
1

$$$$
158036
  MOE2011           2D

 18 19  0  0  0  0  0  0  0  0999 V2000
    4.1160    1.1370    0.0000 S   0  0  0  0  0  0  0  0  0  0  0  0
    3.8590    0.3520    0.0000 C   0  0  0  0  0  0  0  0  0  0  0  0
    3.0790    0.1010    0.0000 C   0  0  0  0  0  0  0  0  0  0  0  0
    3.0790   -0.7240    0.0000 C   0  0  0  0  0  0  0  0  0  0  0  0
    2.3640   -1.1370    0.0000 C   0  0  0  0  0  0  0  0  0  0  0  0
    1.6500   -0.7240    0.0000 C   0  0  0  0  0  0  0  0  0  0  0  0
    1.6500    0.1010    0.0000 C   0  0  0  0  0  0  0  0  0  0  0  0
    2.3640    0.5130    0.0000 C   0  0  0  0  0  0  0  0  0  0  0  0
    3.8590   -0.9750    0.0000 S   0  0  0  0  0  0  0  0  0  0  0  0
    4.3410   -0.3120    0.0000 N   0  0  0  0  0  0  0  0  0  0  0  0
    5.1660   -0.3120    0.0000 C   0  0  0  0  0  0  0  0  0  0  0  0
    2.3640   -1.6480    0.0000 H   0  0  0  0  0  0  0  0  0  0  0  0
    1.2070   -0.9800    0.0000 H   0  0  0  0  0  0  0  0  0  0  0  0
    1.2070    0.3560    0.0000 H   0  0  0  0  0  0  0  0  0  0  0  0
    2.3640    1.0250    0.0000 H   0  0  0  0  0  0  0  0  0  0  0  0
    5.1660   -0.8230    0.0000 H   0  0  0  0  0  0  0  0  0  0  0  0
    5.6780   -0.3120    0.0000 H   0  0  0  0  0  0  0  0  0  0  0  0
    5.1660    0.2000    0.0000 H   0  0  0  0  0  0  0  0  0  0  0  0
  1  2  2  0  0  0  0
  2  3  1  0  0  0  0
  2 10  1  0  0  0  0
  3  4  1  0  0  0  0
  3  8  2  0  0  0  0
  4  5  2  0  0  0  0
  4  9  1  0  0  0  0
  5  6  1  0  0  0  0
  5 12  1  0  0  0  0
  6  7  2  0  0  0  0
  6 13  1  0  0  0  0
  7  8  1  0  0  0  0
  7 14  1  0  0  0  0
  8 15  1  0  0  0  0
  9 10  1  0  0  0  0
 10 11  1  0  0  0  0
 11 16  1  0  0  0  0
 11 17  1  0  0  0  0
 11 18  1  0  0  0  0
M  END
> <Molecule name>
158036

> <Activity>
1

$$$$
680715
  MOE2011           2D

 15 15  0  0  0  0  0  0  0  0999 V2000
    3.0790   -1.0310    0.0000 C   0  0  0  0  0  0  0  0  0  0  0  0
    3.7930   -0.6190    0.0000 C   0  0  0  0  0  0  0  0  0  0  0  0
    3.7930    0.2060    0.0000 C   0  0  0  0  0  0  0  0  0  0  0  0
    3.0790    0.6190    0.0000 C   0  0  0  0  0  0  0  0  0  0  0  0
    2.3640    0.2060    0.0000 C   0  0  0  0  0  0  0  0  0  0  0  0
    2.3640   -0.6190    0.0000 C   0  0  0  0  0  0  0  0  0  0  0  0
    1.6500    0.6190    0.0000 Br  0  0  0  0  0  0  0  0  0  0  0  0
    3.0790    1.4440    0.0000 C   0  0  0  0  0  0  0  0  0  0  0  0
    3.7930    1.8560    0.0000 O   0  0  0  0  0  0  0  0  0  0  0  0
    4.5080   -1.0310    0.0000 O   0  0  0  0  0  0  0  0  0  0  0  0
    3.0790   -1.5430    0.0000 H   0  0  0  0  0  0  0  0  0  0  0  0
    4.2360    0.4620    0.0000 H   0  0  0  0  0  0  0  0  0  0  0  0
    1.9220   -0.8740    0.0000 H   0  0  0  0  0  0  0  0  0  0  0  0
    2.6360    1.7000    0.0000 H   0  0  0  0  0  0  0  0  0  0  0  0
    4.5080   -1.5430    0.0000 H   0  0  0  0  0  0  0  0  0  0  0  0
  1  2  1  0  0  0  0
  1  6  2  0  0  0  0
  1 11  1  0  0  0  0
  2  3  2  0  0  0  0
  2 10  1  0  0  0  0
  3  4  1  0  0  0  0
  3 12  1  0  0  0  0
  4  5  2  0  0  0  0
  4  8  1  0  0  0  0
  5  6  1  0  0  0  0
  5  7  1  0  0  0  0
  6 13  1  0  0  0  0
  8  9  2  0  0  0  0
  8 14  1  0  0  0  0
 10 15  1  0  0  0  0
M  END
> <Molecule name>
680715

> <Activity>
1

$$$$
680717
  MOE2011           2D

 43 45  0  0  0  0  0  0  0  0999 V2000
    4.5210    0.1880    0.0000 N   0  0  0  0  0  0  0  0  0  0  0  0
    4.5310    1.0130    0.0000 C   0  0  0  0  0  0  0  0  0  0  0  0
    5.2780    1.4360    0.0000 C   0  0  0  0  0  0  0  0  0  0  0  0
    3.7930    1.4540    0.0000 C   0  0  0  0  0  0  0  0  0  0  0  0
    3.7930    2.2790    0.0000 C   0  0  0  0  0  0  0  0  0  0  0  0
    4.5310    2.7200    0.0000 C   0  0  0  0  0  0  0  0  0  0  0  0
    5.2780    2.2960    0.0000 C   0  0  0  0  0  0  0  0  0  0  0  0
    3.0790    1.0410    0.0000 C   0  0  0  0  0  0  0  0  0  0  0  0
    2.3640    1.4540    0.0000 C   0  0  0  0  0  0  0  0  0  0  0  0
    2.3640    2.2790    0.0000 C   0  0  0  0  0  0  0  0  0  0  0  0
    3.0790    2.6910    0.0000 C   0  0  0  0  0  0  0  0  0  0  0  0
    1.6500    2.6910    0.0000 O   0  0  0  0  0  0  0  0  0  0  0  0
    1.6500    3.5160    0.0000 C   0  0  0  0  0  0  0  0  0  0  0  0
    1.6500    1.0410    0.0000 O   0  0  0  0  0  0  0  0  0  0  0  0
    1.6500    0.2160    0.0000 C   0  0  0  0  0  0  0  0  0  0  0  0
    4.4930   -2.2870    0.0000 C   0  0  0  0  0  0  0  0  0  0  0  0
    4.5020   -1.4620    0.0000 C   0  0  0  0  0  0  0  0  0  0  0  0
    5.2210   -1.0580    0.0000 C   0  0  0  0  0  0  0  0  0  0  0  0
    5.9310   -1.4780    0.0000 C   0  0  0  0  0  0  0  0  0  0  0  0
    5.9220   -2.3030    0.0000 C   0  0  0  0  0  0  0  0  0  0  0  0
    5.2020   -2.7080    0.0000 C   0  0  0  0  0  0  0  0  0  0  0  0
    6.6500   -1.0740    0.0000 Br  0  0  0  0  0  0  0  0  0  0  0  0
    5.2310   -0.2330    0.0000 C   0  0  0  0  0  0  0  0  0  0  0  0
    3.7740   -2.6910    0.0000 O   0  0  0  0  0  0  0  0  0  0  0  0
    3.7640   -3.5160    0.0000 C   0  0  0  0  0  0  0  0  0  0  0  0
    5.7200    1.1790    0.0000 H   0  0  0  0  0  0  0  0  0  0  0  0
    4.5250    3.2320    0.0000 H   0  0  0  0  0  0  0  0  0  0  0  0
    5.7200    2.5530    0.0000 H   0  0  0  0  0  0  0  0  0  0  0  0
    3.0790    0.5300    0.0000 H   0  0  0  0  0  0  0  0  0  0  0  0
    3.0790    3.2030    0.0000 H   0  0  0  0  0  0  0  0  0  0  0  0
    2.1620    3.5160    0.0000 H   0  0  0  0  0  0  0  0  0  0  0  0
    1.6500    4.0280    0.0000 H   0  0  0  0  0  0  0  0  0  0  0  0
    1.1380    3.5160    0.0000 H   0  0  0  0  0  0  0  0  0  0  0  0
    1.1380    0.2160    0.0000 H   0  0  0  0  0  0  0  0  0  0  0  0
    1.6500   -0.2950    0.0000 H   0  0  0  0  0  0  0  0  0  0  0  0
    2.1620    0.2160    0.0000 H   0  0  0  0  0  0  0  0  0  0  0  0
    4.0620   -1.2010    0.0000 H   0  0  0  0  0  0  0  0  0  0  0  0
    6.3620   -2.5640    0.0000 H   0  0  0  0  0  0  0  0  0  0  0  0
    5.1970   -3.2190    0.0000 H   0  0  0  0  0  0  0  0  0  0  0  0
    5.6770    0.0170    0.0000 H   0  0  0  0  0  0  0  0  0  0  0  0
    3.2520   -3.5100    0.0000 H   0  0  0  0  0  0  0  0  0  0  0  0
    3.7580   -4.0280    0.0000 H   0  0  0  0  0  0  0  0  0  0  0  0
    4.2750   -3.5220    0.0000 H   0  0  0  0  0  0  0  0  0  0  0  0
  1  2  1  0  0  0  0
  1 23  2  0  0  0  0
  2  3  2  0  0  0  0
  2  4  1  0  0  0  0
  3  7  1  0  0  0  0
  3 26  1  0  0  0  0
  4  5  1  0  0  0  0
  4  8  2  0  0  0  0
  5  6  1  0  0  0  0
  5 11  2  0  0  0  0
  6  7  2  0  0  0  0
  6 27  1  0  0  0  0
  7 28  1  0  0  0  0
  8  9  1  0  0  0  0
  8 29  1  0  0  0  0
  9 10  2  0  0  0  0
  9 14  1  0  0  0  0
 10 11  1  0  0  0  0
 10 12  1  0  0  0  0
 11 30  1  0  0  0  0
 12 13  1  0  0  0  0
 13 31  1  0  0  0  0
 13 32  1  0  0  0  0
 13 33  1  0  0  0  0
 14 15  1  0  0  0  0
 15 34  1  0  0  0  0
 15 35  1  0  0  0  0
 15 36  1  0  0  0  0
 16 17  1  0  0  0  0
 16 21  2  0  0  0  0
 16 24  1  0  0  0  0
 17 18  2  0  0  0  0
 17 37  1  0  0  0  0
 18 19  1  0  0  0  0
 18 23  1  0  0  0  0
 19 20  2  0  0  0  0
 19 22  1  0  0  0  0
 20 21  1  0  0  0  0
 20 38  1  0  0  0  0
 21 39  1  0  0  0  0
 23 40  1  0  0  0  0
 24 25  1  0  0  0  0
 25 41  1  0  0  0  0
 25 42  1  0  0  0  0
 25 43  1  0  0  0  0
M  END
> <Molecule name>
680717

> <Activity>
1

$$$$
122864
  MOE2011           2D

 18 18  0  0  0  0  0  0  0  0999 V2000
    3.0790    0.4120    0.0000 C   0  0  0  0  0  0  0  0  0  0  0  0
    3.7930    0.8250    0.0000 C   0  0  0  0  0  0  0  0  0  0  0  0
    3.0790   -0.4120    0.0000 C   0  0  0  0  0  0  0  0  0  0  0  0
    3.7930    1.6500    0.0000 N   0  3  0  0  0  0  0  0  0  0  0  0
    2.3640   -0.8250    0.0000 C   0  0  0  0  0  0  0  0  0  0  0  0
    3.7930   -0.8250    0.0000 C   0  0  0  0  0  0  0  0  0  0  0  0
    4.5080    2.0620    0.0000 O   0  0  0  0  0  0  0  0  0  0  0  0
    3.0790    2.0620    0.0000 O   0  5  0  0  0  0  0  0  0  0  0  0
    1.6500   -0.4120    0.0000 Cl  0  0  0  0  0  0  0  0  0  0  0  0
    2.3640   -1.6500    0.0000 C   0  0  0  0  0  0  0  0  0  0  0  0
    4.5080   -0.4120    0.0000 Cl  0  0  0  0  0  0  0  0  0  0  0  0
    3.7930   -1.6500    0.0000 C   0  0  0  0  0  0  0  0  0  0  0  0
    3.0790   -2.0620    0.0000 C   0  0  0  0  0  0  0  0  0  0  0  0
    2.3640    0.8250    0.0000 H   0  0  0  0  0  0  0  0  0  0  0  0
    4.5080    0.4120    0.0000 H   0  0  0  0  0  0  0  0  0  0  0  0
    1.6500   -2.0620    0.0000 H   0  0  0  0  0  0  0  0  0  0  0  0
    4.5080   -2.0620    0.0000 H   0  0  0  0  0  0  0  0  0  0  0  0
    3.0790   -2.8880    0.0000 H   0  0  0  0  0  0  0  0  0  0  0  0
  1  2  2  0  0  0  0
  1  3  1  0  0  0  0
  1 14  1  0  0  0  0
  2  4  1  0  0  0  0
  2 15  1  0  0  0  0
  3  5  2  0  0  0  0
  3  6  1  0  0  0  0
  4  7  2  0  0  0  0
  4  8  1  0  0  0  0
  5  9  1  0  0  0  0
  5 10  1  0  0  0  0
  6 11  1  0  0  0  0
  6 12  2  0  0  0  0
 10 13  2  0  0  0  0
 10 16  1  0  0  0  0
 12 13  1  0  0  0  0
 12 17  1  0  0  0  0
 13 18  1  0  0  0  0
M  CHG  1   4   1
M  CHG  1   8  -1
M  END
> <Molecule name>
122864

> <Activity>
1

$$$$
600032
  MOE2011           2D

 44 45  0  0  0  0  0  0  0  0999 V2000
    8.7950   -1.2380    0.0000 C   0  0  0  0  0  0  0  0  0  0  0  0
    8.7950   -0.4120    0.0000 O   0  0  0  0  0  0  0  0  0  0  0  0
    8.0800    0.0000    0.0000 C   0  0  0  0  0  0  0  0  0  0  0  0
    8.0800    0.8250    0.0000 C   0  0  0  0  0  0  0  0  0  0  0  0
    7.3660    1.2380    0.0000 C   0  0  0  0  0  0  0  0  0  0  0  0
    7.3660    2.0620    0.0000 O   0  0  0  0  0  0  0  0  0  0  0  0
    6.6510    2.4750    0.0000 C   0  0  0  0  0  0  0  0  0  0  0  0
    6.6510    0.8250    0.0000 C   0  0  0  0  0  0  0  0  0  0  0  0
    6.6510    0.0000    0.0000 C   0  0  0  0  0  0  0  0  0  0  0  0
    7.3660   -0.4120    0.0000 C   0  0  0  0  0  0  0  0  0  0  0  0
    4.5080   -0.4120    0.0000 C   0  0  0  0  0  0  0  0  0  0  0  0
    5.2220    0.0000    0.0000 C   0  0  0  0  0  0  0  0  0  0  0  0
    5.9370   -0.4120    0.0000 C   0  0  0  0  0  0  0  0  0  0  0  0
    2.3640    0.0000    0.0000 O   0  0  0  0  0  0  0  0  0  0  0  0
    3.0790   -0.4120    0.0000 C   0  0  0  0  0  0  0  0  0  0  0  0
    3.0790   -1.2380    0.0000 C   0  0  0  0  0  0  0  0  0  0  0  0
    3.7930   -1.6500    0.0000 C   0  0  0  0  0  0  0  0  0  0  0  0
    4.5080   -1.2380    0.0000 C   0  0  0  0  0  0  0  0  0  0  0  0
    3.7930    0.0000    0.0000 C   0  0  0  0  0  0  0  0  0  0  0  0
    3.7930    0.8250    0.0000 O   0  0  0  0  0  0  0  0  0  0  0  0
    2.3640   -2.4750    0.0000 C   0  0  0  0  0  0  0  0  0  0  0  0
    2.3640   -1.6500    0.0000 O   0  0  0  0  0  0  0  0  0  0  0  0
    9.5090    0.8250    0.0000 C   0  0  0  0  0  0  0  0  0  0  0  0
    8.7950    1.2380    0.0000 O   0  0  0  0  0  0  0  0  0  0  0  0
    8.2830   -1.2380    0.0000 H   0  0  0  0  0  0  0  0  0  0  0  0
    8.7950   -1.7490    0.0000 H   0  0  0  0  0  0  0  0  0  0  0  0
    9.3060   -1.2380    0.0000 H   0  0  0  0  0  0  0  0  0  0  0  0
    6.9070    2.9180    0.0000 H   0  0  0  0  0  0  0  0  0  0  0  0
    6.2080    2.7310    0.0000 H   0  0  0  0  0  0  0  0  0  0  0  0
    6.3960    2.0320    0.0000 H   0  0  0  0  0  0  0  0  0  0  0  0
    6.2080    1.0810    0.0000 H   0  0  0  0  0  0  0  0  0  0  0  0
    7.3660   -0.9240    0.0000 H   0  0  0  0  0  0  0  0  0  0  0  0
    5.2220    0.5110    0.0000 H   0  0  0  0  0  0  0  0  0  0  0  0
    5.9370   -0.9240    0.0000 H   0  0  0  0  0  0  0  0  0  0  0  0
    1.9220   -0.2560    0.0000 H   0  0  0  0  0  0  0  0  0  0  0  0
    3.7930   -2.1620    0.0000 H   0  0  0  0  0  0  0  0  0  0  0  0
    4.9510   -1.4930    0.0000 H   0  0  0  0  0  0  0  0  0  0  0  0
    3.3500    1.0810    0.0000 H   0  0  0  0  0  0  0  0  0  0  0  0
    1.8530   -2.4750    0.0000 H   0  0  0  0  0  0  0  0  0  0  0  0
    2.3640   -2.9870    0.0000 H   0  0  0  0  0  0  0  0  0  0  0  0
    2.8760   -2.4750    0.0000 H   0  0  0  0  0  0  0  0  0  0  0  0
    9.2530    0.3820    0.0000 H   0  0  0  0  0  0  0  0  0  0  0  0
    9.9520    0.5690    0.0000 H   0  0  0  0  0  0  0  0  0  0  0  0
    9.7650    1.2680    0.0000 H   0  0  0  0  0  0  0  0  0  0  0  0
  1  2  1  0  0  0  0
  1 25  1  0  0  0  0
  1 26  1  0  0  0  0
  1 27  1  0  0  0  0
  2  3  1  0  0  0  0
  3  4  1  0  0  0  0
  3 10  2  0  0  0  0
  4  5  2  0  0  0  0
  4 24  1  0  0  0  0
  5  6  1  0  0  0  0
  5  8  1  0  0  0  0
  6  7  1  0  0  0  0
  7 28  1  0  0  0  0
  7 29  1  0  0  0  0
  7 30  1  0  0  0  0
  8  9  2  0  0  0  0
  8 31  1  0  0  0  0
  9 10  1  0  0  0  0
  9 13  1  0  0  0  0
 10 32  1  0  0  0  0
 11 12  1  0  0  0  0
 11 18  2  0  0  0  0
 11 19  1  0  0  0  0
 12 13  2  0  0  0  0
 12 33  1  0  0  0  0
 13 34  1  0  0  0  0
 14 15  1  0  0  0  0
 14 35  1  0  0  0  0
 15 16  1  0  0  0  0
 15 19  2  0  0  0  0
 16 17  2  0  0  0  0
 16 22  1  0  0  0  0
 17 18  1  0  0  0  0
 17 36  1  0  0  0  0
 18 37  1  0  0  0  0
 19 20  1  0  0  0  0
 20 38  1  0  0  0  0
 21 22  1  0  0  0  0
 21 39  1  0  0  0  0
 21 40  1  0  0  0  0
 21 41  1  0  0  0  0
 23 24  1  0  0  0  0
 23 42  1  0  0  0  0
 23 43  1  0  0  0  0
 23 44  1  0  0  0  0
M  END
> <Molecule name>
600032

> <Activity>
1

$$$$
621888
  MOE2011           2D

 25 25  0  0  1  0  0  0  0  0999 V2000
    3.5160   -1.6660    0.0000 C   0  0  0  0  0  0  0  0  0  0  0  0
    2.6910   -1.6660    0.0000 C   0  0  0  0  0  0  0  0  0  0  0  0
    2.4360   -0.8820    0.0000 C   0  0  0  0  0  0  0  0  0  0  0  0
    1.6510   -0.6260    0.0000 O   0  0  0  0  0  0  0  0  0  0  0  0
    3.1040   -0.3970    0.0000 C   0  0  3  0  0  0  0  0  0  0  0  0
    3.7710   -0.8820    0.0000 C   0  0  0  0  0  0  0  0  0  0  0  0
    3.1040    0.4280    0.0000 C   0  0  0  0  0  0  0  0  0  0  0  0
    3.8180    0.8410    0.0000 N   0  0  0  0  0  0  0  0  0  0  0  0
    3.8180    1.6660    0.0000 C   0  0  0  0  0  0  0  0  0  0  0  0
    4.5330    0.4280    0.0000 C   0  0  0  0  0  0  0  0  0  0  0  0
    3.6110   -2.4860    0.0000 H   0  0  0  0  0  0  0  0  0  0  0  0
    4.2660   -2.0100    0.0000 H   0  0  0  0  0  0  0  0  0  0  0  0
    2.5960   -2.4860    0.0000 H   0  0  0  0  0  0  0  0  0  0  0  0
    1.9410   -2.0100    0.0000 H   0  0  0  0  0  0  0  0  0  0  0  0
    3.8090    0.0310    0.0000 H   0  0  0  0  0  0  0  0  0  0  0  0
    4.5800   -1.0440    0.0000 H   0  0  0  0  0  0  0  0  0  0  0  0
    4.3290   -0.2740    0.0000 H   0  0  0  0  0  0  0  0  0  0  0  0
    2.2790    0.4570    0.0000 H   0  0  0  0  0  0  0  0  0  0  0  0
    2.6660    1.1280    0.0000 H   0  0  0  0  0  0  0  0  0  0  0  0
    4.6430    1.6660    0.0000 H   0  0  0  0  0  0  0  0  0  0  0  0
    3.8180    2.4920    0.0000 H   0  0  0  0  0  0  0  0  0  0  0  0
    2.9930    1.6660    0.0000 H   0  0  0  0  0  0  0  0  0  0  0  0
    4.6190   -0.3920    0.0000 H   0  0  0  0  0  0  0  0  0  0  0  0
    5.2480    0.0160    0.0000 H   0  0  0  0  0  0  0  0  0  0  0  0
    4.9460    1.1430    0.0000 H   0  0  0  0  0  0  0  0  0  0  0  0
  1  2  1  0  0  0  0
  1  6  1  0  0  0  0
  1 11  1  0  0  0  0
  1 12  1  0  0  0  0
  2  3  1  0  0  0  0
  2 13  1  0  0  0  0
  2 14  1  0  0  0  0
  3  4  2  0  0  0  0
  3  5  1  0  0  0  0
  5  6  1  0  0  0  0
  5  7  1  0  0  0  0
  5 15  1  0  0  0  0
  6 16  1  0  0  0  0
  6 17  1  0  0  0  0
  7  8  1  0  0  0  0
  7 18  1  0  0  0  0
  7 19  1  0  0  0  0
  8  9  1  0  0  0  0
  8 10  1  0  0  0  0
  9 20  1  0  0  0  0
  9 21  1  0  0  0  0
  9 22  1  0  0  0  0
 10 23  1  0  0  0  0
 10 24  1  0  0  0  0
 10 25  1  0  0  0  0
M  END
> <Molecule name>
621888

> <Activity>
1

$$$$
184692
  MOE2011           2D

 57 59  0  0  1  0  0  0  0  0999 V2000
    5.9460   -0.6340    0.0000 C   0  0  0  0  0  0  0  0  0  0  0  0
    5.2350   -0.2130    0.0000 C   0  0  0  0  0  0  0  0  0  0  0  0
    5.2450    0.6120    0.0000 C   0  0  0  0  0  0  0  0  0  0  0  0
    4.5080    1.0540    0.0000 C   0  0  0  0  0  0  0  0  0  0  0  0
    4.5080    1.8780    0.0000 C   0  0  0  0  0  0  0  0  0  0  0  0
    5.2450    2.3200    0.0000 C   0  0  0  0  0  0  0  0  0  0  0  0
    5.9930    1.8960    0.0000 C   0  0  0  0  0  0  0  0  0  0  0  0
    5.9930    1.0360    0.0000 C   0  0  0  0  0  0  0  0  0  0  0  0
    6.7060    0.6210    0.0000 C   0  0  0  0  0  0  0  0  0  0  0  0
    7.4220    1.0310    0.0000 N   0  0  0  0  0  0  0  0  0  0  0  0
    8.1340    0.6150    0.0000 C   0  0  0  0  0  0  0  0  0  0  0  0
    8.8500    1.0260    0.0000 C   0  0  0  0  0  0  0  0  0  0  0  0
    9.5630    0.6100    0.0000 C   0  0  0  0  0  0  0  0  0  0  0  0
    9.5600   -0.2140    0.0000 C   0  0  0  0  0  0  0  0  0  0  0  0
   10.2730   -0.6300    0.0000 C   0  0  0  0  0  0  0  0  0  0  0  0
   10.9890   -0.2200    0.0000 N   0  0  0  0  0  0  0  0  0  0  0  0
   13.1280   -1.4660    0.0000 O   0  0  0  0  0  0  0  0  0  0  0  0
   12.4120   -1.8760    0.0000 C   0  0  0  0  0  0  0  0  0  0  0  0
   11.6990   -1.4600    0.0000 C   0  0  0  0  0  0  0  0  0  0  0  0
   11.7020   -0.6350    0.0000 C   0  0  3  0  0  0  0  0  0  0  0  0
   12.4090   -2.7010    0.0000 O   0  0  0  0  0  0  0  0  0  0  0  0
   12.4180   -0.2260    0.0000 C   0  0  0  0  0  0  0  0  0  0  0  0
   12.4210    0.5990    0.0000 O   0  0  0  0  0  0  0  0  0  0  0  0
   13.1310   -0.6410    0.0000 O   0  0  0  0  0  0  0  0  0  0  0  0
   10.2700   -1.4550    0.0000 O   0  0  0  0  0  0  0  0  0  0  0  0
    8.8440   -0.6240    0.0000 C   0  0  0  0  0  0  0  0  0  0  0  0
    8.1310   -0.2100    0.0000 C   0  0  0  0  0  0  0  0  0  0  0  0
    2.3640    2.2910    0.0000 N   0  0  0  0  0  0  0  0  0  0  0  0
    3.0790    1.8780    0.0000 C   0  0  0  0  0  0  0  0  0  0  0  0
    3.7930    2.2910    0.0000 N   0  0  0  0  0  0  0  0  0  0  0  0
    3.0790    1.0540    0.0000 N   0  0  0  0  0  0  0  0  0  0  0  0
    3.7930    0.6410    0.0000 C   0  0  0  0  0  0  0  0  0  0  0  0
    3.7930   -0.1840    0.0000 N   0  0  0  0  0  0  0  0  0  0  0  0
    5.5250   -1.3430    0.0000 H   0  0  0  0  0  0  0  0  0  0  0  0
    6.6560   -1.0540    0.0000 H   0  0  0  0  0  0  0  0  0  0  0  0
    6.3660    0.0760    0.0000 H   0  0  0  0  0  0  0  0  0  0  0  0
    4.7900   -0.9070    0.0000 H   0  0  0  0  0  0  0  0  0  0  0  0
    4.4110   -0.2320    0.0000 H   0  0  0  0  0  0  0  0  0  0  0  0
    5.2360    3.1450    0.0000 H   0  0  0  0  0  0  0  0  0  0  0  0
    6.7060    2.3110    0.0000 H   0  0  0  0  0  0  0  0  0  0  0  0
    6.5590   -0.1910    0.0000 H   0  0  0  0  0  0  0  0  0  0  0  0
    7.0900   -0.1090    0.0000 H   0  0  0  0  0  0  0  0  0  0  0  0
    7.4250    1.8560    0.0000 H   0  0  0  0  0  0  0  0  0  0  0  0
    8.8540    1.8500    0.0000 H   0  0  0  0  0  0  0  0  0  0  0  0
   10.2790    1.0200    0.0000 H   0  0  0  0  0  0  0  0  0  0  0  0
   10.9920    0.6050    0.0000 H   0  0  0  0  0  0  0  0  0  0  0  0
   11.2590   -2.1580    0.0000 H   0  0  0  0  0  0  0  0  0  0  0  0
   10.8750   -1.4860    0.0000 H   0  0  0  0  0  0  0  0  0  0  0  0
   10.9870   -1.0450    0.0000 H   0  0  0  0  0  0  0  0  0  0  0  0
   11.6930   -3.1110    0.0000 H   0  0  0  0  0  0  0  0  0  0  0  0
   13.8470   -0.2310    0.0000 H   0  0  0  0  0  0  0  0  0  0  0  0
    8.8410   -1.4500    0.0000 H   0  0  0  0  0  0  0  0  0  0  0  0
    7.4150   -0.6190    0.0000 H   0  0  0  0  0  0  0  0  0  0  0  0
    2.3640    3.1160    0.0000 H   0  0  0  0  0  0  0  0  0  0  0  0
    1.6500    1.8780    0.0000 H   0  0  0  0  0  0  0  0  0  0  0  0
    3.0790   -0.5960    0.0000 H   0  0  0  0  0  0  0  0  0  0  0  0
    4.5080   -0.5960    0.0000 H   0  0  0  0  0  0  0  0  0  0  0  0
  1  2  1  0  0  0  0
  1 34  1  0  0  0  0
  1 35  1  0  0  0  0
  1 36  1  0  0  0  0
  2  3  1  0  0  0  0
  2 37  1  0  0  0  0
  2 38  1  0  0  0  0
  3  4  1  0  0  0  0
  3  8  2  0  0  0  0
  4  5  1  0  0  0  0
  4 32  2  0  0  0  0
  5  6  1  0  0  0  0
  5 30  2  0  0  0  0
  6  7  2  0  0  0  0
  6 39  1  0  0  0  0
  7  8  1  0  0  0  0
  7 40  1  0  0  0  0
  8  9  1  0  0  0  0
  9 10  1  0  0  0  0
  9 41  1  0  0  0  0
  9 42  1  0  0  0  0
 10 11  1  0  0  0  0
 10 43  1  0  0  0  0
 11 12  1  0  0  0  0
 11 27  2  0  0  0  0
 12 13  2  0  0  0  0
 12 44  1  0  0  0  0
 13 14  1  0  0  0  0
 13 45  1  0  0  0  0
 14 15  1  0  0  0  0
 14 26  2  0  0  0  0
 15 16  1  0  0  0  0
 15 25  2  0  0  0  0
 16 20  1  0  0  0  0
 16 46  1  0  0  0  0
 17 18  2  0  0  0  0
 18 19  1  0  0  0  0
 18 21  1  0  0  0  0
 19 20  1  0  0  0  0
 19 47  1  0  0  0  0
 19 48  1  0  0  0  0
 20 22  1  0  0  0  0
 20 49  1  0  0  0  0
 21 50  1  0  0  0  0
 22 23  2  0  0  0  0
 22 24  1  0  0  0  0
 24 51  1  0  0  0  0
 26 27  1  0  0  0  0
 26 52  1  0  0  0  0
 27 53  1  0  0  0  0
 28 29  1  0  0  0  0
 28 54  1  0  0  0  0
 28 55  1  0  0  0  0
 29 30  1  0  0  0  0
 29 31  2  0  0  0  0
 31 32  1  0  0  0  0
 32 33  1  0  0  0  0
 33 56  1  0  0  0  0
 33 57  1  0  0  0  0
M  END
> <Molecule name>
184692

> <Activity>
1

$$$$
628507
  MOE2011           2D

 42 46  0  0  1  0  0  0  0  0999 V2000
    6.5640   -0.3510    0.0000 O   0  0  0  0  0  0  0  0  0  0  0  0
    5.8460    0.0530    0.0000 C   0  0  0  0  0  0  0  0  0  0  0  0
    5.8320    0.9110    0.0000 C   0  0  0  0  0  0  0  0  0  0  0  0
    5.1180    1.3230    0.0000 C   0  0  0  0  0  0  0  0  0  0  0  0
    5.1180    2.1480    0.0000 C   0  0  0  0  0  0  0  0  0  0  0  0
    5.8320    2.5600    0.0000 C   0  0  0  0  0  0  0  0  0  0  0  0
    6.5460    2.1480    0.0000 C   0  0  0  0  0  0  0  0  0  0  0  0
    6.5460    1.3230    0.0000 C   0  0  0  0  0  0  0  0  0  0  0  0
    4.3670    0.9050    0.0000 C   0  0  0  0  0  0  0  0  0  0  0  0
    3.6580    1.3260    0.0000 O   0  0  0  0  0  0  0  0  0  0  0  0
    4.3610    0.0470    0.0000 C   0  0  0  0  0  0  0  0  0  0  0  0
    5.1050   -0.3830    0.0000 C   0  0  0  0  0  0  0  0  0  0  0  0
    4.9250   -1.2170    0.0000 N   0  0  0  0  0  0  0  0  0  0  0  0
    5.2680   -1.9940    0.0000 C   0  0  0  0  0  0  0  0  0  0  0  0
    4.6360   -2.5600    0.0000 C   0  0  0  0  0  0  0  0  0  0  0  0
    3.9010   -2.1360    0.0000 C   0  0  0  0  0  0  0  0  0  0  0  0
    4.0760   -1.3060    0.0000 C   0  0  3  0  0  0  0  0  0  0  0  0
    3.7280   -0.5260    0.0000 C   0  0  3  0  0  0  0  0  0  0  0  0
    2.6230    0.6980    0.0000 N   0  0  0  0  0  0  0  0  0  0  0  0
    3.1750    0.0860    0.0000 C   0  0  0  0  0  0  0  0  0  0  0  0
    2.9760   -0.8620    0.0000 C   0  0  3  0  0  0  0  0  0  0  0  0
    2.8060   -1.6700    0.0000 S   0  0  0  0  0  0  0  0  0  0  0  0
    1.9850   -1.7570    0.0000 C   0  0  0  0  0  0  0  0  0  0  0  0
    2.1730    0.3680    0.0000 O   0  0  0  0  0  0  0  0  0  0  0  0
    2.2610   -0.4520    0.0000 S   0  0  3  0  0  0  0  0  0  0  0  0
    1.6490   -1.0040    0.0000 C   0  0  0  0  0  0  0  0  0  0  0  0
    4.4030    2.5600    0.0000 H   0  0  0  0  0  0  0  0  0  0  0  0
    5.8330    3.3850    0.0000 H   0  0  0  0  0  0  0  0  0  0  0  0
    7.2610    2.5600    0.0000 H   0  0  0  0  0  0  0  0  0  0  0  0
    7.2610    0.9110    0.0000 H   0  0  0  0  0  0  0  0  0  0  0  0
    6.0560   -1.7490    0.0000 H   0  0  0  0  0  0  0  0  0  0  0  0
    5.8850   -2.5410    0.0000 H   0  0  0  0  0  0  0  0  0  0  0  0
    5.1130   -3.2330    0.0000 H   0  0  0  0  0  0  0  0  0  0  0  0
    4.3080   -3.3170    0.0000 H   0  0  0  0  0  0  0  0  0  0  0  0
    3.4090   -2.7990    0.0000 H   0  0  0  0  0  0  0  0  0  0  0  0
    3.0790   -2.0590    0.0000 H   0  0  0  0  0  0  0  0  0  0  0  0
    3.2560   -1.3930    0.0000 H   0  0  0  0  0  0  0  0  0  0  0  0
    3.7610   -1.1160    0.0000 H   0  0  0  0  0  0  0  0  0  0  0  0
    1.9780   -2.5820    0.0000 H   0  0  0  0  0  0  0  0  0  0  0  0
    1.2760   -2.1780    0.0000 H   0  0  0  0  0  0  0  0  0  0  0  0
    0.8620   -1.2520    0.0000 H   0  0  0  0  0  0  0  0  0  0  0  0
    1.0290   -0.4600    0.0000 H   0  0  0  0  0  0  0  0  0  0  0  0
  1  2  2  0  0  0  0
  2  3  1  0  0  0  0
  2 12  1  0  0  0  0
  3  4  1  0  0  0  0
  3  8  2  0  0  0  0
  4  5  2  0  0  0  0
  4  9  1  0  0  0  0
  5  6  1  0  0  0  0
  5 27  1  0  0  0  0
  6  7  2  0  0  0  0
  6 28  1  0  0  0  0
  7  8  1  0  0  0  0
  7 29  1  0  0  0  0
  8 30  1  0  0  0  0
  9 10  2  0  0  0  0
  9 11  1  0  0  0  0
 11 12  2  0  0  0  0
 11 18  1  0  0  0  0
 12 13  1  0  0  0  0
 13 14  1  0  0  0  0
 13 17  1  0  0  0  0
 14 15  1  0  0  0  0
 14 31  1  0  0  0  0
 14 32  1  0  0  0  0
 15 16  1  0  0  0  0
 15 33  1  0  0  0  0
 15 34  1  0  0  0  0
 16 17  1  0  0  0  0
 16 35  1  0  0  0  0
 16 36  1  0  0  0  0
 17 18  1  0  0  0  0
 17 37  1  0  0  0  0
 18 20  1  0  0  0  0
 18 21  1  0  0  0  0
 19 20  3  0  0  0  0
 21 22  1  0  0  0  0
 21 25  1  0  0  0  0
 21 38  1  0  0  0  0
 22 23  1  0  0  0  0
 23 26  1  0  0  0  0
 23 39  1  0  0  0  0
 23 40  1  0  0  0  0
 24 25  2  0  0  0  0
 25 26  1  0  0  0  0
 26 41  1  0  0  0  0
 26 42  1  0  0  0  0
M  END
> <Molecule name>
628507

> <Activity>
1

$$$$
645621
  MOE2011           2D

 44 45  0  0  0  0  0  0  0  0999 V2000
    3.8760   -3.8310    0.0000 C   0  0  0  0  0  0  0  0  0  0  0  0
    4.0480   -3.0240    0.0000 N   0  0  0  0  0  0  0  0  0  0  0  0
    4.8320   -2.7700    0.0000 C   0  0  0  0  0  0  0  0  0  0  0  0
    3.4350   -2.4730    0.0000 C   0  0  0  0  0  0  0  0  0  0  0  0
    2.6500   -2.7280    0.0000 S   0  0  0  0  0  0  0  0  0  0  0  0
    3.6060   -1.6660    0.0000 N   0  0  0  0  0  0  0  0  0  0  0  0
    3.7930    0.1190    0.0000 C   0  0  0  0  0  0  0  0  0  0  0  0
    3.0790   -0.2940    0.0000 N   0  0  0  0  0  0  0  0  0  0  0  0
    2.9930   -1.1140    0.0000 C   0  0  0  0  0  0  0  0  0  0  0  0
    5.9370    2.1810    0.0000 C   0  0  0  0  0  0  0  0  0  0  0  0
    5.2220    2.5940    0.0000 O   0  0  0  0  0  0  0  0  0  0  0  0
    4.5080    2.1810    0.0000 C   0  0  0  0  0  0  0  0  0  0  0  0
    3.7930    2.5940    0.0000 C   0  0  0  0  0  0  0  0  0  0  0  0
    3.0790    2.1810    0.0000 C   0  0  0  0  0  0  0  0  0  0  0  0
    3.0790    1.3560    0.0000 C   0  0  0  0  0  0  0  0  0  0  0  0
    3.7930    0.9440    0.0000 C   0  0  0  0  0  0  0  0  0  0  0  0
    4.5080    1.3560    0.0000 C   0  0  0  0  0  0  0  0  0  0  0  0
    4.5080    3.8310    0.0000 C   0  0  0  0  0  0  0  0  0  0  0  0
    3.7930    3.4190    0.0000 O   0  0  0  0  0  0  0  0  0  0  0  0
    1.6500    2.1810    0.0000 C   0  0  0  0  0  0  0  0  0  0  0  0
    2.3640    2.5940    0.0000 O   0  0  0  0  0  0  0  0  0  0  0  0
    1.7730   -0.5710    0.0000 S   0  0  0  0  0  0  0  0  0  0  0  0
    2.3250    0.0420    0.0000 C   0  0  0  0  0  0  0  0  0  0  0  0
    2.1860   -1.2850    0.0000 S   0  0  0  0  0  0  0  0  0  0  0  0
    2.1540    0.8490    0.0000 S   0  0  0  0  0  0  0  0  0  0  0  0
    3.3760   -3.7260    0.0000 H   0  0  0  0  0  0  0  0  0  0  0  0
    3.7700   -4.3320    0.0000 H   0  0  0  0  0  0  0  0  0  0  0  0
    4.3760   -3.9380    0.0000 H   0  0  0  0  0  0  0  0  0  0  0  0
    4.9900   -3.2560    0.0000 H   0  0  0  0  0  0  0  0  0  0  0  0
    5.3190   -2.6120    0.0000 H   0  0  0  0  0  0  0  0  0  0  0  0
    4.6740   -2.2840    0.0000 H   0  0  0  0  0  0  0  0  0  0  0  0
    3.9680   -0.3610    0.0000 H   0  0  0  0  0  0  0  0  0  0  0  0
    4.2980    0.2080    0.0000 H   0  0  0  0  0  0  0  0  0  0  0  0
    5.6810    1.7390    0.0000 H   0  0  0  0  0  0  0  0  0  0  0  0
    6.3800    1.9260    0.0000 H   0  0  0  0  0  0  0  0  0  0  0  0
    6.1930    2.6250    0.0000 H   0  0  0  0  0  0  0  0  0  0  0  0
    2.6360    1.1010    0.0000 H   0  0  0  0  0  0  0  0  0  0  0  0
    4.9510    1.1010    0.0000 H   0  0  0  0  0  0  0  0  0  0  0  0
    4.7640    3.3890    0.0000 H   0  0  0  0  0  0  0  0  0  0  0  0
    4.9510    4.0870    0.0000 H   0  0  0  0  0  0  0  0  0  0  0  0
    4.2520    4.2750    0.0000 H   0  0  0  0  0  0  0  0  0  0  0  0
    1.3940    2.6250    0.0000 H   0  0  0  0  0  0  0  0  0  0  0  0
    1.2070    1.9260    0.0000 H   0  0  0  0  0  0  0  0  0  0  0  0
    1.9060    1.7390    0.0000 H   0  0  0  0  0  0  0  0  0  0  0  0
  1  2  1  0  0  0  0
  1 26  1  0  0  0  0
  1 27  1  0  0  0  0
  1 28  1  0  0  0  0
  2  3  1  0  0  0  0
  2  4  1  0  0  0  0
  3 29  1  0  0  0  0
  3 30  1  0  0  0  0
  3 31  1  0  0  0  0
  4  5  2  0  0  0  0
  4  6  1  0  0  0  0
  6  9  2  0  0  0  0
  7  8  1  0  0  0  0
  7 16  1  0  0  0  0
  7 32  1  0  0  0  0
  7 33  1  0  0  0  0
  8  9  1  0  0  0  0
  8 23  1  0  0  0  0
  9 24  1  0  0  0  0
 10 11  1  0  0  0  0
 10 34  1  0  0  0  0
 10 35  1  0  0  0  0
 10 36  1  0  0  0  0
 11 12  1  0  0  0  0
 12 13  1  0  0  0  0
 12 17  2  0  0  0  0
 13 14  2  0  0  0  0
 13 19  1  0  0  0  0
 14 15  1  0  0  0  0
 14 21  1  0  0  0  0
 15 16  2  0  0  0  0
 15 37  1  0  0  0  0
 16 17  1  0  0  0  0
 17 38  1  0  0  0  0
 18 19  1  0  0  0  0
 18 39  1  0  0  0  0
 18 40  1  0  0  0  0
 18 41  1  0  0  0  0
 20 21  1  0  0  0  0
 20 42  1  0  0  0  0
 20 43  1  0  0  0  0
 20 44  1  0  0  0  0
 22 23  1  0  0  0  0
 22 24  1  0  0  0  0
 23 25  2  0  0  0  0
M  END
> <Molecule name>
645621

> <Activity>
1

$$$$
617128
  MOE2011           2D

 44 47  0  0  1  0  0  0  0  0999 V2000
    2.8880    1.4290    0.0000 C   0  0  0  0  0  0  0  0  0  0  0  0
    3.3000    0.7140    0.0000 C   0  0  3  0  0  0  0  0  0  0  0  0
    4.1250    0.7140    0.0000 C   0  0  0  0  0  0  0  0  0  0  0  0
    4.5380    0.0000    0.0000 C   0  0  0  0  0  0  0  0  0  0  0  0
    5.0230    0.6670    0.0000 C   0  0  0  0  0  0  0  0  0  0  0  0
    5.8070    0.4120    0.0000 C   0  0  0  0  0  0  0  0  0  0  0  0
    5.8070   -0.4120    0.0000 C   0  0  0  0  0  0  0  0  0  0  0  0
    6.4750   -0.8980    0.0000 O   0  0  0  0  0  0  0  0  0  0  0  0
    2.0620    1.4290    0.0000 C   0  0  0  0  0  0  0  0  0  0  0  0
    1.6500    2.1430    0.0000 C   0  0  0  0  0  0  0  0  0  0  0  0
    2.0620    2.8580    0.0000 C   0  0  0  0  0  0  0  0  0  0  0  0
    2.8880    2.8580    0.0000 C   0  0  0  0  0  0  0  0  0  0  0  0
    3.3000    2.1430    0.0000 C   0  0  0  0  0  0  0  0  0  0  0  0
    2.8880    0.0000    0.0000 O   0  0  0  0  0  0  0  0  0  0  0  0
    3.3000   -0.7140    0.0000 C   0  0  3  0  0  0  0  0  0  0  0  0
    4.1250   -0.7140    0.0000 C   0  0  0  0  0  0  0  0  0  0  0  0
    2.8880   -1.4290    0.0000 C   0  0  0  0  0  0  0  0  0  0  0  0
    3.3000   -2.1430    0.0000 C   0  0  0  0  0  0  0  0  0  0  0  0
    2.8880   -2.8580    0.0000 C   0  0  0  0  0  0  0  0  0  0  0  0
    2.0620   -2.8580    0.0000 C   0  0  0  0  0  0  0  0  0  0  0  0
    1.6500   -2.1430    0.0000 C   0  0  0  0  0  0  0  0  0  0  0  0
    2.0620   -1.4290    0.0000 C   0  0  0  0  0  0  0  0  0  0  0  0
    5.0230   -0.6670    0.0000 O   0  0  0  0  0  0  0  0  0  0  0  0
    6.4750    0.8980    0.0000 C   0  0  0  0  0  0  0  0  0  0  0  0
    3.5560    0.2710    0.0000 H   0  0  0  0  0  0  0  0  0  0  0  0
    4.6060    0.8890    0.0000 H   0  0  0  0  0  0  0  0  0  0  0  0
    4.0360    1.2190    0.0000 H   0  0  0  0  0  0  0  0  0  0  0  0
    5.2310    1.1340    0.0000 H   0  0  0  0  0  0  0  0  0  0  0  0
    4.5800    0.9230    0.0000 H   0  0  0  0  0  0  0  0  0  0  0  0
    1.8070    0.9860    0.0000 H   0  0  0  0  0  0  0  0  0  0  0  0
    1.1380    2.1430    0.0000 H   0  0  0  0  0  0  0  0  0  0  0  0
    1.8070    3.3010    0.0000 H   0  0  0  0  0  0  0  0  0  0  0  0
    3.1430    3.3010    0.0000 H   0  0  0  0  0  0  0  0  0  0  0  0
    3.8120    2.1430    0.0000 H   0  0  0  0  0  0  0  0  0  0  0  0
    3.5560   -0.2710    0.0000 H   0  0  0  0  0  0  0  0  0  0  0  0
    4.0360   -1.2190    0.0000 H   0  0  0  0  0  0  0  0  0  0  0  0
    4.6060   -0.8890    0.0000 H   0  0  0  0  0  0  0  0  0  0  0  0
    3.8120   -2.1430    0.0000 H   0  0  0  0  0  0  0  0  0  0  0  0
    3.1430   -3.3010    0.0000 H   0  0  0  0  0  0  0  0  0  0  0  0
    1.8070   -3.3010    0.0000 H   0  0  0  0  0  0  0  0  0  0  0  0
    1.1380   -2.1430    0.0000 H   0  0  0  0  0  0  0  0  0  0  0  0
    1.8070   -0.9860    0.0000 H   0  0  0  0  0  0  0  0  0  0  0  0
    6.9420    0.6900    0.0000 H   0  0  0  0  0  0  0  0  0  0  0  0
    6.4210    1.4060    0.0000 H   0  0  0  0  0  0  0  0  0  0  0  0
  1  2  1  0  0  0  0
  1  9  1  0  0  0  0
  1 13  2  0  0  0  0
  2  3  1  0  0  0  0
  2 14  1  0  0  0  0
  2 25  1  0  0  0  0
  3  4  1  0  0  0  0
  3 26  1  0  0  0  0
  3 27  1  0  0  0  0
  4  5  1  0  0  0  0
  4 16  1  0  0  0  0
  4 23  1  0  0  0  0
  5  6  1  0  0  0  0
  5 28  1  0  0  0  0
  5 29  1  0  0  0  0
  6  7  1  0  0  0  0
  6 24  2  0  0  0  0
  7  8  2  0  0  0  0
  7 23  1  0  0  0  0
  9 10  2  0  0  0  0
  9 30  1  0  0  0  0
 10 11  1  0  0  0  0
 10 31  1  0  0  0  0
 11 12  2  0  0  0  0
 11 32  1  0  0  0  0
 12 13  1  0  0  0  0
 12 33  1  0  0  0  0
 13 34  1  0  0  0  0
 14 15  1  0  0  0  0
 15 16  1  0  0  0  0
 15 17  1  0  0  0  0
 15 35  1  0  0  0  0
 16 36  1  0  0  0  0
 16 37  1  0  0  0  0
 17 18  1  0  0  0  0
 17 22  2  0  0  0  0
 18 19  2  0  0  0  0
 18 38  1  0  0  0  0
 19 20  1  0  0  0  0
 19 39  1  0  0  0  0
 20 21  2  0  0  0  0
 20 40  1  0  0  0  0
 21 22  1  0  0  0  0
 21 41  1  0  0  0  0
 22 42  1  0  0  0  0
 24 43  1  0  0  0  0
 24 44  1  0  0  0  0
M  END
> <Molecule name>
617128

> <Activity>
1

$$$$
364170
  MOE2011           2D

 59 64  0  0  1  0  0  0  0  0999 V2000
    9.2240    2.2940    0.0000 C   0  0  0  0  0  0  0  0  0  0  0  0
    8.8120    1.5800    0.0000 O   0  0  0  0  0  0  0  0  0  0  0  0
    7.9870    1.5800    0.0000 C   0  0  0  0  0  0  0  0  0  0  0  0
    7.5740    2.2940    0.0000 O   0  0  0  0  0  0  0  0  0  0  0  0
    7.5740    0.8650    0.0000 C   0  0  3  0  0  0  0  0  0  0  0  0
    7.6200    0.0990    0.0000 C   0  0  3  0  0  0  0  0  0  0  0  0
    6.8600   -0.3720    0.0000 C   0  0  3  0  0  0  0  0  0  0  0  0
    6.1450    0.0400    0.0000 C   0  0  3  0  0  0  0  0  0  0  0  0
    5.3940   -0.3780    0.0000 C   0  0  3  0  0  0  0  0  0  0  0  0
    5.4000    0.4470    0.0000 C   0  0  0  0  0  0  0  0  0  0  0  0
    4.6190   -2.5150    0.0000 C   0  0  0  0  0  0  0  0  0  0  0  0
    4.6160   -1.6900    0.0000 C   0  0  3  0  0  0  0  0  0  0  0  0
    5.3880   -1.2370    0.0000 C   0  0  3  0  0  0  0  0  0  0  0  0
    3.8410   -1.2430    0.0000 C   0  0  0  0  0  0  0  0  0  0  0  0
    3.8480   -0.3480    0.0000 C   0  0  0  0  0  0  0  0  0  0  0  0
    4.6300    0.0870    0.0000 C   0  0  0  0  0  0  0  0  0  0  0  0
    1.6500   -0.7790    0.0000 O   0  0  0  0  0  0  0  0  0  0  0  0
    2.4750   -0.7850    0.0000 C   0  0  0  0  0  0  0  0  0  0  0  0
    3.0030   -0.0680    0.0000 O   0  0  0  0  0  0  0  0  0  0  0  0
    2.9910   -1.5090    0.0000 C   0  0  0  0  0  0  0  0  0  0  0  0
    6.1320   -1.6660    0.0000 C   0  0  0  0  0  0  0  0  0  0  0  0
    6.8730   -1.2310    0.0000 C   0  0  3  0  0  0  0  0  0  0  0  0
    7.6480   -1.6790    0.0000 O   0  0  0  0  0  0  0  0  0  0  0  0
    8.4200   -1.2250    0.0000 C   0  0  0  0  0  0  0  0  0  0  0  0
    8.4060   -0.3300    0.0000 C   0  0  3  0  0  0  0  0  0  0  0  0
    9.1120    0.0960    0.0000 O   0  0  0  0  0  0  0  0  0  0  0  0
    9.1390   -1.6290    0.0000 O   0  0  0  0  0  0  0  0  0  0  0  0
    6.1450    0.8650    0.0000 C   0  0  3  0  0  0  0  0  0  0  0  0
    6.8600    1.2780    0.0000 C   0  0  3  0  0  0  0  0  0  0  0  0
    6.8600    2.1030    0.0000 O   0  0  0  0  0  0  0  0  0  0  0  0
    5.4310    1.2780    0.0000 O   0  0  0  0  0  0  0  0  0  0  0  0
    7.0960    0.6980    0.0000 O   0  0  0  0  0  0  0  0  0  0  0  0
    6.7660    0.1260    0.0000 C   0  0  0  0  0  0  0  0  0  0  0  0
    9.6670    2.0380    0.0000 H   0  0  0  0  0  0  0  0  0  0  0  0
    9.4800    2.7370    0.0000 H   0  0  0  0  0  0  0  0  0  0  0  0
    8.7810    2.5500    0.0000 H   0  0  0  0  0  0  0  0  0  0  0  0
    8.0530    0.3730    0.0000 H   0  0  0  0  0  0  0  0  0  0  0  0
    5.7040    0.3000    0.0000 H   0  0  0  0  0  0  0  0  0  0  0  0
    5.9120    0.4430    0.0000 H   0  0  0  0  0  0  0  0  0  0  0  0
    5.4040    0.9590    0.0000 H   0  0  0  0  0  0  0  0  0  0  0  0
    4.8890    0.4510    0.0000 H   0  0  0  0  0  0  0  0  0  0  0  0
    4.1080   -2.5180    0.0000 H   0  0  0  0  0  0  0  0  0  0  0  0
    4.6220   -3.0270    0.0000 H   0  0  0  0  0  0  0  0  0  0  0  0
    5.1300   -2.5140    0.0000 H   0  0  0  0  0  0  0  0  0  0  0  0
    4.1740   -1.9470    0.0000 H   0  0  0  0  0  0  0  0  0  0  0  0
    5.3900   -1.7480    0.0000 H   0  0  0  0  0  0  0  0  0  0  0  0
    4.6400    0.5990    0.0000 H   0  0  0  0  0  0  0  0  0  0  0  0
    2.8290   -1.9940    0.0000 H   0  0  0  0  0  0  0  0  0  0  0  0
    5.8040   -2.0590    0.0000 H   0  0  0  0  0  0  0  0  0  0  0  0
    6.4630   -2.0570    0.0000 H   0  0  0  0  0  0  0  0  0  0  0  0
    6.8750   -1.7420    0.0000 H   0  0  0  0  0  0  0  0  0  0  0  0
    8.8530   -0.5780    0.0000 H   0  0  0  0  0  0  0  0  0  0  0  0
    9.5600   -0.1510    0.0000 H   0  0  0  0  0  0  0  0  0  0  0  0
    6.1450    1.3770    0.0000 H   0  0  0  0  0  0  0  0  0  0  0  0
    6.4170    1.5340    0.0000 H   0  0  0  0  0  0  0  0  0  0  0  0
    6.4170    2.3590    0.0000 H   0  0  0  0  0  0  0  0  0  0  0  0
    5.4310    1.7890    0.0000 H   0  0  0  0  0  0  0  0  0  0  0  0
    6.4130    0.4970    0.0000 H   0  0  0  0  0  0  0  0  0  0  0  0
    6.3100   -0.1070    0.0000 H   0  0  0  0  0  0  0  0  0  0  0  0
  1  2  1  0  0  0  0
  1 34  1  0  0  0  0
  1 35  1  0  0  0  0
  1 36  1  0  0  0  0
  2  3  1  0  0  0  0
  3  4  2  0  0  0  0
  3  5  1  0  0  0  0
  5  6  1  0  0  0  0
  5 29  1  0  0  0  0
  5 32  1  0  0  0  0
  6  7  1  0  0  0  0
  6 25  1  0  0  0  0
  6 37  1  0  0  0  0
  7  8  1  0  0  0  0
  7 22  1  0  0  0  0
  7 33  1  0  0  0  0
  8  9  1  0  0  0  0
  8 28  1  0  0  0  0
  8 38  1  0  0  0  0
  9 10  1  0  0  0  0
  9 13  1  0  0  0  0
  9 16  1  0  0  0  0
 10 39  1  0  0  0  0
 10 40  1  0  0  0  0
 10 41  1  0  0  0  0
 11 12  1  0  0  0  0
 11 42  1  0  0  0  0
 11 43  1  0  0  0  0
 11 44  1  0  0  0  0
 12 13  1  0  0  0  0
 12 14  1  0  0  0  0
 12 45  1  0  0  0  0
 13 21  1  0  0  0  0
 13 46  1  0  0  0  0
 14 15  1  0  0  0  0
 14 20  2  0  0  0  0
 15 16  2  0  0  0  0
 15 19  1  0  0  0  0
 16 47  1  0  0  0  0
 17 18  2  0  0  0  0
 18 19  1  0  0  0  0
 18 20  1  0  0  0  0
 20 48  1  0  0  0  0
 21 22  1  0  0  0  0
 21 49  1  0  0  0  0
 21 50  1  0  0  0  0
 22 23  1  0  0  0  0
 22 51  1  0  0  0  0
 23 24  1  0  0  0  0
 24 25  1  0  0  0  0
 24 27  2  0  0  0  0
 25 26  1  0  0  0  0
 25 52  1  0  0  0  0
 26 53  1  0  0  0  0
 28 29  1  0  0  0  0
 28 31  1  0  0  0  0
 28 54  1  0  0  0  0
 29 30  1  0  0  0  0
 29 55  1  0  0  0  0
 30 56  1  0  0  0  0
 31 57  1  0  0  0  0
 32 33  1  0  0  0  0
 33 58  1  0  0  0  0
 33 59  1  0  0  0  0
M  END
> <Molecule name>
364170

> <Activity>
1

$$$$
158382
  MOE2011           2D

 35 37  0  0  1  0  0  0  0  0999 V2000
    5.9960    0.5960    0.0000 C   0  0  0  0  0  0  0  0  0  0  0  0
    5.9930   -0.2290    0.0000 C   0  0  0  0  0  0  0  0  0  0  0  0
    5.2770   -0.6390    0.0000 C   0  0  0  0  0  0  0  0  0  0  0  0
    4.5640   -0.2240    0.0000 C   0  0  3  0  0  0  0  0  0  0  0  0
    3.8160   -0.6480    0.0000 N   0  0  0  0  0  0  0  0  0  0  0  0
    3.0790   -0.2060    0.0000 C   0  0  0  0  0  0  0  0  0  0  0  0
    3.0790    0.6190    0.0000 C   0  0  0  0  0  0  0  0  0  0  0  0
    2.3640    1.0310    0.0000 C   0  0  0  0  0  0  0  0  0  0  0  0
    1.6500    0.6190    0.0000 C   0  0  0  0  0  0  0  0  0  0  0  0
    1.6500   -0.2060    0.0000 C   0  0  0  0  0  0  0  0  0  0  0  0
    2.3640   -0.6190    0.0000 C   0  0  0  0  0  0  0  0  0  0  0  0
    4.5640    0.6360    0.0000 N   0  0  0  0  0  0  0  0  0  0  0  0
    3.8160    1.0590    0.0000 C   0  0  0  0  0  0  0  0  0  0  0  0
    3.8070    1.8840    0.0000 O   0  0  0  0  0  0  0  0  0  0  0  0
    5.2740   -1.4640    0.0000 C   0  0  0  0  0  0  0  0  0  0  0  0
    5.9860   -1.8790    0.0000 C   0  0  0  0  0  0  0  0  0  0  0  0
    6.7020   -1.4690    0.0000 C   0  0  0  0  0  0  0  0  0  0  0  0
    6.7060   -0.6440    0.0000 C   0  0  0  0  0  0  0  0  0  0  0  0
    7.4150   -1.8840    0.0000 C   0  0  0  0  0  0  0  0  0  0  0  0
    6.5080    0.5940    0.0000 H   0  0  0  0  0  0  0  0  0  0  0  0
    5.9980    1.1070    0.0000 H   0  0  0  0  0  0  0  0  0  0  0  0
    5.4850    0.5980    0.0000 H   0  0  0  0  0  0  0  0  0  0  0  0
    4.5610   -0.7350    0.0000 H   0  0  0  0  0  0  0  0  0  0  0  0
    3.8110   -1.1590    0.0000 H   0  0  0  0  0  0  0  0  0  0  0  0
    2.3640    1.5430    0.0000 H   0  0  0  0  0  0  0  0  0  0  0  0
    1.2070    0.8740    0.0000 H   0  0  0  0  0  0  0  0  0  0  0  0
    1.2070   -0.4620    0.0000 H   0  0  0  0  0  0  0  0  0  0  0  0
    2.3640   -1.1300    0.0000 H   0  0  0  0  0  0  0  0  0  0  0  0
    5.0060    0.8940    0.0000 H   0  0  0  0  0  0  0  0  0  0  0  0
    4.8300   -1.7180    0.0000 H   0  0  0  0  0  0  0  0  0  0  0  0
    5.9850   -2.3910    0.0000 H   0  0  0  0  0  0  0  0  0  0  0  0
    7.1500   -0.3900    0.0000 H   0  0  0  0  0  0  0  0  0  0  0  0
    7.1580   -2.3270    0.0000 H   0  0  0  0  0  0  0  0  0  0  0  0
    7.8580   -2.1420    0.0000 H   0  0  0  0  0  0  0  0  0  0  0  0
    7.6730   -1.4430    0.0000 H   0  0  0  0  0  0  0  0  0  0  0  0
  1  2  1  0  0  0  0
  1 20  1  0  0  0  0
  1 21  1  0  0  0  0
  1 22  1  0  0  0  0
  2  3  1  0  0  0  0
  2 18  2  0  0  0  0
  3  4  1  0  0  0  0
  3 15  2  0  0  0  0
  4  5  1  0  0  0  0
  4 12  1  0  0  0  0
  4 23  1  0  0  0  0
  5  6  1  0  0  0  0
  5 24  1  0  0  0  0
  6  7  1  0  0  0  0
  6 11  2  0  0  0  0
  7  8  2  0  0  0  0
  7 13  1  0  0  0  0
  8  9  1  0  0  0  0
  8 25  1  0  0  0  0
  9 10  2  0  0  0  0
  9 26  1  0  0  0  0
 10 11  1  0  0  0  0
 10 27  1  0  0  0  0
 11 28  1  0  0  0  0
 12 13  1  0  0  0  0
 12 29  1  0  0  0  0
 13 14  2  0  0  0  0
 15 16  1  0  0  0  0
 15 30  1  0  0  0  0
 16 17  2  0  0  0  0
 16 31  1  0  0  0  0
 17 18  1  0  0  0  0
 17 19  1  0  0  0  0
 18 32  1  0  0  0  0
 19 33  1  0  0  0  0
 19 34  1  0  0  0  0
 19 35  1  0  0  0  0
M  END
> <Molecule name>
158382

> <Activity>
1

$$$$
26647
  MOE2011           2D

 20 21  0  0  0  0  0  0  0  0999 V2000
    3.8060   -1.6790    0.0000 O   0  0  0  0  0  0  0  0  0  0  0  0
    3.8160   -0.8540    0.0000 C   0  0  0  0  0  0  0  0  0  0  0  0
    3.0790   -0.4120    0.0000 C   0  0  0  0  0  0  0  0  0  0  0  0
    3.0790    0.4120    0.0000 C   0  0  0  0  0  0  0  0  0  0  0  0
    2.3640    0.8250    0.0000 C   0  0  0  0  0  0  0  0  0  0  0  0
    1.6500    0.4120    0.0000 C   0  0  0  0  0  0  0  0  0  0  0  0
    1.6500   -0.4120    0.0000 C   0  0  0  0  0  0  0  0  0  0  0  0
    2.3640   -0.8250    0.0000 C   0  0  0  0  0  0  0  0  0  0  0  0
    2.3640   -1.6500    0.0000 O   0  0  0  0  0  0  0  0  0  0  0  0
    2.3640    1.6500    0.0000 O   0  0  0  0  0  0  0  0  0  0  0  0
    3.8160    0.8540    0.0000 C   0  0  0  0  0  0  0  0  0  0  0  0
    3.8060    1.6790    0.0000 O   0  0  0  0  0  0  0  0  0  0  0  0
    4.5640    0.4300    0.0000 C   0  0  0  0  0  0  0  0  0  0  0  0
    4.5640   -0.4300    0.0000 C   0  0  0  0  0  0  0  0  0  0  0  0
    1.2070    0.6680    0.0000 H   0  0  0  0  0  0  0  0  0  0  0  0
    1.2070   -0.6680    0.0000 H   0  0  0  0  0  0  0  0  0  0  0  0
    1.9210   -1.9060    0.0000 H   0  0  0  0  0  0  0  0  0  0  0  0
    1.9210    1.9060    0.0000 H   0  0  0  0  0  0  0  0  0  0  0  0
    5.0060    0.6870    0.0000 H   0  0  0  0  0  0  0  0  0  0  0  0
    5.0060   -0.6870    0.0000 H   0  0  0  0  0  0  0  0  0  0  0  0
  1  2  2  0  0  0  0
  2  3  1  0  0  0  0
  2 14  1  0  0  0  0
  3  4  1  0  0  0  0
  3  8  2  0  0  0  0
  4  5  2  0  0  0  0
  4 11  1  0  0  0  0
  5  6  1  0  0  0  0
  5 10  1  0  0  0  0
  6  7  2  0  0  0  0
  6 15  1  0  0  0  0
  7  8  1  0  0  0  0
  7 16  1  0  0  0  0
  8  9  1  0  0  0  0
  9 17  1  0  0  0  0
 10 18  1  0  0  0  0
 11 12  2  0  0  0  0
 11 13  1  0  0  0  0
 13 14  2  0  0  0  0
 13 19  1  0  0  0  0
 14 20  1  0  0  0  0
M  END
> <Molecule name>
26647

> <Activity>
1

$$$$
671399
  MOE2011           2D

 42 45  0  0  0  0  0  0  0  0999 V2000
    6.5660   -0.2110    0.0000 N   0  0  0  0  0  0  0  0  0  0  0  0
    5.7800    0.0440    0.0000 C   0  0  0  0  0  0  0  0  0  0  0  0
    5.5250    0.8280    0.0000 N   0  0  0  0  0  0  0  0  0  0  0  0
    4.7000    0.8280    0.0000 C   0  0  0  0  0  0  0  0  0  0  0  0
    4.4450    0.0440    0.0000 C   0  0  0  0  0  0  0  0  0  0  0  0
    3.0480    0.3410    0.0000 C   0  0  0  0  0  0  0  0  0  0  0  0
    3.6610   -0.2110    0.0000 N   0  0  0  0  0  0  0  0  0  0  0  0
    3.2190    1.1480    0.0000 C   0  0  0  0  0  0  0  0  0  0  0  0
    2.6060    1.7000    0.0000 C   0  0  0  0  0  0  0  0  0  0  0  0
    1.8220    1.4450    0.0000 C   0  0  0  0  0  0  0  0  0  0  0  0
    1.6500    0.6380    0.0000 C   0  0  0  0  0  0  0  0  0  0  0  0
    2.2630    0.0860    0.0000 C   0  0  0  0  0  0  0  0  0  0  0  0
    5.1130   -0.4410    0.0000 N   0  0  0  0  0  0  0  0  0  0  0  0
    5.1130   -1.2660    0.0000 C   0  0  0  0  0  0  0  0  0  0  0  0
    4.3980   -1.6790    0.0000 C   0  0  0  0  0  0  0  0  0  0  0  0
    4.3980   -2.5040    0.0000 C   0  0  0  0  0  0  0  0  0  0  0  0
    5.1130   -2.9160    0.0000 C   0  0  0  0  0  0  0  0  0  0  0  0
    5.8270   -2.5040    0.0000 C   0  0  0  0  0  0  0  0  0  0  0  0
    5.8270   -1.6790    0.0000 C   0  0  0  0  0  0  0  0  0  0  0  0
    4.2160    1.4960    0.0000 S   0  0  0  0  0  0  0  0  0  0  0  0
    6.0100    1.4960    0.0000 C   0  0  0  0  0  0  0  0  0  0  0  0
    6.8310    1.4090    0.0000 C   0  0  0  0  0  0  0  0  0  0  0  0
    7.3160    2.0770    0.0000 C   0  0  0  0  0  0  0  0  0  0  0  0
    6.9810    2.8310    0.0000 C   0  0  0  0  0  0  0  0  0  0  0  0
    6.1600    2.9160    0.0000 C   0  0  0  0  0  0  0  0  0  0  0  0
    5.6750    2.2490    0.0000 C   0  0  0  0  0  0  0  0  0  0  0  0
    6.9450    0.1300    0.0000 H   0  0  0  0  0  0  0  0  0  0  0  0
    3.7060    1.3050    0.0000 H   0  0  0  0  0  0  0  0  0  0  0  0
    2.7130    2.2000    0.0000 H   0  0  0  0  0  0  0  0  0  0  0  0
    1.4410    1.7870    0.0000 H   0  0  0  0  0  0  0  0  0  0  0  0
    1.1630    0.4790    0.0000 H   0  0  0  0  0  0  0  0  0  0  0  0
    2.1570   -0.4150    0.0000 H   0  0  0  0  0  0  0  0  0  0  0  0
    3.9550   -1.4230    0.0000 H   0  0  0  0  0  0  0  0  0  0  0  0
    3.9550   -2.7600    0.0000 H   0  0  0  0  0  0  0  0  0  0  0  0
    5.1130   -3.4280    0.0000 H   0  0  0  0  0  0  0  0  0  0  0  0
    6.2700   -2.7600    0.0000 H   0  0  0  0  0  0  0  0  0  0  0  0
    6.2700   -1.4230    0.0000 H   0  0  0  0  0  0  0  0  0  0  0  0
    7.0390    0.9420    0.0000 H   0  0  0  0  0  0  0  0  0  0  0  0
    7.8250    2.0230    0.0000 H   0  0  0  0  0  0  0  0  0  0  0  0
    7.2810    3.2440    0.0000 H   0  0  0  0  0  0  0  0  0  0  0  0
    5.9520    3.3840    0.0000 H   0  0  0  0  0  0  0  0  0  0  0  0
    5.1660    2.3030    0.0000 H   0  0  0  0  0  0  0  0  0  0  0  0
  1  2  2  0  0  0  0
  1 27  1  0  0  0  0
  2  3  1  0  0  0  0
  2 13  1  0  0  0  0
  3  4  1  0  0  0  0
  3 21  1  0  0  0  0
  4  5  1  0  0  0  0
  4 20  2  0  0  0  0
  5  7  2  0  0  0  0
  5 13  1  0  0  0  0
  6  7  1  0  0  0  0
  6  8  1  0  0  0  0
  6 12  2  0  0  0  0
  8  9  2  0  0  0  0
  8 28  1  0  0  0  0
  9 10  1  0  0  0  0
  9 29  1  0  0  0  0
 10 11  2  0  0  0  0
 10 30  1  0  0  0  0
 11 12  1  0  0  0  0
 11 31  1  0  0  0  0
 12 32  1  0  0  0  0
 13 14  1  0  0  0  0
 14 15  1  0  0  0  0
 14 19  2  0  0  0  0
 15 16  2  0  0  0  0
 15 33  1  0  0  0  0
 16 17  1  0  0  0  0
 16 34  1  0  0  0  0
 17 18  2  0  0  0  0
 17 35  1  0  0  0  0
 18 19  1  0  0  0  0
 18 36  1  0  0  0  0
 19 37  1  0  0  0  0
 21 22  1  0  0  0  0
 21 26  2  0  0  0  0
 22 23  2  0  0  0  0
 22 38  1  0  0  0  0
 23 24  1  0  0  0  0
 23 39  1  0  0  0  0
 24 25  2  0  0  0  0
 24 40  1  0  0  0  0
 25 26  1  0  0  0  0
 25 41  1  0  0  0  0
 26 42  1  0  0  0  0
M  END
> <Molecule name>
671399

> <Activity>
1

$$$$
255105
  MOE2011           2D

 86 89  0  0  1  0  0  0  0  0999 V2000
    7.8680    0.5860    0.0000 C   0  0  0  0  0  0  0  0  0  0  0  0
    7.1550    0.1700    0.0000 C   0  0  3  0  0  0  0  0  0  0  0  0
    6.3450    0.5920    0.0000 C   0  0  0  0  0  0  0  0  0  0  0  0
    5.6320    0.1760    0.0000 C   0  0  0  0  0  0  0  0  0  0  0  0
    4.8610   -0.2770    0.0000 C   0  0  0  0  0  0  0  0  0  0  0  0
    4.8640   -1.1020    0.0000 O   0  0  0  0  0  0  0  0  0  0  0  0
    6.2250   -0.0900    0.0000 C   0  0  0  0  0  0  0  0  0  0  0  0
    5.6970   -0.7240    0.0000 O   0  0  0  0  0  0  0  0  0  0  0  0
    6.4460   -1.0700    0.0000 C   0  0  3  0  0  0  0  0  0  0  0  0
    7.1580   -0.6550    0.0000 C   0  0  0  0  0  0  0  0  0  0  0  0
    5.4390   -2.0840    0.0000 O   0  0  0  0  0  0  0  0  0  0  0  0
    6.2350   -1.8680    0.0000 C   0  0  3  0  0  0  0  0  0  0  0  0
    7.4750   -2.5770    0.0000 C   0  0  0  0  0  0  0  0  0  0  0  0
    6.6500   -2.5810    0.0000 C   0  0  3  0  0  0  0  0  0  0  0  0
    5.0060   -4.0160    0.0000 C   0  0  0  0  0  0  0  0  0  0  0  0
    5.4160   -3.3000    0.0000 C   0  0  0  0  0  0  0  0  0  0  0  0
    6.2410   -3.2970    0.0000 C   0  0  0  0  0  0  0  0  0  0  0  0
    5.0000   -2.5870    0.0000 C   0  0  3  0  0  0  0  0  0  0  0  0
    4.2020   -2.3760    0.0000 C   0  0  3  0  0  0  0  0  0  0  0  0
    4.4140   -1.5790    0.0000 C   0  0  0  0  0  0  0  0  0  0  0  0
    3.8280   -0.9970    0.0000 C   0  0  0  0  0  0  0  0  0  0  0  0
    3.0320   -1.2140    0.0000 C   0  0  0  0  0  0  0  0  0  0  0  0
    3.3690    0.5800    0.0000 N   0  0  0  0  0  0  0  0  0  0  0  0
    2.6560    0.1650    0.0000 C   0  0  0  0  0  0  0  0  0  0  0  0
    2.4460   -0.6330    0.0000 C   0  0  0  0  0  0  0  0  0  0  0  0
    4.0850    0.1700    0.0000 C   0  0  0  0  0  0  0  0  0  0  0  0
    4.8740    1.5010    0.0000 C   0  0  0  0  0  0  0  0  0  0  0  0
    4.0920    1.0650    0.0000 C   0  0  0  0  0  0  0  0  0  0  0  0
    5.6180    1.0710    0.0000 C   0  0  0  0  0  0  0  0  0  0  0  0
    6.3590    1.5060    0.0000 O   0  0  0  0  0  0  0  0  0  0  0  0
    6.3460    2.3660    0.0000 C   0  0  0  0  0  0  0  0  0  0  0  0
    7.0600    2.7790    0.0000 C   0  0  0  0  0  0  0  0  0  0  0  0
    7.0600    3.6040    0.0000 C   0  0  0  0  0  0  0  0  0  0  0  0
    6.3460    4.0160    0.0000 C   0  0  0  0  0  0  0  0  0  0  0  0
    5.6310    3.6040    0.0000 C   0  0  0  0  0  0  0  0  0  0  0  0
    5.6310    2.7790    0.0000 C   0  0  0  0  0  0  0  0  0  0  0  0
    4.8810    2.3600    0.0000 N   0  0  0  0  0  0  0  0  0  0  0  0
    7.7750    4.0160    0.0000 Br  0  0  0  0  0  0  0  0  0  0  0  0
    1.9400    0.5740    0.0000 O   0  0  0  0  0  0  0  0  0  0  0  0
    1.6500   -0.8500    0.0000 C   0  0  0  0  0  0  0  0  0  0  0  0
    4.2080   -3.8050    0.0000 C   0  0  0  0  0  0  0  0  0  0  0  0
    3.7930   -3.0920    0.0000 O   0  0  0  0  0  0  0  0  0  0  0  0
    4.8540   -1.7750    0.0000 O   0  0  0  0  0  0  0  0  0  0  0  0
    4.0780   -1.4960    0.0000 C   0  0  0  0  0  0  0  0  0  0  0  0
    3.4480   -2.0290    0.0000 N   0  0  0  0  0  0  0  0  0  0  0  0
    4.2180   -0.6830    0.0000 O   0  0  0  0  0  0  0  0  0  0  0  0
    8.2840   -0.1270    0.0000 H   0  0  0  0  0  0  0  0  0  0  0  0
    8.5810    1.0010    0.0000 H   0  0  0  0  0  0  0  0  0  0  0  0
    7.4520    1.2980    0.0000 H   0  0  0  0  0  0  0  0  0  0  0  0
    7.8360    1.0200    0.0000 H   0  0  0  0  0  0  0  0  0  0  0  0
    6.8440    1.3860    0.0000 H   0  0  0  0  0  0  0  0  0  0  0  0
    5.8910    1.4240    0.0000 H   0  0  0  0  0  0  0  0  0  0  0  0
    6.7230   -0.7560    0.0000 H   0  0  0  0  0  0  0  0  0  0  0  0
    6.9050   -0.1690    0.0000 H   0  0  0  0  0  0  0  0  0  0  0  0
    5.4310    0.5500    0.0000 H   0  0  0  0  0  0  0  0  0  0  0  0
    7.2430   -1.2810    0.0000 H   0  0  0  0  0  0  0  0  0  0  0  0
    8.1490   -0.7070    0.0000 H   0  0  0  0  0  0  0  0  0  0  0  0
    7.7330   -1.4260    0.0000 H   0  0  0  0  0  0  0  0  0  0  0  0
    5.6830   -2.8320    0.0000 H   0  0  0  0  0  0  0  0  0  0  0  0
    7.0330   -2.0780    0.0000 H   0  0  0  0  0  0  0  0  0  0  0  0
    7.4790   -3.4020    0.0000 H   0  0  0  0  0  0  0  0  0  0  0  0
    8.3000   -2.5740    0.0000 H   0  0  0  0  0  0  0  0  0  0  0  0
    7.4720   -1.7520    0.0000 H   0  0  0  0  0  0  0  0  0  0  0  0
    7.0140   -3.4300    0.0000 H   0  0  0  0  0  0  0  0  0  0  0  0
    4.3470   -3.2860    0.0000 H   0  0  0  0  0  0  0  0  0  0  0  0
    4.7260   -4.8630    0.0000 H   0  0  0  0  0  0  0  0  0  0  0  0
    5.5570   -4.7370    0.0000 H   0  0  0  0  0  0  0  0  0  0  0  0
    6.6570   -4.0090    0.0000 H   0  0  0  0  0  0  0  0  0  0  0  0
    5.3460   -1.6730    0.0000 H   0  0  0  0  0  0  0  0  0  0  0  0
    3.1230   -2.3830    0.0000 H   0  0  0  0  0  0  0  0  0  0  0  0
    5.3410   -1.1870    0.0000 H   0  0  0  0  0  0  0  0  0  0  0  0
    3.5990   -0.1880    0.0000 H   0  0  0  0  0  0  0  0  0  0  0  0
    2.8220   -2.0120    0.0000 H   0  0  0  0  0  0  0  0  0  0  0  0
    3.3660    1.4050    0.0000 H   0  0  0  0  0  0  0  0  0  0  0  0
    3.7100    1.8650    0.0000 H   0  0  0  0  0  0  0  0  0  0  0  0
    7.7750    2.3660    0.0000 H   0  0  0  0  0  0  0  0  0  0  0  0
    6.3460    4.8410    0.0000 H   0  0  0  0  0  0  0  0  0  0  0  0
    4.9170    4.0160    0.0000 H   0  0  0  0  0  0  0  0  0  0  0  0
    1.4330   -0.0540    0.0000 H   0  0  0  0  0  0  0  0  0  0  0  0
    0.8540   -1.0670    0.0000 H   0  0  0  0  0  0  0  0  0  0  0  0
    1.8670   -1.6460    0.0000 H   0  0  0  0  0  0  0  0  0  0  0  0
    3.4590   -4.3430    0.0000 H   0  0  0  0  0  0  0  0  0  0  0  0
    4.1200   -4.7230    0.0000 H   0  0  0  0  0  0  0  0  0  0  0  0
    4.9320   -3.5360    0.0000 H   0  0  0  0  0  0  0  0  0  0  0  0
    2.6450   -1.5610    0.0000 H   0  0  0  0  0  0  0  0  0  0  0  0
    3.1080   -2.9240    0.0000 H   0  0  0  0  0  0  0  0  0  0  0  0
  1  2  1  0  0  0  0
  1 47  1  0  0  0  0
  1 48  1  0  0  0  0
  1 49  1  0  0  0  0
  2  3  1  0  0  0  0
  2 10  1  0  0  0  0
  2 50  1  0  0  0  0
  3  4  1  0  0  0  0
  3 51  1  0  0  0  0
  3 52  1  0  0  0  0
  4  5  1  0  0  0  0
  4 29  2  0  0  0  0
  5  6  2  0  0  0  0
  5 26  1  0  0  0  0
  7  8  1  0  0  0  0
  7 53  1  0  0  0  0
  7 54  1  0  0  0  0
  7 55  1  0  0  0  0
  8  9  1  0  0  0  0
  9 10  1  0  0  0  0
  9 12  1  0  0  0  0
  9 56  1  0  0  0  0
 10 57  1  0  0  0  0
 10 58  1  0  0  0  0
 11 12  1  0  0  0  0
 11 59  1  0  0  0  0
 12 14  1  0  0  0  0
 12 60  1  0  0  0  0
 13 14  1  0  0  0  0
 13 61  1  0  0  0  0
 13 62  1  0  0  0  0
 13 63  1  0  0  0  0
 14 17  1  0  0  0  0
 14 64  1  0  0  0  0
 15 16  1  0  0  0  0
 15 65  1  0  0  0  0
 15 66  1  0  0  0  0
 15 67  1  0  0  0  0
 16 17  2  0  0  0  0
 16 18  1  0  0  0  0
 17 68  1  0  0  0  0
 18 19  1  0  0  0  0
 18 43  1  0  0  0  0
 18 69  1  0  0  0  0
 19 20  1  0  0  0  0
 19 42  1  0  0  0  0
 19 70  1  0  0  0  0
 20 21  2  0  0  0  0
 20 71  1  0  0  0  0
 21 22  1  0  0  0  0
 21 72  1  0  0  0  0
 22 25  2  0  0  0  0
 22 73  1  0  0  0  0
 23 24  1  0  0  0  0
 23 26  1  0  0  0  0
 23 74  1  0  0  0  0
 24 25  1  0  0  0  0
 24 39  2  0  0  0  0
 25 40  1  0  0  0  0
 26 28  2  0  0  0  0
 27 28  1  0  0  0  0
 27 29  1  0  0  0  0
 27 37  2  0  0  0  0
 28 75  1  0  0  0  0
 29 30  1  0  0  0  0
 30 31  1  0  0  0  0
 31 32  1  0  0  0  0
 31 36  2  0  0  0  0
 32 33  2  0  0  0  0
 32 76  1  0  0  0  0
 33 34  1  0  0  0  0
 33 38  1  0  0  0  0
 34 35  2  0  0  0  0
 34 77  1  0  0  0  0
 35 36  1  0  0  0  0
 35 78  1  0  0  0  0
 36 37  1  0  0  0  0
 40 79  1  0  0  0  0
 40 80  1  0  0  0  0
 40 81  1  0  0  0  0
 41 42  1  0  0  0  0
 41 82  1  0  0  0  0
 41 83  1  0  0  0  0
 41 84  1  0  0  0  0
 43 44  1  0  0  0  0
 44 45  1  0  0  0  0
 44 46  2  0  0  0  0
 45 85  1  0  0  0  0
 45 86  1  0  0  0  0
M  END
> <Molecule name>
255105

> <Activity>
1

$$$$
40341
  MOE2011           2D

 48 52  0  0  0  0  0  0  0  0999 V2000
    3.8160    2.1130    0.0000 C   0  0  0  0  0  0  0  0  0  0  0  0
    4.5630    1.6890    0.0000 C   0  0  0  0  0  0  0  0  0  0  0  0
    4.5630    0.8310    0.0000 C   0  0  0  0  0  0  0  0  0  0  0  0
    3.8160    0.4070    0.0000 C   0  0  0  0  0  0  0  0  0  0  0  0
    3.8060   -0.4180    0.0000 O   0  0  0  0  0  0  0  0  0  0  0  0
    3.8060    2.9380    0.0000 O   0  0  0  0  0  0  0  0  0  0  0  0
    3.0780    1.6720    0.0000 C   0  0  0  0  0  0  0  0  0  0  0  0
    3.0780    0.8480    0.0000 C   0  0  0  0  0  0  0  0  0  0  0  0
    2.3640    0.4360    0.0000 C   0  0  0  0  0  0  0  0  0  0  0  0
    1.6500    0.8480    0.0000 C   0  0  0  0  0  0  0  0  0  0  0  0
    1.6500    1.6720    0.0000 C   0  0  0  0  0  0  0  0  0  0  0  0
    2.3640    2.0850    0.0000 C   0  0  0  0  0  0  0  0  0  0  0  0
    5.2760    2.1050    0.0000 Cl  0  0  0  0  0  0  0  0  0  0  0  0
    5.2760    0.4150    0.0000 N   0  0  0  0  0  0  0  0  0  0  0  0
    5.9920    0.8250    0.0000 C   0  0  0  0  0  0  0  0  0  0  0  0
    6.7050    0.4100    0.0000 C   0  0  0  0  0  0  0  0  0  0  0  0
    7.4140   -0.8310    0.0000 C   0  0  0  0  0  0  0  0  0  0  0  0
    6.7010   -0.4150    0.0000 N   0  0  0  0  0  0  0  0  0  0  0  0
    8.1610   -0.4070    0.0000 C   0  0  0  0  0  0  0  0  0  0  0  0
    8.1710    0.4180    0.0000 O   0  0  0  0  0  0  0  0  0  0  0  0
    8.8990   -0.8480    0.0000 C   0  0  0  0  0  0  0  0  0  0  0  0
    8.8990   -1.6720    0.0000 C   0  0  0  0  0  0  0  0  0  0  0  0
    9.6130   -2.0850    0.0000 C   0  0  0  0  0  0  0  0  0  0  0  0
   10.3280   -1.6720    0.0000 C   0  0  0  0  0  0  0  0  0  0  0  0
   10.3280   -0.8480    0.0000 C   0  0  0  0  0  0  0  0  0  0  0  0
    9.6130   -0.4360    0.0000 C   0  0  0  0  0  0  0  0  0  0  0  0
    8.1610   -2.1130    0.0000 C   0  0  0  0  0  0  0  0  0  0  0  0
    7.4140   -1.6890    0.0000 C   0  0  0  0  0  0  0  0  0  0  0  0
    6.7010   -2.1050    0.0000 Cl  0  0  0  0  0  0  0  0  0  0  0  0
    8.1710   -2.9380    0.0000 O   0  0  0  0  0  0  0  0  0  0  0  0
    5.9850   -0.8250    0.0000 C   0  0  0  0  0  0  0  0  0  0  0  0
    5.2730   -0.4100    0.0000 C   0  0  0  0  0  0  0  0  0  0  0  0
    2.3640   -0.0760    0.0000 H   0  0  0  0  0  0  0  0  0  0  0  0
    1.2070    0.5920    0.0000 H   0  0  0  0  0  0  0  0  0  0  0  0
    1.2070    1.9290    0.0000 H   0  0  0  0  0  0  0  0  0  0  0  0
    2.3640    2.5970    0.0000 H   0  0  0  0  0  0  0  0  0  0  0  0
    6.3220    1.2150    0.0000 H   0  0  0  0  0  0  0  0  0  0  0  0
    5.6640    1.2180    0.0000 H   0  0  0  0  0  0  0  0  0  0  0  0
    7.2080    0.3190    0.0000 H   0  0  0  0  0  0  0  0  0  0  0  0
    6.8810    0.8890    0.0000 H   0  0  0  0  0  0  0  0  0  0  0  0
    9.6130   -2.5970    0.0000 H   0  0  0  0  0  0  0  0  0  0  0  0
   10.7700   -1.9290    0.0000 H   0  0  0  0  0  0  0  0  0  0  0  0
   10.7700   -0.5920    0.0000 H   0  0  0  0  0  0  0  0  0  0  0  0
    9.6130    0.0760    0.0000 H   0  0  0  0  0  0  0  0  0  0  0  0
    5.6550   -1.2150    0.0000 H   0  0  0  0  0  0  0  0  0  0  0  0
    6.3130   -1.2180    0.0000 H   0  0  0  0  0  0  0  0  0  0  0  0
    4.7700   -0.3190    0.0000 H   0  0  0  0  0  0  0  0  0  0  0  0
    5.0960   -0.8890    0.0000 H   0  0  0  0  0  0  0  0  0  0  0  0
  1  2  1  0  0  0  0
  1  6  2  0  0  0  0
  1  7  1  0  0  0  0
  2  3  2  0  0  0  0
  2 13  1  0  0  0  0
  3  4  1  0  0  0  0
  3 14  1  0  0  0  0
  4  5  2  0  0  0  0
  4  8  1  0  0  0  0
  7  8  1  0  0  0  0
  7 12  2  0  0  0  0
  8  9  2  0  0  0  0
  9 10  1  0  0  0  0
  9 33  1  0  0  0  0
 10 11  2  0  0  0  0
 10 34  1  0  0  0  0
 11 12  1  0  0  0  0
 11 35  1  0  0  0  0
 12 36  1  0  0  0  0
 14 15  1  0  0  0  0
 14 32  1  0  0  0  0
 15 16  1  0  0  0  0
 15 37  1  0  0  0  0
 15 38  1  0  0  0  0
 16 18  1  0  0  0  0
 16 39  1  0  0  0  0
 16 40  1  0  0  0  0
 17 18  1  0  0  0  0
 17 19  1  0  0  0  0
 17 28  2  0  0  0  0
 18 31  1  0  0  0  0
 19 20  2  0  0  0  0
 19 21  1  0  0  0  0
 21 22  1  0  0  0  0
 21 26  2  0  0  0  0
 22 23  2  0  0  0  0
 22 27  1  0  0  0  0
 23 24  1  0  0  0  0
 23 41  1  0  0  0  0
 24 25  2  0  0  0  0
 24 42  1  0  0  0  0
 25 26  1  0  0  0  0
 25 43  1  0  0  0  0
 26 44  1  0  0  0  0
 27 28  1  0  0  0  0
 27 30  2  0  0  0  0
 28 29  1  0  0  0  0
 31 32  1  0  0  0  0
 31 45  1  0  0  0  0
 31 46  1  0  0  0  0
 32 47  1  0  0  0  0
 32 48  1  0  0  0  0
M  END
> <Molecule name>
40341

> <Activity>
1

$$$$
623761
  MOE2011           2D

 35 38  0  0  1  0  0  0  0  0999 V2000
    3.8070    2.2680    0.0000 O   0  0  0  0  0  0  0  0  0  0  0  0
    3.8160    1.4430    0.0000 C   0  0  0  0  0  0  0  0  0  0  0  0
    3.0790    1.0020    0.0000 C   0  0  0  0  0  0  0  0  0  0  0  0
    3.0790    0.1770    0.0000 C   0  0  0  0  0  0  0  0  0  0  0  0
    2.3640   -0.2350    0.0000 C   0  0  0  0  0  0  0  0  0  0  0  0
    1.6500    0.1770    0.0000 C   0  0  0  0  0  0  0  0  0  0  0  0
    1.6500    1.0020    0.0000 C   0  0  0  0  0  0  0  0  0  0  0  0
    2.3640    1.4150    0.0000 C   0  0  0  0  0  0  0  0  0  0  0  0
    3.8160   -0.2640    0.0000 C   0  0  0  0  0  0  0  0  0  0  0  0
    3.8070   -1.0890    0.0000 O   0  0  0  0  0  0  0  0  0  0  0  0
    4.5640    0.1600    0.0000 C   0  0  0  0  0  0  0  0  0  0  0  0
    4.5640    1.0200    0.0000 C   0  0  0  0  0  0  0  0  0  0  0  0
    5.3780    1.2810    0.0000 N   0  0  0  0  0  0  0  0  0  0  0  0
    5.8790    0.5900    0.0000 C   0  0  0  0  0  0  0  0  0  0  0  0
    5.3780   -0.1020    0.0000 S   0  0  0  0  0  0  0  0  0  0  0  0
    6.7040    0.5900    0.0000 N   0  0  0  0  0  0  0  0  0  0  0  0
    7.1170   -0.1250    0.0000 C   0  0  0  0  0  0  0  0  0  0  0  0
    7.9420   -0.1250    0.0000 C   0  0  0  0  0  0  0  0  0  0  0  0
    8.3540   -0.8390    0.0000 C   0  0  0  0  0  0  0  0  0  0  0  0
    7.9420   -1.5540    0.0000 C   0  0  0  0  0  0  0  0  0  0  0  0
    7.1170   -1.5540    0.0000 C   0  0  0  0  0  0  0  0  0  0  0  0
    6.7040   -0.8390    0.0000 C   0  0  0  0  0  0  0  0  0  0  0  0
    8.3540   -2.2680    0.0000 Cl  0  0  0  0  0  0  0  0  0  0  0  0
    8.3540    0.5900    0.0000 C   0  0  0  0  0  0  0  0  0  0  0  0
    2.3640   -1.0600    0.0000 H   0  0  0  0  0  0  0  0  0  0  0  0
    0.9360   -0.2350    0.0000 H   0  0  0  0  0  0  0  0  0  0  0  0
    0.9360    1.4150    0.0000 H   0  0  0  0  0  0  0  0  0  0  0  0
    2.3640    2.2400    0.0000 H   0  0  0  0  0  0  0  0  0  0  0  0
    7.1170    1.3040    0.0000 H   0  0  0  0  0  0  0  0  0  0  0  0
    9.1790   -0.8390    0.0000 H   0  0  0  0  0  0  0  0  0  0  0  0
    6.7040   -2.2680    0.0000 H   0  0  0  0  0  0  0  0  0  0  0  0
    5.8790   -0.8390    0.0000 H   0  0  0  0  0  0  0  0  0  0  0  0
    9.0690    0.1770    0.0000 H   0  0  0  0  0  0  0  0  0  0  0  0
    8.7670    1.3040    0.0000 H   0  0  0  0  0  0  0  0  0  0  0  0
    7.6400    1.0020    0.0000 H   0  0  0  0  0  0  0  0  0  0  0  0
  1  2  2  0  0  0  0
  2  3  1  0  0  0  0
  2 12  1  0  0  0  0
  3  4  1  0  0  0  0
  3  8  2  0  0  0  0
  4  5  2  0  0  0  0
  4  9  1  0  0  0  0
  5  6  1  0  0  0  0
  5 25  1  0  0  0  0
  6  7  2  0  0  0  0
  6 26  1  0  0  0  0
  7  8  1  0  0  0  0
  7 27  1  0  0  0  0
  8 28  1  0  0  0  0
  9 10  2  0  0  0  0
  9 11  1  0  0  0  0
 11 12  2  0  0  0  0
 11 15  1  0  0  0  0
 12 13  1  0  0  0  0
 13 14  2  0  0  0  0
 14 15  1  0  0  0  0
 14 16  1  0  0  0  0
 16 17  1  0  0  0  0
 16 29  1  0  0  0  0
 17 18  1  0  0  0  0
 17 22  2  0  0  0  0
 18 19  2  0  0  0  0
 18 24  1  0  0  0  0
 19 20  1  0  0  0  0
 19 30  1  0  0  0  0
 20 21  2  0  0  0  0
 20 23  1  0  0  0  0
 21 22  1  0  0  0  0
 21 31  1  0  0  0  0
 22 32  1  0  0  0  0
 24 33  1  0  0  0  0
 24 34  1  0  0  0  0
 24 35  1  0  0  0  0
M  END
> <Molecule name>
623761

> <Activity>
1

$$$$
617129
  MOE2011           2D

 44 47  0  0  1  0  0  0  0  0999 V2000
    3.3000    0.7140    0.0000 C   0  0  3  0  0  0  0  0  0  0  0  0
    4.1250    0.7140    0.0000 C   0  0  0  0  0  0  0  0  0  0  0  0
    4.5380    0.0000    0.0000 C   0  0  0  0  0  0  0  0  0  0  0  0
    5.0230    0.6670    0.0000 O   0  0  0  0  0  0  0  0  0  0  0  0
    5.8070    0.4120    0.0000 C   0  0  0  0  0  0  0  0  0  0  0  0
    6.4750    0.8980    0.0000 O   0  0  0  0  0  0  0  0  0  0  0  0
    2.8880    0.0000    0.0000 O   0  0  0  0  0  0  0  0  0  0  0  0
    3.3000   -0.7140    0.0000 C   0  0  3  0  0  0  0  0  0  0  0  0
    2.8880   -1.4290    0.0000 C   0  0  0  0  0  0  0  0  0  0  0  0
    2.0620   -1.4290    0.0000 C   0  0  0  0  0  0  0  0  0  0  0  0
    1.6500   -2.1430    0.0000 C   0  0  0  0  0  0  0  0  0  0  0  0
    2.0620   -2.8580    0.0000 C   0  0  0  0  0  0  0  0  0  0  0  0
    2.8880   -2.8580    0.0000 C   0  0  0  0  0  0  0  0  0  0  0  0
    3.3000   -2.1430    0.0000 C   0  0  0  0  0  0  0  0  0  0  0  0
    4.1250   -2.1430    0.0000 Cl  0  0  0  0  0  0  0  0  0  0  0  0
    4.1250   -0.7140    0.0000 C   0  0  0  0  0  0  0  0  0  0  0  0
    2.8880    1.4290    0.0000 C   0  0  0  0  0  0  0  0  0  0  0  0
    3.3000    2.1430    0.0000 C   0  0  0  0  0  0  0  0  0  0  0  0
    2.8880    2.8580    0.0000 C   0  0  0  0  0  0  0  0  0  0  0  0
    2.0620    2.8580    0.0000 C   0  0  0  0  0  0  0  0  0  0  0  0
    1.6500    2.1430    0.0000 C   0  0  0  0  0  0  0  0  0  0  0  0
    2.0620    1.4290    0.0000 C   0  0  0  0  0  0  0  0  0  0  0  0
    1.6500    0.7140    0.0000 Cl  0  0  0  0  0  0  0  0  0  0  0  0
    5.0230   -0.6670    0.0000 C   0  0  0  0  0  0  0  0  0  0  0  0
    5.8070   -0.4120    0.0000 C   0  0  0  0  0  0  0  0  0  0  0  0
    6.4750   -0.8980    0.0000 C   0  0  0  0  0  0  0  0  0  0  0  0
    3.5560    0.2710    0.0000 H   0  0  0  0  0  0  0  0  0  0  0  0
    4.6060    0.8890    0.0000 H   0  0  0  0  0  0  0  0  0  0  0  0
    4.0360    1.2190    0.0000 H   0  0  0  0  0  0  0  0  0  0  0  0
    3.5560   -0.2710    0.0000 H   0  0  0  0  0  0  0  0  0  0  0  0
    1.8070   -0.9860    0.0000 H   0  0  0  0  0  0  0  0  0  0  0  0
    1.1380   -2.1430    0.0000 H   0  0  0  0  0  0  0  0  0  0  0  0
    1.8070   -3.3010    0.0000 H   0  0  0  0  0  0  0  0  0  0  0  0
    3.1430   -3.3010    0.0000 H   0  0  0  0  0  0  0  0  0  0  0  0
    4.0360   -1.2190    0.0000 H   0  0  0  0  0  0  0  0  0  0  0  0
    4.6060   -0.8890    0.0000 H   0  0  0  0  0  0  0  0  0  0  0  0
    3.8120    2.1430    0.0000 H   0  0  0  0  0  0  0  0  0  0  0  0
    3.1430    3.3010    0.0000 H   0  0  0  0  0  0  0  0  0  0  0  0
    1.8070    3.3010    0.0000 H   0  0  0  0  0  0  0  0  0  0  0  0
    1.1380    2.1430    0.0000 H   0  0  0  0  0  0  0  0  0  0  0  0
    4.5800   -0.9230    0.0000 H   0  0  0  0  0  0  0  0  0  0  0  0
    5.2310   -1.1340    0.0000 H   0  0  0  0  0  0  0  0  0  0  0  0
    6.4210   -1.4060    0.0000 H   0  0  0  0  0  0  0  0  0  0  0  0
    6.9420   -0.6900    0.0000 H   0  0  0  0  0  0  0  0  0  0  0  0
  1  2  1  0  0  0  0
  1  7  1  0  0  0  0
  1 17  1  0  0  0  0
  1 27  1  0  0  0  0
  2  3  1  0  0  0  0
  2 28  1  0  0  0  0
  2 29  1  0  0  0  0
  3  4  1  0  0  0  0
  3 16  1  0  0  0  0
  3 24  1  0  0  0  0
  4  5  1  0  0  0  0
  5  6  2  0  0  0  0
  5 25  1  0  0  0  0
  7  8  1  0  0  0  0
  8  9  1  0  0  0  0
  8 16  1  0  0  0  0
  8 30  1  0  0  0  0
  9 10  1  0  0  0  0
  9 14  2  0  0  0  0
 10 11  2  0  0  0  0
 10 31  1  0  0  0  0
 11 12  1  0  0  0  0
 11 32  1  0  0  0  0
 12 13  2  0  0  0  0
 12 33  1  0  0  0  0
 13 14  1  0  0  0  0
 13 34  1  0  0  0  0
 14 15  1  0  0  0  0
 16 35  1  0  0  0  0
 16 36  1  0  0  0  0
 17 18  1  0  0  0  0
 17 22  2  0  0  0  0
 18 19  2  0  0  0  0
 18 37  1  0  0  0  0
 19 20  1  0  0  0  0
 19 38  1  0  0  0  0
 20 21  2  0  0  0  0
 20 39  1  0  0  0  0
 21 22  1  0  0  0  0
 21 40  1  0  0  0  0
 22 23  1  0  0  0  0
 24 25  1  0  0  0  0
 24 41  1  0  0  0  0
 24 42  1  0  0  0  0
 25 26  2  0  0  0  0
 26 43  1  0  0  0  0
 26 44  1  0  0  0  0
M  END
> <Molecule name>
617129

> <Activity>
1

$$$$
144173
  MOE2011           2D

 26 27  0  0  0  0  0  0  0  0999 V2000
    2.3640   -0.4120    0.0000 C   0  0  0  0  0  0  0  0  0  0  0  0
    1.6500   -0.8250    0.0000 C   0  0  0  0  0  0  0  0  0  0  0  0
    1.6500   -1.6500    0.0000 I   0  0  0  0  0  0  0  0  0  0  0  0
    3.0790   -0.8250    0.0000 N   0  0  0  0  0  0  0  0  0  0  0  0
    3.7930   -0.4120    0.0000 C   0  0  0  0  0  0  0  0  0  0  0  0
    3.7930    0.4120    0.0000 C   0  0  0  0  0  0  0  0  0  0  0  0
    4.5310    0.8540    0.0000 C   0  0  0  0  0  0  0  0  0  0  0  0
    5.2780    0.4300    0.0000 C   0  0  0  0  0  0  0  0  0  0  0  0
    5.2780   -0.4300    0.0000 C   0  0  0  0  0  0  0  0  0  0  0  0
    4.5310   -0.8540    0.0000 C   0  0  0  0  0  0  0  0  0  0  0  0
    6.7070   -0.4360    0.0000 C   0  0  0  0  0  0  0  0  0  0  0  0
    5.9910   -0.8450    0.0000 O   0  0  0  0  0  0  0  0  0  0  0  0
    3.0790    0.8250    0.0000 N   0  0  0  0  0  0  0  0  0  0  0  0
    2.3640    0.4120    0.0000 C   0  0  0  0  0  0  0  0  0  0  0  0
    1.6500    0.8250    0.0000 C   0  0  0  0  0  0  0  0  0  0  0  0
    1.6500    1.6500    0.0000 I   0  0  0  0  0  0  0  0  0  0  0  0
    1.4750   -0.3440    0.0000 H   0  0  0  0  0  0  0  0  0  0  0  0
    1.1460   -0.9140    0.0000 H   0  0  0  0  0  0  0  0  0  0  0  0
    4.5250    1.3650    0.0000 H   0  0  0  0  0  0  0  0  0  0  0  0
    5.7200    0.6870    0.0000 H   0  0  0  0  0  0  0  0  0  0  0  0
    4.5250   -1.3650    0.0000 H   0  0  0  0  0  0  0  0  0  0  0  0
    6.9610   -0.8800    0.0000 H   0  0  0  0  0  0  0  0  0  0  0  0
    7.1510   -0.1820    0.0000 H   0  0  0  0  0  0  0  0  0  0  0  0
    6.4530    0.0090    0.0000 H   0  0  0  0  0  0  0  0  0  0  0  0
    1.1460    0.9140    0.0000 H   0  0  0  0  0  0  0  0  0  0  0  0
    1.4750    0.3440    0.0000 H   0  0  0  0  0  0  0  0  0  0  0  0
  1  2  1  0  0  0  0
  1  4  2  0  0  0  0
  1 14  1  0  0  0  0
  2  3  1  0  0  0  0
  2 17  1  0  0  0  0
  2 18  1  0  0  0  0
  4  5  1  0  0  0  0
  5  6  1  0  0  0  0
  5 10  2  0  0  0  0
  6  7  2  0  0  0  0
  6 13  1  0  0  0  0
  7  8  1  0  0  0  0
  7 19  1  0  0  0  0
  8  9  2  0  0  0  0
  8 20  1  0  0  0  0
  9 10  1  0  0  0  0
  9 12  1  0  0  0  0
 10 21  1  0  0  0  0
 11 12  1  0  0  0  0
 11 22  1  0  0  0  0
 11 23  1  0  0  0  0
 11 24  1  0  0  0  0
 13 14  2  0  0  0  0
 14 15  1  0  0  0  0
 15 16  1  0  0  0  0
 15 25  1  0  0  0  0
 15 26  1  0  0  0  0
M  END
> <Molecule name>
144173

> <Activity>
1

$$$$
352277
  MOE2011           2D

 50 52  0  0  1  0  0  0  0  0999 V2000
    6.8200    0.6800    0.0000 C   0  0  0  0  0  0  0  0  0  0  0  0
    6.0920    0.2590    0.0000 O   0  0  0  0  0  0  0  0  0  0  0  0
    5.3630    0.6800    0.0000 C   0  0  0  0  0  0  0  0  0  0  0  0
    4.6340    0.2590    0.0000 C   0  0  0  0  0  0  0  0  0  0  0  0
    3.9060    0.6800    0.0000 C   0  0  0  0  0  0  0  0  0  0  0  0
    3.9060    1.5210    0.0000 C   0  0  0  0  0  0  0  0  0  0  0  0
    4.6340    1.9420    0.0000 C   0  0  0  0  0  0  0  0  0  0  0  0
    5.3630    1.5210    0.0000 C   0  0  0  0  0  0  0  0  0  0  0  0
    6.0920    2.7830    0.0000 C   0  0  0  0  0  0  0  0  0  0  0  0
    6.0920    1.9420    0.0000 O   0  0  0  0  0  0  0  0  0  0  0  0
    3.9060    3.2040    0.0000 C   0  0  0  0  0  0  0  0  0  0  0  0
    4.6340    2.7830    0.0000 O   0  0  0  0  0  0  0  0  0  0  0  0
    2.1040   -1.8260    0.0000 C   0  0  0  0  0  0  0  0  0  0  0  0
    2.9450   -1.8260    0.0000 N   0  0  0  0  0  0  0  0  0  0  0  0
    3.3660   -1.0970    0.0000 C   0  0  3  0  0  0  0  0  0  0  0  0
    2.9000   -0.4160    0.0000 C   0  0  0  0  0  0  0  0  0  0  0  0
    3.1400    0.3740    0.0000 C   0  0  0  0  0  0  0  0  0  0  0  0
    1.6830   -2.5540    0.0000 C   0  0  0  0  0  0  0  0  0  0  0  0
    1.6830   -1.0970    0.0000 O   0  0  0  0  0  0  0  0  0  0  0  0
    4.7520   -0.5580    0.0000 C   0  0  0  0  0  0  0  0  0  0  0  0
    4.1880   -1.1600    0.0000 C   0  0  0  0  0  0  0  0  0  0  0  0
    5.5580   -0.6270    0.0000 C   0  0  0  0  0  0  0  0  0  0  0  0
    6.0090   -1.2990    0.0000 C   0  0  0  0  0  0  0  0  0  0  0  0
    5.7660   -2.0720    0.0000 C   0  0  0  0  0  0  0  0  0  0  0  0
    5.0120   -2.3650    0.0000 C   0  0  0  0  0  0  0  0  0  0  0  0
    4.9480   -3.2040    0.0000 O   0  0  0  0  0  0  0  0  0  0  0  0
    4.3110   -1.9600    0.0000 C   0  0  0  0  0  0  0  0  0  0  0  0
    7.0810    0.2280    0.0000 H   0  0  0  0  0  0  0  0  0  0  0  0
    7.2720    0.9410    0.0000 H   0  0  0  0  0  0  0  0  0  0  0  0
    6.5600    1.1320    0.0000 H   0  0  0  0  0  0  0  0  0  0  0  0
    3.4540    1.7820    0.0000 H   0  0  0  0  0  0  0  0  0  0  0  0
    6.6130    2.7830    0.0000 H   0  0  0  0  0  0  0  0  0  0  0  0
    6.0920    3.3050    0.0000 H   0  0  0  0  0  0  0  0  0  0  0  0
    5.5700    2.7830    0.0000 H   0  0  0  0  0  0  0  0  0  0  0  0
    4.1670    3.6560    0.0000 H   0  0  0  0  0  0  0  0  0  0  0  0
    3.4540    3.4650    0.0000 H   0  0  0  0  0  0  0  0  0  0  0  0
    3.6450    2.7520    0.0000 H   0  0  0  0  0  0  0  0  0  0  0  0
    3.2060   -2.2780    0.0000 H   0  0  0  0  0  0  0  0  0  0  0  0
    2.8440   -1.1170    0.0000 H   0  0  0  0  0  0  0  0  0  0  0  0
    2.4470   -0.1560    0.0000 H   0  0  0  0  0  0  0  0  0  0  0  0
    2.5460   -0.7990    0.0000 H   0  0  0  0  0  0  0  0  0  0  0  0
    3.0590    0.8880    0.0000 H   0  0  0  0  0  0  0  0  0  0  0  0
    2.6190    0.4100    0.0000 H   0  0  0  0  0  0  0  0  0  0  0  0
    1.2310   -2.2940    0.0000 H   0  0  0  0  0  0  0  0  0  0  0  0
    1.4220   -3.0070    0.0000 H   0  0  0  0  0  0  0  0  0  0  0  0
    2.1350   -2.8150    0.0000 H   0  0  0  0  0  0  0  0  0  0  0  0
    5.8230   -0.1780    0.0000 H   0  0  0  0  0  0  0  0  0  0  0  0
    6.5260   -1.2250    0.0000 H   0  0  0  0  0  0  0  0  0  0  0  0
    6.1470   -2.4270    0.0000 H   0  0  0  0  0  0  0  0  0  0  0  0
    3.8800   -2.2550    0.0000 H   0  0  0  0  0  0  0  0  0  0  0  0
  1  2  1  0  0  0  0
  1 28  1  0  0  0  0
  1 29  1  0  0  0  0
  1 30  1  0  0  0  0
  2  3  1  0  0  0  0
  3  4  1  0  0  0  0
  3  8  2  0  0  0  0
  4  5  2  0  0  0  0
  4 20  1  0  0  0  0
  5  6  1  0  0  0  0
  5 17  1  0  0  0  0
  6  7  2  0  0  0  0
  6 31  1  0  0  0  0
  7  8  1  0  0  0  0
  7 12  1  0  0  0  0
  8 10  1  0  0  0  0
  9 10  1  0  0  0  0
  9 32  1  0  0  0  0
  9 33  1  0  0  0  0
  9 34  1  0  0  0  0
 11 12  1  0  0  0  0
 11 35  1  0  0  0  0
 11 36  1  0  0  0  0
 11 37  1  0  0  0  0
 13 14  1  0  0  0  0
 13 18  1  0  0  0  0
 13 19  2  0  0  0  0
 14 15  1  0  0  0  0
 14 38  1  0  0  0  0
 15 16  1  0  0  0  0
 15 21  1  0  0  0  0
 15 39  1  0  0  0  0
 16 17  1  0  0  0  0
 16 40  1  0  0  0  0
 16 41  1  0  0  0  0
 17 42  1  0  0  0  0
 17 43  1  0  0  0  0
 18 44  1  0  0  0  0
 18 45  1  0  0  0  0
 18 46  1  0  0  0  0
 20 21  1  0  0  0  0
 20 22  2  0  0  0  0
 21 27  2  0  0  0  0
 22 23  1  0  0  0  0
 22 47  1  0  0  0  0
 23 24  2  0  0  0  0
 23 48  1  0  0  0  0
 24 25  1  0  0  0  0
 24 49  1  0  0  0  0
 25 26  2  0  0  0  0
 25 27  1  0  0  0  0
 27 50  1  0  0  0  0
M  END
> <Molecule name>
352277

> <Activity>
1

$$$$
617130
  MOE2011           2D

 52 55  0  0  1  0  0  0  0  0999 V2000
    4.1250    0.7140    0.0000 C   0  0  3  0  0  0  0  0  0  0  0  0
    4.9500    0.7140    0.0000 C   0  0  0  0  0  0  0  0  0  0  0  0
    5.3630    0.0000    0.0000 C   0  0  0  0  0  0  0  0  0  0  0  0
    5.8480    0.6670    0.0000 O   0  0  0  0  0  0  0  0  0  0  0  0
    6.6320    0.4120    0.0000 C   0  0  0  0  0  0  0  0  0  0  0  0
    7.3000    0.8980    0.0000 O   0  0  0  0  0  0  0  0  0  0  0  0
    3.7130    0.0000    0.0000 O   0  0  0  0  0  0  0  0  0  0  0  0
    4.1250   -0.7140    0.0000 C   0  0  3  0  0  0  0  0  0  0  0  0
    3.7130   -1.4290    0.0000 C   0  0  0  0  0  0  0  0  0  0  0  0
    2.8880   -1.4290    0.0000 C   0  0  0  0  0  0  0  0  0  0  0  0
    2.4750   -2.1430    0.0000 C   0  0  0  0  0  0  0  0  0  0  0  0
    2.8880   -2.8580    0.0000 C   0  0  0  0  0  0  0  0  0  0  0  0
    3.7130   -2.8580    0.0000 C   0  0  0  0  0  0  0  0  0  0  0  0
    4.1250   -2.1430    0.0000 C   0  0  0  0  0  0  0  0  0  0  0  0
    5.3630   -2.8580    0.0000 C   0  0  0  0  0  0  0  0  0  0  0  0
    4.9500   -2.1430    0.0000 O   0  0  0  0  0  0  0  0  0  0  0  0
    4.9500   -0.7140    0.0000 C   0  0  0  0  0  0  0  0  0  0  0  0
    3.7130    1.4290    0.0000 C   0  0  0  0  0  0  0  0  0  0  0  0
    4.1250    2.1430    0.0000 C   0  0  0  0  0  0  0  0  0  0  0  0
    3.7130    2.8580    0.0000 C   0  0  0  0  0  0  0  0  0  0  0  0
    2.8880    2.8580    0.0000 C   0  0  0  0  0  0  0  0  0  0  0  0
    2.4750    2.1430    0.0000 C   0  0  0  0  0  0  0  0  0  0  0  0
    2.8880    1.4290    0.0000 C   0  0  0  0  0  0  0  0  0  0  0  0
    1.6500    0.7140    0.0000 C   0  0  0  0  0  0  0  0  0  0  0  0
    2.4750    0.7140    0.0000 O   0  0  0  0  0  0  0  0  0  0  0  0
    5.8480   -0.6670    0.0000 C   0  0  0  0  0  0  0  0  0  0  0  0
    6.6320   -0.4120    0.0000 C   0  0  0  0  0  0  0  0  0  0  0  0
    7.3000   -0.8980    0.0000 C   0  0  0  0  0  0  0  0  0  0  0  0
    4.3810    0.2710    0.0000 H   0  0  0  0  0  0  0  0  0  0  0  0
    5.4310    0.8890    0.0000 H   0  0  0  0  0  0  0  0  0  0  0  0
    4.8610    1.2190    0.0000 H   0  0  0  0  0  0  0  0  0  0  0  0
    4.3810   -0.2710    0.0000 H   0  0  0  0  0  0  0  0  0  0  0  0
    2.6320   -0.9860    0.0000 H   0  0  0  0  0  0  0  0  0  0  0  0
    1.9640   -2.1430    0.0000 H   0  0  0  0  0  0  0  0  0  0  0  0
    2.6320   -3.3010    0.0000 H   0  0  0  0  0  0  0  0  0  0  0  0
    3.9680   -3.3010    0.0000 H   0  0  0  0  0  0  0  0  0  0  0  0
    4.9200   -3.1140    0.0000 H   0  0  0  0  0  0  0  0  0  0  0  0
    5.6180   -3.3010    0.0000 H   0  0  0  0  0  0  0  0  0  0  0  0
    5.8060   -2.6020    0.0000 H   0  0  0  0  0  0  0  0  0  0  0  0
    4.8610   -1.2190    0.0000 H   0  0  0  0  0  0  0  0  0  0  0  0
    5.4310   -0.8890    0.0000 H   0  0  0  0  0  0  0  0  0  0  0  0
    4.6370    2.1430    0.0000 H   0  0  0  0  0  0  0  0  0  0  0  0
    3.9680    3.3010    0.0000 H   0  0  0  0  0  0  0  0  0  0  0  0
    2.6320    3.3010    0.0000 H   0  0  0  0  0  0  0  0  0  0  0  0
    1.9640    2.1430    0.0000 H   0  0  0  0  0  0  0  0  0  0  0  0
    1.6500    1.2260    0.0000 H   0  0  0  0  0  0  0  0  0  0  0  0
    1.1380    0.7140    0.0000 H   0  0  0  0  0  0  0  0  0  0  0  0
    1.6500    0.2030    0.0000 H   0  0  0  0  0  0  0  0  0  0  0  0
    5.4050   -0.9230    0.0000 H   0  0  0  0  0  0  0  0  0  0  0  0
    6.0560   -1.1340    0.0000 H   0  0  0  0  0  0  0  0  0  0  0  0
    7.2460   -1.4060    0.0000 H   0  0  0  0  0  0  0  0  0  0  0  0
    7.7670   -0.6900    0.0000 H   0  0  0  0  0  0  0  0  0  0  0  0
  1  2  1  0  0  0  0
  1  7  1  0  0  0  0
  1 18  1  0  0  0  0
  1 29  1  0  0  0  0
  2  3  1  0  0  0  0
  2 30  1  0  0  0  0
  2 31  1  0  0  0  0
  3  4  1  0  0  0  0
  3 17  1  0  0  0  0
  3 26  1  0  0  0  0
  4  5  1  0  0  0  0
  5  6  2  0  0  0  0
  5 27  1  0  0  0  0
  7  8  1  0  0  0  0
  8  9  1  0  0  0  0
  8 17  1  0  0  0  0
  8 32  1  0  0  0  0
  9 10  1  0  0  0  0
  9 14  2  0  0  0  0
 10 11  2  0  0  0  0
 10 33  1  0  0  0  0
 11 12  1  0  0  0  0
 11 34  1  0  0  0  0
 12 13  2  0  0  0  0
 12 35  1  0  0  0  0
 13 14  1  0  0  0  0
 13 36  1  0  0  0  0
 14 16  1  0  0  0  0
 15 16  1  0  0  0  0
 15 37  1  0  0  0  0
 15 38  1  0  0  0  0
 15 39  1  0  0  0  0
 17 40  1  0  0  0  0
 17 41  1  0  0  0  0
 18 19  1  0  0  0  0
 18 23  2  0  0  0  0
 19 20  2  0  0  0  0
 19 42  1  0  0  0  0
 20 21  1  0  0  0  0
 20 43  1  0  0  0  0
 21 22  2  0  0  0  0
 21 44  1  0  0  0  0
 22 23  1  0  0  0  0
 22 45  1  0  0  0  0
 23 25  1  0  0  0  0
 24 25  1  0  0  0  0
 24 46  1  0  0  0  0
 24 47  1  0  0  0  0
 24 48  1  0  0  0  0
 26 27  1  0  0  0  0
 26 49  1  0  0  0  0
 26 50  1  0  0  0  0
 27 28  2  0  0  0  0
 28 51  1  0  0  0  0
 28 52  1  0  0  0  0
M  END
> <Molecule name>
617130

> <Activity>
1

$$$$
693539
  MOE2011           2D

 70 75  0  0  1  0  0  0  0  0999 V2000
    5.0940   -1.6460    0.0000 O   0  0  0  0  0  0  0  0  0  0  0  0
    5.8100   -1.2370    0.0000 C   0  0  0  0  0  0  0  0  0  0  0  0
    6.5540   -1.6660    0.0000 O   0  0  0  0  0  0  0  0  0  0  0  0
    7.2950   -1.2310    0.0000 C   0  0  3  0  0  0  0  0  0  0  0  0
    8.0700   -1.6780    0.0000 C   0  0  0  0  0  0  0  0  0  0  0  0
    8.8420   -1.2250    0.0000 C   0  0  3  0  0  0  0  0  0  0  0  0
    8.8280   -0.3300    0.0000 C   0  0  3  0  0  0  0  0  0  0  0  0
    8.0430    0.1000    0.0000 C   0  0  3  0  0  0  0  0  0  0  0  0
    7.9960    0.8660    0.0000 C   0  0  3  0  0  0  0  0  0  0  0  0
    7.5180    0.6980    0.0000 O   0  0  0  0  0  0  0  0  0  0  0  0
    7.1880    0.1260    0.0000 C   0  0  0  0  0  0  0  0  0  0  0  0
    7.2820   -0.3710    0.0000 C   0  0  3  0  0  0  0  0  0  0  0  0
    6.5670    0.0410    0.0000 C   0  0  3  0  0  0  0  0  0  0  0  0
    6.5670    0.8660    0.0000 C   0  0  3  0  0  0  0  0  0  0  0  0
    7.2820    1.2790    0.0000 C   0  0  3  0  0  0  0  0  0  0  0  0
    7.2820    2.1040    0.0000 O   0  0  0  0  0  0  0  0  0  0  0  0
    5.8530    1.2790    0.0000 C   0  0  0  0  0  0  0  0  0  0  0  0
    5.8160   -0.3770    0.0000 C   0  0  3  0  0  0  0  0  0  0  0  0
    5.1070    0.0440    0.0000 O   0  0  0  0  0  0  0  0  0  0  0  0
    4.3870   -0.3600    0.0000 C   0  0  0  0  0  0  0  0  0  0  0  0
    4.3780   -1.1860    0.0000 O   0  0  0  0  0  0  0  0  0  0  0  0
    3.6780    0.0600    0.0000 C   0  0  0  0  0  0  0  0  0  0  0  0
    2.9580   -0.3440    0.0000 C   0  0  0  0  0  0  0  0  0  0  0  0
    2.8630   -1.1630    0.0000 C   0  0  0  0  0  0  0  0  0  0  0  0
    2.0540   -1.3260    0.0000 C   0  0  0  0  0  0  0  0  0  0  0  0
    1.6500   -0.6060    0.0000 C   0  0  0  0  0  0  0  0  0  0  0  0
    2.2090    0.0000    0.0000 C   0  0  0  0  0  0  0  0  0  0  0  0
    8.4090    1.5810    0.0000 O   0  0  0  0  0  0  0  0  0  0  0  0
    8.8150    0.4950    0.0000 C   0  0  0  0  0  0  0  0  0  0  0  0
    9.6210    0.1610    0.0000 C   0  0  0  0  0  0  0  0  0  0  0  0
   10.4390   -0.2860    0.0000 C   0  0  3  0  0  0  0  0  0  0  0  0
   10.4540   -1.2190    0.0000 C   0  0  0  0  0  0  0  0  0  0  0  0
    9.6490   -1.6910    0.0000 C   0  0  0  0  0  0  0  0  0  0  0  0
    9.6530   -2.5160    0.0000 C   0  0  0  0  0  0  0  0  0  0  0  0
   11.1450    0.1400    0.0000 O   0  0  0  0  0  0  0  0  0  0  0  0
    9.5990    0.9860    0.0000 O   0  0  0  0  0  0  0  0  0  0  0  0
    7.2980   -2.0560    0.0000 H   0  0  0  0  0  0  0  0  0  0  0  0
    7.6850   -2.4080    0.0000 H   0  0  0  0  0  0  0  0  0  0  0  0
    8.4610   -2.4050    0.0000 H   0  0  0  0  0  0  0  0  0  0  0  0
    8.8450   -2.0500    0.0000 H   0  0  0  0  0  0  0  0  0  0  0  0
    8.5690    0.7360    0.0000 H   0  0  0  0  0  0  0  0  0  0  0  0
    6.9260    0.9080    0.0000 H   0  0  0  0  0  0  0  0  0  0  0  0
    7.2160    0.9510    0.0000 H   0  0  0  0  0  0  0  0  0  0  0  0
    5.8560    0.4590    0.0000 H   0  0  0  0  0  0  0  0  0  0  0  0
    6.5100    1.6890    0.0000 H   0  0  0  0  0  0  0  0  0  0  0  0
    6.7740    1.9290    0.0000 H   0  0  0  0  0  0  0  0  0  0  0  0
    7.9960    2.5160    0.0000 H   0  0  0  0  0  0  0  0  0  0  0  0
    6.2650    1.9930    0.0000 H   0  0  0  0  0  0  0  0  0  0  0  0
    5.1380    1.6910    0.0000 H   0  0  0  0  0  0  0  0  0  0  0  0
    5.4400    0.5640    0.0000 H   0  0  0  0  0  0  0  0  0  0  0  0
    5.2950    0.2620    0.0000 H   0  0  0  0  0  0  0  0  0  0  0  0
    4.0740    0.7840    0.0000 H   0  0  0  0  0  0  0  0  0  0  0  0
    3.2990    0.7930    0.0000 H   0  0  0  0  0  0  0  0  0  0  0  0
    3.4700   -1.7220    0.0000 H   0  0  0  0  0  0  0  0  0  0  0  0
    2.1230   -2.1480    0.0000 H   0  0  0  0  0  0  0  0  0  0  0  0
    1.3860   -1.8100    0.0000 H   0  0  0  0  0  0  0  0  0  0  0  0
    0.8890   -0.9250    0.0000 H   0  0  0  0  0  0  0  0  0  0  0  0
    0.9830   -0.1200    0.0000 H   0  0  0  0  0  0  0  0  0  0  0  0
    2.4650    0.7840    0.0000 H   0  0  0  0  0  0  0  0  0  0  0  0
    1.6710    0.6250    0.0000 H   0  0  0  0  0  0  0  0  0  0  0  0
    9.2340    1.5810    0.0000 H   0  0  0  0  0  0  0  0  0  0  0  0
    9.9520    0.5810    0.0000 H   0  0  0  0  0  0  0  0  0  0  0  0
    8.8750    1.3470    0.0000 H   0  0  0  0  0  0  0  0  0  0  0  0
    7.7390    0.2920    0.0000 H   0  0  0  0  0  0  0  0  0  0  0  0
   11.1870   -0.6340    0.0000 H   0  0  0  0  0  0  0  0  0  0  0  0
   11.1730   -1.6230    0.0000 H   0  0  0  0  0  0  0  0  0  0  0  0
    8.8250   -2.9300    0.0000 H   0  0  0  0  0  0  0  0  0  0  0  0
    9.9520   -3.3860    0.0000 H   0  0  0  0  0  0  0  0  0  0  0  0
   10.5220   -2.6810    0.0000 H   0  0  0  0  0  0  0  0  0  0  0  0
   11.8680   -0.2580    0.0000 H   0  0  0  0  0  0  0  0  0  0  0  0
  1  2  2  0  0  0  0
  2  3  1  0  0  0  0
  2 18  1  0  0  0  0
  3  4  1  0  0  0  0
  4  5  1  0  0  0  0
  4 12  1  0  0  0  0
  4 37  1  0  0  0  0
  5  6  1  0  0  0  0
  5 38  1  0  0  0  0
  5 39  1  0  0  0  0
  6  7  1  0  0  0  0
  6 33  1  0  0  0  0
  6 40  1  0  0  0  0
  7  8  1  0  0  0  0
  7 29  1  0  0  0  0
  7 30  1  0  0  0  0
  8  9  1  0  0  0  0
  8 12  1  0  0  0  0
  8 41  1  0  0  0  0
  9 10  1  0  0  0  0
  9 15  1  0  0  0  0
  9 28  1  0  0  0  0
 10 11  1  0  0  0  0
 11 12  1  0  0  0  0
 11 42  1  0  0  0  0
 11 43  1  0  0  0  0
 12 13  1  0  0  0  0
 13 14  1  0  0  0  0
 13 18  1  0  0  0  0
 13 44  1  0  0  0  0
 14 15  1  0  0  0  0
 14 17  1  0  0  0  0
 14 45  1  0  0  0  0
 15 16  1  0  0  0  0
 15 46  1  0  0  0  0
 16 47  1  0  0  0  0
 17 48  1  0  0  0  0
 17 49  1  0  0  0  0
 17 50  1  0  0  0  0
 18 19  1  0  0  0  0
 18 51  1  0  0  0  0
 19 20  1  0  0  0  0
 20 21  2  0  0  0  0
 20 22  1  0  0  0  0
 22 23  1  0  0  0  0
 22 52  1  0  0  0  0
 22 53  1  0  0  0  0
 23 24  2  0  0  0  0
 23 27  1  0  0  0  0
 24 25  1  0  0  0  0
 24 54  1  0  0  0  0
 25 26  1  0  0  0  0
 25 55  1  0  0  0  0
 25 56  1  0  0  0  0
 26 27  1  0  0  0  0
 26 57  1  0  0  0  0
 26 58  1  0  0  0  0
 27 59  1  0  0  0  0
 27 60  1  0  0  0  0
 28 61  1  0  0  0  0
 29 62  1  0  0  0  0
 29 63  1  0  0  0  0
 29 64  1  0  0  0  0
 30 31  1  0  0  0  0
 30 36  2  0  0  0  0
 31 32  1  0  0  0  0
 31 35  1  0  0  0  0
 31 65  1  0  0  0  0
 32 33  2  0  0  0  0
 32 66  1  0  0  0  0
 33 34  1  0  0  0  0
 34 67  1  0  0  0  0
 34 68  1  0  0  0  0
 34 69  1  0  0  0  0
 35 70  1  0  0  0  0
M  END
> <Molecule name>
693539

> <Activity>
1

$$$$
642038
  MOE2011           2D

 56 59  0  0  1  0  0  0  0  0999 V2000
    6.6510   -0.4120    0.0000 C   0  0  3  0  0  0  0  0  0  0  0  0
    6.6510   -1.2380    0.0000 N   0  3  0  0  0  0  0  0  0  0  0  0
    6.6510   -2.0620    0.0000 O   0  0  0  0  0  0  0  0  0  0  0  0
    7.3660    0.0000    0.0000 C   0  0  0  0  0  0  0  0  0  0  0  0
    7.3660    0.8250    0.0000 C   0  0  0  0  0  0  0  0  0  0  0  0
    8.0800    1.2380    0.0000 N   0  0  0  0  0  0  0  0  0  0  0  0
    8.7950    0.8250    0.0000 C   0  0  0  0  0  0  0  0  0  0  0  0
    9.5320    1.2660    0.0000 C   0  0  0  0  0  0  0  0  0  0  0  0
   10.2800    0.8420    0.0000 C   0  0  0  0  0  0  0  0  0  0  0  0
   10.2800   -0.0170    0.0000 C   0  0  0  0  0  0  0  0  0  0  0  0
    9.5320   -0.4410    0.0000 C   0  0  0  0  0  0  0  0  0  0  0  0
    8.7950    0.0000    0.0000 C   0  0  0  0  0  0  0  0  0  0  0  0
    8.0800   -0.4120    0.0000 N   0  0  0  0  0  0  0  0  0  0  0  0
   10.9920   -0.4320    0.0000 N   0  3  0  0  0  0  0  0  0  0  0  0
   11.7090   -0.0230    0.0000 O   0  0  0  0  0  0  0  0  0  0  0  0
   10.9890   -1.2570    0.0000 O   0  5  0  0  0  0  0  0  0  0  0  0
    5.9370    0.0000    0.0000 C   0  0  0  0  0  0  0  0  0  0  0  0
    5.9370    0.8250    0.0000 N   0  0  0  0  0  0  0  0  0  0  0  0
    5.2220    1.2380    0.0000 N   0  0  0  0  0  0  0  0  0  0  0  0
    5.2220    2.0620    0.0000 C   0  0  0  0  0  0  0  0  0  0  0  0
    5.9370    2.4750    0.0000 O   0  0  0  0  0  0  0  0  0  0  0  0
    4.5080    2.4750    0.0000 C   0  0  0  0  0  0  0  0  0  0  0  0
    3.7930    2.0620    0.0000 C   0  0  0  0  0  0  0  0  0  0  0  0
    3.0790    2.4750    0.0000 C   0  0  0  0  0  0  0  0  0  0  0  0
    3.0790    3.3000    0.0000 N   0  0  0  0  0  0  0  0  0  0  0  0
    3.7930    3.7130    0.0000 C   0  0  0  0  0  0  0  0  0  0  0  0
    4.5080    3.3000    0.0000 C   0  0  0  0  0  0  0  0  0  0  0  0
    5.2220   -0.4120    0.0000 C   0  0  0  0  0  0  0  0  0  0  0  0
    4.5080    0.0000    0.0000 O   0  0  0  0  0  0  0  0  0  0  0  0
    5.2220   -1.2380    0.0000 N   0  0  0  0  0  0  0  0  0  0  0  0
    4.5080   -1.6500    0.0000 C   0  0  0  0  0  0  0  0  0  0  0  0
    3.7930   -1.2380    0.0000 C   0  0  0  0  0  0  0  0  0  0  0  0
    3.0790   -1.6500    0.0000 C   0  0  0  0  0  0  0  0  0  0  0  0
    3.0790   -2.4750    0.0000 C   0  0  0  0  0  0  0  0  0  0  0  0
    3.7930   -2.8880    0.0000 C   0  0  0  0  0  0  0  0  0  0  0  0
    4.5080   -2.4750    0.0000 C   0  0  0  0  0  0  0  0  0  0  0  0
    2.3640   -2.8880    0.0000 N   0  3  0  0  0  0  0  0  0  0  0  0
    2.3640   -3.7130    0.0000 O   0  0  0  0  0  0  0  0  0  0  0  0
    1.6500   -2.4750    0.0000 O   0  5  0  0  0  0  0  0  0  0  0  0
    3.7930    0.4120    0.0000 N   0  0  0  0  0  0  0  0  0  0  0  0
    3.7930   -0.4120    0.0000 C   0  0  0  0  0  0  0  0  0  0  0  0
    7.3660   -1.6500    0.0000 O   0  5  0  0  0  0  0  0  0  0  0  0
    7.3660   -0.8250    0.0000 H   0  0  0  0  0  0  0  0  0  0  0  0
    6.6510    1.2380    0.0000 H   0  0  0  0  0  0  0  0  0  0  0  0
    9.5230    2.0910    0.0000 H   0  0  0  0  0  0  0  0  0  0  0  0
   10.9930    1.2580    0.0000 H   0  0  0  0  0  0  0  0  0  0  0  0
    9.5230   -1.2660    0.0000 H   0  0  0  0  0  0  0  0  0  0  0  0
    4.5080    0.8250    0.0000 H   0  0  0  0  0  0  0  0  0  0  0  0
    3.7930    1.2380    0.0000 H   0  0  0  0  0  0  0  0  0  0  0  0
    2.3640    2.0630    0.0000 H   0  0  0  0  0  0  0  0  0  0  0  0
    3.7930    4.5380    0.0000 H   0  0  0  0  0  0  0  0  0  0  0  0
    5.2220    3.7130    0.0000 H   0  0  0  0  0  0  0  0  0  0  0  0
    5.9370   -1.6500    0.0000 H   0  0  0  0  0  0  0  0  0  0  0  0
    2.3640   -1.2380    0.0000 H   0  0  0  0  0  0  0  0  0  0  0  0
    3.7930   -3.7130    0.0000 H   0  0  0  0  0  0  0  0  0  0  0  0
    5.2220   -2.8880    0.0000 H   0  0  0  0  0  0  0  0  0  0  0  0
  1  2  1  0  0  0  0
  1  4  1  0  0  0  0
  1 17  1  0  0  0  0
  1 43  1  0  0  0  0
  2  3  2  0  0  0  0
  2 42  1  0  0  0  0
  4  5  1  0  0  0  0
  4 13  2  0  0  0  0
  5  6  2  0  0  0  0
  5 44  1  0  0  0  0
  6  7  1  0  0  0  0
  7  8  1  0  0  0  0
  7 12  2  0  0  0  0
  8  9  2  0  0  0  0
  8 45  1  0  0  0  0
  9 10  1  0  0  0  0
  9 46  1  0  0  0  0
 10 11  2  0  0  0  0
 10 14  1  0  0  0  0
 11 12  1  0  0  0  0
 11 47  1  0  0  0  0
 12 13  1  0  0  0  0
 14 15  2  0  0  0  0
 14 16  1  0  0  0  0
 17 18  2  0  0  0  0
 17 28  1  0  0  0  0
 18 19  1  0  0  0  0
 19 20  1  0  0  0  0
 19 48  1  0  0  0  0
 20 21  2  0  0  0  0
 20 22  1  0  0  0  0
 22 23  1  0  0  0  0
 22 27  2  0  0  0  0
 23 24  2  0  0  0  0
 23 49  1  0  0  0  0
 24 25  1  0  0  0  0
 24 50  1  0  0  0  0
 25 26  2  0  0  0  0
 26 27  1  0  0  0  0
 26 51  1  0  0  0  0
 27 52  1  0  0  0  0
 28 29  2  0  0  0  0
 28 30  1  0  0  0  0
 30 31  1  0  0  0  0
 30 53  1  0  0  0  0
 31 32  1  0  0  0  0
 31 36  2  0  0  0  0
 32 33  2  0  0  0  0
 32 41  1  0  0  0  0
 33 34  1  0  0  0  0
 33 54  1  0  0  0  0
 34 35  2  0  0  0  0
 34 37  1  0  0  0  0
 35 36  1  0  0  0  0
 35 55  1  0  0  0  0
 36 56  1  0  0  0  0
 37 38  2  0  0  0  0
 37 39  1  0  0  0  0
 40 41  3  0  0  0  0
M  CHG  1   2   1
M  CHG  1  14   1
M  CHG  1  16  -1
M  CHG  1  37   1
M  CHG  1  39  -1
M  CHG  1  42  -1
M  END
> <Molecule name>
642038

> <Activity>
1

$$$$
694490
  MOE2011           2D

 65 73  0  0  0  0  0  0  0  0999 V2000
    5.0820   -4.2540    0.0000 O   0  0  0  0  0  0  0  0  0  0  0  0
    5.0910   -3.4610    0.0000 C   0  0  0  0  0  0  0  0  0  0  0  0
    4.3830   -3.0380    0.0000 C   0  0  0  0  0  0  0  0  0  0  0  0
    4.3830   -2.2460    0.0000 C   0  0  0  0  0  0  0  0  0  0  0  0
    3.6970   -1.8500    0.0000 C   0  0  0  0  0  0  0  0  0  0  0  0
    3.0100   -2.2460    0.0000 C   0  0  0  0  0  0  0  0  0  0  0  0
    2.3020   -1.8220    0.0000 C   0  0  0  0  0  0  0  0  0  0  0  0
    1.5840   -2.2290    0.0000 C   0  0  0  0  0  0  0  0  0  0  0  0
    1.5840   -3.0540    0.0000 C   0  0  0  0  0  0  0  0  0  0  0  0
    2.3020   -3.4610    0.0000 C   0  0  0  0  0  0  0  0  0  0  0  0
    3.0100   -3.0380    0.0000 C   0  0  0  0  0  0  0  0  0  0  0  0
    3.6970   -3.4340    0.0000 N   0  0  0  0  0  0  0  0  0  0  0  0
    3.6970   -1.0580    0.0000 C   0  0  0  0  0  0  0  0  0  0  0  0
    3.0100   -0.6620    0.0000 C   0  0  0  0  0  0  0  0  0  0  0  0
    3.0100    0.1310    0.0000 N   0  0  0  0  0  0  0  0  0  0  0  0
    3.6970    0.5270    0.0000 C   0  0  0  0  0  0  0  0  0  0  0  0
    4.3830    0.1310    0.0000 C   0  0  0  0  0  0  0  0  0  0  0  0
    4.3830   -0.6620    0.0000 C   0  0  0  0  0  0  0  0  0  0  0  0
    5.0690    0.5270    0.0000 C   0  0  0  0  0  0  0  0  0  0  0  0
    5.0690    1.3190    0.0000 C   0  0  0  0  0  0  0  0  0  0  0  0
    5.7550    1.7150    0.0000 C   0  0  0  0  0  0  0  0  0  0  0  0
    6.4410    1.3190    0.0000 N   0  0  0  0  0  0  0  0  0  0  0  0
    6.4410    0.5270    0.0000 C   0  0  0  0  0  0  0  0  0  0  0  0
    7.1620    0.1250    0.0000 C   0  0  0  0  0  0  0  0  0  0  0  0
    7.1680   -0.7000    0.0000 C   0  0  0  0  0  0  0  0  0  0  0  0
    6.4540   -1.1120    0.0000 C   0  0  0  0  0  0  0  0  0  0  0  0
    5.7420   -0.6940    0.0000 C   0  0  0  0  0  0  0  0  0  0  0  0
    5.7550    0.1310    0.0000 C   0  0  0  0  0  0  0  0  0  0  0  0
    5.7680    2.5410    0.0000 C   0  0  0  0  0  0  0  0  0  0  0  0
    5.0560    2.9590    0.0000 C   0  0  0  0  0  0  0  0  0  0  0  0
    4.3420    2.5460    0.0000 C   0  0  0  0  0  0  0  0  0  0  0  0
    3.5900    2.9650    0.0000 C   0  0  0  0  0  0  0  0  0  0  0  0
    3.5840    3.8240    0.0000 C   0  0  0  0  0  0  0  0  0  0  0  0
    4.3280    4.2540    0.0000 C   0  0  0  0  0  0  0  0  0  0  0  0
    5.0700    3.8190    0.0000 C   0  0  0  0  0  0  0  0  0  0  0  0
    4.3480    1.7210    0.0000 C   0  0  0  0  0  0  0  0  0  0  0  0
    3.6660    1.3170    0.0000 O   0  0  0  0  0  0  0  0  0  0  0  0
    6.4580    2.9290    0.0000 O   0  0  0  0  0  0  0  0  0  0  0  0
    5.0910   -1.8220    0.0000 C   0  0  0  0  0  0  0  0  0  0  0  0
    5.0820   -1.0300    0.0000 O   0  0  0  0  0  0  0  0  0  0  0  0
    5.8090   -2.2290    0.0000 C   0  0  0  0  0  0  0  0  0  0  0  0
    5.8090   -3.0540    0.0000 C   0  0  0  0  0  0  0  0  0  0  0  0
    6.5460   -3.4950    0.0000 C   0  0  0  0  0  0  0  0  0  0  0  0
    7.2940   -3.0720    0.0000 C   0  0  0  0  0  0  0  0  0  0  0  0
    7.2940   -2.2120    0.0000 C   0  0  0  0  0  0  0  0  0  0  0  0
    6.5460   -1.7880    0.0000 C   0  0  0  0  0  0  0  0  0  0  0  0
    2.3080   -1.3310    0.0000 H   0  0  0  0  0  0  0  0  0  0  0  0
    1.1600   -1.9820    0.0000 H   0  0  0  0  0  0  0  0  0  0  0  0
    1.1600   -3.3020    0.0000 H   0  0  0  0  0  0  0  0  0  0  0  0
    2.3080   -3.9520    0.0000 H   0  0  0  0  0  0  0  0  0  0  0  0
    2.5850   -0.9070    0.0000 H   0  0  0  0  0  0  0  0  0  0  0  0
    3.6970    1.0180    0.0000 H   0  0  0  0  0  0  0  0  0  0  0  0
    4.8080   -0.9070    0.0000 H   0  0  0  0  0  0  0  0  0  0  0  0
    7.5850    0.3760    0.0000 H   0  0  0  0  0  0  0  0  0  0  0  0
    7.5940   -0.9440    0.0000 H   0  0  0  0  0  0  0  0  0  0  0  0
    6.4520   -1.6040    0.0000 H   0  0  0  0  0  0  0  0  0  0  0  0
    5.3140   -0.9350    0.0000 H   0  0  0  0  0  0  0  0  0  0  0  0
    3.1680    2.7140    0.0000 H   0  0  0  0  0  0  0  0  0  0  0  0
    3.1580    4.0680    0.0000 H   0  0  0  0  0  0  0  0  0  0  0  0
    4.3300    4.7450    0.0000 H   0  0  0  0  0  0  0  0  0  0  0  0
    5.4970    4.0590    0.0000 H   0  0  0  0  0  0  0  0  0  0  0  0
    6.5410   -3.9870    0.0000 H   0  0  0  0  0  0  0  0  0  0  0  0
    7.7190   -3.3190    0.0000 H   0  0  0  0  0  0  0  0  0  0  0  0
    7.7190   -1.9650    0.0000 H   0  0  0  0  0  0  0  0  0  0  0  0
    6.5410   -1.2970    0.0000 H   0  0  0  0  0  0  0  0  0  0  0  0
  1  2  2  0  0  0  0
  2  3  1  0  0  0  0
  2 42  1  0  0  0  0
  3  4  1  0  0  0  0
  3 12  2  0  0  0  0
  4  5  2  0  0  0  0
  4 39  1  0  0  0  0
  5  6  1  0  0  0  0
  5 13  1  0  0  0  0
  6  7  1  0  0  0  0
  6 11  2  0  0  0  0
  7  8  2  0  0  0  0
  7 47  1  0  0  0  0
  8  9  1  0  0  0  0
  8 48  1  0  0  0  0
  9 10  2  0  0  0  0
  9 49  1  0  0  0  0
 10 11  1  0  0  0  0
 10 50  1  0  0  0  0
 11 12  1  0  0  0  0
 13 14  1  0  0  0  0
 13 18  2  0  0  0  0
 14 15  2  0  0  0  0
 14 51  1  0  0  0  0
 15 16  1  0  0  0  0
 16 17  2  0  0  0  0
 16 52  1  0  0  0  0
 17 18  1  0  0  0  0
 17 19  1  0  0  0  0
 18 53  1  0  0  0  0
 19 20  1  0  0  0  0
 19 28  2  0  0  0  0
 20 21  2  0  0  0  0
 20 36  1  0  0  0  0
 21 22  1  0  0  0  0
 21 29  1  0  0  0  0
 22 23  2  0  0  0  0
 23 24  1  0  0  0  0
 23 28  1  0  0  0  0
 24 25  2  0  0  0  0
 24 54  1  0  0  0  0
 25 26  1  0  0  0  0
 25 55  1  0  0  0  0
 26 27  2  0  0  0  0
 26 56  1  0  0  0  0
 27 28  1  0  0  0  0
 27 57  1  0  0  0  0
 29 30  1  0  0  0  0
 29 38  2  0  0  0  0
 30 31  1  0  0  0  0
 30 35  2  0  0  0  0
 31 32  2  0  0  0  0
 31 36  1  0  0  0  0
 32 33  1  0  0  0  0
 32 58  1  0  0  0  0
 33 34  2  0  0  0  0
 33 59  1  0  0  0  0
 34 35  1  0  0  0  0
 34 60  1  0  0  0  0
 35 61  1  0  0  0  0
 36 37  2  0  0  0  0
 39 40  2  0  0  0  0
 39 41  1  0  0  0  0
 41 42  1  0  0  0  0
 41 46  2  0  0  0  0
 42 43  2  0  0  0  0
 43 44  1  0  0  0  0
 43 62  1  0  0  0  0
 44 45  2  0  0  0  0
 44 63  1  0  0  0  0
 45 46  1  0  0  0  0
 45 64  1  0  0  0  0
 46 65  1  0  0  0  0
M  END
> <Molecule name>
694490

> <Activity>
1

$$$$
654206
  MOE2011           2D

 22 23  0  0  0  0  0  0  0  0999 V2000
    3.8060    1.8700    0.0000 O   0  0  0  0  0  0  0  0  0  0  0  0
    3.8160    1.0450    0.0000 C   0  0  0  0  0  0  0  0  0  0  0  0
    3.0790    0.6050    0.0000 C   0  0  0  0  0  0  0  0  0  0  0  0
    3.0790   -0.2200    0.0000 C   0  0  0  0  0  0  0  0  0  0  0  0
    2.3640   -0.6330    0.0000 C   0  0  0  0  0  0  0  0  0  0  0  0
    1.6500   -0.2200    0.0000 C   0  0  0  0  0  0  0  0  0  0  0  0
    1.6500    0.6050    0.0000 C   0  0  0  0  0  0  0  0  0  0  0  0
    2.3640    1.0170    0.0000 C   0  0  0  0  0  0  0  0  0  0  0  0
    2.3640   -1.4580    0.0000 O   0  0  0  0  0  0  0  0  0  0  0  0
    4.5640    0.6220    0.0000 C   0  0  0  0  0  0  0  0  0  0  0  0
    4.5640   -0.2380    0.0000 C   0  0  0  0  0  0  0  0  0  0  0  0
    3.8160   -0.6620    0.0000 C   0  0  0  0  0  0  0  0  0  0  0  0
    5.2770   -0.6530    0.0000 C   0  0  0  0  0  0  0  0  0  0  0  0
    3.8060   -1.4870    0.0000 O   0  0  0  0  0  0  0  0  0  0  0  0
    1.2070   -0.4760    0.0000 H   0  0  0  0  0  0  0  0  0  0  0  0
    1.2070    0.8600    0.0000 H   0  0  0  0  0  0  0  0  0  0  0  0
    2.3640    1.5290    0.0000 H   0  0  0  0  0  0  0  0  0  0  0  0
    1.9210   -1.7140    0.0000 H   0  0  0  0  0  0  0  0  0  0  0  0
    5.0060    0.8800    0.0000 H   0  0  0  0  0  0  0  0  0  0  0  0
    5.0190   -1.0950    0.0000 H   0  0  0  0  0  0  0  0  0  0  0  0
    5.7190   -0.9110    0.0000 H   0  0  0  0  0  0  0  0  0  0  0  0
    5.5340   -0.2110    0.0000 H   0  0  0  0  0  0  0  0  0  0  0  0
  1  2  2  0  0  0  0
  2  3  1  0  0  0  0
  2 10  1  0  0  0  0
  3  4  1  0  0  0  0
  3  8  2  0  0  0  0
  4  5  2  0  0  0  0
  4 12  1  0  0  0  0
  5  6  1  0  0  0  0
  5  9  1  0  0  0  0
  6  7  2  0  0  0  0
  6 15  1  0  0  0  0
  7  8  1  0  0  0  0
  7 16  1  0  0  0  0
  8 17  1  0  0  0  0
  9 18  1  0  0  0  0
 10 11  2  0  0  0  0
 10 19  1  0  0  0  0
 11 12  1  0  0  0  0
 11 13  1  0  0  0  0
 12 14  2  0  0  0  0
 13 20  1  0  0  0  0
 13 21  1  0  0  0  0
 13 22  1  0  0  0  0
M  END
> <Molecule name>
654206

> <Activity>
1

$$$$
631527
  MOE2011           2D

 32 35  0  0  1  0  0  0  0  0999 V2000
    3.8070    1.9110    0.0000 O   0  0  0  0  0  0  0  0  0  0  0  0
    3.8160    1.0860    0.0000 C   0  0  0  0  0  0  0  0  0  0  0  0
    3.0790    0.6450    0.0000 C   0  0  0  0  0  0  0  0  0  0  0  0
    2.3640    1.0580    0.0000 C   0  0  0  0  0  0  0  0  0  0  0  0
    1.6500    0.6450    0.0000 C   0  0  0  0  0  0  0  0  0  0  0  0
    1.6500   -0.1800    0.0000 C   0  0  0  0  0  0  0  0  0  0  0  0
    2.3640   -0.5920    0.0000 C   0  0  0  0  0  0  0  0  0  0  0  0
    3.0790   -0.1800    0.0000 C   0  0  0  0  0  0  0  0  0  0  0  0
    3.8160   -0.6210    0.0000 C   0  0  0  0  0  0  0  0  0  0  0  0
    3.8070   -1.4460    0.0000 O   0  0  0  0  0  0  0  0  0  0  0  0
    4.5640   -0.1970    0.0000 C   0  0  0  0  0  0  0  0  0  0  0  0
    4.5640    0.6620    0.0000 C   0  0  0  0  0  0  0  0  0  0  0  0
    5.3770   -0.4590    0.0000 N   0  0  0  0  0  0  0  0  0  0  0  0
    5.8790    0.2330    0.0000 C   0  0  0  0  0  0  0  0  0  0  0  0
    5.3770    0.9240    0.0000 S   0  0  0  0  0  0  0  0  0  0  0  0
    6.7040    0.2330    0.0000 N   0  0  0  0  0  0  0  0  0  0  0  0
    7.1160   -0.4820    0.0000 C   0  0  0  0  0  0  0  0  0  0  0  0
    6.7040   -1.1960    0.0000 C   0  0  0  0  0  0  0  0  0  0  0  0
    7.1160   -1.9110    0.0000 C   0  0  0  0  0  0  0  0  0  0  0  0
    7.9420   -1.9110    0.0000 C   0  0  0  0  0  0  0  0  0  0  0  0
    8.3540   -1.1960    0.0000 C   0  0  0  0  0  0  0  0  0  0  0  0
    7.9420   -0.4820    0.0000 C   0  0  0  0  0  0  0  0  0  0  0  0
    8.3540    0.2330    0.0000 Cl  0  0  0  0  0  0  0  0  0  0  0  0
    2.3640    1.8830    0.0000 H   0  0  0  0  0  0  0  0  0  0  0  0
    0.9360    1.0580    0.0000 H   0  0  0  0  0  0  0  0  0  0  0  0
    0.9360   -0.5920    0.0000 H   0  0  0  0  0  0  0  0  0  0  0  0
    2.3640   -1.4170    0.0000 H   0  0  0  0  0  0  0  0  0  0  0  0
    7.1160    0.9470    0.0000 H   0  0  0  0  0  0  0  0  0  0  0  0
    5.8790   -1.1960    0.0000 H   0  0  0  0  0  0  0  0  0  0  0  0
    6.7040   -2.6250    0.0000 H   0  0  0  0  0  0  0  0  0  0  0  0
    8.3540   -2.6250    0.0000 H   0  0  0  0  0  0  0  0  0  0  0  0
    9.1790   -1.1960    0.0000 H   0  0  0  0  0  0  0  0  0  0  0  0
  1  2  2  0  0  0  0
  2  3  1  0  0  0  0
  2 12  1  0  0  0  0
  3  4  1  0  0  0  0
  3  8  2  0  0  0  0
  4  5  2  0  0  0  0
  4 24  1  0  0  0  0
  5  6  1  0  0  0  0
  5 25  1  0  0  0  0
  6  7  2  0  0  0  0
  6 26  1  0  0  0  0
  7  8  1  0  0  0  0
  7 27  1  0  0  0  0
  8  9  1  0  0  0  0
  9 10  2  0  0  0  0
  9 11  1  0  0  0  0
 11 12  2  0  0  0  0
 11 13  1  0  0  0  0
 12 15  1  0  0  0  0
 13 14  2  0  0  0  0
 14 15  1  0  0  0  0
 14 16  1  0  0  0  0
 16 17  1  0  0  0  0
 16 28  1  0  0  0  0
 17 18  1  0  0  0  0
 17 22  2  0  0  0  0
 18 19  2  0  0  0  0
 18 29  1  0  0  0  0
 19 20  1  0  0  0  0
 19 30  1  0  0  0  0
 20 21  2  0  0  0  0
 20 31  1  0  0  0  0
 21 22  1  0  0  0  0
 21 32  1  0  0  0  0
 22 23  1  0  0  0  0
M  END
> <Molecule name>
631527

> <Activity>
1

$$$$
24500
  MOE2011           2D

 20 20  0  0  0  0  0  0  0  0999 V2000
    5.9370    0.4120    0.0000 C   0  0  0  0  0  0  0  0  0  0  0  0
    5.2220    0.8250    0.0000 O   0  0  0  0  0  0  0  0  0  0  0  0
    4.5080    0.4120    0.0000 C   0  0  0  0  0  0  0  0  0  0  0  0
    3.7930    0.8250    0.0000 C   0  0  0  0  0  0  0  0  0  0  0  0
    3.7930    1.6500    0.0000 O   0  0  0  0  0  0  0  0  0  0  0  0
    1.6500    0.4120    0.0000 C   0  0  0  0  0  0  0  0  0  0  0  0
    2.3640    0.8250    0.0000 O   0  0  0  0  0  0  0  0  0  0  0  0
    3.0790    0.4120    0.0000 C   0  0  0  0  0  0  0  0  0  0  0  0
    3.0790   -0.4120    0.0000 C   0  0  0  0  0  0  0  0  0  0  0  0
    3.7930   -0.8250    0.0000 C   0  0  0  0  0  0  0  0  0  0  0  0
    3.7930   -1.6500    0.0000 O   0  0  0  0  0  0  0  0  0  0  0  0
    4.5080   -0.4120    0.0000 C   0  0  0  0  0  0  0  0  0  0  0  0
    5.6810   -0.0300    0.0000 H   0  0  0  0  0  0  0  0  0  0  0  0
    6.3800    0.1570    0.0000 H   0  0  0  0  0  0  0  0  0  0  0  0
    6.1930    0.8560    0.0000 H   0  0  0  0  0  0  0  0  0  0  0  0
    1.3940    0.8560    0.0000 H   0  0  0  0  0  0  0  0  0  0  0  0
    1.2070    0.1570    0.0000 H   0  0  0  0  0  0  0  0  0  0  0  0
    1.9060   -0.0300    0.0000 H   0  0  0  0  0  0  0  0  0  0  0  0
    2.6360   -0.6680    0.0000 H   0  0  0  0  0  0  0  0  0  0  0  0
    4.9510   -0.6680    0.0000 H   0  0  0  0  0  0  0  0  0  0  0  0
  1  2  1  0  0  0  0
  1 13  1  0  0  0  0
  1 14  1  0  0  0  0
  1 15  1  0  0  0  0
  2  3  1  0  0  0  0
  3  4  1  0  0  0  0
  3 12  2  0  0  0  0
  4  5  2  0  0  0  0
  4  8  1  0  0  0  0
  6  7  1  0  0  0  0
  6 16  1  0  0  0  0
  6 17  1  0  0  0  0
  6 18  1  0  0  0  0
  7  8  1  0  0  0  0
  8  9  2  0  0  0  0
  9 10  1  0  0  0  0
  9 19  1  0  0  0  0
 10 11  2  0  0  0  0
 10 12  1  0  0  0  0
 12 20  1  0  0  0  0
M  END
> <Molecule name>
24500

> <Activity>
1

$$$$
617668
  MOE2011           2D

128131  0  0  1  0  0  0  0  0999 V2000
    2.6060    6.9180    0.0000 C   0  0  0  0  0  0  0  0  0  0  0  0
    3.2200    6.3650    0.0000 N   0  0  0  0  0  0  0  0  0  0  0  0
    4.0040    6.6200    0.0000 C   0  0  0  0  0  0  0  0  0  0  0  0
    3.0480    5.5580    0.0000 C   0  0  3  0  0  0  0  0  0  0  0  0
    2.2630    5.3030    0.0000 C   0  0  0  0  0  0  0  0  0  0  0  0
    1.6500    5.8550    0.0000 C   0  0  0  0  0  0  0  0  0  0  0  0
    2.0920    4.4960    0.0000 C   0  0  0  0  0  0  0  0  0  0  0  0
    3.6610    5.0060    0.0000 C   0  0  0  0  0  0  0  0  0  0  0  0
    4.4460    5.2610    0.0000 O   0  0  0  0  0  0  0  0  0  0  0  0
    5.0600    4.7090    0.0000 C   0  0  0  0  0  0  0  0  0  0  0  0
    4.8880    3.9020    0.0000 C   0  0  0  0  0  0  0  0  0  0  0  0
    4.1030    3.6470    0.0000 C   0  0  3  0  0  0  0  0  0  0  0  0
    3.4890    4.1990    0.0000 N   0  0  0  0  0  0  0  0  0  0  0  0
    5.5010    3.3500    0.0000 C   0  0  0  0  0  0  0  0  0  0  0  0
    3.9320    2.8400    0.0000 C   0  0  0  0  0  0  0  0  0  0  0  0
    3.1470    2.5850    0.0000 O   0  0  0  0  0  0  0  0  0  0  0  0
    4.5450    2.2870    0.0000 N   0  0  0  0  0  0  0  0  0  0  0  0
    5.3290    2.5430    0.0000 C   0  0  0  0  0  0  0  0  0  0  0  0
    2.9750    1.7770    0.0000 C   0  0  0  0  0  0  0  0  0  0  0  0
    3.5880    1.2250    0.0000 C   0  0  0  0  0  0  0  0  0  0  0  0
    4.3730    1.4800    0.0000 C   0  0  3  0  0  0  0  0  0  0  0  0
    3.4170    0.4180    0.0000 C   0  0  0  0  0  0  0  0  0  0  0  0
    4.9860    0.9280    0.0000 C   0  0  0  0  0  0  0  0  0  0  0  0
    5.7710    1.1830    0.0000 O   0  0  0  0  0  0  0  0  0  0  0  0
    4.8140    0.1210    0.0000 N   0  0  0  0  0  0  0  0  0  0  0  0
    4.0610   -0.2140    0.0000 C   0  0  0  0  0  0  0  0  0  0  0  0
    4.1470   -1.0350    0.0000 C   0  0  0  0  0  0  0  0  0  0  0  0
    4.9540   -1.2060    0.0000 C   0  0  0  0  0  0  0  0  0  0  0  0
    5.3660   -0.4920    0.0000 C   0  0  3  0  0  0  0  0  0  0  0  0
    6.1880   -0.4060    0.0000 C   0  0  0  0  0  0  0  0  0  0  0  0
    6.0580   -1.2200    0.0000 O   0  0  0  0  0  0  0  0  0  0  0  0
    6.9570   -0.1100    0.0000 N   0  0  0  0  0  0  0  0  0  0  0  0
    6.5450    0.6050    0.0000 C   0  0  0  0  0  0  0  0  0  0  0  0
    7.0980    1.2180    0.0000 C   0  0  0  0  0  0  0  0  0  0  0  0
    7.8510    0.8820    0.0000 C   0  0  0  0  0  0  0  0  0  0  0  0
    7.7640    0.0620    0.0000 C   0  0  3  0  0  0  0  0  0  0  0  0
    8.3780   -0.4900    0.0000 C   0  0  0  0  0  0  0  0  0  0  0  0
    9.1630   -0.2350    0.0000 O   0  0  0  0  0  0  0  0  0  0  0  0
    9.7760   -0.7870    0.0000 C   0  0  0  0  0  0  0  0  0  0  0  0
    9.6040   -1.5950    0.0000 C   0  0  0  0  0  0  0  0  0  0  0  0
    8.8200   -1.8500    0.0000 C   0  0  3  0  0  0  0  0  0  0  0  0
    8.2060   -1.2970    0.0000 O   0  0  0  0  0  0  0  0  0  0  0  0
   10.3890   -1.3400    0.0000 C   0  0  0  0  0  0  0  0  0  0  0  0
    8.6480   -2.6570    0.0000 C   0  0  0  0  0  0  0  0  0  0  0  0
    7.8630   -2.9120    0.0000 O   0  0  0  0  0  0  0  0  0  0  0  0
    9.2610   -3.2090    0.0000 N   0  0  0  0  0  0  0  0  0  0  0  0
    9.1750   -4.0300    0.0000 C   0  0  3  0  0  0  0  0  0  0  0  0
    8.4610   -4.4420    0.0000 C   0  0  0  0  0  0  0  0  0  0  0  0
    8.4610   -5.2680    0.0000 C   0  0  0  0  0  0  0  0  0  0  0  0
    7.7460   -5.6800    0.0000 C   0  0  0  0  0  0  0  0  0  0  0  0
    7.7460   -6.5050    0.0000 C   0  0  0  0  0  0  0  0  0  0  0  0
    8.4610   -6.9180    0.0000 C   0  0  0  0  0  0  0  0  0  0  0  0
    9.1750   -6.5050    0.0000 C   0  0  0  0  0  0  0  0  0  0  0  0
    9.1750   -5.6800    0.0000 C   0  0  0  0  0  0  0  0  0  0  0  0
    9.9280   -4.3650    0.0000 C   0  0  0  0  0  0  0  0  0  0  0  0
   10.4800   -3.7520    0.0000 C   0  0  0  0  0  0  0  0  0  0  0  0
   10.0680   -3.0370    0.0000 C   0  0  0  0  0  0  0  0  0  0  0  0
   10.8890   -2.9510    0.0000 O   0  0  0  0  0  0  0  0  0  0  0  0
   10.8850   -5.4270    0.0000 C   0  0  0  0  0  0  0  0  0  0  0  0
   10.1000   -5.1720    0.0000 O   0  0  0  0  0  0  0  0  0  0  0  0
    3.1590    7.5300    0.0000 H   0  0  0  0  0  0  0  0  0  0  0  0
    1.9940    7.4700    0.0000 H   0  0  0  0  0  0  0  0  0  0  0  0
    2.0540    6.3050    0.0000 H   0  0  0  0  0  0  0  0  0  0  0  0
    4.2590    5.8350    0.0000 H   0  0  0  0  0  0  0  0  0  0  0  0
    4.7890    6.8750    0.0000 H   0  0  0  0  0  0  0  0  0  0  0  0
    3.7490    7.4040    0.0000 H   0  0  0  0  0  0  0  0  0  0  0  0
    2.4350    6.1100    0.0000 H   0  0  0  0  0  0  0  0  0  0  0  0
    1.9280    6.0570    0.0000 H   0  0  0  0  0  0  0  0  0  0  0  0
    1.9860    6.6090    0.0000 H   0  0  0  0  0  0  0  0  0  0  0  0
    1.0370    6.4070    0.0000 H   0  0  0  0  0  0  0  0  0  0  0  0
    1.0980    5.2420    0.0000 H   0  0  0  0  0  0  0  0  0  0  0  0
    1.2850    4.6680    0.0000 H   0  0  0  0  0  0  0  0  0  0  0  0
    1.9200    3.6890    0.0000 H   0  0  0  0  0  0  0  0  0  0  0  0
    2.8990    4.3240    0.0000 H   0  0  0  0  0  0  0  0  0  0  0  0
    5.8660    4.5370    0.0000 H   0  0  0  0  0  0  0  0  0  0  0  0
    5.2310    5.5160    0.0000 H   0  0  0  0  0  0  0  0  0  0  0  0
    4.2530    4.8800    0.0000 H   0  0  0  0  0  0  0  0  0  0  0  0
    4.2750    4.4540    0.0000 H   0  0  0  0  0  0  0  0  0  0  0  0
    3.7670    4.4000    0.0000 H   0  0  0  0  0  0  0  0  0  0  0  0
    2.7050    3.9440    0.0000 H   0  0  0  0  0  0  0  0  0  0  0  0
    4.9490    2.7370    0.0000 H   0  0  0  0  0  0  0  0  0  0  0  0
    6.1140    2.7980    0.0000 H   0  0  0  0  0  0  0  0  0  0  0  0
    6.0530    3.9630    0.0000 H   0  0  0  0  0  0  0  0  0  0  0  0
    5.6110    1.7400    0.0000 H   0  0  0  0  0  0  0  0  0  0  0  0
    6.1200    3.2510    0.0000 H   0  0  0  0  0  0  0  0  0  0  0  0
    4.8170    3.3280    0.0000 H   0  0  0  0  0  0  0  0  0  0  0  0
    3.6780    2.1590    0.0000 H   0  0  0  0  0  0  0  0  0  0  0  0
    1.9910    1.7030    0.0000 H   0  0  0  0  0  0  0  0  0  0  0  0
    2.3880    1.1040    0.0000 H   0  0  0  0  0  0  0  0  0  0  0  0
    4.2810    0.6820    0.0000 H   0  0  0  0  0  0  0  0  0  0  0  0
    3.5210    1.6580    0.0000 H   0  0  0  0  0  0  0  0  0  0  0  0
    2.6100    0.5900    0.0000 H   0  0  0  0  0  0  0  0  0  0  0  0
    3.2450   -0.3890    0.0000 H   0  0  0  0  0  0  0  0  0  0  0  0
    4.2240    0.2470    0.0000 H   0  0  0  0  0  0  0  0  0  0  0  0
    3.7900    0.6460    0.0000 H   0  0  0  0  0  0  0  0  0  0  0  0
    2.9640   -0.0770    0.0000 H   0  0  0  0  0  0  0  0  0  0  0  0
    3.3420   -1.2140    0.0000 H   0  0  0  0  0  0  0  0  0  0  0  0
    3.8840   -1.8160    0.0000 H   0  0  0  0  0  0  0  0  0  0  0  0
    4.8760   -2.0280    0.0000 H   0  0  0  0  0  0  0  0  0  0  0  0
    5.6160   -1.6980    0.0000 H   0  0  0  0  0  0  0  0  0  0  0  0
    5.6380   -1.1370    0.0000 H   0  0  0  0  0  0  0  0  0  0  0  0
    6.6490   -0.3860    0.0000 H   0  0  0  0  0  0  0  0  0  0  0  0
    5.6790    0.6490    0.0000 H   0  0  0  0  0  0  0  0  0  0  0  0
    6.5520    1.8370    0.0000 H   0  0  0  0  0  0  0  0  0  0  0  0
    7.3450    2.0050    0.0000 H   0  0  0  0  0  0  0  0  0  0  0  0
    8.2710    1.5920    0.0000 H   0  0  0  0  0  0  0  0  0  0  0  0
    8.6760    0.8900    0.0000 H   0  0  0  0  0  0  0  0  0  0  0  0
    8.5540    0.3010    0.0000 H   0  0  0  0  0  0  0  0  0  0  0  0
   10.1250   -1.7610    0.0000 H   0  0  0  0  0  0  0  0  0  0  0  0
   10.6530   -0.5170    0.0000 H   0  0  0  0  0  0  0  0  0  0  0  0
    8.8500   -0.9180    0.0000 H   0  0  0  0  0  0  0  0  0  0  0  0
    9.3670   -0.9560    0.0000 H   0  0  0  0  0  0  0  0  0  0  0  0
    9.2180   -1.3110    0.0000 H   0  0  0  0  0  0  0  0  0  0  0  0
   11.1240   -1.6770    0.0000 H   0  0  0  0  0  0  0  0  0  0  0  0
   11.4130   -1.3320    0.0000 H   0  0  0  0  0  0  0  0  0  0  0  0
   10.3760   -0.1860    0.0000 H   0  0  0  0  0  0  0  0  0  0  0  0
    8.9210   -4.8150    0.0000 H   0  0  0  0  0  0  0  0  0  0  0  0
    8.0230   -3.7430    0.0000 H   0  0  0  0  0  0  0  0  0  0  0  0
    7.6360   -4.4140    0.0000 H   0  0  0  0  0  0  0  0  0  0  0  0
    7.0320   -5.2680    0.0000 H   0  0  0  0  0  0  0  0  0  0  0  0
    7.0320   -6.9180    0.0000 H   0  0  0  0  0  0  0  0  0  0  0  0
    8.4610   -7.7430    0.0000 H   0  0  0  0  0  0  0  0  0  0  0  0
    9.8900   -6.9180    0.0000 H   0  0  0  0  0  0  0  0  0  0  0  0
    9.6300   -4.9690    0.0000 H   0  0  0  0  0  0  0  0  0  0  0  0
   11.3010   -3.8380    0.0000 H   0  0  0  0  0  0  0  0  0  0  0  0
   10.6300   -6.2110    0.0000 H   0  0  0  0  0  0  0  0  0  0  0  0
   11.6690   -5.6820    0.0000 H   0  0  0  0  0  0  0  0  0  0  0  0
   11.1400   -4.6420    0.0000 H   0  0  0  0  0  0  0  0  0  0  0  0
  1  2  1  0  0  0  0
  1 61  1  0  0  0  0
  1 62  1  0  0  0  0
  1 63  1  0  0  0  0
  2  3  1  0  0  0  0
  2  4  1  0  0  0  0
  3 64  1  0  0  0  0
  3 65  1  0  0  0  0
  3 66  1  0  0  0  0
  4  5  1  0  0  0  0
  4  8  1  0  0  0  0
  4 67  1  0  0  0  0
  5  6  1  0  0  0  0
  5  7  1  0  0  0  0
  5 68  1  0  0  0  0
  6 69  1  0  0  0  0
  6 70  1  0  0  0  0
  6 71  1  0  0  0  0
  7 72  1  0  0  0  0
  7 73  1  0  0  0  0
  7 74  1  0  0  0  0
  8  9  2  0  0  0  0
  8 13  1  0  0  0  0
 10 11  1  0  0  0  0
 10 75  1  0  0  0  0
 10 76  1  0  0  0  0
 10 77  1  0  0  0  0
 11 12  1  0  0  0  0
 11 14  1  0  0  0  0
 11 78  1  0  0  0  0
 12 13  1  0  0  0  0
 12 15  1  0  0  0  0
 12 79  1  0  0  0  0
 13 80  1  0  0  0  0
 14 81  1  0  0  0  0
 14 82  1  0  0  0  0
 14 83  1  0  0  0  0
 15 16  2  0  0  0  0
 15 17  1  0  0  0  0
 17 18  1  0  0  0  0
 17 21  1  0  0  0  0
 18 84  1  0  0  0  0
 18 85  1  0  0  0  0
 18 86  1  0  0  0  0
 19 20  1  0  0  0  0
 19 87  1  0  0  0  0
 19 88  1  0  0  0  0
 19 89  1  0  0  0  0
 20 21  1  0  0  0  0
 20 22  1  0  0  0  0
 20 90  1  0  0  0  0
 21 23  1  0  0  0  0
 21 91  1  0  0  0  0
 22 92  1  0  0  0  0
 22 93  1  0  0  0  0
 22 94  1  0  0  0  0
 23 24  2  0  0  0  0
 23 25  1  0  0  0  0
 25 26  1  0  0  0  0
 25 29  1  0  0  0  0
 26 27  1  0  0  0  0
 26 95  1  0  0  0  0
 26 96  1  0  0  0  0
 27 28  1  0  0  0  0
 27 97  1  0  0  0  0
 27 98  1  0  0  0  0
 28 29  1  0  0  0  0
 28 99  1  0  0  0  0
 28100  1  0  0  0  0
 29 30  1  0  0  0  0
 29101  1  0  0  0  0
 30 31  2  0  0  0  0
 30 32  1  0  0  0  0
 32 33  1  0  0  0  0
 32 36  1  0  0  0  0
 33 34  1  0  0  0  0
 33102  1  0  0  0  0
 33103  1  0  0  0  0
 34 35  1  0  0  0  0
 34104  1  0  0  0  0
 34105  1  0  0  0  0
 35 36  1  0  0  0  0
 35106  1  0  0  0  0
 35107  1  0  0  0  0
 36 37  1  0  0  0  0
 36108  1  0  0  0  0
 37 38  2  0  0  0  0
 37 42  1  0  0  0  0
 39 40  1  0  0  0  0
 39109  1  0  0  0  0
 39110  1  0  0  0  0
 39111  1  0  0  0  0
 40 41  1  0  0  0  0
 40 43  1  0  0  0  0
 40112  1  0  0  0  0
 41 42  1  0  0  0  0
 41 44  1  0  0  0  0
 41113  1  0  0  0  0
 43114  1  0  0  0  0
 43115  1  0  0  0  0
 43116  1  0  0  0  0
 44 45  2  0  0  0  0
 44 46  1  0  0  0  0
 46 47  1  0  0  0  0
 46 57  1  0  0  0  0
 47 48  1  0  0  0  0
 47 55  1  0  0  0  0
 47117  1  0  0  0  0
 48 49  1  0  0  0  0
 48118  1  0  0  0  0
 48119  1  0  0  0  0
 49 50  1  0  0  0  0
 49 54  2  0  0  0  0
 50 51  2  0  0  0  0
 50120  1  0  0  0  0
 51 52  1  0  0  0  0
 51121  1  0  0  0  0
 52 53  2  0  0  0  0
 52122  1  0  0  0  0
 53 54  1  0  0  0  0
 53123  1  0  0  0  0
 54124  1  0  0  0  0
 55 56  2  0  0  0  0
 55 60  1  0  0  0  0
 56 57  1  0  0  0  0
 56125  1  0  0  0  0
 57 58  2  0  0  0  0
 59 60  1  0  0  0  0
 59126  1  0  0  0  0
 59127  1  0  0  0  0
 59128  1  0  0  0  0
M  END
> <Molecule name>
617668

> <Activity>
1

$$$$
618315
  MOE2011           2D

 22 23  0  0  0  0  0  0  0  0999 V2000
    1.6500   -1.8700    0.0000 C   0  0  0  0  0  0  0  0  0  0  0  0
    2.3640   -1.4580    0.0000 O   0  0  0  0  0  0  0  0  0  0  0  0
    2.3640   -0.6330    0.0000 C   0  0  0  0  0  0  0  0  0  0  0  0
    1.6500   -0.2200    0.0000 C   0  0  0  0  0  0  0  0  0  0  0  0
    1.6500    0.6050    0.0000 C   0  0  0  0  0  0  0  0  0  0  0  0
    2.3640    1.0170    0.0000 C   0  0  0  0  0  0  0  0  0  0  0  0
    3.0790    0.6050    0.0000 C   0  0  0  0  0  0  0  0  0  0  0  0
    3.0790   -0.2200    0.0000 C   0  0  0  0  0  0  0  0  0  0  0  0
    3.8160   -0.6620    0.0000 C   0  0  0  0  0  0  0  0  0  0  0  0
    3.8060   -1.4870    0.0000 O   0  0  0  0  0  0  0  0  0  0  0  0
    4.5640   -0.2380    0.0000 C   0  0  0  0  0  0  0  0  0  0  0  0
    4.5640    0.6220    0.0000 C   0  0  0  0  0  0  0  0  0  0  0  0
    3.8160    1.0450    0.0000 C   0  0  0  0  0  0  0  0  0  0  0  0
    3.8060    1.8700    0.0000 O   0  0  0  0  0  0  0  0  0  0  0  0
    1.3940   -1.4270    0.0000 H   0  0  0  0  0  0  0  0  0  0  0  0
    1.2070   -2.1260    0.0000 H   0  0  0  0  0  0  0  0  0  0  0  0
    1.9060   -2.3130    0.0000 H   0  0  0  0  0  0  0  0  0  0  0  0
    1.2070   -0.4760    0.0000 H   0  0  0  0  0  0  0  0  0  0  0  0
    1.2070    0.8600    0.0000 H   0  0  0  0  0  0  0  0  0  0  0  0
    2.3640    1.5290    0.0000 H   0  0  0  0  0  0  0  0  0  0  0  0
    5.0060   -0.4950    0.0000 H   0  0  0  0  0  0  0  0  0  0  0  0
    5.0060    0.8800    0.0000 H   0  0  0  0  0  0  0  0  0  0  0  0
  1  2  1  0  0  0  0
  1 15  1  0  0  0  0
  1 16  1  0  0  0  0
  1 17  1  0  0  0  0
  2  3  1  0  0  0  0
  3  4  2  0  0  0  0
  3  8  1  0  0  0  0
  4  5  1  0  0  0  0
  4 18  1  0  0  0  0
  5  6  2  0  0  0  0
  5 19  1  0  0  0  0
  6  7  1  0  0  0  0
  6 20  1  0  0  0  0
  7  8  2  0  0  0  0
  7 13  1  0  0  0  0
  8  9  1  0  0  0  0
  9 10  2  0  0  0  0
  9 11  1  0  0  0  0
 11 12  2  0  0  0  0
 11 21  1  0  0  0  0
 12 13  1  0  0  0  0
 12 22  1  0  0  0  0
 13 14  2  0  0  0  0
M  END
> <Molecule name>
618315

> <Activity>
1

$$$$
687527
  MOE2011           2D

 47 51  0  0  1  0  0  0  0  0999 V2000
    4.4020    1.7620    0.0000 C   0  0  0  0  0  0  0  0  0  0  0  0
    5.2400    1.9540    0.0000 C   0  0  0  0  0  0  0  0  0  0  0  0
    5.4860    2.7410    0.0000 C   0  0  0  0  0  0  0  0  0  0  0  0
    4.1470    0.9780    0.0000 N   0  0  0  0  0  0  0  0  0  0  0  0
    3.3220    0.9780    0.0000 C   0  0  0  0  0  0  0  0  0  0  0  0
    2.7570    0.3310    0.0000 C   0  0  0  0  0  0  0  0  0  0  0  0
    1.9160    0.5020    0.0000 C   0  0  0  0  0  0  0  0  0  0  0  0
    1.6500    1.3200    0.0000 C   0  0  0  0  0  0  0  0  0  0  0  0
    2.2300    1.9540    0.0000 C   0  0  0  0  0  0  0  0  0  0  0  0
    3.0670    1.7620    0.0000 C   0  0  0  0  0  0  0  0  0  0  0  0
    3.7350    2.2470    0.0000 N   0  0  0  0  0  0  0  0  0  0  0  0
    4.7120    0.3310    0.0000 C   0  0  0  0  0  0  0  0  0  0  0  0
    5.5550    0.5020    0.0000 C   0  0  0  0  0  0  0  0  0  0  0  0
    5.8200    1.3200    0.0000 N   0  0  0  0  0  0  0  0  0  0  0  0
    6.6260    1.4950    0.0000 C   0  0  0  0  0  0  0  0  0  0  0  0
    7.1810    0.8840    0.0000 C   0  0  0  0  0  0  0  0  0  0  0  0
    7.9870    1.0580    0.0000 C   0  0  0  0  0  0  0  0  0  0  0  0
    8.2390    1.8440    0.0000 C   0  0  0  0  0  0  0  0  0  0  0  0
    7.6850    2.4550    0.0000 C   0  0  0  0  0  0  0  0  0  0  0  0
    6.8780    2.2800    0.0000 C   0  0  0  0  0  0  0  0  0  0  0  0
    6.1040   -0.1120    0.0000 C   0  0  0  0  0  0  0  0  0  0  0  0
    5.8460   -0.8960    0.0000 C   0  0  0  0  0  0  0  0  0  0  0  0
    6.3960   -1.5110    0.0000 C   0  0  0  0  0  0  0  0  0  0  0  0
    7.2040   -1.3430    0.0000 C   0  0  0  0  0  0  0  0  0  0  0  0
    7.4610   -0.5590    0.0000 C   0  0  0  0  0  0  0  0  0  0  0  0
    6.9120    0.0560    0.0000 C   0  0  0  0  0  0  0  0  0  0  0  0
    7.4950   -2.7410    0.0000 C   0  0  0  0  0  0  0  0  0  0  0  0
    7.7530   -1.9580    0.0000 O   0  0  0  0  0  0  0  0  0  0  0  0
    5.9850    2.8540    0.0000 H   0  0  0  0  0  0  0  0  0  0  0  0
    5.1400    3.1180    0.0000 H   0  0  0  0  0  0  0  0  0  0  0  0
    2.9210   -0.1540    0.0000 H   0  0  0  0  0  0  0  0  0  0  0  0
    1.5750    0.1210    0.0000 H   0  0  0  0  0  0  0  0  0  0  0  0
    1.1500    1.4280    0.0000 H   0  0  0  0  0  0  0  0  0  0  0  0
    2.0770    2.4430    0.0000 H   0  0  0  0  0  0  0  0  0  0  0  0
    4.5490   -0.1540    0.0000 H   0  0  0  0  0  0  0  0  0  0  0  0
    7.0250    0.3970    0.0000 H   0  0  0  0  0  0  0  0  0  0  0  0
    8.3310    0.6800    0.0000 H   0  0  0  0  0  0  0  0  0  0  0  0
    8.7390    1.9520    0.0000 H   0  0  0  0  0  0  0  0  0  0  0  0
    7.8410    2.9420    0.0000 H   0  0  0  0  0  0  0  0  0  0  0  0
    6.5350    2.6590    0.0000 H   0  0  0  0  0  0  0  0  0  0  0  0
    5.3460   -1.0010    0.0000 H   0  0  0  0  0  0  0  0  0  0  0  0
    6.2360   -1.9970    0.0000 H   0  0  0  0  0  0  0  0  0  0  0  0
    7.9620   -0.4550    0.0000 H   0  0  0  0  0  0  0  0  0  0  0  0
    7.0720    0.5420    0.0000 H   0  0  0  0  0  0  0  0  0  0  0  0
    7.0090   -2.5820    0.0000 H   0  0  0  0  0  0  0  0  0  0  0  0
    7.3350   -3.2270    0.0000 H   0  0  0  0  0  0  0  0  0  0  0  0
    7.9810   -2.9010    0.0000 H   0  0  0  0  0  0  0  0  0  0  0  0
  1  2  1  0  0  0  0
  1  4  1  0  0  0  0
  1 11  2  0  0  0  0
  2  3  2  0  0  0  0
  2 14  1  0  0  0  0
  3 29  1  0  0  0  0
  3 30  1  0  0  0  0
  4  5  1  0  0  0  0
  4 12  1  0  0  0  0
  5  6  1  0  0  0  0
  5 10  2  0  0  0  0
  6  7  2  0  0  0  0
  6 31  1  0  0  0  0
  7  8  1  0  0  0  0
  7 32  1  0  0  0  0
  8  9  2  0  0  0  0
  8 33  1  0  0  0  0
  9 10  1  0  0  0  0
  9 34  1  0  0  0  0
 10 11  1  0  0  0  0
 12 13  2  0  0  0  0
 12 35  1  0  0  0  0
 13 14  1  0  0  0  0
 13 21  1  0  0  0  0
 14 15  1  0  0  0  0
 15 16  1  0  0  0  0
 15 20  2  0  0  0  0
 16 17  2  0  0  0  0
 16 36  1  0  0  0  0
 17 18  1  0  0  0  0
 17 37  1  0  0  0  0
 18 19  2  0  0  0  0
 18 38  1  0  0  0  0
 19 20  1  0  0  0  0
 19 39  1  0  0  0  0
 20 40  1  0  0  0  0
 21 22  1  0  0  0  0
 21 26  2  0  0  0  0
 22 23  2  0  0  0  0
 22 41  1  0  0  0  0
 23 24  1  0  0  0  0
 23 42  1  0  0  0  0
 24 25  2  0  0  0  0
 24 28  1  0  0  0  0
 25 26  1  0  0  0  0
 25 43  1  0  0  0  0
 26 44  1  0  0  0  0
 27 28  1  0  0  0  0
 27 45  1  0  0  0  0
 27 46  1  0  0  0  0
 27 47  1  0  0  0  0
M  END
> <Molecule name>
687527

> <Activity>
1

$$$$
284437
  MOE2011           2D

 38 41  0  0  1  0  0  0  0  0999 V2000
    4.9240   -1.8640    0.0000 O   0  0  0  0  0  0  0  0  0  0  0  0
    4.6560   -1.0840    0.0000 C   0  0  0  0  0  0  0  0  0  0  0  0
    3.8380   -0.8350    0.0000 C   0  0  3  0  0  0  0  0  0  0  0  0
    5.1460   -0.3840    0.0000 C   0  0  0  0  0  0  0  0  0  0  0  0
    3.8250    0.0250    0.0000 C   0  0  3  0  0  0  0  0  0  0  0  0
    3.0970   -1.2700    0.0000 C   0  0  0  0  0  0  0  0  0  0  0  0
    4.6340    0.2990    0.0000 C   0  0  3  0  0  0  0  0  0  0  0  0
    3.1100    0.4370    0.0000 C   0  0  3  0  0  0  0  0  0  0  0  0
    3.7320    0.5220    0.0000 C   0  0  0  0  0  0  0  0  0  0  0  0
    2.3530   -0.8410    0.0000 O   0  0  0  0  0  0  0  0  0  0  0  0
    4.5390    1.2620    0.0000 C   0  0  3  0  0  0  0  0  0  0  0  0
    3.1100    1.2620    0.0000 C   0  0  0  0  0  0  0  0  0  0  0  0
    2.3600    0.0190    0.0000 C   0  0  0  0  0  0  0  0  0  0  0  0
    4.0620    1.0940    0.0000 C   0  0  0  0  0  0  0  0  0  0  0  0
    3.8250    1.6750    0.0000 C   0  0  0  0  0  0  0  0  0  0  0  0
    1.6500    0.4400    0.0000 O   0  0  0  0  0  0  0  0  0  0  0  0
    4.3570    1.8640    0.0000 C   0  0  0  0  0  0  0  0  0  0  0  0
    3.4200    1.6130    0.0000 C   0  0  0  0  0  0  0  0  0  0  0  0
    3.9350   -1.6540    0.0000 H   0  0  0  0  0  0  0  0  0  0  0  0
    5.8720   -0.7780    0.0000 H   0  0  0  0  0  0  0  0  0  0  0  0
    5.8590    0.0320    0.0000 H   0  0  0  0  0  0  0  0  0  0  0  0
    3.4880   -1.9970    0.0000 H   0  0  0  0  0  0  0  0  0  0  0  0
    2.7120   -2.0000    0.0000 H   0  0  0  0  0  0  0  0  0  0  0  0
    5.4030    0.5980    0.0000 H   0  0  0  0  0  0  0  0  0  0  0  0
    2.3990    0.8550    0.0000 H   0  0  0  0  0  0  0  0  0  0  0  0
    3.0230   -0.1890    0.0000 H   0  0  0  0  0  0  0  0  0  0  0  0
    2.8730    0.8860    0.0000 H   0  0  0  0  0  0  0  0  0  0  0  0
    5.3610    1.1860    0.0000 H   0  0  0  0  0  0  0  0  0  0  0  0
    2.2860    1.2910    0.0000 H   0  0  0  0  0  0  0  0  0  0  0  0
    2.6730    1.9620    0.0000 H   0  0  0  0  0  0  0  0  0  0  0  0
    4.2550    2.5660    0.0000 H   0  0  0  0  0  0  0  0  0  0  0  0
    3.6330    2.6310    0.0000 H   0  0  0  0  0  0  0  0  0  0  0  0
    5.3070    2.0510    0.0000 H   0  0  0  0  0  0  0  0  0  0  0  0
    4.9320    2.6230    0.0000 H   0  0  0  0  0  0  0  0  0  0  0  0
    3.5040    2.2240    0.0000 H   0  0  0  0  0  0  0  0  0  0  0  0
    4.0060    2.2490    0.0000 H   0  0  0  0  0  0  0  0  0  0  0  0
    2.8040    2.4970    0.0000 H   0  0  0  0  0  0  0  0  0  0  0  0
    3.4180    0.8460    0.0000 H   0  0  0  0  0  0  0  0  0  0  0  0
  1  2  2  0  0  0  0
  2  3  1  0  0  0  0
  2  4  1  0  0  0  0
  3  5  1  0  0  0  0
  3  6  1  0  0  0  0
  3 19  1  0  0  0  0
  4  7  1  0  0  0  0
  4 20  1  0  0  0  0
  4 21  1  0  0  0  0
  5  7  1  0  0  0  0
  5  8  1  0  0  0  0
  5  9  1  0  0  0  0
  6 10  1  0  0  0  0
  6 22  1  0  0  0  0
  6 23  1  0  0  0  0
  7 11  1  0  0  0  0
  7 24  1  0  0  0  0
  8 12  1  0  0  0  0
  8 13  1  0  0  0  0
  8 25  1  0  0  0  0
  9 14  1  0  0  0  0
  9 26  1  0  0  0  0
  9 27  1  0  0  0  0
 10 13  1  0  0  0  0
 11 14  1  0  0  0  0
 11 15  1  0  0  0  0
 11 28  1  0  0  0  0
 12 15  1  0  0  0  0
 12 29  1  0  0  0  0
 12 30  1  0  0  0  0
 13 16  2  0  0  0  0
 14 17  1  0  0  0  0
 14 18  1  0  0  0  0
 15 31  1  0  0  0  0
 15 32  1  0  0  0  0
 17 33  1  0  0  0  0
 17 34  1  0  0  0  0
 17 35  1  0  0  0  0
 18 36  1  0  0  0  0
 18 37  1  0  0  0  0
 18 38  1  0  0  0  0
M  END
> <Molecule name>
284437

> <Activity>
1

$$$$
617823
  MOE2011           2D

 46 47  0  0  0  0  0  0  0  0999 V2000
    2.3640   -3.3000    0.0000 C   0  0  0  0  0  0  0  0  0  0  0  0
    3.0790   -2.8880    0.0000 C   0  0  0  0  0  0  0  0  0  0  0  0
    3.0790   -2.0620    0.0000 C   0  0  0  0  0  0  0  0  0  0  0  0
    2.3640   -1.6500    0.0000 C   0  0  0  0  0  0  0  0  0  0  0  0
    1.6500   -2.0620    0.0000 C   0  0  0  0  0  0  0  0  0  0  0  0
    1.6500   -2.8880    0.0000 C   0  0  0  0  0  0  0  0  0  0  0  0
    2.3640   -0.8250    0.0000 C   0  0  0  0  0  0  0  0  0  0  0  0
    3.0790   -0.4120    0.0000 C   0  0  0  0  0  0  0  0  0  0  0  0
    3.0790    0.4120    0.0000 C   0  0  0  0  0  0  0  0  0  0  0  0
    2.3640    0.8250    0.0000 O   0  0  0  0  0  0  0  0  0  0  0  0
    3.7930    0.8250    0.0000 C   0  0  0  0  0  0  0  0  0  0  0  0
    3.7930    1.6500    0.0000 C   0  0  0  0  0  0  0  0  0  0  0  0
    4.5080    2.0620    0.0000 N   0  0  0  0  0  0  0  0  0  0  0  0
    4.5080    2.8880    0.0000 C   0  0  0  0  0  0  0  0  0  0  0  0
    5.2220    3.3000    0.0000 C   0  0  0  0  0  0  0  0  0  0  0  0
    5.9370    2.8880    0.0000 O   0  0  0  0  0  0  0  0  0  0  0  0
    5.9370    2.0620    0.0000 C   0  0  0  0  0  0  0  0  0  0  0  0
    5.2220    1.6500    0.0000 C   0  0  0  0  0  0  0  0  0  0  0  0
    3.7930   -0.8250    0.0000 C   0  0  0  0  0  0  0  0  0  0  0  0
    3.7930   -1.6500    0.0000 O   0  0  0  0  0  0  0  0  0  0  0  0
    4.5080   -0.4120    0.0000 O   0  0  0  0  0  0  0  0  0  0  0  0
    5.2220   -0.8250    0.0000 C   0  0  0  0  0  0  0  0  0  0  0  0
    5.9370   -0.4120    0.0000 C   0  0  0  0  0  0  0  0  0  0  0  0
    2.3640   -4.1250    0.0000 H   0  0  0  0  0  0  0  0  0  0  0  0
    3.7930   -3.3000    0.0000 H   0  0  0  0  0  0  0  0  0  0  0  0
    3.8990   -2.1490    0.0000 H   0  0  0  0  0  0  0  0  0  0  0  0
    0.9360   -1.6500    0.0000 H   0  0  0  0  0  0  0  0  0  0  0  0
    0.9360   -3.3000    0.0000 H   0  0  0  0  0  0  0  0  0  0  0  0
    1.6500   -0.4120    0.0000 H   0  0  0  0  0  0  0  0  0  0  0  0
    4.2310    0.1250    0.0000 H   0  0  0  0  0  0  0  0  0  0  0  0
    4.6180    0.7960    0.0000 H   0  0  0  0  0  0  0  0  0  0  0  0
    2.9690    1.6790    0.0000 H   0  0  0  0  0  0  0  0  0  0  0  0
    3.3560    2.3500    0.0000 H   0  0  0  0  0  0  0  0  0  0  0  0
    3.6830    2.9160    0.0000 H   0  0  0  0  0  0  0  0  0  0  0  0
    4.0710    3.5870    0.0000 H   0  0  0  0  0  0  0  0  0  0  0  0
    4.8350    4.0280    0.0000 H   0  0  0  0  0  0  0  0  0  0  0  0
    5.6100    4.0280    0.0000 H   0  0  0  0  0  0  0  0  0  0  0  0
    6.7610    2.0340    0.0000 H   0  0  0  0  0  0  0  0  0  0  0  0
    6.3740    1.3630    0.0000 H   0  0  0  0  0  0  0  0  0  0  0  0
    5.0790    0.8380    0.0000 H   0  0  0  0  0  0  0  0  0  0  0  0
    5.6100    0.9220    0.0000 H   0  0  0  0  0  0  0  0  0  0  0  0
    4.8350   -1.5530    0.0000 H   0  0  0  0  0  0  0  0  0  0  0  0
    5.6100   -1.5530    0.0000 H   0  0  0  0  0  0  0  0  0  0  0  0
    6.3490   -1.1270    0.0000 H   0  0  0  0  0  0  0  0  0  0  0  0
    6.6510    0.0000    0.0000 H   0  0  0  0  0  0  0  0  0  0  0  0
    5.5240    0.3020    0.0000 H   0  0  0  0  0  0  0  0  0  0  0  0
  1  2  1  0  0  0  0
  1  6  2  0  0  0  0
  1 24  1  0  0  0  0
  2  3  2  0  0  0  0
  2 25  1  0  0  0  0
  3  4  1  0  0  0  0
  3 26  1  0  0  0  0
  4  5  2  0  0  0  0
  4  7  1  0  0  0  0
  5  6  1  0  0  0  0
  5 27  1  0  0  0  0
  6 28  1  0  0  0  0
  7  8  2  0  0  0  0
  7 29  1  0  0  0  0
  8  9  1  0  0  0  0
  8 19  1  0  0  0  0
  9 10  2  0  0  0  0
  9 11  1  0  0  0  0
 11 12  1  0  0  0  0
 11 30  1  0  0  0  0
 11 31  1  0  0  0  0
 12 13  1  0  0  0  0
 12 32  1  0  0  0  0
 12 33  1  0  0  0  0
 13 14  1  0  0  0  0
 13 18  1  0  0  0  0
 14 15  1  0  0  0  0
 14 34  1  0  0  0  0
 14 35  1  0  0  0  0
 15 16  1  0  0  0  0
 15 36  1  0  0  0  0
 15 37  1  0  0  0  0
 16 17  1  0  0  0  0
 17 18  1  0  0  0  0
 17 38  1  0  0  0  0
 17 39  1  0  0  0  0
 18 40  1  0  0  0  0
 18 41  1  0  0  0  0
 19 20  2  0  0  0  0
 19 21  1  0  0  0  0
 21 22  1  0  0  0  0
 22 23  1  0  0  0  0
 22 42  1  0  0  0  0
 22 43  1  0  0  0  0
 23 44  1  0  0  0  0
 23 45  1  0  0  0  0
 23 46  1  0  0  0  0
M  END
> <Molecule name>
617823

> <Activity>
1

$$$$
636676
  MOE2011           2D

 59 62  0  0  0  0  0  0  0  0999 V2000
    3.0790    1.0310    0.0000 C   0  0  0  0  0  0  0  0  0  0  0  0
    3.7930    1.4440    0.0000 C   0  0  0  0  0  0  0  0  0  0  0  0
    4.5080    1.0310    0.0000 C   0  0  0  0  0  0  0  0  0  0  0  0
    4.5080    0.2060    0.0000 N   0  0  0  0  0  0  0  0  0  0  0  0
    3.7930   -0.2060    0.0000 C   0  0  0  0  0  0  0  0  0  0  0  0
    3.0790    0.2060    0.0000 C   0  0  0  0  0  0  0  0  0  0  0  0
    2.3640    1.4440    0.0000 O   0  0  0  0  0  0  0  0  0  0  0  0
    3.7930    2.2690    0.0000 C   0  0  0  0  0  0  0  0  0  0  0  0
    4.5080    2.6810    0.0000 C   0  0  0  0  0  0  0  0  0  0  0  0
    5.2220    2.2690    0.0000 C   0  0  0  0  0  0  0  0  0  0  0  0
    5.9370    2.6810    0.0000 C   0  0  0  0  0  0  0  0  0  0  0  0
    5.9370    3.5060    0.0000 C   0  0  0  0  0  0  0  0  0  0  0  0
    5.2220    3.9190    0.0000 C   0  0  0  0  0  0  0  0  0  0  0  0
    4.5080    3.5060    0.0000 C   0  0  0  0  0  0  0  0  0  0  0  0
    2.3640   -0.2060    0.0000 C   0  0  0  0  0  0  0  0  0  0  0  0
    2.3640   -1.0310    0.0000 C   0  0  0  0  0  0  0  0  0  0  0  0
    3.0790   -1.4440    0.0000 C   0  0  0  0  0  0  0  0  0  0  0  0
    3.0790   -2.2690    0.0000 C   0  0  0  0  0  0  0  0  0  0  0  0
    2.3640   -2.6810    0.0000 C   0  0  0  0  0  0  0  0  0  0  0  0
    1.6500   -2.2690    0.0000 C   0  0  0  0  0  0  0  0  0  0  0  0
    1.6500   -1.4440    0.0000 C   0  0  0  0  0  0  0  0  0  0  0  0
    5.2220   -0.2060    0.0000 C   0  0  0  0  0  0  0  0  0  0  0  0
    5.9370    0.2060    0.0000 O   0  0  0  0  0  0  0  0  0  0  0  0
    5.2220   -1.0310    0.0000 C   0  0  0  0  0  0  0  0  0  0  0  0
    5.9370   -1.4440    0.0000 C   0  0  0  0  0  0  0  0  0  0  0  0
    5.9370   -2.2690    0.0000 N   0  0  0  0  0  0  0  0  0  0  0  0
    6.6510   -2.6810    0.0000 C   0  0  0  0  0  0  0  0  0  0  0  0
[truncated: 5,537,956 more chars]
