# Supplementary material for: Vienna LiverTox Workspace—A Set of Machine Learning Models for Prediction of Interactions Profiles of Small Molecules With Transporters Relevant for Regulatory Agencies
Source: Front Chem. 2020 Jan 10;7:899. doi: 10.3389/fchem.2019.00899 (PMC6966498; doi:10.3389/fchem.2019.00899)
Supplement: Supplementary file 2 [file Data_Sheet_2.ZIP › Mrp3INH_training.sdf]

  MOE2013           2D

 22 24  0  0  0  0  0  0  0  0999 V2000
    0.0000    0.0000    0.0000 C   0  0  0  0  0  0  0  0  0  0  0  0
   -0.1050   -1.4960    0.0000 C   0  0  0  0  0  0  0  0  0  0  0  0
    1.1380   -2.3350    0.0000 C   0  0  0  0  0  0  0  0  0  0  0  0
    1.1900   -3.8340    0.0000 C   0  0  0  0  0  0  0  0  0  0  0  0
    0.0080   -4.7580    0.0000 C   0  0  0  0  0  0  0  0  0  0  0  0
    0.2170   -6.2430    0.0000 O   0  0  0  0  0  0  0  0  0  0  0  0
   -1.3820   -4.1960    0.0000 C   0  0  0  0  0  0  0  0  0  0  0  0
   -1.5910   -2.7100    0.0000 C   0  0  0  0  0  0  0  0  0  0  0  0
   -2.9820   -2.1480    0.0000 C   0  0  0  0  0  0  0  0  0  0  0  0
   -3.1900   -0.6620    0.0000 Br  0  0  0  0  0  0  0  0  0  0  0  0
   -4.1640   -3.0710    0.0000 C   0  0  0  0  0  0  0  0  0  0  0  0
   -5.5540   -2.5090    0.0000 O   0  0  0  0  0  0  0  0  0  0  0  0
   -3.9550   -4.5570    0.0000 C   0  0  0  0  0  0  0  0  0  0  0  0
   -5.1370   -5.4800    0.0000 Br  0  0  0  0  0  0  0  0  0  0  0  0
   -2.5650   -5.1190    0.0000 C   0  0  0  0  0  0  0  0  0  0  0  0
    2.6320   -4.2480    0.0000 C   0  0  0  0  0  0  0  0  0  0  0  0
    3.2900   -5.5960    0.0000 C   0  0  0  0  0  0  0  0  0  0  0  0
    4.7860   -5.7020    0.0000 C   0  0  0  0  0  0  0  0  0  0  0  0
    5.6250   -4.4580    0.0000 C   0  0  0  0  0  0  0  0  0  0  0  0
    4.9680   -3.1100    0.0000 C   0  0  0  0  0  0  0  0  0  0  0  0
    3.4710   -3.0050    0.0000 C   0  0  0  0  0  0  0  0  0  0  0  0
    2.5480   -1.8230    0.0000 O   0  0  0  0  0  0  0  0  0  0  0  0
  1  2  1  0  0  0  0
  2  3  1  0  0  0  0
  3  4  2  0  0  0  0
  3 22  1  0  0  0  0
  4  5  1  0  0  0  0
  4 16  1  0  0  0  0
  5  6  2  0  0  0  0
  5  7  1  0  0  0  0
  7  8  1  0  0  0  0
  7 15  2  0  0  0  0
  8  9  2  0  0  0  0
  9 10  1  0  0  0  0
  9 11  1  0  0  0  0
 11 12  1  0  0  0  0
 11 13  2  0  0  0  0
 13 14  1  0  0  0  0
 13 15  1  0  0  0  0
 16 17  1  0  0  0  0
 16 21  2  0  0  0  0
 17 18  2  0  0  0  0
 18 19  1  0  0  0  0
 19 20  2  0  0  0  0
 20 21  1  0  0  0  0
 21 22  1  0  0  0  0
M  END
>  <Activity>
INHIBITOR

>  <ActivitySource>
Koeck_2014

>  <Name>
Benzbromarone

>  <standard_inchi>
InChI=1S/C17H12Br2O3/c1-2-13-15(10-5-3-4-6-14(10)22-13)16(20)9-7-11(18)17(21)12(19)8-9/h3-8,21H,2H2,1H3

>  <standard_inchi_key>
WHQCHUCQKNIQEC-UHFFFAOYSA-N

>  <Class>
1

$$$$

  MOE2013           2D

 20 20  0  0  1  0  0  0  0  0999 V2000
    0.0000    0.0000    0.0000 O   0  0  0  0  0  0  0  0  0  0  0  0
    0.7400    1.3050    0.0000 C   0  0  0  0  0  0  0  0  0  0  0  0
    2.2400    1.3170    0.0000 C   0  0  1  0  0  0  0  0  0  0  0  0
    2.9790    2.6220    0.0000 N   0  0  0  0  0  0  0  0  0  0  0  0
    2.2190    3.9150    0.0000 C   0  0  0  0  0  0  0  0  0  0  0  0
    0.7190    3.9030    0.0000 O   0  0  0  0  0  0  0  0  0  0  0  0
    2.9590    5.2200    0.0000 C   0  0  0  0  0  0  0  0  0  0  0  0
    4.4590    5.2320    0.0000 Cl  0  0  0  0  0  0  0  0  0  0  0  0
    2.1990    6.5130    0.0000 Cl  0  0  0  0  0  0  0  0  0  0  0  0
    3.0000    0.0240    0.0000 C   0  0  2  0  0  0  0  0  0  0  0  0
    2.2600   -1.2810    0.0000 O   0  0  0  0  0  0  0  0  0  0  0  0
    4.5000    0.0360    0.0000 C   0  0  0  0  0  0  0  0  0  0  0  0
    5.2400    1.3400    0.0000 C   0  0  0  0  0  0  0  0  0  0  0  0
    6.7400    1.3520    0.0000 C   0  0  0  0  0  0  0  0  0  0  0  0
    7.5000    0.0590    0.0000 C   0  0  0  0  0  0  0  0  0  0  0  0
    6.7600   -1.2460    0.0000 C   0  0  0  0  0  0  0  0  0  0  0  0
    5.2600   -1.2580    0.0000 C   0  0  0  0  0  0  0  0  0  0  0  0
    9.0000    0.0710    0.0000 N   0  3  0  0  0  0  0  0  0  0  0  0
    9.7390    1.3760    0.0000 O   0  5  0  0  0  0  0  0  0  0  0  0
    9.7600   -1.2220    0.0000 O   0  0  0  0  0  0  0  0  0  0  0  0
  1  2  1  0  0  0  0
  3  2  1  1  0  0  0
  3  4  1  0  0  0  0
  3 10  1  0  0  0  0
  4  5  1  0  0  0  0
  5  6  2  0  0  0  0
  5  7  1  0  0  0  0
  7  8  1  0  0  0  0
  7  9  1  0  0  0  0
 10 11  1  1  0  0  0
 10 12  1  0  0  0  0
 12 13  1  0  0  0  0
 12 17  2  0  0  0  0
 13 14  2  0  0  0  0
 14 15  1  0  0  0  0
 15 16  2  0  0  0  0
 15 18  1  0  0  0  0
 16 17  1  0  0  0  0
 18 19  1  0  0  0  0
 18 20  2  0  0  0  0
M  CHG  1  18   1
M  CHG  1  19  -1
M  END
>  <Activity>
INACTIVE

>  <ActivitySource>
Koeck_2014

>  <Name>
Chloramphenicol

>  <standard_inchi>
InChI=1S/C11H12Cl2N2O5/c12-10(13)11(18)14-8(5-16)9(17)6-1-3-7(4-2-6)15(19)20/h1-4,8-10,16-17H,5H2,(H,14,18)/t8-,9-/m1/s1

>  <standard_inchi_key>
WIIZWVCIJKGZOK-RKDXNWHRSA-N

>  <Class>
0

$$$$

  MOE2013           2D

 27 29  0  0  0  0  0  0  0  0999 V2000
    0.0000    0.0000    0.0000 C   0  0  0  0  0  0  0  0  0  0  0  0
    0.0090   -1.5000    0.0000 C   0  0  0  0  0  0  0  0  0  0  0  0
   -1.2860   -2.2580    0.0000 C   0  0  0  0  0  0  0  0  0  0  0  0
   -1.2770   -3.7580    0.0000 N   0  0  0  0  0  0  0  0  0  0  0  0
    0.0260   -4.5000    0.0000 C   0  0  0  0  0  0  0  0  0  0  0  0
    1.3210   -3.7420    0.0000 C   0  0  0  0  0  0  0  0  0  0  0  0
    2.6240   -4.4850    0.0000 C   0  0  0  0  0  0  0  0  0  0  0  0
   -2.5720   -4.5150    0.0000 C   0  0  0  0  0  0  0  0  0  0  0  0
   -2.5630   -6.0150    0.0000 O   0  0  0  0  0  0  0  0  0  0  0  0
   -3.8750   -3.7730    0.0000 C   0  0  0  0  0  0  0  0  0  0  0  0
   -5.1700   -4.5300    0.0000 C   0  0  0  0  0  0  0  0  0  0  0  0
   -6.5440   -3.9280    0.0000 C   0  0  0  0  0  0  0  0  0  0  0  0
   -7.5410   -5.0480    0.0000 N   0  0  0  0  0  0  0  0  0  0  0  0
   -6.7830   -6.3430    0.0000 C   0  0  0  0  0  0  0  0  0  0  0  0
   -7.2390   -7.7720    0.0000 C   0  0  0  0  0  0  0  0  0  0  0  0
   -6.2280   -8.8810    0.0000 C   0  0  0  0  0  0  0  0  0  0  0  0
   -4.7630   -8.5610    0.0000 C   0  0  0  0  0  0  0  0  0  0  0  0
   -3.7530   -9.6700    0.0000 Cl  0  0  0  0  0  0  0  0  0  0  0  0
   -4.3080   -7.1320    0.0000 C   0  0  0  0  0  0  0  0  0  0  0  0
   -5.3180   -6.0230    0.0000 N   0  0  0  0  0  0  0  0  0  0  0  0
   -6.8640   -2.4630    0.0000 C   0  0  0  0  0  0  0  0  0  0  0  0
   -8.2930   -2.0070    0.0000 C   0  0  0  0  0  0  0  0  0  0  0  0
   -8.6140   -0.5420    0.0000 C   0  0  0  0  0  0  0  0  0  0  0  0
   -7.5050    0.4680    0.0000 C   0  0  0  0  0  0  0  0  0  0  0  0
   -7.8250    1.9340    0.0000 Cl  0  0  0  0  0  0  0  0  0  0  0  0
   -6.0760    0.0130    0.0000 C   0  0  0  0  0  0  0  0  0  0  0  0
   -5.7550   -1.4520    0.0000 C   0  0  0  0  0  0  0  0  0  0  0  0
  1  2  1  0  0  0  0
  2  3  1  0  0  0  0
  3  4  1  0  0  0  0
  4  5  1  0  0  0  0
  4  8  1  0  0  0  0
  5  6  1  0  0  0  0
  6  7  1  0  0  0  0
  8  9  2  0  0  0  0
  8 10  1  0  0  0  0
 10 11  1  0  0  0  0
 11 12  2  0  0  0  0
 11 20  1  0  0  0  0
 12 13  1  0  0  0  0
 12 21  1  0  0  0  0
 13 14  2  0  0  0  0
 14 15  1  0  0  0  0
 14 20  1  0  0  0  0
 15 16  2  0  0  0  0
 16 17  1  0  0  0  0
 17 18  1  0  0  0  0
 17 19  2  0  0  0  0
 19 20  1  0  0  0  0
 21 22  1  0  0  0  0
 21 27  2  0  0  0  0
 22 23  2  0  0  0  0
 23 24  1  0  0  0  0
 24 25  1  0  0  0  0
 24 26  2  0  0  0  0
 26 27  1  0  0  0  0
M  END
>  <Activity>
INHIBITOR

>  <ActivitySource>
Koeck_2014

>  <Name>
Alpidem

>  <standard_inchi>
InChI=1S/C21H23Cl2N3O/c1-3-11-25(12-4-2)20(27)13-18-21(15-5-7-16(22)8-6-15)24-19-10-9-17(23)14-26(18)19/h5-10,14H,3-4,11-13H2,1-2H3

>  <standard_inchi_key>
JRTIDHTUMYMPRU-UHFFFAOYSA-N

>  <Class>
1

$$$$

  MOE2013           2D

 32 35  0  0  1  0  0  0  0  0999 V2000
    0.0000    0.0000    0.0000 C   0  0  0  0  0  0  0  0  0  0  0  0
    0.7570   -1.2950    0.0000 C   0  0  0  0  0  0  0  0  0  0  0  0
    0.0150   -2.5980    0.0000 C   0  0  0  0  0  0  0  0  0  0  0  0
   -1.4850   -2.6070    0.0000 O   0  0  0  0  0  0  0  0  0  0  0  0
    0.7720   -3.8930    0.0000 O   0  0  0  0  0  0  0  0  0  0  0  0
    0.0300   -5.1960    0.0000 C   0  0  2  0  0  0  0  0  0  0  0  0
   -0.0920   -6.6910    0.0000 C   0  0  1  0  0  0  0  0  0  0  0  0
    1.0450   -7.6690    0.0000 C   0  0  0  0  0  0  0  0  0  0  0  0
   -1.5520   -7.0370    0.0000 C   0  0  0  0  0  0  0  0  0  0  0  0
   -2.3320   -5.7560    0.0000 C   0  0  1  0  0  0  0  0  0  0  0  0
   -3.8060   -5.4780    0.0000 C   0  0  2  0  0  0  0  0  0  0  0  0
   -4.7840   -6.6150    0.0000 C   0  0  0  0  0  0  0  0  0  0  0  0
   -6.2580   -6.3380    0.0000 C   0  0  0  0  0  0  0  0  0  0  0  0
   -6.7540   -4.9220    0.0000 C   0  0  0  0  0  0  0  0  0  0  0  0
   -8.2280   -4.6440    0.0000 C   0  0  0  0  0  0  0  0  0  0  0  0
   -8.7250   -3.2290    0.0000 C   0  0  0  0  0  0  0  0  0  0  0  0
  -10.1990   -2.9510    0.0000 O   0  0  0  0  0  0  0  0  0  0  0  0
   -7.7470   -2.0910    0.0000 C   0  0  0  0  0  0  0  0  0  0  0  0
   -6.2730   -2.3690    0.0000 C   0  0  0  0  0  0  0  0  0  0  0  0
   -5.7770   -3.7840    0.0000 C   0  0  1  0  0  0  0  0  0  0  0  0
   -4.7990   -2.6470    0.0000 C   0  0  0  0  0  0  0  0  0  0  0  0
   -4.3020   -4.0620    0.0000 C   0  0  2  0  0  0  0  0  0  0  0  0
   -2.8280   -4.3400    0.0000 F   0  0  0  0  0  0  0  0  0  0  0  0
   -3.3250   -2.9250    0.0000 C   0  0  1  0  0  0  0  0  0  0  0  0
   -3.8210   -1.5090    0.0000 O   0  0  0  0  0  0  0  0  0  0  0  0
   -1.8510   -3.2020    0.0000 C   0  0  0  0  0  0  0  0  0  0  0  0
   -1.3540   -4.6180    0.0000 C   0  0  2  0  0  0  0  0  0  0  0  0
   -0.2810   -3.5700    0.0000 C   0  0  0  0  0  0  0  0  0  0  0  0
    1.5290   -5.2400    0.0000 C   0  0  0  0  0  0  0  0  0  0  0  0
    2.3170   -3.9630    0.0000 O   0  0  0  0  0  0  0  0  0  0  0  0
    2.2410   -6.5600    0.0000 C   0  0  0  0  0  0  0  0  0  0  0  0
    3.7400   -6.6040    0.0000 Cl  0  0  0  0  0  0  0  0  0  0  0  0
  1  2  1  0  0  0  0
  2  3  1  0  0  0  0
  3  4  2  0  0  0  0
  3  5  1  0  0  0  0
  6  5  1  6  0  0  0
  6  7  1  0  0  0  0
  6 27  1  0  0  0  0
  6 29  1  1  0  0  0
  7  8  1  1  0  0  0
  7  9  1  0  0  0  0
 10  9  1  1  0  0  0
 10 11  1  0  0  0  0
 10 27  1  0  0  0  0
 11 12  1  6  0  0  0
 11 22  1  0  0  0  0
 12 13  1  0  0  0  0
 13 14  1  0  0  0  0
 14 15  2  0  0  0  0
 14 20  1  0  0  0  0
 15 16  1  0  0  0  0
 16 17  2  0  0  0  0
 16 18  1  0  0  0  0
 18 19  2  0  0  0  0
 19 20  1  0  0  0  0
 20 21  1  1  0  0  0
 20 22  1  0  0  0  0
 22 23  1  6  0  0  0
 22 24  1  0  0  0  0
 24 25  1  1  0  0  0
 24 26  1  0  0  0  0
 26 27  1  0  0  0  0
 27 28  1  1  0  0  0
 29 30  2  0  0  0  0
 29 31  1  0  0  0  0
 31 32  1  0  0  0  0
M  END
>  <Activity>
INHIBITOR

>  <ActivitySource>
Koeck_2014

>  <Name>
Clobetasol propionate

>  <standard_inchi>
InChI=1S/C25H32ClFO5/c1-5-21(31)32-25(20(30)13-26)14(2)10-18-17-7-6-15-11-16(28)8-9-22(15,3)24(17,27)19(29)12-23(18,25)4/h8-9,11,14,17-19,29H,5-7,10,12-13H2,1-4H3/t14-,17-,18-,19-,22-,23-,24-,25-/m0/s1

>  <standard_inchi_key>
CBGUOGMQLZIXBE-XGQKBEPLSA-N

>  <Class>
1

$$$$

  MOE2013           2D

 20 20  0  0  0  0  0  0  0  0999 V2000
    0.0000    0.0000    0.0000 C   0  0  0  0  0  0  0  0  0  0  0  0
   -0.7420    1.3040    0.0000 C   0  0  0  0  0  0  0  0  0  0  0  0
    0.0160    2.5980    0.0000 N   0  0  0  0  0  0  0  0  0  0  0  0
   -0.7260    3.9020    0.0000 C   0  0  0  0  0  0  0  0  0  0  0  0
   -2.2260    3.9110    0.0000 C   0  0  0  0  0  0  0  0  0  0  0  0
    1.5160    2.5890    0.0000 C   0  0  0  0  0  0  0  0  0  0  0  0
    2.2740    3.8830    0.0000 C   0  0  0  0  0  0  0  0  0  0  0  0
    3.7740    3.8740    0.0000 N   0  0  0  0  0  0  0  0  0  0  0  0
    4.5320    5.1680    0.0000 C   0  0  0  0  0  0  0  0  0  0  0  0
    3.7900    6.4720    0.0000 O   0  0  0  0  0  0  0  0  0  0  0  0
    6.0320    5.1590    0.0000 C   0  0  0  0  0  0  0  0  0  0  0  0
    6.7740    3.8560    0.0000 C   0  0  0  0  0  0  0  0  0  0  0  0
    8.2740    3.8470    0.0000 C   0  0  0  0  0  0  0  0  0  0  0  0
    9.0160    2.5430    0.0000 Cl  0  0  0  0  0  0  0  0  0  0  0  0
    9.0320    5.1410    0.0000 C   0  0  0  0  0  0  0  0  0  0  0  0
   10.5320    5.1320    0.0000 N   0  0  0  0  0  0  0  0  0  0  0  0
    8.2900    6.4450    0.0000 C   0  0  0  0  0  0  0  0  0  0  0  0
    6.7900    6.4540    0.0000 C   0  0  0  0  0  0  0  0  0  0  0  0
    6.0480    7.7570    0.0000 O   0  0  0  0  0  0  0  0  0  0  0  0
    6.8060    9.0520    0.0000 C   0  0  0  0  0  0  0  0  0  0  0  0
  1  2  1  0  0  0  0
  2  3  1  0  0  0  0
  3  4  1  0  0  0  0
  3  6  1  0  0  0  0
  4  5  1  0  0  0  0
  6  7  1  0  0  0  0
  7  8  1  0  0  0  0
  8  9  1  0  0  0  0
  9 10  2  0  0  0  0
  9 11  1  0  0  0  0
 11 12  1  0  0  0  0
 11 18  2  0  0  0  0
 12 13  2  0  0  0  0
 13 14  1  0  0  0  0
 13 15  1  0  0  0  0
 15 16  1  0  0  0  0
 15 17  2  0  0  0  0
 17 18  1  0  0  0  0
 18 19  1  0  0  0  0
 19 20  1  0  0  0  0
M  END
>  <Activity>
INACTIVE

>  <ActivitySource>
Koeck_2014

>  <Name>
Metoclopramide

>  <standard_inchi>
InChI=1S/C14H22ClN3O2/c1-4-18(5-2)7-6-17-14(19)10-8-11(15)12(16)9-13(10)20-3/h8-9H,4-7,16H2,1-3H3,(H,17,19)

>  <standard_inchi_key>
TTWJBBZEZQICBI-UHFFFAOYSA-N

>  <Class>
0

$$$$

  MOE2013           2D

 33 35  0  0  0  0  0  0  0  0999 V2000
    0.0000    0.0000    0.0000 C   0  0  0  0  0  0  0  0  0  0  0  0
    0.7410    1.3040    0.0000 O   0  0  0  0  0  0  0  0  0  0  0  0
   -0.0180    2.5980    0.0000 C   0  0  0  0  0  0  0  0  0  0  0  0
   -1.5180    2.5880    0.0000 C   0  0  0  0  0  0  0  0  0  0  0  0
   -2.2770    3.8810    0.0000 C   0  0  0  0  0  0  0  0  0  0  0  0
   -1.5360    5.1860    0.0000 C   0  0  0  0  0  0  0  0  0  0  0  0
   -2.2950    6.4790    0.0000 Cl  0  0  0  0  0  0  0  0  0  0  0  0
   -0.0360    5.1960    0.0000 C   0  0  0  0  0  0  0  0  0  0  0  0
    0.7230    3.9020    0.0000 C   0  0  0  0  0  0  0  0  0  0  0  0
    2.2230    3.9130    0.0000 C   0  0  0  0  0  0  0  0  0  0  0  0
    2.9820    2.6190    0.0000 O   0  0  0  0  0  0  0  0  0  0  0  0
    2.9640    5.2170    0.0000 N   0  0  0  0  0  0  0  0  0  0  0  0
    4.4640    5.2270    0.0000 C   0  0  0  0  0  0  0  0  0  0  0  0
    5.2050    6.5320    0.0000 C   0  0  0  0  0  0  0  0  0  0  0  0
    6.7050    6.5420    0.0000 C   0  0  0  0  0  0  0  0  0  0  0  0
    7.4460    7.8460    0.0000 C   0  0  0  0  0  0  0  0  0  0  0  0
    8.9460    7.8570    0.0000 C   0  0  0  0  0  0  0  0  0  0  0  0
    9.7050    6.5630    0.0000 C   0  0  0  0  0  0  0  0  0  0  0  0
    8.9640    5.2590    0.0000 C   0  0  0  0  0  0  0  0  0  0  0  0
    7.4640    5.2480    0.0000 C   0  0  0  0  0  0  0  0  0  0  0  0
   11.2050    6.5730    0.0000 S   0  0  0  0  0  0  0  0  0  0  0  0
   11.2150    5.0730    0.0000 O   0  0  0  0  0  0  0  0  0  0  0  0
   11.1940    8.0730    0.0000 O   0  0  0  0  0  0  0  0  0  0  0  0
   12.7050    6.5840    0.0000 N   0  0  0  0  0  0  0  0  0  0  0  0
   13.4640    5.2900    0.0000 C   0  0  0  0  0  0  0  0  0  0  0  0
   12.7230    3.9860    0.0000 O   0  0  0  0  0  0  0  0  0  0  0  0
   14.9640    5.3000    0.0000 N   0  0  0  0  0  0  0  0  0  0  0  0
   15.7220    4.0060    0.0000 C   0  0  0  0  0  0  0  0  0  0  0  0
   14.9820    2.7020    0.0000 C   0  0  0  0  0  0  0  0  0  0  0  0
   15.7410    1.4080    0.0000 C   0  0  0  0  0  0  0  0  0  0  0  0
   17.2410    1.4190    0.0000 C   0  0  0  0  0  0  0  0  0  0  0  0
   17.9820    2.7230    0.0000 C   0  0  0  0  0  0  0  0  0  0  0  0
   17.2220    4.0170    0.0000 C   0  0  0  0  0  0  0  0  0  0  0  0
  1  2  1  0  0  0  0
  2  3  1  0  0  0  0
  3  4  1  0  0  0  0
  3  9  2  0  0  0  0
  4  5  2  0  0  0  0
  5  6  1  0  0  0  0
  6  7  1  0  0  0  0
  6  8  2  0  0  0  0
  8  9  1  0  0  0  0
  9 10  1  0  0  0  0
 10 11  2  0  0  0  0
 10 12  1  0  0  0  0
 12 13  1  0  0  0  0
 13 14  1  0  0  0  0
 14 15  1  0  0  0  0
 15 16  1  0  0  0  0
 15 20  2  0  0  0  0
 16 17  2  0  0  0  0
 17 18  1  0  0  0  0
 18 19  2  0  0  0  0
 18 21  1  0  0  0  0
 19 20  1  0  0  0  0
 21 22  2  0  0  0  0
 21 23  2  0  0  0  0
 21 24  1  0  0  0  0
 24 25  1  0  0  0  0
 25 26  2  0  0  0  0
 25 27  1  0  0  0  0
 27 28  1  0  0  0  0
 28 29  1  0  0  0  0
 28 33  1  0  0  0  0
 29 30  1  0  0  0  0
 30 31  1  0  0  0  0
 31 32  1  0  0  0  0
 32 33  1  0  0  0  0
M  END
>  <Activity>
INHIBITOR

>  <ActivitySource>
Koeck_2014

>  <Name>
Glyburide

>  <standard_inchi>
InChI=1S/C23H28ClN3O5S/c1-32-21-12-9-17(24)15-20(21)22(28)25-14-13-16-7-10-19(11-8-16)33(30,31)27-23(29)26-18-5-3-2-4-6-18/h7-12,15,18H,2-6,13-14H2,1H3,(H,25,28)(H2,26,27,29)

>  <standard_inchi_key>
ZNNLBTZKUZBEKO-UHFFFAOYSA-N

>  <Class>
1

$$$$

  MOE2013           2D

 21 22  0  0  0  0  0  0  0  0999 V2000
    0.0000    0.0000    0.0000 N   0  0  0  0  0  0  0  0  0  0  0  0
   -1.5000    0.0090    0.0000 S   0  0  0  0  0  0  0  0  0  0  0  0
   -1.5090   -1.4910    0.0000 O   0  0  0  0  0  0  0  0  0  0  0  0
   -1.4910    1.5090    0.0000 O   0  0  0  0  0  0  0  0  0  0  0  0
   -3.0000    0.0180    0.0000 C   0  0  0  0  0  0  0  0  0  0  0  0
   -3.7420    1.3210    0.0000 C   0  0  0  0  0  0  0  0  0  0  0  0
   -5.2420    1.3300    0.0000 C   0  0  0  0  0  0  0  0  0  0  0  0
   -5.9850    2.6340    0.0000 C   0  0  0  0  0  0  0  0  0  0  0  0
   -7.4840    2.6420    0.0000 O   0  0  0  0  0  0  0  0  0  0  0  0
   -5.2270    3.9280    0.0000 O   0  0  0  0  0  0  0  0  0  0  0  0
   -6.0000    0.0350    0.0000 C   0  0  0  0  0  0  0  0  0  0  0  0
   -7.5000    0.0440    0.0000 N   0  0  0  0  0  0  0  0  0  0  0  0
   -8.2580   -1.2500    0.0000 C   0  0  0  0  0  0  0  0  0  0  0  0
   -9.7580   -1.2420    0.0000 C   0  0  0  0  0  0  0  0  0  0  0  0
  -10.6320   -0.0230    0.0000 C   0  0  0  0  0  0  0  0  0  0  0  0
  -12.0610   -0.4780    0.0000 C   0  0  0  0  0  0  0  0  0  0  0  0
  -12.0700   -1.9780    0.0000 C   0  0  0  0  0  0  0  0  0  0  0  0
  -10.6460   -2.4500    0.0000 O   0  0  0  0  0  0  0  0  0  0  0  0
   -5.2580   -1.2680    0.0000 C   0  0  0  0  0  0  0  0  0  0  0  0
   -3.7580   -1.2770    0.0000 C   0  0  0  0  0  0  0  0  0  0  0  0
   -3.0150   -2.5800    0.0000 Cl  0  0  0  0  0  0  0  0  0  0  0  0
  1  2  1  0  0  0  0
  2  3  2  0  0  0  0
  2  4  2  0  0  0  0
  2  5  1  0  0  0  0
  5  6  1  0  0  0  0
  5 20  2  0  0  0  0
  6  7  2  0  0  0  0
  7  8  1  0  0  0  0
  7 11  1  0  0  0  0
  8  9  1  0  0  0  0
  8 10  2  0  0  0  0
 11 12  1  0  0  0  0
 11 19  2  0  0  0  0
 12 13  1  0  0  0  0
 13 14  1  0  0  0  0
 14 15  2  0  0  0  0
 14 18  1  0  0  0  0
 15 16  1  0  0  0  0
 16 17  2  0  0  0  0
 17 18  1  0  0  0  0
 19 20  1  0  0  0  0
 20 21  1  0  0  0  0
M  END
>  <Activity>
INACTIVE

>  <ActivitySource>
Koeck_2014

>  <Name>
Furosemide

>  <standard_inchi>
InChI=1S/C12H11ClN2O5S/c13-9-5-10(15-6-7-2-1-3-20-7)8(12(16)17)4-11(9)21(14,18)19/h1-5,15H,6H2,(H,16,17)(H2,14,18,19)

>  <standard_inchi_key>
ZZUFCTLCJUWOSV-UHFFFAOYSA-N

>  <Class>
0

$$$$

  MOE2013           2D

 21 23  0  0  1  0  0  0  0  0999 V2000
    0.0000    0.0000    0.0000 C   0  0  0  0  0  0  0  0  0  0  0  0
   -1.2990    0.7500    0.0000 N   0  0  0  0  0  0  0  0  0  0  0  0
   -1.2990    2.2500    0.0000 C   0  0  0  0  0  0  0  0  0  0  0  0
   -2.5980    0.0000    0.0000 C   0  0  0  0  0  0  0  0  0  0  0  0
   -3.8970    0.7500    0.0000 C   0  0  0  0  0  0  0  0  0  0  0  0
   -5.1960    0.0000    0.0000 C   0  0  0  0  0  0  0  0  0  0  0  0
   -6.4950    0.7500    0.0000 N   0  0  3  0  0  0  0  0  0  0  0  0
   -6.4950    2.2500    0.0000 C   0  0  0  0  0  0  0  0  0  0  0  0
   -5.1960    3.0000    0.0000 C   0  0  0  0  0  0  0  0  0  0  0  0
   -5.1960    4.5000    0.0000 C   0  0  0  0  0  0  0  0  0  0  0  0
   -6.4950    5.2500    0.0000 C   0  0  0  0  0  0  0  0  0  0  0  0
   -7.7940    4.5000    0.0000 C   0  0  0  0  0  0  0  0  0  0  0  0
   -7.7940    3.0000    0.0000 C   0  0  0  0  0  0  0  0  0  0  0  0
   -9.0930    2.2500    0.0000 S   0  0  0  0  0  0  0  0  0  0  0  0
   -9.0930    0.7500    0.0000 C   0  0  0  0  0  0  0  0  0  0  0  0
  -10.3920    0.0000    0.0000 C   0  0  0  0  0  0  0  0  0  0  0  0
  -10.3920   -1.5000    0.0000 C   0  0  0  0  0  0  0  0  0  0  0  0
   -9.0930   -2.2500    0.0000 C   0  0  0  0  0  0  0  0  0  0  0  0
   -9.0930   -3.7500    0.0000 Cl  0  0  0  0  0  0  0  0  0  0  0  0
   -7.7940   -1.5000    0.0000 C   0  0  0  0  0  0  0  0  0  0  0  0
   -7.7940    0.0000    0.0000 C   0  0  0  0  0  0  0  0  0  0  0  0
  1  2  1  0  0  0  0
  2  3  1  0  0  0  0
  2  4  1  0  0  0  0
  4  5  1  0  0  0  0
  5  6  1  0  0  0  0
  6  7  1  0  0  0  0
  7  8  1  0  0  0  0
  7 21  1  0  0  0  0
  8  9  1  0  0  0  0
  8 13  2  0  0  0  0
  9 10  2  0  0  0  0
 10 11  1  0  0  0  0
 11 12  2  0  0  0  0
 12 13  1  0  0  0  0
 13 14  1  0  0  0  0
 14 15  1  0  0  0  0
 15 16  1  0  0  0  0
 15 21  2  0  0  0  0
 16 17  2  0  0  0  0
 17 18  1  0  0  0  0
 18 19  1  0  0  0  0
 18 20  2  0  0  0  0
 20 21  1  0  0  0  0
M  END
>  <Activity>
INHIBITOR

>  <ActivitySource>
Koeck_2014

>  <Name>
Chlorpromazine

>  <standard_inchi>
InChI=1S/C17H19ClN2S/c1-19(2)10-5-11-20-14-6-3-4-7-16(14)21-17-9-8-13(18)12-15(17)20/h3-4,6-9,12H,5,10-11H2,1-2H3

>  <standard_inchi_key>
ZPEIMTDSQAKGNT-UHFFFAOYSA-N

>  <Class>
1

$$$$

  MOE2013           2D

 23 26  0  0  0  0  0  0  0  0999 V2000
    0.0000    0.0000    0.0000 C   0  0  0  0  0  0  0  0  0  0  0  0
   -1.5000    0.0130    0.0000 N   0  0  0  0  0  0  0  0  0  0  0  0
   -2.2390    1.3180    0.0000 C   0  0  0  0  0  0  0  0  0  0  0  0
   -3.7390    1.3310    0.0000 C   0  0  0  0  0  0  0  0  0  0  0  0
   -4.5000    0.0380    0.0000 N   0  0  0  0  0  0  0  0  0  0  0  0
   -3.7610   -1.2670    0.0000 C   0  0  0  0  0  0  0  0  0  0  0  0
   -2.2610   -1.2800    0.0000 C   0  0  0  0  0  0  0  0  0  0  0  0
   -6.0000    0.0510    0.0000 C   0  0  0  0  0  0  0  0  0  0  0  0
   -6.6400    1.4080    0.0000 N   0  0  0  0  0  0  0  0  0  0  0  0
   -8.1000    1.7540    0.0000 C   0  0  0  0  0  0  0  0  0  0  0  0
   -8.3100    3.2390    0.0000 C   0  0  0  0  0  0  0  0  0  0  0  0
   -9.7010    3.7990    0.0000 C   0  0  0  0  0  0  0  0  0  0  0  0
   -9.9120    5.2840    0.0000 Cl  0  0  0  0  0  0  0  0  0  0  0  0
  -10.8820    2.8740    0.0000 C   0  0  0  0  0  0  0  0  0  0  0  0
  -10.6720    1.3890    0.0000 C   0  0  0  0  0  0  0  0  0  0  0  0
   -9.2800    0.8290    0.0000 C   0  0  0  0  0  0  0  0  0  0  0  0
   -9.2950   -0.6710    0.0000 N   0  0  0  0  0  0  0  0  0  0  0  0
   -8.1280   -1.6160    0.0000 C   0  0  0  0  0  0  0  0  0  0  0  0
   -8.5830   -3.0450    0.0000 C   0  0  0  0  0  0  0  0  0  0  0  0
   -7.5720   -4.1530    0.0000 C   0  0  0  0  0  0  0  0  0  0  0  0
   -6.1070   -3.8320    0.0000 C   0  0  0  0  0  0  0  0  0  0  0  0
   -5.6520   -2.4030    0.0000 C   0  0  0  0  0  0  0  0  0  0  0  0
   -6.6630   -1.2940    0.0000 C   0  0  0  0  0  0  0  0  0  0  0  0
  1  2  1  0  0  0  0
  2  3  1  0  0  0  0
  2  7  1  0  0  0  0
  3  4  1  0  0  0  0
  4  5  1  0  0  0  0
  5  6  1  0  0  0  0
  5  8  1  0  0  0  0
  6  7  1  0  0  0  0
  8  9  2  0  0  0  0
  8 23  1  0  0  0  0
  9 10  1  0  0  0  0
 10 11  1  0  0  0  0
 10 16  2  0  0  0  0
 11 12  2  0  0  0  0
 12 13  1  0  0  0  0
 12 14  1  0  0  0  0
 14 15  2  0  0  0  0
 15 16  1  0  0  0  0
 16 17  1  0  0  0  0
 17 18  1  0  0  0  0
 18 19  2  0  0  0  0
 18 23  1  0  0  0  0
 19 20  1  0  0  0  0
 20 21  2  0  0  0  0
 21 22  1  0  0  0  0
 22 23  2  0  0  0  0
M  END
>  <Activity>
INACTIVE

>  <ActivitySource>
Koeck_2014

>  <Name>
Clozapine

>  <standard_inchi>
InChI=1S/C18H19ClN4/c1-22-8-10-23(11-9-22)18-14-4-2-3-5-15(14)20-16-7-6-13(19)12-17(16)21-18/h2-7,12,20H,8-11H2,1H3

>  <standard_inchi_key>
QZUDBNBUXVUHMW-UHFFFAOYSA-N

>  <Class>
0

$$$$

  MOE2013           2D

 26 28  0  0  1  0  0  0  0  0999 V2000
    0.0000    0.0000    0.0000 O   0  0  0  0  0  0  0  0  0  0  0  0
   -1.5000    0.0130    0.0000 C   0  0  0  0  0  0  0  0  0  0  0  0
   -2.2610   -1.2790    0.0000 C   0  0  3  0  0  0  0  0  0  0  0  0
   -1.5230   -2.5850    0.0000 O   0  0  0  0  0  0  0  0  0  0  0  0
   -3.7610   -1.2660    0.0000 C   0  0  0  0  0  0  0  0  0  0  0  0
   -4.5220   -2.5590    0.0000 O   0  0  0  0  0  0  0  0  0  0  0  0
   -6.0220   -2.5460    0.0000 C   0  0  0  0  0  0  0  0  0  0  0  0
   -6.7610   -1.2400    0.0000 O   0  0  0  0  0  0  0  0  0  0  0  0
   -6.7840   -3.8380    0.0000 C   0  0  0  0  0  0  0  0  0  0  0  0
   -6.0450   -5.1440    0.0000 C   0  0  0  0  0  0  0  0  0  0  0  0
   -6.8060   -6.4360    0.0000 C   0  0  0  0  0  0  0  0  0  0  0  0
   -8.3060   -6.4230    0.0000 C   0  0  0  0  0  0  0  0  0  0  0  0
   -9.0450   -5.1180    0.0000 C   0  0  0  0  0  0  0  0  0  0  0  0
   -8.2840   -3.8250    0.0000 C   0  0  0  0  0  0  0  0  0  0  0  0
   -9.0220   -2.5200    0.0000 N   0  0  0  0  0  0  0  0  0  0  0  0
  -10.5220   -2.5060    0.0000 C   0  0  0  0  0  0  0  0  0  0  0  0
  -11.2610   -1.2010    0.0000 C   0  0  0  0  0  0  0  0  0  0  0  0
  -10.5000    0.0920    0.0000 C   0  0  0  0  0  0  0  0  0  0  0  0
  -11.2380    1.3970    0.0000 C   0  0  0  0  0  0  0  0  0  0  0  0
  -12.7380    1.4100    0.0000 C   0  0  0  0  0  0  0  0  0  0  0  0
  -13.4770    2.7160    0.0000 Cl  0  0  0  0  0  0  0  0  0  0  0  0
  -13.5000    0.1180    0.0000 C   0  0  0  0  0  0  0  0  0  0  0  0
  -12.7610   -1.1880    0.0000 C   0  0  0  0  0  0  0  0  0  0  0  0
  -13.5220   -2.4800    0.0000 N   0  0  0  0  0  0  0  0  0  0  0  0
  -12.7840   -3.7860    0.0000 C   0  0  0  0  0  0  0  0  0  0  0  0
  -11.2840   -3.7990    0.0000 C   0  0  0  0  0  0  0  0  0  0  0  0
  1  2  1  0  0  0  0
  2  3  1  0  0  0  0
  3  4  1  0  0  0  0
  3  5  1  0  0  0  0
  5  6  1  0  0  0  0
  6  7  1  0  0  0  0
  7  8  2  0  0  0  0
  7  9  1  0  0  0  0
  9 10  1  0  0  0  0
  9 14  2  0  0  0  0
 10 11  2  0  0  0  0
 11 12  1  0  0  0  0
 12 13  2  0  0  0  0
 13 14  1  0  0  0  0
 14 15  1  0  0  0  0
 15 16  1  0  0  0  0
 16 17  1  0  0  0  0
 16 26  2  0  0  0  0
 17 18  1  0  0  0  0
 17 23  2  0  0  0  0
 18 19  2  0  0  0  0
 19 20  1  0  0  0  0
 20 21  1  0  0  0  0
 20 22  2  0  0  0  0
 22 23  1  0  0  0  0
 23 24  1  0  0  0  0
 24 25  2  0  0  0  0
 25 26  1  0  0  0  0
M  END
>  <Activity>
INHIBITOR

>  <ActivitySource>
Koeck_2014

>  <Name>
Glafenine

>  <standard_inchi>
InChI=1S/C19H17ClN2O4/c20-12-5-6-14-17(7-8-21-18(14)9-12)22-16-4-2-1-3-15(16)19(25)26-11-13(24)10-23/h1-9,13,23-24H,10-11H2,(H,21,22)

>  <standard_inchi_key>
GWOFUCIGLDBNKM-UHFFFAOYSA-N

>  <Class>
1

$$$$

  MOE2013           2D

 32 34  0  0  0  0  0  0  0  0999 V2000
    0.0000    0.0000    0.0000 C   0  0  0  0  0  0  0  0  0  0  0  0
   -1.3030    0.7430    0.0000 N   0  0  0  0  0  0  0  0  0  0  0  0
   -2.5980   -0.0140    0.0000 C   0  0  0  0  0  0  0  0  0  0  0  0
   -2.5900   -1.5140    0.0000 O   0  0  0  0  0  0  0  0  0  0  0  0
   -3.9010    0.7290    0.0000 C   0  0  0  0  0  0  0  0  0  0  0  0
   -5.1960   -0.0280    0.0000 C   0  0  0  0  0  0  0  0  0  0  0  0
   -6.4990    0.7150    0.0000 C   0  0  0  0  0  0  0  0  0  0  0  0
   -7.7940   -0.0420    0.0000 O   0  0  0  0  0  0  0  0  0  0  0  0
   -9.0970    0.7010    0.0000 C   0  0  0  0  0  0  0  0  0  0  0  0
   -9.1050    2.2010    0.0000 C   0  0  0  0  0  0  0  0  0  0  0  0
  -10.4080    2.9440    0.0000 C   0  0  0  0  0  0  0  0  0  0  0  0
  -11.7030    2.1870    0.0000 C   0  0  0  0  0  0  0  0  0  0  0  0
  -13.0060    2.9300    0.0000 N   0  0  0  0  0  0  0  0  0  0  0  0
  -14.3010    2.1730    0.0000 C   0  0  0  0  0  0  0  0  0  0  0  0
  -14.2930    0.6730    0.0000 O   0  0  0  0  0  0  0  0  0  0  0  0
  -15.6040    2.9160    0.0000 N   0  0  0  0  0  0  0  0  0  0  0  0
  -16.8990    2.1580    0.0000 C   0  0  0  0  0  0  0  0  0  0  0  0
  -16.8910    0.6580    0.0000 C   0  0  0  0  0  0  0  0  0  0  0  0
  -18.1860   -0.0980    0.0000 C   0  0  0  0  0  0  0  0  0  0  0  0
  -19.4890    0.6440    0.0000 C   0  0  0  0  0  0  0  0  0  0  0  0
  -20.7840   -0.1130    0.0000 Cl  0  0  0  0  0  0  0  0  0  0  0  0
  -19.4980    2.1440    0.0000 C   0  0  0  0  0  0  0  0  0  0  0  0
  -18.2020    2.9020    0.0000 C   0  0  0  0  0  0  0  0  0  0  0  0
  -20.8010    2.8870    0.0000 C   0  0  0  0  0  0  0  0  0  0  0  0
  -20.0580    4.1900    0.0000 F   0  0  0  0  0  0  0  0  0  0  0  0
  -21.5440    1.5840    0.0000 F   0  0  0  0  0  0  0  0  0  0  0  0
  -22.1040    3.6300    0.0000 F   0  0  0  0  0  0  0  0  0  0  0  0
  -11.6950    0.6870    0.0000 C   0  0  0  0  0  0  0  0  0  0  0  0
  -10.3920   -0.0560    0.0000 C   0  0  0  0  0  0  0  0  0  0  0  0
   -6.5070    2.2150    0.0000 C   0  0  0  0  0  0  0  0  0  0  0  0
   -5.2120    2.9720    0.0000 C   0  0  0  0  0  0  0  0  0  0  0  0
   -3.9090    2.2290    0.0000 N   0  0  0  0  0  0  0  0  0  0  0  0
  1  2  1  0  0  0  0
  2  3  1  0  0  0  0
  3  4  2  0  0  0  0
  3  5  1  0  0  0  0
  5  6  1  0  0  0  0
  5 32  2  0  0  0  0
  6  7  2  0  0  0  0
  7  8  1  0  0  0  0
  7 30  1  0  0  0  0
  8  9  1  0  0  0  0
  9 10  1  0  0  0  0
  9 29  2  0  0  0  0
 10 11  2  0  0  0  0
 11 12  1  0  0  0  0
 12 13  1  0  0  0  0
 12 28  2  0  0  0  0
 13 14  1  0  0  0  0
 14 15  2  0  0  0  0
 14 16  1  0  0  0  0
 16 17  1  0  0  0  0
 17 18  1  0  0  0  0
 17 23  2  0  0  0  0
 18 19  2  0  0  0  0
 19 20  1  0  0  0  0
 20 21  1  0  0  0  0
 20 22  2  0  0  0  0
 22 23  1  0  0  0  0
 22 24  1  0  0  0  0
 24 25  1  0  0  0  0
 24 26  1  0  0  0  0
 24 27  1  0  0  0  0
 28 29  1  0  0  0  0
 30 31  2  0  0  0  0
 31 32  1  0  0  0  0
M  END
>  <Activity>
INHIBITOR

>  <ActivitySource>
Koeck_2014

>  <Name>
Sorafenib

>  <standard_inchi>
InChI=1S/C21H16ClF3N4O3/c1-26-19(30)18-11-15(8-9-27-18)32-14-5-2-12(3-6-14)28-20(31)29-13-4-7-17(22)16(10-13)21(23,24)25/h2-11H,1H3,(H,26,30)(H2,28,29,31)

>  <standard_inchi_key>
MLDQJTXFUGDVEO-UHFFFAOYSA-N

>  <Class>
1

$$$$

  MOE2013           2D

 17 17  0  0  0  0  0  0  0  0999 V2000
    0.0000    0.0000    0.0000 C   0  0  0  0  0  0  0  0  0  0  0  0
   -1.3030    0.7430    0.0000 C   0  0  0  0  0  0  0  0  0  0  0  0
   -2.5980   -0.0130    0.0000 C   0  0  0  0  0  0  0  0  0  0  0  0
   -3.9010    0.7300    0.0000 N   0  0  0  0  0  0  0  0  0  0  0  0
   -5.1960   -0.0270    0.0000 C   0  0  0  0  0  0  0  0  0  0  0  0
   -5.1880   -1.5270    0.0000 O   0  0  0  0  0  0  0  0  0  0  0  0
   -6.4990    0.7170    0.0000 N   0  0  0  0  0  0  0  0  0  0  0  0
   -7.7940   -0.0400    0.0000 S   0  0  0  0  0  0  0  0  0  0  0  0
   -7.0380   -1.3350    0.0000 O   0  0  0  0  0  0  0  0  0  0  0  0
   -8.5510    1.2550    0.0000 O   0  0  0  0  0  0  0  0  0  0  0  0
   -9.0890   -0.7970    0.0000 C   0  0  0  0  0  0  0  0  0  0  0  0
   -9.0820   -2.2970    0.0000 C   0  0  0  0  0  0  0  0  0  0  0  0
  -10.3770   -3.0530    0.0000 C   0  0  0  0  0  0  0  0  0  0  0  0
  -11.6800   -2.3100    0.0000 C   0  0  0  0  0  0  0  0  0  0  0  0
  -12.9750   -3.0670    0.0000 Cl  0  0  0  0  0  0  0  0  0  0  0  0
  -11.6870   -0.8100    0.0000 C   0  0  0  0  0  0  0  0  0  0  0  0
  -10.3920   -0.0530    0.0000 C   0  0  0  0  0  0  0  0  0  0  0  0
  1  2  1  0  0  0  0
  2  3  1  0  0  0  0
  3  4  1  0  0  0  0
  4  5  1  0  0  0  0
  5  6  2  0  0  0  0
  5  7  1  0  0  0  0
  7  8  1  0  0  0  0
  8  9  2  0  0  0  0
  8 10  2  0  0  0  0
  8 11  1  0  0  0  0
 11 12  1  0  0  0  0
 11 17  2  0  0  0  0
 12 13  2  0  0  0  0
 13 14  1  0  0  0  0
 14 15  1  0  0  0  0
 14 16  2  0  0  0  0
 16 17  1  0  0  0  0
M  END
>  <Activity>
INACTIVE

>  <ActivitySource>
Koeck_2014

>  <Name>
Chlorpropamide

>  <standard_inchi>
InChI=1S/C10H13ClN2O3S/c1-2-7-12-10(14)13-17(15,16)9-5-3-8(11)4-6-9/h3-6H,2,7H2,1H3,(H2,12,13,14)

>  <standard_inchi_key>
RKWGIWYCVPQPMF-UHFFFAOYSA-N

>  <Class>
0

$$$$

  MOE2013           2D

 25 26  0  0  0  0  0  0  0  0999 V2000
    0.0000    0.0000    0.0000 C   0  0  0  0  0  0  0  0  0  0  0  0
   -0.7780   -1.2830    0.0000 C   0  0  0  0  0  0  0  0  0  0  0  0
   -1.5550   -2.5650    0.0000 C   0  0  0  0  0  0  0  0  0  0  0  0
    0.5050   -2.0600    0.0000 O   0  0  0  0  0  0  0  0  0  0  0  0
    1.8200   -1.3380    0.0000 C   0  0  0  0  0  0  0  0  0  0  0  0
    1.8520    0.1610    0.0000 C   0  0  0  0  0  0  0  0  0  0  0  0
    3.1670    0.8830    0.0000 C   0  0  0  0  0  0  0  0  0  0  0  0
    4.4490    0.1060    0.0000 C   0  0  0  0  0  0  0  0  0  0  0  0
    5.7640    0.8270    0.0000 C   0  0  0  0  0  0  0  0  0  0  0  0
    7.0470    0.0500    0.0000 C   0  0  0  0  0  0  0  0  0  0  0  0
    8.3620    0.7720    0.0000 N   0  0  0  0  0  0  0  0  0  0  0  0
    9.6440   -0.0060    0.0000 C   0  0  0  0  0  0  0  0  0  0  0  0
    9.6120   -1.5060    0.0000 O   0  0  0  0  0  0  0  0  0  0  0  0
   10.9590    0.7160    0.0000 C   0  0  0  0  0  0  0  0  0  0  0  0
   10.9910    2.2160    0.0000 C   0  0  0  0  0  0  0  0  0  0  0  0
   12.3060    2.9380    0.0000 C   0  0  0  0  0  0  0  0  0  0  0  0
   13.5890    2.1600    0.0000 C   0  0  0  0  0  0  0  0  0  0  0  0
   14.9040    2.8820    0.0000 Cl  0  0  0  0  0  0  0  0  0  0  0  0
   13.5570    0.6600    0.0000 C   0  0  0  0  0  0  0  0  0  0  0  0
   12.2420   -0.0620    0.0000 C   0  0  0  0  0  0  0  0  0  0  0  0
    4.4170   -1.3940    0.0000 C   0  0  0  0  0  0  0  0  0  0  0  0
    3.1020   -2.1160    0.0000 C   0  0  0  0  0  0  0  0  0  0  0  0
   -2.0600   -0.5050    0.0000 C   0  0  0  0  0  0  0  0  0  0  0  0
   -3.3750   -1.2270    0.0000 O   0  0  0  0  0  0  0  0  0  0  0  0
   -2.0280    0.9950    0.0000 O   0  0  0  0  0  0  0  0  0  0  0  0
  1  2  1  0  0  0  0
  2  3  1  0  0  0  0
  2  4  1  0  0  0  0
  2 23  1  0  0  0  0
  4  5  1  0  0  0  0
  5  6  1  0  0  0  0
  5 22  2  0  0  0  0
  6  7  2  0  0  0  0
  7  8  1  0  0  0  0
  8  9  1  0  0  0  0
  8 21  2  0  0  0  0
  9 10  1  0  0  0  0
 10 11  1  0  0  0  0
 11 12  1  0  0  0  0
 12 13  2  0  0  0  0
 12 14  1  0  0  0  0
 14 15  1  0  0  0  0
 14 20  2  0  0  0  0
 15 16  2  0  0  0  0
 16 17  1  0  0  0  0
 17 18  1  0  0  0  0
 17 19  2  0  0  0  0
 19 20  1  0  0  0  0
 21 22  1  0  0  0  0
 23 24  1  0  0  0  0
 23 25  2  0  0  0  0
M  END
>  <Activity>
INACTIVE

>  <ActivitySource>
Koeck_2014

>  <Name>
Bezafibrate

>  <standard_inchi>
InChI=1S/C19H20ClNO4/c1-19(2,18(23)24)25-16-9-3-13(4-10-16)11-12-21-17(22)14-5-7-15(20)8-6-14/h3-10H,11-12H2,1-2H3,(H,21,22)(H,23,24)

>  <standard_inchi_key>
IIBYAHWJQTYFKB-UHFFFAOYSA-N

>  <Class>
0

$$$$

  MOE2013           2D

 25 26  0  0  0  0  0  0  0  0999 V2000
    0.0000    0.0000    0.0000 C   0  0  0  0  0  0  0  0  0  0  0  0
   -0.0070    1.5000    0.0000 C   0  0  0  0  0  0  0  0  0  0  0  0
    1.2890    2.2560    0.0000 C   0  0  0  0  0  0  0  0  0  0  0  0
   -1.3090    2.2440    0.0000 O   0  0  0  0  0  0  0  0  0  0  0  0
   -2.6050    1.4880    0.0000 C   0  0  0  0  0  0  0  0  0  0  0  0
   -2.5980   -0.0120    0.0000 O   0  0  0  0  0  0  0  0  0  0  0  0
   -3.9070    2.2320    0.0000 C   0  0  0  0  0  0  0  0  0  0  0  0
   -4.6510    0.9300    0.0000 C   0  0  0  0  0  0  0  0  0  0  0  0
   -3.1630    3.5340    0.0000 C   0  0  0  0  0  0  0  0  0  0  0  0
   -5.2100    2.9760    0.0000 O   0  0  0  0  0  0  0  0  0  0  0  0
   -6.5060    2.2200    0.0000 C   0  0  0  0  0  0  0  0  0  0  0  0
   -6.4990    0.7200    0.0000 C   0  0  0  0  0  0  0  0  0  0  0  0
   -7.7940   -0.0360    0.0000 C   0  0  0  0  0  0  0  0  0  0  0  0
   -9.0970    0.7080    0.0000 C   0  0  0  0  0  0  0  0  0  0  0  0
   -9.1040    2.2080    0.0000 C   0  0  0  0  0  0  0  0  0  0  0  0
   -7.8080    2.9640    0.0000 C   0  0  0  0  0  0  0  0  0  0  0  0
  -10.3920   -0.0480    0.0000 C   0  0  0  0  0  0  0  0  0  0  0  0
  -10.3850   -1.5480    0.0000 O   0  0  0  0  0  0  0  0  0  0  0  0
  -11.6950    0.6960    0.0000 C   0  0  0  0  0  0  0  0  0  0  0  0
  -11.7020    2.1960    0.0000 C   0  0  0  0  0  0  0  0  0  0  0  0
  -13.0040    2.9400    0.0000 C   0  0  0  0  0  0  0  0  0  0  0  0
  -14.3000    2.1840    0.0000 C   0  0  0  0  0  0  0  0  0  0  0  0
  -15.6020    2.9280    0.0000 Cl  0  0  0  0  0  0  0  0  0  0  0  0
  -14.2930    0.6840    0.0000 C   0  0  0  0  0  0  0  0  0  0  0  0
  -12.9900   -0.0600    0.0000 C   0  0  0  0  0  0  0  0  0  0  0  0
  1  2  1  0  0  0  0
  2  3  1  0  0  0  0
  2  4  1  0  0  0  0
  4  5  1  0  0  0  0
  5  6  2  0  0  0  0
  5  7  1  0  0  0  0
  7  8  1  0  0  0  0
  7  9  1  0  0  0  0
  7 10  1  0  0  0  0
 10 11  1  0  0  0  0
 11 12  1  0  0  0  0
 11 16  2  0  0  0  0
 12 13  2  0  0  0  0
 13 14  1  0  0  0  0
 14 15  2  0  0  0  0
 14 17  1  0  0  0  0
 15 16  1  0  0  0  0
 17 18  2  0  0  0  0
 17 19  1  0  0  0  0
 19 20  1  0  0  0  0
 19 25  2  0  0  0  0
 20 21  2  0  0  0  0
 21 22  1  0  0  0  0
 22 23  1  0  0  0  0
 22 24  2  0  0  0  0
 24 25  1  0  0  0  0
M  END
>  <Activity>
INACTIVE

>  <ActivitySource>
Koeck_2014

>  <Name>
Fenofibrate

>  <standard_inchi>
InChI=1S/C20H21ClO4/c1-13(2)24-19(23)20(3,4)25-17-11-7-15(8-12-17)18(22)14-5-9-16(21)10-6-14/h5-13H,1-4H3

>  <standard_inchi_key>
YMTINGFKWWXKFG-UHFFFAOYSA-N

>  <Class>
0

$$$$

  MOE2013           2D

 25 27  0  0  0  0  0  0  0  0999 V2000
    0.0000    0.0000    0.0000 C   0  0  0  0  0  0  0  0  0  0  0  0
   -0.7420    1.3030    0.0000 O   0  0  0  0  0  0  0  0  0  0  0  0
   -2.2420    1.3120    0.0000 C   0  0  0  0  0  0  0  0  0  0  0  0
   -3.0000    0.0180    0.0000 C   0  0  0  0  0  0  0  0  0  0  0  0
   -4.5000    0.0260    0.0000 C   0  0  0  0  0  0  0  0  0  0  0  0
   -5.2420    1.3300    0.0000 C   0  0  0  0  0  0  0  0  0  0  0  0
   -6.7080    1.6500    0.0000 N   0  0  0  0  0  0  0  0  0  0  0  0
   -7.8280    0.6530    0.0000 C   0  0  0  0  0  0  0  0  0  0  0  0
   -7.5250   -0.8160    0.0000 O   0  0  0  0  0  0  0  0  0  0  0  0
   -9.2520    1.1250    0.0000 C   0  0  0  0  0  0  0  0  0  0  0  0
   -9.5550    2.5940    0.0000 C   0  0  0  0  0  0  0  0  0  0  0  0
  -10.9790    3.0660    0.0000 C   0  0  0  0  0  0  0  0  0  0  0  0
  -12.1000    2.0690    0.0000 C   0  0  0  0  0  0  0  0  0  0  0  0
  -13.5240    2.5410    0.0000 Cl  0  0  0  0  0  0  0  0  0  0  0  0
  -11.7960    0.6000    0.0000 C   0  0  0  0  0  0  0  0  0  0  0  0
  -10.3730    0.1280    0.0000 C   0  0  0  0  0  0  0  0  0  0  0  0
   -6.8560    3.1430    0.0000 C   0  0  0  0  0  0  0  0  0  0  0  0
   -8.1500    3.9000    0.0000 C   0  0  0  0  0  0  0  0  0  0  0  0
   -5.4820    3.7450    0.0000 C   0  0  0  0  0  0  0  0  0  0  0  0
   -5.1610    5.2100    0.0000 C   0  0  0  0  0  0  0  0  0  0  0  0
   -3.7320    5.6660    0.0000 C   0  0  0  0  0  0  0  0  0  0  0  0
   -2.6230    4.6550    0.0000 O   0  0  0  0  0  0  0  0  0  0  0  0
   -3.4120    7.1310    0.0000 O   0  0  0  0  0  0  0  0  0  0  0  0
   -4.4850    2.6240    0.0000 C   0  0  0  0  0  0  0  0  0  0  0  0
   -2.9850    2.6160    0.0000 C   0  0  0  0  0  0  0  0  0  0  0  0
  1  2  1  0  0  0  0
  2  3  1  0  0  0  0
  3  4  1  0  0  0  0
  3 25  2  0  0  0  0
  4  5  2  0  0  0  0
  5  6  1  0  0  0  0
  6  7  1  0  0  0  0
  6 24  2  0  0  0  0
  7  8  1  0  0  0  0
  7 17  1  0  0  0  0
  8  9  2  0  0  0  0
  8 10  1  0  0  0  0
 10 11  1  0  0  0  0
 10 16  2  0  0  0  0
 11 12  2  0  0  0  0
 12 13  1  0  0  0  0
 13 14  1  0  0  0  0
 13 15  2  0  0  0  0
 15 16  1  0  0  0  0
 17 18  1  0  0  0  0
 17 19  2  0  0  0  0
 19 20  1  0  0  0  0
 19 24  1  0  0  0  0
 20 21  1  0  0  0  0
 21 22  1  0  0  0  0
 21 23  2  0  0  0  0
 24 25  1  0  0  0  0
M  END
>  <Activity>
INHIBITOR

>  <ActivitySource>
Koeck_2014

>  <Name>
Indomethacin

>  <standard_inchi>
InChI=1S/C19H16ClNO4/c1-11-15(10-18(22)23)16-9-14(25-2)7-8-17(16)21(11)19(24)12-3-5-13(20)6-4-12/h3-9H,10H2,1-2H3,(H,22,23)

>  <standard_inchi_key>
CGIGDMFJXJATDK-UHFFFAOYSA-N

>  <Class>
1

$$$$

  MOE2013           2D

 19 20  0  0  1  0  0  0  0  0999 V2000
    0.0000    0.0000    0.0000 C   0  0  0  0  0  0  0  0  0  0  0  0
    1.3050   -0.7400    0.0000 N   0  0  0  0  0  0  0  0  0  0  0  0
    1.3170   -2.2400    0.0000 C   0  0  0  0  0  0  0  0  0  0  0  0
    2.5980    0.0200    0.0000 C   0  0  0  0  0  0  0  0  0  0  0  0
    3.9030   -0.7190    0.0000 C   0  0  0  0  0  0  0  0  0  0  0  0
    5.1960    0.0410    0.0000 C   0  0  3  0  0  0  0  0  0  0  0  0
    6.5010   -0.6990    0.0000 C   0  0  0  0  0  0  0  0  0  0  0  0
    6.5130   -2.1990    0.0000 C   0  0  0  0  0  0  0  0  0  0  0  0
    7.8180   -2.9380    0.0000 C   0  0  0  0  0  0  0  0  0  0  0  0
    9.1110   -2.1780    0.0000 C   0  0  0  0  0  0  0  0  0  0  0  0
   10.4160   -2.9180    0.0000 Cl  0  0  0  0  0  0  0  0  0  0  0  0
    9.0990   -0.6780    0.0000 C   0  0  0  0  0  0  0  0  0  0  0  0
    7.7940    0.0610    0.0000 C   0  0  0  0  0  0  0  0  0  0  0  0
    5.1840    1.5410    0.0000 C   0  0  0  0  0  0  0  0  0  0  0  0
    3.8790    2.2810    0.0000 C   0  0  0  0  0  0  0  0  0  0  0  0
    3.8680    3.7810    0.0000 C   0  0  0  0  0  0  0  0  0  0  0  0
    5.1610    4.5410    0.0000 C   0  0  0  0  0  0  0  0  0  0  0  0
    6.4660    3.8010    0.0000 C   0  0  0  0  0  0  0  0  0  0  0  0
    6.4770    2.3010    0.0000 N   0  0  0  0  0  0  0  0  0  0  0  0
  1  2  1  0  0  0  0
  2  3  1  0  0  0  0
  2  4  1  0  0  0  0
  4  5  1  0  0  0  0
  5  6  1  0  0  0  0
  6  7  1  0  0  0  0
  6 14  1  0  0  0  0
  7  8  1  0  0  0  0
  7 13  2  0  0  0  0
  8  9  2  0  0  0  0
  9 10  1  0  0  0  0
 10 11  1  0  0  0  0
 10 12  2  0  0  0  0
 12 13  1  0  0  0  0
 14 15  1  0  0  0  0
 14 19  2  0  0  0  0
 15 16  2  0  0  0  0
 16 17  1  0  0  0  0
 17 18  2  0  0  0  0
 18 19  1  0  0  0  0
M  END
>  <Activity>
INACTIVE

>  <ActivitySource>
Koeck_2014

>  <Name>
Chlorpheniramine

>  <standard_inchi>
InChI=1S/C16H19ClN2/c1-19(2)12-10-15(16-5-3-4-11-18-16)13-6-8-14(17)9-7-13/h3-9,11,15H,10,12H2,1-2H3

>  <standard_inchi_key>
SOYKEARSMXGVTM-UHFFFAOYSA-N

>  <Class>
0

$$$$

  MOE2013           2D

 26 28  0  0  0  0  0  0  0  0999 V2000
    0.0000    0.0000    0.0000 O   0  0  0  0  0  0  0  0  0  0  0  0
    0.7430   -1.3030    0.0000 C   0  0  0  0  0  0  0  0  0  0  0  0
    2.0460   -0.5610    0.0000 C   0  0  0  0  0  0  0  0  0  0  0  0
    3.3410   -1.3180    0.0000 C   0  0  0  0  0  0  0  0  0  0  0  0
    3.3320   -2.8180    0.0000 N   0  0  0  0  0  0  0  0  0  0  0  0
    4.6270   -3.5750    0.0000 C   0  0  0  0  0  0  0  0  0  0  0  0
    5.9300   -2.8320    0.0000 C   0  0  0  0  0  0  0  0  0  0  0  0
    7.2250   -3.5900    0.0000 C   0  0  0  0  0  0  0  0  0  0  0  0
    8.5280   -2.8470    0.0000 C   0  0  0  0  0  0  0  0  0  0  0  0
    8.5370   -1.3470    0.0000 O   0  0  0  0  0  0  0  0  0  0  0  0
    9.8230   -3.6040    0.0000 C   0  0  0  0  0  0  0  0  0  0  0  0
    9.8150   -5.1040    0.0000 C   0  0  0  0  0  0  0  0  0  0  0  0
   11.1100   -5.8620    0.0000 C   0  0  0  0  0  0  0  0  0  0  0  0
   12.4130   -5.1190    0.0000 C   0  0  0  0  0  0  0  0  0  0  0  0
   13.7080   -5.8760    0.0000 F   0  0  0  0  0  0  0  0  0  0  0  0
   12.4210   -3.6190    0.0000 C   0  0  0  0  0  0  0  0  0  0  0  0
   11.1260   -2.8620    0.0000 C   0  0  0  0  0  0  0  0  0  0  0  0
    2.0290   -3.5600    0.0000 C   0  0  0  0  0  0  0  0  0  0  0  0
    0.7340   -2.8030    0.0000 C   0  0  0  0  0  0  0  0  0  0  0  0
   -0.7570   -1.2950    0.0000 C   0  0  0  0  0  0  0  0  0  0  0  0
   -1.5000    0.0080    0.0000 C   0  0  0  0  0  0  0  0  0  0  0  0
   -3.0000    0.0170    0.0000 C   0  0  0  0  0  0  0  0  0  0  0  0
   -3.7570   -1.2780    0.0000 C   0  0  0  0  0  0  0  0  0  0  0  0
   -5.2570   -1.2690    0.0000 Cl  0  0  0  0  0  0  0  0  0  0  0  0
   -3.0150   -2.5810    0.0000 C   0  0  0  0  0  0  0  0  0  0  0  0
   -1.5150   -2.5900    0.0000 C   0  0  0  0  0  0  0  0  0  0  0  0
  1  2  1  0  0  0  0
  2  3  1  0  0  0  0
  2 19  1  0  0  0  0
  2 20  1  0  0  0  0
  3  4  1  0  0  0  0
  4  5  1  0  0  0  0
  5  6  1  0  0  0  0
  5 18  1  0  0  0  0
  6  7  1  0  0  0  0
  7  8  1  0  0  0  0
  8  9  1  0  0  0  0
  9 10  2  0  0  0  0
  9 11  1  0  0  0  0
 11 12  1  0  0  0  0
 11 17  2  0  0  0  0
 12 13  2  0  0  0  0
 13 14  1  0  0  0  0
 14 15  1  0  0  0  0
 14 16  2  0  0  0  0
 16 17  1  0  0  0  0
 18 19  1  0  0  0  0
 20 21  1  0  0  0  0
 20 26  2  0  0  0  0
 21 22  2  0  0  0  0
 22 23  1  0  0  0  0
 23 24  1  0  0  0  0
 23 25  2  0  0  0  0
 25 26  1  0  0  0  0
M  END
>  <Activity>
INACTIVE

>  <ActivitySource>
Koeck_2014

>  <Name>
Haloperidol

>  <standard_inchi>
InChI=1S/C21H23ClFNO2/c22-18-7-5-17(6-8-18)21(26)11-14-24(15-12-21)13-1-2-20(25)16-3-9-19(23)10-4-16/h3-10,26H,1-2,11-15H2

>  <standard_inchi_key>
LNEPOXFFQSENCJ-UHFFFAOYSA-N

>  <Class>
0

$$$$

  MOE2013           2D

 22 23  0  0  1  0  0  0  0  0999 V2000
    0.0000    0.0000    0.0000 C   0  0  0  0  0  0  0  0  0  0  0  0
    0.7400   -1.3050    0.0000 C   0  0  3  0  0  0  0  0  0  0  0  0
    2.2400   -1.3160    0.0000 C   0  0  0  0  0  0  0  0  0  0  0  0
    2.9800   -2.6210    0.0000 C   0  0  0  0  0  0  0  0  0  0  0  0
    2.2200   -3.9140    0.0000 C   0  0  0  0  0  0  0  0  0  0  0  0
    0.7200   -3.9030    0.0000 C   0  0  3  0  0  0  0  0  0  0  0  0
   -0.0400   -5.1960    0.0000 C   0  0  0  0  0  0  0  0  0  0  0  0
   -0.0200   -2.5980    0.0000 N   0  0  0  0  0  0  0  0  0  0  0  0
   -1.5200   -2.5860    0.0000 N   0  0  0  0  0  0  0  0  0  0  0  0
   -2.2600   -1.2820    0.0000 C   0  0  0  0  0  0  0  0  0  0  0  0
   -1.5000    0.0120    0.0000 O   0  0  0  0  0  0  0  0  0  0  0  0
   -3.7600   -1.2700    0.0000 C   0  0  0  0  0  0  0  0  0  0  0  0
   -4.5200   -2.5630    0.0000 C   0  0  0  0  0  0  0  0  0  0  0  0
   -6.0200   -2.5520    0.0000 C   0  0  0  0  0  0  0  0  0  0  0  0
   -6.7600   -1.2470    0.0000 C   0  0  0  0  0  0  0  0  0  0  0  0
   -8.2600   -1.2350    0.0000 Cl  0  0  0  0  0  0  0  0  0  0  0  0
   -6.0000    0.0460    0.0000 C   0  0  0  0  0  0  0  0  0  0  0  0
   -4.5000    0.0350    0.0000 C   0  0  0  0  0  0  0  0  0  0  0  0
   -6.7400    1.3510    0.0000 S   0  0  0  0  0  0  0  0  0  0  0  0
   -7.4800    2.6560    0.0000 N   0  0  0  0  0  0  0  0  0  0  0  0
   -5.4350    2.0910    0.0000 O   0  0  0  0  0  0  0  0  0  0  0  0
   -8.0450    0.6110    0.0000 O   0  0  0  0  0  0  0  0  0  0  0  0
  1  2  1  0  0  0  0
  2  3  1  0  0  0  0
  2  8  1  0  0  0  0
  3  4  1  0  0  0  0
  4  5  1  0  0  0  0
  5  6  1  0  0  0  0
  6  7  1  0  0  0  0
  6  8  1  0  0  0  0
  8  9  1  0  0  0  0
  9 10  1  0  0  0  0
 10 11  2  0  0  0  0
 10 12  1  0  0  0  0
 12 13  1  0  0  0  0
 12 18  2  0  0  0  0
 13 14  2  0  0  0  0
 14 15  1  0  0  0  0
 15 16  1  0  0  0  0
 15 17  2  0  0  0  0
 17 18  1  0  0  0  0
 17 19  1  0  0  0  0
 19 20  1  0  0  0  0
 19 21  2  0  0  0  0
 19 22  2  0  0  0  0
M  END
>  <Activity>
INACTIVE

>  <ActivitySource>
Koeck_2014

>  <Name>
Clopamide

>  <standard_inchi>
InChI=1S/C14H20ClN3O3S/c1-9-4-3-5-10(2)18(9)17-14(19)11-6-7-12(15)13(8-11)22(16,20)21/h6-10H,3-5H2,1-2H3,(H,17,19)(H2,16,20,21)

>  <standard_inchi_key>
LBXHRAWDUMTPSE-UHFFFAOYSA-N

>  <Class>
0

$$$$

  MOE2013           2D

 30 33  0  0  1  0  0  0  0  0999 V2000
    0.0000    0.0000    0.0000 C   0  0  0  0  0  0  0  0  0  0  0  0
   -1.3360   -0.6820    0.0000 C   0  0  0  0  0  0  0  0  0  0  0  0
   -1.5690   -2.1640    0.0000 C   0  0  0  0  0  0  0  0  0  0  0  0
   -0.5070   -3.2240    0.0000 C   0  0  0  0  0  0  0  0  0  0  0  0
   -0.8940   -4.6730    0.0000 O   0  0  0  0  0  0  0  0  0  0  0  0
    0.9410   -2.8340    0.0000 N   0  0  0  0  0  0  0  0  0  0  0  0
    2.0030   -3.8940    0.0000 C   0  0  1  0  0  0  0  0  0  0  0  0
    3.5030   -3.8920    0.0000 C   0  0  1  0  0  0  0  0  0  0  0  0
    4.9290   -3.4270    0.0000 S   0  0  0  0  0  0  0  0  0  0  0  0
    5.8120   -4.6400    0.0000 C   0  0  0  0  0  0  0  0  0  0  0  0
    7.0800   -3.8380    0.0000 C   0  0  0  0  0  0  0  0  0  0  0  0
    7.1090   -5.3940    0.0000 C   0  0  0  0  0  0  0  0  0  0  0  0
    4.9320   -5.8540    0.0000 C   0  0  1  0  0  0  0  0  0  0  0  0
    3.5050   -5.3920    0.0000 N   0  0  0  0  0  0  0  0  0  0  0  0
    2.0050   -5.3940    0.0000 C   0  0  0  0  0  0  0  0  0  0  0  0
    0.9450   -6.4550    0.0000 O   0  0  0  0  0  0  0  0  0  0  0  0
    5.3970   -7.2800    0.0000 C   0  0  0  0  0  0  0  0  0  0  0  0
    6.8640   -7.5900    0.0000 O   0  0  0  0  0  0  0  0  0  0  0  0
    4.3940   -8.3960    0.0000 O   0  0  0  0  0  0  0  0  0  0  0  0
   -3.0500   -2.4000    0.0000 C   0  0  0  0  0  0  0  0  0  0  0  0
   -3.7330   -1.0650    0.0000 N   0  0  0  0  0  0  0  0  0  0  0  0
   -2.6730   -0.0030    0.0000 O   0  0  0  0  0  0  0  0  0  0  0  0
   -3.7300   -3.7380    0.0000 C   0  0  0  0  0  0  0  0  0  0  0  0
   -5.2280   -3.8180    0.0000 C   0  0  0  0  0  0  0  0  0  0  0  0
   -6.0460   -2.5610    0.0000 Cl  0  0  0  0  0  0  0  0  0  0  0  0
   -5.9070   -5.1550    0.0000 C   0  0  0  0  0  0  0  0  0  0  0  0
   -5.0890   -6.4120    0.0000 C   0  0  0  0  0  0  0  0  0  0  0  0
   -3.5910   -6.3320    0.0000 C   0  0  0  0  0  0  0  0  0  0  0  0
   -2.9120   -4.9950    0.0000 C   0  0  0  0  0  0  0  0  0  0  0  0
   -1.4140   -4.9150    0.0000 Cl  0  0  0  0  0  0  0  0  0  0  0  0
  1  2  1  0  0  0  0
  2  3  2  0  0  0  0
  2 22  1  0  0  0  0
  3  4  1  0  0  0  0
  3 20  1  0  0  0  0
  4  5  2  0  0  0  0
  4  6  1  0  0  0  0
  7  6  1  1  0  0  0
  7  8  1  0  0  0  0
  7 15  1  0  0  0  0
  8  9  1  1  0  0  0
  8 14  1  0  0  0  0
  9 10  1  0  0  0  0
 10 11  1  0  0  0  0
 10 12  1  0  0  0  0
 10 13  1  0  0  0  0
 13 14  1  0  0  0  0
 13 17  1  6  0  0  0
 14 15  1  0  0  0  0
 15 16  2  0  0  0  0
 17 18  1  0  0  0  0
 17 19  2  0  0  0  0
 20 21  2  0  0  0  0
 20 23  1  0  0  0  0
 21 22  1  0  0  0  0
 23 24  1  0  0  0  0
 23 29  2  0  0  0  0
 24 25  1  0  0  0  0
 24 26  2  0  0  0  0
 26 27  1  0  0  0  0
 27 28  2  0  0  0  0
 28 29  1  0  0  0  0
 29 30  1  0  0  0  0
M  END
>  <Activity>
INHIBITOR

>  <ActivitySource>
Koeck_2014

>  <Name>
Dicloxacillin

>  <standard_inchi>
InChI=1S/C19H17Cl2N3O5S/c1-7-10(12(23-29-7)11-8(20)5-4-6-9(11)21)15(25)22-13-16(26)24-14(18(27)28)19(2,3)30-17(13)24/h4-6,13-14,17H,1-3H3,(H,22,25)(H,27,28)/t13-,14+,17-/m1/s1

>  <standard_inchi_key>
YFAGHNZHGGCZAX-JKIFEVAISA-N

>  <Class>
1

$$$$

  MOE2013           2D

 17 19  0  0  1  0  0  0  0  0999 V2000
    0.0000    0.0000    0.0000 Cl  0  0  0  0  0  0  0  0  0  0  0  0
    0.7540    1.2970    0.0000 C   0  0  0  0  0  0  0  0  0  0  0  0
    0.0080    2.5980    0.0000 C   0  0  0  0  0  0  0  0  0  0  0  0
    0.7610    3.8950    0.0000 C   0  0  0  0  0  0  0  0  0  0  0  0
    2.2610    3.8910    0.0000 C   0  0  0  0  0  0  0  0  0  0  0  0
    3.0080    2.5890    0.0000 C   0  0  0  0  0  0  0  0  0  0  0  0
    2.2540    1.2920    0.0000 C   0  0  0  0  0  0  0  0  0  0  0  0
    3.0000   -0.0090    0.0000 C   0  0  0  0  0  0  0  0  0  0  0  0
    4.5000   -0.0130    0.0000 N   0  0  3  0  0  0  0  0  0  0  0  0
    5.2540    1.2840    0.0000 C   0  0  0  0  0  0  0  0  0  0  0  0
    6.7540    1.2800    0.0000 C   0  0  0  0  0  0  0  0  0  0  0  0
    7.5000   -0.0220    0.0000 C   0  0  0  0  0  0  0  0  0  0  0  0
    6.7460   -1.3180    0.0000 C   0  0  0  0  0  0  0  0  0  0  0  0
    5.2460   -1.3140    0.0000 C   0  0  0  0  0  0  0  0  0  0  0  0
    7.7470   -2.4360    0.0000 C   0  0  0  0  0  0  0  0  0  0  0  0
    9.1190   -1.8300    0.0000 C   0  0  0  0  0  0  0  0  0  0  0  0
    8.9660   -0.3380    0.0000 S   0  0  0  0  0  0  0  0  0  0  0  0
  1  2  1  0  0  0  0
  2  3  1  0  0  0  0
  2  7  2  0  0  0  0
  3  4  2  0  0  0  0
  4  5  1  0  0  0  0
  5  6  2  0  0  0  0
  6  7  1  0  0  0  0
  7  8  1  0  0  0  0
  8  9  1  0  0  0  0
  9 10  1  0  0  0  0
  9 14  1  0  0  0  0
 10 11  1  0  0  0  0
 11 12  1  0  0  0  0
 12 13  2  0  0  0  0
 12 17  1  0  0  0  0
 13 14  1  0  0  0  0
 13 15  1  0  0  0  0
 15 16  2  0  0  0  0
 16 17  1  0  0  0  0
M  END
>  <Activity>
INACTIVE

>  <ActivitySource>
Koeck_2014

>  <Name>
Ticlodipine

>  <standard_inchi>
InChI=1S/C14H14ClNS/c15-13-4-2-1-3-11(13)9-16-7-5-14-12(10-16)6-8-17-14/h1-4,6,8H,5,7,9-10H2

>  <standard_inchi_key>
PHWBOXQYWZNQIN-UHFFFAOYSA-N

>  <Class>
0

$$$$

  MOE2013           2D

 22 23  0  0  1  0  0  0  0  0999 V2000
    0.0000    0.0000    0.0000 C   0  0  0  0  0  0  0  0  0  0  0  0
   -0.7470   -1.3010    0.0000 N   0  0  0  0  0  0  0  0  0  0  0  0
    0.0070   -2.5980    0.0000 C   0  0  0  0  0  0  0  0  0  0  0  0
   -0.7400   -3.8990    0.0000 C   0  0  0  0  0  0  0  0  0  0  0  0
    0.0130   -5.1960    0.0000 C   0  0  3  0  0  0  0  0  0  0  0  0
   -0.7330   -6.4970    0.0000 O   0  0  0  0  0  0  0  0  0  0  0  0
   -2.2330   -6.5010    0.0000 C   0  0  0  0  0  0  0  0  0  0  0  0
   -2.9800   -7.8020    0.0000 C   0  0  0  0  0  0  0  0  0  0  0  0
   -4.4800   -7.8060    0.0000 C   0  0  0  0  0  0  0  0  0  0  0  0
   -5.2330   -6.5090    0.0000 C   0  0  0  0  0  0  0  0  0  0  0  0
   -4.4860   -5.2080    0.0000 C   0  0  0  0  0  0  0  0  0  0  0  0
   -2.9870   -5.2040    0.0000 C   0  0  0  0  0  0  0  0  0  0  0  0
   -6.7330   -6.5130    0.0000 C   0  0  0  0  0  0  0  0  0  0  0  0
   -6.7370   -5.0130    0.0000 F   0  0  0  0  0  0  0  0  0  0  0  0
   -8.2330   -6.5160    0.0000 F   0  0  0  0  0  0  0  0  0  0  0  0
   -6.7290   -8.0130    0.0000 F   0  0  0  0  0  0  0  0  0  0  0  0
    1.5130   -5.1920    0.0000 C   0  0  0  0  0  0  0  0  0  0  0  0
    2.2600   -3.8910    0.0000 C   0  0  0  0  0  0  0  0  0  0  0  0
    3.7600   -3.8870    0.0000 C   0  0  0  0  0  0  0  0  0  0  0  0
    4.5130   -5.1840    0.0000 C   0  0  0  0  0  0  0  0  0  0  0  0
    3.7670   -6.4860    0.0000 C   0  0  0  0  0  0  0  0  0  0  0  0
    2.2670   -6.4890    0.0000 C   0  0  0  0  0  0  0  0  0  0  0  0
  1  2  1  0  0  0  0
  2  3  1  0  0  0  0
  3  4  1  0  0  0  0
  4  5  1  0  0  0  0
  5  6  1  0  0  0  0
  5 17  1  0  0  0  0
  6  7  1  0  0  0  0
  7  8  1  0  0  0  0
  7 12  2  0  0  0  0
  8  9  2  0  0  0  0
  9 10  1  0  0  0  0
 10 11  2  0  0  0  0
 10 13  1  0  0  0  0
 11 12  1  0  0  0  0
 13 14  1  0  0  0  0
 13 15  1  0  0  0  0
 13 16  1  0  0  0  0
 17 18  1  0  0  0  0
 17 22  2  0  0  0  0
 18 19  2  0  0  0  0
 19 20  1  0  0  0  0
 20 21  2  0  0  0  0
 21 22  1  0  0  0  0
M  END
>  <Activity>
INHIBITOR

>  <ActivitySource>
Koeck_2014

>  <Name>
Fluoxetine

>  <standard_inchi>
InChI=1S/C17H18F3NO/c1-21-12-11-16(13-5-3-2-4-6-13)22-15-9-7-14(8-10-15)17(18,19)20/h2-10,16,21H,11-12H2,1H3

>  <standard_inchi_key>
RTHCYVBBDHJXIQ-UHFFFAOYSA-N

>  <Class>
1

$$$$

  MOE2013           2D

  9  9  0  0  0  0  0  0  0  0999 V2000
    0.0000    0.0000    0.0000 O   0  0  0  0  0  0  0  0  0  0  0  0
    0.7540    1.2970    0.0000 C   0  0  0  0  0  0  0  0  0  0  0  0
    0.0080    2.5980    0.0000 C   0  0  0  0  0  0  0  0  0  0  0  0
    0.7610    3.8950    0.0000 C   0  0  0  0  0  0  0  0  0  0  0  0
    2.2610    3.8910    0.0000 N   0  0  0  0  0  0  0  0  0  0  0  0
    3.0080    2.5890    0.0000 C   0  0  0  0  0  0  0  0  0  0  0  0
    4.5080    2.5850    0.0000 O   0  0  0  0  0  0  0  0  0  0  0  0
    2.2540    1.2930    0.0000 N   0  0  0  0  0  0  0  0  0  0  0  0
   -1.4920    2.6020    0.0000 F   0  0  0  0  0  0  0  0  0  0  0  0
  1  2  2  0  0  0  0
  2  3  1  0  0  0  0
  2  8  1  0  0  0  0
  3  4  2  0  0  0  0
  3  9  1  0  0  0  0
  4  5  1  0  0  0  0
  5  6  1  0  0  0  0
  6  7  2  0  0  0  0
  6  8  1  0  0  0  0
M  END
>  <Activity>
INACTIVE

>  <ActivitySource>
Koeck_2014

>  <Name>
5-fluorouracil

>  <standard_inchi>
InChI=1S/C4H3FN2O2/c5-2-1-6-4(9)7-3(2)8/h1H,(H2,6,7,8,9)

>  <standard_inchi_key>
GHASVSINZRGABV-UHFFFAOYSA-N

>  <Class>
0

$$$$

  MOE2013           2D

 28 31  0  0  1  0  0  0  0  0999 V2000
    0.0000    0.0000    0.0000 C   0  0  0  0  0  0  0  0  0  0  0  0
    1.2890   -0.7670    0.0000 C   0  0  2  0  0  0  0  0  0  0  0  0
    2.6670   -0.1750    0.0000 C   0  0  0  0  0  0  0  0  0  0  0  0
    3.6560   -1.3030    0.0000 C   0  0  1  0  0  0  0  0  0  0  0  0
    5.1560   -1.3220    0.0000 C   0  0  2  0  0  0  0  0  0  0  0  0
    5.9230   -0.0330    0.0000 C   0  0  0  0  0  0  0  0  0  0  0  0
    7.4230   -0.0530    0.0000 C   0  0  0  0  0  0  0  0  0  0  0  0
    8.1560   -1.3620    0.0000 C   0  0  0  0  0  0  0  0  0  0  0  0
    9.6560   -1.3820    0.0000 C   0  0  0  0  0  0  0  0  0  0  0  0
   10.3890   -2.6900    0.0000 C   0  0  0  0  0  0  0  0  0  0  0  0
   11.8880   -2.7100    0.0000 O   0  0  0  0  0  0  0  0  0  0  0  0
    9.6220   -3.9790    0.0000 C   0  0  0  0  0  0  0  0  0  0  0  0
    8.1220   -3.9600    0.0000 C   0  0  0  0  0  0  0  0  0  0  0  0
    7.3890   -2.6510    0.0000 C   0  0  1  0  0  0  0  0  0  0  0  0
    6.6220   -3.9400    0.0000 C   0  0  0  0  0  0  0  0  0  0  0  0
    5.8890   -2.6310    0.0000 C   0  0  2  0  0  0  0  0  0  0  0  0
    4.3890   -2.6120    0.0000 F   0  0  0  0  0  0  0  0  0  0  0  0
    5.1220   -3.9200    0.0000 C   0  0  1  0  0  0  0  0  0  0  0  0
    5.8550   -5.2290    0.0000 O   0  0  0  0  0  0  0  0  0  0  0  0
    3.6220   -3.9010    0.0000 C   0  0  0  0  0  0  0  0  0  0  0  0
    2.8890   -2.5920    0.0000 C   0  0  1  0  0  0  0  0  0  0  0  0
    2.0130   -3.8090    0.0000 C   0  0  0  0  0  0  0  0  0  0  0  0
    1.4260   -2.2610    0.0000 C   0  0  2  0  0  0  0  0  0  0  0  0
    0.9190   -3.6720    0.0000 O   0  0  0  0  0  0  0  0  0  0  0  0
   -0.0580   -2.4760    0.0000 C   0  0  0  0  0  0  0  0  0  0  0  0
   -0.9870   -1.2980    0.0000 O   0  0  0  0  0  0  0  0  0  0  0  0
   -0.6140   -3.8690    0.0000 C   0  0  0  0  0  0  0  0  0  0  0  0
   -2.0990   -4.0840    0.0000 O   0  0  0  0  0  0  0  0  0  0  0  0
  2  1  1  6  0  0  0
  2  3  1  0  0  0  0
  2 23  1  0  0  0  0
  4  3  1  1  0  0  0
  4  5  1  0  0  0  0
  4 21  1  0  0  0  0
  5  6  1  6  0  0  0
  5 16  1  0  0  0  0
  6  7  1  0  0  0  0
  7  8  1  0  0  0  0
  8  9  2  0  0  0  0
  8 14  1  0  0  0  0
  9 10  1  0  0  0  0
 10 11  2  0  0  0  0
 10 12  1  0  0  0  0
 12 13  2  0  0  0  0
 13 14  1  0  0  0  0
 14 15  1  1  0  0  0
 14 16  1  0  0  0  0
 16 17  1  6  0  0  0
 16 18  1  0  0  0  0
 18 19  1  1  0  0  0
 18 20  1  0  0  0  0
 20 21  1  0  0  0  0
 21 22  1  1  0  0  0
 21 23  1  0  0  0  0
 23 24  1  6  0  0  0
 23 25  1  1  0  0  0
 25 26  2  0  0  0  0
 25 27  1  0  0  0  0
 27 28  1  0  0  0  0
M  END
>  <Activity>
INACTIVE

>  <ActivitySource>
Koeck_2014

>  <Name>
Dexamehtasone

>  <standard_inchi>
InChI=1S/C22H29FO5/c1-12-8-16-15-5-4-13-9-14(25)6-7-19(13,2)21(15,23)17(26)10-20(16,3)22(12,28)18(27)11-24/h6-7,9,12,15-17,24,26,28H,4-5,8,10-11H2,1-3H3/t12-,15+,16+,17+,19+,20+,21+,22+/m1/s1

>  <standard_inchi_key>
UREBDLICKHMUKA-CXSFZGCWSA-N

>  <Class>
0

$$$$

  MOE2013           2D

 36 39  0  0  1  0  0  0  0  0999 V2000
    0.0000    0.0000    0.0000 C   0  0  0  0  0  0  0  0  0  0  0  0
    0.7480   -1.3000    0.0000 O   0  0  0  0  0  0  0  0  0  0  0  0
   -0.0030   -2.5980    0.0000 C   0  0  0  0  0  0  0  0  0  0  0  0
    0.7450   -3.8980    0.0000 C   0  0  0  0  0  0  0  0  0  0  0  0
    2.2450   -3.9000    0.0000 O   0  0  0  0  0  0  0  0  0  0  0  0
   -0.0060   -5.1960    0.0000 O   0  0  0  0  0  0  0  0  0  0  0  0
    0.7420   -6.4960    0.0000 C   0  0  2  0  0  0  0  0  0  0  0  0
   -0.7580   -6.4940    0.0000 C   0  0  0  0  0  0  0  0  0  0  0  0
   -1.5060   -5.1940    0.0000 C   0  0  0  0  0  0  0  0  0  0  0  0
   -3.0060   -5.1920    0.0000 N   0  0  3  0  0  0  0  0  0  0  0  0
   -3.7580   -6.4910    0.0000 C   0  0  0  0  0  0  0  0  0  0  0  0
   -3.7550   -3.8930    0.0000 C   0  0  0  0  0  0  0  0  0  0  0  0
   -5.2550   -3.8910    0.0000 C   0  0  0  0  0  0  0  0  0  0  0  0
   -6.0030   -2.5910    0.0000 C   0  0  0  0  0  0  0  0  0  0  0  0
   -7.5030   -2.5890    0.0000 C   0  0  0  0  0  0  0  0  0  0  0  0
   -8.3830   -1.3740    0.0000 N   0  0  0  0  0  0  0  0  0  0  0  0
   -9.8100   -1.8360    0.0000 C   0  0  0  0  0  0  0  0  0  0  0  0
  -11.1090   -1.0850    0.0000 C   0  0  0  0  0  0  0  0  0  0  0  0
  -12.4090   -1.8330    0.0000 C   0  0  0  0  0  0  0  0  0  0  0  0
  -12.4100   -3.3330    0.0000 C   0  0  0  0  0  0  0  0  0  0  0  0
  -11.1120   -4.0850    0.0000 C   0  0  0  0  0  0  0  0  0  0  0  0
   -9.8120   -3.3360    0.0000 C   0  0  0  0  0  0  0  0  0  0  0  0
   -8.3860   -3.8020    0.0000 N   0  0  0  0  0  0  0  0  0  0  0  0
    2.0420   -5.7480    0.0000 C   0  0  0  0  0  0  0  0  0  0  0  0
    3.3400   -6.4990    0.0000 C   0  0  0  0  0  0  0  0  0  0  0  0
    3.3380   -7.9990    0.0000 C   0  0  0  0  0  0  0  0  0  0  0  0
    4.6360   -8.7510    0.0000 C   0  0  0  0  0  0  0  0  0  0  0  0
    4.6350  -10.2510    0.0000 C   0  0  0  0  0  0  0  0  0  0  0  0
    5.9330  -11.0020    0.0000 F   0  0  0  0  0  0  0  0  0  0  0  0
    3.3350  -10.9990    0.0000 C   0  0  0  0  0  0  0  0  0  0  0  0
    2.0370  -10.2480    0.0000 C   0  0  0  0  0  0  0  0  0  0  0  0
    2.0380   -8.7480    0.0000 C   0  0  0  0  0  0  0  0  0  0  0  0
    0.7400   -7.9960    0.0000 C   0  0  2  0  0  0  0  0  0  0  0  0
   -0.5600   -8.7440    0.0000 C   0  0  0  0  0  0  0  0  0  0  0  0
   -1.8580   -7.9930    0.0000 C   0  0  0  0  0  0  0  0  0  0  0  0
   -0.5610  -10.2440    0.0000 C   0  0  0  0  0  0  0  0  0  0  0  0
  1  2  1  0  0  0  0
  2  3  1  0  0  0  0
  3  4  1  0  0  0  0
  4  5  2  0  0  0  0
  4  6  1  0  0  0  0
  7  6  1  6  0  0  0
  7  8  1  1  0  0  0
  7 24  1  0  0  0  0
  7 33  1  0  0  0  0
  8  9  1  0  0  0  0
  9 10  1  0  0  0  0
 10 11  1  0  0  0  0
 10 12  1  0  0  0  0
 12 13  1  0  0  0  0
 13 14  1  0  0  0  0
 14 15  1  0  0  0  0
 15 16  2  0  0  0  0
 15 23  1  0  0  0  0
 16 17  1  0  0  0  0
 17 18  1  0  0  0  0
 17 22  2  0  0  0  0
 18 19  2  0  0  0  0
 19 20  1  0  0  0  0
 20 21  2  0  0  0  0
 21 22  1  0  0  0  0
 22 23  1  0  0  0  0
 24 25  1  0  0  0  0
 25 26  1  0  0  0  0
 26 27  2  0  0  0  0
 26 32  1  0  0  0  0
 27 28  1  0  0  0  0
 28 29  1  0  0  0  0
 28 30  2  0  0  0  0
 30 31  1  0  0  0  0
 31 32  2  0  0  0  0
 32 33  1  0  0  0  0
 33 34  1  6  0  0  0
 34 35  1  0  0  0  0
 34 36  1  0  0  0  0
M  END
>  <Activity>
INHIBITOR

>  <ActivitySource>
Koeck_2014

>  <Name>
Mibefradil

>  <standard_inchi>
InChI=1S/C29H38FN3O3/c1-20(2)28-23-12-11-22(30)18-21(23)13-14-29(28,36-27(34)19-35-4)15-17-33(3)16-7-10-26-31-24-8-5-6-9-25(24)32-26/h5-6,8-9,11-12,18,20,28H,7,10,13-17,19H2,1-4H3,(H,31,32)/t28-,29-/m0/s1

>  <standard_inchi_key>
HBNPJJILLOYFJU-VMPREFPWSA-N

>  <Class>
1

$$$$

  MOE2013           2D

 30 32  0  0  1  0  0  0  0  0999 V2000
    0.0000    0.0000    0.0000 C   0  0  0  0  0  0  0  0  0  0  0  0
    0.0120   -1.5000    0.0000 C   0  0  0  0  0  0  0  0  0  0  0  0
    1.3180   -2.2390    0.0000 C   0  0  0  0  0  0  0  0  0  0  0  0
   -1.2800   -2.2610    0.0000 N   0  0  0  0  0  0  0  0  0  0  0  0
   -1.4250   -3.7540    0.0000 C   0  0  0  0  0  0  0  0  0  0  0  0
   -0.3020   -4.7480    0.0000 C   0  0  0  0  0  0  0  0  0  0  0  0
    1.1210   -4.2730    0.0000 C   0  0  0  0  0  0  0  0  0  0  0  0
    2.2440   -5.2670    0.0000 C   0  0  1  0  0  0  0  0  0  0  0  0
    1.9440   -6.7370    0.0000 O   0  0  0  0  0  0  0  0  0  0  0  0
    3.6670   -4.7920    0.0000 C   0  0  0  0  0  0  0  0  0  0  0  0
    4.7900   -5.7860    0.0000 C   0  0  2  0  0  0  0  0  0  0  0  0
    4.4900   -7.2560    0.0000 O   0  0  0  0  0  0  0  0  0  0  0  0
    6.2120   -5.3110    0.0000 C   0  0  0  0  0  0  0  0  0  0  0  0
    7.3360   -6.3050    0.0000 C   0  0  0  0  0  0  0  0  0  0  0  0
    7.0360   -7.7750    0.0000 O   0  0  0  0  0  0  0  0  0  0  0  0
    8.7580   -5.8300    0.0000 O   0  0  0  0  0  0  0  0  0  0  0  0
   -2.8890   -4.0780    0.0000 C   0  0  0  0  0  0  0  0  0  0  0  0
   -3.6500   -2.7850    0.0000 C   0  0  0  0  0  0  0  0  0  0  0  0
   -5.1200   -2.4860    0.0000 C   0  0  0  0  0  0  0  0  0  0  0  0
   -5.5950   -1.0630    0.0000 C   0  0  0  0  0  0  0  0  0  0  0  0
   -4.6010    0.0600    0.0000 C   0  0  0  0  0  0  0  0  0  0  0  0
   -3.1310   -0.2390    0.0000 C   0  0  0  0  0  0  0  0  0  0  0  0
   -2.6560   -1.6620    0.0000 C   0  0  0  0  0  0  0  0  0  0  0  0
   -3.4880   -5.4530    0.0000 C   0  0  0  0  0  0  0  0  0  0  0  0
   -2.5960   -6.6590    0.0000 C   0  0  0  0  0  0  0  0  0  0  0  0
   -3.1950   -8.0350    0.0000 C   0  0  0  0  0  0  0  0  0  0  0  0
   -4.6850   -8.2040    0.0000 C   0  0  0  0  0  0  0  0  0  0  0  0
   -5.2840   -9.5790    0.0000 F   0  0  0  0  0  0  0  0  0  0  0  0
   -5.5770   -6.9980    0.0000 C   0  0  0  0  0  0  0  0  0  0  0  0
   -4.9780   -5.6220    0.0000 C   0  0  0  0  0  0  0  0  0  0  0  0
  1  2  1  0  0  0  0
  2  3  1  0  0  0  0
  2  4  1  0  0  0  0
  4  5  1  0  0  0  0
  4 23  1  0  0  0  0
  5  6  1  0  0  0  0
  5 17  2  0  0  0  0
  6  7  2  0  0  0  0
  7  8  1  0  0  0  0
  8  9  1  6  0  0  0
  8 10  1  0  0  0  0
 10 11  1  0  0  0  0
 11 12  1  1  0  0  0
 11 13  1  0  0  0  0
 13 14  1  0  0  0  0
 14 15  1  0  0  0  0
 14 16  2  0  0  0  0
 17 18  1  0  0  0  0
 17 24  1  0  0  0  0
 18 19  1  0  0  0  0
 18 23  2  0  0  0  0
 19 20  2  0  0  0  0
 20 21  1  0  0  0  0
 21 22  2  0  0  0  0
 22 23  1  0  0  0  0
 24 25  1  0  0  0  0
 24 30  2  0  0  0  0
 25 26  2  0  0  0  0
 26 27  1  0  0  0  0
 27 28  1  0  0  0  0
 27 29  2  0  0  0  0
 29 30  1  0  0  0  0
M  END
>  <Activity>
INHIBITOR

>  <ActivitySource>
Koeck_2014

>  <Name>
Fluvastatin

>  <standard_inchi>
InChI=1S/C24H26FNO4/c1-15(2)26-21-6-4-3-5-20(21)24(16-7-9-17(25)10-8-16)22(26)12-11-18(27)13-19(28)14-23(29)30/h3-12,15,18-19,27-28H,13-14H2,1-2H3,(H,29,30)/b12-11+/t18-,19+/m1/s1

>  <standard_inchi_key>
FJLGEFLZQAZZCD-VVZAMHAXSA-N

>  <Class>
1

$$$$

  MOE2013           2D

 22 23  0  0  0  0  0  0  0  0999 V2000
    0.0000    0.0000    0.0000 C   0  0  0  0  0  0  0  0  0  0  0  0
   -1.4160    0.4960    0.0000 C   0  0  0  0  0  0  0  0  0  0  0  0
   -2.5530   -0.4810    0.0000 O   0  0  0  0  0  0  0  0  0  0  0  0
   -3.9690    0.0150    0.0000 C   0  0  0  0  0  0  0  0  0  0  0  0
   -4.2470    1.4890    0.0000 O   0  0  0  0  0  0  0  0  0  0  0  0
   -5.1060   -0.9630    0.0000 N   0  0  0  0  0  0  0  0  0  0  0  0
   -6.5220   -0.4670    0.0000 C   0  0  0  0  0  0  0  0  0  0  0  0
   -6.8000    1.0070    0.0000 C   0  0  0  0  0  0  0  0  0  0  0  0
   -8.2150    1.5040    0.0000 C   0  0  0  0  0  0  0  0  0  0  0  0
   -9.3530    0.5260    0.0000 C   0  0  0  0  0  0  0  0  0  0  0  0
  -10.7680    1.0220    0.0000 N   0  0  0  0  0  0  0  0  0  0  0  0
  -11.9060    0.0440    0.0000 C   0  0  0  0  0  0  0  0  0  0  0  0
  -13.3210    0.5410    0.0000 C   0  0  0  0  0  0  0  0  0  0  0  0
  -13.5990    2.0150    0.0000 C   0  0  0  0  0  0  0  0  0  0  0  0
  -15.0150    2.5110    0.0000 C   0  0  0  0  0  0  0  0  0  0  0  0
  -16.1520    1.5330    0.0000 C   0  0  0  0  0  0  0  0  0  0  0  0
  -17.5680    2.0300    0.0000 F   0  0  0  0  0  0  0  0  0  0  0  0
  -15.8740    0.0590    0.0000 C   0  0  0  0  0  0  0  0  0  0  0  0
  -14.4590   -0.4370    0.0000 C   0  0  0  0  0  0  0  0  0  0  0  0
   -9.0750   -0.9480    0.0000 N   0  0  0  0  0  0  0  0  0  0  0  0
   -7.6590   -1.4440    0.0000 C   0  0  0  0  0  0  0  0  0  0  0  0
   -7.3810   -2.9180    0.0000 N   0  0  0  0  0  0  0  0  0  0  0  0
  1  2  1  0  0  0  0
  2  3  1  0  0  0  0
  3  4  1  0  0  0  0
  4  5  2  0  0  0  0
  4  6  1  0  0  0  0
  6  7  1  0  0  0  0
  7  8  1  0  0  0  0
  7 21  2  0  0  0  0
  8  9  2  0  0  0  0
  9 10  1  0  0  0  0
 10 11  1  0  0  0  0
 10 20  2  0  0  0  0
 11 12  1  0  0  0  0
 12 13  1  0  0  0  0
 13 14  1  0  0  0  0
 13 19  2  0  0  0  0
 14 15  2  0  0  0  0
 15 16  1  0  0  0  0
 16 17  1  0  0  0  0
 16 18  2  0  0  0  0
 18 19  1  0  0  0  0
 20 21  1  0  0  0  0
 21 22  1  0  0  0  0
M  END
>  <Activity>
INACTIVE

>  <ActivitySource>
Koeck_2014

>  <Name>
Flupirtine

>  <standard_inchi>
InChI=1S/C15H17FN4O2/c1-2-22-15(21)19-12-7-8-13(20-14(12)17)18-9-10-3-5-11(16)6-4-10/h3-8H,2,9H2,1H3,(H,19,21)(H3,17,18,20)

>  <standard_inchi_key>
JUUFBMODXQKSTD-UHFFFAOYSA-N

>  <Class>
0

$$$$

  MOE2013           2D

 15 15  0  0  0  0  0  0  0  0999 V2000
    0.0000    0.0000    0.0000 N   0  0  0  0  0  0  0  0  0  0  0  0
   -1.2980    0.7520    0.0000 C   0  0  0  0  0  0  0  0  0  0  0  0
   -1.2950    2.2520    0.0000 N   0  0  0  0  0  0  0  0  0  0  0  0
   -2.5980    0.0040    0.0000 N   0  0  0  0  0  0  0  0  0  0  0  0
   -3.8960    0.7560    0.0000 C   0  0  0  0  0  0  0  0  0  0  0  0
   -3.8940    2.2560    0.0000 N   0  0  0  0  0  0  0  0  0  0  0  0
   -5.1960    0.0080    0.0000 N   0  0  0  0  0  0  0  0  0  0  0  0
   -6.4940    0.7610    0.0000 C   0  0  0  0  0  0  0  0  0  0  0  0
   -7.7940    0.0130    0.0000 C   0  0  0  0  0  0  0  0  0  0  0  0
   -9.0920    0.7650    0.0000 C   0  0  0  0  0  0  0  0  0  0  0  0
   -9.0900    2.2650    0.0000 C   0  0  0  0  0  0  0  0  0  0  0  0
  -10.3870    3.0170    0.0000 C   0  0  0  0  0  0  0  0  0  0  0  0
  -11.6880    2.2690    0.0000 C   0  0  0  0  0  0  0  0  0  0  0  0
  -11.6900    0.7690    0.0000 C   0  0  0  0  0  0  0  0  0  0  0  0
  -10.3920    0.0170    0.0000 C   0  0  0  0  0  0  0  0  0  0  0  0
  1  2  1  0  0  0  0
  2  3  1  0  0  0  0
  2  4  2  3  0  0  0
  4  5  1  0  0  0  0
  5  6  1  0  0  0  0
  5  7  2  0  0  0  0
  7  8  1  0  0  0  0
  8  9  1  0  0  0  0
  9 10  1  0  0  0  0
 10 11  1  0  0  0  0
 10 15  2  0  0  0  0
 11 12  2  0  0  0  0
 12 13  1  0  0  0  0
 13 14  2  0  0  0  0
 14 15  1  0  0  0  0
M  END
>  <Activity>
INACTIVE

>  <ActivitySource>
Koeck_2014

>  <Name>
Phenformin

>  <standard_inchi>
InChI=1S/C10H15N5/c11-9(12)15-10(13)14-7-6-8-4-2-1-3-5-8/h1-5H,6-7H2,(H6,11,12,13,14,15)

>  <standard_inchi_key>
ICFJFFQQTFMIBG-UHFFFAOYSA-N

>  <Class>
0

$$$$

  MOE2013           2D

  9  8  0  0  0  0  0  0  0  0999 V2000
    0.0000    0.0000    0.0000 C   0  0  0  0  0  0  0  0  0  0  0  0
   -1.3000    0.7470    0.0000 N   0  0  0  0  0  0  0  0  0  0  0  0
   -1.3040    2.2470    0.0000 C   0  0  0  0  0  0  0  0  0  0  0  0
   -2.5980   -0.0050    0.0000 C   0  0  0  0  0  0  0  0  0  0  0  0
   -2.5950   -1.5050    0.0000 N   0  0  0  0  0  0  0  0  0  0  0  0
   -3.8990    0.7420    0.0000 N   0  0  0  0  0  0  0  0  0  0  0  0
   -5.1960   -0.0100    0.0000 C   0  0  0  0  0  0  0  0  0  0  0  0
   -6.4970    0.7370    0.0000 N   0  0  0  0  0  0  0  0  0  0  0  0
   -5.1930   -1.5100    0.0000 N   0  0  0  0  0  0  0  0  0  0  0  0
  1  2  1  0  0  0  0
  2  3  1  0  0  0  0
  2  4  1  0  0  0  0
  4  5  2  0  0  0  0
  4  6  1  0  0  0  0
  6  7  1  0  0  0  0
  7  8  1  0  0  0  0
  7  9  2  0  0  0  0
M  END
>  <Activity>
INACTIVE

>  <ActivitySource>
Koeck_2014

>  <Name>
Metformin

>  <standard_inchi>
InChI=1S/C4H11N5/c1-9(2)4(7)8-3(5)6/h1-2H3,(H5,5,6,7,8)

>  <standard_inchi_key>
XZWYZXLIPXDOLR-UHFFFAOYSA-N

>  <Class>
0

$$$$

  MOE2013           2D

 20 22  0  0  0  0  0  0  0  0999 V2000
    0.0000    0.0000    0.0000 C   0  0  0  0  0  0  0  0  0  0  0  0
   -1.1180   -1.0000    0.0000 N   0  0  0  0  0  0  0  0  0  0  0  0
   -2.5430   -0.5320    0.0000 C   0  0  0  0  0  0  0  0  0  0  0  0
   -3.6610   -1.5320    0.0000 C   0  0  0  0  0  0  0  0  0  0  0  0
   -5.0860   -1.0640    0.0000 C   0  0  0  0  0  0  0  0  0  0  0  0
   -6.2040   -2.0640    0.0000 C   0  0  0  0  0  0  0  0  0  0  0  0
   -7.5900   -1.4910    0.0000 C   0  0  0  0  0  0  0  0  0  0  0  0
   -7.5630    0.0080    0.0000 C   0  0  0  0  0  0  0  0  0  0  0  0
   -8.8490    0.7820    0.0000 C   0  0  0  0  0  0  0  0  0  0  0  0
  -10.1610    0.0560    0.0000 C   0  0  0  0  0  0  0  0  0  0  0  0
  -10.1880   -1.4440    0.0000 C   0  0  0  0  0  0  0  0  0  0  0  0
   -8.9030   -2.2180    0.0000 C   0  0  0  0  0  0  0  0  0  0  0  0
   -9.1540   -3.6960    0.0000 C   0  0  0  0  0  0  0  0  0  0  0  0
   -8.1550   -4.8150    0.0000 C   0  0  0  0  0  0  0  0  0  0  0  0
   -6.6570   -4.7290    0.0000 C   0  0  0  0  0  0  0  0  0  0  0  0
   -6.0310   -6.0920    0.0000 C   0  0  0  0  0  0  0  0  0  0  0  0
   -4.5370   -6.2320    0.0000 C   0  0  0  0  0  0  0  0  0  0  0  0
   -3.6700   -5.0080    0.0000 C   0  0  0  0  0  0  0  0  0  0  0  0
   -4.2960   -3.6450    0.0000 C   0  0  0  0  0  0  0  0  0  0  0  0
   -5.7890   -3.5050    0.0000 C   0  0  0  0  0  0  0  0  0  0  0  0
  1  2  1  0  0  0  0
  2  3  1  0  0  0  0
  3  4  1  0  0  0  0
  4  5  1  0  0  0  0
  5  6  2  3  0  0  0
  6  7  1  0  0  0  0
  6 20  1  0  0  0  0
  7  8  1  0  0  0  0
  7 12  2  0  0  0  0
  8  9  2  0  0  0  0
  9 10  1  0  0  0  0
 10 11  2  0  0  0  0
 11 12  1  0  0  0  0
 12 13  1  0  0  0  0
 13 14  1  0  0  0  0
 14 15  1  0  0  0  0
 15 16  1  0  0  0  0
 15 20  2  0  0  0  0
 16 17  2  0  0  0  0
 17 18  1  0  0  0  0
 18 19  2  0  0  0  0
 19 20  1  0  0  0  0
M  END
>  <Activity>
INHIBITOR

>  <ActivitySource>
Koeck_2014

>  <Name>
Nortriptyline

>  <standard_inchi>
InChI=1S/C19H21N/c1-20-14-6-11-19-17-9-4-2-7-15(17)12-13-16-8-3-5-10-18(16)19/h2-5,7-11,20H,6,12-14H2,1H3

>  <standard_inchi_key>
PHVGLTMQBUFIQQ-UHFFFAOYSA-N

>  <Class>
1

$$$$

  MOE2013           2D

 20 22  0  0  0  0  0  0  0  0999 V2000
    0.0000    0.0000    0.0000 C   0  0  0  0  0  0  0  0  0  0  0  0
   -1.1180   -1.0000    0.0000 N   0  0  0  0  0  0  0  0  0  0  0  0
   -2.5430   -0.5320    0.0000 C   0  0  0  0  0  0  0  0  0  0  0  0
   -3.6610   -1.5320    0.0000 C   0  0  0  0  0  0  0  0  0  0  0  0
   -5.0860   -1.0640    0.0000 C   0  0  0  0  0  0  0  0  0  0  0  0
   -6.2040   -2.0640    0.0000 N   0  0  0  0  0  0  0  0  0  0  0  0
   -7.5900   -1.4910    0.0000 C   0  0  0  0  0  0  0  0  0  0  0  0
   -7.5630    0.0080    0.0000 C   0  0  0  0  0  0  0  0  0  0  0  0
   -8.8490    0.7820    0.0000 C   0  0  0  0  0  0  0  0  0  0  0  0
  -10.1610    0.0560    0.0000 C   0  0  0  0  0  0  0  0  0  0  0  0
  -10.1880   -1.4440    0.0000 C   0  0  0  0  0  0  0  0  0  0  0  0
   -8.9030   -2.2180    0.0000 C   0  0  0  0  0  0  0  0  0  0  0  0
   -9.1540   -3.6960    0.0000 C   0  0  0  0  0  0  0  0  0  0  0  0
   -8.1550   -4.8150    0.0000 C   0  0  0  0  0  0  0  0  0  0  0  0
   -6.6570   -4.7290    0.0000 C   0  0  0  0  0  0  0  0  0  0  0  0
   -6.0310   -6.0920    0.0000 C   0  0  0  0  0  0  0  0  0  0  0  0
   -4.5370   -6.2320    0.0000 C   0  0  0  0  0  0  0  0  0  0  0  0
   -3.6700   -5.0080    0.0000 C   0  0  0  0  0  0  0  0  0  0  0  0
   -4.2960   -3.6450    0.0000 C   0  0  0  0  0  0  0  0  0  0  0  0
   -5.7890   -3.5050    0.0000 C   0  0  0  0  0  0  0  0  0  0  0  0
  1  2  1  0  0  0  0
  2  3  1  0  0  0  0
  3  4  1  0  0  0  0
  4  5  1  0  0  0  0
  5  6  1  0  0  0  0
  6  7  1  0  0  0  0
  6 20  1  0  0  0  0
  7  8  1  0  0  0  0
  7 12  2  0  0  0  0
  8  9  2  0  0  0  0
  9 10  1  0  0  0  0
 10 11  2  0  0  0  0
 11 12  1  0  0  0  0
 12 13  1  0  0  0  0
 13 14  1  0  0  0  0
 14 15  1  0  0  0  0
 15 16  1  0  0  0  0
 15 20  2  0  0  0  0
 16 17  2  0  0  0  0
 17 18  1  0  0  0  0
 18 19  2  0  0  0  0
 19 20  1  0  0  0  0
M  END
>  <Activity>
INACTIVE

>  <ActivitySource>
Koeck_2014

>  <Name>
Desipramine

>  <standard_inchi>
InChI=1S/C18H22N2/c1-19-13-6-14-20-17-9-4-2-7-15(17)11-12-16-8-3-5-10-18(16)20/h2-5,7-10,19H,6,11-14H2,1H3

>  <standard_inchi_key>
HCYAFALTSJYZDH-UHFFFAOYSA-N

>  <Class>
0

$$$$

  MOE2013           2D

 26 27  0  0  1  0  0  0  0  0999 V2000
    0.0000    0.0000    0.0000 C   0  0  0  0  0  0  0  0  0  0  0  0
   -0.7600    1.2930    0.0000 C   0  0  0  0  0  0  0  0  0  0  0  0
   -0.0210    2.5980    0.0000 N   0  0  0  0  0  0  0  0  0  0  0  0
    1.4790    2.6100    0.0000 C   0  0  0  0  0  0  0  0  0  0  0  0
    2.2190    3.9150    0.0000 C   0  0  0  0  0  0  0  0  0  0  0  0
   -0.7810    3.8910    0.0000 C   0  0  0  0  0  0  0  0  0  0  0  0
   -2.2810    3.8790    0.0000 C   0  0  0  0  0  0  0  0  0  0  0  0
   -3.7810    3.8670    0.0000 C   0  0  0  0  0  0  0  0  0  0  0  0
   -5.2810    3.8550    0.0000 C   0  0  0  0  0  0  0  0  0  0  0  0
   -6.0410    5.1480    0.0000 O   0  0  0  0  0  0  0  0  0  0  0  0
   -7.5410    5.1360    0.0000 C   0  0  0  0  0  0  0  0  0  0  0  0
   -8.2810    3.8320    0.0000 O   0  0  0  0  0  0  0  0  0  0  0  0
   -8.3010    6.4300    0.0000 C   0  0  3  0  0  0  0  0  0  0  0  0
   -7.0080    7.1900    0.0000 O   0  0  0  0  0  0  0  0  0  0  0  0
   -9.5940    5.6690    0.0000 C   0  0  0  0  0  0  0  0  0  0  0  0
  -10.8990    6.4090    0.0000 C   0  0  0  0  0  0  0  0  0  0  0  0
  -12.1920    5.6490    0.0000 C   0  0  0  0  0  0  0  0  0  0  0  0
  -12.1800    4.1490    0.0000 C   0  0  0  0  0  0  0  0  0  0  0  0
  -10.8750    3.4090    0.0000 C   0  0  0  0  0  0  0  0  0  0  0  0
   -9.5820    4.1690    0.0000 C   0  0  0  0  0  0  0  0  0  0  0  0
   -9.0620    7.7230    0.0000 C   0  0  0  0  0  0  0  0  0  0  0  0
  -10.5610    7.7110    0.0000 C   0  0  0  0  0  0  0  0  0  0  0  0
  -11.3220    9.0040    0.0000 C   0  0  0  0  0  0  0  0  0  0  0  0
  -10.5820   10.3090    0.0000 C   0  0  0  0  0  0  0  0  0  0  0  0
   -9.0820   10.3210    0.0000 C   0  0  0  0  0  0  0  0  0  0  0  0
   -8.3220    9.0280    0.0000 C   0  0  0  0  0  0  0  0  0  0  0  0
  1  2  1  0  0  0  0
  2  3  1  0  0  0  0
  3  4  1  0  0  0  0
  3  6  1  0  0  0  0
  4  5  1  0  0  0  0
  6  7  1  0  0  0  0
  7  8  3  0  0  0  0
  8  9  1  0  0  0  0
  9 10  1  0  0  0  0
 10 11  1  0  0  0  0
 11 12  2  0  0  0  0
 11 13  1  0  0  0  0
 13 14  1  0  0  0  0
 13 15  1  0  0  0  0
 13 21  1  0  0  0  0
 15 16  1  0  0  0  0
 15 20  1  0  0  0  0
 16 17  1  0  0  0  0
 17 18  1  0  0  0  0
 18 19  1  0  0  0  0
 19 20  1  0  0  0  0
 21 22  1  0  0  0  0
 21 26  2  0  0  0  0
 22 23  2  0  0  0  0
 23 24  1  0  0  0  0
 24 25  2  0  0  0  0
 25 26  1  0  0  0  0
M  END
>  <Activity>
INHIBITOR

>  <ActivitySource>
Koeck_2014

>  <Name>
Oxybutynin

>  <standard_inchi>
InChI=1S/C22H31NO3/c1-3-23(4-2)17-11-12-18-26-21(24)22(25,19-13-7-5-8-14-19)20-15-9-6-10-16-20/h5,7-8,13-14,20,25H,3-4,6,9-10,15-18H2,1-2H3

>  <standard_inchi_key>
XIQVNETUBQGFHX-UHFFFAOYSA-N

>  <Class>
1

$$$$

  MOE2013           2D

 13 13  0  0  0  0  0  0  0  0999 V2000
    0.0000    0.0000    0.0000 C   0  0  0  0  0  0  0  0  0  0  0  0
   -0.7480    1.3000    0.0000 C   0  0  0  0  0  0  0  0  0  0  0  0
    0.0030    2.5980    0.0000 O   0  0  0  0  0  0  0  0  0  0  0  0
   -2.2480    1.3020    0.0000 O   0  0  0  0  0  0  0  0  0  0  0  0
   -2.9970    2.6020    0.0000 C   0  0  0  0  0  0  0  0  0  0  0  0
   -2.2460    3.9000    0.0000 C   0  0  0  0  0  0  0  0  0  0  0  0
   -2.9940    5.2000    0.0000 C   0  0  0  0  0  0  0  0  0  0  0  0
   -4.4940    5.2010    0.0000 C   0  0  0  0  0  0  0  0  0  0  0  0
   -5.2460    3.9030    0.0000 C   0  0  0  0  0  0  0  0  0  0  0  0
   -4.4970    2.6030    0.0000 C   0  0  0  0  0  0  0  0  0  0  0  0
   -5.2480    1.3050    0.0000 C   0  0  0  0  0  0  0  0  0  0  0  0
   -4.5000    0.0050    0.0000 O   0  0  0  0  0  0  0  0  0  0  0  0
   -6.7480    1.3070    0.0000 O   0  0  0  0  0  0  0  0  0  0  0  0
  1  2  1  0  0  0  0
  2  3  2  0  0  0  0
  2  4  1  0  0  0  0
  4  5  1  0  0  0  0
  5  6  1  0  0  0  0
  5 10  2  0  0  0  0
  6  7  2  0  0  0  0
  7  8  1  0  0  0  0
  8  9  2  0  0  0  0
  9 10  1  0  0  0  0
 10 11  1  0  0  0  0
 11 12  1  0  0  0  0
 11 13  2  0  0  0  0
M  END
>  <Activity>
INACTIVE

>  <ActivitySource>
Koeck_2014

>  <Name>
Aspirin

>  <standard_inchi>
InChI=1S/C9H8O4/c1-6(10)13-8-5-3-2-4-7(8)9(11)12/h2-5H,1H3,(H,11,12)

>  <standard_inchi_key>
BSYNRYMUTXBXSQ-UHFFFAOYSA-N

>  <Class>
0

$$$$

  MOE2013           2D

 25 26  0  0  0  0  0  0  0  0999 V2000
    0.0000    0.0000    0.0000 C   0  0  0  0  0  0  0  0  0  0  0  0
    1.4100   -0.5120    0.0000 O   0  0  0  0  0  0  0  0  0  0  0  0
    2.5580    0.4530    0.0000 C   0  0  0  0  0  0  0  0  0  0  0  0
    2.2960    1.9300    0.0000 O   0  0  0  0  0  0  0  0  0  0  0  0
    3.9680   -0.0580    0.0000 C   0  0  0  0  0  0  0  0  0  0  0  0
    3.9700   -1.5580    0.0000 C   0  0  0  0  0  0  0  0  0  0  0  0
    2.6710   -2.3100    0.0000 C   0  0  0  0  0  0  0  0  0  0  0  0
    5.2690   -2.3070    0.0000 N   0  0  0  0  0  0  0  0  0  0  0  0
    6.5680   -1.5560    0.0000 C   0  0  0  0  0  0  0  0  0  0  0  0
    7.8670   -2.3050    0.0000 C   0  0  0  0  0  0  0  0  0  0  0  0
    6.5660   -0.0560    0.0000 C   0  0  0  0  0  0  0  0  0  0  0  0
    5.2670    0.6930    0.0000 C   0  0  0  0  0  0  0  0  0  0  0  0
    4.7520    2.1020    0.0000 C   0  0  0  0  0  0  0  0  0  0  0  0
    3.2750    2.3610    0.0000 C   0  0  0  0  0  0  0  0  0  0  0  0
    2.7610    3.7700    0.0000 C   0  0  0  0  0  0  0  0  0  0  0  0
    3.7240    4.9200    0.0000 C   0  0  0  0  0  0  0  0  0  0  0  0
    5.2010    4.6610    0.0000 C   0  0  0  0  0  0  0  0  0  0  0  0
    5.7160    3.2520    0.0000 C   0  0  0  0  0  0  0  0  0  0  0  0
    7.1260    2.7400    0.0000 N   0  3  0  0  0  0  0  0  0  0  0  0
    7.3870    1.2630    0.0000 O   0  5  0  0  0  0  0  0  0  0  0  0
    8.2740    3.7050    0.0000 O   0  0  0  0  0  0  0  0  0  0  0  0
    7.8650    0.6950    0.0000 C   0  0  0  0  0  0  0  0  0  0  0  0
    7.8630    2.1950    0.0000 O   0  0  0  0  0  0  0  0  0  0  0  0
    9.1640   -0.0540    0.0000 O   0  0  0  0  0  0  0  0  0  0  0  0
   10.4630    0.6970    0.0000 C   0  0  0  0  0  0  0  0  0  0  0  0
  1  2  1  0  0  0  0
  2  3  1  0  0  0  0
  3  4  2  0  0  0  0
  3  5  1  0  0  0  0
  5  6  2  0  0  0  0
  5 12  1  0  0  0  0
  6  7  1  0  0  0  0
  6  8  1  0  0  0  0
  8  9  1  0  0  0  0
  9 10  1  0  0  0  0
  9 11  2  0  0  0  0
 11 12  1  0  0  0  0
 11 22  1  0  0  0  0
 12 13  1  0  0  0  0
 13 14  1  0  0  0  0
 13 18  2  0  0  0  0
 14 15  2  0  0  0  0
 15 16  1  0  0  0  0
 16 17  2  0  0  0  0
 17 18  1  0  0  0  0
 18 19  1  0  0  0  0
 19 20  1  0  0  0  0
 19 21  2  0  0  0  0
 22 23  2  0  0  0  0
 22 24  1  0  0  0  0
 24 25  1  0  0  0  0
M  CHG  1  19   1
M  CHG  1  20  -1
M  END
>  <Activity>
INACTIVE

>  <ActivitySource>
Koeck_2014

>  <Name>
Nifedipine

>  <standard_inchi>
InChI=1S/C17H18N2O6/c1-9-13(16(20)24-3)15(14(10(2)18-9)17(21)25-4)11-7-5-6-8-12(11)19(22)23/h5-8,15,18H,1-4H3

>  <standard_inchi_key>
HYIMSNHJOBLJNT-UHFFFAOYSA-N

>  <Class>
0

$$$$

  MOE2013           2D

 19 20  0  0  0  0  0  0  0  0999 V2000
    0.0000    0.0000    0.0000 C   0  0  0  0  0  0  0  0  0  0  0  0
    0.7580   -1.2940    0.0000 N   0  0  0  0  0  0  0  0  0  0  0  0
    0.0170   -2.5980    0.0000 C   0  0  0  0  0  0  0  0  0  0  0  0
    2.2580   -1.2850    0.0000 C   0  0  0  0  0  0  0  0  0  0  0  0
    3.0000    0.0190    0.0000 C   0  0  0  0  0  0  0  0  0  0  0  0
    4.5000    0.0290    0.0000 O   0  0  0  0  0  0  0  0  0  0  0  0
    5.2420    1.3330    0.0000 C   0  0  0  0  0  0  0  0  0  0  0  0
    6.7420    1.3420    0.0000 C   0  0  0  0  0  0  0  0  0  0  0  0
    7.4830    2.6460    0.0000 C   0  0  0  0  0  0  0  0  0  0  0  0
    8.9830    2.6560    0.0000 C   0  0  0  0  0  0  0  0  0  0  0  0
    9.7420    1.3620    0.0000 C   0  0  0  0  0  0  0  0  0  0  0  0
    9.0000    0.0580    0.0000 C   0  0  0  0  0  0  0  0  0  0  0  0
    7.5000    0.0480    0.0000 C   0  0  0  0  0  0  0  0  0  0  0  0
    4.4830    2.6270    0.0000 C   0  0  0  0  0  0  0  0  0  0  0  0
    5.2250    3.9310    0.0000 C   0  0  0  0  0  0  0  0  0  0  0  0
    4.4660    5.2250    0.0000 C   0  0  0  0  0  0  0  0  0  0  0  0
    2.9670    5.2150    0.0000 C   0  0  0  0  0  0  0  0  0  0  0  0
    2.2250    3.9120    0.0000 C   0  0  0  0  0  0  0  0  0  0  0  0
    2.9830    2.6170    0.0000 C   0  0  0  0  0  0  0  0  0  0  0  0
  1  2  1  0  0  0  0
  2  3  1  0  0  0  0
  2  4  1  0  0  0  0
  4  5  1  0  0  0  0
  5  6  1  0  0  0  0
  6  7  1  0  0  0  0
  7  8  1  0  0  0  0
  7 14  1  0  0  0  0
  8  9  1  0  0  0  0
  8 13  2  0  0  0  0
  9 10  2  0  0  0  0
 10 11  1  0  0  0  0
 11 12  2  0  0  0  0
 12 13  1  0  0  0  0
 14 15  1  0  0  0  0
 14 19  2  0  0  0  0
 15 16  2  0  0  0  0
 16 17  1  0  0  0  0
 17 18  2  0  0  0  0
 18 19  1  0  0  0  0
M  END
>  <Activity>
INACTIVE

>  <ActivitySource>
Koeck_2014

>  <Name>
Diphenhydramine

>  <standard_inchi>
InChI=1S/C17H21NO/c1-18(2)13-14-19-17(15-9-5-3-6-10-15)16-11-7-4-8-12-16/h3-12,17H,13-14H2,1-2H3

>  <standard_inchi_key>
ZZVUWRFHKOJYTH-UHFFFAOYSA-N

>  <Class>
0

$$$$

  MOE2013           2D

 21 22  0  0  0  0  0  0  0  0999 V2000
    0.0000    0.0000    0.0000 C   0  0  0  0  0  0  0  0  0  0  0  0
    1.2960   -0.7550    0.0000 O   0  0  0  0  0  0  0  0  0  0  0  0
    1.2910   -2.2550    0.0000 C   0  0  0  0  0  0  0  0  0  0  0  0
   -0.0110   -3.0000    0.0000 C   0  0  0  0  0  0  0  0  0  0  0  0
   -0.0160   -4.5000    0.0000 C   0  0  0  0  0  0  0  0  0  0  0  0
   -1.3180   -5.2450    0.0000 C   0  0  0  0  0  0  0  0  0  0  0  0
   -2.6140   -4.4910    0.0000 C   0  0  0  0  0  0  0  0  0  0  0  0
   -2.6090   -2.9910    0.0000 C   0  0  0  0  0  0  0  0  0  0  0  0
   -3.9050   -2.2360    0.0000 N   0  0  0  0  0  0  0  0  0  0  0  0
   -5.2070   -2.9810    0.0000 C   0  0  0  0  0  0  0  0  0  0  0  0
   -6.5030   -2.2270    0.0000 N   0  0  0  0  0  0  0  0  0  0  0  0
   -5.2120   -4.4810    0.0000 N   0  0  0  0  0  0  0  0  0  0  0  0
   -3.9160   -5.2360    0.0000 C   0  0  0  0  0  0  0  0  0  0  0  0
   -3.9210   -6.7360    0.0000 N   0  0  0  0  0  0  0  0  0  0  0  0
    1.2800   -5.2550    0.0000 C   0  0  0  0  0  0  0  0  0  0  0  0
    2.5820   -4.5090    0.0000 C   0  0  0  0  0  0  0  0  0  0  0  0
    3.8780   -5.2640    0.0000 O   0  0  0  0  0  0  0  0  0  0  0  0
    3.8730   -6.7640    0.0000 C   0  0  0  0  0  0  0  0  0  0  0  0
    2.5870   -3.0090    0.0000 C   0  0  0  0  0  0  0  0  0  0  0  0
    3.8890   -2.2640    0.0000 O   0  0  0  0  0  0  0  0  0  0  0  0
    5.1850   -3.0190    0.0000 C   0  0  0  0  0  0  0  0  0  0  0  0
  1  2  1  0  0  0  0
  2  3  1  0  0  0  0
  3  4  1  0  0  0  0
  3 19  2  0  0  0  0
  4  5  2  0  0  0  0
  5  6  1  0  0  0  0
  5 15  1  0  0  0  0
  6  7  1  0  0  0  0
  7  8  1  0  0  0  0
  7 13  2  0  0  0  0
  8  9  2  0  0  0  0
  9 10  1  0  0  0  0
 10 11  1  0  0  0  0
 10 12  2  0  0  0  0
 12 13  1  0  0  0  0
 13 14  1  0  0  0  0
 15 16  2  0  0  0  0
 16 17  1  0  0  0  0
 16 19  1  0  0  0  0
 17 18  1  0  0  0  0
 19 20  1  0  0  0  0
 20 21  1  0  0  0  0
M  END
>  <Activity>
INACTIVE

>  <ActivitySource>
Koeck_2014

>  <Name>
Trimethoprim

>  <standard_inchi>
InChI=1S/C14H18N4O3/c1-19-10-5-8(6-11(20-2)12(10)21-3)4-9-7-17-14(16)18-13(9)15/h5-7H,4H2,1-3H3,(H4,15,16,17,18)

>  <standard_inchi_key>
IEDVJHCEMCRBQM-UHFFFAOYSA-N

>  <Class>
0

$$$$

  MOE2013           2D

 24 24  0  0  0  0  0  0  0  0999 V2000
    0.0000    0.0000    0.0000 C   0  0  0  0  0  0  0  0  0  0  0  0
    0.7600    1.2940    0.0000 O   0  0  0  0  0  0  0  0  0  0  0  0
    2.2590    1.2830    0.0000 C   0  0  0  0  0  0  0  0  0  0  0  0
    3.0000   -0.0220    0.0000 C   0  0  0  0  0  0  0  0  0  0  0  0
    4.5000   -0.0330    0.0000 C   0  0  0  0  0  0  0  0  0  0  0  0
    5.2400   -1.3370    0.0000 C   0  0  0  0  0  0  0  0  0  0  0  0
    5.2590    1.2610    0.0000 C   0  0  0  0  0  0  0  0  0  0  0  0
    6.7590    1.2500    0.0000 C   0  0  0  0  0  0  0  0  0  0  0  0
    7.5000   -0.0550    0.0000 C   0  0  0  0  0  0  0  0  0  0  0  0
    9.0000   -0.0660    0.0000 C   0  0  0  0  0  0  0  0  0  0  0  0
    9.7590    1.2280    0.0000 C   0  0  0  0  0  0  0  0  0  0  0  0
    9.7400   -1.3700    0.0000 C   0  0  0  0  0  0  0  0  0  0  0  0
   11.2400   -1.3810    0.0000 C   0  0  0  0  0  0  0  0  0  0  0  0
   11.9810   -2.6860    0.0000 C   0  0  0  0  0  0  0  0  0  0  0  0
   13.4810   -2.6970    0.0000 C   0  0  0  0  0  0  0  0  0  0  0  0
   14.2400   -1.4030    0.0000 C   0  0  0  0  0  0  0  0  0  0  0  0
   14.2210   -4.0010    0.0000 C   0  0  0  0  0  0  0  0  0  0  0  0
   15.7210   -4.0120    0.0000 C   0  0  0  0  0  0  0  0  0  0  0  0
   16.4810   -2.7180    0.0000 O   0  0  0  0  0  0  0  0  0  0  0  0
   16.4620   -5.3160    0.0000 O   0  0  0  0  0  0  0  0  0  0  0  0
    4.5190    2.5650    0.0000 C   0  0  0  0  0  0  0  0  0  0  0  0
    5.2780    3.8590    0.0000 C   0  0  0  0  0  0  0  0  0  0  0  0
    3.0190    2.5760    0.0000 C   0  0  0  0  0  0  0  0  0  0  0  0
    2.2780    3.8810    0.0000 C   0  0  0  0  0  0  0  0  0  0  0  0
  1  2  1  0  0  0  0
  2  3  1  0  0  0  0
  3  4  1  0  0  0  0
  3 23  2  0  0  0  0
  4  5  2  0  0  0  0
  5  6  1  0  0  0  0
  5  7  1  0  0  0  0
  7  8  1  0  0  0  0
  7 21  2  0  0  0  0
  8  9  2  0  0  0  0
  9 10  1  0  0  0  0
 10 11  1  0  0  0  0
 10 12  2  0  0  0  0
 12 13  1  0  0  0  0
 13 14  2  0  0  0  0
 14 15  1  0  0  0  0
 15 16  1  0  0  0  0
 15 17  2  0  0  0  0
 17 18  1  0  0  0  0
 18 19  1  0  0  0  0
 18 20  2  0  0  0  0
 21 22  1  0  0  0  0
 21 23  1  0  0  0  0
 23 24  1  0  0  0  0
M  END
>  <Activity>
INACTIVE

>  <ActivitySource>
Koeck_2014

>  <Name>
Acitretin

>  <standard_inchi>
InChI=1S/C21H26O3/c1-14(8-7-9-15(2)12-21(22)23)10-11-19-16(3)13-20(24-6)18(5)17(19)4/h7-13H,1-6H3,(H,22,23)/b9-7+,11-10+,14-8+,15-12+

>  <standard_inchi_key>
IHUNBGSDBOWDMA-AQFIFDHZSA-N

>  <Class>
0

$$$$

  MOE2013           2D

 19 20  0  0  1  0  0  0  0  0999 V2000
    0.0000    0.0000    0.0000 C   0  0  0  0  0  0  0  0  0  0  0  0
    1.5000    0.0070    0.0000 O   0  0  0  0  0  0  0  0  0  0  0  0
    2.2560   -1.2880    0.0000 C   0  0  0  0  0  0  0  0  0  0  0  0
    3.7560   -1.2810    0.0000 C   0  0  0  0  0  0  0  0  0  0  0  0
    4.5120   -2.5770    0.0000 C   0  0  0  0  0  0  0  0  0  0  0  0
    6.0120   -2.5700    0.0000 N   0  0  0  0  0  0  0  0  0  0  0  0
    6.7560   -1.2670    0.0000 C   0  0  3  0  0  0  0  0  0  0  0  0
    6.0000    0.0280    0.0000 C   0  0  0  0  0  0  0  0  0  0  0  0
    8.2560   -1.2600    0.0000 C   0  0  0  0  0  0  0  0  0  0  0  0
    9.0000    0.0430    0.0000 C   0  0  0  0  0  0  0  0  0  0  0  0
   10.5000    0.0500    0.0000 C   0  0  0  0  0  0  0  0  0  0  0  0
   11.2440    1.3520    0.0000 N   0  0  0  0  0  0  0  0  0  0  0  0
    3.7680   -3.8790    0.0000 C   0  0  0  0  0  0  0  0  0  0  0  0
    4.5250   -5.1750    0.0000 N   0  0  0  0  0  0  0  0  0  0  0  0
    3.7810   -6.4770    0.0000 C   0  0  0  0  0  0  0  0  0  0  0  0
    2.2810   -6.4840    0.0000 C   0  0  0  0  0  0  0  0  0  0  0  0
    1.5250   -5.1890    0.0000 C   0  0  0  0  0  0  0  0  0  0  0  0
    2.2680   -3.8860    0.0000 C   0  0  0  0  0  0  0  0  0  0  0  0
    1.5120   -2.5910    0.0000 C   0  0  0  0  0  0  0  0  0  0  0  0
  1  2  1  0  0  0  0
  2  3  1  0  0  0  0
  3  4  1  0  0  0  0
  3 19  2  0  0  0  0
  4  5  2  0  0  0  0
  5  6  1  0  0  0  0
  5 13  1  0  0  0  0
  6  7  1  0  0  0  0
  7  8  1  0  0  0  0
  7  9  1  0  0  0  0
  9 10  1  0  0  0  0
 10 11  1  0  0  0  0
 11 12  1  0  0  0  0
 13 14  1  0  0  0  0
 13 18  2  0  0  0  0
 14 15  2  0  0  0  0
 15 16  1  0  0  0  0
 16 17  2  0  0  0  0
 17 18  1  0  0  0  0
 18 19  1  0  0  0  0
M  END
>  <Activity>
INACTIVE

>  <ActivitySource>
Koeck_2014

>  <Name>
Primaquine

>  <standard_inchi>
InChI=1S/C15H21N3O/c1-11(5-3-7-16)18-14-10-13(19-2)9-12-6-4-8-17-15(12)14/h4,6,8-11,18H,3,5,7,16H2,1-2H3

>  <standard_inchi_key>
INDBQLZJXZLFIT-UHFFFAOYSA-N

>  <Class>
0

$$$$

  MOE2013           2D

 33 34  0  0  1  0  0  0  0  0999 V2000
    0.0000    0.0000    0.0000 C   0  0  0  0  0  0  0  0  0  0  0  0
    0.7610   -1.2930    0.0000 O   0  0  0  0  0  0  0  0  0  0  0  0
    2.2610   -1.2800    0.0000 C   0  0  0  0  0  0  0  0  0  0  0  0
    3.0000    0.0250    0.0000 C   0  0  0  0  0  0  0  0  0  0  0  0
    4.5000    0.0380    0.0000 C   0  0  0  0  0  0  0  0  0  0  0  0
    5.2610   -1.2550    0.0000 C   0  0  0  0  0  0  0  0  0  0  0  0
    6.7610   -1.2420    0.0000 C   0  0  0  0  0  0  0  0  0  0  0  0
    7.5000    0.0630    0.0000 C   0  0  0  0  0  0  0  0  0  0  0  0
    9.0000    0.0750    0.0000 N   0  0  3  0  0  0  0  0  0  0  0  0
    9.7600   -1.2170    0.0000 C   0  0  0  0  0  0  0  0  0  0  0  0
    9.7390    1.3810    0.0000 C   0  0  0  0  0  0  0  0  0  0  0  0
   11.2390    1.3930    0.0000 C   0  0  0  0  0  0  0  0  0  0  0  0
   11.9780    2.6980    0.0000 C   0  0  0  0  0  0  0  0  0  0  0  0
   13.4780    2.7110    0.0000 C   0  0  3  0  0  0  0  0  0  0  0  0
   13.4900    1.2110    0.0000 C   0  0  0  0  0  0  0  0  0  0  0  0
   13.5030   -0.2890    0.0000 N   0  0  0  0  0  0  0  0  0  0  0  0
   13.4650    4.2110    0.0000 C   0  0  0  0  0  0  0  0  0  0  0  0
   12.1600    4.9500    0.0000 C   0  0  0  0  0  0  0  0  0  0  0  0
   14.7580    4.9720    0.0000 C   0  0  0  0  0  0  0  0  0  0  0  0
   14.9780    2.7240    0.0000 C   0  0  0  0  0  0  0  0  0  0  0  0
   15.7390    1.4310    0.0000 C   0  0  0  0  0  0  0  0  0  0  0  0
   17.2380    1.4440    0.0000 C   0  0  0  0  0  0  0  0  0  0  0  0
   17.9780    2.7490    0.0000 C   0  0  0  0  0  0  0  0  0  0  0  0
   19.4780    2.7610    0.0000 O   0  0  0  0  0  0  0  0  0  0  0  0
   20.2380    1.4690    0.0000 C   0  0  0  0  0  0  0  0  0  0  0  0
   17.2170    4.0420    0.0000 C   0  0  0  0  0  0  0  0  0  0  0  0
   17.9560    5.3470    0.0000 O   0  0  0  0  0  0  0  0  0  0  0  0
   19.4560    5.3590    0.0000 C   0  0  0  0  0  0  0  0  0  0  0  0
   15.7170    4.0290    0.0000 C   0  0  0  0  0  0  0  0  0  0  0  0
    4.5220   -2.5600    0.0000 C   0  0  0  0  0  0  0  0  0  0  0  0
    3.0220   -2.5730    0.0000 C   0  0  0  0  0  0  0  0  0  0  0  0
    2.2830   -3.8780    0.0000 O   0  0  0  0  0  0  0  0  0  0  0  0
    3.0430   -5.1710    0.0000 C   0  0  0  0  0  0  0  0  0  0  0  0
  1  2  1  0  0  0  0
  2  3  1  0  0  0  0
  3  4  1  0  0  0  0
  3 31  2  0  0  0  0
  4  5  2  0  0  0  0
  5  6  1  0  0  0  0
  6  7  1  0  0  0  0
  6 30  2  0  0  0  0
  7  8  1  0  0  0  0
  8  9  1  0  0  0  0
  9 10  1  0  0  0  0
  9 11  1  0  0  0  0
 11 12  1  0  0  0  0
 12 13  1  0  0  0  0
 13 14  1  0  0  0  0
 14 15  1  0  0  0  0
 14 17  1  0  0  0  0
 14 20  1  0  0  0  0
 15 16  3  0  0  0  0
 17 18  1  0  0  0  0
 17 19  1  0  0  0  0
 20 21  1  0  0  0  0
 20 29  2  0  0  0  0
 21 22  2  0  0  0  0
 22 23  1  0  0  0  0
 23 24  1  0  0  0  0
 23 26  2  0  0  0  0
 24 25  1  0  0  0  0
 26 27  1  0  0  0  0
 26 29  1  0  0  0  0
 27 28  1  0  0  0  0
 30 31  1  0  0  0  0
 31 32  1  0  0  0  0
 32 33  1  0  0  0  0
M  END
>  <Activity>
INHIBITOR

>  <ActivitySource>
Koeck_2014

>  <Name>
Verapamil

>  <standard_inchi>
InChI=1S/C27H38N2O4/c1-20(2)27(19-28,22-10-12-24(31-5)26(18-22)33-7)14-8-15-29(3)16-13-21-9-11-23(30-4)25(17-21)32-6/h9-12,17-18,20H,8,13-16H2,1-7H3

>  <standard_inchi_key>
SGTNSNPWRIOYBX-UHFFFAOYSA-N

>  <Class>
1

$$$$

  MOE2013           2D

 59 67  0  0  1  0  0  0  0  0999 V2000
    0.0000    0.0000    0.0000 C   0  0  0  0  0  0  0  0  0  0  0  0
   -0.0100   -1.5000    0.0000 C   0  0  0  0  0  0  0  0  0  0  0  0
   -1.3130   -2.2420    0.0000 C   0  0  2  0  0  0  0  0  0  0  0  0
   -1.3000   -0.7420    0.0000 O   0  0  0  0  0  0  0  0  0  0  0  0
   -0.6010   -3.5170    0.0000 C   0  0  0  0  0  0  0  0  0  0  0  0
   -1.3260   -4.7860    0.0000 C   0  0  1  0  0  0  0  0  0  0  0  0
   -2.8080   -4.7490    0.0000 C   0  0  0  0  0  0  0  0  0  0  0  0
   -3.5450   -3.4640    0.0000 N   0  0  3  0  0  0  0  0  0  0  0  0
   -2.7740   -2.2230    0.0000 C   0  0  0  0  0  0  0  0  0  0  0  0
   -5.1410   -3.7130    0.0000 C   0  0  0  0  0  0  0  0  0  0  0  0
   -5.4960   -5.2370    0.0000 C   0  0  0  0  0  0  0  0  0  0  0  0
   -4.5890   -6.3900    0.0000 C   0  0  0  0  0  0  0  0  0  0  0  0
   -3.3910   -7.1080    0.0000 C   0  0  0  0  0  0  0  0  0  0  0  0
   -3.6500   -8.5680    0.0000 N   0  0  0  0  0  0  0  0  0  0  0  0
   -5.1410   -8.7500    0.0000 C   0  0  0  0  0  0  0  0  0  0  0  0
   -6.0020   -9.9780    0.0000 C   0  0  0  0  0  0  0  0  0  0  0  0
   -7.4960   -9.8460    0.0000 C   0  0  0  0  0  0  0  0  0  0  0  0
   -8.1290   -8.4870    0.0000 C   0  0  0  0  0  0  0  0  0  0  0  0
   -7.2680   -7.2580    0.0000 C   0  0  0  0  0  0  0  0  0  0  0  0
   -5.7740   -7.3900    0.0000 C   0  0  0  0  0  0  0  0  0  0  0  0
   -1.9420   -7.3510    0.0000 C   0  0  1  0  0  0  0  0  0  0  0  0
   -0.7780   -6.3050    0.0000 C   0  0  0  0  0  0  0  0  0  0  0  0
   -3.0590   -9.0100    0.0000 C   0  0  0  0  0  0  0  0  0  0  0  0
   -4.5550   -8.9070    0.0000 O   0  0  0  0  0  0  0  0  0  0  0  0
   -2.4000  -10.3580    0.0000 O   0  0  0  0  0  0  0  0  0  0  0  0
   -3.2380  -11.6020    0.0000 C   0  0  0  0  0  0  0  0  0  0  0  0
   -0.7420   -8.2520    0.0000 C   0  0  0  0  0  0  0  0  0  0  0  0
    0.6380   -7.6640    0.0000 C   0  0  0  0  0  0  0  0  0  0  0  0
    1.8360   -8.5680    0.0000 C   0  0  0  0  0  0  0  0  0  0  0  0
    1.6560  -10.0540    0.0000 C   0  0  0  0  0  0  0  0  0  0  0  0
    0.2770  -10.6420    0.0000 C   0  0  0  0  0  0  0  0  0  0  0  0
   -0.9230   -9.7410    0.0000 C   0  0  0  0  0  0  0  0  0  0  0  0
   -2.0180  -10.7660    0.0000 O   0  0  0  0  0  0  0  0  0  0  0  0
   -1.6780  -12.2270    0.0000 C   0  0  0  0  0  0  0  0  0  0  0  0
    3.0150  -10.6880    0.0000 N   0  0  3  0  0  0  0  0  0  0  0  0
    3.2980  -12.1610    0.0000 C   0  0  0  0  0  0  0  0  0  0  0  0
    4.0400   -9.5960    0.0000 C   0  0  2  0  0  0  0  0  0  0  0  0
    3.3040   -8.2740    0.0000 C   0  0  2  0  0  0  0  0  0  0  0  0
    1.8560   -7.7980    0.0000 C   0  0  0  0  0  0  0  0  0  0  0  0
    1.8440   -6.2960    0.0000 C   0  0  0  0  0  0  0  0  0  0  0  0
    3.2830   -5.7940    0.0000 N   0  0  3  0  0  0  0  0  0  0  0  0
    3.9950   -4.4560    0.0000 C   0  0  0  0  0  0  0  0  0  0  0  0
    5.4940   -4.4010    0.0000 C   0  0  0  0  0  0  0  0  0  0  0  0
    6.2880   -5.6760    0.0000 C   0  0  0  0  0  0  0  0  0  0  0  0
    5.5820   -7.0140    0.0000 C   0  0  2  0  0  0  0  0  0  0  0  0
    7.0810   -6.9780    0.0000 C   0  0  0  0  0  0  0  0  0  0  0  0
    7.8000   -5.6610    0.0000 C   0  0  0  0  0  0  0  0  0  0  0  0
    4.0930   -7.0270    0.0000 C   0  0  1  0  0  0  0  0  0  0  0  0
    6.3130   -8.3370    0.0000 C   0  0  1  0  0  0  0  0  0  0  0  0
    7.8130   -8.3650    0.0000 O   0  0  0  0  0  0  0  0  0  0  0  0
    8.5390   -9.6780    0.0000 C   0  0  0  0  0  0  0  0  0  0  0  0
   10.0380   -9.7060    0.0000 C   0  0  0  0  0  0  0  0  0  0  0  0
    7.7650  -10.9630    0.0000 O   0  0  0  0  0  0  0  0  0  0  0  0
    5.5420   -9.6260    0.0000 C   0  0  1  0  0  0  0  0  0  0  0  0
    5.5930  -11.1250    0.0000 O   0  0  0  0  0  0  0  0  0  0  0  0
    6.8510  -10.3570    0.0000 C   0  0  0  0  0  0  0  0  0  0  0  0
    8.1390   -9.5890    0.0000 O   0  0  0  0  0  0  0  0  0  0  0  0
    6.8720  -11.8570    0.0000 O   0  0  0  0  0  0  0  0  0  0  0  0
    8.1820  -12.5880    0.0000 C   0  0  0  0  0  0  0  0  0  0  0  0
  1  2  1  0  0  0  0
  3  2  1  6  0  0  0
  3  4  1  1  0  0  0
  3  5  1  0  0  0  0
  3  9  1  0  0  0  0
  5  6  1  0  0  0  0
  6  7  1  6  0  0  0
  6 22  1  0  0  0  0
  7  8  1  0  0  0  0
  8  9  1  0  0  0  0
  8 10  1  0  0  0  0
 10 11  1  0  0  0  0
 11 12  1  0  0  0  0
 12 13  2  0  0  0  0
 12 20  1  0  0  0  0
 13 14  1  0  0  0  0
 13 21  1  0  0  0  0
 14 15  1  0  0  0  0
 15 16  1  0  0  0  0
 15 20  2  0  0  0  0
 16 17  2  0  0  0  0
 17 18  1  0  0  0  0
 18 19  2  0  0  0  0
 19 20  1  0  0  0  0
 21 22  1  0  0  0  0
 21 23  1  1  0  0  0
 21 27  1  6  0  0  0
 23 24  2  0  0  0  0
 23 25  1  0  0  0  0
 25 26  1  0  0  0  0
 27 28  1  0  0  0  0
 27 32  2  0  0  0  0
 28 29  2  0  0  0  0
 29 30  1  0  0  0  0
 29 38  1  0  0  0  0
 30 31  2  0  0  0  0
 30 35  1  0  0  0  0
 31 32  1  0  0  0  0
 32 33  1  0  0  0  0
 33 34  1  0  0  0  0
 35 36  1  0  0  0  0
 37 35  1  6  0  0  0
 37 38  1  0  0  0  0
 37 54  1  0  0  0  0
 38 39  1  1  0  0  0
 38 48  1  0  0  0  0
 39 40  1  0  0  0  0
 40 41  1  0  0  0  0
 41 42  1  0  0  0  0
 42 43  1  0  0  0  0
 43 44  2  0  0  0  0
 44 45  1  0  0  0  0
 45 46  1  6  0  0  0
 45 48  1  0  0  0  0
 45 49  1  0  0  0  0
 46 47  1  0  0  0  0
 48 41  1  1  0  0  0
 49 50  1  1  0  0  0
 49 54  1  0  0  0  0
 50 51  1  0  0  0  0
 51 52  1  0  0  0  0
 51 53  2  0  0  0  0
 54 55  1  1  0  0  0
 54 56  1  6  0  0  0
 56 57  2  0  0  0  0
 56 58  1  0  0  0  0
 58 59  1  0  0  0  0
M  END
>  <Activity>
INHIBITOR

>  <ActivitySource>
Koeck_2014

>  <Name>
Vinblastine

>  <standard_inchi>
InChI=1S/C46H58N4O9/c1-8-42(54)23-28-24-45(40(52)57-6,36-30(15-19-49(25-28)26-42)29-13-10-11-14-33(29)47-36)32-21-31-34(22-35(32)56-5)48(4)38-44(31)17-20-50-18-12-16-43(9-2,37(44)50)39(59-27(3)51)46(38,55)41(53)58-7/h10-14,16,21-22,28,37-39,47,54-55H,8-9,15,17-20,23-26H2,1-7H3/t28-,37+,38-,39-,42+,43-,44-,45+,46+/m1/s1

>  <standard_inchi_key>
JXLYSJRDGCGARV-XQKSVPLYSA-N

>  <Class>
1

$$$$

  MOE2013           2D

 46 49  0  0  1  0  0  0  0  0999 V2000
    0.0000    0.0000    0.0000 C   0  0  0  0  0  0  0  0  0  0  0  0
   -0.7420    1.3030    0.0000 C   0  0  0  0  0  0  0  0  0  0  0  0
   -2.2420    1.3120    0.0000 C   0  0  0  0  0  0  0  0  0  0  0  0
    0.0150    2.5980    0.0000 C   0  0  2  0  0  0  0  0  0  0  0  0
   -0.7270    3.9020    0.0000 N   0  0  0  0  0  0  0  0  0  0  0  0
    0.0310    5.1960    0.0000 C   0  0  0  0  0  0  0  0  0  0  0  0
   -0.7120    6.5000    0.0000 C   0  0  0  0  0  0  0  0  0  0  0  0
   -2.2120    6.5080    0.0000 C   0  0  0  0  0  0  0  0  0  0  0  0
   -2.9690    5.2140    0.0000 N   0  0  0  0  0  0  0  0  0  0  0  0
   -2.2270    3.9100    0.0000 C   0  0  0  0  0  0  0  0  0  0  0  0
   -2.9850    2.6160    0.0000 O   0  0  0  0  0  0  0  0  0  0  0  0
    1.5150    2.5890    0.0000 C   0  0  0  0  0  0  0  0  0  0  0  0
    2.2730    3.8840    0.0000 O   0  0  0  0  0  0  0  0  0  0  0  0
    2.2580    1.2860    0.0000 N   0  0  0  0  0  0  0  0  0  0  0  0
    3.7580    1.2770    0.0000 C   0  0  2  0  0  0  0  0  0  0  0  0
    4.5150    2.5720    0.0000 C   0  0  0  0  0  0  0  0  0  0  0  0
    6.0150    2.5630    0.0000 C   0  0  2  0  0  0  0  0  0  0  0  0
    6.7580    1.2590    0.0000 O   0  0  0  0  0  0  0  0  0  0  0  0
    6.7730    3.8570    0.0000 C   0  0  2  0  0  0  0  0  0  0  0  0
    6.0300    5.1610    0.0000 C   0  0  0  0  0  0  0  0  0  0  0  0
    6.7880    6.4550    0.0000 C   0  0  0  0  0  0  0  0  0  0  0  0
    8.2880    6.4460    0.0000 C   0  0  0  0  0  0  0  0  0  0  0  0
    9.0460    7.7410    0.0000 C   0  0  0  0  0  0  0  0  0  0  0  0
    8.3030    9.0440    0.0000 C   0  0  0  0  0  0  0  0  0  0  0  0
    6.8030    9.0530    0.0000 C   0  0  0  0  0  0  0  0  0  0  0  0
    6.0460    7.7590    0.0000 C   0  0  0  0  0  0  0  0  0  0  0  0
    8.2730    3.8480    0.0000 N   0  0  0  0  0  0  0  0  0  0  0  0
    9.0150    2.5450    0.0000 C   0  0  0  0  0  0  0  0  0  0  0  0
    8.2580    1.2500    0.0000 O   0  0  0  0  0  0  0  0  0  0  0  0
   10.5150    2.5360    0.0000 C   0  0  0  0  0  0  0  0  0  0  0  0
   11.2580    1.2330    0.0000 O   0  0  0  0  0  0  0  0  0  0  0  0
   12.7570    1.2240    0.0000 C   0  0  0  0  0  0  0  0  0  0  0  0
   13.5000   -0.0800    0.0000 C   0  0  0  0  0  0  0  0  0  0  0  0
   12.7420   -1.3740    0.0000 C   0  0  0  0  0  0  0  0  0  0  0  0
   15.0000   -0.0880    0.0000 C   0  0  0  0  0  0  0  0  0  0  0  0
   15.7570    1.2060    0.0000 C   0  0  0  0  0  0  0  0  0  0  0  0
   15.0150    2.5100    0.0000 C   0  0  0  0  0  0  0  0  0  0  0  0
   13.5150    2.5180    0.0000 C   0  0  0  0  0  0  0  0  0  0  0  0
   12.7730    3.8220    0.0000 C   0  0  0  0  0  0  0  0  0  0  0  0
    4.5000   -0.0260    0.0000 C   0  0  0  0  0  0  0  0  0  0  0  0
    3.7420   -1.3210    0.0000 C   0  0  0  0  0  0  0  0  0  0  0  0
    4.4850   -2.6240    0.0000 C   0  0  0  0  0  0  0  0  0  0  0  0
    3.7270   -3.9190    0.0000 C   0  0  0  0  0  0  0  0  0  0  0  0
    2.2270   -3.9100    0.0000 C   0  0  0  0  0  0  0  0  0  0  0  0
    1.4850   -2.6070    0.0000 C   0  0  0  0  0  0  0  0  0  0  0  0
    2.2420   -1.3120    0.0000 C   0  0  0  0  0  0  0  0  0  0  0  0
  1  2  1  0  0  0  0
  2  3  1  0  0  0  0
  4  2  1  6  0  0  0
  4  5  1  0  0  0  0
  4 12  1  0  0  0  0
  5  6  1  0  0  0  0
  5 10  1  0  0  0  0
  6  7  1  0  0  0  0
  7  8  1  0  0  0  0
  8  9  1  0  0  0  0
  9 10  1  0  0  0  0
 10 11  2  0  0  0  0
 12 13  2  0  0  0  0
 12 14  1  0  0  0  0
 15 14  1  6  0  0  0
 15 16  1  0  0  0  0
 15 40  1  0  0  0  0
 16 17  1  0  0  0  0
 17 18  1  1  0  0  0
 17 19  1  0  0  0  0
 19 20  1  0  0  0  0
 19 27  1  6  0  0  0
 20 21  1  0  0  0  0
 21 22  1  0  0  0  0
 21 26  2  0  0  0  0
 22 23  2  0  0  0  0
 23 24  1  0  0  0  0
 24 25  2  0  0  0  0
 25 26  1  0  0  0  0
 27 28  1  0  0  0  0
 28 29  2  0  0  0  0
 28 30  1  0  0  0  0
 30 31  1  0  0  0  0
 31 32  1  0  0  0  0
 32 33  1  0  0  0  0
 32 38  2  0  0  0  0
 33 34  1  0  0  0  0
 33 35  2  0  0  0  0
 35 36  1  0  0  0  0
 36 37  2  0  0  0  0
 37 38  1  0  0  0  0
 38 39  1  0  0  0  0
 40 41  1  0  0  0  0
 41 42  1  0  0  0  0
 41 46  2  0  0  0  0
 42 43  2  0  0  0  0
 43 44  1  0  0  0  0
 44 45  2  0  0  0  0
 45 46  1  0  0  0  0
M  END
>  <Activity>
INHIBITOR

>  <ActivitySource>
Koeck_2014

>  <Name>
Lopinavir

>  <standard_inchi>
InChI=1S/C37H48N4O5/c1-25(2)34(41-20-12-19-38-37(41)45)36(44)39-30(21-28-15-7-5-8-16-28)23-32(42)31(22-29-17-9-6-10-18-29)40-33(43)24-46-35-26(3)13-11-14-27(35)4/h5-11,13-18,25,30-32,34,42H,12,19-24H2,1-4H3,(H,38,45)(H,39,44)(H,40,43)/t30-,31-,32-,34-/m0/s1

>  <standard_inchi_key>
KJHKTHWMRKYKJE-SUGCFTRWSA-N

>  <Class>
1

$$$$

  MOE2013           2D

 22 23  0  0  1  0  0  0  0  0999 V2000
    0.0000    0.0000    0.0000 C   0  0  0  0  0  0  0  0  0  0  0  0
   -0.7560   -1.2950    0.0000 C   0  0  0  0  0  0  0  0  0  0  0  0
   -1.5130   -2.5910    0.0000 C   0  0  0  0  0  0  0  0  0  0  0  0
    0.5390   -2.0520    0.0000 C   0  0  0  0  0  0  0  0  0  0  0  0
   -2.0520   -0.5390    0.0000 N   0  0  0  0  0  0  0  0  0  0  0  0
   -3.3540   -1.2830    0.0000 C   0  0  0  0  0  0  0  0  0  0  0  0
   -4.6500   -0.5260    0.0000 C   0  0  3  0  0  0  0  0  0  0  0  0
   -4.6420    0.9740    0.0000 O   0  0  0  0  0  0  0  0  0  0  0  0
   -5.9520   -1.2700    0.0000 C   0  0  0  0  0  0  0  0  0  0  0  0
   -7.2480   -0.5140    0.0000 O   0  0  0  0  0  0  0  0  0  0  0  0
   -8.5500   -1.2570    0.0000 C   0  0  0  0  0  0  0  0  0  0  0  0
   -8.5580   -2.7570    0.0000 C   0  0  0  0  0  0  0  0  0  0  0  0
   -9.8600   -3.5010    0.0000 C   0  0  0  0  0  0  0  0  0  0  0  0
  -11.1560   -2.7450    0.0000 C   0  0  0  0  0  0  0  0  0  0  0  0
  -11.1480   -1.2450    0.0000 C   0  0  0  0  0  0  0  0  0  0  0  0
   -9.8460   -0.5010    0.0000 C   0  0  0  0  0  0  0  0  0  0  0  0
   -9.8380    0.9990    0.0000 C   0  0  0  0  0  0  0  0  0  0  0  0
  -11.1340    1.7550    0.0000 C   0  0  2  0  0  0  0  0  0  0  0  0
  -11.1260    3.2550    0.0000 O   0  0  0  0  0  0  0  0  0  0  0  0
  -12.4360    1.0120    0.0000 C   0  0  2  0  0  0  0  0  0  0  0  0
  -13.7320    1.7680    0.0000 O   0  0  0  0  0  0  0  0  0  0  0  0
  -12.4440   -0.4880    0.0000 C   0  0  0  0  0  0  0  0  0  0  0  0
  1  2  1  0  0  0  0
  2  3  1  0  0  0  0
  2  4  1  0  0  0  0
  2  5  1  0  0  0  0
  5  6  1  0  0  0  0
  6  7  1  0  0  0  0
  7  8  1  0  0  0  0
  7  9  1  0  0  0  0
  9 10  1  0  0  0  0
 10 11  1  0  0  0  0
 11 12  1  0  0  0  0
 11 16  2  0  0  0  0
 12 13  2  0  0  0  0
 13 14  1  0  0  0  0
 14 15  2  0  0  0  0
 15 16  1  0  0  0  0
 15 22  1  0  0  0  0
 16 17  1  0  0  0  0
 17 18  1  0  0  0  0
 18 19  1  1  0  0  0
 18 20  1  0  0  0  0
 20 21  1  1  0  0  0
 20 22  1  0  0  0  0
M  END
>  <Activity>
INACTIVE

>  <ActivitySource>
Koeck_2014

>  <Name>
Nadolol

>  <standard_inchi>
InChI=1S/C17H27NO4/c1-17(2,3)18-9-12(19)10-22-16-6-4-5-11-7-14(20)15(21)8-13(11)16/h4-6,12,14-15,18-21H,7-10H2,1-3H3/t12?,14-,15+/m1/s1

>  <standard_inchi_key>
VWPOSFSPZNDTMJ-UCWKZMIHSA-N

>  <Class>
0

$$$$

  MOE2013           2D

 18 18  0  0  1  0  0  0  0  0999 V2000
    0.0000    0.0000    0.0000 C   0  0  0  0  0  0  0  0  0  0  0  0
   -1.2980   -0.7520    0.0000 C   0  0  0  0  0  0  0  0  0  0  0  0
   -1.2950   -2.2520    0.0000 C   0  0  0  0  0  0  0  0  0  0  0  0
   -2.5980   -0.0040    0.0000 N   0  0  0  0  0  0  0  0  0  0  0  0
   -3.8960   -0.7560    0.0000 C   0  0  0  0  0  0  0  0  0  0  0  0
   -5.1960   -0.0080    0.0000 C   0  0  3  0  0  0  0  0  0  0  0  0
   -5.1990    1.4920    0.0000 O   0  0  0  0  0  0  0  0  0  0  0  0
   -6.4940   -0.7600    0.0000 C   0  0  0  0  0  0  0  0  0  0  0  0
   -7.7940   -0.0130    0.0000 O   0  0  0  0  0  0  0  0  0  0  0  0
   -9.0920   -0.7650    0.0000 C   0  0  0  0  0  0  0  0  0  0  0  0
   -9.0900   -2.2650    0.0000 C   0  0  0  0  0  0  0  0  0  0  0  0
  -10.3870   -3.0170    0.0000 C   0  0  0  0  0  0  0  0  0  0  0  0
  -11.6880   -2.2690    0.0000 C   0  0  0  0  0  0  0  0  0  0  0  0
  -11.6900   -0.7690    0.0000 C   0  0  0  0  0  0  0  0  0  0  0  0
  -10.3920   -0.0170    0.0000 C   0  0  0  0  0  0  0  0  0  0  0  0
  -10.3950    1.4830    0.0000 C   0  0  0  0  0  0  0  0  0  0  0  0
  -11.6950    2.2310    0.0000 C   0  0  0  0  0  0  0  0  0  0  0  0
  -11.6970    3.7310    0.0000 C   0  0  0  0  0  0  0  0  0  0  0  0
  1  2  1  0  0  0  0
  2  3  1  0  0  0  0
  2  4  1  0  0  0  0
  4  5  1  0  0  0  0
  5  6  1  0  0  0  0
  6  7  1  0  0  0  0
  6  8  1  0  0  0  0
  8  9  1  0  0  0  0
  9 10  1  0  0  0  0
 10 11  1  0  0  0  0
 10 15  2  0  0  0  0
 11 12  2  0  0  0  0
 12 13  1  0  0  0  0
 13 14  2  0  0  0  0
 14 15  1  0  0  0  0
 15 16  1  0  0  0  0
 16 17  1  0  0  0  0
 17 18  2  0  0  0  0
M  END
>  <Activity>
INACTIVE

>  <ActivitySource>
Koeck_2014

>  <Name>
Alprenolol

>  <standard_inchi>
InChI=1S/C15H23NO2/c1-4-7-13-8-5-6-9-15(13)18-11-14(17)10-16-12(2)3/h4-6,8-9,12,14,16-17H,1,7,10-11H2,2-3H3

>  <standard_inchi_key>
PAZJSJFMUHDSTF-UHFFFAOYSA-N

>  <Class>
0

$$$$

  MOE2013           2D

 28 30  0  0  0  0  0  0  0  0999 V2000
    0.0000    0.0000    0.0000 C   0  0  0  0  0  0  0  0  0  0  0  0
    1.3000    0.7490    0.0000 C   0  0  0  0  0  0  0  0  0  0  0  0
    2.5980   -0.0020    0.0000 C   0  0  0  0  0  0  0  0  0  0  0  0
    3.8980    0.7470    0.0000 C   0  0  0  0  0  0  0  0  0  0  0  0
    3.8990    2.2470    0.0000 C   0  0  0  0  0  0  0  0  0  0  0  0
    5.1980    2.9960    0.0000 C   0  0  0  0  0  0  0  0  0  0  0  0
    5.2000    4.4960    0.0000 C   0  0  0  0  0  0  0  0  0  0  0  0
    3.9010    5.2470    0.0000 C   0  0  0  0  0  0  0  0  0  0  0  0
    2.6010    4.4980    0.0000 C   0  0  0  0  0  0  0  0  0  0  0  0
    2.6000    2.9980    0.0000 C   0  0  0  0  0  0  0  0  0  0  0  0
    5.1960   -0.0040    0.0000 C   0  0  0  0  0  0  0  0  0  0  0  0
    5.1950   -1.5040    0.0000 C   0  0  0  0  0  0  0  0  0  0  0  0
    6.4940   -2.2550    0.0000 C   0  0  0  0  0  0  0  0  0  0  0  0
    7.7930   -1.5060    0.0000 C   0  0  0  0  0  0  0  0  0  0  0  0
    9.0920   -2.2570    0.0000 O   0  0  0  0  0  0  0  0  0  0  0  0
   10.3910   -1.5080    0.0000 C   0  0  0  0  0  0  0  0  0  0  0  0
   11.6900   -2.2590    0.0000 C   0  0  0  0  0  0  0  0  0  0  0  0
   12.9890   -1.5100    0.0000 N   0  0  0  0  0  0  0  0  0  0  0  0
   14.2880   -2.2610    0.0000 C   0  0  0  0  0  0  0  0  0  0  0  0
   12.9900   -0.0100    0.0000 C   0  0  0  0  0  0  0  0  0  0  0  0
    7.7940   -0.0060    0.0000 C   0  0  0  0  0  0  0  0  0  0  0  0
    6.4960    0.7450    0.0000 C   0  0  0  0  0  0  0  0  0  0  0  0
    2.5970   -1.5020    0.0000 C   0  0  0  0  0  0  0  0  0  0  0  0
    1.2970   -2.2510    0.0000 C   0  0  0  0  0  0  0  0  0  0  0  0
    1.2960   -3.7510    0.0000 C   0  0  0  0  0  0  0  0  0  0  0  0
    2.5950   -4.5020    0.0000 C   0  0  0  0  0  0  0  0  0  0  0  0
    3.8940   -3.7530    0.0000 C   0  0  0  0  0  0  0  0  0  0  0  0
    3.8950   -2.2530    0.0000 C   0  0  0  0  0  0  0  0  0  0  0  0
  1  2  1  0  0  0  0
  2  3  1  0  0  0  0
  3  4  2  0  0  0  0
  3 23  1  0  0  0  0
  4  5  1  0  0  0  0
  4 11  1  0  0  0  0
  5  6  1  0  0  0  0
  5 10  2  0  0  0  0
  6  7  2  0  0  0  0
  7  8  1  0  0  0  0
  8  9  2  0  0  0  0
  9 10  1  0  0  0  0
 11 12  1  0  0  0  0
 11 22  2  0  0  0  0
 12 13  2  0  0  0  0
 13 14  1  0  0  0  0
 14 15  1  0  0  0  0
 14 21  2  0  0  0  0
 15 16  1  0  0  0  0
 16 17  1  0  0  0  0
 17 18  1  0  0  0  0
 18 19  1  0  0  0  0
 18 20  1  0  0  0  0
 21 22  1  0  0  0  0
 23 24  1  0  0  0  0
 23 28  2  0  0  0  0
 24 25  2  0  0  0  0
 25 26  1  0  0  0  0
 26 27  2  0  0  0  0
 27 28  1  0  0  0  0
M  END
>  <Activity>
INHIBITOR

>  <ActivitySource>
Koeck_2014

>  <Name>
Tamoxifen

>  <standard_inchi>
InChI=1S/C26H29NO/c1-4-25(21-11-7-5-8-12-21)26(22-13-9-6-10-14-22)23-15-17-24(18-16-23)28-20-19-27(2)3/h5-18H,4,19-20H2,1-3H3/b26-25-

>  <standard_inchi_key>
NKANXQFJJICGDU-QPLCGJKRSA-N

>  <Class>
1

$$$$

  MOE2013           2D

 78 78  0  0  1  0  0  0  0  0999 V2000
    0.0000    0.0000    0.0000 C   0  0  0  0  0  0  0  0  0  0  0  0
    1.2940   -0.7580    0.0000 C   0  0  0  0  0  0  0  0  0  0  0  0
    2.5980   -0.0170    0.0000 C   0  0  0  0  0  0  0  0  0  0  0  0
    1.2840   -2.2580    0.0000 C   0  0  3  0  0  0  0  0  0  0  0  0
    2.5790   -3.0170    0.0000 N   0  0  0  0  0  0  0  0  0  0  0  0
    3.8820   -2.2750    0.0000 C   0  0  0  0  0  0  0  0  0  0  0  0
    3.8920   -0.7750    0.0000 O   0  0  0  0  0  0  0  0  0  0  0  0
    5.1770   -3.0340    0.0000 C   0  0  3  0  0  0  0  0  0  0  0  0
    5.1670   -4.5340    0.0000 C   0  0  0  0  0  0  0  0  0  0  0  0
    6.4810   -2.2920    0.0000 O   0  0  0  0  0  0  0  0  0  0  0  0
    6.4900   -0.7920    0.0000 C   0  0  0  0  0  0  0  0  0  0  0  0
    5.1960   -0.0340    0.0000 O   0  0  0  0  0  0  0  0  0  0  0  0
    7.7940   -0.0500    0.0000 C   0  0  3  0  0  0  0  0  0  0  0  0
    7.8040    1.4500    0.0000 N   0  0  0  0  0  0  0  0  0  0  0  0
    9.1080    2.1910    0.0000 C   0  0  0  0  0  0  0  0  0  0  0  0
   10.4020    1.4330    0.0000 O   0  0  0  0  0  0  0  0  0  0  0  0
    9.1170    3.6910    0.0000 C   0  0  3  0  0  0  0  0  0  0  0  0
    7.8230    4.4500    0.0000 O   0  0  0  0  0  0  0  0  0  0  0  0
    7.8330    5.9500    0.0000 C   0  0  0  0  0  0  0  0  0  0  0  0
    9.1370    6.6910    0.0000 O   0  0  0  0  0  0  0  0  0  0  0  0
    6.5390    6.7080    0.0000 C   0  0  3  0  0  0  0  0  0  0  0  0
    6.5480    8.2080    0.0000 N   0  0  0  0  0  0  0  0  0  0  0  0
    5.2540    8.9660    0.0000 C   0  0  0  0  0  0  0  0  0  0  0  0
    3.9500    8.2250    0.0000 O   0  0  0  0  0  0  0  0  0  0  0  0
    5.2640   10.4660    0.0000 C   0  0  3  0  0  0  0  0  0  0  0  0
    6.5680   11.2080    0.0000 C   0  0  0  0  0  0  0  0  0  0  0  0
    3.9700   11.2250    0.0000 O   0  0  0  0  0  0  0  0  0  0  0  0
    2.6660   10.4830    0.0000 C   0  0  0  0  0  0  0  0  0  0  0  0
    2.6560    8.9830    0.0000 O   0  0  0  0  0  0  0  0  0  0  0  0
    1.3700   11.2390    0.0000 C   0  0  3  0  0  0  0  0  0  0  0  0
    0.0670   10.4970    0.0000 N   0  0  0  0  0  0  0  0  0  0  0  0
   -1.2280   11.2560    0.0000 C   0  0  0  0  0  0  0  0  0  0  0  0
   -1.2180   12.7560    0.0000 O   0  0  0  0  0  0  0  0  0  0  0  0
   -2.5320   10.5140    0.0000 C   0  0  3  0  0  0  0  0  0  0  0  0
   -2.5410    9.0140    0.0000 O   0  0  0  0  0  0  0  0  0  0  0  0
   -3.8450    8.2730    0.0000 C   0  0  0  0  0  0  0  0  0  0  0  0
   -5.1390    9.0310    0.0000 O   0  0  0  0  0  0  0  0  0  0  0  0
   -3.8550    6.7730    0.0000 C   0  0  3  0  0  0  0  0  0  0  0  0
   -5.1590    6.0310    0.0000 N   0  0  0  0  0  0  0  0  0  0  0  0
   -5.1680    4.5310    0.0000 C   0  0  0  0  0  0  0  0  0  0  0  0
   -3.8740    3.7730    0.0000 O   0  0  0  0  0  0  0  0  0  0  0  0
   -6.4720    3.7900    0.0000 C   0  0  3  0  0  0  0  0  0  0  0  0
   -7.7660    4.5480    0.0000 C   0  0  0  0  0  0  0  0  0  0  0  0
   -6.4820    2.2900    0.0000 O   0  0  0  0  0  0  0  0  0  0  0  0
   -5.1860    1.5330    0.0000 C   0  0  0  0  0  0  0  0  0  0  0  0
   -3.8830    2.2760    0.0000 O   0  0  0  0  0  0  0  0  0  0  0  0
   -5.1960    0.0340    0.0000 C   0  0  3  0  0  0  0  0  0  0  0  0
   -3.9020   -0.7250    0.0000 N   0  0  0  0  0  0  0  0  0  0  0  0
   -3.9110   -2.2250    0.0000 C   0  0  0  0  0  0  0  0  0  0  0  0
   -5.2150   -2.9660    0.0000 O   0  0  0  0  0  0  0  0  0  0  0  0
   -2.6170   -2.9830    0.0000 C   0  0  3  0  0  0  0  0  0  0  0  0
   -1.3140   -2.2420    0.0000 O   0  0  0  0  0  0  0  0  0  0  0  0
   -0.0190   -3.0000    0.0000 C   0  0  0  0  0  0  0  0  0  0  0  0
   -0.0290   -4.5000    0.0000 O   0  0  0  0  0  0  0  0  0  0  0  0
   -2.6270   -4.4830    0.0000 C   0  0  0  0  0  0  0  0  0  0  0  0
   -3.9310   -5.2250    0.0000 C   0  0  0  0  0  0  0  0  0  0  0  0
   -1.3330   -5.2410    0.0000 C   0  0  0  0  0  0  0  0  0  0  0  0
   -6.5000   -0.7080    0.0000 C   0  0  0  0  0  0  0  0  0  0  0  0
   -7.7940    0.0500    0.0000 C   0  0  0  0  0  0  0  0  0  0  0  0
   -6.5090   -2.2080    0.0000 C   0  0  0  0  0  0  0  0  0  0  0  0
   -2.5600    6.0140    0.0000 C   0  0  0  0  0  0  0  0  0  0  0  0
   -1.2570    6.7560    0.0000 C   0  0  0  0  0  0  0  0  0  0  0  0
   -2.5700    4.5140    0.0000 C   0  0  0  0  0  0  0  0  0  0  0  0
   -3.8260   11.2730    0.0000 C   0  0  0  0  0  0  0  0  0  0  0  0
   -5.1300   10.5310    0.0000 C   0  0  0  0  0  0  0  0  0  0  0  0
   -3.8160   12.7720    0.0000 C   0  0  0  0  0  0  0  0  0  0  0  0
    1.3800   12.7390    0.0000 C   0  0  0  0  0  0  0  0  0  0  0  0
    0.0860   13.4970    0.0000 C   0  0  0  0  0  0  0  0  0  0  0  0
    2.6840   13.4810    0.0000 C   0  0  0  0  0  0  0  0  0  0  0  0
    5.2350    5.9660    0.0000 C   0  0  0  0  0  0  0  0  0  0  0  0
    3.9410    6.7250    0.0000 C   0  0  0  0  0  0  0  0  0  0  0  0
    5.2250    4.4660    0.0000 C   0  0  0  0  0  0  0  0  0  0  0  0
   10.4210    4.4330    0.0000 C   0  0  0  0  0  0  0  0  0  0  0  0
   10.4310    5.9330    0.0000 C   0  0  0  0  0  0  0  0  0  0  0  0
   11.7150    3.6740    0.0000 C   0  0  0  0  0  0  0  0  0  0  0  0
    9.0880   -0.8090    0.0000 C   0  0  0  0  0  0  0  0  0  0  0  0
   10.3920   -0.0670    0.0000 C   0  0  0  0  0  0  0  0  0  0  0  0
    9.0790   -2.3090    0.0000 C   0  0  0  0  0  0  0  0  0  0  0  0
  1  2  1  0  0  0  0
  2  3  1  0  0  0  0
  2  4  1  0  0  0  0
  4  5  1  0  0  0  0
  4 53  1  0  0  0  0
  5  6  1  0  0  0  0
  6  7  2  0  0  0  0
  6  8  1  0  0  0  0
  8  9  1  0  0  0  0
  8 10  1  0  0  0  0
 10 11  1  0  0  0  0
 11 12  2  0  0  0  0
 11 13  1  0  0  0  0
 13 14  1  0  0  0  0
 13 76  1  0  0  0  0
 14 15  1  0  0  0  0
 15 16  2  0  0  0  0
 15 17  1  0  0  0  0
 17 18  1  0  0  0  0
 17 73  1  0  0  0  0
 18 19  1  0  0  0  0
 19 20  2  0  0  0  0
 19 21  1  0  0  0  0
 21 22  1  0  0  0  0
 21 70  1  0  0  0  0
 22 23  1  0  0  0  0
 23 24  2  0  0  0  0
 23 25  1  0  0  0  0
 25 26  1  0  0  0  0
 25 27  1  0  0  0  0
 27 28  1  0  0  0  0
 28 29  2  0  0  0  0
 28 30  1  0  0  0  0
 30 31  1  0  0  0  0
 30 67  1  0  0  0  0
 31 32  1  0  0  0  0
 32 33  2  0  0  0  0
 32 34  1  0  0  0  0
 34 35  1  0  0  0  0
 34 64  1  0  0  0  0
 35 36  1  0  0  0  0
 36 37  2  0  0  0  0
 36 38  1  0  0  0  0
 38 39  1  0  0  0  0
 38 61  1  0  0  0  0
 39 40  1  0  0  0  0
 40 41  2  0  0  0  0
 40 42  1  0  0  0  0
 42 43  1  0  0  0  0
 42 44  1  0  0  0  0
 44 45  1  0  0  0  0
 45 46  2  0  0  0  0
 45 47  1  0  0  0  0
 47 48  1  0  0  0  0
 47 58  1  0  0  0  0
 48 49  1  0  0  0  0
 49 50  2  0  0  0  0
 49 51  1  0  0  0  0
 51 52  1  0  0  0  0
 51 55  1  0  0  0  0
 52 53  1  0  0  0  0
 53 54  2  0  0  0  0
 55 56  1  0  0  0  0
 55 57  1  0  0  0  0
 58 59  1  0  0  0  0
 58 60  1  0  0  0  0
 61 62  1  0  0  0  0
 61 63  1  0  0  0  0
 64 65  1  0  0  0  0
 64 66  1  0  0  0  0
 67 68  1  0  0  0  0
 67 69  1  0  0  0  0
 70 71  1  0  0  0  0
 70 72  1  0  0  0  0
 73 74  1  0  0  0  0
 73 75  1  0  0  0  0
 76 77  1  0  0  0  0
 76 78  1  0  0  0  0
M  END
>  <Activity>
INACTIVE

>  <ActivitySource>
Koeck_2014

>  <Name>
Valinomycin

>  <standard_inchi>
InChI=1S/C54H90N6O18/c1-22(2)34-49(67)73-31(19)43(61)55-38(26(9)10)53(71)77-41(29(15)16)47(65)59-36(24(5)6)51(69)75-33(21)45(63)57-39(27(11)12)54(72)78-42(30(17)18)48(66)60-35(23(3)4)50(68)74-32(20)44(62)56-37(25(7)8)52(70)76-40(28(13)14)46(64)58-34/h22-42H,1-21H3,(H,55,61)(H,56,62)(H,57,63)(H,58,64)(H,59,65)(H,60,66)

>  <standard_inchi_key>
FCFNRCROJUBPLU-UHFFFAOYSA-N

>  <Class>
0

$$$$

  MOE2013           2D

 25 29  0  0  0  0  0  0  0  0999 V2000
    0.0000    0.0000    0.0000 O   0  0  0  0  0  0  0  0  0  0  0  0
    1.2930    0.7600    0.0000 C   0  0  0  0  0  0  0  0  0  0  0  0
    1.2810    2.2600    0.0000 C   0  0  0  0  0  0  0  0  0  0  0  0
    2.5740    3.0210    0.0000 C   0  0  0  0  0  0  0  0  0  0  0  0
    3.8790    2.2810    0.0000 C   0  0  0  0  0  0  0  0  0  0  0  0
    3.8910    0.7810    0.0000 C   0  0  0  0  0  0  0  0  0  0  0  0
    5.1960    0.0420    0.0000 O   0  0  0  0  0  0  0  0  0  0  0  0
    6.4890    0.8020    0.0000 C   0  0  0  0  0  0  0  0  0  0  0  0
    7.7940    0.0630    0.0000 C   0  0  0  0  0  0  0  0  0  0  0  0
    9.0870    0.8230    0.0000 C   0  0  0  0  0  0  0  0  0  0  0  0
   10.3920    0.0840    0.0000 O   0  0  0  0  0  0  0  0  0  0  0  0
    9.0750    2.3230    0.0000 C   0  0  0  0  0  0  0  0  0  0  0  0
    7.7700    3.0620    0.0000 C   0  0  0  0  0  0  0  0  0  0  0  0
    6.4770    2.3020    0.0000 C   0  0  0  0  0  0  0  0  0  0  0  0
    5.1720    3.0420    0.0000 C   0  0  0  0  0  0  0  0  0  0  0  0
    6.6030    3.4920    0.0000 O   0  0  0  0  0  0  0  0  0  0  0  0
    6.6170    4.9920    0.0000 C   0  0  0  0  0  0  0  0  0  0  0  0
    7.8390    5.8620    0.0000 O   0  0  0  0  0  0  0  0  0  0  0  0
    5.1950    5.4690    0.0000 C   0  0  0  0  0  0  0  0  0  0  0  0
    4.5980    6.8450    0.0000 C   0  0  0  0  0  0  0  0  0  0  0  0
    3.1070    7.0150    0.0000 C   0  0  0  0  0  0  0  0  0  0  0  0
    2.2140    5.8100    0.0000 C   0  0  0  0  0  0  0  0  0  0  0  0
    2.8110    4.4340    0.0000 C   0  0  0  0  0  0  0  0  0  0  0  0
    4.3020    4.2630    0.0000 C   0  0  0  0  0  0  0  0  0  0  0  0
    2.5980    0.0210    0.0000 C   0  0  0  0  0  0  0  0  0  0  0  0
  1  2  1  0  0  0  0
  2  3  1  0  0  0  0
  2 25  2  0  0  0  0
  3  4  2  0  0  0  0
  4  5  1  0  0  0  0
  5  6  2  0  0  0  0
  5 15  1  0  0  0  0
  6  7  1  0  0  0  0
  6 25  1  0  0  0  0
  7  8  1  0  0  0  0
  8  9  1  0  0  0  0
  8 14  2  0  0  0  0
  9 10  2  0  0  0  0
 10 11  1  0  0  0  0
 10 12  1  0  0  0  0
 12 13  2  0  0  0  0
 13 14  1  0  0  0  0
 14 15  1  0  0  0  0
 15 16  1  0  0  0  0
 15 24  1  0  0  0  0
 16 17  1  0  0  0  0
 17 18  2  0  0  0  0
 17 19  1  0  0  0  0
 19 20  1  0  0  0  0
 19 24  2  0  0  0  0
 20 21  2  0  0  0  0
 21 22  1  0  0  0  0
 22 23  2  0  0  0  0
 23 24  1  0  0  0  0
M  END
>  <Activity>
INHIBITOR

>  <ActivitySource>
Koeck_2014

>  <Name>
Fluorescein

>  <standard_inchi>
InChI=1S/C20H12O5/c21-11-5-7-15-17(9-11)24-18-10-12(22)6-8-16(18)20(15)14-4-2-1-3-13(14)19(23)25-20/h1-10,21-22H

>  <standard_inchi_key>
GNBHRKFJIUUOQI-UHFFFAOYSA-N

>  <Class>
1

$$$$

  MOE2013           2D

 42 48  0  0  1  0  0  0  0  0999 V2000
    0.0000    0.0000    0.0000 C   0  0  0  0  0  0  0  0  0  0  0  0
    1.3050    0.7390    0.0000 O   0  0  0  0  0  0  0  0  0  0  0  0
    2.5980   -0.0220    0.0000 C   0  0  0  0  0  0  0  0  0  0  0  0
    3.9030    0.7160    0.0000 C   0  0  0  0  0  0  0  0  0  0  0  0
    5.1960   -0.0450    0.0000 C   0  0  0  0  0  0  0  0  0  0  0  0
    5.1830   -1.5440    0.0000 C   0  0  0  0  0  0  0  0  0  0  0  0
    3.8780   -2.2830    0.0000 C   0  0  0  0  0  0  0  0  0  0  0  0
    3.8650   -3.7830    0.0000 O   0  0  0  0  0  0  0  0  0  0  0  0
    2.5590   -4.5220    0.0000 C   0  0  0  0  0  0  0  0  0  0  0  0
    2.5850   -1.5220    0.0000 C   0  0  0  0  0  0  0  0  0  0  0  0
    1.2800   -2.2610    0.0000 O   0  0  0  0  0  0  0  0  0  0  0  0
    6.5010    0.6940    0.0000 C   0  0  1  0  0  0  0  0  0  0  0  0
    7.7940   -0.0670    0.0000 C   0  0  2  0  0  0  0  0  0  0  0  0
    9.0990    0.6720    0.0000 C   0  0  2  0  0  0  0  0  0  0  0  0
   10.2050   -0.3410    0.0000 C   0  0  0  0  0  0  0  0  0  0  0  0
    9.5840   -1.7060    0.0000 O   0  0  0  0  0  0  0  0  0  0  0  0
    8.0930   -1.5370    0.0000 C   0  0  0  0  0  0  0  0  0  0  0  0
    7.0800   -2.6430    0.0000 O   0  0  0  0  0  0  0  0  0  0  0  0
    9.1120    2.1720    0.0000 C   0  0  1  0  0  0  0  0  0  0  0  0
   10.4180    2.9110    0.0000 O   0  0  0  0  0  0  0  0  0  0  0  0
   11.7100    2.1500    0.0000 C   0  0  2  0  0  0  0  0  0  0  0  0
   11.6970    0.6500    0.0000 O   0  0  0  0  0  0  0  0  0  0  0  0
   12.9900   -0.1110    0.0000 C   0  0  2  0  0  0  0  0  0  0  0  0
   12.9770   -1.6110    0.0000 C   0  0  0  0  0  0  0  0  0  0  0  0
   14.2700   -2.3720    0.0000 O   0  0  0  0  0  0  0  0  0  0  0  0
   15.5750   -1.6340    0.0000 C   0  0  1  0  0  0  0  0  0  0  0  0
   16.8680   -2.3950    0.0000 C   0  0  0  0  0  0  0  0  0  0  0  0
   15.5880   -0.1340    0.0000 O   0  0  0  0  0  0  0  0  0  0  0  0
   14.2950    0.6270    0.0000 C   0  0  1  0  0  0  0  0  0  0  0  0
   14.3080    2.1270    0.0000 C   0  0  2  0  0  0  0  0  0  0  0  0
   15.6140    2.8660    0.0000 O   0  0  0  0  0  0  0  0  0  0  0  0
   13.0160    2.8880    0.0000 C   0  0  1  0  0  0  0  0  0  0  0  0
   13.0280    4.3880    0.0000 O   0  0  0  0  0  0  0  0  0  0  0  0
    7.8200    2.9330    0.0000 C   0  0  0  0  0  0  0  0  0  0  0  0
    7.8320    4.4330    0.0000 C   0  0  0  0  0  0  0  0  0  0  0  0
    6.5400    5.1940    0.0000 C   0  0  0  0  0  0  0  0  0  0  0  0
    5.2350    4.4550    0.0000 C   0  0  0  0  0  0  0  0  0  0  0  0
    4.1280    5.4680    0.0000 O   0  0  0  0  0  0  0  0  0  0  0  0
    4.7500    6.8340    0.0000 C   0  0  0  0  0  0  0  0  0  0  0  0
    6.2410    6.6640    0.0000 O   0  0  0  0  0  0  0  0  0  0  0  0
    5.2220    2.9550    0.0000 C   0  0  0  0  0  0  0  0  0  0  0  0
    6.5140    2.1940    0.0000 C   0  0  0  0  0  0  0  0  0  0  0  0
  1  2  1  0  0  0  0
  2  3  1  0  0  0  0
  3  4  1  0  0  0  0
  3 10  2  0  0  0  0
  4  5  2  0  0  0  0
  5  6  1  0  0  0  0
  6  7  2  0  0  0  0
  7  8  1  0  0  0  0
  7 10  1  0  0  0  0
  8  9  1  0  0  0  0
 10 11  1  0  0  0  0
 12  5  1  6  0  0  0
 12 13  1  0  0  0  0
 12 42  1  0  0  0  0
 13 14  1  0  0  0  0
 13 17  1  6  0  0  0
 14 15  1  1  0  0  0
 14 19  1  0  0  0  0
 15 16  1  0  0  0  0
 16 17  1  0  0  0  0
 17 18  2  0  0  0  0
 19 20  1  6  0  0  0
 19 34  1  0  0  0  0
 21 20  1  1  0  0  0
 21 22  1  0  0  0  0
 21 32  1  0  0  0  0
 22 23  1  0  0  0  0
 23 24  1  1  0  0  0
 23 29  1  0  0  0  0
 24 25  1  0  0  0  0
 25 26  1  0  0  0  0
 26 27  1  6  0  0  0
 26 28  1  0  0  0  0
 29 28  1  6  0  0  0
 29 30  1  0  0  0  0
 30 31  1  1  0  0  0
 30 32  1  0  0  0  0
 32 33  1  6  0  0  0
 34 35  1  0  0  0  0
 34 42  2  0  0  0  0
 35 36  2  0  0  0  0
 36 37  1  0  0  0  0
 36 40  1  0  0  0  0
 37 38  1  0  0  0  0
 37 41  2  0  0  0  0
 38 39  1  0  0  0  0
 39 40  1  0  0  0  0
 41 42  1  0  0  0  0
M  END
>  <Activity>
INHIBITOR

>  <ActivitySource>
Koeck_2014

>  <Name>
Etoposide

>  <standard_inchi>
InChI=1S/C29H32O13/c1-11-36-9-20-27(40-11)24(31)25(32)29(41-20)42-26-14-7-17-16(38-10-39-17)6-13(14)21(22-15(26)8-37-28(22)33)12-4-18(34-2)23(30)19(5-12)35-3/h4-7,11,15,20-22,24-27,29-32H,8-10H2,1-3H3/t11-,15+,20-,21-,22+,24-,25-,26+,27-,29+/m1/s1

>  <standard_inchi_key>
VJJPUSNTGOMMGY-RUQINQQPSA-N

>  <Class>
1

$$$$

  MOE2013           2D

 39 43  0  0  1  0  0  0  0  0999 V2000
    0.0000    0.0000    0.0000 C   0  0  0  0  0  0  0  0  0  0  0  0
    0.7410   -1.3040    0.0000 O   0  0  0  0  0  0  0  0  0  0  0  0
   -0.0180   -2.5980    0.0000 C   0  0  0  0  0  0  0  0  0  0  0  0
   -1.5180   -2.5880    0.0000 C   0  0  0  0  0  0  0  0  0  0  0  0
   -2.2760   -3.8820    0.0000 C   0  0  0  0  0  0  0  0  0  0  0  0
   -1.5350   -5.1860    0.0000 C   0  0  0  0  0  0  0  0  0  0  0  0
   -0.0350   -5.1960    0.0000 C   0  0  0  0  0  0  0  0  0  0  0  0
    0.7240   -3.9020    0.0000 C   0  0  0  0  0  0  0  0  0  0  0  0
    2.2240   -3.9120    0.0000 C   0  0  0  0  0  0  0  0  0  0  0  0
    2.9820   -2.6180    0.0000 O   0  0  0  0  0  0  0  0  0  0  0  0
    2.9650   -5.2160    0.0000 C   0  0  0  0  0  0  0  0  0  0  0  0
    4.4650   -5.2270    0.0000 C   0  0  0  0  0  0  0  0  0  0  0  0
    5.2230   -3.9330    0.0000 O   0  0  0  0  0  0  0  0  0  0  0  0
    5.2060   -6.5310    0.0000 C   0  0  0  0  0  0  0  0  0  0  0  0
    4.4470   -7.8250    0.0000 C   0  0  0  0  0  0  0  0  0  0  0  0
    5.1880   -9.1290    0.0000 C   0  0  0  0  0  0  0  0  0  0  0  0
    6.6880   -9.1390    0.0000 C   0  0  2  0  0  0  0  0  0  0  0  0
    7.9820   -9.8980    0.0000 O   0  0  0  0  0  0  0  0  0  0  0  0
    7.4470   -7.8450    0.0000 C   0  0  0  0  0  0  0  0  0  0  0  0
    6.7060   -6.5410    0.0000 C   0  0  1  0  0  0  0  0  0  0  0  0
    7.4640   -5.2470    0.0000 O   0  0  0  0  0  0  0  0  0  0  0  0
    8.9640   -5.2570    0.0000 C   0  0  1  0  0  0  0  0  0  0  0  0
    9.7060   -6.5610    0.0000 C   0  0  0  0  0  0  0  0  0  0  0  0
   11.2060   -6.5720    0.0000 C   0  0  2  0  0  0  0  0  0  0  0  0
   11.9470   -7.8760    0.0000 N   0  0  0  0  0  0  0  0  0  0  0  0
   11.9640   -5.2780    0.0000 C   0  0  2  0  0  0  0  0  0  0  0  0
   13.4640   -5.2880    0.0000 O   0  0  0  0  0  0  0  0  0  0  0  0
   11.2230   -3.9740    0.0000 C   0  0  2  0  0  0  0  0  0  0  0  0
   11.9820   -2.6800    0.0000 C   0  0  0  0  0  0  0  0  0  0  0  0
    9.7230   -3.9630    0.0000 O   0  0  0  0  0  0  0  0  0  0  0  0
    6.6780  -10.6390    0.0000 C   0  0  0  0  0  0  0  0  0  0  0  0
    5.3740  -11.3800    0.0000 O   0  0  0  0  0  0  0  0  0  0  0  0
    7.9720  -11.3980    0.0000 C   0  0  0  0  0  0  0  0  0  0  0  0
    7.9620  -12.8980    0.0000 O   0  0  0  0  0  0  0  0  0  0  0  0
    2.9470   -7.8140    0.0000 C   0  0  0  0  0  0  0  0  0  0  0  0
    2.1880   -9.1080    0.0000 O   0  0  0  0  0  0  0  0  0  0  0  0
    2.2060   -6.5100    0.0000 C   0  0  0  0  0  0  0  0  0  0  0  0
    0.7060   -6.5000    0.0000 C   0  0  0  0  0  0  0  0  0  0  0  0
   -0.0530   -7.7940    0.0000 O   0  0  0  0  0  0  0  0  0  0  0  0
  1  2  1  0  0  0  0
  2  3  1  0  0  0  0
  3  4  1  0  0  0  0
  3  8  2  0  0  0  0
  4  5  2  0  0  0  0
  5  6  1  0  0  0  0
  6  7  2  0  0  0  0
  7  8  1  0  0  0  0
  7 38  1  0  0  0  0
  8  9  1  0  0  0  0
  9 10  2  0  0  0  0
  9 11  1  0  0  0  0
 11 12  2  0  0  0  0
 11 37  1  0  0  0  0
 12 13  1  0  0  0  0
 12 14  1  0  0  0  0
 14 15  2  0  0  0  0
 14 20  1  0  0  0  0
 15 16  1  0  0  0  0
 15 35  1  0  0  0  0
 16 17  1  0  0  0  0
 17 18  1  1  0  0  0
 17 19  1  0  0  0  0
 17 31  1  6  0  0  0
 19 20  1  0  0  0  0
 20 21  1  6  0  0  0
 22 21  1  6  0  0  0
 22 23  1  0  0  0  0
 22 30  1  0  0  0  0
 23 24  1  0  0  0  0
 24 25  1  1  0  0  0
 24 26  1  0  0  0  0
 26 27  1  1  0  0  0
 26 28  1  0  0  0  0
 28 29  1  1  0  0  0
 28 30  1  0  0  0  0
 31 32  2  0  0  0  0
 31 33  1  0  0  0  0
 33 34  1  0  0  0  0
 35 36  1  0  0  0  0
 35 37  2  0  0  0  0
 37 38  1  0  0  0  0
 38 39  2  0  0  0  0
M  END
>  <Activity>
INACTIVE

>  <ActivitySource>
Koeck_2014

>  <Name>
Doxorubicin

>  <standard_inchi>
InChI=1S/C27H29NO11/c1-10-22(31)13(28)6-17(38-10)39-15-8-27(36,16(30)9-29)7-12-19(15)26(35)21-20(24(12)33)23(32)11-4-3-5-14(37-2)18(11)25(21)34/h3-5,10,13,15,17,22,29,31,33,35-36H,6-9,28H2,1-2H3/t10-,13-,15+,17-,22+,27-/m0/s1

>  <standard_inchi_key>
AOJJSUZBOXZQNB-HEKDSCCBSA-N

>  <Class>
0

$$$$

  MOE2013           2D

 30 32  0  0  1  0  0  0  0  0999 V2000
    0.0000    0.0000    0.0000 C   0  0  0  0  0  0  0  0  0  0  0  0
    1.3030   -0.7430    0.0000 C   0  0  0  0  0  0  0  0  0  0  0  0
    1.3110   -2.2430    0.0000 C   0  0  0  0  0  0  0  0  0  0  0  0
   -0.1890   -2.2510    0.0000 C   0  0  0  0  0  0  0  0  0  0  0  0
    1.3190   -3.7430    0.0000 C   0  0  0  0  0  0  0  0  0  0  0  0
    2.8110   -2.2350    0.0000 C   0  0  0  0  0  0  0  0  0  0  0  0
    3.5540   -0.9320    0.0000 O   0  0  0  0  0  0  0  0  0  0  0  0
    3.5680   -3.5300    0.0000 O   0  0  0  0  0  0  0  0  0  0  0  0
    5.0680   -3.5220    0.0000 C   0  0  1  0  0  0  0  0  0  0  0  0
    5.8110   -2.2180    0.0000 C   0  0  0  0  0  0  0  0  0  0  0  0
    7.3110   -2.2100    0.0000 C   0  0  1  0  0  0  0  0  0  0  0  0
    8.0540   -0.9070    0.0000 C   0  0  0  0  0  0  0  0  0  0  0  0
    8.0680   -3.5050    0.0000 C   0  0  0  0  0  0  0  0  0  0  0  0
    7.3250   -4.8080    0.0000 C   0  0  0  0  0  0  0  0  0  0  0  0
    8.0820   -6.1030    0.0000 C   0  0  0  0  0  0  0  0  0  0  0  0
    7.3390   -7.4060    0.0000 C   0  0  0  0  0  0  0  0  0  0  0  0
    5.8390   -7.4140    0.0000 C   0  0  2  0  0  0  0  0  0  0  0  0
    5.0960   -8.7180    0.0000 C   0  0  0  0  0  0  0  0  0  0  0  0
    5.0820   -6.1200    0.0000 C   0  0  2  0  0  0  0  0  0  0  0  0
    3.5820   -6.1280    0.0000 C   0  0  0  0  0  0  0  0  0  0  0  0
    2.8400   -7.4310    0.0000 C   0  0  0  0  0  0  0  0  0  0  0  0
    1.3400   -7.4390    0.0000 C   0  0  2  0  0  0  0  0  0  0  0  0
    0.5820   -6.1440    0.0000 C   0  0  0  0  0  0  0  0  0  0  0  0
   -0.9180   -6.1520    0.0000 C   0  0  1  0  0  0  0  0  0  0  0  0
   -1.6750   -4.8570    0.0000 O   0  0  0  0  0  0  0  0  0  0  0  0
   -1.6600   -7.4550    0.0000 C   0  0  0  0  0  0  0  0  0  0  0  0
   -0.9030   -8.7500    0.0000 C   0  0  0  0  0  0  0  0  0  0  0  0
   -1.6460  -10.0530    0.0000 O   0  0  0  0  0  0  0  0  0  0  0  0
    0.5970   -8.7420    0.0000 O   0  0  0  0  0  0  0  0  0  0  0  0
    5.8250   -4.8160    0.0000 C   0  0  1  0  0  0  0  0  0  0  0  0
  1  2  1  0  0  0  0
  2  3  1  0  0  0  0
  3  4  1  0  0  0  0
  3  5  1  0  0  0  0
  3  6  1  0  0  0  0
  6  7  2  0  0  0  0
  6  8  1  0  0  0  0
  9  8  1  1  0  0  0
  9 10  1  0  0  0  0
  9 30  1  0  0  0  0
 10 11  1  0  0  0  0
 11 12  1  1  0  0  0
 11 13  1  0  0  0  0
 13 14  2  0  0  0  0
 14 15  1  0  0  0  0
 15 16  2  0  0  0  0
 16 17  1  0  0  0  0
 17 18  1  6  0  0  0
 17 19  1  0  0  0  0
 19 20  1  6  0  0  0
 19 30  1  0  0  0  0
 20 21  1  0  0  0  0
 22 21  1  1  0  0  0
 22 23  1  0  0  0  0
 22 29  1  0  0  0  0
 23 24  1  0  0  0  0
 24 25  1  6  0  0  0
 24 26  1  0  0  0  0
 26 27  1  0  0  0  0
 27 28  2  0  0  0  0
 27 29  1  0  0  0  0
 30 14  1  1  0  0  0
M  END
>  <Activity>
INHIBITOR

>  <ActivitySource>
Koeck_2014

>  <Name>
Simvastatin

>  <standard_inchi>
InChI=1S/C25H38O5/c1-6-25(4,5)24(28)30-21-12-15(2)11-17-8-7-16(3)20(23(17)21)10-9-19-13-18(26)14-22(27)29-19/h7-8,11,15-16,18-21,23,26H,6,9-10,12-14H2,1-5H3/t15-,16-,18+,19+,20-,21-,23-/m0/s1

>  <standard_inchi_key>
RYMZZMVNJRMUDD-HGQWONQESA-N

>  <Class>
1

$$$$

  MOE2013           2D

 62 68  0  0  1  0  0  0  0  0999 V2000
   -0.3610   -0.8900    0.0000 C   0  0  0  0  0  0  0  0  0  0  0  0
    0.9650   -0.1580    0.0000 C   0  0  0  0  0  0  0  0  0  0  0  0
    2.2180   -1.0940    0.0000 O   0  0  0  0  0  0  0  0  0  0  0  0
    1.1230    1.2530    0.0000 O   0  0  0  0  0  0  0  0  0  0  0  0
    0.1590    2.3640    0.0000 C   0  0  2  0  0  0  0  0  0  0  0  0
    0.5460    3.9830    0.0000 C   0  0  0  0  0  0  0  0  0  0  0  0
    1.6900    4.8700    0.0000 C   0  0  0  0  0  0  0  0  0  0  0  0
    3.0840    4.2810    0.0000 C   0  0  0  0  0  0  0  0  0  0  0  0
    1.5520    6.3300    0.0000 C   0  0  2  0  0  0  0  0  0  0  0  0
    0.1490    6.8800    0.0000 C   0  0  0  0  0  0  0  0  0  0  0  0
   -1.0210    6.0180    0.0000 C   0  0  1  0  0  0  0  0  0  0  0  0
   -1.4830    7.4480    0.0000 O   0  0  0  0  0  0  0  0  0  0  0  0
   -2.6850    6.1200    0.0000 C   0  0  1  0  0  0  0  0  0  0  0  0
   -3.4630    7.4100    0.0000 O   0  0  0  0  0  0  0  0  0  0  0  0
   -2.9550    8.7550    0.0000 C   0  0  0  0  0  0  0  0  0  0  0  0
   -1.4310    9.0420    0.0000 O   0  0  0  0  0  0  0  0  0  0  0  0
   -3.8190   10.0080    0.0000 C   0  0  0  0  0  0  0  0  0  0  0  0
   -5.2840    9.9630    0.0000 C   0  0  0  0  0  0  0  0  0  0  0  0
   -6.1100   11.2340    0.0000 C   0  0  0  0  0  0  0  0  0  0  0  0
   -5.4030   12.5600    0.0000 C   0  0  0  0  0  0  0  0  0  0  0  0
   -3.9070   12.6100    0.0000 C   0  0  0  0  0  0  0  0  0  0  0  0
   -3.0990   11.3530    0.0000 C   0  0  0  0  0  0  0  0  0  0  0  0
   -3.1950    4.6540    0.0000 C   0  0  2  0  0  0  0  0  0  0  0  0
   -4.6410    4.4530    0.0000 C   0  0  2  0  0  0  0  0  0  0  0  0
   -6.0840    4.9500    0.0000 C   0  0  0  0  0  0  0  0  0  0  0  0
   -6.6000    3.5880    0.0000 O   0  0  0  0  0  0  0  0  0  0  0  0
   -5.2220    3.0320    0.0000 C   0  0  2  0  0  0  0  0  0  0  0  0
   -4.3020    1.8380    0.0000 C   0  0  0  0  0  0  0  0  0  0  0  0
   -2.8390    2.1040    0.0000 C   0  0  2  0  0  0  0  0  0  0  0  0
   -1.6500    0.9860    0.0000 O   0  0  0  0  0  0  0  0  0  0  0  0
   -2.2960    3.4640    0.0000 C   0  0  2  0  0  0  0  0  0  0  0  0
   -3.8220    3.5520    0.0000 C   0  0  0  0  0  0  0  0  0  0  0  0
   -1.4010    2.4080    0.0000 C   0  0  0  0  0  0  0  0  0  0  0  0
   -2.5000    1.2360    0.0000 O   0  0  0  0  0  0  0  0  0  0  0  0
   -4.6310    5.9460    0.0000 O   0  0  0  0  0  0  0  0  0  0  0  0
   -5.9530    6.7000    0.0000 C   0  0  0  0  0  0  0  0  0  0  0  0
   -7.2520    5.9510    0.0000 C   0  0  0  0  0  0  0  0  0  0  0  0
   -5.9580    8.1940    0.0000 O   0  0  0  0  0  0  0  0  0  0  0  0
   -0.8210    4.5660    0.0000 C   0  0  0  0  0  0  0  0  0  0  0  0
    0.0400    5.7810    0.0000 C   0  0  0  0  0  0  0  0  0  0  0  0
    0.5680    5.1010    0.0000 C   0  0  0  0  0  0  0  0  0  0  0  0
    2.6580    7.2560    0.0000 O   0  0  0  0  0  0  0  0  0  0  0  0
    4.0990    7.1480    0.0000 C   0  0  0  0  0  0  0  0  0  0  0  0
    4.8160    5.8070    0.0000 O   0  0  0  0  0  0  0  0  0  0  0  0
    4.9710    8.3980    0.0000 C   0  0  2  0  0  0  0  0  0  0  0  0
    4.2650    9.7410    0.0000 O   0  0  0  0  0  0  0  0  0  0  0  0
    6.4630    8.3520    0.0000 C   0  0  1  0  0  0  0  0  0  0  0  0
    7.2260    7.0880    0.0000 N   0  0  0  0  0  0  0  0  0  0  0  0
    8.6760    6.9310    0.0000 C   0  0  0  0  0  0  0  0  0  0  0  0
    9.6030    8.1480    0.0000 O   0  0  0  0  0  0  0  0  0  0  0  0
    9.3560    5.5750    0.0000 C   0  0  0  0  0  0  0  0  0  0  0  0
   10.8690    5.5300    0.0000 C   0  0  0  0  0  0  0  0  0  0  0  0
   11.5670    4.2050    0.0000 C   0  0  0  0  0  0  0  0  0  0  0  0
   10.7760    2.9320    0.0000 C   0  0  0  0  0  0  0  0  0  0  0  0
    9.2770    2.9790    0.0000 C   0  0  0  0  0  0  0  0  0  0  0  0
    8.5760    4.3180    0.0000 C   0  0  0  0  0  0  0  0  0  0  0  0
    7.2040    9.6950    0.0000 C   0  0  0  0  0  0  0  0  0  0  0  0
    6.3840   10.9610    0.0000 C   0  0  0  0  0  0  0  0  0  0  0  0
    7.0850   12.2920    0.0000 C   0  0  0  0  0  0  0  0  0  0  0  0
    8.5800   12.3560    0.0000 C   0  0  0  0  0  0  0  0  0  0  0  0
    9.3910   11.0950    0.0000 C   0  0  0  0  0  0  0  0  0  0  0  0
    8.6760    9.7580    0.0000 C   0  0  0  0  0  0  0  0  0  0  0  0
  1  2  1  0  0  0  0
  2  3  2  0  0  0  0
  2  4  1  0  0  0  0
  5  4  1  1  0  0  0
  5  6  1  0  0  0  0
  5 33  1  0  0  0  0
  6  7  2  0  0  0  0
  6 39  1  0  0  0  0
  7  8  1  0  0  0  0
  7  9  1  0  0  0  0
  9 10  1  0  0  0  0
  9 42  1  6  0  0  0
 10 11  1  0  0  0  0
 11 12  1  1  0  0  0
 11 13  1  0  0  0  0
 11 39  1  0  0  0  0
 13 14  1  6  0  0  0
 14 15  1  0  0  0  0
 15 16  2  0  0  0  0
 15 17  1  0  0  0  0
 17 18  1  0  0  0  0
 17 22  2  0  0  0  0
 18 19  2  0  0  0  0
 19 20  1  0  0  0  0
 20 21  2  0  0  0  0
 21 22  1  0  0  0  0
 23 13  1  1  0  0  0
 23 24  1  0  0  0  0
 23 31  1  0  0  0  0
 24 25  1  0  0  0  0
 24 27  1  0  0  0  0
 24 35  1  6  0  0  0
 25 26  1  0  0  0  0
 27 26  1  1  0  0  0
 27 28  1  0  0  0  0
 28 29  1  0  0  0  0
 29 30  1  1  0  0  0
 29 31  1  0  0  0  0
 31 32  1  1  0  0  0
 31 33  1  0  0  0  0
 33 34  2  0  0  0  0
 35 36  1  0  0  0  0
 36 37  1  0  0  0  0
 36 38  2  0  0  0  0
 39 40  1  0  0  0  0
 39 41  1  0  0  0  0
 42 43  1  0  0  0  0
 43 44  2  0  0  0  0
 43 45  1  0  0  0  0
 45 46  1  6  0  0  0
 45 47  1  0  0  0  0
 47 48  1  6  0  0  0
 47 57  1  0  0  0  0
 48 49  1  0  0  0  0
 49 50  2  0  0  0  0
 49 51  1  0  0  0  0
 51 52  1  0  0  0  0
 51 56  2  0  0  0  0
 52 53  2  0  0  0  0
 53 54  1  0  0  0  0
 54 55  2  0  0  0  0
 55 56  1  0  0  0  0
 57 58  1  0  0  0  0
 57 62  2  0  0  0  0
 58 59  2  0  0  0  0
 59 60  1  0  0  0  0
 60 61  2  0  0  0  0
 61 62  1  0  0  0  0
M  END
>  <Activity>
INHIBITOR

>  <ActivitySource>
Koeck_2014

>  <Name>
Taxol

>  <standard_inchi>
InChI=1S/C47H51NO14/c1-25-31(60-43(56)36(52)35(28-16-10-7-11-17-28)48-41(54)29-18-12-8-13-19-29)23-47(57)40(61-42(55)30-20-14-9-15-21-30)38-45(6,32(51)22-33-46(38,24-58-33)62-27(3)50)39(53)37(59-26(2)49)34(25)44(47,4)5/h7-21,31-33,35-38,40,51-52,57H,22-24H2,1-6H3,(H,48,54)/t31-,32-,33+,35-,36+,37+,38-,40-,45+,46-,47+/m0/s1

>  <standard_inchi_key>
RCINICONZNJXQF-MZXODVADSA-N

>  <Class>
1

$$$$

  MOE2013           2D

 24 28  0  0  1  0  0  0  0  0999 V2000
    0.0000    0.0000    0.0000 O   0  0  0  0  0  0  0  0  0  0  0  0
    1.5000    0.0070    0.0000 C   0  0  0  0  0  0  0  0  0  0  0  0
    2.2210   -1.2310    0.0000 C   0  0  0  0  0  0  0  0  0  0  0  0
    3.6530   -1.2210    0.0000 C   0  0  0  0  0  0  0  0  0  0  0  0
    4.3610    0.0170    0.0000 C   0  0  0  0  0  0  0  0  0  0  0  0
    5.8010    0.0250    0.0000 C   0  0  0  0  0  0  0  0  0  0  0  0
    6.5210    1.2670    0.0000 C   0  0  1  0  0  0  0  0  0  0  0  0
    7.9140    0.8830    0.0000 N   0  0  3  0  0  0  0  0  0  0  0  0
    9.4010    1.0760    0.0000 C   0  0  0  0  0  0  0  0  0  0  0  0
   10.3130   -0.1150    0.0000 C   0  0  0  0  0  0  0  0  0  0  0  0
   11.8000    0.0780    0.0000 C   0  0  0  0  0  0  0  0  0  0  0  0
    6.6700    0.1590    0.0000 C   0  0  0  0  0  0  0  0  0  0  0  0
    4.7330    1.0950    0.0000 C   0  0  0  0  0  0  0  0  0  0  0  0
    4.3580    2.5040    0.0000 C   0  0  1  0  0  0  0  0  0  0  0  0
    3.6350    3.7340    0.0000 C   0  0  1  0  0  0  0  0  0  0  0  0
    2.0080    3.0350    0.0000 O   0  0  0  0  0  0  0  0  0  0  0  0
    2.2110    1.2550    0.0000 C   0  0  0  0  0  0  0  0  0  0  0  0
    3.6400    1.2550    0.0000 C   0  0  0  0  0  0  0  0  0  0  0  0
    4.3410    4.9810    0.0000 C   0  0  0  0  0  0  0  0  0  0  0  0
    3.5800    6.2740    0.0000 O   0  0  0  0  0  0  0  0  0  0  0  0
    5.7760    4.9910    0.0000 C   0  0  0  0  0  0  0  0  0  0  0  0
    6.5050    3.7540    0.0000 C   0  0  0  0  0  0  0  0  0  0  0  0
    5.7920    2.5140    0.0000 C   0  0  1  0  0  0  0  0  0  0  0  0
    7.2920    2.5140    0.0000 O   0  0  0  0  0  0  0  0  0  0  0  0
  1  2  1  0  0  0  0
  2  3  1  0  0  0  0
  2 17  2  0  0  0  0
  3  4  2  0  0  0  0
  4  5  1  0  0  0  0
  5  6  1  0  0  0  0
  5 18  2  0  0  0  0
  7  6  1  6  0  0  0
  7  8  1  0  0  0  0
  7 23  1  0  0  0  0
  8  9  1  0  0  0  0
  8 12  1  0  0  0  0
  9 10  1  0  0  0  0
 10 11  2  0  0  0  0
 12 13  1  0  0  0  0
 14 13  1  6  0  0  0
 14 15  1  0  0  0  0
 14 18  1  0  0  0  0
 14 23  1  0  0  0  0
 15 16  1  1  0  0  0
 15 19  1  0  0  0  0
 16 17  1  0  0  0  0
 17 18  1  0  0  0  0
 19 20  2  0  0  0  0
 19 21  1  0  0  0  0
 21 22  1  0  0  0  0
 22 23  1  0  0  0  0
 23 24  1  6  0  0  0
M  END
>  <Activity>
INACTIVE

>  <ActivitySource>
Koeck_2014

>  <Name>
Naloxone

>  <standard_inchi>
InChI=1S/C19H21NO4/c1-2-8-20-9-7-18-15-11-3-4-12(21)16(15)24-17(18)13(22)5-6-19(18,23)14(20)10-11/h2-4,14,17,21,23H,1,5-10H2/t14-,17+,18+,19-/m1/s1

>  <standard_inchi_key>
UZHSEJADLWPNLE-GRGSLBFTSA-N

>  <Class>
0

$$$$

  MOE2013           2D

 55 57  0  0  1  0  0  0  0  0999 V2000
  -13.9580  -14.0440    0.0000 C   0  0  0  0  0  0  0  0  0  0  0  0
  -14.0930  -12.5500    0.0000 C   0  0  0  0  0  0  0  0  0  0  0  0
  -12.8670  -11.6860    0.0000 C   0  0  1  0  0  0  0  0  0  0  0  0
  -11.6260  -12.3640    0.0000 O   0  0  0  0  0  0  0  0  0  0  0  0
  -10.2850  -12.0960    0.0000 C   0  0  0  0  0  0  0  0  0  0  0  0
   -9.6440  -13.4520    0.0000 O   0  0  0  0  0  0  0  0  0  0  0  0
   -9.2530  -11.2510    0.0000 C   0  0  2  0  0  0  0  0  0  0  0  0
   -8.0530  -12.1500    0.0000 C   0  0  0  0  0  0  0  0  0  0  0  0
   -8.7200   -9.9930    0.0000 C   0  0  2  0  0  0  0  0  0  0  0  0
   -7.2220  -10.0750    0.0000 O   0  0  0  0  0  0  0  0  0  0  0  0
   -6.5440  -11.4130    0.0000 C   0  0  1  0  0  0  0  0  0  0  0  0
   -5.0460  -11.4950    0.0000 C   0  0  0  0  0  0  0  0  0  0  0  0
   -4.3680  -12.8330    0.0000 C   0  0  1  0  0  0  0  0  0  0  0  0
   -3.0300  -12.1550    0.0000 C   0  0  0  0  0  0  0  0  0  0  0  0
   -3.1120  -13.6530    0.0000 O   0  0  0  0  0  0  0  0  0  0  0  0
   -1.7740  -12.9750    0.0000 C   0  0  0  0  0  0  0  0  0  0  0  0
   -5.1880  -14.0890    0.0000 C   0  0  1  0  0  0  0  0  0  0  0  0
   -4.5100  -15.4270    0.0000 O   0  0  0  0  0  0  0  0  0  0  0  0
   -6.6860  -14.0070    0.0000 C   0  0  2  0  0  0  0  0  0  0  0  0
   -7.5060  -15.2630    0.0000 C   0  0  0  0  0  0  0  0  0  0  0  0
   -7.3640  -12.6690    0.0000 O   0  0  0  0  0  0  0  0  0  0  0  0
   -9.1270   -8.6390    0.0000 C   0  0  2  0  0  0  0  0  0  0  0  0
   -8.2210   -7.4430    0.0000 C   0  0  0  0  0  0  0  0  0  0  0  0
  -10.5220   -8.1040    0.0000 C   0  0  1  0  0  0  0  0  0  0  0  0
   -8.9680   -6.8450    0.0000 O   0  0  0  0  0  0  0  0  0  0  0  0
   -7.5670   -7.3820    0.0000 C   0  0  1  0  0  0  0  0  0  0  0  0
   -7.0780   -8.8000    0.0000 O   0  0  0  0  0  0  0  0  0  0  0  0
   -5.6060   -9.0860    0.0000 C   0  0  2  0  0  0  0  0  0  0  0  0
   -5.1170  -10.5040    0.0000 C   0  0  0  0  0  0  0  0  0  0  0  0
   -4.6220   -7.9540    0.0000 C   0  0  0  0  0  0  0  0  0  0  0  0
   -5.1110   -6.5360    0.0000 C   0  0  1  0  0  0  0  0  0  0  0  0
   -6.5840   -6.2500    0.0000 C   0  0  1  0  0  0  0  0  0  0  0  0
   -6.8190   -4.7680    0.0000 O   0  0  0  0  0  0  0  0  0  0  0  0
   -5.9380   -3.5540    0.0000 C   0  0  0  0  0  0  0  0  0  0  0  0
   -6.8820   -2.3890    0.0000 O   0  0  0  0  0  0  0  0  0  0  0  0
   -4.4560   -3.3190    0.0000 C   0  0  0  0  0  0  0  0  0  0  0  0
   -3.9190   -1.9190    0.0000 C   0  0  0  0  0  0  0  0  0  0  0  0
   -4.1270   -5.4030    0.0000 N   0  0  0  0  0  0  0  0  0  0  0  0
   -2.6550   -5.6890    0.0000 C   0  0  0  0  0  0  0  0  0  0  0  0
   -4.6160   -3.9850    0.0000 C   0  0  0  0  0  0  0  0  0  0  0  0
  -10.7560   -6.6290    0.0000 C   0  0  2  0  0  0  0  0  0  0  0  0
  -10.1220   -5.2690    0.0000 C   0  0  0  0  0  0  0  0  0  0  0  0
   -9.2680   -6.4340    0.0000 O   0  0  0  0  0  0  0  0  0  0  0  0
  -11.9960   -5.9500    0.0000 C   0  0  0  0  0  0  0  0  0  0  0  0
  -13.3380   -6.2190    0.0000 C   0  0  1  0  0  0  0  0  0  0  0  0
  -13.9790   -4.8630    0.0000 C   0  0  0  0  0  0  0  0  0  0  0  0
  -14.3700   -7.0640    0.0000 C   0  0  0  0  0  0  0  0  0  0  0  0
  -15.5700   -6.1650    0.0000 O   0  0  0  0  0  0  0  0  0  0  0  0
  -14.9030   -8.3220    0.0000 C   0  0  2  0  0  0  0  0  0  0  0  0
  -16.4010   -8.2400    0.0000 C   0  0  0  0  0  0  0  0  0  0  0  0
  -14.4960   -9.6750    0.0000 C   0  0  1  0  0  0  0  0  0  0  0  0
  -15.5960  -10.6960    0.0000 O   0  0  0  0  0  0  0  0  0  0  0  0
  -13.1010  -10.2100    0.0000 C   0  0  1  0  0  0  0  0  0  0  0  0
  -12.6050   -8.7950    0.0000 C   0  0  0  0  0  0  0  0  0  0  0  0
  -11.6330   -9.9040    0.0000 O   0  0  0  0  0  0  0  0  0  0  0  0
  1  2  1  0  0  0  0
  3  2  1  6  0  0  0
  3  4  1  0  0  0  0
  3 53  1  0  0  0  0
  4  5  1  0  0  0  0
  5  6  2  0  0  0  0
  5  7  1  0  0  0  0
  7  8  1  1  0  0  0
  7  9  1  0  0  0  0
  9 10  1  1  0  0  0
  9 22  1  0  0  0  0
 11 10  1  1  0  0  0
 11 12  1  0  0  0  0
 11 21  1  0  0  0  0
 12 13  1  0  0  0  0
 13 14  1  6  0  0  0
 13 15  1  1  0  0  0
 13 17  1  0  0  0  0
 15 16  1  0  0  0  0
 17 18  1  1  0  0  0
 17 19  1  0  0  0  0
 19 20  1  6  0  0  0
 19 21  1  0  0  0  0
 22 23  1  1  0  0  0
 22 24  1  0  0  0  0
 24 25  1  6  0  0  0
 24 41  1  0  0  0  0
 26 25  1  6  0  0  0
 26 27  1  0  0  0  0
 26 32  1  0  0  0  0
 27 28  1  0  0  0  0
 28 29  1  1  0  0  0
 28 30  1  0  0  0  0
 30 31  1  0  0  0  0
 31 32  1  0  0  0  0
 31 38  1  1  0  0  0
 32 33  1  6  0  0  0
 33 34  1  0  0  0  0
 34 35  2  0  0  0  0
 34 36  1  0  0  0  0
 36 37  1  0  0  0  0
 38 39  1  0  0  0  0
 38 40  1  0  0  0  0
 41 42  1  6  0  0  0
 41 43  1  1  0  0  0
 41 44  1  0  0  0  0
 44 45  1  0  0  0  0
 45 46  1  6  0  0  0
 45 47  1  0  0  0  0
 47 48  2  0  0  0  0
 47 49  1  0  0  0  0
 49 50  1  1  0  0  0
 49 51  1  0  0  0  0
 51 52  1  6  0  0  0
 51 53  1  0  0  0  0
 53 54  1  1  0  0  0
 53 55  1  6  0  0  0
M  END
>  <Activity>
INACTIVE

>  <ActivitySource>
Koeck_2014

>  <Name>
Erythromycin estolate

>  <standard_inchi>
InChI=1S/C40H71NO14/c1-15-27-40(11,48)33(44)22(5)30(43)20(3)18-38(9,47)35(55-37-32(53-28(42)16-2)26(41(12)13)17-21(4)50-37)23(6)31(24(7)36(46)52-27)54-29-19-39(10,49-14)34(45)25(8)51-29/h20-27,29,31-35,37,44-45,47-48H,15-19H2,1-14H3/t20-,21-,22+,23+,24-,25+,26+,27-,29+,31-,32-,33-,34+,35-,37-,38-,39-,40-/m1/s1

>  <standard_inchi_key>
TYQXKHPOXXXCTP-CWMDOYNYSA-N

>  <Class>
0

$$$$

  MOE2013           2D

 59 63  0  0  1  0  0  0  0  0999 V2000
   -0.7750    0.1400    0.0000 C   0  0  0  0  0  0  0  0  0  0  0  0
   -0.3110   -1.2440    0.0000 O   0  0  0  0  0  0  0  0  0  0  0  0
   -1.2140   -2.4280    0.0000 C   0  0  1  0  0  0  0  0  0  0  0  0
   -0.6190   -3.7820    0.0000 C   0  0  0  0  0  0  0  0  0  0  0  0
    0.7260   -4.1830    0.0000 C   0  0  0  0  0  0  0  0  0  0  0  0
    2.0470   -3.9770    0.0000 O   0  0  0  0  0  0  0  0  0  0  0  0
    3.1250   -3.0560    0.0000 C   0  0  1  0  0  0  0  0  0  0  0  0
    3.5440   -4.4970    0.0000 C   0  0  0  0  0  0  0  0  0  0  0  0
    4.6250   -3.2550    0.0000 O   0  0  0  0  0  0  0  0  0  0  0  0
    5.3280   -1.9330    0.0000 C   0  0  0  0  0  0  0  0  0  0  0  0
    6.7880   -1.4770    0.0000 C   0  0  0  0  0  0  0  0  0  0  0  0
    7.8550   -2.5490    0.0000 C   0  0  0  0  0  0  0  0  0  0  0  0
    7.1020   -0.0290    0.0000 C   0  0  0  0  0  0  0  0  0  0  0  0
    8.6690    0.0410    0.0000 O   0  0  0  0  0  0  0  0  0  0  0  0
    6.0490    1.0360    0.0000 C   0  0  0  0  0  0  0  0  0  0  0  0
    6.4160    2.6040    0.0000 C   0  0  0  0  0  0  0  0  0  0  0  0
    7.8520    2.8150    0.0000 O   0  0  0  0  0  0  0  0  0  0  0  0
    5.2700    3.5870    0.0000 C   0  0  0  0  0  0  0  0  0  0  0  0
    5.4750    5.0940    0.0000 N   0  0  0  0  0  0  0  0  0  0  0  0
    4.1190    5.9050    0.0000 C   0  0  0  0  0  0  0  0  0  0  0  0
    4.1240    7.4340    0.0000 O   0  0  0  0  0  0  0  0  0  0  0  0
    2.8970    5.0760    0.0000 C   0  0  0  0  0  0  0  0  0  0  0  0
    2.5870    6.5150    0.0000 C   0  0  0  0  0  0  0  0  0  0  0  0
    1.5550    5.2950    0.0000 C   0  0  0  0  0  0  0  0  0  0  0  0
    0.3940    5.9700    0.0000 C   0  0  0  0  0  0  0  0  0  0  0  0
   -1.0200    5.7430    0.0000 C   0  0  0  0  0  0  0  0  0  0  0  0
   -1.6840    4.3910    0.0000 C   0  0  2  0  0  0  0  0  0  0  0  0
   -0.8010    3.1800    0.0000 C   0  0  0  0  0  0  0  0  0  0  0  0
   -3.1460    4.2090    0.0000 C   0  0  2  0  0  0  0  0  0  0  0  0
   -4.0160    5.4820    0.0000 O   0  0  0  0  0  0  0  0  0  0  0  0
   -3.8410    2.8790    0.0000 C   0  0  1  0  0  0  0  0  0  0  0  0
   -5.3870    2.8800    0.0000 C   0  0  0  0  0  0  0  0  0  0  0  0
   -3.1470    1.5810    0.0000 C   0  0  1  0  0  0  0  0  0  0  0  0
   -1.6420    1.5290    0.0000 O   0  0  0  0  0  0  0  0  0  0  0  0
   -3.9250    0.2340    0.0000 C   0  0  1  0  0  0  0  0  0  0  0  0
   -5.4200    0.3670    0.0000 C   0  0  0  0  0  0  0  0  0  0  0  0
   -3.4130   -1.0170    0.0000 C   0  0  2  0  0  0  0  0  0  0  0  0
   -4.5580   -1.5580    0.0000 O   0  0  0  0  0  0  0  0  0  0  0  0
   -5.7690   -2.2480    0.0000 C   0  0  0  0  0  0  0  0  0  0  0  0
   -7.1530   -1.5410    0.0000 C   0  0  0  0  0  0  0  0  0  0  0  0
   -5.8810   -3.7930    0.0000 O   0  0  0  0  0  0  0  0  0  0  0  0
   -2.7590   -2.2270    0.0000 C   0  0  2  0  0  0  0  0  0  0  0  0
   -3.5880   -3.4880    0.0000 C   0  0  0  0  0  0  0  0  0  0  0  0
    3.9760    3.0120    0.0000 C   0  0  0  0  0  0  0  0  0  0  0  0
    5.1970    2.0150    0.0000 C   0  0  0  0  0  0  0  0  0  0  0  0
    6.6180    1.7710    0.0000 N   0  0  0  0  0  0  0  0  0  0  0  0
    7.8070    0.9650    0.0000 N   0  0  0  0  0  0  0  0  0  0  0  0
    8.1580   -0.6640    0.0000 C   0  0  0  0  0  0  0  0  0  0  0  0
    9.5790   -1.0230    0.0000 C   0  0  0  0  0  0  0  0  0  0  0  0
   10.7150   -0.0620    0.0000 N   0  0  0  0  0  0  0  0  0  0  0  0
   12.1340   -0.5130    0.0000 C   0  0  0  0  0  0  0  0  0  0  0  0
   10.3990    1.4290    0.0000 C   0  0  0  0  0  0  0  0  0  0  0  0
    8.9570    1.8370    0.0000 C   0  0  0  0  0  0  0  0  0  0  0  0
    3.5650    1.6200    0.0000 C   0  0  0  0  0  0  0  0  0  0  0  0
    2.0680    1.4710    0.0000 O   0  0  0  0  0  0  0  0  0  0  0  0
    4.6350    0.5610    0.0000 C   0  0  0  0  0  0  0  0  0  0  0  0
    4.2700   -0.8600    0.0000 C   0  0  0  0  0  0  0  0  0  0  0  0
    2.9520   -1.5260    0.0000 C   0  0  0  0  0  0  0  0  0  0  0  0
    1.6300   -0.8190    0.0000 O   0  0  0  0  0  0  0  0  0  0  0  0
  1  2  1  0  0  0  0
  3  2  1  1  0  0  0
  3  4  1  0  0  0  0
  3 42  1  0  0  0  0
  4  5  2  0  0  0  0
  5  6  1  0  0  0  0
  6  7  1  0  0  0  0
  7  8  1  1  0  0  0
  7  9  1  0  0  0  0
  7 58  1  0  0  0  0
  9 10  1  0  0  0  0
 10 11  1  0  0  0  0
 10 57  2  0  0  0  0
 11 12  1  0  0  0  0
 11 13  2  0  0  0  0
 13 14  1  0  0  0  0
 13 15  1  0  0  0  0
 15 16  2  0  0  0  0
 15 56  1  0  0  0  0
 16 17  1  0  0  0  0
 16 18  1  0  0  0  0
 18 19  1  0  0  0  0
 18 44  2  0  0  0  0
 19 20  1  0  0  0  0
 20 21  2  0  0  0  0
 20 22  1  0  0  0  0
 22 23  1  0  0  0  0
 22 24  2  0  0  0  0
 24 25  1  0  0  0  0
 25 26  2  0  0  0  0
 26 27  1  0  0  0  0
 27 28  1  6  0  0  0
 27 29  1  0  0  0  0
 29 30  1  1  0  0  0
 29 31  1  0  0  0  0
 31 32  1  6  0  0  0
 31 33  1  0  0  0  0
 33 34  1  1  0  0  0
 33 35  1  0  0  0  0
 35 36  1  6  0  0  0
 35 37  1  0  0  0  0
 37 38  1  1  0  0  0
 37 42  1  0  0  0  0
 38 39  1  0  0  0  0
 39 40  1  0  0  0  0
 39 41  2  0  0  0  0
 42 43  1  1  0  0  0
 44 45  1  0  0  0  0
 44 54  1  0  0  0  0
 45 46  2  0  0  0  0
 46 47  1  0  0  0  0
 47 48  1  0  0  0  0
 47 53  1  0  0  0  0
 48 49  1  0  0  0  0
 49 50  1  0  0  0  0
 50 51  1  0  0  0  0
 50 52  1  0  0  0  0
 52 53  1  0  0  0  0
 54 55  1  0  0  0  0
 54 56  2  0  0  0  0
 56 57  1  0  0  0  0
 57 58  1  0  0  0  0
 58 59  2  0  0  0  0
M  END
>  <Activity>
INHIBITOR

>  <ActivitySource>
Koeck_2014

>  <Name>
Rifampicin

>  <standard_inchi>
InChI=1S/C43H58N4O12/c1-21-12-11-13-22(2)42(55)45-33-28(20-44-47-17-15-46(9)16-18-47)37(52)30-31(38(33)53)36(51)26(6)40-32(30)41(54)43(8,59-40)57-19-14-29(56-10)23(3)39(58-27(7)48)25(5)35(50)24(4)34(21)49/h11-14,19-21,23-25,29,34-35,39,49-53H,15-18H2,1-10H3,(H,45,55)/b12-11-,19-14-,22-13+,44-20+/t21-,23+,24+,25+,29-,34-,35+,39+,43-/m0/s1

>  <standard_inchi_key>
JQXXHWHPUNPDRT-GIQITBJXSA-N

>  <Class>
1

$$$$

  MOE2013           2D

 50 53  0  0  1  0  0  0  0  0999 V2000
    5.7920   -5.3200    0.0000 O   0  0  0  0  0  0  0  0  0  0  0  0
    5.3400   -3.8900    0.0000 C   0  0  0  0  0  0  0  0  0  0  0  0
    6.3290   -2.6700    0.0000 N   0  0  0  0  0  0  0  0  0  0  0  0
    3.8920   -3.4730    0.0000 C   0  0  0  0  0  0  0  0  0  0  0  0
    4.1470   -4.9520    0.0000 C   0  0  0  0  0  0  0  0  0  0  0  0
    2.7460   -4.2950    0.0000 C   0  0  0  0  0  0  0  0  0  0  0  0
    2.6130   -5.7750    0.0000 C   0  0  0  0  0  0  0  0  0  0  0  0
    1.1560   -6.3210    0.0000 C   0  0  0  0  0  0  0  0  0  0  0  0
    0.0870   -5.2620    0.0000 C   0  0  2  0  0  0  0  0  0  0  0  0
    0.5120   -3.8240    0.0000 C   0  0  0  0  0  0  0  0  0  0  0  0
   -1.3590   -5.5650    0.0000 C   0  0  2  0  0  0  0  0  0  0  0  0
   -1.8240   -6.9920    0.0000 O   0  0  0  0  0  0  0  0  0  0  0  0
   -2.3760   -4.4380    0.0000 C   0  0  1  0  0  0  0  0  0  0  0  0
   -3.8430   -4.7520    0.0000 C   0  0  0  0  0  0  0  0  0  0  0  0
   -1.9190   -3.0190    0.0000 C   0  0  1  0  0  0  0  0  0  0  0  0
   -0.4520   -2.7070    0.0000 O   0  0  0  0  0  0  0  0  0  0  0  0
   -2.9440   -1.8760    0.0000 C   0  0  1  0  0  0  0  0  0  0  0  0
   -4.3880   -2.2810    0.0000 C   0  0  0  0  0  0  0  0  0  0  0  0
   -2.6970   -0.5390    0.0000 C   0  0  2  0  0  0  0  0  0  0  0  0
   -4.1970   -0.5110    0.0000 O   0  0  0  0  0  0  0  0  0  0  0  0
   -2.8980    0.8330    0.0000 C   0  0  1  0  0  0  0  0  0  0  0  0
   -4.9230    0.8010    0.0000 C   0  0  0  0  0  0  0  0  0  0  0  0
   -1.7750    1.8970    0.0000 C   0  0  1  0  0  0  0  0  0  0  0  0
   -4.3160    1.3240    0.0000 C   0  0  0  0  0  0  0  0  0  0  0  0
   -4.1490    2.0860    0.0000 C   0  0  0  0  0  0  0  0  0  0  0  0
   -6.4230    0.8290    0.0000 O   0  0  0  0  0  0  0  0  0  0  0  0
   -0.3400    1.4610    0.0000 O   0  0  0  0  0  0  0  0  0  0  0  0
   -2.1000    3.3320    0.0000 C   0  0  0  0  0  0  0  0  0  0  0  0
    0.0000    0.0000    0.0000 C   0  0  0  0  0  0  0  0  0  0  0  0
   -1.1940    4.4420    0.0000 C   0  0  0  0  0  0  0  0  0  0  0  0
    0.1410    4.7390    0.0000 O   0  0  0  0  0  0  0  0  0  0  0  0
    1.4380    4.1710    0.0000 C   0  0  1  0  0  0  0  0  0  0  0  0
    1.3940    5.6700    0.0000 C   0  0  0  0  0  0  0  0  0  0  0  0
    2.7940    4.8370    0.0000 O   0  0  0  0  0  0  0  0  0  0  0  0
    1.7450    2.6670    0.0000 C   0  0  0  0  0  0  0  0  0  0  0  0
    3.8810    3.7890    0.0000 C   0  0  0  0  0  0  0  0  0  0  0  0
    3.2050    2.4480    0.0000 C   0  0  0  0  0  0  0  0  0  0  0  0
    0.7120    1.5790    0.0000 O   0  0  0  0  0  0  0  0  0  0  0  0
    5.3880    3.8510    0.0000 C   0  0  0  0  0  0  0  0  0  0  0  0
    3.9880    1.1990    0.0000 C   0  0  0  0  0  0  0  0  0  0  0  0
    6.0840    5.1800    0.0000 C   0  0  0  0  0  0  0  0  0  0  0  0
    6.1920    2.5810    0.0000 C   0  0  0  0  0  0  0  0  0  0  0  0
    3.2850   -0.1260    0.0000 C   0  0  0  0  0  0  0  0  0  0  0  0
    5.4940    1.2500    0.0000 C   0  0  0  0  0  0  0  0  0  0  0  0
    7.6910    2.6430    0.0000 O   0  0  0  0  0  0  0  0  0  0  0  0
    4.0780   -1.3980    0.0000 C   0  0  0  0  0  0  0  0  0  0  0  0
    1.7860   -0.1780    0.0000 O   0  0  0  0  0  0  0  0  0  0  0  0
    6.2830   -0.0290    0.0000 C   0  0  0  0  0  0  0  0  0  0  0  0
    5.5800   -1.3440    0.0000 C   0  0  0  0  0  0  0  0  0  0  0  0
    7.7820    0.0160    0.0000 O   0  0  0  0  0  0  0  0  0  0  0  0
  1  2  2  0  0  0  0
  2  3  1  0  0  0  0
  2  4  1  0  0  0  0
  3 49  1  0  0  0  0
  4  5  1  0  0  0  0
  4  6  2  0  0  0  0
  6  7  1  0  0  0  0
  7  8  2  0  0  0  0
  8  9  1  0  0  0  0
  9 10  1  1  0  0  0
  9 11  1  0  0  0  0
 11 12  1  6  0  0  0
 11 13  1  0  0  0  0
 13 14  1  1  0  0  0
 13 15  1  0  0  0  0
 15 16  1  6  0  0  0
 15 17  1  0  0  0  0
 17 18  1  1  0  0  0
 17 19  1  0  0  0  0
 19 20  1  6  0  0  0
 19 21  1  0  0  0  0
 20 22  1  0  0  0  0
 21 23  1  0  0  0  0
 21 24  1  6  0  0  0
 22 25  1  0  0  0  0
 22 26  2  0  0  0  0
 23 27  1  6  0  0  0
 23 28  1  0  0  0  0
 27 29  1  0  0  0  0
 28 30  2  0  0  0  0
 30 31  1  0  0  0  0
 31 32  1  0  0  0  0
 32 33  1  6  0  0  0
 32 34  1  0  0  0  0
 32 35  1  0  0  0  0
 34 36  1  0  0  0  0
 35 37  1  0  0  0  0
 35 38  2  0  0  0  0
 36 37  1  0  0  0  0
 36 39  2  0  0  0  0
 37 40  2  0  0  0  0
 39 41  1  0  0  0  0
 39 42  1  0  0  0  0
 40 43  1  0  0  0  0
 40 44  1  0  0  0  0
 42 44  2  0  0  0  0
 42 45  1  0  0  0  0
 43 46  2  0  0  0  0
 43 47  1  0  0  0  0
 44 48  1  0  0  0  0
 46 49  1  0  0  0  0
 48 49  2  0  0  0  0
 48 50  1  0  0  0  0
M  END
>  <Activity>
INHIBITOR

>  <ActivitySource>
Koeck_2014

>  <Name>
Rifamycin SV

>  <standard_inchi>
InChI=1S/C37H47NO12/c1-16-11-10-12-17(2)36(46)38-23-15-24(40)26-27(32(23)44)31(43)21(6)34-28(26)35(45)37(8,50-34)48-14-13-25(47-9)18(3)33(49-22(7)39)20(5)30(42)19(4)29(16)41/h10-16,18-20,25,29-30,33,40-44H,1-9H3,(H,38,46)/b11-10-,14-13-,17-12+/t16-,18+,19+,20+,25-,29-,30+,33+,37-/m0/s1

>  <standard_inchi_key>
HJYYPODYNSCCOU-RIHQFMSUSA-N

>  <Class>
1

$$$$

  MOE2013           2D

 18 20  0  0  0  0  0  0  0  0999 V2000
    0.0000    0.0000    0.0000 N   0  0  0  0  0  0  0  0  0  0  0  0
   -1.2990   -0.7500    0.0000 C   0  0  0  0  0  0  0  0  0  0  0  0
   -2.5980    0.0000    0.0000 O   0  0  0  0  0  0  0  0  0  0  0  0
   -1.2990   -2.2500    0.0000 N   0  0  0  0  0  0  0  0  0  0  0  0
   -2.6500   -2.9020    0.0000 C   0  0  0  0  0  0  0  0  0  0  0  0
   -3.7500   -1.8820    0.0000 C   0  0  0  0  0  0  0  0  0  0  0  0
   -5.1830   -2.3240    0.0000 C   0  0  0  0  0  0  0  0  0  0  0  0
   -5.5170   -3.7860    0.0000 C   0  0  0  0  0  0  0  0  0  0  0  0
   -4.4170   -4.8060    0.0000 C   0  0  0  0  0  0  0  0  0  0  0  0
   -2.9840   -4.3640    0.0000 C   0  0  0  0  0  0  0  0  0  0  0  0
   -2.0490   -5.5370    0.0000 C   0  0  0  0  0  0  0  0  0  0  0  0
   -0.5490   -5.5380    0.0000 C   0  0  0  0  0  0  0  0  0  0  0  0
    0.3860   -4.3640    0.0000 C   0  0  0  0  0  0  0  0  0  0  0  0
    1.8190   -4.8060    0.0000 C   0  0  0  0  0  0  0  0  0  0  0  0
    2.9190   -3.7860    0.0000 C   0  0  0  0  0  0  0  0  0  0  0  0
    2.5850   -2.3240    0.0000 C   0  0  0  0  0  0  0  0  0  0  0  0
    1.1520   -1.8820    0.0000 C   0  0  0  0  0  0  0  0  0  0  0  0
    0.0520   -2.9020    0.0000 C   0  0  0  0  0  0  0  0  0  0  0  0
  1  2  1  0  0  0  0
  2  3  2  0  0  0  0
  2  4  1  0  0  0  0
  4  5  1  0  0  0  0
  4 18  1  0  0  0  0
  5  6  1  0  0  0  0
  5 10  2  0  0  0  0
  6  7  2  0  0  0  0
  7  8  1  0  0  0  0
  8  9  2  0  0  0  0
  9 10  1  0  0  0  0
 10 11  1  0  0  0  0
 11 12  2  0  0  0  0
 12 13  1  0  0  0  0
 13 14  1  0  0  0  0
 13 18  2  0  0  0  0
 14 15  2  0  0  0  0
 15 16  1  0  0  0  0
 16 17  2  0  0  0  0
 17 18  1  0  0  0  0
M  END
>  <Activity>
INACTIVE

>  <ActivitySource>
Koeck_2014

>  <Name>
Carbamazepine

>  <standard_inchi>
InChI=1S/C15H12N2O/c16-15(18)17-13-7-3-1-5-11(13)9-10-12-6-2-4-8-14(12)17/h1-10H,(H2,16,18)

>  <standard_inchi_key>
FFGPTBGBLSHEPO-UHFFFAOYSA-N

>  <Class>
0

$$$$

  MOE2013           2D

 13 14  0  0  0  0  0  0  0  0999 V2000
    0.0000    0.0000    0.0000 C   0  0  0  0  0  0  0  0  0  0  0  0
    0.0000    1.5000    0.0000 N   0  0  0  0  0  0  0  0  0  0  0  0
    1.2990    2.2500    0.0000 C   0  0  0  0  0  0  0  0  0  0  0  0
    1.2990    3.7500    0.0000 C   0  0  0  0  0  0  0  0  0  0  0  0
    2.7260    4.2140    0.0000 N   0  0  0  0  0  0  0  0  0  0  0  0
    3.6070    3.0000    0.0000 C   0  0  0  0  0  0  0  0  0  0  0  0
    2.7260    1.7860    0.0000 N   0  0  0  0  0  0  0  0  0  0  0  0
    0.0000    4.5000    0.0000 C   0  0  0  0  0  0  0  0  0  0  0  0
    0.0000    6.0000    0.0000 O   0  0  0  0  0  0  0  0  0  0  0  0
   -1.2990    3.7500    0.0000 N   0  0  0  0  0  0  0  0  0  0  0  0
   -2.5980    4.5000    0.0000 C   0  0  0  0  0  0  0  0  0  0  0  0
   -1.2990    2.2500    0.0000 C   0  0  0  0  0  0  0  0  0  0  0  0
   -2.5980    1.5000    0.0000 O   0  0  0  0  0  0  0  0  0  0  0  0
  1  2  1  0  0  0  0
  2  3  1  0  0  0  0
  2 12  1  0  0  0  0
  3  4  2  0  0  0  0
  3  7  1  0  0  0  0
  4  5  1  0  0  0  0
  4  8  1  0  0  0  0
  5  6  1  0  0  0  0
  6  7  2  0  0  0  0
  8  9  2  0  0  0  0
  8 10  1  0  0  0  0
 10 11  1  0  0  0  0
 10 12  1  0  0  0  0
 12 13  2  0  0  0  0
M  END
>  <Activity>
INACTIVE

>  <ActivitySource>
Koeck_2014

>  <Name>
Theophylline

>  <standard_inchi>
InChI=1S/C7H8N4O2/c1-10-5-4(8-3-9-5)6(12)11(2)7(10)13/h3H,1-2H3,(H,8,9)

>  <standard_inchi_key>
ZFXYFBGIUFBOJW-UHFFFAOYSA-N

>  <Class>
0

$$$$

  MOE2013           2D

 14 15  0  0  0  0  0  0  0  0999 V2000
    0.0000    0.0000    0.0000 C   0  0  0  0  0  0  0  0  0  0  0  0
   -0.7430    1.3030    0.0000 N   0  0  0  0  0  0  0  0  0  0  0  0
   -2.2430    1.3100    0.0000 C   0  0  0  0  0  0  0  0  0  0  0  0
   -3.2530    0.2010    0.0000 N   0  0  0  0  0  0  0  0  0  0  0  0
   -4.6200    0.8180    0.0000 C   0  0  0  0  0  0  0  0  0  0  0  0
   -4.4560    2.3090    0.0000 N   0  0  0  0  0  0  0  0  0  0  0  0
   -5.5650    3.3180    0.0000 C   0  0  0  0  0  0  0  0  0  0  0  0
   -2.9870    2.6130    0.0000 C   0  0  0  0  0  0  0  0  0  0  0  0
   -2.2300    3.9080    0.0000 C   0  0  0  0  0  0  0  0  0  0  0  0
   -2.9740    5.2110    0.0000 O   0  0  0  0  0  0  0  0  0  0  0  0
   -0.7300    3.9010    0.0000 N   0  0  0  0  0  0  0  0  0  0  0  0
    0.0260    5.1960    0.0000 C   0  0  0  0  0  0  0  0  0  0  0  0
    0.0130    2.5980    0.0000 C   0  0  0  0  0  0  0  0  0  0  0  0
    1.5130    2.5900    0.0000 O   0  0  0  0  0  0  0  0  0  0  0  0
  1  2  1  0  0  0  0
  2  3  1  0  0  0  0
  2 13  1  0  0  0  0
  3  4  1  0  0  0  0
  3  8  2  0  0  0  0
  4  5  2  0  0  0  0
  5  6  1  0  0  0  0
  6  7  1  0  0  0  0
  6  8  1  0  0  0  0
  8  9  1  0  0  0  0
  9 10  2  0  0  0  0
  9 11  1  0  0  0  0
 11 12  1  0  0  0  0
 11 13  1  0  0  0  0
 13 14  2  0  0  0  0
M  END
>  <Activity>
INACTIVE

>  <ActivitySource>
Koeck_2014

>  <Name>
Caffeine

>  <standard_inchi>
InChI=1S/C8H10N4O2/c1-10-4-9-6-5(10)7(13)12(3)8(14)11(6)2/h4H,1-3H3

>  <standard_inchi_key>
RYYVLZVUVIJVGH-UHFFFAOYSA-N

>  <Class>
0

$$$$

  MOE2013           2D

 85 85  0  0  1  0  0  0  0  0999 V2000
    0.0000    0.0000    0.0000 C   0  0  0  0  0  0  0  0  0  0  0  0
    0.7470    1.3010    0.0000 C   0  0  0  0  0  0  0  0  0  0  0  0
   -0.0060    2.5980    0.0000 C   0  0  3  0  0  0  0  0  0  0  0  0
   -1.5010    2.5900    0.0000 N   0  0  0  0  0  0  0  0  0  0  0  0
   -2.2420    1.2800    0.0000 C   0  0  0  0  0  0  0  0  0  0  0  0
   -1.4810   -0.0120    0.0000 O   0  0  0  0  0  0  0  0  0  0  0  0
   -3.7370    1.2680    0.0000 C   0  0  3  0  0  0  0  0  0  0  0  0
   -4.4970    2.5610    0.0000 C   0  0  3  0  0  0  0  0  0  0  0  0
   -5.9970    2.5490    0.0000 O   0  0  0  0  0  0  0  0  0  0  0  0
   -3.7570    3.8660    0.0000 C   0  0  3  0  0  0  0  0  0  0  0  0
   -2.2570    3.8770    0.0000 C   0  0  0  0  0  0  0  0  0  0  0  0
   -4.5170    5.1590    0.0000 C   0  0  0  0  0  0  0  0  0  0  0  0
   -3.7770    6.4640    0.0000 C   0  0  0  0  0  0  0  0  0  0  0  0
   -4.5370    7.7570    0.0000 C   0  0  0  0  0  0  0  0  0  0  0  0
   -3.7970    9.0620    0.0000 C   0  0  0  0  0  0  0  0  0  0  0  0
   -4.4810   -0.0410    0.0000 N   0  0  0  0  0  0  0  0  0  0  0  0
   -3.7230   -1.3360    0.0000 C   0  0  0  0  0  0  0  0  0  0  0  0
   -5.9740   -0.0490    0.0000 C   0  0  0  0  0  0  0  0  0  0  0  0
   -6.7000    1.2640    0.0000 O   0  0  0  0  0  0  0  0  0  0  0  0
   -6.7640   -1.2920    0.0000 C   0  0  3  0  0  0  0  0  0  0  0  0
   -8.2610   -1.2010    0.0000 C   0  0  0  0  0  0  0  0  0  0  0  0
   -9.0880   -2.4520    0.0000 C   0  0  0  0  0  0  0  0  0  0  0  0
   -8.9310    0.1410    0.0000 C   0  0  0  0  0  0  0  0  0  0  0  0
   -6.1160   -2.6490    0.0000 N   0  0  0  0  0  0  0  0  0  0  0  0
   -4.6210   -2.7720    0.0000 C   0  0  0  0  0  0  0  0  0  0  0  0
   -6.9710   -3.8740    0.0000 C   0  0  0  0  0  0  0  0  0  0  0  0
   -8.4650   -3.7370    0.0000 O   0  0  0  0  0  0  0  0  0  0  0  0
   -6.3500   -5.2450    0.0000 C   0  0  3  0  0  0  0  0  0  0  0  0
   -4.8570   -5.3920    0.0000 C   0  0  0  0  0  0  0  0  0  0  0  0
   -4.2380   -6.7580    0.0000 C   0  0  0  0  0  0  0  0  0  0  0  0
   -5.1110   -7.9780    0.0000 C   0  0  0  0  0  0  0  0  0  0  0  0
   -2.7450   -6.9050    0.0000 C   0  0  0  0  0  0  0  0  0  0  0  0
   -7.2140   -6.4510    0.0000 N   0  0  0  0  0  0  0  0  0  0  0  0
   -8.6840   -6.1550    0.0000 C   0  0  0  0  0  0  0  0  0  0  0  0
   -6.9080   -7.7990    0.0000 C   0  0  0  0  0  0  0  0  0  0  0  0
   -8.1940   -8.5700    0.0000 O   0  0  0  0  0  0  0  0  0  0  0  0
   -5.8680   -8.7000    0.0000 C   0  0  3  0  0  0  0  0  0  0  0  0
   -6.3040  -10.1350    0.0000 C   0  0  0  0  0  0  0  0  0  0  0  0
   -7.7650  -10.4750    0.0000 C   0  0  0  0  0  0  0  0  0  0  0  0
   -8.2020  -11.9100    0.0000 C   0  0  0  0  0  0  0  0  0  0  0  0
   -8.7900   -9.3790    0.0000 C   0  0  0  0  0  0  0  0  0  0  0  0
   -4.3940   -8.5160    0.0000 N   0  0  0  0  0  0  0  0  0  0  0  0
   -3.8130   -7.1330    0.0000 C   0  0  0  0  0  0  0  0  0  0  0  0
   -3.4860   -9.7040    0.0000 C   0  0  0  0  0  0  0  0  0  0  0  0
   -4.1460  -11.0510    0.0000 O   0  0  0  0  0  0  0  0  0  0  0  0
   -2.0630   -9.6950    0.0000 C   0  0  3  0  0  0  0  0  0  0  0  0
   -1.3900  -11.0360    0.0000 C   0  0  0  0  0  0  0  0  0  0  0  0
   -1.1640   -8.5080    0.0000 N   0  0  0  0  0  0  0  0  0  0  0  0
    0.3280   -8.7020    0.0000 C   0  0  0  0  0  0  0  0  0  0  0  0
    0.8950  -10.0900    0.0000 O   0  0  0  0  0  0  0  0  0  0  0  0
    1.2510   -7.5340    0.0000 C   0  0  3  0  0  0  0  0  0  0  0  0
    0.6960   -6.1400    0.0000 C   0  0  0  0  0  0  0  0  0  0  0  0
    2.7390   -7.7570    0.0000 N   0  0  0  0  0  0  0  0  0  0  0  0
    3.6800   -6.5950    0.0000 C   0  0  0  0  0  0  0  0  0  0  0  0
    3.1460   -5.1930    0.0000 O   0  0  0  0  0  0  0  0  0  0  0  0
    5.1650   -6.8380    0.0000 C   0  0  3  0  0  0  0  0  0  0  0  0
    5.6880   -8.2440    0.0000 C   0  0  0  0  0  0  0  0  0  0  0  0
    7.1680   -8.4930    0.0000 C   0  0  0  0  0  0  0  0  0  0  0  0
    7.6920   -9.8990    0.0000 C   0  0  0  0  0  0  0  0  0  0  0  0
    8.1230   -7.3370    0.0000 C   0  0  0  0  0  0  0  0  0  0  0  0
    6.1190   -5.6940    0.0000 N   0  0  0  0  0  0  0  0  0  0  0  0
    7.5940   -5.9630    0.0000 C   0  0  0  0  0  0  0  0  0  0  0  0
    5.6300   -4.2810    0.0000 C   0  0  0  0  0  0  0  0  0  0  0  0
    4.1570   -3.9990    0.0000 O   0  0  0  0  0  0  0  0  0  0  0  0
    6.6140   -3.1420    0.0000 C   0  0  3  0  0  0  0  0  0  0  0  0
    6.1200   -1.7310    0.0000 N   0  0  0  0  0  0  0  0  0  0  0  0
    7.0940   -0.5840    0.0000 C   0  0  0  0  0  0  0  0  0  0  0  0
    8.5740   -0.8230    0.0000 O   0  0  0  0  0  0  0  0  0  0  0  0
    6.5220    0.8310    0.0000 C   0  0  3  0  0  0  0  0  0  0  0  0
    7.4250    2.0290    0.0000 C   0  0  0  0  0  0  0  0  0  0  0  0
    8.9140    1.8460    0.0000 C   0  0  0  0  0  0  0  0  0  0  0  0
    9.8170    3.0430    0.0000 C   0  0  0  0  0  0  0  0  0  0  0  0
    9.5000    0.4650    0.0000 C   0  0  0  0  0  0  0  0  0  0  0  0
    5.0320    0.9880    0.0000 N   0  0  0  0  0  0  0  0  0  0  0  0
    4.1550   -0.2290    0.0000 C   0  0  0  0  0  0  0  0  0  0  0  0
    4.4100    2.3530    0.0000 C   0  0  0  0  0  0  0  0  0  0  0  0
    5.2760    3.5780    0.0000 O   0  0  0  0  0  0  0  0  0  0  0  0
    2.9160    2.4840    0.0000 C   0  0  0  0  0  0  0  0  0  0  0  0
    2.2710    3.8370    0.0000 N   0  0  0  0  0  0  0  0  0  0  0  0
    3.0980    5.0880    0.0000 C   0  0  0  0  0  0  0  0  0  0  0  0
    0.7460    3.9010    0.0000 C   0  0  0  0  0  0  0  0  0  0  0  0
    0.0240    5.2150    0.0000 O   0  0  0  0  0  0  0  0  0  0  0  0
    8.0880   -3.4220    0.0000 C   0  0  0  0  0  0  0  0  0  0  0  0
    8.5820   -4.8380    0.0000 C   0  0  0  0  0  0  0  0  0  0  0  0
    9.0670   -2.2860    0.0000 C   0  0  0  0  0  0  0  0  0  0  0  0
  1  2  1  0  0  0  0
  2  3  1  0  0  0  0
  3  4  1  0  0  0  0
  3 81  1  0  0  0  0
  4  5  1  0  0  0  0
  5  6  2  0  0  0  0
  5  7  1  0  0  0  0
  7  8  1  0  0  0  0
  7 16  1  0  0  0  0
  8  9  1  0  0  0  0
  8 10  1  0  0  0  0
 10 11  1  0  0  0  0
 10 12  1  0  0  0  0
 12 13  1  0  0  0  0
 13 14  2  0  0  0  0
 14 15  1  0  0  0  0
 16 17  1  0  0  0  0
 16 18  1  0  0  0  0
 18 19  2  0  0  0  0
 18 20  1  0  0  0  0
 20 21  1  0  0  0  0
 20 24  1  0  0  0  0
 21 22  1  0  0  0  0
 21 23  1  0  0  0  0
 24 25  1  0  0  0  0
 24 26  1  0  0  0  0
 26 27  2  0  0  0  0
 26 28  1  0  0  0  0
 28 29  1  0  0  0  0
 28 33  1  0  0  0  0
 29 30  1  0  0  0  0
 30 31  1  0  0  0  0
 30 32  1  0  0  0  0
 33 34  1  0  0  0  0
 33 35  1  0  0  0  0
 35 36  2  0  0  0  0
 35 37  1  0  0  0  0
 37 38  1  0  0  0  0
 37 42  1  0  0  0  0
 38 39  1  0  0  0  0
 39 40  1  0  0  0  0
 39 41  1  0  0  0  0
 42 43  1  0  0  0  0
 42 44  1  0  0  0  0
 44 45  2  0  0  0  0
 44 46  1  0  0  0  0
 46 47  1  0  0  0  0
 46 48  1  0  0  0  0
 48 49  1  0  0  0  0
 49 50  2  0  0  0  0
 49 51  1  0  0  0  0
 51 52  1  0  0  0  0
 51 53  1  0  0  0  0
 53 54  1  0  0  0  0
 54 55  2  0  0  0  0
 54 56  1  0  0  0  0
 56 57  1  0  0  0  0
 56 61  1  0  0  0  0
 57 58  1  0  0  0  0
 58 59  1  0  0  0  0
 58 60  1  0  0  0  0
 61 62  1  0  0  0  0
 61 63  1  0  0  0  0
 63 64  2  0  0  0  0
 63 65  1  0  0  0  0
 65 66  1  0  0  0  0
 65 83  1  0  0  0  0
 66 67  1  0  0  0  0
 67 68  2  0  0  0  0
 67 69  1  0  0  0  0
 69 70  1  0  0  0  0
 69 74  1  0  0  0  0
 70 71  1  0  0  0  0
 71 72  1  0  0  0  0
 71 73  1  0  0  0  0
 74 75  1  0  0  0  0
 74 76  1  0  0  0  0
 76 77  2  0  0  0  0
 76 78  1  0  0  0  0
 78 79  1  0  0  0  0
 79 80  1  0  0  0  0
 79 81  1  0  0  0  0
 81 82  2  0  0  0  0
 83 84  1  0  0  0  0
 83 85  1  0  0  0  0
M  END
>  <Activity>
INHIBITOR

>  <ActivitySource>
Koeck_2014

>  <Name>
Cyclosporin A

>  <standard_inchi>
InChI=1S/C62H111N11O12/c1-25-27-28-40(15)52(75)51-56(79)65-43(26-2)58(81)67(18)33-48(74)68(19)44(29-34(3)4)55(78)66-49(38(11)12)61(84)69(20)45(30-35(5)6)54(77)63-41(16)53(76)64-42(17)57(80)70(21)46(31-36(7)8)59(82)71(22)47(32-37(9)10)60(83)72(23)50(39(13)14)62(85)73(51)24/h25,27,34-47,49-52,75H,26,28-33H2,1-24H3,(H,63,77)(H,64,76)(H,65,79)(H,66,78)/b27-25+

>  <standard_inchi_key>
PMATZTZNYRCHOR-IMVLJIQESA-N

>  <Class>
1

$$$$

  MOE2013           2D

 28 31  0  0  0  0  0  0  0  0999 V2000
    0.0000    0.0000    0.0000 O   0  0  0  0  0  0  0  0  0  0  0  0
   -0.7590   -1.2940    0.0000 C   0  0  0  0  0  0  0  0  0  0  0  0
   -2.2580   -1.2840    0.0000 C   0  0  0  0  0  0  0  0  0  0  0  0
   -3.0170   -2.5780    0.0000 C   0  0  0  0  0  0  0  0  0  0  0  0
   -3.8910   -1.3590    0.0000 C   0  0  0  0  0  0  0  0  0  0  0  0
   -5.3200   -1.8130    0.0000 C   0  0  0  0  0  0  0  0  0  0  0  0
   -5.3300   -3.3130    0.0000 C   0  0  0  0  0  0  0  0  0  0  0  0
   -3.9070   -3.7860    0.0000 C   0  0  0  0  0  0  0  0  0  0  0  0
   -2.2760   -3.8820    0.0000 C   0  0  0  0  0  0  0  0  0  0  0  0
   -0.7760   -3.8920    0.0000 C   0  0  0  0  0  0  0  0  0  0  0  0
   -0.0340   -5.1960    0.0000 O   0  0  0  0  0  0  0  0  0  0  0  0
   -0.0170   -2.5980    0.0000 N   0  0  0  0  0  0  0  0  0  0  0  0
    1.4830   -2.6080    0.0000 C   0  0  0  0  0  0  0  0  0  0  0  0
    2.2410   -1.3140    0.0000 C   0  0  0  0  0  0  0  0  0  0  0  0
    3.7410   -1.3240    0.0000 C   0  0  0  0  0  0  0  0  0  0  0  0
    4.5000   -0.0300    0.0000 C   0  0  0  0  0  0  0  0  0  0  0  0
    6.0000   -0.0400    0.0000 N   0  0  0  0  0  0  0  0  0  0  0  0
    6.7580    1.2540    0.0000 C   0  0  0  0  0  0  0  0  0  0  0  0
    8.2580    1.2450    0.0000 C   0  0  0  0  0  0  0  0  0  0  0  0
    9.0000   -0.0590    0.0000 N   0  0  0  0  0  0  0  0  0  0  0  0
    8.2410   -1.3530    0.0000 C   0  0  0  0  0  0  0  0  0  0  0  0
    6.7410   -1.3440    0.0000 C   0  0  0  0  0  0  0  0  0  0  0  0
   10.5000   -0.0690    0.0000 C   0  0  0  0  0  0  0  0  0  0  0  0
   11.2580    1.2250    0.0000 N   0  0  0  0  0  0  0  0  0  0  0  0
   12.7580    1.2150    0.0000 C   0  0  0  0  0  0  0  0  0  0  0  0
   13.5000   -0.0890    0.0000 C   0  0  0  0  0  0  0  0  0  0  0  0
   12.7410   -1.3830    0.0000 C   0  0  0  0  0  0  0  0  0  0  0  0
   11.2410   -1.3730    0.0000 N   0  0  0  0  0  0  0  0  0  0  0  0
  1  2  2  0  0  0  0
  2  3  1  0  0  0  0
  2 12  1  0  0  0  0
  3  4  1  0  0  0  0
  4  5  1  0  0  0  0
  4  8  1  0  0  0  0
  4  9  1  0  0  0  0
  5  6  1  0  0  0  0
  6  7  1  0  0  0  0
  7  8  1  0  0  0  0
  9 10  1  0  0  0  0
 10 11  2  0  0  0  0
 10 12  1  0  0  0  0
 12 13  1  0  0  0  0
 13 14  1  0  0  0  0
 14 15  1  0  0  0  0
 15 16  1  0  0  0  0
 16 17  1  0  0  0  0
 17 18  1  0  0  0  0
 17 22  1  0  0  0  0
 18 19  1  0  0  0  0
 19 20  1  0  0  0  0
 20 21  1  0  0  0  0
 20 23  1  0  0  0  0
 21 22  1  0  0  0  0
 23 24  1  0  0  0  0
 23 28  2  0  0  0  0
 24 25  2  0  0  0  0
 25 26  1  0  0  0  0
 26 27  2  0  0  0  0
 27 28  1  0  0  0  0
M  END
>  <Activity>
INACTIVE

>  <ActivitySource>
Koeck_2014

>  <Name>
Buspirone

>  <standard_inchi>
InChI=1S/C21H31N5O2/c27-18-16-21(6-1-2-7-21)17-19(28)26(18)11-4-3-10-24-12-14-25(15-13-24)20-22-8-5-9-23-20/h5,8-9H,1-4,6-7,10-17H2

>  <standard_inchi_key>
QWCRAEMEVRGPNT-UHFFFAOYSA-N

>  <Class>
0

$$$$

  MOE2013           2D

 14 15  0  0  1  0  0  0  0  0999 V2000
    0.0000    0.0000    0.0000 C   0  0  0  0  0  0  0  0  0  0  0  0
    0.2920    1.4710    0.0000 N   0  0  3  0  0  0  0  0  0  0  0  0
   -0.7270    2.5720    0.0000 N   0  0  0  0  0  0  0  0  0  0  0  0
    0.0060    3.8810    0.0000 C   0  0  0  0  0  0  0  0  0  0  0  0
   -0.6230    5.2430    0.0000 O   0  0  0  0  0  0  0  0  0  0  0  0
    1.4770    3.5890    0.0000 C   0  0  0  0  0  0  0  0  0  0  0  0
    1.6540    2.1000    0.0000 C   0  0  0  0  0  0  0  0  0  0  0  0
    2.9630    1.3680    0.0000 C   0  0  0  0  0  0  0  0  0  0  0  0
   -2.2160    2.3950    0.0000 C   0  0  0  0  0  0  0  0  0  0  0  0
   -2.8080    1.0170    0.0000 C   0  0  0  0  0  0  0  0  0  0  0  0
   -4.2970    0.8400    0.0000 C   0  0  0  0  0  0  0  0  0  0  0  0
   -5.1950    2.0420    0.0000 C   0  0  0  0  0  0  0  0  0  0  0  0
   -4.6040    3.4200    0.0000 C   0  0  0  0  0  0  0  0  0  0  0  0
   -3.1140    3.5970    0.0000 C   0  0  0  0  0  0  0  0  0  0  0  0
  1  2  1  0  0  0  0
  2  3  1  0  0  0  0
  2  7  1  0  0  0  0
  3  4  1  0  0  0  0
  3  9  1  0  0  0  0
  4  5  2  0  0  0  0
  4  6  1  0  0  0  0
  6  7  2  0  0  0  0
  7  8  1  0  0  0  0
  9 10  1  0  0  0  0
  9 14  2  0  0  0  0
 10 11  2  0  0  0  0
 11 12  1  0  0  0  0
 12 13  2  0  0  0  0
 13 14  1  0  0  0  0
M  END
>  <Activity>
INACTIVE

>  <ActivitySource>
Koeck_2014

>  <Name>
Antipyrine

>  <standard_inchi>
InChI=1S/C11H12N2O/c1-9-8-11(14)13(12(9)2)10-6-4-3-5-7-10/h3-8H,1-2H3

>  <standard_inchi_key>
VEQOALNAAJBPNY-UHFFFAOYSA-N

>  <Class>
0

$$$$

  MOE2013           2D

 23 26  0  0  1  0  0  0  0  0999 V2000
    0.0000    0.0000    0.0000 O   0  0  0  0  0  0  0  0  0  0  0  0
   -0.0080    1.5000    0.0000 C   0  0  0  0  0  0  0  0  0  0  0  0
    1.2880    2.2570    0.0000 C   0  0  0  0  0  0  0  0  0  0  0  0
    1.2800    3.7570    0.0000 C   0  0  0  0  0  0  0  0  0  0  0  0
    2.5750    4.5130    0.0000 C   0  0  0  0  0  0  0  0  0  0  0  0
    3.8780    3.7700    0.0000 C   0  0  0  0  0  0  0  0  0  0  0  0
    3.8860    2.2700    0.0000 C   0  0  0  0  0  0  0  0  0  0  0  0
    2.5900    1.5130    0.0000 C   0  0  0  0  0  0  0  0  0  0  0  0
   -1.3100    2.2430    0.0000 N   0  0  0  0  0  0  0  0  0  0  0  0
   -2.6060    1.4870    0.0000 C   0  0  0  0  0  0  0  0  0  0  0  0
   -3.9080    2.2300    0.0000 C   0  0  3  0  0  0  0  0  0  0  0  0
   -3.9160    3.7300    0.0000 N   0  0  0  0  0  0  0  0  0  0  0  0
   -5.2190    4.4740    0.0000 C   0  0  0  0  0  0  0  0  0  0  0  0
   -6.5140    3.7170    0.0000 C   0  0  0  0  0  0  0  0  0  0  0  0
   -6.5070    2.2170    0.0000 C   0  0  0  0  0  0  0  0  0  0  0  0
   -7.8020    1.4600    0.0000 C   0  0  0  0  0  0  0  0  0  0  0  0
   -7.7940   -0.0400    0.0000 C   0  0  0  0  0  0  0  0  0  0  0  0
   -6.4910   -0.7830    0.0000 C   0  0  0  0  0  0  0  0  0  0  0  0
   -5.1960   -0.0260    0.0000 C   0  0  0  0  0  0  0  0  0  0  0  0
   -5.2040    1.4740    0.0000 C   0  0  0  0  0  0  0  0  0  0  0  0
   -2.6210    4.4870    0.0000 C   0  0  0  0  0  0  0  0  0  0  0  0
   -2.6290    5.9870    0.0000 O   0  0  0  0  0  0  0  0  0  0  0  0
   -1.3180    3.7430    0.0000 C   0  0  0  0  0  0  0  0  0  0  0  0
  1  2  2  0  0  0  0
  2  3  1  0  0  0  0
  2  9  1  0  0  0  0
  3  4  1  0  0  0  0
  3  8  1  0  0  0  0
  4  5  1  0  0  0  0
  5  6  1  0  0  0  0
  6  7  1  0  0  0  0
  7  8  1  0  0  0  0
  9 10  1  0  0  0  0
  9 23  1  0  0  0  0
 10 11  1  0  0  0  0
 11 12  1  0  0  0  0
 11 20  1  0  0  0  0
 12 13  1  0  0  0  0
 12 21  1  0  0  0  0
 13 14  1  0  0  0  0
 14 15  1  0  0  0  0
 15 16  1  0  0  0  0
 15 20  2  0  0  0  0
 16 17  2  0  0  0  0
 17 18  1  0  0  0  0
 18 19  2  0  0  0  0
 19 20  1  0  0  0  0
 21 22  2  0  0  0  0
 21 23  1  0  0  0  0
M  END
>  <Activity>
INACTIVE

>  <ActivitySource>
Koeck_2014

>  <Name>
Praziquantel

>  <standard_inchi>
InChI=1S/C19H24N2O2/c22-18-13-20(19(23)15-7-2-1-3-8-15)12-17-16-9-5-4-6-14(16)10-11-21(17)18/h4-6,9,15,17H,1-3,7-8,10-13H2

>  <standard_inchi_key>
FSVJFNAIGNNGKK-UHFFFAOYSA-N

>  <Class>
0

$$$$

  MOE2013           2D

 27 30  0  0  1  0  0  0  0  0999 V2000
    0.0000    0.0000    0.0000 C   0  0  0  0  0  0  0  0  0  0  0  0
    1.2100    0.8860    0.0000 C   0  0  0  0  0  0  0  0  0  0  0  0
    0.3250    2.0960    0.0000 C   0  0  0  0  0  0  0  0  0  0  0  0
    2.0960   -0.3250    0.0000 C   0  0  0  0  0  0  0  0  0  0  0  0
    2.4210    1.7720    0.0000 N   0  0  0  0  0  0  0  0  0  0  0  0
    3.7930    1.1660    0.0000 C   0  0  0  0  0  0  0  0  0  0  0  0
    3.9550   -0.3250    0.0000 O   0  0  0  0  0  0  0  0  0  0  0  0
    5.0040    2.0520    0.0000 C   0  0  1  0  0  0  0  0  0  0  0  0
    4.9990    3.5520    0.0000 C   0  0  0  0  0  0  0  0  0  0  0  0
    6.4240    4.0200    0.0000 C   0  0  0  0  0  0  0  0  0  0  0  0
    7.3100    2.8100    0.0000 C   0  0  1  0  0  0  0  0  0  0  0  0
    8.8020    2.6580    0.0000 C   0  0  2  0  0  0  0  0  0  0  0  0
    9.6800    3.8750    0.0000 C   0  0  0  0  0  0  0  0  0  0  0  0
   11.1720    3.7230    0.0000 C   0  0  0  0  0  0  0  0  0  0  0  0
   11.7860    2.3550    0.0000 C   0  0  1  0  0  0  0  0  0  0  0  0
   13.2790    2.2030    0.0000 N   0  0  0  0  0  0  0  0  0  0  0  0
   13.8940    0.8350    0.0000 C   0  0  0  0  0  0  0  0  0  0  0  0
   15.3860    0.6830    0.0000 O   0  0  0  0  0  0  0  0  0  0  0  0
   13.0160   -0.3820    0.0000 C   0  0  0  0  0  0  0  0  0  0  0  0
   11.5240   -0.2300    0.0000 C   0  0  0  0  0  0  0  0  0  0  0  0
   10.9090    1.1380    0.0000 C   0  0  1  0  0  0  0  0  0  0  0  0
   10.0320   -0.0780    0.0000 C   0  0  0  0  0  0  0  0  0  0  0  0
    9.4170    1.2900    0.0000 C   0  0  1  0  0  0  0  0  0  0  0  0
    8.5390    0.0730    0.0000 C   0  0  0  0  0  0  0  0  0  0  0  0
    7.0470    0.2250    0.0000 C   0  0  0  0  0  0  0  0  0  0  0  0
    6.4320    1.5930    0.0000 C   0  0  2  0  0  0  0  0  0  0  0  0
    5.4520    0.4580    0.0000 C   0  0  0  0  0  0  0  0  0  0  0  0
  1  2  1  0  0  0  0
  2  3  1  0  0  0  0
  2  4  1  0  0  0  0
  2  5  1  0  0  0  0
  5  6  1  0  0  0  0
  6  7  2  0  0  0  0
  8  6  1  1  0  0  0
  8  9  1  0  0  0  0
  8 26  1  0  0  0  0
  9 10  1  0  0  0  0
 11 10  1  1  0  0  0
 11 12  1  0  0  0  0
 11 26  1  0  0  0  0
 12 13  1  6  0  0  0
 12 23  1  0  0  0  0
 13 14  1  0  0  0  0
 15 14  1  1  0  0  0
 15 16  1  0  0  0  0
 15 21  1  0  0  0  0
 16 17  1  0  0  0  0
 17 18  2  0  0  0  0
 17 19  1  0  0  0  0
 19 20  2  0  0  0  0
 20 21  1  0  0  0  0
 21 22  1  1  0  0  0
 21 23  1  0  0  0  0
 23 24  1  1  0  0  0
 24 25  1  0  0  0  0
 25 26  1  0  0  0  0
 26 27  1  1  0  0  0
M  END
>  <Activity>
INACTIVE

>  <ActivitySource>
Koeck_2014

>  <Name>
Finasteride

>  <standard_inchi>
InChI=1S/C23H36N2O2/c1-21(2,3)25-20(27)17-8-7-15-14-6-9-18-23(5,13-11-19(26)24-18)16(14)10-12-22(15,17)4/h11,13-18H,6-10,12H2,1-5H3,(H,24,26)(H,25,27)/t14-,15-,16-,17+,18+,22-,23+/m0/s1

>  <standard_inchi_key>
DBEPLOCGEIEOCV-WSBQPABSSA-N

>  <Class>
0

$$$$

  MOE2013           2D

 15 15  0  0  1  0  0  0  0  0999 V2000
    0.0000    0.0000    0.0000 C   0  0  0  0  0  0  0  0  0  0  0  0
    0.0010    1.5000    0.0000 C   0  0  0  0  0  0  0  0  0  0  0  0
    1.3010    2.2490    0.0000 C   0  0  0  0  0  0  0  0  0  0  0  0
   -1.2970    2.2510    0.0000 C   0  0  0  0  0  0  0  0  0  0  0  0
   -2.5970    1.5020    0.0000 C   0  0  0  0  0  0  0  0  0  0  0  0
   -2.5980    0.0020    0.0000 C   0  0  0  0  0  0  0  0  0  0  0  0
   -3.8980   -0.7470    0.0000 C   0  0  0  0  0  0  0  0  0  0  0  0
   -5.1960    0.0040    0.0000 C   0  0  0  0  0  0  0  0  0  0  0  0
   -5.1950    1.5040    0.0000 C   0  0  0  0  0  0  0  0  0  0  0  0
   -3.8950    2.2530    0.0000 C   0  0  0  0  0  0  0  0  0  0  0  0
   -6.4960   -0.7450    0.0000 C   0  0  3  0  0  0  0  0  0  0  0  0
   -6.4970   -2.2450    0.0000 C   0  0  0  0  0  0  0  0  0  0  0  0
   -7.7940    0.0060    0.0000 C   0  0  0  0  0  0  0  0  0  0  0  0
   -9.0940   -0.7430    0.0000 O   0  0  0  0  0  0  0  0  0  0  0  0
   -7.7930    1.5060    0.0000 O   0  0  0  0  0  0  0  0  0  0  0  0
  1  2  1  0  0  0  0
  2  3  1  0  0  0  0
  2  4  1  0  0  0  0
  4  5  1  0  0  0  0
  5  6  1  0  0  0  0
  5 10  2  0  0  0  0
  6  7  2  0  0  0  0
  7  8  1  0  0  0  0
  8  9  2  0  0  0  0
  8 11  1  0  0  0  0
  9 10  1  0  0  0  0
 11 12  1  0  0  0  0
 11 13  1  0  0  0  0
 13 14  1  0  0  0  0
 13 15  2  0  0  0  0
M  END
>  <Activity>
INACTIVE

>  <ActivitySource>
Koeck_2014

>  <Name>
Ibuprofen

>  <standard_inchi>
InChI=1S/C13H18O2/c1-9(2)8-11-4-6-12(7-5-11)10(3)13(14)15/h4-7,9-10H,8H2,1-3H3,(H,14,15)

>  <standard_inchi_key>
HEFNNWSXXWATRW-UHFFFAOYSA-N

>  <Class>
0

$$$$

  MOE2013           2D

 24 27  0  0  1  0  0  0  0  0999 V2000
    0.0000    0.0000    0.0000 O   0  0  0  0  0  0  0  0  0  0  0  0
   11.7070    0.0750    0.0000 O   0  0  0  0  0  0  0  0  0  0  0  0
   10.9270    1.3560    0.0000 N   0  0  0  0  0  0  0  0  0  0  0  0
    2.6500    2.4670    0.0000 C   0  0  3  0  0  0  0  0  0  0  0  0
    1.9300    1.1510    0.0000 C   0  0  3  0  0  0  0  0  0  0  0  0
    4.1500    2.5010    0.0000 C   0  0  3  0  0  0  0  0  0  0  0  0
    4.9290    1.2190    0.0000 C   0  0  3  0  0  0  0  0  0  0  0  0
    2.7090   -0.1310    0.0000 C   0  0  0  0  0  0  0  0  0  0  0  0
    0.4560    1.4290    0.0000 C   0  0  3  0  0  0  0  0  0  0  0  0
    1.6210    3.5580    0.0000 C   0  0  0  0  0  0  0  0  0  0  0  0
    4.2090   -0.0960    0.0000 C   0  0  0  0  0  0  0  0  0  0  0  0
    6.4290    1.2540    0.0000 C   0  0  3  0  0  0  0  0  0  0  0  0
    0.2650    2.9170    0.0000 C   0  0  0  0  0  0  0  0  0  0  0  0
    4.8700    3.8170    0.0000 C   0  0  0  0  0  0  0  0  0  0  0  0
    1.0980   -0.0970    0.0000 C   0  0  0  0  0  0  0  0  0  0  0  0
    6.3690    3.8510    0.0000 C   0  0  0  0  0  0  0  0  0  0  0  0
    7.1490    2.5690    0.0000 C   0  0  0  0  0  0  0  0  0  0  0  0
    7.2080   -0.0280    0.0000 C   0  0  0  0  0  0  0  0  0  0  0  0
   -1.0200    1.1610    0.0000 C   0  0  0  0  0  0  0  0  0  0  0  0
    8.7080    0.0060    0.0000 C   0  0  0  0  0  0  0  0  0  0  0  0
    8.6480    2.6040    0.0000 C   0  0  0  0  0  0  0  0  0  0  0  0
    9.4280    1.3220    0.0000 C   0  0  0  0  0  0  0  0  0  0  0  0
   -2.4960    0.8920    0.0000 C   0  0  0  0  0  0  0  0  0  0  0  0
   13.2060    0.1090    0.0000 C   0  0  0  0  0  0  0  0  0  0  0  0
  1  9  1  0  0  0  0
  2  3  1  0  0  0  0
  2 24  1  0  0  0  0
  3 22  2  0  0  0  0
  4  5  1  0  0  0  0
  4  6  1  0  0  0  0
  4 10  1  0  0  0  0
  5  8  1  0  0  0  0
  5  9  1  0  0  0  0
  5 15  1  0  0  0  0
  6  7  1  0  0  0  0
  6 14  1  0  0  0  0
  7 11  1  0  0  0  0
  7 12  1  0  0  0  0
  8 11  1  0  0  0  0
  9 13  1  0  0  0  0
  9 19  1  0  0  0  0
 10 13  1  0  0  0  0
 12 17  1  0  0  0  0
 12 18  1  0  0  0  0
 14 16  1  0  0  0  0
 16 17  1  0  0  0  0
 17 21  2  0  0  0  0
 18 20  1  0  0  0  0
 19 23  3  0  0  0  0
 20 22  1  0  0  0  0
 21 22  1  0  0  0  0
M  END
>  <Activity>
INACTIVE

>  <ActivitySource>
Koeck_2014

>  <Name>
19-norethindrone

>  <standard_inchi>
InChI=1S/C21H29NO2/c1-4-21(23)12-10-19-18-7-5-14-13-15(22-24-3)6-8-16(14)17(18)9-11-20(19,21)2/h1,13,16-19,23H,5-12H2,2-3H3/b22-15+

>  <standard_inchi_key>
LCSBNAMHSCHNAR-PXLXIMEGSA-N

>  <Class>
0

$$$$

  MOE2013           2D

 45 49  0  0  1  0  0  0  0  0999 V2000
    0.0000    0.0000    0.0000 C   0  0  0  0  0  0  0  0  0  0  0  0
    1.4680    0.3100    0.0000 C   0  0  0  0  0  0  0  0  0  0  0  0
    2.9350    0.6210    0.0000 C   0  0  0  0  0  0  0  0  0  0  0  0
    1.1570    1.7780    0.0000 C   0  0  0  0  0  0  0  0  0  0  0  0
    1.7780   -1.1570    0.0000 N   0  0  0  0  0  0  0  0  0  0  0  0
    3.2040   -1.6220    0.0000 C   0  0  0  0  0  0  0  0  0  0  0  0
    4.3200   -0.6200    0.0000 O   0  0  0  0  0  0  0  0  0  0  0  0
    3.5140   -3.0900    0.0000 C   0  0  2  0  0  0  0  0  0  0  0  0
    4.9400   -3.5550    0.0000 C   0  0  0  0  0  0  0  0  0  0  0  0
    5.2510   -5.0220    0.0000 N   0  0  3  0  0  0  0  0  0  0  0  0
    6.6770   -5.4870    0.0000 C   0  0  0  0  0  0  0  0  0  0  0  0
    6.9870   -6.9550    0.0000 C   0  0  0  0  0  0  0  0  0  0  0  0
    5.8720   -7.9570    0.0000 C   0  0  0  0  0  0  0  0  0  0  0  0
    6.1820   -9.4250    0.0000 C   0  0  0  0  0  0  0  0  0  0  0  0
    7.6080   -9.8900    0.0000 C   0  0  0  0  0  0  0  0  0  0  0  0
    8.7240   -8.8870    0.0000 N   0  0  0  0  0  0  0  0  0  0  0  0
    8.4140   -7.4200    0.0000 C   0  0  0  0  0  0  0  0  0  0  0  0
    4.1350   -6.0250    0.0000 C   0  0  0  0  0  0  0  0  0  0  0  0
    2.7090   -5.5600    0.0000 C   0  0  0  0  0  0  0  0  0  0  0  0
    2.3990   -4.0920    0.0000 N   0  0  3  0  0  0  0  0  0  0  0  0
    0.9730   -3.6270    0.0000 C   0  0  0  0  0  0  0  0  0  0  0  0
   -0.1430   -4.6300    0.0000 C   0  0  1  0  0  0  0  0  0  0  0  0
    0.1670   -6.0970    0.0000 O   0  0  0  0  0  0  0  0  0  0  0  0
   -1.5690   -4.1650    0.0000 C   0  0  0  0  0  0  0  0  0  0  0  0
   -2.6850   -5.1670    0.0000 C   0  0  1  0  0  0  0  0  0  0  0  0
   -2.3750   -6.6350    0.0000 C   0  0  0  0  0  0  0  0  0  0  0  0
   -3.4900   -7.6380    0.0000 C   0  0  0  0  0  0  0  0  0  0  0  0
   -3.1800   -9.1050    0.0000 C   0  0  0  0  0  0  0  0  0  0  0  0
   -4.2960  -10.1080    0.0000 C   0  0  0  0  0  0  0  0  0  0  0  0
   -5.7220   -9.6430    0.0000 C   0  0  0  0  0  0  0  0  0  0  0  0
   -6.0320   -8.1750    0.0000 C   0  0  0  0  0  0  0  0  0  0  0  0
   -4.9160   -7.1720    0.0000 C   0  0  0  0  0  0  0  0  0  0  0  0
   -4.1110   -4.7020    0.0000 C   0  0  0  0  0  0  0  0  0  0  0  0
   -5.2270   -5.7050    0.0000 O   0  0  0  0  0  0  0  0  0  0  0  0
   -4.4220   -3.2350    0.0000 N   0  0  0  0  0  0  0  0  0  0  0  0
   -5.8480   -2.7700    0.0000 C   0  0  2  0  0  0  0  0  0  0  0  0
   -7.0620   -3.6500    0.0000 C   0  0  2  0  0  0  0  0  0  0  0  0
   -7.0640   -5.1500    0.0000 O   0  0  0  0  0  0  0  0  0  0  0  0
   -8.2750   -2.7680    0.0000 C   0  0  0  0  0  0  0  0  0  0  0  0
   -7.8100   -1.3410    0.0000 C   0  0  0  0  0  0  0  0  0  0  0  0
   -8.5580   -0.0420    0.0000 C   0  0  0  0  0  0  0  0  0  0  0  0
   -7.8070    1.2570    0.0000 C   0  0  0  0  0  0  0  0  0  0  0  0
   -6.3070    1.2550    0.0000 C   0  0  0  0  0  0  0  0  0  0  0  0
   -5.5580   -0.0450    0.0000 C   0  0  0  0  0  0  0  0  0  0  0  0
   -6.3100   -1.3430    0.0000 C   0  0  0  0  0  0  0  0  0  0  0  0
  1  2  1  0  0  0  0
  2  3  1  0  0  0  0
  2  4  1  0  0  0  0
  2  5  1  0  0  0  0
  5  6  1  0  0  0  0
  6  7  2  0  0  0  0
  8  6  1  6  0  0  0
  8  9  1  0  0  0  0
  8 20  1  0  0  0  0
  9 10  1  0  0  0  0
 10 11  1  0  0  0  0
 10 18  1  0  0  0  0
 11 12  1  0  0  0  0
 12 13  1  0  0  0  0
 12 17  2  0  0  0  0
 13 14  2  0  0  0  0
 14 15  1  0  0  0  0
 15 16  2  0  0  0  0
 16 17  1  0  0  0  0
 18 19  1  0  0  0  0
 19 20  1  0  0  0  0
 20 21  1  0  0  0  0
 21 22  1  0  0  0  0
 22 23  1  1  0  0  0
 22 24  1  0  0  0  0
 24 25  1  0  0  0  0
 25 26  1  0  0  0  0
 25 33  1  1  0  0  0
 26 27  1  0  0  0  0
 27 28  1  0  0  0  0
 27 32  2  0  0  0  0
 28 29  2  0  0  0  0
 29 30  1  0  0  0  0
 30 31  2  0  0  0  0
 31 32  1  0  0  0  0
 33 34  2  0  0  0  0
 33 35  1  0  0  0  0
 36 35  1  6  0  0  0
 36 37  1  0  0  0  0
 36 45  1  0  0  0  0
 37 38  1  6  0  0  0
 37 39  1  0  0  0  0
 39 40  1  0  0  0  0
 40 41  1  0  0  0  0
 40 45  2  0  0  0  0
 41 42  2  0  0  0  0
 42 43  1  0  0  0  0
 43 44  2  0  0  0  0
 44 45  1  0  0  0  0
M  END
>  <Activity>
INHIBITOR

>  <ActivitySource>
Koeck_2014

>  <Name>
Indinavir

>  <standard_inchi>
InChI=1S/C36H47N5O4/c1-36(2,3)39-35(45)31-24-40(22-26-12-9-15-37-21-26)16-17-41(31)23-29(42)19-28(18-25-10-5-4-6-11-25)34(44)38-33-30-14-8-7-13-27(30)20-32(33)43/h4-15,21,28-29,31-33,42-43H,16-20,22-24H2,1-3H3,(H,38,44)(H,39,45)/t28-,29+,31+,32-,33+/m1/s1

>  <standard_inchi_key>
CBVCZFGXHXORBI-PXQQMZJSSA-N

>  <Class>
1

$$$$

  MOE2013           2D

 20 21  0  0  0  0  0  0  0  0999 V2000
    0.0000    0.0000    0.0000 C   0  0  0  0  0  0  0  0  0  0  0  0
   -1.3020   -0.7450    0.0000 C   0  0  0  0  0  0  0  0  0  0  0  0
   -2.5980    0.0090    0.0000 C   0  0  0  0  0  0  0  0  0  0  0  0
   -3.9000   -0.7360    0.0000 C   0  0  0  0  0  0  0  0  0  0  0  0
   -3.9050   -2.2360    0.0000 C   0  0  0  0  0  0  0  0  0  0  0  0
   -2.6090   -2.9910    0.0000 C   0  0  0  0  0  0  0  0  0  0  0  0
   -1.3070   -2.2450    0.0000 C   0  0  0  0  0  0  0  0  0  0  0  0
   -5.2070   -2.9820    0.0000 C   0  0  0  0  0  0  0  0  0  0  0  0
   -5.2120   -4.4820    0.0000 O   0  0  0  0  0  0  0  0  0  0  0  0
   -6.5030   -2.2270    0.0000 C   0  0  0  0  0  0  0  0  0  0  0  0
   -6.4980   -0.7270    0.0000 C   0  0  0  0  0  0  0  0  0  0  0  0
   -7.7940    0.0270    0.0000 C   0  0  0  0  0  0  0  0  0  0  0  0
   -7.7890    1.5270    0.0000 O   0  0  0  0  0  0  0  0  0  0  0  0
   -9.0960   -0.7180    0.0000 C   0  0  0  0  0  0  0  0  0  0  0  0
  -10.3920    0.0360    0.0000 O   0  0  0  0  0  0  0  0  0  0  0  0
   -9.1010   -2.2180    0.0000 C   0  0  0  0  0  0  0  0  0  0  0  0
   -7.8050   -2.9730    0.0000 C   0  0  0  0  0  0  0  0  0  0  0  0
  -10.4030   -2.9640    0.0000 N   0  3  0  0  0  0  0  0  0  0  0  0
  -10.4080   -4.4640    0.0000 O   0  5  0  0  0  0  0  0  0  0  0  0
  -11.6990   -2.2090    0.0000 O   0  0  0  0  0  0  0  0  0  0  0  0
  1  2  1  0  0  0  0
  2  3  1  0  0  0  0
  2  7  2  0  0  0  0
  3  4  2  0  0  0  0
  4  5  1  0  0  0  0
  5  6  2  0  0  0  0
  5  8  1  0  0  0  0
  6  7  1  0  0  0  0
  8  9  2  0  0  0  0
  8 10  1  0  0  0  0
 10 11  1  0  0  0  0
 10 17  2  0  0  0  0
 11 12  2  0  0  0  0
 12 13  1  0  0  0  0
 12 14  1  0  0  0  0
 14 15  1  0  0  0  0
 14 16  2  0  0  0  0
 16 17  1  0  0  0  0
 16 18  1  0  0  0  0
 18 19  1  0  0  0  0
 18 20  2  0  0  0  0
M  CHG  1  18   1
M  CHG  1  19  -1
M  END
>  <Activity>
INHIBITOR

>  <ActivitySource>
Koeck_2014

>  <Name>
Tolcapone

>  <standard_inchi>
InChI=1S/C14H11NO5/c1-8-2-4-9(5-3-8)13(17)10-6-11(15(19)20)14(18)12(16)7-10/h2-7,16,18H,1H3

>  <standard_inchi_key>
MIQPIUSUKVNLNT-UHFFFAOYSA-N

>  <Class>
1

$$$$

  MOE2013           2D

 16 16  0  0  1  0  0  0  0  0999 V2000
    0.0000    0.0000    0.0000 C   0  0  0  0  0  0  0  0  0  0  0  0
   -0.7570    1.2950    0.0000 C   0  0  0  0  0  0  0  0  0  0  0  0
   -1.5140    2.5900    0.0000 C   0  0  0  0  0  0  0  0  0  0  0  0
    0.5380    2.0520    0.0000 C   0  0  0  0  0  0  0  0  0  0  0  0
   -2.0520    0.5380    0.0000 N   0  0  0  0  0  0  0  0  0  0  0  0
   -3.3550    1.2820    0.0000 C   0  0  0  0  0  0  0  0  0  0  0  0
   -4.6500    0.5250    0.0000 C   0  0  3  0  0  0  0  0  0  0  0  0
   -4.6420   -0.9750    0.0000 O   0  0  0  0  0  0  0  0  0  0  0  0
   -5.9530    1.2680    0.0000 C   0  0  0  0  0  0  0  0  0  0  0  0
   -5.9610    2.7680    0.0000 C   0  0  0  0  0  0  0  0  0  0  0  0
   -7.2640    3.5110    0.0000 C   0  0  0  0  0  0  0  0  0  0  0  0
   -7.2710    5.0110    0.0000 O   0  0  0  0  0  0  0  0  0  0  0  0
   -8.5590    2.7550    0.0000 C   0  0  0  0  0  0  0  0  0  0  0  0
   -8.5510    1.2550    0.0000 C   0  0  0  0  0  0  0  0  0  0  0  0
   -9.8460    0.4980    0.0000 O   0  0  0  0  0  0  0  0  0  0  0  0
   -7.2480    0.5110    0.0000 C   0  0  0  0  0  0  0  0  0  0  0  0
  1  2  1  0  0  0  0
  2  3  1  0  0  0  0
  2  4  1  0  0  0  0
  2  5  1  0  0  0  0
  5  6  1  0  0  0  0
  6  7  1  0  0  0  0
  7  8  1  0  0  0  0
  7  9  1  0  0  0  0
  9 10  1  0  0  0  0
  9 16  2  0  0  0  0
 10 11  2  0  0  0  0
 11 12  1  0  0  0  0
 11 13  1  0  0  0  0
 13 14  2  0  0  0  0
 14 15  1  0  0  0  0
 14 16  1  0  0  0  0
M  END
>  <Activity>
INACTIVE

>  <ActivitySource>
Koeck_2014

>  <Name>
Terbutaline

>  <standard_inchi>
InChI=1S/C12H19NO3/c1-12(2,3)13-7-11(16)8-4-9(14)6-10(15)5-8/h4-6,11,13-16H,7H2,1-3H3

>  <standard_inchi_key>
XWTYSIMOBUGWOL-UHFFFAOYSA-N

>  <Class>
0

$$$$

  MOE2013           2D

 19 19  0  0  0  0  0  0  0  0999 V2000
    0.0000    0.0000    0.0000 C   0  0  0  0  0  0  0  0  0  0  0  0
    0.7500    1.2990    0.0000 C   0  0  0  0  0  0  0  0  0  0  0  0
    2.2500    1.2990    0.0000 C   0  0  0  0  0  0  0  0  0  0  0  0
    3.0000    2.5980    0.0000 N   0  0  0  0  0  0  0  0  0  0  0  0
    2.2500    3.8970    0.0000 C   0  0  0  0  0  0  0  0  0  0  0  0
    0.7500    3.8970    0.0000 C   0  0  0  0  0  0  0  0  0  0  0  0
    0.0000    5.1960    0.0000 C   0  0  0  0  0  0  0  0  0  0  0  0
    4.5000    2.5980    0.0000 S   0  0  0  0  0  0  0  0  0  0  0  0
    4.5000    1.0980    0.0000 O   0  0  0  0  0  0  0  0  0  0  0  0
    4.5000    4.0980    0.0000 O   0  0  0  0  0  0  0  0  0  0  0  0
    6.0000    2.5980    0.0000 C   0  0  0  0  0  0  0  0  0  0  0  0
    6.7500    3.8970    0.0000 C   0  0  0  0  0  0  0  0  0  0  0  0
    8.2500    3.8970    0.0000 C   0  0  0  0  0  0  0  0  0  0  0  0
    9.0000    2.5980    0.0000 C   0  0  0  0  0  0  0  0  0  0  0  0
    8.2500    1.2990    0.0000 C   0  0  0  0  0  0  0  0  0  0  0  0
    6.7500    1.2990    0.0000 C   0  0  0  0  0  0  0  0  0  0  0  0
   10.5000    2.5980    0.0000 C   0  0  0  0  0  0  0  0  0  0  0  0
   11.2500    3.8970    0.0000 O   0  0  0  0  0  0  0  0  0  0  0  0
   11.2500    1.2990    0.0000 O   0  0  0  0  0  0  0  0  0  0  0  0
  1  2  1  0  0  0  0
  2  3  1  0  0  0  0
  3  4  1  0  0  0  0
  4  5  1  0  0  0  0
  4  8  1  0  0  0  0
  5  6  1  0  0  0  0
  6  7  1  0  0  0  0
  8  9  2  0  0  0  0
  8 10  2  0  0  0  0
  8 11  1  0  0  0  0
 11 12  1  0  0  0  0
 11 16  2  0  0  0  0
 12 13  2  0  0  0  0
 13 14  1  0  0  0  0
 14 15  2  0  0  0  0
 14 17  1  0  0  0  0
 15 16  1  0  0  0  0
 17 18  1  0  0  0  0
 17 19  2  0  0  0  0
M  END
>  <Activity>
INHIBITOR

>  <ActivitySource>
Koeck_2014

>  <Name>
Probenecid

>  <standard_inchi>
InChI=1S/C13H19NO4S/c1-3-9-14(10-4-2)19(17,18)12-7-5-11(6-8-12)13(15)16/h5-8H,3-4,9-10H2,1-2H3,(H,15,16)

>  <standard_inchi_key>
DBABZHXKTCFAPX-UHFFFAOYSA-N

>  <Class>
1

$$$$

  MOE2013           2D

 18 18  0  0  0  0  0  0  0  0999 V2000
    0.0000    0.0000    0.0000 C   0  0  0  0  0  0  0  0  0  0  0  0
   -1.2980    0.7520    0.0000 C   0  0  0  0  0  0  0  0  0  0  0  0
   -2.5980    0.0040    0.0000 C   0  0  0  0  0  0  0  0  0  0  0  0
   -3.8960    0.7570    0.0000 C   0  0  0  0  0  0  0  0  0  0  0  0
   -5.1960    0.0090    0.0000 N   0  0  0  0  0  0  0  0  0  0  0  0
   -6.4940    0.7610    0.0000 C   0  0  0  0  0  0  0  0  0  0  0  0
   -6.4910    2.2610    0.0000 O   0  0  0  0  0  0  0  0  0  0  0  0
   -7.7940    0.0140    0.0000 N   0  0  0  0  0  0  0  0  0  0  0  0
   -9.0920    0.7660    0.0000 S   0  0  0  0  0  0  0  0  0  0  0  0
   -8.3400    2.0640    0.0000 O   0  0  0  0  0  0  0  0  0  0  0  0
   -9.8440   -0.5320    0.0000 O   0  0  0  0  0  0  0  0  0  0  0  0
  -10.3900    1.5180    0.0000 C   0  0  0  0  0  0  0  0  0  0  0  0
  -11.6900    0.7700    0.0000 C   0  0  0  0  0  0  0  0  0  0  0  0
  -12.9880    1.5230    0.0000 C   0  0  0  0  0  0  0  0  0  0  0  0
  -12.9850    3.0230    0.0000 C   0  0  0  0  0  0  0  0  0  0  0  0
  -14.2830    3.7750    0.0000 C   0  0  0  0  0  0  0  0  0  0  0  0
  -11.6850    3.7700    0.0000 C   0  0  0  0  0  0  0  0  0  0  0  0
  -10.3870    3.0180    0.0000 C   0  0  0  0  0  0  0  0  0  0  0  0
  1  2  1  0  0  0  0
  2  3  1  0  0  0  0
  3  4  1  0  0  0  0
  4  5  1  0  0  0  0
  5  6  1  0  0  0  0
  6  7  2  0  0  0  0
  6  8  1  0  0  0  0
  8  9  1  0  0  0  0
  9 10  2  0  0  0  0
  9 11  2  0  0  0  0
  9 12  1  0  0  0  0
 12 13  1  0  0  0  0
 12 18  2  0  0  0  0
 13 14  2  0  0  0  0
 14 15  1  0  0  0  0
 15 16  1  0  0  0  0
 15 17  2  0  0  0  0
 17 18  1  0  0  0  0
M  END
>  <Activity>
INACTIVE

>  <ActivitySource>
Koeck_2014

>  <Name>
Tolbutamide

>  <standard_inchi>
InChI=1S/C12H18N2O3S/c1-3-4-9-13-12(15)14-18(16,17)11-7-5-10(2)6-8-11/h5-8H,3-4,9H2,1-2H3,(H2,13,14,15)

>  <standard_inchi_key>
JLRGJRBPOGGCBT-UHFFFAOYSA-N

>  <Class>
0

$$$$

  MOE2013           2D

 28 30  0  0  0  0  0  0  0  0999 V2000
    0.0000    0.0000    0.0000 O   0  0  0  0  0  0  0  0  0  0  0  0
   -1.2980    0.7520    0.0000 C   0  0  0  0  0  0  0  0  0  0  0  0
   -1.2960    2.2520    0.0000 O   0  0  0  0  0  0  0  0  0  0  0  0
   -2.5980    0.0040    0.0000 C   0  0  0  0  0  0  0  0  0  0  0  0
   -3.8960    0.7550    0.0000 C   0  0  0  0  0  0  0  0  0  0  0  0
   -5.1960    0.0070    0.0000 C   0  0  0  0  0  0  0  0  0  0  0  0
   -5.1980   -1.4930    0.0000 C   0  0  0  0  0  0  0  0  0  0  0  0
   -3.9000   -2.2450    0.0000 C   0  0  0  0  0  0  0  0  0  0  0  0
   -2.6000   -1.4960    0.0000 C   0  0  0  0  0  0  0  0  0  0  0  0
   -1.3020   -2.2480    0.0000 O   0  0  0  0  0  0  0  0  0  0  0  0
   -6.4940    0.7590    0.0000 N   0  0  0  0  0  0  0  0  0  0  0  0
   -7.7940    0.0110    0.0000 N   0  0  0  0  0  0  0  0  0  0  0  0
   -9.0920    0.7620    0.0000 C   0  0  0  0  0  0  0  0  0  0  0  0
  -10.3920    0.0140    0.0000 C   0  0  0  0  0  0  0  0  0  0  0  0
  -11.6900    0.7660    0.0000 C   0  0  0  0  0  0  0  0  0  0  0  0
  -11.6880    2.2660    0.0000 C   0  0  0  0  0  0  0  0  0  0  0  0
  -10.3880    3.0140    0.0000 C   0  0  0  0  0  0  0  0  0  0  0  0
   -9.0900    2.2620    0.0000 C   0  0  0  0  0  0  0  0  0  0  0  0
  -12.9860    3.0180    0.0000 S   0  0  0  0  0  0  0  0  0  0  0  0
  -13.7380    1.7200    0.0000 O   0  0  0  0  0  0  0  0  0  0  0  0
  -12.2340    4.3160    0.0000 O   0  0  0  0  0  0  0  0  0  0  0  0
  -14.2840    3.7690    0.0000 N   0  0  0  0  0  0  0  0  0  0  0  0
  -15.5840    3.0210    0.0000 C   0  0  0  0  0  0  0  0  0  0  0  0
  -15.5860    1.5210    0.0000 C   0  0  0  0  0  0  0  0  0  0  0  0
  -16.8860    0.7730    0.0000 C   0  0  0  0  0  0  0  0  0  0  0  0
  -18.1840    1.5250    0.0000 C   0  0  0  0  0  0  0  0  0  0  0  0
  -18.1820    3.0250    0.0000 C   0  0  0  0  0  0  0  0  0  0  0  0
  -16.8820    3.7730    0.0000 N   0  0  0  0  0  0  0  0  0  0  0  0
  1  2  1  0  0  0  0
  2  3  2  0  0  0  0
  2  4  1  0  0  0  0
  4  5  1  0  0  0  0
  4  9  2  0  0  0  0
  5  6  2  0  0  0  0
  6  7  1  0  0  0  0
  6 11  1  0  0  0  0
  7  8  2  0  0  0  0
  8  9  1  0  0  0  0
  9 10  1  0  0  0  0
 11 12  2  3  0  0  0
 12 13  1  0  0  0  0
 13 14  1  0  0  0  0
 13 18  2  0  0  0  0
 14 15  2  0  0  0  0
 15 16  1  0  0  0  0
 16 17  2  0  0  0  0
 16 19  1  0  0  0  0
 17 18  1  0  0  0  0
 19 20  2  0  0  0  0
 19 21  2  0  0  0  0
 19 22  1  0  0  0  0
 22 23  1  0  0  0  0
 23 24  1  0  0  0  0
 23 28  2  0  0  0  0
 24 25  2  0  0  0  0
 25 26  1  0  0  0  0
 26 27  2  0  0  0  0
 27 28  1  0  0  0  0
M  END
>  <Activity>
INHIBITOR

>  <ActivitySource>
Koeck_2014

>  <Name>
Sulfasalazine

>  <standard_inchi>
InChI=1S/C18H14N4O5S/c23-16-9-6-13(11-15(16)18(24)25)21-20-12-4-7-14(8-5-12)28(26,27)22-17-3-1-2-10-19-17/h1-11,23H,(H,19,22)(H,24,25)/b21-20+

>  <standard_inchi_key>
NCEXYHBECQHGNR-QZQOTICOSA-N

>  <Class>
1

$$$$

  MOE2013           2D

 25 27  0  0  1  0  0  0  0  0999 V2000
    8.8760    2.6110    0.0000 S   0  0  3  0  0  0  0  0  0  0  0  0
    9.1740    4.0810    0.0000 O   0  0  0  0  0  0  0  0  0  0  0  0
    7.4530    2.1350    0.0000 C   0  0  0  0  0  0  0  0  0  0  0  0
    9.9990    1.6180    0.0000 C   0  0  0  0  0  0  0  0  0  0  0  0
    7.1540    0.6650    0.0000 C   0  0  0  0  0  0  0  0  0  0  0  0
    6.3300    3.1290    0.0000 C   0  0  0  0  0  0  0  0  0  0  0  0
    5.7320    0.1890    0.0000 C   0  0  0  0  0  0  0  0  0  0  0  0
    4.9070    2.6530    0.0000 C   0  0  0  0  0  0  0  0  0  0  0  0
    4.6080    1.1830    0.0000 C   0  0  0  0  0  0  0  0  0  0  0  0
    3.1860    0.7070    0.0000 C   0  0  0  0  0  0  0  0  0  0  0  0
    2.0620    1.7000    0.0000 C   0  0  0  0  0  0  0  0  0  0  0  0
    2.2060    3.1940    0.0000 C   0  0  0  0  0  0  0  0  0  0  0  0
    0.5980    1.3760    0.0000 C   0  0  0  0  0  0  0  0  0  0  0  0
    3.4120    4.0860    0.0000 C   0  0  0  0  0  0  0  0  0  0  0  0
    0.8300    3.7920    0.0000 C   0  0  0  0  0  0  0  0  0  0  0  0
    0.0000    0.0000    0.0000 C   0  0  0  0  0  0  0  0  0  0  0  0
   -0.1640    2.6680    0.0000 C   0  0  0  0  0  0  0  0  0  0  0  0
    3.2420    5.5760    0.0000 C   0  0  0  0  0  0  0  0  0  0  0  0
    0.6600    5.2820    0.0000 C   0  0  0  0  0  0  0  0  0  0  0  0
   -1.6570    2.8120    0.0000 C   0  0  0  0  0  0  0  0  0  0  0  0
    1.8660    6.1740    0.0000 C   0  0  0  0  0  0  0  0  0  0  0  0
   -2.5280    1.5900    0.0000 C   0  0  0  0  0  0  0  0  0  0  0  0
    1.6960    7.6650    0.0000 F   0  0  0  0  0  0  0  0  0  0  0  0
   -4.0210    1.7340    0.0000 O   0  0  0  0  0  0  0  0  0  0  0  0
   -1.9050    0.2260    0.0000 O   0  0  0  0  0  0  0  0  0  0  0  0
  1  2  2  0  0  0  0
  1  3  1  0  0  0  0
  1  4  1  0  0  0  0
  3  5  2  0  0  0  0
  3  6  1  0  0  0  0
  5  7  1  0  0  0  0
  6  8  2  0  0  0  0
  7  9  2  0  0  0  0
  8  9  1  0  0  0  0
  9 10  1  0  0  0  0
 10 11  2  3  0  0  0
 11 12  1  0  0  0  0
 11 13  1  0  0  0  0
 12 14  2  0  0  0  0
 12 15  1  0  0  0  0
 13 16  1  0  0  0  0
 13 17  2  0  0  0  0
 14 18  1  0  0  0  0
 15 17  1  0  0  0  0
 15 19  2  0  0  0  0
 17 20  1  0  0  0  0
 18 21  2  0  0  0  0
 19 21  1  0  0  0  0
 20 22  1  0  0  0  0
 21 23  1  0  0  0  0
 22 24  1  0  0  0  0
 22 25  2  0  0  0  0
M  END
>  <Activity>
INHIBITOR

>  <ActivitySource>
Koeck_2014

>  <Name>
Sulindac

>  <standard_inchi>
InChI=1S/C20H17FO3S/c1-12-17(9-13-3-6-15(7-4-13)25(2)24)16-8-5-14(21)10-19(16)18(12)11-20(22)23/h3-10H,11H2,1-2H3,(H,22,23)/b17-9-

>  <standard_inchi_key>
MLKXDPUZXIRXEP-MFOYZWKCSA-N

>  <Class>
1

$$$$

  MOE2013           2D

 24 26  0  0  1  0  0  0  0  0999 V2000
   -8.8460    1.8410    0.0000 S   0  0  3  0  0  0  0  0  0  0  0  0
   -9.1960    3.2990    0.0000 O   0  0  0  0  0  0  0  0  0  0  0  0
   -7.4080    1.4140    0.0000 C   0  0  0  0  0  0  0  0  0  0  0  0
   -9.9340    0.8080    0.0000 C   0  0  0  0  0  0  0  0  0  0  0  0
  -11.3730    1.2350    0.0000 C   0  0  0  0  0  0  0  0  0  0  0  0
  -11.7220    2.6930    0.0000 N   0  0  0  0  0  0  0  0  0  0  0  0
  -12.4610    0.2020    0.0000 C   0  0  0  0  0  0  0  0  0  0  0  0
  -13.1600    3.1200    0.0000 C   0  0  0  0  0  0  0  0  0  0  0  0
  -13.8990    0.6290    0.0000 C   0  0  0  0  0  0  0  0  0  0  0  0
  -12.1110   -1.2560    0.0000 C   0  0  0  0  0  0  0  0  0  0  0  0
  -14.2490    2.0880    0.0000 C   0  0  0  0  0  0  0  0  0  0  0  0
  -14.9870   -0.4030    0.0000 O   0  0  0  0  0  0  0  0  0  0  0  0
  -15.6870    2.5140    0.0000 C   0  0  0  0  0  0  0  0  0  0  0  0
  -16.4260    0.0230    0.0000 C   0  0  0  0  0  0  0  0  0  0  0  0
   -6.9080    0.0000    0.0000 N   0  0  0  0  0  0  0  0  0  0  0  0
   -6.2180    2.3270    0.0000 N   0  0  0  0  0  0  0  0  0  0  0  0
   -5.4080    0.0390    0.0000 C   0  0  0  0  0  0  0  0  0  0  0  0
   -4.9820    1.4770    0.0000 C   0  0  0  0  0  0  0  0  0  0  0  0
   -4.3760   -1.0490    0.0000 C   0  0  0  0  0  0  0  0  0  0  0  0
   -3.5230    1.8270    0.0000 C   0  0  0  0  0  0  0  0  0  0  0  0
   -2.9170   -0.7000    0.0000 C   0  0  0  0  0  0  0  0  0  0  0  0
   -2.4910    0.7390    0.0000 C   0  0  0  0  0  0  0  0  0  0  0  0
   -1.0320    1.0880    0.0000 O   0  0  0  0  0  0  0  0  0  0  0  0
    0.0000    0.0000    0.0000 C   0  0  0  0  0  0  0  0  0  0  0  0
  1  2  2  0  0  0  0
  1  3  1  0  0  0  0
  1  4  1  0  0  0  0
  3 15  2  0  0  0  0
  3 16  1  0  0  0  0
  4  5  1  0  0  0  0
  5  6  2  0  0  0  0
  5  7  1  0  0  0  0
  6  8  1  0  0  0  0
  7  9  2  0  0  0  0
  7 10  1  0  0  0  0
  8 11  2  0  0  0  0
  9 11  1  0  0  0  0
  9 12  1  0  0  0  0
 11 13  1  0  0  0  0
 12 14  1  0  0  0  0
 15 17  1  0  0  0  0
 16 18  1  0  0  0  0
 17 18  2  0  0  0  0
 17 19  1  0  0  0  0
 18 20  1  0  0  0  0
 19 21  2  0  0  0  0
 20 22  2  0  0  0  0
 21 22  1  0  0  0  0
 22 23  1  0  0  0  0
 23 24  1  0  0  0  0
M  END
>  <Activity>
INACTIVE

>  <ActivitySource>
Koeck_2014

>  <Name>
Omeprazole

>  <standard_inchi>
InChI=1S/C17H19N3O3S/c1-10-8-18-15(11(2)16(10)23-4)9-24(21)17-19-13-6-5-12(22-3)7-14(13)20-17/h5-8H,9H2,1-4H3,(H,19,20)

>  <standard_inchi_key>
SUBDBMMJDZJVOS-UHFFFAOYSA-N

>  <Class>
0

$$$$

  MOE2013           2D

 17 17  0  0  0  0  0  0  0  0999 V2000
    0.0000    0.0000    0.0000 C   0  0  0  0  0  0  0  0  0  0  0  0
    0.7590    1.2940    0.0000 N   0  0  0  0  0  0  0  0  0  0  0  0
    0.0190    2.5980    0.0000 C   0  0  0  0  0  0  0  0  0  0  0  0
    0.7780    3.8920    0.0000 N   0  0  0  0  0  0  0  0  0  0  0  0
    2.2780    3.8810    0.0000 C   0  0  0  0  0  0  0  0  0  0  0  0
    3.0370    5.1740    0.0000 C   0  0  0  0  0  0  0  0  0  0  0  0
    4.5370    5.1640    0.0000 S   0  0  0  0  0  0  0  0  0  0  0  0
    5.2960    6.4570    0.0000 C   0  0  0  0  0  0  0  0  0  0  0  0
    6.7960    6.4470    0.0000 C   0  0  0  0  0  0  0  0  0  0  0  0
    7.6870    7.6540    0.0000 C   0  0  0  0  0  0  0  0  0  0  0  0
    7.2340    9.0840    0.0000 C   0  0  0  0  0  0  0  0  0  0  0  0
    9.1100    7.1800    0.0000 N   0  0  0  0  0  0  0  0  0  0  0  0
    9.0990    5.6800    0.0000 C   0  0  0  0  0  0  0  0  0  0  0  0
    7.6690    5.2270    0.0000 N   0  0  0  0  0  0  0  0  0  0  0  0
   -1.4810    2.6090    0.0000 N   0  0  0  0  0  0  0  0  0  0  0  0
   -2.2220    3.9130    0.0000 C   0  0  0  0  0  0  0  0  0  0  0  0
   -2.9630    5.2180    0.0000 N   0  0  0  0  0  0  0  0  0  0  0  0
  1  2  1  0  0  0  0
  2  3  2  3  0  0  0
  3  4  1  0  0  0  0
  3 15  1  0  0  0  0
  4  5  1  0  0  0  0
  5  6  1  0  0  0  0
  6  7  1  0  0  0  0
  7  8  1  0  0  0  0
  8  9  1  0  0  0  0
  9 10  2  0  0  0  0
  9 14  1  0  0  0  0
 10 11  1  0  0  0  0
 10 12  1  0  0  0  0
 12 13  2  0  0  0  0
 13 14  1  0  0  0  0
 15 16  1  0  0  0  0
 16 17  3  0  0  0  0
M  END
>  <Activity>
INACTIVE

>  <ActivitySource>
Koeck_2014

>  <Name>
Cimetidine

>  <standard_inchi>
InChI=1S/C10H16N6S/c1-8-9(16-7-15-8)5-17-4-3-13-10(12-2)14-6-11/h7H,3-5H2,1-2H3,(H,15,16)(H2,12,13,14)

>  <standard_inchi_key>
AQIXAKUUQRKLND-UHFFFAOYSA-N

>  <Class>
0

$$$$

  MOE2013           2D

 21 21  0  0  0  0  0  0  0  0999 V2000
    0.0000    0.0000    0.0000 C   0  0  0  0  0  0  0  0  0  0  0  0
    0.7590   -1.2940    0.0000 N   0  0  0  0  0  0  0  0  0  0  0  0
    2.2590   -1.2840    0.0000 C   0  0  0  0  0  0  0  0  0  0  0  0
    3.0000    0.0210    0.0000 N   0  0  0  0  0  0  0  0  0  0  0  0
    4.5000    0.0310    0.0000 C   0  0  0  0  0  0  0  0  0  0  0  0
    5.2410    1.3350    0.0000 C   0  0  0  0  0  0  0  0  0  0  0  0
    6.7410    1.3450    0.0000 S   0  0  0  0  0  0  0  0  0  0  0  0
    7.4820    2.6500    0.0000 C   0  0  0  0  0  0  0  0  0  0  0  0
    8.9820    2.6600    0.0000 C   0  0  0  0  0  0  0  0  0  0  0  0
    9.8720    1.4520    0.0000 C   0  0  0  0  0  0  0  0  0  0  0  0
   11.2950    1.9260    0.0000 C   0  0  0  0  0  0  0  0  0  0  0  0
   11.2850    3.4260    0.0000 C   0  0  0  0  0  0  0  0  0  0  0  0
   12.4920    4.3160    0.0000 C   0  0  0  0  0  0  0  0  0  0  0  0
   13.8670    3.7150    0.0000 N   0  0  0  0  0  0  0  0  0  0  0  0
   15.0740    4.6050    0.0000 C   0  0  0  0  0  0  0  0  0  0  0  0
   14.0340    2.2240    0.0000 C   0  0  0  0  0  0  0  0  0  0  0  0
    9.8550    3.8790    0.0000 O   0  0  0  0  0  0  0  0  0  0  0  0
    3.0180   -2.5770    0.0000 C   0  0  0  0  0  0  0  0  0  0  0  0
    2.2770   -3.8820    0.0000 N   0  3  0  0  0  0  0  0  0  0  0  0
    0.7770   -3.8920    0.0000 O   0  5  0  0  0  0  0  0  0  0  0  0
    3.0360   -5.1760    0.0000 O   0  0  0  0  0  0  0  0  0  0  0  0
  1  2  1  0  0  0  0
  2  3  1  0  0  0  0
  3  4  1  0  0  0  0
  3 18  2  0  0  0  0
  4  5  1  0  0  0  0
  5  6  1  0  0  0  0
  6  7  1  0  0  0  0
  7  8  1  0  0  0  0
  8  9  1  0  0  0  0
  9 10  2  0  0  0  0
  9 17  1  0  0  0  0
 10 11  1  0  0  0  0
 11 12  2  0  0  0  0
 12 13  1  0  0  0  0
 12 17  1  0  0  0  0
 13 14  1  0  0  0  0
 14 15  1  0  0  0  0
 14 16  1  0  0  0  0
 18 19  1  0  0  0  0
 19 20  1  0  0  0  0
 19 21  2  0  0  0  0
M  CHG  1  19   1
M  CHG  1  20  -1
M  END
>  <Activity>
INACTIVE

>  <ActivitySource>
Koeck_2014

>  <Name>
Ranitidine

>  <standard_inchi>
InChI=1S/C13H22N4O3S/c1-14-13(9-17(18)19)15-6-7-21-10-12-5-4-11(20-12)8-16(2)3/h4-5,9,14-15H,6-8,10H2,1-3H3/b13-9+

>  <standard_inchi_key>
VMXUWOKSQNHOCA-UKTHLTGXSA-N

>  <Class>
0

$$$$

  MOE2013           2D

 31 34  0  0  1  0  0  0  0  0999 V2000
    0.0000    0.0000    0.0000 C   0  0  0  0  0  0  0  0  0  0  0  0
   -1.5000    0.0060    0.0000 C   0  0  0  0  0  0  0  0  0  0  0  0
   -2.2550   -1.2900    0.0000 C   0  0  0  0  0  0  0  0  0  0  0  0
   -1.5100   -2.5920    0.0000 C   0  0  0  0  0  0  0  0  0  0  0  0
   -3.7550   -1.2840    0.0000 C   0  0  0  0  0  0  0  0  0  0  0  0
   -4.5000    0.0170    0.0000 C   0  0  0  0  0  0  0  0  0  0  0  0
   -6.0000    0.0230    0.0000 C   0  0  0  0  0  0  0  0  0  0  0  0
   -6.7550   -1.2730    0.0000 C   0  0  0  0  0  0  0  0  0  0  0  0
   -6.0100   -2.5750    0.0000 C   0  0  3  0  0  0  0  0  0  0  0  0
   -6.0160   -4.0750    0.0000 C   0  0  0  0  0  0  0  0  0  0  0  0
   -7.3120   -3.3200    0.0000 C   0  0  0  0  0  0  0  0  0  0  0  0
   -8.6080   -2.5650    0.0000 O   0  0  0  0  0  0  0  0  0  0  0  0
   -9.9100   -3.3100    0.0000 C   0  0  0  0  0  0  0  0  0  0  0  0
  -11.2060   -2.5550    0.0000 C   0  0  0  0  0  0  0  0  0  0  0  0
  -12.5080   -3.3000    0.0000 C   0  0  0  0  0  0  0  0  0  0  0  0
  -12.5140   -4.8000    0.0000 C   0  0  0  0  0  0  0  0  0  0  0  0
  -13.8160   -5.5450    0.0000 C   0  0  0  0  0  0  0  0  0  0  0  0
  -15.1120   -4.7900    0.0000 C   0  0  3  0  0  0  0  0  0  0  0  0
  -15.2630   -3.2970    0.0000 S   0  0  0  0  0  0  0  0  0  0  0  0
  -16.7290   -2.9800    0.0000 C   0  0  0  0  0  0  0  0  0  0  0  0
  -17.3340   -1.6070    0.0000 O   0  0  0  0  0  0  0  0  0  0  0  0
  -17.4840   -4.2760    0.0000 N   0  0  0  0  0  0  0  0  0  0  0  0
  -16.4850   -5.3940    0.0000 C   0  0  0  0  0  0  0  0  0  0  0  0
  -16.8020   -6.8600    0.0000 O   0  0  0  0  0  0  0  0  0  0  0  0
  -11.2180   -5.5550    0.0000 C   0  0  0  0  0  0  0  0  0  0  0  0
   -9.9160   -4.8100    0.0000 C   0  0  0  0  0  0  0  0  0  0  0  0
   -4.5100   -2.5810    0.0000 O   0  0  0  0  0  0  0  0  0  0  0  0
   -3.7450    1.3140    0.0000 C   0  0  0  0  0  0  0  0  0  0  0  0
   -4.4900    2.6160    0.0000 C   0  0  0  0  0  0  0  0  0  0  0  0
   -2.2450    1.3080    0.0000 C   0  0  0  0  0  0  0  0  0  0  0  0
   -1.4900    2.6040    0.0000 O   0  0  0  0  0  0  0  0  0  0  0  0
  1  2  1  0  0  0  0
  2  3  1  0  0  0  0
  2 30  2  0  0  0  0
  3  4  1  0  0  0  0
  3  5  2  0  0  0  0
  5  6  1  0  0  0  0
  5 27  1  0  0  0  0
  6  7  1  0  0  0  0
  6 28  2  0  0  0  0
  7  8  1  0  0  0  0
  8  9  1  0  0  0  0
  9 10  1  0  0  0  0
  9 11  1  0  0  0  0
  9 27  1  0  0  0  0
 11 12  1  0  0  0  0
 12 13  1  0  0  0  0
 13 14  1  0  0  0  0
 13 26  2  0  0  0  0
 14 15  2  0  0  0  0
 15 16  1  0  0  0  0
 16 17  1  0  0  0  0
 16 25  2  0  0  0  0
 17 18  1  0  0  0  0
 18 19  1  0  0  0  0
 18 23  1  0  0  0  0
 19 20  1  0  0  0  0
 20 21  2  0  0  0  0
 20 22  1  0  0  0  0
 22 23  1  0  0  0  0
 23 24  2  0  0  0  0
 25 26  1  0  0  0  0
 28 29  1  0  0  0  0
 28 30  1  0  0  0  0
 30 31  1  0  0  0  0
M  END
>  <Activity>
INHIBITOR

>  <ActivitySource>
Koeck_2014

>  <Name>
Troglitazone

>  <standard_inchi>
InChI=1S/C24H27NO5S/c1-13-14(2)21-18(15(3)20(13)26)9-10-24(4,30-21)12-29-17-7-5-16(6-8-17)11-19-22(27)25-23(28)31-19/h5-8,19,26H,9-12H2,1-4H3,(H,25,27,28)

>  <standard_inchi_key>
GXPHKUHSUJUWKP-UHFFFAOYSA-N

>  <Class>
1

$$$$

  MOE2013           2D

 25 27  0  0  1  0  0  0  0  0999 V2000
    0.0000    0.0000    0.0000 C   0  0  0  0  0  0  0  0  0  0  0  0
    0.0080   -1.5000    0.0000 N   0  0  3  0  0  0  0  0  0  0  0  0
   -1.2880   -2.2560    0.0000 C   0  0  0  0  0  0  0  0  0  0  0  0
   -2.5900   -1.5130    0.0000 C   0  0  0  0  0  0  0  0  0  0  0  0
   -3.8860   -2.2700    0.0000 O   0  0  0  0  0  0  0  0  0  0  0  0
   -5.1880   -1.5260    0.0000 C   0  0  0  0  0  0  0  0  0  0  0  0
   -6.4840   -2.2830    0.0000 C   0  0  0  0  0  0  0  0  0  0  0  0
   -7.7870   -1.5390    0.0000 C   0  0  0  0  0  0  0  0  0  0  0  0
   -7.7940   -0.0390    0.0000 C   0  0  0  0  0  0  0  0  0  0  0  0
   -9.0970    0.7040    0.0000 C   0  0  0  0  0  0  0  0  0  0  0  0
  -10.3920   -0.0520    0.0000 C   0  0  3  0  0  0  0  0  0  0  0  0
  -10.5420   -1.5450    0.0000 S   0  0  0  0  0  0  0  0  0  0  0  0
  -12.0070   -1.8640    0.0000 C   0  0  0  0  0  0  0  0  0  0  0  0
  -12.6100   -3.2380    0.0000 O   0  0  0  0  0  0  0  0  0  0  0  0
  -12.7640   -0.5690    0.0000 N   0  0  0  0  0  0  0  0  0  0  0  0
  -11.7660    0.5510    0.0000 C   0  0  0  0  0  0  0  0  0  0  0  0
  -12.0850    2.0170    0.0000 O   0  0  0  0  0  0  0  0  0  0  0  0
   -6.4990    0.7170    0.0000 C   0  0  0  0  0  0  0  0  0  0  0  0
   -5.1960   -0.0260    0.0000 C   0  0  0  0  0  0  0  0  0  0  0  0
    1.3100   -2.2430    0.0000 C   0  0  0  0  0  0  0  0  0  0  0  0
    1.3180   -3.7430    0.0000 C   0  0  0  0  0  0  0  0  0  0  0  0
    2.6210   -4.4870    0.0000 C   0  0  0  0  0  0  0  0  0  0  0  0
    3.9160   -3.7300    0.0000 C   0  0  0  0  0  0  0  0  0  0  0  0
    3.9080   -2.2300    0.0000 C   0  0  0  0  0  0  0  0  0  0  0  0
    2.6060   -1.4870    0.0000 N   0  0  0  0  0  0  0  0  0  0  0  0
  1  2  1  0  0  0  0
  2  3  1  0  0  0  0
  2 20  1  0  0  0  0
  3  4  1  0  0  0  0
  4  5  1  0  0  0  0
  5  6  1  0  0  0  0
  6  7  1  0  0  0  0
  6 19  2  0  0  0  0
  7  8  2  0  0  0  0
  8  9  1  0  0  0  0
  9 10  1  0  0  0  0
  9 18  2  0  0  0  0
 10 11  1  0  0  0  0
 11 12  1  0  0  0  0
 11 16  1  0  0  0  0
 12 13  1  0  0  0  0
 13 14  2  0  0  0  0
 13 15  1  0  0  0  0
 15 16  1  0  0  0  0
 16 17  2  0  0  0  0
 18 19  1  0  0  0  0
 20 21  1  0  0  0  0
 20 25  2  0  0  0  0
 21 22  2  0  0  0  0
 22 23  1  0  0  0  0
 23 24  2  0  0  0  0
 24 25  1  0  0  0  0
M  END
>  <Activity>
INACTIVE

>  <ActivitySource>
Koeck_2014

>  <Name>
Rosiglitazone

>  <standard_inchi>
InChI=1S/C18H19N3O3S/c1-21(16-4-2-3-9-19-16)10-11-24-14-7-5-13(6-8-14)12-15-17(22)20-18(23)25-15/h2-9,15H,10-12H2,1H3,(H,20,22,23)

>  <standard_inchi_key>
YASAKCUCGLMORW-UHFFFAOYSA-N

>  <Class>
0

$$$$

  MOE2013           2D

 25 27  0  0  1  0  0  0  0  0999 V2000
    0.0000    0.0000    0.0000 C   0  0  0  0  0  0  0  0  0  0  0  0
   -1.2980    0.7510    0.0000 C   0  0  0  0  0  0  0  0  0  0  0  0
   -2.5980    0.0020    0.0000 C   0  0  0  0  0  0  0  0  0  0  0  0
   -3.8970    0.7530    0.0000 C   0  0  0  0  0  0  0  0  0  0  0  0
   -5.1960    0.0040    0.0000 C   0  0  0  0  0  0  0  0  0  0  0  0
   -5.1970   -1.4960    0.0000 C   0  0  0  0  0  0  0  0  0  0  0  0
   -6.4970   -2.2450    0.0000 C   0  0  0  0  0  0  0  0  0  0  0  0
   -7.7950   -1.4940    0.0000 C   0  0  0  0  0  0  0  0  0  0  0  0
   -9.0950   -2.2440    0.0000 O   0  0  0  0  0  0  0  0  0  0  0  0
  -10.3930   -1.4930    0.0000 C   0  0  0  0  0  0  0  0  0  0  0  0
  -11.6930   -2.2420    0.0000 C   0  0  0  0  0  0  0  0  0  0  0  0
  -12.9910   -1.4910    0.0000 C   0  0  0  0  0  0  0  0  0  0  0  0
  -12.9900    0.0090    0.0000 C   0  0  0  0  0  0  0  0  0  0  0  0
  -14.2890    0.7600    0.0000 C   0  0  0  0  0  0  0  0  0  0  0  0
  -15.5880    0.0110    0.0000 C   0  0  3  0  0  0  0  0  0  0  0  0
  -15.7460   -1.4810    0.0000 S   0  0  0  0  0  0  0  0  0  0  0  0
  -17.2140   -1.7920    0.0000 C   0  0  0  0  0  0  0  0  0  0  0  0
  -17.8250   -3.1610    0.0000 O   0  0  0  0  0  0  0  0  0  0  0  0
  -17.9630   -0.4920    0.0000 N   0  0  0  0  0  0  0  0  0  0  0  0
  -16.9580    0.6220    0.0000 C   0  0  0  0  0  0  0  0  0  0  0  0
  -17.2690    2.0900    0.0000 O   0  0  0  0  0  0  0  0  0  0  0  0
  -11.6910    0.7580    0.0000 C   0  0  0  0  0  0  0  0  0  0  0  0
  -10.3920    0.0070    0.0000 C   0  0  0  0  0  0  0  0  0  0  0  0
   -3.8990   -2.2470    0.0000 N   0  0  0  0  0  0  0  0  0  0  0  0
   -2.5990   -1.4980    0.0000 C   0  0  0  0  0  0  0  0  0  0  0  0
  1  2  1  0  0  0  0
  2  3  1  0  0  0  0
  3  4  1  0  0  0  0
  3 25  2  0  0  0  0
  4  5  2  0  0  0  0
  5  6  1  0  0  0  0
  6  7  1  0  0  0  0
  6 24  2  0  0  0  0
  7  8  1  0  0  0  0
  8  9  1  0  0  0  0
  9 10  1  0  0  0  0
 10 11  1  0  0  0  0
 10 23  2  0  0  0  0
 11 12  2  0  0  0  0
 12 13  1  0  0  0  0
 13 14  1  0  0  0  0
 13 22  2  0  0  0  0
 14 15  1  0  0  0  0
 15 16  1  0  0  0  0
 15 20  1  0  0  0  0
 16 17  1  0  0  0  0
 17 18  2  0  0  0  0
 17 19  1  0  0  0  0
 19 20  1  0  0  0  0
 20 21  2  0  0  0  0
 22 23  1  0  0  0  0
 24 25  1  0  0  0  0
M  END
>  <Activity>
INACTIVE

>  <ActivitySource>
Koeck_2014

>  <Name>
Pioglitazone

>  <standard_inchi>
InChI=1S/C19H20N2O3S/c1-2-13-3-6-15(20-12-13)9-10-24-16-7-4-14(5-8-16)11-17-18(22)21-19(23)25-17/h3-8,12,17H,2,9-11H2,1H3,(H,21,22,23)

>  <standard_inchi_key>
HYAFETHFCAUJAY-UHFFFAOYSA-N

>  <Class>
0

$$$$

  MOE2013           2D

 20 22  0  0  1  0  0  0  0  0999 V2000
    0.0000    0.0000    0.0000 C   0  0  0  0  0  0  0  0  0  0  0  0
   -0.7540    1.2970    0.0000 C   0  0  3  0  0  0  0  0  0  0  0  0
   -2.2540    1.2920    0.0000 C   0  0  0  0  0  0  0  0  0  0  0  0
   -3.0000   -0.0100    0.0000 N   0  0  0  0  0  0  0  0  0  0  0  0
   -2.2460   -1.3060    0.0000 C   0  0  0  0  0  0  0  0  0  0  0  0
   -0.7460   -1.3020    0.0000 C   0  0  0  0  0  0  0  0  0  0  0  0
    0.0080   -2.5980    0.0000 C   0  0  0  0  0  0  0  0  0  0  0  0
   -0.7370   -3.9000    0.0000 C   0  0  0  0  0  0  0  0  0  0  0  0
   -2.2370   -3.9040    0.0000 C   0  0  0  0  0  0  0  0  0  0  0  0
   -2.9920   -2.6080    0.0000 C   0  0  0  0  0  0  0  0  0  0  0  0
   -4.4920   -2.6130    0.0000 S   0  0  0  0  0  0  0  0  0  0  0  0
   -5.2460   -1.3160    0.0000 C   0  0  0  0  0  0  0  0  0  0  0  0
   -6.7460   -1.3210    0.0000 C   0  0  0  0  0  0  0  0  0  0  0  0
   -7.5000   -0.0240    0.0000 C   0  0  0  0  0  0  0  0  0  0  0  0
   -6.7540    1.2770    0.0000 C   0  0  0  0  0  0  0  0  0  0  0  0
   -5.2540    1.2820    0.0000 C   0  0  0  0  0  0  0  0  0  0  0  0
   -4.5000   -0.0150    0.0000 C   0  0  0  0  0  0  0  0  0  0  0  0
   -0.0080    2.5980    0.0000 N   0  0  0  0  0  0  0  0  0  0  0  0
    1.4920    2.6030    0.0000 C   0  0  0  0  0  0  0  0  0  0  0  0
   -0.7630    3.8950    0.0000 C   0  0  0  0  0  0  0  0  0  0  0  0
  1  2  1  0  0  0  0
  2  3  1  0  0  0  0
  2 18  1  0  0  0  0
  3  4  1  0  0  0  0
  4  5  1  0  0  0  0
  4 17  1  0  0  0  0
  5  6  1  0  0  0  0
  5 10  2  0  0  0  0
  6  7  2  0  0  0  0
  7  8  1  0  0  0  0
  8  9  2  0  0  0  0
  9 10  1  0  0  0  0
 10 11  1  0  0  0  0
 11 12  1  0  0  0  0
 12 13  1  0  0  0  0
 12 17  2  0  0  0  0
 13 14  2  0  0  0  0
 14 15  1  0  0  0  0
 15 16  2  0  0  0  0
 16 17  1  0  0  0  0
 18 19  1  0  0  0  0
 18 20  1  0  0  0  0
M  END
>  <Activity>
INACTIVE

>  <ActivitySource>
Koeck_2014

>  <Name>
Promethazine

>  <standard_inchi>
InChI=1S/C17H20N2S/c1-13(18(2)3)12-19-14-8-4-6-10-16(14)20-17-11-7-5-9-15(17)19/h4-11,13H,12H2,1-3H3

>  <standard_inchi_key>
PWWVAXIEGOYWEE-UHFFFAOYSA-N

>  <Class>
0

$$$$

  MOE2013           2D

  9  8  0  0  1  0  0  0  0  0999 V2000
    0.0000    0.0000    0.0000 C   0  0  0  0  0  0  0  0  0  0  0  0
   -0.7460   -1.3010    0.0000 C   0  0  0  0  0  0  0  0  0  0  0  0
   -1.4930   -2.6020    0.0000 C   0  0  0  0  0  0  0  0  0  0  0  0
    0.5540   -2.0480    0.0000 S   0  0  0  0  0  0  0  0  0  0  0  0
   -2.0480   -0.5540    0.0000 C   0  0  1  0  0  0  0  0  0  0  0  0
   -2.0520    0.9460    0.0000 N   0  0  0  0  0  0  0  0  0  0  0  0
   -3.3450   -1.3080    0.0000 C   0  0  0  0  0  0  0  0  0  0  0  0
   -4.6460   -0.5620    0.0000 O   0  0  0  0  0  0  0  0  0  0  0  0
   -3.3410   -2.8080    0.0000 O   0  0  0  0  0  0  0  0  0  0  0  0
  1  2  1  0  0  0  0
  2  3  1  0  0  0  0
  2  4  1  0  0  0  0
  2  5  1  0  0  0  0
  5  6  1  6  0  0  0
  5  7  1  0  0  0  0
  7  8  1  0  0  0  0
  7  9  2  0  0  0  0
M  END
>  <Activity>
INACTIVE

>  <ActivitySource>
Koeck_2014

>  <Name>
D-penicillamine

>  <standard_inchi>
InChI=1S/C5H11NO2S/c1-5(2,9)3(6)4(7)8/h3,9H,6H2,1-2H3,(H,7,8)/t3-/m0/s1

>  <standard_inchi_key>
VVNCNSJFMMFHPL-VKHMYHEASA-N

>  <Class>
0

$$$$

  MOE2013           2D

 19 21  0  0  0  0  0  0  0  0999 V2000
    0.0000    0.0000    0.0000 N   0  0  0  0  0  0  0  0  0  0  0  0
   -1.5000    0.0020    0.0000 C   0  0  0  0  0  0  0  0  0  0  0  0
   -2.2480    1.3020    0.0000 N   0  0  0  0  0  0  0  0  0  0  0  0
   -3.7480    1.3030    0.0000 C   0  0  0  0  0  0  0  0  0  0  0  0
   -4.4970    2.6030    0.0000 N   0  0  0  0  0  0  0  0  0  0  0  0
   -4.5000    0.0050    0.0000 C   0  0  0  0  0  0  0  0  0  0  0  0
   -6.0000    0.0070    0.0000 N   0  0  0  0  0  0  0  0  0  0  0  0
   -6.7520   -1.2910    0.0000 C   0  0  0  0  0  0  0  0  0  0  0  0
   -6.0030   -2.5910    0.0000 C   0  0  0  0  0  0  0  0  0  0  0  0
   -6.7550   -3.8890    0.0000 N   0  0  0  0  0  0  0  0  0  0  0  0
   -4.5030   -2.5930    0.0000 N   0  0  0  0  0  0  0  0  0  0  0  0
   -3.7520   -1.2950    0.0000 C   0  0  0  0  0  0  0  0  0  0  0  0
   -2.2520   -1.2960    0.0000 N   0  0  0  0  0  0  0  0  0  0  0  0
   -8.2520   -1.2890    0.0000 C   0  0  0  0  0  0  0  0  0  0  0  0
   -9.0000    0.0100    0.0000 C   0  0  0  0  0  0  0  0  0  0  0  0
  -10.5000    0.0120    0.0000 C   0  0  0  0  0  0  0  0  0  0  0  0
  -11.2520   -1.2860    0.0000 C   0  0  0  0  0  0  0  0  0  0  0  0
  -10.5030   -2.5860    0.0000 C   0  0  0  0  0  0  0  0  0  0  0  0
   -9.0030   -2.5880    0.0000 C   0  0  0  0  0  0  0  0  0  0  0  0
  1  2  1  0  0  0  0
  2  3  1  0  0  0  0
  2 13  2  0  0  0  0
  3  4  2  0  0  0  0
  4  5  1  0  0  0  0
  4  6  1  0  0  0  0
  6  7  1  0  0  0  0
  6 12  2  0  0  0  0
  7  8  2  0  0  0  0
  8  9  1  0  0  0  0
  8 14  1  0  0  0  0
  9 10  1  0  0  0  0
  9 11  2  0  0  0  0
 11 12  1  0  0  0  0
 12 13  1  0  0  0  0
 14 15  1  0  0  0  0
 14 19  2  0  0  0  0
 15 16  2  0  0  0  0
 16 17  1  0  0  0  0
 17 18  2  0  0  0  0
 18 19  1  0  0  0  0
M  END
>  <Activity>
INACTIVE

>  <ActivitySource>
Koeck_2014

>  <Name>
Triamterene

>  <standard_inchi>
InChI=1S/C12H11N7/c13-9-7(6-4-2-1-3-5-6)16-8-10(14)18-12(15)19-11(8)17-9/h1-5H,(H6,13,14,15,17,18,19)

>  <standard_inchi_key>
FNYLWPVRPXGIIP-UHFFFAOYSA-N

>  <Class>
0

$$$$

  MOE2013           2D

 15 17  0  0  0  0  0  0  0  0999 V2000
    0.0000    0.0000    0.0000 N   0  0  0  0  0  0  0  0  0  0  0  0
    0.0000   -1.5000    0.0000 C   0  0  0  0  0  0  0  0  0  0  0  0
    1.2990   -2.2500    0.0000 C   0  0  0  0  0  0  0  0  0  0  0  0
    2.5980   -1.5000    0.0000 C   0  0  0  0  0  0  0  0  0  0  0  0
    3.8970   -2.2500    0.0000 C   0  0  0  0  0  0  0  0  0  0  0  0
    3.8970   -3.7500    0.0000 C   0  0  0  0  0  0  0  0  0  0  0  0
    2.5980   -4.5000    0.0000 C   0  0  0  0  0  0  0  0  0  0  0  0
    1.2990   -3.7500    0.0000 C   0  0  0  0  0  0  0  0  0  0  0  0
    0.0000   -4.5000    0.0000 N   0  0  0  0  0  0  0  0  0  0  0  0
   -1.2990   -3.7500    0.0000 C   0  0  0  0  0  0  0  0  0  0  0  0
   -1.2990   -2.2500    0.0000 C   0  0  0  0  0  0  0  0  0  0  0  0
   -2.5980   -1.5000    0.0000 C   0  0  0  0  0  0  0  0  0  0  0  0
   -3.8970   -2.2500    0.0000 C   0  0  0  0  0  0  0  0  0  0  0  0
   -3.8970   -3.7500    0.0000 C   0  0  0  0  0  0  0  0  0  0  0  0
   -2.5980   -4.5000    0.0000 C   0  0  0  0  0  0  0  0  0  0  0  0
  1  2  1  0  0  0  0
  2  3  1  0  0  0  0
  2 11  2  0  0  0  0
  3  4  1  0  0  0  0
  3  8  2  0  0  0  0
  4  5  2  0  0  0  0
  5  6  1  0  0  0  0
  6  7  2  0  0  0  0
  7  8  1  0  0  0  0
  8  9  1  0  0  0  0
  9 10  2  0  0  0  0
 10 11  1  0  0  0  0
 10 15  1  0  0  0  0
 11 12  1  0  0  0  0
 12 13  1  0  0  0  0
 13 14  1  0  0  0  0
 14 15  1  0  0  0  0
M  END
>  <Activity>
INACTIVE

>  <ActivitySource>
Koeck_2014

>  <Name>
Tacrine

>  <standard_inchi>
InChI=1S/C13H14N2/c14-13-9-5-1-3-7-11(9)15-12-8-4-2-6-10(12)13/h1,3,5,7H,2,4,6,8H2,(H2,14,15)

>  <standard_inchi_key>
YLJREFDVOIBQDA-UHFFFAOYSA-N

>  <Class>
0

$$$$

  MOE2013           2D

 17 18  0  0  0  0  0  0  0  0999 V2000
    0.0000    0.0000    0.0000 O   0  0  0  0  0  0  0  0  0  0  0  0
    1.1030    1.0160    0.0000 C   0  0  0  0  0  0  0  0  0  0  0  0
    0.9300    2.5060    0.0000 N   0  0  0  0  0  0  0  0  0  0  0  0
    2.5740    0.7210    0.0000 C   0  0  0  0  0  0  0  0  0  0  0  0
    3.3090    2.0280    0.0000 N   0  0  0  0  0  0  0  0  0  0  0  0
    2.2930    3.1320    0.0000 C   0  0  0  0  0  0  0  0  0  0  0  0
    4.7990    2.2020    0.0000 N   0  0  0  0  0  0  0  0  0  0  0  0
    2.5890    4.6020    0.0000 O   0  0  0  0  0  0  0  0  0  0  0  0
    5.6950    0.9980    0.0000 C   0  0  0  0  0  0  0  0  0  0  0  0
    7.1840    1.1720    0.0000 C   0  0  0  0  0  0  0  0  0  0  0  0
    7.9200    2.4790    0.0000 C   0  0  0  0  0  0  0  0  0  0  0  0
    8.2010    0.0680    0.0000 O   0  0  0  0  0  0  0  0  0  0  0  0
    9.3900    2.1840    0.0000 C   0  0  0  0  0  0  0  0  0  0  0  0
    9.5640    0.6940    0.0000 C   0  0  0  0  0  0  0  0  0  0  0  0
   10.8710   -0.0420    0.0000 N   0  3  0  0  0  0  0  0  0  0  0  0
   10.8880   -1.5420    0.0000 O   0  5  0  0  0  0  0  0  0  0  0  0
   12.1620    0.7230    0.0000 O   0  0  0  0  0  0  0  0  0  0  0  0
  1  2  2  0  0  0  0
  2  3  1  0  0  0  0
  2  4  1  0  0  0  0
  3  6  1  0  0  0  0
  4  5  1  0  0  0  0
  5  6  1  0  0  0  0
  5  7  1  0  0  0  0
  6  8  2  0  0  0  0
  7  9  2  3  0  0  0
  9 10  1  0  0  0  0
 10 11  2  0  0  0  0
 10 12  1  0  0  0  0
 11 13  1  0  0  0  0
 12 14  1  0  0  0  0
 13 14  2  0  0  0  0
 14 15  1  0  0  0  0
 15 16  1  0  0  0  0
 15 17  2  0  0  0  0
M  CHG  1  15   1
M  CHG  1  16  -1
M  END
>  <Activity>
INACTIVE

>  <ActivitySource>
Koeck_2014

>  <Name>
Nitrofurantoin

>  <standard_inchi>
InChI=1S/C8H6N4O5/c13-6-4-11(8(14)10-6)9-3-5-1-2-7(17-5)12(15)16/h1-3H,4H2,(H,10,13,14)/b9-3+

>  <standard_inchi_key>
NXFQHRVNIOXGAQ-YCRREMRBSA-N

>  <Class>
0

$$$$

  MOE2013           2D

 20 20  0  0  0  0  0  0  0  0999 V2000
    0.0000    0.0000    0.0000 N   0  0  0  0  0  0  0  0  0  0  0  0
   -1.4420    0.4140    0.0000 C   0  0  0  0  0  0  0  0  0  0  0  0
   -1.8050    1.8690    0.0000 N   0  0  0  0  0  0  0  0  0  0  0  0
   -2.5210   -0.6280    0.0000 N   0  0  0  0  0  0  0  0  0  0  0  0
   -3.9630   -0.2150    0.0000 C   0  0  0  0  0  0  0  0  0  0  0  0
   -5.1450   -1.1380    0.0000 N   0  0  0  0  0  0  0  0  0  0  0  0
   -6.3880   -0.3000    0.0000 C   0  0  0  0  0  0  0  0  0  0  0  0
   -7.7980   -0.8120    0.0000 C   0  0  0  0  0  0  0  0  0  0  0  0
   -8.9470    0.1520    0.0000 S   0  0  0  0  0  0  0  0  0  0  0  0
  -10.3560   -0.3610    0.0000 C   0  0  0  0  0  0  0  0  0  0  0  0
  -11.5060    0.6030    0.0000 C   0  0  0  0  0  0  0  0  0  0  0  0
  -12.9150    0.0900    0.0000 C   0  0  0  0  0  0  0  0  0  0  0  0
  -13.1760   -1.3870    0.0000 N   0  0  0  0  0  0  0  0  0  0  0  0
  -14.0640    1.0540    0.0000 N   0  0  0  0  0  0  0  0  0  0  0  0
  -15.4740    0.5410    0.0000 S   0  0  0  0  0  0  0  0  0  0  0  0
  -16.8830    0.0280    0.0000 N   0  0  0  0  0  0  0  0  0  0  0  0
  -14.9610   -0.8680    0.0000 O   0  0  0  0  0  0  0  0  0  0  0  0
  -15.9870    1.9510    0.0000 O   0  0  0  0  0  0  0  0  0  0  0  0
   -5.9750    1.1420    0.0000 C   0  0  0  0  0  0  0  0  0  0  0  0
   -4.4760    1.1950    0.0000 S   0  0  0  0  0  0  0  0  0  0  0  0
  1  2  1  0  0  0  0
  2  3  1  0  0  0  0
  2  4  2  3  0  0  0
  4  5  1  0  0  0  0
  5  6  2  0  0  0  0
  5 20  1  0  0  0  0
  6  7  1  0  0  0  0
  7  8  1  0  0  0  0
  7 19  2  0  0  0  0
  8  9  1  0  0  0  0
  9 10  1  0  0  0  0
 10 11  1  0  0  0  0
 11 12  1  0  0  0  0
 12 13  1  0  0  0  0
 12 14  2  3  0  0  0
 14 15  1  0  0  0  0
 15 16  1  0  0  0  0
 15 17  2  0  0  0  0
 15 18  2  0  0  0  0
 19 20  1  0  0  0  0
M  END
>  <Activity>
INACTIVE

>  <ActivitySource>
Koeck_2014

>  <Name>
Famotidine

>  <standard_inchi>
InChI=1S/C8H15N7O2S3/c9-6(15-20(12,16)17)1-2-18-3-5-4-19-8(13-5)14-7(10)11/h4H,1-3H2,(H2,9,15)(H2,12,16,17)(H4,10,11,13,14)

>  <standard_inchi_key>
XUFQPHANEAPEMJ-UHFFFAOYSA-N

>  <Class>
0

$$$$

  MOE2013           2D

 50 53  0  0  1  0  0  0  0  0999 V2000
    0.0000    0.0000    0.0000 C   0  0  0  0  0  0  0  0  0  0  0  0
   -1.5000   -0.0080    0.0000 C   0  0  0  0  0  0  0  0  0  0  0  0
   -2.2560    1.2880    0.0000 C   0  0  0  0  0  0  0  0  0  0  0  0
   -2.2430   -1.3100    0.0000 C   0  0  2  0  0  0  0  0  0  0  0  0
   -1.4870   -2.6060    0.0000 N   0  0  0  0  0  0  0  0  0  0  0  0
    0.0130   -2.5980    0.0000 C   0  0  0  0  0  0  0  0  0  0  0  0
    0.7560   -1.2950    0.0000 O   0  0  0  0  0  0  0  0  0  0  0  0
    0.7700   -3.8930    0.0000 N   0  0  0  0  0  0  0  0  0  0  0  0
    0.0260   -5.1960    0.0000 C   0  0  0  0  0  0  0  0  0  0  0  0
    2.2700   -3.8860    0.0000 C   0  0  0  0  0  0  0  0  0  0  0  0
    3.0260   -5.1810    0.0000 C   0  0  0  0  0  0  0  0  0  0  0  0
    2.4230   -6.5540    0.0000 C   0  0  0  0  0  0  0  0  0  0  0  0
    3.5430   -7.5520    0.0000 S   0  0  0  0  0  0  0  0  0  0  0  0
    4.8380   -6.7960    0.0000 C   0  0  0  0  0  0  0  0  0  0  0  0
    4.5190   -5.3300    0.0000 N   0  0  0  0  0  0  0  0  0  0  0  0
    6.2110   -7.3990    0.0000 C   0  0  0  0  0  0  0  0  0  0  0  0
    6.3760   -8.8900    0.0000 C   0  0  0  0  0  0  0  0  0  0  0  0
    7.4200   -6.5110    0.0000 C   0  0  0  0  0  0  0  0  0  0  0  0
   -3.7430   -1.3180    0.0000 C   0  0  0  0  0  0  0  0  0  0  0  0
   -4.5000   -0.0230    0.0000 O   0  0  0  0  0  0  0  0  0  0  0  0
   -4.4870   -2.6210    0.0000 N   0  0  0  0  0  0  0  0  0  0  0  0
   -5.9870   -2.6280    0.0000 C   0  0  2  0  0  0  0  0  0  0  0  0
   -6.7430   -1.3330    0.0000 C   0  0  0  0  0  0  0  0  0  0  0  0
   -8.2430   -1.3410    0.0000 C   0  0  2  0  0  0  0  0  0  0  0  0
   -8.9870   -2.6430    0.0000 O   0  0  0  0  0  0  0  0  0  0  0  0
   -9.0000   -0.0450    0.0000 C   0  0  2  0  0  0  0  0  0  0  0  0
   -8.2560    1.2580    0.0000 C   0  0  0  0  0  0  0  0  0  0  0  0
   -9.0130    2.5530    0.0000 C   0  0  0  0  0  0  0  0  0  0  0  0
   -8.2700    3.8560    0.0000 C   0  0  0  0  0  0  0  0  0  0  0  0
   -9.0260    5.1510    0.0000 C   0  0  0  0  0  0  0  0  0  0  0  0
  -10.5260    5.1430    0.0000 C   0  0  0  0  0  0  0  0  0  0  0  0
  -11.2700    3.8400    0.0000 C   0  0  0  0  0  0  0  0  0  0  0  0
  -10.5130    2.5450    0.0000 C   0  0  0  0  0  0  0  0  0  0  0  0
  -10.5000   -0.0530    0.0000 N   0  0  0  0  0  0  0  0  0  0  0  0
  -11.2430   -1.3560    0.0000 C   0  0  0  0  0  0  0  0  0  0  0  0
  -10.4870   -2.6510    0.0000 O   0  0  0  0  0  0  0  0  0  0  0  0
  -12.7430   -1.3630    0.0000 O   0  0  0  0  0  0  0  0  0  0  0  0
  -13.4870   -2.6660    0.0000 C   0  0  0  0  0  0  0  0  0  0  0  0
  -14.9870   -2.6740    0.0000 C   0  0  0  0  0  0  0  0  0  0  0  0
  -15.8620   -3.8920    0.0000 C   0  0  0  0  0  0  0  0  0  0  0  0
  -17.2910   -3.4350    0.0000 N   0  0  0  0  0  0  0  0  0  0  0  0
  -17.2990   -1.9350    0.0000 C   0  0  0  0  0  0  0  0  0  0  0  0
  -15.8740   -1.4640    0.0000 S   0  0  0  0  0  0  0  0  0  0  0  0
   -6.7300   -3.9310    0.0000 C   0  0  0  0  0  0  0  0  0  0  0  0
   -5.9740   -5.2260    0.0000 C   0  0  0  0  0  0  0  0  0  0  0  0
   -4.4740   -5.2190    0.0000 C   0  0  0  0  0  0  0  0  0  0  0  0
   -3.7170   -6.5140    0.0000 C   0  0  0  0  0  0  0  0  0  0  0  0
   -4.4610   -7.8170    0.0000 C   0  0  0  0  0  0  0  0  0  0  0  0
   -5.9610   -7.8240    0.0000 C   0  0  0  0  0  0  0  0  0  0  0  0
   -6.7170   -6.5290    0.0000 C   0  0  0  0  0  0  0  0  0  0  0  0
  1  2  1  0  0  0  0
  2  3  1  0  0  0  0
  4  2  1  6  0  0  0
  4  5  1  0  0  0  0
  4 19  1  0  0  0  0
  5  6  1  0  0  0  0
  6  7  2  0  0  0  0
  6  8  1  0  0  0  0
  8  9  1  0  0  0  0
  8 10  1  0  0  0  0
 10 11  1  0  0  0  0
 11 12  2  0  0  0  0
 11 15  1  0  0  0  0
 12 13  1  0  0  0  0
 13 14  1  0  0  0  0
 14 15  2  0  0  0  0
 14 16  1  0  0  0  0
 16 17  1  0  0  0  0
 16 18  1  0  0  0  0
 19 20  2  0  0  0  0
 19 21  1  0  0  0  0
 22 21  1  1  0  0  0
 22 23  1  0  0  0  0
 22 44  1  0  0  0  0
 23 24  1  0  0  0  0
 24 25  1  6  0  0  0
 24 26  1  0  0  0  0
 26 27  1  1  0  0  0
 26 34  1  0  0  0  0
 27 28  1  0  0  0  0
 28 29  1  0  0  0  0
 28 33  2  0  0  0  0
 29 30  2  0  0  0  0
 30 31  1  0  0  0  0
 31 32  2  0  0  0  0
 32 33  1  0  0  0  0
 34 35  1  0  0  0  0
 35 36  2  0  0  0  0
 35 37  1  0  0  0  0
 37 38  1  0  0  0  0
 38 39  1  0  0  0  0
 39 40  2  0  0  0  0
 39 43  1  0  0  0  0
 40 41  1  0  0  0  0
 41 42  2  0  0  0  0
 42 43  1  0  0  0  0
 44 45  1  0  0  0  0
 45 46  1  0  0  0  0
 45 50  2  0  0  0  0
 46 47  2  0  0  0  0
 47 48  1  0  0  0  0
 48 49  2  0  0  0  0
 49 50  1  0  0  0  0
M  END
>  <Activity>
INHIBITOR

>  <ActivitySource>
Koeck_2014

>  <Name>
Ritonavir

>  <standard_inchi>
InChI=1S/C37H48N6O5S2/c1-24(2)33(42-36(46)43(5)20-29-22-49-35(40-29)25(3)4)34(45)39-28(16-26-12-8-6-9-13-26)18-32(44)31(17-27-14-10-7-11-15-27)41-37(47)48-21-30-19-38-23-50-30/h6-15,19,22-25,28,31-33,44H,16-18,20-21H2,1-5H3,(H,39,45)(H,41,47)(H,42,46)/t28-,31-,32-,33-/m0/s1

>  <standard_inchi_key>
NCDNCNXCDXHOMX-XGKFQTDJSA-N

>  <Class>
1

$$$$

  MOE2013           2D

 21 22  0  0  1  0  0  0  0  0999 V2000
    0.0000    0.0000    0.0000 C   0  0  0  0  0  0  0  0  0  0  0  0
   -0.4360   -1.4350    0.0000 C   0  0  0  0  0  0  0  0  0  0  0  0
    0.9990   -1.8710    0.0000 C   0  0  0  0  0  0  0  0  0  0  0  0
   -0.8720   -2.8700    0.0000 C   0  0  0  0  0  0  0  0  0  0  0  0
   -1.8710   -0.9990    0.0000 N   0  0  0  0  0  0  0  0  0  0  0  0
   -2.9660   -2.0240    0.0000 C   0  0  0  0  0  0  0  0  0  0  0  0
   -4.4020   -1.5880    0.0000 C   0  0  2  0  0  0  0  0  0  0  0  0
   -4.7420   -0.1280    0.0000 O   0  0  0  0  0  0  0  0  0  0  0  0
   -5.4970   -2.6140    0.0000 C   0  0  0  0  0  0  0  0  0  0  0  0
   -6.9320   -2.1780    0.0000 O   0  0  0  0  0  0  0  0  0  0  0  0
   -8.0270   -3.2030    0.0000 C   0  0  0  0  0  0  0  0  0  0  0  0
   -7.8420   -4.6910    0.0000 N   0  0  0  0  0  0  0  0  0  0  0  0
   -9.2000   -5.3280    0.0000 S   0  0  0  0  0  0  0  0  0  0  0  0
  -10.2250   -4.2320    0.0000 N   0  0  0  0  0  0  0  0  0  0  0  0
   -9.5000   -2.9190    0.0000 C   0  0  0  0  0  0  0  0  0  0  0  0
  -10.1360   -1.5610    0.0000 N   0  0  0  0  0  0  0  0  0  0  0  0
  -11.6310   -1.4330    0.0000 C   0  0  0  0  0  0  0  0  0  0  0  0
  -12.2680   -0.0750    0.0000 C   0  0  0  0  0  0  0  0  0  0  0  0
  -11.4090    1.1560    0.0000 O   0  0  0  0  0  0  0  0  0  0  0  0
   -9.9150    1.0280    0.0000 C   0  0  0  0  0  0  0  0  0  0  0  0
   -9.2780   -0.3310    0.0000 C   0  0  0  0  0  0  0  0  0  0  0  0
  1  2  1  0  0  0  0
  2  3  1  0  0  0  0
  2  4  1  0  0  0  0
  2  5  1  0  0  0  0
  5  6  1  0  0  0  0
  6  7  1  0  0  0  0
  7  8  1  1  0  0  0
  7  9  1  0  0  0  0
  9 10  1  0  0  0  0
 10 11  1  0  0  0  0
 11 12  2  0  0  0  0
 11 15  1  0  0  0  0
 12 13  1  0  0  0  0
 13 14  1  0  0  0  0
 14 15  2  0  0  0  0
 15 16  1  0  0  0  0
 16 17  1  0  0  0  0
 16 21  1  0  0  0  0
 17 18  1  0  0  0  0
 18 19  1  0  0  0  0
 19 20  1  0  0  0  0
 20 21  1  0  0  0  0
M  END
>  <Activity>
INACTIVE

>  <ActivitySource>
Koeck_2014

>  <Name>
Timolol

>  <standard_inchi>
InChI=1S/C13H24N4O3S/c1-13(2,3)14-8-10(18)9-20-12-11(15-21-16-12)17-4-6-19-7-5-17/h10,14,18H,4-9H2,1-3H3/t10-/m0/s1

>  <standard_inchi_key>
BLJRIMJGRPQVNF-JTQLQIEISA-N

>  <Class>
0

$$$$
