# Supplementary material for: Vienna LiverTox Workspace—A Set of Machine Learning Models for Prediction of Interactions Profiles of Small Molecules With Transporters Relevant for Regulatory Agencies
Source: Front Chem. 2020 Jan 10;7:899. doi: 10.3389/fchem.2019.00899 (PMC6966498; doi:10.3389/fchem.2019.00899)
Supplement: Supplementary file 2 [file Data_Sheet_2.ZIP › Oatp1b3INH_test.sdf]

  MOE2013           3D
CORINA 3.49 0026  11.04.2013
 60 61  0  0  1  0  0  0  0  0999 V2000
   -1.3740    0.0730    4.1160 N   0  0  0  0  0  0  0  0  0  0  0  0
   -0.9820   -1.0860    3.3200 C   0  0  0  0  0  0  0  0  0  0  0  0
   -2.1950   -1.6350    2.5750 C   0  0  0  0  0  0  0  0  0  0  0  0
   -1.8510   -2.8990    1.7790 C   0  0  0  0  0  0  0  0  0  0  0  0
   -3.1160   -3.4890    1.1490 C   0  0  0  0  0  0  0  0  0  0  0  0
   -2.8940   -4.8500    0.4570 C   0  0  2  0  0  0  0  0  0  0  0  0
   -2.2230   -4.6610   -0.8490 N   0  0  3  0  0  0  0  0  0  0  0  0
   -1.7110   -5.9210   -1.4410 C   0  0  1  0  0  0  0  0  0  0  0  0
   -1.6680   -5.7900   -2.9720 C   0  0  0  0  0  0  0  0  0  0  0  0
   -3.0560   -5.6000   -3.5940 C   0  0  0  0  0  0  0  0  0  0  0  0
   -2.9940   -5.6250   -5.1030 C   0  0  0  0  0  0  0  0  0  0  0  0
   -3.1090   -6.8380   -5.7950 C   0  0  0  0  0  0  0  0  0  0  0  0
   -3.0350   -6.8680   -7.1890 C   0  0  0  0  0  0  0  0  0  0  0  0
   -2.8440   -5.6860   -7.9030 C   0  0  0  0  0  0  0  0  0  0  0  0
   -2.7220   -4.4740   -7.2240 C   0  0  0  0  0  0  0  0  0  0  0  0
   -2.7940   -4.4440   -5.8300 C   0  0  0  0  0  0  0  0  0  0  0  0
   -0.2930   -6.1880   -0.9260 C   0  0  0  0  0  0  0  0  0  0  0  0
    0.3910   -5.4170   -0.2680 O   0  0  0  0  0  0  0  0  0  0  0  0
    0.1820   -7.4040   -1.2700 O   0  0  0  0  0  0  0  0  0  0  0  0
   -4.2950   -5.4900    0.2800 C   0  0  0  0  0  0  0  0  0  0  0  0
   -4.9360   -5.3950   -0.7700 O   0  0  0  0  0  0  0  0  0  0  0  0
   -4.8410   -6.1190    1.3900 N   0  0  0  0  0  0  0  0  0  0  0  0
   -4.1790   -6.4790    2.6330 C   0  0  0  0  0  0  0  0  0  0  0  0
   -4.9800   -7.6730    3.1230 C   0  0  0  0  0  0  0  0  0  0  0  0
   -6.4050   -7.3410    2.6990 C   0  0  0  0  0  0  0  0  0  0  0  0
   -6.2460   -6.5440    1.3990 C   0  0  1  0  0  0  0  0  0  0  0  0
   -7.1940   -5.3460    1.4280 C   0  0  0  0  0  0  0  0  0  0  0  0
   -6.9300   -4.2050    1.7740 O   0  0  0  0  0  0  0  0  0  0  0  0
   -8.4610   -5.6890    1.0960 O   0  0  0  0  0  0  0  0  0  0  0  0
   -0.5700    0.4120    4.6420 H   0  0  0  0  0  0  0  0  0  0  0  0
   -1.6500    0.8390    3.5020 H   0  0  0  0  0  0  0  0  0  0  0  0
   -0.1950   -0.8000    2.6150 H   0  0  0  0  0  0  0  0  0  0  0  0
   -0.5730   -1.8520    3.9870 H   0  0  0  0  0  0  0  0  0  0  0  0
   -2.9890   -1.8670    3.2970 H   0  0  0  0  0  0  0  0  0  0  0  0
   -2.5940   -0.8730    1.8940 H   0  0  0  0  0  0  0  0  0  0  0  0
   -1.1130   -2.6580    1.0060 H   0  0  0  0  0  0  0  0  0  0  0  0
   -1.3970   -3.6400    2.4470 H   0  0  0  0  0  0  0  0  0  0  0  0
   -3.8730   -3.5970    1.9360 H   0  0  0  0  0  0  0  0  0  0  0  0
   -3.5410   -2.7710    0.4340 H   0  0  0  0  0  0  0  0  0  0  0  0
   -2.2630   -5.4800    1.0890 H   0  0  0  0  0  0  0  0  0  0  0  0
   -1.4330   -4.0220   -0.7350 H   0  0  0  0  0  0  0  0  0  0  0  0
   -2.3440   -6.7710   -1.1580 H   0  0  0  0  0  0  0  0  0  0  0  0
   -1.0120   -4.9570   -3.2610 H   0  0  0  0  0  0  0  0  0  0  0  0
   -1.2030   -6.6900   -3.3960 H   0  0  0  0  0  0  0  0  0  0  0  0
   -3.7350   -6.3890   -3.2490 H   0  0  0  0  0  0  0  0  0  0  0  0
   -3.5010   -4.6510   -3.2690 H   0  0  0  0  0  0  0  0  0  0  0  0
   -3.2580   -7.7670   -5.2500 H   0  0  0  0  0  0  0  0  0  0  0  0
   -3.1270   -7.8130   -7.7170 H   0  0  0  0  0  0  0  0  0  0  0  0
   -2.7880   -5.7090   -8.9880 H   0  0  0  0  0  0  0  0  0  0  0  0
   -2.5710   -3.5530   -7.7810 H   0  0  0  0  0  0  0  0  0  0  0  0
   -2.6950   -3.4930   -5.3130 H   0  0  0  0  0  0  0  0  0  0  0  0
    1.0810   -7.4360   -0.8790 H   0  0  0  0  0  0  0  0  0  0  0  0
   -3.1270   -6.7290    2.4890 H   0  0  0  0  0  0  0  0  0  0  0  0
   -4.2630   -5.6310    3.3200 H   0  0  0  0  0  0  0  0  0  0  0  0
   -4.6480   -8.5830    2.6080 H   0  0  0  0  0  0  0  0  0  0  0  0
   -4.8820   -7.8350    4.1990 H   0  0  0  0  0  0  0  0  0  0  0  0
   -7.0090   -8.2430    2.5530 H   0  0  0  0  0  0  0  0  0  0  0  0
   -6.8920   -6.7460    3.4820 H   0  0  0  0  0  0  0  0  0  0  0  0
   -6.4320   -7.1440    0.5020 H   0  0  0  0  0  0  0  0  0  0  0  0
   -8.9760   -4.8570    1.1680 H   0  0  0  0  0  0  0  0  0  0  0  0
  1  2  1  0  0  0  0
  1 30  1  0  0  0  0
  1 31  1  0  0  0  0
  2  3  1  0  0  0  0
  2 32  1  0  0  0  0
  2 33  1  0  0  0  0
  3  4  1  0  0  0  0
  3 34  1  0  0  0  0
  3 35  1  0  0  0  0
  4  5  1  0  0  0  0
  4 36  1  0  0  0  0
  4 37  1  0  0  0  0
  5  6  1  0  0  0  0
  5 38  1  0  0  0  0
  5 39  1  0  0  0  0
  6  7  1  0  0  0  0
  6 20  1  0  0  0  0
  6 40  1  0  0  0  0
  7  8  1  0  0  0  0
  7 41  1  0  0  0  0
  8  9  1  0  0  0  0
  8 17  1  0  0  0  0
  8 42  1  0  0  0  0
  9 10  1  0  0  0  0
  9 43  1  0  0  0  0
  9 44  1  0  0  0  0
 10 11  1  0  0  0  0
 10 45  1  0  0  0  0
 10 46  1  0  0  0  0
 11 12  1  0  0  0  0
 11 16  2  0  0  0  0
 12 13  2  0  0  0  0
 12 47  1  0  0  0  0
 13 14  1  0  0  0  0
 13 48  1  0  0  0  0
 14 15  2  0  0  0  0
 14 49  1  0  0  0  0
 15 16  1  0  0  0  0
 15 50  1  0  0  0  0
 16 51  1  0  0  0  0
 17 18  2  0  0  0  0
 17 19  1  0  0  0  0
 19 52  1  0  0  0  0
 20 21  2  0  0  0  0
 20 22  1  0  0  0  0
 22 23  1  0  0  0  0
 22 26  1  0  0  0  0
 23 24  1  0  0  0  0
 23 53  1  0  0  0  0
 23 54  1  0  0  0  0
 24 25  1  0  0  0  0
 24 55  1  0  0  0  0
 24 56  1  0  0  0  0
 25 26  1  0  0  0  0
 25 57  1  0  0  0  0
 25 58  1  0  0  0  0
 26 27  1  0  0  0  0
 26 59  1  0  0  0  0
 27 28  2  0  0  0  0
 27 29  1  0  0  0  0
 29 60  1  0  0  0  0
M  END
>  <COMPOUND_KEY>
Lisinopril

>  <Binary characterization>
0

>  <Characterization>
Non-Inhibitor

$$$$

  MOE2013           3D
CORINA 3.49 0026  11.04.2013
 26 25  0  0  1  0  0  0  0  0999 V2000
    0.1890    1.0570    0.7550 C   0  0  0  0  0  0  0  0  0  0  0  0
    0.0130   -0.3550    0.2030 N   0  3  0  0  0  0  0  0  0  0  0  0
    0.6460   -1.3570    1.1570 C   0  0  0  0  0  0  0  0  0  0  0  0
   -1.4820   -0.6520    0.1030 C   0  0  0  0  0  0  0  0  0  0  0  0
    0.6160   -0.4810   -1.2240 C   0  0  0  0  0  0  0  0  0  0  0  0
    2.0970   -0.0840   -1.3310 C   0  0  2  0  0  0  0  0  0  0  0  0
    2.2200    1.3420   -1.2210 O   0  0  0  0  0  0  0  0  0  0  0  0
    2.6620   -0.5220   -2.6860 C   0  0  0  0  0  0  0  0  0  0  0  0
    4.1330   -0.1100   -2.7490 C   0  0  0  0  0  0  0  0  0  0  0  0
    4.3710    1.0070   -2.1890 O   0  0  0  0  0  0  0  0  0  0  0  0
    4.9000   -0.9170   -3.3340 O   0  5  0  0  0  0  0  0  0  0  0  0
    1.2410    1.2160    1.0030 H   0  0  0  0  0  0  0  0  0  0  0  0
   -0.1640    1.7710    0.0060 H   0  0  0  0  0  0  0  0  0  0  0  0
   -0.4080    1.1420    1.6680 H   0  0  0  0  0  0  0  0  0  0  0  0
    0.1140   -1.3060    2.1120 H   0  0  0  0  0  0  0  0  0  0  0  0
    0.5520   -2.3570    0.7220 H   0  0  0  0  0  0  0  0  0  0  0  0
    1.6960   -1.0980    1.3070 H   0  0  0  0  0  0  0  0  0  0  0  0
   -1.9390    0.0880   -0.5600 H   0  0  0  0  0  0  0  0  0  0  0  0
   -1.6070   -1.6610   -0.3010 H   0  0  0  0  0  0  0  0  0  0  0  0
   -1.9190   -0.5860    1.1040 H   0  0  0  0  0  0  0  0  0  0  0  0
    0.4670   -1.5260   -1.5210 H   0  0  0  0  0  0  0  0  0  0  0  0
    0.0050    0.1640   -1.8680 H   0  0  0  0  0  0  0  0  0  0  0  0
    2.6900   -0.5320   -0.5280 H   0  0  0  0  0  0  0  0  0  0  0  0
    3.1710    1.5140   -1.5170 H   0  0  0  0  0  0  0  0  0  0  0  0
    2.5650   -1.6050   -2.8160 H   0  0  0  0  0  0  0  0  0  0  0  0
    2.1430   -0.0190   -3.5090 H   0  0  0  0  0  0  0  0  0  0  0  0
  1  2  1  0  0  0  0
  1 12  1  0  0  0  0
  1 13  1  0  0  0  0
  1 14  1  0  0  0  0
  2  3  1  0  0  0  0
  2  4  1  0  0  0  0
  2  5  1  0  0  0  0
  3 15  1  0  0  0  0
  3 16  1  0  0  0  0
  3 17  1  0  0  0  0
  4 18  1  0  0  0  0
  4 19  1  0  0  0  0
  4 20  1  0  0  0  0
  5  6  1  0  0  0  0
  5 21  1  0  0  0  0
  5 22  1  0  0  0  0
  6  7  1  0  0  0  0
  6  8  1  0  0  0  0
  6 23  1  0  0  0  0
  7 24  1  0  0  0  0
  8  9  1  0  0  0  0
  8 25  1  0  0  0  0
  8 26  1  0  0  0  0
  9 10  2  0  0  0  0
  9 11  1  0  0  0  0
M  CHG  1   2   1
M  CHG  1  11  -1
M  END
>  <COMPOUND_KEY>
Carnitine

>  <Binary characterization>
0

>  <Characterization>
Non-Inhibitor

$$$$

  MOE2013           3D
CORINA 3.49 0026  11.04.2013
 40 42  0  0  1  0  0  0  0  0999 V2000
   -5.6390    1.1200    1.1660 C   0  0  0  0  0  0  0  0  0  0  0  0
   -5.6630   -0.2670    0.6950 N   0  0  0  0  0  0  0  0  0  0  0  0
   -6.6430   -0.4000   -0.3860 C   0  0  0  0  0  0  0  0  0  0  0  0
   -4.3130   -0.6780    0.2790 C   0  0  0  0  0  0  0  0  0  0  0  0
   -4.2080   -2.1870    0.0430 C   0  0  0  0  0  0  0  0  0  0  0  0
   -2.7530   -2.5910   -0.2390 C   0  0  0  0  0  0  0  0  0  0  0  0
   -2.6350   -4.0450   -0.4920 N   0  0  3  0  0  0  0  0  0  0  0  0
   -2.3970   -4.8850    0.6360 C   0  0  0  0  0  0  0  0  0  0  0  0
   -2.5280   -4.4230    1.9670 C   0  0  0  0  0  0  0  0  0  0  0  0
   -2.3110   -5.2470    3.0780 C   0  0  0  0  0  0  0  0  0  0  0  0
   -1.9530   -6.5710    2.8970 C   0  0  0  0  0  0  0  0  0  0  0  0
   -1.8160   -7.0630    1.6050 C   0  0  0  0  0  0  0  0  0  0  0  0
   -2.0350   -6.2380    0.4840 C   0  0  0  0  0  0  0  0  0  0  0  0
   -1.7870   -7.0150   -1.0930 S   0  0  0  0  0  0  0  0  0  0  0  0
   -2.4430   -5.8080   -2.2180 C   0  0  0  0  0  0  0  0  0  0  0  0
   -2.5960   -6.2450   -3.5490 C   0  0  0  0  0  0  0  0  0  0  0  0
   -3.0770   -5.3900   -4.5340 C   0  0  0  0  0  0  0  0  0  0  0  0
   -3.4050   -4.0910   -4.1890 C   0  0  0  0  0  0  0  0  0  0  0  0
   -4.0080   -3.0150   -5.3910 Cl  0  0  0  0  0  0  0  0  0  0  0  0
   -3.2550   -3.6480   -2.8710 C   0  0  0  0  0  0  0  0  0  0  0  0
   -2.7690   -4.4890   -1.8410 C   0  0  0  0  0  0  0  0  0  0  0  0
   -6.6290    1.4230    1.5260 H   0  0  0  0  0  0  0  0  0  0  0  0
   -4.9550    1.2290    2.0150 H   0  0  0  0  0  0  0  0  0  0  0  0
   -5.3280    1.8180    0.3800 H   0  0  0  0  0  0  0  0  0  0  0  0
   -6.3560    0.1710   -1.2760 H   0  0  0  0  0  0  0  0  0  0  0  0
   -6.7800   -1.4470   -0.6720 H   0  0  0  0  0  0  0  0  0  0  0  0
   -7.6270   -0.0480   -0.0570 H   0  0  0  0  0  0  0  0  0  0  0  0
   -3.9960   -0.1320   -0.6200 H   0  0  0  0  0  0  0  0  0  0  0  0
   -3.6030   -0.4190    1.0760 H   0  0  0  0  0  0  0  0  0  0  0  0
   -4.5900   -2.7230    0.9200 H   0  0  0  0  0  0  0  0  0  0  0  0
   -4.8440   -2.4880   -0.7940 H   0  0  0  0  0  0  0  0  0  0  0  0
   -2.3500   -2.0100   -1.0790 H   0  0  0  0  0  0  0  0  0  0  0  0
   -2.0990   -2.2790    0.5860 H   0  0  0  0  0  0  0  0  0  0  0  0
   -2.8240   -3.4040    2.1940 H   0  0  0  0  0  0  0  0  0  0  0  0
   -2.4290   -4.8460    4.0820 H   0  0  0  0  0  0  0  0  0  0  0  0
   -1.7840   -7.2180    3.7530 H   0  0  0  0  0  0  0  0  0  0  0  0
   -1.5330   -8.1060    1.4730 H   0  0  0  0  0  0  0  0  0  0  0  0
   -2.3370   -7.2650   -3.8270 H   0  0  0  0  0  0  0  0  0  0  0  0
   -3.1910   -5.7450   -5.5540 H   0  0  0  0  0  0  0  0  0  0  0  0
   -3.5500   -2.6230   -2.6730 H   0  0  0  0  0  0  0  0  0  0  0  0
  1  2  1  0  0  0  0
  1 22  1  0  0  0  0
  1 23  1  0  0  0  0
  1 24  1  0  0  0  0
  2  3  1  0  0  0  0
  2  4  1  0  0  0  0
  3 25  1  0  0  0  0
  3 26  1  0  0  0  0
  3 27  1  0  0  0  0
  4  5  1  0  0  0  0
  4 28  1  0  0  0  0
  4 29  1  0  0  0  0
  5  6  1  0  0  0  0
  5 30  1  0  0  0  0
  5 31  1  0  0  0  0
  6  7  1  0  0  0  0
  6 32  1  0  0  0  0
  6 33  1  0  0  0  0
  7  8  1  0  0  0  0
  7 21  1  0  0  0  0
  8  9  1  0  0  0  0
  8 13  2  0  0  0  0
  9 10  2  0  0  0  0
  9 34  1  0  0  0  0
 10 11  1  0  0  0  0
 10 35  1  0  0  0  0
 11 12  2  0  0  0  0
 11 36  1  0  0  0  0
 12 13  1  0  0  0  0
 12 37  1  0  0  0  0
 13 14  1  0  0  0  0
 14 15  1  0  0  0  0
 15 16  1  0  0  0  0
 15 21  2  0  0  0  0
 16 17  2  0  0  0  0
 16 38  1  0  0  0  0
 17 18  1  0  0  0  0
 17 39  1  0  0  0  0
 18 19  1  0  0  0  0
 18 20  2  0  0  0  0
 20 21  1  0  0  0  0
 20 40  1  0  0  0  0
M  END
>  <COMPOUND_KEY>
Chlorpromazine

>  <Binary characterization>
0

>  <Characterization>
Non-Inhibitor

$$$$

  MOE2013           3D
CORINA 3.49 0026  11.04.2013
 38 38  0  0  0  0  0  0  0  0999 V2000
    1.2400    1.9870    1.6450 C   0  0  0  0  0  0  0  0  0  0  0  0
    1.6950    0.6620    1.0400 C   0  0  0  0  0  0  0  0  0  0  0  0
    0.6870   -0.4040    1.2130 N   0  0  0  0  0  0  0  0  0  0  0  0
   -0.4140   -0.2440    0.2430 C   0  0  0  0  0  0  0  0  0  0  0  0
   -1.6780   -0.9770    0.6830 C   0  0  0  0  0  0  0  0  0  0  0  0
    1.3120   -1.7370    1.0820 C   0  0  0  0  0  0  0  0  0  0  0  0
    2.0830   -2.1590    2.3420 C   0  0  0  0  0  0  0  0  0  0  0  0
    2.6300   -3.5020    2.2160 N   0  0  0  0  0  0  0  0  0  0  0  0
    3.0080   -4.2300    3.3280 C   0  0  0  0  0  0  0  0  0  0  0  0
    2.9850   -3.7940    4.4740 O   0  0  0  0  0  0  0  0  0  0  0  0
    3.5010   -5.6090    3.0730 C   0  0  0  0  0  0  0  0  0  0  0  0
    4.4500   -6.1470    3.9480 C   0  0  0  0  0  0  0  0  0  0  0  0
    4.9360   -7.4430    3.7480 C   0  0  0  0  0  0  0  0  0  0  0  0
    4.4760   -8.2220    2.6830 C   0  0  0  0  0  0  0  0  0  0  0  0
    4.9570   -9.5040    2.4880 N   0  0  0  0  0  0  0  0  0  0  0  0
    3.5150   -7.6830    1.8220 C   0  0  0  0  0  0  0  0  0  0  0  0
    3.0230   -6.3870    2.0130 C   0  0  0  0  0  0  0  0  0  0  0  0
    0.9680    1.8650    2.6990 H   0  0  0  0  0  0  0  0  0  0  0  0
    2.0550    2.7170    1.5930 H   0  0  0  0  0  0  0  0  0  0  0  0
    0.3850    2.4160    1.1160 H   0  0  0  0  0  0  0  0  0  0  0  0
    1.9510    0.7950   -0.0190 H   0  0  0  0  0  0  0  0  0  0  0  0
    2.6260    0.3990    1.5520 H   0  0  0  0  0  0  0  0  0  0  0  0
   -0.6930    0.8110    0.1460 H   0  0  0  0  0  0  0  0  0  0  0  0
   -0.1100   -0.5770   -0.7580 H   0  0  0  0  0  0  0  0  0  0  0  0
   -2.4990   -0.7460   -0.0030 H   0  0  0  0  0  0  0  0  0  0  0  0
   -1.5520   -2.0630    0.6860 H   0  0  0  0  0  0  0  0  0  0  0  0
   -1.9840   -0.6630    1.6870 H   0  0  0  0  0  0  0  0  0  0  0  0
    0.5480   -2.5050    0.9160 H   0  0  0  0  0  0  0  0  0  0  0  0
    1.9680   -1.7750    0.2020 H   0  0  0  0  0  0  0  0  0  0  0  0
    2.9320   -1.4980    2.5430 H   0  0  0  0  0  0  0  0  0  0  0  0
    1.4250   -2.1320    3.2190 H   0  0  0  0  0  0  0  0  0  0  0  0
    2.7590   -3.8870    1.2890 H   0  0  0  0  0  0  0  0  0  0  0  0
    4.8200   -5.5620    4.7880 H   0  0  0  0  0  0  0  0  0  0  0  0
    5.6770   -7.8400    4.4360 H   0  0  0  0  0  0  0  0  0  0  0  0
    5.6510   -9.8950    3.1110 H   0  0  0  0  0  0  0  0  0  0  0  0
    4.6270  -10.0730    1.7220 H   0  0  0  0  0  0  0  0  0  0  0  0
    3.1320   -8.2770    0.9960 H   0  0  0  0  0  0  0  0  0  0  0  0
    2.2520   -6.0200    1.3430 H   0  0  0  0  0  0  0  0  0  0  0  0
  1  2  1  0  0  0  0
  1 18  1  0  0  0  0
  1 19  1  0  0  0  0
  1 20  1  0  0  0  0
  2  3  1  0  0  0  0
  2 21  1  0  0  0  0
  2 22  1  0  0  0  0
  3  4  1  0  0  0  0
  3  6  1  0  0  0  0
  4  5  1  0  0  0  0
  4 23  1  0  0  0  0
  4 24  1  0  0  0  0
  5 25  1  0  0  0  0
  5 26  1  0  0  0  0
  5 27  1  0  0  0  0
  6  7  1  0  0  0  0
  6 28  1  0  0  0  0
  6 29  1  0  0  0  0
  7  8  1  0  0  0  0
  7 30  1  0  0  0  0
  7 31  1  0  0  0  0
  8  9  1  0  0  0  0
  8 32  1  0  0  0  0
  9 10  2  0  0  0  0
  9 11  1  0  0  0  0
 11 12  1  0  0  0  0
 11 17  2  0  0  0  0
 12 13  2  0  0  0  0
 12 33  1  0  0  0  0
 13 14  1  0  0  0  0
 13 34  1  0  0  0  0
 14 15  1  0  0  0  0
 14 16  2  0  0  0  0
 15 35  1  0  0  0  0
 15 36  1  0  0  0  0
 16 17  1  0  0  0  0
 16 37  1  0  0  0  0
 17 38  1  0  0  0  0
M  END
>  <COMPOUND_KEY>
Procainamide

>  <Binary characterization>
0

>  <Characterization>
Non-Inhibitor

$$$$

  MOE2013           3D
CORINA 3.49 0026  11.04.2013
 40 41  0  0  1  0  0  0  0  0999 V2000
    0.1040    1.2080    0.7020 C   0  0  0  0  0  0  0  0  0  0  0  0
    0.0860   -0.2290    0.4630 N   0  0  3  0  0  0  0  0  0  0  0  0
   -1.2800   -0.7470    0.4260 C   0  0  0  0  0  0  0  0  0  0  0  0
   -1.2430   -2.2600    0.1860 C   0  0  0  0  0  0  0  0  0  0  0  0
   -2.6600   -2.8360    0.0120 C   0  0  2  0  0  0  0  0  0  0  0  0
   -3.3860   -2.5820    1.2260 O   0  0  0  0  0  0  0  0  0  0  0  0
   -4.6970   -2.2120    1.0960 C   0  0  0  0  0  0  0  0  0  0  0  0
   -5.1750   -1.3560    2.0890 C   0  0  0  0  0  0  0  0  0  0  0  0
   -6.4980   -0.9140    2.0630 C   0  0  0  0  0  0  0  0  0  0  0  0
   -7.3670   -1.3410    1.0500 C   0  0  0  0  0  0  0  0  0  0  0  0
   -6.8860   -2.2160    0.0670 C   0  0  0  0  0  0  0  0  0  0  0  0
   -5.5600   -2.6570    0.0950 C   0  0  0  0  0  0  0  0  0  0  0  0
   -8.7860   -0.8430    1.0100 C   0  0  0  0  0  0  0  0  0  0  0  0
   -8.8890    0.4030    0.4700 F   0  0  0  0  0  0  0  0  0  0  0  0
   -9.6170   -1.6360    0.2760 F   0  0  0  0  0  0  0  0  0  0  0  0
   -9.3550   -0.7610    2.2460 F   0  0  0  0  0  0  0  0  0  0  0  0
   -2.5830   -4.3260   -0.2710 C   0  0  0  0  0  0  0  0  0  0  0  0
   -2.6040   -4.7860   -1.5980 C   0  0  0  0  0  0  0  0  0  0  0  0
   -2.5270   -6.1510   -1.8760 C   0  0  0  0  0  0  0  0  0  0  0  0
   -2.4220   -7.0700   -0.8340 C   0  0  0  0  0  0  0  0  0  0  0  0
   -2.3880   -6.6280    0.4860 C   0  0  0  0  0  0  0  0  0  0  0  0
   -2.4660   -5.2630    0.7670 C   0  0  0  0  0  0  0  0  0  0  0  0
    1.1390    1.5640    0.7070 H   0  0  0  0  0  0  0  0  0  0  0  0
   -0.4260    1.7470   -0.0900 H   0  0  0  0  0  0  0  0  0  0  0  0
   -0.3440    1.4590    1.6690 H   0  0  0  0  0  0  0  0  0  0  0  0
    0.6190   -0.6980    1.1960 H   0  0  0  0  0  0  0  0  0  0  0  0
   -1.7900   -0.5290    1.3720 H   0  0  0  0  0  0  0  0  0  0  0  0
   -1.8390   -0.2620   -0.3830 H   0  0  0  0  0  0  0  0  0  0  0  0
   -0.6440   -2.4810   -0.7080 H   0  0  0  0  0  0  0  0  0  0  0  0
   -0.7440   -2.7410    1.0380 H   0  0  0  0  0  0  0  0  0  0  0  0
   -3.1270   -2.3160   -0.8360 H   0  0  0  0  0  0  0  0  0  0  0  0
   -4.5110   -1.0230    2.8820 H   0  0  0  0  0  0  0  0  0  0  0  0
   -6.8480   -0.2360    2.8390 H   0  0  0  0  0  0  0  0  0  0  0  0
   -7.5450   -2.5700   -0.7250 H   0  0  0  0  0  0  0  0  0  0  0  0
   -5.2340   -3.3590   -0.6660 H   0  0  0  0  0  0  0  0  0  0  0  0
   -2.6820   -4.0820   -2.4230 H   0  0  0  0  0  0  0  0  0  0  0  0
   -2.5450   -6.4990   -2.9060 H   0  0  0  0  0  0  0  0  0  0  0  0
   -2.3610   -8.1330   -1.0520 H   0  0  0  0  0  0  0  0  0  0  0  0
   -2.2980   -7.3470    1.2970 H   0  0  0  0  0  0  0  0  0  0  0  0
   -2.4390   -4.9330    1.8030 H   0  0  0  0  0  0  0  0  0  0  0  0
  1  2  1  0  0  0  0
  1 23  1  0  0  0  0
  1 24  1  0  0  0  0
  1 25  1  0  0  0  0
  2  3  1  0  0  0  0
  2 26  1  0  0  0  0
  3  4  1  0  0  0  0
  3 27  1  0  0  0  0
  3 28  1  0  0  0  0
  4  5  1  0  0  0  0
  4 29  1  0  0  0  0
  4 30  1  0  0  0  0
  5  6  1  0  0  0  0
  5 17  1  0  0  0  0
  5 31  1  0  0  0  0
  6  7  1  0  0  0  0
  7  8  1  0  0  0  0
  7 12  2  0  0  0  0
  8  9  2  0  0  0  0
  8 32  1  0  0  0  0
  9 10  1  0  0  0  0
  9 33  1  0  0  0  0
 10 11  2  0  0  0  0
 10 13  1  0  0  0  0
 11 12  1  0  0  0  0
 11 34  1  0  0  0  0
 12 35  1  0  0  0  0
 13 14  1  0  0  0  0
 13 15  1  0  0  0  0
 13 16  1  0  0  0  0
 17 18  1  0  0  0  0
 17 22  2  0  0  0  0
 18 19  2  0  0  0  0
 18 36  1  0  0  0  0
 19 20  1  0  0  0  0
 19 37  1  0  0  0  0
 20 21  2  0  0  0  0
 20 38  1  0  0  0  0
 21 22  1  0  0  0  0
 21 39  1  0  0  0  0
 22 40  1  0  0  0  0
M  END
>  <COMPOUND_KEY>
Fluoxetine

>  <Binary characterization>
0

>  <Characterization>
Non-Inhibitor

$$$$

  MOE2013           3D
CORINA 3.49 0026  11.04.2013
140142  0  0  1  0  0  0  0  0999 V2000
   -1.3050    2.3660    0.4670 C   0  0  0  0  0  0  0  0  0  0  0  0
   -0.6620    1.0250    0.1080 C   0  0  2  0  0  0  0  0  0  0  0  0
    0.0620    0.5470    1.2690 O   0  0  0  0  0  0  0  0  0  0  0  0
   -0.6690   -0.1200    2.1970 C   0  0  0  0  0  0  0  0  0  0  0  0
   -1.8570   -0.4170    2.1140 O   0  0  0  0  0  0  0  0  0  0  0  0
    0.1470   -0.4410    3.4220 C   0  0  0  0  0  0  0  0  0  0  0  0
   -0.6490   -0.1030    4.6890 C   0  0  2  0  0  0  0  0  0  0  0  0
   -1.9050   -0.8010    4.7160 O   0  0  0  0  0  0  0  0  0  0  0  0
   -0.9000    1.4070    4.8460 C   0  0  0  0  0  0  0  0  0  0  0  0
   -1.8030    1.7370    6.0450 C   0  0  2  0  0  0  0  0  0  0  0  0
   -3.0830    1.1150    5.8620 O   0  0  0  0  0  0  0  0  0  0  0  0
   -1.9840    3.2600    6.1880 C   0  0  0  0  0  0  0  0  0  0  0  0
   -3.1740    3.6440    7.0810 C   0  0  2  0  0  0  0  0  0  0  0  0
   -4.3770    3.2370    6.4290 O   0  0  0  0  0  0  0  0  0  0  0  0
   -3.2100    5.1570    7.3410 C   0  0  0  0  0  0  0  0  0  0  0  0
   -4.4590    5.5990    8.1210 C   0  0  0  0  0  0  0  0  0  0  0  0
   -4.3450    6.9890    8.7600 C   0  0  1  0  0  0  0  0  0  0  0  0
   -3.3760    6.9380    9.8160 O   0  0  0  0  0  0  0  0  0  0  0  0
   -3.9260    8.1400    7.8320 C   0  0  2  0  0  0  0  0  0  0  0  0
   -3.6570    9.2640    8.6830 O   0  0  0  0  0  0  0  0  0  0  0  0
   -4.9890    8.4670    6.7830 C   0  0  0  0  0  0  0  0  0  0  0  0
   -4.8060    9.8070    6.0490 C   0  0  2  0  0  0  0  0  0  0  0  0
   -3.4250   10.0530    5.8180 O   0  0  0  0  0  0  0  0  0  0  0  0
   -5.4020   10.9790    6.8270 C   0  0  0  0  0  0  0  0  0  0  0  0
   -5.2820   12.2460    5.9980 C   0  0  2  0  0  0  0  0  0  0  0  0
   -5.9690   13.3400    6.6440 O   0  0  0  0  0  0  0  0  0  0  0  0
   -5.9160   12.0810    4.6150 C   0  0  2  0  0  0  0  0  0  0  0  0
   -5.4100   10.8100    3.9190 C   0  0  2  0  0  0  0  0  0  0  0  0
   -6.2550   10.4590    2.6690 C   0  0  0  0  0  0  0  0  0  0  0  0
   -6.0050    9.0240    2.1480 C   0  0  1  0  0  0  0  0  0  0  0  0
   -7.2510    8.3550    1.8870 O   0  0  0  0  0  0  0  0  0  0  0  0
   -7.7980    7.7440    3.0700 C   0  0  1  0  0  0  0  0  0  0  0  0
   -8.3510    8.7360    3.9340 O   0  0  0  0  0  0  0  0  0  0  0  0
   -8.8890    8.1910    5.1390 C   0  0  1  0  0  0  0  0  0  0  0  0
   -9.3340    9.3590    6.0120 C   0  0  0  0  0  0  0  0  0  0  0  0
  -10.0600    7.2610    4.8130 C   0  0  2  0  0  0  0  0  0  0  0  0
  -10.5530    6.6440    6.0040 O   0  0  0  0  0  0  0  0  0  0  0  0
   -9.6100    6.1620    3.8330 C   0  0  1  0  0  0  0  0  0  0  0  0
  -10.8000    5.3640    3.4650 N   0  0  0  0  0  0  0  0  0  0  0  0
   -8.9000    6.7650    2.6130 C   0  0  1  0  0  0  0  0  0  0  0  0
   -9.8640    7.4510    1.7970 O   0  0  0  0  0  0  0  0  0  0  0  0
   -5.1540    9.0470    0.8970 C   0  0  0  0  0  0  0  0  0  0  0  0
   -5.4440    8.4770   -0.2830 C   0  0  0  0  0  0  0  0  0  0  0  0
   -4.5350    8.5170   -1.4080 C   0  0  0  0  0  0  0  0  0  0  0  0
   -4.7580    7.8800   -2.5680 C   0  0  0  0  0  0  0  0  0  0  0  0
   -3.8100    7.9080   -3.6610 C   0  0  0  0  0  0  0  0  0  0  0  0
   -3.9790    7.2320   -4.8070 C   0  0  0  0  0  0  0  0  0  0  0  0
   -3.0040    7.2590   -5.8750 C   0  0  0  0  0  0  0  0  0  0  0  0
   -3.1340    6.5570   -7.0110 C   0  0  0  0  0  0  0  0  0  0  0  0
   -2.1150    6.5810   -8.1190 C   0  0  0  0  0  0  0  0  0  0  0  0
   -1.4770    5.2110   -8.3830 C   0  0  0  0  0  0  0  0  0  0  0  0
   -0.6470    4.7200   -7.2280 C   0  0  0  0  0  0  0  0  0  0  0  0
   -0.8520    3.5430   -6.6170 C   0  0  0  0  0  0  0  0  0  0  0  0
   -0.0710    3.0930   -5.4880 C   0  0  0  0  0  0  0  0  0  0  0  0
   -0.2760    1.9080   -4.8910 C   0  0  0  0  0  0  0  0  0  0  0  0
    0.5060    1.4240   -3.6840 C   0  0  2  0  0  0  0  0  0  0  0  0
    1.0780    0.0350   -3.9860 C   0  0  0  0  0  0  0  0  0  0  0  0
   -0.3900    1.4560   -2.4140 C   0  0  1  0  0  0  0  0  0  0  0  0
   -1.4870    0.5480   -2.5690 O   0  0  0  0  0  0  0  0  0  0  0  0
    0.3310    1.0950   -1.0880 C   0  0  1  0  0  0  0  0  0  0  0  0
    1.5130    2.0310   -0.8040 C   0  0  0  0  0  0  0  0  0  0  0  0
   -5.5020    9.6900    4.8110 O   0  0  0  0  0  0  0  0  0  0  0  0
   -5.6270   13.3460    3.8290 C   0  0  0  0  0  0  0  0  0  0  0  0
   -5.1910   13.3880    2.6890 O   0  0  0  0  0  0  0  0  0  0  0  0
   -5.9370   14.4650    4.5390 O   0  0  0  0  0  0  0  0  0  0  0  0
   -0.5540    3.0960    0.7860 H   0  0  0  0  0  0  0  0  0  0  0  0
   -1.8750    2.7830   -0.3670 H   0  0  0  0  0  0  0  0  0  0  0  0
   -1.9910    2.2480    1.3120 H   0  0  0  0  0  0  0  0  0  0  0  0
   -1.4500    0.3030   -0.1380 H   0  0  0  0  0  0  0  0  0  0  0  0
    0.3750   -1.5120    3.3830 H   0  0  0  0  0  0  0  0  0  0  0  0
    1.0910    0.1150    3.4090 H   0  0  0  0  0  0  0  0  0  0  0  0
   -0.0830   -0.4530    5.5600 H   0  0  0  0  0  0  0  0  0  0  0  0
   -2.2520   -0.8230    3.7910 H   0  0  0  0  0  0  0  0  0  0  0  0
    0.0580    1.9310    4.9370 H   0  0  0  0  0  0  0  0  0  0  0  0
   -1.3990    1.7780    3.9430 H   0  0  0  0  0  0  0  0  0  0  0  0
   -1.3750    1.3340    6.9700 H   0  0  0  0  0  0  0  0  0  0  0  0
   -2.8740    0.1780    5.6080 H   0  0  0  0  0  0  0  0  0  0  0  0
   -1.0530    3.6970    6.5700 H   0  0  0  0  0  0  0  0  0  0  0  0
   -2.1620    3.6860    5.1910 H   0  0  0  0  0  0  0  0  0  0  0  0
   -3.1130    3.1120    8.0380 H   0  0  0  0  0  0  0  0  0  0  0  0
   -4.1930    2.3080    6.1360 H   0  0  0  0  0  0  0  0  0  0  0  0
   -2.3020    5.4420    7.8840 H   0  0  0  0  0  0  0  0  0  0  0  0
   -3.1990    5.6900    6.3820 H   0  0  0  0  0  0  0  0  0  0  0  0
   -5.3290    5.5720    7.4560 H   0  0  0  0  0  0  0  0  0  0  0  0
   -4.6420    4.8730    8.9230 H   0  0  0  0  0  0  0  0  0  0  0  0
   -5.2970    7.2360    9.2460 H   0  0  0  0  0  0  0  0  0  0  0  0
   -3.2120    7.8810   10.0340 H   0  0  0  0  0  0  0  0  0  0  0  0
   -2.9720    7.8960    7.3490 H   0  0  0  0  0  0  0  0  0  0  0  0
   -3.0920    9.8690    8.1610 H   0  0  0  0  0  0  0  0  0  0  0  0
   -4.9960    7.6520    6.0470 H   0  0  0  0  0  0  0  0  0  0  0  0
   -5.9900    8.4500    7.2340 H   0  0  0  0  0  0  0  0  0  0  0  0
   -3.1080    9.2980    5.2910 H   0  0  0  0  0  0  0  0  0  0  0  0
   -6.4590   10.8000    7.0570 H   0  0  0  0  0  0  0  0  0  0  0  0
   -4.9010   11.1480    7.7840 H   0  0  0  0  0  0  0  0  0  0  0  0
   -4.2310   12.5460    5.9100 H   0  0  0  0  0  0  0  0  0  0  0  0
   -5.6910   13.3360    7.5830 H   0  0  0  0  0  0  0  0  0  0  0  0
   -7.0080   12.0230    4.7280 H   0  0  0  0  0  0  0  0  0  0  0  0
   -4.3640   10.9210    3.6060 H   0  0  0  0  0  0  0  0  0  0  0  0
   -7.3160   10.5900    2.9080 H   0  0  0  0  0  0  0  0  0  0  0  0
   -6.0560   11.1910    1.8770 H   0  0  0  0  0  0  0  0  0  0  0  0
   -5.4290    8.4240    2.8620 H   0  0  0  0  0  0  0  0  0  0  0  0
   -7.0150    7.1840    3.5980 H   0  0  0  0  0  0  0  0  0  0  0  0
   -8.1010    7.6490    5.6780 H   0  0  0  0  0  0  0  0  0  0  0  0
  -10.1180    9.9420    5.5170 H   0  0  0  0  0  0  0  0  0  0  0  0
   -9.7080    9.0200    6.9820 H   0  0  0  0  0  0  0  0  0  0  0  0
   -8.4990   10.0460    6.1820 H   0  0  0  0  0  0  0  0  0  0  0  0
  -10.8790    7.8420    4.3690 H   0  0  0  0  0  0  0  0  0  0  0  0
  -11.0570    5.8680    5.6810 H   0  0  0  0  0  0  0  0  0  0  0  0
   -8.9200    5.4880    4.3560 H   0  0  0  0  0  0  0  0  0  0  0  0
  -11.3520    5.9390    2.8140 H   0  0  0  0  0  0  0  0  0  0  0  0
  -10.5070    4.5720    2.8910 H   0  0  0  0  0  0  0  0  0  0  0  0
   -8.4660    5.9800    1.9840 H   0  0  0  0  0  0  0  0  0  0  0  0
   -9.3450    8.0930    1.2710 H   0  0  0  0  0  0  0  0  0  0  0  0
   -4.2030    9.5660    1.0120 H   0  0  0  0  0  0  0  0  0  0  0  0
   -6.3830    7.9440   -0.4130 H   0  0  0  0  0  0  0  0  0  0  0  0
   -3.6160    9.0860   -1.2750 H   0  0  0  0  0  0  0  0  0  0  0  0
   -5.6670    7.2990   -2.7120 H   0  0  0  0  0  0  0  0  0  0  0  0
   -2.9130    8.5070   -3.5140 H   0  0  0  0  0  0  0  0  0  0  0  0
   -4.8680    6.6260   -4.9610 H   0  0  0  0  0  0  0  0  0  0  0  0
   -2.1230    7.8800   -5.7300 H   0  0  0  0  0  0  0  0  0  0  0  0
   -4.0090    5.9310   -7.1710 H   0  0  0  0  0  0  0  0  0  0  0  0
   -2.6200    6.9160   -9.0340 H   0  0  0  0  0  0  0  0  0  0  0  0
   -1.3310    7.3200   -7.9110 H   0  0  0  0  0  0  0  0  0  0  0  0
   -2.2560    4.4840   -8.6440 H   0  0  0  0  0  0  0  0  0  0  0  0
   -0.8210    5.2950   -9.2590 H   0  0  0  0  0  0  0  0  0  0  0  0
    0.1500    5.3780   -6.8890 H   0  0  0  0  0  0  0  0  0  0  0  0
   -1.6480    2.8890   -6.9640 H   0  0  0  0  0  0  0  0  0  0  0  0
    0.6960    3.7640   -5.1100 H   0  0  0  0  0  0  0  0  0  0  0  0
   -1.0400    1.2370   -5.2800 H   0  0  0  0  0  0  0  0  0  0  0  0
    1.3520    2.1050   -3.5330 H   0  0  0  0  0  0  0  0  0  0  0  0
    1.6660    0.0490   -4.9100 H   0  0  0  0  0  0  0  0  0  0  0  0
    1.7440   -0.3010   -3.1850 H   0  0  0  0  0  0  0  0  0  0  0  0
    0.2880   -0.7140   -4.1060 H   0  0  0  0  0  0  0  0  0  0  0  0
   -0.8160    2.4630   -2.3190 H   0  0  0  0  0  0  0  0  0  0  0  0
   -2.0890    0.9280   -3.2320 H   0  0  0  0  0  0  0  0  0  0  0  0
    0.7430    0.0810   -1.1770 H   0  0  0  0  0  0  0  0  0  0  0  0
    1.9500    1.8390    0.1820 H   0  0  0  0  0  0  0  0  0  0  0  0
    2.3150    1.8840   -1.5350 H   0  0  0  0  0  0  0  0  0  0  0  0
    1.2110    3.0820   -0.8430 H   0  0  0  0  0  0  0  0  0  0  0  0
   -6.1610   14.2200    5.4900 H   0  0  0  0  0  0  0  0  0  0  0  0
  1  2  1  0  0  0  0
  1 66  1  0  0  0  0
  1 67  1  0  0  0  0
  1 68  1  0  0  0  0
  2  3  1  0  0  0  0
  2 60  1  0  0  0  0
  2 69  1  0  0  0  0
  3  4  1  0  0  0  0
  4  5  2  0  0  0  0
  4  6  1  0  0  0  0
  6  7  1  0  0  0  0
  6 70  1  0  0  0  0
  6 71  1  0  0  0  0
  7  8  1  0  0  0  0
  7  9  1  0  0  0  0
  7 72  1  0  0  0  0
  8 73  1  0  0  0  0
  9 10  1  0  0  0  0
  9 74  1  0  0  0  0
  9 75  1  0  0  0  0
 10 11  1  0  0  0  0
 10 12  1  0  0  0  0
 10 76  1  0  0  0  0
 11 77  1  0  0  0  0
 12 13  1  0  0  0  0
 12 78  1  0  0  0  0
 12 79  1  0  0  0  0
 13 14  1  0  0  0  0
 13 15  1  0  0  0  0
 13 80  1  0  0  0  0
 14 81  1  0  0  0  0
 15 16  1  0  0  0  0
 15 82  1  0  0  0  0
 15 83  1  0  0  0  0
 16 17  1  0  0  0  0
 16 84  1  0  0  0  0
 16 85  1  0  0  0  0
 17 18  1  0  0  0  0
 17 19  1  0  0  0  0
 17 86  1  0  0  0  0
 18 87  1  0  0  0  0
 19 20  1  0  0  0  0
 19 21  1  0  0  0  0
 19 88  1  0  0  0  0
 20 89  1  0  0  0  0
 21 22  1  0  0  0  0
 21 90  1  0  0  0  0
 21 91  1  0  0  0  0
 22 23  1  0  0  0  0
 22 24  1  0  0  0  0
 22 62  1  0  0  0  0
 23 92  1  0  0  0  0
 24 25  1  0  0  0  0
 24 93  1  0  0  0  0
 24 94  1  0  0  0  0
 25 26  1  0  0  0  0
 25 27  1  0  0  0  0
 25 95  1  0  0  0  0
 26 96  1  0  0  0  0
 27 28  1  0  0  0  0
 27 63  1  0  0  0  0
 27 97  1  0  0  0  0
 28 29  1  0  0  0  0
 28 62  1  0  0  0  0
 28 98  1  0  0  0  0
 29 30  1  0  0  0  0
 29 99  1  0  0  0  0
 29100  1  0  0  0  0
 30 31  1  0  0  0  0
 30 42  1  0  0  0  0
 30101  1  0  0  0  0
 31 32  1  0  0  0  0
 32 33  1  0  0  0  0
 32 40  1  0  0  0  0
 32102  1  0  0  0  0
 33 34  1  0  0  0  0
 34 35  1  0  0  0  0
 34 36  1  0  0  0  0
 34103  1  0  0  0  0
 35104  1  0  0  0  0
 35105  1  0  0  0  0
 35106  1  0  0  0  0
 36 37  1  0  0  0  0
 36 38  1  0  0  0  0
 36107  1  0  0  0  0
 37108  1  0  0  0  0
 38 39  1  0  0  0  0
 38 40  1  0  0  0  0
 38109  1  0  0  0  0
 39110  1  0  0  0  0
 39111  1  0  0  0  0
 40 41  1  0  0  0  0
 40112  1  0  0  0  0
 41113  1  0  0  0  0
 42 43  2  0  0  0  0
 42114  1  0  0  0  0
 43 44  1  0  0  0  0
 43115  1  0  0  0  0
 44 45  2  0  0  0  0
 44116  1  0  0  0  0
 45 46  1  0  0  0  0
 45117  1  0  0  0  0
 46 47  2  0  0  0  0
 46118  1  0  0  0  0
 47 48  1  0  0  0  0
 47119  1  0  0  0  0
 48 49  2  0  0  0  0
 48120  1  0  0  0  0
 49 50  1  0  0  0  0
 49121  1  0  0  0  0
 50 51  1  0  0  0  0
 50122  1  0  0  0  0
 50123  1  0  0  0  0
 51 52  1  0  0  0  0
 51124  1  0  0  0  0
 51125  1  0  0  0  0
 52 53  2  0  0  0  0
 52126  1  0  0  0  0
 53 54  1  0  0  0  0
 53127  1  0  0  0  0
 54 55  2  0  0  0  0
 54128  1  0  0  0  0
 55 56  1  0  0  0  0
 55129  1  0  0  0  0
 56 57  1  0  0  0  0
 56 58  1  0  0  0  0
 56130  1  0  0  0  0
 57131  1  0  0  0  0
 57132  1  0  0  0  0
 57133  1  0  0  0  0
 58 59  1  0  0  0  0
 58 60  1  0  0  0  0
 58134  1  0  0  0  0
 59135  1  0  0  0  0
 60 61  1  0  0  0  0
 60136  1  0  0  0  0
 61137  1  0  0  0  0
 61138  1  0  0  0  0
 61139  1  0  0  0  0
 63 64  2  0  0  0  0
 63 65  1  0  0  0  0
 65140  1  0  0  0  0
M  END
>  <COMPOUND_KEY>
Nystatin

>  <Binary characterization>
1

>  <Characterization>
Inhibitor

$$$$

  MOE2013           3D
CORINA 3.49 0026  11.04.2013
 40 42  0  0  0  0  0  0  0  0999 V2000
   -0.0160    1.6840    0.4330 C   0  0  0  0  0  0  0  0  0  0  0  0
    0.0390    0.1930    0.2710 C   0  0  0  0  0  0  0  0  0  0  0  0
    1.1560   -0.5280    0.7080 C   0  0  0  0  0  0  0  0  0  0  0  0
    1.1930   -1.9210    0.5880 C   0  0  0  0  0  0  0  0  0  0  0  0
    0.1110   -2.6160    0.0340 C   0  0  0  0  0  0  0  0  0  0  0  0
   -1.0180   -1.8970   -0.3770 C   0  0  0  0  0  0  0  0  0  0  0  0
   -1.0520   -0.5040   -0.2620 C   0  0  0  0  0  0  0  0  0  0  0  0
    0.1380   -4.0750   -0.0490 C   0  0  0  0  0  0  0  0  0  0  0  0
    0.2410   -4.9580    1.0130 C   0  0  0  0  0  0  0  0  0  0  0  0
    0.0360   -6.2440    0.4770 C   0  0  0  0  0  0  0  0  0  0  0  0
   -0.1740   -6.1830   -0.8440 N   0  0  0  0  0  0  0  0  0  0  0  0
   -0.0160   -4.8710   -1.1880 N   0  0  0  0  0  0  0  0  0  0  0  0
   -0.0190   -4.5300   -2.5790 C   0  0  0  0  0  0  0  0  0  0  0  0
    0.4710   -3.3060   -3.0530 C   0  0  0  0  0  0  0  0  0  0  0  0
    0.4720   -3.0260   -4.4260 C   0  0  0  0  0  0  0  0  0  0  0  0
   -0.0010   -3.9770   -5.3320 C   0  0  0  0  0  0  0  0  0  0  0  0
   -0.4930   -5.2000   -4.8790 C   0  0  0  0  0  0  0  0  0  0  0  0
   -0.4900   -5.4770   -3.5080 C   0  0  0  0  0  0  0  0  0  0  0  0
    0.0080   -3.6300   -7.0690 S   0  0  0  0  0  0  0  0  0  0  0  0
   -1.0790   -4.3560   -7.6870 O   0  0  0  0  0  0  0  0  0  0  0  0
    0.1920   -2.2080   -7.2540 O   0  0  0  0  0  0  0  0  0  0  0  0
    1.4430   -4.3810   -7.5380 N   0  0  0  0  0  0  0  0  0  0  0  0
    0.0080   -7.5410    1.2220 C   0  0  0  0  0  0  0  0  0  0  0  0
   -1.1660   -8.2040    1.0570 F   0  0  0  0  0  0  0  0  0  0  0  0
    1.0000   -8.3810    0.8260 F   0  0  0  0  0  0  0  0  0  0  0  0
    0.1650   -7.3610    2.5620 F   0  0  0  0  0  0  0  0  0  0  0  0
    0.9850    2.1210    0.3660 H   0  0  0  0  0  0  0  0  0  0  0  0
   -0.6230    2.1390   -0.3570 H   0  0  0  0  0  0  0  0  0  0  0  0
   -0.4500    1.9380    1.4050 H   0  0  0  0  0  0  0  0  0  0  0  0
    2.0050   -0.0110    1.1500 H   0  0  0  0  0  0  0  0  0  0  0  0
    2.0750   -2.4570    0.9320 H   0  0  0  0  0  0  0  0  0  0  0  0
   -1.8870   -2.4130   -0.7810 H   0  0  0  0  0  0  0  0  0  0  0  0
   -1.9400    0.0310   -0.5890 H   0  0  0  0  0  0  0  0  0  0  0  0
    0.3830   -4.6950    2.0540 H   0  0  0  0  0  0  0  0  0  0  0  0
    0.9000   -2.5560   -2.3970 H   0  0  0  0  0  0  0  0  0  0  0  0
    0.8620   -2.0720   -4.7720 H   0  0  0  0  0  0  0  0  0  0  0  0
   -0.8690   -5.9450   -5.5750 H   0  0  0  0  0  0  0  0  0  0  0  0
   -0.8720   -6.4430   -3.1800 H   0  0  0  0  0  0  0  0  0  0  0  0
    1.2850   -5.1650   -8.1740 H   0  0  0  0  0  0  0  0  0  0  0  0
    2.1450   -3.7110   -7.8590 H   0  0  0  0  0  0  0  0  0  0  0  0
  1  2  1  0  0  0  0
  1 27  1  0  0  0  0
  1 28  1  0  0  0  0
  1 29  1  0  0  0  0
  2  3  1  0  0  0  0
  2  7  2  0  0  0  0
  3  4  2  0  0  0  0
  3 30  1  0  0  0  0
  4  5  1  0  0  0  0
  4 31  1  0  0  0  0
  5  6  2  0  0  0  0
  5  8  1  0  0  0  0
  6  7  1  0  0  0  0
  6 32  1  0  0  0  0
  7 33  1  0  0  0  0
  8  9  2  0  0  0  0
  8 12  1  0  0  0  0
  9 10  1  0  0  0  0
  9 34  1  0  0  0  0
 10 11  2  0  0  0  0
 10 23  1  0  0  0  0
 11 12  1  0  0  0  0
 12 13  1  0  0  0  0
 13 14  1  0  0  0  0
 13 18  2  0  0  0  0
 14 15  2  0  0  0  0
 14 35  1  0  0  0  0
 15 16  1  0  0  0  0
 15 36  1  0  0  0  0
 16 17  2  0  0  0  0
 16 19  1  0  0  0  0
 17 18  1  0  0  0  0
 17 37  1  0  0  0  0
 18 38  1  0  0  0  0
 19 20  2  0  0  0  0
 19 21  2  0  0  0  0
 19 22  1  0  0  0  0
 22 39  1  0  0  0  0
 22 40  1  0  0  0  0
 23 24  1  0  0  0  0
 23 25  1  0  0  0  0
 23 26  1  0  0  0  0
M  END
>  <COMPOUND_KEY>
Celecoxib

>  <Binary characterization>
0

>  <Characterization>
Non-Inhibitor

$$$$

  MOE2013           3D
CORINA 3.49 0026  11.04.2013
 69 72  0  0  1  0  0  0  0  0999 V2000
   -2.2190    1.9330    2.7490 C   0  0  0  0  0  0  0  0  0  0  0  0
   -2.0190    0.5780    2.3640 O   0  0  0  0  0  0  0  0  0  0  0  0
   -2.9540    0.0250    1.5280 C   0  0  0  0  0  0  0  0  0  0  0  0
   -4.0850    0.6720    1.0300 C   0  0  0  0  0  0  0  0  0  0  0  0
   -4.9780    0.0030    0.1780 C   0  0  0  0  0  0  0  0  0  0  0  0
   -4.7280   -1.3350   -0.1770 C   0  0  0  0  0  0  0  0  0  0  0  0
   -5.3920   -2.2930   -0.9850 C   0  0  0  0  0  0  0  0  0  0  0  0
   -6.6370   -2.2210   -1.7750 C   0  0  0  0  0  0  0  0  0  0  0  0
   -7.3300   -3.5990   -1.7890 C   0  0  2  0  0  0  0  0  0  0  0  0
   -6.4290   -4.7880   -1.9620 N   0  0  0  0  0  0  0  0  0  0  0  0
   -4.9810   -4.7260   -1.6720 C   0  0  1  0  0  0  0  0  0  0  0  0
   -4.0550   -4.9700   -2.8880 C   0  0  0  0  0  0  0  0  0  0  0  0
   -4.0770   -3.9320   -4.0320 C   0  0  0  0  0  0  0  0  0  0  0  0
   -2.7740   -4.0290   -4.8360 C   0  0  0  0  0  0  0  0  0  0  0  0
   -5.2550   -4.1330   -4.9840 C   0  0  0  0  0  0  0  0  0  0  0  0
   -4.6570   -3.4540   -0.9620 C   0  0  0  0  0  0  0  0  0  0  0  0
   -3.5690   -3.2510   -0.1580 N   0  0  0  0  0  0  0  0  0  0  0  0
   -3.5890   -1.9620    0.3320 C   0  0  0  0  0  0  0  0  0  0  0  0
   -2.6910   -1.3080    1.1830 C   0  0  0  0  0  0  0  0  0  0  0  0
   -6.9790   -6.0400   -2.2740 C   0  0  0  0  0  0  0  0  0  0  0  0
   -6.3260   -7.0830   -2.2560 O   0  0  0  0  0  0  0  0  0  0  0  0
   -8.5070   -6.0280   -2.4620 C   0  0  2  0  0  0  0  0  0  0  0  0
   -9.0080   -7.3040   -3.1430 C   0  0  0  0  0  0  0  0  0  0  0  0
  -10.5320   -7.4170   -3.0990 C   0  0  0  0  0  0  0  0  0  0  0  0
  -11.0240   -8.6780   -3.7680 C   0  0  0  0  0  0  0  0  0  0  0  0
  -10.3130   -9.5260   -4.2840 O   0  0  0  0  0  0  0  0  0  0  0  0
  -12.3830   -8.6990   -3.7020 O   0  0  0  0  0  0  0  0  0  0  0  0
  -13.1450   -9.7920   -4.2770 C   0  0  0  0  0  0  0  0  0  0  0  0
  -12.8200  -11.1190   -3.5830 C   0  0  0  0  0  0  0  0  0  0  0  0
  -14.6130   -9.4370   -3.9980 C   0  0  0  0  0  0  0  0  0  0  0  0
  -12.9400   -9.8740   -5.7930 C   0  0  0  0  0  0  0  0  0  0  0  0
   -8.8860   -4.8360   -3.2050 N   0  0  0  0  0  0  0  0  0  0  0  0
   -8.4050   -3.5920   -2.8790 C   0  0  0  0  0  0  0  0  0  0  0  0
   -8.9040   -2.5790   -3.3590 O   0  0  0  0  0  0  0  0  0  0  0  0
   -1.3910    2.2180    3.4050 H   0  0  0  0  0  0  0  0  0  0  0  0
   -2.1980    2.5970    1.8790 H   0  0  0  0  0  0  0  0  0  0  0  0
   -3.1480    2.0490    3.3150 H   0  0  0  0  0  0  0  0  0  0  0  0
   -4.3110    1.7030    1.2820 H   0  0  0  0  0  0  0  0  0  0  0  0
   -5.8550    0.5200   -0.2020 H   0  0  0  0  0  0  0  0  0  0  0  0
   -7.3190   -1.4650   -1.3690 H   0  0  0  0  0  0  0  0  0  0  0  0
   -6.3840   -1.9050   -2.7960 H   0  0  0  0  0  0  0  0  0  0  0  0
   -7.8380   -3.7540   -0.8270 H   0  0  0  0  0  0  0  0  0  0  0  0
   -4.7870   -5.5470   -0.9660 H   0  0  0  0  0  0  0  0  0  0  0  0
   -3.0290   -5.0230   -2.4970 H   0  0  0  0  0  0  0  0  0  0  0  0
   -4.2560   -5.9630   -3.3100 H   0  0  0  0  0  0  0  0  0  0  0  0
   -4.1260   -2.9180   -3.6210 H   0  0  0  0  0  0  0  0  0  0  0  0
   -2.6520   -5.0250   -5.2760 H   0  0  0  0  0  0  0  0  0  0  0  0
   -2.7610   -3.2950   -5.6490 H   0  0  0  0  0  0  0  0  0  0  0  0
   -1.9070   -3.8300   -4.1980 H   0  0  0  0  0  0  0  0  0  0  0  0
   -5.1960   -3.4370   -5.8280 H   0  0  0  0  0  0  0  0  0  0  0  0
   -5.2710   -5.1510   -5.3900 H   0  0  0  0  0  0  0  0  0  0  0  0
   -6.2090   -3.9510   -4.4900 H   0  0  0  0  0  0  0  0  0  0  0  0
   -2.8530   -3.9330    0.0520 H   0  0  0  0  0  0  0  0  0  0  0  0
   -1.8120   -1.8140    1.5680 H   0  0  0  0  0  0  0  0  0  0  0  0
   -8.9460   -5.9420   -1.4600 H   0  0  0  0  0  0  0  0  0  0  0  0
   -8.6610   -7.3340   -4.1840 H   0  0  0  0  0  0  0  0  0  0  0  0
   -8.5780   -8.1850   -2.6500 H   0  0  0  0  0  0  0  0  0  0  0  0
  -10.8710   -7.4300   -2.0570 H   0  0  0  0  0  0  0  0  0  0  0  0
  -10.9920   -6.5670   -3.6130 H   0  0  0  0  0  0  0  0  0  0  0  0
  -12.8910  -11.0160   -2.4950 H   0  0  0  0  0  0  0  0  0  0  0  0
  -13.5030  -11.9140   -3.9030 H   0  0  0  0  0  0  0  0  0  0  0  0
  -11.8020  -11.4550   -3.8010 H   0  0  0  0  0  0  0  0  0  0  0  0
  -14.8730   -8.4710   -4.4480 H   0  0  0  0  0  0  0  0  0  0  0  0
  -15.2980  -10.1960   -4.3900 H   0  0  0  0  0  0  0  0  0  0  0  0
  -14.7910   -9.3340   -2.9210 H   0  0  0  0  0  0  0  0  0  0  0  0
  -11.9240  -10.1890   -6.0520 H   0  0  0  0  0  0  0  0  0  0  0  0
  -13.6310  -10.5880   -6.2520 H   0  0  0  0  0  0  0  0  0  0  0  0
  -13.0920   -8.8940   -6.2600 H   0  0  0  0  0  0  0  0  0  0  0  0
   -9.5630   -4.8680   -3.9580 H   0  0  0  0  0  0  0  0  0  0  0  0
  1  2  1  0  0  0  0
  1 35  1  0  0  0  0
  1 36  1  0  0  0  0
  1 37  1  0  0  0  0
  2  3  1  0  0  0  0
  3  4  1  0  0  0  0
  3 19  2  0  0  0  0
  4  5  2  0  0  0  0
  4 38  1  0  0  0  0
  5  6  1  0  0  0  0
  5 39  1  0  0  0  0
  6  7  1  0  0  0  0
  6 18  2  0  0  0  0
  7  8  1  0  0  0  0
  7 16  2  0  0  0  0
  8  9  1  0  0  0  0
  8 40  1  0  0  0  0
  8 41  1  0  0  0  0
  9 10  1  0  0  0  0
  9 33  1  0  0  0  0
  9 42  1  0  0  0  0
 10 11  1  0  0  0  0
 10 20  1  0  0  0  0
 11 12  1  0  0  0  0
 11 16  1  0  0  0  0
 11 43  1  0  0  0  0
 12 13  1  0  0  0  0
 12 44  1  0  0  0  0
 12 45  1  0  0  0  0
 13 14  1  0  0  0  0
 13 15  1  0  0  0  0
 13 46  1  0  0  0  0
 14 47  1  0  0  0  0
 14 48  1  0  0  0  0
 14 49  1  0  0  0  0
 15 50  1  0  0  0  0
 15 51  1  0  0  0  0
 15 52  1  0  0  0  0
 16 17  1  0  0  0  0
 17 18  1  0  0  0  0
 17 53  1  0  0  0  0
 18 19  1  0  0  0  0
 19 54  1  0  0  0  0
 20 21  2  0  0  0  0
 20 22  1  0  0  0  0
 22 23  1  0  0  0  0
 22 32  1  0  0  0  0
 22 55  1  0  0  0  0
 23 24  1  0  0  0  0
 23 56  1  0  0  0  0
 23 57  1  0  0  0  0
 24 25  1  0  0  0  0
 24 58  1  0  0  0  0
 24 59  1  0  0  0  0
 25 26  2  0  0  0  0
 25 27  1  0  0  0  0
 27 28  1  0  0  0  0
 28 29  1  0  0  0  0
 28 30  1  0  0  0  0
 28 31  1  0  0  0  0
 29 60  1  0  0  0  0
 29 61  1  0  0  0  0
 29 62  1  0  0  0  0
 30 63  1  0  0  0  0
 30 64  1  0  0  0  0
 30 65  1  0  0  0  0
 31 66  1  0  0  0  0
 31 67  1  0  0  0  0
 31 68  1  0  0  0  0
 32 33  1  0  0  0  0
 32 69  1  0  0  0  0
 33 34  2  0  0  0  0
M  END
>  <COMPOUND_KEY>
KO143

>  <Binary characterization>
0

>  <Characterization>
Non-Inhibitor

$$$$

  MOE2013           3D
CORINA 3.49 0026  11.04.2013
 32 33  0  0  1  0  0  0  0  0999 V2000
    0.1010    1.8010   -0.3780 N   0  0  0  0  0  0  0  0  0  0  0  0
   -0.0060    0.1210   -0.2890 S   0  0  0  0  0  0  0  0  0  0  0  0
   -0.6380   -0.1630    0.9810 O   0  0  0  0  0  0  0  0  0  0  0  0
   -0.5640   -0.3630   -1.5320 O   0  0  0  0  0  0  0  0  0  0  0  0
    1.6860   -0.3790   -0.1980 C   0  0  0  0  0  0  0  0  0  0  0  0
    2.1090   -1.0730    0.9410 C   0  0  0  0  0  0  0  0  0  0  0  0
    3.4380   -1.5170    1.0510 C   0  0  0  0  0  0  0  0  0  0  0  0
    3.8760   -2.2590    2.2680 C   0  0  0  0  0  0  0  0  0  0  0  0
    4.9990   -2.6870    2.4740 O   0  0  0  0  0  0  0  0  0  0  0  0
    2.8860   -2.4270    3.1630 O   0  0  0  0  0  0  0  0  0  0  0  0
    4.3680   -1.2710    0.0140 C   0  0  0  0  0  0  0  0  0  0  0  0
    5.6760   -1.7110    0.1180 N   0  0  3  0  0  0  0  0  0  0  0  0
    6.7220   -1.5430   -0.8730 C   0  0  0  0  0  0  0  0  0  0  0  0
    8.0160   -2.1640   -0.4800 C   0  0  0  0  0  0  0  0  0  0  0  0
    8.8420   -1.4090    0.3000 O   0  0  0  0  0  0  0  0  0  0  0  0
    9.9440   -2.1620    0.5520 C   0  0  0  0  0  0  0  0  0  0  0  0
    9.8380   -3.3900   -0.0560 C   0  0  0  0  0  0  0  0  0  0  0  0
    8.5900   -3.3940   -0.7250 C   0  0  0  0  0  0  0  0  0  0  0  0
    3.9110   -0.5720   -1.1170 C   0  0  0  0  0  0  0  0  0  0  0  0
    2.5850   -0.1280   -1.2320 C   0  0  0  0  0  0  0  0  0  0  0  0
    2.1740    0.7200   -2.6810 Cl  0  0  0  0  0  0  0  0  0  0  0  0
   -0.2130    2.1640   -1.2810 H   0  0  0  0  0  0  0  0  0  0  0  0
   -0.3270    2.2600    0.4300 H   0  0  0  0  0  0  0  0  0  0  0  0
    1.4040   -1.2750    1.7460 H   0  0  0  0  0  0  0  0  0  0  0  0
    3.2910   -2.9210    3.9070 H   0  0  0  0  0  0  0  0  0  0  0  0
    5.9290   -2.1990    0.9870 H   0  0  0  0  0  0  0  0  0  0  0  0
    6.4020   -1.9880   -1.8230 H   0  0  0  0  0  0  0  0  0  0  0  0
    6.8880   -0.4740   -1.0540 H   0  0  0  0  0  0  0  0  0  0  0  0
   10.6980   -1.6930    1.1670 H   0  0  0  0  0  0  0  0  0  0  0  0
   10.5690   -4.1860   -0.0180 H   0  0  0  0  0  0  0  0  0  0  0  0
    8.1620   -4.1970   -1.3080 H   0  0  0  0  0  0  0  0  0  0  0  0
    4.5960   -0.3630   -1.9350 H   0  0  0  0  0  0  0  0  0  0  0  0
  1  2  1  0  0  0  0
  1 22  1  0  0  0  0
  1 23  1  0  0  0  0
  2  3  2  0  0  0  0
  2  4  2  0  0  0  0
  2  5  1  0  0  0  0
  5  6  1  0  0  0  0
  5 20  2  0  0  0  0
  6  7  2  0  0  0  0
  6 24  1  0  0  0  0
  7  8  1  0  0  0  0
  7 11  1  0  0  0  0
  8  9  2  0  0  0  0
  8 10  1  0  0  0  0
 10 25  1  0  0  0  0
 11 12  1  0  0  0  0
 11 19  2  0  0  0  0
 12 13  1  0  0  0  0
 12 26  1  0  0  0  0
 13 14  1  0  0  0  0
 13 27  1  0  0  0  0
 13 28  1  0  0  0  0
 14 15  1  0  0  0  0
 14 18  2  0  0  0  0
 15 16  1  0  0  0  0
 16 17  2  0  0  0  0
 16 29  1  0  0  0  0
 17 18  1  0  0  0  0
 17 30  1  0  0  0  0
 18 31  1  0  0  0  0
 19 20  1  0  0  0  0
 19 32  1  0  0  0  0
 20 21  1  0  0  0  0
M  END
>  <COMPOUND_KEY>
Furosemide

>  <Binary characterization>
0

>  <Characterization>
Non-Inhibitor

$$$$

  MOE2013           3D
CORINA 3.49 0026  11.04.2013
 67 71  0  0  1  0  0  0  0  0999 V2000
    0.3850    2.2230   -1.2290 C   0  0  0  0  0  0  0  0  0  0  0  0
    0.0120    0.8390   -0.9380 C   0  0  0  0  0  0  0  0  0  0  0  0
   -0.2990   -0.2970   -0.7000 C   0  0  0  0  0  0  0  0  0  0  0  0
   -0.7050   -1.6860   -0.3960 C   0  0  2  0  0  0  0  0  0  0  0  0
   -2.0760   -1.8310   -0.7460 O   0  0  0  0  0  0  0  0  0  0  0  0
   -0.4960   -1.9810    1.1120 C   0  0  0  0  0  0  0  0  0  0  0  0
    0.8170   -2.7830    1.2260 C   0  0  0  0  0  0  0  0  0  0  0  0
    1.4050   -2.7800   -0.1860 C   0  0  1  0  0  0  0  0  0  0  0  0
    2.4140   -3.8740   -0.5530 C   0  0  2  0  0  0  0  0  0  0  0  0
    3.5970   -3.8560    0.4310 C   0  0  0  0  0  0  0  0  0  0  0  0
    4.7200   -4.7470   -0.0730 C   0  0  0  0  0  0  0  0  0  0  0  0
    5.1850   -4.2550   -1.4160 C   0  0  0  0  0  0  0  0  0  0  0  0
    6.4970   -4.1270   -1.6780 C   0  0  0  0  0  0  0  0  0  0  0  0
    6.9660   -3.5820   -2.9720 C   0  0  0  0  0  0  0  0  0  0  0  0
    8.1720   -3.4890   -3.1880 O   0  0  0  0  0  0  0  0  0  0  0  0
    5.9340   -3.0900   -3.9520 C   0  0  0  0  0  0  0  0  0  0  0  0
    4.6600   -3.9110   -3.8260 C   0  0  0  0  0  0  0  0  0  0  0  0
    4.1450   -3.9260   -2.3980 C   0  0  0  0  0  0  0  0  0  0  0  0
    2.8490   -3.7450   -2.0290 C   0  0  0  0  0  0  0  0  0  0  0  0
    1.7280   -3.4510   -3.0530 C   0  0  2  0  0  0  0  0  0  0  0  0
    0.6300   -2.4810   -2.5210 C   0  0  0  0  0  0  0  0  0  0  0  0
    0.1590   -2.7830   -1.0890 C   0  0  2  0  0  0  0  0  0  0  0  0
   -0.6310   -4.1230   -1.0730 C   0  0  0  0  0  0  0  0  0  0  0  0
    1.1570   -4.6850   -3.7540 C   0  0  0  0  0  0  0  0  0  0  0  0
    0.3110   -4.5190   -4.8570 C   0  0  0  0  0  0  0  0  0  0  0  0
   -0.2520   -5.6200   -5.5170 C   0  0  0  0  0  0  0  0  0  0  0  0
    0.0080   -6.9420   -5.1230 C   0  0  0  0  0  0  0  0  0  0  0  0
    0.8850   -7.0930   -4.0370 C   0  0  0  0  0  0  0  0  0  0  0  0
    1.4510   -5.9960   -3.3690 C   0  0  0  0  0  0  0  0  0  0  0  0
   -0.5660   -8.0330   -5.7660 N   0  0  0  0  0  0  0  0  0  0  0  0
   -1.4130   -7.8560   -6.9390 C   0  0  0  0  0  0  0  0  0  0  0  0
   -0.3460   -9.3910   -5.2870 C   0  0  0  0  0  0  0  0  0  0  0  0
    1.1040    2.5950   -0.4940 H   0  0  0  0  0  0  0  0  0  0  0  0
    0.8400    2.3020   -2.2210 H   0  0  0  0  0  0  0  0  0  0  0  0
   -0.4940    2.8750   -1.2050 H   0  0  0  0  0  0  0  0  0  0  0  0
   -2.5630   -1.1190   -0.2990 H   0  0  0  0  0  0  0  0  0  0  0  0
   -0.4340   -1.0640    1.7110 H   0  0  0  0  0  0  0  0  0  0  0  0
   -1.3250   -2.5670    1.5270 H   0  0  0  0  0  0  0  0  0  0  0  0
    1.4990   -2.3250    1.9500 H   0  0  0  0  0  0  0  0  0  0  0  0
    0.6070   -3.8030    1.5690 H   0  0  0  0  0  0  0  0  0  0  0  0
    1.9290   -1.8180   -0.3040 H   0  0  0  0  0  0  0  0  0  0  0  0
    1.9400   -4.8570   -0.4440 H   0  0  0  0  0  0  0  0  0  0  0  0
    3.9690   -2.8310    0.5670 H   0  0  0  0  0  0  0  0  0  0  0  0
    3.2690   -4.2080    1.4170 H   0  0  0  0  0  0  0  0  0  0  0  0
    5.5360   -4.7460    0.6590 H   0  0  0  0  0  0  0  0  0  0  0  0
    4.3710   -5.7830   -0.1620 H   0  0  0  0  0  0  0  0  0  0  0  0
    7.2670   -4.3790   -0.9580 H   0  0  0  0  0  0  0  0  0  0  0  0
    5.7470   -2.0280   -3.7590 H   0  0  0  0  0  0  0  0  0  0  0  0
    6.3360   -3.1950   -4.9660 H   0  0  0  0  0  0  0  0  0  0  0  0
    3.9390   -3.5290   -4.5500 H   0  0  0  0  0  0  0  0  0  0  0  0
    4.8650   -4.9490   -4.1240 H   0  0  0  0  0  0  0  0  0  0  0  0
    2.1860   -2.8710   -3.8660 H   0  0  0  0  0  0  0  0  0  0  0  0
    1.0770   -1.4780   -2.5500 H   0  0  0  0  0  0  0  0  0  0  0  0
   -0.2340   -2.4310   -3.1930 H   0  0  0  0  0  0  0  0  0  0  0  0
   -1.4330   -4.1080   -1.8200 H   0  0  0  0  0  0  0  0  0  0  0  0
   -0.0100   -4.9920   -1.2860 H   0  0  0  0  0  0  0  0  0  0  0  0
   -1.1000   -4.3210   -0.1040 H   0  0  0  0  0  0  0  0  0  0  0  0
    0.0700   -3.5220   -5.2220 H   0  0  0  0  0  0  0  0  0  0  0  0
   -0.9130   -5.4090   -6.3530 H   0  0  0  0  0  0  0  0  0  0  0  0
    1.1560   -8.0800   -3.6740 H   0  0  0  0  0  0  0  0  0  0  0  0
    2.1150   -6.2030   -2.5350 H   0  0  0  0  0  0  0  0  0  0  0  0
   -0.8730   -7.3360   -7.7380 H   0  0  0  0  0  0  0  0  0  0  0  0
   -1.7420   -8.8150   -7.3550 H   0  0  0  0  0  0  0  0  0  0  0  0
   -2.3180   -7.2930   -6.6850 H   0  0  0  0  0  0  0  0  0  0  0  0
   -0.6710   -9.4960   -4.2460 H   0  0  0  0  0  0  0  0  0  0  0  0
   -0.9130  -10.1270   -5.8680 H   0  0  0  0  0  0  0  0  0  0  0  0
    0.7110   -9.6660   -5.3690 H   0  0  0  0  0  0  0  0  0  0  0  0
  1  2  1  0  0  0  0
  1 33  1  0  0  0  0
  1 34  1  0  0  0  0
  1 35  1  0  0  0  0
  2  3  3  0  0  0  0
  3  4  1  0  0  0  0
  4  5  1  0  0  0  0
  4  6  1  0  0  0  0
  4 22  1  0  0  0  0
  5 36  1  0  0  0  0
  6  7  1  0  0  0  0
  6 37  1  0  0  0  0
  6 38  1  0  0  0  0
  7  8  1  0  0  0  0
  7 39  1  0  0  0  0
  7 40  1  0  0  0  0
  8  9  1  0  0  0  0
  8 22  1  0  0  0  0
  8 41  1  0  0  0  0
  9 10  1  0  0  0  0
  9 19  1  0  0  0  0
  9 42  1  0  0  0  0
 10 11  1  0  0  0  0
 10 43  1  0  0  0  0
 10 44  1  0  0  0  0
 11 12  1  0  0  0  0
 11 45  1  0  0  0  0
 11 46  1  0  0  0  0
 12 13  2  0  0  0  0
 12 18  1  0  0  0  0
 13 14  1  0  0  0  0
 13 47  1  0  0  0  0
 14 15  2  0  0  0  0
 14 16  1  0  0  0  0
 16 17  1  0  0  0  0
 16 48  1  0  0  0  0
 16 49  1  0  0  0  0
 17 18  1  0  0  0  0
 17 50  1  0  0  0  0
 17 51  1  0  0  0  0
 18 19  2  0  0  0  0
 19 20  1  0  0  0  0
 20 21  1  0  0  0  0
 20 24  1  0  0  0  0
 20 52  1  0  0  0  0
 21 22  1  0  0  0  0
 21 53  1  0  0  0  0
 21 54  1  0  0  0  0
 22 23  1  0  0  0  0
 23 55  1  0  0  0  0
 23 56  1  0  0  0  0
 23 57  1  0  0  0  0
 24 25  1  0  0  0  0
 24 29  2  0  0  0  0
 25 26  2  0  0  0  0
 25 58  1  0  0  0  0
 26 27  1  0  0  0  0
 26 59  1  0  0  0  0
 27 28  2  0  0  0  0
 27 30  1  0  0  0  0
 28 29  1  0  0  0  0
 28 60  1  0  0  0  0
 29 61  1  0  0  0  0
 30 31  1  0  0  0  0
 30 32  1  0  0  0  0
 31 62  1  0  0  0  0
 31 63  1  0  0  0  0
 31 64  1  0  0  0  0
 32 65  1  0  0  0  0
 32 66  1  0  0  0  0
 32 67  1  0  0  0  0
M  END
>  <COMPOUND_KEY>
Mifepristone

>  <Binary characterization>
1

>  <Characterization>
Inhibitor

$$$$

  MOE2013           3D
CORINA 3.49 0026  11.04.2013
101106  0  0  1  0  0  0  0  0999 V2000
   -0.5950    2.4900   -0.6570 C   0  0  0  0  0  0  0  0  0  0  0  0
   -0.2180    1.0130   -0.8710 C   0  0  0  0  0  0  0  0  0  0  0  0
    0.7400    0.5000    0.2170 C   0  0  0  0  0  0  0  0  0  0  0  0
   -1.5130    0.1210   -0.9030 C   0  0  0  0  0  0  0  0  0  0  0  0
   -2.3560    0.1120    0.1540 C   0  0  0  0  0  0  0  0  0  0  0  0
   -3.6220   -0.5660    0.3170 C   0  0  0  0  0  0  0  0  0  0  0  0
   -4.3780   -0.4850    1.4230 C   0  0  0  0  0  0  0  0  0  0  0  0
   -5.6560   -1.1580    1.5330 C   0  0  0  0  0  0  0  0  0  0  0  0
   -6.4290   -1.0950    2.6280 C   0  0  0  0  0  0  0  0  0  0  0  0
   -7.7020   -1.7830    2.7280 C   0  0  0  0  0  0  0  0  0  0  0  0
   -8.4560   -1.7250    3.8350 C   0  0  0  0  0  0  0  0  0  0  0  0
   -9.7660   -2.3970    4.0580 C   0  0  0  0  0  0  0  0  0  0  0  0
  -10.4110   -2.3940    5.1930 N   0  3  0  0  0  0  0  0  0  0  0  0
   -9.9520   -1.8000    6.4820 C   0  0  0  0  0  0  0  0  0  0  0  0
  -10.4550   -0.3630    6.6000 C   0  0  0  0  0  0  0  0  0  0  0  0
   -9.9610    0.2720    7.9000 C   0  0  0  0  0  0  0  0  0  0  0  0
  -10.4560    1.7080    8.0450 C   0  0  0  0  0  0  0  0  0  0  0  0
   -9.8590    2.4820    9.5330 S   0  0  0  0  0  0  0  0  0  0  0  0
  -10.4490    3.8170    9.4620 O   0  0  0  0  0  0  0  0  0  0  0  0
  -10.3910    1.6280   10.5920 O   0  0  0  0  0  0  0  0  0  0  0  0
   -8.4070    2.4410    9.3700 O   0  5  0  0  0  0  0  0  0  0  0  0
  -11.6230   -3.0530    5.0930 C   0  0  0  0  0  0  0  0  0  0  0  0
  -12.5910   -3.2350    6.0720 C   0  0  0  0  0  0  0  0  0  0  0  0
  -13.7540   -3.9380    5.7530 C   0  0  0  0  0  0  0  0  0  0  0  0
  -13.9640   -4.4590    4.4640 C   0  0  0  0  0  0  0  0  0  0  0  0
  -15.1460   -5.1620    4.1790 C   0  0  0  0  0  0  0  0  0  0  0  0
  -15.3790   -5.6900    2.9110 C   0  0  0  0  0  0  0  0  0  0  0  0
  -14.4320   -5.5200    1.9110 C   0  0  0  0  0  0  0  0  0  0  0  0
  -13.2510   -4.8230    2.1770 C   0  0  0  0  0  0  0  0  0  0  0  0
  -12.9850   -4.2760    3.4530 C   0  0  0  0  0  0  0  0  0  0  0  0
  -11.8160   -3.5600    3.8020 C   0  0  0  0  0  0  0  0  0  0  0  0
  -10.5840   -3.1850    2.9880 C   0  0  0  0  0  0  0  0  0  0  0  0
  -10.9560   -2.2660    1.8190 C   0  0  0  0  0  0  0  0  0  0  0  0
   -9.8310   -4.4500    2.5560 C   0  0  0  0  0  0  0  0  0  0  0  0
   -1.5520   -0.5270   -2.1440 N   0  0  3  0  0  0  0  0  0  0  0  0
   -2.5110   -1.5080   -2.6330 C   0  0  0  0  0  0  0  0  0  0  0  0
   -3.7400   -0.8110   -3.2270 C   0  0  0  0  0  0  0  0  0  0  0  0
   -4.9510   -1.7440   -3.2610 C   0  0  0  0  0  0  0  0  0  0  0  0
   -6.2140   -0.9960   -3.6690 C   0  0  0  0  0  0  0  0  0  0  0  0
   -7.6730   -1.9670   -3.3160 S   0  0  0  0  0  0  0  0  0  0  0  0
   -7.6800   -3.1400   -4.1590 O   0  0  0  0  0  0  0  0  0  0  0  0
   -7.8700   -2.0310   -1.8840 O   0  0  0  0  0  0  0  0  0  0  0  0
   -8.7620   -0.9460   -3.9420 O   0  0  0  0  0  0  0  0  0  0  0  0
   -0.4850   -0.1080   -2.9540 C   0  0  0  0  0  0  0  0  0  0  0  0
   -0.2070   -0.4650   -4.2630 C   0  0  0  0  0  0  0  0  0  0  0  0
    0.9240    0.0600   -4.8890 C   0  0  0  0  0  0  0  0  0  0  0  0
    1.7890    0.9440   -4.2220 C   0  0  0  0  0  0  0  0  0  0  0  0
    2.9220    1.4460   -4.8840 C   0  0  0  0  0  0  0  0  0  0  0  0
    3.7980    2.3220   -4.2480 C   0  0  0  0  0  0  0  0  0  0  0  0
    3.5520    2.7090   -2.9380 C   0  0  0  0  0  0  0  0  0  0  0  0
    2.4290    2.2200   -2.2650 C   0  0  0  0  0  0  0  0  0  0  0  0
    1.5200    1.3300   -2.8830 C   0  0  0  0  0  0  0  0  0  0  0  0
    0.3630    0.7920   -2.2710 C   0  0  0  0  0  0  0  0  0  0  0  0
    0.2710    3.1540   -0.7020 H   0  0  0  0  0  0  0  0  0  0  0  0
   -1.3040    2.8340   -1.4200 H   0  0  0  0  0  0  0  0  0  0  0  0
   -1.0580    2.6530    0.3220 H   0  0  0  0  0  0  0  0  0  0  0  0
    0.2990    0.5900    1.2160 H   0  0  0  0  0  0  0  0  0  0  0  0
    0.9920   -0.5570    0.0620 H   0  0  0  0  0  0  0  0  0  0  0  0
    1.6810    1.0550    0.2390 H   0  0  0  0  0  0  0  0  0  0  0  0
   -2.0790    0.7140    1.0180 H   0  0  0  0  0  0  0  0  0  0  0  0
   -3.9940   -1.1540   -0.5060 H   0  0  0  0  0  0  0  0  0  0  0  0
   -4.0440    0.1040    2.2750 H   0  0  0  0  0  0  0  0  0  0  0  0
   -5.9850   -1.7370    0.6710 H   0  0  0  0  0  0  0  0  0  0  0  0
   -6.1020   -0.5130    3.4890 H   0  0  0  0  0  0  0  0  0  0  0  0
   -7.9970   -2.3480    1.8510 H   0  0  0  0  0  0  0  0  0  0  0  0
   -8.0810   -1.1200    4.6570 H   0  0  0  0  0  0  0  0  0  0  0  0
  -10.3040   -2.4260    7.3090 H   0  0  0  0  0  0  0  0  0  0  0  0
   -8.8590   -1.8450    6.5180 H   0  0  0  0  0  0  0  0  0  0  0  0
  -10.1070    0.2330    5.7470 H   0  0  0  0  0  0  0  0  0  0  0  0
  -11.5510   -0.3390    6.5750 H   0  0  0  0  0  0  0  0  0  0  0  0
  -10.3030   -0.3270    8.7530 H   0  0  0  0  0  0  0  0  0  0  0  0
   -8.8650    0.2510    7.9200 H   0  0  0  0  0  0  0  0  0  0  0  0
  -10.1180    2.3220    7.2040 H   0  0  0  0  0  0  0  0  0  0  0  0
  -11.5500    1.7390    8.0790 H   0  0  0  0  0  0  0  0  0  0  0  0
  -12.4830   -2.8470    7.0800 H   0  0  0  0  0  0  0  0  0  0  0  0
  -14.5080   -4.0760    6.5280 H   0  0  0  0  0  0  0  0  0  0  0  0
  -15.9030   -5.3070    4.9480 H   0  0  0  0  0  0  0  0  0  0  0  0
  -16.2980   -6.2320    2.7070 H   0  0  0  0  0  0  0  0  0  0  0  0
  -14.6090   -5.9320    0.9200 H   0  0  0  0  0  0  0  0  0  0  0  0
  -12.5420   -4.7210    1.3610 H   0  0  0  0  0  0  0  0  0  0  0  0
  -10.0820   -1.9660    1.2360 H   0  0  0  0  0  0  0  0  0  0  0  0
  -11.6490   -2.7380    1.1180 H   0  0  0  0  0  0  0  0  0  0  0  0
  -11.4330   -1.3450    2.1760 H   0  0  0  0  0  0  0  0  0  0  0  0
   -9.4870   -5.0240    3.4260 H   0  0  0  0  0  0  0  0  0  0  0  0
  -10.4490   -5.1200    1.9520 H   0  0  0  0  0  0  0  0  0  0  0  0
   -8.9470   -4.2240    1.9550 H   0  0  0  0  0  0  0  0  0  0  0  0
   -2.0730   -2.1840   -3.3780 H   0  0  0  0  0  0  0  0  0  0  0  0
   -2.7860   -2.1830   -1.8160 H   0  0  0  0  0  0  0  0  0  0  0  0
   -3.9900    0.0800   -2.6390 H   0  0  0  0  0  0  0  0  0  0  0  0
   -3.5110   -0.4550   -4.2390 H   0  0  0  0  0  0  0  0  0  0  0  0
   -4.7670   -2.5740   -3.9530 H   0  0  0  0  0  0  0  0  0  0  0  0
   -5.0970   -2.1930   -2.2720 H   0  0  0  0  0  0  0  0  0  0  0  0
   -6.3210   -0.0610   -3.1090 H   0  0  0  0  0  0  0  0  0  0  0  0
   -6.2060   -0.7760   -4.7410 H   0  0  0  0  0  0  0  0  0  0  0  0
   -9.1440   -1.3260   -4.7650 H   0  0  0  0  0  0  0  0  0  0  0  0
   -0.8450   -1.1400   -4.8220 H   0  0  0  0  0  0  0  0  0  0  0  0
    1.1310   -0.2340   -5.9180 H   0  0  0  0  0  0  0  0  0  0  0  0
    3.1340    1.1540   -5.9110 H   0  0  0  0  0  0  0  0  0  0  0  0
    4.6710    2.7000   -4.7740 H   0  0  0  0  0  0  0  0  0  0  0  0
    4.2320    3.3910   -2.4340 H   0  0  0  0  0  0  0  0  0  0  0  0
    2.2840    2.5490   -1.2420 H   0  0  0  0  0  0  0  0  0  0  0  0
  1  2  1  0  0  0  0
  1 54  1  0  0  0  0
  1 55  1  0  0  0  0
  1 56  1  0  0  0  0
  2  3  1  0  0  0  0
  2  4  1  0  0  0  0
  2 53  1  0  0  0  0
  3 57  1  0  0  0  0
  3 58  1  0  0  0  0
  3 59  1  0  0  0  0
  4  5  2  0  0  0  0
  4 35  1  0  0  0  0
  5  6  1  0  0  0  0
  5 60  1  0  0  0  0
  6  7  2  0  0  0  0
  6 61  1  0  0  0  0
  7  8  1  0  0  0  0
  7 62  1  0  0  0  0
  8  9  2  0  0  0  0
  8 63  1  0  0  0  0
  9 10  1  0  0  0  0
  9 64  1  0  0  0  0
 10 11  2  0  0  0  0
 10 65  1  0  0  0  0
 11 12  1  0  0  0  0
 11 66  1  0  0  0  0
 12 13  2  0  0  0  0
 12 32  1  0  0  0  0
 13 14  1  0  0  0  0
 13 22  1  0  0  0  0
 14 15  1  0  0  0  0
 14 67  1  0  0  0  0
 14 68  1  0  0  0  0
 15 16  1  0  0  0  0
 15 69  1  0  0  0  0
 15 70  1  0  0  0  0
 16 17  1  0  0  0  0
 16 71  1  0  0  0  0
 16 72  1  0  0  0  0
 17 18  1  0  0  0  0
 17 73  1  0  0  0  0
 17 74  1  0  0  0  0
 18 19  2  0  0  0  0
 18 20  2  0  0  0  0
 18 21  1  0  0  0  0
 22 23  1  0  0  0  0
 22 31  2  0  0  0  0
 23 24  2  0  0  0  0
 23 75  1  0  0  0  0
 24 25  1  0  0  0  0
 24 76  1  0  0  0  0
 25 26  2  0  0  0  0
 25 30  1  0  0  0  0
 26 27  1  0  0  0  0
 26 77  1  0  0  0  0
 27 28  2  0  0  0  0
 27 78  1  0  0  0  0
 28 29  1  0  0  0  0
 28 79  1  0  0  0  0
 29 30  2  0  0  0  0
 29 80  1  0  0  0  0
 30 31  1  0  0  0  0
 31 32  1  0  0  0  0
 32 33  1  0  0  0  0
 32 34  1  0  0  0  0
 33 81  1  0  0  0  0
 33 82  1  0  0  0  0
 33 83  1  0  0  0  0
 34 84  1  0  0  0  0
 34 85  1  0  0  0  0
 34 86  1  0  0  0  0
 35 36  1  0  0  0  0
 35 44  1  0  0  0  0
 36 37  1  0  0  0  0
 36 87  1  0  0  0  0
 36 88  1  0  0  0  0
 37 38  1  0  0  0  0
 37 89  1  0  0  0  0
 37 90  1  0  0  0  0
 38 39  1  0  0  0  0
 38 91  1  0  0  0  0
 38 92  1  0  0  0  0
 39 40  1  0  0  0  0
 39 93  1  0  0  0  0
 39 94  1  0  0  0  0
 40 41  2  0  0  0  0
 40 42  2  0  0  0  0
 40 43  1  0  0  0  0
 43 95  1  0  0  0  0
 44 45  1  0  0  0  0
 44 53  2  0  0  0  0
 45 46  2  0  0  0  0
 45 96  1  0  0  0  0
 46 47  1  0  0  0  0
 46 97  1  0  0  0  0
 47 48  2  0  0  0  0
 47 52  1  0  0  0  0
 48 49  1  0  0  0  0
 48 98  1  0  0  0  0
 49 50  2  0  0  0  0
 49 99  1  0  0  0  0
 50 51  1  0  0  0  0
 50100  1  0  0  0  0
 51 52  2  0  0  0  0
 51101  1  0  0  0  0
 52 53  1  0  0  0  0
M  CHG  1  13   1
M  CHG  1  21  -1
M  END
>  <COMPOUND_KEY>
Indocyanine green

>  <Binary characterization>
1

>  <Characterization>
Inhibitor

$$$$

  MOE2013           3D
CORINA 3.49 0026  11.04.2013
 61 63  0  0  0  0  0  0  0  0999 V2000
   -1.7010   -0.4650    1.0300 C   0  0  0  0  0  0  0  0  0  0  0  0
   -0.7650   -1.4690    0.6490 O   0  0  0  0  0  0  0  0  0  0  0  0
    0.4430   -1.5050    1.3020 C   0  0  0  0  0  0  0  0  0  0  0  0
    0.8070   -0.5880    2.3000 C   0  0  0  0  0  0  0  0  0  0  0  0
    2.0510   -0.6750    2.9330 C   0  0  0  0  0  0  0  0  0  0  0  0
    2.9420   -1.6790    2.5730 C   0  0  0  0  0  0  0  0  0  0  0  0
    4.4720   -1.7860    3.3530 Cl  0  0  0  0  0  0  0  0  0  0  0  0
    2.6020   -2.5980    1.5840 C   0  0  0  0  0  0  0  0  0  0  0  0
    1.3540   -2.5210    0.9380 C   0  0  0  0  0  0  0  0  0  0  0  0
    1.0940   -3.5600   -0.1140 C   0  0  0  0  0  0  0  0  0  0  0  0
    1.9290   -4.4320   -0.3400 O   0  0  0  0  0  0  0  0  0  0  0  0
   -0.1030   -3.4850   -0.7920 N   0  0  0  0  0  0  0  0  0  0  0  0
   -0.4720   -4.4180   -1.8430 C   0  0  0  0  0  0  0  0  0  0  0  0
   -1.0070   -5.7350   -1.2770 C   0  0  0  0  0  0  0  0  0  0  0  0
   -1.3960   -6.7230   -2.3510 C   0  0  0  0  0  0  0  0  0  0  0  0
   -0.4120   -7.4720   -3.0160 C   0  0  0  0  0  0  0  0  0  0  0  0
   -0.7670   -8.4210   -3.9780 C   0  0  0  0  0  0  0  0  0  0  0  0
   -2.1160   -8.6300   -4.2730 C   0  0  0  0  0  0  0  0  0  0  0  0
   -3.1050   -7.8680   -3.6500 C   0  0  0  0  0  0  0  0  0  0  0  0
   -2.7430   -6.9200   -2.6890 C   0  0  0  0  0  0  0  0  0  0  0  0
   -2.5680   -9.8740   -5.4580 S   0  0  0  0  0  0  0  0  0  0  0  0
   -3.9290   -9.6390   -5.8930 O   0  0  0  0  0  0  0  0  0  0  0  0
   -1.4900   -9.9640   -6.4240 O   0  0  0  0  0  0  0  0  0  0  0  0
   -2.4970  -11.2770   -4.5420 N   0  0  0  0  0  0  0  0  0  0  0  0
   -3.3110  -11.5520   -3.4390 C   0  0  0  0  0  0  0  0  0  0  0  0
   -4.2160  -10.8180   -3.0710 O   0  0  0  0  0  0  0  0  0  0  0  0
   -2.9770  -12.7310   -2.8310 N   0  0  0  0  0  0  0  0  0  0  0  0
   -3.6760  -13.2290   -1.6540 C   0  0  0  0  0  0  0  0  0  0  0  0
   -2.7340  -14.0810   -0.7950 C   0  0  0  0  0  0  0  0  0  0  0  0
   -3.4540  -14.6700    0.4150 C   0  0  0  0  0  0  0  0  0  0  0  0
   -4.6930  -15.4590    0.0030 C   0  0  0  0  0  0  0  0  0  0  0  0
   -5.6350  -14.6190   -0.8540 C   0  0  0  0  0  0  0  0  0  0  0  0
   -4.9190  -14.0280   -2.0650 C   0  0  0  0  0  0  0  0  0  0  0  0
   -1.3090    0.5360    0.8260 H   0  0  0  0  0  0  0  0  0  0  0  0
   -2.6000   -0.6010    0.4220 H   0  0  0  0  0  0  0  0  0  0  0  0
   -1.9910   -0.5750    2.0800 H   0  0  0  0  0  0  0  0  0  0  0  0
    0.1450    0.2130    2.6150 H   0  0  0  0  0  0  0  0  0  0  0  0
    2.3130    0.0450    3.7040 H   0  0  0  0  0  0  0  0  0  0  0  0
    3.3120   -3.3770    1.3130 H   0  0  0  0  0  0  0  0  0  0  0  0
   -0.7490   -2.7390   -0.5390 H   0  0  0  0  0  0  0  0  0  0  0  0
   -1.2320   -3.9260   -2.4600 H   0  0  0  0  0  0  0  0  0  0  0  0
    0.4070   -4.5950   -2.4740 H   0  0  0  0  0  0  0  0  0  0  0  0
   -0.2590   -6.2020   -0.6230 H   0  0  0  0  0  0  0  0  0  0  0  0
   -1.8700   -5.5320   -0.6290 H   0  0  0  0  0  0  0  0  0  0  0  0
    0.6400   -7.3270   -2.7730 H   0  0  0  0  0  0  0  0  0  0  0  0
    0.0110   -8.9950   -4.4740 H   0  0  0  0  0  0  0  0  0  0  0  0
   -4.1570   -8.0250   -3.8780 H   0  0  0  0  0  0  0  0  0  0  0  0
   -3.5240   -6.3490   -2.1910 H   0  0  0  0  0  0  0  0  0  0  0  0
   -1.7100  -11.8750   -4.7690 H   0  0  0  0  0  0  0  0  0  0  0  0
   -2.2340  -13.2920   -3.2200 H   0  0  0  0  0  0  0  0  0  0  0  0
   -3.9990  -12.3620   -1.0630 H   0  0  0  0  0  0  0  0  0  0  0  0
   -2.3130  -14.8960   -1.3980 H   0  0  0  0  0  0  0  0  0  0  0  0
   -1.8850  -13.4750   -0.4580 H   0  0  0  0  0  0  0  0  0  0  0  0
   -2.7690  -15.3210    0.9700 H   0  0  0  0  0  0  0  0  0  0  0  0
   -3.7460  -13.8600    1.0950 H   0  0  0  0  0  0  0  0  0  0  0  0
   -4.3870  -16.3510   -0.5580 H   0  0  0  0  0  0  0  0  0  0  0  0
   -5.2210  -15.8090    0.8970 H   0  0  0  0  0  0  0  0  0  0  0  0
   -6.4770  -15.2360   -1.1880 H   0  0  0  0  0  0  0  0  0  0  0  0
   -6.0550  -13.8080   -0.2470 H   0  0  0  0  0  0  0  0  0  0  0  0
   -5.6140  -13.3870   -2.6210 H   0  0  0  0  0  0  0  0  0  0  0  0
   -4.6320  -14.8370   -2.7490 H   0  0  0  0  0  0  0  0  0  0  0  0
  1  2  1  0  0  0  0
  1 34  1  0  0  0  0
  1 35  1  0  0  0  0
  1 36  1  0  0  0  0
  2  3  1  0  0  0  0
  3  4  1  0  0  0  0
  3  9  2  0  0  0  0
  4  5  2  0  0  0  0
  4 37  1  0  0  0  0
  5  6  1  0  0  0  0
  5 38  1  0  0  0  0
  6  7  1  0  0  0  0
  6  8  2  0  0  0  0
  8  9  1  0  0  0  0
  8 39  1  0  0  0  0
  9 10  1  0  0  0  0
 10 11  2  0  0  0  0
 10 12  1  0  0  0  0
 12 13  1  0  0  0  0
 12 40  1  0  0  0  0
 13 14  1  0  0  0  0
 13 41  1  0  0  0  0
 13 42  1  0  0  0  0
 14 15  1  0  0  0  0
 14 43  1  0  0  0  0
 14 44  1  0  0  0  0
 15 16  1  0  0  0  0
 15 20  2  0  0  0  0
 16 17  2  0  0  0  0
 16 45  1  0  0  0  0
 17 18  1  0  0  0  0
 17 46  1  0  0  0  0
 18 19  2  0  0  0  0
 18 21  1  0  0  0  0
 19 20  1  0  0  0  0
 19 47  1  0  0  0  0
 20 48  1  0  0  0  0
 21 22  2  0  0  0  0
 21 23  2  0  0  0  0
 21 24  1  0  0  0  0
 24 25  1  0  0  0  0
 24 49  1  0  0  0  0
 25 26  2  0  0  0  0
 25 27  1  0  0  0  0
 27 28  1  0  0  0  0
 27 50  1  0  0  0  0
 28 29  1  0  0  0  0
 28 33  1  0  0  0  0
 28 51  1  0  0  0  0
 29 30  1  0  0  0  0
 29 52  1  0  0  0  0
 29 53  1  0  0  0  0
 30 31  1  0  0  0  0
 30 54  1  0  0  0  0
 30 55  1  0  0  0  0
 31 32  1  0  0  0  0
 31 56  1  0  0  0  0
 31 57  1  0  0  0  0
 32 33  1  0  0  0  0
 32 58  1  0  0  0  0
 32 59  1  0  0  0  0
 33 60  1  0  0  0  0
 33 61  1  0  0  0  0
M  END
>  <COMPOUND_KEY>
Glibenclamide

>  <Binary characterization>
0

>  <Characterization>
Non-Inhibitor

$$$$

  MOE2013           3D
CORINA 3.49 0026  11.04.2013
 29 31  0  0  0  0  0  0  0  0999 V2000
    0.1340    1.4240    0.1530 O   0  0  0  0  0  0  0  0  0  0  0  0
    0.1170    0.0650    0.0290 C   0  0  0  0  0  0  0  0  0  0  0  0
   -0.0330   -0.6890    1.1860 C   0  0  0  0  0  0  0  0  0  0  0  0
   -0.0550   -2.0830    1.1070 C   0  0  0  0  0  0  0  0  0  0  0  0
    0.0680   -2.7310   -0.1330 C   0  0  0  0  0  0  0  0  0  0  0  0
    0.2230   -1.9480   -1.2880 C   0  0  0  0  0  0  0  0  0  0  0  0
    0.2470   -0.5530   -1.2100 C   0  0  0  0  0  0  0  0  0  0  0  0
    0.0430   -4.2020   -0.2260 C   0  0  0  0  0  0  0  0  0  0  0  0
   -0.9470   -4.9100    0.3400 C   0  0  0  0  0  0  0  0  0  0  0  0
   -1.1010   -6.2750    0.3210 O   0  0  0  0  0  0  0  0  0  0  0  0
   -0.1600   -7.0140   -0.3470 C   0  0  0  0  0  0  0  0  0  0  0  0
   -0.3250   -8.3980   -0.3610 C   0  0  0  0  0  0  0  0  0  0  0  0
    0.6040   -9.1920   -1.0280 C   0  0  0  0  0  0  0  0  0  0  0  0
    0.4070  -10.5430   -1.0170 O   0  0  0  0  0  0  0  0  0  0  0  0
    1.6960   -8.6240   -1.6810 C   0  0  0  0  0  0  0  0  0  0  0  0
    1.8590   -7.2370   -1.6660 C   0  0  0  0  0  0  0  0  0  0  0  0
    0.9270   -6.4350   -0.9970 C   0  0  0  0  0  0  0  0  0  0  0  0
    1.0820   -4.9700   -0.9700 C   0  0  0  0  0  0  0  0  0  0  0  0
    2.0280   -4.4320   -1.5330 O   0  0  0  0  0  0  0  0  0  0  0  0
    0.2520    1.8160   -0.7280 H   0  0  0  0  0  0  0  0  0  0  0  0
   -0.1280   -0.1940    2.1490 H   0  0  0  0  0  0  0  0  0  0  0  0
   -0.1600   -2.6560    2.0260 H   0  0  0  0  0  0  0  0  0  0  0  0
    0.3310   -2.4200   -2.2630 H   0  0  0  0  0  0  0  0  0  0  0  0
    0.3700    0.0260   -2.1200 H   0  0  0  0  0  0  0  0  0  0  0  0
   -1.7700   -4.4680    0.8890 H   0  0  0  0  0  0  0  0  0  0  0  0
   -1.1710   -8.8580    0.1430 H   0  0  0  0  0  0  0  0  0  0  0  0
    1.1250  -10.9700   -1.5130 H   0  0  0  0  0  0  0  0  0  0  0  0
    2.4240   -9.2380   -2.2030 H   0  0  0  0  0  0  0  0  0  0  0  0
    2.7100   -6.7880   -2.1740 H   0  0  0  0  0  0  0  0  0  0  0  0
  1  2  1  0  0  0  0
  1 20  1  0  0  0  0
  2  3  1  0  0  0  0
  2  7  2  0  0  0  0
  3  4  2  0  0  0  0
  3 21  1  0  0  0  0
  4  5  1  0  0  0  0
  4 22  1  0  0  0  0
  5  6  2  0  0  0  0
  5  8  1  0  0  0  0
  6  7  1  0  0  0  0
  6 23  1  0  0  0  0
  7 24  1  0  0  0  0
  8  9  2  0  0  0  0
  8 18  1  0  0  0  0
  9 10  1  0  0  0  0
  9 25  1  0  0  0  0
 10 11  1  0  0  0  0
 11 12  1  0  0  0  0
 11 17  2  0  0  0  0
 12 13  2  0  0  0  0
 12 26  1  0  0  0  0
 13 14  1  0  0  0  0
 13 15  1  0  0  0  0
 14 27  1  0  0  0  0
 15 16  2  0  0  0  0
 15 28  1  0  0  0  0
 16 17  1  0  0  0  0
 16 29  1  0  0  0  0
 17 18  1  0  0  0  0
 18 19  2  0  0  0  0
M  END
>  <COMPOUND_KEY>
Daidzein

>  <Binary characterization>
0

>  <Characterization>
Non-Inhibitor

$$$$

  MOE2013           3D
CORINA 3.49 0026  11.04.2013
 67 68  0  0  1  0  0  0  0  0999 V2000
   -2.3220    1.1970   -0.4330 C   0  0  0  0  0  0  0  0  0  0  0  0
   -2.2950   -0.2000   -0.1730 O   0  0  0  0  0  0  0  0  0  0  0  0
   -0.9650   -0.7110   -0.1830 C   0  0  0  0  0  0  0  0  0  0  0  0
   -1.0360   -2.2100   -0.0090 C   0  0  0  0  0  0  0  0  0  0  0  0
   -1.1030   -2.7910    1.2660 C   0  0  0  0  0  0  0  0  0  0  0  0
   -1.1400   -4.1340    1.4470 N   0  0  0  0  0  0  0  0  0  0  0  0
   -1.1820   -4.9600    0.3720 C   0  0  0  0  0  0  0  0  0  0  0  0
   -1.2550   -6.4430    0.7000 C   0  0  0  0  0  0  0  0  0  0  0  0
    0.0940   -6.9350    1.2280 C   0  0  0  0  0  0  0  0  0  0  0  0
   -2.3680   -6.7340    1.7140 C   0  0  0  0  0  0  0  0  0  0  0  0
   -1.1510   -4.4720   -0.9410 C   0  0  0  0  0  0  0  0  0  0  0  0
   -1.2000   -5.3750   -2.1030 C   0  0  0  0  0  0  0  0  0  0  0  0
   -0.1120   -6.0050   -2.5750 C   0  0  0  0  0  0  0  0  0  0  0  0
   -0.0770   -6.9090   -3.7800 C   0  0  1  0  0  0  0  0  0  0  0  0
   -1.3880   -7.0600   -4.3230 O   0  0  0  0  0  0  0  0  0  0  0  0
    0.8680   -6.3530   -4.8580 C   0  0  0  0  0  0  0  0  0  0  0  0
    1.0100   -7.3170   -6.0470 C   0  0  1  0  0  0  0  0  0  0  0  0
   -0.3070   -7.6330   -6.5260 O   0  0  0  0  0  0  0  0  0  0  0  0
    1.8400   -6.6900   -7.1680 C   0  0  0  0  0  0  0  0  0  0  0  0
    2.0520   -7.6860   -8.2720 C   0  0  0  0  0  0  0  0  0  0  0  0
    1.3320   -8.6450   -8.5090 O   0  0  0  0  0  0  0  0  0  0  0  0
    3.1210   -7.3940   -9.0350 O   0  0  0  0  0  0  0  0  0  0  0  0
   -1.0830   -3.0700   -1.1380 C   0  0  0  0  0  0  0  0  0  0  0  0
   -1.0830   -2.5090   -2.5070 C   0  0  0  0  0  0  0  0  0  0  0  0
    0.0970   -2.4700   -3.2700 C   0  0  0  0  0  0  0  0  0  0  0  0
    0.0920   -1.9400   -4.5620 C   0  0  0  0  0  0  0  0  0  0  0  0
   -1.0930   -1.4410   -5.0910 C   0  0  0  0  0  0  0  0  0  0  0  0
   -1.0960   -0.9300   -6.3300 F   0  0  0  0  0  0  0  0  0  0  0  0
   -2.2720   -1.4600   -4.3550 C   0  0  0  0  0  0  0  0  0  0  0  0
   -2.2670   -1.9960   -3.0670 C   0  0  0  0  0  0  0  0  0  0  0  0
   -1.1010   -1.9720    2.5480 C   0  0  0  0  0  0  0  0  0  0  0  0
   -2.0540   -2.5520    3.6010 C   0  0  0  0  0  0  0  0  0  0  0  0
    0.3180   -1.8810    3.1110 C   0  0  0  0  0  0  0  0  0  0  0  0
   -3.3610    1.5340   -0.3960 H   0  0  0  0  0  0  0  0  0  0  0  0
   -1.7510    1.7390    0.3270 H   0  0  0  0  0  0  0  0  0  0  0  0
   -1.9220    1.4080   -1.4290 H   0  0  0  0  0  0  0  0  0  0  0  0
   -0.4590   -0.4380   -1.1160 H   0  0  0  0  0  0  0  0  0  0  0  0
   -0.3740   -0.2470    0.6150 H   0  0  0  0  0  0  0  0  0  0  0  0
   -1.4990   -7.0230   -0.1960 H   0  0  0  0  0  0  0  0  0  0  0  0
    0.3730   -6.4290    2.1590 H   0  0  0  0  0  0  0  0  0  0  0  0
    0.0610   -8.0110    1.4290 H   0  0  0  0  0  0  0  0  0  0  0  0
    0.8920   -6.7540    0.5000 H   0  0  0  0  0  0  0  0  0  0  0  0
   -2.1770   -6.2560    2.6810 H   0  0  0  0  0  0  0  0  0  0  0  0
   -3.3350   -6.3720    1.3470 H   0  0  0  0  0  0  0  0  0  0  0  0
   -2.4560   -7.8120    1.8880 H   0  0  0  0  0  0  0  0  0  0  0  0
   -2.1670   -5.4790   -2.5870 H   0  0  0  0  0  0  0  0  0  0  0  0
    0.8410   -5.8670   -2.0670 H   0  0  0  0  0  0  0  0  0  0  0  0
    0.2630   -7.9000   -3.4600 H   0  0  0  0  0  0  0  0  0  0  0  0
   -1.2520   -7.3380   -5.2620 H   0  0  0  0  0  0  0  0  0  0  0  0
    0.4550   -5.4040   -5.2260 H   0  0  0  0  0  0  0  0  0  0  0  0
    1.8580   -6.1450   -4.4340 H   0  0  0  0  0  0  0  0  0  0  0  0
    1.4650   -8.2550   -5.7060 H   0  0  0  0  0  0  0  0  0  0  0  0
   -0.1810   -8.2470   -7.2850 H   0  0  0  0  0  0  0  0  0  0  0  0
    1.3270   -5.8240   -7.6000 H   0  0  0  0  0  0  0  0  0  0  0  0
    2.8160   -6.3810   -6.7780 H   0  0  0  0  0  0  0  0  0  0  0  0
    3.1450   -8.0800   -9.7340 H   0  0  0  0  0  0  0  0  0  0  0  0
    1.0260   -2.8560   -2.8570 H   0  0  0  0  0  0  0  0  0  0  0  0
    1.0010   -1.9130   -5.1530 H   0  0  0  0  0  0  0  0  0  0  0  0
   -3.1850   -1.0610   -4.7840 H   0  0  0  0  0  0  0  0  0  0  0  0
   -3.1910   -2.0050   -2.4900 H   0  0  0  0  0  0  0  0  0  0  0  0
   -1.4650   -0.9600    2.3470 H   0  0  0  0  0  0  0  0  0  0  0  0
   -1.7360   -3.5440    3.9420 H   0  0  0  0  0  0  0  0  0  0  0  0
   -2.0980   -1.8990    4.4800 H   0  0  0  0  0  0  0  0  0  0  0  0
   -3.0700   -2.6440    3.2010 H   0  0  0  0  0  0  0  0  0  0  0  0
    1.0040   -1.4280    2.3860 H   0  0  0  0  0  0  0  0  0  0  0  0
    0.3370   -1.2680    4.0180 H   0  0  0  0  0  0  0  0  0  0  0  0
    0.7140   -2.8710    3.3660 H   0  0  0  0  0  0  0  0  0  0  0  0
  1  2  1  0  0  0  0
  1 34  1  0  0  0  0
  1 35  1  0  0  0  0
  1 36  1  0  0  0  0
  2  3  1  0  0  0  0
  3  4  1  0  0  0  0
  3 37  1  0  0  0  0
  3 38  1  0  0  0  0
  4  5  2  0  0  0  0
  4 23  1  0  0  0  0
  5  6  1  0  0  0  0
  5 31  1  0  0  0  0
  6  7  2  0  0  0  0
  7  8  1  0  0  0  0
  7 11  1  0  0  0  0
  8  9  1  0  0  0  0
  8 10  1  0  0  0  0
  8 39  1  0  0  0  0
  9 40  1  0  0  0  0
  9 41  1  0  0  0  0
  9 42  1  0  0  0  0
 10 43  1  0  0  0  0
 10 44  1  0  0  0  0
 10 45  1  0  0  0  0
 11 12  1  0  0  0  0
 11 23  2  0  0  0  0
 12 13  2  0  0  0  0
 12 46  1  0  0  0  0
 13 14  1  0  0  0  0
 13 47  1  0  0  0  0
 14 15  1  0  0  0  0
 14 16  1  0  0  0  0
 14 48  1  0  0  0  0
 15 49  1  0  0  0  0
 16 17  1  0  0  0  0
 16 50  1  0  0  0  0
 16 51  1  0  0  0  0
 17 18  1  0  0  0  0
 17 19  1  0  0  0  0
 17 52  1  0  0  0  0
 18 53  1  0  0  0  0
 19 20  1  0  0  0  0
 19 54  1  0  0  0  0
 19 55  1  0  0  0  0
 20 21  2  0  0  0  0
 20 22  1  0  0  0  0
 22 56  1  0  0  0  0
 23 24  1  0  0  0  0
 24 25  1  0  0  0  0
 24 30  2  0  0  0  0
 25 26  2  0  0  0  0
 25 57  1  0  0  0  0
 26 27  1  0  0  0  0
 26 58  1  0  0  0  0
 27 28  1  0  0  0  0
 27 29  2  0  0  0  0
 29 30  1  0  0  0  0
 29 59  1  0  0  0  0
 30 60  1  0  0  0  0
 31 32  1  0  0  0  0
 31 33  1  0  0  0  0
 31 61  1  0  0  0  0
 32 62  1  0  0  0  0
 32 63  1  0  0  0  0
 32 64  1  0  0  0  0
 33 65  1  0  0  0  0
 33 66  1  0  0  0  0
 33 67  1  0  0  0  0
M  END
>  <COMPOUND_KEY>
Cerivastatin

>  <Binary characterization>
1

>  <Characterization>
Inhibitor

$$$$

  MOE2013           3D
CORINA 3.49 0026  11.04.2013
 36 36  0  0  0  0  0  0  0  0999 V2000
    0.0180    1.7550   -0.1320 C   0  0  0  0  0  0  0  0  0  0  0  0
    0.0560    0.2390   -0.0240 C   0  0  0  0  0  0  0  0  0  0  0  0
    0.6980   -0.3950   -1.2560 C   0  0  0  0  0  0  0  0  0  0  0  0
    0.7340   -1.9150   -1.1430 C   0  0  0  0  0  0  0  0  0  0  0  0
    1.3440   -2.5230   -2.3070 N   0  0  0  0  0  0  0  0  0  0  0  0
    1.4560   -3.8820   -2.4240 C   0  0  0  0  0  0  0  0  0  0  0  0
    1.0640   -4.6780   -1.5830 O   0  0  0  0  0  0  0  0  0  0  0  0
    2.0620   -4.2660   -3.6230 N   0  0  0  0  0  0  0  0  0  0  0  0
    2.3850   -5.8470   -4.0780 S   0  0  0  0  0  0  0  0  0  0  0  0
    3.0090   -5.7710   -5.3850 O   0  0  0  0  0  0  0  0  0  0  0  0
    3.0330   -6.5520   -2.9940 O   0  0  0  0  0  0  0  0  0  0  0  0
    0.7650   -6.5250   -4.3100 C   0  0  0  0  0  0  0  0  0  0  0  0
    0.1330   -6.3890   -5.5480 C   0  0  0  0  0  0  0  0  0  0  0  0
   -1.1280   -6.9550   -5.7410 C   0  0  0  0  0  0  0  0  0  0  0  0
   -1.7600   -7.6550   -4.7040 C   0  0  0  0  0  0  0  0  0  0  0  0
   -3.1010   -8.2910   -4.9250 C   0  0  0  0  0  0  0  0  0  0  0  0
   -1.1000   -7.8060   -3.4770 C   0  0  0  0  0  0  0  0  0  0  0  0
    0.1620   -7.2440   -3.2770 C   0  0  0  0  0  0  0  0  0  0  0  0
    1.0280    2.1670   -0.2240 H   0  0  0  0  0  0  0  0  0  0  0  0
   -0.5630    2.0720   -1.0040 H   0  0  0  0  0  0  0  0  0  0  0  0
   -0.4450    2.1870    0.7600 H   0  0  0  0  0  0  0  0  0  0  0  0
    0.6170   -0.0430    0.8750 H   0  0  0  0  0  0  0  0  0  0  0  0
   -0.9660   -0.1380    0.1000 H   0  0  0  0  0  0  0  0  0  0  0  0
    0.1400   -0.1070   -2.1560 H   0  0  0  0  0  0  0  0  0  0  0  0
    1.7180   -0.0110   -1.3830 H   0  0  0  0  0  0  0  0  0  0  0  0
    1.3090   -2.2260   -0.2630 H   0  0  0  0  0  0  0  0  0  0  0  0
   -0.2780   -2.3220   -1.0400 H   0  0  0  0  0  0  0  0  0  0  0  0
    1.6950   -1.9300   -3.0450 H   0  0  0  0  0  0  0  0  0  0  0  0
    2.3380   -3.5750   -4.3120 H   0  0  0  0  0  0  0  0  0  0  0  0
    0.6100   -5.8550   -6.3660 H   0  0  0  0  0  0  0  0  0  0  0  0
   -1.6150   -6.8510   -6.7080 H   0  0  0  0  0  0  0  0  0  0  0  0
   -2.9730   -9.3120   -5.2980 H   0  0  0  0  0  0  0  0  0  0  0  0
   -3.6760   -8.3230   -3.9940 H   0  0  0  0  0  0  0  0  0  0  0  0
   -3.6890   -7.7200   -5.6510 H   0  0  0  0  0  0  0  0  0  0  0  0
   -1.5660   -8.3640   -2.6680 H   0  0  0  0  0  0  0  0  0  0  0  0
    0.6580   -7.3650   -2.3160 H   0  0  0  0  0  0  0  0  0  0  0  0
  1  2  1  0  0  0  0
  1 19  1  0  0  0  0
  1 20  1  0  0  0  0
  1 21  1  0  0  0  0
  2  3  1  0  0  0  0
  2 22  1  0  0  0  0
  2 23  1  0  0  0  0
  3  4  1  0  0  0  0
  3 24  1  0  0  0  0
  3 25  1  0  0  0  0
  4  5  1  0  0  0  0
  4 26  1  0  0  0  0
  4 27  1  0  0  0  0
  5  6  1  0  0  0  0
  5 28  1  0  0  0  0
  6  7  2  0  0  0  0
  6  8  1  0  0  0  0
  8  9  1  0  0  0  0
  8 29  1  0  0  0  0
  9 10  2  0  0  0  0
  9 11  2  0  0  0  0
  9 12  1  0  0  0  0
 12 13  1  0  0  0  0
 12 18  2  0  0  0  0
 13 14  2  0  0  0  0
 13 30  1  0  0  0  0
 14 15  1  0  0  0  0
 14 31  1  0  0  0  0
 15 16  1  0  0  0  0
 15 17  2  0  0  0  0
 16 32  1  0  0  0  0
 16 33  1  0  0  0  0
 16 34  1  0  0  0  0
 17 18  1  0  0  0  0
 17 35  1  0  0  0  0
 18 36  1  0  0  0  0
M  END
>  <COMPOUND_KEY>
Tolbutamide

>  <Binary characterization>
0

>  <Characterization>
Non-Inhibitor

$$$$

  MOE2013           3D
CORINA 3.49 0026  11.04.2013
 41 44  0  0  1  0  0  0  0  0999 V2000
   -0.4590    1.7040   -0.4210 C   0  0  0  0  0  0  0  0  0  0  0  0
   -0.4250    0.2660   -0.0570 C   0  0  0  0  0  0  0  0  0  0  0  0
   -0.5570   -0.2170    1.1630 N   0  0  0  0  0  0  0  0  0  0  0  0
   -0.4680   -1.5780    1.0370 C   0  0  0  0  0  0  0  0  0  0  0  0
   -0.2830   -1.9360   -0.2760 C   0  0  0  0  0  0  0  0  0  0  0  0
   -0.2500   -0.7560   -0.9650 N   0  0  0  0  0  0  0  0  0  0  0  0
   -0.0740   -0.6230   -2.4030 C   0  0  0  0  0  0  0  0  0  0  0  0
    1.3840   -0.3450   -2.8010 C   0  0  2  0  0  0  0  0  0  0  0  0
    1.4270    0.5920   -4.0310 C   0  0  0  0  0  0  0  0  0  0  0  0
    2.8640    0.9230   -4.4630 C   0  0  0  0  0  0  0  0  0  0  0  0
    3.6460   -0.3420   -4.5560 C   0  0  0  0  0  0  0  0  0  0  0  0
    3.3210   -1.5350   -3.9410 C   0  0  0  0  0  0  0  0  0  0  0  0
    2.1400   -1.6570   -3.0950 C   0  0  0  0  0  0  0  0  0  0  0  0
    1.8000   -2.7320   -2.6100 O   0  0  0  0  0  0  0  0  0  0  0  0
    4.3010   -2.4950   -4.3190 C   0  0  0  0  0  0  0  0  0  0  0  0
    4.4950   -3.8630   -4.0340 C   0  0  0  0  0  0  0  0  0  0  0  0
    5.5880   -4.5380   -4.5870 C   0  0  0  0  0  0  0  0  0  0  0  0
    6.4850   -3.8710   -5.4160 C   0  0  0  0  0  0  0  0  0  0  0  0
    6.3170   -2.5150   -5.7130 C   0  0  0  0  0  0  0  0  0  0  0  0
    5.2180   -1.8420   -5.1520 C   0  0  0  0  0  0  0  0  0  0  0  0
    4.8080   -0.5250   -5.2600 N   0  0  0  0  0  0  0  0  0  0  0  0
    5.5070    0.4960   -6.0100 C   0  0  0  0  0  0  0  0  0  0  0  0
    0.4560    1.9980   -0.9440 H   0  0  0  0  0  0  0  0  0  0  0  0
   -1.3180    1.9200   -1.0640 H   0  0  0  0  0  0  0  0  0  0  0  0
   -0.5460    2.3240    0.4770 H   0  0  0  0  0  0  0  0  0  0  0  0
   -0.5420   -2.2280    1.8970 H   0  0  0  0  0  0  0  0  0  0  0  0
   -0.1670   -2.8970   -0.7570 H   0  0  0  0  0  0  0  0  0  0  0  0
   -0.4630   -1.5370   -2.8690 H   0  0  0  0  0  0  0  0  0  0  0  0
   -0.7360    0.1920   -2.7170 H   0  0  0  0  0  0  0  0  0  0  0  0
    1.9200    0.1440   -1.9760 H   0  0  0  0  0  0  0  0  0  0  0  0
    0.9010    0.1140   -4.8690 H   0  0  0  0  0  0  0  0  0  0  0  0
    0.8990    1.5290   -3.8130 H   0  0  0  0  0  0  0  0  0  0  0  0
    2.8400    1.4470   -5.4240 H   0  0  0  0  0  0  0  0  0  0  0  0
    3.3310    1.5860   -3.7260 H   0  0  0  0  0  0  0  0  0  0  0  0
    3.7980   -4.3920   -3.3890 H   0  0  0  0  0  0  0  0  0  0  0  0
    5.7360   -5.5930   -4.3670 H   0  0  0  0  0  0  0  0  0  0  0  0
    7.3280   -4.4110   -5.8400 H   0  0  0  0  0  0  0  0  0  0  0  0
    7.0230   -2.0080   -6.3630 H   0  0  0  0  0  0  0  0  0  0  0  0
    6.5840    0.3290   -5.9340 H   0  0  0  0  0  0  0  0  0  0  0  0
    5.1800    0.4350   -7.0510 H   0  0  0  0  0  0  0  0  0  0  0  0
    5.2770    1.4800   -5.5950 H   0  0  0  0  0  0  0  0  0  0  0  0
  1  2  1  0  0  0  0
  1 23  1  0  0  0  0
  1 24  1  0  0  0  0
  1 25  1  0  0  0  0
  2  3  2  0  0  0  0
  2  6  1  0  0  0  0
  3  4  1  0  0  0  0
  4  5  2  0  0  0  0
  4 26  1  0  0  0  0
  5  6  1  0  0  0  0
  5 27  1  0  0  0  0
  6  7  1  0  0  0  0
  7  8  1  0  0  0  0
  7 28  1  0  0  0  0
  7 29  1  0  0  0  0
  8  9  1  0  0  0  0
  8 13  1  0  0  0  0
  8 30  1  0  0  0  0
  9 10  1  0  0  0  0
  9 31  1  0  0  0  0
  9 32  1  0  0  0  0
 10 11  1  0  0  0  0
 10 33  1  0  0  0  0
 10 34  1  0  0  0  0
 11 12  2  0  0  0  0
 11 21  1  0  0  0  0
 12 13  1  0  0  0  0
 12 15  1  0  0  0  0
 13 14  2  0  0  0  0
 15 16  1  0  0  0  0
 15 20  2  0  0  0  0
 16 17  2  0  0  0  0
 16 35  1  0  0  0  0
 17 18  1  0  0  0  0
 17 36  1  0  0  0  0
 18 19  2  0  0  0  0
 18 37  1  0  0  0  0
 19 20  1  0  0  0  0
 19 38  1  0  0  0  0
 20 21  1  0  0  0  0
 21 22  1  0  0  0  0
 22 39  1  0  0  0  0
 22 40  1  0  0  0  0
 22 41  1  0  0  0  0
M  END
>  <COMPOUND_KEY>
Ondansetron

>  <Binary characterization>
0

>  <Characterization>
Non-Inhibitor

$$$$

  MOE2013           3D
CORINA 3.49 0026  11.04.2013
 53 56  0  0  1  0  0  0  0  0999 V2000
    0.3040    1.6320    0.3990 C   0  0  0  0  0  0  0  0  0  0  0  0
    0.2680    0.1910    0.1410 N   0  0  3  0  0  0  0  0  0  0  0  0
    0.9650   -0.5470    1.2080 C   0  0  0  0  0  0  0  0  0  0  0  0
   -0.1210   -1.1590    2.0670 C   0  0  0  0  0  0  0  0  0  0  0  0
   -1.1790   -1.4980    1.0420 C   0  0  0  0  0  0  0  0  0  0  0  0
   -1.1320   -0.3080    0.0780 C   0  0  2  0  0  0  0  0  0  0  0  0
   -1.5560   -0.7440   -1.3380 C   0  0  0  0  0  0  0  0  0  0  0  0
   -1.8330    0.3940   -2.2710 C   0  0  0  0  0  0  0  0  0  0  0  0
   -3.0620    0.9730   -2.5220 C   0  0  0  0  0  0  0  0  0  0  0  0
   -2.8840    1.9810   -3.4340 N   0  0  0  0  0  0  0  0  0  0  0  0
   -1.5580    2.0780   -3.7850 C   0  0  0  0  0  0  0  0  0  0  0  0
   -0.9130    2.9610   -4.6580 C   0  0  0  0  0  0  0  0  0  0  0  0
    0.4740    2.8330   -4.8060 C   0  0  0  0  0  0  0  0  0  0  0  0
    1.1960    1.8500   -4.1200 C   0  0  0  0  0  0  0  0  0  0  0  0
    2.6950    1.7500   -4.2640 C   0  0  0  0  0  0  0  0  0  0  0  0
    3.4050    2.2220   -3.0010 C   0  0  0  0  0  0  0  0  0  0  0  0
    5.1730    2.1450   -3.1950 S   0  0  0  0  0  0  0  0  0  0  0  0
    5.5600    0.7550   -3.3450 O   0  0  0  0  0  0  0  0  0  0  0  0
    5.5660    3.1360   -4.1790 O   0  0  0  0  0  0  0  0  0  0  0  0
    5.7700    2.6970   -1.6190 C   0  0  0  0  0  0  0  0  0  0  0  0
    6.0340    1.7610   -0.6170 C   0  0  0  0  0  0  0  0  0  0  0  0
    6.5110    2.2000    0.6180 C   0  0  0  0  0  0  0  0  0  0  0  0
    6.7260    3.5620    0.8410 C   0  0  0  0  0  0  0  0  0  0  0  0
    6.4700    4.4890   -0.1710 C   0  0  0  0  0  0  0  0  0  0  0  0
    5.9950    4.0590   -1.4090 C   0  0  0  0  0  0  0  0  0  0  0  0
    0.5170    0.9650   -3.2660 C   0  0  0  0  0  0  0  0  0  0  0  0
   -0.8770    1.0860   -3.0810 C   0  0  0  0  0  0  0  0  0  0  0  0
    1.3380    1.9930    0.3780 H   0  0  0  0  0  0  0  0  0  0  0  0
   -0.2350    2.1860   -0.3760 H   0  0  0  0  0  0  0  0  0  0  0  0
   -0.1320    1.8910    1.3700 H   0  0  0  0  0  0  0  0  0  0  0  0
    1.5560   -1.3430    0.7390 H   0  0  0  0  0  0  0  0  0  0  0  0
    1.6610    0.0630    1.7950 H   0  0  0  0  0  0  0  0  0  0  0  0
    0.2230   -2.0390    2.6170 H   0  0  0  0  0  0  0  0  0  0  0  0
   -0.5070   -0.4250    2.7850 H   0  0  0  0  0  0  0  0  0  0  0  0
   -0.9150   -2.4350    0.5340 H   0  0  0  0  0  0  0  0  0  0  0  0
   -2.1660   -1.6230    1.4980 H   0  0  0  0  0  0  0  0  0  0  0  0
   -1.8320    0.4510    0.4540 H   0  0  0  0  0  0  0  0  0  0  0  0
   -0.7940   -1.4020   -1.7770 H   0  0  0  0  0  0  0  0  0  0  0  0
   -2.4660   -1.3540   -1.2640 H   0  0  0  0  0  0  0  0  0  0  0  0
   -4.0470    0.7550   -2.1300 H   0  0  0  0  0  0  0  0  0  0  0  0
   -3.6190    2.5710   -3.7980 H   0  0  0  0  0  0  0  0  0  0  0  0
   -1.4600    3.7280   -5.1950 H   0  0  0  0  0  0  0  0  0  0  0  0
    0.9900    3.5230   -5.4710 H   0  0  0  0  0  0  0  0  0  0  0  0
    2.9620    0.7110   -4.4910 H   0  0  0  0  0  0  0  0  0  0  0  0
    3.0280    2.3390   -5.1280 H   0  0  0  0  0  0  0  0  0  0  0  0
    3.1440    3.2600   -2.7690 H   0  0  0  0  0  0  0  0  0  0  0  0
    3.1450    1.5950   -2.1410 H   0  0  0  0  0  0  0  0  0  0  0  0
    5.8750    0.6980   -0.7830 H   0  0  0  0  0  0  0  0  0  0  0  0
    6.7200    1.4820    1.4060 H   0  0  0  0  0  0  0  0  0  0  0  0
    7.0990    3.9000    1.8040 H   0  0  0  0  0  0  0  0  0  0  0  0
    6.6450    5.5470    0.0060 H   0  0  0  0  0  0  0  0  0  0  0  0
    5.8090    4.7880   -2.1940 H   0  0  0  0  0  0  0  0  0  0  0  0
    1.0600    0.1980   -2.7200 H   0  0  0  0  0  0  0  0  0  0  0  0
  1  2  1  0  0  0  0
  1 28  1  0  0  0  0
  1 29  1  0  0  0  0
  1 30  1  0  0  0  0
  2  3  1  0  0  0  0
  2  6  1  0  0  0  0
  3  4  1  0  0  0  0
  3 31  1  0  0  0  0
  3 32  1  0  0  0  0
  4  5  1  0  0  0  0
  4 33  1  0  0  0  0
  4 34  1  0  0  0  0
  5  6  1  0  0  0  0
  5 35  1  0  0  0  0
  5 36  1  0  0  0  0
  6  7  1  0  0  0  0
  6 37  1  0  0  0  0
  7  8  1  0  0  0  0
  7 38  1  0  0  0  0
  7 39  1  0  0  0  0
  8  9  2  0  0  0  0
  8 27  1  0  0  0  0
  9 10  1  0  0  0  0
  9 40  1  0  0  0  0
 10 11  1  0  0  0  0
 10 41  1  0  0  0  0
 11 12  1  0  0  0  0
 11 27  2  0  0  0  0
 12 13  2  0  0  0  0
 12 42  1  0  0  0  0
 13 14  1  0  0  0  0
 13 43  1  0  0  0  0
 14 15  1  0  0  0  0
 14 26  2  0  0  0  0
 15 16  1  0  0  0  0
 15 44  1  0  0  0  0
 15 45  1  0  0  0  0
 16 17  1  0  0  0  0
 16 46  1  0  0  0  0
 16 47  1  0  0  0  0
 17 18  2  0  0  0  0
 17 19  2  0  0  0  0
 17 20  1  0  0  0  0
 20 21  1  0  0  0  0
 20 25  2  0  0  0  0
 21 22  2  0  0  0  0
 21 48  1  0  0  0  0
 22 23  1  0  0  0  0
 22 49  1  0  0  0  0
 23 24  2  0  0  0  0
 23 50  1  0  0  0  0
 24 25  1  0  0  0  0
 24 51  1  0  0  0  0
 25 52  1  0  0  0  0
 26 27  1  0  0  0  0
 26 53  1  0  0  0  0
M  END
>  <COMPOUND_KEY>
Eletriptan

>  <Binary characterization>
0

>  <Characterization>
Non-Inhibitor

$$$$

  MOE2013           3D
CORINA 3.49 0026  11.04.2013
 39 41  0  0  1  0  0  0  0  0999 V2000
    0.1090    1.1880    0.3320 C   0  0  0  0  0  0  0  0  0  0  0  0
    0.9380   -0.0090   -0.0520 C   0  0  0  0  0  0  0  0  0  0  0  0
    1.8500   -0.4130    0.6690 O   0  0  0  0  0  0  0  0  0  0  0  0
    0.6010   -0.6940   -1.3640 C   0  0  0  0  0  0  0  0  0  0  0  0
    0.1060   -2.1360   -1.1270 C   0  0  2  0  0  0  0  0  0  0  0  0
    0.1100   -3.0660   -2.3460 C   0  0  0  0  0  0  0  0  0  0  0  0
   -0.0550   -2.6980   -3.6300 C   0  0  0  0  0  0  0  0  0  0  0  0
   -0.2470   -1.3760   -3.9740 O   0  0  0  0  0  0  0  0  0  0  0  0
   -0.0570   -3.6810   -4.7190 C   0  0  0  0  0  0  0  0  0  0  0  0
   -0.3590   -3.3870   -6.0570 C   0  0  0  0  0  0  0  0  0  0  0  0
   -0.3270   -4.3900   -7.0360 C   0  0  0  0  0  0  0  0  0  0  0  0
   -0.0050   -5.7010   -6.6910 C   0  0  0  0  0  0  0  0  0  0  0  0
    0.2710   -6.0150   -5.3640 C   0  0  0  0  0  0  0  0  0  0  0  0
    0.2320   -5.0040   -4.4020 C   0  0  0  0  0  0  0  0  0  0  0  0
    0.4730   -5.3920   -3.0760 O   0  0  0  0  0  0  0  0  0  0  0  0
    0.3660   -4.5010   -2.0180 C   0  0  0  0  0  0  0  0  0  0  0  0
    0.5090   -4.8920   -0.8640 O   0  0  0  0  0  0  0  0  0  0  0  0
   -1.2640   -2.1350   -0.4480 C   0  0  0  0  0  0  0  0  0  0  0  0
   -1.4030   -2.6640    0.8450 C   0  0  0  0  0  0  0  0  0  0  0  0
   -2.6440   -2.6640    1.4850 C   0  0  0  0  0  0  0  0  0  0  0  0
   -3.7620   -2.1400    0.8400 C   0  0  0  0  0  0  0  0  0  0  0  0
   -3.6410   -1.6170   -0.4460 C   0  0  0  0  0  0  0  0  0  0  0  0
   -2.4010   -1.6160   -1.0880 C   0  0  0  0  0  0  0  0  0  0  0  0
    0.2130    1.9640   -0.4300 H   0  0  0  0  0  0  0  0  0  0  0  0
   -0.9390    0.8970    0.4340 H   0  0  0  0  0  0  0  0  0  0  0  0
    0.4580    1.5860    1.2890 H   0  0  0  0  0  0  0  0  0  0  0  0
   -0.1360   -0.0770   -1.8890 H   0  0  0  0  0  0  0  0  0  0  0  0
    1.5180   -0.6870   -1.9650 H   0  0  0  0  0  0  0  0  0  0  0  0
    0.8280   -2.5600   -0.4140 H   0  0  0  0  0  0  0  0  0  0  0  0
    0.1700   -1.2160   -4.8370 H   0  0  0  0  0  0  0  0  0  0  0  0
   -0.6450   -2.3880   -6.3720 H   0  0  0  0  0  0  0  0  0  0  0  0
   -0.5630   -4.1460   -8.0690 H   0  0  0  0  0  0  0  0  0  0  0  0
    0.0160   -6.4770   -7.4510 H   0  0  0  0  0  0  0  0  0  0  0  0
    0.5040   -7.0360   -5.0780 H   0  0  0  0  0  0  0  0  0  0  0  0
   -0.5430   -3.0850    1.3630 H   0  0  0  0  0  0  0  0  0  0  0  0
   -2.7370   -3.0770    2.4860 H   0  0  0  0  0  0  0  0  0  0  0  0
   -4.7280   -2.1420    1.3370 H   0  0  0  0  0  0  0  0  0  0  0  0
   -4.5130   -1.2120   -0.9520 H   0  0  0  0  0  0  0  0  0  0  0  0
   -2.3310   -1.2060   -2.0930 H   0  0  0  0  0  0  0  0  0  0  0  0
  1  2  1  0  0  0  0
  1 24  1  0  0  0  0
  1 25  1  0  0  0  0
  1 26  1  0  0  0  0
  2  3  2  0  0  0  0
  2  4  1  0  0  0  0
  4  5  1  0  0  0  0
  4 27  1  0  0  0  0
  4 28  1  0  0  0  0
  5  6  1  0  0  0  0
  5 18  1  0  0  0  0
  5 29  1  0  0  0  0
  6  7  2  0  0  0  0
  6 16  1  0  0  0  0
  7  8  1  0  0  0  0
  7  9  1  0  0  0  0
  8 30  1  0  0  0  0
  9 10  1  0  0  0  0
  9 14  2  0  0  0  0
 10 11  2  0  0  0  0
 10 31  1  0  0  0  0
 11 12  1  0  0  0  0
 11 32  1  0  0  0  0
 12 13  2  0  0  0  0
 12 33  1  0  0  0  0
 13 14  1  0  0  0  0
 13 34  1  0  0  0  0
 14 15  1  0  0  0  0
 15 16  1  0  0  0  0
 16 17  2  0  0  0  0
 18 19  1  0  0  0  0
 18 23  2  0  0  0  0
 19 20  2  0  0  0  0
 19 35  1  0  0  0  0
 20 21  1  0  0  0  0
 20 36  1  0  0  0  0
 21 22  2  0  0  0  0
 21 37  1  0  0  0  0
 22 23  1  0  0  0  0
 22 38  1  0  0  0  0
 23 39  1  0  0  0  0
M  END
>  <COMPOUND_KEY>
Warfarin

>  <Binary characterization>
0

>  <Characterization>
Non-Inhibitor

$$$$

  MOE2013           3D
CORINA 3.49 0026  11.04.2013
 40 41  0  0  1  0  0  0  0  0999 V2000
    0.9110    1.4440    0.4920 C   0  0  0  0  0  0  0  0  0  0  0  0
    0.6090    0.0320    0.3010 N   0  0  3  0  0  0  0  0  0  0  0  0
    1.1550   -0.4580   -0.9660 C   0  0  0  0  0  0  0  0  0  0  0  0
    0.8190   -1.9430   -1.1320 C   0  0  0  0  0  0  0  0  0  0  0  0
    1.3430   -2.4980   -2.4700 C   0  0  1  0  0  0  0  0  0  0  0  0
    2.7740   -2.3830   -2.4560 O   0  0  0  0  0  0  0  0  0  0  0  0
    3.4340   -2.1750   -3.6400 C   0  0  0  0  0  0  0  0  0  0  0  0
    2.9160   -2.4730   -4.9040 C   0  0  0  0  0  0  0  0  0  0  0  0
    3.6750   -2.2340   -6.0520 C   0  0  0  0  0  0  0  0  0  0  0  0
    4.9570   -1.7030   -5.9450 C   0  0  0  0  0  0  0  0  0  0  0  0
    5.4880   -1.4190   -4.6880 C   0  0  0  0  0  0  0  0  0  0  0  0
    4.7380   -1.6580   -3.5270 C   0  0  0  0  0  0  0  0  0  0  0  0
    5.3300   -1.3450   -2.1810 C   0  0  0  0  0  0  0  0  0  0  0  0
    0.9030   -3.9450   -2.6250 C   0  0  0  0  0  0  0  0  0  0  0  0
   -0.2950   -4.2420   -3.2940 C   0  0  0  0  0  0  0  0  0  0  0  0
   -0.7220   -5.5640   -3.4310 C   0  0  0  0  0  0  0  0  0  0  0  0
    0.0390   -6.6020   -2.8980 C   0  0  0  0  0  0  0  0  0  0  0  0
    1.2260   -6.3210   -2.2240 C   0  0  0  0  0  0  0  0  0  0  0  0
    1.6540   -5.0000   -2.0850 C   0  0  0  0  0  0  0  0  0  0  0  0
    1.9910    1.6180    0.5190 H   0  0  0  0  0  0  0  0  0  0  0  0
    0.4680    2.0600   -0.2980 H   0  0  0  0  0  0  0  0  0  0  0  0
    0.5000    1.7780    1.4500 H   0  0  0  0  0  0  0  0  0  0  0  0
   -0.4020   -0.1020    0.3160 H   0  0  0  0  0  0  0  0  0  0  0  0
    0.7330    0.1090   -1.8040 H   0  0  0  0  0  0  0  0  0  0  0  0
    2.2420   -0.3190   -0.9750 H   0  0  0  0  0  0  0  0  0  0  0  0
    1.2650   -2.5010   -0.2970 H   0  0  0  0  0  0  0  0  0  0  0  0
   -0.2680   -2.0840   -1.0710 H   0  0  0  0  0  0  0  0  0  0  0  0
    0.9190   -1.8820   -3.2750 H   0  0  0  0  0  0  0  0  0  0  0  0
    1.9320   -2.9100   -5.0320 H   0  0  0  0  0  0  0  0  0  0  0  0
    3.2660   -2.4700   -7.0310 H   0  0  0  0  0  0  0  0  0  0  0  0
    5.5460   -1.5170   -6.8380 H   0  0  0  0  0  0  0  0  0  0  0  0
    6.4940   -1.0120   -4.6200 H   0  0  0  0  0  0  0  0  0  0  0  0
    5.3290   -2.2380   -1.5470 H   0  0  0  0  0  0  0  0  0  0  0  0
    6.3670   -1.0050   -2.2670 H   0  0  0  0  0  0  0  0  0  0  0  0
    4.7580   -0.5500   -1.6920 H   0  0  0  0  0  0  0  0  0  0  0  0
   -0.9060   -3.4450   -3.7120 H   0  0  0  0  0  0  0  0  0  0  0  0
   -1.6500   -5.7850   -3.9530 H   0  0  0  0  0  0  0  0  0  0  0  0
   -0.2940   -7.6310   -3.0040 H   0  0  0  0  0  0  0  0  0  0  0  0
    1.8180   -7.1310   -1.8060 H   0  0  0  0  0  0  0  0  0  0  0  0
    2.5810   -4.7970   -1.5530 H   0  0  0  0  0  0  0  0  0  0  0  0
  1  2  1  0  0  0  0
  1 20  1  0  0  0  0
  1 21  1  0  0  0  0
  1 22  1  0  0  0  0
  2  3  1  0  0  0  0
  2 23  1  0  0  0  0
  3  4  1  0  0  0  0
  3 24  1  0  0  0  0
  3 25  1  0  0  0  0
  4  5  1  0  0  0  0
  4 26  1  0  0  0  0
  4 27  1  0  0  0  0
  5  6  1  0  0  0  0
  5 14  1  0  0  0  0
  5 28  1  0  0  0  0
  6  7  1  0  0  0  0
  7  8  1  0  0  0  0
  7 12  2  0  0  0  0
  8  9  2  0  0  0  0
  8 29  1  0  0  0  0
  9 10  1  0  0  0  0
  9 30  1  0  0  0  0
 10 11  2  0  0  0  0
 10 31  1  0  0  0  0
 11 12  1  0  0  0  0
 11 32  1  0  0  0  0
 12 13  1  0  0  0  0
 13 33  1  0  0  0  0
 13 34  1  0  0  0  0
 13 35  1  0  0  0  0
 14 15  1  0  0  0  0
 14 19  2  0  0  0  0
 15 16  2  0  0  0  0
 15 36  1  0  0  0  0
 16 17  1  0  0  0  0
 16 37  1  0  0  0  0
 17 18  2  0  0  0  0
 17 38  1  0  0  0  0
 18 19  1  0  0  0  0
 18 39  1  0  0  0  0
 19 40  1  0  0  0  0
M  END
>  <COMPOUND_KEY>
Atomoxetine

>  <Binary characterization>
0

>  <Characterization>
Non-Inhibitor

$$$$

  MOE2013           3D
CORINA 3.49 0026  11.04.2013
 43 44  0  0  1  0  0  0  0  0999 V2000
    0.0010    0.9360    0.5780 C   0  0  0  0  0  0  0  0  0  0  0  0
    0.2540   -0.5280    0.1940 C   0  0  0  0  0  0  0  0  0  0  0  0
   -1.0640   -1.3030    0.3280 C   0  0  0  0  0  0  0  0  0  0  0  0
    0.8530   -0.6570   -1.2270 C   0  0  2  0  0  0  0  0  0  0  0  0
    1.0500   -2.0810   -1.5840 N   0  0  0  0  0  0  0  0  0  0  0  0
    2.2100    0.0530   -1.3250 C   0  0  0  0  0  0  0  0  0  0  0  0
    3.2860   -0.4760   -1.0710 O   0  0  0  0  0  0  0  0  0  0  0  0
    2.0410    1.3440   -1.7340 O   0  0  0  0  0  0  0  0  0  0  0  0
    3.2540    2.1100   -1.8340 C   0  0  0  0  0  0  0  0  0  0  0  0
    2.9400    3.4570   -2.4790 C   0  0  0  0  0  0  0  0  0  0  0  0
    2.3030    4.3160   -1.5270 O   0  0  0  0  0  0  0  0  0  0  0  0
    1.9210    5.5520   -2.1240 C   0  0  0  0  0  0  0  0  0  0  0  0
    1.4560    6.4470   -1.0860 N   0  0  0  0  0  0  0  0  0  0  0  0
    0.4030    6.2010   -0.2350 C   0  0  0  0  0  0  0  0  0  0  0  0
    0.1720    7.2140    0.5810 N   0  0  0  0  0  0  0  0  0  0  0  0
    1.1300    8.1440    0.2590 C   0  0  0  0  0  0  0  0  0  0  0  0
    1.3750    9.4670    0.8280 C   0  0  0  0  0  0  0  0  0  0  0  0
    0.6940    9.9200    1.7420 O   0  0  0  0  0  0  0  0  0  0  0  0
    2.4340   10.1780    0.2550 N   0  0  0  0  0  0  0  0  0  0  0  0
    3.1370    9.6480   -0.7110 C   0  0  0  0  0  0  0  0  0  0  0  0
    4.1640   10.3360   -1.2660 N   0  0  0  0  0  0  0  0  0  0  0  0
    2.9350    8.4000   -1.2610 N   0  0  0  0  0  0  0  0  0  0  0  0
    1.9230    7.6790   -0.7560 C   0  0  0  0  0  0  0  0  0  0  0  0
    0.9380    1.4970    0.6540 H   0  0  0  0  0  0  0  0  0  0  0  0
   -0.6390    1.4350   -0.1570 H   0  0  0  0  0  0  0  0  0  0  0  0
   -0.4900    1.0040    1.5550 H   0  0  0  0  0  0  0  0  0  0  0  0
    0.9650   -0.9400    0.9230 H   0  0  0  0  0  0  0  0  0  0  0  0
   -1.8030   -0.9550   -0.4020 H   0  0  0  0  0  0  0  0  0  0  0  0
   -0.9160   -2.3770    0.1790 H   0  0  0  0  0  0  0  0  0  0  0  0
   -1.4910   -1.1730    1.3290 H   0  0  0  0  0  0  0  0  0  0  0  0
    0.1740   -0.2260   -1.9730 H   0  0  0  0  0  0  0  0  0  0  0  0
    1.4410   -2.1430   -2.5240 H   0  0  0  0  0  0  0  0  0  0  0  0
    1.7720   -2.4690   -0.9700 H   0  0  0  0  0  0  0  0  0  0  0  0
    3.6670    2.2500   -0.8290 H   0  0  0  0  0  0  0  0  0  0  0  0
    3.9680    1.5690   -2.4660 H   0  0  0  0  0  0  0  0  0  0  0  0
    3.8730    3.9310   -2.8030 H   0  0  0  0  0  0  0  0  0  0  0  0
    2.2770    3.3200   -3.3420 H   0  0  0  0  0  0  0  0  0  0  0  0
    2.7700    6.0150   -2.6360 H   0  0  0  0  0  0  0  0  0  0  0  0
    1.0940    5.3990   -2.8260 H   0  0  0  0  0  0  0  0  0  0  0  0
   -0.1540    5.2730   -0.2600 H   0  0  0  0  0  0  0  0  0  0  0  0
    4.3600   11.2650   -0.9110 H   0  0  0  0  0  0  0  0  0  0  0  0
    4.7460    9.9800   -2.0090 H   0  0  0  0  0  0  0  0  0  0  0  0
    3.5460    8.0850   -2.0020 H   0  0  0  0  0  0  0  0  0  0  0  0
  1  2  1  0  0  0  0
  1 24  1  0  0  0  0
  1 25  1  0  0  0  0
  1 26  1  0  0  0  0
  2  3  1  0  0  0  0
  2  4  1  0  0  0  0
  2 27  1  0  0  0  0
  3 28  1  0  0  0  0
  3 29  1  0  0  0  0
  3 30  1  0  0  0  0
  4  5  1  0  0  0  0
  4  6  1  0  0  0  0
  4 31  1  0  0  0  0
  5 32  1  0  0  0  0
  5 33  1  0  0  0  0
  6  7  2  0  0  0  0
  6  8  1  0  0  0  0
  8  9  1  0  0  0  0
  9 10  1  0  0  0  0
  9 34  1  0  0  0  0
  9 35  1  0  0  0  0
 10 11  1  0  0  0  0
 10 36  1  0  0  0  0
 10 37  1  0  0  0  0
 11 12  1  0  0  0  0
 12 13  1  0  0  0  0
 12 38  1  0  0  0  0
 12 39  1  0  0  0  0
 13 14  1  0  0  0  0
 13 23  1  0  0  0  0
 14 15  2  0  0  0  0
 14 40  1  0  0  0  0
 15 16  1  0  0  0  0
 16 17  1  0  0  0  0
 16 23  2  0  0  0  0
 17 18  2  0  0  0  0
 17 19  1  0  0  0  0
 19 20  2  0  0  0  0
 20 21  1  0  0  0  0
 20 22  1  0  0  0  0
 21 41  1  0  0  0  0
 21 42  1  0  0  0  0
 22 23  1  0  0  0  0
 22 43  1  0  0  0  0
M  END
>  <COMPOUND_KEY>
Valaciclovir

>  <Binary characterization>
0

>  <Characterization>
Non-Inhibitor

$$$$

  MOE2013           3D
CORINA 3.49 0026  11.04.2013
 46 49  0  0  0  0  0  0  0  0999 V2000
    0.0420    1.4020   -1.4750 O   0  0  0  0  0  0  0  0  0  0  0  0
    0.0100    0.0890   -1.0820 C   0  0  0  0  0  0  0  0  0  0  0  0
   -1.1190   -0.4340   -0.4620 C   0  0  0  0  0  0  0  0  0  0  0  0
   -1.1440   -1.7800   -0.0800 C   0  0  0  0  0  0  0  0  0  0  0  0
   -0.0490   -2.6360   -0.3170 C   0  0  0  0  0  0  0  0  0  0  0  0
    1.0910   -2.0760   -0.9310 C   0  0  0  0  0  0  0  0  0  0  0  0
    1.1110   -0.7290   -1.3090 C   0  0  0  0  0  0  0  0  0  0  0  0
    2.5670   -0.0880   -2.0880 S   0  0  0  0  0  0  0  0  0  0  0  0
    3.7000   -0.5440   -1.3090 O   0  0  0  0  0  0  0  0  0  0  0  0
    2.4320   -0.3990   -3.4960 O   0  0  0  0  0  0  0  0  0  0  0  0
    2.4690    1.5230   -1.9190 O   0  0  0  0  0  0  0  0  0  0  0  0
   -0.0630   -4.1230    0.0890 C   0  0  0  0  0  0  0  0  0  0  0  0
    0.4940   -4.8480   -1.0490 O   0  0  0  0  0  0  0  0  0  0  0  0
    1.5430   -5.6480   -0.7300 C   0  0  0  0  0  0  0  0  0  0  0  0
    2.0970   -6.4020   -1.5000 O   0  0  0  0  0  0  0  0  0  0  0  0
    1.8690   -5.3680    0.6700 C   0  0  0  0  0  0  0  0  0  0  0  0
    2.9260   -5.8640    1.4330 C   0  0  0  0  0  0  0  0  0  0  0  0
    4.1340   -7.1350    0.6840 Br  0  0  0  0  0  0  0  0  0  0  0  0
    3.0650   -5.3970    2.7560 C   0  0  0  0  0  0  0  0  0  0  0  0
    4.5090   -6.0430    3.8460 Br  0  0  0  0  0  0  0  0  0  0  0  0
    2.1460   -4.4490    3.2760 C   0  0  0  0  0  0  0  0  0  0  0  0
    2.3320   -3.8180    5.0830 Br  0  0  0  0  0  0  0  0  0  0  0  0
    1.0850   -3.9690    2.4710 C   0  0  0  0  0  0  0  0  0  0  0  0
   -0.1660   -2.6920    3.1420 Br  0  0  0  0  0  0  0  0  0  0  0  0
    0.9490   -4.4470    1.1630 C   0  0  0  0  0  0  0  0  0  0  0  0
   -1.4590   -4.7630    0.2340 C   0  0  0  0  0  0  0  0  0  0  0  0
   -1.8990   -5.4160    1.4000 C   0  0  0  0  0  0  0  0  0  0  0  0
   -3.1800   -5.9810    1.4860 C   0  0  0  0  0  0  0  0  0  0  0  0
   -4.0480   -5.9110    0.4010 C   0  0  0  0  0  0  0  0  0  0  0  0
   -5.3060   -6.4500    0.4750 O   0  0  0  0  0  0  0  0  0  0  0  0
   -3.6310   -5.2880   -0.7680 C   0  0  0  0  0  0  0  0  0  0  0  0
   -2.3500   -4.7310   -0.8630 C   0  0  0  0  0  0  0  0  0  0  0  0
   -4.7130   -5.1660   -2.1650 S   0  0  0  0  0  0  0  0  0  0  0  0
   -5.3510   -3.8710   -2.0520 O   0  0  0  0  0  0  0  0  0  0  0  0
   -3.9310   -5.5260   -3.3290 O   0  0  0  0  0  0  0  0  0  0  0  0
   -5.8380   -6.3120   -1.9390 O   0  0  0  0  0  0  0  0  0  0  0  0
   -0.8550    1.7680   -1.3430 H   0  0  0  0  0  0  0  0  0  0  0  0
   -1.9920    0.1820   -0.2610 H   0  0  0  0  0  0  0  0  0  0  0  0
   -2.0440   -2.1460    0.4130 H   0  0  0  0  0  0  0  0  0  0  0  0
    1.9670   -2.6920   -1.1330 H   0  0  0  0  0  0  0  0  0  0  0  0
    1.5110    1.7910   -1.8540 H   0  0  0  0  0  0  0  0  0  0  0  0
   -1.2600   -5.5120    2.2730 H   0  0  0  0  0  0  0  0  0  0  0  0
   -3.4730   -6.4720    2.4110 H   0  0  0  0  0  0  0  0  0  0  0  0
   -5.4390   -6.7850    1.3850 H   0  0  0  0  0  0  0  0  0  0  0  0
   -2.0400   -4.2600   -1.7970 H   0  0  0  0  0  0  0  0  0  0  0  0
   -5.9490   -6.4870   -0.9660 H   0  0  0  0  0  0  0  0  0  0  0  0
  1  2  1  0  0  0  0
  1 37  1  0  0  0  0
  2  3  1  0  0  0  0
  2  7  2  0  0  0  0
  3  4  2  0  0  0  0
  3 38  1  0  0  0  0
  4  5  1  0  0  0  0
  4 39  1  0  0  0  0
  5  6  2  0  0  0  0
  5 12  1  0  0  0  0
  6  7  1  0  0  0  0
  6 40  1  0  0  0  0
  7  8  1  0  0  0  0
  8  9  2  0  0  0  0
  8 10  2  0  0  0  0
  8 11  1  0  0  0  0
 11 41  1  0  0  0  0
 12 13  1  0  0  0  0
 12 25  1  0  0  0  0
 12 26  1  0  0  0  0
 13 14  1  0  0  0  0
 14 15  2  0  0  0  0
 14 16  1  0  0  0  0
 16 17  1  0  0  0  0
 16 25  2  0  0  0  0
 17 18  1  0  0  0  0
 17 19  2  0  0  0  0
 19 20  1  0  0  0  0
 19 21  1  0  0  0  0
 21 22  1  0  0  0  0
 21 23  2  0  0  0  0
 23 24  1  0  0  0  0
 23 25  1  0  0  0  0
 26 27  1  0  0  0  0
 26 32  2  0  0  0  0
 27 28  2  0  0  0  0
 27 42  1  0  0  0  0
 28 29  1  0  0  0  0
 28 43  1  0  0  0  0
 29 30  1  0  0  0  0
 29 31  2  0  0  0  0
 30 44  1  0  0  0  0
 31 32  1  0  0  0  0
 31 33  1  0  0  0  0
 32 45  1  0  0  0  0
 33 34  2  0  0  0  0
 33 35  2  0  0  0  0
 33 36  1  0  0  0  0
 36 46  1  0  0  0  0
M  END
>  <COMPOUND_KEY>
Bromosulfalein

>  <Binary characterization>
1

>  <Characterization>
Inhibitor

$$$$

  MOE2013           3D
CORINA 3.49 0026  11.04.2013
 31 33  0  0  0  0  0  0  0  0999 V2000
    0.5340    0.1010   -0.3140 O   0  0  0  0  0  0  0  0  0  0  0  0
    0.3760    1.3060   -0.2220 C   0  0  0  0  0  0  0  0  0  0  0  0
    1.3450    2.2460   -0.2470 N   0  0  0  0  0  0  0  0  0  0  0  0
    0.8120    3.4940   -0.1190 C   0  0  0  0  0  0  0  0  0  0  0  0
    1.4960    4.5110   -0.1140 O   0  0  0  0  0  0  0  0  0  0  0  0
   -0.7470    3.3990    0.0140 C   0  0  0  0  0  0  0  0  0  0  0  0
   -0.8330    1.9390   -0.0750 N   0  0  0  0  0  0  0  0  0  0  0  0
   -1.2510    3.9100    1.3710 C   0  0  0  0  0  0  0  0  0  0  0  0
   -0.7520    5.1020    1.9310 C   0  0  0  0  0  0  0  0  0  0  0  0
   -1.2260    5.5840    3.1550 C   0  0  0  0  0  0  0  0  0  0  0  0
   -2.2200    4.8940    3.8400 C   0  0  0  0  0  0  0  0  0  0  0  0
   -2.7470    3.7270    3.2970 C   0  0  0  0  0  0  0  0  0  0  0  0
   -2.2740    3.2440    2.0730 C   0  0  0  0  0  0  0  0  0  0  0  0
   -1.4850    4.0700   -1.1540 C   0  0  0  0  0  0  0  0  0  0  0  0
   -1.0580    5.3050   -1.6790 C   0  0  0  0  0  0  0  0  0  0  0  0
   -1.7460    5.9270   -2.7240 C   0  0  0  0  0  0  0  0  0  0  0  0
   -2.8860    5.3380   -3.2600 C   0  0  0  0  0  0  0  0  0  0  0  0
   -3.3440    4.1300   -2.7430 C   0  0  0  0  0  0  0  0  0  0  0  0
   -2.6570    3.5070   -1.6970 C   0  0  0  0  0  0  0  0  0  0  0  0
    2.3270    2.0490   -0.3470 H   0  0  0  0  0  0  0  0  0  0  0  0
   -1.6830    1.3950   -0.0360 H   0  0  0  0  0  0  0  0  0  0  0  0
    0.0130    5.6850    1.4220 H   0  0  0  0  0  0  0  0  0  0  0  0
   -0.8190    6.5030    3.5690 H   0  0  0  0  0  0  0  0  0  0  0  0
   -2.5890    5.2690    4.7910 H   0  0  0  0  0  0  0  0  0  0  0  0
   -3.5330    3.1910    3.8240 H   0  0  0  0  0  0  0  0  0  0  0  0
   -2.7270    2.3380    1.6810 H   0  0  0  0  0  0  0  0  0  0  0  0
   -0.1830    5.8140   -1.2800 H   0  0  0  0  0  0  0  0  0  0  0  0
   -1.3920    6.8770   -3.1150 H   0  0  0  0  0  0  0  0  0  0  0  0
   -3.4210    5.8220   -4.0720 H   0  0  0  0  0  0  0  0  0  0  0  0
   -4.2420    3.6720   -3.1500 H   0  0  0  0  0  0  0  0  0  0  0  0
   -3.0620    2.5750   -1.3140 H   0  0  0  0  0  0  0  0  0  0  0  0
  1  2  2  0  0  0  0
  2  3  1  0  0  0  0
  2  7  1  0  0  0  0
  3  4  1  0  0  0  0
  3 20  1  0  0  0  0
  4  5  2  0  0  0  0
  4  6  1  0  0  0  0
  6  7  1  0  0  0  0
  6  8  1  0  0  0  0
  6 14  1  0  0  0  0
  7 21  1  0  0  0  0
  8  9  1  0  0  0  0
  8 13  2  0  0  0  0
  9 10  2  0  0  0  0
  9 22  1  0  0  0  0
 10 11  1  0  0  0  0
 10 23  1  0  0  0  0
 11 12  2  0  0  0  0
 11 24  1  0  0  0  0
 12 13  1  0  0  0  0
 12 25  1  0  0  0  0
 13 26  1  0  0  0  0
 14 15  1  0  0  0  0
 14 19  2  0  0  0  0
 15 16  2  0  0  0  0
 15 27  1  0  0  0  0
 16 17  1  0  0  0  0
 16 28  1  0  0  0  0
 17 18  2  0  0  0  0
 17 29  1  0  0  0  0
 18 19  1  0  0  0  0
 18 30  1  0  0  0  0
 19 31  1  0  0  0  0
M  END
>  <COMPOUND_KEY>
Phenytoin

>  <Binary characterization>
0

>  <Characterization>
Non-Inhibitor

$$$$

  MOE2013           3D
CORINA 3.49 0026  11.04.2013
 41 41  0  0  1  0  0  0  0  0999 V2000
    0.5010    1.2210   -0.1900 C   0  0  0  0  0  0  0  0  0  0  0  0
    0.0680   -0.2000    0.1760 C   0  0  0  0  0  0  0  0  0  0  0  0
    0.4730   -0.5120    1.6180 C   0  0  0  0  0  0  0  0  0  0  0  0
   -1.3840   -0.3930    0.0670 N   0  0  3  0  0  0  0  0  0  0  0  0
   -1.8580   -0.3910   -1.3270 C   0  0  0  0  0  0  0  0  0  0  0  0
   -3.3300   -0.8330   -1.3320 C   0  0  2  0  0  0  0  0  0  0  0  0
   -3.4160   -2.0700   -0.6080 O   0  0  0  0  0  0  0  0  0  0  0  0
   -3.8540   -1.0350   -2.7560 C   0  0  0  0  0  0  0  0  0  0  0  0
   -5.2770   -1.1740   -2.6970 O   0  0  0  0  0  0  0  0  0  0  0  0
   -5.9320   -1.4080   -3.8740 C   0  0  0  0  0  0  0  0  0  0  0  0
   -7.3140   -1.5660   -3.7510 C   0  0  0  0  0  0  0  0  0  0  0  0
   -8.1060   -1.8070   -4.8740 C   0  0  0  0  0  0  0  0  0  0  0  0
   -7.5240   -1.8970   -6.1440 C   0  0  0  0  0  0  0  0  0  0  0  0
   -8.3820   -2.1320   -7.3600 C   0  0  0  0  0  0  0  0  0  0  0  0
   -9.1240   -0.8810   -7.7780 C   0  0  0  0  0  0  0  0  0  0  0  0
  -10.1540   -0.4950   -7.2340 O   0  0  0  0  0  0  0  0  0  0  0  0
   -8.5560   -0.1860   -8.8110 N   0  0  0  0  0  0  0  0  0  0  0  0
   -6.1380   -1.7350   -6.2650 C   0  0  0  0  0  0  0  0  0  0  0  0
   -5.3460   -1.4930   -5.1370 C   0  0  0  0  0  0  0  0  0  0  0  0
    1.5770    1.3500   -0.0250 H   0  0  0  0  0  0  0  0  0  0  0  0
    0.3070    1.4420   -1.2440 H   0  0  0  0  0  0  0  0  0  0  0  0
   -0.0210    1.9680    0.4170 H   0  0  0  0  0  0  0  0  0  0  0  0
    0.5870   -0.9150   -0.4750 H   0  0  0  0  0  0  0  0  0  0  0  0
   -0.0040    0.1730    2.3280 H   0  0  0  0  0  0  0  0  0  0  0  0
    0.1920   -1.5350    1.8920 H   0  0  0  0  0  0  0  0  0  0  0  0
    1.5580   -0.4230    1.7430 H   0  0  0  0  0  0  0  0  0  0  0  0
   -1.8620    0.3430    0.5900 H   0  0  0  0  0  0  0  0  0  0  0  0
   -1.7630    0.5990   -1.7840 H   0  0  0  0  0  0  0  0  0  0  0  0
   -1.2670   -1.1080   -1.9090 H   0  0  0  0  0  0  0  0  0  0  0  0
   -3.9540   -0.1070   -0.7980 H   0  0  0  0  0  0  0  0  0  0  0  0
   -2.7470   -1.9720    0.1030 H   0  0  0  0  0  0  0  0  0  0  0  0
   -3.6020   -0.1600   -3.3670 H   0  0  0  0  0  0  0  0  0  0  0  0
   -3.4130   -1.9440   -3.1830 H   0  0  0  0  0  0  0  0  0  0  0  0
   -7.7790   -1.4970   -2.7700 H   0  0  0  0  0  0  0  0  0  0  0  0
   -9.1820   -1.9150   -4.7530 H   0  0  0  0  0  0  0  0  0  0  0  0
   -7.7730   -2.5030   -8.1930 H   0  0  0  0  0  0  0  0  0  0  0  0
   -9.1190   -2.9170   -7.1520 H   0  0  0  0  0  0  0  0  0  0  0  0
   -7.7050   -0.4700   -9.2770 H   0  0  0  0  0  0  0  0  0  0  0  0
   -9.0140    0.6610   -9.1250 H   0  0  0  0  0  0  0  0  0  0  0  0
   -5.6590   -1.7940   -7.2390 H   0  0  0  0  0  0  0  0  0  0  0  0
   -4.2780   -1.3750   -5.2820 H   0  0  0  0  0  0  0  0  0  0  0  0
  1  2  1  0  0  0  0
  1 20  1  0  0  0  0
  1 21  1  0  0  0  0
  1 22  1  0  0  0  0
  2  3  1  0  0  0  0
  2  4  1  0  0  0  0
  2 23  1  0  0  0  0
  3 24  1  0  0  0  0
  3 25  1  0  0  0  0
  3 26  1  0  0  0  0
  4  5  1  0  0  0  0
  4 27  1  0  0  0  0
  5  6  1  0  0  0  0
  5 28  1  0  0  0  0
  5 29  1  0  0  0  0
  6  7  1  0  0  0  0
  6  8  1  0  0  0  0
  6 30  1  0  0  0  0
  7 31  1  0  0  0  0
  8  9  1  0  0  0  0
  8 32  1  0  0  0  0
  8 33  1  0  0  0  0
  9 10  1  0  0  0  0
 10 11  1  0  0  0  0
 10 19  2  0  0  0  0
 11 12  2  0  0  0  0
 11 34  1  0  0  0  0
 12 13  1  0  0  0  0
 12 35  1  0  0  0  0
 13 14  1  0  0  0  0
 13 18  2  0  0  0  0
 14 15  1  0  0  0  0
 14 36  1  0  0  0  0
 14 37  1  0  0  0  0
 15 16  2  0  0  0  0
 15 17  1  0  0  0  0
 17 38  1  0  0  0  0
 17 39  1  0  0  0  0
 18 19  1  0  0  0  0
 18 40  1  0  0  0  0
 19 41  1  0  0  0  0
M  END
>  <COMPOUND_KEY>
Atenolol

>  <Binary characterization>
0

>  <Characterization>
Non-Inhibitor

$$$$

  MOE2013           3D
CORINA 3.49 0026  11.04.2013
 54 56  0  0  1  0  0  0  0  0999 V2000
    0.4250    2.2000    0.4690 C   0  0  0  0  0  0  0  0  0  0  0  0
   -0.0370    0.8940    0.1560 O   0  0  0  0  0  0  0  0  0  0  0  0
    0.4390    0.2710   -0.9870 C   0  0  0  0  0  0  0  0  0  0  0  0
    1.3220    0.8050   -1.8450 C   0  0  0  0  0  0  0  0  0  0  0  0
    1.8010    0.2860   -3.1040 C   0  0  0  0  0  0  0  0  0  0  0  0
    2.0350   -0.9870   -3.4810 C   0  0  0  0  0  0  0  0  0  0  0  0
    1.6750   -2.1600   -2.6570 C   0  0  0  0  0  0  0  0  0  0  0  0
    0.7130   -2.1790   -1.7160 C   0  0  0  0  0  0  0  0  0  0  0  0
   -0.1420   -1.0840   -1.2090 C   0  0  0  0  0  0  0  0  0  0  0  0
   -1.2900   -1.3520   -0.8550 O   0  0  0  0  0  0  0  0  0  0  0  0
    2.3520   -3.4610   -3.0990 C   0  0  2  0  0  0  0  0  0  0  0  0
    1.5890   -4.0980   -4.2800 C   0  0  0  0  0  0  0  0  0  0  0  0
    1.0970   -3.0970   -5.3380 C   0  0  0  0  0  0  0  0  0  0  0  0
    2.1860   -2.1280   -5.7470 C   0  0  0  0  0  0  0  0  0  0  0  0
    2.7570   -2.2670   -7.0300 C   0  0  0  0  0  0  0  0  0  0  0  0
    3.8280   -1.4700   -7.4360 C   0  0  0  0  0  0  0  0  0  0  0  0
    4.4400   -1.5370   -8.6590 O   0  0  0  0  0  0  0  0  0  0  0  0
    3.9020   -2.4360   -9.6190 C   0  0  0  0  0  0  0  0  0  0  0  0
    4.3510   -0.5400   -6.5320 C   0  0  0  0  0  0  0  0  0  0  0  0
    5.4540    0.2070   -6.8820 O   0  0  0  0  0  0  0  0  0  0  0  0
    5.0400    1.4320   -7.4860 C   0  0  0  0  0  0  0  0  0  0  0  0
    3.8170   -0.4170   -5.2370 C   0  0  0  0  0  0  0  0  0  0  0  0
    4.4140    0.4680   -4.3660 O   0  0  0  0  0  0  0  0  0  0  0  0
    5.4650   -0.1870   -3.6510 C   0  0  0  0  0  0  0  0  0  0  0  0
    2.6790   -1.1540   -4.8430 C   0  0  0  0  0  0  0  0  0  0  0  0
    2.4720   -4.4040   -1.9910 N   0  0  0  0  0  0  0  0  0  0  0  0
    3.5350   -4.3700   -1.1110 C   0  0  0  0  0  0  0  0  0  0  0  0
    4.4560   -3.5620   -1.1670 O   0  0  0  0  0  0  0  0  0  0  0  0
    3.4460   -5.4140   -0.0330 C   0  0  0  0  0  0  0  0  0  0  0  0
    1.5060    2.2030    0.6410 H   0  0  0  0  0  0  0  0  0  0  0  0
    0.1490    2.9130   -0.3150 H   0  0  0  0  0  0  0  0  0  0  0  0
   -0.0630    2.5160    1.3960 H   0  0  0  0  0  0  0  0  0  0  0  0
    1.7190    1.7990   -1.6510 H   0  0  0  0  0  0  0  0  0  0  0  0
    2.0580    1.0950   -3.7910 H   0  0  0  0  0  0  0  0  0  0  0  0
    0.4230   -3.1250   -1.2650 H   0  0  0  0  0  0  0  0  0  0  0  0
    3.3830   -3.2490   -3.4100 H   0  0  0  0  0  0  0  0  0  0  0  0
    2.2470   -4.8390   -4.7540 H   0  0  0  0  0  0  0  0  0  0  0  0
    0.7200   -4.6610   -3.9140 H   0  0  0  0  0  0  0  0  0  0  0  0
    0.7330   -3.6570   -6.2080 H   0  0  0  0  0  0  0  0  0  0  0  0
    0.2260   -2.5360   -4.9770 H   0  0  0  0  0  0  0  0  0  0  0  0
    2.3500   -3.0260   -7.6920 H   0  0  0  0  0  0  0  0  0  0  0  0
    3.9970   -3.4740   -9.2820 H   0  0  0  0  0  0  0  0  0  0  0  0
    2.8620   -2.1890   -9.8530 H   0  0  0  0  0  0  0  0  0  0  0  0
    4.4850   -2.3310  -10.5390 H   0  0  0  0  0  0  0  0  0  0  0  0
    4.4530    2.0400   -6.7880 H   0  0  0  0  0  0  0  0  0  0  0  0
    5.9400    1.9960   -7.7500 H   0  0  0  0  0  0  0  0  0  0  0  0
    4.4710    1.2530   -8.4050 H   0  0  0  0  0  0  0  0  0  0  0  0
    5.0880   -1.0420   -3.0800 H   0  0  0  0  0  0  0  0  0  0  0  0
    6.2670   -0.5050   -4.3250 H   0  0  0  0  0  0  0  0  0  0  0  0
    5.8850    0.5330   -2.9430 H   0  0  0  0  0  0  0  0  0  0  0  0
    1.7470   -5.1000   -1.8620 H   0  0  0  0  0  0  0  0  0  0  0  0
    3.0630   -6.3560   -0.4370 H   0  0  0  0  0  0  0  0  0  0  0  0
    4.4410   -5.5950    0.3830 H   0  0  0  0  0  0  0  0  0  0  0  0
    2.7800   -5.0610    0.7580 H   0  0  0  0  0  0  0  0  0  0  0  0
  1  2  1  0  0  0  0
  1 30  1  0  0  0  0
  1 31  1  0  0  0  0
  1 32  1  0  0  0  0
  2  3  1  0  0  0  0
  3  4  2  0  0  0  0
  3  9  1  0  0  0  0
  4  5  1  0  0  0  0
  4 33  1  0  0  0  0
  5  6  2  0  0  0  0
  5 34  1  0  0  0  0
  6  7  1  0  0  0  0
  6 25  1  0  0  0  0
  7  8  2  0  0  0  0
  7 11  1  0  0  0  0
  8  9  1  0  0  0  0
  8 35  1  0  0  0  0
  9 10  2  0  0  0  0
 11 12  1  0  0  0  0
 11 26  1  0  0  0  0
 11 36  1  0  0  0  0
 12 13  1  0  0  0  0
 12 37  1  0  0  0  0
 12 38  1  0  0  0  0
 13 14  1  0  0  0  0
 13 39  1  0  0  0  0
 13 40  1  0  0  0  0
 14 15  2  0  0  0  0
 14 25  1  0  0  0  0
 15 16  1  0  0  0  0
 15 41  1  0  0  0  0
 16 17  1  0  0  0  0
 16 19  2  0  0  0  0
 17 18  1  0  0  0  0
 18 42  1  0  0  0  0
 18 43  1  0  0  0  0
 18 44  1  0  0  0  0
 19 20  1  0  0  0  0
 19 22  1  0  0  0  0
 20 21  1  0  0  0  0
 21 45  1  0  0  0  0
 21 46  1  0  0  0  0
 21 47  1  0  0  0  0
 22 23  1  0  0  0  0
 22 25  2  0  0  0  0
 23 24  1  0  0  0  0
 24 48  1  0  0  0  0
 24 49  1  0  0  0  0
 24 50  1  0  0  0  0
 26 27  1  0  0  0  0
 26 51  1  0  0  0  0
 27 28  2  0  0  0  0
 27 29  1  0  0  0  0
 29 52  1  0  0  0  0
 29 53  1  0  0  0  0
 29 54  1  0  0  0  0
M  END
>  <COMPOUND_KEY>
Colchicine

>  <Binary characterization>
0

>  <Characterization>
Non-Inhibitor

$$$$

  MOE2013           3D
CORINA 3.49 0026  11.04.2013
 69 71  0  0  1  0  0  0  0  0999 V2000
   -1.8300    0.4970    5.1800 C   0  0  0  0  0  0  0  0  0  0  0  0
   -1.4790   -0.9110    4.7340 C   0  0  0  0  0  0  0  0  0  0  0  0
   -0.4370   -0.8160    3.7650 O   0  0  0  0  0  0  0  0  0  0  0  0
    0.0190   -1.9720    3.1910 C   0  0  0  0  0  0  0  0  0  0  0  0
   -0.4340   -3.2520    3.5370 C   0  0  0  0  0  0  0  0  0  0  0  0
    0.0540   -4.4000    2.8870 C   0  0  0  0  0  0  0  0  0  0  0  0
   -0.4800   -5.7610    3.2570 C   0  0  0  0  0  0  0  0  0  0  0  0
   -1.9330   -5.9250    2.8520 C   0  0  0  0  0  0  0  0  0  0  0  0
   -2.8520   -5.5810    3.5900 O   0  0  0  0  0  0  0  0  0  0  0  0
   -2.0990   -6.4520    1.5870 N   0  0  0  0  0  0  0  0  0  0  0  0
   -3.4160   -6.7160    1.0110 C   0  0  1  0  0  0  0  0  0  0  0  0
   -3.4290   -6.4490   -0.5110 C   0  0  0  0  0  0  0  0  0  0  0  0
   -3.5330   -4.9600   -0.9090 C   0  0  0  0  0  0  0  0  0  0  0  0
   -2.3350   -4.1220   -0.4650 C   0  0  0  0  0  0  0  0  0  0  0  0
   -3.6980   -4.8490   -2.4280 C   0  0  0  0  0  0  0  0  0  0  0  0
   -3.8470   -8.1540    1.2900 C   0  0  0  0  0  0  0  0  0  0  0  0
   -2.9280   -9.2070    1.0830 C   0  0  0  0  0  0  0  0  0  0  0  0
   -3.2970  -10.5390    1.2700 C   0  0  0  0  0  0  0  0  0  0  0  0
   -4.5940  -10.8480    1.6530 C   0  0  0  0  0  0  0  0  0  0  0  0
   -5.5190   -9.8220    1.8460 C   0  0  0  0  0  0  0  0  0  0  0  0
   -5.1700   -8.4690    1.6720 C   0  0  0  0  0  0  0  0  0  0  0  0
   -6.1450   -7.5080    1.8740 N   0  0  0  0  0  0  0  0  0  0  0  0
   -6.1870   -6.7750    3.1340 C   0  0  0  0  0  0  0  0  0  0  0  0
   -6.5620   -5.3110    2.9120 C   0  0  0  0  0  0  0  0  0  0  0  0
   -7.7800   -5.1680    2.0050 C   0  0  0  0  0  0  0  0  0  0  0  0
   -7.5480   -5.8910    0.6820 C   0  0  0  0  0  0  0  0  0  0  0  0
   -7.2180   -7.3640    0.9010 C   0  0  0  0  0  0  0  0  0  0  0  0
    1.0150   -4.2600    1.8830 C   0  0  0  0  0  0  0  0  0  0  0  0
    1.4810   -2.9940    1.5320 C   0  0  0  0  0  0  0  0  0  0  0  0
    0.9870   -1.8500    2.1790 C   0  0  0  0  0  0  0  0  0  0  0  0
    1.5150   -0.5180    1.7900 C   0  0  0  0  0  0  0  0  0  0  0  0
    1.6190    0.4740    2.4850 O   0  0  0  0  0  0  0  0  0  0  0  0
    1.8910   -0.5030    0.4950 O   0  0  0  0  0  0  0  0  0  0  0  0
   -0.9540    0.9950    5.6100 H   0  0  0  0  0  0  0  0  0  0  0  0
   -2.1540    1.1030    4.3270 H   0  0  0  0  0  0  0  0  0  0  0  0
   -2.6300    0.4820    5.9260 H   0  0  0  0  0  0  0  0  0  0  0  0
   -1.1380   -1.4850    5.6020 H   0  0  0  0  0  0  0  0  0  0  0  0
   -2.3680   -1.3780    4.2940 H   0  0  0  0  0  0  0  0  0  0  0  0
   -1.1840   -3.3890    4.3120 H   0  0  0  0  0  0  0  0  0  0  0  0
    0.1230   -6.5550    2.8000 H   0  0  0  0  0  0  0  0  0  0  0  0
   -0.4010   -5.9070    4.3420 H   0  0  0  0  0  0  0  0  0  0  0  0
   -1.2840   -6.6770    1.0310 H   0  0  0  0  0  0  0  0  0  0  0  0
   -4.1120   -6.0240    1.4870 H   0  0  0  0  0  0  0  0  0  0  0  0
   -2.5420   -6.8960   -0.9810 H   0  0  0  0  0  0  0  0  0  0  0  0
   -4.2970   -6.9620   -0.9500 H   0  0  0  0  0  0  0  0  0  0  0  0
   -4.4340   -4.5370   -0.4460 H   0  0  0  0  0  0  0  0  0  0  0  0
   -2.3820   -3.1150   -0.8940 H   0  0  0  0  0  0  0  0  0  0  0  0
   -2.3200   -3.9980    0.6210 H   0  0  0  0  0  0  0  0  0  0  0  0
   -1.3900   -4.5770   -0.7790 H   0  0  0  0  0  0  0  0  0  0  0  0
   -4.5810   -5.4030   -2.7660 H   0  0  0  0  0  0  0  0  0  0  0  0
   -3.8270   -3.8050   -2.7310 H   0  0  0  0  0  0  0  0  0  0  0  0
   -2.8240   -5.2490   -2.9520 H   0  0  0  0  0  0  0  0  0  0  0  0
   -1.9110   -8.9950    0.7630 H   0  0  0  0  0  0  0  0  0  0  0  0
   -2.5720  -11.3320    1.1100 H   0  0  0  0  0  0  0  0  0  0  0  0
   -4.8910  -11.8820    1.7990 H   0  0  0  0  0  0  0  0  0  0  0  0
   -6.5330  -10.0750    2.1460 H   0  0  0  0  0  0  0  0  0  0  0  0
   -6.9320   -7.2470    3.7860 H   0  0  0  0  0  0  0  0  0  0  0  0
   -5.2290   -6.8260    3.6650 H   0  0  0  0  0  0  0  0  0  0  0  0
   -6.7570   -4.8310    3.8770 H   0  0  0  0  0  0  0  0  0  0  0  0
   -5.7180   -4.7760    2.4600 H   0  0  0  0  0  0  0  0  0  0  0  0
   -8.6650   -5.5810    2.5040 H   0  0  0  0  0  0  0  0  0  0  0  0
   -7.9790   -4.1070    1.8180 H   0  0  0  0  0  0  0  0  0  0  0  0
   -8.4350   -5.8010    0.0460 H   0  0  0  0  0  0  0  0  0  0  0  0
   -6.7200   -5.4080    0.1470 H   0  0  0  0  0  0  0  0  0  0  0  0
   -6.9460   -7.8100   -0.0640 H   0  0  0  0  0  0  0  0  0  0  0  0
   -8.1060   -7.8960    1.2650 H   0  0  0  0  0  0  0  0  0  0  0  0
    1.4120   -5.1300    1.3660 H   0  0  0  0  0  0  0  0  0  0  0  0
    2.2340   -2.9080    0.7520 H   0  0  0  0  0  0  0  0  0  0  0  0
    2.2020    0.4140    0.3430 H   0  0  0  0  0  0  0  0  0  0  0  0
  1  2  1  0  0  0  0
  1 34  1  0  0  0  0
  1 35  1  0  0  0  0
  1 36  1  0  0  0  0
  2  3  1  0  0  0  0
  2 37  1  0  0  0  0
  2 38  1  0  0  0  0
  3  4  1  0  0  0  0
  4  5  2  0  0  0  0
  4 30  1  0  0  0  0
  5  6  1  0  0  0  0
  5 39  1  0  0  0  0
  6  7  1  0  0  0  0
  6 28  2  0  0  0  0
  7  8  1  0  0  0  0
  7 40  1  0  0  0  0
  7 41  1  0  0  0  0
  8  9  2  0  0  0  0
  8 10  1  0  0  0  0
 10 11  1  0  0  0  0
 10 42  1  0  0  0  0
 11 12  1  0  0  0  0
 11 16  1  0  0  0  0
 11 43  1  0  0  0  0
 12 13  1  0  0  0  0
 12 44  1  0  0  0  0
 12 45  1  0  0  0  0
 13 14  1  0  0  0  0
 13 15  1  0  0  0  0
 13 46  1  0  0  0  0
 14 47  1  0  0  0  0
 14 48  1  0  0  0  0
 14 49  1  0  0  0  0
 15 50  1  0  0  0  0
 15 51  1  0  0  0  0
 15 52  1  0  0  0  0
 16 17  1  0  0  0  0
 16 21  2  0  0  0  0
 17 18  2  0  0  0  0
 17 53  1  0  0  0  0
 18 19  1  0  0  0  0
 18 54  1  0  0  0  0
 19 20  2  0  0  0  0
 19 55  1  0  0  0  0
 20 21  1  0  0  0  0
 20 56  1  0  0  0  0
 21 22  1  0  0  0  0
 22 23  1  0  0  0  0
 22 27  1  0  0  0  0
 23 24  1  0  0  0  0
 23 57  1  0  0  0  0
 23 58  1  0  0  0  0
 24 25  1  0  0  0  0
 24 59  1  0  0  0  0
 24 60  1  0  0  0  0
 25 26  1  0  0  0  0
 25 61  1  0  0  0  0
 25 62  1  0  0  0  0
 26 27  1  0  0  0  0
 26 63  1  0  0  0  0
 26 64  1  0  0  0  0
 27 65  1  0  0  0  0
 27 66  1  0  0  0  0
 28 29  1  0  0  0  0
 28 67  1  0  0  0  0
 29 30  2  0  0  0  0
 29 68  1  0  0  0  0
 30 31  1  0  0  0  0
 31 32  2  0  0  0  0
 31 33  1  0  0  0  0
 33 69  1  0  0  0  0
M  END
>  <COMPOUND_KEY>
Repaglinide

>  <Binary characterization>
1

>  <Characterization>
Inhibitor

$$$$

  MOE2013           3D
CORINA 3.49 0026  11.04.2013
 32 34  0  0  0  0  0  0  0  0999 V2000
    0.0280    1.2610    0.8810 O   0  0  0  0  0  0  0  0  0  0  0  0
   -0.0280   -0.0450    0.4390 C   0  0  0  0  0  0  0  0  0  0  0  0
   -1.1540   -0.6610    0.0370 C   0  0  0  0  0  0  0  0  0  0  0  0
   -1.2190   -1.9710   -0.4180 O   0  0  0  0  0  0  0  0  0  0  0  0
   -0.0560   -2.6990   -0.4820 C   0  0  0  0  0  0  0  0  0  0  0  0
   -0.1320   -4.0050   -0.9620 C   0  0  0  0  0  0  0  0  0  0  0  0
    1.0280   -4.7760   -1.0520 C   0  0  0  0  0  0  0  0  0  0  0  0
    0.9090   -6.0480   -1.5340 O   0  0  0  0  0  0  0  0  0  0  0  0
    2.2660   -4.2640   -0.6650 C   0  0  0  0  0  0  0  0  0  0  0  0
    2.3350   -2.9600   -0.1840 C   0  0  0  0  0  0  0  0  0  0  0  0
    3.5620   -2.4790    0.1880 O   0  0  0  0  0  0  0  0  0  0  0  0
    1.1760   -2.1820   -0.0940 C   0  0  0  0  0  0  0  0  0  0  0  0
    1.2360   -0.8070    0.3980 C   0  0  0  0  0  0  0  0  0  0  0  0
    2.3020   -0.3100    0.7540 O   0  0  0  0  0  0  0  0  0  0  0  0
   -2.4540    0.0270    0.0360 C   0  0  0  0  0  0  0  0  0  0  0  0
   -2.7830    0.8740   -1.0350 C   0  0  0  0  0  0  0  0  0  0  0  0
   -4.0110    1.5430   -1.0620 C   0  0  0  0  0  0  0  0  0  0  0  0
   -4.9120    1.3630   -0.0160 C   0  0  0  0  0  0  0  0  0  0  0  0
   -6.1220    1.9950   -0.0060 O   0  0  0  0  0  0  0  0  0  0  0  0
   -4.6070    0.5300    1.0560 C   0  0  0  0  0  0  0  0  0  0  0  0
   -3.3780   -0.1330    1.0790 C   0  0  0  0  0  0  0  0  0  0  0  0
   -3.0660   -0.9500    2.1340 O   0  0  0  0  0  0  0  0  0  0  0  0
    0.9650    1.4190    1.1160 H   0  0  0  0  0  0  0  0  0  0  0  0
   -1.0860   -4.4250   -1.2690 H   0  0  0  0  0  0  0  0  0  0  0  0
    1.7890   -6.4610   -1.5610 H   0  0  0  0  0  0  0  0  0  0  0  0
    3.1740   -4.8560   -0.7320 H   0  0  0  0  0  0  0  0  0  0  0  0
    3.4390   -1.5520    0.5020 H   0  0  0  0  0  0  0  0  0  0  0  0
   -2.0830    1.0200   -1.8540 H   0  0  0  0  0  0  0  0  0  0  0  0
   -4.2420    2.1910   -1.9020 H   0  0  0  0  0  0  0  0  0  0  0  0
   -6.1840    2.5580   -0.7950 H   0  0  0  0  0  0  0  0  0  0  0  0
   -5.3310    0.4120    1.8550 H   0  0  0  0  0  0  0  0  0  0  0  0
   -3.7880   -0.9110    2.7840 H   0  0  0  0  0  0  0  0  0  0  0  0
  1  2  1  0  0  0  0
  1 23  1  0  0  0  0
  2  3  2  0  0  0  0
  2 13  1  0  0  0  0
  3  4  1  0  0  0  0
  3 15  1  0  0  0  0
  4  5  1  0  0  0  0
  5  6  1  0  0  0  0
  5 12  2  0  0  0  0
  6  7  2  0  0  0  0
  6 24  1  0  0  0  0
  7  8  1  0  0  0  0
  7  9  1  0  0  0  0
  8 25  1  0  0  0  0
  9 10  2  0  0  0  0
  9 26  1  0  0  0  0
 10 11  1  0  0  0  0
 10 12  1  0  0  0  0
 11 27  1  0  0  0  0
 12 13  1  0  0  0  0
 13 14  2  0  0  0  0
 15 16  1  0  0  0  0
 15 21  2  0  0  0  0
 16 17  2  0  0  0  0
 16 28  1  0  0  0  0
 17 18  1  0  0  0  0
 17 29  1  0  0  0  0
 18 19  1  0  0  0  0
 18 20  2  0  0  0  0
 19 30  1  0  0  0  0
 20 21  1  0  0  0  0
 20 31  1  0  0  0  0
 21 22  1  0  0  0  0
 22 32  1  0  0  0  0
M  END
>  <COMPOUND_KEY>
Morin

>  <Binary characterization>
1

>  <Characterization>
Inhibitor

$$$$

  MOE2013           3D
CORINA 3.49 0026  11.04.2013
 38 39  0  0  1  0  0  0  0  0999 V2000
   -0.2130    1.6120    0.3060 C   0  0  0  0  0  0  0  0  0  0  0  0
   -0.0540    0.1300   -0.0450 C   0  0  0  0  0  0  0  0  0  0  0  0
    0.9240   -0.5240    0.9330 C   0  0  0  0  0  0  0  0  0  0  0  0
   -1.3810   -0.5040    0.0040 N   0  0  3  0  0  0  0  0  0  0  0  0
   -1.3980   -1.8260   -0.6500 C   0  0  0  0  0  0  0  0  0  0  0  0
   -2.8150   -2.4160   -0.5240 C   0  0  2  0  0  0  0  0  0  0  0  0
   -3.1790   -2.3760    0.8640 O   0  0  0  0  0  0  0  0  0  0  0  0
   -2.8700   -3.8600   -1.0350 C   0  0  0  0  0  0  0  0  0  0  0  0
   -4.2410   -4.2530   -1.1810 O   0  0  0  0  0  0  0  0  0  0  0  0
   -4.4900   -5.5070   -1.6780 C   0  0  0  0  0  0  0  0  0  0  0  0
   -3.5060   -6.4660   -1.9730 C   0  0  0  0  0  0  0  0  0  0  0  0
   -3.8470   -7.7240   -2.4780 C   0  0  0  0  0  0  0  0  0  0  0  0
   -5.1770   -8.0770   -2.7080 C   0  0  0  0  0  0  0  0  0  0  0  0
   -6.1530   -7.1220   -2.4110 C   0  0  0  0  0  0  0  0  0  0  0  0
   -7.5240   -7.1920   -2.5310 N   0  0  0  0  0  0  0  0  0  0  0  0
   -8.0970   -6.0190   -2.1220 C   0  0  0  0  0  0  0  0  0  0  0  0
   -7.0840   -5.1740   -1.7280 C   0  0  0  0  0  0  0  0  0  0  0  0
   -5.8440   -5.8570   -1.9040 C   0  0  0  0  0  0  0  0  0  0  0  0
    0.7550    2.1250    0.2660 H   0  0  0  0  0  0  0  0  0  0  0  0
   -0.8810    2.1160   -0.4020 H   0  0  0  0  0  0  0  0  0  0  0  0
   -0.6230    1.7460    1.3130 H   0  0  0  0  0  0  0  0  0  0  0  0
    0.3530    0.0710   -1.0620 H   0  0  0  0  0  0  0  0  0  0  0  0
    1.1480   -1.5580    0.6540 H   0  0  0  0  0  0  0  0  0  0  0  0
    1.8750    0.0190    0.9470 H   0  0  0  0  0  0  0  0  0  0  0  0
    0.5260   -0.5260    1.9540 H   0  0  0  0  0  0  0  0  0  0  0  0
   -2.0490    0.1000   -0.4820 H   0  0  0  0  0  0  0  0  0  0  0  0
   -1.1160   -1.7450   -1.7060 H   0  0  0  0  0  0  0  0  0  0  0  0
   -0.6950   -2.4970   -0.1470 H   0  0  0  0  0  0  0  0  0  0  0  0
   -3.5410   -1.7960   -1.0630 H   0  0  0  0  0  0  0  0  0  0  0  0
   -2.7500   -1.5600    1.2020 H   0  0  0  0  0  0  0  0  0  0  0  0
   -2.3750   -3.9180   -2.0120 H   0  0  0  0  0  0  0  0  0  0  0  0
   -2.3780   -4.5220   -0.3130 H   0  0  0  0  0  0  0  0  0  0  0  0
   -2.4520   -6.2620   -1.8150 H   0  0  0  0  0  0  0  0  0  0  0  0
   -3.0600   -8.4430   -2.6960 H   0  0  0  0  0  0  0  0  0  0  0  0
   -5.4370   -9.0550   -3.1000 H   0  0  0  0  0  0  0  0  0  0  0  0
   -8.0290   -7.9980   -2.8740 H   0  0  0  0  0  0  0  0  0  0  0  0
   -9.1710   -5.8870   -2.1440 H   0  0  0  0  0  0  0  0  0  0  0  0
   -7.2100   -4.1690   -1.3490 H   0  0  0  0  0  0  0  0  0  0  0  0
  1  2  1  0  0  0  0
  1 19  1  0  0  0  0
  1 20  1  0  0  0  0
  1 21  1  0  0  0  0
  2  3  1  0  0  0  0
  2  4  1  0  0  0  0
  2 22  1  0  0  0  0
  3 23  1  0  0  0  0
  3 24  1  0  0  0  0
  3 25  1  0  0  0  0
  4  5  1  0  0  0  0
  4 26  1  0  0  0  0
  5  6  1  0  0  0  0
  5 27  1  0  0  0  0
  5 28  1  0  0  0  0
  6  7  1  0  0  0  0
  6  8  1  0  0  0  0
  6 29  1  0  0  0  0
  7 30  1  0  0  0  0
  8  9  1  0  0  0  0
  8 31  1  0  0  0  0
  8 32  1  0  0  0  0
  9 10  1  0  0  0  0
 10 11  1  0  0  0  0
 10 18  2  0  0  0  0
 11 12  2  0  0  0  0
 11 33  1  0  0  0  0
 12 13  1  0  0  0  0
 12 34  1  0  0  0  0
 13 14  2  0  0  0  0
 13 35  1  0  0  0  0
 14 15  1  0  0  0  0
 14 18  1  0  0  0  0
 15 16  1  0  0  0  0
 15 36  1  0  0  0  0
 16 17  2  0  0  0  0
 16 37  1  0  0  0  0
 17 18  1  0  0  0  0
 17 38  1  0  0  0  0
M  END
>  <COMPOUND_KEY>
Pindolol

>  <Binary characterization>
0

>  <Characterization>
Non-Inhibitor

$$$$

  MOE2013           3D
CORINA 3.49 0026  11.04.2013
 48 50  0  0  1  0  0  0  0  0999 V2000
   -0.6080    1.2930   -2.0170 C   0  0  0  0  0  0  0  0  0  0  0  0
   -0.2210   -0.0820   -2.0460 O   0  0  0  0  0  0  0  0  0  0  0  0
    0.4200   -0.5030   -0.9260 C   0  0  0  0  0  0  0  0  0  0  0  0
    0.6680    0.1630    0.0660 O   0  0  0  0  0  0  0  0  0  0  0  0
    0.7120   -1.9480   -1.0310 C   0  0  0  0  0  0  0  0  0  0  0  0
    1.4530   -2.4720   -2.0330 C   0  0  0  0  0  0  0  0  0  0  0  0
    2.0830   -1.6770   -3.1460 C   0  0  0  0  0  0  0  0  0  0  0  0
    1.7160   -3.8320   -2.0450 N   0  0  3  0  0  0  0  0  0  0  0  0
    1.3200   -4.7230   -1.0610 C   0  0  0  0  0  0  0  0  0  0  0  0
    0.5870   -4.2770   -0.0160 C   0  0  0  0  0  0  0  0  0  0  0  0
    0.1520   -2.8170    0.0920 C   0  0  2  0  0  0  0  0  0  0  0  0
   -1.3640   -2.7070    0.1560 C   0  0  0  0  0  0  0  0  0  0  0  0
   -2.2040   -3.1310   -0.9100 C   0  0  0  0  0  0  0  0  0  0  0  0
   -3.6220   -3.0460   -0.8870 C   0  0  0  0  0  0  0  0  0  0  0  0
   -4.3420   -2.5290    0.2020 C   0  0  0  0  0  0  0  0  0  0  0  0
   -3.5420   -2.1000    1.2740 C   0  0  0  0  0  0  0  0  0  0  0  0
   -3.9170   -1.5670    2.4430 N   0  0  0  0  0  0  0  0  0  0  0  0
   -2.7470   -1.3210    3.1390 O   0  0  0  0  0  0  0  0  0  0  0  0
   -1.6300   -1.6980    2.4160 N   0  0  0  0  0  0  0  0  0  0  0  0
   -2.0860   -2.1850    1.2550 C   0  0  0  0  0  0  0  0  0  0  0  0
    0.1420   -5.2010    1.0500 C   0  0  0  0  0  0  0  0  0  0  0  0
   -0.4200   -6.2660    0.8480 O   0  0  0  0  0  0  0  0  0  0  0  0
    0.4640   -4.6690    2.2550 O   0  0  0  0  0  0  0  0  0  0  0  0
    0.1160   -5.4520    3.4130 C   0  0  0  0  0  0  0  0  0  0  0  0
    1.2050   -6.4860    3.6730 C   0  0  0  0  0  0  0  0  0  0  0  0
   -0.0070   -4.4910    4.5890 C   0  0  0  0  0  0  0  0  0  0  0  0
    1.7960   -6.1410   -1.2370 C   0  0  0  0  0  0  0  0  0  0  0  0
   -1.3140    1.4730   -1.2000 H   0  0  0  0  0  0  0  0  0  0  0  0
    0.2730    1.9360   -1.9170 H   0  0  0  0  0  0  0  0  0  0  0  0
   -1.1030    1.5260   -2.9630 H   0  0  0  0  0  0  0  0  0  0  0  0
    3.1160   -2.0050   -3.3100 H   0  0  0  0  0  0  0  0  0  0  0  0
    1.5260   -1.8260   -4.0770 H   0  0  0  0  0  0  0  0  0  0  0  0
    2.1290   -0.6050   -2.9380 H   0  0  0  0  0  0  0  0  0  0  0  0
    2.2490   -4.2010   -2.8270 H   0  0  0  0  0  0  0  0  0  0  0  0
    0.5780   -2.4240    1.0260 H   0  0  0  0  0  0  0  0  0  0  0  0
   -1.7440   -3.5510   -1.8070 H   0  0  0  0  0  0  0  0  0  0  0  0
   -4.1750   -3.4000   -1.7580 H   0  0  0  0  0  0  0  0  0  0  0  0
   -5.4230   -2.4680    0.2150 H   0  0  0  0  0  0  0  0  0  0  0  0
   -0.8520   -5.9450    3.2630 H   0  0  0  0  0  0  0  0  0  0  0  0
    0.9920   -7.0680    4.5740 H   0  0  0  0  0  0  0  0  0  0  0  0
    1.2950   -7.1790    2.8290 H   0  0  0  0  0  0  0  0  0  0  0  0
    2.1830   -6.0050    3.7870 H   0  0  0  0  0  0  0  0  0  0  0  0
   -0.7890   -3.7500    4.3950 H   0  0  0  0  0  0  0  0  0  0  0  0
   -0.2550   -5.0230    5.5130 H   0  0  0  0  0  0  0  0  0  0  0  0
    0.9240   -3.9340    4.7420 H   0  0  0  0  0  0  0  0  0  0  0  0
    2.8320   -6.1530   -1.5960 H   0  0  0  0  0  0  0  0  0  0  0  0
    1.7880   -6.7180   -0.3080 H   0  0  0  0  0  0  0  0  0  0  0  0
    1.1740   -6.6580   -1.9740 H   0  0  0  0  0  0  0  0  0  0  0  0
  1  2  1  0  0  0  0
  1 28  1  0  0  0  0
  1 29  1  0  0  0  0
  1 30  1  0  0  0  0
  2  3  1  0  0  0  0
  3  4  2  0  0  0  0
  3  5  1  0  0  0  0
  5  6  2  0  0  0  0
  5 11  1  0  0  0  0
  6  7  1  0  0  0  0
  6  8  1  0  0  0  0
  7 31  1  0  0  0  0
  7 32  1  0  0  0  0
  7 33  1  0  0  0  0
  8  9  1  0  0  0  0
  8 34  1  0  0  0  0
  9 10  2  0  0  0  0
  9 27  1  0  0  0  0
 10 11  1  0  0  0  0
 10 21  1  0  0  0  0
 11 12  1  0  0  0  0
 11 35  1  0  0  0  0
 12 13  2  0  0  0  0
 12 20  1  0  0  0  0
 13 14  1  0  0  0  0
 13 36  1  0  0  0  0
 14 15  2  0  0  0  0
 14 37  1  0  0  0  0
 15 16  1  0  0  0  0
 15 38  1  0  0  0  0
 16 17  2  0  0  0  0
 16 20  1  0  0  0  0
 17 18  1  0  0  0  0
 18 19  1  0  0  0  0
 19 20  2  0  0  0  0
 21 22  2  0  0  0  0
 21 23  1  0  0  0  0
 23 24  1  0  0  0  0
 24 25  1  0  0  0  0
 24 26  1  0  0  0  0
 24 39  1  0  0  0  0
 25 40  1  0  0  0  0
 25 41  1  0  0  0  0
 25 42  1  0  0  0  0
 26 43  1  0  0  0  0
 26 44  1  0  0  0  0
 26 45  1  0  0  0  0
 27 46  1  0  0  0  0
 27 47  1  0  0  0  0
 27 48  1  0  0  0  0
M  END
>  <COMPOUND_KEY>
Isradipine

>  <Binary characterization>
0

>  <Characterization>
Non-Inhibitor

$$$$

  MOE2013           3D
CORINA 3.49 0026  11.04.2013
 64 68  0  0  1  0  0  0  0  0999 V2000
    0.0750    1.2230    0.2440 C   0  0  0  0  0  0  0  0  0  0  0  0
   -0.8210    1.5340   -0.9820 C   0  0  2  0  0  0  0  0  0  0  0  0
   -2.1970    0.8850   -0.7780 C   0  0  0  0  0  0  0  0  0  0  0  0
   -2.1280   -0.6530   -0.8670 C   0  0  0  0  0  0  0  0  0  0  0  0
   -1.4250   -1.1720   -2.1510 C   0  0  1  0  0  0  0  0  0  0  0  0
   -0.0490   -0.4700   -2.3590 C   0  0  1  0  0  0  0  0  0  0  0  0
    0.5640   -0.9550   -3.6740 C   0  0  0  0  0  0  0  0  0  0  0  0
    0.8820   -2.4450   -3.5790 C   0  0  0  0  0  0  0  0  0  0  0  0
   -0.2250   -3.2710   -2.9700 C   0  0  0  0  0  0  0  0  0  0  0  0
   -0.1390   -4.6700   -3.0870 C   0  0  0  0  0  0  0  0  0  0  0  0
   -1.1170   -5.4850   -2.5330 C   0  0  0  0  0  0  0  0  0  0  0  0
   -0.9840   -6.8340   -2.6820 O   0  0  0  0  0  0  0  0  0  0  0  0
   -2.1930   -4.9320   -1.8540 C   0  0  0  0  0  0  0  0  0  0  0  0
   -2.2830   -3.5430   -1.7240 C   0  0  0  0  0  0  0  0  0  0  0  0
   -1.2960   -2.6910   -2.2550 C   0  0  0  0  0  0  0  0  0  0  0  0
   -0.2610    1.0450   -2.3320 C   0  0  2  0  0  0  0  0  0  0  0  0
    0.9290    1.9660   -2.5750 C   0  0  0  0  0  0  0  0  0  0  0  0
    0.4830    3.3150   -1.9840 C   0  0  0  0  0  0  0  0  0  0  0  0
   -0.8550    3.0580   -1.2520 C   0  0  2  0  0  0  0  0  0  0  0  0
   -0.9840    3.8020   -0.0470 O   0  0  0  0  0  0  0  0  0  0  0  0
   -1.3730    5.1670   -0.2420 C   0  0  2  0  0  0  0  0  0  0  0  0
   -0.3170    5.8950   -0.8710 O   0  0  0  0  0  0  0  0  0  0  0  0
   -0.6070    7.2730   -1.0920 C   0  0  1  0  0  0  0  0  0  0  0  0
   -0.8380    7.9840    0.2440 C   0  0  1  0  0  0  0  0  0  0  0  0
   -1.2590    9.3430    0.0700 O   0  0  0  0  0  0  0  0  0  0  0  0
   -1.9470    7.2700    1.0130 C   0  0  2  0  0  0  0  0  0  0  0  0
   -2.0720    7.8360    2.3240 O   0  0  0  0  0  0  0  0  0  0  0  0
   -1.6790    5.7740    1.1400 C   0  0  1  0  0  0  0  0  0  0  0  0
   -2.8370    5.1700    1.7350 O   0  0  0  0  0  0  0  0  0  0  0  0
    0.5670    7.9020   -1.8350 C   0  0  0  0  0  0  0  0  0  0  0  0
    1.4750    7.3310   -2.4160 O   0  0  0  0  0  0  0  0  0  0  0  0
    0.4970    9.2580   -1.8480 O   0  0  0  0  0  0  0  0  0  0  0  0
    0.2400    0.1520    0.3870 H   0  0  0  0  0  0  0  0  0  0  0  0
    1.0630    1.6900    0.1700 H   0  0  0  0  0  0  0  0  0  0  0  0
   -0.3870    1.5960    1.1660 H   0  0  0  0  0  0  0  0  0  0  0  0
   -2.6240    1.1790    0.1890 H   0  0  0  0  0  0  0  0  0  0  0  0
   -2.8960    1.2440   -1.5440 H   0  0  0  0  0  0  0  0  0  0  0  0
   -1.6250   -1.0570    0.0190 H   0  0  0  0  0  0  0  0  0  0  0  0
   -3.1600   -1.0220   -0.8260 H   0  0  0  0  0  0  0  0  0  0  0  0
   -2.0740   -0.8850   -2.9940 H   0  0  0  0  0  0  0  0  0  0  0  0
    0.6360   -0.7580   -1.5510 H   0  0  0  0  0  0  0  0  0  0  0  0
   -0.1320   -0.7730   -4.5030 H   0  0  0  0  0  0  0  0  0  0  0  0
    1.4870   -0.4120   -3.9070 H   0  0  0  0  0  0  0  0  0  0  0  0
    1.1130   -2.8180   -4.5840 H   0  0  0  0  0  0  0  0  0  0  0  0
    1.7800   -2.5800   -2.9630 H   0  0  0  0  0  0  0  0  0  0  0  0
    0.6940   -5.1270   -3.6160 H   0  0  0  0  0  0  0  0  0  0  0  0
   -1.7320   -7.2700   -2.2420 H   0  0  0  0  0  0  0  0  0  0  0  0
   -2.9710   -5.5560   -1.4250 H   0  0  0  0  0  0  0  0  0  0  0  0
   -3.1470   -3.1400   -1.2020 H   0  0  0  0  0  0  0  0  0  0  0  0
   -0.9940    1.2780   -3.1220 H   0  0  0  0  0  0  0  0  0  0  0  0
    1.8290    1.6040   -2.0660 H   0  0  0  0  0  0  0  0  0  0  0  0
    1.1650    2.0590   -3.6400 H   0  0  0  0  0  0  0  0  0  0  0  0
    1.2510    3.7110   -1.3100 H   0  0  0  0  0  0  0  0  0  0  0  0
    0.3400    4.0540   -2.7800 H   0  0  0  0  0  0  0  0  0  0  0  0
   -1.6930    3.2900   -1.9230 H   0  0  0  0  0  0  0  0  0  0  0  0
   -2.2740    5.1900   -0.8690 H   0  0  0  0  0  0  0  0  0  0  0  0
   -1.4780    7.3620   -1.7540 H   0  0  0  0  0  0  0  0  0  0  0  0
    0.0790    8.0030    0.8460 H   0  0  0  0  0  0  0  0  0  0  0  0
   -0.6400    9.7440   -0.5820 H   0  0  0  0  0  0  0  0  0  0  0  0
   -2.9160    7.4380    0.5260 H   0  0  0  0  0  0  0  0  0  0  0  0
   -2.0810    8.8040    2.1820 H   0  0  0  0  0  0  0  0  0  0  0  0
   -0.8420    5.5920    1.8260 H   0  0  0  0  0  0  0  0  0  0  0  0
   -3.0200    5.7050    2.5320 H   0  0  0  0  0  0  0  0  0  0  0  0
    1.2720    9.5300   -2.3900 H   0  0  0  0  0  0  0  0  0  0  0  0
  1  2  1  0  0  0  0
  1 33  1  0  0  0  0
  1 34  1  0  0  0  0
  1 35  1  0  0  0  0
  2  3  1  0  0  0  0
  2 16  1  0  0  0  0
  2 19  1  0  0  0  0
  3  4  1  0  0  0  0
  3 36  1  0  0  0  0
  3 37  1  0  0  0  0
  4  5  1  0  0  0  0
  4 38  1  0  0  0  0
  4 39  1  0  0  0  0
  5  6  1  0  0  0  0
  5 15  1  0  0  0  0
  5 40  1  0  0  0  0
  6  7  1  0  0  0  0
  6 16  1  0  0  0  0
  6 41  1  0  0  0  0
  7  8  1  0  0  0  0
  7 42  1  0  0  0  0
  7 43  1  0  0  0  0
  8  9  1  0  0  0  0
  8 44  1  0  0  0  0
  8 45  1  0  0  0  0
  9 10  2  0  0  0  0
  9 15  1  0  0  0  0
 10 11  1  0  0  0  0
 10 46  1  0  0  0  0
 11 12  1  0  0  0  0
 11 13  2  0  0  0  0
 12 47  1  0  0  0  0
 13 14  1  0  0  0  0
 13 48  1  0  0  0  0
 14 15  2  0  0  0  0
 14 49  1  0  0  0  0
 16 17  1  0  0  0  0
 16 50  1  0  0  0  0
 17 18  1  0  0  0  0
 17 51  1  0  0  0  0
 17 52  1  0  0  0  0
 18 19  1  0  0  0  0
 18 53  1  0  0  0  0
 18 54  1  0  0  0  0
 19 20  1  0  0  0  0
 19 55  1  0  0  0  0
 20 21  1  0  0  0  0
 21 22  1  0  0  0  0
 21 28  1  0  0  0  0
 21 56  1  0  0  0  0
 22 23  1  0  0  0  0
 23 24  1  0  0  0  0
 23 30  1  0  0  0  0
 23 57  1  0  0  0  0
 24 25  1  0  0  0  0
 24 26  1  0  0  0  0
 24 58  1  0  0  0  0
 25 59  1  0  0  0  0
 26 27  1  0  0  0  0
 26 28  1  0  0  0  0
 26 60  1  0  0  0  0
 27 61  1  0  0  0  0
 28 29  1  0  0  0  0
 28 62  1  0  0  0  0
 29 63  1  0  0  0  0
 30 31  2  0  0  0  0
 30 32  1  0  0  0  0
 32 64  1  0  0  0  0
M  END
>  <COMPOUND_KEY>
Estradiol-17-beta-glucuronide

>  <Binary characterization>
1

>  <Characterization>
Inhibitor

$$$$

  MOE2013           3D
CORINA 3.49 0026  11.04.2013
 36 39  0  0  0  0  0  0  0  0999 V2000
   -0.3590    1.1240    0.4670 C   0  0  0  0  0  0  0  0  0  0  0  0
   -0.1100   -0.3240    0.2380 C   0  0  0  0  0  0  0  0  0  0  0  0
   -0.0250   -1.2070    1.2170 N   0  0  0  0  0  0  0  0  0  0  0  0
    0.0480   -2.4270    0.6150 C   0  0  0  0  0  0  0  0  0  0  0  0
    0.0280   -2.3010   -0.7530 C   0  0  0  0  0  0  0  0  0  0  0  0
    0.1160   -3.3120   -1.8270 C   0  0  0  0  0  0  0  0  0  0  0  0
   -1.1190   -3.3030   -2.5910 N   0  0  0  0  0  0  0  0  0  0  0  0
   -1.4340   -2.2590   -3.2830 C   0  0  0  0  0  0  0  0  0  0  0  0
   -2.7390   -2.3090   -4.0070 C   0  0  0  0  0  0  0  0  0  0  0  0
   -3.1290   -3.5050   -4.6220 C   0  0  0  0  0  0  0  0  0  0  0  0
   -4.3490   -3.5760   -5.2980 C   0  0  0  0  0  0  0  0  0  0  0  0
   -5.1870   -2.4610   -5.3550 C   0  0  0  0  0  0  0  0  0  0  0  0
   -4.8090   -1.2740   -4.7280 C   0  0  0  0  0  0  0  0  0  0  0  0
   -3.5930   -1.2040   -4.0530 C   0  0  0  0  0  0  0  0  0  0  0  0
   -3.2730   -0.0590   -3.4330 F   0  0  0  0  0  0  0  0  0  0  0  0
   -0.5910   -1.0240   -3.4080 C   0  0  0  0  0  0  0  0  0  0  0  0
   -0.4450   -0.4750   -4.6940 C   0  0  0  0  0  0  0  0  0  0  0  0
    0.2370    0.7260   -4.8700 C   0  0  0  0  0  0  0  0  0  0  0  0
    0.3990    1.3930   -6.4480 Cl  0  0  0  0  0  0  0  0  0  0  0  0
    0.7900    1.3890   -3.7800 C   0  0  0  0  0  0  0  0  0  0  0  0
    0.6730    0.8430   -2.5000 C   0  0  0  0  0  0  0  0  0  0  0  0
   -0.0110   -0.3680   -2.3030 C   0  0  0  0  0  0  0  0  0  0  0  0
   -0.0390   -0.9450   -1.0060 N   0  0  0  0  0  0  0  0  0  0  0  0
    0.5820    1.6810    0.4770 H   0  0  0  0  0  0  0  0  0  0  0  0
   -1.0270    1.5480   -0.2880 H   0  0  0  0  0  0  0  0  0  0  0  0
   -0.8380    1.2700    1.4410 H   0  0  0  0  0  0  0  0  0  0  0  0
    0.1150   -3.3370    1.1960 H   0  0  0  0  0  0  0  0  0  0  0  0
    0.9910   -3.1500   -2.4690 H   0  0  0  0  0  0  0  0  0  0  0  0
    0.2430   -4.3090   -1.3890 H   0  0  0  0  0  0  0  0  0  0  0  0
   -2.4880   -4.3820   -4.5780 H   0  0  0  0  0  0  0  0  0  0  0  0
   -4.6490   -4.5050   -5.7770 H   0  0  0  0  0  0  0  0  0  0  0  0
   -6.1370   -2.5210   -5.8800 H   0  0  0  0  0  0  0  0  0  0  0  0
   -5.4610   -0.4050   -4.7540 H   0  0  0  0  0  0  0  0  0  0  0  0
   -0.8670   -0.9760   -5.5630 H   0  0  0  0  0  0  0  0  0  0  0  0
    1.3340    2.3210   -3.9190 H   0  0  0  0  0  0  0  0  0  0  0  0
    1.1810    1.3550   -1.6890 H   0  0  0  0  0  0  0  0  0  0  0  0
  1  2  1  0  0  0  0
  1 24  1  0  0  0  0
  1 25  1  0  0  0  0
  1 26  1  0  0  0  0
  2  3  2  0  0  0  0
  2 23  1  0  0  0  0
  3  4  1  0  0  0  0
  4  5  2  0  0  0  0
  4 27  1  0  0  0  0
  5  6  1  0  0  0  0
  5 23  1  0  0  0  0
  6  7  1  0  0  0  0
  6 28  1  0  0  0  0
  6 29  1  0  0  0  0
  7  8  2  0  0  0  0
  8  9  1  0  0  0  0
  8 16  1  0  0  0  0
  9 10  1  0  0  0  0
  9 14  2  0  0  0  0
 10 11  2  0  0  0  0
 10 30  1  0  0  0  0
 11 12  1  0  0  0  0
 11 31  1  0  0  0  0
 12 13  2  0  0  0  0
 12 32  1  0  0  0  0
 13 14  1  0  0  0  0
 13 33  1  0  0  0  0
 14 15  1  0  0  0  0
 16 17  1  0  0  0  0
 16 22  2  0  0  0  0
 17 18  2  0  0  0  0
 17 34  1  0  0  0  0
 18 19  1  0  0  0  0
 18 20  1  0  0  0  0
 20 21  2  0  0  0  0
 20 35  1  0  0  0  0
 21 22  1  0  0  0  0
 21 36  1  0  0  0  0
 22 23  1  0  0  0  0
M  END
>  <COMPOUND_KEY>
Midazolam

>  <Binary characterization>
0

>  <Characterization>
Non-Inhibitor

$$$$

  MOE2013           3D
CORINA 3.49 0026  11.04.2013
 48 51  0  0  1  0  0  0  0  0999 V2000
   -7.5370   -6.1750    1.3170 C   0  0  0  0  0  0  0  0  0  0  0  0
   -6.2040   -5.7180    1.1220 O   0  0  0  0  0  0  0  0  0  0  0  0
   -5.3510   -6.5590    0.4620 C   0  0  0  0  0  0  0  0  0  0  0  0
   -5.6580   -7.8260   -0.0140 C   0  0  0  0  0  0  0  0  0  0  0  0
   -4.6780   -8.5740   -0.6720 C   0  0  0  0  0  0  0  0  0  0  0  0
   -3.3920   -8.0910   -0.8770 C   0  0  0  0  0  0  0  0  0  0  0  0
   -2.5250   -8.8910   -1.5170 N   0  0  0  0  0  0  0  0  0  0  0  0
   -1.2750   -8.4350   -1.7200 C   0  0  0  0  0  0  0  0  0  0  0  0
   -0.8380   -7.1890   -1.3190 C   0  0  0  0  0  0  0  0  0  0  0  0
   -1.7330   -6.3340   -0.6610 C   0  0  0  0  0  0  0  0  0  0  0  0
   -1.2480   -4.9540   -0.2230 C   0  0  2  0  0  0  0  0  0  0  0  0
   -0.3200   -4.4450   -1.1890 O   0  0  0  0  0  0  0  0  0  0  0  0
   -0.6360   -4.9720    1.2140 C   0  0  1  0  0  0  0  0  0  0  0  0
    0.7950   -5.5670    1.2820 C   0  0  0  0  0  0  0  0  0  0  0  0
    1.6790   -4.6920    2.1930 C   0  0  1  0  0  0  0  0  0  0  0  0
    1.7770   -3.3180    1.5070 C   0  0  0  0  0  0  0  0  0  0  0  0
    0.3680   -2.7360    1.3240 C   0  0  0  0  0  0  0  0  0  0  0  0
   -0.6750   -3.6280    1.8800 N   0  0  3  0  0  0  0  0  0  0  0  0
   -0.3810   -3.8060    3.3270 C   0  0  0  0  0  0  0  0  0  0  0  0
    0.9550   -4.5580    3.5560 C   0  0  2  0  0  0  0  0  0  0  0  0
    1.8100   -3.8830    4.6020 C   0  0  0  0  0  0  0  0  0  0  0  0
    2.2350   -4.4860    5.7200 C   0  0  0  0  0  0  0  0  0  0  0  0
   -3.0570   -6.7970   -0.4110 C   0  0  0  0  0  0  0  0  0  0  0  0
   -4.0590   -6.0560    0.2660 C   0  0  0  0  0  0  0  0  0  0  0  0
   -8.0860   -5.3890    1.8430 H   0  0  0  0  0  0  0  0  0  0  0  0
   -8.0390   -6.3480    0.3590 H   0  0  0  0  0  0  0  0  0  0  0  0
   -7.5590   -7.0730    1.9430 H   0  0  0  0  0  0  0  0  0  0  0  0
   -6.6420   -8.2670    0.1080 H   0  0  0  0  0  0  0  0  0  0  0  0
   -4.9300   -9.5680   -1.0370 H   0  0  0  0  0  0  0  0  0  0  0  0
   -0.6100   -9.1220   -2.2340 H   0  0  0  0  0  0  0  0  0  0  0  0
    0.1860   -6.8910   -1.5230 H   0  0  0  0  0  0  0  0  0  0  0  0
   -2.0910   -4.2550   -0.2470 H   0  0  0  0  0  0  0  0  0  0  0  0
   -0.7850   -4.4330   -2.0440 H   0  0  0  0  0  0  0  0  0  0  0  0
   -1.2940   -5.6180    1.8140 H   0  0  0  0  0  0  0  0  0  0  0  0
    0.7450   -6.5870    1.6830 H   0  0  0  0  0  0  0  0  0  0  0  0
    1.2640   -5.6380    0.2950 H   0  0  0  0  0  0  0  0  0  0  0  0
    2.6720   -5.1410    2.3060 H   0  0  0  0  0  0  0  0  0  0  0  0
    2.3970   -2.6330    2.0940 H   0  0  0  0  0  0  0  0  0  0  0  0
    2.2620   -3.4240    0.5290 H   0  0  0  0  0  0  0  0  0  0  0  0
    0.3100   -1.7580    1.8200 H   0  0  0  0  0  0  0  0  0  0  0  0
    0.1750   -2.5190    0.2690 H   0  0  0  0  0  0  0  0  0  0  0  0
   -0.3910   -2.8260    3.8230 H   0  0  0  0  0  0  0  0  0  0  0  0
   -1.2000   -4.3690    3.7940 H   0  0  0  0  0  0  0  0  0  0  0  0
    0.7140   -5.5730    3.9040 H   0  0  0  0  0  0  0  0  0  0  0  0
    2.0880   -2.8440    4.4370 H   0  0  0  0  0  0  0  0  0  0  0  0
    1.9890   -5.5190    5.9430 H   0  0  0  0  0  0  0  0  0  0  0  0
    2.8460   -3.9500    6.4400 H   0  0  0  0  0  0  0  0  0  0  0  0
   -3.8490   -5.0650    0.6600 H   0  0  0  0  0  0  0  0  0  0  0  0
  1  2  1  0  0  0  0
  1 25  1  0  0  0  0
  1 26  1  0  0  0  0
  1 27  1  0  0  0  0
  2  3  1  0  0  0  0
  3  4  2  0  0  0  0
  3 24  1  0  0  0  0
  4  5  1  0  0  0  0
  4 28  1  0  0  0  0
  5  6  2  0  0  0  0
  5 29  1  0  0  0  0
  6  7  1  0  0  0  0
  6 23  1  0  0  0  0
  7  8  2  0  0  0  0
  8  9  1  0  0  0  0
  8 30  1  0  0  0  0
  9 10  2  0  0  0  0
  9 31  1  0  0  0  0
 10 11  1  0  0  0  0
 10 23  1  0  0  0  0
 11 12  1  0  0  0  0
 11 13  1  0  0  0  0
 11 32  1  0  0  0  0
 12 33  1  0  0  0  0
 13 14  1  0  0  0  0
 13 18  1  0  0  0  0
 13 34  1  0  0  0  0
 14 15  1  0  0  0  0
 14 35  1  0  0  0  0
 14 36  1  0  0  0  0
 15 16  1  0  0  0  0
 15 20  1  0  0  0  0
 15 37  1  0  0  0  0
 16 17  1  0  0  0  0
 16 38  1  0  0  0  0
 16 39  1  0  0  0  0
 17 18  1  0  0  0  0
 17 40  1  0  0  0  0
 17 41  1  0  0  0  0
 18 19  1  0  0  0  0
 19 20  1  0  0  0  0
 19 42  1  0  0  0  0
 19 43  1  0  0  0  0
 20 21  1  0  0  0  0
 20 44  1  0  0  0  0
 21 22  2  3  0  0  0
 21 45  1  0  0  0  0
 22 46  1  0  0  0  0
 22 47  1  0  0  0  0
 23 24  2  0  0  0  0
 24 48  1  0  0  0  0
M  END
>  <COMPOUND_KEY>
Quinidine

>  <Binary characterization>
0

>  <Characterization>
Non-Inhibitor

$$$$

  MOE2013           3D
CORINA 3.49 0026  11.04.2013
 81 87  0  0  1  0  0  0  0  0999 V2000
    0.3960    1.2050   -0.0570 C   0  0  0  0  0  0  0  0  0  0  0  0
    0.2740   -0.3100   -0.1440 C   0  0  0  0  0  0  0  0  0  0  0  0
   -1.1630   -0.7690   -0.0870 C   0  0  0  0  0  0  0  0  0  0  0  0
   -1.8630   -0.9830   -1.2630 C   0  0  0  0  0  0  0  0  0  0  0  0
   -1.4430   -0.8410   -2.6960 C   0  0  0  0  0  0  0  0  0  0  0  0
   -2.6650   -1.2010   -3.4250 N   0  0  0  0  0  0  0  0  0  0  0  0
   -2.7880   -1.2150   -4.7940 C   0  0  0  0  0  0  0  0  0  0  0  0
   -1.8890   -0.9150   -5.5720 O   0  0  0  0  0  0  0  0  0  0  0  0
   -4.1420   -1.6260   -5.2960 C   0  0  0  0  0  0  0  0  0  0  0  0
   -5.1290   -1.9380   -4.4340 C   0  0  0  0  0  0  0  0  0  0  0  0
   -4.8950   -1.8810   -3.0010 C   0  0  0  0  0  0  0  0  0  0  0  0
   -3.6880   -1.5250   -2.5570 C   0  0  0  0  0  0  0  0  0  0  0  0
   -3.1900   -1.3890   -1.1970 C   0  0  0  0  0  0  0  0  0  0  0  0
   -3.8980   -1.6020   -0.0850 N   0  0  0  0  0  0  0  0  0  0  0  0
   -3.2450   -1.3830    1.0640 C   0  0  0  0  0  0  0  0  0  0  0  0
   -3.9550   -1.5730    2.2420 C   0  0  0  0  0  0  0  0  0  0  0  0
   -3.3820   -1.3420    3.4920 C   0  0  0  0  0  0  0  0  0  0  0  0
   -2.0700   -0.9050    3.5540 C   0  0  0  0  0  0  0  0  0  0  0  0
   -1.5020   -0.6780    4.8100 O   0  0  0  0  0  0  0  0  0  0  0  0
   -1.1820    0.6550    5.0650 C   0  0  0  0  0  0  0  0  0  0  0  0
   -1.4340    1.5820    4.2990 O   0  0  0  0  0  0  0  0  0  0  0  0
   -0.5360    0.8220    6.2860 N   0  0  0  0  0  0  0  0  0  0  0  0
   -0.0980    2.1490    6.7010 C   0  0  0  0  0  0  0  0  0  0  0  0
   -0.6390    2.4970    8.0870 C   0  0  0  0  0  0  0  0  0  0  0  0
   -0.2720    1.4010    9.1090 C   0  0  0  0  0  0  0  0  0  0  0  0
   -0.7760    0.0320    8.6090 C   0  0  0  0  0  0  0  0  0  0  0  0
   -0.2340   -0.2690    7.2110 C   0  0  0  0  0  0  0  0  0  0  0  0
   -0.7000    1.7850   10.4720 N   0  0  0  0  0  0  0  0  0  0  0  0
    0.0200    1.0270   11.5080 C   0  0  0  0  0  0  0  0  0  0  0  0
   -0.2710    1.5840   12.9030 C   0  0  0  0  0  0  0  0  0  0  0  0
   -1.7670    1.6090   13.1900 C   0  0  0  0  0  0  0  0  0  0  0  0
   -2.5100    2.3220   12.0680 C   0  0  0  0  0  0  0  0  0  0  0  0
   -2.1510    1.7350   10.7000 C   0  0  0  0  0  0  0  0  0  0  0  0
   -1.3080   -0.7430    2.3980 C   0  0  0  0  0  0  0  0  0  0  0  0
   -1.8780   -0.9610    1.1280 C   0  0  0  0  0  0  0  0  0  0  0  0
   -6.4950   -2.3040   -4.9540 C   0  0  1  0  0  0  0  0  0  0  0  0
   -7.0960   -3.2620   -4.0720 O   0  0  0  0  0  0  0  0  0  0  0  0
   -7.4020   -1.0590   -5.0400 C   0  0  0  0  0  0  0  0  0  0  0  0
   -8.8440   -1.3540   -5.4450 C   0  0  0  0  0  0  0  0  0  0  0  0
   -6.3670   -2.9740   -6.3300 C   0  0  0  0  0  0  0  0  0  0  0  0
   -7.1200   -3.8980   -6.6440 O   0  0  0  0  0  0  0  0  0  0  0  0
   -5.4460   -2.4920   -7.1920 O   0  0  0  0  0  0  0  0  0  0  0  0
   -4.3380   -1.6640   -6.7720 C   0  0  0  0  0  0  0  0  0  0  0  0
    1.4480    1.5030   -0.1130 H   0  0  0  0  0  0  0  0  0  0  0  0
   -0.1380    1.6930   -0.8790 H   0  0  0  0  0  0  0  0  0  0  0  0
   -0.0140    1.5890    0.8830 H   0  0  0  0  0  0  0  0  0  0  0  0
    0.7400   -0.6530   -1.0760 H   0  0  0  0  0  0  0  0  0  0  0  0
    0.8600   -0.7860    0.6500 H   0  0  0  0  0  0  0  0  0  0  0  0
   -1.1640    0.1850   -2.9530 H   0  0  0  0  0  0  0  0  0  0  0  0
   -0.6470   -1.5390   -2.9730 H   0  0  0  0  0  0  0  0  0  0  0  0
   -5.6970   -2.1320   -2.3130 H   0  0  0  0  0  0  0  0  0  0  0  0
   -4.9910   -1.9020    2.1860 H   0  0  0  0  0  0  0  0  0  0  0  0
   -3.9640   -1.4910    4.3970 H   0  0  0  0  0  0  0  0  0  0  0  0
    0.9990    2.1420    6.7100 H   0  0  0  0  0  0  0  0  0  0  0  0
   -0.4120    2.9120    5.9820 H   0  0  0  0  0  0  0  0  0  0  0  0
   -0.2300    3.4650    8.4020 H   0  0  0  0  0  0  0  0  0  0  0  0
   -1.7270    2.6100    8.0140 H   0  0  0  0  0  0  0  0  0  0  0  0
    0.8280    1.3640    9.1160 H   0  0  0  0  0  0  0  0  0  0  0  0
   -0.4700   -0.7690    9.2890 H   0  0  0  0  0  0  0  0  0  0  0  0
   -1.8720    0.0240    8.5630 H   0  0  0  0  0  0  0  0  0  0  0  0
   -0.6430   -1.2200    6.8600 H   0  0  0  0  0  0  0  0  0  0  0  0
    0.8570   -0.3760    7.2410 H   0  0  0  0  0  0  0  0  0  0  0  0
   -0.2480   -0.0360   11.4760 H   0  0  0  0  0  0  0  0  0  0  0  0
    1.1020    1.0950   11.3410 H   0  0  0  0  0  0  0  0  0  0  0  0
    0.2400    0.9760   13.6580 H   0  0  0  0  0  0  0  0  0  0  0  0
    0.1340    2.6010   12.9830 H   0  0  0  0  0  0  0  0  0  0  0  0
   -2.1400    0.5810   13.2820 H   0  0  0  0  0  0  0  0  0  0  0  0
   -1.9590    2.1080   14.1460 H   0  0  0  0  0  0  0  0  0  0  0  0
   -3.5910    2.2420   12.2320 H   0  0  0  0  0  0  0  0  0  0  0  0
   -2.2630    3.3910   12.0850 H   0  0  0  0  0  0  0  0  0  0  0  0
   -2.6860    2.3180    9.9440 H   0  0  0  0  0  0  0  0  0  0  0  0
   -2.5260    0.7060   10.6450 H   0  0  0  0  0  0  0  0  0  0  0  0
   -0.2770   -0.4180    2.5020 H   0  0  0  0  0  0  0  0  0  0  0  0
   -7.6620   -3.8360   -4.6270 H   0  0  0  0  0  0  0  0  0  0  0  0
   -7.4380   -0.5660   -4.0600 H   0  0  0  0  0  0  0  0  0  0  0  0
   -6.9850   -0.3320   -5.7490 H   0  0  0  0  0  0  0  0  0  0  0  0
   -9.3250   -2.0410   -4.7420 H   0  0  0  0  0  0  0  0  0  0  0  0
   -9.4250   -0.4260   -5.4540 H   0  0  0  0  0  0  0  0  0  0  0  0
   -8.8980   -1.7870   -6.4480 H   0  0  0  0  0  0  0  0  0  0  0  0
   -4.5020   -0.6570   -7.1680 H   0  0  0  0  0  0  0  0  0  0  0  0
   -3.4540   -2.0810   -7.2670 H   0  0  0  0  0  0  0  0  0  0  0  0
  1  2  1  0  0  0  0
  1 44  1  0  0  0  0
  1 45  1  0  0  0  0
  1 46  1  0  0  0  0
  2  3  1  0  0  0  0
  2 47  1  0  0  0  0
  2 48  1  0  0  0  0
  3  4  2  0  0  0  0
  3 35  1  0  0  0  0
  4  5  1  0  0  0  0
  4 13  1  0  0  0  0
  5  6  1  0  0  0  0
  5 49  1  0  0  0  0
  5 50  1  0  0  0  0
  6  7  1  0  0  0  0
  6 12  1  0  0  0  0
  7  8  2  0  0  0  0
  7  9  1  0  0  0  0
  9 10  2  0  0  0  0
  9 43  1  0  0  0  0
 10 11  1  0  0  0  0
 10 36  1  0  0  0  0
 11 12  2  0  0  0  0
 11 51  1  0  0  0  0
 12 13  1  0  0  0  0
 13 14  2  0  0  0  0
 14 15  1  0  0  0  0
 15 16  2  0  0  0  0
 15 35  1  0  0  0  0
 16 17  1  0  0  0  0
 16 52  1  0  0  0  0
 17 18  2  0  0  0  0
 17 53  1  0  0  0  0
 18 19  1  0  0  0  0
 18 34  1  0  0  0  0
 19 20  1  0  0  0  0
 20 21  2  0  0  0  0
 20 22  1  0  0  0  0
 22 23  1  0  0  0  0
 22 27  1  0  0  0  0
 23 24  1  0  0  0  0
 23 54  1  0  0  0  0
 23 55  1  0  0  0  0
 24 25  1  0  0  0  0
 24 56  1  0  0  0  0
 24 57  1  0  0  0  0
 25 26  1  0  0  0  0
 25 28  1  0  0  0  0
 25 58  1  0  0  0  0
 26 27  1  0  0  0  0
 26 59  1  0  0  0  0
 26 60  1  0  0  0  0
 27 61  1  0  0  0  0
 27 62  1  0  0  0  0
 28 29  1  0  0  0  0
 28 33  1  0  0  0  0
 29 30  1  0  0  0  0
 29 63  1  0  0  0  0
 29 64  1  0  0  0  0
 30 31  1  0  0  0  0
 30 65  1  0  0  0  0
 30 66  1  0  0  0  0
 31 32  1  0  0  0  0
 31 67  1  0  0  0  0
 31 68  1  0  0  0  0
 32 33  1  0  0  0  0
 32 69  1  0  0  0  0
 32 70  1  0  0  0  0
 33 71  1  0  0  0  0
 33 72  1  0  0  0  0
 34 35  2  0  0  0  0
 34 73  1  0  0  0  0
 36 37  1  0  0  0  0
 36 38  1  0  0  0  0
 36 40  1  0  0  0  0
 37 74  1  0  0  0  0
 38 39  1  0  0  0  0
 38 75  1  0  0  0  0
 38 76  1  0  0  0  0
 39 77  1  0  0  0  0
 39 78  1  0  0  0  0
 39 79  1  0  0  0  0
 40 41  2  0  0  0  0
 40 42  1  0  0  0  0
 42 43  1  0  0  0  0
 43 80  1  0  0  0  0
 43 81  1  0  0  0  0
M  END
>  <COMPOUND_KEY>
Irinotecan

>  <Binary characterization>
0

>  <Characterization>
Non-Inhibitor

$$$$

  MOE2013           3D
CORINA 3.49 0026  11.04.2013
 57 59  0  0  0  0  0  0  0  0999 V2000
   -1.0120    0.1130    0.4360 C   0  0  0  0  0  0  0  0  0  0  0  0
    0.3480    0.7340    0.1390 C   0  0  0  0  0  0  0  0  0  0  0  0
    1.0900    0.0140   -0.9830 C   0  0  0  0  0  0  0  0  0  0  0  0
    2.1720   -0.7950   -0.8100 C   0  0  0  0  0  0  0  0  0  0  0  0
    2.6580   -1.0820    0.5640 C   0  0  0  0  0  0  0  0  0  0  0  0
    1.9880   -1.9990    1.3840 C   0  0  0  0  0  0  0  0  0  0  0  0
    2.4630   -2.2720    2.6680 C   0  0  0  0  0  0  0  0  0  0  0  0
    3.6120   -1.6360    3.1370 C   0  0  0  0  0  0  0  0  0  0  0  0
    4.2890   -0.7270    2.3230 C   0  0  0  0  0  0  0  0  0  0  0  0
    3.8160   -0.4520    1.0390 C   0  0  0  0  0  0  0  0  0  0  0  0
    2.8870   -1.3960   -1.9700 C   0  0  0  0  0  0  0  0  0  0  0  0
    3.6610   -0.6080   -2.8300 C   0  0  0  0  0  0  0  0  0  0  0  0
    4.3530   -1.1960   -3.8920 C   0  0  0  0  0  0  0  0  0  0  0  0
    4.2940   -2.5760   -4.1060 C   0  0  0  0  0  0  0  0  0  0  0  0
    5.0250   -3.0220   -5.1730 O   0  0  0  0  0  0  0  0  0  0  0  0
    5.0360   -4.4300   -5.4160 C   0  0  0  0  0  0  0  0  0  0  0  0
    5.9010   -4.7310   -6.6540 C   0  0  0  0  0  0  0  0  0  0  0  0
    7.3410   -4.4370   -6.5010 N   0  0  0  0  0  0  0  0  0  0  0  0
    7.9870   -5.3210   -5.5300 C   0  0  0  0  0  0  0  0  0  0  0  0
    8.0150   -4.5480   -7.7970 C   0  0  0  0  0  0  0  0  0  0  0  0
    3.5270   -3.3660   -3.2480 C   0  0  0  0  0  0  0  0  0  0  0  0
    2.8310   -2.7790   -2.1850 C   0  0  0  0  0  0  0  0  0  0  0  0
    0.5400    0.3150   -2.3300 C   0  0  0  0  0  0  0  0  0  0  0  0
   -0.1190   -0.6770   -3.0690 C   0  0  0  0  0  0  0  0  0  0  0  0
   -0.6400   -0.3900   -4.3320 C   0  0  0  0  0  0  0  0  0  0  0  0
   -0.5120    0.8910   -4.8660 C   0  0  0  0  0  0  0  0  0  0  0  0
    0.1400    1.8860   -4.1390 C   0  0  0  0  0  0  0  0  0  0  0  0
    0.6640    1.6010   -2.8760 C   0  0  0  0  0  0  0  0  0  0  0  0
   -1.6880    0.1990   -0.4210 H   0  0  0  0  0  0  0  0  0  0  0  0
   -0.9210   -0.9460    0.6950 H   0  0  0  0  0  0  0  0  0  0  0  0
   -1.4820    0.6280    1.2810 H   0  0  0  0  0  0  0  0  0  0  0  0
    0.2100    1.7920   -0.1160 H   0  0  0  0  0  0  0  0  0  0  0  0
    0.9320    0.7490    1.0650 H   0  0  0  0  0  0  0  0  0  0  0  0
    1.0940   -2.5050    1.0290 H   0  0  0  0  0  0  0  0  0  0  0  0
    1.9380   -2.9810    3.3010 H   0  0  0  0  0  0  0  0  0  0  0  0
    3.9820   -1.8500    4.1360 H   0  0  0  0  0  0  0  0  0  0  0  0
    5.1860   -0.2350    2.6880 H   0  0  0  0  0  0  0  0  0  0  0  0
    4.3550    0.2550    0.4120 H   0  0  0  0  0  0  0  0  0  0  0  0
    3.7320    0.4660   -2.6790 H   0  0  0  0  0  0  0  0  0  0  0  0
    4.9490   -0.5750   -4.5560 H   0  0  0  0  0  0  0  0  0  0  0  0
    5.4050   -4.9740   -4.5400 H   0  0  0  0  0  0  0  0  0  0  0  0
    4.0140   -4.7640   -5.6360 H   0  0  0  0  0  0  0  0  0  0  0  0
    5.7590   -5.7800   -6.9410 H   0  0  0  0  0  0  0  0  0  0  0  0
    5.5100   -4.1120   -7.4730 H   0  0  0  0  0  0  0  0  0  0  0  0
    7.8690   -6.3790   -5.7910 H   0  0  0  0  0  0  0  0  0  0  0  0
    9.0590   -5.1030   -5.4650 H   0  0  0  0  0  0  0  0  0  0  0  0
    7.5890   -5.1630   -4.5220 H   0  0  0  0  0  0  0  0  0  0  0  0
    7.5840   -3.8460   -8.5180 H   0  0  0  0  0  0  0  0  0  0  0  0
    9.0750   -4.2860   -7.7050 H   0  0  0  0  0  0  0  0  0  0  0  0
    7.9450   -5.5600   -8.2140 H   0  0  0  0  0  0  0  0  0  0  0  0
    3.4500   -4.4410   -3.3740 H   0  0  0  0  0  0  0  0  0  0  0  0
    2.2440   -3.4130   -1.5240 H   0  0  0  0  0  0  0  0  0  0  0  0
   -0.2280   -1.6810   -2.6660 H   0  0  0  0  0  0  0  0  0  0  0  0
   -1.1400   -1.1690   -4.9000 H   0  0  0  0  0  0  0  0  0  0  0  0
   -0.9180    1.1140   -5.8480 H   0  0  0  0  0  0  0  0  0  0  0  0
    0.2410    2.8850   -4.5540 H   0  0  0  0  0  0  0  0  0  0  0  0
    1.1750    2.3870   -2.3250 H   0  0  0  0  0  0  0  0  0  0  0  0
  1  2  1  0  0  0  0
  1 29  1  0  0  0  0
  1 30  1  0  0  0  0
  1 31  1  0  0  0  0
  2  3  1  0  0  0  0
  2 32  1  0  0  0  0
  2 33  1  0  0  0  0
  3  4  2  0  0  0  0
  3 23  1  0  0  0  0
  4  5  1  0  0  0  0
  4 11  1  0  0  0  0
  5  6  1  0  0  0  0
  5 10  2  0  0  0  0
  6  7  2  0  0  0  0
  6 34  1  0  0  0  0
  7  8  1  0  0  0  0
  7 35  1  0  0  0  0
  8  9  2  0  0  0  0
  8 36  1  0  0  0  0
  9 10  1  0  0  0  0
  9 37  1  0  0  0  0
 10 38  1  0  0  0  0
 11 12  1  0  0  0  0
 11 22  2  0  0  0  0
 12 13  2  0  0  0  0
 12 39  1  0  0  0  0
 13 14  1  0  0  0  0
 13 40  1  0  0  0  0
 14 15  1  0  0  0  0
 14 21  2  0  0  0  0
 15 16  1  0  0  0  0
 16 17  1  0  0  0  0
 16 41  1  0  0  0  0
 16 42  1  0  0  0  0
 17 18  1  0  0  0  0
 17 43  1  0  0  0  0
 17 44  1  0  0  0  0
 18 19  1  0  0  0  0
 18 20  1  0  0  0  0
 19 45  1  0  0  0  0
 19 46  1  0  0  0  0
 19 47  1  0  0  0  0
 20 48  1  0  0  0  0
 20 49  1  0  0  0  0
 20 50  1  0  0  0  0
 21 22  1  0  0  0  0
 21 51  1  0  0  0  0
 22 52  1  0  0  0  0
 23 24  1  0  0  0  0
 23 28  2  0  0  0  0
 24 25  2  0  0  0  0
 24 53  1  0  0  0  0
 25 26  1  0  0  0  0
 25 54  1  0  0  0  0
 26 27  2  0  0  0  0
 26 55  1  0  0  0  0
 27 28  1  0  0  0  0
 27 56  1  0  0  0  0
 28 57  1  0  0  0  0
M  END
>  <COMPOUND_KEY>
Tamoxifen

>  <Binary characterization>
0

>  <Characterization>
Non-Inhibitor

$$$$

  MOE2013           3D
CORINA 3.49 0026  11.04.2013
 27 28  0  0  0  0  0  0  0  0999 V2000
    0.0770    1.3040   -0.0200 N   0  0  0  0  0  0  0  0  0  0  0  0
    0.1300   -0.0500   -0.0060 C   0  0  0  0  0  0  0  0  0  0  0  0
    1.2820   -0.6690   -0.0550 N   0  0  0  0  0  0  0  0  0  0  0  0
    1.1670   -2.0170   -0.0330 C   0  0  0  0  0  0  0  0  0  0  0  0
    0.0240   -2.7780    0.0300 C   0  0  0  0  0  0  0  0  0  0  0  0
    0.3080   -4.1180    0.0330 N   0  0  0  0  0  0  0  0  0  0  0  0
    1.6250   -4.1700   -0.0250 C   0  0  0  0  0  0  0  0  0  0  0  0
    2.1910   -2.9210   -0.0650 N   0  0  0  0  0  0  0  0  0  0  0  0
    3.5980   -2.5790   -0.1240 C   0  0  0  0  0  0  0  0  0  0  0  0
    4.3860   -3.7690   -0.1190 O   0  0  0  0  0  0  0  0  0  0  0  0
    5.7830   -3.4610   -0.0560 C   0  0  0  0  0  0  0  0  0  0  0  0
    6.5520   -4.7740   -0.0370 C   0  0  0  0  0  0  0  0  0  0  0  0
    6.3240   -5.4840   -1.2520 O   0  0  0  0  0  0  0  0  0  0  0  0
   -1.2450   -2.0940    0.0850 C   0  0  0  0  0  0  0  0  0  0  0  0
   -2.3430   -2.6370    0.1460 O   0  0  0  0  0  0  0  0  0  0  0  0
   -1.0930   -0.7100    0.0630 N   0  0  0  0  0  0  0  0  0  0  0  0
    0.9500    1.8150   -0.0710 H   0  0  0  0  0  0  0  0  0  0  0  0
   -0.7810    1.8350    0.0180 H   0  0  0  0  0  0  0  0  0  0  0  0
    2.2150   -5.0770   -0.0370 H   0  0  0  0  0  0  0  0  0  0  0  0
    3.7660   -2.0180   -1.0500 H   0  0  0  0  0  0  0  0  0  0  0  0
    3.8230   -1.9660    0.7560 H   0  0  0  0  0  0  0  0  0  0  0  0
    6.0570   -2.8740   -0.9400 H   0  0  0  0  0  0  0  0  0  0  0  0
    5.9960   -2.8890    0.8530 H   0  0  0  0  0  0  0  0  0  0  0  0
    7.6270   -4.5960    0.0590 H   0  0  0  0  0  0  0  0  0  0  0  0
    6.2210   -5.4130    0.7870 H   0  0  0  0  0  0  0  0  0  0  0  0
    5.3560   -5.4820   -1.3780 H   0  0  0  0  0  0  0  0  0  0  0  0
   -1.9470   -0.1760    0.1000 H   0  0  0  0  0  0  0  0  0  0  0  0
  1  2  1  0  0  0  0
  1 17  1  0  0  0  0
  1 18  1  0  0  0  0
  2  3  2  0  0  0  0
  2 16  1  0  0  0  0
  3  4  1  0  0  0  0
  4  5  2  0  0  0  0
  4  8  1  0  0  0  0
  5  6  1  0  0  0  0
  5 14  1  0  0  0  0
  6  7  2  0  0  0  0
  7  8  1  0  0  0  0
  7 19  1  0  0  0  0
  8  9  1  0  0  0  0
  9 10  1  0  0  0  0
  9 20  1  0  0  0  0
  9 21  1  0  0  0  0
 10 11  1  0  0  0  0
 11 12  1  0  0  0  0
 11 22  1  0  0  0  0
 11 23  1  0  0  0  0
 12 13  1  0  0  0  0
 12 24  1  0  0  0  0
 12 25  1  0  0  0  0
 13 26  1  0  0  0  0
 14 15  2  0  0  0  0
 14 16  1  0  0  0  0
 16 27  1  0  0  0  0
M  END
>  <COMPOUND_KEY>
Acyclovir

>  <Binary characterization>
0

>  <Characterization>
Non-Inhibitor

$$$$

  MOE2013           3D
CORINA 3.49 0026  11.04.2013
 61 65  0  0  1  0  0  0  0  0999 V2000
   -0.0520    1.5100    0.0410 C   0  0  0  0  0  0  0  0  0  0  0  0
   -0.3240    0.0340    0.0590 C   0  0  0  0  0  0  0  0  0  0  0  0
   -0.6870   -0.5750    1.0580 O   0  0  0  0  0  0  0  0  0  0  0  0
   -0.1010   -0.7570   -1.5000 S   0  0  0  0  0  0  0  0  0  0  0  0
    0.1110   -2.5080   -0.9550 C   0  0  2  0  0  0  0  0  0  0  0  0
    1.4760   -2.6940   -0.2780 C   0  0  0  0  0  0  0  0  0  0  0  0
    2.6340   -2.6150   -1.2500 C   0  0  0  0  0  0  0  0  0  0  0  0
    3.6620   -1.7880   -0.9890 C   0  0  0  0  0  0  0  0  0  0  0  0
    4.8720   -1.7570   -1.8410 C   0  0  0  0  0  0  0  0  0  0  0  0
    5.7720   -0.9590   -1.5870 O   0  0  0  0  0  0  0  0  0  0  0  0
    4.9870   -2.7750   -2.9440 C   0  0  0  0  0  0  0  0  0  0  0  0
    3.6170   -3.0770   -3.5340 C   0  0  0  0  0  0  0  0  0  0  0  0
    2.5630   -3.5290   -2.4800 C   0  0  1  0  0  0  0  0  0  0  0  0
    2.9020   -4.9660   -2.0190 C   0  0  0  0  0  0  0  0  0  0  0  0
    1.1310   -3.4420   -3.1430 C   0  0  1  0  0  0  0  0  0  0  0  0
    0.9430   -4.4320   -4.3280 C   0  0  0  0  0  0  0  0  0  0  0  0
   -0.4640   -4.3900   -4.9480 C   0  0  0  0  0  0  0  0  0  0  0  0
   -1.5620   -4.5930   -3.8910 C   0  0  1  0  0  0  0  0  0  0  0  0
   -1.4440   -6.0360   -3.3180 C   0  0  0  0  0  0  0  0  0  0  0  0
   -1.3900   -3.4830   -2.8310 C   0  0  1  0  0  0  0  0  0  0  0  0
   -2.6560   -3.5960   -1.9880 C   0  0  0  0  0  0  0  0  0  0  0  0
   -3.7510   -4.0220   -2.9830 C   0  0  0  0  0  0  0  0  0  0  0  0
   -3.0360   -4.3430   -4.3280 C   0  0  1  0  0  0  0  0  0  0  0  0
   -3.2790   -3.2540   -5.3670 C   0  0  0  0  0  0  0  0  0  0  0  0
   -4.6340   -3.6290   -5.9280 C   0  0  0  0  0  0  0  0  0  0  0  0
   -4.6110   -5.1220   -5.8040 C   0  0  0  0  0  0  0  0  0  0  0  0
   -5.3630   -5.8950   -6.3750 O   0  0  0  0  0  0  0  0  0  0  0  0
   -3.6300   -5.5010   -4.9300 O   0  0  0  0  0  0  0  0  0  0  0  0
   -0.0340   -3.5450   -2.1030 C   0  0  2  0  0  0  0  0  0  0  0  0
    0.9770    1.7020   -0.2770 H   0  0  0  0  0  0  0  0  0  0  0  0
   -0.7550    2.0160   -0.6250 H   0  0  0  0  0  0  0  0  0  0  0  0
   -0.1790    1.9120    1.0510 H   0  0  0  0  0  0  0  0  0  0  0  0
   -0.6720   -2.7180   -0.2180 H   0  0  0  0  0  0  0  0  0  0  0  0
    1.6000   -1.9810    0.5460 H   0  0  0  0  0  0  0  0  0  0  0  0
    1.5000   -3.6830    0.1980 H   0  0  0  0  0  0  0  0  0  0  0  0
    3.6880   -1.1420   -0.1180 H   0  0  0  0  0  0  0  0  0  0  0  0
    5.6330   -2.3660   -3.7280 H   0  0  0  0  0  0  0  0  0  0  0  0
    5.4640   -3.6750   -2.5430 H   0  0  0  0  0  0  0  0  0  0  0  0
    3.2600   -2.1690   -4.0410 H   0  0  0  0  0  0  0  0  0  0  0  0
    3.7370   -3.8390   -4.3140 H   0  0  0  0  0  0  0  0  0  0  0  0
    2.1040   -5.4040   -1.4100 H   0  0  0  0  0  0  0  0  0  0  0  0
    3.0710   -5.6340   -2.8700 H   0  0  0  0  0  0  0  0  0  0  0  0
    3.8150   -4.9900   -1.4120 H   0  0  0  0  0  0  0  0  0  0  0  0
    1.0510   -2.4420   -3.5940 H   0  0  0  0  0  0  0  0  0  0  0  0
    1.6610   -4.1970   -5.1230 H   0  0  0  0  0  0  0  0  0  0  0  0
    1.1640   -5.4560   -4.0140 H   0  0  0  0  0  0  0  0  0  0  0  0
   -0.5690   -3.4140   -5.4360 H   0  0  0  0  0  0  0  0  0  0  0  0
   -0.5450   -5.1480   -5.7360 H   0  0  0  0  0  0  0  0  0  0  0  0
   -0.4910   -6.2250   -2.8180 H   0  0  0  0  0  0  0  0  0  0  0  0
   -2.2290   -6.2620   -2.5880 H   0  0  0  0  0  0  0  0  0  0  0  0
   -1.5300   -6.7750   -4.1230 H   0  0  0  0  0  0  0  0  0  0  0  0
   -1.4400   -2.5140   -3.3510 H   0  0  0  0  0  0  0  0  0  0  0  0
   -2.5480   -4.3500   -1.2000 H   0  0  0  0  0  0  0  0  0  0  0  0
   -2.9110   -2.6480   -1.5030 H   0  0  0  0  0  0  0  0  0  0  0  0
   -4.2930   -4.8930   -2.5960 H   0  0  0  0  0  0  0  0  0  0  0  0
   -4.4880   -3.2180   -3.0910 H   0  0  0  0  0  0  0  0  0  0  0  0
   -3.2510   -2.2360   -4.9700 H   0  0  0  0  0  0  0  0  0  0  0  0
   -2.5590   -3.3170   -6.1900 H   0  0  0  0  0  0  0  0  0  0  0  0
   -5.4570   -3.2280   -5.3300 H   0  0  0  0  0  0  0  0  0  0  0  0
   -4.7330   -3.3230   -6.9720 H   0  0  0  0  0  0  0  0  0  0  0  0
    0.0340   -4.5270   -1.6180 H   0  0  0  0  0  0  0  0  0  0  0  0
  1  2  1  0  0  0  0
  1 30  1  0  0  0  0
  1 31  1  0  0  0  0
  1 32  1  0  0  0  0
  2  3  2  0  0  0  0
  2  4  1  0  0  0  0
  4  5  1  0  0  0  0
  5  6  1  0  0  0  0
  5 29  1  0  0  0  0
  5 33  1  0  0  0  0
  6  7  1  0  0  0  0
  6 34  1  0  0  0  0
  6 35  1  0  0  0  0
  7  8  2  0  0  0  0
  7 13  1  0  0  0  0
  8  9  1  0  0  0  0
  8 36  1  0  0  0  0
  9 10  2  0  0  0  0
  9 11  1  0  0  0  0
 11 12  1  0  0  0  0
 11 37  1  0  0  0  0
 11 38  1  0  0  0  0
 12 13  1  0  0  0  0
 12 39  1  0  0  0  0
 12 40  1  0  0  0  0
 13 14  1  0  0  0  0
 13 15  1  0  0  0  0
 14 41  1  0  0  0  0
 14 42  1  0  0  0  0
 14 43  1  0  0  0  0
 15 16  1  0  0  0  0
 15 29  1  0  0  0  0
 15 44  1  0  0  0  0
 16 17  1  0  0  0  0
 16 45  1  0  0  0  0
 16 46  1  0  0  0  0
 17 18  1  0  0  0  0
 17 47  1  0  0  0  0
 17 48  1  0  0  0  0
 18 19  1  0  0  0  0
 18 20  1  0  0  0  0
 18 23  1  0  0  0  0
 19 49  1  0  0  0  0
 19 50  1  0  0  0  0
 19 51  1  0  0  0  0
 20 21  1  0  0  0  0
 20 29  1  0  0  0  0
 20 52  1  0  0  0  0
 21 22  1  0  0  0  0
 21 53  1  0  0  0  0
 21 54  1  0  0  0  0
 22 23  1  0  0  0  0
 22 55  1  0  0  0  0
 22 56  1  0  0  0  0
 23 24  1  0  0  0  0
 23 28  1  0  0  0  0
 24 25  1  0  0  0  0
 24 57  1  0  0  0  0
 24 58  1  0  0  0  0
 25 26  1  0  0  0  0
 25 59  1  0  0  0  0
 25 60  1  0  0  0  0
 26 27  2  0  0  0  0
 26 28  1  0  0  0  0
 29 61  1  0  0  0  0
M  END
>  <COMPOUND_KEY>
Spironolactone

>  <Binary characterization>
0

>  <Characterization>
Non-Inhibitor

$$$$

  MOE2013           3D
CORINA 3.49 0026  11.04.2013
 31 33  0  0  0  0  0  0  0  0999 V2000
   -0.0290    1.4780   -0.0130 C   0  0  0  0  0  0  0  0  0  0  0  0
   -0.0190    0.0250   -0.0310 N   0  0  0  0  0  0  0  0  0  0  0  0
    0.0150   -0.6150    1.2370 C   0  0  0  0  0  0  0  0  0  0  0  0
    0.0520    0.0400    2.2820 O   0  0  0  0  0  0  0  0  0  0  0  0
    0.0150   -2.0170    1.2360 N   0  0  0  0  0  0  0  0  0  0  0  0
    0.0210   -2.7430    2.5010 C   0  0  0  0  0  0  0  0  0  0  0  0
   -1.3680   -3.1070    2.8840 C   0  0  0  0  0  0  0  0  0  0  0  0
   -1.9720   -2.3250    3.8250 O   0  0  0  0  0  0  0  0  0  0  0  0
   -3.2170   -2.8290    4.0190 C   0  0  0  0  0  0  0  0  0  0  0  0
   -3.4240   -3.9280    3.2190 C   0  0  0  0  0  0  0  0  0  0  0  0
   -2.2280   -4.1110    2.4860 C   0  0  0  0  0  0  0  0  0  0  0  0
    0.0010   -2.6920    0.0340 C   0  0  0  0  0  0  0  0  0  0  0  0
    0.0100   -4.0430   -0.1430 N   0  0  0  0  0  0  0  0  0  0  0  0
   -0.0140   -4.2150   -1.4530 C   0  0  0  0  0  0  0  0  0  0  0  0
   -0.0190   -5.5040   -2.1810 C   0  0  0  0  0  0  0  0  0  0  0  0
   -0.0350   -3.0040   -2.1100 N   0  0  0  0  0  0  0  0  0  0  0  0
   -0.0260   -2.0310   -1.1550 C   0  0  0  0  0  0  0  0  0  0  0  0
   -0.0420   -0.6170   -1.2790 C   0  0  0  0  0  0  0  0  0  0  0  0
   -0.0710   -0.0490   -2.3650 O   0  0  0  0  0  0  0  0  0  0  0  0
    0.8860    1.8300    0.4720 H   0  0  0  0  0  0  0  0  0  0  0  0
   -0.0920    1.9080   -1.0150 H   0  0  0  0  0  0  0  0  0  0  0  0
   -0.8850    1.8210    0.5780 H   0  0  0  0  0  0  0  0  0  0  0  0
    0.6430   -3.6410    2.4030 H   0  0  0  0  0  0  0  0  0  0  0  0
    0.4770   -2.1260    3.2840 H   0  0  0  0  0  0  0  0  0  0  0  0
   -3.8240   -2.3040    4.7430 H   0  0  0  0  0  0  0  0  0  0  0  0
   -4.3250   -4.5220    3.1700 H   0  0  0  0  0  0  0  0  0  0  0  0
   -2.0130   -4.8730    1.7490 H   0  0  0  0  0  0  0  0  0  0  0  0
   -0.9360   -5.6100   -2.7690 H   0  0  0  0  0  0  0  0  0  0  0  0
    0.8390   -5.5700   -2.8570 H   0  0  0  0  0  0  0  0  0  0  0  0
    0.0350   -6.3430   -1.4800 H   0  0  0  0  0  0  0  0  0  0  0  0
   -0.0540   -2.8600   -3.1120 H   0  0  0  0  0  0  0  0  0  0  0  0
  1  2  1  0  0  0  0
  1 20  1  0  0  0  0
  1 21  1  0  0  0  0
  1 22  1  0  0  0  0
  2  3  1  0  0  0  0
  2 18  1  0  0  0  0
  3  4  2  0  0  0  0
  3  5  1  0  0  0  0
  5  6  1  0  0  0  0
  5 12  1  0  0  0  0
  6  7  1  0  0  0  0
  6 23  1  0  0  0  0
  6 24  1  0  0  0  0
  7  8  1  0  0  0  0
  7 11  2  0  0  0  0
  8  9  1  0  0  0  0
  9 10  2  0  0  0  0
  9 25  1  0  0  0  0
 10 11  1  0  0  0  0
 10 26  1  0  0  0  0
 11 27  1  0  0  0  0
 12 13  1  0  0  0  0
 12 17  2  0  0  0  0
 13 14  2  0  0  0  0
 14 15  1  0  0  0  0
 14 16  1  0  0  0  0
 15 28  1  0  0  0  0
 15 29  1  0  0  0  0
 15 30  1  0  0  0  0
 16 17  1  0  0  0  0
 16 31  1  0  0  0  0
 17 18  1  0  0  0  0
 18 19  2  0  0  0  0
M  END
>  <COMPOUND_KEY>
Furafylline

>  <Binary characterization>
0

>  <Characterization>
Non-Inhibitor

$$$$

  MOE2013           3D
CORINA 3.49 0026  11.04.2013
 48 51  0  0  1  0  0  0  0  0999 V2000
   -7.3780   -5.5130   -2.2470 C   0  0  0  0  0  0  0  0  0  0  0  0
   -6.0510   -5.2010   -1.8390 O   0  0  0  0  0  0  0  0  0  0  0  0
   -5.4150   -6.1150   -1.0460 C   0  0  0  0  0  0  0  0  0  0  0  0
   -5.9440   -7.3160   -0.5970 C   0  0  0  0  0  0  0  0  0  0  0  0
   -5.1680   -8.1560    0.2090 C   0  0  0  0  0  0  0  0  0  0  0  0
   -3.8730   -7.8310    0.5850 C   0  0  0  0  0  0  0  0  0  0  0  0
   -3.2080   -8.7080    1.3520 N   0  0  0  0  0  0  0  0  0  0  0  0
   -1.9480   -8.4060    1.7140 C   0  0  0  0  0  0  0  0  0  0  0  0
   -1.3040   -7.2410    1.3520 C   0  0  0  0  0  0  0  0  0  0  0  0
   -1.9860   -6.3040    0.5640 C   0  0  0  0  0  0  0  0  0  0  0  0
   -1.2780   -5.0140    0.1600 C   0  0  1  0  0  0  0  0  0  0  0  0
   -0.3510   -4.6290    1.1830 O   0  0  0  0  0  0  0  0  0  0  0  0
   -0.5790   -5.1380   -1.2310 C   0  0  2  0  0  0  0  0  0  0  0  0
    0.7470   -5.9410   -1.2020 C   0  0  0  0  0  0  0  0  0  0  0  0
    1.8580   -5.1390   -1.9070 C   0  0  1  0  0  0  0  0  0  0  0  0
    1.3760   -4.8560   -3.3410 C   0  0  0  0  0  0  0  0  0  0  0  0
    0.0640   -4.0590   -3.2970 C   0  0  0  0  0  0  0  0  0  0  0  0
   -0.3790   -3.8120   -1.9040 N   0  0  3  0  0  0  0  0  0  0  0  0
    0.6850   -3.0240   -1.2320 C   0  0  0  0  0  0  0  0  0  0  0  0
    2.0120   -3.8140   -1.1200 C   0  0  2  0  0  0  0  0  0  0  0  0
    3.1970   -2.9990   -1.5840 C   0  0  0  0  0  0  0  0  0  0  0  0
    4.2640   -2.7380   -0.8200 C   0  0  0  0  0  0  0  0  0  0  0  0
   -3.3150   -6.6060    0.1470 C   0  0  0  0  0  0  0  0  0  0  0  0
   -4.1120   -5.7680   -0.6750 C   0  0  0  0  0  0  0  0  0  0  0  0
   -7.7390   -4.6890   -2.8690 H   0  0  0  0  0  0  0  0  0  0  0  0
   -7.4000   -6.4240   -2.8540 H   0  0  0  0  0  0  0  0  0  0  0  0
   -8.0460   -5.5970   -1.3830 H   0  0  0  0  0  0  0  0  0  0  0  0
   -6.9490   -7.6370   -0.8500 H   0  0  0  0  0  0  0  0  0  0  0  0
   -5.5940   -9.0980    0.5520 H   0  0  0  0  0  0  0  0  0  0  0  0
   -1.4500   -9.1520    2.3250 H   0  0  0  0  0  0  0  0  0  0  0  0
   -0.2840   -7.0700    1.6820 H   0  0  0  0  0  0  0  0  0  0  0  0
   -2.0150   -4.2030    0.1260 H   0  0  0  0  0  0  0  0  0  0  0  0
   -0.8690   -4.5070    1.9980 H   0  0  0  0  0  0  0  0  0  0  0  0
   -1.2810   -5.6890   -1.8730 H   0  0  0  0  0  0  0  0  0  0  0  0
    1.0670   -6.1790   -0.1830 H   0  0  0  0  0  0  0  0  0  0  0  0
    0.6030   -6.9000   -1.7170 H   0  0  0  0  0  0  0  0  0  0  0  0
    2.7920   -5.7110   -1.9180 H   0  0  0  0  0  0  0  0  0  0  0  0
    2.1340   -4.3030   -3.9050 H   0  0  0  0  0  0  0  0  0  0  0  0
    1.2150   -5.8030   -3.8710 H   0  0  0  0  0  0  0  0  0  0  0  0
    0.1870   -3.1040   -3.8220 H   0  0  0  0  0  0  0  0  0  0  0  0
   -0.7200   -4.5930   -3.8490 H   0  0  0  0  0  0  0  0  0  0  0  0
    0.8230   -2.0810   -1.7780 H   0  0  0  0  0  0  0  0  0  0  0  0
    0.3490   -2.7120   -0.2370 H   0  0  0  0  0  0  0  0  0  0  0  0
    2.1620   -4.0700   -0.0620 H   0  0  0  0  0  0  0  0  0  0  0  0
    3.1740   -2.5990   -2.5960 H   0  0  0  0  0  0  0  0  0  0  0  0
    4.3430   -3.1080    0.1980 H   0  0  0  0  0  0  0  0  0  0  0  0
    5.0880   -2.1440   -1.2030 H   0  0  0  0  0  0  0  0  0  0  0  0
   -3.7240   -4.8240   -1.0500 H   0  0  0  0  0  0  0  0  0  0  0  0
  1  2  1  0  0  0  0
  1 25  1  0  0  0  0
  1 26  1  0  0  0  0
  1 27  1  0  0  0  0
  2  3  1  0  0  0  0
  3  4  2  0  0  0  0
  3 24  1  0  0  0  0
  4  5  1  0  0  0  0
  4 28  1  0  0  0  0
  5  6  2  0  0  0  0
  5 29  1  0  0  0  0
  6  7  1  0  0  0  0
  6 23  1  0  0  0  0
  7  8  2  0  0  0  0
  8  9  1  0  0  0  0
  8 30  1  0  0  0  0
  9 10  2  0  0  0  0
  9 31  1  0  0  0  0
 10 11  1  0  0  0  0
 10 23  1  0  0  0  0
 11 12  1  0  0  0  0
 11 13  1  0  0  0  0
 11 32  1  0  0  0  0
 12 33  1  0  0  0  0
 13 14  1  0  0  0  0
 13 18  1  0  0  0  0
 13 34  1  0  0  0  0
 14 15  1  0  0  0  0
 14 35  1  0  0  0  0
 14 36  1  0  0  0  0
 15 16  1  0  0  0  0
 15 20  1  0  0  0  0
 15 37  1  0  0  0  0
 16 17  1  0  0  0  0
 16 38  1  0  0  0  0
 16 39  1  0  0  0  0
 17 18  1  0  0  0  0
 17 40  1  0  0  0  0
 17 41  1  0  0  0  0
 18 19  1  0  0  0  0
 19 20  1  0  0  0  0
 19 42  1  0  0  0  0
 19 43  1  0  0  0  0
 20 21  1  0  0  0  0
 20 44  1  0  0  0  0
 21 22  2  3  0  0  0
 21 45  1  0  0  0  0
 22 46  1  0  0  0  0
 22 47  1  0  0  0  0
 23 24  2  0  0  0  0
 24 48  1  0  0  0  0
M  END
>  <COMPOUND_KEY>
Quinine

>  <Binary characterization>
0

>  <Characterization>
Non-Inhibitor

$$$$

  MOE2013           3D
CORINA 3.49 0026  11.04.2013
 17 17  0  0  0  0  0  0  0  0999 V2000
   -0.0150    1.4070    0.0040 N   0  0  0  0  0  0  0  0  0  0  0  0
   -0.0250    0.0090    0.1340 N   0  0  0  0  0  0  0  0  0  0  0  0
   -1.1630   -0.6940   -0.2400 C   0  0  0  0  0  0  0  0  0  0  0  0
   -2.1910   -0.1510   -0.6380 O   0  0  0  0  0  0  0  0  0  0  0  0
   -1.1040   -2.1730   -0.1140 C   0  0  0  0  0  0  0  0  0  0  0  0
   -2.3010   -2.8610    0.0930 C   0  0  0  0  0  0  0  0  0  0  0  0
   -2.2490   -4.2390    0.2040 C   0  0  0  0  0  0  0  0  0  0  0  0
   -1.1080   -4.9560    0.1170 N   0  0  0  0  0  0  0  0  0  0  0  0
    0.0310   -4.2650   -0.1020 C   0  0  0  0  0  0  0  0  0  0  0  0
    0.0890   -2.8860   -0.2260 C   0  0  0  0  0  0  0  0  0  0  0  0
   -0.6690    1.6380   -0.7530 H   0  0  0  0  0  0  0  0  0  0  0  0
   -0.4610    1.7950    0.8390 H   0  0  0  0  0  0  0  0  0  0  0  0
    0.8060   -0.4430    0.5060 H   0  0  0  0  0  0  0  0  0  0  0  0
   -3.2500   -2.3400    0.1680 H   0  0  0  0  0  0  0  0  0  0  0  0
   -3.1500   -4.8220    0.3710 H   0  0  0  0  0  0  0  0  0  0  0  0
    0.9280   -4.8730   -0.1840 H   0  0  0  0  0  0  0  0  0  0  0  0
    1.0410   -2.4120   -0.4330 H   0  0  0  0  0  0  0  0  0  0  0  0
  1  2  1  0  0  0  0
  1 11  1  0  0  0  0
  1 12  1  0  0  0  0
  2  3  1  0  0  0  0
  2 13  1  0  0  0  0
  3  4  2  0  0  0  0
  3  5  1  0  0  0  0
  5  6  1  0  0  0  0
  5 10  2  0  0  0  0
  6  7  2  0  0  0  0
  6 14  1  0  0  0  0
  7  8  1  0  0  0  0
  7 15  1  0  0  0  0
  8  9  2  0  0  0  0
  9 10  1  0  0  0  0
  9 16  1  0  0  0  0
 10 17  1  0  0  0  0
M  END
>  <COMPOUND_KEY>
Isoniazid

>  <Binary characterization>
0

>  <Characterization>
Non-Inhibitor

$$$$

  MOE2013           3D
CORINA 3.49 0026  11.04.2013
121123  0  0  1  0  0  0  0  0999 V2000
    0.9850    3.2270   -2.7910 C   0  0  0  0  0  0  0  0  0  0  0  0
    1.2690    1.7520   -2.5230 C   0  0  0  0  0  0  0  0  0  0  0  0
    0.0980    1.0620   -1.7960 C   0  0  1  0  0  0  0  0  0  0  0  0
   -1.0250    1.0460   -2.7160 O   0  0  0  0  0  0  0  0  0  0  0  0
   -2.2540    1.3460   -2.1980 C   0  0  0  0  0  0  0  0  0  0  0  0
   -2.4660    1.5390   -1.0060 O   0  0  0  0  0  0  0  0  0  0  0  0
   -3.3200    1.3500   -3.2880 C   0  0  2  0  0  0  0  0  0  0  0  0
   -3.2600    2.6870   -4.0220 C   0  0  0  0  0  0  0  0  0  0  0  0
   -4.7140    0.9800   -2.6790 C   0  0  1  0  0  0  0  0  0  0  0  0
   -5.7100    1.9530   -3.0120 O   0  0  0  0  0  0  0  0  0  0  0  0
   -5.9500    2.9390   -2.0040 C   0  0  1  0  0  0  0  0  0  0  0  0
   -6.7720    4.0390   -2.6710 C   0  0  0  0  0  0  0  0  0  0  0  0
   -7.1480    5.1670   -1.7000 C   0  0  1  0  0  0  0  0  0  0  0  0
   -5.9470    6.0680   -1.3760 C   0  0  0  0  0  0  0  0  0  0  0  0
   -8.2320    5.9730   -2.2400 O   0  0  0  0  0  0  0  0  0  0  0  0
   -7.9820    6.6550   -3.4620 C   0  0  0  0  0  0  0  0  0  0  0  0
   -7.7520    4.5520   -0.4090 C   0  0  1  0  0  0  0  0  0  0  0  0
   -9.1190    4.1830   -0.7210 O   0  0  0  0  0  0  0  0  0  0  0  0
   -7.0380    3.2930    0.1190 C   0  0  2  0  0  0  0  0  0  0  0  0
   -5.8380    3.5620    1.0220 C   0  0  0  0  0  0  0  0  0  0  0  0
   -6.6860    2.3760   -0.9250 O   0  0  0  0  0  0  0  0  0  0  0  0
   -5.2030   -0.4200   -3.1920 C   0  0  2  0  0  0  0  0  0  0  0  0
   -5.8240   -0.3360   -4.5940 C   0  0  0  0  0  0  0  0  0  0  0  0
   -6.1240   -1.1120   -2.1170 C   0  0  1  0  0  0  0  0  0  0  0  0
   -7.4270   -1.3790   -2.6690 O   0  0  0  0  0  0  0  0  0  0  0  0
   -8.4110   -0.4000   -2.3070 C   0  0  2  0  0  0  0  0  0  0  0  0
   -8.6960   -0.4950   -0.9080 O   0  0  0  0  0  0  0  0  0  0  0  0
   -9.6620    0.4560   -0.4680 C   0  0  2  0  0  0  0  0  0  0  0  0
   -9.7750    0.3350    1.0450 C   0  0  0  0  0  0  0  0  0  0  0  0
  -11.0070    0.1820   -1.1450 C   0  0  0  0  0  0  0  0  0  0  0  0
  -10.8310    0.2580   -2.6670 C   0  0  1  0  0  0  0  0  0  0  0  0
   -9.6890   -0.6840   -3.1170 C   0  0  1  0  0  0  0  0  0  0  0  0
   -9.4850   -0.4870   -4.5230 O   0  0  0  0  0  0  0  0  0  0  0  0
  -12.0410    0.0270   -3.4990 N   0  0  0  0  0  0  0  0  0  0  0  0
  -12.7780   -1.1930   -3.1640 C   0  0  0  0  0  0  0  0  0  0  0  0
  -12.9480    1.1780   -3.4570 C   0  0  0  0  0  0  0  0  0  0  0  0
   -5.5310   -2.4860   -1.5560 C   0  0  1  0  0  0  0  0  0  0  0  0
   -5.6020   -3.5520   -2.6600 C   0  0  0  0  0  0  0  0  0  0  0  0
   -4.1130   -2.2290   -0.9420 C   0  0  0  0  0  0  0  0  0  0  0  0
   -3.0770   -3.3790   -0.8940 C   0  0  1  0  0  0  0  0  0  0  0  0
   -2.3940   -3.6730   -2.2310 C   0  0  0  0  0  0  0  0  0  0  0  0
   -2.0670   -3.0890    0.2380 C   0  0  0  0  0  0  0  0  0  0  0  0
   -2.4120   -3.3190    1.4030 O   0  0  0  0  0  0  0  0  0  0  0  0
   -0.6740   -2.4970   -0.0840 C   0  0  2  0  0  0  0  0  0  0  0  0
    0.2400   -2.6500    1.1370 C   0  0  0  0  0  0  0  0  0  0  0  0
   -0.8060   -1.0450   -0.6000 C   0  0  1  0  0  0  0  0  0  0  0  0
   -1.2070   -0.2090    0.4960 O   0  0  0  0  0  0  0  0  0  0  0  0
    0.4400   -0.3830   -1.2760 C   0  0  1  0  0  0  0  0  0  0  0  0
    0.9960   -1.2690   -2.3970 C   0  0  0  0  0  0  0  0  0  0  0  0
    1.4680   -0.2400   -0.2830 O   0  0  0  0  0  0  0  0  0  0  0  0
   -6.4520   -2.8600   -0.4960 O   0  0  0  0  0  0  0  0  0  0  0  0
   -6.1620   -4.0110    0.2760 C   0  0  0  0  0  0  0  0  0  0  0  0
    1.8420    3.6900   -3.2890 H   0  0  0  0  0  0  0  0  0  0  0  0
    0.1120    3.3540   -3.4370 H   0  0  0  0  0  0  0  0  0  0  0  0
    0.8050    3.7670   -1.8560 H   0  0  0  0  0  0  0  0  0  0  0  0
    1.4490    1.2740   -3.4930 H   0  0  0  0  0  0  0  0  0  0  0  0
    2.1870    1.6750   -1.9300 H   0  0  0  0  0  0  0  0  0  0  0  0
   -0.1270    1.6960   -0.9280 H   0  0  0  0  0  0  0  0  0  0  0  0
   -3.0280    0.5650   -3.9970 H   0  0  0  0  0  0  0  0  0  0  0  0
   -2.2770    2.8270   -4.4850 H   0  0  0  0  0  0  0  0  0  0  0  0
   -4.0080    2.7350   -4.8190 H   0  0  0  0  0  0  0  0  0  0  0  0
   -3.4120    3.5320   -3.3430 H   0  0  0  0  0  0  0  0  0  0  0  0
   -4.6330    0.9110   -1.5880 H   0  0  0  0  0  0  0  0  0  0  0  0
   -4.9900    3.3270   -1.6500 H   0  0  0  0  0  0  0  0  0  0  0  0
   -6.2220    4.4290   -3.5370 H   0  0  0  0  0  0  0  0  0  0  0  0
   -7.6890    3.6010   -3.0910 H   0  0  0  0  0  0  0  0  0  0  0  0
   -5.5040    6.4820   -2.2880 H   0  0  0  0  0  0  0  0  0  0  0  0
   -6.2600    6.9210   -0.7640 H   0  0  0  0  0  0  0  0  0  0  0  0
   -5.1470    5.5450   -0.8530 H   0  0  0  0  0  0  0  0  0  0  0  0
   -7.2060    7.4150   -3.3410 H   0  0  0  0  0  0  0  0  0  0  0  0
   -7.7190    5.9600   -4.2630 H   0  0  0  0  0  0  0  0  0  0  0  0
   -8.9040    7.1650   -3.7520 H   0  0  0  0  0  0  0  0  0  0  0  0
   -7.8360    5.3100    0.3790 H   0  0  0  0  0  0  0  0  0  0  0  0
   -9.4030    4.8760   -1.3580 H   0  0  0  0  0  0  0  0  0  0  0  0
   -7.7600    2.7480    0.7380 H   0  0  0  0  0  0  0  0  0  0  0  0
   -6.0950    4.2610    1.8240 H   0  0  0  0  0  0  0  0  0  0  0  0
   -5.5070    2.6230    1.4810 H   0  0  0  0  0  0  0  0  0  0  0  0
   -4.9700    3.9460    0.4850 H   0  0  0  0  0  0  0  0  0  0  0  0
   -4.3120   -1.0450   -3.3130 H   0  0  0  0  0  0  0  0  0  0  0  0
   -5.1110    0.0940   -5.3060 H   0  0  0  0  0  0  0  0  0  0  0  0
   -6.0890   -1.3330   -4.9610 H   0  0  0  0  0  0  0  0  0  0  0  0
   -6.7240    0.2840   -4.6160 H   0  0  0  0  0  0  0  0  0  0  0  0
   -6.2380   -0.4590   -1.2420 H   0  0  0  0  0  0  0  0  0  0  0  0
   -8.0250    0.5960   -2.5520 H   0  0  0  0  0  0  0  0  0  0  0  0
   -9.3120    1.4640   -0.7160 H   0  0  0  0  0  0  0  0  0  0  0  0
   -8.8010    0.5070    1.5160 H   0  0  0  0  0  0  0  0  0  0  0  0
  -10.4910    1.0570    1.4500 H   0  0  0  0  0  0  0  0  0  0  0  0
  -10.0900   -0.6730    1.3370 H   0  0  0  0  0  0  0  0  0  0  0  0
  -11.3520   -0.8200   -0.8600 H   0  0  0  0  0  0  0  0  0  0  0  0
  -11.7530    0.9060   -0.8010 H   0  0  0  0  0  0  0  0  0  0  0  0
  -10.4840    1.2740   -2.9120 H   0  0  0  0  0  0  0  0  0  0  0  0
   -9.9680   -1.7350   -2.9750 H   0  0  0  0  0  0  0  0  0  0  0  0
  -10.3920   -0.3950   -4.8830 H   0  0  0  0  0  0  0  0  0  0  0  0
  -13.2350   -1.1490   -2.1690 H   0  0  0  0  0  0  0  0  0  0  0  0
  -13.5810   -1.3580   -3.8920 H   0  0  0  0  0  0  0  0  0  0  0  0
  -12.1380   -2.0790   -3.2130 H   0  0  0  0  0  0  0  0  0  0  0  0
  -12.4320    2.0910   -3.7750 H   0  0  0  0  0  0  0  0  0  0  0  0
  -13.7800    1.0350   -4.1560 H   0  0  0  0  0  0  0  0  0  0  0  0
  -13.3670    1.3450   -2.4590 H   0  0  0  0  0  0  0  0  0  0  0  0
   -5.0580   -3.2500   -3.5590 H   0  0  0  0  0  0  0  0  0  0  0  0
   -5.2070   -4.5170   -2.3290 H   0  0  0  0  0  0  0  0  0  0  0  0
   -6.6410   -3.7530   -2.9460 H   0  0  0  0  0  0  0  0  0  0  0  0
   -3.6300   -1.3980   -1.4540 H   0  0  0  0  0  0  0  0  0  0  0  0
   -4.2670   -1.8510    0.0790 H   0  0  0  0  0  0  0  0  0  0  0  0
   -3.5720   -4.3080   -0.5890 H   0  0  0  0  0  0  0  0  0  0  0  0
   -1.9780   -2.7720   -2.6900 H   0  0  0  0  0  0  0  0  0  0  0  0
   -1.5790   -4.3940   -2.1020 H   0  0  0  0  0  0  0  0  0  0  0  0
   -3.0770   -4.1180   -2.9550 H   0  0  0  0  0  0  0  0  0  0  0  0
   -0.2510   -3.1380   -0.8610 H   0  0  0  0  0  0  0  0  0  0  0  0
    0.2190   -3.6800    1.5100 H   0  0  0  0  0  0  0  0  0  0  0  0
    1.2800   -2.4250    0.8850 H   0  0  0  0  0  0  0  0  0  0  0  0
   -0.0660   -1.9990    1.9630 H   0  0  0  0  0  0  0  0  0  0  0  0
   -1.6110   -1.0320   -1.3320 H   0  0  0  0  0  0  0  0  0  0  0  0
   -1.7840    0.5060    0.1340 H   0  0  0  0  0  0  0  0  0  0  0  0
    1.8950   -0.8330   -2.8460 H   0  0  0  0  0  0  0  0  0  0  0  0
    1.3280   -2.2390   -2.0140 H   0  0  0  0  0  0  0  0  0  0  0  0
    0.2560   -1.4350   -3.1850 H   0  0  0  0  0  0  0  0  0  0  0  0
    1.0030    0.0310    0.5360 H   0  0  0  0  0  0  0  0  0  0  0  0
   -6.0250   -4.8980   -0.3450 H   0  0  0  0  0  0  0  0  0  0  0  0
   -5.2910   -3.8470    0.9140 H   0  0  0  0  0  0  0  0  0  0  0  0
   -7.0170   -4.1950    0.9340 H   0  0  0  0  0  0  0  0  0  0  0  0
  1  2  1  0  0  0  0
  1 53  1  0  0  0  0
  1 54  1  0  0  0  0
  1 55  1  0  0  0  0
  2  3  1  0  0  0  0
  2 56  1  0  0  0  0
  2 57  1  0  0  0  0
  3  4  1  0  0  0  0
  3 48  1  0  0  0  0
  3 58  1  0  0  0  0
  4  5  1  0  0  0  0
  5  6  2  0  0  0  0
  5  7  1  0  0  0  0
  7  8  1  0  0  0  0
  7  9  1  0  0  0  0
  7 59  1  0  0  0  0
  8 60  1  0  0  0  0
  8 61  1  0  0  0  0
  8 62  1  0  0  0  0
  9 10  1  0  0  0  0
  9 22  1  0  0  0  0
  9 63  1  0  0  0  0
 10 11  1  0  0  0  0
 11 12  1  0  0  0  0
 11 21  1  0  0  0  0
 11 64  1  0  0  0  0
 12 13  1  0  0  0  0
 12 65  1  0  0  0  0
 12 66  1  0  0  0  0
 13 14  1  0  0  0  0
 13 15  1  0  0  0  0
 13 17  1  0  0  0  0
 14 67  1  0  0  0  0
 14 68  1  0  0  0  0
 14 69  1  0  0  0  0
 15 16  1  0  0  0  0
 16 70  1  0  0  0  0
 16 71  1  0  0  0  0
 16 72  1  0  0  0  0
 17 18  1  0  0  0  0
 17 19  1  0  0  0  0
 17 73  1  0  0  0  0
 18 74  1  0  0  0  0
 19 20  1  0  0  0  0
 19 21  1  0  0  0  0
 19 75  1  0  0  0  0
 20 76  1  0  0  0  0
 20 77  1  0  0  0  0
 20 78  1  0  0  0  0
 22 23  1  0  0  0  0
 22 24  1  0  0  0  0
 22 79  1  0  0  0  0
 23 80  1  0  0  0  0
 23 81  1  0  0  0  0
 23 82  1  0  0  0  0
 24 25  1  0  0  0  0
 24 37  1  0  0  0  0
 24 83  1  0  0  0  0
 25 26  1  0  0  0  0
 26 27  1  0  0  0  0
 26 32  1  0  0  0  0
 26 84  1  0  0  0  0
 27 28  1  0  0  0  0
 28 29  1  0  0  0  0
 28 30  1  0  0  0  0
 28 85  1  0  0  0  0
 29 86  1  0  0  0  0
 29 87  1  0  0  0  0
 29 88  1  0  0  0  0
 30 31  1  0  0  0  0
 30 89  1  0  0  0  0
 30 90  1  0  0  0  0
 31 32  1  0  0  0  0
 31 34  1  0  0  0  0
 31 91  1  0  0  0  0
 32 33  1  0  0  0  0
 32 92  1  0  0  0  0
 33 93  1  0  0  0  0
 34 35  1  0  0  0  0
 34 36  1  0  0  0  0
 35 94  1  0  0  0  0
 35 95  1  0  0  0  0
 35 96  1  0  0  0  0
 36 97  1  0  0  0  0
 36 98  1  0  0  0  0
 36 99  1  0  0  0  0
 37 38  1  0  0  0  0
 37 39  1  0  0  0  0
 37 51  1  0  0  0  0
 38100  1  0  0  0  0
 38101  1  0  0  0  0
 38102  1  0  0  0  0
 39 40  1  0  0  0  0
 39103  1  0  0  0  0
 39104  1  0  0  0  0
 40 41  1  0  0  0  0
 40 42  1  0  0  0  0
 40105  1  0  0  0  0
 41106  1  0  0  0  0
 41107  1  0  0  0  0
 41108  1  0  0  0  0
 42 43  2  0  0  0  0
 42 44  1  0  0  0  0
 44 45  1  0  0  0  0
 44 46  1  0  0  0  0
 44109  1  0  0  0  0
 45110  1  0  0  0  0
 45111  1  0  0  0  0
 45112  1  0  0  0  0
 46 47  1  0  0  0  0
 46 48  1  0  0  0  0
 46113  1  0  0  0  0
 47114  1  0  0  0  0
 48 49  1  0  0  0  0
 48 50  1  0  0  0  0
 49115  1  0  0  0  0
 49116  1  0  0  0  0
 49117  1  0  0  0  0
 50118  1  0  0  0  0
 51 52  1  0  0  0  0
 52119  1  0  0  0  0
 52120  1  0  0  0  0
 52121  1  0  0  0  0
M  END
>  <COMPOUND_KEY>
Clarithromycin

>  <Binary characterization>
1

>  <Characterization>
Inhibitor

$$$$

  MOE2013           3D
CORINA 3.49 0026  11.04.2013
 44 44  0  0  1  0  0  0  0  0999 V2000
    0.2690    1.6220   -0.0280 C   0  0  0  0  0  0  0  0  0  0  0  0
    0.1940    0.2040    0.0370 O   0  0  0  0  0  0  0  0  0  0  0  0
    0.7520   -0.4050   -1.1270 C   0  0  0  0  0  0  0  0  0  0  0  0
    0.6390   -1.9190   -0.9810 C   0  0  0  0  0  0  0  0  0  0  0  0
    1.2010   -2.6370   -2.1790 C   0  0  0  0  0  0  0  0  0  0  0  0
    2.5580   -2.9710   -2.2350 C   0  0  0  0  0  0  0  0  0  0  0  0
    3.0810   -3.6000   -3.3670 C   0  0  0  0  0  0  0  0  0  0  0  0
    2.2630   -3.8980   -4.4590 C   0  0  0  0  0  0  0  0  0  0  0  0
    2.9040   -4.5030   -5.5040 O   0  0  0  0  0  0  0  0  0  0  0  0
    2.1420   -4.7270   -6.6950 C   0  0  0  0  0  0  0  0  0  0  0  0
    3.0760   -5.2930   -7.7690 C   0  0  2  0  0  0  0  0  0  0  0  0
    3.9420   -4.2530   -8.2490 O   0  0  0  0  0  0  0  0  0  0  0  0
    2.2910   -5.8380   -8.9720 C   0  0  0  0  0  0  0  0  0  0  0  0
    3.2570   -6.2150  -10.0210 N   0  0  3  0  0  0  0  0  0  0  0  0
    2.5970   -6.6950  -11.2450 C   0  0  0  0  0  0  0  0  0  0  0  0
    1.9920   -5.5440  -12.0500 C   0  0  0  0  0  0  0  0  0  0  0  0
    3.6360   -7.4260  -12.1000 C   0  0  0  0  0  0  0  0  0  0  0  0
    0.9080   -3.5720   -4.4060 C   0  0  0  0  0  0  0  0  0  0  0  0
    0.3810   -2.9420   -3.2730 C   0  0  0  0  0  0  0  0  0  0  0  0
    1.3120    1.9490   -0.0890 H   0  0  0  0  0  0  0  0  0  0  0  0
   -0.2940    1.9960   -0.8890 H   0  0  0  0  0  0  0  0  0  0  0  0
   -0.1730    2.0330    0.8840 H   0  0  0  0  0  0  0  0  0  0  0  0
    0.2060   -0.0630   -2.0140 H   0  0  0  0  0  0  0  0  0  0  0  0
    1.8030   -0.1060   -1.2270 H   0  0  0  0  0  0  0  0  0  0  0  0
    1.1550   -2.2480   -0.0690 H   0  0  0  0  0  0  0  0  0  0  0  0
   -0.4100   -2.2040   -0.8270 H   0  0  0  0  0  0  0  0  0  0  0  0
    3.2180   -2.7410   -1.4030 H   0  0  0  0  0  0  0  0  0  0  0  0
    4.1380   -3.8520   -3.4010 H   0  0  0  0  0  0  0  0  0  0  0  0
    1.3480   -5.4510   -6.4800 H   0  0  0  0  0  0  0  0  0  0  0  0
    1.7160   -3.7790   -7.0460 H   0  0  0  0  0  0  0  0  0  0  0  0
    3.7190   -6.0710   -7.3400 H   0  0  0  0  0  0  0  0  0  0  0  0
    4.2080   -4.5580   -9.1430 H   0  0  0  0  0  0  0  0  0  0  0  0
    1.6840   -6.6990   -8.6710 H   0  0  0  0  0  0  0  0  0  0  0  0
    1.6260   -5.0510   -9.3430 H   0  0  0  0  0  0  0  0  0  0  0  0
    3.8500   -6.9630   -9.6550 H   0  0  0  0  0  0  0  0  0  0  0  0
    1.8100   -7.4160  -10.9910 H   0  0  0  0  0  0  0  0  0  0  0  0
    1.5840   -5.9100  -12.9990 H   0  0  0  0  0  0  0  0  0  0  0  0
    1.1720   -5.0580  -11.5130 H   0  0  0  0  0  0  0  0  0  0  0  0
    2.7440   -4.7810  -12.2830 H   0  0  0  0  0  0  0  0  0  0  0  0
    4.0610   -8.2800  -11.5600 H   0  0  0  0  0  0  0  0  0  0  0  0
    3.1790   -7.8130  -13.0180 H   0  0  0  0  0  0  0  0  0  0  0  0
    4.4590   -6.7630  -12.3880 H   0  0  0  0  0  0  0  0  0  0  0  0
    0.2330   -3.7900   -5.2260 H   0  0  0  0  0  0  0  0  0  0  0  0
   -0.6760   -2.6870   -3.2540 H   0  0  0  0  0  0  0  0  0  0  0  0
  1  2  1  0  0  0  0
  1 20  1  0  0  0  0
  1 21  1  0  0  0  0
  1 22  1  0  0  0  0
  2  3  1  0  0  0  0
  3  4  1  0  0  0  0
  3 23  1  0  0  0  0
  3 24  1  0  0  0  0
  4  5  1  0  0  0  0
  4 25  1  0  0  0  0
  4 26  1  0  0  0  0
  5  6  1  0  0  0  0
  5 19  2  0  0  0  0
  6  7  2  0  0  0  0
  6 27  1  0  0  0  0
  7  8  1  0  0  0  0
  7 28  1  0  0  0  0
  8  9  1  0  0  0  0
  8 18  2  0  0  0  0
  9 10  1  0  0  0  0
 10 11  1  0  0  0  0
 10 29  1  0  0  0  0
 10 30  1  0  0  0  0
 11 12  1  0  0  0  0
 11 13  1  0  0  0  0
 11 31  1  0  0  0  0
 12 32  1  0  0  0  0
 13 14  1  0  0  0  0
 13 33  1  0  0  0  0
 13 34  1  0  0  0  0
 14 15  1  0  0  0  0
 14 35  1  0  0  0  0
 15 16  1  0  0  0  0
 15 17  1  0  0  0  0
 15 36  1  0  0  0  0
 16 37  1  0  0  0  0
 16 38  1  0  0  0  0
 16 39  1  0  0  0  0
 17 40  1  0  0  0  0
 17 41  1  0  0  0  0
 17 42  1  0  0  0  0
 18 19  1  0  0  0  0
 18 43  1  0  0  0  0
 19 44  1  0  0  0  0
M  END
>  <COMPOUND_KEY>
Metoprolol

>  <Binary characterization>
0

>  <Characterization>
Non-Inhibitor

$$$$

  MOE2013           3D
CORINA 3.49 0026  11.04.2013
 53 57  0  0  0  0  0  0  0  0999 V2000
   -1.3350    1.9090   -3.2640 C   0  0  0  0  0  0  0  0  0  0  0  0
   -0.7610    0.5570   -2.8810 C   0  0  0  0  0  0  0  0  0  0  0  0
   -1.8450   -0.3030   -2.5320 O   0  0  0  0  0  0  0  0  0  0  0  0
   -1.4930   -1.5340   -2.1710 C   0  0  0  0  0  0  0  0  0  0  0  0
   -0.2640   -1.9800   -2.1600 N   0  0  0  0  0  0  0  0  0  0  0  0
   -0.3700   -3.2850   -1.7550 C   0  0  0  0  0  0  0  0  0  0  0  0
    0.6640   -4.2220   -1.5980 C   0  0  0  0  0  0  0  0  0  0  0  0
    0.3540   -5.5110   -1.1710 C   0  0  0  0  0  0  0  0  0  0  0  0
   -0.9650   -5.8570   -0.8890 C   0  0  0  0  0  0  0  0  0  0  0  0
   -2.0280   -4.9370   -1.0300 C   0  0  0  0  0  0  0  0  0  0  0  0
   -3.3710   -5.3840   -0.6170 C   0  0  0  0  0  0  0  0  0  0  0  0
   -4.1800   -4.7370    0.0180 O   0  0  0  0  0  0  0  0  0  0  0  0
   -3.6140   -6.6480   -1.0120 O   0  0  0  0  0  0  0  0  0  0  0  0
   -1.6980   -3.6410   -1.4830 C   0  0  0  0  0  0  0  0  0  0  0  0
   -2.4040   -2.4950   -1.8060 N   0  0  0  0  0  0  0  0  0  0  0  0
   -3.8430   -2.2730   -1.7990 C   0  0  0  0  0  0  0  0  0  0  0  0
   -4.5590   -3.0020   -2.9120 C   0  0  0  0  0  0  0  0  0  0  0  0
   -5.7400   -3.7060   -2.6390 C   0  0  0  0  0  0  0  0  0  0  0  0
   -6.4410   -4.3540   -3.6600 C   0  0  0  0  0  0  0  0  0  0  0  0
   -5.9900   -4.3020   -4.9860 C   0  0  0  0  0  0  0  0  0  0  0  0
   -4.8170   -3.5840   -5.2620 C   0  0  0  0  0  0  0  0  0  0  0  0
   -4.1160   -2.9340   -4.2410 C   0  0  0  0  0  0  0  0  0  0  0  0
   -6.7230   -4.9930   -6.0600 C   0  0  0  0  0  0  0  0  0  0  0  0
   -6.5950   -6.3930   -6.1600 C   0  0  0  0  0  0  0  0  0  0  0  0
   -7.2330   -7.1110   -7.1700 C   0  0  0  0  0  0  0  0  0  0  0  0
   -8.0170   -6.4420   -8.1030 C   0  0  0  0  0  0  0  0  0  0  0  0
   -8.1630   -5.0570   -8.0240 C   0  0  0  0  0  0  0  0  0  0  0  0
   -7.5240   -4.3150   -7.0110 C   0  0  0  0  0  0  0  0  0  0  0  0
   -7.7260   -2.8690   -6.9620 C   0  0  0  0  0  0  0  0  0  0  0  0
   -7.9810   -2.1100   -5.9130 N   0  0  0  0  0  0  0  0  0  0  0  0
   -8.0840   -0.8210   -6.3770 N   0  0  0  0  0  0  0  0  0  0  0  0
   -7.8980   -0.7720   -7.6880 N   0  0  0  0  0  0  0  0  0  0  0  0
   -7.6730   -2.0410   -8.0520 N   0  0  0  0  0  0  0  0  0  0  0  0
   -0.5390    2.6060   -3.5410 H   0  0  0  0  0  0  0  0  0  0  0  0
   -2.0270    1.8080   -4.1070 H   0  0  0  0  0  0  0  0  0  0  0  0
   -1.9050    2.3350   -2.4320 H   0  0  0  0  0  0  0  0  0  0  0  0
   -0.2080    0.1430   -3.7330 H   0  0  0  0  0  0  0  0  0  0  0  0
   -0.0830    0.6770   -2.0280 H   0  0  0  0  0  0  0  0  0  0  0  0
    1.6900   -3.9370   -1.8110 H   0  0  0  0  0  0  0  0  0  0  0  0
    1.1470   -6.2450   -1.0470 H   0  0  0  0  0  0  0  0  0  0  0  0
   -1.1680   -6.8670   -0.5360 H   0  0  0  0  0  0  0  0  0  0  0  0
   -4.5110   -6.8590   -0.6800 H   0  0  0  0  0  0  0  0  0  0  0  0
   -4.2090   -2.5450   -0.8070 H   0  0  0  0  0  0  0  0  0  0  0  0
   -4.0390   -1.2000   -1.9070 H   0  0  0  0  0  0  0  0  0  0  0  0
   -6.1270   -3.7560   -1.6230 H   0  0  0  0  0  0  0  0  0  0  0  0
   -7.3560   -4.8910   -3.4160 H   0  0  0  0  0  0  0  0  0  0  0  0
   -4.4400   -3.5210   -6.2810 H   0  0  0  0  0  0  0  0  0  0  0  0
   -3.2220   -2.3710   -4.5020 H   0  0  0  0  0  0  0  0  0  0  0  0
   -5.9780   -6.9340   -5.4430 H   0  0  0  0  0  0  0  0  0  0  0  0
   -7.1180   -8.1900   -7.2270 H   0  0  0  0  0  0  0  0  0  0  0  0
   -8.5210   -7.0000   -8.8880 H   0  0  0  0  0  0  0  0  0  0  0  0
   -8.8060   -4.5690   -8.7550 H   0  0  0  0  0  0  0  0  0  0  0  0
   -7.4930   -2.2590   -9.0230 H   0  0  0  0  0  0  0  0  0  0  0  0
  1  2  1  0  0  0  0
  1 34  1  0  0  0  0
  1 35  1  0  0  0  0
  1 36  1  0  0  0  0
  2  3  1  0  0  0  0
  2 37  1  0  0  0  0
  2 38  1  0  0  0  0
  3  4  1  0  0  0  0
  4  5  2  0  0  0  0
  4 15  1  0  0  0  0
  5  6  1  0  0  0  0
  6  7  1  0  0  0  0
  6 14  2  0  0  0  0
  7  8  2  0  0  0  0
  7 39  1  0  0  0  0
  8  9  1  0  0  0  0
  8 40  1  0  0  0  0
  9 10  2  0  0  0  0
  9 41  1  0  0  0  0
 10 11  1  0  0  0  0
 10 14  1  0  0  0  0
 11 12  2  0  0  0  0
 11 13  1  0  0  0  0
 13 42  1  0  0  0  0
 14 15  1  0  0  0  0
 15 16  1  0  0  0  0
 16 17  1  0  0  0  0
 16 43  1  0  0  0  0
 16 44  1  0  0  0  0
 17 18  1  0  0  0  0
 17 22  2  0  0  0  0
 18 19  2  0  0  0  0
 18 45  1  0  0  0  0
 19 20  1  0  0  0  0
 19 46  1  0  0  0  0
 20 21  2  0  0  0  0
 20 23  1  0  0  0  0
 21 22  1  0  0  0  0
 21 47  1  0  0  0  0
 22 48  1  0  0  0  0
 23 24  1  0  0  0  0
 23 28  2  0  0  0  0
 24 25  2  0  0  0  0
 24 49  1  0  0  0  0
 25 26  1  0  0  0  0
 25 50  1  0  0  0  0
 26 27  2  0  0  0  0
 26 51  1  0  0  0  0
 27 28  1  0  0  0  0
 27 52  1  0  0  0  0
 28 29  1  0  0  0  0
 29 30  2  0  0  0  0
 29 33  1  0  0  0  0
 30 31  1  0  0  0  0
 31 32  2  0  0  0  0
 32 33  1  0  0  0  0
 33 53  1  0  0  0  0
M  END
>  <COMPOUND_KEY>
Candesartan

>  <Binary characterization>
0

>  <Characterization>
Non-Inhibitor

$$$$

  MOE2013           3D
CORINA 3.49 0026  11.04.2013
 28 31  0  0  0  0  0  0  0  0999 V2000
    0.0230    1.3430    0.1090 O   0  0  0  0  0  0  0  0  0  0  0  0
    0.0350   -0.0220    0.1140 C   0  0  0  0  0  0  0  0  0  0  0  0
    0.0720   -0.7410    1.3130 C   0  0  0  0  0  0  0  0  0  0  0  0
    0.0830   -2.1400    1.2890 C   0  0  0  0  0  0  0  0  0  0  0  0
    0.0570   -2.8020    0.0650 C   0  0  0  0  0  0  0  0  0  0  0  0
    0.0190   -2.0590   -1.1260 C   0  0  0  0  0  0  0  0  0  0  0  0
   -0.0080   -2.7170   -2.3970 O   0  0  0  0  0  0  0  0  0  0  0  0
    0.0020   -4.1300   -2.5500 C   0  0  0  0  0  0  0  0  0  0  0  0
   -0.0220   -4.6540   -3.6580 O   0  0  0  0  0  0  0  0  0  0  0  0
    0.0410   -4.8790   -1.3160 C   0  0  0  0  0  0  0  0  0  0  0  0
    0.0650   -4.2250   -0.1120 C   0  0  0  0  0  0  0  0  0  0  0  0
    0.1010   -5.0780    0.9350 O   0  0  0  0  0  0  0  0  0  0  0  0
    0.1010   -6.3330    0.3880 C   0  0  0  0  0  0  0  0  0  0  0  0
    0.1330   -7.5250    1.1060 C   0  0  0  0  0  0  0  0  0  0  0  0
    0.1280   -8.6980    0.3500 C   0  0  0  0  0  0  0  0  0  0  0  0
    0.1600   -9.8800    1.0360 O   0  0  0  0  0  0  0  0  0  0  0  0
    0.0930   -8.6800   -1.0450 C   0  0  0  0  0  0  0  0  0  0  0  0
    0.0600   -7.4630   -1.7400 C   0  0  0  0  0  0  0  0  0  0  0  0
    0.0650   -6.2620   -1.0070 C   0  0  0  0  0  0  0  0  0  0  0  0
    0.0080   -0.6700   -1.1170 C   0  0  0  0  0  0  0  0  0  0  0  0
    0.0440    1.6610    1.0270 H   0  0  0  0  0  0  0  0  0  0  0  0
    0.0930   -0.2310    2.2720 H   0  0  0  0  0  0  0  0  0  0  0  0
    0.1120   -2.6980    2.2220 H   0  0  0  0  0  0  0  0  0  0  0  0
    0.1610   -7.5390    2.1880 H   0  0  0  0  0  0  0  0  0  0  0  0
    0.1530  -10.6130    0.3990 H   0  0  0  0  0  0  0  0  0  0  0  0
    0.0890   -9.6050   -1.6150 H   0  0  0  0  0  0  0  0  0  0  0  0
    0.0330   -7.4490   -2.8270 H   0  0  0  0  0  0  0  0  0  0  0  0
   -0.0210   -0.1030   -2.0410 H   0  0  0  0  0  0  0  0  0  0  0  0
  1  2  1  0  0  0  0
  1 21  1  0  0  0  0
  2  3  1  0  0  0  0
  2 20  2  0  0  0  0
  3  4  2  0  0  0  0
  3 22  1  0  0  0  0
  4  5  1  0  0  0  0
  4 23  1  0  0  0  0
  5  6  2  0  0  0  0
  5 11  1  0  0  0  0
  6  7  1  0  0  0  0
  6 20  1  0  0  0  0
  7  8  1  0  0  0  0
  8  9  2  0  0  0  0
  8 10  1  0  0  0  0
 10 11  2  0  0  0  0
 10 19  1  0  0  0  0
 11 12  1  0  0  0  0
 12 13  1  0  0  0  0
 13 14  2  0  0  0  0
 13 19  1  0  0  0  0
 14 15  1  0  0  0  0
 14 24  1  0  0  0  0
 15 16  1  0  0  0  0
 15 17  2  0  0  0  0
 16 25  1  0  0  0  0
 17 18  1  0  0  0  0
 17 26  1  0  0  0  0
 18 19  2  0  0  0  0
 18 27  1  0  0  0  0
 20 28  1  0  0  0  0
M  END
>  <COMPOUND_KEY>
Coumestrol

>  <Binary characterization>
0

>  <Characterization>
Non-Inhibitor

$$$$

  MOE2013           3D
CORINA 3.49 0026  11.04.2013
 65 67  0  0  1  0  0  0  0  0999 V2000
    1.2830    0.3790   -2.2750 C   0  0  0  0  0  0  0  0  0  0  0  0
    1.0370   -1.0500   -1.8140 C   0  0  0  0  0  0  0  0  0  0  0  0
   -0.4140   -1.3070   -1.3790 C   0  0  2  0  0  0  0  0  0  0  0  0
   -0.8010   -0.5280   -0.1240 C   0  0  0  0  0  0  0  0  0  0  0  0
   -0.6340   -2.7920   -1.1300 C   0  0  0  0  0  0  0  0  0  0  0  0
    0.2450   -3.6060   -0.8830 O   0  0  0  0  0  0  0  0  0  0  0  0
   -1.9650   -3.0690   -1.2130 O   0  0  0  0  0  0  0  0  0  0  0  0
   -2.3820   -4.4260   -1.0030 C   0  0  1  0  0  0  0  0  0  0  0  0
   -2.4750   -4.7490    0.4860 C   0  0  0  0  0  0  0  0  0  0  0  0
   -2.7310   -6.2530    0.6780 C   0  0  1  0  0  0  0  0  0  0  0  0
   -3.0880   -6.5360    2.1380 C   0  0  0  0  0  0  0  0  0  0  0  0
   -3.8070   -6.7670   -0.2480 C   0  0  0  0  0  0  0  0  0  0  0  0
   -4.2840   -6.0720   -1.2950 C   0  0  0  0  0  0  0  0  0  0  0  0
   -5.4480   -6.5250   -2.0290 C   0  0  0  0  0  0  0  0  0  0  0  0
   -6.2370   -5.6550   -2.6780 C   0  0  0  0  0  0  0  0  0  0  0  0
   -6.0010   -4.1530   -2.6950 C   0  0  2  0  0  0  0  0  0  0  0  0
   -5.6660   -3.7430   -4.1360 C   0  0  0  0  0  0  0  0  0  0  0  0
   -4.9260   -3.7150   -1.6330 C   0  0  2  0  0  0  0  0  0  0  0  0
   -4.5660   -2.2150   -1.6860 C   0  0  0  0  0  0  0  0  0  0  0  0
   -5.7740   -1.2640   -1.6470 C   0  0  0  0  0  0  0  0  0  0  0  0
   -5.3590    0.2020   -1.4200 C   0  0  2  0  0  0  0  0  0  0  0  0
   -6.5690    1.1230   -1.5130 C   0  0  0  0  0  0  0  0  0  0  0  0
   -6.1240    2.5690   -1.4020 C   0  0  1  0  0  0  0  0  0  0  0  0
   -5.6480    2.8250   -0.0830 O   0  0  0  0  0  0  0  0  0  0  0  0
   -5.0460    2.8890   -2.4170 C   0  0  0  0  0  0  0  0  0  0  0  0
   -3.9690    1.8420   -2.5370 C   0  0  0  0  0  0  0  0  0  0  0  0
   -2.8320    2.1310   -2.9000 O   0  0  0  0  0  0  0  0  0  0  0  0
   -4.3560    0.5530   -2.3940 O   0  0  0  0  0  0  0  0  0  0  0  0
   -3.7240   -4.7160   -1.7240 C   0  0  1  0  0  0  0  0  0  0  0  0
    2.3050    0.4790   -2.6560 H   0  0  0  0  0  0  0  0  0  0  0  0
    0.5930    0.6580   -3.0780 H   0  0  0  0  0  0  0  0  0  0  0  0
    1.1660    1.0920   -1.4540 H   0  0  0  0  0  0  0  0  0  0  0  0
    1.2920   -1.7270   -2.6380 H   0  0  0  0  0  0  0  0  0  0  0  0
    1.7270   -1.2880   -0.9940 H   0  0  0  0  0  0  0  0  0  0  0  0
   -1.0730   -1.0160   -2.2070 H   0  0  0  0  0  0  0  0  0  0  0  0
   -0.7710    0.5510   -0.2990 H   0  0  0  0  0  0  0  0  0  0  0  0
   -1.8180   -0.7780    0.1990 H   0  0  0  0  0  0  0  0  0  0  0  0
   -0.1280   -0.7620    0.7090 H   0  0  0  0  0  0  0  0  0  0  0  0
   -1.6270   -5.0860   -1.4560 H   0  0  0  0  0  0  0  0  0  0  0  0
   -1.5520   -4.4610    1.0040 H   0  0  0  0  0  0  0  0  0  0  0  0
   -3.2700   -4.1460    0.9440 H   0  0  0  0  0  0  0  0  0  0  0  0
   -1.8100   -6.8010    0.4440 H   0  0  0  0  0  0  0  0  0  0  0  0
   -4.0180   -6.0340    2.4290 H   0  0  0  0  0  0  0  0  0  0  0  0
   -3.2180   -7.6100    2.3100 H   0  0  0  0  0  0  0  0  0  0  0  0
   -2.2930   -6.1870    2.8060 H   0  0  0  0  0  0  0  0  0  0  0  0
   -4.2440   -7.7320    0.0040 H   0  0  0  0  0  0  0  0  0  0  0  0
   -5.7100   -7.5790   -1.9980 H   0  0  0  0  0  0  0  0  0  0  0  0
   -7.1140   -6.0260   -3.2030 H   0  0  0  0  0  0  0  0  0  0  0  0
   -6.9530   -3.6790   -2.4220 H   0  0  0  0  0  0  0  0  0  0  0  0
   -6.4740   -4.0380   -4.8170 H   0  0  0  0  0  0  0  0  0  0  0  0
   -5.5440   -2.6620   -4.2380 H   0  0  0  0  0  0  0  0  0  0  0  0
   -4.7480   -4.2170   -4.4970 H   0  0  0  0  0  0  0  0  0  0  0  0
   -5.3910   -3.8590   -0.6440 H   0  0  0  0  0  0  0  0  0  0  0  0
   -3.9620   -1.9770   -0.8040 H   0  0  0  0  0  0  0  0  0  0  0  0
   -3.9560   -2.0080   -2.5720 H   0  0  0  0  0  0  0  0  0  0  0  0
   -6.3170   -1.3340   -2.5960 H   0  0  0  0  0  0  0  0  0  0  0  0
   -6.4640   -1.5690   -0.8520 H   0  0  0  0  0  0  0  0  0  0  0  0
   -4.8910    0.2830   -0.4300 H   0  0  0  0  0  0  0  0  0  0  0  0
   -7.0730    0.9830   -2.4780 H   0  0  0  0  0  0  0  0  0  0  0  0
   -7.2810    0.8780   -0.7170 H   0  0  0  0  0  0  0  0  0  0  0  0
   -6.9880    3.2250   -1.5590 H   0  0  0  0  0  0  0  0  0  0  0  0
   -5.5400    3.7880    0.0160 H   0  0  0  0  0  0  0  0  0  0  0  0
   -5.4920    2.9930   -3.4130 H   0  0  0  0  0  0  0  0  0  0  0  0
   -4.5600    3.8360   -2.1550 H   0  0  0  0  0  0  0  0  0  0  0  0
   -3.4400   -4.7780   -2.7850 H   0  0  0  0  0  0  0  0  0  0  0  0
  1  2  1  0  0  0  0
  1 30  1  0  0  0  0
  1 31  1  0  0  0  0
  1 32  1  0  0  0  0
  2  3  1  0  0  0  0
  2 33  1  0  0  0  0
  2 34  1  0  0  0  0
  3  4  1  0  0  0  0
  3  5  1  0  0  0  0
  3 35  1  0  0  0  0
  4 36  1  0  0  0  0
  4 37  1  0  0  0  0
  4 38  1  0  0  0  0
  5  6  2  0  0  0  0
  5  7  1  0  0  0  0
  7  8  1  0  0  0  0
  8  9  1  0  0  0  0
  8 29  1  0  0  0  0
  8 39  1  0  0  0  0
  9 10  1  0  0  0  0
  9 40  1  0  0  0  0
  9 41  1  0  0  0  0
 10 11  1  0  0  0  0
 10 12  1  0  0  0  0
 10 42  1  0  0  0  0
 11 43  1  0  0  0  0
 11 44  1  0  0  0  0
 11 45  1  0  0  0  0
 12 13  2  0  0  0  0
 12 46  1  0  0  0  0
 13 14  1  0  0  0  0
 13 29  1  0  0  0  0
 14 15  2  0  0  0  0
 14 47  1  0  0  0  0
 15 16  1  0  0  0  0
 15 48  1  0  0  0  0
 16 17  1  0  0  0  0
 16 18  1  0  0  0  0
 16 49  1  0  0  0  0
 17 50  1  0  0  0  0
 17 51  1  0  0  0  0
 17 52  1  0  0  0  0
 18 19  1  0  0  0  0
 18 29  1  0  0  0  0
 18 53  1  0  0  0  0
 19 20  1  0  0  0  0
 19 54  1  0  0  0  0
 19 55  1  0  0  0  0
 20 21  1  0  0  0  0
 20 56  1  0  0  0  0
 20 57  1  0  0  0  0
 21 22  1  0  0  0  0
 21 28  1  0  0  0  0
 21 58  1  0  0  0  0
 22 23  1  0  0  0  0
 22 59  1  0  0  0  0
 22 60  1  0  0  0  0
 23 24  1  0  0  0  0
 23 25  1  0  0  0  0
 23 61  1  0  0  0  0
 24 62  1  0  0  0  0
 25 26  1  0  0  0  0
 25 63  1  0  0  0  0
 25 64  1  0  0  0  0
 26 27  2  0  0  0  0
 26 28  1  0  0  0  0
 29 65  1  0  0  0  0
M  END
>  <COMPOUND_KEY>
Lovastatin

>  <Binary characterization>
0

>  <Characterization>
Non-Inhibitor

$$$$

  MOE2013           3D
CORINA 3.49 0026  11.04.2013
 56 58  0  0  1  0  0  0  0  0999 V2000
    0.1390    1.3370   -0.1480 C   0  0  0  0  0  0  0  0  0  0  0  0
   -0.0010   -0.1790   -0.0100 C   0  0  0  0  0  0  0  0  0  0  0  0
    0.8080   -0.7420    1.1610 C   0  0  0  0  0  0  0  0  0  0  0  0
   -1.4050   -0.6180    0.0000 N   0  0  0  0  0  0  0  0  0  0  0  0
   -2.0150   -1.3860   -0.9900 C   0  0  0  0  0  0  0  0  0  0  0  0
   -1.2870   -1.7740   -2.1510 C   0  0  0  0  0  0  0  0  0  0  0  0
   -1.2490   -3.0540   -2.5550 C   0  0  0  0  0  0  0  0  0  0  0  0
   -0.5370   -3.5760   -3.7740 C   0  0  1  0  0  0  0  0  0  0  0  0
    0.1330   -2.5200   -4.4600 O   0  0  0  0  0  0  0  0  0  0  0  0
    0.4750   -4.6720   -3.4000 C   0  0  0  0  0  0  0  0  0  0  0  0
    1.1040   -5.3100   -4.6480 C   0  0  1  0  0  0  0  0  0  0  0  0
    1.6450   -4.2560   -5.4620 O   0  0  0  0  0  0  0  0  0  0  0  0
    2.2040   -6.3020   -4.2680 C   0  0  0  0  0  0  0  0  0  0  0  0
    2.7290   -6.9800   -5.5010 C   0  0  0  0  0  0  0  0  0  0  0  0
    2.7140   -6.5070   -6.6280 O   0  0  0  0  0  0  0  0  0  0  0  0
    3.2800   -8.1800   -5.2410 O   0  0  0  0  0  0  0  0  0  0  0  0
   -3.3220   -1.6170   -0.5810 C   0  0  0  0  0  0  0  0  0  0  0  0
   -4.2800   -2.3820   -1.3630 C   0  0  0  0  0  0  0  0  0  0  0  0
   -4.7810   -3.5930   -0.8620 C   0  0  0  0  0  0  0  0  0  0  0  0
   -5.7030   -4.3290   -1.6060 C   0  0  0  0  0  0  0  0  0  0  0  0
   -6.1290   -3.8500   -2.8400 C   0  0  0  0  0  0  0  0  0  0  0  0
   -7.0190   -4.5560   -3.5500 F   0  0  0  0  0  0  0  0  0  0  0  0
   -5.6450   -2.6490   -3.3490 C   0  0  0  0  0  0  0  0  0  0  0  0
   -4.7190   -1.9120   -2.6090 C   0  0  0  0  0  0  0  0  0  0  0  0
   -3.5230   -0.9680    0.6700 C   0  0  0  0  0  0  0  0  0  0  0  0
   -4.6340   -0.8500    1.5350 C   0  0  0  0  0  0  0  0  0  0  0  0
   -4.5250   -0.1120    2.7160 C   0  0  0  0  0  0  0  0  0  0  0  0
   -3.3280    0.5110    3.0410 C   0  0  0  0  0  0  0  0  0  0  0  0
   -2.2150    0.4110    2.2000 C   0  0  0  0  0  0  0  0  0  0  0  0
   -2.3220   -0.3370    1.0110 C   0  0  0  0  0  0  0  0  0  0  0  0
    1.1880    1.6120   -0.3020 H   0  0  0  0  0  0  0  0  0  0  0  0
   -0.4330    1.7040   -1.0070 H   0  0  0  0  0  0  0  0  0  0  0  0
   -0.2130    1.8730    0.7380 H   0  0  0  0  0  0  0  0  0  0  0  0
    0.4630   -0.6060   -0.9040 H   0  0  0  0  0  0  0  0  0  0  0  0
    0.5270   -0.3010    2.1200 H   0  0  0  0  0  0  0  0  0  0  0  0
    0.6760   -1.8270    1.2400 H   0  0  0  0  0  0  0  0  0  0  0  0
    1.8750   -0.5450    1.0140 H   0  0  0  0  0  0  0  0  0  0  0  0
   -0.7580   -1.0120   -2.7190 H   0  0  0  0  0  0  0  0  0  0  0  0
   -1.7810   -3.8090   -1.9790 H   0  0  0  0  0  0  0  0  0  0  0  0
   -1.2890   -3.9870   -4.4590 H   0  0  0  0  0  0  0  0  0  0  0  0
    0.8170   -2.9650   -5.0200 H   0  0  0  0  0  0  0  0  0  0  0  0
    1.2730   -4.2170   -2.7980 H   0  0  0  0  0  0  0  0  0  0  0  0
   -0.0030   -5.4500   -2.7920 H   0  0  0  0  0  0  0  0  0  0  0  0
    0.3240   -5.8070   -5.2380 H   0  0  0  0  0  0  0  0  0  0  0  0
    2.0540   -4.6970   -6.2420 H   0  0  0  0  0  0  0  0  0  0  0  0
    3.0470   -5.7930   -3.7880 H   0  0  0  0  0  0  0  0  0  0  0  0
    1.8000   -7.0610   -3.5900 H   0  0  0  0  0  0  0  0  0  0  0  0
    3.6110   -8.5140   -6.1010 H   0  0  0  0  0  0  0  0  0  0  0  0
   -4.4510   -3.9670    0.1050 H   0  0  0  0  0  0  0  0  0  0  0  0
   -6.0920   -5.2700   -1.2300 H   0  0  0  0  0  0  0  0  0  0  0  0
   -5.9930   -2.2920   -4.3130 H   0  0  0  0  0  0  0  0  0  0  0  0
   -4.3430   -0.9720   -3.0060 H   0  0  0  0  0  0  0  0  0  0  0  0
   -5.5780   -1.3260    1.2830 H   0  0  0  0  0  0  0  0  0  0  0  0
   -5.3820   -0.0230    3.3780 H   0  0  0  0  0  0  0  0  0  0  0  0
   -3.2530    1.0870    3.9610 H   0  0  0  0  0  0  0  0  0  0  0  0
   -1.2970    0.9140    2.4820 H   0  0  0  0  0  0  0  0  0  0  0  0
  1  2  1  0  0  0  0
  1 31  1  0  0  0  0
  1 32  1  0  0  0  0
  1 33  1  0  0  0  0
  2  3  1  0  0  0  0
  2  4  1  0  0  0  0
  2 34  1  0  0  0  0
  3 35  1  0  0  0  0
  3 36  1  0  0  0  0
  3 37  1  0  0  0  0
  4  5  1  0  0  0  0
  4 30  1  0  0  0  0
  5  6  1  0  0  0  0
  5 17  2  0  0  0  0
  6  7  2  0  0  0  0
  6 38  1  0  0  0  0
  7  8  1  0  0  0  0
  7 39  1  0  0  0  0
  8  9  1  0  0  0  0
  8 10  1  0  0  0  0
  8 40  1  0  0  0  0
  9 41  1  0  0  0  0
 10 11  1  0  0  0  0
 10 42  1  0  0  0  0
 10 43  1  0  0  0  0
 11 12  1  0  0  0  0
 11 13  1  0  0  0  0
 11 44  1  0  0  0  0
 12 45  1  0  0  0  0
 13 14  1  0  0  0  0
 13 46  1  0  0  0  0
 13 47  1  0  0  0  0
 14 15  2  0  0  0  0
 14 16  1  0  0  0  0
 16 48  1  0  0  0  0
 17 18  1  0  0  0  0
 17 25  1  0  0  0  0
 18 19  1  0  0  0  0
 18 24  2  0  0  0  0
 19 20  2  0  0  0  0
 19 49  1  0  0  0  0
 20 21  1  0  0  0  0
 20 50  1  0  0  0  0
 21 22  1  0  0  0  0
 21 23  2  0  0  0  0
 23 24  1  0  0  0  0
 23 51  1  0  0  0  0
 24 52  1  0  0  0  0
 25 26  1  0  0  0  0
 25 30  2  0  0  0  0
 26 27  2  0  0  0  0
 26 53  1  0  0  0  0
 27 28  1  0  0  0  0
 27 54  1  0  0  0  0
 28 29  2  0  0  0  0
 28 55  1  0  0  0  0
 29 30  1  0  0  0  0
 29 56  1  0  0  0  0
M  END
>  <COMPOUND_KEY>
Fluvastatin

>  <Binary characterization>
1

>  <Characterization>
Inhibitor

$$$$

  MOE2013           3D
CORINA 3.49 0026  11.04.2013
 54 58  0  0  1  0  0  0  0  0999 V2000
   -0.0650    1.7230   -0.0770 C   0  0  0  0  0  0  0  0  0  0  0  0
   -0.1230    0.2070   -0.2300 C   0  0  0  0  0  0  0  0  0  0  0  0
   -1.4830   -0.4220    0.1400 C   0  0  1  0  0  0  0  0  0  0  0  0
   -1.8320   -0.0300    1.4740 O   0  0  0  0  0  0  0  0  0  0  0  0
   -2.5880    0.1010   -0.7890 C   0  0  0  0  0  0  0  0  0  0  0  0
   -3.2690    1.0730   -0.4600 O   0  0  0  0  0  0  0  0  0  0  0  0
   -2.7570   -0.5060   -1.9850 O   0  0  0  0  0  0  0  0  0  0  0  0
   -2.2310   -1.8190   -2.2790 C   0  0  0  0  0  0  0  0  0  0  0  0
   -1.7490   -2.5560   -1.0790 C   0  0  0  0  0  0  0  0  0  0  0  0
   -1.4150   -1.9260    0.0630 C   0  0  0  0  0  0  0  0  0  0  0  0
   -0.9460   -2.6850    1.2110 C   0  0  0  0  0  0  0  0  0  0  0  0
   -0.8540   -4.0130    1.1120 C   0  0  0  0  0  0  0  0  0  0  0  0
   -1.1860   -4.6770   -0.0550 N   0  0  0  0  0  0  0  0  0  0  0  0
   -0.9960   -6.1260    0.0830 C   0  0  0  0  0  0  0  0  0  0  0  0
   -0.5060   -6.2470    1.4910 C   0  0  0  0  0  0  0  0  0  0  0  0
   -0.1470   -7.3530    2.2270 C   0  0  0  0  0  0  0  0  0  0  0  0
    0.2890   -7.1750    3.5610 C   0  0  0  0  0  0  0  0  0  0  0  0
    0.6930   -8.2500    4.4050 C   0  0  0  0  0  0  0  0  0  0  0  0
    0.6540   -9.6960    3.9240 C   0  0  0  0  0  0  0  0  0  0  0  0
    1.5810  -10.5870    4.6740 N   0  0  0  0  0  0  0  0  0  0  0  0
    1.1420  -11.9830    4.5310 C   0  0  0  0  0  0  0  0  0  0  0  0
    2.9510  -10.4640    4.1350 C   0  0  0  0  0  0  0  0  0  0  0  0
    1.0470   -7.9560    5.7340 C   0  0  0  0  0  0  0  0  0  0  0  0
    1.4190   -8.9460    6.6070 O   0  0  0  0  0  0  0  0  0  0  0  0
    1.0480   -6.6600    6.2230 C   0  0  0  0  0  0  0  0  0  0  0  0
    0.6870   -5.6130    5.3800 C   0  0  0  0  0  0  0  0  0  0  0  0
    0.3060   -5.8340    4.0670 C   0  0  0  0  0  0  0  0  0  0  0  0
   -0.0390   -4.7560    3.3440 N   0  0  0  0  0  0  0  0  0  0  0  0
   -0.4280   -5.0010    2.0900 C   0  0  0  0  0  0  0  0  0  0  0  0
   -1.6340   -4.0490   -1.1920 C   0  0  0  0  0  0  0  0  0  0  0  0
   -1.9190   -4.6300   -2.2340 O   0  0  0  0  0  0  0  0  0  0  0  0
    0.9390    2.0840   -0.3260 H   0  0  0  0  0  0  0  0  0  0  0  0
   -0.7710    2.2220   -0.7480 H   0  0  0  0  0  0  0  0  0  0  0  0
   -0.2830    2.0320    0.9500 H   0  0  0  0  0  0  0  0  0  0  0  0
    0.1460   -0.0480   -1.2630 H   0  0  0  0  0  0  0  0  0  0  0  0
    0.6600   -0.2120    0.4170 H   0  0  0  0  0  0  0  0  0  0  0  0
   -2.3430    0.8020    1.3960 H   0  0  0  0  0  0  0  0  0  0  0  0
   -3.0490   -2.3630   -2.7620 H   0  0  0  0  0  0  0  0  0  0  0  0
   -1.4260   -1.7020   -3.0120 H   0  0  0  0  0  0  0  0  0  0  0  0
   -0.6840   -2.1710    2.1300 H   0  0  0  0  0  0  0  0  0  0  0  0
   -1.9540   -6.6290   -0.0740 H   0  0  0  0  0  0  0  0  0  0  0  0
   -0.2570   -6.4620   -0.6500 H   0  0  0  0  0  0  0  0  0  0  0  0
   -0.2150   -8.3310    1.7630 H   0  0  0  0  0  0  0  0  0  0  0  0
   -0.3820  -10.0290    4.0760 H   0  0  0  0  0  0  0  0  0  0  0  0
    0.8740   -9.7750    2.8540 H   0  0  0  0  0  0  0  0  0  0  0  0
    1.1100  -12.3030    3.4830 H   0  0  0  0  0  0  0  0  0  0  0  0
    1.8140  -12.6540    5.0790 H   0  0  0  0  0  0  0  0  0  0  0  0
    0.1450  -12.1160    4.9660 H   0  0  0  0  0  0  0  0  0  0  0  0
    3.3180   -9.4360    4.2270 H   0  0  0  0  0  0  0  0  0  0  0  0
    3.6390  -11.0940    4.7100 H   0  0  0  0  0  0  0  0  0  0  0  0
    3.0110  -10.7590    3.0810 H   0  0  0  0  0  0  0  0  0  0  0  0
    1.5240   -9.7630    6.0530 H   0  0  0  0  0  0  0  0  0  0  0  0
    1.3330   -6.4620    7.2520 H   0  0  0  0  0  0  0  0  0  0  0  0
    0.6940   -4.5960    5.7670 H   0  0  0  0  0  0  0  0  0  0  0  0
  1  2  1  0  0  0  0
  1 32  1  0  0  0  0
  1 33  1  0  0  0  0
  1 34  1  0  0  0  0
  2  3  1  0  0  0  0
  2 35  1  0  0  0  0
  2 36  1  0  0  0  0
  3  4  1  0  0  0  0
  3  5  1  0  0  0  0
  3 10  1  0  0  0  0
  4 37  1  0  0  0  0
  5  6  2  0  0  0  0
  5  7  1  0  0  0  0
  7  8  1  0  0  0  0
  8  9  1  0  0  0  0
  8 38  1  0  0  0  0
  8 39  1  0  0  0  0
  9 10  2  0  0  0  0
  9 30  1  0  0  0  0
 10 11  1  0  0  0  0
 11 12  2  0  0  0  0
 11 40  1  0  0  0  0
 12 13  1  0  0  0  0
 12 29  1  0  0  0  0
 13 14  1  0  0  0  0
 13 30  1  0  0  0  0
 14 15  1  0  0  0  0
 14 41  1  0  0  0  0
 14 42  1  0  0  0  0
 15 16  2  0  0  0  0
 15 29  1  0  0  0  0
 16 17  1  0  0  0  0
 16 43  1  0  0  0  0
 17 18  2  0  0  0  0
 17 27  1  0  0  0  0
 18 19  1  0  0  0  0
 18 23  1  0  0  0  0
 19 20  1  0  0  0  0
 19 44  1  0  0  0  0
 19 45  1  0  0  0  0
 20 21  1  0  0  0  0
 20 22  1  0  0  0  0
 21 46  1  0  0  0  0
 21 47  1  0  0  0  0
 21 48  1  0  0  0  0
 22 49  1  0  0  0  0
 22 50  1  0  0  0  0
 22 51  1  0  0  0  0
 23 24  1  0  0  0  0
 23 25  2  0  0  0  0
 24 52  1  0  0  0  0
 25 26  1  0  0  0  0
 25 53  1  0  0  0  0
 26 27  2  0  0  0  0
 26 54  1  0  0  0  0
 27 28  1  0  0  0  0
 28 29  2  0  0  0  0
 30 31  2  0  0  0  0
M  END
>  <COMPOUND_KEY>
Topotecan

>  <Binary characterization>
0

>  <Characterization>
Non-Inhibitor

$$$$

  MOE2013           3D
CORINA 3.49 0026  11.04.2013
 49 52  0  0  1  0  0  0  0  0999 V2000
   -0.0560    1.5100    0.0830 C   0  0  0  0  0  0  0  0  0  0  0  0
   -0.7760    1.5280   -1.2900 C   0  0  2  0  0  0  0  0  0  0  0  0
   -2.1100    0.7800   -1.1730 C   0  0  0  0  0  0  0  0  0  0  0  0
   -1.8990   -0.7340   -0.9850 C   0  0  0  0  0  0  0  0  0  0  0  0
   -0.9780   -1.3580   -2.0640 C   0  0  1  0  0  0  0  0  0  0  0  0
    0.3710   -0.5620   -2.2070 C   0  0  1  0  0  0  0  0  0  0  0  0
    1.2590   -1.1290   -3.3320 C   0  0  0  0  0  0  0  0  0  0  0  0
    1.4620   -2.6410   -3.2190 C   0  0  0  0  0  0  0  0  0  0  0  0
    0.1120   -3.3030   -3.1120 C   0  0  0  0  0  0  0  0  0  0  0  0
   -0.3460   -4.0580   -4.1260 C   0  0  0  0  0  0  0  0  0  0  0  0
   -1.7700   -4.4550   -4.2010 C   0  0  0  0  0  0  0  0  0  0  0  0
   -2.1500   -5.1780   -5.1190 O   0  0  0  0  0  0  0  0  0  0  0  0
   -2.7250   -3.8640   -3.1960 C   0  0  0  0  0  0  0  0  0  0  0  0
   -2.0350   -3.7370   -1.8500 C   0  0  0  0  0  0  0  0  0  0  0  0
   -0.7280   -2.8970   -1.8950 C   0  0  2  0  0  0  0  0  0  0  0  0
    0.0170   -3.2220   -0.5760 C   0  0  0  0  0  0  0  0  0  0  0  0
    0.0310    0.9100   -2.4480 C   0  0  2  0  0  0  0  0  0  0  0  0
    1.1590    1.9130   -2.6730 C   0  0  0  0  0  0  0  0  0  0  0  0
    0.5060    3.2770   -2.3820 C   0  0  0  0  0  0  0  0  0  0  0  0
   -0.8950    2.9690   -1.8170 C   0  0  2  0  0  0  0  0  0  0  0  0
   -1.2730    3.8890   -0.8140 O   0  0  0  0  0  0  0  0  0  0  0  0
    0.1820    0.4990    0.4220 H   0  0  0  0  0  0  0  0  0  0  0  0
    0.8850    2.0700    0.0690 H   0  0  0  0  0  0  0  0  0  0  0  0
   -0.6870    1.9630    0.8560 H   0  0  0  0  0  0  0  0  0  0  0  0
   -2.7040    1.1750   -0.3400 H   0  0  0  0  0  0  0  0  0  0  0  0
   -2.7090    0.9360   -2.0800 H   0  0  0  0  0  0  0  0  0  0  0  0
   -1.4970   -0.9250    0.0150 H   0  0  0  0  0  0  0  0  0  0  0  0
   -2.8870   -1.2050   -1.0170 H   0  0  0  0  0  0  0  0  0  0  0  0
   -1.5130   -1.2230   -3.0170 H   0  0  0  0  0  0  0  0  0  0  0  0
    0.9430   -0.6450   -1.2770 H   0  0  0  0  0  0  0  0  0  0  0  0
    0.8060   -0.9000   -4.3060 H   0  0  0  0  0  0  0  0  0  0  0  0
    2.2390   -0.6380   -3.3190 H   0  0  0  0  0  0  0  0  0  0  0  0
    2.0150   -2.9930   -4.0990 H   0  0  0  0  0  0  0  0  0  0  0  0
    2.0840   -2.8880   -2.3520 H   0  0  0  0  0  0  0  0  0  0  0  0
    0.2580   -4.3060   -4.9920 H   0  0  0  0  0  0  0  0  0  0  0  0
   -3.0810   -2.8990   -3.5680 H   0  0  0  0  0  0  0  0  0  0  0  0
   -3.5860   -4.5340   -3.0990 H   0  0  0  0  0  0  0  0  0  0  0  0
   -2.7390   -3.3440   -1.1090 H   0  0  0  0  0  0  0  0  0  0  0  0
   -1.7950   -4.7550   -1.5080 H   0  0  0  0  0  0  0  0  0  0  0  0
   -0.6260   -3.0480    0.2940 H   0  0  0  0  0  0  0  0  0  0  0  0
    0.3210   -4.2750   -0.5480 H   0  0  0  0  0  0  0  0  0  0  0  0
    0.9220   -2.6280   -0.4300 H   0  0  0  0  0  0  0  0  0  0  0  0
   -0.5880    0.9450   -3.3600 H   0  0  0  0  0  0  0  0  0  0  0  0
    1.9970    1.7370   -1.9890 H   0  0  0  0  0  0  0  0  0  0  0  0
    1.5500    1.8690   -3.6940 H   0  0  0  0  0  0  0  0  0  0  0  0
    1.1150    3.8590   -1.6810 H   0  0  0  0  0  0  0  0  0  0  0  0
    0.4190    3.8710   -3.2980 H   0  0  0  0  0  0  0  0  0  0  0  0
   -1.6360    3.0260   -2.6240 H   0  0  0  0  0  0  0  0  0  0  0  0
   -1.2320    4.7790   -1.2030 H   0  0  0  0  0  0  0  0  0  0  0  0
  1  2  1  0  0  0  0
  1 22  1  0  0  0  0
  1 23  1  0  0  0  0
  1 24  1  0  0  0  0
  2  3  1  0  0  0  0
  2 17  1  0  0  0  0
  2 20  1  0  0  0  0
  3  4  1  0  0  0  0
  3 25  1  0  0  0  0
  3 26  1  0  0  0  0
  4  5  1  0  0  0  0
  4 27  1  0  0  0  0
  4 28  1  0  0  0  0
  5  6  1  0  0  0  0
  5 15  1  0  0  0  0
  5 29  1  0  0  0  0
  6  7  1  0  0  0  0
  6 17  1  0  0  0  0
  6 30  1  0  0  0  0
  7  8  1  0  0  0  0
  7 31  1  0  0  0  0
  7 32  1  0  0  0  0
  8  9  1  0  0  0  0
  8 33  1  0  0  0  0
  8 34  1  0  0  0  0
  9 10  2  0  0  0  0
  9 15  1  0  0  0  0
 10 11  1  0  0  0  0
 10 35  1  0  0  0  0
 11 12  2  0  0  0  0
 11 13  1  0  0  0  0
 13 14  1  0  0  0  0
 13 36  1  0  0  0  0
 13 37  1  0  0  0  0
 14 15  1  0  0  0  0
 14 38  1  0  0  0  0
 14 39  1  0  0  0  0
 15 16  1  0  0  0  0
 16 40  1  0  0  0  0
 16 41  1  0  0  0  0
 16 42  1  0  0  0  0
 17 18  1  0  0  0  0
 17 43  1  0  0  0  0
 18 19  1  0  0  0  0
 18 44  1  0  0  0  0
 18 45  1  0  0  0  0
 19 20  1  0  0  0  0
 19 46  1  0  0  0  0
 19 47  1  0  0  0  0
 20 21  1  0  0  0  0
 20 48  1  0  0  0  0
 21 49  1  0  0  0  0
M  END
>  <COMPOUND_KEY>
Testosterone

>  <Binary characterization>
0

>  <Characterization>
Non-Inhibitor

$$$$

  MOE2013           3D
CORINA 3.49 0026  11.04.2013
 34 36  0  0  0  0  0  0  0  0999 V2000
    0.4050    0.8380    0.6820 C   0  0  0  0  0  0  0  0  0  0  0  0
    0.2250   -0.5390    0.0650 C   0  0  0  0  0  0  0  0  0  0  0  0
    0.9970   -0.6800   -1.2000 C   0  0  0  0  0  0  0  0  0  0  0  0
    0.2410   -0.6490   -2.3360 O   0  0  0  0  0  0  0  0  0  0  0  0
    1.0890   -0.7080   -3.3940 C   0  0  0  0  0  0  0  0  0  0  0  0
    0.7100   -0.6880   -4.7350 C   0  0  0  0  0  0  0  0  0  0  0  0
    1.7430   -0.7460   -5.6760 C   0  0  0  0  0  0  0  0  0  0  0  0
    3.0800   -0.8190   -5.2770 C   0  0  0  0  0  0  0  0  0  0  0  0
    3.4270   -0.8390   -3.9180 C   0  0  0  0  0  0  0  0  0  0  0  0
    2.4030   -0.7840   -2.9530 C   0  0  0  0  0  0  0  0  0  0  0  0
    2.3430   -0.7960   -1.5230 C   0  0  0  0  0  0  0  0  0  0  0  0
    3.4760   -0.8480   -0.6140 C   0  0  0  0  0  0  0  0  0  0  0  0
    4.5180   -0.2390   -0.8380 O   0  0  0  0  0  0  0  0  0  0  0  0
    3.4010   -1.6840    0.6080 C   0  0  0  0  0  0  0  0  0  0  0  0
    3.9950   -1.2060    1.7820 C   0  0  0  0  0  0  0  0  0  0  0  0
    3.9570   -1.9790    2.9450 C   0  0  0  0  0  0  0  0  0  0  0  0
    4.7580   -1.2800    4.5160 Br  0  0  0  0  0  0  0  0  0  0  0  0
    3.3410   -3.2330    2.9360 C   0  0  0  0  0  0  0  0  0  0  0  0
    3.3100   -3.9760    4.0850 O   0  0  0  0  0  0  0  0  0  0  0  0
    2.7690   -3.7140    1.7540 C   0  0  0  0  0  0  0  0  0  0  0  0
    1.9370   -5.4170    1.7030 Br  0  0  0  0  0  0  0  0  0  0  0  0
    2.8010   -2.9490    0.5860 C   0  0  0  0  0  0  0  0  0  0  0  0
    1.4520    1.0270    0.9420 H   0  0  0  0  0  0  0  0  0  0  0  0
    0.0840    1.6260   -0.0080 H   0  0  0  0  0  0  0  0  0  0  0  0
   -0.1900    0.9240    1.5970 H   0  0  0  0  0  0  0  0  0  0  0  0
    0.5210   -1.3070    0.7850 H   0  0  0  0  0  0  0  0  0  0  0  0
   -0.8420   -0.7020   -0.1330 H   0  0  0  0  0  0  0  0  0  0  0  0
   -0.3310   -0.6260   -5.0280 H   0  0  0  0  0  0  0  0  0  0  0  0
    1.5000   -0.7310   -6.7360 H   0  0  0  0  0  0  0  0  0  0  0  0
    3.8640   -0.8600   -6.0300 H   0  0  0  0  0  0  0  0  0  0  0  0
    4.4700   -0.8920   -3.6200 H   0  0  0  0  0  0  0  0  0  0  0  0
    4.4810   -0.2320    1.7860 H   0  0  0  0  0  0  0  0  0  0  0  0
    2.8550   -4.8160    3.8940 H   0  0  0  0  0  0  0  0  0  0  0  0
    2.3680   -3.3410   -0.3310 H   0  0  0  0  0  0  0  0  0  0  0  0
  1  2  1  0  0  0  0
  1 23  1  0  0  0  0
  1 24  1  0  0  0  0
  1 25  1  0  0  0  0
  2  3  1  0  0  0  0
  2 26  1  0  0  0  0
  2 27  1  0  0  0  0
  3  4  1  0  0  0  0
  3 11  2  0  0  0  0
  4  5  1  0  0  0  0
  5  6  1  0  0  0  0
  5 10  2  0  0  0  0
  6  7  2  0  0  0  0
  6 28  1  0  0  0  0
  7  8  1  0  0  0  0
  7 29  1  0  0  0  0
  8  9  2  0  0  0  0
  8 30  1  0  0  0  0
  9 10  1  0  0  0  0
  9 31  1  0  0  0  0
 10 11  1  0  0  0  0
 11 12  1  0  0  0  0
 12 13  2  0  0  0  0
 12 14  1  0  0  0  0
 14 15  1  0  0  0  0
 14 22  2  0  0  0  0
 15 16  2  0  0  0  0
 15 32  1  0  0  0  0
 16 17  1  0  0  0  0
 16 18  1  0  0  0  0
 18 19  1  0  0  0  0
 18 20  2  0  0  0  0
 19 33  1  0  0  0  0
 20 21  1  0  0  0  0
 20 22  1  0  0  0  0
 22 34  1  0  0  0  0
M  END
>  <COMPOUND_KEY>
Benzbromarone

>  <Binary characterization>
0

>  <Characterization>
Non-Inhibitor

$$$$

  MOE2013           3D
CORINA 3.49 0026  11.04.2013
 26 25  0  0  0  0  0  0  0  0999 V2000
   -0.1620    1.4570   -0.0400 C   0  0  0  0  0  0  0  0  0  0  0  0
   -0.0180   -0.0570   -0.0190 C   0  0  0  0  0  0  0  0  0  0  0  0
    0.7300   -0.5640   -1.2560 C   0  0  0  0  0  0  0  0  0  0  0  0
    0.8470   -2.0980   -1.2900 C   0  0  0  0  0  0  0  0  0  0  0  0
    1.4200   -2.5690   -2.6370 C   0  0  0  0  0  0  0  0  0  0  0  0
    1.3670   -4.0910   -2.8000 C   0  0  0  0  0  0  0  0  0  0  0  0
    1.8890   -4.5220   -4.1630 C   0  0  0  0  0  0  0  0  0  0  0  0
    1.7420   -2.5670   -0.1630 C   0  0  0  0  0  0  0  0  0  0  0  0
    2.9100   -2.2610    0.0140 O   0  0  0  0  0  0  0  0  0  0  0  0
    1.1080   -3.4050    0.6810 O   0  0  0  0  0  0  0  0  0  0  0  0
    0.8190    1.9430   -0.0530 H   0  0  0  0  0  0  0  0  0  0  0  0
   -0.7220    1.7860   -0.9210 H   0  0  0  0  0  0  0  0  0  0  0  0
   -0.6980    1.7980    0.8510 H   0  0  0  0  0  0  0  0  0  0  0  0
    0.5130   -0.3500    0.8940 H   0  0  0  0  0  0  0  0  0  0  0  0
   -1.0150   -0.5120    0.0240 H   0  0  0  0  0  0  0  0  0  0  0  0
    0.1970   -0.2240   -2.1530 H   0  0  0  0  0  0  0  0  0  0  0  0
    1.7290   -0.1090   -1.2890 H   0  0  0  0  0  0  0  0  0  0  0  0
   -0.1540   -2.5300   -1.1600 H   0  0  0  0  0  0  0  0  0  0  0  0
    0.8490   -2.1090   -3.4530 H   0  0  0  0  0  0  0  0  0  0  0  0
    2.4580   -2.2290   -2.7460 H   0  0  0  0  0  0  0  0  0  0  0  0
    1.9640   -4.5790   -2.0230 H   0  0  0  0  0  0  0  0  0  0  0  0
    0.3340   -4.4410   -2.6850 H   0  0  0  0  0  0  0  0  0  0  0  0
    1.2920   -4.0830   -4.9690 H   0  0  0  0  0  0  0  0  0  0  0  0
    2.9300   -4.2130   -4.2990 H   0  0  0  0  0  0  0  0  0  0  0  0
    1.8410   -5.6110   -4.2600 H   0  0  0  0  0  0  0  0  0  0  0  0
    1.7780   -3.6390    1.3570 H   0  0  0  0  0  0  0  0  0  0  0  0
  1  2  1  0  0  0  0
  1 11  1  0  0  0  0
  1 12  1  0  0  0  0
  1 13  1  0  0  0  0
  2  3  1  0  0  0  0
  2 14  1  0  0  0  0
  2 15  1  0  0  0  0
  3  4  1  0  0  0  0
  3 16  1  0  0  0  0
  3 17  1  0  0  0  0
  4  5  1  0  0  0  0
  4  8  1  0  0  0  0
  4 18  1  0  0  0  0
  5  6  1  0  0  0  0
  5 19  1  0  0  0  0
  5 20  1  0  0  0  0
  6  7  1  0  0  0  0
  6 21  1  0  0  0  0
  6 22  1  0  0  0  0
  7 23  1  0  0  0  0
  7 24  1  0  0  0  0
  7 25  1  0  0  0  0
  8  9  2  0  0  0  0
  8 10  1  0  0  0  0
 10 26  1  0  0  0  0
M  END
>  <COMPOUND_KEY>
Valproic acid

>  <Binary characterization>
0

>  <Characterization>
Non-Inhibitor

$$$$

  MOE2013           3D
CORINA 3.49 0026  11.04.2013
 76 79  0  0  1  0  0  0  0  0999 V2000
   -0.0510    1.7210   -0.1480 C   0  0  0  0  0  0  0  0  0  0  0  0
    0.0510    0.2030   -0.3260 C   0  0  2  0  0  0  0  0  0  0  0  0
   -1.3450   -0.4540   -0.1520 C   0  0  0  0  0  0  0  0  0  0  0  0
   -2.3830   -0.0060   -1.1850 C   0  0  0  0  0  0  0  0  0  0  0  0
   -3.6660   -0.8120   -1.0970 C   0  0  0  0  0  0  0  0  0  0  0  0
   -3.8870   -1.6550   -0.2340 O   0  0  0  0  0  0  0  0  0  0  0  0
   -4.5660   -0.4840   -2.0880 N   0  0  0  0  0  0  0  0  0  0  0  0
   -5.8610   -1.1340   -2.1790 C   0  0  0  0  0  0  0  0  0  0  0  0
   -6.6080   -0.6080   -3.3830 C   0  0  0  0  0  0  0  0  0  0  0  0
   -6.2210    0.2610   -4.1490 O   0  0  0  0  0  0  0  0  0  0  0  0
   -7.8050   -1.2060   -3.5460 O   0  0  0  0  0  0  0  0  0  0  0  0
    1.0730   -0.4400    0.6610 C   0  0  1  0  0  0  0  0  0  0  0  0
    1.2230   -1.9730    0.4260 C   0  0  0  0  0  0  0  0  0  0  0  0
    2.6530   -2.3570    0.8200 C   0  0  0  0  0  0  0  0  0  0  0  0
    3.2030   -1.1020    1.4830 C   0  0  1  0  0  0  0  0  0  0  0  0
    4.7310   -0.9850    1.6230 C   0  0  2  0  0  0  0  0  0  0  0  0
    5.3620   -2.1960    2.3450 C   0  0  2  0  0  0  0  0  0  0  0  0
    4.7360   -2.4510    3.5980 O   0  0  0  0  0  0  0  0  0  0  0  0
    6.8640   -2.0110    2.5780 C   0  0  0  0  0  0  0  0  0  0  0  0
    7.2510   -0.6710    3.2360 C   0  0  2  0  0  0  0  0  0  0  0  0
    6.9290   -0.6750    4.7460 C   0  0  0  0  0  0  0  0  0  0  0  0
    7.3100    0.6350    5.4270 C   0  0  2  0  0  0  0  0  0  0  0  0
    6.9180    0.5990    6.7960 O   0  0  0  0  0  0  0  0  0  0  0  0
    6.6480    1.8220    4.7410 C   0  0  0  0  0  0  0  0  0  0  0  0
    7.0100    1.8560    3.2630 C   0  0  0  0  0  0  0  0  0  0  0  0
    6.6400    0.5580    2.4850 C   0  0  1  0  0  0  0  0  0  0  0  0
    7.3220    0.6940    1.0960 C   0  0  0  0  0  0  0  0  0  0  0  0
    5.0810    0.3610    2.3380 C   0  0  1  0  0  0  0  0  0  0  0  0
    4.3620    1.5680    1.6750 C   0  0  0  0  0  0  0  0  0  0  0  0
    2.8510    1.3640    1.4480 C   0  0  2  0  0  0  0  0  0  0  0  0
    2.1950    1.3520    2.7150 O   0  0  0  0  0  0  0  0  0  0  0  0
    2.5570    0.0590    0.6740 C   0  0  2  0  0  0  0  0  0  0  0  0
    3.1000    0.1770   -0.7730 C   0  0  0  0  0  0  0  0  0  0  0  0
    0.8740    2.2190   -0.4440 H   0  0  0  0  0  0  0  0  0  0  0  0
   -0.8270    2.1560   -0.7830 H   0  0  0  0  0  0  0  0  0  0  0  0
   -0.2760    1.9850    0.8900 H   0  0  0  0  0  0  0  0  0  0  0  0
    0.3820    0.0060   -1.3540 H   0  0  0  0  0  0  0  0  0  0  0  0
   -1.2500   -1.5430   -0.2280 H   0  0  0  0  0  0  0  0  0  0  0  0
   -1.7250   -0.2490    0.8580 H   0  0  0  0  0  0  0  0  0  0  0  0
   -2.6530    1.0450   -1.0360 H   0  0  0  0  0  0  0  0  0  0  0  0
   -1.9750   -0.1160   -2.1970 H   0  0  0  0  0  0  0  0  0  0  0  0
   -4.3380    0.2260   -2.7800 H   0  0  0  0  0  0  0  0  0  0  0  0
   -5.7010   -2.2110   -2.2810 H   0  0  0  0  0  0  0  0  0  0  0  0
   -6.4220   -0.9150   -1.2670 H   0  0  0  0  0  0  0  0  0  0  0  0
   -8.1980   -0.7940   -4.3450 H   0  0  0  0  0  0  0  0  0  0  0  0
    0.6600   -0.3180    1.6740 H   0  0  0  0  0  0  0  0  0  0  0  0
    0.4980   -2.5230    1.0370 H   0  0  0  0  0  0  0  0  0  0  0  0
    1.0460   -2.2470   -0.6210 H   0  0  0  0  0  0  0  0  0  0  0  0
    2.6580   -3.2190    1.4930 H   0  0  0  0  0  0  0  0  0  0  0  0
    3.2350   -2.6310   -0.0670 H   0  0  0  0  0  0  0  0  0  0  0  0
    2.7840   -1.0840    2.5010 H   0  0  0  0  0  0  0  0  0  0  0  0
    5.1610   -0.9730    0.6160 H   0  0  0  0  0  0  0  0  0  0  0  0
    5.2260   -3.0980    1.7360 H   0  0  0  0  0  0  0  0  0  0  0  0
    3.8360   -2.7740    3.4280 H   0  0  0  0  0  0  0  0  0  0  0  0
    7.2420   -2.8350    3.1980 H   0  0  0  0  0  0  0  0  0  0  0  0
    7.3790   -2.0920    1.6130 H   0  0  0  0  0  0  0  0  0  0  0  0
    8.3470   -0.5970    3.1670 H   0  0  0  0  0  0  0  0  0  0  0  0
    5.8670   -0.8600    4.9320 H   0  0  0  0  0  0  0  0  0  0  0  0
    7.4560   -1.5020    5.2390 H   0  0  0  0  0  0  0  0  0  0  0  0
    8.3990    0.7570    5.4070 H   0  0  0  0  0  0  0  0  0  0  0  0
    5.9610    0.4280    6.8260 H   0  0  0  0  0  0  0  0  0  0  0  0
    5.5600    1.7870    4.8760 H   0  0  0  0  0  0  0  0  0  0  0  0
    6.9720    2.7510    5.2260 H   0  0  0  0  0  0  0  0  0  0  0  0
    6.5610    2.7390    2.7960 H   0  0  0  0  0  0  0  0  0  0  0  0
    8.0960    2.0160    3.1930 H   0  0  0  0  0  0  0  0  0  0  0  0
    7.1120   -0.1450    0.4290 H   0  0  0  0  0  0  0  0  0  0  0  0
    7.0140    1.6100    0.5820 H   0  0  0  0  0  0  0  0  0  0  0  0
    8.4130    0.7450    1.2030 H   0  0  0  0  0  0  0  0  0  0  0  0
    4.6610    0.2930    3.3510 H   0  0  0  0  0  0  0  0  0  0  0  0
    4.4830    2.4470    2.3170 H   0  0  0  0  0  0  0  0  0  0  0  0
    4.8320    1.8100    0.7180 H   0  0  0  0  0  0  0  0  0  0  0  0
    2.4720    2.2340    0.9050 H   0  0  0  0  0  0  0  0  0  0  0  0
    2.3250    2.2240    3.1230 H   0  0  0  0  0  0  0  0  0  0  0  0
    2.6550    1.0330   -1.2900 H   0  0  0  0  0  0  0  0  0  0  0  0
    4.1830    0.3230   -0.8100 H   0  0  0  0  0  0  0  0  0  0  0  0
    2.8810   -0.7090   -1.3770 H   0  0  0  0  0  0  0  0  0  0  0  0
  1  2  1  0  0  0  0
  1 34  1  0  0  0  0
  1 35  1  0  0  0  0
  1 36  1  0  0  0  0
  2  3  1  0  0  0  0
  2 12  1  0  0  0  0
  2 37  1  0  0  0  0
  3  4  1  0  0  0  0
  3 38  1  0  0  0  0
  3 39  1  0  0  0  0
  4  5  1  0  0  0  0
  4 40  1  0  0  0  0
  4 41  1  0  0  0  0
  5  6  2  0  0  0  0
  5  7  1  0  0  0  0
  7  8  1  0  0  0  0
  7 42  1  0  0  0  0
  8  9  1  0  0  0  0
  8 43  1  0  0  0  0
  8 44  1  0  0  0  0
  9 10  2  0  0  0  0
  9 11  1  0  0  0  0
 11 45  1  0  0  0  0
 12 13  1  0  0  0  0
 12 32  1  0  0  0  0
 12 46  1  0  0  0  0
 13 14  1  0  0  0  0
 13 47  1  0  0  0  0
 13 48  1  0  0  0  0
 14 15  1  0  0  0  0
 14 49  1  0  0  0  0
 14 50  1  0  0  0  0
 15 16  1  0  0  0  0
 15 32  1  0  0  0  0
 15 51  1  0  0  0  0
 16 17  1  0  0  0  0
 16 28  1  0  0  0  0
 16 52  1  0  0  0  0
 17 18  1  0  0  0  0
 17 19  1  0  0  0  0
 17 53  1  0  0  0  0
 18 54  1  0  0  0  0
 19 20  1  0  0  0  0
 19 55  1  0  0  0  0
 19 56  1  0  0  0  0
 20 21  1  0  0  0  0
 20 26  1  0  0  0  0
 20 57  1  0  0  0  0
 21 22  1  0  0  0  0
 21 58  1  0  0  0  0
 21 59  1  0  0  0  0
 22 23  1  0  0  0  0
 22 24  1  0  0  0  0
 22 60  1  0  0  0  0
 23 61  1  0  0  0  0
 24 25  1  0  0  0  0
 24 62  1  0  0  0  0
 24 63  1  0  0  0  0
 25 26  1  0  0  0  0
 25 64  1  0  0  0  0
 25 65  1  0  0  0  0
 26 27  1  0  0  0  0
 26 28  1  0  0  0  0
 27 66  1  0  0  0  0
 27 67  1  0  0  0  0
 27 68  1  0  0  0  0
 28 29  1  0  0  0  0
 28 69  1  0  0  0  0
 29 30  1  0  0  0  0
 29 70  1  0  0  0  0
 29 71  1  0  0  0  0
 30 31  1  0  0  0  0
 30 32  1  0  0  0  0
 30 72  1  0  0  0  0
 31 73  1  0  0  0  0
 32 33  1  0  0  0  0
 33 74  1  0  0  0  0
 33 75  1  0  0  0  0
 33 76  1  0  0  0  0
M  END
>  <COMPOUND_KEY>
Glycocholic acid

>  <Binary characterization>
0

>  <Characterization>
Non-Inhibitor

$$$$

  MOE2013           3D
CORINA 3.49 0026  11.04.2013
 61 63  0  0  1  0  0  0  0  0999 V2000
   -1.1900    2.4570   -0.3140 C   0  0  0  0  0  0  0  0  0  0  0  0
   -0.8840    0.9690   -0.2650 C   0  0  0  0  0  0  0  0  0  0  0  0
   -2.1580    0.1410   -0.1090 C   0  0  0  0  0  0  0  0  0  0  0  0
   -1.8460   -1.3560   -0.0620 C   0  0  0  0  0  0  0  0  0  0  0  0
   -3.0980   -2.2090    0.0960 C   0  0  0  0  0  0  0  0  0  0  0  0
   -4.2100   -1.6790    0.1360 O   0  0  0  0  0  0  0  0  0  0  0  0
   -2.9240   -3.5980    0.1870 N   0  0  0  0  0  0  0  0  0  0  0  0
   -4.1420   -4.4120    0.3790 C   0  0  0  0  0  0  0  0  0  0  0  0
   -4.5170   -4.6990    1.8160 C   0  0  0  0  0  0  0  0  0  0  0  0
   -4.9060   -3.6750    2.6900 C   0  0  0  0  0  0  0  0  0  0  0  0
   -5.3090   -3.9660    3.9980 C   0  0  0  0  0  0  0  0  0  0  0  0
   -5.3450   -5.2890    4.4650 C   0  0  0  0  0  0  0  0  0  0  0  0
   -4.9390   -6.3100    3.5940 C   0  0  0  0  0  0  0  0  0  0  0  0
   -4.5450   -6.0200    2.2850 C   0  0  0  0  0  0  0  0  0  0  0  0
   -5.8190   -5.6020    5.8250 C   0  0  0  0  0  0  0  0  0  0  0  0
   -5.0090   -5.2260    6.9160 C   0  0  0  0  0  0  0  0  0  0  0  0
   -5.3710   -5.5300    8.2290 C   0  0  0  0  0  0  0  0  0  0  0  0
   -6.5500   -6.2210    8.4810 C   0  0  0  0  0  0  0  0  0  0  0  0
   -7.3720   -6.6020    7.4210 C   0  0  0  0  0  0  0  0  0  0  0  0
   -7.0290   -6.2930    6.0900 C   0  0  0  0  0  0  0  0  0  0  0  0
   -7.9460   -6.6980    5.0300 C   0  0  0  0  0  0  0  0  0  0  0  0
   -8.1380   -5.9480    3.8930 N   0  0  0  0  0  0  0  0  0  0  0  0
   -8.9890   -6.6180    3.1310 N   0  0  0  0  0  0  0  0  0  0  0  0
   -9.2830   -7.7100    3.8420 N   0  0  0  0  0  0  0  0  0  0  0  0
   -8.6970   -7.8150    5.0440 N   0  0  0  0  0  0  0  0  0  0  0  0
   -1.6040   -4.2790    0.0290 C   0  0  1  0  0  0  0  0  0  0  0  0
   -1.2020   -5.2250    1.1860 C   0  0  0  0  0  0  0  0  0  0  0  0
    0.1150   -5.9590    0.8950 C   0  0  0  0  0  0  0  0  0  0  0  0
   -1.0370   -4.4470    2.4970 C   0  0  0  0  0  0  0  0  0  0  0  0
   -1.5850   -4.9920   -1.3280 C   0  0  0  0  0  0  0  0  0  0  0  0
   -2.3730   -5.8300   -1.7360 O   0  0  0  0  0  0  0  0  0  0  0  0
   -0.5440   -4.6010   -2.0960 O   0  0  0  0  0  0  0  0  0  0  0  0
   -0.2650    3.0310   -0.4260 H   0  0  0  0  0  0  0  0  0  0  0  0
   -1.8410    2.6960   -1.1610 H   0  0  0  0  0  0  0  0  0  0  0  0
   -1.6850    2.7870    0.6040 H   0  0  0  0  0  0  0  0  0  0  0  0
   -0.3600    0.6790   -1.1830 H   0  0  0  0  0  0  0  0  0  0  0  0
   -0.2050    0.7690    0.5730 H   0  0  0  0  0  0  0  0  0  0  0  0
   -2.6820    0.4380    0.8080 H   0  0  0  0  0  0  0  0  0  0  0  0
   -2.8380    0.3500   -0.9450 H   0  0  0  0  0  0  0  0  0  0  0  0
   -1.3430   -1.6450   -0.9910 H   0  0  0  0  0  0  0  0  0  0  0  0
   -1.1820   -1.5540    0.7870 H   0  0  0  0  0  0  0  0  0  0  0  0
   -4.9950   -3.9070   -0.0920 H   0  0  0  0  0  0  0  0  0  0  0  0
   -4.0350   -5.3530   -0.1650 H   0  0  0  0  0  0  0  0  0  0  0  0
   -4.9210   -2.6410    2.3540 H   0  0  0  0  0  0  0  0  0  0  0  0
   -5.6250   -3.1500    4.6440 H   0  0  0  0  0  0  0  0  0  0  0  0
   -4.9510   -7.3470    3.9230 H   0  0  0  0  0  0  0  0  0  0  0  0
   -4.2680   -6.8430    1.6290 H   0  0  0  0  0  0  0  0  0  0  0  0
   -4.0710   -4.7000    6.7400 H   0  0  0  0  0  0  0  0  0  0  0  0
   -4.7270   -5.2320    9.0530 H   0  0  0  0  0  0  0  0  0  0  0  0
   -6.8330   -6.4640    9.5020 H   0  0  0  0  0  0  0  0  0  0  0  0
   -8.2940   -7.1380    7.6400 H   0  0  0  0  0  0  0  0  0  0  0  0
   -9.9160   -8.4190    3.4860 H   0  0  0  0  0  0  0  0  0  0  0  0
   -0.8210   -3.5190   -0.0280 H   0  0  0  0  0  0  0  0  0  0  0  0
   -1.9670   -5.9940    1.3210 H   0  0  0  0  0  0  0  0  0  0  0  0
    0.0180   -6.6300    0.0360 H   0  0  0  0  0  0  0  0  0  0  0  0
    0.9270   -5.2530    0.6880 H   0  0  0  0  0  0  0  0  0  0  0  0
    0.4130   -6.5740    1.7510 H   0  0  0  0  0  0  0  0  0  0  0  0
   -1.9400   -3.8940    2.7640 H   0  0  0  0  0  0  0  0  0  0  0  0
   -0.8120   -5.1290    3.3250 H   0  0  0  0  0  0  0  0  0  0  0  0
   -0.2160   -3.7250    2.4260 H   0  0  0  0  0  0  0  0  0  0  0  0
   -0.6330   -5.1120   -2.9290 H   0  0  0  0  0  0  0  0  0  0  0  0
  1  2  1  0  0  0  0
  1 33  1  0  0  0  0
  1 34  1  0  0  0  0
  1 35  1  0  0  0  0
  2  3  1  0  0  0  0
  2 36  1  0  0  0  0
  2 37  1  0  0  0  0
  3  4  1  0  0  0  0
  3 38  1  0  0  0  0
  3 39  1  0  0  0  0
  4  5  1  0  0  0  0
  4 40  1  0  0  0  0
  4 41  1  0  0  0  0
  5  6  2  0  0  0  0
  5  7  1  0  0  0  0
  7  8  1  0  0  0  0
  7 26  1  0  0  0  0
  8  9  1  0  0  0  0
  8 42  1  0  0  0  0
  8 43  1  0  0  0  0
  9 10  1  0  0  0  0
  9 14  2  0  0  0  0
 10 11  2  0  0  0  0
 10 44  1  0  0  0  0
 11 12  1  0  0  0  0
 11 45  1  0  0  0  0
 12 13  2  0  0  0  0
 12 15  1  0  0  0  0
 13 14  1  0  0  0  0
 13 46  1  0  0  0  0
 14 47  1  0  0  0  0
 15 16  1  0  0  0  0
 15 20  2  0  0  0  0
 16 17  2  0  0  0  0
 16 48  1  0  0  0  0
 17 18  1  0  0  0  0
 17 49  1  0  0  0  0
 18 19  2  0  0  0  0
 18 50  1  0  0  0  0
 19 20  1  0  0  0  0
 19 51  1  0  0  0  0
 20 21  1  0  0  0  0
 21 22  1  0  0  0  0
 21 25  2  0  0  0  0
 22 23  2  0  0  0  0
 23 24  1  0  0  0  0
 24 25  1  0  0  0  0
 24 52  1  0  0  0  0
 26 27  1  0  0  0  0
 26 30  1  0  0  0  0
 26 53  1  0  0  0  0
 27 28  1  0  0  0  0
 27 29  1  0  0  0  0
 27 54  1  0  0  0  0
 28 55  1  0  0  0  0
 28 56  1  0  0  0  0
 28 57  1  0  0  0  0
 29 58  1  0  0  0  0
 29 59  1  0  0  0  0
 29 60  1  0  0  0  0
 30 31  2  0  0  0  0
 30 32  1  0  0  0  0
 32 61  1  0  0  0  0
M  END
>  <COMPOUND_KEY>
Valsartan

>  <Binary characterization>
0

>  <Characterization>
Non-Inhibitor

$$$$

  MOE2013           3D
CORINA 3.49 0026  11.04.2013
 40 40  0  0  0  0  0  0  0  0999 V2000
    0.0030    1.5460    0.2770 C   0  0  0  0  0  0  0  0  0  0  0  0
   -0.0180    0.0510    0.1630 C   0  0  0  0  0  0  0  0  0  0  0  0
    0.0170   -0.7450    1.3110 C   0  0  0  0  0  0  0  0  0  0  0  0
    0.0310   -2.1360    1.2040 C   0  0  0  0  0  0  0  0  0  0  0  0
    0.0200   -2.7540   -0.0540 C   0  0  0  0  0  0  0  0  0  0  0  0
    0.0350   -4.2550   -0.1470 C   0  0  0  0  0  0  0  0  0  0  0  0
   -0.0010   -1.9600   -1.2150 C   0  0  0  0  0  0  0  0  0  0  0  0
   -0.0040   -2.6470   -2.4020 O   0  0  0  0  0  0  0  0  0  0  0  0
   -0.0240   -1.8870   -3.6100 C   0  0  0  0  0  0  0  0  0  0  0  0
   -0.0210   -2.8740   -4.7780 C   0  0  0  0  0  0  0  0  0  0  0  0
   -0.0360   -2.1480   -6.1260 C   0  0  0  0  0  0  0  0  0  0  0  0
   -0.0240   -3.0540   -7.3880 C   0  0  0  0  0  0  0  0  0  0  0  0
    1.2500   -3.9120   -7.4330 C   0  0  0  0  0  0  0  0  0  0  0  0
   -1.2680   -3.9560   -7.4260 C   0  0  0  0  0  0  0  0  0  0  0  0
   -0.0440   -2.1510   -8.6230 C   0  0  0  0  0  0  0  0  0  0  0  0
   -0.0750   -0.9310   -8.6350 O   0  0  0  0  0  0  0  0  0  0  0  0
   -0.0270   -2.8350   -9.7870 O   0  0  0  0  0  0  0  0  0  0  0  0
   -0.0140   -0.5650   -1.0970 C   0  0  0  0  0  0  0  0  0  0  0  0
    1.0360    1.9060    0.2990 H   0  0  0  0  0  0  0  0  0  0  0  0
   -0.5150    2.0100   -0.5700 H   0  0  0  0  0  0  0  0  0  0  0  0
   -0.5070    1.8760    1.1880 H   0  0  0  0  0  0  0  0  0  0  0  0
    0.0340   -0.2870    2.2980 H   0  0  0  0  0  0  0  0  0  0  0  0
    0.0530   -2.7340    2.1120 H   0  0  0  0  0  0  0  0  0  0  0  0
   -0.8630   -4.6110   -0.6620 H   0  0  0  0  0  0  0  0  0  0  0  0
    0.9240   -4.5920   -0.6900 H   0  0  0  0  0  0  0  0  0  0  0  0
    0.0560   -4.7190    0.8450 H   0  0  0  0  0  0  0  0  0  0  0  0
   -0.9320   -1.2730   -3.6530 H   0  0  0  0  0  0  0  0  0  0  0  0
    0.8670   -1.2500   -3.6680 H   0  0  0  0  0  0  0  0  0  0  0  0
    0.8620   -3.5170   -4.6900 H   0  0  0  0  0  0  0  0  0  0  0  0
   -0.8900   -3.5340   -4.6800 H   0  0  0  0  0  0  0  0  0  0  0  0
   -0.9220   -1.4990   -6.1600 H   0  0  0  0  0  0  0  0  0  0  0  0
    0.8290   -1.4710   -6.1650 H   0  0  0  0  0  0  0  0  0  0  0  0
    1.2900   -4.6250   -6.6030 H   0  0  0  0  0  0  0  0  0  0  0  0
    1.3110   -4.4970   -8.3580 H   0  0  0  0  0  0  0  0  0  0  0  0
    2.1470   -3.2850   -7.3890 H   0  0  0  0  0  0  0  0  0  0  0  0
   -2.1870   -3.3600   -7.3750 H   0  0  0  0  0  0  0  0  0  0  0  0
   -1.3140   -4.5420   -8.3510 H   0  0  0  0  0  0  0  0  0  0  0  0
   -1.2780   -4.6700   -6.5960 H   0  0  0  0  0  0  0  0  0  0  0  0
   -0.0430   -2.1470  -10.4850 H   0  0  0  0  0  0  0  0  0  0  0  0
   -0.0220    0.0720   -1.9760 H   0  0  0  0  0  0  0  0  0  0  0  0
  1  2  1  0  0  0  0
  1 19  1  0  0  0  0
  1 20  1  0  0  0  0
  1 21  1  0  0  0  0
  2  3  1  0  0  0  0
  2 18  2  0  0  0  0
  3  4  2  0  0  0  0
  3 22  1  0  0  0  0
  4  5  1  0  0  0  0
  4 23  1  0  0  0  0
  5  6  1  0  0  0  0
  5  7  2  0  0  0  0
  6 24  1  0  0  0  0
  6 25  1  0  0  0  0
  6 26  1  0  0  0  0
  7  8  1  0  0  0  0
  7 18  1  0  0  0  0
  8  9  1  0  0  0  0
  9 10  1  0  0  0  0
  9 27  1  0  0  0  0
  9 28  1  0  0  0  0
 10 11  1  0  0  0  0
 10 29  1  0  0  0  0
 10 30  1  0  0  0  0
 11 12  1  0  0  0  0
 11 31  1  0  0  0  0
 11 32  1  0  0  0  0
 12 13  1  0  0  0  0
 12 14  1  0  0  0  0
 12 15  1  0  0  0  0
 13 33  1  0  0  0  0
 13 34  1  0  0  0  0
 13 35  1  0  0  0  0
 14 36  1  0  0  0  0
 14 37  1  0  0  0  0
 14 38  1  0  0  0  0
 15 16  2  0  0  0  0
 15 17  1  0  0  0  0
 17 39  1  0  0  0  0
 18 40  1  0  0  0  0
M  END
>  <COMPOUND_KEY>
Gemfibrozil

>  <Binary characterization>
0

>  <Characterization>
Non-Inhibitor

$$$$

  MOE2013           3D
CORINA 3.49 0026  11.04.2013
 38 38  0  0  0  0  0  0  0  0999 V2000
   -0.2210    1.3950    0.1450 C   0  0  0  0  0  0  0  0  0  0  0  0
   -0.0520   -0.1140    0.0520 C   0  0  0  0  0  0  0  0  0  0  0  0
    0.7160   -0.5060   -1.2070 C   0  0  0  0  0  0  0  0  0  0  0  0
    0.8460   -1.9710   -1.3640 N   0  0  0  0  0  0  0  0  0  0  0  0
   -0.3670   -2.7080   -1.7790 C   0  0  0  0  0  0  0  0  0  0  0  0
   -0.3340   -2.9320   -3.2890 C   0  0  0  0  0  0  0  0  0  0  0  0
   -1.5560   -3.7010   -3.7650 C   0  0  0  0  0  0  0  0  0  0  0  0
    2.1830   -2.8080   -0.7420 S   0  0  0  0  0  0  0  0  0  0  0  0
    2.2180   -4.1360   -1.3220 O   0  0  0  0  0  0  0  0  0  0  0  0
    3.3450   -1.9450   -0.8090 O   0  0  0  0  0  0  0  0  0  0  0  0
    1.7890   -3.0200    0.9780 C   0  0  0  0  0  0  0  0  0  0  0  0
    0.9490   -4.0670    1.3680 C   0  0  0  0  0  0  0  0  0  0  0  0
    0.6820   -4.2670    2.7240 C   0  0  0  0  0  0  0  0  0  0  0  0
    1.2680   -3.4360    3.6890 C   0  0  0  0  0  0  0  0  0  0  0  0
    2.1290   -2.4050    3.2900 C   0  0  0  0  0  0  0  0  0  0  0  0
    2.3970   -2.2020    1.9340 C   0  0  0  0  0  0  0  0  0  0  0  0
    0.9600   -3.6940    5.1150 C   0  0  0  0  0  0  0  0  0  0  0  0
    0.2070   -4.5560    5.5320 O   0  0  0  0  0  0  0  0  0  0  0  0
    1.6150   -2.8630    5.9450 O   0  0  0  0  0  0  0  0  0  0  0  0
    0.7510    1.8980    0.1790 H   0  0  0  0  0  0  0  0  0  0  0  0
   -0.7790    1.7820   -0.7140 H   0  0  0  0  0  0  0  0  0  0  0  0
   -0.7710    1.6590    1.0540 H   0  0  0  0  0  0  0  0  0  0  0  0
    0.4720   -0.4610    0.9450 H   0  0  0  0  0  0  0  0  0  0  0  0
   -1.0420   -0.5820    0.0670 H   0  0  0  0  0  0  0  0  0  0  0  0
    0.2090   -0.1080   -2.0950 H   0  0  0  0  0  0  0  0  0  0  0  0
    1.7080   -0.0410   -1.2040 H   0  0  0  0  0  0  0  0  0  0  0  0
   -0.4320   -3.6670   -1.2570 H   0  0  0  0  0  0  0  0  0  0  0  0
   -1.2700   -2.1520   -1.5040 H   0  0  0  0  0  0  0  0  0  0  0  0
   -0.2890   -1.9680   -3.8100 H   0  0  0  0  0  0  0  0  0  0  0  0
    0.5710   -3.4830   -3.5700 H   0  0  0  0  0  0  0  0  0  0  0  0
   -1.6090   -4.6850   -3.2890 H   0  0  0  0  0  0  0  0  0  0  0  0
   -2.4770   -3.1560   -3.5330 H   0  0  0  0  0  0  0  0  0  0  0  0
   -1.5120   -3.8490   -4.8480 H   0  0  0  0  0  0  0  0  0  0  0  0
    0.5100   -4.7370    0.6340 H   0  0  0  0  0  0  0  0  0  0  0  0
    0.0240   -5.0800    3.0240 H   0  0  0  0  0  0  0  0  0  0  0  0
    2.6020   -1.7590    4.0260 H   0  0  0  0  0  0  0  0  0  0  0  0
    3.0770   -1.4050    1.6390 H   0  0  0  0  0  0  0  0  0  0  0  0
    1.3430   -3.1350    6.8470 H   0  0  0  0  0  0  0  0  0  0  0  0
  1  2  1  0  0  0  0
  1 20  1  0  0  0  0
  1 21  1  0  0  0  0
  1 22  1  0  0  0  0
  2  3  1  0  0  0  0
  2 23  1  0  0  0  0
  2 24  1  0  0  0  0
  3  4  1  0  0  0  0
  3 25  1  0  0  0  0
  3 26  1  0  0  0  0
  4  5  1  0  0  0  0
  4  8  1  0  0  0  0
  5  6  1  0  0  0  0
  5 27  1  0  0  0  0
  5 28  1  0  0  0  0
  6  7  1  0  0  0  0
  6 29  1  0  0  0  0
  6 30  1  0  0  0  0
  7 31  1  0  0  0  0
  7 32  1  0  0  0  0
  7 33  1  0  0  0  0
  8  9  2  0  0  0  0
  8 10  2  0  0  0  0
  8 11  1  0  0  0  0
 11 12  1  0  0  0  0
 11 16  2  0  0  0  0
 12 13  2  0  0  0  0
 12 34  1  0  0  0  0
 13 14  1  0  0  0  0
 13 35  1  0  0  0  0
 14 15  2  0  0  0  0
 14 17  1  0  0  0  0
 15 16  1  0  0  0  0
 15 36  1  0  0  0  0
 16 37  1  0  0  0  0
 17 18  2  0  0  0  0
 17 19  1  0  0  0  0
 19 38  1  0  0  0  0
M  END
>  <COMPOUND_KEY>
Probenecid

>  <Binary characterization>
0

>  <Characterization>
Non-Inhibitor

$$$$

  MOE2013           3D
CORINA 3.49 0026  11.04.2013
 55 56  0  0  1  0  0  0  0  0999 V2000
    0.5680    1.4880   -0.3960 C   0  0  0  0  0  0  0  0  0  0  0  0
    0.9640    0.0340   -0.5600 C   0  0  0  0  0  0  0  0  0  0  0  0
    1.0430   -0.5580    0.7440 O   0  0  0  0  0  0  0  0  0  0  0  0
    1.3780   -1.8800    0.7470 C   0  0  0  0  0  0  0  0  0  0  0  0
    1.6110   -2.5560   -0.2480 O   0  0  0  0  0  0  0  0  0  0  0  0
    1.4510   -2.3990    2.1840 C   0  0  2  0  0  0  0  0  0  0  0  0
    2.8400   -2.0440    2.7370 C   0  0  0  0  0  0  0  0  0  0  0  0
    3.0120   -2.4240    4.2100 C   0  0  0  0  0  0  0  0  0  0  0  0
    4.3740   -2.0230    4.7220 C   0  0  0  0  0  0  0  0  0  0  0  0
    4.5870   -0.7470    5.2590 C   0  0  0  0  0  0  0  0  0  0  0  0
    5.8560   -0.3710    5.7020 C   0  0  0  0  0  0  0  0  0  0  0  0
    6.9220   -1.2640    5.6090 C   0  0  0  0  0  0  0  0  0  0  0  0
    6.7200   -2.5360    5.0740 C   0  0  0  0  0  0  0  0  0  0  0  0
    5.4520   -2.9140    4.6310 C   0  0  0  0  0  0  0  0  0  0  0  0
    1.2700   -3.8650    2.2080 N   0  0  3  0  0  0  0  0  0  0  0  0
   -0.1310   -4.3080    2.3460 C   0  0  1  0  0  0  0  0  0  0  0  0
   -0.9800   -4.0330    1.1040 C   0  0  0  0  0  0  0  0  0  0  0  0
   -0.0910   -5.8290    2.6130 C   0  0  0  0  0  0  0  0  0  0  0  0
   -0.1300   -6.6440    1.6860 O   0  0  0  0  0  0  0  0  0  0  0  0
    0.0170   -6.2440    3.9280 N   0  0  0  0  0  0  0  0  0  0  0  0
    0.1430   -5.4150    5.1140 C   0  0  0  0  0  0  0  0  0  0  0  0
    0.8750   -6.3120    6.0960 C   0  0  0  0  0  0  0  0  0  0  0  0
    0.3290   -7.6990    5.7790 C   0  0  0  0  0  0  0  0  0  0  0  0
    0.0690   -7.6660    4.2690 C   0  0  1  0  0  0  0  0  0  0  0  0
   -1.2490   -8.3640    3.9610 C   0  0  0  0  0  0  0  0  0  0  0  0
   -2.3730   -7.8920    4.0360 O   0  0  0  0  0  0  0  0  0  0  0  0
   -1.0700   -9.6690    3.6550 O   0  0  0  0  0  0  0  0  0  0  0  0
    1.3010    2.0200    0.2190 H   0  0  0  0  0  0  0  0  0  0  0  0
    0.4950    1.9850   -1.3680 H   0  0  0  0  0  0  0  0  0  0  0  0
   -0.3960    1.5700    0.1160 H   0  0  0  0  0  0  0  0  0  0  0  0
    0.2110   -0.4910   -1.1580 H   0  0  0  0  0  0  0  0  0  0  0  0
    1.9400   -0.0320   -1.0530 H   0  0  0  0  0  0  0  0  0  0  0  0
    0.6760   -1.9100    2.7860 H   0  0  0  0  0  0  0  0  0  0  0  0
    3.6190   -2.5310    2.1320 H   0  0  0  0  0  0  0  0  0  0  0  0
    3.0100   -0.9650    2.6190 H   0  0  0  0  0  0  0  0  0  0  0  0
    2.2370   -1.9410    4.8190 H   0  0  0  0  0  0  0  0  0  0  0  0
    2.8840   -3.5030    4.3530 H   0  0  0  0  0  0  0  0  0  0  0  0
    3.7670   -0.0370    5.3300 H   0  0  0  0  0  0  0  0  0  0  0  0
    6.0150    0.6210    6.1170 H   0  0  0  0  0  0  0  0  0  0  0  0
    7.9100   -0.9690    5.9500 H   0  0  0  0  0  0  0  0  0  0  0  0
    7.5520   -3.2310    4.9990 H   0  0  0  0  0  0  0  0  0  0  0  0
    5.3080   -3.9070    4.2090 H   0  0  0  0  0  0  0  0  0  0  0  0
    1.6640   -4.2610    1.3460 H   0  0  0  0  0  0  0  0  0  0  0  0
   -0.6080   -3.8160    3.2000 H   0  0  0  0  0  0  0  0  0  0  0  0
   -0.5130   -4.4300    0.1950 H   0  0  0  0  0  0  0  0  0  0  0  0
   -1.9630   -4.5100    1.1970 H   0  0  0  0  0  0  0  0  0  0  0  0
   -1.1500   -2.9610    0.9640 H   0  0  0  0  0  0  0  0  0  0  0  0
    0.6840   -4.4870    4.9200 H   0  0  0  0  0  0  0  0  0  0  0  0
   -0.8670   -5.1770    5.4640 H   0  0  0  0  0  0  0  0  0  0  0  0
    1.9530   -6.2880    5.8940 H   0  0  0  0  0  0  0  0  0  0  0  0
    0.7160   -6.0190    7.1370 H   0  0  0  0  0  0  0  0  0  0  0  0
    1.0310   -8.4910    6.0560 H   0  0  0  0  0  0  0  0  0  0  0  0
   -0.5970   -7.8690    6.3430 H   0  0  0  0  0  0  0  0  0  0  0  0
    0.8810   -8.1220    3.6910 H   0  0  0  0  0  0  0  0  0  0  0  0
   -1.9710  -10.0170    3.4830 H   0  0  0  0  0  0  0  0  0  0  0  0
  1  2  1  0  0  0  0
  1 28  1  0  0  0  0
  1 29  1  0  0  0  0
  1 30  1  0  0  0  0
  2  3  1  0  0  0  0
  2 31  1  0  0  0  0
  2 32  1  0  0  0  0
  3  4  1  0  0  0  0
  4  5  2  0  0  0  0
  4  6  1  0  0  0  0
  6  7  1  0  0  0  0
  6 15  1  0  0  0  0
  6 33  1  0  0  0  0
  7  8  1  0  0  0  0
  7 34  1  0  0  0  0
  7 35  1  0  0  0  0
  8  9  1  0  0  0  0
  8 36  1  0  0  0  0
  8 37  1  0  0  0  0
  9 10  1  0  0  0  0
  9 14  2  0  0  0  0
 10 11  2  0  0  0  0
 10 38  1  0  0  0  0
 11 12  1  0  0  0  0
 11 39  1  0  0  0  0
 12 13  2  0  0  0  0
 12 40  1  0  0  0  0
 13 14  1  0  0  0  0
 13 41  1  0  0  0  0
 14 42  1  0  0  0  0
 15 16  1  0  0  0  0
 15 43  1  0  0  0  0
 16 17  1  0  0  0  0
 16 18  1  0  0  0  0
 16 44  1  0  0  0  0
 17 45  1  0  0  0  0
 17 46  1  0  0  0  0
 17 47  1  0  0  0  0
 18 19  2  0  0  0  0
 18 20  1  0  0  0  0
 20 21  1  0  0  0  0
 20 24  1  0  0  0  0
 21 22  1  0  0  0  0
 21 48  1  0  0  0  0
 21 49  1  0  0  0  0
 22 23  1  0  0  0  0
 22 50  1  0  0  0  0
 22 51  1  0  0  0  0
 23 24  1  0  0  0  0
 23 52  1  0  0  0  0
 23 53  1  0  0  0  0
 24 25  1  0  0  0  0
 24 54  1  0  0  0  0
 25 26  2  0  0  0  0
 25 27  1  0  0  0  0
 27 55  1  0  0  0  0
M  END
>  <COMPOUND_KEY>
Enalapril

>  <Binary characterization>
0

>  <Characterization>
Non-Inhibitor

$$$$

  MOE2013           3D
CORINA 3.49 0026  11.04.2013
 43 45  0  0  1  0  0  0  0  0999 V2000
   -0.0390    1.5890   -0.1520 C   0  0  0  0  0  0  0  0  0  0  0  0
   -0.2500    0.1980   -0.3540 O   0  0  0  0  0  0  0  0  0  0  0  0
    0.5850   -0.4380   -1.2360 C   0  0  0  0  0  0  0  0  0  0  0  0
    1.6410    0.1560   -1.9360 C   0  0  0  0  0  0  0  0  0  0  0  0
    2.4420   -0.5820   -2.8210 C   0  0  0  0  0  0  0  0  0  0  0  0
    2.1360   -1.9340   -2.9670 C   0  0  0  0  0  0  0  0  0  0  0  0
    2.6870   -2.9340   -3.7300 N   0  0  0  0  0  0  0  0  0  0  0  0
    1.9940   -4.0840   -3.4690 C   0  0  0  0  0  0  0  0  0  0  0  0
    1.0120   -3.8840   -2.6220 N   0  0  0  0  0  0  0  0  0  0  0  0
    1.0930   -2.5550   -2.2880 C   0  0  0  0  0  0  0  0  0  0  0  0
    0.3040   -1.8010   -1.4090 C   0  0  0  0  0  0  0  0  0  0  0  0
    2.3150   -5.6130   -4.2090 S   0  0  2  0  0  0  0  0  0  0  0  0
    1.5010   -6.6400   -3.4800 O   0  0  0  0  0  0  0  0  0  0  0  0
    4.0560   -5.7830   -3.7200 C   0  0  0  0  0  0  0  0  0  0  0  0
    4.6720   -7.0240   -4.3060 C   0  0  0  0  0  0  0  0  0  0  0  0
    5.3090   -6.8150   -5.4890 N   0  0  0  0  0  0  0  0  0  0  0  0
    5.8440   -7.8810   -6.1220 C   0  0  0  0  0  0  0  0  0  0  0  0
    5.7900   -9.1790   -5.6450 C   0  0  0  0  0  0  0  0  0  0  0  0
    6.3940  -10.2990   -6.4320 C   0  0  0  0  0  0  0  0  0  0  0  0
    5.1810   -9.3600   -4.4000 C   0  0  0  0  0  0  0  0  0  0  0  0
    5.0840  -10.6270   -3.8730 O   0  0  0  0  0  0  0  0  0  0  0  0
    6.2570  -10.9490   -3.1240 C   0  0  0  0  0  0  0  0  0  0  0  0
    4.5820   -8.2890   -3.7120 C   0  0  0  0  0  0  0  0  0  0  0  0
    3.8150   -8.5520   -2.4450 C   0  0  0  0  0  0  0  0  0  0  0  0
    0.9490    1.7800    0.2810 H   0  0  0  0  0  0  0  0  0  0  0  0
   -0.1790    2.1490   -1.0830 H   0  0  0  0  0  0  0  0  0  0  0  0
   -0.7890    1.9410    0.5630 H   0  0  0  0  0  0  0  0  0  0  0  0
    1.8740    1.2100   -1.8160 H   0  0  0  0  0  0  0  0  0  0  0  0
    3.2570   -0.1130   -3.3610 H   0  0  0  0  0  0  0  0  0  0  0  0
    3.4630   -2.8270   -4.3680 H   0  0  0  0  0  0  0  0  0  0  0  0
   -0.5110   -2.2750   -0.8730 H   0  0  0  0  0  0  0  0  0  0  0  0
    4.6010   -4.9120   -4.1020 H   0  0  0  0  0  0  0  0  0  0  0  0
    4.1460   -5.7540   -2.6310 H   0  0  0  0  0  0  0  0  0  0  0  0
    6.3240   -7.6480   -7.0690 H   0  0  0  0  0  0  0  0  0  0  0  0
    7.4290  -10.4650   -6.1210 H   0  0  0  0  0  0  0  0  0  0  0  0
    5.8270  -11.2260   -6.3030 H   0  0  0  0  0  0  0  0  0  0  0  0
    6.3880  -10.0710   -7.5040 H   0  0  0  0  0  0  0  0  0  0  0  0
    6.0500  -11.8610   -2.5560 H   0  0  0  0  0  0  0  0  0  0  0  0
    7.1020  -11.1520   -3.7900 H   0  0  0  0  0  0  0  0  0  0  0  0
    6.5220  -10.1590   -2.4130 H   0  0  0  0  0  0  0  0  0  0  0  0
    2.8300   -8.9640   -2.6870 H   0  0  0  0  0  0  0  0  0  0  0  0
    4.3430   -9.2650   -1.8030 H   0  0  0  0  0  0  0  0  0  0  0  0
    3.6760   -7.6550   -1.8380 H   0  0  0  0  0  0  0  0  0  0  0  0
  1  2  1  0  0  0  0
  1 25  1  0  0  0  0
  1 26  1  0  0  0  0
  1 27  1  0  0  0  0
  2  3  1  0  0  0  0
  3  4  1  0  0  0  0
  3 11  2  0  0  0  0
  4  5  2  0  0  0  0
  4 28  1  0  0  0  0
  5  6  1  0  0  0  0
  5 29  1  0  0  0  0
  6  7  1  0  0  0  0
  6 10  2  0  0  0  0
  7  8  1  0  0  0  0
  7 30  1  0  0  0  0
  8  9  2  0  0  0  0
  8 12  1  0  0  0  0
  9 10  1  0  0  0  0
 10 11  1  0  0  0  0
 11 31  1  0  0  0  0
 12 13  2  0  0  0  0
 12 14  1  0  0  0  0
 14 15  1  0  0  0  0
 14 32  1  0  0  0  0
 14 33  1  0  0  0  0
 15 16  2  0  0  0  0
 15 23  1  0  0  0  0
 16 17  1  0  0  0  0
 17 18  2  0  0  0  0
 17 34  1  0  0  0  0
 18 19  1  0  0  0  0
 18 20  1  0  0  0  0
 19 35  1  0  0  0  0
 19 36  1  0  0  0  0
 19 37  1  0  0  0  0
 20 21  1  0  0  0  0
 20 23  2  0  0  0  0
 21 22  1  0  0  0  0
 22 38  1  0  0  0  0
 22 39  1  0  0  0  0
 22 40  1  0  0  0  0
 23 24  1  0  0  0  0
 24 41  1  0  0  0  0
 24 42  1  0  0  0  0
 24 43  1  0  0  0  0
M  END
>  <COMPOUND_KEY>
Omeprazole

>  <Binary characterization>
0

>  <Characterization>
Non-Inhibitor

$$$$

  MOE2013           3D
CORINA 3.49 0026  11.04.2013
 31 33  0  0  1  0  0  0  0  0999 V2000
   -0.0410   -0.0200   -0.2340 Cl  0  0  0  0  0  0  0  0  0  0  0  0
   -0.0230    1.7070   -0.3040 C   0  0  0  0  0  0  0  0  0  0  0  0
    1.2150    2.3310   -0.4940 C   0  0  0  0  0  0  0  0  0  0  0  0
    1.2970    3.7200   -0.5720 C   0  0  0  0  0  0  0  0  0  0  0  0
    0.1420    4.4900   -0.4620 C   0  0  0  0  0  0  0  0  0  0  0  0
   -1.0950    3.8710   -0.2710 C   0  0  0  0  0  0  0  0  0  0  0  0
   -1.1980    2.4710   -0.1870 C   0  0  0  0  0  0  0  0  0  0  0  0
   -2.5600    1.8470    0.0410 C   0  0  0  0  0  0  0  0  0  0  0  0
   -2.7340    1.2900    1.3940 N   0  0  3  0  0  0  0  0  0  0  0  0
   -3.9670    0.4720    1.4560 C   0  0  0  0  0  0  0  0  0  0  0  0
   -4.0670   -0.3190    2.7760 C   0  0  0  0  0  0  0  0  0  0  0  0
   -3.7110    0.5700    3.9210 C   0  0  0  0  0  0  0  0  0  0  0  0
   -4.0020    0.1590    5.5420 S   0  0  0  0  0  0  0  0  0  0  0  0
   -3.2880    1.6190    6.0850 C   0  0  0  0  0  0  0  0  0  0  0  0
   -2.8400    2.3990    5.0400 C   0  0  0  0  0  0  0  0  0  0  0  0
   -3.0820    1.7880    3.7710 C   0  0  0  0  0  0  0  0  0  0  0  0
   -2.7470    2.3590    2.4210 C   0  0  0  0  0  0  0  0  0  0  0  0
    2.1220    1.7380   -0.5840 H   0  0  0  0  0  0  0  0  0  0  0  0
    2.2600    4.2020   -0.7180 H   0  0  0  0  0  0  0  0  0  0  0  0
    0.2040    5.5730   -0.5220 H   0  0  0  0  0  0  0  0  0  0  0  0
   -1.9830    4.4940   -0.1840 H   0  0  0  0  0  0  0  0  0  0  0  0
   -3.3520    2.5760   -0.1770 H   0  0  0  0  0  0  0  0  0  0  0  0
   -2.6830    1.0580   -0.7140 H   0  0  0  0  0  0  0  0  0  0  0  0
   -4.8510    1.1130    1.3360 H   0  0  0  0  0  0  0  0  0  0  0  0
   -3.9840   -0.2550    0.6340 H   0  0  0  0  0  0  0  0  0  0  0  0
   -5.0800   -0.7220    2.8860 H   0  0  0  0  0  0  0  0  0  0  0  0
   -3.3680   -1.1650    2.7500 H   0  0  0  0  0  0  0  0  0  0  0  0
   -3.2320    1.8340    7.1430 H   0  0  0  0  0  0  0  0  0  0  0  0
   -2.3610    3.3600    5.1810 H   0  0  0  0  0  0  0  0  0  0  0  0
   -1.7610    2.8330    2.4840 H   0  0  0  0  0  0  0  0  0  0  0  0
   -3.4860    3.1320    2.1750 H   0  0  0  0  0  0  0  0  0  0  0  0
  1  2  1  0  0  0  0
  2  3  1  0  0  0  0
  2  7  2  0  0  0  0
  3  4  2  0  0  0  0
  3 18  1  0  0  0  0
  4  5  1  0  0  0  0
  4 19  1  0  0  0  0
  5  6  2  0  0  0  0
  5 20  1  0  0  0  0
  6  7  1  0  0  0  0
  6 21  1  0  0  0  0
  7  8  1  0  0  0  0
  8  9  1  0  0  0  0
  8 22  1  0  0  0  0
  8 23  1  0  0  0  0
  9 10  1  0  0  0  0
  9 17  1  0  0  0  0
 10 11  1  0  0  0  0
 10 24  1  0  0  0  0
 10 25  1  0  0  0  0
 11 12  1  0  0  0  0
 11 26  1  0  0  0  0
 11 27  1  0  0  0  0
 12 13  1  0  0  0  0
 12 16  2  0  0  0  0
 13 14  1  0  0  0  0
 14 15  2  0  0  0  0
 14 28  1  0  0  0  0
 15 16  1  0  0  0  0
 15 29  1  0  0  0  0
 16 17  1  0  0  0  0
 17 30  1  0  0  0  0
 17 31  1  0  0  0  0
M  END
>  <COMPOUND_KEY>
Ticlopidine

>  <Binary characterization>
0

>  <Characterization>
Non-Inhibitor

$$$$

  MOE2013           3D
CORINA 3.49 0026  11.04.2013
 44 46  0  0  0  0  0  0  0  0999 V2000
    0.4400    0.8950    0.3870 C   0  0  0  0  0  0  0  0  0  0  0  0
    0.0600   -0.5190    0.3320 N   0  0  0  0  0  0  0  0  0  0  0  0
    0.4910   -1.1920    1.5610 C   0  0  0  0  0  0  0  0  0  0  0  0
   -1.3920   -0.6930    0.1470 C   0  0  0  0  0  0  0  0  0  0  0  0
   -1.8830   -0.2590   -1.2460 C   0  0  0  0  0  0  0  0  0  0  0  0
   -3.3360   -0.6190   -1.4380 C   0  0  0  0  0  0  0  0  0  0  0  0
   -4.3750    0.1820   -1.7670 C   0  0  0  0  0  0  0  0  0  0  0  0
   -5.7070   -0.4590   -1.6950 C   0  0  0  0  0  0  0  0  0  0  0  0
   -6.0970   -1.4300   -2.6260 C   0  0  0  0  0  0  0  0  0  0  0  0
   -7.3490   -2.0340   -2.5230 C   0  0  0  0  0  0  0  0  0  0  0  0
   -8.2170   -1.6680   -1.4960 C   0  0  0  0  0  0  0  0  0  0  0  0
   -7.8370   -0.6960   -0.5680 C   0  0  0  0  0  0  0  0  0  0  0  0
   -6.5810   -0.0830   -0.6610 C   0  0  0  0  0  0  0  0  0  0  0  0
   -6.1560    0.9690    0.3340 C   0  0  0  0  0  0  0  0  0  0  0  0
   -6.0320    2.3590   -0.2980 C   0  0  0  0  0  0  0  0  0  0  0  0
   -4.9740    2.6180   -1.3570 C   0  0  0  0  0  0  0  0  0  0  0  0
   -4.7860    3.9720   -1.7130 C   0  0  0  0  0  0  0  0  0  0  0  0
   -3.8950    4.3470   -2.7190 C   0  0  0  0  0  0  0  0  0  0  0  0
   -3.1830    3.3730   -3.4050 C   0  0  0  0  0  0  0  0  0  0  0  0
   -3.3560    2.0300   -3.0740 C   0  0  0  0  0  0  0  0  0  0  0  0
   -4.2250    1.6330   -2.0370 C   0  0  0  0  0  0  0  0  0  0  0  0
    1.5170    0.9960    0.5630 H   0  0  0  0  0  0  0  0  0  0  0  0
    0.2440    1.3970   -0.5650 H   0  0  0  0  0  0  0  0  0  0  0  0
   -0.0880    1.4340    1.1820 H   0  0  0  0  0  0  0  0  0  0  0  0
    0.0050   -0.7770    2.4510 H   0  0  0  0  0  0  0  0  0  0  0  0
    0.2680   -2.2640    1.5130 H   0  0  0  0  0  0  0  0  0  0  0  0
    1.5760   -1.1060    1.6870 H   0  0  0  0  0  0  0  0  0  0  0  0
   -1.6330   -1.7580    0.2670 H   0  0  0  0  0  0  0  0  0  0  0  0
   -1.9510   -0.1560    0.9260 H   0  0  0  0  0  0  0  0  0  0  0  0
   -1.7180    0.8130   -1.3700 H   0  0  0  0  0  0  0  0  0  0  0  0
   -1.2990   -0.7720   -2.0200 H   0  0  0  0  0  0  0  0  0  0  0  0
   -3.5440   -1.6720   -1.2360 H   0  0  0  0  0  0  0  0  0  0  0  0
   -5.4270   -1.7200   -3.4320 H   0  0  0  0  0  0  0  0  0  0  0  0
   -7.6470   -2.7900   -3.2440 H   0  0  0  0  0  0  0  0  0  0  0  0
   -9.1920   -2.1400   -1.4160 H   0  0  0  0  0  0  0  0  0  0  0  0
   -8.5280   -0.4230    0.2260 H   0  0  0  0  0  0  0  0  0  0  0  0
   -6.8950    1.0230    1.1430 H   0  0  0  0  0  0  0  0  0  0  0  0
   -5.2150    0.6690    0.8140 H   0  0  0  0  0  0  0  0  0  0  0  0
   -7.0020    2.6300   -0.7360 H   0  0  0  0  0  0  0  0  0  0  0  0
   -5.8470    3.0620    0.5260 H   0  0  0  0  0  0  0  0  0  0  0  0
   -5.3540    4.7510   -1.2070 H   0  0  0  0  0  0  0  0  0  0  0  0
   -3.7720    5.3960   -2.9740 H   0  0  0  0  0  0  0  0  0  0  0  0
   -2.5000    3.6550   -4.2020 H   0  0  0  0  0  0  0  0  0  0  0  0
   -2.8050    1.2810   -3.6410 H   0  0  0  0  0  0  0  0  0  0  0  0
  1  2  1  0  0  0  0
  1 22  1  0  0  0  0
  1 23  1  0  0  0  0
  1 24  1  0  0  0  0
  2  3  1  0  0  0  0
  2  4  1  0  0  0  0
  3 25  1  0  0  0  0
  3 26  1  0  0  0  0
  3 27  1  0  0  0  0
  4  5  1  0  0  0  0
  4 28  1  0  0  0  0
  4 29  1  0  0  0  0
  5  6  1  0  0  0  0
  5 30  1  0  0  0  0
  5 31  1  0  0  0  0
  6  7  2  0  0  0  0
  6 32  1  0  0  0  0
  7  8  1  0  0  0  0
  7 21  1  0  0  0  0
  8  9  1  0  0  0  0
  8 13  2  0  0  0  0
  9 10  2  0  0  0  0
  9 33  1  0  0  0  0
 10 11  1  0  0  0  0
 10 34  1  0  0  0  0
 11 12  2  0  0  0  0
 11 35  1  0  0  0  0
 12 13  1  0  0  0  0
 12 36  1  0  0  0  0
 13 14  1  0  0  0  0
 14 15  1  0  0  0  0
 14 37  1  0  0  0  0
 14 38  1  0  0  0  0
 15 16  1  0  0  0  0
 15 39  1  0  0  0  0
 15 40  1  0  0  0  0
 16 17  1  0  0  0  0
 16 21  2  0  0  0  0
 17 18  2  0  0  0  0
 17 41  1  0  0  0  0
 18 19  1  0  0  0  0
 18 42  1  0  0  0  0
 19 20  2  0  0  0  0
 19 43  1  0  0  0  0
 20 21  1  0  0  0  0
 20 44  1  0  0  0  0
M  END
>  <COMPOUND_KEY>
Amitriptyline

>  <Binary characterization>
0

>  <Characterization>
Non-Inhibitor

$$$$

  MOE2013           3D
CORINA 3.49 0026  11.04.2013
 29 29  0  0  1  0  0  0  0  0999 V2000
    0.4060    1.5550    0.2050 C   0  0  0  0  0  0  0  0  0  0  0  0
    0.0230    0.0820    0.0420 C   0  0  2  0  0  0  0  0  0  0  0  0
    0.4420   -0.7600    1.2590 C   0  0  0  0  0  0  0  0  0  0  0  0
   -0.5270   -0.3770    2.7530 S   0  0  0  0  0  0  0  0  0  0  0  0
    0.7090   -0.4750   -1.2060 C   0  0  0  0  0  0  0  0  0  0  0  0
    1.7260   -1.1680   -1.1150 O   0  0  0  0  0  0  0  0  0  0  0  0
    0.1740   -0.1500   -2.4360 N   0  0  0  0  0  0  0  0  0  0  0  0
   -1.0550    0.5710   -2.7300 C   0  0  0  0  0  0  0  0  0  0  0  0
   -1.4540    0.0440   -4.0980 C   0  0  0  0  0  0  0  0  0  0  0  0
   -0.1150   -0.1610   -4.7970 C   0  0  0  0  0  0  0  0  0  0  0  0
    0.8370   -0.5770   -3.6720 C   0  0  1  0  0  0  0  0  0  0  0  0
    2.1760    0.1280   -3.8460 C   0  0  0  0  0  0  0  0  0  0  0  0
    2.4710    1.2550   -3.4780 O   0  0  0  0  0  0  0  0  0  0  0  0
    3.0530   -0.6170   -4.5540 O   0  0  0  0  0  0  0  0  0  0  0  0
    1.4820    1.6630    0.3800 H   0  0  0  0  0  0  0  0  0  0  0  0
    0.1670    2.1360   -0.6910 H   0  0  0  0  0  0  0  0  0  0  0  0
   -0.1240    2.0190    1.0420 H   0  0  0  0  0  0  0  0  0  0  0  0
   -1.0600   -0.0090   -0.0830 H   0  0  0  0  0  0  0  0  0  0  0  0
    0.3060   -1.8270    1.0500 H   0  0  0  0  0  0  0  0  0  0  0  0
    1.5010   -0.6070    1.4940 H   0  0  0  0  0  0  0  0  0  0  0  0
   -1.7140   -0.7860    2.2810 H   0  0  0  0  0  0  0  0  0  0  0  0
   -1.8310    0.4020   -1.9820 H   0  0  0  0  0  0  0  0  0  0  0  0
   -0.8180    1.6390   -2.7740 H   0  0  0  0  0  0  0  0  0  0  0  0
   -1.9650   -0.9200   -3.9940 H   0  0  0  0  0  0  0  0  0  0  0  0
   -2.1160    0.7270   -4.6380 H   0  0  0  0  0  0  0  0  0  0  0  0
   -0.1740   -0.9190   -5.5840 H   0  0  0  0  0  0  0  0  0  0  0  0
    0.2030    0.7770   -5.2690 H   0  0  0  0  0  0  0  0  0  0  0  0
    0.9850   -1.6610   -3.6210 H   0  0  0  0  0  0  0  0  0  0  0  0
    3.8670   -0.0720   -4.5930 H   0  0  0  0  0  0  0  0  0  0  0  0
  1  2  1  0  0  0  0
  1 15  1  0  0  0  0
  1 16  1  0  0  0  0
  1 17  1  0  0  0  0
  2  3  1  0  0  0  0
  2  5  1  0  0  0  0
  2 18  1  0  0  0  0
  3  4  1  0  0  0  0
  3 19  1  0  0  0  0
  3 20  1  0  0  0  0
  4 21  1  0  0  0  0
  5  6  2  0  0  0  0
  5  7  1  0  0  0  0
  7  8  1  0  0  0  0
  7 11  1  0  0  0  0
  8  9  1  0  0  0  0
  8 22  1  0  0  0  0
  8 23  1  0  0  0  0
  9 10  1  0  0  0  0
  9 24  1  0  0  0  0
  9 25  1  0  0  0  0
 10 11  1  0  0  0  0
 10 26  1  0  0  0  0
 10 27  1  0  0  0  0
 11 12  1  0  0  0  0
 11 28  1  0  0  0  0
 12 13  2  0  0  0  0
 12 14  1  0  0  0  0
 14 29  1  0  0  0  0
M  END
>  <COMPOUND_KEY>
Captopril

>  <Binary characterization>
0

>  <Characterization>
Non-Inhibitor

$$$$

  MOE2013           3D
CORINA 3.49 0026  11.04.2013
 38 39  0  0  1  0  0  0  0  0999 V2000
   -0.3040    1.4110    0.1070 C   0  0  0  0  0  0  0  0  0  0  0  0
    0.0290   -0.0810   -0.0120 C   0  0  2  0  0  0  0  0  0  0  0  0
    0.7740   -0.5340    1.2480 C   0  0  0  0  0  0  0  0  0  0  0  0
    1.0550   -2.0130    1.2090 C   0  0  0  0  0  0  0  0  0  0  0  0
    1.1460   -2.6880    2.2320 O   0  0  0  0  0  0  0  0  0  0  0  0
    1.3040   -2.6460   -0.1060 C   0  0  0  0  0  0  0  0  0  0  0  0
    1.2230   -1.9530   -1.2550 C   0  0  0  0  0  0  0  0  0  0  0  0
    1.5980   -2.6300   -2.5560 C   0  0  0  0  0  0  0  0  0  0  0  0
    0.5510   -2.4120   -3.6440 C   0  0  0  0  0  0  0  0  0  0  0  0
    0.2860   -0.9160   -3.8530 C   0  0  2  0  0  0  0  0  0  0  0  0
   -0.1870   -0.2790   -2.5310 C   0  0  0  0  0  0  0  0  0  0  0  0
    0.7900   -0.4820   -1.3300 C   0  0  1  0  0  0  0  0  0  0  0  0
    2.0520    0.3870   -1.5340 C   0  0  0  0  0  0  0  0  0  0  0  0
   -0.6860   -0.6570   -5.0000 C   0  0  0  0  0  0  0  0  0  0  0  0
   -0.3070    0.0550   -6.0750 C   0  0  0  0  0  0  0  0  0  0  0  0
   -2.0800   -1.2170   -4.9090 C   0  0  0  0  0  0  0  0  0  0  0  0
    0.5980    2.0240    0.2010 H   0  0  0  0  0  0  0  0  0  0  0  0
   -0.8790    1.7690   -0.7520 H   0  0  0  0  0  0  0  0  0  0  0  0
   -0.9140    1.5930    0.9990 H   0  0  0  0  0  0  0  0  0  0  0  0
   -0.9330   -0.6160   -0.0140 H   0  0  0  0  0  0  0  0  0  0  0  0
    1.7230   -0.0020    1.3790 H   0  0  0  0  0  0  0  0  0  0  0  0
    0.1520   -0.3360    2.1300 H   0  0  0  0  0  0  0  0  0  0  0  0
    1.6060   -3.6870   -0.0720 H   0  0  0  0  0  0  0  0  0  0  0  0
    2.5650   -2.2390   -2.8950 H   0  0  0  0  0  0  0  0  0  0  0  0
    1.7360   -3.7090   -2.4150 H   0  0  0  0  0  0  0  0  0  0  0  0
    0.9020   -2.8680   -4.5780 H   0  0  0  0  0  0  0  0  0  0  0  0
   -0.3720   -2.9350   -3.3610 H   0  0  0  0  0  0  0  0  0  0  0  0
    1.2440   -0.4510   -4.1200 H   0  0  0  0  0  0  0  0  0  0  0  0
   -0.3550    0.7920   -2.7000 H   0  0  0  0  0  0  0  0  0  0  0  0
   -1.1630   -0.7050   -2.2640 H   0  0  0  0  0  0  0  0  0  0  0  0
    2.7250    0.3340   -0.6720 H   0  0  0  0  0  0  0  0  0  0  0  0
    2.6350    0.0730   -2.4070 H   0  0  0  0  0  0  0  0  0  0  0  0
    1.7940    1.4390   -1.6920 H   0  0  0  0  0  0  0  0  0  0  0  0
   -0.9860    0.2470   -6.9010 H   0  0  0  0  0  0  0  0  0  0  0  0
    0.6930    0.4670   -6.1600 H   0  0  0  0  0  0  0  0  0  0  0  0
   -2.6060   -0.8180   -4.0370 H   0  0  0  0  0  0  0  0  0  0  0  0
   -2.6790   -0.9640   -5.7910 H   0  0  0  0  0  0  0  0  0  0  0  0
   -2.0580   -2.3090   -4.8370 H   0  0  0  0  0  0  0  0  0  0  0  0
  1  2  1  0  0  0  0
  1 17  1  0  0  0  0
  1 18  1  0  0  0  0
  1 19  1  0  0  0  0
  2  3  1  0  0  0  0
  2 12  1  0  0  0  0
  2 20  1  0  0  0  0
  3  4  1  0  0  0  0
  3 21  1  0  0  0  0
  3 22  1  0  0  0  0
  4  5  2  0  0  0  0
  4  6  1  0  0  0  0
  6  7  2  0  0  0  0
  6 23  1  0  0  0  0
  7  8  1  0  0  0  0
  7 12  1  0  0  0  0
  8  9  1  0  0  0  0
  8 24  1  0  0  0  0
  8 25  1  0  0  0  0
  9 10  1  0  0  0  0
  9 26  1  0  0  0  0
  9 27  1  0  0  0  0
 10 11  1  0  0  0  0
 10 14  1  0  0  0  0
 10 28  1  0  0  0  0
 11 12  1  0  0  0  0
 11 29  1  0  0  0  0
 11 30  1  0  0  0  0
 12 13  1  0  0  0  0
 13 31  1  0  0  0  0
 13 32  1  0  0  0  0
 13 33  1  0  0  0  0
 14 15  2  3  0  0  0
 14 16  1  0  0  0  0
 15 34  1  0  0  0  0
 15 35  1  0  0  0  0
 16 36  1  0  0  0  0
 16 37  1  0  0  0  0
 16 38  1  0  0  0  0
M  END
>  <COMPOUND_KEY>
Nootkatone

>  <Binary characterization>
0

>  <Characterization>
Non-Inhibitor

$$$$

  MOE2013           3D
CORINA 3.49 0026  11.04.2013
119126  0  0  1  0  0  0  0  0999 V2000
    0.9580    2.7400    3.2790 C   0  0  0  0  0  0  0  0  0  0  0  0
    1.6160    3.3550    2.0490 C   0  0  1  0  0  0  0  0  0  0  0  0
    2.4720    2.3560    1.4800 O   0  0  0  0  0  0  0  0  0  0  0  0
    3.2470    2.8680    0.3870 C   0  0  2  0  0  0  0  0  0  0  0  0
    2.3110    3.2830   -0.7470 C   0  0  0  0  0  0  0  0  0  0  0  0
    1.2760    4.2860   -0.2660 C   0  0  2  0  0  0  0  0  0  0  0  0
    1.9120    5.5400   -0.0010 O   0  0  0  0  0  0  0  0  0  0  0  0
    0.5770    3.8120    1.0140 C   0  0  2  0  0  0  0  0  0  0  0  0
   -0.1970    4.9090    1.5070 O   0  0  0  0  0  0  0  0  0  0  0  0
    4.0760    1.8230   -0.1160 O   0  0  0  0  0  0  0  0  0  0  0  0
    5.3030    1.5940    0.5910 C   0  0  1  0  0  0  0  0  0  0  0  0
    5.1160    1.3390    2.1010 C   0  0  1  0  0  0  0  0  0  0  0  0
    4.0540    0.4050    2.3110 O   0  0  0  0  0  0  0  0  0  0  0  0
    6.3840    0.8000    2.7510 C   0  0  0  0  0  0  0  0  0  0  0  0
    6.9440   -0.3810    1.9660 C   0  0  2  0  0  0  0  0  0  0  0  0
    8.1600   -0.7810    2.6080 O   0  0  0  0  0  0  0  0  0  0  0  0
    8.7310   -1.9740    2.0510 C   0  0  1  0  0  0  0  0  0  0  0  0
    9.7930   -1.5940    1.0050 C   0  0  1  0  0  0  0  0  0  0  0  0
   10.6920   -0.6320    1.5680 O   0  0  0  0  0  0  0  0  0  0  0  0
   10.5930   -2.8110    0.5690 C   0  0  0  0  0  0  0  0  0  0  0  0
   11.1470   -3.5560    1.7810 C   0  0  2  0  0  0  0  0  0  0  0  0
   11.8250   -4.7120    1.2850 O   0  0  0  0  0  0  0  0  0  0  0  0
   12.4850   -5.4620    2.3100 C   0  0  1  0  0  0  0  0  0  0  0  0
   11.7280   -6.7670    2.5490 C   0  0  0  0  0  0  0  0  0  0  0  0
   11.7670   -7.6770    1.3210 C   0  0  0  0  0  0  0  0  0  0  0  0
   13.2030   -8.0110    0.8180 C   0  0  1  0  0  0  0  0  0  0  0  0
   13.0220   -8.7270   -0.5450 C   0  0  0  0  0  0  0  0  0  0  0  0
   13.9700   -6.6660    0.6000 C   0  0  2  0  0  0  0  0  0  0  0  0
   15.4280   -6.8950    0.1780 C   0  0  0  0  0  0  0  0  0  0  0  0
   16.1940   -7.7820    1.1530 C   0  0  0  0  0  0  0  0  0  0  0  0
   15.4830   -9.1220    1.4190 C   0  0  2  0  0  0  0  0  0  0  0  0
   14.0000   -8.9150    1.8360 C   0  0  2  0  0  0  0  0  0  0  0  0
   13.3410  -10.2800    2.1060 C   0  0  0  0  0  0  0  0  0  0  0  0
   14.1080  -11.0900    3.1540 C   0  0  1  0  0  0  0  0  0  0  0  0
   13.4380  -12.3350    3.3600 O   0  0  0  0  0  0  0  0  0  0  0  0
   15.6010  -11.3510    2.7700 C   0  0  2  0  0  0  0  0  0  0  0  0
   15.6670  -12.3860    1.6250 C   0  0  0  0  0  0  0  0  0  0  0  0
   16.3650  -11.8220    4.0610 C   0  0  2  0  0  0  0  0  0  0  0  0
   16.8590  -10.5210    4.7350 C   0  0  0  0  0  0  0  0  0  0  0  0
   16.5290   -9.3610    3.7920 C   0  0  0  0  0  0  0  0  0  0  0  0
   16.2870  -10.0020    2.4170 C   0  0  2  0  0  0  0  0  0  0  0  0
   17.5860  -10.2370    1.8590 O   0  0  0  0  0  0  0  0  0  0  0  0
   17.4680  -12.8440    3.9280 C   0  0  0  0  0  0  0  0  0  0  0  0
   17.4080  -14.0890    4.4030 C   0  0  0  0  0  0  0  0  0  0  0  0
   18.6870  -14.7300    4.1130 C   0  0  0  0  0  0  0  0  0  0  0  0
   18.9740  -15.8770    4.4040 O   0  0  0  0  0  0  0  0  0  0  0  0
   19.4950  -13.8400    3.4790 O   0  0  0  0  0  0  0  0  0  0  0  0
   18.7900  -12.6060    3.2980 C   0  0  0  0  0  0  0  0  0  0  0  0
   13.9110   -5.7390    1.8370 C   0  0  0  0  0  0  0  0  0  0  0  0
   10.0770   -3.9250    2.6520 O   0  0  0  0  0  0  0  0  0  0  0  0
    9.3920   -2.7850    3.1820 C   0  0  2  0  0  0  0  0  0  0  0  0
    8.3530   -3.2990    4.1750 C   0  0  0  0  0  0  0  0  0  0  0  0
    7.1970    0.0320    0.6260 O   0  0  0  0  0  0  0  0  0  0  0  0
    5.9940    0.3810   -0.0670 C   0  0  2  0  0  0  0  0  0  0  0  0
    6.3780    0.6710   -1.5150 C   0  0  0  0  0  0  0  0  0  0  0  0
    1.7210    2.3770    3.9760 H   0  0  0  0  0  0  0  0  0  0  0  0
    0.3270    3.4620    3.8050 H   0  0  0  0  0  0  0  0  0  0  0  0
    0.3480    1.8720    3.0040 H   0  0  0  0  0  0  0  0  0  0  0  0
    2.2250    4.2030    2.3900 H   0  0  0  0  0  0  0  0  0  0  0  0
    3.8650    3.7130    0.7180 H   0  0  0  0  0  0  0  0  0  0  0  0
    2.9020    3.6940   -1.5730 H   0  0  0  0  0  0  0  0  0  0  0  0
    1.7950    2.3940   -1.1330 H   0  0  0  0  0  0  0  0  0  0  0  0
    0.5360    4.4760   -1.0510 H   0  0  0  0  0  0  0  0  0  0  0  0
    1.2420    6.0490    0.5040 H   0  0  0  0  0  0  0  0  0  0  0  0
   -0.0960    2.9840    0.7570 H   0  0  0  0  0  0  0  0  0  0  0  0
   -0.8430    4.5550    2.1440 H   0  0  0  0  0  0  0  0  0  0  0  0
    5.9490    2.4740    0.4710 H   0  0  0  0  0  0  0  0  0  0  0  0
    4.8280    2.2640    2.6110 H   0  0  0  0  0  0  0  0  0  0  0  0
    3.2510    0.8650    1.9660 H   0  0  0  0  0  0  0  0  0  0  0  0
    7.1360    1.5990    2.7870 H   0  0  0  0  0  0  0  0  0  0  0  0
    6.1920    0.4930    3.7860 H   0  0  0  0  0  0  0  0  0  0  0  0
    6.2400   -1.2230    1.9800 H   0  0  0  0  0  0  0  0  0  0  0  0
    7.9650   -2.5990    1.5700 H   0  0  0  0  0  0  0  0  0  0  0  0
    9.3370   -1.1220    0.1310 H   0  0  0  0  0  0  0  0  0  0  0  0
   10.1150    0.0380    1.9850 H   0  0  0  0  0  0  0  0  0  0  0  0
    9.9460   -3.4840   -0.0090 H   0  0  0  0  0  0  0  0  0  0  0  0
   11.4210   -2.5200   -0.0880 H   0  0  0  0  0  0  0  0  0  0  0  0
   11.8690   -2.9290    2.3200 H   0  0  0  0  0  0  0  0  0  0  0  0
   12.5310   -4.8890    3.2440 H   0  0  0  0  0  0  0  0  0  0  0  0
   12.1450   -7.2880    3.4180 H   0  0  0  0  0  0  0  0  0  0  0  0
   10.6790   -6.5520    2.7810 H   0  0  0  0  0  0  0  0  0  0  0  0
   11.2010   -8.5900    1.5330 H   0  0  0  0  0  0  0  0  0  0  0  0
   11.2120   -7.1790    0.5140 H   0  0  0  0  0  0  0  0  0  0  0  0
   12.5650   -8.0550   -1.2810 H   0  0  0  0  0  0  0  0  0  0  0  0
   13.9660   -9.0750   -0.9730 H   0  0  0  0  0  0  0  0  0  0  0  0
   12.3610   -9.5950   -0.4570 H   0  0  0  0  0  0  0  0  0  0  0  0
   13.4850   -6.1240   -0.2250 H   0  0  0  0  0  0  0  0  0  0  0  0
   15.4590   -7.3490   -0.8190 H   0  0  0  0  0  0  0  0  0  0  0  0
   15.9460   -5.9330    0.0840 H   0  0  0  0  0  0  0  0  0  0  0  0
   17.1940   -7.9630    0.7400 H   0  0  0  0  0  0  0  0  0  0  0  0
   16.3480   -7.2390    2.0920 H   0  0  0  0  0  0  0  0  0  0  0  0
   15.4900   -9.6600    0.4610 H   0  0  0  0  0  0  0  0  0  0  0  0
   14.0070   -8.3860    2.7950 H   0  0  0  0  0  0  0  0  0  0  0  0
   12.3170  -10.1470    2.4710 H   0  0  0  0  0  0  0  0  0  0  0  0
   13.2450  -10.8660    1.1850 H   0  0  0  0  0  0  0  0  0  0  0  0
   14.0510  -10.5530    4.1090 H   0  0  0  0  0  0  0  0  0  0  0  0
   12.5190  -12.1410    3.6160 H   0  0  0  0  0  0  0  0  0  0  0  0
   15.1020  -12.0540    0.7490 H   0  0  0  0  0  0  0  0  0  0  0  0
   16.6870  -12.5700    1.2800 H   0  0  0  0  0  0  0  0  0  0  0  0
   15.2560  -13.3530    1.9360 H   0  0  0  0  0  0  0  0  0  0  0  0
   15.6300  -12.2700    4.7460 H   0  0  0  0  0  0  0  0  0  0  0  0
   16.3510  -10.3700    5.6960 H   0  0  0  0  0  0  0  0  0  0  0  0
   17.9310  -10.5340    4.9570 H   0  0  0  0  0  0  0  0  0  0  0  0
   15.6470   -8.8350    4.1690 H   0  0  0  0  0  0  0  0  0  0  0  0
   17.3590   -8.6460    3.7780 H   0  0  0  0  0  0  0  0  0  0  0  0
   17.4800  -10.4940    0.9270 H   0  0  0  0  0  0  0  0  0  0  0  0
   16.6010  -14.5760    4.9210 H   0  0  0  0  0  0  0  0  0  0  0  0
   18.7290  -12.4160    2.2260 H   0  0  0  0  0  0  0  0  0  0  0  0
   19.3600  -11.8110    3.7840 H   0  0  0  0  0  0  0  0  0  0  0  0
   14.3910   -4.7860    1.5800 H   0  0  0  0  0  0  0  0  0  0  0  0
   14.4780   -6.1630    2.6730 H   0  0  0  0  0  0  0  0  0  0  0  0
   10.1040   -2.1640    3.7420 H   0  0  0  0  0  0  0  0  0  0  0  0
    7.6280   -3.9530    3.6790 H   0  0  0  0  0  0  0  0  0  0  0  0
    8.8360   -3.9000    4.9530 H   0  0  0  0  0  0  0  0  0  0  0  0
    7.8130   -2.4780    4.6570 H   0  0  0  0  0  0  0  0  0  0  0  0
    5.3190   -0.4850   -0.0730 H   0  0  0  0  0  0  0  0  0  0  0  0
    7.0750    1.5140   -1.5730 H   0  0  0  0  0  0  0  0  0  0  0  0
    6.8930   -0.1920   -1.9520 H   0  0  0  0  0  0  0  0  0  0  0  0
    5.5020    0.8970   -2.1300 H   0  0  0  0  0  0  0  0  0  0  0  0
  1  2  1  0  0  0  0
  1 56  1  0  0  0  0
  1 57  1  0  0  0  0
  1 58  1  0  0  0  0
  2  3  1  0  0  0  0
  2  8  1  0  0  0  0
  2 59  1  0  0  0  0
  3  4  1  0  0  0  0
  4  5  1  0  0  0  0
  4 10  1  0  0  0  0
  4 60  1  0  0  0  0
  5  6  1  0  0  0  0
  5 61  1  0  0  0  0
  5 62  1  0  0  0  0
  6  7  1  0  0  0  0
  6  8  1  0  0  0  0
  6 63  1  0  0  0  0
  7 64  1  0  0  0  0
  8  9  1  0  0  0  0
  8 65  1  0  0  0  0
  9 66  1  0  0  0  0
 10 11  1  0  0  0  0
 11 12  1  0  0  0  0
 11 54  1  0  0  0  0
 11 67  1  0  0  0  0
 12 13  1  0  0  0  0
 12 14  1  0  0  0  0
 12 68  1  0  0  0  0
 13 69  1  0  0  0  0
 14 15  1  0  0  0  0
 14 70  1  0  0  0  0
 14 71  1  0  0  0  0
 15 16  1  0  0  0  0
 15 53  1  0  0  0  0
 15 72  1  0  0  0  0
 16 17  1  0  0  0  0
 17 18  1  0  0  0  0
 17 51  1  0  0  0  0
 17 73  1  0  0  0  0
 18 19  1  0  0  0  0
 18 20  1  0  0  0  0
 18 74  1  0  0  0  0
 19 75  1  0  0  0  0
 20 21  1  0  0  0  0
 20 76  1  0  0  0  0
 20 77  1  0  0  0  0
 21 22  1  0  0  0  0
 21 50  1  0  0  0  0
 21 78  1  0  0  0  0
 22 23  1  0  0  0  0
 23 24  1  0  0  0  0
 23 49  1  0  0  0  0
 23 79  1  0  0  0  0
 24 25  1  0  0  0  0
 24 80  1  0  0  0  0
 24 81  1  0  0  0  0
 25 26  1  0  0  0  0
 25 82  1  0  0  0  0
 25 83  1  0  0  0  0
 26 27  1  0  0  0  0
 26 28  1  0  0  0  0
 26 32  1  0  0  0  0
 27 84  1  0  0  0  0
 27 85  1  0  0  0  0
 27 86  1  0  0  0  0
 28 29  1  0  0  0  0
 28 49  1  0  0  0  0
 28 87  1  0  0  0  0
 29 30  1  0  0  0  0
 29 88  1  0  0  0  0
 29 89  1  0  0  0  0
 30 31  1  0  0  0  0
 30 90  1  0  0  0  0
 30 91  1  0  0  0  0
 31 32  1  0  0  0  0
 31 41  1  0  0  0  0
 31 92  1  0  0  0  0
 32 33  1  0  0  0  0
 32 93  1  0  0  0  0
 33 34  1  0  0  0  0
 33 94  1  0  0  0  0
 33 95  1  0  0  0  0
 34 35  1  0  0  0  0
 34 36  1  0  0  0  0
 34 96  1  0  0  0  0
 35 97  1  0  0  0  0
 36 37  1  0  0  0  0
 36 38  1  0  0  0  0
 36 41  1  0  0  0  0
 37 98  1  0  0  0  0
 37 99  1  0  0  0  0
 37100  1  0  0  0  0
 38 39  1  0  0  0  0
 38 43  1  0  0  0  0
 38101  1  0  0  0  0
 39 40  1  0  0  0  0
 39102  1  0  0  0  0
 39103  1  0  0  0  0
 40 41  1  0  0  0  0
 40104  1  0  0  0  0
 40105  1  0  0  0  0
 41 42  1  0  0  0  0
 42106  1  0  0  0  0
 43 44  2  0  0  0  0
 43 48  1  0  0  0  0
 44 45  1  0  0  0  0
 44107  1  0  0  0  0
 45 46  2  0  0  0  0
 45 47  1  0  0  0  0
 47 48  1  0  0  0  0
 48108  1  0  0  0  0
 48109  1  0  0  0  0
 49110  1  0  0  0  0
 49111  1  0  0  0  0
 50 51  1  0  0  0  0
 51 52  1  0  0  0  0
 51112  1  0  0  0  0
 52113  1  0  0  0  0
 52114  1  0  0  0  0
 52115  1  0  0  0  0
 53 54  1  0  0  0  0
 54 55  1  0  0  0  0
 54116  1  0  0  0  0
 55117  1  0  0  0  0
 55118  1  0  0  0  0
 55119  1  0  0  0  0
M  END
>  <COMPOUND_KEY>
Digoxin

>  <Binary characterization>
0

>  <Characterization>
Non-Inhibitor

$$$$

  MOE2013           3D
CORINA 3.49 0026  11.04.2013
 33 34  0  0  1  0  0  0  0  0999 V2000
   -0.3720    1.4140   -0.5180 C   0  0  0  0  0  0  0  0  0  0  0  0
   -0.2410   -0.0780   -0.2260 C   0  0  2  0  0  0  0  0  0  0  0  0
    0.0610   -0.8440   -1.5220 C   0  0  0  0  0  0  0  0  0  0  0  0
    0.2120   -2.2740   -1.3180 N   0  0  0  0  0  0  0  0  0  0  0  0
    1.2100   -2.8880   -0.6080 C   0  0  0  0  0  0  0  0  0  0  0  0
    1.0620   -4.1970   -0.5800 N   0  0  0  0  0  0  0  0  0  0  0  0
   -0.0690   -4.4390   -1.3300 C   0  0  0  0  0  0  0  0  0  0  0  0
   -0.7320   -5.6260   -1.6790 C   0  0  0  0  0  0  0  0  0  0  0  0
   -0.2990   -6.8700   -1.2760 N   0  0  0  0  0  0  0  0  0  0  0  0
   -1.8450   -5.5380   -2.4500 N   0  0  0  0  0  0  0  0  0  0  0  0
   -2.2560   -4.3110   -2.8440 C   0  0  0  0  0  0  0  0  0  0  0  0
   -1.7010   -3.1140   -2.5740 N   0  0  0  0  0  0  0  0  0  0  0  0
   -0.6100   -3.2540   -1.8040 C   0  0  0  0  0  0  0  0  0  0  0  0
   -1.4810   -0.5590    0.3020 O   0  0  0  0  0  0  0  0  0  0  0  0
   -1.5970   -0.4720    1.7270 C   0  0  0  0  0  0  0  0  0  0  0  0
   -0.6920   -1.8110    2.4890 P   0  0  0  0  0  0  0  0  0  0  0  0
    0.8010   -1.7480    2.4390 O   0  0  0  0  0  0  0  0  0  0  0  0
   -1.2410   -1.8910    3.9990 O   0  0  0  0  0  0  0  0  0  0  0  0
   -1.2830   -3.1670    1.8620 O   0  0  0  0  0  0  0  0  0  0  0  0
    0.5430    1.8110   -0.9690 H   0  0  0  0  0  0  0  0  0  0  0  0
   -1.2110    1.6090   -1.1940 H   0  0  0  0  0  0  0  0  0  0  0  0
   -0.5730    1.9760    0.4000 H   0  0  0  0  0  0  0  0  0  0  0  0
    0.5740   -0.2310    0.4870 H   0  0  0  0  0  0  0  0  0  0  0  0
   -0.7470   -0.6980   -2.2490 H   0  0  0  0  0  0  0  0  0  0  0  0
    0.9930   -0.4910   -1.9780 H   0  0  0  0  0  0  0  0  0  0  0  0
    2.0040   -2.3380   -0.1180 H   0  0  0  0  0  0  0  0  0  0  0  0
    0.5330   -6.9510   -0.7090 H   0  0  0  0  0  0  0  0  0  0  0  0
   -0.8320   -7.6760   -1.5640 H   0  0  0  0  0  0  0  0  0  0  0  0
   -3.1490   -4.2910   -3.4600 H   0  0  0  0  0  0  0  0  0  0  0  0
   -1.2680    0.5050    2.0930 H   0  0  0  0  0  0  0  0  0  0  0  0
   -2.6590   -0.5800    1.9650 H   0  0  0  0  0  0  0  0  0  0  0  0
   -0.7510   -2.5040    4.5790 H   0  0  0  0  0  0  0  0  0  0  0  0
   -0.7370   -3.9640    2.0060 H   0  0  0  0  0  0  0  0  0  0  0  0
  1  2  1  0  0  0  0
  1 20  1  0  0  0  0
  1 21  1  0  0  0  0
  1 22  1  0  0  0  0
  2  3  1  0  0  0  0
  2 14  1  0  0  0  0
  2 23  1  0  0  0  0
  3  4  1  0  0  0  0
  3 24  1  0  0  0  0
  3 25  1  0  0  0  0
  4  5  1  0  0  0  0
  4 13  1  0  0  0  0
  5  6  2  0  0  0  0
  5 26  1  0  0  0  0
  6  7  1  0  0  0  0
  7  8  1  0  0  0  0
  7 13  2  0  0  0  0
  8  9  1  0  0  0  0
  8 10  2  0  0  0  0
  9 27  1  0  0  0  0
  9 28  1  0  0  0  0
 10 11  1  0  0  0  0
 11 12  2  0  0  0  0
 11 29  1  0  0  0  0
 12 13  1  0  0  0  0
 14 15  1  0  0  0  0
 15 16  1  0  0  0  0
 15 30  1  0  0  0  0
 15 31  1  0  0  0  0
 16 17  2  0  0  0  0
 16 18  1  0  0  0  0
 16 19  1  0  0  0  0
 18 32  1  0  0  0  0
 19 33  1  0  0  0  0
M  END
>  <COMPOUND_KEY>
Tenofovir

>  <Binary characterization>
0

>  <Characterization>
Non-Inhibitor

$$$$

  MOE2013           3D
CORINA 3.49 0026  11.04.2013
 64 66  0  0  1  0  0  0  0  0999 V2000
   -1.3030    0.8430    2.7400 C   0  0  0  0  0  0  0  0  0  0  0  0
   -0.9760   -0.2690    1.9050 O   0  0  0  0  0  0  0  0  0  0  0  0
   -0.1410   -1.1690    2.4800 C   0  0  0  0  0  0  0  0  0  0  0  0
    0.3260   -1.1130    3.6070 O   0  0  0  0  0  0  0  0  0  0  0  0
    0.0530   -2.3280    1.5830 C   0  0  0  0  0  0  0  0  0  0  0  0
    0.4490   -2.2220    0.2960 C   0  0  0  0  0  0  0  0  0  0  0  0
    0.7710   -0.9270   -0.4020 C   0  0  0  0  0  0  0  0  0  0  0  0
    0.6340   -3.3710   -0.4530 N   0  0  3  0  0  0  0  0  0  0  0  0
    0.5740   -4.6610    0.0520 C   0  0  0  0  0  0  0  0  0  0  0  0
    0.2140   -4.8630    1.3440 C   0  0  0  0  0  0  0  0  0  0  0  0
   -0.2410   -3.6880    2.2160 C   0  0  2  0  0  0  0  0  0  0  0  0
   -1.7350   -3.7500    2.5700 C   0  0  0  0  0  0  0  0  0  0  0  0
   -2.7190   -3.8320    1.5680 C   0  0  0  0  0  0  0  0  0  0  0  0
   -4.0780   -3.7880    1.8910 C   0  0  0  0  0  0  0  0  0  0  0  0
   -4.4810   -3.6560    3.2180 C   0  0  0  0  0  0  0  0  0  0  0  0
   -3.5100   -3.5840    4.2220 C   0  0  0  0  0  0  0  0  0  0  0  0
   -2.1440   -3.6300    3.9090 C   0  0  0  0  0  0  0  0  0  0  0  0
   -3.9270   -3.4430    5.6190 N   0  3  0  0  0  0  0  0  0  0  0  0
   -5.1040   -3.1250    5.8440 O   0  0  0  0  0  0  0  0  0  0  0  0
   -3.0720   -3.6430    6.4940 O   0  5  0  0  0  0  0  0  0  0  0  0
    0.4160   -6.1910    1.9890 C   0  0  0  0  0  0  0  0  0  0  0  0
    1.1980   -7.0430    1.5900 O   0  0  0  0  0  0  0  0  0  0  0  0
   -0.3260   -6.2880    3.1180 O   0  0  0  0  0  0  0  0  0  0  0  0
   -0.1050   -7.4830    3.8850 C   0  0  0  0  0  0  0  0  0  0  0  0
   -1.1060   -7.5310    5.0480 C   0  0  0  0  0  0  0  0  0  0  0  0
   -2.4980   -7.7960    4.6220 N   0  0  3  0  0  0  0  0  0  0  0  0
   -2.6660   -9.2060    4.2420 C   0  0  0  0  0  0  0  0  0  0  0  0
   -3.4280   -7.4450    5.7180 C   0  0  0  0  0  0  0  0  0  0  0  0
   -4.8910   -7.3760    5.3220 C   0  0  0  0  0  0  0  0  0  0  0  0
   -5.8780   -7.6240    6.2880 C   0  0  0  0  0  0  0  0  0  0  0  0
   -7.2320   -7.5150    5.9660 C   0  0  0  0  0  0  0  0  0  0  0  0
   -7.6180   -7.1480    4.6780 C   0  0  0  0  0  0  0  0  0  0  0  0
   -6.6500   -6.8860    3.7120 C   0  0  0  0  0  0  0  0  0  0  0  0
   -5.2950   -6.9920    4.0350 C   0  0  0  0  0  0  0  0  0  0  0  0
    0.9510   -5.7500   -0.9190 C   0  0  0  0  0  0  0  0  0  0  0  0
   -1.8350    0.5040    3.6340 H   0  0  0  0  0  0  0  0  0  0  0  0
   -0.3990    1.3960    3.0120 H   0  0  0  0  0  0  0  0  0  0  0  0
   -1.9610    1.5090    2.1760 H   0  0  0  0  0  0  0  0  0  0  0  0
    1.6730   -1.0390   -1.0150 H   0  0  0  0  0  0  0  0  0  0  0  0
   -0.0550   -0.6380   -1.0590 H   0  0  0  0  0  0  0  0  0  0  0  0
    0.9720   -0.1050    0.2900 H   0  0  0  0  0  0  0  0  0  0  0  0
    0.8590   -3.2590   -1.4370 H   0  0  0  0  0  0  0  0  0  0  0  0
    0.3510   -3.7440    3.1420 H   0  0  0  0  0  0  0  0  0  0  0  0
   -2.4330   -3.9070    0.5200 H   0  0  0  0  0  0  0  0  0  0  0  0
   -4.8230   -3.8470    1.1000 H   0  0  0  0  0  0  0  0  0  0  0  0
   -5.5430   -3.6200    3.4500 H   0  0  0  0  0  0  0  0  0  0  0  0
   -1.3930   -3.5510    4.6940 H   0  0  0  0  0  0  0  0  0  0  0  0
   -0.1760   -8.3700    3.2480 H   0  0  0  0  0  0  0  0  0  0  0  0
    0.9090   -7.4350    4.3000 H   0  0  0  0  0  0  0  0  0  0  0  0
   -0.7830   -8.2780    5.7840 H   0  0  0  0  0  0  0  0  0  0  0  0
   -1.0620   -6.5500    5.5400 H   0  0  0  0  0  0  0  0  0  0  0  0
   -2.4170   -9.8860    5.0640 H   0  0  0  0  0  0  0  0  0  0  0  0
   -3.6930   -9.4180    3.9280 H   0  0  0  0  0  0  0  0  0  0  0  0
   -2.0390   -9.4610    3.3830 H   0  0  0  0  0  0  0  0  0  0  0  0
   -3.3000   -8.1470    6.5530 H   0  0  0  0  0  0  0  0  0  0  0  0
   -3.1830   -6.4470    6.1010 H   0  0  0  0  0  0  0  0  0  0  0  0
   -5.5970   -7.9000    7.3020 H   0  0  0  0  0  0  0  0  0  0  0  0
   -7.9860   -7.7120    6.7230 H   0  0  0  0  0  0  0  0  0  0  0  0
   -8.6730   -7.0640    4.4300 H   0  0  0  0  0  0  0  0  0  0  0  0
   -6.9450   -6.5950    2.7080 H   0  0  0  0  0  0  0  0  0  0  0  0
   -4.5500   -6.7790    3.2710 H   0  0  0  0  0  0  0  0  0  0  0  0
    0.6770   -5.4680   -1.9420 H   0  0  0  0  0  0  0  0  0  0  0  0
    2.0310   -5.9260   -0.8960 H   0  0  0  0  0  0  0  0  0  0  0  0
    0.4260   -6.6880   -0.7170 H   0  0  0  0  0  0  0  0  0  0  0  0
  1  2  1  0  0  0  0
  1 36  1  0  0  0  0
  1 37  1  0  0  0  0
  1 38  1  0  0  0  0
  2  3  1  0  0  0  0
  3  4  2  0  0  0  0
  3  5  1  0  0  0  0
  5  6  2  0  0  0  0
  5 11  1  0  0  0  0
  6  7  1  0  0  0  0
  6  8  1  0  0  0  0
  7 39  1  0  0  0  0
  7 40  1  0  0  0  0
  7 41  1  0  0  0  0
  8  9  1  0  0  0  0
  8 42  1  0  0  0  0
  9 10  2  0  0  0  0
  9 35  1  0  0  0  0
 10 11  1  0  0  0  0
 10 21  1  0  0  0  0
 11 12  1  0  0  0  0
 11 43  1  0  0  0  0
 12 13  1  0  0  0  0
 12 17  2  0  0  0  0
 13 14  2  0  0  0  0
 13 44  1  0  0  0  0
 14 15  1  0  0  0  0
 14 45  1  0  0  0  0
 15 16  2  0  0  0  0
 15 46  1  0  0  0  0
 16 17  1  0  0  0  0
 16 18  1  0  0  0  0
 17 47  1  0  0  0  0
 18 19  2  0  0  0  0
 18 20  1  0  0  0  0
 21 22  2  0  0  0  0
 21 23  1  0  0  0  0
 23 24  1  0  0  0  0
 24 25  1  0  0  0  0
 24 48  1  0  0  0  0
 24 49  1  0  0  0  0
 25 26  1  0  0  0  0
 25 50  1  0  0  0  0
 25 51  1  0  0  0  0
 26 27  1  0  0  0  0
 26 28  1  0  0  0  0
 27 52  1  0  0  0  0
 27 53  1  0  0  0  0
 27 54  1  0  0  0  0
 28 29  1  0  0  0  0
 28 55  1  0  0  0  0
 28 56  1  0  0  0  0
 29 30  1  0  0  0  0
 29 34  2  0  0  0  0
 30 31  2  0  0  0  0
 30 57  1  0  0  0  0
 31 32  1  0  0  0  0
 31 58  1  0  0  0  0
 32 33  2  0  0  0  0
 32 59  1  0  0  0  0
 33 34  1  0  0  0  0
 33 60  1  0  0  0  0
 34 61  1  0  0  0  0
 35 62  1  0  0  0  0
 35 63  1  0  0  0  0
 35 64  1  0  0  0  0
M  CHG  1  18   1
M  CHG  1  20  -1
M  END
>  <COMPOUND_KEY>
Nicardipine

>  <Binary characterization>
0

>  <Characterization>
Non-Inhibitor

$$$$

  MOE2013           3D
CORINA 3.49 0026  11.04.2013
117125  0  0  1  0  0  0  0  0999 V2000
   -4.7010   -4.4080    9.0910 C   0  0  0  0  0  0  0  0  0  0  0  0
   -4.9530   -4.0490    7.6300 C   0  0  0  0  0  0  0  0  0  0  0  0
   -4.5320   -2.6110    7.2300 C   0  0  2  0  0  0  0  0  0  0  0  0
   -5.3420   -1.7090    8.0080 O   0  0  0  0  0  0  0  0  0  0  0  0
   -4.8780   -2.3550    5.7290 C   0  0  0  0  0  0  0  0  0  0  0  0
   -3.7560   -2.9120    4.8430 C   0  0  2  0  0  0  0  0  0  0  0  0
   -2.4910   -2.1440    5.2060 C   0  0  0  0  0  0  0  0  0  0  0  0
   -2.0170   -2.5940    6.5070 N   0  0  3  0  0  0  0  0  0  0  0  0
   -1.5520   -3.9990    6.5300 C   0  0  0  0  0  0  0  0  0  0  0  0
   -0.8720   -4.5480    5.2380 C   0  0  0  0  0  0  0  0  0  0  0  0
   -1.7720   -5.3980    4.3510 C   0  0  0  0  0  0  0  0  0  0  0  0
   -2.5710   -5.0710    3.2360 C   0  0  0  0  0  0  0  0  0  0  0  0
   -3.2290   -6.2400    2.8850 N   0  0  0  0  0  0  0  0  0  0  0  0
   -2.8770   -7.2940    3.6810 C   0  0  0  0  0  0  0  0  0  0  0  0
   -3.3100   -8.6260    3.6500 C   0  0  0  0  0  0  0  0  0  0  0  0
   -2.7890   -9.4990    4.6070 C   0  0  0  0  0  0  0  0  0  0  0  0
   -1.8780   -9.0490    5.5570 C   0  0  0  0  0  0  0  0  0  0  0  0
   -1.4640   -7.7110    5.5710 C   0  0  0  0  0  0  0  0  0  0  0  0
   -1.9690   -6.8080    4.6090 C   0  0  0  0  0  0  0  0  0  0  0  0
   -2.9410   -3.7600    2.4520 C   0  0  1  0  0  0  0  0  0  0  0  0
   -4.0260   -2.9720    3.3360 C   0  0  0  0  0  0  0  0  0  0  0  0
   -1.7440   -2.8080    2.1840 C   0  0  0  0  0  0  0  0  0  0  0  0
   -1.8880   -1.6270    1.8670 O   0  0  0  0  0  0  0  0  0  0  0  0
   -0.5220   -3.3950    2.3170 O   0  0  0  0  0  0  0  0  0  0  0  0
    0.5950   -2.5380    2.0670 C   0  0  0  0  0  0  0  0  0  0  0  0
   -3.5260   -4.1060    1.0210 C   0  0  0  0  0  0  0  0  0  0  0  0
   -4.8450   -3.7550    0.6610 C   0  0  0  0  0  0  0  0  0  0  0  0
   -5.3640   -4.1690   -0.5580 C   0  0  0  0  0  0  0  0  0  0  0  0
   -4.5860   -4.8820   -1.4730 C   0  0  0  0  0  0  0  0  0  0  0  0
   -3.2680   -5.1750   -1.1880 C   0  0  0  0  0  0  0  0  0  0  0  0
   -2.7340   -4.8020    0.0540 C   0  0  0  0  0  0  0  0  0  0  0  0
   -1.4550   -5.1230    0.4290 O   0  0  0  0  0  0  0  0  0  0  0  0
   -0.5610   -5.5990   -0.5680 C   0  0  0  0  0  0  0  0  0  0  0  0
   -5.3190   -5.2410   -2.5840 N   0  0  3  0  0  0  0  0  0  0  0  0
   -4.8250   -5.7750   -3.8260 C   0  0  0  0  0  0  0  0  0  0  0  0
   -6.7400   -5.0140   -2.2710 C   0  0  1  0  0  0  0  0  0  0  0  0
   -7.4350   -6.3320   -1.7860 C   0  0  2  0  0  0  0  0  0  0  0  0
   -8.4280   -6.6430   -2.8030 O   0  0  0  0  0  0  0  0  0  0  0  0
   -8.1480   -6.2310   -0.4090 C   0  0  2  0  0  0  0  0  0  0  0  0
   -9.0040   -7.4050   -0.2910 O   0  0  0  0  0  0  0  0  0  0  0  0
   -8.7640   -8.2810    0.7260 C   0  0  0  0  0  0  0  0  0  0  0  0
   -7.9210   -8.1510    1.6020 O   0  0  0  0  0  0  0  0  0  0  0  0
   -9.6830   -9.4580    0.6080 C   0  0  0  0  0  0  0  0  0  0  0  0
   -8.9700   -4.9210   -0.2200 C   0  0  2  0  0  0  0  0  0  0  0  0
   -9.6330   -4.8610    1.2060 C   0  0  0  0  0  0  0  0  0  0  0  0
  -10.9510   -5.6000    1.4250 C   0  0  0  0  0  0  0  0  0  0  0  0
  -10.0730   -4.7960   -1.2490 C   0  0  0  0  0  0  0  0  0  0  0  0
  -10.3240   -3.6610   -1.9060 C   0  0  0  0  0  0  0  0  0  0  0  0
   -9.5390   -2.4080   -1.7220 C   0  0  0  0  0  0  0  0  0  0  0  0
   -8.5600   -2.4050   -0.6220 N   0  0  3  0  0  0  0  0  0  0  0  0
   -7.4130   -1.5580   -0.9810 C   0  0  0  0  0  0  0  0  0  0  0  0
   -6.5510   -2.4600   -1.8550 C   0  0  0  0  0  0  0  0  0  0  0  0
   -6.7060   -3.8650   -1.2120 C   0  0  2  0  0  0  0  0  0  0  0  0
   -7.9520   -3.7260   -0.3030 C   0  0  2  0  0  0  0  0  0  0  0  0
   -6.5060   -7.5690   -1.7510 C   0  0  0  0  0  0  0  0  0  0  0  0
   -6.5600   -8.4840   -2.5690 O   0  0  0  0  0  0  0  0  0  0  0  0
   -5.6740   -7.5590   -0.6700 O   0  0  0  0  0  0  0  0  0  0  0  0
   -4.8080   -8.6910   -0.5770 C   0  0  0  0  0  0  0  0  0  0  0  0
   -3.0300   -2.2670    7.5350 C   0  0  0  0  0  0  0  0  0  0  0  0
   -5.1340   -3.6660    9.7680 H   0  0  0  0  0  0  0  0  0  0  0  0
   -5.1590   -5.3760    9.3190 H   0  0  0  0  0  0  0  0  0  0  0  0
   -3.6330   -4.4960    9.3040 H   0  0  0  0  0  0  0  0  0  0  0  0
   -4.4770   -4.8030    6.9970 H   0  0  0  0  0  0  0  0  0  0  0  0
   -6.0340   -4.1540    7.4630 H   0  0  0  0  0  0  0  0  0  0  0  0
   -6.2730   -1.8780    7.7780 H   0  0  0  0  0  0  0  0  0  0  0  0
   -5.8400   -2.8180    5.4770 H   0  0  0  0  0  0  0  0  0  0  0  0
   -5.0110   -1.2800    5.5490 H   0  0  0  0  0  0  0  0  0  0  0  0
   -3.6910   -3.9570    5.1470 H   0  0  0  0  0  0  0  0  0  0  0  0
   -1.6880   -2.2250    4.4830 H   0  0  0  0  0  0  0  0  0  0  0  0
   -2.6930   -1.0640    5.2340 H   0  0  0  0  0  0  0  0  0  0  0  0
   -0.8040   -4.0470    7.3310 H   0  0  0  0  0  0  0  0  0  0  0  0
   -2.3470   -4.6860    6.8330 H   0  0  0  0  0  0  0  0  0  0  0  0
   -0.3620   -3.7610    4.6820 H   0  0  0  0  0  0  0  0  0  0  0  0
   -0.0440   -5.1940    5.5650 H   0  0  0  0  0  0  0  0  0  0  0  0
   -3.8950   -6.3190    2.1290 H   0  0  0  0  0  0  0  0  0  0  0  0
   -4.0320   -8.9680    2.9150 H   0  0  0  0  0  0  0  0  0  0  0  0
   -3.1030  -10.5400    4.6100 H   0  0  0  0  0  0  0  0  0  0  0  0
   -1.4850   -9.7390    6.3000 H   0  0  0  0  0  0  0  0  0  0  0  0
   -0.7570   -7.3780    6.3240 H   0  0  0  0  0  0  0  0  0  0  0  0
   -4.9870   -3.4980    3.2550 H   0  0  0  0  0  0  0  0  0  0  0  0
   -4.1810   -1.9590    2.9460 H   0  0  0  0  0  0  0  0  0  0  0  0
    0.5720   -2.1740    1.0350 H   0  0  0  0  0  0  0  0  0  0  0  0
    0.6010   -1.7040    2.7750 H   0  0  0  0  0  0  0  0  0  0  0  0
    1.5080   -3.1230    2.2100 H   0  0  0  0  0  0  0  0  0  0  0  0
   -5.4750   -3.1480    1.2990 H   0  0  0  0  0  0  0  0  0  0  0  0
   -2.6920   -5.7320   -1.9160 H   0  0  0  0  0  0  0  0  0  0  0  0
   -0.8440   -6.6040   -0.8990 H   0  0  0  0  0  0  0  0  0  0  0  0
   -0.4960   -4.9050   -1.4120 H   0  0  0  0  0  0  0  0  0  0  0  0
    0.4340   -5.6670   -0.1180 H   0  0  0  0  0  0  0  0  0  0  0  0
   -4.3060   -6.7250   -3.6650 H   0  0  0  0  0  0  0  0  0  0  0  0
   -5.6430   -5.9550   -4.5300 H   0  0  0  0  0  0  0  0  0  0  0  0
   -4.1270   -5.0730   -4.2940 H   0  0  0  0  0  0  0  0  0  0  0  0
   -7.2530   -4.6530   -3.1720 H   0  0  0  0  0  0  0  0  0  0  0  0
   -8.8590   -7.4730   -2.5240 H   0  0  0  0  0  0  0  0  0  0  0  0
   -7.3930   -6.2430    0.3870 H   0  0  0  0  0  0  0  0  0  0  0  0
   -9.4630  -10.0070   -0.3110 H   0  0  0  0  0  0  0  0  0  0  0  0
   -9.5290  -10.1250    1.4610 H   0  0  0  0  0  0  0  0  0  0  0  0
  -10.7230   -9.1230    0.6160 H   0  0  0  0  0  0  0  0  0  0  0  0
   -8.9090   -5.2230    1.9470 H   0  0  0  0  0  0  0  0  0  0  0  0
   -9.8250   -3.8120    1.4710 H   0  0  0  0  0  0  0  0  0  0  0  0
  -10.8950   -6.6560    1.1630 H   0  0  0  0  0  0  0  0  0  0  0  0
  -11.2330   -5.5390    2.4810 H   0  0  0  0  0  0  0  0  0  0  0  0
  -11.7640   -5.1450    0.8500 H   0  0  0  0  0  0  0  0  0  0  0  0
  -10.7010   -5.6630   -1.4430 H   0  0  0  0  0  0  0  0  0  0  0  0
  -11.1350   -3.6330   -2.6290 H   0  0  0  0  0  0  0  0  0  0  0  0
   -9.0800   -2.1900   -2.6940 H   0  0  0  0  0  0  0  0  0  0  0  0
  -10.2430   -1.5880   -1.5320 H   0  0  0  0  0  0  0  0  0  0  0  0
   -7.6990   -0.6290   -1.4860 H   0  0  0  0  0  0  0  0  0  0  0  0
   -6.8710   -1.2750   -0.0700 H   0  0  0  0  0  0  0  0  0  0  0  0
   -6.9250   -2.4570   -2.8860 H   0  0  0  0  0  0  0  0  0  0  0  0
   -5.5220   -2.0840   -1.8920 H   0  0  0  0  0  0  0  0  0  0  0  0
   -7.5720   -3.6050    0.7210 H   0  0  0  0  0  0  0  0  0  0  0  0
   -4.1500   -8.5430    0.2830 H   0  0  0  0  0  0  0  0  0  0  0  0
   -5.3920   -9.6030   -0.4160 H   0  0  0  0  0  0  0  0  0  0  0  0
   -4.1890   -8.7780   -1.4750 H   0  0  0  0  0  0  0  0  0  0  0  0
   -2.9740   -1.1770    7.6800 H   0  0  0  0  0  0  0  0  0  0  0  0
   -2.7190   -2.6610    8.5080 H   0  0  0  0  0  0  0  0  0  0  0  0
  1  2  1  0  0  0  0
  1 60  1  0  0  0  0
  1 61  1  0  0  0  0
  1 62  1  0  0  0  0
  2  3  1  0  0  0  0
  2 63  1  0  0  0  0
  2 64  1  0  0  0  0
  3  4  1  0  0  0  0
  3  5  1  0  0  0  0
  3 59  1  0  0  0  0
  4 65  1  0  0  0  0
  5  6  1  0  0  0  0
  5 66  1  0  0  0  0
  5 67  1  0  0  0  0
  6  7  1  0  0  0  0
  6 21  1  0  0  0  0
  6 68  1  0  0  0  0
  7  8  1  0  0  0  0
  7 69  1  0  0  0  0
  7 70  1  0  0  0  0
  8  9  1  0  0  0  0
  8 59  1  0  0  0  0
  9 10  1  0  0  0  0
  9 71  1  0  0  0  0
  9 72  1  0  0  0  0
 10 11  1  0  0  0  0
 10 73  1  0  0  0  0
 10 74  1  0  0  0  0
 11 12  2  0  0  0  0
 11 19  1  0  0  0  0
 12 13  1  0  0  0  0
 12 20  1  0  0  0  0
 13 14  1  0  0  0  0
 13 75  1  0  0  0  0
 14 15  1  0  0  0  0
 14 19  2  0  0  0  0
 15 16  2  0  0  0  0
 15 76  1  0  0  0  0
 16 17  1  0  0  0  0
 16 77  1  0  0  0  0
 17 18  2  0  0  0  0
 17 78  1  0  0  0  0
 18 19  1  0  0  0  0
 18 79  1  0  0  0  0
 20 21  1  0  0  0  0
 20 22  1  0  0  0  0
 20 26  1  0  0  0  0
 21 80  1  0  0  0  0
 21 81  1  0  0  0  0
 22 23  2  0  0  0  0
 22 24  1  0  0  0  0
 24 25  1  0  0  0  0
 25 82  1  0  0  0  0
 25 83  1  0  0  0  0
 25 84  1  0  0  0  0
 26 27  1  0  0  0  0
 26 31  2  0  0  0  0
 27 28  2  0  0  0  0
 27 85  1  0  0  0  0
 28 29  1  0  0  0  0
 28 53  1  0  0  0  0
 29 30  2  0  0  0  0
 29 34  1  0  0  0  0
 30 31  1  0  0  0  0
 30 86  1  0  0  0  0
 31 32  1  0  0  0  0
 32 33  1  0  0  0  0
 33 87  1  0  0  0  0
 33 88  1  0  0  0  0
 33 89  1  0  0  0  0
 34 35  1  0  0  0  0
 34 36  1  0  0  0  0
 35 90  1  0  0  0  0
 35 91  1  0  0  0  0
 35 92  1  0  0  0  0
 36 37  1  0  0  0  0
 36 53  1  0  0  0  0
 36 93  1  0  0  0  0
 37 38  1  0  0  0  0
 37 39  1  0  0  0  0
 37 55  1  0  0  0  0
 38 94  1  0  0  0  0
 39 40  1  0  0  0  0
 39 44  1  0  0  0  0
 39 95  1  0  0  0  0
 40 41  1  0  0  0  0
 41 42  2  0  0  0  0
 41 43  1  0  0  0  0
 43 96  1  0  0  0  0
 43 97  1  0  0  0  0
 43 98  1  0  0  0  0
 44 45  1  0  0  0  0
 44 47  1  0  0  0  0
 44 54  1  0  0  0  0
 45 46  1  0  0  0  0
 45 99  1  0  0  0  0
 45100  1  0  0  0  0
 46101  1  0  0  0  0
 46102  1  0  0  0  0
 46103  1  0  0  0  0
 47 48  2  0  0  0  0
 47104  1  0  0  0  0
 48 49  1  0  0  0  0
 48105  1  0  0  0  0
 49 50  1  0  0  0  0
 49106  1  0  0  0  0
 49107  1  0  0  0  0
 50 51  1  0  0  0  0
 50 54  1  0  0  0  0
 51 52  1  0  0  0  0
 51108  1  0  0  0  0
 51109  1  0  0  0  0
 52 53  1  0  0  0  0
 52110  1  0  0  0  0
 52111  1  0  0  0  0
 53 54  1  0  0  0  0
 54112  1  0  0  0  0
 55 56  2  0  0  0  0
 55 57  1  0  0  0  0
 57 58  1  0  0  0  0
 58113  1  0  0  0  0
 58114  1  0  0  0  0
 58115  1  0  0  0  0
 59116  1  0  0  0  0
 59117  1  0  0  0  0
M  END
>  <COMPOUND_KEY>
Vinblastine

>  <Binary characterization>
1

>  <Characterization>
Inhibitor

$$$$

  MOE2013           3D
CORINA 3.49 0026  11.04.2013
 43 43  0  0  0  0  0  0  0  0999 V2000
   -3.9750   -1.4010   -0.7900 C   0  0  0  0  0  0  0  0  0  0  0  0
   -2.6950   -1.9540   -0.5170 O   0  0  0  0  0  0  0  0  0  0  0  0
   -2.1570   -2.6240   -1.6560 C   0  0  0  0  0  0  0  0  0  0  0  0
   -0.7870   -3.1780   -1.2830 C   0  0  0  0  0  0  0  0  0  0  0  0
   -0.1350   -3.9130   -2.4530 C   0  0  0  0  0  0  0  0  0  0  0  0
    1.2590   -4.4190   -2.0800 C   0  0  0  0  0  0  0  0  0  0  0  0
    1.9500   -5.0780   -3.2730 C   0  0  0  0  0  0  0  0  0  0  0  0
    2.5370   -4.3980   -4.2170 N   0  0  0  0  0  0  0  0  0  0  0  0
    2.4490   -3.0150   -4.0010 O   0  0  0  0  0  0  0  0  0  0  0  0
    3.0950   -2.3450   -5.0850 C   0  0  0  0  0  0  0  0  0  0  0  0
    2.8660   -0.8400   -4.9500 C   0  0  0  0  0  0  0  0  0  0  0  0
    3.5840   -0.2780   -3.8040 N   0  0  0  0  0  0  0  0  0  0  0  0
    1.9670   -6.5760   -3.3620 C   0  0  0  0  0  0  0  0  0  0  0  0
    2.9510   -7.1920   -4.1480 C   0  0  0  0  0  0  0  0  0  0  0  0
    3.0070   -8.5850   -4.2580 C   0  0  0  0  0  0  0  0  0  0  0  0
    2.0730   -9.3900   -3.5930 C   0  0  0  0  0  0  0  0  0  0  0  0
    1.0890   -8.7720   -2.8080 C   0  0  0  0  0  0  0  0  0  0  0  0
    1.0320   -7.3760   -2.6970 C   0  0  0  0  0  0  0  0  0  0  0  0
    2.1460  -10.8930   -3.6900 C   0  0  0  0  0  0  0  0  0  0  0  0
    2.9260  -11.4370   -2.7160 F   0  0  0  0  0  0  0  0  0  0  0  0
    0.9300  -11.4950   -3.5770 F   0  0  0  0  0  0  0  0  0  0  0  0
    2.6660  -11.3270   -4.8730 F   0  0  0  0  0  0  0  0  0  0  0  0
   -3.9080   -0.6590   -1.5920 H   0  0  0  0  0  0  0  0  0  0  0  0
   -4.6830   -2.1890   -1.0640 H   0  0  0  0  0  0  0  0  0  0  0  0
   -4.3370   -0.9060    0.1150 H   0  0  0  0  0  0  0  0  0  0  0  0
   -2.8280   -3.4380   -1.9520 H   0  0  0  0  0  0  0  0  0  0  0  0
   -2.0660   -1.9150   -2.4870 H   0  0  0  0  0  0  0  0  0  0  0  0
   -0.1450   -2.3550   -0.9470 H   0  0  0  0  0  0  0  0  0  0  0  0
   -0.8880   -3.8510   -0.4220 H   0  0  0  0  0  0  0  0  0  0  0  0
   -0.7660   -4.7550   -2.7610 H   0  0  0  0  0  0  0  0  0  0  0  0
   -0.0740   -3.2420   -3.3170 H   0  0  0  0  0  0  0  0  0  0  0  0
    1.8850   -3.5910   -1.7260 H   0  0  0  0  0  0  0  0  0  0  0  0
    1.2010   -5.1170   -1.2380 H   0  0  0  0  0  0  0  0  0  0  0  0
    4.1650   -2.5840   -5.0800 H   0  0  0  0  0  0  0  0  0  0  0  0
    2.6610   -2.6910   -6.0310 H   0  0  0  0  0  0  0  0  0  0  0  0
    3.2070   -0.3330   -5.8580 H   0  0  0  0  0  0  0  0  0  0  0  0
    1.7960   -0.6390   -4.8230 H   0  0  0  0  0  0  0  0  0  0  0  0
    3.2930    0.6890   -3.6640 H   0  0  0  0  0  0  0  0  0  0  0  0
    3.3110   -0.7860   -2.9620 H   0  0  0  0  0  0  0  0  0  0  0  0
    3.6890   -6.5920   -4.6770 H   0  0  0  0  0  0  0  0  0  0  0  0
    3.7880   -9.0360   -4.8690 H   0  0  0  0  0  0  0  0  0  0  0  0
    0.3530   -9.3760   -2.2790 H   0  0  0  0  0  0  0  0  0  0  0  0
    0.2400   -6.9440   -2.0930 H   0  0  0  0  0  0  0  0  0  0  0  0
  1  2  1  0  0  0  0
  1 23  1  0  0  0  0
  1 24  1  0  0  0  0
  1 25  1  0  0  0  0
  2  3  1  0  0  0  0
  3  4  1  0  0  0  0
  3 26  1  0  0  0  0
  3 27  1  0  0  0  0
  4  5  1  0  0  0  0
  4 28  1  0  0  0  0
  4 29  1  0  0  0  0
  5  6  1  0  0  0  0
  5 30  1  0  0  0  0
  5 31  1  0  0  0  0
  6  7  1  0  0  0  0
  6 32  1  0  0  0  0
  6 33  1  0  0  0  0
  7  8  2  0  0  0  0
  7 13  1  0  0  0  0
  8  9  1  0  0  0  0
  9 10  1  0  0  0  0
 10 11  1  0  0  0  0
 10 34  1  0  0  0  0
 10 35  1  0  0  0  0
 11 12  1  0  0  0  0
 11 36  1  0  0  0  0
 11 37  1  0  0  0  0
 12 38  1  0  0  0  0
 12 39  1  0  0  0  0
 13 14  1  0  0  0  0
 13 18  2  0  0  0  0
 14 15  2  0  0  0  0
 14 40  1  0  0  0  0
 15 16  1  0  0  0  0
 15 41  1  0  0  0  0
 16 17  2  0  0  0  0
 16 19  1  0  0  0  0
 17 18  1  0  0  0  0
 17 42  1  0  0  0  0
 18 43  1  0  0  0  0
 19 20  1  0  0  0  0
 19 21  1  0  0  0  0
 19 22  1  0  0  0  0
M  END
>  <COMPOUND_KEY>
Fluvoxamine

>  <Binary characterization>
0

>  <Characterization>
Non-Inhibitor

$$$$

  MOE2013           3D
CORINA 3.49 0026  11.04.2013
 85 88  0  0  1  0  0  0  0  0999 V2000
    0.7950    6.0580   -8.1710 C   0  0  0  0  0  0  0  0  0  0  0  0
    2.1340    5.8780   -7.5080 C   0  0  0  0  0  0  0  0  0  0  0  0
    3.1490    6.8310   -7.6790 C   0  0  0  0  0  0  0  0  0  0  0  0
    2.9010    7.9300   -8.4580 O   0  0  0  0  0  0  0  0  0  0  0  0
    4.4030    6.6810   -7.0820 C   0  0  0  0  0  0  0  0  0  0  0  0
    4.6710    5.5540   -6.3080 C   0  0  0  0  0  0  0  0  0  0  0  0
    3.6890    4.5790   -6.1380 C   0  0  0  0  0  0  0  0  0  0  0  0
    2.4280    4.7370   -6.7350 C   0  0  0  0  0  0  0  0  0  0  0  0
    1.4390    3.6430   -6.5760 C   0  0  0  0  0  0  0  0  0  0  0  0
    0.8810    3.1640   -7.5550 O   0  0  0  0  0  0  0  0  0  0  0  0
    1.2150    3.2390   -5.2730 N   0  0  0  0  0  0  0  0  0  0  0  0
    0.3560    2.0910   -4.9100 C   0  0  2  0  0  0  0  0  0  0  0  0
    0.9180    0.7600   -5.4590 C   0  0  0  0  0  0  0  0  0  0  0  0
    2.6330    0.4670   -4.8620 S   0  0  0  0  0  0  0  0  0  0  0  0
    3.1710   -0.8600   -5.9320 C   0  0  0  0  0  0  0  0  0  0  0  0
    4.4840   -0.8250   -6.4190 C   0  0  0  0  0  0  0  0  0  0  0  0
    4.9710   -1.8500   -7.2350 C   0  0  0  0  0  0  0  0  0  0  0  0
    4.1480   -2.9250   -7.5650 C   0  0  0  0  0  0  0  0  0  0  0  0
    2.8430   -2.9740   -7.0780 C   0  0  0  0  0  0  0  0  0  0  0  0
    2.3570   -1.9490   -6.2600 C   0  0  0  0  0  0  0  0  0  0  0  0
   -1.1230    2.3670   -5.3160 C   0  0  2  0  0  0  0  0  0  0  0  0
   -1.4860    3.6410   -4.7390 O   0  0  0  0  0  0  0  0  0  0  0  0
   -2.1070    1.2740   -4.8230 C   0  0  0  0  0  0  0  0  0  0  0  0
   -3.5310    1.3670   -5.2200 N   0  0  3  0  0  0  0  0  0  0  0  0
   -3.6760    1.2680   -6.6830 C   0  0  0  0  0  0  0  0  0  0  0  0
   -5.1390    1.1050   -7.1280 C   0  0  1  0  0  0  0  0  0  0  0  0
   -5.7030   -0.2730   -6.7400 C   0  0  0  0  0  0  0  0  0  0  0  0
   -7.1660   -0.4150   -7.1510 C   0  0  0  0  0  0  0  0  0  0  0  0
   -8.0270    0.7040   -6.5750 C   0  0  0  0  0  0  0  0  0  0  0  0
   -7.4750    2.0820   -6.9350 C   0  0  0  0  0  0  0  0  0  0  0  0
   -5.9930    2.2590   -6.5740 C   0  0  1  0  0  0  0  0  0  0  0  0
   -5.7800    2.4080   -5.0610 C   0  0  0  0  0  0  0  0  0  0  0  0
   -4.2860    2.5310   -4.6940 C   0  0  1  0  0  0  0  0  0  0  0  0
   -4.1840    2.6290   -3.1540 C   0  0  0  0  0  0  0  0  0  0  0  0
   -4.9910    2.1040   -2.3900 O   0  0  0  0  0  0  0  0  0  0  0  0
   -3.0980    3.3740   -2.7300 N   0  0  0  0  0  0  0  0  0  0  0  0
   -2.7700    3.7080   -1.3380 C   0  0  0  0  0  0  0  0  0  0  0  0
   -2.4870    2.4350   -0.5260 C   0  0  0  0  0  0  0  0  0  0  0  0
   -1.4970    4.5750   -1.3430 C   0  0  0  0  0  0  0  0  0  0  0  0
   -3.9040    4.5120   -0.6860 C   0  0  0  0  0  0  0  0  0  0  0  0
    0.7630    5.4960   -9.1100 H   0  0  0  0  0  0  0  0  0  0  0  0
   -0.0160    5.7200   -7.5170 H   0  0  0  0  0  0  0  0  0  0  0  0
    0.5860    7.1100   -8.3900 H   0  0  0  0  0  0  0  0  0  0  0  0
    3.7060    8.4700   -8.5180 H   0  0  0  0  0  0  0  0  0  0  0  0
    5.1840    7.4250   -7.2160 H   0  0  0  0  0  0  0  0  0  0  0  0
    5.6500    5.4270   -5.8520 H   0  0  0  0  0  0  0  0  0  0  0  0
    3.9280    3.6860   -5.5650 H   0  0  0  0  0  0  0  0  0  0  0  0
    1.6780    3.7310   -4.5160 H   0  0  0  0  0  0  0  0  0  0  0  0
    0.3920    2.0640   -3.8120 H   0  0  0  0  0  0  0  0  0  0  0  0
    0.3140   -0.0800   -5.1120 H   0  0  0  0  0  0  0  0  0  0  0  0
    0.9150    0.7610   -6.5540 H   0  0  0  0  0  0  0  0  0  0  0  0
    5.1420    0.0040   -6.1670 H   0  0  0  0  0  0  0  0  0  0  0  0
    5.9910   -1.8110   -7.6080 H   0  0  0  0  0  0  0  0  0  0  0  0
    4.5260   -3.7250   -8.1970 H   0  0  0  0  0  0  0  0  0  0  0  0
    2.2030   -3.8170   -7.3270 H   0  0  0  0  0  0  0  0  0  0  0  0
    1.3440   -2.0290   -5.8760 H   0  0  0  0  0  0  0  0  0  0  0  0
   -1.2010    2.4690   -6.4020 H   0  0  0  0  0  0  0  0  0  0  0  0
   -0.8260    4.2680   -5.1000 H   0  0  0  0  0  0  0  0  0  0  0  0
   -1.7620    0.2990   -5.1830 H   0  0  0  0  0  0  0  0  0  0  0  0
   -2.0460    1.1960   -3.7320 H   0  0  0  0  0  0  0  0  0  0  0  0
   -3.2650    2.1620   -7.1700 H   0  0  0  0  0  0  0  0  0  0  0  0
   -3.1050    0.4100   -7.0600 H   0  0  0  0  0  0  0  0  0  0  0  0
   -5.1580    1.1680   -8.2250 H   0  0  0  0  0  0  0  0  0  0  0  0
   -5.1160   -1.0610   -7.2280 H   0  0  0  0  0  0  0  0  0  0  0  0
   -5.6150   -0.4440   -5.6610 H   0  0  0  0  0  0  0  0  0  0  0  0
   -7.2390   -0.4050   -8.2460 H   0  0  0  0  0  0  0  0  0  0  0  0
   -7.5500   -1.3850   -6.8160 H   0  0  0  0  0  0  0  0  0  0  0  0
   -9.0500    0.6100   -6.9560 H   0  0  0  0  0  0  0  0  0  0  0  0
   -8.0880    0.5970   -5.4860 H   0  0  0  0  0  0  0  0  0  0  0  0
   -7.5910    2.2310   -8.0160 H   0  0  0  0  0  0  0  0  0  0  0  0
   -8.0780    2.8570   -6.4480 H   0  0  0  0  0  0  0  0  0  0  0  0
   -5.6510    3.1920   -7.0440 H   0  0  0  0  0  0  0  0  0  0  0  0
   -6.3140    3.2980   -4.7050 H   0  0  0  0  0  0  0  0  0  0  0  0
   -6.2250    1.5580   -4.5300 H   0  0  0  0  0  0  0  0  0  0  0  0
   -3.9120    3.4650   -5.1330 H   0  0  0  0  0  0  0  0  0  0  0  0
   -2.4540    3.6880   -3.4730 H   0  0  0  0  0  0  0  0  0  0  0  0
   -1.7010    1.8340   -0.9980 H   0  0  0  0  0  0  0  0  0  0  0  0
   -2.1600    2.6790    0.4910 H   0  0  0  0  0  0  0  0  0  0  0  0
   -3.3740    1.8000   -0.4390 H   0  0  0  0  0  0  0  0  0  0  0  0
   -1.6470    5.4930   -1.9220 H   0  0  0  0  0  0  0  0  0  0  0  0
   -1.2030    4.8610   -0.3270 H   0  0  0  0  0  0  0  0  0  0  0  0
   -0.6550    4.0380   -1.7970 H   0  0  0  0  0  0  0  0  0  0  0  0
   -4.8250    3.9260   -0.5990 H   0  0  0  0  0  0  0  0  0  0  0  0
   -3.6290    4.8370    0.3240 H   0  0  0  0  0  0  0  0  0  0  0  0
   -4.1410    5.4060   -1.2740 H   0  0  0  0  0  0  0  0  0  0  0  0
  1  2  1  0  0  0  0
  1 41  1  0  0  0  0
  1 42  1  0  0  0  0
  1 43  1  0  0  0  0
  2  3  2  0  0  0  0
  2  8  1  0  0  0  0
  3  4  1  0  0  0  0
  3  5  1  0  0  0  0
  4 44  1  0  0  0  0
  5  6  2  0  0  0  0
  5 45  1  0  0  0  0
  6  7  1  0  0  0  0
  6 46  1  0  0  0  0
  7  8  2  0  0  0  0
  7 47  1  0  0  0  0
  8  9  1  0  0  0  0
  9 10  2  0  0  0  0
  9 11  1  0  0  0  0
 11 12  1  0  0  0  0
 11 48  1  0  0  0  0
 12 13  1  0  0  0  0
 12 21  1  0  0  0  0
 12 49  1  0  0  0  0
 13 14  1  0  0  0  0
 13 50  1  0  0  0  0
 13 51  1  0  0  0  0
 14 15  1  0  0  0  0
 15 16  1  0  0  0  0
 15 20  2  0  0  0  0
 16 17  2  0  0  0  0
 16 52  1  0  0  0  0
 17 18  1  0  0  0  0
 17 53  1  0  0  0  0
 18 19  2  0  0  0  0
 18 54  1  0  0  0  0
 19 20  1  0  0  0  0
 19 55  1  0  0  0  0
 20 56  1  0  0  0  0
 21 22  1  0  0  0  0
 21 23  1  0  0  0  0
 21 57  1  0  0  0  0
 22 58  1  0  0  0  0
 23 24  1  0  0  0  0
 23 59  1  0  0  0  0
 23 60  1  0  0  0  0
 24 25  1  0  0  0  0
 24 33  1  0  0  0  0
 25 26  1  0  0  0  0
 25 61  1  0  0  0  0
 25 62  1  0  0  0  0
 26 27  1  0  0  0  0
 26 31  1  0  0  0  0
 26 63  1  0  0  0  0
 27 28  1  0  0  0  0
 27 64  1  0  0  0  0
 27 65  1  0  0  0  0
 28 29  1  0  0  0  0
 28 66  1  0  0  0  0
 28 67  1  0  0  0  0
 29 30  1  0  0  0  0
 29 68  1  0  0  0  0
 29 69  1  0  0  0  0
 30 31  1  0  0  0  0
 30 70  1  0  0  0  0
 30 71  1  0  0  0  0
 31 32  1  0  0  0  0
 31 72  1  0  0  0  0
 32 33  1  0  0  0  0
 32 73  1  0  0  0  0
 32 74  1  0  0  0  0
 33 34  1  0  0  0  0
 33 75  1  0  0  0  0
 34 35  2  0  0  0  0
 34 36  1  0  0  0  0
 36 37  1  0  0  0  0
 36 76  1  0  0  0  0
 37 38  1  0  0  0  0
 37 39  1  0  0  0  0
 37 40  1  0  0  0  0
 38 77  1  0  0  0  0
 38 78  1  0  0  0  0
 38 79  1  0  0  0  0
 39 80  1  0  0  0  0
 39 81  1  0  0  0  0
 39 82  1  0  0  0  0
 40 83  1  0  0  0  0
 40 84  1  0  0  0  0
 40 85  1  0  0  0  0
M  END
>  <COMPOUND_KEY>
Nelfinavir

>  <Binary characterization>
1

>  <Characterization>
Inhibitor

$$$$

  MOE2013           3D
CORINA 3.49 0026  11.04.2013
 79 82  0  0  1  0  0  0  0  0999 V2000
   -0.1120    2.1640   -0.0800 C   0  0  0  0  0  0  0  0  0  0  0  0
   -0.1280    0.6610   -0.3770 C   0  0  2  0  0  0  0  0  0  0  0  0
   -1.5690    0.1010   -0.2310 C   0  0  0  0  0  0  0  0  0  0  0  0
   -2.5780    0.7020   -1.2120 C   0  0  0  0  0  0  0  0  0  0  0  0
   -3.9180   -0.0090   -1.1650 C   0  0  0  0  0  0  0  0  0  0  0  0
   -4.1840   -0.9190   -0.3870 O   0  0  0  0  0  0  0  0  0  0  0  0
   -4.8120    0.4850   -2.0970 N   0  0  0  0  0  0  0  0  0  0  0  0
   -6.1640   -0.0300   -2.2100 C   0  0  0  0  0  0  0  0  0  0  0  0
   -6.2050   -1.3740   -2.9130 C   0  0  0  0  0  0  0  0  0  0  0  0
   -7.8900   -1.9230   -3.0860 S   0  0  0  0  0  0  0  0  0  0  0  0
   -8.4280   -2.2460   -1.7840 O   0  0  0  0  0  0  0  0  0  0  0  0
   -8.5750   -1.0610   -4.0220 O   0  0  0  0  0  0  0  0  0  0  0  0
   -7.5810   -3.3350   -3.8150 O   0  0  0  0  0  0  0  0  0  0  0  0
    0.8510   -0.1310    0.5410 C   0  0  1  0  0  0  0  0  0  0  0  0
    0.8790   -1.6490    0.1880 C   0  0  0  0  0  0  0  0  0  0  0  0
    2.2770   -2.1710    0.5330 C   0  0  0  0  0  0  0  0  0  0  0  0
    2.9290   -1.0140    1.2760 C   0  0  1  0  0  0  0  0  0  0  0  0
    4.4580   -1.0190    1.4100 C   0  0  2  0  0  0  0  0  0  0  0  0
    4.9590   -2.3230    2.0480 C   0  0  0  0  0  0  0  0  0  0  0  0
    6.4640   -2.3040    2.2950 C   0  0  0  0  0  0  0  0  0  0  0  0
    6.9290   -1.0830    3.1060 C   0  0  2  0  0  0  0  0  0  0  0  0
    6.5000   -1.2290    4.5810 C   0  0  0  0  0  0  0  0  0  0  0  0
    6.9340   -0.0420    5.4340 C   0  0  2  0  0  0  0  0  0  0  0  0
    6.4130   -0.2100    6.7480 O   0  0  0  0  0  0  0  0  0  0  0  0
    6.4340    1.2720    4.8480 C   0  0  0  0  0  0  0  0  0  0  0  0
    6.8910    1.4330    3.4040 C   0  0  0  0  0  0  0  0  0  0  0  0
    6.4570    0.2660    2.4680 C   0  0  1  0  0  0  0  0  0  0  0  0
    7.2060    0.4900    1.1290 C   0  0  0  0  0  0  0  0  0  0  0  0
    4.8970    0.2230    2.2450 C   0  0  1  0  0  0  0  0  0  0  0  0
    4.3020    1.5310    1.6590 C   0  0  0  0  0  0  0  0  0  0  0  0
    2.7770    1.4720    1.4240 C   0  0  2  0  0  0  0  0  0  0  0  0
    2.1190    1.4330    2.6900 O   0  0  0  0  0  0  0  0  0  0  0  0
    2.3690    0.2510    0.5660 C   0  0  2  0  0  0  0  0  0  0  0  0
    2.9070    0.4310   -0.8770 C   0  0  0  0  0  0  0  0  0  0  0  0
    0.8450    2.6120   -0.3530 H   0  0  0  0  0  0  0  0  0  0  0  0
   -0.8600    2.7060   -0.6660 H   0  0  0  0  0  0  0  0  0  0  0  0
   -0.3030    2.3630    0.9790 H   0  0  0  0  0  0  0  0  0  0  0  0
    0.1760    0.5210   -1.4220 H   0  0  0  0  0  0  0  0  0  0  0  0
   -1.5570   -0.9840   -0.3880 H   0  0  0  0  0  0  0  0  0  0  0  0
   -1.9230    0.2570    0.7970 H   0  0  0  0  0  0  0  0  0  0  0  0
   -2.7640    1.7560   -0.9840 H   0  0  0  0  0  0  0  0  0  0  0  0
   -2.1900    0.6340   -2.2360 H   0  0  0  0  0  0  0  0  0  0  0  0
   -4.5230    1.2340   -2.7160 H   0  0  0  0  0  0  0  0  0  0  0  0
   -6.5900   -0.1070   -1.2030 H   0  0  0  0  0  0  0  0  0  0  0  0
   -6.7460    0.7180   -2.7590 H   0  0  0  0  0  0  0  0  0  0  0  0
   -5.7740   -1.3040   -3.9170 H   0  0  0  0  0  0  0  0  0  0  0  0
   -5.6640   -2.1400   -2.3490 H   0  0  0  0  0  0  0  0  0  0  0  0
   -7.7990   -4.0780   -3.2090 H   0  0  0  0  0  0  0  0  0  0  0  0
    0.4600   -0.0550    1.5670 H   0  0  0  0  0  0  0  0  0  0  0  0
    0.1180   -2.1870    0.7650 H   0  0  0  0  0  0  0  0  0  0  0  0
    0.6740   -1.8270   -0.8740 H   0  0  0  0  0  0  0  0  0  0  0  0
    2.2210   -3.0760    1.1470 H   0  0  0  0  0  0  0  0  0  0  0  0
    2.8280   -2.4260   -0.3790 H   0  0  0  0  0  0  0  0  0  0  0  0
    2.5240   -1.0510    2.3010 H   0  0  0  0  0  0  0  0  0  0  0  0
    4.8970   -0.9630    0.4090 H   0  0  0  0  0  0  0  0  0  0  0  0
    4.4290   -2.5100    2.9890 H   0  0  0  0  0  0  0  0  0  0  0  0
    4.7280   -3.1720    1.3920 H   0  0  0  0  0  0  0  0  0  0  0  0
    6.7560   -3.2280    2.8100 H   0  0  0  0  0  0  0  0  0  0  0  0
    6.9850   -2.3230    1.3300 H   0  0  0  0  0  0  0  0  0  0  0  0
    8.0290   -1.0970    3.1020 H   0  0  0  0  0  0  0  0  0  0  0  0
    5.4150   -1.3570    4.6730 H   0  0  0  0  0  0  0  0  0  0  0  0
    6.9300   -2.1460    5.0050 H   0  0  0  0  0  0  0  0  0  0  0  0
    8.0280   -0.0280    5.5090 H   0  0  0  0  0  0  0  0  0  0  0  0
    6.7010    0.5530    7.2770 H   0  0  0  0  0  0  0  0  0  0  0  0
    5.3420    1.3340    4.9240 H   0  0  0  0  0  0  0  0  0  0  0  0
    6.8130    2.1070    5.4500 H   0  0  0  0  0  0  0  0  0  0  0  0
    6.5480    2.3980    3.0180 H   0  0  0  0  0  0  0  0  0  0  0  0
    7.9890    1.4970    3.4080 H   0  0  0  0  0  0  0  0  0  0  0  0
    6.9420   -0.2430    0.3630 H   0  0  0  0  0  0  0  0  0  0  0  0
    7.0040    1.4840    0.7170 H   0  0  0  0  0  0  0  0  0  0  0  0
    8.2910    0.4230    1.2740 H   0  0  0  0  0  0  0  0  0  0  0  0
    4.4310    0.1080    3.2330 H   0  0  0  0  0  0  0  0  0  0  0  0
    4.4990    2.3550    2.3540 H   0  0  0  0  0  0  0  0  0  0  0  0
    4.7970    1.7840    0.7170 H   0  0  0  0  0  0  0  0  0  0  0  0
    2.4760    2.4060    0.9410 H   0  0  0  0  0  0  0  0  0  0  0  0
    2.3380    2.2540    3.1620 H   0  0  0  0  0  0  0  0  0  0  0  0
    2.5240    1.3550   -1.3240 H   0  0  0  0  0  0  0  0  0  0  0  0
    3.9970    0.4950   -0.9180 H   0  0  0  0  0  0  0  0  0  0  0  0
    2.6130   -0.3890   -1.5390 H   0  0  0  0  0  0  0  0  0  0  0  0
  1  2  1  0  0  0  0
  1 35  1  0  0  0  0
  1 36  1  0  0  0  0
  1 37  1  0  0  0  0
  2  3  1  0  0  0  0
  2 14  1  0  0  0  0
  2 38  1  0  0  0  0
  3  4  1  0  0  0  0
  3 39  1  0  0  0  0
  3 40  1  0  0  0  0
  4  5  1  0  0  0  0
  4 41  1  0  0  0  0
  4 42  1  0  0  0  0
  5  6  2  0  0  0  0
  5  7  1  0  0  0  0
  7  8  1  0  0  0  0
  7 43  1  0  0  0  0
  8  9  1  0  0  0  0
  8 44  1  0  0  0  0
  8 45  1  0  0  0  0
  9 10  1  0  0  0  0
  9 46  1  0  0  0  0
  9 47  1  0  0  0  0
 10 11  2  0  0  0  0
 10 12  2  0  0  0  0
 10 13  1  0  0  0  0
 13 48  1  0  0  0  0
 14 15  1  0  0  0  0
 14 33  1  0  0  0  0
 14 49  1  0  0  0  0
 15 16  1  0  0  0  0
 15 50  1  0  0  0  0
 15 51  1  0  0  0  0
 16 17  1  0  0  0  0
 16 52  1  0  0  0  0
 16 53  1  0  0  0  0
 17 18  1  0  0  0  0
 17 33  1  0  0  0  0
 17 54  1  0  0  0  0
 18 19  1  0  0  0  0
 18 29  1  0  0  0  0
 18 55  1  0  0  0  0
 19 20  1  0  0  0  0
 19 56  1  0  0  0  0
 19 57  1  0  0  0  0
 20 21  1  0  0  0  0
 20 58  1  0  0  0  0
 20 59  1  0  0  0  0
 21 22  1  0  0  0  0
 21 27  1  0  0  0  0
 21 60  1  0  0  0  0
 22 23  1  0  0  0  0
 22 61  1  0  0  0  0
 22 62  1  0  0  0  0
 23 24  1  0  0  0  0
 23 25  1  0  0  0  0
 23 63  1  0  0  0  0
 24 64  1  0  0  0  0
 25 26  1  0  0  0  0
 25 65  1  0  0  0  0
 25 66  1  0  0  0  0
 26 27  1  0  0  0  0
 26 67  1  0  0  0  0
 26 68  1  0  0  0  0
 27 28  1  0  0  0  0
 27 29  1  0  0  0  0
 28 69  1  0  0  0  0
 28 70  1  0  0  0  0
 28 71  1  0  0  0  0
 29 30  1  0  0  0  0
 29 72  1  0  0  0  0
 30 31  1  0  0  0  0
 30 73  1  0  0  0  0
 30 74  1  0  0  0  0
 31 32  1  0  0  0  0
 31 33  1  0  0  0  0
 31 75  1  0  0  0  0
 32 76  1  0  0  0  0
 33 34  1  0  0  0  0
 34 77  1  0  0  0  0
 34 78  1  0  0  0  0
 34 79  1  0  0  0  0
M  END
>  <COMPOUND_KEY>
Taurodeoxycholate

>  <Binary characterization>
1

>  <Characterization>
Inhibitor

$$$$

  MOE2013           3D
CORINA 3.49 0026  11.04.2013
 75 78  0  0  1  0  0  0  0  0999 V2000
    0.2270    1.6940    0.1060 C   0  0  0  0  0  0  0  0  0  0  0  0
    0.3140    0.1680    0.2090 C   0  0  2  0  0  0  0  0  0  0  0  0
    0.8430   -0.4320   -1.1220 C   0  0  0  0  0  0  0  0  0  0  0  0
    2.2560    0.0220   -1.4950 C   0  0  0  0  0  0  0  0  0  0  0  0
    2.8150   -0.7500   -2.6770 C   0  0  0  0  0  0  0  0  0  0  0  0
    2.1710   -1.5630   -3.3310 O   0  0  0  0  0  0  0  0  0  0  0  0
    4.1280   -0.4270   -2.9460 N   0  0  0  0  0  0  0  0  0  0  0  0
    4.8530   -1.0480   -4.0400 C   0  0  0  0  0  0  0  0  0  0  0  0
    6.2680   -0.5200   -4.0730 C   0  0  0  0  0  0  0  0  0  0  0  0
    6.7390    0.3280   -3.3280 O   0  0  0  0  0  0  0  0  0  0  0  0
    7.0080   -1.0870   -5.0470 O   0  0  0  0  0  0  0  0  0  0  0  0
   -1.0560   -0.4770    0.5800 C   0  0  1  0  0  0  0  0  0  0  0  0
   -0.9440   -2.0220    0.7490 C   0  0  0  0  0  0  0  0  0  0  0  0
   -2.0020   -2.4470    1.7730 C   0  0  0  0  0  0  0  0  0  0  0  0
   -2.8290   -1.1880    1.9890 C   0  0  1  0  0  0  0  0  0  0  0  0
   -3.7100   -1.1170    3.2450 C   0  0  2  0  0  0  0  0  0  0  0  0
   -4.6620   -2.3190    3.3270 C   0  0  0  0  0  0  0  0  0  0  0  0
   -5.6250   -2.2130    4.5060 C   0  0  0  0  0  0  0  0  0  0  0  0
   -6.4070   -0.8900    4.5340 C   0  0  2  0  0  0  0  0  0  0  0  0
   -7.4770   -0.8810    3.4230 C   0  0  0  0  0  0  0  0  0  0  0  0
   -8.2840    0.4130    3.4030 C   0  0  2  0  0  0  0  0  0  0  0  0
   -9.1740    0.3780    2.2920 O   0  0  0  0  0  0  0  0  0  0  0  0
   -7.3760    1.6300    3.2930 C   0  0  0  0  0  0  0  0  0  0  0  0
   -6.3430    1.6400    4.4140 C   0  0  0  0  0  0  0  0  0  0  0  0
   -5.4630    0.3580    4.4760 C   0  0  1  0  0  0  0  0  0  0  0  0
   -4.6590    0.4550    5.7990 C   0  0  0  0  0  0  0  0  0  0  0  0
   -4.4990    0.2290    3.2360 C   0  0  1  0  0  0  0  0  0  0  0  0
   -3.5450    1.4370    3.0410 C   0  0  0  0  0  0  0  0  0  0  0  0
   -2.5870    1.2910    1.8390 C   0  0  2  0  0  0  0  0  0  0  0  0
   -3.3480    1.3690    0.6340 O   0  0  0  0  0  0  0  0  0  0  0  0
   -1.7910   -0.0340    1.8890 C   0  0  2  0  0  0  0  0  0  0  0  0
   -0.8010    0.0030    3.0820 C   0  0  0  0  0  0  0  0  0  0  0  0
    1.1660    2.1350   -0.2380 H   0  0  0  0  0  0  0  0  0  0  0  0
   -0.5640    2.0020   -0.5850 H   0  0  0  0  0  0  0  0  0  0  0  0
    0.0370    2.1470    1.0810 H   0  0  0  0  0  0  0  0  0  0  0  0
    1.0420   -0.0750    0.9930 H   0  0  0  0  0  0  0  0  0  0  0  0
    0.8520   -1.5250   -1.0520 H   0  0  0  0  0  0  0  0  0  0  0  0
    0.1530   -0.1830   -1.9390 H   0  0  0  0  0  0  0  0  0  0  0  0
    2.2660    1.0820   -1.7690 H   0  0  0  0  0  0  0  0  0  0  0  0
    2.9310   -0.1200   -0.6430 H   0  0  0  0  0  0  0  0  0  0  0  0
    4.6180    0.2600   -2.3780 H   0  0  0  0  0  0  0  0  0  0  0  0
    4.8620   -2.1300   -3.8780 H   0  0  0  0  0  0  0  0  0  0  0  0
    4.3420   -0.8050   -4.9760 H   0  0  0  0  0  0  0  0  0  0  0  0
    7.8940   -0.6740   -4.9770 H   0  0  0  0  0  0  0  0  0  0  0  0
   -1.7320   -0.3030   -0.2700 H   0  0  0  0  0  0  0  0  0  0  0  0
   -1.1200   -2.5220   -0.2110 H   0  0  0  0  0  0  0  0  0  0  0  0
    0.0490   -2.3260    1.1010 H   0  0  0  0  0  0  0  0  0  0  0  0
   -2.6070   -3.2770    1.3950 H   0  0  0  0  0  0  0  0  0  0  0  0
   -1.5250   -2.7810    2.7010 H   0  0  0  0  0  0  0  0  0  0  0  0
   -3.5090   -1.1250    1.1240 H   0  0  0  0  0  0  0  0  0  0  0  0
   -3.0640   -1.1590    4.1280 H   0  0  0  0  0  0  0  0  0  0  0  0
   -5.2270   -2.4160    2.3930 H   0  0  0  0  0  0  0  0  0  0  0  0
   -4.0860   -3.2450    3.4340 H   0  0  0  0  0  0  0  0  0  0  0  0
   -6.3220   -3.0600    4.4790 H   0  0  0  0  0  0  0  0  0  0  0  0
   -5.0590   -2.3240    5.4390 H   0  0  0  0  0  0  0  0  0  0  0  0
   -6.9520   -0.8610    5.4890 H   0  0  0  0  0  0  0  0  0  0  0  0
   -7.0320   -1.0400    2.4340 H   0  0  0  0  0  0  0  0  0  0  0  0
   -8.1650   -1.7250    3.5620 H   0  0  0  0  0  0  0  0  0  0  0  0
   -8.8920    0.4780    4.3140 H   0  0  0  0  0  0  0  0  0  0  0  0
   -9.6850    1.2050    2.3000 H   0  0  0  0  0  0  0  0  0  0  0  0
   -6.8890    1.6570    2.3110 H   0  0  0  0  0  0  0  0  0  0  0  0
   -7.9820    2.5430    3.3410 H   0  0  0  0  0  0  0  0  0  0  0  0
   -5.7250    2.5410    4.3320 H   0  0  0  0  0  0  0  0  0  0  0  0
   -6.8850    1.7470    5.3640 H   0  0  0  0  0  0  0  0  0  0  0  0
   -3.9590   -0.3730    5.9360 H   0  0  0  0  0  0  0  0  0  0  0  0
   -4.0840    1.3850    5.8530 H   0  0  0  0  0  0  0  0  0  0  0  0
   -5.3330    0.4480    6.6650 H   0  0  0  0  0  0  0  0  0  0  0  0
   -5.1290    0.2070    2.3360 H   0  0  0  0  0  0  0  0  0  0  0  0
   -4.1440    2.3410    2.8800 H   0  0  0  0  0  0  0  0  0  0  0  0
   -2.9560    1.6040    3.9470 H   0  0  0  0  0  0  0  0  0  0  0  0
   -1.9130    2.1510    1.8410 H   0  0  0  0  0  0  0  0  0  0  0  0
   -3.7640    2.2460    0.6040 H   0  0  0  0  0  0  0  0  0  0  0  0
   -0.1170    0.8540    2.9940 H   0  0  0  0  0  0  0  0  0  0  0  0
   -1.3030    0.1070    4.0470 H   0  0  0  0  0  0  0  0  0  0  0  0
   -0.1830   -0.8980    3.1430 H   0  0  0  0  0  0  0  0  0  0  0  0
  1  2  1  0  0  0  0
  1 33  1  0  0  0  0
  1 34  1  0  0  0  0
  1 35  1  0  0  0  0
  2  3  1  0  0  0  0
  2 12  1  0  0  0  0
  2 36  1  0  0  0  0
  3  4  1  0  0  0  0
  3 37  1  0  0  0  0
  3 38  1  0  0  0  0
  4  5  1  0  0  0  0
  4 39  1  0  0  0  0
  4 40  1  0  0  0  0
  5  6  2  0  0  0  0
  5  7  1  0  0  0  0
  7  8  1  0  0  0  0
  7 41  1  0  0  0  0
  8  9  1  0  0  0  0
  8 42  1  0  0  0  0
  8 43  1  0  0  0  0
  9 10  2  0  0  0  0
  9 11  1  0  0  0  0
 11 44  1  0  0  0  0
 12 13  1  0  0  0  0
 12 31  1  0  0  0  0
 12 45  1  0  0  0  0
 13 14  1  0  0  0  0
 13 46  1  0  0  0  0
 13 47  1  0  0  0  0
 14 15  1  0  0  0  0
 14 48  1  0  0  0  0
 14 49  1  0  0  0  0
 15 16  1  0  0  0  0
 15 31  1  0  0  0  0
 15 50  1  0  0  0  0
 16 17  1  0  0  0  0
 16 27  1  0  0  0  0
 16 51  1  0  0  0  0
 17 18  1  0  0  0  0
 17 52  1  0  0  0  0
 17 53  1  0  0  0  0
 18 19  1  0  0  0  0
 18 54  1  0  0  0  0
 18 55  1  0  0  0  0
 19 20  1  0  0  0  0
 19 25  1  0  0  0  0
 19 56  1  0  0  0  0
 20 21  1  0  0  0  0
 20 57  1  0  0  0  0
 20 58  1  0  0  0  0
 21 22  1  0  0  0  0
 21 23  1  0  0  0  0
 21 59  1  0  0  0  0
 22 60  1  0  0  0  0
 23 24  1  0  0  0  0
 23 61  1  0  0  0  0
 23 62  1  0  0  0  0
 24 25  1  0  0  0  0
 24 63  1  0  0  0  0
 24 64  1  0  0  0  0
 25 26  1  0  0  0  0
 25 27  1  0  0  0  0
 26 65  1  0  0  0  0
 26 66  1  0  0  0  0
 26 67  1  0  0  0  0
 27 28  1  0  0  0  0
 27 68  1  0  0  0  0
 28 29  1  0  0  0  0
 28 69  1  0  0  0  0
 28 70  1  0  0  0  0
 29 30  1  0  0  0  0
 29 31  1  0  0  0  0
 29 71  1  0  0  0  0
 30 72  1  0  0  0  0
 31 32  1  0  0  0  0
 32 73  1  0  0  0  0
 32 74  1  0  0  0  0
 32 75  1  0  0  0  0
M  END
>  <COMPOUND_KEY>
Glycodeoxycholate

>  <Binary characterization>
1

>  <Characterization>
Inhibitor

$$$$

  MOE2013           3D
CORINA 3.49 0026  11.04.2013
 46 47  0  0  0  0  0  0  0  0999 V2000
   -3.2240   -0.0090    3.6650 C   0  0  0  0  0  0  0  0  0  0  0  0
   -3.7530   -1.3030    3.0590 C   0  0  0  0  0  0  0  0  0  0  0  0
   -5.2720   -1.3710    3.1720 C   0  0  0  0  0  0  0  0  0  0  0  0
   -3.3730   -1.3050    1.6690 O   0  0  0  0  0  0  0  0  0  0  0  0
   -3.3010   -2.5220    1.0550 C   0  0  0  0  0  0  0  0  0  0  0  0
   -3.5110   -3.5930    1.6090 O   0  0  0  0  0  0  0  0  0  0  0  0
   -2.8830   -2.3650   -0.4210 C   0  0  0  0  0  0  0  0  0  0  0  0
   -3.4020   -1.0790   -1.0850 C   0  0  0  0  0  0  0  0  0  0  0  0
   -1.3440   -2.2890   -0.3970 C   0  0  0  0  0  0  0  0  0  0  0  0
   -3.1600   -3.5050   -1.2420 O   0  0  0  0  0  0  0  0  0  0  0  0
   -4.4280   -3.9400   -1.4970 C   0  0  0  0  0  0  0  0  0  0  0  0
   -4.4970   -4.9530   -2.4620 C   0  0  0  0  0  0  0  0  0  0  0  0
   -5.7220   -5.5080   -2.8390 C   0  0  0  0  0  0  0  0  0  0  0  0
   -6.9000   -5.0420   -2.2530 C   0  0  0  0  0  0  0  0  0  0  0  0
   -6.8370   -4.0510   -1.2690 C   0  0  0  0  0  0  0  0  0  0  0  0
   -5.6050   -3.5000   -0.8960 C   0  0  0  0  0  0  0  0  0  0  0  0
   -8.2250   -5.6050   -2.6070 C   0  0  0  0  0  0  0  0  0  0  0  0
   -9.0830   -5.7080   -1.7350 O   0  0  0  0  0  0  0  0  0  0  0  0
   -8.5420   -6.0440   -3.9880 C   0  0  0  0  0  0  0  0  0  0  0  0
   -9.3950   -7.1420   -4.1580 C   0  0  0  0  0  0  0  0  0  0  0  0
   -9.7290   -7.5770   -5.4420 C   0  0  0  0  0  0  0  0  0  0  0  0
   -9.2190   -6.9060   -6.5530 C   0  0  0  0  0  0  0  0  0  0  0  0
   -9.6300   -7.4400   -8.1360 Cl  0  0  0  0  0  0  0  0  0  0  0  0
   -8.3850   -5.7990   -6.3910 C   0  0  0  0  0  0  0  0  0  0  0  0
   -8.0490   -5.3620   -5.1070 C   0  0  0  0  0  0  0  0  0  0  0  0
   -3.4760    0.0650    4.7280 H   0  0  0  0  0  0  0  0  0  0  0  0
   -2.1350    0.0430    3.5600 H   0  0  0  0  0  0  0  0  0  0  0  0
   -3.6320    0.8650    3.1450 H   0  0  0  0  0  0  0  0  0  0  0  0
   -3.2900   -2.1480    3.5820 H   0  0  0  0  0  0  0  0  0  0  0  0
   -5.7430   -0.5560    2.6110 H   0  0  0  0  0  0  0  0  0  0  0  0
   -5.6530   -2.3050    2.7460 H   0  0  0  0  0  0  0  0  0  0  0  0
   -5.5950   -1.3140    4.2160 H   0  0  0  0  0  0  0  0  0  0  0  0
   -2.9610   -0.1820   -0.6350 H   0  0  0  0  0  0  0  0  0  0  0  0
   -3.1740   -1.0720   -2.1570 H   0  0  0  0  0  0  0  0  0  0  0  0
   -4.4870   -0.9750   -0.9900 H   0  0  0  0  0  0  0  0  0  0  0  0
   -0.9160   -3.2040    0.0310 H   0  0  0  0  0  0  0  0  0  0  0  0
   -0.9380   -2.2000   -1.4110 H   0  0  0  0  0  0  0  0  0  0  0  0
   -0.9840   -1.4420    0.1980 H   0  0  0  0  0  0  0  0  0  0  0  0
   -3.5800   -5.3170   -2.9210 H   0  0  0  0  0  0  0  0  0  0  0  0
   -5.7310   -6.3090   -3.5740 H   0  0  0  0  0  0  0  0  0  0  0  0
   -7.7470   -3.7020   -0.7840 H   0  0  0  0  0  0  0  0  0  0  0  0
   -5.6160   -2.7420   -0.1220 H   0  0  0  0  0  0  0  0  0  0  0  0
   -9.8000   -7.6630   -3.2920 H   0  0  0  0  0  0  0  0  0  0  0  0
  -10.3870   -8.4330   -5.5660 H   0  0  0  0  0  0  0  0  0  0  0  0
   -8.0000   -5.2690   -7.2590 H   0  0  0  0  0  0  0  0  0  0  0  0
   -7.4190   -4.4820   -5.0010 H   0  0  0  0  0  0  0  0  0  0  0  0
  1  2  1  0  0  0  0
  1 26  1  0  0  0  0
  1 27  1  0  0  0  0
  1 28  1  0  0  0  0
  2  3  1  0  0  0  0
  2  4  1  0  0  0  0
  2 29  1  0  0  0  0
  3 30  1  0  0  0  0
  3 31  1  0  0  0  0
  3 32  1  0  0  0  0
  4  5  1  0  0  0  0
  5  6  2  0  0  0  0
  5  7  1  0  0  0  0
  7  8  1  0  0  0  0
  7  9  1  0  0  0  0
  7 10  1  0  0  0  0
  8 33  1  0  0  0  0
  8 34  1  0  0  0  0
  8 35  1  0  0  0  0
  9 36  1  0  0  0  0
  9 37  1  0  0  0  0
  9 38  1  0  0  0  0
 10 11  1  0  0  0  0
 11 12  1  0  0  0  0
 11 16  2  0  0  0  0
 12 13  2  0  0  0  0
 12 39  1  0  0  0  0
 13 14  1  0  0  0  0
 13 40  1  0  0  0  0
 14 15  2  0  0  0  0
 14 17  1  0  0  0  0
 15 16  1  0  0  0  0
 15 41  1  0  0  0  0
 16 42  1  0  0  0  0
 17 18  2  0  0  0  0
 17 19  1  0  0  0  0
 19 20  1  0  0  0  0
 19 25  2  0  0  0  0
 20 21  2  0  0  0  0
 20 43  1  0  0  0  0
 21 22  1  0  0  0  0
 21 44  1  0  0  0  0
 22 23  1  0  0  0  0
 22 24  2  0  0  0  0
 24 25  1  0  0  0  0
 24 45  1  0  0  0  0
 25 46  1  0  0  0  0
M  END
>  <COMPOUND_KEY>
Fenofibrate

>  <Binary characterization>
0

>  <Characterization>
Non-Inhibitor

$$$$

  MOE2013           3D
CORINA 3.49 0026  11.04.2013
 44 46  0  0  0  0  0  0  0  0999 V2000
    2.0470   -0.3740   -0.5210 C   0  0  0  0  0  0  0  0  0  0  0  0
    0.6920   -0.9950   -0.3100 C   0  0  0  0  0  0  0  0  0  0  0  0
    0.4620   -1.5510    0.9640 C   0  0  0  0  0  0  0  0  0  0  0  0
   -0.7870   -2.0410    1.3250 C   0  0  0  0  0  0  0  0  0  0  0  0
   -1.8370   -1.9770    0.4190 C   0  0  0  0  0  0  0  0  0  0  0  0
   -1.6390   -1.4580   -0.8710 C   0  0  0  0  0  0  0  0  0  0  0  0
   -2.8170   -1.4570   -1.8120 C   0  0  0  0  0  0  0  0  0  0  0  0
   -0.3530   -1.0000   -1.2610 C   0  0  0  0  0  0  0  0  0  0  0  0
   -0.2260   -0.5370   -2.5960 N   0  0  0  0  0  0  0  0  0  0  0  0
    0.8940   -0.5710   -3.4110 C   0  0  0  0  0  0  0  0  0  0  0  0
    1.9420   -1.1630   -3.1730 O   0  0  0  0  0  0  0  0  0  0  0  0
    0.7000    0.1990   -4.7120 C   0  0  0  0  0  0  0  0  0  0  0  0
    0.2640   -0.6400   -5.9390 C   0  0  0  0  0  0  0  0  0  0  0  0
   -1.0880   -1.3380   -5.7400 C   0  0  0  0  0  0  0  0  0  0  0  0
   -0.7120   -2.7750   -5.4200 C   0  0  0  0  0  0  0  0  0  0  0  0
    0.5170   -2.9950   -6.2830 C   0  0  0  0  0  0  0  0  0  0  0  0
    1.2400   -1.7220   -6.2000 N   0  0  0  0  0  0  0  0  0  0  0  0
    2.0020   -1.4150   -7.4160 C   0  0  0  0  0  0  0  0  0  0  0  0
    1.7330    0.0540   -7.6980 C   0  0  0  0  0  0  0  0  0  0  0  0
    0.3100    0.2350   -7.2000 C   0  0  0  0  0  0  0  0  0  0  0  0
    2.7610   -1.1190   -0.8800 H   0  0  0  0  0  0  0  0  0  0  0  0
    2.0000    0.4790   -1.2030 H   0  0  0  0  0  0  0  0  0  0  0  0
    2.4350    0.0290    0.4220 H   0  0  0  0  0  0  0  0  0  0  0  0
    1.2640   -1.5780    1.7000 H   0  0  0  0  0  0  0  0  0  0  0  0
   -0.9450   -2.4540    2.3170 H   0  0  0  0  0  0  0  0  0  0  0  0
   -2.8130   -2.3500    0.7220 H   0  0  0  0  0  0  0  0  0  0  0  0
   -3.0740   -0.4320   -2.0980 H   0  0  0  0  0  0  0  0  0  0  0  0
   -2.5910   -2.0460   -2.7070 H   0  0  0  0  0  0  0  0  0  0  0  0
   -3.7070   -1.8990   -1.3500 H   0  0  0  0  0  0  0  0  0  0  0  0
   -1.0760   -0.1830   -3.0140 H   0  0  0  0  0  0  0  0  0  0  0  0
   -0.0290    1.0030   -4.5440 H   0  0  0  0  0  0  0  0  0  0  0  0
    1.6540    0.7070   -4.9070 H   0  0  0  0  0  0  0  0  0  0  0  0
   -1.7110   -0.8930   -4.9600 H   0  0  0  0  0  0  0  0  0  0  0  0
   -1.6810   -1.3320   -6.6640 H   0  0  0  0  0  0  0  0  0  0  0  0
   -0.4660   -2.8890   -4.3580 H   0  0  0  0  0  0  0  0  0  0  0  0
   -1.5190   -3.4740   -5.6580 H   0  0  0  0  0  0  0  0  0  0  0  0
    1.1270   -3.8280   -5.9220 H   0  0  0  0  0  0  0  0  0  0  0  0
    0.1880   -3.2220   -7.3050 H   0  0  0  0  0  0  0  0  0  0  0  0
    3.0690   -1.6070   -7.2700 H   0  0  0  0  0  0  0  0  0  0  0  0
    1.6700   -2.0050   -8.2800 H   0  0  0  0  0  0  0  0  0  0  0  0
    2.4250    0.6890   -7.1320 H   0  0  0  0  0  0  0  0  0  0  0  0
    1.8340    0.3000   -8.7590 H   0  0  0  0  0  0  0  0  0  0  0  0
   -0.3820   -0.1270   -7.9710 H   0  0  0  0  0  0  0  0  0  0  0  0
    0.0760    1.2880   -7.0100 H   0  0  0  0  0  0  0  0  0  0  0  0
  1  2  1  0  0  0  0
  1 21  1  0  0  0  0
  1 22  1  0  0  0  0
  1 23  1  0  0  0  0
  2  3  1  0  0  0  0
  2  8  2  0  0  0  0
  3  4  2  0  0  0  0
  3 24  1  0  0  0  0
  4  5  1  0  0  0  0
  4 25  1  0  0  0  0
  5  6  2  0  0  0  0
  5 26  1  0  0  0  0
  6  7  1  0  0  0  0
  6  8  1  0  0  0  0
  7 27  1  0  0  0  0
  7 28  1  0  0  0  0
  7 29  1  0  0  0  0
  8  9  1  0  0  0  0
  9 10  1  0  0  0  0
  9 30  1  0  0  0  0
 10 11  2  0  0  0  0
 10 12  1  0  0  0  0
 12 13  1  0  0  0  0
 12 31  1  0  0  0  0
 12 32  1  0  0  0  0
 13 14  1  0  0  0  0
 13 17  1  0  0  0  0
 13 20  1  0  0  0  0
 14 15  1  0  0  0  0
 14 33  1  0  0  0  0
 14 34  1  0  0  0  0
 15 16  1  0  0  0  0
 15 35  1  0  0  0  0
 15 36  1  0  0  0  0
 16 17  1  0  0  0  0
 16 37  1  0  0  0  0
 16 38  1  0  0  0  0
 17 18  1  0  0  0  0
 18 19  1  0  0  0  0
 18 39  1  0  0  0  0
 18 40  1  0  0  0  0
 19 20  1  0  0  0  0
 19 41  1  0  0  0  0
 19 42  1  0  0  0  0
 20 43  1  0  0  0  0
 20 44  1  0  0  0  0
M  END
>  <COMPOUND_KEY>
Pilsicainide

>  <Binary characterization>
0

>  <Characterization>
Non-Inhibitor

$$$$

  MOE2013           3D
CORINA 3.49 0026  11.04.2013
 46 49  0  0  1  0  0  0  0  0999 V2000
    0.8520    1.4940    0.5540 C   0  0  0  0  0  0  0  0  0  0  0  0
    0.7810   -0.0220    0.3560 C   0  0  2  0  0  0  0  0  0  0  0  0
    1.8180   -0.6790    1.2690 C   0  0  0  0  0  0  0  0  0  0  0  0
    1.7410   -2.1010    1.1790 O   0  0  0  0  0  0  0  0  0  0  0  0
    1.9760   -2.5320   -0.1130 C   0  0  0  0  0  0  0  0  0  0  0  0
    2.5110   -3.8370   -0.2760 C   0  0  0  0  0  0  0  0  0  0  0  0
    2.8620   -4.6520    0.7900 N   0  0  0  0  0  0  0  0  0  0  0  0
    3.6220   -4.1710    1.9450 C   0  0  0  0  0  0  0  0  0  0  0  0
    2.9070   -4.5610    3.2500 C   0  0  0  0  0  0  0  0  0  0  0  0
    2.6630   -6.0190    3.3270 N   0  0  0  0  0  0  0  0  0  0  0  0
    1.9750   -6.3600    4.5710 C   0  0  0  0  0  0  0  0  0  0  0  0
    1.8690   -6.4500    2.1560 C   0  0  0  0  0  0  0  0  0  0  0  0
    2.5290   -6.0800    0.8090 C   0  0  0  0  0  0  0  0  0  0  0  0
    2.6800   -4.2750   -1.6030 C   0  0  0  0  0  0  0  0  0  0  0  0
    3.2010   -5.4890   -1.8490 F   0  0  0  0  0  0  0  0  0  0  0  0
    2.3610   -3.4840   -2.7030 C   0  0  0  0  0  0  0  0  0  0  0  0
    1.8290   -2.2100   -2.5070 C   0  0  0  0  0  0  0  0  0  0  0  0
    1.4870   -1.3770   -3.6890 C   0  0  0  0  0  0  0  0  0  0  0  0
    1.8040   -1.7570   -4.8110 O   0  0  0  0  0  0  0  0  0  0  0  0
    0.7930   -0.0880   -3.4470 C   0  0  0  0  0  0  0  0  0  0  0  0
    0.6210    0.2790   -2.1680 C   0  0  0  0  0  0  0  0  0  0  0  0
    1.0100   -0.4360   -1.0470 N   0  0  3  0  0  0  0  0  0  0  0  0
    1.6110   -1.7120   -1.2120 C   0  0  0  0  0  0  0  0  0  0  0  0
    0.2690    0.8090   -4.4940 C   0  0  0  0  0  0  0  0  0  0  0  0
    0.0580    2.0050   -4.3740 O   0  0  0  0  0  0  0  0  0  0  0  0
   -0.0290    0.1620   -5.6320 O   0  0  0  0  0  0  0  0  0  0  0  0
    1.7840    1.9070    0.1500 H   0  0  0  0  0  0  0  0  0  0  0  0
    0.0150    2.0030    0.0660 H   0  0  0  0  0  0  0  0  0  0  0  0
    0.8000    1.7520    1.6170 H   0  0  0  0  0  0  0  0  0  0  0  0
   -0.2180   -0.3740    0.6450 H   0  0  0  0  0  0  0  0  0  0  0  0
    2.8410   -0.3510    1.0400 H   0  0  0  0  0  0  0  0  0  0  0  0
    1.6230   -0.4160    2.3140 H   0  0  0  0  0  0  0  0  0  0  0  0
    4.6150   -4.6380    1.9220 H   0  0  0  0  0  0  0  0  0  0  0  0
    3.8040   -3.0920    1.9240 H   0  0  0  0  0  0  0  0  0  0  0  0
    3.5370   -4.2520    4.0930 H   0  0  0  0  0  0  0  0  0  0  0  0
    1.9600   -4.0110    3.3270 H   0  0  0  0  0  0  0  0  0  0  0  0
    0.9980   -5.8700    4.6540 H   0  0  0  0  0  0  0  0  0  0  0  0
    1.8230   -7.4430    4.6400 H   0  0  0  0  0  0  0  0  0  0  0  0
    2.5810   -6.0710    5.4360 H   0  0  0  0  0  0  0  0  0  0  0  0
    1.7360   -7.5380    2.1840 H   0  0  0  0  0  0  0  0  0  0  0  0
    0.8690   -5.9970    2.1940 H   0  0  0  0  0  0  0  0  0  0  0  0
    1.8290   -6.3480    0.0080 H   0  0  0  0  0  0  0  0  0  0  0  0
    3.4440   -6.6660    0.6630 H   0  0  0  0  0  0  0  0  0  0  0  0
    2.5310   -3.8740   -3.7030 H   0  0  0  0  0  0  0  0  0  0  0  0
    0.1070    1.2080   -1.9400 H   0  0  0  0  0  0  0  0  0  0  0  0
   -0.3650    0.8470   -6.2440 H   0  0  0  0  0  0  0  0  0  0  0  0
  1  2  1  0  0  0  0
  1 27  1  0  0  0  0
  1 28  1  0  0  0  0
  1 29  1  0  0  0  0
  2  3  1  0  0  0  0
  2 22  1  0  0  0  0
  2 30  1  0  0  0  0
  3  4  1  0  0  0  0
  3 31  1  0  0  0  0
  3 32  1  0  0  0  0
  4  5  1  0  0  0  0
  5  6  2  0  0  0  0
  5 23  1  0  0  0  0
  6  7  1  0  0  0  0
  6 14  1  0  0  0  0
  7  8  1  0  0  0  0
  7 13  1  0  0  0  0
  8  9  1  0  0  0  0
  8 33  1  0  0  0  0
  8 34  1  0  0  0  0
  9 10  1  0  0  0  0
  9 35  1  0  0  0  0
  9 36  1  0  0  0  0
 10 11  1  0  0  0  0
 10 12  1  0  0  0  0
 11 37  1  0  0  0  0
 11 38  1  0  0  0  0
 11 39  1  0  0  0  0
 12 13  1  0  0  0  0
 12 40  1  0  0  0  0
 12 41  1  0  0  0  0
 13 42  1  0  0  0  0
 13 43  1  0  0  0  0
 14 15  1  0  0  0  0
 14 16  2  0  0  0  0
 16 17  1  0  0  0  0
 16 44  1  0  0  0  0
 17 18  1  0  0  0  0
 17 23  2  0  0  0  0
 18 19  2  0  0  0  0
 18 20  1  0  0  0  0
 20 21  2  0  0  0  0
 20 24  1  0  0  0  0
 21 22  1  0  0  0  0
 21 45  1  0  0  0  0
 22 23  1  0  0  0  0
 24 25  2  0  0  0  0
 24 26  1  0  0  0  0
 26 46  1  0  0  0  0
M  END
>  <COMPOUND_KEY>
Ofloxacin

>  <Binary characterization>
0

>  <Characterization>
Non-Inhibitor

$$$$

  MOE2013           3D
CORINA 3.49 0026  11.04.2013
 53 55  0  0  0  0  0  0  0  0999 V2000
   -0.9520    1.5610   -0.8390 C   0  0  0  0  0  0  0  0  0  0  0  0
   -0.4470    0.1910   -0.4070 C   0  0  0  0  0  0  0  0  0  0  0  0
    0.7160   -0.2880   -1.2740 C   0  0  0  0  0  0  0  0  0  0  0  0
    1.3750    0.5330   -1.9160 O   0  0  0  0  0  0  0  0  0  0  0  0
    0.9490   -1.6710   -1.3410 N   0  0  0  0  0  0  0  0  0  0  0  0
    1.8580   -2.2280   -2.3740 C   0  0  0  0  0  0  0  0  0  0  0  0
    3.3150   -1.7800   -2.2040 C   0  0  0  0  0  0  0  0  0  0  0  0
    4.1960   -2.4430   -3.2630 C   0  0  0  0  0  0  0  0  0  0  0  0
    3.7200   -2.1560   -4.6270 N   0  0  0  0  0  0  0  0  0  0  0  0
    4.6360   -2.7680   -5.6110 C   0  0  0  0  0  0  0  0  0  0  0  0
    4.4170   -2.2610   -7.0450 C   0  0  0  0  0  0  0  0  0  0  0  0
    5.4540   -2.8190   -7.9920 C   0  0  0  0  0  0  0  0  0  0  0  0
    5.2590   -4.0650   -8.6050 C   0  0  0  0  0  0  0  0  0  0  0  0
    6.2260   -4.5880   -9.4660 C   0  0  0  0  0  0  0  0  0  0  0  0
    7.3950   -3.8730   -9.7190 C   0  0  0  0  0  0  0  0  0  0  0  0
    7.6010   -2.6360   -9.1110 C   0  0  0  0  0  0  0  0  0  0  0  0
    6.6360   -2.1110   -8.2500 C   0  0  0  0  0  0  0  0  0  0  0  0
    2.3320   -2.6040   -4.8150 C   0  0  0  0  0  0  0  0  0  0  0  0
    1.3840   -1.9540   -3.8040 C   0  0  0  0  0  0  0  0  0  0  0  0
    0.3650   -2.6120   -0.4370 C   0  0  0  0  0  0  0  0  0  0  0  0
   -0.2530   -3.7740   -0.9210 C   0  0  0  0  0  0  0  0  0  0  0  0
   -0.7990   -4.7090   -0.0390 C   0  0  0  0  0  0  0  0  0  0  0  0
   -0.7180   -4.5000    1.3350 C   0  0  0  0  0  0  0  0  0  0  0  0
   -0.0910   -3.3580    1.8290 C   0  0  0  0  0  0  0  0  0  0  0  0
    0.4510   -2.4200    0.9470 C   0  0  0  0  0  0  0  0  0  0  0  0
   -0.1740    2.3230   -0.7280 H   0  0  0  0  0  0  0  0  0  0  0  0
   -1.2660    1.5500   -1.8880 H   0  0  0  0  0  0  0  0  0  0  0  0
   -1.8090    1.8600   -0.2270 H   0  0  0  0  0  0  0  0  0  0  0  0
   -0.1100    0.2610    0.6310 H   0  0  0  0  0  0  0  0  0  0  0  0
   -1.2790   -0.5160   -0.4710 H   0  0  0  0  0  0  0  0  0  0  0  0
    1.8760   -3.3200   -2.2500 H   0  0  0  0  0  0  0  0  0  0  0  0
    3.4150   -0.6930   -2.2890 H   0  0  0  0  0  0  0  0  0  0  0  0
    3.6750   -2.0500   -1.2040 H   0  0  0  0  0  0  0  0  0  0  0  0
    5.2160   -2.0590   -3.1370 H   0  0  0  0  0  0  0  0  0  0  0  0
    4.2340   -3.5270   -3.0860 H   0  0  0  0  0  0  0  0  0  0  0  0
    5.6690   -2.5220   -5.3310 H   0  0  0  0  0  0  0  0  0  0  0  0
    4.5600   -3.8640   -5.5780 H   0  0  0  0  0  0  0  0  0  0  0  0
    3.4240   -2.5390   -7.4190 H   0  0  0  0  0  0  0  0  0  0  0  0
    4.4550   -1.1650   -7.0680 H   0  0  0  0  0  0  0  0  0  0  0  0
    4.3520   -4.6340   -8.4140 H   0  0  0  0  0  0  0  0  0  0  0  0
    6.0670   -5.5530   -9.9390 H   0  0  0  0  0  0  0  0  0  0  0  0
    8.1470   -4.2800  -10.3900 H   0  0  0  0  0  0  0  0  0  0  0  0
    8.5140   -2.0790   -9.3060 H   0  0  0  0  0  0  0  0  0  0  0  0
    6.8110   -1.1460   -7.7790 H   0  0  0  0  0  0  0  0  0  0  0  0
    1.9720   -2.3320   -5.8130 H   0  0  0  0  0  0  0  0  0  0  0  0
    2.2640   -3.6970   -4.7320 H   0  0  0  0  0  0  0  0  0  0  0  0
    0.3710   -2.3490   -3.9470 H   0  0  0  0  0  0  0  0  0  0  0  0
    1.3300   -0.8780   -4.0040 H   0  0  0  0  0  0  0  0  0  0  0  0
   -0.3450   -3.9510   -1.9900 H   0  0  0  0  0  0  0  0  0  0  0  0
   -1.2870   -5.6000   -0.4250 H   0  0  0  0  0  0  0  0  0  0  0  0
   -1.1370   -5.2300    2.0220 H   0  0  0  0  0  0  0  0  0  0  0  0
   -0.0110   -3.2020    2.9010 H   0  0  0  0  0  0  0  0  0  0  0  0
    0.9780   -1.5640    1.3590 H   0  0  0  0  0  0  0  0  0  0  0  0
  1  2  1  0  0  0  0
  1 26  1  0  0  0  0
  1 27  1  0  0  0  0
  1 28  1  0  0  0  0
  2  3  1  0  0  0  0
  2 29  1  0  0  0  0
  2 30  1  0  0  0  0
  3  4  2  0  0  0  0
  3  5  1  0  0  0  0
  5  6  1  0  0  0  0
  5 20  1  0  0  0  0
  6  7  1  0  0  0  0
  6 19  1  0  0  0  0
  6 31  1  0  0  0  0
  7  8  1  0  0  0  0
  7 32  1  0  0  0  0
  7 33  1  0  0  0  0
  8  9  1  0  0  0  0
  8 34  1  0  0  0  0
  8 35  1  0  0  0  0
  9 10  1  0  0  0  0
  9 18  1  0  0  0  0
 10 11  1  0  0  0  0
 10 36  1  0  0  0  0
 10 37  1  0  0  0  0
 11 12  1  0  0  0  0
 11 38  1  0  0  0  0
 11 39  1  0  0  0  0
 12 13  1  0  0  0  0
 12 17  2  0  0  0  0
 13 14  2  0  0  0  0
 13 40  1  0  0  0  0
 14 15  1  0  0  0  0
 14 41  1  0  0  0  0
 15 16  2  0  0  0  0
 15 42  1  0  0  0  0
 16 17  1  0  0  0  0
 16 43  1  0  0  0  0
 17 44  1  0  0  0  0
 18 19  1  0  0  0  0
 18 45  1  0  0  0  0
 18 46  1  0  0  0  0
 19 47  1  0  0  0  0
 19 48  1  0  0  0  0
 20 21  1  0  0  0  0
 20 25  2  0  0  0  0
 21 22  2  0  0  0  0
 21 49  1  0  0  0  0
 22 23  1  0  0  0  0
 22 50  1  0  0  0  0
 23 24  2  0  0  0  0
 23 51  1  0  0  0  0
 24 25  1  0  0  0  0
 24 52  1  0  0  0  0
 25 53  1  0  0  0  0
M  END
>  <COMPOUND_KEY>
Fentanyl

>  <Binary characterization>
0

>  <Characterization>
Non-Inhibitor

$$$$

  MOE2013           3D
CORINA 3.49 0026  11.04.2013
 75 78  0  0  1  0  0  0  0  0999 V2000
    0.2200    1.7970    0.1000 C   0  0  0  0  0  0  0  0  0  0  0  0
    0.3050    0.2690    0.1670 C   0  0  2  0  0  0  0  0  0  0  0  0
    0.8360   -0.2960   -1.1790 C   0  0  0  0  0  0  0  0  0  0  0  0
    2.2680    0.1330   -1.5100 C   0  0  0  0  0  0  0  0  0  0  0  0
    2.8250   -0.5900   -2.7240 C   0  0  0  0  0  0  0  0  0  0  0  0
    2.1610   -1.3190   -3.4530 O   0  0  0  0  0  0  0  0  0  0  0  0
    4.1610   -0.3210   -2.9340 N   0  0  0  0  0  0  0  0  0  0  0  0
    4.8860   -0.9040   -4.0490 C   0  0  0  0  0  0  0  0  0  0  0  0
    6.3220   -0.4350   -4.0210 C   0  0  0  0  0  0  0  0  0  0  0  0
    6.8230    0.3020   -3.1850 O   0  0  0  0  0  0  0  0  0  0  0  0
    7.0440   -0.9260   -5.0480 O   0  0  0  0  0  0  0  0  0  0  0  0
   -1.0650   -0.3800    0.5290 C   0  0  1  0  0  0  0  0  0  0  0  0
   -0.9610   -1.9300    0.6500 C   0  0  0  0  0  0  0  0  0  0  0  0
   -1.9970   -2.3800    1.6880 C   0  0  0  0  0  0  0  0  0  0  0  0
   -2.8210   -1.1290    1.9500 C   0  0  1  0  0  0  0  0  0  0  0  0
   -3.6780   -1.0870    3.2270 C   0  0  2  0  0  0  0  0  0  0  0  0
   -4.6170   -2.3040    3.3480 C   0  0  2  0  0  0  0  0  0  0  0  0
   -5.3550   -2.4830    2.1430 O   0  0  0  0  0  0  0  0  0  0  0  0
   -5.5750   -2.1880    4.5370 C   0  0  0  0  0  0  0  0  0  0  0  0
   -6.3310   -0.8460    4.6240 C   0  0  2  0  0  0  0  0  0  0  0  0
   -7.4740   -0.7840    3.5880 C   0  0  0  0  0  0  0  0  0  0  0  0
   -8.2490    0.5280    3.6520 C   0  0  2  0  0  0  0  0  0  0  0  0
   -9.2310    0.5550    2.6220 O   0  0  0  0  0  0  0  0  0  0  0  0
   -7.3180    1.7250    3.5000 C   0  0  0  0  0  0  0  0  0  0  0  0
   -6.2210    1.6890    4.5550 C   0  0  0  0  0  0  0  0  0  0  0  0
   -5.3690    0.3860    4.5440 C   0  0  1  0  0  0  0  0  0  0  0  0
   -4.5020    0.4390    5.8310 C   0  0  0  0  0  0  0  0  0  0  0  0
   -4.4690    0.2610    3.2560 C   0  0  1  0  0  0  0  0  0  0  0  0
   -3.5350    1.4760    3.0230 C   0  0  0  0  0  0  0  0  0  0  0  0
   -2.6010    1.3260    1.8090 C   0  0  0  0  0  0  0  0  0  0  0  0
   -1.7860    0.0230    1.8560 C   0  0  2  0  0  0  0  0  0  0  0  0
   -0.7850    0.0580    3.0370 C   0  0  0  0  0  0  0  0  0  0  0  0
    1.1570    2.2460   -0.2400 H   0  0  0  0  0  0  0  0  0  0  0  0
   -0.5750    2.1210   -0.5790 H   0  0  0  0  0  0  0  0  0  0  0  0
    0.0360    2.2290    1.0860 H   0  0  0  0  0  0  0  0  0  0  0  0
    1.0350    0.0060    0.9440 H   0  0  0  0  0  0  0  0  0  0  0  0
    0.8150   -1.3910   -1.1540 H   0  0  0  0  0  0  0  0  0  0  0  0
    0.1660    0.0030   -1.9950 H   0  0  0  0  0  0  0  0  0  0  0  0
    2.3150    1.2050   -1.7270 H   0  0  0  0  0  0  0  0  0  0  0  0
    2.9250   -0.0730   -0.6570 H   0  0  0  0  0  0  0  0  0  0  0  0
    4.6700    0.2950   -2.3050 H   0  0  0  0  0  0  0  0  0  0  0  0
    4.8470   -1.9930   -3.9560 H   0  0  0  0  0  0  0  0  0  0  0  0
    4.4060   -0.5820   -4.9780 H   0  0  0  0  0  0  0  0  0  0  0  0
    7.9470   -0.5630   -4.9300 H   0  0  0  0  0  0  0  0  0  0  0  0
   -1.7540   -0.1680   -0.3030 H   0  0  0  0  0  0  0  0  0  0  0  0
   -1.1640   -2.4000   -0.3190 H   0  0  0  0  0  0  0  0  0  0  0  0
    0.0370   -2.2510    0.9700 H   0  0  0  0  0  0  0  0  0  0  0  0
   -2.6070   -3.2050    1.3070 H   0  0  0  0  0  0  0  0  0  0  0  0
   -1.4990   -2.7320    2.5980 H   0  0  0  0  0  0  0  0  0  0  0  0
   -3.5120   -1.0320    1.0960 H   0  0  0  0  0  0  0  0  0  0  0  0
   -3.0080   -1.1270    4.0910 H   0  0  0  0  0  0  0  0  0  0  0  0
   -4.0130   -3.2090    3.4790 H   0  0  0  0  0  0  0  0  0  0  0  0
   -5.8840   -3.2930    2.2400 H   0  0  0  0  0  0  0  0  0  0  0  0
   -6.3030   -3.0070    4.5060 H   0  0  0  0  0  0  0  0  0  0  0  0
   -4.9990   -2.3270    5.4600 H   0  0  0  0  0  0  0  0  0  0  0  0
   -6.8200   -0.8280    5.6090 H   0  0  0  0  0  0  0  0  0  0  0  0
   -7.1020   -0.9150    2.5680 H   0  0  0  0  0  0  0  0  0  0  0  0
   -8.1700   -1.6180    3.7490 H   0  0  0  0  0  0  0  0  0  0  0  0
   -8.7810    0.5930    4.6080 H   0  0  0  0  0  0  0  0  0  0  0  0
   -8.7700    0.4830    1.7690 H   0  0  0  0  0  0  0  0  0  0  0  0
   -6.8890    1.7540    2.4920 H   0  0  0  0  0  0  0  0  0  0  0  0
   -7.8980    2.6510    3.5960 H   0  0  0  0  0  0  0  0  0  0  0  0
   -5.5880    2.5770    4.4540 H   0  0  0  0  0  0  0  0  0  0  0  0
   -6.7040    1.7910    5.5380 H   0  0  0  0  0  0  0  0  0  0  0  0
   -3.8260   -0.4130    5.9310 H   0  0  0  0  0  0  0  0  0  0  0  0
   -3.8940    1.3490    5.8700 H   0  0  0  0  0  0  0  0  0  0  0  0
   -5.1360    0.4450    6.7260 H   0  0  0  0  0  0  0  0  0  0  0  0
   -5.1390    0.2460    2.3850 H   0  0  0  0  0  0  0  0  0  0  0  0
   -4.1350    2.3780    2.8580 H   0  0  0  0  0  0  0  0  0  0  0  0
   -2.9280    1.6700    3.9130 H   0  0  0  0  0  0  0  0  0  0  0  0
   -3.2080    1.3560    0.8940 H   0  0  0  0  0  0  0  0  0  0  0  0
   -1.9530    2.2050    1.7730 H   0  0  0  0  0  0  0  0  0  0  0  0
   -0.1060    0.9130    2.9500 H   0  0  0  0  0  0  0  0  0  0  0  0
   -1.2770    0.1530    4.0080 H   0  0  0  0  0  0  0  0  0  0  0  0
   -0.1640   -0.8420    3.0830 H   0  0  0  0  0  0  0  0  0  0  0  0
  1  2  1  0  0  0  0
  1 33  1  0  0  0  0
  1 34  1  0  0  0  0
  1 35  1  0  0  0  0
  2  3  1  0  0  0  0
  2 12  1  0  0  0  0
  2 36  1  0  0  0  0
  3  4  1  0  0  0  0
  3 37  1  0  0  0  0
  3 38  1  0  0  0  0
  4  5  1  0  0  0  0
  4 39  1  0  0  0  0
  4 40  1  0  0  0  0
  5  6  2  0  0  0  0
  5  7  1  0  0  0  0
  7  8  1  0  0  0  0
  7 41  1  0  0  0  0
  8  9  1  0  0  0  0
  8 42  1  0  0  0  0
  8 43  1  0  0  0  0
  9 10  2  0  0  0  0
  9 11  1  0  0  0  0
 11 44  1  0  0  0  0
 12 13  1  0  0  0  0
 12 31  1  0  0  0  0
 12 45  1  0  0  0  0
 13 14  1  0  0  0  0
 13 46  1  0  0  0  0
 13 47  1  0  0  0  0
 14 15  1  0  0  0  0
 14 48  1  0  0  0  0
 14 49  1  0  0  0  0
 15 16  1  0  0  0  0
 15 31  1  0  0  0  0
 15 50  1  0  0  0  0
 16 17  1  0  0  0  0
 16 28  1  0  0  0  0
 16 51  1  0  0  0  0
 17 18  1  0  0  0  0
 17 19  1  0  0  0  0
 17 52  1  0  0  0  0
 18 53  1  0  0  0  0
 19 20  1  0  0  0  0
 19 54  1  0  0  0  0
 19 55  1  0  0  0  0
 20 21  1  0  0  0  0
 20 26  1  0  0  0  0
 20 56  1  0  0  0  0
 21 22  1  0  0  0  0
 21 57  1  0  0  0  0
 21 58  1  0  0  0  0
 22 23  1  0  0  0  0
 22 24  1  0  0  0  0
 22 59  1  0  0  0  0
 23 60  1  0  0  0  0
 24 25  1  0  0  0  0
 24 61  1  0  0  0  0
 24 62  1  0  0  0  0
 25 26  1  0  0  0  0
 25 63  1  0  0  0  0
 25 64  1  0  0  0  0
 26 27  1  0  0  0  0
 26 28  1  0  0  0  0
 27 65  1  0  0  0  0
 27 66  1  0  0  0  0
 27 67  1  0  0  0  0
 28 29  1  0  0  0  0
 28 68  1  0  0  0  0
 29 30  1  0  0  0  0
 29 69  1  0  0  0  0
 29 70  1  0  0  0  0
 30 31  1  0  0  0  0
 30 71  1  0  0  0  0
 30 72  1  0  0  0  0
 31 32  1  0  0  0  0
 32 73  1  0  0  0  0
 32 74  1  0  0  0  0
 32 75  1  0  0  0  0
M  END
>  <COMPOUND_KEY>
Glycochenodeoxycholate

>  <Binary characterization>
1

>  <Characterization>
Inhibitor

$$$$

  MOE2013           3D
CORINA 3.49 0026  11.04.2013
 35 36  0  0  0  0  0  0  0  0999 V2000
    0.1760    0.0600    0.1070 Cl  0  0  0  0  0  0  0  0  0  0  0  0
    0.0150    1.7710    0.0150 C   0  0  0  0  0  0  0  0  0  0  0  0
    0.9560    2.5170   -0.6930 C   0  0  0  0  0  0  0  0  0  0  0  0
    0.8240    3.9050   -0.7680 C   0  0  0  0  0  0  0  0  0  0  0  0
   -0.2450    4.5460   -0.1270 C   0  0  0  0  0  0  0  0  0  0  0  0
   -1.1960    3.7870    0.5690 C   0  0  0  0  0  0  0  0  0  0  0  0
   -1.0610    2.3980    0.6420 C   0  0  0  0  0  0  0  0  0  0  0  0
   -0.3490    6.0220   -0.2430 C   0  0  0  0  0  0  0  0  0  0  0  0
    0.0840    6.5860   -1.2430 O   0  0  0  0  0  0  0  0  0  0  0  0
   -0.9280    6.6810    0.8230 N   0  0  0  0  0  0  0  0  0  0  0  0
   -1.1390    8.1180    0.8020 C   0  0  0  0  0  0  0  0  0  0  0  0
   -2.3520    8.5040   -0.0590 C   0  0  0  0  0  0  0  0  0  0  0  0
   -2.6950    9.9340    0.0300 N   0  0  0  0  0  0  0  0  0  0  0  0
   -4.0050   10.1810   -0.6100 C   0  0  0  0  0  0  0  0  0  0  0  0
   -4.3680   11.6690   -0.5710 C   0  0  0  0  0  0  0  0  0  0  0  0
   -3.3680   12.4560   -1.2280 O   0  0  0  0  0  0  0  0  0  0  0  0
   -2.0980   12.2640   -0.5950 C   0  0  0  0  0  0  0  0  0  0  0  0
   -1.6810   10.7870   -0.6260 C   0  0  0  0  0  0  0  0  0  0  0  0
    1.7910    2.0300   -1.1890 H   0  0  0  0  0  0  0  0  0  0  0  0
    1.5570    4.4840   -1.3260 H   0  0  0  0  0  0  0  0  0  0  0  0
   -2.0600    4.2520    1.0340 H   0  0  0  0  0  0  0  0  0  0  0  0
   -1.8010    1.8130    1.1810 H   0  0  0  0  0  0  0  0  0  0  0  0
   -1.2080    6.1750    1.6540 H   0  0  0  0  0  0  0  0  0  0  0  0
   -1.2900    8.4330    1.8410 H   0  0  0  0  0  0  0  0  0  0  0  0
   -0.2230    8.5880    0.4310 H   0  0  0  0  0  0  0  0  0  0  0  0
   -2.1890    8.2040   -1.1020 H   0  0  0  0  0  0  0  0  0  0  0  0
   -3.2050    7.9130    0.3010 H   0  0  0  0  0  0  0  0  0  0  0  0
   -3.9810    9.8450   -1.6550 H   0  0  0  0  0  0  0  0  0  0  0  0
   -4.7880    9.6170   -0.0900 H   0  0  0  0  0  0  0  0  0  0  0  0
   -5.3150   11.8340   -1.0950 H   0  0  0  0  0  0  0  0  0  0  0  0
   -4.4920   12.0250    0.4590 H   0  0  0  0  0  0  0  0  0  0  0  0
   -1.3640   12.8670   -1.1380 H   0  0  0  0  0  0  0  0  0  0  0  0
   -2.1440   12.6440    0.4330 H   0  0  0  0  0  0  0  0  0  0  0  0
   -0.7160   10.6990   -0.1180 H   0  0  0  0  0  0  0  0  0  0  0  0
   -1.5480   10.4760   -1.6700 H   0  0  0  0  0  0  0  0  0  0  0  0
  1  2  1  0  0  0  0
  2  3  1  0  0  0  0
  2  7  2  0  0  0  0
  3  4  2  0  0  0  0
  3 19  1  0  0  0  0
  4  5  1  0  0  0  0
  4 20  1  0  0  0  0
  5  6  2  0  0  0  0
  5  8  1  0  0  0  0
  6  7  1  0  0  0  0
  6 21  1  0  0  0  0
  7 22  1  0  0  0  0
  8  9  2  0  0  0  0
  8 10  1  0  0  0  0
 10 11  1  0  0  0  0
 10 23  1  0  0  0  0
 11 12  1  0  0  0  0
 11 24  1  0  0  0  0
 11 25  1  0  0  0  0
 12 13  1  0  0  0  0
 12 26  1  0  0  0  0
 12 27  1  0  0  0  0
 13 14  1  0  0  0  0
 13 18  1  0  0  0  0
 14 15  1  0  0  0  0
 14 28  1  0  0  0  0
 14 29  1  0  0  0  0
 15 16  1  0  0  0  0
 15 30  1  0  0  0  0
 15 31  1  0  0  0  0
 16 17  1  0  0  0  0
 17 18  1  0  0  0  0
 17 32  1  0  0  0  0
 17 33  1  0  0  0  0
 18 34  1  0  0  0  0
 18 35  1  0  0  0  0
M  END
>  <COMPOUND_KEY>
Moclobemide

>  <Binary characterization>
0

>  <Characterization>
Non-Inhibitor

$$$$

  MOE2013           3D
CORINA 3.49 0026  11.04.2013
 50 53  0  0  0  0  0  0  0  0999 V2000
    0.1150    1.5450   -0.0380 C   0  0  0  0  0  0  0  0  0  0  0  0
    0.1020    0.0320    0.0630 C   0  0  0  0  0  0  0  0  0  0  0  0
    0.7150   -0.4990   -1.1170 O   0  0  0  0  0  0  0  0  0  0  0  0
    0.7650   -1.8600   -1.1760 C   0  0  0  0  0  0  0  0  0  0  0  0
    0.3290   -2.5890   -0.2900 O   0  0  0  0  0  0  0  0  0  0  0  0
    1.3530   -2.3150   -2.3460 N   0  0  0  0  0  0  0  0  0  0  0  0
    1.4740   -3.7430   -2.6070 C   0  0  0  0  0  0  0  0  0  0  0  0
    0.8330   -4.1170   -3.9500 C   0  0  0  0  0  0  0  0  0  0  0  0
    1.3570   -3.2500   -5.0960 C   0  0  0  0  0  0  0  0  0  0  0  0
    1.8690   -3.7360   -6.2610 C   0  0  0  0  0  0  0  0  0  0  0  0
    2.4170   -2.8030   -7.2770 C   0  0  0  0  0  0  0  0  0  0  0  0
    1.5730   -2.0080   -8.0650 C   0  0  0  0  0  0  0  0  0  0  0  0
    2.1120   -1.1620   -9.0360 C   0  0  0  0  0  0  0  0  0  0  0  0
    3.4920   -1.1220   -9.2280 C   0  0  0  0  0  0  0  0  0  0  0  0
    4.1550   -0.0850  -10.4320 Cl  0  0  0  0  0  0  0  0  0  0  0  0
    4.3410   -1.9220   -8.4620 C   0  0  0  0  0  0  0  0  0  0  0  0
    3.8080   -2.7740   -7.4850 C   0  0  0  0  0  0  0  0  0  0  0  0
    4.6980   -3.6910   -6.6810 C   0  0  0  0  0  0  0  0  0  0  0  0
    4.5120   -5.1620   -7.0730 C   0  0  0  0  0  0  0  0  0  0  0  0
    3.1640   -5.8290   -6.8850 C   0  0  0  0  0  0  0  0  0  0  0  0
    3.1030   -7.2110   -7.1440 C   0  0  0  0  0  0  0  0  0  0  0  0
    1.9020   -7.9020   -7.0390 C   0  0  0  0  0  0  0  0  0  0  0  0
    0.7760   -7.1880   -6.6870 C   0  0  0  0  0  0  0  0  0  0  0  0
    0.7780   -5.8640   -6.4340 N   0  0  0  0  0  0  0  0  0  0  0  0
    1.9640   -5.2000   -6.5190 C   0  0  0  0  0  0  0  0  0  0  0  0
    1.2460   -1.7650   -4.7490 C   0  0  0  0  0  0  0  0  0  0  0  0
    1.8860   -1.4460   -3.3930 C   0  0  0  0  0  0  0  0  0  0  0  0
    1.1400    1.9170   -0.1330 H   0  0  0  0  0  0  0  0  0  0  0  0
   -0.4280    1.8760   -0.9300 H   0  0  0  0  0  0  0  0  0  0  0  0
   -0.3460    1.9990    0.8440 H   0  0  0  0  0  0  0  0  0  0  0  0
    0.6670   -0.2840    0.9470 H   0  0  0  0  0  0  0  0  0  0  0  0
   -0.9310   -0.3250    0.1370 H   0  0  0  0  0  0  0  0  0  0  0  0
    2.5440   -3.9850   -2.6150 H   0  0  0  0  0  0  0  0  0  0  0  0
    1.0130   -4.3270   -1.8040 H   0  0  0  0  0  0  0  0  0  0  0  0
    1.0080   -5.1850   -4.0980 H   0  0  0  0  0  0  0  0  0  0  0  0
   -0.2530   -3.9750   -3.8870 H   0  0  0  0  0  0  0  0  0  0  0  0
    0.4950   -2.0490   -7.9270 H   0  0  0  0  0  0  0  0  0  0  0  0
    1.4510   -0.5460   -9.6410 H   0  0  0  0  0  0  0  0  0  0  0  0
    5.4140   -1.8920   -8.6350 H   0  0  0  0  0  0  0  0  0  0  0  0
    5.7480   -3.4160   -6.8420 H   0  0  0  0  0  0  0  0  0  0  0  0
    4.5160   -3.5430   -5.6090 H   0  0  0  0  0  0  0  0  0  0  0  0
    4.7830   -5.2720   -8.1320 H   0  0  0  0  0  0  0  0  0  0  0  0
    5.2460   -5.7400   -6.4960 H   0  0  0  0  0  0  0  0  0  0  0  0
    4.0000   -7.7530   -7.4380 H   0  0  0  0  0  0  0  0  0  0  0  0
    1.8500   -8.9670   -7.2370 H   0  0  0  0  0  0  0  0  0  0  0  0
   -0.1910   -7.6730   -6.5950 H   0  0  0  0  0  0  0  0  0  0  0  0
    1.7070   -1.1120   -5.4940 H   0  0  0  0  0  0  0  0  0  0  0  0
    0.1800   -1.5050   -4.7170 H   0  0  0  0  0  0  0  0  0  0  0  0
    1.7320   -0.3890   -3.1580 H   0  0  0  0  0  0  0  0  0  0  0  0
    2.9700   -1.6140   -3.4340 H   0  0  0  0  0  0  0  0  0  0  0  0
  1  2  1  0  0  0  0
  1 28  1  0  0  0  0
  1 29  1  0  0  0  0
  1 30  1  0  0  0  0
  2  3  1  0  0  0  0
  2 31  1  0  0  0  0
  2 32  1  0  0  0  0
  3  4  1  0  0  0  0
  4  5  2  0  0  0  0
  4  6  1  0  0  0  0
  6  7  1  0  0  0  0
  6 27  1  0  0  0  0
  7  8  1  0  0  0  0
  7 33  1  0  0  0  0
  7 34  1  0  0  0  0
  8  9  1  0  0  0  0
  8 35  1  0  0  0  0
  8 36  1  0  0  0  0
  9 10  2  0  0  0  0
  9 26  1  0  0  0  0
 10 11  1  0  0  0  0
 10 25  1  0  0  0  0
 11 12  1  0  0  0  0
 11 17  2  0  0  0  0
 12 13  2  0  0  0  0
 12 37  1  0  0  0  0
 13 14  1  0  0  0  0
 13 38  1  0  0  0  0
 14 15  1  0  0  0  0
 14 16  2  0  0  0  0
 16 17  1  0  0  0  0
 16 39  1  0  0  0  0
 17 18  1  0  0  0  0
 18 19  1  0  0  0  0
 18 40  1  0  0  0  0
 18 41  1  0  0  0  0
 19 20  1  0  0  0  0
 19 42  1  0  0  0  0
 19 43  1  0  0  0  0
 20 21  1  0  0  0  0
 20 25  2  0  0  0  0
 21 22  2  0  0  0  0
 21 44  1  0  0  0  0
 22 23  1  0  0  0  0
 22 45  1  0  0  0  0
 23 24  2  0  0  0  0
 23 46  1  0  0  0  0
 24 25  1  0  0  0  0
 26 27  1  0  0  0  0
 26 47  1  0  0  0  0
 26 48  1  0  0  0  0
 27 49  1  0  0  0  0
 27 50  1  0  0  0  0
M  END
>  <COMPOUND_KEY>
Loratadine

>  <Binary characterization>
0

>  <Characterization>
Non-Inhibitor

$$$$

  MOE2013           3D
CORINA 3.49 0026  11.04.2013
 78 81  0  0  1  0  0  0  0  0999 V2000
   -0.0760    1.8740   -0.2140 C   0  0  0  0  0  0  0  0  0  0  0  0
   -0.0380    0.3480   -0.3410 C   0  0  2  0  0  0  0  0  0  0  0  0
   -1.4570   -0.2450   -0.1230 C   0  0  0  0  0  0  0  0  0  0  0  0
   -2.4890    0.2040   -1.1610 C   0  0  0  0  0  0  0  0  0  0  0  0
   -3.7950   -0.5630   -1.0460 C   0  0  0  0  0  0  0  0  0  0  0  0
   -4.0280   -1.3870   -0.1680 O   0  0  0  0  0  0  0  0  0  0  0  0
   -4.6980   -0.2190   -2.0360 N   0  0  0  0  0  0  0  0  0  0  0  0
   -6.0110   -0.8340   -2.1020 C   0  0  0  0  0  0  0  0  0  0  0  0
   -6.7310   -0.4970   -3.3920 C   0  0  0  0  0  0  0  0  0  0  0  0
   -8.3380   -1.2650   -3.4210 S   0  0  0  0  0  0  0  0  0  0  0  0
   -8.1820   -2.6960   -3.5420 O   0  0  0  0  0  0  0  0  0  0  0  0
   -9.1790   -0.6500   -2.4200 O   0  0  0  0  0  0  0  0  0  0  0  0
   -8.8000   -0.7330   -4.8780 O   0  0  0  0  0  0  0  0  0  0  0  0
    0.9750   -0.3000    0.6500 C   0  0  1  0  0  0  0  0  0  0  0  0
    1.0470   -1.8480    0.4790 C   0  0  0  0  0  0  0  0  0  0  0  0
    2.4680   -2.2840    0.8510 C   0  0  0  0  0  0  0  0  0  0  0  0
    3.0890   -1.0320    1.4490 C   0  0  1  0  0  0  0  0  0  0  0  0
    4.6180   -0.9670    1.5630 C   0  0  2  0  0  0  0  0  0  0  0  0
    5.1760   -2.1740    2.3290 C   0  0  0  0  0  0  0  0  0  0  0  0
    6.6820   -2.0690    2.5530 C   0  0  0  0  0  0  0  0  0  0  0  0
    7.1050   -0.7510    3.2220 C   0  0  2  0  0  0  0  0  0  0  0  0
    6.6990   -0.7550    4.7110 C   0  0  0  0  0  0  0  0  0  0  0  0
    7.0920    0.5330    5.4260 C   0  0  2  0  0  0  0  0  0  0  0  0
    6.5910    0.4850    6.7570 O   0  0  0  0  0  0  0  0  0  0  0  0
    6.5310    1.7560    4.7120 C   0  0  0  0  0  0  0  0  0  0  0  0
    6.9640    1.7800    3.2520 C   0  0  0  0  0  0  0  0  0  0  0  0
    6.5700    0.5030    2.4520 C   0  0  1  0  0  0  0  0  0  0  0  0
    7.2940    0.6130    1.0850 C   0  0  0  0  0  0  0  0  0  0  0  0
    5.0120    0.3720    2.2580 C   0  0  1  0  0  0  0  0  0  0  0  0
    4.3510    1.5860    1.5590 C   0  0  0  0  0  0  0  0  0  0  0  0
    2.8330    1.4260    1.3490 C   0  0  0  0  0  0  0  0  0  0  0  0
    2.4790    0.1220    0.6120 C   0  0  2  0  0  0  0  0  0  0  0  0
    2.9970    0.1760   -0.8460 C   0  0  0  0  0  0  0  0  0  0  0  0
    0.8630    2.3240   -0.5440 H   0  0  0  0  0  0  0  0  0  0  0  0
   -0.8480    2.3200   -0.8470 H   0  0  0  0  0  0  0  0  0  0  0  0
   -0.2670    2.1820    0.8190 H   0  0  0  0  0  0  0  0  0  0  0  0
    0.2670    0.1040   -1.3670 H   0  0  0  0  0  0  0  0  0  0  0  0
   -1.4060   -1.3390   -0.1580 H   0  0  0  0  0  0  0  0  0  0  0  0
   -1.8150    0.0130    0.8820 H   0  0  0  0  0  0  0  0  0  0  0  0
   -2.7270    1.2660   -1.0390 H   0  0  0  0  0  0  0  0  0  0  0  0
   -2.0930    0.0540   -2.1720 H   0  0  0  0  0  0  0  0  0  0  0  0
   -4.4370    0.4860   -2.7170 H   0  0  0  0  0  0  0  0  0  0  0  0
   -5.8890   -1.9180   -1.9940 H   0  0  0  0  0  0  0  0  0  0  0  0
   -6.5790   -0.4860   -1.2310 H   0  0  0  0  0  0  0  0  0  0  0  0
   -6.8770    0.5840   -3.4890 H   0  0  0  0  0  0  0  0  0  0  0  0
   -6.1710   -0.8590   -4.2600 H   0  0  0  0  0  0  0  0  0  0  0  0
   -8.9180   -1.4940   -5.4890 H   0  0  0  0  0  0  0  0  0  0  0  0
    0.6010   -0.1060    1.6670 H   0  0  0  0  0  0  0  0  0  0  0  0
    0.3140   -2.3350    1.1320 H   0  0  0  0  0  0  0  0  0  0  0  0
    0.8290   -2.1570   -0.5500 H   0  0  0  0  0  0  0  0  0  0  0  0
    2.4540   -3.1170    1.5610 H   0  0  0  0  0  0  0  0  0  0  0  0
    3.0130   -2.6190   -0.0390 H   0  0  0  0  0  0  0  0  0  0  0  0
    2.6940   -0.9590    2.4760 H   0  0  0  0  0  0  0  0  0  0  0  0
    5.0460   -1.0000    0.5560 H   0  0  0  0  0  0  0  0  0  0  0  0
    4.6620   -2.2800    3.2920 H   0  0  0  0  0  0  0  0  0  0  0  0
    4.9730   -3.0960    1.7710 H   0  0  0  0  0  0  0  0  0  0  0  0
    7.0160   -2.9210    3.1600 H   0  0  0  0  0  0  0  0  0  0  0  0
    7.1930   -2.1720    1.5890 H   0  0  0  0  0  0  0  0  0  0  0  0
    8.2040   -0.7210    3.2020 H   0  0  0  0  0  0  0  0  0  0  0  0
    5.6220   -0.9180    4.8330 H   0  0  0  0  0  0  0  0  0  0  0  0
    7.1730   -1.6030    5.2220 H   0  0  0  0  0  0  0  0  0  0  0  0
    8.1850    0.6000    5.4830 H   0  0  0  0  0  0  0  0  0  0  0  0
    6.8550    1.3100    7.2000 H   0  0  0  0  0  0  0  0  0  0  0  0
    5.4380    1.7800    4.7970 H   0  0  0  0  0  0  0  0  0  0  0  0
    6.8810    2.6650    5.2160 H   0  0  0  0  0  0  0  0  0  0  0  0
    6.5740    2.6830    2.7700 H   0  0  0  0  0  0  0  0  0  0  0  0
    8.0580    1.8900    3.2310 H   0  0  0  0  0  0  0  0  0  0  0  0
    7.0570   -0.2100    0.4070 H   0  0  0  0  0  0  0  0  0  0  0  0
    7.0420    1.5460    0.5710 H   0  0  0  0  0  0  0  0  0  0  0  0
    8.3820    0.6100    1.2200 H   0  0  0  0  0  0  0  0  0  0  0  0
    4.5610    0.3400    3.2600 H   0  0  0  0  0  0  0  0  0  0  0  0
    4.5010    2.4890    2.1610 H   0  0  0  0  0  0  0  0  0  0  0  0
    4.8260    1.7780    0.5930 H   0  0  0  0  0  0  0  0  0  0  0  0
    2.3400    1.4480    2.3290 H   0  0  0  0  0  0  0  0  0  0  0  0
    2.4760    2.3050    0.8060 H   0  0  0  0  0  0  0  0  0  0  0  0
    2.5750    1.0330   -1.3810 H   0  0  0  0  0  0  0  0  0  0  0  0
    4.0840    0.2800   -0.9050 H   0  0  0  0  0  0  0  0  0  0  0  0
    2.7330   -0.7200   -1.4160 H   0  0  0  0  0  0  0  0  0  0  0  0
  1  2  1  0  0  0  0
  1 34  1  0  0  0  0
  1 35  1  0  0  0  0
  1 36  1  0  0  0  0
  2  3  1  0  0  0  0
  2 14  1  0  0  0  0
  2 37  1  0  0  0  0
  3  4  1  0  0  0  0
  3 38  1  0  0  0  0
  3 39  1  0  0  0  0
  4  5  1  0  0  0  0
  4 40  1  0  0  0  0
  4 41  1  0  0  0  0
  5  6  2  0  0  0  0
  5  7  1  0  0  0  0
  7  8  1  0  0  0  0
  7 42  1  0  0  0  0
  8  9  1  0  0  0  0
  8 43  1  0  0  0  0
  8 44  1  0  0  0  0
  9 10  1  0  0  0  0
  9 45  1  0  0  0  0
  9 46  1  0  0  0  0
 10 11  2  0  0  0  0
 10 12  2  0  0  0  0
 10 13  1  0  0  0  0
 13 47  1  0  0  0  0
 14 15  1  0  0  0  0
 14 32  1  0  0  0  0
 14 48  1  0  0  0  0
 15 16  1  0  0  0  0
 15 49  1  0  0  0  0
 15 50  1  0  0  0  0
 16 17  1  0  0  0  0
 16 51  1  0  0  0  0
 16 52  1  0  0  0  0
 17 18  1  0  0  0  0
 17 32  1  0  0  0  0
 17 53  1  0  0  0  0
 18 19  1  0  0  0  0
 18 29  1  0  0  0  0
 18 54  1  0  0  0  0
 19 20  1  0  0  0  0
 19 55  1  0  0  0  0
 19 56  1  0  0  0  0
 20 21  1  0  0  0  0
 20 57  1  0  0  0  0
 20 58  1  0  0  0  0
 21 22  1  0  0  0  0
 21 27  1  0  0  0  0
 21 59  1  0  0  0  0
 22 23  1  0  0  0  0
 22 60  1  0  0  0  0
 22 61  1  0  0  0  0
 23 24  1  0  0  0  0
 23 25  1  0  0  0  0
 23 62  1  0  0  0  0
 24 63  1  0  0  0  0
 25 26  1  0  0  0  0
 25 64  1  0  0  0  0
 25 65  1  0  0  0  0
 26 27  1  0  0  0  0
 26 66  1  0  0  0  0
 26 67  1  0  0  0  0
 27 28  1  0  0  0  0
 27 29  1  0  0  0  0
 28 68  1  0  0  0  0
 28 69  1  0  0  0  0
 28 70  1  0  0  0  0
 29 30  1  0  0  0  0
 29 71  1  0  0  0  0
 30 31  1  0  0  0  0
 30 72  1  0  0  0  0
 30 73  1  0  0  0  0
 31 32  1  0  0  0  0
 31 74  1  0  0  0  0
 31 75  1  0  0  0  0
 32 33  1  0  0  0  0
 33 76  1  0  0  0  0
 33 77  1  0  0  0  0
 33 78  1  0  0  0  0
M  END
>  <COMPOUND_KEY>
Taurolithocholate

>  <Binary characterization>
1

>  <Characterization>
Inhibitor

$$$$

  MOE2013           3D
CORINA 3.49 0026  11.04.2013
 58 62  0  0  1  0  0  0  0  0999 V2000
    1.2060    1.4090    0.6300 C   0  0  0  0  0  0  0  0  0  0  0  0
    0.5650    0.1720    0.3460 O   0  0  0  0  0  0  0  0  0  0  0  0
    0.9230   -0.4860   -0.8040 C   0  0  0  0  0  0  0  0  0  0  0  0
    1.8750   -0.0210   -1.7180 C   0  0  0  0  0  0  0  0  0  0  0  0
    2.1970   -0.7280   -2.8680 C   0  0  0  0  0  0  0  0  0  0  0  0
    3.1140   -0.2100   -3.6870 N   0  0  0  0  0  0  0  0  0  0  0  0
    3.4400   -0.8690   -4.8100 C   0  0  0  0  0  0  0  0  0  0  0  0
    2.8730   -2.0410   -5.1350 N   0  0  0  0  0  0  0  0  0  0  0  0
    1.9520   -2.5700   -4.3090 C   0  0  0  0  0  0  0  0  0  0  0  0
    1.4300   -3.7770   -4.7230 N   0  0  0  0  0  0  0  0  0  0  0  0
    1.5570   -1.9390   -3.1240 C   0  0  0  0  0  0  0  0  0  0  0  0
    0.5910   -2.4230   -2.2050 C   0  0  0  0  0  0  0  0  0  0  0  0
    0.2720   -1.7030   -1.0510 C   0  0  0  0  0  0  0  0  0  0  0  0
   -0.6490   -2.0990   -0.1140 O   0  0  0  0  0  0  0  0  0  0  0  0
   -1.3450   -3.3170   -0.3380 C   0  0  0  0  0  0  0  0  0  0  0  0
    4.3860   -0.3140   -5.6450 N   0  0  0  0  0  0  0  0  0  0  0  0
    4.7740   -0.9640   -6.8980 C   0  0  0  0  0  0  0  0  0  0  0  0
    4.8230    0.0580   -8.0470 C   0  0  0  0  0  0  0  0  0  0  0  0
    5.5970    1.2520   -7.6820 N   0  0  0  0  0  0  0  0  0  0  0  0
    5.1190    1.9010   -6.4520 C   0  0  0  0  0  0  0  0  0  0  0  0
    5.0930    0.9140   -5.2750 C   0  0  0  0  0  0  0  0  0  0  0  0
    6.6650    1.6500   -8.4830 C   0  0  0  0  0  0  0  0  0  0  0  0
    6.9730    1.0320   -9.5060 O   0  0  0  0  0  0  0  0  0  0  0  0
    7.4570    2.8960   -8.0690 C   0  0  2  0  0  0  0  0  0  0  0  0
    6.7340    4.1420   -8.5640 C   0  0  0  0  0  0  0  0  0  0  0  0
    7.3950    5.3240   -8.0940 O   0  0  0  0  0  0  0  0  0  0  0  0
    8.7510    5.2470   -8.2840 C   0  0  0  0  0  0  0  0  0  0  0  0
    9.4730    6.4330   -8.1760 C   0  0  0  0  0  0  0  0  0  0  0  0
   10.8530    6.4270   -8.3810 C   0  0  0  0  0  0  0  0  0  0  0  0
   11.5100    5.2340   -8.6930 C   0  0  0  0  0  0  0  0  0  0  0  0
   10.7880    4.0440   -8.7880 C   0  0  0  0  0  0  0  0  0  0  0  0
    9.4120    4.0480   -8.5680 C   0  0  0  0  0  0  0  0  0  0  0  0
    8.7670    2.8420   -8.6540 O   0  0  0  0  0  0  0  0  0  0  0  0
    2.2850    1.2740    0.7590 H   0  0  0  0  0  0  0  0  0  0  0  0
    0.9890    2.1530   -0.1440 H   0  0  0  0  0  0  0  0  0  0  0  0
    0.8020    1.7850    1.5750 H   0  0  0  0  0  0  0  0  0  0  0  0
    2.3960    0.9180   -1.5560 H   0  0  0  0  0  0  0  0  0  0  0  0
    1.7910   -4.1330   -5.5980 H   0  0  0  0  0  0  0  0  0  0  0  0
    0.7360   -4.2970   -4.2160 H   0  0  0  0  0  0  0  0  0  0  0  0
    0.0990   -3.3660   -2.4120 H   0  0  0  0  0  0  0  0  0  0  0  0
   -2.0370   -3.4650    0.4970 H   0  0  0  0  0  0  0  0  0  0  0  0
   -1.9390   -3.2700   -1.2570 H   0  0  0  0  0  0  0  0  0  0  0  0
   -0.6560   -4.1680   -0.3540 H   0  0  0  0  0  0  0  0  0  0  0  0
    5.7670   -1.4100   -6.7620 H   0  0  0  0  0  0  0  0  0  0  0  0
    4.0950   -1.7720   -7.1920 H   0  0  0  0  0  0  0  0  0  0  0  0
    5.2260   -0.4210   -8.9450 H   0  0  0  0  0  0  0  0  0  0  0  0
    3.8090    0.3990   -8.2870 H   0  0  0  0  0  0  0  0  0  0  0  0
    5.7180    2.7730   -6.1870 H   0  0  0  0  0  0  0  0  0  0  0  0
    4.1030    2.2590   -6.6600 H   0  0  0  0  0  0  0  0  0  0  0  0
    4.6530    1.4280   -4.4140 H   0  0  0  0  0  0  0  0  0  0  0  0
    6.1210    0.6480   -4.9970 H   0  0  0  0  0  0  0  0  0  0  0  0
    7.6040    2.9010   -6.9830 H   0  0  0  0  0  0  0  0  0  0  0  0
    6.6930    4.1790   -9.6610 H   0  0  0  0  0  0  0  0  0  0  0  0
    5.7030    4.1800   -8.2000 H   0  0  0  0  0  0  0  0  0  0  0  0
    8.9610    7.3620   -7.9420 H   0  0  0  0  0  0  0  0  0  0  0  0
   11.4180    7.3520   -8.3050 H   0  0  0  0  0  0  0  0  0  0  0  0
   12.5840    5.2340   -8.8600 H   0  0  0  0  0  0  0  0  0  0  0  0
   11.2970    3.1130   -9.0220 H   0  0  0  0  0  0  0  0  0  0  0  0
  1  2  1  0  0  0  0
  1 34  1  0  0  0  0
  1 35  1  0  0  0  0
  1 36  1  0  0  0  0
  2  3  1  0  0  0  0
  3  4  1  0  0  0  0
  3 13  2  0  0  0  0
  4  5  2  0  0  0  0
  4 37  1  0  0  0  0
  5  6  1  0  0  0  0
  5 11  1  0  0  0  0
  6  7  2  0  0  0  0
  7  8  1  0  0  0  0
  7 16  1  0  0  0  0
  8  9  2  0  0  0  0
  9 10  1  0  0  0  0
  9 11  1  0  0  0  0
 10 38  1  0  0  0  0
 10 39  1  0  0  0  0
 11 12  2  0  0  0  0
 12 13  1  0  0  0  0
 12 40  1  0  0  0  0
 13 14  1  0  0  0  0
 14 15  1  0  0  0  0
 15 41  1  0  0  0  0
 15 42  1  0  0  0  0
 15 43  1  0  0  0  0
 16 17  1  0  0  0  0
 16 21  1  0  0  0  0
 17 18  1  0  0  0  0
 17 44  1  0  0  0  0
 17 45  1  0  0  0  0
 18 19  1  0  0  0  0
 18 46  1  0  0  0  0
 18 47  1  0  0  0  0
 19 20  1  0  0  0  0
 19 22  1  0  0  0  0
 20 21  1  0  0  0  0
 20 48  1  0  0  0  0
 20 49  1  0  0  0  0
 21 50  1  0  0  0  0
 21 51  1  0  0  0  0
 22 23  2  0  0  0  0
 22 24  1  0  0  0  0
 24 25  1  0  0  0  0
 24 33  1  0  0  0  0
 24 52  1  0  0  0  0
 25 26  1  0  0  0  0
 25 53  1  0  0  0  0
 25 54  1  0  0  0  0
 26 27  1  0  0  0  0
 27 28  1  0  0  0  0
 27 32  2  0  0  0  0
 28 29  2  0  0  0  0
 28 55  1  0  0  0  0
 29 30  1  0  0  0  0
 29 56  1  0  0  0  0
 30 31  2  0  0  0  0
 30 57  1  0  0  0  0
 31 32  1  0  0  0  0
 31 58  1  0  0  0  0
 32 33  1  0  0  0  0
M  END
>  <COMPOUND_KEY>
Doxazosin

>  <Binary characterization>
0

>  <Characterization>
Non-Inhibitor

$$$$

  MOE2013           3D
CORINA 3.49 0026  11.04.2013
 58 60  0  0  0  0  0  0  0  0999 V2000
   -0.1130    1.3400    0.6140 C   0  0  0  0  0  0  0  0  0  0  0  0
   -0.2170   -0.1470    0.4910 C   0  0  0  0  0  0  0  0  0  0  0  0
    0.6810   -0.9790    1.1530 C   0  0  0  0  0  0  0  0  0  0  0  0
    0.6310   -2.3290    1.0720 N   0  0  0  0  0  0  0  0  0  0  0  0
   -0.3680   -2.8190    0.2910 C   0  0  0  0  0  0  0  0  0  0  0  0
   -1.2670   -2.0040   -0.3720 C   0  0  0  0  0  0  0  0  0  0  0  0
   -1.2080   -0.6540   -0.2840 N   0  0  0  0  0  0  0  0  0  0  0  0
   -0.4600   -4.2960    0.1700 C   0  0  0  0  0  0  0  0  0  0  0  0
   -1.3360   -4.8240   -0.5030 O   0  0  0  0  0  0  0  0  0  0  0  0
    0.5120   -4.9800    0.8720 N   0  0  0  0  0  0  0  0  0  0  0  0
    0.6180   -6.4290    0.8820 C   0  0  0  0  0  0  0  0  0  0  0  0
   -0.2920   -7.0660    1.9370 C   0  0  0  0  0  0  0  0  0  0  0  0
   -0.1270   -8.5660    2.0390 C   0  0  0  0  0  0  0  0  0  0  0  0
    1.0410   -9.1170    2.5890 C   0  0  0  0  0  0  0  0  0  0  0  0
    1.1840  -10.5010    2.7180 C   0  0  0  0  0  0  0  0  0  0  0  0
    0.1480  -11.3440    2.3100 C   0  0  0  0  0  0  0  0  0  0  0  0
   -1.0130  -10.8170    1.7420 C   0  0  0  0  0  0  0  0  0  0  0  0
   -1.1470   -9.4310    1.6100 C   0  0  0  0  0  0  0  0  0  0  0  0
    0.3340  -13.0990    2.5010 S   0  0  0  0  0  0  0  0  0  0  0  0
   -0.6970  -13.7770    1.7450 O   0  0  0  0  0  0  0  0  0  0  0  0
    1.7340  -13.4040    2.2780 O   0  0  0  0  0  0  0  0  0  0  0  0
    0.0640  -13.3100    4.1420 N   0  0  0  0  0  0  0  0  0  0  0  0
   -1.1440  -13.0440    4.7920 C   0  0  0  0  0  0  0  0  0  0  0  0
   -2.1530  -12.6750    4.2110 O   0  0  0  0  0  0  0  0  0  0  0  0
   -1.0600  -13.2430    6.1440 N   0  0  0  0  0  0  0  0  0  0  0  0
   -2.1860  -13.0150    7.0390 C   0  0  0  0  0  0  0  0  0  0  0  0
   -1.6880  -12.5860    8.4240 C   0  0  0  0  0  0  0  0  0  0  0  0
   -2.8430  -12.3980    9.4040 C   0  0  0  0  0  0  0  0  0  0  0  0
   -3.7140  -13.6480    9.4910 C   0  0  0  0  0  0  0  0  0  0  0  0
   -4.2120  -14.0840    8.1170 C   0  0  0  0  0  0  0  0  0  0  0  0
   -3.0610  -14.2710    7.1320 C   0  0  0  0  0  0  0  0  0  0  0  0
    0.8520    1.6850    0.2290 H   0  0  0  0  0  0  0  0  0  0  0  0
   -0.9050    1.8340    0.0410 H   0  0  0  0  0  0  0  0  0  0  0  0
   -0.2110    1.6410    1.6610 H   0  0  0  0  0  0  0  0  0  0  0  0
    1.4750   -0.5780    1.7740 H   0  0  0  0  0  0  0  0  0  0  0  0
   -2.0610   -2.4030   -0.9930 H   0  0  0  0  0  0  0  0  0  0  0  0
    1.1750   -4.4120    1.3980 H   0  0  0  0  0  0  0  0  0  0  0  0
    0.3670   -6.8090   -0.1150 H   0  0  0  0  0  0  0  0  0  0  0  0
    1.6700   -6.6640    1.0750 H   0  0  0  0  0  0  0  0  0  0  0  0
   -0.0880   -6.6260    2.9220 H   0  0  0  0  0  0  0  0  0  0  0  0
   -1.3390   -6.8190    1.7180 H   0  0  0  0  0  0  0  0  0  0  0  0
    1.8440   -8.4670    2.9290 H   0  0  0  0  0  0  0  0  0  0  0  0
    2.0990  -10.9040    3.1450 H   0  0  0  0  0  0  0  0  0  0  0  0
   -1.8220  -11.4690    1.4210 H   0  0  0  0  0  0  0  0  0  0  0  0
   -2.0620   -9.0280    1.1800 H   0  0  0  0  0  0  0  0  0  0  0  0
    0.8940  -13.5660    4.6670 H   0  0  0  0  0  0  0  0  0  0  0  0
   -0.1940  -13.5780    6.5390 H   0  0  0  0  0  0  0  0  0  0  0  0
   -2.7900  -12.2000    6.6180 H   0  0  0  0  0  0  0  0  0  0  0  0
   -0.9940  -13.3380    8.8210 H   0  0  0  0  0  0  0  0  0  0  0  0
   -1.1190  -11.6520    8.3430 H   0  0  0  0  0  0  0  0  0  0  0  0
   -2.4480  -12.1540   10.3960 H   0  0  0  0  0  0  0  0  0  0  0  0
   -3.4570  -11.5460    9.0850 H   0  0  0  0  0  0  0  0  0  0  0  0
   -3.1370  -14.4630    9.9450 H   0  0  0  0  0  0  0  0  0  0  0  0
   -4.5690  -13.4560   10.1500 H   0  0  0  0  0  0  0  0  0  0  0  0
   -4.7740  -15.0200    8.2080 H   0  0  0  0  0  0  0  0  0  0  0  0
   -4.9070  -13.3310    7.7250 H   0  0  0  0  0  0  0  0  0  0  0  0
   -3.4640  -14.5260    6.1450 H   0  0  0  0  0  0  0  0  0  0  0  0
   -2.4490  -15.1270    7.4460 H   0  0  0  0  0  0  0  0  0  0  0  0
  1  2  1  0  0  0  0
  1 32  1  0  0  0  0
  1 33  1  0  0  0  0
  1 34  1  0  0  0  0
  2  3  1  0  0  0  0
  2  7  2  0  0  0  0
  3  4  2  0  0  0  0
  3 35  1  0  0  0  0
  4  5  1  0  0  0  0
  5  6  2  0  0  0  0
  5  8  1  0  0  0  0
  6  7  1  0  0  0  0
  6 36  1  0  0  0  0
  8  9  2  0  0  0  0
  8 10  1  0  0  0  0
 10 11  1  0  0  0  0
 10 37  1  0  0  0  0
 11 12  1  0  0  0  0
 11 38  1  0  0  0  0
 11 39  1  0  0  0  0
 12 13  1  0  0  0  0
 12 40  1  0  0  0  0
 12 41  1  0  0  0  0
 13 14  1  0  0  0  0
 13 18  2  0  0  0  0
 14 15  2  0  0  0  0
 14 42  1  0  0  0  0
 15 16  1  0  0  0  0
 15 43  1  0  0  0  0
 16 17  2  0  0  0  0
 16 19  1  0  0  0  0
 17 18  1  0  0  0  0
 17 44  1  0  0  0  0
 18 45  1  0  0  0  0
 19 20  2  0  0  0  0
 19 21  2  0  0  0  0
 19 22  1  0  0  0  0
 22 23  1  0  0  0  0
 22 46  1  0  0  0  0
 23 24  2  0  0  0  0
 23 25  1  0  0  0  0
 25 26  1  0  0  0  0
 25 47  1  0  0  0  0
 26 27  1  0  0  0  0
 26 31  1  0  0  0  0
 26 48  1  0  0  0  0
 27 28  1  0  0  0  0
 27 49  1  0  0  0  0
 27 50  1  0  0  0  0
 28 29  1  0  0  0  0
 28 51  1  0  0  0  0
 28 52  1  0  0  0  0
 29 30  1  0  0  0  0
 29 53  1  0  0  0  0
 29 54  1  0  0  0  0
 30 31  1  0  0  0  0
 30 55  1  0  0  0  0
 30 56  1  0  0  0  0
 31 57  1  0  0  0  0
 31 58  1  0  0  0  0
M  END
>  <COMPOUND_KEY>
Glipizide

>  <Binary characterization>
0

>  <Characterization>
Non-Inhibitor

$$$$

  MOE2013           3D
CORINA 3.49 0026  11.04.2013
 87 93  0  0  1  0  0  0  0  0999 V2000
    0.5240    5.2390   -0.1120 C   0  0  0  0  0  0  0  0  0  0  0  0
    0.3430    3.8790   -0.7730 C   0  0  0  0  0  0  0  0  0  0  0  0
   -1.0580    3.6930   -1.3790 C   0  0  1  0  0  0  0  0  0  0  0  0
   -1.1370    2.3880   -2.1710 C   0  0  0  0  0  0  0  0  0  0  0  0
   -2.0950    3.7390   -0.3630 N   0  0  0  0  0  0  0  0  0  0  0  0
   -2.1980    2.8090    0.6350 N   0  0  0  0  0  0  0  0  0  0  0  0
   -3.2250    3.2020    1.3170 C   0  0  0  0  0  0  0  0  0  0  0  0
   -3.8360    4.3250    0.8740 N   0  0  0  0  0  0  0  0  0  0  0  0
   -3.1070    4.7040   -0.2440 C   0  0  0  0  0  0  0  0  0  0  0  0
   -3.2660    5.6570   -0.9940 O   0  0  0  0  0  0  0  0  0  0  0  0
   -4.9660    4.9660    1.4330 C   0  0  0  0  0  0  0  0  0  0  0  0
   -5.6120    4.4460    2.5600 C   0  0  0  0  0  0  0  0  0  0  0  0
   -6.7270    5.0890    3.1200 C   0  0  0  0  0  0  0  0  0  0  0  0
   -7.2490    6.2720    2.5860 C   0  0  0  0  0  0  0  0  0  0  0  0
   -6.6000    6.7790    1.4550 C   0  0  0  0  0  0  0  0  0  0  0  0
   -5.4830    6.1440    0.8890 C   0  0  0  0  0  0  0  0  0  0  0  0
   -8.3390    6.9050    3.1420 N   0  0  0  0  0  0  0  0  0  0  0  0
   -9.3060    7.6600    2.3300 C   0  0  0  0  0  0  0  0  0  0  0  0
  -10.7630    7.2650    2.6690 C   0  0  0  0  0  0  0  0  0  0  0  0
  -10.9870    7.2580    4.1220 N   0  0  0  0  0  0  0  0  0  0  0  0
  -10.0220    6.4570    4.8910 C   0  0  0  0  0  0  0  0  0  0  0  0
   -8.5900    6.9210    4.5910 C   0  0  0  0  0  0  0  0  0  0  0  0
  -12.0380    7.9330    4.7100 C   0  0  0  0  0  0  0  0  0  0  0  0
  -11.9300    8.4950    5.9930 C   0  0  0  0  0  0  0  0  0  0  0  0
  -12.9960    9.1690    6.5970 C   0  0  0  0  0  0  0  0  0  0  0  0
  -14.2100    9.2800    5.9310 C   0  0  0  0  0  0  0  0  0  0  0  0
  -15.2220    9.9340    6.5770 O   0  0  0  0  0  0  0  0  0  0  0  0
  -16.4170    9.1430    6.6600 C   0  0  0  0  0  0  0  0  0  0  0  0
  -17.0220    9.3420    8.0430 C   0  0  1  0  0  0  0  0  0  0  0  0
  -18.3360    8.6340    8.2230 C   0  0  0  0  0  0  0  0  0  0  0  0
  -18.4430    8.4960    9.6370 O   0  0  0  0  0  0  0  0  0  0  0  0
  -17.0870    8.3800   10.1300 C   0  0  1  0  0  0  0  0  0  0  0  0
  -16.8230    6.9020   10.4890 C   0  0  0  0  0  0  0  0  0  0  0  0
  -15.6290    6.6730   11.2690 N   0  0  0  0  0  0  0  0  0  0  0  0
  -15.5480    6.4400   12.6090 C   0  0  0  0  0  0  0  0  0  0  0  0
  -14.2910    6.2810   12.9530 N   0  0  0  0  0  0  0  0  0  0  0  0
  -13.6350    6.4180   11.7640 C   0  0  0  0  0  0  0  0  0  0  0  0
  -14.4100    6.6510   10.7010 N   0  0  0  0  0  0  0  0  0  0  0  0
  -16.1990    8.7280    9.0420 O   0  0  0  0  0  0  0  0  0  0  0  0
  -16.9240    9.3470   11.3070 C   0  0  0  0  0  0  0  0  0  0  0  0
  -15.8210   10.2290   11.3270 C   0  0  0  0  0  0  0  0  0  0  0  0
  -15.6170   11.1260   12.3780 C   0  0  0  0  0  0  0  0  0  0  0  0
  -16.5130   11.1580   13.4380 C   0  0  0  0  0  0  0  0  0  0  0  0
  -16.2670   12.2610   14.7360 Cl  0  0  0  0  0  0  0  0  0  0  0  0
  -17.6050   10.2980   13.4580 C   0  0  0  0  0  0  0  0  0  0  0  0
  -17.8090    9.3960   12.4050 C   0  0  0  0  0  0  0  0  0  0  0  0
  -19.1760    8.3470   12.5600 Cl  0  0  0  0  0  0  0  0  0  0  0  0
  -14.3460    8.7680    4.6460 C   0  0  0  0  0  0  0  0  0  0  0  0
  -13.2690    8.0990    4.0510 C   0  0  0  0  0  0  0  0  0  0  0  0
    1.5520    5.3490    0.2470 H   0  0  0  0  0  0  0  0  0  0  0  0
    0.3240    6.0490   -0.8210 H   0  0  0  0  0  0  0  0  0  0  0  0
   -0.1440    5.3590    0.7460 H   0  0  0  0  0  0  0  0  0  0  0  0
    1.0970    3.7760   -1.5630 H   0  0  0  0  0  0  0  0  0  0  0  0
    0.5480    3.0940   -0.0340 H   0  0  0  0  0  0  0  0  0  0  0  0
   -1.2420    4.5170   -2.0790 H   0  0  0  0  0  0  0  0  0  0  0  0
   -0.4070    2.3830   -2.9870 H   0  0  0  0  0  0  0  0  0  0  0  0
   -0.9390    1.5190   -1.5340 H   0  0  0  0  0  0  0  0  0  0  0  0
   -2.1330    2.2600   -2.6080 H   0  0  0  0  0  0  0  0  0  0  0  0
   -3.5960    2.6780    2.2030 H   0  0  0  0  0  0  0  0  0  0  0  0
   -5.2890    3.5300    3.0430 H   0  0  0  0  0  0  0  0  0  0  0  0
   -7.2010    4.6160    3.9760 H   0  0  0  0  0  0  0  0  0  0  0  0
   -6.9330    7.7090    1.0020 H   0  0  0  0  0  0  0  0  0  0  0  0
   -5.0390    6.6190    0.0190 H   0  0  0  0  0  0  0  0  0  0  0  0
   -9.1610    8.7300    2.5220 H   0  0  0  0  0  0  0  0  0  0  0  0
   -9.1650    7.4970    1.2560 H   0  0  0  0  0  0  0  0  0  0  0  0
  -11.4220    7.9650    2.1440 H   0  0  0  0  0  0  0  0  0  0  0  0
  -10.9720    6.2610    2.2790 H   0  0  0  0  0  0  0  0  0  0  0  0
  -10.2010    6.4880    5.9710 H   0  0  0  0  0  0  0  0  0  0  0  0
  -10.1350    5.4070    4.5940 H   0  0  0  0  0  0  0  0  0  0  0  0
   -7.8820    6.3080    5.1580 H   0  0  0  0  0  0  0  0  0  0  0  0
   -8.4570    7.9500    4.9490 H   0  0  0  0  0  0  0  0  0  0  0  0
  -10.9930    8.4420    6.5410 H   0  0  0  0  0  0  0  0  0  0  0  0
  -12.8810    9.5890    7.5920 H   0  0  0  0  0  0  0  0  0  0  0  0
  -17.1090    9.4900    5.8850 H   0  0  0  0  0  0  0  0  0  0  0  0
  -16.2080    8.0750    6.5090 H   0  0  0  0  0  0  0  0  0  0  0  0
  -17.0970   10.4060    8.2950 H   0  0  0  0  0  0  0  0  0  0  0  0
  -19.1870    9.1940    7.8270 H   0  0  0  0  0  0  0  0  0  0  0  0
  -18.3350    7.6290    7.7860 H   0  0  0  0  0  0  0  0  0  0  0  0
  -17.6620    6.4700   11.0450 H   0  0  0  0  0  0  0  0  0  0  0  0
  -16.7270    6.3000    9.5760 H   0  0  0  0  0  0  0  0  0  0  0  0
  -16.4050    6.3990   13.2670 H   0  0  0  0  0  0  0  0  0  0  0  0
  -12.5600    6.3440   11.6690 H   0  0  0  0  0  0  0  0  0  0  0  0
  -15.0950   10.2220   10.5150 H   0  0  0  0  0  0  0  0  0  0  0  0
  -14.7570   11.7900   12.3580 H   0  0  0  0  0  0  0  0  0  0  0  0
  -18.2970   10.3250   14.2970 H   0  0  0  0  0  0  0  0  0  0  0  0
  -15.2780    8.8740    4.1000 H   0  0  0  0  0  0  0  0  0  0  0  0
  -13.4240    7.6760    3.0610 H   0  0  0  0  0  0  0  0  0  0  0  0
  1  2  1  0  0  0  0
  1 50  1  0  0  0  0
  1 51  1  0  0  0  0
  1 52  1  0  0  0  0
  2  3  1  0  0  0  0
  2 53  1  0  0  0  0
  2 54  1  0  0  0  0
  3  4  1  0  0  0  0
  3  5  1  0  0  0  0
  3 55  1  0  0  0  0
  4 56  1  0  0  0  0
  4 57  1  0  0  0  0
  4 58  1  0  0  0  0
  5  6  1  0  0  0  0
  5  9  1  0  0  0  0
  6  7  2  0  0  0  0
  7  8  1  0  0  0  0
  7 59  1  0  0  0  0
  8  9  1  0  0  0  0
  8 11  1  0  0  0  0
  9 10  2  0  0  0  0
 11 12  1  0  0  0  0
 11 16  2  0  0  0  0
 12 13  2  0  0  0  0
 12 60  1  0  0  0  0
 13 14  1  0  0  0  0
 13 61  1  0  0  0  0
 14 15  2  0  0  0  0
 14 17  1  0  0  0  0
 15 16  1  0  0  0  0
 15 62  1  0  0  0  0
 16 63  1  0  0  0  0
 17 18  1  0  0  0  0
 17 22  1  0  0  0  0
 18 19  1  0  0  0  0
 18 64  1  0  0  0  0
 18 65  1  0  0  0  0
 19 20  1  0  0  0  0
 19 66  1  0  0  0  0
 19 67  1  0  0  0  0
 20 21  1  0  0  0  0
 20 23  1  0  0  0  0
 21 22  1  0  0  0  0
 21 68  1  0  0  0  0
 21 69  1  0  0  0  0
 22 70  1  0  0  0  0
 22 71  1  0  0  0  0
 23 24  1  0  0  0  0
 23 49  2  0  0  0  0
 24 25  2  0  0  0  0
 24 72  1  0  0  0  0
 25 26  1  0  0  0  0
 25 73  1  0  0  0  0
 26 27  1  0  0  0  0
 26 48  2  0  0  0  0
 27 28  1  0  0  0  0
 28 29  1  0  0  0  0
 28 74  1  0  0  0  0
 28 75  1  0  0  0  0
 29 30  1  0  0  0  0
 29 39  1  0  0  0  0
 29 76  1  0  0  0  0
 30 31  1  0  0  0  0
 30 77  1  0  0  0  0
 30 78  1  0  0  0  0
 31 32  1  0  0  0  0
 32 33  1  0  0  0  0
 32 39  1  0  0  0  0
 32 40  1  0  0  0  0
 33 34  1  0  0  0  0
 33 79  1  0  0  0  0
 33 80  1  0  0  0  0
 34 35  1  0  0  0  0
 34 38  1  0  0  0  0
 35 36  2  0  0  0  0
 35 81  1  0  0  0  0
 36 37  1  0  0  0  0
 37 38  2  0  0  0  0
 37 82  1  0  0  0  0
 40 41  1  0  0  0  0
 40 46  2  0  0  0  0
 41 42  2  0  0  0  0
 41 83  1  0  0  0  0
 42 43  1  0  0  0  0
 42 84  1  0  0  0  0
 43 44  1  0  0  0  0
 43 45  2  0  0  0  0
 45 46  1  0  0  0  0
 45 85  1  0  0  0  0
 46 47  1  0  0  0  0
 48 49  1  0  0  0  0
 48 86  1  0  0  0  0
 49 87  1  0  0  0  0
M  END
>  <COMPOUND_KEY>
Itraconazole

>  <Binary characterization>
0

>  <Characterization>
Non-Inhibitor

$$$$

  MOE2013           3D
CORINA 3.49 0026  11.04.2013
 74 80  0  0  1  0  0  0  0  0999 V2000
   -0.2430    1.0640   -1.8530 C   0  0  0  0  0  0  0  0  0  0  0  0
   -0.0680   -0.1420   -1.1210 O   0  0  0  0  0  0  0  0  0  0  0  0
   -1.1870   -0.6920   -0.5530 C   0  0  0  0  0  0  0  0  0  0  0  0
   -2.4430   -0.0810   -0.4990 C   0  0  0  0  0  0  0  0  0  0  0  0
   -3.5480   -0.7170    0.1050 C   0  0  0  0  0  0  0  0  0  0  0  0
   -3.3670   -1.9950    0.6670 C   0  0  0  0  0  0  0  0  0  0  0  0
   -2.1160   -2.6120    0.6370 C   0  0  0  0  0  0  0  0  0  0  0  0
   -1.8040   -3.8420    1.1600 O   0  0  0  0  0  0  0  0  0  0  0  0
   -2.8070   -4.4790    1.9420 C   0  0  0  0  0  0  0  0  0  0  0  0
   -1.0410   -1.9550    0.0240 C   0  0  0  0  0  0  0  0  0  0  0  0
    0.1800   -2.5870    0.0020 O   0  0  0  0  0  0  0  0  0  0  0  0
   -4.8900    0.0210    0.1390 C   0  0  1  0  0  0  0  0  0  0  0  0
   -5.8260   -0.2740   -1.0330 C   0  0  2  0  0  0  0  0  0  0  0  0
   -6.5240   -1.6090   -0.8530 C   0  0  2  0  0  0  0  0  0  0  0  0
   -7.0460   -1.8420   -2.2500 C   0  0  0  0  0  0  0  0  0  0  0  0
   -5.9790   -1.3720   -3.0920 O   0  0  0  0  0  0  0  0  0  0  0  0
   -5.2600   -0.4150   -2.4180 C   0  0  0  0  0  0  0  0  0  0  0  0
[truncated: 692,796 more chars]
