# Supplementary material for: Vienna LiverTox Workspace—A Set of Machine Learning Models for Prediction of Interactions Profiles of Small Molecules With Transporters Relevant for Regulatory Agencies
Source: Front Chem. 2020 Jan 10;7:899. doi: 10.3389/fchem.2019.00899 (PMC6966498; doi:10.3389/fchem.2019.00899)
Supplement: Supplementary file 2 [file Data_Sheet_2.ZIP › PgpTRANSP_training.sdf]

641285
  MOE2011           2D

 84 89  0  0  0  0  0  0  0  0999 V2000
    5.9960    0.5900    0.0000 C   0  0  0  0  0  0  0  0  0  0  0  0
    5.9960   -0.2350    0.0000 C   0  0  0  0  0  0  0  0  0  0  0  0
    5.2820   -0.6480    0.0000 O   0  0  0  0  0  0  0  0  0  0  0  0
    6.7970    1.8220    0.0000 S   0  0  0  0  0  0  0  0  0  0  0  0
    6.7110    1.0020    0.0000 C   0  0  0  0  0  0  0  0  0  0  0  0
    7.6040    1.9940    0.0000 S   0  0  0  0  0  0  0  0  0  0  0  0
    8.0170    1.2800    0.0000 C   0  0  0  0  0  0  0  0  0  0  0  0
    8.8370    1.1940    0.0000 C   0  0  0  0  0  0  0  0  0  0  0  0
    9.1730    0.4400    0.0000 C   0  0  0  0  0  0  0  0  0  0  0  0
    9.9930    0.3540    0.0000 C   0  0  0  0  0  0  0  0  0  0  0  0
   10.4780    1.0210    0.0000 C   0  0  0  0  0  0  0  0  0  0  0  0
   10.1430    1.7750    0.0000 C   0  0  0  0  0  0  0  0  0  0  0  0
    9.3220    1.8610    0.0000 C   0  0  0  0  0  0  0  0  0  0  0  0
    8.6870   -0.2280    0.0000 C   0  0  0  0  0  0  0  0  0  0  0  0
    7.4650    0.6670    0.0000 C   0  0  0  0  0  0  0  0  0  0  0  0
    5.2820    1.0020    0.0000 S   0  0  0  0  0  0  0  0  0  0  0  0
    4.5670    0.5900    0.0000 S   0  0  0  0  0  0  0  0  0  0  0  0
    3.8530    1.0020    0.0000 C   0  0  0  0  0  0  0  0  0  0  0  0
    4.5200    2.3120    0.0000 S   0  0  0  0  0  0  0  0  0  0  0  0
    3.8530    1.8270    0.0000 C   0  0  0  0  0  0  0  0  0  0  0  0
    4.2650    3.0970    0.0000 S   0  0  0  0  0  0  0  0  0  0  0  0
    3.4400    3.0970    0.0000 C   0  0  0  0  0  0  0  0  0  0  0  0
    3.1850    2.3120    0.0000 C   0  0  0  0  0  0  0  0  0  0  0  0
    2.9550    3.7650    0.0000 C   0  0  0  0  0  0  0  0  0  0  0  0
    2.1350    3.6780    0.0000 C   0  0  0  0  0  0  0  0  0  0  0  0
    1.6500    4.3450    0.0000 C   0  0  0  0  0  0  0  0  0  0  0  0
    1.9860    5.0990    0.0000 C   0  0  0  0  0  0  0  0  0  0  0  0
    2.8060    5.1850    0.0000 C   0  0  0  0  0  0  0  0  0  0  0  0
    3.2910    4.5180    0.0000 C   0  0  0  0  0  0  0  0  0  0  0  0
    4.1120    4.6040    0.0000 C   0  0  0  0  0  0  0  0  0  0  0  0
    3.1380    0.5900    0.0000 C   0  0  0  0  0  0  0  0  0  0  0  0
    2.4240    1.0020    0.0000 O   0  0  0  0  0  0  0  0  0  0  0  0
    3.8530   -3.9480    0.0000 C   0  0  0  0  0  0  0  0  0  0  0  0
    3.8530   -3.1230    0.0000 C   0  0  0  0  0  0  0  0  0  0  0  0
    3.1380   -2.7100    0.0000 O   0  0  0  0  0  0  0  0  0  0  0  0
    3.1380   -1.8850    0.0000 C   0  0  0  0  0  0  0  0  0  0  0  0
    3.8530   -1.4730    0.0000 C   0  0  0  0  0  0  0  0  0  0  0  0
    3.8530   -0.6480    0.0000 C   0  0  0  0  0  0  0  0  0  0  0  0
    3.1380   -0.2350    0.0000 C   0  0  0  0  0  0  0  0  0  0  0  0
    3.1380   -4.3600    0.0000 O   0  0  0  0  0  0  0  0  0  0  0  0
    4.5670   -4.3600    0.0000 O   0  0  0  0  0  0  0  0  0  0  0  0
    2.4240   -1.4730    0.0000 C   0  0  0  0  0  0  0  0  0  0  0  0
    2.4240   -0.6480    0.0000 C   0  0  0  0  0  0  0  0  0  0  0  0
    1.7090   -0.2350    0.0000 Cl  0  0  0  0  0  0  0  0  0  0  0  0
    1.7090   -1.8850    0.0000 Cl  0  0  0  0  0  0  0  0  0  0  0  0
    6.7110   -0.6480    0.0000 C   0  0  0  0  0  0  0  0  0  0  0  0
    6.7110   -1.4730    0.0000 C   0  0  0  0  0  0  0  0  0  0  0  0
    7.4250   -1.8850    0.0000 C   0  0  0  0  0  0  0  0  0  0  0  0
    7.4250   -2.7100    0.0000 Cl  0  0  0  0  0  0  0  0  0  0  0  0
    8.1400   -1.4730    0.0000 C   0  0  0  0  0  0  0  0  0  0  0  0
    8.1400   -0.6480    0.0000 C   0  0  0  0  0  0  0  0  0  0  0  0
    7.4250   -0.2350    0.0000 C   0  0  0  0  0  0  0  0  0  0  0  0
    8.8540   -1.8850    0.0000 O   0  0  0  0  0  0  0  0  0  0  0  0
    8.8540   -2.7100    0.0000 C   0  0  0  0  0  0  0  0  0  0  0  0
    9.5690   -3.1230    0.0000 C   0  0  0  0  0  0  0  0  0  0  0  0
   10.2830   -2.7100    0.0000 O   0  0  0  0  0  0  0  0  0  0  0  0
    9.5690   -3.9480    0.0000 O   0  0  0  0  0  0  0  0  0  0  0  0
    5.9960   -1.8850    0.0000 Cl  0  0  0  0  0  0  0  0  0  0  0  0
   10.2010   -0.1140    0.0000 H   0  0  0  0  0  0  0  0  0  0  0  0
   10.9870    0.9680    0.0000 H   0  0  0  0  0  0  0  0  0  0  0  0
   10.4430    2.1890    0.0000 H   0  0  0  0  0  0  0  0  0  0  0  0
    9.1140    2.3280    0.0000 H   0  0  0  0  0  0  0  0  0  0  0  0
    8.2740    0.0730    0.0000 H   0  0  0  0  0  0  0  0  0  0  0  0
    8.3870   -0.6420    0.0000 H   0  0  0  0  0  0  0  0  0  0  0  0
    9.1020   -0.5280    0.0000 H   0  0  0  0  0  0  0  0  0  0  0  0
    7.5710    0.1670    0.0000 H   0  0  0  0  0  0  0  0  0  0  0  0
    2.6990    2.1540    0.0000 H   0  0  0  0  0  0  0  0  0  0  0  0
    1.9270    3.2110    0.0000 H   0  0  0  0  0  0  0  0  0  0  0  0
    1.1410    4.2920    0.0000 H   0  0  0  0  0  0  0  0  0  0  0  0
    1.6850    5.5130    0.0000 H   0  0  0  0  0  0  0  0  0  0  0  0
    3.0140    5.6530    0.0000 H   0  0  0  0  0  0  0  0  0  0  0  0
    4.1650    4.0950    0.0000 H   0  0  0  0  0  0  0  0  0  0  0  0
    4.6200    4.6580    0.0000 H   0  0  0  0  0  0  0  0  0  0  0  0
    4.0580    5.1130    0.0000 H   0  0  0  0  0  0  0  0  0  0  0  0
    4.3570   -3.2120    0.0000 H   0  0  0  0  0  0  0  0  0  0  0  0
    4.0280   -2.6420    0.0000 H   0  0  0  0  0  0  0  0  0  0  0  0
    4.2960   -1.7280    0.0000 H   0  0  0  0  0  0  0  0  0  0  0  0
    4.2960   -0.3920    0.0000 H   0  0  0  0  0  0  0  0  0  0  0  0
    4.5670   -4.8720    0.0000 H   0  0  0  0  0  0  0  0  0  0  0  0
    8.5830   -0.3920    0.0000 H   0  0  0  0  0  0  0  0  0  0  0  0
    7.4250    0.2760    0.0000 H   0  0  0  0  0  0  0  0  0  0  0  0
    8.3510   -2.6220    0.0000 H   0  0  0  0  0  0  0  0  0  0  0  0
    8.6790   -3.1910    0.0000 H   0  0  0  0  0  0  0  0  0  0  0  0
   10.0120   -4.2040    0.0000 H   0  0  0  0  0  0  0  0  0  0  0  0
  1  2  1  0  0  0  0
  1  5  2  0  0  0  0
  1 16  1  0  0  0  0
  2  3  2  0  0  0  0
  2 46  1  0  0  0  0
  4  5  1  0  0  0  0
  4  6  1  0  0  0  0
  5 15  1  0  0  0  0
  6  7  1  0  0  0  0
  7  8  1  0  0  0  0
  7 15  2  0  0  0  0
  8  9  1  0  0  0  0
  8 13  2  0  0  0  0
  9 10  2  0  0  0  0
  9 14  1  0  0  0  0
 10 11  1  0  0  0  0
 10 59  1  0  0  0  0
 11 12  2  0  0  0  0
 11 60  1  0  0  0  0
 12 13  1  0  0  0  0
 12 61  1  0  0  0  0
 13 62  1  0  0  0  0
 14 63  1  0  0  0  0
 14 64  1  0  0  0  0
 14 65  1  0  0  0  0
 15 66  1  0  0  0  0
 16 17  1  0  0  0  0
 17 18  1  0  0  0  0
 18 20  2  0  0  0  0
 18 31  1  0  0  0  0
 19 20  1  0  0  0  0
 19 21  1  0  0  0  0
 20 23  1  0  0  0  0
 21 22  1  0  0  0  0
 22 23  2  0  0  0  0
 22 24  1  0  0  0  0
 23 67  1  0  0  0  0
 24 25  1  0  0  0  0
 24 29  2  0  0  0  0
 25 26  2  0  0  0  0
 25 68  1  0  0  0  0
 26 27  1  0  0  0  0
 26 69  1  0  0  0  0
 27 28  2  0  0  0  0
 27 70  1  0  0  0  0
 28 29  1  0  0  0  0
 28 71  1  0  0  0  0
 29 30  1  0  0  0  0
 30 72  1  0  0  0  0
 30 73  1  0  0  0  0
 30 74  1  0  0  0  0
 31 32  2  0  0  0  0
 31 39  1  0  0  0  0
 33 34  1  0  0  0  0
 33 40  2  0  0  0  0
 33 41  1  0  0  0  0
 34 35  1  0  0  0  0
 34 75  1  0  0  0  0
 34 76  1  0  0  0  0
 35 36  1  0  0  0  0
 36 37  2  0  0  0  0
 36 42  1  0  0  0  0
 37 38  1  0  0  0  0
 37 77  1  0  0  0  0
 38 39  2  0  0  0  0
 38 78  1  0  0  0  0
 39 43  1  0  0  0  0
 41 79  1  0  0  0  0
 42 43  2  0  0  0  0
 42 45  1  0  0  0  0
 43 44  1  0  0  0  0
 46 47  1  0  0  0  0
 46 52  2  0  0  0  0
 47 48  2  0  0  0  0
 47 58  1  0  0  0  0
 48 49  1  0  0  0  0
 48 50  1  0  0  0  0
 50 51  2  0  0  0  0
 50 53  1  0  0  0  0
 51 52  1  0  0  0  0
 51 80  1  0  0  0  0
 52 81  1  0  0  0  0
 53 54  1  0  0  0  0
 54 55  1  0  0  0  0
 54 82  1  0  0  0  0
 54 83  1  0  0  0  0
 55 56  2  0  0  0  0
 55 57  1  0  0  0  0
 57 84  1  0  0  0  0
M  END
> <Molecule name>
641285

> <Activity>
1

$$$$
633912
  MOE2011           2D

114120  0  0  1  0  0  0  0  0999 V2000
    7.3660   -0.8250    0.0000 O   0  0  0  0  0  0  0  0  0  0  0  0
    7.3660   -1.6500    0.0000 C   0  0  0  0  0  0  0  0  0  0  0  0
    6.6510   -2.0620    0.0000 C   0  0  3  0  0  0  0  0  0  0  0  0
    5.9370   -1.6500    0.0000 C   0  0  3  0  0  0  0  0  0  0  0  0
    5.9370   -0.8250    0.0000 C   0  0  0  0  0  0  0  0  0  0  0  0
    6.6510   -0.4120    0.0000 C   0  0  0  0  0  0  0  0  0  0  0  0
    6.6510    0.4120    0.0000 C   0  0  0  0  0  0  0  0  0  0  0  0
    5.9370    0.8250    0.0000 C   0  0  0  0  0  0  0  0  0  0  0  0
    5.2220    0.4120    0.0000 C   0  0  0  0  0  0  0  0  0  0  0  0
    5.2220   -0.4120    0.0000 C   0  0  0  0  0  0  0  0  0  0  0  0
    6.6510    2.0620    0.0000 C   0  0  3  0  0  0  0  0  0  0  0  0
    5.9370    1.6500    0.0000 C   0  0  3  0  0  0  0  0  0  0  0  0
    7.3660    1.6500    0.0000 C   0  0  0  0  0  0  0  0  0  0  0  0
    8.0800    2.0620    0.0000 N   0  0  0  0  0  0  0  0  0  0  0  0
    8.7950    1.6500    0.0000 C   0  0  0  0  0  0  0  0  0  0  0  0
    8.7950    0.8250    0.0000 C   0  0  0  0  0  0  0  0  0  0  0  0
    9.5090    0.4120    0.0000 C   0  0  0  0  0  0  0  0  0  0  0  0
   10.2240    0.8250    0.0000 C   0  0  0  0  0  0  0  0  0  0  0  0
   10.2240    1.6500    0.0000 C   0  0  0  0  0  0  0  0  0  0  0  0
    9.5090    2.0620    0.0000 C   0  0  0  0  0  0  0  0  0  0  0  0
    8.0800    0.4120    0.0000 C   0  0  0  0  0  0  0  0  0  0  0  0
    7.3660    0.8250    0.0000 O   0  0  0  0  0  0  0  0  0  0  0  0
    6.6510    2.8880    0.0000 C   0  0  0  0  0  0  0  0  0  0  0  0
    5.9370    3.3000    0.0000 N   0  0  0  0  0  0  0  0  0  0  0  0
    5.2220    2.8880    0.0000 C   0  0  0  0  0  0  0  0  0  0  0  0
    5.2220    2.0620    0.0000 C   0  0  0  0  0  0  0  0  0  0  0  0
    4.5080    1.6500    0.0000 C   0  0  0  0  0  0  0  0  0  0  0  0
    4.5080    0.8250    0.0000 O   0  0  0  0  0  0  0  0  0  0  0  0
    3.7930    2.0620    0.0000 N   0  0  0  0  0  0  0  0  0  0  0  0
    3.0790    1.6500    0.0000 C   0  0  0  0  0  0  0  0  0  0  0  0
    2.3640    2.0620    0.0000 C   0  0  0  0  0  0  0  0  0  0  0  0
    1.6500    1.6500    0.0000 C   0  0  0  0  0  0  0  0  0  0  0  0
    1.6500    0.8250    0.0000 C   0  0  0  0  0  0  0  0  0  0  0  0
    2.3640    0.4120    0.0000 C   0  0  0  0  0  0  0  0  0  0  0  0
    3.0790    0.8250    0.0000 C   0  0  0  0  0  0  0  0  0  0  0  0
    2.3640    2.8880    0.0000 C   0  0  0  0  0  0  0  0  0  0  0  0
    4.5080    3.3000    0.0000 C   0  0  0  0  0  0  0  0  0  0  0  0
    7.3660    3.3000    0.0000 C   0  0  0  0  0  0  0  0  0  0  0  0
    5.9370   -3.3000    0.0000 N   0  0  0  0  0  0  0  0  0  0  0  0
    5.2220   -2.8880    0.0000 C   0  0  0  0  0  0  0  0  0  0  0  0
    5.2220   -2.0620    0.0000 C   0  0  0  0  0  0  0  0  0  0  0  0
    6.6510   -2.8880    0.0000 C   0  0  0  0  0  0  0  0  0  0  0  0
    7.3660   -3.3000    0.0000 C   0  0  0  0  0  0  0  0  0  0  0  0
    4.5080   -3.3000    0.0000 C   0  0  0  0  0  0  0  0  0  0  0  0
    4.5080   -1.6500    0.0000 C   0  0  0  0  0  0  0  0  0  0  0  0
    4.5080   -0.8250    0.0000 O   0  0  0  0  0  0  0  0  0  0  0  0
    3.7930   -2.0620    0.0000 N   0  0  0  0  0  0  0  0  0  0  0  0
    3.0790   -1.6500    0.0000 C   0  0  0  0  0  0  0  0  0  0  0  0
    3.0790   -0.8250    0.0000 C   0  0  0  0  0  0  0  0  0  0  0  0
    2.3640   -0.4120    0.0000 C   0  0  0  0  0  0  0  0  0  0  0  0
    1.6500   -0.8250    0.0000 C   0  0  0  0  0  0  0  0  0  0  0  0
    1.6500   -1.6500    0.0000 C   0  0  0  0  0  0  0  0  0  0  0  0
    2.3640   -2.0620    0.0000 C   0  0  0  0  0  0  0  0  0  0  0  0
    3.7930   -0.4120    0.0000 C   0  0  0  0  0  0  0  0  0  0  0  0
    8.0800   -2.0620    0.0000 N   0  0  0  0  0  0  0  0  0  0  0  0
    8.7950   -1.6500    0.0000 C   0  0  0  0  0  0  0  0  0  0  0  0
    8.7950   -0.8250    0.0000 C   0  0  0  0  0  0  0  0  0  0  0  0
    8.0800   -0.4120    0.0000 C   0  0  0  0  0  0  0  0  0  0  0  0
    9.5090   -0.4120    0.0000 C   0  0  0  0  0  0  0  0  0  0  0  0
   10.2240   -0.8250    0.0000 C   0  0  0  0  0  0  0  0  0  0  0  0
   10.2240   -1.6500    0.0000 C   0  0  0  0  0  0  0  0  0  0  0  0
    9.5090   -2.0620    0.0000 C   0  0  0  0  0  0  0  0  0  0  0  0
    6.9340   -1.2870    0.0000 H   0  0  0  0  0  0  0  0  0  0  0  0
    5.4060   -1.0180    0.0000 H   0  0  0  0  0  0  0  0  0  0  0  0
    7.4720   -0.3260    0.0000 H   0  0  0  0  0  0  0  0  0  0  0  0
    7.4720    0.3260    0.0000 H   0  0  0  0  0  0  0  0  0  0  0  0
    4.4020    0.3260    0.0000 H   0  0  0  0  0  0  0  0  0  0  0  0
    4.4020   -0.3260    0.0000 H   0  0  0  0  0  0  0  0  0  0  0  0
    7.4640    2.2060    0.0000 H   0  0  0  0  0  0  0  0  0  0  0  0
    6.4670    1.0180    0.0000 H   0  0  0  0  0  0  0  0  0  0  0  0
    8.0800    2.8880    0.0000 H   0  0  0  0  0  0  0  0  0  0  0  0
    9.9940   -0.2550    0.0000 H   0  0  0  0  0  0  0  0  0  0  0  0
   10.9380    0.4120    0.0000 H   0  0  0  0  0  0  0  0  0  0  0  0
   10.9380    2.0620    0.0000 H   0  0  0  0  0  0  0  0  0  0  0  0
    9.5090    2.8880    0.0000 H   0  0  0  0  0  0  0  0  0  0  0  0
    7.6680    1.1270    0.0000 H   0  0  0  0  0  0  0  0  0  0  0  0
    7.3660    0.0000    0.0000 H   0  0  0  0  0  0  0  0  0  0  0  0
    8.4930   -0.3020    0.0000 H   0  0  0  0  0  0  0  0  0  0  0  0
    3.7930    2.8880    0.0000 H   0  0  0  0  0  0  0  0  0  0  0  0
    0.9360    2.0620    0.0000 H   0  0  0  0  0  0  0  0  0  0  0  0
    0.9360    0.4120    0.0000 H   0  0  0  0  0  0  0  0  0  0  0  0
    1.8800   -0.2550    0.0000 H   0  0  0  0  0  0  0  0  0  0  0  0
    3.7930    0.4120    0.0000 H   0  0  0  0  0  0  0  0  0  0  0  0
    3.1900    2.8880    0.0000 H   0  0  0  0  0  0  0  0  0  0  0  0
    2.3640    3.7130    0.0000 H   0  0  0  0  0  0  0  0  0  0  0  0
    1.5400    2.8880    0.0000 H   0  0  0  0  0  0  0  0  0  0  0  0
    4.9200    4.0140    0.0000 H   0  0  0  0  0  0  0  0  0  0  0  0
    3.7930    3.7130    0.0000 H   0  0  0  0  0  0  0  0  0  0  0  0
    4.0950    2.5860    0.0000 H   0  0  0  0  0  0  0  0  0  0  0  0
    7.7780    2.5860    0.0000 H   0  0  0  0  0  0  0  0  0  0  0  0
    8.0800    3.7130    0.0000 H   0  0  0  0  0  0  0  0  0  0  0  0
    6.9530    4.0140    0.0000 H   0  0  0  0  0  0  0  0  0  0  0  0
    6.9530   -4.0140    0.0000 H   0  0  0  0  0  0  0  0  0  0  0  0
    8.0800   -3.7130    0.0000 H   0  0  0  0  0  0  0  0  0  0  0  0
    7.7780   -2.5860    0.0000 H   0  0  0  0  0  0  0  0  0  0  0  0
    4.0950   -2.5860    0.0000 H   0  0  0  0  0  0  0  0  0  0  0  0
    3.7930   -3.7130    0.0000 H   0  0  0  0  0  0  0  0  0  0  0  0
    4.9200   -4.0140    0.0000 H   0  0  0  0  0  0  0  0  0  0  0  0
    3.7930   -2.8880    0.0000 H   0  0  0  0  0  0  0  0  0  0  0  0
    2.6120    0.1650    0.0000 H   0  0  0  0  0  0  0  0  0  0  0  0
    0.9360   -0.4120    0.0000 H   0  0  0  0  0  0  0  0  0  0  0  0
    0.9360   -2.0620    0.0000 H   0  0  0  0  0  0  0  0  0  0  0  0
    2.3640   -2.8880    0.0000 H   0  0  0  0  0  0  0  0  0  0  0  0
    4.2060   -1.1270    0.0000 H   0  0  0  0  0  0  0  0  0  0  0  0
    4.5080    0.0000    0.0000 H   0  0  0  0  0  0  0  0  0  0  0  0
    3.3810    0.3020    0.0000 H   0  0  0  0  0  0  0  0  0  0  0  0
    8.0800   -2.8880    0.0000 H   0  0  0  0  0  0  0  0  0  0  0  0
    8.4930    0.3020    0.0000 H   0  0  0  0  0  0  0  0  0  0  0  0
    7.6530   -0.0550    0.0000 H   0  0  0  0  0  0  0  0  0  0  0  0
    7.6680   -1.1270    0.0000 H   0  0  0  0  0  0  0  0  0  0  0  0
    9.7570    0.1650    0.0000 H   0  0  0  0  0  0  0  0  0  0  0  0
   10.9380   -0.4120    0.0000 H   0  0  0  0  0  0  0  0  0  0  0  0
   10.9380   -2.0620    0.0000 H   0  0  0  0  0  0  0  0  0  0  0  0
    9.5090   -2.8880    0.0000 H   0  0  0  0  0  0  0  0  0  0  0  0
  1  2  2  0  0  0  0
  2  3  1  0  0  0  0
  2 55  1  0  0  0  0
  3  4  1  0  0  0  0
  3 42  1  0  0  0  0
  3 63  1  0  0  0  0
  4  5  1  0  0  0  0
  4 41  1  0  0  0  0
  4 64  1  0  0  0  0
  5  6  1  0  0  0  0
  5 10  2  0  0  0  0
  6  7  2  0  0  0  0
  6 65  1  0  0  0  0
  7  8  1  0  0  0  0
  7 66  1  0  0  0  0
  8  9  2  0  0  0  0
  8 12  1  0  0  0  0
  9 10  1  0  0  0  0
  9 67  1  0  0  0  0
 10 68  1  0  0  0  0
 11 12  1  0  0  0  0
 11 13  1  0  0  0  0
 11 23  1  0  0  0  0
 11 69  1  0  0  0  0
 12 26  1  0  0  0  0
 12 70  1  0  0  0  0
 13 14  1  0  0  0  0
 13 22  2  0  0  0  0
 14 15  1  0  0  0  0
 14 71  1  0  0  0  0
 15 16  1  0  0  0  0
 15 20  2  0  0  0  0
 16 17  2  0  0  0  0
 16 21  1  0  0  0  0
 17 18  1  0  0  0  0
 17 72  1  0  0  0  0
 18 19  2  0  0  0  0
 18 73  1  0  0  0  0
 19 20  1  0  0  0  0
 19 74  1  0  0  0  0
 20 75  1  0  0  0  0
 21 76  1  0  0  0  0
 21 77  1  0  0  0  0
 21 78  1  0  0  0  0
 23 24  2  0  0  0  0
 23 38  1  0  0  0  0
 24 25  1  0  0  0  0
 25 26  2  0  0  0  0
 25 37  1  0  0  0  0
 26 27  1  0  0  0  0
 27 28  2  0  0  0  0
 27 29  1  0  0  0  0
 29 30  1  0  0  0  0
 29 79  1  0  0  0  0
 30 31  1  0  0  0  0
 30 35  2  0  0  0  0
 31 32  2  0  0  0  0
 31 36  1  0  0  0  0
 32 33  1  0  0  0  0
 32 80  1  0  0  0  0
 33 34  2  0  0  0  0
 33 81  1  0  0  0  0
 34 35  1  0  0  0  0
 34 82  1  0  0  0  0
 35 83  1  0  0  0  0
 36 84  1  0  0  0  0
 36 85  1  0  0  0  0
 36 86  1  0  0  0  0
 37 87  1  0  0  0  0
 37 88  1  0  0  0  0
 37 89  1  0  0  0  0
 38 90  1  0  0  0  0
 38 91  1  0  0  0  0
 38 92  1  0  0  0  0
 39 40  1  0  0  0  0
 39 42  2  0  0  0  0
 40 41  2  0  0  0  0
 40 44  1  0  0  0  0
 41 45  1  0  0  0  0
 42 43  1  0  0  0  0
 43 93  1  0  0  0  0
 43 94  1  0  0  0  0
 43 95  1  0  0  0  0
 44 96  1  0  0  0  0
 44 97  1  0  0  0  0
 44 98  1  0  0  0  0
 45 46  2  0  0  0  0
 45 47  1  0  0  0  0
 47 48  1  0  0  0  0
 47 99  1  0  0  0  0
 48 49  1  0  0  0  0
 48 53  2  0  0  0  0
 49 50  2  0  0  0  0
 49 54  1  0  0  0  0
 50 51  1  0  0  0  0
 50100  1  0  0  0  0
 51 52  2  0  0  0  0
 51101  1  0  0  0  0
 52 53  1  0  0  0  0
 52102  1  0  0  0  0
 53103  1  0  0  0  0
 54104  1  0  0  0  0
 54105  1  0  0  0  0
 54106  1  0  0  0  0
 55 56  1  0  0  0  0
 55107  1  0  0  0  0
 56 57  1  0  0  0  0
 56 62  2  0  0  0  0
 57 58  1  0  0  0  0
 57 59  2  0  0  0  0
 58108  1  0  0  0  0
 58109  1  0  0  0  0
 58110  1  0  0  0  0
 59 60  1  0  0  0  0
 59111  1  0  0  0  0
 60 61  2  0  0  0  0
 60112  1  0  0  0  0
 61 62  1  0  0  0  0
 61113  1  0  0  0  0
 62114  1  0  0  0  0
M  END
> <Molecule name>
633912

> <Activity>
1

$$$$
604574
  MOE2011           2D

 46 50  0  0  1  0  0  0  0  0999 V2000
    3.6070   -2.6700    0.0000 C   0  0  0  0  0  0  0  0  0  0  0  0
    4.1190   -3.3530    0.0000 C   0  0  0  0  0  0  0  0  0  0  0  0
    3.7770   -4.1360    0.0000 C   0  0  0  0  0  0  0  0  0  0  0  0
    2.9270   -4.2240    0.0000 C   0  0  0  0  0  0  0  0  0  0  0  0
    2.4310   -3.5290    0.0000 C   0  0  0  0  0  0  0  0  0  0  0  0
    2.7920   -2.7550    0.0000 C   0  0  0  0  0  0  0  0  0  0  0  0
    3.7800   -1.8680    0.0000 C   0  0  0  0  0  0  0  0  0  0  0  0
    3.0660   -1.4550    0.0000 C   0  0  0  0  0  0  0  0  0  0  0  0
    2.4570   -2.0060    0.0000 N   0  0  0  0  0  0  0  0  0  0  0  0
    4.4950   -1.4550    0.0000 C   0  0  0  0  0  0  0  0  0  0  0  0
    4.4950   -0.6300    0.0000 C   0  0  0  0  0  0  0  0  0  0  0  0
    3.7800   -0.2180    0.0000 C   0  0  0  0  0  0  0  0  0  0  0  0
    3.0660   -0.6300    0.0000 C   0  0  0  0  0  0  0  0  0  0  0  0
    5.2450   -0.2120    0.0000 C   0  0  0  0  0  0  0  0  0  0  0  0
    4.5080    1.0780    0.0000 C   0  0  0  0  0  0  0  0  0  0  0  0
    3.7670    0.6420    0.0000 C   0  0  0  0  0  0  0  0  0  0  0  0
    5.2570    2.0760    0.0000 C   0  0  0  0  0  0  0  0  0  0  0  0
    5.6730    2.7890    0.0000 C   0  0  0  0  0  0  0  0  0  0  0  0
    5.2630    3.5050    0.0000 C   0  0  0  0  0  0  0  0  0  0  0  0
    4.4380    3.5090    0.0000 C   0  0  0  0  0  0  0  0  0  0  0  0
    4.0230    2.7950    0.0000 C   0  0  0  0  0  0  0  0  0  0  0  0
    4.4320    2.0790    0.0000 C   0  0  0  0  0  0  0  0  0  0  0  0
    4.0280    4.2240    0.0000 I   0  0  0  0  0  0  0  0  0  0  0  0
    5.6670    1.3600    0.0000 C   0  0  0  0  0  0  0  0  0  0  0  0
    5.2520    0.6480    0.0000 N   0  0  0  0  0  0  0  0  0  0  0  0
    5.2090   -1.8680    0.0000 C   0  0  0  0  0  0  0  0  0  0  0  0
    2.3510   -0.2180    0.0000 C   0  0  0  0  0  0  0  0  0  0  0  0
    4.9390   -3.2580    0.0000 H   0  0  0  0  0  0  0  0  0  0  0  0
    4.2640   -4.8020    0.0000 H   0  0  0  0  0  0  0  0  0  0  0  0
    2.5880   -4.9760    0.0000 H   0  0  0  0  0  0  0  0  0  0  0  0
    1.6100   -3.6050    0.0000 H   0  0  0  0  0  0  0  0  0  0  0  0
    5.9550   -0.6330    0.0000 H   0  0  0  0  0  0  0  0  0  0  0  0
    4.2500    1.8610    0.0000 H   0  0  0  0  0  0  0  0  0  0  0  0
    3.0480    1.0460    0.0000 H   0  0  0  0  0  0  0  0  0  0  0  0
    6.4980    2.7860    0.0000 H   0  0  0  0  0  0  0  0  0  0  0  0
    5.6780    4.2180    0.0000 H   0  0  0  0  0  0  0  0  0  0  0  0
    3.1980    2.7980    0.0000 H   0  0  0  0  0  0  0  0  0  0  0  0
    3.6110    1.9960    0.0000 H   0  0  0  0  0  0  0  0  0  0  0  0
    6.3970    1.7450    0.0000 H   0  0  0  0  0  0  0  0  0  0  0  0
    6.3940    0.9700    0.0000 H   0  0  0  0  0  0  0  0  0  0  0  0
    4.7960   -2.5820    0.0000 H   0  0  0  0  0  0  0  0  0  0  0  0
    5.9240   -2.2800    0.0000 H   0  0  0  0  0  0  0  0  0  0  0  0
    5.6220   -1.1530    0.0000 H   0  0  0  0  0  0  0  0  0  0  0  0
    2.7640    0.4970    0.0000 H   0  0  0  0  0  0  0  0  0  0  0  0
    1.6370    0.1950    0.0000 H   0  0  0  0  0  0  0  0  0  0  0  0
    1.9390   -0.9320    0.0000 H   0  0  0  0  0  0  0  0  0  0  0  0
  1  2  1  0  0  0  0
  1  6  2  0  0  0  0
  1  7  1  0  0  0  0
  2  3  2  0  0  0  0
  2 28  1  0  0  0  0
  3  4  1  0  0  0  0
  3 29  1  0  0  0  0
  4  5  2  0  0  0  0
  4 30  1  0  0  0  0
  5  6  1  0  0  0  0
  5 31  1  0  0  0  0
  6  9  1  0  0  0  0
  7  8  1  0  0  0  0
  7 10  2  0  0  0  0
  8  9  2  0  0  0  0
  8 13  1  0  0  0  0
 10 11  1  0  0  0  0
 10 26  1  0  0  0  0
 11 12  1  0  0  0  0
 11 14  2  0  0  0  0
 12 13  2  0  0  0  0
 12 16  1  0  0  0  0
 13 27  1  0  0  0  0
 14 25  1  0  0  0  0
 14 32  1  0  0  0  0
 15 16  2  0  0  0  0
 15 25  1  0  0  0  0
 15 33  1  0  0  0  0
 16 34  1  0  0  0  0
 17 18  1  0  0  0  0
 17 22  2  0  0  0  0
 17 24  1  0  0  0  0
 18 19  2  0  0  0  0
 18 35  1  0  0  0  0
 19 20  1  0  0  0  0
 19 36  1  0  0  0  0
 20 21  2  0  0  0  0
 20 23  1  0  0  0  0
 21 22  1  0  0  0  0
 21 37  1  0  0  0  0
 22 38  1  0  0  0  0
 24 25  1  0  0  0  0
 24 39  1  0  0  0  0
 24 40  1  0  0  0  0
 26 41  1  0  0  0  0
 26 42  1  0  0  0  0
 26 43  1  0  0  0  0
 27 44  1  0  0  0  0
 27 45  1  0  0  0  0
 27 46  1  0  0  0  0
M  END
> <Molecule name>
604574

> <Activity>
1

$$$$
665299
  MOE2011           2D

 84 89  0  0  1  0  0  0  0  0999 V2000
    5.3630   -0.3570    0.0000 C   0  0  0  0  0  0  0  0  0  0  0  0
    5.7750   -1.0720    0.0000 C   0  0  0  0  0  0  0  0  0  0  0  0
    5.0610   -1.4840    0.0000 C   0  0  0  0  0  0  0  0  0  0  0  0
    5.0610   -2.3090    0.0000 C   0  0  0  0  0  0  0  0  0  0  0  0
    5.7750   -2.7220    0.0000 N   0  0  0  0  0  0  0  0  0  0  0  0
    6.4900   -2.3090    0.0000 C   0  0  0  0  0  0  0  0  0  0  0  0
    6.4900   -1.4840    0.0000 C   0  0  0  0  0  0  0  0  0  0  0  0
    5.7750   -3.5470    0.0000 C   0  0  0  0  0  0  0  0  0  0  0  0
    5.0610   -3.9590    0.0000 C   0  0  0  0  0  0  0  0  0  0  0  0
    5.0610   -4.7840    0.0000 C   0  0  0  0  0  0  0  0  0  0  0  0
    4.3460   -5.1970    0.0000 C   0  0  0  0  0  0  0  0  0  0  0  0
    3.6320   -4.7840    0.0000 C   0  0  0  0  0  0  0  0  0  0  0  0
    3.6320   -3.9590    0.0000 C   0  0  0  0  0  0  0  0  0  0  0  0
    4.3460   -3.5470    0.0000 C   0  0  0  0  0  0  0  0  0  0  0  0
    6.1880   -0.3570    0.0000 N   0  0  0  0  0  0  0  0  0  0  0  0
    7.0130   -0.3570    0.0000 C   0  0  0  0  0  0  0  0  0  0  0  0
    7.4250   -1.0720    0.0000 C   0  0  0  0  0  0  0  0  0  0  0  0
    8.2500   -1.0720    0.0000 C   0  0  0  0  0  0  0  0  0  0  0  0
    8.6630   -0.3570    0.0000 C   0  0  0  0  0  0  0  0  0  0  0  0
    8.2500    0.3570    0.0000 C   0  0  0  0  0  0  0  0  0  0  0  0
    7.4250    0.3570    0.0000 C   0  0  0  0  0  0  0  0  0  0  0  0
    4.5380    1.0720    0.0000 C   0  0  0  0  0  0  0  0  0  0  0  0
    4.9500    0.3570    0.0000 C   0  0  0  0  0  0  0  0  0  0  0  0
    5.2520    1.4840    0.0000 C   0  0  0  0  0  0  0  0  0  0  0  0
    5.2520    2.3090    0.0000 C   0  0  0  0  0  0  0  0  0  0  0  0
    4.5380    2.7220    0.0000 N   0  0  0  0  0  0  0  0  0  0  0  0
    3.8230    2.3090    0.0000 C   0  0  0  0  0  0  0  0  0  0  0  0
    3.8230    1.4840    0.0000 C   0  0  0  0  0  0  0  0  0  0  0  0
    4.5380    3.5470    0.0000 C   0  0  0  0  0  0  0  0  0  0  0  0
    5.2520    3.9590    0.0000 C   0  0  0  0  0  0  0  0  0  0  0  0
    5.2520    4.7840    0.0000 C   0  0  0  0  0  0  0  0  0  0  0  0
    5.9660    5.1970    0.0000 C   0  0  0  0  0  0  0  0  0  0  0  0
    6.6810    4.7840    0.0000 C   0  0  0  0  0  0  0  0  0  0  0  0
    6.6810    3.9590    0.0000 C   0  0  0  0  0  0  0  0  0  0  0  0
    5.9660    3.5470    0.0000 C   0  0  0  0  0  0  0  0  0  0  0  0
    4.1250    0.3570    0.0000 N   0  0  0  0  0  0  0  0  0  0  0  0
    3.3000    0.3570    0.0000 C   0  0  0  0  0  0  0  0  0  0  0  0
    2.8880    1.0720    0.0000 C   0  0  0  0  0  0  0  0  0  0  0  0
    2.0620    1.0720    0.0000 C   0  0  0  0  0  0  0  0  0  0  0  0
    1.6500    0.3570    0.0000 C   0  0  0  0  0  0  0  0  0  0  0  0
    2.0620   -0.3570    0.0000 C   0  0  0  0  0  0  0  0  0  0  0  0
    2.8880   -0.3570    0.0000 C   0  0  0  0  0  0  0  0  0  0  0  0
    4.8860   -1.0030    0.0000 H   0  0  0  0  0  0  0  0  0  0  0  0
    4.5570   -1.5730    0.0000 H   0  0  0  0  0  0  0  0  0  0  0  0
    4.5570   -2.2200    0.0000 H   0  0  0  0  0  0  0  0  0  0  0  0
    4.8860   -2.7900    0.0000 H   0  0  0  0  0  0  0  0  0  0  0  0
    6.6640   -2.7900    0.0000 H   0  0  0  0  0  0  0  0  0  0  0  0
    6.9940   -2.2200    0.0000 H   0  0  0  0  0  0  0  0  0  0  0  0
    6.9940   -1.5730    0.0000 H   0  0  0  0  0  0  0  0  0  0  0  0
    6.6640   -1.0030    0.0000 H   0  0  0  0  0  0  0  0  0  0  0  0
    5.9500   -4.0280    0.0000 H   0  0  0  0  0  0  0  0  0  0  0  0
    6.2790   -3.4580    0.0000 H   0  0  0  0  0  0  0  0  0  0  0  0
    5.5040   -5.0400    0.0000 H   0  0  0  0  0  0  0  0  0  0  0  0
    4.3460   -5.7080    0.0000 H   0  0  0  0  0  0  0  0  0  0  0  0
    3.1890   -5.0400    0.0000 H   0  0  0  0  0  0  0  0  0  0  0  0
    3.1890   -3.7040    0.0000 H   0  0  0  0  0  0  0  0  0  0  0  0
    4.3460   -3.0350    0.0000 H   0  0  0  0  0  0  0  0  0  0  0  0
    5.9320    0.0860    0.0000 H   0  0  0  0  0  0  0  0  0  0  0  0
    7.1690   -1.5150    0.0000 H   0  0  0  0  0  0  0  0  0  0  0  0
    8.5060   -1.5150    0.0000 H   0  0  0  0  0  0  0  0  0  0  0  0
    9.1740   -0.3570    0.0000 H   0  0  0  0  0  0  0  0  0  0  0  0
    8.5060    0.8000    0.0000 H   0  0  0  0  0  0  0  0  0  0  0  0
    7.1690    0.8000    0.0000 H   0  0  0  0  0  0  0  0  0  0  0  0
    5.4270    1.0030    0.0000 H   0  0  0  0  0  0  0  0  0  0  0  0
    5.7560    1.5730    0.0000 H   0  0  0  0  0  0  0  0  0  0  0  0
    5.7560    2.2200    0.0000 H   0  0  0  0  0  0  0  0  0  0  0  0
    5.4270    2.7900    0.0000 H   0  0  0  0  0  0  0  0  0  0  0  0
    3.6480    2.7900    0.0000 H   0  0  0  0  0  0  0  0  0  0  0  0
    3.3190    2.2200    0.0000 H   0  0  0  0  0  0  0  0  0  0  0  0
    3.3190    1.5730    0.0000 H   0  0  0  0  0  0  0  0  0  0  0  0
    3.6480    1.0030    0.0000 H   0  0  0  0  0  0  0  0  0  0  0  0
    4.3630    4.0280    0.0000 H   0  0  0  0  0  0  0  0  0  0  0  0
    4.0340    3.4580    0.0000 H   0  0  0  0  0  0  0  0  0  0  0  0
    4.8090    5.0400    0.0000 H   0  0  0  0  0  0  0  0  0  0  0  0
    5.9660    5.7080    0.0000 H   0  0  0  0  0  0  0  0  0  0  0  0
    7.1240    5.0400    0.0000 H   0  0  0  0  0  0  0  0  0  0  0  0
    7.1240    3.7040    0.0000 H   0  0  0  0  0  0  0  0  0  0  0  0
    5.9660    3.0350    0.0000 H   0  0  0  0  0  0  0  0  0  0  0  0
    4.3810   -0.0860    0.0000 H   0  0  0  0  0  0  0  0  0  0  0  0
    3.1430    1.5150    0.0000 H   0  0  0  0  0  0  0  0  0  0  0  0
    1.8070    1.5150    0.0000 H   0  0  0  0  0  0  0  0  0  0  0  0
    1.1380    0.3570    0.0000 H   0  0  0  0  0  0  0  0  0  0  0  0
    1.8070   -0.8000    0.0000 H   0  0  0  0  0  0  0  0  0  0  0  0
    3.1430   -0.8000    0.0000 H   0  0  0  0  0  0  0  0  0  0  0  0
  1  2  1  0  0  0  0
  1 23  3  0  0  0  0
  2  3  1  0  0  0  0
  2  7  1  0  0  0  0
  2 15  1  0  0  0  0
  3  4  1  0  0  0  0
  3 43  1  0  0  0  0
  3 44  1  0  0  0  0
  4  5  1  0  0  0  0
  4 45  1  0  0  0  0
  4 46  1  0  0  0  0
  5  6  1  0  0  0  0
  5  8  1  0  0  0  0
  6  7  1  0  0  0  0
  6 47  1  0  0  0  0
  6 48  1  0  0  0  0
  7 49  1  0  0  0  0
  7 50  1  0  0  0  0
  8  9  1  0  0  0  0
  8 51  1  0  0  0  0
  8 52  1  0  0  0  0
  9 10  1  0  0  0  0
  9 14  2  0  0  0  0
 10 11  2  0  0  0  0
 10 53  1  0  0  0  0
 11 12  1  0  0  0  0
 11 54  1  0  0  0  0
 12 13  2  0  0  0  0
 12 55  1  0  0  0  0
 13 14  1  0  0  0  0
 13 56  1  0  0  0  0
 14 57  1  0  0  0  0
 15 16  1  0  0  0  0
 15 58  1  0  0  0  0
 16 17  1  0  0  0  0
 16 21  2  0  0  0  0
 17 18  2  0  0  0  0
 17 59  1  0  0  0  0
 18 19  1  0  0  0  0
 18 60  1  0  0  0  0
 19 20  2  0  0  0  0
 19 61  1  0  0  0  0
 20 21  1  0  0  0  0
 20 62  1  0  0  0  0
 21 63  1  0  0  0  0
 22 23  1  0  0  0  0
 22 24  1  0  0  0  0
 22 28  1  0  0  0  0
 22 36  1  0  0  0  0
 24 25  1  0  0  0  0
 24 64  1  0  0  0  0
 24 65  1  0  0  0  0
 25 26  1  0  0  0  0
 25 66  1  0  0  0  0
 25 67  1  0  0  0  0
 26 27  1  0  0  0  0
 26 29  1  0  0  0  0
 27 28  1  0  0  0  0
 27 68  1  0  0  0  0
 27 69  1  0  0  0  0
 28 70  1  0  0  0  0
 28 71  1  0  0  0  0
 29 30  1  0  0  0  0
 29 72  1  0  0  0  0
 29 73  1  0  0  0  0
 30 31  1  0  0  0  0
 30 35  2  0  0  0  0
 31 32  2  0  0  0  0
 31 74  1  0  0  0  0
 32 33  1  0  0  0  0
 32 75  1  0  0  0  0
 33 34  2  0  0  0  0
 33 76  1  0  0  0  0
 34 35  1  0  0  0  0
 34 77  1  0  0  0  0
 35 78  1  0  0  0  0
 36 37  1  0  0  0  0
 36 79  1  0  0  0  0
 37 38  1  0  0  0  0
 37 42  2  0  0  0  0
 38 39  2  0  0  0  0
 38 80  1  0  0  0  0
 39 40  1  0  0  0  0
 39 81  1  0  0  0  0
 40 41  2  0  0  0  0
 40 82  1  0  0  0  0
 41 42  1  0  0  0  0
 41 83  1  0  0  0  0
 42 84  1  0  0  0  0
M  END
> <Molecule name>
665299

> <Activity>
1

$$$$
21075
  MOE2011           2D

119124  0  0  1  0  0  0  0  0999 V2000
    4.6370   -0.6980    0.0000 C   0  0  0  0  0  0  0  0  0  0  0  0
    4.9200   -1.4740    0.0000 O   0  0  0  0  0  0  0  0  0  0  0  0
    5.7310   -1.6170    0.0000 C   0  0  0  0  0  0  0  0  0  0  0  0
    6.2620   -0.9850    0.0000 C   0  0  0  0  0  0  0  0  0  0  0  0
    5.9800   -0.2100    0.0000 O   0  0  0  0  0  0  0  0  0  0  0  0
    5.9800    0.6160    0.0000 C   0  0  0  0  0  0  0  0  0  0  0  0
    6.6940    1.0280    0.0000 C   0  0  0  0  0  0  0  0  0  0  0  0
    6.6940    1.8530    0.0000 C   0  0  0  0  0  0  0  0  0  0  0  0
    5.9800    2.2660    0.0000 C   0  0  0  0  0  0  0  0  0  0  0  0
    5.2650    1.8530    0.0000 C   0  0  0  0  0  0  0  0  0  0  0  0
    5.2650    1.0280    0.0000 C   0  0  0  0  0  0  0  0  0  0  0  0
    4.5510    0.6160    0.0000 O   0  0  0  0  0  0  0  0  0  0  0  0
    3.8360    1.0280    0.0000 C   0  0  0  0  0  0  0  0  0  0  0  0
    3.1220    0.6160    0.0000 C   0  0  0  0  0  0  0  0  0  0  0  0
    2.4070    1.0280    0.0000 C   0  0  0  0  0  0  0  0  0  0  0  0
    2.4070    1.8530    0.0000 C   0  0  0  0  0  0  0  0  0  0  0  0
    3.1220    2.2660    0.0000 C   0  0  0  0  0  0  0  0  0  0  0  0
    3.8360    1.8530    0.0000 C   0  0  0  0  0  0  0  0  0  0  0  0
    4.2490    2.5680    0.0000 O   0  0  0  0  0  0  0  0  0  0  0  0
    2.4070    3.5030    0.0000 C   0  0  0  0  0  0  0  0  0  0  0  0
    3.1220    3.0900    0.0000 O   0  0  0  0  0  0  0  0  0  0  0  0
    3.1350   -0.2440    0.0000 C   0  0  3  0  0  0  0  0  0  0  0  0
    2.3940   -0.6790    0.0000 N   0  0  3  0  0  0  0  0  0  0  0  0
    1.6500   -0.2490    0.0000 C   0  0  0  0  0  0  0  0  0  0  0  0
    1.6570    0.6100    0.0000 C   0  0  0  0  0  0  0  0  0  0  0  0
    3.1540   -1.8930    0.0000 C   0  0  0  0  0  0  0  0  0  0  0  0
    3.8640   -1.4730    0.0000 C   0  0  0  0  0  0  0  0  0  0  0  0
    3.8540   -0.6480    0.0000 C   0  0  0  0  0  0  0  0  0  0  0  0
    4.5830   -1.8770    0.0000 C   0  0  0  0  0  0  0  0  0  0  0  0
    2.3980   -1.5040    0.0000 C   0  0  0  0  0  0  0  0  0  0  0  0
    5.2650    3.2820    0.0000 C   0  0  0  0  0  0  0  0  0  0  0  0
    4.8530    2.5680    0.0000 O   0  0  0  0  0  0  0  0  0  0  0  0
    7.4320    0.5870    0.0000 C   0  0  3  0  0  0  0  0  0  0  0  0
    8.1790    1.0110    0.0000 N   0  0  3  0  0  0  0  0  0  0  0  0
    8.1790    1.8700    0.0000 C   0  0  0  0  0  0  0  0  0  0  0  0
    7.4320    2.2940    0.0000 C   0  0  0  0  0  0  0  0  0  0  0  0
    8.1220   -1.4830    0.0000 C   0  0  0  0  0  0  0  0  0  0  0  0
    8.1320   -0.6590    0.0000 C   0  0  0  0  0  0  0  0  0  0  0  0
    7.4230   -0.2380    0.0000 C   0  0  0  0  0  0  0  0  0  0  0  0
    8.8510   -0.2550    0.0000 C   0  0  0  0  0  0  0  0  0  0  0  0
    8.8920    0.5960    0.0000 C   0  0  0  0  0  0  0  0  0  0  0  0
    8.2060   -2.0390    0.0000 C   0  0  3  0  0  0  0  0  0  0  0  0
    8.5050   -2.8450    0.0000 N   0  0  3  0  0  0  0  0  0  0  0  0
    7.9530   -3.5030    0.0000 C   0  0  0  0  0  0  0  0  0  0  0  0
    7.1080   -3.3470    0.0000 C   0  0  0  0  0  0  0  0  0  0  0  0
    6.8260   -2.5350    0.0000 C   0  0  0  0  0  0  0  0  0  0  0  0
    7.3570   -1.9030    0.0000 C   0  0  0  0  0  0  0  0  0  0  0  0
    7.0740   -1.1280    0.0000 C   0  0  0  0  0  0  0  0  0  0  0  0
   10.0650   -0.8970    0.0000 C   0  0  0  0  0  0  0  0  0  0  0  0
    9.5420   -1.5350    0.0000 C   0  0  0  0  0  0  0  0  0  0  0  0
    8.7280   -1.4020    0.0000 C   0  0  0  0  0  0  0  0  0  0  0  0
    9.8330   -2.3070    0.0000 C   0  0  0  0  0  0  0  0  0  0  0  0
    9.3190   -2.9850    0.0000 C   0  0  0  0  0  0  0  0  0  0  0  0
    6.0140   -2.3920    0.0000 C   0  0  0  0  0  0  0  0  0  0  0  0
    5.1180   -0.5230    0.0000 H   0  0  0  0  0  0  0  0  0  0  0  0
    4.4620   -0.2180    0.0000 H   0  0  0  0  0  0  0  0  0  0  0  0
    4.1560   -0.8740    0.0000 H   0  0  0  0  0  0  0  0  0  0  0  0
    5.9800    2.7770    0.0000 H   0  0  0  0  0  0  0  0  0  0  0  0
    1.9640    2.1090    0.0000 H   0  0  0  0  0  0  0  0  0  0  0  0
    3.9930    3.0100    0.0000 H   0  0  0  0  0  0  0  0  0  0  0  0
    2.6630    3.9460    0.0000 H   0  0  0  0  0  0  0  0  0  0  0  0
    1.9640    3.7590    0.0000 H   0  0  0  0  0  0  0  0  0  0  0  0
    2.1520    3.0600    0.0000 H   0  0  0  0  0  0  0  0  0  0  0  0
    3.1400   -0.7560    0.0000 H   0  0  0  0  0  0  0  0  0  0  0  0
    1.1470   -0.1580    0.0000 H   0  0  0  0  0  0  0  0  0  0  0  0
    1.4740   -0.7290    0.0000 H   0  0  0  0  0  0  0  0  0  0  0  0
    1.4880    1.0920    0.0000 H   0  0  0  0  0  0  0  0  0  0  0  0
    1.1520    0.5260    0.0000 H   0  0  0  0  0  0  0  0  0  0  0  0
    2.8930   -1.4540    0.0000 H   0  0  0  0  0  0  0  0  0  0  0  0
    2.7140   -2.1550    0.0000 H   0  0  0  0  0  0  0  0  0  0  0  0
    3.4150   -2.3340    0.0000 H   0  0  0  0  0  0  0  0  0  0  0  0
    4.3040   -1.2120    0.0000 H   0  0  0  0  0  0  0  0  0  0  0  0
    4.3590   -0.7310    0.0000 H   0  0  0  0  0  0  0  0  0  0  0  0
    4.0240   -0.1650    0.0000 H   0  0  0  0  0  0  0  0  0  0  0  0
    4.3320   -2.3230    0.0000 H   0  0  0  0  0  0  0  0  0  0  0  0
    5.0290   -2.1280    0.0000 H   0  0  0  0  0  0  0  0  0  0  0  0
    4.8340   -1.4310    0.0000 H   0  0  0  0  0  0  0  0  0  0  0  0
    1.8860   -1.5060    0.0000 H   0  0  0  0  0  0  0  0  0  0  0  0
    2.3990   -2.0150    0.0000 H   0  0  0  0  0  0  0  0  0  0  0  0
    2.9090   -1.5020    0.0000 H   0  0  0  0  0  0  0  0  0  0  0  0
    5.7080    3.0260    0.0000 H   0  0  0  0  0  0  0  0  0  0  0  0
    5.5210    3.7250    0.0000 H   0  0  0  0  0  0  0  0  0  0  0  0
    4.8220    3.5380    0.0000 H   0  0  0  0  0  0  0  0  0  0  0  0
    7.8720    0.3270    0.0000 H   0  0  0  0  0  0  0  0  0  0  0  0
    8.6830    1.7830    0.0000 H   0  0  0  0  0  0  0  0  0  0  0  0
    8.3520    2.3510    0.0000 H   0  0  0  0  0  0  0  0  0  0  0  0
    7.7570    2.6900    0.0000 H   0  0  0  0  0  0  0  0  0  0  0  0
    7.0980    2.6810    0.0000 H   0  0  0  0  0  0  0  0  0  0  0  0
    7.6110   -1.4780    0.0000 H   0  0  0  0  0  0  0  0  0  0  0  0
    8.1160   -1.9950    0.0000 H   0  0  0  0  0  0  0  0  0  0  0  0
    8.6340   -1.4900    0.0000 H   0  0  0  0  0  0  0  0  0  0  0  0
    8.1380   -0.1480    0.0000 H   0  0  0  0  0  0  0  0  0  0  0  0
    6.9190   -0.1440    0.0000 H   0  0  0  0  0  0  0  0  0  0  0  0
    7.2420   -0.7170    0.0000 H   0  0  0  0  0  0  0  0  0  0  0  0
    9.1020   -0.7000    0.0000 H   0  0  0  0  0  0  0  0  0  0  0  0
    9.2970   -0.0040    0.0000 H   0  0  0  0  0  0  0  0  0  0  0  0
    8.6010    0.1910    0.0000 H   0  0  0  0  0  0  0  0  0  0  0  0
    8.6350    0.1540    0.0000 H   0  0  0  0  0  0  0  0  0  0  0  0
    9.3340    0.3380    0.0000 H   0  0  0  0  0  0  0  0  0  0  0  0
    9.1500    1.0380    0.0000 H   0  0  0  0  0  0  0  0  0  0  0  0
    8.7100   -2.1240    0.0000 H   0  0  0  0  0  0  0  0  0  0  0  0
    7.7760   -3.9830    0.0000 H   0  0  0  0  0  0  0  0  0  0  0  0
    8.3950   -3.7600    0.0000 H   0  0  0  0  0  0  0  0  0  0  0  0
    6.6030   -3.4300    0.0000 H   0  0  0  0  0  0  0  0  0  0  0  0
    7.1030   -3.8590    0.0000 H   0  0  0  0  0  0  0  0  0  0  0  0
    7.4040   -0.7360    0.0000 H   0  0  0  0  0  0  0  0  0  0  0  0
   10.4610   -1.2210    0.0000 H   0  0  0  0  0  0  0  0  0  0  0  0
   10.3900   -0.5020    0.0000 H   0  0  0  0  0  0  0  0  0  0  0  0
    9.6690   -0.5730    0.0000 H   0  0  0  0  0  0  0  0  0  0  0  0
    9.2180   -1.9300    0.0000 H   0  0  0  0  0  0  0  0  0  0  0  0
    8.8980   -0.9190    0.0000 H   0  0  0  0  0  0  0  0  0  0  0  0
    8.2820   -1.1510    0.0000 H   0  0  0  0  0  0  0  0  0  0  0  0
    9.3550   -2.4870    0.0000 H   0  0  0  0  0  0  0  0  0  0  0  0
   10.0140   -2.7860    0.0000 H   0  0  0  0  0  0  0  0  0  0  0  0
   10.3120   -2.1270    0.0000 H   0  0  0  0  0  0  0  0  0  0  0  0
    9.2310   -3.4890    0.0000 H   0  0  0  0  0  0  0  0  0  0  0  0
    9.8230   -3.0720    0.0000 H   0  0  0  0  0  0  0  0  0  0  0  0
    9.4050   -2.4810    0.0000 H   0  0  0  0  0  0  0  0  0  0  0  0
    5.6850   -2.7840    0.0000 H   0  0  0  0  0  0  0  0  0  0  0  0
  1  2  1  0  0  0  0
  1 55  1  0  0  0  0
  1 56  1  0  0  0  0
  1 57  1  0  0  0  0
  2  3  1  0  0  0  0
  3  4  1  0  0  0  0
  3 54  2  0  0  0  0
  4  5  1  0  0  0  0
  4 48  2  0  0  0  0
  5  6  1  0  0  0  0
  6  7  1  0  0  0  0
  6 11  2  0  0  0  0
  7  8  2  0  0  0  0
  7 33  1  0  0  0  0
  8  9  1  0  0  0  0
  8 36  1  0  0  0  0
  9 10  2  0  0  0  0
  9 58  1  0  0  0  0
 10 11  1  0  0  0  0
 10 32  1  0  0  0  0
 11 12  1  0  0  0  0
 12 13  1  0  0  0  0
 13 14  1  0  0  0  0
 13 18  2  0  0  0  0
 14 15  2  0  0  0  0
 14 22  1  0  0  0  0
 15 16  1  0  0  0  0
 15 25  1  0  0  0  0
 16 17  2  0  0  0  0
 16 59  1  0  0  0  0
 17 18  1  0  0  0  0
 17 21  1  0  0  0  0
 18 19  1  0  0  0  0
 19 60  1  0  0  0  0
 20 21  1  0  0  0  0
 20 61  1  0  0  0  0
 20 62  1  0  0  0  0
 20 63  1  0  0  0  0
 22 23  1  0  0  0  0
 22 28  1  0  0  0  0
 22 64  1  0  0  0  0
 23 24  1  0  0  0  0
 23 30  1  0  0  0  0
 24 25  1  0  0  0  0
 24 65  1  0  0  0  0
 24 66  1  0  0  0  0
 25 67  1  0  0  0  0
 25 68  1  0  0  0  0
 26 27  1  0  0  0  0
 26 69  1  0  0  0  0
 26 70  1  0  0  0  0
 26 71  1  0  0  0  0
 27 28  1  0  0  0  0
 27 29  1  0  0  0  0
 27 72  1  0  0  0  0
 28 73  1  0  0  0  0
 28 74  1  0  0  0  0
 29 75  1  0  0  0  0
 29 76  1  0  0  0  0
 29 77  1  0  0  0  0
 30 78  1  0  0  0  0
 30 79  1  0  0  0  0
 30 80  1  0  0  0  0
 31 32  1  0  0  0  0
 31 81  1  0  0  0  0
 31 82  1  0  0  0  0
 31 83  1  0  0  0  0
 33 34  1  0  0  0  0
 33 39  1  0  0  0  0
 33 84  1  0  0  0  0
 34 35  1  0  0  0  0
 34 41  1  0  0  0  0
 35 36  1  0  0  0  0
 35 85  1  0  0  0  0
 35 86  1  0  0  0  0
 36 87  1  0  0  0  0
 36 88  1  0  0  0  0
 37 38  1  0  0  0  0
 37 89  1  0  0  0  0
 37 90  1  0  0  0  0
 37 91  1  0  0  0  0
 38 39  1  0  0  0  0
 38 40  1  0  0  0  0
 38 92  1  0  0  0  0
 39 93  1  0  0  0  0
 39 94  1  0  0  0  0
 40 95  1  0  0  0  0
 40 96  1  0  0  0  0
 40 97  1  0  0  0  0
 41 98  1  0  0  0  0
 41 99  1  0  0  0  0
 41100  1  0  0  0  0
 42 43  1  0  0  0  0
 42 47  1  0  0  0  0
 42 51  1  0  0  0  0
 42101  1  0  0  0  0
 43 44  1  0  0  0  0
 43 53  1  0  0  0  0
 44 45  1  0  0  0  0
 44102  1  0  0  0  0
 44103  1  0  0  0  0
 45 46  1  0  0  0  0
 45104  1  0  0  0  0
 45105  1  0  0  0  0
 46 47  2  0  0  0  0
 46 54  1  0  0  0  0
 47 48  1  0  0  0  0
 48106  1  0  0  0  0
 49 50  1  0  0  0  0
 49107  1  0  0  0  0
 49108  1  0  0  0  0
 49109  1  0  0  0  0
 50 51  1  0  0  0  0
 50 52  1  0  0  0  0
 50110  1  0  0  0  0
 51111  1  0  0  0  0
 51112  1  0  0  0  0
 52113  1  0  0  0  0
 52114  1  0  0  0  0
 52115  1  0  0  0  0
 53116  1  0  0  0  0
 53117  1  0  0  0  0
 53118  1  0  0  0  0
 54119  1  0  0  0  0
M  END
> <Molecule name>
21075

> <Activity>
1

$$$$
643027
  MOE2011           2D

 45 46  0  0  0  0  0  0  0  0999 V2000
    3.7930    2.6810    0.0000 O   0  0  0  0  0  0  0  0  0  0  0  0
    4.5080    2.2690    0.0000 C   0  0  0  0  0  0  0  0  0  0  0  0
    4.5080    1.4440    0.0000 C   0  0  0  0  0  0  0  0  0  0  0  0
    3.7930    1.0310    0.0000 C   0  0  0  0  0  0  0  0  0  0  0  0
    3.7930    0.2060    0.0000 C   0  0  0  0  0  0  0  0  0  0  0  0
    3.0790   -0.2060    0.0000 C   0  0  0  0  0  0  0  0  0  0  0  0
    3.0790   -1.0310    0.0000 C   0  0  0  0  0  0  0  0  0  0  0  0
    3.7930   -1.4440    0.0000 C   0  0  0  0  0  0  0  0  0  0  0  0
    4.5080   -1.0310    0.0000 C   0  0  0  0  0  0  0  0  0  0  0  0
    4.5080   -0.2060    0.0000 C   0  0  0  0  0  0  0  0  0  0  0  0
    3.7930   -2.2690    0.0000 O   0  0  0  0  0  0  0  0  0  0  0  0
    3.0790   -2.6810    0.0000 C   0  0  0  0  0  0  0  0  0  0  0  0
    3.0790   -3.5060    0.0000 C   0  0  0  0  0  0  0  0  0  0  0  0
    2.3640   -3.9190    0.0000 C   0  0  0  0  0  0  0  0  0  0  0  0
    1.6500   -3.5060    0.0000 C   0  0  0  0  0  0  0  0  0  0  0  0
    1.6500   -2.6810    0.0000 C   0  0  0  0  0  0  0  0  0  0  0  0
    2.3640   -2.2690    0.0000 C   0  0  0  0  0  0  0  0  0  0  0  0
    5.2220    1.0310    0.0000 C   0  0  0  0  0  0  0  0  0  0  0  0
    5.2220    0.2060    0.0000 O   0  0  0  0  0  0  0  0  0  0  0  0
    7.3660    1.4440    0.0000 C   0  0  0  0  0  0  0  0  0  0  0  0
    6.6510    1.0310    0.0000 C   0  0  0  0  0  0  0  0  0  0  0  0
    5.9370    1.4440    0.0000 O   0  0  0  0  0  0  0  0  0  0  0  0
    5.9370    3.9190    0.0000 C   0  0  0  0  0  0  0  0  0  0  0  0
    5.2220    3.5060    0.0000 C   0  0  0  0  0  0  0  0  0  0  0  0
    5.2220    2.6810    0.0000 O   0  0  0  0  0  0  0  0  0  0  0  0
    3.3500    1.2870    0.0000 H   0  0  0  0  0  0  0  0  0  0  0  0
    2.6360    0.0500    0.0000 H   0  0  0  0  0  0  0  0  0  0  0  0
    2.6360   -1.2870    0.0000 H   0  0  0  0  0  0  0  0  0  0  0  0
    4.9510   -1.2870    0.0000 H   0  0  0  0  0  0  0  0  0  0  0  0
    4.9510    0.0500    0.0000 H   0  0  0  0  0  0  0  0  0  0  0  0
    3.5220   -3.7620    0.0000 H   0  0  0  0  0  0  0  0  0  0  0  0
    2.3640   -4.4300    0.0000 H   0  0  0  0  0  0  0  0  0  0  0  0
    1.2070   -3.7620    0.0000 H   0  0  0  0  0  0  0  0  0  0  0  0
    1.2070   -2.4260    0.0000 H   0  0  0  0  0  0  0  0  0  0  0  0
    2.3640   -1.7570    0.0000 H   0  0  0  0  0  0  0  0  0  0  0  0
    7.6220    1.0010    0.0000 H   0  0  0  0  0  0  0  0  0  0  0  0
    7.8090    1.7000    0.0000 H   0  0  0  0  0  0  0  0  0  0  0  0
    7.1100    1.8870    0.0000 H   0  0  0  0  0  0  0  0  0  0  0  0
    6.3230    0.6390    0.0000 H   0  0  0  0  0  0  0  0  0  0  0  0
    6.9800    0.6390    0.0000 H   0  0  0  0  0  0  0  0  0  0  0  0
    6.1930    3.4760    0.0000 H   0  0  0  0  0  0  0  0  0  0  0  0
    6.3800    4.1750    0.0000 H   0  0  0  0  0  0  0  0  0  0  0  0
    5.6810    4.3620    0.0000 H   0  0  0  0  0  0  0  0  0  0  0  0
    5.0480    3.9870    0.0000 H   0  0  0  0  0  0  0  0  0  0  0  0
    4.7190    3.4170    0.0000 H   0  0  0  0  0  0  0  0  0  0  0  0
  1  2  2  0  0  0  0
  2  3  1  0  0  0  0
  2 25  1  0  0  0  0
  3  4  2  0  0  0  0
  3 18  1  0  0  0  0
  4  5  1  0  0  0  0
  4 26  1  0  0  0  0
  5  6  1  0  0  0  0
  5 10  2  0  0  0  0
  6  7  2  0  0  0  0
  6 27  1  0  0  0  0
  7  8  1  0  0  0  0
  7 28  1  0  0  0  0
  8  9  2  0  0  0  0
  8 11  1  0  0  0  0
  9 10  1  0  0  0  0
  9 29  1  0  0  0  0
 10 30  1  0  0  0  0
 11 12  1  0  0  0  0
 12 13  1  0  0  0  0
 12 17  2  0  0  0  0
 13 14  2  0  0  0  0
 13 31  1  0  0  0  0
 14 15  1  0  0  0  0
 14 32  1  0  0  0  0
 15 16  2  0  0  0  0
 15 33  1  0  0  0  0
 16 17  1  0  0  0  0
 16 34  1  0  0  0  0
 17 35  1  0  0  0  0
 18 19  2  0  0  0  0
 18 22  1  0  0  0  0
 20 21  1  0  0  0  0
 20 36  1  0  0  0  0
 20 37  1  0  0  0  0
 20 38  1  0  0  0  0
 21 22  1  0  0  0  0
 21 39  1  0  0  0  0
 21 40  1  0  0  0  0
 23 24  1  0  0  0  0
 23 41  1  0  0  0  0
 23 42  1  0  0  0  0
 23 43  1  0  0  0  0
 24 25  1  0  0  0  0
 24 44  1  0  0  0  0
 24 45  1  0  0  0  0
M  END
> <Molecule name>
643027

> <Activity>
1

$$$$
639364
  MOE2011           2D

 39 42  0  0  1  0  0  0  0  0999 V2000
    4.1190   -1.4910    0.0000 C   0  0  0  0  0  0  0  0  0  0  0  0
    3.7770   -2.2740    0.0000 C   0  0  0  0  0  0  0  0  0  0  0  0
    2.9270   -2.3620    0.0000 C   0  0  0  0  0  0  0  0  0  0  0  0
    2.4310   -1.6660    0.0000 C   0  0  0  0  0  0  0  0  0  0  0  0
    2.7920   -0.8920    0.0000 C   0  0  0  0  0  0  0  0  0  0  0  0
    3.6070   -0.8070    0.0000 C   0  0  0  0  0  0  0  0  0  0  0  0
    4.2640   -2.9400    0.0000 C   0  0  0  0  0  0  0  0  0  0  0  0
    2.4570   -0.1430    0.0000 N   0  0  0  0  0  0  0  0  0  0  0  0
    3.0660    0.4080    0.0000 C   0  0  0  0  0  0  0  0  0  0  0  0
    3.7800   -0.0050    0.0000 C   0  0  0  0  0  0  0  0  0  0  0  0
    4.4950    0.4080    0.0000 C   0  0  0  0  0  0  0  0  0  0  0  0
    5.2090   -0.0050    0.0000 C   0  0  0  0  0  0  0  0  0  0  0  0
    4.4950    1.2330    0.0000 C   0  0  0  0  0  0  0  0  0  0  0  0
    3.7800    1.6450    0.0000 C   0  0  0  0  0  0  0  0  0  0  0  0
    3.0660    1.2330    0.0000 C   0  0  0  0  0  0  0  0  0  0  0  0
    2.3510    1.6450    0.0000 C   0  0  0  0  0  0  0  0  0  0  0  0
    5.2460    1.6510    0.0000 C   0  0  0  0  0  0  0  0  0  0  0  0
    5.2520    2.5100    0.0000 N   0  0  0  0  0  0  0  0  0  0  0  0
    4.5080    2.9400    0.0000 C   0  0  0  0  0  0  0  0  0  0  0  0
    3.7670    2.5040    0.0000 C   0  0  0  0  0  0  0  0  0  0  0  0
    5.9680    2.9200    0.0000 C   0  0  0  0  0  0  0  0  0  0  0  0
    4.9390   -1.3960    0.0000 H   0  0  0  0  0  0  0  0  0  0  0  0
    2.5880   -3.1140    0.0000 H   0  0  0  0  0  0  0  0  0  0  0  0
    1.6100   -1.7420    0.0000 H   0  0  0  0  0  0  0  0  0  0  0  0
    3.5990   -3.4270    0.0000 H   0  0  0  0  0  0  0  0  0  0  0  0
    4.7520   -3.6050    0.0000 H   0  0  0  0  0  0  0  0  0  0  0  0
    4.9300   -2.4520    0.0000 H   0  0  0  0  0  0  0  0  0  0  0  0
    4.7970   -0.7190    0.0000 H   0  0  0  0  0  0  0  0  0  0  0  0
    5.9240   -0.4180    0.0000 H   0  0  0  0  0  0  0  0  0  0  0  0
    5.6220    0.7100    0.0000 H   0  0  0  0  0  0  0  0  0  0  0  0
    2.7640    2.3600    0.0000 H   0  0  0  0  0  0  0  0  0  0  0  0
    1.6370    2.0580    0.0000 H   0  0  0  0  0  0  0  0  0  0  0  0
    1.9390    0.9310    0.0000 H   0  0  0  0  0  0  0  0  0  0  0  0
    5.9550    1.2300    0.0000 H   0  0  0  0  0  0  0  0  0  0  0  0
    4.5050    3.7640    0.0000 H   0  0  0  0  0  0  0  0  0  0  0  0
    3.0480    2.9080    0.0000 H   0  0  0  0  0  0  0  0  0  0  0  0
    6.3780    2.2040    0.0000 H   0  0  0  0  0  0  0  0  0  0  0  0
    6.6840    3.3300    0.0000 H   0  0  0  0  0  0  0  0  0  0  0  0
    5.5580    3.6360    0.0000 H   0  0  0  0  0  0  0  0  0  0  0  0
  1  2  2  0  0  0  0
  1  6  1  0  0  0  0
  1 22  1  0  0  0  0
  2  3  1  0  0  0  0
  2  7  1  0  0  0  0
  3  4  2  0  0  0  0
  3 23  1  0  0  0  0
  4  5  1  0  0  0  0
  4 24  1  0  0  0  0
  5  6  2  0  0  0  0
  5  8  1  0  0  0  0
  6 10  1  0  0  0  0
  7 25  1  0  0  0  0
  7 26  1  0  0  0  0
  7 27  1  0  0  0  0
  8  9  2  0  0  0  0
  9 10  1  0  0  0  0
  9 15  1  0  0  0  0
 10 11  2  0  0  0  0
 11 12  1  0  0  0  0
 11 13  1  0  0  0  0
 12 28  1  0  0  0  0
 12 29  1  0  0  0  0
 12 30  1  0  0  0  0
 13 14  1  0  0  0  0
 13 17  2  0  0  0  0
 14 15  2  0  0  0  0
 14 20  1  0  0  0  0
 15 16  1  0  0  0  0
 16 31  1  0  0  0  0
 16 32  1  0  0  0  0
 16 33  1  0  0  0  0
 17 18  1  0  0  0  0
 17 34  1  0  0  0  0
 18 19  1  0  0  0  0
 18 21  1  0  0  0  0
 19 20  2  0  0  0  0
 19 35  1  0  0  0  0
 20 36  1  0  0  0  0
 21 37  1  0  0  0  0
 21 38  1  0  0  0  0
 21 39  1  0  0  0  0
M  END
> <Molecule name>
639364

> <Activity>
1

$$$$
696853
  MOE2011           2D

138142  0  0  0  0  0  0  0  0999 V2000
    6.2680   -1.7560    0.0000 N   0  0  0  0  0  0  0  0  0  0  0  0
    7.8980   -0.0860    0.0000 N   0  0  0  0  0  0  0  0  0  0  0  0
    4.8400   -0.1060    0.0000 N   0  0  0  0  0  0  0  0  0  0  0  0
    6.4900    1.3220    0.0000 N   0  0  0  0  0  0  0  0  0  0  0  0
    4.0140   -0.1060    0.0000 C   0  0  0  0  0  0  0  0  0  0  0  0
    5.2520    0.6080    0.0000 C   0  0  0  0  0  0  0  0  0  0  0  0
    6.0770    0.6080    0.0000 C   0  0  0  0  0  0  0  0  0  0  0  0
    5.5540   -0.5190    0.0000 C   0  0  0  0  0  0  0  0  0  0  0  0
    5.5540   -1.3440    0.0000 C   0  0  0  0  0  0  0  0  0  0  0  0
    6.2680   -2.5820    0.0000 C   0  0  0  0  0  0  0  0  0  0  0  0
    6.0770    2.0370    0.0000 C   0  0  0  0  0  0  0  0  0  0  0  0
    6.9830   -1.3440    0.0000 C   0  0  0  0  0  0  0  0  0  0  0  0
    7.1830   -0.4980    0.0000 C   0  0  0  0  0  0  0  0  0  0  0  0
    7.3150    1.3220    0.0000 C   0  0  0  0  0  0  0  0  0  0  0  0
    7.8980    0.7390    0.0000 C   0  0  0  0  0  0  0  0  0  0  0  0
    8.6120   -0.4980    0.0000 C   0  0  0  0  0  0  0  0  0  0  0  0
    3.6020    0.6080    0.0000 C   0  0  0  0  0  0  0  0  0  0  0  0
    9.3270   -0.0860    0.0000 C   0  0  0  0  0  0  0  0  0  0  0  0
    5.5540   -2.9940    0.0000 C   0  0  0  0  0  0  0  0  0  0  0  0
    6.4900    2.7510    0.0000 C   0  0  0  0  0  0  0  0  0  0  0  0
    3.4110   -9.1820    0.0000 C   0  0  0  0  0  0  0  0  0  0  0  0
    4.1250   -8.7690    0.0000 C   0  0  0  0  0  0  0  0  0  0  0  0
    4.1250   -7.9440    0.0000 C   0  0  0  0  0  0  0  0  0  0  0  0
    3.4110   -7.5320    0.0000 C   0  0  0  0  0  0  0  0  0  0  0  0
    2.6960   -7.9440    0.0000 C   0  0  0  0  0  0  0  0  0  0  0  0
    2.6960   -8.7690    0.0000 C   0  0  0  0  0  0  0  0  0  0  0  0
    4.8400   -2.5820    0.0000 O   0  0  0  0  0  0  0  0  0  0  0  0
    7.3150    2.7510    0.0000 O   0  0  0  0  0  0  0  0  0  0  0  0
    5.5540   -3.8190    0.0000 N   0  0  0  0  0  0  0  0  0  0  0  0
    4.8400   -4.2320    0.0000 C   0  0  0  0  0  0  0  0  0  0  0  0
    4.8400   -5.0560    0.0000 C   0  0  0  0  0  0  0  0  0  0  0  0
    5.5540   -5.4690    0.0000 N   0  0  0  0  0  0  0  0  0  0  0  0
    6.2680   -5.0560    0.0000 C   0  0  0  0  0  0  0  0  0  0  0  0
    6.2680   -4.2320    0.0000 C   0  0  0  0  0  0  0  0  0  0  0  0
    6.0770    3.4660    0.0000 N   0  0  0  0  0  0  0  0  0  0  0  0
    5.2520    3.4660    0.0000 C   0  0  0  0  0  0  0  0  0  0  0  0
    4.8400    4.1800    0.0000 C   0  0  0  0  0  0  0  0  0  0  0  0
    5.2520    4.8950    0.0000 N   0  0  0  0  0  0  0  0  0  0  0  0
    6.0770    4.8950    0.0000 C   0  0  0  0  0  0  0  0  0  0  0  0
    6.4900    4.1800    0.0000 C   0  0  0  0  0  0  0  0  0  0  0  0
    5.5540   -6.2940    0.0000 C   0  0  0  0  0  0  0  0  0  0  0  0
    4.8400    5.6090    0.0000 C   0  0  0  0  0  0  0  0  0  0  0  0
    5.2520    6.3240    0.0000 O   0  0  0  0  0  0  0  0  0  0  0  0
    4.0140    5.6090    0.0000 O   0  0  0  0  0  0  0  0  0  0  0  0
    4.8400    7.0380    0.0000 C   0  0  0  0  0  0  0  0  0  0  0  0
    6.2680   -6.7070    0.0000 O   0  0  0  0  0  0  0  0  0  0  0  0
    4.8400   -6.7070    0.0000 O   0  0  0  0  0  0  0  0  0  0  0  0
    4.8400   -7.5320    0.0000 C   0  0  0  0  0  0  0  0  0  0  0  0
    5.2520    7.7530    0.0000 C   0  0  0  0  0  0  0  0  0  0  0  0
    6.0770    7.7530    0.0000 C   0  0  0  0  0  0  0  0  0  0  0  0
    6.4900    8.4670    0.0000 C   0  0  0  0  0  0  0  0  0  0  0  0
    6.0770    9.1820    0.0000 C   0  0  0  0  0  0  0  0  0  0  0  0
    5.2520    9.1820    0.0000 C   0  0  0  0  0  0  0  0  0  0  0  0
    4.8400    8.4670    0.0000 C   0  0  0  0  0  0  0  0  0  0  0  0
   10.0410   -0.4980    0.0000 O   0  0  0  0  0  0  0  0  0  0  0  0
    9.3270    0.7390    0.0000 O   0  0  0  0  0  0  0  0  0  0  0  0
    2.7770    0.6080    0.0000 O   0  0  0  0  0  0  0  0  0  0  0  0
    4.0140    1.3220    0.0000 O   0  0  0  0  0  0  0  0  0  0  0  0
    2.3640    1.3220    0.0000 C   0  0  0  0  0  0  0  0  0  0  0  0
    1.9520    2.0370    0.0000 C   0  0  0  0  0  0  0  0  0  0  0  0
    1.6500    0.9100    0.0000 C   0  0  0  0  0  0  0  0  0  0  0  0
    3.0790    1.7350    0.0000 C   0  0  0  0  0  0  0  0  0  0  0  0
   10.7560   -0.0860    0.0000 C   0  0  0  0  0  0  0  0  0  0  0  0
   11.4700    0.3270    0.0000 C   0  0  0  0  0  0  0  0  0  0  0  0
   11.1680   -0.8000    0.0000 C   0  0  0  0  0  0  0  0  0  0  0  0
   10.3430    0.6290    0.0000 C   0  0  0  0  0  0  0  0  0  0  0  0
    3.5340   -0.2810    0.0000 H   0  0  0  0  0  0  0  0  0  0  0  0
    4.1040   -0.6100    0.0000 H   0  0  0  0  0  0  0  0  0  0  0  0
    5.3410    1.1110    0.0000 H   0  0  0  0  0  0  0  0  0  0  0  0
    4.7710    0.7830    0.0000 H   0  0  0  0  0  0  0  0  0  0  0  0
    5.9880    0.1040    0.0000 H   0  0  0  0  0  0  0  0  0  0  0  0
    6.5580    0.4330    0.0000 H   0  0  0  0  0  0  0  0  0  0  0  0
    6.0580   -0.6080    0.0000 H   0  0  0  0  0  0  0  0  0  0  0  0
    5.7290   -0.0390    0.0000 H   0  0  0  0  0  0  0  0  0  0  0  0
    5.0510   -1.2560    0.0000 H   0  0  0  0  0  0  0  0  0  0  0  0
    5.3790   -1.8250    0.0000 H   0  0  0  0  0  0  0  0  0  0  0  0
    6.4430   -3.0620    0.0000 H   0  0  0  0  0  0  0  0  0  0  0  0
    6.7730   -2.4930    0.0000 H   0  0  0  0  0  0  0  0  0  0  0  0
    5.6850    2.3650    0.0000 H   0  0  0  0  0  0  0  0  0  0  0  0
    5.6850    1.7080    0.0000 H   0  0  0  0  0  0  0  0  0  0  0  0
    7.1200   -1.8360    0.0000 H   0  0  0  0  0  0  0  0  0  0  0  0
    7.4940   -1.3340    0.0000 H   0  0  0  0  0  0  0  0  0  0  0  0
    7.0460   -0.0060    0.0000 H   0  0  0  0  0  0  0  0  0  0  0  0
    6.6720   -0.5080    0.0000 H   0  0  0  0  0  0  0  0  0  0  0  0
    7.7580    1.5780    0.0000 H   0  0  0  0  0  0  0  0  0  0  0  0
    7.1830    1.8170    0.0000 H   0  0  0  0  0  0  0  0  0  0  0  0
    8.3920    0.6060    0.0000 H   0  0  0  0  0  0  0  0  0  0  0  0
    8.1540    1.1820    0.0000 H   0  0  0  0  0  0  0  0  0  0  0  0
    8.2840   -0.8900    0.0000 H   0  0  0  0  0  0  0  0  0  0  0  0
    8.9420   -0.8900    0.0000 H   0  0  0  0  0  0  0  0  0  0  0  0
    3.4110   -9.6930    0.0000 H   0  0  0  0  0  0  0  0  0  0  0  0
    4.5680   -9.0250    0.0000 H   0  0  0  0  0  0  0  0  0  0  0  0
    3.4110   -7.0200    0.0000 H   0  0  0  0  0  0  0  0  0  0  0  0
    2.2530   -7.6880    0.0000 H   0  0  0  0  0  0  0  0  0  0  0  0
    2.2530   -9.0250    0.0000 H   0  0  0  0  0  0  0  0  0  0  0  0
    4.6650   -3.7510    0.0000 H   0  0  0  0  0  0  0  0  0  0  0  0
    4.3360   -4.3210    0.0000 H   0  0  0  0  0  0  0  0  0  0  0  0
    4.3360   -4.9680    0.0000 H   0  0  0  0  0  0  0  0  0  0  0  0
    4.6650   -5.5380    0.0000 H   0  0  0  0  0  0  0  0  0  0  0  0
    6.4430   -5.5380    0.0000 H   0  0  0  0  0  0  0  0  0  0  0  0
    6.7730   -4.9680    0.0000 H   0  0  0  0  0  0  0  0  0  0  0  0
    6.7730   -4.3210    0.0000 H   0  0  0  0  0  0  0  0  0  0  0  0
    6.4430   -3.7510    0.0000 H   0  0  0  0  0  0  0  0  0  0  0  0
    4.7710    3.2910    0.0000 H   0  0  0  0  0  0  0  0  0  0  0  0
    5.3410    2.9620    0.0000 H   0  0  0  0  0  0  0  0  0  0  0  0
    4.4480    4.5100    0.0000 H   0  0  0  0  0  0  0  0  0  0  0  0
    4.4480    3.8510    0.0000 H   0  0  0  0  0  0  0  0  0  0  0  0
    6.5580    5.0700    0.0000 H   0  0  0  0  0  0  0  0  0  0  0  0
    5.9880    5.3990    0.0000 H   0  0  0  0  0  0  0  0  0  0  0  0
    6.8820    3.8510    0.0000 H   0  0  0  0  0  0  0  0  0  0  0  0
    6.8820    4.5100    0.0000 H   0  0  0  0  0  0  0  0  0  0  0  0
    4.4480    7.3670    0.0000 H   0  0  0  0  0  0  0  0  0  0  0  0
    4.4480    6.7100    0.0000 H   0  0  0  0  0  0  0  0  0  0  0  0
    5.0140   -8.0130    0.0000 H   0  0  0  0  0  0  0  0  0  0  0  0
    5.3440   -7.4430    0.0000 H   0  0  0  0  0  0  0  0  0  0  0  0
    6.3330    7.3100    0.0000 H   0  0  0  0  0  0  0  0  0  0  0  0
    7.0010    8.4670    0.0000 H   0  0  0  0  0  0  0  0  0  0  0  0
    6.3330    9.6250    0.0000 H   0  0  0  0  0  0  0  0  0  0  0  0
    4.9960    9.6250    0.0000 H   0  0  0  0  0  0  0  0  0  0  0  0
    4.3280    8.4670    0.0000 H   0  0  0  0  0  0  0  0  0  0  0  0
    2.3950    2.2930    0.0000 H   0  0  0  0  0  0  0  0  0  0  0  0
    1.6960    2.4800    0.0000 H   0  0  0  0  0  0  0  0  0  0  0  0
    1.5090    1.7810    0.0000 H   0  0  0  0  0  0  0  0  0  0  0  0
    1.3940    1.3530    0.0000 H   0  0  0  0  0  0  0  0  0  0  0  0
    1.2070    0.6540    0.0000 H   0  0  0  0  0  0  0  0  0  0  0  0
    1.9060    0.4670    0.0000 H   0  0  0  0  0  0  0  0  0  0  0  0
    3.3350    1.2920    0.0000 H   0  0  0  0  0  0  0  0  0  0  0  0
    3.5220    1.9910    0.0000 H   0  0  0  0  0  0  0  0  0  0  0  0
    2.8230    2.1780    0.0000 H   0  0  0  0  0  0  0  0  0  0  0  0
   11.7260   -0.1160    0.0000 H   0  0  0  0  0  0  0  0  0  0  0  0
   11.9130    0.5820    0.0000 H   0  0  0  0  0  0  0  0  0  0  0  0
   11.2140    0.7700    0.0000 H   0  0  0  0  0  0  0  0  0  0  0  0
   10.7250   -1.0560    0.0000 H   0  0  0  0  0  0  0  0  0  0  0  0
   11.4240   -1.2430    0.0000 H   0  0  0  0  0  0  0  0  0  0  0  0
   11.6110   -0.5440    0.0000 H   0  0  0  0  0  0  0  0  0  0  0  0
   10.7860    0.8840    0.0000 H   0  0  0  0  0  0  0  0  0  0  0  0
   10.0880    1.0720    0.0000 H   0  0  0  0  0  0  0  0  0  0  0  0
    9.9000    0.3730    0.0000 H   0  0  0  0  0  0  0  0  0  0  0  0
  1  9  1  0  0  0  0
  1 10  1  0  0  0  0
  1 12  1  0  0  0  0
  2 13  1  0  0  0  0
  2 15  1  0  0  0  0
  2 16  1  0  0  0  0
  3  5  1  0  0  0  0
  3  6  1  0  0  0  0
  3  8  1  0  0  0  0
  4  7  1  0  0  0  0
  4 11  1  0  0  0  0
  4 14  1  0  0  0  0
  5 17  1  0  0  0  0
  5 67  1  0  0  0  0
  5 68  1  0  0  0  0
  6  7  1  0  0  0  0
  6 69  1  0  0  0  0
  6 70  1  0  0  0  0
  7 71  1  0  0  0  0
  7 72  1  0  0  0  0
  8  9  1  0  0  0  0
  8 73  1  0  0  0  0
  8 74  1  0  0  0  0
  9 75  1  0  0  0  0
  9 76  1  0  0  0  0
 10 19  1  0  0  0  0
 10 77  1  0  0  0  0
 10 78  1  0  0  0  0
 11 20  1  0  0  0  0
 11 79  1  0  0  0  0
 11 80  1  0  0  0  0
 12 13  1  0  0  0  0
 12 81  1  0  0  0  0
 12 82  1  0  0  0  0
 13 83  1  0  0  0  0
 13 84  1  0  0  0  0
 14 15  1  0  0  0  0
 14 85  1  0  0  0  0
 14 86  1  0  0  0  0
 15 87  1  0  0  0  0
 15 88  1  0  0  0  0
 16 18  1  0  0  0  0
 16 89  1  0  0  0  0
 16 90  1  0  0  0  0
 17 57  1  0  0  0  0
 17 58  2  0  0  0  0
 18 55  1  0  0  0  0
 18 56  2  0  0  0  0
 19 27  2  0  0  0  0
 19 29  1  0  0  0  0
 20 28  2  0  0  0  0
 20 35  1  0  0  0  0
 21 22  1  0  0  0  0
 21 26  2  0  0  0  0
 21 91  1  0  0  0  0
 22 23  2  0  0  0  0
 22 92  1  0  0  0  0
 23 24  1  0  0  0  0
 23 48  1  0  0  0  0
 24 25  2  0  0  0  0
 24 93  1  0  0  0  0
 25 26  1  0  0  0  0
 25 94  1  0  0  0  0
 26 95  1  0  0  0  0
 29 30  1  0  0  0  0
 29 34  1  0  0  0  0
 30 31  1  0  0  0  0
 30 96  1  0  0  0  0
 30 97  1  0  0  0  0
 31 32  1  0  0  0  0
 31 98  1  0  0  0  0
 31 99  1  0  0  0  0
 32 33  1  0  0  0  0
 32 41  1  0  0  0  0
 33 34  1  0  0  0  0
 33100  1  0  0  0  0
 33101  1  0  0  0  0
 34102  1  0  0  0  0
 34103  1  0  0  0  0
 35 36  1  0  0  0  0
 35 40  1  0  0  0  0
 36 37  1  0  0  0  0
 36104  1  0  0  0  0
 36105  1  0  0  0  0
 37 38  1  0  0  0  0
 37106  1  0  0  0  0
 37107  1  0  0  0  0
 38 39  1  0  0  0  0
 38 42  1  0  0  0  0
 39 40  1  0  0  0  0
 39108  1  0  0  0  0
 39109  1  0  0  0  0
 40110  1  0  0  0  0
 40111  1  0  0  0  0
 41 46  2  0  0  0  0
 41 47  1  0  0  0  0
 42 43  1  0  0  0  0
 42 44  2  0  0  0  0
 43 45  1  0  0  0  0
 45 49  1  0  0  0  0
 45112  1  0  0  0  0
 45113  1  0  0  0  0
 47 48  1  0  0  0  0
 48114  1  0  0  0  0
 48115  1  0  0  0  0
 49 50  1  0  0  0  0
 49 54  2  0  0  0  0
 50 51  2  0  0  0  0
 50116  1  0  0  0  0
 51 52  1  0  0  0  0
 51117  1  0  0  0  0
 52 53  2  0  0  0  0
 52118  1  0  0  0  0
 53 54  1  0  0  0  0
 53119  1  0  0  0  0
 54120  1  0  0  0  0
 55 63  1  0  0  0  0
 57 59  1  0  0  0  0
 59 60  1  0  0  0  0
 59 61  1  0  0  0  0
 59 62  1  0  0  0  0
 60121  1  0  0  0  0
 60122  1  0  0  0  0
 60123  1  0  0  0  0
 61124  1  0  0  0  0
 61125  1  0  0  0  0
 61126  1  0  0  0  0
 62127  1  0  0  0  0
 62128  1  0  0  0  0
 62129  1  0  0  0  0
 63 64  1  0  0  0  0
 63 65  1  0  0  0  0
 63 66  1  0  0  0  0
 64130  1  0  0  0  0
 64131  1  0  0  0  0
 64132  1  0  0  0  0
 65133  1  0  0  0  0
 65134  1  0  0  0  0
 65135  1  0  0  0  0
 66136  1  0  0  0  0
 66137  1  0  0  0  0
 66138  1  0  0  0  0
M  END
> <Molecule name>
696853

> <Activity>
1

$$$$
641233
  MOE2011           2D

 59 64  0  0  1  0  0  0  0  0999 V2000
    6.7120    0.7610    0.0000 O   0  0  0  0  0  0  0  0  0  0  0  0
    7.4250    0.3450    0.0000 C   0  0  0  0  0  0  0  0  0  0  0  0
    8.1410    0.7550    0.0000 C   0  0  0  0  0  0  0  0  0  0  0  0
    8.1440    1.5800    0.0000 C   0  0  0  0  0  0  0  0  0  0  0  0
    8.8600    1.9900    0.0000 C   0  0  0  0  0  0  0  0  0  0  0  0
    8.8500    2.8490    0.0000 C   0  0  0  0  0  0  0  0  0  0  0  0
    9.5930    3.2820    0.0000 C   0  0  0  0  0  0  0  0  0  0  0  0
   10.3360    2.8490    0.0000 C   0  0  0  0  0  0  0  0  0  0  0  0
   10.3260    1.9900    0.0000 C   0  0  0  0  0  0  0  0  0  0  0  0
    9.5730    1.5740    0.0000 C   0  0  0  0  0  0  0  0  0  0  0  0
    9.5700    0.7490    0.0000 C   0  0  0  0  0  0  0  0  0  0  0  0
    8.8540    0.3400    0.0000 C   0  0  0  0  0  0  0  0  0  0  0  0
    7.4220   -0.4800    0.0000 C   0  0  3  0  0  0  0  0  0  0  0  0
    8.1340   -0.8950    0.0000 C   0  0  3  0  0  0  0  0  0  0  0  0
    8.2170   -1.7110    0.0000 C   0  0  0  0  0  0  0  0  0  0  0  0
    9.0230   -1.8840    0.0000 C   0  0  0  0  0  0  0  0  0  0  0  0
    9.4330   -1.1740    0.0000 C   0  0  0  0  0  0  0  0  0  0  0  0
   10.2530   -1.0880    0.0000 O   0  0  0  0  0  0  0  0  0  0  0  0
    8.8850   -0.5640    0.0000 O   0  0  0  0  0  0  0  0  0  0  0  0
    9.2760   -2.6700    0.0000 C   0  0  0  0  0  0  0  0  0  0  0  0
    8.7240   -3.2820    0.0000 C   0  0  0  0  0  0  0  0  0  0  0  0
    7.9170   -3.1090    0.0000 C   0  0  0  0  0  0  0  0  0  0  0  0
    7.6630   -2.3230    0.0000 C   0  0  0  0  0  0  0  0  0  0  0  0
    6.7060   -0.8890    0.0000 C   0  0  0  0  0  0  0  0  0  0  0  0
    6.7020   -1.7140    0.0000 O   0  0  0  0  0  0  0  0  0  0  0  0
    5.9930   -0.4740    0.0000 C   0  0  0  0  0  0  0  0  0  0  0  0
    5.9960    0.3510    0.0000 O   0  0  0  0  0  0  0  0  0  0  0  0
    5.2770   -0.8840    0.0000 N   0  0  0  0  0  0  0  0  0  0  0  0
    4.5640   -0.4690    0.0000 C   0  0  0  0  0  0  0  0  0  0  0  0
    3.0790    0.3730    0.0000 C   0  0  0  0  0  0  0  0  0  0  0  0
    3.8160    0.8140    0.0000 C   0  0  0  0  0  0  0  0  0  0  0  0
    4.5640    0.3900    0.0000 C   0  0  0  0  0  0  0  0  0  0  0  0
    3.0790   -0.4520    0.0000 C   0  0  0  0  0  0  0  0  0  0  0  0
    2.3640   -0.8650    0.0000 C   0  0  0  0  0  0  0  0  0  0  0  0
    1.6500   -0.4520    0.0000 C   0  0  0  0  0  0  0  0  0  0  0  0
    1.6500    0.3730    0.0000 C   0  0  0  0  0  0  0  0  0  0  0  0
    2.3640    0.7850    0.0000 C   0  0  0  0  0  0  0  0  0  0  0  0
    3.8160   -0.8930    0.0000 C   0  0  0  0  0  0  0  0  0  0  0  0
    3.8060   -1.7180    0.0000 O   0  0  0  0  0  0  0  0  0  0  0  0
    3.8060    1.6390    0.0000 O   0  0  0  0  0  0  0  0  0  0  0  0
    5.2770    0.8060    0.0000 Cl  0  0  0  0  0  0  0  0  0  0  0  0
    7.4310    1.9950    0.0000 H   0  0  0  0  0  0  0  0  0  0  0  0
    8.1330    3.2560    0.0000 H   0  0  0  0  0  0  0  0  0  0  0  0
    9.5930    4.1070    0.0000 H   0  0  0  0  0  0  0  0  0  0  0  0
   11.0530    3.2560    0.0000 H   0  0  0  0  0  0  0  0  0  0  0  0
   11.0340    1.5670    0.0000 H   0  0  0  0  0  0  0  0  0  0  0  0
   10.2830    0.3340    0.0000 H   0  0  0  0  0  0  0  0  0  0  0  0
    9.3360   -0.3300    0.0000 H   0  0  0  0  0  0  0  0  0  0  0  0
    8.1380   -0.0700    0.0000 H   0  0  0  0  0  0  0  0  0  0  0  0
    7.3270   -1.0640    0.0000 H   0  0  0  0  0  0  0  0  0  0  0  0
   10.0830   -2.8430    0.0000 H   0  0  0  0  0  0  0  0  0  0  0  0
    8.9770   -4.0670    0.0000 H   0  0  0  0  0  0  0  0  0  0  0  0
    7.3630   -3.7200    0.0000 H   0  0  0  0  0  0  0  0  0  0  0  0
    6.8570   -2.1500    0.0000 H   0  0  0  0  0  0  0  0  0  0  0  0
    5.2730   -1.7090    0.0000 H   0  0  0  0  0  0  0  0  0  0  0  0
    2.3640   -1.6900    0.0000 H   0  0  0  0  0  0  0  0  0  0  0  0
    0.9360   -0.8650    0.0000 H   0  0  0  0  0  0  0  0  0  0  0  0
    0.9360    0.7850    0.0000 H   0  0  0  0  0  0  0  0  0  0  0  0
    2.3640    1.6100    0.0000 H   0  0  0  0  0  0  0  0  0  0  0  0
  1  2  2  0  0  0  0
  2  3  1  0  0  0  0
  2 13  1  0  0  0  0
  3  4  1  0  0  0  0
  3 12  2  0  0  0  0
  4  5  2  0  0  0  0
  4 42  1  0  0  0  0
  5  6  1  0  0  0  0
  5 10  1  0  0  0  0
  6  7  2  0  0  0  0
  6 43  1  0  0  0  0
  7  8  1  0  0  0  0
  7 44  1  0  0  0  0
  8  9  2  0  0  0  0
  8 45  1  0  0  0  0
  9 10  1  0  0  0  0
  9 46  1  0  0  0  0
 10 11  2  0  0  0  0
 11 12  1  0  0  0  0
 11 47  1  0  0  0  0
 12 48  1  0  0  0  0
 13 14  1  0  0  0  0
 13 24  1  0  0  0  0
 13 49  1  0  0  0  0
 14 15  1  0  0  0  0
 14 19  1  0  0  0  0
 14 50  1  0  0  0  0
 15 16  1  0  0  0  0
 15 23  2  0  0  0  0
 16 17  1  0  0  0  0
 16 20  2  0  0  0  0
 17 18  2  0  0  0  0
 17 19  1  0  0  0  0
 20 21  1  0  0  0  0
 20 51  1  0  0  0  0
 21 22  2  0  0  0  0
 21 52  1  0  0  0  0
 22 23  1  0  0  0  0
 22 53  1  0  0  0  0
 23 54  1  0  0  0  0
 24 25  2  0  0  0  0
 24 26  1  0  0  0  0
 26 27  2  0  0  0  0
 26 28  1  0  0  0  0
 28 29  1  0  0  0  0
 28 55  1  0  0  0  0
 29 32  2  0  0  0  0
 29 38  1  0  0  0  0
 30 31  1  0  0  0  0
 30 33  1  0  0  0  0
 30 37  2  0  0  0  0
 31 32  1  0  0  0  0
 31 40  2  0  0  0  0
 32 41  1  0  0  0  0
 33 34  2  0  0  0  0
 33 38  1  0  0  0  0
 34 35  1  0  0  0  0
 34 56  1  0  0  0  0
 35 36  2  0  0  0  0
 35 57  1  0  0  0  0
 36 37  1  0  0  0  0
 36 58  1  0  0  0  0
 37 59  1  0  0  0  0
 38 39  2  0  0  0  0
M  END
> <Molecule name>
641233

> <Activity>
1

$$$$
666608
  MOE2011           2D

119126  0  0  1  0  0  0  0  0999 V2000
    7.5200    0.9890    0.0000 O   0  0  0  0  0  0  0  0  0  0  0  0
    7.3070    1.7860    0.0000 C   0  0  0  0  0  0  0  0  0  0  0  0
    7.8900    2.3690    0.0000 C   0  0  3  0  0  0  0  0  0  0  0  0
    8.6870    2.1560    0.0000 C   0  0  3  0  0  0  0  0  0  0  0  0
    8.9000    1.3590    0.0000 N   0  0  0  0  0  0  0  0  0  0  0  0
    9.6970    1.1460    0.0000 C   0  0  0  0  0  0  0  0  0  0  0  0
   10.2800    1.7290    0.0000 O   0  0  0  0  0  0  0  0  0  0  0  0
    6.5100    2.0000    0.0000 O   0  0  0  0  0  0  0  0  0  0  0  0
    5.9260    1.4160    0.0000 C   0  0  3  0  0  0  0  0  0  0  0  0
    6.1530    0.6220    0.0000 C   0  0  0  0  0  0  0  0  0  0  0  0
    5.5980    0.0100    0.0000 C   0  0  3  0  0  0  0  0  0  0  0  0
    5.2830    0.7720    0.0000 C   0  0  0  0  0  0  0  0  0  0  0  0
    4.5200    1.0880    0.0000 C   0  0  0  0  0  0  0  0  0  0  0  0
    3.7580    0.7720    0.0000 C   0  0  3  0  0  0  0  0  0  0  0  0
    3.1750    1.3550    0.0000 O   0  0  0  0  0  0  0  0  0  0  0  0
    3.3890    2.1520    0.0000 C   0  0  0  0  0  0  0  0  0  0  0  0
    2.8050    2.7350    0.0000 O   0  0  0  0  0  0  0  0  0  0  0  0
    4.1850    2.3660    0.0000 C   0  0  0  0  0  0  0  0  0  0  0  0
    2.6170    0.0100    0.0000 O   0  0  0  0  0  0  0  0  0  0  0  0
    3.4420    0.0100    0.0000 C   0  0  0  0  0  0  0  0  0  0  0  0
    5.1810   -2.5990    0.0000 C   0  0  0  0  0  0  0  0  0  0  0  0
    4.4970   -3.1310    0.0000 O   0  0  0  0  0  0  0  0  0  0  0  0
    3.9680   -2.4470    0.0000 C   0  0  3  0  0  0  0  0  0  0  0  0
    3.1740   -2.1180    0.0000 C   0  0  0  0  0  0  0  0  0  0  0  0
    3.0690   -1.2650    0.0000 C   0  0  3  0  0  0  0  0  0  0  0  0
    3.7580   -0.7520    0.0000 C   0  0  3  0  0  0  0  0  0  0  0  0
    4.6460   -1.9180    0.0000 C   0  0  3  0  0  0  0  0  0  0  0  0
    4.5200   -1.0670    0.0000 C   0  0  3  0  0  0  0  0  0  0  0  0
    5.2830   -0.7520    0.0000 C   0  0  3  0  0  0  0  0  0  0  0  0
    5.8660   -1.3360    0.0000 O   0  0  0  0  0  0  0  0  0  0  0  0
    5.6520   -2.1320    0.0000 C   0  0  0  0  0  0  0  0  0  0  0  0
    5.8660   -2.9290    0.0000 C   0  0  0  0  0  0  0  0  0  0  0  0
    6.6630   -3.1430    0.0000 C   0  0  0  0  0  0  0  0  0  0  0  0
    6.8760   -3.9400    0.0000 C   0  0  0  0  0  0  0  0  0  0  0  0
    6.2920   -4.5230    0.0000 C   0  0  0  0  0  0  0  0  0  0  0  0
    5.4960   -4.3090    0.0000 C   0  0  0  0  0  0  0  0  0  0  0  0
    5.2830   -3.5120    0.0000 C   0  0  0  0  0  0  0  0  0  0  0  0
    4.8550   -2.3460    0.0000 O   0  0  0  0  0  0  0  0  0  0  0  0
    5.4050   -1.5960    0.0000 O   0  0  0  0  0  0  0  0  0  0  0  0
    6.1690   -1.9060    0.0000 C   0  0  0  0  0  0  0  0  0  0  0  0
    6.6770   -2.5560    0.0000 O   0  0  0  0  0  0  0  0  0  0  0  0
    6.8200   -1.3990    0.0000 C   0  0  0  0  0  0  0  0  0  0  0  0
    2.3100   -0.9400    0.0000 O   0  0  0  0  0  0  0  0  0  0  0  0
    2.9960   -0.4360    0.0000 C   0  0  0  0  0  0  0  0  0  0  0  0
    5.1320    1.6430    0.0000 C   0  0  0  0  0  0  0  0  0  0  0  0
    4.9440    2.4470    0.0000 C   0  0  0  0  0  0  0  0  0  0  0  0
    5.4960    1.5690    0.0000 C   0  0  0  0  0  0  0  0  0  0  0  0
    6.0800    0.9860    0.0000 C   0  0  0  0  0  0  0  0  0  0  0  0
    5.9140   -0.7520    0.0000 O   0  0  0  0  0  0  0  0  0  0  0  0
    7.6760    3.1660    0.0000 O   0  0  0  0  0  0  0  0  0  0  0  0
    9.2700    2.7400    0.0000 C   0  0  0  0  0  0  0  0  0  0  0  0
   10.0670    2.5260    0.0000 C   0  0  0  0  0  0  0  0  0  0  0  0
   10.6500    3.1090    0.0000 C   0  0  0  0  0  0  0  0  0  0  0  0
   10.4370    3.9060    0.0000 C   0  0  0  0  0  0  0  0  0  0  0  0
    9.6400    4.1200    0.0000 C   0  0  0  0  0  0  0  0  0  0  0  0
    9.0570    3.5360    0.0000 C   0  0  0  0  0  0  0  0  0  0  0  0
   11.0350    4.5230    0.0000 C   0  0  0  0  0  0  0  0  0  0  0  0
   11.8660    4.3070    0.0000 C   0  0  0  0  0  0  0  0  0  0  0  0
   12.0890    3.4770    0.0000 C   0  0  0  0  0  0  0  0  0  0  0  0
   11.4770    2.8740    0.0000 C   0  0  0  0  0  0  0  0  0  0  0  0
    9.9100    0.3490    0.0000 C   0  0  0  0  0  0  0  0  0  0  0  0
   10.7070    0.1350    0.0000 C   0  0  0  0  0  0  0  0  0  0  0  0
   10.9210   -0.6620    0.0000 C   0  0  0  0  0  0  0  0  0  0  0  0
   10.3380   -1.2450    0.0000 C   0  0  0  0  0  0  0  0  0  0  0  0
    9.5410   -1.0310    0.0000 C   0  0  0  0  0  0  0  0  0  0  0  0
    9.3270   -0.2340    0.0000 C   0  0  0  0  0  0  0  0  0  0  0  0
    8.1040    1.5720    0.0000 H   0  0  0  0  0  0  0  0  0  0  0  0
    7.7870    1.9110    0.0000 H   0  0  0  0  0  0  0  0  0  0  0  0
    8.3160    0.7760    0.0000 H   0  0  0  0  0  0  0  0  0  0  0  0
    6.7480    1.4930    0.0000 H   0  0  0  0  0  0  0  0  0  0  0  0
    6.9510    0.8310    0.0000 H   0  0  0  0  0  0  0  0  0  0  0  0
    6.7760    0.0820    0.0000 H   0  0  0  0  0  0  0  0  0  0  0  0
    2.9400    0.8800    0.0000 H   0  0  0  0  0  0  0  0  0  0  0  0
    4.0860    1.5010    0.0000 H   0  0  0  0  0  0  0  0  0  0  0  0
    4.9240    3.0320    0.0000 H   0  0  0  0  0  0  0  0  0  0  0  0
    3.7080    3.1420    0.0000 H   0  0  0  0  0  0  0  0  0  0  0  0
    5.7250   -3.3810    0.0000 H   0  0  0  0  0  0  0  0  0  0  0  0
    6.1510   -2.4730    0.0000 H   0  0  0  0  0  0  0  0  0  0  0  0
    3.4670   -3.1020    0.0000 H   0  0  0  0  0  0  0  0  0  0  0  0
    2.8300   -2.8670    0.0000 H   0  0  0  0  0  0  0  0  0  0  0  0
    2.3600   -2.2500    0.0000 H   0  0  0  0  0  0  0  0  0  0  0  0
    2.5280   -0.5230    0.0000 H   0  0  0  0  0  0  0  0  0  0  0  0
    5.0540   -1.2780    0.0000 H   0  0  0  0  0  0  0  0  0  0  0  0
    4.4360   -1.4850    0.0000 H   0  0  0  0  0  0  0  0  0  0  0  0
    7.2460   -2.5600    0.0000 H   0  0  0  0  0  0  0  0  0  0  0  0
    7.6720   -4.1540    0.0000 H   0  0  0  0  0  0  0  0  0  0  0  0
    6.5060   -5.3200    0.0000 H   0  0  0  0  0  0  0  0  0  0  0  0
    4.9120   -4.8920    0.0000 H   0  0  0  0  0  0  0  0  0  0  0  0
    4.3060   -3.7860    0.0000 H   0  0  0  0  0  0  0  0  0  0  0  0
    7.6220   -1.9590    0.0000 H   0  0  0  0  0  0  0  0  0  0  0  0
    7.7130   -1.2440    0.0000 H   0  0  0  0  0  0  0  0  0  0  0  0
    7.0800   -0.6190    0.0000 H   0  0  0  0  0  0  0  0  0  0  0  0
    1.6500   -1.4350    0.0000 H   0  0  0  0  0  0  0  0  0  0  0  0
    3.2100    0.4400    0.0000 H   0  0  0  0  0  0  0  0  0  0  0  0
    1.9440   -0.5110    0.0000 H   0  0  0  0  0  0  0  0  0  0  0  0
    2.5350   -1.4050    0.0000 H   0  0  0  0  0  0  0  0  0  0  0  0
    5.5870    3.1710    0.0000 H   0  0  0  0  0  0  0  0  0  0  0  0
    4.4580    3.3410    0.0000 H   0  0  0  0  0  0  0  0  0  0  0  0
    3.9210    2.0640    0.0000 H   0  0  0  0  0  0  0  0  0  0  0  0
    5.9760    2.2520    0.0000 H   0  0  0  0  0  0  0  0  0  0  0  0
    5.6140    2.5580    0.0000 H   0  0  0  0  0  0  0  0  0  0  0  0
    4.6410    1.7220    0.0000 H   0  0  0  0  0  0  0  0  0  0  0  0
    6.1640    0.1510    0.0000 H   0  0  0  0  0  0  0  0  0  0  0  0
    7.0600    1.2010    0.0000 H   0  0  0  0  0  0  0  0  0  0  0  0
    6.0950    1.8000    0.0000 H   0  0  0  0  0  0  0  0  0  0  0  0
    6.9480   -0.9810    0.0000 H   0  0  0  0  0  0  0  0  0  0  0  0
    8.2600    3.7490    0.0000 H   0  0  0  0  0  0  0  0  0  0  0  0
   10.8180    1.8800    0.0000 H   0  0  0  0  0  0  0  0  0  0  0  0
    9.4260    4.9160    0.0000 H   0  0  0  0  0  0  0  0  0  0  0  0
    8.3190    3.2810    0.0000 H   0  0  0  0  0  0  0  0  0  0  0  0
   10.8120    5.3170    0.0000 H   0  0  0  0  0  0  0  0  0  0  0  0
   12.4470    4.8920    0.0000 H   0  0  0  0  0  0  0  0  0  0  0  0
   12.8850    3.2610    0.0000 H   0  0  0  0  0  0  0  0  0  0  0  0
   11.6810    2.0750    0.0000 H   0  0  0  0  0  0  0  0  0  0  0  0
   11.2910    0.7190    0.0000 H   0  0  0  0  0  0  0  0  0  0  0  0
   11.7180   -0.8750    0.0000 H   0  0  0  0  0  0  0  0  0  0  0  0
   10.5510   -2.0420    0.0000 H   0  0  0  0  0  0  0  0  0  0  0  0
    8.9580   -1.6140    0.0000 H   0  0  0  0  0  0  0  0  0  0  0  0
    8.5300   -0.0210    0.0000 H   0  0  0  0  0  0  0  0  0  0  0  0
  1  2  2  0  0  0  0
  2  3  1  0  0  0  0
  2  8  1  0  0  0  0
  3  4  1  0  0  0  0
  3 50  1  0  0  0  0
  3 67  1  0  0  0  0
  4  5  1  0  0  0  0
  4 51  1  0  0  0  0
  4 68  1  0  0  0  0
  5  6  1  0  0  0  0
  5 69  1  0  0  0  0
  6  7  2  0  0  0  0
  6 61  1  0  0  0  0
  8  9  1  0  0  0  0
  9 10  1  0  0  0  0
  9 45  1  0  0  0  0
  9 70  1  0  0  0  0
 10 11  1  0  0  0  0
 10 71  1  0  0  0  0
 10 72  1  0  0  0  0
 11 12  1  0  0  0  0
 11 29  1  0  0  0  0
 11 49  1  0  0  0  0
 12 13  1  0  0  0  0
 12 47  1  0  0  0  0
 12 48  1  0  0  0  0
 13 14  1  0  0  0  0
 13 45  2  0  0  0  0
 14 15  1  0  0  0  0
 14 20  1  0  0  0  0
 14 73  1  0  0  0  0
 15 16  1  0  0  0  0
 16 17  2  0  0  0  0
 16 18  1  0  0  0  0
 18 74  1  0  0  0  0
 18 75  1  0  0  0  0
 18 76  1  0  0  0  0
 19 20  2  0  0  0  0
 20 26  1  0  0  0  0
 21 22  1  0  0  0  0
 21 27  1  0  0  0  0
 21 77  1  0  0  0  0
 21 78  1  0  0  0  0
 22 23  1  0  0  0  0
 23 24  1  0  0  0  0
 23 27  1  0  0  0  0
 23 79  1  0  0  0  0
 24 25  1  0  0  0  0
 24 80  1  0  0  0  0
 24 81  1  0  0  0  0
 25 26  1  0  0  0  0
 25 43  1  0  0  0  0
 25 82  1  0  0  0  0
 26 28  1  0  0  0  0
 26 44  1  0  0  0  0
 27 28  1  0  0  0  0
 27 39  1  0  0  0  0
 28 29  1  0  0  0  0
 28 83  1  0  0  0  0
 29 30  1  0  0  0  0
 29 84  1  0  0  0  0
 30 31  1  0  0  0  0
 31 32  1  0  0  0  0
 31 38  2  0  0  0  0
 32 33  1  0  0  0  0
 32 37  2  0  0  0  0
 33 34  2  0  0  0  0
 33 85  1  0  0  0  0
 34 35  1  0  0  0  0
 34 86  1  0  0  0  0
 35 36  2  0  0  0  0
 35 87  1  0  0  0  0
 36 37  1  0  0  0  0
 36 88  1  0  0  0  0
 37 89  1  0  0  0  0
 39 40  1  0  0  0  0
 40 41  2  0  0  0  0
 40 42  1  0  0  0  0
 42 90  1  0  0  0  0
 42 91  1  0  0  0  0
 42 92  1  0  0  0  0
 43 93  1  0  0  0  0
 44 94  1  0  0  0  0
 44 95  1  0  0  0  0
 44 96  1  0  0  0  0
 45 46  1  0  0  0  0
 46 97  1  0  0  0  0
 46 98  1  0  0  0  0
 46 99  1  0  0  0  0
 47100  1  0  0  0  0
 47101  1  0  0  0  0
 47102  1  0  0  0  0
 48103  1  0  0  0  0
 48104  1  0  0  0  0
 48105  1  0  0  0  0
 49106  1  0  0  0  0
 50107  1  0  0  0  0
 51 52  2  0  0  0  0
 51 56  1  0  0  0  0
 52 53  1  0  0  0  0
 52108  1  0  0  0  0
 53 54  1  0  0  0  0
 53 60  2  0  0  0  0
 54 55  1  0  0  0  0
 54 57  2  0  0  0  0
 55 56  2  0  0  0  0
 55109  1  0  0  0  0
 56110  1  0  0  0  0
 57 58  1  0  0  0  0
 57111  1  0  0  0  0
 58 59  2  0  0  0  0
 58112  1  0  0  0  0
 59 60  1  0  0  0  0
 59113  1  0  0  0  0
 60114  1  0  0  0  0
 61 62  1  0  0  0  0
 61 66  2  0  0  0  0
 62 63  2  0  0  0  0
 62115  1  0  0  0  0
 63 64  1  0  0  0  0
 63116  1  0  0  0  0
 64 65  2  0  0  0  0
 64117  1  0  0  0  0
 65 66  1  0  0  0  0
 65118  1  0  0  0  0
 66119  1  0  0  0  0
M  END
> <Molecule name>
666608

> <Activity>
1

$$$$
697488
  MOE2011           2D

 34 36  0  0  0  0  0  0  0  0999 V2000
    4.5080   -0.2350    0.0000 N   0  0  0  0  0  0  0  0  0  0  0  0
    3.0790   -1.8850    0.0000 C   0  0  0  0  0  0  0  0  0  0  0  0
    3.7930   -1.4730    0.0000 C   0  0  0  0  0  0  0  0  0  0  0  0
    4.5080   -1.8850    0.0000 C   0  0  0  0  0  0  0  0  0  0  0  0
    4.5080   -2.7100    0.0000 C   0  0  0  0  0  0  0  0  0  0  0  0
    3.7930   -3.1230    0.0000 C   0  0  0  0  0  0  0  0  0  0  0  0
    3.0790   -2.7100    0.0000 C   0  0  0  0  0  0  0  0  0  0  0  0
    3.7930   -0.6480    0.0000 C   0  0  0  0  0  0  0  0  0  0  0  0
    4.5080    0.5900    0.0000 C   0  0  0  0  0  0  0  0  0  0  0  0
    3.8400    1.0750    0.0000 N   0  0  0  0  0  0  0  0  0  0  0  0
    4.0950    1.8600    0.0000 C   0  0  0  0  0  0  0  0  0  0  0  0
    4.9200    1.8600    0.0000 C   0  0  0  0  0  0  0  0  0  0  0  0
    5.1750    1.0750    0.0000 S   0  0  0  0  0  0  0  0  0  0  0  0
    3.6100    2.5270    0.0000 C   0  0  0  0  0  0  0  0  0  0  0  0
    2.7900    2.4400    0.0000 C   0  0  0  0  0  0  0  0  0  0  0  0
    2.3050    3.1080    0.0000 C   0  0  0  0  0  0  0  0  0  0  0  0
    2.6410    3.8620    0.0000 C   0  0  0  0  0  0  0  0  0  0  0  0
    3.4610    3.9480    0.0000 C   0  0  0  0  0  0  0  0  0  0  0  0
    3.9460    3.2800    0.0000 C   0  0  0  0  0  0  0  0  0  0  0  0
    2.3640   -1.4730    0.0000 O   0  0  0  0  0  0  0  0  0  0  0  0
    5.2220   -3.1230    0.0000 N   0  3  0  0  0  0  0  0  0  0  0  0
    5.2220   -3.9480    0.0000 O   0  0  0  0  0  0  0  0  0  0  0  0
    5.9370   -2.7100    0.0000 O   0  5  0  0  0  0  0  0  0  0  0  0
    4.9510   -1.6290    0.0000 H   0  0  0  0  0  0  0  0  0  0  0  0
    3.7930   -3.6340    0.0000 H   0  0  0  0  0  0  0  0  0  0  0  0
    2.6360   -2.9660    0.0000 H   0  0  0  0  0  0  0  0  0  0  0  0
    3.3500   -0.3920    0.0000 H   0  0  0  0  0  0  0  0  0  0  0  0
    5.2210    2.2730    0.0000 H   0  0  0  0  0  0  0  0  0  0  0  0
    2.5820    1.9730    0.0000 H   0  0  0  0  0  0  0  0  0  0  0  0
    1.7960    3.0540    0.0000 H   0  0  0  0  0  0  0  0  0  0  0  0
    2.3400    4.2750    0.0000 H   0  0  0  0  0  0  0  0  0  0  0  0
    3.6690    4.4160    0.0000 H   0  0  0  0  0  0  0  0  0  0  0  0
    4.4550    3.3340    0.0000 H   0  0  0  0  0  0  0  0  0  0  0  0
    1.9220   -1.7280    0.0000 H   0  0  0  0  0  0  0  0  0  0  0  0
  1  8  2  0  0  0  0
  1  9  1  0  0  0  0
  2  3  1  0  0  0  0
  2  7  2  0  0  0  0
  2 20  1  0  0  0  0
  3  4  2  0  0  0  0
  3  8  1  0  0  0  0
  4  5  1  0  0  0  0
  4 24  1  0  0  0  0
  5  6  2  0  0  0  0
  5 21  1  0  0  0  0
  6  7  1  0  0  0  0
  6 25  1  0  0  0  0
  7 26  1  0  0  0  0
  8 27  1  0  0  0  0
  9 10  2  0  0  0  0
  9 13  1  0  0  0  0
 10 11  1  0  0  0  0
 11 12  2  0  0  0  0
 11 14  1  0  0  0  0
 12 13  1  0  0  0  0
 12 28  1  0  0  0  0
 14 15  1  0  0  0  0
 14 19  2  0  0  0  0
 15 16  2  0  0  0  0
 15 29  1  0  0  0  0
 16 17  1  0  0  0  0
 16 30  1  0  0  0  0
 17 18  2  0  0  0  0
 17 31  1  0  0  0  0
 18 19  1  0  0  0  0
 18 32  1  0  0  0  0
 19 33  1  0  0  0  0
 20 34  1  0  0  0  0
 21 22  2  0  0  0  0
 21 23  1  0  0  0  0
M  CHG  1  21   1
M  CHG  1  23  -1
M  END
> <Molecule name>
697488

> <Activity>
1

$$$$
671870
  MOE2011           2D

116122  0  0  1  0  0  0  0  0999 V2000
    7.5200    1.1910    0.0000 O   0  0  0  0  0  0  0  0  0  0  0  0
    7.3080    1.9880    0.0000 C   0  0  0  0  0  0  0  0  0  0  0  0
    7.8910    2.5710    0.0000 C   0  0  3  0  0  0  0  0  0  0  0  0
    8.6880    2.3580    0.0000 C   0  0  3  0  0  0  0  0  0  0  0  0
    8.9000    1.5610    0.0000 N   0  0  0  0  0  0  0  0  0  0  0  0
    9.6970    1.3470    0.0000 C   0  0  0  0  0  0  0  0  0  0  0  0
   10.2810    1.9300    0.0000 O   0  0  0  0  0  0  0  0  0  0  0  0
    9.9110    0.5500    0.0000 C   0  0  0  0  0  0  0  0  0  0  0  0
    9.3280   -0.0330    0.0000 C   0  0  0  0  0  0  0  0  0  0  0  0
    9.5420   -0.8300    0.0000 C   0  0  0  0  0  0  0  0  0  0  0  0
   10.3380   -1.0430    0.0000 C   0  0  0  0  0  0  0  0  0  0  0  0
   10.9220   -0.4600    0.0000 C   0  0  0  0  0  0  0  0  0  0  0  0
   10.7080    0.3370    0.0000 C   0  0  0  0  0  0  0  0  0  0  0  0
    9.2710    2.9410    0.0000 C   0  0  0  0  0  0  0  0  0  0  0  0
   10.0680    2.7270    0.0000 C   0  0  0  0  0  0  0  0  0  0  0  0
   10.6510    3.3110    0.0000 C   0  0  0  0  0  0  0  0  0  0  0  0
   10.4370    4.1080    0.0000 C   0  0  0  0  0  0  0  0  0  0  0  0
    9.6400    4.3210    0.0000 C   0  0  0  0  0  0  0  0  0  0  0  0
    9.0570    3.7380    0.0000 C   0  0  0  0  0  0  0  0  0  0  0  0
    8.2600    3.9520    0.0000 C   0  0  0  0  0  0  0  0  0  0  0  0
    7.6770    3.3680    0.0000 O   0  0  0  0  0  0  0  0  0  0  0  0
    6.5110    2.2010    0.0000 O   0  0  0  0  0  0  0  0  0  0  0  0
    5.9260    1.6180    0.0000 C   0  0  3  0  0  0  0  0  0  0  0  0
    5.1320    1.8450    0.0000 C   0  0  0  0  0  0  0  0  0  0  0  0
    4.9450    2.6480    0.0000 C   0  0  0  0  0  0  0  0  0  0  0  0
    4.5210    1.2890    0.0000 C   0  0  0  0  0  0  0  0  0  0  0  0
    5.2830    0.9740    0.0000 C   0  0  0  0  0  0  0  0  0  0  0  0
    5.5980    0.2120    0.0000 C   0  0  3  0  0  0  0  0  0  0  0  0
    5.2830   -0.5500    0.0000 C   0  0  3  0  0  0  0  0  0  0  0  0
    4.5210   -0.8660    0.0000 C   0  0  3  0  0  0  0  0  0  0  0  0
    3.7580   -0.5500    0.0000 C   0  0  3  0  0  0  0  0  0  0  0  0
    3.4420    0.2120    0.0000 C   0  0  0  0  0  0  0  0  0  0  0  0
    3.7580    0.9740    0.0000 C   0  0  3  0  0  0  0  0  0  0  0  0
    3.1750    1.5580    0.0000 O   0  0  0  0  0  0  0  0  0  0  0  0
    3.3890    2.3540    0.0000 C   0  0  0  0  0  0  0  0  0  0  0  0
    2.8050    2.9380    0.0000 O   0  0  0  0  0  0  0  0  0  0  0  0
    4.1850    2.5670    0.0000 C   0  0  0  0  0  0  0  0  0  0  0  0
    2.6180    0.2120    0.0000 O   0  0  0  0  0  0  0  0  0  0  0  0
    3.0690   -1.0630    0.0000 C   0  0  3  0  0  0  0  0  0  0  0  0
    3.1740   -1.9160    0.0000 C   0  0  0  0  0  0  0  0  0  0  0  0
    3.9680   -2.2450    0.0000 C   0  0  3  0  0  0  0  0  0  0  0  0
    4.4980   -2.9300    0.0000 O   0  0  0  0  0  0  0  0  0  0  0  0
    5.1820   -2.3970    0.0000 C   0  0  0  0  0  0  0  0  0  0  0  0
    4.6460   -1.7160    0.0000 C   0  0  3  0  0  0  0  0  0  0  0  0
    5.4050   -1.3950    0.0000 O   0  0  0  0  0  0  0  0  0  0  0  0
    6.1700   -1.7040    0.0000 C   0  0  0  0  0  0  0  0  0  0  0  0
    6.6770   -2.3550    0.0000 O   0  0  0  0  0  0  0  0  0  0  0  0
    6.8210   -1.1970    0.0000 C   0  0  0  0  0  0  0  0  0  0  0  0
    2.3100   -0.7380    0.0000 O   0  0  0  0  0  0  0  0  0  0  0  0
    2.9960   -0.2350    0.0000 C   0  0  0  0  0  0  0  0  0  0  0  0
    5.8660   -1.1340    0.0000 O   0  0  0  0  0  0  0  0  0  0  0  0
    5.6530   -1.9300    0.0000 C   0  0  0  0  0  0  0  0  0  0  0  0
    4.8560   -2.1440    0.0000 O   0  0  0  0  0  0  0  0  0  0  0  0
    5.8660   -2.7270    0.0000 C   0  0  0  0  0  0  0  0  0  0  0  0
    6.6630   -2.9410    0.0000 C   0  0  0  0  0  0  0  0  0  0  0  0
    6.8760   -3.7380    0.0000 C   0  0  0  0  0  0  0  0  0  0  0  0
    6.2930   -4.3210    0.0000 C   0  0  0  0  0  0  0  0  0  0  0  0
    5.4960   -4.1080    0.0000 C   0  0  0  0  0  0  0  0  0  0  0  0
    5.2830   -3.3110    0.0000 C   0  0  0  0  0  0  0  0  0  0  0  0
    5.9140   -0.5500    0.0000 O   0  0  0  0  0  0  0  0  0  0  0  0
    6.1530    0.8230    0.0000 C   0  0  0  0  0  0  0  0  0  0  0  0
    5.4960    1.7700    0.0000 C   0  0  0  0  0  0  0  0  0  0  0  0
    6.0800    1.1870    0.0000 C   0  0  0  0  0  0  0  0  0  0  0  0
    8.1040    1.7740    0.0000 H   0  0  0  0  0  0  0  0  0  0  0  0
    7.8670    2.0000    0.0000 H   0  0  0  0  0  0  0  0  0  0  0  0
    8.3170    0.9780    0.0000 H   0  0  0  0  0  0  0  0  0  0  0  0
    8.5310    0.1800    0.0000 H   0  0  0  0  0  0  0  0  0  0  0  0
    8.9580   -1.4140    0.0000 H   0  0  0  0  0  0  0  0  0  0  0  0
   10.5520   -1.8400    0.0000 H   0  0  0  0  0  0  0  0  0  0  0  0
   11.7180   -0.6730    0.0000 H   0  0  0  0  0  0  0  0  0  0  0  0
   11.2910    0.9200    0.0000 H   0  0  0  0  0  0  0  0  0  0  0  0
   10.4880    2.1610    0.0000 H   0  0  0  0  0  0  0  0  0  0  0  0
   11.4480    3.0970    0.0000 H   0  0  0  0  0  0  0  0  0  0  0  0
   11.0210    4.6910    0.0000 H   0  0  0  0  0  0  0  0  0  0  0  0
    9.4270    5.1180    0.0000 H   0  0  0  0  0  0  0  0  0  0  0  0
    8.4630    4.8220    0.0000 H   0  0  0  0  0  0  0  0  0  0  0  0
    7.3350    4.0360    0.0000 H   0  0  0  0  0  0  0  0  0  0  0  0
    7.7030    4.6710    0.0000 H   0  0  0  0  0  0  0  0  0  0  0  0
    6.8800    3.5820    0.0000 H   0  0  0  0  0  0  0  0  0  0  0  0
    6.0030    2.4390    0.0000 H   0  0  0  0  0  0  0  0  0  0  0  0
    5.2040    3.5790    0.0000 H   0  0  0  0  0  0  0  0  0  0  0  0
    4.1280    3.3520    0.0000 H   0  0  0  0  0  0  0  0  0  0  0  0
    3.9680    2.1200    0.0000 H   0  0  0  0  0  0  0  0  0  0  0  0
    4.2230   -1.1560    0.0000 H   0  0  0  0  0  0  0  0  0  0  0  0
    5.6880   -1.5080    0.0000 H   0  0  0  0  0  0  0  0  0  0  0  0
    2.9400    0.8660    0.0000 H   0  0  0  0  0  0  0  0  0  0  0  0
    4.0900    1.6080    0.0000 H   0  0  0  0  0  0  0  0  0  0  0  0
    4.7030    3.2460    0.0000 H   0  0  0  0  0  0  0  0  0  0  0  0
    3.6720    3.4660    0.0000 H   0  0  0  0  0  0  0  0  0  0  0  0
    2.3760   -1.5120    0.0000 H   0  0  0  0  0  0  0  0  0  0  0  0
    2.3600   -2.0480    0.0000 H   0  0  0  0  0  0  0  0  0  0  0  0
    2.8300   -2.6650    0.0000 H   0  0  0  0  0  0  0  0  0  0  0  0
    3.4670   -2.9000    0.0000 H   0  0  0  0  0  0  0  0  0  0  0  0
    5.7520   -3.1870    0.0000 H   0  0  0  0  0  0  0  0  0  0  0  0
    6.1600   -2.2740    0.0000 H   0  0  0  0  0  0  0  0  0  0  0  0
    7.6120   -1.6610    0.0000 H   0  0  0  0  0  0  0  0  0  0  0  0
    7.6860   -0.9960    0.0000 H   0  0  0  0  0  0  0  0  0  0  0  0
    6.6310   -0.2710    0.0000 H   0  0  0  0  0  0  0  0  0  0  0  0
    2.2120    0.0810    0.0000 H   0  0  0  0  0  0  0  0  0  0  0  0
    3.3320    0.6300    0.0000 H   0  0  0  0  0  0  0  0  0  0  0  0
    1.8750   -0.3200    0.0000 H   0  0  0  0  0  0  0  0  0  0  0  0
    2.5960   -1.0560    0.0000 H   0  0  0  0  0  0  0  0  0  0  0  0
    7.2470   -2.3580    0.0000 H   0  0  0  0  0  0  0  0  0  0  0  0
    7.6730   -3.9520    0.0000 H   0  0  0  0  0  0  0  0  0  0  0  0
    6.5060   -5.1180    0.0000 H   0  0  0  0  0  0  0  0  0  0  0  0
    4.9120   -4.6900    0.0000 H   0  0  0  0  0  0  0  0  0  0  0  0
    4.3090   -3.6950    0.0000 H   0  0  0  0  0  0  0  0  0  0  0  0
    6.5810    0.1470    0.0000 H   0  0  0  0  0  0  0  0  0  0  0  0
    7.0120    1.3110    0.0000 H   0  0  0  0  0  0  0  0  0  0  0  0
    7.0320    0.3870    0.0000 H   0  0  0  0  0  0  0  0  0  0  0  0
    6.7370    1.9200    0.0000 H   0  0  0  0  0  0  0  0  0  0  0  0
    5.5450    2.7740    0.0000 H   0  0  0  0  0  0  0  0  0  0  0  0
    4.6200    2.1890    0.0000 H   0  0  0  0  0  0  0  0  0  0  0  0
    5.9900    0.0500    0.0000 H   0  0  0  0  0  0  0  0  0  0  0  0
    6.6060    1.4690    0.0000 H   0  0  0  0  0  0  0  0  0  0  0  0
    5.8200    2.0810    0.0000 H   0  0  0  0  0  0  0  0  0  0  0  0
  1  2  2  0  0  0  0
  2  3  1  0  0  0  0
  2 22  1  0  0  0  0
  3  4  1  0  0  0  0
  3 21  1  0  0  0  0
  3 64  1  0  0  0  0
  4  5  1  0  0  0  0
  4 14  1  0  0  0  0
  4 65  1  0  0  0  0
  5  6  1  0  0  0  0
  5 66  1  0  0  0  0
  6  7  2  0  0  0  0
  6  8  1  0  0  0  0
  8  9  1  0  0  0  0
  8 13  2  0  0  0  0
  9 10  2  0  0  0  0
  9 67  1  0  0  0  0
 10 11  1  0  0  0  0
 10 68  1  0  0  0  0
 11 12  2  0  0  0  0
 11 69  1  0  0  0  0
 12 13  1  0  0  0  0
 12 70  1  0  0  0  0
 13 71  1  0  0  0  0
 14 15  1  0  0  0  0
 14 19  2  0  0  0  0
 15 16  2  0  0  0  0
 15 72  1  0  0  0  0
 16 17  1  0  0  0  0
 16 73  1  0  0  0  0
 17 18  2  0  0  0  0
 17 74  1  0  0  0  0
 18 19  1  0  0  0  0
 18 75  1  0  0  0  0
 19 20  1  0  0  0  0
 20 76  1  0  0  0  0
 20 77  1  0  0  0  0
 20 78  1  0  0  0  0
 21 79  1  0  0  0  0
 22 23  1  0  0  0  0
 23 24  1  0  0  0  0
 23 61  1  0  0  0  0
 23 80  1  0  0  0  0
 24 25  1  0  0  0  0
 24 26  2  0  0  0  0
 25 81  1  0  0  0  0
 25 82  1  0  0  0  0
 25 83  1  0  0  0  0
 26 27  1  0  0  0  0
 26 33  1  0  0  0  0
 27 28  1  0  0  0  0
 27 62  1  0  0  0  0
 27 63  1  0  0  0  0
 28 29  1  0  0  0  0
 28 60  1  0  0  0  0
 28 61  1  0  0  0  0
 29 30  1  0  0  0  0
 29 51  1  0  0  0  0
 29 84  1  0  0  0  0
 30 31  1  0  0  0  0
 30 44  1  0  0  0  0
 30 85  1  0  0  0  0
 31 32  1  0  0  0  0
 31 39  1  0  0  0  0
 31 50  1  0  0  0  0
 32 33  1  0  0  0  0
 32 38  2  0  0  0  0
 33 34  1  0  0  0  0
 33 86  1  0  0  0  0
 34 35  1  0  0  0  0
 35 36  2  0  0  0  0
 35 37  1  0  0  0  0
 37 87  1  0  0  0  0
 37 88  1  0  0  0  0
 37 89  1  0  0  0  0
 39 40  1  0  0  0  0
 39 49  1  0  0  0  0
 39 90  1  0  0  0  0
 40 41  1  0  0  0  0
 40 91  1  0  0  0  0
 40 92  1  0  0  0  0
 41 42  1  0  0  0  0
 41 44  1  0  0  0  0
 41 93  1  0  0  0  0
 42 43  1  0  0  0  0
 43 44  1  0  0  0  0
 43 94  1  0  0  0  0
 43 95  1  0  0  0  0
 44 45  1  0  0  0  0
 45 46  1  0  0  0  0
 46 47  2  0  0  0  0
 46 48  1  0  0  0  0
 48 96  1  0  0  0  0
 48 97  1  0  0  0  0
 48 98  1  0  0  0  0
 49 99  1  0  0  0  0
 50100  1  0  0  0  0
 50101  1  0  0  0  0
 50102  1  0  0  0  0
 51 52  1  0  0  0  0
 52 53  2  0  0  0  0
 52 54  1  0  0  0  0
 54 55  1  0  0  0  0
 54 59  2  0  0  0  0
 55 56  2  0  0  0  0
 55103  1  0  0  0  0
 56 57  1  0  0  0  0
 56104  1  0  0  0  0
 57 58  2  0  0  0  0
 57105  1  0  0  0  0
 58 59  1  0  0  0  0
 58106  1  0  0  0  0
 59107  1  0  0  0  0
 60108  1  0  0  0  0
 61109  1  0  0  0  0
 61110  1  0  0  0  0
 62111  1  0  0  0  0
 62112  1  0  0  0  0
 62113  1  0  0  0  0
 63114  1  0  0  0  0
 63115  1  0  0  0  0
 63116  1  0  0  0  0
M  END
> <Molecule name>
671870

> <Activity>
1

$$$$
311152
  MOE2011           2D

 54 57  0  0  1  0  0  0  0  0999 V2000
    9.0030   -0.8530    0.0000 C   0  0  0  0  0  0  0  0  0  0  0  0
    8.2880   -0.4410    0.0000 C   0  0  0  0  0  0  0  0  0  0  0  0
    7.5740   -0.8530    0.0000 C   0  0  0  0  0  0  0  0  0  0  0  0
    8.2880    0.3840    0.0000 C   0  0  0  0  0  0  0  0  0  0  0  0
    6.8590   -0.4410    0.0000 C   0  0  0  0  0  0  0  0  0  0  0  0
    7.4000   -1.6540    0.0000 C   0  0  0  0  0  0  0  0  0  0  0  0
    7.5740    0.7970    0.0000 C   0  0  0  0  0  0  0  0  0  0  0  0
    9.0390    0.8030    0.0000 C   0  0  0  0  0  0  0  0  0  0  0  0
    6.8590    0.3840    0.0000 C   0  0  0  0  0  0  0  0  0  0  0  0
    6.2510   -0.9910    0.0000 N   0  0  0  0  0  0  0  0  0  0  0  0
    6.5850   -1.7390    0.0000 C   0  0  0  0  0  0  0  0  0  0  0  0
    7.9130   -2.3380    0.0000 C   0  0  0  0  0  0  0  0  0  0  0  0
    7.5600    1.6570    0.0000 C   0  0  0  0  0  0  0  0  0  0  0  0
    9.0460    1.6620    0.0000 N   0  0  0  0  0  0  0  0  0  0  0  0
    6.1450    0.7970    0.0000 C   0  0  0  0  0  0  0  0  0  0  0  0
    6.2250   -2.5140    0.0000 C   0  0  0  0  0  0  0  0  0  0  0  0
    7.5700   -3.1210    0.0000 C   0  0  0  0  0  0  0  0  0  0  0  0
    8.3010    2.0920    0.0000 C   0  0  0  0  0  0  0  0  0  0  0  0
    9.7620    2.0720    0.0000 C   0  0  0  0  0  0  0  0  0  0  0  0
    6.7210   -3.2090    0.0000 C   0  0  0  0  0  0  0  0  0  0  0  0
    8.0580   -3.7870    0.0000 O   0  0  0  0  0  0  0  0  0  0  0  0
    9.7650    2.8980    0.0000 C   0  0  0  0  0  0  0  0  0  0  0  0
   10.4800    3.3070    0.0000 N   0  0  0  0  0  0  0  0  0  0  0  0
   10.4840    4.1320    0.0000 C   0  0  0  0  0  0  0  0  0  0  0  0
   11.1940    2.8920    0.0000 C   0  0  0  0  0  0  0  0  0  0  0  0
   11.2000    4.5420    0.0000 C   0  0  0  0  0  0  0  0  0  0  0  0
   11.9100    3.3020    0.0000 C   0  0  0  0  0  0  0  0  0  0  0  0
    8.5900   -1.5680    0.0000 H   0  0  0  0  0  0  0  0  0  0  0  0
    9.7170   -1.2660    0.0000 H   0  0  0  0  0  0  0  0  0  0  0  0
    9.4150   -0.1390    0.0000 H   0  0  0  0  0  0  0  0  0  0  0  0
    9.7490    0.3820    0.0000 H   0  0  0  0  0  0  0  0  0  0  0  0
    8.7320   -2.2430    0.0000 H   0  0  0  0  0  0  0  0  0  0  0  0
    6.8410    2.0610    0.0000 H   0  0  0  0  0  0  0  0  0  0  0  0
    6.5570    1.5110    0.0000 H   0  0  0  0  0  0  0  0  0  0  0  0
    5.4300    1.2100    0.0000 H   0  0  0  0  0  0  0  0  0  0  0  0
    5.7320    0.0820    0.0000 H   0  0  0  0  0  0  0  0  0  0  0  0
    5.4030   -2.5900    0.0000 H   0  0  0  0  0  0  0  0  0  0  0  0
    8.2980    2.9170    0.0000 H   0  0  0  0  0  0  0  0  0  0  0  0
   10.1960    1.3710    0.0000 H   0  0  0  0  0  0  0  0  0  0  0  0
   10.5860    2.0410    0.0000 H   0  0  0  0  0  0  0  0  0  0  0  0
    6.3820   -3.9610    0.0000 H   0  0  0  0  0  0  0  0  0  0  0  0
    7.7250   -4.5420    0.0000 H   0  0  0  0  0  0  0  0  0  0  0  0
    8.9400    2.9300    0.0000 H   0  0  0  0  0  0  0  0  0  0  0  0
    9.3300    3.5990    0.0000 H   0  0  0  0  0  0  0  0  0  0  0  0
    9.6590    4.1640    0.0000 H   0  0  0  0  0  0  0  0  0  0  0  0
   10.0490    4.8330    0.0000 H   0  0  0  0  0  0  0  0  0  0  0  0
   11.0480    2.0800    0.0000 H   0  0  0  0  0  0  0  0  0  0  0  0
   11.5790    2.1620    0.0000 H   0  0  0  0  0  0  0  0  0  0  0  0
   11.6100    3.8260    0.0000 H   0  0  0  0  0  0  0  0  0  0  0  0
   11.9160    4.9520    0.0000 H   0  0  0  0  0  0  0  0  0  0  0  0
   10.7900    5.2580    0.0000 H   0  0  0  0  0  0  0  0  0  0  0  0
   12.3200    2.5860    0.0000 H   0  0  0  0  0  0  0  0  0  0  0  0
   12.6260    3.7120    0.0000 H   0  0  0  0  0  0  0  0  0  0  0  0
   11.7410    4.1090    0.0000 H   0  0  0  0  0  0  0  0  0  0  0  0
  1  2  1  0  0  0  0
  1 28  1  0  0  0  0
  1 29  1  0  0  0  0
  1 30  1  0  0  0  0
  2  3  2  0  0  0  0
  2  4  1  0  0  0  0
  3  5  1  0  0  0  0
  3  6  1  0  0  0  0
  4  7  1  0  0  0  0
  4  8  2  0  0  0  0
  5  9  1  0  0  0  0
  5 10  2  0  0  0  0
  6 11  2  0  0  0  0
  6 12  1  0  0  0  0
  7  9  2  0  0  0  0
  7 13  1  0  0  0  0
  8 14  1  0  0  0  0
  8 31  1  0  0  0  0
  9 15  1  0  0  0  0
 10 11  1  0  0  0  0
 11 16  1  0  0  0  0
 12 17  2  0  0  0  0
 12 32  1  0  0  0  0
 13 18  2  0  0  0  0
 13 33  1  0  0  0  0
 14 18  1  0  0  0  0
 14 19  1  0  0  0  0
 15 34  1  0  0  0  0
 15 35  1  0  0  0  0
 15 36  1  0  0  0  0
 16 20  2  0  0  0  0
 16 37  1  0  0  0  0
 17 20  1  0  0  0  0
 17 21  1  0  0  0  0
 18 38  1  0  0  0  0
 19 22  1  0  0  0  0
 19 39  1  0  0  0  0
 19 40  1  0  0  0  0
 20 41  1  0  0  0  0
 21 42  1  0  0  0  0
 22 23  1  0  0  0  0
 22 43  1  0  0  0  0
 22 44  1  0  0  0  0
 23 24  1  0  0  0  0
 23 25  1  0  0  0  0
 24 26  1  0  0  0  0
 24 45  1  0  0  0  0
 24 46  1  0  0  0  0
 25 27  1  0  0  0  0
 25 47  1  0  0  0  0
 25 48  1  0  0  0  0
 26 49  1  0  0  0  0
 26 50  1  0  0  0  0
 26 51  1  0  0  0  0
 27 52  1  0  0  0  0
 27 53  1  0  0  0  0
 27 54  1  0  0  0  0
M  END
> <Molecule name>
311152

> <Activity>
1

$$$$
336003
  MOE2011           2D

 36 39  0  0  1  0  0  0  0  0999 V2000
    6.1450    1.3560    0.0000 C   0  0  0  0  0  0  0  0  0  0  0  0
    6.8590    0.9440    0.0000 C   0  0  0  0  0  0  0  0  0  0  0  0
    6.8590    0.1190    0.0000 C   0  0  0  0  0  0  0  0  0  0  0  0
    7.5740    1.3560    0.0000 C   0  0  0  0  0  0  0  0  0  0  0  0
    7.5740   -0.2940    0.0000 C   0  0  0  0  0  0  0  0  0  0  0  0
    6.2510   -0.4320    0.0000 N   0  0  0  0  0  0  0  0  0  0  0  0
    8.2880    0.9440    0.0000 C   0  0  0  0  0  0  0  0  0  0  0  0
    7.5600    2.2150    0.0000 C   0  0  0  0  0  0  0  0  0  0  0  0
    7.4000   -1.0960    0.0000 C   0  0  0  0  0  0  0  0  0  0  0  0
    8.2880    0.1190    0.0000 C   0  0  0  0  0  0  0  0  0  0  0  0
    6.5850   -1.1810    0.0000 C   0  0  0  0  0  0  0  0  0  0  0  0
    9.0390    1.3620    0.0000 C   0  0  0  0  0  0  0  0  0  0  0  0
    8.3010    2.6510    0.0000 C   0  0  0  0  0  0  0  0  0  0  0  0
    7.9130   -1.7800    0.0000 C   0  0  0  0  0  0  0  0  0  0  0  0
    6.2250   -1.9550    0.0000 C   0  0  0  0  0  0  0  0  0  0  0  0
    9.7480    0.9410    0.0000 C   0  0  0  0  0  0  0  0  0  0  0  0
    9.0460    2.2210    0.0000 N   0  0  0  0  0  0  0  0  0  0  0  0
    7.5700   -2.5620    0.0000 C   0  0  0  0  0  0  0  0  0  0  0  0
    6.7210   -2.6510    0.0000 C   0  0  0  0  0  0  0  0  0  0  0  0
    9.7620    2.6310    0.0000 C   0  0  0  0  0  0  0  0  0  0  0  0
    6.5570    2.0710    0.0000 H   0  0  0  0  0  0  0  0  0  0  0  0
    5.4300    1.7690    0.0000 H   0  0  0  0  0  0  0  0  0  0  0  0
    5.7320    0.6420    0.0000 H   0  0  0  0  0  0  0  0  0  0  0  0
    6.8410    2.6190    0.0000 H   0  0  0  0  0  0  0  0  0  0  0  0
    9.0030   -0.2940    0.0000 H   0  0  0  0  0  0  0  0  0  0  0  0
    8.2980    3.4760    0.0000 H   0  0  0  0  0  0  0  0  0  0  0  0
    8.7320   -1.6850    0.0000 H   0  0  0  0  0  0  0  0  0  0  0  0
    5.4030   -2.0310    0.0000 H   0  0  0  0  0  0  0  0  0  0  0  0
    9.3280    0.2320    0.0000 H   0  0  0  0  0  0  0  0  0  0  0  0
   10.4580    0.5200    0.0000 H   0  0  0  0  0  0  0  0  0  0  0  0
   10.1690    1.6510    0.0000 H   0  0  0  0  0  0  0  0  0  0  0  0
    8.0570   -3.2290    0.0000 H   0  0  0  0  0  0  0  0  0  0  0  0
    6.3820   -3.4030    0.0000 H   0  0  0  0  0  0  0  0  0  0  0  0
   10.3730    2.0770    0.0000 H   0  0  0  0  0  0  0  0  0  0  0  0
   10.4780    3.0410    0.0000 H   0  0  0  0  0  0  0  0  0  0  0  0
    9.3520    3.3470    0.0000 H   0  0  0  0  0  0  0  0  0  0  0  0
  1  2  1  0  0  0  0
  1 21  1  0  0  0  0
  1 22  1  0  0  0  0
  1 23  1  0  0  0  0
  2  3  1  0  0  0  0
  2  4  2  0  0  0  0
  3  5  1  0  0  0  0
  3  6  2  0  0  0  0
  4  7  1  0  0  0  0
  4  8  1  0  0  0  0
  5  9  1  0  0  0  0
  5 10  2  0  0  0  0
  6 11  1  0  0  0  0
  7 10  1  0  0  0  0
  7 12  2  0  0  0  0
  8 13  2  0  0  0  0
  8 24  1  0  0  0  0
  9 11  2  0  0  0  0
  9 14  1  0  0  0  0
 10 25  1  0  0  0  0
 11 15  1  0  0  0  0
 12 16  1  0  0  0  0
 12 17  1  0  0  0  0
 13 17  1  0  0  0  0
 13 26  1  0  0  0  0
 14 18  2  0  0  0  0
 14 27  1  0  0  0  0
 15 19  2  0  0  0  0
 15 28  1  0  0  0  0
 16 29  1  0  0  0  0
 16 30  1  0  0  0  0
 16 31  1  0  0  0  0
 17 20  1  0  0  0  0
 18 19  1  0  0  0  0
 18 32  1  0  0  0  0
 19 33  1  0  0  0  0
 20 34  1  0  0  0  0
 20 35  1  0  0  0  0
 20 36  1  0  0  0  0
M  END
> <Molecule name>
336003

> <Activity>
1

$$$$
600222
  MOE2011           2D

135141  0  0  1  0  0  0  0  0999 V2000
   13.8760    0.5220    0.0000 O   0  0  0  0  0  0  0  0  0  0  0  0
   13.2920   -0.0610    0.0000 C   0  0  0  0  0  0  0  0  0  0  0  0
   13.5060   -0.8580    0.0000 C   0  0  0  0  0  0  0  0  0  0  0  0
   12.9230   -1.4420    0.0000 C   0  0  0  0  0  0  0  0  0  0  0  0
   13.1370   -2.2380    0.0000 C   0  0  0  0  0  0  0  0  0  0  0  0
   13.9330   -2.4520    0.0000 C   0  0  0  0  0  0  0  0  0  0  0  0
   14.5170   -1.8680    0.0000 C   0  0  0  0  0  0  0  0  0  0  0  0
   14.3030   -1.0720    0.0000 C   0  0  0  0  0  0  0  0  0  0  0  0
   12.4960    0.1520    0.0000 N   0  0  0  0  0  0  0  0  0  0  0  0
   12.2830    0.9490    0.0000 C   0  0  3  0  0  0  0  0  0  0  0  0
   12.8660    1.5320    0.0000 C   0  0  0  0  0  0  0  0  0  0  0  0
   12.6520    2.3290    0.0000 C   0  0  0  0  0  0  0  0  0  0  0  0
   13.2360    2.9120    0.0000 C   0  0  0  0  0  0  0  0  0  0  0  0
   14.0320    2.6990    0.0000 C   0  0  0  0  0  0  0  0  0  0  0  0
   14.2460    1.9020    0.0000 C   0  0  0  0  0  0  0  0  0  0  0  0
   13.6620    1.3190    0.0000 C   0  0  0  0  0  0  0  0  0  0  0  0
   10.6310    4.3500    0.0000 C   0  0  0  0  0  0  0  0  0  0  0  0
   10.8450    3.5530    0.0000 C   0  0  0  0  0  0  0  0  0  0  0  0
   10.2620    2.9700    0.0000 C   0  0  0  0  0  0  0  0  0  0  0  0
   10.4750    2.1730    0.0000 C   0  0  0  0  0  0  0  0  0  0  0  0
   11.2720    1.9590    0.0000 O   0  0  0  0  0  0  0  0  0  0  0  0
   11.4860    1.1620    0.0000 C   0  0  3  0  0  0  0  0  0  0  0  0
    9.8340    4.5630    0.0000 O   0  0  0  0  0  0  0  0  0  0  0  0
   11.2140    4.9330    0.0000 O   0  0  0  0  0  0  0  0  0  0  0  0
    9.8920    1.5900    0.0000 O   0  0  0  0  0  0  0  0  0  0  0  0
   10.9020    0.5790    0.0000 C   0  0  0  0  0  0  0  0  0  0  0  0
   11.1160   -0.2180    0.0000 O   0  0  0  0  0  0  0  0  0  0  0  0
   10.1050    0.7930    0.0000 O   0  0  0  0  0  0  0  0  0  0  0  0
    9.5220    0.2100    0.0000 C   0  0  3  0  0  0  0  0  0  0  0  0
    8.7280    0.4360    0.0000 C   0  0  0  0  0  0  0  0  0  0  0  0
    8.5400    1.2390    0.0000 C   0  0  0  0  0  0  0  0  0  0  0  0
    8.1150   -0.1200    0.0000 C   0  0  0  0  0  0  0  0  0  0  0  0
    8.8780   -0.4350    0.0000 C   0  0  0  0  0  0  0  0  0  0  0  0
    9.1940   -1.1970    0.0000 C   0  0  3  0  0  0  0  0  0  0  0  0
    8.8780   -1.9590    0.0000 C   0  0  3  0  0  0  0  0  0  0  0  0
    8.1150   -2.2750    0.0000 C   0  0  3  0  0  0  0  0  0  0  0  0
    7.3540   -1.9590    0.0000 C   0  0  3  0  0  0  0  0  0  0  0  0
    7.0380   -1.1970    0.0000 C   0  0  0  0  0  0  0  0  0  0  0  0
    7.3540   -0.4350    0.0000 C   0  0  3  0  0  0  0  0  0  0  0  0
    6.7710    0.1480    0.0000 O   0  0  0  0  0  0  0  0  0  0  0  0
    6.9840    0.9450    0.0000 C   0  0  0  0  0  0  0  0  0  0  0  0
    6.4000    1.5280    0.0000 O   0  0  0  0  0  0  0  0  0  0  0  0
    7.7800    1.1590    0.0000 C   0  0  0  0  0  0  0  0  0  0  0  0
    6.2130   -1.1970    0.0000 O   0  0  0  0  0  0  0  0  0  0  0  0
    6.6640   -2.4710    0.0000 C   0  0  3  0  0  0  0  0  0  0  0  0
    6.7700   -3.3240    0.0000 C   0  0  0  0  0  0  0  0  0  0  0  0
    7.5640   -3.6540    0.0000 C   0  0  3  0  0  0  0  0  0  0  0  0
    8.0930   -4.3390    0.0000 O   0  0  0  0  0  0  0  0  0  0  0  0
    8.7770   -3.8060    0.0000 C   0  0  0  0  0  0  0  0  0  0  0  0
    8.2410   -3.1250    0.0000 C   0  0  3  0  0  0  0  0  0  0  0  0
    9.0000   -2.8030    0.0000 O   0  0  0  0  0  0  0  0  0  0  0  0
    9.7650   -3.1130    0.0000 C   0  0  0  0  0  0  0  0  0  0  0  0
   10.2720   -3.7640    0.0000 O   0  0  0  0  0  0  0  0  0  0  0  0
   10.4160   -2.6060    0.0000 C   0  0  0  0  0  0  0  0  0  0  0  0
    5.9060   -2.1470    0.0000 O   0  0  0  0  0  0  0  0  0  0  0  0
    5.2460   -2.6410    0.0000 C   0  0  0  0  0  0  0  0  0  0  0  0
    4.4880   -2.3170    0.0000 C   0  0  0  0  0  0  0  0  0  0  0  0
    3.8270   -2.8120    0.0000 C   0  0  0  0  0  0  0  0  0  0  0  0
    3.0690   -2.4870    0.0000 C   0  0  0  0  0  0  0  0  0  0  0  0
    2.9700   -1.6680    0.0000 O   0  0  0  0  0  0  0  0  0  0  0  0
    2.4080   -2.9820    0.0000 O   0  0  0  0  0  0  0  0  0  0  0  0
    5.3440   -3.4600    0.0000 O   0  0  0  0  0  0  0  0  0  0  0  0
    6.5920   -1.6430    0.0000 C   0  0  0  0  0  0  0  0  0  0  0  0
    9.4620   -2.5420    0.0000 O   0  0  0  0  0  0  0  0  0  0  0  0
    9.2480   -3.3390    0.0000 C   0  0  0  0  0  0  0  0  0  0  0  0
    9.4620   -4.1360    0.0000 C   0  0  0  0  0  0  0  0  0  0  0  0
    8.8780   -4.7190    0.0000 C   0  0  0  0  0  0  0  0  0  0  0  0
    9.0910   -5.5160    0.0000 C   0  0  0  0  0  0  0  0  0  0  0  0
    9.8880   -5.7300    0.0000 C   0  0  0  0  0  0  0  0  0  0  0  0
   10.4710   -5.1470    0.0000 C   0  0  0  0  0  0  0  0  0  0  0  0
   10.2580   -4.3500    0.0000 C   0  0  0  0  0  0  0  0  0  0  0  0
    8.4510   -3.5530    0.0000 O   0  0  0  0  0  0  0  0  0  0  0  0
    9.5100   -1.9590    0.0000 O   0  0  0  0  0  0  0  0  0  0  0  0
    9.7490   -0.5860    0.0000 C   0  0  0  0  0  0  0  0  0  0  0  0
    9.0910    0.3620    0.0000 C   0  0  0  0  0  0  0  0  0  0  0  0
    9.6740   -0.2210    0.0000 C   0  0  0  0  0  0  0  0  0  0  0  0
   12.1260   -1.2290    0.0000 H   0  0  0  0  0  0  0  0  0  0  0  0
   12.5530   -2.8210    0.0000 H   0  0  0  0  0  0  0  0  0  0  0  0
   14.1470   -3.2480    0.0000 H   0  0  0  0  0  0  0  0  0  0  0  0
   15.3140   -2.0820    0.0000 H   0  0  0  0  0  0  0  0  0  0  0  0
   14.8860   -0.4880    0.0000 H   0  0  0  0  0  0  0  0  0  0  0  0
   11.9120   -0.4320    0.0000 H   0  0  0  0  0  0  0  0  0  0  0  0
   13.0800    0.7350    0.0000 H   0  0  0  0  0  0  0  0  0  0  0  0
   11.8550    2.5420    0.0000 H   0  0  0  0  0  0  0  0  0  0  0  0
   13.0220    3.7090    0.0000 H   0  0  0  0  0  0  0  0  0  0  0  0
   14.6160    3.2830    0.0000 H   0  0  0  0  0  0  0  0  0  0  0  0
   15.0430    1.6880    0.0000 H   0  0  0  0  0  0  0  0  0  0  0  0
   13.4600    0.4660    0.0000 H   0  0  0  0  0  0  0  0  0  0  0  0
   11.6490    3.7380    0.0000 H   0  0  0  0  0  0  0  0  0  0  0  0
   11.4480    2.9900    0.0000 H   0  0  0  0  0  0  0  0  0  0  0  0
    9.6580    3.5320    0.0000 H   0  0  0  0  0  0  0  0  0  0  0  0
    9.4580    2.7840    0.0000 H   0  0  0  0  0  0  0  0  0  0  0  0
   12.0690    1.7460    0.0000 H   0  0  0  0  0  0  0  0  0  0  0  0
   12.0110    4.7190    0.0000 H   0  0  0  0  0  0  0  0  0  0  0  0
    9.5980    1.0310    0.0000 H   0  0  0  0  0  0  0  0  0  0  0  0
    8.5470    2.1090    0.0000 H   0  0  0  0  0  0  0  0  0  0  0  0
    7.9540    1.9790    0.0000 H   0  0  0  0  0  0  0  0  0  0  0  0
    7.5470    0.7120    0.0000 H   0  0  0  0  0  0  0  0  0  0  0  0
    7.7990   -2.5270    0.0000 H   0  0  0  0  0  0  0  0  0  0  0  0
    8.5710   -2.7140    0.0000 H   0  0  0  0  0  0  0  0  0  0  0  0
    6.5360   -0.5420    0.0000 H   0  0  0  0  0  0  0  0  0  0  0  0
    7.7210    0.2190    0.0000 H   0  0  0  0  0  0  0  0  0  0  0  0
    8.3570    1.7120    0.0000 H   0  0  0  0  0  0  0  0  0  0  0  0
    7.1440    1.8450    0.0000 H   0  0  0  0  0  0  0  0  0  0  0  0
    5.9720   -2.9200    0.0000 H   0  0  0  0  0  0  0  0  0  0  0  0
    5.9560   -3.4560    0.0000 H   0  0  0  0  0  0  0  0  0  0  0  0
    6.4250   -4.0740    0.0000 H   0  0  0  0  0  0  0  0  0  0  0  0
    7.0620   -4.3090    0.0000 H   0  0  0  0  0  0  0  0  0  0  0  0
    9.3280   -4.5890    0.0000 H   0  0  0  0  0  0  0  0  0  0  0  0
    9.7380   -3.6730    0.0000 H   0  0  0  0  0  0  0  0  0  0  0  0
   11.2360   -3.0790    0.0000 H   0  0  0  0  0  0  0  0  0  0  0  0
   11.2880   -2.4390    0.0000 H   0  0  0  0  0  0  0  0  0  0  0  0
   10.9390   -1.8780    0.0000 H   0  0  0  0  0  0  0  0  0  0  0  0
    4.7850   -1.5480    0.0000 H   0  0  0  0  0  0  0  0  0  0  0  0
    4.0160   -1.6400    0.0000 H   0  0  0  0  0  0  0  0  0  0  0  0
    4.2980   -3.4890    0.0000 H   0  0  0  0  0  0  0  0  0  0  0  0
    3.5280   -3.5810    0.0000 H   0  0  0  0  0  0  0  0  0  0  0  0
    1.6490   -2.6580    0.0000 H   0  0  0  0  0  0  0  0  0  0  0  0
    6.9810   -0.7680    0.0000 H   0  0  0  0  0  0  0  0  0  0  0  0
    5.6380   -1.4210    0.0000 H   0  0  0  0  0  0  0  0  0  0  0  0
    6.3210   -2.2600    0.0000 H   0  0  0  0  0  0  0  0  0  0  0  0
    7.9630   -5.2340    0.0000 H   0  0  0  0  0  0  0  0  0  0  0  0
    8.5080   -6.1000    0.0000 H   0  0  0  0  0  0  0  0  0  0  0  0
   10.1020   -6.5270    0.0000 H   0  0  0  0  0  0  0  0  0  0  0  0
   11.2680   -5.3600    0.0000 H   0  0  0  0  0  0  0  0  0  0  0  0
   10.8410   -3.7660    0.0000 H   0  0  0  0  0  0  0  0  0  0  0  0
   10.3270   -2.0670    0.0000 H   0  0  0  0  0  0  0  0  0  0  0  0
   10.5470   -0.3770    0.0000 H   0  0  0  0  0  0  0  0  0  0  0  0
   10.3720   -1.1260    0.0000 H   0  0  0  0  0  0  0  0  0  0  0  0
    9.9460    0.3810    0.0000 H   0  0  0  0  0  0  0  0  0  0  0  0
    9.0990    1.4460    0.0000 H   0  0  0  0  0  0  0  0  0  0  0  0
    8.2140    0.7620    0.0000 H   0  0  0  0  0  0  0  0  0  0  0  0
    9.7060   -1.1620    0.0000 H   0  0  0  0  0  0  0  0  0  0  0  0
   10.4360    0.3540    0.0000 H   0  0  0  0  0  0  0  0  0  0  0  0
    9.4400    0.6640    0.0000 H   0  0  0  0  0  0  0  0  0  0  0  0
  1  2  2  0  0  0  0
  2  3  1  0  0  0  0
  2  9  1  0  0  0  0
  3  4  1  0  0  0  0
  3  8  2  0  0  0  0
  4  5  2  0  0  0  0
  4 77  1  0  0  0  0
  5  6  1  0  0  0  0
  5 78  1  0  0  0  0
  6  7  2  0  0  0  0
  6 79  1  0  0  0  0
  7  8  1  0  0  0  0
  7 80  1  0  0  0  0
  8 81  1  0  0  0  0
  9 10  1  0  0  0  0
  9 82  1  0  0  0  0
 10 11  1  0  0  0  0
 10 22  1  0  0  0  0
 10 83  1  0  0  0  0
 11 12  1  0  0  0  0
 11 16  2  0  0  0  0
 12 13  2  0  0  0  0
 12 84  1  0  0  0  0
 13 14  1  0  0  0  0
 13 85  1  0  0  0  0
 14 15  2  0  0  0  0
 14 86  1  0  0  0  0
 15 16  1  0  0  0  0
 15 87  1  0  0  0  0
 16 88  1  0  0  0  0
 17 18  1  0  0  0  0
 17 23  2  0  0  0  0
 17 24  1  0  0  0  0
 18 19  1  0  0  0  0
 18 89  1  0  0  0  0
 18 90  1  0  0  0  0
 19 20  1  0  0  0  0
 19 91  1  0  0  0  0
 19 92  1  0  0  0  0
 20 21  1  0  0  0  0
 20 25  2  0  0  0  0
 21 22  1  0  0  0  0
 22 26  1  0  0  0  0
 22 93  1  0  0  0  0
 24 94  1  0  0  0  0
 26 27  2  0  0  0  0
 26 28  1  0  0  0  0
 28 29  1  0  0  0  0
 29 30  1  0  0  0  0
 29 74  1  0  0  0  0
 29 95  1  0  0  0  0
 30 31  1  0  0  0  0
 30 32  2  0  0  0  0
 31 96  1  0  0  0  0
 31 97  1  0  0  0  0
 31 98  1  0  0  0  0
 32 33  1  0  0  0  0
 32 39  1  0  0  0  0
 33 34  1  0  0  0  0
 33 75  1  0  0  0  0
 33 76  1  0  0  0  0
 34 35  1  0  0  0  0
 34 73  1  0  0  0  0
 34 74  1  0  0  0  0
 35 36  1  0  0  0  0
 35 64  1  0  0  0  0
 35 99  1  0  0  0  0
 36 37  1  0  0  0  0
 36 50  1  0  0  0  0
 36100  1  0  0  0  0
 37 38  1  0  0  0  0
 37 45  1  0  0  0  0
 37 63  1  0  0  0  0
 38 39  1  0  0  0  0
 38 44  2  0  0  0  0
 39 40  1  0  0  0  0
 39101  1  0  0  0  0
 40 41  1  0  0  0  0
 41 42  2  0  0  0  0
 41 43  1  0  0  0  0
 43102  1  0  0  0  0
 43103  1  0  0  0  0
 43104  1  0  0  0  0
 45 46  1  0  0  0  0
 45 55  1  0  0  0  0
 45105  1  0  0  0  0
 46 47  1  0  0  0  0
 46106  1  0  0  0  0
 46107  1  0  0  0  0
 47 48  1  0  0  0  0
 47 50  1  0  0  0  0
 47108  1  0  0  0  0
 48 49  1  0  0  0  0
 49 50  1  0  0  0  0
 49109  1  0  0  0  0
 49110  1  0  0  0  0
 50 51  1  0  0  0  0
 51 52  1  0  0  0  0
 52 53  2  0  0  0  0
 52 54  1  0  0  0  0
 54111  1  0  0  0  0
 54112  1  0  0  0  0
 54113  1  0  0  0  0
 55 56  1  0  0  0  0
 56 57  1  0  0  0  0
 56 62  2  0  0  0  0
 57 58  1  0  0  0  0
 57114  1  0  0  0  0
 57115  1  0  0  0  0
 58 59  1  0  0  0  0
 58116  1  0  0  0  0
 58117  1  0  0  0  0
 59 60  2  0  0  0  0
 59 61  1  0  0  0  0
 61118  1  0  0  0  0
 63119  1  0  0  0  0
 63120  1  0  0  0  0
 63121  1  0  0  0  0
 64 65  1  0  0  0  0
 65 66  1  0  0  0  0
 65 72  2  0  0  0  0
 66 67  1  0  0  0  0
 66 71  2  0  0  0  0
 67 68  2  0  0  0  0
 67122  1  0  0  0  0
 68 69  1  0  0  0  0
 68123  1  0  0  0  0
 69 70  2  0  0  0  0
 69124  1  0  0  0  0
 70 71  1  0  0  0  0
 70125  1  0  0  0  0
 71126  1  0  0  0  0
 73127  1  0  0  0  0
 74128  1  0  0  0  0
 74129  1  0  0  0  0
 75130  1  0  0  0  0
 75131  1  0  0  0  0
 75132  1  0  0  0  0
 76133  1  0  0  0  0
 76134  1  0  0  0  0
 76135  1  0  0  0  0
M  END
> <Molecule name>
600222

> <Activity>
1

$$$$
664402
  MOE2011           2D

115120  0  0  1  0  0  0  0  0999 V2000
    5.2840    0.4560    0.0000 C   0  0  0  0  0  0  0  0  0  0  0  0
    5.5990   -0.3060    0.0000 C   0  0  3  0  0  0  0  0  0  0  0  0
    6.1540    0.3060    0.0000 C   0  0  0  0  0  0  0  0  0  0  0  0
    5.9280    1.1010    0.0000 C   0  0  3  0  0  0  0  0  0  0  0  0
    6.5120    1.6840    0.0000 O   0  0  0  0  0  0  0  0  0  0  0  0
    7.3090    1.4700    0.0000 C   0  0  0  0  0  0  0  0  0  0  0  0
    7.5220    0.6730    0.0000 O   0  0  0  0  0  0  0  0  0  0  0  0
    5.4970    1.2530    0.0000 C   0  0  0  0  0  0  0  0  0  0  0  0
    6.0810    0.6700    0.0000 C   0  0  0  0  0  0  0  0  0  0  0  0
    4.5220    0.7720    0.0000 C   0  0  0  0  0  0  0  0  0  0  0  0
    5.1330    1.3280    0.0000 C   0  0  0  0  0  0  0  0  0  0  0  0
    4.9460    2.1310    0.0000 C   0  0  0  0  0  0  0  0  0  0  0  0
    5.2840   -1.0680    0.0000 C   0  0  3  0  0  0  0  0  0  0  0  0
    4.5220   -1.3840    0.0000 C   0  0  3  0  0  0  0  0  0  0  0  0
    3.7590   -1.0680    0.0000 C   0  0  3  0  0  0  0  0  0  0  0  0
    3.4430   -0.3060    0.0000 C   0  0  0  0  0  0  0  0  0  0  0  0
    3.7590    0.4560    0.0000 C   0  0  3  0  0  0  0  0  0  0  0  0
    5.9990   -1.4810    0.0000 O   0  0  0  0  0  0  0  0  0  0  0  0
    6.5820   -2.0640    0.0000 C   0  0  0  0  0  0  0  0  0  0  0  0
    5.9990   -2.6480    0.0000 O   0  0  0  0  0  0  0  0  0  0  0  0
    7.3790   -2.2780    0.0000 C   0  0  0  0  0  0  0  0  0  0  0  0
    7.9620   -1.6950    0.0000 C   0  0  0  0  0  0  0  0  0  0  0  0
    8.7590   -1.9080    0.0000 C   0  0  0  0  0  0  0  0  0  0  0  0
    8.9720   -2.7050    0.0000 C   0  0  0  0  0  0  0  0  0  0  0  0
    8.3890   -3.2880    0.0000 C   0  0  0  0  0  0  0  0  0  0  0  0
    7.5930   -3.0750    0.0000 C   0  0  0  0  0  0  0  0  0  0  0  0
    5.1830   -2.9160    0.0000 C   0  0  0  0  0  0  0  0  0  0  0  0
    4.4980   -3.4480    0.0000 O   0  0  0  0  0  0  0  0  0  0  0  0
    3.9690   -2.7620    0.0000 C   0  0  3  0  0  0  0  0  0  0  0  0
    4.6470   -2.2340    0.0000 C   0  0  3  0  0  0  0  0  0  0  0  0
    3.1750   -2.4340    0.0000 C   0  0  0  0  0  0  0  0  0  0  0  0
    3.0690   -1.5810    0.0000 C   0  0  3  0  0  0  0  0  0  0  0  0
    2.3100   -1.2570    0.0000 O   0  0  0  0  0  0  0  0  0  0  0  0
    5.4540   -2.4070    0.0000 O   0  0  0  0  0  0  0  0  0  0  0  0
    5.7080   -3.1920    0.0000 C   0  0  0  0  0  0  0  0  0  0  0  0
    6.3200   -3.7440    0.0000 O   0  0  0  0  0  0  0  0  0  0  0  0
    5.1550   -3.8050    0.0000 C   0  0  0  0  0  0  0  0  0  0  0  0
    2.9970   -0.7520    0.0000 C   0  0  0  0  0  0  0  0  0  0  0  0
    2.6180   -0.3060    0.0000 O   0  0  0  0  0  0  0  0  0  0  0  0
    3.1760    1.0400    0.0000 O   0  0  0  0  0  0  0  0  0  0  0  0
    3.3900    1.8370    0.0000 C   0  0  0  0  0  0  0  0  0  0  0  0
    2.8050    2.4200    0.0000 O   0  0  0  0  0  0  0  0  0  0  0  0
    4.1860    2.0500    0.0000 C   0  0  0  0  0  0  0  0  0  0  0  0
    6.2540   -0.8090    0.0000 O   0  0  0  0  0  0  0  0  0  0  0  0
    7.8920    2.0540    0.0000 C   0  0  3  0  0  0  0  0  0  0  0  0
    8.6890    1.8410    0.0000 C   0  0  3  0  0  0  0  0  0  0  0  0
    9.2730    2.4240    0.0000 C   0  0  0  0  0  0  0  0  0  0  0  0
    9.0590    3.2210    0.0000 C   0  0  0  0  0  0  0  0  0  0  0  0
    9.6420    3.8050    0.0000 C   0  0  0  0  0  0  0  0  0  0  0  0
   10.4390    3.5910    0.0000 C   0  0  0  0  0  0  0  0  0  0  0  0
   10.6530    2.7940    0.0000 C   0  0  0  0  0  0  0  0  0  0  0  0
   10.0700    2.2100    0.0000 C   0  0  0  0  0  0  0  0  0  0  0  0
   10.1270   -0.7640    0.0000 C   0  0  0  0  0  0  0  0  0  0  0  0
    9.9130    0.0330    0.0000 C   0  0  0  0  0  0  0  0  0  0  0  0
    9.6990    0.8300    0.0000 C   0  0  0  0  0  0  0  0  0  0  0  0
    8.9020    1.0440    0.0000 N   0  0  0  0  0  0  0  0  0  0  0  0
   10.7100    0.2470    0.0000 C   0  0  0  0  0  0  0  0  0  0  0  0
    9.1160   -0.1810    0.0000 C   0  0  0  0  0  0  0  0  0  0  0  0
   10.2830    1.4130    0.0000 O   0  0  0  0  0  0  0  0  0  0  0  0
    7.6780    2.8510    0.0000 O   0  0  0  0  0  0  0  0  0  0  0  0
    6.7780   -0.2340    0.0000 H   0  0  0  0  0  0  0  0  0  0  0  0
    6.9530    0.5150    0.0000 H   0  0  0  0  0  0  0  0  0  0  0  0
    6.0040    1.9220    0.0000 H   0  0  0  0  0  0  0  0  0  0  0  0
    6.3350    1.2630    0.0000 H   0  0  0  0  0  0  0  0  0  0  0  0
    5.5000    2.2850    0.0000 H   0  0  0  0  0  0  0  0  0  0  0  0
    4.5730    1.4120    0.0000 H   0  0  0  0  0  0  0  0  0  0  0  0
    6.1770   -0.2810    0.0000 H   0  0  0  0  0  0  0  0  0  0  0  0
    6.9630    1.0290    0.0000 H   0  0  0  0  0  0  0  0  0  0  0  0
    5.7320    1.6200    0.0000 H   0  0  0  0  0  0  0  0  0  0  0  0
    5.6170    2.9360    0.0000 H   0  0  0  0  0  0  0  0  0  0  0  0
    4.5160    3.0070    0.0000 H   0  0  0  0  0  0  0  0  0  0  0  0
    3.9120    1.6780    0.0000 H   0  0  0  0  0  0  0  0  0  0  0  0
    5.3920   -1.8860    0.0000 H   0  0  0  0  0  0  0  0  0  0  0  0
    5.1280   -1.5340    0.0000 H   0  0  0  0  0  0  0  0  0  0  0  0
    2.9410    0.3490    0.0000 H   0  0  0  0  0  0  0  0  0  0  0  0
    7.7480   -0.8980    0.0000 H   0  0  0  0  0  0  0  0  0  0  0  0
    9.3430   -1.3240    0.0000 H   0  0  0  0  0  0  0  0  0  0  0  0
    9.7690   -2.9190    0.0000 H   0  0  0  0  0  0  0  0  0  0  0  0
    8.6030   -4.0850    0.0000 H   0  0  0  0  0  0  0  0  0  0  0  0
    7.0100   -3.6590    0.0000 H   0  0  0  0  0  0  0  0  0  0  0  0
    5.6850   -3.8840    0.0000 H   0  0  0  0  0  0  0  0  0  0  0  0
    6.0000   -2.1530    0.0000 H   0  0  0  0  0  0  0  0  0  0  0  0
    3.4680   -3.4180    0.0000 H   0  0  0  0  0  0  0  0  0  0  0  0
    2.8310   -3.1840    0.0000 H   0  0  0  0  0  0  0  0  0  0  0  0
    2.3610   -2.5660    0.0000 H   0  0  0  0  0  0  0  0  0  0  0  0
    2.3770   -2.0300    0.0000 H   0  0  0  0  0  0  0  0  0  0  0  0
    2.2120   -0.4380    0.0000 H   0  0  0  0  0  0  0  0  0  0  0  0
    4.5470   -2.9500    0.0000 H   0  0  0  0  0  0  0  0  0  0  0  0
    4.6340   -4.5900    0.0000 H   0  0  0  0  0  0  0  0  0  0  0  0
    5.3400   -4.7400    0.0000 H   0  0  0  0  0  0  0  0  0  0  0  0
    3.3760    0.0950    0.0000 H   0  0  0  0  0  0  0  0  0  0  0  0
    2.0210   -0.0450    0.0000 H   0  0  0  0  0  0  0  0  0  0  0  0
    2.6050   -1.5650    0.0000 H   0  0  0  0  0  0  0  0  0  0  0  0
    4.1780    1.1020    0.0000 H   0  0  0  0  0  0  0  0  0  0  0  0
    4.8860    2.6430    0.0000 H   0  0  0  0  0  0  0  0  0  0  0  0
    3.6890    2.8430    0.0000 H   0  0  0  0  0  0  0  0  0  0  0  0
    7.2730   -0.5670    0.0000 H   0  0  0  0  0  0  0  0  0  0  0  0
    8.1060    1.2570    0.0000 H   0  0  0  0  0  0  0  0  0  0  0  0
    8.4750    2.6380    0.0000 H   0  0  0  0  0  0  0  0  0  0  0  0
    8.2620    3.4350    0.0000 H   0  0  0  0  0  0  0  0  0  0  0  0
    9.4290    4.6020    0.0000 H   0  0  0  0  0  0  0  0  0  0  0  0
   11.0230    4.1740    0.0000 H   0  0  0  0  0  0  0  0  0  0  0  0
   11.4500    2.5800    0.0000 H   0  0  0  0  0  0  0  0  0  0  0  0
   10.8530    1.5710    0.0000 H   0  0  0  0  0  0  0  0  0  0  0  0
    9.2800   -0.8480    0.0000 H   0  0  0  0  0  0  0  0  0  0  0  0
   10.5240   -1.5600    0.0000 H   0  0  0  0  0  0  0  0  0  0  0  0
   11.0180   -0.8140    0.0000 H   0  0  0  0  0  0  0  0  0  0  0  0
    8.3180    0.4610    0.0000 H   0  0  0  0  0  0  0  0  0  0  0  0
   11.3790   -0.3370    0.0000 H   0  0  0  0  0  0  0  0  0  0  0  0
   11.6030    0.4380    0.0000 H   0  0  0  0  0  0  0  0  0  0  0  0
   10.8340    1.0130    0.0000 H   0  0  0  0  0  0  0  0  0  0  0  0
    9.2160    0.6100    0.0000 H   0  0  0  0  0  0  0  0  0  0  0  0
    8.5840   -0.7380    0.0000 H   0  0  0  0  0  0  0  0  0  0  0  0
    9.7700   -1.0920    0.0000 H   0  0  0  0  0  0  0  0  0  0  0  0
    6.8820    3.0640    0.0000 H   0  0  0  0  0  0  0  0  0  0  0  0
  1  2  1  0  0  0  0
  1  8  1  0  0  0  0
  1  9  1  0  0  0  0
  1 10  1  0  0  0  0
  2  3  1  0  0  0  0
  2 13  1  0  0  0  0
  2 44  1  0  0  0  0
  3  4  1  0  0  0  0
  3 61  1  0  0  0  0
  3 62  1  0  0  0  0
  4  5  1  0  0  0  0
  4 11  1  0  0  0  0
  4 63  1  0  0  0  0
  5  6  1  0  0  0  0
  6  7  2  0  0  0  0
  6 45  1  0  0  0  0
  8 64  1  0  0  0  0
  8 65  1  0  0  0  0
  8 66  1  0  0  0  0
  9 67  1  0  0  0  0
  9 68  1  0  0  0  0
  9 69  1  0  0  0  0
 10 11  2  0  0  0  0
 10 17  1  0  0  0  0
 11 12  1  0  0  0  0
 12 70  1  0  0  0  0
 12 71  1  0  0  0  0
 12 72  1  0  0  0  0
 13 14  1  0  0  0  0
 13 18  1  0  0  0  0
 13 73  1  0  0  0  0
 14 15  1  0  0  0  0
 14 30  1  0  0  0  0
 14 74  1  0  0  0  0
 15 16  1  0  0  0  0
 15 32  1  0  0  0  0
 15 38  1  0  0  0  0
 16 17  1  0  0  0  0
 16 39  2  0  0  0  0
 17 40  1  0  0  0  0
 17 75  1  0  0  0  0
 18 19  1  0  0  0  0
 19 20  2  0  0  0  0
 19 21  1  0  0  0  0
 21 22  1  0  0  0  0
 21 26  2  0  0  0  0
 22 23  2  0  0  0  0
 22 76  1  0  0  0  0
 23 24  1  0  0  0  0
 23 77  1  0  0  0  0
 24 25  2  0  0  0  0
 24 78  1  0  0  0  0
 25 26  1  0  0  0  0
 25 79  1  0  0  0  0
 26 80  1  0  0  0  0
 27 28  1  0  0  0  0
 27 30  1  0  0  0  0
 27 81  1  0  0  0  0
 27 82  1  0  0  0  0
 28 29  1  0  0  0  0
 29 30  1  0  0  0  0
 29 31  1  0  0  0  0
 29 83  1  0  0  0  0
 30 34  1  0  0  0  0
 31 32  1  0  0  0  0
 31 84  1  0  0  0  0
 31 85  1  0  0  0  0
 32 33  1  0  0  0  0
 32 86  1  0  0  0  0
 33 87  1  0  0  0  0
 34 35  1  0  0  0  0
 35 36  2  0  0  0  0
 35 37  1  0  0  0  0
 37 88  1  0  0  0  0
 37 89  1  0  0  0  0
 37 90  1  0  0  0  0
 38 91  1  0  0  0  0
 38 92  1  0  0  0  0
 38 93  1  0  0  0  0
 40 41  1  0  0  0  0
 41 42  2  0  0  0  0
 41 43  1  0  0  0  0
 43 94  1  0  0  0  0
 43 95  1  0  0  0  0
 43 96  1  0  0  0  0
 44 97  1  0  0  0  0
 45 46  1  0  0  0  0
 45 60  1  0  0  0  0
 45 98  1  0  0  0  0
 46 47  1  0  0  0  0
 46 56  1  0  0  0  0
 46 99  1  0  0  0  0
 47 48  1  0  0  0  0
 47 52  2  0  0  0  0
 48 49  2  0  0  0  0
 48100  1  0  0  0  0
 49 50  1  0  0  0  0
 49101  1  0  0  0  0
 50 51  2  0  0  0  0
 50102  1  0  0  0  0
 51 52  1  0  0  0  0
 51103  1  0  0  0  0
 52104  1  0  0  0  0
 53 54  1  0  0  0  0
 53105  1  0  0  0  0
 53106  1  0  0  0  0
 53107  1  0  0  0  0
 54 55  1  0  0  0  0
 54 57  1  0  0  0  0
 54 58  1  0  0  0  0
 55 56  1  0  0  0  0
 55 59  2  0  0  0  0
 56108  1  0  0  0  0
 57109  1  0  0  0  0
 57110  1  0  0  0  0
 57111  1  0  0  0  0
 58112  1  0  0  0  0
 58113  1  0  0  0  0
 58114  1  0  0  0  0
 60115  1  0  0  0  0
M  END
> <Molecule name>
664402

> <Activity>
1

$$$$
618332
  MOE2011           2D

 18 19  0  0  0  0  0  0  0  0999 V2000
    3.8060   -1.6790    0.0000 O   0  0  0  0  0  0  0  0  0  0  0  0
    3.8160   -0.8540    0.0000 C   0  0  0  0  0  0  0  0  0  0  0  0
    3.0790   -0.4120    0.0000 C   0  0  0  0  0  0  0  0  0  0  0  0
    3.0790    0.4120    0.0000 C   0  0  0  0  0  0  0  0  0  0  0  0
    2.3640    0.8250    0.0000 C   0  0  0  0  0  0  0  0  0  0  0  0
    1.6500    0.4120    0.0000 C   0  0  0  0  0  0  0  0  0  0  0  0
    1.6500   -0.4120    0.0000 C   0  0  0  0  0  0  0  0  0  0  0  0
    2.3640   -0.8250    0.0000 C   0  0  0  0  0  0  0  0  0  0  0  0
    3.8160    0.8540    0.0000 C   0  0  0  0  0  0  0  0  0  0  0  0
    3.8060    1.6790    0.0000 O   0  0  0  0  0  0  0  0  0  0  0  0
    4.5640    0.4300    0.0000 C   0  0  0  0  0  0  0  0  0  0  0  0
    4.5640   -0.4300    0.0000 C   0  0  0  0  0  0  0  0  0  0  0  0
    5.2770   -0.8450    0.0000 Br  0  0  0  0  0  0  0  0  0  0  0  0
    5.2770    0.8450    0.0000 Br  0  0  0  0  0  0  0  0  0  0  0  0
    2.3640    1.3360    0.0000 H   0  0  0  0  0  0  0  0  0  0  0  0
    1.2070    0.6680    0.0000 H   0  0  0  0  0  0  0  0  0  0  0  0
    1.2070   -0.6680    0.0000 H   0  0  0  0  0  0  0  0  0  0  0  0
    2.3640   -1.3360    0.0000 H   0  0  0  0  0  0  0  0  0  0  0  0
  1  2  2  0  0  0  0
  2  3  1  0  0  0  0
  2 12  1  0  0  0  0
  3  4  1  0  0  0  0
  3  8  2  0  0  0  0
  4  5  2  0  0  0  0
  4  9  1  0  0  0  0
  5  6  1  0  0  0  0
  5 15  1  0  0  0  0
  6  7  2  0  0  0  0
  6 16  1  0  0  0  0
  7  8  1  0  0  0  0
  7 17  1  0  0  0  0
  8 18  1  0  0  0  0
  9 10  2  0  0  0  0
  9 11  1  0  0  0  0
 11 12  2  0  0  0  0
 11 14  1  0  0  0  0
 12 13  1  0  0  0  0
M  END
> <Molecule name>
618332

> <Activity>
1

$$$$
661746
  MOE2011           2D

110116  0  0  1  0  0  0  0  0999 V2000
    5.1140    0.7870    0.0000 C   0  0  0  0  0  0  0  0  0  0  0  0
    5.4030    0.0140    0.0000 C   0  0  0  0  0  0  0  0  0  0  0  0
    4.9490   -0.6690    0.0000 C   0  0  0  0  0  0  0  0  0  0  0  0
    5.4640   -1.3140    0.0000 C   0  0  3  0  0  0  0  0  0  0  0  0
    5.2800   -2.1190    0.0000 C   0  0  3  0  0  0  0  0  0  0  0  0
    4.5370   -2.4770    0.0000 C   0  0  3  0  0  0  0  0  0  0  0  0
    3.7930   -2.1190    0.0000 C   0  0  3  0  0  0  0  0  0  0  0  0
    3.6100   -1.3140    0.0000 C   0  0  0  0  0  0  0  0  0  0  0  0
    4.1240   -0.6690    0.0000 C   0  0  3  0  0  0  0  0  0  0  0  0
    3.7660    0.0740    0.0000 O   0  0  0  0  0  0  0  0  0  0  0  0
    2.9440    0.1360    0.0000 C   0  0  0  0  0  0  0  0  0  0  0  0
    2.5860    0.8800    0.0000 O   0  0  0  0  0  0  0  0  0  0  0  0
    2.4790   -0.5450    0.0000 C   0  0  0  0  0  0  0  0  0  0  0  0
    2.8060   -1.1300    0.0000 O   0  0  0  0  0  0  0  0  0  0  0  0
    3.0760   -2.5910    0.0000 C   0  0  3  0  0  0  0  0  0  0  0  0
    3.1330   -3.4480    0.0000 C   0  0  0  0  0  0  0  0  0  0  0  0
    3.9080   -3.8210    0.0000 C   0  0  3  0  0  0  0  0  0  0  0  0
    4.3990   -4.5360    0.0000 O   0  0  0  0  0  0  0  0  0  0  0  0
    5.1110   -4.0430    0.0000 C   0  0  0  0  0  0  0  0  0  0  0  0
    4.6140   -3.3320    0.0000 C   0  0  3  0  0  0  0  0  0  0  0  0
    5.4260   -3.4790    0.0000 O   0  0  0  0  0  0  0  0  0  0  0  0
    5.7040   -4.2550    0.0000 C   0  0  0  0  0  0  0  0  0  0  0  0
    6.5160   -4.4030    0.0000 O   0  0  0  0  0  0  0  0  0  0  0  0
    5.1710   -4.8860    0.0000 C   0  0  0  0  0  0  0  0  0  0  0  0
    2.3370   -2.2250    0.0000 O   0  0  0  0  0  0  0  0  0  0  0  0
    3.0500   -1.7610    0.0000 C   0  0  0  0  0  0  0  0  0  0  0  0
    5.9250   -2.6330    0.0000 O   0  0  0  0  0  0  0  0  0  0  0  0
    6.6930   -2.3320    0.0000 C   0  0  0  0  0  0  0  0  0  0  0  0
    7.2070   -1.6860    0.0000 O   0  0  0  0  0  0  0  0  0  0  0  0
    7.3380   -2.8450    0.0000 C   0  0  0  0  0  0  0  0  0  0  0  0
    8.1070   -2.5440    0.0000 C   0  0  0  0  0  0  0  0  0  0  0  0
    8.7510   -3.0580    0.0000 C   0  0  0  0  0  0  0  0  0  0  0  0
    8.6280   -3.8740    0.0000 C   0  0  0  0  0  0  0  0  0  0  0  0
    7.8600   -4.1760    0.0000 C   0  0  0  0  0  0  0  0  0  0  0  0
    7.7370   -4.9910    0.0000 F   0  0  0  0  0  0  0  0  0  0  0  0
    7.2160   -3.6610    0.0000 C   0  0  0  0  0  0  0  0  0  0  0  0
    9.5190   -2.7570    0.0000 F   0  0  0  0  0  0  0  0  0  0  0  0
    6.2300   -1.0240    0.0000 C   0  0  0  0  0  0  0  0  0  0  0  0
    6.1930   -0.2050    0.0000 C   0  0  3  0  0  0  0  0  0  0  0  0
    6.8380    0.3100    0.0000 O   0  0  0  0  0  0  0  0  0  0  0  0
    6.7160    1.1250    0.0000 C   0  0  0  0  0  0  0  0  0  0  0  0
    5.9480    1.4270    0.0000 O   0  0  0  0  0  0  0  0  0  0  0  0
    8.1280    1.3380    0.0000 O   0  0  0  0  0  0  0  0  0  0  0  0
    7.3610    1.6400    0.0000 C   0  0  3  0  0  0  0  0  0  0  0  0
    7.2370    2.4560    0.0000 C   0  0  3  0  0  0  0  0  0  0  0  0
    7.8820    2.9700    0.0000 C   0  0  0  0  0  0  0  0  0  0  0  0
    8.6500    2.6690    0.0000 C   0  0  0  0  0  0  0  0  0  0  0  0
    9.2950    3.1830    0.0000 C   0  0  0  0  0  0  0  0  0  0  0  0
    9.1720    3.9990    0.0000 C   0  0  0  0  0  0  0  0  0  0  0  0
    8.4040    4.3000    0.0000 C   0  0  0  0  0  0  0  0  0  0  0  0
    7.7590    3.7860    0.0000 C   0  0  0  0  0  0  0  0  0  0  0  0
    6.4700    2.7570    0.0000 N   0  0  0  0  0  0  0  0  0  0  0  0
    6.3470    3.5730    0.0000 C   0  0  0  0  0  0  0  0  0  0  0  0
    6.9910    4.0870    0.0000 O   0  0  0  0  0  0  0  0  0  0  0  0
    5.5790    3.8740    0.0000 C   0  0  0  0  0  0  0  0  0  0  0  0
    4.9340    3.3600    0.0000 C   0  0  0  0  0  0  0  0  0  0  0  0
    4.1660    3.6610    0.0000 C   0  0  0  0  0  0  0  0  0  0  0  0
    4.0430    4.4770    0.0000 C   0  0  0  0  0  0  0  0  0  0  0  0
    4.6880    4.9910    0.0000 C   0  0  0  0  0  0  0  0  0  0  0  0
    5.4560    4.6900    0.0000 C   0  0  0  0  0  0  0  0  0  0  0  0
    6.6230   -1.4450    0.0000 C   0  0  0  0  0  0  0  0  0  0  0  0
    5.9780   -1.9590    0.0000 C   0  0  0  0  0  0  0  0  0  0  0  0
    6.3080   -2.7150    0.0000 C   0  0  0  0  0  0  0  0  0  0  0  0
    5.9680    0.9030    0.0000 H   0  0  0  0  0  0  0  0  0  0  0  0
    4.6150    1.4940    0.0000 H   0  0  0  0  0  0  0  0  0  0  0  0
    4.3750    0.4650    0.0000 H   0  0  0  0  0  0  0  0  0  0  0  0
    5.2440   -2.9430    0.0000 H   0  0  0  0  0  0  0  0  0  0  0  0
    5.4680   -2.5710    0.0000 H   0  0  0  0  0  0  0  0  0  0  0  0
    3.3120   -0.5220    0.0000 H   0  0  0  0  0  0  0  0  0  0  0  0
    1.7160    0.0110    0.0000 H   0  0  0  0  0  0  0  0  0  0  0  0
    1.5320   -0.6900    0.0000 H   0  0  0  0  0  0  0  0  0  0  0  0
    3.3140   -0.9790    0.0000 H   0  0  0  0  0  0  0  0  0  0  0  0
    2.3600   -3.0000    0.0000 H   0  0  0  0  0  0  0  0  0  0  0  0
    2.3130   -3.5350    0.0000 H   0  0  0  0  0  0  0  0  0  0  0  0
    2.7470   -4.1780    0.0000 H   0  0  0  0  0  0  0  0  0  0  0  0
    3.3710   -4.4480    0.0000 H   0  0  0  0  0  0  0  0  0  0  0  0
    5.7040   -4.9050    0.0000 H   0  0  0  0  0  0  0  0  0  0  0  0
    6.1230   -3.9200    0.0000 H   0  0  0  0  0  0  0  0  0  0  0  0
    4.4940   -4.0860    0.0000 H   0  0  0  0  0  0  0  0  0  0  0  0
    4.6890   -5.6760    0.0000 H   0  0  0  0  0  0  0  0  0  0  0  0
    5.4070   -5.8110    0.0000 H   0  0  0  0  0  0  0  0  0  0  0  0
    2.2850   -1.4020    0.0000 H   0  0  0  0  0  0  0  0  0  0  0  0
    2.9250   -0.6610    0.0000 H   0  0  0  0  0  0  0  0  0  0  0  0
    1.9570   -1.8520    0.0000 H   0  0  0  0  0  0  0  0  0  0  0  0
    2.6250   -2.5550    0.0000 H   0  0  0  0  0  0  0  0  0  0  0  0
    8.2300   -1.7290    0.0000 H   0  0  0  0  0  0  0  0  0  0  0  0
    9.2730   -4.3880    0.0000 H   0  0  0  0  0  0  0  0  0  0  0  0
    6.1800   -4.4120    0.0000 H   0  0  0  0  0  0  0  0  0  0  0  0
    6.6840   -1.8450    0.0000 H   0  0  0  0  0  0  0  0  0  0  0  0
    7.2650   -0.7790    0.0000 H   0  0  0  0  0  0  0  0  0  0  0  0
    6.9680   -0.4900    0.0000 H   0  0  0  0  0  0  0  0  0  0  0  0
    8.2500    0.5220    0.0000 H   0  0  0  0  0  0  0  0  0  0  0  0
    7.4830    0.8240    0.0000 H   0  0  0  0  0  0  0  0  0  0  0  0
    8.0050    2.1550    0.0000 H   0  0  0  0  0  0  0  0  0  0  0  0
    8.7730    1.8530    0.0000 H   0  0  0  0  0  0  0  0  0  0  0  0
   10.0630    2.8810    0.0000 H   0  0  0  0  0  0  0  0  0  0  0  0
    9.8170    4.5130    0.0000 H   0  0  0  0  0  0  0  0  0  0  0  0
    8.2810    5.1160    0.0000 H   0  0  0  0  0  0  0  0  0  0  0  0
    7.1900    4.6180    0.0000 H   0  0  0  0  0  0  0  0  0  0  0  0
    5.8250    2.2430    0.0000 H   0  0  0  0  0  0  0  0  0  0  0  0
    5.0560    2.5440    0.0000 H   0  0  0  0  0  0  0  0  0  0  0  0
    3.5200    3.1470    0.0000 H   0  0  0  0  0  0  0  0  0  0  0  0
    3.2750    4.7790    0.0000 H   0  0  0  0  0  0  0  0  0  0  0  0
    4.5650    5.8070    0.0000 H   0  0  0  0  0  0  0  0  0  0  0  0
    6.1010    5.2050    0.0000 H   0  0  0  0  0  0  0  0  0  0  0  0
    7.6840   -1.6770    0.0000 H   0  0  0  0  0  0  0  0  0  0  0  0
    6.4680   -0.6320    0.0000 H   0  0  0  0  0  0  0  0  0  0  0  0
    5.6620   -3.0640    0.0000 H   0  0  0  0  0  0  0  0  0  0  0  0
    6.8910   -3.3600    0.0000 H   0  0  0  0  0  0  0  0  0  0  0  0
    7.1950   -2.3310    0.0000 H   0  0  0  0  0  0  0  0  0  0  0  0
  1  2  1  0  0  0  0
  1 64  1  0  0  0  0
  1 65  1  0  0  0  0
  1 66  1  0  0  0  0
  2  3  2  0  0  0  0
  2 39  1  0  0  0  0
  3  4  1  0  0  0  0
  3  9  1  0  0  0  0
  4  5  1  0  0  0  0
  4 38  1  0  0  0  0
  4 62  1  0  0  0  0
  5  6  1  0  0  0  0
  5 27  1  0  0  0  0
  5 67  1  0  0  0  0
  6  7  1  0  0  0  0
  6 20  1  0  0  0  0
  6 68  1  0  0  0  0
  7  8  1  0  0  0  0
  7 15  1  0  0  0  0
  7 26  1  0  0  0  0
  8  9  1  0  0  0  0
  8 14  2  0  0  0  0
  9 10  1  0  0  0  0
  9 69  1  0  0  0  0
 10 11  1  0  0  0  0
 11 12  2  0  0  0  0
 11 13  1  0  0  0  0
 13 70  1  0  0  0  0
 13 71  1  0  0  0  0
 13 72  1  0  0  0  0
 15 16  1  0  0  0  0
 15 25  1  0  0  0  0
 15 73  1  0  0  0  0
 16 17  1  0  0  0  0
 16 74  1  0  0  0  0
 16 75  1  0  0  0  0
 17 18  1  0  0  0  0
 17 20  1  0  0  0  0
 17 76  1  0  0  0  0
 18 19  1  0  0  0  0
 19 20  1  0  0  0  0
 19 77  1  0  0  0  0
 19 78  1  0  0  0  0
 20 21  1  0  0  0  0
 21 22  1  0  0  0  0
 22 23  2  0  0  0  0
 22 24  1  0  0  0  0
 24 79  1  0  0  0  0
 24 80  1  0  0  0  0
 24 81  1  0  0  0  0
 25 82  1  0  0  0  0
 26 83  1  0  0  0  0
 26 84  1  0  0  0  0
 26 85  1  0  0  0  0
 27 28  1  0  0  0  0
 28 29  2  0  0  0  0
 28 30  1  0  0  0  0
 30 31  1  0  0  0  0
 30 36  2  0  0  0  0
 31 32  2  0  0  0  0
 31 86  1  0  0  0  0
 32 33  1  0  0  0  0
 32 37  1  0  0  0  0
 33 34  2  0  0  0  0
 33 87  1  0  0  0  0
 34 35  1  0  0  0  0
 34 36  1  0  0  0  0
 36 88  1  0  0  0  0
 38 39  1  0  0  0  0
 38 89  1  0  0  0  0
 38 90  1  0  0  0  0
 39 40  1  0  0  0  0
 39 91  1  0  0  0  0
 40 41  1  0  0  0  0
 41 42  2  0  0  0  0
 41 44  1  0  0  0  0
 43 44  1  0  0  0  0
 43 92  1  0  0  0  0
 44 45  1  0  0  0  0
 44 93  1  0  0  0  0
 45 46  1  0  0  0  0
 45 52  1  0  0  0  0
 45 94  1  0  0  0  0
 46 47  1  0  0  0  0
 46 51  2  0  0  0  0
 47 48  2  0  0  0  0
 47 95  1  0  0  0  0
 48 49  1  0  0  0  0
 48 96  1  0  0  0  0
 49 50  2  0  0  0  0
 49 97  1  0  0  0  0
 50 51  1  0  0  0  0
 50 98  1  0  0  0  0
 51 99  1  0  0  0  0
 52 53  1  0  0  0  0
 52100  1  0  0  0  0
 53 54  2  0  0  0  0
 53 55  1  0  0  0  0
 55 56  1  0  0  0  0
 55 60  2  0  0  0  0
 56 57  2  0  0  0  0
 56101  1  0  0  0  0
 57 58  1  0  0  0  0
 57102  1  0  0  0  0
 58 59  2  0  0  0  0
 58103  1  0  0  0  0
 59 60  1  0  0  0  0
 59104  1  0  0  0  0
 60105  1  0  0  0  0
 61 62  2  0  0  0  0
 61106  1  0  0  0  0
 61107  1  0  0  0  0
 62 63  1  0  0  0  0
 63108  1  0  0  0  0
 63109  1  0  0  0  0
 63110  1  0  0  0  0
M  END
> <Molecule name>
661746

> <Activity>
1

$$$$
645302
  MOE2011           2D

 49 52  0  0  1  0  0  0  0  0999 V2000
    7.5060   -1.7010    0.0000 C   0  0  0  0  0  0  0  0  0  0  0  0
    6.7960   -2.1210    0.0000 O   0  0  0  0  0  0  0  0  0  0  0  0
    6.0780   -1.7170    0.0000 C   0  0  0  0  0  0  0  0  0  0  0  0
    6.0640   -0.8220    0.0000 C   0  0  0  0  0  0  0  0  0  0  0  0
    5.2790   -0.3930    0.0000 C   0  0  0  0  0  0  0  0  0  0  0  0
    5.2660    0.4660    0.0000 C   0  0  0  0  0  0  0  0  0  0  0  0
    4.5510    0.8780    0.0000 C   0  0  0  0  0  0  0  0  0  0  0  0
    3.8010    0.4600    0.0000 N   0  0  0  0  0  0  0  0  0  0  0  0
    3.0910    0.8810    0.0000 C   0  0  0  0  0  0  0  0  0  0  0  0
    4.5380   -0.8280    0.0000 C   0  0  0  0  0  0  0  0  0  0  0  0
    3.7940   -0.3980    0.0000 C   0  0  3  0  0  0  0  0  0  0  0  0
    4.5310   -1.7230    0.0000 C   0  0  0  0  0  0  0  0  0  0  0  0
    5.3060   -2.1700    0.0000 C   0  0  0  0  0  0  0  0  0  0  0  0
    4.5960   -3.4100    0.0000 C   0  0  0  0  0  0  0  0  0  0  0  0
    5.3090   -2.9950    0.0000 O   0  0  0  0  0  0  0  0  0  0  0  0
    1.6500   -0.8020    0.0000 C   0  0  0  0  0  0  0  0  0  0  0  0
    2.3660   -0.3930    0.0000 C   0  0  0  0  0  0  0  0  0  0  0  0
    3.0780   -0.8080    0.0000 O   0  0  0  0  0  0  0  0  0  0  0  0
    4.5510    1.7030    0.0000 C   0  0  0  0  0  0  0  0  0  0  0  0
    3.8010    2.1210    0.0000 C   0  0  0  0  0  0  0  0  0  0  0  0
    3.7940    2.9810    0.0000 C   0  0  0  0  0  0  0  0  0  0  0  0
    4.5380    3.4100    0.0000 C   0  0  0  0  0  0  0  0  0  0  0  0
    5.2790    2.9750    0.0000 C   0  0  0  0  0  0  0  0  0  0  0  0
    5.2660    2.1160    0.0000 C   0  0  0  0  0  0  0  0  0  0  0  0
    5.9800    1.7030    0.0000 C   0  0  0  0  0  0  0  0  0  0  0  0
    5.9800    0.8780    0.0000 C   0  0  0  0  0  0  0  0  0  0  0  0
    7.7670   -2.1400    0.0000 H   0  0  0  0  0  0  0  0  0  0  0  0
    7.9460   -1.4390    0.0000 H   0  0  0  0  0  0  0  0  0  0  0  0
    7.2450   -1.2600    0.0000 H   0  0  0  0  0  0  0  0  0  0  0  0
    6.5020   -0.5580    0.0000 H   0  0  0  0  0  0  0  0  0  0  0  0
    3.3520    1.3210    0.0000 H   0  0  0  0  0  0  0  0  0  0  0  0
    2.6510    1.1420    0.0000 H   0  0  0  0  0  0  0  0  0  0  0  0
    2.8310    0.4410    0.0000 H   0  0  0  0  0  0  0  0  0  0  0  0
    3.7930   -0.9100    0.0000 H   0  0  0  0  0  0  0  0  0  0  0  0
    4.0880   -1.9770    0.0000 H   0  0  0  0  0  0  0  0  0  0  0  0
    4.3390   -2.9680    0.0000 H   0  0  0  0  0  0  0  0  0  0  0  0
    4.1540   -3.6680    0.0000 H   0  0  0  0  0  0  0  0  0  0  0  0
    4.8540   -3.8520    0.0000 H   0  0  0  0  0  0  0  0  0  0  0  0
    1.3960   -0.3590    0.0000 H   0  0  0  0  0  0  0  0  0  0  0  0
    1.2060   -1.0570    0.0000 H   0  0  0  0  0  0  0  0  0  0  0  0
    1.9040   -1.2460    0.0000 H   0  0  0  0  0  0  0  0  0  0  0  0
    2.6950   -0.0020    0.0000 H   0  0  0  0  0  0  0  0  0  0  0  0
    2.0380    0.0000    0.0000 H   0  0  0  0  0  0  0  0  0  0  0  0
    3.3610    1.8610    0.0000 H   0  0  0  0  0  0  0  0  0  0  0  0
    3.3500    3.2350    0.0000 H   0  0  0  0  0  0  0  0  0  0  0  0
    4.5400    3.9220    0.0000 H   0  0  0  0  0  0  0  0  0  0  0  0
    5.7250    3.2260    0.0000 H   0  0  0  0  0  0  0  0  0  0  0  0
    6.4230    1.9590    0.0000 H   0  0  0  0  0  0  0  0  0  0  0  0
    6.4230    0.6230    0.0000 H   0  0  0  0  0  0  0  0  0  0  0  0
  1  2  1  0  0  0  0
  1 27  1  0  0  0  0
  1 28  1  0  0  0  0
  1 29  1  0  0  0  0
  2  3  1  0  0  0  0
  3  4  1  0  0  0  0
  3 13  2  0  0  0  0
  4  5  2  0  0  0  0
  4 30  1  0  0  0  0
  5  6  1  0  0  0  0
  5 10  1  0  0  0  0
  6  7  1  0  0  0  0
  6 26  2  0  0  0  0
  7  8  1  0  0  0  0
  7 19  2  0  0  0  0
  8  9  1  0  0  0  0
  8 11  1  0  0  0  0
  9 31  1  0  0  0  0
  9 32  1  0  0  0  0
  9 33  1  0  0  0  0
 10 11  1  0  0  0  0
 10 12  2  0  0  0  0
 11 18  1  0  0  0  0
 11 34  1  0  0  0  0
 12 13  1  0  0  0  0
 12 35  1  0  0  0  0
 13 15  1  0  0  0  0
 14 15  1  0  0  0  0
 14 36  1  0  0  0  0
 14 37  1  0  0  0  0
 14 38  1  0  0  0  0
 16 17  1  0  0  0  0
 16 39  1  0  0  0  0
 16 40  1  0  0  0  0
 16 41  1  0  0  0  0
 17 18  1  0  0  0  0
 17 42  1  0  0  0  0
 17 43  1  0  0  0  0
 19 20  1  0  0  0  0
 19 24  1  0  0  0  0
 20 21  2  0  0  0  0
 20 44  1  0  0  0  0
 21 22  1  0  0  0  0
 21 45  1  0  0  0  0
 22 23  2  0  0  0  0
 22 46  1  0  0  0  0
 23 24  1  0  0  0  0
 23 47  1  0  0  0  0
 24 25  2  0  0  0  0
 25 26  1  0  0  0  0
 25 48  1  0  0  0  0
 26 49  1  0  0  0  0
M  END
> <Molecule name>
645302

> <Activity>
1

$$$$
617988
  MOE2011           2D

 52 56  0  0  0  0  0  0  0  0999 V2000
    3.0700    1.8040    0.0000 C   0  0  0  0  0  0  0  0  0  0  0  0
    3.7560    1.4080    0.0000 C   0  0  0  0  0  0  0  0  0  0  0  0
    3.7690    0.5830    0.0000 N   0  0  0  0  0  0  0  0  0  0  0  0
    3.0570    0.1650    0.0000 C   0  0  0  0  0  0  0  0  0  0  0  0
    2.3420    0.5780    0.0000 C   0  0  0  0  0  0  0  0  0  0  0  0
    2.3490    1.4020    0.0000 N   0  0  0  0  0  0  0  0  0  0  0  0
    3.0700    2.5970    0.0000 C   0  0  0  0  0  0  0  0  0  0  0  0
    3.7560    2.9930    0.0000 C   0  0  0  0  0  0  0  0  0  0  0  0
    4.4420    2.5970    0.0000 C   0  0  0  0  0  0  0  0  0  0  0  0
    4.4420    1.8040    0.0000 C   0  0  0  0  0  0  0  0  0  0  0  0
    5.1500    1.3810    0.0000 C   0  0  0  0  0  0  0  0  0  0  0  0
    5.8680    1.7880    0.0000 C   0  0  0  0  0  0  0  0  0  0  0  0
    5.8680    2.6130    0.0000 C   0  0  0  0  0  0  0  0  0  0  0  0
    5.1500    3.0210    0.0000 C   0  0  0  0  0  0  0  0  0  0  0  0
    3.7690    3.8180    0.0000 C   0  0  0  0  0  0  0  0  0  0  0  0
    3.0570    4.2360    0.0000 C   0  0  0  0  0  0  0  0  0  0  0  0
    2.3420    3.8240    0.0000 C   0  0  0  0  0  0  0  0  0  0  0  0
    2.3490    2.9980    0.0000 C   0  0  0  0  0  0  0  0  0  0  0  0
    3.7620   -1.0830    0.0000 C   0  0  0  0  0  0  0  0  0  0  0  0
    4.4430   -0.6790    0.0000 O   0  0  0  0  0  0  0  0  0  0  0  0
    3.7700   -1.8760    0.0000 N   0  0  0  0  0  0  0  0  0  0  0  0
    4.4610   -2.2640    0.0000 C   0  0  0  0  0  0  0  0  0  0  0  0
    4.4710   -3.0560    0.0000 C   0  0  0  0  0  0  0  0  0  0  0  0
    5.1610   -3.4440    0.0000 N   0  0  0  0  0  0  0  0  0  0  0  0
    5.1700   -4.2360    0.0000 C   0  0  0  0  0  0  0  0  0  0  0  0
    5.8430   -3.0400    0.0000 C   0  0  0  0  0  0  0  0  0  0  0  0
    3.0700   -0.6950    0.0000 C   0  0  0  0  0  0  0  0  0  0  0  0
    2.3300   -1.1310    0.0000 C   0  0  0  0  0  0  0  0  0  0  0  0
    1.5850   -0.7000    0.0000 C   0  0  0  0  0  0  0  0  0  0  0  0
    1.5910    0.1590    0.0000 C   0  0  0  0  0  0  0  0  0  0  0  0
    5.1450    0.8900    0.0000 H   0  0  0  0  0  0  0  0  0  0  0  0
    6.2930    1.5400    0.0000 H   0  0  0  0  0  0  0  0  0  0  0  0
    6.2930    2.8600    0.0000 H   0  0  0  0  0  0  0  0  0  0  0  0
    5.1450    3.5120    0.0000 H   0  0  0  0  0  0  0  0  0  0  0  0
    4.1970    4.0590    0.0000 H   0  0  0  0  0  0  0  0  0  0  0  0
    3.0590    4.7270    0.0000 H   0  0  0  0  0  0  0  0  0  0  0  0
    1.9160    4.0680    0.0000 H   0  0  0  0  0  0  0  0  0  0  0  0
    1.9260    2.7480    0.0000 H   0  0  0  0  0  0  0  0  0  0  0  0
    3.3480   -2.1260    0.0000 H   0  0  0  0  0  0  0  0  0  0  0  0
    4.9460   -2.3430    0.0000 H   0  0  0  0  0  0  0  0  0  0  0  0
    4.6240   -1.8000    0.0000 H   0  0  0  0  0  0  0  0  0  0  0  0
    3.9860   -2.9760    0.0000 H   0  0  0  0  0  0  0  0  0  0  0  0
    4.3070   -3.5200    0.0000 H   0  0  0  0  0  0  0  0  0  0  0  0
    4.6790   -4.2420    0.0000 H   0  0  0  0  0  0  0  0  0  0  0  0
    5.1760   -4.7270    0.0000 H   0  0  0  0  0  0  0  0  0  0  0  0
    5.6620   -4.2310    0.0000 H   0  0  0  0  0  0  0  0  0  0  0  0
    6.0940   -3.4630    0.0000 H   0  0  0  0  0  0  0  0  0  0  0  0
    6.2650   -2.7890    0.0000 H   0  0  0  0  0  0  0  0  0  0  0  0
    5.5920   -2.6170    0.0000 H   0  0  0  0  0  0  0  0  0  0  0  0
    2.3310   -1.6220    0.0000 H   0  0  0  0  0  0  0  0  0  0  0  0
    1.1580   -0.9440    0.0000 H   0  0  0  0  0  0  0  0  0  0  0  0
    1.1690    0.4100    0.0000 H   0  0  0  0  0  0  0  0  0  0  0  0
  1  2  1  0  0  0  0
  1  6  2  0  0  0  0
  1  7  1  0  0  0  0
  2  3  2  0  0  0  0
  2 10  1  0  0  0  0
  3  4  1  0  0  0  0
  4  5  1  0  0  0  0
  4 27  2  0  0  0  0
  5  6  1  0  0  0  0
  5 30  2  0  0  0  0
  7  8  1  0  0  0  0
  7 18  2  0  0  0  0
  8  9  1  0  0  0  0
  8 15  2  0  0  0  0
  9 10  1  0  0  0  0
  9 14  2  0  0  0  0
 10 11  2  0  0  0  0
 11 12  1  0  0  0  0
 11 31  1  0  0  0  0
 12 13  2  0  0  0  0
 12 32  1  0  0  0  0
 13 14  1  0  0  0  0
 13 33  1  0  0  0  0
 14 34  1  0  0  0  0
 15 16  1  0  0  0  0
 15 35  1  0  0  0  0
 16 17  2  0  0  0  0
 16 36  1  0  0  0  0
 17 18  1  0  0  0  0
 17 37  1  0  0  0  0
 18 38  1  0  0  0  0
 19 20  2  0  0  0  0
 19 21  1  0  0  0  0
 19 27  1  0  0  0  0
 21 22  1  0  0  0  0
 21 39  1  0  0  0  0
 22 23  1  0  0  0  0
 22 40  1  0  0  0  0
 22 41  1  0  0  0  0
 23 24  1  0  0  0  0
 23 42  1  0  0  0  0
 23 43  1  0  0  0  0
 24 25  1  0  0  0  0
 24 26  1  0  0  0  0
 25 44  1  0  0  0  0
 25 45  1  0  0  0  0
 25 46  1  0  0  0  0
 26 47  1  0  0  0  0
 26 48  1  0  0  0  0
 26 49  1  0  0  0  0
 27 28  1  0  0  0  0
 28 29  2  0  0  0  0
 28 50  1  0  0  0  0
 29 30  1  0  0  0  0
 29 51  1  0  0  0  0
 30 52  1  0  0  0  0
M  END
> <Molecule name>
617988

> <Activity>
1

$$$$
210753
  MOE2011           2D

 95 96  0  0  1  0  0  0  0  0999 V2000
   10.2980    0.9990    0.0000 C   0  0  0  0  0  0  0  0  0  0  0  0
    9.4860    1.1430    0.0000 C   0  0  0  0  0  0  0  0  0  0  0  0
    8.6730    1.2850    0.0000 N   0  0  0  0  0  0  0  0  0  0  0  0
    7.3300    0.7970    0.0000 C   0  0  0  0  0  0  0  0  0  0  0  0
    8.1430    0.6530    0.0000 C   0  0  0  0  0  0  0  0  0  0  0  0
    6.6160    0.3840    0.0000 C   0  0  0  0  0  0  0  0  0  0  0  0
    5.9010    0.7970    0.0000 C   0  0  0  0  0  0  0  0  0  0  0  0
    5.1870    0.3840    0.0000 O   0  0  0  0  0  0  0  0  0  0  0  0
    5.9010    1.6220    0.0000 C   0  0  0  0  0  0  0  0  0  0  0  0
    5.1870    2.0340    0.0000 C   0  0  0  0  0  0  0  0  0  0  0  0
    4.7010    1.3650    0.0000 C   0  0  3  0  0  0  0  0  0  0  0  0
    3.8760    1.3650    0.0000 C   0  0  0  0  0  0  0  0  0  0  0  0
    3.1620    0.9530    0.0000 C   0  0  3  0  0  0  0  0  0  0  0  0
    2.1510    1.9640    0.0000 C   0  0  0  0  0  0  0  0  0  0  0  0
    2.3640    1.1670    0.0000 O   0  0  0  0  0  0  0  0  0  0  0  0
    3.9580   -0.0850    0.0000 O   0  0  0  0  0  0  0  0  0  0  0  0
    3.1620    0.1280    0.0000 C   0  0  3  0  0  0  0  0  0  0  0  0
    1.6500   -0.0710    0.0000 C   0  0  0  0  0  0  0  0  0  0  0  0
    2.4470   -0.2850    0.0000 C   0  0  3  0  0  0  0  0  0  0  0  0
    4.1970   -2.0340    0.0000 C   0  0  3  0  0  0  0  0  0  0  0  0
    3.6140   -1.4510    0.0000 C   0  0  3  0  0  0  0  0  0  0  0  0
    2.8170   -1.6650    0.0000 C   0  0  0  0  0  0  0  0  0  0  0  0
    2.2330   -1.0810    0.0000 C   0  0  0  0  0  0  0  0  0  0  0  0
    4.7800   -1.4510    0.0000 C   0  0  0  0  0  0  0  0  0  0  0  0
    5.6050   -1.4510    0.0000 C   0  0  0  0  0  0  0  0  0  0  0  0
    6.1890   -2.0340    0.0000 C   0  0  0  0  0  0  0  0  0  0  0  0
    6.6160   -0.4410    0.0000 N   0  0  0  0  0  0  0  0  0  0  0  0
    7.1990   -1.0240    0.0000 C   0  0  0  0  0  0  0  0  0  0  0  0
    6.9850   -1.8210    0.0000 C   0  0  0  0  0  0  0  0  0  0  0  0
    7.9140   -0.6110    0.0000 O   0  0  0  0  0  0  0  0  0  0  0  0
    7.7000   -2.2330    0.0000 C   0  0  0  0  0  0  0  0  0  0  0  0
    4.9110   -3.2720    0.0000 C   0  0  0  0  0  0  0  0  0  0  0  0
    4.1970   -2.8600    0.0000 O   0  0  0  0  0  0  0  0  0  0  0  0
    3.6140   -0.6260    0.0000 O   0  0  0  0  0  0  0  0  0  0  0  0
    4.3280   -0.2140    0.0000 C   0  0  0  0  0  0  0  0  0  0  0  0
    5.0420   -0.6260    0.0000 N   0  0  0  0  0  0  0  0  0  0  0  0
    4.3280    0.6110    0.0000 O   0  0  0  0  0  0  0  0  0  0  0  0
    2.8170   -2.4900    0.0000 C   0  0  0  0  0  0  0  0  0  0  0  0
    5.4980    1.1530    0.0000 C   0  0  0  0  0  0  0  0  0  0  0  0
    7.3300    1.6220    0.0000 C   0  0  0  0  0  0  0  0  0  0  0  0
    6.6160    2.0340    0.0000 C   0  0  0  0  0  0  0  0  0  0  0  0
    8.0450    2.0340    0.0000 O   0  0  0  0  0  0  0  0  0  0  0  0
    7.3300    3.2720    0.0000 C   0  0  0  0  0  0  0  0  0  0  0  0
    6.6160    2.8600    0.0000 O   0  0  0  0  0  0  0  0  0  0  0  0
    9.6290    1.9550    0.0000 C   0  0  0  0  0  0  0  0  0  0  0  0
    9.3420    0.3300    0.0000 C   0  0  0  0  0  0  0  0  0  0  0  0
   10.1540    0.1870    0.0000 H   0  0  0  0  0  0  0  0  0  0  0  0
   11.1100    0.8550    0.0000 H   0  0  0  0  0  0  0  0  0  0  0  0
   10.4420    1.8120    0.0000 H   0  0  0  0  0  0  0  0  0  0  0  0
    8.4250   -0.1220    0.0000 H   0  0  0  0  0  0  0  0  0  0  0  0
    5.4530    2.8160    0.0000 H   0  0  0  0  0  0  0  0  0  0  0  0
    4.6260    2.6400    0.0000 H   0  0  0  0  0  0  0  0  0  0  0  0
    5.5000    1.5710    0.0000 H   0  0  0  0  0  0  0  0  0  0  0  0
    4.0120    2.1790    0.0000 H   0  0  0  0  0  0  0  0  0  0  0  0
    3.3510    2.0020    0.0000 H   0  0  0  0  0  0  0  0  0  0  0  0
    2.3490    0.8100    0.0000 H   0  0  0  0  0  0  0  0  0  0  0  0
    2.9480    2.1770    0.0000 H   0  0  0  0  0  0  0  0  0  0  0  0
    1.9370    2.7600    0.0000 H   0  0  0  0  0  0  0  0  0  0  0  0
    1.3540    1.7500    0.0000 H   0  0  0  0  0  0  0  0  0  0  0  0
    3.9740   -0.9220    0.0000 H   0  0  0  0  0  0  0  0  0  0  0  0
    2.3490    0.2710    0.0000 H   0  0  0  0  0  0  0  0  0  0  0  0
    1.8640    0.7260    0.0000 H   0  0  0  0  0  0  0  0  0  0  0  0
    0.8530    0.1430    0.0000 H   0  0  0  0  0  0  0  0  0  0  0  0
    1.4360   -0.8680    0.0000 H   0  0  0  0  0  0  0  0  0  0  0  0
    1.3560   -0.4470    0.0000 H   0  0  0  0  0  0  0  0  0  0  0  0
    4.9320   -2.4090    0.0000 H   0  0  0  0  0  0  0  0  0  0  0  0
    4.4350   -0.9980    0.0000 H   0  0  0  0  0  0  0  0  0  0  0  0
    1.4360   -1.2940    0.0000 H   0  0  0  0  0  0  0  0  0  0  0  0
    4.4380   -0.5850    0.0000 H   0  0  0  0  0  0  0  0  0  0  0  0
    5.9210   -0.6890    0.0000 H   0  0  0  0  0  0  0  0  0  0  0  0
    5.9760   -2.8320    0.0000 H   0  0  0  0  0  0  0  0  0  0  0  0
    5.7860   -0.1620    0.0000 H   0  0  0  0  0  0  0  0  0  0  0  0
    7.2870   -2.9480    0.0000 H   0  0  0  0  0  0  0  0  0  0  0  0
    8.4140   -2.6460    0.0000 H   0  0  0  0  0  0  0  0  0  0  0  0
    8.1120   -1.5190    0.0000 H   0  0  0  0  0  0  0  0  0  0  0  0
    4.4990   -3.9860    0.0000 H   0  0  0  0  0  0  0  0  0  0  0  0
    5.6260   -3.6840    0.0000 H   0  0  0  0  0  0  0  0  0  0  0  0
    5.3240   -2.5580    0.0000 H   0  0  0  0  0  0  0  0  0  0  0  0
    5.2080   -1.6030    0.0000 H   0  0  0  0  0  0  0  0  0  0  0  0
    5.9540    0.1780    0.0000 H   0  0  0  0  0  0  0  0  0  0  0  0
    1.9920   -2.4900    0.0000 H   0  0  0  0  0  0  0  0  0  0  0  0
    2.8170   -3.3150    0.0000 H   0  0  0  0  0  0  0  0  0  0  0  0
    3.6420   -2.4900    0.0000 H   0  0  0  0  0  0  0  0  0  0  0  0
    5.5260    0.1920    0.0000 H   0  0  0  0  0  0  0  0  0  0  0  0
    6.4160    0.9610    0.0000 H   0  0  0  0  0  0  0  0  0  0  0  0
    5.8130    2.1910    0.0000 H   0  0  0  0  0  0  0  0  0  0  0  0
    7.7430    2.5580    0.0000 H   0  0  0  0  0  0  0  0  0  0  0  0
    8.0450    3.6840    0.0000 H   0  0  0  0  0  0  0  0  0  0  0  0
    6.9180    3.9860    0.0000 H   0  0  0  0  0  0  0  0  0  0  0  0
   10.4560    2.3430    0.0000 H   0  0  0  0  0  0  0  0  0  0  0  0
    9.9660    2.8390    0.0000 H   0  0  0  0  0  0  0  0  0  0  0  0
    9.2950    2.7850    0.0000 H   0  0  0  0  0  0  0  0  0  0  0  0
    8.6320    0.4750    0.0000 H   0  0  0  0  0  0  0  0  0  0  0  0
    9.6030   -0.5700    0.0000 H   0  0  0  0  0  0  0  0  0  0  0  0
   10.1240   -0.2750    0.0000 H   0  0  0  0  0  0  0  0  0  0  0  0
  1  2  1  0  0  0  0
  1 47  1  0  0  0  0
  1 48  1  0  0  0  0
  1 49  1  0  0  0  0
  2  3  1  0  0  0  0
  2 45  1  0  0  0  0
  2 46  1  0  0  0  0
  3  5  2  0  0  0  0
  4  5  1  0  0  0  0
  4  6  2  0  0  0  0
  4 40  1  0  0  0  0
  5 50  1  0  0  0  0
  6  7  1  0  0  0  0
  6 27  1  0  0  0  0
  7  8  2  0  0  0  0
  7  9  1  0  0  0  0
  9 10  1  0  0  0  0
  9 41  2  0  0  0  0
 10 11  1  0  0  0  0
 10 51  1  0  0  0  0
 10 52  1  0  0  0  0
 11 12  1  0  0  0  0
 11 39  1  0  0  0  0
 11 53  1  0  0  0  0
 12 13  1  0  0  0  0
 12 54  1  0  0  0  0
 12 55  1  0  0  0  0
 13 15  1  0  0  0  0
 13 17  1  0  0  0  0
 13 56  1  0  0  0  0
 14 15  1  0  0  0  0
 14 57  1  0  0  0  0
 14 58  1  0  0  0  0
 14 59  1  0  0  0  0
 16 17  1  0  0  0  0
 16 60  1  0  0  0  0
 17 19  1  0  0  0  0
 17 61  1  0  0  0  0
 18 19  1  0  0  0  0
 18 62  1  0  0  0  0
 18 63  1  0  0  0  0
 18 64  1  0  0  0  0
 19 23  1  0  0  0  0
 19 65  1  0  0  0  0
 20 21  1  0  0  0  0
 20 24  1  0  0  0  0
 20 33  1  0  0  0  0
 20 66  1  0  0  0  0
 21 22  1  0  0  0  0
 21 34  1  0  0  0  0
 21 67  1  0  0  0  0
 22 23  2  0  0  0  0
 22 38  1  0  0  0  0
 23 68  1  0  0  0  0
 24 25  2  0  0  0  0
 24 69  1  0  0  0  0
 25 26  1  0  0  0  0
 25 70  1  0  0  0  0
 26 29  2  0  0  0  0
 26 71  1  0  0  0  0
 27 28  1  0  0  0  0
 27 72  1  0  0  0  0
 28 29  1  0  0  0  0
 28 30  2  0  0  0  0
 29 31  1  0  0  0  0
 31 73  1  0  0  0  0
 31 74  1  0  0  0  0
 31 75  1  0  0  0  0
 32 33  1  0  0  0  0
 32 76  1  0  0  0  0
 32 77  1  0  0  0  0
 32 78  1  0  0  0  0
 34 35  1  0  0  0  0
 35 36  1  0  0  0  0
 35 37  2  0  0  0  0
 36 79  1  0  0  0  0
 36 80  1  0  0  0  0
 38 81  1  0  0  0  0
 38 82  1  0  0  0  0
 38 83  1  0  0  0  0
 39 84  1  0  0  0  0
 39 85  1  0  0  0  0
 39 86  1  0  0  0  0
 40 41  1  0  0  0  0
 40 42  2  0  0  0  0
 41 44  1  0  0  0  0
 43 44  1  0  0  0  0
 43 87  1  0  0  0  0
 43 88  1  0  0  0  0
 43 89  1  0  0  0  0
 45 90  1  0  0  0  0
 45 91  1  0  0  0  0
 45 92  1  0  0  0  0
 46 93  1  0  0  0  0
 46 94  1  0  0  0  0
 46 95  1  0  0  0  0
M  END
> <Molecule name>
210753

> <Activity>
1

$$$$
125973
  MOE2011           2D

113119  0  0  1  0  0  0  0  0999 V2000
    5.4530   -2.4060    0.0000 O   0  0  0  0  0  0  0  0  0  0  0  0
    5.7070   -3.1910    0.0000 C   0  0  0  0  0  0  0  0  0  0  0  0
    4.6460   -2.2340    0.0000 C   0  0  3  0  0  0  0  0  0  0  0  0
    6.3200   -3.7440    0.0000 C   0  0  0  0  0  0  0  0  0  0  0  0
    5.1550   -3.8040    0.0000 O   0  0  0  0  0  0  0  0  0  0  0  0
    4.5210   -1.3840    0.0000 C   0  0  3  0  0  0  0  0  0  0  0  0
    3.9680   -2.7620    0.0000 C   0  0  3  0  0  0  0  0  0  0  0  0
    5.1820   -2.9160    0.0000 C   0  0  0  0  0  0  0  0  0  0  0  0
    5.2830   -1.0680    0.0000 C   0  0  3  0  0  0  0  0  0  0  0  0
    3.7590   -1.0680    0.0000 C   0  0  3  0  0  0  0  0  0  0  0  0
    4.4980   -3.4480    0.0000 O   0  0  0  0  0  0  0  0  0  0  0  0
    3.1750   -2.4340    0.0000 C   0  0  0  0  0  0  0  0  0  0  0  0
    5.8670   -1.6520    0.0000 O   0  0  0  0  0  0  0  0  0  0  0  0
    5.5980   -0.3060    0.0000 C   0  0  3  0  0  0  0  0  0  0  0  0
    2.9960   -0.7520    0.0000 C   0  0  0  0  0  0  0  0  0  0  0  0
    3.4430   -0.3060    0.0000 C   0  0  0  0  0  0  0  0  0  0  0  0
    3.0690   -1.5810    0.0000 C   0  0  3  0  0  0  0  0  0  0  0  0
    6.5810   -2.0640    0.0000 C   0  0  0  0  0  0  0  0  0  0  0  0
    5.9140   -1.0680    0.0000 O   0  0  0  0  0  0  0  0  0  0  0  0
    5.2830    0.4560    0.0000 C   0  0  0  0  0  0  0  0  0  0  0  0
    6.1540    0.3060    0.0000 C   0  0  0  0  0  0  0  0  0  0  0  0
    2.6180   -0.3060    0.0000 O   0  0  0  0  0  0  0  0  0  0  0  0
    3.7590    0.4560    0.0000 C   0  0  3  0  0  0  0  0  0  0  0  0
    2.3100   -1.2560    0.0000 O   0  0  0  0  0  0  0  0  0  0  0  0
    5.9980   -2.6470    0.0000 O   0  0  0  0  0  0  0  0  0  0  0  0
    7.4060   -2.0640    0.0000 C   0  0  0  0  0  0  0  0  0  0  0  0
    5.4960    1.2530    0.0000 C   0  0  0  0  0  0  0  0  0  0  0  0
    6.0800    0.6700    0.0000 C   0  0  0  0  0  0  0  0  0  0  0  0
    4.5210    0.7720    0.0000 C   0  0  0  0  0  0  0  0  0  0  0  0
    5.9270    1.1000    0.0000 C   0  0  3  0  0  0  0  0  0  0  0  0
    3.1750    1.0400    0.0000 O   0  0  0  0  0  0  0  0  0  0  0  0
    7.8180   -1.3500    0.0000 C   0  0  0  0  0  0  0  0  0  0  0  0
    7.8180   -2.7790    0.0000 C   0  0  0  0  0  0  0  0  0  0  0  0
    5.1320    1.3270    0.0000 C   0  0  0  0  0  0  0  0  0  0  0  0
    6.5110    1.6840    0.0000 O   0  0  0  0  0  0  0  0  0  0  0  0
    3.3890    1.8360    0.0000 C   0  0  0  0  0  0  0  0  0  0  0  0
    8.6440   -1.3500    0.0000 C   0  0  0  0  0  0  0  0  0  0  0  0
    8.6440   -2.7790    0.0000 C   0  0  0  0  0  0  0  0  0  0  0  0
    4.9450    2.1310    0.0000 C   0  0  0  0  0  0  0  0  0  0  0  0
    7.3080    1.4700    0.0000 C   0  0  0  0  0  0  0  0  0  0  0  0
    2.8050    2.4200    0.0000 C   0  0  0  0  0  0  0  0  0  0  0  0
    4.1850    2.0500    0.0000 O   0  0  0  0  0  0  0  0  0  0  0  0
    9.0560   -2.0640    0.0000 C   0  0  0  0  0  0  0  0  0  0  0  0
    7.8910    2.0530    0.0000 C   0  0  3  0  0  0  0  0  0  0  0  0
    7.5210    0.6730    0.0000 O   0  0  0  0  0  0  0  0  0  0  0  0
    8.6880    1.8410    0.0000 C   0  0  3  0  0  0  0  0  0  0  0  0
    7.6770    2.8500    0.0000 O   0  0  0  0  0  0  0  0  0  0  0  0
    8.9010    1.0440    0.0000 N   0  0  0  0  0  0  0  0  0  0  0  0
    9.2710    2.4240    0.0000 C   0  0  0  0  0  0  0  0  0  0  0  0
    9.6980    0.8300    0.0000 C   0  0  0  0  0  0  0  0  0  0  0  0
    9.0580    3.2210    0.0000 C   0  0  0  0  0  0  0  0  0  0  0  0
   10.0680    2.2100    0.0000 C   0  0  0  0  0  0  0  0  0  0  0  0
   10.2810    1.4130    0.0000 O   0  0  0  0  0  0  0  0  0  0  0  0
    9.9120    0.0330    0.0000 C   0  0  0  0  0  0  0  0  0  0  0  0
    9.6410    3.8040    0.0000 C   0  0  0  0  0  0  0  0  0  0  0  0
   10.6520    2.7940    0.0000 C   0  0  0  0  0  0  0  0  0  0  0  0
    9.3280   -0.5500    0.0000 C   0  0  0  0  0  0  0  0  0  0  0  0
   10.7080   -0.1810    0.0000 C   0  0  0  0  0  0  0  0  0  0  0  0
   10.4380    3.5900    0.0000 C   0  0  0  0  0  0  0  0  0  0  0  0
    9.5420   -1.3470    0.0000 C   0  0  0  0  0  0  0  0  0  0  0  0
   10.9220   -0.9780    0.0000 C   0  0  0  0  0  0  0  0  0  0  0  0
   10.3390   -1.5610    0.0000 C   0  0  0  0  0  0  0  0  0  0  0  0
    5.7670   -4.3560    0.0000 H   0  0  0  0  0  0  0  0  0  0  0  0
    6.9320   -4.2970    0.0000 H   0  0  0  0  0  0  0  0  0  0  0  0
    6.8720   -3.1320    0.0000 H   0  0  0  0  0  0  0  0  0  0  0  0
    5.2380   -1.7910    0.0000 H   0  0  0  0  0  0  0  0  0  0  0  0
    3.4670   -3.4180    0.0000 H   0  0  0  0  0  0  0  0  0  0  0  0
    6.0070   -2.1840    0.0000 H   0  0  0  0  0  0  0  0  0  0  0  0
    5.7070   -3.7880    0.0000 H   0  0  0  0  0  0  0  0  0  0  0  0
    6.0860   -0.5620    0.0000 H   0  0  0  0  0  0  0  0  0  0  0  0
    2.8300   -3.1840    0.0000 H   0  0  0  0  0  0  0  0  0  0  0  0
    2.3600   -2.5660    0.0000 H   0  0  0  0  0  0  0  0  0  0  0  0
    3.1240    0.2070    0.0000 H   0  0  0  0  0  0  0  0  0  0  0  0
    2.0280   -0.5500    0.0000 H   0  0  0  0  0  0  0  0  0  0  0  0
    2.5090   -1.6880    0.0000 H   0  0  0  0  0  0  0  0  0  0  0  0
    1.9830   -1.7330    0.0000 H   0  0  0  0  0  0  0  0  0  0  0  0
    6.7320   -1.1760    0.0000 H   0  0  0  0  0  0  0  0  0  0  0  0
    6.7770   -0.2340    0.0000 H   0  0  0  0  0  0  0  0  0  0  0  0
    6.9520    0.5150    0.0000 H   0  0  0  0  0  0  0  0  0  0  0  0
    3.8660    1.2740    0.0000 H   0  0  0  0  0  0  0  0  0  0  0  0
    1.4690   -1.5400    0.0000 H   0  0  0  0  0  0  0  0  0  0  0  0
    6.0540    1.9600    0.0000 H   0  0  0  0  0  0  0  0  0  0  0  0
    5.5820    2.2620    0.0000 H   0  0  0  0  0  0  0  0  0  0  0  0
    4.6360    1.4690    0.0000 H   0  0  0  0  0  0  0  0  0  0  0  0
    6.0650   -0.1080    0.0000 H   0  0  0  0  0  0  0  0  0  0  0  0
    7.0500    1.0040    0.0000 H   0  0  0  0  0  0  0  0  0  0  0  0
    6.6200    1.3040    0.0000 H   0  0  0  0  0  0  0  0  0  0  0  0
    5.4560    1.8200    0.0000 H   0  0  0  0  0  0  0  0  0  0  0  0
    7.4060   -0.6350    0.0000 H   0  0  0  0  0  0  0  0  0  0  0  0
    7.4060   -3.4930    0.0000 H   0  0  0  0  0  0  0  0  0  0  0  0
    8.8920   -0.7160    0.0000 H   0  0  0  0  0  0  0  0  0  0  0  0
    9.0560   -3.4930    0.0000 H   0  0  0  0  0  0  0  0  0  0  0  0
    5.6820    2.8660    0.0000 H   0  0  0  0  0  0  0  0  0  0  0  0
    4.6160    3.1110    0.0000 H   0  0  0  0  0  0  0  0  0  0  0  0
    4.1280    1.6010    0.0000 H   0  0  0  0  0  0  0  0  0  0  0  0
    3.3880    3.0040    0.0000 H   0  0  0  0  0  0  0  0  0  0  0  0
    2.2210    3.0030    0.0000 H   0  0  0  0  0  0  0  0  0  0  0  0
    2.2220    1.8360    0.0000 H   0  0  0  0  0  0  0  0  0  0  0  0
    9.8810   -2.0640    0.0000 H   0  0  0  0  0  0  0  0  0  0  0  0
    8.1050    1.2570    0.0000 H   0  0  0  0  0  0  0  0  0  0  0  0
    8.1030    1.7190    0.0000 H   0  0  0  0  0  0  0  0  0  0  0  0
    8.2610    3.4340    0.0000 H   0  0  0  0  0  0  0  0  0  0  0  0
    8.3170    0.4600    0.0000 H   0  0  0  0  0  0  0  0  0  0  0  0
    8.3830    3.9610    0.0000 H   0  0  0  0  0  0  0  0  0  0  0  0
   10.7880    1.5480    0.0000 H   0  0  0  0  0  0  0  0  0  0  0  0
    9.4280    4.6010    0.0000 H   0  0  0  0  0  0  0  0  0  0  0  0
   11.4480    2.5800    0.0000 H   0  0  0  0  0  0  0  0  0  0  0  0
    8.5990   -0.2320    0.0000 H   0  0  0  0  0  0  0  0  0  0  0  0
   11.2920    0.4030    0.0000 H   0  0  0  0  0  0  0  0  0  0  0  0
   11.0210    4.1740    0.0000 H   0  0  0  0  0  0  0  0  0  0  0  0
    8.8150   -1.7380    0.0000 H   0  0  0  0  0  0  0  0  0  0  0  0
   11.7190   -1.1910    0.0000 H   0  0  0  0  0  0  0  0  0  0  0  0
   10.5520   -2.3580    0.0000 H   0  0  0  0  0  0  0  0  0  0  0  0
  1  2  1  0  0  0  0
  1  3  1  0  0  0  0
  2  4  1  0  0  0  0
  2  5  2  0  0  0  0
  3  6  1  0  0  0  0
  3  7  1  0  0  0  0
  3  8  1  0  0  0  0
  4 63  1  0  0  0  0
  4 64  1  0  0  0  0
  4 65  1  0  0  0  0
  6  9  1  0  0  0  0
  6 10  1  0  0  0  0
  6 66  1  0  0  0  0
  7 11  1  0  0  0  0
  7 12  1  0  0  0  0
  7 67  1  0  0  0  0
  8 11  1  0  0  0  0
  8 68  1  0  0  0  0
  8 69  1  0  0  0  0
  9 13  1  0  0  0  0
  9 14  1  0  0  0  0
  9 70  1  0  0  0  0
 10 15  1  0  0  0  0
 10 16  1  0  0  0  0
 10 17  1  0  0  0  0
 12 17  1  0  0  0  0
 12 71  1  0  0  0  0
 12 72  1  0  0  0  0
 13 18  1  0  0  0  0
 14 19  1  0  0  0  0
 14 20  1  0  0  0  0
 14 21  1  0  0  0  0
 15 73  1  0  0  0  0
 15 74  1  0  0  0  0
 15 75  1  0  0  0  0
 16 22  2  0  0  0  0
 16 23  1  0  0  0  0
 17 24  1  0  0  0  0
 17 76  1  0  0  0  0
 18 25  2  0  0  0  0
 18 26  1  0  0  0  0
 19 77  1  0  0  0  0
 20 27  1  0  0  0  0
 20 28  1  0  0  0  0
 20 29  1  0  0  0  0
 21 30  1  0  0  0  0
 21 78  1  0  0  0  0
 21 79  1  0  0  0  0
 23 29  1  0  0  0  0
 23 31  1  0  0  0  0
 23 80  1  0  0  0  0
 24 81  1  0  0  0  0
 26 32  2  0  0  0  0
 26 33  1  0  0  0  0
 27 82  1  0  0  0  0
 27 83  1  0  0  0  0
 27 84  1  0  0  0  0
 28 85  1  0  0  0  0
 28 86  1  0  0  0  0
 28 87  1  0  0  0  0
 29 34  2  0  0  0  0
 30 34  1  0  0  0  0
 30 35  1  0  0  0  0
 30 88  1  0  0  0  0
 31 36  1  0  0  0  0
 32 37  1  0  0  0  0
 32 89  1  0  0  0  0
 33 38  2  0  0  0  0
 33 90  1  0  0  0  0
 34 39  1  0  0  0  0
 35 40  1  0  0  0  0
 36 41  1  0  0  0  0
 36 42  2  0  0  0  0
 37 43  2  0  0  0  0
 37 91  1  0  0  0  0
 38 43  1  0  0  0  0
 38 92  1  0  0  0  0
 39 93  1  0  0  0  0
 39 94  1  0  0  0  0
 39 95  1  0  0  0  0
 40 44  1  0  0  0  0
 40 45  2  0  0  0  0
 41 96  1  0  0  0  0
 41 97  1  0  0  0  0
 41 98  1  0  0  0  0
 43 99  1  0  0  0  0
 44 46  1  0  0  0  0
 44 47  1  0  0  0  0
 44100  1  0  0  0  0
 46 48  1  0  0  0  0
 46 49  1  0  0  0  0
 46101  1  0  0  0  0
 47102  1  0  0  0  0
 48 50  1  0  0  0  0
 48103  1  0  0  0  0
 49 51  2  0  0  0  0
 49 52  1  0  0  0  0
 50 53  2  0  0  0  0
 50 54  1  0  0  0  0
 51 55  1  0  0  0  0
 51104  1  0  0  0  0
 52 56  2  0  0  0  0
 52105  1  0  0  0  0
 54 57  2  0  0  0  0
 54 58  1  0  0  0  0
 55 59  2  0  0  0  0
 55106  1  0  0  0  0
 56 59  1  0  0  0  0
 56107  1  0  0  0  0
 57 60  1  0  0  0  0
 57108  1  0  0  0  0
 58 61  2  0  0  0  0
 58109  1  0  0  0  0
 59110  1  0  0  0  0
 60 62  2  0  0  0  0
 60111  1  0  0  0  0
 61 62  1  0  0  0  0
 61112  1  0  0  0  0
 62113  1  0  0  0  0
M  END
> <Molecule name>
125973

> <Activity>
1

$$$$
330500
  MOE2011           2D

 84 85  0  0  1  0  0  0  0  0999 V2000
    7.2210   -1.6540    0.0000 C   0  0  0  0  0  0  0  0  0  0  0  0
    7.2210   -0.8290    0.0000 O   0  0  0  0  0  0  0  0  0  0  0  0
    7.2210   -0.0040    0.0000 C   0  0  3  0  0  0  0  0  0  0  0  0
    7.2210    0.8210    0.0000 C   0  0  0  0  0  0  0  0  0  0  0  0
    6.5060    1.2330    0.0000 C   0  0  0  0  0  0  0  0  0  0  0  0
    5.7920    0.8210    0.0000 O   0  0  0  0  0  0  0  0  0  0  0  0
    6.5060    2.0580    0.0000 C   0  0  0  0  0  0  0  0  0  0  0  0
    7.2210    2.4710    0.0000 C   0  0  0  0  0  0  0  0  0  0  0  0
    7.9360    2.0580    0.0000 C   0  0  0  0  0  0  0  0  0  0  0  0
    7.9360    1.2330    0.0000 C   0  0  0  0  0  0  0  0  0  0  0  0
    8.6500    2.4710    0.0000 O   0  0  0  0  0  0  0  0  0  0  0  0
    5.7920    2.4710    0.0000 N   0  0  0  0  0  0  0  0  0  0  0  0
    4.9920    2.1380    0.0000 C   0  0  0  0  0  0  0  0  0  0  0  0
    4.4090    2.7220    0.0000 O   0  0  0  0  0  0  0  0  0  0  0  0
    5.2060    1.3420    0.0000 C   0  0  0  0  0  0  0  0  0  0  0  0
    6.0030    1.5550    0.0000 C   0  0  0  0  0  0  0  0  0  0  0  0
    4.6230    0.7580    0.0000 C   0  0  0  0  0  0  0  0  0  0  0  0
    3.8260    0.9720    0.0000 C   0  0  0  0  0  0  0  0  0  0  0  0
    4.1700   -0.8210    0.0000 C   0  0  3  0  0  0  0  0  0  0  0  0
    3.4550   -0.4080    0.0000 C   0  0  3  0  0  0  0  0  0  0  0  0
    3.2420    0.3880    0.0000 C   0  0  0  0  0  0  0  0  0  0  0  0
    7.5230   -1.1310    0.0000 C   0  0  0  0  0  0  0  0  0  0  0  0
    6.7260   -1.3440    0.0000 C   0  0  3  0  0  0  0  0  0  0  0  0
    6.3140   -2.0580    0.0000 C   0  0  3  0  0  0  0  0  0  0  0  0
    5.5990   -1.6460    0.0000 C   0  0  3  0  0  0  0  0  0  0  0  0
    4.8850   -2.0580    0.0000 C   0  0  0  0  0  0  0  0  0  0  0  0
    4.1700   -1.6460    0.0000 C   0  0  0  0  0  0  0  0  0  0  0  0
    7.9360   -0.4170    0.0000 C   0  0  3  0  0  0  0  0  0  0  0  0
    8.7610   -0.4170    0.0000 C   0  0  0  0  0  0  0  0  0  0  0  0
    6.3560    0.0360    0.0000 C   0  0  0  0  0  0  0  0  0  0  0  0
    6.1430   -0.7610    0.0000 O   0  0  0  0  0  0  0  0  0  0  0  0
    7.0280   -3.2960    0.0000 C   0  0  0  0  0  0  0  0  0  0  0  0
    6.3140   -2.8830    0.0000 O   0  0  0  0  0  0  0  0  0  0  0  0
    5.5990   -0.8210    0.0000 C   0  0  0  0  0  0  0  0  0  0  0  0
    3.4550   -2.0580    0.0000 C   0  0  0  0  0  0  0  0  0  0  0  0
    3.7580   -0.1060    0.0000 O   0  0  0  0  0  0  0  0  0  0  0  0
    2.9450    0.0360    0.0000 C   0  0  0  0  0  0  0  0  0  0  0  0
    2.1240   -0.0360    0.0000 N   0  0  0  0  0  0  0  0  0  0  0  0
    3.7200    0.3180    0.0000 O   0  0  0  0  0  0  0  0  0  0  0  0
    3.4550   -1.2330    0.0000 C   0  0  0  0  0  0  0  0  0  0  0  0
    6.3960   -1.6550    0.0000 H   0  0  0  0  0  0  0  0  0  0  0  0
    7.2220   -2.4790    0.0000 H   0  0  0  0  0  0  0  0  0  0  0  0
    8.0460   -1.6530    0.0000 H   0  0  0  0  0  0  0  0  0  0  0  0
    7.7510    0.6280    0.0000 H   0  0  0  0  0  0  0  0  0  0  0  0
    5.7920   -0.0040    0.0000 H   0  0  0  0  0  0  0  0  0  0  0  0
    7.2200    3.2960    0.0000 H   0  0  0  0  0  0  0  0  0  0  0  0
    8.6500    0.8210    0.0000 H   0  0  0  0  0  0  0  0  0  0  0  0
    9.3650    2.0580    0.0000 H   0  0  0  0  0  0  0  0  0  0  0  0
    5.8450    3.2940    0.0000 H   0  0  0  0  0  0  0  0  0  0  0  0
    6.2160    0.7580    0.0000 H   0  0  0  0  0  0  0  0  0  0  0  0
    6.8000    1.7690    0.0000 H   0  0  0  0  0  0  0  0  0  0  0  0
    5.6240    2.1870    0.0000 H   0  0  0  0  0  0  0  0  0  0  0  0
    4.8360   -0.0390    0.0000 H   0  0  0  0  0  0  0  0  0  0  0  0
    3.6120    1.7690    0.0000 H   0  0  0  0  0  0  0  0  0  0  0  0
    4.0720   -0.0590    0.0000 H   0  0  0  0  0  0  0  0  0  0  0  0
    2.8000   -0.9100    0.0000 H   0  0  0  0  0  0  0  0  0  0  0  0
    2.4450    0.6010    0.0000 H   0  0  0  0  0  0  0  0  0  0  0  0
    7.6840   -1.9400    0.0000 H   0  0  0  0  0  0  0  0  0  0  0  0
    8.3460   -1.4140    0.0000 H   0  0  0  0  0  0  0  0  0  0  0  0
    6.5340   -0.5420    0.0000 H   0  0  0  0  0  0  0  0  0  0  0  0
    5.5790   -2.4330    0.0000 H   0  0  0  0  0  0  0  0  0  0  0  0
    5.9040   -1.0000    0.0000 H   0  0  0  0  0  0  0  0  0  0  0  0
    4.8850   -2.8830    0.0000 H   0  0  0  0  0  0  0  0  0  0  0  0
    8.2280   -1.0690    0.0000 H   0  0  0  0  0  0  0  0  0  0  0  0
    8.7610   -1.2420    0.0000 H   0  0  0  0  0  0  0  0  0  0  0  0
    9.5860   -0.4170    0.0000 H   0  0  0  0  0  0  0  0  0  0  0  0
    8.7610    0.4080    0.0000 H   0  0  0  0  0  0  0  0  0  0  0  0
    7.0700   -0.2590    0.0000 H   0  0  0  0  0  0  0  0  0  0  0  0
    6.5690    0.8330    0.0000 H   0  0  0  0  0  0  0  0  0  0  0  0
    5.5590    0.2490    0.0000 H   0  0  0  0  0  0  0  0  0  0  0  0
    6.6160   -4.0100    0.0000 H   0  0  0  0  0  0  0  0  0  0  0  0
    7.7430   -3.7080    0.0000 H   0  0  0  0  0  0  0  0  0  0  0  0
    7.5230   -2.6640    0.0000 H   0  0  0  0  0  0  0  0  0  0  0  0
    6.4240   -0.8210    0.0000 H   0  0  0  0  0  0  0  0  0  0  0  0
    5.3520   -0.0780    0.0000 H   0  0  0  0  0  0  0  0  0  0  0  0
    4.7740   -0.8210    0.0000 H   0  0  0  0  0  0  0  0  0  0  0  0
    3.0430   -1.3440    0.0000 H   0  0  0  0  0  0  0  0  0  0  0  0
    2.7400   -2.4710    0.0000 H   0  0  0  0  0  0  0  0  0  0  0  0
    3.8670   -2.7730    0.0000 H   0  0  0  0  0  0  0  0  0  0  0  0
    1.6500    0.6400    0.0000 H   0  0  0  0  0  0  0  0  0  0  0  0
    1.7750   -0.7830    0.0000 H   0  0  0  0  0  0  0  0  0  0  0  0
    2.5840   -1.7490    0.0000 H   0  0  0  0  0  0  0  0  0  0  0  0
    3.9200   -2.2100    0.0000 H   0  0  0  0  0  0  0  0  0  0  0  0
    4.3000   -1.2640    0.0000 H   0  0  0  0  0  0  0  0  0  0  0  0
  1  2  1  0  0  0  0
  1 41  1  0  0  0  0
  1 42  1  0  0  0  0
  1 43  1  0  0  0  0
  2  3  1  0  0  0  0
  3  4  1  0  0  0  0
  3 28  1  0  0  0  0
  3 44  1  0  0  0  0
  4  5  1  0  0  0  0
  4 10  2  0  0  0  0
  5  6  1  0  0  0  0
  5  7  2  0  0  0  0
  6 45  1  0  0  0  0
  7  8  1  0  0  0  0
  7 12  1  0  0  0  0
  8  9  2  0  0  0  0
  8 46  1  0  0  0  0
  9 10  1  0  0  0  0
  9 11  1  0  0  0  0
 10 47  1  0  0  0  0
 11 48  1  0  0  0  0
 12 13  1  0  0  0  0
 12 49  1  0  0  0  0
 13 14  2  0  0  0  0
 13 15  1  0  0  0  0
 15 16  1  0  0  0  0
 15 17  2  0  0  0  0
 16 50  1  0  0  0  0
 16 51  1  0  0  0  0
 16 52  1  0  0  0  0
 17 18  1  0  0  0  0
 17 53  1  0  0  0  0
 18 21  2  0  0  0  0
 18 54  1  0  0  0  0
 19 20  1  0  0  0  0
 19 27  1  0  0  0  0
 19 36  1  0  0  0  0
 19 55  1  0  0  0  0
 20 21  1  0  0  0  0
 20 40  1  0  0  0  0
 20 56  1  0  0  0  0
 21 57  1  0  0  0  0
 22 23  1  0  0  0  0
 22 28  1  0  0  0  0
 22 58  1  0  0  0  0
 22 59  1  0  0  0  0
 23 24  1  0  0  0  0
 23 31  1  0  0  0  0
 23 60  1  0  0  0  0
 24 25  1  0  0  0  0
 24 33  1  0  0  0  0
 24 61  1  0  0  0  0
 25 26  1  0  0  0  0
 25 34  1  0  0  0  0
 25 62  1  0  0  0  0
 26 27  2  0  0  0  0
 26 63  1  0  0  0  0
 27 35  1  0  0  0  0
 28 29  1  0  0  0  0
 28 64  1  0  0  0  0
 29 65  1  0  0  0  0
 29 66  1  0  0  0  0
 29 67  1  0  0  0  0
 30 31  1  0  0  0  0
 30 68  1  0  0  0  0
 30 69  1  0  0  0  0
 30 70  1  0  0  0  0
 32 33  1  0  0  0  0
 32 71  1  0  0  0  0
 32 72  1  0  0  0  0
 32 73  1  0  0  0  0
 34 74  1  0  0  0  0
 34 75  1  0  0  0  0
 34 76  1  0  0  0  0
 35 77  1  0  0  0  0
 35 78  1  0  0  0  0
 35 79  1  0  0  0  0
 36 37  1  0  0  0  0
 37 38  1  0  0  0  0
 37 39  2  0  0  0  0
 38 80  1  0  0  0  0
 38 81  1  0  0  0  0
 40 82  1  0  0  0  0
 40 83  1  0  0  0  0
 40 84  1  0  0  0  0
M  END
> <Molecule name>
330500

> <Activity>
1

$$$$
673188
  MOE2011           2D

113119  0  0  1  0  0  0  0  0999 V2000
    2.6170    0.6100    0.0000 O   0  0  0  0  0  0  0  0  0  0  0  0
    3.4420    0.6100    0.0000 C   0  0  0  0  0  0  0  0  0  0  0  0
    3.7580   -0.1520    0.0000 C   0  0  3  0  0  0  0  0  0  0  0  0
    4.5200   -0.4680    0.0000 C   0  0  3  0  0  0  0  0  0  0  0  0
    4.6460   -1.3180    0.0000 C   0  0  3  0  0  0  0  0  0  0  0  0
    3.9680   -1.8460    0.0000 C   0  0  3  0  0  0  0  0  0  0  0  0
    3.1740   -1.5170    0.0000 C   0  0  0  0  0  0  0  0  0  0  0  0
    3.0690   -0.6650    0.0000 C   0  0  3  0  0  0  0  0  0  0  0  0
    2.3100   -0.3400    0.0000 O   0  0  0  0  0  0  0  0  0  0  0  0
    4.4970   -2.5320    0.0000 O   0  0  0  0  0  0  0  0  0  0  0  0
    5.1810   -1.9990    0.0000 C   0  0  0  0  0  0  0  0  0  0  0  0
    5.4050   -0.9960    0.0000 O   0  0  0  0  0  0  0  0  0  0  0  0
    6.1690   -1.3060    0.0000 C   0  0  0  0  0  0  0  0  0  0  0  0
    6.6770   -1.9570    0.0000 O   0  0  0  0  0  0  0  0  0  0  0  0
    6.8200   -0.7980    0.0000 C   0  0  0  0  0  0  0  0  0  0  0  0
    5.2830   -0.1520    0.0000 C   0  0  3  0  0  0  0  0  0  0  0  0
    5.8660   -0.7360    0.0000 O   0  0  0  0  0  0  0  0  0  0  0  0
    5.6520   -1.5320    0.0000 C   0  0  0  0  0  0  0  0  0  0  0  0
    4.8550   -1.7460    0.0000 O   0  0  0  0  0  0  0  0  0  0  0  0
    5.8660   -2.3290    0.0000 C   0  0  0  0  0  0  0  0  0  0  0  0
    6.6630   -2.5420    0.0000 C   0  0  0  0  0  0  0  0  0  0  0  0
    6.8760   -3.3390    0.0000 C   0  0  0  0  0  0  0  0  0  0  0  0
    6.2920   -3.9220    0.0000 C   0  0  0  0  0  0  0  0  0  0  0  0
    5.4960   -3.7090    0.0000 C   0  0  0  0  0  0  0  0  0  0  0  0
    5.2830   -2.9120    0.0000 C   0  0  0  0  0  0  0  0  0  0  0  0
    6.5060   -4.7190    0.0000 F   0  0  0  0  0  0  0  0  0  0  0  0
    4.9440    3.0460    0.0000 C   0  0  0  0  0  0  0  0  0  0  0  0
    5.1320    2.2430    0.0000 C   0  0  0  0  0  0  0  0  0  0  0  0
    5.9260    2.0160    0.0000 C   0  0  3  0  0  0  0  0  0  0  0  0
    6.1530    1.2220    0.0000 C   0  0  0  0  0  0  0  0  0  0  0  0
    5.5980    0.6100    0.0000 C   0  0  3  0  0  0  0  0  0  0  0  0
    4.5200    1.6880    0.0000 C   0  0  0  0  0  0  0  0  0  0  0  0
    5.2830    1.3720    0.0000 C   0  0  0  0  0  0  0  0  0  0  0  0
    5.4960    2.1690    0.0000 C   0  0  0  0  0  0  0  0  0  0  0  0
    6.0800    1.5860    0.0000 C   0  0  0  0  0  0  0  0  0  0  0  0
    3.7580    1.3720    0.0000 C   0  0  3  0  0  0  0  0  0  0  0  0
    3.1750    1.9550    0.0000 O   0  0  0  0  0  0  0  0  0  0  0  0
    3.3890    2.7520    0.0000 C   0  0  0  0  0  0  0  0  0  0  0  0
    2.8050    3.3360    0.0000 O   0  0  0  0  0  0  0  0  0  0  0  0
    4.1850    2.9660    0.0000 C   0  0  0  0  0  0  0  0  0  0  0  0
    6.5100    2.6000    0.0000 O   0  0  0  0  0  0  0  0  0  0  0  0
    7.3070    2.3860    0.0000 C   0  0  0  0  0  0  0  0  0  0  0  0
    7.8900    2.9700    0.0000 C   0  0  3  0  0  0  0  0  0  0  0  0
    8.6870    2.7560    0.0000 C   0  0  3  0  0  0  0  0  0  0  0  0
    9.2700    3.3390    0.0000 C   0  0  0  0  0  0  0  0  0  0  0  0
    9.0570    4.1360    0.0000 C   0  0  0  0  0  0  0  0  0  0  0  0
    9.6400    4.7190    0.0000 C   0  0  0  0  0  0  0  0  0  0  0  0
   10.4370    4.5060    0.0000 C   0  0  0  0  0  0  0  0  0  0  0  0
   10.6500    3.7090    0.0000 C   0  0  0  0  0  0  0  0  0  0  0  0
   10.0670    3.1260    0.0000 C   0  0  0  0  0  0  0  0  0  0  0  0
    8.9000    1.9590    0.0000 N   0  0  0  0  0  0  0  0  0  0  0  0
    9.6970    1.7460    0.0000 C   0  0  0  0  0  0  0  0  0  0  0  0
   10.2800    2.3290    0.0000 O   0  0  0  0  0  0  0  0  0  0  0  0
    9.9100    0.9490    0.0000 C   0  0  0  0  0  0  0  0  0  0  0  0
   10.7070    0.7360    0.0000 C   0  0  0  0  0  0  0  0  0  0  0  0
   10.9210   -0.0610    0.0000 C   0  0  0  0  0  0  0  0  0  0  0  0
   10.3380   -0.6450    0.0000 C   0  0  0  0  0  0  0  0  0  0  0  0
    9.5410   -0.4310    0.0000 C   0  0  0  0  0  0  0  0  0  0  0  0
    9.3270    0.3650    0.0000 C   0  0  0  0  0  0  0  0  0  0  0  0
    7.6760    3.7660    0.0000 O   0  0  0  0  0  0  0  0  0  0  0  0
    7.5200    1.5900    0.0000 O   0  0  0  0  0  0  0  0  0  0  0  0
    5.9140   -0.1520    0.0000 O   0  0  0  0  0  0  0  0  0  0  0  0
    2.9960    0.1630    0.0000 C   0  0  0  0  0  0  0  0  0  0  0  0
    5.0690   -0.6670    0.0000 H   0  0  0  0  0  0  0  0  0  0  0  0
    3.4660   -2.5010    0.0000 H   0  0  0  0  0  0  0  0  0  0  0  0
    2.8300   -2.2670    0.0000 H   0  0  0  0  0  0  0  0  0  0  0  0
    2.3600   -1.6490    0.0000 H   0  0  0  0  0  0  0  0  0  0  0  0
    2.3760   -1.1130    0.0000 H   0  0  0  0  0  0  0  0  0  0  0  0
    2.2120    0.4790    0.0000 H   0  0  0  0  0  0  0  0  0  0  0  0
    6.1680   -1.8990    0.0000 H   0  0  0  0  0  0  0  0  0  0  0  0
    5.7230   -2.7830    0.0000 H   0  0  0  0  0  0  0  0  0  0  0  0
    7.6810   -1.2500    0.0000 H   0  0  0  0  0  0  0  0  0  0  0  0
    7.6890   -0.5640    0.0000 H   0  0  0  0  0  0  0  0  0  0  0  0
    7.3080   -0.0570    0.0000 H   0  0  0  0  0  0  0  0  0  0  0  0
    6.0740    0.4180    0.0000 H   0  0  0  0  0  0  0  0  0  0  0  0
    7.2460   -1.9590    0.0000 H   0  0  0  0  0  0  0  0  0  0  0  0
    7.6720   -3.5530    0.0000 H   0  0  0  0  0  0  0  0  0  0  0  0
    4.9120   -4.2920    0.0000 H   0  0  0  0  0  0  0  0  0  0  0  0
    4.3480   -3.1120    0.0000 H   0  0  0  0  0  0  0  0  0  0  0  0
    5.4770    3.7960    0.0000 H   0  0  0  0  0  0  0  0  0  0  0  0
    4.4750    3.9740    0.0000 H   0  0  0  0  0  0  0  0  0  0  0  0
    4.0610    2.4620    0.0000 H   0  0  0  0  0  0  0  0  0  0  0  0
    6.7370    1.8650    0.0000 H   0  0  0  0  0  0  0  0  0  0  0  0
    6.9510    1.4300    0.0000 H   0  0  0  0  0  0  0  0  0  0  0  0
    6.7760    0.6810    0.0000 H   0  0  0  0  0  0  0  0  0  0  0  0
    6.3230    2.2280    0.0000 H   0  0  0  0  0  0  0  0  0  0  0  0
    5.8250    3.0360    0.0000 H   0  0  0  0  0  0  0  0  0  0  0  0
    4.6260    2.6110    0.0000 H   0  0  0  0  0  0  0  0  0  0  0  0
    5.8740    0.8640    0.0000 H   0  0  0  0  0  0  0  0  0  0  0  0
    7.1670    1.9160    0.0000 H   0  0  0  0  0  0  0  0  0  0  0  0
    5.8290    2.5640    0.0000 H   0  0  0  0  0  0  0  0  0  0  0  0
    4.3200    2.1210    0.0000 H   0  0  0  0  0  0  0  0  0  0  0  0
    4.7350    2.0670    0.0000 H   0  0  0  0  0  0  0  0  0  0  0  0
    4.7820    3.6570    0.0000 H   0  0  0  0  0  0  0  0  0  0  0  0
    3.5670    3.7930    0.0000 H   0  0  0  0  0  0  0  0  0  0  0  0
    8.1040    2.1730    0.0000 H   0  0  0  0  0  0  0  0  0  0  0  0
    8.4740    3.5530    0.0000 H   0  0  0  0  0  0  0  0  0  0  0  0
    8.2600    4.3500    0.0000 H   0  0  0  0  0  0  0  0  0  0  0  0
    9.4260    5.5160    0.0000 H   0  0  0  0  0  0  0  0  0  0  0  0
   11.0200    5.0890    0.0000 H   0  0  0  0  0  0  0  0  0  0  0  0
   11.4470    3.4950    0.0000 H   0  0  0  0  0  0  0  0  0  0  0  0
   10.7700    2.4510    0.0000 H   0  0  0  0  0  0  0  0  0  0  0  0
    8.3160    1.3760    0.0000 H   0  0  0  0  0  0  0  0  0  0  0  0
   11.2900    1.3200    0.0000 H   0  0  0  0  0  0  0  0  0  0  0  0
   11.7180   -0.2740    0.0000 H   0  0  0  0  0  0  0  0  0  0  0  0
   10.5510   -1.4420    0.0000 H   0  0  0  0  0  0  0  0  0  0  0  0
    8.9580   -1.0150    0.0000 H   0  0  0  0  0  0  0  0  0  0  0  0
    8.5300    0.5790    0.0000 H   0  0  0  0  0  0  0  0  0  0  0  0
    6.8800    3.9800    0.0000 H   0  0  0  0  0  0  0  0  0  0  0  0
    6.7320   -0.2590    0.0000 H   0  0  0  0  0  0  0  0  0  0  0  0
    2.5550    1.0770    0.0000 H   0  0  0  0  0  0  0  0  0  0  0  0
    1.8940    0.0840    0.0000 H   0  0  0  0  0  0  0  0  0  0  0  0
    2.6100   -0.6530    0.0000 H   0  0  0  0  0  0  0  0  0  0  0  0
  1  2  2  0  0  0  0
  2  3  1  0  0  0  0
  2 36  1  0  0  0  0
  3  4  1  0  0  0  0
  3  8  1  0  0  0  0
  3 63  1  0  0  0  0
  4  5  1  0  0  0  0
  4 16  1  0  0  0  0
  4 64  1  0  0  0  0
  5  6  1  0  0  0  0
  5 11  1  0  0  0  0
  5 12  1  0  0  0  0
  6  7  1  0  0  0  0
  6 10  1  0  0  0  0
  6 65  1  0  0  0  0
  7  8  1  0  0  0  0
  7 66  1  0  0  0  0
  7 67  1  0  0  0  0
  8  9  1  0  0  0  0
  8 68  1  0  0  0  0
  9 69  1  0  0  0  0
 10 11  1  0  0  0  0
 11 70  1  0  0  0  0
 11 71  1  0  0  0  0
 12 13  1  0  0  0  0
 13 14  2  0  0  0  0
 13 15  1  0  0  0  0
 15 72  1  0  0  0  0
 15 73  1  0  0  0  0
 15 74  1  0  0  0  0
 16 17  1  0  0  0  0
 16 31  1  0  0  0  0
 16 75  1  0  0  0  0
 17 18  1  0  0  0  0
 18 19  2  0  0  0  0
 18 20  1  0  0  0  0
 20 21  1  0  0  0  0
 20 25  2  0  0  0  0
 21 22  2  0  0  0  0
 21 76  1  0  0  0  0
 22 23  1  0  0  0  0
 22 77  1  0  0  0  0
 23 24  2  0  0  0  0
 23 26  1  0  0  0  0
 24 25  1  0  0  0  0
 24 78  1  0  0  0  0
 25 79  1  0  0  0  0
 27 28  1  0  0  0  0
 27 80  1  0  0  0  0
 27 81  1  0  0  0  0
 27 82  1  0  0  0  0
 28 29  1  0  0  0  0
 28 32  2  0  0  0  0
 29 30  1  0  0  0  0
 29 41  1  0  0  0  0
 29 83  1  0  0  0  0
 30 31  1  0  0  0  0
 30 84  1  0  0  0  0
 30 85  1  0  0  0  0
 31 33  1  0  0  0  0
 31 62  1  0  0  0  0
 32 33  1  0  0  0  0
 32 36  1  0  0  0  0
 33 34  1  0  0  0  0
 33 35  1  0  0  0  0
 34 86  1  0  0  0  0
 34 87  1  0  0  0  0
 34 88  1  0  0  0  0
 35 89  1  0  0  0  0
 35 90  1  0  0  0  0
 35 91  1  0  0  0  0
 36 37  1  0  0  0  0
 36 92  1  0  0  0  0
 37 38  1  0  0  0  0
 38 39  2  0  0  0  0
 38 40  1  0  0  0  0
 40 93  1  0  0  0  0
 40 94  1  0  0  0  0
 40 95  1  0  0  0  0
 41 42  1  0  0  0  0
 42 43  1  0  0  0  0
 42 61  2  0  0  0  0
 43 44  1  0  0  0  0
 43 60  1  0  0  0  0
 43 96  1  0  0  0  0
 44 45  1  0  0  0  0
 44 51  1  0  0  0  0
 44 97  1  0  0  0  0
 45 46  1  0  0  0  0
 45 50  2  0  0  0  0
 46 47  2  0  0  0  0
 46 98  1  0  0  0  0
 47 48  1  0  0  0  0
 47 99  1  0  0  0  0
 48 49  2  0  0  0  0
 48100  1  0  0  0  0
 49 50  1  0  0  0  0
 49101  1  0  0  0  0
 50102  1  0  0  0  0
 51 52  1  0  0  0  0
 51103  1  0  0  0  0
 52 53  2  0  0  0  0
 52 54  1  0  0  0  0
 54 55  1  0  0  0  0
 54 59  2  0  0  0  0
 55 56  2  0  0  0  0
 55104  1  0  0  0  0
 56 57  1  0  0  0  0
 56105  1  0  0  0  0
 57 58  2  0  0  0  0
 57106  1  0  0  0  0
 58 59  1  0  0  0  0
 58107  1  0  0  0  0
 59108  1  0  0  0  0
 60109  1  0  0  0  0
 62110  1  0  0  0  0
 63111  1  0  0  0  0
 63112  1  0  0  0  0
 63113  1  0  0  0  0
M  END
> <Molecule name>
673188

> <Activity>
1

$$$$
264137
  MOE2011           2D

 37 40  0  0  1  0  0  0  0  0999 V2000
    9.0030    0.3720    0.0000 C   0  0  0  0  0  0  0  0  0  0  0  0
    8.2880    0.7850    0.0000 C   0  0  0  0  0  0  0  0  0  0  0  0
    7.5740    0.3720    0.0000 C   0  0  0  0  0  0  0  0  0  0  0  0
    8.2880    1.6100    0.0000 C   0  0  0  0  0  0  0  0  0  0  0  0
    6.8590    0.7850    0.0000 C   0  0  0  0  0  0  0  0  0  0  0  0
    7.4000   -0.4300    0.0000 C   0  0  0  0  0  0  0  0  0  0  0  0
    7.5740    2.0220    0.0000 C   0  0  0  0  0  0  0  0  0  0  0  0
    9.0390    2.0280    0.0000 C   0  0  0  0  0  0  0  0  0  0  0  0
    6.8590    1.6100    0.0000 C   0  0  0  0  0  0  0  0  0  0  0  0
    6.2510    0.2340    0.0000 N   0  0  0  0  0  0  0  0  0  0  0  0
    6.5850   -0.5150    0.0000 C   0  0  0  0  0  0  0  0  0  0  0  0
    7.9130   -1.1140    0.0000 C   0  0  0  0  0  0  0  0  0  0  0  0
    7.5600    2.8820    0.0000 C   0  0  0  0  0  0  0  0  0  0  0  0
    9.0460    2.8880    0.0000 N   0  0  0  0  0  0  0  0  0  0  0  0
    6.1450    2.0220    0.0000 C   0  0  0  0  0  0  0  0  0  0  0  0
    6.2250   -1.2900    0.0000 C   0  0  0  0  0  0  0  0  0  0  0  0
    7.5700   -1.8960    0.0000 C   0  0  0  0  0  0  0  0  0  0  0  0
    8.3010    3.3170    0.0000 C   0  0  0  0  0  0  0  0  0  0  0  0
    9.7620    3.2970    0.0000 C   0  0  0  0  0  0  0  0  0  0  0  0
    6.7210   -1.9850    0.0000 C   0  0  0  0  0  0  0  0  0  0  0  0
    8.0580   -2.5620    0.0000 O   0  0  0  0  0  0  0  0  0  0  0  0
    8.5900   -0.3420    0.0000 H   0  0  0  0  0  0  0  0  0  0  0  0
    9.7170   -0.0400    0.0000 H   0  0  0  0  0  0  0  0  0  0  0  0
    9.4150    1.0860    0.0000 H   0  0  0  0  0  0  0  0  0  0  0  0
    9.7490    1.6070    0.0000 H   0  0  0  0  0  0  0  0  0  0  0  0
    8.7320   -1.0190    0.0000 H   0  0  0  0  0  0  0  0  0  0  0  0
    6.8410    3.2860    0.0000 H   0  0  0  0  0  0  0  0  0  0  0  0
    6.5570    2.7370    0.0000 H   0  0  0  0  0  0  0  0  0  0  0  0
    5.4300    2.4350    0.0000 H   0  0  0  0  0  0  0  0  0  0  0  0
    5.7320    1.3080    0.0000 H   0  0  0  0  0  0  0  0  0  0  0  0
    5.4030   -1.3660    0.0000 H   0  0  0  0  0  0  0  0  0  0  0  0
    8.2980    4.1420    0.0000 H   0  0  0  0  0  0  0  0  0  0  0  0
   10.1710    2.5800    0.0000 H   0  0  0  0  0  0  0  0  0  0  0  0
   10.4780    3.7060    0.0000 H   0  0  0  0  0  0  0  0  0  0  0  0
    9.3520    4.0130    0.0000 H   0  0  0  0  0  0  0  0  0  0  0  0
    6.3830   -2.7370    0.0000 H   0  0  0  0  0  0  0  0  0  0  0  0
    7.7250   -3.3170    0.0000 H   0  0  0  0  0  0  0  0  0  0  0  0
  1  2  1  0  0  0  0
  1 22  1  0  0  0  0
  1 23  1  0  0  0  0
  1 24  1  0  0  0  0
  2  3  2  0  0  0  0
  2  4  1  0  0  0  0
  3  5  1  0  0  0  0
  3  6  1  0  0  0  0
  4  7  1  0  0  0  0
  4  8  2  0  0  0  0
  5  9  1  0  0  0  0
  5 10  2  0  0  0  0
  6 11  2  0  0  0  0
  6 12  1  0  0  0  0
  7  9  2  0  0  0  0
  7 13  1  0  0  0  0
  8 14  1  0  0  0  0
  8 25  1  0  0  0  0
  9 15  1  0  0  0  0
 10 11  1  0  0  0  0
 11 16  1  0  0  0  0
 12 17  2  0  0  0  0
 12 26  1  0  0  0  0
 13 18  2  0  0  0  0
 13 27  1  0  0  0  0
 14 18  1  0  0  0  0
 14 19  1  0  0  0  0
 15 28  1  0  0  0  0
 15 29  1  0  0  0  0
 15 30  1  0  0  0  0
 16 20  2  0  0  0  0
 16 31  1  0  0  0  0
 17 20  1  0  0  0  0
 17 21  1  0  0  0  0
 18 32  1  0  0  0  0
 19 33  1  0  0  0  0
 19 34  1  0  0  0  0
 19 35  1  0  0  0  0
 20 36  1  0  0  0  0
 21 37  1  0  0  0  0
M  END
> <Molecule name>
264137

> <Activity>
1

$$$$
637651
  MOE2011           2D

 42 45  0  0  1  0  0  0  0  0999 V2000
    3.9310   -3.3170    0.0000 C   0  0  0  0  0  0  0  0  0  0  0  0
    4.2640   -2.5620    0.0000 O   0  0  0  0  0  0  0  0  0  0  0  0
    3.7770   -1.8960    0.0000 C   0  0  0  0  0  0  0  0  0  0  0  0
    4.1190   -1.1140    0.0000 C   0  0  0  0  0  0  0  0  0  0  0  0
    3.6070   -0.4300    0.0000 C   0  0  0  0  0  0  0  0  0  0  0  0
    2.7920   -0.5150    0.0000 C   0  0  0  0  0  0  0  0  0  0  0  0
    2.4310   -1.2900    0.0000 C   0  0  0  0  0  0  0  0  0  0  0  0
    2.9270   -1.9850    0.0000 C   0  0  0  0  0  0  0  0  0  0  0  0
    2.4570    0.2340    0.0000 N   0  0  0  0  0  0  0  0  0  0  0  0
    3.0660    0.7850    0.0000 C   0  0  0  0  0  0  0  0  0  0  0  0
    3.7800    0.3720    0.0000 C   0  0  0  0  0  0  0  0  0  0  0  0
    5.2090    0.3720    0.0000 C   0  0  0  0  0  0  0  0  0  0  0  0
    4.4950    0.7850    0.0000 C   0  0  0  0  0  0  0  0  0  0  0  0
    4.5080    3.3170    0.0000 C   0  0  0  0  0  0  0  0  0  0  0  0
    3.7670    2.8820    0.0000 C   0  0  0  0  0  0  0  0  0  0  0  0
    3.7800    2.0220    0.0000 C   0  0  0  0  0  0  0  0  0  0  0  0
    4.4950    1.6100    0.0000 C   0  0  0  0  0  0  0  0  0  0  0  0
    5.2520    2.8880    0.0000 N   0  0  0  0  0  0  0  0  0  0  0  0
    5.2460    2.0280    0.0000 C   0  0  0  0  0  0  0  0  0  0  0  0
    5.9680    3.2970    0.0000 C   0  0  0  0  0  0  0  0  0  0  0  0
    3.0660    1.6100    0.0000 C   0  0  0  0  0  0  0  0  0  0  0  0
    2.3510    2.0220    0.0000 C   0  0  0  0  0  0  0  0  0  0  0  0
    3.4630   -3.1100    0.0000 H   0  0  0  0  0  0  0  0  0  0  0  0
    3.7240   -3.7850    0.0000 H   0  0  0  0  0  0  0  0  0  0  0  0
    4.3990   -3.5240    0.0000 H   0  0  0  0  0  0  0  0  0  0  0  0
    4.6280   -1.0540    0.0000 H   0  0  0  0  0  0  0  0  0  0  0  0
    1.9220   -1.3360    0.0000 H   0  0  0  0  0  0  0  0  0  0  0  0
    2.7180   -2.4510    0.0000 H   0  0  0  0  0  0  0  0  0  0  0  0
    1.9570    0.3400    0.0000 H   0  0  0  0  0  0  0  0  0  0  0  0
    4.9530   -0.0710    0.0000 H   0  0  0  0  0  0  0  0  0  0  0  0
    5.6510    0.1160    0.0000 H   0  0  0  0  0  0  0  0  0  0  0  0
    5.4650    0.8150    0.0000 H   0  0  0  0  0  0  0  0  0  0  0  0
    4.5050    3.8280    0.0000 H   0  0  0  0  0  0  0  0  0  0  0  0
    3.3210    3.1320    0.0000 H   0  0  0  0  0  0  0  0  0  0  0  0
    5.4140    1.5450    0.0000 H   0  0  0  0  0  0  0  0  0  0  0  0
    5.7500    2.1110    0.0000 H   0  0  0  0  0  0  0  0  0  0  0  0
    6.2220    2.8530    0.0000 H   0  0  0  0  0  0  0  0  0  0  0  0
    6.4120    3.5510    0.0000 H   0  0  0  0  0  0  0  0  0  0  0  0
    5.7140    3.7410    0.0000 H   0  0  0  0  0  0  0  0  0  0  0  0
    2.6070    2.4650    0.0000 H   0  0  0  0  0  0  0  0  0  0  0  0
    1.9080    2.2780    0.0000 H   0  0  0  0  0  0  0  0  0  0  0  0
    2.0960    1.5790    0.0000 H   0  0  0  0  0  0  0  0  0  0  0  0
  1  2  1  0  0  0  0
  1 23  1  0  0  0  0
  1 24  1  0  0  0  0
  1 25  1  0  0  0  0
  2  3  1  0  0  0  0
  3  4  1  0  0  0  0
  3  8  2  0  0  0  0
  4  5  2  0  0  0  0
  4 26  1  0  0  0  0
  5  6  1  0  0  0  0
  5 11  1  0  0  0  0
  6  7  2  0  0  0  0
  6  9  1  0  0  0  0
  7  8  1  0  0  0  0
  7 27  1  0  0  0  0
  8 28  1  0  0  0  0
  9 10  1  0  0  0  0
  9 29  1  0  0  0  0
 10 11  2  0  0  0  0
 10 21  1  0  0  0  0
 11 13  1  0  0  0  0
 12 13  1  0  0  0  0
 12 30  1  0  0  0  0
 12 31  1  0  0  0  0
 12 32  1  0  0  0  0
 13 17  2  0  0  0  0
 14 15  2  0  0  0  0
 14 18  1  0  0  0  0
 14 33  1  0  0  0  0
 15 16  1  0  0  0  0
 15 34  1  0  0  0  0
 16 17  1  0  0  0  0
 16 21  2  0  0  0  0
 17 19  1  0  0  0  0
 18 19  1  0  0  0  0
 18 20  1  0  0  0  0
 19 35  1  0  0  0  0
 19 36  1  0  0  0  0
 20 37  1  0  0  0  0
 20 38  1  0  0  0  0
 20 39  1  0  0  0  0
 21 22  1  0  0  0  0
 22 40  1  0  0  0  0
 22 41  1  0  0  0  0
 22 42  1  0  0  0  0
M  END
> <Molecule name>
637651

> <Activity>
1

$$$$
93739
  MOE2011           2D

 42 44  0  0  0  0  0  0  0  0999 V2000
    5.2220    1.0310    0.0000 C   0  0  0  0  0  0  0  0  0  0  0  0
    4.5080    0.6190    0.0000 C   0  0  0  0  0  0  0  0  0  0  0  0
    4.5080   -0.2060    0.0000 C   0  0  0  0  0  0  0  0  0  0  0  0
    3.7930   -0.6190    0.0000 C   0  0  0  0  0  0  0  0  0  0  0  0
    3.7930   -1.4440    0.0000 C   0  0  0  0  0  0  0  0  0  0  0  0
    3.0790   -1.8560    0.0000 C   0  0  0  0  0  0  0  0  0  0  0  0
    7.3660    2.2690    0.0000 N   0  0  0  0  0  0  0  0  0  0  0  0
    6.6510    1.8560    0.0000 C   0  0  0  0  0  0  0  0  0  0  0  0
    5.9370    2.2690    0.0000 C   0  0  0  0  0  0  0  0  0  0  0  0
    5.2220    1.8560    0.0000 C   0  0  0  0  0  0  0  0  0  0  0  0
    6.6510    1.0310    0.0000 C   0  0  0  0  0  0  0  0  0  0  0  0
    5.9370    0.6190    0.0000 C   0  0  0  0  0  0  0  0  0  0  0  0
    3.7930    1.0310    0.0000 C   0  0  0  0  0  0  0  0  0  0  0  0
    3.7930    1.8560    0.0000 C   0  0  0  0  0  0  0  0  0  0  0  0
    3.0790    2.2690    0.0000 C   0  0  0  0  0  0  0  0  0  0  0  0
    2.3640    1.8560    0.0000 C   0  0  0  0  0  0  0  0  0  0  0  0
    1.6500    2.2690    0.0000 N   0  0  0  0  0  0  0  0  0  0  0  0
    2.3640    1.0310    0.0000 C   0  0  0  0  0  0  0  0  0  0  0  0
    3.0790    0.6190    0.0000 C   0  0  0  0  0  0  0  0  0  0  0  0
    5.2220   -0.6190    0.0000 C   0  0  0  0  0  0  0  0  0  0  0  0
    5.2220   -1.4440    0.0000 C   0  0  0  0  0  0  0  0  0  0  0  0
    4.5080   -1.8560    0.0000 C   0  0  0  0  0  0  0  0  0  0  0  0
    4.5080   -2.6810    0.0000 N   0  0  0  0  0  0  0  0  0  0  0  0
    3.3500   -0.3630    0.0000 H   0  0  0  0  0  0  0  0  0  0  0  0
    2.8230   -1.4130    0.0000 H   0  0  0  0  0  0  0  0  0  0  0  0
    2.6360   -2.1120    0.0000 H   0  0  0  0  0  0  0  0  0  0  0  0
    3.3350   -2.2990    0.0000 H   0  0  0  0  0  0  0  0  0  0  0  0
    7.3660    2.7800    0.0000 H   0  0  0  0  0  0  0  0  0  0  0  0
    7.8090    2.0130    0.0000 H   0  0  0  0  0  0  0  0  0  0  0  0
    5.9370    2.7800    0.0000 H   0  0  0  0  0  0  0  0  0  0  0  0
    4.7790    2.1120    0.0000 H   0  0  0  0  0  0  0  0  0  0  0  0
    7.0940    0.7760    0.0000 H   0  0  0  0  0  0  0  0  0  0  0  0
    5.9370    0.1070    0.0000 H   0  0  0  0  0  0  0  0  0  0  0  0
    4.2360    2.1120    0.0000 H   0  0  0  0  0  0  0  0  0  0  0  0
    3.0790    2.7800    0.0000 H   0  0  0  0  0  0  0  0  0  0  0  0
    1.6500    2.7800    0.0000 H   0  0  0  0  0  0  0  0  0  0  0  0
    1.9220    0.7760    0.0000 H   0  0  0  0  0  0  0  0  0  0  0  0
    3.0790    0.1070    0.0000 H   0  0  0  0  0  0  0  0  0  0  0  0
    5.6650   -0.3630    0.0000 H   0  0  0  0  0  0  0  0  0  0  0  0
    5.6650   -1.7000    0.0000 H   0  0  0  0  0  0  0  0  0  0  0  0
    4.9510   -2.9370    0.0000 H   0  0  0  0  0  0  0  0  0  0  0  0
    4.0650   -2.9370    0.0000 H   0  0  0  0  0  0  0  0  0  0  0  0
  1  2  1  0  0  0  0
  1 10  1  0  0  0  0
  1 12  2  0  0  0  0
  2  3  1  0  0  0  0
  2 13  2  0  0  0  0
  3  4  2  0  0  0  0
  3 20  1  0  0  0  0
  4  5  1  0  0  0  0
  4 24  1  0  0  0  0
  5  6  1  0  0  0  0
  5 22  2  0  0  0  0
  6 25  1  0  0  0  0
  6 26  1  0  0  0  0
  6 27  1  0  0  0  0
  7  8  1  0  0  0  0
  7 28  1  0  0  0  0
  7 29  1  0  0  0  0
  8  9  1  0  0  0  0
  8 11  2  0  0  0  0
  9 10  2  0  0  0  0
  9 30  1  0  0  0  0
 10 31  1  0  0  0  0
 11 12  1  0  0  0  0
 11 32  1  0  0  0  0
 12 33  1  0  0  0  0
 13 14  1  0  0  0  0
 13 19  1  0  0  0  0
 14 15  2  0  0  0  0
 14 34  1  0  0  0  0
 15 16  1  0  0  0  0
 15 35  1  0  0  0  0
 16 17  2  0  0  0  0
 16 18  1  0  0  0  0
 17 36  1  0  0  0  0
 18 19  2  0  0  0  0
 18 37  1  0  0  0  0
 19 38  1  0  0  0  0
 20 21  2  0  0  0  0
 20 39  1  0  0  0  0
 21 22  1  0  0  0  0
 21 40  1  0  0  0  0
 22 23  1  0  0  0  0
 23 41  1  0  0  0  0
 23 42  1  0  0  0  0
M  END
> <Molecule name>
93739

> <Activity>
1

$$$$
320877
  MOE2011           2D

 84 85  0  0  1  0  0  0  0  0999 V2000
   10.3680    1.4400    0.0000 Cl  0  0  0  0  0  0  0  0  0  0  0  0
    9.6540    1.0270    0.0000 C   0  0  0  0  0  0  0  0  0  0  0  0
    8.9390    1.4400    0.0000 C   0  0  0  0  0  0  0  0  0  0  0  0
    8.2250    1.0270    0.0000 N   0  0  0  0  0  0  0  0  0  0  0  0
    7.5100    1.4400    0.0000 C   0  0  0  0  0  0  0  0  0  0  0  0
    7.5100    2.2650    0.0000 C   0  0  0  0  0  0  0  0  0  0  0  0
    8.2250    2.6770    0.0000 O   0  0  0  0  0  0  0  0  0  0  0  0
    6.7960    1.0270    0.0000 C   0  0  3  0  0  0  0  0  0  0  0  0
    6.0810    1.4400    0.0000 C   0  0  0  0  0  0  0  0  0  0  0  0
    6.0810    2.2650    0.0000 C   0  0  0  0  0  0  0  0  0  0  0  0
    6.7960    2.6770    0.0000 C   0  0  0  0  0  0  0  0  0  0  0  0
    8.0930   -0.7940    0.0000 C   0  0  0  0  0  0  0  0  0  0  0  0
    7.5100   -0.2100    0.0000 C   0  0  3  0  0  0  0  0  0  0  0  0
    6.7960    0.2020    0.0000 C   0  0  0  0  0  0  0  0  0  0  0  0
    5.9310    0.2430    0.0000 C   0  0  0  0  0  0  0  0  0  0  0  0
    5.7170   -0.5540    0.0000 O   0  0  0  0  0  0  0  0  0  0  0  0
    6.3010   -1.1380    0.0000 C   0  0  3  0  0  0  0  0  0  0  0  0
    7.0980   -0.9250    0.0000 C   0  0  0  0  0  0  0  0  0  0  0  0
    5.8880   -2.6770    0.0000 O   0  0  0  0  0  0  0  0  0  0  0  0
    5.8880   -1.8520    0.0000 C   0  0  3  0  0  0  0  0  0  0  0  0
    5.1740   -0.6150    0.0000 C   0  0  0  0  0  0  0  0  0  0  0  0
    5.1740   -1.4400    0.0000 C   0  0  3  0  0  0  0  0  0  0  0  0
    3.0300   -1.8520    0.0000 C   0  0  0  0  0  0  0  0  0  0  0  0
    3.7450   -1.4400    0.0000 C   0  0  0  0  0  0  0  0  0  0  0  0
    4.4590   -1.8520    0.0000 C   0  0  0  0  0  0  0  0  0  0  0  0
    3.7450   -0.6150    0.0000 C   0  0  3  0  0  0  0  0  0  0  0  0
    3.0300   -0.2020    0.0000 C   0  0  3  0  0  0  0  0  0  0  0  0
    2.8170    0.5940    0.0000 C   0  0  0  0  0  0  0  0  0  0  0  0
    3.4000    1.1780    0.0000 C   0  0  0  0  0  0  0  0  0  0  0  0
    4.1970    0.9640    0.0000 C   0  0  0  0  0  0  0  0  0  0  0  0
    5.3670    2.6770    0.0000 N   0  0  0  0  0  0  0  0  0  0  0  0
    4.5670    2.3450    0.0000 C   0  0  0  0  0  0  0  0  0  0  0  0
    4.7800    1.5480    0.0000 C   0  0  0  0  0  0  0  0  0  0  0  0
    3.9830    2.9280    0.0000 O   0  0  0  0  0  0  0  0  0  0  0  0
    5.5770    1.7610    0.0000 C   0  0  0  0  0  0  0  0  0  0  0  0
    1.6500   -0.5730    0.0000 C   0  0  0  0  0  0  0  0  0  0  0  0
    2.4470   -0.7850    0.0000 O   0  0  0  0  0  0  0  0  0  0  0  0
    4.5570   -0.4720    0.0000 O   0  0  0  0  0  0  0  0  0  0  0  0
    4.2080    0.2760    0.0000 C   0  0  0  0  0  0  0  0  0  0  0  0
    4.6820    0.9520    0.0000 N   0  0  0  0  0  0  0  0  0  0  0  0
    3.3870    0.3480    0.0000 O   0  0  0  0  0  0  0  0  0  0  0  0
    5.3670    1.0270    0.0000 O   0  0  0  0  0  0  0  0  0  0  0  0
   10.0410    0.2990    0.0000 H   0  0  0  0  0  0  0  0  0  0  0  0
    9.2660    0.2990    0.0000 H   0  0  0  0  0  0  0  0  0  0  0  0
    9.3260    2.1680    0.0000 H   0  0  0  0  0  0  0  0  0  0  0  0
    8.5520    2.1680    0.0000 H   0  0  0  0  0  0  0  0  0  0  0  0
    7.5100    0.6150    0.0000 H   0  0  0  0  0  0  0  0  0  0  0  0
    6.7960    3.5020    0.0000 H   0  0  0  0  0  0  0  0  0  0  0  0
    7.5100   -1.3770    0.0000 H   0  0  0  0  0  0  0  0  0  0  0  0
    8.6770   -1.3770    0.0000 H   0  0  0  0  0  0  0  0  0  0  0  0
    8.6770   -0.2100    0.0000 H   0  0  0  0  0  0  0  0  0  0  0  0
    7.9230    0.5040    0.0000 H   0  0  0  0  0  0  0  0  0  0  0  0
    7.3070    0.8580    0.0000 H   0  0  0  0  0  0  0  0  0  0  0  0
    7.6710    0.3470    0.0000 H   0  0  0  0  0  0  0  0  0  0  0  0
    6.6450   -0.0540    0.0000 H   0  0  0  0  0  0  0  0  0  0  0  0
    6.1450    1.0390    0.0000 H   0  0  0  0  0  0  0  0  0  0  0  0
    5.1340    0.4560    0.0000 H   0  0  0  0  0  0  0  0  0  0  0  0
    7.0150   -1.5510    0.0000 H   0  0  0  0  0  0  0  0  0  0  0  0
    7.8370   -1.2900    0.0000 H   0  0  0  0  0  0  0  0  0  0  0  0
    7.2580   -1.7340    0.0000 H   0  0  0  0  0  0  0  0  0  0  0  0
    5.1740   -3.0900    0.0000 H   0  0  0  0  0  0  0  0  0  0  0  0
    5.4760   -2.5670    0.0000 H   0  0  0  0  0  0  0  0  0  0  0  0
    5.9990   -0.6150    0.0000 H   0  0  0  0  0  0  0  0  0  0  0  0
    5.2560    0.1280    0.0000 H   0  0  0  0  0  0  0  0  0  0  0  0
    4.2660   -0.6970    0.0000 H   0  0  0  0  0  0  0  0  0  0  0  0
    4.8920   -2.2150    0.0000 H   0  0  0  0  0  0  0  0  0  0  0  0
    2.6180   -1.1380    0.0000 H   0  0  0  0  0  0  0  0  0  0  0  0
    2.3160   -2.2650    0.0000 H   0  0  0  0  0  0  0  0  0  0  0  0
    3.4430   -2.5670    0.0000 H   0  0  0  0  0  0  0  0  0  0  0  0
    4.4590   -2.6770    0.0000 H   0  0  0  0  0  0  0  0  0  0  0  0
    4.5290   -0.8700    0.0000 H   0  0  0  0  0  0  0  0  0  0  0  0
    2.2120   -0.0940    0.0000 H   0  0  0  0  0  0  0  0  0  0  0  0
    2.0200    0.8070    0.0000 H   0  0  0  0  0  0  0  0  0  0  0  0
    3.1860    1.9750    0.0000 H   0  0  0  0  0  0  0  0  0  0  0  0
    4.4930    0.0850    0.0000 H   0  0  0  0  0  0  0  0  0  0  0  0
    5.4200    3.5000    0.0000 H   0  0  0  0  0  0  0  0  0  0  0  0
    5.7910    0.9650    0.0000 H   0  0  0  0  0  0  0  0  0  0  0  0
    6.3740    1.9750    0.0000 H   0  0  0  0  0  0  0  0  0  0  0  0
    5.1980    2.3930    0.0000 H   0  0  0  0  0  0  0  0  0  0  0  0
    1.8630    0.2240    0.0000 H   0  0  0  0  0  0  0  0  0  0  0  0
    0.8530   -0.3600    0.0000 H   0  0  0  0  0  0  0  0  0  0  0  0
    1.4370   -1.3700    0.0000 H   0  0  0  0  0  0  0  0  0  0  0  0
    5.5040    0.7150    0.0000 H   0  0  0  0  0  0  0  0  0  0  0  0
    4.3330    1.7000    0.0000 H   0  0  0  0  0  0  0  0  0  0  0  0
  1  2  1  0  0  0  0
  2  3  1  0  0  0  0
  2 43  1  0  0  0  0
  2 44  1  0  0  0  0
  3  4  1  0  0  0  0
  3 45  1  0  0  0  0
  3 46  1  0  0  0  0
  4  5  2  0  0  0  0
  5  6  1  0  0  0  0
  5  8  1  0  0  0  0
  6  7  2  0  0  0  0
  6 11  1  0  0  0  0
  8  9  1  0  0  0  0
  8 14  1  0  0  0  0
  8 47  1  0  0  0  0
  9 10  1  0  0  0  0
  9 42  2  0  0  0  0
 10 11  2  0  0  0  0
 10 31  1  0  0  0  0
 11 48  1  0  0  0  0
 12 13  1  0  0  0  0
 12 49  1  0  0  0  0
 12 50  1  0  0  0  0
 12 51  1  0  0  0  0
 13 14  1  0  0  0  0
 13 18  1  0  0  0  0
 13 52  1  0  0  0  0
 14 53  1  0  0  0  0
 14 54  1  0  0  0  0
 15 16  1  0  0  0  0
 15 55  1  0  0  0  0
 15 56  1  0  0  0  0
 15 57  1  0  0  0  0
 16 17  1  0  0  0  0
 17 18  1  0  0  0  0
 17 20  1  0  0  0  0
 17 58  1  0  0  0  0
 18 59  1  0  0  0  0
 18 60  1  0  0  0  0
 19 20  1  0  0  0  0
 19 61  1  0  0  0  0
 20 22  1  0  0  0  0
 20 62  1  0  0  0  0
 21 22  1  0  0  0  0
 21 63  1  0  0  0  0
 21 64  1  0  0  0  0
 21 65  1  0  0  0  0
 22 25  1  0  0  0  0
 22 66  1  0  0  0  0
 23 24  1  0  0  0  0
 23 67  1  0  0  0  0
 23 68  1  0  0  0  0
 23 69  1  0  0  0  0
 24 25  2  0  0  0  0
 24 26  1  0  0  0  0
 25 70  1  0  0  0  0
 26 27  1  0  0  0  0
 26 38  1  0  0  0  0
 26 71  1  0  0  0  0
 27 28  1  0  0  0  0
 27 37  1  0  0  0  0
 27 72  1  0  0  0  0
 28 29  2  0  0  0  0
 28 73  1  0  0  0  0
 29 30  1  0  0  0  0
 29 74  1  0  0  0  0
 30 33  2  0  0  0  0
 30 75  1  0  0  0  0
 31 32  1  0  0  0  0
 31 76  1  0  0  0  0
 32 33  1  0  0  0  0
 32 34  2  0  0  0  0
 33 35  1  0  0  0  0
 35 77  1  0  0  0  0
 35 78  1  0  0  0  0
 35 79  1  0  0  0  0
 36 37  1  0  0  0  0
 36 80  1  0  0  0  0
 36 81  1  0  0  0  0
 36 82  1  0  0  0  0
 38 39  1  0  0  0  0
 39 40  1  0  0  0  0
 39 41  2  0  0  0  0
 40 83  1  0  0  0  0
 40 84  1  0  0  0  0
M  END
> <Molecule name>
320877

> <Activity>
1

$$$$
330507
  MOE2011           2D

 85 86  0  0  1  0  0  0  0  0999 V2000
    8.7800    0.5020    0.0000 N   0  0  0  0  0  0  0  0  0  0  0  0
    9.4940    0.9150    0.0000 C   0  0  0  0  0  0  0  0  0  0  0  0
    8.0650    0.9150    0.0000 C   0  0  0  0  0  0  0  0  0  0  0  0
   10.2090    0.5020    0.0000 C   0  0  0  0  0  0  0  0  0  0  0  0
    7.3510    0.5020    0.0000 C   0  0  3  0  0  0  0  0  0  0  0  0
    8.0650    1.7400    0.0000 C   0  0  0  0  0  0  0  0  0  0  0  0
   10.9230    0.9150    0.0000 C   0  0  0  0  0  0  0  0  0  0  0  0
    6.6360    0.9150    0.0000 C   0  0  0  0  0  0  0  0  0  0  0  0
    7.3510   -0.3230    0.0000 C   0  0  0  0  0  0  0  0  0  0  0  0
    8.7800    2.1520    0.0000 O   0  0  0  0  0  0  0  0  0  0  0  0
    7.3510    2.1520    0.0000 C   0  0  0  0  0  0  0  0  0  0  0  0
    5.9220    0.5020    0.0000 O   0  0  0  0  0  0  0  0  0  0  0  0
    6.6360    1.7400    0.0000 C   0  0  0  0  0  0  0  0  0  0  0  0
    8.0650   -0.7350    0.0000 C   0  0  3  0  0  0  0  0  0  0  0  0
    5.9220    2.1520    0.0000 N   0  0  0  0  0  0  0  0  0  0  0  0
    8.7800   -1.1480    0.0000 C   0  0  0  0  0  0  0  0  0  0  0  0
    8.0650   -1.5600    0.0000 C   0  0  0  0  0  0  0  0  0  0  0  0
    5.0620    1.8300    0.0000 C   0  0  0  0  0  0  0  0  0  0  0  0
    7.3510   -1.9730    0.0000 C   0  0  3  0  0  0  0  0  0  0  0  0
    5.6460    1.2470    0.0000 O   0  0  0  0  0  0  0  0  0  0  0  0
    4.4780    2.4130    0.0000 C   0  0  0  0  0  0  0  0  0  0  0  0
    7.3510   -2.7980    0.0000 O   0  0  0  0  0  0  0  0  0  0  0  0
    6.6360   -1.5600    0.0000 C   0  0  3  0  0  0  0  0  0  0  0  0
    4.6920    3.2100    0.0000 C   0  0  0  0  0  0  0  0  0  0  0  0
    3.6810    2.2000    0.0000 C   0  0  0  0  0  0  0  0  0  0  0  0
    8.0650   -3.2100    0.0000 C   0  0  0  0  0  0  0  0  0  0  0  0
    5.9220   -1.9730    0.0000 O   0  0  0  0  0  0  0  0  0  0  0  0
    6.6360   -0.7350    0.0000 C   0  0  3  0  0  0  0  0  0  0  0  0
    3.2690    1.4850    0.0000 C   0  0  0  0  0  0  0  0  0  0  0  0
    7.3510   -1.1480    0.0000 C   0  0  0  0  0  0  0  0  0  0  0  0
    5.9220   -0.3230    0.0000 C   0  0  0  0  0  0  0  0  0  0  0  0
    3.4820    0.6880    0.0000 C   0  0  0  0  0  0  0  0  0  0  0  0
    5.2080   -0.7350    0.0000 C   0  0  0  0  0  0  0  0  0  0  0  0
    4.1970    0.2760    0.0000 C   0  0  3  0  0  0  0  0  0  0  0  0
    5.4210   -1.5320    0.0000 C   0  0  0  0  0  0  0  0  0  0  0  0
    4.4100   -0.5210    0.0000 C   0  0  3  0  0  0  0  0  0  0  0  0
    4.7800    0.8590    0.0000 O   0  0  0  0  0  0  0  0  0  0  0  0
    3.8270   -1.1050    0.0000 O   0  0  0  0  0  0  0  0  0  0  0  0
    4.5670    1.6560    0.0000 C   0  0  0  0  0  0  0  0  0  0  0  0
    3.0300   -0.8910    0.0000 C   0  0  0  0  0  0  0  0  0  0  0  0
    2.4470   -1.4740    0.0000 N   0  0  0  0  0  0  0  0  0  0  0  0
    2.8170   -0.0940    0.0000 O   0  0  0  0  0  0  0  0  0  0  0  0
    9.1070    1.6430    0.0000 H   0  0  0  0  0  0  0  0  0  0  0  0
    9.8820    1.6430    0.0000 H   0  0  0  0  0  0  0  0  0  0  0  0
   10.2090   -0.3230    0.0000 H   0  0  0  0  0  0  0  0  0  0  0  0
    8.0650    0.0900    0.0000 H   0  0  0  0  0  0  0  0  0  0  0  0
   11.6380    0.5020    0.0000 H   0  0  0  0  0  0  0  0  0  0  0  0
   10.9230    1.7400    0.0000 H   0  0  0  0  0  0  0  0  0  0  0  0
    7.8620    0.3330    0.0000 H   0  0  0  0  0  0  0  0  0  0  0  0
    8.2260   -0.1780    0.0000 H   0  0  0  0  0  0  0  0  0  0  0  0
    7.3510    2.9780    0.0000 H   0  0  0  0  0  0  0  0  0  0  0  0
    8.8780   -0.8780    0.0000 H   0  0  0  0  0  0  0  0  0  0  0  0
    5.9900    2.9750    0.0000 H   0  0  0  0  0  0  0  0  0  0  0  0
    8.3670   -1.8620    0.0000 H   0  0  0  0  0  0  0  0  0  0  0  0
    9.4940   -1.5600    0.0000 H   0  0  0  0  0  0  0  0  0  0  0  0
    9.1920   -0.4330    0.0000 H   0  0  0  0  0  0  0  0  0  0  0  0
    8.8900   -1.5890    0.0000 H   0  0  0  0  0  0  0  0  0  0  0  0
    8.5030   -2.2600    0.0000 H   0  0  0  0  0  0  0  0  0  0  0  0
    6.8210   -2.6050    0.0000 H   0  0  0  0  0  0  0  0  0  0  0  0
    5.8240   -1.4170    0.0000 H   0  0  0  0  0  0  0  0  0  0  0  0
    5.4890    2.9960    0.0000 H   0  0  0  0  0  0  0  0  0  0  0  0
    4.9060    4.0070    0.0000 H   0  0  0  0  0  0  0  0  0  0  0  0
    3.8950    3.4240    0.0000 H   0  0  0  0  0  0  0  0  0  0  0  0
    3.1790    2.8540    0.0000 H   0  0  0  0  0  0  0  0  0  0  0  0
    7.6530   -3.9250    0.0000 H   0  0  0  0  0  0  0  0  0  0  0  0
    8.7800   -3.6230    0.0000 H   0  0  0  0  0  0  0  0  0  0  0  0
    8.3950   -2.5780    0.0000 H   0  0  0  0  0  0  0  0  0  0  0  0
    5.9220   -2.7980    0.0000 H   0  0  0  0  0  0  0  0  0  0  0  0
    5.8240   -0.8780    0.0000 H   0  0  0  0  0  0  0  0  0  0  0  0
    2.4510    1.5930    0.0000 H   0  0  0  0  0  0  0  0  0  0  0  0
    6.9380   -1.8620    0.0000 H   0  0  0  0  0  0  0  0  0  0  0  0
    8.0360   -1.8730    0.0000 H   0  0  0  0  0  0  0  0  0  0  0  0
    7.7630   -0.4330    0.0000 H   0  0  0  0  0  0  0  0  0  0  0  0
    5.6740    0.2550    0.0000 H   0  0  0  0  0  0  0  0  0  0  0  0
    2.8280    0.1860    0.0000 H   0  0  0  0  0  0  0  0  0  0  0  0
    4.3890    1.0780    0.0000 H   0  0  0  0  0  0  0  0  0  0  0  0
    4.6240   -1.7460    0.0000 H   0  0  0  0  0  0  0  0  0  0  0  0
    5.6350   -2.3290    0.0000 H   0  0  0  0  0  0  0  0  0  0  0  0
    6.2180   -1.3180    0.0000 H   0  0  0  0  0  0  0  0  0  0  0  0
    3.6010   -0.3640    0.0000 H   0  0  0  0  0  0  0  0  0  0  0  0
    5.3640    1.8690    0.0000 H   0  0  0  0  0  0  0  0  0  0  0  0
    4.1890    2.6180    0.0000 H   0  0  0  0  0  0  0  0  0  0  0  0
    3.7700    1.4430    0.0000 H   0  0  0  0  0  0  0  0  0  0  0  0
    1.6500   -1.2610    0.0000 H   0  0  0  0  0  0  0  0  0  0  0  0
    2.6600   -2.2710    0.0000 H   0  0  0  0  0  0  0  0  0  0  0  0
  1  2  1  0  0  0  0
  1  3  2  0  0  0  0
  2  4  1  0  0  0  0
  2 43  1  0  0  0  0
  2 44  1  0  0  0  0
  3  5  1  0  0  0  0
  3  6  1  0  0  0  0
  4  7  2  0  0  0  0
  4 45  1  0  0  0  0
  5  8  1  0  0  0  0
  5  9  1  0  0  0  0
  5 46  1  0  0  0  0
  6 10  2  0  0  0  0
  6 11  1  0  0  0  0
  7 47  1  0  0  0  0
  7 48  1  0  0  0  0
  8 12  2  0  0  0  0
  8 13  1  0  0  0  0
  9 14  1  0  0  0  0
  9 49  1  0  0  0  0
  9 50  1  0  0  0  0
 11 13  2  0  0  0  0
 11 51  1  0  0  0  0
 13 15  1  0  0  0  0
 14 16  1  0  0  0  0
 14 17  1  0  0  0  0
 14 52  1  0  0  0  0
 15 18  1  0  0  0  0
 15 53  1  0  0  0  0
 16 54  1  0  0  0  0
 16 55  1  0  0  0  0
 16 56  1  0  0  0  0
 17 19  1  0  0  0  0
 17 57  1  0  0  0  0
 17 58  1  0  0  0  0
 18 20  2  0  0  0  0
 18 21  1  0  0  0  0
 19 22  1  0  0  0  0
 19 23  1  0  0  0  0
 19 59  1  0  0  0  0
 21 24  1  0  0  0  0
 21 25  2  0  0  0  0
 22 26  1  0  0  0  0
 23 27  1  0  0  0  0
 23 28  1  0  0  0  0
 23 60  1  0  0  0  0
 24 61  1  0  0  0  0
 24 62  1  0  0  0  0
 24 63  1  0  0  0  0
 25 29  1  0  0  0  0
 25 64  1  0  0  0  0
 26 65  1  0  0  0  0
 26 66  1  0  0  0  0
 26 67  1  0  0  0  0
 27 68  1  0  0  0  0
 28 30  1  0  0  0  0
 28 31  1  0  0  0  0
 28 69  1  0  0  0  0
 29 32  2  0  0  0  0
 29 70  1  0  0  0  0
 30 71  1  0  0  0  0
 30 72  1  0  0  0  0
 30 73  1  0  0  0  0
 31 33  2  0  0  0  0
 31 74  1  0  0  0  0
 32 34  1  0  0  0  0
 32 75  1  0  0  0  0
 33 35  1  0  0  0  0
 33 36  1  0  0  0  0
 34 36  1  0  0  0  0
 34 37  1  0  0  0  0
 34 76  1  0  0  0  0
 35 77  1  0  0  0  0
 35 78  1  0  0  0  0
 35 79  1  0  0  0  0
 36 38  1  0  0  0  0
 36 80  1  0  0  0  0
 37 39  1  0  0  0  0
 38 40  1  0  0  0  0
 39 81  1  0  0  0  0
 39 82  1  0  0  0  0
 39 83  1  0  0  0  0
 40 41  1  0  0  0  0
 40 42  2  0  0  0  0
 41 84  1  0  0  0  0
 41 85  1  0  0  0  0
M  END
> <Molecule name>
330507

> <Activity>
1

$$$$
664404
  MOE2011           2D

115120  0  0  1  0  0  0  0  0999 V2000
    7.5210    0.8320    0.0000 O   0  0  0  0  0  0  0  0  0  0  0  0
    7.3080    1.6290    0.0000 C   0  0  0  0  0  0  0  0  0  0  0  0
    7.8910    2.2130    0.0000 C   0  0  3  0  0  0  0  0  0  0  0  0
    8.6880    2.0000    0.0000 C   0  0  3  0  0  0  0  0  0  0  0  0
    9.2720    2.5830    0.0000 C   0  0  0  0  0  0  0  0  0  0  0  0
    9.0580    3.3800    0.0000 C   0  0  0  0  0  0  0  0  0  0  0  0
    9.6410    3.9630    0.0000 C   0  0  0  0  0  0  0  0  0  0  0  0
   10.4380    3.7500    0.0000 C   0  0  0  0  0  0  0  0  0  0  0  0
   10.6520    2.9530    0.0000 C   0  0  0  0  0  0  0  0  0  0  0  0
   10.0680    2.3700    0.0000 C   0  0  0  0  0  0  0  0  0  0  0  0
    8.9010    1.2030    0.0000 N   0  0  0  0  0  0  0  0  0  0  0  0
    9.6980    0.9890    0.0000 C   0  0  0  0  0  0  0  0  0  0  0  0
    9.9120    0.1920    0.0000 C   0  0  0  0  0  0  0  0  0  0  0  0
   10.7090   -0.0220    0.0000 C   0  0  0  0  0  0  0  0  0  0  0  0
   10.9220   -0.8180    0.0000 C   0  0  0  0  0  0  0  0  0  0  0  0
   11.2920    0.5620    0.0000 C   0  0  0  0  0  0  0  0  0  0  0  0
   10.2810    1.5720    0.0000 O   0  0  0  0  0  0  0  0  0  0  0  0
    7.6780    3.0100    0.0000 O   0  0  0  0  0  0  0  0  0  0  0  0
    6.5110    1.8430    0.0000 O   0  0  0  0  0  0  0  0  0  0  0  0
    5.9270    1.2600    0.0000 C   0  0  3  0  0  0  0  0  0  0  0  0
    6.1540    0.4650    0.0000 C   0  0  0  0  0  0  0  0  0  0  0  0
    5.5990   -0.1470    0.0000 C   0  0  3  0  0  0  0  0  0  0  0  0
    5.2830    0.6160    0.0000 C   0  0  0  0  0  0  0  0  0  0  0  0
    4.5210    0.9310    0.0000 C   0  0  0  0  0  0  0  0  0  0  0  0
    3.7590    0.6160    0.0000 C   0  0  3  0  0  0  0  0  0  0  0  0
    3.1760    1.1990    0.0000 O   0  0  0  0  0  0  0  0  0  0  0  0
    3.3890    1.9960    0.0000 C   0  0  0  0  0  0  0  0  0  0  0  0
    2.8050    2.5790    0.0000 O   0  0  0  0  0  0  0  0  0  0  0  0
    4.1850    2.2090    0.0000 C   0  0  0  0  0  0  0  0  0  0  0  0
    2.6180   -0.1470    0.0000 O   0  0  0  0  0  0  0  0  0  0  0  0
    3.4430   -0.1470    0.0000 C   0  0  0  0  0  0  0  0  0  0  0  0
    5.1820   -2.7560    0.0000 C   0  0  0  0  0  0  0  0  0  0  0  0
    4.4980   -3.2880    0.0000 O   0  0  0  0  0  0  0  0  0  0  0  0
    3.9680   -2.6030    0.0000 C   0  0  3  0  0  0  0  0  0  0  0  0
    3.1750   -2.2750    0.0000 C   0  0  0  0  0  0  0  0  0  0  0  0
    3.0690   -1.4220    0.0000 C   0  0  3  0  0  0  0  0  0  0  0  0
    3.7590   -0.9090    0.0000 C   0  0  3  0  0  0  0  0  0  0  0  0
    4.6460   -2.0750    0.0000 C   0  0  3  0  0  0  0  0  0  0  0  0
    5.4100   -2.3840    0.0000 O   0  0  0  0  0  0  0  0  0  0  0  0
    5.7320   -3.1440    0.0000 C   0  0  0  0  0  0  0  0  0  0  0  0
    5.6310   -3.9630    0.0000 O   0  0  0  0  0  0  0  0  0  0  0  0
    6.5520   -3.2460    0.0000 C   0  0  0  0  0  0  0  0  0  0  0  0
    4.5210   -1.2240    0.0000 C   0  0  3  0  0  0  0  0  0  0  0  0
    5.2830   -0.9090    0.0000 C   0  0  3  0  0  0  0  0  0  0  0  0
    5.8670   -1.4920    0.0000 O   0  0  0  0  0  0  0  0  0  0  0  0
    6.6640   -1.7060    0.0000 C   0  0  0  0  0  0  0  0  0  0  0  0
    7.2470   -1.1220    0.0000 O   0  0  0  0  0  0  0  0  0  0  0  0
    7.3780   -2.1190    0.0000 C   0  0  0  0  0  0  0  0  0  0  0  0
    7.3780   -2.9440    0.0000 C   0  0  0  0  0  0  0  0  0  0  0  0
    8.0930   -3.3560    0.0000 C   0  0  0  0  0  0  0  0  0  0  0  0
    8.8070   -2.9440    0.0000 C   0  0  0  0  0  0  0  0  0  0  0  0
    8.8070   -2.1190    0.0000 C   0  0  0  0  0  0  0  0  0  0  0  0
    8.0930   -1.7060    0.0000 C   0  0  0  0  0  0  0  0  0  0  0  0
    2.3100   -1.0970    0.0000 O   0  0  0  0  0  0  0  0  0  0  0  0
    2.9960   -0.5930    0.0000 C   0  0  0  0  0  0  0  0  0  0  0  0
    5.1320    1.4870    0.0000 C   0  0  0  0  0  0  0  0  0  0  0  0
    4.9450    2.2900    0.0000 C   0  0  0  0  0  0  0  0  0  0  0  0
    5.4960    1.4120    0.0000 C   0  0  0  0  0  0  0  0  0  0  0  0
    6.0800    0.8290    0.0000 C   0  0  0  0  0  0  0  0  0  0  0  0
    6.2540   -0.6490    0.0000 O   0  0  0  0  0  0  0  0  0  0  0  0
    8.1050    1.4160    0.0000 H   0  0  0  0  0  0  0  0  0  0  0  0
    8.4740    2.7970    0.0000 H   0  0  0  0  0  0  0  0  0  0  0  0
    8.2610    3.5940    0.0000 H   0  0  0  0  0  0  0  0  0  0  0  0
    9.4280    4.7600    0.0000 H   0  0  0  0  0  0  0  0  0  0  0  0
   11.0220    4.3330    0.0000 H   0  0  0  0  0  0  0  0  0  0  0  0
   11.4490    2.7390    0.0000 H   0  0  0  0  0  0  0  0  0  0  0  0
   10.7500    1.8450    0.0000 H   0  0  0  0  0  0  0  0  0  0  0  0
    8.3180    0.6200    0.0000 H   0  0  0  0  0  0  0  0  0  0  0  0
    9.1230   -0.0490    0.0000 H   0  0  0  0  0  0  0  0  0  0  0  0
    9.6700   -0.5970    0.0000 H   0  0  0  0  0  0  0  0  0  0  0  0
   10.1250   -0.6050    0.0000 H   0  0  0  0  0  0  0  0  0  0  0  0
   10.1260   -1.0320    0.0000 H   0  0  0  0  0  0  0  0  0  0  0  0
   11.1360   -1.6150    0.0000 H   0  0  0  0  0  0  0  0  0  0  0  0
   11.7190   -0.6050    0.0000 H   0  0  0  0  0  0  0  0  0  0  0  0
   11.8750   -0.0220    0.0000 H   0  0  0  0  0  0  0  0  0  0  0  0
   11.8750    1.1450    0.0000 H   0  0  0  0  0  0  0  0  0  0  0  0
   10.7090    1.1450    0.0000 H   0  0  0  0  0  0  0  0  0  0  0  0
    6.8810    3.2230    0.0000 H   0  0  0  0  0  0  0  0  0  0  0  0
    6.7480    1.3360    0.0000 H   0  0  0  0  0  0  0  0  0  0  0  0
    6.9520    0.6740    0.0000 H   0  0  0  0  0  0  0  0  0  0  0  0
    6.7770   -0.0750    0.0000 H   0  0  0  0  0  0  0  0  0  0  0  0
    2.9410    0.7230    0.0000 H   0  0  0  0  0  0  0  0  0  0  0  0
    4.0940    1.3400    0.0000 H   0  0  0  0  0  0  0  0  0  0  0  0
    4.8600    2.9590    0.0000 H   0  0  0  0  0  0  0  0  0  0  0  0
    3.6300    2.9550    0.0000 H   0  0  0  0  0  0  0  0  0  0  0  0
    5.8550   -3.5680    0.0000 H   0  0  0  0  0  0  0  0  0  0  0  0
    6.0350   -2.6490    0.0000 H   0  0  0  0  0  0  0  0  0  0  0  0
    3.4670   -3.2580    0.0000 H   0  0  0  0  0  0  0  0  0  0  0  0
    2.8300   -3.0240    0.0000 H   0  0  0  0  0  0  0  0  0  0  0  0
    2.3600   -2.4070    0.0000 H   0  0  0  0  0  0  0  0  0  0  0  0
    2.5240   -0.6790    0.0000 H   0  0  0  0  0  0  0  0  0  0  0  0
    6.6250   -4.1930    0.0000 H   0  0  0  0  0  0  0  0  0  0  0  0
    7.5410   -3.5100    0.0000 H   0  0  0  0  0  0  0  0  0  0  0  0
    6.8270   -2.3330    0.0000 H   0  0  0  0  0  0  0  0  0  0  0  0
    5.2390   -1.6320    0.0000 H   0  0  0  0  0  0  0  0  0  0  0  0
    4.6960   -1.6260    0.0000 H   0  0  0  0  0  0  0  0  0  0  0  0
    6.4480   -3.6980    0.0000 H   0  0  0  0  0  0  0  0  0  0  0  0
    8.0930   -4.1810    0.0000 H   0  0  0  0  0  0  0  0  0  0  0  0
    9.5220   -3.3560    0.0000 H   0  0  0  0  0  0  0  0  0  0  0  0
    9.5220   -1.7060    0.0000 H   0  0  0  0  0  0  0  0  0  0  0  0
    8.0930   -0.8810    0.0000 H   0  0  0  0  0  0  0  0  0  0  0  0
    1.6500   -1.5920    0.0000 H   0  0  0  0  0  0  0  0  0  0  0  0
    3.2380    0.2840    0.0000 H   0  0  0  0  0  0  0  0  0  0  0  0
    2.3140    0.2560    0.0000 H   0  0  0  0  0  0  0  0  0  0  0  0
    2.5340   -1.5620    0.0000 H   0  0  0  0  0  0  0  0  0  0  0  0
    5.5010    3.0560    0.0000 H   0  0  0  0  0  0  0  0  0  0  0  0
    4.3450    3.0910    0.0000 H   0  0  0  0  0  0  0  0  0  0  0  0
    3.9180    1.8940    0.0000 H   0  0  0  0  0  0  0  0  0  0  0  0
    6.0230    2.0650    0.0000 H   0  0  0  0  0  0  0  0  0  0  0  0
    5.5480    2.3730    0.0000 H   0  0  0  0  0  0  0  0  0  0  0  0
    4.6000    1.6360    0.0000 H   0  0  0  0  0  0  0  0  0  0  0  0
    6.1780   -0.0420    0.0000 H   0  0  0  0  0  0  0  0  0  0  0  0
    7.0680    1.0630    0.0000 H   0  0  0  0  0  0  0  0  0  0  0  0
    6.1300    1.6500    0.0000 H   0  0  0  0  0  0  0  0  0  0  0  0
    7.1850   -0.5190    0.0000 H   0  0  0  0  0  0  0  0  0  0  0  0
  1  2  2  0  0  0  0
  2  3  1  0  0  0  0
  2 19  1  0  0  0  0
  3  4  1  0  0  0  0
  3 18  1  0  0  0  0
  3 61  1  0  0  0  0
  4  5  1  0  0  0  0
  4 11  1  0  0  0  0
  4 62  1  0  0  0  0
  5  6  1  0  0  0  0
  5 10  2  0  0  0  0
  6  7  2  0  0  0  0
  6 63  1  0  0  0  0
  7  8  1  0  0  0  0
  7 64  1  0  0  0  0
  8  9  2  0  0  0  0
  8 65  1  0  0  0  0
  9 10  1  0  0  0  0
  9 66  1  0  0  0  0
 10 67  1  0  0  0  0
 11 12  1  0  0  0  0
 11 68  1  0  0  0  0
 12 13  1  0  0  0  0
 12 17  2  0  0  0  0
 13 14  1  0  0  0  0
 13 69  1  0  0  0  0
 13 70  1  0  0  0  0
 14 15  1  0  0  0  0
 14 16  1  0  0  0  0
 14 71  1  0  0  0  0
 15 72  1  0  0  0  0
 15 73  1  0  0  0  0
 15 74  1  0  0  0  0
 16 75  1  0  0  0  0
 16 76  1  0  0  0  0
 16 77  1  0  0  0  0
 18 78  1  0  0  0  0
 19 20  1  0  0  0  0
 20 21  1  0  0  0  0
 20 56  1  0  0  0  0
 20 79  1  0  0  0  0
 21 22  1  0  0  0  0
 21 80  1  0  0  0  0
 21 81  1  0  0  0  0
 22 23  1  0  0  0  0
 22 44  1  0  0  0  0
 22 60  1  0  0  0  0
 23 24  1  0  0  0  0
 23 58  1  0  0  0  0
 23 59  1  0  0  0  0
 24 25  1  0  0  0  0
 24 56  2  0  0  0  0
 25 26  1  0  0  0  0
 25 31  1  0  0  0  0
 25 82  1  0  0  0  0
 26 27  1  0  0  0  0
 27 28  2  0  0  0  0
 27 29  1  0  0  0  0
 29 83  1  0  0  0  0
 29 84  1  0  0  0  0
 29 85  1  0  0  0  0
 30 31  2  0  0  0  0
 31 37  1  0  0  0  0
 32 33  1  0  0  0  0
 32 38  1  0  0  0  0
 32 86  1  0  0  0  0
 32 87  1  0  0  0  0
 33 34  1  0  0  0  0
 34 35  1  0  0  0  0
 34 38  1  0  0  0  0
 34 88  1  0  0  0  0
 35 36  1  0  0  0  0
 35 89  1  0  0  0  0
 35 90  1  0  0  0  0
 36 37  1  0  0  0  0
 36 54  1  0  0  0  0
 36 91  1  0  0  0  0
 37 43  1  0  0  0  0
 37 55  1  0  0  0  0
 38 39  1  0  0  0  0
 38 43  1  0  0  0  0
 39 40  1  0  0  0  0
 40 41  2  0  0  0  0
 40 42  1  0  0  0  0
 42 92  1  0  0  0  0
 42 93  1  0  0  0  0
 42 94  1  0  0  0  0
 43 44  1  0  0  0  0
 43 95  1  0  0  0  0
 44 45  1  0  0  0  0
 44 96  1  0  0  0  0
 45 46  1  0  0  0  0
 46 47  2  0  0  0  0
 46 48  1  0  0  0  0
 48 49  1  0  0  0  0
 48 53  2  0  0  0  0
 49 50  2  0  0  0  0
 49 97  1  0  0  0  0
 50 51  1  0  0  0  0
 50 98  1  0  0  0  0
 51 52  2  0  0  0  0
 51 99  1  0  0  0  0
 52 53  1  0  0  0  0
 52100  1  0  0  0  0
 53101  1  0  0  0  0
 54102  1  0  0  0  0
 55103  1  0  0  0  0
 55104  1  0  0  0  0
 55105  1  0  0  0  0
 56 57  1  0  0  0  0
 57106  1  0  0  0  0
 57107  1  0  0  0  0
 57108  1  0  0  0  0
 58109  1  0  0  0  0
 58110  1  0  0  0  0
 58111  1  0  0  0  0
 59112  1  0  0  0  0
 59113  1  0  0  0  0
 59114  1  0  0  0  0
 60115  1  0  0  0  0
M  END
> <Molecule name>
664404

> <Activity>
1

$$$$
122750
  MOE2011           2D

 80 81  0  0  1  0  0  0  0  0999 V2000
    8.7800    0.5020    0.0000 O   0  0  0  0  0  0  0  0  0  0  0  0
    9.4940    0.9150    0.0000 C   0  0  0  0  0  0  0  0  0  0  0  0
    8.0650    0.9150    0.0000 C   0  0  0  0  0  0  0  0  0  0  0  0
    7.3510    0.5020    0.0000 C   0  0  0  0  0  0  0  0  0  0  0  0
    8.0650    1.7400    0.0000 C   0  0  0  0  0  0  0  0  0  0  0  0
    6.6360    0.9150    0.0000 C   0  0  0  0  0  0  0  0  0  0  0  0
    7.3510   -0.3230    0.0000 C   0  0  0  0  0  0  0  0  0  0  0  0
    8.7800    2.1520    0.0000 O   0  0  0  0  0  0  0  0  0  0  0  0
    7.3510    2.1520    0.0000 C   0  0  0  0  0  0  0  0  0  0  0  0
    5.9220    0.5020    0.0000 O   0  0  0  0  0  0  0  0  0  0  0  0
    6.6360    1.7400    0.0000 C   0  0  0  0  0  0  0  0  0  0  0  0
    8.0650   -0.7350    0.0000 C   0  0  3  0  0  0  0  0  0  0  0  0
    5.9220    2.1520    0.0000 N   0  0  0  0  0  0  0  0  0  0  0  0
    8.7800   -0.3230    0.0000 C   0  0  0  0  0  0  0  0  0  0  0  0
    8.0650   -1.5600    0.0000 C   0  0  0  0  0  0  0  0  0  0  0  0
    5.0620    1.8300    0.0000 C   0  0  0  0  0  0  0  0  0  0  0  0
    7.3510   -1.9730    0.0000 C   0  0  3  0  0  0  0  0  0  0  0  0
    5.6460    1.2470    0.0000 O   0  0  0  0  0  0  0  0  0  0  0  0
    4.4780    2.4130    0.0000 C   0  0  0  0  0  0  0  0  0  0  0  0
    7.3510   -2.7980    0.0000 O   0  0  0  0  0  0  0  0  0  0  0  0
    6.6360   -1.5600    0.0000 C   0  0  3  0  0  0  0  0  0  0  0  0
    4.6920    3.2100    0.0000 C   0  0  0  0  0  0  0  0  0  0  0  0
    3.6810    2.2000    0.0000 C   0  0  0  0  0  0  0  0  0  0  0  0
    8.0650   -3.2100    0.0000 C   0  0  0  0  0  0  0  0  0  0  0  0
    5.9220   -1.9730    0.0000 O   0  0  0  0  0  0  0  0  0  0  0  0
    6.6360   -0.7350    0.0000 C   0  0  3  0  0  0  0  0  0  0  0  0
    3.2690    1.4850    0.0000 C   0  0  0  0  0  0  0  0  0  0  0  0
    7.3510   -1.1480    0.0000 C   0  0  0  0  0  0  0  0  0  0  0  0
    5.9220   -0.3230    0.0000 C   0  0  0  0  0  0  0  0  0  0  0  0
    3.4820    0.6880    0.0000 C   0  0  0  0  0  0  0  0  0  0  0  0
    5.2080   -0.7350    0.0000 C   0  0  0  0  0  0  0  0  0  0  0  0
    4.1970    0.2760    0.0000 C   0  0  3  0  0  0  0  0  0  0  0  0
    5.4210   -1.5320    0.0000 C   0  0  0  0  0  0  0  0  0  0  0  0
    4.4100   -0.5210    0.0000 C   0  0  3  0  0  0  0  0  0  0  0  0
    4.7800    0.8590    0.0000 O   0  0  0  0  0  0  0  0  0  0  0  0
    3.8270   -1.1050    0.0000 O   0  0  0  0  0  0  0  0  0  0  0  0
    4.5670    1.6560    0.0000 C   0  0  0  0  0  0  0  0  0  0  0  0
    3.0300   -0.8910    0.0000 C   0  0  0  0  0  0  0  0  0  0  0  0
    2.4470   -1.4740    0.0000 N   0  0  0  0  0  0  0  0  0  0  0  0
    2.8170   -0.0940    0.0000 O   0  0  0  0  0  0  0  0  0  0  0  0
    9.9070    0.2000    0.0000 H   0  0  0  0  0  0  0  0  0  0  0  0
   10.2090    1.3280    0.0000 H   0  0  0  0  0  0  0  0  0  0  0  0
    9.0820    1.6290    0.0000 H   0  0  0  0  0  0  0  0  0  0  0  0
    7.9440    0.2500    0.0000 H   0  0  0  0  0  0  0  0  0  0  0  0
    8.1440   -0.0950    0.0000 H   0  0  0  0  0  0  0  0  0  0  0  0
    7.3510    2.9780    0.0000 H   0  0  0  0  0  0  0  0  0  0  0  0
    8.8780   -0.8780    0.0000 H   0  0  0  0  0  0  0  0  0  0  0  0
    5.9900    2.9750    0.0000 H   0  0  0  0  0  0  0  0  0  0  0  0
    9.1920   -1.0370    0.0000 H   0  0  0  0  0  0  0  0  0  0  0  0
    9.4940    0.0900    0.0000 H   0  0  0  0  0  0  0  0  0  0  0  0
    8.3670    0.3920    0.0000 H   0  0  0  0  0  0  0  0  0  0  0  0
    8.8900   -1.5890    0.0000 H   0  0  0  0  0  0  0  0  0  0  0  0
    8.5030   -2.2600    0.0000 H   0  0  0  0  0  0  0  0  0  0  0  0
    6.8210   -2.6050    0.0000 H   0  0  0  0  0  0  0  0  0  0  0  0
    5.8240   -1.4170    0.0000 H   0  0  0  0  0  0  0  0  0  0  0  0
    5.4890    2.9960    0.0000 H   0  0  0  0  0  0  0  0  0  0  0  0
    4.9060    4.0070    0.0000 H   0  0  0  0  0  0  0  0  0  0  0  0
    3.8950    3.4240    0.0000 H   0  0  0  0  0  0  0  0  0  0  0  0
    3.1790    2.8540    0.0000 H   0  0  0  0  0  0  0  0  0  0  0  0
    7.6530   -3.9250    0.0000 H   0  0  0  0  0  0  0  0  0  0  0  0
    8.7800   -3.6230    0.0000 H   0  0  0  0  0  0  0  0  0  0  0  0
    8.6780   -2.6580    0.0000 H   0  0  0  0  0  0  0  0  0  0  0  0
    5.9220   -2.7980    0.0000 H   0  0  0  0  0  0  0  0  0  0  0  0
    5.8240   -0.8780    0.0000 H   0  0  0  0  0  0  0  0  0  0  0  0
    2.4510    1.5930    0.0000 H   0  0  0  0  0  0  0  0  0  0  0  0
    6.9380   -1.8620    0.0000 H   0  0  0  0  0  0  0  0  0  0  0  0
    8.3130   -1.8080    0.0000 H   0  0  0  0  0  0  0  0  0  0  0  0
    7.7630   -0.4330    0.0000 H   0  0  0  0  0  0  0  0  0  0  0  0
    5.6740    0.2550    0.0000 H   0  0  0  0  0  0  0  0  0  0  0  0
    2.8280    0.1860    0.0000 H   0  0  0  0  0  0  0  0  0  0  0  0
    4.3890    1.0780    0.0000 H   0  0  0  0  0  0  0  0  0  0  0  0
    4.6240   -1.7460    0.0000 H   0  0  0  0  0  0  0  0  0  0  0  0
    5.6350   -2.3290    0.0000 H   0  0  0  0  0  0  0  0  0  0  0  0
    6.2180   -1.3180    0.0000 H   0  0  0  0  0  0  0  0  0  0  0  0
    3.6010   -0.3640    0.0000 H   0  0  0  0  0  0  0  0  0  0  0  0
    5.3640    1.8690    0.0000 H   0  0  0  0  0  0  0  0  0  0  0  0
    4.1890    2.6180    0.0000 H   0  0  0  0  0  0  0  0  0  0  0  0
    3.7700    1.4430    0.0000 H   0  0  0  0  0  0  0  0  0  0  0  0
    1.6500   -1.2610    0.0000 H   0  0  0  0  0  0  0  0  0  0  0  0
    2.6600   -2.2710    0.0000 H   0  0  0  0  0  0  0  0  0  0  0  0
  1  2  1  0  0  0  0
  1  3  1  0  0  0  0
  2 41  1  0  0  0  0
  2 42  1  0  0  0  0
  2 43  1  0  0  0  0
  3  4  2  0  0  0  0
  3  5  1  0  0  0  0
  4  6  1  0  0  0  0
  4  7  1  0  0  0  0
  5  8  2  0  0  0  0
  5  9  1  0  0  0  0
  6 10  2  0  0  0  0
  6 11  1  0  0  0  0
  7 12  1  0  0  0  0
  7 44  1  0  0  0  0
  7 45  1  0  0  0  0
  9 11  2  0  0  0  0
  9 46  1  0  0  0  0
 11 13  1  0  0  0  0
 12 14  1  0  0  0  0
 12 15  1  0  0  0  0
 12 47  1  0  0  0  0
 13 16  1  0  0  0  0
 13 48  1  0  0  0  0
 14 49  1  0  0  0  0
 14 50  1  0  0  0  0
 14 51  1  0  0  0  0
 15 17  1  0  0  0  0
 15 52  1  0  0  0  0
 15 53  1  0  0  0  0
 16 18  2  0  0  0  0
 16 19  1  0  0  0  0
 17 20  1  0  0  0  0
 17 21  1  0  0  0  0
 17 54  1  0  0  0  0
 19 22  1  0  0  0  0
 19 23  2  0  0  0  0
 20 24  1  0  0  0  0
 21 25  1  0  0  0  0
 21 26  1  0  0  0  0
 21 55  1  0  0  0  0
 22 56  1  0  0  0  0
 22 57  1  0  0  0  0
 22 58  1  0  0  0  0
 23 27  1  0  0  0  0
 23 59  1  0  0  0  0
 24 60  1  0  0  0  0
 24 61  1  0  0  0  0
 24 62  1  0  0  0  0
 25 63  1  0  0  0  0
 26 28  1  0  0  0  0
 26 29  1  0  0  0  0
 26 64  1  0  0  0  0
 27 30  2  0  0  0  0
 27 65  1  0  0  0  0
 28 66  1  0  0  0  0
 28 67  1  0  0  0  0
 28 68  1  0  0  0  0
 29 31  2  0  0  0  0
 29 69  1  0  0  0  0
 30 32  1  0  0  0  0
 30 70  1  0  0  0  0
 31 33  1  0  0  0  0
 31 34  1  0  0  0  0
 32 34  1  0  0  0  0
 32 35  1  0  0  0  0
 32 71  1  0  0  0  0
 33 72  1  0  0  0  0
 33 73  1  0  0  0  0
 33 74  1  0  0  0  0
 34 36  1  0  0  0  0
 34 75  1  0  0  0  0
 35 37  1  0  0  0  0
 36 38  1  0  0  0  0
 37 76  1  0  0  0  0
 37 77  1  0  0  0  0
 37 78  1  0  0  0  0
 38 39  1  0  0  0  0
 38 40  2  0  0  0  0
 39 79  1  0  0  0  0
 39 80  1  0  0  0  0
M  END
> <Molecule name>
122750

> <Activity>
1

$$$$
682809
  MOE2011           2D

 42 46  0  0  0  0  0  0  0  0999 V2000
    3.1410   -2.8530    0.0000 C   0  0  0  0  0  0  0  0  0  0  0  0
    2.3210   -2.9380    0.0000 S   0  0  0  0  0  0  0  0  0  0  0  0
    1.5930   -3.2620    0.0000 O   0  0  0  0  0  0  0  0  0  0  0  0
    4.0170   -0.7960    0.0000 C   0  0  0  0  0  0  0  0  0  0  0  0
    4.0290   -1.6260    0.0000 C   0  0  0  0  0  0  0  0  0  0  0  0
    3.3140   -2.0460    0.0000 C   0  0  0  0  0  0  0  0  0  0  0  0
    3.3270    0.3980    0.0000 C   0  0  0  0  0  0  0  0  0  0  0  0
    4.0170    0.7960    0.0000 C   0  0  0  0  0  0  0  0  0  0  0  0
    4.7060    0.3980    0.0000 C   0  0  0  0  0  0  0  0  0  0  0  0
    4.7060   -0.3980    0.0000 C   0  0  0  0  0  0  0  0  0  0  0  0
    2.6370    0.7960    0.0000 O   0  0  0  0  0  0  0  0  0  0  0  0
    3.3270   -0.3980    0.0000 C   0  0  0  0  0  0  0  0  0  0  0  0
    2.5960   -1.6310    0.0000 C   0  0  0  0  0  0  0  0  0  0  0  0
    2.6020   -0.8020    0.0000 C   0  0  0  0  0  0  0  0  0  0  0  0
    1.9850   -2.1850    0.0000 C   0  0  0  0  0  0  0  0  0  0  0  0
    5.4310    0.8020    0.0000 C   0  0  0  0  0  0  0  0  0  0  0  0
    5.4380    1.6310    0.0000 C   0  0  0  0  0  0  0  0  0  0  0  0
    4.7190    2.0460    0.0000 C   0  0  0  0  0  0  0  0  0  0  0  0
    4.0040    1.6260    0.0000 C   0  0  0  0  0  0  0  0  0  0  0  0
    6.0490    2.1850    0.0000 C   0  0  0  0  0  0  0  0  0  0  0  0
    5.7130    2.9380    0.0000 S   0  0  0  0  0  0  0  0  0  0  0  0
    4.8930    2.8530    0.0000 C   0  0  0  0  0  0  0  0  0  0  0  0
    6.4410    3.2620    0.0000 O   0  0  0  0  0  0  0  0  0  0  0  0
    5.6300    3.7300    0.0000 O   0  0  0  0  0  0  0  0  0  0  0  0
    5.3960   -0.7960    0.0000 O   0  0  0  0  0  0  0  0  0  0  0  0
    2.4040   -3.7300    0.0000 O   0  0  0  0  0  0  0  0  0  0  0  0
    3.3190   -3.6580    0.0000 H   0  0  0  0  0  0  0  0  0  0  0  0
    3.9220   -3.1180    0.0000 H   0  0  0  0  0  0  0  0  0  0  0  0
    4.8540   -1.6450    0.0000 H   0  0  0  0  0  0  0  0  0  0  0  0
    4.4740   -2.3220    0.0000 H   0  0  0  0  0  0  0  0  0  0  0  0
    2.1740   -0.0970    0.0000 H   0  0  0  0  0  0  0  0  0  0  0  0
    1.7780   -0.7640    0.0000 H   0  0  0  0  0  0  0  0  0  0  0  0
    1.1980   -2.4330    0.0000 H   0  0  0  0  0  0  0  0  0  0  0  0
    1.3650   -1.6410    0.0000 H   0  0  0  0  0  0  0  0  0  0  0  0
    5.8600    0.0970    0.0000 H   0  0  0  0  0  0  0  0  0  0  0  0
    6.2560    0.7640    0.0000 H   0  0  0  0  0  0  0  0  0  0  0  0
    3.1790    1.6450    0.0000 H   0  0  0  0  0  0  0  0  0  0  0  0
    3.5600    2.3220    0.0000 H   0  0  0  0  0  0  0  0  0  0  0  0
    6.6690    1.6400    0.0000 H   0  0  0  0  0  0  0  0  0  0  0  0
    6.8360    2.4330    0.0000 H   0  0  0  0  0  0  0  0  0  0  0  0
    4.1120    3.1180    0.0000 H   0  0  0  0  0  0  0  0  0  0  0  0
    4.7140    3.6580    0.0000 H   0  0  0  0  0  0  0  0  0  0  0  0
  1  2  1  0  0  0  0
  1  6  1  0  0  0  0
  1 27  1  0  0  0  0
  1 28  1  0  0  0  0
  2  3  2  0  0  0  0
  2 15  1  0  0  0  0
  2 26  2  0  0  0  0
  4  5  1  0  0  0  0
  4 10  1  0  0  0  0
  4 12  2  0  0  0  0
  5  6  1  0  0  0  0
  5 29  1  0  0  0  0
  5 30  1  0  0  0  0
  6 13  2  0  0  0  0
  7  8  1  0  0  0  0
  7 11  2  0  0  0  0
  7 12  1  0  0  0  0
  8  9  2  0  0  0  0
  8 19  1  0  0  0  0
  9 10  1  0  0  0  0
  9 16  1  0  0  0  0
 10 25  2  0  0  0  0
 12 14  1  0  0  0  0
 13 14  1  0  0  0  0
 13 15  1  0  0  0  0
 14 31  1  0  0  0  0
 14 32  1  0  0  0  0
 15 33  1  0  0  0  0
 15 34  1  0  0  0  0
 16 17  1  0  0  0  0
 16 35  1  0  0  0  0
 16 36  1  0  0  0  0
 17 18  2  0  0  0  0
 17 20  1  0  0  0  0
 18 19  1  0  0  0  0
 18 22  1  0  0  0  0
 19 37  1  0  0  0  0
 19 38  1  0  0  0  0
 20 21  1  0  0  0  0
 20 39  1  0  0  0  0
 20 40  1  0  0  0  0
 21 22  1  0  0  0  0
 21 23  2  0  0  0  0
 21 24  2  0  0  0  0
 22 41  1  0  0  0  0
 22 42  1  0  0  0  0
M  END
> <Molecule name>
682809

> <Activity>
1

$$$$
10460
  MOE2011           2D

 39 41  0  0  0  0  0  0  0  0999 V2000
    4.5080   -0.2060    0.0000 C   0  0  0  0  0  0  0  0  0  0  0  0
    4.5080    0.6190    0.0000 C   0  0  0  0  0  0  0  0  0  0  0  0
    5.2220    1.0310    0.0000 C   0  0  0  0  0  0  0  0  0  0  0  0
    5.9370    0.6190    0.0000 C   0  0  0  0  0  0  0  0  0  0  0  0
    6.6510    1.0310    0.0000 C   0  0  0  0  0  0  0  0  0  0  0  0
    6.6510    1.8560    0.0000 C   0  0  0  0  0  0  0  0  0  0  0  0
    7.3660    2.2690    0.0000 N   0  0  0  0  0  0  0  0  0  0  0  0
    4.5080   -2.6810    0.0000 N   0  0  0  0  0  0  0  0  0  0  0  0
    4.5080   -1.8560    0.0000 C   0  0  0  0  0  0  0  0  0  0  0  0
    3.7930   -1.4440    0.0000 C   0  0  0  0  0  0  0  0  0  0  0  0
    3.7930   -0.6190    0.0000 C   0  0  0  0  0  0  0  0  0  0  0  0
    5.2220   -1.4440    0.0000 C   0  0  0  0  0  0  0  0  0  0  0  0
    5.2220   -0.6190    0.0000 C   0  0  0  0  0  0  0  0  0  0  0  0
    3.7930    1.0310    0.0000 C   0  0  0  0  0  0  0  0  0  0  0  0
    3.0790    0.6190    0.0000 C   0  0  0  0  0  0  0  0  0  0  0  0
    2.3640    1.0310    0.0000 C   0  0  0  0  0  0  0  0  0  0  0  0
    2.3640    1.8560    0.0000 C   0  0  0  0  0  0  0  0  0  0  0  0
    1.6500    2.2690    0.0000 N   0  0  0  0  0  0  0  0  0  0  0  0
    3.0790    2.2690    0.0000 C   0  0  0  0  0  0  0  0  0  0  0  0
    3.7930    1.8560    0.0000 C   0  0  0  0  0  0  0  0  0  0  0  0
    5.2220    1.8560    0.0000 C   0  0  0  0  0  0  0  0  0  0  0  0
    5.9370    2.2690    0.0000 C   0  0  0  0  0  0  0  0  0  0  0  0
    5.9370    0.1070    0.0000 H   0  0  0  0  0  0  0  0  0  0  0  0
    7.0940    0.7760    0.0000 H   0  0  0  0  0  0  0  0  0  0  0  0
    7.3660    2.7800    0.0000 H   0  0  0  0  0  0  0  0  0  0  0  0
    7.8090    2.0130    0.0000 H   0  0  0  0  0  0  0  0  0  0  0  0
    4.0650   -2.9370    0.0000 H   0  0  0  0  0  0  0  0  0  0  0  0
    4.9510   -2.9370    0.0000 H   0  0  0  0  0  0  0  0  0  0  0  0
    3.3500   -1.7000    0.0000 H   0  0  0  0  0  0  0  0  0  0  0  0
    3.3500   -0.3630    0.0000 H   0  0  0  0  0  0  0  0  0  0  0  0
    5.6650   -1.7000    0.0000 H   0  0  0  0  0  0  0  0  0  0  0  0
    5.6650   -0.3630    0.0000 H   0  0  0  0  0  0  0  0  0  0  0  0
    3.0790    0.1070    0.0000 H   0  0  0  0  0  0  0  0  0  0  0  0
    1.9220    0.7760    0.0000 H   0  0  0  0  0  0  0  0  0  0  0  0
    1.6500    2.7800    0.0000 H   0  0  0  0  0  0  0  0  0  0  0  0
    3.0790    2.7800    0.0000 H   0  0  0  0  0  0  0  0  0  0  0  0
    4.2360    2.1120    0.0000 H   0  0  0  0  0  0  0  0  0  0  0  0
    4.7790    2.1120    0.0000 H   0  0  0  0  0  0  0  0  0  0  0  0
    5.9370    2.7800    0.0000 H   0  0  0  0  0  0  0  0  0  0  0  0
  1  2  1  0  0  0  0
  1 11  1  0  0  0  0
  1 13  2  0  0  0  0
  2  3  1  0  0  0  0
  2 14  2  0  0  0  0
  3  4  2  0  0  0  0
  3 21  1  0  0  0  0
  4  5  1  0  0  0  0
  4 23  1  0  0  0  0
  5  6  2  0  0  0  0
  5 24  1  0  0  0  0
  6  7  1  0  0  0  0
  6 22  1  0  0  0  0
  7 25  1  0  0  0  0
  7 26  1  0  0  0  0
  8  9  1  0  0  0  0
  8 27  1  0  0  0  0
  8 28  1  0  0  0  0
  9 10  1  0  0  0  0
  9 12  2  0  0  0  0
 10 11  2  0  0  0  0
 10 29  1  0  0  0  0
 11 30  1  0  0  0  0
 12 13  1  0  0  0  0
 12 31  1  0  0  0  0
 13 32  1  0  0  0  0
 14 15  1  0  0  0  0
 14 20  1  0  0  0  0
 15 16  2  0  0  0  0
 15 33  1  0  0  0  0
 16 17  1  0  0  0  0
 16 34  1  0  0  0  0
 17 18  2  0  0  0  0
 17 19  1  0  0  0  0
 18 35  1  0  0  0  0
 19 20  2  0  0  0  0
 19 36  1  0  0  0  0
 20 37  1  0  0  0  0
 21 22  2  0  0  0  0
 21 38  1  0  0  0  0
 22 39  1  0  0  0  0
M  END
> <Molecule name>
10460

> <Activity>
1

$$$$
337766
  MOE2011           2D

 52 56  0  0  0  0  0  0  0  0999 V2000
    5.8140    3.4910    0.0000 C   0  0  0  0  0  0  0  0  0  0  0  0
    6.5670    3.1550    0.0000 N   0  0  0  0  0  0  0  0  0  0  0  0
    7.1200    3.7680    0.0000 C   0  0  0  0  0  0  0  0  0  0  0  0
    5.0990    3.0780    0.0000 N   0  0  0  0  0  0  0  0  0  0  0  0
    4.3850    1.8410    0.0000 C   0  0  0  0  0  0  0  0  0  0  0  0
    5.0990    2.2530    0.0000 N   0  0  0  0  0  0  0  0  0  0  0  0
    4.3850    1.0160    0.0000 C   0  0  0  0  0  0  0  0  0  0  0  0
    5.0990    0.6030    0.0000 C   0  0  0  0  0  0  0  0  0  0  0  0
    5.0990   -0.2220    0.0000 C   0  0  0  0  0  0  0  0  0  0  0  0
    4.3850   -0.6340    0.0000 C   0  0  0  0  0  0  0  0  0  0  0  0
    4.3850   -1.4590    0.0000 C   0  0  0  0  0  0  0  0  0  0  0  0
    3.6700   -1.8720    0.0000 N   0  0  0  0  0  0  0  0  0  0  0  0
    3.6700   -2.6970    0.0000 N   0  0  0  0  0  0  0  0  0  0  0  0
    2.9560   -3.1090    0.0000 C   0  0  0  0  0  0  0  0  0  0  0  0
    2.2020   -2.7740    0.0000 N   0  0  0  0  0  0  0  0  0  0  0  0
    1.6500   -3.3880    0.0000 C   0  0  0  0  0  0  0  0  0  0  0  0
    2.0620   -4.1020    0.0000 C   0  0  0  0  0  0  0  0  0  0  0  0
    2.8690   -3.9300    0.0000 N   0  0  0  0  0  0  0  0  0  0  0  0
    3.6700   -0.2220    0.0000 C   0  0  0  0  0  0  0  0  0  0  0  0
    3.6700    0.6030    0.0000 C   0  0  0  0  0  0  0  0  0  0  0  0
    2.9330    1.0440    0.0000 C   0  0  0  0  0  0  0  0  0  0  0  0
    2.1850    0.6200    0.0000 C   0  0  0  0  0  0  0  0  0  0  0  0
    2.1850   -0.2390    0.0000 C   0  0  0  0  0  0  0  0  0  0  0  0
    2.9330   -0.6630    0.0000 C   0  0  0  0  0  0  0  0  0  0  0  0
    5.8370   -0.6630    0.0000 C   0  0  0  0  0  0  0  0  0  0  0  0
    6.5840   -0.2390    0.0000 C   0  0  0  0  0  0  0  0  0  0  0  0
    6.5840    0.6200    0.0000 C   0  0  0  0  0  0  0  0  0  0  0  0
    5.8370    1.0440    0.0000 C   0  0  0  0  0  0  0  0  0  0  0  0
    5.9000    4.3110    0.0000 N   0  0  0  0  0  0  0  0  0  0  0  0
    6.7070    4.4820    0.0000 C   0  0  0  0  0  0  0  0  0  0  0  0
    7.7920    3.2900    0.0000 H   0  0  0  0  0  0  0  0  0  0  0  0
    7.8770    4.0950    0.0000 H   0  0  0  0  0  0  0  0  0  0  0  0
    4.3850    3.4910    0.0000 H   0  0  0  0  0  0  0  0  0  0  0  0
    3.6700    2.2530    0.0000 H   0  0  0  0  0  0  0  0  0  0  0  0
    5.0990   -1.8720    0.0000 H   0  0  0  0  0  0  0  0  0  0  0  0
    4.3850   -3.1090    0.0000 H   0  0  0  0  0  0  0  0  0  0  0  0
    0.9780   -2.9100    0.0000 H   0  0  0  0  0  0  0  0  0  0  0  0
    0.8930   -3.7150    0.0000 H   0  0  0  0  0  0  0  0  0  0  0  0
    1.4000   -4.5940    0.0000 H   0  0  0  0  0  0  0  0  0  0  0  0
    2.1400   -4.9230    0.0000 H   0  0  0  0  0  0  0  0  0  0  0  0
    3.4820   -4.4820    0.0000 H   0  0  0  0  0  0  0  0  0  0  0  0
    2.9420    1.8690    0.0000 H   0  0  0  0  0  0  0  0  0  0  0  0
    1.4720    1.0350    0.0000 H   0  0  0  0  0  0  0  0  0  0  0  0
    1.4720   -0.6540    0.0000 H   0  0  0  0  0  0  0  0  0  0  0  0
    2.9420   -1.4880    0.0000 H   0  0  0  0  0  0  0  0  0  0  0  0
    5.8270   -1.4880    0.0000 H   0  0  0  0  0  0  0  0  0  0  0  0
    7.2970   -0.6540    0.0000 H   0  0  0  0  0  0  0  0  0  0  0  0
    7.2970    1.0350    0.0000 H   0  0  0  0  0  0  0  0  0  0  0  0
    5.8280    1.8690    0.0000 H   0  0  0  0  0  0  0  0  0  0  0  0
    5.2860    4.8620    0.0000 H   0  0  0  0  0  0  0  0  0  0  0  0
    7.3700    4.9740    0.0000 H   0  0  0  0  0  0  0  0  0  0  0  0
    6.6300    5.3040    0.0000 H   0  0  0  0  0  0  0  0  0  0  0  0
  1  2  2  0  0  0  0
  1  4  1  0  0  0  0
  1 29  1  0  0  0  0
  2  3  1  0  0  0  0
  3 30  1  0  0  0  0
  3 31  1  0  0  0  0
  3 32  1  0  0  0  0
  4  6  1  0  0  0  0
  4 33  1  0  0  0  0
  5  6  2  0  0  0  0
  5  7  1  0  0  0  0
  5 34  1  0  0  0  0
  7  8  2  0  0  0  0
  7 20  1  0  0  0  0
  8  9  1  0  0  0  0
  8 28  1  0  0  0  0
  9 10  2  0  0  0  0
  9 25  1  0  0  0  0
 10 11  1  0  0  0  0
 10 19  1  0  0  0  0
 11 12  2  0  0  0  0
 11 35  1  0  0  0  0
 12 13  1  0  0  0  0
 13 14  1  0  0  0  0
 13 36  1  0  0  0  0
 14 15  2  0  0  0  0
 14 18  1  0  0  0  0
 15 16  1  0  0  0  0
 16 17  1  0  0  0  0
 16 37  1  0  0  0  0
 16 38  1  0  0  0  0
 17 18  1  0  0  0  0
 17 39  1  0  0  0  0
 17 40  1  0  0  0  0
 18 41  1  0  0  0  0
 19 20  1  0  0  0  0
 19 24  2  0  0  0  0
 20 21  2  0  0  0  0
 21 22  1  0  0  0  0
 21 42  1  0  0  0  0
 22 23  2  0  0  0  0
 22 43  1  0  0  0  0
 23 24  1  0  0  0  0
 23 44  1  0  0  0  0
 24 45  1  0  0  0  0
 25 26  2  0  0  0  0
 25 46  1  0  0  0  0
 26 27  1  0  0  0  0
 26 47  1  0  0  0  0
 27 28  2  0  0  0  0
 27 48  1  0  0  0  0
 28 49  1  0  0  0  0
 29 30  1  0  0  0  0
 29 50  1  0  0  0  0
 30 51  1  0  0  0  0
 30 52  1  0  0  0  0
M  END
> <Molecule name>
337766

> <Activity>
1

$$$$
311153
  MOE2011           2D

 55 59  0  0  1  0  0  0  0  0999 V2000
    9.0030   -0.8530    0.0000 C   0  0  0  0  0  0  0  0  0  0  0  0
    8.2880   -0.4410    0.0000 C   0  0  0  0  0  0  0  0  0  0  0  0
    7.5740   -0.8530    0.0000 C   0  0  0  0  0  0  0  0  0  0  0  0
    8.2880    0.3840    0.0000 C   0  0  0  0  0  0  0  0  0  0  0  0
    6.8590   -0.4410    0.0000 C   0  0  0  0  0  0  0  0  0  0  0  0
    7.4000   -1.6540    0.0000 C   0  0  0  0  0  0  0  0  0  0  0  0
    7.5740    0.7970    0.0000 C   0  0  0  0  0  0  0  0  0  0  0  0
    9.0390    0.8030    0.0000 C   0  0  0  0  0  0  0  0  0  0  0  0
    6.8590    0.3840    0.0000 C   0  0  0  0  0  0  0  0  0  0  0  0
    6.2510   -0.9910    0.0000 N   0  0  0  0  0  0  0  0  0  0  0  0
    6.5850   -1.7390    0.0000 C   0  0  0  0  0  0  0  0  0  0  0  0
    7.9130   -2.3380    0.0000 C   0  0  0  0  0  0  0  0  0  0  0  0
    7.5600    1.6570    0.0000 C   0  0  0  0  0  0  0  0  0  0  0  0
    9.0460    1.6620    0.0000 N   0  0  0  0  0  0  0  0  0  0  0  0
    6.1450    0.7970    0.0000 C   0  0  0  0  0  0  0  0  0  0  0  0
    6.2250   -2.5140    0.0000 C   0  0  0  0  0  0  0  0  0  0  0  0
    7.5700   -3.1210    0.0000 C   0  0  0  0  0  0  0  0  0  0  0  0
    8.3010    2.0920    0.0000 C   0  0  0  0  0  0  0  0  0  0  0  0
    9.7620    2.0720    0.0000 C   0  0  0  0  0  0  0  0  0  0  0  0
    6.7210   -3.2090    0.0000 C   0  0  0  0  0  0  0  0  0  0  0  0
    8.0580   -3.7870    0.0000 O   0  0  0  0  0  0  0  0  0  0  0  0
    9.7650    2.8980    0.0000 C   0  0  0  0  0  0  0  0  0  0  0  0
   10.4800    3.3070    0.0000 N   0  0  0  0  0  0  0  0  0  0  0  0
   11.1940    2.8920    0.0000 C   0  0  0  0  0  0  0  0  0  0  0  0
   10.4840    4.1320    0.0000 C   0  0  0  0  0  0  0  0  0  0  0  0
   11.9100    3.3020    0.0000 C   0  0  0  0  0  0  0  0  0  0  0  0
   11.2000    4.5420    0.0000 C   0  0  0  0  0  0  0  0  0  0  0  0
   11.9120    4.1270    0.0000 C   0  0  0  0  0  0  0  0  0  0  0  0
    8.5900   -1.5680    0.0000 H   0  0  0  0  0  0  0  0  0  0  0  0
    9.7170   -1.2660    0.0000 H   0  0  0  0  0  0  0  0  0  0  0  0
    9.4150   -0.1390    0.0000 H   0  0  0  0  0  0  0  0  0  0  0  0
    9.7490    0.3820    0.0000 H   0  0  0  0  0  0  0  0  0  0  0  0
    8.7320   -2.2430    0.0000 H   0  0  0  0  0  0  0  0  0  0  0  0
    6.8410    2.0610    0.0000 H   0  0  0  0  0  0  0  0  0  0  0  0
    6.5570    1.5110    0.0000 H   0  0  0  0  0  0  0  0  0  0  0  0
    5.4300    1.2100    0.0000 H   0  0  0  0  0  0  0  0  0  0  0  0
    5.7320    0.0820    0.0000 H   0  0  0  0  0  0  0  0  0  0  0  0
    5.4030   -2.5900    0.0000 H   0  0  0  0  0  0  0  0  0  0  0  0
    8.2980    2.9170    0.0000 H   0  0  0  0  0  0  0  0  0  0  0  0
   10.1960    1.3710    0.0000 H   0  0  0  0  0  0  0  0  0  0  0  0
   10.5860    2.0410    0.0000 H   0  0  0  0  0  0  0  0  0  0  0  0
    6.3820   -3.9610    0.0000 H   0  0  0  0  0  0  0  0  0  0  0  0
    7.7250   -4.5420    0.0000 H   0  0  0  0  0  0  0  0  0  0  0  0
    8.9400    2.9300    0.0000 H   0  0  0  0  0  0  0  0  0  0  0  0
    9.3300    3.5990    0.0000 H   0  0  0  0  0  0  0  0  0  0  0  0
   11.0480    2.0800    0.0000 H   0  0  0  0  0  0  0  0  0  0  0  0
   11.5790    2.1620    0.0000 H   0  0  0  0  0  0  0  0  0  0  0  0
    9.6590    4.1640    0.0000 H   0  0  0  0  0  0  0  0  0  0  0  0
   10.0490    4.8330    0.0000 H   0  0  0  0  0  0  0  0  0  0  0  0
   12.3450    2.6010    0.0000 H   0  0  0  0  0  0  0  0  0  0  0  0
   12.7340    3.2700    0.0000 H   0  0  0  0  0  0  0  0  0  0  0  0
   10.8150    5.2720    0.0000 H   0  0  0  0  0  0  0  0  0  0  0  0
   11.5900    5.2690    0.0000 H   0  0  0  0  0  0  0  0  0  0  0  0
   12.7370    4.1530    0.0000 H   0  0  0  0  0  0  0  0  0  0  0  0
   12.3520    4.8250    0.0000 H   0  0  0  0  0  0  0  0  0  0  0  0
  1  2  1  0  0  0  0
  1 29  1  0  0  0  0
  1 30  1  0  0  0  0
  1 31  1  0  0  0  0
  2  3  2  0  0  0  0
  2  4  1  0  0  0  0
  3  5  1  0  0  0  0
  3  6  1  0  0  0  0
  4  7  1  0  0  0  0
  4  8  2  0  0  0  0
  5  9  1  0  0  0  0
  5 10  2  0  0  0  0
  6 11  2  0  0  0  0
  6 12  1  0  0  0  0
  7  9  2  0  0  0  0
  7 13  1  0  0  0  0
  8 14  1  0  0  0  0
  8 32  1  0  0  0  0
  9 15  1  0  0  0  0
 10 11  1  0  0  0  0
 11 16  1  0  0  0  0
 12 17  2  0  0  0  0
 12 33  1  0  0  0  0
 13 18  2  0  0  0  0
 13 34  1  0  0  0  0
 14 18  1  0  0  0  0
 14 19  1  0  0  0  0
 15 35  1  0  0  0  0
 15 36  1  0  0  0  0
 15 37  1  0  0  0  0
 16 20  2  0  0  0  0
 16 38  1  0  0  0  0
 17 20  1  0  0  0  0
 17 21  1  0  0  0  0
 18 39  1  0  0  0  0
 19 22  1  0  0  0  0
 19 40  1  0  0  0  0
 19 41  1  0  0  0  0
 20 42  1  0  0  0  0
 21 43  1  0  0  0  0
 22 23  1  0  0  0  0
 22 44  1  0  0  0  0
 22 45  1  0  0  0  0
 23 24  1  0  0  0  0
 23 25  1  0  0  0  0
 24 26  1  0  0  0  0
 24 46  1  0  0  0  0
 24 47  1  0  0  0  0
 25 27  1  0  0  0  0
 25 48  1  0  0  0  0
 25 49  1  0  0  0  0
 26 28  1  0  0  0  0
 26 50  1  0  0  0  0
 26 51  1  0  0  0  0
 27 28  1  0  0  0  0
 27 52  1  0  0  0  0
 27 53  1  0  0  0  0
 28 54  1  0  0  0  0
 28 55  1  0  0  0  0
M  END
> <Molecule name>
311153

> <Activity>
1

$$$$
689620
  MOE2011           2D

 73 77  0  0  1  0  0  0  0  0999 V2000
    4.6390   -0.9540    0.0000 C   0  0  0  0  0  0  0  0  0  0  0  0
    4.6320   -1.7800    0.0000 C   0  0  3  0  0  0  0  0  0  0  0  0
    4.6260   -2.6380    0.0000 C   0  0  3  0  0  0  0  0  0  0  0  0
    3.8540   -3.0920    0.0000 C   0  0  0  0  0  0  0  0  0  0  0  0
    3.0790   -2.6450    0.0000 C   0  0  3  0  0  0  0  0  0  0  0  0
    3.0860   -1.7500    0.0000 C   0  0  0  0  0  0  0  0  0  0  0  0
    3.8680   -1.3140    0.0000 C   0  0  0  0  0  0  0  0  0  0  0  0
    2.3630   -3.0540    0.0000 O   0  0  0  0  0  0  0  0  0  0  0  0
    5.3700   -3.0680    0.0000 C   0  0  0  0  0  0  0  0  0  0  0  0
    6.1110   -2.6330    0.0000 C   0  0  0  0  0  0  0  0  0  0  0  0
    6.0980   -1.7740    0.0000 C   0  0  3  0  0  0  0  0  0  0  0  0
    6.8120   -1.3610    0.0000 C   0  0  3  0  0  0  0  0  0  0  0  0
    6.8120   -0.5360    0.0000 C   0  0  3  0  0  0  0  0  0  0  0  0
    6.0980   -0.1240    0.0000 C   0  0  0  0  0  0  0  0  0  0  0  0
    5.3830   -0.5360    0.0000 C   0  0  0  0  0  0  0  0  0  0  0  0
    5.3830   -1.3610    0.0000 C   0  0  3  0  0  0  0  0  0  0  0  0
    8.9130    1.4540    0.0000 C   0  0  0  0  0  0  0  0  0  0  0  0
    8.6570    0.6700    0.0000 C   0  0  0  0  0  0  0  0  0  0  0  0
    7.8490    0.4990    0.0000 C   0  0  3  0  0  0  0  0  0  0  0  0
    7.5930   -0.2850    0.0000 C   0  0  3  0  0  0  0  0  0  0  0  0
    9.7200    1.6240    0.0000 C   0  0  0  0  0  0  0  0  0  0  0  0
   10.3320    1.0710    0.0000 N   0  0  0  0  0  0  0  0  0  0  0  0
   11.0480    1.4820    0.0000 C   0  0  0  0  0  0  0  0  0  0  0  0
   10.8770    2.2890    0.0000 C   0  0  0  0  0  0  0  0  0  0  0  0
   10.0570    2.3770    0.0000 N   0  0  0  0  0  0  0  0  0  0  0  0
    7.2980    1.1140    0.0000 C   0  0  0  0  0  0  0  0  0  0  0  0
    8.0740   -0.9490    0.0000 C   0  0  0  0  0  0  0  0  0  0  0  0
    7.5930   -1.6130    0.0000 C   0  0  0  0  0  0  0  0  0  0  0  0
    6.8120    0.2890    0.0000 C   0  0  0  0  0  0  0  0  0  0  0  0
    5.1290   -0.2910    0.0000 H   0  0  0  0  0  0  0  0  0  0  0  0
    4.6460   -0.1300    0.0000 H   0  0  0  0  0  0  0  0  0  0  0  0
    3.8140   -0.9480    0.0000 H   0  0  0  0  0  0  0  0  0  0  0  0
    4.6290   -3.4630    0.0000 H   0  0  0  0  0  0  0  0  0  0  0  0
    4.2460   -3.8190    0.0000 H   0  0  0  0  0  0  0  0  0  0  0  0
    3.4700   -3.8220    0.0000 H   0  0  0  0  0  0  0  0  0  0  0  0
    2.3400   -2.2790    0.0000 H   0  0  0  0  0  0  0  0  0  0  0  0
    2.2610   -1.7120    0.0000 H   0  0  0  0  0  0  0  0  0  0  0  0
    2.6570   -1.0450    0.0000 H   0  0  0  0  0  0  0  0  0  0  0  0
    3.3070   -0.7090    0.0000 H   0  0  0  0  0  0  0  0  0  0  0  0
    3.1330   -0.9390    0.0000 H   0  0  0  0  0  0  0  0  0  0  0  0
    1.6500   -2.6380    0.0000 H   0  0  0  0  0  0  0  0  0  0  0  0
    4.9850   -3.7980    0.0000 H   0  0  0  0  0  0  0  0  0  0  0  0
    5.7610   -3.7950    0.0000 H   0  0  0  0  0  0  0  0  0  0  0  0
    6.5560   -3.3280    0.0000 H   0  0  0  0  0  0  0  0  0  0  0  0
    6.9360   -2.6510    0.0000 H   0  0  0  0  0  0  0  0  0  0  0  0
    6.8150   -2.1810    0.0000 H   0  0  0  0  0  0  0  0  0  0  0  0
    7.1490   -2.1150    0.0000 H   0  0  0  0  0  0  0  0  0  0  0  0
    6.4850    0.6050    0.0000 H   0  0  0  0  0  0  0  0  0  0  0  0
    5.7100    0.6050    0.0000 H   0  0  0  0  0  0  0  0  0  0  0  0
    5.1840    0.2640    0.0000 H   0  0  0  0  0  0  0  0  0  0  0  0
    5.6650    0.2390    0.0000 H   0  0  0  0  0  0  0  0  0  0  0  0
    4.8520   -0.6270    0.0000 H   0  0  0  0  0  0  0  0  0  0  0  0
    8.1380    1.7370    0.0000 H   0  0  0  0  0  0  0  0  0  0  0  0
    8.7140    2.2540    0.0000 H   0  0  0  0  0  0  0  0  0  0  0  0
    9.4320    0.3870    0.0000 H   0  0  0  0  0  0  0  0  0  0  0  0
    8.8560   -0.1310    0.0000 H   0  0  0  0  0  0  0  0  0  0  0  0
    8.4000   -0.1150    0.0000 H   0  0  0  0  0  0  0  0  0  0  0  0
    8.2930    0.3650    0.0000 H   0  0  0  0  0  0  0  0  0  0  0  0
   10.2450    0.2510    0.0000 H   0  0  0  0  0  0  0  0  0  0  0  0
   11.5380    0.8180    0.0000 H   0  0  0  0  0  0  0  0  0  0  0  0
   11.8690    1.5580    0.0000 H   0  0  0  0  0  0  0  0  0  0  0  0
   11.6590    2.5520    0.0000 H   0  0  0  0  0  0  0  0  0  0  0  0
   11.0580    3.0940    0.0000 H   0  0  0  0  0  0  0  0  0  0  0  0
    7.5840    1.9410    0.0000 H   0  0  0  0  0  0  0  0  0  0  0  0
    6.7340    1.9980    0.0000 H   0  0  0  0  0  0  0  0  0  0  0  0
    7.3370    0.3330    0.0000 H   0  0  0  0  0  0  0  0  0  0  0  0
    8.7930   -0.5440    0.0000 H   0  0  0  0  0  0  0  0  0  0  0  0
    8.7930   -1.3540    0.0000 H   0  0  0  0  0  0  0  0  0  0  0  0
    7.4310   -2.4220    0.0000 H   0  0  0  0  0  0  0  0  0  0  0  0
    8.2010   -2.1700    0.0000 H   0  0  0  0  0  0  0  0  0  0  0  0
    7.8390    0.0480    0.0000 H   0  0  0  0  0  0  0  0  0  0  0  0
    6.8220    1.1980    0.0000 H   0  0  0  0  0  0  0  0  0  0  0  0
    6.1620    0.2690    0.0000 H   0  0  0  0  0  0  0  0  0  0  0  0
  1  2  1  0  0  0  0
  1 30  1  0  0  0  0
  1 31  1  0  0  0  0
  1 32  1  0  0  0  0
  2  3  1  0  0  0  0
  2  7  1  0  0  0  0
  2 16  1  0  0  0  0
  3  4  1  0  0  0  0
  3  9  1  0  0  0  0
  3 33  1  0  0  0  0
  4  5  1  0  0  0  0
  4 34  1  0  0  0  0
  4 35  1  0  0  0  0
  5  6  1  0  0  0  0
  5  8  1  0  0  0  0
  5 36  1  0  0  0  0
  6  7  1  0  0  0  0
  6 37  1  0  0  0  0
  6 38  1  0  0  0  0
  7 39  1  0  0  0  0
  7 40  1  0  0  0  0
  8 41  1  0  0  0  0
  9 10  1  0  0  0  0
  9 42  1  0  0  0  0
  9 43  1  0  0  0  0
 10 11  1  0  0  0  0
 10 44  1  0  0  0  0
 10 45  1  0  0  0  0
 11 12  1  0  0  0  0
 11 16  1  0  0  0  0
 11 46  1  0  0  0  0
 12 13  1  0  0  0  0
 12 28  1  0  0  0  0
 12 47  1  0  0  0  0
 13 14  1  0  0  0  0
 13 20  1  0  0  0  0
 13 29  1  0  0  0  0
 14 15  1  0  0  0  0
 14 48  1  0  0  0  0
 14 49  1  0  0  0  0
 15 16  1  0  0  0  0
 15 50  1  0  0  0  0
 15 51  1  0  0  0  0
 16 52  1  0  0  0  0
 17 18  1  0  0  0  0
 17 21  1  0  0  0  0
 17 53  1  0  0  0  0
 17 54  1  0  0  0  0
 18 19  1  0  0  0  0
 18 55  1  0  0  0  0
 18 56  1  0  0  0  0
 19 20  1  0  0  0  0
 19 26  1  0  0  0  0
 19 57  1  0  0  0  0
 20 27  1  0  0  0  0
 20 58  1  0  0  0  0
 21 22  1  0  0  0  0
 21 25  2  0  0  0  0
 22 23  1  0  0  0  0
 22 59  1  0  0  0  0
 23 24  1  0  0  0  0
 23 60  1  0  0  0  0
 23 61  1  0  0  0  0
 24 25  1  0  0  0  0
 24 62  1  0  0  0  0
 24 63  1  0  0  0  0
 26 64  1  0  0  0  0
 26 65  1  0  0  0  0
 26 66  1  0  0  0  0
 27 28  1  0  0  0  0
 27 67  1  0  0  0  0
 27 68  1  0  0  0  0
 28 69  1  0  0  0  0
 28 70  1  0  0  0  0
 29 71  1  0  0  0  0
 29 72  1  0  0  0  0
 29 73  1  0  0  0  0
M  END
> <Molecule name>
689620

> <Activity>
1

$$$$
139105
  MOE2011           2D

 55 57  0  0  0  0  0  0  0  0999 V2000
    6.1580   -2.6810    0.0000 C   0  0  0  0  0  0  0  0  0  0  0  0
    6.9830   -2.6810    0.0000 C   0  0  0  0  0  0  0  0  0  0  0  0
    6.5700   -1.9670    0.0000 C   0  0  0  0  0  0  0  0  0  0  0  0
    7.6970   -2.2690    0.0000 N   0  0  0  0  0  0  0  0  0  0  0  0
    6.9830   -3.5060    0.0000 N   0  0  0  0  0  0  0  0  0  0  0  0
    8.4120   -2.6810    0.0000 C   0  0  0  0  0  0  0  0  0  0  0  0
    7.6970   -1.4440    0.0000 C   0  0  0  0  0  0  0  0  0  0  0  0
    7.6970   -3.9190    0.0000 C   0  0  0  0  0  0  0  0  0  0  0  0
    9.1260   -2.2690    0.0000 N   0  0  0  0  0  0  0  0  0  0  0  0
    8.4120   -3.5060    0.0000 N   0  0  0  0  0  0  0  0  0  0  0  0
    8.4120   -1.0310    0.0000 C   0  0  0  0  0  0  0  0  0  0  0  0
    6.9830   -1.0310    0.0000 C   0  0  0  0  0  0  0  0  0  0  0  0
    7.6970   -4.7440    0.0000 N   0  0  0  0  0  0  0  0  0  0  0  0
    8.4120   -0.2060    0.0000 C   0  0  0  0  0  0  0  0  0  0  0  0
    6.9830   -0.2060    0.0000 C   0  0  0  0  0  0  0  0  0  0  0  0
    9.1260    0.2060    0.0000 Cl  0  0  0  0  0  0  0  0  0  0  0  0
    7.6970    0.2060    0.0000 C   0  0  0  0  0  0  0  0  0  0  0  0
    7.6970    1.0310    0.0000 O   0  0  0  0  0  0  0  0  0  0  0  0
    6.9830    1.4440    0.0000 C   0  0  0  0  0  0  0  0  0  0  0  0
    6.9830    2.2690    0.0000 C   0  0  0  0  0  0  0  0  0  0  0  0
    7.6970    2.6810    0.0000 C   0  0  0  0  0  0  0  0  0  0  0  0
    6.2680    2.6810    0.0000 C   0  0  0  0  0  0  0  0  0  0  0  0
    7.6970    3.5060    0.0000 C   0  0  0  0  0  0  0  0  0  0  0  0
    6.2680    3.5060    0.0000 C   0  0  0  0  0  0  0  0  0  0  0  0
    8.4120    3.9190    0.0000 C   0  0  0  0  0  0  0  0  0  0  0  0
    6.9830    3.9190    0.0000 C   0  0  0  0  0  0  0  0  0  0  0  0
    8.4120    4.7440    0.0000 N   0  0  0  0  0  0  0  0  0  0  0  0
    9.1260    3.5060    0.0000 O   0  0  0  0  0  0  0  0  0  0  0  0
    9.1260    5.1560    0.0000 C   0  0  0  0  0  0  0  0  0  0  0  0
    7.6970    5.1560    0.0000 C   0  0  0  0  0  0  0  0  0  0  0  0
    6.1580   -1.8560    0.0000 H   0  0  0  0  0  0  0  0  0  0  0  0
    5.3330   -2.6810    0.0000 H   0  0  0  0  0  0  0  0  0  0  0  0
    6.1580   -3.5060    0.0000 H   0  0  0  0  0  0  0  0  0  0  0  0
    7.2080   -1.5900    0.0000 H   0  0  0  0  0  0  0  0  0  0  0  0
    5.5970   -1.6340    0.0000 H   0  0  0  0  0  0  0  0  0  0  0  0
    5.7200   -2.4020    0.0000 H   0  0  0  0  0  0  0  0  0  0  0  0
    9.8410   -2.6810    0.0000 H   0  0  0  0  0  0  0  0  0  0  0  0
    9.1260   -1.4440    0.0000 H   0  0  0  0  0  0  0  0  0  0  0  0
    9.4550   -1.0500    0.0000 H   0  0  0  0  0  0  0  0  0  0  0  0
    6.2680   -1.4440    0.0000 H   0  0  0  0  0  0  0  0  0  0  0  0
    6.9830   -5.1560    0.0000 H   0  0  0  0  0  0  0  0  0  0  0  0
    8.4120   -5.1560    0.0000 H   0  0  0  0  0  0  0  0  0  0  0  0
    6.2680    0.2060    0.0000 H   0  0  0  0  0  0  0  0  0  0  0  0
    6.5460    0.7440    0.0000 H   0  0  0  0  0  0  0  0  0  0  0  0
    6.1580    1.4150    0.0000 H   0  0  0  0  0  0  0  0  0  0  0  0
    8.4120    2.2690    0.0000 H   0  0  0  0  0  0  0  0  0  0  0  0
    5.5540    2.2690    0.0000 H   0  0  0  0  0  0  0  0  0  0  0  0
    5.5540    3.9190    0.0000 H   0  0  0  0  0  0  0  0  0  0  0  0
    6.9830    4.7440    0.0000 H   0  0  0  0  0  0  0  0  0  0  0  0
    9.5390    4.4420    0.0000 H   0  0  0  0  0  0  0  0  0  0  0  0
    9.8410    5.5690    0.0000 H   0  0  0  0  0  0  0  0  0  0  0  0
    8.7140    5.8710    0.0000 H   0  0  0  0  0  0  0  0  0  0  0  0
    7.9670    5.9690    0.0000 H   0  0  0  0  0  0  0  0  0  0  0  0
    6.8770    5.5890    0.0000 H   0  0  0  0  0  0  0  0  0  0  0  0
    7.3620    6.0680    0.0000 H   0  0  0  0  0  0  0  0  0  0  0  0
  1  2  1  0  0  0  0
  1 31  1  0  0  0  0
  1 32  1  0  0  0  0
  1 33  1  0  0  0  0
  2  3  1  0  0  0  0
  2  4  1  0  0  0  0
  2  5  1  0  0  0  0
  3 34  1  0  0  0  0
  3 35  1  0  0  0  0
  3 36  1  0  0  0  0
  4  6  1  0  0  0  0
  4  7  1  0  0  0  0
  5  8  2  0  0  0  0
  6  9  1  0  0  0  0
  6 10  2  0  0  0  0
  7 11  2  0  0  0  0
  7 12  1  0  0  0  0
  8 10  1  0  0  0  0
  8 13  1  0  0  0  0
  9 37  1  0  0  0  0
  9 38  1  0  0  0  0
 11 14  1  0  0  0  0
 11 39  1  0  0  0  0
 12 15  2  0  0  0  0
 12 40  1  0  0  0  0
 13 41  1  0  0  0  0
 13 42  1  0  0  0  0
 14 16  1  0  0  0  0
 14 17  2  0  0  0  0
 15 17  1  0  0  0  0
 15 43  1  0  0  0  0
 17 18  1  0  0  0  0
 18 19  1  0  0  0  0
 19 20  1  0  0  0  0
 19 44  1  0  0  0  0
 19 45  1  0  0  0  0
 20 21  2  0  0  0  0
 20 22  1  0  0  0  0
 21 23  1  0  0  0  0
 21 46  1  0  0  0  0
 22 24  2  0  0  0  0
 22 47  1  0  0  0  0
 23 25  1  0  0  0  0
 23 26  2  0  0  0  0
 24 26  1  0  0  0  0
 24 48  1  0  0  0  0
 25 27  1  0  0  0  0
 25 28  2  0  0  0  0
 26 49  1  0  0  0  0
 27 29  1  0  0  0  0
 27 30  1  0  0  0  0
 29 50  1  0  0  0  0
 29 51  1  0  0  0  0
 29 52  1  0  0  0  0
 30 53  1  0  0  0  0
 30 54  1  0  0  0  0
 30 55  1  0  0  0  0
M  END
> <Molecule name>
139105

> <Activity>
1

$$$$
668380
  MOE2011           2D

 62 67  0  0  1  0  0  0  0  0999 V2000
    8.1280    0.5760    0.0000 C   0  0  0  0  0  0  0  0  0  0  0  0
    8.0320    1.3950    0.0000 O   0  0  0  0  0  0  0  0  0  0  0  0
    7.2740    1.7220    0.0000 C   0  0  0  0  0  0  0  0  0  0  0  0
    7.1790    2.5410    0.0000 C   0  0  0  0  0  0  0  0  0  0  0  0
    6.4210    2.8680    0.0000 C   0  0  0  0  0  0  0  0  0  0  0  0
    5.7590    2.3750    0.0000 C   0  0  0  0  0  0  0  0  0  0  0  0
    5.8540    1.5560    0.0000 C   0  0  0  0  0  0  0  0  0  0  0  0
    5.1930    1.0640    0.0000 C   0  0  3  0  0  0  0  0  0  0  0  0
    4.4020    1.4010    0.0000 C   0  0  0  0  0  0  0  0  0  0  0  0
    4.1480    2.1860    0.0000 N   0  0  0  0  0  0  0  0  0  0  0  0
    3.3220    2.1860    0.0000 C   0  0  0  0  0  0  0  0  0  0  0  0
    2.7570    2.8330    0.0000 C   0  0  0  0  0  0  0  0  0  0  0  0
    1.9160    2.6610    0.0000 C   0  0  0  0  0  0  0  0  0  0  0  0
    1.6500    1.8430    0.0000 C   0  0  0  0  0  0  0  0  0  0  0  0
    2.2300    1.2100    0.0000 C   0  0  0  0  0  0  0  0  0  0  0  0
    3.0680    1.4010    0.0000 C   0  0  0  0  0  0  0  0  0  0  0  0
    3.7350    0.9160    0.0000 C   0  0  0  0  0  0  0  0  0  0  0  0
    3.8120    0.0600    0.0000 C   0  0  3  0  0  0  0  0  0  0  0  0
    4.5940   -0.2950    0.0000 C   0  0  3  0  0  0  0  0  0  0  0  0
    4.8600   -1.1070    0.0000 C   0  0  0  0  0  0  0  0  0  0  0  0
    5.7140   -1.1060    0.0000 O   0  0  0  0  0  0  0  0  0  0  0  0
    6.7650   -0.0410    0.0000 O   0  0  0  0  0  0  0  0  0  0  0  0
    5.9790   -0.2940    0.0000 C   0  0  0  0  0  0  0  0  0  0  0  0
    5.2890    0.2100    0.0000 N   0  0  0  0  0  0  0  0  0  0  0  0
    3.1380   -0.4180    0.0000 N   0  0  0  0  0  0  0  0  0  0  0  0
    3.2160   -1.2380    0.0000 C   0  0  0  0  0  0  0  0  0  0  0  0
    2.5430   -1.7160    0.0000 C   0  0  0  0  0  0  0  0  0  0  0  0
    2.6200   -2.5370    0.0000 C   0  0  0  0  0  0  0  0  0  0  0  0
    3.3700   -2.8820    0.0000 C   0  0  0  0  0  0  0  0  0  0  0  0
    4.0420   -2.4040    0.0000 C   0  0  0  0  0  0  0  0  0  0  0  0
    3.9650   -1.5830    0.0000 C   0  0  0  0  0  0  0  0  0  0  0  0
    3.4460   -3.7030    0.0000 N   0  3  0  0  0  0  0  0  0  0  0  0
    2.7730   -4.1800    0.0000 O   0  0  0  0  0  0  0  0  0  0  0  0
    4.1950   -4.0480    0.0000 O   0  5  0  0  0  0  0  0  0  0  0  0
    6.6130    1.2290    0.0000 C   0  0  0  0  0  0  0  0  0  0  0  0
    6.9870    4.1800    0.0000 C   0  0  0  0  0  0  0  0  0  0  0  0
    6.3260    3.6880    0.0000 O   0  0  0  0  0  0  0  0  0  0  0  0
    7.8400    3.0340    0.0000 O   0  0  0  0  0  0  0  0  0  0  0  0
    7.6190    0.5160    0.0000 H   0  0  0  0  0  0  0  0  0  0  0  0
    8.1870    0.0680    0.0000 H   0  0  0  0  0  0  0  0  0  0  0  0
    8.6360    0.6350    0.0000 H   0  0  0  0  0  0  0  0  0  0  0  0
    5.2890    2.5780    0.0000 H   0  0  0  0  0  0  0  0  0  0  0  0
    5.6620    0.8600    0.0000 H   0  0  0  0  0  0  0  0  0  0  0  0
    4.4490    2.6000    0.0000 H   0  0  0  0  0  0  0  0  0  0  0  0
    2.9220    3.3180    0.0000 H   0  0  0  0  0  0  0  0  0  0  0  0
    1.5750    3.0420    0.0000 H   0  0  0  0  0  0  0  0  0  0  0  0
    1.1500    1.7350    0.0000 H   0  0  0  0  0  0  0  0  0  0  0  0
    2.0780    0.7210    0.0000 H   0  0  0  0  0  0  0  0  0  0  0  0
    3.3470    0.2740    0.0000 H   0  0  0  0  0  0  0  0  0  0  0  0
    5.0810   -0.4530    0.0000 H   0  0  0  0  0  0  0  0  0  0  0  0
    4.3600   -1.2140    0.0000 H   0  0  0  0  0  0  0  0  0  0  0  0
    4.9150   -1.6160    0.0000 H   0  0  0  0  0  0  0  0  0  0  0  0
    2.6740   -0.2040    0.0000 H   0  0  0  0  0  0  0  0  0  0  0  0
    2.0780   -1.5020    0.0000 H   0  0  0  0  0  0  0  0  0  0  0  0
    2.2020   -2.8330    0.0000 H   0  0  0  0  0  0  0  0  0  0  0  0
    4.5070   -2.6180    0.0000 H   0  0  0  0  0  0  0  0  0  0  0  0
    4.3830   -1.2870    0.0000 H   0  0  0  0  0  0  0  0  0  0  0  0
    6.6720    0.7210    0.0000 H   0  0  0  0  0  0  0  0  0  0  0  0
    7.2930    3.7700    0.0000 H   0  0  0  0  0  0  0  0  0  0  0  0
    7.3970    4.4860    0.0000 H   0  0  0  0  0  0  0  0  0  0  0  0
    6.6820    4.5910    0.0000 H   0  0  0  0  0  0  0  0  0  0  0  0
    8.3100    2.8320    0.0000 H   0  0  0  0  0  0  0  0  0  0  0  0
  1  2  1  0  0  0  0
  1 39  1  0  0  0  0
  1 40  1  0  0  0  0
  1 41  1  0  0  0  0
  2  3  1  0  0  0  0
  3  4  1  0  0  0  0
  3 35  2  0  0  0  0
  4  5  2  0  0  0  0
  4 38  1  0  0  0  0
  5  6  1  0  0  0  0
  5 37  1  0  0  0  0
  6  7  2  0  0  0  0
  6 42  1  0  0  0  0
  7  8  1  0  0  0  0
  7 35  1  0  0  0  0
  8  9  1  0  0  0  0
  8 24  1  0  0  0  0
  8 43  1  0  0  0  0
  9 10  1  0  0  0  0
  9 17  2  0  0  0  0
 10 11  1  0  0  0  0
 10 44  1  0  0  0  0
 11 12  1  0  0  0  0
 11 16  2  0  0  0  0
 12 13  2  0  0  0  0
 12 45  1  0  0  0  0
 13 14  1  0  0  0  0
 13 46  1  0  0  0  0
 14 15  2  0  0  0  0
 14 47  1  0  0  0  0
 15 16  1  0  0  0  0
 15 48  1  0  0  0  0
 16 17  1  0  0  0  0
 17 18  1  0  0  0  0
 18 19  1  0  0  0  0
 18 25  1  0  0  0  0
 18 49  1  0  0  0  0
 19 20  1  0  0  0  0
 19 24  1  0  0  0  0
 19 50  1  0  0  0  0
 20 21  1  0  0  0  0
 20 51  1  0  0  0  0
 20 52  1  0  0  0  0
 21 23  1  0  0  0  0
 22 23  2  0  0  0  0
 23 24  1  0  0  0  0
 25 26  1  0  0  0  0
 25 53  1  0  0  0  0
 26 27  1  0  0  0  0
 26 31  2  0  0  0  0
 27 28  2  0  0  0  0
 27 54  1  0  0  0  0
 28 29  1  0  0  0  0
 28 55  1  0  0  0  0
 29 30  2  0  0  0  0
 29 32  1  0  0  0  0
 30 31  1  0  0  0  0
 30 56  1  0  0  0  0
 31 57  1  0  0  0  0
 32 33  2  0  0  0  0
 32 34  1  0  0  0  0
 35 58  1  0  0  0  0
 36 37  1  0  0  0  0
 36 59  1  0  0  0  0
 36 60  1  0  0  0  0
 36 61  1  0  0  0  0
 38 62  1  0  0  0  0
M  CHG  1  32   1
M  CHG  1  34  -1
M  END
> <Molecule name>
668380

> <Activity>
1

$$$$
146396
  MOE2011           2D

 49 53  0  0  1  0  0  0  0  0999 V2000
    4.2780   -0.8090    0.0000 C   0  0  0  0  0  0  0  0  0  0  0  0
    4.9720   -0.4190    0.0000 N   0  0  0  0  0  0  0  0  0  0  0  0
    4.9850    0.4110    0.0000 C   0  0  0  0  0  0  0  0  0  0  0  0
    5.6740    0.8090    0.0000 C   0  0  0  0  0  0  0  0  0  0  0  0
    6.3990    0.4050    0.0000 C   0  0  0  0  0  0  0  0  0  0  0  0
    7.1360    0.8540    0.0000 C   0  0  0  0  0  0  0  0  0  0  0  0
    7.8910    0.4340    0.0000 C   0  0  0  0  0  0  0  0  0  0  0  0
    7.8980   -0.4300    0.0000 C   0  0  0  0  0  0  0  0  0  0  0  0
    7.1500   -0.8620    0.0000 C   0  0  0  0  0  0  0  0  0  0  0  0
    6.4050   -0.4240    0.0000 C   0  0  0  0  0  0  0  0  0  0  0  0
    5.6870   -0.8390    0.0000 C   0  0  3  0  0  0  0  0  0  0  0  0
    4.9930   -2.0300    0.0000 C   0  0  0  0  0  0  0  0  0  0  0  0
    5.6840   -1.6360    0.0000 O   0  0  0  0  0  0  0  0  0  0  0  0
    8.5920   -1.6220    0.0000 C   0  0  0  0  0  0  0  0  0  0  0  0
    8.5890   -0.8260    0.0000 O   0  0  0  0  0  0  0  0  0  0  0  0
    8.5670    1.6360    0.0000 C   0  0  0  0  0  0  0  0  0  0  0  0
    8.5760    0.8400    0.0000 O   0  0  0  0  0  0  0  0  0  0  0  0
    5.6740    1.6050    0.0000 C   0  0  0  0  0  0  0  0  0  0  0  0
    4.9850    2.0030    0.0000 C   0  0  0  0  0  0  0  0  0  0  0  0
    4.2950    1.6050    0.0000 C   0  0  0  0  0  0  0  0  0  0  0  0
    4.2950    0.8090    0.0000 C   0  0  0  0  0  0  0  0  0  0  0  0
    3.5830    0.3830    0.0000 C   0  0  0  0  0  0  0  0  0  0  0  0
    2.8620    0.7920    0.0000 C   0  0  0  0  0  0  0  0  0  0  0  0
    2.0770    0.5390    0.0000 O   0  0  0  0  0  0  0  0  0  0  0  0
    1.5920    1.2070    0.0000 C   0  0  0  0  0  0  0  0  0  0  0  0
    2.0770    1.8740    0.0000 O   0  0  0  0  0  0  0  0  0  0  0  0
    2.8620    1.6210    0.0000 C   0  0  0  0  0  0  0  0  0  0  0  0
    3.5830    2.0300    0.0000 C   0  0  0  0  0  0  0  0  0  0  0  0
    4.0360   -0.3780    0.0000 H   0  0  0  0  0  0  0  0  0  0  0  0
    3.8470   -1.0510    0.0000 H   0  0  0  0  0  0  0  0  0  0  0  0
    4.5200   -1.2390    0.0000 H   0  0  0  0  0  0  0  0  0  0  0  0
    7.1270    1.3480    0.0000 H   0  0  0  0  0  0  0  0  0  0  0  0
    7.1480   -1.3550    0.0000 H   0  0  0  0  0  0  0  0  0  0  0  0
    6.1140   -1.0870    0.0000 H   0  0  0  0  0  0  0  0  0  0  0  0
    4.7470   -1.6020    0.0000 H   0  0  0  0  0  0  0  0  0  0  0  0
    4.5640   -2.2760    0.0000 H   0  0  0  0  0  0  0  0  0  0  0  0
    5.2380   -2.4590    0.0000 H   0  0  0  0  0  0  0  0  0  0  0  0
    8.0980   -1.6240    0.0000 H   0  0  0  0  0  0  0  0  0  0  0  0
    8.5940   -2.1160    0.0000 H   0  0  0  0  0  0  0  0  0  0  0  0
    9.0860   -1.6200    0.0000 H   0  0  0  0  0  0  0  0  0  0  0  0
    9.0610    1.6420    0.0000 H   0  0  0  0  0  0  0  0  0  0  0  0
    8.5620    2.1300    0.0000 H   0  0  0  0  0  0  0  0  0  0  0  0
    8.0730    1.6310    0.0000 H   0  0  0  0  0  0  0  0  0  0  0  0
    6.1010    1.8520    0.0000 H   0  0  0  0  0  0  0  0  0  0  0  0
    4.9850    2.4970    0.0000 H   0  0  0  0  0  0  0  0  0  0  0  0
    3.5890   -0.1110    0.0000 H   0  0  0  0  0  0  0  0  0  0  0  0
    1.2260    1.5370    0.0000 H   0  0  0  0  0  0  0  0  0  0  0  0
    1.2260    0.8770    0.0000 H   0  0  0  0  0  0  0  0  0  0  0  0
    3.5890    2.5240    0.0000 H   0  0  0  0  0  0  0  0  0  0  0  0
  1  2  1  0  0  0  0
  1 29  1  0  0  0  0
  1 30  1  0  0  0  0
  1 31  1  0  0  0  0
  2  3  1  0  0  0  0
  2 11  1  0  0  0  0
  3  4  2  0  0  0  0
  3 21  1  0  0  0  0
  4  5  1  0  0  0  0
  4 18  1  0  0  0  0
  5  6  1  0  0  0  0
  5 10  2  0  0  0  0
  6  7  2  0  0  0  0
  6 32  1  0  0  0  0
  7  8  1  0  0  0  0
  7 17  1  0  0  0  0
  8  9  2  0  0  0  0
  8 15  1  0  0  0  0
  9 10  1  0  0  0  0
  9 33  1  0  0  0  0
 10 11  1  0  0  0  0
 11 13  1  0  0  0  0
 11 34  1  0  0  0  0
 12 13  1  0  0  0  0
 12 35  1  0  0  0  0
 12 36  1  0  0  0  0
 12 37  1  0  0  0  0
 14 15  1  0  0  0  0
 14 38  1  0  0  0  0
 14 39  1  0  0  0  0
 14 40  1  0  0  0  0
 16 17  1  0  0  0  0
 16 41  1  0  0  0  0
 16 42  1  0  0  0  0
 16 43  1  0  0  0  0
 18 19  2  0  0  0  0
 18 44  1  0  0  0  0
 19 20  1  0  0  0  0
 19 45  1  0  0  0  0
 20 21  1  0  0  0  0
 20 28  2  0  0  0  0
 21 22  2  0  0  0  0
 22 23  1  0  0  0  0
 22 46  1  0  0  0  0
 23 24  1  0  0  0  0
 23 27  2  0  0  0  0
 24 25  1  0  0  0  0
 25 26  1  0  0  0  0
 25 47  1  0  0  0  0
 25 48  1  0  0  0  0
 26 27  1  0  0  0  0
 27 28  1  0  0  0  0
 28 49  1  0  0  0  0
M  END
> <Molecule name>
146396

> <Activity>
1

$$$$
359239
  MOE2011           2D

121125  0  0  1  0  0  0  0  0999 V2000
    6.5600   -2.5960    0.0000 C   0  0  0  0  0  0  0  0  0  0  0  0
    5.7540   -2.4240    0.0000 C   0  0  3  0  0  0  0  0  0  0  0  0
    5.0860   -1.9390    0.0000 C   0  0  3  0  0  0  0  0  0  0  0  0
    4.3720   -1.5260    0.0000 O   0  0  0  0  0  0  0  0  0  0  0  0
    4.3720   -0.7010    0.0000 C   0  0  3  0  0  0  0  0  0  0  0  0
    4.3720    0.1240    0.0000 O   0  0  0  0  0  0  0  0  0  0  0  0
    3.6570    0.5360    0.0000 C   0  0  3  0  0  0  0  0  0  0  0  0
    2.9420    0.1240    0.0000 C   0  0  3  0  0  0  0  0  0  0  0  0
    2.2280    0.5360    0.0000 C   0  0  0  0  0  0  0  0  0  0  0  0
    2.9420   -0.7010    0.0000 C   0  0  0  0  0  0  0  0  0  0  0  0
    3.6570   -1.1140    0.0000 C   0  0  3  0  0  0  0  0  0  0  0  0
    3.6570   -1.9390    0.0000 C   0  0  0  0  0  0  0  0  0  0  0  0
    5.0860    5.4860    0.0000 C   0  0  0  0  0  0  0  0  0  0  0  0
    5.8010    5.0740    0.0000 C   0  0  3  0  0  0  0  0  0  0  0  0
    5.8010    4.2490    0.0000 C   0  0  0  0  0  0  0  0  0  0  0  0
    5.0860    3.8360    0.0000 C   0  0  3  0  0  0  0  0  0  0  0  0
    5.0860    3.0110    0.0000 C   0  0  3  0  0  0  0  0  0  0  0  0
    4.3720    2.5990    0.0000 C   0  0  3  0  0  0  0  0  0  0  0  0
    4.3720    1.7740    0.0000 C   0  0  0  0  0  0  0  0  0  0  0  0
    3.6570    1.3610    0.0000 C   0  0  3  0  0  0  0  0  0  0  0  0
    6.5150    5.4860    0.0000 C   0  0  0  0  0  0  0  0  0  0  0  0
    7.2300    5.0740    0.0000 C   0  0  0  0  0  0  0  0  0  0  0  0
    7.2300    4.2490    0.0000 C   0  0  0  0  0  0  0  0  0  0  0  0
    6.5150    3.8360    0.0000 O   0  0  0  0  0  0  0  0  0  0  0  0
    7.9440    3.8360    0.0000 O   0  0  0  0  0  0  0  0  0  0  0  0
    7.9440    5.4860    0.0000 C   0  0  0  0  0  0  0  0  0  0  0  0
    8.6590    5.0740    0.0000 O   0  0  0  0  0  0  0  0  0  0  0  0
    8.6590    6.7240    0.0000 C   0  0  0  0  0  0  0  0  0  0  0  0
    7.9440    6.3110    0.0000 C   0  0  0  0  0  0  0  0  0  0  0  0
    7.2300    6.7240    0.0000 C   0  0  0  0  0  0  0  0  0  0  0  0
    6.5150    6.3110    0.0000 C   0  0  0  0  0  0  0  0  0  0  0  0
    5.8010    6.7240    0.0000 Cl  0  0  0  0  0  0  0  0  0  0  0  0
    4.3720    4.2490    0.0000 C   0  0  0  0  0  0  0  0  0  0  0  0
    5.8010    2.5990    0.0000 O   0  0  0  0  0  0  0  0  0  0  0  0
    3.6570    3.0110    0.0000 C   0  0  0  0  0  0  0  0  0  0  0  0
    5.0860    1.3610    0.0000 O   0  0  0  0  0  0  0  0  0  0  0  0
    2.9420    1.7740    0.0000 C   0  0  0  0  0  0  0  0  0  0  0  0
    5.8010   -1.5260    0.0000 C   0  0  3  0  0  0  0  0  0  0  0  0
    5.8010   -0.7010    0.0000 C   0  0  0  0  0  0  0  0  0  0  0  0
    5.0860   -0.2890    0.0000 C   0  0  0  0  0  0  0  0  0  0  0  0
    6.6260   -1.5260    0.0000 O   0  0  0  0  0  0  0  0  0  0  0  0
    4.4190   -2.4240    0.0000 O   0  0  0  0  0  0  0  0  0  0  0  0
    4.6740   -3.2080    0.0000 C   0  0  3  0  0  0  0  0  0  0  0  0
    5.4990   -3.2080    0.0000 C   0  0  3  0  0  0  0  0  0  0  0  0
    6.8040   -3.7890    0.0000 C   0  0  0  0  0  0  0  0  0  0  0  0
    5.9830   -3.8760    0.0000 O   0  0  0  0  0  0  0  0  0  0  0  0
    3.8890   -3.4630    0.0000 C   0  0  0  0  0  0  0  0  0  0  0  0
    4.6740   -4.0340    0.0000 C   0  0  3  0  0  0  0  0  0  0  0  0
    4.0060   -4.5180    0.0000 O   0  0  0  0  0  0  0  0  0  0  0  0
    4.2610   -5.3030    0.0000 C   0  0  3  0  0  0  0  0  0  0  0  0
    5.0860   -5.3030    0.0000 C   0  0  3  0  0  0  0  0  0  0  0  0
    5.3410   -4.5180    0.0000 C   0  0  0  0  0  0  0  0  0  0  0  0
    5.5700   -5.9710    0.0000 O   0  0  0  0  0  0  0  0  0  0  0  0
    1.6500   -6.4650    0.0000 C   0  0  0  0  0  0  0  0  0  0  0  0
    2.4700   -6.5520    0.0000 C   0  0  0  0  0  0  0  0  0  0  0  0
    2.9550   -5.8840    0.0000 O   0  0  0  0  0  0  0  0  0  0  0  0
    3.7760   -5.9710    0.0000 C   0  0  0  0  0  0  0  0  0  0  0  0
    4.1120   -6.7240    0.0000 O   0  0  0  0  0  0  0  0  0  0  0  0
    6.3890   -3.4020    0.0000 H   0  0  0  0  0  0  0  0  0  0  0  0
    7.3680   -2.7670    0.0000 H   0  0  0  0  0  0  0  0  0  0  0  0
    6.7320   -1.7890    0.0000 H   0  0  0  0  0  0  0  0  0  0  0  0
    6.1660   -1.7100    0.0000 H   0  0  0  0  0  0  0  0  0  0  0  0
    2.9730    0.9980    0.0000 H   0  0  0  0  0  0  0  0  0  0  0  0
    2.1300   -0.0190    0.0000 H   0  0  0  0  0  0  0  0  0  0  0  0
    2.6400    1.2510    0.0000 H   0  0  0  0  0  0  0  0  0  0  0  0
    1.5130    0.9490    0.0000 H   0  0  0  0  0  0  0  0  0  0  0  0
    1.8150   -0.1780    0.0000 H   0  0  0  0  0  0  0  0  0  0  0  0
    2.1180   -0.7300    0.0000 H   0  0  0  0  0  0  0  0  0  0  0  0
    2.5050   -1.4010    0.0000 H   0  0  0  0  0  0  0  0  0  0  0  0
    2.9730   -1.5750    0.0000 H   0  0  0  0  0  0  0  0  0  0  0  0
    2.8320   -1.9390    0.0000 H   0  0  0  0  0  0  0  0  0  0  0  0
    3.6570   -2.7640    0.0000 H   0  0  0  0  0  0  0  0  0  0  0  0
    4.4820   -1.9390    0.0000 H   0  0  0  0  0  0  0  0  0  0  0  0
    5.4990    6.2010    0.0000 H   0  0  0  0  0  0  0  0  0  0  0  0
    4.3720    5.8990    0.0000 H   0  0  0  0  0  0  0  0  0  0  0  0
    4.6740    4.7720    0.0000 H   0  0  0  0  0  0  0  0  0  0  0  0
    5.0860    4.6610    0.0000 H   0  0  0  0  0  0  0  0  0  0  0  0
    6.6250    4.2200    0.0000 H   0  0  0  0  0  0  0  0  0  0  0  0
    6.2380    3.5490    0.0000 H   0  0  0  0  0  0  0  0  0  0  0  0
    5.8010    3.4240    0.0000 H   0  0  0  0  0  0  0  0  0  0  0  0
    4.3720    3.4240    0.0000 H   0  0  0  0  0  0  0  0  0  0  0  0
    5.0860    2.1860    0.0000 H   0  0  0  0  0  0  0  0  0  0  0  0
    4.3720    0.9490    0.0000 H   0  0  0  0  0  0  0  0  0  0  0  0
    7.9440    3.0110    0.0000 H   0  0  0  0  0  0  0  0  0  0  0  0
    8.6590    4.2490    0.0000 H   0  0  0  0  0  0  0  0  0  0  0  0
    9.0710    6.0090    0.0000 H   0  0  0  0  0  0  0  0  0  0  0  0
    9.3730    7.1360    0.0000 H   0  0  0  0  0  0  0  0  0  0  0  0
    8.2460    7.4380    0.0000 H   0  0  0  0  0  0  0  0  0  0  0  0
    7.2300    7.5490    0.0000 H   0  0  0  0  0  0  0  0  0  0  0  0
    4.5430    5.0560    0.0000 H   0  0  0  0  0  0  0  0  0  0  0  0
    3.6570    4.6610    0.0000 H   0  0  0  0  0  0  0  0  0  0  0  0
    3.9590    3.5340    0.0000 H   0  0  0  0  0  0  0  0  0  0  0  0
    5.8010    1.7740    0.0000 H   0  0  0  0  0  0  0  0  0  0  0  0
    3.8290    3.8180    0.0000 H   0  0  0  0  0  0  0  0  0  0  0  0
    2.9430    3.4240    0.0000 H   0  0  0  0  0  0  0  0  0  0  0  0
    3.2450    2.2970    0.0000 H   0  0  0  0  0  0  0  0  0  0  0  0
    3.1130    2.5810    0.0000 H   0  0  0  0  0  0  0  0  0  0  0  0
    2.2270    2.1860    0.0000 H   0  0  0  0  0  0  0  0  0  0  0  0
    2.3290    1.2220    0.0000 H   0  0  0  0  0  0  0  0  0  0  0  0
    6.2620   -0.8420    0.0000 H   0  0  0  0  0  0  0  0  0  0  0  0
    6.5150   -0.2890    0.0000 H   0  0  0  0  0  0  0  0  0  0  0  0
    5.0860    0.5360    0.0000 H   0  0  0  0  0  0  0  0  0  0  0  0
    7.0380   -0.8120    0.0000 H   0  0  0  0  0  0  0  0  0  0  0  0
    5.1790   -3.9690    0.0000 H   0  0  0  0  0  0  0  0  0  0  0  0
    6.8900   -4.6100    0.0000 H   0  0  0  0  0  0  0  0  0  0  0  0
    7.6240   -3.7030    0.0000 H   0  0  0  0  0  0  0  0  0  0  0  0
    6.7170   -2.9690    0.0000 H   0  0  0  0  0  0  0  0  0  0  0  0
    3.2220   -2.9780    0.0000 H   0  0  0  0  0  0  0  0  0  0  0  0
    3.1040   -3.7180    0.0000 H   0  0  0  0  0  0  0  0  0  0  0  0
    3.6340   -4.2480    0.0000 H   0  0  0  0  0  0  0  0  0  0  0  0
    4.2610   -4.7480    0.0000 H   0  0  0  0  0  0  0  0  0  0  0  0
    4.5810   -6.0640    0.0000 H   0  0  0  0  0  0  0  0  0  0  0  0
    5.9080   -5.2350    0.0000 H   0  0  0  0  0  0  0  0  0  0  0  0
    6.1500   -4.3540    0.0000 H   0  0  0  0  0  0  0  0  0  0  0  0
    6.1500   -4.6800    0.0000 H   0  0  0  0  0  0  0  0  0  0  0  0
    5.2340   -6.7240    0.0000 H   0  0  0  0  0  0  0  0  0  0  0  0
    1.7370   -5.6440    0.0000 H   0  0  0  0  0  0  0  0  0  0  0  0
    0.8300   -6.3780    0.0000 H   0  0  0  0  0  0  0  0  0  0  0  0
    1.5630   -7.2850    0.0000 H   0  0  0  0  0  0  0  0  0  0  0  0
    2.4120   -7.3740    0.0000 H   0  0  0  0  0  0  0  0  0  0  0  0
    3.1200   -7.0600    0.0000 H   0  0  0  0  0  0  0  0  0  0  0  0
  1  2  1  0  0  0  0
  1 59  1  0  0  0  0
  1 60  1  0  0  0  0
  1 61  1  0  0  0  0
  2  3  1  0  0  0  0
  2 44  1  0  0  0  0
  2 62  1  0  0  0  0
  3  4  1  0  0  0  0
  3 38  1  0  0  0  0
  3 42  1  0  0  0  0
  4  5  1  0  0  0  0
  5  6  1  0  0  0  0
  5 11  1  0  0  0  0
  5 40  1  0  0  0  0
  6  7  1  0  0  0  0
  7  8  1  0  0  0  0
  7 20  1  0  0  0  0
  7 63  1  0  0  0  0
  8  9  1  0  0  0  0
  8 10  1  0  0  0  0
  8 64  1  0  0  0  0
  9 65  1  0  0  0  0
  9 66  1  0  0  0  0
  9 67  1  0  0  0  0
 10 11  1  0  0  0  0
 10 68  1  0  0  0  0
 10 69  1  0  0  0  0
 11 12  1  0  0  0  0
 11 70  1  0  0  0  0
 12 71  1  0  0  0  0
 12 72  1  0  0  0  0
 12 73  1  0  0  0  0
 13 14  1  0  0  0  0
 13 74  1  0  0  0  0
 13 75  1  0  0  0  0
 13 76  1  0  0  0  0
 14 15  1  0  0  0  0
 14 21  1  0  0  0  0
 14 77  1  0  0  0  0
 15 16  1  0  0  0  0
 15 78  1  0  0  0  0
 15 79  1  0  0  0  0
 16 17  1  0  0  0  0
 16 33  1  0  0  0  0
 16 80  1  0  0  0  0
 17 18  1  0  0  0  0
 17 34  1  0  0  0  0
 17 81  1  0  0  0  0
 18 19  1  0  0  0  0
 18 35  1  0  0  0  0
 18 82  1  0  0  0  0
 19 20  1  0  0  0  0
 19 36  2  0  0  0  0
 20 37  1  0  0  0  0
 20 83  1  0  0  0  0
 21 22  1  0  0  0  0
 21 31  2  0  0  0  0
 22 23  1  0  0  0  0
 22 26  2  0  0  0  0
 23 24  2  0  0  0  0
 23 25  1  0  0  0  0
 25 84  1  0  0  0  0
 26 27  1  0  0  0  0
 26 29  1  0  0  0  0
 27 85  1  0  0  0  0
 28 29  1  0  0  0  0
 28 86  1  0  0  0  0
 28 87  1  0  0  0  0
 28 88  1  0  0  0  0
 29 30  2  0  0  0  0
 30 31  1  0  0  0  0
 30 89  1  0  0  0  0
 31 32  1  0  0  0  0
 33 90  1  0  0  0  0
 33 91  1  0  0  0  0
 33 92  1  0  0  0  0
 34 93  1  0  0  0  0
 35 94  1  0  0  0  0
 35 95  1  0  0  0  0
 35 96  1  0  0  0  0
 37 97  1  0  0  0  0
 37 98  1  0  0  0  0
 37 99  1  0  0  0  0
 38 39  1  0  0  0  0
 38 41  1  0  0  0  0
 38100  1  0  0  0  0
 39 40  2  0  0  0  0
 39101  1  0  0  0  0
 40102  1  0  0  0  0
 41103  1  0  0  0  0
 42 43  1  0  0  0  0
 43 44  1  0  0  0  0
 43 47  1  0  0  0  0
 43 48  1  0  0  0  0
 44 46  1  0  0  0  0
 44104  1  0  0  0  0
 45 46  1  0  0  0  0
 45105  1  0  0  0  0
 45106  1  0  0  0  0
 45107  1  0  0  0  0
 47108  1  0  0  0  0
 47109  1  0  0  0  0
 47110  1  0  0  0  0
 48 49  1  0  0  0  0
 48 52  1  0  0  0  0
 48111  1  0  0  0  0
 49 50  1  0  0  0  0
 50 51  1  0  0  0  0
 50 57  1  0  0  0  0
 50112  1  0  0  0  0
 51 52  1  0  0  0  0
 51 53  1  0  0  0  0
 51113  1  0  0  0  0
 52114  1  0  0  0  0
 52115  1  0  0  0  0
 53116  1  0  0  0  0
 54 55  1  0  0  0  0
 54117  1  0  0  0  0
 54118  1  0  0  0  0
 54119  1  0  0  0  0
 55 56  1  0  0  0  0
 55120  1  0  0  0  0
 55121  1  0  0  0  0
 56 57  1  0  0  0  0
 57 58  2  0  0  0  0
M  END
> <Molecule name>
359239

> <Activity>
1

$$$$
645806
  MOE2011           2D

 49 51  0  0  1  0  0  0  0  0999 V2000
    4.4850   -1.6070    0.0000 C   0  0  0  0  0  0  0  0  0  0  0  0
    3.7370   -2.0310    0.0000 C   0  0  0  0  0  0  0  0  0  0  0  0
    3.7370   -2.8910    0.0000 C   0  0  0  0  0  0  0  0  0  0  0  0
    4.4850   -3.3140    0.0000 C   0  0  0  0  0  0  0  0  0  0  0  0
    5.2220   -2.8740    0.0000 C   0  0  0  0  0  0  0  0  0  0  0  0
    5.2220   -2.0480    0.0000 C   0  0  0  0  0  0  0  0  0  0  0  0
    5.9370   -3.2860    0.0000 N   0  0  0  0  0  0  0  0  0  0  0  0
    6.6510   -2.8740    0.0000 C   0  0  0  0  0  0  0  0  0  0  0  0
    6.6510   -2.0480    0.0000 C   0  0  0  0  0  0  0  0  0  0  0  0
    5.9370   -1.6360    0.0000 C   0  0  0  0  0  0  0  0  0  0  0  0
    7.3890   -3.3140    0.0000 C   0  0  0  0  0  0  0  0  0  0  0  0
    8.1360   -2.8910    0.0000 C   0  0  0  0  0  0  0  0  0  0  0  0
    8.1360   -2.0310    0.0000 C   0  0  0  0  0  0  0  0  0  0  0  0
    7.3890   -1.6070    0.0000 C   0  0  0  0  0  0  0  0  0  0  0  0
    7.7930   -0.8880    0.0000 N   0  3  0  0  0  0  0  0  0  0  0  0
    8.6180   -0.8790    0.0000 O   0  0  0  0  0  0  0  0  0  0  0  0
    7.3720   -0.1780    0.0000 O   0  5  0  0  0  0  0  0  0  0  0  0
    5.9370   -0.8110    0.0000 N   0  0  0  0  0  0  0  0  0  0  0  0
    5.2220   -0.3980    0.0000 C   0  0  0  0  0  0  0  0  0  0  0  0
    5.2220    0.4260    0.0000 C   0  0  0  0  0  0  0  0  0  0  0  0
    4.5080    0.8390    0.0000 N   0  0  0  0  0  0  0  0  0  0  0  0
    4.5080    1.6640    0.0000 C   0  0  0  0  0  0  0  0  0  0  0  0
    3.7930    2.0760    0.0000 C   0  0  0  0  0  0  0  0  0  0  0  0
    3.7930    2.9020    0.0000 O   0  0  0  0  0  0  0  0  0  0  0  0
    3.7930    0.4260    0.0000 C   0  0  0  0  0  0  0  0  0  0  0  0
    3.0790    0.8390    0.0000 C   0  0  0  0  0  0  0  0  0  0  0  0
    2.3640    0.4260    0.0000 O   0  0  0  0  0  0  0  0  0  0  0  0
    4.4900   -1.0960    0.0000 H   0  0  0  0  0  0  0  0  0  0  0  0
    3.2950   -1.7740    0.0000 H   0  0  0  0  0  0  0  0  0  0  0  0
    3.2950   -3.1480    0.0000 H   0  0  0  0  0  0  0  0  0  0  0  0
    4.4900   -3.8260    0.0000 H   0  0  0  0  0  0  0  0  0  0  0  0
    7.3830   -3.8260    0.0000 H   0  0  0  0  0  0  0  0  0  0  0  0
    8.5780   -3.1480    0.0000 H   0  0  0  0  0  0  0  0  0  0  0  0
    8.5780   -1.7740    0.0000 H   0  0  0  0  0  0  0  0  0  0  0  0
    6.1920   -0.3680    0.0000 H   0  0  0  0  0  0  0  0  0  0  0  0
    4.7190   -0.3090    0.0000 H   0  0  0  0  0  0  0  0  0  0  0  0
    5.0470   -0.8790    0.0000 H   0  0  0  0  0  0  0  0  0  0  0  0
    5.7260    0.3380    0.0000 H   0  0  0  0  0  0  0  0  0  0  0  0
    5.3970    0.9080    0.0000 H   0  0  0  0  0  0  0  0  0  0  0  0
    5.0120    1.5760    0.0000 H   0  0  0  0  0  0  0  0  0  0  0  0
    4.6830    2.1450    0.0000 H   0  0  0  0  0  0  0  0  0  0  0  0
    3.2900    2.1660    0.0000 H   0  0  0  0  0  0  0  0  0  0  0  0
    3.6180    1.5960    0.0000 H   0  0  0  0  0  0  0  0  0  0  0  0
    3.3500    3.1570    0.0000 H   0  0  0  0  0  0  0  0  0  0  0  0
    3.4650    0.0350    0.0000 H   0  0  0  0  0  0  0  0  0  0  0  0
    4.1220    0.0350    0.0000 H   0  0  0  0  0  0  0  0  0  0  0  0
    3.4080    1.2310    0.0000 H   0  0  0  0  0  0  0  0  0  0  0  0
    2.7510    1.2310    0.0000 H   0  0  0  0  0  0  0  0  0  0  0  0
    1.9210    0.6820    0.0000 H   0  0  0  0  0  0  0  0  0  0  0  0
  1  2  2  0  0  0  0
  1  6  1  0  0  0  0
  1 28  1  0  0  0  0
  2  3  1  0  0  0  0
  2 29  1  0  0  0  0
  3  4  2  0  0  0  0
  3 30  1  0  0  0  0
  4  5  1  0  0  0  0
  4 31  1  0  0  0  0
  5  6  1  0  0  0  0
  5  7  2  0  0  0  0
  6 10  2  0  0  0  0
  7  8  1  0  0  0  0
  8  9  1  0  0  0  0
  8 11  2  0  0  0  0
  9 10  1  0  0  0  0
  9 14  2  0  0  0  0
 10 18  1  0  0  0  0
 11 12  1  0  0  0  0
 11 32  1  0  0  0  0
 12 13  2  0  0  0  0
 12 33  1  0  0  0  0
 13 14  1  0  0  0  0
 13 34  1  0  0  0  0
 14 15  1  0  0  0  0
 15 16  2  0  0  0  0
 15 17  1  0  0  0  0
 18 19  1  0  0  0  0
 18 35  1  0  0  0  0
 19 20  1  0  0  0  0
 19 36  1  0  0  0  0
 19 37  1  0  0  0  0
 20 21  1  0  0  0  0
 20 38  1  0  0  0  0
 20 39  1  0  0  0  0
 21 22  1  0  0  0  0
 21 25  1  0  0  0  0
 22 23  1  0  0  0  0
 22 40  1  0  0  0  0
 22 41  1  0  0  0  0
 23 24  1  0  0  0  0
 23 42  1  0  0  0  0
 23 43  1  0  0  0  0
 24 44  1  0  0  0  0
 25 26  1  0  0  0  0
 25 45  1  0  0  0  0
 25 46  1  0  0  0  0
 26 27  1  0  0  0  0
 26 47  1  0  0  0  0
 26 48  1  0  0  0  0
 27 49  1  0  0  0  0
M  CHG  1  15   1
M  CHG  1  17  -1
M  END
> <Molecule name>
645806

> <Activity>
1

$$$$
322921
  MOE2011           2D

 56 61  0  0  0  0  0  0  0  0999 V2000
    1.6500   -3.4170    0.0000 C   0  0  0  0  0  0  0  0  0  0  0  0
    2.0620   -2.7030    0.0000 N   0  0  0  0  0  0  0  0  0  0  0  0
    2.8880   -2.7030    0.0000 C   0  0  0  0  0  0  0  0  0  0  0  0
    3.3000   -1.9880    0.0000 C   0  0  0  0  0  0  0  0  0  0  0  0
    2.8880   -1.2740    0.0000 N   0  0  0  0  0  0  0  0  0  0  0  0
    3.3000   -0.5590    0.0000 C   0  0  0  0  0  0  0  0  0  0  0  0
    6.1390    1.5560    0.0000 C   0  0  0  0  0  0  0  0  0  0  0  0
    5.4240    1.1440    0.0000 C   0  0  0  0  0  0  0  0  0  0  0  0
    5.3400    0.3280    0.0000 N   0  0  0  0  0  0  0  0  0  0  0  0
    4.5380    0.1550    0.0000 C   0  0  0  0  0  0  0  0  0  0  0  0
    4.1250   -0.5590    0.0000 C   0  0  0  0  0  0  0  0  0  0  0  0
    8.8300    1.9680    0.0000 C   0  0  0  0  0  0  0  0  0  0  0  0
    8.3480    2.6330    0.0000 N   0  0  0  0  0  0  0  0  0  0  0  0
    7.5680    2.3810    0.0000 C   0  0  0  0  0  0  0  0  0  0  0  0
    7.5680    1.5560    0.0000 C   0  0  0  0  0  0  0  0  0  0  0  0
    6.8530    1.1440    0.0000 C   0  0  0  0  0  0  0  0  0  0  0  0
    8.3480    1.3050    0.0000 N   0  0  0  0  0  0  0  0  0  0  0  0
    9.6550    1.9680    0.0000 C   0  0  0  0  0  0  0  0  0  0  0  0
   10.0680    1.2540    0.0000 C   0  0  0  0  0  0  0  0  0  0  0  0
   10.8930    1.2540    0.0000 C   0  0  0  0  0  0  0  0  0  0  0  0
   11.3050    1.9680    0.0000 C   0  0  0  0  0  0  0  0  0  0  0  0
   12.1300    1.9680    0.0000 O   0  0  0  0  0  0  0  0  0  0  0  0
   10.8930    2.6830    0.0000 C   0  0  0  0  0  0  0  0  0  0  0  0
   10.0680    2.6830    0.0000 C   0  0  0  0  0  0  0  0  0  0  0  0
    6.8530    2.7940    0.0000 C   0  0  0  0  0  0  0  0  0  0  0  0
    6.1390    2.3810    0.0000 C   0  0  0  0  0  0  0  0  0  0  0  0
    4.6750    1.4780    0.0000 N   0  0  0  0  0  0  0  0  0  0  0  0
    4.1250    0.8700    0.0000 C   0  0  0  0  0  0  0  0  0  0  0  0
    3.3000    0.8700    0.0000 C   0  0  0  0  0  0  0  0  0  0  0  0
    2.8880    0.1550    0.0000 C   0  0  0  0  0  0  0  0  0  0  0  0
    1.6500   -1.9880    0.0000 C   0  0  0  0  0  0  0  0  0  0  0  0
    2.0620   -1.2740    0.0000 C   0  0  0  0  0  0  0  0  0  0  0  0
    0.9360   -3.0050    0.0000 H   0  0  0  0  0  0  0  0  0  0  0  0
    1.2380   -4.1320    0.0000 H   0  0  0  0  0  0  0  0  0  0  0  0
    2.3640   -3.8300    0.0000 H   0  0  0  0  0  0  0  0  0  0  0  0
    2.9160   -3.5270    0.0000 H   0  0  0  0  0  0  0  0  0  0  0  0
    3.5870   -3.1400    0.0000 H   0  0  0  0  0  0  0  0  0  0  0  0
    4.0280   -2.3760    0.0000 H   0  0  0  0  0  0  0  0  0  0  0  0
    4.0280   -1.6010    0.0000 H   0  0  0  0  0  0  0  0  0  0  0  0
    5.9540   -0.2220    0.0000 H   0  0  0  0  0  0  0  0  0  0  0  0
    4.5380   -1.2740    0.0000 H   0  0  0  0  0  0  0  0  0  0  0  0
    6.8530    0.3180    0.0000 H   0  0  0  0  0  0  0  0  0  0  0  0
    8.6050    0.5210    0.0000 H   0  0  0  0  0  0  0  0  0  0  0  0
    9.6550    0.5400    0.0000 H   0  0  0  0  0  0  0  0  0  0  0  0
   11.3050    0.5400    0.0000 H   0  0  0  0  0  0  0  0  0  0  0  0
   12.5430    1.2540    0.0000 H   0  0  0  0  0  0  0  0  0  0  0  0
   11.3050    3.3970    0.0000 H   0  0  0  0  0  0  0  0  0  0  0  0
    9.6550    3.3970    0.0000 H   0  0  0  0  0  0  0  0  0  0  0  0
    6.8530    3.6180    0.0000 H   0  0  0  0  0  0  0  0  0  0  0  0
    5.4240    2.7940    0.0000 H   0  0  0  0  0  0  0  0  0  0  0  0
    2.8880    1.5840    0.0000 H   0  0  0  0  0  0  0  0  0  0  0  0
    2.0630    0.1550    0.0000 H   0  0  0  0  0  0  0  0  0  0  0  0
    0.9220   -2.3760    0.0000 H   0  0  0  0  0  0  0  0  0  0  0  0
    0.9220   -1.6010    0.0000 H   0  0  0  0  0  0  0  0  0  0  0  0
    2.0340   -0.4490    0.0000 H   0  0  0  0  0  0  0  0  0  0  0  0
    1.3630   -0.8370    0.0000 H   0  0  0  0  0  0  0  0  0  0  0  0
  1  2  1  0  0  0  0
  1 33  1  0  0  0  0
  1 34  1  0  0  0  0
  1 35  1  0  0  0  0
  2  3  1  0  0  0  0
  2 31  1  0  0  0  0
  3  4  1  0  0  0  0
  3 36  1  0  0  0  0
  3 37  1  0  0  0  0
  4  5  1  0  0  0  0
  4 38  1  0  0  0  0
  4 39  1  0  0  0  0
  5  6  1  0  0  0  0
  5 32  1  0  0  0  0
  6 11  2  0  0  0  0
  6 30  1  0  0  0  0
  7  8  1  0  0  0  0
  7 16  1  0  0  0  0
  7 26  2  0  0  0  0
  8  9  1  0  0  0  0
  8 27  2  0  0  0  0
  9 10  1  0  0  0  0
  9 40  1  0  0  0  0
 10 11  1  0  0  0  0
 10 28  2  0  0  0  0
 11 41  1  0  0  0  0
 12 13  2  0  0  0  0
 12 17  1  0  0  0  0
 12 18  1  0  0  0  0
 13 14  1  0  0  0  0
 14 15  1  0  0  0  0
 14 25  2  0  0  0  0
 15 16  2  0  0  0  0
 15 17  1  0  0  0  0
 16 42  1  0  0  0  0
 17 43  1  0  0  0  0
 18 19  1  0  0  0  0
 18 24  2  0  0  0  0
 19 20  2  0  0  0  0
 19 44  1  0  0  0  0
 20 21  1  0  0  0  0
 20 45  1  0  0  0  0
 21 22  1  0  0  0  0
 21 23  2  0  0  0  0
 22 46  1  0  0  0  0
 23 24  1  0  0  0  0
 23 47  1  0  0  0  0
 24 48  1  0  0  0  0
 25 26  1  0  0  0  0
 25 49  1  0  0  0  0
 26 50  1  0  0  0  0
 27 28  1  0  0  0  0
 28 29  1  0  0  0  0
 29 30  2  0  0  0  0
 29 51  1  0  0  0  0
 30 52  1  0  0  0  0
 31 32  1  0  0  0  0
 31 53  1  0  0  0  0
 31 54  1  0  0  0  0
 32 55  1  0  0  0  0
 32 56  1  0  0  0  0
M  END
> <Molecule name>
322921

> <Activity>
1

$$$$
671867
  MOE2011           2D

122127  0  0  1  0  0  0  0  0999 V2000
    7.5220    1.1920    0.0000 O   0  0  0  0  0  0  0  0  0  0  0  0
    7.3090    1.9880    0.0000 C   0  0  0  0  0  0  0  0  0  0  0  0
    7.8920    2.5720    0.0000 C   0  0  3  0  0  0  0  0  0  0  0  0
    8.6890    2.3580    0.0000 C   0  0  3  0  0  0  0  0  0  0  0  0
    8.9020    1.5610    0.0000 N   0  0  0  0  0  0  0  0  0  0  0  0
    9.6990    1.3470    0.0000 C   0  0  0  0  0  0  0  0  0  0  0  0
   10.2830    1.9310    0.0000 O   0  0  0  0  0  0  0  0  0  0  0  0
   11.5070    0.1240    0.0000 C   0  0  0  0  0  0  0  0  0  0  0  0
   10.7100    0.3370    0.0000 C   0  0  0  0  0  0  0  0  0  0  0  0
    9.9130    0.5500    0.0000 O   0  0  0  0  0  0  0  0  0  0  0  0
   10.4960   -0.4600    0.0000 C   0  0  0  0  0  0  0  0  0  0  0  0
   10.9240    1.1340    0.0000 C   0  0  0  0  0  0  0  0  0  0  0  0
    9.2730    2.9420    0.0000 C   0  0  0  0  0  0  0  0  0  0  0  0
    9.0590    3.7390    0.0000 C   0  0  0  0  0  0  0  0  0  0  0  0
    9.6420    4.3220    0.0000 C   0  0  0  0  0  0  0  0  0  0  0  0
   10.4390    4.1080    0.0000 C   0  0  0  0  0  0  0  0  0  0  0  0
   10.6530    3.3110    0.0000 C   0  0  0  0  0  0  0  0  0  0  0  0
   10.0700    2.7280    0.0000 C   0  0  0  0  0  0  0  0  0  0  0  0
    7.6780    3.3690    0.0000 O   0  0  0  0  0  0  0  0  0  0  0  0
    6.5120    2.2010    0.0000 O   0  0  0  0  0  0  0  0  0  0  0  0
    5.9280    1.6180    0.0000 C   0  0  3  0  0  0  0  0  0  0  0  0
    5.1330    1.8450    0.0000 C   0  0  0  0  0  0  0  0  0  0  0  0
    4.9460    2.6490    0.0000 C   0  0  0  0  0  0  0  0  0  0  0  0
    4.5220    1.2900    0.0000 C   0  0  0  0  0  0  0  0  0  0  0  0
    5.2840    0.9740    0.0000 C   0  0  0  0  0  0  0  0  0  0  0  0
    5.5990    0.2120    0.0000 C   0  0  3  0  0  0  0  0  0  0  0  0
    5.2840   -0.5500    0.0000 C   0  0  3  0  0  0  0  0  0  0  0  0
    4.5220   -0.8660    0.0000 C   0  0  3  0  0  0  0  0  0  0  0  0
    3.7590   -0.5500    0.0000 C   0  0  3  0  0  0  0  0  0  0  0  0
    3.4430    0.2120    0.0000 C   0  0  0  0  0  0  0  0  0  0  0  0
    3.7590    0.9740    0.0000 C   0  0  3  0  0  0  0  0  0  0  0  0
    3.1760    1.5580    0.0000 O   0  0  0  0  0  0  0  0  0  0  0  0
    3.3900    2.3550    0.0000 C   0  0  0  0  0  0  0  0  0  0  0  0
    2.8050    2.9380    0.0000 O   0  0  0  0  0  0  0  0  0  0  0  0
    4.1860    2.5680    0.0000 C   0  0  0  0  0  0  0  0  0  0  0  0
    2.6180    0.2120    0.0000 O   0  0  0  0  0  0  0  0  0  0  0  0
    3.0690   -1.0640    0.0000 C   0  0  3  0  0  0  0  0  0  0  0  0
    3.1750   -1.9160    0.0000 C   0  0  0  0  0  0  0  0  0  0  0  0
    3.9690   -2.2450    0.0000 C   0  0  3  0  0  0  0  0  0  0  0  0
    4.4980   -2.9310    0.0000 O   0  0  0  0  0  0  0  0  0  0  0  0
    5.1830   -2.3980    0.0000 C   0  0  0  0  0  0  0  0  0  0  0  0
    4.6470   -1.7160    0.0000 C   0  0  3  0  0  0  0  0  0  0  0  0
    5.4060   -1.3950    0.0000 O   0  0  0  0  0  0  0  0  0  0  0  0
    6.1710   -1.7050    0.0000 C   0  0  0  0  0  0  0  0  0  0  0  0
    6.6780   -2.3560    0.0000 O   0  0  0  0  0  0  0  0  0  0  0  0
    6.8220   -1.1970    0.0000 C   0  0  0  0  0  0  0  0  0  0  0  0
    2.3100   -0.7380    0.0000 O   0  0  0  0  0  0  0  0  0  0  0  0
    2.9970   -0.2350    0.0000 C   0  0  0  0  0  0  0  0  0  0  0  0
    5.8670   -1.1340    0.0000 O   0  0  0  0  0  0  0  0  0  0  0  0
    5.6540   -1.9310    0.0000 C   0  0  0  0  0  0  0  0  0  0  0  0
    4.8570   -2.1440    0.0000 O   0  0  0  0  0  0  0  0  0  0  0  0
    5.8670   -2.7280    0.0000 C   0  0  0  0  0  0  0  0  0  0  0  0
    6.6640   -2.9420    0.0000 C   0  0  0  0  0  0  0  0  0  0  0  0
    6.8770   -3.7390    0.0000 C   0  0  0  0  0  0  0  0  0  0  0  0
    6.2940   -4.3220    0.0000 C   0  0  0  0  0  0  0  0  0  0  0  0
    5.4970   -4.1080    0.0000 C   0  0  0  0  0  0  0  0  0  0  0  0
    5.2840   -3.3110    0.0000 C   0  0  0  0  0  0  0  0  0  0  0  0
    5.9150   -0.5500    0.0000 O   0  0  0  0  0  0  0  0  0  0  0  0
    6.1540    0.8240    0.0000 C   0  0  0  0  0  0  0  0  0  0  0  0
    5.4970    1.7710    0.0000 C   0  0  0  0  0  0  0  0  0  0  0  0
    6.0810    1.1870    0.0000 C   0  0  0  0  0  0  0  0  0  0  0  0
    8.1060    1.7750    0.0000 H   0  0  0  0  0  0  0  0  0  0  0  0
    7.7640    2.0970    0.0000 H   0  0  0  0  0  0  0  0  0  0  0  0
    8.3180    0.9780    0.0000 H   0  0  0  0  0  0  0  0  0  0  0  0
   11.2940   -0.6730    0.0000 H   0  0  0  0  0  0  0  0  0  0  0  0
   12.3040   -0.0890    0.0000 H   0  0  0  0  0  0  0  0  0  0  0  0
   11.7200    0.9210    0.0000 H   0  0  0  0  0  0  0  0  0  0  0  0
    9.6650   -0.7000    0.0000 H   0  0  0  0  0  0  0  0  0  0  0  0
   10.1610   -1.3060    0.0000 H   0  0  0  0  0  0  0  0  0  0  0  0
   10.9890   -1.1810    0.0000 H   0  0  0  0  0  0  0  0  0  0  0  0
   11.9020    0.5660    0.0000 H   0  0  0  0  0  0  0  0  0  0  0  0
   11.4820    1.8640    0.0000 H   0  0  0  0  0  0  0  0  0  0  0  0
   10.2270    1.2500    0.0000 H   0  0  0  0  0  0  0  0  0  0  0  0
    8.2620    3.9520    0.0000 H   0  0  0  0  0  0  0  0  0  0  0  0
    9.4290    5.1190    0.0000 H   0  0  0  0  0  0  0  0  0  0  0  0
   11.0230    4.6920    0.0000 H   0  0  0  0  0  0  0  0  0  0  0  0
   11.4500    3.0980    0.0000 H   0  0  0  0  0  0  0  0  0  0  0  0
   10.6330    2.4290    0.0000 H   0  0  0  0  0  0  0  0  0  0  0  0
    6.8820    3.5820    0.0000 H   0  0  0  0  0  0  0  0  0  0  0  0
    6.0040    2.4400    0.0000 H   0  0  0  0  0  0  0  0  0  0  0  0
    5.4910    3.3440    0.0000 H   0  0  0  0  0  0  0  0  0  0  0  0
    4.6880    3.5420    0.0000 H   0  0  0  0  0  0  0  0  0  0  0  0
    4.0390    2.0740    0.0000 H   0  0  0  0  0  0  0  0  0  0  0  0
    4.8160   -1.1640    0.0000 H   0  0  0  0  0  0  0  0  0  0  0  0
    5.2580   -0.9480    0.0000 H   0  0  0  0  0  0  0  0  0  0  0  0
    2.9410    0.8670    0.0000 H   0  0  0  0  0  0  0  0  0  0  0  0
    4.4720    1.7440    0.0000 H   0  0  0  0  0  0  0  0  0  0  0  0
    4.9160    3.1160    0.0000 H   0  0  0  0  0  0  0  0  0  0  0  0
    3.7250    3.3500    0.0000 H   0  0  0  0  0  0  0  0  0  0  0  0
    2.3770   -1.5120    0.0000 H   0  0  0  0  0  0  0  0  0  0  0  0
    2.3610   -2.0480    0.0000 H   0  0  0  0  0  0  0  0  0  0  0  0
    2.8300   -2.6660    0.0000 H   0  0  0  0  0  0  0  0  0  0  0  0
    3.4680   -2.9000    0.0000 H   0  0  0  0  0  0  0  0  0  0  0  0
    5.7260   -3.1800    0.0000 H   0  0  0  0  0  0  0  0  0  0  0  0
    6.1560   -2.2770    0.0000 H   0  0  0  0  0  0  0  0  0  0  0  0
    7.6710   -1.6580    0.0000 H   0  0  0  0  0  0  0  0  0  0  0  0
    7.7110   -1.0110    0.0000 H   0  0  0  0  0  0  0  0  0  0  0  0
    7.3090   -0.4520    0.0000 H   0  0  0  0  0  0  0  0  0  0  0  0
    2.2120    0.0810    0.0000 H   0  0  0  0  0  0  0  0  0  0  0  0
    3.3740    0.6430    0.0000 H   0  0  0  0  0  0  0  0  0  0  0  0
    1.9010   -0.3380    0.0000 H   0  0  0  0  0  0  0  0  0  0  0  0
    2.6920   -0.8790    0.0000 H   0  0  0  0  0  0  0  0  0  0  0  0
    6.5510   -1.9540    0.0000 H   0  0  0  0  0  0  0  0  0  0  0  0
    7.6180   -2.7580    0.0000 H   0  0  0  0  0  0  0  0  0  0  0  0
    7.6320   -3.4490    0.0000 H   0  0  0  0  0  0  0  0  0  0  0  0
    7.7240   -4.0340    0.0000 H   0  0  0  0  0  0  0  0  0  0  0  0
    7.1780   -4.6240    0.0000 H   0  0  0  0  0  0  0  0  0  0  0  0
    6.8570   -4.9250    0.0000 H   0  0  0  0  0  0  0  0  0  0  0  0
    6.1080   -5.1260    0.0000 H   0  0  0  0  0  0  0  0  0  0  0  0
    5.2550   -4.8970    0.0000 H   0  0  0  0  0  0  0  0  0  0  0  0
    4.7080   -4.3490    0.0000 H   0  0  0  0  0  0  0  0  0  0  0  0
    4.9180   -2.7980    0.0000 H   0  0  0  0  0  0  0  0  0  0  0  0
    4.5270   -3.8250    0.0000 H   0  0  0  0  0  0  0  0  0  0  0  0
    6.7330   -0.6580    0.0000 H   0  0  0  0  0  0  0  0  0  0  0  0
    6.9530    1.0320    0.0000 H   0  0  0  0  0  0  0  0  0  0  0  0
    6.7780    0.2830    0.0000 H   0  0  0  0  0  0  0  0  0  0  0  0
    6.2450    1.8880    0.0000 H   0  0  0  0  0  0  0  0  0  0  0  0
    5.5950    2.7710    0.0000 H   0  0  0  0  0  0  0  0  0  0  0  0
    4.6740    2.2670    0.0000 H   0  0  0  0  0  0  0  0  0  0  0  0
    6.0620    0.3500    0.0000 H   0  0  0  0  0  0  0  0  0  0  0  0
    6.6570    1.4080    0.0000 H   0  0  0  0  0  0  0  0  0  0  0  0
    5.7060    2.1440    0.0000 H   0  0  0  0  0  0  0  0  0  0  0  0
  1  2  2  0  0  0  0
  2  3  1  0  0  0  0
  2 20  1  0  0  0  0
  3  4  1  0  0  0  0
  3 19  1  0  0  0  0
  3 62  1  0  0  0  0
  4  5  1  0  0  0  0
  4 13  1  0  0  0  0
  4 63  1  0  0  0  0
  5  6  1  0  0  0  0
  5 64  1  0  0  0  0
  6  7  2  0  0  0  0
  6 10  1  0  0  0  0
  8  9  1  0  0  0  0
  8 65  1  0  0  0  0
  8 66  1  0  0  0  0
  8 67  1  0  0  0  0
  9 10  1  0  0  0  0
  9 11  1  0  0  0  0
  9 12  1  0  0  0  0
 11 68  1  0  0  0  0
 11 69  1  0  0  0  0
 11 70  1  0  0  0  0
 12 71  1  0  0  0  0
 12 72  1  0  0  0  0
 12 73  1  0  0  0  0
 13 14  1  0  0  0  0
 13 18  2  0  0  0  0
 14 15  2  0  0  0  0
 14 74  1  0  0  0  0
 15 16  1  0  0  0  0
 15 75  1  0  0  0  0
 16 17  2  0  0  0  0
 16 76  1  0  0  0  0
 17 18  1  0  0  0  0
 17 77  1  0  0  0  0
 18 78  1  0  0  0  0
 19 79  1  0  0  0  0
 20 21  1  0  0  0  0
 21 22  1  0  0  0  0
 21 59  1  0  0  0  0
 21 80  1  0  0  0  0
 22 23  1  0  0  0  0
 22 24  2  0  0  0  0
 23 81  1  0  0  0  0
 23 82  1  0  0  0  0
 23 83  1  0  0  0  0
 24 25  1  0  0  0  0
 24 31  1  0  0  0  0
 25 26  1  0  0  0  0
 25 60  1  0  0  0  0
 25 61  1  0  0  0  0
 26 27  1  0  0  0  0
 26 58  1  0  0  0  0
 26 59  1  0  0  0  0
 27 28  1  0  0  0  0
 27 49  1  0  0  0  0
 27 84  1  0  0  0  0
 28 29  1  0  0  0  0
 28 42  1  0  0  0  0
 28 85  1  0  0  0  0
 29 30  1  0  0  0  0
 29 37  1  0  0  0  0
 29 48  1  0  0  0  0
 30 31  1  0  0  0  0
 30 36  2  0  0  0  0
 31 32  1  0  0  0  0
 31 86  1  0  0  0  0
 32 33  1  0  0  0  0
 33 34  2  0  0  0  0
 33 35  1  0  0  0  0
 35 87  1  0  0  0  0
 35 88  1  0  0  0  0
 35 89  1  0  0  0  0
 37 38  1  0  0  0  0
 37 47  1  0  0  0  0
 37 90  1  0  0  0  0
 38 39  1  0  0  0  0
 38 91  1  0  0  0  0
 38 92  1  0  0  0  0
 39 40  1  0  0  0  0
 39 42  1  0  0  0  0
 39 93  1  0  0  0  0
 40 41  1  0  0  0  0
 41 42  1  0  0  0  0
 41 94  1  0  0  0  0
 41 95  1  0  0  0  0
 42 43  1  0  0  0  0
 43 44  1  0  0  0  0
 44 45  2  0  0  0  0
 44 46  1  0  0  0  0
 46 96  1  0  0  0  0
 46 97  1  0  0  0  0
 46 98  1  0  0  0  0
 47 99  1  0  0  0  0
 48100  1  0  0  0  0
 48101  1  0  0  0  0
 48102  1  0  0  0  0
 49 50  1  0  0  0  0
 50 51  2  0  0  0  0
 50 52  1  0  0  0  0
 52 53  1  0  0  0  0
 52 57  1  0  0  0  0
 52103  1  0  0  0  0
 53 54  1  0  0  0  0
 53104  1  0  0  0  0
 53105  1  0  0  0  0
 54 55  1  0  0  0  0
 54106  1  0  0  0  0
 54107  1  0  0  0  0
 55 56  1  0  0  0  0
 55108  1  0  0  0  0
 55109  1  0  0  0  0
 56 57  1  0  0  0  0
 56110  1  0  0  0  0
 56111  1  0  0  0  0
 57112  1  0  0  0  0
 57113  1  0  0  0  0
 58114  1  0  0  0  0
 59115  1  0  0  0  0
 59116  1  0  0  0  0
 60117  1  0  0  0  0
 60118  1  0  0  0  0
 60119  1  0  0  0  0
 61120  1  0  0  0  0
 61121  1  0  0  0  0
 61122  1  0  0  0  0
M  END
> <Molecule name>
671867

> <Activity>
1

$$$$
673187
  MOE2011           2D

110116  0  0  1  0  0  0  0  0999 V2000
    2.6180    0.0810    0.0000 O   0  0  0  0  0  0  0  0  0  0  0  0
    3.4420    0.0810    0.0000 C   0  0  0  0  0  0  0  0  0  0  0  0
    3.7580   -0.6810    0.0000 C   0  0  3  0  0  0  0  0  0  0  0  0
    4.5200   -0.9960    0.0000 C   0  0  3  0  0  0  0  0  0  0  0  0
    4.6460   -1.8460    0.0000 C   0  0  3  0  0  0  0  0  0  0  0  0
    3.9680   -2.3750    0.0000 C   0  0  3  0  0  0  0  0  0  0  0  0
    3.1740   -2.0460    0.0000 C   0  0  0  0  0  0  0  0  0  0  0  0
    3.0690   -1.1940    0.0000 C   0  0  3  0  0  0  0  0  0  0  0  0
    2.3100   -0.8690    0.0000 O   0  0  0  0  0  0  0  0  0  0  0  0
    4.4970   -3.0600    0.0000 O   0  0  0  0  0  0  0  0  0  0  0  0
    5.1810   -2.5280    0.0000 C   0  0  0  0  0  0  0  0  0  0  0  0
    5.4050   -1.5250    0.0000 O   0  0  0  0  0  0  0  0  0  0  0  0
    6.1700   -1.8350    0.0000 C   0  0  0  0  0  0  0  0  0  0  0  0
    6.6770   -2.4860    0.0000 O   0  0  0  0  0  0  0  0  0  0  0  0
    6.8200   -1.3270    0.0000 C   0  0  0  0  0  0  0  0  0  0  0  0
    5.2830   -0.6810    0.0000 C   0  0  3  0  0  0  0  0  0  0  0  0
    5.8660   -1.2640    0.0000 O   0  0  0  0  0  0  0  0  0  0  0  0
    5.6520   -2.0610    0.0000 C   0  0  0  0  0  0  0  0  0  0  0  0
    4.8560   -2.2740    0.0000 O   0  0  0  0  0  0  0  0  0  0  0  0
    5.8660   -2.8580    0.0000 C   0  0  0  0  0  0  0  0  0  0  0  0
    5.3460   -3.4980    0.0000 O   0  0  0  0  0  0  0  0  0  0  0  0
    5.7960   -4.1910    0.0000 C   0  0  0  0  0  0  0  0  0  0  0  0
    6.5930   -3.9770    0.0000 C   0  0  0  0  0  0  0  0  0  0  0  0
    6.6360   -3.1540    0.0000 C   0  0  0  0  0  0  0  0  0  0  0  0
    4.9440    2.5180    0.0000 C   0  0  0  0  0  0  0  0  0  0  0  0
    5.1320    1.7140    0.0000 C   0  0  0  0  0  0  0  0  0  0  0  0
    5.9260    1.4870    0.0000 C   0  0  3  0  0  0  0  0  0  0  0  0
    6.1530    0.6930    0.0000 C   0  0  0  0  0  0  0  0  0  0  0  0
    5.5980    0.0810    0.0000 C   0  0  3  0  0  0  0  0  0  0  0  0
    4.5200    1.1590    0.0000 C   0  0  0  0  0  0  0  0  0  0  0  0
    5.2830    0.8430    0.0000 C   0  0  0  0  0  0  0  0  0  0  0  0
    5.4960    1.6400    0.0000 C   0  0  0  0  0  0  0  0  0  0  0  0
    6.0800    1.0570    0.0000 C   0  0  0  0  0  0  0  0  0  0  0  0
    3.7580    0.8430    0.0000 C   0  0  3  0  0  0  0  0  0  0  0  0
    3.1750    1.4270    0.0000 O   0  0  0  0  0  0  0  0  0  0  0  0
    3.3890    2.2240    0.0000 C   0  0  0  0  0  0  0  0  0  0  0  0
    2.8050    2.8070    0.0000 O   0  0  0  0  0  0  0  0  0  0  0  0
    4.1850    2.4370    0.0000 C   0  0  0  0  0  0  0  0  0  0  0  0
    6.5100    2.0700    0.0000 O   0  0  0  0  0  0  0  0  0  0  0  0
    7.3070    1.8580    0.0000 C   0  0  0  0  0  0  0  0  0  0  0  0
    7.8900    2.4410    0.0000 C   0  0  3  0  0  0  0  0  0  0  0  0
    8.6870    2.2270    0.0000 C   0  0  3  0  0  0  0  0  0  0  0  0
    9.2700    2.8100    0.0000 C   0  0  0  0  0  0  0  0  0  0  0  0
    9.0570    3.6070    0.0000 C   0  0  0  0  0  0  0  0  0  0  0  0
    9.6400    4.1910    0.0000 C   0  0  0  0  0  0  0  0  0  0  0  0
   10.4370    3.9770    0.0000 C   0  0  0  0  0  0  0  0  0  0  0  0
   10.6500    3.1800    0.0000 C   0  0  0  0  0  0  0  0  0  0  0  0
   10.0670    2.5970    0.0000 C   0  0  0  0  0  0  0  0  0  0  0  0
    8.9000    1.4300    0.0000 N   0  0  0  0  0  0  0  0  0  0  0  0
    9.6970    1.2170    0.0000 C   0  0  0  0  0  0  0  0  0  0  0  0
   10.2800    1.8000    0.0000 O   0  0  0  0  0  0  0  0  0  0  0  0
    9.9100    0.4200    0.0000 C   0  0  0  0  0  0  0  0  0  0  0  0
   10.7070    0.2060    0.0000 C   0  0  0  0  0  0  0  0  0  0  0  0
   10.9210   -0.5900    0.0000 C   0  0  0  0  0  0  0  0  0  0  0  0
   10.3380   -1.1730    0.0000 C   0  0  0  0  0  0  0  0  0  0  0  0
    9.5410   -0.9600    0.0000 C   0  0  0  0  0  0  0  0  0  0  0  0
    9.3270   -0.1630    0.0000 C   0  0  0  0  0  0  0  0  0  0  0  0
    7.6770    3.2380    0.0000 O   0  0  0  0  0  0  0  0  0  0  0  0
    7.5200    1.0610    0.0000 O   0  0  0  0  0  0  0  0  0  0  0  0
    5.9140   -0.6810    0.0000 O   0  0  0  0  0  0  0  0  0  0  0  0
    2.9960   -0.3650    0.0000 C   0  0  0  0  0  0  0  0  0  0  0  0
    5.0820   -1.2030    0.0000 H   0  0  0  0  0  0  0  0  0  0  0  0
    3.4660   -3.0300    0.0000 H   0  0  0  0  0  0  0  0  0  0  0  0
    2.8300   -2.7950    0.0000 H   0  0  0  0  0  0  0  0  0  0  0  0
    2.3600   -2.1780    0.0000 H   0  0  0  0  0  0  0  0  0  0  0  0
    2.3760   -1.6420    0.0000 H   0  0  0  0  0  0  0  0  0  0  0  0
    2.2120   -0.0500    0.0000 H   0  0  0  0  0  0  0  0  0  0  0  0
    6.1760   -2.4240    0.0000 H   0  0  0  0  0  0  0  0  0  0  0  0
    5.4770   -3.1210    0.0000 H   0  0  0  0  0  0  0  0  0  0  0  0
    7.6440   -1.8000    0.0000 H   0  0  0  0  0  0  0  0  0  0  0  0
    7.7180   -1.1420    0.0000 H   0  0  0  0  0  0  0  0  0  0  0  0
    7.3280   -0.6500    0.0000 H   0  0  0  0  0  0  0  0  0  0  0  0
    6.0730   -0.1180    0.0000 H   0  0  0  0  0  0  0  0  0  0  0  0
    5.5000   -4.9610    0.0000 H   0  0  0  0  0  0  0  0  0  0  0  0
    7.2340   -4.4960    0.0000 H   0  0  0  0  0  0  0  0  0  0  0  0
    7.3280   -2.7040    0.0000 H   0  0  0  0  0  0  0  0  0  0  0  0
    5.4750    3.2830    0.0000 H   0  0  0  0  0  0  0  0  0  0  0  0
    4.4020    3.4090    0.0000 H   0  0  0  0  0  0  0  0  0  0  0  0
    4.0460    1.9340    0.0000 H   0  0  0  0  0  0  0  0  0  0  0  0
    6.7370    1.3360    0.0000 H   0  0  0  0  0  0  0  0  0  0  0  0
    6.9510    0.9020    0.0000 H   0  0  0  0  0  0  0  0  0  0  0  0
    6.7760    0.1530    0.0000 H   0  0  0  0  0  0  0  0  0  0  0  0
    6.3340    1.6720    0.0000 H   0  0  0  0  0  0  0  0  0  0  0  0
    5.8010    2.5240    0.0000 H   0  0  0  0  0  0  0  0  0  0  0  0
    4.6420    2.0940    0.0000 H   0  0  0  0  0  0  0  0  0  0  0  0
    5.9160    0.3180    0.0000 H   0  0  0  0  0  0  0  0  0  0  0  0
    7.1620    1.3780    0.0000 H   0  0  0  0  0  0  0  0  0  0  0  0
    5.8370    2.0240    0.0000 H   0  0  0  0  0  0  0  0  0  0  0  0
    3.5300    1.7510    0.0000 H   0  0  0  0  0  0  0  0  0  0  0  0
    4.1940    1.4760    0.0000 H   0  0  0  0  0  0  0  0  0  0  0  0
    4.8370    3.2890    0.0000 H   0  0  0  0  0  0  0  0  0  0  0  0
    3.6760    3.3050    0.0000 H   0  0  0  0  0  0  0  0  0  0  0  0
    8.1040    1.6440    0.0000 H   0  0  0  0  0  0  0  0  0  0  0  0
    8.4740    3.0240    0.0000 H   0  0  0  0  0  0  0  0  0  0  0  0
    8.2600    3.8210    0.0000 H   0  0  0  0  0  0  0  0  0  0  0  0
    9.4260    4.9880    0.0000 H   0  0  0  0  0  0  0  0  0  0  0  0
   11.0200    4.5600    0.0000 H   0  0  0  0  0  0  0  0  0  0  0  0
   11.4470    2.9670    0.0000 H   0  0  0  0  0  0  0  0  0  0  0  0
   10.7640    1.8990    0.0000 H   0  0  0  0  0  0  0  0  0  0  0  0
    8.3160    0.8470    0.0000 H   0  0  0  0  0  0  0  0  0  0  0  0
   11.2910    0.7900    0.0000 H   0  0  0  0  0  0  0  0  0  0  0  0
   11.7180   -0.8030    0.0000 H   0  0  0  0  0  0  0  0  0  0  0  0
   10.5520   -1.9700    0.0000 H   0  0  0  0  0  0  0  0  0  0  0  0
    8.9580   -1.5440    0.0000 H   0  0  0  0  0  0  0  0  0  0  0  0
    8.5300    0.0500    0.0000 H   0  0  0  0  0  0  0  0  0  0  0  0
    6.8800    3.4510    0.0000 H   0  0  0  0  0  0  0  0  0  0  0  0
    6.7320   -0.7880    0.0000 H   0  0  0  0  0  0  0  0  0  0  0  0
    2.7870    0.5970    0.0000 H   0  0  0  0  0  0  0  0  0  0  0  0
    1.9040   -0.5080    0.0000 H   0  0  0  0  0  0  0  0  0  0  0  0
    2.7110   -0.9700    0.0000 H   0  0  0  0  0  0  0  0  0  0  0  0
  1  2  2  0  0  0  0
  2  3  1  0  0  0  0
  2 34  1  0  0  0  0
  3  4  1  0  0  0  0
  3  8  1  0  0  0  0
  3 61  1  0  0  0  0
  4  5  1  0  0  0  0
  4 16  1  0  0  0  0
  4 62  1  0  0  0  0
  5  6  1  0  0  0  0
  5 11  1  0  0  0  0
  5 12  1  0  0  0  0
  6  7  1  0  0  0  0
  6 10  1  0  0  0  0
  6 63  1  0  0  0  0
  7  8  1  0  0  0  0
  7 64  1  0  0  0  0
  7 65  1  0  0  0  0
  8  9  1  0  0  0  0
  8 66  1  0  0  0  0
  9 67  1  0  0  0  0
 10 11  1  0  0  0  0
 11 68  1  0  0  0  0
 11 69  1  0  0  0  0
 12 13  1  0  0  0  0
 13 14  2  0  0  0  0
 13 15  1  0  0  0  0
 15 70  1  0  0  0  0
 15 71  1  0  0  0  0
 15 72  1  0  0  0  0
 16 17  1  0  0  0  0
 16 29  1  0  0  0  0
 16 73  1  0  0  0  0
 17 18  1  0  0  0  0
 18 19  2  0  0  0  0
 18 20  1  0  0  0  0
 20 21  1  0  0  0  0
 20 24  2  0  0  0  0
 21 22  1  0  0  0  0
 22 23  2  0  0  0  0
 22 74  1  0  0  0  0
 23 24  1  0  0  0  0
 23 75  1  0  0  0  0
 24 76  1  0  0  0  0
 25 26  1  0  0  0  0
 25 77  1  0  0  0  0
 25 78  1  0  0  0  0
 25 79  1  0  0  0  0
 26 27  1  0  0  0  0
 26 30  2  0  0  0  0
 27 28  1  0  0  0  0
 27 39  1  0  0  0  0
 27 80  1  0  0  0  0
 28 29  1  0  0  0  0
 28 81  1  0  0  0  0
 28 82  1  0  0  0  0
 29 31  1  0  0  0  0
 29 60  1  0  0  0  0
 30 31  1  0  0  0  0
 30 34  1  0  0  0  0
 31 32  1  0  0  0  0
 31 33  1  0  0  0  0
 32 83  1  0  0  0  0
 32 84  1  0  0  0  0
 32 85  1  0  0  0  0
 33 86  1  0  0  0  0
 33 87  1  0  0  0  0
 33 88  1  0  0  0  0
 34 35  1  0  0  0  0
 34 89  1  0  0  0  0
 35 36  1  0  0  0  0
 36 37  2  0  0  0  0
 36 38  1  0  0  0  0
 38 90  1  0  0  0  0
 38 91  1  0  0  0  0
 38 92  1  0  0  0  0
 39 40  1  0  0  0  0
 40 41  1  0  0  0  0
 40 59  2  0  0  0  0
 41 42  1  0  0  0  0
 41 58  1  0  0  0  0
 41 93  1  0  0  0  0
 42 43  1  0  0  0  0
 42 49  1  0  0  0  0
 42 94  1  0  0  0  0
 43 44  1  0  0  0  0
 43 48  2  0  0  0  0
 44 45  2  0  0  0  0
 44 95  1  0  0  0  0
 45 46  1  0  0  0  0
 45 96  1  0  0  0  0
 46 47  2  0  0  0  0
 46 97  1  0  0  0  0
 47 48  1  0  0  0  0
 47 98  1  0  0  0  0
 48 99  1  0  0  0  0
 49 50  1  0  0  0  0
 49100  1  0  0  0  0
 50 51  2  0  0  0  0
 50 52  1  0  0  0  0
 52 53  1  0  0  0  0
 52 57  2  0  0  0  0
 53 54  2  0  0  0  0
 53101  1  0  0  0  0
 54 55  1  0  0  0  0
 54102  1  0  0  0  0
 55 56  2  0  0  0  0
 55103  1  0  0  0  0
 56 57  1  0  0  0  0
 56104  1  0  0  0  0
 57105  1  0  0  0  0
 58106  1  0  0  0  0
 60107  1  0  0  0  0
 61108  1  0  0  0  0
 61109  1  0  0  0  0
 61110  1  0  0  0  0
M  END
> <Molecule name>
673187

> <Activity>
1

$$$$
177365
  MOE2011           2D

 58 61  0  0  1  0  0  0  0  0999 V2000
    9.5650   -3.9260    0.0000 C   0  0  0  0  0  0  0  0  0  0  0  0
   10.2780   -4.3410    0.0000 N   0  3  0  0  0  0  0  0  0  0  0  0
   10.9940   -3.9310    0.0000 O   0  0  0  0  0  0  0  0  0  0  0  0
    6.6510   -1.4340    0.0000 C   0  0  0  0  0  0  0  0  0  0  0  0
    7.3660   -1.8460    0.0000 N   0  0  0  0  0  0  0  0  0  0  0  0
    7.3660   -2.6710    0.0000 C   0  0  0  0  0  0  0  0  0  0  0  0
    8.0800   -3.0840    0.0000 C   0  0  0  0  0  0  0  0  0  0  0  0
    8.0800   -3.9090    0.0000 C   0  0  0  0  0  0  0  0  0  0  0  0
    8.8180   -4.3500    0.0000 C   0  0  0  0  0  0  0  0  0  0  0  0
    4.5080    0.6290    0.0000 S   0  0  0  0  0  0  0  0  0  0  0  0
    4.5080   -0.1960    0.0000 N   0  0  0  0  0  0  0  0  0  0  0  0
    5.2220   -0.6090    0.0000 C   0  0  0  0  0  0  0  0  0  0  0  0
    5.9370   -0.1960    0.0000 C   0  0  0  0  0  0  0  0  0  0  0  0
    6.6510   -0.6090    0.0000 C   0  0  0  0  0  0  0  0  0  0  0  0
    4.5080    1.4540    0.0000 C   0  0  0  0  0  0  0  0  0  0  0  0
    3.7930    1.8660    0.0000 C   0  0  0  0  0  0  0  0  0  0  0  0
    3.7930    2.6910    0.0000 C   0  0  0  0  0  0  0  0  0  0  0  0
    3.0790    3.1040    0.0000 N   0  0  0  0  0  0  0  0  0  0  0  0
    3.0790    3.9290    0.0000 C   0  0  0  0  0  0  0  0  0  0  0  0
    2.3640    4.3410    0.0000 N   0  0  0  0  0  0  0  0  0  0  0  0
    3.7930    4.3410    0.0000 N   0  0  0  0  0  0  0  0  0  0  0  0
    3.6830    0.6290    0.0000 O   0  0  0  0  0  0  0  0  0  0  0  0
    5.3330    0.6290    0.0000 O   0  0  0  0  0  0  0  0  0  0  0  0
    5.2220   -1.4340    0.0000 C   0  0  0  0  0  0  0  0  0  0  0  0
    5.9370   -1.8460    0.0000 C   0  0  0  0  0  0  0  0  0  0  0  0
    6.6510   -3.0840    0.0000 C   0  0  0  0  0  0  0  0  0  0  0  0
    6.6510   -3.9090    0.0000 C   0  0  0  0  0  0  0  0  0  0  0  0
    5.9140   -4.3500    0.0000 C   0  0  0  0  0  0  0  0  0  0  0  0
    5.1660   -3.9260    0.0000 C   0  0  0  0  0  0  0  0  0  0  0  0
    5.1660   -3.0660    0.0000 C   0  0  0  0  0  0  0  0  0  0  0  0
    5.9140   -2.6420    0.0000 C   0  0  0  0  0  0  0  0  0  0  0  0
    7.3660   -4.3210    0.0000 N   0  0  0  0  0  0  0  0  0  0  0  0
    8.8180   -2.6420    0.0000 C   0  0  0  0  0  0  0  0  0  0  0  0
    9.5650   -3.0660    0.0000 C   0  0  0  0  0  0  0  0  0  0  0  0
   10.2750   -5.1660    0.0000 O   0  5  0  0  0  0  0  0  0  0  0  0
    8.0800   -1.4340    0.0000 H   0  0  0  0  0  0  0  0  0  0  0  0
    8.8080   -5.1750    0.0000 H   0  0  0  0  0  0  0  0  0  0  0  0
    3.7930   -0.6090    0.0000 H   0  0  0  0  0  0  0  0  0  0  0  0
    5.9370    0.6290    0.0000 H   0  0  0  0  0  0  0  0  0  0  0  0
    7.3660   -0.1960    0.0000 H   0  0  0  0  0  0  0  0  0  0  0  0
    5.3320    1.4820    0.0000 H   0  0  0  0  0  0  0  0  0  0  0  0
    4.9450    2.1530    0.0000 H   0  0  0  0  0  0  0  0  0  0  0  0
    3.3560    1.1660    0.0000 H   0  0  0  0  0  0  0  0  0  0  0  0
    2.9690    1.8370    0.0000 H   0  0  0  0  0  0  0  0  0  0  0  0
    4.6180    2.7200    0.0000 H   0  0  0  0  0  0  0  0  0  0  0  0
    4.2300    3.3910    0.0000 H   0  0  0  0  0  0  0  0  0  0  0  0
    2.3640    2.6910    0.0000 H   0  0  0  0  0  0  0  0  0  0  0  0
    2.3640    5.1660    0.0000 H   0  0  0  0  0  0  0  0  0  0  0  0
    4.5080    3.9290    0.0000 H   0  0  0  0  0  0  0  0  0  0  0  0
    3.7930    5.1660    0.0000 H   0  0  0  0  0  0  0  0  0  0  0  0
    4.5080   -1.8460    0.0000 H   0  0  0  0  0  0  0  0  0  0  0  0
    5.4520   -2.5140    0.0000 H   0  0  0  0  0  0  0  0  0  0  0  0
    5.9230   -5.1750    0.0000 H   0  0  0  0  0  0  0  0  0  0  0  0
    4.4530   -4.3410    0.0000 H   0  0  0  0  0  0  0  0  0  0  0  0
    4.4530   -2.6510    0.0000 H   0  0  0  0  0  0  0  0  0  0  0  0
    5.4340   -1.9100    0.0000 H   0  0  0  0  0  0  0  0  0  0  0  0
    8.8080   -1.8180    0.0000 H   0  0  0  0  0  0  0  0  0  0  0  0
   10.2780   -2.6510    0.0000 H   0  0  0  0  0  0  0  0  0  0  0  0
  1  2  1  0  0  0  0
  1  9  2  0  0  0  0
  1 34  1  0  0  0  0
  2  3  2  0  0  0  0
  2 35  1  0  0  0  0
  4  5  1  0  0  0  0
  4 14  2  0  0  0  0
  4 25  1  0  0  0  0
  5  6  1  0  0  0  0
  5 36  1  0  0  0  0
  6  7  2  0  0  0  0
  6 26  1  0  0  0  0
  7  8  1  0  0  0  0
  7 33  1  0  0  0  0
  8  9  1  0  0  0  0
  8 32  2  0  0  0  0
  9 37  1  0  0  0  0
 10 11  1  0  0  0  0
 10 15  1  0  0  0  0
 10 22  2  0  0  0  0
 10 23  2  0  0  0  0
 11 12  1  0  0  0  0
 11 38  1  0  0  0  0
 12 13  2  0  0  0  0
 12 24  1  0  0  0  0
 13 14  1  0  0  0  0
 13 39  1  0  0  0  0
 14 40  1  0  0  0  0
 15 16  1  0  0  0  0
 15 41  1  0  0  0  0
 15 42  1  0  0  0  0
 16 17  1  0  0  0  0
 16 43  1  0  0  0  0
 16 44  1  0  0  0  0
 17 18  1  0  0  0  0
 17 45  1  0  0  0  0
 17 46  1  0  0  0  0
 18 19  1  0  0  0  0
 18 47  1  0  0  0  0
 19 20  2  0  0  0  0
 19 21  1  0  0  0  0
 20 48  1  0  0  0  0
 21 49  1  0  0  0  0
 21 50  1  0  0  0  0
 24 25  2  0  0  0  0
 24 51  1  0  0  0  0
 25 52  1  0  0  0  0
 26 27  1  0  0  0  0
 26 31  2  0  0  0  0
 27 28  2  0  0  0  0
 27 32  1  0  0  0  0
 28 29  1  0  0  0  0
 28 53  1  0  0  0  0
 29 30  2  0  0  0  0
 29 54  1  0  0  0  0
 30 31  1  0  0  0  0
 30 55  1  0  0  0  0
 31 56  1  0  0  0  0
 33 34  2  0  0  0  0
 33 57  1  0  0  0  0
 34 58  1  0  0  0  0
M  CHG  1   2   1
M  CHG  1  35  -1
M  END
> <Molecule name>
177365

> <Activity>
1

$$$$
290494
  MOE2011           2D

 66 70  0  0  1  0  0  0  0  0999 V2000
    5.3720    1.7290    0.0000 C   0  0  0  0  0  0  0  0  0  0  0  0
    5.3840    0.9040    0.0000 C   0  0  3  0  0  0  0  0  0  0  0  0
    4.5980    1.3330    0.0000 C   0  0  3  0  0  0  0  0  0  0  0  0
    3.8380    0.8620    0.0000 C   0  0  3  0  0  0  0  0  0  0  0  0
    3.8510    0.0030    0.0000 C   0  0  3  0  0  0  0  0  0  0  0  0
    3.1100   -0.4320    0.0000 O   0  0  0  0  0  0  0  0  0  0  0  0
    1.6500   -0.4120    0.0000 O   0  0  0  0  0  0  0  0  0  0  0  0
    2.3660   -0.0020    0.0000 C   0  0  0  0  0  0  0  0  0  0  0  0
    2.3730    0.8560    0.0000 C   0  0  0  0  0  0  0  0  0  0  0  0
    3.1240    1.2750    0.0000 C   0  0  3  0  0  0  0  0  0  0  0  0
    2.4090    2.5120    0.0000 C   0  0  0  0  0  0  0  0  0  0  0  0
    3.1240    2.1000    0.0000 C   0  0  3  0  0  0  0  0  0  0  0  0
    3.8380    2.5120    0.0000 C   0  0  3  0  0  0  0  0  0  0  0  0
    4.5520    2.1000    0.0000 C   0  0  3  0  0  0  0  0  0  0  0  0
    4.9650    2.8140    0.0000 O   0  0  0  0  0  0  0  0  0  0  0  0
    4.0750    1.9320    0.0000 O   0  0  0  0  0  0  0  0  0  0  0  0
    3.7450    1.3600    0.0000 C   0  0  0  0  0  0  0  0  0  0  0  0
    3.8380    3.3370    0.0000 O   0  0  0  0  0  0  0  0  0  0  0  0
    4.6270   -0.4450    0.0000 C   0  0  3  0  0  0  0  0  0  0  0  0
    5.3980    0.0090    0.0000 C   0  0  3  0  0  0  0  0  0  0  0  0
    6.2060   -0.4570    0.0000 C   0  0  0  0  0  0  0  0  0  0  0  0
    6.2090   -1.2820    0.0000 C   0  0  0  0  0  0  0  0  0  0  0  0
    6.1770    1.3950    0.0000 C   0  0  0  0  0  0  0  0  0  0  0  0
    6.9950    0.9480    0.0000 C   0  0  3  0  0  0  0  0  0  0  0  0
    7.0090    0.0160    0.0000 C   0  0  0  0  0  0  0  0  0  0  0  0
    6.1540    2.2190    0.0000 O   0  0  0  0  0  0  0  0  0  0  0  0
    7.7010    1.3740    0.0000 O   0  0  0  0  0  0  0  0  0  0  0  0
    4.6300   -1.2700    0.0000 O   0  0  0  0  0  0  0  0  0  0  0  0
    3.9170   -1.6850    0.0000 C   0  0  0  0  0  0  0  0  0  0  0  0
    3.9200   -2.5100    0.0000 C   0  0  0  0  0  0  0  0  0  0  0  0
    3.2100   -3.7500    0.0000 C   0  0  0  0  0  0  0  0  0  0  0  0
    3.2070   -2.9250    0.0000 C   0  0  0  0  0  0  0  0  0  0  0  0
    2.4910   -2.5150    0.0000 C   0  0  0  0  0  0  0  0  0  0  0  0
    3.2010   -1.2750    0.0000 O   0  0  0  0  0  0  0  0  0  0  0  0
    6.4260    1.8200    0.0000 H   0  0  0  0  0  0  0  0  0  0  0  0
    5.6300    2.6200    0.0000 H   0  0  0  0  0  0  0  0  0  0  0  0
    4.5320    1.7020    0.0000 H   0  0  0  0  0  0  0  0  0  0  0  0
    5.0790    2.1270    0.0000 H   0  0  0  0  0  0  0  0  0  0  0  0
    3.8540   -0.8220    0.0000 H   0  0  0  0  0  0  0  0  0  0  0  0
    1.5490    0.8940    0.0000 H   0  0  0  0  0  0  0  0  0  0  0  0
    1.9440    1.5610    0.0000 H   0  0  0  0  0  0  0  0  0  0  0  0
    2.4120    1.6930    0.0000 H   0  0  0  0  0  0  0  0  0  0  0  0
    2.5790    3.4040    0.0000 H   0  0  0  0  0  0  0  0  0  0  0  0
    1.8390    3.2380    0.0000 H   0  0  0  0  0  0  0  0  0  0  0  0
    1.4590    2.6530    0.0000 H   0  0  0  0  0  0  0  0  0  0  0  0
    2.8410    2.8750    0.0000 H   0  0  0  0  0  0  0  0  0  0  0  0
    4.5220    2.9740    0.0000 H   0  0  0  0  0  0  0  0  0  0  0  0
    4.5370    3.7190    0.0000 H   0  0  0  0  0  0  0  0  0  0  0  0
    3.0540    0.6010    0.0000 H   0  0  0  0  0  0  0  0  0  0  0  0
    2.8600    1.6920    0.0000 H   0  0  0  0  0  0  0  0  0  0  0  0
    3.1230    3.7500    0.0000 H   0  0  0  0  0  0  0  0  0  0  0  0
    5.3130   -0.9020    0.0000 H   0  0  0  0  0  0  0  0  0  0  0  0
    5.7830   -0.7290    0.0000 H   0  0  0  0  0  0  0  0  0  0  0  0
    5.3170   -1.5400    0.0000 H   0  0  0  0  0  0  0  0  0  0  0  0
    6.5420   -2.1430    0.0000 H   0  0  0  0  0  0  0  0  0  0  0  0
    7.1470   -1.4150    0.0000 H   0  0  0  0  0  0  0  0  0  0  0  0
    7.7430    0.5990    0.0000 H   0  0  0  0  0  0  0  0  0  0  0  0
    7.7280   -0.3880    0.0000 H   0  0  0  0  0  0  0  0  0  0  0  0
    8.4240    0.9750    0.0000 H   0  0  0  0  0  0  0  0  0  0  0  0
    4.6350   -2.9200    0.0000 H   0  0  0  0  0  0  0  0  0  0  0  0
    2.3850   -3.7530    0.0000 H   0  0  0  0  0  0  0  0  0  0  0  0
    3.2130   -4.5750    0.0000 H   0  0  0  0  0  0  0  0  0  0  0  0
    4.0350   -3.7460    0.0000 H   0  0  0  0  0  0  0  0  0  0  0  0
    2.9000   -1.7990    0.0000 H   0  0  0  0  0  0  0  0  0  0  0  0
    1.7740   -2.1060    0.0000 H   0  0  0  0  0  0  0  0  0  0  0  0
    2.0810   -3.2320    0.0000 H   0  0  0  0  0  0  0  0  0  0  0  0
  1  2  1  0  0  0  0
  1 35  1  0  0  0  0
  1 36  1  0  0  0  0
  1 37  1  0  0  0  0
  2  3  1  0  0  0  0
  2 20  1  0  0  0  0
  2 23  1  0  0  0  0
  3  4  1  0  0  0  0
  3 14  1  0  0  0  0
  3 38  1  0  0  0  0
  4  5  1  0  0  0  0
  4 10  1  0  0  0  0
  4 17  1  0  0  0  0
  5  6  1  0  0  0  0
  5 19  1  0  0  0  0
  5 39  1  0  0  0  0
  6  8  1  0  0  0  0
  7  8  2  0  0  0  0
  8  9  1  0  0  0  0
  9 10  1  0  0  0  0
  9 40  1  0  0  0  0
  9 41  1  0  0  0  0
 10 12  1  0  0  0  0
 10 42  1  0  0  0  0
 11 12  1  0  0  0  0
 11 43  1  0  0  0  0
 11 44  1  0  0  0  0
 11 45  1  0  0  0  0
 12 13  1  0  0  0  0
 12 46  1  0  0  0  0
 13 14  1  0  0  0  0
 13 18  1  0  0  0  0
 13 47  1  0  0  0  0
 14 15  1  0  0  0  0
 14 16  1  0  0  0  0
 15 48  1  0  0  0  0
 16 17  1  0  0  0  0
 17 49  1  0  0  0  0
 17 50  1  0  0  0  0
 18 51  1  0  0  0  0
 19 20  1  0  0  0  0
 19 28  1  0  0  0  0
 19 52  1  0  0  0  0
 20 21  1  0  0  0  0
 20 53  1  0  0  0  0
 21 22  1  0  0  0  0
 21 25  2  0  0  0  0
 22 54  1  0  0  0  0
 22 55  1  0  0  0  0
 22 56  1  0  0  0  0
 23 24  1  0  0  0  0
 23 26  2  0  0  0  0
 24 25  1  0  0  0  0
 24 27  1  0  0  0  0
 24 57  1  0  0  0  0
 25 58  1  0  0  0  0
 27 59  1  0  0  0  0
 28 29  1  0  0  0  0
 29 30  1  0  0  0  0
 29 34  2  0  0  0  0
 30 32  2  0  0  0  0
 30 60  1  0  0  0  0
 31 32  1  0  0  0  0
 31 61  1  0  0  0  0
 31 62  1  0  0  0  0
 31 63  1  0  0  0  0
 32 33  1  0  0  0  0
 33 64  1  0  0  0  0
 33 65  1  0  0  0  0
 33 66  1  0  0  0  0
M  END
> <Molecule name>
290494

> <Activity>
1

$$$$
630176
  MOE2011           2D

 72 73  0  0  1  0  0  0  0  0999 V2000
    2.7540    1.0320    0.0000 C   0  0  0  0  0  0  0  0  0  0  0  0
    3.3540    1.5460    0.0000 N   0  0  0  0  0  0  0  0  0  0  0  0
    4.1270    1.7130    0.0000 C   0  0  0  0  0  0  0  0  0  0  0  0
    4.1550    2.5370    0.0000 O   0  0  0  0  0  0  0  0  0  0  0  0
    1.6500    0.3950    0.0000 O   0  0  0  0  0  0  0  0  0  0  0  0
    2.4700    0.2950    0.0000 C   0  0  0  0  0  0  0  0  0  0  0  0
    2.5690   -0.4880    0.0000 N   0  0  0  0  0  0  0  0  0  0  0  0
    3.0290   -1.1310    0.0000 C   0  0  3  0  0  0  0  0  0  0  0  0
    3.7400   -1.4780    0.0000 C   0  0  0  0  0  0  0  0  0  0  0  0
    3.5700   -2.2860    0.0000 O   0  0  0  0  0  0  0  0  0  0  0  0
    4.5290   -1.4460    0.0000 O   0  0  0  0  0  0  0  0  0  0  0  0
    5.2080   -1.0430    0.0000 C   0  0  3  0  0  0  0  0  0  0  0  0
    4.4940   -0.6300    0.0000 C   0  0  0  0  0  0  0  0  0  0  0  0
    3.7790   -1.0430    0.0000 C   0  0  0  0  0  0  0  0  0  0  0  0
    3.0640   -0.6300    0.0000 N   0  0  0  0  0  0  0  0  0  0  0  0
    3.0640    0.1950    0.0000 C   0  0  3  0  0  0  0  0  0  0  0  0
    3.6480    0.7780    0.0000 C   0  0  0  0  0  0  0  0  0  0  0  0
    4.4730    0.7780    0.0000 N   0  0  0  0  0  0  0  0  0  0  0  0
    4.8860    1.4930    0.0000 C   0  0  3  0  0  0  0  0  0  0  0  0
    7.5240    0.5640    0.0000 C   0  0  0  0  0  0  0  0  0  0  0  0
    7.1120    1.2790    0.0000 S   0  0  0  0  0  0  0  0  0  0  0  0
    6.3160    1.4930    0.0000 S   0  0  0  0  0  0  0  0  0  0  0  0
    5.6010    1.0800    0.0000 C   0  0  0  0  0  0  0  0  0  0  0  0
    6.8100    0.1520    0.0000 C   0  0  0  0  0  0  0  0  0  0  0  0
    6.8100   -0.6730    0.0000 C   0  0  0  0  0  0  0  0  0  0  0  0
    5.9230   -0.6300    0.0000 C   0  0  0  0  0  0  0  0  0  0  0  0
    3.7910    1.5910    0.0000 O   0  0  0  0  0  0  0  0  0  0  0  0
    1.6840   -0.1750    0.0000 C   0  0  0  0  0  0  0  0  0  0  0  0
    2.2670    0.4080    0.0000 C   0  0  0  0  0  0  0  0  0  0  0  0
    1.6840    0.9920    0.0000 C   0  0  0  0  0  0  0  0  0  0  0  0
    4.0610   -1.8190    0.0000 O   0  0  0  0  0  0  0  0  0  0  0  0
    2.7760   -2.5370    0.0000 C   0  0  0  0  0  0  0  0  0  0  0  0
    2.4970   -1.7610    0.0000 C   0  0  0  0  0  0  0  0  0  0  0  0
    1.6840   -1.6150    0.0000 C   0  0  0  0  0  0  0  0  0  0  0  0
    2.1560    2.3310    0.0000 C   0  0  0  0  0  0  0  0  0  0  0  0
    2.0800    1.5090    0.0000 C   0  0  0  0  0  0  0  0  0  0  0  0
    3.1270    2.0050    0.0000 H   0  0  0  0  0  0  0  0  0  0  0  0
    2.0920   -0.6760    0.0000 H   0  0  0  0  0  0  0  0  0  0  0  0
    2.5180   -1.1110    0.0000 H   0  0  0  0  0  0  0  0  0  0  0  0
    5.4670   -1.4840    0.0000 H   0  0  0  0  0  0  0  0  0  0  0  0
    4.8230   -0.2380    0.0000 H   0  0  0  0  0  0  0  0  0  0  0  0
    4.1650   -0.2380    0.0000 H   0  0  0  0  0  0  0  0  0  0  0  0
    2.6210   -0.8860    0.0000 H   0  0  0  0  0  0  0  0  0  0  0  0
    2.6590   -0.1160    0.0000 H   0  0  0  0  0  0  0  0  0  0  0  0
    4.7290    0.3350    0.0000 H   0  0  0  0  0  0  0  0  0  0  0  0
    5.0180    0.9980    0.0000 H   0  0  0  0  0  0  0  0  0  0  0  0
    7.7800    0.1220    0.0000 H   0  0  0  0  0  0  0  0  0  0  0  0
    7.9670    0.8200    0.0000 H   0  0  0  0  0  0  0  0  0  0  0  0
    5.2720    0.6880    0.0000 H   0  0  0  0  0  0  0  0  0  0  0  0
    5.9290    0.6880    0.0000 H   0  0  0  0  0  0  0  0  0  0  0  0
    6.6350    0.6330    0.0000 H   0  0  0  0  0  0  0  0  0  0  0  0
    6.3060    0.0640    0.0000 H   0  0  0  0  0  0  0  0  0  0  0  0
    7.1630   -1.0430    0.0000 H   0  0  0  0  0  0  0  0  0  0  0  0
    5.8020   -0.1330    0.0000 H   0  0  0  0  0  0  0  0  0  0  0  0
    1.3230    0.1860    0.0000 H   0  0  0  0  0  0  0  0  0  0  0  0
    1.3230   -0.5370    0.0000 H   0  0  0  0  0  0  0  0  0  0  0  0
    2.0460   -0.5370    0.0000 H   0  0  0  0  0  0  0  0  0  0  0  0
    2.5230    0.8520    0.0000 H   0  0  0  0  0  0  0  0  0  0  0  0
    2.0460    1.3530    0.0000 H   0  0  0  0  0  0  0  0  0  0  0  0
    1.3230    1.3530    0.0000 H   0  0  0  0  0  0  0  0  0  0  0  0
    1.3230    0.6300    0.0000 H   0  0  0  0  0  0  0  0  0  0  0  0
    2.2950   -2.7100    0.0000 H   0  0  0  0  0  0  0  0  0  0  0  0
    2.9490   -3.0190    0.0000 H   0  0  0  0  0  0  0  0  0  0  0  0
    3.2570   -2.3650    0.0000 H   0  0  0  0  0  0  0  0  0  0  0  0
    3.0000   -1.8520    0.0000 H   0  0  0  0  0  0  0  0  0  0  0  0
    1.7750   -1.1110    0.0000 H   0  0  0  0  0  0  0  0  0  0  0  0
    1.1810   -1.5240    0.0000 H   0  0  0  0  0  0  0  0  0  0  0  0
    1.5930   -2.1180    0.0000 H   0  0  0  0  0  0  0  0  0  0  0  0
    2.6660    2.2840    0.0000 H   0  0  0  0  0  0  0  0  0  0  0  0
    2.2030    2.8400    0.0000 H   0  0  0  0  0  0  0  0  0  0  0  0
    1.6470    2.3780    0.0000 H   0  0  0  0  0  0  0  0  0  0  0  0
    1.6160    1.2950    0.0000 H   0  0  0  0  0  0  0  0  0  0  0  0
  1  2  1  0  0  0  0
  1  6  1  0  0  0  0
  1 36  2  0  0  0  0
  2  3  1  0  0  0  0
  2 37  1  0  0  0  0
  3  4  2  0  0  0  0
  3 19  1  0  0  0  0
  5  6  2  0  0  0  0
  6  7  1  0  0  0  0
  7  8  1  0  0  0  0
  7 38  1  0  0  0  0
  8  9  1  0  0  0  0
  8 33  1  0  0  0  0
  8 39  1  0  0  0  0
  9 10  2  0  0  0  0
  9 11  1  0  0  0  0
 11 12  1  0  0  0  0
 12 13  1  0  0  0  0
 12 26  1  0  0  0  0
 12 40  1  0  0  0  0
 13 14  1  0  0  0  0
 13 41  1  0  0  0  0
 13 42  1  0  0  0  0
 14 15  1  0  0  0  0
 14 31  2  0  0  0  0
 15 16  1  0  0  0  0
 15 43  1  0  0  0  0
 16 17  1  0  0  0  0
 16 29  1  0  0  0  0
 16 44  1  0  0  0  0
 17 18  1  0  0  0  0
 17 27  2  0  0  0  0
 18 19  1  0  0  0  0
 18 45  1  0  0  0  0
 19 23  1  0  0  0  0
 19 46  1  0  0  0  0
 20 21  1  0  0  0  0
 20 24  1  0  0  0  0
 20 47  1  0  0  0  0
 20 48  1  0  0  0  0
 21 22  1  0  0  0  0
 22 23  1  0  0  0  0
 23 49  1  0  0  0  0
 23 50  1  0  0  0  0
 24 25  1  0  0  0  0
 24 51  1  0  0  0  0
 24 52  1  0  0  0  0
 25 26  2  0  0  0  0
 25 53  1  0  0  0  0
 26 54  1  0  0  0  0
 28 29  1  0  0  0  0
 28 55  1  0  0  0  0
 28 56  1  0  0  0  0
 28 57  1  0  0  0  0
 29 30  1  0  0  0  0
 29 58  1  0  0  0  0
 30 59  1  0  0  0  0
 30 60  1  0  0  0  0
 30 61  1  0  0  0  0
 32 33  1  0  0  0  0
 32 62  1  0  0  0  0
 32 63  1  0  0  0  0
 32 64  1  0  0  0  0
 33 34  1  0  0  0  0
 33 65  1  0  0  0  0
 34 66  1  0  0  0  0
 34 67  1  0  0  0  0
 34 68  1  0  0  0  0
 35 36  1  0  0  0  0
 35 69  1  0  0  0  0
 35 70  1  0  0  0  0
 35 71  1  0  0  0  0
 36 72  1  0  0  0  0
M  END
> <Molecule name>
630176

> <Activity>
1

$$$$
341651
  MOE2011           2D

 68 72  0  0  1  0  0  0  0  0999 V2000
    5.3720    1.7290    0.0000 C   0  0  0  0  0  0  0  0  0  0  0  0
    5.3840    0.9040    0.0000 C   0  0  3  0  0  0  0  0  0  0  0  0
    4.5980    1.3330    0.0000 C   0  0  3  0  0  0  0  0  0  0  0  0
    5.3980    0.0090    0.0000 C   0  0  3  0  0  0  0  0  0  0  0  0
    6.1770    1.3950    0.0000 C   0  0  3  0  0  0  0  0  0  0  0  0
    3.8380    0.8620    0.0000 C   0  0  3  0  0  0  0  0  0  0  0  0
    4.5520    2.1000    0.0000 C   0  0  3  0  0  0  0  0  0  0  0  0
    4.6270   -0.4450    0.0000 C   0  0  3  0  0  0  0  0  0  0  0  0
    6.2060   -0.4570    0.0000 C   0  0  0  0  0  0  0  0  0  0  0  0
    6.1540    2.2190    0.0000 O   0  0  0  0  0  0  0  0  0  0  0  0
    6.9950    0.9480    0.0000 C   0  0  3  0  0  0  0  0  0  0  0  0
    3.8510    0.0030    0.0000 C   0  0  3  0  0  0  0  0  0  0  0  0
    3.1240    1.2750    0.0000 C   0  0  3  0  0  0  0  0  0  0  0  0
    3.7450    1.3600    0.0000 C   0  0  0  0  0  0  0  0  0  0  0  0
    4.9650    2.8140    0.0000 O   0  0  0  0  0  0  0  0  0  0  0  0
    4.0750    1.9320    0.0000 O   0  0  0  0  0  0  0  0  0  0  0  0
    3.8380    2.5120    0.0000 C   0  0  3  0  0  0  0  0  0  0  0  0
    4.6300   -1.2700    0.0000 O   0  0  0  0  0  0  0  0  0  0  0  0
    6.2090   -1.2820    0.0000 C   0  0  0  0  0  0  0  0  0  0  0  0
    7.0090    0.0160    0.0000 C   0  0  0  0  0  0  0  0  0  0  0  0
    7.7010    1.3740    0.0000 O   0  0  0  0  0  0  0  0  0  0  0  0
    3.1100   -0.4320    0.0000 O   0  0  0  0  0  0  0  0  0  0  0  0
    3.1240    2.1000    0.0000 C   0  0  3  0  0  0  0  0  0  0  0  0
    2.3730    0.8560    0.0000 C   0  0  0  0  0  0  0  0  0  0  0  0
    3.8380    3.3370    0.0000 O   0  0  0  0  0  0  0  0  0  0  0  0
    3.9170   -1.6850    0.0000 C   0  0  0  0  0  0  0  0  0  0  0  0
    2.3660   -0.0020    0.0000 C   0  0  0  0  0  0  0  0  0  0  0  0
    2.4090    2.5120    0.0000 C   0  0  0  0  0  0  0  0  0  0  0  0
    3.9200   -2.5100    0.0000 C   0  0  0  0  0  0  0  0  0  0  0  0
    3.2010   -1.2750    0.0000 O   0  0  0  0  0  0  0  0  0  0  0  0
    1.6500   -0.4120    0.0000 O   0  0  0  0  0  0  0  0  0  0  0  0
    3.2070   -2.9250    0.0000 C   0  0  0  0  0  0  0  0  0  0  0  0
    3.2100   -3.7500    0.0000 C   0  0  0  0  0  0  0  0  0  0  0  0
    2.4910   -2.5150    0.0000 C   0  0  0  0  0  0  0  0  0  0  0  0
    5.8830    1.7370    0.0000 H   0  0  0  0  0  0  0  0  0  0  0  0
    5.3630    2.2410    0.0000 H   0  0  0  0  0  0  0  0  0  0  0  0
    4.8600    1.7210    0.0000 H   0  0  0  0  0  0  0  0  0  0  0  0
    5.0310    1.6080    0.0000 H   0  0  0  0  0  0  0  0  0  0  0  0
    5.4000   -0.5020    0.0000 H   0  0  0  0  0  0  0  0  0  0  0  0
    6.6130    1.6620    0.0000 H   0  0  0  0  0  0  0  0  0  0  0  0
    5.0700   -0.6980    0.0000 H   0  0  0  0  0  0  0  0  0  0  0  0
    6.5910    2.4870    0.0000 H   0  0  0  0  0  0  0  0  0  0  0  0
    6.9840    1.4590    0.0000 H   0  0  0  0  0  0  0  0  0  0  0  0
    3.8530   -0.5080    0.0000 H   0  0  0  0  0  0  0  0  0  0  0  0
    3.1190    0.7630    0.0000 H   0  0  0  0  0  0  0  0  0  0  0  0
    3.3920    1.7310    0.0000 H   0  0  0  0  0  0  0  0  0  0  0  0
    3.2890    1.1270    0.0000 H   0  0  0  0  0  0  0  0  0  0  0  0
    4.7090    3.2570    0.0000 H   0  0  0  0  0  0  0  0  0  0  0  0
    4.2810    2.7680    0.0000 H   0  0  0  0  0  0  0  0  0  0  0  0
    5.6970   -1.2840    0.0000 H   0  0  0  0  0  0  0  0  0  0  0  0
    6.2110   -1.7940    0.0000 H   0  0  0  0  0  0  0  0  0  0  0  0
    6.7200   -1.2800    0.0000 H   0  0  0  0  0  0  0  0  0  0  0  0
    7.4560   -0.2350    0.0000 H   0  0  0  0  0  0  0  0  0  0  0  0
    8.1490    1.1270    0.0000 H   0  0  0  0  0  0  0  0  0  0  0  0
    3.1240    2.6110    0.0000 H   0  0  0  0  0  0  0  0  0  0  0  0
    2.2040    1.3400    0.0000 H   0  0  0  0  0  0  0  0  0  0  0  0
    1.8680    0.7730    0.0000 H   0  0  0  0  0  0  0  0  0  0  0  0
    3.3950    3.5930    0.0000 H   0  0  0  0  0  0  0  0  0  0  0  0
    2.6650    2.9550    0.0000 H   0  0  0  0  0  0  0  0  0  0  0  0
    1.9660    2.7680    0.0000 H   0  0  0  0  0  0  0  0  0  0  0  0
    2.1530    2.0690    0.0000 H   0  0  0  0  0  0  0  0  0  0  0  0
    4.3630   -2.7640    0.0000 H   0  0  0  0  0  0  0  0  0  0  0  0
    2.6990   -3.7520    0.0000 H   0  0  0  0  0  0  0  0  0  0  0  0
    3.2120   -4.2610    0.0000 H   0  0  0  0  0  0  0  0  0  0  0  0
    3.7220   -3.7480    0.0000 H   0  0  0  0  0  0  0  0  0  0  0  0
    2.7450   -2.0710    0.0000 H   0  0  0  0  0  0  0  0  0  0  0  0
    2.0470   -2.2610    0.0000 H   0  0  0  0  0  0  0  0  0  0  0  0
    2.2370   -2.9590    0.0000 H   0  0  0  0  0  0  0  0  0  0  0  0
  1  2  1  0  0  0  0
  1 35  1  0  0  0  0
  1 36  1  0  0  0  0
  1 37  1  0  0  0  0
  2  3  1  0  0  0  0
  2  4  1  0  0  0  0
  2  5  1  0  0  0  0
  3  6  1  0  0  0  0
  3  7  1  0  0  0  0
  3 38  1  0  0  0  0
  4  8  1  0  0  0  0
  4  9  1  0  0  0  0
  4 39  1  0  0  0  0
  5 10  1  0  0  0  0
  5 11  1  0  0  0  0
  5 40  1  0  0  0  0
  6 12  1  0  0  0  0
  6 13  1  0  0  0  0
  6 14  1  0  0  0  0
  7 15  1  0  0  0  0
  7 16  1  0  0  0  0
  7 17  1  0  0  0  0
  8 12  1  0  0  0  0
  8 18  1  0  0  0  0
  8 41  1  0  0  0  0
  9 19  1  0  0  0  0
  9 20  2  0  0  0  0
 10 42  1  0  0  0  0
 11 20  1  0  0  0  0
 11 21  1  0  0  0  0
 11 43  1  0  0  0  0
 12 22  1  0  0  0  0
 12 44  1  0  0  0  0
 13 23  1  0  0  0  0
 13 24  1  0  0  0  0
 13 45  1  0  0  0  0
 14 16  1  0  0  0  0
 14 46  1  0  0  0  0
 14 47  1  0  0  0  0
 15 48  1  0  0  0  0
 17 23  1  0  0  0  0
 17 25  1  0  0  0  0
 17 49  1  0  0  0  0
 18 26  1  0  0  0  0
 19 50  1  0  0  0  0
 19 51  1  0  0  0  0
 19 52  1  0  0  0  0
 20 53  1  0  0  0  0
 21 54  1  0  0  0  0
 22 27  1  0  0  0  0
 23 28  1  0  0  0  0
 23 55  1  0  0  0  0
 24 27  1  0  0  0  0
 24 56  1  0  0  0  0
 24 57  1  0  0  0  0
 25 58  1  0  0  0  0
 26 29  1  0  0  0  0
 26 30  2  0  0  0  0
 27 31  2  0  0  0  0
 28 59  1  0  0  0  0
 28 60  1  0  0  0  0
 28 61  1  0  0  0  0
 29 32  2  0  0  0  0
 29 62  1  0  0  0  0
 32 33  1  0  0  0  0
 32 34  1  0  0  0  0
 33 63  1  0  0  0  0
 33 64  1  0  0  0  0
 33 65  1  0  0  0  0
 34 66  1  0  0  0  0
 34 67  1  0  0  0  0
 34 68  1  0  0  0  0
M  END
> <Molecule name>
341651

> <Activity>
1

$$$$
656178
  MOE2011           2D

 75 79  0  0  1  0  0  0  0  0999 V2000
    2.9960   -0.0690    0.0000 C   0  0  0  0  0  0  0  0  0  0  0  0
    3.7580   -0.3850    0.0000 C   0  0  3  0  0  0  0  0  0  0  0  0
    3.0690   -0.8980    0.0000 C   0  0  3  0  0  0  0  0  0  0  0  0
    3.1740   -1.7500    0.0000 C   0  0  0  0  0  0  0  0  0  0  0  0
    3.9680   -2.0790    0.0000 C   0  0  3  0  0  0  0  0  0  0  0  0
    4.6460   -1.5510    0.0000 C   0  0  3  0  0  0  0  0  0  0  0  0
    5.1810   -2.2320    0.0000 C   0  0  0  0  0  0  0  0  0  0  0  0
    4.4970   -2.7640    0.0000 O   0  0  0  0  0  0  0  0  0  0  0  0
    5.2960   -1.0440    0.0000 O   0  0  0  0  0  0  0  0  0  0  0  0
    5.9540   -1.5410    0.0000 C   0  0  0  0  0  0  0  0  0  0  0  0
    6.7730   -1.6420    0.0000 O   0  0  0  0  0  0  0  0  0  0  0  0
    5.8530   -2.3590    0.0000 C   0  0  0  0  0  0  0  0  0  0  0  0
    4.5200   -0.7000    0.0000 C   0  0  3  0  0  0  0  0  0  0  0  0
    5.2830   -0.3850    0.0000 C   0  0  3  0  0  0  0  0  0  0  0  0
    5.9970   -0.7980    0.0000 O   0  0  0  0  0  0  0  0  0  0  0  0
    6.8090   -0.9400    0.0000 C   0  0  0  0  0  0  0  0  0  0  0  0
    7.4410   -1.4710    0.0000 C   0  0  0  0  0  0  0  0  0  0  0  0
    8.2160   -1.1890    0.0000 C   0  0  0  0  0  0  0  0  0  0  0  0
    8.8480   -1.7190    0.0000 C   0  0  0  0  0  0  0  0  0  0  0  0
    8.7040   -2.5320    0.0000 C   0  0  0  0  0  0  0  0  0  0  0  0
    7.9300   -2.8140    0.0000 C   0  0  0  0  0  0  0  0  0  0  0  0
    7.2980   -2.2830    0.0000 C   0  0  0  0  0  0  0  0  0  0  0  0
    7.3390   -0.3080    0.0000 O   0  0  0  0  0  0  0  0  0  0  0  0
    4.9440    2.8140    0.0000 C   0  0  0  0  0  0  0  0  0  0  0  0
    5.1320    2.0100    0.0000 C   0  0  0  0  0  0  0  0  0  0  0  0
    5.9260    1.7840    0.0000 C   0  0  3  0  0  0  0  0  0  0  0  0
    6.1530    0.9890    0.0000 C   0  0  0  0  0  0  0  0  0  0  0  0
    5.5980    0.3770    0.0000 C   0  0  3  0  0  0  0  0  0  0  0  0
    4.5200    1.4550    0.0000 C   0  0  0  0  0  0  0  0  0  0  0  0
    5.2830    1.1390    0.0000 C   0  0  0  0  0  0  0  0  0  0  0  0
    5.4960    1.9360    0.0000 C   0  0  0  0  0  0  0  0  0  0  0  0
    6.0800    1.3530    0.0000 C   0  0  0  0  0  0  0  0  0  0  0  0
    3.7580    1.1390    0.0000 C   0  0  3  0  0  0  0  0  0  0  0  0
    3.1750    1.7220    0.0000 O   0  0  0  0  0  0  0  0  0  0  0  0
    3.4420    0.3770    0.0000 C   0  0  0  0  0  0  0  0  0  0  0  0
    2.6180    0.3770    0.0000 O   0  0  0  0  0  0  0  0  0  0  0  0
    6.5100    2.3670    0.0000 O   0  0  0  0  0  0  0  0  0  0  0  0
    6.2530   -0.1250    0.0000 O   0  0  0  0  0  0  0  0  0  0  0  0
    2.3100   -0.5730    0.0000 O   0  0  0  0  0  0  0  0  0  0  0  0
    3.1470    0.9500    0.0000 H   0  0  0  0  0  0  0  0  0  0  0  0
    2.0340    0.1180    0.0000 H   0  0  0  0  0  0  0  0  0  0  0  0
    2.5480   -1.0230    0.0000 H   0  0  0  0  0  0  0  0  0  0  0  0
    2.1290   -1.3720    0.0000 H   0  0  0  0  0  0  0  0  0  0  0  0
    2.3600   -1.8830    0.0000 H   0  0  0  0  0  0  0  0  0  0  0  0
    2.8300   -2.5000    0.0000 H   0  0  0  0  0  0  0  0  0  0  0  0
    3.4670   -2.7340    0.0000 H   0  0  0  0  0  0  0  0  0  0  0  0
    6.1890   -2.0660    0.0000 H   0  0  0  0  0  0  0  0  0  0  0  0
    5.8290   -3.0170    0.0000 H   0  0  0  0  0  0  0  0  0  0  0  0
    5.0540   -2.8950    0.0000 H   0  0  0  0  0  0  0  0  0  0  0  0
    5.4780   -3.3770    0.0000 H   0  0  0  0  0  0  0  0  0  0  0  0
    6.4450   -3.1820    0.0000 H   0  0  0  0  0  0  0  0  0  0  0  0
    3.9330   -1.2390    0.0000 H   0  0  0  0  0  0  0  0  0  0  0  0
    5.8840   -0.3230    0.0000 H   0  0  0  0  0  0  0  0  0  0  0  0
    8.3600   -0.3760    0.0000 H   0  0  0  0  0  0  0  0  0  0  0  0
    9.6230   -1.4370    0.0000 H   0  0  0  0  0  0  0  0  0  0  0  0
    9.3360   -3.0620    0.0000 H   0  0  0  0  0  0  0  0  0  0  0  0
    7.7870   -3.6260    0.0000 H   0  0  0  0  0  0  0  0  0  0  0  0
    6.5230   -2.5660    0.0000 H   0  0  0  0  0  0  0  0  0  0  0  0
    5.7480    3.0010    0.0000 H   0  0  0  0  0  0  0  0  0  0  0  0
    4.7570    3.6170    0.0000 H   0  0  0  0  0  0  0  0  0  0  0  0
    4.1410    2.6260    0.0000 H   0  0  0  0  0  0  0  0  0  0  0  0
    6.7370    1.6320    0.0000 H   0  0  0  0  0  0  0  0  0  0  0  0
    6.9510    1.1980    0.0000 H   0  0  0  0  0  0  0  0  0  0  0  0
    6.7760    0.4490    0.0000 H   0  0  0  0  0  0  0  0  0  0  0  0
    6.4390    2.0100    0.0000 H   0  0  0  0  0  0  0  0  0  0  0  0
    5.3980    2.7780    0.0000 H   0  0  0  0  0  0  0  0  0  0  0  0
    4.5060    2.1290    0.0000 H   0  0  0  0  0  0  0  0  0  0  0  0
    6.1800    0.4400    0.0000 H   0  0  0  0  0  0  0  0  0  0  0  0
    7.1400    1.8920    0.0000 H   0  0  0  0  0  0  0  0  0  0  0  0
    5.8630    2.3290    0.0000 H   0  0  0  0  0  0  0  0  0  0  0  0
    2.7160    1.3830    0.0000 H   0  0  0  0  0  0  0  0  0  0  0  0
    3.3890    2.5190    0.0000 H   0  0  0  0  0  0  0  0  0  0  0  0
    6.2970    3.1640    0.0000 H   0  0  0  0  0  0  0  0  0  0  0  0
    7.3250    0.2280    0.0000 H   0  0  0  0  0  0  0  0  0  0  0  0
    1.6500   -1.0680    0.0000 H   0  0  0  0  0  0  0  0  0  0  0  0
  1  2  1  0  0  0  0
  1 40  1  0  0  0  0
  1 41  1  0  0  0  0
  1 42  1  0  0  0  0
  2  3  1  0  0  0  0
  2 13  1  0  0  0  0
  2 35  1  0  0  0  0
  3  4  1  0  0  0  0
  3 39  1  0  0  0  0
  3 43  1  0  0  0  0
  4  5  1  0  0  0  0
  4 44  1  0  0  0  0
  4 45  1  0  0  0  0
  5  6  1  0  0  0  0
  5  8  1  0  0  0  0
  5 46  1  0  0  0  0
  6  7  1  0  0  0  0
  6  9  1  0  0  0  0
  6 13  1  0  0  0  0
  7  8  1  0  0  0  0
  7 47  1  0  0  0  0
  7 48  1  0  0  0  0
  9 10  1  0  0  0  0
 10 11  2  0  0  0  0
 10 12  1  0  0  0  0
 12 49  1  0  0  0  0
 12 50  1  0  0  0  0
 12 51  1  0  0  0  0
 13 14  1  0  0  0  0
 13 52  1  0  0  0  0
 14 15  1  0  0  0  0
 14 28  1  0  0  0  0
 14 53  1  0  0  0  0
 15 16  1  0  0  0  0
 16 17  1  0  0  0  0
 16 23  2  0  0  0  0
 17 18  1  0  0  0  0
 17 22  2  0  0  0  0
 18 19  2  0  0  0  0
 18 54  1  0  0  0  0
 19 20  1  0  0  0  0
 19 55  1  0  0  0  0
 20 21  2  0  0  0  0
 20 56  1  0  0  0  0
 21 22  1  0  0  0  0
 21 57  1  0  0  0  0
 22 58  1  0  0  0  0
 24 25  1  0  0  0  0
 24 59  1  0  0  0  0
 24 60  1  0  0  0  0
 24 61  1  0  0  0  0
 25 26  1  0  0  0  0
 25 29  2  0  0  0  0
 26 27  1  0  0  0  0
 26 37  1  0  0  0  0
 26 62  1  0  0  0  0
 27 28  1  0  0  0  0
 27 63  1  0  0  0  0
 27 64  1  0  0  0  0
 28 30  1  0  0  0  0
 28 38  1  0  0  0  0
 29 30  1  0  0  0  0
 29 33  1  0  0  0  0
 30 31  1  0  0  0  0
 30 32  1  0  0  0  0
 31 65  1  0  0  0  0
 31 66  1  0  0  0  0
 31 67  1  0  0  0  0
 32 68  1  0  0  0  0
 32 69  1  0  0  0  0
 32 70  1  0  0  0  0
 33 34  1  0  0  0  0
 33 35  1  0  0  0  0
 33 71  1  0  0  0  0
 34 72  1  0  0  0  0
 35 36  2  0  0  0  0
 37 73  1  0  0  0  0
 38 74  1  0  0  0  0
 39 75  1  0  0  0  0
M  END
> <Molecule name>
656178

> <Activity>
1

$$$$
372944
  MOE2011           2D

 46 48  0  0  0  0  0  0  0  0999 V2000
    5.9370   -1.8560    0.0000 C   0  0  0  0  0  0  0  0  0  0  0  0
    5.2220   -1.4440    0.0000 C   0  0  0  0  0  0  0  0  0  0  0  0
    4.5080   -1.8560    0.0000 C   0  0  0  0  0  0  0  0  0  0  0  0
    3.7930   -1.4440    0.0000 C   0  0  0  0  0  0  0  0  0  0  0  0
    3.0790   -1.8560    0.0000 C   0  0  0  0  0  0  0  0  0  0  0  0
    3.0790   -2.6810    0.0000 N   0  0  0  0  0  0  0  0  0  0  0  0
    3.7930   -3.0940    0.0000 C   0  0  0  0  0  0  0  0  0  0  0  0
    4.5080   -2.6810    0.0000 N   0  0  0  0  0  0  0  0  0  0  0  0
    3.7930   -3.9190    0.0000 N   0  0  0  0  0  0  0  0  0  0  0  0
    2.3640   -1.4440    0.0000 N   0  0  0  0  0  0  0  0  0  0  0  0
    5.2220    1.0310    0.0000 N   0  3  0  0  0  0  0  0  0  0  0  0
    4.5080    0.6190    0.0000 C   0  0  0  0  0  0  0  0  0  0  0  0
    4.5080   -0.2060    0.0000 C   0  0  0  0  0  0  0  0  0  0  0  0
    3.7930   -0.6190    0.0000 C   0  0  0  0  0  0  0  0  0  0  0  0
    5.9370    0.6190    0.0000 O   0  0  0  0  0  0  0  0  0  0  0  0
    5.2220    1.8560    0.0000 O   0  5  0  0  0  0  0  0  0  0  0  0
    3.0790    2.2690    0.0000 C   0  0  0  0  0  0  0  0  0  0  0  0
    3.7930    1.8560    0.0000 N   0  0  0  0  0  0  0  0  0  0  0  0
    3.7930    1.0310    0.0000 C   0  0  0  0  0  0  0  0  0  0  0  0
    3.0790    3.0940    0.0000 C   0  0  0  0  0  0  0  0  0  0  0  0
    3.7930    3.5060    0.0000 N   0  0  0  0  0  0  0  0  0  0  0  0
    4.5080    3.0940    0.0000 C   0  0  0  0  0  0  0  0  0  0  0  0
    4.5080    2.2690    0.0000 C   0  0  0  0  0  0  0  0  0  0  0  0
    3.0790    0.6190    0.0000 C   0  0  0  0  0  0  0  0  0  0  0  0
    3.0790   -0.2060    0.0000 C   0  0  0  0  0  0  0  0  0  0  0  0
    5.5240   -2.5710    0.0000 H   0  0  0  0  0  0  0  0  0  0  0  0
    6.6510   -2.2690    0.0000 H   0  0  0  0  0  0  0  0  0  0  0  0
    6.3490   -1.1420    0.0000 H   0  0  0  0  0  0  0  0  0  0  0  0
    5.6100   -0.7150    0.0000 H   0  0  0  0  0  0  0  0  0  0  0  0
    4.8350   -0.7150    0.0000 H   0  0  0  0  0  0  0  0  0  0  0  0
    3.0790   -4.3310    0.0000 H   0  0  0  0  0  0  0  0  0  0  0  0
    4.5080   -4.3310    0.0000 H   0  0  0  0  0  0  0  0  0  0  0  0
    2.3640   -0.6190    0.0000 H   0  0  0  0  0  0  0  0  0  0  0  0
    1.6500   -1.8560    0.0000 H   0  0  0  0  0  0  0  0  0  0  0  0
    5.2220   -0.6190    0.0000 H   0  0  0  0  0  0  0  0  0  0  0  0
    2.6420    1.5690    0.0000 H   0  0  0  0  0  0  0  0  0  0  0  0
    2.2540    2.2400    0.0000 H   0  0  0  0  0  0  0  0  0  0  0  0
    2.2540    3.1230    0.0000 H   0  0  0  0  0  0  0  0  0  0  0  0
    2.6420    3.7940    0.0000 H   0  0  0  0  0  0  0  0  0  0  0  0
    3.7930    4.3310    0.0000 H   0  0  0  0  0  0  0  0  0  0  0  0
    4.9450    3.7940    0.0000 H   0  0  0  0  0  0  0  0  0  0  0  0
    5.3320    3.1230    0.0000 H   0  0  0  0  0  0  0  0  0  0  0  0
    4.9450    1.5690    0.0000 H   0  0  0  0  0  0  0  0  0  0  0  0
    5.3320    2.2400    0.0000 H   0  0  0  0  0  0  0  0  0  0  0  0
    2.3640    1.0310    0.0000 H   0  0  0  0  0  0  0  0  0  0  0  0
    2.2580   -0.1200    0.0000 H   0  0  0  0  0  0  0  0  0  0  0  0
  1  2  1  0  0  0  0
  1 26  1  0  0  0  0
  1 27  1  0  0  0  0
  1 28  1  0  0  0  0
  2  3  1  0  0  0  0
  2 29  1  0  0  0  0
  2 30  1  0  0  0  0
  3  4  1  0  0  0  0
  3  8  2  0  0  0  0
  4  5  2  0  0  0  0
  4 14  1  0  0  0  0
  5  6  1  0  0  0  0
  5 10  1  0  0  0  0
  6  7  2  0  0  0  0
  7  8  1  0  0  0  0
  7  9  1  0  0  0  0
  9 31  1  0  0  0  0
  9 32  1  0  0  0  0
 10 33  1  0  0  0  0
 10 34  1  0  0  0  0
 11 12  1  0  0  0  0
 11 15  2  0  0  0  0
 11 16  1  0  0  0  0
 12 13  2  0  0  0  0
 12 19  1  0  0  0  0
 13 14  1  0  0  0  0
 13 35  1  0  0  0  0
 14 25  2  0  0  0  0
 17 18  1  0  0  0  0
 17 20  1  0  0  0  0
 17 36  1  0  0  0  0
 17 37  1  0  0  0  0
 18 19  1  0  0  0  0
 18 23  1  0  0  0  0
 19 24  2  0  0  0  0
 20 21  1  0  0  0  0
 20 38  1  0  0  0  0
 20 39  1  0  0  0  0
 21 22  1  0  0  0  0
 21 40  1  0  0  0  0
 22 23  1  0  0  0  0
 22 41  1  0  0  0  0
 22 42  1  0  0  0  0
 23 43  1  0  0  0  0
 23 44  1  0  0  0  0
 24 25  1  0  0  0  0
 24 45  1  0  0  0  0
 25 46  1  0  0  0  0
M  CHG  1  11   1
M  CHG  1  16  -1
M  END
> <Molecule name>
372944

> <Activity>
1

$$$$
211500
  MOE2011           2D

 48 52  0  0  1  0  0  0  0  0999 V2000
    5.2650   -0.1440    0.0000 C   0  0  0  0  0  0  0  0  0  0  0  0
    4.5510    0.2680    0.0000 C   0  0  3  0  0  0  0  0  0  0  0  0
    3.8360    0.6810    0.0000 C   0  0  3  0  0  0  0  0  0  0  0  0
    3.8360    1.5060    0.0000 C   0  0  3  0  0  0  0  0  0  0  0  0
    3.8360    2.3310    0.0000 C   0  0  0  0  0  0  0  0  0  0  0  0
    4.5510    2.7430    0.0000 O   0  0  0  0  0  0  0  0  0  0  0  0
    4.5510    1.9180    0.0000 C   0  0  3  0  0  0  0  0  0  0  0  0
    5.2650    1.5060    0.0000 C   0  0  3  0  0  0  0  0  0  0  0  0
    5.2650    0.6810    0.0000 C   0  0  3  0  0  0  0  0  0  0  0  0
    5.9810    1.0930    0.0000 O   0  0  0  0  0  0  0  0  0  0  0  0
    2.7990    2.5420    0.0000 O   0  0  0  0  0  0  0  0  0  0  0  0
    3.0560    1.7570    0.0000 C   0  0  0  0  0  0  0  0  0  0  0  0
    2.5740    1.0930    0.0000 O   0  0  0  0  0  0  0  0  0  0  0  0
    3.0560    0.4300    0.0000 C   0  0  3  0  0  0  0  0  0  0  0  0
    2.3630   -1.0060    0.0000 O   0  0  0  0  0  0  0  0  0  0  0  0
    3.0790   -0.5960    0.0000 C   0  0  3  0  0  0  0  0  0  0  0  0
    3.8230   -1.0260    0.0000 C   0  0  0  0  0  0  0  0  0  0  0  0
    4.5640   -0.5910    0.0000 C   0  0  0  0  0  0  0  0  0  0  0  0
    5.3490   -1.0200    0.0000 C   0  0  0  0  0  0  0  0  0  0  0  0
    5.3630   -1.9160    0.0000 C   0  0  0  0  0  0  0  0  0  0  0  0
    6.0830   -2.3200    0.0000 O   0  0  0  0  0  0  0  0  0  0  0  0
    3.8160   -1.9220    0.0000 C   0  0  0  0  0  0  0  0  0  0  0  0
    4.5910   -2.3690    0.0000 O   0  0  0  0  0  0  0  0  0  0  0  0
    3.0970   -3.1560    0.0000 C   0  0  0  0  0  0  0  0  0  0  0  0
    3.1000   -2.3310    0.0000 C   0  0  0  0  0  0  0  0  0  0  0  0
    2.3880   -1.9160    0.0000 C   0  0  0  0  0  0  0  0  0  0  0  0
    5.0100   -0.5870    0.0000 H   0  0  0  0  0  0  0  0  0  0  0  0
    5.7080   -0.4000    0.0000 H   0  0  0  0  0  0  0  0  0  0  0  0
    5.5210    0.2990    0.0000 H   0  0  0  0  0  0  0  0  0  0  0  0
    3.7820    0.1720    0.0000 H   0  0  0  0  0  0  0  0  0  0  0  0
    4.3480    2.3310    0.0000 H   0  0  0  0  0  0  0  0  0  0  0  0
    3.8360    2.8420    0.0000 H   0  0  0  0  0  0  0  0  0  0  0  0
    3.3250    2.3310    0.0000 H   0  0  0  0  0  0  0  0  0  0  0  0
    4.9940    2.9990    0.0000 H   0  0  0  0  0  0  0  0  0  0  0  0
    4.1080    2.1740    0.0000 H   0  0  0  0  0  0  0  0  0  0  0  0
    5.5210    1.9490    0.0000 H   0  0  0  0  0  0  0  0  0  0  0  0
    5.5210    0.2380    0.0000 H   0  0  0  0  0  0  0  0  0  0  0  0
    2.5710    0.2660    0.0000 H   0  0  0  0  0  0  0  0  0  0  0  0
    1.9210   -0.7490    0.0000 H   0  0  0  0  0  0  0  0  0  0  0  0
    3.0780   -1.1080    0.0000 H   0  0  0  0  0  0  0  0  0  0  0  0
    5.7880   -0.7560    0.0000 H   0  0  0  0  0  0  0  0  0  0  0  0
    2.5860   -3.1540    0.0000 H   0  0  0  0  0  0  0  0  0  0  0  0
    3.0960   -3.6670    0.0000 H   0  0  0  0  0  0  0  0  0  0  0  0
    3.6090   -3.1580    0.0000 H   0  0  0  0  0  0  0  0  0  0  0  0
    3.5430   -2.5890    0.0000 H   0  0  0  0  0  0  0  0  0  0  0  0
    2.6450   -1.4740    0.0000 H   0  0  0  0  0  0  0  0  0  0  0  0
    1.9450   -1.6580    0.0000 H   0  0  0  0  0  0  0  0  0  0  0  0
    2.1300   -2.3580    0.0000 H   0  0  0  0  0  0  0  0  0  0  0  0
  1  2  1  0  0  0  0
  1 27  1  0  0  0  0
  1 28  1  0  0  0  0
  1 29  1  0  0  0  0
  2  3  1  0  0  0  0
  2  9  1  0  0  0  0
  2 18  1  0  0  0  0
  3  4  1  0  0  0  0
  3 14  1  0  0  0  0
  3 30  1  0  0  0  0
  4  5  1  0  0  0  0
  4  7  1  0  0  0  0
  4 12  1  0  0  0  0
  5 31  1  0  0  0  0
  5 32  1  0  0  0  0
  5 33  1  0  0  0  0
  6  7  1  0  0  0  0
  6 34  1  0  0  0  0
  7  8  1  0  0  0  0
  7 35  1  0  0  0  0
  8  9  1  0  0  0  0
  8 10  1  0  0  0  0
  8 36  1  0  0  0  0
  9 10  1  0  0  0  0
  9 37  1  0  0  0  0
 11 12  2  0  0  0  0
 12 13  1  0  0  0  0
 13 14  1  0  0  0  0
 14 16  1  0  0  0  0
 14 38  1  0  0  0  0
 15 16  1  0  0  0  0
 15 39  1  0  0  0  0
 16 17  1  0  0  0  0
 16 40  1  0  0  0  0
 17 18  1  0  0  0  0
 17 22  2  0  0  0  0
 18 19  2  0  0  0  0
 19 20  1  0  0  0  0
 19 41  1  0  0  0  0
 20 21  2  0  0  0  0
 20 23  1  0  0  0  0
 22 23  1  0  0  0  0
 22 25  1  0  0  0  0
 24 25  1  0  0  0  0
 24 42  1  0  0  0  0
 24 43  1  0  0  0  0
 24 44  1  0  0  0  0
 25 26  1  0  0  0  0
 25 45  1  0  0  0  0
 26 46  1  0  0  0  0
 26 47  1  0  0  0  0
 26 48  1  0  0  0  0
M  END
> <Molecule name>
211500

> <Activity>
1

$$$$
645008
  MOE2011           2D

 50 53  0  0  1  0  0  0  0  0999 V2000
    5.4430   -2.8410    0.0000 C   0  0  0  0  0  0  0  0  0  0  0  0
    5.9350   -2.1790    0.0000 N   0  0  0  0  0  0  0  0  0  0  0  0
    5.6080   -1.4220    0.0000 C   0  0  0  0  0  0  0  0  0  0  0  0
    6.7550   -2.2740    0.0000 C   0  0  0  0  0  0  0  0  0  0  0  0
    7.2470   -1.6110    0.0000 C   0  0  0  0  0  0  0  0  0  0  0  0
    8.0670   -1.7070    0.0000 C   0  0  0  0  0  0  0  0  0  0  0  0
    8.5590   -1.0440    0.0000 N   0  0  0  0  0  0  0  0  0  0  0  0
    9.3780   -1.1390    0.0000 C   0  0  0  0  0  0  0  0  0  0  0  0
    9.8900   -0.4550    0.0000 C   0  0  0  0  0  0  0  0  0  0  0  0
    9.7180    0.3460    0.0000 C   0  0  0  0  0  0  0  0  0  0  0  0
   10.4320    0.7590    0.0000 C   0  0  0  0  0  0  0  0  0  0  0  0
   10.4320    1.5840    0.0000 C   0  0  0  0  0  0  0  0  0  0  0  0
    9.7180    1.9960    0.0000 C   0  0  0  0  0  0  0  0  0  0  0  0
    9.0030    1.5840    0.0000 C   0  0  0  0  0  0  0  0  0  0  0  0
    8.2660    2.0250    0.0000 C   0  0  0  0  0  0  0  0  0  0  0  0
    7.5180    1.6000    0.0000 C   0  0  0  0  0  0  0  0  0  0  0  0
    7.5180    0.7420    0.0000 C   0  0  0  0  0  0  0  0  0  0  0  0
    8.2660    0.3180    0.0000 C   0  0  0  0  0  0  0  0  0  0  0  0
    9.0030    0.7590    0.0000 C   0  0  0  0  0  0  0  0  0  0  0  0
    6.8050    2.0160    0.0000 O   0  0  0  0  0  0  0  0  0  0  0  0
   11.0400    0.2080    0.0000 N   0  0  0  0  0  0  0  0  0  0  0  0
   10.7060   -0.5400    0.0000 C   0  0  0  0  0  0  0  0  0  0  0  0
   11.0660   -1.3150    0.0000 C   0  0  0  0  0  0  0  0  0  0  0  0
   10.5700   -2.0100    0.0000 C   0  0  0  0  0  0  0  0  0  0  0  0
    9.7200   -1.9220    0.0000 N   0  0  0  0  0  0  0  0  0  0  0  0
   11.8870   -1.3910    0.0000 C   0  0  0  0  0  0  0  0  0  0  0  0
    4.7810   -2.3500    0.0000 H   0  0  0  0  0  0  0  0  0  0  0  0
    4.9520   -3.5040    0.0000 H   0  0  0  0  0  0  0  0  0  0  0  0
    6.1060   -3.3330    0.0000 H   0  0  0  0  0  0  0  0  0  0  0  0
    6.3660   -1.0950    0.0000 H   0  0  0  0  0  0  0  0  0  0  0  0
    5.2820   -0.6640    0.0000 H   0  0  0  0  0  0  0  0  0  0  0  0
    4.8510   -1.7480    0.0000 H   0  0  0  0  0  0  0  0  0  0  0  0
    6.6890   -3.0960    0.0000 H   0  0  0  0  0  0  0  0  0  0  0  0
    7.4000   -2.7880    0.0000 H   0  0  0  0  0  0  0  0  0  0  0  0
    6.7930   -0.9220    0.0000 H   0  0  0  0  0  0  0  0  0  0  0  0
    7.3130   -0.7890    0.0000 H   0  0  0  0  0  0  0  0  0  0  0  0
    8.0000   -2.5290    0.0000 H   0  0  0  0  0  0  0  0  0  0  0  0
    8.7120   -2.2220    0.0000 H   0  0  0  0  0  0  0  0  0  0  0  0
    8.2310   -0.2870    0.0000 H   0  0  0  0  0  0  0  0  0  0  0  0
   11.1470    1.9960    0.0000 H   0  0  0  0  0  0  0  0  0  0  0  0
    9.7180    2.8220    0.0000 H   0  0  0  0  0  0  0  0  0  0  0  0
    8.2750    2.8500    0.0000 H   0  0  0  0  0  0  0  0  0  0  0  0
    6.8050    0.3260    0.0000 H   0  0  0  0  0  0  0  0  0  0  0  0
    8.0200   -0.4700    0.0000 H   0  0  0  0  0  0  0  0  0  0  0  0
    6.8090    2.8410    0.0000 H   0  0  0  0  0  0  0  0  0  0  0  0
   11.8480    0.3780    0.0000 H   0  0  0  0  0  0  0  0  0  0  0  0
   10.9090   -2.7620    0.0000 H   0  0  0  0  0  0  0  0  0  0  0  0
   11.8120   -2.2120    0.0000 H   0  0  0  0  0  0  0  0  0  0  0  0
   12.7090   -1.4670    0.0000 H   0  0  0  0  0  0  0  0  0  0  0  0
   11.9630   -0.5690    0.0000 H   0  0  0  0  0  0  0  0  0  0  0  0
  1  2  1  0  0  0  0
  1 27  1  0  0  0  0
  1 28  1  0  0  0  0
  1 29  1  0  0  0  0
  2  3  1  0  0  0  0
  2  4  1  0  0  0  0
  3 30  1  0  0  0  0
  3 31  1  0  0  0  0
  3 32  1  0  0  0  0
  4  5  1  0  0  0  0
  4 33  1  0  0  0  0
  4 34  1  0  0  0  0
  5  6  1  0  0  0  0
  5 35  1  0  0  0  0
  5 36  1  0  0  0  0
  6  7  1  0  0  0  0
  6 37  1  0  0  0  0
  6 38  1  0  0  0  0
  7  8  1  0  0  0  0
  7 39  1  0  0  0  0
  8  9  1  0  0  0  0
  8 25  2  0  0  0  0
  9 10  1  0  0  0  0
  9 22  2  0  0  0  0
 10 11  1  0  0  0  0
 10 19  2  0  0  0  0
 11 12  2  0  0  0  0
 11 21  1  0  0  0  0
 12 13  1  0  0  0  0
 12 40  1  0  0  0  0
 13 14  2  0  0  0  0
 13 41  1  0  0  0  0
 14 15  1  0  0  0  0
 14 19  1  0  0  0  0
 15 16  2  0  0  0  0
 15 42  1  0  0  0  0
 16 17  1  0  0  0  0
 16 20  1  0  0  0  0
 17 18  2  0  0  0  0
 17 43  1  0  0  0  0
 18 19  1  0  0  0  0
 18 44  1  0  0  0  0
 20 45  1  0  0  0  0
 21 22  1  0  0  0  0
 21 46  1  0  0  0  0
 22 23  1  0  0  0  0
 23 24  2  0  0  0  0
 23 26  1  0  0  0  0
 24 25  1  0  0  0  0
 24 47  1  0  0  0  0
 26 48  1  0  0  0  0
 26 49  1  0  0  0  0
 26 50  1  0  0  0  0
M  END
> <Molecule name>
645008

> <Activity>
1

$$$$
690242
  MOE2011           2D

 61 65  0  0  0  0  0  0  0  0999 V2000
    8.6720    0.4870    0.0000 C   0  0  0  0  0  0  0  0  0  0  0  0
    8.6720    1.3120    0.0000 N   0  0  0  0  0  0  0  0  0  0  0  0
    7.9570    1.7240    0.0000 C   0  0  0  0  0  0  0  0  0  0  0  0
    7.2430    1.3120    0.0000 C   0  0  0  0  0  0  0  0  0  0  0  0
    7.2430    0.4870    0.0000 C   0  0  0  0  0  0  0  0  0  0  0  0
    7.9570    0.0740    0.0000 C   0  0  0  0  0  0  0  0  0  0  0  0
    9.4520    1.5630    0.0000 C   0  0  0  0  0  0  0  0  0  0  0  0
    9.9340    0.8990    0.0000 C   0  0  0  0  0  0  0  0  0  0  0  0
    9.4520    0.2360    0.0000 N   0  0  0  0  0  0  0  0  0  0  0  0
   10.7590    0.8990    0.0000 C   0  0  0  0  0  0  0  0  0  0  0  0
   11.1720    1.6140    0.0000 C   0  0  0  0  0  0  0  0  0  0  0  0
   11.9970    1.6140    0.0000 C   0  0  0  0  0  0  0  0  0  0  0  0
   12.4090    0.8990    0.0000 C   0  0  0  0  0  0  0  0  0  0  0  0
   11.9970    0.1850    0.0000 C   0  0  0  0  0  0  0  0  0  0  0  0
   11.1720    0.1850    0.0000 C   0  0  0  0  0  0  0  0  0  0  0  0
    6.5280    1.7240    0.0000 C   0  0  0  0  0  0  0  0  0  0  0  0
   13.2340    0.8990    0.0000 C   0  0  0  0  0  0  0  0  0  0  0  0
    2.9560    1.3120    0.0000 C   0  0  0  0  0  0  0  0  0  0  0  0
    2.8690    0.4920    0.0000 N   0  0  0  0  0  0  0  0  0  0  0  0
    2.0620    0.3200    0.0000 C   0  0  0  0  0  0  0  0  0  0  0  0
    1.6500    1.0350    0.0000 C   0  0  0  0  0  0  0  0  0  0  0  0
    4.3850    1.3120    0.0000 N   0  0  0  0  0  0  0  0  0  0  0  0
    3.6700    1.7240    0.0000 N   0  0  0  0  0  0  0  0  0  0  0  0
    2.2020    1.6480    0.0000 N   0  0  0  0  0  0  0  0  0  0  0  0
   14.8840   -0.5300    0.0000 N   0  0  0  0  0  0  0  0  0  0  0  0
   16.1220   -1.2440    0.0000 C   0  0  0  0  0  0  0  0  0  0  0  0
   17.1130   -2.1370    0.0000 C   0  0  0  0  0  0  0  0  0  0  0  0
   16.3990   -2.5490    0.0000 C   0  0  0  0  0  0  0  0  0  0  0  0
   15.7860   -1.9970    0.0000 N   0  0  0  0  0  0  0  0  0  0  0  0
   15.7090   -0.5300    0.0000 N   0  0  0  0  0  0  0  0  0  0  0  0
   16.9420   -1.3300    0.0000 N   0  0  0  0  0  0  0  0  0  0  0  0
    5.8140    1.3120    0.0000 C   0  0  0  0  0  0  0  0  0  0  0  0
   14.4720    0.1850    0.0000 C   0  0  0  0  0  0  0  0  0  0  0  0
   13.6470    0.1850    0.0000 C   0  0  0  0  0  0  0  0  0  0  0  0
    5.0990    1.7240    0.0000 C   0  0  0  0  0  0  0  0  0  0  0  0
    7.9570    2.5490    0.0000 H   0  0  0  0  0  0  0  0  0  0  0  0
    6.5280    0.0740    0.0000 H   0  0  0  0  0  0  0  0  0  0  0  0
    7.9570   -0.7510    0.0000 H   0  0  0  0  0  0  0  0  0  0  0  0
    9.7080    2.3480    0.0000 H   0  0  0  0  0  0  0  0  0  0  0  0
   10.7590    2.3280    0.0000 H   0  0  0  0  0  0  0  0  0  0  0  0
   12.4090    2.3280    0.0000 H   0  0  0  0  0  0  0  0  0  0  0  0
   12.4090   -0.5300    0.0000 H   0  0  0  0  0  0  0  0  0  0  0  0
   10.7590   -0.5300    0.0000 H   0  0  0  0  0  0  0  0  0  0  0  0
    6.5280    2.5490    0.0000 H   0  0  0  0  0  0  0  0  0  0  0  0
   13.6470    1.6140    0.0000 H   0  0  0  0  0  0  0  0  0  0  0  0
    3.4820   -0.0600    0.0000 H   0  0  0  0  0  0  0  0  0  0  0  0
    2.1400   -0.5010    0.0000 H   0  0  0  0  0  0  0  0  0  0  0  0
    1.4000   -0.1720    0.0000 H   0  0  0  0  0  0  0  0  0  0  0  0
    0.8930    0.7070    0.0000 H   0  0  0  0  0  0  0  0  0  0  0  0
    0.9780    1.5120    0.0000 H   0  0  0  0  0  0  0  0  0  0  0  0
    3.6700    2.5490    0.0000 H   0  0  0  0  0  0  0  0  0  0  0  0
   17.6050   -2.7990    0.0000 H   0  0  0  0  0  0  0  0  0  0  0  0
   17.9350   -2.0590    0.0000 H   0  0  0  0  0  0  0  0  0  0  0  0
   16.7260   -3.3060    0.0000 H   0  0  0  0  0  0  0  0  0  0  0  0
   15.9210   -3.2220    0.0000 H   0  0  0  0  0  0  0  0  0  0  0  0
   16.1220    0.1850    0.0000 H   0  0  0  0  0  0  0  0  0  0  0  0
   17.4940   -0.7170    0.0000 H   0  0  0  0  0  0  0  0  0  0  0  0
    5.8140    0.4870    0.0000 H   0  0  0  0  0  0  0  0  0  0  0  0
   14.8840    0.8990    0.0000 H   0  0  0  0  0  0  0  0  0  0  0  0
   13.2340   -0.5300    0.0000 H   0  0  0  0  0  0  0  0  0  0  0  0
    5.0990    2.5490    0.0000 H   0  0  0  0  0  0  0  0  0  0  0  0
  1  2  1  0  0  0  0
  1  6  1  0  0  0  0
  1  9  2  0  0  0  0
  2  3  1  0  0  0  0
  2  7  1  0  0  0  0
  3  4  2  0  0  0  0
  3 36  1  0  0  0  0
  4  5  1  0  0  0  0
  4 16  1  0  0  0  0
  5  6  2  0  0  0  0
  5 37  1  0  0  0  0
  6 38  1  0  0  0  0
  7  8  2  0  0  0  0
  7 39  1  0  0  0  0
  8  9  1  0  0  0  0
  8 10  1  0  0  0  0
 10 11  1  0  0  0  0
 10 15  2  0  0  0  0
 11 12  2  0  0  0  0
 11 40  1  0  0  0  0
 12 13  1  0  0  0  0
 12 41  1  0  0  0  0
 13 14  2  0  0  0  0
 13 17  1  0  0  0  0
 14 15  1  0  0  0  0
 14 42  1  0  0  0  0
 15 43  1  0  0  0  0
 16 32  2  0  0  0  0
 16 44  1  0  0  0  0
 17 34  2  0  0  0  0
 17 45  1  0  0  0  0
 18 19  1  0  0  0  0
 18 23  1  0  0  0  0
 18 24  2  0  0  0  0
 19 20  1  0  0  0  0
 19 46  1  0  0  0  0
 20 21  1  0  0  0  0
 20 47  1  0  0  0  0
 20 48  1  0  0  0  0
 21 24  1  0  0  0  0
 21 49  1  0  0  0  0
 21 50  1  0  0  0  0
 22 23  1  0  0  0  0
 22 35  2  0  0  0  0
 23 51  1  0  0  0  0
 25 30  1  0  0  0  0
 25 33  2  0  0  0  0
 26 29  2  0  0  0  0
 26 30  1  0  0  0  0
 26 31  1  0  0  0  0
 27 28  1  0  0  0  0
 27 31  1  0  0  0  0
 27 52  1  0  0  0  0
 27 53  1  0  0  0  0
 28 29  1  0  0  0  0
 28 54  1  0  0  0  0
 28 55  1  0  0  0  0
 30 56  1  0  0  0  0
 31 57  1  0  0  0  0
 32 35  1  0  0  0  0
 32 58  1  0  0  0  0
 33 34  1  0  0  0  0
 33 59  1  0  0  0  0
 34 60  1  0  0  0  0
 35 61  1  0  0  0  0
M  END
> <Molecule name>
690242

> <Activity>
1

$$$$
374980
  MOE2011           2D

 58 60  0  0  1  0  0  0  0  0999 V2000
    6.8180    0.2590    0.0000 C   0  0  0  0  0  0  0  0  0  0  0  0
    6.0900   -0.1620    0.0000 O   0  0  0  0  0  0  0  0  0  0  0  0
    5.3610    0.2590    0.0000 C   0  0  0  0  0  0  0  0  0  0  0  0
    4.6330   -0.1620    0.0000 C   0  0  0  0  0  0  0  0  0  0  0  0
    3.9040    0.2590    0.0000 C   0  0  0  0  0  0  0  0  0  0  0  0
    3.9040    1.1000    0.0000 C   0  0  0  0  0  0  0  0  0  0  0  0
    4.6330    1.5210    0.0000 C   0  0  0  0  0  0  0  0  0  0  0  0
    5.3610    1.1000    0.0000 C   0  0  0  0  0  0  0  0  0  0  0  0
    6.8180    2.7820    0.0000 C   0  0  0  0  0  0  0  0  0  0  0  0
    6.0900    2.3620    0.0000 C   0  0  0  0  0  0  0  0  0  0  0  0
    6.0900    1.5210    0.0000 O   0  0  0  0  0  0  0  0  0  0  0  0
    5.3610    2.7820    0.0000 O   0  0  0  0  0  0  0  0  0  0  0  0
    3.9040    3.6230    0.0000 C   0  0  0  0  0  0  0  0  0  0  0  0
    3.9040    2.7820    0.0000 C   0  0  0  0  0  0  0  0  0  0  0  0
    4.6330    2.3620    0.0000 O   0  0  0  0  0  0  0  0  0  0  0  0
    3.1760    2.3620    0.0000 O   0  0  0  0  0  0  0  0  0  0  0  0
    2.1030   -2.2460    0.0000 C   0  0  0  0  0  0  0  0  0  0  0  0
    2.9440   -2.2460    0.0000 N   0  0  0  0  0  0  0  0  0  0  0  0
    3.3640   -1.5170    0.0000 C   0  0  3  0  0  0  0  0  0  0  0  0
    2.8980   -0.8370    0.0000 C   0  0  0  0  0  0  0  0  0  0  0  0
    3.1390   -0.0470    0.0000 C   0  0  0  0  0  0  0  0  0  0  0  0
    1.6820   -2.9740    0.0000 C   0  0  0  0  0  0  0  0  0  0  0  0
    1.6820   -1.5170    0.0000 O   0  0  0  0  0  0  0  0  0  0  0  0
    4.7500   -0.9780    0.0000 C   0  0  0  0  0  0  0  0  0  0  0  0
    4.1870   -1.5800    0.0000 C   0  0  0  0  0  0  0  0  0  0  0  0
    5.5560   -1.0470    0.0000 C   0  0  0  0  0  0  0  0  0  0  0  0
    6.0070   -1.7190    0.0000 C   0  0  0  0  0  0  0  0  0  0  0  0
    5.7640   -2.4910    0.0000 C   0  0  0  0  0  0  0  0  0  0  0  0
    5.0100   -2.7850    0.0000 C   0  0  0  0  0  0  0  0  0  0  0  0
    4.9460   -3.6230    0.0000 O   0  0  0  0  0  0  0  0  0  0  0  0
    4.3100   -2.3800    0.0000 C   0  0  0  0  0  0  0  0  0  0  0  0
    7.1830   -2.8210    0.0000 C   0  0  0  0  0  0  0  0  0  0  0  0
    6.3790   -3.0660    0.0000 S   0  0  0  0  0  0  0  0  0  0  0  0
    7.0790   -0.1930    0.0000 H   0  0  0  0  0  0  0  0  0  0  0  0
    7.2700    0.5200    0.0000 H   0  0  0  0  0  0  0  0  0  0  0  0
    6.5570    0.7110    0.0000 H   0  0  0  0  0  0  0  0  0  0  0  0
    3.4530    1.3610    0.0000 H   0  0  0  0  0  0  0  0  0  0  0  0
    7.0790    2.3310    0.0000 H   0  0  0  0  0  0  0  0  0  0  0  0
    7.2700    3.0430    0.0000 H   0  0  0  0  0  0  0  0  0  0  0  0
    6.5570    3.2340    0.0000 H   0  0  0  0  0  0  0  0  0  0  0  0
    4.4260    3.6230    0.0000 H   0  0  0  0  0  0  0  0  0  0  0  0
    3.9040    4.1450    0.0000 H   0  0  0  0  0  0  0  0  0  0  0  0
    3.3830    3.6230    0.0000 H   0  0  0  0  0  0  0  0  0  0  0  0
    3.2040   -2.6970    0.0000 H   0  0  0  0  0  0  0  0  0  0  0  0
    2.8430   -1.5380    0.0000 H   0  0  0  0  0  0  0  0  0  0  0  0
    2.4460   -0.5770    0.0000 H   0  0  0  0  0  0  0  0  0  0  0  0
    2.5450   -1.2200    0.0000 H   0  0  0  0  0  0  0  0  0  0  0  0
    3.0580    0.4680    0.0000 H   0  0  0  0  0  0  0  0  0  0  0  0
    2.6180   -0.0110    0.0000 H   0  0  0  0  0  0  0  0  0  0  0  0
    1.2300   -2.7130    0.0000 H   0  0  0  0  0  0  0  0  0  0  0  0
    1.4210   -3.4270    0.0000 H   0  0  0  0  0  0  0  0  0  0  0  0
    2.1340   -3.2350    0.0000 H   0  0  0  0  0  0  0  0  0  0  0  0
    5.8210   -0.5980    0.0000 H   0  0  0  0  0  0  0  0  0  0  0  0
    6.5240   -1.6450    0.0000 H   0  0  0  0  0  0  0  0  0  0  0  0
    3.8790   -2.6750    0.0000 H   0  0  0  0  0  0  0  0  0  0  0  0
    7.3350   -3.3200    0.0000 H   0  0  0  0  0  0  0  0  0  0  0  0
    7.6820   -2.6700    0.0000 H   0  0  0  0  0  0  0  0  0  0  0  0
    7.0320   -2.3220    0.0000 H   0  0  0  0  0  0  0  0  0  0  0  0
  1  2  1  0  0  0  0
  1 34  1  0  0  0  0
  1 35  1  0  0  0  0
  1 36  1  0  0  0  0
  2  3  1  0  0  0  0
  3  4  1  0  0  0  0
  3  8  2  0  0  0  0
  4  5  2  0  0  0  0
  4 24  1  0  0  0  0
  5  6  1  0  0  0  0
  5 21  1  0  0  0  0
  6  7  2  0  0  0  0
  6 37  1  0  0  0  0
  7  8  1  0  0  0  0
  7 15  1  0  0  0  0
  8 11  1  0  0  0  0
  9 10  1  0  0  0  0
  9 38  1  0  0  0  0
  9 39  1  0  0  0  0
  9 40  1  0  0  0  0
 10 11  1  0  0  0  0
 10 12  2  0  0  0  0
 13 14  1  0  0  0  0
 13 41  1  0  0  0  0
 13 42  1  0  0  0  0
 13 43  1  0  0  0  0
 14 15  1  0  0  0  0
 14 16  2  0  0  0  0
 17 18  1  0  0  0  0
 17 22  1  0  0  0  0
 17 23  2  0  0  0  0
 18 19  1  0  0  0  0
 18 44  1  0  0  0  0
 19 20  1  0  0  0  0
 19 25  1  0  0  0  0
 19 45  1  0  0  0  0
 20 21  1  0  0  0  0
 20 46  1  0  0  0  0
 20 47  1  0  0  0  0
 21 48  1  0  0  0  0
 21 49  1  0  0  0  0
 22 50  1  0  0  0  0
 22 51  1  0  0  0  0
 22 52  1  0  0  0  0
 24 25  1  0  0  0  0
 24 26  2  0  0  0  0
 25 31  2  0  0  0  0
 26 27  1  0  0  0  0
 26 53  1  0  0  0  0
 27 28  2  0  0  0  0
 27 54  1  0  0  0  0
 28 29  1  0  0  0  0
 28 33  1  0  0  0  0
 29 30  2  0  0  0  0
 29 31  1  0  0  0  0
 31 55  1  0  0  0  0
 32 33  1  0  0  0  0
 32 56  1  0  0  0  0
 32 57  1  0  0  0  0
 32 58  1  0  0  0  0
M  END
> <Molecule name>
374980

> <Activity>
1

$$$$
374979
  MOE2011           2D

 58 60  0  0  1  0  0  0  0  0999 V2000
    7.5460    0.2590    0.0000 C   0  0  0  0  0  0  0  0  0  0  0  0
    6.8180    0.6800    0.0000 C   0  0  0  0  0  0  0  0  0  0  0  0
    6.0900    0.2590    0.0000 O   0  0  0  0  0  0  0  0  0  0  0  0
    5.3610    0.6800    0.0000 C   0  0  0  0  0  0  0  0  0  0  0  0
    4.6330    0.2590    0.0000 C   0  0  0  0  0  0  0  0  0  0  0  0
    3.9040    0.6800    0.0000 C   0  0  0  0  0  0  0  0  0  0  0  0
    3.9040    1.5210    0.0000 C   0  0  0  0  0  0  0  0  0  0  0  0
    4.6330    1.9410    0.0000 C   0  0  0  0  0  0  0  0  0  0  0  0
    5.3610    1.5210    0.0000 C   0  0  0  0  0  0  0  0  0  0  0  0
    6.8180    3.2030    0.0000 C   0  0  0  0  0  0  0  0  0  0  0  0
    6.0900    2.7820    0.0000 C   0  0  0  0  0  0  0  0  0  0  0  0
    6.0900    1.9410    0.0000 O   0  0  0  0  0  0  0  0  0  0  0  0
    5.3610    3.2030    0.0000 O   0  0  0  0  0  0  0  0  0  0  0  0
    3.9040    3.2030    0.0000 C   0  0  0  0  0  0  0  0  0  0  0  0
    4.6330    2.7820    0.0000 O   0  0  0  0  0  0  0  0  0  0  0  0
    2.1030   -1.8250    0.0000 C   0  0  0  0  0  0  0  0  0  0  0  0
    2.9440   -1.8250    0.0000 N   0  0  0  0  0  0  0  0  0  0  0  0
    3.3640   -1.0970    0.0000 C   0  0  3  0  0  0  0  0  0  0  0  0
    2.8980   -0.4160    0.0000 C   0  0  0  0  0  0  0  0  0  0  0  0
    3.1390    0.3730    0.0000 C   0  0  0  0  0  0  0  0  0  0  0  0
    1.6820   -2.5540    0.0000 C   0  0  0  0  0  0  0  0  0  0  0  0
    1.6820   -1.0970    0.0000 O   0  0  0  0  0  0  0  0  0  0  0  0
    4.7500   -0.5580    0.0000 C   0  0  0  0  0  0  0  0  0  0  0  0
    4.1870   -1.1600    0.0000 C   0  0  0  0  0  0  0  0  0  0  0  0
    5.5560   -0.6270    0.0000 C   0  0  0  0  0  0  0  0  0  0  0  0
    6.0070   -1.2990    0.0000 C   0  0  0  0  0  0  0  0  0  0  0  0
    5.7640   -2.0710    0.0000 C   0  0  0  0  0  0  0  0  0  0  0  0
    5.0100   -2.3640    0.0000 C   0  0  0  0  0  0  0  0  0  0  0  0
    4.9460   -3.2030    0.0000 O   0  0  0  0  0  0  0  0  0  0  0  0
    4.3100   -1.9600    0.0000 C   0  0  0  0  0  0  0  0  0  0  0  0
    7.1830   -2.4000    0.0000 C   0  0  0  0  0  0  0  0  0  0  0  0
    6.3790   -2.6450    0.0000 S   0  0  0  0  0  0  0  0  0  0  0  0
    6.8180    1.5210    0.0000 O   0  0  0  0  0  0  0  0  0  0  0  0
    7.2860   -0.1930    0.0000 H   0  0  0  0  0  0  0  0  0  0  0  0
    7.9980   -0.0020    0.0000 H   0  0  0  0  0  0  0  0  0  0  0  0
    7.8070    0.7110    0.0000 H   0  0  0  0  0  0  0  0  0  0  0  0
    3.4530    1.7810    0.0000 H   0  0  0  0  0  0  0  0  0  0  0  0
    7.0790    2.7510    0.0000 H   0  0  0  0  0  0  0  0  0  0  0  0
    7.2700    3.4640    0.0000 H   0  0  0  0  0  0  0  0  0  0  0  0
    6.5570    3.6540    0.0000 H   0  0  0  0  0  0  0  0  0  0  0  0
    4.1650    3.6540    0.0000 H   0  0  0  0  0  0  0  0  0  0  0  0
    3.4530    3.4640    0.0000 H   0  0  0  0  0  0  0  0  0  0  0  0
    3.6440    2.7510    0.0000 H   0  0  0  0  0  0  0  0  0  0  0  0
    3.2040   -2.2770    0.0000 H   0  0  0  0  0  0  0  0  0  0  0  0
    2.8430   -1.1170    0.0000 H   0  0  0  0  0  0  0  0  0  0  0  0
    2.4460   -0.1560    0.0000 H   0  0  0  0  0  0  0  0  0  0  0  0
    2.5450   -0.7990    0.0000 H   0  0  0  0  0  0  0  0  0  0  0  0
    3.0580    0.8880    0.0000 H   0  0  0  0  0  0  0  0  0  0  0  0
    2.6180    0.4100    0.0000 H   0  0  0  0  0  0  0  0  0  0  0  0
    1.2300   -2.2930    0.0000 H   0  0  0  0  0  0  0  0  0  0  0  0
    1.4210   -3.0060    0.0000 H   0  0  0  0  0  0  0  0  0  0  0  0
    2.1340   -2.8140    0.0000 H   0  0  0  0  0  0  0  0  0  0  0  0
    5.8210   -0.1780    0.0000 H   0  0  0  0  0  0  0  0  0  0  0  0
    6.5240   -1.2250    0.0000 H   0  0  0  0  0  0  0  0  0  0  0  0
    3.8790   -2.2540    0.0000 H   0  0  0  0  0  0  0  0  0  0  0  0
    7.3350   -2.8990    0.0000 H   0  0  0  0  0  0  0  0  0  0  0  0
    7.6820   -2.2490    0.0000 H   0  0  0  0  0  0  0  0  0  0  0  0
    7.0320   -1.9020    0.0000 H   0  0  0  0  0  0  0  0  0  0  0  0
  1  2  1  0  0  0  0
  1 34  1  0  0  0  0
  1 35  1  0  0  0  0
  1 36  1  0  0  0  0
  2  3  1  0  0  0  0
  2 33  2  0  0  0  0
  3  4  1  0  0  0  0
  4  5  1  0  0  0  0
  4  9  2  0  0  0  0
  5  6  2  0  0  0  0
  5 23  1  0  0  0  0
  6  7  1  0  0  0  0
  6 20  1  0  0  0  0
  7  8  2  0  0  0  0
  7 37  1  0  0  0  0
  8  9  1  0  0  0  0
  8 15  1  0  0  0  0
  9 12  1  0  0  0  0
 10 11  1  0  0  0  0
 10 38  1  0  0  0  0
 10 39  1  0  0  0  0
 10 40  1  0  0  0  0
 11 12  1  0  0  0  0
 11 13  2  0  0  0  0
 14 15  1  0  0  0  0
 14 41  1  0  0  0  0
 14 42  1  0  0  0  0
 14 43  1  0  0  0  0
 16 17  1  0  0  0  0
 16 21  1  0  0  0  0
 16 22  2  0  0  0  0
 17 18  1  0  0  0  0
 17 44  1  0  0  0  0
 18 19  1  0  0  0  0
 18 24  1  0  0  0  0
 18 45  1  0  0  0  0
 19 20  1  0  0  0  0
 19 46  1  0  0  0  0
 19 47  1  0  0  0  0
 20 48  1  0  0  0  0
 20 49  1  0  0  0  0
 21 50  1  0  0  0  0
 21 51  1  0  0  0  0
 21 52  1  0  0  0  0
 23 24  1  0  0  0  0
 23 25  2  0  0  0  0
 24 30  2  0  0  0  0
 25 26  1  0  0  0  0
 25 53  1  0  0  0  0
 26 27  2  0  0  0  0
 26 54  1  0  0  0  0
 27 28  1  0  0  0  0
 27 32  1  0  0  0  0
 28 29  2  0  0  0  0
 28 30  1  0  0  0  0
 30 55  1  0  0  0  0
 31 32  1  0  0  0  0
 31 56  1  0  0  0  0
 31 57  1  0  0  0  0
 31 58  1  0  0  0  0
M  END
> <Molecule name>
374979

> <Activity>
1

$$$$
165563
  MOE2011           2D

 75 79  0  0  1  0  0  0  0  0999 V2000
    8.4620    2.2940    0.0000 C   0  0  0  0  0  0  0  0  0  0  0  0
    8.0500    1.5800    0.0000 O   0  0  0  0  0  0  0  0  0  0  0  0
    7.2240    1.5800    0.0000 C   0  0  0  0  0  0  0  0  0  0  0  0
    6.8120    2.2940    0.0000 O   0  0  0  0  0  0  0  0  0  0  0  0
    6.8120    0.8650    0.0000 C   0  0  3  0  0  0  0  0  0  0  0  0
    6.8590    0.0990    0.0000 C   0  0  3  0  0  0  0  0  0  0  0  0
    6.0980   -0.3720    0.0000 C   0  0  3  0  0  0  0  0  0  0  0  0
    5.3830    0.0400    0.0000 C   0  0  3  0  0  0  0  0  0  0  0  0
    4.6320   -0.3780    0.0000 C   0  0  3  0  0  0  0  0  0  0  0  0
    4.6390    0.4470    0.0000 C   0  0  0  0  0  0  0  0  0  0  0  0
    3.8580   -2.5150    0.0000 C   0  0  0  0  0  0  0  0  0  0  0  0
    3.8540   -1.6900    0.0000 C   0  0  3  0  0  0  0  0  0  0  0  0
    4.6260   -1.2370    0.0000 C   0  0  3  0  0  0  0  0  0  0  0  0
    3.0790   -1.2430    0.0000 C   0  0  0  0  0  0  0  0  0  0  0  0
    2.3630   -1.6520    0.0000 O   0  0  0  0  0  0  0  0  0  0  0  0
    3.8680    0.0880    0.0000 C   0  0  0  0  0  0  0  0  0  0  0  0
    3.0860   -0.3480    0.0000 C   0  0  0  0  0  0  0  0  0  0  0  0
    2.3760    0.0730    0.0000 O   0  0  0  0  0  0  0  0  0  0  0  0
    5.3700   -1.6660    0.0000 C   0  0  0  0  0  0  0  0  0  0  0  0
    6.1110   -1.2310    0.0000 C   0  0  3  0  0  0  0  0  0  0  0  0
    6.8860   -1.6790    0.0000 O   0  0  0  0  0  0  0  0  0  0  0  0
    7.6580   -1.2250    0.0000 C   0  0  0  0  0  0  0  0  0  0  0  0
    7.6440   -0.3300    0.0000 C   0  0  3  0  0  0  0  0  0  0  0  0
    8.3510    0.0960    0.0000 O   0  0  0  0  0  0  0  0  0  0  0  0
    9.0720   -0.3030    0.0000 C   0  0  0  0  0  0  0  0  0  0  0  0
    9.7800    0.1240    0.0000 C   0  0  0  0  0  0  0  0  0  0  0  0
   11.9300   -0.2480    0.0000 C   0  0  0  0  0  0  0  0  0  0  0  0
   11.2080    0.1510    0.0000 C   0  0  0  0  0  0  0  0  0  0  0  0
   10.5010   -0.2760    0.0000 C   0  0  0  0  0  0  0  0  0  0  0  0
   11.1920    0.9760    0.0000 C   0  0  0  0  0  0  0  0  0  0  0  0
   10.5170   -1.1000    0.0000 C   0  0  0  0  0  0  0  0  0  0  0  0
    9.0880   -1.1280    0.0000 O   0  0  0  0  0  0  0  0  0  0  0  0
    8.3770   -1.6290    0.0000 O   0  0  0  0  0  0  0  0  0  0  0  0
    5.3830    0.8650    0.0000 C   0  0  3  0  0  0  0  0  0  0  0  0
    6.0980    1.2780    0.0000 C   0  0  3  0  0  0  0  0  0  0  0  0
    6.0980    2.1030    0.0000 O   0  0  0  0  0  0  0  0  0  0  0  0
    4.6690    1.2780    0.0000 O   0  0  0  0  0  0  0  0  0  0  0  0
    6.3340    0.6980    0.0000 O   0  0  0  0  0  0  0  0  0  0  0  0
    6.0040    0.1260    0.0000 C   0  0  0  0  0  0  0  0  0  0  0  0
    9.1760    1.8820    0.0000 H   0  0  0  0  0  0  0  0  0  0  0  0
    8.8740    3.0090    0.0000 H   0  0  0  0  0  0  0  0  0  0  0  0
    7.7480    2.7070    0.0000 H   0  0  0  0  0  0  0  0  0  0  0  0
    7.5550    0.5420    0.0000 H   0  0  0  0  0  0  0  0  0  0  0  0
    4.8360    0.6580    0.0000 H   0  0  0  0  0  0  0  0  0  0  0  0
    5.6270    0.4380    0.0000 H   0  0  0  0  0  0  0  0  0  0  0  0
    4.1660    1.3190    0.0000 H   0  0  0  0  0  0  0  0  0  0  0  0
    3.7620    0.8030    0.0000 H   0  0  0  0  0  0  0  0  0  0  0  0
    3.0330   -2.5190    0.0000 H   0  0  0  0  0  0  0  0  0  0  0  0
    3.8610   -3.3400    0.0000 H   0  0  0  0  0  0  0  0  0  0  0  0
    4.6830   -2.5120    0.0000 H   0  0  0  0  0  0  0  0  0  0  0  0
    4.4950   -2.0700    0.0000 H   0  0  0  0  0  0  0  0  0  0  0  0
    4.9920   -2.0650    0.0000 H   0  0  0  0  0  0  0  0  0  0  0  0
    4.1910    0.6700    0.0000 H   0  0  0  0  0  0  0  0  0  0  0  0
    3.1270    0.5640    0.0000 H   0  0  0  0  0  0  0  0  0  0  0  0
    5.6200   -2.7300    0.0000 H   0  0  0  0  0  0  0  0  0  0  0  0
    6.2020   -2.1230    0.0000 H   0  0  0  0  0  0  0  0  0  0  0  0
    6.6700   -2.1620    0.0000 H   0  0  0  0  0  0  0  0  0  0  0  0
    8.3920   -0.6790    0.0000 H   0  0  0  0  0  0  0  0  0  0  0  0
    9.7640    0.9490    0.0000 H   0  0  0  0  0  0  0  0  0  0  0  0
   11.5320   -0.9700    0.0000 H   0  0  0  0  0  0  0  0  0  0  0  0
   12.6530   -0.6460    0.0000 H   0  0  0  0  0  0  0  0  0  0  0  0
   12.3290    0.4750    0.0000 H   0  0  0  0  0  0  0  0  0  0  0  0
   11.2240   -0.6740    0.0000 H   0  0  0  0  0  0  0  0  0  0  0  0
   12.0170    0.9920    0.0000 H   0  0  0  0  0  0  0  0  0  0  0  0
   11.1760    1.8010    0.0000 H   0  0  0  0  0  0  0  0  0  0  0  0
   10.3670    0.9600    0.0000 H   0  0  0  0  0  0  0  0  0  0  0  0
    9.7620   -1.4910    0.0000 H   0  0  0  0  0  0  0  0  0  0  0  0
   10.4440   -2.0220    0.0000 H   0  0  0  0  0  0  0  0  0  0  0  0
   11.1160   -1.8150    0.0000 H   0  0  0  0  0  0  0  0  0  0  0  0
    5.3260    1.6880    0.0000 H   0  0  0  0  0  0  0  0  0  0  0  0
    5.5460    2.1330    0.0000 H   0  0  0  0  0  0  0  0  0  0  0  0
    5.8740    3.0350    0.0000 H   0  0  0  0  0  0  0  0  0  0  0  0
    4.6690    2.1030    0.0000 H   0  0  0  0  0  0  0  0  0  0  0  0
    5.7630   -0.7330    0.0000 H   0  0  0  0  0  0  0  0  0  0  0  0
    5.3170   -0.4130    0.0000 H   0  0  0  0  0  0  0  0  0  0  0  0
  1  2  1  0  0  0  0
  1 40  1  0  0  0  0
  1 41  1  0  0  0  0
  1 42  1  0  0  0  0
  2  3  1  0  0  0  0
  3  4  2  0  0  0  0
  3  5  1  0  0  0  0
  5  6  1  0  0  0  0
  5 35  1  0  0  0  0
  5 38  1  0  0  0  0
  6  7  1  0  0  0  0
  6 23  1  0  0  0  0
  6 43  1  0  0  0  0
  7  8  1  0  0  0  0
  7 20  1  0  0  0  0
  7 39  1  0  0  0  0
  8  9  1  0  0  0  0
  8 34  1  0  0  0  0
  8 44  1  0  0  0  0
  9 10  1  0  0  0  0
  9 13  1  0  0  0  0
  9 16  1  0  0  0  0
 10 45  1  0  0  0  0
 10 46  1  0  0  0  0
 10 47  1  0  0  0  0
 11 12  1  0  0  0  0
 11 48  1  0  0  0  0
 11 49  1  0  0  0  0
 11 50  1  0  0  0  0
 12 13  1  0  0  0  0
 12 14  1  0  0  0  0
 12 51  1  0  0  0  0
 13 19  1  0  0  0  0
 13 52  1  0  0  0  0
 14 15  2  0  0  0  0
 14 17  1  0  0  0  0
 16 17  1  0  0  0  0
 16 53  1  0  0  0  0
 16 54  1  0  0  0  0
 17 18  2  0  0  0  0
 19 20  1  0  0  0  0
 19 55  1  0  0  0  0
 19 56  1  0  0  0  0
 20 21  1  0  0  0  0
 20 57  1  0  0  0  0
 21 22  1  0  0  0  0
 22 23  1  0  0  0  0
 22 33  2  0  0  0  0
 23 24  1  0  0  0  0
 23 58  1  0  0  0  0
 24 25  1  0  0  0  0
 25 26  1  0  0  0  0
 25 32  2  0  0  0  0
 26 29  2  0  0  0  0
 26 59  1  0  0  0  0
 27 28  1  0  0  0  0
 27 60  1  0  0  0  0
 27 61  1  0  0  0  0
 27 62  1  0  0  0  0
 28 29  1  0  0  0  0
 28 30  1  0  0  0  0
 28 63  1  0  0  0  0
 29 31  1  0  0  0  0
 30 64  1  0  0  0  0
 30 65  1  0  0  0  0
 30 66  1  0  0  0  0
 31 67  1  0  0  0  0
 31 68  1  0  0  0  0
 31 69  1  0  0  0  0
 34 35  1  0  0  0  0
 34 37  1  0  0  0  0
 34 70  1  0  0  0  0
 35 36  1  0  0  0  0
 35 71  1  0  0  0  0
 36 72  1  0  0  0  0
 37 73  1  0  0  0  0
 38 39  1  0  0  0  0
 39 74  1  0  0  0  0
 39 75  1  0  0  0  0
M  END
> <Molecule name>
165563

> <Activity>
1

$$$$
651727
  MOE2011           2D

117126  0  0  1  0  0  0  0  0999 V2000
    8.2850    4.5430    0.0000 C   0  0  0  0  0  0  0  0  0  0  0  0
    8.0400    3.6830    0.0000 C   0  0  0  0  0  0  0  0  0  0  0  0
    7.1720    3.4720    0.0000 C   0  0  0  0  0  0  0  0  0  0  0  0
    6.5690    4.0830    0.0000 C   0  0  0  0  0  0  0  0  0  0  0  0
    6.7940    4.9480    0.0000 C   0  0  0  0  0  0  0  0  0  0  0  0
    7.6570    5.1800    0.0000 C   0  0  0  0  0  0  0  0  0  0  0  0
    6.7760    2.7100    0.0000 N   0  0  0  0  0  0  0  0  0  0  0  0
    5.9300    2.8510    0.0000 C   0  0  0  0  0  0  0  0  0  0  0  0
    5.8020    3.7000    0.0000 C   0  0  0  0  0  0  0  0  0  0  0  0
    5.4910    2.1520    0.0000 C   0  0  3  0  0  0  0  0  0  0  0  0
    4.7060    1.8950    0.0000 C   0  0  0  0  0  0  0  0  0  0  0  0
    3.9390    2.2010    0.0000 C   0  0  3  0  0  0  0  0  0  0  0  0
    3.5460    2.9260    0.0000 C   0  0  0  0  0  0  0  0  0  0  0  0
    3.7080    3.7360    0.0000 N   0  0  3  0  0  0  0  0  0  0  0  0
    3.0720    2.0870    0.0000 C   0  0  3  0  0  0  0  0  0  0  0  0
    2.5320    2.7740    0.0000 C   0  0  3  0  0  0  0  0  0  0  0  0
    2.8460    3.5900    0.0000 C   0  0  0  0  0  0  0  0  0  0  0  0
    5.7560    1.3360    0.0000 C   0  0  0  0  0  0  0  0  0  0  0  0
    5.2190    0.7390    0.0000 C   0  0  0  0  0  0  0  0  0  0  0  0
    6.2510   -0.1910    0.0000 C   0  0  0  0  0  0  0  0  0  0  0  0
    6.7890    0.4050    0.0000 C   0  0  0  0  0  0  0  0  0  0  0  0
    6.5410    1.1680    0.0000 C   0  0  0  0  0  0  0  0  0  0  0  0
    5.4670   -0.0240    0.0000 C   0  0  0  0  0  0  0  0  0  0  0  0
    5.1780   -1.3840    0.0000 C   0  0  3  0  0  0  0  0  0  0  0  0
    5.9630   -1.5500    0.0000 C   0  0  3  0  0  0  0  0  0  0  0  0
    6.5000   -0.9540    0.0000 N   0  0  0  0  0  0  0  0  0  0  0  0
    4.6410   -1.9790    0.0000 C   0  0  3  0  0  0  0  0  0  0  0  0
    4.8890   -2.7420    0.0000 C   0  0  3  0  0  0  0  0  0  0  0  0
    5.6740   -2.9100    0.0000 C   0  0  3  0  0  0  0  0  0  0  0  0
    6.2110   -2.3130    0.0000 C   0  0  3  0  0  0  0  0  0  0  0  0
    3.8570   -1.8130    0.0000 N   0  0  3  0  0  0  0  0  0  0  0  0
    3.3190   -2.4090    0.0000 C   0  0  0  0  0  0  0  0  0  0  0  0
    3.5670   -3.1720    0.0000 C   0  0  0  0  0  0  0  0  0  0  0  0
    4.3520   -3.3390    0.0000 C   0  0  0  0  0  0  0  0  0  0  0  0
    3.6080   -1.0500    0.0000 C   0  0  0  0  0  0  0  0  0  0  0  0
    4.8480   -0.4940    0.0000 C   0  0  0  0  0  0  0  0  0  0  0  0
    6.2190    1.6970    0.0000 C   0  0  0  0  0  0  0  0  0  0  0  0
    6.9770    2.1000    0.0000 O   0  0  0  0  0  0  0  0  0  0  0  0
    6.1890    0.8390    0.0000 O   0  0  0  0  0  0  0  0  0  0  0  0
    5.4310    0.4360    0.0000 C   0  0  0  0  0  0  0  0  0  0  0  0
    7.3390   -1.1320    0.0000 C   0  0  0  0  0  0  0  0  0  0  0  0
    6.8490   -2.8880    0.0000 C   0  0  0  0  0  0  0  0  0  0  0  0
    6.6700   -3.7270    0.0000 O   0  0  0  0  0  0  0  0  0  0  0  0
    7.6650   -2.6220    0.0000 O   0  0  0  0  0  0  0  0  0  0  0  0
    8.3030   -3.1960    0.0000 C   0  0  0  0  0  0  0  0  0  0  0  0
    7.0270   -2.0480    0.0000 O   0  0  0  0  0  0  0  0  0  0  0  0
    5.9390   -3.7260    0.0000 O   0  0  0  0  0  0  0  0  0  0  0  0
    5.1540   -3.5590    0.0000 C   0  0  0  0  0  0  0  0  0  0  0  0
    5.3650   -4.3640    0.0000 C   0  0  0  0  0  0  0  0  0  0  0  0
    5.6300   -5.1800    0.0000 O   0  0  0  0  0  0  0  0  0  0  0  0
    4.5250   -4.1850    0.0000 C   0  0  0  0  0  0  0  0  0  0  0  0
    4.5800   -4.1960    0.0000 C   0  0  0  0  0  0  0  0  0  0  0  0
    7.1150    1.8060    0.0000 O   0  0  0  0  0  0  0  0  0  0  0  0
    7.9540    1.6270    0.0000 C   0  0  0  0  0  0  0  0  0  0  0  0
    5.1770    4.2390    0.0000 C   0  0  0  0  0  0  0  0  0  0  0  0
    4.3520    4.2530    0.0000 C   0  0  0  0  0  0  0  0  0  0  0  0
    2.5870    1.3660    0.0000 C   0  0  0  0  0  0  0  0  0  0  0  0
    1.7510    1.6030    0.0000 C   0  0  0  0  0  0  0  0  0  0  0  0
    1.7170    2.4710    0.0000 C   0  0  0  0  0  0  0  0  0  0  0  0
    8.8010    4.6750    0.0000 H   0  0  0  0  0  0  0  0  0  0  0  0
    8.4090    3.3000    0.0000 H   0  0  0  0  0  0  0  0  0  0  0  0
    6.4160    5.3240    0.0000 H   0  0  0  0  0  0  0  0  0  0  0  0
    7.7970    5.6940    0.0000 H   0  0  0  0  0  0  0  0  0  0  0  0
    7.0140    2.2330    0.0000 H   0  0  0  0  0  0  0  0  0  0  0  0
    4.3750    1.4780    0.0000 H   0  0  0  0  0  0  0  0  0  0  0  0
    5.0100    1.4580    0.0000 H   0  0  0  0  0  0  0  0  0  0  0  0
    4.2930    2.5980    0.0000 H   0  0  0  0  0  0  0  0  0  0  0  0
    3.0760    3.1770    0.0000 H   0  0  0  0  0  0  0  0  0  0  0  0
    3.1710    2.5480    0.0000 H   0  0  0  0  0  0  0  0  0  0  0  0
    3.3530    1.6340    0.0000 H   0  0  0  0  0  0  0  0  0  0  0  0
    2.1580    3.1530    0.0000 H   0  0  0  0  0  0  0  0  0  0  0  0
    2.8520    4.1220    0.0000 H   0  0  0  0  0  0  0  0  0  0  0  0
    2.3240    3.6900    0.0000 H   0  0  0  0  0  0  0  0  0  0  0  0
    4.6990    0.8500    0.0000 H   0  0  0  0  0  0  0  0  0  0  0  0
    7.3090    0.2940    0.0000 H   0  0  0  0  0  0  0  0  0  0  0  0
    6.4830   -1.6610    0.0000 H   0  0  0  0  0  0  0  0  0  0  0  0
    4.2850   -2.3750    0.0000 H   0  0  0  0  0  0  0  0  0  0  0  0
    6.1950   -3.0200    0.0000 H   0  0  0  0  0  0  0  0  0  0  0  0
    2.9920   -1.9900    0.0000 H   0  0  0  0  0  0  0  0  0  0  0  0
    2.8500   -2.6590    0.0000 H   0  0  0  0  0  0  0  0  0  0  0  0
    3.2110   -3.5670    0.0000 H   0  0  0  0  0  0  0  0  0  0  0  0
    4.5170   -3.8450    0.0000 H   0  0  0  0  0  0  0  0  0  0  0  0
    3.4080   -0.5560    0.0000 H   0  0  0  0  0  0  0  0  0  0  0  0
    3.1090   -1.2330    0.0000 H   0  0  0  0  0  0  0  0  0  0  0  0
    5.3420   -0.2980    0.0000 H   0  0  0  0  0  0  0  0  0  0  0  0
    4.6400   -0.0040    0.0000 H   0  0  0  0  0  0  0  0  0  0  0  0
    5.1810    0.9060    0.0000 H   0  0  0  0  0  0  0  0  0  0  0  0
    4.9610    0.1860    0.0000 H   0  0  0  0  0  0  0  0  0  0  0  0
    5.6810   -0.0340    0.0000 H   0  0  0  0  0  0  0  0  0  0  0  0
    7.2290   -1.6530    0.0000 H   0  0  0  0  0  0  0  0  0  0  0  0
    7.8600   -1.2430    0.0000 H   0  0  0  0  0  0  0  0  0  0  0  0
    7.4500   -0.6120    0.0000 H   0  0  0  0  0  0  0  0  0  0  0  0
    7.9470   -3.5920    0.0000 H   0  0  0  0  0  0  0  0  0  0  0  0
    8.6990   -3.5530    0.0000 H   0  0  0  0  0  0  0  0  0  0  0  0
    8.6590   -2.8010    0.0000 H   0  0  0  0  0  0  0  0  0  0  0  0
    7.1380   -1.5280    0.0000 H   0  0  0  0  0  0  0  0  0  0  0  0
    5.4820   -3.9780    0.0000 H   0  0  0  0  0  0  0  0  0  0  0  0
    5.6240   -3.3090    0.0000 H   0  0  0  0  0  0  0  0  0  0  0  0
    4.6360   -3.6640    0.0000 H   0  0  0  0  0  0  0  0  0  0  0  0
    4.0050   -4.0750    0.0000 H   0  0  0  0  0  0  0  0  0  0  0  0
    4.4140   -4.7060    0.0000 H   0  0  0  0  0  0  0  0  0  0  0  0
    4.1840   -3.8410    0.0000 H   0  0  0  0  0  0  0  0  0  0  0  0
    4.2240   -4.5920    0.0000 H   0  0  0  0  0  0  0  0  0  0  0  0
    4.9760   -4.5530    0.0000 H   0  0  0  0  0  0  0  0  0  0  0  0
    7.8440    1.1070    0.0000 H   0  0  0  0  0  0  0  0  0  0  0  0
    8.4750    1.5180    0.0000 H   0  0  0  0  0  0  0  0  0  0  0  0
    8.0650    2.1480    0.0000 H   0  0  0  0  0  0  0  0  0  0  0  0
    5.6260    4.5240    0.0000 H   0  0  0  0  0  0  0  0  0  0  0  0
    5.0320    4.7510    0.0000 H   0  0  0  0  0  0  0  0  0  0  0  0
    4.5130    4.7600    0.0000 H   0  0  0  0  0  0  0  0  0  0  0  0
    3.9120    4.5540    0.0000 H   0  0  0  0  0  0  0  0  0  0  0  0
    2.3890    0.8720    0.0000 H   0  0  0  0  0  0  0  0  0  0  0  0
    3.0580    1.1170    0.0000 H   0  0  0  0  0  0  0  0  0  0  0  0
    1.2200    1.6380    0.0000 H   0  0  0  0  0  0  0  0  0  0  0  0
    1.6600    1.0780    0.0000 H   0  0  0  0  0  0  0  0  0  0  0  0
    1.5850    2.9870    0.0000 H   0  0  0  0  0  0  0  0  0  0  0  0
    1.1900    2.3950    0.0000 H   0  0  0  0  0  0  0  0  0  0  0  0
  1  2  1  0  0  0  0
  1  6  2  0  0  0  0
  1 60  1  0  0  0  0
  2  3  2  0  0  0  0
  2 61  1  0  0  0  0
  3  4  1  0  0  0  0
  3  7  1  0  0  0  0
  4  5  2  0  0  0  0
  4  9  1  0  0  0  0
  5  6  1  0  0  0  0
  5 62  1  0  0  0  0
  6 63  1  0  0  0  0
  7  8  1  0  0  0  0
  7 64  1  0  0  0  0
  8  9  2  0  0  0  0
  8 10  1  0  0  0  0
  9 55  1  0  0  0  0
 10 11  1  0  0  0  0
 10 18  1  0  0  0  0
 10 37  1  0  0  0  0
 11 12  1  0  0  0  0
 11 65  1  0  0  0  0
 11 66  1  0  0  0  0
 12 13  1  0  0  0  0
 12 15  1  0  0  0  0
 12 67  1  0  0  0  0
 13 14  1  0  0  0  0
 13 68  1  0  0  0  0
 13 69  1  0  0  0  0
 14 17  1  0  0  0  0
 14 56  1  0  0  0  0
 15 16  1  0  0  0  0
 15 57  1  0  0  0  0
 15 70  1  0  0  0  0
 16 17  1  0  0  0  0
 16 59  1  0  0  0  0
 16 71  1  0  0  0  0
 17 72  1  0  0  0  0
 17 73  1  0  0  0  0
 18 19  1  0  0  0  0
 18 22  2  0  0  0  0
 19 23  2  0  0  0  0
 19 74  1  0  0  0  0
 20 21  2  0  0  0  0
 20 23  1  0  0  0  0
 20 26  1  0  0  0  0
 21 22  1  0  0  0  0
 21 75  1  0  0  0  0
 22 53  1  0  0  0  0
 23 24  1  0  0  0  0
 24 25  1  0  0  0  0
 24 27  1  0  0  0  0
 24 36  1  0  0  0  0
 25 26  1  0  0  0  0
 25 30  1  0  0  0  0
 25 76  1  0  0  0  0
 26 41  1  0  0  0  0
 27 28  1  0  0  0  0
 27 31  1  0  0  0  0
 27 77  1  0  0  0  0
 28 29  1  0  0  0  0
 28 34  1  0  0  0  0
 28 48  1  0  0  0  0
 29 30  1  0  0  0  0
 29 47  1  0  0  0  0
 29 78  1  0  0  0  0
 30 42  1  0  0  0  0
 30 46  1  0  0  0  0
 31 32  1  0  0  0  0
 31 35  1  0  0  0  0
 32 33  1  0  0  0  0
 32 79  1  0  0  0  0
 32 80  1  0  0  0  0
 33 34  2  0  0  0  0
 33 81  1  0  0  0  0
 34 82  1  0  0  0  0
 35 36  1  0  0  0  0
 35 83  1  0  0  0  0
 35 84  1  0  0  0  0
 36 85  1  0  0  0  0
 36 86  1  0  0  0  0
 37 38  2  0  0  0  0
 37 39  1  0  0  0  0
 39 40  1  0  0  0  0
 40 87  1  0  0  0  0
 40 88  1  0  0  0  0
 40 89  1  0  0  0  0
 41 90  1  0  0  0  0
 41 91  1  0  0  0  0
 41 92  1  0  0  0  0
 42 43  2  0  0  0  0
 42 44  1  0  0  0  0
 44 45  1  0  0  0  0
 45 93  1  0  0  0  0
 45 94  1  0  0  0  0
 45 95  1  0  0  0  0
 46 96  1  0  0  0  0
 47 49  1  0  0  0  0
 48 52  1  0  0  0  0
 48 97  1  0  0  0  0
 48 98  1  0  0  0  0
 49 50  2  0  0  0  0
 49 51  1  0  0  0  0
 51 99  1  0  0  0  0
 51100  1  0  0  0  0
 51101  1  0  0  0  0
 52102  1  0  0  0  0
 52103  1  0  0  0  0
 52104  1  0  0  0  0
 53 54  1  0  0  0  0
 54105  1  0  0  0  0
 54106  1  0  0  0  0
 54107  1  0  0  0  0
 55 56  1  0  0  0  0
 55108  1  0  0  0  0
 55109  1  0  0  0  0
 56110  1  0  0  0  0
 56111  1  0  0  0  0
 57 58  1  0  0  0  0
 57112  1  0  0  0  0
 57113  1  0  0  0  0
 58 59  1  0  0  0  0
 58114  1  0  0  0  0
 58115  1  0  0  0  0
 59116  1  0  0  0  0
 59117  1  0  0  0  0
M  END
> <Molecule name>
651727

> <Activity>
1

$$$$
141633
  MOE2011           2D

 78 82  0  0  1  0  0  0  0  0999 V2000
    3.5350   -1.2530    0.0000 C   0  0  0  0  0  0  0  0  0  0  0  0
    3.0780   -0.1300    0.0000 C   0  0  3  0  0  0  0  0  0  0  0  0
    3.6310    0.4620    0.0000 C   0  0  3  0  0  0  0  0  0  0  0  0
    4.3590    0.1190    0.0000 C   0  0  3  0  0  0  0  0  0  0  0  0
    5.0820    0.5170    0.0000 O   0  0  0  0  0  0  0  0  0  0  0  0
    5.7880    0.0890    0.0000 C   0  0  0  0  0  0  0  0  0  0  0  0
    5.7710   -0.7360    0.0000 O   0  0  0  0  0  0  0  0  0  0  0  0
    2.2710   -0.0680    0.0000 N   0  0  3  0  0  0  0  0  0  0  0  0
    1.6500   -1.1090    0.0000 C   0  0  0  0  0  0  0  0  0  0  0  0
    2.5340   -1.9390    0.0000 C   0  0  0  0  0  0  0  0  0  0  0  0
    3.5160    1.2630    0.0000 C   0  0  0  0  0  0  0  0  0  0  0  0
    2.8020    1.6750    0.0000 C   0  0  0  0  0  0  0  0  0  0  0  0
    2.0500    1.3750    0.0000 C   0  0  0  0  0  0  0  0  0  0  0  0
    1.8150    0.6010    0.0000 C   0  0  0  0  0  0  0  0  0  0  0  0
    4.2310    1.6750    0.0000 C   0  0  0  0  0  0  0  0  0  0  0  0
    4.2310    2.5010    0.0000 C   0  0  0  0  0  0  0  0  0  0  0  0
    4.8390    3.0510    0.0000 O   0  0  0  0  0  0  0  0  0  0  0  0
    4.5050    3.8000    0.0000 C   0  0  0  0  0  0  0  0  0  0  0  0
    3.6890    3.7150    0.0000 O   0  0  0  0  0  0  0  0  0  0  0  0
    3.5160    2.9130    0.0000 C   0  0  0  0  0  0  0  0  0  0  0  0
    2.8020    2.5010    0.0000 C   0  0  0  0  0  0  0  0  0  0  0  0
    3.4690   -0.8330    0.0000 C   0  0  0  0  0  0  0  0  0  0  0  0
    4.2590   -0.6800    0.0000 C   0  0  0  0  0  0  0  0  0  0  0  0
    4.6750   -2.0470    0.0000 C   0  0  0  0  0  0  0  0  0  0  0  0
    4.8620   -1.2440    0.0000 O   0  0  0  0  0  0  0  0  0  0  0  0
    6.5110    0.4870    0.0000 C   0  0  3  0  0  0  0  0  0  0  0  0
    6.9090   -0.2360    0.0000 C   0  0  0  0  0  0  0  0  0  0  0  0
    6.4820   -0.9420    0.0000 C   0  0  0  0  0  0  0  0  0  0  0  0
    6.8790   -1.6650    0.0000 C   0  0  0  0  0  0  0  0  0  0  0  0
    6.4520   -2.3720    0.0000 C   0  0  0  0  0  0  0  0  0  0  0  0
    7.1580   -2.7980    0.0000 C   0  0  0  0  0  0  0  0  0  0  0  0
[truncated: 5,537,951 more chars]
