# Supplementary material for: Vienna LiverTox Workspace—A Set of Machine Learning Models for Prediction of Interactions Profiles of Small Molecules With Transporters Relevant for Regulatory Agencies
Source: Front Chem. 2020 Jan 10;7:899. doi: 10.3389/fchem.2019.00899 (PMC6966498; doi:10.3389/fchem.2019.00899)
Supplement: Supplementary file 2 [file Data_Sheet_2.ZIP › Mrp3TRANSP_test.sdf]

  MOE2013           2D

 23 23  0  0  0  0  0  0  0  0999 V2000
    0.0000    0.0000    0.0000 Br  0  0  0  0  0  0  0  0  0  0  0  0
   -1.2960   -0.7560    0.0000 C   0  0  0  0  0  0  0  0  0  0  0  0
   -2.5980   -0.0110    0.0000 C   0  0  0  0  0  0  0  0  0  0  0  0
   -3.8940   -0.7670    0.0000 C   0  0  0  0  0  0  0  0  0  0  0  0
   -3.8870   -2.2670    0.0000 C   0  0  0  0  0  0  0  0  0  0  0  0
   -2.5850   -3.0110    0.0000 C   0  0  0  0  0  0  0  0  0  0  0  0
   -1.2890   -2.2560    0.0000 C   0  0  0  0  0  0  0  0  0  0  0  0
    0.0130   -3.0000    0.0000 C   0  0  0  0  0  0  0  0  0  0  0  0
   -5.1830   -3.0220    0.0000 C   0  0  0  0  0  0  0  0  0  0  0  0
   -5.1960   -0.0220    0.0000 N   0  0  0  0  0  0  0  0  0  0  0  0
   -6.4920   -0.7780    0.0000 C   0  0  0  0  0  0  0  0  0  0  0  0
   -6.4860   -2.2780    0.0000 O   0  0  0  0  0  0  0  0  0  0  0  0
   -7.7940   -0.0330    0.0000 C   0  0  0  0  0  0  0  0  0  0  0  0
   -9.0900   -0.7890    0.0000 N   0  0  0  0  0  0  0  0  0  0  0  0
   -9.0840   -2.2890    0.0000 C   0  0  0  0  0  0  0  0  0  0  0  0
  -10.3790   -3.0440    0.0000 C   0  0  0  0  0  0  0  0  0  0  0  0
  -10.3730   -4.5440    0.0000 O   0  0  0  0  0  0  0  0  0  0  0  0
  -11.6820   -2.3000    0.0000 O   0  0  0  0  0  0  0  0  0  0  0  0
  -10.3920   -0.0440    0.0000 C   0  0  0  0  0  0  0  0  0  0  0  0
  -10.3990    1.4560    0.0000 C   0  0  0  0  0  0  0  0  0  0  0  0
  -11.7010    2.2000    0.0000 O   0  0  0  0  0  0  0  0  0  0  0  0
   -9.1030    2.2110    0.0000 O   0  0  0  0  0  0  0  0  0  0  0  0
   -2.6040    1.4890    0.0000 C   0  0  0  0  0  0  0  0  0  0  0  0
  1  2  1  0  0  0  0
  2  3  1  0  0  0  0
  2  7  2  0  0  0  0
  3  4  2  0  0  0  0
  3 23  1  0  0  0  0
  4  5  1  0  0  0  0
  4 10  1  0  0  0  0
  5  6  2  0  0  0  0
  5  9  1  0  0  0  0
  6  7  1  0  0  0  0
  7  8  1  0  0  0  0
 10 11  1  0  0  0  0
 11 12  2  0  0  0  0
 11 13  1  0  0  0  0
 13 14  1  0  0  0  0
 14 15  1  0  0  0  0
 14 19  1  0  0  0  0
 15 16  1  0  0  0  0
 16 17  2  0  0  0  0
 16 18  1  0  0  0  0
 19 20  1  0  0  0  0
 20 21  2  0  0  0  0
 20 22  1  0  0  0  0
M  END
>  <Activity>
1

>  <cmpd_id>
mbcd0029196

>  <standard_inchi>
InChI=1S/C15H19BrN2O5/c1-8-4-9(2)15(10(3)14(8)16)17-11(19)5-18(6-12(20)21)7-13(22)23/h4H,5-7H2,1-3H3,(H,17,19)(H,20,21)(H,22,23)

>  <standard_inchi_key>
MHPZZZZLAQGTHT-UHFFFAOYSA-N

$$$$

  MOE2013           2D

 28 30  0  0  0  0  0  0  0  0999 V2000
    0.0000    0.0000    0.0000 C   0  0  0  0  0  0  0  0  0  0  0  0
    0.7560    1.2960    0.0000 O   0  0  0  0  0  0  0  0  0  0  0  0
    0.7440   -1.3020    0.0000 C   0  0  0  0  0  0  0  0  0  0  0  0
    2.2440   -1.3090    0.0000 C   0  0  0  0  0  0  0  0  0  0  0  0
   -0.0110   -2.5980    0.0000 C   0  0  0  0  0  0  0  0  0  0  0  0
   -1.5110   -2.5920    0.0000 C   0  0  0  0  0  0  0  0  0  0  0  0
   -2.2560   -1.2890    0.0000 C   0  0  0  0  0  0  0  0  0  0  0  0
   -1.5000    0.0060    0.0000 C   0  0  0  0  0  0  0  0  0  0  0  0
   -2.2440    1.3090    0.0000 C   0  0  0  0  0  0  0  0  0  0  0  0
    2.2560    1.2890    0.0000 C   0  0  0  0  0  0  0  0  0  0  0  0
    3.0000   -0.0130    0.0000 N   0  0  0  0  0  0  0  0  0  0  0  0
    4.5000   -0.0190    0.0000 C   0  0  0  0  0  0  0  0  0  0  0  0
    5.2440   -1.3220    0.0000 N   0  0  0  0  0  0  0  0  0  0  0  0
    5.2560    1.2760    0.0000 N   0  0  0  0  0  0  0  0  0  0  0  0
    4.5110    2.5790    0.0000 C   0  0  0  0  0  0  0  0  0  0  0  0
    5.2670    3.8740    0.0000 N   0  0  0  0  0  0  0  0  0  0  0  0
    3.0110    2.5850    0.0000 C   0  0  0  0  0  0  0  0  0  0  0  0
    6.7440   -1.3280    0.0000 C   0  0  0  0  0  0  0  0  0  0  0  0
    7.5000   -0.0320    0.0000 C   0  0  0  0  0  0  0  0  0  0  0  0
    9.0000   -0.0390    0.0000 C   0  0  0  0  0  0  0  0  0  0  0  0
    9.7440   -1.3410    0.0000 C   0  0  0  0  0  0  0  0  0  0  0  0
    8.9890   -2.6370    0.0000 C   0  0  0  0  0  0  0  0  0  0  0  0
    7.4890   -2.6300    0.0000 C   0  0  0  0  0  0  0  0  0  0  0  0
   11.2440   -1.3470    0.0000 C   0  0  0  0  0  0  0  0  0  0  0  0
   12.7440   -1.3540    0.0000 N   0  0  0  0  0  0  0  0  0  0  0  0
   -2.2670   -3.8870    0.0000 C   0  0  0  0  0  0  0  0  0  0  0  0
   -3.0220   -5.1830    0.0000 N   0  0  0  0  0  0  0  0  0  0  0  0
    2.2670    3.8870    0.0000 Br  0  0  0  0  0  0  0  0  0  0  0  0
  1  2  1  0  0  0  0
  1  3  1  0  0  0  0
  1  8  2  0  0  0  0
  2 10  1  0  0  0  0
  3  4  1  0  0  0  0
  3  5  2  0  0  0  0
  5  6  1  0  0  0  0
  6  7  2  0  0  0  0
  6 26  1  0  0  0  0
  7  8  1  0  0  0  0
  8  9  1  0  0  0  0
 10 11  1  0  0  0  0
 10 17  2  0  0  0  0
 11 12  2  0  0  0  0
 12 13  1  0  0  0  0
 12 14  1  0  0  0  0
 13 18  1  0  0  0  0
 14 15  2  0  0  0  0
 15 16  1  0  0  0  0
 15 17  1  0  0  0  0
 17 28  1  0  0  0  0
 18 19  1  0  0  0  0
 18 23  2  0  0  0  0
 19 20  2  0  0  0  0
 20 21  1  0  0  0  0
 21 22  2  0  0  0  0
 21 24  1  0  0  0  0
 22 23  1  0  0  0  0
 24 25  3  0  0  0  0
 26 27  3  0  0  0  0
M  END
>  <Activity>
1

>  <cmpd_id>
mbcd0001795

>  <standard_inchi>
InChI=1S/C20H15BrN6O/c1-11-7-14(10-23)8-12(2)17(11)28-19-16(21)18(24)26-20(27-19)25-15-5-3-13(9-22)4-6-15/h3-8H,1-2H3,(H3,24,25,26,27)

>  <standard_inchi_key>
PYGWGZALEOIKDF-UHFFFAOYSA-N

$$$$

  MOE2013           2D

 27 31  0  0  0  0  0  0  0  0999 V2000
    0.0000    0.0000    0.0000 O   0  0  0  0  0  0  0  0  0  0  0  0
   -1.3010    0.7470    0.0000 C   0  0  0  0  0  0  0  0  0  0  0  0
   -1.3050    2.2470    0.0000 C   0  0  0  0  0  0  0  0  0  0  0  0
   -2.6060    2.9930    0.0000 C   0  0  0  0  0  0  0  0  0  0  0  0
   -3.9030    2.2400    0.0000 C   0  0  0  0  0  0  0  0  0  0  0  0
   -3.8990    0.7400    0.0000 C   0  0  0  0  0  0  0  0  0  0  0  0
   -2.5980   -0.0070    0.0000 C   0  0  0  0  0  0  0  0  0  0  0  0
   -5.2040    2.9870    0.0000 C   0  0  0  0  0  0  0  0  0  0  0  0
   -5.2080    4.4870    0.0000 C   0  0  0  0  0  0  0  0  0  0  0  0
   -6.5080    5.2340    0.0000 C   0  0  0  0  0  0  0  0  0  0  0  0
   -6.5120    6.7340    0.0000 C   0  0  0  0  0  0  0  0  0  0  0  0
   -5.2150    7.4870    0.0000 C   0  0  0  0  0  0  0  0  0  0  0  0
   -3.9140    6.7400    0.0000 C   0  0  0  0  0  0  0  0  0  0  0  0
   -3.9100    5.2400    0.0000 C   0  0  0  0  0  0  0  0  0  0  0  0
   -2.6100    4.4930    0.0000 O   0  0  0  0  0  0  0  0  0  0  0  0
   -5.2190    8.9870    0.0000 O   0  0  0  0  0  0  0  0  0  0  0  0
   -6.6980    3.1140    0.0000 C   0  0  0  0  0  0  0  0  0  0  0  0
   -7.2810    1.7320    0.0000 C   0  0  0  0  0  0  0  0  0  0  0  0
   -6.1460    0.7500    0.0000 C   0  0  0  0  0  0  0  0  0  0  0  0
   -4.8630    1.5260    0.0000 O   0  0  0  0  0  0  0  0  0  0  0  0
   -6.2730   -0.7440    0.0000 O   0  0  0  0  0  0  0  0  0  0  0  0
   -8.7690    1.5450    0.0000 C   0  0  0  0  0  0  0  0  0  0  0  0
   -9.6750    2.7410    0.0000 C   0  0  0  0  0  0  0  0  0  0  0  0
   -9.0920    4.1230    0.0000 C   0  0  0  0  0  0  0  0  0  0  0  0
   -7.6040    4.3090    0.0000 C   0  0  0  0  0  0  0  0  0  0  0  0
  -11.1630    2.5540    0.0000 C   0  0  0  0  0  0  0  0  0  0  0  0
  -12.0690    3.7500    0.0000 Cl  0  0  0  0  0  0  0  0  0  0  0  0
  1  2  1  0  0  0  0
  2  3  1  0  0  0  0
  2  7  2  0  0  0  0
  3  4  2  0  0  0  0
  4  5  1  0  0  0  0
  4 15  1  0  0  0  0
  5  6  2  0  0  0  0
  5  8  1  0  0  0  0
  6  7  1  0  0  0  0
  8  9  1  0  0  0  0
  8 17  1  0  0  0  0
  8 20  1  0  0  0  0
  9 10  1  0  0  0  0
  9 14  2  0  0  0  0
 10 11  2  0  0  0  0
 11 12  1  0  0  0  0
 12 13  2  0  0  0  0
 12 16  1  0  0  0  0
 13 14  1  0  0  0  0
 14 15  1  0  0  0  0
 17 18  1  0  0  0  0
 17 25  2  0  0  0  0
 18 19  1  0  0  0  0
 18 22  2  0  0  0  0
 19 20  1  0  0  0  0
 19 21  2  0  0  0  0
 22 23  1  0  0  0  0
 23 24  2  0  0  0  0
 23 26  1  0  0  0  0
 24 25  1  0  0  0  0
 26 27  1  0  0  0  0
M  END
>  <Activity>
1

>  <cmpd_id>
mbcd0031444

>  <standard_inchi>
InChI=1S/C21H13ClO5/c22-10-11-1-4-15-14(7-11)20(25)27-21(15)16-5-2-12(23)8-18(16)26-19-9-13(24)3-6-17(19)21/h1-9,23-24H,10H2

>  <standard_inchi_key>
FHISADHDXPABSS-UHFFFAOYSA-N

$$$$

  MOE2013           2D

 33 37  0  0  0  0  0  0  0  0999 V2000
    0.0000    0.0000    0.0000 O   0  0  0  0  0  0  0  0  0  0  0  0
    0.0120   -1.5000    0.0000 C   0  0  0  0  0  0  0  0  0  0  0  0
   -1.2810   -2.2600    0.0000 O   0  0  0  0  0  0  0  0  0  0  0  0
   -2.5860   -1.5210    0.0000 C   0  0  0  0  0  0  0  0  0  0  0  0
   -3.8790   -2.2810    0.0000 C   0  0  0  0  0  0  0  0  0  0  0  0
   -5.1840   -1.5420    0.0000 C   0  0  0  0  0  0  0  0  0  0  0  0
   -5.1960   -0.0420    0.0000 C   0  0  0  0  0  0  0  0  0  0  0  0
   -3.9030    0.7190    0.0000 C   0  0  0  0  0  0  0  0  0  0  0  0
   -2.5980   -0.0210    0.0000 C   0  0  0  0  0  0  0  0  0  0  0  0
   -6.5010    0.6980    0.0000 C   0  0  0  0  0  0  0  0  0  0  0  0
   -7.7940   -0.0620    0.0000 C   0  0  0  0  0  0  0  0  0  0  0  0
   -9.0990    0.6770    0.0000 C   0  0  0  0  0  0  0  0  0  0  0  0
  -10.3920   -0.0830    0.0000 C   0  0  0  0  0  0  0  0  0  0  0  0
  -10.3800   -1.5830    0.0000 C   0  0  0  0  0  0  0  0  0  0  0  0
   -9.0750   -2.3230    0.0000 C   0  0  0  0  0  0  0  0  0  0  0  0
   -7.7820   -1.5620    0.0000 C   0  0  0  0  0  0  0  0  0  0  0  0
   -6.4770   -2.3020    0.0000 O   0  0  0  0  0  0  0  0  0  0  0  0
  -11.6730   -2.3430    0.0000 O   0  0  0  0  0  0  0  0  0  0  0  0
  -11.6610   -3.8430    0.0000 C   0  0  0  0  0  0  0  0  0  0  0  0
  -12.9540   -4.6040    0.0000 O   0  0  0  0  0  0  0  0  0  0  0  0
  -10.3560   -4.5830    0.0000 C   0  0  0  0  0  0  0  0  0  0  0  0
   -7.3710    1.9200    0.0000 C   0  0  0  0  0  0  0  0  0  0  0  0
   -6.4780    3.1250    0.0000 C   0  0  0  0  0  0  0  0  0  0  0  0
   -5.0560    2.6480    0.0000 C   0  0  0  0  0  0  0  0  0  0  0  0
   -5.0700    1.1480    0.0000 O   0  0  0  0  0  0  0  0  0  0  0  0
   -3.8340    3.5180    0.0000 O   0  0  0  0  0  0  0  0  0  0  0  0
   -7.0750    4.5010    0.0000 C   0  0  0  0  0  0  0  0  0  0  0  0
   -8.5650    4.6720    0.0000 C   0  0  0  0  0  0  0  0  0  0  0  0
   -9.4580    3.4670    0.0000 C   0  0  0  0  0  0  0  0  0  0  0  0
   -8.8610    2.0910    0.0000 C   0  0  0  0  0  0  0  0  0  0  0  0
   -9.1620    6.0480    0.0000 C   0  0  0  0  0  0  0  0  0  0  0  0
  -10.6530    6.2190    0.0000 Cl  0  0  0  0  0  0  0  0  0  0  0  0
    1.3170   -2.2400    0.0000 C   0  0  0  0  0  0  0  0  0  0  0  0
  1  2  2  0  0  0  0
  2  3  1  0  0  0  0
  2 33  1  0  0  0  0
  3  4  1  0  0  0  0
  4  5  1  0  0  0  0
  4  9  2  0  0  0  0
  5  6  2  0  0  0  0
  6  7  1  0  0  0  0
  6 17  1  0  0  0  0
  7  8  2  0  0  0  0
  7 10  1  0  0  0  0
  8  9  1  0  0  0  0
 10 11  1  0  0  0  0
 10 22  1  0  0  0  0
 10 25  1  0  0  0  0
 11 12  1  0  0  0  0
 11 16  2  0  0  0  0
 12 13  2  0  0  0  0
 13 14  1  0  0  0  0
 14 15  2  0  0  0  0
 14 18  1  0  0  0  0
 15 16  1  0  0  0  0
 16 17  1  0  0  0  0
 18 19  1  0  0  0  0
 19 20  2  0  0  0  0
 19 21  1  0  0  0  0
 22 23  1  0  0  0  0
 22 30  2  0  0  0  0
 23 24  1  0  0  0  0
 23 27  2  0  0  0  0
 24 25  1  0  0  0  0
 24 26  2  0  0  0  0
 27 28  1  0  0  0  0
 28 29  2  0  0  0  0
 28 31  1  0  0  0  0
 29 30  1  0  0  0  0
 31 32  1  0  0  0  0
M  END
>  <Activity>
1

>  <cmpd_id>
mbcd0031443

>  <standard_inchi>
InChI=1S/C25H17ClO7/c1-13(27)30-16-4-7-20-22(10-16)32-23-11-17(31-14(2)28)5-8-21(23)25(20)19-6-3-15(12-26)9-18(19)24(29)33-25/h3-11H,12H2,1-2H3

>  <standard_inchi_key>
IPJDHSYCSQAODE-UHFFFAOYSA-N

$$$$

  MOE2013           2D

 33 35  0  0  0  0  0  0  0  0999 V2000
    0.0000    0.0000    0.0000 S   0  0  0  0  0  0  0  0  0  0  0  0
    1.2940   -0.7580    0.0000 N   0  0  0  0  0  0  0  0  0  0  0  0
   -7.7480    7.5480    0.0000 C   0  0  0  0  0  0  0  0  0  0  0  0
    2.5980   -0.0160    0.0000 C   0  0  0  0  0  0  0  0  0  0  0  0
   -6.4540    6.7900    0.0000 C   0  0  0  0  0  0  0  0  0  0  0  0
   -1.2940    0.7580    0.0000 C   0  0  0  0  0  0  0  0  0  0  0  0
   -0.7580   -1.2940    0.0000 O   0  0  0  0  0  0  0  0  0  0  0  0
    0.7580    1.2940    0.0000 O   0  0  0  0  0  0  0  0  0  0  0  0
   -9.0520    6.8060    0.0000 C   0  0  0  0  0  0  0  0  0  0  0  0
    3.8920   -0.7740    0.0000 N   0  0  0  0  0  0  0  0  0  0  0  0
   -7.7390    9.0480    0.0000 C   0  0  0  0  0  0  0  0  0  0  0  0
    2.6070    1.4840    0.0000 O   0  0  0  0  0  0  0  0  0  0  0  0
   -5.1500    7.5320    0.0000 O   0  0  0  0  0  0  0  0  0  0  0  0
   -6.4630    5.2900    0.0000 N   0  0  0  0  0  0  0  0  0  0  0  0
   -2.5980    0.0160    0.0000 C   0  0  0  0  0  0  0  0  0  0  0  0
   -1.2850    2.2580    0.0000 C   0  0  0  0  0  0  0  0  0  0  0  0
  -10.3460    7.5640    0.0000 C   0  0  0  0  0  0  0  0  0  0  0  0
   -9.0330    9.8060    0.0000 C   0  0  0  0  0  0  0  0  0  0  0  0
  -10.3370    9.0640    0.0000 C   0  0  0  0  0  0  0  0  0  0  0  0
   -3.8920    0.7740    0.0000 C   0  0  0  0  0  0  0  0  0  0  0  0
   -2.5800    3.0160    0.0000 C   0  0  0  0  0  0  0  0  0  0  0  0
   -3.8830    2.2740    0.0000 C   0  0  0  0  0  0  0  0  0  0  0  0
   -9.0240   11.3060    0.0000 Cl  0  0  0  0  0  0  0  0  0  0  0  0
    5.1960   -0.0320    0.0000 C   0  0  0  0  0  0  0  0  0  0  0  0
   -9.0610    5.3060    0.0000 O   0  0  0  0  0  0  0  0  0  0  0  0
   -5.1680    4.5320    0.0000 C   0  0  0  0  0  0  0  0  0  0  0  0
   -5.1780    3.0320    0.0000 C   0  0  0  0  0  0  0  0  0  0  0  0
  -10.3640    4.5640    0.0000 C   0  0  0  0  0  0  0  0  0  0  0  0
    6.4900   -0.7900    0.0000 C   0  0  0  0  0  0  0  0  0  0  0  0
    5.2050    1.4680    0.0000 C   0  0  0  0  0  0  0  0  0  0  0  0
    6.5090    2.2100    0.0000 C   0  0  0  0  0  0  0  0  0  0  0  0
    7.7940   -0.0480    0.0000 C   0  0  0  0  0  0  0  0  0  0  0  0
    7.8030    1.4520    0.0000 C   0  0  0  0  0  0  0  0  0  0  0  0
  1  2  1  0  0  0  0
  1  6  1  0  0  0  0
  1  7  2  0  0  0  0
  1  8  2  0  0  0  0
  2  4  1  0  0  0  0
  3  5  1  0  0  0  0
  3  9  2  0  0  0  0
  3 11  1  0  0  0  0
  4 10  1  0  0  0  0
  4 12  2  0  0  0  0
  5 13  2  0  0  0  0
  5 14  1  0  0  0  0
  6 15  2  0  0  0  0
  6 16  1  0  0  0  0
  9 17  1  0  0  0  0
  9 25  1  0  0  0  0
 10 24  1  0  0  0  0
 11 18  2  0  0  0  0
 14 26  1  0  0  0  0
 15 20  1  0  0  0  0
 16 21  2  0  0  0  0
 17 19  2  0  0  0  0
 18 19  1  0  0  0  0
 18 23  1  0  0  0  0
 20 22  2  0  0  0  0
 21 22  1  0  0  0  0
 22 27  1  0  0  0  0
 24 29  1  0  0  0  0
 24 30  1  0  0  0  0
 25 28  1  0  0  0  0
 26 27  1  0  0  0  0
 29 32  1  0  0  0  0
 30 31  1  0  0  0  0
 31 33  1  0  0  0  0
 32 33  1  0  0  0  0
M  END
>  <Activity>
1

>  <cmpd_id>
mbcd0003074

>  <standard_inchi>
InChI=1S/C23H28ClN3O5S/c1-32-21-12-9-17(24)15-20(21)22(28)25-14-13-16-7-10-19(11-8-16)33(30,31)27-23(29)26-18-5-3-2-4-6-18/h7-12,15,18H,2-6,13-14H2,1H3,(H,25,28)(H2,26,27,29)

>  <standard_inchi_key>
ZNNLBTZKUZBEKO-UHFFFAOYSA-N

$$$$

  MOE2013           2D

 21 23  0  0  1  0  0  0  0  0999 V2000
    0.0000    0.0000    0.0000 Cl  0  0  0  0  0  0  0  0  0  0  0  0
   -1.0430   -7.1060    0.0000 F   0  0  0  0  0  0  0  0  0  0  0  0
   -3.0960   -6.5730    0.0000 F   0  0  0  0  0  0  0  0  0  0  0  0
   -0.5100   -5.0530    0.0000 F   0  0  0  0  0  0  0  0  0  0  0  0
   -6.4540   -5.3000    0.0000 O   0  0  0  0  0  0  0  0  0  0  0  0
   -3.8560   -5.2800    0.0000 O   0  0  0  0  0  0  0  0  0  0  0  0
   -5.1730   -3.0400    0.0000 N   0  0  0  0  0  0  0  0  0  0  0  0
   -3.8800   -2.2800    0.0000 C   0  0  0  0  0  0  0  0  0  0  0  0
   -3.8910   -0.7800    0.0000 C   0  0  0  0  0  0  0  0  0  0  0  0
   -2.5980   -0.0200    0.0000 C   0  0  0  0  0  0  0  0  0  0  0  0
   -1.2930   -0.7600    0.0000 C   0  0  0  0  0  0  0  0  0  0  0  0
   -1.2820   -2.2600    0.0000 C   0  0  0  0  0  0  0  0  0  0  0  0
   -2.5750   -3.0200    0.0000 C   0  0  0  0  0  0  0  0  0  0  0  0
   -2.5630   -4.5200    0.0000 C   0  0  2  0  0  0  0  0  0  0  0  0
   -1.0630   -4.5080    0.0000 C   0  0  0  0  0  0  0  0  0  0  0  0
    0.4370   -4.4970    0.0000 C   0  0  0  0  0  0  0  0  0  0  0  0
    1.9370   -4.4850    0.0000 C   0  0  0  0  0  0  0  0  0  0  0  0
    3.2300   -3.7250    0.0000 C   0  0  0  0  0  0  0  0  0  0  0  0
    3.2420   -5.2250    0.0000 C   0  0  0  0  0  0  0  0  0  0  0  0
   -1.8030   -5.8130    0.0000 C   0  0  0  0  0  0  0  0  0  0  0  0
   -5.1610   -4.5400    0.0000 C   0  0  0  0  0  0  0  0  0  0  0  0
  1 11  1  0  0  0  0
  2 20  1  0  0  0  0
  3 20  1  0  0  0  0
  4 20  1  0  0  0  0
  5 21  2  0  0  0  0
  6 14  1  0  0  0  0
  6 21  1  0  0  0  0
  7  8  1  0  0  0  0
  7 21  1  0  0  0  0
  8  9  1  0  0  0  0
  8 13  2  0  0  0  0
  9 10  2  0  0  0  0
 10 11  1  0  0  0  0
 11 12  2  0  0  0  0
 12 13  1  0  0  0  0
 13 14  1  0  0  0  0
 14 15  1  6  0  0  0
 14 20  1  1  0  0  0
 15 16  3  0  0  0  0
 16 17  1  0  0  0  0
 17 18  1  0  0  0  0
 17 19  1  0  0  0  0
 18 19  1  0  0  0  0
M  END
>  <Activity>
1

>  <cmpd_id>
mbcd0001868

>  <standard_inchi>
InChI=1S/C14H9ClF3NO2/c15-9-3-4-11-10(7-9)13(14(16,17)18,21-12(20)19-11)6-5-8-1-2-8/h3-4,7-8H,1-2H2,(H,19,20)/t13-/m0/s1

>  <standard_inchi_key>
XPOQHMRABVBWPR-ZDUSSCGKSA-N

$$$$

  MOE2013           2D

 30 34  0  0  0  0  0  0  0  0999 V2000
    0.0000    0.0000    0.0000 Cl  0  0  0  0  0  0  0  0  0  0  0  0
   -1.2980    0.7520    0.0000 C   0  0  0  0  0  0  0  0  0  0  0  0
   -2.5980    0.0050    0.0000 C   0  0  0  0  0  0  0  0  0  0  0  0
   -3.8960    0.7580    0.0000 C   0  0  0  0  0  0  0  0  0  0  0  0
   -3.8930    2.2580    0.0000 C   0  0  0  0  0  0  0  0  0  0  0  0
   -5.1900    3.0100    0.0000 O   0  0  0  0  0  0  0  0  0  0  0  0
   -6.4910    2.2620    0.0000 C   0  0  0  0  0  0  0  0  0  0  0  0
   -7.7880    3.0150    0.0000 C   0  0  0  0  0  0  0  0  0  0  0  0
   -9.0890    2.2670    0.0000 C   0  0  0  0  0  0  0  0  0  0  0  0
  -10.3860    3.0200    0.0000 O   0  0  0  0  0  0  0  0  0  0  0  0
   -9.0920    0.7670    0.0000 C   0  0  0  0  0  0  0  0  0  0  0  0
  -10.3920    0.0200    0.0000 Cl  0  0  0  0  0  0  0  0  0  0  0  0
   -7.7940    0.0150    0.0000 C   0  0  0  0  0  0  0  0  0  0  0  0
   -6.4940    0.7620    0.0000 C   0  0  0  0  0  0  0  0  0  0  0  0
   -5.1960    0.0100    0.0000 C   0  0  0  0  0  0  0  0  0  0  0  0
   -3.7620   -0.4310    0.0000 O   0  0  0  0  0  0  0  0  0  0  0  0
   -3.7390   -1.9310    0.0000 C   0  0  0  0  0  0  0  0  0  0  0  0
   -2.5120   -2.7940    0.0000 O   0  0  0  0  0  0  0  0  0  0  0  0
   -5.1580   -2.4170    0.0000 C   0  0  0  0  0  0  0  0  0  0  0  0
   -6.0590   -1.2170    0.0000 C   0  0  0  0  0  0  0  0  0  0  0  0
   -7.5480   -1.3970    0.0000 C   0  0  0  0  0  0  0  0  0  0  0  0
   -8.1370   -2.7770    0.0000 C   0  0  0  0  0  0  0  0  0  0  0  0
   -7.2360   -3.9760    0.0000 C   0  0  0  0  0  0  0  0  0  0  0  0
   -9.6260   -2.9570    0.0000 C   0  0  0  0  0  0  0  0  0  0  0  0
  -10.5260   -1.7570    0.0000 O   0  0  0  0  0  0  0  0  0  0  0  0
  -10.2150   -4.3360    0.0000 O   0  0  0  0  0  0  0  0  0  0  0  0
   -5.7470   -3.7960    0.0000 C   0  0  0  0  0  0  0  0  0  0  0  0
   -2.5920    3.0050    0.0000 C   0  0  0  0  0  0  0  0  0  0  0  0
   -1.2950    2.2520    0.0000 C   0  0  0  0  0  0  0  0  0  0  0  0
    0.0060    3.0000    0.0000 O   0  0  0  0  0  0  0  0  0  0  0  0
  1  2  1  0  0  0  0
  2  3  1  0  0  0  0
  2 29  2  0  0  0  0
  3  4  2  0  0  0  0
  4  5  1  0  0  0  0
  4 15  1  0  0  0  0
  5  6  1  0  0  0  0
  5 28  2  0  0  0  0
  6  7  1  0  0  0  0
  7  8  1  0  0  0  0
  7 14  2  0  0  0  0
  8  9  2  0  0  0  0
  9 10  1  0  0  0  0
  9 11  1  0  0  0  0
 11 12  1  0  0  0  0
 11 13  2  0  0  0  0
 13 14  1  0  0  0  0
 14 15  1  0  0  0  0
 15 16  1  0  0  0  0
 15 20  1  0  0  0  0
 16 17  1  0  0  0  0
 17 18  2  0  0  0  0
 17 19  1  0  0  0  0
 19 20  1  0  0  0  0
 19 27  2  0  0  0  0
 20 21  2  0  0  0  0
 21 22  1  0  0  0  0
 22 23  2  0  0  0  0
 22 24  1  0  0  0  0
 23 27  1  0  0  0  0
 24 25  2  0  0  0  0
 24 26  1  0  0  0  0
 28 29  1  0  0  0  0
 29 30  1  0  0  0  0
M  END
>  <Activity>
1

>  <cmpd_id>
mbcd0031130

>  <standard_inchi>
InChI=1S/C21H10Cl2O7/c22-13-4-11-17(6-15(13)24)29-18-7-16(25)14(23)5-12(18)21(11)10-3-8(19(26)27)1-2-9(10)20(28)30-21/h1-7,24-25H,(H,26,27)

>  <standard_inchi_key>
HLRKQIBTEHWNND-UHFFFAOYSA-N

$$$$

  MOE2013           2D

 30 34  0  0  0  0  0  0  0  0999 V2000
    0.0000    0.0000    0.0000 Cl  0  0  0  0  0  0  0  0  0  0  0  0
   -0.7400    1.3050    0.0000 C   0  0  0  0  0  0  0  0  0  0  0  0
   -2.2400    1.3160    0.0000 C   0  0  0  0  0  0  0  0  0  0  0  0
   -2.9800    2.6200    0.0000 C   0  0  0  0  0  0  0  0  0  0  0  0
   -2.2210    3.9140    0.0000 C   0  0  0  0  0  0  0  0  0  0  0  0
   -2.9610    5.2180    0.0000 O   0  0  0  0  0  0  0  0  0  0  0  0
   -4.4610    5.2300    0.0000 C   0  0  0  0  0  0  0  0  0  0  0  0
   -5.2010    6.5340    0.0000 C   0  0  0  0  0  0  0  0  0  0  0  0
   -6.7010    6.5460    0.0000 C   0  0  0  0  0  0  0  0  0  0  0  0
   -7.4410    7.8500    0.0000 O   0  0  0  0  0  0  0  0  0  0  0  0
   -7.4610    5.2520    0.0000 C   0  0  0  0  0  0  0  0  0  0  0  0
   -8.9610    5.2640    0.0000 Cl  0  0  0  0  0  0  0  0  0  0  0  0
   -6.7210    3.9480    0.0000 C   0  0  0  0  0  0  0  0  0  0  0  0
   -5.2210    3.9360    0.0000 C   0  0  0  0  0  0  0  0  0  0  0  0
   -4.4800    2.6320    0.0000 C   0  0  0  0  0  0  0  0  0  0  0  0
   -3.4660    1.5270    0.0000 O   0  0  0  0  0  0  0  0  0  0  0  0
   -4.2030    0.2210    0.0000 C   0  0  0  0  0  0  0  0  0  0  0  0
   -3.5790   -1.1440    0.0000 O   0  0  0  0  0  0  0  0  0  0  0  0
   -5.6730    0.5180    0.0000 C   0  0  0  0  0  0  0  0  0  0  0  0
   -5.8450    2.0080    0.0000 C   0  0  0  0  0  0  0  0  0  0  0  0
   -7.2210    2.6040    0.0000 C   0  0  0  0  0  0  0  0  0  0  0  0
   -8.4260    1.7110    0.0000 C   0  0  0  0  0  0  0  0  0  0  0  0
   -8.2540    0.2210    0.0000 C   0  0  0  0  0  0  0  0  0  0  0  0
   -9.4590   -0.6730    0.0000 C   0  0  0  0  0  0  0  0  0  0  0  0
   -9.2870   -2.1630    0.0000 O   0  0  0  0  0  0  0  0  0  0  0  0
  -10.8350   -0.0770    0.0000 O   0  0  0  0  0  0  0  0  0  0  0  0
   -6.8780   -0.3760    0.0000 C   0  0  0  0  0  0  0  0  0  0  0  0
   -0.7210    3.9030    0.0000 C   0  0  0  0  0  0  0  0  0  0  0  0
    0.0200    2.5980    0.0000 C   0  0  0  0  0  0  0  0  0  0  0  0
    1.5200    2.5870    0.0000 O   0  0  0  0  0  0  0  0  0  0  0  0
  1  2  1  0  0  0  0
  2  3  1  0  0  0  0
  2 29  2  0  0  0  0
  3  4  2  0  0  0  0
  4  5  1  0  0  0  0
  4 15  1  0  0  0  0
  5  6  1  0  0  0  0
  5 28  2  0  0  0  0
  6  7  1  0  0  0  0
  7  8  1  0  0  0  0
  7 14  2  0  0  0  0
  8  9  2  0  0  0  0
  9 10  1  0  0  0  0
  9 11  1  0  0  0  0
 11 12  1  0  0  0  0
 11 13  2  0  0  0  0
 13 14  1  0  0  0  0
 14 15  1  0  0  0  0
 15 16  1  0  0  0  0
 15 20  1  0  0  0  0
 16 17  1  0  0  0  0
 17 18  2  0  0  0  0
 17 19  1  0  0  0  0
 19 20  1  0  0  0  0
 19 27  2  0  0  0  0
 20 21  2  0  0  0  0
 21 22  1  0  0  0  0
 22 23  2  0  0  0  0
 23 24  1  0  0  0  0
 23 27  1  0  0  0  0
 24 25  2  0  0  0  0
 24 26  1  0  0  0  0
 28 29  1  0  0  0  0
 29 30  1  0  0  0  0
M  END
>  <Activity>
1

>  <cmpd_id>
mbcd0031129

>  <standard_inchi>
InChI=1S/C21H10Cl2O7/c22-13-4-11-17(6-15(13)24)29-18-7-16(25)14(23)5-12(18)21(11)10-2-1-8(19(26)27)3-9(10)20(28)30-21/h1-7,24-25H,(H,26,27)

>  <standard_inchi_key>
JGZVUTYDEVUNMK-UHFFFAOYSA-N

$$$$

  MOE2013           2D

 36 40  0  0  0  0  0  0  0  0999 V2000
    0.0000    0.0000    0.0000 O   0  0  0  0  0  0  0  0  0  0  0  0
   -0.9230   -1.1820    0.0000 C   0  0  0  0  0  0  0  0  0  0  0  0
   -2.4220   -1.1300    0.0000 C   0  0  0  0  0  0  0  0  0  0  0  0
   -3.3870    0.0190    0.0000 C   0  0  0  0  0  0  0  0  0  0  0  0
   -4.8640   -0.2420    0.0000 C   0  0  0  0  0  0  0  0  0  0  0  0
   -5.3770   -1.6510    0.0000 C   0  0  0  0  0  0  0  0  0  0  0  0
   -6.8540   -1.9120    0.0000 C   0  0  0  0  0  0  0  0  0  0  0  0
   -7.8180   -0.7630    0.0000 O   0  0  0  0  0  0  0  0  0  0  0  0
   -7.3670   -3.3220    0.0000 O   0  0  0  0  0  0  0  0  0  0  0  0
   -4.4120   -2.8000    0.0000 C   0  0  0  0  0  0  0  0  0  0  0  0
   -2.9350   -2.5400    0.0000 C   0  0  0  0  0  0  0  0  0  0  0  0
   -1.7530   -3.4630    0.0000 C   0  0  0  0  0  0  0  0  0  0  0  0
   -0.5100   -2.6240    0.0000 O   0  0  0  0  0  0  0  0  0  0  0  0
   -2.7760   -4.5600    0.0000 C   0  0  0  0  0  0  0  0  0  0  0  0
   -4.2380   -4.2230    0.0000 C   0  0  0  0  0  0  0  0  0  0  0  0
   -5.2600   -5.3200    0.0000 C   0  0  0  0  0  0  0  0  0  0  0  0
   -4.8220   -6.7540    0.0000 C   0  0  0  0  0  0  0  0  0  0  0  0
   -3.3600   -7.0920    0.0000 C   0  0  0  0  0  0  0  0  0  0  0  0
   -2.3370   -5.9940    0.0000 C   0  0  0  0  0  0  0  0  0  0  0  0
   -0.8760   -6.3320    0.0000 O   0  0  0  0  0  0  0  0  0  0  0  0
    0.1470   -5.2350    0.0000 C   0  0  0  0  0  0  0  0  0  0  0  0
    1.6090   -5.5720    0.0000 C   0  0  0  0  0  0  0  0  0  0  0  0
    2.6320   -4.4750    0.0000 C   0  0  0  0  0  0  0  0  0  0  0  0
    2.1930   -3.0400    0.0000 C   0  0  0  0  0  0  0  0  0  0  0  0
    0.7310   -2.7030    0.0000 C   0  0  0  0  0  0  0  0  0  0  0  0
   -0.2920   -3.8000    0.0000 C   0  0  0  0  0  0  0  0  0  0  0  0
    3.2160   -1.9430    0.0000 Cl  0  0  0  0  0  0  0  0  0  0  0  0
    4.0930   -4.8120    0.0000 O   0  0  0  0  0  0  0  0  0  0  0  0
    4.5320   -6.2460    0.0000 C   0  0  0  0  0  0  0  0  0  0  0  0
    3.5090   -7.3430    0.0000 O   0  0  0  0  0  0  0  0  0  0  0  0
    5.9940   -6.5830    0.0000 C   0  0  0  0  0  0  0  0  0  0  0  0
   -5.8440   -7.8520    0.0000 O   0  0  0  0  0  0  0  0  0  0  0  0
   -5.4060   -9.2860    0.0000 C   0  0  0  0  0  0  0  0  0  0  0  0
   -3.9440   -9.6230    0.0000 O   0  0  0  0  0  0  0  0  0  0  0  0
   -6.4280  -10.3830    0.0000 C   0  0  0  0  0  0  0  0  0  0  0  0
   -6.7220   -4.9830    0.0000 Cl  0  0  0  0  0  0  0  0  0  0  0  0
  1  2  2  0  0  0  0
  2  3  1  0  0  0  0
  2 13  1  0  0  0  0
  3  4  1  0  0  0  0
  3 11  2  0  0  0  0
  4  5  2  0  0  0  0
  5  6  1  0  0  0  0
  6  7  1  0  0  0  0
  6 10  2  0  0  0  0
  7  8  2  0  0  0  0
  7  9  1  0  0  0  0
 10 11  1  0  0  0  0
 11 12  1  0  0  0  0
 12 13  1  0  0  0  0
 12 14  1  0  0  0  0
 12 26  1  0  0  0  0
 14 15  1  0  0  0  0
 14 19  2  0  0  0  0
 15 16  2  0  0  0  0
 16 17  1  0  0  0  0
 16 36  1  0  0  0  0
 17 18  2  0  0  0  0
 17 32  1  0  0  0  0
 18 19  1  0  0  0  0
 19 20  1  0  0  0  0
 20 21  1  0  0  0  0
 21 22  1  0  0  0  0
 21 26  2  0  0  0  0
 22 23  2  0  0  0  0
 23 24  1  0  0  0  0
 23 28  1  0  0  0  0
 24 25  2  0  0  0  0
 24 27  1  0  0  0  0
 25 26  1  0  0  0  0
 28 29  1  0  0  0  0
 29 30  2  0  0  0  0
 29 31  1  0  0  0  0
 32 33  1  0  0  0  0
 33 34  2  0  0  0  0
 33 35  1  0  0  0  0
M  END
>  <Activity>
1

>  <cmpd_id>
mbcd0031441

>  <standard_inchi>
InChI=1S/C25H14Cl2O9/c1-10(28)33-21-8-19-15(6-17(21)26)25(14-5-12(23(30)31)3-4-13(14)24(32)36-25)16-7-18(27)22(34-11(2)29)9-20(16)35-19/h3-9H,1-2H3,(H,30,31)

>  <standard_inchi_key>
FCNONRRKVDBQRD-UHFFFAOYSA-N

$$$$

  MOE2013           2D

 36 40  0  0  0  0  0  0  0  0999 V2000
    0.0000    0.0000    0.0000 O   0  0  0  0  0  0  0  0  0  0  0  0
    0.5910    1.3790    0.0000 C   0  0  0  0  0  0  0  0  0  0  0  0
    2.0530    1.7120    0.0000 C   0  0  0  0  0  0  0  0  0  0  0  0
    3.2790    0.8470    0.0000 C   0  0  0  0  0  0  0  0  0  0  0  0
    4.6410    1.4770    0.0000 C   0  0  0  0  0  0  0  0  0  0  0  0
    4.7760    2.9710    0.0000 C   0  0  0  0  0  0  0  0  0  0  0  0
    3.5500    3.8350    0.0000 C   0  0  0  0  0  0  0  0  0  0  0  0
    2.1890    3.2050    0.0000 C   0  0  0  0  0  0  0  0  0  0  0  0
    0.8100    3.7960    0.0000 C   0  0  0  0  0  0  0  0  0  0  0  0
   -0.1780    2.6670    0.0000 O   0  0  0  0  0  0  0  0  0  0  0  0
    1.5180    5.1180    0.0000 C   0  0  0  0  0  0  0  0  0  0  0  0
    3.0180    5.1660    0.0000 C   0  0  0  0  0  0  0  0  0  0  0  0
    3.7260    6.4880    0.0000 C   0  0  0  0  0  0  0  0  0  0  0  0
    2.9350    7.7620    0.0000 C   0  0  0  0  0  0  0  0  0  0  0  0
    1.4360    7.7150    0.0000 C   0  0  0  0  0  0  0  0  0  0  0  0
    0.7280    6.3930    0.0000 C   0  0  0  0  0  0  0  0  0  0  0  0
   -0.7720    6.3450    0.0000 O   0  0  0  0  0  0  0  0  0  0  0  0
   -1.4800    5.0230    0.0000 C   0  0  0  0  0  0  0  0  0  0  0  0
   -2.9790    4.9760    0.0000 C   0  0  0  0  0  0  0  0  0  0  0  0
   -3.6880    3.6540    0.0000 C   0  0  0  0  0  0  0  0  0  0  0  0
   -2.8970    2.3790    0.0000 C   0  0  0  0  0  0  0  0  0  0  0  0
   -1.3980    2.4260    0.0000 C   0  0  0  0  0  0  0  0  0  0  0  0
   -0.6890    3.7480    0.0000 C   0  0  0  0  0  0  0  0  0  0  0  0
   -3.6060    1.0570    0.0000 Cl  0  0  0  0  0  0  0  0  0  0  0  0
   -5.1870    3.6060    0.0000 O   0  0  0  0  0  0  0  0  0  0  0  0
   -5.9780    4.8810    0.0000 C   0  0  0  0  0  0  0  0  0  0  0  0
   -7.4770    4.8330    0.0000 O   0  0  0  0  0  0  0  0  0  0  0  0
   -5.2690    6.2030    0.0000 C   0  0  0  0  0  0  0  0  0  0  0  0
    3.6440    9.0840    0.0000 O   0  0  0  0  0  0  0  0  0  0  0  0
    2.8530   10.3590    0.0000 C   0  0  0  0  0  0  0  0  0  0  0  0
    1.3540   10.3120    0.0000 O   0  0  0  0  0  0  0  0  0  0  0  0
    3.5620   11.6810    0.0000 C   0  0  0  0  0  0  0  0  0  0  0  0
    5.2250    6.5350    0.0000 Cl  0  0  0  0  0  0  0  0  0  0  0  0
    5.8670    0.6120    0.0000 C   0  0  0  0  0  0  0  0  0  0  0  0
    5.7310   -0.8820    0.0000 O   0  0  0  0  0  0  0  0  0  0  0  0
    7.2280    1.2420    0.0000 O   0  0  0  0  0  0  0  0  0  0  0  0
  1  2  2  0  0  0  0
  2  3  1  0  0  0  0
  2 10  1  0  0  0  0
  3  4  1  0  0  0  0
  3  8  2  0  0  0  0
  4  5  2  0  0  0  0
  5  6  1  0  0  0  0
  5 34  1  0  0  0  0
  6  7  2  0  0  0  0
  7  8  1  0  0  0  0
  8  9  1  0  0  0  0
  9 10  1  0  0  0  0
  9 11  1  0  0  0  0
  9 23  1  0  0  0  0
 11 12  1  0  0  0  0
 11 16  2  0  0  0  0
 12 13  2  0  0  0  0
 13 14  1  0  0  0  0
 13 33  1  0  0  0  0
 14 15  2  0  0  0  0
 14 29  1  0  0  0  0
 15 16  1  0  0  0  0
 16 17  1  0  0  0  0
 17 18  1  0  0  0  0
 18 19  1  0  0  0  0
 18 23  2  0  0  0  0
 19 20  2  0  0  0  0
 20 21  1  0  0  0  0
 20 25  1  0  0  0  0
 21 22  2  0  0  0  0
 21 24  1  0  0  0  0
 22 23  1  0  0  0  0
 25 26  1  0  0  0  0
 26 27  2  0  0  0  0
 26 28  1  0  0  0  0
 29 30  1  0  0  0  0
 30 31  2  0  0  0  0
 30 32  1  0  0  0  0
 34 35  2  0  0  0  0
 34 36  1  0  0  0  0
M  END
>  <Activity>
1

>  <cmpd_id>
mbcd0031446

>  <standard_inchi>
InChI=1S/C25H14Cl2O9/c1-10(28)33-21-8-19-15(6-17(21)26)25(14-4-3-12(23(30)31)5-13(14)24(32)36-25)16-7-18(27)22(34-11(2)29)9-20(16)35-19/h3-9H,1-2H3,(H,30,31)

>  <standard_inchi_key>
AJIVVDSJIOOZOJ-UHFFFAOYSA-N

$$$$

  MOE2013           2D

 39 45  0  0  1  0  0  0  0  0999 V2000
    0.0000    0.0000    0.0000 C   0  0  0  0  0  0  0  0  0  0  0  0
   -1.5000   -0.0100    0.0000 C   0  0  0  0  0  0  0  0  0  0  0  0
   -2.2580    1.2840    0.0000 N   0  0  0  0  0  0  0  0  0  0  0  0
   -1.5170    2.5880    0.0000 C   0  0  0  0  0  0  0  0  0  0  0  0
   -0.0170    2.5980    0.0000 C   0  0  0  0  0  0  0  0  0  0  0  0
    0.7420    1.3040    0.0000 N   0  0  0  0  0  0  0  0  0  0  0  0
    2.2420    1.3140    0.0000 C   0  0  0  0  0  0  0  0  0  0  0  0
    3.0000    0.0190    0.0000 C   0  0  2  0  0  0  0  0  0  0  0  0
    4.5000    0.0290    0.0000 C   0  0  0  0  0  0  0  0  0  0  0  0
    5.2580   -1.2650    0.0000 O   0  0  0  0  0  0  0  0  0  0  0  0
    6.7580   -1.2550    0.0000 C   0  0  0  0  0  0  0  0  0  0  0  0
    7.5000    0.0490    0.0000 C   0  0  0  0  0  0  0  0  0  0  0  0
    9.0000    0.0580    0.0000 C   0  0  0  0  0  0  0  0  0  0  0  0
    9.7580   -1.2360    0.0000 C   0  0  0  0  0  0  0  0  0  0  0  0
    9.0170   -2.5400    0.0000 C   0  0  0  0  0  0  0  0  0  0  0  0
    7.5170   -2.5490    0.0000 C   0  0  0  0  0  0  0  0  0  0  0  0
    6.7750   -3.8530    0.0000 C   0  0  0  0  0  0  0  0  0  0  0  0
    7.5340   -5.1470    0.0000 C   0  0  0  0  0  0  0  0  0  0  0  0
    9.0340   -5.1380    0.0000 C   0  0  0  0  0  0  0  0  0  0  0  0
    9.7750   -3.8340    0.0000 N   0  0  0  0  0  0  0  0  0  0  0  0
    2.2580   -1.2840    0.0000 O   0  0  0  0  0  0  0  0  0  0  0  0
   -3.7580    1.2750    0.0000 C   0  0  0  0  0  0  0  0  0  0  0  0
   -4.1900    2.7120    0.0000 C   0  0  0  0  0  0  0  0  0  0  0  0
   -3.2180    3.8550    0.0000 C   0  0  0  0  0  0  0  0  0  0  0  0
   -3.5610    5.3160    0.0000 C   0  0  0  0  0  0  0  0  0  0  0  0
   -5.0300    5.6290    0.0000 C   0  0  0  0  0  0  0  0  0  0  0  0
   -6.0140    4.4960    0.0000 C   0  0  0  0  0  0  0  0  0  0  0  0
   -5.6550    3.0390    0.0000 C   0  0  0  0  0  0  0  0  0  0  0  0
   -6.7520    2.0150    0.0000 C   0  0  1  0  0  0  0  0  0  0  0  0
   -6.7260    0.5150    0.0000 C   0  0  2  0  0  0  0  0  0  0  0  0
   -8.0370    1.2440    0.0000 C   0  0  0  0  0  0  0  0  0  0  0  0
   -9.2260    2.1580    0.0000 F   0  0  0  0  0  0  0  0  0  0  0  0
   -9.2380    0.3460    0.0000 F   0  0  0  0  0  0  0  0  0  0  0  0
   -5.6320   -0.5110    0.0000 C   0  0  0  0  0  0  0  0  0  0  0  0
   -6.0650   -1.9470    0.0000 C   0  0  0  0  0  0  0  0  0  0  0  0
   -5.0370   -3.0400    0.0000 C   0  0  0  0  0  0  0  0  0  0  0  0
   -3.5770   -2.6970    0.0000 C   0  0  0  0  0  0  0  0  0  0  0  0
   -3.1440   -1.2610    0.0000 C   0  0  0  0  0  0  0  0  0  0  0  0
   -4.1720   -0.1680    0.0000 C   0  0  0  0  0  0  0  0  0  0  0  0
  1  2  1  0  0  0  0
  1  6  1  0  0  0  0
  2  3  1  0  0  0  0
  3  4  1  0  0  0  0
  3 22  1  0  0  0  0
  4  5  1  0  0  0  0
  5  6  1  0  0  0  0
  6  7  1  0  0  0  0
  7  8  1  0  0  0  0
  8  9  1  0  0  0  0
  8 21  1  6  0  0  0
  9 10  1  0  0  0  0
 10 11  1  0  0  0  0
 11 12  1  0  0  0  0
 11 16  2  0  0  0  0
 12 13  2  0  0  0  0
 13 14  1  0  0  0  0
 14 15  2  0  0  0  0
 15 16  1  0  0  0  0
 15 20  1  0  0  0  0
 16 17  1  0  0  0  0
 17 18  2  0  0  0  0
 18 19  1  0  0  0  0
 19 20  2  0  0  0  0
 22 23  1  0  0  0  0
 22 39  1  0  0  0  0
 23 24  1  0  0  0  0
 23 28  2  0  0  0  0
 24 25  2  0  0  0  0
 25 26  1  0  0  0  0
 26 27  2  0  0  0  0
 27 28  1  0  0  0  0
 29 28  1  1  0  0  0
 29 30  1  0  0  0  0
 29 31  1  0  0  0  0
 30 31  1  1  0  0  0
 30 34  1  0  0  0  0
 31 32  1  0  0  0  0
 31 33  1  0  0  0  0
 34 35  1  0  0  0  0
 34 39  2  0  0  0  0
 35 36  2  0  0  0  0
 36 37  1  0  0  0  0
 37 38  2  0  0  0  0
 38 39  1  0  0  0  0
M  END
>  <Activity>
0

>  <cmpd_id>
mbcd0002294

>  <standard_inchi>
InChI=1S/C32H31F2N3O2/c33-32(34)29-22-7-1-3-9-24(22)31(25-10-4-2-8-23(25)30(29)32)37-17-15-36(16-18-37)19-21(38)20-39-28-13-5-12-27-26(28)11-6-14-35-27/h1-14,21,29-31,38H,15-20H2/t21-,29-,30+,31-/m1/s1

>  <standard_inchi_key>
IHOVFYSQUDPMCN-DBEBIPAYSA-N

$$$$

  MOE2013           2D

  8  8  0  0  1  0  0  0  0  0999 V2000
    0.0000    0.0000    0.0000 C   0  0  3  0  0  0  0  0  0  0  0  0
    0.0000    1.5000    0.0000 C   0  0  3  0  0  0  0  0  0  0  0  0
    1.2990    2.2500    0.0000 C   0  0  0  0  0  0  0  0  0  0  0  0
    2.5980    1.5000    0.0000 C   0  0  0  0  0  0  0  0  0  0  0  0
    2.5980    0.0000    0.0000 C   0  0  0  0  0  0  0  0  0  0  0  0
    1.2990   -0.7500    0.0000 C   0  0  0  0  0  0  0  0  0  0  0  0
   -1.2990   -0.7500    0.0000 N   0  0  0  0  0  0  0  0  0  0  0  0
   -1.2990    2.2500    0.0000 N   0  0  0  0  0  0  0  0  0  0  0  0
  1  2  1  0  0  0  0
  1  6  1  0  0  0  0
  1  7  1  0  0  0  0
  2  3  1  0  0  0  0
  2  8  1  0  0  0  0
  3  4  1  0  0  0  0
  4  5  1  0  0  0  0
  5  6  1  0  0  0  0
M  END
>  <Activity>
1

>  <cmpd_id>
mbcd0029762

>  <standard_inchi>
InChI=1S/C6H14N2/c7-5-3-1-2-4-6(5)8/h5-6H,1-4,7-8H2

>  <standard_inchi_key>
SSJXIUAHEKJCMH-UHFFFAOYSA-N

$$$$

  MOE2013           2D

 51 52  0  0  1  0  0  0  0  0999 V2000
    0.0000    0.0000    0.0000 C   0  0  1  0  0  0  0  0  0  0  0  0
   -1.5000    0.0050    0.0000 C   0  0  0  0  0  0  0  0  0  0  0  0
   -2.2460    1.3060    0.0000 C   0  0  0  0  0  0  0  0  0  0  0  0
    0.7540    1.2970    0.0000 C   0  0  0  0  0  0  0  0  0  0  0  0
    0.0080    2.5980    0.0000 O   0  0  0  0  0  0  0  0  0  0  0  0
    2.2540    1.2920    0.0000 N   0  0  0  0  0  0  0  0  0  0  0  0
    0.7380   -3.9000    0.0000 C   0  0  1  0  0  0  0  0  0  0  0  0
   -0.0170   -5.1960    0.0000 C   0  0  0  0  0  0  0  0  0  0  0  0
   -1.5170   -5.1910    0.0000 C   0  0  0  0  0  0  0  0  0  0  0  0
   -0.0080   -2.5980    0.0000 C   0  0  0  0  0  0  0  0  0  0  0  0
    0.7460   -1.3010    0.0000 N   0  0  0  0  0  0  0  0  0  0  0  0
   -1.5080   -2.5930    0.0000 O   0  0  0  0  0  0  0  0  0  0  0  0
    2.2380   -3.9040    0.0000 N   0  0  0  0  0  0  0  0  0  0  0  0
    2.9830   -5.2060    0.0000 C   0  0  0  0  0  0  0  0  0  0  0  0
    0.7290   -6.4980    0.0000 C   0  0  0  0  0  0  0  0  0  0  0  0
    3.0000   -0.0100    0.0000 C   0  0  0  0  0  0  0  0  0  0  0  0
   -2.2540   -1.2920    0.0000 C   0  0  0  0  0  0  0  0  0  0  0  0
    6.7620    3.8760    0.0000 C   0  0  0  0  0  0  0  0  0  0  0  0
    5.2620    3.8800    0.0000 C   0  0  0  0  0  0  0  0  0  0  0  0
    4.5080    2.5840    0.0000 C   0  0  2  0  0  0  0  0  0  0  0  0
    3.0080    2.5880    0.0000 C   0  0  2  0  0  0  0  0  0  0  0  0
    2.2620    3.8900    0.0000 C   0  0  2  0  0  0  0  0  0  0  0  0
    0.7620    3.8950    0.0000 C   0  0  0  0  0  0  0  0  0  0  0  0
    0.0170    5.1960    0.0000 C   0  0  0  0  0  0  0  0  0  0  0  0
    7.5170    5.1720    0.0000 O   0  0  0  0  0  0  0  0  0  0  0  0
    3.0170    5.1860    0.0000 C   0  0  0  0  0  0  0  0  0  0  0  0
    5.2540    1.2820    0.0000 O   0  0  0  0  0  0  0  0  0  0  0  0
    4.5000   -0.0140    0.0000 C   0  0  0  0  0  0  0  0  0  0  0  0
    7.5080    2.5740    0.0000 N   0  0  0  0  0  0  0  0  0  0  0  0
    9.0000    2.4120    0.0000 C   0  0  1  0  0  0  0  0  0  0  0  0
    9.3070    0.9440    0.0000 C   0  0  0  0  0  0  0  0  0  0  0  0
    8.0050    0.1980    0.0000 C   0  0  0  0  0  0  0  0  0  0  0  0
    6.8940    1.2060    0.0000 C   0  0  0  0  0  0  0  0  0  0  0  0
   10.0070    3.5240    0.0000 C   0  0  1  0  0  0  0  0  0  0  0  0
   11.4730    3.2070    0.0000 C   0  0  1  0  0  0  0  0  0  0  0  0
   12.4800    4.3190    0.0000 C   0  0  0  0  0  0  0  0  0  0  0  0
    9.5480    4.9520    0.0000 O   0  0  0  0  0  0  0  0  0  0  0  0
   10.5550    6.0640    0.0000 C   0  0  0  0  0  0  0  0  0  0  0  0
   11.9320    1.7790    0.0000 C   0  0  0  0  0  0  0  0  0  0  0  0
   10.9250    0.6680    0.0000 O   0  0  0  0  0  0  0  0  0  0  0  0
   13.3980    1.4630    0.0000 N   0  0  0  0  0  0  0  0  0  0  0  0
   15.3230   -0.2820    0.0000 C   0  0  2  0  0  0  0  0  0  0  0  0
   13.8570    0.0350    0.0000 C   0  0  1  0  0  0  0  0  0  0  0  0
   12.8500   -1.0770    0.0000 C   0  0  0  0  0  0  0  0  0  0  0  0
   15.7820   -1.7100    0.0000 C   0  0  0  0  0  0  0  0  0  0  0  0
   17.2480   -2.0260    0.0000 C   0  0  0  0  0  0  0  0  0  0  0  0
   17.7080   -3.4550    0.0000 C   0  0  0  0  0  0  0  0  0  0  0  0
   16.7000   -4.5660    0.0000 C   0  0  0  0  0  0  0  0  0  0  0  0
   15.2340   -4.2500    0.0000 C   0  0  0  0  0  0  0  0  0  0  0  0
   14.7750   -2.8210    0.0000 C   0  0  0  0  0  0  0  0  0  0  0  0
   16.3310    0.8300    0.0000 O   0  0  0  0  0  0  0  0  0  0  0  0
  1  2  1  1  0  0  0
  1  4  1  0  0  0  0
  1 11  1  0  0  0  0
  2  3  1  0  0  0  0
  2 17  1  0  0  0  0
  4  5  2  0  0  0  0
  4  6  1  0  0  0  0
  6 16  1  0  0  0  0
  7  8  1  1  0  0  0
  7 10  1  0  0  0  0
  7 13  1  0  0  0  0
  8  9  1  0  0  0  0
  8 15  1  0  0  0  0
 10 11  1  0  0  0  0
 10 12  2  0  0  0  0
 13 14  1  0  0  0  0
 18 19  1  0  0  0  0
 18 25  2  0  0  0  0
 18 29  1  0  0  0  0
 20 19  1  1  0  0  0
 20 21  1  0  0  0  0
 20 27  1  0  0  0  0
 21  6  1  1  0  0  0
 21 22  1  0  0  0  0
 22 23  1  0  0  0  0
 22 26  1  6  0  0  0
 23 24  1  0  0  0  0
 27 28  1  0  0  0  0
 29 33  1  0  0  0  0
 30 29  1  6  0  0  0
 30 31  1  0  0  0  0
 30 34  1  0  0  0  0
 31 32  1  0  0  0  0
 32 33  1  0  0  0  0
 34 35  1  0  0  0  0
 34 37  1  6  0  0  0
 35 36  1  1  0  0  0
 35 39  1  0  0  0  0
 37 38  1  0  0  0  0
 39 40  2  0  0  0  0
 39 41  1  0  0  0  0
 41 43  1  0  0  0  0
 42 43  1  0  0  0  0
 42 45  1  0  0  0  0
 42 51  1  1  0  0  0
 43 44  1  1  0  0  0
 45 46  1  0  0  0  0
 45 50  2  0  0  0  0
 46 47  2  0  0  0  0
 47 48  1  0  0  0  0
 48 49  2  0  0  0  0
 49 50  1  0  0  0  0
M  END
>  <Activity>
1

>  <cmpd_id>
mbcd0029775

>  <standard_inchi>
InChI=1S/C39H67N5O7/c1-13-25(6)34(43(10)39(49)33(24(4)5)42-38(48)32(40-9)23(2)3)30(50-11)22-31(45)44-21-17-20-29(44)36(51-12)26(7)37(47)41-27(8)35(46)28-18-15-14-16-19-28/h14-16,18-19,23-27,29-30,32-36,40,46H,13,17,20-22H2,1-12H3,(H,41,47)(H,42,48)/t25-,26+,27+,29-,30+,32-,33-,34-,35+,36+/m0/s1

>  <standard_inchi_key>
DASWEROEPLKSEI-UIJRFTGLSA-N

$$$$

  MOE2013           2D

 28 32  0  0  0  0  0  0  0  0999 V2000
    0.0000    0.0000    0.0000 O   0  0  0  0  0  0  0  0  0  0  0  0
    0.7530    1.2970    0.0000 C   0  0  0  0  0  0  0  0  0  0  0  0
    0.0060    2.5980    0.0000 O   0  0  0  0  0  0  0  0  0  0  0  0
    2.2530    1.2940    0.0000 C   0  0  0  0  0  0  0  0  0  0  0  0
    3.0000   -0.0070    0.0000 C   0  0  0  0  0  0  0  0  0  0  0  0
    4.5000   -0.0110    0.0000 C   0  0  0  0  0  0  0  0  0  0  0  0
    5.2530    1.2860    0.0000 C   0  0  0  0  0  0  0  0  0  0  0  0
    4.5060    2.5870    0.0000 C   0  0  0  0  0  0  0  0  0  0  0  0
    3.0060    2.5910    0.0000 C   0  0  0  0  0  0  0  0  0  0  0  0
    6.7200    0.9710    0.0000 C   0  0  0  0  0  0  0  0  0  0  0  0
    6.8730   -0.5210    0.0000 O   0  0  0  0  0  0  0  0  0  0  0  0
    5.5010   -1.1280    0.0000 C   0  0  0  0  0  0  0  0  0  0  0  0
    5.1860   -2.5950    0.0000 O   0  0  0  0  0  0  0  0  0  0  0  0
    6.9060    2.4590    0.0000 C   0  0  0  0  0  0  0  0  0  0  0  0
    5.7100    3.3650    0.0000 C   0  0  0  0  0  0  0  0  0  0  0  0
    5.8970    4.8530    0.0000 C   0  0  0  0  0  0  0  0  0  0  0  0
    7.2790    5.4360    0.0000 C   0  0  0  0  0  0  0  0  0  0  0  0
    7.4650    6.9240    0.0000 O   0  0  0  0  0  0  0  0  0  0  0  0
    8.4750    4.5300    0.0000 C   0  0  0  0  0  0  0  0  0  0  0  0
    8.2880    3.0420    0.0000 C   0  0  0  0  0  0  0  0  0  0  0  0
    9.4840    2.1360    0.0000 O   0  0  0  0  0  0  0  0  0  0  0  0
    9.2980    0.6480    0.0000 C   0  0  0  0  0  0  0  0  0  0  0  0
   10.4930   -0.2580    0.0000 C   0  0  0  0  0  0  0  0  0  0  0  0
   10.3070   -1.7460    0.0000 C   0  0  0  0  0  0  0  0  0  0  0  0
   11.5030   -2.6520    0.0000 O   0  0  0  0  0  0  0  0  0  0  0  0
    8.9250   -2.3290    0.0000 C   0  0  0  0  0  0  0  0  0  0  0  0
    7.7290   -1.4230    0.0000 C   0  0  0  0  0  0  0  0  0  0  0  0
    7.9150    0.0650    0.0000 C   0  0  0  0  0  0  0  0  0  0  0  0
  1  2  1  0  0  0  0
  2  3  2  0  0  0  0
  2  4  1  0  0  0  0
  4  5  1  0  0  0  0
  4  9  2  0  0  0  0
  5  6  2  0  0  0  0
  6  7  1  0  0  0  0
  6 12  1  0  0  0  0
  7  8  2  0  0  0  0
  7 10  1  0  0  0  0
  8  9  1  0  0  0  0
 10 11  1  0  0  0  0
 10 14  1  0  0  0  0
 10 28  1  0  0  0  0
 11 12  1  0  0  0  0
 12 13  2  0  0  0  0
 14 15  1  0  0  0  0
 14 20  2  0  0  0  0
 15 16  2  0  0  0  0
 16 17  1  0  0  0  0
 17 18  1  0  0  0  0
 17 19  2  0  0  0  0
 19 20  1  0  0  0  0
 20 21  1  0  0  0  0
 21 22  1  0  0  0  0
 22 23  1  0  0  0  0
 22 28  2  0  0  0  0
 23 24  2  0  0  0  0
 24 25  1  0  0  0  0
 24 26  1  0  0  0  0
 26 27  2  0  0  0  0
 27 28  1  0  0  0  0
M  END
>  <Activity>
1

>  <cmpd_id>
mbcd0000080

>  <standard_inchi>
InChI=1S/C21H12O7/c22-11-2-5-15-17(8-11)27-18-9-12(23)3-6-16(18)21(15)14-4-1-10(19(24)25)7-13(14)20(26)28-21/h1-9,22-23H,(H,24,25)

>  <standard_inchi_key>
NJYVEMPWNAYQQN-UHFFFAOYSA-N

$$$$

  MOE2013           2D

 34 38  0  0  0  0  0  0  0  0999 V2000
    0.0000    0.0000    0.0000 C   0  0  0  0  0  0  0  0  0  0  0  0
    1.0200   -1.1000    0.0000 O   0  0  0  0  0  0  0  0  0  0  0  0
    0.2880   -2.4100    0.0000 C   0  0  0  0  0  0  0  0  0  0  0  0
    4.5000   -0.0140    0.0000 C   0  0  0  0  0  0  0  0  0  0  0  0
    3.7460   -1.3110    0.0000 C   0  0  0  0  0  0  0  0  0  0  0  0
    2.2460   -1.3060    0.0000 C   0  0  0  0  0  0  0  0  0  0  0  0
    3.7540    1.2870    0.0000 C   0  0  0  0  0  0  0  0  0  0  0  0
    2.2540    1.2920    0.0000 C   0  0  0  0  0  0  0  0  0  0  0  0
    1.5000   -0.0050    0.0000 C   0  0  0  0  0  0  0  0  0  0  0  0
    1.5080    2.5930    0.0000 O   0  0  0  0  0  0  0  0  0  0  0  0
    0.0080    2.5980    0.0000 C   0  0  0  0  0  0  0  0  0  0  0  0
   -0.7460    1.3010    0.0000 C   0  0  0  0  0  0  0  0  0  0  0  0
   -2.2460    1.3060    0.0000 C   0  0  0  0  0  0  0  0  0  0  0  0
   -2.9920    2.6070    0.0000 C   0  0  0  0  0  0  0  0  0  0  0  0
   -2.2380    3.9040    0.0000 C   0  0  0  0  0  0  0  0  0  0  0  0
   -0.7380    3.8990    0.0000 C   0  0  0  0  0  0  0  0  0  0  0  0
   -2.9840    5.2060    0.0000 O   0  0  0  0  0  0  0  0  0  0  0  0
   -2.2300    6.5020    0.0000 C   0  0  0  0  0  0  0  0  0  0  0  0
   -0.7300    6.4980    0.0000 C   0  0  0  0  0  0  0  0  0  0  0  0
   -2.9760    7.8040    0.0000 O   0  0  0  0  0  0  0  0  0  0  0  0
   -1.3610   -0.6300    0.0000 C   0  0  0  0  0  0  0  0  0  0  0  0
   -1.1830   -2.1190    0.0000 C   0  0  0  0  0  0  0  0  0  0  0  0
   -2.3840   -3.0180    0.0000 C   0  0  0  0  0  0  0  0  0  0  0  0
   -3.7630   -2.4280    0.0000 C   0  0  0  0  0  0  0  0  0  0  0  0
   -3.9410   -0.9380    0.0000 C   0  0  0  0  0  0  0  0  0  0  0  0
   -2.7400   -0.0390    0.0000 C   0  0  0  0  0  0  0  0  0  0  0  0
    0.9180   -3.7710    0.0000 O   0  0  0  0  0  0  0  0  0  0  0  0
   -4.9640   -3.3270    0.0000 C   0  0  0  0  0  0  0  0  0  0  0  0
   -6.3430   -2.7360    0.0000 O   0  0  0  0  0  0  0  0  0  0  0  0
   -4.7860   -4.8160    0.0000 O   0  0  0  0  0  0  0  0  0  0  0  0
    6.0000   -0.0190    0.0000 O   0  0  0  0  0  0  0  0  0  0  0  0
    6.7460   -1.3200    0.0000 C   0  0  0  0  0  0  0  0  0  0  0  0
    5.9920   -2.6170    0.0000 C   0  0  0  0  0  0  0  0  0  0  0  0
    8.2460   -1.3250    0.0000 O   0  0  0  0  0  0  0  0  0  0  0  0
  1  2  1  0  0  0  0
  1  9  1  0  0  0  0
  1 12  1  0  0  0  0
  1 21  1  0  0  0  0
  2  3  1  0  0  0  0
  3 22  1  0  0  0  0
  3 27  2  0  0  0  0
  4  5  2  0  0  0  0
  4  7  1  0  0  0  0
  4 31  1  0  0  0  0
  5  6  1  0  0  0  0
  6  9  2  0  0  0  0
  7  8  2  0  0  0  0
  8  9  1  0  0  0  0
  8 10  1  0  0  0  0
 10 11  1  0  0  0  0
 11 12  1  0  0  0  0
 11 16  2  0  0  0  0
 12 13  2  0  0  0  0
 13 14  1  0  0  0  0
 14 15  2  0  0  0  0
 15 16  1  0  0  0  0
 15 17  1  0  0  0  0
 17 18  1  0  0  0  0
 18 19  1  0  0  0  0
 18 20  2  0  0  0  0
 21 22  1  0  0  0  0
 21 26  2  0  0  0  0
 22 23  2  0  0  0  0
 23 24  1  0  0  0  0
 24 25  2  0  0  0  0
 24 28  1  0  0  0  0
 25 26  1  0  0  0  0
 28 29  2  0  0  0  0
 28 30  1  0  0  0  0
 31 32  1  0  0  0  0
 32 33  1  0  0  0  0
 32 34  2  0  0  0  0
M  END
>  <Activity>
1

>  <cmpd_id>
mbcd0003122

>  <standard_inchi>
InChI=1S/C25H16O9/c1-12(26)31-15-4-7-19-21(10-15)33-22-11-16(32-13(2)27)5-8-20(22)25(19)18-6-3-14(23(28)29)9-17(18)24(30)34-25/h3-11H,1-2H3,(H,28,29)

>  <standard_inchi_key>
WPUZGNPQMIWOHE-UHFFFAOYSA-N

$$$$

  MOE2013           2D

 34 37  0  0  1  0  0  0  0  0999 V2000
    0.0000    0.0000    0.0000 O   0  0  0  0  0  0  0  0  0  0  0  0
   -1.5000   -0.0070    0.0000 C   0  0  1  0  0  0  0  0  0  0  0  0
   -2.2440   -1.3100    0.0000 C   0  0  2  0  0  0  0  0  0  0  0  0
   -1.4880   -2.6050    0.0000 C   0  0  1  0  0  0  0  0  0  0  0  0
    0.0120   -2.5980    0.0000 C   0  0  2  0  0  0  0  0  0  0  0  0
    0.7560   -1.2960    0.0000 C   0  0  2  0  0  0  0  0  0  0  0  0
   -2.2560    1.2880    0.0000 C   0  0  0  0  0  0  0  0  0  0  0  0
   -3.7560    1.2820    0.0000 O   0  0  0  0  0  0  0  0  0  0  0  0
   -1.5120    2.5910    0.0000 O   0  0  0  0  0  0  0  0  0  0  0  0
    2.2560   -1.2880    0.0000 O   0  0  0  0  0  0  0  0  0  0  0  0
    3.0000    0.0140    0.0000 C   0  0  0  0  0  0  0  0  0  0  0  0
    4.5000    0.0210    0.0000 C   0  0  0  0  0  0  0  0  0  0  0  0
    5.2440    1.3240    0.0000 C   0  0  0  0  0  0  0  0  0  0  0  0
    4.4880    2.6190    0.0000 C   0  0  0  0  0  0  0  0  0  0  0  0
    2.9880    2.6120    0.0000 C   0  0  0  0  0  0  0  0  0  0  0  0
    2.2440    1.3100    0.0000 C   0  0  0  0  0  0  0  0  0  0  0  0
    6.7440    1.3310    0.0000 C   0  0  0  0  0  0  0  0  0  0  0  0
    7.9810    5.0090    0.0000 O   0  0  0  0  0  0  0  0  0  0  0  0
    6.8710    4.0000    0.0000 C   0  0  0  0  0  0  0  0  0  0  0  0
    7.4880    2.6330    0.0000 C   0  0  1  0  0  0  0  0  0  0  0  0
    8.9790    2.7970    0.0000 C   0  0  2  0  0  0  0  0  0  0  0  0
    9.2840    4.2660    0.0000 C   0  0  0  0  0  0  0  0  0  0  0  0
    5.4030    4.3060    0.0000 O   0  0  0  0  0  0  0  0  0  0  0  0
    9.9880    1.6870    0.0000 C   0  0  0  0  0  0  0  0  0  0  0  0
   11.4540    2.0060    0.0000 C   0  0  0  0  0  0  0  0  0  0  0  0
   12.4620    0.8960    0.0000 C   0  0  0  0  0  0  0  0  0  0  0  0
   13.9280    1.2140    0.0000 C   0  0  0  0  0  0  0  0  0  0  0  0
   14.3850    2.6430    0.0000 C   0  0  0  0  0  0  0  0  0  0  0  0
   13.3760    3.7530    0.0000 C   0  0  0  0  0  0  0  0  0  0  0  0
   11.9100    3.4340    0.0000 C   0  0  0  0  0  0  0  0  0  0  0  0
   14.9370    0.1040    0.0000 O   0  0  0  0  0  0  0  0  0  0  0  0
   -3.7440   -1.3160    0.0000 O   0  0  0  0  0  0  0  0  0  0  0  0
   -2.2320   -3.9080    0.0000 O   0  0  0  0  0  0  0  0  0  0  0  0
    0.7680   -3.8940    0.0000 O   0  0  0  0  0  0  0  0  0  0  0  0
  1  2  1  0  0  0  0
  1  6  1  0  0  0  0
  2  3  1  0  0  0  0
  2  7  1  1  0  0  0
  3  4  1  0  0  0  0
  3 32  1  6  0  0  0
  4  5  1  0  0  0  0
  4 33  1  1  0  0  0
  5  6  1  0  0  0  0
  5 34  1  6  0  0  0
  6 10  1  1  0  0  0
  7  8  1  0  0  0  0
  7  9  2  0  0  0  0
 10 11  1  0  0  0  0
 11 12  2  0  0  0  0
 11 16  1  0  0  0  0
 12 13  1  0  0  0  0
 13 14  2  0  0  0  0
 13 17  1  0  0  0  0
 14 15  1  0  0  0  0
 15 16  2  0  0  0  0
 18 19  1  0  0  0  0
 18 22  1  0  0  0  0
 19 20  1  0  0  0  0
 19 23  2  0  0  0  0
 20 17  1  1  0  0  0
 20 21  1  0  0  0  0
 21 22  1  0  0  0  0
 21 24  1  6  0  0  0
 24 25  1  0  0  0  0
 25 26  2  0  0  0  0
 25 30  1  0  0  0  0
 26 27  1  0  0  0  0
 27 28  2  0  0  0  0
 27 31  1  0  0  0  0
 28 29  1  0  0  0  0
 29 30  2  0  0  0  0
M  END
>  <Activity>
1

>  <cmpd_id>
mbcd0029743

>  <standard_inchi>
InChI=1S/C24H26O10/c25-15-5-1-3-12(8-15)7-14-11-32-23(31)17(14)10-13-4-2-6-16(9-13)33-24-20(28)18(26)19(27)21(34-24)22(29)30/h1-6,8-9,14,17-21,24-28H,7,10-11H2,(H,29,30)/t14-,17+,18-,19-,20+,21-,24+/m0/s1

>  <standard_inchi_key>
YIGJPNKBAAZMPC-XARNJOGHSA-N

$$$$

  MOE2013           2D

 54 61  0  0  1  0  0  0  0  0999 V2000
    0.0000    0.0000    0.0000 C   0  0  0  0  0  0  0  0  0  0  0  0
    0.7480   -1.3000    0.0000 O   0  0  0  0  0  0  0  0  0  0  0  0
   -0.0040   -2.5980    0.0000 C   0  0  0  0  0  0  0  0  0  0  0  0
   -1.5040   -2.5960    0.0000 C   0  0  0  0  0  0  0  0  0  0  0  0
   -2.2560   -3.8940    0.0000 C   0  0  0  0  0  0  0  0  0  0  0  0
   -1.5080   -5.1940    0.0000 C   0  0  0  0  0  0  0  0  0  0  0  0
   -0.0080   -5.1960    0.0000 C   0  0  0  0  0  0  0  0  0  0  0  0
    0.7400   -6.4960    0.0000 O   0  0  0  0  0  0  0  0  0  0  0  0
   -0.0120   -7.7940    0.0000 C   0  0  0  0  0  0  0  0  0  0  0  0
    0.7440   -3.8980    0.0000 C   0  0  0  0  0  0  0  0  0  0  0  0
    2.2440   -3.9000    0.0000 O   0  0  0  0  0  0  0  0  0  0  0  0
    2.9920   -5.2010    0.0000 C   0  0  2  0  0  0  0  0  0  0  0  0
    2.2400   -6.4990    0.0000 O   0  0  0  0  0  0  0  0  0  0  0  0
    2.9880   -7.7990    0.0000 C   0  0  1  0  0  0  0  0  0  0  0  0
    4.4880   -7.8010    0.0000 C   0  0  1  0  0  0  0  0  0  0  0  0
    5.2360   -9.1010    0.0000 O   0  0  0  0  0  0  0  0  0  0  0  0
    5.2400   -6.5030    0.0000 C   0  0  2  0  0  0  0  0  0  0  0  0
    6.7400   -6.5060    0.0000 O   0  0  0  0  0  0  0  0  0  0  0  0
    4.4920   -5.2030    0.0000 C   0  0  1  0  0  0  0  0  0  0  0  0
    5.2440   -3.9050    0.0000 O   0  0  0  0  0  0  0  0  0  0  0  0
    2.2360   -9.0970    0.0000 C   0  0  0  0  0  0  0  0  0  0  0  0
    0.7360   -9.0940    0.0000 O   0  0  0  0  0  0  0  0  0  0  0  0
    2.9840  -10.3970    0.0000 O   0  0  0  0  0  0  0  0  0  0  0  0
   -3.7560   -3.8910    0.0000 C   0  0  2  0  0  0  0  0  0  0  0  0
   -4.5080   -5.1890    0.0000 C   0  0  2  0  0  0  0  0  0  0  0  0
   -6.0080   -5.1870    0.0000 C   0  0  2  0  0  0  0  0  0  0  0  0
   -6.4740   -6.6130    0.0000 C   0  0  0  0  0  0  0  0  0  0  0  0
   -5.2610   -7.4960    0.0000 O   0  0  0  0  0  0  0  0  0  0  0  0
   -4.0470   -6.6170    0.0000 C   0  0  0  0  0  0  0  0  0  0  0  0
   -2.6210   -7.0820    0.0000 O   0  0  0  0  0  0  0  0  0  0  0  0
   -6.7560   -3.8870    0.0000 C   0  0  2  0  0  0  0  0  0  0  0  0
   -8.2560   -3.8840    0.0000 O   0  0  0  0  0  0  0  0  0  0  0  0
   -9.0080   -5.1820    0.0000 C   0  0  2  0  0  0  0  0  0  0  0  0
   -8.2600   -6.4830    0.0000 O   0  0  0  0  0  0  0  0  0  0  0  0
   -9.0120   -7.7800    0.0000 C   0  0  2  0  0  0  0  0  0  0  0  0
   -8.2640   -9.0810    0.0000 C   0  0  0  0  0  0  0  0  0  0  0  0
   -9.0160  -10.3790    0.0000 O   0  0  0  0  0  0  0  0  0  0  0  0
  -10.5160  -10.3760    0.0000 C   0  0  1  0  0  0  0  0  0  0  0  0
  -11.2680  -11.6740    0.0000 C   0  0  0  0  0  0  0  0  0  0  0  0
  -11.2640   -9.0760    0.0000 O   0  0  0  0  0  0  0  0  0  0  0  0
  -10.5120   -7.7780    0.0000 C   0  0  1  0  0  0  0  0  0  0  0  0
  -11.2600   -6.4780    0.0000 C   0  0  2  0  0  0  0  0  0  0  0  0
  -12.7600   -6.4760    0.0000 O   0  0  0  0  0  0  0  0  0  0  0  0
  -10.5080   -5.1800    0.0000 C   0  0  1  0  0  0  0  0  0  0  0  0
  -11.2560   -3.8800    0.0000 O   0  0  0  0  0  0  0  0  0  0  0  0
   -6.0040   -2.5890    0.0000 C   0  0  0  0  0  0  0  0  0  0  0  0
   -4.5040   -2.5910    0.0000 C   0  0  0  0  0  0  0  0  0  0  0  0
   -3.7520   -1.2930    0.0000 C   0  0  0  0  0  0  0  0  0  0  0  0
   -4.5000    0.0070    0.0000 C   0  0  0  0  0  0  0  0  0  0  0  0
   -4.0340    1.4330    0.0000 O   0  0  0  0  0  0  0  0  0  0  0  0
   -5.2460    2.3160    0.0000 C   0  0  0  0  0  0  0  0  0  0  0  0
   -6.4610    1.4360    0.0000 O   0  0  0  0  0  0  0  0  0  0  0  0
   -6.0000    0.0090    0.0000 C   0  0  0  0  0  0  0  0  0  0  0  0
   -6.7520   -1.2890    0.0000 C   0  0  0  0  0  0  0  0  0  0  0  0
  1  2  1  0  0  0  0
  2  3  1  0  0  0  0
  3  4  1  0  0  0  0
  3 10  2  0  0  0  0
  4  5  2  0  0  0  0
  5  6  1  0  0  0  0
  6  7  2  0  0  0  0
  7  8  1  0  0  0  0
  7 10  1  0  0  0  0
  8  9  1  0  0  0  0
 10 11  1  0  0  0  0
 12 11  1  1  0  0  0
 12 13  1  0  0  0  0
 12 19  1  0  0  0  0
 13 14  1  0  0  0  0
 14 15  1  0  0  0  0
 14 21  1  1  0  0  0
 15 16  1  6  0  0  0
 15 17  1  0  0  0  0
 17 18  1  1  0  0  0
 17 19  1  0  0  0  0
 19 20  1  6  0  0  0
 21 22  1  0  0  0  0
 21 23  2  0  0  0  0
 24  5  1  6  0  0  0
 24 25  1  0  0  0  0
 24 47  1  0  0  0  0
 25 26  1  0  0  0  0
 25 29  1  1  0  0  0
 26 27  1  6  0  0  0
 26 31  1  0  0  0  0
 27 28  1  0  0  0  0
 28 29  1  0  0  0  0
 29 30  2  0  0  0  0
 31 32  1  6  0  0  0
 31 46  1  0  0  0  0
 33 32  1  6  0  0  0
 33 34  1  0  0  0  0
 33 44  1  0  0  0  0
 34 35  1  0  0  0  0
 35 36  1  6  0  0  0
 35 41  1  0  0  0  0
 36 37  1  0  0  0  0
 37 38  1  0  0  0  0
 38 39  1  1  0  0  0
 38 40  1  0  0  0  0
 41 40  1  1  0  0  0
 41 42  1  0  0  0  0
 42 43  1  6  0  0  0
 42 44  1  0  0  0  0
 44 45  1  1  0  0  0
 46 47  2  0  0  0  0
 46 54  1  0  0  0  0
 47 48  1  0  0  0  0
 48 49  2  0  0  0  0
 49 50  1  0  0  0  0
 49 53  1  0  0  0  0
 50 51  1  0  0  0  0
 51 52  1  0  0  0  0
 52 53  1  0  0  0  0
 53 54  2  0  0  0  0
M  END
>  <Activity>
1

>  <cmpd_id>
mbcd0000398

>  <standard_inchi>
InChI=1S/C35H40O19/c1-11-46-9-20-30(50-11)25(38)27(40)34(51-20)52-28-14-7-17-16(48-10-49-17)6-13(14)21(22-15(28)8-47-33(22)43)12-4-18(44-2)29(19(5-12)45-3)53-35-26(39)23(36)24(37)31(54-35)32(41)42/h4-7,11,15,20-28,30-31,34-40H,8-10H2,1-3H3,(H,41,42)/t11-,15+,20-,21+,22+,23+,24+,25-,26-,27-,28-,30-,31+,34+,35-/m1/s1

>  <standard_inchi_key>
URCVASXWNJQAEH-RWYTYDDISA-N

$$$$

  MOE2013           2D

 39 43  0  0  1  0  0  0  0  0999 V2000
    0.0000    0.0000    0.0000 C   0  0  0  0  0  0  0  0  0  0  0  0
    0.0100    1.5000    0.0000 C   0  0  0  0  0  0  0  0  0  0  0  0
   -1.2840    2.2590    0.0000 C   0  0  0  0  0  0  0  0  0  0  0  0
   -1.3040   -0.7410    0.0000 C   0  0  0  0  0  0  0  0  0  0  0  0
    2.6080    1.4820    0.0000 C   0  0  0  0  0  0  0  0  0  0  0  0
    2.5980   -0.0180    0.0000 C   0  0  0  0  0  0  0  0  0  0  0  0
   -2.5880    1.5180    0.0000 C   0  0  0  0  0  0  0  0  0  0  0  0
    1.2940   -0.7590    0.0000 C   0  0  0  0  0  0  0  0  0  0  0  0
    1.3140    2.2410    0.0000 C   0  0  0  0  0  0  0  0  0  0  0  0
   -2.5980    0.0180    0.0000 C   0  0  0  0  0  0  0  0  0  0  0  0
    5.1960   -0.0350    0.0000 C   0  0  2  0  0  0  0  0  0  0  0  0
    3.9120    2.2240    0.0000 C   0  0  2  0  0  0  0  0  0  0  0  0
    3.8920   -0.7760    0.0000 C   0  0  0  0  0  0  0  0  0  0  0  0
    5.2270    4.4650    0.0000 C   0  0  2  0  0  0  0  0  0  0  0  0
    5.2370    5.9650    0.0000 O   0  0  0  0  0  0  0  0  0  0  0  0
    5.2060    1.4650    0.0000 C   0  0  0  0  0  0  0  0  0  0  0  0
    6.5200    3.7060    0.0000 C   0  0  0  0  0  0  0  0  0  0  0  0
    7.8350    5.9470    0.0000 C   0  0  1  0  0  0  0  0  0  0  0  0
    7.8250    4.4470    0.0000 C   0  0  1  0  0  0  0  0  0  0  0  0
    6.5410    6.7060    0.0000 C   0  0  2  0  0  0  0  0  0  0  0  0
    5.9370   -1.3390    0.0000 C   0  0  0  0  0  0  0  0  0  0  0  0
    3.9220    3.7230    0.0000 O   0  0  0  0  0  0  0  0  0  0  0  0
   -1.3140   -2.2410    0.0000 O   0  0  0  0  0  0  0  0  0  0  0  0
   -1.2740    3.7590    0.0000 O   0  0  0  0  0  0  0  0  0  0  0  0
   -3.8820    2.2760    0.0000 C   0  0  0  0  0  0  0  0  0  0  0  0
    5.1780   -2.6330    0.0000 O   0  0  0  0  0  0  0  0  0  0  0  0
    1.2840   -2.2590    0.0000 O   0  0  0  0  0  0  0  0  0  0  0  0
    1.3240    3.7410    0.0000 O   0  0  0  0  0  0  0  0  0  0  0  0
    6.6960   -0.0460    0.0000 O   0  0  0  0  0  0  0  0  0  0  0  0
    9.1180    3.6880    0.0000 N   0  0  0  0  0  0  0  0  0  0  0  0
    9.1390    6.6880    0.0000 O   0  0  0  0  0  0  0  0  0  0  0  0
   -3.9020   -0.7240    0.0000 C   0  0  0  0  0  0  0  0  0  0  0  0
   -3.8720    3.7760    0.0000 O   0  0  0  0  0  0  0  0  0  0  0  0
    7.4370   -1.3500    0.0000 C   0  0  0  0  0  0  0  0  0  0  0  0
    8.1780   -2.6540    0.0000 O   0  0  0  0  0  0  0  0  0  0  0  0
    6.5510    8.2060    0.0000 C   0  0  0  0  0  0  0  0  0  0  0  0
   -5.1960    0.0350    0.0000 C   0  0  0  0  0  0  0  0  0  0  0  0
   -5.1860    1.5350    0.0000 C   0  0  0  0  0  0  0  0  0  0  0  0
   -5.1660    4.5350    0.0000 C   0  0  0  0  0  0  0  0  0  0  0  0
  1  2  2  0  0  0  0
  1  4  1  0  0  0  0
  1  8  1  0  0  0  0
  2  3  1  0  0  0  0
  2  9  1  0  0  0  0
  3  7  1  0  0  0  0
  3 24  2  0  0  0  0
  4 10  1  0  0  0  0
  4 23  2  0  0  0  0
  5  6  1  0  0  0  0
  5  9  2  0  0  0  0
  5 12  1  0  0  0  0
  6  8  2  0  0  0  0
  6 13  1  0  0  0  0
  7 10  1  0  0  0  0
  7 25  2  0  0  0  0
  8 27  1  0  0  0  0
  9 28  1  0  0  0  0
 10 32  2  0  0  0  0
 11 13  1  0  0  0  0
 11 16  1  0  0  0  0
 11 21  1  6  0  0  0
 11 29  1  1  0  0  0
 12 16  1  0  0  0  0
 12 22  1  1  0  0  0
 14 15  1  0  0  0  0
 14 17  1  0  0  0  0
 14 22  1  6  0  0  0
 15 20  1  0  0  0  0
 17 19  1  0  0  0  0
 18 19  1  0  0  0  0
 18 20  1  0  0  0  0
 18 31  1  1  0  0  0
 19 30  1  1  0  0  0
 20 36  1  1  0  0  0
 21 26  2  0  0  0  0
 21 34  1  0  0  0  0
 25 33  1  0  0  0  0
 25 38  1  0  0  0  0
 32 37  1  0  0  0  0
 33 39  1  0  0  0  0
 34 35  1  0  0  0  0
 37 38  2  0  0  0  0
M  END
>  <Activity>
0

>  <cmpd_id>
mbcd0025844

>  <standard_inchi>
InChI=1S/C27H29NO11/c1-10-22(31)13(28)6-17(38-10)39-15-8-27(36,16(30)9-29)7-12-19(15)26(35)21-20(24(12)33)23(32)11-4-3-5-14(37-2)18(11)25(21)34/h3-5,10,13,15,17,22,29,31,33,35-36H,6-9,28H2,1-2H3/t10-,13-,15-,17-,22+,27-/m0/s1

>  <standard_inchi_key>
AOJJSUZBOXZQNB-TZSSRYMLSA-N

$$$$

  MOE2013           2D

 32 35  0  0  1  0  0  0  0  0999 V2000
    0.0000    0.0000    0.0000 O   0  0  0  0  0  0  0  0  0  0  0  0
   -1.2990    0.7500    0.0000 C   0  0  3  0  0  0  0  0  0  0  0  0
   -2.5980    0.0010    0.0000 C   0  0  3  0  0  0  0  0  0  0  0  0
   -2.5980   -1.4990    0.0000 C   0  0  1  0  0  0  0  0  0  0  0  0
   -1.3000   -2.2500    0.0000 C   0  0  3  0  0  0  0  0  0  0  0  0
    0.0000   -1.5000    0.0000 C   0  0  2  0  0  0  0  0  0  0  0  0
   -1.2980    2.2500    0.0000 C   0  0  0  0  0  0  0  0  0  0  0  0
   -2.5970    3.0010    0.0000 O   0  0  0  0  0  0  0  0  0  0  0  0
    0.0010    3.0000    0.0000 O   0  0  0  0  0  0  0  0  0  0  0  0
   -3.8970    0.7510    0.0000 O   0  0  0  0  0  0  0  0  0  0  0  0
   -3.8980   -2.2490    0.0000 O   0  0  0  0  0  0  0  0  0  0  0  0
   -1.3000   -3.7500    0.0000 O   0  0  0  0  0  0  0  0  0  0  0  0
    1.2980   -2.2500    0.0000 O   0  0  0  0  0  0  0  0  0  0  0  0
    2.5980   -1.5010    0.0000 C   0  0  0  0  0  0  0  0  0  0  0  0
    2.5980   -0.0010    0.0000 C   0  0  0  0  0  0  0  0  0  0  0  0
    3.8970    0.7490    0.0000 C   0  0  0  0  0  0  0  0  0  0  0  0
    5.1960   -0.0020    0.0000 C   0  0  0  0  0  0  0  0  0  0  0  0
    5.1960   -1.5020    0.0000 C   0  0  0  0  0  0  0  0  0  0  0  0
    3.8960   -2.2510    0.0000 C   0  0  0  0  0  0  0  0  0  0  0  0
   11.6920    0.7460    0.0000 C   0  0  0  0  0  0  0  0  0  0  0  0
   11.6920    2.2460    0.0000 C   0  0  0  0  0  0  0  0  0  0  0  0
   10.3930    2.9970    0.0000 C   0  0  0  0  0  0  0  0  0  0  0  0
    9.0940    2.2470    0.0000 C   0  0  0  0  0  0  0  0  0  0  0  0
    7.7950    2.9980    0.0000 O   0  0  0  0  0  0  0  0  0  0  0  0
    6.4960    2.2480    0.0000 C   0  0  0  0  0  0  0  0  0  0  0  0
    6.4950    0.7480    0.0000 C   0  0  0  0  0  0  0  0  0  0  0  0
    7.7940   -0.0020    0.0000 C   0  0  0  0  0  0  0  0  0  0  0  0
    9.0940    0.7470    0.0000 C   0  0  0  0  0  0  0  0  0  0  0  0
   10.3920   -0.0030    0.0000 C   0  0  0  0  0  0  0  0  0  0  0  0
    7.7940   -1.5020    0.0000 O   0  0  0  0  0  0  0  0  0  0  0  0
   10.3920   -1.5030    0.0000 O   0  0  0  0  0  0  0  0  0  0  0  0
   12.9910    2.9960    0.0000 O   0  0  0  0  0  0  0  0  0  0  0  0
  1  2  1  0  0  0  0
  1  6  1  0  0  0  0
  2  3  1  0  0  0  0
  2  7  1  0  0  0  0
  3  4  1  0  0  0  0
  3 10  1  0  0  0  0
  4  5  1  0  0  0  0
  4 11  1  1  0  0  0
  5  6  1  0  0  0  0
  5 12  1  0  0  0  0
  6 13  1  1  0  0  0
  7  8  1  0  0  0  0
  7  9  2  0  0  0  0
 13 14  1  0  0  0  0
 14 15  1  0  0  0  0
 14 19  2  0  0  0  0
 15 16  2  0  0  0  0
 16 17  1  0  0  0  0
 17 18  2  0  0  0  0
 17 26  1  0  0  0  0
 18 19  1  0  0  0  0
 20 21  2  0  0  0  0
 20 29  1  0  0  0  0
 21 22  1  0  0  0  0
 21 32  1  0  0  0  0
 22 23  2  0  0  0  0
 23 24  1  0  0  0  0
 23 28  1  0  0  0  0
 24 25  1  0  0  0  0
 25 26  2  0  0  0  0
 26 27  1  0  0  0  0
 27 28  1  0  0  0  0
 27 30  2  0  0  0  0
 28 29  2  0  0  0  0
 29 31  1  0  0  0  0
M  END
>  <Activity>
1

>  <cmpd_id>
mbcd0029745

>  <standard_inchi>
InChI=1S/C21H18O11/c22-9-5-12(23)14-13(6-9)30-7-11(15(14)24)8-1-3-10(4-2-8)31-21-18(27)16(25)17(26)19(32-21)20(28)29/h1-7,16-19,21-23,25-27H,(H,28,29)/t16-,17?,18?,19?,21+/m0/s1

>  <standard_inchi_key>
NHEBJNCJBWUPCK-MKUWGOOTSA-N

$$$$

  MOE2013           2D

 38 40  0  0  1  0  0  0  0  0999 V2000
    0.0000    0.0000    0.0000 O   0  0  0  0  0  0  0  0  0  0  0  0
   -1.3030    0.7430    0.0000 C   0  0  3  0  0  0  0  0  0  0  0  0
   -2.5980   -0.0140    0.0000 C   0  0  3  0  0  0  0  0  0  0  0  0
   -2.5900   -1.5140    0.0000 C   0  0  1  0  0  0  0  0  0  0  0  0
   -1.2870   -2.2570    0.0000 C   0  0  3  0  0  0  0  0  0  0  0  0
    0.0080   -1.5000    0.0000 C   0  0  2  0  0  0  0  0  0  0  0  0
   -1.3110    2.2430    0.0000 C   0  0  0  0  0  0  0  0  0  0  0  0
   -0.0160    3.0000    0.0000 O   0  0  0  0  0  0  0  0  0  0  0  0
   -2.6140    2.9860    0.0000 O   0  0  0  0  0  0  0  0  0  0  0  0
    1.3110   -2.2430    0.0000 O   0  0  0  0  0  0  0  0  0  0  0  0
    2.6060   -1.4860    0.0000 C   0  0  0  0  0  0  0  0  0  0  0  0
    3.9090   -2.2290    0.0000 C   0  0  0  0  0  0  0  0  0  0  0  0
    5.2040   -1.4720    0.0000 C   0  0  0  0  0  0  0  0  0  0  0  0
    5.1960    0.0280    0.0000 C   0  0  0  0  0  0  0  0  0  0  0  0
    3.8930    0.7710    0.0000 C   0  0  0  0  0  0  0  0  0  0  0  0
    2.5980    0.0140    0.0000 C   0  0  0  0  0  0  0  0  0  0  0  0
    3.9170   -3.7290    0.0000 O   0  0  0  0  0  0  0  0  0  0  0  0
    5.2200   -4.4720    0.0000 C   0  0  0  0  0  0  0  0  0  0  0  0
    6.4910    0.7840    0.0000 C   0  0  0  0  0  0  0  0  0  0  0  0
    7.7940    0.0410    0.0000 C   0  0  2  0  0  0  0  0  0  0  0  0
    9.0890    0.7980    0.0000 C   0  0  2  0  0  0  0  0  0  0  0  0
    9.0810    2.2980    0.0000 C   0  0  0  0  0  0  0  0  0  0  0  0
    7.8020   -1.4590    0.0000 C   0  0  0  0  0  0  0  0  0  0  0  0
    9.1050   -2.2020    0.0000 O   0  0  0  0  0  0  0  0  0  0  0  0
   10.3920    0.0550    0.0000 C   0  0  0  0  0  0  0  0  0  0  0  0
   11.6870    0.8120    0.0000 C   0  0  0  0  0  0  0  0  0  0  0  0
   12.9900    0.0690    0.0000 C   0  0  0  0  0  0  0  0  0  0  0  0
   14.2850    0.8260    0.0000 C   0  0  0  0  0  0  0  0  0  0  0  0
   14.2770    2.3260    0.0000 C   0  0  0  0  0  0  0  0  0  0  0  0
   12.9740    3.0690    0.0000 C   0  0  0  0  0  0  0  0  0  0  0  0
   11.6790    2.3120    0.0000 C   0  0  0  0  0  0  0  0  0  0  0  0
   15.5880    0.0820    0.0000 O   0  0  0  0  0  0  0  0  0  0  0  0
   15.5960   -1.4180    0.0000 C   0  0  0  0  0  0  0  0  0  0  0  0
   15.5720    3.0820    0.0000 O   0  0  0  0  0  0  0  0  0  0  0  0
    7.7780    3.0410    0.0000 O   0  0  0  0  0  0  0  0  0  0  0  0
   -3.9010    0.7290    0.0000 O   0  0  0  0  0  0  0  0  0  0  0  0
   -3.8850   -2.2710    0.0000 O   0  0  0  0  0  0  0  0  0  0  0  0
   -1.2790   -3.7570    0.0000 O   0  0  0  0  0  0  0  0  0  0  0  0
  1  2  1  0  0  0  0
  1  6  1  0  0  0  0
  2  3  1  0  0  0  0
  2  7  1  0  0  0  0
  3  4  1  0  0  0  0
  3 36  1  0  0  0  0
  4  5  1  0  0  0  0
  4 37  1  1  0  0  0
  5  6  1  0  0  0  0
  5 38  1  0  0  0  0
  6 10  1  1  0  0  0
  7  8  1  0  0  0  0
  7  9  2  0  0  0  0
 10 11  1  0  0  0  0
 11 12  2  0  0  0  0
 11 16  1  0  0  0  0
 12 13  1  0  0  0  0
 12 17  1  0  0  0  0
 13 14  2  0  0  0  0
 14 15  1  0  0  0  0
 14 19  1  0  0  0  0
 15 16  2  0  0  0  0
 17 18  1  0  0  0  0
 20 19  1  6  0  0  0
 20 21  1  0  0  0  0
 20 23  1  0  0  0  0
 21 22  1  0  0  0  0
 21 25  1  6  0  0  0
 22 35  1  0  0  0  0
 23 24  1  0  0  0  0
 25 26  1  0  0  0  0
 26 27  1  0  0  0  0
 26 31  2  0  0  0  0
 27 28  2  0  0  0  0
 28 29  1  0  0  0  0
 28 32  1  0  0  0  0
 29 30  2  0  0  0  0
 29 34  1  0  0  0  0
 30 31  1  0  0  0  0
 32 33  1  0  0  0  0
M  END
>  <Activity>
1

>  <cmpd_id>
mbcd0029744

>  <standard_inchi>
InChI=1S/C26H34O12/c1-35-19-9-13(3-5-17(19)29)7-15(11-27)16(12-28)8-14-4-6-18(20(10-14)36-2)37-26-23(32)21(30)22(31)24(38-26)25(33)34/h3-6,9-10,15-16,21-24,26-32H,7-8,11-12H2,1-2H3,(H,33,34)/t15-,16-,21-,22?,23?,24?,26+/m0/s1

>  <standard_inchi_key>
KEJQZUWQIORRTE-UDYFKUKXSA-N

$$$$

  MOE2013           2D

 34 38  0  0  1  0  0  0  0  0999 V2000
    0.0000    0.0000    0.0000 C   0  0  0  0  0  0  0  0  0  0  0  0
   -0.8480    1.2370    0.0000 C   0  0  2  0  0  0  0  0  0  0  0  0
   -1.6110   -0.0550    0.0000 C   0  0  0  0  0  0  0  0  0  0  0  0
   -3.1110   -0.0400    0.0000 C   0  0  0  0  0  0  0  0  0  0  0  0
   -3.8480    1.2660    0.0000 C   0  0  1  0  0  0  0  0  0  0  0  0
   -3.0860    2.5580    0.0000 C   0  0  1  0  0  0  0  0  0  0  0  0
   -3.8230    3.8640    0.0000 C   0  0  0  0  0  0  0  0  0  0  0  0
   -5.3230    3.8780    0.0000 C   0  0  0  0  0  0  0  0  0  0  0  0
   -6.0860    2.5860    0.0000 C   0  0  0  0  0  0  0  0  0  0  0  0
   -5.3480    1.2800    0.0000 C   0  0  0  0  0  0  0  0  0  0  0  0
   -6.1110   -0.0120    0.0000 C   0  0  0  0  0  0  0  0  0  0  0  0
   -7.6110    0.0030    0.0000 C   0  0  0  0  0  0  0  0  0  0  0  0
   -8.3480    1.3090    0.0000 C   0  0  0  0  0  0  0  0  0  0  0  0
   -9.8480    1.3240    0.0000 O   0  0  0  0  0  0  0  0  0  0  0  0
  -10.6100    0.0320    0.0000 C   0  0  3  0  0  0  0  0  0  0  0  0
   -9.8730   -1.2740    0.0000 O   0  0  0  0  0  0  0  0  0  0  0  0
  -10.6360   -2.5660    0.0000 C   0  0  1  0  0  0  0  0  0  0  0  0
  -12.1360   -2.5520    0.0000 C   0  0  1  0  0  0  0  0  0  0  0  0
  -12.8980   -3.8440    0.0000 O   0  0  0  0  0  0  0  0  0  0  0  0
  -12.8730   -1.2460    0.0000 C   0  0  2  0  0  0  0  0  0  0  0  0
  -14.3730   -1.2310    0.0000 O   0  0  0  0  0  0  0  0  0  0  0  0
  -12.1100    0.0460    0.0000 C   0  0  1  0  0  0  0  0  0  0  0  0
  -12.8480    1.3520    0.0000 O   0  0  0  0  0  0  0  0  0  0  0  0
   -9.8980   -3.8720    0.0000 C   0  0  0  0  0  0  0  0  0  0  0  0
   -8.3980   -3.8870    0.0000 O   0  0  0  0  0  0  0  0  0  0  0  0
  -10.6610   -5.1640    0.0000 O   0  0  0  0  0  0  0  0  0  0  0  0
   -7.5860    2.6010    0.0000 C   0  0  0  0  0  0  0  0  0  0  0  0
   -1.5860    2.5430    0.0000 C   0  0  2  0  0  0  0  0  0  0  0  0
   -0.5720    3.6480    0.0000 C   0  0  0  0  0  0  0  0  0  0  0  0
    0.7930    3.0250    0.0000 C   0  0  0  0  0  0  0  0  0  0  0  0
    0.6220    1.5350    0.0000 C   0  0  2  0  0  0  0  0  0  0  0  0
    1.0960    0.1120    0.0000 O   0  0  0  0  0  0  0  0  0  0  0  0
    2.1010    1.2860    0.0000 C   0  0  0  0  0  0  0  0  0  0  0  0
    3.5800    1.0370    0.0000 C   0  0  0  0  0  0  0  0  0  0  0  0
  2  1  1  6  0  0  0
  2  3  1  0  0  0  0
  2 28  1  0  0  0  0
  2 31  1  0  0  0  0
  3  4  1  0  0  0  0
  5  4  1  6  0  0  0
  5  6  1  0  0  0  0
  5 10  1  0  0  0  0
  6  7  1  1  0  0  0
  6 28  1  0  0  0  0
  7  8  1  0  0  0  0
  8  9  1  0  0  0  0
  9 10  2  0  0  0  0
  9 27  1  0  0  0  0
 10 11  1  0  0  0  0
 11 12  2  0  0  0  0
 12 13  1  0  0  0  0
 13 14  1  0  0  0  0
 13 27  2  0  0  0  0
 14 15  1  0  0  0  0
 15 16  1  0  0  0  0
 15 22  1  0  0  0  0
 16 17  1  0  0  0  0
 17 18  1  0  0  0  0
 17 24  1  6  0  0  0
 18 19  1  1  0  0  0
 18 20  1  0  0  0  0
 20 21  1  6  0  0  0
 20 22  1  0  0  0  0
 22 23  1  1  0  0  0
 24 25  1  0  0  0  0
 24 26  2  0  0  0  0
 28 29  1  6  0  0  0
 29 30  1  0  0  0  0
 30 31  1  0  0  0  0
 31 32  1  6  0  0  0
 31 33  1  1  0  0  0
 33 34  3  0  0  0  0
M  END
>  <Activity>
1

>  <cmpd_id>
mbcd0000056

>  <standard_inchi>
InChI=1S/C26H32O8/c1-3-26(32)11-9-18-17-6-4-13-12-14(5-7-15(13)16(17)8-10-25(18,26)2)33-24-21(29)19(27)20(28)22(34-24)23(30)31/h1,5,7,12,16-22,24,27-29,32H,4,6,8-11H2,2H3,(H,30,31)/t16-,17-,18+,19+,20+,21-,22+,24?,25+,26+/m1/s1

>  <standard_inchi_key>
DYBBEZHAELJFKW-RYOJVZDYSA-N

$$$$

  MOE2013           2D

 25 27  0  0  1  0  0  0  0  0999 V2000
    0.0000    0.0000    0.0000 C   0  0  0  0  0  0  0  0  0  0  0  0
    0.7430    1.3030    0.0000 C   0  0  0  0  0  0  0  0  0  0  0  0
    2.2430    1.3120    0.0000 C   0  0  0  0  0  0  0  0  0  0  0  0
    2.9850    2.6150    0.0000 C   0  0  0  0  0  0  0  0  0  0  0  0
    4.4850    2.6240    0.0000 O   0  0  0  0  0  0  0  0  0  0  0  0
    2.2280    3.9100    0.0000 O   0  0  0  0  0  0  0  0  0  0  0  0
    0.7280    3.9010    0.0000 C   0  0  0  0  0  0  0  0  0  0  0  0
   -0.0300    5.1960    0.0000 C   0  0  0  0  0  0  0  0  0  0  0  0
   -1.5300    5.1880    0.0000 C   0  0  0  0  0  0  0  0  0  0  0  0
   -2.2870    6.4820    0.0000 O   0  0  0  0  0  0  0  0  0  0  0  0
   -3.7870    6.4740    0.0000 C   0  0  3  0  0  0  0  0  0  0  0  0
   -4.5300    5.1700    0.0000 O   0  0  0  0  0  0  0  0  0  0  0  0
   -6.0300    5.1620    0.0000 C   0  0  1  0  0  0  0  0  0  0  0  0
   -6.7870    6.4570    0.0000 C   0  0  1  0  0  0  0  0  0  0  0  0
   -8.2870    6.4480    0.0000 O   0  0  0  0  0  0  0  0  0  0  0  0
   -6.0440    7.7600    0.0000 C   0  0  2  0  0  0  0  0  0  0  0  0
   -6.8020    9.0550    0.0000 O   0  0  0  0  0  0  0  0  0  0  0  0
   -4.5440    7.7680    0.0000 C   0  0  1  0  0  0  0  0  0  0  0  0
   -3.8020    9.0720    0.0000 O   0  0  0  0  0  0  0  0  0  0  0  0
   -6.7720    3.8590    0.0000 C   0  0  0  0  0  0  0  0  0  0  0  0
   -6.0150    2.5640    0.0000 O   0  0  0  0  0  0  0  0  0  0  0  0
   -8.2720    3.8500    0.0000 O   0  0  0  0  0  0  0  0  0  0  0  0
   -2.2720    3.8840    0.0000 C   0  0  0  0  0  0  0  0  0  0  0  0
   -1.5150    2.5900    0.0000 C   0  0  0  0  0  0  0  0  0  0  0  0
   -0.0150    2.5980    0.0000 C   0  0  0  0  0  0  0  0  0  0  0  0
  1  2  1  0  0  0  0
  2  3  2  0  0  0  0
  2 25  1  0  0  0  0
  3  4  1  0  0  0  0
  4  5  2  0  0  0  0
  4  6  1  0  0  0  0
  6  7  1  0  0  0  0
  7  8  2  0  0  0  0
  7 25  1  0  0  0  0
  8  9  1  0  0  0  0
  9 10  1  0  0  0  0
  9 23  2  0  0  0  0
 10 11  1  0  0  0  0
 11 12  1  0  0  0  0
 11 18  1  0  0  0  0
 12 13  1  0  0  0  0
 13 14  1  0  0  0  0
 13 20  1  6  0  0  0
 14 15  1  1  0  0  0
 14 16  1  0  0  0  0
 16 17  1  6  0  0  0
 16 18  1  0  0  0  0
 18 19  1  1  0  0  0
 20 21  1  0  0  0  0
 20 22  2  0  0  0  0
 23 24  1  0  0  0  0
 24 25  2  0  0  0  0
M  END
>  <Activity>
1

>  <cmpd_id>
mbcd0000070

>  <standard_inchi>
InChI=1S/C16H16O9/c1-6-4-10(17)24-9-5-7(2-3-8(6)9)23-16-13(20)11(18)12(19)14(25-16)15(21)22/h2-5,11-14,16,18-20H,1H3,(H,21,22)/t11-,12-,13+,14-,16?/m0/s1

>  <standard_inchi_key>
ARQXEQLMMNGFDU-AKFOCJAPSA-N

$$$$

  MOE2013           2D

 55 59  0  0  1  0  0  0  0  0999 V2000
    0.0000    0.0000    0.0000 C   0  0  0  0  0  0  0  0  0  0  0  0
   -0.0770   -1.4980    0.0000 C   0  0  0  0  0  0  0  0  0  0  0  0
   -1.3350   -2.3160    0.0000 C   0  0  0  0  0  0  0  0  0  0  0  0
   -2.7350   -1.7800    0.0000 O   0  0  0  0  0  0  0  0  0  0  0  0
   -0.9450   -3.7650    0.0000 N   0  0  0  0  0  0  0  0  0  0  0  0
    0.5530   -3.8420    0.0000 C   0  0  0  0  0  0  0  0  0  0  0  0
    1.3710   -5.0990    0.0000 C   0  0  0  0  0  0  0  0  0  0  0  0
    0.6910   -6.4360    0.0000 C   0  0  0  0  0  0  0  0  0  0  0  0
   -0.7900   -6.6720    0.0000 C   0  0  0  0  0  0  0  0  0  0  0  0
   -1.8520   -5.6120    0.0000 C   0  0  0  0  0  0  0  0  0  0  0  0
   -1.0240   -8.1540    0.0000 C   0  0  0  0  0  0  0  0  0  0  0  0
   -2.3600   -8.8360    0.0000 C   0  0  0  0  0  0  0  0  0  0  0  0
   -3.6180   -8.0200    0.0000 C   0  0  0  0  0  0  0  0  0  0  0  0
   -4.9540   -8.7020    0.0000 C   0  0  0  0  0  0  0  0  0  0  0  0
   -6.2130   -7.8860    0.0000 O   0  0  0  0  0  0  0  0  0  0  0  0
   -5.0320  -10.2000    0.0000 O   0  0  0  0  0  0  0  0  0  0  0  0
   -6.3680  -10.8820    0.0000 C   0  0  2  0  0  0  0  0  0  0  0  0
   -7.6260  -10.0660    0.0000 O   0  0  0  0  0  0  0  0  0  0  0  0
   -8.9620  -10.7480    0.0000 C   0  0  1  0  0  0  0  0  0  0  0  0
   -9.0400  -12.2460    0.0000 C   0  0  1  0  0  0  0  0  0  0  0  0
  -10.3760  -12.9280    0.0000 O   0  0  0  0  0  0  0  0  0  0  0  0
   -7.7810  -13.0620    0.0000 C   0  0  2  0  0  0  0  0  0  0  0  0
   -7.8580  -14.5600    0.0000 O   0  0  0  0  0  0  0  0  0  0  0  0
   -6.4450  -12.3800    0.0000 C   0  0  1  0  0  0  0  0  0  0  0  0
   -5.1860  -13.1960    0.0000 O   0  0  0  0  0  0  0  0  0  0  0  0
  -10.2210   -9.9320    0.0000 C   0  0  0  0  0  0  0  0  0  0  0  0
  -11.5570  -10.6140    0.0000 O   0  0  0  0  0  0  0  0  0  0  0  0
  -10.1440   -8.4340    0.0000 O   0  0  0  0  0  0  0  0  0  0  0  0
    0.3130   -8.8340    0.0000 C   0  0  0  0  0  0  0  0  0  0  0  0
    0.5490  -10.3150    0.0000 C   0  0  0  0  0  0  0  0  0  0  0  0
    1.9500  -10.8520    0.0000 C   0  0  0  0  0  0  0  0  0  0  0  0
    2.3390  -12.3000    0.0000 C   0  0  0  0  0  0  0  0  0  0  0  0
    1.3960  -13.4660    0.0000 C   0  0  0  0  0  0  0  0  0  0  0  0
    1.9350  -14.8660    0.0000 C   0  0  0  0  0  0  0  0  0  0  0  0
    0.9920  -16.0330    0.0000 C   0  0  0  0  0  0  0  0  0  0  0  0
    1.5310  -17.4330    0.0000 O   0  0  0  0  0  0  0  0  0  0  0  0
   -0.4900  -15.8000    0.0000 O   0  0  0  0  0  0  0  0  0  0  0  0
    3.8370  -12.3770    0.0000 C   0  0  0  0  0  0  0  0  0  0  0  0
    4.6550  -13.6350    0.0000 C   0  0  0  0  0  0  0  0  0  0  0  0
    4.3740  -10.9760    0.0000 C   0  0  0  0  0  0  0  0  0  0  0  0
    3.2070  -10.0340    0.0000 N   0  0  0  0  0  0  0  0  0  0  0  0
    5.8220  -10.5870    0.0000 C   0  0  0  0  0  0  0  0  0  0  0  0
    6.8840  -11.6470    0.0000 C   0  0  0  0  0  0  0  0  0  0  0  0
    6.6500  -13.1290    0.0000 N   0  0  0  0  0  0  0  0  0  0  0  0
    7.9870  -13.8080    0.0000 C   0  0  0  0  0  0  0  0  0  0  0  0
    8.2230  -15.2900    0.0000 O   0  0  0  0  0  0  0  0  0  0  0  0
    9.0470  -12.7470    0.0000 C   0  0  0  0  0  0  0  0  0  0  0  0
   10.5290  -12.9800    0.0000 C   0  0  0  0  0  0  0  0  0  0  0  0
   11.0680  -14.3800    0.0000 C   0  0  0  0  0  0  0  0  0  0  0  0
    8.3650  -11.4110    0.0000 C   0  0  0  0  0  0  0  0  0  0  0  0
    9.0450  -10.0740    0.0000 C   0  0  0  0  0  0  0  0  0  0  0  0
    1.3730   -7.7720    0.0000 N   0  0  0  0  0  0  0  0  0  0  0  0
    1.0890   -2.4410    0.0000 C   0  0  0  0  0  0  0  0  0  0  0  0
    2.5380   -2.0520    0.0000 C   0  0  0  0  0  0  0  0  0  0  0  0
    2.9250   -0.6020    0.0000 C   0  0  0  0  0  0  0  0  0  0  0  0
  1  2  1  0  0  0  0
  2  3  1  0  0  0  0
  2 53  2  0  0  0  0
  3  4  2  0  0  0  0
  3  5  1  0  0  0  0
  5  6  1  0  0  0  0
  6  7  2  0  0  0  0
  6 53  1  0  0  0  0
  7  8  1  0  0  0  0
  8  9  2  0  0  0  0
  8 52  1  0  0  0  0
  9 10  1  0  0  0  0
  9 11  1  0  0  0  0
 11 12  1  0  0  0  0
 11 29  2  0  0  0  0
 12 13  1  0  0  0  0
 13 14  1  0  0  0  0
 14 15  2  0  0  0  0
 14 16  1  0  0  0  0
 17 16  1  1  0  0  0
 17 18  1  0  0  0  0
 17 24  1  0  0  0  0
 18 19  1  0  0  0  0
 19 20  1  0  0  0  0
 19 26  1  1  0  0  0
 20 21  1  6  0  0  0
 20 22  1  0  0  0  0
 22 23  1  1  0  0  0
 22 24  1  0  0  0  0
 24 25  1  6  0  0  0
 26 27  1  0  0  0  0
 26 28  2  0  0  0  0
 29 30  1  0  0  0  0
 29 52  1  0  0  0  0
 30 31  1  0  0  0  0
 31 32  2  0  0  0  0
 31 41  1  0  0  0  0
 32 33  1  0  0  0  0
 32 38  1  0  0  0  0
 33 34  1  0  0  0  0
 34 35  1  0  0  0  0
 35 36  1  0  0  0  0
 35 37  2  0  0  0  0
 38 39  1  0  0  0  0
 38 40  2  0  0  0  0
 40 41  1  0  0  0  0
 40 42  1  0  0  0  0
 42 43  2  0  0  0  0
 43 44  1  0  0  0  0
 43 50  1  0  0  0  0
 44 45  1  0  0  0  0
 45 46  2  0  0  0  0
 45 47  1  0  0  0  0
 47 48  1  0  0  0  0
 47 50  2  0  0  0  0
 48 49  2  0  0  0  0
 50 51  1  0  0  0  0
 53 54  1  0  0  0  0
 54 55  2  0  0  0  0
M  END
>  <Activity>
1

>  <cmpd_id>
mbcd0000187

>  <standard_inchi>
InChI=1S/C39H44N4O12/c1-7-20-19(6)36(50)43-27(20)14-25-18(5)23(10-12-31(46)54-39-34(49)32(47)33(48)35(55-39)38(52)53)29(41-25)15-28-22(9-11-30(44)45)17(4)24(40-28)13-26-16(3)21(8-2)37(51)42-26/h7-8,13-14,32-35,39-41,47-49H,1-2,9-12,15H2,3-6H3,(H,42,51)(H,43,50)(H,44,45)(H,52,53)/b26-13-,27-14-/t32-,33-,34+,35-,39+/m0/s1

>  <standard_inchi_key>
ARBDURHEPGRPSR-LCNKTQGVSA-N

$$$$

  MOE2013           2D

 67 72  0  0  1  0  0  0  0  0999 V2000
    0.0000    0.0000    0.0000 C   0  0  0  0  0  0  0  0  0  0  0  0
    1.4670   -0.3140    0.0000 C   0  0  0  0  0  0  0  0  0  0  0  0
    2.2190    0.9840    0.0000 C   0  0  0  0  0  0  0  0  0  0  0  0
    1.2160    2.1000    0.0000 C   0  0  0  0  0  0  0  0  0  0  0  0
   -0.1550    1.4920    0.0000 N   0  0  0  0  0  0  0  0  0  0  0  0
    1.5300    3.5670    0.0000 C   0  0  0  0  0  0  0  0  0  0  0  0
    0.4170    4.5720    0.0000 C   0  0  0  0  0  0  0  0  0  0  0  0
   -1.0510    4.2620    0.0000 C   0  0  0  0  0  0  0  0  0  0  0  0
   -1.7990    5.5620    0.0000 C   0  0  0  0  0  0  0  0  0  0  0  0
   -0.7940    6.6760    0.0000 C   0  0  0  0  0  0  0  0  0  0  0  0
    0.5760    6.0640    0.0000 N   0  0  0  0  0  0  0  0  0  0  0  0
   -1.6630    2.8930    0.0000 C   0  0  0  0  0  0  0  0  0  0  0  0
    2.0750   -1.6850    0.0000 C   0  0  0  0  0  0  0  0  0  0  0  0
   -1.1160   -1.0020    0.0000 C   0  0  0  0  0  0  0  0  0  0  0  0
   -0.8060   -2.4700    0.0000 C   0  0  0  0  0  0  0  0  0  0  0  0
   -2.5300    8.6090    0.0000 C   0  0  0  0  0  0  0  0  0  0  0  0
   -1.8110   -3.5830    0.0000 N   0  0  0  0  0  0  0  0  0  0  0  0
   -1.0630   -4.8830    0.0000 C   0  0  0  0  0  0  0  0  0  0  0  0
    0.4040   -4.5730    0.0000 C   0  0  0  0  0  0  0  0  0  0  0  0
    0.5630   -3.0820    0.0000 C   0  0  0  0  0  0  0  0  0  0  0  0
   -2.9910   10.0360    0.0000 C   0  0  0  0  0  0  0  0  0  0  0  0
   -4.4910   10.0380    0.0000 C   0  0  0  0  0  0  0  0  0  0  0  0
   -4.9570    8.6120    0.0000 C   0  0  0  0  0  0  0  0  0  0  0  0
   -3.7440    7.7290    0.0000 N   0  0  0  0  0  0  0  0  0  0  0  0
   -1.6750   -6.2530    0.0000 O   0  0  0  0  0  0  0  0  0  0  0  0
   -6.3840    8.1510    0.0000 O   0  0  0  0  0  0  0  0  0  0  0  0
    1.5180   -5.5790    0.0000 C   0  0  0  0  0  0  0  0  0  0  0  0
    1.8630   -2.3340    0.0000 C   0  0  0  0  0  0  0  0  0  0  0  0
    3.1610   -3.0850    0.0000 C   0  0  0  0  0  0  0  0  0  0  0  0
   -5.3710   11.2530    0.0000 C   0  0  0  0  0  0  0  0  0  0  0  0
   -4.7590   12.6220    0.0000 C   0  0  0  0  0  0  0  0  0  0  0  0
   -2.1080   11.2480    0.0000 C   0  0  0  0  0  0  0  0  0  0  0  0
   -3.1550    2.7380    0.0000 C   0  0  0  0  0  0  0  0  0  0  0  0
   -3.7670    1.3690    0.0000 C   0  0  0  0  0  0  0  0  0  0  0  0
    4.5910   -0.0760    0.0000 C   0  0  0  0  0  0  0  0  0  0  0  0
    6.0830    0.0790    0.0000 C   0  0  0  0  0  0  0  0  0  0  0  0
    6.9630   -1.1360    0.0000 O   0  0  0  0  0  0  0  0  0  0  0  0
    6.6950    1.4480    0.0000 O   0  0  0  0  0  0  0  0  0  0  0  0
    8.4550   -0.9810    0.0000 C   0  0  1  0  0  0  0  0  0  0  0  0
    9.3350   -2.1960    0.0000 C   0  0  1  0  0  0  0  0  0  0  0  0
   10.8270   -2.0410    0.0000 C   0  0  2  0  0  0  0  0  0  0  0  0
   11.4390   -0.6720    0.0000 C   0  0  1  0  0  0  0  0  0  0  0  0
   10.5590    0.5430    0.0000 C   0  0  2  0  0  0  0  0  0  0  0  0
    9.0670    0.3880    0.0000 O   0  0  0  0  0  0  0  0  0  0  0  0
   -5.2590    1.2140    0.0000 O   0  0  0  0  0  0  0  0  0  0  0  0
   -2.8870    0.1540    0.0000 O   0  0  0  0  0  0  0  0  0  0  0  0
   -5.8710   -0.1560    0.0000 C   0  0  2  0  0  0  0  0  0  0  0  0
   -7.3630   -0.3100    0.0000 O   0  0  0  0  0  0  0  0  0  0  0  0
   -7.9750   -1.6800    0.0000 C   0  0  1  0  0  0  0  0  0  0  0  0
   -7.0950   -2.8950    0.0000 C   0  0  2  0  0  0  0  0  0  0  0  0
   -5.6030   -2.7400    0.0000 C   0  0  1  0  0  0  0  0  0  0  0  0
   -4.9910   -1.3700    0.0000 C   0  0  1  0  0  0  0  0  0  0  0  0
   -3.4990   -1.2160    0.0000 O   0  0  0  0  0  0  0  0  0  0  0  0
   -4.7230   -3.9540    0.0000 O   0  0  0  0  0  0  0  0  0  0  0  0
   -7.7070   -4.2640    0.0000 O   0  0  0  0  0  0  0  0  0  0  0  0
   -9.4670   -1.8350    0.0000 C   0  0  0  0  0  0  0  0  0  0  0  0
  -10.0790   -3.2040    0.0000 O   0  0  0  0  0  0  0  0  0  0  0  0
  -10.3470   -0.6200    0.0000 O   0  0  0  0  0  0  0  0  0  0  0  0
   11.1700    1.9130    0.0000 C   0  0  0  0  0  0  0  0  0  0  0  0
   10.2900    3.1270    0.0000 O   0  0  0  0  0  0  0  0  0  0  0  0
   12.6620    2.0670    0.0000 O   0  0  0  0  0  0  0  0  0  0  0  0
   12.9310   -0.5170    0.0000 O   0  0  0  0  0  0  0  0  0  0  0  0
   11.7070   -3.2560    0.0000 O   0  0  0  0  0  0  0  0  0  0  0  0
    8.7230   -3.5650    0.0000 O   0  0  0  0  0  0  0  0  0  0  0  0
   -1.1040    8.1430    0.0000 C   0  0  0  0  0  0  0  0  0  0  0  0
   -3.2900    5.7210    0.0000 C   0  0  0  0  0  0  0  0  0  0  0  0
    3.7110    1.1390    0.0000 C   0  0  0  0  0  0  0  0  0  0  0  0
  1  2  2  0  0  0  0
  1  5  1  0  0  0  0
  1 14  1  0  0  0  0
  2  3  1  0  0  0  0
  2 13  1  0  0  0  0
  3  4  2  0  0  0  0
  3 67  1  0  0  0  0
  4  5  1  0  0  0  0
  4  6  1  0  0  0  0
  6  7  1  0  0  0  0
  7  8  2  0  0  0  0
  7 11  1  0  0  0  0
  8  9  1  0  0  0  0
  8 12  1  0  0  0  0
  9 10  2  0  0  0  0
  9 66  1  0  0  0  0
 10 11  1  0  0  0  0
 10 65  1  0  0  0  0
 12 33  1  0  0  0  0
 14 15  2  0  0  0  0
 15 17  1  0  0  0  0
 15 20  1  0  0  0  0
 16 21  1  0  0  0  0
 16 24  1  0  0  0  0
 16 65  2  0  0  0  0
 17 18  1  0  0  0  0
 18 19  1  0  0  0  0
 18 25  2  0  0  0  0
 19 20  2  0  0  0  0
 19 27  1  0  0  0  0
 20 28  1  0  0  0  0
 21 22  2  0  0  0  0
 21 32  1  0  0  0  0
 22 23  1  0  0  0  0
 22 30  1  0  0  0  0
 23 24  1  0  0  0  0
 23 26  2  0  0  0  0
 28 29  2  0  0  0  0
 30 31  2  0  0  0  0
 33 34  1  0  0  0  0
 34 45  1  0  0  0  0
 34 46  2  0  0  0  0
 35 36  1  0  0  0  0
 35 67  1  0  0  0  0
 36 37  1  0  0  0  0
 36 38  2  0  0  0  0
 39 37  1  6  0  0  0
 39 40  1  0  0  0  0
 39 44  1  0  0  0  0
 40 41  1  0  0  0  0
 40 64  1  1  0  0  0
 41 42  1  0  0  0  0
 41 63  1  6  0  0  0
 42 43  1  0  0  0  0
 42 62  1  1  0  0  0
 43 44  1  0  0  0  0
 43 59  1  6  0  0  0
 47 45  1  1  0  0  0
 47 48  1  0  0  0  0
 47 52  1  0  0  0  0
 48 49  1  0  0  0  0
 49 50  1  0  0  0  0
 49 56  1  1  0  0  0
 50 51  1  0  0  0  0
 50 55  1  6  0  0  0
 51 52  1  0  0  0  0
 51 54  1  1  0  0  0
 52 53  1  6  0  0  0
 56 57  2  0  0  0  0
 56 58  1  0  0  0  0
 59 60  1  0  0  0  0
 59 61  2  0  0  0  0
M  END
>  <Activity>
1

>  <cmpd_id>
mbcd0004701

>  <standard_inchi>
InChI=1S/C45H52N4O18/c1-7-20-19(6)40(58)49-27(20)14-25-18(5)23(10-12-31(51)65-45-37(57)33(53)35(55)39(67-45)43(62)63)29(47-25)15-28-22(17(4)24(46-28)13-26-16(3)21(8-2)41(59)48-26)9-11-30(50)64-44-36(56)32(52)34(54)38(66-44)42(60)61/h7-8,13-14,32-39,44-47,52-57H,1-2,9-12,15H2,3-6H3,(H,48,59)(H,49,58)(H,60,61)(H,62,63)/b26-13-,27-14+/t32-,33-,34-,35-,36+,37+,38-,39-,44+,45+/m0/s1

>  <standard_inchi_key>
SCJLWMXOOYZBTH-JLVMITLISA-N

$$$$

  MOE2013           2D

 32 36  0  0  1  0  0  0  0  0999 V2000
    0.0000    0.0000    0.0000 C   0  0  0  0  0  0  0  0  0  0  0  0
    1.5000    0.0110    0.0000 C   0  0  0  0  0  0  0  0  0  0  0  0
    2.2410    1.3150    0.0000 C   0  0  0  0  0  0  0  0  0  0  0  0
    1.4820    2.6090    0.0000 C   0  0  0  0  0  0  0  0  0  0  0  0
   -0.0180    2.5980    0.0000 C   0  0  0  0  0  0  0  0  0  0  0  0
   -0.7590    1.2940    0.0000 C   0  0  0  0  0  0  0  0  0  0  0  0
   -2.2590    1.2830    0.0000 C   0  0  2  0  0  0  0  0  0  0  0  0
   -3.0180    2.5770    0.0000 C   0  0  1  0  0  0  0  0  0  0  0  0
   -2.2780    3.8810    0.0000 C   0  0  0  0  0  0  0  0  0  0  0  0
   -0.7780    3.8920    0.0000 C   0  0  0  0  0  0  0  0  0  0  0  0
   -3.0000   -0.0210    0.0000 C   0  0  0  0  0  0  0  0  0  0  0  0
   -4.5000   -0.0320    0.0000 C   0  0  0  0  0  0  0  0  0  0  0  0
   -5.2590    1.2620    0.0000 C   0  0  1  0  0  0  0  0  0  0  0  0
   -4.5180    2.5660    0.0000 C   0  0  1  0  0  0  0  0  0  0  0  0
   -5.5300    3.6740    0.0000 C   0  0  0  0  0  0  0  0  0  0  0  0
   -6.8960    3.0540    0.0000 C   0  0  0  0  0  0  0  0  0  0  0  0
   -6.7280    1.5630    0.0000 C   0  0  1  0  0  0  0  0  0  0  0  0
    3.7410    1.3260    0.0000 O   0  0  0  0  0  0  0  0  0  0  0  0
   -6.1740    0.0730    0.0000 C   0  0  0  0  0  0  0  0  0  0  0  0
   -7.8360    0.5520    0.0000 O   0  0  0  0  0  0  0  0  0  0  0  0
   -9.2660    1.0050    0.0000 C   0  0  1  0  0  0  0  0  0  0  0  0
  -10.3740   -0.0070    0.0000 C   0  0  1  0  0  0  0  0  0  0  0  0
  -11.8030    0.4470    0.0000 C   0  0  2  0  0  0  0  0  0  0  0  0
  -12.1260    1.9120    0.0000 C   0  0  1  0  0  0  0  0  0  0  0  0
  -11.0180    2.9230    0.0000 C   0  0  2  0  0  0  0  0  0  0  0  0
   -9.5880    2.4700    0.0000 O   0  0  0  0  0  0  0  0  0  0  0  0
  -13.5550    2.3650    0.0000 O   0  0  0  0  0  0  0  0  0  0  0  0
  -11.3400    4.3880    0.0000 C   0  0  0  0  0  0  0  0  0  0  0  0
  -12.7700    4.8420    0.0000 O   0  0  0  0  0  0  0  0  0  0  0  0
  -10.2330    5.4000    0.0000 O   0  0  0  0  0  0  0  0  0  0  0  0
  -12.9110   -0.5650    0.0000 O   0  0  0  0  0  0  0  0  0  0  0  0
  -10.0510   -1.4720    0.0000 O   0  0  0  0  0  0  0  0  0  0  0  0
  1  2  1  0  0  0  0
  1  6  2  0  0  0  0
  2  3  2  0  0  0  0
  3  4  1  0  0  0  0
  3 18  1  0  0  0  0
  4  5  2  0  0  0  0
  5  6  1  0  0  0  0
  5 10  1  0  0  0  0
  7  6  1  1  0  0  0
  7  8  1  0  0  0  0
  7 11  1  0  0  0  0
  8  9  1  6  0  0  0
  8 14  1  0  0  0  0
  9 10  1  0  0  0  0
 11 12  1  0  0  0  0
 12 13  1  0  0  0  0
 13 14  1  0  0  0  0
 13 17  1  0  0  0  0
 13 19  1  1  0  0  0
 14 15  1  1  0  0  0
 15 16  1  0  0  0  0
 16 17  1  0  0  0  0
 17 20  1  6  0  0  0
 21 20  1  1  0  0  0
 21 22  1  0  0  0  0
 21 26  1  0  0  0  0
 22 23  1  0  0  0  0
 22 32  1  6  0  0  0
 23 24  1  0  0  0  0
 23 31  1  1  0  0  0
 24 25  1  0  0  0  0
 24 27  1  6  0  0  0
 25 26  1  0  0  0  0
 25 28  1  1  0  0  0
 28 29  1  0  0  0  0
 28 30  2  0  0  0  0
M  END
>  <Activity>
1

>  <cmpd_id>
mbcd0000387

>  <standard_inchi>
InChI=1S/C24H32O8/c1-24-9-8-14-13-5-3-12(25)10-11(13)2-4-15(14)16(24)6-7-17(24)31-23-20(28)18(26)19(27)21(32-23)22(29)30/h3,5,10,14-21,23,25-28H,2,4,6-9H2,1H3,(H,29,30)/t14-,15-,16+,17-,18+,19+,20-,21+,23-,24+/m1/s1

>  <standard_inchi_key>
MTKNDAQYHASLID-FNUZHIFDSA-N

$$$$

  MOE2013           2D

 33 38  0  0  1  0  0  0  0  0999 V2000
    0.0000    0.0000    0.0000 O   0  0  0  0  0  0  0  0  0  0  0  0
    0.7420    1.3040    0.0000 C   0  0  0  0  0  0  0  0  0  0  0  0
    2.2420    1.3130    0.0000 O   0  0  0  0  0  0  0  0  0  0  0  0
   -0.0160    2.5980    0.0000 C   0  0  1  0  0  0  0  0  0  0  0  0
   -1.5160    2.5880    0.0000 O   0  0  0  0  0  0  0  0  0  0  0  0
   -2.2750    3.8830    0.0000 C   0  0  1  0  0  0  0  0  0  0  0  0
   -3.7750    3.8730    0.0000 O   0  0  0  0  0  0  0  0  0  0  0  0
   -4.5160    2.5690    0.0000 C   0  0  0  0  0  0  0  0  0  0  0  0
   -5.9530    2.5620    0.0000 C   0  0  0  0  0  0  0  0  0  0  0  0
   -7.4040    3.6120    0.0000 O   0  0  0  0  0  0  0  0  0  0  0  0
   -8.8120    2.5350    0.0000 C   0  0  1  0  0  0  0  0  0  0  0  0
  -10.2440    2.5320    0.0000 C   0  0  1  0  0  0  0  0  0  0  0  0
  -10.9980    3.8290    0.0000 O   0  0  0  0  0  0  0  0  0  0  0  0
  -10.9570    1.2870    0.0000 C   0  0  0  0  0  0  0  0  0  0  0  0
  -10.2360    0.0450    0.0000 C   0  0  0  0  0  0  0  0  0  0  0  0
   -8.8070    0.0570    0.0000 C   0  0  1  0  0  0  0  0  0  0  0  0
   -8.0780   -1.1890    0.0000 C   0  0  2  0  0  0  0  0  0  0  0  0
   -8.4260   -2.5910    0.0000 N   0  0  3  0  0  0  0  0  0  0  0  0
   -9.3240   -3.7930    0.0000 C   0  0  0  0  0  0  0  0  0  0  0  0
   -7.1850   -1.8630    0.0000 C   0  0  0  0  0  0  0  0  0  0  0  0
   -7.0500    0.2850    0.0000 C   0  0  0  0  0  0  0  0  0  0  0  0
   -8.0940    1.3030    0.0000 C   0  0  2  0  0  0  0  0  0  0  0  0
   -6.6540    1.3170    0.0000 C   0  0  0  0  0  0  0  0  0  0  0  0
   -5.9280    0.0810    0.0000 C   0  0  0  0  0  0  0  0  0  0  0  0
   -4.5030    0.0910    0.0000 C   0  0  0  0  0  0  0  0  0  0  0  0
   -3.7910    1.3340    0.0000 C   0  0  0  0  0  0  0  0  0  0  0  0
   -6.6410   -1.1700    0.0000 C   0  0  0  0  0  0  0  0  0  0  0  0
   -1.5330    5.1860    0.0000 C   0  0  2  0  0  0  0  0  0  0  0  0
   -2.2910    6.4810    0.0000 O   0  0  0  0  0  0  0  0  0  0  0  0
   -0.0330    5.1960    0.0000 C   0  0  1  0  0  0  0  0  0  0  0  0
    0.7090    6.5000    0.0000 O   0  0  0  0  0  0  0  0  0  0  0  0
    0.7250    3.9020    0.0000 C   0  0  2  0  0  0  0  0  0  0  0  0
    2.2250    3.9110    0.0000 O   0  0  0  0  0  0  0  0  0  0  0  0
  1  2  2  0  0  0  0
  2  3  1  0  0  0  0
  4  2  1  1  0  0  0
  4  5  1  0  0  0  0
  4 32  1  0  0  0  0
  5  6  1  0  0  0  0
  6  7  1  1  0  0  0
  6 28  1  0  0  0  0
  7  8  1  0  0  0  0
  8  9  2  0  0  0  0
  8 26  1  0  0  0  0
  9 10  1  0  0  0  0
  9 23  1  0  0  0  0
 11 10  1  6  0  0  0
 11 12  1  0  0  0  0
 11 22  1  0  0  0  0
 12 13  1  6  0  0  0
 12 14  1  0  0  0  0
 14 15  2  0  0  0  0
 16 15  1  6  0  0  0
 16 17  1  0  0  0  0
 17 18  1  1  0  0  0
 17 27  1  0  0  0  0
 18 19  1  0  0  0  0
 18 20  1  0  0  0  0
 20 21  1  0  0  0  0
 22 16  1  6  0  0  0
 22 21  1  1  0  0  0
 22 23  1  0  0  0  0
 23 24  2  0  0  0  0
 24 25  1  0  0  0  0
 24 27  1  0  0  0  0
 25 26  2  0  0  0  0
 28 29  1  6  0  0  0
 28 30  1  0  0  0  0
 30 31  1  1  0  0  0
 30 32  1  0  0  0  0
 32 33  1  6  0  0  0
M  END
>  <Activity>
1

>  <cmpd_id>
mbcd0029395

>  <standard_inchi>
InChI=1S/C23H27NO9/c1-24-7-6-23-10-3-4-12(25)20(23)32-18-13(5-2-9(14(18)23)8-11(10)24)31-22-17(28)15(26)16(27)19(33-22)21(29)30/h2-5,10-12,15-17,19-20,22,25-28H,6-8H2,1H3,(H,29,30)/t10-,11+,12-,15-,16-,17+,19-,20-,22+,23-/m0/s1

>  <standard_inchi_key>
WAEXKFONHRHFBZ-ZXDZBKESSA-N

$$$$

  MOE2013           2D

 29 31  0  0  1  0  0  0  0  0999 V2000
    0.0000    0.0000    0.0000 O   0  0  0  0  0  0  0  0  0  0  0  0
   -1.5000   -0.0040    0.0000 C   0  0  1  0  0  0  0  0  0  0  0  0
   -2.2540    1.2930    0.0000 C   0  0  2  0  0  0  0  0  0  0  0  0
   -1.5070    2.5940    0.0000 C   0  0  1  0  0  0  0  0  0  0  0  0
   -0.0070    2.5980    0.0000 C   0  0  2  0  0  0  0  0  0  0  0  0
    0.7460    1.3010    0.0000 C   0  0  2  0  0  0  0  0  0  0  0  0
   -2.2460   -1.3050    0.0000 C   0  0  0  0  0  0  0  0  0  0  0  0
   -1.4930   -2.6020    0.0000 O   0  0  0  0  0  0  0  0  0  0  0  0
   -3.7460   -1.3100    0.0000 O   0  0  0  0  0  0  0  0  0  0  0  0
    2.2460    1.3050    0.0000 O   0  0  0  0  0  0  0  0  0  0  0  0
    3.0000    0.0080    0.0000 C   0  0  0  0  0  0  0  0  0  0  0  0
    2.2540   -1.2930    0.0000 C   0  0  0  0  0  0  0  0  0  0  0  0
    3.0070   -2.5900    0.0000 C   0  0  0  0  0  0  0  0  0  0  0  0
    4.5070   -2.5850    0.0000 C   0  0  0  0  0  0  0  0  0  0  0  0
    5.2540   -1.2840    0.0000 C   0  0  0  0  0  0  0  0  0  0  0  0
    4.5000    0.0130    0.0000 C   0  0  0  0  0  0  0  0  0  0  0  0
    6.7540   -1.2800    0.0000 C   0  0  0  0  0  0  0  0  0  0  0  0
    7.5070   -2.5770    0.0000 C   0  0  0  0  0  0  0  0  0  0  0  0
    9.0070   -2.5730    0.0000 C   0  0  0  0  0  0  0  0  0  0  0  0
    9.7610   -3.8700    0.0000 C   0  0  0  0  0  0  0  0  0  0  0  0
   11.2610   -3.8650    0.0000 C   0  0  0  0  0  0  0  0  0  0  0  0
   12.0070   -2.5640    0.0000 C   0  0  0  0  0  0  0  0  0  0  0  0
   11.2540   -1.2670    0.0000 C   0  0  0  0  0  0  0  0  0  0  0  0
    9.7540   -1.2720    0.0000 C   0  0  0  0  0  0  0  0  0  0  0  0
   13.5070   -2.5600    0.0000 O   0  0  0  0  0  0  0  0  0  0  0  0
    2.2610   -3.8910    0.0000 O   0  0  0  0  0  0  0  0  0  0  0  0
   -3.7540    1.2880    0.0000 O   0  0  0  0  0  0  0  0  0  0  0  0
   -2.2610    3.8910    0.0000 O   0  0  0  0  0  0  0  0  0  0  0  0
    0.7390    3.8990    0.0000 O   0  0  0  0  0  0  0  0  0  0  0  0
  1  2  1  0  0  0  0
  1  6  1  0  0  0  0
  2  3  1  0  0  0  0
  2  7  1  6  0  0  0
  3  4  1  0  0  0  0
  3 27  1  1  0  0  0
  4  5  1  0  0  0  0
  4 28  1  6  0  0  0
  5  6  1  0  0  0  0
  5 29  1  1  0  0  0
  6 10  1  6  0  0  0
  7  8  1  0  0  0  0
  7  9  2  0  0  0  0
 10 11  1  0  0  0  0
 11 12  2  0  0  0  0
 11 16  1  0  0  0  0
 12 13  1  0  0  0  0
 13 14  2  0  0  0  0
 13 26  1  0  0  0  0
 14 15  1  0  0  0  0
 15 16  2  0  0  0  0
 15 17  1  0  0  0  0
 17 18  2  0  0  0  0
 18 19  1  0  0  0  0
 19 20  1  0  0  0  0
 19 24  2  0  0  0  0
 20 21  2  0  0  0  0
 21 22  1  0  0  0  0
 22 23  2  0  0  0  0
 22 25  1  0  0  0  0
 23 24  1  0  0  0  0
M  END
>  <Activity>
1

>  <cmpd_id>
mbcd0029763

>  <standard_inchi>
InChI=1S/C20H20O9/c21-12-5-3-10(4-6-12)1-2-11-7-13(22)9-14(8-11)28-20-17(25)15(23)16(24)18(29-20)19(26)27/h1-9,15-18,20-25H,(H,26,27)/b2-1+/t15-,16-,17+,18-,20+/m0/s1

>  <standard_inchi_key>
QWSAYEBSTMCFKY-OTPOQTMVSA-N

$$$$

  MOE2013           2D

 34 36  0  0  1  0  0  0  0  0999 V2000
    0.0000    0.0000    0.0000 O   0  0  0  0  0  0  0  0  0  0  0  0
   -1.5000    0.0080    0.0000 C   0  0  1  0  0  0  0  0  0  0  0  0
   -2.2560   -1.2880    0.0000 C   0  0  2  0  0  0  0  0  0  0  0  0
   -1.5130   -2.5900    0.0000 C   0  0  1  0  0  0  0  0  0  0  0  0
   -0.0130   -2.5980    0.0000 C   0  0  2  0  0  0  0  0  0  0  0  0
    0.7440   -1.3030    0.0000 C   0  0  2  0  0  0  0  0  0  0  0  0
   -2.2440    1.3100    0.0000 C   0  0  0  0  0  0  0  0  0  0  0  0
   -3.7440    1.3180    0.0000 O   0  0  0  0  0  0  0  0  0  0  0  0
   -1.4870    2.6060    0.0000 O   0  0  0  0  0  0  0  0  0  0  0  0
    2.2440   -1.3100    0.0000 O   0  0  0  0  0  0  0  0  0  0  0  0
    3.0000   -0.0150    0.0000 C   0  0  0  0  0  0  0  0  0  0  0  0
    4.5000   -0.0220    0.0000 C   0  0  0  0  0  0  0  0  0  0  0  0
    5.2560    1.2730    0.0000 C   0  0  0  0  0  0  0  0  0  0  0  0
    4.5130    2.5760    0.0000 C   0  0  0  0  0  0  0  0  0  0  0  0
    3.0130    2.5830    0.0000 C   0  0  0  0  0  0  0  0  0  0  0  0
    2.2560    1.2880    0.0000 C   0  0  0  0  0  0  0  0  0  0  0  0
    6.7560    1.2650    0.0000 C   0  0  0  0  0  0  0  0  0  0  0  0
    7.5130    2.5600    0.0000 C   0  0  2  0  0  0  0  0  0  0  0  0
    9.0130    2.5530    0.0000 C   0  0  2  0  0  0  0  0  0  0  0  0
    9.7560    1.2500    0.0000 C   0  0  0  0  0  0  0  0  0  0  0  0
    9.7690    3.8480    0.0000 C   0  0  0  0  0  0  0  0  0  0  0  0
   11.2690    3.8410    0.0000 C   0  0  0  0  0  0  0  0  0  0  0  0
   12.0260    5.1360    0.0000 C   0  0  0  0  0  0  0  0  0  0  0  0
   13.5260    5.1280    0.0000 C   0  0  0  0  0  0  0  0  0  0  0  0
   14.2690    3.8260    0.0000 C   0  0  0  0  0  0  0  0  0  0  0  0
   13.5130    2.5300    0.0000 C   0  0  0  0  0  0  0  0  0  0  0  0
   12.0130    2.5380    0.0000 C   0  0  0  0  0  0  0  0  0  0  0  0
   14.2820    6.4240    0.0000 O   0  0  0  0  0  0  0  0  0  0  0  0
    6.7690    3.8630    0.0000 C   0  0  0  0  0  0  0  0  0  0  0  0
    7.5260    5.1580    0.0000 O   0  0  0  0  0  0  0  0  0  0  0  0
    9.0000   -0.0450    0.0000 O   0  0  0  0  0  0  0  0  0  0  0  0
   -3.7560   -1.2800    0.0000 O   0  0  0  0  0  0  0  0  0  0  0  0
   -2.2700   -3.8860    0.0000 O   0  0  0  0  0  0  0  0  0  0  0  0
    0.7300   -3.9010    0.0000 O   0  0  0  0  0  0  0  0  0  0  0  0
  1  2  1  0  0  0  0
  1  6  1  0  0  0  0
  2  3  1  0  0  0  0
  2  7  1  1  0  0  0
  3  4  1  0  0  0  0
  3 32  1  6  0  0  0
  4  5  1  0  0  0  0
  4 33  1  1  0  0  0
  5  6  1  0  0  0  0
  5 34  1  6  0  0  0
  6 10  1  1  0  0  0
  7  8  1  0  0  0  0
  7  9  2  0  0  0  0
 10 11  1  0  0  0  0
 11 12  2  0  0  0  0
 11 16  1  0  0  0  0
 12 13  1  0  0  0  0
 13 14  2  0  0  0  0
 13 17  1  0  0  0  0
 14 15  1  0  0  0  0
 15 16  2  0  0  0  0
 18 17  1  1  0  0  0
 18 19  1  0  0  0  0
 18 29  1  0  0  0  0
 19 20  1  1  0  0  0
 19 21  1  0  0  0  0
 20 31  1  0  0  0  0
 21 22  1  0  0  0  0
 22 23  2  0  0  0  0
 22 27  1  0  0  0  0
 23 24  1  0  0  0  0
 24 25  2  0  0  0  0
 24 28  1  0  0  0  0
 25 26  1  0  0  0  0
 26 27  2  0  0  0  0
 29 30  1  0  0  0  0
M  END
>  <Activity>
1

>  <cmpd_id>
mbcd0029742

>  <standard_inchi>
InChI=1S/C24H30O10/c25-11-15(7-13-3-1-5-17(27)9-13)16(12-26)8-14-4-2-6-18(10-14)33-24-21(30)19(28)20(29)22(34-24)23(31)32/h1-6,9-10,15-16,19-22,24-30H,7-8,11-12H2,(H,31,32)/t15-,16-,19-,20-,21+,22-,24+/m0/s1

>  <standard_inchi_key>
AHSOMLRDSRNEEA-NXZKRJRCSA-N

$$$$

  MOE2013           2D

 32 36  0  0  1  0  0  0  0  0999 V2000
    0.0000    0.0000    0.0000 O   0  0  0  0  0  0  0  0  0  0  0  0
   -1.5000   -0.0050    0.0000 C   0  0  0  0  0  0  0  0  0  0  0  0
   -2.2540    1.2920    0.0000 O   0  0  0  0  0  0  0  0  0  0  0  0
   -2.2460   -1.3060    0.0000 C   0  0  1  0  0  0  0  0  0  0  0  0
   -1.4920   -2.6030    0.0000 O   0  0  0  0  0  0  0  0  0  0  0  0
   -2.2380   -3.9040    0.0000 C   0  0  1  0  0  0  0  0  0  0  0  0
   -1.4840   -5.2010    0.0000 O   0  0  0  0  0  0  0  0  0  0  0  0
    0.0160   -5.1960    0.0000 C   0  0  0  0  0  0  0  0  0  0  0  0
    0.7620   -3.8950    0.0000 C   0  0  0  0  0  0  0  0  0  0  0  0
    2.2620   -3.8900    0.0000 C   0  0  0  0  0  0  0  0  0  0  0  0
    3.0160   -5.1870    0.0000 C   0  0  0  0  0  0  0  0  0  0  0  0
    2.2700   -6.4880    0.0000 C   0  0  0  0  0  0  0  0  0  0  0  0
    0.7700   -6.4930    0.0000 C   0  0  0  0  0  0  0  0  0  0  0  0
    3.0250   -7.7850    0.0000 C   0  0  0  0  0  0  0  0  0  0  0  0
    4.5250   -7.7800    0.0000 C   0  0  0  0  0  0  0  0  0  0  0  0
    5.2700   -6.4790    0.0000 C   0  0  1  0  0  0  0  0  0  0  0  0
    6.7700   -6.4740    0.0000 C   0  0  2  0  0  0  0  0  0  0  0  0
    7.7780   -7.5850    0.0000 C   0  0  0  0  0  0  0  0  0  0  0  0
    9.1460   -6.9710    0.0000 C   0  0  0  0  0  0  0  0  0  0  0  0
    8.9850   -5.4800    0.0000 C   0  0  2  0  0  0  0  0  0  0  0  0
   10.0960   -4.4720    0.0000 O   0  0  0  0  0  0  0  0  0  0  0  0
    7.5160   -5.1720    0.0000 C   0  0  2  0  0  0  0  0  0  0  0  0
    8.3940   -3.9560    0.0000 C   0  0  0  0  0  0  0  0  0  0  0  0
    6.7620   -3.8760    0.0000 C   0  0  0  0  0  0  0  0  0  0  0  0
    5.2620   -3.8800    0.0000 C   0  0  0  0  0  0  0  0  0  0  0  0
    4.5160   -5.1820    0.0000 C   0  0  2  0  0  0  0  0  0  0  0  0
   -3.7380   -3.9090    0.0000 C   0  0  2  0  0  0  0  0  0  0  0  0
   -4.4840   -5.2100    0.0000 O   0  0  0  0  0  0  0  0  0  0  0  0
   -4.4920   -2.6120    0.0000 C   0  0  1  0  0  0  0  0  0  0  0  0
   -5.9920   -2.6170    0.0000 O   0  0  0  0  0  0  0  0  0  0  0  0
   -3.7460   -1.3110    0.0000 C   0  0  2  0  0  0  0  0  0  0  0  0
   -4.5000   -0.0140    0.0000 O   0  0  0  0  0  0  0  0  0  0  0  0
  1  2  2  0  0  0  0
  2  3  1  0  0  0  0
  4  2  1  1  0  0  0
  4  5  1  0  0  0  0
  4 31  1  0  0  0  0
  5  6  1  0  0  0  0
  6  7  1  1  0  0  0
  6 27  1  0  0  0  0
  7  8  1  0  0  0  0
  8  9  1  0  0  0  0
  8 13  2  0  0  0  0
  9 10  2  0  0  0  0
 10 11  1  0  0  0  0
 11 12  2  0  0  0  0
 12 13  1  0  0  0  0
 12 14  1  0  0  0  0
 14 15  1  0  0  0  0
 16 15  1  6  0  0  0
 16 17  1  0  0  0  0
 16 26  1  0  0  0  0
 17 18  1  1  0  0  0
 17 22  1  0  0  0  0
 18 19  1  0  0  0  0
 19 20  1  0  0  0  0
 20 21  1  1  0  0  0
 20 22  1  0  0  0  0
 22 23  1  1  0  0  0
 22 24  1  0  0  0  0
 24 25  1  0  0  0  0
 25 26  1  0  0  0  0
 26 11  1  1  0  0  0
 27 28  1  6  0  0  0
 27 29  1  0  0  0  0
 29 30  1  1  0  0  0
 29 31  1  0  0  0  0
 31 32  1  6  0  0  0
M  END
>  <Activity>
1

>  <cmpd_id>
mbcd0029347

>  <standard_inchi>
InChI=1S/C24H32O8/c1-24-9-8-14-13-5-3-12(10-11(13)2-4-15(14)16(24)6-7-17(24)25)31-23-20(28)18(26)19(27)21(32-23)22(29)30/h3,5,10,14-21,23,25-28H,2,4,6-9H2,1H3,(H,29,30)/t14-,15-,16+,17+,18+,19+,20-,21+,23-,24+/m1/s1

>  <standard_inchi_key>
MUOHJTRCBBDUOW-QXYWQCSFSA-N

$$$$

  MOE2013           2D

 23 24  0  0  1  0  0  0  0  0999 V2000
    0.0000    0.0000    0.0000 O   0  0  0  0  0  0  0  0  0  0  0  0
   -1.3040    0.7410    0.0000 C   0  0  1  0  0  0  0  0  0  0  0  0
   -2.5980   -0.0190    0.0000 C   0  0  2  0  0  0  0  0  0  0  0  0
   -2.5870   -1.5190    0.0000 C   0  0  1  0  0  0  0  0  0  0  0  0
   -1.2830   -2.2590    0.0000 C   0  0  2  0  0  0  0  0  0  0  0  0
    0.0110   -1.5000    0.0000 C   0  0  2  0  0  0  0  0  0  0  0  0
   -1.3150    2.2410    0.0000 C   0  0  0  0  0  0  0  0  0  0  0  0
   -0.0220    3.0000    0.0000 O   0  0  0  0  0  0  0  0  0  0  0  0
   -2.6200    2.9810    0.0000 O   0  0  0  0  0  0  0  0  0  0  0  0
   -1.2720   -3.7590    0.0000 O   0  0  0  0  0  0  0  0  0  0  0  0
   -3.8810   -2.2780    0.0000 O   0  0  0  0  0  0  0  0  0  0  0  0
   -3.9020    0.7220    0.0000 O   0  0  0  0  0  0  0  0  0  0  0  0
    1.3150   -2.2410    0.0000 O   0  0  0  0  0  0  0  0  0  0  0  0
    2.6090   -1.4810    0.0000 C   0  0  0  0  0  0  0  0  0  0  0  0
    2.5980    0.0190    0.0000 C   0  0  0  0  0  0  0  0  0  0  0  0
    3.8920    0.7780    0.0000 C   0  0  0  0  0  0  0  0  0  0  0  0
    5.1960    0.0380    0.0000 C   0  0  0  0  0  0  0  0  0  0  0  0
    5.2070   -1.4620    0.0000 C   0  0  0  0  0  0  0  0  0  0  0  0
    3.9130   -2.2220    0.0000 C   0  0  0  0  0  0  0  0  0  0  0  0
    7.7940    0.0560    0.0000 C   0  0  0  0  0  0  0  0  0  0  0  0
    9.0880    0.8160    0.0000 C   0  0  0  0  0  0  0  0  0  0  0  0
    7.8050   -1.4440    0.0000 O   0  0  0  0  0  0  0  0  0  0  0  0
    6.4900    0.7970    0.0000 N   0  0  0  0  0  0  0  0  0  0  0  0
  1  2  1  0  0  0  0
  1  6  1  0  0  0  0
  2  3  1  0  0  0  0
  2  7  1  1  0  0  0
  3  4  1  0  0  0  0
  3 12  1  6  0  0  0
  4  5  1  0  0  0  0
  4 11  1  1  0  0  0
  5  6  1  0  0  0  0
  5 10  1  6  0  0  0
  6 13  1  1  0  0  0
  7  8  2  0  0  0  0
  7  9  1  0  0  0  0
 13 14  1  0  0  0  0
 14 15  1  0  0  0  0
 14 19  2  0  0  0  0
 15 16  2  0  0  0  0
 16 17  1  0  0  0  0
 17 18  2  0  0  0  0
 17 23  1  0  0  0  0
 18 19  1  0  0  0  0
 20 21  1  0  0  0  0
 20 22  2  0  0  0  0
 20 23  1  0  0  0  0
M  END
>  <Activity>
1

>  <cmpd_id>
mbcd0003012

>  <standard_inchi>
InChI=1S/C14H17NO8/c1-6(16)15-7-2-4-8(5-3-7)22-14-11(19)9(17)10(18)12(23-14)13(20)21/h2-5,9-12,14,17-19H,1H3,(H,15,16)(H,20,21)/t9-,10-,11+,12-,14+/m0/s1

>  <standard_inchi_key>
IPROLSVTVHAQLE-BYNIDDHOSA-N

$$$$

  MOE2013           2D

 30 33  0  0  1  0  0  0  0  0999 V2000
    0.0000    0.0000    0.0000 O   0  0  0  0  0  0  0  0  0  0  0  0
   -1.2990    0.7500    0.0000 C   0  0  1  0  0  0  0  0  0  0  0  0
   -2.5980    0.0000    0.0000 C   0  0  2  0  0  0  0  0  0  0  0  0
   -2.5980   -1.5000    0.0000 C   0  0  1  0  0  0  0  0  0  0  0  0
   -1.2990   -2.2500    0.0000 C   0  0  2  0  0  0  0  0  0  0  0  0
    0.0000   -1.5000    0.0000 C   0  0  2  0  0  0  0  0  0  0  0  0
   -1.2990    2.2500    0.0000 C   0  0  0  0  0  0  0  0  0  0  0  0
    0.0000    3.0000    0.0000 O   0  0  0  0  0  0  0  0  0  0  0  0
   -2.5980    3.0000    0.0000 O   0  0  0  0  0  0  0  0  0  0  0  0
    1.2990   -2.2500    0.0000 O   0  0  0  0  0  0  0  0  0  0  0  0
    2.5980   -1.5000    0.0000 C   0  0  0  0  0  0  0  0  0  0  0  0
    2.5980    0.0000    0.0000 C   0  0  0  0  0  0  0  0  0  0  0  0
    3.8970    0.7490    0.0000 C   0  0  0  0  0  0  0  0  0  0  0  0
    5.1960   -0.0010    0.0000 C   0  0  0  0  0  0  0  0  0  0  0  0
    5.1960   -1.5010    0.0000 C   0  0  0  0  0  0  0  0  0  0  0  0
    3.8970   -2.2510    0.0000 C   0  0  0  0  0  0  0  0  0  0  0  0
   11.6920    2.2480    0.0000 C   0  0  0  0  0  0  0  0  0  0  0  0
   10.3930    2.9980    0.0000 C   0  0  0  0  0  0  0  0  0  0  0  0
    9.0940    2.2480    0.0000 C   0  0  0  0  0  0  0  0  0  0  0  0
    9.0930    0.7480    0.0000 C   0  0  0  0  0  0  0  0  0  0  0  0
   10.3920   -0.0020    0.0000 C   0  0  0  0  0  0  0  0  0  0  0  0
   11.6920    0.7480    0.0000 C   0  0  0  0  0  0  0  0  0  0  0  0
    7.7940   -0.0010    0.0000 C   0  0  0  0  0  0  0  0  0  0  0  0
    6.4950    0.7490    0.0000 C   0  0  2  0  0  0  0  0  0  0  0  0
    6.4960    2.2490    0.0000 C   0  0  0  0  0  0  0  0  0  0  0  0
    7.7950    2.9990    0.0000 O   0  0  0  0  0  0  0  0  0  0  0  0
   12.9910    2.9980    0.0000 O   0  0  0  0  0  0  0  0  0  0  0  0
   -3.8970    0.7510    0.0000 O   0  0  0  0  0  0  0  0  0  0  0  0
   -3.8980   -2.2490    0.0000 O   0  0  0  0  0  0  0  0  0  0  0  0
   -1.3000   -3.7500    0.0000 O   0  0  0  0  0  0  0  0  0  0  0  0
  1  2  1  0  0  0  0
  1  6  1  0  0  0  0
  2  3  1  0  0  0  0
  2  7  1  1  0  0  0
  3  4  1  0  0  0  0
  3 28  1  6  0  0  0
  4  5  1  0  0  0  0
  4 29  1  1  0  0  0
  5  6  1  0  0  0  0
  5 30  1  6  0  0  0
  6 10  1  1  0  0  0
  7  8  1  0  0  0  0
  7  9  2  0  0  0  0
 10 11  1  0  0  0  0
 11 12  1  0  0  0  0
 11 16  2  0  0  0  0
 12 13  2  0  0  0  0
 13 14  1  0  0  0  0
 14 15  2  0  0  0  0
 15 16  1  0  0  0  0
 17 18  1  0  0  0  0
 17 22  2  0  0  0  0
 17 27  1  0  0  0  0
 18 19  2  0  0  0  0
 19 20  1  0  0  0  0
 19 26  1  0  0  0  0
 20 21  2  0  0  0  0
 20 23  1  0  0  0  0
 21 22  1  0  0  0  0
 23 24  1  0  0  0  0
 24 14  1  1  0  0  0
 24 25  1  0  0  0  0
 25 26  1  0  0  0  0
M  END
>  <Activity>
1

>  <cmpd_id>
mbcd0029747

>  <standard_inchi>
InChI=1S/C21H22O9/c22-13-4-1-11-7-12(9-28-15(11)8-13)10-2-5-14(6-3-10)29-21-18(25)16(23)17(24)19(30-21)20(26)27/h1-6,8,12,16-19,21-25H,7,9H2,(H,26,27)/t12-,16+,17+,18-,19+,21-/m1/s1

>  <standard_inchi_key>
VIKIIYUHWNDRNI-LVEHSUOCSA-N

$$$$

  MOE2013           2D

 33 38  0  0  1  0  0  0  0  0999 V2000
    0.0000    0.0000    0.0000 O   0  0  0  0  0  0  0  0  0  0  0  0
   -1.5000    0.0070    0.0000 C   0  0  0  0  0  0  0  0  0  0  0  0
   -2.2440    1.3090    0.0000 O   0  0  0  0  0  0  0  0  0  0  0  0
   -2.2560   -1.2890    0.0000 C   0  0  1  0  0  0  0  0  0  0  0  0
   -3.7560   -1.2820    0.0000 O   0  0  0  0  0  0  0  0  0  0  0  0
   -4.5120   -2.5770    0.0000 C   0  0  2  0  0  0  0  0  0  0  0  0
  -13.2350   -2.5590    0.0000 O   0  0  0  0  0  0  0  0  0  0  0  0
  -12.4840   -1.2610    0.0000 C   0  0  0  0  0  0  0  0  0  0  0  0
  -11.0470   -1.2640    0.0000 C   0  0  0  0  0  0  0  0  0  0  0  0
   -9.6040   -2.3260    0.0000 O   0  0  0  0  0  0  0  0  0  0  0  0
   -8.1880   -1.2600    0.0000 C   0  0  1  0  0  0  0  0  0  0  0  0
   -6.7560   -1.2680    0.0000 C   0  0  1  0  0  0  0  0  0  0  0  0
   -6.0120   -2.5700    0.0000 O   0  0  0  0  0  0  0  0  0  0  0  0
   -6.0340   -0.0280    0.0000 C   0  0  0  0  0  0  0  0  0  0  0  0
   -6.7450    1.2200    0.0000 C   0  0  0  0  0  0  0  0  0  0  0  0
   -8.1750    1.2180    0.0000 C   0  0  1  0  0  0  0  0  0  0  0  0
   -8.8940    2.4700    0.0000 C   0  0  2  0  0  0  0  0  0  0  0  0
   -8.5360    3.8690    0.0000 N   0  0  3  0  0  0  0  0  0  0  0  0
   -7.6290    5.0640    0.0000 C   0  0  0  0  0  0  0  0  0  0  0  0
   -9.7820    3.1500    0.0000 C   0  0  0  0  0  0  0  0  0  0  0  0
   -9.9330    1.0030    0.0000 C   0  0  0  0  0  0  0  0  0  0  0  0
   -8.8970   -0.0220    0.0000 C   0  0  2  0  0  0  0  0  0  0  0  0
  -10.3370   -0.0240    0.0000 C   0  0  0  0  0  0  0  0  0  0  0  0
  -11.0530    1.2160    0.0000 C   0  0  0  0  0  0  0  0  0  0  0  0
  -12.4780    1.2160    0.0000 C   0  0  0  0  0  0  0  0  0  0  0  0
  -13.1990   -0.0210    0.0000 C   0  0  0  0  0  0  0  0  0  0  0  0
  -10.3300    2.4620    0.0000 C   0  0  0  0  0  0  0  0  0  0  0  0
   -3.7680   -3.8800    0.0000 C   0  0  2  0  0  0  0  0  0  0  0  0
   -4.5240   -5.1750    0.0000 O   0  0  0  0  0  0  0  0  0  0  0  0
   -2.2680   -3.8870    0.0000 C   0  0  1  0  0  0  0  0  0  0  0  0
   -1.5240   -5.1890    0.0000 O   0  0  0  0  0  0  0  0  0  0  0  0
   -1.5120   -2.5910    0.0000 C   0  0  2  0  0  0  0  0  0  0  0  0
   -0.0120   -2.5980    0.0000 O   0  0  0  0  0  0  0  0  0  0  0  0
  1  2  2  0  0  0  0
  2  3  1  0  0  0  0
  4  2  1  6  0  0  0
  4  5  1  0  0  0  0
  4 32  1  0  0  0  0
  5  6  1  0  0  0  0
  6 13  1  1  0  0  0
  6 28  1  0  0  0  0
  7  8  1  0  0  0  0
  8  9  2  0  0  0  0
  8 26  1  0  0  0  0
  9 10  1  0  0  0  0
  9 23  1  0  0  0  0
 11 10  1  6  0  0  0
 11 12  1  0  0  0  0
 11 22  1  0  0  0  0
 12 13  1  6  0  0  0
 12 14  1  0  0  0  0
 14 15  2  0  0  0  0
 16 15  1  6  0  0  0
 16 17  1  0  0  0  0
 17 18  1  1  0  0  0
 17 27  1  0  0  0  0
 18 19  1  0  0  0  0
 18 20  1  0  0  0  0
 20 21  1  0  0  0  0
 22 16  1  6  0  0  0
 22 21  1  1  0  0  0
 22 23  1  0  0  0  0
 23 24  2  0  0  0  0
 24 25  1  0  0  0  0
 24 27  1  0  0  0  0
 25 26  2  0  0  0  0
 28 29  1  1  0  0  0
 28 30  1  0  0  0  0
 30 31  1  6  0  0  0
 30 32  1  0  0  0  0
 32 33  1  1  0  0  0
M  END
>  <Activity>
0

>  <cmpd_id>
mbcd0029421

>  <standard_inchi>
InChI=1S/C23H27NO9/c1-24-7-6-23-10-3-5-13(31-22-17(28)15(26)16(27)19(33-22)21(29)30)20(23)32-18-12(25)4-2-9(14(18)23)8-11(10)24/h2-5,10-11,13,15-17,19-20,22,25-28H,6-8H2,1H3,(H,29,30)/t10-,11+,13-,15-,16-,17+,19-,20-,22-,23-/m0/s1

>  <standard_inchi_key>
GNJCUHZOSOYIEC-XIIOUWJKSA-N

$$$$

  MOE2013           2D

 58 64  0  0  1  0  0  0  0  0999 V2000
    0.0000    0.0000    0.0000 C   0  0  0  0  0  0  0  0  0  0  0  0
   -0.7450    1.3020    0.0000 C   0  0  0  0  0  0  0  0  0  0  0  0
   -1.5000    0.0060    0.0000 C   0  0  0  0  0  0  0  0  0  0  0  0
    0.5570    2.0470    0.0000 C   0  0  2  0  0  0  0  0  0  0  0  0
    0.5620    3.5470    0.0000 C   0  0  0  0  0  0  0  0  0  0  0  0
   -0.7340    4.3020    0.0000 C   0  0  0  0  0  0  0  0  0  0  0  0
   -2.0360    3.5570    0.0000 C   0  0  1  0  0  0  0  0  0  0  0  0
   -2.0300    5.0570    0.0000 C   0  0  0  0  0  0  0  0  0  0  0  0
   -2.0410    2.0570    0.0000 C   0  0  1  0  0  0  0  0  0  0  0  0
   -3.3430    1.3120    0.0000 C   0  0  0  0  0  0  0  0  0  0  0  0
   -4.6390    2.0660    0.0000 C   0  0  0  0  0  0  0  0  0  0  0  0
   -4.6340    3.5660    0.0000 C   0  0  2  0  0  0  0  0  0  0  0  0
   -5.6020    2.4210    0.0000 C   0  0  0  0  0  0  0  0  0  0  0  0
   -3.3320    4.3120    0.0000 C   0  0  2  0  0  0  0  0  0  0  0  0
   -3.3260    5.8120    0.0000 C   0  0  0  0  0  0  0  0  0  0  0  0
   -2.0250    6.5570    0.0000 O   0  0  0  0  0  0  0  0  0  0  0  0
   -4.6220    6.5660    0.0000 C   0  0  0  0  0  0  0  0  0  0  0  0
   -5.9240    5.8210    0.0000 C   0  0  0  0  0  0  0  0  0  0  0  0
   -7.2210    6.5760    0.0000 C   0  0  2  0  0  0  0  0  0  0  0  0
   -7.2150    8.0760    0.0000 C   0  0  0  0  0  0  0  0  0  0  0  0
   -8.5110    8.8310    0.0000 C   0  0  2  0  0  0  0  0  0  0  0  0
   -7.7560   10.1270    0.0000 C   0  0  0  0  0  0  0  0  0  0  0  0
   -9.8130    8.0860    0.0000 C   0  0  0  0  0  0  0  0  0  0  0  0
   -9.8190    6.5860    0.0000 C   0  0  0  0  0  0  0  0  0  0  0  0
   -8.5220    5.8310    0.0000 C   0  0  1  0  0  0  0  0  0  0  0  0
   -9.8240    5.0860    0.0000 C   0  0  0  0  0  0  0  0  0  0  0  0
   -8.5280    4.3310    0.0000 C   0  0  0  0  0  0  0  0  0  0  0  0
   -7.2320    3.5760    0.0000 C   0  0  0  0  0  0  0  0  0  0  0  0
   -5.9300    4.3210    0.0000 C   0  0  1  0  0  0  0  0  0  0  0  0
   -6.1960    2.8450    0.0000 C   0  0  0  0  0  0  0  0  0  0  0  0
   -9.2560   10.1330    0.0000 C   0  0  0  0  0  0  0  0  0  0  0  0
  -10.7560   10.1380    0.0000 O   0  0  0  0  0  0  0  0  0  0  0  0
   -8.5010   11.4290    0.0000 O   0  0  0  0  0  0  0  0  0  0  0  0
    1.8530    1.2920    0.0000 O   0  0  0  0  0  0  0  0  0  0  0  0
    3.1550    2.0370    0.0000 C   0  0  1  0  0  0  0  0  0  0  0  0
    3.1600    3.5370    0.0000 O   0  0  0  0  0  0  0  0  0  0  0  0
    4.4620    4.2820    0.0000 C   0  0  1  0  0  0  0  0  0  0  0  0
    5.7580    3.5280    0.0000 C   0  0  1  0  0  0  0  0  0  0  0  0
    7.0600    4.2730    0.0000 O   0  0  0  0  0  0  0  0  0  0  0  0
    5.7530    2.0270    0.0000 C   0  0  2  0  0  0  0  0  0  0  0  0
    7.0490    1.2730    0.0000 O   0  0  0  0  0  0  0  0  0  0  0  0
    4.4510    1.2820    0.0000 C   0  0  1  0  0  0  0  0  0  0  0  0
    4.4450   -0.2180    0.0000 O   0  0  0  0  0  0  0  0  0  0  0  0
    5.7420   -0.9720    0.0000 C   0  0  1  0  0  0  0  0  0  0  0  0
    7.0430   -0.2270    0.0000 O   0  0  0  0  0  0  0  0  0  0  0  0
    8.3400   -0.9820    0.0000 C   0  0  1  0  0  0  0  0  0  0  0  0
    8.3340   -2.4820    0.0000 C   0  0  1  0  0  0  0  0  0  0  0  0
    9.6300   -3.2370    0.0000 O   0  0  0  0  0  0  0  0  0  0  0  0
    7.0320   -3.2270    0.0000 C   0  0  2  0  0  0  0  0  0  0  0  0
    7.0270   -4.7270    0.0000 O   0  0  0  0  0  0  0  0  0  0  0  0
    5.7360   -2.4720    0.0000 C   0  0  1  0  0  0  0  0  0  0  0  0
    4.4340   -3.2180    0.0000 O   0  0  0  0  0  0  0  0  0  0  0  0
    9.6420   -0.2370    0.0000 C   0  0  0  0  0  0  0  0  0  0  0  0
   10.9380   -0.9920    0.0000 O   0  0  0  0  0  0  0  0  0  0  0  0
    9.6470    1.2630    0.0000 O   0  0  0  0  0  0  0  0  0  0  0  0
    4.4680    5.7820    0.0000 C   0  0  0  0  0  0  0  0  0  0  0  0
    3.1720    6.5370    0.0000 O   0  0  0  0  0  0  0  0  0  0  0  0
    5.7700    6.5270    0.0000 O   0  0  0  0  0  0  0  0  0  0  0  0
  1  2  1  0  0  0  0
  2  3  1  0  0  0  0
  2  4  1  0  0  0  0
  2  9  1  0  0  0  0
  4  5  1  0  0  0  0
  4 34  1  6  0  0  0
  5  6  1  0  0  0  0
  6  7  1  0  0  0  0
  7  8  1  6  0  0  0
  7  9  1  0  0  0  0
  7 14  1  0  0  0  0
  9 10  1  6  0  0  0
 10 11  1  0  0  0  0
 11 12  1  0  0  0  0
 12 13  1  6  0  0  0
 12 14  1  0  0  0  0
 12 29  1  0  0  0  0
 14 15  1  6  0  0  0
 15 16  2  0  0  0  0
 15 17  1  0  0  0  0
 17 18  2  0  0  0  0
 18 29  1  0  0  0  0
 19 18  1  1  0  0  0
 19 20  1  0  0  0  0
 19 25  1  0  0  0  0
 20 21  1  0  0  0  0
 21 22  1  1  0  0  0
 21 23  1  0  0  0  0
 21 31  1  6  0  0  0
 23 24  1  0  0  0  0
 24 25  1  0  0  0  0
 25 26  1  6  0  0  0
 25 27  1  0  0  0  0
 27 28  1  0  0  0  0
 28 29  1  0  0  0  0
 29 30  1  1  0  0  0
 31 32  1  0  0  0  0
 31 33  2  0  0  0  0
 35 34  1  1  0  0  0
 35 36  1  0  0  0  0
 35 42  1  0  0  0  0
 36 37  1  0  0  0  0
 37 38  1  0  0  0  0
 37 56  1  6  0  0  0
 38 39  1  1  0  0  0
 38 40  1  0  0  0  0
 40 41  1  6  0  0  0
 40 42  1  0  0  0  0
 42 43  1  1  0  0  0
 44 43  1  1  0  0  0
 44 45  1  0  0  0  0
 44 51  1  0  0  0  0
 45 46  1  0  0  0  0
 46 47  1  0  0  0  0
 46 53  1  6  0  0  0
 47 48  1  1  0  0  0
 47 49  1  0  0  0  0
 49 50  1  6  0  0  0
 49 51  1  0  0  0  0
 51 52  1  1  0  0  0
 53 54  1  0  0  0  0
 53 55  2  0  0  0  0
 56 57  1  0  0  0  0
 56 58  2  0  0  0  0
M  END
>  <Activity>
1

>  <cmpd_id>
mbcd0000462

>  <standard_inchi>
InChI=1S/C42H62O16/c1-37(2)21-8-11-42(7)31(20(43)16-18-19-17-39(4,36(53)54)13-12-38(19,3)14-15-41(18,42)6)40(21,5)10-9-22(37)55-35-30(26(47)25(46)29(57-35)33(51)52)58-34-27(48)23(44)24(45)28(56-34)32(49)50/h16,19,21-31,34-35,44-48H,8-15,17H2,1-7H3,(H,49,50)(H,51,52)(H,53,54)/t19-,21-,22-,23-,24-,25-,26-,27+,28-,29-,30+,31+,34+,35-,38+,39-,40-,41+,42+/m0/s1

>  <standard_inchi_key>
LPLVUJXQOOQHMX-AAHNNIDMSA-N

$$$$

  MOE2013           2D

 23 24  0  0  1  0  0  0  0  0999 V2000
    0.0000    0.0000    0.0000 C   0  0  0  0  0  0  0  0  0  0  0  0
    0.4330   -1.4360    0.0000 C   0  0  0  0  0  0  0  0  0  0  0  0
   -0.4360   -2.6590    0.0000 C   0  0  0  0  0  0  0  0  0  0  0  0
   -2.4320   -1.1680    0.0000 C   0  0  0  0  0  0  0  0  0  0  0  0
   -1.5000    0.0080    0.0000 C   0  0  0  0  0  0  0  0  0  0  0  0
   -2.1490    1.3600    0.0000 O   0  0  0  0  0  0  0  0  0  0  0  0
    1.9140   -1.6790    0.0000 O   0  0  0  0  0  0  0  0  0  0  0  0
   -3.9050   -0.8870    0.0000 C   0  0  0  0  0  0  0  0  0  0  0  0
   -4.4010    0.5290    0.0000 O   0  0  0  0  0  0  0  0  0  0  0  0
   -4.8840   -2.0230    0.0000 O   0  0  0  0  0  0  0  0  0  0  0  0
   -5.8750    0.8080    0.0000 C   0  0  2  0  0  0  0  0  0  0  0  0
   -6.8530   -0.3290    0.0000 C   0  0  0  0  0  0  0  0  0  0  0  0
   -6.3710    2.2240    0.0000 C   0  0  0  0  0  0  0  0  0  0  0  0
   -8.3280   -0.0560    0.0000 C   0  0  0  0  0  0  0  0  0  0  0  0
   -9.3040   -1.1940    0.0000 C   0  0  0  0  0  0  0  0  0  0  0  0
   -8.8060   -2.6100    0.0000 C   0  0  0  0  0  0  0  0  0  0  0  0
   -9.7850   -3.7460    0.0000 O   0  0  0  0  0  0  0  0  0  0  0  0
   -7.3330   -2.8910    0.0000 C   0  0  0  0  0  0  0  0  0  0  0  0
   -6.8380   -4.3070    0.0000 C   0  0  0  0  0  0  0  0  0  0  0  0
   -5.3630   -4.5850    0.0000 C   0  0  0  0  0  0  0  0  0  0  0  0
   -4.3850   -3.4480    0.0000 C   0  0  0  0  0  0  0  0  0  0  0  0
   -2.9110   -3.7220    0.0000 C   0  0  0  0  0  0  0  0  0  0  0  0
   -1.9340   -2.5830    0.0000 C   0  0  0  0  0  0  0  0  0  0  0  0
  1  2  1  0  0  0  0
  1  5  2  0  0  0  0
  2  3  2  0  0  0  0
  2  7  1  0  0  0  0
  3 23  1  0  0  0  0
  4  5  1  0  0  0  0
  4  8  1  0  0  0  0
  4 23  2  0  0  0  0
  5  6  1  0  0  0  0
  8  9  1  0  0  0  0
  8 10  2  0  0  0  0
  9 11  1  0  0  0  0
 11 12  1  0  0  0  0
 11 13  1  6  0  0  0
 12 14  1  0  0  0  0
 14 15  1  0  0  0  0
 15 16  1  0  0  0  0
 16 17  2  0  0  0  0
 16 18  1  0  0  0  0
 18 19  1  0  0  0  0
 19 20  1  0  0  0  0
 20 21  1  0  0  0  0
 21 22  2  0  0  0  0
 22 23  1  0  0  0  0
M  END
>  <Activity>
0

>  <cmpd_id>
mbcd0025734

>  <standard_inchi>
InChI=1S/C18H22O5/c1-12-6-5-9-14(19)8-4-2-3-7-13-10-15(20)11-16(21)17(13)18(22)23-12/h3,7,10-12,20-21H,2,4-6,8-9H2,1H3/b7-3+/t12-/m0/s1

>  <standard_inchi_key>
MBMQEIFVQACCCH-QBODLPLBSA-N

$$$$

  MOE2013           2D

 33 36  0  0  1  0  0  0  0  0999 V2000
    0.0000    0.0000    0.0000 C   0  0  0  0  0  0  0  0  0  0  0  0
    0.7560    1.2950    0.0000 C   0  0  0  0  0  0  0  0  0  0  0  0
    0.0120    2.5980    0.0000 C   0  0  0  0  0  0  0  0  0  0  0  0
   -1.4880    2.6050    0.0000 C   0  0  0  0  0  0  0  0  0  0  0  0
   -2.2440    1.3100    0.0000 C   0  0  0  0  0  0  0  0  0  0  0  0
   -1.5000    0.0070    0.0000 C   0  0  0  0  0  0  0  0  0  0  0  0
   -3.7440    1.3170    0.0000 C   0  0  0  0  0  0  0  0  0  0  0  0
   -4.5000    0.0220    0.0000 C   0  0  0  0  0  0  0  0  0  0  0  0
   -3.7560   -1.2810    0.0000 C   0  0  0  0  0  0  0  0  0  0  0  0
   -2.2560   -1.2880    0.0000 O   0  0  0  0  0  0  0  0  0  0  0  0
   -4.5120   -2.5770    0.0000 C   0  0  0  0  0  0  0  0  0  0  0  0
    2.2560    1.2880    0.0000 O   0  0  0  0  0  0  0  0  0  0  0  0
    0.7690    3.8940    0.0000 O   0  0  0  0  0  0  0  0  0  0  0  0
   -2.2310    3.9080    0.0000 O   0  0  0  0  0  0  0  0  0  0  0  0
   -4.4880    2.6200    0.0000 O   0  0  0  0  0  0  0  0  0  0  0  0
   -6.7680   -3.8650    0.0000 C   0  0  0  0  0  0  0  0  0  0  0  0
   -6.0120   -2.5690    0.0000 C   0  0  0  0  0  0  0  0  0  0  0  0
   -3.7690   -3.8790    0.0000 C   0  0  0  0  0  0  0  0  0  0  0  0
   -4.5250   -5.1750    0.0000 C   0  0  0  0  0  0  0  0  0  0  0  0
   -6.0250   -5.1670    0.0000 C   0  0  0  0  0  0  0  0  0  0  0  0
   -6.7810   -6.4630    0.0000 O   0  0  0  0  0  0  0  0  0  0  0  0
    3.0000   -0.0140    0.0000 C   0  0  1  0  0  0  0  0  0  0  0  0
    4.5000   -0.0220    0.0000 C   0  0  1  0  0  0  0  0  0  0  0  0
    5.2440   -1.3240    0.0000 C   0  0  2  0  0  0  0  0  0  0  0  0
    4.4880   -2.6200    0.0000 C   0  0  1  0  0  0  0  0  0  0  0  0
    2.9880   -2.6120    0.0000 C   0  0  2  0  0  0  0  0  0  0  0  0
    2.2440   -1.3100    0.0000 O   0  0  0  0  0  0  0  0  0  0  0  0
    5.2560    1.2740    0.0000 O   0  0  0  0  0  0  0  0  0  0  0  0
    6.7440   -1.3310    0.0000 O   0  0  0  0  0  0  0  0  0  0  0  0
    5.2310   -3.9220    0.0000 O   0  0  0  0  0  0  0  0  0  0  0  0
    2.2310   -3.9080    0.0000 C   0  0  0  0  0  0  0  0  0  0  0  0
    0.7310   -3.9010    0.0000 O   0  0  0  0  0  0  0  0  0  0  0  0
    2.9750   -5.2100    0.0000 O   0  0  0  0  0  0  0  0  0  0  0  0
  1  2  2  0  0  0  0
  1  6  1  0  0  0  0
  2  3  1  0  0  0  0
  2 12  1  0  0  0  0
  3  4  2  0  0  0  0
  3 13  1  0  0  0  0
  4  5  1  0  0  0  0
  4 14  1  0  0  0  0
  5  6  2  0  0  0  0
  5  7  1  0  0  0  0
  6 10  1  0  0  0  0
  7  8  1  0  0  0  0
  7 15  2  0  0  0  0
  8  9  2  0  0  0  0
  9 10  1  0  0  0  0
  9 11  1  0  0  0  0
 11 17  1  0  0  0  0
 11 18  2  0  0  0  0
 16 17  2  0  0  0  0
 16 20  1  0  0  0  0
 18 19  1  0  0  0  0
 19 20  2  0  0  0  0
 20 21  1  0  0  0  0
 22 12  1  1  0  0  0
 22 23  1  0  0  0  0
 22 27  1  0  0  0  0
 23 24  1  0  0  0  0
 23 28  1  6  0  0  0
 24 25  1  0  0  0  0
 24 29  1  1  0  0  0
 25 26  1  0  0  0  0
 25 30  1  6  0  0  0
 26 27  1  0  0  0  0
 26 31  1  1  0  0  0
 31 32  2  0  0  0  0
 31 33  1  0  0  0  0
M  END
>  <Activity>
1

>  <cmpd_id>
mbcd0031673

>  <standard_inchi>
InChI=1S/C21H18O12/c22-8-3-1-7(2-4-8)10-5-9(23)13-11(31-10)6-12(14(24)15(13)25)32-21-18(28)16(26)17(27)19(33-21)20(29)30/h1-6,16-19,21-22,24-28H,(H,29,30)/t16-,17-,18+,19-,21+/m0/s1

>  <standard_inchi_key>
DJSISFGPUUYILV-ZFORQUDYSA-N

$$$$

  MOE2013           2D

 33 36  0  0  1  0  0  0  0  0999 V2000
    0.0000    0.0000    0.0000 C   0  0  0  0  0  0  0  0  0  0  0  0
   -1.2940   -0.7580    0.0000 C   0  0  0  0  0  0  0  0  0  0  0  0
   -1.2850   -2.2580    0.0000 C   0  0  0  0  0  0  0  0  0  0  0  0
    0.0190   -3.0000    0.0000 C   0  0  0  0  0  0  0  0  0  0  0  0
    1.3130   -2.2420    0.0000 C   0  0  0  0  0  0  0  0  0  0  0  0
    1.3040   -0.7420    0.0000 C   0  0  0  0  0  0  0  0  0  0  0  0
    2.6170   -2.9840    0.0000 C   0  0  0  0  0  0  0  0  0  0  0  0
    3.9110   -2.2250    0.0000 C   0  0  0  0  0  0  0  0  0  0  0  0
    3.9020   -0.7250    0.0000 C   0  0  0  0  0  0  0  0  0  0  0  0
    2.5980    0.0160    0.0000 O   0  0  0  0  0  0  0  0  0  0  0  0
    5.1960    0.0330    0.0000 C   0  0  0  0  0  0  0  0  0  0  0  0
   -2.5790   -3.0160    0.0000 O   0  0  0  0  0  0  0  0  0  0  0  0
    0.0280   -4.5000    0.0000 O   0  0  0  0  0  0  0  0  0  0  0  0
    2.6260   -4.4840    0.0000 O   0  0  0  0  0  0  0  0  0  0  0  0
    7.7940    0.0490    0.0000 C   0  0  0  0  0  0  0  0  0  0  0  0
    6.5000   -0.7090    0.0000 C   0  0  0  0  0  0  0  0  0  0  0  0
    5.1870    1.5330    0.0000 C   0  0  0  0  0  0  0  0  0  0  0  0
    6.4810    2.2910    0.0000 C   0  0  0  0  0  0  0  0  0  0  0  0
    7.7850    1.5490    0.0000 C   0  0  0  0  0  0  0  0  0  0  0  0
    9.0790    2.3080    0.0000 O   0  0  0  0  0  0  0  0  0  0  0  0
   -3.8830   -2.2750    0.0000 C   0  0  1  0  0  0  0  0  0  0  0  0
   -5.1770   -3.0330    0.0000 C   0  0  1  0  0  0  0  0  0  0  0  0
   -6.4810   -2.2910    0.0000 C   0  0  2  0  0  0  0  0  0  0  0  0
   -6.4900   -0.7910    0.0000 C   0  0  1  0  0  0  0  0  0  0  0  0
   -5.1960   -0.0330    0.0000 C   0  0  2  0  0  0  0  0  0  0  0  0
   -3.8920   -0.7750    0.0000 O   0  0  0  0  0  0  0  0  0  0  0  0
   -5.1680   -4.5330    0.0000 O   0  0  0  0  0  0  0  0  0  0  0  0
   -7.7750   -3.0490    0.0000 O   0  0  0  0  0  0  0  0  0  0  0  0
   -7.7940   -0.0490    0.0000 O   0  0  0  0  0  0  0  0  0  0  0  0
   -5.2060    1.4670    0.0000 C   0  0  0  0  0  0  0  0  0  0  0  0
   -3.9110    2.2250    0.0000 O   0  0  0  0  0  0  0  0  0  0  0  0
   -6.5090    2.2090    0.0000 O   0  0  0  0  0  0  0  0  0  0  0  0
   -2.5980   -0.0160    0.0000 O   0  0  0  0  0  0  0  0  0  0  0  0
  1  2  1  0  0  0  0
  1  6  2  0  0  0  0
  2  3  2  0  0  0  0
  2 33  1  0  0  0  0
  3  4  1  0  0  0  0
  3 12  1  0  0  0  0
  4  5  2  0  0  0  0
  4 13  1  0  0  0  0
  5  6  1  0  0  0  0
  5  7  1  0  0  0  0
  6 10  1  0  0  0  0
  7  8  1  0  0  0  0
  7 14  2  0  0  0  0
  8  9  2  0  0  0  0
  9 10  1  0  0  0  0
  9 11  1  0  0  0  0
 11 16  1  0  0  0  0
 11 17  2  0  0  0  0
 15 16  2  0  0  0  0
 15 19  1  0  0  0  0
 17 18  1  0  0  0  0
 18 19  2  0  0  0  0
 19 20  1  0  0  0  0
 21 12  1  1  0  0  0
 21 22  1  0  0  0  0
 21 26  1  0  0  0  0
 22 23  1  0  0  0  0
 22 27  1  6  0  0  0
 23 24  1  0  0  0  0
 23 28  1  1  0  0  0
 24 25  1  0  0  0  0
 24 29  1  6  0  0  0
 25 26  1  0  0  0  0
 25 30  1  1  0  0  0
 30 31  2  0  0  0  0
 30 32  1  0  0  0  0
M  END
>  <Activity>
1

>  <cmpd_id>
mbcd0031672

>  <standard_inchi>
InChI=1S/C21H18O12/c22-8-3-1-7(2-4-8)11-5-9(23)13-12(31-11)6-10(24)18(14(13)25)32-21-17(28)15(26)16(27)19(33-21)20(29)30/h1-6,15-17,19,21-22,24-28H,(H,29,30)/t15-,16-,17+,19-,21+/m0/s1

>  <standard_inchi_key>
HBLWMMBFOKSEKW-BHWDSYMASA-N

$$$$

  MOE2013           2D

 12 13  0  0  0  0  0  0  0  0999 V2000
    0.0000    0.0000    0.0000 C   0  0  0  0  0  0  0  0  0  0  0  0
   -1.2990    0.7500    0.0000 C   0  0  0  0  0  0  0  0  0  0  0  0
   -1.2990    2.2500    0.0000 C   0  0  0  0  0  0  0  0  0  0  0  0
    0.0000    3.0000    0.0000 C   0  0  0  0  0  0  0  0  0  0  0  0
    1.2990    2.2500    0.0000 C   0  0  0  0  0  0  0  0  0  0  0  0
    1.2990    0.7500    0.0000 C   0  0  0  0  0  0  0  0  0  0  0  0
    2.5980    0.0000    0.0000 O   0  0  0  0  0  0  0  0  0  0  0  0
    2.5980    3.0000    0.0000 C   0  0  0  0  0  0  0  0  0  0  0  0
    3.8970    2.2500    0.0000 C   0  0  0  0  0  0  0  0  0  0  0  0
    3.8970    0.7500    0.0000 C   0  0  0  0  0  0  0  0  0  0  0  0
   -2.5980    0.0000    0.0000 O   0  0  0  0  0  0  0  0  0  0  0  0
    5.1960    0.0000    0.0000 O   0  0  0  0  0  0  0  0  0  0  0  0
  1  2  1  0  0  0  0
  1  6  2  0  0  0  0
  2  3  2  0  0  0  0
  2 11  1  0  0  0  0
  3  4  1  0  0  0  0
  4  5  2  0  0  0  0
  5  6  1  0  0  0  0
  5  8  1  0  0  0  0
  6  7  1  0  0  0  0
  7 10  1  0  0  0  0
  8  9  2  0  0  0  0
  9 10  1  0  0  0  0
 10 12  2  0  0  0  0
M  END
>  <Activity>
0

>  <cmpd_id>
mbcd0031667

>  <standard_inchi>
InChI=1S/C9H6O3/c10-7-3-1-6-2-4-9(11)12-8(6)5-7/h1-5,10H

>  <standard_inchi_key>
ORHBXUUXSCNDEV-UHFFFAOYSA-N

$$$$

  MOE2013           2D

 24 26  0  0  1  0  0  0  0  0999 V2000
    0.0000    0.0000    0.0000 C   0  0  0  0  0  0  0  0  0  0  0  0
   -1.3020   -0.7450    0.0000 C   0  0  0  0  0  0  0  0  0  0  0  0
   -1.3080   -2.2450    0.0000 C   0  0  0  0  0  0  0  0  0  0  0  0
   -0.0120   -3.0000    0.0000 C   0  0  0  0  0  0  0  0  0  0  0  0
    1.2900   -2.2550    0.0000 C   0  0  0  0  0  0  0  0  0  0  0  0
    1.2960   -0.7550    0.0000 C   0  0  0  0  0  0  0  0  0  0  0  0
    2.5980   -0.0100    0.0000 O   0  0  0  0  0  0  0  0  0  0  0  0
    2.5860   -3.0100    0.0000 C   0  0  0  0  0  0  0  0  0  0  0  0
    3.8880   -2.2650    0.0000 C   0  0  0  0  0  0  0  0  0  0  0  0
    3.8940   -0.7650    0.0000 C   0  0  0  0  0  0  0  0  0  0  0  0
   -2.5980    0.0100    0.0000 O   0  0  0  0  0  0  0  0  0  0  0  0
    5.1960   -0.0200    0.0000 O   0  0  0  0  0  0  0  0  0  0  0  0
   -3.9000   -0.7350    0.0000 C   0  0  2  0  0  0  0  0  0  0  0  0
   -5.1960    0.0200    0.0000 C   0  0  1  0  0  0  0  0  0  0  0  0
   -6.4980   -0.7240    0.0000 C   0  0  2  0  0  0  0  0  0  0  0  0
   -6.5040   -2.2240    0.0000 C   0  0  2  0  0  0  0  0  0  0  0  0
   -5.2080   -2.9800    0.0000 C   0  0  2  0  0  0  0  0  0  0  0  0
   -3.9060   -2.2350    0.0000 C   0  0  0  0  0  0  0  0  0  0  0  0
   -5.1900    1.5200    0.0000 O   0  0  0  0  0  0  0  0  0  0  0  0
   -7.7940    0.0310    0.0000 O   0  0  0  0  0  0  0  0  0  0  0  0
   -7.8060   -2.9690    0.0000 O   0  0  0  0  0  0  0  0  0  0  0  0
   -5.2140   -4.4800    0.0000 C   0  0  0  0  0  0  0  0  0  0  0  0
   -6.5160   -5.2240    0.0000 O   0  0  0  0  0  0  0  0  0  0  0  0
   -3.9180   -5.2350    0.0000 O   0  0  0  0  0  0  0  0  0  0  0  0
  1  2  2  0  0  0  0
  1  6  1  0  0  0  0
  2  3  1  0  0  0  0
  2 11  1  0  0  0  0
  3  4  2  0  0  0  0
  4  5  1  0  0  0  0
  5  6  2  0  0  0  0
  5  8  1  0  0  0  0
  6  7  1  0  0  0  0
  7 10  1  0  0  0  0
  8  9  2  0  0  0  0
  9 10  1  0  0  0  0
 10 12  2  0  0  0  0
 13 11  1  1  0  0  0
 13 14  1  0  0  0  0
 13 18  1  0  0  0  0
 14 15  1  0  0  0  0
 14 19  1  1  0  0  0
 15 16  1  0  0  0  0
 15 20  1  6  0  0  0
 16 17  1  0  0  0  0
 16 21  1  6  0  0  0
 17 18  1  0  0  0  0
 17 22  1  6  0  0  0
 22 23  2  0  0  0  0
 22 24  1  0  0  0  0
M  END
>  <Activity>
1

>  <cmpd_id>
mbcd0031668

>  <standard_inchi>
InChI=1S/C16H16O8/c17-12-4-2-7-1-3-8(5-10(7)24-12)23-11-6-9(16(21)22)13(18)15(20)14(11)19/h1-5,9,11,13-15,18-20H,6H2,(H,21,22)/t9-,11-,13-,14-,15-/m0/s1

>  <standard_inchi_key>
IWZMGGQJGHSERC-LCLLMFOLSA-N

$$$$

  MOE2013           2D

 49 53  0  0  1  0  0  0  0  0999 V2000
    0.0000    0.0000    0.0000 O   0  0  0  0  0  0  0  0  0  0  0  0
    6.7420   -1.3400    0.0000 O   0  0  0  0  0  0  0  0  0  0  0  0
    8.2420   -1.3480    0.0000 O   0  0  0  0  0  0  0  0  0  0  0  0
    9.0150    2.5440    0.0000 O   0  0  0  0  0  0  0  0  0  0  0  0
   13.5000   -0.0810    0.0000 O   0  0  0  0  0  0  0  0  0  0  0  0
    3.7580    1.2760    0.0000 N   0  0  3  0  0  0  0  0  0  0  0  0
    2.2420   -1.3120    0.0000 N   0  0  0  0  0  0  0  0  0  0  0  0
    8.2580    1.2500    0.0000 N   0  0  0  0  0  0  0  0  0  0  0  0
   11.2420   -1.3660    0.0000 N   0  0  0  0  0  0  0  0  0  0  0  0
   11.2730    3.8300    0.0000 N   0  0  0  0  0  0  0  0  0  0  0  0
   14.9840   -2.6880    0.0000 N   0  0  0  0  0  0  0  0  0  0  0  0
    2.2730    3.8840    0.0000 C   0  0  2  0  0  0  0  0  0  0  0  0
    3.7730    3.8750    0.0000 C   0  0  1  0  0  0  0  0  0  0  0  0
    1.5160    2.5890    0.0000 C   0  0  0  0  0  0  0  0  0  0  0  0
    4.5160    2.5710    0.0000 C   0  0  0  0  0  0  0  0  0  0  0  0
    1.5310    5.1870    0.0000 C   0  0  0  0  0  0  0  0  0  0  0  0
    4.5310    5.1690    0.0000 C   0  0  0  0  0  0  0  0  0  0  0  0
    2.2580    1.2860    0.0000 C   0  0  1  0  0  0  0  0  0  0  0  0
    2.2890    6.4820    0.0000 C   0  0  0  0  0  0  0  0  0  0  0  0
    3.7890    6.4730    0.0000 C   0  0  0  0  0  0  0  0  0  0  0  0
    4.5000   -0.0270    0.0000 C   0  0  0  0  0  0  0  0  0  0  0  0
    1.5000   -0.0090    0.0000 C   0  0  0  0  0  0  0  0  0  0  0  0
    6.0000   -0.0360    0.0000 C   0  0  2  0  0  0  0  0  0  0  0  0
    6.7580    1.2590    0.0000 C   0  0  2  0  0  0  0  0  0  0  0  0
    1.4840   -2.6070    0.0000 C   0  0  0  0  0  0  0  0  0  0  0  0
    6.0160    2.5620    0.0000 C   0  0  0  0  0  0  0  0  0  0  0  0
    2.7790   -3.3650    0.0000 C   0  0  0  0  0  0  0  0  0  0  0  0
    0.7270   -3.9020    0.0000 C   0  0  0  0  0  0  0  0  0  0  0  0
    0.1900   -1.8490    0.0000 C   0  0  0  0  0  0  0  0  0  0  0  0
    6.7730    3.8570    0.0000 C   0  0  0  0  0  0  0  0  0  0  0  0
    9.0000   -0.0540    0.0000 C   0  0  0  0  0  0  0  0  0  0  0  0
   10.5000   -0.0630    0.0000 C   0  0  2  0  0  0  0  0  0  0  0  0
    8.2730    3.8480    0.0000 C   0  0  0  0  0  0  0  0  0  0  0  0
    6.0310    5.1600    0.0000 C   0  0  0  0  0  0  0  0  0  0  0  0
   11.2580    1.2320    0.0000 C   0  0  0  0  0  0  0  0  0  0  0  0
    9.0310    5.1420    0.0000 C   0  0  0  0  0  0  0  0  0  0  0  0
    6.7890    6.4550    0.0000 C   0  0  0  0  0  0  0  0  0  0  0  0
    8.2890    6.4460    0.0000 C   0  0  0  0  0  0  0  0  0  0  0  0
   10.5150    2.5350    0.0000 C   0  0  0  0  0  0  0  0  0  0  0  0
   12.7420   -1.3750    0.0000 C   0  0  0  0  0  0  0  0  0  0  0  0
   13.4840   -2.6790    0.0000 C   0  0  0  0  0  0  0  0  0  0  0  0
   12.7260   -3.9730    0.0000 C   0  0  0  0  0  0  0  0  0  0  0  0
   15.7260   -3.9910    0.0000 C   0  0  0  0  0  0  0  0  0  0  0  0
   13.4690   -5.2770    0.0000 C   0  0  0  0  0  0  0  0  0  0  0  0
   14.9690   -5.2860    0.0000 C   0  0  0  0  0  0  0  0  0  0  0  0
   17.2260   -4.0000    0.0000 C   0  0  0  0  0  0  0  0  0  0  0  0
   15.7110   -6.5890    0.0000 C   0  0  0  0  0  0  0  0  0  0  0  0
   17.9680   -5.3040    0.0000 C   0  0  0  0  0  0  0  0  0  0  0  0
   17.2110   -6.5980    0.0000 C   0  0  0  0  0  0  0  0  0  0  0  0
  1 22  2  0  0  0  0
  3 31  2  0  0  0  0
  4 39  2  0  0  0  0
  5 40  2  0  0  0  0
  6 15  1  0  0  0  0
  6 18  1  0  0  0  0
  6 21  1  0  0  0  0
  7 22  1  0  0  0  0
  7 25  1  0  0  0  0
  8 31  1  0  0  0  0
  9 40  1  0  0  0  0
 10 39  1  0  0  0  0
 11 41  1  0  0  0  0
 11 43  2  0  0  0  0
 12 13  1  0  0  0  0
 12 14  1  0  0  0  0
 12 16  1  6  0  0  0
 13 15  1  6  0  0  0
 13 17  1  0  0  0  0
 14 18  1  0  0  0  0
 16 19  1  0  0  0  0
 17 20  1  0  0  0  0
 18 22  1  6  0  0  0
 19 20  1  0  0  0  0
 21 23  1  0  0  0  0
 23  2  1  6  0  0  0
 23 24  1  0  0  0  0
 24  8  1  6  0  0  0
 24 26  1  0  0  0  0
 25 27  1  0  0  0  0
 25 28  1  0  0  0  0
 25 29  1  0  0  0  0
 26 30  1  0  0  0  0
 30 33  2  0  0  0  0
 30 34  1  0  0  0  0
 31 32  1  0  0  0  0
 32  9  1  6  0  0  0
 32 35  1  0  0  0  0
 33 36  1  0  0  0  0
 34 37  2  0  0  0  0
 35 39  1  0  0  0  0
 36 38  2  0  0  0  0
 37 38  1  0  0  0  0
 40 41  1  0  0  0  0
 41 42  2  0  0  0  0
 42 44  1  0  0  0  0
 43 45  1  0  0  0  0
 43 46  1  0  0  0  0
 44 45  2  0  0  0  0
 45 47  1  0  0  0  0
 46 48  2  0  0  0  0
 47 49  2  0  0  0  0
 48 49  1  0  0  0  0
M  END
>  <Activity>
0

>  <cmpd_id>
mbcd0001533

>  <standard_inchi>
InChI=1S/C38H50N6O5/c1-38(2,3)43-37(49)32-20-26-14-7-8-15-27(26)22-44(32)23-33(45)30(19-24-11-5-4-6-12-24)41-36(48)31(21-34(39)46)42-35(47)29-18-17-25-13-9-10-16-28(25)40-29/h4-6,9-13,16-18,26-27,30-33,45H,7-8,14-15,19-23H2,1-3H3,(H2,39,46)(H,41,48)(H,42,47)(H,43,49)/t26-,27+,30-,31-,32-,33+/m0/s1

>  <standard_inchi_key>
QWAXKHKRTORLEM-UGJKXSETSA-N

$$$$

  MOE2013           2D

 33 36  0  0  1  0  0  0  0  0999 V2000
    0.0000    0.0000    0.0000 C   0  0  0  0  0  0  0  0  0  0  0  0
    1.2940    0.7580    0.0000 C   0  0  0  0  0  0  0  0  0  0  0  0
    1.2850    2.2580    0.0000 O   0  0  0  0  0  0  0  0  0  0  0  0
    2.5980    0.0160    0.0000 O   0  0  0  0  0  0  0  0  0  0  0  0
   -3.9020    0.7250    0.0000 C   0  0  0  0  0  0  0  0  0  0  0  0
   -5.1960   -0.0330    0.0000 C   0  0  0  0  0  0  0  0  0  0  0  0
   -6.5000    0.7090    0.0000 C   0  0  3  0  0  0  0  0  0  0  0  0
   -6.5090    2.2090    0.0000 C   0  0  0  0  0  0  0  0  0  0  0  0
   -2.5980   -0.0160    0.0000 C   0  0  0  0  0  0  0  0  0  0  0  0
   -1.3040    0.7420    0.0000 N   0  0  0  0  0  0  0  0  0  0  0  0
   -2.5890   -1.5160    0.0000 O   0  0  0  0  0  0  0  0  0  0  0  0
  -12.1060    1.1580    0.0000 C   0  0  3  0  0  0  0  0  0  0  0  0
  -13.5760    1.4600    0.0000 C   0  0  3  0  0  0  0  0  0  0  0  0
  -14.0480    2.8840    0.0000 C   0  0  0  0  0  0  0  0  0  0  0  0
  -15.5170    3.1860    0.0000 C   0  0  0  0  0  0  0  0  0  0  0  0
  -16.5140    2.0660    0.0000 C   0  0  0  0  0  0  0  0  0  0  0  0
  -16.0420    0.6420    0.0000 C   0  0  0  0  0  0  0  0  0  0  0  0
  -14.5720    0.3390    0.0000 C   0  0  0  0  0  0  0  0  0  0  0  0
  -14.1000   -1.0840    0.0000 C   0  0  0  0  0  0  0  0  0  0  0  0
  -12.6310   -1.3870    0.0000 C   0  0  2  0  0  0  0  0  0  0  0  0
  -11.6340   -0.2660    0.0000 C   0  0  3  0  0  0  0  0  0  0  0  0
  -10.1650   -0.5690    0.0000 C   0  0  3  0  0  0  0  0  0  0  0  0
   -9.4070   -1.8630    0.0000 C   0  0  0  0  0  0  0  0  0  0  0  0
   -7.9420   -1.5420    0.0000 C   0  0  0  0  0  0  0  0  0  0  0  0
   -7.7940   -0.0490    0.0000 C   0  0  3  0  0  0  0  0  0  0  0  0
   -9.1680    0.5520    0.0000 C   0  0  3  0  0  0  0  0  0  0  0  0
   -9.6410    1.9760    0.0000 C   0  0  2  0  0  0  0  0  0  0  0  0
  -11.1100    2.2790    0.0000 C   0  0  0  0  0  0  0  0  0  0  0  0
  -17.9830    2.3680    0.0000 O   0  0  0  0  0  0  0  0  0  0  0  0
  -12.5600    2.5640    0.0000 C   0  0  0  0  0  0  0  0  0  0  0  0
   -8.0600    1.5630    0.0000 C   0  0  0  0  0  0  0  0  0  0  0  0
  -12.1580   -2.8110    0.0000 O   0  0  0  0  0  0  0  0  0  0  0  0
   -8.6440    3.0970    0.0000 O   0  0  0  0  0  0  0  0  0  0  0  0
  1  2  1  0  0  0  0
  1 10  1  0  0  0  0
  2  3  1  0  0  0  0
  2  4  2  0  0  0  0
  5  6  1  0  0  0  0
  5  9  1  0  0  0  0
  6  7  1  0  0  0  0
  7  8  1  0  0  0  0
  7 25  1  0  0  0  0
  9 10  1  0  0  0  0
  9 11  2  0  0  0  0
 12 13  1  0  0  0  0
 12 21  1  0  0  0  0
 12 28  1  0  0  0  0
 13 14  1  0  0  0  0
 13 18  1  0  0  0  0
 13 30  1  0  0  0  0
 14 15  1  0  0  0  0
 15 16  1  0  0  0  0
 16 17  1  0  0  0  0
 16 29  2  0  0  0  0
 17 18  2  0  0  0  0
 18 19  1  0  0  0  0
 19 20  1  0  0  0  0
 20 21  1  0  0  0  0
 20 32  1  6  0  0  0
 21 22  1  0  0  0  0
 22 23  1  0  0  0  0
 22 26  1  0  0  0  0
 23 24  1  0  0  0  0
 24 25  1  0  0  0  0
 25 26  1  0  0  0  0
 26 27  1  0  0  0  0
 26 31  1  0  0  0  0
 27 28  1  0  0  0  0
 27 33  1  6  0  0  0
M  END
>  <Activity>
1

>  <cmpd_id>
mbcd0029781

>  <standard_inchi>
InChI=1S/C26H39NO6/c1-14(4-7-22(31)27-13-23(32)33)17-5-6-18-24-19(12-21(30)26(17,18)3)25(2)9-8-16(28)10-15(25)11-20(24)29/h10,14,17-21,24,29-30H,4-9,11-13H2,1-3H3,(H,27,31)(H,32,33)/t14?,17?,18?,19?,20-,21+,24?,25?,26?/m1/s1

>  <standard_inchi_key>
NNXPHEOMKTVJCJ-POEHYNLOSA-N

$$$$

  MOE2013           2D

 25 25  0  0  1  0  0  0  0  0999 V2000
    0.0000    0.0000    0.0000 O   0  0  0  0  0  0  0  0  0  0  0  0
   -5.2580    0.4860    0.0000 O   0  0  0  0  0  0  0  0  0  0  0  0
    0.2420   -5.5770    0.0000 O   0  0  0  0  0  0  0  0  0  0  0  0
  -13.3930   -4.9040    0.0000 O   0  0  0  0  0  0  0  0  0  0  0  0
  -11.4400   -6.6190    0.0000 O   0  0  0  0  0  0  0  0  0  0  0  0
   -3.5500   -1.5700    0.0000 C   0  0  1  0  0  0  0  0  0  0  0  0
   -2.0560   -1.7080    0.0000 C   0  0  2  0  0  0  0  0  0  0  0  0
   -1.4630   -0.3300    0.0000 C   0  0  1  0  0  0  0  0  0  0  0  0
   -2.5900    0.6600    0.0000 C   0  0  0  0  0  0  0  0  0  0  0  0
   -4.5400   -2.6970    0.0000 C   0  0  0  0  0  0  0  0  0  0  0  0
   -3.8800   -0.1070    0.0000 C   0  0  0  0  0  0  0  0  0  0  0  0
   -6.0100   -2.4040    0.0000 C   0  0  0  0  0  0  0  0  0  0  0  0
   -1.2900   -2.9980    0.0000 C   0  0  0  0  0  0  0  0  0  0  0  0
   -7.0000   -3.5310    0.0000 C   0  0  0  0  0  0  0  0  0  0  0  0
    0.2100   -2.9790    0.0000 C   0  0  0  0  0  0  0  0  0  0  0  0
   -8.4710   -3.2370    0.0000 C   0  0  0  0  0  0  0  0  0  0  0  0
    0.9760   -4.2680    0.0000 C   0  0  2  0  0  0  0  0  0  0  0  0
    2.4760   -4.2500    0.0000 C   0  0  0  0  0  0  0  0  0  0  0  0
   -9.4610   -4.3640    0.0000 C   0  0  0  0  0  0  0  0  0  0  0  0
    3.2420   -5.5390    0.0000 C   0  0  0  0  0  0  0  0  0  0  0  0
  -10.9320   -4.0710    0.0000 C   0  0  0  0  0  0  0  0  0  0  0  0
    4.7420   -5.5200    0.0000 C   0  0  0  0  0  0  0  0  0  0  0  0
    5.5080   -6.8100    0.0000 C   0  0  0  0  0  0  0  0  0  0  0  0
  -11.9220   -5.1980    0.0000 C   0  0  0  0  0  0  0  0  0  0  0  0
    7.0080   -6.7910    0.0000 C   0  0  0  0  0  0  0  0  0  0  0  0
  2 11  2  0  0  0  0
  4 24  1  0  0  0  0
  5 24  2  0  0  0  0
  6  7  1  0  0  0  0
  6 10  1  1  0  0  0
  6 11  1  0  0  0  0
  7  8  1  0  0  0  0
  7 13  1  6  0  0  0
  8  1  1  1  0  0  0
  8  9  1  0  0  0  0
  9 11  1  0  0  0  0
 10 12  1  0  0  0  0
 12 14  1  0  0  0  0
 13 15  2  0  0  0  0
 14 16  1  0  0  0  0
 15 17  1  0  0  0  0
 16 19  1  0  0  0  0
 17  3  1  6  0  0  0
 17 18  1  0  0  0  0
 18 20  1  0  0  0  0
 19 21  1  0  0  0  0
 20 22  1  0  0  0  0
 21 24  1  0  0  0  0
 22 23  1  0  0  0  0
 23 25  1  0  0  0  0
M  END
>  <Activity>
0

>  <cmpd_id>
mbcd0001267

>  <standard_inchi>
InChI=1S/C20H34O5/c1-2-3-6-9-15(21)12-13-17-16(18(22)14-19(17)23)10-7-4-5-8-11-20(24)25/h12-13,15-17,19,21,23H,2-11,14H2,1H3,(H,24,25)/b13-12+/t15-,16+,17+,19+/m0/s1

>  <standard_inchi_key>
GMVPRGQOIOIIMI-DWKJAMRDSA-N

$$$$

  MOE2013           2D

 25 25  0  0  1  0  0  0  0  0999 V2000
    0.0000    0.0000    0.0000 O   0  0  0  0  0  0  0  0  0  0  0  0
   -5.2530    0.5390    0.0000 O   0  0  0  0  0  0  0  0  0  0  0  0
    0.1870   -5.5790    0.0000 O   0  0  0  0  0  0  0  0  0  0  0  0
   -7.6360   -9.9710    0.0000 O   0  0  0  0  0  0  0  0  0  0  0  0
   -9.5710   -8.2380    0.0000 O   0  0  0  0  0  0  0  0  0  0  0  0
   -2.0730   -1.6870    0.0000 C   0  0  2  0  0  0  0  0  0  0  0  0
   -3.5650   -1.5340    0.0000 C   0  0  2  0  0  0  0  0  0  0  0  0
   -1.4660   -0.3160    0.0000 C   0  0  1  0  0  0  0  0  0  0  0  0
   -2.5840    0.6850    0.0000 C   0  0  0  0  0  0  0  0  0  0  0  0
   -3.8810   -0.0680    0.0000 C   0  0  0  0  0  0  0  0  0  0  0  0
   -4.5660   -2.6520    0.0000 C   0  0  0  0  0  0  0  0  0  0  0  0
   -1.3200   -2.9840    0.0000 C   0  0  0  0  0  0  0  0  0  0  0  0
    0.1800   -2.9810    0.0000 C   0  0  0  0  0  0  0  0  0  0  0  0
   -6.0340   -2.3430    0.0000 C   0  0  0  0  0  0  0  0  0  0  0  0
    0.9330   -4.2780    0.0000 C   0  0  2  0  0  0  0  0  0  0  0  0
    2.4330   -4.2740    0.0000 C   0  0  0  0  0  0  0  0  0  0  0  0
    3.1870   -5.5710    0.0000 C   0  0  0  0  0  0  0  0  0  0  0  0
   -7.0350   -3.4600    0.0000 C   0  0  0  0  0  0  0  0  0  0  0  0
    4.6870   -5.5680    0.0000 C   0  0  0  0  0  0  0  0  0  0  0  0
   -6.5680   -4.8860    0.0000 C   0  0  0  0  0  0  0  0  0  0  0  0
    5.4400   -6.8650    0.0000 C   0  0  0  0  0  0  0  0  0  0  0  0
   -7.5690   -6.0030    0.0000 C   0  0  0  0  0  0  0  0  0  0  0  0
   -7.1020   -7.4290    0.0000 C   0  0  0  0  0  0  0  0  0  0  0  0
    6.9400   -6.8610    0.0000 C   0  0  0  0  0  0  0  0  0  0  0  0
   -8.1030   -8.5460    0.0000 C   0  0  0  0  0  0  0  0  0  0  0  0
  2 10  2  0  0  0  0
  4 25  1  0  0  0  0
  5 25  2  0  0  0  0
  6  7  1  0  0  0  0
  6  8  1  0  0  0  0
  6 12  1  6  0  0  0
  7 10  1  0  0  0  0
  7 11  1  1  0  0  0
  8  1  1  1  0  0  0
  8  9  1  0  0  0  0
  9 10  1  0  0  0  0
 11 14  1  0  0  0  0
 12 13  2  0  0  0  0
 13 15  1  0  0  0  0
 14 18  2  0  0  0  0
 15  3  1  6  0  0  0
 15 16  1  0  0  0  0
 16 17  1  0  0  0  0
 17 19  1  0  0  0  0
 18 20  1  0  0  0  0
 19 21  1  0  0  0  0
 20 22  1  0  0  0  0
 21 24  1  0  0  0  0
 22 23  1  0  0  0  0
 23 25  1  0  0  0  0
M  END
>  <Activity>
0

>  <cmpd_id>
mbcd0001343

>  <standard_inchi>
InChI=1S/C20H32O5/c1-2-3-6-9-15(21)12-13-17-16(18(22)14-19(17)23)10-7-4-5-8-11-20(24)25/h4,7,12-13,15-17,19,21,23H,2-3,5-6,8-11,14H2,1H3,(H,24,25)/b7-4-,13-12+/t15-,16+,17+,19+/m0/s1

>  <standard_inchi_key>
XEYBRNLFEZDVAW-ARSRFYASSA-N

$$$$

  MOE2013           2D

 34 36  0  0  1  0  0  0  0  0999 V2000
   -0.0240   -4.5000    0.0000 N   0  0  0  0  0  0  0  0  0  0  0  0
    1.2790   -3.7570    0.0000 C   0  0  0  0  0  0  0  0  0  0  0  0
    1.2870   -2.2570    0.0000 N   0  0  0  0  0  0  0  0  0  0  0  0
   -0.0080   -1.5000    0.0000 C   0  0  0  0  0  0  0  0  0  0  0  0
    0.0000    0.0000    0.0000 O   0  0  0  0  0  0  0  0  0  0  0  0
   -1.3190   -3.7430    0.0000 C   0  0  0  0  0  0  0  0  0  0  0  0
   -2.6220   -4.4860    0.0000 N   0  0  0  0  0  0  0  0  0  0  0  0
   -1.3110   -2.2430    0.0000 C   0  0  0  0  0  0  0  0  0  0  0  0
   -3.9170   -3.7290    0.0000 C   0  0  0  0  0  0  0  0  0  0  0  0
   -2.6060   -1.4860    0.0000 N   0  0  0  0  0  0  0  0  0  0  0  0
   -3.9090   -2.2290    0.0000 C   0  0  3  0  0  0  0  0  0  0  0  0
   -2.5980    0.0140    0.0000 C   0  0  0  0  0  0  0  0  0  0  0  0
   -5.2040   -1.4720    0.0000 C   0  0  0  0  0  0  0  0  0  0  0  0
   -3.8930    0.7710    0.0000 O   0  0  0  0  0  0  0  0  0  0  0  0
   -6.5070   -2.2150    0.0000 N   0  0  0  0  0  0  0  0  0  0  0  0
   -7.8020   -1.4580    0.0000 C   0  0  0  0  0  0  0  0  0  0  0  0
   -7.7940    0.0420    0.0000 C   0  0  0  0  0  0  0  0  0  0  0  0
   -9.1050   -2.2010    0.0000 C   0  0  0  0  0  0  0  0  0  0  0  0
   -9.0890    0.7990    0.0000 C   0  0  0  0  0  0  0  0  0  0  0  0
  -10.4000   -1.4440    0.0000 C   0  0  0  0  0  0  0  0  0  0  0  0
  -10.3920    0.0560    0.0000 C   0  0  0  0  0  0  0  0  0  0  0  0
  -11.6870    0.8130    0.0000 C   0  0  0  0  0  0  0  0  0  0  0  0
  -11.6790    2.3130    0.0000 O   0  0  0  0  0  0  0  0  0  0  0  0
  -12.9900    0.0700    0.0000 N   0  0  0  0  0  0  0  0  0  0  0  0
  -14.2850    0.8280    0.0000 C   0  0  1  0  0  0  0  0  0  0  0  0
  -14.2770    2.3280    0.0000 C   0  0  0  0  0  0  0  0  0  0  0  0
  -15.5880    0.0850    0.0000 C   0  0  0  0  0  0  0  0  0  0  0  0
  -15.5720    3.0840    0.0000 C   0  0  0  0  0  0  0  0  0  0  0  0
  -16.8830    0.8420    0.0000 O   0  0  0  0  0  0  0  0  0  0  0  0
  -15.5960   -1.4150    0.0000 O   0  0  0  0  0  0  0  0  0  0  0  0
  -15.5640    4.5840    0.0000 C   0  0  0  0  0  0  0  0  0  0  0  0
  -14.2610    5.3270    0.0000 O   0  0  0  0  0  0  0  0  0  0  0  0
  -16.8590    5.3420    0.0000 O   0  0  0  0  0  0  0  0  0  0  0  0
    2.5740   -4.5140    0.0000 N   0  0  0  0  0  0  0  0  0  0  0  0
  1  2  2  0  0  0  0
  1  6  1  0  0  0  0
  2  3  1  0  0  0  0
  2 34  1  0  0  0  0
  3  4  1  0  0  0  0
  4  5  2  0  0  0  0
  4  8  1  0  0  0  0
  6  7  1  0  0  0  0
  6  8  2  0  0  0  0
  7  9  1  0  0  0  0
  8 10  1  0  0  0  0
  9 11  1  0  0  0  0
 10 11  1  0  0  0  0
 10 12  1  0  0  0  0
 11 13  1  0  0  0  0
 12 14  2  0  0  0  0
 13 15  1  0  0  0  0
 15 16  1  0  0  0  0
 16 17  1  0  0  0  0
 16 18  2  0  0  0  0
 17 19  2  0  0  0  0
 18 20  1  0  0  0  0
 19 21  1  0  0  0  0
 20 21  2  0  0  0  0
 21 22  1  0  0  0  0
 22 23  2  0  0  0  0
 22 24  1  0  0  0  0
 25 24  1  6  0  0  0
 25 26  1  0  0  0  0
 25 27  1  0  0  0  0
 26 28  1  0  0  0  0
 27 29  1  0  0  0  0
 27 30  2  0  0  0  0
 28 31  1  0  0  0  0
 31 32  1  0  0  0  0
 31 33  2  0  0  0  0
M  END
>  <Activity>
1

>  <cmpd_id>
mbcd0001197

>  <standard_inchi>
InChI=1S/C20H23N7O7/c21-20-25-16-15(18(32)26-20)27(9-28)12(8-23-16)7-22-11-3-1-10(2-4-11)17(31)24-13(19(33)34)5-6-14(29)30/h1-4,9,12-13,22H,5-8H2,(H,24,31)(H,29,30)(H,33,34)(H4,21,23,25,26,32)/t12?,13-/m0/s1

>  <standard_inchi_key>
VVIAGPKUTFNRDU-ABLWVSNPSA-N

$$$$

  MOE2013           2D

 32 34  0  0  1  0  0  0  0  0999 V2000
    0.0000    0.0000    0.0000 N   0  0  0  0  0  0  0  0  0  0  0  0
    0.7390   -1.3050    0.0000 C   0  0  0  0  0  0  0  0  0  0  0  0
   -0.0220   -2.5980    0.0000 N   0  0  0  0  0  0  0  0  0  0  0  0
   -1.5220   -2.5850    0.0000 C   0  0  0  0  0  0  0  0  0  0  0  0
   -2.2830   -3.8780    0.0000 O   0  0  0  0  0  0  0  0  0  0  0  0
   -1.5000    0.0130    0.0000 C   0  0  0  0  0  0  0  0  0  0  0  0
   -2.2610   -1.2800    0.0000 C   0  0  0  0  0  0  0  0  0  0  0  0
   -2.2390    1.3180    0.0000 N   0  0  0  0  0  0  0  0  0  0  0  0
   -3.7610   -1.2670    0.0000 N   0  0  0  0  0  0  0  0  0  0  0  0
   -3.7390    1.3310    0.0000 C   0  0  0  0  0  0  0  0  0  0  0  0
   -4.5000    0.0390    0.0000 C   0  0  0  0  0  0  0  0  0  0  0  0
   -6.0000    0.0510    0.0000 C   0  0  0  0  0  0  0  0  0  0  0  0
   -6.7390    1.3570    0.0000 N   0  0  0  0  0  0  0  0  0  0  0  0
   -8.2390    1.3700    0.0000 C   0  0  0  0  0  0  0  0  0  0  0  0
   -8.9770    2.6750    0.0000 C   0  0  0  0  0  0  0  0  0  0  0  0
   -9.0000    0.0770    0.0000 C   0  0  0  0  0  0  0  0  0  0  0  0
  -10.4770    2.6880    0.0000 C   0  0  0  0  0  0  0  0  0  0  0  0
  -10.5000    0.0900    0.0000 C   0  0  0  0  0  0  0  0  0  0  0  0
  -11.2380    1.3960    0.0000 C   0  0  0  0  0  0  0  0  0  0  0  0
  -12.7380    1.4080    0.0000 C   0  0  0  0  0  0  0  0  0  0  0  0
  -13.5000    0.1160    0.0000 O   0  0  0  0  0  0  0  0  0  0  0  0
  -13.4770    2.7140    0.0000 N   0  0  0  0  0  0  0  0  0  0  0  0
  -14.9770    2.7270    0.0000 C   0  0  1  0  0  0  0  0  0  0  0  0
  -15.7380    1.4340    0.0000 C   0  0  0  0  0  0  0  0  0  0  0  0
  -15.7160    4.0320    0.0000 C   0  0  0  0  0  0  0  0  0  0  0  0
  -17.2380    1.4470    0.0000 C   0  0  0  0  0  0  0  0  0  0  0  0
  -14.9550    5.3250    0.0000 O   0  0  0  0  0  0  0  0  0  0  0  0
  -17.2160    4.0450    0.0000 O   0  0  0  0  0  0  0  0  0  0  0  0
  -17.9990    0.1540    0.0000 C   0  0  0  0  0  0  0  0  0  0  0  0
  -17.2600   -1.1510    0.0000 O   0  0  0  0  0  0  0  0  0  0  0  0
  -19.4990    0.1670    0.0000 O   0  0  0  0  0  0  0  0  0  0  0  0
    2.2390   -1.3180    0.0000 N   0  0  0  0  0  0  0  0  0  0  0  0
  1  2  2  0  0  0  0
  1  6  1  0  0  0  0
  2  3  1  0  0  0  0
  2 32  1  0  0  0  0
  3  4  1  0  0  0  0
  4  5  2  0  0  0  0
  4  7  1  0  0  0  0
  6  7  2  0  0  0  0
  6  8  1  0  0  0  0
  7  9  1  0  0  0  0
  8 10  2  0  0  0  0
  9 11  2  0  0  0  0
 10 11  1  0  0  0  0
 11 12  1  0  0  0  0
 12 13  1  0  0  0  0
 13 14  1  0  0  0  0
 14 15  1  0  0  0  0
 14 16  2  0  0  0  0
 15 17  2  0  0  0  0
 16 18  1  0  0  0  0
 17 19  1  0  0  0  0
 18 19  2  0  0  0  0
 19 20  1  0  0  0  0
 20 21  2  0  0  0  0
 20 22  1  0  0  0  0
 23 22  1  1  0  0  0
 23 24  1  0  0  0  0
 23 25  1  0  0  0  0
 24 26  1  0  0  0  0
 25 27  2  0  0  0  0
 25 28  1  0  0  0  0
 26 29  1  0  0  0  0
 29 30  2  0  0  0  0
 29 31  1  0  0  0  0
M  END
>  <Activity>
1

>  <cmpd_id>
mbcd0003959

>  <standard_inchi>
InChI=1S/C19H19N7O6/c20-19-25-15-14(17(30)26-19)23-11(8-22-15)7-21-10-3-1-9(2-4-10)16(29)24-12(18(31)32)5-6-13(27)28/h1-4,8,12,21H,5-7H2,(H,24,29)(H,27,28)(H,31,32)(H3,20,22,25,26,30)/t12-/m0/s1

>  <standard_inchi_key>
OVBPIULPVIDEAO-LBPRGKRZSA-N

$$$$

  MOE2013           2D

 51 53  0  0  1  0  0  0  0  0999 V2000
    0.0000    0.0000    0.0000 O   0  0  0  0  0  0  0  0  0  0  0  0
    0.7440   -1.3020    0.0000 C   0  0  0  0  0  0  0  0  0  0  0  0
   -0.0110   -2.5980    0.0000 C   0  0  1  0  0  0  0  0  0  0  0  0
    0.7330   -3.9000    0.0000 N   0  0  0  0  0  0  0  0  0  0  0  0
    2.2330   -3.9070    0.0000 C   0  0  0  0  0  0  0  0  0  0  0  0
    2.9780   -5.2090    0.0000 C   0  0  0  0  0  0  0  0  0  0  0  0
    4.4780   -5.2160    0.0000 C   0  0  0  0  0  0  0  0  0  0  0  0
    5.2220   -6.5180    0.0000 C   0  0  2  0  0  0  0  0  0  0  0  0
    6.7220   -6.5240    0.0000 N   0  0  0  0  0  0  0  0  0  0  0  0
    7.4660   -7.8270    0.0000 C   0  0  0  0  0  0  0  0  0  0  0  0
    6.7110   -9.1220    0.0000 O   0  0  0  0  0  0  0  0  0  0  0  0
    8.9660   -7.8330    0.0000 C   0  0  0  0  0  0  0  0  0  0  0  0
    9.7110   -9.1350    0.0000 C   0  0  0  0  0  0  0  0  0  0  0  0
   11.2110   -9.1420    0.0000 C   0  0  0  0  0  0  0  0  0  0  0  0
   11.9660   -7.8460    0.0000 C   0  0  0  0  0  0  0  0  0  0  0  0
   11.2220   -6.5440    0.0000 C   0  0  0  0  0  0  0  0  0  0  0  0
    9.7220   -6.5370    0.0000 C   0  0  0  0  0  0  0  0  0  0  0  0
   13.4660   -7.8530    0.0000 N   0  0  3  0  0  0  0  0  0  0  0  0
   14.2100   -9.1550    0.0000 C   0  0  0  0  0  0  0  0  0  0  0  0
   14.2220   -6.5570    0.0000 C   0  0  0  0  0  0  0  0  0  0  0  0
   15.7220   -6.5630    0.0000 C   0  0  0  0  0  0  0  0  0  0  0  0
   16.4770   -5.2680    0.0000 N   0  0  0  0  0  0  0  0  0  0  0  0
   17.9770   -5.2740    0.0000 C   0  0  0  0  0  0  0  0  0  0  0  0
   18.7330   -3.9780    0.0000 C   0  0  0  0  0  0  0  0  0  0  0  0
   20.2330   -3.9850    0.0000 N   0  0  0  0  0  0  0  0  0  0  0  0
   20.9770   -5.2870    0.0000 C   0  0  0  0  0  0  0  0  0  0  0  0
   20.2220   -6.5830    0.0000 N   0  0  0  0  0  0  0  0  0  0  0  0
   18.7220   -6.5760    0.0000 C   0  0  0  0  0  0  0  0  0  0  0  0
   17.9660   -7.8720    0.0000 N   0  0  0  0  0  0  0  0  0  0  0  0
   16.4660   -7.8660    0.0000 C   0  0  0  0  0  0  0  0  0  0  0  0
   22.4770   -5.2930    0.0000 N   0  0  0  0  0  0  0  0  0  0  0  0
   17.9890   -2.6760    0.0000 N   0  0  0  0  0  0  0  0  0  0  0  0
    4.4660   -7.8140    0.0000 C   0  0  0  0  0  0  0  0  0  0  0  0
    5.2110   -9.1160    0.0000 O   0  0  0  0  0  0  0  0  0  0  0  0
    2.9660   -7.8070    0.0000 O   0  0  0  0  0  0  0  0  0  0  0  0
    2.9890   -2.6110    0.0000 O   0  0  0  0  0  0  0  0  0  0  0  0
    2.2440   -1.3090    0.0000 O   0  0  0  0  0  0  0  0  0  0  0  0
   -1.5110   -2.5920    0.0000 C   0  0  0  0  0  0  0  0  0  0  0  0
   -2.2670   -3.8870    0.0000 C   0  0  0  0  0  0  0  0  0  0  0  0
   -3.7670   -3.8810    0.0000 C   0  0  0  0  0  0  0  0  0  0  0  0
   -4.5220   -5.1770    0.0000 N   0  0  0  0  0  0  0  0  0  0  0  0
   -4.5110   -2.5790    0.0000 O   0  0  0  0  0  0  0  0  0  0  0  0
   -6.0220   -5.1700    0.0000 C   0  0  1  0  0  0  0  0  0  0  0  0
   -6.7670   -3.8680    0.0000 C   0  0  0  0  0  0  0  0  0  0  0  0
   -6.7780   -6.4660    0.0000 C   0  0  0  0  0  0  0  0  0  0  0  0
   -8.2780   -6.4590    0.0000 O   0  0  0  0  0  0  0  0  0  0  0  0
   -6.0340   -7.7680    0.0000 O   0  0  0  0  0  0  0  0  0  0  0  0
   -8.2670   -3.8610    0.0000 C   0  0  0  0  0  0  0  0  0  0  0  0
   -9.0110   -2.5590    0.0000 C   0  0  0  0  0  0  0  0  0  0  0  0
   -8.2560   -1.2630    0.0000 O   0  0  0  0  0  0  0  0  0  0  0  0
  -10.5110   -2.5530    0.0000 O   0  0  0  0  0  0  0  0  0  0  0  0
  1  2  1  0  0  0  0
  2 37  2  0  0  0  0
  3  2  1  1  0  0  0
  3  4  1  0  0  0  0
  3 38  1  0  0  0  0
  4  5  1  0  0  0  0
  5  6  1  0  0  0  0
  5 36  2  0  0  0  0
  6  7  1  0  0  0  0
  8  7  1  6  0  0  0
  8  9  1  0  0  0  0
  8 33  1  0  0  0  0
  9 10  1  0  0  0  0
 10 11  2  0  0  0  0
 10 12  1  0  0  0  0
 12 13  1  0  0  0  0
 12 17  2  0  0  0  0
 13 14  2  0  0  0  0
 14 15  1  0  0  0  0
 15 16  2  0  0  0  0
 15 18  1  0  0  0  0
 16 17  1  0  0  0  0
 18 19  1  0  0  0  0
 18 20  1  0  0  0  0
 20 21  1  0  0  0  0
 21 22  2  0  0  0  0
 21 30  1  0  0  0  0
 22 23  1  0  0  0  0
 23 24  2  0  0  0  0
 23 28  1  0  0  0  0
 24 25  1  0  0  0  0
 24 32  1  0  0  0  0
 25 26  2  0  0  0  0
 26 27  1  0  0  0  0
 26 31  1  0  0  0  0
 27 28  2  0  0  0  0
 28 29  1  0  0  0  0
 29 30  2  0  0  0  0
 33 34  2  0  0  0  0
 33 35  1  0  0  0  0
 38 39  1  0  0  0  0
 39 40  1  0  0  0  0
 40 41  1  0  0  0  0
 40 42  2  0  0  0  0
 43 41  1  6  0  0  0
 43 44  1  0  0  0  0
 43 45  1  0  0  0  0
 44 48  1  0  0  0  0
 45 46  1  0  0  0  0
 45 47  2  0  0  0  0
 48 49  1  0  0  0  0
 49 50  1  0  0  0  0
 49 51  2  0  0  0  0
M  END
>  <Activity>
1

>  <cmpd_id>
mbcd0029343

>  <standard_inchi>
InChI=1S/C30H36N10O11/c1-40(13-15-12-33-25-23(34-15)24(31)38-30(32)39-25)16-4-2-14(3-5-16)26(45)37-19(29(50)51)7-10-21(42)35-17(27(46)47)6-9-20(41)36-18(28(48)49)8-11-22(43)44/h2-5,12,17-19H,6-11,13H2,1H3,(H,35,42)(H,36,41)(H,37,45)(H,43,44)(H,46,47)(H,48,49)(H,50,51)(H4,31,32,33,38,39)/t17-,18-,19-/m0/s1

>  <standard_inchi_key>
SBFRVUOTZGQNGW-FHWLQOOXSA-N

$$$$

  MOE2013           2D

 37 40  0  0  1  0  0  0  0  0999 V2000
    0.0000    0.0000    0.0000 C   0  0  0  0  0  0  0  0  0  0  0  0
   15.0150   -2.5090    0.0000 C   0  0  0  0  0  0  0  0  0  0  0  0
   16.5150   -2.5000    0.0000 C   0  0  0  0  0  0  0  0  0  0  0  0
    4.5000    0.0270    0.0000 N   0  0  0  0  0  0  0  0  0  0  0  0
   13.5150   -2.5180    0.0000 C   0  0  0  0  0  0  0  0  0  0  0  0
    1.5000    0.0090    0.0000 C   0  0  0  0  0  0  0  0  0  0  0  0
   10.5150   -2.5350    0.0000 C   0  0  0  0  0  0  0  0  0  0  0  0
   17.2570   -1.1960    0.0000 O   0  0  0  0  0  0  0  0  0  0  0  0
   -0.0090    1.5000    0.0000 C   0  0  0  0  0  0  0  0  0  0  0  0
   -1.5000   -0.0090    0.0000 C   0  0  0  0  0  0  0  0  0  0  0  0
   12.7730   -3.8210    0.0000 C   0  0  0  0  0  0  0  0  0  0  0  0
   12.7580   -1.2230    0.0000 C   0  0  0  0  0  0  0  0  0  0  0  0
   11.2730   -3.8300    0.0000 C   0  0  0  0  0  0  0  0  0  0  0  0
   11.2580   -1.2320    0.0000 C   0  0  0  0  0  0  0  0  0  0  0  0
    2.2420    1.3120    0.0000 C   0  0  0  0  0  0  0  0  0  0  0  0
    2.2580   -1.2860    0.0000 C   0  0  0  0  0  0  0  0  0  0  0  0
    3.7580   -1.2770    0.0000 C   0  0  0  0  0  0  0  0  0  0  0  0
    3.7420    1.3210    0.0000 C   0  0  0  0  0  0  0  0  0  0  0  0
    0.0090   -1.5000    0.0000 O   0  0  0  0  0  0  0  0  0  0  0  0
    9.0150   -2.5440    0.0000 C   0  0  3  0  0  0  0  0  0  0  0  0
   17.2730   -3.7940    0.0000 O   0  0  0  0  0  0  0  0  0  0  0  0
    6.0000    0.0360    0.0000 C   0  0  0  0  0  0  0  0  0  0  0  0
    8.2730   -3.8480    0.0000 O   0  0  0  0  0  0  0  0  0  0  0  0
   15.0240   -4.0090    0.0000 C   0  0  0  0  0  0  0  0  0  0  0  0
   15.0060   -1.0090    0.0000 C   0  0  0  0  0  0  0  0  0  0  0  0
    6.7580   -1.2590    0.0000 C   0  0  0  0  0  0  0  0  0  0  0  0
    8.2580   -1.2500    0.0000 C   0  0  0  0  0  0  0  0  0  0  0  0
    1.2860    2.2580    0.0000 C   0  0  0  0  0  0  0  0  0  0  0  0
   -1.3120    2.2420    0.0000 C   0  0  0  0  0  0  0  0  0  0  0  0
   -2.2420   -1.3120    0.0000 C   0  0  0  0  0  0  0  0  0  0  0  0
   -2.2580    1.2860    0.0000 C   0  0  0  0  0  0  0  0  0  0  0  0
   -1.3210    3.7420    0.0000 C   0  0  0  0  0  0  0  0  0  0  0  0
   -3.7420   -1.3210    0.0000 C   0  0  0  0  0  0  0  0  0  0  0  0
   -3.7580    1.2770    0.0000 C   0  0  0  0  0  0  0  0  0  0  0  0
    1.2770    3.7580    0.0000 C   0  0  0  0  0  0  0  0  0  0  0  0
   -0.0270    4.5000    0.0000 C   0  0  0  0  0  0  0  0  0  0  0  0
   -4.5000   -0.0270    0.0000 C   0  0  0  0  0  0  0  0  0  0  0  0
  1  6  1  0  0  0  0
  1  9  1  0  0  0  0
  1 10  1  0  0  0  0
  1 19  1  0  0  0  0
  2  3  1  0  0  0  0
  2  5  1  0  0  0  0
  2 24  1  0  0  0  0
  2 25  1  0  0  0  0
  3  8  2  0  0  0  0
  3 21  1  0  0  0  0
  4 17  1  0  0  0  0
  4 18  1  0  0  0  0
  4 22  1  0  0  0  0
  5 11  2  0  0  0  0
  5 12  1  0  0  0  0
  6 15  1  0  0  0  0
  6 16  1  0  0  0  0
  7 13  2  0  0  0  0
  7 14  1  0  0  0  0
  7 20  1  0  0  0  0
  9 28  1  0  0  0  0
  9 29  2  0  0  0  0
 10 30  2  0  0  0  0
 10 31  1  0  0  0  0
 11 13  1  0  0  0  0
 12 14  2  0  0  0  0
 15 18  1  0  0  0  0
 16 17  1  0  0  0  0
 20 23  1  0  0  0  0
 20 27  1  0  0  0  0
 22 26  1  0  0  0  0
 26 27  1  0  0  0  0
 28 35  2  0  0  0  0
 29 32  1  0  0  0  0
 30 33  1  0  0  0  0
 31 34  2  0  0  0  0
 32 36  2  0  0  0  0
 33 37  2  0  0  0  0
 34 37  1  0  0  0  0
 35 36  1  0  0  0  0
M  END
>  <Activity>
1

>  <cmpd_id>
mbcd0001797

>  <standard_inchi>
InChI=1S/C32H39NO4/c1-31(2,30(35)36)25-17-15-24(16-18-25)29(34)14-9-21-33-22-19-28(20-23-33)32(37,26-10-5-3-6-11-26)27-12-7-4-8-13-27/h3-8,10-13,15-18,28-29,34,37H,9,14,19-23H2,1-2H3,(H,35,36)

>  <standard_inchi_key>
RWTNPBWLLIMQHL-UHFFFAOYSA-N

$$$$

  MOE2013           2D

 21 24  0  0  1  0  0  0  0  0999 V2000
    0.0000    0.0000    0.0000 N   0  0  0  0  0  0  0  0  0  0  0  0
   -1.5000    0.0020    0.0000 C   0  0  0  0  0  0  0  0  0  0  0  0
   -2.2520   -1.2960    0.0000 N   0  0  0  0  0  0  0  0  0  0  0  0
   -1.5040   -2.5960    0.0000 C   0  0  0  0  0  0  0  0  0  0  0  0
    0.7480   -1.3000    0.0000 C   0  0  0  0  0  0  0  0  0  0  0  0
   -0.0040   -2.5980    0.0000 C   0  0  0  0  0  0  0  0  0  0  0  0
    0.9980   -3.7140    0.0000 N   0  0  0  0  0  0  0  0  0  0  0  0
    2.3700   -3.1060    0.0000 C   0  0  0  0  0  0  0  0  0  0  0  0
    2.2150   -1.6140    0.0000 N   0  0  0  0  0  0  0  0  0  0  0  0
   -2.2560   -3.8940    0.0000 N   0  0  0  0  0  0  0  0  0  0  0  0
    3.3310   -0.6120    0.0000 C   0  0  2  0  0  0  0  0  0  0  0  0
    4.7980   -0.9260    0.0000 C   0  0  0  0  0  0  0  0  0  0  0  0
    5.5500    0.3720    0.0000 C   0  0  1  0  0  0  0  0  0  0  0  0
    4.5480    1.4880    0.0000 C   0  0  0  0  0  0  0  0  0  0  0  0
    3.1760    0.8800    0.0000 C   0  0  0  0  0  0  0  0  0  0  0  0
    7.0420    0.5270    0.0000 C   0  0  0  0  0  0  0  0  0  0  0  0
    7.6540    1.8960    0.0000 O   0  0  0  0  0  0  0  0  0  0  0  0
   -2.2480    1.3020    0.0000 N   0  0  0  0  0  0  0  0  0  0  0  0
   -3.7560   -3.8920    0.0000 C   0  0  0  0  0  0  0  0  0  0  0  0
   -5.0540   -3.1400    0.0000 C   0  0  0  0  0  0  0  0  0  0  0  0
   -5.0560   -4.6400    0.0000 C   0  0  0  0  0  0  0  0  0  0  0  0
  1  2  1  0  0  0  0
  1  5  2  0  0  0  0
  2  3  2  0  0  0  0
  2 18  1  0  0  0  0
  3  4  1  0  0  0  0
  4  6  2  0  0  0  0
  4 10  1  0  0  0  0
  5  6  1  0  0  0  0
  5  9  1  0  0  0  0
  6  7  1  0  0  0  0
  7  8  2  0  0  0  0
  8  9  1  0  0  0  0
 10 19  1  0  0  0  0
 11  9  1  1  0  0  0
 11 12  1  0  0  0  0
 11 15  1  0  0  0  0
 12 13  1  0  0  0  0
 13 14  1  0  0  0  0
 13 16  1  1  0  0  0
 14 15  2  0  0  0  0
 16 17  1  0  0  0  0
 19 20  1  0  0  0  0
 19 21  1  0  0  0  0
 20 21  1  0  0  0  0
M  END
>  <Activity>
0

>  <cmpd_id>
mbcd0003124

>  <standard_inchi>
InChI=1S/C14H18N6O/c15-14-18-12(17-9-2-3-9)11-13(19-14)20(7-16-11)10-4-1-8(5-10)6-21/h1,4,7-10,21H,2-3,5-6H2,(H3,15,17,18,19)/t8-,10+/m1/s1

>  <standard_inchi_key>
MCGSCOLBFJQGHM-SCZZXKLOSA-N

$$$$

  MOE2013           2D

 33 36  0  0  1  0  0  0  0  0999 V2000
    0.0000    0.0000    0.0000 C   0  0  0  0  0  0  0  0  0  0  0  0
    1.2970    0.7540    0.0000 C   0  0  0  0  0  0  0  0  0  0  0  0
    1.2920    2.2540    0.0000 O   0  0  0  0  0  0  0  0  0  0  0  0
    2.5980    0.0080    0.0000 O   0  0  0  0  0  0  0  0  0  0  0  0
   -3.8990    0.7380    0.0000 C   0  0  0  0  0  0  0  0  0  0  0  0
   -5.1960   -0.0160    0.0000 C   0  0  0  0  0  0  0  0  0  0  0  0
   -6.4980    0.7300    0.0000 C   0  0  1  0  0  0  0  0  0  0  0  0
   -6.5020    2.2300    0.0000 C   0  0  0  0  0  0  0  0  0  0  0  0
   -2.5980   -0.0080    0.0000 C   0  0  0  0  0  0  0  0  0  0  0  0
   -1.3010    0.7460    0.0000 N   0  0  0  0  0  0  0  0  0  0  0  0
   -2.5930   -1.5080    0.0000 O   0  0  0  0  0  0  0  0  0  0  0  0
  -12.1030    1.1960    0.0000 C   0  0  2  0  0  0  0  0  0  0  0  0
  -13.5710    1.5030    0.0000 C   0  0  1  0  0  0  0  0  0  0  0  0
  -14.0390    2.9280    0.0000 C   0  0  1  0  0  0  0  0  0  0  0  0
  -15.5070    3.2360    0.0000 C   0  0  0  0  0  0  0  0  0  0  0  0
  -16.5070    2.1180    0.0000 C   0  0  2  0  0  0  0  0  0  0  0  0
  -16.0390    0.6930    0.0000 C   0  0  0  0  0  0  0  0  0  0  0  0
  -14.5710    0.3850    0.0000 C   0  0  3  0  0  0  0  0  0  0  0  0
  -14.1030   -1.0400    0.0000 C   0  0  0  0  0  0  0  0  0  0  0  0
  -12.6350   -1.3470    0.0000 C   0  0  1  0  0  0  0  0  0  0  0  0
  -11.6350   -0.2290    0.0000 C   0  0  1  0  0  0  0  0  0  0  0  0
  -10.1670   -0.5360    0.0000 C   0  0  2  0  0  0  0  0  0  0  0  0
   -9.4130   -1.8330    0.0000 C   0  0  0  0  0  0  0  0  0  0  0  0
   -7.9460   -1.5170    0.0000 C   0  0  0  0  0  0  0  0  0  0  0  0
   -7.7940   -0.0240    0.0000 C   0  0  1  0  0  0  0  0  0  0  0  0
   -9.1660    0.5810    0.0000 C   0  0  1  0  0  0  0  0  0  0  0  0
   -9.6340    2.0070    0.0000 C   0  0  0  0  0  0  0  0  0  0  0  0
  -11.1030    2.3140    0.0000 C   0  0  0  0  0  0  0  0  0  0  0  0
  -12.5510    2.6040    0.0000 C   0  0  0  0  0  0  0  0  0  0  0  0
   -8.0550    1.5890    0.0000 C   0  0  0  0  0  0  0  0  0  0  0  0
  -13.0390    4.0460    0.0000 O   0  0  0  0  0  0  0  0  0  0  0  0
  -17.9760    2.4250    0.0000 O   0  0  0  0  0  0  0  0  0  0  0  0
  -12.1670   -2.7720    0.0000 O   0  0  0  0  0  0  0  0  0  0  0  0
  1  2  1  0  0  0  0
  1 10  1  0  0  0  0
  2  3  1  0  0  0  0
  2  4  2  0  0  0  0
  5  6  1  0  0  0  0
  5  9  1  0  0  0  0
  6  7  1  0  0  0  0
  7  8  1  6  0  0  0
  7 25  1  0  0  0  0
  9 10  1  0  0  0  0
  9 11  2  0  0  0  0
 12 13  1  0  0  0  0
 12 21  1  0  0  0  0
 12 28  1  1  0  0  0
 13 14  1  0  0  0  0
 13 18  1  0  0  0  0
 13 29  1  1  0  0  0
 14 15  1  0  0  0  0
 14 31  1  1  0  0  0
 15 16  1  0  0  0  0
 16 17  1  0  0  0  0
 16 32  1  6  0  0  0
 17 18  1  0  0  0  0
 18 19  1  0  0  0  0
 19 20  1  0  0  0  0
 20 33  1  1  0  0  0
 21 20  1  6  0  0  0
 21 22  1  0  0  0  0
 22 23  1  1  0  0  0
 22 26  1  0  0  0  0
 23 24  1  0  0  0  0
 25 24  1  1  0  0  0
 25 26  1  0  0  0  0
 26 27  1  0  0  0  0
 26 30  1  1  0  0  0
 27 28  1  0  0  0  0
M  END
>  <Activity>
1

>  <cmpd_id>
mbcd0029779

>  <standard_inchi>
InChI=1S/C26H43NO6/c1-14(4-7-22(31)27-13-23(32)33)17-5-6-18-24-19(8-9-25(17,18)2)26(3)15(11-20(24)29)10-16(28)12-21(26)30/h14-21,24,28-30H,4-13H2,1-3H3,(H,27,31)(H,32,33)/t14-,15?,16+,17-,18+,19+,20+,21-,24+,25-,26+/m1/s1

>  <standard_inchi_key>
STHCFJGOMDYPGX-FCXRRLBHSA-N

$$$$

  MOE2013           2D

 33 36  0  0  1  0  0  0  0  0999 V2000
    0.0000    0.0000    0.0000 C   0  0  0  0  0  0  0  0  0  0  0  0
    0.7580    1.2940    0.0000 C   0  0  2  0  0  0  0  0  0  0  0  0
    2.2580    1.2850    0.0000 C   0  0  0  0  0  0  0  0  0  0  0  0
    3.0000   -0.0190    0.0000 C   0  0  0  0  0  0  0  0  0  0  0  0
    4.5000   -0.0290    0.0000 C   0  0  0  0  0  0  0  0  0  0  0  0
    5.2580    1.2650    0.0000 O   0  0  0  0  0  0  0  0  0  0  0  0
    5.2420   -1.3330    0.0000 N   0  0  0  0  0  0  0  0  0  0  0  0
    6.7420   -1.3420    0.0000 C   0  0  0  0  0  0  0  0  0  0  0  0
    7.4830   -2.6460    0.0000 C   0  0  0  0  0  0  0  0  0  0  0  0
    6.7250   -3.9400    0.0000 O   0  0  0  0  0  0  0  0  0  0  0  0
    8.9830   -2.6560    0.0000 O   0  0  0  0  0  0  0  0  0  0  0  0
    0.0170    2.5980    0.0000 C   0  0  1  0  0  0  0  0  0  0  0  0
    0.6360    3.9640    0.0000 C   0  0  0  0  0  0  0  0  0  0  0  0
   -0.4730    4.9750    0.0000 C   0  0  0  0  0  0  0  0  0  0  0  0
   -1.7770    4.2340    0.0000 C   0  0  1  0  0  0  0  0  0  0  0  0
   -3.2000    4.7060    0.0000 C   0  0  2  0  0  0  0  0  0  0  0  0
   -3.5030    6.1750    0.0000 C   0  0  1  0  0  0  0  0  0  0  0  0
   -2.3820    7.1720    0.0000 O   0  0  0  0  0  0  0  0  0  0  0  0
   -4.9260    6.6480    0.0000 C   0  0  0  0  0  0  0  0  0  0  0  0
   -6.0470    5.6520    0.0000 C   0  0  2  0  0  0  0  0  0  0  0  0
   -7.4710    6.1240    0.0000 C   0  0  0  0  0  0  0  0  0  0  0  0
   -8.5920    5.1280    0.0000 C   0  0  2  0  0  0  0  0  0  0  0  0
  -10.0160    5.6000    0.0000 O   0  0  0  0  0  0  0  0  0  0  0  0
   -8.2900    3.6580    0.0000 C   0  0  0  0  0  0  0  0  0  0  0  0
   -6.8660    3.1860    0.0000 C   0  0  0  0  0  0  0  0  0  0  0  0
   -5.7450    4.1820    0.0000 C   0  0  1  0  0  0  0  0  0  0  0  0
   -5.4420    2.7130    0.0000 C   0  0  0  0  0  0  0  0  0  0  0  0
   -4.3210    3.7100    0.0000 C   0  0  1  0  0  0  0  0  0  0  0  0
   -4.0190    2.2400    0.0000 C   0  0  0  0  0  0  0  0  0  0  0  0
   -2.5950    1.7680    0.0000 C   0  0  1  0  0  0  0  0  0  0  0  0
   -2.2930    0.2990    0.0000 O   0  0  0  0  0  0  0  0  0  0  0  0
   -1.4740    2.7640    0.0000 C   0  0  2  0  0  0  0  0  0  0  0  0
   -1.0450    1.3270    0.0000 C   0  0  0  0  0  0  0  0  0  0  0  0
  2  1  1  1  0  0  0
  2  3  1  0  0  0  0
  2 12  1  0  0  0  0
  3  4  1  0  0  0  0
  4  5  1  0  0  0  0
  5  6  2  0  0  0  0
  5  7  1  0  0  0  0
  7  8  1  0  0  0  0
  8  9  1  0  0  0  0
  9 10  1  0  0  0  0
  9 11  2  0  0  0  0
 12 13  1  6  0  0  0
 12 32  1  0  0  0  0
 13 14  1  0  0  0  0
 15 14  1  6  0  0  0
 15 16  1  0  0  0  0
 15 32  1  0  0  0  0
 16 17  1  1  0  0  0
 16 28  1  0  0  0  0
 17 18  1  6  0  0  0
 17 19  1  0  0  0  0
 20 19  1  1  0  0  0
 20 21  1  0  0  0  0
 20 26  1  0  0  0  0
 21 22  1  0  0  0  0
 22 23  1  1  0  0  0
 22 24  1  0  0  0  0
 24 25  1  0  0  0  0
 25 26  1  0  0  0  0
 26 27  1  6  0  0  0
 26 28  1  0  0  0  0
 28 29  1  6  0  0  0
 29 30  1  0  0  0  0
 30 31  1  6  0  0  0
 30 32  1  0  0  0  0
 32 33  1  6  0  0  0
M  END
>  <Activity>
1

>  <cmpd_id>
mbcd0000455

>  <standard_inchi>
InChI=1S/C26H43NO6/c1-14(4-7-22(31)27-13-23(32)33)17-5-6-18-24-19(12-21(30)26(17,18)3)25(2)9-8-16(28)10-15(25)11-20(24)29/h14-21,24,28-30H,4-13H2,1-3H3,(H,27,31)(H,32,33)/t14-,15+,16-,17-,18+,19+,20+,21-,24+,25+,26-/m1/s1

>  <standard_inchi_key>
RFDAIACWWDREDC-ZVROMZNBSA-N

$$$$

  MOE2013           2D

 33 36  0  0  1  0  0  0  0  0999 V2000
    0.0000    0.0000    0.0000 C   0  0  0  0  0  0  0  0  0  0  0  0
    1.2960    0.7560    0.0000 C   0  0  0  0  0  0  0  0  0  0  0  0
    1.2890    2.2560    0.0000 O   0  0  0  0  0  0  0  0  0  0  0  0
    2.5980    0.0120    0.0000 O   0  0  0  0  0  0  0  0  0  0  0  0
   -3.9000    0.7330    0.0000 C   0  0  0  0  0  0  0  0  0  0  0  0
   -5.1960   -0.0230    0.0000 C   0  0  0  0  0  0  0  0  0  0  0  0
   -6.4980    0.7210    0.0000 C   0  0  1  0  0  0  0  0  0  0  0  0
   -6.5050    2.2210    0.0000 C   0  0  0  0  0  0  0  0  0  0  0  0
   -2.5980   -0.0120    0.0000 C   0  0  0  0  0  0  0  0  0  0  0  0
   -1.3020    0.7440    0.0000 N   0  0  0  0  0  0  0  0  0  0  0  0
   -2.5910   -1.5120    0.0000 O   0  0  0  0  0  0  0  0  0  0  0  0
  -12.1040    1.1800    0.0000 C   0  0  2  0  0  0  0  0  0  0  0  0
  -13.5730    1.4860    0.0000 C   0  0  1  0  0  0  0  0  0  0  0  0
  -14.0430    2.9100    0.0000 C   0  0  0  0  0  0  0  0  0  0  0  0
  -15.5110    3.2150    0.0000 C   0  0  0  0  0  0  0  0  0  0  0  0
  -16.5100    2.0960    0.0000 C   0  0  2  0  0  0  0  0  0  0  0  0
  -16.0400    0.6720    0.0000 C   0  0  0  0  0  0  0  0  0  0  0  0
  -14.5720    0.3660    0.0000 C   0  0  1  0  0  0  0  0  0  0  0  0
  -14.1020   -1.0580    0.0000 C   0  0  2  0  0  0  0  0  0  0  0  0
  -12.6330   -1.3640    0.0000 C   0  0  1  0  0  0  0  0  0  0  0  0
  -11.6340   -0.2440    0.0000 C   0  0  1  0  0  0  0  0  0  0  0  0
  -10.1660   -0.5500    0.0000 C   0  0  2  0  0  0  0  0  0  0  0  0
   -9.4100   -1.8450    0.0000 C   0  0  0  0  0  0  0  0  0  0  0  0
   -7.9440   -1.5270    0.0000 C   0  0  0  0  0  0  0  0  0  0  0  0
   -7.7940   -0.0350    0.0000 C   0  0  1  0  0  0  0  0  0  0  0  0
   -9.1670    0.5690    0.0000 C   0  0  1  0  0  0  0  0  0  0  0  0
   -9.6370    1.9940    0.0000 C   0  0  0  0  0  0  0  0  0  0  0  0
  -11.1060    2.2990    0.0000 C   0  0  0  0  0  0  0  0  0  0  0  0
  -12.5550    2.5870    0.0000 C   0  0  0  0  0  0  0  0  0  0  0  0
   -8.0570    1.5780    0.0000 C   0  0  0  0  0  0  0  0  0  0  0  0
  -17.9790    2.4020    0.0000 O   0  0  0  0  0  0  0  0  0  0  0  0
  -15.1010   -2.1770    0.0000 O   0  0  0  0  0  0  0  0  0  0  0  0
  -12.1630   -2.7880    0.0000 O   0  0  0  0  0  0  0  0  0  0  0  0
  1  2  1  0  0  0  0
  1 10  1  0  0  0  0
  2  3  1  0  0  0  0
  2  4  2  0  0  0  0
  5  6  1  0  0  0  0
  5  9  1  0  0  0  0
  6  7  1  0  0  0  0
  7  8  1  6  0  0  0
  7 25  1  0  0  0  0
  9 10  1  0  0  0  0
  9 11  2  0  0  0  0
 12 13  1  0  0  0  0
 12 28  1  1  0  0  0
 13 14  1  0  0  0  0
 13 18  1  0  0  0  0
 13 29  1  1  0  0  0
 14 15  1  0  0  0  0
 15 16  1  0  0  0  0
 16 17  1  0  0  0  0
 16 31  1  6  0  0  0
 18 17  1  6  0  0  0
 18 19  1  0  0  0  0
 19 20  1  0  0  0  0
 19 32  1  6  0  0  0
 20 21  1  0  0  0  0
 20 33  1  1  0  0  0
 21 12  1  6  0  0  0
 21 22  1  0  0  0  0
 22 23  1  1  0  0  0
 22 26  1  0  0  0  0
 23 24  1  0  0  0  0
 25 24  1  1  0  0  0
 25 26  1  0  0  0  0
 26 27  1  0  0  0  0
 26 30  1  1  0  0  0
 27 28  1  0  0  0  0
M  END
>  <Activity>
1

>  <cmpd_id>
mbcd0029780

>  <standard_inchi>
InChI=1S/C26H43NO6/c1-14(4-7-20(29)27-13-21(30)31)16-5-6-17-22-18(9-11-25(16,17)2)26(3)10-8-15(28)12-19(26)23(32)24(22)33/h14-19,22-24,28,32-33H,4-13H2,1-3H3,(H,27,29)(H,30,31)/t14-,15-,16-,17+,18+,19+,22+,23-,24-,25-,26-/m1/s1

>  <standard_inchi_key>
ZQYUKJFJPJDMMR-CINIKCAZSA-N

$$$$

  MOE2013           2D

 29 32  0  0  1  0  0  0  0  0999 V2000
    0.0000    0.0000    0.0000 O   0  0  0  0  0  0  0  0  0  0  0  0
   -0.0080    1.5000    0.0000 C   0  0  0  0  0  0  0  0  0  0  0  0
    1.2870    2.2570    0.0000 O   0  0  0  0  0  0  0  0  0  0  0  0
   -1.3110    2.2430    0.0000 C   0  0  0  0  0  0  0  0  0  0  0  0
   -2.6060    1.4860    0.0000 C   0  0  0  0  0  0  0  0  0  0  0  0
   -3.9100    2.2280    0.0000 C   0  0  1  0  0  0  0  0  0  0  0  0
   -3.9180    3.7280    0.0000 C   0  0  0  0  0  0  0  0  0  0  0  0
   -5.2040    1.4710    0.0000 C   0  0  2  0  0  0  0  0  0  0  0  0
   -6.5780    2.0740    0.0000 C   0  0  1  0  0  0  0  0  0  0  0  0
   -7.0490    3.4980    0.0000 C   0  0  0  0  0  0  0  0  0  0  0  0
   -8.5180    3.8020    0.0000 C   0  0  0  0  0  0  0  0  0  0  0  0
   -9.5160    2.6810    0.0000 C   0  0  1  0  0  0  0  0  0  0  0  0
   -9.0440    1.2570    0.0000 C   0  0  1  0  0  0  0  0  0  0  0  0
  -10.0420    0.1370    0.0000 C   0  0  1  0  0  0  0  0  0  0  0  0
   -9.5710   -1.2870    0.0000 O   0  0  0  0  0  0  0  0  0  0  0  0
  -11.5110    0.4410    0.0000 C   0  0  2  0  0  0  0  0  0  0  0  0
  -12.5080   -0.6790    0.0000 O   0  0  0  0  0  0  0  0  0  0  0  0
  -11.9820    1.8650    0.0000 C   0  0  2  0  0  0  0  0  0  0  0  0
  -13.4510    2.1690    0.0000 C   0  0  0  0  0  0  0  0  0  0  0  0
  -13.9230    3.5930    0.0000 C   0  0  2  0  0  0  0  0  0  0  0  0
  -15.3920    3.8960    0.0000 O   0  0  0  0  0  0  0  0  0  0  0  0
  -12.9250    4.7130    0.0000 C   0  0  0  0  0  0  0  0  0  0  0  0
  -11.4560    4.4090    0.0000 C   0  0  0  0  0  0  0  0  0  0  0  0
  -10.9850    2.9850    0.0000 C   0  0  2  0  0  0  0  0  0  0  0  0
   -9.9870    4.1050    0.0000 C   0  0  0  0  0  0  0  0  0  0  0  0
   -7.5760    0.9540    0.0000 C   0  0  2  0  0  0  0  0  0  0  0  0
   -6.8180   -0.3410    0.0000 C   0  0  0  0  0  0  0  0  0  0  0  0
   -5.3530   -0.0210    0.0000 C   0  0  0  0  0  0  0  0  0  0  0  0
   -5.4870    3.1030    0.0000 C   0  0  0  0  0  0  0  0  0  0  0  0
  1  2  2  0  0  0  0
  2  3  1  0  0  0  0
  2  4  1  0  0  0  0
  4  5  1  0  0  0  0
  5  6  1  0  0  0  0
  6  7  1  6  0  0  0
  6  8  1  0  0  0  0
  8  9  1  0  0  0  0
  8 28  1  1  0  0  0
  9 10  1  0  0  0  0
  9 26  1  0  0  0  0
  9 29  1  1  0  0  0
 10 11  1  0  0  0  0
 12 11  1  1  0  0  0
 12 24  1  0  0  0  0
 13 12  1  6  0  0  0
 13 14  1  0  0  0  0
 13 26  1  0  0  0  0
 14 15  1  1  0  0  0
 14 16  1  0  0  0  0
 16 17  1  6  0  0  0
 16 18  1  0  0  0  0
 18 19  1  6  0  0  0
 18 24  1  0  0  0  0
 19 20  1  0  0  0  0
 20 21  1  6  0  0  0
 20 22  1  0  0  0  0
 22 23  1  0  0  0  0
 23 24  1  0  0  0  0
 24 25  1  1  0  0  0
 26 27  1  1  0  0  0
 27 28  1  0  0  0  0
M  END
>  <Activity>
1

>  <cmpd_id>
mbcd0031347

>  <standard_inchi>
InChI=1S/C24H40O5/c1-13(4-7-19(26)27)15-5-6-16-20-17(9-11-23(15,16)2)24(3)10-8-14(25)12-18(24)21(28)22(20)29/h13-18,20-22,25,28-29H,4-12H2,1-3H3,(H,26,27)/t13-,14-,15-,16+,17+,18+,20+,21-,22-,23-,24-/m1/s1

>  <standard_inchi_key>
DKPMWHFRUGMUKF-NTPBNISXSA-N

$$$$

  MOE2013           2D

 25 25  0  0  1  0  0  0  0  0999 V2000
    0.0000    0.0000    0.0000 C   0  0  0  0  0  0  0  0  0  0  0  0
   -0.0080    1.5000    0.0000 C   0  0  0  0  0  0  0  0  0  0  0  0
    1.2870    2.2570    0.0000 C   0  0  0  0  0  0  0  0  0  0  0  0
    1.2790    3.7570    0.0000 C   0  0  0  0  0  0  0  0  0  0  0  0
    2.5740    4.5140    0.0000 C   0  0  0  0  0  0  0  0  0  0  0  0
    2.5660    6.0140    0.0000 C   0  0  2  0  0  0  0  0  0  0  0  0
    1.2630    6.7570    0.0000 O   0  0  0  0  0  0  0  0  0  0  0  0
    3.8610    6.7710    0.0000 C   0  0  0  0  0  0  0  0  0  0  0  0
    5.1640    6.0280    0.0000 C   0  0  0  0  0  0  0  0  0  0  0  0
    6.4590    6.7840    0.0000 C   0  0  2  0  0  0  0  0  0  0  0  0
    7.8330    6.1820    0.0000 C   0  0  2  0  0  0  0  0  0  0  0  0
    8.8310    7.3020    0.0000 C   0  0  2  0  0  0  0  0  0  0  0  0
    8.0740    8.5970    0.0000 C   0  0  0  0  0  0  0  0  0  0  0  0
    6.6080    8.2770    0.0000 C   0  0  1  0  0  0  0  0  0  0  0  0
    5.4880    9.2750    0.0000 O   0  0  0  0  0  0  0  0  0  0  0  0
   10.3230    7.1530    0.0000 O   0  0  0  0  0  0  0  0  0  0  0  0
    8.1520    4.7160    0.0000 C   0  0  0  0  0  0  0  0  0  0  0  0
    9.5820    4.2600    0.0000 C   0  0  0  0  0  0  0  0  0  0  0  0
    9.9010    2.7940    0.0000 C   0  0  0  0  0  0  0  0  0  0  0  0
   11.3300    2.3380    0.0000 C   0  0  0  0  0  0  0  0  0  0  0  0
   11.6500    0.8730    0.0000 C   0  0  0  0  0  0  0  0  0  0  0  0
   13.0790    0.4170    0.0000 C   0  0  0  0  0  0  0  0  0  0  0  0
   13.3980   -1.0480    0.0000 C   0  0  0  0  0  0  0  0  0  0  0  0
   12.2890   -2.0580    0.0000 O   0  0  0  0  0  0  0  0  0  0  0  0
   14.8280   -1.5040    0.0000 O   0  0  0  0  0  0  0  0  0  0  0  0
  1  2  1  0  0  0  0
  2  3  1  0  0  0  0
  3  4  1  0  0  0  0
  4  5  1  0  0  0  0
  5  6  1  0  0  0  0
  6  7  1  6  0  0  0
  6  8  1  0  0  0  0
  8  9  2  0  0  0  0
 10  9  1  1  0  0  0
 10 11  1  0  0  0  0
 10 14  1  0  0  0  0
 11 12  1  0  0  0  0
 11 17  1  6  0  0  0
 12 13  1  0  0  0  0
 12 16  1  6  0  0  0
 13 14  1  0  0  0  0
 14 15  1  6  0  0  0
 17 18  1  0  0  0  0
 18 19  1  0  0  0  0
 19 20  1  0  0  0  0
 20 21  1  0  0  0  0
 21 22  1  0  0  0  0
 22 23  1  0  0  0  0
 23 24  2  0  0  0  0
 23 25  1  0  0  0  0
M  END
>  <Activity>
0

>  <cmpd_id>
mbcd0031315

>  <standard_inchi>
InChI=1S/C20H36O5/c1-2-3-6-9-15(21)12-13-17-16(18(22)14-19(17)23)10-7-4-5-8-11-20(24)25/h12-13,15-19,21-23H,2-11,14H2,1H3,(H,24,25)/b13-12+/t15-,16+,17+,18-,19+/m0/s1

>  <standard_inchi_key>
DZUXGQBLFALXCR-CDIPTNKSSA-N

$$$$

  MOE2013           2D

 25 25  0  0  1  0  0  0  0  0999 V2000
    0.0000    0.0000    0.0000 C   0  0  0  0  0  0  0  0  0  0  0  0
   -1.3010    0.7470    0.0000 C   0  0  0  0  0  0  0  0  0  0  0  0
   -1.3050    2.2470    0.0000 C   0  0  0  0  0  0  0  0  0  0  0  0
   -2.6060    2.9940    0.0000 C   0  0  0  0  0  0  0  0  0  0  0  0
   -2.6090    4.4940    0.0000 C   0  0  0  0  0  0  0  0  0  0  0  0
   -3.9100    5.2400    0.0000 C   0  0  2  0  0  0  0  0  0  0  0  0
   -5.2070    4.4870    0.0000 O   0  0  0  0  0  0  0  0  0  0  0  0
   -3.9140    6.7400    0.0000 C   0  0  0  0  0  0  0  0  0  0  0  0
   -5.2150    7.4870    0.0000 C   0  0  0  0  0  0  0  0  0  0  0  0
   -5.2190    8.9870    0.0000 C   0  0  1  0  0  0  0  0  0  0  0  0
   -4.0070    9.8720    0.0000 C   0  0  2  0  0  0  0  0  0  0  0  0
   -2.5800    9.4120    0.0000 O   0  0  0  0  0  0  0  0  0  0  0  0
   -4.4740   11.2970    0.0000 C   0  0  0  0  0  0  0  0  0  0  0  0
   -5.9740   11.2930    0.0000 C   0  0  2  0  0  0  0  0  0  0  0  0
   -6.8590   12.5050    0.0000 O   0  0  0  0  0  0  0  0  0  0  0  0
   -6.4340    9.8660    0.0000 C   0  0  2  0  0  0  0  0  0  0  0  0
   -7.8600    9.3980    0.0000 C   0  0  0  0  0  0  0  0  0  0  0  0
   -8.9770   10.4000    0.0000 C   0  0  0  0  0  0  0  0  0  0  0  0
  -10.4020    9.9320    0.0000 C   0  0  0  0  0  0  0  0  0  0  0  0
  -10.7110    8.4640    0.0000 C   0  0  0  0  0  0  0  0  0  0  0  0
  -12.1360    7.9970    0.0000 C   0  0  0  0  0  0  0  0  0  0  0  0
  -12.4440    6.5290    0.0000 C   0  0  0  0  0  0  0  0  0  0  0  0
  -13.8700    6.0620    0.0000 C   0  0  0  0  0  0  0  0  0  0  0  0
  -14.9870    7.0630    0.0000 O   0  0  0  0  0  0  0  0  0  0  0  0
  -14.1780    4.5940    0.0000 O   0  0  0  0  0  0  0  0  0  0  0  0
  1  2  1  0  0  0  0
  2  3  1  0  0  0  0
  3  4  1  0  0  0  0
  4  5  1  0  0  0  0
  5  6  1  0  0  0  0
  6  7  1  6  0  0  0
  6  8  1  0  0  0  0
  8  9  2  0  0  0  0
 10  9  1  6  0  0  0
 10 11  1  0  0  0  0
 10 16  1  0  0  0  0
 11 12  1  1  0  0  0
 11 13  1  0  0  0  0
 13 14  1  0  0  0  0
 14 15  1  1  0  0  0
 14 16  1  0  0  0  0
 16 17  1  1  0  0  0
 17 18  1  0  0  0  0
 18 19  2  0  0  0  0
 19 20  1  0  0  0  0
 20 21  1  0  0  0  0
 21 22  1  0  0  0  0
 22 23  1  0  0  0  0
 23 24  1  0  0  0  0
 23 25  2  0  0  0  0
M  END
>  <Activity>
0

>  <cmpd_id>
mbcd0000719

>  <standard_inchi>
InChI=1S/C20H34O5/c1-2-3-6-9-15(21)12-13-17-16(18(22)14-19(17)23)10-7-4-5-8-11-20(24)25/h4,7,12-13,15-19,21-23H,2-3,5-6,8-11,14H2,1H3,(H,24,25)/b7-4-,13-12+/t15-,16+,17+,18-,19+/m0/s1

>  <standard_inchi_key>
PXGPLTODNUVGFL-YNNPMVKQSA-N

$$$$

  MOE2013           2D

 34 37  0  0  1  0  0  0  0  0999 V2000
    0.0000    0.0000    0.0000 C   0  0  0  0  0  0  0  0  0  0  0  0
    1.2970    0.7540    0.0000 C   0  0  0  0  0  0  0  0  0  0  0  0
    1.2920    2.2540    0.0000 O   0  0  0  0  0  0  0  0  0  0  0  0
    2.5980    0.0080    0.0000 O   0  0  0  0  0  0  0  0  0  0  0  0
   -3.8990    0.7390    0.0000 C   0  0  0  0  0  0  0  0  0  0  0  0
   -5.1960   -0.0150    0.0000 C   0  0  0  0  0  0  0  0  0  0  0  0
   -6.4970    0.7310    0.0000 C   0  0  1  0  0  0  0  0  0  0  0  0
   -6.5020    2.2310    0.0000 C   0  0  0  0  0  0  0  0  0  0  0  0
   -2.5980   -0.0080    0.0000 C   0  0  0  0  0  0  0  0  0  0  0  0
   -1.3010    0.7460    0.0000 N   0  0  0  0  0  0  0  0  0  0  0  0
   -2.5940   -1.5080    0.0000 O   0  0  0  0  0  0  0  0  0  0  0  0
  -12.1030    1.1980    0.0000 C   0  0  2  0  0  0  0  0  0  0  0  0
  -13.5710    1.5060    0.0000 C   0  0  1  0  0  0  0  0  0  0  0  0
  -14.0380    2.9310    0.0000 C   0  0  1  0  0  0  0  0  0  0  0  0
  -15.5060    3.2390    0.0000 C   0  0  0  0  0  0  0  0  0  0  0  0
  -16.5070    2.1210    0.0000 C   0  0  2  0  0  0  0  0  0  0  0  0
  -16.0390    0.6960    0.0000 C   0  0  0  0  0  0  0  0  0  0  0  0
  -14.5710    0.3880    0.0000 C   0  0  1  0  0  0  0  0  0  0  0  0
  -14.1030   -1.0370    0.0000 C   0  0  0  0  0  0  0  0  0  0  0  0
  -12.6350   -1.3440    0.0000 C   0  0  1  0  0  0  0  0  0  0  0  0
  -11.6350   -0.2270    0.0000 C   0  0  1  0  0  0  0  0  0  0  0  0
  -10.1670   -0.5340    0.0000 C   0  0  2  0  0  0  0  0  0  0  0  0
   -9.4130   -1.8310    0.0000 C   0  0  0  0  0  0  0  0  0  0  0  0
   -7.9470   -1.5150    0.0000 C   0  0  0  0  0  0  0  0  0  0  0  0
   -7.7940   -0.0230    0.0000 C   0  0  1  0  0  0  0  0  0  0  0  0
   -9.1660    0.5830    0.0000 C   0  0  1  0  0  0  0  0  0  0  0  0
   -9.6340    2.0090    0.0000 C   0  0  2  0  0  0  0  0  0  0  0  0
  -11.1020    2.3160    0.0000 C   0  0  0  0  0  0  0  0  0  0  0  0
  -12.5510    2.6060    0.0000 C   0  0  0  0  0  0  0  0  0  0  0  0
   -8.0550    1.5900    0.0000 C   0  0  0  0  0  0  0  0  0  0  0  0
  -13.0380    4.0490    0.0000 O   0  0  0  0  0  0  0  0  0  0  0  0
  -17.9750    2.4290    0.0000 O   0  0  0  0  0  0  0  0  0  0  0  0
  -12.1680   -2.7700    0.0000 O   0  0  0  0  0  0  0  0  0  0  0  0
   -8.6340    3.1260    0.0000 O   0  0  0  0  0  0  0  0  0  0  0  0
  1  2  1  0  0  0  0
  1 10  1  0  0  0  0
  2  3  1  0  0  0  0
  2  4  2  0  0  0  0
  5  6  1  0  0  0  0
  5  9  1  0  0  0  0
  6  7  1  0  0  0  0
  7  8  1  6  0  0  0
  7 25  1  0  0  0  0
  9 10  1  0  0  0  0
  9 11  2  0  0  0  0
 12 13  1  0  0  0  0
 12 21  1  0  0  0  0
 12 28  1  1  0  0  0
 13 14  1  0  0  0  0
 13 18  1  0  0  0  0
 13 29  1  1  0  0  0
 14 15  1  0  0  0  0
 14 31  1  1  0  0  0
 15 16  1  0  0  0  0
 16 17  1  0  0  0  0
 16 32  1  6  0  0  0
 18 17  1  6  0  0  0
 18 19  1  0  0  0  0
 19 20  1  0  0  0  0
 20 33  1  1  0  0  0
 21 20  1  6  0  0  0
 21 22  1  0  0  0  0
 22 23  1  1  0  0  0
 22 26  1  0  0  0  0
 23 24  1  0  0  0  0
 25 24  1  1  0  0  0
 25 26  1  0  0  0  0
 26 27  1  0  0  0  0
 26 30  1  1  0  0  0
 27 28  1  0  0  0  0
 27 34  1  6  0  0  0
M  END
>  <Activity>
1

>  <cmpd_id>
mbcd0029777

>  <standard_inchi>
InChI=1S/C26H43NO7/c1-13(4-7-22(32)27-12-23(33)34)16-5-6-17-24-18(11-21(31)26(16,17)3)25(2)14(9-19(24)29)8-15(28)10-20(25)30/h13-21,24,28-31H,4-12H2,1-3H3,(H,27,32)(H,33,34)/t13-,14+,15+,16-,17+,18+,19+,20-,21+,24+,25+,26-/m1/s1

>  <standard_inchi_key>
AOSPYUPNJFPJIW-RPNONNIFSA-N

$$$$

  MOE2013           2D

 38 41  0  0  1  0  0  0  0  0999 V2000
    0.0000    0.0000    0.0000 N   0  0  0  0  0  0  0  0  0  0  0  0
   -1.5000    0.0110    0.0000 C   0  0  0  0  0  0  0  0  0  0  0  0
   -2.2600   -1.2820    0.0000 C   0  0  0  0  0  0  0  0  0  0  0  0
   -3.7600   -1.2710    0.0000 C   0  0  0  0  0  0  0  0  0  0  0  0
   -4.5000    0.0340    0.0000 C   0  0  0  0  0  0  0  0  0  0  0  0
   -3.7400    1.3270    0.0000 C   0  0  0  0  0  0  0  0  0  0  0  0
   -2.2400    1.3160    0.0000 C   0  0  0  0  0  0  0  0  0  0  0  0
   -6.0000    0.0450    0.0000 S   0  0  0  0  0  0  0  0  0  0  0  0
   -5.9880    1.5450    0.0000 O   0  0  0  0  0  0  0  0  0  0  0  0
   -6.0110   -1.4540    0.0000 O   0  0  0  0  0  0  0  0  0  0  0  0
   -7.5000    0.0570    0.0000 N   0  0  3  0  0  0  0  0  0  0  0  0
   -8.2600   -1.2360    0.0000 C   0  0  0  0  0  0  0  0  0  0  0  0
   -7.5200   -2.5410    0.0000 C   0  0  0  0  0  0  0  0  0  0  0  0
   -8.2790   -3.8340    0.0000 C   0  0  0  0  0  0  0  0  0  0  0  0
   -6.0200   -2.5530    0.0000 C   0  0  0  0  0  0  0  0  0  0  0  0
   -8.2400    1.3620    0.0000 C   0  0  0  0  0  0  0  0  0  0  0  0
   -9.7400    1.3730    0.0000 C   0  0  1  0  0  0  0  0  0  0  0  0
  -10.5000    0.0800    0.0000 O   0  0  0  0  0  0  0  0  0  0  0  0
  -10.4800    2.6780    0.0000 C   0  0  1  0  0  0  0  0  0  0  0  0
  -11.9800    2.6890    0.0000 N   0  0  0  0  0  0  0  0  0  0  0  0
  -12.7400    1.3960    0.0000 C   0  0  0  0  0  0  0  0  0  0  0  0
  -12.0000    0.0910    0.0000 O   0  0  0  0  0  0  0  0  0  0  0  0
  -14.2400    1.4070    0.0000 O   0  0  0  0  0  0  0  0  0  0  0  0
  -15.0000    0.1140    0.0000 C   0  0  1  0  0  0  0  0  0  0  0  0
  -14.4000   -1.2610    0.0000 C   0  0  0  0  0  0  0  0  0  0  0  0
  -15.5220   -2.2570    0.0000 O   0  0  0  0  0  0  0  0  0  0  0  0
  -16.8160   -1.4970    0.0000 C   0  0  1  0  0  0  0  0  0  0  0  0
  -18.3080   -1.6420    0.0000 O   0  0  0  0  0  0  0  0  0  0  0  0
  -18.9080   -0.2670    0.0000 C   0  0  0  0  0  0  0  0  0  0  0  0
  -17.7860    0.7280    0.0000 C   0  0  0  0  0  0  0  0  0  0  0  0
  -16.4920   -0.0320    0.0000 C   0  0  1  0  0  0  0  0  0  0  0  0
   -9.7200    3.9710    0.0000 C   0  0  0  0  0  0  0  0  0  0  0  0
   -9.7000    6.5690    0.0000 C   0  0  0  0  0  0  0  0  0  0  0  0
  -10.4410    7.8740    0.0000 C   0  0  0  0  0  0  0  0  0  0  0  0
  -11.9410    7.8850    0.0000 C   0  0  0  0  0  0  0  0  0  0  0  0
  -12.7000    6.5920    0.0000 C   0  0  0  0  0  0  0  0  0  0  0  0
  -11.9600    5.2870    0.0000 C   0  0  0  0  0  0  0  0  0  0  0  0
  -10.4600    5.2760    0.0000 C   0  0  0  0  0  0  0  0  0  0  0  0
  1  2  1  0  0  0  0
  2  3  1  0  0  0  0
  2  7  2  0  0  0  0
  3  4  2  0  0  0  0
  4  5  1  0  0  0  0
  5  6  2  0  0  0  0
  5  8  1  0  0  0  0
  6  7  1  0  0  0  0
  8  9  2  0  0  0  0
  8 10  2  0  0  0  0
  8 11  1  0  0  0  0
 11 12  1  0  0  0  0
 11 16  1  0  0  0  0
 12 13  1  0  0  0  0
 13 14  1  0  0  0  0
 13 15  1  0  0  0  0
 16 17  1  0  0  0  0
 17 18  1  1  0  0  0
 17 19  1  0  0  0  0
 19 20  1  0  0  0  0
 19 32  1  1  0  0  0
 20 21  1  0  0  0  0
 21 22  2  0  0  0  0
 21 23  1  0  0  0  0
 24 23  1  1  0  0  0
 24 25  1  0  0  0  0
 24 31  1  0  0  0  0
 25 26  1  0  0  0  0
 27 26  1  1  0  0  0
 27 28  1  0  0  0  0
 27 31  1  0  0  0  0
 28 29  1  0  0  0  0
 29 30  1  0  0  0  0
 31 30  1  1  0  0  0
 32 38  1  0  0  0  0
 33 34  1  0  0  0  0
 33 38  2  0  0  0  0
 34 35  2  0  0  0  0
 35 36  1  0  0  0  0
 36 37  2  0  0  0  0
 37 38  1  0  0  0  0
M  END
>  <Activity>
0

>  <cmpd_id>
mbcd0002634

>  <standard_inchi>
InChI=1S/C27H37N3O7S/c1-18(2)15-30(38(33,34)21-10-8-20(28)9-11-21)16-24(31)23(14-19-6-4-3-5-7-19)29-27(32)37-25-17-36-26-22(25)12-13-35-26/h3-11,18,22-26,31H,12-17,28H2,1-2H3,(H,29,32)/t22-,23-,24+,25-,26+/m0/s1

>  <standard_inchi_key>
CJBJHOAVZSMMDJ-HEXNFIEUSA-N

$$$$

  MOE2013           2D

 19 19  0  0  0  0  0  0  0  0999 V2000
    0.0000    0.0000    0.0000 S   0  0  0  0  0  0  0  0  0  0  0  0
    1.5000    0.0000    0.0000 C   0  0  0  0  0  0  0  0  0  0  0  0
   -1.5000    0.0000    0.0000 N   0  0  0  0  0  0  0  0  0  0  0  0
    6.0000    0.0000    0.0000 C   0  0  0  0  0  0  0  0  0  0  0  0
    0.0000    1.5000    0.0000 O   0  0  0  0  0  0  0  0  0  0  0  0
    0.0000   -1.5000    0.0000 O   0  0  0  0  0  0  0  0  0  0  0  0
    4.5000    0.0000    0.0000 C   0  0  0  0  0  0  0  0  0  0  0  0
    6.7500    1.2990    0.0000 O   0  0  0  0  0  0  0  0  0  0  0  0
    2.2500    1.2990    0.0000 C   0  0  0  0  0  0  0  0  0  0  0  0
    2.2500   -1.2990    0.0000 C   0  0  0  0  0  0  0  0  0  0  0  0
    3.7500    1.2990    0.0000 C   0  0  0  0  0  0  0  0  0  0  0  0
    3.7500   -1.2990    0.0000 C   0  0  0  0  0  0  0  0  0  0  0  0
    6.7500   -1.2990    0.0000 O   0  0  0  0  0  0  0  0  0  0  0  0
   -2.2500    1.2990    0.0000 C   0  0  0  0  0  0  0  0  0  0  0  0
   -2.2500   -1.2990    0.0000 C   0  0  0  0  0  0  0  0  0  0  0  0
   -3.7500    1.2990    0.0000 C   0  0  0  0  0  0  0  0  0  0  0  0
   -3.7500   -1.2990    0.0000 C   0  0  0  0  0  0  0  0  0  0  0  0
   -4.5000    2.5980    0.0000 C   0  0  0  0  0  0  0  0  0  0  0  0
   -4.5000   -2.5980    0.0000 C   0  0  0  0  0  0  0  0  0  0  0  0
  1  2  1  0  0  0  0
  1  3  1  0  0  0  0
  1  5  2  0  0  0  0
  1  6  2  0  0  0  0
  2  9  2  0  0  0  0
  2 10  1  0  0  0  0
  3 14  1  0  0  0  0
  3 15  1  0  0  0  0
  4  7  1  0  0  0  0
  4  8  2  0  0  0  0
  4 13  1  0  0  0  0
  7 11  2  0  0  0  0
  7 12  1  0  0  0  0
  9 11  1  0  0  0  0
 10 12  2  0  0  0  0
 14 16  1  0  0  0  0
 15 17  1  0  0  0  0
 16 18  1  0  0  0  0
 17 19  1  0  0  0  0
M  END
>  <Activity>
0

>  <cmpd_id>
mbcd0003154

>  <standard_inchi>
InChI=1S/C13H19NO4S/c1-3-9-14(10-4-2)19(17,18)12-7-5-11(6-8-12)13(15)16/h5-8H,3-4,9-10H2,1-2H3,(H,15,16)

>  <standard_inchi_key>
DBABZHXKTCFAPX-UHFFFAOYSA-N

$$$$

  MOE2013           2D

 47 51  0  0  1  0  0  0  0  0999 V2000
    0.0000    0.0000    0.0000 O   0  0  0  0  0  0  0  0  0  0  0  0
    1.3020   -0.7450    0.0000 C   0  0  0  0  0  0  0  0  0  0  0  0
    2.5980    0.0100    0.0000 C   0  0  0  0  0  0  0  0  0  0  0  0
    3.9000   -0.7350    0.0000 C   0  0  0  0  0  0  0  0  0  0  0  0
    3.9060   -2.2350    0.0000 C   0  0  0  0  0  0  0  0  0  0  0  0
    2.6090   -2.9900    0.0000 C   0  0  0  0  0  0  0  0  0  0  0  0
    1.3070   -2.2450    0.0000 C   0  0  0  0  0  0  0  0  0  0  0  0
    2.6150   -4.4900    0.0000 O   0  0  0  0  0  0  0  0  0  0  0  0
    3.9170   -5.2350    0.0000 C   0  0  0  0  0  0  0  0  0  0  0  0
    3.9220   -6.7350    0.0000 C   0  0  0  0  0  0  0  0  0  0  0  0
    5.2240   -7.4800    0.0000 C   0  0  0  0  0  0  0  0  0  0  0  0
    6.5200   -6.7260    0.0000 C   0  0  0  0  0  0  0  0  0  0  0  0
    6.5150   -5.2260    0.0000 C   0  0  0  0  0  0  0  0  0  0  0  0
    5.2130   -4.4810    0.0000 C   0  0  0  0  0  0  0  0  0  0  0  0
    5.2070   -2.9810    0.0000 C   0  0  0  0  0  0  0  0  0  0  0  0
    4.8640   -1.5200    0.0000 O   0  0  0  0  0  0  0  0  0  0  0  0
    6.1470   -0.7430    0.0000 C   0  0  0  0  0  0  0  0  0  0  0  0
    7.2830   -1.7230    0.0000 C   0  0  0  0  0  0  0  0  0  0  0  0
    6.7020   -3.1060    0.0000 C   0  0  0  0  0  0  0  0  0  0  0  0
    7.6090   -4.3000    0.0000 C   0  0  0  0  0  0  0  0  0  0  0  0
    9.0970   -4.1120    0.0000 C   0  0  0  0  0  0  0  0  0  0  0  0
    9.6780   -2.7290    0.0000 C   0  0  0  0  0  0  0  0  0  0  0  0
    8.7710   -1.5340    0.0000 C   0  0  0  0  0  0  0  0  0  0  0  0
   11.1660   -2.5410    0.0000 C   0  0  0  0  0  0  0  0  0  0  0  0
   11.7470   -1.1580    0.0000 O   0  0  0  0  0  0  0  0  0  0  0  0
   12.0740   -3.7350    0.0000 S   0  0  0  0  0  0  0  0  0  0  0  0
   13.5620   -3.5470    0.0000 C   0  0  0  0  0  0  0  0  0  0  0  0
   14.4690   -4.7410    0.0000 C   0  0  1  0  0  0  0  0  0  0  0  0
   13.8880   -6.1240    0.0000 C   0  0  0  0  0  0  0  0  0  0  0  0
   12.4000   -6.3130    0.0000 O   0  0  0  0  0  0  0  0  0  0  0  0
   14.7950   -7.3190    0.0000 N   0  0  0  0  0  0  0  0  0  0  0  0
   14.2140   -8.7020    0.0000 C   0  0  0  0  0  0  0  0  0  0  0  0
   15.1220   -9.8960    0.0000 C   0  0  0  0  0  0  0  0  0  0  0  0
   16.6100   -9.7080    0.0000 O   0  0  0  0  0  0  0  0  0  0  0  0
   14.5400  -11.2790    0.0000 O   0  0  0  0  0  0  0  0  0  0  0  0
   15.9570   -4.5530    0.0000 N   0  0  0  0  0  0  0  0  0  0  0  0
   16.5380   -3.1700    0.0000 C   0  0  0  0  0  0  0  0  0  0  0  0
   15.6310   -1.9760    0.0000 O   0  0  0  0  0  0  0  0  0  0  0  0
   18.0260   -2.9820    0.0000 C   0  0  0  0  0  0  0  0  0  0  0  0
   18.6070   -1.5990    0.0000 C   0  0  0  0  0  0  0  0  0  0  0  0
   20.0950   -1.4100    0.0000 C   0  0  1  0  0  0  0  0  0  0  0  0
   20.6760   -0.0280    0.0000 C   0  0  0  0  0  0  0  0  0  0  0  0
   22.1640    0.1610    0.0000 O   0  0  0  0  0  0  0  0  0  0  0  0
   19.7690    1.1670    0.0000 O   0  0  0  0  0  0  0  0  0  0  0  0
   21.0020   -2.6050    0.0000 N   0  0  0  0  0  0  0  0  0  0  0  0
    6.2720    0.7520    0.0000 O   0  0  0  0  0  0  0  0  0  0  0  0
    5.2300   -8.9800    0.0000 O   0  0  0  0  0  0  0  0  0  0  0  0
  1  2  1  0  0  0  0
  2  3  2  0  0  0  0
  2  7  1  0  0  0  0
  3  4  1  0  0  0  0
  4  5  2  0  0  0  0
  5  6  1  0  0  0  0
  5 15  1  0  0  0  0
  6  7  2  0  0  0  0
  6  8  1  0  0  0  0
  8  9  1  0  0  0  0
  9 10  2  0  0  0  0
  9 14  1  0  0  0  0
 10 11  1  0  0  0  0
 11 12  2  0  0  0  0
 11 47  1  0  0  0  0
 12 13  1  0  0  0  0
 13 14  2  0  0  0  0
 14 15  1  0  0  0  0
 15 16  1  0  0  0  0
 15 19  1  0  0  0  0
 16 17  1  0  0  0  0
 17 18  1  0  0  0  0
 17 46  2  0  0  0  0
 18 19  2  0  0  0  0
 18 23  1  0  0  0  0
 19 20  1  0  0  0  0
 20 21  2  0  0  0  0
 21 22  1  0  0  0  0
 22 23  2  0  0  0  0
 22 24  1  0  0  0  0
 24 25  2  0  0  0  0
 24 26  1  0  0  0  0
 26 27  1  0  0  0  0
 28 27  1  6  0  0  0
 28 29  1  0  0  0  0
 28 36  1  0  0  0  0
 29 30  2  0  0  0  0
 29 31  1  0  0  0  0
 31 32  1  0  0  0  0
 32 33  1  0  0  0  0
 33 34  2  0  0  0  0
 33 35  1  0  0  0  0
 36 37  1  0  0  0  0
 37 38  2  0  0  0  0
 37 39  1  0  0  0  0
 39 40  1  0  0  0  0
 40 41  1  0  0  0  0
 41 42  1  0  0  0  0
 41 45  1  1  0  0  0
 42 43  2  0  0  0  0
 42 44  1  0  0  0  0
M  END
>  <Activity>
1

>  <cmpd_id>
mbcd0031445

>  <standard_inchi>
InChI=1S/C31H27N3O12S/c32-21(28(41)42)7-8-25(37)34-22(27(40)33-12-26(38)39)13-47-30(44)14-1-4-18-17(9-14)29(43)46-31(18)19-5-2-15(35)10-23(19)45-24-11-16(36)3-6-20(24)31/h1-6,9-11,21-22,35-36H,7-8,12-13,32H2,(H,33,40)(H,34,37)(H,38,39)(H,41,42)/t21-,22-/m0/s1

>  <standard_inchi_key>
RNSHNLDEMPOQDK-VXKWHMMOSA-N

$$$$

  MOE2013           2D

 43 43  0  0  1  0  0  0  0  0999 V2000
    0.0000    0.0000    0.0000 C   0  0  0  0  0  0  0  0  0  0  0  0
    1.2990   -0.7500    0.0000 C   0  0  0  0  0  0  0  0  0  0  0  0
    2.5980    0.0010    0.0000 C   0  0  0  0  0  0  0  0  0  0  0  0
    3.8970   -0.7490    0.0000 C   0  0  0  0  0  0  0  0  0  0  0  0
    5.1960    0.0020    0.0000 C   0  0  0  0  0  0  0  0  0  0  0  0
    6.4950   -0.7480    0.0000 C   0  0  0  0  0  0  0  0  0  0  0  0
    7.7940    0.0020    0.0000 C   0  0  0  0  0  0  0  0  0  0  0  0
    9.0940   -0.7470    0.0000 C   0  0  0  0  0  0  0  0  0  0  0  0
   10.3920    0.0030    0.0000 C   0  0  0  0  0  0  0  0  0  0  0  0
   10.5490    1.4950    0.0000 C   0  0  1  0  0  0  0  0  0  0  0  0
    9.4340    2.4980    0.0000 C   0  0  0  0  0  0  0  0  0  0  0  0
    8.0070    2.0340    0.0000 C   0  0  0  0  0  0  0  0  0  0  0  0
    6.8920    3.0380    0.0000 C   0  0  0  0  0  0  0  0  0  0  0  0
    7.2040    4.5050    0.0000 C   0  0  0  0  0  0  0  0  0  0  0  0
    6.0890    5.5080    0.0000 C   0  0  0  0  0  0  0  0  0  0  0  0
    6.4000    6.9760    0.0000 C   0  0  0  0  0  0  0  0  0  0  0  0
    5.2850    7.9790    0.0000 C   0  0  0  0  0  0  0  0  0  0  0  0
    3.8590    7.5150    0.0000 O   0  0  0  0  0  0  0  0  0  0  0  0
    5.5960    9.4460    0.0000 O   0  0  0  0  0  0  0  0  0  0  0  0
   12.0160    1.8070    0.0000 C   0  0  3  0  0  0  0  0  0  0  0  0
   12.7660    0.5080    0.0000 C   0  0  0  0  0  0  0  0  0  0  0  0
   11.7630   -0.6070    0.0000 C   0  0  0  0  0  0  0  0  0  0  0  0
   12.0750   -2.0740    0.0000 O   0  0  0  0  0  0  0  0  0  0  0  0
   12.6260    3.1780    0.0000 S   0  0  0  0  0  0  0  0  0  0  0  0
   14.1170    3.3350    0.0000 C   0  0  0  0  0  0  0  0  0  0  0  0
   14.7270    4.7050    0.0000 C   0  0  2  0  0  0  0  0  0  0  0  0
   16.2190    4.8630    0.0000 N   0  0  0  0  0  0  0  0  0  0  0  0
   17.1010    3.6490    0.0000 C   0  0  0  0  0  0  0  0  0  0  0  0
   16.4910    2.2790    0.0000 O   0  0  0  0  0  0  0  0  0  0  0  0
   18.5920    3.8070    0.0000 C   0  0  0  0  0  0  0  0  0  0  0  0
   19.4740    2.5930    0.0000 C   0  0  0  0  0  0  0  0  0  0  0  0
   20.9660    2.7500    0.0000 C   0  0  2  0  0  0  0  0  0  0  0  0
   21.5760    4.1210    0.0000 N   0  0  0  0  0  0  0  0  0  0  0  0
   21.8480    1.5370    0.0000 C   0  0  0  0  0  0  0  0  0  0  0  0
   21.2380    0.1670    0.0000 O   0  0  0  0  0  0  0  0  0  0  0  0
   23.3400    1.6940    0.0000 O   0  0  0  0  0  0  0  0  0  0  0  0
   13.8450    5.9190    0.0000 C   0  0  0  0  0  0  0  0  0  0  0  0
   12.3530    5.7610    0.0000 O   0  0  0  0  0  0  0  0  0  0  0  0
   14.4550    7.2890    0.0000 N   0  0  0  0  0  0  0  0  0  0  0  0
   13.5730    8.5020    0.0000 C   0  0  0  0  0  0  0  0  0  0  0  0
   14.1820    9.8730    0.0000 C   0  0  0  0  0  0  0  0  0  0  0  0
   13.3000   11.0860    0.0000 O   0  0  0  0  0  0  0  0  0  0  0  0
   15.6740   10.0300    0.0000 O   0  0  0  0  0  0  0  0  0  0  0  0
  1  2  1  0  0  0  0
  2  3  1  0  0  0  0
  3  4  1  0  0  0  0
  4  5  1  0  0  0  0
  5  6  1  0  0  0  0
  6  7  2  3  0  0  0
  7  8  1  0  0  0  0
  8  9  2  0  0  0  0
  9 10  1  0  0  0  0
  9 22  1  0  0  0  0
 10 11  1  1  0  0  0
 10 20  1  0  0  0  0
 11 12  1  0  0  0  0
 12 13  2  0  0  0  0
 13 14  1  0  0  0  0
 14 15  1  0  0  0  0
 15 16  1  0  0  0  0
 16 17  1  0  0  0  0
 17 18  1  0  0  0  0
 17 19  2  0  0  0  0
 20 21  1  0  0  0  0
 20 24  1  0  0  0  0
 21 22  1  0  0  0  0
 22 23  2  0  0  0  0
 24 25  1  0  0  0  0
 26 25  1  1  0  0  0
 26 27  1  0  0  0  0
 26 37  1  0  0  0  0
 27 28  1  0  0  0  0
 28 29  2  0  0  0  0
 28 30  1  0  0  0  0
 30 31  1  0  0  0  0
 31 32  1  0  0  0  0
 32 33  1  6  0  0  0
 32 34  1  0  0  0  0
 34 35  1  0  0  0  0
 34 36  2  0  0  0  0
 37 38  2  0  0  0  0
 37 39  1  0  0  0  0
 39 40  1  0  0  0  0
 40 41  1  0  0  0  0
 41 42  1  0  0  0  0
 41 43  2  0  0  0  0
M  END
>  <Activity>
1

>  <cmpd_id>
mbcd0000440

>  <standard_inchi>
InChI=1S/C30H45N3O9S/c1-2-3-4-5-6-9-12-20-21(13-10-7-8-11-14-27(36)37)25(17-24(20)34)43-19-23(29(40)32-18-28(38)39)33-26(35)16-15-22(31)30(41)42/h6-7,9-10,12,21-23,25H,2-5,8,11,13-19,31H2,1H3,(H,32,40)(H,33,35)(H,36,37)(H,38,39)(H,41,42)/b9-6?,10-7-,20-12+/t21-,22+,23+,25?/m1/s1

>  <standard_inchi_key>
PJVSKAKTGJJITI-IBHXVOIWSA-N

$$$$

  MOE2013           2D

 32 32  0  0  1  0  0  0  0  0999 V2000
    0.0000    0.0000    0.0000 N   0  0  0  0  0  0  0  0  0  0  0  0
    0.7610    1.2930    0.0000 C   0  0  1  0  0  0  0  0  0  0  0  0
    0.0220    2.5980    0.0000 C   0  0  0  0  0  0  0  0  0  0  0  0
   -1.4780    2.6100    0.0000 C   0  0  0  0  0  0  0  0  0  0  0  0
   -2.2170    3.9160    0.0000 C   0  0  0  0  0  0  0  0  0  0  0  0
   -3.7170    3.9280    0.0000 O   0  0  0  0  0  0  0  0  0  0  0  0
   -1.4560    5.2080    0.0000 N   0  0  0  0  0  0  0  0  0  0  0  0
   -2.1960    6.5140    0.0000 C   0  0  1  0  0  0  0  0  0  0  0  0
   -3.6960    6.5260    0.0000 C   0  0  0  0  0  0  0  0  0  0  0  0
   -4.4350    7.8320    0.0000 S   0  0  0  0  0  0  0  0  0  0  0  0
   -5.9350    7.8440    0.0000 C   0  0  0  0  0  0  0  0  0  0  0  0
   -6.6740    9.1490    0.0000 C   0  0  0  0  0  0  0  0  0  0  0  0
   -8.1740    9.1620    0.0000 C   0  0  0  0  0  0  0  0  0  0  0  0
   -8.9340    7.8690    0.0000 C   0  0  0  0  0  0  0  0  0  0  0  0
   -8.1950    6.5640    0.0000 C   0  0  0  0  0  0  0  0  0  0  0  0
   -6.6950    6.5520    0.0000 C   0  0  0  0  0  0  0  0  0  0  0  0
  -10.4340    7.8820    0.0000 N   0  3  0  0  0  0  0  0  0  0  0  0
  -11.1950    6.5890    0.0000 O   0  5  0  0  0  0  0  0  0  0  0  0
  -11.1740    9.1870    0.0000 O   0  0  0  0  0  0  0  0  0  0  0  0
   -5.9130   10.4420    0.0000 N   0  3  0  0  0  0  0  0  0  0  0  0
   -6.6520   11.7470    0.0000 O   0  5  0  0  0  0  0  0  0  0  0  0
   -4.4130   10.4300    0.0000 O   0  0  0  0  0  0  0  0  0  0  0  0
   -1.4350    7.8060    0.0000 C   0  0  0  0  0  0  0  0  0  0  0  0
   -2.1740    9.1120    0.0000 O   0  0  0  0  0  0  0  0  0  0  0  0
    0.0650    7.7940    0.0000 N   0  0  0  0  0  0  0  0  0  0  0  0
    0.8260    9.0870    0.0000 C   0  0  0  0  0  0  0  0  0  0  0  0
    2.3260    9.0740    0.0000 C   0  0  0  0  0  0  0  0  0  0  0  0
    3.0650    7.7690    0.0000 O   0  0  0  0  0  0  0  0  0  0  0  0
    3.0870   10.3670    0.0000 O   0  0  0  0  0  0  0  0  0  0  0  0
    2.2610    1.2800    0.0000 C   0  0  0  0  0  0  0  0  0  0  0  0
    3.0000   -0.0250    0.0000 O   0  0  0  0  0  0  0  0  0  0  0  0
    3.0220    2.5730    0.0000 O   0  0  0  0  0  0  0  0  0  0  0  0
  2  1  1  1  0  0  0
  2  3  1  0  0  0  0
  2 30  1  0  0  0  0
  3  4  1  0  0  0  0
  4  5  1  0  0  0  0
  5  6  2  0  0  0  0
  5  7  1  0  0  0  0
  8  7  1  1  0  0  0
  8  9  1  0  0  0  0
  8 23  1  0  0  0  0
  9 10  1  0  0  0  0
 10 11  1  0  0  0  0
 11 12  2  0  0  0  0
 11 16  1  0  0  0  0
 12 13  1  0  0  0  0
 12 20  1  0  0  0  0
 13 14  2  0  0  0  0
 14 15  1  0  0  0  0
 14 17  1  0  0  0  0
 15 16  2  0  0  0  0
 17 18  1  0  0  0  0
 17 19  2  0  0  0  0
 20 21  1  0  0  0  0
 20 22  2  0  0  0  0
 23 24  2  0  0  0  0
 23 25  1  0  0  0  0
 25 26  1  0  0  0  0
 26 27  1  0  0  0  0
 27 28  1  0  0  0  0
 27 29  2  0  0  0  0
 30 31  1  0  0  0  0
 30 32  2  0  0  0  0
M  CHG  1  17   1
M  CHG  1  18  -1
M  CHG  1  20   1
M  CHG  1  21  -1
M  END
>  <Activity>
1

>  <cmpd_id>
mbcd0000047

>  <standard_inchi>
InChI=1S/C16H19N5O10S/c17-9(16(26)27)2-4-13(22)19-10(15(25)18-6-14(23)24)7-32-12-3-1-8(20(28)29)5-11(12)21(30)31/h1,3,5,9-10H,2,4,6-7,17H2,(H,18,25)(H,19,22)(H,23,24)(H,26,27)/t9-,10-/m0/s1

>  <standard_inchi_key>
FXEUKVKGTKDDIQ-UWVGGRQHSA-N

$$$$

  MOE2013           2D

 46 49  0  0  1  0  0  0  0  0999 V2000
    0.0000    0.0000    0.0000 O   0  0  0  0  0  0  0  0  0  0  0  0
    1.2930    0.7600    0.0000 C   0  0  0  0  0  0  0  0  0  0  0  0
    2.5980    0.0200    0.0000 C   0  0  0  0  0  0  0  0  0  0  0  0
    3.8910    0.7800    0.0000 C   0  0  0  0  0  0  0  0  0  0  0  0
    3.8790    2.2800    0.0000 C   0  0  0  0  0  0  0  0  0  0  0  0
    2.5740    3.0200    0.0000 C   0  0  0  0  0  0  0  0  0  0  0  0
    2.5630    4.5200    0.0000 O   0  0  0  0  0  0  0  0  0  0  0  0
    3.8560    5.2800    0.0000 C   0  0  0  0  0  0  0  0  0  0  0  0
    3.8440    6.7800    0.0000 C   0  0  0  0  0  0  0  0  0  0  0  0
    5.1370    7.5400    0.0000 C   0  0  0  0  0  0  0  0  0  0  0  0
    5.1260    9.0400    0.0000 O   0  0  0  0  0  0  0  0  0  0  0  0
    6.4420    6.8010    0.0000 C   0  0  0  0  0  0  0  0  0  0  0  0
    6.4540    5.3010    0.0000 C   0  0  0  0  0  0  0  0  0  0  0  0
    5.1610    4.5400    0.0000 C   0  0  0  0  0  0  0  0  0  0  0  0
    5.1720    3.0410    0.0000 C   0  0  0  0  0  0  0  0  0  0  0  0
    6.6720    0.1940    0.0000 C   0  0  0  0  0  0  0  0  0  0  0  0
    7.4320   -1.1000    0.0000 O   0  0  0  0  0  0  0  0  0  0  0  0
    7.4120    1.4980    0.0000 C   0  0  0  0  0  0  0  0  0  0  0  0
    6.6520    2.7920    0.0000 C   0  0  0  0  0  0  0  0  0  0  0  0
    7.3920    4.0960    0.0000 C   0  0  0  0  0  0  0  0  0  0  0  0
    8.8920    4.1080    0.0000 C   0  0  0  0  0  0  0  0  0  0  0  0
    9.6520    2.8150    0.0000 C   0  0  0  0  0  0  0  0  0  0  0  0
   11.1520    2.8270    0.0000 C   0  0  0  0  0  0  0  0  0  0  0  0
   11.8910    4.1320    0.0000 S   0  0  0  0  0  0  0  0  0  0  0  0
   13.3910    4.1430    0.0000 C   0  0  0  0  0  0  0  0  0  0  0  0
   14.1310    5.4480    0.0000 C   0  0  2  0  0  0  0  0  0  0  0  0
   15.6310    5.4600    0.0000 N   0  0  0  0  0  0  0  0  0  0  0  0
   16.3910    4.1670    0.0000 C   0  0  0  0  0  0  0  0  0  0  0  0
   15.6520    2.8620    0.0000 O   0  0  0  0  0  0  0  0  0  0  0  0
   17.8910    4.1790    0.0000 C   0  0  0  0  0  0  0  0  0  0  0  0
   18.6510    2.8860    0.0000 C   0  0  0  0  0  0  0  0  0  0  0  0
   20.1510    2.8970    0.0000 C   0  0  2  0  0  0  0  0  0  0  0  0
   20.8910    4.2020    0.0000 N   0  0  0  0  0  0  0  0  0  0  0  0
   20.9120    1.6040    0.0000 C   0  0  0  0  0  0  0  0  0  0  0  0
   22.4110    1.6160    0.0000 O   0  0  0  0  0  0  0  0  0  0  0  0
   20.1720    0.2990    0.0000 O   0  0  0  0  0  0  0  0  0  0  0  0
   13.3710    6.7410    0.0000 C   0  0  0  0  0  0  0  0  0  0  0  0
   11.8710    6.7300    0.0000 O   0  0  0  0  0  0  0  0  0  0  0  0
   14.1110    8.0460    0.0000 N   0  0  0  0  0  0  0  0  0  0  0  0
   13.3510    9.3390    0.0000 C   0  0  0  0  0  0  0  0  0  0  0  0
   14.0900   10.6440    0.0000 C   0  0  0  0  0  0  0  0  0  0  0  0
   13.3300   11.9370    0.0000 O   0  0  0  0  0  0  0  0  0  0  0  0
   15.5900   10.6560    0.0000 O   0  0  0  0  0  0  0  0  0  0  0  0
    8.9120    1.5100    0.0000 C   0  0  0  0  0  0  0  0  0  0  0  0
    1.2810    2.2600    0.0000 C   0  0  0  0  0  0  0  0  0  0  0  0
    5.1720    0.1820    0.0000 O   0  0  0  0  0  0  0  0  0  0  0  0
  1  2  1  0  0  0  0
  2  3  2  0  0  0  0
  2 45  1  0  0  0  0
  3  4  1  0  0  0  0
  4  5  2  0  0  0  0
  5  6  1  0  0  0  0
  5 15  1  0  0  0  0
  6  7  1  0  0  0  0
  6 45  2  0  0  0  0
  7  8  1  0  0  0  0
  8  9  2  0  0  0  0
  8 14  1  0  0  0  0
  9 10  1  0  0  0  0
 10 11  2  0  0  0  0
 10 12  1  0  0  0  0
 12 13  2  0  0  0  0
 13 14  1  0  0  0  0
 14 15  2  0  0  0  0
 15 19  1  0  0  0  0
 16 17  2  0  0  0  0
 16 18  1  0  0  0  0
 16 46  1  0  0  0  0
 18 19  2  0  0  0  0
 18 44  1  0  0  0  0
 19 20  1  0  0  0  0
 20 21  2  0  0  0  0
 21 22  1  0  0  0  0
 22 23  1  0  0  0  0
 22 44  2  0  0  0  0
 23 24  1  0  0  0  0
 24 25  1  0  0  0  0
 26 25  1  1  0  0  0
 26 27  1  0  0  0  0
 26 37  1  0  0  0  0
 27 28  1  0  0  0  0
 28 29  2  0  0  0  0
 28 30  1  0  0  0  0
 30 31  1  0  0  0  0
 31 32  1  0  0  0  0
 32 33  1  6  0  0  0
 32 34  1  0  0  0  0
 34 35  1  0  0  0  0
 34 36  2  0  0  0  0
 37 38  2  0  0  0  0
 37 39  1  0  0  0  0
 39 40  1  0  0  0  0
 40 41  1  0  0  0  0
 41 42  1  0  0  0  0
 41 43  2  0  0  0  0
M  END
>  <Activity>
1

>  <cmpd_id>
mbcd0000441

>  <standard_inchi>
InChI=1S/C31H29N3O11S/c32-22(31(43)44)7-8-26(37)34-23(29(40)33-12-27(38)39)14-46-13-15-1-4-18(21(9-15)30(41)42)28-19-5-2-16(35)10-24(19)45-25-11-17(36)3-6-20(25)28/h1-6,9-11,22-23,35H,7-8,12-14,32H2,(H,33,40)(H,34,37)(H,38,39)(H,41,42)(H,43,44)/t22-,23-/m0/s1

>  <standard_inchi_key>
LDNATPWUBRLWGH-GOTSBHOMSA-N

$$$$

  MOE2013           2D

 37 40  0  0  1  0  0  0  0  0999 V2000
    0.0000    0.0000    0.0000 C   0  0  0  0  0  0  0  0  0  0  0  0
    0.7440   -1.3020    0.0000 C   0  0  2  0  0  0  0  0  0  0  0  0
    2.2440   -1.3090    0.0000 C   0  0  0  0  0  0  0  0  0  0  0  0
    3.0000   -0.0140    0.0000 C   0  0  0  0  0  0  0  0  0  0  0  0
    4.5000   -0.0210    0.0000 C   0  0  0  0  0  0  0  0  0  0  0  0
    5.2440   -1.3230    0.0000 O   0  0  0  0  0  0  0  0  0  0  0  0
    5.2560    1.2750    0.0000 N   0  0  0  0  0  0  0  0  0  0  0  0
    6.7560    1.2680    0.0000 C   0  0  0  0  0  0  0  0  0  0  0  0
    7.5120    2.5640    0.0000 C   0  0  0  0  0  0  0  0  0  0  0  0
    9.0120    2.5570    0.0000 S   0  0  0  0  0  0  0  0  0  0  0  0
   10.5120    2.5500    0.0000 O   0  0  0  0  0  0  0  0  0  0  0  0
    9.0050    1.0570    0.0000 O   0  0  0  0  0  0  0  0  0  0  0  0
    9.0190    4.0570    0.0000 O   0  0  0  0  0  0  0  0  0  0  0  0
   -0.0120   -2.5980    0.0000 C   0  0  1  0  0  0  0  0  0  0  0  0
    0.5920   -3.9710    0.0000 C   0  0  0  0  0  0  0  0  0  0  0  0
   -0.5270   -4.9700    0.0000 C   0  0  0  0  0  0  0  0  0  0  0  0
   -1.8230   -4.2140    0.0000 C   0  0  1  0  0  0  0  0  0  0  0  0
   -3.2520   -4.6710    0.0000 C   0  0  2  0  0  0  0  0  0  0  0  0
   -3.5700   -6.1370    0.0000 C   0  0  0  0  0  0  0  0  0  0  0  0
   -4.9990   -6.5940    0.0000 C   0  0  0  0  0  0  0  0  0  0  0  0
   -6.1090   -5.5850    0.0000 C   0  0  2  0  0  0  0  0  0  0  0  0
   -7.5380   -6.0420    0.0000 C   0  0  0  0  0  0  0  0  0  0  0  0
   -8.6480   -5.0330    0.0000 C   0  0  1  0  0  0  0  0  0  0  0  0
   -8.3290   -3.5670    0.0000 C   0  0  0  0  0  0  0  0  0  0  0  0
   -6.9010   -3.1100    0.0000 C   0  0  0  0  0  0  0  0  0  0  0  0
   -5.7900   -4.1190    0.0000 C   0  0  1  0  0  0  0  0  0  0  0  0
   -5.4720   -2.6530    0.0000 C   0  0  0  0  0  0  0  0  0  0  0  0
   -4.3620   -3.6620    0.0000 C   0  0  1  0  0  0  0  0  0  0  0  0
   -4.0430   -2.1960    0.0000 C   0  0  0  0  0  0  0  0  0  0  0  0
   -2.6140   -1.7390    0.0000 C   0  0  0  0  0  0  0  0  0  0  0  0
   -1.5040   -2.7480    0.0000 C   0  0  2  0  0  0  0  0  0  0  0  0
   -1.0590   -1.3160    0.0000 C   0  0  0  0  0  0  0  0  0  0  0  0
  -10.0760   -5.4900    0.0000 O   0  0  0  0  0  0  0  0  0  0  0  0
  -11.1870   -4.4810    0.0000 S   0  0  0  0  0  0  0  0  0  0  0  0
  -12.2970   -3.4720    0.0000 O   0  0  0  0  0  0  0  0  0  0  0  0
  -12.1950   -5.5910    0.0000 O   0  0  0  0  0  0  0  0  0  0  0  0
  -10.1780   -3.3710    0.0000 O   0  0  0  0  0  0  0  0  0  0  0  0
  2  1  1  6  0  0  0
  2  3  1  0  0  0  0
  2 14  1  0  0  0  0
  3  4  1  0  0  0  0
  4  5  1  0  0  0  0
  5  6  2  0  0  0  0
  5  7  1  0  0  0  0
  7  8  1  0  0  0  0
  8  9  1  0  0  0  0
  9 10  1  0  0  0  0
 10 11  1  0  0  0  0
 10 12  2  0  0  0  0
 10 13  2  0  0  0  0
 14 15  1  1  0  0  0
 14 31  1  0  0  0  0
 15 16  1  0  0  0  0
 17 16  1  1  0  0  0
 17 18  1  0  0  0  0
 17 31  1  0  0  0  0
 18 19  1  6  0  0  0
 18 28  1  0  0  0  0
 19 20  1  0  0  0  0
 21 20  1  6  0  0  0
 21 22  1  0  0  0  0
 21 26  1  0  0  0  0
 22 23  1  0  0  0  0
 23 24  1  0  0  0  0
 23 33  1  6  0  0  0
 24 25  1  0  0  0  0
 25 26  1  0  0  0  0
 26 27  1  1  0  0  0
 26 28  1  0  0  0  0
 28 29  1  1  0  0  0
 29 30  1  0  0  0  0
 30 31  1  0  0  0  0
 31 32  1  1  0  0  0
 33 34  1  0  0  0  0
 34 35  1  0  0  0  0
 34 36  2  0  0  0  0
 34 37  2  0  0  0  0
M  END
>  <Activity>
1

>  <cmpd_id>
mbcd0000819

>  <standard_inchi>
InChI=1S/C26H45NO8S2/c1-17(4-9-24(28)27-14-15-36(29,30)31)21-7-8-22-20-6-5-18-16-19(35-37(32,33)34)10-12-25(18,2)23(20)11-13-26(21,22)3/h17-23H,4-16H2,1-3H3,(H,27,28)(H,29,30,31)(H,32,33,34)/t17-,18-,19-,20+,21-,22+,23+,25+,26-/m1/s1

>  <standard_inchi_key>
HSNPMXROZIQAQD-GBURMNQMSA-N

$$$$

  MOE2013           2D

 38 41  0  0  1  0  0  0  0  0999 V2000
    0.0000    0.0000    0.0000 C   0  0  0  0  0  0  0  0  0  0  0  0
   -1.2940    0.7580    0.0000 C   0  0  0  0  0  0  0  0  0  0  0  0
    1.3040    0.7410    0.0000 S   0  0  0  0  0  0  0  0  0  0  0  0
    2.6080    1.4830    0.0000 O   0  0  0  0  0  0  0  0  0  0  0  0
    2.0450   -0.5620    0.0000 O   0  0  0  0  0  0  0  0  0  0  0  0
    0.5620    2.0450    0.0000 O   0  0  0  0  0  0  0  0  0  0  0  0
   -5.1960    0.0340    0.0000 C   0  0  0  0  0  0  0  0  0  0  0  0
   -6.4900    0.7930    0.0000 C   0  0  0  0  0  0  0  0  0  0  0  0
   -7.7940    0.0510    0.0000 C   0  0  1  0  0  0  0  0  0  0  0  0
   -7.8040   -1.4490    0.0000 C   0  0  0  0  0  0  0  0  0  0  0  0
   -3.8920    0.7760    0.0000 C   0  0  0  0  0  0  0  0  0  0  0  0
   -2.5980    0.0170    0.0000 N   0  0  0  0  0  0  0  0  0  0  0  0
   -3.8820    2.2760    0.0000 O   0  0  0  0  0  0  0  0  0  0  0  0
  -13.4010   -0.3960    0.0000 C   0  0  2  0  0  0  0  0  0  0  0  0
  -14.8700   -0.6980    0.0000 C   0  0  1  0  0  0  0  0  0  0  0  0
  -15.3430   -2.1210    0.0000 C   0  0  0  0  0  0  0  0  0  0  0  0
  -16.8120   -2.4230    0.0000 C   0  0  0  0  0  0  0  0  0  0  0  0
  -17.8090   -1.3020    0.0000 C   0  0  2  0  0  0  0  0  0  0  0  0
  -17.3360    0.1210    0.0000 C   0  0  0  0  0  0  0  0  0  0  0  0
  -15.8660    0.4240    0.0000 C   0  0  1  0  0  0  0  0  0  0  0  0
  -15.3940    1.8470    0.0000 C   0  0  0  0  0  0  0  0  0  0  0  0
  -13.9240    2.1490    0.0000 C   0  0  1  0  0  0  0  0  0  0  0  0
  -12.9280    1.0280    0.0000 C   0  0  1  0  0  0  0  0  0  0  0  0
  -11.4590    1.3300    0.0000 C   0  0  2  0  0  0  0  0  0  0  0  0
  -10.7000    2.6240    0.0000 C   0  0  0  0  0  0  0  0  0  0  0  0
   -9.2350    2.3030    0.0000 C   0  0  0  0  0  0  0  0  0  0  0  0
   -9.0880    0.8100    0.0000 C   0  0  1  0  0  0  0  0  0  0  0  0
  -10.4620    0.2090    0.0000 C   0  0  1  0  0  0  0  0  0  0  0  0
  -10.9350   -1.2150    0.0000 C   0  0  0  0  0  0  0  0  0  0  0  0
  -12.4050   -1.5170    0.0000 C   0  0  0  0  0  0  0  0  0  0  0  0
  -19.2780   -1.6040    0.0000 O   0  0  0  0  0  0  0  0  0  0  0  0
  -19.7510   -3.0280    0.0000 S   0  0  0  0  0  0  0  0  0  0  0  0
  -18.3270   -3.5010    0.0000 O   0  0  0  0  0  0  0  0  0  0  0  0
  -21.1740   -2.5550    0.0000 O   0  0  0  0  0  0  0  0  0  0  0  0
  -20.2240   -4.4510    0.0000 O   0  0  0  0  0  0  0  0  0  0  0  0
  -13.8540   -1.8020    0.0000 C   0  0  0  0  0  0  0  0  0  0  0  0
   -9.3540   -0.8020    0.0000 C   0  0  0  0  0  0  0  0  0  0  0  0
  -13.4510    3.5730    0.0000 O   0  0  0  0  0  0  0  0  0  0  0  0
  1  2  1  0  0  0  0
  1  3  1  0  0  0  0
  2 12  1  0  0  0  0
  3  4  1  0  0  0  0
  3  5  2  0  0  0  0
  3  6  2  0  0  0  0
  7  8  1  0  0  0  0
  7 11  1  0  0  0  0
  8  9  1  0  0  0  0
  9 10  1  1  0  0  0
  9 27  1  0  0  0  0
 11 12  1  0  0  0  0
 11 13  2  0  0  0  0
 14 15  1  0  0  0  0
 14 23  1  0  0  0  0
 14 30  1  6  0  0  0
 15 16  1  0  0  0  0
 15 20  1  0  0  0  0
 15 36  1  6  0  0  0
 16 17  1  0  0  0  0
 17 18  1  0  0  0  0
 18 19  1  0  0  0  0
 18 31  1  1  0  0  0
 19 20  1  0  0  0  0
 20 21  1  1  0  0  0
 21 22  1  0  0  0  0
 22 38  1  6  0  0  0
 23 22  1  1  0  0  0
 23 24  1  0  0  0  0
 24 25  1  6  0  0  0
 24 28  1  0  0  0  0
 25 26  1  0  0  0  0
 27 26  1  6  0  0  0
 27 28  1  0  0  0  0
 28 29  1  0  0  0  0
 28 37  1  6  0  0  0
 29 30  1  0  0  0  0
 31 32  1  0  0  0  0
 32 33  2  0  0  0  0
 32 34  2  0  0  0  0
 32 35  1  0  0  0  0
M  END
>  <Activity>
1

>  <cmpd_id>
mbcd0029754

>  <standard_inchi>
InChI=1S/C26H45NO9S2/c1-16(4-7-23(29)27-12-13-37(30,31)32)19-5-6-20-24-21(9-11-26(19,20)3)25(2)10-8-18(36-38(33,34)35)14-17(25)15-22(24)28/h16-22,24,28H,4-15H2,1-3H3,(H,27,29)(H,30,31,32)(H,33,34,35)/t16-,17+,18-,19-,20+,21+,22+,24+,25+,26-/m1/s1

>  <standard_inchi_key>
GLVWZDCWCRWVFM-LBSADWJPSA-N

$$$$

  MOE2013           2D

 36 39  0  0  1  0  0  0  0  0999 V2000
    0.0000    0.0000    0.0000 C   0  0  0  0  0  0  0  0  0  0  0  0
   -1.3030    0.7420    0.0000 C   0  0  0  0  0  0  0  0  0  0  0  0
    1.2950    0.7580    0.0000 S   0  0  0  0  0  0  0  0  0  0  0  0
    2.5890    1.5150    0.0000 O   0  0  0  0  0  0  0  0  0  0  0  0
    2.0520   -0.5370    0.0000 O   0  0  0  0  0  0  0  0  0  0  0  0
    0.5370    2.0520    0.0000 O   0  0  0  0  0  0  0  0  0  0  0  0
   -5.1960   -0.0300    0.0000 C   0  0  0  0  0  0  0  0  0  0  0  0
   -6.4990    0.7120    0.0000 C   0  0  0  0  0  0  0  0  0  0  0  0
   -7.7940   -0.0450    0.0000 C   0  0  1  0  0  0  0  0  0  0  0  0
   -7.7850   -1.5450    0.0000 C   0  0  0  0  0  0  0  0  0  0  0  0
   -3.9010    0.7270    0.0000 C   0  0  0  0  0  0  0  0  0  0  0  0
   -2.5980   -0.0150    0.0000 N   0  0  0  0  0  0  0  0  0  0  0  0
   -3.9100    2.2270    0.0000 O   0  0  0  0  0  0  0  0  0  0  0  0
  -13.3950   -0.5620    0.0000 C   0  0  2  0  0  0  0  0  0  0  0  0
  -14.8600   -0.8820    0.0000 C   0  0  1  0  0  0  0  0  0  0  0  0
  -15.3160   -2.3120    0.0000 C   0  0  0  0  0  0  0  0  0  0  0  0
  -16.7810   -2.6320    0.0000 C   0  0  0  0  0  0  0  0  0  0  0  0
  -17.7910   -1.5230    0.0000 C   0  0  2  0  0  0  0  0  0  0  0  0
  -17.3360   -0.0940    0.0000 C   0  0  0  0  0  0  0  0  0  0  0  0
  -15.8700    0.2270    0.0000 C   0  0  1  0  0  0  0  0  0  0  0  0
  -15.4150    1.6560    0.0000 C   0  0  2  0  0  0  0  0  0  0  0  0
  -13.9500    1.9760    0.0000 C   0  0  1  0  0  0  0  0  0  0  0  0
  -12.9400    0.8670    0.0000 C   0  0  1  0  0  0  0  0  0  0  0  0
  -11.4740    1.1880    0.0000 C   0  0  2  0  0  0  0  0  0  0  0  0
  -10.7320    2.4910    0.0000 C   0  0  0  0  0  0  0  0  0  0  0  0
   -9.2630    2.1880    0.0000 C   0  0  0  0  0  0  0  0  0  0  0  0
   -9.0980    0.6970    0.0000 C   0  0  1  0  0  0  0  0  0  0  0  0
  -10.4640    0.0790    0.0000 C   0  0  1  0  0  0  0  0  0  0  0  0
  -10.9190   -1.3500    0.0000 C   0  0  2  0  0  0  0  0  0  0  0  0
  -12.3850   -1.6710    0.0000 C   0  0  0  0  0  0  0  0  0  0  0  0
  -13.8310   -1.9730    0.0000 C   0  0  0  0  0  0  0  0  0  0  0  0
   -9.3440   -0.9180    0.0000 C   0  0  0  0  0  0  0  0  0  0  0  0
  -19.2560   -1.8430    0.0000 O   0  0  0  0  0  0  0  0  0  0  0  0
  -16.4260    2.7650    0.0000 O   0  0  0  0  0  0  0  0  0  0  0  0
  -13.4950    3.4060    0.0000 O   0  0  0  0  0  0  0  0  0  0  0  0
   -9.9090   -2.4590    0.0000 O   0  0  0  0  0  0  0  0  0  0  0  0
  1  2  1  0  0  0  0
  1  3  1  0  0  0  0
  2 12  1  0  0  0  0
  3  4  1  0  0  0  0
  3  5  2  0  0  0  0
  3  6  2  0  0  0  0
  7  8  1  0  0  0  0
  7 11  1  0  0  0  0
  8  9  1  0  0  0  0
  9 10  1  1  0  0  0
  9 27  1  0  0  0  0
 11 12  1  0  0  0  0
 11 13  2  0  0  0  0
 14 15  1  0  0  0  0
 14 30  1  6  0  0  0
 15 16  1  0  0  0  0
 15 20  1  0  0  0  0
 15 31  1  6  0  0  0
 16 17  1  0  0  0  0
 17 18  1  0  0  0  0
 18 19  1  0  0  0  0
 18 33  1  1  0  0  0
 20 19  1  1  0  0  0
 20 21  1  0  0  0  0
 21 22  1  0  0  0  0
 21 34  1  1  0  0  0
 22 23  1  0  0  0  0
 22 35  1  6  0  0  0
 23 14  1  1  0  0  0
 23 24  1  0  0  0  0
 24 25  1  6  0  0  0
 24 28  1  0  0  0  0
 25 26  1  0  0  0  0
 27 26  1  6  0  0  0
 27 28  1  0  0  0  0
 28 29  1  0  0  0  0
 28 32  1  6  0  0  0
 29 30  1  0  0  0  0
 29 36  1  1  0  0  0
M  END
>  <Activity>
1

>  <cmpd_id>
mbcd0029778

>  <standard_inchi>
InChI=1S/C26H45NO8S/c1-14(4-7-21(30)27-10-11-36(33,34)35)16-5-6-17-22-18(13-20(29)26(16,17)3)25(2)9-8-15(28)12-19(25)23(31)24(22)32/h14-20,22-24,28-29,31-32H,4-13H2,1-3H3,(H,27,30)(H,33,34,35)/t14-,15-,16-,17+,18+,19+,20+,22+,23-,24-,25-,26-/m1/s1

>  <standard_inchi_key>
KSDTTXKVZVVZHA-WUWGPRLQSA-N

$$$$

  MOE2013           2D

 35 38  0  0  1  0  0  0  0  0999 V2000
    0.0000    0.0000    0.0000 C   0  0  0  0  0  0  0  0  0  0  0  0
    1.1070    1.0120    0.0000 C   0  0  0  0  0  0  0  0  0  0  0  0
    0.7840    2.4770    0.0000 O   0  0  0  0  0  0  0  0  0  0  0  0
    2.5370    0.5600    0.0000 O   0  0  0  0  0  0  0  0  0  0  0  0
   -3.9670   -0.1070    0.0000 C   0  0  0  0  0  0  0  0  0  0  0  0
   -5.0740   -1.1190    0.0000 C   0  0  0  0  0  0  0  0  0  0  0  0
   -6.5040   -0.6660    0.0000 C   0  0  1  0  0  0  0  0  0  0  0  0
   -6.8270    0.7990    0.0000 C   0  0  0  0  0  0  0  0  0  0  0  0
   -2.5370   -0.5600    0.0000 C   0  0  0  0  0  0  0  0  0  0  0  0
   -1.4300    0.4530    0.0000 N   0  0  0  0  0  0  0  0  0  0  0  0
   -2.2140   -2.0240    0.0000 O   0  0  0  0  0  0  0  0  0  0  0  0
  -12.0810   -1.4000    0.0000 C   0  0  2  0  0  0  0  0  0  0  0  0
  -13.5810   -1.4120    0.0000 C   0  0  1  0  0  0  0  0  0  0  0  0
  -14.3410   -0.1180    0.0000 C   0  0  0  0  0  0  0  0  0  0  0  0
  -15.8410   -0.1300    0.0000 C   0  0  0  0  0  0  0  0  0  0  0  0
  -16.5810   -1.4350    0.0000 C   0  0  1  0  0  0  0  0  0  0  0  0
  -15.8210   -2.7280    0.0000 C   0  0  0  0  0  0  0  0  0  0  0  0
  -14.3210   -2.7160    0.0000 C   0  0  0  0  0  0  0  0  0  0  0  0
  -13.5610   -4.0100    0.0000 C   0  0  0  0  0  0  0  0  0  0  0  0
  -12.0610   -3.9980    0.0000 C   0  0  0  0  0  0  0  0  0  0  0  0
  -11.3210   -2.6940    0.0000 C   0  0  1  0  0  0  0  0  0  0  0  0
   -9.8210   -2.6820    0.0000 C   0  0  2  0  0  0  0  0  0  0  0  0
   -8.8090   -3.7890    0.0000 C   0  0  0  0  0  0  0  0  0  0  0  0
   -7.4430   -3.1690    0.0000 C   0  0  0  0  0  0  0  0  0  0  0  0
   -7.6110   -1.6780    0.0000 C   0  0  1  0  0  0  0  0  0  0  0  0
   -9.0810   -1.3780    0.0000 C   0  0  1  0  0  0  0  0  0  0  0  0
   -9.8410   -0.0840    0.0000 C   0  0  0  0  0  0  0  0  0  0  0  0
  -11.3410   -0.0960    0.0000 C   0  0  0  0  0  0  0  0  0  0  0  0
  -18.0810   -1.4460    0.0000 O   0  0  0  0  0  0  0  0  0  0  0  0
  -18.8400   -0.1530    0.0000 S   0  0  0  0  0  0  0  0  0  0  0  0
  -20.1340   -0.9120    0.0000 O   0  0  0  0  0  0  0  0  0  0  0  0
  -17.5470    0.6070    0.0000 O   0  0  0  0  0  0  0  0  0  0  0  0
  -19.6000    1.1410    0.0000 O   0  0  0  0  0  0  0  0  0  0  0  0
  -12.8180   -0.1200    0.0000 C   0  0  0  0  0  0  0  0  0  0  0  0
   -8.2080   -0.1580    0.0000 C   0  0  0  0  0  0  0  0  0  0  0  0
  1  2  1  0  0  0  0
  1 10  1  0  0  0  0
  2  3  1  0  0  0  0
  2  4  2  0  0  0  0
  5  6  1  0  0  0  0
  5  9  1  0  0  0  0
  6  7  1  0  0  0  0
  7  8  1  6  0  0  0
  7 25  1  0  0  0  0
  9 10  1  0  0  0  0
  9 11  2  0  0  0  0
 12 13  1  0  0  0  0
 12 21  1  0  0  0  0
 12 28  1  1  0  0  0
 13 14  1  0  0  0  0
 13 18  1  0  0  0  0
 13 34  1  1  0  0  0
 14 15  1  0  0  0  0
 15 16  1  0  0  0  0
 16 17  1  0  0  0  0
 16 29  1  1  0  0  0
 17 18  1  0  0  0  0
 18 19  2  0  0  0  0
 19 20  1  0  0  0  0
 21 20  1  6  0  0  0
 21 22  1  0  0  0  0
 22 23  1  1  0  0  0
 22 26  1  0  0  0  0
 23 24  1  0  0  0  0
 25 24  1  1  0  0  0
 25 26  1  0  0  0  0
 26 27  1  0  0  0  0
 26 35  1  1  0  0  0
 27 28  1  0  0  0  0
 29 30  1  0  0  0  0
 30 31  2  0  0  0  0
 30 32  2  0  0  0  0
 30 33  1  0  0  0  0
M  END
>  <Activity>
1

>  <cmpd_id>
mbcd0029782

>  <standard_inchi>
InChI=1S/C26H41NO7S/c1-16(4-9-23(28)27-15-24(29)30)20-7-8-21-19-6-5-17-14-18(34-35(31,32)33)10-12-25(17,2)22(19)11-13-26(20,21)3/h5,16,18-22H,4,6-15H2,1-3H3,(H,27,28)(H,29,30)(H,31,32,33)/t16-,18+,19+,20-,21+,22+,25+,26-/m1/s1

>  <standard_inchi_key>
XYTKCMCULDKYCD-ZHRHZKROSA-N

$$$$

  MOE2013           2D

 26 29  0  0  1  0  0  0  0  0999 V2000
    0.0000    0.0000    0.0000 S   0  0  0  0  0  0  0  0  0  0  0  0
    1.3000   -0.7490    0.0000 O   0  0  0  0  0  0  0  0  0  0  0  0
   -1.3000    0.7490    0.0000 O   0  0  0  0  0  0  0  0  0  0  0  0
    0.7490    1.3000    0.0000 O   0  0  0  0  0  0  0  0  0  0  0  0
    2.2490    1.3010    0.0000 C   0  0  0  0  0  0  0  0  0  0  0  0
    3.0000    0.0030    0.0000 C   0  0  0  0  0  0  0  0  0  0  0  0
    4.5000    0.0050    0.0000 C   0  0  0  0  0  0  0  0  0  0  0  0
    5.2490    1.3040    0.0000 C   0  0  0  0  0  0  0  0  0  0  0  0
    6.7490    1.3060    0.0000 C   0  0  1  0  0  0  0  0  0  0  0  0
    7.5000    0.0080    0.0000 C   0  0  0  0  0  0  0  0  0  0  0  0
    9.0000    0.0090    0.0000 C   0  0  0  0  0  0  0  0  0  0  0  0
    9.7490    1.3090    0.0000 C   0  0  2  0  0  0  0  0  0  0  0  0
   11.2160    1.6230    0.0000 C   0  0  2  0  0  0  0  0  0  0  0  0
   11.3710    3.1150    0.0000 C   0  0  0  0  0  0  0  0  0  0  0  0
   10.0000    3.7230    0.0000 C   0  0  0  0  0  0  0  0  0  0  0  0
    8.9970    2.6080    0.0000 C   0  0  1  0  0  0  0  0  0  0  0  0
    7.4970    2.6060    0.0000 C   0  0  2  0  0  0  0  0  0  0  0  0
    6.7460    3.9040    0.0000 C   0  0  0  0  0  0  0  0  0  0  0  0
    5.2460    3.9030    0.0000 C   0  0  0  0  0  0  0  0  0  0  0  0
    4.4970    2.6030    0.0000 C   0  0  0  0  0  0  0  0  0  0  0  0
    2.9970    2.6010    0.0000 C   0  0  0  0  0  0  0  0  0  0  0  0
   11.6740    0.1940    0.0000 O   0  0  0  0  0  0  0  0  0  0  0  0
   12.6940    1.3700    0.0000 C   0  0  0  0  0  0  0  0  0  0  0  0
   14.1730    1.1180    0.0000 C   0  0  0  0  0  0  0  0  0  0  0  0
   10.5890    0.0670    0.0000 C   0  0  0  0  0  0  0  0  0  0  0  0
   -0.7490   -1.3000    0.0000 O   0  0  0  0  0  0  0  0  0  0  0  0
  1  2  2  0  0  0  0
  1  3  2  0  0  0  0
  1  4  1  0  0  0  0
  1 26  1  0  0  0  0
  4  5  1  0  0  0  0
  5  6  1  0  0  0  0
  5 21  2  0  0  0  0
  6  7  2  0  0  0  0
  7  8  1  0  0  0  0
  8 20  2  0  0  0  0
  9  8  1  6  0  0  0
  9 10  1  0  0  0  0
  9 17  1  0  0  0  0
 10 11  1  0  0  0  0
 11 12  1  0  0  0  0
 12 13  1  0  0  0  0
 12 16  1  0  0  0  0
 12 25  1  6  0  0  0
 13 14  1  0  0  0  0
 13 22  1  6  0  0  0
 13 23  1  1  0  0  0
 14 15  1  0  0  0  0
 16 15  1  6  0  0  0
 16 17  1  0  0  0  0
 17 18  1  1  0  0  0
 18 19  1  0  0  0  0
 19 20  1  0  0  0  0
 20 21  1  0  0  0  0
 23 24  3  0  0  0  0
M  END
>  <Activity>
0

>  <cmpd_id>
mbcd0029339

>  <standard_inchi>
InChI=1S/C20H24O5S/c1-3-20(21)11-9-18-17-6-4-13-12-14(25-26(22,23)24)5-7-15(13)16(17)8-10-19(18,20)2/h1,5,7,12,16-18,21H,4,6,8-11H2,2H3,(H,22,23,24)/t16-,17-,18+,19+,20+/m1/s1

>  <standard_inchi_key>
WLGIWVFFGMPRLM-SLHNCBLASA-N

$$$$

  MOE2013           2D

 40 39  0  0  1  0  0  0  0  0999 V2000
    0.0000    0.0000    0.0000 N   0  0  0  0  0  0  0  0  0  0  0  0
   -0.7530    1.2970    0.0000 C   0  0  2  0  0  0  0  0  0  0  0  0
   -0.0060    2.5980    0.0000 C   0  0  0  0  0  0  0  0  0  0  0  0
    1.4940    2.6010    0.0000 O   0  0  0  0  0  0  0  0  0  0  0  0
   -0.7580    3.8960    0.0000 O   0  0  0  0  0  0  0  0  0  0  0  0
   -2.2530    1.2940    0.0000 C   0  0  0  0  0  0  0  0  0  0  0  0
   -3.0000   -0.0060    0.0000 C   0  0  0  0  0  0  0  0  0  0  0  0
   -4.5000   -0.0100    0.0000 C   0  0  0  0  0  0  0  0  0  0  0  0
   -5.2470   -1.3100    0.0000 O   0  0  0  0  0  0  0  0  0  0  0  0
   -5.2530    1.2880    0.0000 N   0  0  0  0  0  0  0  0  0  0  0  0
   -6.7530    1.2840    0.0000 C   0  0  2  0  0  0  0  0  0  0  0  0
   -7.5060    2.5820    0.0000 C   0  0  0  0  0  0  0  0  0  0  0  0
   -9.0060    2.5780    0.0000 O   0  0  0  0  0  0  0  0  0  0  0  0
   -7.5000   -0.0160    0.0000 C   0  0  0  0  0  0  0  0  0  0  0  0
   -9.0000   -0.0200    0.0000 S   0  0  0  0  0  0  0  0  0  0  0  0
   -6.7580    3.8820    0.0000 N   0  0  0  0  0  0  0  0  0  0  0  0
   -7.5110    5.1800    0.0000 C   0  0  0  0  0  0  0  0  0  0  0  0
   -6.7640    6.4800    0.0000 C   0  0  0  0  0  0  0  0  0  0  0  0
   -7.5170    7.7780    0.0000 O   0  0  0  0  0  0  0  0  0  0  0  0
   -5.2640    6.4840    0.0000 O   0  0  0  0  0  0  0  0  0  0  0  0
  -11.9890   -5.2220    0.0000 N   0  0  0  0  0  0  0  0  0  0  0  0
  -11.2360   -6.5200    0.0000 C   0  0  0  0  0  0  0  0  0  0  0  0
  -11.9830   -7.8200    0.0000 C   0  0  0  0  0  0  0  0  0  0  0  0
  -13.4830   -7.8240    0.0000 O   0  0  0  0  0  0  0  0  0  0  0  0
  -11.2300   -9.1180    0.0000 O   0  0  0  0  0  0  0  0  0  0  0  0
  -11.2420   -3.9220    0.0000 C   0  0  0  0  0  0  0  0  0  0  0  0
   -9.7420   -3.9180    0.0000 O   0  0  0  0  0  0  0  0  0  0  0  0
  -11.9940   -2.6240    0.0000 C   0  0  1  0  0  0  0  0  0  0  0  0
  -13.4940   -2.6270    0.0000 N   0  0  0  0  0  0  0  0  0  0  0  0
  -11.2470   -1.3230    0.0000 C   0  0  0  0  0  0  0  0  0  0  0  0
   -9.7470   -1.3200    0.0000 S   0  0  0  0  0  0  0  0  0  0  0  0
  -18.0000   -0.0390    0.0000 C   0  0  1  0  0  0  0  0  0  0  0  0
  -18.7530    1.2580    0.0000 C   0  0  0  0  0  0  0  0  0  0  0  0
  -18.0060    2.5590    0.0000 O   0  0  0  0  0  0  0  0  0  0  0  0
  -20.2530    1.2550    0.0000 O   0  0  0  0  0  0  0  0  0  0  0  0
  -18.7470   -1.3400    0.0000 N   0  0  0  0  0  0  0  0  0  0  0  0
  -16.5000   -0.0360    0.0000 C   0  0  0  0  0  0  0  0  0  0  0  0
  -15.7470   -1.3330    0.0000 C   0  0  0  0  0  0  0  0  0  0  0  0
  -14.2470   -1.3300    0.0000 C   0  0  0  0  0  0  0  0  0  0  0  0
  -13.5000   -0.0290    0.0000 O   0  0  0  0  0  0  0  0  0  0  0  0
  2  1  1  1  0  0  0
  2  3  1  0  0  0  0
  2  6  1  0  0  0  0
  3  4  2  0  0  0  0
  3  5  1  0  0  0  0
  6  7  1  0  0  0  0
  7  8  1  0  0  0  0
  8  9  2  0  0  0  0
  8 10  1  0  0  0  0
 11 10  1  1  0  0  0
 11 12  1  0  0  0  0
 11 14  1  0  0  0  0
 12 13  2  0  0  0  0
 12 16  1  0  0  0  0
 14 15  1  0  0  0  0
 15 31  1  0  0  0  0
 16 17  1  0  0  0  0
 17 18  1  0  0  0  0
 18 19  2  0  0  0  0
 18 20  1  0  0  0  0
 21 22  1  0  0  0  0
 21 26  1  0  0  0  0
 22 23  1  0  0  0  0
 23 24  2  0  0  0  0
 23 25  1  0  0  0  0
 26 27  2  0  0  0  0
 28 26  1  1  0  0  0
 28 29  1  0  0  0  0
 28 30  1  0  0  0  0
 29 39  1  0  0  0  0
 30 31  1  0  0  0  0
 32 33  1  0  0  0  0
 32 36  1  6  0  0  0
 32 37  1  0  0  0  0
 33 34  2  0  0  0  0
 33 35  1  0  0  0  0
 37 38  1  0  0  0  0
 38 39  1  0  0  0  0
 39 40  2  0  0  0  0
M  END
>  <Activity>
1

>  <cmpd_id>
mbcd0002990

>  <standard_inchi>
InChI=1S/C20H32N6O12S2/c21-9(19(35)36)1-3-13(27)25-11(17(33)23-5-15(29)30)7-39-40-8-12(18(34)24-6-16(31)32)26-14(28)4-2-10(22)20(37)38/h9-12H,1-8,21-22H2,(H,23,33)(H,24,34)(H,25,27)(H,26,28)(H,29,30)(H,31,32)(H,35,36)(H,37,38)/t9-,10-,11-,12-/m0/s1

>  <standard_inchi_key>
YPZRWBKMTBYPTK-BJDJZHNGSA-N

$$$$

  MOE2013           2D

 15 16  0  0  1  0  0  0  0  0999 V2000
    0.0000    0.0000    0.0000 O   0  0  0  0  0  0  0  0  0  0  0  0
   -0.0010   -1.5000    0.0000 C   0  0  0  0  0  0  0  0  0  0  0  0
   -1.3010   -2.2490    0.0000 N   0  0  0  0  0  0  0  0  0  0  0  0
   -1.3020   -3.7490    0.0000 C   0  0  0  0  0  0  0  0  0  0  0  0
   -2.6020   -4.4980    0.0000 N   0  0  0  0  0  0  0  0  0  0  0  0
   -0.0040   -4.5000    0.0000 C   0  0  0  0  0  0  0  0  0  0  0  0
    1.2960   -3.7510    0.0000 C   0  0  0  0  0  0  0  0  0  0  0  0
    1.2970   -2.2510    0.0000 N   0  0  0  0  0  0  0  0  0  0  0  0
    2.5970   -1.5020    0.0000 C   0  0  2  0  0  0  0  0  0  0  0  0
    2.7550   -0.0110    0.0000 C   0  0  0  0  0  0  0  0  0  0  0  0
    3.9670   -2.1140    0.0000 O   0  0  0  0  0  0  0  0  0  0  0  0
    4.9710   -1.0000    0.0000 C   0  0  2  0  0  0  0  0  0  0  0  0
    4.2220    0.3000    0.0000 S   0  0  0  0  0  0  0  0  0  0  0  0
    6.4630   -1.1580    0.0000 C   0  0  0  0  0  0  0  0  0  0  0  0
    7.3460    0.0550    0.0000 O   0  0  0  0  0  0  0  0  0  0  0  0
  1  2  2  0  0  0  0
  2  3  1  0  0  0  0
  2  8  1  0  0  0  0
  3  4  2  0  0  0  0
  4  5  1  0  0  0  0
  4  6  1  0  0  0  0
  6  7  2  0  0  0  0
  7  8  1  0  0  0  0
  9  8  1  6  0  0  0
  9 10  1  0  0  0  0
  9 11  1  0  0  0  0
 10 13  1  0  0  0  0
 11 12  1  0  0  0  0
 12 13  1  0  0  0  0
 12 14  1  6  0  0  0
 14 15  1  0  0  0  0
M  END
>  <Activity>
0

>  <cmpd_id>
mbcd0002982

>  <standard_inchi>
InChI=1S/C8H11N3O3S/c9-5-1-2-11(8(13)10-5)6-4-15-7(3-12)14-6/h1-2,6-7,12H,3-4H2,(H2,9,10,13)/t6-,7+/m0/s1

>  <standard_inchi_key>
JTEGQNOMFQHVDC-NKWVEPMBSA-N

$$$$

  MOE2013           2D

 25 27  0  0  1  0  0  0  0  0999 V2000
    0.0000    0.0000    0.0000 N   0  0  0  0  0  0  0  0  0  0  0  0
   -1.5000    0.0000    0.0000 C   0  0  0  0  0  0  0  0  0  0  0  0
   -2.2500    1.2980    0.0000 C   0  0  0  0  0  0  0  0  0  0  0  0
   -1.5010    2.5980    0.0000 C   0  0  0  0  0  0  0  0  0  0  0  0
   -0.0010    2.5980    0.0000 S   0  0  0  0  0  0  0  0  0  0  0  0
    0.7500    1.2990    0.0000 C   0  0  2  0  0  0  0  0  0  0  0  0
    2.0490    0.5500    0.0000 C   0  0  1  0  0  0  0  0  0  0  0  0
    1.2990   -0.7500    0.0000 C   0  0  0  0  0  0  0  0  0  0  0  0
   -2.2500   -1.3000    0.0000 C   0  0  0  0  0  0  0  0  0  0  0  0
   -1.4990   -2.5980    0.0000 O   0  0  0  0  0  0  0  0  0  0  0  0
   -3.7500   -1.3000    0.0000 O   0  0  0  0  0  0  0  0  0  0  0  0
    1.6880   -2.1980    0.0000 O   0  0  0  0  0  0  0  0  0  0  0  0
   -3.7500    1.2980    0.0000 C   0  0  0  0  0  0  0  0  0  0  0  0
    3.4980    0.9380    0.0000 N   0  0  0  0  0  0  0  0  0  0  0  0
    4.5590   -0.1220    0.0000 C   0  0  0  0  0  0  0  0  0  0  0  0
    4.1710   -1.5710    0.0000 O   0  0  0  0  0  0  0  0  0  0  0  0
    6.0070    0.2660    0.0000 C   0  0  1  0  0  0  0  0  0  0  0  0
    7.0680   -0.7940    0.0000 C   0  0  0  0  0  0  0  0  0  0  0  0
    6.6800   -2.2430    0.0000 C   0  0  0  0  0  0  0  0  0  0  0  0
    7.7410   -3.3030    0.0000 C   0  0  0  0  0  0  0  0  0  0  0  0
    9.1900   -2.9150    0.0000 C   0  0  0  0  0  0  0  0  0  0  0  0
    9.5780   -1.4660    0.0000 C   0  0  0  0  0  0  0  0  0  0  0  0
    8.5170   -0.4050    0.0000 C   0  0  0  0  0  0  0  0  0  0  0  0
   10.2510   -3.9750    0.0000 O   0  0  0  0  0  0  0  0  0  0  0  0
    6.3950    1.7150    0.0000 N   0  0  0  0  0  0  0  0  0  0  0  0
  1  2  1  0  0  0  0
  1  8  1  0  0  0  0
  2  3  2  0  0  0  0
  2  9  1  0  0  0  0
  3  4  1  0  0  0  0
  3 13  1  0  0  0  0
  4  5  1  0  0  0  0
  5  6  1  0  0  0  0
  6  1  1  6  0  0  0
  6  7  1  0  0  0  0
  7  8  1  0  0  0  0
  7 14  1  6  0  0  0
  8 12  2  0  0  0  0
  9 10  2  0  0  0  0
  9 11  1  0  0  0  0
 14 15  1  0  0  0  0
 15 16  2  0  0  0  0
 15 17  1  0  0  0  0
 17 18  1  0  0  0  0
 17 25  1  6  0  0  0
 18 19  1  0  0  0  0
 18 23  2  0  0  0  0
 19 20  2  0  0  0  0
 20 21  1  0  0  0  0
 21 22  2  0  0  0  0
 21 24  1  0  0  0  0
 22 23  1  0  0  0  0
M  END
>  <Activity>
1

>  <cmpd_id>
mbcd0001472

>  <standard_inchi>
InChI=1S/C16H17N3O5S/c1-7-6-25-15-11(14(22)19(15)12(7)16(23)24)18-13(21)10(17)8-2-4-9(20)5-3-8/h2-5,10-11,15,20H,6,17H2,1H3,(H,18,21)(H,23,24)/t10-,11-,15-/m1/s1

>  <standard_inchi_key>
BOEGTKLJZSQCCD-UEKVPHQBSA-N

$$$$

  MOE2013           2D

 54 62  0  0  1  0  0  0  0  0999 V2000
    0.0000    0.0000    0.0000 C   0  0  0  0  0  0  0  0  0  0  0  0
    1.5000   -0.0460    0.0000 C   0  0  0  0  0  0  0  0  0  0  0  0
    2.2300   -1.3570    0.0000 C   0  0  0  0  0  0  0  0  0  0  0  0
    1.4980   -2.6680    0.0000 C   0  0  0  0  0  0  0  0  0  0  0  0
    0.0000   -2.5910    0.0000 C   0  0  0  0  0  0  0  0  0  0  0  0
   -0.8140   -1.3300    0.0000 C   0  0  0  0  0  0  0  0  0  0  0  0
    3.7300   -1.3580    0.0000 C   0  0  0  0  0  0  0  0  0  0  0  0
    2.2240   -3.9810    0.0000 O   0  0  0  0  0  0  0  0  0  0  0  0
   -0.7520   -3.8890    0.0000 O   0  0  0  0  0  0  0  0  0  0  0  0
    3.7240   -4.0090    0.0000 C   0  0  0  0  0  0  0  0  0  0  0  0
   -0.8310    1.3180    0.0000 C   0  0  0  0  0  0  0  0  0  0  0  0
   -2.5090   -1.2650    0.0000 C   0  0  2  0  0  0  0  0  0  0  0  0
   -2.5270    1.2320    0.0000 C   0  0  1  0  0  0  0  0  0  0  0  0
   -4.2230    1.2930    0.0000 C   0  0  1  0  0  0  0  0  0  0  0  0
   -6.5400   -0.0590    0.0000 C   0  0  2  0  0  0  0  0  0  0  0  0
   -5.0400   -0.0320    0.0000 N   0  0  3  0  0  0  0  0  0  0  0  0
   -4.2000   -1.3550    0.0000 C   0  0  1  0  0  0  0  0  0  0  0  0
   -5.0000   -2.6210    0.0000 C   0  0  1  0  0  0  0  0  0  0  0  0
   -6.4630   -2.7290    0.0000 C   0  0  0  0  0  0  0  0  0  0  0  0
   -7.2370   -1.4000    0.0000 C   0  0  0  0  0  0  0  0  0  0  0  0
   -4.9300    2.6160    0.0000 O   0  0  0  0  0  0  0  0  0  0  0  0
   -2.5200   -0.0160    0.0000 N   0  0  3  0  0  0  0  0  0  0  0  0
   -4.0200   -0.0260    0.0000 C   0  0  0  0  0  0  0  0  0  0  0  0
   -7.5120    1.2930    0.0000 C   0  0  0  0  0  0  0  0  0  0  0  0
   -8.7010   -1.3880    0.0000 C   0  0  0  0  0  0  0  0  0  0  0  0
   -7.2380   -4.0050    0.0000 C   0  0  0  0  0  0  0  0  0  0  0  0
   -8.7370   -3.9900    0.0000 C   0  0  0  0  0  0  0  0  0  0  0  0
   -9.4720   -2.6860    0.0000 C   0  0  0  0  0  0  0  0  0  0  0  0
   -6.4280   -1.3140    0.0000 S   0  0  0  0  0  0  0  0  0  0  0  0
   -6.5090   -5.3160    0.0000 O   0  0  0  0  0  0  0  0  0  0  0  0
   -7.2800   -6.6020    0.0000 C   0  0  0  0  0  0  0  0  0  0  0  0
   -6.5510   -7.9130    0.0000 C   0  0  0  0  0  0  0  0  0  0  0  0
   -8.7790   -6.5780    0.0000 O   0  0  0  0  0  0  0  0  0  0  0  0
   -9.5000   -5.2810    0.0000 C   0  0  0  0  0  0  0  0  0  0  0  0
  -10.2280   -1.3510    0.0000 O   0  0  0  0  0  0  0  0  0  0  0  0
  -11.6630   -1.7830    0.0000 C   0  0  0  0  0  0  0  0  0  0  0  0
  -10.9190   -3.0850    0.0000 O   0  0  0  0  0  0  0  0  0  0  0  0
   -9.0950    1.1200    0.0000 O   0  0  0  0  0  0  0  0  0  0  0  0
   -9.8900   -0.2360    0.0000 C   0  0  0  0  0  0  0  0  0  0  0  0
   -8.3950   -0.3480    0.0000 O   0  0  0  0  0  0  0  0  0  0  0  0
  -11.0650   -4.1350    0.0000 C   0  0  0  0  0  0  0  0  0  0  0  0
   -9.5730   -4.2940    0.0000 C   0  0  0  0  0  0  0  0  0  0  0  0
   -8.6900   -3.0810    0.0000 N   0  0  0  0  0  0  0  0  0  0  0  0
   -9.2980   -1.7100    0.0000 C   0  0  2  0  0  0  0  0  0  0  0  0
  -10.7900   -1.5510    0.0000 C   0  0  0  0  0  0  0  0  0  0  0  0
  -11.6730   -2.7640    0.0000 C   0  0  0  0  0  0  0  0  0  0  0  0
  -13.1650   -2.6050    0.0000 C   0  0  0  0  0  0  0  0  0  0  0  0
  -11.3980   -0.1800    0.0000 C   0  0  0  0  0  0  0  0  0  0  0  0
  -12.8900   -0.0220    0.0000 C   0  0  0  0  0  0  0  0  0  0  0  0
  -13.7730   -1.2340    0.0000 C   0  0  0  0  0  0  0  0  0  0  0  0
  -15.2650   -1.0750    0.0000 O   0  0  0  0  0  0  0  0  0  0  0  0
  -13.4980    1.3500    0.0000 O   0  0  0  0  0  0  0  0  0  0  0  0
  -14.9900    1.5080    0.0000 C   0  0  0  0  0  0  0  0  0  0  0  0
   -7.7890   -2.1190    0.0000 C   0  0  0  0  0  0  0  0  0  0  0  0
  1  2  2  0  0  0  0
  1  6  1  0  0  0  0
  1 11  1  0  0  0  0
  2  3  1  0  0  0  0
  3  4  2  0  0  0  0
  3  7  1  0  0  0  0
  4  5  1  0  0  0  0
  4  8  1  0  0  0  0
  5  6  2  0  0  0  0
  5  9  1  0  0  0  0
  8 10  1  0  0  0  0
 12  6  1  6  0  0  0
 12 17  1  0  0  0  0
 12 22  1  0  0  0  0
 13 11  1  6  0  0  0
 13 14  1  0  0  0  0
 13 22  1  0  0  0  0
 14 16  1  0  0  0  0
 14 21  1  1  0  0  0
 15 16  1  0  0  0  0
 15 20  1  0  0  0  0
 15 24  1  6  0  0  0
 17 16  1  6  0  0  0
 17 18  1  0  0  0  0
 18 19  1  0  0  0  0
 18 29  1  1  0  0  0
 19 20  2  0  0  0  0
 19 26  1  0  0  0  0
 20 25  1  0  0  0  0
 22 23  1  0  0  0  0
 24 38  1  0  0  0  0
 25 28  2  0  0  0  0
 25 35  1  0  0  0  0
 26 27  2  0  0  0  0
 26 30  1  0  0  0  0
 27 28  1  0  0  0  0
 27 34  1  0  0  0  0
 28 37  1  0  0  0  0
 29 54  1  0  0  0  0
 30 31  1  0  0  0  0
 31 32  1  0  0  0  0
 31 33  2  0  0  0  0
 35 36  1  0  0  0  0
 36 37  1  0  0  0  0
 38 39  1  0  0  0  0
 39 40  2  0  0  0  0
 39 44  1  0  0  0  0
 41 42  1  0  0  0  0
 41 46  1  0  0  0  0
 42 43  1  0  0  0  0
 44 43  1  6  0  0  0
 44 45  1  1  0  0  0
 44 54  1  0  0  0  0
 45 46  1  0  0  0  0
 45 48  2  0  0  0  0
 46 47  2  0  0  0  0
 47 50  1  0  0  0  0
 48 49  1  0  0  0  0
 49 50  2  0  0  0  0
 49 52  1  0  0  0  0
 50 51  1  0  0  0  0
 52 53  1  0  0  0  0
M  END
>  <Activity>
1

>  <cmpd_id>
mbcd0001693

>  <standard_inchi>
InChI=1S/C39H43N3O11S/c1-16-9-20-10-22-37(46)42-23-13-50-38(47)39(21-12-25(48-5)24(44)11-19(21)7-8-40-39)14-54-36(30(42)29(41(22)4)26(20)31(45)32(16)49-6)28-27(23)35-34(51-15-52-35)17(2)33(28)53-18(3)43/h9,11-12,22-23,29-30,36-37,40,44-46H,7-8,10,13-15H2,1-6H3/t22-,23-,29+,30+,36+,37-,39+/m0/s1

>  <standard_inchi_key>
PKVRCIRHQMSYJX-AIFWHQITSA-N

$$$$

  MOE2013           2D

 46 51  0  0  1  0  0  0  0  0999 V2000
    0.0000    0.0000    0.0000 C   0  0  0  0  0  0  0  0  0  0  0  0
    0.7600   -1.2930    0.0000 C   0  0  0  0  0  0  0  0  0  0  0  0
    0.0210   -2.5980    0.0000 C   0  0  0  0  0  0  0  0  0  0  0  0
   -1.4790   -2.6100    0.0000 C   0  0  0  0  0  0  0  0  0  0  0  0
   -2.2390   -1.3170    0.0000 C   0  0  0  0  0  0  0  0  0  0  0  0
   -1.5000   -0.0120    0.0000 C   0  0  0  0  0  0  0  0  0  0  0  0
   -3.7090   -1.0170    0.0000 S   0  0  0  0  0  0  0  0  0  0  0  0
   -3.8780    0.4730    0.0000 C   0  0  3  0  0  0  0  0  0  0  0  0
   -2.5130    1.0940    0.0000 C   0  0  3  0  0  0  0  0  0  0  0  0
   -2.2130    2.5640    0.0000 C   0  0  0  0  0  0  0  0  0  0  0  0
   -5.1830    1.2130    0.0000 C   0  0  0  0  0  0  0  0  0  0  0  0
   -0.7900    3.0390    0.0000 C   0  0  0  0  0  0  0  0  0  0  0  0
   -3.3350    3.5590    0.0000 O   0  0  0  0  0  0  0  0  0  0  0  0
   -6.5000    3.4520    0.0000 C   0  0  0  0  0  0  0  0  0  0  0  0
   -5.1950    2.7130    0.0000 C   0  0  0  0  0  0  0  0  0  0  0  0
   -6.4760    0.4520    0.0000 C   0  0  0  0  0  0  0  0  0  0  0  0
   -7.7810    1.1920    0.0000 C   0  0  0  0  0  0  0  0  0  0  0  0
   -7.7930    2.6920    0.0000 C   0  0  0  0  0  0  0  0  0  0  0  0
    0.9330    4.9840    0.0000 C   0  0  0  0  0  0  0  0  0  0  0  0
    2.0560    3.9890    0.0000 C   0  0  0  0  0  0  0  0  0  0  0  0
    1.7560    2.5200    0.0000 C   0  0  0  0  0  0  0  0  0  0  0  0
    0.3330    2.0450    0.0000 C   0  0  0  0  0  0  0  0  0  0  0  0
   -0.4900    4.5090    0.0000 C   0  0  0  0  0  0  0  0  0  0  0  0
    3.4790    4.4640    0.0000 O   0  0  0  0  0  0  0  0  0  0  0  0
    3.7790    5.9340    0.0000 C   0  0  0  0  0  0  0  0  0  0  0  0
    5.2010    6.4090    0.0000 C   0  0  0  0  0  0  0  0  0  0  0  0
    5.5010    7.8790    0.0000 N   0  0  0  0  0  0  0  0  0  0  0  0
   -9.0980    3.4310    0.0000 O   0  0  0  0  0  0  0  0  0  0  0  0
  -10.3910    2.6710    0.0000 C   0  0  1  0  0  0  0  0  0  0  0  0
  -11.6960    3.4100    0.0000 C   0  0  1  0  0  0  0  0  0  0  0  0
  -10.3790    1.1710    0.0000 O   0  0  0  0  0  0  0  0  0  0  0  0
  -11.6720    0.4100    0.0000 C   0  0  1  0  0  0  0  0  0  0  0  0
  -12.9770    1.1500    0.0000 C   0  0  2  0  0  0  0  0  0  0  0  0
  -12.9890    2.6500    0.0000 C   0  0  2  0  0  0  0  0  0  0  0  0
    6.9240    8.3540    0.0000 C   0  0  0  0  0  0  0  0  0  0  0  0
    7.2240    9.8230    0.0000 C   0  0  0  0  0  0  0  0  0  0  0  0
    6.1010   10.8180    0.0000 C   0  0  0  0  0  0  0  0  0  0  0  0
    4.6790   10.3430    0.0000 C   0  0  0  0  0  0  0  0  0  0  0  0
    4.3790    8.8730    0.0000 C   0  0  0  0  0  0  0  0  0  0  0  0
    0.7820   -3.8910    0.0000 O   0  0  0  0  0  0  0  0  0  0  0  0
  -11.6600   -1.0900    0.0000 C   0  0  0  0  0  0  0  0  0  0  0  0
  -14.2700    0.3890    0.0000 O   0  0  0  0  0  0  0  0  0  0  0  0
  -14.2940    3.3890    0.0000 O   0  0  0  0  0  0  0  0  0  0  0  0
  -11.7080    4.9100    0.0000 O   0  0  0  0  0  0  0  0  0  0  0  0
  -10.3550   -1.8290    0.0000 O   0  0  0  0  0  0  0  0  0  0  0  0
  -12.9530   -1.8500    0.0000 O   0  0  0  0  0  0  0  0  0  0  0  0
  1  2  1  0  0  0  0
  1  6  2  0  0  0  0
  2  3  2  0  0  0  0
  3  4  1  0  0  0  0
  3 40  1  0  0  0  0
  4  5  2  0  0  0  0
  5  6  1  0  0  0  0
  5  7  1  0  0  0  0
  6  9  1  0  0  0  0
  7  8  1  0  0  0  0
  8  9  1  0  0  0  0
  8 11  1  0  0  0  0
  9 10  1  0  0  0  0
 10 12  1  0  0  0  0
 10 13  2  0  0  0  0
 11 15  1  0  0  0  0
 11 16  2  0  0  0  0
 12 22  1  0  0  0  0
 12 23  2  0  0  0  0
 14 15  2  0  0  0  0
 14 18  1  0  0  0  0
 16 17  1  0  0  0  0
 17 18  2  0  0  0  0
 18 28  1  0  0  0  0
 19 20  2  0  0  0  0
 19 23  1  0  0  0  0
 20 21  1  0  0  0  0
 20 24  1  0  0  0  0
 21 22  2  0  0  0  0
 24 25  1  0  0  0  0
 25 26  1  0  0  0  0
 26 27  1  0  0  0  0
 27 35  1  0  0  0  0
 27 39  1  0  0  0  0
 29 28  1  6  0  0  0
 29 30  1  0  0  0  0
 29 31  1  0  0  0  0
 30 34  1  0  0  0  0
 30 44  1  1  0  0  0
 31 32  1  0  0  0  0
 32 33  1  0  0  0  0
 32 41  1  6  0  0  0
 33 34  1  0  0  0  0
 33 42  1  1  0  0  0
 34 43  1  6  0  0  0
 35 36  1  0  0  0  0
 36 37  1  0  0  0  0
 37 38  1  0  0  0  0
 38 39  1  0  0  0  0
 41 45  2  0  0  0  0
 41 46  1  0  0  0  0
M  END
>  <Activity>
1

>  <cmpd_id>
mbcd0031670

>  <standard_inchi>
InChI=1S/C34H37NO10S/c36-21-8-13-24-25(18-21)46-32(20-6-11-23(12-7-20)44-34-30(40)28(38)29(39)31(45-34)33(41)42)26(24)27(37)19-4-9-22(10-5-19)43-17-16-35-14-2-1-3-15-35/h4-13,18,26,28-32,34,36,38-40H,1-3,14-17H2,(H,41,42)/t26?,28-,29-,30+,31-,32?,34+/m0/s1

>  <standard_inchi_key>
ZLCRYZWNODABFX-OWRVMYAOSA-N

$$$$

  MOE2013           2D

 46 51  0  0  1  0  0  0  0  0999 V2000
    0.0000    0.0000    0.0000 C   0  0  0  0  0  0  0  0  0  0  0  0
   -0.7530   -1.2970    0.0000 C   0  0  0  0  0  0  0  0  0  0  0  0
   -2.2530   -1.2930    0.0000 C   0  0  0  0  0  0  0  0  0  0  0  0
   -3.0000    0.0080    0.0000 C   0  0  0  0  0  0  0  0  0  0  0  0
   -2.2470    1.3050    0.0000 C   0  0  0  0  0  0  0  0  0  0  0  0
   -0.7470    1.3010    0.0000 C   0  0  0  0  0  0  0  0  0  0  0  0
   -2.7070    2.7320    0.0000 S   0  0  0  0  0  0  0  0  0  0  0  0
   -1.4910    3.6110    0.0000 C   0  0  3  0  0  0  0  0  0  0  0  0
   -0.2800    2.7260    0.0000 C   0  0  3  0  0  0  0  0  0  0  0  0
    1.1480    3.1860    0.0000 C   0  0  0  0  0  0  0  0  0  0  0  0
   -1.4870    5.1110    0.0000 C   0  0  0  0  0  0  0  0  0  0  0  0
    2.2600    2.1800    0.0000 C   0  0  0  0  0  0  0  0  0  0  0  0
    1.4640    4.6530    0.0000 O   0  0  0  0  0  0  0  0  0  0  0  0
   -0.1830    7.3580    0.0000 C   0  0  0  0  0  0  0  0  0  0  0  0
   -0.1860    5.8580    0.0000 C   0  0  0  0  0  0  0  0  0  0  0  0
   -2.7840    5.8640    0.0000 C   0  0  0  0  0  0  0  0  0  0  0  0
   -2.7810    7.3640    0.0000 C   0  0  0  0  0  0  0  0  0  0  0  0
   -1.4800    8.1110    0.0000 C   0  0  0  0  0  0  0  0  0  0  0  0
    3.0570   -0.2930    0.0000 C   0  0  0  0  0  0  0  0  0  0  0  0
    4.4850    0.1670    0.0000 C   0  0  0  0  0  0  0  0  0  0  0  0
    4.8000    1.6330    0.0000 C   0  0  0  0  0  0  0  0  0  0  0  0
    3.6880    2.6400    0.0000 C   0  0  0  0  0  0  0  0  0  0  0  0
    1.9450    0.7130    0.0000 C   0  0  0  0  0  0  0  0  0  0  0  0
    5.5970   -0.8400    0.0000 O   0  0  0  0  0  0  0  0  0  0  0  0
    7.0250   -0.3800    0.0000 C   0  0  0  0  0  0  0  0  0  0  0  0
    8.1370   -1.3860    0.0000 C   0  0  0  0  0  0  0  0  0  0  0  0
    9.5650   -0.9260    0.0000 N   0  0  0  0  0  0  0  0  0  0  0  0
   -1.4760    9.6110    0.0000 O   0  0  0  0  0  0  0  0  0  0  0  0
    9.8800    0.5400    0.0000 C   0  0  0  0  0  0  0  0  0  0  0  0
   11.3080    1.0000    0.0000 C   0  0  0  0  0  0  0  0  0  0  0  0
   12.4200   -0.0060    0.0000 C   0  0  0  0  0  0  0  0  0  0  0  0
   12.1040   -1.4730    0.0000 C   0  0  0  0  0  0  0  0  0  0  0  0
   10.6770   -1.9330    0.0000 C   0  0  0  0  0  0  0  0  0  0  0  0
   -3.0060   -2.5910    0.0000 O   0  0  0  0  0  0  0  0  0  0  0  0
   -4.5060   -2.5870    0.0000 C   0  0  1  0  0  0  0  0  0  0  0  0
   -5.2600   -3.8840    0.0000 C   0  0  1  0  0  0  0  0  0  0  0  0
   -6.7600   -3.8800    0.0000 C   0  0  2  0  0  0  0  0  0  0  0  0
   -7.5060   -2.5790    0.0000 C   0  0  1  0  0  0  0  0  0  0  0  0
   -6.7530   -1.2820    0.0000 C   0  0  2  0  0  0  0  0  0  0  0  0
   -5.2530   -1.2860    0.0000 O   0  0  0  0  0  0  0  0  0  0  0  0
   -4.5130   -5.1850    0.0000 O   0  0  0  0  0  0  0  0  0  0  0  0
   -7.5130   -5.1770    0.0000 O   0  0  0  0  0  0  0  0  0  0  0  0
   -9.0060   -2.5760    0.0000 O   0  0  0  0  0  0  0  0  0  0  0  0
   -7.5000    0.0190    0.0000 C   0  0  0  0  0  0  0  0  0  0  0  0
   -6.7470    1.3160    0.0000 O   0  0  0  0  0  0  0  0  0  0  0  0
   -9.0000    0.0220    0.0000 O   0  0  0  0  0  0  0  0  0  0  0  0
  1  2  1  0  0  0  0
  1  6  2  0  0  0  0
  2  3  2  0  0  0  0
  3  4  1  0  0  0  0
  3 34  1  0  0  0  0
  4  5  2  0  0  0  0
  5  6  1  0  0  0  0
  5  7  1  0  0  0  0
  6  9  1  0  0  0  0
  7  8  1  0  0  0  0
  8  9  1  0  0  0  0
  8 11  1  0  0  0  0
  9 10  1  0  0  0  0
 10 12  1  0  0  0  0
 10 13  2  0  0  0  0
 11 15  1  0  0  0  0
 11 16  2  0  0  0  0
 12 22  1  0  0  0  0
 12 23  2  0  0  0  0
 14 15  2  0  0  0  0
 14 18  1  0  0  0  0
 16 17  1  0  0  0  0
 17 18  2  0  0  0  0
 18 28  1  0  0  0  0
 19 20  2  0  0  0  0
 19 23  1  0  0  0  0
 20 21  1  0  0  0  0
 20 24  1  0  0  0  0
 21 22  2  0  0  0  0
 24 25  1  0  0  0  0
 25 26  1  0  0  0  0
 26 27  1  0  0  0  0
 27 29  1  0  0  0  0
 27 33  1  0  0  0  0
 29 30  1  0  0  0  0
 30 31  1  0  0  0  0
 31 32  1  0  0  0  0
 32 33  1  0  0  0  0
 35 34  1  1  0  0  0
 35 36  1  0  0  0  0
 35 40  1  0  0  0  0
 36 37  1  0  0  0  0
 36 41  1  6  0  0  0
 37 38  1  0  0  0  0
 37 42  1  1  0  0  0
 38 39  1  0  0  0  0
 38 43  1  6  0  0  0
 39 40  1  0  0  0  0
 39 44  1  1  0  0  0
 44 45  2  0  0  0  0
 44 46  1  0  0  0  0
M  END
>  <Activity>
1

>  <cmpd_id>
mbcd0031669

>  <standard_inchi>
InChI=1S/C34H37NO10S/c36-21-8-4-20(5-9-21)32-26(27(37)19-6-10-22(11-7-19)43-17-16-35-14-2-1-3-15-35)24-13-12-23(18-25(24)46-32)44-34-30(40)28(38)29(39)31(45-34)33(41)42/h4-13,18,26,28-32,34,36,38-40H,1-3,14-17H2,(H,41,42)/t26?,28-,29-,30+,31-,32?,34+/m0/s1

>  <standard_inchi_key>
MLCZZMMWYQHOQN-OWRVMYAOSA-N

$$$$

  MOE2013           2D

 58 64  0  0  1  0  0  0  0  0999 V2000
    0.0000    0.0000    0.0000 C   0  0  0  0  0  0  0  0  0  0  0  0
    0.7420    1.3040    0.0000 C   0  0  0  0  0  0  0  0  0  0  0  0
   -0.0160    2.5980    0.0000 C   0  0  0  0  0  0  0  0  0  0  0  0
   -1.5160    2.5890    0.0000 C   0  0  0  0  0  0  0  0  0  0  0  0
   -2.2580    1.2850    0.0000 C   0  0  0  0  0  0  0  0  0  0  0  0
   -1.5000   -0.0090    0.0000 C   0  0  0  0  0  0  0  0  0  0  0  0
   -3.7230    0.9640    0.0000 S   0  0  0  0  0  0  0  0  0  0  0  0
   -3.8710   -0.5280    0.0000 C   0  0  3  0  0  0  0  0  0  0  0  0
   -2.4970   -1.1300    0.0000 C   0  0  3  0  0  0  0  0  0  0  0  0
   -2.1760   -2.5950    0.0000 C   0  0  0  0  0  0  0  0  0  0  0  0
   -5.1650   -1.2860    0.0000 C   0  0  0  0  0  0  0  0  0  0  0  0
   -0.7460   -3.0500    0.0000 C   0  0  0  0  0  0  0  0  0  0  0  0
   -3.2840   -3.6060    0.0000 O   0  0  0  0  0  0  0  0  0  0  0  0
   -6.4500   -3.5440    0.0000 C   0  0  0  0  0  0  0  0  0  0  0  0
   -5.1560   -2.7860    0.0000 C   0  0  0  0  0  0  0  0  0  0  0  0
   -6.4690   -0.5440    0.0000 C   0  0  0  0  0  0  0  0  0  0  0  0
   -7.7630   -1.3020    0.0000 C   0  0  0  0  0  0  0  0  0  0  0  0
   -7.7540   -2.8020    0.0000 C   0  0  0  0  0  0  0  0  0  0  0  0
    1.0040   -4.9700    0.0000 C   0  0  0  0  0  0  0  0  0  0  0  0
    2.1120   -3.9600    0.0000 C   0  0  0  0  0  0  0  0  0  0  0  0
    1.7920   -2.4940    0.0000 C   0  0  0  0  0  0  0  0  0  0  0  0
    0.3620   -2.0400    0.0000 C   0  0  0  0  0  0  0  0  0  0  0  0
   -0.4260   -4.5150    0.0000 C   0  0  0  0  0  0  0  0  0  0  0  0
    3.5420   -4.4140    0.0000 O   0  0  0  0  0  0  0  0  0  0  0  0
    3.8630   -5.8800    0.0000 C   0  0  0  0  0  0  0  0  0  0  0  0
    5.2920   -6.3340    0.0000 C   0  0  0  0  0  0  0  0  0  0  0  0
    5.6130   -7.8000    0.0000 N   0  0  0  0  0  0  0  0  0  0  0  0
   -9.0480   -3.5600    0.0000 O   0  0  0  0  0  0  0  0  0  0  0  0
  -10.3520   -2.8180    0.0000 C   0  0  1  0  0  0  0  0  0  0  0  0
  -11.6460   -3.5760    0.0000 C   0  0  1  0  0  0  0  0  0  0  0  0
  -10.3610   -1.3190    0.0000 O   0  0  0  0  0  0  0  0  0  0  0  0
  -11.6650   -0.5770    0.0000 C   0  0  1  0  0  0  0  0  0  0  0  0
  -12.9590   -1.3350    0.0000 C   0  0  2  0  0  0  0  0  0  0  0  0
  -12.9500   -2.8350    0.0000 C   0  0  2  0  0  0  0  0  0  0  0  0
    7.0420   -8.2540    0.0000 C   0  0  0  0  0  0  0  0  0  0  0  0
    7.3630   -9.7200    0.0000 C   0  0  0  0  0  0  0  0  0  0  0  0
    6.2550  -10.7300    0.0000 C   0  0  0  0  0  0  0  0  0  0  0  0
    4.8260  -10.2750    0.0000 C   0  0  0  0  0  0  0  0  0  0  0  0
    4.5040   -8.8100    0.0000 C   0  0  0  0  0  0  0  0  0  0  0  0
  -11.6740    0.9230    0.0000 C   0  0  0  0  0  0  0  0  0  0  0  0
  -14.2630   -0.5930    0.0000 O   0  0  0  0  0  0  0  0  0  0  0  0
  -14.2440   -3.5930    0.0000 O   0  0  0  0  0  0  0  0  0  0  0  0
  -11.6370   -5.0760    0.0000 O   0  0  0  0  0  0  0  0  0  0  0  0
  -10.3800    1.6810    0.0000 O   0  0  0  0  0  0  0  0  0  0  0  0
  -12.9780    1.6650    0.0000 O   0  0  0  0  0  0  0  0  0  0  0  0
    0.7260    3.9020    0.0000 O   0  0  0  0  0  0  0  0  0  0  0  0
   -0.0320    5.1960    0.0000 C   0  0  1  0  0  0  0  0  0  0  0  0
    0.7100    6.5000    0.0000 C   0  0  1  0  0  0  0  0  0  0  0  0
   -0.0480    7.7940    0.0000 C   0  0  2  0  0  0  0  0  0  0  0  0
   -1.5480    7.7850    0.0000 C   0  0  1  0  0  0  0  0  0  0  0  0
   -2.2900    6.4810    0.0000 C   0  0  2  0  0  0  0  0  0  0  0  0
   -1.5320    5.1870    0.0000 O   0  0  0  0  0  0  0  0  0  0  0  0
    2.2100    6.5090    0.0000 O   0  0  0  0  0  0  0  0  0  0  0  0
    0.6940    9.0980    0.0000 O   0  0  0  0  0  0  0  0  0  0  0  0
   -2.3060    9.0790    0.0000 O   0  0  0  0  0  0  0  0  0  0  0  0
   -3.7900    6.4720    0.0000 C   0  0  0  0  0  0  0  0  0  0  0  0
   -4.5480    7.7660    0.0000 O   0  0  0  0  0  0  0  0  0  0  0  0
   -4.5320    5.1680    0.0000 O   0  0  0  0  0  0  0  0  0  0  0  0
  1  2  1  0  0  0  0
  1  6  2  0  0  0  0
  2  3  2  0  0  0  0
  3  4  1  0  0  0  0
  3 46  1  0  0  0  0
  4  5  2  0  0  0  0
  5  6  1  0  0  0  0
  5  7  1  0  0  0  0
  6  9  1  0  0  0  0
  7  8  1  0  0  0  0
  8  9  1  0  0  0  0
  8 11  1  0  0  0  0
  9 10  1  0  0  0  0
 10 12  1  0  0  0  0
 10 13  2  0  0  0  0
 11 15  1  0  0  0  0
 11 16  2  0  0  0  0
 12 22  1  0  0  0  0
 12 23  2  0  0  0  0
 14 15  2  0  0  0  0
 14 18  1  0  0  0  0
 16 17  1  0  0  0  0
 17 18  2  0  0  0  0
 18 28  1  0  0  0  0
 19 20  2  0  0  0  0
 19 23  1  0  0  0  0
 20 21  1  0  0  0  0
 20 24  1  0  0  0  0
 21 22  2  0  0  0  0
 24 25  1  0  0  0  0
 25 26  1  0  0  0  0
 26 27  1  0  0  0  0
 27 35  1  0  0  0  0
 27 39  1  0  0  0  0
 29 28  1  1  0  0  0
 29 30  1  0  0  0  0
 29 31  1  0  0  0  0
 30 34  1  0  0  0  0
 30 43  1  6  0  0  0
 31 32  1  0  0  0  0
 32 33  1  0  0  0  0
 32 40  1  1  0  0  0
 33 34  1  0  0  0  0
 33 41  1  6  0  0  0
 34 42  1  1  0  0  0
 35 36  1  0  0  0  0
 36 37  1  0  0  0  0
 37 38  1  0  0  0  0
 38 39  1  0  0  0  0
 40 44  2  0  0  0  0
 40 45  1  0  0  0  0
 47 46  1  6  0  0  0
 47 48  1  0  0  0  0
 47 52  1  0  0  0  0
 48 49  1  0  0  0  0
 48 53  1  1  0  0  0
 49 50  1  0  0  0  0
 49 54  1  6  0  0  0
 50 51  1  0  0  0  0
 50 55  1  1  0  0  0
 51 52  1  0  0  0  0
 51 56  1  6  0  0  0
 56 57  2  0  0  0  0
 56 58  1  0  0  0  0
M  END
>  <Activity>
0

>  <cmpd_id>
mbcd0031671

>  <standard_inchi>
InChI=1S/C40H45NO16S/c42-27(19-4-8-21(9-5-19)53-17-16-41-14-2-1-3-15-41)26-24-13-12-23(55-40-33(48)29(44)31(46)35(57-40)38(51)52)18-25(24)58-36(26)20-6-10-22(11-7-20)54-39-32(47)28(43)30(45)34(56-39)37(49)50/h4-13,18,26,28-36,39-40,43-48H,1-3,14-17H2,(H,49,50)(H,51,52)/t26?,28-,29-,30-,31-,32+,33+,34-,35-,36?,39+,40+/m0/s1

>  <standard_inchi_key>
ZMEGMPQBFACPPT-OHLGPMLXSA-N

$$$$

  MOE2013           2D

 66 74  0  0  1  0  0  0  0  0999 V2000
    0.0000    0.0000    0.0000 C   0  0  0  0  0  0  0  0  0  0  0  0
    1.5000    0.0090    0.0000 C   0  0  0  0  0  0  0  0  0  0  0  0
    2.2420    1.3120    0.0000 C   0  0  2  0  0  0  0  0  0  0  0  0
    1.4850    2.6070    0.0000 C   0  0  0  0  0  0  0  0  0  0  0  0
   -0.0150    2.5980    0.0000 C   0  0  2  0  0  0  0  0  0  0  0  0
   -0.7570    1.2950    0.0000 C   0  0  1  0  0  0  0  0  0  0  0  0
   -2.2570    1.2860    0.0000 C   0  0  2  0  0  0  0  0  0  0  0  0
   -0.7720    3.8930    0.0000 C   0  0  0  0  0  0  0  0  0  0  0  0
   -2.2720    3.8840    0.0000 C   0  0  1  0  0  0  0  0  0  0  0  0
   -3.0150    2.5810    0.0000 C   0  0  1  0  0  0  0  0  0  0  0  0
   -4.5000   -0.0260    0.0000 C   0  0  2  0  0  0  0  0  0  0  0  0
   -3.0000   -0.0170    0.0000 C   0  0  0  0  0  0  0  0  0  0  0  0
   -5.2570    1.2690    0.0000 C   0  0  2  0  0  0  0  0  0  0  0  0
   -6.7260    1.5720    0.0000 C   0  0  2  0  0  0  0  0  0  0  0  0
   -4.5150    2.5720    0.0000 C   0  0  1  0  0  0  0  0  0  0  0  0
   -5.5250    3.6810    0.0000 C   0  0  0  0  0  0  0  0  0  0  0  0
   -6.8920    3.0630    0.0000 C   0  0  0  0  0  0  0  0  0  0  0  0
   -7.8350    0.5620    0.0000 C   0  0  1  0  0  0  0  0  0  0  0  0
   -9.2640    1.0180    0.0000 C   0  0  0  0  0  0  0  0  0  0  0  0
  -10.3740    0.0080    0.0000 C   0  0  0  0  0  0  0  0  0  0  0  0
    3.7420    1.3200    0.0000 O   0  0  0  0  0  0  0  0  0  0  0  0
   -3.0300    5.1790    0.0000 O   0  0  0  0  0  0  0  0  0  0  0  0
   -5.2420   -1.3290    0.0000 O   0  0  0  0  0  0  0  0  0  0  0  0
   -7.5150   -0.9030    0.0000 C   0  0  0  0  0  0  0  0  0  0  0  0
   -1.4770   -0.0210    0.0000 C   0  0  0  0  0  0  0  0  0  0  0  0
   -6.0890    0.0210    0.0000 C   0  0  0  0  0  0  0  0  0  0  0  0
  -11.8030    0.4630    0.0000 C   0  0  0  0  0  0  0  0  0  0  0  0
  -12.1230    1.9290    0.0000 N   0  0  0  0  0  0  0  0  0  0  0  0
  -12.9120   -0.5470    0.0000 O   0  0  0  0  0  0  0  0  0  0  0  0
  -13.5520    2.3840    0.0000 C   0  0  3  0  0  0  0  0  0  0  0  0
  -13.8720    3.8490    0.0000 C   0  0  0  0  0  0  0  0  0  0  0  0
  -14.6610    1.3740    0.0000 C   0  0  0  0  0  0  0  0  0  0  0  0
  -14.3410   -0.0920    0.0000 O   0  0  0  0  0  0  0  0  0  0  0  0
  -16.0900    1.8290    0.0000 O   0  0  0  0  0  0  0  0  0  0  0  0
  -15.3020    4.3050    0.0000 C   0  0  0  0  0  0  0  0  0  0  0  0
  -15.6220    5.7700    0.0000 C   0  0  0  0  0  0  0  0  0  0  0  0
  -17.0510    6.2260    0.0000 C   0  0  0  0  0  0  0  0  0  0  0  0
  -17.3710    7.6910    0.0000 N   0  0  0  0  0  0  0  0  0  0  0  0
  -18.8000    8.1460    0.0000 C   0  0  0  0  0  0  0  0  0  0  0  0
  -19.1210    9.6120    0.0000 N   0  0  0  0  0  0  0  0  0  0  0  0
  -19.9090    7.1360    0.0000 S   0  0  0  0  0  0  0  0  0  0  0  0
  -20.5500   10.0670    0.0000 C   0  0  0  0  0  0  0  0  0  0  0  0
  -23.0880    9.5120    0.0000 C   0  0  0  0  0  0  0  0  0  0  0  0
  -21.6590    9.0570    0.0000 C   0  0  0  0  0  0  0  0  0  0  0  0
  -20.8700   11.5330    0.0000 C   0  0  0  0  0  0  0  0  0  0  0  0
  -22.2990   11.9880    0.0000 C   0  0  0  0  0  0  0  0  0  0  0  0
  -23.4080   10.9780    0.0000 C   0  0  0  0  0  0  0  0  0  0  0  0
  -22.9170   13.3550    0.0000 C   0  0  0  0  0  0  0  0  0  0  0  0
  -22.1750   14.6580    0.0000 O   0  0  0  0  0  0  0  0  0  0  0  0
  -24.7120   11.7200    0.0000 C   0  0  0  0  0  0  0  0  0  0  0  0
  -25.3380   10.3570    0.0000 C   0  0  0  0  0  0  0  0  0  0  0  0
  -25.5790   12.9440    0.0000 C   0  0  0  0  0  0  0  0  0  0  0  0
  -27.6990   11.4420    0.0000 O   0  0  0  0  0  0  0  0  0  0  0  0
  -26.5900    7.6310    0.0000 C   0  0  0  0  0  0  0  0  0  0  0  0
  -25.0970    7.7700    0.0000 C   0  0  0  0  0  0  0  0  0  0  0  0
  -24.4700    9.1340    0.0000 C   0  0  0  0  0  0  0  0  0  0  0  0
  -26.8310   10.2180    0.0000 C   0  0  0  0  0  0  0  0  0  0  0  0
  -27.4570    8.8550    0.0000 C   0  0  0  0  0  0  0  0  0  0  0  0
  -27.0720   12.8050    0.0000 C   0  0  0  0  0  0  0  0  0  0  0  0
  -24.9530   14.3070    0.0000 C   0  0  0  0  0  0  0  0  0  0  0  0
  -25.8200   15.5310    0.0000 C   0  0  0  0  0  0  0  0  0  0  0  0
  -27.3140   15.3920    0.0000 C   0  0  0  0  0  0  0  0  0  0  0  0
  -27.9400   14.0290    0.0000 C   0  0  0  0  0  0  0  0  0  0  0  0
  -24.4080   13.1890    0.0000 O   0  0  0  0  0  0  0  0  0  0  0  0
  -28.1810   16.6160    0.0000 O   0  0  0  0  0  0  0  0  0  0  0  0
  -27.2160    6.2680    0.0000 O   0  0  0  0  0  0  0  0  0  0  0  0
  1  2  1  0  0  0  0
  1  6  1  0  0  0  0
  2  3  1  0  0  0  0
  3  4  1  0  0  0  0
  3 21  1  6  0  0  0
  5  4  1  6  0  0  0
  5  6  1  0  0  0  0
  5  8  1  0  0  0  0
  6  7  1  0  0  0  0
  6 25  1  1  0  0  0
  7 10  1  0  0  0  0
  7 12  1  1  0  0  0
  8  9  1  0  0  0  0
  9 22  1  1  0  0  0
 10  9  1  6  0  0  0
 10 15  1  0  0  0  0
 11 12  1  0  0  0  0
 11 13  1  0  0  0  0
 11 23  1  1  0  0  0
 13 14  1  0  0  0  0
 13 15  1  0  0  0  0
 13 26  1  1  0  0  0
 14 17  1  1  0  0  0
 14 18  1  0  0  0  0
 15 16  1  1  0  0  0
 16 17  1  0  0  0  0
 18 19  1  0  0  0  0
 18 24  1  6  0  0  0
 19 20  1  0  0  0  0
 20 27  1  0  0  0  0
 27 28  1  0  0  0  0
 27 29  2  0  0  0  0
 28 30  1  0  0  0  0
 30 31  1  0  0  0  0
 30 32  1  0  0  0  0
 31 35  1  0  0  0  0
 32 33  1  0  0  0  0
 32 34  2  0  0  0  0
 35 36  1  0  0  0  0
 36 37  1  0  0  0  0
 37 38  1  0  0  0  0
 38 39  1  0  0  0  0
 39 40  1  0  0  0  0
 39 41  2  0  0  0  0
 40 42  1  0  0  0  0
 42 44  1  0  0  0  0
 42 45  2  0  0  0  0
 43 44  2  0  0  0  0
 43 47  1  0  0  0  0
 45 46  1  0  0  0  0
 46 47  2  0  0  0  0
 46 48  1  0  0  0  0
 47 50  1  0  0  0  0
 48 49  2  0  0  0  0
 48 64  1  0  0  0  0
 50 51  1  0  0  0  0
 50 52  1  0  0  0  0
 50 64  1  0  0  0  0
 51 56  1  0  0  0  0
 51 57  2  0  0  0  0
 52 59  1  0  0  0  0
 52 60  2  0  0  0  0
 53 57  1  0  0  0  0
 53 59  1  0  0  0  0
 54 55  1  0  0  0  0
 54 58  2  0  0  0  0
 54 66  1  0  0  0  0
 55 56  2  0  0  0  0
 57 58  1  0  0  0  0
 59 63  2  0  0  0  0
 60 61  1  0  0  0  0
 61 62  2  0  0  0  0
 62 63  1  0  0  0  0
 62 65  1  0  0  0  0
M  END
>  <Activity>
1

>  <cmpd_id>
mbcd0029769

>  <standard_inchi>
InChI=1S/C51H63N3O11S/c1-26(33-14-15-37-45-38(25-43(59)50(33,37)3)49(2)18-17-31(57)20-27(49)21-40(45)58)7-16-44(60)54-39(46(61)62)6-4-5-19-52-48(66)53-28-8-11-34-32(22-28)47(63)65-51(34)35-12-9-29(55)23-41(35)64-42-24-30(56)10-13-36(42)51/h8-13,22-24,26-27,31,33,37-40,43,45,55-59H,4-7,14-21,25H2,1-3H3,(H,54,60)(H,61,62)(H2,52,53,66)/t26-,27+,31-,33-,37+,38+,39?,40+,43-,45+,49+,50-/m1/s1

>  <standard_inchi_key>
KHNJPPGHIWPDLG-KXNADYTJSA-N

$$$$

  MOE2013           2D

 20 19  0  0  1  0  0  0  0  0999 V2000
    0.0000    0.0000    0.0000 N   0  0  0  0  0  0  0  0  0  0  0  0
   -0.7480   -1.3000    0.0000 C   0  0  2  0  0  0  0  0  0  0  0  0
    0.0040   -2.5980    0.0000 C   0  0  0  0  0  0  0  0  0  0  0  0
    1.5040   -2.5960    0.0000 O   0  0  0  0  0  0  0  0  0  0  0  0
   -0.7440   -3.8980    0.0000 O   0  0  0  0  0  0  0  0  0  0  0  0
   -2.2480   -1.3030    0.0000 C   0  0  0  0  0  0  0  0  0  0  0  0
   -3.0000   -0.0050    0.0000 C   0  0  0  0  0  0  0  0  0  0  0  0
   -4.5000   -0.0070    0.0000 C   0  0  0  0  0  0  0  0  0  0  0  0
   -5.2520    1.2910    0.0000 O   0  0  0  0  0  0  0  0  0  0  0  0
   -5.2480   -1.3080    0.0000 N   0  0  0  0  0  0  0  0  0  0  0  0
   -6.7480   -1.3100    0.0000 C   0  0  2  0  0  0  0  0  0  0  0  0
   -7.4960   -2.6100    0.0000 C   0  0  0  0  0  0  0  0  0  0  0  0
   -6.7440   -3.9080    0.0000 O   0  0  0  0  0  0  0  0  0  0  0  0
   -7.5000   -0.0120    0.0000 C   0  0  0  0  0  0  0  0  0  0  0  0
   -9.0000   -0.0140    0.0000 S   0  0  0  0  0  0  0  0  0  0  0  0
   -8.9960   -2.6130    0.0000 N   0  0  0  0  0  0  0  0  0  0  0  0
   -9.7440   -3.9130    0.0000 C   0  0  0  0  0  0  0  0  0  0  0  0
  -11.2440   -3.9150    0.0000 C   0  0  0  0  0  0  0  0  0  0  0  0
  -11.9920   -5.2160    0.0000 O   0  0  0  0  0  0  0  0  0  0  0  0
  -11.9960   -2.6170    0.0000 O   0  0  0  0  0  0  0  0  0  0  0  0
  2  1  1  6  0  0  0
  2  3  1  0  0  0  0
  2  6  1  0  0  0  0
  3  4  2  0  0  0  0
  3  5  1  0  0  0  0
  6  7  1  0  0  0  0
  7  8  1  0  0  0  0
  8  9  2  0  0  0  0
  8 10  1  0  0  0  0
 11 10  1  6  0  0  0
 11 12  1  0  0  0  0
 11 14  1  0  0  0  0
 12 13  2  0  0  0  0
 12 16  1  0  0  0  0
 14 15  1  0  0  0  0
 16 17  1  0  0  0  0
 17 18  1  0  0  0  0
 18 19  2  0  0  0  0
 18 20  1  0  0  0  0
M  END
>  <Activity>
0

>  <cmpd_id>
mbcd0003078

>  <standard_inchi>
InChI=1S/C10H17N3O6S/c11-5(10(18)19)1-2-7(14)13-6(4-20)9(17)12-3-8(15)16/h5-6,20H,1-4,11H2,(H,12,17)(H,13,14)(H,15,16)(H,18,19)/t5-,6-/m0/s1

>  <standard_inchi_key>
RWSXRVCMGQZWBV-WDSKDSINSA-N

$$$$

  MOE2013           2D

 34 38  0  0  0  0  0  0  0  0999 V2000
    0.0000    0.0000    0.0000 C   0  0  0  0  0  0  0  0  0  0  0  0
   -0.7490   -1.3000    0.0000 C   0  0  0  0  0  0  0  0  0  0  0  0
   -2.2490   -1.3010    0.0000 C   0  0  0  0  0  0  0  0  0  0  0  0
   -2.9980   -2.6000    0.0000 O   0  0  0  0  0  0  0  0  0  0  0  0
   -3.0000   -0.0020    0.0000 C   0  0  0  0  0  0  0  0  0  0  0  0
   -2.2510    1.2970    0.0000 C   0  0  0  0  0  0  0  0  0  0  0  0
   -2.7160    2.7240    0.0000 S   0  0  0  0  0  0  0  0  0  0  0  0
   -1.5030    3.6060    0.0000 C   0  0  0  0  0  0  0  0  0  0  0  0
   -1.5040    5.1060    0.0000 C   0  0  0  0  0  0  0  0  0  0  0  0
   -2.8030    5.8550    0.0000 C   0  0  0  0  0  0  0  0  0  0  0  0
   -2.8040    7.3550    0.0000 C   0  0  0  0  0  0  0  0  0  0  0  0
   -1.5060    8.1060    0.0000 C   0  0  0  0  0  0  0  0  0  0  0  0
   -1.5070    9.6060    0.0000 O   0  0  0  0  0  0  0  0  0  0  0  0
   -0.2060    7.3570    0.0000 C   0  0  0  0  0  0  0  0  0  0  0  0
   -0.2050    5.8570    0.0000 C   0  0  0  0  0  0  0  0  0  0  0  0
   -0.7510    1.2980    0.0000 C   0  0  0  0  0  0  0  0  0  0  0  0
   -0.2880    2.7250    0.0000 C   0  0  0  0  0  0  0  0  0  0  0  0
    1.1380    3.1900    0.0000 C   0  0  0  0  0  0  0  0  0  0  0  0
    1.4490    4.6570    0.0000 O   0  0  0  0  0  0  0  0  0  0  0  0
    2.2530    2.1870    0.0000 C   0  0  0  0  0  0  0  0  0  0  0  0
    1.9420    0.7200    0.0000 C   0  0  0  0  0  0  0  0  0  0  0  0
    3.0580   -0.2830    0.0000 C   0  0  0  0  0  0  0  0  0  0  0  0
    4.4840    0.1810    0.0000 C   0  0  0  0  0  0  0  0  0  0  0  0
    4.7950    1.6490    0.0000 C   0  0  0  0  0  0  0  0  0  0  0  0
    3.6800    2.6520    0.0000 C   0  0  0  0  0  0  0  0  0  0  0  0
    5.6000   -0.8220    0.0000 O   0  0  0  0  0  0  0  0  0  0  0  0
    7.0260   -0.3570    0.0000 C   0  0  0  0  0  0  0  0  0  0  0  0
    8.1410   -1.3600    0.0000 C   0  0  0  0  0  0  0  0  0  0  0  0
    9.5680   -0.8950    0.0000 N   0  0  0  0  0  0  0  0  0  0  0  0
   10.6830   -1.8980    0.0000 C   0  0  0  0  0  0  0  0  0  0  0  0
   12.1090   -1.4340    0.0000 C   0  0  0  0  0  0  0  0  0  0  0  0
   12.4200    0.0340    0.0000 C   0  0  0  0  0  0  0  0  0  0  0  0
   11.3050    1.0370    0.0000 C   0  0  0  0  0  0  0  0  0  0  0  0
    9.8780    0.5720    0.0000 C   0  0  0  0  0  0  0  0  0  0  0  0
  1  2  1  0  0  0  0
  1 16  2  0  0  0  0
  2  3  2  0  0  0  0
  3  4  1  0  0  0  0
  3  5  1  0  0  0  0
  5  6  2  0  0  0  0
  6  7  1  0  0  0  0
  6 16  1  0  0  0  0
  7  8  1  0  0  0  0
  8  9  1  0  0  0  0
  8 17  2  0  0  0  0
  9 10  1  0  0  0  0
  9 15  2  0  0  0  0
 10 11  2  0  0  0  0
 11 12  1  0  0  0  0
 12 13  1  0  0  0  0
 12 14  2  0  0  0  0
 14 15  1  0  0  0  0
 16 17  1  0  0  0  0
 17 18  1  0  0  0  0
 18 19  2  0  0  0  0
 18 20  1  0  0  0  0
 20 21  1  0  0  0  0
 20 25  2  0  0  0  0
 21 22  2  0  0  0  0
 22 23  1  0  0  0  0
 23 24  2  0  0  0  0
 23 26  1  0  0  0  0
 24 25  1  0  0  0  0
 26 27  1  0  0  0  0
 27 28  1  0  0  0  0
 28 29  1  0  0  0  0
 29 30  1  0  0  0  0
 29 34  1  0  0  0  0
 30 31  1  0  0  0  0
 31 32  1  0  0  0  0
 32 33  1  0  0  0  0
 33 34  1  0  0  0  0
M  END
>  <Activity>
0

>  <cmpd_id>
mbcd0012405

>  <standard_inchi>
InChI=1S/C28H27NO4S/c30-21-8-4-20(5-9-21)28-26(24-13-10-22(31)18-25(24)34-28)27(32)19-6-11-23(12-7-19)33-17-16-29-14-2-1-3-15-29/h4-13,18,30-31H,1-3,14-17H2

>  <standard_inchi_key>
GZUITABIAKMVPG-UHFFFAOYSA-N

$$$$

  MOE2013           2D

 33 36  0  0  1  0  0  0  0  0999 V2000
    0.0000    0.0000    0.0000 C   0  0  0  0  0  0  0  0  0  0  0  0
   -1.4000   -0.5370    0.0000 N   0  0  0  0  0  0  0  0  0  0  0  0
   -1.6350   -2.0190    0.0000 C   0  0  0  0  0  0  0  0  0  0  0  0
   -0.5750   -3.0800    0.0000 N   0  0  0  0  0  0  0  0  0  0  0  0
   -1.2560   -4.4160    0.0000 C   0  0  0  0  0  0  0  0  0  0  0  0
   -0.7180   -5.8160    0.0000 C   0  0  0  0  0  0  0  0  0  0  0  0
    0.7630   -6.0510    0.0000 C   0  0  0  0  0  0  0  0  0  0  0  0
    1.3000   -7.4520    0.0000 C   0  0  0  0  0  0  0  0  0  0  0  0
    2.7820   -7.6870    0.0000 C   0  0  0  0  0  0  0  0  0  0  0  0
    3.3190   -9.0870    0.0000 C   0  0  0  0  0  0  0  0  0  0  0  0
    2.3750  -10.2530    0.0000 C   0  0  0  0  0  0  0  0  0  0  0  0
    0.8940  -10.0180    0.0000 N   0  0  0  0  0  0  0  0  0  0  0  0
    0.3560   -8.6170    0.0000 C   0  0  0  0  0  0  0  0  0  0  0  0
   -1.6630   -6.9820    0.0000 C   0  0  0  0  0  0  0  0  0  0  0  0
   -1.1250   -8.3830    0.0000 C   0  0  0  0  0  0  0  0  0  0  0  0
   -3.1440   -6.7470    0.0000 C   0  0  0  0  0  0  0  0  0  0  0  0
   -4.0880   -7.9130    0.0000 O   0  0  0  0  0  0  0  0  0  0  0  0
   -5.5700   -7.6780    0.0000 C   0  0  2  0  0  0  0  0  0  0  0  0
   -6.1070   -6.2780    0.0000 O   0  0  0  0  0  0  0  0  0  0  0  0
   -7.5890   -6.0430    0.0000 C   0  0  1  0  0  0  0  0  0  0  0  0
   -8.5330   -7.2080    0.0000 C   0  0  1  0  0  0  0  0  0  0  0  0
  -10.0140   -6.9740    0.0000 O   0  0  0  0  0  0  0  0  0  0  0  0
   -7.9950   -8.6090    0.0000 C   0  0  2  0  0  0  0  0  0  0  0  0
   -8.9390   -9.7740    0.0000 O   0  0  0  0  0  0  0  0  0  0  0  0
   -6.5140   -8.8440    0.0000 C   0  0  1  0  0  0  0  0  0  0  0  0
   -5.9760  -10.2440    0.0000 O   0  0  0  0  0  0  0  0  0  0  0  0
   -8.1260   -4.6420    0.0000 C   0  0  0  0  0  0  0  0  0  0  0  0
   -9.6080   -4.4080    0.0000 O   0  0  0  0  0  0  0  0  0  0  0  0
   -7.1820   -3.4770    0.0000 O   0  0  0  0  0  0  0  0  0  0  0  0
   -3.6820   -5.3470    0.0000 C   0  0  0  0  0  0  0  0  0  0  0  0
   -5.1630   -5.1120    0.0000 C   0  0  0  0  0  0  0  0  0  0  0  0
   -2.7370   -4.1810    0.0000 C   0  0  0  0  0  0  0  0  0  0  0  0
   -2.9720   -2.7000    0.0000 S   0  0  0  0  0  0  0  0  0  0  0  0
  1  2  1  0  0  0  0
  2  3  1  0  0  0  0
  3  4  2  0  0  0  0
  3 33  1  0  0  0  0
  4  5  1  0  0  0  0
  5  6  1  0  0  0  0
  5 32  2  0  0  0  0
  6  7  1  0  0  0  0
  6 14  2  0  0  0  0
  7  8  1  0  0  0  0
  8  9  1  0  0  0  0
  8 13  2  0  0  0  0
  9 10  2  0  0  0  0
 10 11  1  0  0  0  0
 11 12  2  0  0  0  0
 12 13  1  0  0  0  0
 14 15  1  0  0  0  0
 14 16  1  0  0  0  0
 16 17  1  0  0  0  0
 16 30  2  0  0  0  0
 18 17  1  1  0  0  0
 18 19  1  0  0  0  0
 18 25  1  0  0  0  0
 19 20  1  0  0  0  0
 20 21  1  0  0  0  0
 20 27  1  1  0  0  0
 21 22  1  6  0  0  0
 21 23  1  0  0  0  0
 23 24  1  1  0  0  0
 23 25  1  0  0  0  0
 25 26  1  6  0  0  0
 27 28  1  0  0  0  0
 27 29  2  0  0  0  0
 30 31  1  0  0  0  0
 30 32  1  0  0  0  0
 32 33  1  0  0  0  0
M  END
>  <Activity>
1

>  <cmpd_id>
mbcd0000369

>  <standard_inchi>
InChI=1S/C22H25N3O7S/c1-9-12(7-11-5-4-6-24-8-11)13-19(33-22(23-3)25-13)10(2)17(9)31-21-16(28)14(26)15(27)18(32-21)20(29)30/h4-6,8,14-16,18,21,26-28H,7H2,1-3H3,(H,23,25)(H,29,30)/t14-,15-,16+,18-,21+/m0/s1

>  <standard_inchi_key>
RJBKVKVYNJTHJS-DQSYDGHTSA-N

$$$$

  MOE2013           2D

 50 53  0  0  1  0  0  0  0  0999 V2000
    0.0000    0.0000    0.0000 C   0  0  0  0  0  0  0  0  0  0  0  0
    0.5570   -1.3930    0.0000 C   0  0  0  0  0  0  0  0  0  0  0  0
   -0.5960   -2.3530    0.0000 S   0  0  0  0  0  0  0  0  0  0  0  0
   -1.8650   -1.5530    0.0000 C   0  0  0  0  0  0  0  0  0  0  0  0
   -1.4970   -0.0990    0.0000 N   0  0  0  0  0  0  0  0  0  0  0  0
    2.0110   -1.7610    0.0000 C   0  0  0  0  0  0  0  0  0  0  0  0
    2.4190   -3.2040    0.0000 O   0  0  0  0  0  0  0  0  0  0  0  0
    3.8730   -3.5730    0.0000 C   0  0  0  0  0  0  0  0  0  0  0  0
    4.2810   -5.0160    0.0000 N   0  0  0  0  0  0  0  0  0  0  0  0
    5.7350   -5.3840    0.0000 C   0  0  2  0  0  0  0  0  0  0  0  0
    6.7810   -4.3090    0.0000 C   0  0  2  0  0  0  0  0  0  0  0  0
    8.2350   -4.6780    0.0000 C   0  0  0  0  0  0  0  0  0  0  0  0
    9.2810   -3.6020    0.0000 C   0  0  2  0  0  0  0  0  0  0  0  0
   11.1440   -5.4140    0.0000 C   0  0  0  0  0  0  0  0  0  0  0  0
   12.5980   -5.7820    0.0000 C   0  0  1  0  0  0  0  0  0  0  0  0
   13.6440   -4.7070    0.0000 N   0  0  0  0  0  0  0  0  0  0  0  0
   15.0980   -5.0760    0.0000 C   0  0  0  0  0  0  0  0  0  0  0  0
    4.9190   -2.4980    0.0000 O   0  0  0  0  0  0  0  0  0  0  0  0
    6.1430   -6.8280    0.0000 C   0  0  0  0  0  0  0  0  0  0  0  0
    5.0970   -7.9030    0.0000 C   0  0  0  0  0  0  0  0  0  0  0  0
    5.5060   -9.3460    0.0000 C   0  0  0  0  0  0  0  0  0  0  0  0
    4.4600  -10.4220    0.0000 C   0  0  0  0  0  0  0  0  0  0  0  0
    3.0050  -10.0530    0.0000 C   0  0  0  0  0  0  0  0  0  0  0  0
    2.5970   -8.6100    0.0000 C   0  0  0  0  0  0  0  0  0  0  0  0
    3.6430   -7.5350    0.0000 C   0  0  0  0  0  0  0  0  0  0  0  0
    6.3730   -2.8660    0.0000 O   0  0  0  0  0  0  0  0  0  0  0  0
    8.8730   -2.1590    0.0000 C   0  0  0  0  0  0  0  0  0  0  0  0
    9.9190   -1.0840    0.0000 C   0  0  0  0  0  0  0  0  0  0  0  0
    9.5110    0.3600    0.0000 C   0  0  0  0  0  0  0  0  0  0  0  0
   10.5570    1.4350    0.0000 C   0  0  0  0  0  0  0  0  0  0  0  0
   12.0110    1.0660    0.0000 C   0  0  0  0  0  0  0  0  0  0  0  0
   12.4190   -0.3770    0.0000 C   0  0  0  0  0  0  0  0  0  0  0  0
   11.3730   -1.4520    0.0000 C   0  0  0  0  0  0  0  0  0  0  0  0
   10.7350   -3.9710    0.0000 N   0  0  0  0  0  0  0  0  0  0  0  0
   10.0980   -6.4890    0.0000 O   0  0  0  0  0  0  0  0  0  0  0  0
   13.0060   -7.2260    0.0000 C   0  0  0  0  0  0  0  0  0  0  0  0
   14.4600   -7.5940    0.0000 C   0  0  0  0  0  0  0  0  0  0  0  0
   11.9600   -8.3010    0.0000 C   0  0  0  0  0  0  0  0  0  0  0  0
   16.1440   -4.0000    0.0000 N   0  0  0  0  0  0  0  0  0  0  0  0
   15.7360   -2.5570    0.0000 C   0  0  0  0  0  0  0  0  0  0  0  0
   15.5060   -6.5190    0.0000 O   0  0  0  0  0  0  0  0  0  0  0  0
   16.7820   -1.4820    0.0000 C   0  0  0  0  0  0  0  0  0  0  0  0
   16.5260   -0.0040    0.0000 C   0  0  0  0  0  0  0  0  0  0  0  0
   17.8540    0.6960    0.0000 S   0  0  0  0  0  0  0  0  0  0  0  0
   18.9290   -0.3500    0.0000 C   0  0  0  0  0  0  0  0  0  0  0  0
   18.2660   -1.6960    0.0000 N   0  0  0  0  0  0  0  0  0  0  0  0
   20.4070   -0.0950    0.0000 C   0  0  0  0  0  0  0  0  0  0  0  0
   21.3670   -1.2480    0.0000 C   0  0  0  0  0  0  0  0  0  0  0  0
   20.9250    1.3120    0.0000 C   0  0  0  0  0  0  0  0  0  0  0  0
   17.5980   -4.3690    0.0000 C   0  0  0  0  0  0  0  0  0  0  0  0
  1  2  2  0  0  0  0
  1  5  1  0  0  0  0
  2  3  1  0  0  0  0
  2  6  1  0  0  0  0
  3  4  1  0  0  0  0
  4  5  2  0  0  0  0
  6  7  1  0  0  0  0
  7  8  1  0  0  0  0
  8  9  1  0  0  0  0
  8 18  2  0  0  0  0
 10  9  1  6  0  0  0
 10 11  1  0  0  0  0
 10 19  1  0  0  0  0
 11 12  1  0  0  0  0
 11 26  1  1  0  0  0
 12 13  1  0  0  0  0
 13 27  1  0  0  0  0
 13 34  1  6  0  0  0
 14 34  1  0  0  0  0
 14 35  2  0  0  0  0
 15 14  1  1  0  0  0
 15 16  1  0  0  0  0
 15 36  1  0  0  0  0
 16 17  1  0  0  0  0
 17 39  1  0  0  0  0
 17 41  2  0  0  0  0
 19 20  1  0  0  0  0
 20 21  1  0  0  0  0
 20 25  2  0  0  0  0
 21 22  2  0  0  0  0
 22 23  1  0  0  0  0
 23 24  2  0  0  0  0
 24 25  1  0  0  0  0
 27 28  1  0  0  0  0
 28 29  1  0  0  0  0
 28 33  2  0  0  0  0
 29 30  2  0  0  0  0
 30 31  1  0  0  0  0
 31 32  2  0  0  0  0
 32 33  1  0  0  0  0
 36 37  1  0  0  0  0
 36 38  1  0  0  0  0
 39 40  1  0  0  0  0
 39 50  1  0  0  0  0
 40 42  1  0  0  0  0
 42 43  2  0  0  0  0
 42 46  1  0  0  0  0
 43 44  1  0  0  0  0
 44 45  1  0  0  0  0
 45 46  2  0  0  0  0
 45 47  1  0  0  0  0
 47 48  1  0  0  0  0
 47 49  1  0  0  0  0
M  END
>  <Activity>
0

>  <cmpd_id>
mbcd0001938

>  <standard_inchi>
InChI=1S/C37H48N6O5S2/c1-24(2)33(42-36(46)43(5)20-29-22-49-35(40-29)25(3)4)34(45)39-28(16-26-12-8-6-9-13-26)18-32(44)31(17-27-14-10-7-11-15-27)41-37(47)48-21-30-19-38-23-50-30/h6-15,19,22-25,28,31-33,44H,16-18,20-21H2,1-5H3,(H,39,45)(H,41,47)(H,42,46)/t28-,31-,32-,33-/m0/s1

>  <standard_inchi_key>
NCDNCNXCDXHOMX-XGKFQTDJSA-N

$$$$
