# Supplementary material for: Vienna LiverTox Workspace—A Set of Machine Learning Models for Prediction of Interactions Profiles of Small Molecules With Transporters Relevant for Regulatory Agencies
Source: Front Chem. 2020 Jan 10;7:899. doi: 10.3389/fchem.2019.00899 (PMC6966498; doi:10.3389/fchem.2019.00899)
Supplement: Supplementary file 2 [file Data_Sheet_2.ZIP › PgpTRANSP_test.sdf]

mol_0440
  MOE2013           2D

 37 40  0  0  1  0  0  0  0  0999 V2000
   -2.4740    0.0860    0.0000 Br  0  0  0  0  0  0  0  0  0  0  0  0
   -1.6490    0.0580    0.0000 C   0  0  3  0  0  0  0  0  0  0  0  0
   -1.2120    0.7570    0.0000 C   0  0  0  0  0  0  0  0  0  0  0  0
   -0.3870    0.7280    0.0000 O   0  0  0  0  0  0  0  0  0  0  0  0
    0.0000    0.0000    0.0000 C   0  0  2  0  0  0  0  0  0  0  0  0
   -0.4370   -0.7000    0.0000 C   0  0  0  0  0  0  0  0  0  0  0  0
   -1.2620   -0.6710    0.0000 C   0  0  0  0  0  0  0  0  0  0  0  0
    0.7420    0.3620    0.0000 C   0  0  0  0  0  0  0  0  0  0  0  0
    0.7140   -0.4120    0.0000 C   0  0  3  0  0  0  0  0  0  0  0  0
    1.4290    0.0000    0.0000 O   0  0  0  0  0  0  0  0  0  0  0  0
    2.1430   -0.4120    0.0000 C   0  0  3  0  0  0  0  0  0  0  0  0
    2.8580    0.0000    0.0000 C   0  0  0  0  0  0  0  0  0  0  0  0
    3.5720   -0.4120    0.0000 C   0  0  0  0  0  0  0  0  0  0  0  0
    3.5720   -1.2380    0.0000 C   0  0  3  0  0  0  0  0  0  0  0  0
    2.8580   -1.6500    0.0000 O   0  0  0  0  0  0  0  0  0  0  0  0
    2.1430   -1.2380    0.0000 C   0  0  1  0  0  0  0  0  0  0  0  0
    1.4290   -1.6500    0.0000 C   0  0  0  0  0  0  0  0  0  0  0  0
    0.7140   -1.2380    0.0000 C   0  0  0  0  0  0  0  0  0  0  0  0
    2.1430   -2.0620    0.0000 C   0  0  0  0  0  0  0  0  0  0  0  0
    4.2870   -1.6500    0.0000 C   0  0  0  0  0  0  0  0  0  0  0  0
    5.0010   -1.2380    0.0000 C   0  0  0  0  0  0  0  0  0  0  0  0
    4.2870   -2.4750    0.0000 C   0  0  0  0  0  0  0  0  0  0  0  0
    5.0010   -2.8880    0.0000 C   0  0  0  0  0  0  0  0  0  0  0  0
    5.0010   -3.7120    0.0000 C   0  0  3  0  0  0  0  0  0  0  0  0
    4.2870   -4.1250    0.0000 O   0  0  0  0  0  0  0  0  0  0  0  0
    5.7160   -4.1250    0.0000 C   0  0  2  0  0  0  0  0  0  0  0  0
    6.5000   -4.3800    0.0000 O   0  0  0  0  0  0  0  0  0  0  0  0
    6.5000   -5.2050    0.0000 C   0  0  3  0  0  0  0  0  0  0  0  0
    5.7160   -5.4600    0.0000 C   0  0  0  0  0  0  0  0  0  0  0  0
    5.2310   -4.7920    0.0000 C   0  0  0  0  0  0  0  0  0  0  0  0
    7.1680   -5.6900    0.0000 C   0  0  0  0  0  0  0  0  0  0  0  0
    7.8350   -6.1750    0.0000 C   0  0  0  0  0  0  0  0  0  0  0  0
    6.6830   -6.3570    0.0000 C   0  0  0  0  0  0  0  0  0  0  0  0
    7.6530   -5.0220    0.0000 O   0  0  0  0  0  0  0  0  0  0  0  0
    6.0510   -3.3710    0.0000 C   0  0  0  0  0  0  0  0  0  0  0  0
   -1.8960    1.2190    0.0000 C   0  0  0  0  0  0  0  0  0  0  0  0
   -1.2120    1.5820    0.0000 C   0  0  0  0  0  0  0  0  0  0  0  0
  1  2  1  0  0  0  0
  2  3  1  0  0  0  0
  2  7  1  0  0  0  0
  3  4  1  0  0  0  0
  3 36  1  0  0  0  0
  3 37  1  0  0  0  0
  4  5  1  0  0  0  0
  5  6  1  0  0  0  0
  5  8  1  1  0  0  0
  5  9  1  6  0  0  0
  6  7  1  0  0  0  0
  9 10  1  0  0  0  0
  9 18  1  0  0  0  0
 10 11  1  0  0  0  0
 11 12  1  0  0  0  0
 11 16  1  0  0  0  0
 12 13  1  0  0  0  0
 13 14  1  0  0  0  0
 14 15  1  0  0  0  0
 14 20  1  0  0  0  0
 15 16  1  0  0  0  0
 16 17  1  0  0  0  0
 16 19  1  6  0  0  0
 17 18  1  0  0  0  0
 20 21  2  0  0  0  0
 20 22  1  0  0  0  0
 22 23  1  0  0  0  0
 23 24  1  0  0  0  0
 24 25  1  0  0  0  0
 26 24  1  6  0  0  0
 26 27  1  0  0  0  0
 26 30  1  0  0  0  0
 26 35  1  1  0  0  0
 27 28  1  0  0  0  0
 28 29  1  0  0  0  0
 28 31  1  0  0  0  0
 29 30  1  0  0  0  0
 31 32  1  0  0  0  0
 31 33  1  0  0  0  0
 31 34  1  0  0  0  0
M  END
>  <n>
440

>  <Activity>
0

>  <cmpd_id>
mbcd0031204

$$$$
mol_0063
  MOE2013           2D

 28 30  0  0  0  0  0  0  0  0999 V2000
    2.1910   -0.7840    0.0000 C   0  0  0  0  0  0  0  0  0  0  0  0
    2.1910    0.0420    0.0000 O   0  0  0  0  0  0  0  0  0  0  0  0
    2.9060   -1.1960    0.0000 C   0  0  0  0  0  0  0  0  0  0  0  0
    3.6200   -0.7840    0.0000 C   0  0  0  0  0  0  0  0  0  0  0  0
    2.9060   -2.0210    0.0000 C   0  0  0  0  0  0  0  0  0  0  0  0
    2.1910   -2.4340    0.0000 C   0  0  0  0  0  0  0  0  0  0  0  0
    1.4770   -2.0210    0.0000 C   0  0  0  0  0  0  0  0  0  0  0  0
    1.4770   -1.1960    0.0000 C   0  0  0  0  0  0  0  0  0  0  0  0
    0.7620   -0.7840    0.0000 C   0  0  0  0  0  0  0  0  0  0  0  0
    1.4770    0.4540    0.0000 C   0  0  0  0  0  0  0  0  0  0  0  0
    0.7620    0.0420    0.0000 N   0  0  0  0  0  0  0  0  0  0  0  0
    0.0480    0.4540    0.0000 C   0  0  0  0  0  0  0  0  0  0  0  0
   -0.6670    0.0420    0.0000 N   0  0  0  0  0  0  0  0  0  0  0  0
    0.0480    1.2790    0.0000 N   0  0  0  0  0  0  0  0  0  0  0  0
    0.7620    1.6920    0.0000 C   0  0  0  0  0  0  0  0  0  0  0  0
    0.7620    2.5160    0.0000 N   0  0  0  0  0  0  0  0  0  0  0  0
    1.4770    1.2790    0.0000 C   0  0  0  0  0  0  0  0  0  0  0  0
   -1.3810    0.4540    0.0000 C   0  0  0  0  0  0  0  0  0  0  0  0
   -2.0960    0.0420    0.0000 C   0  0  0  0  0  0  0  0  0  0  0  0
   -2.8100    0.4540    0.0000 C   0  0  0  0  0  0  0  0  0  0  0  0
   -2.8100    1.2790    0.0000 C   0  0  0  0  0  0  0  0  0  0  0  0
   -2.0960    1.6920    0.0000 C   0  0  0  0  0  0  0  0  0  0  0  0
   -1.3810    1.2790    0.0000 C   0  0  0  0  0  0  0  0  0  0  0  0
   -3.5250    1.6920    0.0000 C   0  0  0  0  0  0  0  0  0  0  0  0
   -4.2390    2.1040    0.0000 N   0  0  0  0  0  0  0  0  0  0  0  0
    2.1910   -3.2580    0.0000 C   0  0  0  0  0  0  0  0  0  0  0  0
    2.1910   -4.0840    0.0000 N   0  0  0  0  0  0  0  0  0  0  0  0
    2.1910    1.6920    0.0000 Br  0  0  0  0  0  0  0  0  0  0  0  0
  1  2  1  0  0  0  0
  1  3  1  0  0  0  0
  1  8  2  0  0  0  0
  2 10  1  0  0  0  0
  3  4  1  0  0  0  0
  3  5  2  0  0  0  0
  5  6  1  0  0  0  0
  6  7  2  0  0  0  0
  6 26  1  0  0  0  0
  7  8  1  0  0  0  0
  8  9  1  0  0  0  0
 10 11  1  0  0  0  0
 10 17  2  0  0  0  0
 11 12  2  0  0  0  0
 12 13  1  0  0  0  0
 12 14  1  0  0  0  0
 13 18  1  0  0  0  0
 14 15  2  0  0  0  0
 15 16  1  0  0  0  0
 15 17  1  0  0  0  0
 17 28  1  0  0  0  0
 18 19  1  0  0  0  0
 18 23  2  0  0  0  0
 19 20  2  0  0  0  0
 20 21  1  0  0  0  0
 21 22  2  0  0  0  0
 21 24  1  0  0  0  0
 22 23  1  0  0  0  0
 24 25  3  0  0  0  0
 26 27  3  0  0  0  0
M  END
>  <n>
63

>  <Activity>
0

>  <cmpd_id>
mbcd0001795

$$$$
mol_0012
  MOE2013           2D

 20 21  0  0  1  0  0  0  0  0999 V2000
    2.8580    0.6040    0.0000 C   0  0  0  0  0  0  0  0  0  0  0  0
    2.4450   -0.1100    0.0000 O   0  0  0  0  0  0  0  0  0  0  0  0
    2.8580   -0.8250    0.0000 P   0  0  3  0  0  0  0  0  0  0  0  0
    3.2700   -1.5400    0.0000 S   0  0  0  0  0  0  0  0  0  0  0  0
    2.1430   -1.2380    0.0000 O   0  0  0  0  0  0  0  0  0  0  0  0
    2.1430   -2.0620    0.0000 C   0  0  0  0  0  0  0  0  0  0  0  0
    2.8580   -2.4750    0.0000 C   0  0  0  0  0  0  0  0  0  0  0  0
    2.8580   -3.3000    0.0000 C   0  0  0  0  0  0  0  0  0  0  0  0
    3.5720   -3.7120    0.0000 Cl  0  0  0  0  0  0  0  0  0  0  0  0
    2.1430   -3.7120    0.0000 C   0  0  0  0  0  0  0  0  0  0  0  0
    2.1430   -4.5380    0.0000 Br  0  0  0  0  0  0  0  0  0  0  0  0
    1.4290   -3.3000    0.0000 C   0  0  0  0  0  0  0  0  0  0  0  0
    1.4290   -2.4750    0.0000 C   0  0  0  0  0  0  0  0  0  0  0  0
    0.7140   -2.0620    0.0000 Cl  0  0  0  0  0  0  0  0  0  0  0  0
    3.5720   -0.4120    0.0000 C   0  0  0  0  0  0  0  0  0  0  0  0
    3.5720    0.4120    0.0000 C   0  0  0  0  0  0  0  0  0  0  0  0
    4.2870    0.8250    0.0000 C   0  0  0  0  0  0  0  0  0  0  0  0
    5.0010    0.4120    0.0000 C   0  0  0  0  0  0  0  0  0  0  0  0
    5.0010   -0.4120    0.0000 C   0  0  0  0  0  0  0  0  0  0  0  0
    4.2870   -0.8250    0.0000 C   0  0  0  0  0  0  0  0  0  0  0  0
  1  2  1  0  0  0  0
  2  3  1  0  0  0  0
  3  4  2  0  0  0  0
  3  5  1  0  0  0  0
  3 15  1  0  0  0  0
  5  6  1  0  0  0  0
  6  7  1  0  0  0  0
  6 13  2  0  0  0  0
  7  8  2  0  0  0  0
  8  9  1  0  0  0  0
  8 10  1  0  0  0  0
 10 11  1  0  0  0  0
 10 12  2  0  0  0  0
 12 13  1  0  0  0  0
 13 14  1  0  0  0  0
 15 16  1  0  0  0  0
 15 20  2  0  0  0  0
 16 17  2  0  0  0  0
 17 18  1  0  0  0  0
 18 19  2  0  0  0  0
 19 20  1  0  0  0  0
M  END
>  <n>
12

>  <Activity>
0

>  <cmpd_id>
mbcd0000522

$$$$
mol_0229
  MOE2013           2D

 30 33  0  0  0  0  0  0  0  0999 V2000
    0.0000   -2.4750    0.0000 C   0  0  0  0  0  0  0  0  0  0  0  0
    0.0000   -1.6500    0.0000 O   0  0  0  0  0  0  0  0  0  0  0  0
    0.7140   -1.2380    0.0000 C   0  0  0  0  0  0  0  0  0  0  0  0
    0.7140   -0.4120    0.0000 C   0  0  0  0  0  0  0  0  0  0  0  0
    0.0000    0.0000    0.0000 O   0  0  0  0  0  0  0  0  0  0  0  0
   -0.7140   -0.4120    0.0000 C   0  0  0  0  0  0  0  0  0  0  0  0
   -1.4290    0.0000    0.0000 C   0  0  0  0  0  0  0  0  0  0  0  0
   -2.1430   -0.4120    0.0000 C   0  0  0  0  0  0  0  0  0  0  0  0
   -2.8580    0.0000    0.0000 C   0  0  0  0  0  0  0  0  0  0  0  0
   -2.8580    0.8250    0.0000 N   0  0  0  0  0  0  0  0  0  0  0  0
   -3.5720    1.2380    0.0000 C   0  0  0  0  0  0  0  0  0  0  0  0
   -2.1430    1.2380    0.0000 C   0  0  0  0  0  0  0  0  0  0  0  0
   -1.4290    0.8250    0.0000 C   0  0  0  0  0  0  0  0  0  0  0  0
    1.4290    0.0000    0.0000 C   0  0  0  0  0  0  0  0  0  0  0  0
    2.1430   -0.4120    0.0000 C   0  0  0  0  0  0  0  0  0  0  0  0
    2.8580    0.0000    0.0000 N   0  0  0  0  0  0  0  0  0  0  0  0
    3.5720   -0.4120    0.0000 C   0  0  0  0  0  0  0  0  0  0  0  0
    3.5720   -1.2380    0.0000 N   0  0  0  0  0  0  0  0  0  0  0  0
    2.8580   -1.6500    0.0000 C   0  0  0  0  0  0  0  0  0  0  0  0
    2.8580   -2.4750    0.0000 N   0  0  0  0  0  0  0  0  0  0  0  0
    2.1430   -2.8880    0.0000 C   0  0  0  0  0  0  0  0  0  0  0  0
    1.4290   -2.4750    0.0000 C   0  0  0  0  0  0  0  0  0  0  0  0
    0.7140   -2.8880    0.0000 C   0  0  0  0  0  0  0  0  0  0  0  0
    0.7140   -3.7120    0.0000 C   0  0  0  0  0  0  0  0  0  0  0  0
    0.0000   -4.1250    0.0000 Br  0  0  0  0  0  0  0  0  0  0  0  0
    1.4290   -4.1250    0.0000 C   0  0  0  0  0  0  0  0  0  0  0  0
    2.1430   -3.7120    0.0000 C   0  0  0  0  0  0  0  0  0  0  0  0
    2.8580   -4.1250    0.0000 F   0  0  0  0  0  0  0  0  0  0  0  0
    2.1430   -1.2380    0.0000 C   0  0  0  0  0  0  0  0  0  0  0  0
    1.4290   -1.6500    0.0000 C   0  0  0  0  0  0  0  0  0  0  0  0
  1  2  1  0  0  0  0
  2  3  1  0  0  0  0
  3  4  1  0  0  0  0
  3 30  2  0  0  0  0
  4  5  1  0  0  0  0
  4 14  2  0  0  0  0
  5  6  1  0  0  0  0
  6  7  1  0  0  0  0
  7  8  1  0  0  0  0
  7 13  1  0  0  0  0
  8  9  1  0  0  0  0
  9 10  1  0  0  0  0
 10 11  1  0  0  0  0
 10 12  1  0  0  0  0
 12 13  1  0  0  0  0
 14 15  1  0  0  0  0
 15 16  1  0  0  0  0
 15 29  2  0  0  0  0
 16 17  2  0  0  0  0
 17 18  1  0  0  0  0
 18 19  2  0  0  0  0
 19 20  1  0  0  0  0
 19 29  1  0  0  0  0
 20 21  1  0  0  0  0
 21 22  1  0  0  0  0
 21 27  2  0  0  0  0
 22 23  2  0  0  0  0
 23 24  1  0  0  0  0
 24 25  1  0  0  0  0
 24 26  2  0  0  0  0
 26 27  1  0  0  0  0
 27 28  1  0  0  0  0
 29 30  1  0  0  0  0
M  END
>  <n>
229

>  <Activity>
0

>  <cmpd_id>
mbcd0030146

$$$$
mol_0058
  MOE2013           2D

 19 20  0  0  0  0  0  0  0  0999 V2000
    0.7140    2.0620    0.0000 C   0  0  0  0  0  0  0  0  0  0  0  0
    0.7140    1.2380    0.0000 N   0  0  0  0  0  0  0  0  0  0  0  0
    0.0000    0.8250    0.0000 C   0  0  0  0  0  0  0  0  0  0  0  0
    1.4290    0.8250    0.0000 C   0  0  0  0  0  0  0  0  0  0  0  0
    1.4290    0.0000    0.0000 C   0  0  0  0  0  0  0  0  0  0  0  0
    2.1430   -0.4120    0.0000 C   0  0  0  0  0  0  0  0  0  0  0  0
    2.1430   -1.2380    0.0000 C   0  0  0  0  0  0  0  0  0  0  0  0
    2.8580   -1.6500    0.0000 C   0  0  0  0  0  0  0  0  0  0  0  0
    2.8580   -2.4750    0.0000 C   0  0  0  0  0  0  0  0  0  0  0  0
    2.1430   -2.8880    0.0000 C   0  0  0  0  0  0  0  0  0  0  0  0
    2.1430   -3.7120    0.0000 Br  0  0  0  0  0  0  0  0  0  0  0  0
    1.4290   -2.4750    0.0000 C   0  0  0  0  0  0  0  0  0  0  0  0
    1.4290   -1.6500    0.0000 C   0  0  0  0  0  0  0  0  0  0  0  0
    2.8580    0.0000    0.0000 C   0  0  0  0  0  0  0  0  0  0  0  0
    2.8580    0.8250    0.0000 C   0  0  0  0  0  0  0  0  0  0  0  0
    3.5720    1.2380    0.0000 N   0  0  0  0  0  0  0  0  0  0  0  0
    4.2870    0.8250    0.0000 C   0  0  0  0  0  0  0  0  0  0  0  0
    4.2870    0.0000    0.0000 C   0  0  0  0  0  0  0  0  0  0  0  0
    3.5720   -0.4120    0.0000 C   0  0  0  0  0  0  0  0  0  0  0  0
  1  2  1  0  0  0  0
  2  3  1  0  0  0  0
  2  4  1  0  0  0  0
  4  5  1  0  0  0  0
  5  6  2  0  0  0  0
  6  7  1  0  0  0  0
  6 14  1  0  0  0  0
  7  8  1  0  0  0  0
  7 13  2  0  0  0  0
  8  9  2  0  0  0  0
  9 10  1  0  0  0  0
 10 11  1  0  0  0  0
 10 12  2  0  0  0  0
 12 13  1  0  0  0  0
 14 15  2  0  0  0  0
 14 19  1  0  0  0  0
 15 16  1  0  0  0  0
 16 17  2  0  0  0  0
 17 18  1  0  0  0  0
 18 19  2  0  0  0  0
M  END
>  <n>
58

>  <Activity>
0

>  <cmpd_id>
mbcd0001682

$$$$
mol_0801
  MOE2013           2D

 40 41  0  0  0  0  0  0  0  0999 V2000
    2.0560    5.3620    0.0000 C   0  0  0  0  0  0  0  0  0  0  0  0
   10.6300   -5.3620    0.0000 C   0  0  0  0  0  0  0  0  0  0  0  0
    1.3410    5.7750    0.0000 C   0  0  0  0  0  0  0  0  0  0  0  0
   11.3440   -5.7750    0.0000 C   0  0  0  0  0  0  0  0  0  0  0  0
    1.3410    6.6000    0.0000 C   0  0  0  0  0  0  0  0  0  0  0  0
   11.3440   -6.6000    0.0000 C   0  0  0  0  0  0  0  0  0  0  0  0
    2.7700    5.7750    0.0000 C   0  0  0  0  0  0  0  0  0  0  0  0
    9.9150   -5.7750    0.0000 C   0  0  0  0  0  0  0  0  0  0  0  0
    2.0560    7.0120    0.0000 C   0  0  0  0  0  0  0  0  0  0  0  0
   10.6300   -7.0120    0.0000 C   0  0  0  0  0  0  0  0  0  0  0  0
    2.7700    6.6000    0.0000 C   0  0  0  0  0  0  0  0  0  0  0  0
    9.9150   -6.6000    0.0000 C   0  0  0  0  0  0  0  0  0  0  0  0
    1.6690    4.6340    0.0000 C   0  0  0  0  0  0  0  0  0  0  0  0
    2.4430    4.6340    0.0000 C   0  0  0  0  0  0  0  0  0  0  0  0
   11.0170   -4.6340    0.0000 C   0  0  0  0  0  0  0  0  0  0  0  0
   10.2420   -4.6340    0.0000 C   0  0  0  0  0  0  0  0  0  0  0  0
    3.4850    5.3620    0.0000 C   0  0  0  0  0  0  0  0  0  0  0  0
    9.2010   -5.3620    0.0000 C   0  0  0  0  0  0  0  0  0  0  0  0
    3.4850    7.0120    0.0000 C   0  0  0  0  0  0  0  0  0  0  0  0
    9.2010   -7.0120    0.0000 C   0  0  0  0  0  0  0  0  0  0  0  0
    3.4850    4.5380    0.0000 C   0  0  0  0  0  0  0  0  0  0  0  0
    9.2010   -4.5380    0.0000 C   0  0  0  0  0  0  0  0  0  0  0  0
    4.1990    4.1250    0.0000 C   0  0  0  0  0  0  0  0  0  0  0  0
    8.4860   -4.1250    0.0000 C   0  0  0  0  0  0  0  0  0  0  0  0
    4.9140    4.5380    0.0000 C   0  0  0  0  0  0  0  0  0  0  0  0
    7.7720   -4.5380    0.0000 C   0  0  0  0  0  0  0  0  0  0  0  0
    4.1990    3.3000    0.0000 C   0  0  0  0  0  0  0  0  0  0  0  0
    8.4860   -3.3000    0.0000 C   0  0  0  0  0  0  0  0  0  0  0  0
    4.9140    2.8880    0.0000 C   0  0  0  0  0  0  0  0  0  0  0  0
    7.7720   -2.8880    0.0000 C   0  0  0  0  0  0  0  0  0  0  0  0
    4.9140    2.0620    0.0000 C   0  0  0  0  0  0  0  0  0  0  0  0
    7.7720   -2.0620    0.0000 C   0  0  0  0  0  0  0  0  0  0  0  0
    5.6280    1.6500    0.0000 C   0  0  0  0  0  0  0  0  0  0  0  0
    7.0570   -1.6500    0.0000 C   0  0  0  0  0  0  0  0  0  0  0  0
    6.3430    2.0620    0.0000 C   0  0  0  0  0  0  0  0  0  0  0  0
    6.3430   -2.0620    0.0000 C   0  0  0  0  0  0  0  0  0  0  0  0
    5.6280    0.8250    0.0000 C   0  0  0  0  0  0  0  0  0  0  0  0
    7.0570   -0.8250    0.0000 C   0  0  0  0  0  0  0  0  0  0  0  0
    6.3430    0.4120    0.0000 C   0  0  0  0  0  0  0  0  0  0  0  0
    6.3430   -0.4120    0.0000 C   0  0  0  0  0  0  0  0  0  0  0  0
  1  3  1  0  0  0  0
  1  7  1  0  0  0  0
  1 13  1  0  0  0  0
  1 14  1  0  0  0  0
  2  4  1  0  0  0  0
  2  8  1  0  0  0  0
  2 15  1  0  0  0  0
  2 16  1  0  0  0  0
  3  5  1  0  0  0  0
  4  6  1  0  0  0  0
  5  9  1  0  0  0  0
  6 10  1  0  0  0  0
  7 11  2  0  0  0  0
  7 17  1  0  0  0  0
  8 12  2  0  0  0  0
  8 18  1  0  0  0  0
  9 11  1  0  0  0  0
 10 12  1  0  0  0  0
 11 19  1  0  0  0  0
 12 20  1  0  0  0  0
 17 21  2  0  0  0  0
 18 22  2  0  0  0  0
 21 23  1  0  0  0  0
 22 24  1  0  0  0  0
 23 25  1  0  0  0  0
 23 27  2  0  0  0  0
 24 26  1  0  0  0  0
 24 28  2  0  0  0  0
 27 29  1  0  0  0  0
 28 30  1  0  0  0  0
 29 31  2  0  0  0  0
 30 32  2  0  0  0  0
 31 33  1  0  0  0  0
 32 34  1  0  0  0  0
 33 35  1  0  0  0  0
 33 37  2  0  0  0  0
 34 36  1  0  0  0  0
 34 38  2  0  0  0  0
 37 39  1  0  0  0  0
 38 40  1  0  0  0  0
 39 40  2  0  0  0  0
M  END
>  <n>
801

>  <Activity>
1

>  <cmpd_id>
mbcd0030438

$$$$
mol_0710
  MOE2013           2D

 29 31  0  0  0  0  0  0  0  0999 V2000
    8.4460  -12.6360    0.0000 C   0  0  0  0  0  0  0  0  0  0  0  0
    8.8580  -11.9210    0.0000 C   0  0  0  0  0  0  0  0  0  0  0  0
    8.8580  -13.3500    0.0000 C   0  0  0  0  0  0  0  0  0  0  0  0
    7.6210  -12.6360    0.0000 C   0  0  0  0  0  0  0  0  0  0  0  0
    8.4460  -11.2070    0.0000 C   0  0  0  0  0  0  0  0  0  0  0  0
    9.6830  -11.9210    0.0000 Cl  0  0  0  0  0  0  0  0  0  0  0  0
    8.4460  -14.0650    0.0000 C   0  0  0  0  0  0  0  0  0  0  0  0
    9.6830  -13.3500    0.0000 C   0  0  0  0  0  0  0  0  0  0  0  0
   12.1580  -16.2080    0.0000 N   0  0  0  0  0  0  0  0  0  0  0  0
    9.6830  -14.7790    0.0000 C   0  0  0  0  0  0  0  0  0  0  0  0
    8.8580  -14.7790    0.0000 C   0  0  0  0  0  0  0  0  0  0  0  0
   10.0960  -14.0650    0.0000 C   0  0  0  0  0  0  0  0  0  0  0  0
   10.0960  -15.4940    0.0000 O   0  0  0  0  0  0  0  0  0  0  0  0
   10.9210  -15.4940    0.0000 C   0  0  0  0  0  0  0  0  0  0  0  0
   11.3330  -16.2080    0.0000 C   0  0  0  0  0  0  0  0  0  0  0  0
    7.2080  -11.9210    0.0000 C   0  0  0  0  0  0  0  0  0  0  0  0
    7.2080  -13.3500    0.0000 C   0  0  0  0  0  0  0  0  0  0  0  0
    8.8580  -10.4920    0.0000 C   0  0  0  0  0  0  0  0  0  0  0  0
    7.6210  -11.2070    0.0000 C   0  0  0  0  0  0  0  0  0  0  0  0
   12.5710  -16.9230    0.0000 C   0  0  0  0  0  0  0  0  0  0  0  0
   12.5710  -15.4940    0.0000 C   0  0  0  0  0  0  0  0  0  0  0  0
   13.3960  -16.9230    0.0000 C   0  0  0  0  0  0  0  0  0  0  0  0
   13.3960  -15.4940    0.0000 C   0  0  0  0  0  0  0  0  0  0  0  0
    6.3830  -13.3500    0.0000 C   0  0  0  0  0  0  0  0  0  0  0  0
    8.4460   -9.7780    0.0000 C   0  0  0  0  0  0  0  0  0  0  0  0
    7.2080  -10.4920    0.0000 C   0  0  0  0  0  0  0  0  0  0  0  0
    6.3830  -11.9210    0.0000 C   0  0  0  0  0  0  0  0  0  0  0  0
    7.6210   -9.7780    0.0000 C   0  0  0  0  0  0  0  0  0  0  0  0
    5.9710  -12.6360    0.0000 C   0  0  0  0  0  0  0  0  0  0  0  0
  1  2  2  3  0  0  0
  1  3  1  0  0  0  0
  1  4  1  0  0  0  0
  2  5  1  0  0  0  0
  2  6  1  0  0  0  0
  3  7  2  0  0  0  0
  3  8  1  0  0  0  0
  4 16  1  0  0  0  0
  4 17  2  0  0  0  0
  5 18  2  0  0  0  0
  5 19  1  0  0  0  0
  7 11  1  0  0  0  0
  8 12  2  0  0  0  0
  9 15  1  0  0  0  0
  9 20  1  0  0  0  0
  9 21  1  0  0  0  0
 10 11  2  0  0  0  0
 10 12  1  0  0  0  0
 10 13  1  0  0  0  0
 13 14  1  0  0  0  0
 14 15  1  0  0  0  0
 16 27  2  0  0  0  0
 17 24  1  0  0  0  0
 18 25  1  0  0  0  0
 19 26  2  0  0  0  0
 20 22  1  0  0  0  0
 21 23  1  0  0  0  0
 24 29  2  0  0  0  0
 25 28  2  0  0  0  0
 26 28  1  0  0  0  0
 27 29  1  0  0  0  0
M  END
>  <n>
710

>  <Activity>
1

>  <cmpd_id>
mbcd0017569

$$$$
mol_0424
  MOE2013           2D

 22 22  0  0  1  0  0  0  0  0999 V2000
   -0.1100   -2.0620    0.0000 Cl  0  0  0  0  0  0  0  0  0  0  0  0
    0.7140   -2.0620    0.0000 C   0  0  0  0  0  0  0  0  0  0  0  0
    1.5400   -2.0620    0.0000 Cl  0  0  0  0  0  0  0  0  0  0  0  0
    0.7140   -2.8880    0.0000 Cl  0  0  0  0  0  0  0  0  0  0  0  0
    0.7140   -1.2380    0.0000 C   0  0  3  0  0  0  0  0  0  0  0  0
    1.4290   -0.8250    0.0000 N   0  0  0  0  0  0  0  0  0  0  0  0
    2.1430   -1.2380    0.0000 C   0  0  0  0  0  0  0  0  0  0  0  0
    2.8580   -0.8250    0.0000 O   0  0  0  0  0  0  0  0  0  0  0  0
    0.0000   -0.8250    0.0000 N   0  0  0  0  0  0  0  0  0  0  0  0
   -0.7140   -1.2380    0.0000 C   0  0  0  0  0  0  0  0  0  0  0  0
   -1.4290   -0.8250    0.0000 C   0  0  0  0  0  0  0  0  0  0  0  0
   -1.4290    0.0000    0.0000 N   0  0  0  0  0  0  0  0  0  0  0  0
   -0.7140    0.4120    0.0000 C   0  0  0  0  0  0  0  0  0  0  0  0
    0.0000    0.0000    0.0000 C   0  0  0  0  0  0  0  0  0  0  0  0
   -2.1430    0.4120    0.0000 C   0  0  3  0  0  0  0  0  0  0  0  0
   -2.8580    0.0000    0.0000 N   0  0  0  0  0  0  0  0  0  0  0  0
   -3.5720    0.4120    0.0000 C   0  0  0  0  0  0  0  0  0  0  0  0
   -4.2870    0.0000    0.0000 O   0  0  0  0  0  0  0  0  0  0  0  0
   -2.1430    1.2380    0.0000 C   0  0  0  0  0  0  0  0  0  0  0  0
   -2.1430    2.0620    0.0000 Cl  0  0  0  0  0  0  0  0  0  0  0  0
   -2.9680    1.2380    0.0000 Cl  0  0  0  0  0  0  0  0  0  0  0  0
   -1.3180    1.2380    0.0000 Cl  0  0  0  0  0  0  0  0  0  0  0  0
  1  2  1  0  0  0  0
  2  3  1  0  0  0  0
  2  4  1  0  0  0  0
  2  5  1  0  0  0  0
  5  6  1  0  0  0  0
  5  9  1  0  0  0  0
  6  7  1  0  0  0  0
  7  8  2  0  0  0  0
  9 10  1  0  0  0  0
  9 14  1  0  0  0  0
 10 11  1  0  0  0  0
 11 12  1  0  0  0  0
 12 13  1  0  0  0  0
 12 15  1  0  0  0  0
 13 14  1  0  0  0  0
 15 16  1  0  0  0  0
 15 19  1  0  0  0  0
 16 17  1  0  0  0  0
 17 18  2  0  0  0  0
 19 20  1  0  0  0  0
 19 21  1  0  0  0  0
 19 22  1  0  0  0  0
M  END
>  <n>
424

>  <Activity>
0

>  <cmpd_id>
mbcd0030775

$$$$
mol_0420
  MOE2013           2D

 21 22  0  0  0  0  0  0  0  0999 V2000
    0.4120   -0.7140    0.0000 Cl  0  0  0  0  0  0  0  0  0  0  0  0
    0.0000    0.0000    0.0000 C   0  0  0  0  0  0  0  0  0  0  0  0
   -0.4120    0.7140    0.0000 Cl  0  0  0  0  0  0  0  0  0  0  0  0
    0.7140    0.4120    0.0000 Cl  0  0  0  0  0  0  0  0  0  0  0  0
   -0.7140   -0.4120    0.0000 C   0  0  0  0  0  0  0  0  0  0  0  0
   -0.7140   -1.2380    0.0000 C   0  0  0  0  0  0  0  0  0  0  0  0
    0.0000   -1.6500    0.0000 C   0  0  0  0  0  0  0  0  0  0  0  0
    0.0000   -2.4750    0.0000 C   0  0  0  0  0  0  0  0  0  0  0  0
   -0.7140   -2.8880    0.0000 C   0  0  0  0  0  0  0  0  0  0  0  0
   -0.7140   -3.7120    0.0000 O   0  0  0  0  0  0  0  0  0  0  0  0
   -1.4290   -4.1250    0.0000 C   0  0  0  0  0  0  0  0  0  0  0  0
   -1.4290   -2.4750    0.0000 C   0  0  0  0  0  0  0  0  0  0  0  0
   -1.4290   -1.6500    0.0000 C   0  0  0  0  0  0  0  0  0  0  0  0
   -1.4290    0.0000    0.0000 C   0  0  0  0  0  0  0  0  0  0  0  0
   -2.1430   -0.4120    0.0000 C   0  0  0  0  0  0  0  0  0  0  0  0
   -2.8580    0.0000    0.0000 C   0  0  0  0  0  0  0  0  0  0  0  0
   -2.8580    0.8250    0.0000 C   0  0  0  0  0  0  0  0  0  0  0  0
   -3.5720    1.2380    0.0000 O   0  0  0  0  0  0  0  0  0  0  0  0
   -4.2870    0.8250    0.0000 C   0  0  0  0  0  0  0  0  0  0  0  0
   -2.1430    1.2380    0.0000 C   0  0  0  0  0  0  0  0  0  0  0  0
   -1.4290    0.8250    0.0000 C   0  0  0  0  0  0  0  0  0  0  0  0
  1  2  1  0  0  0  0
  2  3  1  0  0  0  0
  2  4  1  0  0  0  0
  2  5  1  0  0  0  0
  5  6  1  0  0  0  0
  5 14  1  0  0  0  0
  6  7  1  0  0  0  0
  6 13  2  0  0  0  0
  7  8  2  0  0  0  0
  8  9  1  0  0  0  0
  9 10  1  0  0  0  0
  9 12  2  0  0  0  0
 10 11  1  0  0  0  0
 12 13  1  0  0  0  0
 14 15  1  0  0  0  0
 14 21  2  0  0  0  0
 15 16  2  0  0  0  0
 16 17  1  0  0  0  0
 17 18  1  0  0  0  0
 17 20  2  0  0  0  0
 18 19  1  0  0  0  0
 20 21  1  0  0  0  0
M  END
>  <n>
420

>  <Activity>
0

>  <cmpd_id>
mbcd0030762

$$$$
mol_0027
  MOE2013           2D

 20 20  0  0  1  0  0  0  0  0999 V2000
    6.6530    1.5980    0.0000 Cl  0  0  0  0  0  0  0  0  0  0  0  0
    6.6530    0.1690    0.0000 Cl  0  0  0  0  0  0  0  0  0  0  0  0
    4.1780   -1.2600    0.0000 O   0  0  0  0  0  0  0  0  0  0  0  0
    4.1780    1.5980    0.0000 O   0  0  0  0  0  0  0  0  0  0  0  0
    5.0030    1.5980    0.0000 O   0  0  0  0  0  0  0  0  0  0  0  0
    0.0530   -1.2600    0.0000 O   0  5  0  0  0  0  0  0  0  0  0  0
    0.0530    0.1690    0.0000 O   0  0  0  0  0  0  0  0  0  0  0  0
    5.0030    0.1690    0.0000 N   0  0  0  0  0  0  0  0  0  0  0  0
    0.4650   -0.5450    0.0000 N   0  3  0  0  0  0  0  0  0  0  0  0
    4.1780    0.1690    0.0000 C   0  0  3  0  0  0  0  0  0  0  0  0
    3.7650   -0.5450    0.0000 C   0  0  3  0  0  0  0  0  0  0  0  0
    2.9400   -0.5450    0.0000 C   0  0  0  0  0  0  0  0  0  0  0  0
    3.7650    0.8840    0.0000 C   0  0  0  0  0  0  0  0  0  0  0  0
    2.5280   -1.2600    0.0000 C   0  0  0  0  0  0  0  0  0  0  0  0
    2.5280    0.1690    0.0000 C   0  0  0  0  0  0  0  0  0  0  0  0
    5.4150    0.8840    0.0000 C   0  0  0  0  0  0  0  0  0  0  0  0
    1.7030   -1.2600    0.0000 C   0  0  0  0  0  0  0  0  0  0  0  0
    1.7030    0.1690    0.0000 C   0  0  0  0  0  0  0  0  0  0  0  0
    1.2900   -0.5450    0.0000 C   0  0  0  0  0  0  0  0  0  0  0  0
    6.2400    0.8840    0.0000 C   0  0  0  0  0  0  0  0  0  0  0  0
  1 20  1  0  0  0  0
  2 20  1  0  0  0  0
  3 11  1  0  0  0  0
  4 13  1  0  0  0  0
  5 16  2  0  0  0  0
  6  9  1  0  0  0  0
  7  9  2  0  0  0  0
  8 10  1  0  0  0  0
  8 16  1  0  0  0  0
  9 19  1  0  0  0  0
 10 11  1  0  0  0  0
 10 13  1  0  0  0  0
 11 12  1  0  0  0  0
 12 14  2  0  0  0  0
 12 15  1  0  0  0  0
 14 17  1  0  0  0  0
 15 18  2  0  0  0  0
 16 20  1  0  0  0  0
 17 19  2  0  0  0  0
 18 19  1  0  0  0  0
M  CHG  1   6  -1
M  CHG  1   9   1
M  END
>  <n>
27

>  <Activity>
0

>  <cmpd_id>
mbcd0001081

$$$$
mol_0877
  MOE2013           2D

 24 25  0  0  1  0  0  0  0  0999 V2000
   -1.9680   -0.5580    0.0000 Cl  0  0  0  0  0  0  0  0  0  0  0  0
   -1.4380    0.0740    0.0000 C   0  0  0  0  0  0  0  0  0  0  0  0
   -1.7200    0.8490    0.0000 Cl  0  0  0  0  0  0  0  0  0  0  0  0
   -0.6250   -0.0690    0.0000 C   0  0  2  0  0  0  0  0  0  0  0  0
   -0.6250    0.7560    0.0000 O   0  0  0  0  0  0  0  0  0  0  0  0
    0.0890    1.1680    0.0000 C   0  0  0  0  0  0  0  0  0  0  0  0
    0.0890    1.9930    0.0000 O   0  0  0  0  0  0  0  0  0  0  0  0
    0.8040    0.7560    0.0000 C   0  0  3  0  0  0  0  0  0  0  0  0
    0.8040   -0.0690    0.0000 C   0  0  3  0  0  0  0  0  0  0  0  0
    0.0890   -0.4820    0.0000 C   0  0  3  0  0  0  0  0  0  0  0  0
    0.0890   -1.3070    0.0000 N   0  0  0  0  0  0  0  0  0  0  0  0
   -0.6250   -1.7190    0.0000 C   0  0  0  0  0  0  0  0  0  0  0  0
   -0.6250   -2.5440    0.0000 O   0  0  0  0  0  0  0  0  0  0  0  0
   -1.3400   -1.3070    0.0000 C   0  0  3  0  0  0  0  0  0  0  0  0
   -2.0540   -1.7190    0.0000 N   0  0  0  0  0  0  0  0  0  0  0  0
   -1.3400   -0.4820    0.0000 C   0  0  0  0  0  0  0  0  0  0  0  0
    1.5180   -0.4820    0.0000 C   0  0  3  0  0  0  0  0  0  0  0  0
    1.5180   -1.3070    0.0000 O   0  0  0  0  0  0  0  0  0  0  0  0
    2.2330   -0.0690    0.0000 C   0  0  3  0  0  0  0  0  0  0  0  0
    2.9470   -0.4820    0.0000 O   0  0  0  0  0  0  0  0  0  0  0  0
    2.2330    0.7560    0.0000 C   0  0  0  0  0  0  0  0  0  0  0  0
    1.5180    1.1680    0.0000 C   0  0  0  0  0  0  0  0  0  0  0  0
    1.5180    1.9930    0.0000 O   0  0  0  0  0  0  0  0  0  0  0  0
   -0.9070   -0.8440    0.0000 C   0  0  0  0  0  0  0  0  0  0  0  0
  1  2  1  0  0  0  0
  2  3  1  0  0  0  0
  4  2  1  6  0  0  0
  4  5  1  0  0  0  0
  4 10  1  0  0  0  0
  4 24  1  1  0  0  0
  5  6  1  0  0  0  0
  6  7  2  0  0  0  0
  6  8  1  0  0  0  0
  8  9  1  0  0  0  0
  8 22  1  0  0  0  0
  9 10  1  0  0  0  0
  9 17  1  0  0  0  0
 10 11  1  0  0  0  0
 11 12  1  0  0  0  0
 12 13  2  0  0  0  0
 12 14  1  0  0  0  0
 14 15  1  0  0  0  0
 14 16  1  0  0  0  0
 17 18  1  0  0  0  0
 17 19  1  0  0  0  0
 19 20  1  0  0  0  0
 19 21  1  0  0  0  0
 21 22  1  0  0  0  0
 22 23  2  0  0  0  0
M  END
>  <n>
877

>  <Activity>
1

>  <cmpd_id>
mbcd0030812

$$$$
mol_0528
  MOE2013           2D

 28 31  0  0  1  0  0  0  0  0999 V2000
    4.1040    0.0470    0.0000 Cl  0  0  0  0  0  0  0  0  0  0  0  0
    7.0250    0.5030    0.0000 O   0  0  0  0  0  0  0  0  0  0  0  0
    4.3840    0.8230    0.0000 O   0  0  0  0  0  0  0  0  0  0  0  0
    8.4280   -0.8050    0.0000 O   0  0  0  0  0  0  0  0  0  0  0  0
    7.6450    1.2320    0.0000 O   0  0  0  0  0  0  0  0  0  0  0  0
    1.3870   -1.1640    0.0000 O   0  0  0  0  0  0  0  0  0  0  0  0
    6.2600   -0.2930    0.0000 C   0  0  1  0  0  0  0  0  0  0  0  0
    5.9800   -1.0690    0.0000 C   0  0  3  0  0  0  0  0  0  0  0  0
    5.1680   -1.2140    0.0000 C   0  0  3  0  0  0  0  0  0  0  0  0
    4.6360   -0.5830    0.0000 C   0  0  1  0  0  0  0  0  0  0  0  0
    7.0840   -0.3200    0.0000 C   0  0  1  0  0  0  0  0  0  0  0  0
    6.6310   -1.5750    0.0000 C   0  0  0  0  0  0  0  0  0  0  0  0
    5.7280    0.3380    0.0000 C   0  0  0  0  0  0  0  0  0  0  0  0
    7.3140   -1.1120    0.0000 C   0  0  3  0  0  0  0  0  0  0  0  0
    4.9160    0.1920    0.0000 C   0  0  3  0  0  0  0  0  0  0  0  0
    3.8240   -0.7290    0.0000 C   0  0  1  0  0  0  0  0  0  0  0  0
    4.8870   -1.9900    0.0000 C   0  0  0  0  0  0  0  0  0  0  0  0
    6.6200    0.4490    0.0000 C   0  0  0  0  0  0  0  0  0  0  0  0
    4.0750   -2.1350    0.0000 C   0  0  0  0  0  0  0  0  0  0  0  0
    3.5430   -1.5050    0.0000 C   0  0  0  0  0  0  0  0  0  0  0  0
    7.8970   -0.1750    0.0000 C   0  0  0  0  0  0  0  0  0  0  0  0
    8.0900   -1.3930    0.0000 C   0  0  0  0  0  0  0  0  0  0  0  0
    3.5940    0.0640    0.0000 C   0  0  0  0  0  0  0  0  0  0  0  0
    3.2920   -0.0980    0.0000 C   0  0  0  0  0  0  0  0  0  0  0  0
    2.7310   -1.6500    0.0000 C   0  0  0  0  0  0  0  0  0  0  0  0
    8.1770    0.6010    0.0000 C   0  0  0  0  0  0  0  0  0  0  0  0
    2.4800   -0.2430    0.0000 C   0  0  0  0  0  0  0  0  0  0  0  0
    2.1990   -1.0190    0.0000 C   0  0  0  0  0  0  0  0  0  0  0  0
  3 15  1  0  0  0  0
  4 21  2  0  0  0  0
  5 26  1  0  0  0  0
  6 28  2  0  0  0  0
  7  8  1  0  0  0  0
  7 11  1  0  0  0  0
  7 13  1  0  0  0  0
  7 18  1  1  0  0  0
  8  9  1  0  0  0  0
  8 12  1  0  0  0  0
  9 10  1  0  0  0  0
  9 17  1  0  0  0  0
 10  1  1  6  0  0  0
 10 15  1  0  0  0  0
 10 16  1  0  0  0  0
 11  2  1  6  0  0  0
 11 14  1  0  0  0  0
 11 21  1  1  0  0  0
 12 14  1  0  0  0  0
 13 15  1  0  0  0  0
 14 22  1  0  0  0  0
 16 20  1  0  0  0  0
 16 23  1  1  0  0  0
 16 24  1  0  0  0  0
 17 19  1  0  0  0  0
 19 20  1  0  0  0  0
 20 25  2  0  0  0  0
 21 26  1  0  0  0  0
 24 27  2  0  0  0  0
 25 28  1  0  0  0  0
 27 28  1  0  0  0  0
M  END
>  <n>
528

>  <Activity>
1

>  <cmpd_id>
mbcd0001052

$$$$
mol_0798
  MOE2013           2D

 36 39  0  0  1  0  0  0  0  0999 V2000
    5.6140   -4.2640    0.0000 C   0  0  0  0  0  0  0  0  0  0  0  0
    6.3290   -4.6770    0.0000 C   0  0  0  0  0  0  0  0  0  0  0  0
    7.0430   -4.2640    0.0000 C   0  0  0  0  0  0  0  0  0  0  0  0
    7.0430   -3.4400    0.0000 O   0  0  0  0  0  0  0  0  0  0  0  0
    7.7580   -4.6770    0.0000 O   0  0  0  0  0  0  0  0  0  0  0  0
    8.4720   -4.2640    0.0000 C   0  0  0  0  0  0  0  0  0  0  0  0
    9.1870   -4.6770    0.0000 C   0  0  0  0  0  0  0  0  0  0  0  0
    9.1870   -5.5020    0.0000 O   0  0  0  0  0  0  0  0  0  0  0  0
    9.9010   -4.2640    0.0000 C   0  0  1  0  0  0  0  0  0  0  0  0
   10.2370   -5.0180    0.0000 O   0  0  0  0  0  0  0  0  0  0  0  0
    9.7520   -5.6860    0.0000 C   0  0  0  0  0  0  0  0  0  0  0  0
    8.9450   -5.8570    0.0000 O   0  0  0  0  0  0  0  0  0  0  0  0
   10.0870   -6.4390    0.0000 C   0  0  0  0  0  0  0  0  0  0  0  0
    9.6020   -7.1070    0.0000 C   0  0  0  0  0  0  0  0  0  0  0  0
    9.4160   -3.5970    0.0000 C   0  0  3  0  0  0  0  0  0  0  0  0
    8.5910   -3.5970    0.0000 C   0  0  0  0  0  0  0  0  0  0  0  0
    9.9010   -2.9300    0.0000 C   0  0  0  0  0  0  0  0  0  0  0  0
   10.6860   -3.1850    0.0000 C   0  0  3  0  0  0  0  0  0  0  0  0
   11.4000   -2.7720    0.0000 C   0  0  3  0  0  0  0  0  0  0  0  0
   11.4000   -1.9470    0.0000 C   0  0  0  0  0  0  0  0  0  0  0  0
   12.1150   -1.5350    0.0000 C   0  0  0  0  0  0  0  0  0  0  0  0
   12.8290   -1.9470    0.0000 C   0  0  0  0  0  0  0  0  0  0  0  0
   13.5440   -1.5350    0.0000 C   0  0  0  0  0  0  0  0  0  0  0  0
   14.2580   -1.9470    0.0000 C   0  0  0  0  0  0  0  0  0  0  0  0
   14.9730   -1.5350    0.0000 O   0  0  0  0  0  0  0  0  0  0  0  0
   14.2580   -2.7720    0.0000 C   0  0  0  0  0  0  0  0  0  0  0  0
   13.5440   -3.1850    0.0000 C   0  0  0  0  0  0  0  0  0  0  0  0
   12.8290   -2.7720    0.0000 C   0  0  1  0  0  0  0  0  0  0  0  0
   12.8290   -3.5970    0.0000 C   0  0  0  0  0  0  0  0  0  0  0  0
   12.1150   -3.1850    0.0000 C   0  0  2  0  0  0  0  0  0  0  0  0
   12.4500   -3.9380    0.0000 Cl  0  0  0  0  0  0  0  0  0  0  0  0
   12.1150   -4.0100    0.0000 C   0  0  3  0  0  0  0  0  0  0  0  0
   12.8290   -4.4220    0.0000 O   0  0  0  0  0  0  0  0  0  0  0  0
   11.4000   -4.4220    0.0000 C   0  0  0  0  0  0  0  0  0  0  0  0
   10.6860   -4.0100    0.0000 C   0  0  2  0  0  0  0  0  0  0  0  0
   10.6000   -4.8300    0.0000 C   0  0  0  0  0  0  0  0  0  0  0  0
  1  2  1  0  0  0  0
  2  3  1  0  0  0  0
  3  4  2  0  0  0  0
  3  5  1  0  0  0  0
  5  6  1  0  0  0  0
  6  7  1  0  0  0  0
  7  8  2  0  0  0  0
  9  7  1  1  0  0  0
  9 10  1  6  0  0  0
  9 15  1  0  0  0  0
  9 35  1  0  0  0  0
 10 11  1  0  0  0  0
 11 12  2  0  0  0  0
 11 13  1  0  0  0  0
 13 14  1  0  0  0  0
 15 16  1  0  0  0  0
 15 17  1  0  0  0  0
 17 18  1  0  0  0  0
 18 19  1  0  0  0  0
 18 35  1  0  0  0  0
 19 20  1  0  0  0  0
 19 30  1  0  0  0  0
 20 21  1  0  0  0  0
 21 22  1  0  0  0  0
 22 23  2  0  0  0  0
 22 28  1  0  0  0  0
 23 24  1  0  0  0  0
 24 25  2  0  0  0  0
 24 26  1  0  0  0  0
 26 27  2  0  0  0  0
 27 28  1  0  0  0  0
 28 29  1  1  0  0  0
 28 30  1  0  0  0  0
 30 31  1  6  0  0  0
 30 32  1  0  0  0  0
 32 33  1  0  0  0  0
 32 34  1  0  0  0  0
 34 35  1  0  0  0  0
 35 36  1  1  0  0  0
M  END
>  <n>
798

>  <Activity>
1

>  <cmpd_id>
mbcd0030432

$$$$
mol_0422
  MOE2013           2D

 22 26  0  0  0  0  0  0  0  0999 V2000
   -0.0930   -0.3730    0.0000 Cl  0  0  0  0  0  0  0  0  0  0  0  0
    0.6860   -0.1010    0.0000 C   0  0  0  0  0  0  0  0  0  0  0  0
    1.6300   -0.0780    0.0000 C   0  0  0  0  0  0  0  0  0  0  0  0
    1.3710   -0.8610    0.0000 Cl  0  0  0  0  0  0  0  0  0  0  0  0
    2.2860   -0.5910    0.0000 C   0  0  0  0  0  0  0  0  0  0  0  0
    3.0160   -0.9740    0.0000 Cl  0  0  0  0  0  0  0  0  0  0  0  0
    2.3960    0.1920    0.0000 C   0  0  0  0  0  0  0  0  0  0  0  0
    3.1310   -0.1840    0.0000 Cl  0  0  0  0  0  0  0  0  0  0  0  0
    1.4110    0.3000    0.0000 C   0  0  0  0  0  0  0  0  0  0  0  0
    1.6400    1.0930    0.0000 Cl  0  0  0  0  0  0  0  0  0  0  0  0
    1.0400   -0.6140    0.0000 C   0  0  0  0  0  0  0  0  0  0  0  0
    0.4320   -1.1730    0.0000 Cl  0  0  0  0  0  0  0  0  0  0  0  0
    1.6860   -1.1440    0.0000 C   0  0  0  0  0  0  0  0  0  0  0  0
    2.1270   -1.8420    0.0000 Cl  0  0  0  0  0  0  0  0  0  0  0  0
    1.2880   -1.8660    0.0000 Cl  0  0  0  0  0  0  0  0  0  0  0  0
    0.6320    0.6790    0.0000 C   0  0  0  0  0  0  0  0  0  0  0  0
   -0.1830    0.5520    0.0000 Cl  0  0  0  0  0  0  0  0  0  0  0  0
    1.2360    1.2520    0.0000 C   0  0  0  0  0  0  0  0  0  0  0  0
    0.6390    1.8210    0.0000 Cl  0  0  0  0  0  0  0  0  0  0  0  0
    1.7740    1.8780    0.0000 Cl  0  0  0  0  0  0  0  0  0  0  0  0
    1.8970    0.7420    0.0000 C   0  0  0  0  0  0  0  0  0  0  0  0
    2.4570    1.3480    0.0000 Cl  0  0  0  0  0  0  0  0  0  0  0  0
  1  2  1  0  0  0  0
  2  3  1  0  0  0  0
  2 11  1  0  0  0  0
  2 16  1  0  0  0  0
  3  4  1  0  0  0  0
  3  5  1  0  0  0  0
  3 21  1  0  0  0  0
  5  6  1  0  0  0  0
  5  7  1  0  0  0  0
  5 13  1  0  0  0  0
  7  8  1  0  0  0  0
  7  9  1  0  0  0  0
  7 21  1  0  0  0  0
  9 10  1  0  0  0  0
  9 11  1  0  0  0  0
  9 16  1  0  0  0  0
 11 12  1  0  0  0  0
 11 13  1  0  0  0  0
 13 14  1  0  0  0  0
 13 15  1  0  0  0  0
 16 17  1  0  0  0  0
 16 18  1  0  0  0  0
 18 19  1  0  0  0  0
 18 20  1  0  0  0  0
 18 21  1  0  0  0  0
 21 22  1  0  0  0  0
M  END
>  <n>
422

>  <Activity>
0

>  <cmpd_id>
mbcd0030764

$$$$
mol_0199
  MOE2013           2D

 19 23  0  0  1  0  0  0  0  0999 V2000
   -1.3690   -2.6740    0.0000 C   0  0  0  0  0  0  0  0  0  0  0  0
   -0.6140   -2.3270    0.0000 C   0  0  2  0  0  0  0  0  0  0  0  0
    0.2290   -2.7000    0.0000 C   0  0  3  0  0  0  0  0  0  0  0  0
    0.5630   -2.0950    0.0000 C   0  0  3  0  0  0  0  0  0  0  0  0
   -0.1640   -1.7190    0.0000 C   0  0  1  0  0  0  0  0  0  0  0  0
   -0.3010   -0.8610    0.0000 C   0  0  0  0  0  0  0  0  0  0  0  0
   -0.1850   -0.0450    0.0000 Cl  0  0  0  0  0  0  0  0  0  0  0  0
   -0.6230   -1.5440    0.0000 C   0  0  0  0  0  0  0  0  0  0  0  0
   -1.4290   -1.3680    0.0000 Cl  0  0  0  0  0  0  0  0  0  0  0  0
    0.5040   -1.2350    0.0000 Cl  0  0  0  0  0  0  0  0  0  0  0  0
    1.2340   -1.5890    0.0000 C   0  0  3  0  0  0  0  0  0  0  0  0
    2.0300   -2.0540    0.0000 C   0  0  3  0  0  0  0  0  0  0  0  0
    1.6780   -2.8000    0.0000 C   0  0  3  0  0  0  0  0  0  0  0  0
    1.0040   -2.3100    0.0000 C   0  0  3  0  0  0  0  0  0  0  0  0
    1.0740   -0.7740    0.0000 C   0  0  0  0  0  0  0  0  0  0  0  0
    2.5000   -2.7320    0.0000 O   0  0  0  0  0  0  0  0  0  0  0  0
   -1.1290   -2.9710    0.0000 Cl  0  0  0  0  0  0  0  0  0  0  0  0
   -1.6250   -3.4580    0.0000 Cl  0  0  0  0  0  0  0  0  0  0  0  0
   -2.1840   -2.5470    0.0000 Cl  0  0  0  0  0  0  0  0  0  0  0  0
  1  2  1  0  0  0  0
  1  5  1  0  0  0  0
  1 18  1  0  0  0  0
  1 19  1  0  0  0  0
  2  3  1  0  0  0  0
  2  8  1  0  0  0  0
  2 17  1  6  0  0  0
  3  4  1  0  0  0  0
  3 14  1  0  0  0  0
  4  5  1  0  0  0  0
  4 11  1  0  0  0  0
  5  6  1  0  0  0  0
  5 10  1  1  0  0  0
  6  7  1  0  0  0  0
  6  8  2  0  0  0  0
  8  9  1  0  0  0  0
 11 12  1  0  0  0  0
 11 15  1  0  0  0  0
 12 13  1  0  0  0  0
 12 16  1  0  0  0  0
 13 14  1  0  0  0  0
 13 16  1  0  0  0  0
 14 15  1  0  0  0  0
M  END
>  <n>
199

>  <Activity>
0

>  <cmpd_id>
mbcd0026589

$$$$
mol_0744
  MOE2013           2D

 19 21  0  0  1  0  0  0  0  0999 V2000
   10.6750  -13.6700    0.0000 S   0  0  0  0  0  0  0  0  0  0  0  0
   11.4210  -14.0220    0.0000 O   0  0  0  0  0  0  0  0  0  0  0  0
   10.0340  -14.1890    0.0000 O   0  0  0  0  0  0  0  0  0  0  0  0
   10.6680  -12.8450    0.0000 O   0  0  0  0  0  0  0  0  0  0  0  0
   10.0190  -12.3360    0.0000 C   0  0  0  0  0  0  0  0  0  0  0  0
    9.2160  -12.5260    0.0000 C   0  0  3  0  0  0  0  0  0  0  0  0
    8.4210  -12.0600    0.0000 C   0  0  3  0  0  0  0  0  0  0  0  0
    8.8640  -13.2720    0.0000 C   0  0  3  0  0  0  0  0  0  0  0  0
    7.7810  -12.5100    0.0000 C   0  0  0  0  0  0  0  0  0  0  0  0
    8.6430  -11.2660    0.0000 Cl  0  0  0  0  0  0  0  0  0  0  0  0
    8.2610  -11.2450    0.0000 C   0  0  0  0  0  0  0  0  0  0  0  0
    8.1910  -12.7810    0.0000 C   0  0  3  0  0  0  0  0  0  0  0  0
    9.2280  -14.0120    0.0000 C   0  0  0  0  0  0  0  0  0  0  0  0
    7.4150  -13.1710    0.0000 C   0  0  0  0  0  0  0  0  0  0  0  0
    7.1670  -11.9590    0.0000 Cl  0  0  0  0  0  0  0  0  0  0  0  0
    7.6810  -10.6580    0.0000 Cl  0  0  0  0  0  0  0  0  0  0  0  0
    8.7480  -10.5790    0.0000 Cl  0  0  0  0  0  0  0  0  0  0  0  0
    8.1230  -13.6030    0.0000 Cl  0  0  0  0  0  0  0  0  0  0  0  0
    6.8210  -13.7430    0.0000 Cl  0  0  0  0  0  0  0  0  0  0  0  0
  1  2  2  0  0  0  0
  1  3  1  0  0  0  0
  1  4  1  0  0  0  0
  3 13  1  0  0  0  0
  4  5  1  0  0  0  0
  5  6  1  0  0  0  0
  6  7  1  0  0  0  0
  6  8  1  0  0  0  0
  7  9  1  0  0  0  0
  7 10  1  0  0  0  0
  7 11  1  0  0  0  0
  8 12  1  0  0  0  0
  8 13  1  0  0  0  0
  9 14  2  0  0  0  0
  9 15  1  0  0  0  0
 11 12  1  0  0  0  0
 11 16  1  0  0  0  0
 11 17  1  0  0  0  0
 12 14  1  0  0  0  0
 12 18  1  0  0  0  0
 14 19  1  0  0  0  0
M  END
>  <n>
744

>  <Activity>
1

>  <cmpd_id>
mbcd0027279

$$$$
mol_0114
  MOE2013           2D

 53 57  0  0  0  0  0  0  0  0999 V2000
    1.8830  -18.5220    0.0000 C   0  0  0  0  0  0  0  0  0  0  0  0
    2.5950  -18.9380    0.0000 C   0  0  0  0  0  0  0  0  0  0  0  0
    3.3120  -18.5290    0.0000 C   0  0  0  0  0  0  0  0  0  0  0  0
    3.3160  -17.7040    0.0000 C   0  0  0  0  0  0  0  0  0  0  0  0
    2.6030  -17.2880    0.0000 C   0  0  0  0  0  0  0  0  0  0  0  0
    1.8870  -17.6970    0.0000 C   0  0  0  0  0  0  0  0  0  0  0  0
    2.6070  -16.4630    0.0000 C   0  0  0  0  0  0  0  0  0  0  0  0
    2.5910  -19.7630    0.0000 N   0  0  0  0  0  0  0  0  0  0  0  0
    3.3040  -20.1790    0.0000 C   0  0  0  0  0  0  0  0  0  0  0  0
    3.3000  -21.0040    0.0000 C   0  0  0  0  0  0  0  0  0  0  0  0
    4.0120  -21.4200    0.0000 O   0  0  0  0  0  0  0  0  0  0  0  0
    2.5830  -21.4130    0.0000 O   0  0  0  0  0  0  0  0  0  0  0  0
    1.8750  -20.1720    0.0000 C   0  0  0  0  0  0  0  0  0  0  0  0
    0.3600  -20.9070    0.0000 C   0  0  0  0  0  0  0  0  0  0  0  0
    0.4460  -20.1650    0.0000 C   0  0  0  0  0  0  0  0  0  0  0  0
   -0.2670  -19.7490    0.0000 C   0  0  0  0  0  0  0  0  0  0  0  0
   -0.2740  -21.3990    0.0000 C   0  0  0  0  0  0  0  0  0  0  0  0
   -0.9870  -20.9830    0.0000 C   0  0  0  0  0  0  0  0  0  0  0  0
   -0.9830  -20.1580    0.0000 C   0  0  0  0  0  0  0  0  0  0  0  0
   -1.6960  -19.7420    0.0000 C   0  0  0  0  0  0  0  0  0  0  0  0
   -1.7040  -21.3920    0.0000 O   0  0  0  0  0  0  0  0  0  0  0  0
   -2.4160  -20.9760    0.0000 C   0  0  0  0  0  0  0  0  0  0  0  0
   -2.4120  -20.1510    0.0000 C   0  0  0  0  0  0  0  0  0  0  0  0
   -3.1240  -19.7350    0.0000 C   0  0  0  0  0  0  0  0  0  0  0  0
   -3.8410  -20.1440    0.0000 C   0  0  0  0  0  0  0  0  0  0  0  0
   -3.8450  -20.9690    0.0000 C   0  0  0  0  0  0  0  0  0  0  0  0
   -3.1320  -21.3850    0.0000 C   0  0  0  0  0  0  0  0  0  0  0  0
    1.1540  -21.4060    0.0000 O   0  0  0  0  0  0  0  0  0  0  0  0
    1.1620  -19.7560    0.0000 Cl  0  0  0  0  0  0  0  0  0  0  0  0
   -4.5610  -21.3780    0.0000 O   0  0  0  0  0  0  0  0  0  0  0  0
   -1.6920  -18.9170    0.0000 C   0  0  0  0  0  0  0  0  0  0  0  0
   -2.4040  -18.5010    0.0000 C   0  0  0  0  0  0  0  0  0  0  0  0
   -2.4000  -17.6760    0.0000 C   0  0  0  0  0  0  0  0  0  0  0  0
   -1.6840  -17.2670    0.0000 C   0  0  0  0  0  0  0  0  0  0  0  0
   -0.9710  -17.6830    0.0000 C   0  0  0  0  0  0  0  0  0  0  0  0
   -0.9750  -18.5080    0.0000 C   0  0  0  0  0  0  0  0  0  0  0  0
   -1.6800  -16.4420    0.0000 N   0  0  0  0  0  0  0  0  0  0  0  0
   -0.9630  -16.0330    0.0000 C   0  0  0  0  0  0  0  0  0  0  0  0
   -0.2510  -16.4490    0.0000 C   0  0  0  0  0  0  0  0  0  0  0  0
    0.4660  -16.0400    0.0000 O   0  0  0  0  0  0  0  0  0  0  0  0
    0.3120  -17.3950    0.0000 O   0  0  0  0  0  0  0  0  0  0  0  0
   -0.2550  -17.2740    0.0000 O   0  0  0  0  0  0  0  0  0  0  0  0
   -4.5530  -19.7280    0.0000 Cl  0  0  0  0  0  0  0  0  0  0  0  0
   -2.3920  -16.0260    0.0000 C   0  0  0  0  0  0  0  0  0  0  0  0
   -3.1080  -16.4350    0.0000 C   0  0  0  0  0  0  0  0  0  0  0  0
   -3.1120  -17.2600    0.0000 O   0  0  0  0  0  0  0  0  0  0  0  0
   -3.8210  -16.0190    0.0000 O   0  0  0  0  0  0  0  0  0  0  0  0
    0.4580  -17.6900    0.0000 C   0  0  0  0  0  0  0  0  0  0  0  0
    0.4540  -18.5150    0.0000 C   0  0  0  0  0  0  0  0  0  0  0  0
    1.1660  -18.9310    0.0000 O   0  0  0  0  0  0  0  0  0  0  0  0
    1.0540  -20.2540    0.0000 C   0  0  0  0  0  0  0  0  0  0  0  0
    0.5720  -19.5840    0.0000 O   0  0  0  0  0  0  0  0  0  0  0  0
    0.7150  -21.0060    0.0000 O   0  0  0  0  0  0  0  0  0  0  0  0
  1  2  1  0  0  0  0
  1  6  2  0  0  0  0
  1 50  1  0  0  0  0
  2  3  2  0  0  0  0
  2  8  1  0  0  0  0
  3  4  1  0  0  0  0
  4  5  2  0  0  0  0
  5  6  1  0  0  0  0
  5  7  1  0  0  0  0
  8  9  1  0  0  0  0
  8 13  1  0  0  0  0
  9 10  1  0  0  0  0
 10 11  1  0  0  0  0
 10 12  2  0  0  0  0
 13 51  1  0  0  0  0
 14 15  2  0  0  0  0
 14 17  1  0  0  0  0
 14 28  1  0  0  0  0
 15 16  1  0  0  0  0
 15 29  1  0  0  0  0
 16 19  2  0  0  0  0
 17 18  2  0  0  0  0
 18 19  1  0  0  0  0
 18 21  1  0  0  0  0
 19 20  1  0  0  0  0
 20 23  2  0  0  0  0
 20 31  1  0  0  0  0
 21 22  1  0  0  0  0
 22 23  1  0  0  0  0
 22 27  2  0  0  0  0
 23 24  1  0  0  0  0
 24 25  2  0  0  0  0
 25 26  1  0  0  0  0
 25 43  1  0  0  0  0
 26 27  1  0  0  0  0
 26 30  2  0  0  0  0
 31 32  1  0  0  0  0
 31 36  2  0  0  0  0
 32 33  2  0  0  0  0
 33 34  1  0  0  0  0
 34 35  2  0  0  0  0
 34 37  1  0  0  0  0
 35 36  1  0  0  0  0
 35 42  1  0  0  0  0
 37 38  1  0  0  0  0
 37 44  1  0  0  0  0
 38 39  1  0  0  0  0
 39 40  2  0  0  0  0
 39 41  1  0  0  0  0
 42 48  1  0  0  0  0
 44 45  1  0  0  0  0
 45 46  1  0  0  0  0
 45 47  2  0  0  0  0
 48 49  1  0  0  0  0
 49 50  1  0  0  0  0
 51 52  1  0  0  0  0
 51 53  2  0  0  0  0
M  END
>  <n>
114

>  <Activity>
0

>  <cmpd_id>
mbcd0003155

$$$$
mol_0991
  MOE2013           2D

 73 77  0  0  0  0  0  0  0  0999 V2000
    2.6860   -2.3570    0.0000 O   0  0  0  0  0  0  0  0  0  0  0  0
    1.8710   -2.2300    0.0000 C   0  0  0  0  0  0  0  0  0  0  0  0
    1.1420   -2.6170    0.0000 O   0  0  0  0  0  0  0  0  0  0  0  0
    0.4430   -2.1790    0.0000 C   0  0  0  0  0  0  0  0  0  0  0  0
    0.4550   -1.8490    0.0000 O   0  0  0  0  0  0  0  0  0  0  0  0
   -0.2440   -1.4110    0.0000 C   0  0  0  0  0  0  0  0  0  0  0  0
   -0.2150   -0.5870    0.0000 O   0  0  0  0  0  0  0  0  0  0  0  0
   -0.9730   -1.7980    0.0000 C   0  0  0  0  0  0  0  0  0  0  0  0
    1.6440   -1.6440    0.0000 C   0  0  0  0  0  0  0  0  0  0  0  0
    2.3730   -1.2580    0.0000 N   0  0  0  0  0  0  0  0  0  0  0  0
    2.4030   -0.4330    0.0000 C   0  0  0  0  0  0  0  0  0  0  0  0
    1.7040    0.0050    0.0000 C   0  0  0  0  0  0  0  0  0  0  0  0
    1.7330    0.8290    0.0000 C   0  0  0  0  0  0  0  0  0  0  0  0
    2.4620    1.2160    0.0000 C   0  0  0  0  0  0  0  0  0  0  0  0
    3.1610    0.7780    0.0000 C   0  0  0  0  0  0  0  0  0  0  0  0
    3.1320   -0.0470    0.0000 C   0  0  0  0  0  0  0  0  0  0  0  0
    3.5920   -0.2280    0.0000 O   0  0  0  0  0  0  0  0  0  0  0  0
    3.5630   -1.0530    0.0000 C   0  0  0  0  0  0  0  0  0  0  0  0
    2.8340   -1.4390    0.0000 C   0  0  0  0  0  0  0  0  0  0  0  0
    3.0430   -2.5200    0.0000 O   0  0  0  0  0  0  0  0  0  0  0  0
    2.3140   -2.9070    0.0000 C   0  0  0  0  0  0  0  0  0  0  0  0
    2.2850   -3.7310    0.0000 C   0  0  0  0  0  0  0  0  0  0  0  0
    2.9840   -4.1690    0.0000 N   0  0  0  0  0  0  0  0  0  0  0  0
    2.9540   -4.9930    0.0000 C   0  0  0  0  0  0  0  0  0  0  0  0
    2.2250   -5.3800    0.0000 C   0  0  0  0  0  0  0  0  0  0  0  0
    1.5260   -4.9420    0.0000 O   0  0  0  0  0  0  0  0  0  0  0  0
    2.1960   -6.2040    0.0000 O   0  0  0  0  0  0  0  0  0  0  0  0
    1.4670   -6.5910    0.0000 C   0  0  0  0  0  0  0  0  0  0  0  0
    1.4370   -7.4160    0.0000 O   0  0  0  0  0  0  0  0  0  0  0  0
    0.7090   -7.8020    0.0000 C   0  0  0  0  0  0  0  0  0  0  0  0
    0.6790   -8.6270    0.0000 O   0  0  0  0  0  0  0  0  0  0  0  0
    0.0090   -7.3640    0.0000 C   0  0  0  0  0  0  0  0  0  0  0  0
    3.7130   -3.7820    0.0000 C   0  0  0  0  0  0  0  0  0  0  0  0
    3.7420   -2.9580    0.0000 C   0  0  0  0  0  0  0  0  0  0  0  0
    3.4340   -2.1930    0.0000 O   0  0  0  0  0  0  0  0  0  0  0  0
    4.4710   -2.5710    0.0000 O   0  0  0  0  0  0  0  0  0  0  0  0
    4.7390   -2.0030    0.0000 C   0  0  0  0  0  0  0  0  0  0  0  0
    5.4680   -1.6160    0.0000 O   0  0  0  0  0  0  0  0  0  0  0  0
    5.2590   -0.5360    0.0000 C   0  0  0  0  0  0  0  0  0  0  0  0
    4.5600   -0.0980    0.0000 O   0  0  0  0  0  0  0  0  0  0  0  0
    5.9880   -0.1490    0.0000 C   0  0  0  0  0  0  0  0  0  0  0  0
    1.5560   -4.1180    0.0000 C   0  0  0  0  0  0  0  0  0  0  0  0
    0.8560   -3.6800    0.0000 C   0  0  0  0  0  0  0  0  0  0  0  0
    0.8860   -2.8550    0.0000 C   0  0  0  0  0  0  0  0  0  0  0  0
    0.1870   -2.4180    0.0000 C   0  0  0  0  0  0  0  0  0  0  0  0
    0.2160   -1.5930    0.0000 C   0  0  0  0  0  0  0  0  0  0  0  0
   -0.4830   -1.1550    0.0000 C   0  0  0  0  0  0  0  0  0  0  0  0
   -1.2120   -1.5420    0.0000 O   0  0  0  0  0  0  0  0  0  0  0  0
   -1.2410   -2.3660    0.0000 C   0  0  0  0  0  0  0  0  0  0  0  0
   -0.5420   -2.8040    0.0000 C   0  0  0  0  0  0  0  0  0  0  0  0
   -0.5720   -3.6290    0.0000 C   0  0  0  0  0  0  0  0  0  0  0  0
   -1.3000   -4.0150    0.0000 C   0  0  0  0  0  0  0  0  0  0  0  0
   -1.3300   -4.8400    0.0000 Cl  0  0  0  0  0  0  0  0  0  0  0  0
   -2.0000   -3.5770    0.0000 C   0  0  0  0  0  0  0  0  0  0  0  0
   -2.7280   -3.9640    0.0000 O   0  0  0  0  0  0  0  0  0  0  0  0
   -1.9700   -2.7530    0.0000 C   0  0  0  0  0  0  0  0  0  0  0  0
   -0.4530   -0.3310    0.0000 C   0  0  0  0  0  0  0  0  0  0  0  0
    0.2760    0.0560    0.0000 C   0  0  0  0  0  0  0  0  0  0  0  0
    0.3050    0.8800    0.0000 O   0  0  0  0  0  0  0  0  0  0  0  0
    0.9750   -0.3820    0.0000 C   0  0  0  0  0  0  0  0  0  0  0  0
    1.3370    0.3590    0.0000 Cl  0  0  0  0  0  0  0  0  0  0  0  0
    0.9450   -1.2060    0.0000 C   0  0  0  0  0  0  0  0  0  0  0  0
    1.6150   -2.4690    0.0000 C   0  0  0  0  0  0  0  0  0  0  0  0
    2.4920    2.0400    0.0000 C   0  0  0  0  0  0  0  0  0  0  0  0
    3.0720   -1.6960    0.0000 C   0  0  0  0  0  0  0  0  0  0  0  0
    3.8010   -1.3090    0.0000 C   0  0  0  0  0  0  0  0  0  0  0  0
    3.8310   -0.4840    0.0000 O   0  0  0  0  0  0  0  0  0  0  0  0
    4.5000   -1.7470    0.0000 O   0  0  0  0  0  0  0  0  0  0  0  0
    5.2290   -1.3600    0.0000 C   0  0  0  0  0  0  0  0  0  0  0  0
    5.9290   -1.7980    0.0000 O   0  0  0  0  0  0  0  0  0  0  0  0
    6.6570   -1.4110    0.0000 C   0  0  0  0  0  0  0  0  0  0  0  0
    6.6870   -0.5870    0.0000 O   0  0  0  0  0  0  0  0  0  0  0  0
    7.3570   -1.8490    0.0000 C   0  0  0  0  0  0  0  0  0  0  0  0
  1  2  2  0  0  0  0
  2  3  1  0  0  0  0
  2  9  1  0  0  0  0
  3  4  1  0  0  0  0
  4  5  1  0  0  0  0
  5  6  1  0  0  0  0
  6  7  2  0  0  0  0
  6  8  1  0  0  0  0
  9 10  1  0  0  0  0
 10 11  1  0  0  0  0
 10 65  1  0  0  0  0
 11 12  1  0  0  0  0
 11 16  2  0  0  0  0
 12 13  2  0  0  0  0
 13 14  1  0  0  0  0
 14 15  2  0  0  0  0
 14 64  1  0  0  0  0
 15 16  1  0  0  0  0
 16 17  1  0  0  0  0
 17 18  1  0  0  0  0
 18 19  1  0  0  0  0
 19 20  1  0  0  0  0
 20 21  1  0  0  0  0
 21 22  1  0  0  0  0
 21 63  2  0  0  0  0
 22 23  1  0  0  0  0
 22 42  2  0  0  0  0
 23 24  1  0  0  0  0
 23 33  1  0  0  0  0
 24 25  1  0  0  0  0
 25 26  2  0  0  0  0
 25 27  1  0  0  0  0
 27 28  1  0  0  0  0
 28 29  1  0  0  0  0
 29 30  1  0  0  0  0
 30 31  2  0  0  0  0
 30 32  1  0  0  0  0
 33 34  1  0  0  0  0
 34 35  2  0  0  0  0
 34 36  1  0  0  0  0
 36 37  1  0  0  0  0
 37 38  1  0  0  0  0
 38 39  1  0  0  0  0
 39 40  2  0  0  0  0
 39 41  1  0  0  0  0
 42 43  1  0  0  0  0
 43 44  2  0  0  0  0
 44 45  1  0  0  0  0
 44 63  1  0  0  0  0
 45 46  1  0  0  0  0
 45 50  2  0  0  0  0
 46 47  1  0  0  0  0
 46 62  2  0  0  0  0
 47 48  1  0  0  0  0
 47 57  2  0  0  0  0
 48 49  1  0  0  0  0
 49 50  1  0  0  0  0
 49 56  2  0  0  0  0
 50 51  1  0  0  0  0
 51 52  2  0  0  0  0
 52 53  1  0  0  0  0
 52 54  1  0  0  0  0
 54 55  2  0  0  0  0
 54 56  1  0  0  0  0
 57 58  1  0  0  0  0
 58 59  1  0  0  0  0
 58 60  2  0  0  0  0
 60 61  1  0  0  0  0
 60 62  1  0  0  0  0
 65 66  1  0  0  0  0
 66 67  2  0  0  0  0
 66 68  1  0  0  0  0
 68 69  1  0  0  0  0
 69 70  1  0  0  0  0
 70 71  1  0  0  0  0
 71 72  2  0  0  0  0
 71 73  1  0  0  0  0
M  END
>  <n>
991

>  <Activity>
1

>  <cmpd_id>
mbcd0031383

$$$$
mol_0211
  MOE2013           2D

 12 12  0  0  0  0  0  0  0  0999 V2000
    0.7140    2.0620    0.0000 Cl  0  0  0  0  0  0  0  0  0  0  0  0
    0.7140    1.2380    0.0000 C   0  0  0  0  0  0  0  0  0  0  0  0
    1.4290    0.8250    0.0000 C   0  0  0  0  0  0  0  0  0  0  0  0
    1.4290    0.0000    0.0000 C   0  0  0  0  0  0  0  0  0  0  0  0
    0.7140   -0.4120    0.0000 C   0  0  0  0  0  0  0  0  0  0  0  0
    0.7140   -1.2380    0.0000 Cl  0  0  0  0  0  0  0  0  0  0  0  0
    0.0000    0.0000    0.0000 C   0  0  0  0  0  0  0  0  0  0  0  0
    0.0000    0.8250    0.0000 C   0  0  0  0  0  0  0  0  0  0  0  0
   -0.7140    1.2380    0.0000 Cl  0  0  0  0  0  0  0  0  0  0  0  0
   -0.7140   -0.4120    0.0000 Cl  0  0  0  0  0  0  0  0  0  0  0  0
    2.1430   -0.4120    0.0000 Cl  0  0  0  0  0  0  0  0  0  0  0  0
    2.1430    1.2380    0.0000 Cl  0  0  0  0  0  0  0  0  0  0  0  0
  1  2  1  0  0  0  0
  2  3  1  0  0  0  0
  2  8  1  0  0  0  0
  3  4  1  0  0  0  0
  3 12  1  0  0  0  0
  4  5  1  0  0  0  0
  4 11  1  0  0  0  0
  5  6  1  0  0  0  0
  5  7  1  0  0  0  0
  7  8  1  0  0  0  0
  7 10  1  0  0  0  0
  8  9  1  0  0  0  0
M  END
>  <n>
211

>  <Activity>
0

>  <cmpd_id>
mbcd0028403

$$$$
mol_0433
  MOE2013           2D

 23 24  0  0  1  0  0  0  0  0999 V2000
    0.6540   -0.6980    0.0000 N   0  0  0  0  0  0  0  0  0  0  0  0
   -0.1710   -0.6980    0.0000 C   0  0  3  0  0  0  0  0  0  0  0  0
   -0.5840   -1.4120    0.0000 S   0  0  0  0  0  0  0  0  0  0  0  0
   -1.4090   -1.4120    0.0000 P   0  0  0  0  0  0  0  0  0  0  0  0
   -1.4090   -0.5870    0.0000 S   0  0  0  0  0  0  0  0  0  0  0  0
   -2.2340   -1.4120    0.0000 O   0  0  0  0  0  0  0  0  0  0  0  0
   -2.6460   -0.6980    0.0000 C   0  0  0  0  0  0  0  0  0  0  0  0
   -2.2340    0.0160    0.0000 C   0  0  0  0  0  0  0  0  0  0  0  0
   -1.4090   -2.2370    0.0000 O   0  0  0  0  0  0  0  0  0  0  0  0
   -2.1230   -2.6500    0.0000 C   0  0  0  0  0  0  0  0  0  0  0  0
   -2.8380   -2.2370    0.0000 C   0  0  0  0  0  0  0  0  0  0  0  0
   -0.5840    0.0160    0.0000 C   0  0  0  0  0  0  0  0  0  0  0  0
   -1.4090    0.0160    0.0000 Cl  0  0  0  0  0  0  0  0  0  0  0  0
    1.1390   -0.0300    0.0000 C   0  0  0  0  0  0  0  0  0  0  0  0
    1.9230   -0.2850    0.0000 C   0  0  0  0  0  0  0  0  0  0  0  0
    2.6380    0.1270    0.0000 C   0  0  0  0  0  0  0  0  0  0  0  0
    3.3520   -0.2850    0.0000 C   0  0  0  0  0  0  0  0  0  0  0  0
    3.3520   -1.1100    0.0000 C   0  0  0  0  0  0  0  0  0  0  0  0
    2.6380   -1.5230    0.0000 C   0  0  0  0  0  0  0  0  0  0  0  0
    1.9230   -1.1100    0.0000 C   0  0  0  0  0  0  0  0  0  0  0  0
    1.1390   -1.3650    0.0000 C   0  0  0  0  0  0  0  0  0  0  0  0
    0.8840   -2.1500    0.0000 O   0  0  0  0  0  0  0  0  0  0  0  0
    0.8840    0.7540    0.0000 O   0  0  0  0  0  0  0  0  0  0  0  0
  1  2  1  0  0  0  0
  1 14  1  0  0  0  0
  1 21  1  0  0  0  0
  2  3  1  0  0  0  0
  2 12  1  0  0  0  0
  3  4  1  0  0  0  0
  4  5  2  0  0  0  0
  4  6  1  0  0  0  0
  4  9  1  0  0  0  0
  6  7  1  0  0  0  0
  7  8  1  0  0  0  0
  9 10  1  0  0  0  0
 10 11  1  0  0  0  0
 12 13  1  0  0  0  0
 14 15  1  0  0  0  0
 14 23  2  0  0  0  0
 15 16  1  0  0  0  0
 15 20  2  0  0  0  0
 16 17  2  0  0  0  0
 17 18  1  0  0  0  0
 18 19  2  0  0  0  0
 19 20  1  0  0  0  0
 20 21  1  0  0  0  0
 21 22  2  0  0  0  0
M  END
>  <n>
433

>  <Activity>
0

>  <cmpd_id>
mbcd0031090

$$$$
mol_0905
  MOE2013           2D

 38 41  0  0  0  0  0  0  0  0999 V2000
    6.3110   -3.9730    0.0000 Cl  0  0  0  0  0  0  0  0  0  0  0  0
    7.0250   -4.3860    0.0000 C   0  0  0  0  0  0  0  0  0  0  0  0
    7.0250   -5.2110    0.0000 C   0  0  0  0  0  0  0  0  0  0  0  0
    7.7400   -5.6230    0.0000 N   0  0  0  0  0  0  0  0  0  0  0  0
    8.4540   -5.2110    0.0000 C   0  0  0  0  0  0  0  0  0  0  0  0
    8.4540   -4.3860    0.0000 C   0  0  0  0  0  0  0  0  0  0  0  0
    9.1690   -3.9730    0.0000 Cl  0  0  0  0  0  0  0  0  0  0  0  0
    7.7400   -6.4480    0.0000 C   0  0  0  0  0  0  0  0  0  0  0  0
    8.4540   -6.8610    0.0000 C   0  0  0  0  0  0  0  0  0  0  0  0
    8.4540   -7.6860    0.0000 C   0  0  0  0  0  0  0  0  0  0  0  0
    7.7400   -8.0980    0.0000 C   0  0  0  0  0  0  0  0  0  0  0  0
    7.0250   -7.6860    0.0000 C   0  0  0  0  0  0  0  0  0  0  0  0
    7.0250   -6.8610    0.0000 C   0  0  0  0  0  0  0  0  0  0  0  0
    7.7400   -8.9230    0.0000 C   0  0  0  0  0  0  0  0  0  0  0  0
    7.0250   -9.3360    0.0000 C   0  0  0  0  0  0  0  0  0  0  0  0
    7.0250  -10.1610    0.0000 C   0  0  0  0  0  0  0  0  0  0  0  0
    6.3110  -10.5730    0.0000 N   0  3  0  0  0  0  0  0  0  0  0  0
    6.3110  -11.3980    0.0000 C   0  0  0  0  0  0  0  0  0  0  0  0
    7.0250  -11.8110    0.0000 C   0  0  0  0  0  0  0  0  0  0  0  0
    7.0250  -12.6360    0.0000 C   0  0  0  0  0  0  0  0  0  0  0  0
    6.3110  -13.0480    0.0000 C   0  0  0  0  0  0  0  0  0  0  0  0
    6.3110  -13.8730    0.0000 N   0  0  0  0  0  0  0  0  0  0  0  0
    7.0250  -14.2860    0.0000 C   0  0  0  0  0  0  0  0  0  0  0  0
    7.7400  -13.8730    0.0000 O   0  0  0  0  0  0  0  0  0  0  0  0
    7.0250  -15.1110    0.0000 C   0  0  0  0  0  0  0  0  0  0  0  0
    7.7400  -15.5230    0.0000 C   0  0  0  0  0  0  0  0  0  0  0  0
    7.7400  -16.3480    0.0000 C   0  0  0  0  0  0  0  0  0  0  0  0
    8.4540  -16.7610    0.0000 C   0  0  0  0  0  0  0  0  0  0  0  0
    8.4540  -17.5860    0.0000 C   0  0  0  0  0  0  0  0  0  0  0  0
    7.7400  -17.9980    0.0000 C   0  0  0  0  0  0  0  0  0  0  0  0
    7.0250  -17.5860    0.0000 C   0  0  0  0  0  0  0  0  0  0  0  0
    7.0250  -16.7610    0.0000 C   0  0  0  0  0  0  0  0  0  0  0  0
    5.5960  -12.6360    0.0000 C   0  0  0  0  0  0  0  0  0  0  0  0
    5.5960  -11.8110    0.0000 C   0  0  0  0  0  0  0  0  0  0  0  0
    7.7400  -11.3980    0.0000 C   0  0  0  0  0  0  0  0  0  0  0  0
    7.7400  -10.5730    0.0000 C   0  0  0  0  0  0  0  0  0  0  0  0
    5.5960  -10.1610    0.0000 C   0  0  0  0  0  0  0  0  0  0  0  0
    4.8820  -10.5730    0.0000 C   0  0  0  0  0  0  0  0  0  0  0  0
  1  2  1  0  0  0  0
  2  3  1  0  0  0  0
  3  4  1  0  0  0  0
  4  5  1  0  0  0  0
  4  8  1  0  0  0  0
  5  6  1  0  0  0  0
  6  7  1  0  0  0  0
  8  9  1  0  0  0  0
  8 13  2  0  0  0  0
  9 10  2  0  0  0  0
 10 11  1  0  0  0  0
 11 12  2  0  0  0  0
 11 14  1  0  0  0  0
 12 13  1  0  0  0  0
 14 15  2  3  0  0  0
 15 16  1  0  0  0  0
 16 17  2  0  0  0  0
 16 36  1  0  0  0  0
 17 18  1  0  0  0  0
 17 37  1  0  0  0  0
 18 19  1  0  0  0  0
 18 34  2  0  0  0  0
 19 20  2  0  0  0  0
 19 35  1  0  0  0  0
 20 21  1  0  0  0  0
 21 22  1  0  0  0  0
 21 33  2  0  0  0  0
 22 23  1  0  0  0  0
 23 24  2  0  0  0  0
 23 25  1  0  0  0  0
 25 26  2  3  0  0  0
 26 27  1  0  0  0  0
 27 28  1  0  0  0  0
 27 32  2  0  0  0  0
 28 29  2  0  0  0  0
 29 30  1  0  0  0  0
 30 31  2  0  0  0  0
 31 32  1  0  0  0  0
 33 34  1  0  0  0  0
 35 36  2  0  0  0  0
 37 38  1  0  0  0  0
M  CHG  1  17   1
M  END
>  <n>
905

>  <Activity>
1

>  <cmpd_id>
mbcd0030843

$$$$
mol_0131
  MOE2013           2D

 14 14  0  0  1  0  0  0  0  0999 V2000
    4.0520   -0.3370    0.0000 P   0  0  3  0  0  0  0  0  0  0  0  0
    4.8650   -0.4800    0.0000 N   0  0  0  0  0  0  0  0  0  0  0  0
    4.0520   -1.1620    0.0000 N   0  0  0  0  0  0  0  0  0  0  0  0
    3.7700    0.4380    0.0000 O   0  0  0  0  0  0  0  0  0  0  0  0
    3.2400   -0.4800    0.0000 O   0  0  0  0  0  0  0  0  0  0  0  0
    3.3380   -1.5740    0.0000 C   0  0  0  0  0  0  0  0  0  0  0  0
    4.7670   -1.5740    0.0000 C   0  0  0  0  0  0  0  0  0  0  0  0
    5.4810   -2.8120    0.0000 Cl  0  0  0  0  0  0  0  0  0  0  0  0
    2.6230   -2.8120    0.0000 Cl  0  0  0  0  0  0  0  0  0  0  0  0
    5.3950    0.1520    0.0000 C   0  0  0  0  0  0  0  0  0  0  0  0
    5.1130    0.9270    0.0000 C   0  0  0  0  0  0  0  0  0  0  0  0
    4.3000    1.0700    0.0000 C   0  0  0  0  0  0  0  0  0  0  0  0
    3.3380   -2.3990    0.0000 C   0  0  0  0  0  0  0  0  0  0  0  0
    4.7670   -2.3990    0.0000 C   0  0  0  0  0  0  0  0  0  0  0  0
  1  2  1  0  0  0  0
  1  3  1  0  0  0  0
  1  4  1  0  0  0  0
  1  5  2  0  0  0  0
  2 10  1  0  0  0  0
  3  6  1  0  0  0  0
  3  7  1  0  0  0  0
  4 12  1  0  0  0  0
  6 13  1  0  0  0  0
  7 14  1  0  0  0  0
  8 14  1  0  0  0  0
  9 13  1  0  0  0  0
 10 11  1  0  0  0  0
 11 12  1  0  0  0  0
M  END
>  <n>
131

>  <Activity>
0

>  <cmpd_id>
mbcd0003906

$$$$
mol_0876
  MOE2013           2D

 42 43  0  0  1  0  0  0  0  0999 V2000
   -1.3640   -1.2680    0.0000 Cl  0  0  0  0  0  0  0  0  0  0  0  0
   -0.6090   -0.9340    0.0000 C   0  0  0  0  0  0  0  0  0  0  0  0
    0.0570   -1.4220    0.0000 C   0  0  0  0  0  0  0  0  0  0  0  0
    0.8120   -1.0880    0.0000 N   0  0  0  0  0  0  0  0  0  0  0  0
    1.4780   -1.5760    0.0000 C   0  0  0  0  0  0  0  0  0  0  0  0
    2.2320   -1.2420    0.0000 C   0  0  3  0  0  0  0  0  0  0  0  0
    2.3210   -0.4220    0.0000 C   0  0  0  0  0  0  0  0  0  0  0  0
    3.1300   -0.0220    0.0000 C   0  0  3  0  0  0  0  0  0  0  0  0
    3.4680    0.7310    0.0000 C   0  0  0  0  0  0  0  0  0  0  0  0
    4.2890    0.6420    0.0000 C   0  0  3  0  0  0  0  0  0  0  0  0
    4.8420    1.2530    0.0000 O   0  0  0  0  0  0  0  0  0  0  0  0
    4.5900    2.0380    0.0000 C   0  0  0  0  0  0  0  0  0  0  0  0
    4.4580   -0.1660    0.0000 C   0  0  3  0  0  0  0  0  0  0  0  0
    3.7550   -0.5980    0.0000 O   0  0  0  0  0  0  0  0  0  0  0  0
    5.1620   -0.7300    0.0000 C   0  0  3  0  0  0  0  0  0  0  0  0
    5.0740   -1.5500    0.0000 C   0  0  0  0  0  0  0  0  0  0  0  0
    5.7390   -2.0370    0.0000 C   0  0  0  0  0  0  0  0  0  0  0  0
    6.1540   -1.3240    0.0000 C   0  0  0  0  0  0  0  0  0  0  0  0
    5.6510   -2.8570    0.0000 C   0  0  3  0  0  0  0  0  0  0  0  0
    6.4050   -2.5240    0.0000 O   0  0  0  0  0  0  0  0  0  0  0  0
    6.4940   -1.7040    0.0000 C   0  0  0  0  0  0  0  0  0  0  0  0
    6.2420   -0.9180    0.0000 O   0  0  0  0  0  0  0  0  0  0  0  0
    7.2490   -1.3710    0.0000 N   0  0  0  0  0  0  0  0  0  0  0  0
    6.3160   -3.3440    0.0000 C   0  0  3  0  0  0  0  0  0  0  0  0
    7.0710   -3.0110    0.0000 O   0  0  0  0  0  0  0  0  0  0  0  0
    7.7370   -3.4980    0.0000 C   0  0  0  0  0  0  0  0  0  0  0  0
    6.2280   -4.1650    0.0000 C   0  0  0  0  0  0  0  0  0  0  0  0
    5.4730   -4.4980    0.0000 C   0  0  0  0  0  0  0  0  0  0  0  0
    4.8070   -4.0110    0.0000 C   0  0  0  0  0  0  0  0  0  0  0  0
    4.0520   -4.3440    0.0000 C   0  0  0  0  0  0  0  0  0  0  0  0
    3.9630   -5.1640    0.0000 C   0  0  0  0  0  0  0  0  0  0  0  0
    3.3860   -3.8570    0.0000 C   0  0  0  0  0  0  0  0  0  0  0  0
    2.6320   -4.1900    0.0000 O   0  0  0  0  0  0  0  0  0  0  0  0
    3.4750   -3.0370    0.0000 N   0  0  0  0  0  0  0  0  0  0  0  0
    2.8090   -2.5500    0.0000 C   0  0  0  0  0  0  0  0  0  0  0  0
    2.0550   -2.8830    0.0000 C   0  0  0  0  0  0  0  0  0  0  0  0
    1.3890   -2.3960    0.0000 C   0  0  0  0  0  0  0  0  0  0  0  0
    0.6340   -2.7290    0.0000 O   0  0  0  0  0  0  0  0  0  0  0  0
    2.8980   -1.7290    0.0000 C   0  0  0  0  0  0  0  0  0  0  0  0
    3.6530   -1.3960    0.0000 O   0  0  0  0  0  0  0  0  0  0  0  0
    5.9240   -0.4130    0.0000 C   0  0  0  0  0  0  0  0  0  0  0  0
    3.5180   -0.7500    0.0000 C   0  0  0  0  0  0  0  0  0  0  0  0
  1  2  1  0  0  0  0
  2  3  1  0  0  0  0
  3  4  1  0  0  0  0
  4  5  2  3  0  0  0
  5  6  1  0  0  0  0
  5 37  1  0  0  0  0
  6  7  1  0  0  0  0
  6 39  1  0  0  0  0
  7  8  1  0  0  0  0
  8  9  1  0  0  0  0
  8 42  1  0  0  0  0
  9 10  1  0  0  0  0
 10 11  1  0  0  0  0
 10 13  1  0  0  0  0
 11 12  1  0  0  0  0
 13 14  1  0  0  0  0
 13 15  1  0  0  0  0
 15 16  1  0  0  0  0
 15 41  1  0  0  0  0
 16 17  2  0  0  0  0
 17 18  1  0  0  0  0
 17 19  1  0  0  0  0
 19 20  1  0  0  0  0
 19 24  1  0  0  0  0
 20 21  1  0  0  0  0
 21 22  2  0  0  0  0
 21 23  1  0  0  0  0
 24 25  1  0  0  0  0
 24 27  1  0  0  0  0
 25 26  1  0  0  0  0
 27 28  2  0  0  0  0
 28 29  1  0  0  0  0
 29 30  2  0  0  0  0
 30 31  1  0  0  0  0
 30 32  1  0  0  0  0
 32 33  2  0  0  0  0
 32 34  1  0  0  0  0
 34 35  1  0  0  0  0
 35 36  2  0  0  0  0
 35 39  1  0  0  0  0
 36 37  1  0  0  0  0
 37 38  2  0  0  0  0
 39 40  2  0  0  0  0
M  END
>  <n>
876

>  <Activity>
1

>  <cmpd_id>
mbcd0030811

$$$$
mol_0539
  MOE2013           2D

 29 31  0  0  0  0  0  0  0  0999 V2000
    1.4530   -1.8490    0.0000 Cl  0  0  0  0  0  0  0  0  0  0  0  0
    5.7400    2.2760    0.0000 O   0  0  0  0  0  0  0  0  0  0  0  0
    7.8830    1.8630    0.0000 N   0  0  0  0  0  0  0  0  0  0  0  0
    2.8820    0.6260    0.0000 C   0  0  0  0  0  0  0  0  0  0  0  0
    2.8820   -0.1990    0.0000 C   0  0  0  0  0  0  0  0  0  0  0  0
    3.5960    1.0380    0.0000 C   0  0  0  0  0  0  0  0  0  0  0  0
    2.1680   -0.6120    0.0000 C   0  0  0  0  0  0  0  0  0  0  0  0
    2.1680    1.0380    0.0000 C   0  0  0  0  0  0  0  0  0  0  0  0
    3.5960   -0.6120    0.0000 C   0  0  0  0  0  0  0  0  0  0  0  0
    3.5960    1.8630    0.0000 C   0  0  0  0  0  0  0  0  0  0  0  0
    4.3110    0.6260    0.0000 C   0  0  0  0  0  0  0  0  0  0  0  0
    2.1680   -1.4370    0.0000 C   0  0  0  0  0  0  0  0  0  0  0  0
    5.0250    1.8630    0.0000 C   0  0  0  0  0  0  0  0  0  0  0  0
    4.3110    2.2760    0.0000 C   0  0  0  0  0  0  0  0  0  0  0  0
    5.0250    1.0380    0.0000 C   0  0  0  0  0  0  0  0  0  0  0  0
    1.4530    0.6260    0.0000 C   0  0  0  0  0  0  0  0  0  0  0  0
    2.1680    1.8630    0.0000 C   0  0  0  0  0  0  0  0  0  0  0  0
    4.3110   -0.1990    0.0000 C   0  0  0  0  0  0  0  0  0  0  0  0
    3.5960   -1.4370    0.0000 C   0  0  0  0  0  0  0  0  0  0  0  0
    7.1690    2.2760    0.0000 C   0  0  0  0  0  0  0  0  0  0  0  0
    6.4540    1.8630    0.0000 C   0  0  0  0  0  0  0  0  0  0  0  0
    0.7380    1.0380    0.0000 C   0  0  0  0  0  0  0  0  0  0  0  0
    1.4530    2.2760    0.0000 C   0  0  0  0  0  0  0  0  0  0  0  0
    5.0250   -0.6120    0.0000 C   0  0  0  0  0  0  0  0  0  0  0  0
    4.3110   -1.8490    0.0000 C   0  0  0  0  0  0  0  0  0  0  0  0
    0.7380    1.8630    0.0000 C   0  0  0  0  0  0  0  0  0  0  0  0
    5.0250   -1.4370    0.0000 C   0  0  0  0  0  0  0  0  0  0  0  0
    8.5980    2.2760    0.0000 C   0  0  0  0  0  0  0  0  0  0  0  0
    7.8830    1.0380    0.0000 C   0  0  0  0  0  0  0  0  0  0  0  0
  1 12  1  0  0  0  0
  2 13  1  0  0  0  0
  2 21  1  0  0  0  0
  3 20  1  0  0  0  0
  3 28  1  0  0  0  0
  3 29  1  0  0  0  0
  4  5  2  0  0  0  0
  4  6  1  0  0  0  0
  4  8  1  0  0  0  0
  5  7  1  0  0  0  0
  5  9  1  0  0  0  0
  6 10  2  0  0  0  0
  6 11  1  0  0  0  0
  7 12  1  0  0  0  0
  8 16  2  0  0  0  0
  8 17  1  0  0  0  0
  9 18  2  0  0  0  0
  9 19  1  0  0  0  0
 10 14  1  0  0  0  0
 11 15  2  0  0  0  0
 13 14  2  0  0  0  0
 13 15  1  0  0  0  0
 16 22  1  0  0  0  0
 17 23  2  0  0  0  0
 18 24  1  0  0  0  0
 19 25  2  0  0  0  0
 20 21  1  0  0  0  0
 22 26  2  0  0  0  0
 23 26  1  0  0  0  0
 24 27  2  0  0  0  0
 25 27  1  0  0  0  0
M  END
>  <n>
539

>  <Activity>
1

>  <cmpd_id>
mbcd0001133

$$$$
mol_0690
  MOE2013           2D

 17 18  0  0  0  0  0  0  0  0999 V2000
    1.0680   -6.0160    0.0000 C   0  0  0  0  0  0  0  0  0  0  0  0
   -0.3610   -6.8410    0.0000 C   0  0  0  0  0  0  0  0  0  0  0  0
    0.3540   -5.6040    0.0000 C   0  0  0  0  0  0  0  0  0  0  0  0
    1.0680   -6.8410    0.0000 C   0  0  0  0  0  0  0  0  0  0  0  0
   -1.0750   -7.2540    0.0000 C   0  0  0  0  0  0  0  0  0  0  0  0
   -0.3610   -6.0160    0.0000 C   0  0  0  0  0  0  0  0  0  0  0  0
    0.3540   -7.2540    0.0000 C   0  0  0  0  0  0  0  0  0  0  0  0
   -1.7900   -8.4910    0.0000 C   0  0  0  0  0  0  0  0  0  0  0  0
   -1.0750   -8.0780    0.0000 C   0  0  0  0  0  0  0  0  0  0  0  0
   -2.5040   -8.0780    0.0000 C   0  0  0  0  0  0  0  0  0  0  0  0
   -1.7900   -6.8410    0.0000 C   0  0  0  0  0  0  0  0  0  0  0  0
   -2.5040   -7.2540    0.0000 C   0  0  0  0  0  0  0  0  0  0  0  0
    1.7830   -5.6040    0.0000 Cl  0  0  0  0  0  0  0  0  0  0  0  0
    1.7830   -7.2540    0.0000 Cl  0  0  0  0  0  0  0  0  0  0  0  0
    0.3540   -4.7780    0.0000 Cl  0  0  0  0  0  0  0  0  0  0  0  0
   -1.7900   -9.3160    0.0000 Cl  0  0  0  0  0  0  0  0  0  0  0  0
   -3.2190   -8.4910    0.0000 Cl  0  0  0  0  0  0  0  0  0  0  0  0
  1  3  2  0  0  0  0
  1  4  1  0  0  0  0
  1 13  1  0  0  0  0
  2  5  1  0  0  0  0
  2  6  2  0  0  0  0
  2  7  1  0  0  0  0
  3  6  1  0  0  0  0
  3 15  1  0  0  0  0
  4  7  2  0  0  0  0
  4 14  1  0  0  0  0
  5  9  2  0  0  0  0
  5 11  1  0  0  0  0
  8  9  1  0  0  0  0
  8 10  2  0  0  0  0
  8 16  1  0  0  0  0
 10 12  1  0  0  0  0
 10 17  1  0  0  0  0
 11 12  2  0  0  0  0
M  END
>  <n>
690

>  <Activity>
1

>  <cmpd_id>
mbcd0004764

$$$$
mol_0701
  MOE2013           2D

 16 17  0  0  0  0  0  0  0  0999 V2000
   10.2110  -11.1840    0.0000 C   0  0  0  0  0  0  0  0  0  0  0  0
   11.6400  -11.1840    0.0000 N   0  0  0  0  0  0  0  0  0  0  0  0
   10.9250  -10.7720    0.0000 C   0  0  0  0  0  0  0  0  0  0  0  0
    9.4960  -10.7720    0.0000 C   0  0  0  0  0  0  0  0  0  0  0  0
   10.2110  -12.0100    0.0000 N   0  0  0  0  0  0  0  0  0  0  0  0
   11.6400  -12.0100    0.0000 C   0  0  0  0  0  0  0  0  0  0  0  0
    9.4960   -9.9470    0.0000 C   0  0  0  0  0  0  0  0  0  0  0  0
   10.9250  -12.4220    0.0000 N   0  0  0  0  0  0  0  0  0  0  0  0
    8.7820   -9.5340    0.0000 C   0  0  0  0  0  0  0  0  0  0  0  0
   10.9250   -9.9470    0.0000 N   0  0  0  0  0  0  0  0  0  0  0  0
   12.3540  -12.4220    0.0000 N   0  0  0  0  0  0  0  0  0  0  0  0
   10.2110   -9.5340    0.0000 Cl  0  0  0  0  0  0  0  0  0  0  0  0
    8.7820  -11.1840    0.0000 C   0  0  0  0  0  0  0  0  0  0  0  0
    8.7820   -8.7100    0.0000 Cl  0  0  0  0  0  0  0  0  0  0  0  0
    8.0670  -10.7720    0.0000 C   0  0  0  0  0  0  0  0  0  0  0  0
    8.0670   -9.9470    0.0000 C   0  0  0  0  0  0  0  0  0  0  0  0
  1  3  2  0  0  0  0
  1  4  1  0  0  0  0
  1  5  1  0  0  0  0
  2  3  1  0  0  0  0
  2  6  2  0  0  0  0
  3 10  1  0  0  0  0
  4  7  2  0  0  0  0
  4 13  1  0  0  0  0
  5  8  2  0  0  0  0
  6  8  1  0  0  0  0
  6 11  1  0  0  0  0
  7  9  1  0  0  0  0
  7 12  1  0  0  0  0
  9 14  1  0  0  0  0
  9 16  2  0  0  0  0
 13 15  2  0  0  0  0
 15 16  1  0  0  0  0
M  END
>  <n>
701

>  <Activity>
1

>  <cmpd_id>
mbcd0013986

$$$$
mol_0091
  MOE2013           2D

 25 26  0  0  1  0  0  0  0  0999 V2000
    0.0000    0.0000    0.0000 O   0  0  0  0  0  0  0  0  0  0  0  0
    0.7140   -0.4120    0.0000 C   0  0  0  0  0  0  0  0  0  0  0  0
    1.4290    0.0000    0.0000 O   0  0  0  0  0  0  0  0  0  0  0  0
    1.4290    0.8250    0.0000 C   0  0  0  0  0  0  0  0  0  0  0  0
    0.7140    1.2380    0.0000 C   0  0  0  0  0  0  0  0  0  0  0  0
    0.7140   -1.2380    0.0000 C   0  0  0  0  0  0  0  0  0  0  0  0
    0.0000   -1.6500    0.0000 C   0  0  0  0  0  0  0  0  0  0  0  0
    0.0000   -2.4750    0.0000 N   0  0  0  0  0  0  0  0  0  0  0  0
    0.7140   -2.8880    0.0000 C   0  0  0  0  0  0  0  0  0  0  0  0
    1.4290   -2.4750    0.0000 C   0  0  0  0  0  0  0  0  0  0  0  0
    2.1430   -2.8880    0.0000 C   0  0  0  0  0  0  0  0  0  0  0  0
    2.8580   -2.4750    0.0000 O   0  0  0  0  0  0  0  0  0  0  0  0
    2.1430   -3.7120    0.0000 O   0  0  0  0  0  0  0  0  0  0  0  0
    1.4290   -4.1250    0.0000 C   0  0  0  0  0  0  0  0  0  0  0  0
    1.4290   -1.6500    0.0000 C   0  0  3  0  0  0  0  0  0  0  0  0
    2.1430   -1.2380    0.0000 C   0  0  0  0  0  0  0  0  0  0  0  0
    2.1430   -0.4120    0.0000 C   0  0  0  0  0  0  0  0  0  0  0  0
    2.8580    0.0000    0.0000 C   0  0  0  0  0  0  0  0  0  0  0  0
    3.5720   -0.4120    0.0000 C   0  0  0  0  0  0  0  0  0  0  0  0
    3.5720   -1.2380    0.0000 C   0  0  0  0  0  0  0  0  0  0  0  0
    4.2870   -1.6500    0.0000 Cl  0  0  0  0  0  0  0  0  0  0  0  0
    2.8580   -1.6500    0.0000 C   0  0  0  0  0  0  0  0  0  0  0  0
    3.3430   -2.3170    0.0000 Cl  0  0  0  0  0  0  0  0  0  0  0  0
    0.7140   -3.7120    0.0000 C   0  0  0  0  0  0  0  0  0  0  0  0
   -0.7140   -1.2380    0.0000 C   0  0  0  0  0  0  0  0  0  0  0  0
  1  2  2  0  0  0  0
  2  3  1  0  0  0  0
  2  6  1  0  0  0  0
  3  4  1  0  0  0  0
  4  5  1  0  0  0  0
  6  7  2  0  0  0  0
  6 15  1  0  0  0  0
  7  8  1  0  0  0  0
  7 25  1  0  0  0  0
  8  9  1  0  0  0  0
  9 10  2  0  0  0  0
  9 24  1  0  0  0  0
 10 11  1  0  0  0  0
 10 15  1  0  0  0  0
 11 12  2  0  0  0  0
 11 13  1  0  0  0  0
 13 14  1  0  0  0  0
 15 16  1  0  0  0  0
 16 17  1  0  0  0  0
 16 22  2  0  0  0  0
 17 18  2  0  0  0  0
 18 19  1  0  0  0  0
 19 20  2  0  0  0  0
 20 21  1  0  0  0  0
 20 22  1  0  0  0  0
 22 23  1  0  0  0  0
M  END
>  <n>
91

>  <Activity>
0

>  <cmpd_id>
mbcd0003011

$$$$
mol_0978
  MOE2013           2D

 28 32  0  0  1  0  0  0  0  0999 V2000
   -1.8270   -1.3220    0.0000 F   0  0  0  0  0  0  0  0  0  0  0  0
   -1.1600   -1.8070    0.0000 C   0  0  3  0  0  0  0  0  0  0  0  0
   -0.3390   -1.8940    0.0000 C   0  0  3  0  0  0  0  0  0  0  0  0
   -0.8240   -2.5610    0.0000 C   0  0  0  0  0  0  0  0  0  0  0  0
    0.4140   -1.5580    0.0000 N   0  0  3  0  0  0  0  0  0  0  0  0
    0.5010   -0.7380    0.0000 C   0  0  0  0  0  0  0  0  0  0  0  0
   -0.1670   -0.2530    0.0000 C   0  0  0  0  0  0  0  0  0  0  0  0
   -0.0810    0.5680    0.0000 C   0  0  0  0  0  0  0  0  0  0  0  0
    0.6730    0.9030    0.0000 C   0  0  0  0  0  0  0  0  0  0  0  0
    1.3400    0.4180    0.0000 C   0  0  0  0  0  0  0  0  0  0  0  0
    1.2540   -0.4020    0.0000 C   0  0  0  0  0  0  0  0  0  0  0  0
    1.9220   -0.8870    0.0000 C   0  0  0  0  0  0  0  0  0  0  0  0
    1.8360   -1.7070    0.0000 C   0  0  0  0  0  0  0  0  0  0  0  0
    1.0820   -2.0430    0.0000 C   0  0  0  0  0  0  0  0  0  0  0  0
    2.5030   -2.1920    0.0000 C   0  0  0  0  0  0  0  0  0  0  0  0
    2.4170   -3.0130    0.0000 O   0  0  0  0  0  0  0  0  0  0  0  0
    3.2570   -1.8570    0.0000 O   0  0  0  0  0  0  0  0  0  0  0  0
    2.6750   -0.5510    0.0000 O   0  0  0  0  0  0  0  0  0  0  0  0
    0.7590    1.7240    0.0000 F   0  0  0  0  0  0  0  0  0  0  0  0
   -0.7480    1.0530    0.0000 N   0  0  3  0  0  0  0  0  0  0  0  0
   -1.5330    0.7980    0.0000 C   0  0  0  0  0  0  0  0  0  0  0  0
   -2.0180    1.4650    0.0000 C   0  0  0  0  0  0  0  0  0  0  0  0
   -1.5330    2.1330    0.0000 C   0  0  3  0  0  0  0  0  0  0  0  0
   -0.7480    1.8780    0.0000 C   0  0  0  0  0  0  0  0  0  0  0  0
   -1.7880    2.9170    0.0000 N   0  0  0  0  0  0  0  0  0  0  0  0
   -2.7320    1.0530    0.0000 C   0  0  0  0  0  0  0  0  0  0  0  0
   -2.7320    1.8780    0.0000 C   0  0  0  0  0  0  0  0  0  0  0  0
   -0.9200   -0.5880    0.0000 Cl  0  0  0  0  0  0  0  0  0  0  0  0
  1  2  1  0  0  0  0
  2  3  1  0  0  0  0
  2  4  1  0  0  0  0
  3  4  1  0  0  0  0
  3  5  1  0  0  0  0
  5  6  1  0  0  0  0
  5 14  1  0  0  0  0
  6  7  1  0  0  0  0
  6 11  2  0  0  0  0
  7  8  2  0  0  0  0
  7 28  1  0  0  0  0
  8  9  1  0  0  0  0
  8 20  1  0  0  0  0
  9 10  2  0  0  0  0
  9 19  1  0  0  0  0
 10 11  1  0  0  0  0
 11 12  1  0  0  0  0
 12 13  1  0  0  0  0
 12 18  2  0  0  0  0
 13 14  2  0  0  0  0
 13 15  1  0  0  0  0
 15 16  2  0  0  0  0
 15 17  1  0  0  0  0
 20 21  1  0  0  0  0
 20 24  1  0  0  0  0
 21 22  1  0  0  0  0
 22 23  1  0  0  0  0
 22 26  1  0  0  0  0
 22 27  1  0  0  0  0
 23 24  1  0  0  0  0
 23 25  1  0  0  0  0
 26 27  1  0  0  0  0
M  END
>  <n>
978

>  <Activity>
1

>  <cmpd_id>
mbcd0031304

$$$$
mol_0715
  MOE2013           2D

 35 37  0  0  0  0  0  0  0  0999 V2000
    1.7470   -3.6620    0.0000 C   0  0  0  0  0  0  0  0  0  0  0  0
    1.7470   -2.8360    0.0000 C   0  0  0  0  0  0  0  0  0  0  0  0
    2.4610   -2.4240    0.0000 C   0  0  0  0  0  0  0  0  0  0  0  0
    3.1760   -2.8360    0.0000 C   0  0  0  0  0  0  0  0  0  0  0  0
    3.1760   -3.6620    0.0000 C   0  0  0  0  0  0  0  0  0  0  0  0
    2.4610   -4.0740    0.0000 C   0  0  0  0  0  0  0  0  0  0  0  0
    1.0320   -4.0740    0.0000 Cl  0  0  0  0  0  0  0  0  0  0  0  0
    3.8900   -2.4240    0.0000 O   0  0  0  0  0  0  0  0  0  0  0  0
    4.6050   -2.8360    0.0000 C   0  0  0  0  0  0  0  0  0  0  0  0
    3.8900   -4.0740    0.0000 C   0  0  0  0  0  0  0  0  0  0  0  0
    4.6050   -3.6620    0.0000 N   0  0  0  0  0  0  0  0  0  0  0  0
    3.8900   -4.8990    0.0000 O   0  0  0  0  0  0  0  0  0  0  0  0
    5.3190   -4.0740    0.0000 C   0  0  0  0  0  0  0  0  0  0  0  0
    6.0340   -3.6620    0.0000 C   0  0  0  0  0  0  0  0  0  0  0  0
    6.7480   -4.0740    0.0000 C   0  0  0  0  0  0  0  0  0  0  0  0
    7.4620   -3.6620    0.0000 C   0  0  0  0  0  0  0  0  0  0  0  0
    8.1770   -4.0740    0.0000 C   0  0  0  0  0  0  0  0  0  0  0  0
    8.1770   -4.8990    0.0000 C   0  0  0  0  0  0  0  0  0  0  0  0
    7.4620   -5.3120    0.0000 C   0  0  0  0  0  0  0  0  0  0  0  0
    6.7480   -4.8990    0.0000 C   0  0  0  0  0  0  0  0  0  0  0  0
    8.8920   -5.3120    0.0000 S   0  0  0  0  0  0  0  0  0  0  0  0
    8.4790   -6.0260    0.0000 O   0  0  0  0  0  0  0  0  0  0  0  0
    9.3040   -4.5970    0.0000 O   0  0  0  0  0  0  0  0  0  0  0  0
    9.6060   -5.7240    0.0000 N   0  0  0  0  0  0  0  0  0  0  0  0
   10.3200   -5.3120    0.0000 C   0  0  0  0  0  0  0  0  0  0  0  0
   11.0350   -5.7240    0.0000 N   0  0  0  0  0  0  0  0  0  0  0  0
   11.0350   -6.5490    0.0000 C   0  0  0  0  0  0  0  0  0  0  0  0
   10.3200   -6.9620    0.0000 C   0  0  0  0  0  0  0  0  0  0  0  0
   11.7490   -6.9620    0.0000 C   0  0  0  0  0  0  0  0  0  0  0  0
   11.7490   -7.7860    0.0000 C   0  0  0  0  0  0  0  0  0  0  0  0
   11.0350   -8.1990    0.0000 C   0  0  0  0  0  0  0  0  0  0  0  0
   10.3200   -7.7860    0.0000 C   0  0  0  0  0  0  0  0  0  0  0  0
   10.3200   -4.4860    0.0000 N   0  0  0  0  0  0  0  0  0  0  0  0
   11.0350   -4.0740    0.0000 C   0  0  0  0  0  0  0  0  0  0  0  0
   11.7490   -3.6620    0.0000 N   0  0  0  0  0  0  0  0  0  0  0  0
  1  2  1  0  0  0  0
  1  6  2  0  0  0  0
  1  7  1  0  0  0  0
  2  3  2  0  0  0  0
  3  4  1  0  0  0  0
  4  5  2  0  0  0  0
  4  8  1  0  0  0  0
  5  6  1  0  0  0  0
  5 10  1  0  0  0  0
  8  9  1  0  0  0  0
 10 11  1  0  0  0  0
 10 12  2  0  0  0  0
 11 13  1  0  0  0  0
 13 14  1  0  0  0  0
 14 15  1  0  0  0  0
 15 16  1  0  0  0  0
 15 20  2  0  0  0  0
 16 17  2  0  0  0  0
 17 18  1  0  0  0  0
 18 19  2  0  0  0  0
 18 21  1  0  0  0  0
 19 20  1  0  0  0  0
 21 22  2  0  0  0  0
 21 23  2  0  0  0  0
 21 24  1  0  0  0  0
 24 25  1  0  0  0  0
 25 26  2  3  0  0  0
 25 33  1  0  0  0  0
 26 27  1  0  0  0  0
 27 28  1  0  0  0  0
 27 29  1  0  0  0  0
 28 32  1  0  0  0  0
 29 30  1  0  0  0  0
 30 31  1  0  0  0  0
 31 32  1  0  0  0  0
 33 34  1  0  0  0  0
 34 35  3  0  0  0  0
M  END
>  <n>
715

>  <Activity>
1

>  <cmpd_id>
mbcd0021323

$$$$
mol_0102
  MOE2013           2D

 33 35  0  0  0  0  0  0  0  0999 V2000
   12.0370  -24.9930    0.0000 S   0  0  0  0  0  0  0  0  0  0  0  0
   12.7520  -25.4060    0.0000 N   0  0  0  0  0  0  0  0  0  0  0  0
    6.3210  -23.3430    0.0000 C   0  0  0  0  0  0  0  0  0  0  0  0
   12.7520  -26.2300    0.0000 C   0  0  0  0  0  0  0  0  0  0  0  0
    7.0360  -23.7560    0.0000 C   0  0  0  0  0  0  0  0  0  0  0  0
   11.3230  -24.5800    0.0000 C   0  0  0  0  0  0  0  0  0  0  0  0
   11.6250  -25.7080    0.0000 O   0  0  0  0  0  0  0  0  0  0  0  0
   12.4500  -24.2780    0.0000 O   0  0  0  0  0  0  0  0  0  0  0  0
    6.3210  -22.5180    0.0000 C   0  0  0  0  0  0  0  0  0  0  0  0
   13.4660  -26.6430    0.0000 N   0  0  0  0  0  0  0  0  0  0  0  0
    5.6070  -23.7560    0.0000 C   0  0  0  0  0  0  0  0  0  0  0  0
   12.0370  -26.6430    0.0000 O   0  0  0  0  0  0  0  0  0  0  0  0
    7.0360  -24.5800    0.0000 O   0  0  0  0  0  0  0  0  0  0  0  0
    7.7500  -23.3430    0.0000 N   0  0  0  0  0  0  0  0  0  0  0  0
   11.3230  -23.7560    0.0000 C   0  0  0  0  0  0  0  0  0  0  0  0
   10.6080  -24.9930    0.0000 C   0  0  0  0  0  0  0  0  0  0  0  0
    5.6070  -22.1060    0.0000 C   0  0  0  0  0  0  0  0  0  0  0  0
    4.8920  -23.3430    0.0000 C   0  0  0  0  0  0  0  0  0  0  0  0
    4.8920  -22.5180    0.0000 C   0  0  0  0  0  0  0  0  0  0  0  0
   10.6080  -23.3430    0.0000 C   0  0  0  0  0  0  0  0  0  0  0  0
    9.8940  -24.5800    0.0000 C   0  0  0  0  0  0  0  0  0  0  0  0
    9.8940  -23.7560    0.0000 C   0  0  0  0  0  0  0  0  0  0  0  0
    4.1780  -23.7560    0.0000 Cl  0  0  0  0  0  0  0  0  0  0  0  0
   13.4660  -27.4680    0.0000 C   0  0  0  0  0  0  0  0  0  0  0  0
    7.0360  -22.1060    0.0000 O   0  0  0  0  0  0  0  0  0  0  0  0
    8.4650  -23.7560    0.0000 C   0  0  0  0  0  0  0  0  0  0  0  0
    9.1790  -23.3430    0.0000 C   0  0  0  0  0  0  0  0  0  0  0  0
    7.0360  -21.2800    0.0000 C   0  0  0  0  0  0  0  0  0  0  0  0
   12.7520  -27.8800    0.0000 C   0  0  0  0  0  0  0  0  0  0  0  0
   14.1800  -27.8800    0.0000 C   0  0  0  0  0  0  0  0  0  0  0  0
   14.1800  -28.7060    0.0000 C   0  0  0  0  0  0  0  0  0  0  0  0
   12.7520  -28.7060    0.0000 C   0  0  0  0  0  0  0  0  0  0  0  0
   13.4660  -29.1180    0.0000 C   0  0  0  0  0  0  0  0  0  0  0  0
  1  2  1  0  0  0  0
  1  6  1  0  0  0  0
  1  7  2  0  0  0  0
  1  8  2  0  0  0  0
  2  4  1  0  0  0  0
  3  5  1  0  0  0  0
  3  9  2  0  0  0  0
  3 11  1  0  0  0  0
  4 10  1  0  0  0  0
  4 12  2  0  0  0  0
  5 13  2  0  0  0  0
  5 14  1  0  0  0  0
  6 15  2  0  0  0  0
  6 16  1  0  0  0  0
  9 17  1  0  0  0  0
  9 25  1  0  0  0  0
 10 24  1  0  0  0  0
 11 18  2  0  0  0  0
 14 26  1  0  0  0  0
 15 20  1  0  0  0  0
 16 21  2  0  0  0  0
 17 19  2  0  0  0  0
 18 19  1  0  0  0  0
 18 23  1  0  0  0  0
 20 22  2  0  0  0  0
 21 22  1  0  0  0  0
 22 27  1  0  0  0  0
 24 29  1  0  0  0  0
 24 30  1  0  0  0  0
 25 28  1  0  0  0  0
 26 27  1  0  0  0  0
 29 32  1  0  0  0  0
 30 31  1  0  0  0  0
 31 33  1  0  0  0  0
 32 33  1  0  0  0  0
M  END
>  <n>
102

>  <Activity>
0

>  <cmpd_id>
mbcd0003074

$$$$
mol_0475
  MOE2013           2D

 36 38  0  0  0  0  0  0  0  0999 V2000
   -6.2220    0.5220    0.0000 C   0  0  0  0  0  0  0  0  0  0  0  0
   -6.2220    1.3470    0.0000 C   0  0  0  0  0  0  0  0  0  0  0  0
   -5.5070    1.7600    0.0000 C   0  0  0  0  0  0  0  0  0  0  0  0
   -4.7930    1.3470    0.0000 C   0  0  0  0  0  0  0  0  0  0  0  0
   -4.7930    0.5220    0.0000 C   0  0  0  0  0  0  0  0  0  0  0  0
   -5.5070    0.1100    0.0000 C   0  0  0  0  0  0  0  0  0  0  0  0
   -4.0780    0.1100    0.0000 C   0  0  0  0  0  0  0  0  0  0  0  0
   -6.9360    0.1100    0.0000 Cl  0  0  0  0  0  0  0  0  0  0  0  0
   -4.0780    1.7600    0.0000 O   0  0  0  0  0  0  0  0  0  0  0  0
   -3.3640    1.3470    0.0000 C   0  0  0  0  0  0  0  0  0  0  0  0
   -4.0780   -0.7160    0.0000 O   0  0  0  0  0  0  0  0  0  0  0  0
   -3.3640    0.5220    0.0000 N   0  0  0  0  0  0  0  0  0  0  0  0
   -2.6490    0.1100    0.0000 C   0  0  0  0  0  0  0  0  0  0  0  0
   -1.9350    0.5220    0.0000 C   0  0  0  0  0  0  0  0  0  0  0  0
   -1.2200    0.1100    0.0000 C   0  0  0  0  0  0  0  0  0  0  0  0
   -1.2200   -0.7160    0.0000 C   0  0  0  0  0  0  0  0  0  0  0  0
   -0.5060    0.5220    0.0000 C   0  0  0  0  0  0  0  0  0  0  0  0
    0.2080    0.1100    0.0000 C   0  0  0  0  0  0  0  0  0  0  0  0
    0.2080   -0.7160    0.0000 C   0  0  0  0  0  0  0  0  0  0  0  0
   -0.5060   -1.1280    0.0000 C   0  0  0  0  0  0  0  0  0  0  0  0
    0.9230   -1.1280    0.0000 S   0  0  0  0  0  0  0  0  0  0  0  0
    0.5100   -1.8420    0.0000 O   0  0  0  0  0  0  0  0  0  0  0  0
    1.3360   -0.4140    0.0000 O   0  0  0  0  0  0  0  0  0  0  0  0
    1.6370   -1.5400    0.0000 N   0  0  0  0  0  0  0  0  0  0  0  0
    1.6370   -2.3660    0.0000 C   0  0  0  0  0  0  0  0  0  0  0  0
    2.3520   -2.7780    0.0000 N   0  0  0  0  0  0  0  0  0  0  0  0
    0.9230   -2.7780    0.0000 N   0  0  0  0  0  0  0  0  0  0  0  0
    0.2080   -2.3660    0.0000 C   0  0  0  0  0  0  0  0  0  0  0  0
   -0.5060   -1.9530    0.0000 N   0  0  0  0  0  0  0  0  0  0  0  0
    3.0660   -2.3660    0.0000 C   0  0  0  0  0  0  0  0  0  0  0  0
    4.4950   -2.3660    0.0000 C   0  0  0  0  0  0  0  0  0  0  0  0
    3.7810   -2.7780    0.0000 C   0  0  0  0  0  0  0  0  0  0  0  0
    3.0660   -1.5400    0.0000 C   0  0  0  0  0  0  0  0  0  0  0  0
    3.7810   -1.1280    0.0000 C   0  0  0  0  0  0  0  0  0  0  0  0
    4.4950   -1.5400    0.0000 C   0  0  0  0  0  0  0  0  0  0  0  0
    5.2100   -1.1280    0.0000 C   0  0  0  0  0  0  0  0  0  0  0  0
  1  2  1  0  0  0  0
  1  6  2  0  0  0  0
  1  8  1  0  0  0  0
  2  3  2  0  0  0  0
  3  4  1  0  0  0  0
  4  5  2  0  0  0  0
  4  9  1  0  0  0  0
  5  6  1  0  0  0  0
  5  7  1  0  0  0  0
  7 11  2  0  0  0  0
  7 12  1  0  0  0  0
  9 10  1  0  0  0  0
 12 13  1  0  0  0  0
 13 14  1  0  0  0  0
 14 15  1  0  0  0  0
 15 16  1  0  0  0  0
 15 17  2  0  0  0  0
 16 20  2  0  0  0  0
 17 18  1  0  0  0  0
 18 19  2  0  0  0  0
 19 20  1  0  0  0  0
 19 21  1  0  0  0  0
 21 22  2  0  0  0  0
 21 23  2  0  0  0  0
 21 24  1  0  0  0  0
 24 25  1  0  0  0  0
 25 26  1  0  0  0  0
 25 27  2  3  0  0  0
 26 30  1  0  0  0  0
 27 28  1  0  0  0  0
 28 29  3  0  0  0  0
 30 32  1  0  0  0  0
 30 33  1  0  0  0  0
 31 32  1  0  0  0  0
 31 35  1  0  0  0  0
 33 34  1  0  0  0  0
 34 35  1  0  0  0  0
 35 36  1  0  0  0  0
M  END
>  <n>
475

>  <Activity>
1

>  <cmpd_id>
mbcd0000193

$$$$
mol_0210
  MOE2013           2D

 18 18  0  0  0  0  0  0  0  0999 V2000
   12.1250  -10.0560    0.0000 N   0  0  0  0  0  0  0  0  0  0  0  0
   12.1250  -10.8810    0.0000 C   0  0  0  0  0  0  0  0  0  0  0  0
   12.8390  -11.2930    0.0000 C   0  0  0  0  0  0  0  0  0  0  0  0
   13.5540  -10.8810    0.0000 C   0  0  0  0  0  0  0  0  0  0  0  0
   13.5540  -10.0560    0.0000 C   0  0  0  0  0  0  0  0  0  0  0  0
   12.8390   -9.6430    0.0000 C   0  0  0  0  0  0  0  0  0  0  0  0
   12.8390   -8.8180    0.0000 Cl  0  0  0  0  0  0  0  0  0  0  0  0
   14.2680   -9.6430    0.0000 Cl  0  0  0  0  0  0  0  0  0  0  0  0
   12.8390  -12.1180    0.0000 Cl  0  0  0  0  0  0  0  0  0  0  0  0
   11.4100  -11.2930    0.0000 O   0  0  0  0  0  0  0  0  0  0  0  0
   11.4100  -12.1180    0.0000 P   0  0  0  0  0  0  0  0  0  0  0  0
   11.4100  -12.9430    0.0000 O   0  0  0  0  0  0  0  0  0  0  0  0
   10.5850  -12.1180    0.0000 S   0  0  0  0  0  0  0  0  0  0  0  0
   12.2350  -12.1180    0.0000 O   0  0  0  0  0  0  0  0  0  0  0  0
   10.6960  -13.3560    0.0000 C   0  0  0  0  0  0  0  0  0  0  0  0
   10.6960  -14.1810    0.0000 C   0  0  0  0  0  0  0  0  0  0  0  0
   12.6480  -12.8330    0.0000 C   0  0  0  0  0  0  0  0  0  0  0  0
   12.2350  -13.5470    0.0000 C   0  0  0  0  0  0  0  0  0  0  0  0
  1  2  1  0  0  0  0
  1  6  2  0  0  0  0
  2  3  2  0  0  0  0
  2 10  1  0  0  0  0
  3  4  1  0  0  0  0
  3  9  1  0  0  0  0
  4  5  2  0  0  0  0
  5  6  1  0  0  0  0
  5  8  1  0  0  0  0
  6  7  1  0  0  0  0
 10 11  1  0  0  0  0
 11 12  1  0  0  0  0
 11 13  2  0  0  0  0
 11 14  1  0  0  0  0
 12 15  1  0  0  0  0
 14 17  1  0  0  0  0
 15 16  1  0  0  0  0
 17 18  1  0  0  0  0
M  END
>  <n>
210

>  <Activity>
0

>  <cmpd_id>
mbcd0028193

$$$$
mol_1012
  MOE2013           2D

 18 18  0  0  0  0  0  0  0  0999 V2000
   -1.4290    4.1250    0.0000 C   0  0  0  0  0  0  0  0  0  0  0  0
   -0.7140    3.7120    0.0000 C   0  0  0  0  0  0  0  0  0  0  0  0
   -0.7140    2.8880    0.0000 O   0  0  0  0  0  0  0  0  0  0  0  0
    0.0000    2.4750    0.0000 P   0  0  0  0  0  0  0  0  0  0  0  0
   -0.4120    1.7600    0.0000 O   0  0  0  0  0  0  0  0  0  0  0  0
    0.4120    3.1900    0.0000 O   0  0  0  0  0  0  0  0  0  0  0  0
    1.2380    3.1900    0.0000 C   0  0  0  0  0  0  0  0  0  0  0  0
    1.6500    2.4750    0.0000 C   0  0  0  0  0  0  0  0  0  0  0  0
    0.7140    2.0620    0.0000 O   0  0  0  0  0  0  0  0  0  0  0  0
    0.7140    1.2380    0.0000 C   0  0  0  0  0  0  0  0  0  0  0  0
    1.4290    0.8250    0.0000 N   0  0  0  0  0  0  0  0  0  0  0  0
    1.4290    0.0000    0.0000 C   0  0  0  0  0  0  0  0  0  0  0  0
    0.7140   -0.4120    0.0000 C   0  0  0  0  0  0  0  0  0  0  0  0
    0.0000    0.0000    0.0000 C   0  0  0  0  0  0  0  0  0  0  0  0
    0.0000    0.8250    0.0000 C   0  0  0  0  0  0  0  0  0  0  0  0
   -0.7140    1.2380    0.0000 Cl  0  0  0  0  0  0  0  0  0  0  0  0
    0.7140   -1.2380    0.0000 Cl  0  0  0  0  0  0  0  0  0  0  0  0
    2.1430   -0.4120    0.0000 Cl  0  0  0  0  0  0  0  0  0  0  0  0
  1  2  1  0  0  0  0
  2  3  1  0  0  0  0
  3  4  1  0  0  0  0
  4  5  2  0  0  0  0
  4  6  1  0  0  0  0
  4  9  1  0  0  0  0
  6  7  1  0  0  0  0
  7  8  1  0  0  0  0
  9 10  1  0  0  0  0
 10 11  1  0  0  0  0
 10 15  2  0  0  0  0
 11 12  2  0  0  0  0
 12 13  1  0  0  0  0
 12 18  1  0  0  0  0
 13 14  2  0  0  0  0
 13 17  1  0  0  0  0
 14 15  1  0  0  0  0
 15 16  1  0  0  0  0
M  END
>  <n>
1012

>  <Activity>
1

>  <cmpd_id>
mbcd0031693

$$$$
mol_0250
  MOE2013           2D

 36 39  0  0  0  0  0  0  0  0999 V2000
   -1.4290   -4.1250    0.0000 Cl  0  0  0  0  0  0  0  0  0  0  0  0
   -0.7140   -3.7120    0.0000 C   0  0  0  0  0  0  0  0  0  0  0  0
   -0.7140   -2.8880    0.0000 C   0  0  0  0  0  0  0  0  0  0  0  0
   -1.4290   -2.4750    0.0000 O   0  0  0  0  0  0  0  0  0  0  0  0
   -1.4290   -1.6500    0.0000 C   0  0  0  0  0  0  0  0  0  0  0  0
    0.0000   -2.4750    0.0000 C   0  0  0  0  0  0  0  0  0  0  0  0
    0.7140   -2.8880    0.0000 C   0  0  0  0  0  0  0  0  0  0  0  0
    0.7140   -3.7120    0.0000 C   0  0  0  0  0  0  0  0  0  0  0  0
    1.4290   -4.1250    0.0000 Cl  0  0  0  0  0  0  0  0  0  0  0  0
    0.0000   -4.1250    0.0000 C   0  0  0  0  0  0  0  0  0  0  0  0
    1.4290   -2.4750    0.0000 N   0  0  0  0  0  0  0  0  0  0  0  0
    1.4290   -1.6500    0.0000 C   0  0  0  0  0  0  0  0  0  0  0  0
    0.7140   -1.2380    0.0000 C   0  0  0  0  0  0  0  0  0  0  0  0
    0.0000   -1.6500    0.0000 C   0  0  0  0  0  0  0  0  0  0  0  0
   -0.7140   -2.0620    0.0000 N   0  0  0  0  0  0  0  0  0  0  0  0
    0.7140   -0.4120    0.0000 C   0  0  0  0  0  0  0  0  0  0  0  0
    1.4290    0.0000    0.0000 N   0  0  0  0  0  0  0  0  0  0  0  0
    2.1430   -0.4120    0.0000 C   0  0  0  0  0  0  0  0  0  0  0  0
    2.8580    0.0000    0.0000 C   0  0  0  0  0  0  0  0  0  0  0  0
    3.5720   -0.4120    0.0000 C   0  0  0  0  0  0  0  0  0  0  0  0
    4.2870    0.0000    0.0000 O   0  0  0  0  0  0  0  0  0  0  0  0
    4.2870    0.8250    0.0000 C   0  0  0  0  0  0  0  0  0  0  0  0
    5.0010    1.2380    0.0000 C   0  0  0  0  0  0  0  0  0  0  0  0
    5.0010    2.0620    0.0000 C   0  0  0  0  0  0  0  0  0  0  0  0
    5.7160    2.4750    0.0000 N   0  0  0  0  0  0  0  0  0  0  0  0
    5.7160    3.3000    0.0000 C   0  0  0  0  0  0  0  0  0  0  0  0
    6.4300    3.7120    0.0000 C   0  0  0  0  0  0  0  0  0  0  0  0
    7.1450    3.3000    0.0000 N   0  0  0  0  0  0  0  0  0  0  0  0
    7.1450    2.4750    0.0000 C   0  0  0  0  0  0  0  0  0  0  0  0
    6.4300    2.0620    0.0000 C   0  0  0  0  0  0  0  0  0  0  0  0
    7.8590    3.7120    0.0000 C   0  0  0  0  0  0  0  0  0  0  0  0
    3.5720   -1.2380    0.0000 C   0  0  0  0  0  0  0  0  0  0  0  0
    4.2870   -1.6500    0.0000 O   0  0  0  0  0  0  0  0  0  0  0  0
    4.2870   -2.4750    0.0000 C   0  0  0  0  0  0  0  0  0  0  0  0
    2.8580   -1.6500    0.0000 C   0  0  0  0  0  0  0  0  0  0  0  0
    2.1430   -1.2380    0.0000 C   0  0  0  0  0  0  0  0  0  0  0  0
  1  2  1  0  0  0  0
  2  3  1  0  0  0  0
  2 10  2  0  0  0  0
  3  4  1  0  0  0  0
  3  6  2  0  0  0  0
  4  5  1  0  0  0  0
  6  7  1  0  0  0  0
  7  8  2  0  0  0  0
  7 11  1  0  0  0  0
  8  9  1  0  0  0  0
  8 10  1  0  0  0  0
 11 12  1  0  0  0  0
 12 13  1  0  0  0  0
 12 36  2  0  0  0  0
 13 14  1  0  0  0  0
 13 16  2  0  0  0  0
 14 15  3  0  0  0  0
 16 17  1  0  0  0  0
 17 18  2  0  0  0  0
 18 19  1  0  0  0  0
 18 36  1  0  0  0  0
 19 20  2  0  0  0  0
 20 21  1  0  0  0  0
 20 32  1  0  0  0  0
 21 22  1  0  0  0  0
 22 23  1  0  0  0  0
 23 24  1  0  0  0  0
 24 25  1  0  0  0  0
 25 26  1  0  0  0  0
 25 30  1  0  0  0  0
 26 27  1  0  0  0  0
 27 28  1  0  0  0  0
 28 29  1  0  0  0  0
 28 31  1  0  0  0  0
 29 30  1  0  0  0  0
 32 33  1  0  0  0  0
 32 35  2  0  0  0  0
 33 34  1  0  0  0  0
 35 36  1  0  0  0  0
M  END
>  <n>
250

>  <Activity>
0

>  <cmpd_id>
mbcd0030532

$$$$
mol_0170
  MOE2013           2D

 36 40  0  0  1  0  0  0  0  0999 V2000
   -2.5490   -2.4930    0.0000 N   0  0  0  0  0  0  0  0  0  0  0  0
   -3.2160   -2.9780    0.0000 C   0  0  0  0  0  0  0  0  0  0  0  0
   -2.9620   -3.7620    0.0000 N   0  0  0  0  0  0  0  0  0  0  0  0
   -2.1360   -3.7620    0.0000 C   0  0  0  0  0  0  0  0  0  0  0  0
   -1.8820   -2.9780    0.0000 C   0  0  0  0  0  0  0  0  0  0  0  0
   -2.5490   -1.6680    0.0000 C   0  0  0  0  0  0  0  0  0  0  0  0
   -1.8340   -1.2550    0.0000 C   0  0  1  0  0  0  0  0  0  0  0  0
   -1.2210   -0.7030    0.0000 O   0  0  0  0  0  0  0  0  0  0  0  0
   -0.5070   -1.1160    0.0000 C   0  0  3  0  0  0  0  0  0  0  0  0
   -0.6780   -1.9230    0.0000 C   0  0  0  0  0  0  0  0  0  0  0  0
   -1.4990   -2.0090    0.0000 O   0  0  0  0  0  0  0  0  0  0  0  0
   -2.3200   -0.5880    0.0000 C   0  0  0  0  0  0  0  0  0  0  0  0
   -3.1400   -0.6740    0.0000 C   0  0  0  0  0  0  0  0  0  0  0  0
   -3.6250   -0.0060    0.0000 C   0  0  0  0  0  0  0  0  0  0  0  0
   -3.2890    0.7470    0.0000 C   0  0  0  0  0  0  0  0  0  0  0  0
   -2.4690    0.8330    0.0000 C   0  0  0  0  0  0  0  0  0  0  0  0
   -1.9840    0.1660    0.0000 C   0  0  0  0  0  0  0  0  0  0  0  0
   -3.7740    1.4150    0.0000 Cl  0  0  0  0  0  0  0  0  0  0  0  0
    0.2470   -0.7800    0.0000 C   0  0  0  0  0  0  0  0  0  0  0  0
    0.3330    0.0400    0.0000 O   0  0  0  0  0  0  0  0  0  0  0  0
    1.0870    0.3760    0.0000 C   0  0  0  0  0  0  0  0  0  0  0  0
    1.1730    1.1960    0.0000 C   0  0  0  0  0  0  0  0  0  0  0  0
    1.9260    1.5320    0.0000 C   0  0  0  0  0  0  0  0  0  0  0  0
    2.5940    1.0470    0.0000 C   0  0  0  0  0  0  0  0  0  0  0  0
    2.5080    0.2270    0.0000 C   0  0  0  0  0  0  0  0  0  0  0  0
    1.7540   -0.1090    0.0000 C   0  0  0  0  0  0  0  0  0  0  0  0
    3.3480    1.3830    0.0000 N   0  0  0  0  0  0  0  0  0  0  0  0
    4.0150    0.8980    0.0000 C   0  0  0  0  0  0  0  0  0  0  0  0
    4.7690    1.2330    0.0000 C   0  0  0  0  0  0  0  0  0  0  0  0
    4.8550    2.0540    0.0000 N   0  0  0  0  0  0  0  0  0  0  0  0
    4.1880    2.5390    0.0000 C   0  0  0  0  0  0  0  0  0  0  0  0
    3.4340    2.2030    0.0000 C   0  0  0  0  0  0  0  0  0  0  0  0
    5.6090    2.3890    0.0000 C   0  0  0  0  0  0  0  0  0  0  0  0
    5.6950    3.2100    0.0000 O   0  0  0  0  0  0  0  0  0  0  0  0
    6.2760    1.9040    0.0000 C   0  0  0  0  0  0  0  0  0  0  0  0
   -3.4760   -1.4280    0.0000 Cl  0  0  0  0  0  0  0  0  0  0  0  0
  1  2  1  0  0  0  0
  1  5  1  0  0  0  0
  1  6  1  0  0  0  0
  2  3  2  0  0  0  0
  3  4  1  0  0  0  0
  4  5  2  0  0  0  0
  7  6  1  1  0  0  0
  7  8  1  0  0  0  0
  7 11  1  0  0  0  0
  7 12  1  6  0  0  0
  8  9  1  0  0  0  0
  9 10  1  0  0  0  0
  9 19  1  0  0  0  0
 10 11  1  0  0  0  0
 12 13  2  0  0  0  0
 12 17  1  0  0  0  0
 13 14  1  0  0  0  0
 13 36  1  0  0  0  0
 14 15  2  0  0  0  0
 15 16  1  0  0  0  0
 15 18  1  0  0  0  0
 16 17  2  0  0  0  0
 19 20  1  0  0  0  0
 20 21  1  0  0  0  0
 21 22  1  0  0  0  0
 21 26  2  0  0  0  0
 22 23  2  0  0  0  0
 23 24  1  0  0  0  0
 24 25  2  0  0  0  0
 24 27  1  0  0  0  0
 25 26  1  0  0  0  0
 27 28  1  0  0  0  0
 27 32  1  0  0  0  0
 28 29  1  0  0  0  0
 29 30  1  0  0  0  0
 30 31  1  0  0  0  0
 30 33  1  0  0  0  0
 31 32  1  0  0  0  0
 33 34  2  0  0  0  0
 33 35  1  0  0  0  0
M  END
>  <n>
170

>  <Activity>
0

>  <cmpd_id>
mbcd0017104

$$$$
mol_0427
  MOE2013           2D

 18 19  0  0  1  0  0  0  0  0999 V2000
   -4.3460   -0.1420    0.0000 Cl  0  0  0  0  0  0  0  0  0  0  0  0
   -3.5250   -0.2280    0.0000 C   0  0  0  0  0  0  0  0  0  0  0  0
   -3.0400    0.4390    0.0000 C   0  0  0  0  0  0  0  0  0  0  0  0
   -2.2200    0.3530    0.0000 C   0  0  0  0  0  0  0  0  0  0  0  0
   -1.7350    1.0210    0.0000 N   0  0  0  0  0  0  0  0  0  0  0  0
   -1.9900    1.8050    0.0000 C   0  0  0  0  0  0  0  0  0  0  0  0
   -2.7740    2.0600    0.0000 O   0  0  0  0  0  0  0  0  0  0  0  0
   -1.3220    2.2900    0.0000 C   0  0  1  0  0  0  0  0  0  0  0  0
   -0.6550    1.8050    0.0000 O   0  0  0  0  0  0  0  0  0  0  0  0
   -0.9100    1.0210    0.0000 C   0  0  0  0  0  0  0  0  0  0  0  0
   -0.4250    0.3530    0.0000 O   0  0  0  0  0  0  0  0  0  0  0  0
   -1.7270    3.0090    0.0000 C   0  0  0  0  0  0  0  0  0  0  0  0
   -2.5520    3.0180    0.0000 C   0  0  0  0  0  0  0  0  0  0  0  0
   -0.9170    3.0090    0.0000 C   0  0  0  0  0  0  0  0  0  0  0  0
   -1.8840   -0.4000    0.0000 C   0  0  0  0  0  0  0  0  0  0  0  0
   -2.3690   -1.0680    0.0000 C   0  0  0  0  0  0  0  0  0  0  0  0
   -2.0340   -1.8220    0.0000 Cl  0  0  0  0  0  0  0  0  0  0  0  0
   -3.1900   -0.9820    0.0000 C   0  0  0  0  0  0  0  0  0  0  0  0
  1  2  1  0  0  0  0
  2  3  1  0  0  0  0
  2 18  2  0  0  0  0
  3  4  2  0  0  0  0
  4  5  1  0  0  0  0
  4 15  1  0  0  0  0
  5  6  1  0  0  0  0
  5 10  1  0  0  0  0
  6  7  2  0  0  0  0
  6  8  1  0  0  0  0
  8  9  1  0  0  0  0
  8 12  1  6  0  0  0
  8 14  1  1  0  0  0
  9 10  1  0  0  0  0
 10 11  2  0  0  0  0
 12 13  2  0  0  0  0
 15 16  2  0  0  0  0
 16 17  1  0  0  0  0
 16 18  1  0  0  0  0
M  END
>  <n>
427

>  <Activity>
0

>  <cmpd_id>
mbcd0030778

$$$$
mol_0191
  MOE2013           2D

 33 36  0  0  0  0  0  0  0  0999 V2000
   10.8920  -11.8800    0.0000 N   0  0  0  0  0  0  0  0  0  0  0  0
   10.2240  -11.3960    0.0000 C   0  0  0  0  0  0  0  0  0  0  0  0
    9.8120  -12.6650    0.0000 N   0  0  0  0  0  0  0  0  0  0  0  0
    9.5570  -11.8800    0.0000 N   0  0  0  0  0  0  0  0  0  0  0  0
   10.6370  -12.6650    0.0000 C   0  0  0  0  0  0  0  0  0  0  0  0
    5.5350  -13.5790    0.0000 N   0  0  0  0  0  0  0  0  0  0  0  0
    4.9220  -14.1310    0.0000 C   0  0  0  0  0  0  0  0  0  0  0  0
    6.7610  -12.4750    0.0000 N   0  0  0  0  0  0  0  0  0  0  0  0
   10.2240  -10.5700    0.0000 O   0  0  0  0  0  0  0  0  0  0  0  0
    4.1380  -13.8760    0.0000 C   0  0  0  0  0  0  0  0  0  0  0  0
    6.3200  -13.8340    0.0000 C   0  0  0  0  0  0  0  0  0  0  0  0
    5.3640  -12.7720    0.0000 C   0  0  0  0  0  0  0  0  0  0  0  0
   11.6760  -11.6260    0.0000 C   0  0  0  0  0  0  0  0  0  0  0  0
    8.7720  -11.6260    0.0000 C   0  0  0  0  0  0  0  0  0  0  0  0
    6.9330  -13.2820    0.0000 C   0  0  0  0  0  0  0  0  0  0  0  0
    5.9770  -12.2200    0.0000 C   0  0  0  0  0  0  0  0  0  0  0  0
    3.5240  -14.4280    0.0000 C   0  0  0  0  0  0  0  0  0  0  0  0
    8.1590  -12.1780    0.0000 C   0  0  0  0  0  0  0  0  0  0  0  0
   11.1220  -13.3320    0.0000 C   0  0  0  0  0  0  0  0  0  0  0  0
    7.3740  -11.9230    0.0000 C   0  0  0  0  0  0  0  0  0  0  0  0
    2.7400  -14.1730    0.0000 Cl  0  0  0  0  0  0  0  0  0  0  0  0
   13.0740  -11.9230    0.0000 O   0  0  0  0  0  0  0  0  0  0  0  0
   12.2890  -12.1780    0.0000 C   0  0  0  0  0  0  0  0  0  0  0  0
   13.6870  -12.4750    0.0000 C   0  0  0  0  0  0  0  0  0  0  0  0
    5.0940  -14.9380    0.0000 C   0  0  0  0  0  0  0  0  0  0  0  0
    4.4810  -15.4900    0.0000 C   0  0  0  0  0  0  0  0  0  0  0  0
    3.6960  -15.2350    0.0000 C   0  0  0  0  0  0  0  0  0  0  0  0
   13.5160  -13.2820    0.0000 C   0  0  0  0  0  0  0  0  0  0  0  0
   14.4720  -12.2200    0.0000 C   0  0  0  0  0  0  0  0  0  0  0  0
   11.9420  -13.2460    0.0000 C   0  0  0  0  0  0  0  0  0  0  0  0
   15.0850  -12.7720    0.0000 C   0  0  0  0  0  0  0  0  0  0  0  0
   14.1290  -13.8340    0.0000 C   0  0  0  0  0  0  0  0  0  0  0  0
   14.9130  -13.5790    0.0000 C   0  0  0  0  0  0  0  0  0  0  0  0
  1  2  1  0  0  0  0
  1  5  1  0  0  0  0
  1 13  1  0  0  0  0
  2  4  1  0  0  0  0
  2  9  2  0  0  0  0
  3  4  1  0  0  0  0
  3  5  2  0  0  0  0
  4 14  1  0  0  0  0
  5 19  1  0  0  0  0
  6  7  1  0  0  0  0
  6 11  1  0  0  0  0
  6 12  1  0  0  0  0
  7 10  2  0  0  0  0
  7 25  1  0  0  0  0
  8 15  1  0  0  0  0
  8 16  1  0  0  0  0
  8 20  1  0  0  0  0
 10 17  1  0  0  0  0
 11 15  1  0  0  0  0
 12 16  1  0  0  0  0
 13 23  1  0  0  0  0
 14 18  1  0  0  0  0
 17 21  1  0  0  0  0
 17 27  2  0  0  0  0
 18 20  1  0  0  0  0
 19 30  1  0  0  0  0
 22 23  1  0  0  0  0
 22 24  1  0  0  0  0
 24 28  1  0  0  0  0
 24 29  2  0  0  0  0
 25 26  2  0  0  0  0
 26 27  1  0  0  0  0
 28 32  2  0  0  0  0
 29 31  1  0  0  0  0
 31 33  2  0  0  0  0
 32 33  1  0  0  0  0
M  END
>  <n>
191

>  <Activity>
0

>  <cmpd_id>
mbcd0025582

$$$$
mol_0163
  MOE2013           2D

 26 29  0  0  0  0  0  0  0  0999 V2000
   20.8550  -18.5240    0.0000 O   0  0  0  0  0  0  0  0  0  0  0  0
   21.1100  -17.7390    0.0000 C   0  0  0  0  0  0  0  0  0  0  0  0
   20.6250  -17.0720    0.0000 N   0  0  0  0  0  0  0  0  0  0  0  0
   19.8000  -17.0720    0.0000 C   0  0  0  0  0  0  0  0  0  0  0  0
   19.3870  -17.7860    0.0000 C   0  0  0  0  0  0  0  0  0  0  0  0
   18.5620  -17.7860    0.0000 C   0  0  0  0  0  0  0  0  0  0  0  0
   18.1500  -18.5010    0.0000 N   0  0  0  0  0  0  0  0  0  0  0  0
   18.5620  -19.2150    0.0000 C   0  0  0  0  0  0  0  0  0  0  0  0
   18.1500  -19.9300    0.0000 C   0  0  0  0  0  0  0  0  0  0  0  0
   17.3250  -19.9300    0.0000 N   0  0  0  0  0  0  0  0  0  0  0  0
   16.9120  -20.6440    0.0000 C   0  0  0  0  0  0  0  0  0  0  0  0
   17.3250  -21.3590    0.0000 C   0  0  0  0  0  0  0  0  0  0  0  0
   16.9120  -22.0730    0.0000 C   0  0  0  0  0  0  0  0  0  0  0  0
   16.0870  -22.0730    0.0000 C   0  0  0  0  0  0  0  0  0  0  0  0
   15.6750  -21.3590    0.0000 C   0  0  0  0  0  0  0  0  0  0  0  0
   14.8500  -21.3590    0.0000 Cl  0  0  0  0  0  0  0  0  0  0  0  0
   16.0870  -20.6440    0.0000 C   0  0  0  0  0  0  0  0  0  0  0  0
   16.9120  -19.2150    0.0000 C   0  0  0  0  0  0  0  0  0  0  0  0
   17.3250  -18.5010    0.0000 C   0  0  0  0  0  0  0  0  0  0  0  0
   21.1100  -16.4050    0.0000 N   0  0  0  0  0  0  0  0  0  0  0  0
   21.8940  -16.6600    0.0000 C   0  0  0  0  0  0  0  0  0  0  0  0
   22.6090  -16.2470    0.0000 C   0  0  0  0  0  0  0  0  0  0  0  0
   23.3230  -16.6600    0.0000 C   0  0  0  0  0  0  0  0  0  0  0  0
   23.3230  -17.4840    0.0000 C   0  0  0  0  0  0  0  0  0  0  0  0
   22.6090  -17.8970    0.0000 C   0  0  0  0  0  0  0  0  0  0  0  0
   21.8940  -17.4840    0.0000 N   0  0  0  0  0  0  0  0  0  0  0  0
  1  2  2  0  0  0  0
  2  3  1  0  0  0  0
  2 26  1  0  0  0  0
  3  4  1  0  0  0  0
  3 20  1  0  0  0  0
  4  5  1  0  0  0  0
  5  6  1  0  0  0  0
  6  7  1  0  0  0  0
  7  8  1  0  0  0  0
  7 19  1  0  0  0  0
  8  9  1  0  0  0  0
  9 10  1  0  0  0  0
 10 11  1  0  0  0  0
 10 18  1  0  0  0  0
 11 12  1  0  0  0  0
 11 17  2  0  0  0  0
 12 13  2  0  0  0  0
 13 14  1  0  0  0  0
 14 15  2  0  0  0  0
 15 16  1  0  0  0  0
 15 17  1  0  0  0  0
 18 19  1  0  0  0  0
 20 21  2  0  0  0  0
 21 22  1  0  0  0  0
 21 26  1  0  0  0  0
 22 23  2  0  0  0  0
 23 24  1  0  0  0  0
 24 25  2  0  0  0  0
 25 26  1  0  0  0  0
M  END
>  <n>
163

>  <Activity>
0

>  <cmpd_id>
mbcd0014354

$$$$
mol_0465
  MOE2013           2D

 29 32  0  0  1  0  0  0  0  0999 V2000
    5.6090    3.2380    0.0000 Cl  0  0  0  0  0  0  0  0  0  0  0  0
    5.6090    2.4130    0.0000 C   0  0  0  0  0  0  0  0  0  0  0  0
    6.3240    2.0010    0.0000 C   0  0  0  0  0  0  0  0  0  0  0  0
    6.3240    1.1760    0.0000 C   0  0  0  0  0  0  0  0  0  0  0  0
    5.6090    0.7630    0.0000 C   0  0  0  0  0  0  0  0  0  0  0  0
    4.8950    1.1760    0.0000 C   0  0  0  0  0  0  0  0  0  0  0  0
    4.8950    2.0010    0.0000 C   0  0  0  0  0  0  0  0  0  0  0  0
    4.1800    0.7630    0.0000 N   0  0  0  0  0  0  0  0  0  0  0  0
    4.1800   -0.0620    0.0000 C   0  0  0  0  0  0  0  0  0  0  0  0
    3.4660   -0.4740    0.0000 C   0  0  0  0  0  0  0  0  0  0  0  0
    2.7510   -0.0620    0.0000 N   0  0  3  0  0  0  0  0  0  0  0  0
    2.7510    0.7630    0.0000 C   0  0  0  0  0  0  0  0  0  0  0  0
    3.4660    1.1760    0.0000 C   0  0  0  0  0  0  0  0  0  0  0  0
    3.4660    2.0010    0.0000 O   0  0  0  0  0  0  0  0  0  0  0  0
    2.0370   -0.4740    0.0000 C   0  0  0  0  0  0  0  0  0  0  0  0
    2.0370   -1.2990    0.0000 C   0  0  0  0  0  0  0  0  0  0  0  0
    2.7040   -1.7840    0.0000 C   0  0  0  0  0  0  0  0  0  0  0  0
    2.4490   -2.5690    0.0000 N   0  0  0  0  0  0  0  0  0  0  0  0
    1.6240   -2.5690    0.0000 C   0  0  0  0  0  0  0  0  0  0  0  0
    1.3690   -1.7840    0.0000 N   0  0  0  0  0  0  0  0  0  0  0  0
    0.5850   -1.5290    0.0000 C   0  0  0  0  0  0  0  0  0  0  0  0
    0.4130   -0.7220    0.0000 C   0  0  0  0  0  0  0  0  0  0  0  0
   -0.3720   -0.4670    0.0000 C   0  0  0  0  0  0  0  0  0  0  0  0
   -0.5430    0.3400    0.0000 C   0  0  0  0  0  0  0  0  0  0  0  0
    0.0700    0.8920    0.0000 C   0  0  0  0  0  0  0  0  0  0  0  0
   -0.1020    1.6990    0.0000 C   0  0  0  0  0  0  0  0  0  0  0  0
   -0.2730    2.5060    0.0000 N   0  0  0  0  0  0  0  0  0  0  0  0
    0.8550    0.6370    0.0000 C   0  0  0  0  0  0  0  0  0  0  0  0
    1.0260   -0.1700    0.0000 C   0  0  0  0  0  0  0  0  0  0  0  0
  1  2  1  0  0  0  0
  2  3  1  0  0  0  0
  2  7  2  0  0  0  0
  3  4  2  0  0  0  0
  4  5  1  0  0  0  0
  5  6  2  0  0  0  0
  6  7  1  0  0  0  0
  6  8  1  0  0  0  0
  8  9  1  0  0  0  0
  8 13  1  0  0  0  0
  9 10  1  0  0  0  0
 10 11  1  0  0  0  0
 11 12  1  0  0  0  0
 11 15  1  0  0  0  0
 12 13  1  0  0  0  0
 13 14  2  0  0  0  0
 15 16  1  0  0  0  0
 16 17  2  0  0  0  0
 16 20  1  0  0  0  0
 17 18  1  0  0  0  0
 18 19  2  0  0  0  0
 19 20  1  0  0  0  0
 20 21  1  0  0  0  0
 21 22  1  0  0  0  0
 22 23  1  0  0  0  0
 22 29  2  0  0  0  0
 23 24  2  0  0  0  0
 24 25  1  0  0  0  0
 25 26  1  0  0  0  0
 25 28  2  0  0  0  0
 26 27  3  0  0  0  0
 28 29  1  0  0  0  0
M  END
>  <n>
465

>  <Activity>
1

>  <cmpd_id>
mbcd0000066

$$$$
mol_0304
  MOE2013           2D

 17 17  0  0  0  0  0  0  0  0999 V2000
    0.7140    2.0620    0.0000 Cl  0  0  0  0  0  0  0  0  0  0  0  0
    0.7140    1.2380    0.0000 C   0  0  0  0  0  0  0  0  0  0  0  0
    1.4290    0.8250    0.0000 C   0  0  0  0  0  0  0  0  0  0  0  0
    1.4290    0.0000    0.0000 C   0  0  0  0  0  0  0  0  0  0  0  0
    2.1430   -0.4120    0.0000 N   0  0  0  0  0  0  0  0  0  0  0  0
    2.8580    0.0000    0.0000 C   0  0  0  0  0  0  0  0  0  0  0  0
    2.8580    0.8250    0.0000 O   0  0  0  0  0  0  0  0  0  0  0  0
    3.5720   -0.4120    0.0000 C   0  0  0  0  0  0  0  0  0  0  0  0
    3.5720   -1.2380    0.0000 Cl  0  0  0  0  0  0  0  0  0  0  0  0
    4.2870    0.0000    0.0000 C   0  0  0  0  0  0  0  0  0  0  0  0
    5.0010   -0.4120    0.0000 Cl  0  0  0  0  0  0  0  0  0  0  0  0
    4.2870    0.8250    0.0000 C   0  0  0  0  0  0  0  0  0  0  0  0
    3.5720    1.2380    0.0000 O   0  0  0  0  0  0  0  0  0  0  0  0
    5.0010    1.2380    0.0000 O   0  0  0  0  0  0  0  0  0  0  0  0
    0.7140   -0.4120    0.0000 C   0  0  0  0  0  0  0  0  0  0  0  0
    0.0000    0.0000    0.0000 C   0  0  0  0  0  0  0  0  0  0  0  0
    0.0000    0.8250    0.0000 C   0  0  0  0  0  0  0  0  0  0  0  0
  1  2  1  0  0  0  0
  2  3  2  0  0  0  0
  2 17  1  0  0  0  0
  3  4  1  0  0  0  0
  4  5  1  0  0  0  0
  4 15  2  0  0  0  0
  5  6  1  0  0  0  0
  6  7  2  0  0  0  0
  6  8  1  0  0  0  0
  8  9  1  0  0  0  0
  8 10  2  0  0  0  0
 10 11  1  0  0  0  0
 10 12  1  0  0  0  0
 12 13  2  0  0  0  0
 12 14  1  0  0  0  0
 15 16  1  0  0  0  0
 16 17  2  0  0  0  0
M  END
>  <n>
304

>  <Activity>
0

>  <cmpd_id>
mbcd0030615

$$$$
mol_0112
  MOE2013           2D

 21 22  0  0  0  0  0  0  0  0999 V2000
   -3.3050    3.7520    0.0000 N   0  0  0  0  0  0  0  0  0  0  0  0
   -3.3050    2.9270    0.0000 S   0  0  0  0  0  0  0  0  0  0  0  0
   -4.1300    2.9270    0.0000 O   0  0  0  0  0  0  0  0  0  0  0  0
   -2.4800    2.9270    0.0000 O   0  0  0  0  0  0  0  0  0  0  0  0
   -3.3050    2.1020    0.0000 C   0  0  0  0  0  0  0  0  0  0  0  0
   -2.5900    1.6890    0.0000 C   0  0  0  0  0  0  0  0  0  0  0  0
   -1.8760    2.1020    0.0000 Cl  0  0  0  0  0  0  0  0  0  0  0  0
   -2.5900    0.8640    0.0000 C   0  0  0  0  0  0  0  0  0  0  0  0
   -3.3050    0.4520    0.0000 C   0  0  0  0  0  0  0  0  0  0  0  0
   -3.3050   -0.3730    0.0000 N   0  0  0  0  0  0  0  0  0  0  0  0
   -2.5900   -0.7860    0.0000 C   0  0  0  0  0  0  0  0  0  0  0  0
   -2.5900   -1.6110    0.0000 C   0  0  0  0  0  0  0  0  0  0  0  0
   -1.9230   -2.0960    0.0000 C   0  0  0  0  0  0  0  0  0  0  0  0
   -2.1780   -2.8800    0.0000 C   0  0  0  0  0  0  0  0  0  0  0  0
   -3.0030   -2.8800    0.0000 C   0  0  0  0  0  0  0  0  0  0  0  0
   -3.2580   -2.0960    0.0000 O   0  0  0  0  0  0  0  0  0  0  0  0
   -4.0190    0.8640    0.0000 C   0  0  0  0  0  0  0  0  0  0  0  0
   -4.0190    1.6890    0.0000 C   0  0  0  0  0  0  0  0  0  0  0  0
   -4.7340    0.4520    0.0000 C   0  0  0  0  0  0  0  0  0  0  0  0
   -5.4480    0.8640    0.0000 O   0  0  0  0  0  0  0  0  0  0  0  0
   -4.7340   -0.3730    0.0000 O   0  0  0  0  0  0  0  0  0  0  0  0
  1  2  1  0  0  0  0
  2  3  2  0  0  0  0
  2  4  2  0  0  0  0
  2  5  1  0  0  0  0
  5  6  1  0  0  0  0
  5 18  2  0  0  0  0
  6  7  1  0  0  0  0
  6  8  2  0  0  0  0
  8  9  1  0  0  0  0
  9 10  1  0  0  0  0
  9 17  2  0  0  0  0
 10 11  1  0  0  0  0
 11 12  1  0  0  0  0
 12 13  2  0  0  0  0
 12 16  1  0  0  0  0
 13 14  1  0  0  0  0
 14 15  2  0  0  0  0
 15 16  1  0  0  0  0
 17 18  1  0  0  0  0
 17 19  1  0  0  0  0
 19 20  1  0  0  0  0
 19 21  2  0  0  0  0
M  END
>  <n>
112

>  <Activity>
0

>  <cmpd_id>
mbcd0003137

$$$$
mol_0699
  MOE2013           2D

 22 24  0  0  0  0  0  0  0  0999 V2000
    3.1080   -6.5460    0.0000 N   0  0  0  0  0  0  0  0  0  0  0  0
    2.3930   -6.1340    0.0000 C   0  0  0  0  0  0  0  0  0  0  0  0
    2.3930   -5.3090    0.0000 N   0  0  0  0  0  0  0  0  0  0  0  0
    3.1080   -4.8960    0.0000 C   0  0  0  0  0  0  0  0  0  0  0  0
    3.8220   -5.3090    0.0000 C   0  0  0  0  0  0  0  0  0  0  0  0
    4.5370   -4.8960    0.0000 C   0  0  0  0  0  0  0  0  0  0  0  0
    5.2510   -5.3090    0.0000 C   0  0  0  0  0  0  0  0  0  0  0  0
    5.2510   -6.1340    0.0000 C   0  0  0  0  0  0  0  0  0  0  0  0
    4.5370   -6.5460    0.0000 C   0  0  0  0  0  0  0  0  0  0  0  0
    3.8220   -6.1340    0.0000 C   0  0  0  0  0  0  0  0  0  0  0  0
    3.1080   -4.0710    0.0000 N   0  0  0  0  0  0  0  0  0  0  0  0
    5.9660   -6.5460    0.0000 O   0  0  0  0  0  0  0  0  0  0  0  0
    5.9660   -7.3710    0.0000 C   0  0  0  0  0  0  0  0  0  0  0  0
    5.9660   -4.8960    0.0000 O   0  0  0  0  0  0  0  0  0  0  0  0
    6.6800   -5.3090    0.0000 C   0  0  0  0  0  0  0  0  0  0  0  0
    3.8220   -3.6590    0.0000 C   0  0  0  0  0  0  0  0  0  0  0  0
    3.8220   -2.8340    0.0000 C   0  0  0  0  0  0  0  0  0  0  0  0
    4.5370   -2.4210    0.0000 C   0  0  0  0  0  0  0  0  0  0  0  0
    5.2510   -2.8340    0.0000 C   0  0  0  0  0  0  0  0  0  0  0  0
    5.2510   -3.6590    0.0000 C   0  0  0  0  0  0  0  0  0  0  0  0
    4.5370   -4.0710    0.0000 C   0  0  0  0  0  0  0  0  0  0  0  0
    4.5370   -1.5960    0.0000 Cl  0  0  0  0  0  0  0  0  0  0  0  0
  1  2  1  0  0  0  0
  1 10  2  0  0  0  0
  2  3  2  0  0  0  0
  3  4  1  0  0  0  0
  4  5  2  0  0  0  0
  4 11  1  0  0  0  0
  5  6  1  0  0  0  0
  5 10  1  0  0  0  0
  6  7  2  0  0  0  0
  7  8  1  0  0  0  0
  7 14  1  0  0  0  0
  8  9  2  0  0  0  0
  8 12  1  0  0  0  0
  9 10  1  0  0  0  0
 11 16  1  0  0  0  0
 12 13  1  0  0  0  0
 14 15  1  0  0  0  0
 16 17  1  0  0  0  0
 16 21  2  0  0  0  0
 17 18  2  0  0  0  0
 18 19  1  0  0  0  0
 18 22  1  0  0  0  0
 19 20  2  0  0  0  0
 20 21  1  0  0  0  0
M  END
>  <n>
699

>  <Activity>
1

>  <cmpd_id>
mbcd0011472

$$$$
mol_0694
  MOE2013           2D

 24 27  0  0  1  0  0  0  0  0999 V2000
   -1.4490    1.1870    0.0000 Cl  0  0  0  0  0  0  0  0  0  0  0  0
   -1.4490   -2.1130    0.0000 O   0  0  0  0  0  0  0  0  0  0  0  0
   -0.0200   -2.1130    0.0000 O   0  0  0  0  0  0  0  0  0  0  0  0
   -3.5920   -2.5260    0.0000 O   0  0  0  0  0  0  0  0  0  0  0  0
   -2.8780   -1.2880    0.0000 N   0  0  0  0  0  0  0  0  0  0  0  0
    0.6940   -0.8760    0.0000 N   0  0  0  0  0  0  0  0  0  0  0  0
    2.0140   -1.6910    0.0000 N   0  0  0  0  0  0  0  0  0  0  0  0
   -1.4490   -1.2880    0.0000 C   0  0  0  0  0  0  0  0  0  0  0  0
   -2.1640   -0.8760    0.0000 C   0  0  0  0  0  0  0  0  0  0  0  0
   -0.7350   -0.8760    0.0000 C   0  0  0  0  0  0  0  0  0  0  0  0
   -0.0200   -1.2880    0.0000 C   0  0  0  0  0  0  0  0  0  0  0  0
   -2.1640   -0.0510    0.0000 C   0  0  0  0  0  0  0  0  0  0  0  0
   -0.7350   -0.0510    0.0000 C   0  0  0  0  0  0  0  0  0  0  0  0
   -1.4490    0.3620    0.0000 C   0  0  0  0  0  0  0  0  0  0  0  0
   -2.8780   -2.1130    0.0000 C   0  0  0  0  0  0  0  0  0  0  0  0
    1.4090   -1.2880    0.0000 C   0  0  3  0  0  0  0  0  0  0  0  0
   -2.1640   -2.5260    0.0000 C   0  0  0  0  0  0  0  0  0  0  0  0
    1.3700   -2.0970    0.0000 C   0  0  0  0  0  0  0  0  0  0  0  0
    2.0630   -0.8670    0.0000 C   0  0  0  0  0  0  0  0  0  0  0  0
    0.5220   -2.3900    0.0000 C   0  0  0  0  0  0  0  0  0  0  0  0
    1.9910   -2.7170    0.0000 C   0  0  0  0  0  0  0  0  0  0  0  0
   -3.5920   -0.8760    0.0000 C   0  0  0  0  0  0  0  0  0  0  0  0
    0.9960   -1.9410    0.0000 C   0  0  0  0  0  0  0  0  0  0  0  0
    2.6550   -2.3400    0.0000 C   0  0  0  0  0  0  0  0  0  0  0  0
  1 14  1  0  0  0  0
  2  8  1  0  0  0  0
  2 17  1  0  0  0  0
  3 11  2  0  0  0  0
  4 15  2  0  0  0  0
  5  9  1  0  0  0  0
  5 15  1  0  0  0  0
  5 22  1  0  0  0  0
  6 11  1  0  0  0  0
  6 16  1  0  0  0  0
  7 19  1  0  0  0  0
  7 23  1  0  0  0  0
  7 24  1  0  0  0  0
  8  9  2  0  0  0  0
  8 10  1  0  0  0  0
  9 12  1  0  0  0  0
 10 11  1  0  0  0  0
 10 13  2  0  0  0  0
 12 14  2  0  0  0  0
 13 14  1  0  0  0  0
 15 17  1  0  0  0  0
 16 18  1  0  0  0  0
 16 19  1  0  0  0  0
 18 20  1  0  0  0  0
 18 21  1  0  0  0  0
 20 23  1  0  0  0  0
 21 24  1  0  0  0  0
M  END
>  <n>
694

>  <Activity>
1

>  <cmpd_id>
mbcd0010603

$$$$
mol_0648
  MOE2013           2D

 16 16  0  0  1  0  0  0  0  0999 V2000
   -0.2670    1.4720    0.0000 C   0  0  0  0  0  0  0  0  0  0  0  0
   -0.2670    2.2970    0.0000 C   0  0  0  0  0  0  0  0  0  0  0  0
   -0.9820    2.7090    0.0000 C   0  0  0  0  0  0  0  0  0  0  0  0
   -1.6960    2.2970    0.0000 C   0  0  0  0  0  0  0  0  0  0  0  0
   -1.6960    1.4720    0.0000 C   0  0  0  0  0  0  0  0  0  0  0  0
   -0.9820    1.0590    0.0000 C   0  0  0  0  0  0  0  0  0  0  0  0
   -2.4110    1.0590    0.0000 C   0  0  0  0  0  0  0  0  0  0  0  0
   -2.4110    0.2340    0.0000 C   0  0  3  0  0  0  0  0  0  0  0  0
   -3.1250    1.4720    0.0000 O   0  0  0  0  0  0  0  0  0  0  0  0
   -3.1250   -0.1780    0.0000 N   0  0  0  0  0  0  0  0  0  0  0  0
   -1.6960   -0.1780    0.0000 C   0  0  0  0  0  0  0  0  0  0  0  0
   -3.1250   -1.0030    0.0000 C   0  0  0  0  0  0  0  0  0  0  0  0
   -3.1250   -1.8280    0.0000 C   0  0  0  0  0  0  0  0  0  0  0  0
   -3.9500   -1.0030    0.0000 C   0  0  0  0  0  0  0  0  0  0  0  0
   -2.3000   -1.0030    0.0000 C   0  0  0  0  0  0  0  0  0  0  0  0
   -0.9820    3.5340    0.0000 Cl  0  0  0  0  0  0  0  0  0  0  0  0
  1  2  1  0  0  0  0
  1  6  2  0  0  0  0
  2  3  2  0  0  0  0
  3  4  1  0  0  0  0
  3 16  1  0  0  0  0
  4  5  2  0  0  0  0
  5  6  1  0  0  0  0
  5  7  1  0  0  0  0
  7  8  1  0  0  0  0
  7  9  2  0  0  0  0
  8 10  1  0  0  0  0
  8 11  1  0  0  0  0
 10 12  1  0  0  0  0
 12 13  1  0  0  0  0
 12 14  1  0  0  0  0
 12 15  1  0  0  0  0
M  END
>  <n>
648

>  <Activity>
1

>  <cmpd_id>
mbcd0003003

$$$$
mol_0792
  MOE2013           2D

 17 17  0  0  1  0  0  0  0  0999 V2000
   -1.2440   -2.1530    0.0000 C   0  0  0  0  0  0  0  0  0  0  0  0
   -1.2440   -2.9780    0.0000 C   0  0  0  0  0  0  0  0  0  0  0  0
   -1.9580   -3.3910    0.0000 C   0  0  0  0  0  0  0  0  0  0  0  0
   -2.6720   -2.9780    0.0000 C   0  0  0  0  0  0  0  0  0  0  0  0
   -2.6720   -2.1530    0.0000 C   0  0  0  0  0  0  0  0  0  0  0  0
   -1.9580   -1.7410    0.0000 C   0  0  0  0  0  0  0  0  0  0  0  0
   -1.9580   -0.9160    0.0000 C   0  0  0  0  0  0  0  0  0  0  0  0
   -2.6720   -0.5030    0.0000 O   0  0  0  0  0  0  0  0  0  0  0  0
   -1.2440   -0.5030    0.0000 C   0  0  3  0  0  0  0  0  0  0  0  0
   -0.5290   -0.9160    0.0000 C   0  0  0  0  0  0  0  0  0  0  0  0
   -1.2440    0.3220    0.0000 N   0  0  0  0  0  0  0  0  0  0  0  0
   -0.5290    0.7340    0.0000 C   0  0  0  0  0  0  0  0  0  0  0  0
   -0.1170    0.0200    0.0000 C   0  0  0  0  0  0  0  0  0  0  0  0
   -0.9420    1.4490    0.0000 C   0  0  0  0  0  0  0  0  0  0  0  0
    0.1850    1.1470    0.0000 C   0  0  0  0  0  0  0  0  0  0  0  0
    0.1850    1.9720    0.0000 O   0  0  0  0  0  0  0  0  0  0  0  0
   -0.5290   -3.3910    0.0000 Cl  0  0  0  0  0  0  0  0  0  0  0  0
  1  2  1  0  0  0  0
  1  6  2  0  0  0  0
  2  3  2  0  0  0  0
  2 17  1  0  0  0  0
  3  4  1  0  0  0  0
  4  5  2  0  0  0  0
  5  6  1  0  0  0  0
  6  7  1  0  0  0  0
  7  8  2  0  0  0  0
  7  9  1  0  0  0  0
  9 10  1  0  0  0  0
  9 11  1  0  0  0  0
 11 12  1  0  0  0  0
 12 13  1  0  0  0  0
 12 14  1  0  0  0  0
 12 15  1  0  0  0  0
 15 16  1  0  0  0  0
M  END
>  <n>
792

>  <Activity>
1

>  <cmpd_id>
mbcd0030222

$$$$
mol_0836
  MOE2013           2D

 16 16  0  0  1  0  0  0  0  0999 V2000
   -0.7140    2.0620    0.0000 C   0  0  0  0  0  0  0  0  0  0  0  0
    0.0000    2.4750    0.0000 C   0  0  3  0  0  0  0  0  0  0  0  0
    0.0000    3.3000    0.0000 N   0  0  0  0  0  0  0  0  0  0  0  0
   -0.7140    3.7120    0.0000 C   0  0  0  0  0  0  0  0  0  0  0  0
   -1.4290    4.1250    0.0000 C   0  0  0  0  0  0  0  0  0  0  0  0
   -1.1270    2.9980    0.0000 C   0  0  0  0  0  0  0  0  0  0  0  0
   -0.3020    4.4270    0.0000 C   0  0  0  0  0  0  0  0  0  0  0  0
    0.7140    2.0620    0.0000 C   0  0  3  0  0  0  0  0  0  0  0  0
    1.4290    2.4750    0.0000 O   0  0  0  0  0  0  0  0  0  0  0  0
    0.7140    1.2380    0.0000 C   0  0  0  0  0  0  0  0  0  0  0  0
    1.4290    0.8250    0.0000 C   0  0  0  0  0  0  0  0  0  0  0  0
    1.4290    0.0000    0.0000 C   0  0  0  0  0  0  0  0  0  0  0  0
    0.7140   -0.4120    0.0000 C   0  0  0  0  0  0  0  0  0  0  0  0
    0.0000    0.0000    0.0000 C   0  0  0  0  0  0  0  0  0  0  0  0
   -0.7140   -0.4120    0.0000 Cl  0  0  0  0  0  0  0  0  0  0  0  0
    0.0000    0.8250    0.0000 C   0  0  0  0  0  0  0  0  0  0  0  0
  1  2  1  0  0  0  0
  2  3  1  0  0  0  0
  2  8  1  0  0  0  0
  3  4  1  0  0  0  0
  4  5  1  0  0  0  0
  4  6  1  0  0  0  0
  4  7  1  0  0  0  0
  8  9  1  0  0  0  0
  8 10  1  0  0  0  0
 10 11  1  0  0  0  0
 10 16  2  0  0  0  0
 11 12  2  0  0  0  0
 12 13  1  0  0  0  0
 13 14  2  0  0  0  0
 14 15  1  0  0  0  0
 14 16  1  0  0  0  0
M  END
>  <n>
836

>  <Activity>
1

>  <cmpd_id>
mbcd0030496

$$$$
mol_0944
  MOE2013           2D

 35 39  0  0  1  0  0  0  0  0999 V2000
    6.7960  -12.1320    0.0000 Cl  0  0  0  0  0  0  0  0  0  0  0  0
    7.6090  -11.9890    0.0000 C   0  0  0  0  0  0  0  0  0  0  0  0
    7.8910  -11.2130    0.0000 C   0  0  0  0  0  0  0  0  0  0  0  0
    8.7040  -11.0700    0.0000 C   0  0  0  0  0  0  0  0  0  0  0  0
    9.2340  -11.7020    0.0000 C   0  0  0  0  0  0  0  0  0  0  0  0
    8.9520  -12.4770    0.0000 C   0  0  0  0  0  0  0  0  0  0  0  0
    8.1390  -12.6210    0.0000 C   0  0  0  0  0  0  0  0  0  0  0  0
    7.8570  -13.3960    0.0000 Cl  0  0  0  0  0  0  0  0  0  0  0  0
    8.9860  -10.2950    0.0000 C   0  0  2  0  0  0  0  0  0  0  0  0
    8.9860   -9.4700    0.0000 C   0  0  0  0  0  0  0  0  0  0  0  0
    9.7000   -9.0570    0.0000 C   0  0  0  0  0  0  0  0  0  0  0  0
   10.4150   -9.4700    0.0000 C   0  0  0  0  0  0  0  0  0  0  0  0
   11.1290   -9.0570    0.0000 O   0  0  0  0  0  0  0  0  0  0  0  0
   10.4150  -10.2950    0.0000 N   0  0  0  0  0  0  0  0  0  0  0  0
    9.7000  -10.7070    0.0000 C   0  0  0  0  0  0  0  0  0  0  0  0
   11.1290  -10.7070    0.0000 C   0  0  0  0  0  0  0  0  0  0  0  0
   11.1290  -11.5320    0.0000 C   0  0  0  0  0  0  0  0  0  0  0  0
   11.5420  -12.2470    0.0000 C   0  0  0  0  0  0  0  0  0  0  0  0
   10.7170  -12.2470    0.0000 C   0  0  0  0  0  0  0  0  0  0  0  0
    8.1730  -10.1520    0.0000 C   0  0  0  0  0  0  0  0  0  0  0  0
    7.6430  -10.7840    0.0000 C   0  0  0  0  0  0  0  0  0  0  0  0
    6.8300  -10.6400    0.0000 N   0  0  0  0  0  0  0  0  0  0  0  0
    6.1550  -11.1140    0.0000 C   0  0  0  0  0  0  0  0  0  0  0  0
    5.6820  -10.4380    0.0000 C   0  0  0  0  0  0  0  0  0  0  0  0
    4.8690  -10.2940    0.0000 N   0  0  0  0  0  0  0  0  0  0  0  0
    4.3390  -10.9260    0.0000 C   0  0  0  0  0  0  0  0  0  0  0  0
    3.5260  -10.7830    0.0000 C   0  0  0  0  0  0  0  0  0  0  0  0
    3.2440  -10.0080    0.0000 N   0  0  0  0  0  0  0  0  0  0  0  0
    2.4320   -9.8650    0.0000 S   0  0  0  0  0  0  0  0  0  0  0  0
    1.6190   -9.7210    0.0000 O   0  0  0  0  0  0  0  0  0  0  0  0
    2.5750   -9.0520    0.0000 O   0  0  0  0  0  0  0  0  0  0  0  0
    2.2880  -10.6770    0.0000 C   0  0  0  0  0  0  0  0  0  0  0  0
    3.7740   -9.3760    0.0000 C   0  0  0  0  0  0  0  0  0  0  0  0
    4.5870   -9.5190    0.0000 C   0  0  0  0  0  0  0  0  0  0  0  0
    6.3570   -9.9640    0.0000 C   0  0  0  0  0  0  0  0  0  0  0  0
  1  2  1  0  0  0  0
  2  3  2  0  0  0  0
  2  7  1  0  0  0  0
  3  4  1  0  0  0  0
  4  5  2  0  0  0  0
  5  6  1  0  0  0  0
  6  7  2  0  0  0  0
  7  8  1  0  0  0  0
  9  4  1  6  0  0  0
  9 10  1  0  0  0  0
  9 15  1  0  0  0  0
  9 20  1  1  0  0  0
 10 11  1  0  0  0  0
 11 12  1  0  0  0  0
 12 13  2  0  0  0  0
 12 14  1  0  0  0  0
 14 15  1  0  0  0  0
 14 16  1  0  0  0  0
 16 17  1  0  0  0  0
 17 18  1  0  0  0  0
 17 19  1  0  0  0  0
 18 19  1  0  0  0  0
 20 21  1  0  0  0  0
 21 22  1  0  0  0  0
 22 23  1  0  0  0  0
 22 35  1  0  0  0  0
 23 24  1  0  0  0  0
 24 25  1  0  0  0  0
 24 35  1  0  0  0  0
 25 26  1  0  0  0  0
 25 34  1  0  0  0  0
 26 27  1  0  0  0  0
 27 28  1  0  0  0  0
 28 29  1  0  0  0  0
 28 33  1  0  0  0  0
 29 30  2  0  0  0  0
 29 31  2  0  0  0  0
 29 32  1  0  0  0  0
 33 34  1  0  0  0  0
M  END
>  <n>
944

>  <Activity>
1

>  <cmpd_id>
mbcd0030883

$$$$
mol_0483
  MOE2013           2D

 19 21  0  0  1  0  0  0  0  0999 V2000
    1.4290   -2.4750    0.0000 N   0  0  0  0  0  0  0  0  0  0  0  0
    1.4290   -1.6500    0.0000 C   0  0  3  0  0  0  0  0  0  0  0  0
    0.7140   -1.2380    0.0000 C   0  0  0  0  0  0  0  0  0  0  0  0
    0.7140   -0.4120    0.0000 C   0  0  0  0  0  0  0  0  0  0  0  0
    1.4290    0.0000    0.0000 C   0  0  3  0  0  0  0  0  0  0  0  0
    1.4290    0.8250    0.0000 C   0  0  0  0  0  0  0  0  0  0  0  0
    0.7140    1.2380    0.0000 C   0  0  0  0  0  0  0  0  0  0  0  0
    0.7140    2.0620    0.0000 C   0  0  0  0  0  0  0  0  0  0  0  0
    0.0000    2.4750    0.0000 Cl  0  0  0  0  0  0  0  0  0  0  0  0
    1.4290    2.4750    0.0000 C   0  0  0  0  0  0  0  0  0  0  0  0
    1.4290    3.3000    0.0000 Cl  0  0  0  0  0  0  0  0  0  0  0  0
    2.1430    2.0620    0.0000 C   0  0  0  0  0  0  0  0  0  0  0  0
    2.1430    1.2380    0.0000 C   0  0  0  0  0  0  0  0  0  0  0  0
    2.1430   -0.4120    0.0000 C   0  0  0  0  0  0  0  0  0  0  0  0
    2.8580    0.0000    0.0000 C   0  0  0  0  0  0  0  0  0  0  0  0
    3.5720   -0.4120    0.0000 C   0  0  0  0  0  0  0  0  0  0  0  0
    3.5720   -1.2380    0.0000 C   0  0  0  0  0  0  0  0  0  0  0  0
    2.8580   -1.6500    0.0000 C   0  0  0  0  0  0  0  0  0  0  0  0
    2.1430   -1.2380    0.0000 C   0  0  0  0  0  0  0  0  0  0  0  0
  1  2  1  0  0  0  0
  2  3  1  0  0  0  0
  2 19  1  0  0  0  0
  3  4  1  0  0  0  0
  4  5  1  0  0  0  0
  5  6  1  0  0  0  0
  5 14  1  0  0  0  0
  6  7  1  0  0  0  0
  6 13  2  0  0  0  0
  7  8  2  0  0  0  0
  8  9  1  0  0  0  0
  8 10  1  0  0  0  0
 10 11  1  0  0  0  0
 10 12  2  0  0  0  0
 12 13  1  0  0  0  0
 14 15  1  0  0  0  0
 14 19  2  0  0  0  0
 15 16  2  0  0  0  0
 16 17  1  0  0  0  0
 17 18  2  0  0  0  0
 18 19  1  0  0  0  0
M  END
>  <n>
483

>  <Activity>
1

>  <cmpd_id>
mbcd0000334

$$$$
mol_0720
  MOE2013           2D

 20 22  0  0  1  0  0  0  0  0999 V2000
   -0.0130    3.2940    0.0000 Cl  0  0  0  0  0  0  0  0  0  0  0  0
   -0.0130    2.4690    0.0000 C   0  0  0  0  0  0  0  0  0  0  0  0
   -0.7270    2.0570    0.0000 C   0  0  0  0  0  0  0  0  0  0  0  0
   -1.4420    2.4690    0.0000 Cl  0  0  0  0  0  0  0  0  0  0  0  0
    0.7020    2.0570    0.0000 C   0  0  0  0  0  0  0  0  0  0  0  0
    0.7020    1.2320    0.0000 C   0  0  0  0  0  0  0  0  0  0  0  0
   -0.0130    0.8190    0.0000 C   0  0  0  0  0  0  0  0  0  0  0  0
   -0.7270    1.2320    0.0000 C   0  0  0  0  0  0  0  0  0  0  0  0
   -0.0130   -0.0060    0.0000 C   0  0  3  0  0  0  0  0  0  0  0  0
    0.7020   -0.4180    0.0000 C   0  0  0  0  0  0  0  0  0  0  0  0
    1.4160   -0.0060    0.0000 C   0  0  0  0  0  0  0  0  0  0  0  0
    2.1310   -0.4180    0.0000 C   0  0  0  0  0  0  0  0  0  0  0  0
    2.1310   -1.2430    0.0000 C   0  0  0  0  0  0  0  0  0  0  0  0
    1.4160   -1.6560    0.0000 C   0  0  0  0  0  0  0  0  0  0  0  0
    0.7020   -1.2430    0.0000 C   0  0  0  0  0  0  0  0  0  0  0  0
   -0.0130   -1.6560    0.0000 C   0  0  3  0  0  0  0  0  0  0  0  0
   -0.0130   -2.4810    0.0000 N   0  0  0  0  0  0  0  0  0  0  0  0
    0.7020   -2.8930    0.0000 C   0  0  0  0  0  0  0  0  0  0  0  0
   -0.7270   -1.2430    0.0000 C   0  0  0  0  0  0  0  0  0  0  0  0
   -0.7270   -0.4180    0.0000 C   0  0  0  0  0  0  0  0  0  0  0  0
  1  2  1  0  0  0  0
  2  3  1  0  0  0  0
  2  5  2  0  0  0  0
  3  4  1  0  0  0  0
  3  8  2  0  0  0  0
  5  6  1  0  0  0  0
  6  7  2  0  0  0  0
  7  8  1  0  0  0  0
  7  9  1  0  0  0  0
  9 10  1  0  0  0  0
  9 20  1  0  0  0  0
 10 11  1  0  0  0  0
 10 15  2  0  0  0  0
 11 12  2  0  0  0  0
 12 13  1  0  0  0  0
 13 14  2  0  0  0  0
 14 15  1  0  0  0  0
 15 16  1  0  0  0  0
 16 17  1  0  0  0  0
 16 19  1  0  0  0  0
 17 18  1  0  0  0  0
 19 20  1  0  0  0  0
M  END
>  <n>
720

>  <Activity>
1

>  <cmpd_id>
mbcd0022892

$$$$
mol_1006
  MOE2013           2D

 21 23  0  0  0  0  0  0  0  0999 V2000
    2.0370   -0.4740    0.0000 Cl  0  0  0  0  0  0  0  0  0  0  0  0
    2.0370   -1.2990    0.0000 C   0  0  0  0  0  0  0  0  0  0  0  0
    2.7040   -1.7840    0.0000 C   0  0  0  0  0  0  0  0  0  0  0  0
    2.4490   -2.5690    0.0000 C   0  0  0  0  0  0  0  0  0  0  0  0
    1.6240   -2.5690    0.0000 S   0  0  0  0  0  0  0  0  0  0  0  0
    1.3690   -1.7840    0.0000 C   0  0  0  0  0  0  0  0  0  0  0  0
    2.9340   -3.2360    0.0000 C   0  0  0  0  0  0  0  0  0  0  0  0
    3.7550   -3.1500    0.0000 C   0  0  0  0  0  0  0  0  0  0  0  0
    4.0900   -2.3960    0.0000 C   0  0  0  0  0  0  0  0  0  0  0  0
    4.9110   -2.3100    0.0000 C   0  0  0  0  0  0  0  0  0  0  0  0
    5.3960   -2.9770    0.0000 C   0  0  0  0  0  0  0  0  0  0  0  0
    5.0600   -3.7310    0.0000 C   0  0  0  0  0  0  0  0  0  0  0  0
    4.2400   -3.8170    0.0000 C   0  0  0  0  0  0  0  0  0  0  0  0
    6.2160   -2.8910    0.0000 F   0  0  0  0  0  0  0  0  0  0  0  0
    2.5990   -3.9900    0.0000 C   0  0  0  0  0  0  0  0  0  0  0  0
    3.0840   -4.6570    0.0000 C   0  0  0  0  0  0  0  0  0  0  0  0
    2.7480   -5.4110    0.0000 C   0  0  0  0  0  0  0  0  0  0  0  0
    1.9280   -5.4970    0.0000 N   0  0  0  0  0  0  0  0  0  0  0  0
    1.4420   -4.8300    0.0000 C   0  0  0  0  0  0  0  0  0  0  0  0
    1.7780   -4.0760    0.0000 C   0  0  0  0  0  0  0  0  0  0  0  0
    1.5920   -6.2510    0.0000 C   0  0  0  0  0  0  0  0  0  0  0  0
  1  2  1  0  0  0  0
  2  3  1  0  0  0  0
  2  6  2  0  0  0  0
  3  4  2  0  0  0  0
  4  5  1  0  0  0  0
  4  7  1  0  0  0  0
  5  6  1  0  0  0  0
  7  8  1  0  0  0  0
  7 15  2  0  0  0  0
  8  9  1  0  0  0  0
  8 13  2  0  0  0  0
  9 10  2  0  0  0  0
 10 11  1  0  0  0  0
 11 12  2  0  0  0  0
 11 14  1  0  0  0  0
 12 13  1  0  0  0  0
 15 16  1  0  0  0  0
 15 20  1  0  0  0  0
 16 17  1  0  0  0  0
 17 18  1  0  0  0  0
 18 19  1  0  0  0  0
 18 21  1  0  0  0  0
 19 20  1  0  0  0  0
M  END
>  <n>
1006

>  <Activity>
1

>  <cmpd_id>
mbcd0031448

$$$$
mol_0976
  MOE2013           2D

 20 23  0  0  1  0  0  0  0  0999 V2000
    6.9120    0.6080    0.0000 Cl  0  0  0  0  0  0  0  0  0  0  0  0
    6.1240    0.8510    0.0000 C   0  0  0  0  0  0  0  0  0  0  0  0
    5.9400    1.6550    0.0000 C   0  0  0  0  0  0  0  0  0  0  0  0
    5.1520    1.8980    0.0000 C   0  0  0  0  0  0  0  0  0  0  0  0
    4.5470    1.3370    0.0000 C   0  0  0  0  0  0  0  0  0  0  0  0
    4.7310    0.5330    0.0000 C   0  0  0  0  0  0  0  0  0  0  0  0
    5.5190    0.2900    0.0000 C   0  0  0  0  0  0  0  0  0  0  0  0
    4.2160   -0.1120    0.0000 C   0  0  3  0  0  0  0  0  0  0  0  0
    4.4710   -0.8970    0.0000 C   0  0  0  0  0  0  0  0  0  0  0  0
    3.8040   -1.3820    0.0000 N   0  0  3  0  0  0  0  0  0  0  0  0
    3.1360   -0.8970    0.0000 C   0  0  0  0  0  0  0  0  0  0  0  0
    3.3910   -0.1120    0.0000 C   0  0  3  0  0  0  0  0  0  0  0  0
    2.8770    0.5330    0.0000 C   0  0  0  0  0  0  0  0  0  0  0  0
    3.0600    1.3370    0.0000 C   0  0  0  0  0  0  0  0  0  0  0  0
    3.8040    1.6950    0.0000 O   0  0  0  0  0  0  0  0  0  0  0  0
    2.4560    1.8980    0.0000 C   0  0  0  0  0  0  0  0  0  0  0  0
    1.6670    1.6550    0.0000 C   0  0  0  0  0  0  0  0  0  0  0  0
    1.4840    0.8510    0.0000 C   0  0  0  0  0  0  0  0  0  0  0  0
    2.0880    0.2900    0.0000 C   0  0  0  0  0  0  0  0  0  0  0  0
    3.8040   -2.2060    0.0000 C   0  0  0  0  0  0  0  0  0  0  0  0
  1  2  1  0  0  0  0
  2  3  1  0  0  0  0
  2  7  2  0  0  0  0
  3  4  2  0  0  0  0
  4  5  1  0  0  0  0
  5  6  2  0  0  0  0
  5 15  1  0  0  0  0
  6  7  1  0  0  0  0
  6  8  1  0  0  0  0
  8  9  1  0  0  0  0
  8 12  1  0  0  0  0
  9 10  1  0  0  0  0
 10 11  1  0  0  0  0
 10 20  1  0  0  0  0
 11 12  1  0  0  0  0
 12 13  1  0  0  0  0
 13 14  1  0  0  0  0
 13 19  2  0  0  0  0
 14 15  1  0  0  0  0
 14 16  2  0  0  0  0
 16 17  1  0  0  0  0
 17 18  2  0  0  0  0
 18 19  1  0  0  0  0
M  END
>  <n>
976

>  <Activity>
1

>  <cmpd_id>
mbcd0031282

$$$$
mol_0494
  MOE2013           2D

 33 36  0  0  1  0  0  0  0  0999 V2000
   -1.8000   -2.3260    0.0000 C   0  0  0  0  0  0  0  0  0  0  0  0
   -2.5140   -2.7380    0.0000 C   0  0  0  0  0  0  0  0  0  0  0  0
   -2.5140   -3.5630    0.0000 Cl  0  0  0  0  0  0  0  0  0  0  0  0
   -3.2280   -2.3260    0.0000 C   0  0  0  0  0  0  0  0  0  0  0  0
   -3.2280   -1.5010    0.0000 C   0  0  0  0  0  0  0  0  0  0  0  0
   -2.5140   -1.0880    0.0000 C   0  0  0  0  0  0  0  0  0  0  0  0
   -1.8000   -1.5010    0.0000 C   0  0  0  0  0  0  0  0  0  0  0  0
   -1.1860   -0.9490    0.0000 N   0  0  3  0  0  0  0  0  0  0  0  0
   -1.5220   -0.1950    0.0000 C   0  0  0  0  0  0  0  0  0  0  0  0
   -1.1100    0.5200    0.0000 C   0  0  0  0  0  0  0  0  0  0  0  0
   -0.2840    0.5200    0.0000 C   0  0  0  0  0  0  0  0  0  0  0  0
    0.1280    1.2340    0.0000 C   0  0  0  0  0  0  0  0  0  0  0  0
    0.9530    1.2340    0.0000 C   0  0  0  0  0  0  0  0  0  0  0  0
    1.4380    0.5660    0.0000 N   0  3  0  0  0  0  0  0  0  0  0  0
    2.2230    0.8210    0.0000 C   0  0  0  0  0  0  0  0  0  0  0  0
    2.2230    1.6460    0.0000 C   0  0  0  0  0  0  0  0  0  0  0  0
    1.4380    1.9010    0.0000 N   0  0  0  0  0  0  0  0  0  0  0  0
    1.1830    2.6860    0.0000 C   0  0  0  0  0  0  0  0  0  0  0  0
    0.3760    2.8580    0.0000 C   0  0  0  0  0  0  0  0  0  0  0  0
    2.9370    2.0590    0.0000 C   0  0  0  0  0  0  0  0  0  0  0  0
    3.6520    1.6460    0.0000 C   0  0  0  0  0  0  0  0  0  0  0  0
    4.3660    2.0590    0.0000 Cl  0  0  0  0  0  0  0  0  0  0  0  0
    3.6520    0.8210    0.0000 C   0  0  0  0  0  0  0  0  0  0  0  0
    2.9370    0.4090    0.0000 C   0  0  0  0  0  0  0  0  0  0  0  0
    4.3660    0.4090    0.0000 Cl  0  0  0  0  0  0  0  0  0  0  0  0
    1.1830   -0.2180    0.0000 C   0  0  0  0  0  0  0  0  0  0  0  0
    1.7350   -0.8310    0.0000 C   0  0  0  0  0  0  0  0  0  0  0  0
   -2.3420   -0.2810    0.0000 N   0  0  3  0  0  0  0  0  0  0  0  0
   -2.8940    0.3320    0.0000 C   0  0  0  0  0  0  0  0  0  0  0  0
   -3.7020    0.1600    0.0000 C   0  0  0  0  0  0  0  0  0  0  0  0
   -0.3790   -1.1200    0.0000 C   0  0  0  0  0  0  0  0  0  0  0  0
    0.1730   -0.5070    0.0000 C   0  0  0  0  0  0  0  0  0  0  0  0
   -3.9430   -2.7380    0.0000 Cl  0  0  0  0  0  0  0  0  0  0  0  0
  1  2  2  0  0  0  0
  1  7  1  0  0  0  0
  2  3  1  0  0  0  0
  2  4  1  0  0  0  0
  4  5  2  0  0  0  0
  4 33  1  0  0  0  0
  5  6  1  0  0  0  0
  6  7  2  0  0  0  0
  6 28  1  0  0  0  0
  7  8  1  0  0  0  0
  8  9  1  0  0  0  0
  8 31  1  0  0  0  0
  9 10  2  0  0  0  0
  9 28  1  0  0  0  0
 10 11  1  0  0  0  0
 11 12  2  3  0  0  0
 12 13  1  0  0  0  0
 13 14  2  0  0  0  0
 13 17  1  0  0  0  0
 14 15  1  0  0  0  0
 14 26  1  0  0  0  0
 15 16  2  0  0  0  0
 15 24  1  0  0  0  0
 16 17  1  0  0  0  0
 16 20  1  0  0  0  0
 17 18  1  0  0  0  0
 18 19  1  0  0  0  0
 20 21  2  0  0  0  0
 21 22  1  0  0  0  0
 21 23  1  0  0  0  0
 23 24  2  0  0  0  0
 23 25  1  0  0  0  0
 26 27  1  0  0  0  0
 28 29  1  0  0  0  0
 29 30  1  0  0  0  0
 31 32  1  0  0  0  0
M  CHG  1  14   1
M  END
>  <n>
494

>  <Activity>
1

>  <cmpd_id>
mbcd0000497

$$$$
mol_0987
  MOE2013           2D

 42 47  0  0  1  0  0  0  0  0999 V2000
   -4.9480   -0.5520    0.0000 Cl  0  0  0  0  0  0  0  0  0  0  0  0
   -4.6930    0.2330    0.0000 C   0  0  0  0  0  0  0  0  0  0  0  0
   -3.8860    0.4040    0.0000 C   0  0  0  0  0  0  0  0  0  0  0  0
   -3.6310    1.1890    0.0000 C   0  0  0  0  0  0  0  0  0  0  0  0
   -2.8240    1.3600    0.0000 C   0  0  0  0  0  0  0  0  0  0  0  0
   -2.2720    0.7470    0.0000 C   0  0  0  0  0  0  0  0  0  0  0  0
   -2.5270   -0.0380    0.0000 C   0  0  0  0  0  0  0  0  0  0  0  0
   -3.3340   -0.2090    0.0000 C   0  0  0  0  0  0  0  0  0  0  0  0
   -1.4650    0.9190    0.0000 C   0  0  0  0  0  0  0  0  0  0  0  0
   -0.9130    0.3060    0.0000 N   0  0  3  0  0  0  0  0  0  0  0  0
   -0.0930    0.3920    0.0000 C   0  0  0  0  0  0  0  0  0  0  0  0
    0.2430   -0.3620    0.0000 N   0  0  3  0  0  0  0  0  0  0  0  0
   -0.3700   -0.9140    0.0000 C   0  0  0  0  0  0  0  0  0  0  0  0
   -0.3700   -1.7390    0.0000 C   0  0  0  0  0  0  0  0  0  0  0  0
   -1.0850   -2.1510    0.0000 C   0  0  0  0  0  0  0  0  0  0  0  0
   -1.7990   -1.7390    0.0000 C   0  0  0  0  0  0  0  0  0  0  0  0
   -1.7990   -0.9140    0.0000 C   0  0  0  0  0  0  0  0  0  0  0  0
   -1.0850   -0.5010    0.0000 C   0  0  0  0  0  0  0  0  0  0  0  0
   -2.5140   -2.1510    0.0000 Cl  0  0  0  0  0  0  0  0  0  0  0  0
   -1.0850   -2.9760    0.0000 Cl  0  0  0  0  0  0  0  0  0  0  0  0
    1.0500   -0.5330    0.0000 C   0  0  0  0  0  0  0  0  0  0  0  0
    1.3050   -1.3180    0.0000 C   0  0  0  0  0  0  0  0  0  0  0  0
    2.1120   -1.4900    0.0000 C   0  0  0  0  0  0  0  0  0  0  0  0
    2.3670   -2.2740    0.0000 C   0  0  0  0  0  0  0  0  0  0  0  0
    1.8150   -2.8870    0.0000 C   0  0  0  0  0  0  0  0  0  0  0  0
    1.0080   -2.7160    0.0000 C   0  0  0  0  0  0  0  0  0  0  0  0
    0.7530   -1.9310    0.0000 C   0  0  0  0  0  0  0  0  0  0  0  0
    2.0700   -3.6720    0.0000 C   0  0  0  0  0  0  0  0  0  0  0  0
    2.8760   -3.8430    0.0000 Cl  0  0  0  0  0  0  0  0  0  0  0  0
    0.3200    1.1060    0.0000 C   0  0  0  0  0  0  0  0  0  0  0  0
   -0.0930    1.8210    0.0000 C   0  0  0  0  0  0  0  0  0  0  0  0
    0.3200    2.5350    0.0000 C   0  0  0  0  0  0  0  0  0  0  0  0
    1.1450    2.5350    0.0000 C   0  0  0  0  0  0  0  0  0  0  0  0
    1.6300    3.2030    0.0000 O   0  0  0  0  0  0  0  0  0  0  0  0
    2.4140    2.9480    0.0000 C   0  0  0  0  0  0  0  0  0  0  0  0
    3.1290    3.3600    0.0000 C   0  0  0  0  0  0  0  0  0  0  0  0
    3.8430    2.9480    0.0000 C   0  0  0  0  0  0  0  0  0  0  0  0
    3.8430    2.1230    0.0000 C   0  0  0  0  0  0  0  0  0  0  0  0
    3.1290    1.7100    0.0000 C   0  0  0  0  0  0  0  0  0  0  0  0
    2.4140    2.1230    0.0000 C   0  0  0  0  0  0  0  0  0  0  0  0
    1.6300    1.8680    0.0000 N   0  3  0  0  0  0  0  0  0  0  0  0
    1.3750    1.0830    0.0000 C   0  0  0  0  0  0  0  0  0  0  0  0
  1  2  1  0  0  0  0
  2  3  1  0  0  0  0
  3  4  1  0  0  0  0
  3  8  2  0  0  0  0
  4  5  2  0  0  0  0
  5  6  1  0  0  0  0
  6  7  2  0  0  0  0
  6  9  1  0  0  0  0
  7  8  1  0  0  0  0
  9 10  1  0  0  0  0
 10 11  1  0  0  0  0
 10 18  1  0  0  0  0
 11 12  1  0  0  0  0
 11 30  2  0  0  0  0
 12 13  1  0  0  0  0
 12 21  1  0  0  0  0
 13 14  1  0  0  0  0
 13 18  2  0  0  0  0
 14 15  2  0  0  0  0
 15 16  1  0  0  0  0
 15 20  1  0  0  0  0
 16 17  2  0  0  0  0
 16 19  1  0  0  0  0
 17 18  1  0  0  0  0
 21 22  1  0  0  0  0
 22 23  1  0  0  0  0
 22 27  2  0  0  0  0
 23 24  2  0  0  0  0
 24 25  1  0  0  0  0
 25 26  2  0  0  0  0
 25 28  1  0  0  0  0
 26 27  1  0  0  0  0
 28 29  1  0  0  0  0
 30 31  1  0  0  0  0
 31 32  2  0  0  0  0
 32 33  1  0  0  0  0
 33 34  1  0  0  0  0
 33 41  2  0  0  0  0
 34 35  1  0  0  0  0
 35 36  1  0  0  0  0
 35 40  2  0  0  0  0
 36 37  2  0  0  0  0
 37 38  1  0  0  0  0
 38 39  2  0  0  0  0
 39 40  1  0  0  0  0
 40 41  1  0  0  0  0
 41 42  1  0  0  0  0
M  CHG  1  41   1
M  END
>  <n>
987

>  <Activity>
1

>  <cmpd_id>
mbcd0031339

$$$$
mol_0148
  MOE2013           2D

 27 30  0  0  1  0  0  0  0  0999 V2000
   20.9100  -19.3030    0.0000 C   0  0  0  0  0  0  0  0  0  0  0  0
   20.9100  -20.1280    0.0000 C   0  0  0  0  0  0  0  0  0  0  0  0
   20.1960  -20.5410    0.0000 C   0  0  0  0  0  0  0  0  0  0  0  0
   20.1960  -18.8910    0.0000 C   0  0  0  0  0  0  0  0  0  0  0  0
   19.4810  -19.3030    0.0000 C   0  0  0  0  0  0  0  0  0  0  0  0
   19.4810  -20.1280    0.0000 C   0  0  0  0  0  0  0  0  0  0  0  0
   18.7670  -20.5410    0.0000 S   0  0  0  0  0  0  0  0  0  0  0  0
   18.7670  -18.8910    0.0000 N   0  0  3  0  0  0  0  0  0  0  0  0
   18.0520  -19.3030    0.0000 C   0  0  0  0  0  0  0  0  0  0  0  0
   18.0520  -20.1280    0.0000 C   0  0  0  0  0  0  0  0  0  0  0  0
   17.3380  -20.5410    0.0000 C   0  0  0  0  0  0  0  0  0  0  0  0
   16.6230  -20.1280    0.0000 C   0  0  0  0  0  0  0  0  0  0  0  0
   16.6230  -19.3030    0.0000 C   0  0  0  0  0  0  0  0  0  0  0  0
   17.3380  -18.8910    0.0000 C   0  0  0  0  0  0  0  0  0  0  0  0
   15.9090  -18.8910    0.0000 Cl  0  0  0  0  0  0  0  0  0  0  0  0
   18.7670  -18.0660    0.0000 C   0  0  0  0  0  0  0  0  0  0  0  0
   18.0520  -17.6530    0.0000 C   0  0  0  0  0  0  0  0  0  0  0  0
   17.3380  -18.0660    0.0000 C   0  0  0  0  0  0  0  0  0  0  0  0
   16.6230  -17.6530    0.0000 N   0  0  0  0  0  0  0  0  0  0  0  0
   15.9090  -18.0660    0.0000 C   0  0  0  0  0  0  0  0  0  0  0  0
   15.1940  -17.6530    0.0000 C   0  0  0  0  0  0  0  0  0  0  0  0
   15.1940  -16.8280    0.0000 N   0  0  0  0  0  0  0  0  0  0  0  0
   15.9090  -16.4160    0.0000 C   0  0  0  0  0  0  0  0  0  0  0  0
   16.6230  -16.8280    0.0000 C   0  0  0  0  0  0  0  0  0  0  0  0
   14.4800  -16.4160    0.0000 C   0  0  0  0  0  0  0  0  0  0  0  0
   14.4800  -15.5910    0.0000 C   0  0  0  0  0  0  0  0  0  0  0  0
   13.7650  -15.1780    0.0000 O   0  0  0  0  0  0  0  0  0  0  0  0
  1  2  2  0  0  0  0
  1  4  1  0  0  0  0
  2  3  1  0  0  0  0
  3  6  2  0  0  0  0
  4  5  2  0  0  0  0
  5  6  1  0  0  0  0
  5  8  1  0  0  0  0
  6  7  1  0  0  0  0
  7 10  1  0  0  0  0
  8  9  1  0  0  0  0
  8 16  1  0  0  0  0
  9 10  1  0  0  0  0
  9 14  2  0  0  0  0
 10 11  2  0  0  0  0
 11 12  1  0  0  0  0
 12 13  2  0  0  0  0
 13 14  1  0  0  0  0
 13 15  1  0  0  0  0
 16 17  1  0  0  0  0
 17 18  1  0  0  0  0
 18 19  1  0  0  0  0
 19 20  1  0  0  0  0
 19 24  1  0  0  0  0
 20 21  1  0  0  0  0
 21 22  1  0  0  0  0
 22 23  1  0  0  0  0
 22 25  1  0  0  0  0
 23 24  1  0  0  0  0
 25 26  1  0  0  0  0
 26 27  1  0  0  0  0
M  END
>  <n>
148

>  <Activity>
0

>  <cmpd_id>
mbcd0009152

$$$$
mol_0619
  MOE2013           2D

 28 32  0  0  0  0  0  0  0  0999 V2000
    0.4560  -14.7880    0.0000 C   0  0  0  0  0  0  0  0  0  0  0  0
   -0.0290  -15.4550    0.0000 N   0  0  0  0  0  0  0  0  0  0  0  0
    1.2410  -15.0420    0.0000 C   0  0  0  0  0  0  0  0  0  0  0  0
    0.2010  -14.0030    0.0000 N   0  0  0  0  0  0  0  0  0  0  0  0
   -2.2220   -8.3030    0.0000 N   0  0  0  0  0  0  0  0  0  0  0  0
    0.4560  -16.1220    0.0000 S   0  0  0  0  0  0  0  0  0  0  0  0
   -2.1350   -9.1240    0.0000 C   0  0  0  0  0  0  0  0  0  0  0  0
   -1.4680   -7.9680    0.0000 C   0  0  0  0  0  0  0  0  0  0  0  0
   -1.3280   -9.2950    0.0000 C   0  0  0  0  0  0  0  0  0  0  0  0
   -2.6880   -9.7370    0.0000 C   0  0  0  0  0  0  0  0  0  0  0  0
    1.2410  -15.8680    0.0000 C   0  0  0  0  0  0  0  0  0  0  0  0
   -2.4320  -10.5210    0.0000 C   0  0  0  0  0  0  0  0  0  0  0  0
   -1.6260  -10.6930    0.0000 C   0  0  0  0  0  0  0  0  0  0  0  0
   -0.3090  -12.4340    0.0000 N   0  0  0  0  0  0  0  0  0  0  0  0
   -1.0740  -10.0800    0.0000 C   0  0  0  0  0  0  0  0  0  0  0  0
   -0.9160   -8.5810    0.0000 C   0  0  0  0  0  0  0  0  0  0  0  0
    0.7530  -13.3900    0.0000 C   0  0  0  0  0  0  0  0  0  0  0  0
   -0.6060  -13.8310    0.0000 C   0  0  0  0  0  0  0  0  0  0  0  0
   -1.2960   -7.1610    0.0000 O   0  0  0  0  0  0  0  0  0  0  0  0
   -1.3710  -11.4780    0.0000 C   0  0  0  0  0  0  0  0  0  0  0  0
   -0.5640  -11.6490    0.0000 C   0  0  0  0  0  0  0  0  0  0  0  0
    0.4980  -12.6050    0.0000 C   0  0  0  0  0  0  0  0  0  0  0  0
   -0.8610  -13.0470    0.0000 C   0  0  0  0  0  0  0  0  0  0  0  0
   -2.9850  -11.1340    0.0000 Cl  0  0  0  0  0  0  0  0  0  0  0  0
    1.9550  -14.6300    0.0000 C   0  0  0  0  0  0  0  0  0  0  0  0
    1.9550  -16.2800    0.0000 C   0  0  0  0  0  0  0  0  0  0  0  0
    2.6700  -15.0420    0.0000 C   0  0  0  0  0  0  0  0  0  0  0  0
    2.6700  -15.8680    0.0000 C   0  0  0  0  0  0  0  0  0  0  0  0
  1  2  2  0  0  0  0
  1  3  1  0  0  0  0
  1  4  1  0  0  0  0
  2  6  1  0  0  0  0
  3 11  2  0  0  0  0
  3 25  1  0  0  0  0
  4 17  1  0  0  0  0
  4 18  1  0  0  0  0
  5  7  1  0  0  0  0
  5  8  1  0  0  0  0
  6 11  1  0  0  0  0
  7  9  1  0  0  0  0
  7 10  2  0  0  0  0
  8 16  1  0  0  0  0
  8 19  2  0  0  0  0
  9 15  2  0  0  0  0
  9 16  1  0  0  0  0
 10 12  1  0  0  0  0
 11 26  1  0  0  0  0
 12 13  2  0  0  0  0
 12 24  1  0  0  0  0
 13 15  1  0  0  0  0
 13 20  1  0  0  0  0
 14 21  1  0  0  0  0
 14 22  1  0  0  0  0
 14 23  1  0  0  0  0
 17 22  1  0  0  0  0
 18 23  1  0  0  0  0
 20 21  1  0  0  0  0
 25 27  2  0  0  0  0
 26 28  2  0  0  0  0
 27 28  1  0  0  0  0
M  END
>  <n>
619

>  <Activity>
1

>  <cmpd_id>
mbcd0002492

$$$$
mol_0702
  MOE2013           2D

 30 34  0  0  0  0  0  0  0  0999 V2000
    4.6410   -2.1180    0.0000 C   0  0  0  0  0  0  0  0  0  0  0  0
    9.0370   -5.9660    0.0000 C   0  0  0  0  0  0  0  0  0  0  0  0
    4.9770   -2.8710    0.0000 N   0  0  0  0  0  0  0  0  0  0  0  0
    9.5220   -5.2980    0.0000 N   0  0  0  0  0  0  0  0  0  0  0  0
    3.8210   -2.2040    0.0000 N   0  0  0  0  0  0  0  0  0  0  0  0
    9.5220   -6.6330    0.0000 N   0  0  0  0  0  0  0  0  0  0  0  0
    3.6490   -3.0110    0.0000 C   0  0  0  0  0  0  0  0  0  0  0  0
    4.3640   -3.4230    0.0000 C   0  0  0  0  0  0  0  0  0  0  0  0
   10.3060   -5.5530    0.0000 C   0  0  0  0  0  0  0  0  0  0  0  0
   10.3060   -6.3780    0.0000 C   0  0  0  0  0  0  0  0  0  0  0  0
    5.7840   -3.0430    0.0000 C   0  0  0  0  0  0  0  0  0  0  0  0
    2.9350   -3.4230    0.0000 C   0  0  0  0  0  0  0  0  0  0  0  0
    7.3980   -3.3860    0.0000 N   0  0  0  0  0  0  0  0  0  0  0  0
    5.0540   -1.4030    0.0000 O   0  0  0  0  0  0  0  0  0  0  0  0
    4.3640   -4.2480    0.0000 C   0  0  0  0  0  0  0  0  0  0  0  0
    8.2120   -5.9660    0.0000 O   0  0  0  0  0  0  0  0  0  0  0  0
    6.0390   -3.8270    0.0000 C   0  0  0  0  0  0  0  0  0  0  0  0
    6.3360   -2.4300    0.0000 C   0  0  0  0  0  0  0  0  0  0  0  0
    6.8460   -3.9990    0.0000 C   0  0  0  0  0  0  0  0  0  0  0  0
    7.1430   -2.6010    0.0000 C   0  0  0  0  0  0  0  0  0  0  0  0
    2.9350   -4.2480    0.0000 C   0  0  0  0  0  0  0  0  0  0  0  0
    9.2670   -4.5140    0.0000 C   0  0  0  0  0  0  0  0  0  0  0  0
    8.4600   -4.3420    0.0000 C   0  0  0  0  0  0  0  0  0  0  0  0
    3.6490   -4.6610    0.0000 C   0  0  0  0  0  0  0  0  0  0  0  0
    8.2050   -3.5570    0.0000 C   0  0  0  0  0  0  0  0  0  0  0  0
    2.2200   -4.6610    0.0000 Cl  0  0  0  0  0  0  0  0  0  0  0  0
   11.0210   -5.1410    0.0000 C   0  0  0  0  0  0  0  0  0  0  0  0
   11.0210   -6.7910    0.0000 C   0  0  0  0  0  0  0  0  0  0  0  0
   11.7350   -5.5530    0.0000 C   0  0  0  0  0  0  0  0  0  0  0  0
   11.7350   -6.3780    0.0000 C   0  0  0  0  0  0  0  0  0  0  0  0
  1  3  1  0  0  0  0
  1  5  1  0  0  0  0
  1 14  2  0  0  0  0
  2  4  1  0  0  0  0
  2  6  1  0  0  0  0
  2 16  2  0  0  0  0
  3  8  1  0  0  0  0
  3 11  1  0  0  0  0
  4  9  1  0  0  0  0
  4 22  1  0  0  0  0
  5  7  1  0  0  0  0
  6 10  1  0  0  0  0
  7  8  2  0  0  0  0
  7 12  1  0  0  0  0
  8 15  1  0  0  0  0
  9 10  2  0  0  0  0
  9 27  1  0  0  0  0
 10 28  1  0  0  0  0
 11 17  1  0  0  0  0
 11 18  1  0  0  0  0
 12 21  2  0  0  0  0
 13 19  1  0  0  0  0
 13 20  1  0  0  0  0
 13 25  1  0  0  0  0
 15 24  2  0  0  0  0
 17 19  1  0  0  0  0
 18 20  1  0  0  0  0
 21 24  1  0  0  0  0
 21 26  1  0  0  0  0
 22 23  1  0  0  0  0
 23 25  1  0  0  0  0
 27 29  2  0  0  0  0
 28 30  2  0  0  0  0
 29 30  1  0  0  0  0
M  END
>  <n>
702

>  <Activity>
1

>  <cmpd_id>
mbcd0014045

$$$$
mol_0035
  MOE2013           2D

 27 29  0  0  0  0  0  0  0  0999 V2000
    6.2710   -2.4070    0.0000 Cl  0  0  0  0  0  0  0  0  0  0  0  0
    5.0150   -1.9190    0.0000 F   0  0  0  0  0  0  0  0  0  0  0  0
    5.1000    2.1090    0.0000 O   0  0  0  0  0  0  0  0  0  0  0  0
    5.6580    0.8280    0.0000 N   0  0  0  0  0  0  0  0  0  0  0  0
    7.0870    2.4780    0.0000 N   0  0  0  0  0  0  0  0  0  0  0  0
    3.8870    0.2820    0.0000 N   0  0  0  0  0  0  0  0  0  0  0  0
    6.3730    1.2410    0.0000 C   0  0  0  0  0  0  0  0  0  0  0  0
    6.3730    2.0660    0.0000 C   0  0  0  0  0  0  0  0  0  0  0  0
    5.7200    0.0060    0.0000 C   0  0  0  0  0  0  0  0  0  0  0  0
    7.0870    3.3030    0.0000 C   0  0  0  0  0  0  0  0  0  0  0  0
    7.8020    2.0660    0.0000 C   0  0  0  0  0  0  0  0  0  0  0  0
    5.1150   -0.5560    0.0000 C   0  0  0  0  0  0  0  0  0  0  0  0
    4.9760    1.2930    0.0000 C   0  0  0  0  0  0  0  0  0  0  0  0
    4.2990   -0.4330    0.0000 C   0  0  0  0  0  0  0  0  0  0  0  0
    4.1880    1.0500    0.0000 C   0  0  0  0  0  0  0  0  0  0  0  0
    6.5080   -0.2380    0.0000 C   0  0  0  0  0  0  0  0  0  0  0  0
    5.2990   -1.3600    0.0000 C   0  0  0  0  0  0  0  0  0  0  0  0
    7.8020    3.7160    0.0000 C   0  0  0  0  0  0  0  0  0  0  0  0
    7.8020    1.2410    0.0000 C   0  0  0  0  0  0  0  0  0  0  0  0
    3.8340   -1.1140    0.0000 C   0  0  0  0  0  0  0  0  0  0  0  0
    6.6920   -1.0420    0.0000 C   0  0  0  0  0  0  0  0  0  0  0  0
    6.0870   -1.6030    0.0000 C   0  0  0  0  0  0  0  0  0  0  0  0
    4.1920   -1.8580    0.0000 C   0  0  0  0  0  0  0  0  0  0  0  0
    3.0120   -1.0530    0.0000 C   0  0  0  0  0  0  0  0  0  0  0  0
    3.7280   -2.5390    0.0000 C   0  0  0  0  0  0  0  0  0  0  0  0
    2.5470   -1.7340    0.0000 C   0  0  0  0  0  0  0  0  0  0  0  0
    2.9050   -2.4780    0.0000 C   0  0  0  0  0  0  0  0  0  0  0  0
  1 22  1  0  0  0  0
  2 23  1  0  0  0  0
  3 13  2  0  0  0  0
  4  7  1  0  0  0  0
  4  9  1  0  0  0  0
  4 13  1  0  0  0  0
  5  8  1  0  0  0  0
  5 10  1  0  0  0  0
  5 11  1  0  0  0  0
  6 14  2  0  0  0  0
  6 15  1  0  0  0  0
  7  8  1  0  0  0  0
  9 12  2  0  0  0  0
  9 16  1  0  0  0  0
 10 18  1  0  0  0  0
 11 19  1  0  0  0  0
 12 14  1  0  0  0  0
 12 17  1  0  0  0  0
 13 15  1  0  0  0  0
 14 20  1  0  0  0  0
 16 21  2  0  0  0  0
 17 22  2  0  0  0  0
 20 23  2  0  0  0  0
 20 24  1  0  0  0  0
 21 22  1  0  0  0  0
 23 25  1  0  0  0  0
 24 26  2  0  0  0  0
 25 27  2  0  0  0  0
 26 27  1  0  0  0  0
M  END
>  <n>
35

>  <Activity>
0

>  <cmpd_id>
mbcd0001214

$$$$
mol_0018
  MOE2013           2D

 19 21  0  0  0  0  0  0  0  0999 V2000
   -1.5520   -1.6410    0.0000 Cl  0  0  0  0  0  0  0  0  0  0  0  0
   -0.8370   -1.2280    0.0000 C   0  0  0  0  0  0  0  0  0  0  0  0
   -0.1230   -1.6410    0.0000 C   0  0  0  0  0  0  0  0  0  0  0  0
    0.5920   -1.2280    0.0000 C   0  0  0  0  0  0  0  0  0  0  0  0
    0.5920   -0.4030    0.0000 C   0  0  0  0  0  0  0  0  0  0  0  0
    1.2360    0.1110    0.0000 N   0  0  0  0  0  0  0  0  0  0  0  0
    2.0410   -0.0720    0.0000 C   0  0  0  0  0  0  0  0  0  0  0  0
    2.5550    0.5720    0.0000 O   0  0  0  0  0  0  0  0  0  0  0  0
    2.3990   -0.8160    0.0000 C   0  0  0  0  0  0  0  0  0  0  0  0
    2.0410   -1.5590    0.0000 N   0  0  0  0  0  0  0  0  0  0  0  0
    1.2360   -1.7430    0.0000 C   0  0  0  0  0  0  0  0  0  0  0  0
    1.0530   -2.5470    0.0000 C   0  0  0  0  0  0  0  0  0  0  0  0
    1.6580   -3.1080    0.0000 C   0  0  0  0  0  0  0  0  0  0  0  0
    1.4740   -3.9120    0.0000 C   0  0  0  0  0  0  0  0  0  0  0  0
    0.6860   -4.1560    0.0000 C   0  0  0  0  0  0  0  0  0  0  0  0
    0.0810   -3.5940    0.0000 C   0  0  0  0  0  0  0  0  0  0  0  0
    0.2650   -2.7900    0.0000 C   0  0  0  0  0  0  0  0  0  0  0  0
   -0.1230    0.0090    0.0000 C   0  0  0  0  0  0  0  0  0  0  0  0
   -0.8370   -0.4030    0.0000 C   0  0  0  0  0  0  0  0  0  0  0  0
  1  2  1  0  0  0  0
  2  3  1  0  0  0  0
  2 19  2  0  0  0  0
  3  4  2  0  0  0  0
  4  5  1  0  0  0  0
  4 11  1  0  0  0  0
  5  6  1  0  0  0  0
  5 18  2  0  0  0  0
  6  7  1  0  0  0  0
  7  8  2  0  0  0  0
  7  9  1  0  0  0  0
  9 10  1  0  0  0  0
 10 11  2  0  0  0  0
 11 12  1  0  0  0  0
 12 13  1  0  0  0  0
 12 17  2  0  0  0  0
 13 14  2  0  0  0  0
 14 15  1  0  0  0  0
 15 16  2  0  0  0  0
 16 17  1  0  0  0  0
 18 19  1  0  0  0  0
M  END
>  <n>
18

>  <Activity>
0

>  <cmpd_id>
mbcd0000631

$$$$
mol_0651
  MOE2013           2D

 27 30  0  0  0  0  0  0  0  0999 V2000
   -2.7570    2.1550    0.0000 C   0  0  0  0  0  0  0  0  0  0  0  0
   -1.9320    2.1550    0.0000 C   0  0  0  0  0  0  0  0  0  0  0  0
   -2.3440    0.3480    0.0000 C   0  0  0  0  0  0  0  0  0  0  0  0
   -1.4170    1.5100    0.0000 C   0  0  0  0  0  0  0  0  0  0  0  0
   -1.6010    0.7060    0.0000 C   0  0  0  0  0  0  0  0  0  0  0  0
   -0.9960    0.1450    0.0000 C   0  0  0  0  0  0  0  0  0  0  0  0
   -0.2080    0.3880    0.0000 C   0  0  0  0  0  0  0  0  0  0  0  0
   -0.0240    1.1920    0.0000 C   0  0  0  0  0  0  0  0  0  0  0  0
   -0.6290    1.7530    0.0000 C   0  0  0  0  0  0  0  0  0  0  0  0
   -3.0880    0.7060    0.0000 C   0  0  0  0  0  0  0  0  0  0  0  0
   -3.2710    1.5100    0.0000 C   0  0  0  0  0  0  0  0  0  0  0  0
   -4.0590    1.7530    0.0000 C   0  0  0  0  0  0  0  0  0  0  0  0
   -4.6640    1.1920    0.0000 C   0  0  0  0  0  0  0  0  0  0  0  0
   -4.4810    0.3880    0.0000 C   0  0  0  0  0  0  0  0  0  0  0  0
   -3.6920    0.1450    0.0000 N   0  0  0  0  0  0  0  0  0  0  0  0
    0.7640    1.4350    0.0000 Cl  0  0  0  0  0  0  0  0  0  0  0  0
   -2.3440   -0.4770    0.0000 C   0  0  0  0  0  0  0  0  0  0  0  0
   -3.0590   -0.8900    0.0000 C   0  0  0  0  0  0  0  0  0  0  0  0
   -3.0590   -1.7150    0.0000 C   0  0  0  0  0  0  0  0  0  0  0  0
   -2.3440   -2.1270    0.0000 N   0  0  0  0  0  0  0  0  0  0  0  0
   -1.6300   -1.7150    0.0000 C   0  0  0  0  0  0  0  0  0  0  0  0
   -1.6300   -0.8900    0.0000 C   0  0  0  0  0  0  0  0  0  0  0  0
   -1.6300   -3.3650    0.0000 O   0  0  0  0  0  0  0  0  0  0  0  0
   -3.0590   -3.3650    0.0000 O   0  0  0  0  0  0  0  0  0  0  0  0
   -2.3440   -2.9520    0.0000 C   0  0  0  0  0  0  0  0  0  0  0  0
   -1.6300   -4.1900    0.0000 C   0  0  0  0  0  0  0  0  0  0  0  0
   -0.9150   -4.6020    0.0000 C   0  0  0  0  0  0  0  0  0  0  0  0
  1  2  1  0  0  0  0
  1 11  1  0  0  0  0
  2  4  1  0  0  0  0
  3  5  1  0  0  0  0
  3 10  1  0  0  0  0
  3 17  2  0  0  0  0
  4  5  2  0  0  0  0
  4  9  1  0  0  0  0
  5  6  1  0  0  0  0
  6  7  2  0  0  0  0
  7  8  1  0  0  0  0
  8  9  2  0  0  0  0
  8 16  1  0  0  0  0
 10 11  1  0  0  0  0
 10 15  2  0  0  0  0
 11 12  2  0  0  0  0
 12 13  1  0  0  0  0
 13 14  2  0  0  0  0
 14 15  1  0  0  0  0
 17 18  1  0  0  0  0
 17 22  1  0  0  0  0
 18 19  1  0  0  0  0
 19 20  1  0  0  0  0
 20 21  1  0  0  0  0
 20 25  1  0  0  0  0
 21 22  1  0  0  0  0
 23 25  1  0  0  0  0
 23 26  1  0  0  0  0
 24 25  2  0  0  0  0
 26 27  1  0  0  0  0
M  END
>  <n>
651

>  <Activity>
1

>  <cmpd_id>
mbcd0003021

$$$$
mol_0549
  MOE2013           2D

 22 25  0  0  0  0  0  0  0  0999 V2000
    7.6390   -0.3180    0.0000 Cl  0  0  0  0  0  0  0  0  0  0  0  0
    4.5310    3.2450    0.0000 N   0  0  0  0  0  0  0  0  0  0  0  0
    3.1830    0.9730    0.0000 N   0  0  0  0  0  0  0  0  0  0  0  0
    4.5310    1.5950    0.0000 C   0  0  0  0  0  0  0  0  0  0  0  0
    4.5310    0.7700    0.0000 C   0  0  0  0  0  0  0  0  0  0  0  0
    5.2450    2.0070    0.0000 C   0  0  0  0  0  0  0  0  0  0  0  0
    3.8160    2.0070    0.0000 C   0  0  0  0  0  0  0  0  0  0  0  0
    5.2450    2.8320    0.0000 C   0  0  0  0  0  0  0  0  0  0  0  0
    3.8160    2.8320    0.0000 C   0  0  0  0  0  0  0  0  0  0  0  0
    5.2740    0.4120    0.0000 C   0  0  0  0  0  0  0  0  0  0  0  0
    3.7870    0.4120    0.0000 C   0  0  0  0  0  0  0  0  0  0  0  0
    4.9430   -1.0370    0.0000 C   0  0  0  0  0  0  0  0  0  0  0  0
    5.4580   -0.3920    0.0000 C   0  0  0  0  0  0  0  0  0  0  0  0
    4.1180   -1.0370    0.0000 C   0  0  0  0  0  0  0  0  0  0  0  0
    3.6040   -0.3920    0.0000 C   0  0  0  0  0  0  0  0  0  0  0  0
    5.8790    0.9730    0.0000 C   0  0  0  0  0  0  0  0  0  0  0  0
    6.2460   -0.6360    0.0000 C   0  0  0  0  0  0  0  0  0  0  0  0
    2.8150   -0.6360    0.0000 C   0  0  0  0  0  0  0  0  0  0  0  0
    6.6670    0.7300    0.0000 C   0  0  0  0  0  0  0  0  0  0  0  0
    6.8510   -0.0740    0.0000 C   0  0  0  0  0  0  0  0  0  0  0  0
    2.2110   -0.0740    0.0000 C   0  0  0  0  0  0  0  0  0  0  0  0
    2.3940    0.7300    0.0000 C   0  0  0  0  0  0  0  0  0  0  0  0
  1 20  1  0  0  0  0
  2  8  1  0  0  0  0
  2  9  1  0  0  0  0
  3 11  2  0  0  0  0
  3 22  1  0  0  0  0
  4  5  2  0  0  0  0
  4  6  1  0  0  0  0
  4  7  1  0  0  0  0
  5 10  1  0  0  0  0
  5 11  1  0  0  0  0
  6  8  1  0  0  0  0
  7  9  1  0  0  0  0
 10 13  2  0  0  0  0
 10 16  1  0  0  0  0
 11 15  1  0  0  0  0
 12 13  1  0  0  0  0
 12 14  1  0  0  0  0
 13 17  1  0  0  0  0
 14 15  1  0  0  0  0
 15 18  2  0  0  0  0
 16 19  2  0  0  0  0
 17 20  2  0  0  0  0
 18 21  1  0  0  0  0
 19 20  1  0  0  0  0
 21 22  2  0  0  0  0
M  END
>  <n>
549

>  <Activity>
1

>  <cmpd_id>
mbcd0001369

$$$$
mol_0054
  MOE2013           2D

 21 23  0  0  0  0  0  0  0  0999 V2000
    2.3830   -1.5880    0.0000 C   0  0  0  0  0  0  0  0  0  0  0  0
    2.3830   -2.4130    0.0000 C   0  0  0  0  0  0  0  0  0  0  0  0
    1.6690   -2.8250    0.0000 C   0  0  0  0  0  0  0  0  0  0  0  0
    1.6690   -1.1750    0.0000 C   0  0  0  0  0  0  0  0  0  0  0  0
    0.9540   -1.5880    0.0000 C   0  0  0  0  0  0  0  0  0  0  0  0
    0.9540   -2.4130    0.0000 C   0  0  0  0  0  0  0  0  0  0  0  0
    0.2400   -2.8250    0.0000 S   0  0  0  0  0  0  0  0  0  0  0  0
    0.2400   -1.1750    0.0000 C   0  0  0  0  0  0  0  0  0  0  0  0
   -0.4750   -1.5880    0.0000 C   0  0  0  0  0  0  0  0  0  0  0  0
   -0.4750   -2.4130    0.0000 C   0  0  0  0  0  0  0  0  0  0  0  0
   -1.1890   -2.8250    0.0000 C   0  0  0  0  0  0  0  0  0  0  0  0
   -1.9040   -2.4130    0.0000 C   0  0  0  0  0  0  0  0  0  0  0  0
   -1.9040   -1.5880    0.0000 C   0  0  0  0  0  0  0  0  0  0  0  0
   -1.1890   -1.1750    0.0000 C   0  0  0  0  0  0  0  0  0  0  0  0
    0.2400   -0.3500    0.0000 C   0  0  0  0  0  0  0  0  0  0  0  0
   -0.4750    0.0620    0.0000 C   0  0  0  0  0  0  0  0  0  0  0  0
   -1.1890   -0.3500    0.0000 C   0  0  0  0  0  0  0  0  0  0  0  0
   -1.9040    0.0620    0.0000 N   0  0  0  0  0  0  0  0  0  0  0  0
   -2.6180   -0.3500    0.0000 C   0  0  0  0  0  0  0  0  0  0  0  0
   -1.9040    0.8870    0.0000 C   0  0  0  0  0  0  0  0  0  0  0  0
   -2.6180   -1.1750    0.0000 Cl  0  0  0  0  0  0  0  0  0  0  0  0
  1  2  2  0  0  0  0
  1  4  1  0  0  0  0
  2  3  1  0  0  0  0
  3  6  2  0  0  0  0
  4  5  2  0  0  0  0
  5  6  1  0  0  0  0
  5  8  1  0  0  0  0
  6  7  1  0  0  0  0
  7 10  1  0  0  0  0
  8  9  1  0  0  0  0
  8 15  2  0  0  0  0
  9 10  2  0  0  0  0
  9 14  1  0  0  0  0
 10 11  1  0  0  0  0
 11 12  2  0  0  0  0
 12 13  1  0  0  0  0
 13 14  2  0  0  0  0
 13 21  1  0  0  0  0
 15 16  1  0  0  0  0
 16 17  1  0  0  0  0
 17 18  1  0  0  0  0
 18 19  1  0  0  0  0
 18 20  1  0  0  0  0
M  END
>  <n>
54

>  <Activity>
0

>  <cmpd_id>
mbcd0001539

$$$$
mol_0216
  MOE2013           2D

 26 28  0  0  0  0  0  0  0  0999 V2000
   -0.7140   -0.4120    0.0000 Cl  0  0  0  0  0  0  0  0  0  0  0  0
   -0.7140   -1.2380    0.0000 C   0  0  0  0  0  0  0  0  0  0  0  0
    0.0000   -1.6500    0.0000 C   0  0  0  0  0  0  0  0  0  0  0  0
    0.0000   -2.4750    0.0000 C   0  0  0  0  0  0  0  0  0  0  0  0
   -0.7140   -2.8880    0.0000 C   0  0  0  0  0  0  0  0  0  0  0  0
   -0.7140   -3.7120    0.0000 N   0  0  0  0  0  0  0  0  0  0  0  0
   -1.4290   -4.1250    0.0000 C   0  0  0  0  0  0  0  0  0  0  0  0
   -1.4290   -4.9500    0.0000 O   0  0  0  0  0  0  0  0  0  0  0  0
   -2.1430   -3.7120    0.0000 C   0  0  0  0  0  0  0  0  0  0  0  0
   -2.8580   -4.1250    0.0000 C   0  0  0  0  0  0  0  0  0  0  0  0
   -2.8580   -4.9500    0.0000 C   0  0  0  0  0  0  0  0  0  0  0  0
   -3.5720   -5.3620    0.0000 C   0  0  0  0  0  0  0  0  0  0  0  0
   -4.2870   -4.9500    0.0000 C   0  0  0  0  0  0  0  0  0  0  0  0
   -4.2870   -4.1250    0.0000 C   0  0  0  0  0  0  0  0  0  0  0  0
   -3.5720   -3.7120    0.0000 C   0  0  0  0  0  0  0  0  0  0  0  0
    0.0000   -4.1250    0.0000 C   0  0  0  0  0  0  0  0  0  0  0  0
    0.7140   -3.7120    0.0000 C   0  0  0  0  0  0  0  0  0  0  0  0
    1.4290   -4.1250    0.0000 C   0  0  0  0  0  0  0  0  0  0  0  0
    1.4290   -4.9500    0.0000 N   0  0  0  0  0  0  0  0  0  0  0  0
    2.1430   -5.3620    0.0000 C   0  0  0  0  0  0  0  0  0  0  0  0
    2.8580   -4.9500    0.0000 C   0  0  0  0  0  0  0  0  0  0  0  0
    2.1430   -6.1880    0.0000 C   0  0  0  0  0  0  0  0  0  0  0  0
    0.7140   -5.3620    0.0000 C   0  0  0  0  0  0  0  0  0  0  0  0
    0.0000   -4.9500    0.0000 C   0  0  0  0  0  0  0  0  0  0  0  0
   -1.4290   -2.4750    0.0000 C   0  0  0  0  0  0  0  0  0  0  0  0
   -1.4290   -1.6500    0.0000 C   0  0  0  0  0  0  0  0  0  0  0  0
  1  2  1  0  0  0  0
  2  3  1  0  0  0  0
  2 26  2  0  0  0  0
  3  4  2  0  0  0  0
  4  5  1  0  0  0  0
  5  6  1  0  0  0  0
  5 25  2  0  0  0  0
  6  7  1  0  0  0  0
  6 16  1  0  0  0  0
  7  8  2  0  0  0  0
  7  9  1  0  0  0  0
  9 10  1  0  0  0  0
 10 11  1  0  0  0  0
 10 15  2  0  0  0  0
 11 12  2  0  0  0  0
 12 13  1  0  0  0  0
 13 14  2  0  0  0  0
 14 15  1  0  0  0  0
 16 17  1  0  0  0  0
 16 24  1  0  0  0  0
 17 18  1  0  0  0  0
 18 19  1  0  0  0  0
 19 20  1  0  0  0  0
 19 23  1  0  0  0  0
 20 21  1  0  0  0  0
 20 22  1  0  0  0  0
 23 24  1  0  0  0  0
 25 26  1  0  0  0  0
M  END
>  <n>
216

>  <Activity>
0

>  <cmpd_id>
mbcd0029109

$$$$
mol_0297
  MOE2013           2D

 23 24  0  0  0  0  0  0  0  0999 V2000
    1.4290   -1.6500    0.0000 Cl  0  0  0  0  0  0  0  0  0  0  0  0
    1.4290   -2.4750    0.0000 C   0  0  0  0  0  0  0  0  0  0  0  0
    2.1430   -2.8880    0.0000 C   0  0  0  0  0  0  0  0  0  0  0  0
    2.1430   -3.7120    0.0000 C   0  0  0  0  0  0  0  0  0  0  0  0
    1.4290   -4.1250    0.0000 C   0  0  0  0  0  0  0  0  0  0  0  0
    1.4290   -4.9500    0.0000 N   0  0  0  0  0  0  0  0  0  0  0  0
    2.1430   -5.3620    0.0000 C   0  0  0  0  0  0  0  0  0  0  0  0
    2.8580   -4.9500    0.0000 O   0  0  0  0  0  0  0  0  0  0  0  0
    2.1430   -6.1880    0.0000 C   0  0  0  0  0  0  0  0  0  0  0  0
    2.8580   -6.6000    0.0000 S   0  0  0  0  0  0  0  0  0  0  0  0
    2.8580   -7.4250    0.0000 C   0  0  0  0  0  0  0  0  0  0  0  0
    2.1430   -7.8380    0.0000 C   0  0  0  0  0  0  0  0  0  0  0  0
    1.4290   -7.4250    0.0000 O   0  0  0  0  0  0  0  0  0  0  0  0
    1.4290   -6.6000    0.0000 C   0  0  0  0  0  0  0  0  0  0  0  0
    0.7140   -6.1880    0.0000 C   0  0  0  0  0  0  0  0  0  0  0  0
    0.7140   -3.7120    0.0000 C   0  0  0  0  0  0  0  0  0  0  0  0
    0.7140   -2.8880    0.0000 C   0  0  0  0  0  0  0  0  0  0  0  0
    0.0000   -2.4750    0.0000 C   0  0  0  0  0  0  0  0  0  0  0  0
   -0.7140   -2.8880    0.0000 O   0  0  0  0  0  0  0  0  0  0  0  0
   -1.4290   -2.4750    0.0000 C   0  0  0  0  0  0  0  0  0  0  0  0
   -2.1430   -2.8880    0.0000 C   0  0  0  0  0  0  0  0  0  0  0  0
   -1.4290   -1.6500    0.0000 C   0  0  0  0  0  0  0  0  0  0  0  0
    0.0000   -1.6500    0.0000 O   0  0  0  0  0  0  0  0  0  0  0  0
  1  2  1  0  0  0  0
  2  3  1  0  0  0  0
  2 17  2  0  0  0  0
  3  4  2  0  0  0  0
  4  5  1  0  0  0  0
  5  6  1  0  0  0  0
  5 16  2  0  0  0  0
  6  7  1  0  0  0  0
  7  8  2  0  0  0  0
  7  9  1  0  0  0  0
  9 10  1  0  0  0  0
  9 14  2  0  0  0  0
 10 11  1  0  0  0  0
 11 12  1  0  0  0  0
 12 13  1  0  0  0  0
 13 14  1  0  0  0  0
 14 15  1  0  0  0  0
 16 17  1  0  0  0  0
 17 18  1  0  0  0  0
 18 19  1  0  0  0  0
 18 23  2  0  0  0  0
 19 20  1  0  0  0  0
 20 21  1  0  0  0  0
 20 22  1  0  0  0  0
M  END
>  <n>
297

>  <Activity>
0

>  <cmpd_id>
mbcd0030608

$$$$
mol_0403
  MOE2013           2D

 21 22  0  0  1  0  0  0  0  0999 V2000
    3.5720   -2.8880    0.0000 Cl  0  0  0  0  0  0  0  0  0  0  0  0
    3.5720   -3.7120    0.0000 C   0  0  0  0  0  0  0  0  0  0  0  0
    4.2870   -4.1250    0.0000 C   0  0  0  0  0  0  0  0  0  0  0  0
    4.2870   -4.9500    0.0000 C   0  0  0  0  0  0  0  0  0  0  0  0
    3.5720   -5.3620    0.0000 C   0  0  0  0  0  0  0  0  0  0  0  0
    3.5720   -6.1880    0.0000 S   0  0  0  0  0  0  0  0  0  0  0  0
    2.8580   -6.6000    0.0000 C   0  0  3  0  0  0  0  0  0  0  0  0
    2.8580   -7.4250    0.0000 C   0  0  0  0  0  0  0  0  0  0  0  0
    2.1430   -7.8380    0.0000 C   0  0  0  0  0  0  0  0  0  0  0  0
    2.1430   -8.6620    0.0000 C   0  0  0  0  0  0  0  0  0  0  0  0
    1.4290   -9.0750    0.0000 C   0  0  0  0  0  0  0  0  0  0  0  0
    1.4290   -9.9000    0.0000 N   0  0  0  0  0  0  0  0  0  0  0  0
    0.7140  -10.3120    0.0000 C   0  0  0  0  0  0  0  0  0  0  0  0
    0.0000   -9.9000    0.0000 N   0  0  0  0  0  0  0  0  0  0  0  0
    0.0000   -9.0750    0.0000 N   0  0  0  0  0  0  0  0  0  0  0  0
    0.7140   -8.6620    0.0000 C   0  0  0  0  0  0  0  0  0  0  0  0
    0.7140   -7.8380    0.0000 C   0  0  0  0  0  0  0  0  0  0  0  0
    0.7140  -11.1380    0.0000 N   0  0  0  0  0  0  0  0  0  0  0  0
    2.1430   -6.1880    0.0000 C   0  0  0  0  0  0  0  0  0  0  0  0
    2.8580   -4.9500    0.0000 C   0  0  0  0  0  0  0  0  0  0  0  0
    2.8580   -4.1250    0.0000 C   0  0  0  0  0  0  0  0  0  0  0  0
  1  2  1  0  0  0  0
  2  3  1  0  0  0  0
  2 21  2  0  0  0  0
  3  4  2  0  0  0  0
  4  5  1  0  0  0  0
  5  6  1  0  0  0  0
  5 20  2  0  0  0  0
  6  7  1  0  0  0  0
  7  8  1  0  0  0  0
  7 19  1  0  0  0  0
  8  9  2  3  0  0  0
  9 10  1  0  0  0  0
 10 11  1  0  0  0  0
 11 12  1  0  0  0  0
 11 16  2  0  0  0  0
 12 13  2  0  0  0  0
 13 14  1  0  0  0  0
 13 18  1  0  0  0  0
 14 15  2  0  0  0  0
 15 16  1  0  0  0  0
 16 17  1  0  0  0  0
 20 21  1  0  0  0  0
M  END
>  <n>
403

>  <Activity>
0

>  <cmpd_id>
mbcd0030719

$$$$
mol_0936
  MOE2013           2D

 30 34  0  0  0  0  0  0  0  0999 V2000
    6.7950   -0.8990    0.0000 Cl  0  0  0  0  0  0  0  0  0  0  0  0
    6.0160   -0.6280    0.0000 C   0  0  0  0  0  0  0  0  0  0  0  0
    5.3920   -1.1680    0.0000 C   0  0  0  0  0  0  0  0  0  0  0  0
    4.6120   -0.8980    0.0000 C   0  0  0  0  0  0  0  0  0  0  0  0
    4.4570   -0.0880    0.0000 C   0  0  0  0  0  0  0  0  0  0  0  0
    5.0810    0.4520    0.0000 C   0  0  0  0  0  0  0  0  0  0  0  0
    5.8600    0.1820    0.0000 C   0  0  0  0  0  0  0  0  0  0  0  0
    3.6770    0.1820    0.0000 C   0  0  0  0  0  0  0  0  0  0  0  0
    3.0000   -0.2890    0.0000 N   0  3  0  0  0  0  0  0  0  0  0  0
    2.3430    0.2090    0.0000 N   0  0  0  0  0  0  0  0  0  0  0  0
    2.6130    0.9880    0.0000 C   0  0  0  0  0  0  0  0  0  0  0  0
    3.4380    0.9720    0.0000 C   0  0  0  0  0  0  0  0  0  0  0  0
    1.9550    1.4860    0.0000 C   0  0  0  0  0  0  0  0  0  0  0  0
    1.2780    1.0150    0.0000 C   0  0  0  0  0  0  0  0  0  0  0  0
    1.5180    0.2250    0.0000 C   0  0  0  0  0  0  0  0  0  0  0  0
    0.9540   -0.3770    0.0000 C   0  0  0  0  0  0  0  0  0  0  0  0
    0.1500   -0.1900    0.0000 C   0  0  0  0  0  0  0  0  0  0  0  0
   -0.0890    0.6000    0.0000 C   0  0  0  0  0  0  0  0  0  0  0  0
    0.4750    1.2020    0.0000 C   0  0  0  0  0  0  0  0  0  0  0  0
    1.9720    2.3110    0.0000 C   0  0  0  0  0  0  0  0  0  0  0  0
    1.2650    2.7380    0.0000 C   0  0  0  0  0  0  0  0  0  0  0  0
    0.5430    2.3390    0.0000 C   0  0  0  0  0  0  0  0  0  0  0  0
   -0.1630    2.7660    0.0000 C   0  0  0  0  0  0  0  0  0  0  0  0
   -0.1470    3.5910    0.0000 C   0  0  0  0  0  0  0  0  0  0  0  0
   -0.8530    4.0170    0.0000 N   0  0  0  0  0  0  0  0  0  0  0  0
   -1.5760    3.6190    0.0000 C   0  0  0  0  0  0  0  0  0  0  0  0
   -0.8370    4.8420    0.0000 C   0  0  0  0  0  0  0  0  0  0  0  0
    0.5760    3.9890    0.0000 C   0  0  0  0  0  0  0  0  0  0  0  0
    1.2820    3.5620    0.0000 C   0  0  0  0  0  0  0  0  0  0  0  0
    2.9840   -1.1140    0.0000 C   0  0  0  0  0  0  0  0  0  0  0  0
  1  2  1  0  0  0  0
  2  3  1  0  0  0  0
  2  7  2  0  0  0  0
  3  4  2  0  0  0  0
  4  5  1  0  0  0  0
  5  6  2  0  0  0  0
  5  8  1  0  0  0  0
  6  7  1  0  0  0  0
  8  9  2  0  0  0  0
  8 12  1  0  0  0  0
  9 10  1  0  0  0  0
  9 30  1  0  0  0  0
 10 11  1  0  0  0  0
 10 15  1  0  0  0  0
 11 12  2  0  0  0  0
 11 13  1  0  0  0  0
 13 14  1  0  0  0  0
 13 20  2  0  0  0  0
 14 15  2  0  0  0  0
 14 19  1  0  0  0  0
 15 16  1  0  0  0  0
 16 17  2  0  0  0  0
 17 18  1  0  0  0  0
 18 19  2  0  0  0  0
 20 21  1  0  0  0  0
 21 22  1  0  0  0  0
 21 29  2  0  0  0  0
 22 23  2  0  0  0  0
 23 24  1  0  0  0  0
 24 25  1  0  0  0  0
 24 28  2  0  0  0  0
 25 26  1  0  0  0  0
 25 27  1  0  0  0  0
 28 29  1  0  0  0  0
M  CHG  1   9   1
M  END
>  <n>
936

>  <Activity>
1

>  <cmpd_id>
mbcd0030874

$$$$
mol_0837
  MOE2013           2D

 33 36  0  0  0  0  0  0  0  0999 V2000
    7.1980   -3.4800    0.0000 C   0  0  0  0  0  0  0  0  0  0  0  0
    7.1980   -4.3050    0.0000 C   0  0  0  0  0  0  0  0  0  0  0  0
    6.4840   -4.7170    0.0000 N   0  0  0  0  0  0  0  0  0  0  0  0
    5.7690   -4.3050    0.0000 C   0  0  0  0  0  0  0  0  0  0  0  0
    5.7690   -3.4800    0.0000 C   0  0  0  0  0  0  0  0  0  0  0  0
    6.4840   -3.0670    0.0000 C   0  0  0  0  0  0  0  0  0  0  0  0
    4.9850   -4.5600    0.0000 N   0  0  0  0  0  0  0  0  0  0  0  0
    4.5000   -3.8920    0.0000 C   0  0  0  0  0  0  0  0  0  0  0  0
    4.9850   -3.2250    0.0000 C   0  0  0  0  0  0  0  0  0  0  0  0
    7.9130   -3.0670    0.0000 C   0  0  0  0  0  0  0  0  0  0  0  0
    7.9130   -2.2420    0.0000 C   0  0  0  0  0  0  0  0  0  0  0  0
    8.6270   -1.8300    0.0000 C   0  0  0  0  0  0  0  0  0  0  0  0
    9.3420   -2.2420    0.0000 C   0  0  0  0  0  0  0  0  0  0  0  0
    9.3420   -3.0670    0.0000 C   0  0  0  0  0  0  0  0  0  0  0  0
    8.6270   -3.4800    0.0000 C   0  0  0  0  0  0  0  0  0  0  0  0
   10.0560   -1.8300    0.0000 Cl  0  0  0  0  0  0  0  0  0  0  0  0
    4.7300   -2.4400    0.0000 C   0  0  0  0  0  0  0  0  0  0  0  0
    5.2820   -1.8270    0.0000 O   0  0  0  0  0  0  0  0  0  0  0  0
    3.9230   -2.2680    0.0000 C   0  0  0  0  0  0  0  0  0  0  0  0
    3.6680   -1.4840    0.0000 C   0  0  0  0  0  0  0  0  0  0  0  0
    2.8610   -1.3120    0.0000 C   0  0  0  0  0  0  0  0  0  0  0  0
    2.3090   -1.9250    0.0000 C   0  0  0  0  0  0  0  0  0  0  0  0
    2.5640   -2.7100    0.0000 C   0  0  0  0  0  0  0  0  0  0  0  0
    3.3710   -2.8820    0.0000 C   0  0  0  0  0  0  0  0  0  0  0  0
    2.6060   -0.5280    0.0000 N   0  0  0  0  0  0  0  0  0  0  0  0
    4.2200   -0.8710    0.0000 F   0  0  0  0  0  0  0  0  0  0  0  0
    3.1580    0.0850    0.0000 S   0  0  0  0  0  0  0  0  0  0  0  0
    2.5450    0.6370    0.0000 O   0  0  0  0  0  0  0  0  0  0  0  0
    3.7710   -0.4670    0.0000 O   0  0  0  0  0  0  0  0  0  0  0  0
    3.7100    0.6980    0.0000 C   0  0  0  0  0  0  0  0  0  0  0  0
    3.4550    1.4830    0.0000 C   0  0  0  0  0  0  0  0  0  0  0  0
    4.0070    2.0960    0.0000 C   0  0  0  0  0  0  0  0  0  0  0  0
    3.6260   -3.6660    0.0000 F   0  0  0  0  0  0  0  0  0  0  0  0
  1  2  1  0  0  0  0
  1  6  2  0  0  0  0
  1 10  1  0  0  0  0
  2  3  2  0  0  0  0
  3  4  1  0  0  0  0
  4  5  2  0  0  0  0
  4  7  1  0  0  0  0
  5  6  1  0  0  0  0
  5  9  1  0  0  0  0
  7  8  1  0  0  0  0
  8  9  2  0  0  0  0
  9 17  1  0  0  0  0
 10 11  1  0  0  0  0
 10 15  2  0  0  0  0
 11 12  2  0  0  0  0
 12 13  1  0  0  0  0
 13 14  2  0  0  0  0
 13 16  1  0  0  0  0
 14 15  1  0  0  0  0
 17 18  2  0  0  0  0
 17 19  1  0  0  0  0
 19 20  1  0  0  0  0
 19 24  2  0  0  0  0
 20 21  2  0  0  0  0
 20 26  1  0  0  0  0
 21 22  1  0  0  0  0
 21 25  1  0  0  0  0
 22 23  2  0  0  0  0
 23 24  1  0  0  0  0
 24 33  1  0  0  0  0
 25 27  1  0  0  0  0
 27 28  2  0  0  0  0
 27 29  2  0  0  0  0
 27 30  1  0  0  0  0
 30 31  1  0  0  0  0
 31 32  1  0  0  0  0
M  END
>  <n>
837

>  <Activity>
1

>  <cmpd_id>
mbcd0030498

$$$$
mol_0824
  MOE2013           2D

 56 61  0  0  1  0  0  0  0  0999 V2000
    8.9860    5.9440    0.0000 Cl  0  0  0  0  0  0  0  0  0  0  0  0
    5.4140   -2.7180    0.0000 S   0  0  0  0  0  0  0  0  0  0  0  0
    0.4120   -1.4810    0.0000 S   0  0  0  0  0  0  0  0  0  0  0  0
    7.5570   -3.1310    0.0000 O   0  0  0  0  0  0  0  0  0  0  0  0
    5.8260   -2.0040    0.0000 O   0  0  0  0  0  0  0  0  0  0  0  0
    5.0010   -3.4320    0.0000 O   0  0  0  0  0  0  0  0  0  0  0  0
    4.6990    0.1690    0.0000 O   0  5  0  0  0  0  0  0  0  0  0  0
    3.2700    0.1690    0.0000 O   0  0  0  0  0  0  0  0  0  0  0  0
    6.8430    2.2320    0.0000 N   0  0  0  0  0  0  0  0  0  0  0  0
    6.8430    0.5820    0.0000 N   0  0  0  0  0  0  0  0  0  0  0  0
    2.5560   -1.0680    0.0000 N   0  0  0  0  0  0  0  0  0  0  0  0
    1.1270   -3.5430    0.0000 N   0  0  0  0  0  0  0  0  0  0  0  0
    6.1280   -3.1310    0.0000 N   0  0  0  0  0  0  0  0  0  0  0  0
    3.9850   -0.2430    0.0000 N   0  3  0  0  0  0  0  0  0  0  0  0
    7.5570    1.8190    0.0000 C   0  0  0  0  0  0  0  0  0  0  0  0
    6.1280    1.8190    0.0000 C   0  0  0  0  0  0  0  0  0  0  0  0
    7.5570    0.9940    0.0000 C   0  0  0  0  0  0  0  0  0  0  0  0
    6.1280    0.9940    0.0000 C   0  0  0  0  0  0  0  0  0  0  0  0
    6.8430    3.0570    0.0000 C   0  0  0  0  0  0  0  0  0  0  0  0
    6.8430   -0.2430    0.0000 C   0  0  0  0  0  0  0  0  0  0  0  0
    6.1280    3.4690    0.0000 C   0  0  0  0  0  0  0  0  0  0  0  0
    6.1280    4.2940    0.0000 C   0  0  0  0  0  0  0  0  0  0  0  0
    7.5570   -0.6560    0.0000 C   0  0  0  0  0  0  0  0  0  0  0  0
    6.1280   -0.6560    0.0000 C   0  0  0  0  0  0  0  0  0  0  0  0
    5.4140    3.0570    0.0000 C   0  0  0  0  0  0  0  0  0  0  0  0
    1.8420   -1.4810    0.0000 C   0  0  3  0  0  0  0  0  0  0  0  0
    7.5570   -1.4810    0.0000 C   0  0  0  0  0  0  0  0  0  0  0  0
    6.1280   -1.4810    0.0000 C   0  0  0  0  0  0  0  0  0  0  0  0
    1.8420   -2.3060    0.0000 C   0  0  0  0  0  0  0  0  0  0  0  0
    6.8430   -1.8930    0.0000 C   0  0  0  0  0  0  0  0  0  0  0  0
    6.8430    4.7070    0.0000 C   0  0  0  0  0  0  0  0  0  0  0  0
    5.4140    4.7070    0.0000 C   0  0  0  0  0  0  0  0  0  0  0  0
    4.6990    3.4690    0.0000 C   0  0  0  0  0  0  0  0  0  0  0  0
    1.1270   -2.7180    0.0000 C   0  0  0  0  0  0  0  0  0  0  0  0
    1.1270   -1.0680    0.0000 C   0  0  0  0  0  0  0  0  0  0  0  0
    4.6990    4.2940    0.0000 C   0  0  0  0  0  0  0  0  0  0  0  0
    3.2700   -1.4810    0.0000 C   0  0  0  0  0  0  0  0  0  0  0  0
    6.8430   -2.7180    0.0000 C   0  0  0  0  0  0  0  0  0  0  0  0
    6.8430    5.5320    0.0000 C   0  0  0  0  0  0  0  0  0  0  0  0
    7.5570    4.2940    0.0000 C   0  0  0  0  0  0  0  0  0  0  0  0
    4.6990   -2.3060    0.0000 C   0  0  0  0  0  0  0  0  0  0  0  0
    3.9850   -1.0680    0.0000 C   0  0  0  0  0  0  0  0  0  0  0  0
    3.2700   -2.3060    0.0000 C   0  0  0  0  0  0  0  0  0  0  0  0
    4.6990   -1.4810    0.0000 C   0  0  0  0  0  0  0  0  0  0  0  0
    3.9850   -2.7180    0.0000 C   0  0  0  0  0  0  0  0  0  0  0  0
    1.8420   -3.9560    0.0000 C   0  0  0  0  0  0  0  0  0  0  0  0
    0.4120   -3.9560    0.0000 C   0  0  0  0  0  0  0  0  0  0  0  0
    7.5570    5.9440    0.0000 C   0  0  0  0  0  0  0  0  0  0  0  0
    8.2720    4.7070    0.0000 C   0  0  0  0  0  0  0  0  0  0  0  0
    8.2720    5.5320    0.0000 C   0  0  0  0  0  0  0  0  0  0  0  0
   -0.3020   -1.0680    0.0000 C   0  0  0  0  0  0  0  0  0  0  0  0
   -1.0160   -1.4810    0.0000 C   0  0  0  0  0  0  0  0  0  0  0  0
   -0.3020   -0.2430    0.0000 C   0  0  0  0  0  0  0  0  0  0  0  0
   -1.7310   -1.0680    0.0000 C   0  0  0  0  0  0  0  0  0  0  0  0
   -1.0160    0.1690    0.0000 C   0  0  0  0  0  0  0  0  0  0  0  0
   -1.7310   -0.2430    0.0000 C   0  0  0  0  0  0  0  0  0  0  0  0
  1 50  1  0  0  0  0
  2  5  2  0  0  0  0
  2  6  2  0  0  0  0
  2 13  1  0  0  0  0
  2 41  1  0  0  0  0
  3 35  1  0  0  0  0
  3 51  1  0  0  0  0
  4 38  2  0  0  0  0
  7 14  1  0  0  0  0
  8 14  2  0  0  0  0
  9 15  1  0  0  0  0
  9 16  1  0  0  0  0
  9 19  1  0  0  0  0
 10 17  1  0  0  0  0
 10 18  1  0  0  0  0
 10 20  1  0  0  0  0
 11 26  1  0  0  0  0
 11 37  1  0  0  0  0
 12 34  1  0  0  0  0
 12 46  1  0  0  0  0
 12 47  1  0  0  0  0
 13 38  1  0  0  0  0
 14 42  1  0  0  0  0
 15 17  1  0  0  0  0
 16 18  1  0  0  0  0
 19 21  1  0  0  0  0
 20 23  2  0  0  0  0
 20 24  1  0  0  0  0
 21 22  2  0  0  0  0
 21 25  1  0  0  0  0
 22 31  1  0  0  0  0
 22 32  1  0  0  0  0
 23 27  1  0  0  0  0
 24 28  2  0  0  0  0
 25 33  2  0  0  0  0
 26 29  1  0  0  0  0
 26 35  1  0  0  0  0
 27 30  2  0  0  0  0
 28 30  1  0  0  0  0
 29 34  1  0  0  0  0
 30 38  1  0  0  0  0
 31 39  2  0  0  0  0
 31 40  1  0  0  0  0
 32 36  2  0  0  0  0
 33 36  1  0  0  0  0
 37 42  2  0  0  0  0
 37 43  1  0  0  0  0
 39 48  1  0  0  0  0
 40 49  2  0  0  0  0
 41 44  2  0  0  0  0
 41 45  1  0  0  0  0
 42 44  1  0  0  0  0
 43 45  2  0  0  0  0
 48 50  2  0  0  0  0
 49 50  1  0  0  0  0
 51 52  2  0  0  0  0
 51 53  1  0  0  0  0
 52 54  1  0  0  0  0
 53 55  2  0  0  0  0
 54 56  2  0  0  0  0
 55 56  1  0  0  0  0
M  CHG  1   7  -1
M  CHG  1  14   1
M  END
>  <n>
824

>  <Activity>
1

>  <cmpd_id>
mbcd0030479

$$$$
mol_0217
  MOE2013           2D

 23 24  0  0  0  0  0  0  0  0999 V2000
   -2.8580    0.8250    0.0000 Cl  0  0  0  0  0  0  0  0  0  0  0  0
   -2.8580    0.0000    0.0000 C   0  0  0  0  0  0  0  0  0  0  0  0
   -2.1430   -0.4120    0.0000 C   0  0  0  0  0  0  0  0  0  0  0  0
   -2.1430   -1.2380    0.0000 C   0  0  0  0  0  0  0  0  0  0  0  0
   -2.8580   -1.6500    0.0000 C   0  0  0  0  0  0  0  0  0  0  0  0
   -3.5720   -1.2380    0.0000 C   0  0  0  0  0  0  0  0  0  0  0  0
   -3.5720   -0.4120    0.0000 C   0  0  0  0  0  0  0  0  0  0  0  0
   -2.8580   -2.4750    0.0000 C   0  0  0  0  0  0  0  0  0  0  0  0
   -2.1430   -2.8880    0.0000 N   0  0  0  0  0  0  0  0  0  0  0  0
   -1.4290   -2.4750    0.0000 C   0  0  0  0  0  0  0  0  0  0  0  0
   -0.7140   -2.8880    0.0000 C   0  0  0  0  0  0  0  0  0  0  0  0
    0.0000   -2.4750    0.0000 C   0  0  0  0  0  0  0  0  0  0  0  0
    0.7140   -2.8880    0.0000 C   0  0  0  0  0  0  0  0  0  0  0  0
    1.4290   -2.4750    0.0000 N   0  0  0  0  0  0  0  0  0  0  0  0
    0.7140   -3.7120    0.0000 O   0  0  0  0  0  0  0  0  0  0  0  0
   -3.5720   -2.8880    0.0000 C   0  0  0  0  0  0  0  0  0  0  0  0
   -3.5720   -3.7120    0.0000 C   0  0  0  0  0  0  0  0  0  0  0  0
   -4.2870   -4.1250    0.0000 C   0  0  0  0  0  0  0  0  0  0  0  0
   -4.2870   -4.9500    0.0000 F   0  0  0  0  0  0  0  0  0  0  0  0
   -5.0010   -3.7120    0.0000 C   0  0  0  0  0  0  0  0  0  0  0  0
   -5.0010   -2.8880    0.0000 C   0  0  0  0  0  0  0  0  0  0  0  0
   -4.2870   -2.4750    0.0000 C   0  0  0  0  0  0  0  0  0  0  0  0
   -4.2870   -1.6500    0.0000 O   0  0  0  0  0  0  0  0  0  0  0  0
  1  2  1  0  0  0  0
  2  3  1  0  0  0  0
  2  7  2  0  0  0  0
  3  4  2  0  0  0  0
  4  5  1  0  0  0  0
  5  6  2  0  0  0  0
  5  8  1  0  0  0  0
  6  7  1  0  0  0  0
  8  9  2  0  0  0  0
  8 16  1  0  0  0  0
  9 10  1  0  0  0  0
 10 11  1  0  0  0  0
 11 12  1  0  0  0  0
 12 13  1  0  0  0  0
 13 14  1  0  0  0  0
 13 15  2  0  0  0  0
 16 17  2  0  0  0  0
 16 22  1  0  0  0  0
 17 18  1  0  0  0  0
 18 19  1  0  0  0  0
 18 20  2  0  0  0  0
 20 21  1  0  0  0  0
 21 22  2  0  0  0  0
 22 23  1  0  0  0  0
M  END
>  <n>
217

>  <Activity>
0

>  <cmpd_id>
mbcd0029111

$$$$
mol_0093
  MOE2013           2D

 25 27  0  0  0  0  0  0  0  0999 V2000
    0.9990    0.0090    0.0000 C   0  0  0  0  0  0  0  0  0  0  0  0
    0.9990    0.8340    0.0000 C   0  0  0  0  0  0  0  0  0  0  0  0
    1.7130    1.2460    0.0000 C   0  0  0  0  0  0  0  0  0  0  0  0
    2.4280    0.8340    0.0000 C   0  0  0  0  0  0  0  0  0  0  0  0
    2.4280    0.0090    0.0000 C   0  0  0  0  0  0  0  0  0  0  0  0
    1.7130   -0.4040    0.0000 C   0  0  0  0  0  0  0  0  0  0  0  0
    3.8570    0.8340    0.0000 C   0  0  0  0  0  0  0  0  0  0  0  0
    0.2140    1.0890    0.0000 C   0  0  0  0  0  0  0  0  0  0  0  0
   -0.2710    0.4210    0.0000 C   0  0  0  0  0  0  0  0  0  0  0  0
   -0.0410   -1.0310    0.0000 C   0  0  0  0  0  0  0  0  0  0  0  0
   -0.8480   -1.2020    0.0000 C   0  0  0  0  0  0  0  0  0  0  0  0
   -1.1030   -1.9870    0.0000 C   0  0  0  0  0  0  0  0  0  0  0  0
   -1.9100   -2.1590    0.0000 C   0  0  0  0  0  0  0  0  0  0  0  0
   -2.4620   -1.5460    0.0000 C   0  0  0  0  0  0  0  0  0  0  0  0
   -2.2070   -0.7610    0.0000 C   0  0  0  0  0  0  0  0  0  0  0  0
   -1.4000   -0.5890    0.0000 C   0  0  0  0  0  0  0  0  0  0  0  0
   -1.0960    0.4210    0.0000 C   0  0  0  0  0  0  0  0  0  0  0  0
   -0.0410    1.8730    0.0000 C   0  0  0  0  0  0  0  0  0  0  0  0
   -0.8480    2.0450    0.0000 C   0  0  0  0  0  0  0  0  0  0  0  0
    0.2140   -0.2460    0.0000 N   0  0  0  0  0  0  0  0  0  0  0  0
    3.1420    1.2460    0.0000 O   0  0  0  0  0  0  0  0  0  0  0  0
    0.5110   -1.6440    0.0000 O   0  0  0  0  0  0  0  0  0  0  0  0
   -1.4000    1.4320    0.0000 O   0  0  0  0  0  0  0  0  0  0  0  0
   -1.1030    2.8290    0.0000 O   0  0  0  0  0  0  0  0  0  0  0  0
   -3.2690   -1.7170    0.0000 Cl  0  0  0  0  0  0  0  0  0  0  0  0
  1  2  1  0  0  0  0
  1  6  2  0  0  0  0
  1 20  1  0  0  0  0
  2  3  2  0  0  0  0
  2  8  1  0  0  0  0
  3  4  1  0  0  0  0
  4  5  2  0  0  0  0
  4 21  1  0  0  0  0
  5  6  1  0  0  0  0
  7 21  1  0  0  0  0
  8  9  2  0  0  0  0
  8 18  1  0  0  0  0
  9 17  1  0  0  0  0
  9 20  1  0  0  0  0
 10 11  1  0  0  0  0
 10 20  1  0  0  0  0
 10 22  2  0  0  0  0
 11 12  1  0  0  0  0
 11 16  2  0  0  0  0
 12 13  2  0  0  0  0
 13 14  1  0  0  0  0
 14 15  2  0  0  0  0
 14 25  1  0  0  0  0
 15 16  1  0  0  0  0
 18 19  1  0  0  0  0
 19 23  2  0  0  0  0
 19 24  1  0  0  0  0
M  END
>  <n>
93

>  <Activity>
0

>  <cmpd_id>
mbcd0003025

$$$$
mol_0189
  MOE2013           2D

 19 20  0  0  1  0  0  0  0  0999 V2000
   -2.3170  -10.4120    0.0000 C   0  0  3  0  0  0  0  0  0  0  0  0
   -1.6020  -10.8250    0.0000 C   0  0  0  0  0  0  0  0  0  0  0  0
   -1.6020   -9.1750    0.0000 N   0  0  0  0  0  0  0  0  0  0  0  0
   -3.0320  -10.8250    0.0000 C   0  0  0  0  0  0  0  0  0  0  0  0
   -2.3170   -9.5870    0.0000 C   0  0  0  0  0  0  0  0  0  0  0  0
   -3.7460  -10.4120    0.0000 C   0  0  0  0  0  0  0  0  0  0  0  0
   -3.0320  -11.6500    0.0000 C   0  0  0  0  0  0  0  0  0  0  0  0
   -0.8880  -10.4120    0.0000 C   0  0  0  0  0  0  0  0  0  0  0  0
   -0.1740  -10.8250    0.0000 N   0  0  0  0  0  0  0  0  0  0  0  0
   -4.4600  -11.6500    0.0000 C   0  0  0  0  0  0  0  0  0  0  0  0
   -3.7460  -12.0620    0.0000 C   0  0  0  0  0  0  0  0  0  0  0  0
   -4.4600  -10.8250    0.0000 C   0  0  0  0  0  0  0  0  0  0  0  0
   -5.1750  -12.0620    0.0000 Cl  0  0  0  0  0  0  0  0  0  0  0  0
   -1.6020   -8.3500    0.0000 C   0  0  0  0  0  0  0  0  0  0  0  0
   -3.0320   -9.1750    0.0000 C   0  0  0  0  0  0  0  0  0  0  0  0
    0.5410  -10.4120    0.0000 C   0  0  0  0  0  0  0  0  0  0  0  0
   -0.1740  -11.6500    0.0000 C   0  0  0  0  0  0  0  0  0  0  0  0
   -2.3170   -7.9370    0.0000 C   0  0  0  0  0  0  0  0  0  0  0  0
   -3.0320   -8.3500    0.0000 C   0  0  0  0  0  0  0  0  0  0  0  0
  1  2  1  0  0  0  0
  1  4  1  0  0  0  0
  1  5  1  0  0  0  0
  2  8  1  0  0  0  0
  3  5  2  0  0  0  0
  3 14  1  0  0  0  0
  4  6  1  0  0  0  0
  4  7  2  0  0  0  0
  5 15  1  0  0  0  0
  6 12  2  0  0  0  0
  7 11  1  0  0  0  0
  8  9  1  0  0  0  0
  9 16  1  0  0  0  0
  9 17  1  0  0  0  0
 10 11  2  0  0  0  0
 10 12  1  0  0  0  0
 10 13  1  0  0  0  0
 14 18  2  0  0  0  0
 15 19  2  0  0  0  0
 18 19  1  0  0  0  0
M  END
>  <n>
189

>  <Activity>
0

>  <cmpd_id>
mbcd0024951

$$$$
mol_0680
  MOE2013           2D

 27 29  0  0  1  0  0  0  0  0999 V2000
   -0.5670  -10.6820    0.0000 N   0  0  0  0  0  0  0  0  0  0  0  0
    0.1480  -11.0950    0.0000 C   0  0  3  0  0  0  0  0  0  0  0  0
   -1.9960   -9.8580    0.0000 N   0  0  0  0  0  0  0  0  0  0  0  0
   -5.5680   -9.4450    0.0000 C   0  0  0  0  0  0  0  0  0  0  0  0
    0.8620  -10.6820    0.0000 C   0  0  0  0  0  0  0  0  0  0  0  0
   -0.5670   -9.8580    0.0000 C   0  0  0  0  0  0  0  0  0  0  0  0
   -1.2810  -11.0950    0.0000 C   0  0  0  0  0  0  0  0  0  0  0  0
   -6.2830   -9.8580    0.0000 O   0  0  0  0  0  0  0  0  0  0  0  0
    0.1480  -11.9200    0.0000 C   0  0  0  0  0  0  0  0  0  0  0  0
    1.5760  -11.0950    0.0000 C   0  0  0  0  0  0  0  0  0  0  0  0
    0.8620   -9.8580    0.0000 C   0  0  0  0  0  0  0  0  0  0  0  0
   -1.2810   -9.4450    0.0000 C   0  0  0  0  0  0  0  0  0  0  0  0
   -1.9960  -10.6820    0.0000 C   0  0  0  0  0  0  0  0  0  0  0  0
    2.2910   -9.8580    0.0000 C   0  0  0  0  0  0  0  0  0  0  0  0
   -5.5680   -8.6200    0.0000 O   0  0  0  0  0  0  0  0  0  0  0  0
    2.2910  -10.6820    0.0000 C   0  0  0  0  0  0  0  0  0  0  0  0
    1.5760   -9.4450    0.0000 C   0  0  0  0  0  0  0  0  0  0  0  0
    3.0060   -9.4450    0.0000 Cl  0  0  0  0  0  0  0  0  0  0  0  0
   -2.7100   -9.4450    0.0000 C   0  0  0  0  0  0  0  0  0  0  0  0
   -4.8540   -9.8580    0.0000 C   0  0  0  0  0  0  0  0  0  0  0  0
   -4.1390   -9.4450    0.0000 O   0  0  0  0  0  0  0  0  0  0  0  0
   -0.5670  -12.3320    0.0000 C   0  0  0  0  0  0  0  0  0  0  0  0
    0.8620  -12.3320    0.0000 C   0  0  0  0  0  0  0  0  0  0  0  0
   -3.4250   -9.8580    0.0000 C   0  0  0  0  0  0  0  0  0  0  0  0
   -0.5670  -13.1580    0.0000 C   0  0  0  0  0  0  0  0  0  0  0  0
    0.8620  -13.1580    0.0000 C   0  0  0  0  0  0  0  0  0  0  0  0
    0.1480  -13.5700    0.0000 C   0  0  0  0  0  0  0  0  0  0  0  0
  1  2  1  0  0  0  0
  1  6  1  0  0  0  0
  1  7  1  0  0  0  0
  2  5  1  0  0  0  0
  2  9  1  0  0  0  0
  3 12  1  0  0  0  0
  3 13  1  0  0  0  0
  3 19  1  0  0  0  0
  4  8  2  0  0  0  0
  4 15  1  0  0  0  0
  4 20  1  0  0  0  0
  5 10  2  0  0  0  0
  5 11  1  0  0  0  0
  6 12  1  0  0  0  0
  7 13  1  0  0  0  0
  9 22  2  0  0  0  0
  9 23  1  0  0  0  0
 10 16  1  0  0  0  0
 11 17  2  0  0  0  0
 14 16  2  0  0  0  0
 14 17  1  0  0  0  0
 14 18  1  0  0  0  0
 19 24  1  0  0  0  0
 20 21  1  0  0  0  0
 21 24  1  0  0  0  0
 22 25  1  0  0  0  0
 23 26  2  0  0  0  0
 25 27  2  0  0  0  0
 26 27  1  0  0  0  0
M  END
>  <n>
680

>  <Activity>
1

>  <cmpd_id>
mbcd0003901

$$$$
mol_0032
  MOE2013           2D

 26 28  0  0  1  0  0  0  0  0999 V2000
    0.8260   -2.7470    0.0000 Cl  0  0  0  0  0  0  0  0  0  0  0  0
    7.9700   -2.7470    0.0000 O   0  0  0  0  0  0  0  0  0  0  0  0
   10.1140   -2.3340    0.0000 O   0  0  0  0  0  0  0  0  0  0  0  0
    4.3980   -1.5090    0.0000 N   0  0  0  0  0  0  0  0  0  0  0  0
    5.8270   -2.3340    0.0000 N   0  0  0  0  0  0  0  0  0  0  0  0
    5.1120   -1.0970    0.0000 C   0  0  0  0  0  0  0  0  0  0  0  0
    4.3980   -2.3340    0.0000 C   0  0  0  0  0  0  0  0  0  0  0  0
    5.8270   -1.5090    0.0000 C   0  0  0  0  0  0  0  0  0  0  0  0
    5.1120   -2.7470    0.0000 C   0  0  0  0  0  0  0  0  0  0  0  0
    3.6840   -1.0970    0.0000 C   0  0  3  0  0  0  0  0  0  0  0  0
    6.5420   -2.7470    0.0000 C   0  0  0  0  0  0  0  0  0  0  0  0
    2.9690   -1.5090    0.0000 C   0  0  0  0  0  0  0  0  0  0  0  0
    3.6840   -0.2720    0.0000 C   0  0  0  0  0  0  0  0  0  0  0  0
    7.2560   -2.3340    0.0000 C   0  0  0  0  0  0  0  0  0  0  0  0
    2.9690   -2.3340    0.0000 C   0  0  0  0  0  0  0  0  0  0  0  0
    2.2550   -1.0970    0.0000 C   0  0  0  0  0  0  0  0  0  0  0  0
    2.9690    0.1410    0.0000 C   0  0  0  0  0  0  0  0  0  0  0  0
    4.3980    0.1410    0.0000 C   0  0  0  0  0  0  0  0  0  0  0  0
    2.2550   -2.7470    0.0000 C   0  0  0  0  0  0  0  0  0  0  0  0
    1.5400   -1.5090    0.0000 C   0  0  0  0  0  0  0  0  0  0  0  0
    2.9690    0.9660    0.0000 C   0  0  0  0  0  0  0  0  0  0  0  0
    4.3980    0.9660    0.0000 C   0  0  0  0  0  0  0  0  0  0  0  0
    1.5400   -2.3340    0.0000 C   0  0  0  0  0  0  0  0  0  0  0  0
    3.6840    1.3780    0.0000 C   0  0  0  0  0  0  0  0  0  0  0  0
    8.6850   -2.3340    0.0000 C   0  0  0  0  0  0  0  0  0  0  0  0
    9.3990   -2.7470    0.0000 C   0  0  0  0  0  0  0  0  0  0  0  0
  1 23  1  0  0  0  0
  2 14  1  0  0  0  0
  2 25  1  0  0  0  0
  3 26  1  0  0  0  0
  4  6  1  0  0  0  0
  4  7  1  0  0  0  0
  4 10  1  0  0  0  0
  5  8  1  0  0  0  0
  5  9  1  0  0  0  0
  5 11  1  0  0  0  0
  6  8  1  0  0  0  0
  7  9  1  0  0  0  0
 10 12  1  0  0  0  0
 10 13  1  0  0  0  0
 11 14  1  0  0  0  0
 12 15  2  0  0  0  0
 12 16  1  0  0  0  0
 13 17  2  0  0  0  0
 13 18  1  0  0  0  0
 15 19  1  0  0  0  0
 16 20  2  0  0  0  0
 17 21  1  0  0  0  0
 18 22  2  0  0  0  0
 19 23  2  0  0  0  0
 20 23  1  0  0  0  0
 21 24  2  0  0  0  0
 22 24  1  0  0  0  0
 25 26  1  0  0  0  0
M  END
>  <n>
32

>  <Activity>
0

>  <cmpd_id>
mbcd0001145

$$$$
mol_0139
  MOE2013           2D

 24 26  0  0  1  0  0  0  0  0999 V2000
   11.9340  -24.7030    0.0000 C   0  0  1  0  0  0  0  0  0  0  0  0
   11.2190  -24.2910    0.0000 C   0  0  0  0  0  0  0  0  0  0  0  0
   12.6480  -25.1160    0.0000 O   0  0  0  0  0  0  0  0  0  0  0  0
   11.5210  -25.4180    0.0000 C   0  0  0  0  0  0  0  0  0  0  0  0
   12.3460  -23.9890    0.0000 C   0  0  0  0  0  0  0  0  0  0  0  0
   13.1710  -23.9890    0.0000 C   0  0  0  0  0  0  0  0  0  0  0  0
   13.5840  -23.2740    0.0000 C   0  0  0  0  0  0  0  0  0  0  0  0
   13.1710  -22.5600    0.0000 C   0  0  0  0  0  0  0  0  0  0  0  0
   12.3460  -22.5600    0.0000 C   0  0  0  0  0  0  0  0  0  0  0  0
   11.9340  -23.2740    0.0000 C   0  0  0  0  0  0  0  0  0  0  0  0
   11.2190  -23.4660    0.0000 C   0  0  0  0  0  0  0  0  0  0  0  0
   10.5050  -23.0530    0.0000 C   0  0  0  0  0  0  0  0  0  0  0  0
    9.7900  -23.4660    0.0000 C   0  0  0  0  0  0  0  0  0  0  0  0
    9.7900  -24.2910    0.0000 C   0  0  0  0  0  0  0  0  0  0  0  0
   10.5050  -24.7030    0.0000 C   0  0  0  0  0  0  0  0  0  0  0  0
    9.0760  -23.0530    0.0000 Cl  0  0  0  0  0  0  0  0  0  0  0  0
   12.6480  -25.9410    0.0000 C   0  0  0  0  0  0  0  0  0  0  0  0
   13.3620  -26.3530    0.0000 C   0  0  0  0  0  0  0  0  0  0  0  0
   13.3620  -27.1780    0.0000 C   0  0  3  0  0  0  0  0  0  0  0  0
   14.0300  -27.6630    0.0000 N   0  0  3  0  0  0  0  0  0  0  0  0
   13.7750  -28.4480    0.0000 C   0  0  0  0  0  0  0  0  0  0  0  0
   12.9500  -28.4480    0.0000 C   0  0  0  0  0  0  0  0  0  0  0  0
   12.6950  -27.6630    0.0000 C   0  0  0  0  0  0  0  0  0  0  0  0
   14.8150  -27.4080    0.0000 C   0  0  0  0  0  0  0  0  0  0  0  0
  1  2  1  1  0  0  0
  1  3  1  0  0  0  0
  1  4  1  6  0  0  0
  1  5  1  0  0  0  0
  2 11  1  0  0  0  0
  2 15  2  0  0  0  0
  3 17  1  0  0  0  0
  5  6  1  0  0  0  0
  5 10  2  0  0  0  0
  6  7  2  0  0  0  0
  7  8  1  0  0  0  0
  8  9  2  0  0  0  0
  9 10  1  0  0  0  0
 11 12  2  0  0  0  0
 12 13  1  0  0  0  0
 13 14  2  0  0  0  0
 13 16  1  0  0  0  0
 14 15  1  0  0  0  0
 17 18  1  0  0  0  0
 18 19  1  0  0  0  0
 19 20  1  0  0  0  0
 19 23  1  0  0  0  0
 20 21  1  0  0  0  0
 20 24  1  0  0  0  0
 21 22  1  0  0  0  0
 22 23  1  0  0  0  0
M  END
>  <n>
139

>  <Activity>
0

>  <cmpd_id>
mbcd0003956

$$$$
mol_0621
  MOE2013           2D

 34 37  0  0  0  0  0  0  0  0999 V2000
    1.9840  -14.7880    0.0000 C   0  0  0  0  0  0  0  0  0  0  0  0
    1.9840  -15.6130    0.0000 C   0  0  0  0  0  0  0  0  0  0  0  0
    1.1600  -15.6130    0.0000 C   0  0  0  0  0  0  0  0  0  0  0  0
    0.7470  -16.3270    0.0000 C   0  0  0  0  0  0  0  0  0  0  0  0
    2.6990  -14.3750    0.0000 O   0  0  0  0  0  0  0  0  0  0  0  0
    1.2700  -14.3750    0.0000 N   0  0  0  0  0  0  0  0  0  0  0  0
    1.9840  -16.4380    0.0000 C   0  0  0  0  0  0  0  0  0  0  0  0
    2.6990  -16.8500    0.0000 C   0  0  0  0  0  0  0  0  0  0  0  0
    2.6990  -17.6750    0.0000 C   0  0  0  0  0  0  0  0  0  0  0  0
    1.9840  -18.0880    0.0000 C   0  0  0  0  0  0  0  0  0  0  0  0
    1.2700  -17.6750    0.0000 C   0  0  0  0  0  0  0  0  0  0  0  0
    1.2700  -16.8500    0.0000 C   0  0  0  0  0  0  0  0  0  0  0  0
    2.8100  -15.6130    0.0000 C   0  0  0  0  0  0  0  0  0  0  0  0
    3.2220  -14.8980    0.0000 C   0  0  0  0  0  0  0  0  0  0  0  0
    4.0470  -14.8980    0.0000 C   0  0  0  0  0  0  0  0  0  0  0  0
    4.4600  -15.6130    0.0000 C   0  0  0  0  0  0  0  0  0  0  0  0
    4.0470  -16.3270    0.0000 C   0  0  0  0  0  0  0  0  0  0  0  0
    3.2220  -16.3270    0.0000 C   0  0  0  0  0  0  0  0  0  0  0  0
    0.5560  -14.7880    0.0000 C   0  0  0  0  0  0  0  0  0  0  0  0
    1.2700  -13.5500    0.0000 C   0  0  0  0  0  0  0  0  0  0  0  0
   -0.0780  -16.3270    0.0000 N   0  0  0  0  0  0  0  0  0  0  0  0
   -0.4900  -17.0420    0.0000 C   0  0  0  0  0  0  0  0  0  0  0  0
   -1.3160  -17.0420    0.0000 C   0  0  0  0  0  0  0  0  0  0  0  0
   -1.7280  -16.3270    0.0000 C   0  0  0  0  0  0  0  0  0  0  0  0
   -1.3160  -15.6130    0.0000 C   0  0  0  0  0  0  0  0  0  0  0  0
   -0.4900  -15.6130    0.0000 C   0  0  0  0  0  0  0  0  0  0  0  0
   -2.4560  -16.7140    0.0000 O   0  0  0  0  0  0  0  0  0  0  0  0
   -2.4560  -15.9400    0.0000 C   0  0  0  0  0  0  0  0  0  0  0  0
   -3.1560  -16.3770    0.0000 C   0  0  0  0  0  0  0  0  0  0  0  0
   -3.8840  -15.9900    0.0000 C   0  0  0  0  0  0  0  0  0  0  0  0
   -3.9130  -15.1650    0.0000 C   0  0  0  0  0  0  0  0  0  0  0  0
   -3.2140  -14.7280    0.0000 C   0  0  0  0  0  0  0  0  0  0  0  0
   -2.4850  -15.1150    0.0000 C   0  0  0  0  0  0  0  0  0  0  0  0
   -4.6420  -14.7780    0.0000 Cl  0  0  0  0  0  0  0  0  0  0  0  0
  1  2  1  0  0  0  0
  1  5  2  0  0  0  0
  1  6  1  0  0  0  0
  2  3  1  0  0  0  0
  2  7  1  0  0  0  0
  2 13  1  0  0  0  0
  3  4  1  0  0  0  0
  4 21  1  0  0  0  0
  6 19  1  0  0  0  0
  6 20  1  0  0  0  0
  7  8  1  0  0  0  0
  7 12  2  0  0  0  0
  8  9  2  0  0  0  0
  9 10  1  0  0  0  0
 10 11  2  0  0  0  0
 11 12  1  0  0  0  0
 13 14  1  0  0  0  0
 13 18  2  0  0  0  0
 14 15  2  0  0  0  0
 15 16  1  0  0  0  0
 16 17  2  0  0  0  0
 17 18  1  0  0  0  0
 21 22  1  0  0  0  0
 21 26  1  0  0  0  0
 22 23  1  0  0  0  0
 23 24  1  0  0  0  0
 24 25  1  0  0  0  0
 24 27  1  0  0  0  0
 24 28  1  0  0  0  0
 25 26  1  0  0  0  0
 28 29  1  0  0  0  0
 28 33  2  0  0  0  0
 29 30  2  0  0  0  0
 30 31  1  0  0  0  0
 31 32  2  0  0  0  0
 31 34  1  0  0  0  0
 32 33  1  0  0  0  0
M  END
>  <n>
621

>  <Activity>
1

>  <cmpd_id>
mbcd0002539

$$$$
mol_0354
  MOE2013           2D

 45 47  0  0  1  0  0  0  0  0999 V2000
    0.7140   -2.8880    0.0000 Cl  0  0  0  0  0  0  0  0  0  0  0  0
    0.7140   -3.7120    0.0000 C   0  0  0  0  0  0  0  0  0  0  0  0
    1.4290   -4.1250    0.0000 C   0  0  0  0  0  0  0  0  0  0  0  0
    1.4290   -4.9500    0.0000 C   0  0  0  0  0  0  0  0  0  0  0  0
    0.7140   -5.3620    0.0000 C   0  0  0  0  0  0  0  0  0  0  0  0
    0.0000   -4.9500    0.0000 C   0  0  0  0  0  0  0  0  0  0  0  0
    0.0000   -4.1250    0.0000 C   0  0  0  0  0  0  0  0  0  0  0  0
    0.7140   -6.1880    0.0000 C   0  0  0  0  0  0  0  0  0  0  0  0
    1.4290   -6.6000    0.0000 C   0  0  0  0  0  0  0  0  0  0  0  0
    2.1430   -6.1880    0.0000 C   0  0  0  0  0  0  0  0  0  0  0  0
    2.8580   -5.7750    0.0000 N   0  0  0  0  0  0  0  0  0  0  0  0
    1.4290   -7.4250    0.0000 C   0  0  0  0  0  0  0  0  0  0  0  0
    2.1430   -7.8380    0.0000 S   0  0  0  0  0  0  0  0  0  0  0  0
    0.7140   -7.8380    0.0000 N   0  0  0  0  0  0  0  0  0  0  0  0
    0.7140   -8.6620    0.0000 C   0  0  3  0  0  0  0  0  0  0  0  0
    1.4290   -9.0750    0.0000 O   0  0  0  0  0  0  0  0  0  0  0  0
    1.4290   -9.9000    0.0000 C   0  0  3  0  0  0  0  0  0  0  0  0
    2.1430  -10.3120    0.0000 C   0  0  0  0  0  0  0  0  0  0  0  0
    2.8580   -9.9000    0.0000 O   0  0  0  0  0  0  0  0  0  0  0  0
    3.5720  -10.3120    0.0000 C   0  0  0  0  0  0  0  0  0  0  0  0
    4.2870   -9.9000    0.0000 O   0  0  0  0  0  0  0  0  0  0  0  0
    3.5720  -11.1380    0.0000 C   0  0  0  0  0  0  0  0  0  0  0  0
    0.7140  -10.3120    0.0000 C   0  0  3  0  0  0  0  0  0  0  0  0
    0.7140  -11.1380    0.0000 O   0  0  0  0  0  0  0  0  0  0  0  0
    1.4290  -11.5500    0.0000 C   0  0  0  0  0  0  0  0  0  0  0  0
    2.1430  -11.1380    0.0000 O   0  0  0  0  0  0  0  0  0  0  0  0
    1.4290  -12.3750    0.0000 C   0  0  0  0  0  0  0  0  0  0  0  0
    0.0000   -9.9000    0.0000 C   0  0  3  0  0  0  0  0  0  0  0  0
   -0.7140  -10.3120    0.0000 O   0  0  0  0  0  0  0  0  0  0  0  0
   -0.7140  -11.1380    0.0000 C   0  0  0  0  0  0  0  0  0  0  0  0
    0.0000  -11.5500    0.0000 O   0  0  0  0  0  0  0  0  0  0  0  0
   -1.4290  -11.5500    0.0000 C   0  0  0  0  0  0  0  0  0  0  0  0
    0.0000   -9.0750    0.0000 C   0  0  3  0  0  0  0  0  0  0  0  0
   -0.7140   -8.6620    0.0000 O   0  0  0  0  0  0  0  0  0  0  0  0
   -1.4290   -9.0750    0.0000 C   0  0  0  0  0  0  0  0  0  0  0  0
   -1.4290   -9.9000    0.0000 O   0  0  0  0  0  0  0  0  0  0  0  0
   -2.1430   -8.6620    0.0000 C   0  0  0  0  0  0  0  0  0  0  0  0
    0.0000   -7.4250    0.0000 C   0  0  0  0  0  0  0  0  0  0  0  0
   -0.7140   -7.8380    0.0000 C   0  0  0  0  0  0  0  0  0  0  0  0
    0.0000   -6.6000    0.0000 C   0  0  0  0  0  0  0  0  0  0  0  0
   -0.7140   -6.1880    0.0000 C   0  0  0  0  0  0  0  0  0  0  0  0
   -1.4290   -6.6000    0.0000 O   0  0  0  0  0  0  0  0  0  0  0  0
   -1.4290   -7.4250    0.0000 C   0  0  0  0  0  0  0  0  0  0  0  0
   -2.1430   -7.8380    0.0000 C   0  0  0  0  0  0  0  0  0  0  0  0
   -0.7140   -5.3620    0.0000 O   0  0  0  0  0  0  0  0  0  0  0  0
  1  2  1  0  0  0  0
  2  3  1  0  0  0  0
  2  7  2  0  0  0  0
  3  4  2  0  0  0  0
  4  5  1  0  0  0  0
  5  6  2  0  0  0  0
  5  8  1  0  0  0  0
  6  7  1  0  0  0  0
  8  9  2  0  0  0  0
  8 40  1  0  0  0  0
  9 10  1  0  0  0  0
  9 12  1  0  0  0  0
 10 11  3  0  0  0  0
 12 13  2  0  0  0  0
 12 14  1  0  0  0  0
 14 15  1  0  0  0  0
 14 38  1  0  0  0  0
 15 16  1  0  0  0  0
 15 33  1  0  0  0  0
 16 17  1  0  0  0  0
 17 18  1  0  0  0  0
 17 23  1  0  0  0  0
 18 19  1  0  0  0  0
 19 20  1  0  0  0  0
 20 21  2  0  0  0  0
 20 22  1  0  0  0  0
 23 24  1  0  0  0  0
 23 28  1  0  0  0  0
 24 25  1  0  0  0  0
 25 26  2  0  0  0  0
 25 27  1  0  0  0  0
 28 29  1  0  0  0  0
 28 33  1  0  0  0  0
 29 30  1  0  0  0  0
 30 31  2  0  0  0  0
 30 32  1  0  0  0  0
 33 34  1  0  0  0  0
 34 35  1  0  0  0  0
 35 36  2  0  0  0  0
 35 37  1  0  0  0  0
 38 39  1  0  0  0  0
 38 40  2  0  0  0  0
 40 41  1  0  0  0  0
 41 42  1  0  0  0  0
 41 45  2  0  0  0  0
 42 43  1  0  0  0  0
 43 44  1  0  0  0  0
M  END
>  <n>
354

>  <Activity>
0

>  <cmpd_id>
mbcd0030668

$$$$
mol_0050
  MOE2013           2D

 26 29  0  0  0  0  0  0  0  0999 V2000
   19.1180   -9.8510    0.0000 C   0  0  0  0  0  0  0  0  0  0  0  0
   18.4030  -10.2640    0.0000 C   0  0  0  0  0  0  0  0  0  0  0  0
   19.8320  -10.2640    0.0000 C   0  0  0  0  0  0  0  0  0  0  0  0
   19.1180   -9.0260    0.0000 C   0  0  0  0  0  0  0  0  0  0  0  0
   18.4030  -11.0890    0.0000 C   0  0  0  0  0  0  0  0  0  0  0  0
   17.6890   -9.8510    0.0000 C   0  0  0  0  0  0  0  0  0  0  0  0
   20.5470   -9.8510    0.0000 C   0  0  0  0  0  0  0  0  0  0  0  0
   19.8320  -11.0890    0.0000 O   0  0  0  0  0  0  0  0  0  0  0  0
   19.8320   -8.6140    0.0000 C   0  0  0  0  0  0  0  0  0  0  0  0
   18.4030   -8.6140    0.0000 O   0  0  0  0  0  0  0  0  0  0  0  0
   17.6890  -11.5010    0.0000 C   0  0  0  0  0  0  0  0  0  0  0  0
   16.9740  -10.2640    0.0000 C   0  0  0  0  0  0  0  0  0  0  0  0
   20.5470   -9.0260    0.0000 C   0  0  0  0  0  0  0  0  0  0  0  0
   21.2610  -10.2640    0.0000 C   0  0  0  0  0  0  0  0  0  0  0  0
   19.8320   -7.7890    0.0000 O   0  0  0  0  0  0  0  0  0  0  0  0
   16.9740  -11.0890    0.0000 C   0  0  0  0  0  0  0  0  0  0  0  0
   21.2610   -8.6140    0.0000 C   0  0  0  0  0  0  0  0  0  0  0  0
   21.9760   -9.8510    0.0000 C   0  0  0  0  0  0  0  0  0  0  0  0
   16.2600  -11.5010    0.0000 C   0  0  0  0  0  0  0  0  0  0  0  0
   21.9760   -9.0260    0.0000 C   0  0  0  0  0  0  0  0  0  0  0  0
   16.2600  -12.3260    0.0000 C   0  0  0  0  0  0  0  0  0  0  0  0
   15.5460  -11.0890    0.0000 C   0  0  0  0  0  0  0  0  0  0  0  0
   15.5460  -12.7390    0.0000 C   0  0  0  0  0  0  0  0  0  0  0  0
   14.8310  -11.5010    0.0000 C   0  0  0  0  0  0  0  0  0  0  0  0
   14.8310  -12.3260    0.0000 C   0  0  0  0  0  0  0  0  0  0  0  0
   14.1170  -12.7390    0.0000 Cl  0  0  0  0  0  0  0  0  0  0  0  0
  1  2  1  0  0  0  0
  1  3  1  0  0  0  0
  1  4  2  0  0  0  0
  2  5  1  0  0  0  0
  2  6  1  0  0  0  0
  3  7  1  0  0  0  0
  3  8  2  0  0  0  0
  4  9  1  0  0  0  0
  4 10  1  0  0  0  0
  5 11  1  0  0  0  0
  6 12  1  0  0  0  0
  7 13  2  0  0  0  0
  7 14  1  0  0  0  0
  9 13  1  0  0  0  0
  9 15  2  0  0  0  0
 11 16  1  0  0  0  0
 12 16  1  0  0  0  0
 13 17  1  0  0  0  0
 14 18  2  0  0  0  0
 16 19  1  0  0  0  0
 17 20  2  0  0  0  0
 18 20  1  0  0  0  0
 19 21  2  0  0  0  0
 19 22  1  0  0  0  0
 21 23  1  0  0  0  0
 22 24  2  0  0  0  0
 23 25  2  0  0  0  0
 24 25  1  0  0  0  0
 25 26  1  0  0  0  0
M  END
>  <n>
50

>  <Activity>
0

>  <cmpd_id>
mbcd0001459

$$$$
mol_0970
  MOE2013           2D

 20 23  0  0  1  0  0  0  0  0999 V2000
    0.0240   -3.8980    0.0000 Cl  0  0  0  0  0  0  0  0  0  0  0  0
    0.4140   -3.1710    0.0000 C   0  0  0  0  0  0  0  0  0  0  0  0
   -0.0210   -2.4700    0.0000 C   0  0  0  0  0  0  0  0  0  0  0  0
    0.3690   -1.7430    0.0000 C   0  0  0  0  0  0  0  0  0  0  0  0
    1.1940   -1.7170    0.0000 C   0  0  0  0  0  0  0  0  0  0  0  0
    1.6280   -2.4180    0.0000 C   0  0  0  0  0  0  0  0  0  0  0  0
    1.2380   -3.1450    0.0000 C   0  0  0  0  0  0  0  0  0  0  0  0
    1.5840   -0.9900    0.0000 C   0  0  3  0  0  0  0  0  0  0  0  0
    2.4080   -0.9640    0.0000 C   0  0  0  0  0  0  0  0  0  0  0  0
    2.7980   -0.2370    0.0000 N   0  0  0  0  0  0  0  0  0  0  0  0
    3.6000   -0.0410    0.0000 C   0  0  0  0  0  0  0  0  0  0  0  0
    3.6600    0.7820    0.0000 C   0  0  0  0  0  0  0  0  0  0  0  0
    2.8960    1.0940    0.0000 N   0  0  0  0  0  0  0  0  0  0  0  0
    2.3640    0.4640    0.0000 C   0  0  0  0  0  0  0  0  0  0  0  0
    1.5390    0.4380    0.0000 C   0  0  0  0  0  0  0  0  0  0  0  0
    1.1490   -0.2890    0.0000 C   0  0  0  0  0  0  0  0  0  0  0  0
    0.3240   -0.3140    0.0000 C   0  0  0  0  0  0  0  0  0  0  0  0
   -0.1100    0.3870    0.0000 C   0  0  0  0  0  0  0  0  0  0  0  0
    0.2800    1.1140    0.0000 C   0  0  0  0  0  0  0  0  0  0  0  0
    1.1040    1.1400    0.0000 C   0  0  0  0  0  0  0  0  0  0  0  0
  1  2  1  0  0  0  0
  2  3  1  0  0  0  0
  2  7  2  0  0  0  0
  3  4  2  0  0  0  0
  4  5  1  0  0  0  0
  5  6  2  0  0  0  0
  5  8  1  0  0  0  0
  6  7  1  0  0  0  0
  8  9  1  0  0  0  0
  8 16  1  0  0  0  0
  9 10  1  0  0  0  0
 10 11  1  0  0  0  0
 10 14  1  0  0  0  0
 11 12  1  0  0  0  0
 12 13  1  0  0  0  0
 13 14  2  0  0  0  0
 14 15  1  0  0  0  0
 15 16  1  0  0  0  0
 15 20  2  0  0  0  0
 16 17  2  0  0  0  0
 17 18  1  0  0  0  0
 18 19  2  0  0  0  0
 19 20  1  0  0  0  0
M  END
>  <n>
970

>  <Activity>
1

>  <cmpd_id>
mbcd0031186

$$$$
mol_0825
  MOE2013           2D

 65 71  0  0  1  0  0  0  0  0999 V2000
    1.2450   -0.6060    0.0000 C   0  0  0  0  0  0  0  0  0  0  0  0
    0.7140   -1.2380    0.0000 C   0  0  0  0  0  0  0  0  0  0  0  0
    0.1840   -0.6060    0.0000 C   0  0  0  0  0  0  0  0  0  0  0  0
    1.4290   -1.6500    0.0000 C   0  0  0  0  0  0  0  0  0  0  0  0
    1.4290   -2.4750    0.0000 C   0  0  0  0  0  0  0  0  0  0  0  0
    0.7140   -2.8880    0.0000 C   0  0  0  0  0  0  0  0  0  0  0  0
    0.0000   -2.4750    0.0000 C   0  0  0  0  0  0  0  0  0  0  0  0
   -0.7140   -2.8880    0.0000 C   0  0  0  0  0  0  0  0  0  0  0  0
   -1.4290   -2.4750    0.0000 N   0  0  0  0  0  0  0  0  0  0  0  0
   -2.1430   -2.8880    0.0000 C   0  0  0  0  0  0  0  0  0  0  0  0
   -2.8580   -2.4750    0.0000 C   0  0  0  0  0  0  0  0  0  0  0  0
   -2.8580   -1.6500    0.0000 N   0  0  0  0  0  0  0  0  0  0  0  0
   -2.1430   -1.2380    0.0000 C   0  0  0  0  0  0  0  0  0  0  0  0
   -1.4290   -1.6500    0.0000 C   0  0  0  0  0  0  0  0  0  0  0  0
   -3.5720   -1.2380    0.0000 C   0  0  0  0  0  0  0  0  0  0  0  0
   -4.2870   -1.6500    0.0000 C   0  0  0  0  0  0  0  0  0  0  0  0
   -5.0010   -1.2380    0.0000 C   0  0  0  0  0  0  0  0  0  0  0  0
   -5.0010   -0.4120    0.0000 C   0  0  0  0  0  0  0  0  0  0  0  0
   -4.2870    0.0000    0.0000 C   0  0  0  0  0  0  0  0  0  0  0  0
   -3.5720   -0.4120    0.0000 C   0  0  0  0  0  0  0  0  0  0  0  0
   -5.7160    0.0000    0.0000 C   0  0  0  0  0  0  0  0  0  0  0  0
   -6.4300   -0.4120    0.0000 O   0  0  0  0  0  0  0  0  0  0  0  0
   -5.7160    0.8250    0.0000 N   0  0  0  0  0  0  0  0  0  0  0  0
   -6.4300    1.2380    0.0000 S   0  0  0  0  0  0  0  0  0  0  0  0
   -6.8430    0.5230    0.0000 O   0  0  0  0  0  0  0  0  0  0  0  0
   -6.0180    1.9520    0.0000 O   0  0  0  0  0  0  0  0  0  0  0  0
   -7.1450    1.6500    0.0000 C   0  0  0  0  0  0  0  0  0  0  0  0
   -7.8590    1.2380    0.0000 C   0  0  0  0  0  0  0  0  0  0  0  0
   -8.5740    1.6500    0.0000 C   0  0  0  0  0  0  0  0  0  0  0  0
   -8.5740    2.4750    0.0000 C   0  0  0  0  0  0  0  0  0  0  0  0
   -9.2880    2.8880    0.0000 N   0  0  0  0  0  0  0  0  0  0  0  0
  -10.0030    2.4750    0.0000 C   0  0  3  0  0  0  0  0  0  0  0  0
  -10.7170    2.8880    0.0000 C   0  0  0  0  0  0  0  0  0  0  0  0
  -10.7170    3.7120    0.0000 C   0  0  0  0  0  0  0  0  0  0  0  0
  -11.4320    4.1250    0.0000 N   0  0  0  0  0  0  0  0  0  0  0  0
  -12.1460    3.7120    0.0000 C   0  0  0  0  0  0  0  0  0  0  0  0
  -12.8600    4.1250    0.0000 C   0  0  0  0  0  0  0  0  0  0  0  0
  -12.8600    4.9500    0.0000 O   0  0  0  0  0  0  0  0  0  0  0  0
  -12.1460    5.3620    0.0000 C   0  0  0  0  0  0  0  0  0  0  0  0
  -11.4320    4.9500    0.0000 C   0  0  0  0  0  0  0  0  0  0  0  0
  -10.0030    1.6500    0.0000 C   0  0  0  0  0  0  0  0  0  0  0  0
   -9.2880    1.2380    0.0000 S   0  0  0  0  0  0  0  0  0  0  0  0
   -9.2880    0.4120    0.0000 C   0  0  0  0  0  0  0  0  0  0  0  0
   -8.5740    0.0000    0.0000 C   0  0  0  0  0  0  0  0  0  0  0  0
   -8.5740   -0.8250    0.0000 C   0  0  0  0  0  0  0  0  0  0  0  0
   -9.2880   -1.2380    0.0000 C   0  0  0  0  0  0  0  0  0  0  0  0
  -10.0030   -0.8250    0.0000 C   0  0  0  0  0  0  0  0  0  0  0  0
  -10.0030    0.0000    0.0000 C   0  0  0  0  0  0  0  0  0  0  0  0
   -7.8590    2.8880    0.0000 C   0  0  0  0  0  0  0  0  0  0  0  0
   -7.1450    2.4750    0.0000 C   0  0  0  0  0  0  0  0  0  0  0  0
   -7.8590    3.7120    0.0000 S   0  0  0  0  0  0  0  0  0  0  0  0
   -7.0340    3.7120    0.0000 O   0  0  0  0  0  0  0  0  0  0  0  0
   -8.6840    3.7120    0.0000 O   0  0  0  0  0  0  0  0  0  0  0  0
   -7.8590    4.5380    0.0000 C   0  0  0  0  0  0  0  0  0  0  0  0
   -7.0340    4.5380    0.0000 F   0  0  0  0  0  0  0  0  0  0  0  0
   -8.6840    4.5380    0.0000 F   0  0  0  0  0  0  0  0  0  0  0  0
   -7.8590    5.3620    0.0000 F   0  0  0  0  0  0  0  0  0  0  0  0
    0.0000   -1.6500    0.0000 C   0  0  0  0  0  0  0  0  0  0  0  0
    0.7140   -3.7120    0.0000 C   0  0  0  0  0  0  0  0  0  0  0  0
    1.4290   -4.1250    0.0000 C   0  0  0  0  0  0  0  0  0  0  0  0
    1.4290   -4.9500    0.0000 C   0  0  0  0  0  0  0  0  0  0  0  0
    0.7140   -5.3620    0.0000 C   0  0  0  0  0  0  0  0  0  0  0  0
    0.7140   -6.1880    0.0000 Cl  0  0  0  0  0  0  0  0  0  0  0  0
    0.0000   -4.9500    0.0000 C   0  0  0  0  0  0  0  0  0  0  0  0
    0.0000   -4.1250    0.0000 C   0  0  0  0  0  0  0  0  0  0  0  0
  1  2  1  0  0  0  0
  2  3  1  0  0  0  0
  2  4  1  0  0  0  0
  2 58  1  0  0  0  0
  4  5  1  0  0  0  0
  5  6  1  0  0  0  0
  6  7  2  0  0  0  0
  6 59  1  0  0  0  0
  7  8  1  0  0  0  0
  7 58  1  0  0  0  0
  8  9  1  0  0  0  0
  9 10  1  0  0  0  0
  9 14  1  0  0  0  0
 10 11  1  0  0  0  0
 11 12  1  0  0  0  0
 12 13  1  0  0  0  0
 12 15  1  0  0  0  0
 13 14  1  0  0  0  0
 15 16  1  0  0  0  0
 15 20  2  0  0  0  0
 16 17  2  0  0  0  0
 17 18  1  0  0  0  0
 18 19  2  0  0  0  0
 18 21  1  0  0  0  0
 19 20  1  0  0  0  0
 21 22  2  0  0  0  0
 21 23  1  0  0  0  0
 23 24  1  0  0  0  0
 24 25  2  0  0  0  0
 24 26  2  0  0  0  0
 24 27  1  0  0  0  0
 27 28  1  0  0  0  0
 27 50  2  0  0  0  0
 28 29  2  0  0  0  0
 29 30  1  0  0  0  0
 30 31  1  0  0  0  0
 30 49  2  0  0  0  0
 31 32  1  0  0  0  0
 32 33  1  0  0  0  0
 32 41  1  0  0  0  0
 33 34  1  0  0  0  0
 34 35  1  0  0  0  0
 35 36  1  0  0  0  0
 35 40  1  0  0  0  0
 36 37  1  0  0  0  0
 37 38  1  0  0  0  0
 38 39  1  0  0  0  0
 39 40  1  0  0  0  0
 41 42  1  0  0  0  0
 42 43  1  0  0  0  0
 43 44  1  0  0  0  0
 43 48  2  0  0  0  0
 44 45  2  0  0  0  0
 45 46  1  0  0  0  0
 46 47  2  0  0  0  0
 47 48  1  0  0  0  0
 49 50  1  0  0  0  0
 49 51  1  0  0  0  0
 51 52  2  0  0  0  0
 51 53  2  0  0  0  0
 51 54  1  0  0  0  0
 54 55  1  0  0  0  0
 54 56  1  0  0  0  0
 54 57  1  0  0  0  0
 59 60  1  0  0  0  0
 59 65  2  0  0  0  0
 60 61  2  0  0  0  0
 61 62  1  0  0  0  0
 62 63  1  0  0  0  0
 62 64  2  0  0  0  0
 64 65  1  0  0  0  0
M  END
>  <n>
825

>  <Activity>
1

>  <cmpd_id>
mbcd0030480

$$$$
mol_0253
  MOE2013           2D

 28 31  0  0  0  0  0  0  0  0999 V2000
    1.8100    3.2060    0.0000 Cl  0  0  0  0  0  0  0  0  0  0  0  0
    1.2580    2.5930    0.0000 C   0  0  0  0  0  0  0  0  0  0  0  0
    1.5130    1.8090    0.0000 C   0  0  0  0  0  0  0  0  0  0  0  0
    0.9610    1.1960    0.0000 C   0  0  0  0  0  0  0  0  0  0  0  0
    0.1540    1.3670    0.0000 C   0  0  0  0  0  0  0  0  0  0  0  0
   -0.1010    2.1520    0.0000 C   0  0  0  0  0  0  0  0  0  0  0  0
    0.4510    2.7650    0.0000 C   0  0  0  0  0  0  0  0  0  0  0  0
   -0.3980    0.7540    0.0000 C   0  0  0  0  0  0  0  0  0  0  0  0
   -0.1440   -0.0300    0.0000 N   0  0  0  0  0  0  0  0  0  0  0  0
   -0.6280   -0.6980    0.0000 C   0  0  0  0  0  0  0  0  0  0  0  0
   -0.1440   -1.3650    0.0000 C   0  0  0  0  0  0  0  0  0  0  0  0
    0.6410   -1.1100    0.0000 C   0  0  0  0  0  0  0  0  0  0  0  0
    0.6410   -0.2850    0.0000 C   0  0  0  0  0  0  0  0  0  0  0  0
    1.3560    0.1270    0.0000 C   0  0  0  0  0  0  0  0  0  0  0  0
    2.0700   -0.2850    0.0000 C   0  0  0  0  0  0  0  0  0  0  0  0
    2.0700   -1.1100    0.0000 C   0  0  0  0  0  0  0  0  0  0  0  0
    1.3560   -1.5230    0.0000 C   0  0  0  0  0  0  0  0  0  0  0  0
   -0.3980   -2.1500    0.0000 C   0  0  0  0  0  0  0  0  0  0  0  0
    0.1540   -2.7630    0.0000 O   0  0  0  0  0  0  0  0  0  0  0  0
   -1.2050   -2.3220    0.0000 C   0  0  0  0  0  0  0  0  0  0  0  0
   -1.7570   -1.7080    0.0000 O   0  0  0  0  0  0  0  0  0  0  0  0
   -1.4600   -3.1060    0.0000 N   0  0  0  0  0  0  0  0  0  0  0  0
   -2.2670   -3.2780    0.0000 C   0  0  0  0  0  0  0  0  0  0  0  0
   -2.5220   -4.0620    0.0000 C   0  0  0  0  0  0  0  0  0  0  0  0
   -3.3290   -4.2340    0.0000 C   0  0  0  0  0  0  0  0  0  0  0  0
   -3.8810   -3.6210    0.0000 N   0  0  0  0  0  0  0  0  0  0  0  0
   -3.6260   -2.8360    0.0000 C   0  0  0  0  0  0  0  0  0  0  0  0
   -2.8190   -2.6650    0.0000 C   0  0  0  0  0  0  0  0  0  0  0  0
  1  2  1  0  0  0  0
  2  3  1  0  0  0  0
  2  7  2  0  0  0  0
  3  4  2  0  0  0  0
  4  5  1  0  0  0  0
  5  6  2  0  0  0  0
  5  8  1  0  0  0  0
  6  7  1  0  0  0  0
  8  9  1  0  0  0  0
  9 10  1  0  0  0  0
  9 13  1  0  0  0  0
 10 11  2  0  0  0  0
 11 12  1  0  0  0  0
 11 18  1  0  0  0  0
 12 13  1  0  0  0  0
 12 17  2  0  0  0  0
 13 14  2  0  0  0  0
 14 15  1  0  0  0  0
 15 16  2  0  0  0  0
 16 17  1  0  0  0  0
 18 19  2  0  0  0  0
 18 20  1  0  0  0  0
 20 21  2  0  0  0  0
 20 22  1  0  0  0  0
 22 23  1  0  0  0  0
 23 24  1  0  0  0  0
 23 28  2  0  0  0  0
 24 25  2  0  0  0  0
 25 26  1  0  0  0  0
 26 27  2  0  0  0  0
 27 28  1  0  0  0  0
M  END
>  <n>
253

>  <Activity>
0

>  <cmpd_id>
mbcd0030562

$$$$
mol_0566
  MOE2013           2D

 33 36  0  0  0  0  0  0  0  0999 V2000
    2.5950    2.1620    0.0000 Cl  0  0  0  0  0  0  0  0  0  0  0  0
    2.5480   -0.3850    0.0000 S   0  0  0  0  0  0  0  0  0  0  0  0
    8.1490   -5.5830    0.0000 O   0  0  0  0  0  0  0  0  0  0  0  0
    2.5950    1.3370    0.0000 O   0  0  0  0  0  0  0  0  0  0  0  0
    6.3590   -4.3350    0.0000 N   0  0  0  0  0  0  0  0  0  0  0  0
    5.3890   -3.0000    0.0000 N   0  0  0  0  0  0  0  0  0  0  0  0
    5.2400   -1.5790    0.0000 N   0  0  0  0  0  0  0  0  0  0  0  0
    3.9340   -0.9970    0.0000 N   0  0  0  0  0  0  0  0  0  0  0  0
    2.7780   -1.8370    0.0000 N   0  0  0  0  0  0  0  0  0  0  0  0
    1.4680   -1.1700    0.0000 N   0  0  0  0  0  0  0  0  0  0  0  0
    1.1660    1.3370    0.0000 N   0  0  0  0  0  0  0  0  0  0  0  0
    5.5380   -4.4210    0.0000 C   0  0  0  0  0  0  0  0  0  0  0  0
    6.6940   -3.5810    0.0000 C   0  0  0  0  0  0  0  0  0  0  0  0
    5.0530   -3.7530    0.0000 C   0  0  0  0  0  0  0  0  0  0  0  0
    6.2100   -2.9140    0.0000 C   0  0  0  0  0  0  0  0  0  0  0  0
    6.8440   -5.0020    0.0000 C   0  0  0  0  0  0  0  0  0  0  0  0
    4.9040   -2.3320    0.0000 C   0  0  0  0  0  0  0  0  0  0  0  0
    7.6640   -4.9160    0.0000 C   0  0  0  0  0  0  0  0  0  0  0  0
    4.0840   -2.4180    0.0000 C   0  0  0  0  0  0  0  0  0  0  0  0
    3.5990   -1.7510    0.0000 C   0  0  0  0  0  0  0  0  0  0  0  0
    4.7550   -0.9110    0.0000 C   0  0  0  0  0  0  0  0  0  0  0  0
    5.0900   -0.1580    0.0000 C   0  0  0  0  0  0  0  0  0  0  0  0
    2.2930   -1.1700    0.0000 C   0  0  0  0  0  0  0  0  0  0  0  0
    1.8810    0.1000    0.0000 C   0  0  0  0  0  0  0  0  0  0  0  0
    1.1660    2.1620    0.0000 C   0  0  0  0  0  0  0  0  0  0  0  0
    1.2130   -0.3850    0.0000 C   0  0  0  0  0  0  0  0  0  0  0  0
    0.4520    2.5750    0.0000 C   0  0  0  0  0  0  0  0  0  0  0  0
    1.8810    0.9250    0.0000 C   0  0  0  0  0  0  0  0  0  0  0  0
    1.8810    2.5750    0.0000 C   0  0  0  0  0  0  0  0  0  0  0  0
    0.4520    3.4000    0.0000 C   0  0  0  0  0  0  0  0  0  0  0  0
   -0.2630    2.1620    0.0000 C   0  0  0  0  0  0  0  0  0  0  0  0
    1.8810    3.4000    0.0000 C   0  0  0  0  0  0  0  0  0  0  0  0
    1.1660    3.8120    0.0000 C   0  0  0  0  0  0  0  0  0  0  0  0
  1 29  1  0  0  0  0
  2 23  1  0  0  0  0
  2 24  1  0  0  0  0
  3 18  1  0  0  0  0
  4 28  2  0  0  0  0
  5 12  1  0  0  0  0
  5 13  1  0  0  0  0
  5 16  1  0  0  0  0
  6 14  1  0  0  0  0
  6 15  1  0  0  0  0
  6 17  1  0  0  0  0
  7 17  1  0  0  0  0
  7 21  2  0  0  0  0
  8 20  2  0  0  0  0
  8 21  1  0  0  0  0
  9 20  1  0  0  0  0
  9 23  1  0  0  0  0
 10 23  2  0  0  0  0
 10 26  1  0  0  0  0
 11 25  1  0  0  0  0
 11 28  1  0  0  0  0
 12 14  1  0  0  0  0
 13 15  1  0  0  0  0
 16 18  1  0  0  0  0
 17 19  2  0  0  0  0
 19 20  1  0  0  0  0
 21 22  1  0  0  0  0
 24 26  2  0  0  0  0
 24 28  1  0  0  0  0
 25 27  2  0  0  0  0
 25 29  1  0  0  0  0
 27 30  1  0  0  0  0
 27 31  1  0  0  0  0
 29 32  2  0  0  0  0
 30 33  2  0  0  0  0
 32 33  1  0  0  0  0
M  END
>  <n>
566

>  <Activity>
1

>  <cmpd_id>
mbcd0001547

$$$$
mol_0674
  MOE2013           2D

 30 33  0  0  1  0  0  0  0  0999 V2000
    8.1320   -3.8900    0.0000 N   0  0  0  0  0  0  0  0  0  0  0  0
    8.1320   -4.7150    0.0000 C   0  0  3  0  0  0  0  0  0  0  0  0
    7.3070   -3.8900    0.0000 C   0  0  0  0  0  0  0  0  0  0  0  0
    7.3070   -4.7150    0.0000 C   0  0  3  0  0  0  0  0  0  0  0  0
    4.5280   -5.5390    0.0000 C   0  0  0  0  0  0  0  0  0  0  0  0
    5.3430   -5.6680    0.0000 C   0  0  0  0  0  0  0  0  0  0  0  0
    8.9160   -3.6350    0.0000 C   0  0  3  0  0  0  0  0  0  0  0  0
    8.9160   -4.9700    0.0000 S   0  0  0  0  0  0  0  0  0  0  0  0
    5.9270   -5.0840    0.0000 C   0  0  0  0  0  0  0  0  0  0  0  0
    4.1540   -6.2740    0.0000 N   0  0  0  0  0  0  0  0  0  0  0  0
    9.4010   -4.3020    0.0000 C   0  0  0  0  0  0  0  0  0  0  0  0
    6.7240   -5.2980    0.0000 N   0  0  0  0  0  0  0  0  0  0  0  0
    4.1540   -4.8040    0.0000 C   0  0  0  0  0  0  0  0  0  0  0  0
    4.7370   -6.8570    0.0000 O   0  0  0  0  0  0  0  0  0  0  0  0
    5.4720   -6.4830    0.0000 C   0  0  0  0  0  0  0  0  0  0  0  0
    9.1710   -2.8500    0.0000 C   0  0  0  0  0  0  0  0  0  0  0  0
    6.7240   -3.3060    0.0000 O   0  0  0  0  0  0  0  0  0  0  0  0
    4.6030   -4.1120    0.0000 C   0  0  0  0  0  0  0  0  0  0  0  0
    3.3300   -4.7610    0.0000 C   0  0  0  0  0  0  0  0  0  0  0  0
    5.7130   -4.2880    0.0000 O   0  0  0  0  0  0  0  0  0  0  0  0
    9.9780   -2.6790    0.0000 O   0  0  0  0  0  0  0  0  0  0  0  0
    8.6190   -2.2370    0.0000 O   0  0  0  0  0  0  0  0  0  0  0  0
    5.4270   -4.1550    0.0000 Cl  0  0  0  0  0  0  0  0  0  0  0  0
    2.8810   -5.4520    0.0000 Cl  0  0  0  0  0  0  0  0  0  0  0  0
   10.0140   -4.8540    0.0000 C   0  0  0  0  0  0  0  0  0  0  0  0
   10.0140   -3.7500    0.0000 C   0  0  0  0  0  0  0  0  0  0  0  0
    6.2070   -6.8570    0.0000 C   0  0  0  0  0  0  0  0  0  0  0  0
    3.4050   -3.3340    0.0000 C   0  0  0  0  0  0  0  0  0  0  0  0
    2.9560   -4.0260    0.0000 C   0  0  0  0  0  0  0  0  0  0  0  0
    4.2290   -3.3770    0.0000 C   0  0  0  0  0  0  0  0  0  0  0  0
  1  2  1  0  0  0  0
  1  3  1  0  0  0  0
  1  7  1  0  0  0  0
  2  4  1  0  0  0  0
  2  8  1  0  0  0  0
  3  4  1  0  0  0  0
  3 17  2  0  0  0  0
  4 12  1  0  0  0  0
  5  6  1  0  0  0  0
  5 10  2  0  0  0  0
  5 13  1  0  0  0  0
  6  9  1  0  0  0  0
  6 15  2  0  0  0  0
  7 11  1  0  0  0  0
  7 16  1  0  0  0  0
  8 11  1  0  0  0  0
  9 12  1  0  0  0  0
  9 20  2  0  0  0  0
 10 14  1  0  0  0  0
 11 25  1  0  0  0  0
 11 26  1  0  0  0  0
 13 18  1  0  0  0  0
 13 19  2  0  0  0  0
 14 15  1  0  0  0  0
 15 27  1  0  0  0  0
 16 21  2  0  0  0  0
 16 22  1  0  0  0  0
 18 23  1  0  0  0  0
 18 30  2  0  0  0  0
 19 24  1  0  0  0  0
 19 29  1  0  0  0  0
 28 29  2  0  0  0  0
 28 30  1  0  0  0  0
M  END
>  <n>
674

>  <Activity>
1

>  <cmpd_id>
mbcd0003550

$$$$
mol_0719
  MOE2013           2D

 21 23  0  0  1  0  0  0  0  0999 V2000
    0.5230   -1.2810    0.0000 C   0  0  0  0  0  0  0  0  0  0  0  0
   -0.1920   -0.0440    0.0000 N   0  0  3  0  0  0  0  0  0  0  0  0
    1.2380   -1.6940    0.0000 O   0  0  0  0  0  0  0  0  0  0  0  0
    0.5230    1.1940    0.0000 Cl  0  0  0  0  0  0  0  0  0  0  0  0
    0.5230   -0.4560    0.0000 C   0  0  3  0  0  0  0  0  0  0  0  0
   -0.9060   -1.2810    0.0000 C   0  0  0  0  0  0  0  0  0  0  0  0
    2.6660    0.7810    0.0000 C   0  0  0  0  0  0  0  0  0  0  0  0
    2.6660   -0.0440    0.0000 C   0  0  0  0  0  0  0  0  0  0  0  0
   -2.8900    0.3690    0.0000 C   0  0  0  0  0  0  0  0  0  0  0  0
    1.9520    1.1940    0.0000 C   0  0  0  0  0  0  0  0  0  0  0  0
    1.9520   -0.4560    0.0000 C   0  0  0  0  0  0  0  0  0  0  0  0
   -2.4050   -0.2990    0.0000 C   0  0  0  0  0  0  0  0  0  0  0  0
   -0.9060    1.1940    0.0000 C   0  0  0  0  0  0  0  0  0  0  0  0
   -0.1920    0.7810    0.0000 C   0  0  0  0  0  0  0  0  0  0  0  0
   -0.9060   -0.4560    0.0000 C   0  0  0  0  0  0  0  0  0  0  0  0
   -0.1920   -1.6940    0.0000 O   0  0  0  0  0  0  0  0  0  0  0  0
   -2.4050    1.0360    0.0000 S   0  0  0  0  0  0  0  0  0  0  0  0
    1.2380    0.7810    0.0000 C   0  0  0  0  0  0  0  0  0  0  0  0
   -1.6200   -0.0440    0.0000 C   0  0  0  0  0  0  0  0  0  0  0  0
   -1.6200    0.7810    0.0000 C   0  0  0  0  0  0  0  0  0  0  0  0
    1.2380   -0.0440    0.0000 C   0  0  0  0  0  0  0  0  0  0  0  0
  1  3  2  0  0  0  0
  1  5  1  0  0  0  0
  1 16  1  0  0  0  0
  2  5  1  0  0  0  0
  2 14  1  0  0  0  0
  2 15  1  0  0  0  0
  4 18  1  0  0  0  0
  5 21  1  0  0  0  0
  6 16  1  0  0  0  0
  7  8  2  0  0  0  0
  7 10  1  0  0  0  0
  8 11  1  0  0  0  0
  9 12  2  0  0  0  0
  9 17  1  0  0  0  0
 10 18  2  0  0  0  0
 11 21  2  0  0  0  0
 12 19  1  0  0  0  0
 13 14  1  0  0  0  0
 13 20  1  0  0  0  0
 15 19  1  0  0  0  0
 17 20  1  0  0  0  0
 18 21  1  0  0  0  0
 19 20  2  0  0  0  0
M  END
>  <n>
719

>  <Activity>
1

>  <cmpd_id>
mbcd0022754

$$$$
mol_0079
  MOE2013           2D

 25 28  0  0  0  0  0  0  0  0999 V2000
    1.9760    0.6440    0.0000 Cl  0  0  0  0  0  0  0  0  0  0  0  0
    2.1480   -0.1630    0.0000 C   0  0  0  0  0  0  0  0  0  0  0  0
    2.9730   -0.1630    0.0000 C   0  0  0  0  0  0  0  0  0  0  0  0
    3.3860   -0.8780    0.0000 C   0  0  0  0  0  0  0  0  0  0  0  0
    2.9730   -1.5920    0.0000 C   0  0  0  0  0  0  0  0  0  0  0  0
    2.1480   -1.5920    0.0000 C   0  0  0  0  0  0  0  0  0  0  0  0
    1.7360   -0.8780    0.0000 C   0  0  0  0  0  0  0  0  0  0  0  0
    0.9100   -0.8780    0.0000 C   0  0  0  0  0  0  0  0  0  0  0  0
    0.0860   -0.8780    0.0000 C   0  0  0  0  0  0  0  0  0  0  0  0
   -0.3270   -1.5920    0.0000 C   0  0  0  0  0  0  0  0  0  0  0  0
   -1.1520   -1.5920    0.0000 C   0  0  0  0  0  0  0  0  0  0  0  0
   -1.5640   -0.8780    0.0000 C   0  0  0  0  0  0  0  0  0  0  0  0
   -1.1520   -0.1630    0.0000 C   0  0  0  0  0  0  0  0  0  0  0  0
   -0.3270   -0.1630    0.0000 C   0  0  0  0  0  0  0  0  0  0  0  0
    0.9100   -1.7020    0.0000 N   0  0  0  0  0  0  0  0  0  0  0  0
    1.5780   -2.1870    0.0000 C   0  0  0  0  0  0  0  0  0  0  0  0
    1.3230   -2.9720    0.0000 N   0  0  0  0  0  0  0  0  0  0  0  0
    0.4980   -2.9720    0.0000 C   0  0  0  0  0  0  0  0  0  0  0  0
    0.2430   -2.1870    0.0000 C   0  0  0  0  0  0  0  0  0  0  0  0
    0.9100   -0.0520    0.0000 C   0  0  0  0  0  0  0  0  0  0  0  0
    1.6250    0.3600    0.0000 C   0  0  0  0  0  0  0  0  0  0  0  0
    1.6250    1.1850    0.0000 C   0  0  0  0  0  0  0  0  0  0  0  0
    0.9100    1.5980    0.0000 C   0  0  0  0  0  0  0  0  0  0  0  0
    0.1960    1.1850    0.0000 C   0  0  0  0  0  0  0  0  0  0  0  0
    0.1960    0.3600    0.0000 C   0  0  0  0  0  0  0  0  0  0  0  0
  1  2  1  0  0  0  0
  2  3  1  0  0  0  0
  2  7  2  0  0  0  0
  3  4  2  0  0  0  0
  4  5  1  0  0  0  0
  5  6  2  0  0  0  0
  6  7  1  0  0  0  0
  7  8  1  0  0  0  0
  8  9  1  0  0  0  0
  8 15  1  0  0  0  0
  8 20  1  0  0  0  0
  9 10  1  0  0  0  0
  9 14  2  0  0  0  0
 10 11  2  0  0  0  0
 11 12  1  0  0  0  0
 12 13  2  0  0  0  0
 13 14  1  0  0  0  0
 15 16  1  0  0  0  0
 15 19  1  0  0  0  0
 16 17  2  0  0  0  0
 17 18  1  0  0  0  0
 18 19  2  0  0  0  0
 20 21  1  0  0  0  0
 20 25  2  0  0  0  0
 21 22  2  0  0  0  0
 22 23  1  0  0  0  0
 23 24  2  0  0  0  0
 24 25  1  0  0  0  0
M  END
>  <n>
79

>  <Activity>
0

>  <cmpd_id>
mbcd0002493

$$$$
mol_0206
  MOE2013           2D

 16 17  0  0  1  0  0  0  0  0999 V2000
    2.5460    1.4660    0.0000 C   0  0  3  0  0  0  0  0  0  0  0  0
    1.8320    1.0540    0.0000 C   0  0  0  0  0  0  0  0  0  0  0  0
    3.3590    1.6090    0.0000 C   0  0  0  0  0  0  0  0  0  0  0  0
    1.1170    1.4660    0.0000 C   0  0  0  0  0  0  0  0  0  0  0  0
    2.8290    0.6910    0.0000 N   0  0  0  0  0  0  0  0  0  0  0  0
    3.8890    0.9770    0.0000 O   0  0  0  0  0  0  0  0  0  0  0  0
    1.1170    2.2910    0.0000 Cl  0  0  0  0  0  0  0  0  0  0  0  0
    2.0160    2.0980    0.0000 C   0  0  0  0  0  0  0  0  0  0  0  0
    1.8320    0.2290    0.0000 C   0  0  0  0  0  0  0  0  0  0  0  0
    3.6410    2.3850    0.0000 C   0  0  0  0  0  0  0  0  0  0  0  0
    0.4030    1.0540    0.0000 C   0  0  0  0  0  0  0  0  0  0  0  0
    3.6410    0.5480    0.0000 C   0  0  0  0  0  0  0  0  0  0  0  0
    2.2980    2.8730    0.0000 C   0  0  0  0  0  0  0  0  0  0  0  0
    1.1170   -0.1840    0.0000 C   0  0  0  0  0  0  0  0  0  0  0  0
    3.1110    3.0170    0.0000 C   0  0  0  0  0  0  0  0  0  0  0  0
    0.4030    0.2290    0.0000 C   0  0  0  0  0  0  0  0  0  0  0  0
  1  2  1  0  0  0  0
  1  3  1  0  0  0  0
  1  5  1  0  0  0  0
  1  8  1  0  0  0  0
  2  4  2  0  0  0  0
  2  9  1  0  0  0  0
  3  6  2  0  0  0  0
  3 10  1  0  0  0  0
  4  7  1  0  0  0  0
  4 11  1  0  0  0  0
  5 12  1  0  0  0  0
  8 13  1  0  0  0  0
  9 14  2  0  0  0  0
 10 15  1  0  0  0  0
 11 16  2  0  0  0  0
 13 15  1  0  0  0  0
 14 16  1  0  0  0  0
M  END
>  <n>
206

>  <Activity>
0

>  <cmpd_id>
mbcd0027314

$$$$
mol_0761
  MOE2013           2D

 31 35  0  0  0  0  0  0  0  0999 V2000
    4.2240   -4.6830    0.0000 C   0  0  0  0  0  0  0  0  0  0  0  0
    4.7390   -4.0380    0.0000 C   0  0  0  0  0  0  0  0  0  0  0  0
    3.3990   -4.6830    0.0000 N   0  0  0  0  0  0  0  0  0  0  0  0
    4.5550   -3.2340    0.0000 C   0  0  0  0  0  0  0  0  0  0  0  0
    2.8850   -4.0380    0.0000 C   0  0  0  0  0  0  0  0  0  0  0  0
    3.8120   -2.8760    0.0000 N   0  0  0  0  0  0  0  0  0  0  0  0
    2.1120   -4.3280    0.0000 N   0  0  0  0  0  0  0  0  0  0  0  0
    2.1500   -5.1520    0.0000 N   0  0  0  0  0  0  0  0  0  0  0  0
    4.6790   -5.3720    0.0000 S   0  0  0  0  0  0  0  0  0  0  0  0
    2.9450   -5.3720    0.0000 C   0  0  0  0  0  0  0  0  0  0  0  0
    5.5110   -4.3280    0.0000 C   0  0  0  0  0  0  0  0  0  0  0  0
    5.2000   -2.7190    0.0000 C   0  0  0  0  0  0  0  0  0  0  0  0
    5.4740   -5.1520    0.0000 C   0  0  0  0  0  0  0  0  0  0  0  0
    6.5180   -7.8120    0.0000 N   0  0  0  0  0  0  0  0  0  0  0  0
    6.6410   -6.9970    0.0000 C   0  0  0  0  0  0  0  0  0  0  0  0
    3.0680   -3.2340    0.0000 C   0  0  0  0  0  0  0  0  0  0  0  0
    5.9680   -3.0210    0.0000 C   0  0  0  0  0  0  0  0  0  0  0  0
    7.4090   -6.6950    0.0000 O   0  0  0  0  0  0  0  0  0  0  0  0
    5.9960   -6.4820    0.0000 C   0  0  0  0  0  0  0  0  0  0  0  0
    6.2720   -9.4440    0.0000 O   0  0  0  0  0  0  0  0  0  0  0  0
    6.1190   -5.6660    0.0000 C   0  0  0  0  0  0  0  0  0  0  0  0
    6.0910   -3.8360    0.0000 Cl  0  0  0  0  0  0  0  0  0  0  0  0
    5.0770   -1.9040    0.0000 C   0  0  0  0  0  0  0  0  0  0  0  0
    5.7500   -8.1140    0.0000 C   0  0  0  0  0  0  0  0  0  0  0  0
    7.1630   -8.3270    0.0000 C   0  0  0  0  0  0  0  0  0  0  0  0
    3.2350   -6.1440    0.0000 C   0  0  0  0  0  0  0  0  0  0  0  0
    5.6270   -8.9300    0.0000 C   0  0  0  0  0  0  0  0  0  0  0  0
    7.0400   -9.1420    0.0000 C   0  0  0  0  0  0  0  0  0  0  0  0
    6.6130   -2.5060    0.0000 C   0  0  0  0  0  0  0  0  0  0  0  0
    5.7220   -1.3890    0.0000 C   0  0  0  0  0  0  0  0  0  0  0  0
    6.4900   -1.6900    0.0000 C   0  0  0  0  0  0  0  0  0  0  0  0
  1  2  2  0  0  0  0
  1  3  1  0  0  0  0
  1  9  1  0  0  0  0
  2  4  1  0  0  0  0
  2 11  1  0  0  0  0
  3  5  1  0  0  0  0
  3 10  1  0  0  0  0
  4  6  2  0  0  0  0
  4 12  1  0  0  0  0
  5  7  2  0  0  0  0
  5 16  1  0  0  0  0
  6 16  1  0  0  0  0
  7  8  1  0  0  0  0
  8 10  2  0  0  0  0
  9 13  1  0  0  0  0
 10 26  1  0  0  0  0
 11 13  2  0  0  0  0
 12 17  2  0  0  0  0
 12 23  1  0  0  0  0
 13 21  1  0  0  0  0
 14 15  1  0  0  0  0
 14 24  1  0  0  0  0
 14 25  1  0  0  0  0
 15 18  2  0  0  0  0
 15 19  1  0  0  0  0
 17 22  1  0  0  0  0
 17 29  1  0  0  0  0
 19 21  1  0  0  0  0
 20 27  1  0  0  0  0
 20 28  1  0  0  0  0
 23 30  2  0  0  0  0
 24 27  1  0  0  0  0
 25 28  1  0  0  0  0
 29 31  2  0  0  0  0
 30 31  1  0  0  0  0
M  END
>  <n>
761

>  <Activity>
1

>  <cmpd_id>
mbcd0028571

$$$$
mol_0325
  MOE2013           2D

 19 21  0  0  0  0  0  0  0  0999 V2000
   -2.8580   -2.4750    0.0000 Cl  0  0  0  0  0  0  0  0  0  0  0  0
   -2.8580   -1.6500    0.0000 C   0  0  0  0  0  0  0  0  0  0  0  0
   -3.5720   -1.2380    0.0000 C   0  0  0  0  0  0  0  0  0  0  0  0
   -3.5720   -0.4120    0.0000 C   0  0  0  0  0  0  0  0  0  0  0  0
   -2.8580    0.0000    0.0000 C   0  0  0  0  0  0  0  0  0  0  0  0
   -2.1430   -0.4120    0.0000 C   0  0  0  0  0  0  0  0  0  0  0  0
   -2.1430   -1.2380    0.0000 C   0  0  0  0  0  0  0  0  0  0  0  0
   -1.4290   -1.6500    0.0000 C   0  0  0  0  0  0  0  0  0  0  0  0
   -0.7140   -1.2380    0.0000 N   0  0  0  0  0  0  0  0  0  0  0  0
    0.0000   -1.6500    0.0000 N   0  0  0  0  0  0  0  0  0  0  0  0
    0.7140   -1.2380    0.0000 C   0  0  0  0  0  0  0  0  0  0  0  0
    0.7140   -0.4120    0.0000 C   0  0  0  0  0  0  0  0  0  0  0  0
    0.0000    0.0000    0.0000 C   0  0  0  0  0  0  0  0  0  0  0  0
   -0.7140   -0.4120    0.0000 C   0  0  0  0  0  0  0  0  0  0  0  0
   -1.4290    0.0000    0.0000 O   0  0  0  0  0  0  0  0  0  0  0  0
    1.4290    0.0000    0.0000 C   0  0  0  0  0  0  0  0  0  0  0  0
    2.1430   -0.4120    0.0000 C   0  0  0  0  0  0  0  0  0  0  0  0
    2.1430   -1.2380    0.0000 C   0  0  0  0  0  0  0  0  0  0  0  0
    1.4290   -1.6500    0.0000 C   0  0  0  0  0  0  0  0  0  0  0  0
  1  2  1  0  0  0  0
  2  3  1  0  0  0  0
  2  7  2  0  0  0  0
  3  4  2  0  0  0  0
  4  5  1  0  0  0  0
  5  6  2  0  0  0  0
  6  7  1  0  0  0  0
  7  8  1  0  0  0  0
  8  9  1  0  0  0  0
  9 10  1  0  0  0  0
  9 14  1  0  0  0  0
 10 11  2  0  0  0  0
 11 12  1  0  0  0  0
 11 19  1  0  0  0  0
 12 13  2  0  0  0  0
 12 16  1  0  0  0  0
 13 14  1  0  0  0  0
 14 15  2  0  0  0  0
 16 17  2  0  0  0  0
 17 18  1  0  0  0  0
 18 19  2  0  0  0  0
M  END
>  <n>
325

>  <Activity>
0

>  <cmpd_id>
mbcd0030639

$$$$
mol_0109
  MOE2013           2D

 15 15  0  0  0  0  0  0  0  0999 V2000
    0.4700   -0.4920    0.0000 N   0  0  0  0  0  0  0  0  0  0  0  0
   -0.2450   -0.0800    0.0000 C   0  0  0  0  0  0  0  0  0  0  0  0
   -0.2450    0.7450    0.0000 C   0  0  0  0  0  0  0  0  0  0  0  0
    0.4700    1.1580    0.0000 N   0  0  0  0  0  0  0  0  0  0  0  0
    0.4700    1.9820    0.0000 C   0  0  0  0  0  0  0  0  0  0  0  0
    1.1840    2.3950    0.0000 N   0  0  0  0  0  0  0  0  0  0  0  0
   -0.2450    2.3950    0.0000 N   0  0  0  0  0  0  0  0  0  0  0  0
   -0.9590    1.1580    0.0000 O   0  0  0  0  0  0  0  0  0  0  0  0
   -0.9590   -0.4920    0.0000 C   0  0  0  0  0  0  0  0  0  0  0  0
   -1.6740   -0.0800    0.0000 N   0  0  0  0  0  0  0  0  0  0  0  0
   -0.9590   -1.3180    0.0000 N   0  0  0  0  0  0  0  0  0  0  0  0
   -0.2450   -1.7300    0.0000 C   0  0  0  0  0  0  0  0  0  0  0  0
   -0.2450   -2.5550    0.0000 N   0  0  0  0  0  0  0  0  0  0  0  0
    0.4700   -1.3180    0.0000 C   0  0  0  0  0  0  0  0  0  0  0  0
    1.1840   -1.7300    0.0000 Cl  0  0  0  0  0  0  0  0  0  0  0  0
  1  2  1  0  0  0  0
  1 14  2  0  0  0  0
  2  3  1  0  0  0  0
  2  9  2  0  0  0  0
  3  4  1  0  0  0  0
  3  8  2  0  0  0  0
  4  5  1  0  0  0  0
  5  6  1  0  0  0  0
  5  7  2  0  0  0  0
  9 10  1  0  0  0  0
  9 11  1  0  0  0  0
 11 12  2  0  0  0  0
 12 13  1  0  0  0  0
 12 14  1  0  0  0  0
 14 15  1  0  0  0  0
M  END
>  <n>
109

>  <Activity>
0

>  <cmpd_id>
mbcd0003111

$$$$
mol_0464
  MOE2013           2D

 17 18  0  0  0  0  0  0  0  0999 V2000
    5.0970    1.7710    0.0000 Cl  0  0  0  0  0  0  0  0  0  0  0  0
    5.0970    0.9460    0.0000 C   0  0  0  0  0  0  0  0  0  0  0  0
    5.8120    0.5340    0.0000 C   0  0  0  0  0  0  0  0  0  0  0  0
    5.8120   -0.2910    0.0000 C   0  0  0  0  0  0  0  0  0  0  0  0
    5.0970   -0.7040    0.0000 C   0  0  0  0  0  0  0  0  0  0  0  0
    4.3830   -0.2910    0.0000 C   0  0  0  0  0  0  0  0  0  0  0  0
    4.3830    0.5340    0.0000 N   0  0  0  0  0  0  0  0  0  0  0  0
    3.6680   -0.7040    0.0000 N   0  0  0  0  0  0  0  0  0  0  0  0
    3.6680   -1.5290    0.0000 C   0  0  0  0  0  0  0  0  0  0  0  0
    2.9540   -1.9410    0.0000 C   0  0  0  0  0  0  0  0  0  0  0  0
    2.2390   -1.5290    0.0000 N   0  0  0  0  0  0  0  0  0  0  0  0
    2.2390   -0.7040    0.0000 C   0  0  0  0  0  0  0  0  0  0  0  0
    2.9540   -0.2910    0.0000 C   0  0  0  0  0  0  0  0  0  0  0  0
    6.5260    0.9460    0.0000 C   0  0  0  0  0  0  0  0  0  0  0  0
    7.2410    1.3590    0.0000 F   0  0  0  0  0  0  0  0  0  0  0  0
    6.9390    0.2320    0.0000 F   0  0  0  0  0  0  0  0  0  0  0  0
    6.1140    1.6610    0.0000 F   0  0  0  0  0  0  0  0  0  0  0  0
  1  2  1  0  0  0  0
  2  3  1  0  0  0  0
  2  7  2  0  0  0  0
  3  4  2  0  0  0  0
  3 14  1  0  0  0  0
  4  5  1  0  0  0  0
  5  6  2  0  0  0  0
  6  7  1  0  0  0  0
  6  8  1  0  0  0  0
  8  9  1  0  0  0  0
  8 13  1  0  0  0  0
  9 10  1  0  0  0  0
 10 11  1  0  0  0  0
 11 12  1  0  0  0  0
 12 13  1  0  0  0  0
 14 15  1  0  0  0  0
 14 16  1  0  0  0  0
 14 17  1  0  0  0  0
M  END
>  <n>
464

>  <Activity>
1

>  <cmpd_id>
mbcd0000017

$$$$
mol_0443
  MOE2013           2D

 31 34  0  0  0  0  0  0  0  0999 V2000
    2.0370   -2.9490    0.0000 Cl  0  0  0  0  0  0  0  0  0  0  0  0
    2.0370   -3.7740    0.0000 C   0  0  0  0  0  0  0  0  0  0  0  0
    2.7040   -4.2590    0.0000 C   0  0  0  0  0  0  0  0  0  0  0  0
    2.4490   -5.0440    0.0000 N   0  0  0  0  0  0  0  0  0  0  0  0
    1.6240   -5.0440    0.0000 C   0  0  0  0  0  0  0  0  0  0  0  0
    1.3690   -4.2590    0.0000 N   0  0  0  0  0  0  0  0  0  0  0  0
    1.1390   -5.7110    0.0000 C   0  0  0  0  0  0  0  0  0  0  0  0
    0.3190   -5.6250    0.0000 C   0  0  0  0  0  0  0  0  0  0  0  0
   -0.1660   -6.2920    0.0000 C   0  0  0  0  0  0  0  0  0  0  0  0
   -0.9870   -6.2060    0.0000 C   0  0  0  0  0  0  0  0  0  0  0  0
    2.9340   -5.7110    0.0000 C   0  0  0  0  0  0  0  0  0  0  0  0
    2.5990   -6.4650    0.0000 C   0  0  0  0  0  0  0  0  0  0  0  0
    3.0840   -7.1320    0.0000 C   0  0  0  0  0  0  0  0  0  0  0  0
    2.7480   -7.8860    0.0000 C   0  0  0  0  0  0  0  0  0  0  0  0
    1.9280   -7.9720    0.0000 C   0  0  0  0  0  0  0  0  0  0  0  0
    1.4420   -7.3050    0.0000 C   0  0  0  0  0  0  0  0  0  0  0  0
    1.7780   -6.5510    0.0000 C   0  0  0  0  0  0  0  0  0  0  0  0
    1.5920   -8.7260    0.0000 C   0  0  0  0  0  0  0  0  0  0  0  0
    2.0770   -9.3930    0.0000 C   0  0  0  0  0  0  0  0  0  0  0  0
    1.7410  -10.1470    0.0000 C   0  0  0  0  0  0  0  0  0  0  0  0
    0.9210  -10.2330    0.0000 C   0  0  0  0  0  0  0  0  0  0  0  0
    0.4360   -9.5660    0.0000 C   0  0  0  0  0  0  0  0  0  0  0  0
    0.7710   -8.8120    0.0000 C   0  0  0  0  0  0  0  0  0  0  0  0
    2.8970   -9.3070    0.0000 C   0  0  0  0  0  0  0  0  0  0  0  0
    3.3100   -8.5920    0.0000 N   0  0  0  0  0  0  0  0  0  0  0  0
    4.1170   -8.7640    0.0000 N   0  0  0  0  0  0  0  0  0  0  0  0
    4.2030   -9.5840    0.0000 N   0  0  0  0  0  0  0  0  0  0  0  0
    3.4490   -9.9200    0.0000 N   0  0  0  0  0  0  0  0  0  0  0  0
    3.4890   -4.0040    0.0000 C   0  0  0  0  0  0  0  0  0  0  0  0
    4.1020   -4.5560    0.0000 O   0  0  0  0  0  0  0  0  0  0  0  0
    3.6600   -3.1970    0.0000 O   0  0  0  0  0  0  0  0  0  0  0  0
  1  2  1  0  0  0  0
  2  3  2  0  0  0  0
  2  6  1  0  0  0  0
  3  4  1  0  0  0  0
  3 29  1  0  0  0  0
  4  5  1  0  0  0  0
  4 11  1  0  0  0  0
  5  6  2  0  0  0  0
  5  7  1  0  0  0  0
  7  8  1  0  0  0  0
  8  9  1  0  0  0  0
  9 10  1  0  0  0  0
 11 12  1  0  0  0  0
 12 13  1  0  0  0  0
 12 17  2  0  0  0  0
 13 14  2  0  0  0  0
 14 15  1  0  0  0  0
 15 16  2  0  0  0  0
 15 18  1  0  0  0  0
 16 17  1  0  0  0  0
 18 19  1  0  0  0  0
 18 23  2  0  0  0  0
 19 20  2  0  0  0  0
 19 24  1  0  0  0  0
 20 21  1  0  0  0  0
 21 22  2  0  0  0  0
 22 23  1  0  0  0  0
 24 25  1  0  0  0  0
 24 28  2  0  0  0  0
 25 26  1  0  0  0  0
 26 27  2  0  0  0  0
 27 28  1  0  0  0  0
 29 30  2  0  0  0  0
 29 31  1  0  0  0  0
M  END
>  <n>
443

>  <Activity>
0

>  <cmpd_id>
mbcd0031385

$$$$
mol_0746
  MOE2013           2D

 30 33  0  0  0  0  0  0  0  0999 V2000
   -4.0030  -17.3090    0.0000 N   0  0  0  0  0  0  0  0  0  0  0  0
   -4.6700  -16.8240    0.0000 C   0  0  0  0  0  0  0  0  0  0  0  0
   -5.0820  -18.0940    0.0000 N   0  0  0  0  0  0  0  0  0  0  0  0
   -5.3370  -17.3090    0.0000 C   0  0  0  0  0  0  0  0  0  0  0  0
   -4.2570  -18.0940    0.0000 C   0  0  0  0  0  0  0  0  0  0  0  0
   -1.1340  -14.1240    0.0000 C   0  0  0  0  0  0  0  0  0  0  0  0
   -1.2200  -14.9440    0.0000 N   0  0  0  0  0  0  0  0  0  0  0  0
   -0.4670  -15.2800    0.0000 N   0  0  0  0  0  0  0  0  0  0  0  0
   -0.3270  -13.9520    0.0000 N   0  0  0  0  0  0  0  0  0  0  0  0
    0.0850  -14.6660    0.0000 N   0  0  0  0  0  0  0  0  0  0  0  0
   -1.7470  -13.5710    0.0000 C   0  0  0  0  0  0  0  0  0  0  0  0
   -2.5320  -13.8260    0.0000 C   0  0  0  0  0  0  0  0  0  0  0  0
   -3.2180  -17.0540    0.0000 C   0  0  0  0  0  0  0  0  0  0  0  0
   -2.7030  -14.6330    0.0000 C   0  0  0  0  0  0  0  0  0  0  0  0
   -6.1220  -17.0540    0.0000 Cl  0  0  0  0  0  0  0  0  0  0  0  0
   -4.6700  -15.9990    0.0000 C   0  0  0  0  0  0  0  0  0  0  0  0
   -3.4880  -14.8880    0.0000 C   0  0  0  0  0  0  0  0  0  0  0  0
   -2.0900  -15.1850    0.0000 C   0  0  0  0  0  0  0  0  0  0  0  0
   -3.0460  -16.2470    0.0000 C   0  0  0  0  0  0  0  0  0  0  0  0
   -3.7720  -18.7610    0.0000 C   0  0  0  0  0  0  0  0  0  0  0  0
   -3.6590  -15.6950    0.0000 C   0  0  0  0  0  0  0  0  0  0  0  0
   -2.2620  -15.9920    0.0000 C   0  0  0  0  0  0  0  0  0  0  0  0
   -1.5760  -12.7640    0.0000 C   0  0  0  0  0  0  0  0  0  0  0  0
   -5.3840  -15.5870    0.0000 O   0  0  0  0  0  0  0  0  0  0  0  0
   -3.1450  -13.2740    0.0000 C   0  0  0  0  0  0  0  0  0  0  0  0
   -2.9520  -18.6750    0.0000 C   0  0  0  0  0  0  0  0  0  0  0  0
   -2.4670  -19.3420    0.0000 C   0  0  0  0  0  0  0  0  0  0  0  0
   -2.1890  -12.2120    0.0000 C   0  0  0  0  0  0  0  0  0  0  0  0
   -2.9730  -12.4670    0.0000 C   0  0  0  0  0  0  0  0  0  0  0  0
   -1.6470  -19.2560    0.0000 C   0  0  0  0  0  0  0  0  0  0  0  0
  1  2  1  0  0  0  0
  1  5  1  0  0  0  0
  1 13  1  0  0  0  0
  2  4  2  0  0  0  0
  2 16  1  0  0  0  0
  3  4  1  0  0  0  0
  3  5  2  0  0  0  0
  4 15  1  0  0  0  0
  5 20  1  0  0  0  0
  6  7  1  0  0  0  0
  6  9  2  0  0  0  0
  6 11  1  0  0  0  0
  7  8  1  0  0  0  0
  8 10  2  0  0  0  0
  9 10  1  0  0  0  0
 11 12  2  0  0  0  0
 11 23  1  0  0  0  0
 12 14  1  0  0  0  0
 12 25  1  0  0  0  0
 13 19  1  0  0  0  0
 14 17  2  0  0  0  0
 14 18  1  0  0  0  0
 16 24  1  0  0  0  0
 17 21  1  0  0  0  0
 18 22  2  0  0  0  0
 19 21  2  0  0  0  0
 19 22  1  0  0  0  0
 20 26  1  0  0  0  0
 23 28  2  0  0  0  0
 25 29  2  0  0  0  0
 26 27  1  0  0  0  0
 27 30  1  0  0  0  0
 28 29  1  0  0  0  0
M  END
>  <n>
746

>  <Activity>
1

>  <cmpd_id>
mbcd0027333

$$$$
mol_0412
  MOE2013           2D

 14 14  0  0  0  0  0  0  0  0999 V2000
    0.7140    2.0620    0.0000 Cl  0  0  0  0  0  0  0  0  0  0  0  0
    0.7140    1.2380    0.0000 C   0  0  0  0  0  0  0  0  0  0  0  0
    1.4290    0.8250    0.0000 N   0  0  0  0  0  0  0  0  0  0  0  0
    1.4290    0.0000    0.0000 C   0  0  0  0  0  0  0  0  0  0  0  0
    0.7140   -0.4120    0.0000 N   0  0  0  0  0  0  0  0  0  0  0  0
    0.0000    0.0000    0.0000 C   0  0  0  0  0  0  0  0  0  0  0  0
    0.0000    0.8250    0.0000 N   0  0  0  0  0  0  0  0  0  0  0  0
   -0.7140   -0.4120    0.0000 N   0  0  0  0  0  0  0  0  0  0  0  0
   -1.4290    0.0000    0.0000 C   0  0  0  0  0  0  0  0  0  0  0  0
   -2.1430   -0.4120    0.0000 C   0  0  0  0  0  0  0  0  0  0  0  0
    2.1430   -0.4120    0.0000 N   0  0  0  0  0  0  0  0  0  0  0  0
    2.1430   -1.2380    0.0000 C   0  0  0  0  0  0  0  0  0  0  0  0
    2.8580   -1.6500    0.0000 C   0  0  0  0  0  0  0  0  0  0  0  0
    1.4290   -1.6500    0.0000 C   0  0  0  0  0  0  0  0  0  0  0  0
  1  2  1  0  0  0  0
  2  3  1  0  0  0  0
  2  7  2  0  0  0  0
  3  4  2  0  0  0  0
  4  5  1  0  0  0  0
  4 11  1  0  0  0  0
  5  6  2  0  0  0  0
  6  7  1  0  0  0  0
  6  8  1  0  0  0  0
  8  9  1  0  0  0  0
  9 10  1  0  0  0  0
 11 12  1  0  0  0  0
 12 13  1  0  0  0  0
 12 14  1  0  0  0  0
M  END
>  <n>
412

>  <Activity>
0

>  <cmpd_id>
mbcd0030735

$$$$
mol_0338
  MOE2013           2D

 23 26  0  0  0  0  0  0  0  0999 V2000
   -1.2010   -4.2020    0.0000 Cl  0  0  0  0  0  0  0  0  0  0  0  0
   -0.5920   -3.6460    0.0000 C   0  0  0  0  0  0  0  0  0  0  0  0
   -0.6840   -2.8260    0.0000 N   0  0  0  0  0  0  0  0  0  0  0  0
    0.0680   -2.4860    0.0000 C   0  0  0  0  0  0  0  0  0  0  0  0
    0.6240   -3.0950    0.0000 N   0  0  0  0  0  0  0  0  0  0  0  0
    0.2160   -3.8120    0.0000 C   0  0  0  0  0  0  0  0  0  0  0  0
    1.4300   -2.9180    0.0000 C   0  0  0  0  0  0  0  0  0  0  0  0
    1.9860   -3.5270    0.0000 N   0  0  0  0  0  0  0  0  0  0  0  0
    2.7920   -3.3500    0.0000 C   0  0  0  0  0  0  0  0  0  0  0  0
    3.0410   -2.5640    0.0000 C   0  0  0  0  0  0  0  0  0  0  0  0
    2.4850   -1.9540    0.0000 N   0  0  0  0  0  0  0  0  0  0  0  0
    1.6790   -2.1310    0.0000 C   0  0  0  0  0  0  0  0  0  0  0  0
    1.1230   -1.5220    0.0000 C   0  0  0  0  0  0  0  0  0  0  0  0
    1.3730   -0.7360    0.0000 S   0  0  0  0  0  0  0  0  0  0  0  0
    1.6220    0.0510    0.0000 O   0  0  0  0  0  0  0  0  0  0  0  0
    0.5860   -0.4860    0.0000 O   0  0  0  0  0  0  0  0  0  0  0  0
    2.1590   -0.9850    0.0000 C   0  0  0  0  0  0  0  0  0  0  0  0
    0.3170   -1.6990    0.0000 C   0  0  0  0  0  0  0  0  0  0  0  0
   -0.2390   -1.0900    0.0000 N   0  0  0  0  0  0  0  0  0  0  0  0
    3.8470   -2.3870    0.0000 C   0  0  0  0  0  0  0  0  0  0  0  0
    4.4030   -2.9960    0.0000 C   0  0  0  0  0  0  0  0  0  0  0  0
    4.1540   -3.7820    0.0000 C   0  0  0  0  0  0  0  0  0  0  0  0
    3.3480   -3.9590    0.0000 C   0  0  0  0  0  0  0  0  0  0  0  0
  1  2  1  0  0  0  0
  2  3  1  0  0  0  0
  2  6  2  0  0  0  0
  3  4  2  0  0  0  0
  4  5  1  0  0  0  0
  4 18  1  0  0  0  0
  5  6  1  0  0  0  0
  5  7  1  0  0  0  0
  7  8  1  0  0  0  0
  7 12  2  0  0  0  0
  8  9  2  0  0  0  0
  9 10  1  0  0  0  0
  9 23  1  0  0  0  0
 10 11  2  0  0  0  0
 10 20  1  0  0  0  0
 11 12  1  0  0  0  0
 12 13  1  0  0  0  0
 13 14  1  0  0  0  0
 13 18  2  0  0  0  0
 14 15  2  0  0  0  0
 14 16  2  0  0  0  0
 14 17  1  0  0  0  0
 18 19  1  0  0  0  0
 20 21  2  0  0  0  0
 21 22  1  0  0  0  0
 22 23  2  0  0  0  0
M  END
>  <n>
338

>  <Activity>
0

>  <cmpd_id>
mbcd0030652

$$$$
mol_0822
  MOE2013           2D

 55 59  0  0  1  0  0  0  0  0999 V2000
   -0.2420   -6.5550    0.0000 C   0  0  0  0  0  0  0  0  0  0  0  0
   -0.9560   -6.9670    0.0000 C   0  0  0  0  0  0  0  0  0  0  0  0
   -1.6710   -6.5550    0.0000 C   0  0  0  0  0  0  0  0  0  0  0  0
   -1.6710   -5.7300    0.0000 C   0  0  0  0  0  0  0  0  0  0  0  0
   -0.9560   -5.3170    0.0000 C   0  0  0  0  0  0  0  0  0  0  0  0
   -0.2420   -5.7300    0.0000 C   0  0  0  0  0  0  0  0  0  0  0  0
    1.9020   -5.3170    0.0000 C   0  0  0  0  0  0  0  0  0  0  0  0
    1.1870   -5.7300    0.0000 N   0  0  0  0  0  0  0  0  0  0  0  0
    0.4730   -5.3170    0.0000 C   0  0  0  0  0  0  0  0  0  0  0  0
    0.4730   -4.4920    0.0000 C   0  0  0  0  0  0  0  0  0  0  0  0
    1.1870   -4.0800    0.0000 C   0  0  0  0  0  0  0  0  0  0  0  0
    1.9020   -4.4920    0.0000 C   0  0  0  0  0  0  0  0  0  0  0  0
    3.3310   -5.3170    0.0000 C   0  0  0  0  0  0  0  0  0  0  0  0
    2.6160   -5.7300    0.0000 C   0  0  0  0  0  0  0  0  0  0  0  0
    2.6160   -4.0800    0.0000 C   0  0  0  0  0  0  0  0  0  0  0  0
    3.3310   -4.4920    0.0000 C   0  0  0  0  0  0  0  0  0  0  0  0
    4.0450   -5.7300    0.0000 O   0  0  0  0  0  0  0  0  0  0  0  0
    4.7600   -5.3170    0.0000 C   0  0  0  0  0  0  0  0  0  0  0  0
    1.1870   -3.2550    0.0000 O   0  0  0  0  0  0  0  0  0  0  0  0
    0.4730   -2.8420    0.0000 C   0  0  3  0  0  0  0  0  0  0  0  0
   -0.2810   -3.1780    0.0000 C   0  0  0  0  0  0  0  0  0  0  0  0
   -0.8330   -2.5650    0.0000 N   0  0  0  0  0  0  0  0  0  0  0  0
   -0.4200   -1.8500    0.0000 C   0  0  3  0  0  0  0  0  0  0  0  0
    0.3860   -2.0220    0.0000 C   0  0  0  0  0  0  0  0  0  0  0  0
   -1.6530   -2.6510    0.0000 C   0  0  0  0  0  0  0  0  0  0  0  0
   -2.1380   -1.9840    0.0000 O   0  0  0  0  0  0  0  0  0  0  0  0
   -1.9890   -3.4050    0.0000 C   0  0  3  0  0  0  0  0  0  0  0  0
   -1.5040   -4.0720    0.0000 C   0  0  0  0  0  0  0  0  0  0  0  0
   -2.1720   -4.5570    0.0000 C   0  0  0  0  0  0  0  0  0  0  0  0
   -0.8370   -3.5870    0.0000 C   0  0  0  0  0  0  0  0  0  0  0  0
   -1.0190   -4.7400    0.0000 C   0  0  0  0  0  0  0  0  0  0  0  0
   -2.8100   -3.4910    0.0000 N   0  0  0  0  0  0  0  0  0  0  0  0
   -3.1450   -4.2440    0.0000 C   0  0  0  0  0  0  0  0  0  0  0  0
   -3.9660   -4.3310    0.0000 O   0  0  0  0  0  0  0  0  0  0  0  0
   -2.6600   -4.9120    0.0000 O   0  0  0  0  0  0  0  0  0  0  0  0
   -2.9960   -5.6660    0.0000 C   0  0  0  0  0  0  0  0  0  0  0  0
   -3.7490   -5.3300    0.0000 C   0  0  0  0  0  0  0  0  0  0  0  0
   -2.2420   -6.0010    0.0000 C   0  0  0  0  0  0  0  0  0  0  0  0
   -3.3310   -6.4190    0.0000 C   0  0  0  0  0  0  0  0  0  0  0  0
   -0.7560   -1.0970    0.0000 C   0  0  0  0  0  0  0  0  0  0  0  0
   -0.2710   -0.4290    0.0000 O   0  0  0  0  0  0  0  0  0  0  0  0
   -1.5760   -1.0100    0.0000 N   0  0  0  0  0  0  0  0  0  0  0  0
   -1.9120   -0.2570    0.0000 C   0  0  1  0  0  0  0  0  0  0  0  0
   -1.9700    0.5660    0.0000 C   0  0  3  0  0  0  0  0  0  0  0  0
   -1.2280    0.2050    0.0000 C   0  0  0  0  0  0  0  0  0  0  0  0
   -2.4310    1.2500    0.0000 C   0  0  0  0  0  0  0  0  0  0  0  0
   -2.0690    1.9920    0.0000 C   0  0  0  0  0  0  0  0  0  0  0  0
   -2.7120   -0.4560    0.0000 C   0  0  0  0  0  0  0  0  0  0  0  0
   -3.2860    0.1370    0.0000 O   0  0  0  0  0  0  0  0  0  0  0  0
   -2.9400   -1.2490    0.0000 N   0  0  0  0  0  0  0  0  0  0  0  0
   -3.7400   -1.4490    0.0000 C   0  0  0  0  0  0  0  0  0  0  0  0
   -4.3140   -0.8550    0.0000 C   0  0  0  0  0  0  0  0  0  0  0  0
   -4.8870   -0.2620    0.0000 F   0  0  0  0  0  0  0  0  0  0  0  0
   -3.7200   -0.2820    0.0000 F   0  0  0  0  0  0  0  0  0  0  0  0
   -4.9070   -1.4280    0.0000 F   0  0  0  0  0  0  0  0  0  0  0  0
  1  2  1  0  0  0  0
  1  6  2  0  0  0  0
  2  3  2  0  0  0  0
  3  4  1  0  0  0  0
  4  5  2  0  0  0  0
  5  6  1  0  0  0  0
  6  9  1  0  0  0  0
  7  8  2  0  0  0  0
  7 12  1  0  0  0  0
  7 14  1  0  0  0  0
  8  9  1  0  0  0  0
  9 10  2  0  0  0  0
 10 11  1  0  0  0  0
 11 12  2  0  0  0  0
 11 19  1  0  0  0  0
 12 15  1  0  0  0  0
 13 14  2  0  0  0  0
 13 16  1  0  0  0  0
 13 17  1  0  0  0  0
 15 16  2  0  0  0  0
 17 18  1  0  0  0  0
 19 20  1  0  0  0  0
 20 21  1  0  0  0  0
 20 24  1  0  0  0  0
 21 22  1  0  0  0  0
 22 23  1  0  0  0  0
 22 25  1  0  0  0  0
 23 24  1  0  0  0  0
 23 40  1  0  0  0  0
 25 26  2  0  0  0  0
 25 27  1  0  0  0  0
 27 28  1  0  0  0  0
 27 32  1  0  0  0  0
 28 29  1  0  0  0  0
 28 30  1  0  0  0  0
 28 31  1  0  0  0  0
 32 33  1  0  0  0  0
 33 34  2  0  0  0  0
 33 35  1  0  0  0  0
 35 36  1  0  0  0  0
 36 37  1  0  0  0  0
 36 38  1  0  0  0  0
 36 39  1  0  0  0  0
 40 41  2  0  0  0  0
 40 42  1  0  0  0  0
 43 42  1  1  0  0  0
 43 44  1  0  0  0  0
 43 45  1  0  0  0  0
 43 48  1  6  0  0  0
 44 45  1  0  0  0  0
 44 46  1  0  0  0  0
 46 47  2  0  0  0  0
 48 49  2  0  0  0  0
 48 50  1  0  0  0  0
 50 51  1  0  0  0  0
 51 52  1  0  0  0  0
 52 53  1  0  0  0  0
 52 54  1  0  0  0  0
 52 55  1  0  0  0  0
M  END
>  <n>
822

>  <Activity>
1

>  <cmpd_id>
mbcd0030475

$$$$
mol_0725
  MOE2013           2D

 27 29  0  0  1  0  0  0  0  0999 V2000
    0.0200   -3.9090    0.0000 C   0  0  0  0  0  0  0  0  0  0  0  0
   -0.6940   -4.3210    0.0000 C   0  0  0  0  0  0  0  0  0  0  0  0
   -1.4090   -3.9090    0.0000 N   0  0  0  0  0  0  0  0  0  0  0  0
   -1.4090   -3.0840    0.0000 C   0  0  3  0  0  0  0  0  0  0  0  0
   -0.6940   -2.6710    0.0000 C   0  0  3  0  0  0  0  0  0  0  0  0
    0.0200   -3.0840    0.0000 C   0  0  0  0  0  0  0  0  0  0  0  0
   -0.6940   -1.8460    0.0000 N   0  0  0  0  0  0  0  0  0  0  0  0
   -1.4090   -1.4340    0.0000 C   0  0  0  0  0  0  0  0  0  0  0  0
   -1.4090   -0.6090    0.0000 C   0  0  0  0  0  0  0  0  0  0  0  0
   -0.6940   -0.1960    0.0000 C   0  0  0  0  0  0  0  0  0  0  0  0
   -0.6940    0.6290    0.0000 C   0  0  0  0  0  0  0  0  0  0  0  0
   -1.4090    1.0410    0.0000 C   0  0  0  0  0  0  0  0  0  0  0  0
   -2.1230    0.6290    0.0000 C   0  0  0  0  0  0  0  0  0  0  0  0
   -2.1230   -0.1960    0.0000 C   0  0  0  0  0  0  0  0  0  0  0  0
    0.0200   -0.6090    0.0000 O   0  0  0  0  0  0  0  0  0  0  0  0
    0.7350   -0.1960    0.0000 C   0  0  0  0  0  0  0  0  0  0  0  0
   -2.1230   -2.6710    0.0000 C   0  0  0  0  0  0  0  0  0  0  0  0
   -2.8380   -3.0840    0.0000 C   0  0  0  0  0  0  0  0  0  0  0  0
   -3.5520   -2.6710    0.0000 C   0  0  0  0  0  0  0  0  0  0  0  0
   -3.5520   -1.8460    0.0000 C   0  0  0  0  0  0  0  0  0  0  0  0
   -2.8380   -1.4340    0.0000 C   0  0  0  0  0  0  0  0  0  0  0  0
   -2.1230   -1.8460    0.0000 C   0  0  0  0  0  0  0  0  0  0  0  0
   -2.8380    1.0410    0.0000 O   0  0  0  0  0  0  0  0  0  0  0  0
   -3.5520    0.6290    0.0000 C   0  0  0  0  0  0  0  0  0  0  0  0
   -4.2670    0.2160    0.0000 F   0  0  0  0  0  0  0  0  0  0  0  0
   -3.9650    1.3430    0.0000 F   0  0  0  0  0  0  0  0  0  0  0  0
   -3.1400   -0.0860    0.0000 F   0  0  0  0  0  0  0  0  0  0  0  0
  1  2  1  0  0  0  0
  1  6  1  0  0  0  0
  2  3  1  0  0  0  0
  3  4  1  0  0  0  0
  4  5  1  0  0  0  0
  4 17  1  0  0  0  0
  5  6  1  0  0  0  0
  5  7  1  0  0  0  0
  7  8  1  0  0  0  0
  8  9  1  0  0  0  0
  9 10  1  0  0  0  0
  9 14  2  0  0  0  0
 10 11  2  0  0  0  0
 10 15  1  0  0  0  0
 11 12  1  0  0  0  0
 12 13  2  0  0  0  0
 13 14  1  0  0  0  0
 13 23  1  0  0  0  0
 15 16  1  0  0  0  0
 17 18  1  0  0  0  0
 17 22  2  0  0  0  0
 18 19  2  0  0  0  0
 19 20  1  0  0  0  0
 20 21  2  0  0  0  0
 21 22  1  0  0  0  0
 23 24  1  0  0  0  0
 24 25  1  0  0  0  0
 24 26  1  0  0  0  0
 24 27  1  0  0  0  0
M  END
>  <n>
725

>  <Activity>
1

>  <cmpd_id>
mbcd0024865

$$$$
mol_0753
  MOE2013           2D

 26 28  0  0  1  0  0  0  0  0999 V2000
    0.9710    0.6290    0.0000 C   0  0  0  0  0  0  0  0  0  0  0  0
    0.2560    0.2160    0.0000 N   0  0  0  0  0  0  0  0  0  0  0  0
    1.6850    0.2160    0.0000 C   0  0  0  0  0  0  0  0  0  0  0  0
    0.2560    1.8660    0.0000 C   0  0  0  0  0  0  0  0  0  0  0  0
    1.6850   -0.6090    0.0000 C   0  0  0  0  0  0  0  0  0  0  0  0
   -0.4580    0.6290    0.0000 C   0  0  0  0  0  0  0  0  0  0  0  0
   -1.1720    0.2160    0.0000 C   0  0  0  0  0  0  0  0  0  0  0  0
    0.9710    1.4540    0.0000 C   0  0  0  0  0  0  0  0  0  0  0  0
   -0.4580    1.4540    0.0000 C   0  0  0  0  0  0  0  0  0  0  0  0
    0.2560    2.6910    0.0000 C   0  0  3  0  0  0  0  0  0  0  0  0
    0.9710    3.9290    0.0000 N   0  0  0  0  0  0  0  0  0  0  0  0
    0.9710    3.1040    0.0000 C   0  0  3  0  0  0  0  0  0  0  0  0
    1.6850   -1.4340    0.0000 F   0  0  0  0  0  0  0  0  0  0  0  0
    2.5100   -0.6090    0.0000 F   0  0  0  0  0  0  0  0  0  0  0  0
    0.8600   -0.6090    0.0000 F   0  0  0  0  0  0  0  0  0  0  0  0
   -1.8870   -0.1960    0.0000 F   0  0  0  0  0  0  0  0  0  0  0  0
   -1.5850    0.9310    0.0000 F   0  0  0  0  0  0  0  0  0  0  0  0
   -0.7600   -0.4980    0.0000 F   0  0  0  0  0  0  0  0  0  0  0  0
    2.4000    0.6290    0.0000 C   0  0  0  0  0  0  0  0  0  0  0  0
   -0.4580    3.1040    0.0000 O   0  0  0  0  0  0  0  0  0  0  0  0
    1.6850    1.8660    0.0000 C   0  0  0  0  0  0  0  0  0  0  0  0
    1.6850    4.3410    0.0000 C   0  0  0  0  0  0  0  0  0  0  0  0
    2.4000    1.4540    0.0000 C   0  0  0  0  0  0  0  0  0  0  0  0
    1.6850    2.6910    0.0000 C   0  0  0  0  0  0  0  0  0  0  0  0
    2.4000    3.9290    0.0000 C   0  0  0  0  0  0  0  0  0  0  0  0
    2.4000    3.1040    0.0000 C   0  0  0  0  0  0  0  0  0  0  0  0
  1  2  1  0  0  0  0
  1  3  2  0  0  0  0
  1  8  1  0  0  0  0
  2  6  2  0  0  0  0
  3  5  1  0  0  0  0
  3 19  1  0  0  0  0
  4  8  1  0  0  0  0
  4  9  2  0  0  0  0
  4 10  1  0  0  0  0
  5 13  1  0  0  0  0
  5 14  1  0  0  0  0
  5 15  1  0  0  0  0
  6  7  1  0  0  0  0
  6  9  1  0  0  0  0
  7 16  1  0  0  0  0
  7 17  1  0  0  0  0
  7 18  1  0  0  0  0
  8 21  2  0  0  0  0
 10 12  1  0  0  0  0
 10 20  1  0  0  0  0
 11 12  1  0  0  0  0
 11 22  1  0  0  0  0
 12 24  1  0  0  0  0
 19 23  2  0  0  0  0
 21 23  1  0  0  0  0
 22 25  1  0  0  0  0
 24 26  1  0  0  0  0
 25 26  1  0  0  0  0
M  END
>  <n>
753

>  <Activity>
1

>  <cmpd_id>
mbcd0027835

$$$$
mol_0330
  MOE2013           2D

 37 40  0  0  0  0  0  0  0  0999 V2000
   -7.1450    4.1250    0.0000 F   0  0  0  0  0  0  0  0  0  0  0  0
   -7.1450    3.3000    0.0000 C   0  0  0  0  0  0  0  0  0  0  0  0
   -7.9700    3.3000    0.0000 F   0  0  0  0  0  0  0  0  0  0  0  0
   -6.3200    3.3000    0.0000 F   0  0  0  0  0  0  0  0  0  0  0  0
   -7.1450    2.4750    0.0000 C   0  0  0  0  0  0  0  0  0  0  0  0
   -6.4300    2.0620    0.0000 C   0  0  0  0  0  0  0  0  0  0  0  0
   -6.4300    1.2380    0.0000 C   0  0  0  0  0  0  0  0  0  0  0  0
   -5.7160    0.8250    0.0000 N   0  0  0  0  0  0  0  0  0  0  0  0
   -5.0010    1.2380    0.0000 C   0  0  0  0  0  0  0  0  0  0  0  0
   -5.0010    2.0620    0.0000 O   0  0  0  0  0  0  0  0  0  0  0  0
   -4.2870    0.8250    0.0000 C   0  0  0  0  0  0  0  0  0  0  0  0
   -4.2870    0.0000    0.0000 O   0  0  0  0  0  0  0  0  0  0  0  0
   -3.5720    1.2380    0.0000 C   0  0  0  0  0  0  0  0  0  0  0  0
   -2.8580    0.8250    0.0000 C   0  0  0  0  0  0  0  0  0  0  0  0
   -2.8580    0.0000    0.0000 O   0  0  0  0  0  0  0  0  0  0  0  0
   -2.1430    1.2380    0.0000 C   0  0  0  0  0  0  0  0  0  0  0  0
   -2.1430    2.0620    0.0000 C   0  0  0  0  0  0  0  0  0  0  0  0
   -1.4290    2.4750    0.0000 C   0  0  0  0  0  0  0  0  0  0  0  0
   -0.7140    2.0620    0.0000 C   0  0  0  0  0  0  0  0  0  0  0  0
   -0.7140    1.2380    0.0000 C   0  0  0  0  0  0  0  0  0  0  0  0
   -1.4290    0.8250    0.0000 C   0  0  0  0  0  0  0  0  0  0  0  0
   -1.4290    0.0000    0.0000 N   0  0  0  0  0  0  0  0  0  0  0  0
   -0.7140   -0.4120    0.0000 C   0  0  0  0  0  0  0  0  0  0  0  0
   -0.7140   -1.2380    0.0000 C   0  0  0  0  0  0  0  0  0  0  0  0
    0.0000   -1.6500    0.0000 C   0  0  0  0  0  0  0  0  0  0  0  0
    0.0000   -2.4750    0.0000 O   0  0  0  0  0  0  0  0  0  0  0  0
    0.7140   -1.2380    0.0000 C   0  0  0  0  0  0  0  0  0  0  0  0
    1.4290   -1.6500    0.0000 O   0  0  0  0  0  0  0  0  0  0  0  0
    0.7140   -0.4120    0.0000 C   0  0  0  0  0  0  0  0  0  0  0  0
    0.0000    0.0000    0.0000 C   0  0  0  0  0  0  0  0  0  0  0  0
    0.0000    0.8250    0.0000 C   0  0  0  0  0  0  0  0  0  0  0  0
    0.7140    1.2380    0.0000 C   0  0  0  0  0  0  0  0  0  0  0  0
    1.4290    0.8250    0.0000 C   0  0  0  0  0  0  0  0  0  0  0  0
    1.4290    0.0000    0.0000 C   0  0  0  0  0  0  0  0  0  0  0  0
   -7.1450    0.8250    0.0000 C   0  0  0  0  0  0  0  0  0  0  0  0
   -7.8590    1.2380    0.0000 C   0  0  0  0  0  0  0  0  0  0  0  0
   -7.8590    2.0620    0.0000 C   0  0  0  0  0  0  0  0  0  0  0  0
  1  2  1  0  0  0  0
  2  3  1  0  0  0  0
  2  4  1  0  0  0  0
  2  5  1  0  0  0  0
  5  6  1  0  0  0  0
  5 37  2  0  0  0  0
  6  7  2  0  0  0  0
  7  8  1  0  0  0  0
  7 35  1  0  0  0  0
  8  9  1  0  0  0  0
  9 10  2  0  0  0  0
  9 11  1  0  0  0  0
 11 12  2  0  0  0  0
 11 13  1  0  0  0  0
 13 14  1  0  0  0  0
 14 15  2  0  0  0  0
 14 16  1  0  0  0  0
 16 17  1  0  0  0  0
 16 21  2  0  0  0  0
 17 18  2  0  0  0  0
 18 19  1  0  0  0  0
 19 20  2  0  0  0  0
 20 21  1  0  0  0  0
 21 22  1  0  0  0  0
 22 23  2  3  0  0  0
 23 24  1  0  0  0  0
 23 30  1  0  0  0  0
 24 25  1  0  0  0  0
 25 26  2  0  0  0  0
 25 27  1  0  0  0  0
 27 28  2  0  0  0  0
 27 29  1  0  0  0  0
 29 30  1  0  0  0  0
 29 34  2  0  0  0  0
 30 31  2  0  0  0  0
 31 32  1  0  0  0  0
 32 33  2  0  0  0  0
 33 34  1  0  0  0  0
 35 36  2  0  0  0  0
 36 37  1  0  0  0  0
M  END
>  <n>
330

>  <Activity>
0

>  <cmpd_id>
mbcd0030644

$$$$
mol_0059
  MOE2013           2D

 39 43  0  0  0  0  0  0  0  0999 V2000
    9.5830    1.8700    0.0000 F   0  0  0  0  0  0  0  0  0  0  0  0
    8.4560    2.1720    0.0000 F   0  0  0  0  0  0  0  0  0  0  0  0
    9.2810    0.7440    0.0000 F   0  0  0  0  0  0  0  0  0  0  0  0
    5.2960    0.2200    0.0000 O   0  0  0  0  0  0  0  0  0  0  0  0
    7.4390   -1.0170    0.0000 N   0  0  0  0  0  0  0  0  0  0  0  0
    6.0100    1.4580    0.0000 N   0  0  0  0  0  0  0  0  0  0  0  0
    2.4380    1.0450    0.0000 N   0  0  0  0  0  0  0  0  0  0  0  0
    7.0270   -2.2870    0.0000 N   0  0  0  0  0  0  0  0  0  0  0  0
    1.7230   -0.1920    0.0000 N   0  0  0  0  0  0  0  0  0  0  0  0
    3.1520   -0.1920    0.0000 N   0  0  0  0  0  0  0  0  0  0  0  0
   -0.4200   -1.4300    0.0000 N   0  0  0  0  0  0  0  0  0  0  0  0
    7.4390   -0.1920    0.0000 C   0  0  0  0  0  0  0  0  0  0  0  0
    6.7250    1.0450    0.0000 C   0  0  0  0  0  0  0  0  0  0  0  0
    8.1540    1.0450    0.0000 C   0  0  0  0  0  0  0  0  0  0  0  0
    6.7250    0.2200    0.0000 C   0  0  0  0  0  0  0  0  0  0  0  0
    8.1540    0.2200    0.0000 C   0  0  0  0  0  0  0  0  0  0  0  0
    7.4390    1.4580    0.0000 C   0  0  0  0  0  0  0  0  0  0  0  0
    4.5810    1.4580    0.0000 C   0  0  0  0  0  0  0  0  0  0  0  0
    3.1520    1.4580    0.0000 C   0  0  0  0  0  0  0  0  0  0  0  0
    3.1520    2.2830    0.0000 C   0  0  0  0  0  0  0  0  0  0  0  0
    3.8670    1.0450    0.0000 C   0  0  0  0  0  0  0  0  0  0  0  0
    5.2960    1.0450    0.0000 C   0  0  0  0  0  0  0  0  0  0  0  0
    8.1070   -1.5020    0.0000 C   0  0  0  0  0  0  0  0  0  0  0  0
    4.5810    2.2830    0.0000 C   0  0  0  0  0  0  0  0  0  0  0  0
    3.8670    2.6950    0.0000 C   0  0  0  0  0  0  0  0  0  0  0  0
    8.8680    1.4580    0.0000 C   0  0  0  0  0  0  0  0  0  0  0  0
    6.7720   -1.5020    0.0000 C   0  0  0  0  0  0  0  0  0  0  0  0
    7.8520   -2.2870    0.0000 C   0  0  0  0  0  0  0  0  0  0  0  0
    2.4380    2.6950    0.0000 C   0  0  0  0  0  0  0  0  0  0  0  0
    2.4380    0.2200    0.0000 C   0  0  0  0  0  0  0  0  0  0  0  0
    8.3370   -2.9540    0.0000 C   0  0  0  0  0  0  0  0  0  0  0  0
    1.7230   -1.0170    0.0000 C   0  0  0  0  0  0  0  0  0  0  0  0
    1.0090   -1.4300    0.0000 C   0  0  0  0  0  0  0  0  0  0  0  0
    2.4380   -1.4300    0.0000 C   0  0  0  0  0  0  0  0  0  0  0  0
    3.1520   -1.0170    0.0000 C   0  0  0  0  0  0  0  0  0  0  0  0
    1.0090   -2.2550    0.0000 C   0  0  0  0  0  0  0  0  0  0  0  0
    0.2940   -1.0170    0.0000 C   0  0  0  0  0  0  0  0  0  0  0  0
    0.2940   -2.6670    0.0000 C   0  0  0  0  0  0  0  0  0  0  0  0
   -0.4200   -2.2550    0.0000 C   0  0  0  0  0  0  0  0  0  0  0  0
  1 26  1  0  0  0  0
  2 26  1  0  0  0  0
  3 26  1  0  0  0  0
  4 22  2  0  0  0  0
  5 12  1  0  0  0  0
  5 23  1  0  0  0  0
  5 27  1  0  0  0  0
  6 13  1  0  0  0  0
  6 22  1  0  0  0  0
  7 19  1  0  0  0  0
  7 30  1  0  0  0  0
  8 27  2  0  0  0  0
  8 28  1  0  0  0  0
  9 30  2  0  0  0  0
  9 32  1  0  0  0  0
 10 30  1  0  0  0  0
 10 35  2  0  0  0  0
 11 37  2  0  0  0  0
 11 39  1  0  0  0  0
 12 15  2  0  0  0  0
 12 16  1  0  0  0  0
 13 15  1  0  0  0  0
 13 17  2  0  0  0  0
 14 16  2  0  0  0  0
 14 17  1  0  0  0  0
 14 26  1  0  0  0  0
 18 21  2  0  0  0  0
 18 22  1  0  0  0  0
 18 24  1  0  0  0  0
 19 20  2  0  0  0  0
 19 21  1  0  0  0  0
 20 25  1  0  0  0  0
 20 29  1  0  0  0  0
 23 28  2  0  0  0  0
 24 25  2  0  0  0  0
 28 31  1  0  0  0  0
 32 33  1  0  0  0  0
 32 34  2  0  0  0  0
 33 36  2  0  0  0  0
 33 37  1  0  0  0  0
 34 35  1  0  0  0  0
 36 38  1  0  0  0  0
 38 39  2  0  0  0  0
M  END
>  <n>
59

>  <Activity>
0

>  <cmpd_id>
mbcd0001690

$$$$
mol_0765
  MOE2013           2D

 37 41  0  0  1  0  0  0  0  0999 V2000
    9.2050    2.1410    0.0000 C   0  0  0  0  0  0  0  0  0  0  0  0
    9.2050    1.3160    0.0000 N   0  0  0  0  0  0  0  0  0  0  0  0
    9.8720    0.8310    0.0000 C   0  0  0  0  0  0  0  0  0  0  0  0
    9.6170    0.0470    0.0000 N   0  0  0  0  0  0  0  0  0  0  0  0
    8.7920    0.0470    0.0000 C   0  0  0  0  0  0  0  0  0  0  0  0
    8.5370    0.8310    0.0000 C   0  0  0  0  0  0  0  0  0  0  0  0
    7.7530    1.0860    0.0000 C   0  0  0  0  0  0  0  0  0  0  0  0
    7.1400    0.5340    0.0000 C   0  0  0  0  0  0  0  0  0  0  0  0
    6.3550    0.7890    0.0000 C   0  0  0  0  0  0  0  0  0  0  0  0
    6.1830    1.5960    0.0000 N   0  0  0  0  0  0  0  0  0  0  0  0
    6.7960    2.1480    0.0000 C   0  0  0  0  0  0  0  0  0  0  0  0
    7.5810    1.8930    0.0000 C   0  0  0  0  0  0  0  0  0  0  0  0
    5.7420    0.2370    0.0000 N   0  0  0  0  0  0  0  0  0  0  0  0
    4.9570    0.4920    0.0000 C   0  0  3  0  0  0  0  0  0  0  0  0
    4.7860    1.2990    0.0000 C   0  0  0  0  0  0  0  0  0  0  0  0
    4.3440   -0.0600    0.0000 C   0  0  0  0  0  0  0  0  0  0  0  0
    4.5160   -0.8670    0.0000 C   0  0  0  0  0  0  0  0  0  0  0  0
    3.9030   -1.4190    0.0000 C   0  0  0  0  0  0  0  0  0  0  0  0
    3.1180   -1.1640    0.0000 C   0  0  0  0  0  0  0  0  0  0  0  0
    2.9460   -0.3570    0.0000 C   0  0  0  0  0  0  0  0  0  0  0  0
    3.5600    0.1950    0.0000 C   0  0  0  0  0  0  0  0  0  0  0  0
    8.3070   -0.6210    0.0000 C   0  0  0  0  0  0  0  0  0  0  0  0
    8.6430   -1.3740    0.0000 C   0  0  0  0  0  0  0  0  0  0  0  0
    8.1580   -2.0420    0.0000 C   0  0  0  0  0  0  0  0  0  0  0  0
    7.3380   -1.9560    0.0000 C   0  0  0  0  0  0  0  0  0  0  0  0
    7.0020   -1.2020    0.0000 C   0  0  0  0  0  0  0  0  0  0  0  0
    7.4870   -0.5340    0.0000 C   0  0  0  0  0  0  0  0  0  0  0  0
    8.4940   -2.7960    0.0000 C   0  0  0  0  0  0  0  0  0  0  0  0
    8.8290   -3.5490    0.0000 F   0  0  0  0  0  0  0  0  0  0  0  0
    7.7400   -3.1310    0.0000 F   0  0  0  0  0  0  0  0  0  0  0  0
    9.2470   -2.4600    0.0000 F   0  0  0  0  0  0  0  0  0  0  0  0
   10.6570    1.0860    0.0000 C   0  0  0  0  0  0  0  0  0  0  0  0
   10.8280    1.8930    0.0000 C   0  0  0  0  0  0  0  0  0  0  0  0
   11.6130    2.1480    0.0000 C   0  0  0  0  0  0  0  0  0  0  0  0
   12.2260    1.5960    0.0000 N   0  0  0  0  0  0  0  0  0  0  0  0
   12.0540    0.7890    0.0000 C   0  0  0  0  0  0  0  0  0  0  0  0
   11.2700    0.5340    0.0000 C   0  0  0  0  0  0  0  0  0  0  0  0
  1  2  1  0  0  0  0
  2  3  1  0  0  0  0
  2  6  1  0  0  0  0
  3  4  2  0  0  0  0
  3 32  1  0  0  0  0
  4  5  1  0  0  0  0
  5  6  2  0  0  0  0
  5 22  1  0  0  0  0
  6  7  1  0  0  0  0
  7  8  1  0  0  0  0
  7 12  2  0  0  0  0
  8  9  2  0  0  0  0
  9 10  1  0  0  0  0
  9 13  1  0  0  0  0
 10 11  2  0  0  0  0
 11 12  1  0  0  0  0
 13 14  1  0  0  0  0
 14 15  1  0  0  0  0
 14 16  1  0  0  0  0
 16 17  1  0  0  0  0
 16 21  2  0  0  0  0
 17 18  2  0  0  0  0
 18 19  1  0  0  0  0
 19 20  2  0  0  0  0
 20 21  1  0  0  0  0
 22 23  1  0  0  0  0
 22 27  2  0  0  0  0
 23 24  2  0  0  0  0
 24 25  1  0  0  0  0
 24 28  1  0  0  0  0
 25 26  2  0  0  0  0
 26 27  1  0  0  0  0
 28 29  1  0  0  0  0
 28 30  1  0  0  0  0
 28 31  1  0  0  0  0
 32 33  1  0  0  0  0
 32 37  1  0  0  0  0
 33 34  1  0  0  0  0
 34 35  1  0  0  0  0
 35 36  1  0  0  0  0
 36 37  1  0  0  0  0
M  END
>  <n>
765

>  <Activity>
1

>  <cmpd_id>
mbcd0029101

$$$$
mol_0415
  MOE2013           2D

 27 28  0  0  1  0  0  0  0  0999 V2000
   -5.7160    1.6500    0.0000 F   0  0  0  0  0  0  0  0  0  0  0  0
   -5.0010    2.0620    0.0000 C   0  0  0  0  0  0  0  0  0  0  0  0
   -4.5890    1.3480    0.0000 F   0  0  0  0  0  0  0  0  0  0  0  0
   -5.4140    2.7770    0.0000 F   0  0  0  0  0  0  0  0  0  0  0  0
   -4.2870    2.4750    0.0000 C   0  0  0  0  0  0  0  0  0  0  0  0
   -4.2870    3.3000    0.0000 C   0  0  0  0  0  0  0  0  0  0  0  0
   -3.5720    3.7120    0.0000 C   0  0  0  0  0  0  0  0  0  0  0  0
   -2.8580    3.3000    0.0000 C   0  0  0  0  0  0  0  0  0  0  0  0
   -2.1430    3.7120    0.0000 O   0  0  0  0  0  0  0  0  0  0  0  0
   -1.4290    3.3000    0.0000 C   0  0  0  0  0  0  0  0  0  0  0  0
   -0.7140    3.7120    0.0000 C   0  0  0  0  0  0  0  0  0  0  0  0
    0.0000    3.3000    0.0000 C   0  0  0  0  0  0  0  0  0  0  0  0
    0.0000    2.4750    0.0000 C   0  0  0  0  0  0  0  0  0  0  0  0
    0.7140    2.0620    0.0000 O   0  0  0  0  0  0  0  0  0  0  0  0
    1.4290    2.4750    0.0000 C   0  0  3  0  0  0  0  0  0  0  0  0
    2.1430    2.0620    0.0000 C   0  0  0  0  0  0  0  0  0  0  0  0
    2.8580    2.4750    0.0000 O   0  0  0  0  0  0  0  0  0  0  0  0
    3.5720    2.0620    0.0000 C   0  0  0  0  0  0  0  0  0  0  0  0
    4.2870    2.4750    0.0000 C   0  0  0  0  0  0  0  0  0  0  0  0
    5.0010    2.0620    0.0000 C   0  0  0  0  0  0  0  0  0  0  0  0
    5.7160    2.4750    0.0000 C   0  0  0  0  0  0  0  0  0  0  0  0
    2.1430    1.2380    0.0000 O   0  0  0  0  0  0  0  0  0  0  0  0
    1.4290    3.3000    0.0000 C   0  0  0  0  0  0  0  0  0  0  0  0
   -0.7140    2.0620    0.0000 C   0  0  0  0  0  0  0  0  0  0  0  0
   -1.4290    2.4750    0.0000 C   0  0  0  0  0  0  0  0  0  0  0  0
   -2.8580    2.4750    0.0000 N   0  0  0  0  0  0  0  0  0  0  0  0
   -3.5720    2.0620    0.0000 C   0  0  0  0  0  0  0  0  0  0  0  0
  1  2  1  0  0  0  0
  2  3  1  0  0  0  0
  2  4  1  0  0  0  0
  2  5  1  0  0  0  0
  5  6  1  0  0  0  0
  5 27  2  0  0  0  0
  6  7  2  0  0  0  0
  7  8  1  0  0  0  0
  8  9  1  0  0  0  0
  8 26  2  0  0  0  0
  9 10  1  0  0  0  0
 10 11  1  0  0  0  0
 10 25  2  0  0  0  0
 11 12  2  0  0  0  0
 12 13  1  0  0  0  0
 13 14  1  0  0  0  0
 13 24  2  0  0  0  0
 14 15  1  0  0  0  0
 15 16  1  0  0  0  0
 15 23  1  0  0  0  0
 16 17  1  0  0  0  0
 16 22  2  0  0  0  0
 17 18  1  0  0  0  0
 18 19  1  0  0  0  0
 19 20  1  0  0  0  0
 20 21  1  0  0  0  0
 24 25  1  0  0  0  0
 26 27  1  0  0  0  0
M  END
>  <n>
415

>  <Activity>
0

>  <cmpd_id>
mbcd0030748

$$$$
mol_0022
  MOE2013           2D

 22 22  0  0  0  0  0  0  0  0999 V2000
    4.7240   -3.5620    0.0000 F   0  0  0  0  0  0  0  0  0  0  0  0
    5.5490   -2.7380    0.0000 F   0  0  0  0  0  0  0  0  0  0  0  0
    3.8990   -2.7380    0.0000 F   0  0  0  0  0  0  0  0  0  0  0  0
    1.1510    0.9750    0.0000 O   0  0  0  0  0  0  0  0  0  0  0  0
    5.4380    1.8000    0.0000 O   0  0  0  0  0  0  0  0  0  0  0  0
    5.4380    0.9750    0.0000 N   0  0  0  0  0  0  0  0  0  0  0  0
    6.8670    3.4500    0.0000 N   0  0  0  0  0  0  0  0  0  0  0  0
    3.2950    0.5620    0.0000 C   0  0  0  0  0  0  0  0  0  0  0  0
    4.0090    0.9750    0.0000 C   0  0  0  0  0  0  0  0  0  0  0  0
    2.5800    0.9750    0.0000 C   0  0  0  0  0  0  0  0  0  0  0  0
    4.7240    0.5620    0.0000 C   0  0  0  0  0  0  0  0  0  0  0  0
    4.7240   -0.2620    0.0000 C   0  0  0  0  0  0  0  0  0  0  0  0
    1.8660    0.5620    0.0000 C   0  0  0  0  0  0  0  0  0  0  0  0
    5.4380   -0.6750    0.0000 C   0  0  0  0  0  0  0  0  0  0  0  0
    4.0090   -0.6750    0.0000 C   0  0  0  0  0  0  0  0  0  0  0  0
    4.7240   -1.9120    0.0000 C   0  0  0  0  0  0  0  0  0  0  0  0
    5.4380   -1.5000    0.0000 C   0  0  0  0  0  0  0  0  0  0  0  0
    4.0090   -1.5000    0.0000 C   0  0  0  0  0  0  0  0  0  0  0  0
    4.7240   -2.7380    0.0000 C   0  0  0  0  0  0  0  0  0  0  0  0
    6.1530    2.2120    0.0000 C   0  0  0  0  0  0  0  0  0  0  0  0
    0.4370    0.5620    0.0000 C   0  0  0  0  0  0  0  0  0  0  0  0
    6.1530    3.0380    0.0000 C   0  0  0  0  0  0  0  0  0  0  0  0
  1 19  1  0  0  0  0
  2 19  1  0  0  0  0
  3 19  1  0  0  0  0
  4 13  1  0  0  0  0
  4 21  1  0  0  0  0
  5  6  1  0  0  0  0
  5 20  1  0  0  0  0
  6 11  2  0  0  0  0
  7 22  1  0  0  0  0
  8  9  1  0  0  0  0
  8 10  1  0  0  0  0
  9 11  1  0  0  0  0
 10 13  1  0  0  0  0
 11 12  1  0  0  0  0
 12 14  2  0  0  0  0
 12 15  1  0  0  0  0
 14 17  1  0  0  0  0
 15 18  2  0  0  0  0
 16 17  2  0  0  0  0
 16 18  1  0  0  0  0
 16 19  1  0  0  0  0
 20 22  1  0  0  0  0
M  END
>  <n>
22

>  <Activity>
0

>  <cmpd_id>
mbcd0000923

$$$$
mol_0471
  MOE2013           2D

 40 42  0  0  1  0  0  0  0  0999 V2000
    1.5320  -10.0970    0.0000 C   0  0  0  0  0  0  0  0  0  0  0  0
    2.2460  -10.5100    0.0000 C   0  0  0  0  0  0  0  0  0  0  0  0
    2.9610  -10.0970    0.0000 O   0  0  0  0  0  0  0  0  0  0  0  0
    3.6750  -10.5100    0.0000 C   0  0  0  0  0  0  0  0  0  0  0  0
    3.6750  -11.3350    0.0000 O   0  0  0  0  0  0  0  0  0  0  0  0
    4.3900  -10.0970    0.0000 C   0  0  3  0  0  0  0  0  0  0  0  0
    5.1040  -10.5100    0.0000 C   0  0  3  0  0  0  0  0  0  0  0  0
    5.1040  -11.3350    0.0000 C   0  0  0  0  0  0  0  0  0  0  0  0
    4.3900  -11.7470    0.0000 C   0  0  0  0  0  0  0  0  0  0  0  0
    4.3900  -12.5720    0.0000 C   0  0  0  0  0  0  0  0  0  0  0  0
    5.1040  -12.9850    0.0000 C   0  0  0  0  0  0  0  0  0  0  0  0
    5.8190  -12.5720    0.0000 C   0  0  0  0  0  0  0  0  0  0  0  0
    5.8190  -11.7470    0.0000 C   0  0  0  0  0  0  0  0  0  0  0  0
    6.6240  -11.6730    0.0000 C   0  0  0  0  0  0  0  0  0  0  0  0
    7.2480  -10.9220    0.0000 F   0  0  0  0  0  0  0  0  0  0  0  0
    6.1210  -10.6200    0.0000 F   0  0  0  0  0  0  0  0  0  0  0  0
    6.9460  -12.0490    0.0000 F   0  0  0  0  0  0  0  0  0  0  0  0
    5.8190  -10.0970    0.0000 C   0  0  0  0  0  0  0  0  0  0  0  0
    6.5330  -10.5100    0.0000 C   0  0  0  0  0  0  0  0  0  0  0  0
    6.5330  -11.3350    0.0000 O   0  0  0  0  0  0  0  0  0  0  0  0
    7.2480  -10.0970    0.0000 O   0  0  0  0  0  0  0  0  0  0  0  0
    7.9620  -10.5100    0.0000 C   0  0  0  0  0  0  0  0  0  0  0  0
    8.6770  -10.0970    0.0000 C   0  0  0  0  0  0  0  0  0  0  0  0
    9.3910  -10.5100    0.0000 N   0  0  0  0  0  0  0  0  0  0  0  0
   10.1060  -10.0970    0.0000 C   0  0  0  0  0  0  0  0  0  0  0  0
   10.1060   -9.2720    0.0000 O   0  0  0  0  0  0  0  0  0  0  0  0
   10.8200  -10.5100    0.0000 C   0  0  0  0  0  0  0  0  0  0  0  0
   11.5340  -10.0970    0.0000 C   0  0  0  0  0  0  0  0  0  0  0  0
   12.2490  -10.5100    0.0000 C   0  0  0  0  0  0  0  0  0  0  0  0
   12.2490  -11.3350    0.0000 C   0  0  0  0  0  0  0  0  0  0  0  0
   12.9640  -11.7470    0.0000 N   0  0  0  0  0  0  0  0  0  0  0  0
   13.6780  -11.3350    0.0000 N   0  3  0  0  0  0  0  0  0  0  0  0
   14.3920  -10.9220    0.0000 N   0  5  0  0  0  0  0  0  0  0  0  0
   11.5340  -11.7470    0.0000 C   0  0  0  0  0  0  0  0  0  0  0  0
   10.8200  -11.3350    0.0000 C   0  0  0  0  0  0  0  0  0  0  0  0
    5.8190   -9.2720    0.0000 C   0  0  0  0  0  0  0  0  0  0  0  0
    6.5330   -8.8600    0.0000 C   0  0  0  0  0  0  0  0  0  0  0  0
    5.1040   -8.8600    0.0000 N   0  0  0  0  0  0  0  0  0  0  0  0
    4.3900   -9.2720    0.0000 C   0  0  0  0  0  0  0  0  0  0  0  0
    3.6750   -8.8600    0.0000 C   0  0  0  0  0  0  0  0  0  0  0  0
  1  2  1  0  0  0  0
  2  3  1  0  0  0  0
  3  4  1  0  0  0  0
  4  5  2  0  0  0  0
  4  6  1  0  0  0  0
  6  7  1  0  0  0  0
  6 39  1  0  0  0  0
  7  8  1  0  0  0  0
  7 18  1  0  0  0  0
  8  9  1  0  0  0  0
  8 13  2  0  0  0  0
  9 10  2  0  0  0  0
 10 11  1  0  0  0  0
 11 12  2  0  0  0  0
 12 13  1  0  0  0  0
 13 14  1  0  0  0  0
 14 15  1  0  0  0  0
 14 16  1  0  0  0  0
 14 17  1  0  0  0  0
 18 19  1  0  0  0  0
 18 36  2  0  0  0  0
 19 20  2  0  0  0  0
 19 21  1  0  0  0  0
 21 22  1  0  0  0  0
 22 23  1  0  0  0  0
 23 24  1  0  0  0  0
 24 25  1  0  0  0  0
 25 26  2  0  0  0  0
 25 27  1  0  0  0  0
 27 28  1  0  0  0  0
 27 35  2  0  0  0  0
 28 29  2  0  0  0  0
 29 30  1  0  0  0  0
 30 31  1  0  0  0  0
 30 34  2  0  0  0  0
 31 32  2  3  0  0  0
 32 33  2  0  0  0  0
 34 35  1  0  0  0  0
 36 37  1  0  0  0  0
 36 38  1  0  0  0  0
 38 39  2  0  0  0  0
 39 40  1  0  0  0  0
M  CHG  1  32   1
M  CHG  1  33  -1
M  END
>  <n>
471

>  <Activity>
1

>  <cmpd_id>
mbcd0000159

$$$$
mol_0013
  MOE2013           2D

 39 45  0  0  1  0  0  0  0  0999 V2000
    4.2650   -5.7750    0.0000 O   0  0  0  0  0  0  0  0  0  0  0  0
    4.9790   -5.3620    0.0000 C   0  0  3  0  0  0  0  0  0  0  0  0
    4.9790   -4.5380    0.0000 C   0  0  0  0  0  0  0  0  0  0  0  0
    4.2650   -4.1250    0.0000 O   0  0  0  0  0  0  0  0  0  0  0  0
    4.2650   -3.3000    0.0000 C   0  0  0  0  0  0  0  0  0  0  0  0
    3.5500   -2.8880    0.0000 C   0  0  0  0  0  0  0  0  0  0  0  0
    2.8360   -3.3000    0.0000 C   0  0  0  0  0  0  0  0  0  0  0  0
    2.1210   -2.8880    0.0000 C   0  0  0  0  0  0  0  0  0  0  0  0
    2.1210   -2.0620    0.0000 C   0  0  0  0  0  0  0  0  0  0  0  0
    2.8360   -1.6500    0.0000 N   0  0  0  0  0  0  0  0  0  0  0  0
    3.5500   -2.0620    0.0000 C   0  0  0  0  0  0  0  0  0  0  0  0
    4.2650   -1.6500    0.0000 C   0  0  0  0  0  0  0  0  0  0  0  0
    4.9790   -2.0620    0.0000 C   0  0  0  0  0  0  0  0  0  0  0  0
    4.9790   -2.8880    0.0000 C   0  0  0  0  0  0  0  0  0  0  0  0
    5.6940   -5.7750    0.0000 C   0  0  0  0  0  0  0  0  0  0  0  0
    5.6940   -6.6000    0.0000 N   0  0  0  0  0  0  0  0  0  0  0  0
    6.4080   -7.0120    0.0000 C   0  0  0  0  0  0  0  0  0  0  0  0
    6.4080   -7.8380    0.0000 C   0  0  0  0  0  0  0  0  0  0  0  0
    5.6940   -8.2500    0.0000 N   0  0  0  0  0  0  0  0  0  0  0  0
    4.9790   -7.8380    0.0000 C   0  0  0  0  0  0  0  0  0  0  0  0
    4.9790   -7.0120    0.0000 C   0  0  0  0  0  0  0  0  0  0  0  0
    5.6940   -9.0750    0.0000 C   0  0  0  0  0  0  0  0  0  0  0  0
    6.4370   -9.4330    0.0000 C   0  0  0  0  0  0  0  0  0  0  0  0
    7.0420   -8.8720    0.0000 C   0  0  0  0  0  0  0  0  0  0  0  0
    7.8300   -9.1150    0.0000 C   0  0  0  0  0  0  0  0  0  0  0  0
    8.0140   -9.9190    0.0000 C   0  0  0  0  0  0  0  0  0  0  0  0
    7.4090  -10.4800    0.0000 C   0  0  0  0  0  0  0  0  0  0  0  0
    6.6210  -10.2370    0.0000 C   0  0  0  0  0  0  0  0  0  0  0  0
    6.1060  -10.8820    0.0000 C   0  0  3  0  0  0  0  0  0  0  0  0
    5.2810  -10.8820    0.0000 C   0  0  3  0  0  0  0  0  0  0  0  0
    4.7670  -10.2370    0.0000 C   0  0  0  0  0  0  0  0  0  0  0  0
    3.9790  -10.4800    0.0000 C   0  0  0  0  0  0  0  0  0  0  0  0
    3.3740   -9.9190    0.0000 C   0  0  0  0  0  0  0  0  0  0  0  0
    3.5570   -9.1150    0.0000 C   0  0  0  0  0  0  0  0  0  0  0  0
    4.3460   -8.8720    0.0000 C   0  0  0  0  0  0  0  0  0  0  0  0
    4.9500   -9.4330    0.0000 C   0  0  0  0  0  0  0  0  0  0  0  0
    5.6940  -11.5970    0.0000 C   0  0  0  0  0  0  0  0  0  0  0  0
    5.2210  -12.2730    0.0000 F   0  0  0  0  0  0  0  0  0  0  0  0
    6.1670  -12.2730    0.0000 F   0  0  0  0  0  0  0  0  0  0  0  0
  1  2  1  0  0  0  0
  2  3  1  0  0  0  0
  2 15  1  0  0  0  0
  3  4  1  0  0  0  0
  4  5  1  0  0  0  0
  5  6  1  0  0  0  0
  5 14  2  0  0  0  0
  6  7  1  0  0  0  0
  6 11  2  0  0  0  0
  7  8  2  0  0  0  0
  8  9  1  0  0  0  0
  9 10  2  0  0  0  0
 10 11  1  0  0  0  0
 11 12  1  0  0  0  0
 12 13  2  0  0  0  0
 13 14  1  0  0  0  0
 15 16  1  0  0  0  0
 16 17  1  0  0  0  0
 16 21  1  0  0  0  0
 17 18  1  0  0  0  0
 18 19  1  0  0  0  0
 19 20  1  0  0  0  0
 19 22  1  0  0  0  0
 20 21  1  0  0  0  0
 22 23  1  0  0  0  0
 22 36  1  0  0  0  0
 23 24  1  0  0  0  0
 23 28  2  0  0  0  0
 24 25  2  0  0  0  0
 25 26  1  0  0  0  0
 26 27  2  0  0  0  0
 27 28  1  0  0  0  0
 28 29  1  0  0  0  0
 29 30  1  0  0  0  0
 29 37  1  0  0  0  0
 30 31  1  0  0  0  0
 30 37  1  0  0  0  0
 31 32  1  0  0  0  0
 31 36  2  0  0  0  0
 32 33  2  0  0  0  0
 33 34  1  0  0  0  0
 34 35  2  0  0  0  0
 35 36  1  0  0  0  0
 37 38  1  0  0  0  0
 37 39  1  0  0  0  0
M  END
>  <n>
13

>  <Activity>
0

>  <cmpd_id>
mbcd0000547

$$$$
mol_0533
  MOE2013           2D

 28 31  0  0  1  0  0  0  0  0999 V2000
    4.1040    0.0470    0.0000 F   0  0  0  0  0  0  0  0  0  0  0  0
    7.0250    0.5030    0.0000 O   0  0  0  0  0  0  0  0  0  0  0  0
    4.3840    0.8230    0.0000 O   0  0  0  0  0  0  0  0  0  0  0  0
    8.4280   -0.8050    0.0000 O   0  0  0  0  0  0  0  0  0  0  0  0
    7.6450    1.2320    0.0000 O   0  0  0  0  0  0  0  0  0  0  0  0
    1.3870   -1.1640    0.0000 O   0  0  0  0  0  0  0  0  0  0  0  0
    6.2600   -0.2930    0.0000 C   0  0  1  0  0  0  0  0  0  0  0  0
    5.9800   -1.0690    0.0000 C   0  0  3  0  0  0  0  0  0  0  0  0
    5.1680   -1.2140    0.0000 C   0  0  3  0  0  0  0  0  0  0  0  0
    4.6360   -0.5830    0.0000 C   0  0  1  0  0  0  0  0  0  0  0  0
    7.0840   -0.3200    0.0000 C   0  0  1  0  0  0  0  0  0  0  0  0
    6.6310   -1.5750    0.0000 C   0  0  0  0  0  0  0  0  0  0  0  0
    5.7280    0.3380    0.0000 C   0  0  0  0  0  0  0  0  0  0  0  0
    7.3140   -1.1120    0.0000 C   0  0  3  0  0  0  0  0  0  0  0  0
    4.9160    0.1920    0.0000 C   0  0  3  0  0  0  0  0  0  0  0  0
    3.8240   -0.7290    0.0000 C   0  0  1  0  0  0  0  0  0  0  0  0
    4.8870   -1.9900    0.0000 C   0  0  0  0  0  0  0  0  0  0  0  0
    6.6200    0.4490    0.0000 C   0  0  0  0  0  0  0  0  0  0  0  0
    4.0750   -2.1350    0.0000 C   0  0  0  0  0  0  0  0  0  0  0  0
    3.5430   -1.5050    0.0000 C   0  0  0  0  0  0  0  0  0  0  0  0
    7.8970   -0.1750    0.0000 C   0  0  0  0  0  0  0  0  0  0  0  0
    8.0900   -1.3930    0.0000 C   0  0  0  0  0  0  0  0  0  0  0  0
    3.5940    0.0640    0.0000 C   0  0  0  0  0  0  0  0  0  0  0  0
    3.2920   -0.0980    0.0000 C   0  0  0  0  0  0  0  0  0  0  0  0
    2.7310   -1.6500    0.0000 C   0  0  0  0  0  0  0  0  0  0  0  0
    8.1770    0.6010    0.0000 C   0  0  0  0  0  0  0  0  0  0  0  0
    2.4800   -0.2430    0.0000 C   0  0  0  0  0  0  0  0  0  0  0  0
    2.1990   -1.0190    0.0000 C   0  0  0  0  0  0  0  0  0  0  0  0
  3 15  1  0  0  0  0
  4 21  2  0  0  0  0
  5 26  1  0  0  0  0
  6 28  2  0  0  0  0
  7  8  1  0  0  0  0
  7 11  1  0  0  0  0
  7 13  1  0  0  0  0
  7 18  1  1  0  0  0
  8  9  1  0  0  0  0
  8 12  1  0  0  0  0
  9 10  1  0  0  0  0
  9 17  1  0  0  0  0
 10  1  1  6  0  0  0
 10 15  1  0  0  0  0
 10 16  1  0  0  0  0
 11  2  1  6  0  0  0
 11 14  1  0  0  0  0
 11 21  1  1  0  0  0
 12 14  1  0  0  0  0
 13 15  1  0  0  0  0
 14 22  1  0  0  0  0
 16 20  1  0  0  0  0
 16 23  1  1  0  0  0
 16 24  1  0  0  0  0
 17 19  1  0  0  0  0
 19 20  1  0  0  0  0
 20 25  2  0  0  0  0
 21 26  1  0  0  0  0
 24 27  2  0  0  0  0
 25 28  1  0  0  0  0
 27 28  1  0  0  0  0
M  END
>  <n>
533

>  <Activity>
1

>  <cmpd_id>
mbcd0001079

$$$$
mol_0233
  MOE2013           2D

 27 30  0  0  1  0  0  0  0  0999 V2000
    3.5330   -3.2590    0.0000 C   0  0  0  0  0  0  0  0  0  0  0  0
    3.8930   -2.5160    0.0000 C   0  0  2  0  0  0  0  0  0  0  0  0
    4.4250   -3.1470    0.0000 C   0  0  0  0  0  0  0  0  0  0  0  0
    5.2370   -3.0020    0.0000 C   0  0  3  0  0  0  0  0  0  0  0  0
    5.7690   -3.6320    0.0000 O   0  0  0  0  0  0  0  0  0  0  0  0
    5.5170   -2.2260    0.0000 C   0  0  1  0  0  0  0  0  0  0  0  0
    6.0490   -2.8570    0.0000 F   0  0  0  0  0  0  0  0  0  0  0  0
    4.9850   -1.5950    0.0000 C   0  0  3  0  0  0  0  0  0  0  0  0
    5.2660   -0.8190    0.0000 C   0  0  0  0  0  0  0  0  0  0  0  0
    6.0780   -0.6740    0.0000 C   0  0  0  0  0  0  0  0  0  0  0  0
    6.6100   -1.3050    0.0000 C   0  0  0  0  0  0  0  0  0  0  0  0
    7.4220   -1.1600    0.0000 C   0  0  0  0  0  0  0  0  0  0  0  0
    7.9530   -1.7900    0.0000 C   0  0  0  0  0  0  0  0  0  0  0  0
    8.7660   -1.6450    0.0000 O   0  0  0  0  0  0  0  0  0  0  0  0
    7.6730   -2.5660    0.0000 C   0  0  0  0  0  0  0  0  0  0  0  0
    6.8610   -2.7110    0.0000 C   0  0  0  0  0  0  0  0  0  0  0  0
    6.3290   -2.0810    0.0000 C   0  0  2  0  0  0  0  0  0  0  0  0
    6.5580   -2.8730    0.0000 C   0  0  0  0  0  0  0  0  0  0  0  0
    4.1730   -1.7400    0.0000 C   0  0  3  0  0  0  0  0  0  0  0  0
    3.5220   -1.2340    0.0000 C   0  0  0  0  0  0  0  0  0  0  0  0
    2.8390   -1.6970    0.0000 C   0  0  0  0  0  0  0  0  0  0  0  0
    3.0680   -2.4900    0.0000 C   0  0  1  0  0  0  0  0  0  0  0  0
    2.9470   -3.3060    0.0000 O   0  0  0  0  0  0  0  0  0  0  0  0
    2.3070   -2.8080    0.0000 C   0  0  0  0  0  0  0  0  0  0  0  0
    1.6510   -2.3090    0.0000 O   0  0  0  0  0  0  0  0  0  0  0  0
    2.2030   -3.6270    0.0000 C   0  0  0  0  0  0  0  0  0  0  0  0
    2.8600   -4.1260    0.0000 O   0  0  0  0  0  0  0  0  0  0  0  0
  2  1  1  1  0  0  0
  2  3  1  0  0  0  0
  2 19  1  0  0  0  0
  2 22  1  0  0  0  0
  3  4  1  0  0  0  0
  4  5  1  0  0  0  0
  4  6  1  0  0  0  0
  6  7  1  6  0  0  0
  6  8  1  0  0  0  0
  6 17  1  0  0  0  0
  8  9  1  0  0  0  0
  8 19  1  0  0  0  0
  9 10  1  0  0  0  0
 10 11  1  0  0  0  0
 11 12  2  0  0  0  0
 11 17  1  0  0  0  0
 12 13  1  0  0  0  0
 13 14  2  0  0  0  0
 13 15  1  0  0  0  0
 15 16  1  0  0  0  0
 16 17  1  0  0  0  0
 17 18  1  1  0  0  0
 19 20  1  0  0  0  0
 20 21  1  0  0  0  0
 21 22  1  0  0  0  0
 22 23  1  6  0  0  0
 22 24  1  1  0  0  0
 24 25  2  0  0  0  0
 24 26  1  0  0  0  0
 26 27  1  0  0  0  0
M  END
>  <n>
233

>  <Activity>
0

>  <cmpd_id>
mbcd0030431

$$$$
mol_0416
  MOE2013           2D

  9  9  0  0  1  0  0  0  0  0999 V2000
    0.7140    2.0620    0.0000 F   0  0  0  0  0  0  0  0  0  0  0  0
    0.7140    1.2380    0.0000 C   0  0  3  0  0  0  0  0  0  0  0  0
    1.4290    0.8250    0.0000 C   0  0  0  0  0  0  0  0  0  0  0  0
    1.4290    0.0000    0.0000 N   0  0  0  0  0  0  0  0  0  0  0  0
    0.7140   -0.4120    0.0000 C   0  0  0  0  0  0  0  0  0  0  0  0
    0.7140   -1.2380    0.0000 O   0  0  0  0  0  0  0  0  0  0  0  0
    0.0000    0.0000    0.0000 N   0  0  0  0  0  0  0  0  0  0  0  0
    0.0000    0.8250    0.0000 C   0  0  0  0  0  0  0  0  0  0  0  0
   -0.7140    1.2380    0.0000 O   0  0  0  0  0  0  0  0  0  0  0  0
  1  2  1  0  0  0  0
  2  3  1  0  0  0  0
  2  8  1  0  0  0  0
  3  4  1  0  0  0  0
  4  5  1  0  0  0  0
  5  6  2  0  0  0  0
  5  7  1  0  0  0  0
  7  8  1  0  0  0  0
  8  9  2  0  0  0  0
M  END
>  <n>
416

>  <Activity>
0

>  <cmpd_id>
mbcd0030749

$$$$
mol_0643
  MOE2013           2D

 28 31  0  0  1  0  0  0  0  0999 V2000
   -0.5630    0.6340    0.0000 C   0  0  0  0  0  0  0  0  0  0  0  0
   -1.2780   -0.6030    0.0000 N   0  0  3  0  0  0  0  0  0  0  0  0
   -1.9920    0.6340    0.0000 C   0  0  0  0  0  0  0  0  0  0  0  0
   -0.5630   -0.1910    0.0000 C   0  0  0  0  0  0  0  0  0  0  0  0
   -1.2780    1.0470    0.0000 C   0  0  0  0  0  0  0  0  0  0  0  0
    0.8660   -0.1910    0.0000 C   0  0  0  0  0  0  0  0  0  0  0  0
    0.1510   -0.6030    0.0000 C   0  0  0  0  0  0  0  0  0  0  0  0
    0.8660    0.6340    0.0000 C   0  0  0  0  0  0  0  0  0  0  0  0
   -1.9920   -0.1910    0.0000 C   0  0  0  0  0  0  0  0  0  0  0  0
    1.5800   -0.6030    0.0000 N   0  0  0  0  0  0  0  0  0  0  0  0
    0.1510    1.0470    0.0000 C   0  0  0  0  0  0  0  0  0  0  0  0
   -1.2780   -1.4280    0.0000 C   0  0  0  0  0  0  0  0  0  0  0  0
   -2.7070    1.0470    0.0000 C   0  0  0  0  0  0  0  0  0  0  0  0
   -1.6900   -2.1430    0.0000 C   0  0  0  0  0  0  0  0  0  0  0  0
   -0.8650   -2.1430    0.0000 C   0  0  0  0  0  0  0  0  0  0  0  0
    1.5800   -1.4280    0.0000 C   0  0  0  0  0  0  0  0  0  0  0  0
    2.2940   -0.1910    0.0000 C   0  0  0  0  0  0  0  0  0  0  0  0
   -1.2780    1.8720    0.0000 O   0  0  0  0  0  0  0  0  0  0  0  0
    3.0090   -0.6030    0.0000 C   0  0  3  0  0  0  0  0  0  0  0  0
    2.2940   -1.8410    0.0000 C   0  0  3  0  0  0  0  0  0  0  0  0
    0.1510   -1.4280    0.0000 F   0  0  0  0  0  0  0  0  0  0  0  0
    1.5800    1.0470    0.0000 F   0  0  0  0  0  0  0  0  0  0  0  0
   -3.4210    0.6340    0.0000 O   0  0  0  0  0  0  0  0  0  0  0  0
    0.1510    1.8720    0.0000 N   0  0  0  0  0  0  0  0  0  0  0  0
   -2.7070    1.8720    0.0000 O   0  0  0  0  0  0  0  0  0  0  0  0
    2.2940   -2.6660    0.0000 C   0  0  0  0  0  0  0  0  0  0  0  0
    3.7240   -0.1910    0.0000 C   0  0  0  0  0  0  0  0  0  0  0  0
    3.0090   -1.4280    0.0000 N   0  0  0  0  0  0  0  0  0  0  0  0
  1  4  1  0  0  0  0
  1  5  1  0  0  0  0
  1 11  2  0  0  0  0
  2  4  1  0  0  0  0
  2  9  1  0  0  0  0
  2 12  1  0  0  0  0
  3  5  1  0  0  0  0
  3  9  2  0  0  0  0
  3 13  1  0  0  0  0
  4  7  2  0  0  0  0
  5 18  2  0  0  0  0
  6  7  1  0  0  0  0
  6  8  2  0  0  0  0
  6 10  1  0  0  0  0
  7 21  1  0  0  0  0
  8 11  1  0  0  0  0
  8 22  1  0  0  0  0
 10 16  1  0  0  0  0
 10 17  1  0  0  0  0
 11 24  1  0  0  0  0
 12 14  1  0  0  0  0
 12 15  1  0  0  0  0
 13 23  2  0  0  0  0
 13 25  1  0  0  0  0
 14 15  1  0  0  0  0
 16 20  1  0  0  0  0
 17 19  1  0  0  0  0
 19 27  1  0  0  0  0
 19 28  1  0  0  0  0
 20 26  1  0  0  0  0
 20 28  1  0  0  0  0
M  END
>  <n>
643

>  <Activity>
1

>  <cmpd_id>
mbcd0002989

$$$$
mol_0526
  MOE2013           2D

 26 29  0  0  1  0  0  0  0  0999 V2000
    7.0620    1.3410    0.0000 F   0  0  0  0  0  0  0  0  0  0  0  0
    4.2040    2.1660    0.0000 O   0  0  0  0  0  0  0  0  0  0  0  0
    2.7750    2.1660    0.0000 O   0  0  0  0  0  0  0  0  0  0  0  0
    2.0610    0.9290    0.0000 O   0  0  0  0  0  0  0  0  0  0  0  0
    4.2040   -0.3090    0.0000 N   0  0  3  0  0  0  0  0  0  0  0  0
    7.0620   -0.3090    0.0000 N   0  0  3  0  0  0  0  0  0  0  0  0
    8.4910   -1.1340    0.0000 N   0  0  0  0  0  0  0  0  0  0  0  0
    4.2040   -1.1340    0.0000 C   0  0  0  0  0  0  0  0  0  0  0  0
    4.6170   -1.8480    0.0000 C   0  0  0  0  0  0  0  0  0  0  0  0
    3.7920   -1.8480    0.0000 C   0  0  0  0  0  0  0  0  0  0  0  0
    4.9190    0.1040    0.0000 C   0  0  0  0  0  0  0  0  0  0  0  0
    3.4900    0.1040    0.0000 C   0  0  0  0  0  0  0  0  0  0  0  0
    4.9190    0.9290    0.0000 C   0  0  0  0  0  0  0  0  0  0  0  0
    6.3480    0.1040    0.0000 C   0  0  0  0  0  0  0  0  0  0  0  0
    7.7760    0.1040    0.0000 C   0  0  0  0  0  0  0  0  0  0  0  0
    5.6330   -0.3090    0.0000 C   0  0  0  0  0  0  0  0  0  0  0  0
    8.4910   -0.3090    0.0000 C   0  0  3  0  0  0  0  0  0  0  0  0
    7.0620   -1.1340    0.0000 C   0  0  0  0  0  0  0  0  0  0  0  0
    7.7760   -1.5460    0.0000 C   0  0  0  0  0  0  0  0  0  0  0  0
    5.6330    1.3410    0.0000 C   0  0  0  0  0  0  0  0  0  0  0  0
    3.4900    0.9290    0.0000 C   0  0  0  0  0  0  0  0  0  0  0  0
    4.2040    1.3410    0.0000 C   0  0  0  0  0  0  0  0  0  0  0  0
    6.3480    0.9290    0.0000 C   0  0  0  0  0  0  0  0  0  0  0  0
    9.2060    0.1040    0.0000 C   0  0  0  0  0  0  0  0  0  0  0  0
    5.6330    2.1660    0.0000 C   0  0  0  0  0  0  0  0  0  0  0  0
    2.7750    1.3410    0.0000 C   0  0  0  0  0  0  0  0  0  0  0  0
  1 23  1  0  0  0  0
  2 22  2  0  0  0  0
  3 26  1  0  0  0  0
  4 26  2  0  0  0  0
  5  8  1  0  0  0  0
  5 11  1  0  0  0  0
  5 12  1  0  0  0  0
  6 14  1  0  0  0  0
  6 15  1  0  0  0  0
  6 18  1  0  0  0  0
  7 17  1  0  0  0  0
  7 19  1  0  0  0  0
  8  9  1  0  0  0  0
  8 10  1  0  0  0  0
  9 10  1  0  0  0  0
 11 13  1  0  0  0  0
 11 16  2  0  0  0  0
 12 21  2  0  0  0  0
 13 20  2  0  0  0  0
 13 22  1  0  0  0  0
 14 16  1  0  0  0  0
 14 23  2  0  0  0  0
 15 17  1  0  0  0  0
 17 24  1  0  0  0  0
 18 19  1  0  0  0  0
 20 23  1  0  0  0  0
 20 25  1  0  0  0  0
 21 22  1  0  0  0  0
 21 26  1  0  0  0  0
M  END
>  <n>
526

>  <Activity>
1

>  <cmpd_id>
mbcd0001038

$$$$
mol_0048
  MOE2013           2D

 25 27  0  0  1  0  0  0  0  0999 V2000
    5.3080   -1.1440    0.0000 F   0  0  0  0  0  0  0  0  0  0  0  0
    6.7370    1.3320    0.0000 F   0  0  0  0  0  0  0  0  0  0  0  0
    3.8790    2.1560    0.0000 O   0  0  0  0  0  0  0  0  0  0  0  0
    1.7360    0.9190    0.0000 O   0  0  0  0  0  0  0  0  0  0  0  0
    2.4500    2.1560    0.0000 O   0  0  0  0  0  0  0  0  0  0  0  0
    6.7370   -0.3180    0.0000 N   0  0  3  0  0  0  0  0  0  0  0  0
    8.1660   -1.1440    0.0000 N   0  0  0  0  0  0  0  0  0  0  0  0
    3.8790   -0.3180    0.0000 N   0  0  3  0  0  0  0  0  0  0  0  0
    8.1660   -0.3180    0.0000 C   0  0  3  0  0  0  0  0  0  0  0  0
    7.4510    0.0940    0.0000 C   0  0  0  0  0  0  0  0  0  0  0  0
    6.7370   -1.1440    0.0000 C   0  0  0  0  0  0  0  0  0  0  0  0
    7.4510   -1.5560    0.0000 C   0  0  0  0  0  0  0  0  0  0  0  0
    6.0220    0.0940    0.0000 C   0  0  0  0  0  0  0  0  0  0  0  0
    8.8800    0.0940    0.0000 C   0  0  0  0  0  0  0  0  0  0  0  0
    5.3080   -0.3180    0.0000 C   0  0  0  0  0  0  0  0  0  0  0  0
    4.5940    0.0940    0.0000 C   0  0  0  0  0  0  0  0  0  0  0  0
    6.0220    0.9190    0.0000 C   0  0  0  0  0  0  0  0  0  0  0  0
    4.5940    0.9190    0.0000 C   0  0  0  0  0  0  0  0  0  0  0  0
    5.3080    1.3320    0.0000 C   0  0  0  0  0  0  0  0  0  0  0  0
    3.8790   -1.1440    0.0000 C   0  0  0  0  0  0  0  0  0  0  0  0
    3.8790    1.3320    0.0000 C   0  0  0  0  0  0  0  0  0  0  0  0
    3.1650    0.0940    0.0000 C   0  0  0  0  0  0  0  0  0  0  0  0
    3.1650    0.9190    0.0000 C   0  0  0  0  0  0  0  0  0  0  0  0
    3.1650   -1.5560    0.0000 C   0  0  0  0  0  0  0  0  0  0  0  0
    2.4500    1.3320    0.0000 C   0  0  0  0  0  0  0  0  0  0  0  0
  1 15  1  0  0  0  0
  2 17  1  0  0  0  0
  3 21  2  0  0  0  0
  4 25  1  0  0  0  0
  5 25  2  0  0  0  0
  6 10  1  0  0  0  0
  6 11  1  0  0  0  0
  6 13  1  0  0  0  0
  7  9  1  0  0  0  0
  7 12  1  0  0  0  0
  8 16  1  0  0  0  0
  8 20  1  0  0  0  0
  8 22  1  0  0  0  0
  9 10  1  0  0  0  0
  9 14  1  0  0  0  0
 11 12  1  0  0  0  0
 13 15  2  0  0  0  0
 13 17  1  0  0  0  0
 15 16  1  0  0  0  0
 16 18  2  0  0  0  0
 17 19  2  0  0  0  0
 18 19  1  0  0  0  0
 18 21  1  0  0  0  0
 20 24  1  0  0  0  0
 21 23  1  0  0  0  0
 22 23  2  0  0  0  0
 23 25  1  0  0  0  0
M  END
>  <n>
48

>  <Activity>
0

>  <cmpd_id>
mbcd0001378

$$$$
mol_0731
  MOE2013           2D

 28 30  0  0  1  0  0  0  0  0999 V2000
   -3.9950   -0.4800    0.0000 C   0  0  0  0  0  0  0  0  0  0  0  0
   -3.2810   -0.0680    0.0000 C   0  0  0  0  0  0  0  0  0  0  0  0
   -2.5660   -0.4800    0.0000 C   0  0  0  0  0  0  0  0  0  0  0  0
   -2.5660   -1.3050    0.0000 C   0  0  0  0  0  0  0  0  0  0  0  0
   -3.2810   -1.7180    0.0000 C   0  0  0  0  0  0  0  0  0  0  0  0
   -3.9950   -1.3050    0.0000 C   0  0  0  0  0  0  0  0  0  0  0  0
   -3.2810   -2.5420    0.0000 F   0  0  0  0  0  0  0  0  0  0  0  0
   -3.2810    0.7580    0.0000 F   0  0  0  0  0  0  0  0  0  0  0  0
   -1.8520   -0.0680    0.0000 C   0  0  0  0  0  0  0  0  0  0  0  0
   -1.1380   -0.4800    0.0000 C   0  0  3  0  0  0  0  0  0  0  0  0
   -0.4230   -0.0680    0.0000 C   0  0  0  0  0  0  0  0  0  0  0  0
    0.2920   -0.4800    0.0000 C   0  0  0  0  0  0  0  0  0  0  0  0
    1.0060   -0.0680    0.0000 N   0  0  0  0  0  0  0  0  0  0  0  0
   -1.1380   -1.3050    0.0000 N   0  0  0  0  0  0  0  0  0  0  0  0
    0.2920   -1.3050    0.0000 O   0  0  0  0  0  0  0  0  0  0  0  0
    1.7200   -0.4800    0.0000 C   0  0  0  0  0  0  0  0  0  0  0  0
    2.4350   -0.0680    0.0000 C   0  0  0  0  0  0  0  0  0  0  0  0
    2.4350    0.7580    0.0000 N   0  0  0  0  0  0  0  0  0  0  0  0
    1.7200    1.1700    0.0000 C   0  0  0  0  0  0  0  0  0  0  0  0
    1.0060    0.7580    0.0000 C   0  0  0  0  0  0  0  0  0  0  0  0
    3.0480    1.3100    0.0000 C   0  0  0  0  0  0  0  0  0  0  0  0
    2.7120    2.0630    0.0000 N   0  0  0  0  0  0  0  0  0  0  0  0
    1.8920    1.9770    0.0000 N   0  0  0  0  0  0  0  0  0  0  0  0
    3.8550    1.1380    0.0000 C   0  0  0  0  0  0  0  0  0  0  0  0
    4.6620    0.9660    0.0000 F   0  0  0  0  0  0  0  0  0  0  0  0
    4.0270    1.9450    0.0000 F   0  0  0  0  0  0  0  0  0  0  0  0
    3.6830    0.3310    0.0000 F   0  0  0  0  0  0  0  0  0  0  0  0
   -4.7100   -1.7180    0.0000 F   0  0  0  0  0  0  0  0  0  0  0  0
  1  2  1  0  0  0  0
  1  6  2  0  0  0  0
  2  3  2  0  0  0  0
  2  8  1  0  0  0  0
  3  4  1  0  0  0  0
  3  9  1  0  0  0  0
  4  5  2  0  0  0  0
  5  6  1  0  0  0  0
  5  7  1  0  0  0  0
  6 28  1  0  0  0  0
  9 10  1  0  0  0  0
 10 11  1  0  0  0  0
 10 14  1  0  0  0  0
 11 12  1  0  0  0  0
 12 13  1  0  0  0  0
 12 15  2  0  0  0  0
 13 16  1  0  0  0  0
 13 20  1  0  0  0  0
 16 17  1  0  0  0  0
 17 18  1  0  0  0  0
 18 19  1  0  0  0  0
 18 21  1  0  0  0  0
 19 20  1  0  0  0  0
 19 23  2  0  0  0  0
 21 22  2  0  0  0  0
 21 24  1  0  0  0  0
 22 23  1  0  0  0  0
 24 25  1  0  0  0  0
 24 26  1  0  0  0  0
 24 27  1  0  0  0  0
M  END
>  <n>
731

>  <Activity>
1

>  <cmpd_id>
mbcd0025833

$$$$
mol_0185
  MOE2013           2D

 22 24  0  0  0  0  0  0  0  0999 V2000
   -0.5480   -0.7840    0.0000 O   0  0  0  0  0  0  0  0  0  0  0  0
   -0.1350   -0.0700    0.0000 C   0  0  0  0  0  0  0  0  0  0  0  0
    0.5790   -0.4820    0.0000 C   0  0  0  0  0  0  0  0  0  0  0  0
    0.2770    0.6450    0.0000 C   0  0  0  0  0  0  0  0  0  0  0  0
   -0.8500    0.3430    0.0000 C   0  0  0  0  0  0  0  0  0  0  0  0
    0.5790   -1.3070    0.0000 N   0  0  0  0  0  0  0  0  0  0  0  0
   -0.0880   -1.7920    0.0000 C   0  0  0  0  0  0  0  0  0  0  0  0
    1.2470   -1.7920    0.0000 N   0  0  0  0  0  0  0  0  0  0  0  0
    0.1670   -2.5770    0.0000 N   0  0  0  0  0  0  0  0  0  0  0  0
    0.9920   -2.5770    0.0000 C   0  0  0  0  0  0  0  0  0  0  0  0
    1.1020    0.6450    0.0000 N   0  0  0  0  0  0  0  0  0  0  0  0
    1.5870   -0.0230    0.0000 C   0  0  0  0  0  0  0  0  0  0  0  0
    1.5870    1.3120    0.0000 N   0  0  0  0  0  0  0  0  0  0  0  0
    2.3720    0.2320    0.0000 N   0  0  0  0  0  0  0  0  0  0  0  0
    2.3720    1.0570    0.0000 C   0  0  0  0  0  0  0  0  0  0  0  0
   -1.5640   -0.0700    0.0000 C   0  0  0  0  0  0  0  0  0  0  0  0
   -0.8500    1.1680    0.0000 C   0  0  0  0  0  0  0  0  0  0  0  0
   -2.2790    0.3430    0.0000 C   0  0  0  0  0  0  0  0  0  0  0  0
   -2.2790    1.1680    0.0000 C   0  0  0  0  0  0  0  0  0  0  0  0
   -2.9930    1.5800    0.0000 F   0  0  0  0  0  0  0  0  0  0  0  0
   -1.5640    1.5800    0.0000 C   0  0  0  0  0  0  0  0  0  0  0  0
   -0.1350    1.5800    0.0000 F   0  0  0  0  0  0  0  0  0  0  0  0
  1  2  1  0  0  0  0
  2  3  1  0  0  0  0
  2  4  1  0  0  0  0
  2  5  1  0  0  0  0
  3  6  1  0  0  0  0
  4 11  1  0  0  0  0
  5 16  2  0  0  0  0
  5 17  1  0  0  0  0
  6  7  1  0  0  0  0
  6  8  1  0  0  0  0
  7  9  2  0  0  0  0
  8 10  2  0  0  0  0
  9 10  1  0  0  0  0
 11 12  1  0  0  0  0
 11 13  1  0  0  0  0
 12 14  2  0  0  0  0
 13 15  2  0  0  0  0
 14 15  1  0  0  0  0
 16 18  1  0  0  0  0
 17 21  2  0  0  0  0
 17 22  1  0  0  0  0
 18 19  2  0  0  0  0
 19 20  1  0  0  0  0
 19 21  1  0  0  0  0
M  END
>  <n>
185

>  <Activity>
0

>  <cmpd_id>
mbcd0023577

$$$$
mol_0848
  MOE2013           2D

 27 29  0  0  0  0  0  0  0  0999 V2000
    2.3360  -18.3380    0.0000 C   0  0  0  0  0  0  0  0  0  0  0  0
    2.0810  -17.5540    0.0000 C   0  0  0  0  0  0  0  0  0  0  0  0
    2.6330  -16.9400    0.0000 C   0  0  0  0  0  0  0  0  0  0  0  0
    3.4400  -17.1120    0.0000 C   0  0  0  0  0  0  0  0  0  0  0  0
    3.1430  -18.5100    0.0000 C   0  0  0  0  0  0  0  0  0  0  0  0
    4.3620  -19.0530    0.0000 C   0  0  0  0  0  0  0  0  0  0  0  0
    3.5550  -19.2240    0.0000 N   0  0  0  0  0  0  0  0  0  0  0  0
    3.6950  -17.8970    0.0000 C   0  0  0  0  0  0  0  0  0  0  0  0
    4.4480  -18.2320    0.0000 C   0  0  0  0  0  0  0  0  0  0  0  0
    3.9920  -16.4990    0.0000 O   0  0  0  0  0  0  0  0  0  0  0  0
    5.1630  -17.8200    0.0000 C   0  0  0  0  0  0  0  0  0  0  0  0
    5.8770  -18.2320    0.0000 O   0  0  0  0  0  0  0  0  0  0  0  0
    5.1630  -16.9950    0.0000 N   0  0  0  0  0  0  0  0  0  0  0  0
    5.8770  -16.5820    0.0000 C   0  0  0  0  0  0  0  0  0  0  0  0
    5.8770  -15.7570    0.0000 C   0  0  0  0  0  0  0  0  0  0  0  0
    6.5920  -15.3450    0.0000 C   0  0  0  0  0  0  0  0  0  0  0  0
    7.3060  -15.7570    0.0000 C   0  0  0  0  0  0  0  0  0  0  0  0
    7.3060  -16.5820    0.0000 C   0  0  0  0  0  0  0  0  0  0  0  0
    6.5920  -16.9950    0.0000 C   0  0  0  0  0  0  0  0  0  0  0  0
    8.0210  -16.9950    0.0000 F   0  0  0  0  0  0  0  0  0  0  0  0
    8.0210  -15.3450    0.0000 O   0  0  0  0  0  0  0  0  0  0  0  0
    8.7350  -15.7570    0.0000 C   0  0  0  0  0  0  0  0  0  0  0  0
    9.4500  -15.3450    0.0000 C   0  0  0  0  0  0  0  0  0  0  0  0
   10.1640  -15.7570    0.0000 N   0  0  0  0  0  0  0  0  0  0  0  0
   10.8790  -15.3450    0.0000 C   0  0  0  0  0  0  0  0  0  0  0  0
   11.5930  -15.7570    0.0000 C   0  0  0  0  0  0  0  0  0  0  0  0
   12.3080  -15.3450    0.0000 C   0  0  0  0  0  0  0  0  0  0  0  0
  1  2  1  0  0  0  0
  1  5  1  0  0  0  0
  2  3  1  0  0  0  0
  3  4  1  0  0  0  0
  4  8  1  0  0  0  0
  4 10  2  0  0  0  0
  5  7  1  0  0  0  0
  5  8  2  0  0  0  0
  6  7  1  0  0  0  0
  6  9  2  0  0  0  0
  8  9  1  0  0  0  0
  9 11  1  0  0  0  0
 11 12  2  0  0  0  0
 11 13  1  0  0  0  0
 13 14  1  0  0  0  0
 14 15  1  0  0  0  0
 14 19  2  0  0  0  0
 15 16  2  0  0  0  0
 16 17  1  0  0  0  0
 17 18  2  0  0  0  0
 17 21  1  0  0  0  0
 18 19  1  0  0  0  0
 18 20  1  0  0  0  0
 21 22  1  0  0  0  0
 22 23  1  0  0  0  0
 23 24  1  0  0  0  0
 24 25  1  0  0  0  0
 25 26  1  0  0  0  0
 26 27  1  0  0  0  0
M  END
>  <n>
848

>  <Activity>
1

>  <cmpd_id>
mbcd0030518

$$$$
mol_0849
  MOE2013           2D

 24 26  0  0  0  0  0  0  0  0999 V2000
    7.5580  -13.4080    0.0000 C   0  0  0  0  0  0  0  0  0  0  0  0
    8.2720  -13.8200    0.0000 C   0  0  0  0  0  0  0  0  0  0  0  0
    8.2720  -14.6450    0.0000 C   0  0  0  0  0  0  0  0  0  0  0  0
    7.5580  -15.0580    0.0000 C   0  0  0  0  0  0  0  0  0  0  0  0
    6.8430  -13.8200    0.0000 C   0  0  0  0  0  0  0  0  0  0  0  0
    5.5740  -14.2330    0.0000 C   0  0  0  0  0  0  0  0  0  0  0  0
    6.0580  -13.5650    0.0000 N   0  0  0  0  0  0  0  0  0  0  0  0
    6.8430  -14.6450    0.0000 C   0  0  0  0  0  0  0  0  0  0  0  0
    6.0580  -14.9000    0.0000 C   0  0  0  0  0  0  0  0  0  0  0  0
    7.5580  -15.8830    0.0000 O   0  0  0  0  0  0  0  0  0  0  0  0
    5.8040  -15.6850    0.0000 C   0  0  0  0  0  0  0  0  0  0  0  0
    4.9970  -15.8560    0.0000 O   0  0  0  0  0  0  0  0  0  0  0  0
    6.3560  -16.2980    0.0000 N   0  0  0  0  0  0  0  0  0  0  0  0
    6.1010  -17.0830    0.0000 C   0  0  0  0  0  0  0  0  0  0  0  0
    6.6530  -17.6960    0.0000 C   0  0  0  0  0  0  0  0  0  0  0  0
    6.3980  -18.4800    0.0000 C   0  0  0  0  0  0  0  0  0  0  0  0
    5.5910  -18.6520    0.0000 C   0  0  0  0  0  0  0  0  0  0  0  0
    5.0390  -18.0390    0.0000 C   0  0  0  0  0  0  0  0  0  0  0  0
    5.2940  -17.2540    0.0000 C   0  0  0  0  0  0  0  0  0  0  0  0
    4.2320  -18.2100    0.0000 F   0  0  0  0  0  0  0  0  0  0  0  0
    5.3360  -19.4360    0.0000 O   0  0  0  0  0  0  0  0  0  0  0  0
    5.8880  -20.0500    0.0000 C   0  0  0  0  0  0  0  0  0  0  0  0
    5.6330  -20.8340    0.0000 C   0  0  0  0  0  0  0  0  0  0  0  0
    6.1850  -21.4470    0.0000 O   0  0  0  0  0  0  0  0  0  0  0  0
  1  2  1  0  0  0  0
  1  5  1  0  0  0  0
  2  3  1  0  0  0  0
  3  4  1  0  0  0  0
  4  8  1  0  0  0  0
  4 10  2  0  0  0  0
  5  7  1  0  0  0  0
  5  8  2  0  0  0  0
  6  7  1  0  0  0  0
  6  9  2  0  0  0  0
  8  9  1  0  0  0  0
  9 11  1  0  0  0  0
 11 12  2  0  0  0  0
 11 13  1  0  0  0  0
 13 14  1  0  0  0  0
 14 15  1  0  0  0  0
 14 19  2  0  0  0  0
 15 16  2  0  0  0  0
 16 17  1  0  0  0  0
 17 18  2  0  0  0  0
 17 21  1  0  0  0  0
 18 19  1  0  0  0  0
 18 20  1  0  0  0  0
 21 22  1  0  0  0  0
 22 23  1  0  0  0  0
 23 24  1  0  0  0  0
M  END
>  <n>
849

>  <Activity>
1

>  <cmpd_id>
mbcd0030519

$$$$
mol_0915
  MOE2013           2D

 63 69  0  0  1  0  0  0  0  0999 V2000
   -1.5710   -3.6700    0.0000 F   0  0  0  0  0  0  0  0  0  0  0  0
   -0.7510   -3.7630    0.0000 C   0  0  0  0  0  0  0  0  0  0  0  0
   -0.2600   -3.0990    0.0000 C   0  0  0  0  0  0  0  0  0  0  0  0
    0.5590   -3.1920    0.0000 C   0  0  0  0  0  0  0  0  0  0  0  0
    0.8890   -3.9490    0.0000 C   0  0  0  0  0  0  0  0  0  0  0  0
    0.3980   -4.6120    0.0000 C   0  0  0  0  0  0  0  0  0  0  0  0
    0.7270   -5.3690    0.0000 F   0  0  0  0  0  0  0  0  0  0  0  0
   -0.4220   -4.5190    0.0000 C   0  0  0  0  0  0  0  0  0  0  0  0
    1.2280   -2.5800    0.0000 C   0  0  0  0  0  0  0  0  0  0  0  0
    0.8620   -1.6160    0.0000 O   0  0  0  0  0  0  0  0  0  0  0  0
    0.6380   -0.7310    0.0000 C   0  0  3  0  0  0  0  0  0  0  0  0
    0.0550   -0.1480    0.0000 C   0  0  3  0  0  0  0  0  0  0  0  0
    0.1480    0.6720    0.0000 C   0  0  2  0  0  0  0  0  0  0  0  0
    0.2340    1.5260    0.0000 C   0  0  0  0  0  0  0  0  0  0  0  0
    0.8470    1.1110    0.0000 C   0  0  0  0  0  0  0  0  0  0  0  0
    1.0390    1.9630    0.0000 O   0  0  0  0  0  0  0  0  0  0  0  0
    1.6260    0.8380    0.0000 C   0  0  3  0  0  0  0  0  0  0  0  0
    2.0840    1.6140    0.0000 O   0  0  0  0  0  0  0  0  0  0  0  0
    2.3180    2.4950    0.0000 C   0  0  0  0  0  0  0  0  0  0  0  0
    2.3680    3.3460    0.0000 O   0  0  0  0  0  0  0  0  0  0  0  0
    2.9530    3.0980    0.0000 C   0  0  0  0  0  0  0  0  0  0  0  0
    1.8980    0.0590    0.0000 C   0  0  0  0  0  0  0  0  0  0  0  0
    1.4580   -0.6390    0.0000 C   0  0  1  0  0  0  0  0  0  0  0  0
    2.1690   -1.1280    0.0000 C   0  0  0  0  0  0  0  0  0  0  0  0
    2.7520   -0.9660    0.0000 C   0  0  3  0  0  0  0  0  0  0  0  0
    3.5240   -1.4260    0.0000 O   0  0  0  0  0  0  0  0  0  0  0  0
    4.3620   -1.6010    0.0000 C   0  0  0  0  0  0  0  0  0  0  0  0
    4.4010   -0.7900    0.0000 O   0  0  0  0  0  0  0  0  0  0  0  0
    5.2100   -1.8100    0.0000 C   0  0  3  0  0  0  0  0  0  0  0  0
    5.1760   -2.6880    0.0000 O   0  0  0  0  0  0  0  0  0  0  0  0
    5.8610   -1.2160    0.0000 C   0  0  3  0  0  0  0  0  0  0  0  0
    6.3070   -1.9420    0.0000 N   0  0  0  0  0  0  0  0  0  0  0  0
    7.0130   -1.4340    0.0000 C   0  0  0  0  0  0  0  0  0  0  0  0
    7.1280   -0.6070    0.0000 O   0  0  0  0  0  0  0  0  0  0  0  0
    7.8710   -1.3310    0.0000 C   0  0  0  0  0  0  0  0  0  0  0  0
    8.5080   -0.8060    0.0000 C   0  0  0  0  0  0  0  0  0  0  0  0
    9.2800   -1.0940    0.0000 C   0  0  0  0  0  0  0  0  0  0  0  0
    9.4170   -1.9080    0.0000 C   0  0  0  0  0  0  0  0  0  0  0  0
    8.7810   -2.4330    0.0000 C   0  0  0  0  0  0  0  0  0  0  0  0
    8.0080   -2.1450    0.0000 C   0  0  0  0  0  0  0  0  0  0  0  0
    5.9040   -0.2510    0.0000 C   0  0  0  0  0  0  0  0  0  0  0  0
    5.2620    0.2670    0.0000 C   0  0  0  0  0  0  0  0  0  0  0  0
    5.3900    1.0820    0.0000 C   0  0  0  0  0  0  0  0  0  0  0  0
    6.1600    1.3790    0.0000 C   0  0  0  0  0  0  0  0  0  0  0  0
    6.8020    0.8600    0.0000 C   0  0  0  0  0  0  0  0  0  0  0  0
    6.6740    0.0460    0.0000 C   0  0  0  0  0  0  0  0  0  0  0  0
    2.6970   -0.1430    0.0000 C   0  0  0  0  0  0  0  0  0  0  0  0
    3.1660    0.5600    0.0000 C   0  0  0  0  0  0  0  0  0  0  0  0
    1.9220   -1.4150    0.0000 C   0  0  0  0  0  0  0  0  0  0  0  0
    1.3870   -1.9700    0.0000 C   0  0  0  0  0  0  0  0  0  0  0  0
    2.0450   -2.3160    0.0000 C   0  0  0  0  0  0  0  0  0  0  0  0
   -0.5150    1.1630    0.0000 C   0  0  3  0  0  0  0  0  0  0  0  0
   -1.1200    1.8320    0.0000 O   0  0  0  0  0  0  0  0  0  0  0  0
   -1.2720    0.8330    0.0000 C   0  0  0  0  0  0  0  0  0  0  0  0
   -1.3640    0.0130    0.0000 C   0  0  3  0  0  0  0  0  0  0  0  0
   -1.8550   -0.6500    0.0000 O   0  0  0  0  0  0  0  0  0  0  0  0
   -1.1910   -1.1400    0.0000 C   0  0  0  0  0  0  0  0  0  0  0  0
   -0.7010   -0.4770    0.0000 C   0  0  1  0  0  0  0  0  0  0  0  0
   -0.8430   -1.4680    0.0000 O   0  0  0  0  0  0  0  0  0  0  0  0
   -1.4540   -2.1190    0.0000 C   0  0  0  0  0  0  0  0  0  0  0  0
   -0.8210   -2.4880    0.0000 O   0  0  0  0  0  0  0  0  0  0  0  0
   -2.0760   -2.7520    0.0000 C   0  0  0  0  0  0  0  0  0  0  0  0
    2.1500   -3.0390    0.0000 O   0  0  0  0  0  0  0  0  0  0  0  0
  1  2  1  0  0  0  0
  2  3  1  0  0  0  0
  2  8  2  0  0  0  0
  3  4  2  0  0  0  0
  4  5  1  0  0  0  0
  4  9  1  0  0  0  0
  5  6  2  0  0  0  0
  6  7  1  0  0  0  0
  6  8  1  0  0  0  0
  9 10  1  0  0  0  0
  9 63  2  0  0  0  0
 10 11  1  0  0  0  0
 11 12  1  0  0  0  0
 11 23  1  0  0  0  0
 12 13  1  0  0  0  0
 12 58  1  0  0  0  0
 13 14  1  6  0  0  0
 13 15  1  0  0  0  0
 13 52  1  0  0  0  0
 15 16  2  0  0  0  0
 15 17  1  0  0  0  0
 17 18  1  0  0  0  0
 17 22  1  0  0  0  0
 18 19  1  0  0  0  0
 19 20  2  0  0  0  0
 19 21  1  0  0  0  0
 22 23  1  0  0  0  0
 22 47  2  0  0  0  0
 23 24  1  0  0  0  0
 23 49  1  6  0  0  0
 24 25  1  0  0  0  0
 25 26  1  0  0  0  0
 25 47  1  0  0  0  0
 26 27  1  0  0  0  0
 27 28  2  0  0  0  0
 27 29  1  0  0  0  0
 29 30  1  0  0  0  0
 29 31  1  0  0  0  0
 31 32  1  0  0  0  0
 31 41  1  0  0  0  0
 32 33  1  0  0  0  0
 33 34  2  0  0  0  0
 33 35  1  0  0  0  0
 35 36  1  0  0  0  0
 35 40  2  0  0  0  0
 36 37  2  0  0  0  0
 37 38  1  0  0  0  0
 38 39  2  0  0  0  0
 39 40  1  0  0  0  0
 41 42  1  0  0  0  0
 41 46  2  0  0  0  0
 42 43  2  0  0  0  0
 43 44  1  0  0  0  0
 44 45  2  0  0  0  0
 45 46  1  0  0  0  0
 47 48  1  0  0  0  0
 49 50  1  0  0  0  0
 49 51  2  0  0  0  0
 52 53  1  0  0  0  0
 52 54  1  0  0  0  0
 54 55  1  0  0  0  0
 55 56  1  0  0  0  0
 55 58  1  0  0  0  0
 56 57  1  0  0  0  0
 57 58  1  0  0  0  0
 58 59  1  1  0  0  0
 59 60  1  0  0  0  0
 60 61  2  0  0  0  0
 60 62  1  0  0  0  0
M  END
>  <n>
915

>  <Activity>
1

>  <cmpd_id>
mbcd0030853

$$$$
mol_0499
  MOE2013           2D

 42 46  0  0  1  0  0  0  0  0999 V2000
    4.4260   -2.2060    0.0000 C   0  0  0  0  0  0  0  0  0  0  0  0
    5.1400   -2.6180    0.0000 C   0  0  0  0  0  0  0  0  0  0  0  0
    5.1400   -3.4430    0.0000 N   0  0  0  0  0  0  0  0  0  0  0  0
    5.8080   -3.9280    0.0000 N   0  0  0  0  0  0  0  0  0  0  0  0
    5.5530   -4.7130    0.0000 C   0  0  0  0  0  0  0  0  0  0  0  0
    6.0380   -5.3800    0.0000 C   0  0  0  0  0  0  0  0  0  0  0  0
    6.8580   -5.2940    0.0000 C   0  0  0  0  0  0  0  0  0  0  0  0
    7.1940   -4.5400    0.0000 C   0  0  0  0  0  0  0  0  0  0  0  0
    8.0140   -4.4540    0.0000 C   0  0  0  0  0  0  0  0  0  0  0  0
    8.4990   -5.1220    0.0000 C   0  0  0  0  0  0  0  0  0  0  0  0
    8.1640   -5.8750    0.0000 C   0  0  0  0  0  0  0  0  0  0  0  0
    7.3430   -5.9620    0.0000 C   0  0  0  0  0  0  0  0  0  0  0  0
    4.7280   -4.7130    0.0000 C   0  0  0  0  0  0  0  0  0  0  0  0
    4.4730   -3.9280    0.0000 C   0  0  0  0  0  0  0  0  0  0  0  0
    3.6880   -3.6730    0.0000 C   0  0  0  0  0  0  0  0  0  0  0  0
    3.0750   -4.2250    0.0000 C   0  0  0  0  0  0  0  0  0  0  0  0
    2.2910   -3.9700    0.0000 C   0  0  0  0  0  0  0  0  0  0  0  0
    2.1190   -3.1640    0.0000 N   0  0  0  0  0  0  0  0  0  0  0  0
    1.3340   -2.9090    0.0000 C   0  0  0  0  0  0  0  0  0  0  0  0
    0.7210   -3.4610    0.0000 C   0  0  3  0  0  0  0  0  0  0  0  0
    0.8080   -4.2810    0.0000 C   0  0  0  0  0  0  0  0  0  0  0  0
    0.0540   -4.6170    0.0000 C   0  0  3  0  0  0  0  0  0  0  0  0
   -0.4980   -4.0040    0.0000 C   0  0  0  0  0  0  0  0  0  0  0  0
   -0.0860   -3.2890    0.0000 C   0  0  3  0  0  0  0  0  0  0  0  0
   -0.4210   -2.5350    0.0000 C   0  0  0  0  0  0  0  0  0  0  0  0
   -1.2420   -2.4490    0.0000 C   0  0  0  0  0  0  0  0  0  0  0  0
   -1.5770   -1.6960    0.0000 C   0  0  0  0  0  0  0  0  0  0  0  0
   -2.3980   -1.6090    0.0000 F   0  0  0  0  0  0  0  0  0  0  0  0
   -1.0920   -1.0280    0.0000 C   0  0  0  0  0  0  0  0  0  0  0  0
   -0.2720   -1.1140    0.0000 C   0  0  0  0  0  0  0  0  0  0  0  0
    0.0640   -1.8680    0.0000 C   0  0  0  0  0  0  0  0  0  0  0  0
   -0.1180   -5.4240    0.0000 N   0  0  3  0  0  0  0  0  0  0  0  0
   -0.9020   -5.6790    0.0000 C   0  0  0  0  0  0  0  0  0  0  0  0
    0.4960   -5.9760    0.0000 C   0  0  3  0  0  0  0  0  0  0  0  0
    1.2800   -5.7210    0.0000 C   0  0  0  0  0  0  0  0  0  0  0  0
    1.4520   -4.9140    0.0000 C   0  0  0  0  0  0  0  0  0  0  0  0
    1.8930   -6.2730    0.0000 C   0  0  0  0  0  0  0  0  0  0  0  0
    0.3240   -6.7830    0.0000 C   0  0  0  0  0  0  0  0  0  0  0  0
   -0.4610   -7.0380    0.0000 O   0  0  0  0  0  0  0  0  0  0  0  0
    0.9370   -7.3350    0.0000 O   0  0  0  0  0  0  0  0  0  0  0  0
    2.7320   -2.6120    0.0000 C   0  0  0  0  0  0  0  0  0  0  0  0
    3.5170   -2.8660    0.0000 C   0  0  0  0  0  0  0  0  0  0  0  0
  1  2  1  0  0  0  0
  2  3  1  0  0  0  0
  3  4  1  0  0  0  0
  3 14  1  0  0  0  0
  4  5  2  0  0  0  0
  5  6  1  0  0  0  0
  5 13  1  0  0  0  0
  6  7  1  0  0  0  0
  7  8  1  0  0  0  0
  7 12  2  0  0  0  0
  8  9  2  0  0  0  0
  9 10  1  0  0  0  0
 10 11  2  0  0  0  0
 11 12  1  0  0  0  0
 13 14  2  0  0  0  0
 14 15  1  0  0  0  0
 15 16  1  0  0  0  0
 15 42  1  0  0  0  0
 16 17  1  0  0  0  0
 17 18  1  0  0  0  0
 18 19  1  0  0  0  0
 18 41  1  0  0  0  0
 19 20  1  0  0  0  0
 20 21  1  0  0  0  0
 20 24  1  0  0  0  0
 21 22  1  0  0  0  0
 22 23  1  0  0  0  0
 22 32  1  0  0  0  0
 23 24  1  0  0  0  0
 24 25  1  0  0  0  0
 25 26  1  0  0  0  0
 25 31  2  0  0  0  0
 26 27  2  0  0  0  0
 27 28  1  0  0  0  0
 27 29  1  0  0  0  0
 29 30  2  0  0  0  0
 30 31  1  0  0  0  0
 32 33  1  0  0  0  0
 32 34  1  0  0  0  0
 34 35  1  0  0  0  0
 34 38  1  0  0  0  0
 35 36  1  0  0  0  0
 35 37  1  0  0  0  0
 38 39  1  0  0  0  0
 38 40  2  0  0  0  0
 41 42  1  0  0  0  0
M  END
>  <n>
499

>  <Activity>
1

>  <cmpd_id>
mbcd0000592

$$$$
mol_0442
  MOE2013           2D

 20 21  0  0  1  0  0  0  0  0999 V2000
   -1.4290   -1.6500    0.0000 F   0  0  0  0  0  0  0  0  0  0  0  0
   -0.7140   -1.2380    0.0000 C   0  0  0  0  0  0  0  0  0  0  0  0
    0.0000   -1.6500    0.0000 C   0  0  0  0  0  0  0  0  0  0  0  0
    0.7140   -1.2380    0.0000 C   0  0  0  0  0  0  0  0  0  0  0  0
    0.7140   -0.4120    0.0000 C   0  0  0  0  0  0  0  0  0  0  0  0
    0.0000    0.0000    0.0000 C   0  0  0  0  0  0  0  0  0  0  0  0
   -0.7140   -0.4120    0.0000 C   0  0  0  0  0  0  0  0  0  0  0  0
    1.4290    0.0000    0.0000 N   0  0  0  0  0  0  0  0  0  0  0  0
    2.1430   -0.4120    0.0000 C   0  0  0  0  0  0  0  0  0  0  0  0
    2.1430   -1.2380    0.0000 C   0  0  3  0  0  0  0  0  0  0  0  0
    1.4290   -1.6500    0.0000 N   0  0  0  0  0  0  0  0  0  0  0  0
    1.4290   -2.4750    0.0000 C   0  0  0  0  0  0  0  0  0  0  0  0
    0.7140   -2.8880    0.0000 O   0  0  0  0  0  0  0  0  0  0  0  0
    2.1430   -2.8880    0.0000 O   0  0  0  0  0  0  0  0  0  0  0  0
    2.1430   -3.7120    0.0000 C   0  0  0  0  0  0  0  0  0  0  0  0
    2.8580   -4.1250    0.0000 C   0  0  0  0  0  0  0  0  0  0  0  0
    1.4290   -4.1250    0.0000 C   0  0  0  0  0  0  0  0  0  0  0  0
    2.8580   -1.6500    0.0000 C   0  0  0  0  0  0  0  0  0  0  0  0
    2.8580   -2.4750    0.0000 C   0  0  0  0  0  0  0  0  0  0  0  0
    2.8580    0.0000    0.0000 O   0  0  0  0  0  0  0  0  0  0  0  0
  1  2  1  0  0  0  0
  2  3  1  0  0  0  0
  2  7  2  0  0  0  0
  3  4  2  0  0  0  0
  4  5  1  0  0  0  0
  4 11  1  0  0  0  0
  5  6  2  0  0  0  0
  5  8  1  0  0  0  0
  6  7  1  0  0  0  0
  8  9  1  0  0  0  0
  9 10  1  0  0  0  0
  9 20  2  0  0  0  0
 10 11  1  0  0  0  0
 10 18  1  0  0  0  0
 11 12  1  0  0  0  0
 12 13  2  0  0  0  0
 12 14  1  0  0  0  0
 14 15  1  0  0  0  0
 15 16  1  0  0  0  0
 15 17  1  0  0  0  0
 18 19  1  0  0  0  0
M  END
>  <n>
442

>  <Activity>
0

>  <cmpd_id>
mbcd0031350

$$$$
mol_0173
  MOE2013           2D

 22 24  0  0  0  0  0  0  0  0999 V2000
   11.6050  -16.5820    0.0000 C   0  0  0  0  0  0  0  0  0  0  0  0
   11.0650  -15.9580    0.0000 N   0  0  0  0  0  0  0  0  0  0  0  0
   12.3650  -16.2630    0.0000 C   0  0  0  0  0  0  0  0  0  0  0  0
    9.7520  -16.6550    0.0000 C   0  0  0  0  0  0  0  0  0  0  0  0
   12.2960  -15.4410    0.0000 N   0  0  0  0  0  0  0  0  0  0  0  0
    9.9670  -17.4510    0.0000 C   0  0  0  0  0  0  0  0  0  0  0  0
   10.2410  -15.9900    0.0000 C   0  0  0  0  0  0  0  0  0  0  0  0
   10.7240  -17.7800    0.0000 N   0  0  0  0  0  0  0  0  0  0  0  0
   11.4930  -15.2520    0.0000 C   0  0  0  0  0  0  0  0  0  0  0  0
   11.4520  -17.3930    0.0000 C   0  0  0  0  0  0  0  0  0  0  0  0
   13.0710  -16.6900    0.0000 C   0  0  0  0  0  0  0  0  0  0  0  0
    8.9320  -16.5640    0.0000 C   0  0  0  0  0  0  0  0  0  0  0  0
    9.9100  -15.2350    0.0000 C   0  0  0  0  0  0  0  0  0  0  0  0
    9.3430  -17.9900    0.0000 O   0  0  0  0  0  0  0  0  0  0  0  0
   13.0540  -17.5150    0.0000 O   0  0  0  0  0  0  0  0  0  0  0  0
    8.6010  -15.8080    0.0000 C   0  0  0  0  0  0  0  0  0  0  0  0
    9.0900  -15.1440    0.0000 C   0  0  0  0  0  0  0  0  0  0  0  0
   13.7940  -16.2920    0.0000 O   0  0  0  0  0  0  0  0  0  0  0  0
   10.7560  -18.6040    0.0000 C   0  0  0  0  0  0  0  0  0  0  0  0
    7.7810  -15.7170    0.0000 F   0  0  0  0  0  0  0  0  0  0  0  0
   14.4990  -16.7200    0.0000 C   0  0  0  0  0  0  0  0  0  0  0  0
   15.2220  -16.3220    0.0000 C   0  0  0  0  0  0  0  0  0  0  0  0
  1  2  1  0  0  0  0
  1  3  2  0  0  0  0
  1 10  1  0  0  0  0
  2  7  1  0  0  0  0
  2  9  1  0  0  0  0
  3  5  1  0  0  0  0
  3 11  1  0  0  0  0
  4  6  1  0  0  0  0
  4  7  2  0  0  0  0
  4 12  1  0  0  0  0
  5  9  2  0  0  0  0
  6  8  1  0  0  0  0
  6 14  2  0  0  0  0
  7 13  1  0  0  0  0
  8 10  1  0  0  0  0
  8 19  1  0  0  0  0
 11 15  2  0  0  0  0
 11 18  1  0  0  0  0
 12 16  2  0  0  0  0
 13 17  2  0  0  0  0
 16 17  1  0  0  0  0
 16 20  1  0  0  0  0
 18 21  1  0  0  0  0
 21 22  1  0  0  0  0
M  END
>  <n>
173

>  <Activity>
0

>  <cmpd_id>
mbcd0017921

$$$$
mol_0775
  MOE2013           2D

 27 30  0  0  1  0  0  0  0  0999 V2000
   -1.4290    0.0000    0.0000 F   0  0  0  0  0  0  0  0  0  0  0  0
   -0.7140   -0.4120    0.0000 C   0  0  0  0  0  0  0  0  0  0  0  0
   -0.7140   -1.2380    0.0000 C   0  0  0  0  0  0  0  0  0  0  0  0
    0.0000   -1.6500    0.0000 C   0  0  0  0  0  0  0  0  0  0  0  0
    0.0000   -2.4750    0.0000 O   0  0  0  0  0  0  0  0  0  0  0  0
    0.7140   -2.8880    0.0000 C   0  0  0  0  0  0  0  0  0  0  0  0
    0.7140   -1.2380    0.0000 C   0  0  0  0  0  0  0  0  0  0  0  0
    0.7140   -0.4120    0.0000 C   0  0  0  0  0  0  0  0  0  0  0  0
    0.0000    0.0000    0.0000 C   0  0  0  0  0  0  0  0  0  0  0  0
    1.4290    0.0000    0.0000 C   0  0  0  0  0  0  0  0  0  0  0  0
    1.4290    0.8250    0.0000 O   0  0  0  0  0  0  0  0  0  0  0  0
    2.1430   -0.4120    0.0000 C   0  0  0  0  0  0  0  0  0  0  0  0
    2.8580    0.0000    0.0000 C   0  0  0  0  0  0  0  0  0  0  0  0
    3.5720   -0.4120    0.0000 O   0  0  0  0  0  0  0  0  0  0  0  0
    2.8580    0.8250    0.0000 O   0  0  0  0  0  0  0  0  0  0  0  0
    2.1430   -1.2380    0.0000 C   0  0  0  0  0  0  0  0  0  0  0  0
    1.4290   -1.6500    0.0000 N   0  0  3  0  0  0  0  0  0  0  0  0
    1.4290   -2.4750    0.0000 C   0  0  0  0  0  0  0  0  0  0  0  0
    1.8410   -3.1900    0.0000 C   0  0  0  0  0  0  0  0  0  0  0  0
    1.0160   -3.1900    0.0000 C   0  0  0  0  0  0  0  0  0  0  0  0
   -1.4290   -1.6500    0.0000 N   0  0  3  0  0  0  0  0  0  0  0  0
   -1.4290   -2.4750    0.0000 C   0  0  0  0  0  0  0  0  0  0  0  0
   -2.1430   -2.8880    0.0000 C   0  0  3  0  0  0  0  0  0  0  0  0
   -2.8580   -2.4750    0.0000 N   0  0  0  0  0  0  0  0  0  0  0  0
   -2.8580   -1.6500    0.0000 C   0  0  0  0  0  0  0  0  0  0  0  0
   -2.1430   -1.2380    0.0000 C   0  0  0  0  0  0  0  0  0  0  0  0
   -2.1430   -3.7120    0.0000 C   0  0  0  0  0  0  0  0  0  0  0  0
  1  2  1  0  0  0  0
  2  3  1  0  0  0  0
  2  9  2  0  0  0  0
  3  4  2  0  0  0  0
  3 21  1  0  0  0  0
  4  5  1  0  0  0  0
  4  7  1  0  0  0  0
  5  6  1  0  0  0  0
  7  8  2  0  0  0  0
  7 17  1  0  0  0  0
  8  9  1  0  0  0  0
  8 10  1  0  0  0  0
 10 11  2  0  0  0  0
 10 12  1  0  0  0  0
 12 13  1  0  0  0  0
 12 16  2  0  0  0  0
 13 14  2  0  0  0  0
 13 15  1  0  0  0  0
 16 17  1  0  0  0  0
 17 18  1  0  0  0  0
 18 19  1  0  0  0  0
 18 20  1  0  0  0  0
 19 20  1  0  0  0  0
 21 22  1  0  0  0  0
 21 26  1  0  0  0  0
 22 23  1  0  0  0  0
 23 24  1  0  0  0  0
 23 27  1  0  0  0  0
 24 25  1  0  0  0  0
 25 26  1  0  0  0  0
M  END
>  <n>
775

>  <Activity>
1

>  <cmpd_id>
mbcd0029239

$$$$
mol_0793
  MOE2013           2D

 26 30  0  0  1  0  0  0  0  0999 V2000
    4.3610   -2.7210    0.0000 C   0  0  3  0  0  0  0  0  0  0  0  0
    4.4800   -1.9480    0.0000 C   0  0  0  0  0  0  0  0  0  0  0  0
    4.2580   -1.2260    0.0000 N   0  0  3  0  0  0  0  0  0  0  0  0
    4.2580   -0.4020    0.0000 C   0  0  0  0  0  0  0  0  0  0  0  0
    4.9720    0.0110    0.0000 C   0  0  0  0  0  0  0  0  0  0  0  0
    4.9720    0.8360    0.0000 C   0  0  0  0  0  0  0  0  0  0  0  0
    4.2580    1.2480    0.0000 C   0  0  0  0  0  0  0  0  0  0  0  0
    3.5430    0.8360    0.0000 C   0  0  0  0  0  0  0  0  0  0  0  0
    3.5430    0.0110    0.0000 C   0  0  0  0  0  0  0  0  0  0  0  0
    2.8290   -0.4020    0.0000 F   0  0  0  0  0  0  0  0  0  0  0  0
    4.2580    2.0740    0.0000 C   0  0  0  0  0  0  0  0  0  0  0  0
    3.5430    2.4860    0.0000 O   0  0  0  0  0  0  0  0  0  0  0  0
    4.9720    2.4860    0.0000 C   0  0  0  0  0  0  0  0  0  0  0  0
    5.6860    2.0740    0.0000 C   0  0  0  0  0  0  0  0  0  0  0  0
    5.6860    1.2480    0.0000 N   0  0  3  0  0  0  0  0  0  0  0  0
    6.4010    0.8360    0.0000 C   0  0  0  0  0  0  0  0  0  0  0  0
    7.2260    0.8360    0.0000 C   0  0  0  0  0  0  0  0  0  0  0  0
    6.8130    0.1220    0.0000 C   0  0  0  0  0  0  0  0  0  0  0  0
    4.9720    3.3110    0.0000 C   0  0  0  0  0  0  0  0  0  0  0  0
    5.6860    3.7240    0.0000 O   0  0  0  0  0  0  0  0  0  0  0  0
    4.2580    3.7240    0.0000 O   0  0  0  0  0  0  0  0  0  0  0  0
    4.0010   -2.0560    0.0000 C   0  0  3  0  0  0  0  0  0  0  0  0
    3.2280   -2.3260    0.0000 C   0  0  0  0  0  0  0  0  0  0  0  0
    3.4740   -2.9720    0.0000 N   0  0  3  0  0  0  0  0  0  0  0  0
    3.1040   -3.7090    0.0000 C   0  0  0  0  0  0  0  0  0  0  0  0
    5.0600   -3.1710    0.0000 C   0  0  0  0  0  0  0  0  0  0  0  0
  1  2  1  0  0  0  0
  1 24  1  0  0  0  0
  1 26  1  0  0  0  0
  2  3  1  0  0  0  0
  3  4  1  0  0  0  0
  3 22  1  0  0  0  0
  4  5  1  0  0  0  0
  4  9  2  0  0  0  0
  5  6  2  0  0  0  0
  6  7  1  0  0  0  0
  6 15  1  0  0  0  0
  7  8  2  0  0  0  0
  7 11  1  0  0  0  0
  8  9  1  0  0  0  0
  9 10  1  0  0  0  0
 11 12  2  0  0  0  0
 11 13  1  0  0  0  0
 13 14  2  0  0  0  0
 13 19  1  0  0  0  0
 14 15  1  0  0  0  0
 15 16  1  0  0  0  0
 16 17  1  0  0  0  0
 16 18  1  0  0  0  0
 17 18  1  0  0  0  0
 19 20  1  0  0  0  0
 19 21  2  0  0  0  0
 22 23  1  0  0  0  0
 22 26  1  0  0  0  0
 23 24  1  0  0  0  0
 24 25  1  0  0  0  0
M  END
>  <n>
793

>  <Activity>
1

>  <cmpd_id>
mbcd0030238

$$$$
mol_0174
  MOE2013           2D

 24 27  0  0  1  0  0  0  0  0999 V2000
   -2.5490   -2.0030    0.0000 O   0  0  0  0  0  0  0  0  0  0  0  0
   -2.5490   -1.1780    0.0000 C   0  0  0  0  0  0  0  0  0  0  0  0
   -3.2630   -0.7660    0.0000 O   0  0  0  0  0  0  0  0  0  0  0  0
   -1.8340   -0.7660    0.0000 C   0  0  0  0  0  0  0  0  0  0  0  0
   -1.8340    0.0590    0.0000 C   0  0  0  0  0  0  0  0  0  0  0  0
   -1.1200    0.4720    0.0000 N   0  0  3  0  0  0  0  0  0  0  0  0
   -0.4050    0.0590    0.0000 C   0  0  0  0  0  0  0  0  0  0  0  0
    0.3090    0.4720    0.0000 C   0  0  0  0  0  0  0  0  0  0  0  0
    1.0240    0.0590    0.0000 C   0  0  0  0  0  0  0  0  0  0  0  0
    1.7380    0.4720    0.0000 N   0  0  0  0  0  0  0  0  0  0  0  0
    2.4520    0.0590    0.0000 C   0  0  0  0  0  0  0  0  0  0  0  0
    3.1670    0.4720    0.0000 C   0  0  0  0  0  0  0  0  0  0  0  0
    3.1670    1.2970    0.0000 N   0  0  0  0  0  0  0  0  0  0  0  0
    2.4520    1.7090    0.0000 C   0  0  0  0  0  0  0  0  0  0  0  0
    1.7380    1.2970    0.0000 C   0  0  0  0  0  0  0  0  0  0  0  0
    1.0240   -0.7660    0.0000 C   0  0  0  0  0  0  0  0  0  0  0  0
    1.7380   -1.1780    0.0000 F   0  0  0  0  0  0  0  0  0  0  0  0
    0.3090   -1.1780    0.0000 C   0  0  0  0  0  0  0  0  0  0  0  0
   -0.4050   -0.7660    0.0000 C   0  0  0  0  0  0  0  0  0  0  0  0
   -1.1200   -1.1780    0.0000 C   0  0  0  0  0  0  0  0  0  0  0  0
   -1.1200   -2.0030    0.0000 O   0  0  0  0  0  0  0  0  0  0  0  0
   -1.1200    1.2970    0.0000 C   0  0  0  0  0  0  0  0  0  0  0  0
   -1.5320    2.0110    0.0000 C   0  0  0  0  0  0  0  0  0  0  0  0
   -0.7070    2.0110    0.0000 C   0  0  0  0  0  0  0  0  0  0  0  0
  1  2  1  0  0  0  0
  2  3  2  0  0  0  0
  2  4  1  0  0  0  0
  4  5  2  0  0  0  0
  4 20  1  0  0  0  0
  5  6  1  0  0  0  0
  6  7  1  0  0  0  0
  6 22  1  0  0  0  0
  7  8  1  0  0  0  0
  7 19  2  0  0  0  0
  8  9  2  0  0  0  0
  9 10  1  0  0  0  0
  9 16  1  0  0  0  0
 10 11  1  0  0  0  0
 10 15  1  0  0  0  0
 11 12  1  0  0  0  0
 12 13  1  0  0  0  0
 13 14  1  0  0  0  0
 14 15  1  0  0  0  0
 16 17  1  0  0  0  0
 16 18  2  0  0  0  0
 18 19  1  0  0  0  0
 19 20  1  0  0  0  0
 20 21  2  0  0  0  0
 22 23  1  0  0  0  0
 22 24  1  0  0  0  0
 23 24  1  0  0  0  0
M  END
>  <n>
174

>  <Activity>
0

>  <cmpd_id>
mbcd0017980

$$$$
mol_0698
  MOE2013           2D

 23 25  0  0  1  0  0  0  0  0999 V2000
   11.0140   -3.8620    0.0000 C   0  0  0  0  0  0  0  0  0  0  0  0
   11.0140   -4.6870    0.0000 C   0  0  0  0  0  0  0  0  0  0  0  0
   11.7280   -5.1000    0.0000 C   0  0  0  0  0  0  0  0  0  0  0  0
   11.7280   -3.4500    0.0000 C   0  0  0  0  0  0  0  0  0  0  0  0
   12.4430   -3.8620    0.0000 C   0  0  0  0  0  0  0  0  0  0  0  0
   12.4430   -4.6870    0.0000 C   0  0  0  0  0  0  0  0  0  0  0  0
   13.1570   -5.1000    0.0000 C   0  0  0  0  0  0  0  0  0  0  0  0
   13.8720   -4.6870    0.0000 C   0  0  0  0  0  0  0  0  0  0  0  0
   13.8720   -3.8620    0.0000 C   0  0  0  0  0  0  0  0  0  0  0  0
   13.1570   -3.4500    0.0000 N   0  0  3  0  0  0  0  0  0  0  0  0
   13.1570   -2.6250    0.0000 C   0  0  0  0  0  0  0  0  0  0  0  0
   13.8720   -2.2120    0.0000 C   0  0  0  0  0  0  0  0  0  0  0  0
   13.1570   -5.9250    0.0000 O   0  0  0  0  0  0  0  0  0  0  0  0
   14.5860   -5.1000    0.0000 C   0  0  0  0  0  0  0  0  0  0  0  0
   15.3000   -4.6870    0.0000 O   0  0  0  0  0  0  0  0  0  0  0  0
   14.5860   -5.9250    0.0000 O   0  0  0  0  0  0  0  0  0  0  0  0
   10.2990   -5.1000    0.0000 F   0  0  0  0  0  0  0  0  0  0  0  0
   10.2990   -3.4500    0.0000 N   0  0  0  0  0  0  0  0  0  0  0  0
    9.5850   -3.8620    0.0000 C   0  0  0  0  0  0  0  0  0  0  0  0
    8.8700   -3.4500    0.0000 C   0  0  0  0  0  0  0  0  0  0  0  0
    8.8700   -2.6250    0.0000 N   0  0  0  0  0  0  0  0  0  0  0  0
    9.5850   -2.2120    0.0000 C   0  0  0  0  0  0  0  0  0  0  0  0
   10.2990   -2.6250    0.0000 C   0  0  0  0  0  0  0  0  0  0  0  0
  1  2  2  0  0  0  0
  1  4  1  0  0  0  0
  1 18  1  0  0  0  0
  2  3  1  0  0  0  0
  2 17  1  0  0  0  0
  3  6  2  0  0  0  0
  4  5  2  0  0  0  0
  5  6  1  0  0  0  0
  5 10  1  0  0  0  0
  6  7  1  0  0  0  0
  7  8  1  0  0  0  0
  7 13  2  0  0  0  0
  8  9  2  0  0  0  0
  8 14  1  0  0  0  0
  9 10  1  0  0  0  0
 10 11  1  0  0  0  0
 11 12  1  0  0  0  0
 14 15  1  0  0  0  0
 14 16  2  0  0  0  0
 18 19  1  0  0  0  0
 18 23  1  0  0  0  0
 19 20  1  0  0  0  0
 20 21  1  0  0  0  0
 21 22  1  0  0  0  0
 22 23  1  0  0  0  0
M  END
>  <n>
698

>  <Activity>
1

>  <cmpd_id>
mbcd0011365

$$$$
mol_0797
  MOE2013           2D

 27 29  0  0  0  0  0  0  0  0999 V2000
   -3.2080   -5.1860    0.0000 N   0  0  0  0  0  0  0  0  0  0  0  0
   -2.6560   -4.5730    0.0000 C   0  0  0  0  0  0  0  0  0  0  0  0
   -1.9020   -4.9080    0.0000 C   0  0  0  0  0  0  0  0  0  0  0  0
   -1.9880   -5.7290    0.0000 C   0  0  0  0  0  0  0  0  0  0  0  0
   -2.7950   -5.9000    0.0000 C   0  0  0  0  0  0  0  0  0  0  0  0
   -1.1880   -4.4960    0.0000 C   0  0  0  0  0  0  0  0  0  0  0  0
   -1.1880   -3.6710    0.0000 O   0  0  0  0  0  0  0  0  0  0  0  0
   -0.4730   -4.9080    0.0000 N   0  0  0  0  0  0  0  0  0  0  0  0
   -2.8270   -3.7660    0.0000 C   0  0  0  0  0  0  0  0  0  0  0  0
   -1.3750   -6.2810    0.0000 C   0  0  0  0  0  0  0  0  0  0  0  0
   -3.1310   -6.6540    0.0000 C   0  0  0  0  0  0  0  0  0  0  0  0
   -4.5030   -6.1270    0.0000 C   0  0  0  0  0  0  0  0  0  0  0  0
   -3.9510   -6.7400    0.0000 C   0  0  0  0  0  0  0  0  0  0  0  0
   -4.3640   -7.4550    0.0000 C   0  0  0  0  0  0  0  0  0  0  0  0
   -4.1090   -8.2390    0.0000 C   0  0  0  0  0  0  0  0  0  0  0  0
   -4.6610   -8.8520    0.0000 C   0  0  0  0  0  0  0  0  0  0  0  0
   -5.4680   -8.6810    0.0000 C   0  0  0  0  0  0  0  0  0  0  0  0
   -5.7230   -7.8960    0.0000 C   0  0  0  0  0  0  0  0  0  0  0  0
   -5.1710   -7.2830    0.0000 C   0  0  0  0  0  0  0  0  0  0  0  0
   -5.2570   -6.4630    0.0000 N   0  0  0  0  0  0  0  0  0  0  0  0
   -4.3320   -5.3200    0.0000 O   0  0  0  0  0  0  0  0  0  0  0  0
   -4.4060   -9.6370    0.0000 F   0  0  0  0  0  0  0  0  0  0  0  0
    0.2420   -4.4960    0.0000 C   0  0  0  0  0  0  0  0  0  0  0  0
    0.9560   -4.9080    0.0000 C   0  0  0  0  0  0  0  0  0  0  0  0
    1.6700   -4.4960    0.0000 N   0  0  0  0  0  0  0  0  0  0  0  0
    2.3850   -4.9080    0.0000 C   0  0  0  0  0  0  0  0  0  0  0  0
    3.0990   -4.4960    0.0000 C   0  0  0  0  0  0  0  0  0  0  0  0
  1  2  1  0  0  0  0
  1  5  1  0  0  0  0
  2  3  2  0  0  0  0
  2  9  1  0  0  0  0
  3  4  1  0  0  0  0
  3  6  1  0  0  0  0
  4  5  2  0  0  0  0
  4 10  1  0  0  0  0
  5 11  1  0  0  0  0
  6  7  2  0  0  0  0
  6  8  1  0  0  0  0
  8 23  1  0  0  0  0
 11 13  2  3  0  0  0
 12 13  1  0  0  0  0
 12 20  1  0  0  0  0
 12 21  2  0  0  0  0
 13 14  1  0  0  0  0
 14 15  1  0  0  0  0
 14 19  2  0  0  0  0
 15 16  2  0  0  0  0
 16 17  1  0  0  0  0
 16 22  1  0  0  0  0
 17 18  2  0  0  0  0
 18 19  1  0  0  0  0
 19 20  1  0  0  0  0
 23 24  1  0  0  0  0
 24 25  1  0  0  0  0
 25 26  1  0  0  0  0
 26 27  1  0  0  0  0
M  END
>  <n>
797

>  <Activity>
1

>  <cmpd_id>
mbcd0030335

$$$$
mol_0632
  MOE2013           2D

 36 39  0  0  1  0  0  0  0  0999 V2000
    3.1440  -12.7890    0.0000 C   0  0  0  0  0  0  0  0  0  0  0  0
    2.7570  -13.5170    0.0000 C   0  0  0  0  0  0  0  0  0  0  0  0
    3.1940  -14.2170    0.0000 C   0  0  0  0  0  0  0  0  0  0  0  0
    3.9680  -12.7600    0.0000 C   0  0  0  0  0  0  0  0  0  0  0  0
    4.4060  -13.4600    0.0000 C   0  0  0  0  0  0  0  0  0  0  0  0
    4.0180  -14.1880    0.0000 C   0  0  0  0  0  0  0  0  0  0  0  0
    4.4560  -14.8880    0.0000 C   0  0  0  0  0  0  0  0  0  0  0  0
    5.2800  -14.8590    0.0000 C   0  0  0  0  0  0  0  0  0  0  0  0
    5.6670  -14.1300    0.0000 C   0  0  1  0  0  0  0  0  0  0  0  0
    5.2300  -13.4310    0.0000 C   0  0  3  0  0  0  0  0  0  0  0  0
    5.6180  -12.7020    0.0000 C   0  0  0  0  0  0  0  0  0  0  0  0
    6.3820  -13.7180    0.0000 C   0  0  0  0  0  0  0  0  0  0  0  0
    7.0960  -14.1300    0.0000 C   0  0  0  0  0  0  0  0  0  0  0  0
    7.8110  -13.7180    0.0000 N   0  0  3  0  0  0  0  0  0  0  0  0
    8.5250  -14.1300    0.0000 C   0  0  0  0  0  0  0  0  0  0  0  0
    9.2400  -13.7180    0.0000 C   0  0  0  0  0  0  0  0  0  0  0  0
    9.9540  -14.1300    0.0000 C   0  0  0  0  0  0  0  0  0  0  0  0
   10.6690  -13.7180    0.0000 C   0  0  0  0  0  0  0  0  0  0  0  0
   10.7550  -12.8970    0.0000 N   0  0  0  0  0  0  0  0  0  0  0  0
   11.4220  -14.0530    0.0000 N   0  0  0  0  0  0  0  0  0  0  0  0
   11.9740  -13.4400    0.0000 C   0  0  0  0  0  0  0  0  0  0  0  0
   11.5620  -12.7260    0.0000 C   0  0  0  0  0  0  0  0  0  0  0  0
   11.9740  -12.0110    0.0000 C   0  0  0  0  0  0  0  0  0  0  0  0
   12.7990  -12.0110    0.0000 C   0  0  0  0  0  0  0  0  0  0  0  0
   13.2120  -12.7260    0.0000 C   0  0  0  0  0  0  0  0  0  0  0  0
   12.7990  -13.4400    0.0000 C   0  0  0  0  0  0  0  0  0  0  0  0
    7.8110  -12.8930    0.0000 C   0  0  0  0  0  0  0  0  0  0  0  0
    6.4090  -14.4920    0.0000 O   0  0  0  0  0  0  0  0  0  0  0  0
    6.4660  -15.3150    0.0000 C   0  0  0  0  0  0  0  0  0  0  0  0
    7.2080  -15.6770    0.0000 O   0  0  0  0  0  0  0  0  0  0  0  0
    5.7820  -15.7760    0.0000 C   0  0  0  0  0  0  0  0  0  0  0  0
    5.8400  -16.5990    0.0000 O   0  0  0  0  0  0  0  0  0  0  0  0
    6.5820  -16.9610    0.0000 C   0  0  0  0  0  0  0  0  0  0  0  0
    6.4420  -12.6740    0.0000 C   0  0  0  0  0  0  0  0  0  0  0  0
    5.1800  -12.0030    0.0000 C   0  0  0  0  0  0  0  0  0  0  0  0
    1.9320  -13.5460    0.0000 F   0  0  0  0  0  0  0  0  0  0  0  0
  1  2  2  0  0  0  0
  1  4  1  0  0  0  0
  2  3  1  0  0  0  0
  2 36  1  0  0  0  0
  3  6  2  0  0  0  0
  4  5  2  0  0  0  0
  5  6  1  0  0  0  0
  5 10  1  0  0  0  0
  6  7  1  0  0  0  0
  7  8  1  0  0  0  0
  8  9  1  0  0  0  0
  9 10  1  0  0  0  0
  9 12  1  1  0  0  0
  9 28  1  6  0  0  0
 10 11  1  0  0  0  0
 11 34  1  0  0  0  0
 11 35  1  0  0  0  0
 12 13  1  0  0  0  0
 13 14  1  0  0  0  0
 14 15  1  0  0  0  0
 14 27  1  0  0  0  0
 15 16  1  0  0  0  0
 16 17  1  0  0  0  0
 17 18  1  0  0  0  0
 18 19  1  0  0  0  0
 18 20  2  0  0  0  0
 19 22  1  0  0  0  0
 20 21  1  0  0  0  0
 21 22  2  0  0  0  0
 21 26  1  0  0  0  0
 22 23  1  0  0  0  0
 23 24  2  0  0  0  0
 24 25  1  0  0  0  0
 25 26  2  0  0  0  0
 28 29  1  0  0  0  0
 29 30  2  0  0  0  0
 29 31  1  0  0  0  0
 31 32  1  0  0  0  0
 32 33  1  0  0  0  0
M  END
>  <n>
632

>  <Activity>
1

>  <cmpd_id>
mbcd0002820

$$$$
mol_0157
  MOE2013           2D

 23 25  0  0  1  0  0  0  0  0999 V2000
    0.9050   -6.6190    0.0000 C   0  0  0  0  0  0  0  0  0  0  0  0
   -0.5240   -6.6190    0.0000 C   0  0  0  0  0  0  0  0  0  0  0  0
   -0.5240   -5.7940    0.0000 C   0  0  0  0  0  0  0  0  0  0  0  0
   -1.2390   -5.3810    0.0000 N   0  0  0  0  0  0  0  0  0  0  0  0
    0.1900   -7.0310    0.0000 C   0  0  0  0  0  0  0  0  0  0  0  0
    0.1900   -5.3810    0.0000 N   0  0  3  0  0  0  0  0  0  0  0  0
    0.9050   -5.7940    0.0000 C   0  0  0  0  0  0  0  0  0  0  0  0
   -1.9530   -5.7940    0.0000 C   0  0  0  0  0  0  0  0  0  0  0  0
   -1.2390   -7.0310    0.0000 C   0  0  0  0  0  0  0  0  0  0  0  0
    1.6190   -7.0310    0.0000 C   0  0  0  0  0  0  0  0  0  0  0  0
   -1.9530   -6.6190    0.0000 C   0  0  0  0  0  0  0  0  0  0  0  0
   -2.6680   -5.3810    0.0000 N   0  0  0  0  0  0  0  0  0  0  0  0
    0.1900   -7.8560    0.0000 O   0  0  0  0  0  0  0  0  0  0  0  0
   -4.0970   -4.5560    0.0000 N   0  0  0  0  0  0  0  0  0  0  0  0
    2.3340   -6.6190    0.0000 O   0  0  0  0  0  0  0  0  0  0  0  0
   -2.6680   -7.0310    0.0000 F   0  0  0  0  0  0  0  0  0  0  0  0
    1.6190   -7.8560    0.0000 O   0  0  0  0  0  0  0  0  0  0  0  0
    0.1900   -4.5560    0.0000 C   0  0  0  0  0  0  0  0  0  0  0  0
   -2.6680   -4.5560    0.0000 C   0  0  0  0  0  0  0  0  0  0  0  0
   -3.3820   -5.7940    0.0000 C   0  0  0  0  0  0  0  0  0  0  0  0
   -4.0970   -5.3810    0.0000 C   0  0  0  0  0  0  0  0  0  0  0  0
   -3.3820   -4.1440    0.0000 C   0  0  0  0  0  0  0  0  0  0  0  0
    0.9050   -4.1440    0.0000 C   0  0  0  0  0  0  0  0  0  0  0  0
  1  5  1  0  0  0  0
  1  7  2  0  0  0  0
  1 10  1  0  0  0  0
  2  3  1  0  0  0  0
  2  5  1  0  0  0  0
  2  9  2  0  0  0  0
  3  4  2  0  0  0  0
  3  6  1  0  0  0  0
  4  8  1  0  0  0  0
  5 13  2  0  0  0  0
  6  7  1  0  0  0  0
  6 18  1  0  0  0  0
  8 11  2  0  0  0  0
  8 12  1  0  0  0  0
  9 11  1  0  0  0  0
 10 15  2  0  0  0  0
 10 17  1  0  0  0  0
 11 16  1  0  0  0  0
 12 19  1  0  0  0  0
 12 20  1  0  0  0  0
 14 21  1  0  0  0  0
 14 22  1  0  0  0  0
 18 23  1  0  0  0  0
 19 22  1  0  0  0  0
 20 21  1  0  0  0  0
M  END
>  <n>
157

>  <Activity>
0

>  <cmpd_id>
mbcd0012636

$$$$
mol_0505
  MOE2013           2D

 23 26  0  0  1  0  0  0  0  0999 V2000
   -1.4290    0.0000    0.0000 C   0  0  0  0  0  0  0  0  0  0  0  0
   -0.7140   -0.4120    0.0000 C   0  0  3  0  0  0  0  0  0  0  0  0
   -0.7140   -1.2380    0.0000 C   0  0  0  0  0  0  0  0  0  0  0  0
    0.0000   -1.6500    0.0000 O   0  0  0  0  0  0  0  0  0  0  0  0
    0.7140   -1.2380    0.0000 C   0  0  0  0  0  0  0  0  0  0  0  0
    0.7140   -0.4120    0.0000 C   0  0  0  0  0  0  0  0  0  0  0  0
    0.0000    0.0000    0.0000 N   0  0  3  0  0  0  0  0  0  0  0  0
    0.0000    0.8250    0.0000 C   0  0  0  0  0  0  0  0  0  0  0  0
    0.7140    1.2380    0.0000 C   0  0  0  0  0  0  0  0  0  0  0  0
    0.7140    2.0620    0.0000 C   0  0  0  0  0  0  0  0  0  0  0  0
    1.4290    2.4750    0.0000 O   0  0  0  0  0  0  0  0  0  0  0  0
    0.0000    2.4750    0.0000 O   0  0  0  0  0  0  0  0  0  0  0  0
    1.4290    0.8250    0.0000 C   0  0  0  0  0  0  0  0  0  0  0  0
    2.1430    1.2380    0.0000 O   0  0  0  0  0  0  0  0  0  0  0  0
    1.4290    0.0000    0.0000 C   0  0  0  0  0  0  0  0  0  0  0  0
    2.1430   -0.4120    0.0000 C   0  0  0  0  0  0  0  0  0  0  0  0
    2.1430   -1.2380    0.0000 C   0  0  0  0  0  0  0  0  0  0  0  0
    2.8580   -1.6500    0.0000 F   0  0  0  0  0  0  0  0  0  0  0  0
    1.4290   -1.6500    0.0000 C   0  0  0  0  0  0  0  0  0  0  0  0
    1.4290   -2.4750    0.0000 C   0  0  0  0  0  0  0  0  0  0  0  0
    0.6160   -2.6180    0.0000 N   0  0  0  0  0  0  0  0  0  0  0  0
    2.2410   -2.6180    0.0000 C   0  0  0  0  0  0  0  0  0  0  0  0
    1.7110   -3.2500    0.0000 C   0  0  0  0  0  0  0  0  0  0  0  0
  1  2  1  0  0  0  0
  2  3  1  0  0  0  0
  2  7  1  0  0  0  0
  3  4  1  0  0  0  0
  4  5  1  0  0  0  0
  5  6  1  0  0  0  0
  5 19  2  0  0  0  0
  6  7  1  0  0  0  0
  6 15  2  0  0  0  0
  7  8  1  0  0  0  0
  8  9  2  0  0  0  0
  9 10  1  0  0  0  0
  9 13  1  0  0  0  0
 10 11  1  0  0  0  0
 10 12  2  0  0  0  0
 13 14  2  0  0  0  0
 13 15  1  0  0  0  0
 15 16  1  0  0  0  0
 16 17  2  0  0  0  0
 17 18  1  0  0  0  0
 17 19  1  0  0  0  0
 19 20  1  0  0  0  0
 20 21  1  0  0  0  0
 20 22  1  0  0  0  0
 20 23  1  0  0  0  0
 22 23  1  0  0  0  0
M  END
>  <n>
505

>  <Activity>
1

>  <cmpd_id>
mbcd0000667

$$$$
mol_0559
  MOE2013           2D

 26 29  0  0  1  0  0  0  0  0999 V2000
    6.8160   -0.5900    0.0000 F   0  0  0  0  0  0  0  0  0  0  0  0
    3.9580   -0.5900    0.0000 O   0  0  0  0  0  0  0  0  0  0  0  0
    6.1010    2.2970    0.0000 O   0  0  0  0  0  0  0  0  0  0  0  0
    5.3870    3.5340    0.0000 O   0  0  0  0  0  0  0  0  0  0  0  0
    3.9580    3.5340    0.0000 O   0  0  0  0  0  0  0  0  0  0  0  0
    5.3870   -1.4160    0.0000 N   0  0  0  0  0  0  0  0  0  0  0  0
    3.9580    1.0600    0.0000 N   0  0  3  0  0  0  0  0  0  0  0  0
    5.3870   -3.0660    0.0000 N   0  0  0  0  0  0  0  0  0  0  0  0
    6.1010   -1.8280    0.0000 C   0  0  0  0  0  0  0  0  0  0  0  0
    4.6720   -1.8280    0.0000 C   0  0  0  0  0  0  0  0  0  0  0  0
    3.2430    0.6470    0.0000 C   0  0  3  0  0  0  0  0  0  0  0  0
    5.3870   -0.5900    0.0000 C   0  0  0  0  0  0  0  0  0  0  0  0
    4.6720    0.6470    0.0000 C   0  0  0  0  0  0  0  0  0  0  0  0
    4.6720   -0.1780    0.0000 C   0  0  0  0  0  0  0  0  0  0  0  0
    6.1010   -2.6530    0.0000 C   0  0  0  0  0  0  0  0  0  0  0  0
    4.6720   -2.6530    0.0000 C   0  0  0  0  0  0  0  0  0  0  0  0
    3.2430   -0.1780    0.0000 C   0  0  0  0  0  0  0  0  0  0  0  0
    5.3870    1.0600    0.0000 C   0  0  0  0  0  0  0  0  0  0  0  0
    6.1010   -0.1780    0.0000 C   0  0  0  0  0  0  0  0  0  0  0  0
    3.9580    1.8840    0.0000 C   0  0  0  0  0  0  0  0  0  0  0  0
    6.1010    0.6470    0.0000 C   0  0  0  0  0  0  0  0  0  0  0  0
    2.5290    1.0600    0.0000 C   0  0  0  0  0  0  0  0  0  0  0  0
    5.3870    1.8840    0.0000 C   0  0  0  0  0  0  0  0  0  0  0  0
    5.3870   -3.8900    0.0000 C   0  0  0  0  0  0  0  0  0  0  0  0
    4.6720    2.2970    0.0000 C   0  0  0  0  0  0  0  0  0  0  0  0
    4.6720    3.1220    0.0000 C   0  0  0  0  0  0  0  0  0  0  0  0
  1 19  1  0  0  0  0
  2 14  1  0  0  0  0
  2 17  1  0  0  0  0
  3 23  2  0  0  0  0
  4 26  1  0  0  0  0
  5 26  2  0  0  0  0
  6  9  1  0  0  0  0
  6 10  1  0  0  0  0
  6 12  1  0  0  0  0
  7 11  1  0  0  0  0
  7 13  1  0  0  0  0
  7 20  1  0  0  0  0
  8 15  1  0  0  0  0
  8 16  1  0  0  0  0
  8 24  1  0  0  0  0
  9 15  1  0  0  0  0
 10 16  1  0  0  0  0
 11 17  1  0  0  0  0
 11 22  1  0  0  0  0
 12 14  2  0  0  0  0
 12 19  1  0  0  0  0
 13 14  1  0  0  0  0
 13 18  2  0  0  0  0
 18 21  1  0  0  0  0
 18 23  1  0  0  0  0
 19 21  2  0  0  0  0
 20 25  2  0  0  0  0
 23 25  1  0  0  0  0
 25 26  1  0  0  0  0
M  END
>  <n>
559

>  <Activity>
1

>  <cmpd_id>
mbcd0001470

$$$$
mol_0789
  MOE2013           2D

 31 35  0  0  1  0  0  0  0  0999 V2000
    0.0000   -1.6500    0.0000 C   0  0  0  0  0  0  0  0  0  0  0  0
    0.7140   -1.2380    0.0000 C   0  0  0  0  0  0  0  0  0  0  0  0
    0.7140   -0.4120    0.0000 C   0  0  0  0  0  0  0  0  0  0  0  0
    0.0000    0.0000    0.0000 C   0  0  0  0  0  0  0  0  0  0  0  0
   -0.7140   -0.4120    0.0000 C   0  0  0  0  0  0  0  0  0  0  0  0
   -1.4290    0.0000    0.0000 N   0  0  0  0  0  0  0  0  0  0  0  0
   -2.1430   -0.4120    0.0000 C   0  0  0  0  0  0  0  0  0  0  0  0
   -2.8580    0.0000    0.0000 C   0  0  0  0  0  0  0  0  0  0  0  0
   -2.8580    0.8250    0.0000 C   0  0  0  0  0  0  0  0  0  0  0  0
   -2.1430    1.2380    0.0000 C   0  0  0  0  0  0  0  0  0  0  0  0
   -1.4290    0.8250    0.0000 C   0  0  0  0  0  0  0  0  0  0  0  0
   -3.5720    1.2380    0.0000 C   0  0  0  0  0  0  0  0  0  0  0  0
   -3.6590    2.0580    0.0000 N   0  0  0  0  0  0  0  0  0  0  0  0
   -4.4660    2.2300    0.0000 O   0  0  0  0  0  0  0  0  0  0  0  0
   -4.8780    1.5150    0.0000 C   0  0  0  0  0  0  0  0  0  0  0  0
   -4.3260    0.9020    0.0000 C   0  0  0  0  0  0  0  0  0  0  0  0
   -4.5810    0.1170    0.0000 C   0  0  0  0  0  0  0  0  0  0  0  0
   -5.3880   -0.0540    0.0000 C   0  0  0  0  0  0  0  0  0  0  0  0
   -5.9400    0.5590    0.0000 C   0  0  0  0  0  0  0  0  0  0  0  0
   -6.7470    0.3870    0.0000 F   0  0  0  0  0  0  0  0  0  0  0  0
   -5.6850    1.3440    0.0000 C   0  0  0  0  0  0  0  0  0  0  0  0
    1.4290    0.0000    0.0000 C   0  0  0  0  0  0  0  0  0  0  0  0
    1.4290    0.8250    0.0000 O   0  0  0  0  0  0  0  0  0  0  0  0
    2.1430   -0.4120    0.0000 N   0  0  0  0  0  0  0  0  0  0  0  0
    2.8580    0.0000    0.0000 C   0  0  0  0  0  0  0  0  0  0  0  0
    3.5720   -0.4120    0.0000 C   0  0  0  0  0  0  0  0  0  0  0  0
    3.5720   -1.2380    0.0000 C   0  0  0  0  0  0  0  0  0  0  0  0
    2.8580   -1.6500    0.0000 C   0  0  3  0  0  0  0  0  0  0  0  0
    2.8580   -2.4750    0.0000 O   0  0  0  0  0  0  0  0  0  0  0  0
    2.1430   -1.2380    0.0000 C   0  0  0  0  0  0  0  0  0  0  0  0
    1.4290   -1.6500    0.0000 N   0  0  0  0  0  0  0  0  0  0  0  0
  1  2  1  0  0  0  0
  2  3  2  0  0  0  0
  2 31  1  0  0  0  0
  3  4  1  0  0  0  0
  3 22  1  0  0  0  0
  4  5  1  0  0  0  0
  5  6  1  0  0  0  0
  6  7  1  0  0  0  0
  6 11  1  0  0  0  0
  7  8  1  0  0  0  0
  8  9  1  0  0  0  0
  9 10  1  0  0  0  0
  9 12  1  0  0  0  0
 10 11  1  0  0  0  0
 12 13  2  0  0  0  0
 12 16  1  0  0  0  0
 13 14  1  0  0  0  0
 14 15  1  0  0  0  0
 15 16  1  0  0  0  0
 15 21  2  0  0  0  0
 16 17  2  0  0  0  0
 17 18  1  0  0  0  0
 18 19  2  0  0  0  0
 19 20  1  0  0  0  0
 19 21  1  0  0  0  0
 22 23  2  0  0  0  0
 22 24  1  0  0  0  0
 24 25  1  0  0  0  0
 24 30  1  0  0  0  0
 25 26  1  0  0  0  0
 26 27  1  0  0  0  0
 27 28  1  0  0  0  0
 28 29  1  0  0  0  0
 28 30  1  0  0  0  0
 30 31  2  0  0  0  0
M  END
>  <n>
789

>  <Activity>
1

>  <cmpd_id>
mbcd0030085

$$$$
mol_0678
  MOE2013           2D

 30 34  0  0  0  0  0  0  0  0999 V2000
   16.4420  -11.2420    0.0000 C   0  0  0  0  0  0  0  0  0  0  0  0
   16.9940  -10.6290    0.0000 C   0  0  0  0  0  0  0  0  0  0  0  0
   16.7390   -9.8450    0.0000 N   0  0  0  0  0  0  0  0  0  0  0  0
   15.3800  -10.2860    0.0000 N   0  0  0  0  0  0  0  0  0  0  0  0
   15.9320   -9.6730    0.0000 C   0  0  0  0  0  0  0  0  0  0  0  0
   16.6800  -16.4460    0.0000 N   0  0  0  0  0  0  0  0  0  0  0  0
   15.6350  -11.0710    0.0000 C   0  0  0  0  0  0  0  0  0  0  0  0
   17.1650  -15.7790    0.0000 C   0  0  0  0  0  0  0  0  0  0  0  0
   17.9490  -16.0340    0.0000 C   0  0  0  0  0  0  0  0  0  0  0  0
   17.1650  -17.1140    0.0000 O   0  0  0  0  0  0  0  0  0  0  0  0
   17.9490  -16.8590    0.0000 C   0  0  0  0  0  0  0  0  0  0  0  0
   16.6970  -12.0270    0.0000 C   0  0  0  0  0  0  0  0  0  0  0  0
   16.4000  -13.4250    0.0000 N   0  0  0  0  0  0  0  0  0  0  0  0
   18.6640  -15.6210    0.0000 C   0  0  0  0  0  0  0  0  0  0  0  0
   18.6640  -17.2710    0.0000 C   0  0  0  0  0  0  0  0  0  0  0  0
   17.8010  -10.8010    0.0000 O   0  0  0  0  0  0  0  0  0  0  0  0
   16.9100  -14.9940    0.0000 C   0  0  0  0  0  0  0  0  0  0  0  0
   16.1450  -12.6400    0.0000 C   0  0  0  0  0  0  0  0  0  0  0  0
   19.3780  -16.8590    0.0000 C   0  0  0  0  0  0  0  0  0  0  0  0
   17.4620  -14.3810    0.0000 C   0  0  0  0  0  0  0  0  0  0  0  0
   16.1030  -14.8220    0.0000 C   0  0  0  0  0  0  0  0  0  0  0  0
   17.2070  -13.5960    0.0000 C   0  0  0  0  0  0  0  0  0  0  0  0
   15.8480  -14.0380    0.0000 C   0  0  0  0  0  0  0  0  0  0  0  0
   17.2910   -9.2320    0.0000 C   0  0  0  0  0  0  0  0  0  0  0  0
   19.3780  -16.0340    0.0000 C   0  0  0  0  0  0  0  0  0  0  0  0
   15.6770   -8.8890    0.0000 C   0  0  0  0  0  0  0  0  0  0  0  0
   15.0830  -11.6840    0.0000 C   0  0  0  0  0  0  0  0  0  0  0  0
   20.0930  -17.2710    0.0000 F   0  0  0  0  0  0  0  0  0  0  0  0
   17.0360   -8.4470    0.0000 C   0  0  0  0  0  0  0  0  0  0  0  0
   16.2290   -8.2760    0.0000 C   0  0  0  0  0  0  0  0  0  0  0  0
  1  2  1  0  0  0  0
  1  7  2  0  0  0  0
  1 12  1  0  0  0  0
  2  3  1  0  0  0  0
  2 16  2  0  0  0  0
  3  5  1  0  0  0  0
  3 24  1  0  0  0  0
  4  5  2  0  0  0  0
  4  7  1  0  0  0  0
  5 26  1  0  0  0  0
  6  8  2  0  0  0  0
  6 10  1  0  0  0  0
  7 27  1  0  0  0  0
  8  9  1  0  0  0  0
  8 17  1  0  0  0  0
  9 11  2  0  0  0  0
  9 14  1  0  0  0  0
 10 11  1  0  0  0  0
 11 15  1  0  0  0  0
 12 18  1  0  0  0  0
 13 18  1  0  0  0  0
 13 22  1  0  0  0  0
 13 23  1  0  0  0  0
 14 25  2  0  0  0  0
 15 19  2  0  0  0  0
 17 20  1  0  0  0  0
 17 21  1  0  0  0  0
 19 25  1  0  0  0  0
 19 28  1  0  0  0  0
 20 22  1  0  0  0  0
 21 23  1  0  0  0  0
 24 29  1  0  0  0  0
 26 30  1  0  0  0  0
 29 30  1  0  0  0  0
M  END
>  <n>
678

>  <Activity>
1

>  <cmpd_id>
mbcd0003893

$$$$
mol_0823
  MOE2013           2D

 31 35  0  0  1  0  0  0  0  0999 V2000
   10.2570    4.4340    0.0000 F   0  0  0  0  0  0  0  0  0  0  0  0
    7.3290    4.2760    0.0000 O   0  0  0  0  0  0  0  0  0  0  0  0
    7.7520   -5.0030    0.0000 O   0  0  0  0  0  0  0  0  0  0  0  0
    7.9650   -2.0360    0.0000 O   0  0  0  0  0  0  0  0  0  0  0  0
    6.5640    0.5880    0.0000 N   0  0  0  0  0  0  0  0  0  0  0  0
    6.9030   -2.9920    0.0000 N   0  0  0  0  0  0  0  0  0  0  0  0
    6.8440    3.6090    0.0000 N   0  0  0  0  0  0  0  0  0  0  0  0
    5.5440   -2.5510    0.0000 N   0  0  0  0  0  0  0  0  0  0  0  0
    7.0740    2.1570    0.0000 C   0  0  0  0  0  0  0  0  0  0  0  0
    6.2670    1.9850    0.0000 C   0  0  0  0  0  0  0  0  0  0  0  0
    7.6260    1.5440    0.0000 C   0  0  0  0  0  0  0  0  0  0  0  0
    6.0120    1.2010    0.0000 C   0  0  0  0  0  0  0  0  0  0  0  0
    7.3710    0.7590    0.0000 C   0  0  0  0  0  0  0  0  0  0  0  0
    6.3090   -0.1970    0.0000 C   0  0  0  0  0  0  0  0  0  0  0  0
    7.3290    2.9420    0.0000 C   0  0  0  0  0  0  0  0  0  0  0  0
    6.8610   -0.8100    0.0000 C   0  0  0  0  0  0  0  0  0  0  0  0
    6.6060   -1.5950    0.0000 C   0  0  0  0  0  0  0  0  0  0  0  0
    7.4550   -3.6060    0.0000 C   0  0  0  0  0  0  0  0  0  0  0  0
    7.2000   -4.3900    0.0000 C   0  0  3  0  0  0  0  0  0  0  0  0
    6.3930   -4.5620    0.0000 C   0  0  0  0  0  0  0  0  0  0  0  0
    5.8410   -3.9490    0.0000 C   0  0  0  0  0  0  0  0  0  0  0  0
    6.0960   -3.1640    0.0000 C   0  0  0  0  0  0  0  0  0  0  0  0
    8.1130    3.1960    0.0000 C   0  0  0  0  0  0  0  0  0  0  0  0
    7.1580   -2.2080    0.0000 C   0  0  0  0  0  0  0  0  0  0  0  0
    5.7990   -1.7660    0.0000 C   0  0  0  0  0  0  0  0  0  0  0  0
    8.1130    4.0210    0.0000 C   0  0  0  0  0  0  0  0  0  0  0  0
    8.8280    2.7840    0.0000 C   0  0  0  0  0  0  0  0  0  0  0  0
    5.2470   -1.1530    0.0000 C   0  0  0  0  0  0  0  0  0  0  0  0
    8.8280    4.4340    0.0000 C   0  0  0  0  0  0  0  0  0  0  0  0
    9.5420    3.1960    0.0000 C   0  0  0  0  0  0  0  0  0  0  0  0
    9.5420    4.0210    0.0000 C   0  0  0  0  0  0  0  0  0  0  0  0
  1 31  1  0  0  0  0
  2  7  1  0  0  0  0
  2 26  1  0  0  0  0
  3 19  1  0  0  0  0
  4 24  2  0  0  0  0
  5 12  1  0  0  0  0
  5 13  1  0  0  0  0
  5 14  1  0  0  0  0
  6 18  1  0  0  0  0
  6 22  1  0  0  0  0
  6 24  1  0  0  0  0
  7 15  2  0  0  0  0
  8 22  2  0  0  0  0
  8 25  1  0  0  0  0
  9 10  1  0  0  0  0
  9 11  1  0  0  0  0
  9 15  1  0  0  0  0
 10 12  1  0  0  0  0
 11 13  1  0  0  0  0
 14 16  1  0  0  0  0
 15 23  1  0  0  0  0
 16 17  1  0  0  0  0
 17 24  1  0  0  0  0
 17 25  2  0  0  0  0
 18 19  1  0  0  0  0
 19 20  1  0  0  0  0
 20 21  1  0  0  0  0
 21 22  1  0  0  0  0
 23 26  2  0  0  0  0
 23 27  1  0  0  0  0
 25 28  1  0  0  0  0
 26 29  1  0  0  0  0
 27 30  2  0  0  0  0
 29 31  2  0  0  0  0
 30 31  1  0  0  0  0
M  END
>  <n>
823

>  <Activity>
1

>  <cmpd_id>
mbcd0030478

$$$$
mol_0745
  MOE2013           2D

 29 31  0  0  0  0  0  0  0  0999 V2000
   -0.7360    2.0720    0.0000 C   0  0  0  0  0  0  0  0  0  0  0  0
   -3.3760   -2.8430    0.0000 C   0  0  0  0  0  0  0  0  0  0  0  0
   -3.6320   -2.0580    0.0000 C   0  0  0  0  0  0  0  0  0  0  0  0
   -2.0180   -2.4010    0.0000 C   0  0  0  0  0  0  0  0  0  0  0  0
    0.1030    0.1090    0.0000 C   0  0  0  0  0  0  0  0  0  0  0  0
   -2.5700   -3.0140    0.0000 C   0  0  0  0  0  0  0  0  0  0  0  0
   -2.2720   -1.6160    0.0000 C   0  0  0  0  0  0  0  0  0  0  0  0
   -1.8600   -0.9020    0.0000 C   0  0  0  0  0  0  0  0  0  0  0  0
   -2.4120   -0.2890    0.0000 C   0  0  0  0  0  0  0  0  0  0  0  0
    0.9040    1.3420    0.0000 C   0  0  0  0  0  0  0  0  0  0  0  0
    0.7160   -0.4430    0.0000 C   0  0  0  0  0  0  0  0  0  0  0  0
   -1.0400   -0.8160    0.0000 C   0  0  0  0  0  0  0  0  0  0  0  0
   -0.5640    1.2660    0.0000 C   0  0  0  0  0  0  0  0  0  0  0  0
   -3.0790   -1.4450    0.0000 C   0  0  0  0  0  0  0  0  0  0  0  0
   -0.7040   -0.0620    0.0000 C   0  0  0  0  0  0  0  0  0  0  0  0
    0.1890    0.9300    0.0000 C   0  0  0  0  0  0  0  0  0  0  0  0
   -1.1160    0.6520    0.0000 N   0  0  0  0  0  0  0  0  0  0  0  0
   -3.1660   -0.6240    0.0000 N   0  0  0  0  0  0  0  0  0  0  0  0
    1.6180    0.9300    0.0000 N   0  0  0  0  0  0  0  0  0  0  0  0
   -2.2400    0.5180    0.0000 O   0  0  0  0  0  0  0  0  0  0  0  0
    0.9040    2.1670    0.0000 O   0  0  0  0  0  0  0  0  0  0  0  0
   -2.3150   -3.7990    0.0000 F   0  0  0  0  0  0  0  0  0  0  0  0
    2.3330    1.3420    0.0000 C   0  0  0  0  0  0  0  0  0  0  0  0
    3.0470    0.9300    0.0000 C   0  0  0  0  0  0  0  0  0  0  0  0
    3.7620    1.3420    0.0000 N   0  0  0  0  0  0  0  0  0  0  0  0
    3.7620    2.1670    0.0000 C   0  0  0  0  0  0  0  0  0  0  0  0
    4.4760    0.9300    0.0000 C   0  0  0  0  0  0  0  0  0  0  0  0
    5.1910    1.3420    0.0000 C   0  0  0  0  0  0  0  0  0  0  0  0
    4.4760    2.5800    0.0000 C   0  0  0  0  0  0  0  0  0  0  0  0
  1 13  1  0  0  0  0
  2  3  1  0  0  0  0
  2  6  2  0  0  0  0
  3 14  2  0  0  0  0
  4  6  1  0  0  0  0
  4  7  2  0  0  0  0
  5 11  1  0  0  0  0
  5 15  2  0  0  0  0
  5 16  1  0  0  0  0
  6 22  1  0  0  0  0
  7  8  1  0  0  0  0
  7 14  1  0  0  0  0
  8  9  1  0  0  0  0
  8 12  2  0  0  0  0
  9 18  1  0  0  0  0
  9 20  2  0  0  0  0
 10 16  1  0  0  0  0
 10 19  1  0  0  0  0
 10 21  2  0  0  0  0
 12 15  1  0  0  0  0
 13 16  2  0  0  0  0
 13 17  1  0  0  0  0
 14 18  1  0  0  0  0
 15 17  1  0  0  0  0
 19 23  1  0  0  0  0
 23 24  1  0  0  0  0
 24 25  1  0  0  0  0
 25 26  1  0  0  0  0
 25 27  1  0  0  0  0
 26 29  1  0  0  0  0
 27 28  1  0  0  0  0
M  END
>  <n>
745

>  <Activity>
1

>  <cmpd_id>
mbcd0027319

$$$$
mol_1008
  MOE2013           2D

 36 41  0  0  0  0  0  0  0  0999 V2000
   -2.3180   -5.6720    0.0000 O   0  0  0  0  0  0  0  0  0  0  0  0
   -1.6510   -6.1560    0.0000 C   0  0  0  0  0  0  0  0  0  0  0  0
   -0.8660   -5.9020    0.0000 N   0  0  0  0  0  0  0  0  0  0  0  0
   -0.3810   -6.5690    0.0000 C   0  0  0  0  0  0  0  0  0  0  0  0
   -0.8660   -7.2360    0.0000 C   0  0  0  0  0  0  0  0  0  0  0  0
   -1.6510   -6.9820    0.0000 N   0  0  0  0  0  0  0  0  0  0  0  0
   -0.6110   -5.1170    0.0000 C   0  0  0  0  0  0  0  0  0  0  0  0
   -1.1630   -4.5040    0.0000 C   0  0  0  0  0  0  0  0  0  0  0  0
   -0.9080   -3.7190    0.0000 N   0  0  0  0  0  0  0  0  0  0  0  0
   -1.4600   -3.1060    0.0000 C   0  0  0  0  0  0  0  0  0  0  0  0
   -1.2050   -2.3220    0.0000 C   0  0  0  0  0  0  0  0  0  0  0  0
   -0.3980   -2.1500    0.0000 C   0  0  0  0  0  0  0  0  0  0  0  0
    0.1540   -2.7630    0.0000 C   0  0  0  0  0  0  0  0  0  0  0  0
   -0.1010   -3.5480    0.0000 C   0  0  0  0  0  0  0  0  0  0  0  0
   -0.1440   -1.3650    0.0000 C   0  0  0  0  0  0  0  0  0  0  0  0
    0.6410   -1.1100    0.0000 C   0  0  0  0  0  0  0  0  0  0  0  0
    0.6410   -0.2850    0.0000 C   0  0  0  0  0  0  0  0  0  0  0  0
   -0.1440   -0.0300    0.0000 N   0  0  0  0  0  0  0  0  0  0  0  0
   -0.6280   -0.6980    0.0000 C   0  0  0  0  0  0  0  0  0  0  0  0
   -0.3980    0.7540    0.0000 C   0  0  0  0  0  0  0  0  0  0  0  0
   -1.2050    0.9260    0.0000 C   0  0  0  0  0  0  0  0  0  0  0  0
   -1.4600    1.7100    0.0000 C   0  0  0  0  0  0  0  0  0  0  0  0
   -0.9080    2.3230    0.0000 C   0  0  0  0  0  0  0  0  0  0  0  0
   -0.1010    2.1520    0.0000 C   0  0  0  0  0  0  0  0  0  0  0  0
    0.1540    1.3670    0.0000 C   0  0  0  0  0  0  0  0  0  0  0  0
   -1.1630    3.1080    0.0000 F   0  0  0  0  0  0  0  0  0  0  0  0
    1.3560    0.1270    0.0000 C   0  0  0  0  0  0  0  0  0  0  0  0
    2.0700   -0.2850    0.0000 C   0  0  0  0  0  0  0  0  0  0  0  0
    2.0700   -1.1100    0.0000 C   0  0  0  0  0  0  0  0  0  0  0  0
    1.3560   -1.5230    0.0000 C   0  0  0  0  0  0  0  0  0  0  0  0
    2.7840   -1.5230    0.0000 C   0  0  0  0  0  0  0  0  0  0  0  0
    3.5380   -1.1870    0.0000 N   0  0  0  0  0  0  0  0  0  0  0  0
    4.0900   -1.8000    0.0000 N   0  0  0  0  0  0  0  0  0  0  0  0
    3.6780   -2.5150    0.0000 N   0  0  0  0  0  0  0  0  0  0  0  0
    2.8710   -2.3430    0.0000 N   0  0  0  0  0  0  0  0  0  0  0  0
    4.0130   -3.2690    0.0000 C   0  0  0  0  0  0  0  0  0  0  0  0
  1  2  2  0  0  0  0
  2  3  1  0  0  0  0
  2  6  1  0  0  0  0
  3  4  1  0  0  0  0
  3  7  1  0  0  0  0
  4  5  1  0  0  0  0
  5  6  1  0  0  0  0
  7  8  1  0  0  0  0
  8  9  1  0  0  0  0
  9 10  1  0  0  0  0
  9 14  1  0  0  0  0
 10 11  1  0  0  0  0
 11 12  1  0  0  0  0
 12 13  1  0  0  0  0
 12 15  1  0  0  0  0
 13 14  1  0  0  0  0
 15 16  1  0  0  0  0
 15 19  2  0  0  0  0
 16 17  1  0  0  0  0
 16 30  2  0  0  0  0
 17 18  1  0  0  0  0
 17 27  2  0  0  0  0
 18 19  1  0  0  0  0
 18 20  1  0  0  0  0
 20 21  1  0  0  0  0
 20 25  2  0  0  0  0
 21 22  2  0  0  0  0
 22 23  1  0  0  0  0
 23 24  2  0  0  0  0
 23 26  1  0  0  0  0
 24 25  1  0  0  0  0
 27 28  1  0  0  0  0
 28 29  2  0  0  0  0
 29 30  1  0  0  0  0
 29 31  1  0  0  0  0
 31 32  1  0  0  0  0
 31 35  2  0  0  0  0
 32 33  2  0  0  0  0
 33 34  1  0  0  0  0
 34 35  1  0  0  0  0
 34 36  1  0  0  0  0
M  END
>  <n>
1008

>  <Activity>
1

>  <cmpd_id>
mbcd0031457

$$$$
mol_1009
  MOE2013           2D

 36 41  0  0  0  0  0  0  0  0999 V2000
   -2.3180   -5.6720    0.0000 O   0  0  0  0  0  0  0  0  0  0  0  0
   -1.6510   -6.1560    0.0000 C   0  0  0  0  0  0  0  0  0  0  0  0
   -0.8660   -5.9020    0.0000 N   0  0  0  0  0  0  0  0  0  0  0  0
   -0.3810   -6.5690    0.0000 C   0  0  0  0  0  0  0  0  0  0  0  0
   -0.8660   -7.2360    0.0000 C   0  0  0  0  0  0  0  0  0  0  0  0
   -1.6510   -6.9820    0.0000 N   0  0  0  0  0  0  0  0  0  0  0  0
   -0.6110   -5.1170    0.0000 C   0  0  0  0  0  0  0  0  0  0  0  0
   -1.1630   -4.5040    0.0000 C   0  0  0  0  0  0  0  0  0  0  0  0
   -0.9080   -3.7190    0.0000 N   0  0  0  0  0  0  0  0  0  0  0  0
   -1.4600   -3.1060    0.0000 C   0  0  0  0  0  0  0  0  0  0  0  0
   -1.2050   -2.3220    0.0000 C   0  0  0  0  0  0  0  0  0  0  0  0
   -0.3980   -2.1500    0.0000 C   0  0  0  0  0  0  0  0  0  0  0  0
    0.1540   -2.7630    0.0000 C   0  0  0  0  0  0  0  0  0  0  0  0
   -0.1010   -3.5480    0.0000 C   0  0  0  0  0  0  0  0  0  0  0  0
   -0.1440   -1.3650    0.0000 C   0  0  0  0  0  0  0  0  0  0  0  0
    0.6410   -1.1100    0.0000 C   0  0  0  0  0  0  0  0  0  0  0  0
    0.6410   -0.2850    0.0000 C   0  0  0  0  0  0  0  0  0  0  0  0
   -0.1440   -0.0300    0.0000 N   0  0  0  0  0  0  0  0  0  0  0  0
   -0.6280   -0.6980    0.0000 C   0  0  0  0  0  0  0  0  0  0  0  0
   -0.3980    0.7540    0.0000 C   0  0  0  0  0  0  0  0  0  0  0  0
   -1.2050    0.9260    0.0000 C   0  0  0  0  0  0  0  0  0  0  0  0
   -1.4600    1.7100    0.0000 C   0  0  0  0  0  0  0  0  0  0  0  0
   -0.9080    2.3230    0.0000 C   0  0  0  0  0  0  0  0  0  0  0  0
   -0.1010    2.1520    0.0000 C   0  0  0  0  0  0  0  0  0  0  0  0
    0.1540    1.3670    0.0000 C   0  0  0  0  0  0  0  0  0  0  0  0
   -1.1630    3.1080    0.0000 F   0  0  0  0  0  0  0  0  0  0  0  0
    1.3560    0.1270    0.0000 C   0  0  0  0  0  0  0  0  0  0  0  0
    2.0700   -0.2850    0.0000 C   0  0  0  0  0  0  0  0  0  0  0  0
    2.0700   -1.1100    0.0000 C   0  0  0  0  0  0  0  0  0  0  0  0
    1.3560   -1.5230    0.0000 C   0  0  0  0  0  0  0  0  0  0  0  0
    2.7840   -1.5230    0.0000 C   0  0  0  0  0  0  0  0  0  0  0  0
    3.5380   -1.1870    0.0000 N   0  0  0  0  0  0  0  0  0  0  0  0
    4.0900   -1.8000    0.0000 N   0  0  0  0  0  0  0  0  0  0  0  0
    3.6780   -2.5150    0.0000 N   0  0  0  0  0  0  0  0  0  0  0  0
    2.8710   -2.3430    0.0000 C   0  0  0  0  0  0  0  0  0  0  0  0
    4.0130   -3.2690    0.0000 C   0  0  0  0  0  0  0  0  0  0  0  0
  1  2  2  0  0  0  0
  2  3  1  0  0  0  0
  2  6  1  0  0  0  0
  3  4  1  0  0  0  0
  3  7  1  0  0  0  0
  4  5  1  0  0  0  0
  5  6  1  0  0  0  0
  7  8  1  0  0  0  0
  8  9  1  0  0  0  0
  9 10  1  0  0  0  0
  9 14  1  0  0  0  0
 10 11  1  0  0  0  0
 11 12  1  0  0  0  0
 12 13  1  0  0  0  0
 12 15  1  0  0  0  0
 13 14  1  0  0  0  0
 15 16  1  0  0  0  0
 15 19  2  0  0  0  0
 16 17  1  0  0  0  0
 16 30  2  0  0  0  0
 17 18  1  0  0  0  0
 17 27  2  0  0  0  0
 18 19  1  0  0  0  0
 18 20  1  0  0  0  0
 20 21  1  0  0  0  0
 20 25  2  0  0  0  0
 21 22  2  0  0  0  0
 22 23  1  0  0  0  0
 23 24  2  0  0  0  0
 23 26  1  0  0  0  0
 24 25  1  0  0  0  0
 27 28  1  0  0  0  0
 28 29  2  0  0  0  0
 29 30  1  0  0  0  0
 29 31  1  0  0  0  0
 31 32  1  0  0  0  0
 31 35  2  0  0  0  0
 32 33  2  0  0  0  0
 33 34  1  0  0  0  0
 34 35  1  0  0  0  0
 34 36  1  0  0  0  0
M  END
>  <n>
1009

>  <Activity>
1

>  <cmpd_id>
mbcd0031458

$$$$
mol_0722
  MOE2013           2D

 33 34  0  0  1  0  0  0  0  0999 V2000
    9.7930   -6.3190    0.0000 C   0  0  0  0  0  0  0  0  0  0  0  0
    9.7930   -7.1440    0.0000 C   0  0  0  0  0  0  0  0  0  0  0  0
   10.5070   -7.5570    0.0000 N   0  0  0  0  0  0  0  0  0  0  0  0
   11.2220   -7.1440    0.0000 C   0  0  0  0  0  0  0  0  0  0  0  0
   11.2220   -6.3190    0.0000 C   0  0  0  0  0  0  0  0  0  0  0  0
   10.5070   -5.9070    0.0000 C   0  0  0  0  0  0  0  0  0  0  0  0
   11.9360   -5.9070    0.0000 C   0  0  0  0  0  0  0  0  0  0  0  0
   12.6510   -6.3190    0.0000 C   0  0  0  0  0  0  0  0  0  0  0  0
   13.3650   -5.9070    0.0000 C   0  0  3  0  0  0  0  0  0  0  0  0
   14.0800   -6.3190    0.0000 C   0  0  0  0  0  0  0  0  0  0  0  0
   13.3650   -5.0820    0.0000 O   0  0  0  0  0  0  0  0  0  0  0  0
   14.7940   -5.9070    0.0000 C   0  0  3  0  0  0  0  0  0  0  0  0
   15.5080   -6.3190    0.0000 C   0  0  0  0  0  0  0  0  0  0  0  0
   14.7940   -5.0820    0.0000 O   0  0  0  0  0  0  0  0  0  0  0  0
   16.2230   -5.9070    0.0000 C   0  0  0  0  0  0  0  0  0  0  0  0
   16.9370   -6.3190    0.0000 O   0  0  0  0  0  0  0  0  0  0  0  0
   16.2230   -5.0820    0.0000 O   0  0  0  0  0  0  0  0  0  0  0  0
   11.9360   -7.5570    0.0000 C   0  0  0  0  0  0  0  0  0  0  0  0
   11.9360   -8.3820    0.0000 C   0  0  0  0  0  0  0  0  0  0  0  0
   12.6510   -7.1440    0.0000 C   0  0  0  0  0  0  0  0  0  0  0  0
    9.0780   -7.5570    0.0000 C   0  0  0  0  0  0  0  0  0  0  0  0
    8.3640   -7.1440    0.0000 C   0  0  0  0  0  0  0  0  0  0  0  0
    9.0780   -8.3820    0.0000 C   0  0  0  0  0  0  0  0  0  0  0  0
    9.0780   -5.9070    0.0000 C   0  0  0  0  0  0  0  0  0  0  0  0
    8.3640   -6.3190    0.0000 O   0  0  0  0  0  0  0  0  0  0  0  0
    7.6490   -5.9070    0.0000 C   0  0  0  0  0  0  0  0  0  0  0  0
   10.5070   -5.0820    0.0000 C   0  0  0  0  0  0  0  0  0  0  0  0
    9.7930   -4.6690    0.0000 C   0  0  0  0  0  0  0  0  0  0  0  0
    9.7930   -3.8440    0.0000 C   0  0  0  0  0  0  0  0  0  0  0  0
   10.5070   -3.4320    0.0000 C   0  0  0  0  0  0  0  0  0  0  0  0
   11.2220   -3.8440    0.0000 C   0  0  0  0  0  0  0  0  0  0  0  0
   11.2220   -4.6690    0.0000 C   0  0  0  0  0  0  0  0  0  0  0  0
   10.5070   -2.6070    0.0000 F   0  0  0  0  0  0  0  0  0  0  0  0
  1  2  2  0  0  0  0
  1  6  1  0  0  0  0
  1 24  1  0  0  0  0
  2  3  1  0  0  0  0
  2 21  1  0  0  0  0
  3  4  2  0  0  0  0
  4  5  1  0  0  0  0
  4 18  1  0  0  0  0
  5  6  2  0  0  0  0
  5  7  1  0  0  0  0
  6 27  1  0  0  0  0
  7  8  2  0  0  0  0
  8  9  1  0  0  0  0
  9 10  1  0  0  0  0
  9 11  1  0  0  0  0
 10 12  1  0  0  0  0
 12 13  1  0  0  0  0
 12 14  1  0  0  0  0
 13 15  1  0  0  0  0
 15 16  1  0  0  0  0
 15 17  2  0  0  0  0
 18 19  1  0  0  0  0
 18 20  1  0  0  0  0
 21 22  1  0  0  0  0
 21 23  1  0  0  0  0
 24 25  1  0  0  0  0
 25 26  1  0  0  0  0
 27 28  1  0  0  0  0
 27 32  2  0  0  0  0
 28 29  2  0  0  0  0
 29 30  1  0  0  0  0
 30 31  2  0  0  0  0
 30 33  1  0  0  0  0
 31 32  1  0  0  0  0
M  END
>  <n>
722

>  <Activity>
1

>  <cmpd_id>
mbcd0023123

$$$$
mol_0556
  MOE2013           2D

 30 32  0  0  1  0  0  0  0  0999 V2000
    3.2150   -3.3550    0.0000 F   0  0  0  0  0  0  0  0  0  0  0  0
    6.0840   -2.2670    0.0000 O   0  0  0  0  0  0  0  0  0  0  0  0
    7.5130   -2.2670    0.0000 O   0  0  0  0  0  0  0  0  0  0  0  0
    9.6560   -1.0300    0.0000 O   0  0  0  0  0  0  0  0  0  0  0  0
    8.9420   -2.2670    0.0000 O   0  0  0  0  0  0  0  0  0  0  0  0
    4.5680    1.0280    0.0000 N   0  0  0  0  0  0  0  0  0  0  0  0
    5.1820    1.5800    0.0000 C   0  0  0  0  0  0  0  0  0  0  0  0
    4.6550    0.2080    0.0000 C   0  0  0  0  0  0  0  0  0  0  0  0
    3.7620    1.2000    0.0000 C   0  0  0  0  0  0  0  0  0  0  0  0
    3.9010   -0.1280    0.0000 C   0  0  0  0  0  0  0  0  0  0  0  0
    3.3490    0.4860    0.0000 C   0  0  0  0  0  0  0  0  0  0  0  0
    5.3690   -0.2040    0.0000 C   0  0  0  0  0  0  0  0  0  0  0  0
    5.0100    2.3880    0.0000 C   0  0  0  0  0  0  0  0  0  0  0  0
    5.9660    1.3260    0.0000 C   0  0  0  0  0  0  0  0  0  0  0  0
    3.7300   -0.9340    0.0000 C   0  0  0  0  0  0  0  0  0  0  0  0
    3.3490    1.9140    0.0000 C   0  0  0  0  0  0  0  0  0  0  0  0
    2.5240    0.4860    0.0000 C   0  0  0  0  0  0  0  0  0  0  0  0
    6.0840   -1.4420    0.0000 C   0  0  3  0  0  0  0  0  0  0  0  0
    6.7980   -1.0300    0.0000 C   0  0  0  0  0  0  0  0  0  0  0  0
    5.3690   -1.0300    0.0000 C   0  0  0  0  0  0  0  0  0  0  0  0
    7.5130   -1.4420    0.0000 C   0  0  3  0  0  0  0  0  0  0  0  0
    2.5240    1.9140    0.0000 C   0  0  0  0  0  0  0  0  0  0  0  0
    2.1120    1.2000    0.0000 C   0  0  0  0  0  0  0  0  0  0  0  0
    4.3430   -1.4860    0.0000 C   0  0  0  0  0  0  0  0  0  0  0  0
    2.9450   -1.1890    0.0000 C   0  0  0  0  0  0  0  0  0  0  0  0
    8.2270   -1.0300    0.0000 C   0  0  0  0  0  0  0  0  0  0  0  0
    4.1710   -2.2940    0.0000 C   0  0  0  0  0  0  0  0  0  0  0  0
    2.7730   -1.9960    0.0000 C   0  0  0  0  0  0  0  0  0  0  0  0
    3.3860   -2.5480    0.0000 C   0  0  0  0  0  0  0  0  0  0  0  0
    8.9420   -1.4420    0.0000 C   0  0  0  0  0  0  0  0  0  0  0  0
  1 29  1  0  0  0  0
  2 18  1  0  0  0  0
  3 21  1  0  0  0  0
  4 30  1  0  0  0  0
  5 30  2  0  0  0  0
  6  7  1  0  0  0  0
  6  8  1  0  0  0  0
  6  9  1  0  0  0  0
  7 13  1  0  0  0  0
  7 14  1  0  0  0  0
  8 10  2  0  0  0  0
  8 12  1  0  0  0  0
  9 11  1  0  0  0  0
  9 16  2  0  0  0  0
 10 11  1  0  0  0  0
 10 15  1  0  0  0  0
 11 17  2  0  0  0  0
 12 20  2  0  0  0  0
 15 24  1  0  0  0  0
 15 25  2  0  0  0  0
 16 22  1  0  0  0  0
 17 23  1  0  0  0  0
 18 19  1  0  0  0  0
 18 20  1  0  0  0  0
 19 21  1  0  0  0  0
 21 26  1  0  0  0  0
 22 23  2  0  0  0  0
 24 27  2  0  0  0  0
 25 28  1  0  0  0  0
 26 30  1  0  0  0  0
 27 29  1  0  0  0  0
 28 29  2  0  0  0  0
M  END
>  <n>
556

>  <Activity>
1

>  <cmpd_id>
mbcd0001445

$$$$
mol_0466
  MOE2013           2D

 37 41  0  0  1  0  0  0  0  0999 V2000
    1.4290   -2.4750    0.0000 N   0  0  0  0  0  0  0  0  0  0  0  0
    1.4290   -1.6500    0.0000 C   0  0  0  0  0  0  0  0  0  0  0  0
    0.7140   -1.2380    0.0000 C   0  0  0  0  0  0  0  0  0  0  0  0
    0.7140   -0.4120    0.0000 C   0  0  0  0  0  0  0  0  0  0  0  0
    1.4290    0.0000    0.0000 N   0  0  0  0  0  0  0  0  0  0  0  0
    2.1430   -0.4120    0.0000 C   0  0  0  0  0  0  0  0  0  0  0  0
    2.8580    0.0000    0.0000 C   0  0  0  0  0  0  0  0  0  0  0  0
    3.5720   -0.4120    0.0000 C   0  0  0  0  0  0  0  0  0  0  0  0
    3.5720   -1.2380    0.0000 C   0  0  0  0  0  0  0  0  0  0  0  0
    2.8580   -1.6500    0.0000 C   0  0  0  0  0  0  0  0  0  0  0  0
    2.1430   -1.2380    0.0000 C   0  0  0  0  0  0  0  0  0  0  0  0
    2.8580   -2.4750    0.0000 C   0  0  0  0  0  0  0  0  0  0  0  0
    3.5720   -2.8880    0.0000 C   0  0  0  0  0  0  0  0  0  0  0  0
    3.5720   -3.7120    0.0000 C   0  0  0  0  0  0  0  0  0  0  0  0
    2.8580   -4.1250    0.0000 C   0  0  0  0  0  0  0  0  0  0  0  0
    2.1430   -3.7120    0.0000 C   0  0  0  0  0  0  0  0  0  0  0  0
    2.1430   -2.8880    0.0000 C   0  0  0  0  0  0  0  0  0  0  0  0
    2.8580   -4.9500    0.0000 F   0  0  0  0  0  0  0  0  0  0  0  0
    4.2870   -1.6500    0.0000 O   0  0  0  0  0  0  0  0  0  0  0  0
    4.2870   -2.4750    0.0000 C   0  0  0  0  0  0  0  0  0  0  0  0
    4.2870    0.0000    0.0000 O   0  0  0  0  0  0  0  0  0  0  0  0
    5.0010   -0.4120    0.0000 C   0  0  0  0  0  0  0  0  0  0  0  0
    0.0000    0.0000    0.0000 N   0  0  3  0  0  0  0  0  0  0  0  0
   -0.6820   -0.4650    0.0000 C   0  0  0  0  0  0  0  0  0  0  0  0
   -1.4700   -0.2220    0.0000 C   0  0  0  0  0  0  0  0  0  0  0  0
   -1.7710    0.5460    0.0000 C   0  0  0  0  0  0  0  0  0  0  0  0
   -1.3590    1.2610    0.0000 N   0  0  0  0  0  0  0  0  0  0  0  0
   -0.5430    1.3840    0.0000 C   0  0  0  0  0  0  0  0  0  0  0  0
    0.0620    0.8230    0.0000 C   0  0  0  0  0  0  0  0  0  0  0  0
   -1.8240    1.9420    0.0000 C   0  0  0  0  0  0  0  0  0  0  0  0
   -2.6460    1.8810    0.0000 O   0  0  0  0  0  0  0  0  0  0  0  0
   -1.4660    2.6860    0.0000 N   0  0  0  0  0  0  0  0  0  0  0  0
   -1.9300    3.3680    0.0000 C   0  0  0  0  0  0  0  0  0  0  0  0
   -1.5720    4.1110    0.0000 C   0  0  0  0  0  0  0  0  0  0  0  0
   -0.7500    4.1720    0.0000 O   0  0  0  0  0  0  0  0  0  0  0  0
   -0.2850    3.4910    0.0000 C   0  0  0  0  0  0  0  0  0  0  0  0
   -0.6430    2.7480    0.0000 C   0  0  0  0  0  0  0  0  0  0  0  0
  1  2  1  0  0  0  0
  2  3  1  0  0  0  0
  2 11  2  0  0  0  0
  3  4  2  0  0  0  0
  4  5  1  0  0  0  0
  4 23  1  0  0  0  0
  5  6  2  0  0  0  0
  6  7  1  0  0  0  0
  6 11  1  0  0  0  0
  7  8  2  0  0  0  0
  8  9  1  0  0  0  0
  8 21  1  0  0  0  0
  9 10  2  0  0  0  0
  9 19  1  0  0  0  0
 10 11  1  0  0  0  0
 10 12  1  0  0  0  0
 12 13  1  0  0  0  0
 12 17  2  0  0  0  0
 13 14  2  0  0  0  0
 14 15  1  0  0  0  0
 15 16  2  0  0  0  0
 15 18  1  0  0  0  0
 16 17  1  0  0  0  0
 19 20  1  0  0  0  0
 21 22  1  0  0  0  0
 23 24  1  0  0  0  0
 23 29  1  0  0  0  0
 24 25  1  0  0  0  0
 25 26  1  0  0  0  0
 26 27  1  0  0  0  0
 27 28  1  0  0  0  0
 27 30  1  0  0  0  0
 28 29  1  0  0  0  0
 30 31  2  0  0  0  0
 30 32  1  0  0  0  0
 32 33  1  0  0  0  0
 32 37  1  0  0  0  0
 33 34  1  0  0  0  0
 34 35  1  0  0  0  0
 35 36  1  0  0  0  0
 36 37  1  0  0  0  0
M  END
>  <n>
466

>  <Activity>
1

>  <cmpd_id>
mbcd0000067

$$$$
mol_0234
  MOE2013           2D

 27 30  0  0  0  0  0  0  0  0999 V2000
   -2.5760   -4.1850    0.0000 C   0  0  0  0  0  0  0  0  0  0  0  0
   -2.5760   -3.3600    0.0000 C   0  0  0  0  0  0  0  0  0  0  0  0
   -1.8620   -2.9480    0.0000 N   0  0  0  0  0  0  0  0  0  0  0  0
   -1.8620   -2.1230    0.0000 C   0  0  0  0  0  0  0  0  0  0  0  0
   -1.1480   -1.7100    0.0000 C   0  0  0  0  0  0  0  0  0  0  0  0
   -0.4330   -2.1230    0.0000 N   0  0  0  0  0  0  0  0  0  0  0  0
   -0.4330   -2.9480    0.0000 C   0  0  0  0  0  0  0  0  0  0  0  0
   -1.1480   -3.3600    0.0000 C   0  0  0  0  0  0  0  0  0  0  0  0
    0.2810   -1.7100    0.0000 C   0  0  0  0  0  0  0  0  0  0  0  0
    0.2810   -0.8850    0.0000 C   0  0  0  0  0  0  0  0  0  0  0  0
    0.9960   -0.4730    0.0000 C   0  0  0  0  0  0  0  0  0  0  0  0
    0.9960    0.3520    0.0000 C   0  0  0  0  0  0  0  0  0  0  0  0
    0.2810    0.7650    0.0000 C   0  0  0  0  0  0  0  0  0  0  0  0
    0.2810    1.5900    0.0000 C   0  0  0  0  0  0  0  0  0  0  0  0
    0.9960    2.0020    0.0000 C   0  0  0  0  0  0  0  0  0  0  0  0
    0.9960    2.8270    0.0000 F   0  0  0  0  0  0  0  0  0  0  0  0
    1.7100    1.5900    0.0000 C   0  0  0  0  0  0  0  0  0  0  0  0
    1.7100    0.7650    0.0000 C   0  0  0  0  0  0  0  0  0  0  0  0
    1.7100   -0.8850    0.0000 C   0  0  0  0  0  0  0  0  0  0  0  0
    2.2940   -0.3020    0.0000 C   0  0  0  0  0  0  0  0  0  0  0  0
    3.1190   -0.3020    0.0000 C   0  0  0  0  0  0  0  0  0  0  0  0
    3.7020   -0.8850    0.0000 C   0  0  0  0  0  0  0  0  0  0  0  0
    3.7020   -1.7100    0.0000 C   0  0  0  0  0  0  0  0  0  0  0  0
    3.1190   -2.2940    0.0000 C   0  0  0  0  0  0  0  0  0  0  0  0
    2.2940   -2.2940    0.0000 C   0  0  0  0  0  0  0  0  0  0  0  0
    1.7100   -1.7100    0.0000 C   0  0  0  0  0  0  0  0  0  0  0  0
    0.9960   -2.1230    0.0000 N   0  0  0  0  0  0  0  0  0  0  0  0
  1  2  1  0  0  0  0
  2  3  1  0  0  0  0
  3  4  1  0  0  0  0
  3  8  1  0  0  0  0
  4  5  1  0  0  0  0
  5  6  1  0  0  0  0
  6  7  1  0  0  0  0
  6  9  1  0  0  0  0
  7  8  1  0  0  0  0
  9 10  1  0  0  0  0
  9 27  2  0  0  0  0
 10 11  2  0  0  0  0
 11 12  1  0  0  0  0
 11 19  1  0  0  0  0
 12 13  1  0  0  0  0
 12 18  2  0  0  0  0
 13 14  2  0  0  0  0
 14 15  1  0  0  0  0
 15 16  1  0  0  0  0
 15 17  2  0  0  0  0
 17 18  1  0  0  0  0
 19 20  1  0  0  0  0
 19 26  2  0  0  0  0
 20 21  1  0  0  0  0
 21 22  1  0  0  0  0
 22 23  1  0  0  0  0
 23 24  1  0  0  0  0
 24 25  1  0  0  0  0
 25 26  1  0  0  0  0
 26 27  1  0  0  0  0
M  END
>  <n>
234

>  <Activity>
0

>  <cmpd_id>
mbcd0030436

$$$$
mol_0736
  MOE2013           2D

 41 44  0  0  1  0  0  0  0  0999 V2000
    1.9680   -1.1870    0.0000 C   0  0  0  0  0  0  0  0  0  0  0  0
    1.1470   -1.1010    0.0000 C   0  0  0  0  0  0  0  0  0  0  0  0
    0.6620   -1.7680    0.0000 C   0  0  0  0  0  0  0  0  0  0  0  0
    0.9980   -2.5220    0.0000 C   0  0  0  0  0  0  0  0  0  0  0  0
    1.8180   -2.6080    0.0000 C   0  0  0  0  0  0  0  0  0  0  0  0
    2.3030   -1.9410    0.0000 C   0  0  0  0  0  0  0  0  0  0  0  0
   -1.0500   -2.0870    0.0000 C   0  0  0  0  0  0  0  0  0  0  0  0
   -0.4370   -1.5350    0.0000 C   0  0  0  0  0  0  0  0  0  0  0  0
   -0.6080   -0.7280    0.0000 C   0  0  0  0  0  0  0  0  0  0  0  0
   -1.3930   -0.4730    0.0000 C   0  0  0  0  0  0  0  0  0  0  0  0
   -2.0060   -1.0250    0.0000 C   0  0  0  0  0  0  0  0  0  0  0  0
   -1.8350   -1.8320    0.0000 C   0  0  0  0  0  0  0  0  0  0  0  0
   -2.4480   -2.3840    0.0000 F   0  0  0  0  0  0  0  0  0  0  0  0
    0.0050   -0.1760    0.0000 C   0  0  0  0  0  0  0  0  0  0  0  0
    3.3500   -0.1280    0.0000 C   0  0  0  0  0  0  0  0  0  0  0  0
    3.6860    0.6260    0.0000 C   0  0  0  0  0  0  0  0  0  0  0  0
    4.5060    0.7120    0.0000 C   0  0  0  0  0  0  0  0  0  0  0  0
    4.9910    0.0450    0.0000 C   0  0  0  0  0  0  0  0  0  0  0  0
    4.6550   -0.7090    0.0000 C   0  0  0  0  0  0  0  0  0  0  0  0
    3.8350   -0.7950    0.0000 C   0  0  0  0  0  0  0  0  0  0  0  0
   -5.7970    0.6450    0.0000 O   0  0  0  0  0  0  0  0  0  0  0  0
   -5.0830    1.8820    0.0000 O   0  0  0  0  0  0  0  0  0  0  0  0
   -3.6540    1.8820    0.0000 O   0  0  0  0  0  0  0  0  0  0  0  0
   -5.0830    1.0570    0.0000 C   0  0  0  0  0  0  0  0  0  0  0  0
   -4.3680    0.6450    0.0000 C   0  0  0  0  0  0  0  0  0  0  0  0
   -3.6540    1.0570    0.0000 C   0  0  3  0  0  0  0  0  0  0  0  0
   -2.9400    0.6450    0.0000 C   0  0  0  0  0  0  0  0  0  0  0  0
   -2.2250    1.0570    0.0000 C   0  0  3  0  0  0  0  0  0  0  0  0
   -1.5110    0.6450    0.0000 C   0  0  0  0  0  0  0  0  0  0  0  0
   -0.7960    1.0570    0.0000 C   0  0  0  0  0  0  0  0  0  0  0  0
   -0.0820    0.6450    0.0000 N   0  0  0  0  0  0  0  0  0  0  0  0
    0.8120   -0.3470    0.0000 C   0  0  0  0  0  0  0  0  0  0  0  0
    1.2240    0.3670    0.0000 C   0  0  0  0  0  0  0  0  0  0  0  0
    2.0450    0.4540    0.0000 C   0  0  0  0  0  0  0  0  0  0  0  0
    2.5300   -0.2140    0.0000 N   0  0  0  0  0  0  0  0  0  0  0  0
    2.3800    1.2070    0.0000 O   0  0  0  0  0  0  0  0  0  0  0  0
    0.6720    0.9800    0.0000 C   0  0  0  0  0  0  0  0  0  0  0  0
    0.8440    1.7870    0.0000 C   0  0  0  0  0  0  0  0  0  0  0  0
    1.6280    2.0420    0.0000 C   0  0  0  0  0  0  0  0  0  0  0  0
    0.2300    2.3390    0.0000 C   0  0  0  0  0  0  0  0  0  0  0  0
   -2.2250    1.8820    0.0000 O   0  0  0  0  0  0  0  0  0  0  0  0
  1  2  1  0  0  0  0
  1  6  2  0  0  0  0
  2  3  2  0  0  0  0
  2 32  1  0  0  0  0
  3  4  1  0  0  0  0
  4  5  2  0  0  0  0
  5  6  1  0  0  0  0
  7  8  2  0  0  0  0
  7 12  1  0  0  0  0
  8  9  1  0  0  0  0
  9 10  2  0  0  0  0
  9 14  1  0  0  0  0
 10 11  1  0  0  0  0
 11 12  2  0  0  0  0
 12 13  1  0  0  0  0
 14 31  1  0  0  0  0
 14 32  2  0  0  0  0
 15 16  1  0  0  0  0
 15 20  2  0  0  0  0
 15 35  1  0  0  0  0
 16 17  2  0  0  0  0
 17 18  1  0  0  0  0
 18 19  2  0  0  0  0
 19 20  1  0  0  0  0
 21 24  1  0  0  0  0
 22 24  2  0  0  0  0
 23 26  1  0  0  0  0
 24 25  1  0  0  0  0
 25 26  1  0  0  0  0
 26 27  1  0  0  0  0
 27 28  1  0  0  0  0
 28 29  1  0  0  0  0
 28 41  1  0  0  0  0
 29 30  1  0  0  0  0
 30 31  1  0  0  0  0
 31 37  1  0  0  0  0
 32 33  1  0  0  0  0
 33 34  1  0  0  0  0
 33 37  2  0  0  0  0
 34 35  1  0  0  0  0
 34 36  2  0  0  0  0
 37 38  1  0  0  0  0
 38 39  1  0  0  0  0
 38 40  1  0  0  0  0
M  END
>  <n>
736

>  <Activity>
1

>  <cmpd_id>
mbcd0026093

$$$$
mol_0463
  MOE2013           2D

 31 34  0  0  0  0  0  0  0  0999 V2000
    2.8290    3.2670    0.0000 F   0  0  0  0  0  0  0  0  0  0  0  0
    3.5430    2.8540    0.0000 C   0  0  0  0  0  0  0  0  0  0  0  0
    4.2580    3.2670    0.0000 C   0  0  0  0  0  0  0  0  0  0  0  0
    4.9720    2.8540    0.0000 C   0  0  0  0  0  0  0  0  0  0  0  0
    4.9720    2.0290    0.0000 C   0  0  0  0  0  0  0  0  0  0  0  0
    4.2580    1.6170    0.0000 C   0  0  0  0  0  0  0  0  0  0  0  0
    3.5430    2.0290    0.0000 C   0  0  0  0  0  0  0  0  0  0  0  0
    5.6860    1.6170    0.0000 C   0  0  0  0  0  0  0  0  0  0  0  0
    5.6860    0.7920    0.0000 C   0  0  0  0  0  0  0  0  0  0  0  0
    6.4010    0.3790    0.0000 C   0  0  0  0  0  0  0  0  0  0  0  0
    6.4010   -0.4460    0.0000 C   0  0  0  0  0  0  0  0  0  0  0  0
    5.6860   -0.8580    0.0000 N   0  0  0  0  0  0  0  0  0  0  0  0
    4.9720   -0.4460    0.0000 C   0  0  0  0  0  0  0  0  0  0  0  0
    4.9720    0.3790    0.0000 C   0  0  0  0  0  0  0  0  0  0  0  0
    5.6860   -1.6830    0.0000 C   0  0  0  0  0  0  0  0  0  0  0  0
    6.4010   -2.0960    0.0000 C   0  0  0  0  0  0  0  0  0  0  0  0
    6.4010   -2.9210    0.0000 C   0  0  0  0  0  0  0  0  0  0  0  0
    7.1150   -3.3330    0.0000 C   0  0  0  0  0  0  0  0  0  0  0  0
    7.8300   -2.9210    0.0000 O   0  0  0  0  0  0  0  0  0  0  0  0
    7.1150   -4.1580    0.0000 N   0  0  0  0  0  0  0  0  0  0  0  0
    7.7830   -4.6430    0.0000 C   0  0  0  0  0  0  0  0  0  0  0  0
    7.5280   -5.4280    0.0000 C   0  0  0  0  0  0  0  0  0  0  0  0
    6.7030   -5.4280    0.0000 C   0  0  0  0  0  0  0  0  0  0  0  0
    6.4480   -4.6430    0.0000 C   0  0  0  0  0  0  0  0  0  0  0  0
    6.4010    2.0290    0.0000 C   0  0  0  0  0  0  0  0  0  0  0  0
    6.4010    2.8540    0.0000 C   0  0  0  0  0  0  0  0  0  0  0  0
    7.1150    3.2670    0.0000 C   0  0  0  0  0  0  0  0  0  0  0  0
    7.8300    2.8540    0.0000 C   0  0  0  0  0  0  0  0  0  0  0  0
    7.8300    2.0290    0.0000 C   0  0  0  0  0  0  0  0  0  0  0  0
    7.1150    1.6170    0.0000 C   0  0  0  0  0  0  0  0  0  0  0  0
    8.5440    3.2670    0.0000 F   0  0  0  0  0  0  0  0  0  0  0  0
  1  2  1  0  0  0  0
  2  3  1  0  0  0  0
  2  7  2  0  0  0  0
  3  4  2  0  0  0  0
  4  5  1  0  0  0  0
  5  6  2  0  0  0  0
  5  8  1  0  0  0  0
  6  7  1  0  0  0  0
  8  9  2  0  0  0  0
  8 25  1  0  0  0  0
  9 10  1  0  0  0  0
  9 14  1  0  0  0  0
 10 11  1  0  0  0  0
 11 12  1  0  0  0  0
 12 13  1  0  0  0  0
 12 15  1  0  0  0  0
 13 14  1  0  0  0  0
 15 16  1  0  0  0  0
 16 17  1  0  0  0  0
 17 18  1  0  0  0  0
 18 19  2  0  0  0  0
 18 20  1  0  0  0  0
 20 21  1  0  0  0  0
 20 24  1  0  0  0  0
 21 22  1  0  0  0  0
 22 23  1  0  0  0  0
 23 24  1  0  0  0  0
 25 26  1  0  0  0  0
 25 30  2  0  0  0  0
 26 27  2  0  0  0  0
 27 28  1  0  0  0  0
 28 29  2  0  0  0  0
 28 31  1  0  0  0  0
 29 30  1  0  0  0  0
M  END
>  <n>
463

>  <Activity>
1

>  <cmpd_id>
mbcd0000016

$$$$
mol_0711
  MOE2013           2D

 29 32  0  0  1  0  0  0  0  0999 V2000
    9.3340   -6.1440    0.0000 C   0  0  0  0  0  0  0  0  0  0  0  0
    8.8490   -5.4760    0.0000 N   0  0  3  0  0  0  0  0  0  0  0  0
    8.0650   -6.5560    0.0000 N   0  0  0  0  0  0  0  0  0  0  0  0
    8.8490   -6.8110    0.0000 C   0  0  0  0  0  0  0  0  0  0  0  0
    8.0650   -5.7310    0.0000 C   0  0  0  0  0  0  0  0  0  0  0  0
    9.7470   -6.8580    0.0000 C   0  0  0  0  0  0  0  0  0  0  0  0
    9.7470   -5.4290    0.0000 C   0  0  0  0  0  0  0  0  0  0  0  0
   10.9840   -6.1440    0.0000 N   0  0  0  0  0  0  0  0  0  0  0  0
    9.1040   -4.6920    0.0000 C   0  0  0  0  0  0  0  0  0  0  0  0
   13.4590   -7.5730    0.0000 C   0  0  0  0  0  0  0  0  0  0  0  0
   14.2840   -7.5730    0.0000 C   0  0  0  0  0  0  0  0  0  0  0  0
    9.1040   -7.5960    0.0000 O   0  0  0  0  0  0  0  0  0  0  0  0
   10.5720   -5.4290    0.0000 C   0  0  0  0  0  0  0  0  0  0  0  0
   10.5720   -6.8580    0.0000 C   0  0  0  0  0  0  0  0  0  0  0  0
   13.0470   -8.2870    0.0000 O   0  0  0  0  0  0  0  0  0  0  0  0
   14.6970   -8.2870    0.0000 C   0  0  0  0  0  0  0  0  0  0  0  0
   14.6970   -6.8580    0.0000 C   0  0  0  0  0  0  0  0  0  0  0  0
   15.9340   -7.5730    0.0000 C   0  0  0  0  0  0  0  0  0  0  0  0
   15.5220   -8.2870    0.0000 C   0  0  0  0  0  0  0  0  0  0  0  0
   15.5220   -6.8580    0.0000 C   0  0  0  0  0  0  0  0  0  0  0  0
   16.7590   -7.5730    0.0000 F   0  0  0  0  0  0  0  0  0  0  0  0
   11.8090   -6.1440    0.0000 C   0  0  0  0  0  0  0  0  0  0  0  0
   12.2220   -6.8580    0.0000 C   0  0  0  0  0  0  0  0  0  0  0  0
   13.0470   -6.8580    0.0000 C   0  0  0  0  0  0  0  0  0  0  0  0
    9.9110   -4.5200    0.0000 C   0  0  0  0  0  0  0  0  0  0  0  0
    8.5520   -4.0790    0.0000 C   0  0  0  0  0  0  0  0  0  0  0  0
    8.8070   -3.2940    0.0000 C   0  0  0  0  0  0  0  0  0  0  0  0
   10.1660   -3.7360    0.0000 C   0  0  0  0  0  0  0  0  0  0  0  0
    9.6140   -3.1220    0.0000 C   0  0  0  0  0  0  0  0  0  0  0  0
  1  2  1  0  0  0  0
  1  4  1  0  0  0  0
  1  6  1  0  0  0  0
  1  7  1  0  0  0  0
  2  5  1  0  0  0  0
  2  9  1  0  0  0  0
  3  4  1  0  0  0  0
  3  5  1  0  0  0  0
  4 12  2  0  0  0  0
  6 14  1  0  0  0  0
  7 13  1  0  0  0  0
  8 13  1  0  0  0  0
  8 14  1  0  0  0  0
  8 22  1  0  0  0  0
  9 25  1  0  0  0  0
  9 26  2  0  0  0  0
 10 11  1  0  0  0  0
 10 15  2  0  0  0  0
 10 24  1  0  0  0  0
 11 16  2  0  0  0  0
 11 17  1  0  0  0  0
 16 19  1  0  0  0  0
 17 20  2  0  0  0  0
 18 19  2  0  0  0  0
 18 20  1  0  0  0  0
 18 21  1  0  0  0  0
 22 23  1  0  0  0  0
 23 24  1  0  0  0  0
 25 28  2  0  0  0  0
 26 27  1  0  0  0  0
 27 29  2  0  0  0  0
 28 29  1  0  0  0  0
M  END
>  <n>
711

>  <Activity>
1

>  <cmpd_id>
mbcd0018374

$$$$
mol_0490
  MOE2013           2D

 30 33  0  0  1  0  0  0  0  0999 V2000
    0.0000   -2.4750    0.0000 O   0  0  0  0  0  0  0  0  0  0  0  0
    0.0000   -1.6500    0.0000 C   0  0  0  0  0  0  0  0  0  0  0  0
    0.7140   -1.2380    0.0000 C   0  0  3  0  0  0  0  0  0  0  0  0
    0.7140   -0.4120    0.0000 C   0  0  0  0  0  0  0  0  0  0  0  0
    1.4290    0.0000    0.0000 O   0  0  0  0  0  0  0  0  0  0  0  0
    2.1430   -0.4120    0.0000 C   0  0  0  0  0  0  0  0  0  0  0  0
    2.8580    0.0000    0.0000 C   0  0  0  0  0  0  0  0  0  0  0  0
    3.5720   -0.4120    0.0000 C   0  0  0  0  0  0  0  0  0  0  0  0
    3.5720   -1.2380    0.0000 C   0  0  0  0  0  0  0  0  0  0  0  0
    2.8580   -1.6500    0.0000 C   0  0  0  0  0  0  0  0  0  0  0  0
    2.1430   -1.2380    0.0000 C   0  0  0  0  0  0  0  0  0  0  0  0
    1.4290   -1.6500    0.0000 O   0  0  0  0  0  0  0  0  0  0  0  0
    2.8580    0.8250    0.0000 N   0  0  0  0  0  0  0  0  0  0  0  0
    2.1430    1.2380    0.0000 C   0  0  0  0  0  0  0  0  0  0  0  0
    2.1430    2.0620    0.0000 C   0  0  0  0  0  0  0  0  0  0  0  0
    2.8580    2.4750    0.0000 N   0  0  0  0  0  0  0  0  0  0  0  0
    2.8580    3.3000    0.0000 C   0  0  0  0  0  0  0  0  0  0  0  0
    2.1430    3.7120    0.0000 C   0  0  0  0  0  0  0  0  0  0  0  0
    2.1430    4.5380    0.0000 N   0  0  0  0  0  0  0  0  0  0  0  0
    1.4290    4.9500    0.0000 C   0  0  0  0  0  0  0  0  0  0  0  0
    0.7140    4.5380    0.0000 O   0  0  0  0  0  0  0  0  0  0  0  0
    1.4290    5.7750    0.0000 C   0  0  0  0  0  0  0  0  0  0  0  0
    0.7140    6.1880    0.0000 C   0  0  0  0  0  0  0  0  0  0  0  0
    0.7140    7.0120    0.0000 C   0  0  0  0  0  0  0  0  0  0  0  0
    1.4290    7.4250    0.0000 C   0  0  0  0  0  0  0  0  0  0  0  0
    1.4290    8.2500    0.0000 F   0  0  0  0  0  0  0  0  0  0  0  0
    2.1430    7.0120    0.0000 C   0  0  0  0  0  0  0  0  0  0  0  0
    2.1430    6.1880    0.0000 C   0  0  0  0  0  0  0  0  0  0  0  0
    3.5720    2.0620    0.0000 C   0  0  0  0  0  0  0  0  0  0  0  0
    3.5720    1.2380    0.0000 C   0  0  0  0  0  0  0  0  0  0  0  0
  1  2  1  0  0  0  0
  2  3  1  0  0  0  0
  3  4  1  0  0  0  0
  3 12  1  0  0  0  0
  4  5  1  0  0  0  0
  5  6  1  0  0  0  0
  6  7  1  0  0  0  0
  6 11  2  0  0  0  0
  7  8  2  0  0  0  0
  7 13  1  0  0  0  0
  8  9  1  0  0  0  0
  9 10  2  0  0  0  0
 10 11  1  0  0  0  0
 11 12  1  0  0  0  0
 13 14  1  0  0  0  0
 13 30  1  0  0  0  0
 14 15  1  0  0  0  0
 15 16  1  0  0  0  0
 16 17  1  0  0  0  0
 16 29  1  0  0  0  0
 17 18  1  0  0  0  0
 18 19  1  0  0  0  0
 19 20  1  0  0  0  0
 20 21  2  0  0  0  0
 20 22  1  0  0  0  0
 22 23  1  0  0  0  0
 22 28  2  0  0  0  0
 23 24  2  0  0  0  0
 24 25  1  0  0  0  0
 25 26  1  0  0  0  0
 25 27  2  0  0  0  0
 27 28  1  0  0  0  0
 29 30  1  0  0  0  0
M  END
>  <n>
490

>  <Activity>
1

>  <cmpd_id>
mbcd0000409

$$$$
mol_0511
  MOE2013           2D

 37 40  0  0  0  0  0  0  0  0999 V2000
   -0.7140   -0.4120    0.0000 F   0  0  0  0  0  0  0  0  0  0  0  0
   -0.7140   -1.2380    0.0000 C   0  0  0  0  0  0  0  0  0  0  0  0
    0.0000   -1.6500    0.0000 C   0  0  0  0  0  0  0  0  0  0  0  0
    0.0000   -2.4750    0.0000 C   0  0  0  0  0  0  0  0  0  0  0  0
   -0.7140   -2.8880    0.0000 C   0  0  0  0  0  0  0  0  0  0  0  0
   -1.4290   -2.4750    0.0000 C   0  0  0  0  0  0  0  0  0  0  0  0
   -1.4290   -1.6500    0.0000 C   0  0  0  0  0  0  0  0  0  0  0  0
   -0.7140   -3.7120    0.0000 C   0  0  0  0  0  0  0  0  0  0  0  0
   -1.4290   -4.1250    0.0000 C   0  0  0  0  0  0  0  0  0  0  0  0
   -1.4290   -4.9500    0.0000 N   0  0  0  0  0  0  0  0  0  0  0  0
   -2.1430   -5.3620    0.0000 C   0  0  0  0  0  0  0  0  0  0  0  0
   -2.1430   -6.1880    0.0000 C   0  0  0  0  0  0  0  0  0  0  0  0
   -2.8580   -6.6000    0.0000 C   0  0  0  0  0  0  0  0  0  0  0  0
   -3.5720   -6.1880    0.0000 N   0  0  0  0  0  0  0  0  0  0  0  0
   -3.5720   -5.3620    0.0000 C   0  0  0  0  0  0  0  0  0  0  0  0
   -2.8580   -4.9500    0.0000 C   0  0  0  0  0  0  0  0  0  0  0  0
   -4.2870   -6.6000    0.0000 C   0  0  0  0  0  0  0  0  0  0  0  0
   -4.2870   -7.4250    0.0000 N   0  0  0  0  0  0  0  0  0  0  0  0
   -5.0010   -7.8380    0.0000 C   0  0  0  0  0  0  0  0  0  0  0  0
   -5.0010   -8.6620    0.0000 N   0  0  0  0  0  0  0  0  0  0  0  0
   -4.2870   -9.0750    0.0000 C   0  0  0  0  0  0  0  0  0  0  0  0
   -4.2870   -9.9000    0.0000 C   0  0  0  0  0  0  0  0  0  0  0  0
   -5.0010  -10.3120    0.0000 C   0  0  0  0  0  0  0  0  0  0  0  0
   -5.7160   -7.4250    0.0000 N   0  0  0  0  0  0  0  0  0  0  0  0
   -5.7160   -6.6000    0.0000 C   0  0  0  0  0  0  0  0  0  0  0  0
   -6.4300   -6.1880    0.0000 N   0  0  0  0  0  0  0  0  0  0  0  0
   -6.4300   -5.3620    0.0000 C   0  0  0  0  0  0  0  0  0  0  0  0
   -7.1450   -4.9500    0.0000 C   0  0  0  0  0  0  0  0  0  0  0  0
   -7.1450   -4.1250    0.0000 C   0  0  0  0  0  0  0  0  0  0  0  0
   -5.0010   -6.1880    0.0000 N   0  0  0  0  0  0  0  0  0  0  0  0
    0.0000   -4.1250    0.0000 C   0  0  0  0  0  0  0  0  0  0  0  0
    0.7140   -3.7120    0.0000 C   0  0  0  0  0  0  0  0  0  0  0  0
    1.4290   -4.1250    0.0000 C   0  0  0  0  0  0  0  0  0  0  0  0
    1.4290   -4.9500    0.0000 C   0  0  0  0  0  0  0  0  0  0  0  0
    2.1430   -5.3620    0.0000 F   0  0  0  0  0  0  0  0  0  0  0  0
    0.7140   -5.3620    0.0000 C   0  0  0  0  0  0  0  0  0  0  0  0
    0.0000   -4.9500    0.0000 C   0  0  0  0  0  0  0  0  0  0  0  0
  1  2  1  0  0  0  0
  2  3  1  0  0  0  0
  2  7  2  0  0  0  0
  3  4  2  0  0  0  0
  4  5  1  0  0  0  0
  5  6  2  0  0  0  0
  5  8  1  0  0  0  0
  6  7  1  0  0  0  0
  8  9  1  0  0  0  0
  8 31  1  0  0  0  0
  9 10  1  0  0  0  0
 10 11  1  0  0  0  0
 11 12  1  0  0  0  0
 11 16  1  0  0  0  0
 12 13  1  0  0  0  0
 13 14  1  0  0  0  0
 14 15  1  0  0  0  0
 14 17  1  0  0  0  0
 15 16  1  0  0  0  0
 17 18  1  0  0  0  0
 17 30  2  0  0  0  0
 18 19  2  0  0  0  0
 19 20  1  0  0  0  0
 19 24  1  0  0  0  0
 20 21  1  0  0  0  0
 21 22  1  0  0  0  0
 22 23  2  0  0  0  0
 24 25  2  0  0  0  0
 25 26  1  0  0  0  0
 25 30  1  0  0  0  0
 26 27  1  0  0  0  0
 27 28  1  0  0  0  0
 28 29  2  0  0  0  0
 31 32  1  0  0  0  0
 31 37  2  0  0  0  0
 32 33  2  0  0  0  0
 33 34  1  0  0  0  0
 34 35  1  0  0  0  0
 34 36  2  0  0  0  0
 36 37  1  0  0  0  0
M  END
>  <n>
511

>  <Activity>
1

>  <cmpd_id>
mbcd0000759

$$$$
mol_0551
  MOE2013           2D

 30 33  0  0  1  0  0  0  0  0999 V2000
    6.1590    4.7920    0.0000 F   0  0  0  0  0  0  0  0  0  0  0  0
    2.5860   -3.3870    0.0000 F   0  0  0  0  0  0  0  0  0  0  0  0
    4.7500    0.9090    0.0000 O   0  0  0  0  0  0  0  0  0  0  0  0
    6.1590   -2.1500    0.0000 O   0  0  0  0  0  0  0  0  0  0  0  0
   10.0420    0.9090    0.0000 O   0  0  0  0  0  0  0  0  0  0  0  0
    6.1590    1.4920    0.0000 N   0  0  0  0  0  0  0  0  0  0  0  0
    6.1590    0.3250    0.0000 C   0  0  3  0  0  0  0  0  0  0  0  0
    6.7420    0.9090    0.0000 C   0  0  3  0  0  0  0  0  0  0  0  0
    6.1590   -0.5000    0.0000 C   0  0  0  0  0  0  0  0  0  0  0  0
    5.5750    0.9090    0.0000 C   0  0  0  0  0  0  0  0  0  0  0  0
    7.5670    0.9090    0.0000 C   0  0  0  0  0  0  0  0  0  0  0  0
    5.4440   -0.9120    0.0000 C   0  0  0  0  0  0  0  0  0  0  0  0
    6.1590    2.3170    0.0000 C   0  0  0  0  0  0  0  0  0  0  0  0
    5.4440   -1.7370    0.0000 C   0  0  3  0  0  0  0  0  0  0  0  0
    7.9800    1.6230    0.0000 C   0  0  0  0  0  0  0  0  0  0  0  0
    7.9800    0.1940    0.0000 C   0  0  0  0  0  0  0  0  0  0  0  0
    5.4440    2.7300    0.0000 C   0  0  0  0  0  0  0  0  0  0  0  0
    6.8730    2.7300    0.0000 C   0  0  0  0  0  0  0  0  0  0  0  0
    4.7300   -2.1500    0.0000 C   0  0  0  0  0  0  0  0  0  0  0  0
    8.8050    1.6230    0.0000 C   0  0  0  0  0  0  0  0  0  0  0  0
    8.8050    0.1940    0.0000 C   0  0  0  0  0  0  0  0  0  0  0  0
    9.2170    0.9090    0.0000 C   0  0  0  0  0  0  0  0  0  0  0  0
    5.4440    3.5540    0.0000 C   0  0  0  0  0  0  0  0  0  0  0  0
    6.8730    3.5540    0.0000 C   0  0  0  0  0  0  0  0  0  0  0  0
    4.7300   -2.9750    0.0000 C   0  0  0  0  0  0  0  0  0  0  0  0
    4.0150   -1.7370    0.0000 C   0  0  0  0  0  0  0  0  0  0  0  0
    6.1590    3.9670    0.0000 C   0  0  0  0  0  0  0  0  0  0  0  0
    4.0150   -3.3870    0.0000 C   0  0  0  0  0  0  0  0  0  0  0  0
    3.3010   -2.1500    0.0000 C   0  0  0  0  0  0  0  0  0  0  0  0
    3.3010   -2.9750    0.0000 C   0  0  0  0  0  0  0  0  0  0  0  0
  1 27  1  0  0  0  0
  2 30  1  0  0  0  0
  3 10  2  0  0  0  0
  4 14  1  0  0  0  0
  5 22  1  0  0  0  0
  6  8  1  0  0  0  0
  6 10  1  0  0  0  0
  6 13  1  0  0  0  0
  7  8  1  0  0  0  0
  7  9  1  0  0  0  0
  7 10  1  0  0  0  0
  8 11  1  0  0  0  0
  9 12  1  0  0  0  0
 11 15  2  0  0  0  0
 11 16  1  0  0  0  0
 12 14  1  0  0  0  0
 13 17  2  0  0  0  0
 13 18  1  0  0  0  0
 14 19  1  0  0  0  0
 15 20  1  0  0  0  0
 16 21  2  0  0  0  0
 17 23  1  0  0  0  0
 18 24  2  0  0  0  0
 19 25  2  0  0  0  0
 19 26  1  0  0  0  0
 20 22  2  0  0  0  0
 21 22  1  0  0  0  0
 23 27  2  0  0  0  0
 24 27  1  0  0  0  0
 25 28  1  0  0  0  0
 26 29  2  0  0  0  0
 28 30  2  0  0  0  0
 29 30  1  0  0  0  0
M  END
>  <n>
551

>  <Activity>
1

>  <cmpd_id>
mbcd0001374

$$$$
mol_0924
  MOE2013           2D

 63 69  0  0  1  0  0  0  0  0999 V2000
   -0.5220    3.5760    0.0000 F   0  0  0  0  0  0  0  0  0  0  0  0
    0.1060    3.0420    0.0000 C   0  0  0  0  0  0  0  0  0  0  0  0
    0.8840    3.3190    0.0000 C   0  0  0  0  0  0  0  0  0  0  0  0
    1.5120    2.7840    0.0000 C   0  0  0  0  0  0  0  0  0  0  0  0
    1.3630    1.9730    0.0000 C   0  0  0  0  0  0  0  0  0  0  0  0
    0.5860    1.6960    0.0000 C   0  0  0  0  0  0  0  0  0  0  0  0
   -0.0420    2.2300    0.0000 C   0  0  0  0  0  0  0  0  0  0  0  0
    2.2700    1.6510    0.0000 C   0  0  0  0  0  0  0  0  0  0  0  0
    1.9690    0.5940    0.0000 O   0  0  0  0  0  0  0  0  0  0  0  0
    2.0630   -0.4870    0.0000 C   0  0  3  0  0  0  0  0  0  0  0  0
    3.0110   -0.5380    0.0000 C   0  0  3  0  0  0  0  0  0  0  0  0
    3.6810   -1.0200    0.0000 C   0  0  2  0  0  0  0  0  0  0  0  0
    4.2760   -1.6470    0.0000 C   0  0  0  0  0  0  0  0  0  0  0  0
    3.3270   -1.3950    0.0000 C   0  0  0  0  0  0  0  0  0  0  0  0
    3.5290   -2.2430    0.0000 O   0  0  0  0  0  0  0  0  0  0  0  0
    2.4580   -1.5550    0.0000 C   0  0  3  0  0  0  0  0  0  0  0  0
    2.6920   -2.4590    0.0000 O   0  0  0  0  0  0  0  0  0  0  0  0
    2.7800   -3.3480    0.0000 C   0  0  0  0  0  0  0  0  0  0  0  0
    2.4390   -4.1290    0.0000 O   0  0  0  0  0  0  0  0  0  0  0  0
    3.4200   -3.9500    0.0000 C   0  0  0  0  0  0  0  0  0  0  0  0
    1.6190   -1.3040    0.0000 C   0  0  0  0  0  0  0  0  0  0  0  0
    1.6310   -0.1080    0.0000 C   0  0  0  0  0  0  0  0  0  0  0  0
    0.7590   -0.1340    0.0000 C   0  0  0  0  0  0  0  0  0  0  0  0
    2.5090    0.4360    0.0000 C   0  0  0  0  0  0  0  0  0  0  0  0
    1.4460   -0.8290    0.0000 C   0  0  2  0  0  0  0  0  0  0  0  0
    0.8670   -0.4110    0.0000 O   0  0  0  0  0  0  0  0  0  0  0  0
    0.5520   -0.6370    0.0000 C   0  0  0  0  0  0  0  0  0  0  0  0
    0.0870   -1.1470    0.0000 C   0  0  3  0  0  0  0  0  0  0  0  0
   -0.8060   -1.2790    0.0000 O   0  0  0  0  0  0  0  0  0  0  0  0
   -1.1830   -2.0080    0.0000 C   0  0  0  0  0  0  0  0  0  0  0  0
   -0.4440   -2.3980    0.0000 O   0  0  0  0  0  0  0  0  0  0  0  0
   -2.0440   -2.1640    0.0000 C   0  0  3  0  0  0  0  0  0  0  0  0
   -2.6310   -1.5160    0.0000 O   0  0  0  0  0  0  0  0  0  0  0  0
   -2.2140   -3.0400    0.0000 C   0  0  3  0  0  0  0  0  0  0  0  0
   -3.0570   -2.8070    0.0000 N   0  0  0  0  0  0  0  0  0  0  0  0
   -3.3940   -3.5840    0.0000 C   0  0  0  0  0  0  0  0  0  0  0  0
   -2.9440   -4.3000    0.0000 O   0  0  0  0  0  0  0  0  0  0  0  0
   -4.0600   -4.1500    0.0000 C   0  0  0  0  0  0  0  0  0  0  0  0
   -4.2880   -4.9430    0.0000 C   0  0  0  0  0  0  0  0  0  0  0  0
   -5.0880   -5.1430    0.0000 C   0  0  0  0  0  0  0  0  0  0  0  0
   -5.6610   -4.5490    0.0000 C   0  0  0  0  0  0  0  0  0  0  0  0
   -5.4330   -3.7560    0.0000 C   0  0  0  0  0  0  0  0  0  0  0  0
   -4.6320   -3.5570    0.0000 C   0  0  0  0  0  0  0  0  0  0  0  0
   -1.7440   -3.8350    0.0000 C   0  0  0  0  0  0  0  0  0  0  0  0
   -0.9180   -3.8360    0.0000 C   0  0  0  0  0  0  0  0  0  0  0  0
   -0.5070   -4.5510    0.0000 C   0  0  0  0  0  0  0  0  0  0  0  0
   -0.9200   -5.2650    0.0000 C   0  0  0  0  0  0  0  0  0  0  0  0
   -1.7450   -5.2640    0.0000 C   0  0  0  0  0  0  0  0  0  0  0  0
   -2.1570   -4.5490    0.0000 C   0  0  0  0  0  0  0  0  0  0  0  0
    0.8990   -1.5890    0.0000 C   0  0  0  0  0  0  0  0  0  0  0  0
    0.8480   -2.4710    0.0000 C   0  0  0  0  0  0  0  0  0  0  0  0
    4.4330   -0.6810    0.0000 C   0  0  3  0  0  0  0  0  0  0  0  0
    5.3040   -0.7900    0.0000 O   0  0  0  0  0  0  0  0  0  0  0  0
    4.5150    0.1400    0.0000 C   0  0  0  0  0  0  0  0  0  0  0  0
    3.8460    0.6220    0.0000 C   0  0  3  0  0  0  0  0  0  0  0  0
    3.5070    1.3740    0.0000 O   0  0  0  0  0  0  0  0  0  0  0  0
    2.7540    1.0350    0.0000 C   0  0  0  0  0  0  0  0  0  0  0  0
    3.0940    0.2830    0.0000 C   0  0  1  0  0  0  0  0  0  0  0  0
    2.2440    0.0260    0.0000 O   0  0  0  0  0  0  0  0  0  0  0  0
    1.4720    0.7190    0.0000 C   0  0  0  0  0  0  0  0  0  0  0  0
    1.4650    1.5140    0.0000 O   0  0  0  0  0  0  0  0  0  0  0  0
    0.5460    1.0190    0.0000 C   0  0  0  0  0  0  0  0  0  0  0  0
    2.9380    2.3220    0.0000 O   0  0  0  0  0  0  0  0  0  0  0  0
  1  2  1  0  0  0  0
  2  3  1  0  0  0  0
  2  7  2  0  0  0  0
  3  4  2  0  0  0  0
  4  5  1  0  0  0  0
  5  6  2  0  0  0  0
  5  8  1  0  0  0  0
  6  7  1  0  0  0  0
  8  9  1  0  0  0  0
  8 63  2  0  0  0  0
  9 10  1  0  0  0  0
 10 11  1  0  0  0  0
 10 25  1  0  0  0  0
 11 12  1  0  0  0  0
 11 58  1  0  0  0  0
 12 13  1  6  0  0  0
 12 14  1  0  0  0  0
 12 52  1  0  0  0  0
 14 15  2  0  0  0  0
 14 16  1  0  0  0  0
 16 17  1  0  0  0  0
 16 21  1  0  0  0  0
 17 18  1  0  0  0  0
 18 19  2  0  0  0  0
 18 20  1  0  0  0  0
 21 22  1  0  0  0  0
 21 50  2  0  0  0  0
 22 23  1  0  0  0  0
 22 24  1  0  0  0  0
 22 25  1  0  0  0  0
 25 26  1  1  0  0  0
 25 27  1  0  0  0  0
 27 28  1  0  0  0  0
 28 29  1  0  0  0  0
 28 50  1  0  0  0  0
 29 30  1  0  0  0  0
 30 31  2  0  0  0  0
 30 32  1  0  0  0  0
 32 33  1  0  0  0  0
 32 34  1  0  0  0  0
 34 35  1  0  0  0  0
 34 44  1  0  0  0  0
 35 36  1  0  0  0  0
 36 37  2  0  0  0  0
 36 38  1  0  0  0  0
 38 39  1  0  0  0  0
 38 43  2  0  0  0  0
 39 40  2  0  0  0  0
 40 41  1  0  0  0  0
 41 42  2  0  0  0  0
 42 43  1  0  0  0  0
 44 45  1  0  0  0  0
 44 49  2  0  0  0  0
 45 46  2  0  0  0  0
 46 47  1  0  0  0  0
 47 48  2  0  0  0  0
 48 49  1  0  0  0  0
 50 51  1  0  0  0  0
 52 53  1  0  0  0  0
 52 54  1  0  0  0  0
 54 55  1  0  0  0  0
 55 56  1  0  0  0  0
 55 58  1  0  0  0  0
 56 57  1  0  0  0  0
 57 58  1  0  0  0  0
 58 59  1  1  0  0  0
 59 60  1  0  0  0  0
 60 61  2  0  0  0  0
 60 62  1  0  0  0  0
M  END
>  <n>
924

>  <Activity>
1

>  <cmpd_id>
mbcd0030862

$$$$
mol_0544
  MOE2013           2D

 37 40  0  0  1  0  0  0  0  0999 V2000
    5.4380   -3.8460    0.0000 N   0  0  0  0  0  0  0  0  0  0  0  0
    6.1050   -3.3610    0.0000 C   0  0  0  0  0  0  0  0  0  0  0  0
    6.7730   -3.8460    0.0000 N   0  0  0  0  0  0  0  0  0  0  0  0
    6.5180   -4.6310    0.0000 C   0  0  0  0  0  0  0  0  0  0  0  0
    7.0030   -5.2980    0.0000 O   0  0  0  0  0  0  0  0  0  0  0  0
    5.6930   -4.6310    0.0000 N   0  0  0  0  0  0  0  0  0  0  0  0
    6.1050   -2.5360    0.0000 C   0  0  0  0  0  0  0  0  0  0  0  0
    5.3910   -2.1240    0.0000 N   0  0  3  0  0  0  0  0  0  0  0  0
    5.3910   -1.2990    0.0000 C   0  0  3  0  0  0  0  0  0  0  0  0
    4.6760   -2.5360    0.0000 C   0  0  0  0  0  0  0  0  0  0  0  0
    4.6760   -0.8860    0.0000 C   0  0  3  0  0  0  0  0  0  0  0  0
[truncated: 1,902,724 more chars]
