# Supplementary material for: Vienna LiverTox Workspace—A Set of Machine Learning Models for Prediction of Interactions Profiles of Small Molecules With Transporters Relevant for Regulatory Agencies
Source: Front Chem. 2020 Jan 10;7:899. doi: 10.3389/fchem.2019.00899 (PMC6966498; doi:10.3389/fchem.2019.00899)
Supplement: Supplementary file 2 [file Data_Sheet_2.ZIP › DILI_test_Mulliner.sdf]

  MOE2013           3D
CORINA 3.60 0026  08.12.2014
 95101  0  0  1  0  0  0  0  0999 V2000
   -0.9100    2.5830   -1.0500 C   0  0  0  0  0  0  0  0  0  0  0  0
   -1.3650    1.1400   -1.3510 C   0  0  0  0  0  0  0  0  0  0  0  0
   -2.6430    1.0890   -2.1040 N   0  0  0  0  0  0  0  0  0  0  0  0
   -2.4680    1.8960   -3.3370 C   0  0  0  0  0  0  0  0  0  0  0  0
   -2.0220    3.3390   -3.0320 C   0  0  0  0  0  0  0  0  0  0  0  0
   -0.7560    3.3710   -2.2810 N   0  0  0  0  0  0  0  0  0  0  0  0
   -0.3420    4.7630   -2.0200 C   0  0  0  0  0  0  0  0  0  0  0  0
    1.1040    4.9120   -1.5210 C   0  0  0  0  0  0  0  0  0  0  0  0
    2.0140    4.4920   -2.5380 O   0  0  0  0  0  0  0  0  0  0  0  0
    3.3750    4.5990   -2.1210 C   0  0  0  0  0  0  0  0  0  0  0  0
    4.2730    4.0950   -3.2450 C   0  0  0  0  0  0  0  0  0  0  0  0
    4.2240    5.0330   -4.3340 O   0  0  0  0  0  0  0  0  0  0  0  0
    4.9890    4.6990   -5.3960 C   0  0  0  0  0  0  0  0  0  0  0  0
    5.7040    3.7090   -5.5030 O   0  0  0  0  0  0  0  0  0  0  0  0
    4.9130    5.7050   -6.4820 C   0  0  0  0  0  0  0  0  0  0  0  0
    4.1620    6.8730   -6.3500 C   0  0  0  0  0  0  0  0  0  0  0  0
    4.1540    7.8380   -7.3660 C   0  0  0  0  0  0  0  0  0  0  0  0
    3.4240    9.0230   -7.1730 C   0  0  0  0  0  0  0  0  0  0  0  0
    3.4020   10.0240   -8.1400 C   0  0  0  0  0  0  0  0  0  0  0  0
    4.1190    9.8520   -9.3130 C   0  0  0  0  0  0  0  0  0  0  0  0
    4.8440    8.6750   -9.5210 C   0  0  0  0  0  0  0  0  0  0  0  0
    4.8790    7.6230   -8.5710 C   0  0  0  0  0  0  0  0  0  0  0  0
    5.5930    6.3910   -8.7420 C   0  0  0  0  0  0  0  0  0  0  0  0
    5.6300    5.4790   -7.6660 C   0  0  0  0  0  0  0  0  0  0  0  0
    6.4210    4.3610   -7.7910 O   0  0  0  0  0  0  0  0  0  0  0  0
    6.3000    6.0200  -10.0470 C   0  0  0  0  0  0  0  0  0  0  0  0
    5.5710    4.9750  -10.8970 C   0  0  0  0  0  0  0  0  0  0  0  0
    4.4200    5.3640  -11.6140 C   0  0  0  0  0  0  0  0  0  0  0  0
    3.6530    4.4360  -12.3310 C   0  0  0  0  0  0  0  0  0  0  0  0
    4.0410    3.0990  -12.3610 C   0  0  0  0  0  0  0  0  0  0  0  0
    5.2080    2.6800  -11.7110 C   0  0  0  0  0  0  0  0  0  0  0  0
    5.5830    1.3280  -11.7950 C   0  0  0  0  0  0  0  0  0  0  0  0
    6.7460    0.8640  -11.1870 C   0  0  0  0  0  0  0  0  0  0  0  0
    7.5510    1.7500  -10.4920 C   0  0  0  0  0  0  0  0  0  0  0  0
    7.1860    3.0960  -10.3950 C   0  0  0  0  0  0  0  0  0  0  0  0
    6.0020    3.6090  -10.9820 C   0  0  0  0  0  0  0  0  0  0  0  0
    2.4520    4.9070  -13.0500 C   0  0  0  0  0  0  0  0  0  0  0  0
    2.1320    6.0860  -13.1020 O   0  0  0  0  0  0  0  0  0  0  0  0
    1.7450    3.9340  -13.6450 O   0  0  0  0  0  0  0  0  0  0  0  0
    4.0740    6.6950  -11.6200 O   0  0  0  0  0  0  0  0  0  0  0  0
   -3.0230   -0.3210   -2.4280 C   0  0  3  0  0  0  0  0  0  0  0  0
   -3.1390   -1.2250   -1.1920 C   0  0  0  0  0  0  0  0  0  0  0  0
   -2.5320   -2.4930   -1.1940 C   0  0  0  0  0  0  0  0  0  0  0  0
   -2.6420   -3.3360   -0.0870 C   0  0  0  0  0  0  0  0  0  0  0  0
   -3.3640   -2.9290    1.0330 C   0  0  0  0  0  0  0  0  0  0  0  0
   -3.9810   -1.6810    1.0480 C   0  0  0  0  0  0  0  0  0  0  0  0
   -3.8710   -0.8340   -0.0570 C   0  0  0  0  0  0  0  0  0  0  0  0
   -4.3110   -0.4450   -3.2560 C   0  0  0  0  0  0  0  0  0  0  0  0
   -4.3540   -1.3340   -4.3460 C   0  0  0  0  0  0  0  0  0  0  0  0
   -5.5260   -1.4940   -5.0890 C   0  0  0  0  0  0  0  0  0  0  0  0
   -6.6670   -0.7720   -4.7470 C   0  0  0  0  0  0  0  0  0  0  0  0
   -6.6470    0.1120   -3.6710 C   0  0  0  0  0  0  0  0  0  0  0  0
   -5.4750    0.2720   -2.9280 C   0  0  0  0  0  0  0  0  0  0  0  0
   -8.1130   -0.9770   -5.6590 Cl  0  0  0  0  0  0  0  0  0  0  0  0
   -1.6310    3.0570   -0.3710 H   0  0  0  0  0  0  0  0  0  0  0  0
    0.0460    2.5180   -0.5190 H   0  0  0  0  0  0  0  0  0  0  0  0
   -0.5710    0.6220   -1.9070 H   0  0  0  0  0  0  0  0  0  0  0  0
   -1.4660    0.6340   -0.3850 H   0  0  0  0  0  0  0  0  0  0  0  0
   -1.7340    1.4240   -4.0050 H   0  0  0  0  0  0  0  0  0  0  0  0
   -3.4100    1.9650   -3.8900 H   0  0  0  0  0  0  0  0  0  0  0  0
   -1.8950    3.8610   -3.9890 H   0  0  0  0  0  0  0  0  0  0  0  0
   -2.8160    3.8590   -2.4790 H   0  0  0  0  0  0  0  0  0  0  0  0
   -0.4120    5.3270   -2.9590 H   0  0  0  0  0  0  0  0  0  0  0  0
   -1.0250    5.2360   -1.3040 H   0  0  0  0  0  0  0  0  0  0  0  0
    1.2910    5.9700   -1.3000 H   0  0  0  0  0  0  0  0  0  0  0  0
    1.2740    4.3410   -0.6020 H   0  0  0  0  0  0  0  0  0  0  0  0
    3.5990    5.6470   -1.8940 H   0  0  0  0  0  0  0  0  0  0  0  0
    3.5270    3.9850   -1.2260 H   0  0  0  0  0  0  0  0  0  0  0  0
    5.3050    4.0200   -2.8840 H   0  0  0  0  0  0  0  0  0  0  0  0
    3.9240    3.1190   -3.6000 H   0  0  0  0  0  0  0  0  0  0  0  0
    3.5950    7.0510   -5.4380 H   0  0  0  0  0  0  0  0  0  0  0  0
    2.8620    9.1830   -6.2540 H   0  0  0  0  0  0  0  0  0  0  0  0
    2.8340   10.9340   -7.9750 H   0  0  0  0  0  0  0  0  0  0  0  0
    4.1160   10.6270  -10.0740 H   0  0  0  0  0  0  0  0  0  0  0  0
    5.3820    8.5990  -10.4620 H   0  0  0  0  0  0  0  0  0  0  0  0
    6.3510    3.8240   -6.9640 H   0  0  0  0  0  0  0  0  0  0  0  0
    6.4830    6.8970  -10.6760 H   0  0  0  0  0  0  0  0  0  0  0  0
    7.3210    5.7080   -9.8030 H   0  0  0  0  0  0  0  0  0  0  0  0
    3.4420    2.3780  -12.9130 H   0  0  0  0  0  0  0  0  0  0  0  0
    4.9680    0.6170  -12.3430 H   0  0  0  0  0  0  0  0  0  0  0  0
    7.0210   -0.1840  -11.2610 H   0  0  0  0  0  0  0  0  0  0  0  0
    8.4650    1.4020  -10.0180 H   0  0  0  0  0  0  0  0  0  0  0  0
    7.8570    3.7400   -9.8330 H   0  0  0  0  0  0  0  0  0  0  0  0
    0.9920    4.3770  -14.0920 H   0  0  0  0  0  0  0  0  0  0  0  0
    3.2590    6.8160  -12.1630 H   0  0  0  0  0  0  0  0  0  0  0  0
   -2.2050   -0.7230   -3.0460 H   0  0  0  0  0  0  0  0  0  0  0  0
   -1.9690   -2.8340   -2.0600 H   0  0  0  0  0  0  0  0  0  0  0  0
   -2.1670   -4.3140   -0.1010 H   0  0  0  0  0  0  0  0  0  0  0  0
   -3.4490   -3.5880    1.8930 H   0  0  0  0  0  0  0  0  0  0  0  0
   -4.5480   -1.3650    1.9200 H   0  0  0  0  0  0  0  0  0  0  0  0
   -4.3510    0.1400   -0.0250 H   0  0  0  0  0  0  0  0  0  0  0  0
   -3.4750   -1.9130   -4.6200 H   0  0  0  0  0  0  0  0  0  0  0  0
   -5.5410   -2.1860   -5.9270 H   0  0  0  0  0  0  0  0  0  0  0  0
   -7.5350    0.6770   -3.4020 H   0  0  0  0  0  0  0  0  0  0  0  0
   -5.4700    0.9670   -2.0910 H   0  0  0  0  0  0  0  0  0  0  0  0
  1  2  1  0  0  0  0
  1  6  1  0  0  0  0
  1 55  1  0  0  0  0
  1 56  1  0  0  0  0
  2  3  1  0  0  0  0
  2 57  1  0  0  0  0
  2 58  1  0  0  0  0
  3  4  1  0  0  0  0
  3 41  1  0  0  0  0
  4  5  1  0  0  0  0
  4 59  1  0  0  0  0
  4 60  1  0  0  0  0
  5  6  1  0  0  0  0
  5 61  1  0  0  0  0
  5 62  1  0  0  0  0
  6  7  1  0  0  0  0
  7  8  1  0  0  0  0
  7 63  1  0  0  0  0
  7 64  1  0  0  0  0
  8  9  1  0  0  0  0
  8 65  1  0  0  0  0
  8 66  1  0  0  0  0
  9 10  1  0  0  0  0
 10 11  1  0  0  0  0
 10 67  1  0  0  0  0
 10 68  1  0  0  0  0
 11 12  1  0  0  0  0
 11 69  1  0  0  0  0
 11 70  1  0  0  0  0
 12 13  1  0  0  0  0
 13 14  2  0  0  0  0
 13 15  1  0  0  0  0
 15 16  1  0  0  0  0
 15 24  2  0  0  0  0
 16 17  2  0  0  0  0
 16 71  1  0  0  0  0
 17 18  1  0  0  0  0
 17 22  1  0  0  0  0
 18 19  2  0  0  0  0
 18 72  1  0  0  0  0
 19 20  1  0  0  0  0
 19 73  1  0  0  0  0
 20 21  2  0  0  0  0
 20 74  1  0  0  0  0
 21 22  1  0  0  0  0
 21 75  1  0  0  0  0
 22 23  2  0  0  0  0
 23 24  1  0  0  0  0
 23 26  1  0  0  0  0
 24 25  1  0  0  0  0
 25 76  1  0  0  0  0
 26 27  1  0  0  0  0
 26 77  1  0  0  0  0
 26 78  1  0  0  0  0
 27 28  1  0  0  0  0
 27 36  2  0  0  0  0
 28 29  2  0  0  0  0
 28 40  1  0  0  0  0
 29 30  1  0  0  0  0
 29 37  1  0  0  0  0
 30 31  2  0  0  0  0
 30 79  1  0  0  0  0
 31 32  1  0  0  0  0
 31 36  1  0  0  0  0
 32 33  2  0  0  0  0
 32 80  1  0  0  0  0
 33 34  1  0  0  0  0
 33 81  1  0  0  0  0
 34 35  2  0  0  0  0
 34 82  1  0  0  0  0
 35 36  1  0  0  0  0
 35 83  1  0  0  0  0
 37 38  2  0  0  0  0
 37 39  1  0  0  0  0
 39 84  1  0  0  0  0
 40 85  1  0  0  0  0
 41 42  1  0  0  0  0
 41 48  1  0  0  0  0
 41 86  1  0  0  0  0
 42 43  1  0  0  0  0
 42 47  2  0  0  0  0
 43 44  2  0  0  0  0
 43 87  1  0  0  0  0
 44 45  1  0  0  0  0
 44 88  1  0  0  0  0
 45 46  2  0  0  0  0
 45 89  1  0  0  0  0
 46 47  1  0  0  0  0
 46 90  1  0  0  0  0
 47 91  1  0  0  0  0
 48 49  1  0  0  0  0
 48 53  2  0  0  0  0
 49 50  2  0  0  0  0
 49 92  1  0  0  0  0
 50 51  1  0  0  0  0
 50 93  1  0  0  0  0
 51 52  2  0  0  0  0
 51 54  1  0  0  0  0
 52 53  1  0  0  0  0
 52 94  1  0  0  0  0
 53 95  1  0  0  0  0
M  END
>  <Index>
1

>  <DILI_Mulliner_943cpds_all2DMOE_transp_NAME>
Hydroxyzine Pamoate

>  <DILI_2_class>
1

>  <ID>
HT0006

$$$$

  MOE2013           3D
CORINA 3.60 0026  08.12.2014
  8  7  0  0  0  0  0  0  0  0999 V2000
   -0.1270   -0.0080    0.0040 Cl  0  0  0  0  0  0  0  0  0  0  0  0
   -0.0050    1.7720    0.0120 C   0  0  0  0  0  0  0  0  0  0  0  0
    1.4300    2.2990    0.0010 C   0  0  0  0  0  0  0  0  0  0  0  0
    2.3380    1.8020    1.4510 Cl  0  0  0  0  0  0  0  0  0  0  0  0
    2.3100    1.8170   -1.4720 Cl  0  0  0  0  0  0  0  0  0  0  0  0
   -0.5530    2.1350   -0.8640 H   0  0  0  0  0  0  0  0  0  0  0  0
   -0.5360    2.1260    0.9020 H   0  0  0  0  0  0  0  0  0  0  0  0
    1.4090    3.3920    0.0070 H   0  0  0  0  0  0  0  0  0  0  0  0
  1  2  1  0  0  0  0
  2  3  1  0  0  0  0
  2  6  1  0  0  0  0
  2  7  1  0  0  0  0
  3  4  1  0  0  0  0
  3  5  1  0  0  0  0
  3  8  1  0  0  0  0
M  END
>  <Index>
2

>  <DILI_Mulliner_943cpds_all2DMOE_transp_NAME>
1,1,2-trichloroethane

>  <DILI_2_class>
1

>  <ID>
HT0015

$$$$

  MOE2013           3D
CORINA 3.60 0026  08.12.2014
 12 11  0  0  0  0  0  0  0  0999 V2000
   -0.0450    1.4570    0.0240 C   0  0  0  0  0  0  0  0  0  0  0  0
    0.0050   -0.0060   -0.0250 N   0  0  0  0  0  0  0  0  0  0  0  0
    0.7170   -0.5430    1.1360 C   0  0  0  0  0  0  0  0  0  0  0  0
   -1.3320   -0.5450   -0.0360 N   0  0  0  0  0  0  0  0  0  0  0  0
    0.9680    1.8740    0.0040 H   0  0  0  0  0  0  0  0  0  0  0  0
   -0.5670    1.8540   -0.8540 H   0  0  0  0  0  0  0  0  0  0  0  0
   -0.5520    1.8290    0.9220 H   0  0  0  0  0  0  0  0  0  0  0  0
    0.2380   -0.2690    2.0840 H   0  0  0  0  0  0  0  0  0  0  0  0
    0.7730   -1.6360    1.0820 H   0  0  0  0  0  0  0  0  0  0  0  0
    1.7490   -0.1750    1.1550 H   0  0  0  0  0  0  0  0  0  0  0  0
   -1.9150   -0.1430    0.7000 H   0  0  0  0  0  0  0  0  0  0  0  0
   -1.7930   -0.3350   -0.9230 H   0  0  0  0  0  0  0  0  0  0  0  0
  1  2  1  0  0  0  0
  1  5  1  0  0  0  0
  1  6  1  0  0  0  0
  1  7  1  0  0  0  0
  2  3  1  0  0  0  0
  2  4  1  0  0  0  0
  3  8  1  0  0  0  0
  3  9  1  0  0  0  0
  3 10  1  0  0  0  0
  4 11  1  0  0  0  0
  4 12  1  0  0  0  0
M  END
>  <Index>
3

>  <DILI_Mulliner_943cpds_all2DMOE_transp_NAME>
1,1-dimethylhydrazine

>  <DILI_2_class>
1

>  <ID>
HT0016

$$$$

  MOE2013           3D
CORINA 3.60 0026  08.12.2014
  9  8  0  0  0  0  0  0  0  0999 V2000
    0.0260   -0.0010   -0.1110 Cl  0  0  0  0  0  0  0  0  0  0  0  0
   -0.0250    1.7670    0.0480 C   0  0  0  0  0  0  0  0  0  0  0  0
    1.3620    2.3160    0.0100 C   0  0  0  0  0  0  0  0  0  0  0  0
    1.8000    3.1600   -0.9290 C   0  0  0  0  0  0  0  0  0  0  0  0
    3.3960    3.7820   -0.9420 Cl  0  0  0  0  0  0  0  0  0  0  0  0
   -0.6510    2.1580   -0.7600 H   0  0  0  0  0  0  0  0  0  0  0  0
   -0.5020    2.0080    1.0020 H   0  0  0  0  0  0  0  0  0  0  0  0
    2.0330    2.0050    0.8080 H   0  0  0  0  0  0  0  0  0  0  0  0
    1.2080    3.5270   -1.7570 H   0  0  0  0  0  0  0  0  0  0  0  0
  1  2  1  0  0  0  0
  2  3  1  0  0  0  0
  2  6  1  0  0  0  0
  2  7  1  0  0  0  0
  3  4  2  0  0  0  0
  3  8  1  0  0  0  0
  4  5  1  0  0  0  0
  4  9  1  0  0  0  0
M  END
>  <Index>
4

>  <DILI_Mulliner_943cpds_all2DMOE_transp_NAME>
1,3-dichloropropene

>  <DILI_2_class>
1

>  <ID>
HT0022

$$$$

  MOE2013           3D
CORINA 3.60 0026  08.12.2014
 25 26  0  0  1  0  0  0  0  0999 V2000
   -0.0400    1.4640    0.0220 C   0  0  0  0  0  0  0  0  0  0  0  0
    0.0010    0.0200    0.0160 N   0  0  0  0  0  0  0  0  0  0  0  0
    1.1520   -0.7130   -0.0720 C   0  0  0  0  0  0  0  0  0  0  0  0
    2.2920   -0.2890   -0.1870 O   0  0  0  0  0  0  0  0  0  0  0  0
    0.8040   -2.1700    0.0310 C   0  0  0  0  0  0  0  0  0  0  0  0
   -0.7250   -2.2050   -0.0110 C   0  0  3  0  0  0  0  0  0  0  0  0
   -1.1290   -0.7520    0.0970 C   0  0  0  0  0  0  0  0  0  0  0  0
   -2.2770   -0.3490    0.2160 O   0  0  0  0  0  0  0  0  0  0  0  0
   -1.2770   -2.8730   -1.2530 C   0  0  0  0  0  0  0  0  0  0  0  0
   -2.0770   -4.0190   -1.1260 C   0  0  0  0  0  0  0  0  0  0  0  0
   -2.5930   -4.6570   -2.2560 C   0  0  0  0  0  0  0  0  0  0  0  0
   -2.3180   -4.1580   -3.5270 C   0  0  0  0  0  0  0  0  0  0  0  0
   -1.5270   -3.0200   -3.6690 C   0  0  0  0  0  0  0  0  0  0  0  0
   -1.0090   -2.3810   -2.5410 C   0  0  0  0  0  0  0  0  0  0  0  0
    0.9660    1.8900   -0.0130 H   0  0  0  0  0  0  0  0  0  0  0  0
   -0.6170    1.8010   -0.8450 H   0  0  0  0  0  0  0  0  0  0  0  0
   -0.5560    1.8000    0.9260 H   0  0  0  0  0  0  0  0  0  0  0  0
    1.2840   -2.7330   -0.7750 H   0  0  0  0  0  0  0  0  0  0  0  0
    1.1730   -2.5410    0.9930 H   0  0  0  0  0  0  0  0  0  0  0  0
   -1.0940   -2.7170    0.8860 H   0  0  0  0  0  0  0  0  0  0  0  0
   -2.3070   -4.4260   -0.1440 H   0  0  0  0  0  0  0  0  0  0  0  0
   -3.2120   -5.5430   -2.1430 H   0  0  0  0  0  0  0  0  0  0  0  0
   -2.7210   -4.6540   -4.4050 H   0  0  0  0  0  0  0  0  0  0  0  0
   -1.3140   -2.6290   -4.6600 H   0  0  0  0  0  0  0  0  0  0  0  0
   -0.3960   -1.4940   -2.6850 H   0  0  0  0  0  0  0  0  0  0  0  0
  1  2  1  0  0  0  0
  1 15  1  0  0  0  0
  1 16  1  0  0  0  0
  1 17  1  0  0  0  0
  2  3  1  0  0  0  0
  2  7  1  0  0  0  0
  3  4  2  0  0  0  0
  3  5  1  0  0  0  0
  5  6  1  0  0  0  0
  5 18  1  0  0  0  0
  5 19  1  0  0  0  0
  6  7  1  0  0  0  0
  6  9  1  0  0  0  0
  6 20  1  0  0  0  0
  7  8  2  0  0  0  0
  9 10  1  0  0  0  0
  9 14  2  0  0  0  0
 10 11  2  0  0  0  0
 10 21  1  0  0  0  0
 11 12  1  0  0  0  0
 11 22  1  0  0  0  0
 12 13  2  0  0  0  0
 12 23  1  0  0  0  0
 13 14  1  0  0  0  0
 13 24  1  0  0  0  0
 14 25  1  0  0  0  0
M  END
>  <Index>
5

>  <DILI_Mulliner_943cpds_all2DMOE_transp_NAME>
1-13c-caprylic acid

>  <DILI_2_class>
0

>  <ID>
HT0024

$$$$

  MOE2013           3D
CORINA 3.60 0026  08.12.2014
 44 47  0  0  1  0  0  0  0  0999 V2000
    0.0270    1.6910   -0.2030 C   0  0  0  0  0  0  0  0  0  0  0  0
    0.0240    0.1570   -0.0930 C   0  0  3  0  0  0  0  0  0  0  0  0
    0.9360   -0.3340    1.0450 C   0  0  0  0  0  0  0  0  0  0  0  0
    0.1680   -0.6840    2.3430 C   0  0  0  0  0  0  0  0  0  0  0  0
   -1.1340    0.1210    2.4920 C   0  0  3  0  0  0  0  0  0  0  0  0
   -2.1120   -0.1490    1.3170 C   0  0  3  0  0  0  0  0  0  0  0  0
   -3.1410    0.9900    1.2290 C   0  0  0  0  0  0  0  0  0  0  0  0
   -3.5310    1.5350    2.6170 C   0  0  0  0  0  0  0  0  0  0  0  0
   -3.3110    0.5120    3.7080 C   0  0  0  0  0  0  0  0  0  0  0  0
   -4.3320    0.0480    4.4460 C   0  0  0  0  0  0  0  0  0  0  0  0
   -4.1140   -0.9960    5.4740 C   0  0  0  0  0  0  0  0  0  0  0  0
   -5.0640   -1.3780    6.1540 O   0  0  0  0  0  0  0  0  0  0  0  0
   -2.7150   -1.5190    5.6910 C   0  0  0  0  0  0  0  0  0  0  0  0
   -1.8860   -1.4400    4.4150 C   0  0  0  0  0  0  0  0  0  0  0  0
   -1.8820   -0.0140    3.8460 C   0  0  3  0  0  0  0  0  0  0  0  0
   -1.3570   -0.5110    0.0390 C   0  0  3  0  0  0  0  0  0  0  0  0
   -2.0150   -0.3460   -1.3240 C   0  0  0  0  0  0  0  0  0  0  0  0
   -0.8720   -0.6920   -2.2890 C   0  0  0  0  0  0  0  0  0  0  0  0
    0.3730   -0.3590   -1.4820 C   0  0  0  0  0  0  0  0  0  0  0  0
    1.5120   -0.4720   -1.9150 O   0  0  0  0  0  0  0  0  0  0  0  0
    1.0420    2.0560   -0.4050 H   0  0  0  0  0  0  0  0  0  0  0  0
   -0.5970    2.0520   -1.0280 H   0  0  0  0  0  0  0  0  0  0  0  0
   -0.3170    2.1870    0.7060 H   0  0  0  0  0  0  0  0  0  0  0  0
    1.5070   -1.2180    0.7350 H   0  0  0  0  0  0  0  0  0  0  0  0
    1.6870    0.4320    1.2770 H   0  0  0  0  0  0  0  0  0  0  0  0
   -0.0610   -1.7570    2.3320 H   0  0  0  0  0  0  0  0  0  0  0  0
    0.8250   -0.5120    3.2030 H   0  0  0  0  0  0  0  0  0  0  0  0
   -0.8290    1.1750    2.4470 H   0  0  0  0  0  0  0  0  0  0  0  0
   -2.6920   -1.0520    1.5640 H   0  0  0  0  0  0  0  0  0  0  0  0
   -2.7640    1.8210    0.6230 H   0  0  0  0  0  0  0  0  0  0  0  0
   -4.0390    0.6180    0.7180 H   0  0  0  0  0  0  0  0  0  0  0  0
   -2.9220    2.4190    2.8460 H   0  0  0  0  0  0  0  0  0  0  0  0
   -4.5700    1.8850    2.5880 H   0  0  0  0  0  0  0  0  0  0  0  0
   -5.3500    0.4010    4.3270 H   0  0  0  0  0  0  0  0  0  0  0  0
   -2.2520   -0.9350    6.4940 H   0  0  0  0  0  0  0  0  0  0  0  0
   -2.7790   -2.5630    6.0150 H   0  0  0  0  0  0  0  0  0  0  0  0
   -0.8640   -1.7650    4.6410 H   0  0  0  0  0  0  0  0  0  0  0  0
   -2.2920   -2.1420    3.6750 H   0  0  0  0  0  0  0  0  0  0  0  0
   -1.3630    0.6330    4.5680 H   0  0  0  0  0  0  0  0  0  0  0  0
   -1.1720   -1.5980    0.1280 H   0  0  0  0  0  0  0  0  0  0  0  0
   -2.8690   -1.0160   -1.4590 H   0  0  0  0  0  0  0  0  0  0  0  0
   -2.3630    0.6780   -1.4950 H   0  0  0  0  0  0  0  0  0  0  0  0
   -0.8650   -1.7600   -2.5240 H   0  0  0  0  0  0  0  0  0  0  0  0
   -0.9200   -0.0930   -3.2010 H   0  0  0  0  0  0  0  0  0  0  0  0
  1  2  1  0  0  0  0
  1 21  1  0  0  0  0
  1 22  1  0  0  0  0
  1 23  1  0  0  0  0
  2  3  1  0  0  0  0
  2 16  1  0  0  0  0
  2 19  1  0  0  0  0
  3  4  1  0  0  0  0
  3 24  1  0  0  0  0
  3 25  1  0  0  0  0
  4  5  1  0  0  0  0
  4 26  1  0  0  0  0
  4 27  1  0  0  0  0
  5  6  1  0  0  0  0
  5 15  1  0  0  0  0
  5 28  1  0  0  0  0
  6  7  1  0  0  0  0
  6 16  1  0  0  0  0
  6 29  1  0  0  0  0
  7  8  1  0  0  0  0
  7 30  1  0  0  0  0
  7 31  1  0  0  0  0
  8  9  1  0  0  0  0
  8 32  1  0  0  0  0
  8 33  1  0  0  0  0
  9 10  2  0  0  0  0
  9 15  1  0  0  0  0
 10 11  1  0  0  0  0
 10 34  1  0  0  0  0
 11 12  2  0  0  0  0
 11 13  1  0  0  0  0
 13 14  1  0  0  0  0
 13 35  1  0  0  0  0
 13 36  1  0  0  0  0
 14 15  1  0  0  0  0
 14 37  1  0  0  0  0
 14 38  1  0  0  0  0
 15 39  1  0  0  0  0
 16 17  1  0  0  0  0
 16 40  1  0  0  0  0
 17 18  1  0  0  0  0
 17 41  1  0  0  0  0
 17 42  1  0  0  0  0
 18 19  1  0  0  0  0
 18 43  1  0  0  0  0
 18 44  1  0  0  0  0
 19 20  2  0  0  0  0
M  END
>  <Index>
6

>  <DILI_Mulliner_943cpds_all2DMOE_transp_NAME>
19-norandrostenedione

>  <DILI_2_class>
0

>  <ID>
HT0025

$$$$

  MOE2013           3D
CORINA 3.60 0026  08.12.2014
 17 16  0  0  0  0  0  0  0  0999 V2000
   -0.0320    1.5310    0.0250 C   0  0  0  0  0  0  0  0  0  0  0  0
    0.0020    0.0110   -0.0020 C   0  0  0  0  0  0  0  0  0  0  0  0
    0.7160   -0.5100   -1.2520 C   0  0  0  0  0  0  0  0  0  0  0  0
    0.7510   -2.0330   -1.2850 C   0  0  0  0  0  0  0  0  0  0  0  0
    1.4520   -2.5780   -2.5120 C   0  0  0  0  0  0  0  0  0  0  0  0
    1.3810   -2.5000   -0.1770 F   0  0  0  0  0  0  0  0  0  0  0  0
   -0.5150   -2.5200   -1.2510 F   0  0  0  0  0  0  0  0  0  0  0  0
    0.9800    1.9460    0.0300 H   0  0  0  0  0  0  0  0  0  0  0  0
   -0.5630    1.9270   -0.8460 H   0  0  0  0  0  0  0  0  0  0  0  0
   -0.5470    1.8820    0.9250 H   0  0  0  0  0  0  0  0  0  0  0  0
    0.5110   -0.3530    0.8980 H   0  0  0  0  0  0  0  0  0  0  0  0
   -1.0250   -0.3710    0.0280 H   0  0  0  0  0  0  0  0  0  0  0  0
    0.1970   -0.1360   -2.1420 H   0  0  0  0  0  0  0  0  0  0  0  0
    1.7400   -0.1190   -1.2690 H   0  0  0  0  0  0  0  0  0  0  0  0
    2.4950   -2.2500   -2.5490 H   0  0  0  0  0  0  0  0  0  0  0  0
    1.4490   -3.6720   -2.4890 H   0  0  0  0  0  0  0  0  0  0  0  0
    0.9430   -2.2650   -3.4290 H   0  0  0  0  0  0  0  0  0  0  0  0
  1  2  1  0  0  0  0
  1  8  1  0  0  0  0
  1  9  1  0  0  0  0
  1 10  1  0  0  0  0
  2  3  1  0  0  0  0
  2 11  1  0  0  0  0
  2 12  1  0  0  0  0
  3  4  1  0  0  0  0
  3 13  1  0  0  0  0
  3 14  1  0  0  0  0
  4  5  1  0  0  0  0
  4  6  1  0  0  0  0
  4  7  1  0  0  0  0
  5 15  1  0  0  0  0
  5 16  1  0  0  0  0
  5 17  1  0  0  0  0
M  END
>  <Index>
7

>  <DILI_Mulliner_943cpds_all2DMOE_transp_NAME>
2,2-difluoropentane

>  <DILI_2_class>
0

>  <ID>
HT0027

$$$$

  MOE2013           3D
CORINA 3.60 0026  08.12.2014
 22 24  0  0  0  0  0  0  0  0999 V2000
    0.0760    0.0060   -0.0010 Cl  0  0  0  0  0  0  0  0  0  0  0  0
   -0.0160    1.7310    0.0100 C   0  0  0  0  0  0  0  0  0  0  0  0
    1.1850    2.4450    0.0050 C   0  0  0  0  0  0  0  0  0  0  0  0
    1.1590    3.8380    0.0130 C   0  0  0  0  0  0  0  0  0  0  0  0
    2.3630    4.4940    0.0080 O   0  0  0  0  0  0  0  0  0  0  0  0
    2.2920    5.8640    0.0150 C   0  0  0  0  0  0  0  0  0  0  0  0
    3.4930    6.5700    0.0090 C   0  0  0  0  0  0  0  0  0  0  0  0
    3.4730    7.9680    0.0160 C   0  0  0  0  0  0  0  0  0  0  0  0
    4.9920    8.7920    0.0070 Cl  0  0  0  0  0  0  0  0  0  0  0  0
    2.2500    8.6520    0.0290 C   0  0  0  0  0  0  0  0  0  0  0  0
    2.1570   10.3770    0.0380 Cl  0  0  0  0  0  0  0  0  0  0  0  0
    1.0490    7.9370    0.0350 C   0  0  0  0  0  0  0  0  0  0  0  0
    1.0760    6.5440    0.0280 C   0  0  0  0  0  0  0  0  0  0  0  0
   -0.1290    5.8880    0.0340 O   0  0  0  0  0  0  0  0  0  0  0  0
   -0.0580    4.5190    0.0250 C   0  0  0  0  0  0  0  0  0  0  0  0
   -1.2590    3.8130    0.0300 C   0  0  0  0  0  0  0  0  0  0  0  0
   -1.2400    2.4150    0.0220 C   0  0  0  0  0  0  0  0  0  0  0  0
   -2.7580    1.5920    0.0270 Cl  0  0  0  0  0  0  0  0  0  0  0  0
    2.1390    1.9250   -0.0040 H   0  0  0  0  0  0  0  0  0  0  0  0
    4.4360    6.0290   -0.0010 H   0  0  0  0  0  0  0  0  0  0  0  0
    0.0950    8.4570    0.0450 H   0  0  0  0  0  0  0  0  0  0  0  0
   -2.2010    4.3540    0.0390 H   0  0  0  0  0  0  0  0  0  0  0  0
  1  2  1  0  0  0  0
  2  3  1  0  0  0  0
  2 17  2  0  0  0  0
  3  4  2  0  0  0  0
  3 19  1  0  0  0  0
  4  5  1  0  0  0  0
  4 15  1  0  0  0  0
  5  6  1  0  0  0  0
  6  7  1  0  0  0  0
  6 13  2  0  0  0  0
  7  8  2  0  0  0  0
  7 20  1  0  0  0  0
  8  9  1  0  0  0  0
  8 10  1  0  0  0  0
 10 11  1  0  0  0  0
 10 12  2  0  0  0  0
 12 13  1  0  0  0  0
 12 21  1  0  0  0  0
 13 14  1  0  0  0  0
 14 15  1  0  0  0  0
 15 16  2  0  0  0  0
 16 17  1  0  0  0  0
 16 22  1  0  0  0  0
 17 18  1  0  0  0  0
M  END
>  <Index>
8

>  <DILI_Mulliner_943cpds_all2DMOE_transp_NAME>
2,3,7,8-tetrachlorodibenzo-p-dioxin

>  <DILI_2_class>
0

>  <ID>
HT0028

$$$$

  MOE2013           3D
CORINA 3.60 0026  08.12.2014
 19 20  0  0  0  0  0  0  0  0999 V2000
    0.3080    1.3800   -0.0580 O   0  0  0  0  0  0  0  0  0  0  0  0
    0.2430    0.0190    0.0010 C   0  0  0  0  0  0  0  0  0  0  0  0
    0.3270   -0.6590    1.2120 C   0  0  0  0  0  0  0  0  0  0  0  0
    0.2550   -2.0530    1.2230 C   0  0  0  0  0  0  0  0  0  0  0  0
    0.0990   -2.7760    0.0280 C   0  0  0  0  0  0  0  0  0  0  0  0
    0.0260   -4.1790    0.0230 C   0  0  0  0  0  0  0  0  0  0  0  0
   -0.1290   -4.8810   -1.1740 C   0  0  0  0  0  0  0  0  0  0  0  0
   -0.2110   -4.1910   -2.3800 C   0  0  0  0  0  0  0  0  0  0  0  0
   -0.1400   -2.7970   -2.3940 C   0  0  0  0  0  0  0  0  0  0  0  0
    0.0150   -2.0750   -1.1990 C   0  0  0  0  0  0  0  0  0  0  0  0
    0.0880   -0.6740   -1.1960 C   0  0  0  0  0  0  0  0  0  0  0  0
    0.4150    1.7280    0.8430 H   0  0  0  0  0  0  0  0  0  0  0  0
    0.4480   -0.1270    2.1500 H   0  0  0  0  0  0  0  0  0  0  0  0
    0.3220   -2.5760    2.1750 H   0  0  0  0  0  0  0  0  0  0  0  0
    0.0880   -4.7370    0.9540 H   0  0  0  0  0  0  0  0  0  0  0  0
   -0.1840   -5.9660   -1.1630 H   0  0  0  0  0  0  0  0  0  0  0  0
   -0.3320   -4.7370   -3.3120 H   0  0  0  0  0  0  0  0  0  0  0  0
   -0.2070   -2.2770   -3.3470 H   0  0  0  0  0  0  0  0  0  0  0  0
    0.0260   -0.1130   -2.1250 H   0  0  0  0  0  0  0  0  0  0  0  0
  1  2  1  0  0  0  0
  1 12  1  0  0  0  0
  2  3  1  0  0  0  0
  2 11  2  0  0  0  0
  3  4  2  0  0  0  0
  3 13  1  0  0  0  0
  4  5  1  0  0  0  0
  4 14  1  0  0  0  0
  5  6  1  0  0  0  0
  5 10  2  0  0  0  0
  6  7  2  0  0  0  0
  6 15  1  0  0  0  0
  7  8  1  0  0  0  0
  7 16  1  0  0  0  0
  8  9  2  0  0  0  0
  8 17  1  0  0  0  0
  9 10  1  0  0  0  0
  9 18  1  0  0  0  0
 10 11  1  0  0  0  0
 11 19  1  0  0  0  0
M  END
>  <Index>
9

>  <DILI_Mulliner_943cpds_all2DMOE_transp_NAME>
2-naphthol

>  <DILI_2_class>
1

>  <ID>
HT0032

$$$$

  MOE2013           3D
CORINA 3.60 0026  08.12.2014
 13 12  0  0  0  0  0  0  0  0999 V2000
   -0.0240    1.5260   -0.0150 C   0  0  0  0  0  0  0  0  0  0  0  0
    0.0190    0.0060    0.0150 C   0  0  0  0  0  0  0  0  0  0  0  0
    0.7430   -0.5460    1.2340 C   0  0  0  0  0  0  0  0  0  0  0  0
   -1.3980   -0.5180    0.0170 N   0  3  0  0  0  0  0  0  0  0  0  0
   -1.7310   -1.2260   -0.9420 O   0  0  0  0  0  0  0  0  0  0  0  0
   -2.1280   -0.2090    0.9690 O   0  5  0  0  0  0  0  0  0  0  0  0
    0.9900    1.9360   -0.0800 H   0  0  0  0  0  0  0  0  0  0  0  0
   -0.5880    1.8870   -0.8820 H   0  0  0  0  0  0  0  0  0  0  0  0
   -0.4940    1.9410    0.8840 H   0  0  0  0  0  0  0  0  0  0  0  0
    0.4910   -0.3710   -0.9000 H   0  0  0  0  0  0  0  0  0  0  0  0
    0.2950   -0.1960    2.1700 H   0  0  0  0  0  0  0  0  0  0  0  0
    0.7200   -1.6420    1.2430 H   0  0  0  0  0  0  0  0  0  0  0  0
    1.7930   -0.2330    1.2290 H   0  0  0  0  0  0  0  0  0  0  0  0
  1  2  1  0  0  0  0
  1  7  1  0  0  0  0
  1  8  1  0  0  0  0
  1  9  1  0  0  0  0
  2  3  1  0  0  0  0
  2  4  1  0  0  0  0
  2 10  1  0  0  0  0
  3 11  1  0  0  0  0
  3 12  1  0  0  0  0
  3 13  1  0  0  0  0
  4  5  2  0  0  0  0
  4  6  1  0  0  0  0
M  CHG  1   4   1
M  CHG  1   6  -1
M  END
>  <Index>
10

>  <DILI_Mulliner_943cpds_all2DMOE_transp_NAME>
2-nitropropane

>  <DILI_2_class>
1

>  <ID>
HT0033

$$$$

  MOE2013           3D
CORINA 3.60 0026  08.12.2014
 22 23  0  0  0  0  0  0  0  0999 V2000
    0.1790   -0.0680    0.0050 Cl  0  0  0  0  0  0  0  0  0  0  0  0
    0.0620    1.6540    0.0460 C   0  0  0  0  0  0  0  0  0  0  0  0
    1.1390    2.3950   -0.4320 C   0  0  0  0  0  0  0  0  0  0  0  0
    1.0950    3.7960   -0.4210 C   0  0  0  0  0  0  0  0  0  0  0  0
   -0.0210    4.4960    0.0670 C   0  0  0  0  0  0  0  0  0  0  0  0
   -1.0950    3.7250    0.5450 C   0  0  0  0  0  0  0  0  0  0  0  0
   -1.0590    2.3210    0.5360 C   0  0  0  0  0  0  0  0  0  0  0  0
   -2.4420    1.4760    1.1400 Cl  0  0  0  0  0  0  0  0  0  0  0  0
   -0.0610    5.9300    0.0760 N   0  0  0  0  0  0  0  0  0  0  0  0
   -0.9870    6.6840    0.7740 C   0  0  0  0  0  0  0  0  0  0  0  0
   -1.8500    6.3230    1.5630 O   0  0  0  0  0  0  0  0  0  0  0  0
   -0.8050    8.1260    0.4090 C   0  0  0  0  0  0  0  0  0  0  0  0
    0.5580    8.1690   -0.2290 C   0  0  0  0  0  0  0  0  0  0  0  0
    0.8230    6.7430   -0.6100 C   0  0  0  0  0  0  0  0  0  0  0  0
    1.7070    6.4420   -1.4010 O   0  0  0  0  0  0  0  0  0  0  0  0
    2.0270    1.8960   -0.8150 H   0  0  0  0  0  0  0  0  0  0  0  0
    1.9790    4.3110   -0.7880 H   0  0  0  0  0  0  0  0  0  0  0  0
   -2.0020    4.1950    0.9160 H   0  0  0  0  0  0  0  0  0  0  0  0
   -1.5900    8.4130   -0.2980 H   0  0  0  0  0  0  0  0  0  0  0  0
   -0.8600    8.7650    1.2940 H   0  0  0  0  0  0  0  0  0  0  0  0
    0.5770    8.8200   -1.1070 H   0  0  0  0  0  0  0  0  0  0  0  0
    1.3260    8.4910    0.4820 H   0  0  0  0  0  0  0  0  0  0  0  0
  1  2  1  0  0  0  0
  2  3  1  0  0  0  0
  2  7  2  0  0  0  0
  3  4  2  0  0  0  0
  3 16  1  0  0  0  0
  4  5  1  0  0  0  0
  4 17  1  0  0  0  0
  5  6  2  0  0  0  0
  5  9  1  0  0  0  0
  6  7  1  0  0  0  0
  6 18  1  0  0  0  0
  7  8  1  0  0  0  0
  9 10  1  0  0  0  0
  9 14  1  0  0  0  0
 10 11  2  0  0  0  0
 10 12  1  0  0  0  0
 12 13  1  0  0  0  0
 12 19  1  0  0  0  0
 12 20  1  0  0  0  0
 13 14  1  0  0  0  0
 13 21  1  0  0  0  0
 13 22  1  0  0  0  0
 14 15  2  0  0  0  0
M  END
>  <Index>
11

>  <DILI_Mulliner_943cpds_all2DMOE_transp_NAME>
3,4-dichlorophenyl succinimide

>  <DILI_2_class>
0

>  <ID>
HT0034

$$$$

  MOE2013           3D
CORINA 3.60 0026  08.12.2014
 22 23  0  0  0  0  0  0  0  0999 V2000
    0.2780    0.1690    1.2420 Cl  0  0  0  0  0  0  0  0  0  0  0  0
    0.1770    1.7590    0.5880 C   0  0  0  0  0  0  0  0  0  0  0  0
    1.3090    2.3440    0.0390 C   0  0  0  0  0  0  0  0  0  0  0  0
    1.2070    3.6240   -0.4900 C   0  0  0  0  0  0  0  0  0  0  0  0
    2.6000    4.3750   -1.1690 Cl  0  0  0  0  0  0  0  0  0  0  0  0
   -0.0120    4.3130   -0.4720 C   0  0  0  0  0  0  0  0  0  0  0  0
   -1.1690    3.7370    0.0800 C   0  0  0  0  0  0  0  0  0  0  0  0
   -1.0450    2.4410    0.6110 C   0  0  0  0  0  0  0  0  0  0  0  0
   -2.4200    4.4390    0.1010 N   0  0  0  0  0  0  0  0  0  0  0  0
   -3.5170    4.0650    0.8550 C   0  0  0  0  0  0  0  0  0  0  0  0
   -3.6220    3.1780    1.6910 O   0  0  0  0  0  0  0  0  0  0  0  0
   -4.6750    4.9440    0.4880 C   0  0  0  0  0  0  0  0  0  0  0  0
   -4.0340    6.1060   -0.2250 C   0  0  0  0  0  0  0  0  0  0  0  0
   -2.6890    5.5820   -0.6310 C   0  0  0  0  0  0  0  0  0  0  0  0
   -2.0070    6.1460   -1.4750 O   0  0  0  0  0  0  0  0  0  0  0  0
    2.2560    1.8130    0.0230 H   0  0  0  0  0  0  0  0  0  0  0  0
   -0.0200    5.3190   -0.8810 H   0  0  0  0  0  0  0  0  0  0  0  0
   -1.8980    1.9180    1.0340 H   0  0  0  0  0  0  0  0  0  0  0  0
   -5.3450    4.3860   -0.1730 H   0  0  0  0  0  0  0  0  0  0  0  0
   -5.2230    5.2650    1.3780 H   0  0  0  0  0  0  0  0  0  0  0  0
   -4.6140    6.4170   -1.0980 H   0  0  0  0  0  0  0  0  0  0  0  0
   -3.8920    6.9610    0.4440 H   0  0  0  0  0  0  0  0  0  0  0  0
  1  2  1  0  0  0  0
  2  3  1  0  0  0  0
  2  8  2  0  0  0  0
  3  4  2  0  0  0  0
  3 16  1  0  0  0  0
  4  5  1  0  0  0  0
  4  6  1  0  0  0  0
  6  7  2  0  0  0  0
  6 17  1  0  0  0  0
  7  8  1  0  0  0  0
  7  9  1  0  0  0  0
  8 18  1  0  0  0  0
  9 10  1  0  0  0  0
  9 14  1  0  0  0  0
 10 11  2  0  0  0  0
 10 12  1  0  0  0  0
 12 13  1  0  0  0  0
 12 19  1  0  0  0  0
 12 20  1  0  0  0  0
 13 14  1  0  0  0  0
 13 21  1  0  0  0  0
 13 22  1  0  0  0  0
 14 15  2  0  0  0  0
M  END
>  <Index>
12

>  <DILI_Mulliner_943cpds_all2DMOE_transp_NAME>
3,5-dichlorophenyl succinimide

>  <DILI_2_class>
1

>  <ID>
HT0036

$$$$

  MOE2013           3D
CORINA 3.60 0026  08.12.2014
 15 15  0  0  0  0  0  0  0  0999 V2000
   -0.0260    1.3820   -0.0930 N   0  0  0  0  0  0  0  0  0  0  0  0
   -0.0030    0.0010   -0.0160 C   0  0  0  0  0  0  0  0  0  0  0  0
    1.1970   -0.7000   -0.1750 C   0  0  0  0  0  0  0  0  0  0  0  0
    1.2250   -2.0960   -0.0980 C   0  0  0  0  0  0  0  0  0  0  0  0
    2.7370   -2.9030   -0.3030 Cl  0  0  0  0  0  0  0  0  0  0  0  0
    0.0480   -2.8060    0.1400 C   0  0  0  0  0  0  0  0  0  0  0  0
    0.0810   -4.1740    0.2140 O   0  0  0  0  0  0  0  0  0  0  0  0
   -1.1520   -2.1110    0.2990 C   0  0  0  0  0  0  0  0  0  0  0  0
   -2.6220   -2.9660    0.5940 Cl  0  0  0  0  0  0  0  0  0  0  0  0
   -1.1780   -0.7170    0.2220 C   0  0  0  0  0  0  0  0  0  0  0  0
    0.8210    1.9070   -0.2650 H   0  0  0  0  0  0  0  0  0  0  0  0
   -0.8910    1.8950    0.0200 H   0  0  0  0  0  0  0  0  0  0  0  0
    2.1180   -0.1540   -0.3610 H   0  0  0  0  0  0  0  0  0  0  0  0
   -0.8270   -4.4860    0.3840 H   0  0  0  0  0  0  0  0  0  0  0  0
   -2.1190   -0.1870    0.3470 H   0  0  0  0  0  0  0  0  0  0  0  0
  1  2  1  0  0  0  0
  1 11  1  0  0  0  0
  1 12  1  0  0  0  0
  2  3  1  0  0  0  0
  2 10  2  0  0  0  0
  3  4  2  0  0  0  0
  3 13  1  0  0  0  0
  4  5  1  0  0  0  0
  4  6  1  0  0  0  0
  6  7  1  0  0  0  0
  6  8  2  0  0  0  0
  7 14  1  0  0  0  0
  8  9  1  0  0  0  0
  8 10  1  0  0  0  0
 10 15  1  0  0  0  0
M  END
>  <Index>
13

>  <DILI_Mulliner_943cpds_all2DMOE_transp_NAME>
4-aminophenol, 4-amino-2, 6-dichlorophenol

>  <DILI_2_class>
0

>  <ID>
HT0040

$$$$

  MOE2013           3D
CORINA 3.60 0026  08.12.2014
 24 26  0  0  0  0  0  0  0  0999 V2000
   -0.0470    1.4490    0.1280 C   0  0  0  0  0  0  0  0  0  0  0  0
    0.0820    0.0440   -0.0910 O   0  0  0  0  0  0  0  0  0  0  0  0
   -1.1560   -0.5620   -0.0320 C   0  0  0  0  0  0  0  0  0  0  0  0
   -1.7990   -0.9480   -1.2240 C   0  0  0  0  0  0  0  0  0  0  0  0
   -1.2280   -0.7050   -2.5450 C   0  0  0  0  0  0  0  0  0  0  0  0
   -1.8870   -1.0780   -3.6450 C   0  0  0  0  0  0  0  0  0  0  0  0
   -3.1990   -1.7400   -3.5880 C   0  0  0  0  0  0  0  0  0  0  0  0
   -3.7870   -2.0640   -4.6130 O   0  0  0  0  0  0  0  0  0  0  0  0
   -3.7240   -1.9750   -2.3250 O   0  0  0  0  0  0  0  0  0  0  0  0
   -3.0380   -1.5900   -1.1500 C   0  0  0  0  0  0  0  0  0  0  0  0
   -3.6740   -1.8930    0.0570 C   0  0  0  0  0  0  0  0  0  0  0  0
   -2.9820   -1.5260    1.2070 C   0  0  0  0  0  0  0  0  0  0  0  0
   -3.4050   -1.7470    2.4820 O   0  0  0  0  0  0  0  0  0  0  0  0
   -2.4430   -1.2600    3.3080 C   0  0  0  0  0  0  0  0  0  0  0  0
   -1.4060   -0.7240    2.5810 C   0  0  0  0  0  0  0  0  0  0  0  0
   -1.7490   -0.8830    1.2100 C   0  0  0  0  0  0  0  0  0  0  0  0
    0.9300    1.9060   -0.0550 H   0  0  0  0  0  0  0  0  0  0  0  0
   -0.7660    1.8980   -0.5660 H   0  0  0  0  0  0  0  0  0  0  0  0
   -0.3320    1.6650    1.1630 H   0  0  0  0  0  0  0  0  0  0  0  0
   -0.2580   -0.2230   -2.6150 H   0  0  0  0  0  0  0  0  0  0  0  0
   -1.4790   -0.9080   -4.6350 H   0  0  0  0  0  0  0  0  0  0  0  0
   -4.6320   -2.3950    0.1010 H   0  0  0  0  0  0  0  0  0  0  0  0
   -2.6380   -1.3700    4.3650 H   0  0  0  0  0  0  0  0  0  0  0  0
   -0.5110   -0.2730    2.9840 H   0  0  0  0  0  0  0  0  0  0  0  0
  1  2  1  0  0  0  0
  1 17  1  0  0  0  0
  1 18  1  0  0  0  0
  1 19  1  0  0  0  0
  2  3  1  0  0  0  0
  3  4  1  0  0  0  0
  3 16  2  0  0  0  0
  4  5  1  0  0  0  0
  4 10  2  0  0  0  0
  5  6  2  0  0  0  0
  5 20  1  0  0  0  0
  6  7  1  0  0  0  0
  6 21  1  0  0  0  0
  7  8  2  0  0  0  0
  7  9  1  0  0  0  0
  9 10  1  0  0  0  0
 10 11  1  0  0  0  0
 11 12  2  0  0  0  0
 11 22  1  0  0  0  0
 12 13  1  0  0  0  0
 12 16  1  0  0  0  0
 13 14  1  0  0  0  0
 14 15  2  0  0  0  0
 14 23  1  0  0  0  0
 15 16  1  0  0  0  0
 15 24  1  0  0  0  0
M  END
>  <Index>
14

>  <DILI_Mulliner_943cpds_all2DMOE_transp_NAME>
5-methoxypsoralen

>  <DILI_2_class>
1

>  <ID>
HT0041

$$$$

  MOE2013           3D
CORINA 3.60 0026  08.12.2014
 62 66  0  0  1  0  0  0  0  0999 V2000
   -1.5500    2.9790   -0.3220 C   0  0  0  0  0  0  0  0  0  0  0  0
   -1.0450    1.5690   -0.3270 C   0  0  0  0  0  0  0  0  0  0  0  0
    0.1130    1.2500   -0.5580 O   0  0  0  0  0  0  0  0  0  0  0  0
   -2.0660    0.7120   -0.0460 O   0  0  0  0  0  0  0  0  0  0  0  0
   -1.7310   -0.6920   -0.0100 C   0  0  3  0  0  0  0  0  0  0  0  0
   -2.8180   -1.4010    0.8070 C   0  0  0  0  0  0  0  0  0  0  0  0
   -4.1930   -1.4380    0.1140 C   0  0  0  0  0  0  0  0  0  0  0  0
   -4.1450   -1.6990   -1.4190 C   0  0  2  0  0  0  0  0  0  0  0  0
   -4.4260   -0.3740   -2.1760 C   0  0  0  0  0  0  0  0  0  0  0  0
   -5.2270   -2.7370   -1.8930 C   0  0  3  0  0  0  0  0  0  0  0  0
   -6.6800   -2.5130   -1.4300 C   0  0  0  0  0  0  0  0  0  0  0  0
   -7.6930   -3.4710   -2.1140 C   0  0  0  0  0  0  0  0  0  0  0  0
   -7.0910   -4.8220   -2.5760 C   0  0  1  0  0  0  0  0  0  0  0  0
   -6.6610   -4.7690   -4.0630 C   0  0  0  0  0  0  0  0  0  0  0  0
   -5.9370   -5.1660   -1.6020 C   0  0  3  0  0  0  0  0  0  0  0  0
   -5.6900   -6.6580   -1.7770 C   0  0  0  0  0  0  0  0  0  0  0  0
   -7.1070   -7.1080   -2.0000 C   0  0  0  0  0  0  0  0  0  0  0  0
   -7.9190   -6.0970   -2.3800 C   0  0  0  0  0  0  0  0  0  0  0  0
   -9.3690   -6.2300   -2.6130 C   0  0  0  0  0  0  0  0  0  0  0  0
  -10.1190   -7.2270   -1.9730 C   0  0  0  0  0  0  0  0  0  0  0  0
  -11.4930   -7.3370   -2.1850 C   0  0  0  0  0  0  0  0  0  0  0  0
  -12.0980   -6.4310   -3.0370 C   0  0  0  0  0  0  0  0  0  0  0  0
  -11.4310   -5.4470   -3.6700 N   0  0  0  0  0  0  0  0  0  0  0  0
  -10.0940   -5.3720   -3.4390 C   0  0  0  0  0  0  0  0  0  0  0  0
   -4.7640   -4.1810   -1.5660 C   0  0  3  0  0  0  0  0  0  0  0  0
   -3.5380   -4.5100   -2.4210 C   0  0  0  0  0  0  0  0  0  0  0  0
   -2.4920   -3.4360   -2.2690 C   0  0  0  0  0  0  0  0  0  0  0  0
   -2.7370   -2.2010   -1.7850 C   0  0  0  0  0  0  0  0  0  0  0  0
   -1.5960   -1.2650   -1.4370 C   0  0  0  0  0  0  0  0  0  0  0  0
   -0.7230    3.6600   -0.5430 H   0  0  0  0  0  0  0  0  0  0  0  0
   -2.3170    3.1000   -1.0910 H   0  0  0  0  0  0  0  0  0  0  0  0
   -1.9500    3.2250    0.6650 H   0  0  0  0  0  0  0  0  0  0  0  0
   -0.7790   -0.8060    0.5260 H   0  0  0  0  0  0  0  0  0  0  0  0
   -2.4960   -2.4310    1.0110 H   0  0  0  0  0  0  0  0  0  0  0  0
   -2.9350   -0.9080    1.7800 H   0  0  0  0  0  0  0  0  0  0  0  0
   -4.7830   -2.2060    0.6280 H   0  0  0  0  0  0  0  0  0  0  0  0
   -4.7130   -0.4920    0.3140 H   0  0  0  0  0  0  0  0  0  0  0  0
   -3.7270    0.4230   -1.9080 H   0  0  0  0  0  0  0  0  0  0  0  0
   -4.3510   -0.5130   -3.2610 H   0  0  0  0  0  0  0  0  0  0  0  0
   -5.4270    0.0110   -1.9590 H   0  0  0  0  0  0  0  0  0  0  0  0
   -5.2520   -2.6330   -2.9840 H   0  0  0  0  0  0  0  0  0  0  0  0
   -6.7500   -2.6600   -0.3450 H   0  0  0  0  0  0  0  0  0  0  0  0
   -7.0030   -1.4840   -1.6170 H   0  0  0  0  0  0  0  0  0  0  0  0
   -8.5210   -3.6350   -1.4130 H   0  0  0  0  0  0  0  0  0  0  0  0
   -8.1310   -2.9500   -2.9750 H   0  0  0  0  0  0  0  0  0  0  0  0
   -6.0060   -3.9300   -4.2950 H   0  0  0  0  0  0  0  0  0  0  0  0
   -6.1340   -5.6780   -4.3760 H   0  0  0  0  0  0  0  0  0  0  0  0
   -7.5280   -4.6660   -4.7250 H   0  0  0  0  0  0  0  0  0  0  0  0
   -6.3680   -5.0780   -0.5840 H   0  0  0  0  0  0  0  0  0  0  0  0
   -5.0610   -6.9100   -2.6350 H   0  0  0  0  0  0  0  0  0  0  0  0
   -5.2660   -7.0990   -0.8700 H   0  0  0  0  0  0  0  0  0  0  0  0
   -7.4030   -8.1370   -1.8470 H   0  0  0  0  0  0  0  0  0  0  0  0
   -9.6480   -7.9270   -1.2870 H   0  0  0  0  0  0  0  0  0  0  0  0
  -12.0740   -8.1080   -1.6910 H   0  0  0  0  0  0  0  0  0  0  0  0
  -13.1640   -6.4720   -3.2350 H   0  0  0  0  0  0  0  0  0  0  0  0
   -9.6190   -4.5600   -3.9780 H   0  0  0  0  0  0  0  0  0  0  0  0
   -4.4160   -4.2010   -0.5220 H   0  0  0  0  0  0  0  0  0  0  0  0
   -3.1070   -5.4610   -2.0870 H   0  0  0  0  0  0  0  0  0  0  0  0
   -3.7940   -4.6200   -3.4790 H   0  0  0  0  0  0  0  0  0  0  0  0
   -1.4720   -3.7330   -2.5060 H   0  0  0  0  0  0  0  0  0  0  0  0
   -1.5400   -0.4680   -2.1870 H   0  0  0  0  0  0  0  0  0  0  0  0
   -0.6450   -1.8100   -1.4940 H   0  0  0  0  0  0  0  0  0  0  0  0
  1  2  1  0  0  0  0
  1 30  1  0  0  0  0
  1 31  1  0  0  0  0
  1 32  1  0  0  0  0
  2  3  2  0  0  0  0
  2  4  1  0  0  0  0
  4  5  1  0  0  0  0
  5  6  1  0  0  0  0
  5 29  1  0  0  0  0
  5 33  1  0  0  0  0
  6  7  1  0  0  0  0
  6 34  1  0  0  0  0
  6 35  1  0  0  0  0
  7  8  1  0  0  0  0
  7 36  1  0  0  0  0
  7 37  1  0  0  0  0
  8  9  1  0  0  0  0
  8 10  1  0  0  0  0
  8 28  1  0  0  0  0
  9 38  1  0  0  0  0
  9 39  1  0  0  0  0
  9 40  1  0  0  0  0
 10 11  1  0  0  0  0
 10 25  1  0  0  0  0
 10 41  1  0  0  0  0
 11 12  1  0  0  0  0
 11 42  1  0  0  0  0
 11 43  1  0  0  0  0
 12 13  1  0  0  0  0
 12 44  1  0  0  0  0
 12 45  1  0  0  0  0
 13 14  1  0  0  0  0
 13 15  1  0  0  0  0
 13 18  1  0  0  0  0
 14 46  1  0  0  0  0
 14 47  1  0  0  0  0
 14 48  1  0  0  0  0
 15 16  1  0  0  0  0
 15 25  1  0  0  0  0
 15 49  1  0  0  0  0
 16 17  1  0  0  0  0
 16 50  1  0  0  0  0
 16 51  1  0  0  0  0
 17 18  2  0  0  0  0
 17 52  1  0  0  0  0
 18 19  1  0  0  0  0
 19 20  1  0  0  0  0
 19 24  2  0  0  0  0
 20 21  2  0  0  0  0
 20 53  1  0  0  0  0
 21 22  1  0  0  0  0
 21 54  1  0  0  0  0
 22 23  2  0  0  0  0
 22 55  1  0  0  0  0
 23 24  1  0  0  0  0
 24 56  1  0  0  0  0
 25 26  1  0  0  0  0
 25 57  1  0  0  0  0
 26 27  1  0  0  0  0
 26 58  1  0  0  0  0
 26 59  1  0  0  0  0
 27 28  2  0  0  0  0
 27 60  1  0  0  0  0
 28 29  1  0  0  0  0
 29 61  1  0  0  0  0
 29 62  1  0  0  0  0
M  END
>  <Index>
15

>  <DILI_Mulliner_943cpds_all2DMOE_transp_NAME>
abiraterone acetate

>  <DILI_2_class>
1

>  <ID>
HT0044

$$$$

  MOE2013           3D
CORINA 3.60 0026  08.12.2014
 87 89  0  0  1  0  0  0  0  0999 V2000
   -2.6920    0.9590   -0.8810 C   0  0  0  0  0  0  0  0  0  0  0  0
   -2.0760   -0.4200   -0.6580 C   0  0  1  0  0  0  0  0  0  0  0  0
   -1.1360   -0.2660    0.4170 O   0  0  0  0  0  0  0  0  0  0  0  0
   -0.4070   -1.4610    0.6850 C   0  0  2  0  0  0  0  0  0  0  0  0
    0.3060   -1.8810   -0.4760 O   0  0  0  0  0  0  0  0  0  0  0  0
    1.6800   -1.4890   -0.4960 C   0  0  1  0  0  0  0  0  0  0  0  0
    2.5170   -2.4730    0.3380 C   0  0  2  0  0  0  0  0  0  0  0  0
    3.8430   -1.9630    0.4590 O   0  0  0  0  0  0  0  0  0  0  0  0
    2.5410   -3.8570   -0.3120 C   0  0  1  0  0  0  0  0  0  0  0  0
    1.2440   -4.4790   -0.1930 O   0  0  0  0  0  0  0  0  0  0  0  0
    2.9470   -3.7580   -1.7940 C   0  0  1  0  0  0  0  0  0  0  0  0
    2.7850   -5.0830   -2.3310 O   0  0  0  0  0  0  0  0  0  0  0  0
    3.3380   -5.2210   -3.6490 C   0  0  2  0  0  0  0  0  0  0  0  0
    2.2270   -5.6780   -4.6230 C   0  0  2  0  0  0  0  0  0  0  0  0
    2.7180   -5.5090   -5.9640 O   0  0  0  0  0  0  0  0  0  0  0  0
    0.9210   -4.8870   -4.5080 C   0  0  0  0  0  0  0  0  0  0  0  0
    1.1770   -3.5260   -4.8510 O   0  0  0  0  0  0  0  0  0  0  0  0
    4.4680   -6.2840   -3.6140 C   0  0  2  0  0  0  0  0  0  0  0  0
    3.9720   -7.4520   -2.9420 O   0  0  0  0  0  0  0  0  0  0  0  0
    5.7400   -5.8220   -2.8880 C   0  0  1  0  0  0  0  0  0  0  0  0
    5.5120   -5.6550   -1.4880 O   0  0  0  0  0  0  0  0  0  0  0  0
    6.8440   -6.8480   -3.0740 C   0  0  0  0  0  0  0  0  0  0  0  0
    7.5450   -7.2290   -2.1370 O   0  0  0  0  0  0  0  0  0  0  0  0
    2.1090   -2.8400   -2.5080 O   0  0  0  0  0  0  0  0  0  0  0  0
    2.1680   -1.5020   -1.9600 C   0  0  3  0  0  0  0  0  0  0  0  0
    1.2840   -0.5990   -2.8310 C   0  0  0  0  0  0  0  0  0  0  0  0
    1.9210   -0.3590   -4.0870 O   0  0  0  0  0  0  0  0  0  0  0  0
   -1.3600   -2.5770    1.1190 C   0  0  2  0  0  0  0  0  0  0  0  0
   -0.6740   -3.8070    1.3860 O   0  0  0  0  0  0  0  0  0  0  0  0
   -2.4270   -2.8330    0.0550 C   0  0  1  0  0  0  0  0  0  0  0  0
   -3.3690   -3.7670    0.6130 O   0  0  0  0  0  0  0  0  0  0  0  0
   -3.1280   -1.5140   -0.3380 C   0  0  2  0  0  0  0  0  0  0  0  0
   -4.0050   -1.7690   -1.4840 N   0  0  3  0  0  0  0  0  0  0  0  0
   -5.4490   -1.7500   -1.2200 C   0  0  1  0  0  0  0  0  0  0  0  0
   -5.9310   -0.4040   -0.7360 C   0  0  0  0  0  0  0  0  0  0  0  0
   -6.9990    0.2630   -1.2140 C   0  0  0  0  0  0  0  0  0  0  0  0
   -7.3820    1.6380   -0.7300 C   0  0  0  0  0  0  0  0  0  0  0  0
   -6.3710    2.1930    0.1040 O   0  0  0  0  0  0  0  0  0  0  0  0
   -7.8900   -0.3390   -2.2740 C   0  0  1  0  0  0  0  0  0  0  0  0
   -7.5560    0.3040   -3.5120 O   0  0  0  0  0  0  0  0  0  0  0  0
   -7.6730   -1.8600   -2.4670 C   0  0  2  0  0  0  0  0  0  0  0  0
   -8.2830   -2.6150   -1.4200 O   0  0  0  0  0  0  0  0  0  0  0  0
   -6.1670   -2.1660   -2.5380 C   0  0  1  0  0  0  0  0  0  0  0  0
   -5.5750   -1.4930   -3.6750 O   0  0  0  0  0  0  0  0  0  0  0  0
   -1.9040    1.6980   -1.0680 H   0  0  0  0  0  0  0  0  0  0  0  0
   -3.3760    0.9730   -1.7340 H   0  0  0  0  0  0  0  0  0  0  0  0
   -3.2280    1.2980    0.0120 H   0  0  0  0  0  0  0  0  0  0  0  0
   -1.5270   -0.6840   -1.5700 H   0  0  0  0  0  0  0  0  0  0  0  0
    0.2830   -1.2540    1.5100 H   0  0  0  0  0  0  0  0  0  0  0  0
    1.7860   -0.4670   -0.1080 H   0  0  0  0  0  0  0  0  0  0  0  0
    2.0960   -2.5570    1.3460 H   0  0  0  0  0  0  0  0  0  0  0  0
    4.2910   -2.4710    1.1600 H   0  0  0  0  0  0  0  0  0  0  0  0
    3.2480   -4.5140    0.2080 H   0  0  0  0  0  0  0  0  0  0  0  0
    1.2550   -5.1810   -0.8790 H   0  0  0  0  0  0  0  0  0  0  0  0
    3.9940   -3.4430   -1.8840 H   0  0  0  0  0  0  0  0  0  0  0  0
    3.7660   -4.2770   -4.0130 H   0  0  0  0  0  0  0  0  0  0  0  0
    1.9970   -6.7390   -4.4760 H   0  0  0  0  0  0  0  0  0  0  0  0
    2.4240   -4.6080   -6.2210 H   0  0  0  0  0  0  0  0  0  0  0  0
    0.1950   -5.2620   -5.2360 H   0  0  0  0  0  0  0  0  0  0  0  0
    0.4700   -4.9440   -3.5130 H   0  0  0  0  0  0  0  0  0  0  0  0
    1.5160   -3.0980   -4.0270 H   0  0  0  0  0  0  0  0  0  0  0  0
    4.7280   -6.5790   -4.6370 H   0  0  0  0  0  0  0  0  0  0  0  0
    3.6910   -7.1240   -2.0620 H   0  0  0  0  0  0  0  0  0  0  0  0
    6.0990   -4.8740   -3.3010 H   0  0  0  0  0  0  0  0  0  0  0  0
    6.3160   -6.0030   -1.0440 H   0  0  0  0  0  0  0  0  0  0  0  0
    7.0320   -7.1890   -4.1070 H   0  0  0  0  0  0  0  0  0  0  0  0
    3.2080   -1.1590   -2.0280 H   0  0  0  0  0  0  0  0  0  0  0  0
    0.3210   -1.0740   -3.0400 H   0  0  0  0  0  0  0  0  0  0  0  0
    1.1200    0.3720   -2.3540 H   0  0  0  0  0  0  0  0  0  0  0  0
    1.2750    0.1230   -4.6350 H   0  0  0  0  0  0  0  0  0  0  0  0
   -1.8570   -2.2880    2.0530 H   0  0  0  0  0  0  0  0  0  0  0  0
   -0.0030   -3.9580    0.6690 H   0  0  0  0  0  0  0  0  0  0  0  0
   -1.9810   -3.3200   -0.8220 H   0  0  0  0  0  0  0  0  0  0  0  0
   -2.8190   -4.4870    0.9830 H   0  0  0  0  0  0  0  0  0  0  0  0
   -3.6970   -1.1940    0.5440 H   0  0  0  0  0  0  0  0  0  0  0  0
   -3.8180   -1.1960   -2.3080 H   0  0  0  0  0  0  0  0  0  0  0  0
   -5.6880   -2.4900   -0.4460 H   0  0  0  0  0  0  0  0  0  0  0  0
   -5.3680    0.0550    0.0710 H   0  0  0  0  0  0  0  0  0  0  0  0
   -7.5170    2.3140   -1.5800 H   0  0  0  0  0  0  0  0  0  0  0  0
   -8.3160    1.5880   -0.1610 H   0  0  0  0  0  0  0  0  0  0  0  0
   -6.6860    3.0650    0.3930 H   0  0  0  0  0  0  0  0  0  0  0  0
   -8.9450   -0.1530   -2.0390 H   0  0  0  0  0  0  0  0  0  0  0  0
   -8.1650    1.0580   -3.6200 H   0  0  0  0  0  0  0  0  0  0  0  0
   -8.1320   -2.1660   -3.4150 H   0  0  0  0  0  0  0  0  0  0  0  0
   -9.2460   -2.4900   -1.4810 H   0  0  0  0  0  0  0  0  0  0  0  0
   -6.0130   -3.2410   -2.6930 H   0  0  0  0  0  0  0  0  0  0  0  0
   -6.0680   -0.6490   -3.7960 H   0  0  0  0  0  0  0  0  0  0  0  0
  1  2  1  0  0  0  0
  1 45  1  0  0  0  0
  1 46  1  0  0  0  0
  1 47  1  0  0  0  0
  2  3  1  0  0  0  0
  2 32  1  0  0  0  0
  2 48  1  0  0  0  0
  3  4  1  0  0  0  0
  4  5  1  0  0  0  0
  4 28  1  0  0  0  0
  4 49  1  0  0  0  0
  5  6  1  0  0  0  0
  6  7  1  0  0  0  0
  6 25  1  0  0  0  0
  6 50  1  0  0  0  0
  7  8  1  0  0  0  0
  7  9  1  0  0  0  0
  7 51  1  0  0  0  0
  8 52  1  0  0  0  0
  9 10  1  0  0  0  0
  9 11  1  0  0  0  0
  9 53  1  0  0  0  0
 10 54  1  0  0  0  0
 11 12  1  0  0  0  0
 11 24  1  0  0  0  0
 11 55  1  0  0  0  0
 12 13  1  0  0  0  0
 13 14  1  0  0  0  0
 13 18  1  0  0  0  0
 13 56  1  0  0  0  0
 14 15  1  0  0  0  0
 14 16  1  0  0  0  0
 14 57  1  0  0  0  0
 15 58  1  0  0  0  0
 16 17  1  0  0  0  0
 16 59  1  0  0  0  0
 16 60  1  0  0  0  0
 17 61  1  0  0  0  0
 18 19  1  0  0  0  0
 18 20  1  0  0  0  0
 18 62  1  0  0  0  0
 19 63  1  0  0  0  0
 20 21  1  0  0  0  0
 20 22  1  0  0  0  0
 20 64  1  0  0  0  0
 21 65  1  0  0  0  0
 22 23  2  0  0  0  0
 22 66  1  0  0  0  0
 24 25  1  0  0  0  0
 25 26  1  0  0  0  0
 25 67  1  0  0  0  0
 26 27  1  0  0  0  0
 26 68  1  0  0  0  0
 26 69  1  0  0  0  0
 27 70  1  0  0  0  0
 28 29  1  0  0  0  0
 28 30  1  0  0  0  0
 28 71  1  0  0  0  0
 29 72  1  0  0  0  0
 30 31  1  0  0  0  0
 30 32  1  0  0  0  0
 30 73  1  0  0  0  0
 31 74  1  0  0  0  0
 32 33  1  0  0  0  0
 32 75  1  0  0  0  0
 33 34  1  0  0  0  0
 33 76  1  0  0  0  0
 34 35  1  0  0  0  0
 34 43  1  0  0  0  0
 34 77  1  0  0  0  0
 35 36  2  0  0  0  0
 35 78  1  0  0  0  0
 36 37  1  0  0  0  0
 36 39  1  0  0  0  0
 37 38  1  0  0  0  0
 37 79  1  0  0  0  0
 37 80  1  0  0  0  0
 38 81  1  0  0  0  0
 39 40  1  0  0  0  0
 39 41  1  0  0  0  0
 39 82  1  0  0  0  0
 40 83  1  0  0  0  0
 41 42  1  0  0  0  0
 41 43  1  0  0  0  0
 41 84  1  0  0  0  0
 42 85  1  0  0  0  0
 43 44  1  0  0  0  0
 43 86  1  0  0  0  0
 44 87  1  0  0  0  0
M  END
>  <Index>
16

>  <DILI_Mulliner_943cpds_all2DMOE_transp_NAME>
acarbose

>  <DILI_2_class>
1

>  <ID>
HT0046

$$$$

  MOE2013           3D
CORINA 3.60 0026  08.12.2014
 45 47  0  0  1  0  0  0  0  0999 V2000
   -4.8570   -4.4160    0.7940 C   0  0  0  0  0  0  0  0  0  0  0  0
   -4.7100   -3.0760    1.3660 N   0  0  0  0  0  0  0  0  0  0  0  0
   -4.2400   -3.1830    2.7500 C   0  0  0  0  0  0  0  0  0  0  0  0
   -3.7890   -2.2330    0.5890 C   0  0  0  0  0  0  0  0  0  0  0  0
   -4.3670   -1.8380   -0.7730 C   0  0  0  0  0  0  0  0  0  0  0  0
   -3.4350   -0.8510   -1.4910 C   0  0  0  0  0  0  0  0  0  0  0  0
   -3.9730   -0.4700   -2.8170 N   0  0  3  0  0  0  0  0  0  0  0  0
   -3.5900   -1.2740   -3.9320 C   0  0  0  0  0  0  0  0  0  0  0  0
   -2.9450   -2.5250   -3.7800 C   0  0  0  0  0  0  0  0  0  0  0  0
   -2.5810   -3.3250   -4.8690 C   0  0  0  0  0  0  0  0  0  0  0  0
   -2.8510   -2.9030   -6.1590 C   0  0  0  0  0  0  0  0  0  0  0  0
   -3.4840   -1.6810   -6.3510 C   0  0  0  0  0  0  0  0  0  0  0  0
   -3.8540   -0.8730   -5.2570 C   0  0  0  0  0  0  0  0  0  0  0  0
   -4.6290    0.6680   -5.6780 S   0  0  0  0  0  0  0  0  0  0  0  0
   -5.2080    1.2440   -4.1010 C   0  0  0  0  0  0  0  0  0  0  0  0
   -6.0680    2.3590   -4.1470 C   0  0  0  0  0  0  0  0  0  0  0  0
   -6.5750    2.9310   -2.9840 C   0  0  0  0  0  0  0  0  0  0  0  0
   -6.2240    2.3890   -1.7540 C   0  0  0  0  0  0  0  0  0  0  0  0
   -5.3660    1.2750   -1.7110 C   0  0  0  0  0  0  0  0  0  0  0  0
   -4.8300    0.6690   -2.8730 C   0  0  0  0  0  0  0  0  0  0  0  0
   -6.7300    2.9550   -0.4680 C   0  0  0  0  0  0  0  0  0  0  0  0
   -6.3180    2.5100    0.6020 O   0  0  0  0  0  0  0  0  0  0  0  0
   -7.7380    4.0740   -0.5070 C   0  0  0  0  0  0  0  0  0  0  0  0
   -5.5200   -5.0280    1.4150 H   0  0  0  0  0  0  0  0  0  0  0  0
   -5.3240   -4.3780   -0.1950 H   0  0  0  0  0  0  0  0  0  0  0  0
   -3.8950   -4.9350    0.7060 H   0  0  0  0  0  0  0  0  0  0  0  0
   -3.2510   -3.6520    2.8160 H   0  0  0  0  0  0  0  0  0  0  0  0
   -4.1850   -2.1930    3.2180 H   0  0  0  0  0  0  0  0  0  0  0  0
   -4.9420   -3.7700    3.3520 H   0  0  0  0  0  0  0  0  0  0  0  0
   -3.6000   -1.3060    1.1460 H   0  0  0  0  0  0  0  0  0  0  0  0
   -2.8180   -2.7290    0.4590 H   0  0  0  0  0  0  0  0  0  0  0  0
   -4.5180   -2.7250   -1.3960 H   0  0  0  0  0  0  0  0  0  0  0  0
   -5.3600   -1.3950   -0.6350 H   0  0  0  0  0  0  0  0  0  0  0  0
   -3.2550    0.0340   -0.8680 H   0  0  0  0  0  0  0  0  0  0  0  0
   -2.4260   -1.2720   -1.5800 H   0  0  0  0  0  0  0  0  0  0  0  0
   -2.7150   -2.9360   -2.8020 H   0  0  0  0  0  0  0  0  0  0  0  0
   -2.0900   -4.2800   -4.7000 H   0  0  0  0  0  0  0  0  0  0  0  0
   -2.5730   -3.5180   -7.0090 H   0  0  0  0  0  0  0  0  0  0  0  0
   -3.6900   -1.3570   -7.3690 H   0  0  0  0  0  0  0  0  0  0  0  0
   -6.3480    2.7960   -5.1040 H   0  0  0  0  0  0  0  0  0  0  0  0
   -7.2300    3.7910   -3.0730 H   0  0  0  0  0  0  0  0  0  0  0  0
   -5.1420    0.8810   -0.7240 H   0  0  0  0  0  0  0  0  0  0  0  0
   -8.6190    3.7740   -1.0810 H   0  0  0  0  0  0  0  0  0  0  0  0
   -8.0650    4.2990    0.5130 H   0  0  0  0  0  0  0  0  0  0  0  0
   -7.2850    4.9750   -0.9280 H   0  0  0  0  0  0  0  0  0  0  0  0
  1  2  1  0  0  0  0
  1 24  1  0  0  0  0
  1 25  1  0  0  0  0
  1 26  1  0  0  0  0
  2  3  1  0  0  0  0
  2  4  1  0  0  0  0
  3 27  1  0  0  0  0
  3 28  1  0  0  0  0
  3 29  1  0  0  0  0
  4  5  1  0  0  0  0
  4 30  1  0  0  0  0
  4 31  1  0  0  0  0
  5  6  1  0  0  0  0
  5 32  1  0  0  0  0
  5 33  1  0  0  0  0
  6  7  1  0  0  0  0
  6 34  1  0  0  0  0
  6 35  1  0  0  0  0
  7  8  1  0  0  0  0
  7 20  1  0  0  0  0
  8  9  1  0  0  0  0
  8 13  2  0  0  0  0
  9 10  2  0  0  0  0
  9 36  1  0  0  0  0
 10 11  1  0  0  0  0
 10 37  1  0  0  0  0
 11 12  2  0  0  0  0
 11 38  1  0  0  0  0
 12 13  1  0  0  0  0
 12 39  1  0  0  0  0
 13 14  1  0  0  0  0
 14 15  1  0  0  0  0
 15 16  1  0  0  0  0
 15 20  2  0  0  0  0
 16 17  2  0  0  0  0
 16 40  1  0  0  0  0
 17 18  1  0  0  0  0
 17 41  1  0  0  0  0
 18 19  2  0  0  0  0
 18 21  1  0  0  0  0
 19 20  1  0  0  0  0
 19 42  1  0  0  0  0
 21 22  2  0  0  0  0
 21 23  1  0  0  0  0
 23 43  1  0  0  0  0
 23 44  1  0  0  0  0
 23 45  1  0  0  0  0
M  END
>  <Index>
17

>  <DILI_Mulliner_943cpds_all2DMOE_transp_NAME>
acepromazine

>  <DILI_2_class>
0

>  <ID>
HT0051

$$$$

  MOE2013           3D
CORINA 3.60 0026  08.12.2014
 45 47  0  0  1  0  0  0  0  0999 V2000
   -0.8030    1.4690   -0.5160 C   0  0  0  0  0  0  0  0  0  0  0  0
   -0.3550    0.0300   -0.2130 C   0  0  3  0  0  0  0  0  0  0  0  0
    0.9240   -0.2950   -1.0520 C   0  0  0  0  0  0  0  0  0  0  0  0
    1.3090   -1.7280   -0.9660 N   0  0  3  0  0  0  0  0  0  0  0  0
    0.4340   -2.6860   -1.5440 C   0  0  0  0  0  0  0  0  0  0  0  0
   -0.3600   -2.3920   -2.6710 C   0  0  0  0  0  0  0  0  0  0  0  0
   -1.2150   -3.3420   -3.2400 C   0  0  0  0  0  0  0  0  0  0  0  0
   -1.2970   -4.6180   -2.7000 C   0  0  0  0  0  0  0  0  0  0  0  0
   -0.5180   -4.9430   -1.5940 C   0  0  0  0  0  0  0  0  0  0  0  0
    0.3460   -3.9940   -1.0220 C   0  0  0  0  0  0  0  0  0  0  0  0
    1.2650   -4.5060    0.4190 S   0  0  0  0  0  0  0  0  0  0  0  0
    2.5810   -3.3030    0.4290 C   0  0  0  0  0  0  0  0  0  0  0  0
    3.7340   -3.6330    1.1600 C   0  0  0  0  0  0  0  0  0  0  0  0
    4.8160   -2.7570    1.2240 C   0  0  0  0  0  0  0  0  0  0  0  0
    4.7580   -1.5440    0.5430 C   0  0  0  0  0  0  0  0  0  0  0  0
    3.6010   -1.2150   -0.1840 C   0  0  0  0  0  0  0  0  0  0  0  0
    2.4770   -2.0660   -0.2370 C   0  0  0  0  0  0  0  0  0  0  0  0
    5.8920   -0.5730    0.5550 C   0  0  0  0  0  0  0  0  0  0  0  0
    5.7660    0.5220    0.0110 O   0  0  0  0  0  0  0  0  0  0  0  0
    7.1750   -0.9560    1.2450 C   0  0  0  0  0  0  0  0  0  0  0  0
   -0.1800   -0.2630    1.2300 N   0  0  0  0  0  0  0  0  0  0  0  0
    0.6730    0.6770    1.9520 C   0  0  0  0  0  0  0  0  0  0  0  0
   -1.4570   -0.4320    1.9210 C   0  0  0  0  0  0  0  0  0  0  0  0
   -0.0270    2.2000   -0.2660 H   0  0  0  0  0  0  0  0  0  0  0  0
   -1.0240    1.5790   -1.5840 H   0  0  0  0  0  0  0  0  0  0  0  0
   -1.7140    1.7320    0.0300 H   0  0  0  0  0  0  0  0  0  0  0  0
   -1.1520   -0.6260   -0.5860 H   0  0  0  0  0  0  0  0  0  0  0  0
    0.7750   -0.0090   -2.1000 H   0  0  0  0  0  0  0  0  0  0  0  0
    1.7160    0.3800   -0.7160 H   0  0  0  0  0  0  0  0  0  0  0  0
   -0.3190   -1.4200   -3.1520 H   0  0  0  0  0  0  0  0  0  0  0  0
   -1.8120   -3.0810   -4.1110 H   0  0  0  0  0  0  0  0  0  0  0  0
   -1.9600   -5.3580   -3.1390 H   0  0  0  0  0  0  0  0  0  0  0  0
   -0.5900   -5.9450   -1.1760 H   0  0  0  0  0  0  0  0  0  0  0  0
    3.7970   -4.5840    1.6870 H   0  0  0  0  0  0  0  0  0  0  0  0
    5.6850   -3.0530    1.8030 H   0  0  0  0  0  0  0  0  0  0  0  0
    3.6100   -0.2850   -0.7470 H   0  0  0  0  0  0  0  0  0  0  0  0
    7.5750   -1.8800    0.8200 H   0  0  0  0  0  0  0  0  0  0  0  0
    7.9170   -0.1660    1.0870 H   0  0  0  0  0  0  0  0  0  0  0  0
    7.0090   -1.0590    2.3200 H   0  0  0  0  0  0  0  0  0  0  0  0
    0.2210    1.6710    2.0400 H   0  0  0  0  0  0  0  0  0  0  0  0
    0.8670    0.3080    2.9650 H   0  0  0  0  0  0  0  0  0  0  0  0
    1.6520    0.7830    1.4760 H   0  0  0  0  0  0  0  0  0  0  0  0
   -2.0660   -1.2010    1.4320 H   0  0  0  0  0  0  0  0  0  0  0  0
   -1.2940   -0.7770    2.9480 H   0  0  0  0  0  0  0  0  0  0  0  0
   -2.0380    0.4950    1.9620 H   0  0  0  0  0  0  0  0  0  0  0  0
  1  2  1  0  0  0  0
  1 24  1  0  0  0  0
  1 25  1  0  0  0  0
  1 26  1  0  0  0  0
  2  3  1  0  0  0  0
  2 21  1  0  0  0  0
  2 27  1  0  0  0  0
  3  4  1  0  0  0  0
  3 28  1  0  0  0  0
  3 29  1  0  0  0  0
  4  5  1  0  0  0  0
  4 17  1  0  0  0  0
  5  6  1  0  0  0  0
  5 10  2  0  0  0  0
  6  7  2  0  0  0  0
  6 30  1  0  0  0  0
  7  8  1  0  0  0  0
  7 31  1  0  0  0  0
  8  9  2  0  0  0  0
  8 32  1  0  0  0  0
  9 10  1  0  0  0  0
  9 33  1  0  0  0  0
 10 11  1  0  0  0  0
 11 12  1  0  0  0  0
 12 13  1  0  0  0  0
 12 17  2  0  0  0  0
 13 14  2  0  0  0  0
 13 34  1  0  0  0  0
 14 15  1  0  0  0  0
 14 35  1  0  0  0  0
 15 16  2  0  0  0  0
 15 18  1  0  0  0  0
 16 17  1  0  0  0  0
 16 36  1  0  0  0  0
 18 19  2  0  0  0  0
 18 20  1  0  0  0  0
 20 37  1  0  0  0  0
 20 38  1  0  0  0  0
 20 39  1  0  0  0  0
 21 22  1  0  0  0  0
 21 23  1  0  0  0  0
 22 40  1  0  0  0  0
 22 41  1  0  0  0  0
 22 42  1  0  0  0  0
 23 43  1  0  0  0  0
 23 44  1  0  0  0  0
 23 45  1  0  0  0  0
M  END
>  <Index>
18

>  <DILI_Mulliner_943cpds_all2DMOE_transp_NAME>
aceprometazine

>  <DILI_2_class>
0

>  <ID>
HT0052

$$$$
HT0055
  MOE2013           3D
CORINA 3.60 0026  08.12.2014
  8  7  0  0  0  0  0  0  0  0999 V2000
   -0.0130    1.4790   -0.0320 C   0  0  0  0  0  0  0  0  0  0  0  0
   -0.0350   -0.0130    0.0360 C   0  0  0  0  0  0  0  0  0  0  0  0
   -0.3850   -0.6880    0.9890 O   0  0  0  0  0  0  0  0  0  0  0  0
    0.3890   -0.5790   -1.1100 O   0  0  0  0  0  0  0  0  0  0  0  0
    1.0080    1.8270   -0.2060 H   0  0  0  0  0  0  0  0  0  0  0  0
   -0.6780    1.8230   -0.8280 H   0  0  0  0  0  0  0  0  0  0  0  0
   -0.3640    1.8890    0.9190 H   0  0  0  0  0  0  0  0  0  0  0  0
    0.3330   -1.5450   -0.9540 H   0  0  0  0  0  0  0  0  0  0  0  0
  1  2  1  0  0  0  0
  1  5  1  0  0  0  0
  1  6  1  0  0  0  0
  1  7  1  0  0  0  0
  2  3  2  0  0  0  0
  2  4  1  0  0  0  0
  4  8  1  0  0  0  0
M  END
>  <Index>
19

>  <DILI_Mulliner_943cpds_all2DMOE_transp_NAME>
acetic acid

>  <DILI_2_class>
0

>  <ID>
HT0055

$$$$

  MOE2013           3D
CORINA 3.60 0026  08.12.2014
 13 12  0  0  0  0  0  0  0  0999 V2000
   -0.0490    1.5160   -0.0060 C   0  0  0  0  0  0  0  0  0  0  0  0
   -0.0030   -0.0120   -0.0130 C   0  0  0  0  0  0  0  0  0  0  0  0
    0.7090   -0.5370    1.2340 C   0  0  0  0  0  0  0  0  0  0  0  0
   -1.3490   -0.5000    0.0010 O   0  0  0  0  0  0  0  0  0  0  0  0
    0.6870   -0.4920   -1.2300 C   0  0  0  0  0  0  0  0  0  0  0  0
    1.2480   -0.8580   -2.1780 N   0  0  0  0  0  0  0  0  0  0  0  0
    0.9550    1.9540   -0.0230 H   0  0  0  0  0  0  0  0  0  0  0  0
   -0.6000    1.8950   -0.8750 H   0  0  0  0  0  0  0  0  0  0  0  0
   -0.5740    1.8900    0.8810 H   0  0  0  0  0  0  0  0  0  0  0  0
    0.1980   -0.2080    2.1460 H   0  0  0  0  0  0  0  0  0  0  0  0
    0.7050   -1.6340    1.2540 H   0  0  0  0  0  0  0  0  0  0  0  0
    1.7510   -0.2010    1.2800 H   0  0  0  0  0  0  0  0  0  0  0  0
   -1.7810   -0.1720    0.8080 H   0  0  0  0  0  0  0  0  0  0  0  0
  1  2  1  0  0  0  0
  1  7  1  0  0  0  0
  1  8  1  0  0  0  0
  1  9  1  0  0  0  0
  2  3  1  0  0  0  0
  2  4  1  0  0  0  0
  2  5  1  0  0  0  0
  3 10  1  0  0  0  0
  3 11  1  0  0  0  0
  3 12  1  0  0  0  0
  4 13  1  0  0  0  0
  5  6  3  0  0  0  0
M  END
>  <Index>
20

>  <DILI_Mulliner_943cpds_all2DMOE_transp_NAME>
acetone cyanohydrin

>  <DILI_2_class>
1

>  <ID>
HT0059

$$$$

  MOE2013           3D
CORINA 3.60 0026  08.12.2014
 58 61  0  0  1  0  0  0  0  0999 V2000
   -0.1810    1.6310    0.3920 C   0  0  0  0  0  0  0  0  0  0  0  0
   -0.1160    0.1280    0.3140 C   0  0  0  0  0  0  0  0  0  0  0  0
    0.9610   -0.4630    0.3460 O   0  0  0  0  0  0  0  0  0  0  0  0
   -1.3870   -0.6470    0.1900 C   0  0  0  0  0  0  0  0  0  0  0  0
   -2.6210   -0.0260    0.0610 C   0  0  0  0  0  0  0  0  0  0  0  0
   -3.7660   -0.8090   -0.0650 C   0  0  0  0  0  0  0  0  0  0  0  0
   -3.6960   -2.2160   -0.0650 C   0  0  0  0  0  0  0  0  0  0  0  0
   -5.2530   -3.0570   -0.2090 S   0  0  0  0  0  0  0  0  0  0  0  0
   -4.7510   -4.7370   -0.4910 C   0  0  0  0  0  0  0  0  0  0  0  0
   -5.7800   -5.6190   -0.8770 C   0  0  0  0  0  0  0  0  0  0  0  0
   -5.5230   -6.9650   -1.1060 C   0  0  0  0  0  0  0  0  0  0  0  0
   -4.2340   -7.4410   -0.9460 C   0  0  0  0  0  0  0  0  0  0  0  0
   -3.2090   -6.5680   -0.5610 C   0  0  0  0  0  0  0  0  0  0  0  0
   -3.4280   -5.1920   -0.3200 C   0  0  0  0  0  0  0  0  0  0  0  0
   -2.3770   -4.3040    0.0530 N   0  0  3  0  0  0  0  0  0  0  0  0
   -1.0870   -4.9090    0.4560 C   0  0  0  0  0  0  0  0  0  0  0  0
   -0.1540   -5.0780   -0.7500 C   0  0  0  0  0  0  0  0  0  0  0  0
    1.2300   -5.5490   -0.2960 C   0  0  0  0  0  0  0  0  0  0  0  0
    2.1330   -5.8100   -1.4270 N   0  0  0  0  0  0  0  0  0  0  0  0
    3.3580   -6.4780   -0.9430 C   0  0  0  0  0  0  0  0  0  0  0  0
    4.3750   -6.7310   -2.0720 C   0  0  0  0  0  0  0  0  0  0  0  0
    4.7530   -5.4820   -2.7580 N   0  0  0  0  0  0  0  0  0  0  0  0
    5.7360   -5.7550   -3.8210 C   0  0  0  0  0  0  0  0  0  0  0  0
    6.3240   -4.5090   -4.5030 C   0  0  0  0  0  0  0  0  0  0  0  0
    7.0060   -3.6860   -3.5630 O   0  0  0  0  0  0  0  0  0  0  0  0
    3.5390   -4.8180   -3.2570 C   0  0  0  0  0  0  0  0  0  0  0  0
    2.5140   -4.5690   -2.1320 C   0  0  0  0  0  0  0  0  0  0  0  0
   -2.4630   -2.8800    0.0690 C   0  0  0  0  0  0  0  0  0  0  0  0
   -1.3200   -2.0520    0.1930 C   0  0  0  0  0  0  0  0  0  0  0  0
    0.8270    2.0260    0.5500 H   0  0  0  0  0  0  0  0  0  0  0  0
   -0.5670    2.0410   -0.5440 H   0  0  0  0  0  0  0  0  0  0  0  0
   -0.7990    1.9410    1.2390 H   0  0  0  0  0  0  0  0  0  0  0  0
   -2.7290    1.0540    0.0490 H   0  0  0  0  0  0  0  0  0  0  0  0
   -4.7280   -0.3090   -0.1650 H   0  0  0  0  0  0  0  0  0  0  0  0
   -6.7980   -5.2560   -1.0030 H   0  0  0  0  0  0  0  0  0  0  0  0
   -6.3240   -7.6350   -1.4060 H   0  0  0  0  0  0  0  0  0  0  0  0
   -4.0140   -8.4900   -1.1240 H   0  0  0  0  0  0  0  0  0  0  0  0
   -2.2240   -7.0150   -0.4760 H   0  0  0  0  0  0  0  0  0  0  0  0
   -0.6050   -4.3110    1.2400 H   0  0  0  0  0  0  0  0  0  0  0  0
   -1.2370   -5.8700    0.9640 H   0  0  0  0  0  0  0  0  0  0  0  0
   -0.5730   -5.7990   -1.4610 H   0  0  0  0  0  0  0  0  0  0  0  0
   -0.0770   -4.1310   -1.2920 H   0  0  0  0  0  0  0  0  0  0  0  0
    1.6690   -4.8170    0.3940 H   0  0  0  0  0  0  0  0  0  0  0  0
    1.0930   -6.4800    0.2700 H   0  0  0  0  0  0  0  0  0  0  0  0
    3.8380   -5.8790   -0.1560 H   0  0  0  0  0  0  0  0  0  0  0  0
    3.0950   -7.4470   -0.5010 H   0  0  0  0  0  0  0  0  0  0  0  0
    5.2660   -7.1920   -1.6280 H   0  0  0  0  0  0  0  0  0  0  0  0
    3.9550   -7.4530   -2.7850 H   0  0  0  0  0  0  0  0  0  0  0  0
    6.5780   -6.2980   -3.3720 H   0  0  0  0  0  0  0  0  0  0  0  0
    5.2990   -6.4070   -4.5890 H   0  0  0  0  0  0  0  0  0  0  0  0
    7.0510   -4.8240   -5.2600 H   0  0  0  0  0  0  0  0  0  0  0  0
    5.5550   -3.9160   -5.0050 H   0  0  0  0  0  0  0  0  0  0  0  0
    7.3740   -2.9340   -4.0560 H   0  0  0  0  0  0  0  0  0  0  0  0
    3.7900   -3.8410   -3.6860 H   0  0  0  0  0  0  0  0  0  0  0  0
    3.0710   -5.4150   -4.0510 H   0  0  0  0  0  0  0  0  0  0  0  0
    1.6330   -4.1140   -2.5990 H   0  0  0  0  0  0  0  0  0  0  0  0
    2.9260   -3.8360   -1.4260 H   0  0  0  0  0  0  0  0  0  0  0  0
   -0.3280   -2.4850    0.2800 H   0  0  0  0  0  0  0  0  0  0  0  0
  1  2  1  0  0  0  0
  1 30  1  0  0  0  0
  1 31  1  0  0  0  0
  1 32  1  0  0  0  0
  2  3  2  0  0  0  0
  2  4  1  0  0  0  0
  4  5  1  0  0  0  0
  4 29  2  0  0  0  0
  5  6  2  0  0  0  0
  5 33  1  0  0  0  0
  6  7  1  0  0  0  0
  6 34  1  0  0  0  0
  7  8  1  0  0  0  0
  7 28  2  0  0  0  0
  8  9  1  0  0  0  0
  9 10  1  0  0  0  0
  9 14  2  0  0  0  0
 10 11  2  0  0  0  0
 10 35  1  0  0  0  0
 11 12  1  0  0  0  0
 11 36  1  0  0  0  0
 12 13  2  0  0  0  0
 12 37  1  0  0  0  0
 13 14  1  0  0  0  0
 13 38  1  0  0  0  0
 14 15  1  0  0  0  0
 15 16  1  0  0  0  0
 15 28  1  0  0  0  0
 16 17  1  0  0  0  0
 16 39  1  0  0  0  0
 16 40  1  0  0  0  0
 17 18  1  0  0  0  0
 17 41  1  0  0  0  0
 17 42  1  0  0  0  0
 18 19  1  0  0  0  0
 18 43  1  0  0  0  0
 18 44  1  0  0  0  0
 19 20  1  0  0  0  0
 19 27  1  0  0  0  0
 20 21  1  0  0  0  0
 20 45  1  0  0  0  0
 20 46  1  0  0  0  0
 21 22  1  0  0  0  0
 21 47  1  0  0  0  0
 21 48  1  0  0  0  0
 22 23  1  0  0  0  0
 22 26  1  0  0  0  0
 23 24  1  0  0  0  0
 23 49  1  0  0  0  0
 23 50  1  0  0  0  0
 24 25  1  0  0  0  0
 24 51  1  0  0  0  0
 24 52  1  0  0  0  0
 25 53  1  0  0  0  0
 26 27  1  0  0  0  0
 26 54  1  0  0  0  0
 26 55  1  0  0  0  0
 27 56  1  0  0  0  0
 27 57  1  0  0  0  0
 28 29  1  0  0  0  0
 29 58  1  0  0  0  0
M  END
>  <Index>
21

>  <DILI_Mulliner_943cpds_all2DMOE_transp_NAME>
acetophenazine maleate;acetophenazine

>  <DILI_2_class>
1

>  <ID>
HT0060

$$$$

  MOE2013           3D
CORINA 3.60 0026  08.12.2014
 66 67  0  0  0  0  0  0  0  0999 V2000
   -0.6010    0.7710    0.6740 C   0  0  0  0  0  0  0  0  0  0  0  0
    0.0420   -0.6240    0.6490 C   0  0  0  0  0  0  0  0  0  0  0  0
    1.0980   -0.7200    1.7560 C   0  0  0  0  0  0  0  0  0  0  0  0
   -1.0580   -1.6720    0.8700 C   0  0  0  0  0  0  0  0  0  0  0  0
    0.7240   -0.8500   -0.7050 C   0  0  0  0  0  0  0  0  0  0  0  0
    0.8960    0.0180   -1.5520 O   0  0  0  0  0  0  0  0  0  0  0  0
    1.1260   -2.1450   -0.8290 O   0  0  0  0  0  0  0  0  0  0  0  0
    1.7850   -2.4620   -2.0570 C   0  0  0  0  0  0  0  0  0  0  0  0
    3.1540   -2.1010   -2.0040 O   0  0  0  0  0  0  0  0  0  0  0  0
    4.0210   -2.4450   -3.3200 P   0  0  0  0  0  0  0  0  0  0  0  0
    3.4180   -1.9510   -4.6010 O   0  0  0  0  0  0  0  0  0  0  0  0
    5.6870   -1.8850   -2.9770 C   0  0  0  0  0  0  0  0  0  0  0  0
    5.6940   -0.4570   -2.9810 O   0  0  0  0  0  0  0  0  0  0  0  0
    5.4890    0.0850   -1.6810 C   0  0  0  0  0  0  0  0  0  0  0  0
    5.0440    1.5350   -1.8140 C   0  0  0  0  0  0  0  0  0  0  0  0
    4.3500    1.9840   -0.6290 N   0  0  0  0  0  0  0  0  0  0  0  0
    3.0460    2.3910   -0.5570 C   0  0  0  0  0  0  0  0  0  0  0  0
    2.6980    2.6950    0.6760 N   0  0  0  0  0  0  0  0  0  0  0  0
    3.8300    2.4720    1.4290 C   0  0  0  0  0  0  0  0  0  0  0  0
    4.0880    2.5710    2.8030 C   0  0  0  0  0  0  0  0  0  0  0  0
    3.1320    2.9540    3.7140 N   0  0  0  0  0  0  0  0  0  0  0  0
    5.3330    2.2690    3.2510 N   0  0  0  0  0  0  0  0  0  0  0  0
    6.2570    1.8710    2.3480 C   0  0  0  0  0  0  0  0  0  0  0  0
    6.1210    1.7270    1.0150 N   0  0  0  0  0  0  0  0  0  0  0  0
    4.8770    2.0490    0.6290 C   0  0  0  0  0  0  0  0  0  0  0  0
    4.1340   -4.0520   -3.2260 O   0  0  0  0  0  0  0  0  0  0  0  0
    4.3770   -4.7520   -4.4290 C   0  0  0  0  0  0  0  0  0  0  0  0
    4.3230   -6.1640   -4.2190 O   0  0  0  0  0  0  0  0  0  0  0  0
    3.0660   -6.6590   -4.0300 C   0  0  0  0  0  0  0  0  0  0  0  0
    2.0420   -5.9880   -4.0600 O   0  0  0  0  0  0  0  0  0  0  0  0
    3.1080   -8.1690   -3.7800 C   0  0  0  0  0  0  0  0  0  0  0  0
    1.6830   -8.6870   -3.5300 C   0  0  0  0  0  0  0  0  0  0  0  0
    3.6870   -8.8730   -5.0150 C   0  0  0  0  0  0  0  0  0  0  0  0
    3.9680   -8.4630   -2.5430 C   0  0  0  0  0  0  0  0  0  0  0  0
    0.1450    1.5590    0.5270 H   0  0  0  0  0  0  0  0  0  0  0  0
   -1.3470    0.8780   -0.1220 H   0  0  0  0  0  0  0  0  0  0  0  0
   -1.1010    0.9620    1.6300 H   0  0  0  0  0  0  0  0  0  0  0  0
    0.6640   -0.5070    2.7390 H   0  0  0  0  0  0  0  0  0  0  0  0
    1.5440   -1.7210    1.7990 H   0  0  0  0  0  0  0  0  0  0  0  0
    1.9160   -0.0120    1.5860 H   0  0  0  0  0  0  0  0  0  0  0  0
   -1.7780   -1.6670    0.0430 H   0  0  0  0  0  0  0  0  0  0  0  0
   -0.6470   -2.6850    0.9360 H   0  0  0  0  0  0  0  0  0  0  0  0
   -1.6070   -1.4800    1.7990 H   0  0  0  0  0  0  0  0  0  0  0  0
    1.7060   -3.5460   -2.1900 H   0  0  0  0  0  0  0  0  0  0  0  0
    1.2880   -1.9830   -2.9090 H   0  0  0  0  0  0  0  0  0  0  0  0
    6.0830   -2.2900   -2.0390 H   0  0  0  0  0  0  0  0  0  0  0  0
    6.3410   -2.2160   -3.7890 H   0  0  0  0  0  0  0  0  0  0  0  0
    4.7350   -0.4920   -1.1360 H   0  0  0  0  0  0  0  0  0  0  0  0
    6.4290    0.0160   -1.1230 H   0  0  0  0  0  0  0  0  0  0  0  0
    5.9010    2.1980   -1.9790 H   0  0  0  0  0  0  0  0  0  0  0  0
    4.3710    1.6580   -2.6710 H   0  0  0  0  0  0  0  0  0  0  0  0
    2.3930    2.4240   -1.4210 H   0  0  0  0  0  0  0  0  0  0  0  0
    2.2010    3.1990    3.4090 H   0  0  0  0  0  0  0  0  0  0  0  0
    3.3970    2.9890    4.6870 H   0  0  0  0  0  0  0  0  0  0  0  0
    7.2370    1.6320    2.7500 H   0  0  0  0  0  0  0  0  0  0  0  0
    3.6690   -4.4590   -5.2130 H   0  0  0  0  0  0  0  0  0  0  0  0
    5.3860   -4.5120   -4.7790 H   0  0  0  0  0  0  0  0  0  0  0  0
    1.0320   -8.4930   -4.3900 H   0  0  0  0  0  0  0  0  0  0  0  0
    1.6790   -9.7670   -3.3450 H   0  0  0  0  0  0  0  0  0  0  0  0
    1.2300   -8.1970   -2.6600 H   0  0  0  0  0  0  0  0  0  0  0  0
    4.7230   -8.5690   -5.2040 H   0  0  0  0  0  0  0  0  0  0  0  0
    3.6790   -9.9610   -4.8910 H   0  0  0  0  0  0  0  0  0  0  0  0
    3.1090   -8.6300   -5.9140 H   0  0  0  0  0  0  0  0  0  0  0  0
    3.5980   -7.9170   -1.6680 H   0  0  0  0  0  0  0  0  0  0  0  0
    3.9650   -9.5320   -2.3030 H   0  0  0  0  0  0  0  0  0  0  0  0
    5.0110   -8.1620   -2.6950 H   0  0  0  0  0  0  0  0  0  0  0  0
  1  2  1  0  0  0  0
  1 35  1  0  0  0  0
  1 36  1  0  0  0  0
  1 37  1  0  0  0  0
  2  3  1  0  0  0  0
  2  4  1  0  0  0  0
  2  5  1  0  0  0  0
  3 38  1  0  0  0  0
  3 39  1  0  0  0  0
  3 40  1  0  0  0  0
  4 41  1  0  0  0  0
  4 42  1  0  0  0  0
  4 43  1  0  0  0  0
  5  6  2  0  0  0  0
  5  7  1  0  0  0  0
  7  8  1  0  0  0  0
  8  9  1  0  0  0  0
  8 44  1  0  0  0  0
  8 45  1  0  0  0  0
  9 10  1  0  0  0  0
 10 11  2  0  0  0  0
 10 12  1  0  0  0  0
 10 26  1  0  0  0  0
 12 13  1  0  0  0  0
 12 46  1  0  0  0  0
 12 47  1  0  0  0  0
 13 14  1  0  0  0  0
 14 15  1  0  0  0  0
 14 48  1  0  0  0  0
 14 49  1  0  0  0  0
 15 16  1  0  0  0  0
 15 50  1  0  0  0  0
 15 51  1  0  0  0  0
 16 17  1  0  0  0  0
 16 25  1  0  0  0  0
 17 18  2  0  0  0  0
 17 52  1  0  0  0  0
 18 19  1  0  0  0  0
 19 20  1  0  0  0  0
 19 25  2  0  0  0  0
 20 21  1  0  0  0  0
 20 22  2  0  0  0  0
 21 53  1  0  0  0  0
 21 54  1  0  0  0  0
 22 23  1  0  0  0  0
 23 24  2  0  0  0  0
 23 55  1  0  0  0  0
 24 25  1  0  0  0  0
 26 27  1  0  0  0  0
 27 28  1  0  0  0  0
 27 56  1  0  0  0  0
 27 57  1  0  0  0  0
 28 29  1  0  0  0  0
 29 30  2  0  0  0  0
 29 31  1  0  0  0  0
 31 32  1  0  0  0  0
 31 33  1  0  0  0  0
 31 34  1  0  0  0  0
 32 58  1  0  0  0  0
 32 59  1  0  0  0  0
 32 60  1  0  0  0  0
 33 61  1  0  0  0  0
 33 62  1  0  0  0  0
 33 63  1  0  0  0  0
 34 64  1  0  0  0  0
 34 65  1  0  0  0  0
 34 66  1  0  0  0  0
M  END
>  <Index>
22

>  <DILI_Mulliner_943cpds_all2DMOE_transp_NAME>
adefovir dipivoxil

>  <DILI_2_class>
1

>  <ID>
HT0072

$$$$

  MOE2013           3D
CORINA 3.60 0026  08.12.2014
 37 39  0  0  1  0  0  0  0  0999 V2000
   -0.2810    1.3780   -0.2020 N   0  0  0  0  0  0  0  0  0  0  0  0
   -0.2750    0.0360   -0.5240 C   0  0  0  0  0  0  0  0  0  0  0  0
    0.7630   -0.4610   -1.2440 N   0  0  0  0  0  0  0  0  0  0  0  0
    0.7590   -1.7790   -1.5520 C   0  0  0  0  0  0  0  0  0  0  0  0
   -0.1590   -2.7150   -1.2360 N   0  0  0  0  0  0  0  0  0  0  0  0
   -1.1570   -2.1760   -0.5200 C   0  0  0  0  0  0  0  0  0  0  0  0
   -1.2980   -0.8520   -0.1380 C   0  0  0  0  0  0  0  0  0  0  0  0
   -2.4680   -0.6780    0.5730 N   0  0  0  0  0  0  0  0  0  0  0  0
   -3.0160   -1.8760    0.6290 C   0  0  0  0  0  0  0  0  0  0  0  0
   -2.2550   -2.8160   -0.0110 N   0  0  0  0  0  0  0  0  0  0  0  0
   -2.5180   -4.2310   -0.1470 C   0  0  3  0  0  0  0  0  0  0  0  0
   -3.5660   -4.6370    0.7570 O   0  0  0  0  0  0  0  0  0  0  0  0
   -4.3300   -5.6980    0.1270 C   0  0  3  0  0  0  0  0  0  0  0  0
   -5.7990   -5.2760    0.0450 C   0  0  0  0  0  0  0  0  0  0  0  0
   -6.3750   -5.3380    1.3500 O   0  0  0  0  0  0  0  0  0  0  0  0
   -7.9130   -4.9030    1.4950 P   0  0  0  0  0  0  0  0  0  0  0  0
   -8.2710   -3.5480    0.9800 O   0  0  0  0  0  0  0  0  0  0  0  0
   -8.7280   -6.1230    0.8510 O   0  0  0  0  0  0  0  0  0  0  0  0
   -8.2520   -5.0940    3.0490 O   0  0  0  0  0  0  0  0  0  0  0  0
   -3.6510   -5.9820   -1.2180 C   0  0  3  0  0  0  0  0  0  0  0  0
   -4.5430   -6.3590   -2.2550 O   0  0  0  0  0  0  0  0  0  0  0  0
   -2.9530   -4.6730   -1.5420 C   0  0  3  0  0  0  0  0  0  0  0  0
   -3.9390   -3.8210   -2.1460 O   0  0  0  0  0  0  0  0  0  0  0  0
    0.4910    1.9530   -0.5040 H   0  0  0  0  0  0  0  0  0  0  0  0
   -1.0560    1.7500    0.3300 H   0  0  0  0  0  0  0  0  0  0  0  0
    1.6100   -2.1270   -2.1300 H   0  0  0  0  0  0  0  0  0  0  0  0
   -3.9510   -2.1170    1.1190 H   0  0  0  0  0  0  0  0  0  0  0  0
   -1.6130   -4.7660    0.1660 H   0  0  0  0  0  0  0  0  0  0  0  0
   -4.2470   -6.5770    0.7780 H   0  0  0  0  0  0  0  0  0  0  0  0
   -5.8940   -4.2500   -0.3230 H   0  0  0  0  0  0  0  0  0  0  0  0
   -6.3690   -5.9520   -0.5990 H   0  0  0  0  0  0  0  0  0  0  0  0
   -8.5250   -6.9730    1.2840 H   0  0  0  0  0  0  0  0  0  0  0  0
   -9.0340   -4.5810    3.3280 H   0  0  0  0  0  0  0  0  0  0  0  0
   -2.9080   -6.7770   -1.0870 H   0  0  0  0  0  0  0  0  0  0  0  0
   -4.8020   -5.5120   -2.6820 H   0  0  0  0  0  0  0  0  0  0  0  0
   -2.1280   -4.7900   -2.2510 H   0  0  0  0  0  0  0  0  0  0  0  0
   -3.4910   -3.0010   -2.4260 H   0  0  0  0  0  0  0  0  0  0  0  0
  1  2  1  0  0  0  0
  1 24  1  0  0  0  0
  1 25  1  0  0  0  0
  2  3  1  0  0  0  0
  2  7  2  0  0  0  0
  3  4  2  0  0  0  0
  4  5  1  0  0  0  0
  4 26  1  0  0  0  0
  5  6  2  0  0  0  0
  6  7  1  0  0  0  0
  6 10  1  0  0  0  0
  7  8  1  0  0  0  0
  8  9  2  0  0  0  0
  9 10  1  0  0  0  0
  9 27  1  0  0  0  0
 10 11  1  0  0  0  0
 11 12  1  0  0  0  0
 11 22  1  0  0  0  0
 11 28  1  0  0  0  0
 12 13  1  0  0  0  0
 13 14  1  0  0  0  0
 13 20  1  0  0  0  0
 13 29  1  0  0  0  0
 14 15  1  0  0  0  0
 14 30  1  0  0  0  0
 14 31  1  0  0  0  0
 15 16  1  0  0  0  0
 16 17  2  0  0  0  0
 16 18  1  0  0  0  0
 16 19  1  0  0  0  0
 18 32  1  0  0  0  0
 19 33  1  0  0  0  0
 20 21  1  0  0  0  0
 20 22  1  0  0  0  0
 20 34  1  0  0  0  0
 21 35  1  0  0  0  0
 22 23  1  0  0  0  0
 22 36  1  0  0  0  0
 23 37  1  0  0  0  0
M  END
>  <Index>
23

>  <DILI_Mulliner_943cpds_all2DMOE_transp_NAME>
adenosine monophosphate

>  <DILI_2_class>
0

>  <ID>
HT0075

$$$$

  MOE2013           3D
CORINA 3.60 0026  08.12.2014
 32 34  0  0  1  0  0  0  0  0999 V2000
   -0.4220    1.3700    0.0400 N   0  0  0  0  0  0  0  0  0  0  0  0
   -0.3080    0.0140    0.2580 C   0  0  0  0  0  0  0  0  0  0  0  0
    0.8390   -0.4690    0.8000 N   0  0  0  0  0  0  0  0  0  0  0  0
    0.9370   -1.8010    1.0110 C   0  0  0  0  0  0  0  0  0  0  0  0
    0.0240   -2.7590    0.7580 N   0  0  0  0  0  0  0  0  0  0  0  0
   -1.0870   -2.2300    0.2240 C   0  0  0  0  0  0  0  0  0  0  0  0
   -1.3310   -0.8960   -0.0520 C   0  0  0  0  0  0  0  0  0  0  0  0
   -2.5890   -0.7340   -0.5930 N   0  0  0  0  0  0  0  0  0  0  0  0
   -3.0930   -1.9510   -0.6470 C   0  0  0  0  0  0  0  0  0  0  0  0
   -2.2290   -2.8870   -0.1450 N   0  0  0  0  0  0  0  0  0  0  0  0
   -2.4430   -4.3180   -0.0090 C   0  0  2  0  0  0  0  0  0  0  0  0
   -3.6760   -4.6720   -0.6820 O   0  0  0  0  0  0  0  0  0  0  0  0
   -4.5150   -5.3760    0.2590 C   0  0  2  0  0  0  0  0  0  0  0  0
   -5.9890   -5.1080   -0.0390 C   0  0  0  0  0  0  0  0  0  0  0  0
   -6.3860   -5.8380   -1.1970 O   0  0  0  0  0  0  0  0  0  0  0  0
   -4.0840   -4.8620    1.6250 C   0  0  1  0  0  0  0  0  0  0  0  0
   -4.3800   -5.7600    2.6850 O   0  0  0  0  0  0  0  0  0  0  0  0
   -2.5800   -4.7640    1.4470 C   0  0  1  0  0  0  0  0  0  0  0  0
   -2.0100   -6.0680    1.6310 O   0  0  0  0  0  0  0  0  0  0  0  0
    0.3540    1.9610    0.2930 H   0  0  0  0  0  0  0  0  0  0  0  0
   -1.2720    1.7380   -0.3650 H   0  0  0  0  0  0  0  0  0  0  0  0
    1.8730   -2.1410    1.4430 H   0  0  0  0  0  0  0  0  0  0  0  0
   -4.0710   -2.2040   -1.0360 H   0  0  0  0  0  0  0  0  0  0  0  0
   -1.6200   -4.8210   -0.5300 H   0  0  0  0  0  0  0  0  0  0  0  0
   -4.3110   -6.4490    0.1490 H   0  0  0  0  0  0  0  0  0  0  0  0
   -6.6200   -5.4360    0.7920 H   0  0  0  0  0  0  0  0  0  0  0  0
   -6.1640   -4.0450   -0.2350 H   0  0  0  0  0  0  0  0  0  0  0  0
   -7.3290   -5.6530   -1.3520 H   0  0  0  0  0  0  0  0  0  0  0  0
   -4.5030   -3.8720    1.8390 H   0  0  0  0  0  0  0  0  0  0  0  0
   -5.3240   -5.6640    2.9030 H   0  0  0  0  0  0  0  0  0  0  0  0
   -2.1110   -4.1050    2.1830 H   0  0  0  0  0  0  0  0  0  0  0  0
   -2.5550   -6.4760    2.3390 H   0  0  0  0  0  0  0  0  0  0  0  0
  1  2  1  0  0  0  0
  1 20  1  0  0  0  0
  1 21  1  0  0  0  0
  2  3  2  0  0  0  0
  2  7  1  0  0  0  0
  3  4  1  0  0  0  0
  4  5  2  0  0  0  0
  4 22  1  0  0  0  0
  5  6  1  0  0  0  0
  6  7  2  0  0  0  0
  6 10  1  0  0  0  0
  7  8  1  0  0  0  0
  8  9  2  0  0  0  0
  9 10  1  0  0  0  0
  9 23  1  0  0  0  0
 10 11  1  0  0  0  0
 11 12  1  0  0  0  0
 11 18  1  0  0  0  0
 11 24  1  0  0  0  0
 12 13  1  0  0  0  0
 13 14  1  0  0  0  0
 13 16  1  0  0  0  0
 13 25  1  0  0  0  0
 14 15  1  0  0  0  0
 14 26  1  0  0  0  0
 14 27  1  0  0  0  0
 15 28  1  0  0  0  0
 16 17  1  0  0  0  0
 16 18  1  0  0  0  0
 16 29  1  0  0  0  0
 17 30  1  0  0  0  0
 18 19  1  0  0  0  0
 18 31  1  0  0  0  0
 19 32  1  0  0  0  0
M  END
>  <Index>
24

>  <DILI_Mulliner_943cpds_all2DMOE_transp_NAME>
adenosine;vidarabine

>  <DILI_2_class>
1

>  <ID>
HT0077

$$$$

  MOE2013           3D
CORINA 3.60 0026  08.12.2014
 43 46  0  0  0  0  0  0  0  0999 V2000
   -0.6400    1.0550    1.0710 C   0  0  0  0  0  0  0  0  0  0  0  0
   -0.3070   -0.3330    0.7370 N   0  0  0  0  0  0  0  0  0  0  0  0
    0.5320   -0.9040    1.7960 C   0  0  0  0  0  0  0  0  0  0  0  0
   -1.5460   -1.1120    0.5450 C   0  0  0  0  0  0  0  0  0  0  0  0
   -1.3100   -2.4920    0.0150 C   0  0  0  0  0  0  0  0  0  0  0  0
   -1.1790   -3.5610    0.7790 N   0  0  0  0  0  0  0  0  0  0  0  0
   -1.1520   -4.6670   -0.0210 N   0  0  0  0  0  0  0  0  0  0  0  0
   -1.2780   -4.2640   -1.2660 C   0  0  0  0  0  0  0  0  0  0  0  0
   -1.2830   -5.1060   -2.4820 C   0  0  0  0  0  0  0  0  0  0  0  0
   -2.5660   -4.9820   -3.1570 N   0  0  0  0  0  0  0  0  0  0  0  0
   -2.9240   -3.8470   -3.6580 C   0  0  0  0  0  0  0  0  0  0  0  0
   -4.2850   -3.7880   -4.2800 C   0  0  0  0  0  0  0  0  0  0  0  0
   -4.7570   -4.9010   -4.9870 C   0  0  0  0  0  0  0  0  0  0  0  0
   -6.0260   -4.8750   -5.5650 C   0  0  0  0  0  0  0  0  0  0  0  0
   -6.8300   -3.7430   -5.4310 C   0  0  0  0  0  0  0  0  0  0  0  0
   -6.3700   -2.6390   -4.7130 C   0  0  0  0  0  0  0  0  0  0  0  0
   -5.1010   -2.6590   -4.1320 C   0  0  0  0  0  0  0  0  0  0  0  0
   -2.0870   -2.6030   -3.6500 C   0  0  0  0  0  0  0  0  0  0  0  0
   -2.0380   -1.8620   -4.8450 C   0  0  0  0  0  0  0  0  0  0  0  0
   -1.3640   -0.6440   -4.8900 C   0  0  0  0  0  0  0  0  0  0  0  0
   -1.3220    0.2580   -6.3540 Cl  0  0  0  0  0  0  0  0  0  0  0  0
   -0.7230   -0.1540   -3.7580 C   0  0  0  0  0  0  0  0  0  0  0  0
   -0.7430   -0.8920   -2.5720 C   0  0  0  0  0  0  0  0  0  0  0  0
   -1.4190   -2.1200   -2.5060 C   0  0  0  0  0  0  0  0  0  0  0  0
   -1.3480   -2.8870   -1.3140 N   0  0  0  0  0  0  0  0  0  0  0  0
    0.2710    1.6550    1.1750 H   0  0  0  0  0  0  0  0  0  0  0  0
   -1.2240    1.5140    0.2650 H   0  0  0  0  0  0  0  0  0  0  0  0
   -1.2140    1.1320    2.0010 H   0  0  0  0  0  0  0  0  0  0  0  0
    0.0030   -0.9710    2.7530 H   0  0  0  0  0  0  0  0  0  0  0  0
    0.8920   -1.9020    1.5240 H   0  0  0  0  0  0  0  0  0  0  0  0
    1.4300   -0.2920    1.9430 H   0  0  0  0  0  0  0  0  0  0  0  0
   -2.0970   -1.1890    1.4930 H   0  0  0  0  0  0  0  0  0  0  0  0
   -2.2180   -0.5850   -0.1440 H   0  0  0  0  0  0  0  0  0  0  0  0
   -0.4500   -4.8590   -3.1510 H   0  0  0  0  0  0  0  0  0  0  0  0
   -1.1460   -6.1550   -2.1970 H   0  0  0  0  0  0  0  0  0  0  0  0
   -4.1380   -5.7890   -5.0880 H   0  0  0  0  0  0  0  0  0  0  0  0
   -6.3900   -5.7380   -6.1160 H   0  0  0  0  0  0  0  0  0  0  0  0
   -7.8210   -3.7260   -5.8780 H   0  0  0  0  0  0  0  0  0  0  0  0
   -7.0040   -1.7630   -4.5980 H   0  0  0  0  0  0  0  0  0  0  0  0
   -4.7740   -1.7970   -3.5570 H   0  0  0  0  0  0  0  0  0  0  0  0
   -2.5280   -2.2280   -5.7450 H   0  0  0  0  0  0  0  0  0  0  0  0
   -0.1820    0.7880   -3.7930 H   0  0  0  0  0  0  0  0  0  0  0  0
   -0.1630   -0.5080   -1.7390 H   0  0  0  0  0  0  0  0  0  0  0  0
  1  2  1  0  0  0  0
  1 26  1  0  0  0  0
  1 27  1  0  0  0  0
  1 28  1  0  0  0  0
  2  3  1  0  0  0  0
  2  4  1  0  0  0  0
  3 29  1  0  0  0  0
  3 30  1  0  0  0  0
  3 31  1  0  0  0  0
  4  5  1  0  0  0  0
  4 32  1  0  0  0  0
  4 33  1  0  0  0  0
  5  6  2  0  0  0  0
  5 25  1  0  0  0  0
  6  7  1  0  0  0  0
  7  8  2  0  0  0  0
  8  9  1  0  0  0  0
  8 25  1  0  0  0  0
  9 10  1  0  0  0  0
  9 34  1  0  0  0  0
  9 35  1  0  0  0  0
 10 11  2  0  0  0  0
 11 12  1  0  0  0  0
 11 18  1  0  0  0  0
 12 13  1  0  0  0  0
 12 17  2  0  0  0  0
 13 14  2  0  0  0  0
 13 36  1  0  0  0  0
 14 15  1  0  0  0  0
 14 37  1  0  0  0  0
 15 16  2  0  0  0  0
 15 38  1  0  0  0  0
 16 17  1  0  0  0  0
 16 39  1  0  0  0  0
 17 40  1  0  0  0  0
 18 19  1  0  0  0  0
 18 24  2  0  0  0  0
 19 20  2  0  0  0  0
 19 41  1  0  0  0  0
 20 21  1  0  0  0  0
 20 22  1  0  0  0  0
 22 23  2  0  0  0  0
 22 42  1  0  0  0  0
 23 24  1  0  0  0  0
 23 43  1  0  0  0  0
 24 25  1  0  0  0  0
M  END
>  <Index>
25

>  <DILI_Mulliner_943cpds_all2DMOE_transp_NAME>
adinazolam

>  <DILI_2_class>
0

>  <ID>
HT0078

$$$$

  MOE2013           3D
CORINA 3.60 0026  08.12.2014
 43 45  0  0  0  0  0  0  0  0999 V2000
   -0.9120    0.2510   -0.3900 C   0  0  0  0  0  0  0  0  0  0  0  0
    0.2450   -0.5720   -0.4810 O   0  0  0  0  0  0  0  0  0  0  0  0
    0.7960   -1.0030    0.6970 C   0  0  0  0  0  0  0  0  0  0  0  0
    0.3240   -0.7150    1.9760 C   0  0  0  0  0  0  0  0  0  0  0  0
    0.9880   -1.2220    3.0970 C   0  0  0  0  0  0  0  0  0  0  0  0
    2.1360   -2.0150    2.9530 C   0  0  0  0  0  0  0  0  0  0  0  0
    2.8070   -2.5510    4.1520 C   0  0  0  0  0  0  0  0  0  0  0  0
    3.4220   -1.8140    5.0990 C   0  0  0  0  0  0  0  0  0  0  0  0
    3.5940   -0.3200    5.0370 C   0  0  0  0  0  0  0  0  0  0  0  0
    5.0050    0.0450    5.4660 C   0  0  0  0  0  0  0  0  0  0  0  0
    5.2540   -0.4440    6.8800 C   0  0  0  0  0  0  0  0  0  0  0  0
    4.9570   -1.8630    7.0590 N   0  0  0  0  0  0  0  0  0  0  0  0
    4.1230   -2.4560    6.2760 C   0  0  0  0  0  0  0  0  0  0  0  0
    3.8440   -3.8780    6.5730 C   0  0  0  0  0  0  0  0  0  0  0  0
    4.8830   -4.8070    6.5860 C   0  0  0  0  0  0  0  0  0  0  0  0
    4.5980   -6.1330    6.8950 C   0  0  0  0  0  0  0  0  0  0  0  0
    3.2860   -6.4700    7.1930 C   0  0  0  0  0  0  0  0  0  0  0  0
    2.2610   -5.5870    7.2090 N   0  0  0  0  0  0  0  0  0  0  0  0
    2.5650   -4.3040    6.9070 C   0  0  0  0  0  0  0  0  0  0  0  0
    2.6090   -2.3200    1.6630 C   0  0  0  0  0  0  0  0  0  0  0  0
    3.7260   -3.1160    1.5990 O   0  0  0  0  0  0  0  0  0  0  0  0
    4.2360   -3.4280    0.3090 C   0  0  0  0  0  0  0  0  0  0  0  0
    1.9340   -1.8060    0.5480 C   0  0  0  0  0  0  0  0  0  0  0  0
   -0.6920    1.1840    0.1390 H   0  0  0  0  0  0  0  0  0  0  0  0
   -1.2190    0.5090   -1.4080 H   0  0  0  0  0  0  0  0  0  0  0  0
   -1.7410   -0.2860    0.0820 H   0  0  0  0  0  0  0  0  0  0  0  0
   -0.5570   -0.1030    2.1380 H   0  0  0  0  0  0  0  0  0  0  0  0
    0.6000   -0.9940    4.0870 H   0  0  0  0  0  0  0  0  0  0  0  0
    2.7990   -3.6380    4.1800 H   0  0  0  0  0  0  0  0  0  0  0  0
    3.4310    0.0740    4.0280 H   0  0  0  0  0  0  0  0  0  0  0  0
    2.8600    0.1570    5.6970 H   0  0  0  0  0  0  0  0  0  0  0  0
    5.7360   -0.4040    4.7800 H   0  0  0  0  0  0  0  0  0  0  0  0
    5.1440    1.1310    5.4190 H   0  0  0  0  0  0  0  0  0  0  0  0
    6.3050   -0.2720    7.1380 H   0  0  0  0  0  0  0  0  0  0  0  0
    4.6540    0.1340    7.5940 H   0  0  0  0  0  0  0  0  0  0  0  0
    5.9010   -4.5020    6.3600 H   0  0  0  0  0  0  0  0  0  0  0  0
    5.3810   -6.8830    6.9080 H   0  0  0  0  0  0  0  0  0  0  0  0
    3.0150   -7.4930    7.4400 H   0  0  0  0  0  0  0  0  0  0  0  0
    1.7280   -3.6140    6.9500 H   0  0  0  0  0  0  0  0  0  0  0  0
    3.5080   -3.9980   -0.2760 H   0  0  0  0  0  0  0  0  0  0  0  0
    4.5520   -2.5230   -0.2200 H   0  0  0  0  0  0  0  0  0  0  0  0
    5.1200   -4.0590    0.4440 H   0  0  0  0  0  0  0  0  0  0  0  0
    2.2700   -2.0150   -0.4630 H   0  0  0  0  0  0  0  0  0  0  0  0
  1  2  1  0  0  0  0
  1 24  1  0  0  0  0
  1 25  1  0  0  0  0
  1 26  1  0  0  0  0
  2  3  1  0  0  0  0
  3  4  2  0  0  0  0
  3 23  1  0  0  0  0
  4  5  1  0  0  0  0
  4 27  1  0  0  0  0
  5  6  2  0  0  0  0
  5 28  1  0  0  0  0
  6  7  1  0  0  0  0
  6 20  1  0  0  0  0
  7  8  2  0  0  0  0
  7 29  1  0  0  0  0
  8  9  1  0  0  0  0
  8 13  1  0  0  0  0
  9 10  1  0  0  0  0
  9 30  1  0  0  0  0
  9 31  1  0  0  0  0
 10 11  1  0  0  0  0
 10 32  1  0  0  0  0
 10 33  1  0  0  0  0
 11 12  1  0  0  0  0
 11 34  1  0  0  0  0
 11 35  1  0  0  0  0
 12 13  2  0  0  0  0
 13 14  1  0  0  0  0
 14 15  1  0  0  0  0
 14 19  2  0  0  0  0
 15 16  2  0  0  0  0
 15 36  1  0  0  0  0
 16 17  1  0  0  0  0
 16 37  1  0  0  0  0
 17 18  2  0  0  0  0
 17 38  1  0  0  0  0
 18 19  1  0  0  0  0
 19 39  1  0  0  0  0
 20 21  1  0  0  0  0
 20 23  2  0  0  0  0
 21 22  1  0  0  0  0
 22 40  1  0  0  0  0
 22 41  1  0  0  0  0
 22 42  1  0  0  0  0
 23 43  1  0  0  0  0
M  END
>  <Index>
26

>  <DILI_Mulliner_943cpds_all2DMOE_transp_NAME>
afelimomab

>  <DILI_2_class>
1

>  <ID>
HT0079

$$$$

  MOE2013           3D
CORINA 3.60 0026  08.12.2014
 35 39  0  0  1  0  0  0  0  0999 V2000
    0.0260    1.4500   -0.0280 C   0  0  0  0  0  0  0  0  0  0  0  0
   -0.0030    0.0280    0.0010 O   0  0  0  0  0  0  0  0  0  0  0  0
   -1.2260   -0.5910   -0.0570 C   0  0  0  0  0  0  0  0  0  0  0  0
   -2.4410    0.1050   -0.1470 C   0  0  0  0  0  0  0  0  0  0  0  0
   -3.6200   -0.6150   -0.2000 C   0  0  0  0  0  0  0  0  0  0  0  0
   -4.8550   -0.0300   -0.2930 O   0  0  0  0  0  0  0  0  0  0  0  0
   -5.7950   -1.1340   -0.3190 C   0  0  1  0  0  0  0  0  0  0  0  0
   -6.5800   -1.1230   -1.5380 O   0  0  0  0  0  0  0  0  0  0  0  0
   -6.2840   -2.3220   -2.1470 C   0  0  0  0  0  0  0  0  0  0  0  0
   -5.4370   -3.1220   -1.5110 C   0  0  0  0  0  0  0  0  0  0  0  0
   -5.0390   -2.4800   -0.2380 C   0  0  1  0  0  0  0  0  0  0  0  0
   -3.6420   -1.9950   -0.1680 C   0  0  0  0  0  0  0  0  0  0  0  0
   -2.4600   -2.7080   -0.0740 C   0  0  0  0  0  0  0  0  0  0  0  0
   -2.5690   -4.0860   -0.0340 O   0  0  0  0  0  0  0  0  0  0  0  0
   -1.4170   -4.8660    0.0530 C   0  0  0  0  0  0  0  0  0  0  0  0
   -1.6120   -6.2280    0.0830 O   0  0  0  0  0  0  0  0  0  0  0  0
   -0.1920   -4.3240    0.1050 C   0  0  0  0  0  0  0  0  0  0  0  0
    1.1300   -4.8950    0.1930 C   0  0  0  0  0  0  0  0  0  0  0  0
    1.3550   -6.2310    0.2420 O   0  0  0  0  0  0  0  0  0  0  0  0
    2.0090   -3.8810    0.2120 C   0  0  0  0  0  0  0  0  0  0  0  0
    1.2740   -2.6260    0.1350 C   0  0  0  0  0  0  0  0  0  0  0  0
   -0.0500   -2.8730    0.0710 C   0  0  0  0  0  0  0  0  0  0  0  0
   -1.2300   -2.0090   -0.0200 C   0  0  0  0  0  0  0  0  0  0  0  0
    1.0730    1.7630    0.0290 H   0  0  0  0  0  0  0  0  0  0  0  0
   -0.3850    1.8350   -0.9670 H   0  0  0  0  0  0  0  0  0  0  0  0
   -0.4940    1.8730    0.8380 H   0  0  0  0  0  0  0  0  0  0  0  0
   -2.4980    1.1870   -0.1800 H   0  0  0  0  0  0  0  0  0  0  0  0
   -6.4840   -1.0120    0.5260 H   0  0  0  0  0  0  0  0  0  0  0  0
   -6.7740   -2.4820   -3.0930 H   0  0  0  0  0  0  0  0  0  0  0  0
   -5.1050   -4.0890   -1.8570 H   0  0  0  0  0  0  0  0  0  0  0  0
   -5.3290   -3.0570    0.6450 H   0  0  0  0  0  0  0  0  0  0  0  0
   -2.5760   -6.3400    0.0370 H   0  0  0  0  0  0  0  0  0  0  0  0
    2.3150   -6.3690    0.2940 H   0  0  0  0  0  0  0  0  0  0  0  0
    3.0830   -3.9480    0.2710 H   0  0  0  0  0  0  0  0  0  0  0  0
    1.7600   -1.6630    0.1330 H   0  0  0  0  0  0  0  0  0  0  0  0
  1  2  1  0  0  0  0
  1 24  1  0  0  0  0
  1 25  1  0  0  0  0
  1 26  1  0  0  0  0
  2  3  1  0  0  0  0
  3  4  1  0  0  0  0
  3 23  2  0  0  0  0
  4  5  2  0  0  0  0
  4 27  1  0  0  0  0
  5  6  1  0  0  0  0
  5 12  1  0  0  0  0
  6  7  1  0  0  0  0
  7  8  1  0  0  0  0
  7 11  1  0  0  0  0
  7 28  1  0  0  0  0
  8  9  1  0  0  0  0
  9 10  2  0  0  0  0
  9 29  1  0  0  0  0
 10 11  1  0  0  0  0
 10 30  1  0  0  0  0
 11 12  1  0  0  0  0
 11 31  1  0  0  0  0
 12 13  2  0  0  0  0
 13 14  1  0  0  0  0
 13 23  1  0  0  0  0
 14 15  1  0  0  0  0
 15 16  1  0  0  0  0
 15 17  2  0  0  0  0
 16 32  1  0  0  0  0
 17 18  1  0  0  0  0
 17 22  1  0  0  0  0
 18 19  1  0  0  0  0
 18 20  2  0  0  0  0
 19 33  1  0  0  0  0
 20 21  1  0  0  0  0
 20 34  1  0  0  0  0
 21 22  2  0  0  0  0
 21 35  1  0  0  0  0
 22 23  1  0  0  0  0
M  END
>  <Index>
27

>  <DILI_Mulliner_943cpds_all2DMOE_transp_NAME>
aflatoxin b1

>  <DILI_2_class>
1

>  <ID>
HT0080

$$$$

  MOE2013           3D
CORINA 3.60 0026  08.12.2014
 35 36  0  0  0  0  0  0  0  0999 V2000
    0.0960    1.4760    0.0010 C   0  0  0  0  0  0  0  0  0  0  0  0
    0.0160    0.0560   -0.0020 O   0  0  0  0  0  0  0  0  0  0  0  0
   -1.2370   -0.4940   -0.0180 C   0  0  0  0  0  0  0  0  0  0  0  0
   -2.4370    0.2070   -0.0310 C   0  0  0  0  0  0  0  0  0  0  0  0
   -3.6470   -0.4890   -0.0470 C   0  0  0  0  0  0  0  0  0  0  0  0
   -3.6810   -1.8930   -0.0500 C   0  0  0  0  0  0  0  0  0  0  0  0
   -4.9120   -2.5640   -0.0630 C   0  0  0  0  0  0  0  0  0  0  0  0
   -4.9670   -3.9550   -0.0610 C   0  0  0  0  0  0  0  0  0  0  0  0
   -3.7890   -4.6930   -0.0500 C   0  0  0  0  0  0  0  0  0  0  0  0
   -2.5360   -4.0540   -0.0450 C   0  0  0  0  0  0  0  0  0  0  0  0
   -1.3030   -4.9330   -0.0150 C   0  0  0  0  0  0  0  0  0  0  0  0
   -0.7820   -5.1400    1.4060 C   0  0  0  0  0  0  0  0  0  0  0  0
    0.3810   -6.0090    1.4390 N   0  0  0  0  0  0  0  0  0  0  0  0
    1.0840   -6.2120    2.6090 C   0  0  0  0  0  0  0  0  0  0  0  0
    0.8080   -5.6790    3.6790 O   0  0  0  0  0  0  0  0  0  0  0  0
    2.2620   -7.1330    2.4500 C   0  0  0  0  0  0  0  0  0  0  0  0
   -2.4700   -2.6310   -0.0390 C   0  0  0  0  0  0  0  0  0  0  0  0
   -1.2610   -1.8940   -0.0210 C   0  0  0  0  0  0  0  0  0  0  0  0
    1.1550    1.7510    0.0130 H   0  0  0  0  0  0  0  0  0  0  0  0
   -0.3470    1.8990   -0.9070 H   0  0  0  0  0  0  0  0  0  0  0  0
   -0.3670    1.8950    0.9000 H   0  0  0  0  0  0  0  0  0  0  0  0
   -2.4710    1.2910   -0.0290 H   0  0  0  0  0  0  0  0  0  0  0  0
   -4.5740    0.0820   -0.0550 H   0  0  0  0  0  0  0  0  0  0  0  0
   -5.8460   -2.0060   -0.0710 H   0  0  0  0  0  0  0  0  0  0  0  0
   -5.9280   -4.4620   -0.0680 H   0  0  0  0  0  0  0  0  0  0  0  0
   -3.8530   -5.7800   -0.0440 H   0  0  0  0  0  0  0  0  0  0  0  0
   -1.5380   -5.9080   -0.4630 H   0  0  0  0  0  0  0  0  0  0  0  0
   -0.5210   -4.5170   -0.6620 H   0  0  0  0  0  0  0  0  0  0  0  0
   -0.5060   -4.1870    1.8710 H   0  0  0  0  0  0  0  0  0  0  0  0
   -1.5510   -5.5980    2.0400 H   0  0  0  0  0  0  0  0  0  0  0  0
    0.6760   -6.4810    0.5920 H   0  0  0  0  0  0  0  0  0  0  0  0
    3.1440   -6.5450    2.1820 H   0  0  0  0  0  0  0  0  0  0  0  0
    2.4450   -7.6550    3.3940 H   0  0  0  0  0  0  0  0  0  0  0  0
    2.0770   -7.8800    1.6730 H   0  0  0  0  0  0  0  0  0  0  0  0
   -0.3030   -2.4070   -0.0070 H   0  0  0  0  0  0  0  0  0  0  0  0
  1  2  1  0  0  0  0
  1 19  1  0  0  0  0
  1 20  1  0  0  0  0
  1 21  1  0  0  0  0
  2  3  1  0  0  0  0
  3  4  1  0  0  0  0
  3 18  2  0  0  0  0
  4  5  2  0  0  0  0
  4 22  1  0  0  0  0
  5  6  1  0  0  0  0
  5 23  1  0  0  0  0
  6  7  1  0  0  0  0
  6 17  2  0  0  0  0
  7  8  2  0  0  0  0
  7 24  1  0  0  0  0
  8  9  1  0  0  0  0
  8 25  1  0  0  0  0
  9 10  2  0  0  0  0
  9 26  1  0  0  0  0
 10 11  1  0  0  0  0
 10 17  1  0  0  0  0
 11 12  1  0  0  0  0
 11 27  1  0  0  0  0
 11 28  1  0  0  0  0
 12 13  1  0  0  0  0
 12 29  1  0  0  0  0
 12 30  1  0  0  0  0
 13 14  1  0  0  0  0
 13 31  1  0  0  0  0
 14 15  2  0  0  0  0
 14 16  1  0  0  0  0
 16 32  1  0  0  0  0
 16 33  1  0  0  0  0
 16 34  1  0  0  0  0
 17 18  1  0  0  0  0
 18 35  1  0  0  0  0
M  END
>  <Index>
28

>  <DILI_Mulliner_943cpds_all2DMOE_transp_NAME>
agomelatine

>  <DILI_2_class>
1

>  <ID>
HT0081

$$$$

  MOE2013           3D
CORINA 3.60 0026  08.12.2014
 54 55  0  0  1  0  0  0  0  0999 V2000
    0.3320    1.5180   -0.2620 C   0  0  0  0  0  0  0  0  0  0  0  0
   -0.0380    0.0690    0.0580 C   0  0  3  0  0  0  0  0  0  0  0  0
    0.2060   -0.8820   -1.1230 C   0  0  0  0  0  0  0  0  0  0  0  0
   -0.9970   -0.6100   -2.4630 S   0  0  0  0  0  0  0  0  0  0  0  0
   -0.4690   -1.8510   -3.5960 C   0  0  0  0  0  0  0  0  0  0  0  0
    0.4110   -2.6590   -3.3260 O   0  0  0  0  0  0  0  0  0  0  0  0
   -1.1990   -1.8310   -4.9080 C   0  0  0  0  0  0  0  0  0  0  0  0
    0.8110   -0.3970    1.2360 C   0  0  0  0  0  0  0  0  0  0  0  0
    1.9400   -0.8600    1.0600 O   0  0  0  0  0  0  0  0  0  0  0  0
    0.2710   -0.2610    2.4980 N   0  0  0  0  0  0  0  0  0  0  0  0
   -0.9760    0.3820    2.8790 C   0  0  0  0  0  0  0  0  0  0  0  0
   -0.7190    0.8250    4.3080 C   0  0  0  0  0  0  0  0  0  0  0  0
    0.1520   -0.2910    4.8700 C   0  0  0  0  0  0  0  0  0  0  0  0
    0.9780   -0.7720    3.6690 C   0  0  3  0  0  0  0  0  0  0  0  0
    1.0370   -2.3090    3.6800 C   0  0  0  0  0  0  0  0  0  0  0  0
    0.2770   -3.0290    3.0360 O   0  0  0  0  0  0  0  0  0  0  0  0
    1.9780   -2.8080    4.5630 N   0  0  0  0  0  0  0  0  0  0  0  0
    2.1490   -4.2460    4.7690 C   0  0  3  0  0  0  0  0  0  0  0  0
    3.4450   -4.5760    5.5250 C   0  0  0  0  0  0  0  0  0  0  0  0
    4.7010   -4.1250    4.8190 C   0  0  0  0  0  0  0  0  0  0  0  0
    5.4910   -3.1000    5.3600 C   0  0  0  0  0  0  0  0  0  0  0  0
    6.6540   -2.6830    4.7080 C   0  0  0  0  0  0  0  0  0  0  0  0
    7.0390   -3.2870    3.5130 C   0  0  0  0  0  0  0  0  0  0  0  0
    6.2640   -4.3100    2.9700 C   0  0  0  0  0  0  0  0  0  0  0  0
    5.1010   -4.7290    3.6200 C   0  0  0  0  0  0  0  0  0  0  0  0
    0.9800   -4.7640    5.6000 C   0  0  0  0  0  0  0  0  0  0  0  0
    0.3330   -4.1380    6.4260 O   0  0  0  0  0  0  0  0  0  0  0  0
    0.7510   -6.0810    5.4040 O   0  0  0  0  0  0  0  0  0  0  0  0
    1.3640    1.5910   -0.6220 H   0  0  0  0  0  0  0  0  0  0  0  0
   -0.3260    1.9410   -1.0280 H   0  0  0  0  0  0  0  0  0  0  0  0
    0.2550    2.1540    0.6260 H   0  0  0  0  0  0  0  0  0  0  0  0
   -1.0960    0.0110    0.3360 H   0  0  0  0  0  0  0  0  0  0  0  0
    1.2190   -0.7520   -1.5220 H   0  0  0  0  0  0  0  0  0  0  0  0
    0.1120   -1.9210   -0.7850 H   0  0  0  0  0  0  0  0  0  0  0  0
   -1.0480   -0.8720   -5.4110 H   0  0  0  0  0  0  0  0  0  0  0  0
   -0.8050   -2.6240   -5.5520 H   0  0  0  0  0  0  0  0  0  0  0  0
   -2.2650   -2.0130   -4.7510 H   0  0  0  0  0  0  0  0  0  0  0  0
   -1.2300    1.2190    2.2260 H   0  0  0  0  0  0  0  0  0  0  0  0
   -1.7700   -0.3710    2.8280 H   0  0  0  0  0  0  0  0  0  0  0  0
   -0.1560    1.7670    4.3130 H   0  0  0  0  0  0  0  0  0  0  0  0
   -1.6410    0.9750    4.8770 H   0  0  0  0  0  0  0  0  0  0  0  0
    0.7870    0.0570    5.6900 H   0  0  0  0  0  0  0  0  0  0  0  0
   -0.4860   -1.0910    5.2670 H   0  0  0  0  0  0  0  0  0  0  0  0
    1.9920   -0.3580    3.6760 H   0  0  0  0  0  0  0  0  0  0  0  0
    2.5690   -2.1680    5.0810 H   0  0  0  0  0  0  0  0  0  0  0  0
    2.1170   -4.7270    3.7840 H   0  0  0  0  0  0  0  0  0  0  0  0
    3.4100   -4.1300    6.5280 H   0  0  0  0  0  0  0  0  0  0  0  0
    3.5180   -5.6600    5.6930 H   0  0  0  0  0  0  0  0  0  0  0  0
    5.2130   -2.6220    6.2960 H   0  0  0  0  0  0  0  0  0  0  0  0
    7.2630   -1.8900    5.1350 H   0  0  0  0  0  0  0  0  0  0  0  0
    7.9450   -2.9640    3.0080 H   0  0  0  0  0  0  0  0  0  0  0  0
    6.5660   -4.7840    2.0390 H   0  0  0  0  0  0  0  0  0  0  0  0
    4.5120   -5.5320    3.1820 H   0  0  0  0  0  0  0  0  0  0  0  0
   -0.0020   -6.3020    5.9930 H   0  0  0  0  0  0  0  0  0  0  0  0
  1  2  1  0  0  0  0
  1 29  1  0  0  0  0
  1 30  1  0  0  0  0
  1 31  1  0  0  0  0
  2  3  1  0  0  0  0
  2  8  1  0  0  0  0
  2 32  1  0  0  0  0
  3  4  1  0  0  0  0
  3 33  1  0  0  0  0
  3 34  1  0  0  0  0
  4  5  1  0  0  0  0
  5  6  2  0  0  0  0
  5  7  1  0  0  0  0
  7 35  1  0  0  0  0
  7 36  1  0  0  0  0
  7 37  1  0  0  0  0
  8  9  2  0  0  0  0
  8 10  1  0  0  0  0
 10 11  1  0  0  0  0
 10 14  1  0  0  0  0
 11 12  1  0  0  0  0
 11 38  1  0  0  0  0
 11 39  1  0  0  0  0
 12 13  1  0  0  0  0
 12 40  1  0  0  0  0
 12 41  1  0  0  0  0
 13 14  1  0  0  0  0
 13 42  1  0  0  0  0
 13 43  1  0  0  0  0
 14 15  1  0  0  0  0
 14 44  1  0  0  0  0
 15 16  2  0  0  0  0
 15 17  1  0  0  0  0
 17 18  1  0  0  0  0
 17 45  1  0  0  0  0
 18 19  1  0  0  0  0
 18 26  1  0  0  0  0
 18 46  1  0  0  0  0
 19 20  1  0  0  0  0
 19 47  1  0  0  0  0
 19 48  1  0  0  0  0
 20 21  1  0  0  0  0
 20 25  2  0  0  0  0
 21 22  2  0  0  0  0
 21 49  1  0  0  0  0
 22 23  1  0  0  0  0
 22 50  1  0  0  0  0
 23 24  2  0  0  0  0
 23 51  1  0  0  0  0
 24 25  1  0  0  0  0
 24 52  1  0  0  0  0
 25 53  1  0  0  0  0
 26 27  2  0  0  0  0
 26 28  1  0  0  0  0
 28 54  1  0  0  0  0
M  END
>  <Index>
29

>  <DILI_Mulliner_943cpds_all2DMOE_transp_NAME>
alacepril

>  <DILI_2_class>
1

>  <ID>
HT0083

$$$$

  MOE2013           3D
CORINA 3.60 0026  08.12.2014
 26 29  0  0  1  0  0  0  0  0999 V2000
   -0.1080   -0.0040   -0.4430 Cl  0  0  0  0  0  0  0  0  0  0  0  0
   -0.0110    1.6670   -0.1930 C   0  0  0  0  0  0  0  0  0  0  0  0
    1.0940    2.4350   -0.1460 C   0  0  0  0  0  0  0  0  0  0  0  0
    2.7070    1.9540   -0.3470 Cl  0  0  0  0  0  0  0  0  0  0  0  0
    0.6350    3.9070   -0.0570 C   0  0  1  0  0  0  0  0  0  0  0  0
    1.8440    5.0960    0.3270 Cl  0  0  0  0  0  0  0  0  0  0  0  0
   -0.0540    4.0750   -1.4460 C   0  0  2  0  0  0  0  0  0  0  0  0
   -0.3650    5.1080   -2.5560 C   0  0  2  0  0  0  0  0  0  0  0  0
   -1.9010    5.2160   -2.6220 C   0  0  0  0  0  0  0  0  0  0  0  0
   -2.1420    3.6550   -2.5370 C   0  0  1  0  0  0  0  0  0  0  0  0
   -1.2900    3.3200   -3.7410 C   0  0  0  0  0  0  0  0  0  0  0  0
   -0.2980    4.2330   -3.8220 C   0  0  0  0  0  0  0  0  0  0  0  0
   -1.4810    3.5070   -1.1630 C   0  0  1  0  0  0  0  0  0  0  0  0
   -1.2120    2.5640    0.0220 C   0  0  1  0  0  0  0  0  0  0  0  0
   -2.6490    1.8280    0.6970 Cl  0  0  0  0  0  0  0  0  0  0  0  0
   -0.4960    3.6410    0.9870 C   0  0  0  0  0  0  0  0  0  0  0  0
    0.0660    2.9710    2.5790 Cl  0  0  0  0  0  0  0  0  0  0  0  0
   -1.4120    5.1310    1.4340 Cl  0  0  0  0  0  0  0  0  0  0  0  0
    0.5490    3.3570   -2.0300 H   0  0  0  0  0  0  0  0  0  0  0  0
    0.2150    6.0280   -2.5980 H   0  0  0  0  0  0  0  0  0  0  0  0
   -2.3230    5.7980   -1.7940 H   0  0  0  0  0  0  0  0  0  0  0  0
   -2.2810    5.6610   -3.5530 H   0  0  0  0  0  0  0  0  0  0  0  0
   -3.1980    3.3920   -2.6090 H   0  0  0  0  0  0  0  0  0  0  0  0
   -1.4750    2.5140   -4.4360 H   0  0  0  0  0  0  0  0  0  0  0  0
    0.4810    4.2720   -4.5690 H   0  0  0  0  0  0  0  0  0  0  0  0
   -2.1270    4.2210   -0.6430 H   0  0  0  0  0  0  0  0  0  0  0  0
  1  2  1  0  0  0  0
  2  3  2  0  0  0  0
  2 14  1  0  0  0  0
  3  4  1  0  0  0  0
  3  5  1  0  0  0  0
  5  6  1  0  0  0  0
  5  7  1  0  0  0  0
  5 16  1  0  0  0  0
  7  8  1  0  0  0  0
  7 13  1  0  0  0  0
  7 19  1  0  0  0  0
  8  9  1  0  0  0  0
  8 12  1  0  0  0  0
  8 20  1  0  0  0  0
  9 10  1  0  0  0  0
  9 21  1  0  0  0  0
  9 22  1  0  0  0  0
 10 11  1  0  0  0  0
 10 13  1  0  0  0  0
 10 23  1  0  0  0  0
 11 12  2  0  0  0  0
 11 24  1  0  0  0  0
 12 25  1  0  0  0  0
 13 14  1  0  0  0  0
 13 26  1  0  0  0  0
 14 15  1  0  0  0  0
 14 16  1  0  0  0  0
 16 17  1  0  0  0  0
 16 18  1  0  0  0  0
M  END
>  <Index>
30

>  <DILI_Mulliner_943cpds_all2DMOE_transp_NAME>
aldrin

>  <DILI_2_class>
1

>  <ID>
HT0093

$$$$

  MOE2013           3D
CORINA 3.60 0026  08.12.2014
 73 75  0  0  1  0  0  0  0  0999 V2000
    2.6820   -5.0510   -4.2910 C   0  0  0  0  0  0  0  0  0  0  0  0
    1.9640   -4.3600   -3.1280 C   0  0  0  0  0  0  0  0  0  0  0  0
    2.5500   -2.9630   -2.9180 C   0  0  0  0  0  0  0  0  0  0  0  0
    0.4480   -4.3300   -3.3960 C   0  0  0  0  0  0  0  0  0  0  0  0
   -0.3690   -3.7920   -2.2160 C   0  0  0  0  0  0  0  0  0  0  0  0
   -1.8760   -3.9110   -2.4890 C   0  0  0  0  0  0  0  0  0  0  0  0
   -2.7410   -3.4720   -1.2860 C   0  0  3  0  0  0  0  0  0  0  0  0
   -2.7040   -1.9400   -1.1440 C   0  0  0  0  0  0  0  0  0  0  0  0
   -4.2250   -3.9510   -1.3210 C   0  0  3  0  0  0  0  0  0  0  0  0
   -4.9790   -3.5770   -2.6240 C   0  0  0  0  0  0  0  0  0  0  0  0
   -5.7060   -4.8400   -3.0980 C   0  0  0  0  0  0  0  0  0  0  0  0
   -4.8480   -5.9750   -2.5460 C   0  0  3  0  0  0  0  0  0  0  0  0
   -5.2490   -7.4390   -2.5560 C   0  0  0  0  0  0  0  0  0  0  0  0
   -6.3480   -8.0520   -3.0380 C   0  0  0  0  0  0  0  0  0  0  0  0
   -7.4960   -7.4930   -3.7190 C   0  0  0  0  0  0  0  0  0  0  0  0
   -8.5720   -8.1680   -4.1740 C   0  0  0  0  0  0  0  0  0  0  0  0
   -9.7470   -7.4420   -4.7980 C   0  0  0  0  0  0  0  0  0  0  0  0
  -11.0610   -7.7840   -4.0820 C   0  0  3  0  0  0  0  0  0  0  0  0
  -12.1610   -7.2130   -4.7850 O   0  0  0  0  0  0  0  0  0  0  0  0
  -11.2700   -9.2970   -3.9960 C   0  0  0  0  0  0  0  0  0  0  0  0
  -10.0620   -9.9880   -3.3620 C   0  0  3  0  0  0  0  0  0  0  0  0
  -10.2950  -11.3930   -3.3660 O   0  0  0  0  0  0  0  0  0  0  0  0
   -8.7880   -9.6150   -4.0990 C   0  0  0  0  0  0  0  0  0  0  0  0
   -7.9670  -10.4830   -4.7130 C   0  0  0  0  0  0  0  0  0  0  0  0
   -4.1540   -8.3040   -1.9310 C   0  0  0  0  0  0  0  0  0  0  0  0
   -3.7410   -7.8330   -0.5320 C   0  0  0  0  0  0  0  0  0  0  0  0
   -3.4050   -6.3360   -0.4930 C   0  0  0  0  0  0  0  0  0  0  0  0
   -4.5270   -5.4760   -1.1090 C   0  0  3  0  0  0  0  0  0  0  0  0
   -5.7740   -5.5730   -0.1740 C   0  0  0  0  0  0  0  0  0  0  0  0
    3.7580   -5.1200   -4.0980 H   0  0  0  0  0  0  0  0  0  0  0  0
    2.3040   -6.0690   -4.4320 H   0  0  0  0  0  0  0  0  0  0  0  0
    2.5390   -4.5030   -5.2280 H   0  0  0  0  0  0  0  0  0  0  0  0
    2.1500   -4.9500   -2.2220 H   0  0  0  0  0  0  0  0  0  0  0  0
    2.3350   -2.3100   -3.7700 H   0  0  0  0  0  0  0  0  0  0  0  0
    2.1470   -2.4930   -2.0160 H   0  0  0  0  0  0  0  0  0  0  0  0
    3.6380   -3.0130   -2.7970 H   0  0  0  0  0  0  0  0  0  0  0  0
    0.2400   -3.7250   -4.2890 H   0  0  0  0  0  0  0  0  0  0  0  0
    0.1110   -5.3500   -3.6220 H   0  0  0  0  0  0  0  0  0  0  0  0
   -0.1160   -4.3560   -1.3100 H   0  0  0  0  0  0  0  0  0  0  0  0
   -0.1100   -2.7450   -2.0370 H   0  0  0  0  0  0  0  0  0  0  0  0
   -2.1190   -3.3120   -3.3750 H   0  0  0  0  0  0  0  0  0  0  0  0
   -2.0860   -4.9500   -2.7510 H   0  0  0  0  0  0  0  0  0  0  0  0
   -2.2930   -3.8760   -0.3690 H   0  0  0  0  0  0  0  0  0  0  0  0
   -3.3060   -1.6120   -0.2900 H   0  0  0  0  0  0  0  0  0  0  0  0
   -1.6860   -1.5780   -0.9730 H   0  0  0  0  0  0  0  0  0  0  0  0
   -3.0920   -1.4440   -2.0400 H   0  0  0  0  0  0  0  0  0  0  0  0
   -4.7180   -3.4090   -0.5010 H   0  0  0  0  0  0  0  0  0  0  0  0
   -5.6940   -2.7660   -2.4460 H   0  0  0  0  0  0  0  0  0  0  0  0
   -4.3030   -3.2320   -3.4110 H   0  0  0  0  0  0  0  0  0  0  0  0
   -6.7210   -4.8460   -2.6890 H   0  0  0  0  0  0  0  0  0  0  0  0
   -5.7780   -4.8650   -4.1900 H   0  0  0  0  0  0  0  0  0  0  0  0
   -3.9240   -5.9490   -3.1430 H   0  0  0  0  0  0  0  0  0  0  0  0
   -6.3940   -9.1330   -2.9090 H   0  0  0  0  0  0  0  0  0  0  0  0
   -7.4990   -6.4220   -3.8680 H   0  0  0  0  0  0  0  0  0  0  0  0
   -9.6060   -6.3540   -4.7840 H   0  0  0  0  0  0  0  0  0  0  0  0
   -9.8210   -7.7100   -5.8610 H   0  0  0  0  0  0  0  0  0  0  0  0
  -11.0570   -7.3610   -3.0700 H   0  0  0  0  0  0  0  0  0  0  0  0
  -12.0490   -6.2470   -4.7800 H   0  0  0  0  0  0  0  0  0  0  0  0
  -12.1790   -9.5200   -3.4220 H   0  0  0  0  0  0  0  0  0  0  0  0
  -11.4690   -9.7110   -4.9940 H   0  0  0  0  0  0  0  0  0  0  0  0
   -9.9760   -9.6790   -2.3120 H   0  0  0  0  0  0  0  0  0  0  0  0
   -9.5820  -11.7960   -2.8420 H   0  0  0  0  0  0  0  0  0  0  0  0
   -7.0960  -10.1450   -5.2670 H   0  0  0  0  0  0  0  0  0  0  0  0
   -8.1540  -11.5510   -4.7080 H   0  0  0  0  0  0  0  0  0  0  0  0
   -4.4540   -9.3560   -1.8690 H   0  0  0  0  0  0  0  0  0  0  0  0
   -3.2770   -8.2740   -2.5910 H   0  0  0  0  0  0  0  0  0  0  0  0
   -4.5390   -8.0600    0.1840 H   0  0  0  0  0  0  0  0  0  0  0  0
   -2.8650   -8.4060   -0.2030 H   0  0  0  0  0  0  0  0  0  0  0  0
   -3.2110   -6.0330    0.5430 H   0  0  0  0  0  0  0  0  0  0  0  0
   -2.4640   -6.2020   -1.0350 H   0  0  0  0  0  0  0  0  0  0  0  0
   -6.5820   -4.9040   -0.4860 H   0  0  0  0  0  0  0  0  0  0  0  0
   -6.1960   -6.5810   -0.1320 H   0  0  0  0  0  0  0  0  0  0  0  0
   -5.5040   -5.2870    0.8490 H   0  0  0  0  0  0  0  0  0  0  0  0
  1  2  1  0  0  0  0
  1 30  1  0  0  0  0
  1 31  1  0  0  0  0
  1 32  1  0  0  0  0
  2  3  1  0  0  0  0
  2  4  1  0  0  0  0
  2 33  1  0  0  0  0
  3 34  1  0  0  0  0
  3 35  1  0  0  0  0
  3 36  1  0  0  0  0
  4  5  1  0  0  0  0
  4 37  1  0  0  0  0
  4 38  1  0  0  0  0
  5  6  1  0  0  0  0
  5 39  1  0  0  0  0
  5 40  1  0  0  0  0
  6  7  1  0  0  0  0
  6 41  1  0  0  0  0
  6 42  1  0  0  0  0
  7  8  1  0  0  0  0
  7  9  1  0  0  0  0
  7 43  1  0  0  0  0
  8 44  1  0  0  0  0
  8 45  1  0  0  0  0
  8 46  1  0  0  0  0
  9 10  1  0  0  0  0
  9 28  1  0  0  0  0
  9 47  1  0  0  0  0
 10 11  1  0  0  0  0
 10 48  1  0  0  0  0
 10 49  1  0  0  0  0
 11 12  1  0  0  0  0
 11 50  1  0  0  0  0
 11 51  1  0  0  0  0
 12 13  1  0  0  0  0
 12 28  1  0  0  0  0
 12 52  1  0  0  0  0
 13 14  2  0  0  0  0
 13 25  1  0  0  0  0
 14 15  1  0  0  0  0
 14 53  1  0  0  0  0
 15 16  2  0  0  0  0
 15 54  1  0  0  0  0
 16 17  1  0  0  0  0
 16 23  1  0  0  0  0
 17 18  1  0  0  0  0
 17 55  1  0  0  0  0
 17 56  1  0  0  0  0
 18 19  1  0  0  0  0
 18 20  1  0  0  0  0
 18 57  1  0  0  0  0
 19 58  1  0  0  0  0
 20 21  1  0  0  0  0
 20 59  1  0  0  0  0
 20 60  1  0  0  0  0
 21 22  1  0  0  0  0
 21 23  1  0  0  0  0
 21 61  1  0  0  0  0
 22 62  1  0  0  0  0
 23 24  2  3  0  0  0
 24 63  1  0  0  0  0
 24 64  1  0  0  0  0
 25 26  1  0  0  0  0
 25 65  1  0  0  0  0
 25 66  1  0  0  0  0
 26 27  1  0  0  0  0
 26 67  1  0  0  0  0
 26 68  1  0  0  0  0
 27 28  1  0  0  0  0
 27 69  1  0  0  0  0
 27 70  1  0  0  0  0
 28 29  1  0  0  0  0
 29 71  1  0  0  0  0
 29 72  1  0  0  0  0
 29 73  1  0  0  0  0
M  END
>  <Index>
31

>  <DILI_Mulliner_943cpds_all2DMOE_transp_NAME>
alfacalcidol

>  <DILI_2_class>
0

>  <ID>
HT0095

$$$$

  MOE2013           3D
CORINA 3.60 0026  08.12.2014
 92 92  0  0  1  0  0  0  0  0999 V2000
   -2.6680   -0.5290    4.5660 C   0  0  0  0  0  0  0  0  0  0  0  0
   -2.0500   -1.6150    3.8880 O   0  0  0  0  0  0  0  0  0  0  0  0
   -1.3170   -2.4510    4.7830 C   0  0  0  0  0  0  0  0  0  0  0  0
   -0.6880   -3.5800    3.9790 C   0  0  0  0  0  0  0  0  0  0  0  0
    0.1190   -4.5320    4.8550 C   0  0  0  0  0  0  0  0  0  0  0  0
    0.6650   -5.5440    4.0080 O   0  0  0  0  0  0  0  0  0  0  0  0
    1.4430   -6.5100    4.5890 C   0  0  0  0  0  0  0  0  0  0  0  0
    1.9550   -7.4550    3.6930 C   0  0  0  0  0  0  0  0  0  0  0  0
    2.7770   -8.5020    4.1320 C   0  0  0  0  0  0  0  0  0  0  0  0
    3.2970   -9.5250    3.1520 C   0  0  0  0  0  0  0  0  0  0  0  0
    4.8370   -9.7400    3.1020 C   0  0  1  0  0  0  0  0  0  0  0  0
    5.0840  -11.1050    2.3840 C   0  0  0  0  0  0  0  0  0  0  0  0
    6.5540  -11.5750    2.2480 C   0  0  3  0  0  0  0  0  0  0  0  0
    7.1790  -11.5910    3.5740 N   0  0  0  0  0  0  0  0  0  0  0  0
    6.6210  -12.9610    1.5290 C   0  0  1  0  0  0  0  0  0  0  0  0
    5.9360  -12.8720    0.2780 O   0  0  0  0  0  0  0  0  0  0  0  0
    8.0600  -13.4490    1.2760 C   0  0  0  0  0  0  0  0  0  0  0  0
    8.1790  -14.9310    0.8300 C   0  0  1  0  0  0  0  0  0  0  0  0
    7.6010  -15.2680   -0.5720 C   0  0  0  0  0  0  0  0  0  0  0  0
    8.2420  -14.4780   -1.7160 C   0  0  0  0  0  0  0  0  0  0  0  0
    7.6670  -16.7670   -0.8890 C   0  0  0  0  0  0  0  0  0  0  0  0
    9.6560  -15.3310    0.9370 C   0  0  0  0  0  0  0  0  0  0  0  0
   10.5710  -14.5710    0.6310 O   0  0  0  0  0  0  0  0  0  0  0  0
    9.8550  -16.6180    1.3990 N   0  0  0  0  0  0  0  0  0  0  0  0
   11.1920  -17.1680    1.5490 C   0  0  0  0  0  0  0  0  0  0  0  0
   11.2370  -18.6930    1.8090 C   0  0  0  0  0  0  0  0  0  0  0  0
   10.5310  -19.0370    3.1310 C   0  0  0  0  0  0  0  0  0  0  0  0
   10.5770  -19.4500    0.6430 C   0  0  0  0  0  0  0  0  0  0  0  0
   12.7160  -19.1020    1.9120 C   0  0  0  0  0  0  0  0  0  0  0  0
   13.6470  -18.3060    1.8340 O   0  0  0  0  0  0  0  0  0  0  0  0
   12.9680  -20.4310    2.1130 N   0  0  0  0  0  0  0  0  0  0  0  0
    5.6490   -8.5710    2.4610 C   0  0  0  0  0  0  0  0  0  0  0  0
    5.2350   -8.2340    1.0260 C   0  0  0  0  0  0  0  0  0  0  0  0
    5.6510   -7.2950    3.3090 C   0  0  0  0  0  0  0  0  0  0  0  0
    3.0540   -8.6020    5.5000 C   0  0  0  0  0  0  0  0  0  0  0  0
    2.5500   -7.6650    6.4090 C   0  0  0  0  0  0  0  0  0  0  0  0
    2.9130   -7.8910    7.7110 O   0  0  0  0  0  0  0  0  0  0  0  0
    2.4310   -6.9730    8.6850 C   0  0  0  0  0  0  0  0  0  0  0  0
    1.7460   -6.6160    5.9490 C   0  0  0  0  0  0  0  0  0  0  0  0
   -1.9130    0.1010    5.0460 H   0  0  0  0  0  0  0  0  0  0  0  0
   -3.2100    0.0720    3.8320 H   0  0  0  0  0  0  0  0  0  0  0  0
   -3.3800   -0.8990    5.3100 H   0  0  0  0  0  0  0  0  0  0  0  0
   -0.5390   -1.8600    5.2800 H   0  0  0  0  0  0  0  0  0  0  0  0
   -1.9960   -2.8570    5.5410 H   0  0  0  0  0  0  0  0  0  0  0  0
   -1.4670   -4.1350    3.4400 H   0  0  0  0  0  0  0  0  0  0  0  0
   -0.0490   -3.1650    3.1890 H   0  0  0  0  0  0  0  0  0  0  0  0
    0.9270   -3.9790    5.3480 H   0  0  0  0  0  0  0  0  0  0  0  0
   -0.5390   -4.9850    5.6050 H   0  0  0  0  0  0  0  0  0  0  0  0
    1.7100   -7.3620    2.6370 H   0  0  0  0  0  0  0  0  0  0  0  0
    2.8110  -10.4710    3.4300 H   0  0  0  0  0  0  0  0  0  0  0  0
    2.9240   -9.3040    2.1440 H   0  0  0  0  0  0  0  0  0  0  0  0
    5.1980   -9.8570    4.1320 H   0  0  0  0  0  0  0  0  0  0  0  0
    4.5300  -11.8820    2.9300 H   0  0  0  0  0  0  0  0  0  0  0  0
    4.6260  -11.0600    1.3880 H   0  0  0  0  0  0  0  0  0  0  0  0
    7.0870  -10.8540    1.6190 H   0  0  0  0  0  0  0  0  0  0  0  0
    6.7660  -12.3220    4.1520 H   0  0  0  0  0  0  0  0  0  0  0  0
    8.1750  -11.7900    3.5060 H   0  0  0  0  0  0  0  0  0  0  0  0
    6.0880  -13.7040    2.1350 H   0  0  0  0  0  0  0  0  0  0  0  0
    6.3950  -12.2130   -0.2720 H   0  0  0  0  0  0  0  0  0  0  0  0
    8.5460  -12.7960    0.5410 H   0  0  0  0  0  0  0  0  0  0  0  0
    8.6400  -13.3490    2.2010 H   0  0  0  0  0  0  0  0  0  0  0  0
    7.6250  -15.5260    1.5700 H   0  0  0  0  0  0  0  0  0  0  0  0
    6.5330  -15.0230   -0.5610 H   0  0  0  0  0  0  0  0  0  0  0  0
    9.3100  -14.6970   -1.8100 H   0  0  0  0  0  0  0  0  0  0  0  0
    7.7680  -14.7340   -2.6700 H   0  0  0  0  0  0  0  0  0  0  0  0
    8.1240  -13.3990   -1.5800 H   0  0  0  0  0  0  0  0  0  0  0  0
    8.6940  -17.1040   -1.0590 H   0  0  0  0  0  0  0  0  0  0  0  0
    7.2350  -17.3600   -0.0760 H   0  0  0  0  0  0  0  0  0  0  0  0
    7.0960  -16.9900   -1.7970 H   0  0  0  0  0  0  0  0  0  0  0  0
    9.0510  -17.1820    1.6450 H   0  0  0  0  0  0  0  0  0  0  0  0
   11.7550  -16.9180    0.6410 H   0  0  0  0  0  0  0  0  0  0  0  0
   11.6670  -16.6210    2.3740 H   0  0  0  0  0  0  0  0  0  0  0  0
    9.4750  -18.7480    3.1180 H   0  0  0  0  0  0  0  0  0  0  0  0
   10.5650  -20.1110    3.3430 H   0  0  0  0  0  0  0  0  0  0  0  0
   11.0100  -18.5260    3.9750 H   0  0  0  0  0  0  0  0  0  0  0  0
   11.0930  -19.2410   -0.3010 H   0  0  0  0  0  0  0  0  0  0  0  0
   10.6040  -20.5350    0.7940 H   0  0  0  0  0  0  0  0  0  0  0  0
    9.5250  -19.1720    0.5230 H   0  0  0  0  0  0  0  0  0  0  0  0
   12.2500  -21.1380    2.1930 H   0  0  0  0  0  0  0  0  0  0  0  0
   13.9340  -20.7240    2.1870 H   0  0  0  0  0  0  0  0  0  0  0  0
    6.7000   -8.8820    2.4240 H   0  0  0  0  0  0  0  0  0  0  0  0
    4.2180   -7.8310    0.9800 H   0  0  0  0  0  0  0  0  0  0  0  0
    5.9040   -7.4750    0.6050 H   0  0  0  0  0  0  0  0  0  0  0  0
    5.2890   -9.1100    0.3740 H   0  0  0  0  0  0  0  0  0  0  0  0
    5.8660   -7.5180    4.3590 H   0  0  0  0  0  0  0  0  0  0  0  0
    6.4290   -6.6090    2.9550 H   0  0  0  0  0  0  0  0  0  0  0  0
    4.7040   -6.7550    3.2480 H   0  0  0  0  0  0  0  0  0  0  0  0
    3.6680   -9.4190    5.8750 H   0  0  0  0  0  0  0  0  0  0  0  0
    1.3370   -6.9850    8.7300 H   0  0  0  0  0  0  0  0  0  0  0  0
    2.8070   -7.2930    9.6610 H   0  0  0  0  0  0  0  0  0  0  0  0
    2.8100   -5.9630    8.4970 H   0  0  0  0  0  0  0  0  0  0  0  0
    1.3540   -5.8890    6.6480 H   0  0  0  0  0  0  0  0  0  0  0  0
  1  2  1  0  0  0  0
  1 40  1  0  0  0  0
  1 41  1  0  0  0  0
  1 42  1  0  0  0  0
  2  3  1  0  0  0  0
  3  4  1  0  0  0  0
  3 43  1  0  0  0  0
  3 44  1  0  0  0  0
  4  5  1  0  0  0  0
  4 45  1  0  0  0  0
  4 46  1  0  0  0  0
  5  6  1  0  0  0  0
  5 47  1  0  0  0  0
  5 48  1  0  0  0  0
  6  7  1  0  0  0  0
  7  8  1  0  0  0  0
  7 39  2  0  0  0  0
  8  9  2  0  0  0  0
  8 49  1  0  0  0  0
  9 10  1  0  0  0  0
  9 35  1  0  0  0  0
 10 11  1  0  0  0  0
 10 50  1  0  0  0  0
 10 51  1  0  0  0  0
 11 12  1  0  0  0  0
 11 32  1  0  0  0  0
 11 52  1  0  0  0  0
 12 13  1  0  0  0  0
 12 53  1  0  0  0  0
 12 54  1  0  0  0  0
 13 14  1  0  0  0  0
 13 15  1  0  0  0  0
 13 55  1  0  0  0  0
 14 56  1  0  0  0  0
 14 57  1  0  0  0  0
 15 16  1  0  0  0  0
 15 17  1  0  0  0  0
 15 58  1  0  0  0  0
 16 59  1  0  0  0  0
 17 18  1  0  0  0  0
 17 60  1  0  0  0  0
 17 61  1  0  0  0  0
 18 19  1  0  0  0  0
 18 22  1  0  0  0  0
 18 62  1  0  0  0  0
 19 20  1  0  0  0  0
 19 21  1  0  0  0  0
 19 63  1  0  0  0  0
 20 64  1  0  0  0  0
 20 65  1  0  0  0  0
 20 66  1  0  0  0  0
 21 67  1  0  0  0  0
 21 68  1  0  0  0  0
 21 69  1  0  0  0  0
 22 23  2  0  0  0  0
 22 24  1  0  0  0  0
 24 25  1  0  0  0  0
 24 70  1  0  0  0  0
 25 26  1  0  0  0  0
 25 71  1  0  0  0  0
 25 72  1  0  0  0  0
 26 27  1  0  0  0  0
 26 28  1  0  0  0  0
 26 29  1  0  0  0  0
 27 73  1  0  0  0  0
 27 74  1  0  0  0  0
 27 75  1  0  0  0  0
 28 76  1  0  0  0  0
 28 77  1  0  0  0  0
 28 78  1  0  0  0  0
 29 30  2  0  0  0  0
 29 31  1  0  0  0  0
 31 79  1  0  0  0  0
 31 80  1  0  0  0  0
 32 33  1  0  0  0  0
 32 34  1  0  0  0  0
 32 81  1  0  0  0  0
 33 82  1  0  0  0  0
 33 83  1  0  0  0  0
 33 84  1  0  0  0  0
 34 85  1  0  0  0  0
 34 86  1  0  0  0  0
 34 87  1  0  0  0  0
 35 36  2  0  0  0  0
 35 88  1  0  0  0  0
 36 37  1  0  0  0  0
 36 39  1  0  0  0  0
 37 38  1  0  0  0  0
 38 89  1  0  0  0  0
 38 90  1  0  0  0  0
 38 91  1  0  0  0  0
 39 92  1  0  0  0  0
M  END
>  <Index>
32

>  <DILI_Mulliner_943cpds_all2DMOE_transp_NAME>
aliskiren hemifumarate

>  <DILI_2_class>
1

>  <ID>
HT0099

$$$$

  MOE2013           3D
CORINA 3.60 0026  08.12.2014
 54 57  0  0  1  0  0  0  0  0999 V2000
   -0.0060    1.7480   -0.1650 C   0  0  0  0  0  0  0  0  0  0  0  0
    0.0510    0.1930   -0.0710 C   0  0  3  0  0  0  0  0  0  0  0  0
    0.9200   -0.1850    1.1610 C   0  0  0  0  0  0  0  0  0  0  0  0
    0.1090   -0.5420    2.4290 C   0  0  0  0  0  0  0  0  0  0  0  0
   -1.2080    0.2350    2.5270 C   0  0  3  0  0  0  0  0  0  0  0  0
   -2.1390   -0.0740    1.3280 C   0  0  3  0  0  0  0  0  0  0  0  0
   -3.1990    1.0370    1.2040 C   0  0  0  0  0  0  0  0  0  0  0  0
   -3.6540    1.5820    2.5730 C   0  0  0  0  0  0  0  0  0  0  0  0
   -3.4340    0.5740    3.6750 C   0  0  0  0  0  0  0  0  0  0  0  0
   -4.4520    0.0540    4.3830 C   0  0  0  0  0  0  0  0  0  0  0  0
   -4.2870   -1.0250    5.4120 C   0  0  0  0  0  0  0  0  0  0  0  0
   -2.8300   -1.3510    5.7390 C   0  0  0  0  0  0  0  0  0  0  0  0
   -1.9440   -1.2970    4.4950 C   0  0  0  0  0  0  0  0  0  0  0  0
   -1.9920    0.1050    3.8630 C   0  0  3  0  0  0  0  0  0  0  0  0
   -1.3480   -0.4460    0.0650 C   0  0  3  0  0  0  0  0  0  0  0  0
   -1.9950   -0.2570   -1.3020 C   0  0  0  0  0  0  0  0  0  0  0  0
   -0.8240   -0.3000   -2.3000 C   0  0  0  0  0  0  0  0  0  0  0  0
    0.4910   -0.3880   -1.4720 C   0  0  3  0  0  0  0  0  0  0  0  0
    1.4830    0.4610   -2.0590 O   0  0  0  0  0  0  0  0  0  0  0  0
    1.0830   -1.8280   -1.4340 C   0  0  0  0  0  0  0  0  0  0  0  0
    1.3360   -2.4520   -2.7880 C   0  0  0  0  0  0  0  0  0  0  0  0
    2.5520   -2.6110   -3.3260 C   0  0  0  0  0  0  0  0  0  0  0  0
    1.0000    2.1660   -0.2870 H   0  0  0  0  0  0  0  0  0  0  0  0
   -0.6030    2.0960   -1.0130 H   0  0  0  0  0  0  0  0  0  0  0  0
   -0.4260    2.2160    0.7270 H   0  0  0  0  0  0  0  0  0  0  0  0
    1.5800   -1.0310    0.9600 H   0  0  0  0  0  0  0  0  0  0  0  0
    1.5970    0.6450    1.4030 H   0  0  0  0  0  0  0  0  0  0  0  0
   -0.0980   -1.6190    2.4170 H   0  0  0  0  0  0  0  0  0  0  0  0
    0.7320   -0.3520    3.3110 H   0  0  0  0  0  0  0  0  0  0  0  0
   -0.9250    1.2950    2.4780 H   0  0  0  0  0  0  0  0  0  0  0  0
   -2.7030   -0.9870    1.5760 H   0  0  0  0  0  0  0  0  0  0  0  0
   -2.8260    1.8770    0.6070 H   0  0  0  0  0  0  0  0  0  0  0  0
   -4.0690    0.6380    0.6670 H   0  0  0  0  0  0  0  0  0  0  0  0
   -3.0830    2.4880    2.8140 H   0  0  0  0  0  0  0  0  0  0  0  0
   -4.7030    1.8950    2.5070 H   0  0  0  0  0  0  0  0  0  0  0  0
   -5.4700    0.3850    4.1910 H   0  0  0  0  0  0  0  0  0  0  0  0
   -4.8080   -0.7360    6.3320 H   0  0  0  0  0  0  0  0  0  0  0  0
   -4.7830   -1.9280    5.0360 H   0  0  0  0  0  0  0  0  0  0  0  0
   -2.4540   -0.6340    6.4810 H   0  0  0  0  0  0  0  0  0  0  0  0
   -2.7690   -2.3420    6.2030 H   0  0  0  0  0  0  0  0  0  0  0  0
   -0.9170   -1.5460    4.7850 H   0  0  0  0  0  0  0  0  0  0  0  0
   -2.2720   -2.0580    3.7770 H   0  0  0  0  0  0  0  0  0  0  0  0
   -1.5190    0.7980    4.5740 H   0  0  0  0  0  0  0  0  0  0  0  0
   -1.1900   -1.5310    0.1630 H   0  0  0  0  0  0  0  0  0  0  0  0
   -2.7260   -1.0450   -1.5100 H   0  0  0  0  0  0  0  0  0  0  0  0
   -2.5130    0.7020   -1.3940 H   0  0  0  0  0  0  0  0  0  0  0  0
   -0.9590   -1.1410   -2.9860 H   0  0  0  0  0  0  0  0  0  0  0  0
   -0.8370    0.6010   -2.9250 H   0  0  0  0  0  0  0  0  0  0  0  0
    1.6660    0.1210   -2.9520 H   0  0  0  0  0  0  0  0  0  0  0  0
    2.0440   -1.8030   -0.9060 H   0  0  0  0  0  0  0  0  0  0  0  0
    0.4320   -2.5090   -0.8770 H   0  0  0  0  0  0  0  0  0  0  0  0
    0.4740   -2.8230   -3.3360 H   0  0  0  0  0  0  0  0  0  0  0  0
    3.4510   -2.2780   -2.8150 H   0  0  0  0  0  0  0  0  0  0  0  0
    2.6720   -3.0860   -4.2950 H   0  0  0  0  0  0  0  0  0  0  0  0
  1  2  1  0  0  0  0
  1 23  1  0  0  0  0
  1 24  1  0  0  0  0
  1 25  1  0  0  0  0
  2  3  1  0  0  0  0
  2 15  1  0  0  0  0
  2 18  1  0  0  0  0
  3  4  1  0  0  0  0
  3 26  1  0  0  0  0
  3 27  1  0  0  0  0
  4  5  1  0  0  0  0
  4 28  1  0  0  0  0
  4 29  1  0  0  0  0
  5  6  1  0  0  0  0
  5 14  1  0  0  0  0
  5 30  1  0  0  0  0
  6  7  1  0  0  0  0
  6 15  1  0  0  0  0
  6 31  1  0  0  0  0
  7  8  1  0  0  0  0
  7 32  1  0  0  0  0
  7 33  1  0  0  0  0
  8  9  1  0  0  0  0
  8 34  1  0  0  0  0
  8 35  1  0  0  0  0
  9 10  2  0  0  0  0
  9 14  1  0  0  0  0
 10 11  1  0  0  0  0
 10 36  1  0  0  0  0
 11 12  1  0  0  0  0
 11 37  1  0  0  0  0
 11 38  1  0  0  0  0
 12 13  1  0  0  0  0
 12 39  1  0  0  0  0
 12 40  1  0  0  0  0
 13 14  1  0  0  0  0
 13 41  1  0  0  0  0
 13 42  1  0  0  0  0
 14 43  1  0  0  0  0
 15 16  1  0  0  0  0
 15 44  1  0  0  0  0
 16 17  1  0  0  0  0
 16 45  1  0  0  0  0
 16 46  1  0  0  0  0
 17 18  1  0  0  0  0
 17 47  1  0  0  0  0
 17 48  1  0  0  0  0
 18 19  1  0  0  0  0
 18 20  1  0  0  0  0
 19 49  1  0  0  0  0
 20 21  1  0  0  0  0
 20 50  1  0  0  0  0
 20 51  1  0  0  0  0
 21 22  2  3  0  0  0
 21 52  1  0  0  0  0
 22 53  1  0  0  0  0
 22 54  1  0  0  0  0
M  END
>  <Index>
34

>  <DILI_Mulliner_943cpds_all2DMOE_transp_NAME>
allylestrenol

>  <DILI_2_class>
0

>  <ID>
HT0107

$$$$

  MOE2013           3D
CORINA 3.60 0026  08.12.2014
 64 67  0  0  1  0  0  0  0  0999 V2000
    5.1680    6.1230   -2.0650 F   0  0  0  0  0  0  0  0  0  0  0  0
    3.8900    5.9850   -1.6850 C   0  0  0  0  0  0  0  0  0  0  0  0
    3.4830    6.4960   -0.4590 C   0  0  0  0  0  0  0  0  0  0  0  0
    2.1520    6.3530   -0.0600 C   0  0  0  0  0  0  0  0  0  0  0  0
    1.2230    5.6980   -0.8890 C   0  0  0  0  0  0  0  0  0  0  0  0
    1.6650    5.1810   -2.1220 C   0  0  0  0  0  0  0  0  0  0  0  0
    2.9940    5.3290   -2.5210 C   0  0  0  0  0  0  0  0  0  0  0  0
   -0.2300    5.5240   -0.4200 C   0  0  0  0  0  0  0  0  0  0  0  0
   -1.2400    5.8000   -1.4860 N   0  0  0  0  0  0  0  0  0  0  0  0
   -1.0870    7.1690   -2.0410 C   0  0  0  0  0  0  0  0  0  0  0  0
   -2.0840    7.4490   -3.1800 C   0  0  0  0  0  0  0  0  0  0  0  0
   -3.4480    7.1840   -2.7390 N   0  0  0  0  0  0  0  0  0  0  0  0
   -3.6860    5.9170   -2.0590 C   0  0  0  0  0  0  0  0  0  0  0  0
   -2.6270    5.6850   -0.9650 C   0  0  0  0  0  0  0  0  0  0  0  0
   -4.4690    8.0630   -3.0050 C   0  0  0  0  0  0  0  0  0  0  0  0
   -5.6970    7.7670   -2.5850 N   0  0  0  0  0  0  0  0  0  0  0  0
   -6.6510    8.6500   -2.8500 C   0  0  0  0  0  0  0  0  0  0  0  0
   -7.9030    8.3290   -2.3940 N   0  0  3  0  0  0  0  0  0  0  0  0
   -9.0240    9.1990   -2.6020 C   0  0  0  0  0  0  0  0  0  0  0  0
  -10.2410    8.5070   -2.0690 C   0  0  0  0  0  0  0  0  0  0  0  0
  -10.9220    8.8970   -0.9840 C   0  0  0  0  0  0  0  0  0  0  0  0
   -6.4490    9.7870   -3.5070 N   0  0  0  0  0  0  0  0  0  0  0  0
   -5.2000   10.0120   -3.8980 C   0  0  0  0  0  0  0  0  0  0  0  0
   -4.8830   11.1570   -4.5810 N   0  0  3  0  0  0  0  0  0  0  0  0
   -5.8760   12.1390   -4.9060 C   0  0  0  0  0  0  0  0  0  0  0  0
   -5.1770   13.2950   -5.5530 C   0  0  0  0  0  0  0  0  0  0  0  0
   -5.3060   13.6360   -6.8410 C   0  0  0  0  0  0  0  0  0  0  0  0
   -4.1910    9.1840   -3.6680 N   0  0  0  0  0  0  0  0  0  0  0  0
   -0.3710    4.1290    0.2120 C   0  0  0  0  0  0  0  0  0  0  0  0
   -0.2250    3.9740    1.6030 C   0  0  0  0  0  0  0  0  0  0  0  0
   -0.3180    2.7110    2.1910 C   0  0  0  0  0  0  0  0  0  0  0  0
   -0.5560    1.5990    1.3920 C   0  0  0  0  0  0  0  0  0  0  0  0
   -0.6450    0.3870    1.9590 F   0  0  0  0  0  0  0  0  0  0  0  0
   -0.6980    1.7230    0.0160 C   0  0  0  0  0  0  0  0  0  0  0  0
   -0.6000    2.9840   -0.5740 C   0  0  0  0  0  0  0  0  0  0  0  0
    4.2010    6.9990    0.1800 H   0  0  0  0  0  0  0  0  0  0  0  0
    1.8490    6.7490    0.9070 H   0  0  0  0  0  0  0  0  0  0  0  0
    0.9680    4.6690   -2.7820 H   0  0  0  0  0  0  0  0  0  0  0  0
    3.3320    4.9370   -3.4740 H   0  0  0  0  0  0  0  0  0  0  0  0
   -0.4090    6.2630    0.3750 H   0  0  0  0  0  0  0  0  0  0  0  0
   -1.2230    7.9160   -1.2470 H   0  0  0  0  0  0  0  0  0  0  0  0
   -0.0860    7.3200   -2.4570 H   0  0  0  0  0  0  0  0  0  0  0  0
   -1.9290    8.4830   -3.5080 H   0  0  0  0  0  0  0  0  0  0  0  0
   -1.8570    6.8050   -4.0390 H   0  0  0  0  0  0  0  0  0  0  0  0
   -4.6720    5.8620   -1.5850 H   0  0  0  0  0  0  0  0  0  0  0  0
   -3.6420    5.1060   -2.7960 H   0  0  0  0  0  0  0  0  0  0  0  0
   -2.8140    4.6870   -0.5530 H   0  0  0  0  0  0  0  0  0  0  0  0
   -2.7850    6.4040   -0.1500 H   0  0  0  0  0  0  0  0  0  0  0  0
   -7.9820    7.4550   -1.8970 H   0  0  0  0  0  0  0  0  0  0  0  0
   -8.8660   10.1580   -2.0950 H   0  0  0  0  0  0  0  0  0  0  0  0
   -9.1760    9.4010   -3.6690 H   0  0  0  0  0  0  0  0  0  0  0  0
  -10.5890    7.6390   -2.6240 H   0  0  0  0  0  0  0  0  0  0  0  0
  -10.6220    9.7610   -0.3990 H   0  0  0  0  0  0  0  0  0  0  0  0
  -11.8000    8.3510   -0.6570 H   0  0  0  0  0  0  0  0  0  0  0  0
   -3.9160   11.2580   -4.8490 H   0  0  0  0  0  0  0  0  0  0  0  0
   -6.6330   11.7140   -5.5760 H   0  0  0  0  0  0  0  0  0  0  0  0
   -6.3870   12.4990   -4.0050 H   0  0  0  0  0  0  0  0  0  0  0  0
   -4.5350   13.8950   -4.9120 H   0  0  0  0  0  0  0  0  0  0  0  0
   -5.9390   13.0740   -7.5210 H   0  0  0  0  0  0  0  0  0  0  0  0
   -4.7710   14.4900   -7.2430 H   0  0  0  0  0  0  0  0  0  0  0  0
   -0.0280    4.8350    2.2390 H   0  0  0  0  0  0  0  0  0  0  0  0
   -0.2040    2.5900    3.2630 H   0  0  0  0  0  0  0  0  0  0  0  0
   -0.8830    0.8420   -0.5910 H   0  0  0  0  0  0  0  0  0  0  0  0
   -0.7150    3.0750   -1.6520 H   0  0  0  0  0  0  0  0  0  0  0  0
  1  2  1  0  0  0  0
  2  3  1  0  0  0  0
  2  7  2  0  0  0  0
  3  4  2  0  0  0  0
  3 36  1  0  0  0  0
  4  5  1  0  0  0  0
  4 37  1  0  0  0  0
  5  6  2  0  0  0  0
  5  8  1  0  0  0  0
  6  7  1  0  0  0  0
  6 38  1  0  0  0  0
  7 39  1  0  0  0  0
  8  9  1  0  0  0  0
  8 29  1  0  0  0  0
  8 40  1  0  0  0  0
  9 10  1  0  0  0  0
  9 14  1  0  0  0  0
 10 11  1  0  0  0  0
 10 41  1  0  0  0  0
 10 42  1  0  0  0  0
 11 12  1  0  0  0  0
 11 43  1  0  0  0  0
 11 44  1  0  0  0  0
 12 13  1  0  0  0  0
 12 15  1  0  0  0  0
 13 14  1  0  0  0  0
 13 45  1  0  0  0  0
 13 46  1  0  0  0  0
 14 47  1  0  0  0  0
 14 48  1  0  0  0  0
 15 16  1  0  0  0  0
 15 28  2  0  0  0  0
 16 17  2  0  0  0  0
 17 18  1  0  0  0  0
 17 22  1  0  0  0  0
 18 19  1  0  0  0  0
 18 49  1  0  0  0  0
 19 20  1  0  0  0  0
 19 50  1  0  0  0  0
 19 51  1  0  0  0  0
 20 21  2  3  0  0  0
 20 52  1  0  0  0  0
 21 53  1  0  0  0  0
 21 54  1  0  0  0  0
 22 23  2  0  0  0  0
 23 24  1  0  0  0  0
 23 28  1  0  0  0  0
 24 25  1  0  0  0  0
 24 55  1  0  0  0  0
 25 26  1  0  0  0  0
 25 56  1  0  0  0  0
 25 57  1  0  0  0  0
 26 27  2  3  0  0  0
 26 58  1  0  0  0  0
 27 59  1  0  0  0  0
 27 60  1  0  0  0  0
 29 30  1  0  0  0  0
 29 35  2  0  0  0  0
 30 31  2  0  0  0  0
 30 61  1  0  0  0  0
 31 32  1  0  0  0  0
 31 62  1  0  0  0  0
 32 33  1  0  0  0  0
 32 34  2  0  0  0  0
 34 35  1  0  0  0  0
 34 63  1  0  0  0  0
 35 64  1  0  0  0  0
M  END
>  <Index>
35

>  <DILI_Mulliner_943cpds_all2DMOE_transp_NAME>
almitrine

>  <DILI_2_class>
1

>  <ID>
HT0108

$$$$

  MOE2013           3D
CORINA 3.60 0026  08.12.2014
 40 43  0  0  0  0  0  0  0  0999 V2000
    0.3190    1.1540    0.5130 C   0  0  0  0  0  0  0  0  0  0  0  0
    0.0010   -0.2250    0.0820 C   0  0  0  0  0  0  0  0  0  0  0  0
   -0.1550   -1.2650    0.9630 N   0  0  0  0  0  0  0  0  0  0  0  0
   -0.4360   -2.3870    0.2380 C   0  0  0  0  0  0  0  0  0  0  0  0
   -0.4650   -2.1360   -1.0500 N   0  0  0  0  0  0  0  0  0  0  0  0
   -0.1890   -0.7880   -1.1680 C   0  0  0  0  0  0  0  0  0  0  0  0
   -0.1310   -0.1440   -2.5120 C   0  0  0  0  0  0  0  0  0  0  0  0
    1.2540   -0.0280   -2.9580 N   0  0  0  0  0  0  0  0  0  0  0  0
    1.9700   -1.2670   -3.3230 C   0  0  0  0  0  0  0  0  0  0  0  0
    2.9890   -1.0900   -4.4590 C   0  0  0  0  0  0  0  0  0  0  0  0
    3.7340    0.1740   -4.2260 C   0  0  0  0  0  0  0  0  0  0  0  0
    3.2230    1.2470   -3.5230 C   0  0  0  0  0  0  0  0  0  0  0  0
    1.8810    1.2270   -2.9490 C   0  0  0  0  0  0  0  0  0  0  0  0
    1.3510    2.2460   -2.5120 O   0  0  0  0  0  0  0  0  0  0  0  0
    4.2170    2.2670   -3.5310 C   0  0  0  0  0  0  0  0  0  0  0  0
    4.2900    3.5700   -2.9930 C   0  0  0  0  0  0  0  0  0  0  0  0
    5.4480    4.3330   -3.1750 C   0  0  0  0  0  0  0  0  0  0  0  0
    6.5300    3.8190   -3.8820 C   0  0  0  0  0  0  0  0  0  0  0  0
    6.4850    2.5320   -4.4290 C   0  0  0  0  0  0  0  0  0  0  0  0
    5.3170    1.7710   -4.2460 C   0  0  0  0  0  0  0  0  0  0  0  0
    4.9840    0.4990   -4.6780 N   0  0  0  0  0  0  0  0  0  0  0  0
    5.8370   -0.3460   -5.4850 C   0  0  0  0  0  0  0  0  0  0  0  0
    1.3830    1.3620    0.3660 H   0  0  0  0  0  0  0  0  0  0  0  0
   -0.2590    1.8830   -0.0640 H   0  0  0  0  0  0  0  0  0  0  0  0
    0.0840    1.3060    1.5720 H   0  0  0  0  0  0  0  0  0  0  0  0
   -0.0770   -1.2130    1.9690 H   0  0  0  0  0  0  0  0  0  0  0  0
   -0.6080   -3.3490    0.7010 H   0  0  0  0  0  0  0  0  0  0  0  0
   -0.6800   -0.7390   -3.2510 H   0  0  0  0  0  0  0  0  0  0  0  0
   -0.6080    0.8410   -2.4740 H   0  0  0  0  0  0  0  0  0  0  0  0
    2.4820   -1.6060   -2.4140 H   0  0  0  0  0  0  0  0  0  0  0  0
    1.2440   -2.0370   -3.6080 H   0  0  0  0  0  0  0  0  0  0  0  0
    3.6520   -1.9610   -4.4950 H   0  0  0  0  0  0  0  0  0  0  0  0
    2.4640   -1.0200   -5.4190 H   0  0  0  0  0  0  0  0  0  0  0  0
    3.4500    3.9790   -2.4370 H   0  0  0  0  0  0  0  0  0  0  0  0
    5.5000    5.3360   -2.7580 H   0  0  0  0  0  0  0  0  0  0  0  0
    7.4240    4.4250   -4.0140 H   0  0  0  0  0  0  0  0  0  0  0  0
    7.3350    2.1430   -4.9790 H   0  0  0  0  0  0  0  0  0  0  0  0
    6.3960    0.2720   -6.1920 H   0  0  0  0  0  0  0  0  0  0  0  0
    6.5180   -0.8780   -4.8160 H   0  0  0  0  0  0  0  0  0  0  0  0
    5.2260   -1.0540   -6.0500 H   0  0  0  0  0  0  0  0  0  0  0  0
  1  2  1  0  0  0  0
  1 23  1  0  0  0  0
  1 24  1  0  0  0  0
  1 25  1  0  0  0  0
  2  3  1  0  0  0  0
  2  6  2  0  0  0  0
  3  4  1  0  0  0  0
  3 26  1  0  0  0  0
  4  5  2  0  0  0  0
  4 27  1  0  0  0  0
  5  6  1  0  0  0  0
  6  7  1  0  0  0  0
  7  8  1  0  0  0  0
  7 28  1  0  0  0  0
  7 29  1  0  0  0  0
  8  9  1  0  0  0  0
  8 13  1  0  0  0  0
  9 10  1  0  0  0  0
  9 30  1  0  0  0  0
  9 31  1  0  0  0  0
 10 11  1  0  0  0  0
 10 32  1  0  0  0  0
 10 33  1  0  0  0  0
 11 12  2  0  0  0  0
 11 21  1  0  0  0  0
 12 13  1  0  0  0  0
 12 15  1  0  0  0  0
 13 14  2  0  0  0  0
 15 16  1  0  0  0  0
 15 20  2  0  0  0  0
 16 17  2  0  0  0  0
 16 34  1  0  0  0  0
 17 18  1  0  0  0  0
 17 35  1  0  0  0  0
 18 19  2  0  0  0  0
 18 36  1  0  0  0  0
 19 20  1  0  0  0  0
 19 37  1  0  0  0  0
 20 21  1  0  0  0  0
 21 22  1  0  0  0  0
 22 38  1  0  0  0  0
 22 39  1  0  0  0  0
 22 40  1  0  0  0  0
M  END
>  <Index>
36

>  <DILI_Mulliner_943cpds_all2DMOE_transp_NAME>
alosetron hydrochloride;alosetron

>  <DILI_2_class>
1

>  <ID>
HT0110

$$$$

  MOE2013           3D
CORINA 3.60 0026  08.12.2014
 35 38  0  0  0  0  0  0  0  0999 V2000
   -0.4310    1.0820    0.6280 C   0  0  0  0  0  0  0  0  0  0  0  0
   -0.2040   -0.3580    0.3570 C   0  0  0  0  0  0  0  0  0  0  0  0
   -0.1290   -1.2850    1.2910 N   0  0  0  0  0  0  0  0  0  0  0  0
   -0.0580   -2.5070    0.6820 N   0  0  0  0  0  0  0  0  0  0  0  0
   -0.0880   -2.3110   -0.6170 C   0  0  0  0  0  0  0  0  0  0  0  0
    0.0040   -3.3360   -1.6800 C   0  0  0  0  0  0  0  0  0  0  0  0
   -1.2080   -3.3210   -2.4840 N   0  0  0  0  0  0  0  0  0  0  0  0
   -1.5050   -2.2820   -3.1890 C   0  0  0  0  0  0  0  0  0  0  0  0
   -2.8010   -2.3290   -3.9380 C   0  0  0  0  0  0  0  0  0  0  0  0
   -3.2220   -3.5450   -4.4900 C   0  0  0  0  0  0  0  0  0  0  0  0
   -4.4340   -3.6190   -5.1760 C   0  0  0  0  0  0  0  0  0  0  0  0
   -5.2330   -2.4830   -5.3060 C   0  0  0  0  0  0  0  0  0  0  0  0
   -4.8250   -1.2730   -4.7440 C   0  0  0  0  0  0  0  0  0  0  0  0
   -3.6130   -1.1930   -4.0550 C   0  0  0  0  0  0  0  0  0  0  0  0
   -0.6600   -1.0470   -3.2980 C   0  0  0  0  0  0  0  0  0  0  0  0
   -0.4900   -0.5010   -4.5830 C   0  0  0  0  0  0  0  0  0  0  0  0
    0.1870    0.7040   -4.7500 C   0  0  0  0  0  0  0  0  0  0  0  0
    0.3760    1.3670   -6.3270 Cl  0  0  0  0  0  0  0  0  0  0  0  0
    0.7100    1.3760   -3.6510 C   0  0  0  0  0  0  0  0  0  0  0  0
    0.5720    0.8320   -2.3720 C   0  0  0  0  0  0  0  0  0  0  0  0
   -0.1040   -0.3850   -2.1840 C   0  0  0  0  0  0  0  0  0  0  0  0
   -0.1410   -0.9610   -0.8890 N   0  0  0  0  0  0  0  0  0  0  0  0
    0.5170    1.6270    0.6470 H   0  0  0  0  0  0  0  0  0  0  0  0
   -1.0970    1.5360   -0.1110 H   0  0  0  0  0  0  0  0  0  0  0  0
   -0.9020    1.2080    1.6090 H   0  0  0  0  0  0  0  0  0  0  0  0
    0.8990   -3.1970   -2.2990 H   0  0  0  0  0  0  0  0  0  0  0  0
    0.1010   -4.3260   -1.2210 H   0  0  0  0  0  0  0  0  0  0  0  0
   -2.6100   -4.4380   -4.3870 H   0  0  0  0  0  0  0  0  0  0  0  0
   -4.7580   -4.5640   -5.6050 H   0  0  0  0  0  0  0  0  0  0  0  0
   -6.1790   -2.5430   -5.8370 H   0  0  0  0  0  0  0  0  0  0  0  0
   -5.4560   -0.3930   -4.8360 H   0  0  0  0  0  0  0  0  0  0  0  0
   -3.3290   -0.2460   -3.6050 H   0  0  0  0  0  0  0  0  0  0  0  0
   -0.8910   -1.0090   -5.4580 H   0  0  0  0  0  0  0  0  0  0  0  0
    1.2500    2.3120   -3.7820 H   0  0  0  0  0  0  0  0  0  0  0  0
    1.0600    1.3540   -1.5530 H   0  0  0  0  0  0  0  0  0  0  0  0
  1  2  1  0  0  0  0
  1 23  1  0  0  0  0
  1 24  1  0  0  0  0
  1 25  1  0  0  0  0
  2  3  2  0  0  0  0
  2 22  1  0  0  0  0
  3  4  1  0  0  0  0
  4  5  2  0  0  0  0
  5  6  1  0  0  0  0
  5 22  1  0  0  0  0
  6  7  1  0  0  0  0
  6 26  1  0  0  0  0
  6 27  1  0  0  0  0
  7  8  2  0  0  0  0
  8  9  1  0  0  0  0
  8 15  1  0  0  0  0
  9 10  1  0  0  0  0
  9 14  2  0  0  0  0
 10 11  2  0  0  0  0
 10 28  1  0  0  0  0
 11 12  1  0  0  0  0
 11 29  1  0  0  0  0
 12 13  2  0  0  0  0
 12 30  1  0  0  0  0
 13 14  1  0  0  0  0
 13 31  1  0  0  0  0
 14 32  1  0  0  0  0
 15 16  1  0  0  0  0
 15 21  2  0  0  0  0
 16 17  2  0  0  0  0
 16 33  1  0  0  0  0
 17 18  1  0  0  0  0
 17 19  1  0  0  0  0
 19 20  2  0  0  0  0
 19 34  1  0  0  0  0
 20 21  1  0  0  0  0
 20 35  1  0  0  0  0
 21 22  1  0  0  0  0
M  END
>  <Index>
37

>  <DILI_Mulliner_943cpds_all2DMOE_transp_NAME>
alprazolam

>  <DILI_2_class>
1

>  <ID>
HT0113

$$$$

  MOE2013           3D
CORINA 3.60 0026  08.12.2014
 41 41  0  0  1  0  0  0  0  0999 V2000
    0.1620    1.7190    0.5540 C   0  0  0  0  0  0  0  0  0  0  0  0
    0.4150    0.2410    0.2510 C   0  0  0  0  0  0  0  0  0  0  0  0
    1.4970    0.1190   -0.8260 C   0  0  0  0  0  0  0  0  0  0  0  0
    0.8640   -0.4920    1.4450 N   0  0  3  0  0  0  0  0  0  0  0  0
   -0.2320   -0.7420    2.3980 C   0  0  0  0  0  0  0  0  0  0  0  0
    0.3600   -1.4450    3.6300 C   0  0  3  0  0  0  0  0  0  0  0  0
    1.4700   -0.6550    4.0870 O   0  0  0  0  0  0  0  0  0  0  0  0
   -0.6730   -1.5830    4.7500 C   0  0  0  0  0  0  0  0  0  0  0  0
   -0.1420   -2.4690    5.7430 O   0  0  0  0  0  0  0  0  0  0  0  0
   -0.7110   -2.3680    6.9860 C   0  0  0  0  0  0  0  0  0  0  0  0
   -2.0710   -2.1090    7.1880 C   0  0  0  0  0  0  0  0  0  0  0  0
   -2.5870   -2.0320    8.4830 C   0  0  0  0  0  0  0  0  0  0  0  0
   -1.7510   -2.2210    9.5800 C   0  0  0  0  0  0  0  0  0  0  0  0
   -0.3980   -2.4960    9.3850 C   0  0  0  0  0  0  0  0  0  0  0  0
    0.1350   -2.5880    8.0880 C   0  0  0  0  0  0  0  0  0  0  0  0
    1.6100   -2.8730    7.9080 C   0  0  0  0  0  0  0  0  0  0  0  0
    2.4170   -1.6240    7.6880 C   0  0  0  0  0  0  0  0  0  0  0  0
    3.3650   -1.1780    8.5220 C   0  0  0  0  0  0  0  0  0  0  0  0
    1.0440    2.1920    1.0010 H   0  0  0  0  0  0  0  0  0  0  0  0
   -0.0790    2.2650   -0.3650 H   0  0  0  0  0  0  0  0  0  0  0  0
   -0.6800    1.8560    1.2390 H   0  0  0  0  0  0  0  0  0  0  0  0
   -0.5020   -0.2120   -0.1450 H   0  0  0  0  0  0  0  0  0  0  0  0
    2.4480    0.5490   -0.4930 H   0  0  0  0  0  0  0  0  0  0  0  0
    1.6730   -0.9290   -1.0910 H   0  0  0  0  0  0  0  0  0  0  0  0
    1.1930    0.6420   -1.7400 H   0  0  0  0  0  0  0  0  0  0  0  0
    1.2410   -1.3950    1.1470 H   0  0  0  0  0  0  0  0  0  0  0  0
   -0.6730    0.2090    2.7160 H   0  0  0  0  0  0  0  0  0  0  0  0
   -1.0150   -1.3610    1.9460 H   0  0  0  0  0  0  0  0  0  0  0  0
    0.7600   -2.4290    3.3590 H   0  0  0  0  0  0  0  0  0  0  0  0
    1.8550   -0.2890    3.2620 H   0  0  0  0  0  0  0  0  0  0  0  0
   -0.8740   -0.5960    5.1860 H   0  0  0  0  0  0  0  0  0  0  0  0
   -1.5960   -2.0170    4.3510 H   0  0  0  0  0  0  0  0  0  0  0  0
   -2.7500   -1.9760    6.3520 H   0  0  0  0  0  0  0  0  0  0  0  0
   -3.6430   -1.8270    8.6330 H   0  0  0  0  0  0  0  0  0  0  0  0
   -2.1530   -2.1570   10.5880 H   0  0  0  0  0  0  0  0  0  0  0  0
    0.2450   -2.6370   10.2500 H   0  0  0  0  0  0  0  0  0  0  0  0
    1.9820   -3.4260    8.7810 H   0  0  0  0  0  0  0  0  0  0  0  0
    1.7560   -3.5520    7.0590 H   0  0  0  0  0  0  0  0  0  0  0  0
    2.2130   -1.0680    6.7740 H   0  0  0  0  0  0  0  0  0  0  0  0
    3.9150   -0.2700    8.2960 H   0  0  0  0  0  0  0  0  0  0  0  0
    3.6090   -1.7010    9.4400 H   0  0  0  0  0  0  0  0  0  0  0  0
  1  2  1  0  0  0  0
  1 19  1  0  0  0  0
  1 20  1  0  0  0  0
  1 21  1  0  0  0  0
  2  3  1  0  0  0  0
  2  4  1  0  0  0  0
  2 22  1  0  0  0  0
  3 23  1  0  0  0  0
  3 24  1  0  0  0  0
  3 25  1  0  0  0  0
  4  5  1  0  0  0  0
  4 26  1  0  0  0  0
  5  6  1  0  0  0  0
  5 27  1  0  0  0  0
  5 28  1  0  0  0  0
  6  7  1  0  0  0  0
  6  8  1  0  0  0  0
  6 29  1  0  0  0  0
  7 30  1  0  0  0  0
  8  9  1  0  0  0  0
  8 31  1  0  0  0  0
  8 32  1  0  0  0  0
  9 10  1  0  0  0  0
 10 11  1  0  0  0  0
 10 15  2  0  0  0  0
 11 12  2  0  0  0  0
 11 33  1  0  0  0  0
 12 13  1  0  0  0  0
 12 34  1  0  0  0  0
 13 14  2  0  0  0  0
 13 35  1  0  0  0  0
 14 15  1  0  0  0  0
 14 36  1  0  0  0  0
 15 16  1  0  0  0  0
 16 17  1  0  0  0  0
 16 37  1  0  0  0  0
 16 38  1  0  0  0  0
 17 18  2  3  0  0  0
 17 39  1  0  0  0  0
 18 40  1  0  0  0  0
 18 41  1  0  0  0  0
M  END
>  <Index>
38

>  <DILI_Mulliner_943cpds_all2DMOE_transp_NAME>
alprenolol

>  <DILI_2_class>
0

>  <ID>
HT0114

$$$$

  MOE2013           3D
CORINA 3.60 0026  08.12.2014
 28 30  0  0  0  0  0  0  0  0999 V2000
   -0.1150    1.2970    0.0080 O   0  0  0  0  0  0  0  0  0  0  0  0
    0.0520   -0.0430   -0.0010 C   0  0  0  0  0  0  0  0  0  0  0  0
    1.1720   -0.5280   -0.0170 O   0  0  0  0  0  0  0  0  0  0  0  0
   -1.2740   -0.7740    0.0100 C   0  0  0  0  0  0  0  0  0  0  0  0
   -1.0250   -2.2120    0.0000 N   0  0  0  0  0  0  0  0  0  0  0  0
   -0.8890   -2.8480    1.2370 C   0  0  0  0  0  0  0  0  0  0  0  0
   -0.9910   -2.2720    2.3170 O   0  0  0  0  0  0  0  0  0  0  0  0
   -0.6000   -4.2980    1.2090 C   0  0  0  0  0  0  0  0  0  0  0  0
   -0.4460   -4.9910    2.4160 C   0  0  0  0  0  0  0  0  0  0  0  0
   -0.1660   -6.3540    2.4040 C   0  0  0  0  0  0  0  0  0  0  0  0
   -0.0400   -7.0270    1.1890 C   0  0  0  0  0  0  0  0  0  0  0  0
   -0.1920   -6.3460   -0.0300 C   0  0  0  0  0  0  0  0  0  0  0  0
   -0.0650   -7.0150   -1.2570 C   0  0  0  0  0  0  0  0  0  0  0  0
   -0.2160   -6.3290   -2.4630 C   0  0  0  0  0  0  0  0  0  0  0  0
   -0.4960   -4.9660   -2.4560 C   0  0  0  0  0  0  0  0  0  0  0  0
   -0.6250   -4.2860   -1.2390 C   0  0  0  0  0  0  0  0  0  0  0  0
   -0.9150   -2.8360   -1.2460 C   0  0  0  0  0  0  0  0  0  0  0  0
   -1.0390   -2.2490   -2.3180 O   0  0  0  0  0  0  0  0  0  0  0  0
   -0.4760   -4.9590   -0.0200 C   0  0  0  0  0  0  0  0  0  0  0  0
    0.7950    1.6610    0.0000 H   0  0  0  0  0  0  0  0  0  0  0  0
   -1.8260   -0.4890    0.9110 H   0  0  0  0  0  0  0  0  0  0  0  0
   -1.8450   -0.4800   -0.8770 H   0  0  0  0  0  0  0  0  0  0  0  0
   -0.5410   -4.4730    3.3690 H   0  0  0  0  0  0  0  0  0  0  0  0
   -0.0450   -6.8930    3.3400 H   0  0  0  0  0  0  0  0  0  0  0  0
    0.1810   -8.0920    1.2010 H   0  0  0  0  0  0  0  0  0  0  0  0
    0.1560   -8.0800   -1.2850 H   0  0  0  0  0  0  0  0  0  0  0  0
   -0.1140   -6.8590   -3.4070 H   0  0  0  0  0  0  0  0  0  0  0  0
   -0.6100   -4.4390   -3.4010 H   0  0  0  0  0  0  0  0  0  0  0  0
  1  2  1  0  0  0  0
  1 20  1  0  0  0  0
  2  3  2  0  0  0  0
  2  4  1  0  0  0  0
  4  5  1  0  0  0  0
  4 21  1  0  0  0  0
  4 22  1  0  0  0  0
  5  6  1  0  0  0  0
  5 17  1  0  0  0  0
  6  7  2  0  0  0  0
  6  8  1  0  0  0  0
  8  9  1  0  0  0  0
  8 19  2  0  0  0  0
  9 10  2  0  0  0  0
  9 23  1  0  0  0  0
 10 11  1  0  0  0  0
 10 24  1  0  0  0  0
 11 12  2  0  0  0  0
 11 25  1  0  0  0  0
 12 13  1  0  0  0  0
 12 19  1  0  0  0  0
 13 14  2  0  0  0  0
 13 26  1  0  0  0  0
 14 15  1  0  0  0  0
 14 27  1  0  0  0  0
 15 16  2  0  0  0  0
 15 28  1  0  0  0  0
 16 17  1  0  0  0  0
 16 19  1  0  0  0  0
 17 18  2  0  0  0  0
M  END
>  <Index>
39

>  <DILI_Mulliner_943cpds_all2DMOE_transp_NAME>
alrestatin

>  <DILI_2_class>
1

>  <ID>
HT0116

$$$$

  MOE2013           3D
CORINA 3.60 0026  08.12.2014
 63 65  0  0  1  0  0  0  0  0999 V2000
    0.1030    1.8510    0.4050 C   0  0  0  0  0  0  0  0  0  0  0  0
    0.0630    0.3330    0.1780 C   0  0  3  0  0  0  0  0  0  0  0  0
    0.7320   -0.3820    1.3720 C   0  0  0  0  0  0  0  0  0  0  0  0
    0.7810   -1.8410    1.1820 N   0  0  3  0  0  0  0  0  0  0  0  0
    1.5100   -2.4690    2.3050 C   0  0  0  0  0  0  0  0  0  0  0  0
    1.9220   -3.9360    2.0540 C   0  0  3  0  0  0  0  0  0  0  0  0
    2.7650   -4.1410    0.7760 C   0  0  0  0  0  0  0  0  0  0  0  0
    4.1240   -3.4800    0.7720 C   0  0  0  0  0  0  0  0  0  0  0  0
    5.2500   -4.1520    1.2690 C   0  0  0  0  0  0  0  0  0  0  0  0
    6.5020   -3.5350    1.2700 C   0  0  0  0  0  0  0  0  0  0  0  0
    6.6440   -2.2420    0.7710 C   0  0  0  0  0  0  0  0  0  0  0  0
    5.5340   -1.5660    0.2680 C   0  0  0  0  0  0  0  0  0  0  0  0
    4.2810   -2.1820    0.2670 C   0  0  0  0  0  0  0  0  0  0  0  0
    2.6180   -4.5010    3.2920 C   0  0  0  0  0  0  0  0  0  0  0  0
    2.9670   -3.8140    4.2470 O   0  0  0  0  0  0  0  0  0  0  0  0
    2.8000   -5.8670    3.2490 N   0  0  0  0  0  0  0  0  0  0  0  0
    3.4730   -6.5850    4.3180 C   0  0  0  0  0  0  0  0  0  0  0  0
    3.7690   -7.9880    3.8440 C   0  0  0  0  0  0  0  0  0  0  0  0
    3.3880   -8.4840    2.7940 O   0  0  0  0  0  0  0  0  0  0  0  0
    4.5140   -8.6870    4.7220 O   0  0  0  0  0  0  0  0  0  0  0  0
   -0.5710   -2.3940    1.0290 C   0  0  0  0  0  0  0  0  0  0  0  0
   -1.2880   -1.7750   -0.1740 C   0  0  0  0  0  0  0  0  0  0  0  0
   -1.3760   -0.2210   -0.1190 C   0  0  3  0  0  0  0  0  0  0  0  0
   -2.3460    0.1550    1.0360 C   0  0  0  0  0  0  0  0  0  0  0  0
   -1.8890    0.2800   -1.4960 C   0  0  0  0  0  0  0  0  0  0  0  0
   -1.1310    0.0420   -2.6640 C   0  0  0  0  0  0  0  0  0  0  0  0
   -1.5580    0.4770   -3.9220 C   0  0  0  0  0  0  0  0  0  0  0  0
   -2.7590    1.1630   -4.0480 C   0  0  0  0  0  0  0  0  0  0  0  0
   -3.5230    1.4050   -2.9150 C   0  0  0  0  0  0  0  0  0  0  0  0
   -4.6990    2.0800   -3.0810 O   0  0  0  0  0  0  0  0  0  0  0  0
   -3.1040    0.9730   -1.6540 C   0  0  0  0  0  0  0  0  0  0  0  0
    1.1410    2.1960    0.4790 H   0  0  0  0  0  0  0  0  0  0  0  0
   -0.3610    2.3940   -0.4240 H   0  0  0  0  0  0  0  0  0  0  0  0
   -0.4010    2.1390    1.3320 H   0  0  0  0  0  0  0  0  0  0  0  0
    0.7070    0.1360   -0.6900 H   0  0  0  0  0  0  0  0  0  0  0  0
    1.7580    0.0000    1.4550 H   0  0  0  0  0  0  0  0  0  0  0  0
    0.2290   -0.1270    2.3130 H   0  0  0  0  0  0  0  0  0  0  0  0
    2.4210   -1.8920    2.5130 H   0  0  0  0  0  0  0  0  0  0  0  0
    0.9070   -2.4060    3.2220 H   0  0  0  0  0  0  0  0  0  0  0  0
    1.0080   -4.5340    1.9400 H   0  0  0  0  0  0  0  0  0  0  0  0
    2.9120   -5.2150    0.5980 H   0  0  0  0  0  0  0  0  0  0  0  0
    2.2000   -3.7970   -0.1000 H   0  0  0  0  0  0  0  0  0  0  0  0
    5.1610   -5.1630    1.6580 H   0  0  0  0  0  0  0  0  0  0  0  0
    7.3670   -4.0640    1.6610 H   0  0  0  0  0  0  0  0  0  0  0  0
    7.6190   -1.7620    0.7730 H   0  0  0  0  0  0  0  0  0  0  0  0
    5.6410   -0.5590   -0.1230 H   0  0  0  0  0  0  0  0  0  0  0  0
    3.4230   -1.6410   -0.1290 H   0  0  0  0  0  0  0  0  0  0  0  0
    2.4610   -6.4120    2.4600 H   0  0  0  0  0  0  0  0  0  0  0  0
    4.4050   -6.0650    4.5600 H   0  0  0  0  0  0  0  0  0  0  0  0
    2.8090   -6.6150    5.1850 H   0  0  0  0  0  0  0  0  0  0  0  0
    4.6370   -9.5670    4.3070 H   0  0  0  0  0  0  0  0  0  0  0  0
   -0.5210   -3.4720    0.8440 H   0  0  0  0  0  0  0  0  0  0  0  0
   -1.1620   -2.2590    1.9430 H   0  0  0  0  0  0  0  0  0  0  0  0
   -0.7540   -2.1030   -1.0760 H   0  0  0  0  0  0  0  0  0  0  0  0
   -2.2950   -2.2060   -0.2550 H   0  0  0  0  0  0  0  0  0  0  0  0
   -2.5130    1.2360    1.0960 H   0  0  0  0  0  0  0  0  0  0  0  0
   -3.3240   -0.3220    0.9020 H   0  0  0  0  0  0  0  0  0  0  0  0
   -1.9780   -0.1590    2.0160 H   0  0  0  0  0  0  0  0  0  0  0  0
   -0.1870   -0.4960   -2.6100 H   0  0  0  0  0  0  0  0  0  0  0  0
   -0.9500    0.2780   -4.8000 H   0  0  0  0  0  0  0  0  0  0  0  0
   -3.1000    1.5050   -5.0210 H   0  0  0  0  0  0  0  0  0  0  0  0
   -5.1290    2.1820   -2.2160 H   0  0  0  0  0  0  0  0  0  0  0  0
   -3.7390    1.1850   -0.8010 H   0  0  0  0  0  0  0  0  0  0  0  0
  1  2  1  0  0  0  0
  1 32  1  0  0  0  0
  1 33  1  0  0  0  0
  1 34  1  0  0  0  0
  2  3  1  0  0  0  0
  2 23  1  0  0  0  0
  2 35  1  0  0  0  0
  3  4  1  0  0  0  0
  3 36  1  0  0  0  0
  3 37  1  0  0  0  0
  4  5  1  0  0  0  0
  4 21  1  0  0  0  0
  5  6  1  0  0  0  0
  5 38  1  0  0  0  0
  5 39  1  0  0  0  0
  6  7  1  0  0  0  0
  6 14  1  0  0  0  0
  6 40  1  0  0  0  0
  7  8  1  0  0  0  0
  7 41  1  0  0  0  0
  7 42  1  0  0  0  0
  8  9  1  0  0  0  0
  8 13  2  0  0  0  0
  9 10  2  0  0  0  0
  9 43  1  0  0  0  0
 10 11  1  0  0  0  0
 10 44  1  0  0  0  0
 11 12  2  0  0  0  0
 11 45  1  0  0  0  0
 12 13  1  0  0  0  0
 12 46  1  0  0  0  0
 13 47  1  0  0  0  0
 14 15  2  0  0  0  0
 14 16  1  0  0  0  0
 16 17  1  0  0  0  0
 16 48  1  0  0  0  0
 17 18  1  0  0  0  0
 17 49  1  0  0  0  0
 17 50  1  0  0  0  0
 18 19  2  0  0  0  0
 18 20  1  0  0  0  0
 20 51  1  0  0  0  0
 21 22  1  0  0  0  0
 21 52  1  0  0  0  0
 21 53  1  0  0  0  0
 22 23  1  0  0  0  0
 22 54  1  0  0  0  0
 22 55  1  0  0  0  0
 23 24  1  0  0  0  0
 23 25  1  0  0  0  0
 24 56  1  0  0  0  0
 24 57  1  0  0  0  0
 24 58  1  0  0  0  0
 25 26  1  0  0  0  0
 25 31  2  0  0  0  0
 26 27  2  0  0  0  0
 26 59  1  0  0  0  0
 27 28  1  0  0  0  0
 27 60  1  0  0  0  0
 28 29  2  0  0  0  0
 28 61  1  0  0  0  0
 29 30  1  0  0  0  0
 29 31  1  0  0  0  0
 30 62  1  0  0  0  0
 31 63  1  0  0  0  0
M  END
>  <Index>
40

>  <DILI_Mulliner_943cpds_all2DMOE_transp_NAME>
alvimopan

>  <DILI_2_class>
1

>  <ID>
HT0121

$$$$

  MOE2013           3D
CORINA 3.60 0026  08.12.2014
 36 37  0  0  1  0  0  0  0  0999 V2000
   -0.2050    1.3900    0.3780 N   0  0  0  0  0  0  0  0  0  0  0  0
   -0.0620    0.0190    0.1880 C   0  0  0  0  0  0  0  0  0  0  0  0
    1.2160   -0.5770    0.1910 C   0  0  0  0  0  0  0  0  0  0  0  0
    2.7830    0.4700    0.4740 Br  0  0  0  0  0  0  0  0  0  0  0  0
    1.3870   -1.9490   -0.0140 C   0  0  0  0  0  0  0  0  0  0  0  0
    0.2710   -2.7460   -0.2340 C   0  0  0  0  0  0  0  0  0  0  0  0
    0.4860   -4.6020   -0.5250 Br  0  0  0  0  0  0  0  0  0  0  0  0
   -1.0050   -2.1880   -0.2440 C   0  0  0  0  0  0  0  0  0  0  0  0
   -1.1870   -0.8090   -0.0250 C   0  0  0  0  0  0  0  0  0  0  0  0
   -2.5950   -0.2500   -0.0690 C   0  0  0  0  0  0  0  0  0  0  0  0
   -2.8580    0.3850   -1.3610 N   0  0  3  0  0  0  0  0  0  0  0  0
   -4.0840    1.1920   -1.3700 C   0  0  0  0  0  0  0  0  0  0  0  0
   -4.0940    2.0420   -2.6520 C   0  0  0  0  0  0  0  0  0  0  0  0
   -5.3680    2.8820   -2.7640 C   0  0  0  0  0  0  0  0  0  0  0  0
   -6.6270    2.0240   -2.6720 C   0  0  0  0  0  0  0  0  0  0  0  0
   -6.6910    1.1880   -3.8240 O   0  0  0  0  0  0  0  0  0  0  0  0
   -6.6220    1.1620   -1.4110 C   0  0  0  0  0  0  0  0  0  0  0  0
   -5.3480    0.3210   -1.2910 C   0  0  0  0  0  0  0  0  0  0  0  0
    0.6270    1.9570    0.4980 H   0  0  0  0  0  0  0  0  0  0  0  0
   -1.1040    1.8460    0.4080 H   0  0  0  0  0  0  0  0  0  0  0  0
    2.3810   -2.3870   -0.0080 H   0  0  0  0  0  0  0  0  0  0  0  0
   -1.8700   -2.8220   -0.4310 H   0  0  0  0  0  0  0  0  0  0  0  0
   -3.3090   -1.0640    0.1020 H   0  0  0  0  0  0  0  0  0  0  0  0
   -2.7260    0.4510    0.7640 H   0  0  0  0  0  0  0  0  0  0  0  0
   -2.0600    0.9730   -1.6040 H   0  0  0  0  0  0  0  0  0  0  0  0
   -4.0700    1.8830   -0.5170 H   0  0  0  0  0  0  0  0  0  0  0  0
   -3.2260    2.7140   -2.6660 H   0  0  0  0  0  0  0  0  0  0  0  0
   -4.0060    1.3960   -3.5360 H   0  0  0  0  0  0  0  0  0  0  0  0
   -5.3770    3.6350   -1.9660 H   0  0  0  0  0  0  0  0  0  0  0  0
   -5.3500    3.4170   -3.7210 H   0  0  0  0  0  0  0  0  0  0  0  0
   -7.5130    2.6690   -2.6820 H   0  0  0  0  0  0  0  0  0  0  0  0
   -7.5030    0.6580   -3.7580 H   0  0  0  0  0  0  0  0  0  0  0  0
   -6.7130    1.8060   -0.5280 H   0  0  0  0  0  0  0  0  0  0  0  0
   -7.4860    0.4870   -1.4150 H   0  0  0  0  0  0  0  0  0  0  0  0
   -5.3340   -0.4350   -2.0870 H   0  0  0  0  0  0  0  0  0  0  0  0
   -5.3840   -0.2220   -0.3400 H   0  0  0  0  0  0  0  0  0  0  0  0
  1  2  1  0  0  0  0
  1 19  1  0  0  0  0
  1 20  1  0  0  0  0
  2  3  1  0  0  0  0
  2  9  2  0  0  0  0
  3  4  1  0  0  0  0
  3  5  2  0  0  0  0
  5  6  1  0  0  0  0
  5 21  1  0  0  0  0
  6  7  1  0  0  0  0
  6  8  2  0  0  0  0
  8  9  1  0  0  0  0
  8 22  1  0  0  0  0
  9 10  1  0  0  0  0
 10 11  1  0  0  0  0
 10 23  1  0  0  0  0
 10 24  1  0  0  0  0
 11 12  1  0  0  0  0
 11 25  1  0  0  0  0
 12 13  1  0  0  0  0
 12 18  1  0  0  0  0
 12 26  1  0  0  0  0
 13 14  1  0  0  0  0
 13 27  1  0  0  0  0
 13 28  1  0  0  0  0
 14 15  1  0  0  0  0
 14 29  1  0  0  0  0
 14 30  1  0  0  0  0
 15 16  1  0  0  0  0
 15 17  1  0  0  0  0
 15 31  1  0  0  0  0
 16 32  1  0  0  0  0
 17 18  1  0  0  0  0
 17 33  1  0  0  0  0
 17 34  1  0  0  0  0
 18 35  1  0  0  0  0
 18 36  1  0  0  0  0
M  END
>  <Index>
41

>  <DILI_Mulliner_943cpds_all2DMOE_transp_NAME>
ambroxol

>  <DILI_2_class>
0

>  <ID>
HT0125

$$$$

  MOE2013           3D
CORINA 3.60 0026  08.12.2014
 45 47  0  0  1  0  0  0  0  0999 V2000
    0.1890    1.7510    0.0650 C   0  0  0  0  0  0  0  0  0  0  0  0
    0.5000    0.2500    0.0160 C   0  0  0  0  0  0  0  0  0  0  0  0
    1.3880   -0.1400    1.2000 C   0  0  0  0  0  0  0  0  0  0  0  0
   -1.1530   -0.6540    0.2040 S   0  0  0  0  0  0  0  0  0  0  0  0
   -1.3360   -0.7860   -1.6070 C   0  0  2  0  0  0  0  0  0  0  0  0
   -1.6260   -2.1310   -2.3290 C   0  0  2  0  0  0  0  0  0  0  0  0
   -1.8890   -3.2590   -1.4300 N   0  0  0  0  0  0  0  0  0  0  0  0
   -2.9070   -3.9910   -1.7410 C   0  0  0  0  0  0  0  0  0  0  0  0
   -3.3460   -5.0970   -1.0530 N   0  0  0  0  0  0  0  0  0  0  0  0
   -4.4920   -5.8880   -1.4810 C   0  0  0  0  0  0  0  0  0  0  0  0
   -4.0460   -7.1130   -2.2730 C   0  0  0  0  0  0  0  0  0  0  0  0
   -3.0680   -8.0310   -1.5280 C   0  0  0  0  0  0  0  0  0  0  0  0
   -1.6650   -7.4360   -1.3910 C   0  0  0  0  0  0  0  0  0  0  0  0
   -1.4590   -6.4530   -0.2330 C   0  0  0  0  0  0  0  0  0  0  0  0
   -2.6480   -5.5710    0.1350 C   0  0  0  0  0  0  0  0  0  0  0  0
   -0.1150   -2.0360   -2.7760 C   0  0  0  0  0  0  0  0  0  0  0  0
    0.6650   -2.6460   -3.4670 O   0  0  0  0  0  0  0  0  0  0  0  0
    0.0500   -0.9890   -1.9570 N   0  0  0  0  0  0  0  0  0  0  0  0
    1.1120   -0.2520   -1.3230 C   0  0  1  0  0  0  0  0  0  0  0  0
    1.6150    0.8430   -2.2480 C   0  0  0  0  0  0  0  0  0  0  0  0
    1.0010    1.3740   -3.1600 O   0  0  0  0  0  0  0  0  0  0  0  0
    2.8630    1.2510   -1.9230 O   0  0  0  0  0  0  0  0  0  0  0  0
    1.1080    2.3460    0.0080 H   0  0  0  0  0  0  0  0  0  0  0  0
   -0.4630    2.0650   -0.7580 H   0  0  0  0  0  0  0  0  0  0  0  0
   -0.3060    2.0280    1.0040 H   0  0  0  0  0  0  0  0  0  0  0  0
    0.9440    0.1580    2.1570 H   0  0  0  0  0  0  0  0  0  0  0  0
    1.5670   -1.2210    1.2340 H   0  0  0  0  0  0  0  0  0  0  0  0
    2.3650    0.3510    1.1260 H   0  0  0  0  0  0  0  0  0  0  0  0
   -1.7700    0.0960   -2.0900 H   0  0  0  0  0  0  0  0  0  0  0  0
   -2.3190   -2.0280   -3.1730 H   0  0  0  0  0  0  0  0  0  0  0  0
   -3.5290   -3.7750   -2.6280 H   0  0  0  0  0  0  0  0  0  0  0  0
   -5.0850   -6.2000   -0.6120 H   0  0  0  0  0  0  0  0  0  0  0  0
   -5.1660   -5.2820   -2.1000 H   0  0  0  0  0  0  0  0  0  0  0  0
   -4.9390   -7.6950   -2.5330 H   0  0  0  0  0  0  0  0  0  0  0  0
   -3.5960   -6.7950   -3.2220 H   0  0  0  0  0  0  0  0  0  0  0  0
   -3.4700   -8.3180   -0.5490 H   0  0  0  0  0  0  0  0  0  0  0  0
   -2.9820   -8.9560   -2.1120 H   0  0  0  0  0  0  0  0  0  0  0  0
   -0.9470   -8.2560   -1.2610 H   0  0  0  0  0  0  0  0  0  0  0  0
   -1.3860   -6.9460   -2.3320 H   0  0  0  0  0  0  0  0  0  0  0  0
   -1.1650   -7.0140    0.6630 H   0  0  0  0  0  0  0  0  0  0  0  0
   -0.5970   -5.8180   -0.4790 H   0  0  0  0  0  0  0  0  0  0  0  0
   -2.3100   -4.7280    0.7510 H   0  0  0  0  0  0  0  0  0  0  0  0
   -3.3330   -6.1390    0.7770 H   0  0  0  0  0  0  0  0  0  0  0  0
    1.9310   -0.9660   -1.1770 H   0  0  0  0  0  0  0  0  0  0  0  0
    3.0840    1.9530   -2.5720 H   0  0  0  0  0  0  0  0  0  0  0  0
  1  2  1  0  0  0  0
  1 23  1  0  0  0  0
  1 24  1  0  0  0  0
  1 25  1  0  0  0  0
  2  3  1  0  0  0  0
  2  4  1  0  0  0  0
  2 19  1  0  0  0  0
  3 26  1  0  0  0  0
  3 27  1  0  0  0  0
  3 28  1  0  0  0  0
  4  5  1  0  0  0  0
  5  6  1  0  0  0  0
  5 18  1  0  0  0  0
  5 29  1  0  0  0  0
  6  7  1  0  0  0  0
  6 16  1  0  0  0  0
  6 30  1  0  0  0  0
  7  8  2  0  0  0  0
  8  9  1  0  0  0  0
  8 31  1  0  0  0  0
  9 10  1  0  0  0  0
  9 15  1  0  0  0  0
 10 11  1  0  0  0  0
 10 32  1  0  0  0  0
 10 33  1  0  0  0  0
 11 12  1  0  0  0  0
 11 34  1  0  0  0  0
 11 35  1  0  0  0  0
 12 13  1  0  0  0  0
 12 36  1  0  0  0  0
 12 37  1  0  0  0  0
 13 14  1  0  0  0  0
 13 38  1  0  0  0  0
 13 39  1  0  0  0  0
 14 15  1  0  0  0  0
 14 40  1  0  0  0  0
 14 41  1  0  0  0  0
 15 42  1  0  0  0  0
 15 43  1  0  0  0  0
 16 17  2  0  0  0  0
 16 18  1  0  0  0  0
 18 19  1  0  0  0  0
 19 20  1  0  0  0  0
 19 44  1  0  0  0  0
 20 21  2  0  0  0  0
 20 22  1  0  0  0  0
 22 45  1  0  0  0  0
M  END
>  <Index>
42

>  <DILI_Mulliner_943cpds_all2DMOE_transp_NAME>
amdinocillin

>  <DILI_2_class>
1

>  <ID>
HT0127

$$$$

  MOE2013           3D
CORINA 3.60 0026  08.12.2014
 15 15  0  0  0  0  0  0  0  0999 V2000
    0.0280    1.3970    0.0120 N   0  0  0  0  0  0  0  0  0  0  0  0
   -0.0030    0.0070   -0.0020 C   0  0  0  0  0  0  0  0  0  0  0  0
    1.2070   -0.6930   -0.0490 C   0  0  0  0  0  0  0  0  0  0  0  0
    1.1870   -2.0780   -0.0630 C   0  0  0  0  0  0  0  0  0  0  0  0
    0.0580   -2.8100   -0.0340 N   0  0  0  0  0  0  0  0  0  0  0  0
   -1.1010   -2.1130    0.0110 C   0  0  0  0  0  0  0  0  0  0  0  0
   -1.2070   -0.7200    0.0290 C   0  0  0  0  0  0  0  0  0  0  0  0
   -2.4530   -0.1100    0.0760 N   0  0  0  0  0  0  0  0  0  0  0  0
    0.9100    1.8910   -0.0110 H   0  0  0  0  0  0  0  0  0  0  0  0
   -0.8200    1.9380    0.0450 H   0  0  0  0  0  0  0  0  0  0  0  0
    2.1570   -0.1700   -0.0740 H   0  0  0  0  0  0  0  0  0  0  0  0
    2.1090   -2.6500   -0.0990 H   0  0  0  0  0  0  0  0  0  0  0  0
   -1.9920   -2.7340    0.0330 H   0  0  0  0  0  0  0  0  0  0  0  0
   -2.5410    0.8930    0.0900 H   0  0  0  0  0  0  0  0  0  0  0  0
   -3.3000   -0.6630    0.0970 H   0  0  0  0  0  0  0  0  0  0  0  0
  1  2  1  0  0  0  0
  1  9  1  0  0  0  0
  1 10  1  0  0  0  0
  2  3  1  0  0  0  0
  2  7  2  0  0  0  0
  3  4  2  0  0  0  0
  3 11  1  0  0  0  0
  4  5  1  0  0  0  0
  4 12  1  0  0  0  0
  5  6  2  0  0  0  0
  6  7  1  0  0  0  0
  6 13  1  0  0  0  0
  7  8  1  0  0  0  0
  8 14  1  0  0  0  0
  8 15  1  0  0  0  0
M  END
>  <Index>
43

>  <DILI_Mulliner_943cpds_all2DMOE_transp_NAME>
amifampridine

>  <DILI_2_class>
1

>  <ID>
HT0128

$$$$

  MOE2013           3D
CORINA 3.60 0026  08.12.2014
 83 85  0  0  1  0  0  0  0  0999 V2000
    2.2860   -2.5740   -3.7340 N   0  0  0  0  0  0  0  0  0  0  0  0
    1.0890   -3.0520   -3.0470 C   0  0  0  0  0  0  0  0  0  0  0  0
    1.0840   -2.5350   -1.6090 C   0  0  0  0  0  0  0  0  0  0  0  0
   -0.0170   -3.1780   -0.7670 C   0  0  2  0  0  0  0  0  0  0  0  0
   -1.2780   -2.9940   -1.4130 O   0  0  0  0  0  0  0  0  0  0  0  0
   -0.1260   -2.6240    0.6660 C   0  0  0  0  0  0  0  0  0  0  0  0
   -1.2360   -2.4310    1.1640 O   0  0  0  0  0  0  0  0  0  0  0  0
    1.0680   -2.4460    1.3320 N   0  0  0  0  0  0  0  0  0  0  0  0
    1.1590   -2.0770    2.7460 C   0  0  2  0  0  0  0  0  0  0  0  0
    1.0980   -0.5610    2.8860 C   0  0  0  0  0  0  0  0  0  0  0  0
    1.1770   -0.1590    4.3540 C   0  0  2  0  0  0  0  0  0  0  0  0
    1.0490    1.2970    4.4440 N   0  0  0  0  0  0  0  0  0  0  0  0
    2.4910   -0.6310    5.0190 C   0  0  1  0  0  0  0  0  0  0  0  0
    2.3670   -0.2750    6.4190 O   0  0  0  0  0  0  0  0  0  0  0  0
    3.6030   -0.1900    7.1440 C   0  0  1  0  0  0  0  0  0  0  0  0
    4.5040    0.8080    6.6590 O   0  0  0  0  0  0  0  0  0  0  0  0
    4.0140    2.1590    6.7610 C   0  0  2  0  0  0  0  0  0  0  0  0
    5.0890    3.0920    6.1760 C   0  0  0  0  0  0  0  0  0  0  0  0
    5.4090    2.7120    4.7940 N   0  0  0  0  0  0  0  0  0  0  0  0
    3.7090    2.5140    8.2220 C   0  0  1  0  0  0  0  0  0  0  0  0
    3.1640    3.8290    8.3430 O   0  0  0  0  0  0  0  0  0  0  0  0
    2.7160    1.5050    8.7940 C   0  0  2  0  0  0  0  0  0  0  0  0
    2.5200    1.7860   10.1880 O   0  0  0  0  0  0  0  0  0  0  0  0
    3.2480    0.0830    8.6180 C   0  0  1  0  0  0  0  0  0  0  0  0
    2.2500   -0.8310    9.0910 O   0  0  0  0  0  0  0  0  0  0  0  0
    2.6780   -2.1570    4.8260 C   0  0  2  0  0  0  0  0  0  0  0  0
    4.0240   -2.4920    5.2050 O   0  0  0  0  0  0  0  0  0  0  0  0
    2.4470   -2.6450    3.3770 C   0  0  1  0  0  0  0  0  0  0  0  0
    2.3110   -4.0850    3.4140 O   0  0  0  0  0  0  0  0  0  0  0  0
    3.1080   -4.7650    2.4380 C   0  0  1  0  0  0  0  0  0  0  0  0
    4.4350   -4.9530    2.9210 O   0  0  0  0  0  0  0  0  0  0  0  0
    4.5280   -5.8600    4.0370 C   0  0  2  0  0  0  0  0  0  0  0  0
    5.9940   -5.9240    4.4650 C   0  0  0  0  0  0  0  0  0  0  0  0
    6.3870   -4.6390    4.9500 O   0  0  0  0  0  0  0  0  0  0  0  0
    3.9780   -7.2360    3.6580 C   0  0  1  0  0  0  0  0  0  0  0  0
    4.0460   -8.1550    4.7470 O   0  0  0  0  0  0  0  0  0  0  0  0
    2.5120   -7.0840    3.2330 C   0  0  2  0  0  0  0  0  0  0  0  0
    1.9510   -8.4140    2.9140 N   0  0  0  0  0  0  0  0  0  0  0  0
    2.4310   -6.0980    2.0620 C   0  0  1  0  0  0  0  0  0  0  0  0
    1.0660   -5.8830    1.6860 O   0  0  0  0  0  0  0  0  0  0  0  0
    3.1150   -2.9700   -3.2920 H   0  0  0  0  0  0  0  0  0  0  0  0
    2.2820   -2.9110   -4.6970 H   0  0  0  0  0  0  0  0  0  0  0  0
    0.2020   -2.6990   -3.5840 H   0  0  0  0  0  0  0  0  0  0  0  0
    1.0800   -4.1470   -3.0620 H   0  0  0  0  0  0  0  0  0  0  0  0
    2.0630   -2.7350   -1.1580 H   0  0  0  0  0  0  0  0  0  0  0  0
    0.9530   -1.4450   -1.6190 H   0  0  0  0  0  0  0  0  0  0  0  0
    0.1550   -4.2570   -0.6830 H   0  0  0  0  0  0  0  0  0  0  0  0
   -1.9400   -2.9280   -0.6920 H   0  0  0  0  0  0  0  0  0  0  0  0
    1.9340   -2.5550    0.8220 H   0  0  0  0  0  0  0  0  0  0  0  0
    0.2890   -2.5240    3.2470 H   0  0  0  0  0  0  0  0  0  0  0  0
    1.9160   -0.0990    2.3160 H   0  0  0  0  0  0  0  0  0  0  0  0
    0.1650   -0.1890    2.4430 H   0  0  0  0  0  0  0  0  0  0  0  0
    0.3270   -0.5920    4.8980 H   0  0  0  0  0  0  0  0  0  0  0  0
    0.1530    1.5960    4.0630 H   0  0  0  0  0  0  0  0  0  0  0  0
    1.0500    1.5670    5.4270 H   0  0  0  0  0  0  0  0  0  0  0  0
    3.3430   -0.0920    4.5840 H   0  0  0  0  0  0  0  0  0  0  0  0
    4.1060   -1.1580    7.1060 H   0  0  0  0  0  0  0  0  0  0  0  0
    3.1090    2.2640    6.1520 H   0  0  0  0  0  0  0  0  0  0  0  0
    4.7570    4.1350    6.1950 H   0  0  0  0  0  0  0  0  0  0  0  0
    6.0080    3.0130    6.7680 H   0  0  0  0  0  0  0  0  0  0  0  0
    6.2630    3.1860    4.5060 H   0  0  0  0  0  0  0  0  0  0  0  0
    5.6100    1.7100    4.7920 H   0  0  0  0  0  0  0  0  0  0  0  0
    4.6300    2.4920    8.8190 H   0  0  0  0  0  0  0  0  0  0  0  0
    2.8490    3.8950    9.2680 H   0  0  0  0  0  0  0  0  0  0  0  0
    1.7310    1.6210    8.3260 H   0  0  0  0  0  0  0  0  0  0  0  0
    2.1080    0.9760   10.5500 H   0  0  0  0  0  0  0  0  0  0  0  0
    4.1350   -0.0480    9.2490 H   0  0  0  0  0  0  0  0  0  0  0  0
    1.6820   -1.0300    8.3180 H   0  0  0  0  0  0  0  0  0  0  0  0
    2.0260   -2.7030    5.5190 H   0  0  0  0  0  0  0  0  0  0  0  0
    4.2950   -3.3150    4.7530 H   0  0  0  0  0  0  0  0  0  0  0  0
    3.3240   -2.3660    2.7750 H   0  0  0  0  0  0  0  0  0  0  0  0
    3.1700   -4.1630    1.5260 H   0  0  0  0  0  0  0  0  0  0  0  0
    3.9550   -5.4460    4.8780 H   0  0  0  0  0  0  0  0  0  0  0  0
    6.1480   -6.6500    5.2680 H   0  0  0  0  0  0  0  0  0  0  0  0
    6.6400   -6.1720    3.6160 H   0  0  0  0  0  0  0  0  0  0  0  0
    7.3220   -4.7110    5.2120 H   0  0  0  0  0  0  0  0  0  0  0  0
    4.5640   -7.6560    2.8300 H   0  0  0  0  0  0  0  0  0  0  0  0
    3.3540   -8.8220    4.5470 H   0  0  0  0  0  0  0  0  0  0  0  0
    1.9160   -6.7140    4.0770 H   0  0  0  0  0  0  0  0  0  0  0  0
    0.9940   -8.2610    2.5810 H   0  0  0  0  0  0  0  0  0  0  0  0
    2.4330   -8.8020    2.1000 H   0  0  0  0  0  0  0  0  0  0  0  0
    2.9500   -6.5270    1.1960 H   0  0  0  0  0  0  0  0  0  0  0  0
    0.6790   -5.3050    2.3730 H   0  0  0  0  0  0  0  0  0  0  0  0
  1  2  1  0  0  0  0
  1 41  1  0  0  0  0
  1 42  1  0  0  0  0
  2  3  1  0  0  0  0
  2 43  1  0  0  0  0
  2 44  1  0  0  0  0
  3  4  1  0  0  0  0
  3 45  1  0  0  0  0
  3 46  1  0  0  0  0
  4  5  1  0  0  0  0
  4  6  1  0  0  0  0
  4 47  1  0  0  0  0
  5 48  1  0  0  0  0
  6  7  2  0  0  0  0
  6  8  1  0  0  0  0
  8  9  1  0  0  0  0
  8 49  1  0  0  0  0
  9 10  1  0  0  0  0
  9 28  1  0  0  0  0
  9 50  1  0  0  0  0
 10 11  1  0  0  0  0
 10 51  1  0  0  0  0
 10 52  1  0  0  0  0
 11 12  1  0  0  0  0
 11 13  1  0  0  0  0
 11 53  1  0  0  0  0
 12 54  1  0  0  0  0
 12 55  1  0  0  0  0
 13 14  1  0  0  0  0
 13 26  1  0  0  0  0
 13 56  1  0  0  0  0
 14 15  1  0  0  0  0
 15 16  1  0  0  0  0
 15 24  1  0  0  0  0
 15 57  1  0  0  0  0
 16 17  1  0  0  0  0
 17 18  1  0  0  0  0
 17 20  1  0  0  0  0
 17 58  1  0  0  0  0
 18 19  1  0  0  0  0
 18 59  1  0  0  0  0
 18 60  1  0  0  0  0
 19 61  1  0  0  0  0
 19 62  1  0  0  0  0
 20 21  1  0  0  0  0
 20 22  1  0  0  0  0
 20 63  1  0  0  0  0
 21 64  1  0  0  0  0
 22 23  1  0  0  0  0
 22 24  1  0  0  0  0
 22 65  1  0  0  0  0
 23 66  1  0  0  0  0
 24 25  1  0  0  0  0
 24 67  1  0  0  0  0
 25 68  1  0  0  0  0
 26 27  1  0  0  0  0
 26 28  1  0  0  0  0
 26 69  1  0  0  0  0
 27 70  1  0  0  0  0
 28 29  1  0  0  0  0
 28 71  1  0  0  0  0
 29 30  1  0  0  0  0
 30 31  1  0  0  0  0
 30 39  1  0  0  0  0
 30 72  1  0  0  0  0
 31 32  1  0  0  0  0
 32 33  1  0  0  0  0
 32 35  1  0  0  0  0
 32 73  1  0  0  0  0
 33 34  1  0  0  0  0
 33 74  1  0  0  0  0
 33 75  1  0  0  0  0
 34 76  1  0  0  0  0
 35 36  1  0  0  0  0
 35 37  1  0  0  0  0
 35 77  1  0  0  0  0
 36 78  1  0  0  0  0
 37 38  1  0  0  0  0
 37 39  1  0  0  0  0
 37 79  1  0  0  0  0
 38 80  1  0  0  0  0
 38 81  1  0  0  0  0
 39 40  1  0  0  0  0
 39 82  1  0  0  0  0
 40 83  1  0  0  0  0
M  END
>  <Index>
44

>  <DILI_Mulliner_943cpds_all2DMOE_transp_NAME>
amikacin sulfate;amikacin

>  <DILI_2_class>
1

>  <ID>
HT0130

$$$$

  MOE2013           3D
CORINA 3.60 0026  08.12.2014
 23 23  0  0  0  0  0  0  0  0999 V2000
    1.1970   -0.4060   -0.0730 N   0  0  0  0  0  0  0  0  0  0  0  0
   -0.0690    0.0490   -0.1370 C   0  0  0  0  0  0  0  0  0  0  0  0
   -0.3270    1.3070   -0.2140 N   0  0  0  0  0  0  0  0  0  0  0  0
   -1.1070   -0.8450   -0.1200 N   0  0  0  0  0  0  0  0  0  0  0  0
   -1.0000   -2.2280   -0.0400 C   0  0  0  0  0  0  0  0  0  0  0  0
    0.0550   -2.8550    0.0280 O   0  0  0  0  0  0  0  0  0  0  0  0
   -2.3240   -2.9090   -0.0450 C   0  0  0  0  0  0  0  0  0  0  0  0
   -3.3910   -2.0650   -0.1250 N   0  0  0  0  0  0  0  0  0  0  0  0
   -4.5900   -2.6840   -0.1300 C   0  0  0  0  0  0  0  0  0  0  0  0
   -5.9270   -1.6080   -0.2320 Cl  0  0  0  0  0  0  0  0  0  0  0  0
   -4.7460   -4.0710   -0.0580 C   0  0  0  0  0  0  0  0  0  0  0  0
   -5.9760   -4.6920   -0.0640 N   0  0  0  0  0  0  0  0  0  0  0  0
   -3.6610   -4.8770    0.0210 N   0  0  0  0  0  0  0  0  0  0  0  0
   -2.4380   -4.3000    0.0290 C   0  0  0  0  0  0  0  0  0  0  0  0
   -1.3540   -5.1450    0.1100 N   0  0  0  0  0  0  0  0  0  0  0  0
    1.9630    0.2490   -0.0850 H   0  0  0  0  0  0  0  0  0  0  0  0
    1.3760   -1.4060   -0.0120 H   0  0  0  0  0  0  0  0  0  0  0  0
   -1.3320    1.4740   -0.2550 H   0  0  0  0  0  0  0  0  0  0  0  0
   -2.0590   -0.4950   -0.1690 H   0  0  0  0  0  0  0  0  0  0  0  0
   -6.8340   -4.1640   -0.1200 H   0  0  0  0  0  0  0  0  0  0  0  0
   -5.9760   -5.7000   -0.0080 H   0  0  0  0  0  0  0  0  0  0  0  0
   -0.4120   -4.7570    0.1190 H   0  0  0  0  0  0  0  0  0  0  0  0
   -1.5210   -6.1390    0.1600 H   0  0  0  0  0  0  0  0  0  0  0  0
  1  2  1  0  0  0  0
  1 16  1  0  0  0  0
  1 17  1  0  0  0  0
  2  3  2  3  0  0  0
  2  4  1  0  0  0  0
  3 18  1  0  0  0  0
  4  5  1  0  0  0  0
  4 19  1  0  0  0  0
  5  6  2  0  0  0  0
  5  7  1  0  0  0  0
  7  8  1  0  0  0  0
  7 14  2  0  0  0  0
  8  9  2  0  0  0  0
  9 10  1  0  0  0  0
  9 11  1  0  0  0  0
 11 12  1  0  0  0  0
 11 13  2  0  0  0  0
 12 20  1  0  0  0  0
 12 21  1  0  0  0  0
 13 14  1  0  0  0  0
 14 15  1  0  0  0  0
 15 22  1  0  0  0  0
 15 23  1  0  0  0  0
M  END
>  <Index>
45

>  <DILI_Mulliner_943cpds_all2DMOE_transp_NAME>
amiloride hydrochloride;amiloride

>  <DILI_2_class>
1

>  <ID>
HT0131

$$$$

  MOE2013           3D
CORINA 3.60 0026  08.12.2014
 18 17  0  0  0  0  0  0  0  0999 V2000
    0.0640    1.3880    0.2230 N   0  0  0  0  0  0  0  0  0  0  0  0
    0.0050   -0.0210   -0.1640 C   0  0  0  0  0  0  0  0  0  0  0  0
   -1.4500   -0.4780   -0.2170 C   0  0  0  0  0  0  0  0  0  0  0  0
   -2.3640    0.2950   -0.5130 O   0  0  0  0  0  0  0  0  0  0  0  0
   -1.6930   -1.9520    0.0470 C   0  0  0  0  0  0  0  0  0  0  0  0
   -3.1710   -2.3180   -0.0350 C   0  0  0  0  0  0  0  0  0  0  0  0
   -3.3870   -3.7820    0.2290 C   0  0  0  0  0  0  0  0  0  0  0  0
   -2.5330   -4.6200    0.4640 O   0  0  0  0  0  0  0  0  0  0  0  0
   -4.6930   -4.1120    0.1760 O   0  0  0  0  0  0  0  0  0  0  0  0
    0.9720    1.7780   -0.0250 H   0  0  0  0  0  0  0  0  0  0  0  0
   -0.6360    1.9020   -0.3180 H   0  0  0  0  0  0  0  0  0  0  0  0
    0.4450   -0.1710   -1.1540 H   0  0  0  0  0  0  0  0  0  0  0  0
    0.5520   -0.6170    0.5720 H   0  0  0  0  0  0  0  0  0  0  0  0
   -1.1200   -2.5270   -0.6900 H   0  0  0  0  0  0  0  0  0  0  0  0
   -1.3030   -2.1880    1.0440 H   0  0  0  0  0  0  0  0  0  0  0  0
   -3.7400   -1.7460    0.7070 H   0  0  0  0  0  0  0  0  0  0  0  0
   -3.5610   -2.0860   -1.0320 H   0  0  0  0  0  0  0  0  0  0  0  0
   -4.7290   -5.0750    0.3570 H   0  0  0  0  0  0  0  0  0  0  0  0
  1  2  1  0  0  0  0
  1 10  1  0  0  0  0
  1 11  1  0  0  0  0
  2  3  1  0  0  0  0
  2 12  1  0  0  0  0
  2 13  1  0  0  0  0
  3  4  2  0  0  0  0
  3  5  1  0  0  0  0
  5  6  1  0  0  0  0
  5 14  1  0  0  0  0
  5 15  1  0  0  0  0
  6  7  1  0  0  0  0
  6 16  1  0  0  0  0
  6 17  1  0  0  0  0
  7  8  2  0  0  0  0
  7  9  1  0  0  0  0
  9 18  1  0  0  0  0
M  END
>  <Index>
46

>  <DILI_Mulliner_943cpds_all2DMOE_transp_NAME>
aminolevulinic acid hydrochloride;delta-aminolevulinic acid

>  <DILI_2_class>
1

>  <ID>
HT0136

$$$$

  MOE2013           3D
CORINA 3.60 0026  08.12.2014
 53 54  0  0  1  0  0  0  0  0999 V2000
    2.1890    1.7260   -0.3940 C   0  0  0  0  0  0  0  0  0  0  0  0
    2.3850    0.2280   -0.5300 C   0  0  0  0  0  0  0  0  0  0  0  0
    1.2030   -0.3280   -1.1190 O   0  0  0  0  0  0  0  0  0  0  0  0
    1.3290   -1.6940   -1.2850 C   0  0  0  0  0  0  0  0  0  0  0  0
    1.4400   -2.2340   -2.5140 C   0  0  0  0  0  0  0  0  0  0  0  0
    1.5560   -1.4020   -3.7790 C   0  0  3  0  0  0  0  0  0  0  0  0
    2.4810   -2.0560   -4.7750 C   0  0  0  0  0  0  0  0  0  0  0  0
    2.7930   -3.3660   -4.7110 C   0  0  0  0  0  0  0  0  0  0  0  0
    3.7460   -4.0460   -5.6630 C   0  0  0  0  0  0  0  0  0  0  0  0
    2.2380   -4.2060   -3.7690 N   0  0  0  0  0  0  0  0  0  0  0  0
    1.5920   -3.7120   -2.7510 C   0  0  0  0  0  0  0  0  0  0  0  0
    0.9620   -4.7020   -1.7640 C   0  0  0  0  0  0  0  0  0  0  0  0
    0.5440   -5.8940   -2.4240 O   0  0  0  0  0  0  0  0  0  0  0  0
    0.0090   -6.8490   -1.5040 C   0  0  0  0  0  0  0  0  0  0  0  0
   -0.4170   -8.1040   -2.2720 C   0  0  0  0  0  0  0  0  0  0  0  0
    0.7430   -8.8160   -2.8150 N   0  0  0  0  0  0  0  0  0  0  0  0
    3.0390   -1.1930   -5.8360 C   0  0  0  0  0  0  0  0  0  0  0  0
    2.9110   -1.3970   -7.0320 O   0  0  0  0  0  0  0  0  0  0  0  0
    3.7050   -0.1630   -5.2570 O   0  0  0  0  0  0  0  0  0  0  0  0
    4.2760    0.7600   -6.1850 C   0  0  0  0  0  0  0  0  0  0  0  0
    0.1910   -1.0810   -4.3960 C   0  0  0  0  0  0  0  0  0  0  0  0
   -0.6650   -2.1300   -4.7940 C   0  0  0  0  0  0  0  0  0  0  0  0
   -1.9160   -1.8740   -5.3630 C   0  0  0  0  0  0  0  0  0  0  0  0
   -2.3400   -0.5650   -5.5540 C   0  0  0  0  0  0  0  0  0  0  0  0
   -1.5090    0.4880   -5.1810 C   0  0  0  0  0  0  0  0  0  0  0  0
   -0.2540    0.2380   -4.6110 C   0  0  0  0  0  0  0  0  0  0  0  0
    0.7030    1.6220   -4.2160 Cl  0  0  0  0  0  0  0  0  0  0  0  0
    1.2820   -2.4570   -0.1450 O   0  0  0  0  0  0  0  0  0  0  0  0
    2.0180    2.1840   -1.3720 H   0  0  0  0  0  0  0  0  0  0  0  0
    1.3080    1.9450    0.2190 H   0  0  0  0  0  0  0  0  0  0  0  0
    3.0640    2.1930    0.0650 H   0  0  0  0  0  0  0  0  0  0  0  0
    3.2540    0.0270   -1.1700 H   0  0  0  0  0  0  0  0  0  0  0  0
    2.5610   -0.2050    0.4610 H   0  0  0  0  0  0  0  0  0  0  0  0
    2.0480   -0.4740   -3.4750 H   0  0  0  0  0  0  0  0  0  0  0  0
    4.4130   -3.3510   -6.1810 H   0  0  0  0  0  0  0  0  0  0  0  0
    4.3900   -4.7420   -5.1140 H   0  0  0  0  0  0  0  0  0  0  0  0
    3.1860   -4.6170   -6.4100 H   0  0  0  0  0  0  0  0  0  0  0  0
    1.7130   -4.9460   -1.0050 H   0  0  0  0  0  0  0  0  0  0  0  0
    0.0800   -4.2500   -1.2980 H   0  0  0  0  0  0  0  0  0  0  0  0
    0.7590   -7.0970   -0.7440 H   0  0  0  0  0  0  0  0  0  0  0  0
   -0.8660   -6.4160   -1.0080 H   0  0  0  0  0  0  0  0  0  0  0  0
   -0.9650   -8.7780   -1.6070 H   0  0  0  0  0  0  0  0  0  0  0  0
   -1.0740   -7.8230   -3.1020 H   0  0  0  0  0  0  0  0  0  0  0  0
    0.4270   -9.5110   -3.4890 H   0  0  0  0  0  0  0  0  0  0  0  0
    1.3020   -8.1380   -3.3410 H   0  0  0  0  0  0  0  0  0  0  0  0
    4.7790    1.5460   -5.6160 H   0  0  0  0  0  0  0  0  0  0  0  0
    5.0170    0.2590   -6.8160 H   0  0  0  0  0  0  0  0  0  0  0  0
    3.4940    1.2200   -6.7960 H   0  0  0  0  0  0  0  0  0  0  0  0
   -0.3650   -3.1700   -4.6750 H   0  0  0  0  0  0  0  0  0  0  0  0
   -2.5550   -2.7020   -5.6600 H   0  0  0  0  0  0  0  0  0  0  0  0
   -3.3100   -0.3620   -5.9990 H   0  0  0  0  0  0  0  0  0  0  0  0
   -1.8450    1.5100   -5.3430 H   0  0  0  0  0  0  0  0  0  0  0  0
    0.9860   -1.8430    0.5520 H   0  0  0  0  0  0  0  0  0  0  0  0
  1  2  1  0  0  0  0
  1 29  1  0  0  0  0
  1 30  1  0  0  0  0
  1 31  1  0  0  0  0
  2  3  1  0  0  0  0
  2 32  1  0  0  0  0
  2 33  1  0  0  0  0
  3  4  1  0  0  0  0
  4  5  2  0  0  0  0
  4 28  1  0  0  0  0
  5  6  1  0  0  0  0
  5 11  1  0  0  0  0
  6  7  1  0  0  0  0
  6 21  1  0  0  0  0
  6 34  1  0  0  0  0
  7  8  2  0  0  0  0
  7 17  1  0  0  0  0
  8  9  1  0  0  0  0
  8 10  1  0  0  0  0
  9 35  1  0  0  0  0
  9 36  1  0  0  0  0
  9 37  1  0  0  0  0
 10 11  2  0  0  0  0
 11 12  1  0  0  0  0
 12 13  1  0  0  0  0
 12 38  1  0  0  0  0
 12 39  1  0  0  0  0
 13 14  1  0  0  0  0
 14 15  1  0  0  0  0
 14 40  1  0  0  0  0
 14 41  1  0  0  0  0
 15 16  1  0  0  0  0
 15 42  1  0  0  0  0
 15 43  1  0  0  0  0
 16 44  1  0  0  0  0
 16 45  1  0  0  0  0
 17 18  2  0  0  0  0
 17 19  1  0  0  0  0
 19 20  1  0  0  0  0
 20 46  1  0  0  0  0
 20 47  1  0  0  0  0
 20 48  1  0  0  0  0
 21 22  1  0  0  0  0
 21 26  2  0  0  0  0
 22 23  2  0  0  0  0
 22 49  1  0  0  0  0
 23 24  1  0  0  0  0
 23 50  1  0  0  0  0
 24 25  2  0  0  0  0
 24 51  1  0  0  0  0
 25 26  1  0  0  0  0
 25 52  1  0  0  0  0
 26 27  1  0  0  0  0
 28 53  1  0  0  0  0
M  END
>  <Index>
48

>  <DILI_Mulliner_943cpds_all2DMOE_transp_NAME>
amlodipine besylate;amlodipine maleate;amlodipine

>  <DILI_2_class>
1

>  <ID>
HT0143

$$$$

  MOE2013           3D
CORINA 3.60 0026  08.12.2014
 38 40  0  0  0  0  0  0  0  0999 V2000
    0.0820    1.5370    0.0400 C   0  0  0  0  0  0  0  0  0  0  0  0
    0.0620    0.0720    0.0240 N   0  0  0  0  0  0  0  0  0  0  0  0
    0.6980   -0.4390    1.2420 C   0  0  0  0  0  0  0  0  0  0  0  0
   -1.3140   -0.4550   -0.0810 C   0  0  0  0  0  0  0  0  0  0  0  0
   -1.9630   -0.2210   -1.4590 C   0  0  0  0  0  0  0  0  0  0  0  0
   -3.3220   -0.7740   -1.5180 N   0  0  0  0  0  0  0  0  0  0  0  0
   -4.3580    0.0310   -1.0320 C   0  0  0  0  0  0  0  0  0  0  0  0
   -4.1860    1.1390   -0.5290 O   0  0  0  0  0  0  0  0  0  0  0  0
   -5.7290   -0.5130   -1.1310 C   0  0  0  0  0  0  0  0  0  0  0  0
   -6.8070    0.2550   -0.6740 C   0  0  0  0  0  0  0  0  0  0  0  0
   -8.1030   -0.2430   -0.7690 C   0  0  0  0  0  0  0  0  0  0  0  0
   -8.3260   -1.5040   -1.3210 C   0  0  0  0  0  0  0  0  0  0  0  0
   -7.2540   -2.2850   -1.7830 C   0  0  0  0  0  0  0  0  0  0  0  0
   -7.4680   -3.5570   -2.3430 C   0  0  0  0  0  0  0  0  0  0  0  0
   -6.4050   -4.3400   -2.8010 C   0  0  0  0  0  0  0  0  0  0  0  0
   -6.6350   -5.5890   -3.3520 N   0  0  0  0  0  0  0  0  0  0  0  0
   -5.1080   -3.8380   -2.6920 C   0  0  0  0  0  0  0  0  0  0  0  0
   -4.8740   -2.5700   -2.1390 C   0  0  0  0  0  0  0  0  0  0  0  0
   -3.4850   -2.0620   -2.0400 C   0  0  0  0  0  0  0  0  0  0  0  0
   -2.5570   -2.7790   -2.4040 O   0  0  0  0  0  0  0  0  0  0  0  0
   -5.9360   -1.7830   -1.6830 C   0  0  0  0  0  0  0  0  0  0  0  0
    1.1090    1.9050    0.1520 H   0  0  0  0  0  0  0  0  0  0  0  0
   -0.2830    1.9500   -0.9050 H   0  0  0  0  0  0  0  0  0  0  0  0
   -0.5200    1.9510    0.8570 H   0  0  0  0  0  0  0  0  0  0  0  0
    0.1640   -0.1310    2.1480 H   0  0  0  0  0  0  0  0  0  0  0  0
    0.7440   -1.5340    1.2230 H   0  0  0  0  0  0  0  0  0  0  0  0
    1.7330   -0.0870    1.3140 H   0  0  0  0  0  0  0  0  0  0  0  0
   -1.2930   -1.5410    0.0830 H   0  0  0  0  0  0  0  0  0  0  0  0
   -1.9470   -0.0390    0.7140 H   0  0  0  0  0  0  0  0  0  0  0  0
   -2.0250    0.8490   -1.6810 H   0  0  0  0  0  0  0  0  0  0  0  0
   -1.3460   -0.6790   -2.2400 H   0  0  0  0  0  0  0  0  0  0  0  0
   -6.6440    1.2410   -0.2440 H   0  0  0  0  0  0  0  0  0  0  0  0
   -8.9410    0.3520   -0.4140 H   0  0  0  0  0  0  0  0  0  0  0  0
   -9.3470   -1.8740   -1.3880 H   0  0  0  0  0  0  0  0  0  0  0  0
   -8.4820   -3.9450   -2.4230 H   0  0  0  0  0  0  0  0  0  0  0  0
   -7.5730   -5.9550   -3.4410 H   0  0  0  0  0  0  0  0  0  0  0  0
   -5.8620   -6.1550   -3.6760 H   0  0  0  0  0  0  0  0  0  0  0  0
   -4.2690   -4.4360   -3.0430 H   0  0  0  0  0  0  0  0  0  0  0  0
  1  2  1  0  0  0  0
  1 22  1  0  0  0  0
  1 23  1  0  0  0  0
  1 24  1  0  0  0  0
  2  3  1  0  0  0  0
  2  4  1  0  0  0  0
  3 25  1  0  0  0  0
  3 26  1  0  0  0  0
  3 27  1  0  0  0  0
  4  5  1  0  0  0  0
  4 28  1  0  0  0  0
  4 29  1  0  0  0  0
  5  6  1  0  0  0  0
  5 30  1  0  0  0  0
  5 31  1  0  0  0  0
  6  7  1  0  0  0  0
  6 19  1  0  0  0  0
  7  8  2  0  0  0  0
  7  9  1  0  0  0  0
  9 10  1  0  0  0  0
  9 21  2  0  0  0  0
 10 11  2  0  0  0  0
 10 32  1  0  0  0  0
 11 12  1  0  0  0  0
 11 33  1  0  0  0  0
 12 13  2  0  0  0  0
 12 34  1  0  0  0  0
 13 14  1  0  0  0  0
 13 21  1  0  0  0  0
 14 15  2  0  0  0  0
 14 35  1  0  0  0  0
 15 16  1  0  0  0  0
 15 17  1  0  0  0  0
 16 36  1  0  0  0  0
 16 37  1  0  0  0  0
 17 18  2  0  0  0  0
 17 38  1  0  0  0  0
 18 19  1  0  0  0  0
 18 21  1  0  0  0  0
 19 20  2  0  0  0  0
M  END
>  <Index>
49

>  <DILI_Mulliner_943cpds_all2DMOE_transp_NAME>
amonafide

>  <DILI_2_class>
1

>  <ID>
HT0148

$$$$

  MOE2013           3D
CORINA 3.60 0026  08.12.2014
 19 18  0  0  0  0  0  0  0  0999 V2000
   -0.0170    1.5170    0.0050 C   0  0  0  0  0  0  0  0  0  0  0  0
    0.0100   -0.0030   -0.0260 C   0  0  0  0  0  0  0  0  0  0  0  0
    0.7280   -0.5250   -1.2700 C   0  0  0  0  0  0  0  0  0  0  0  0
    0.7510   -2.0520   -1.2980 C   0  0  0  0  0  0  0  0  0  0  0  0
    1.4690   -2.5840   -2.5370 C   0  0  0  0  0  0  0  0  0  0  0  0
    1.4450   -4.0110   -2.4820 O   0  0  0  0  0  0  0  0  0  0  0  0
    2.0310   -4.4760   -3.4930 N   0  0  0  0  0  0  0  0  0  0  0  0
    2.1240   -5.6990   -3.6420 O   0  0  0  0  0  0  0  0  0  0  0  0
    0.9980    1.9270    0.0140 H   0  0  0  0  0  0  0  0  0  0  0  0
   -0.5420    1.9180   -0.8680 H   0  0  0  0  0  0  0  0  0  0  0  0
   -0.5340    1.8690    0.9040 H   0  0  0  0  0  0  0  0  0  0  0  0
    0.5110   -0.3720    0.8760 H   0  0  0  0  0  0  0  0  0  0  0  0
   -1.0190   -0.3810   -0.0030 H   0  0  0  0  0  0  0  0  0  0  0  0
    0.2260   -0.1480   -2.1690 H   0  0  0  0  0  0  0  0  0  0  0  0
    1.7550   -0.1410   -1.2890 H   0  0  0  0  0  0  0  0  0  0  0  0
    1.2450   -2.4410   -0.3990 H   0  0  0  0  0  0  0  0  0  0  0  0
   -0.2720   -2.4480   -1.2740 H   0  0  0  0  0  0  0  0  0  0  0  0
    0.9560   -2.2300   -3.4410 H   0  0  0  0  0  0  0  0  0  0  0  0
    2.5060   -2.2220   -2.5460 H   0  0  0  0  0  0  0  0  0  0  0  0
  1  2  1  0  0  0  0
  1  9  1  0  0  0  0
  1 10  1  0  0  0  0
  1 11  1  0  0  0  0
  2  3  1  0  0  0  0
  2 12  1  0  0  0  0
  2 13  1  0  0  0  0
  3  4  1  0  0  0  0
  3 14  1  0  0  0  0
  3 15  1  0  0  0  0
  4  5  1  0  0  0  0
  4 16  1  0  0  0  0
  4 17  1  0  0  0  0
  5  6  1  0  0  0  0
  5 18  1  0  0  0  0
  5 19  1  0  0  0  0
  6  7  1  0  0  0  0
  7  8  2  0  0  0  0
M  END
>  <Index>
50

>  <DILI_Mulliner_943cpds_all2DMOE_transp_NAME>
amyl nitrite

>  <DILI_2_class>
0

>  <ID>
HT0156

$$$$

  MOE2013           3D
CORINA 3.60 0026  08.12.2014
 23 25  0  0  1  0  0  0  0  0999 V2000
    0.4900    1.3040   -0.0090 O   0  0  0  0  0  0  0  0  0  0  0  0
    0.3090   -0.0180   -0.0300 C   0  0  0  0  0  0  0  0  0  0  0  0
    0.2490   -0.7930    1.0990 C   0  0  0  0  0  0  0  0  0  0  0  0
    0.0590   -2.0540    0.6150 N   0  0  0  0  0  0  0  0  0  0  0  0
   -0.0760   -3.2750    1.3930 C   0  0  0  0  0  0  0  0  0  0  0  0
   -0.2770   -4.5060    0.5340 C   0  0  0  0  0  0  0  0  0  0  0  0
   -0.4270   -5.7830    1.1130 C   0  0  0  0  0  0  0  0  0  0  0  0
   -0.3820   -5.9480    2.8400 Cl  0  0  0  0  0  0  0  0  0  0  0  0
   -0.6110   -6.9080    0.2950 C   0  0  0  0  0  0  0  0  0  0  0  0
   -0.8020   -8.5030    0.9360 Cl  0  0  0  0  0  0  0  0  0  0  0  0
   -0.6460   -6.7660   -1.0930 C   0  0  0  0  0  0  0  0  0  0  0  0
   -0.4980   -5.5060   -1.6720 C   0  0  0  0  0  0  0  0  0  0  0  0
   -0.3130   -4.3740   -0.8720 C   0  0  0  0  0  0  0  0  0  0  0  0
   -0.1660   -3.1100   -1.4660 N   0  0  3  0  0  0  0  0  0  0  0  0
    0.0150   -1.9860   -0.7520 C   0  0  0  0  0  0  0  0  0  0  0  0
    0.1660   -0.7500   -1.1720 N   0  0  0  0  0  0  0  0  0  0  0  0
    0.4920    1.5890   -0.9390 H   0  0  0  0  0  0  0  0  0  0  0  0
    0.3210   -0.5610    2.1520 H   0  0  0  0  0  0  0  0  0  0  0  0
    0.8430   -3.3680    1.9820 H   0  0  0  0  0  0  0  0  0  0  0  0
   -0.9400   -3.1260    2.0510 H   0  0  0  0  0  0  0  0  0  0  0  0
   -0.7880   -7.6330   -1.7340 H   0  0  0  0  0  0  0  0  0  0  0  0
   -0.5280   -5.4160   -2.7560 H   0  0  0  0  0  0  0  0  0  0  0  0
   -0.1970   -3.0510   -2.4760 H   0  0  0  0  0  0  0  0  0  0  0  0
  1  2  1  0  0  0  0
  1 17  1  0  0  0  0
  2  3  2  0  0  0  0
  2 16  1  0  0  0  0
  3  4  1  0  0  0  0
  3 18  1  0  0  0  0
  4  5  1  0  0  0  0
  4 15  1  0  0  0  0
  5  6  1  0  0  0  0
  5 19  1  0  0  0  0
  5 20  1  0  0  0  0
  6  7  1  0  0  0  0
  6 13  2  0  0  0  0
  7  8  1  0  0  0  0
  7  9  2  0  0  0  0
  9 10  1  0  0  0  0
  9 11  1  0  0  0  0
 11 12  2  0  0  0  0
 11 21  1  0  0  0  0
 12 13  1  0  0  0  0
 12 22  1  0  0  0  0
 13 14  1  0  0  0  0
 14 15  1  0  0  0  0
 14 23  1  0  0  0  0
 15 16  2  0  0  0  0
M  END
>  <Index>
51

>  <DILI_Mulliner_943cpds_all2DMOE_transp_NAME>
anagrelide hydrochloride;anagrelide

>  <DILI_2_class>
1

>  <ID>
HT0157

$$$$

  MOE2013           3D
CORINA 3.60 0026  08.12.2014
 31 33  0  0  0  0  0  0  0  0999 V2000
   -0.2230    1.2210   -0.3590 C   0  0  0  0  0  0  0  0  0  0  0  0
   -0.1210   -0.1870   -0.1830 O   0  0  0  0  0  0  0  0  0  0  0  0
    0.5460   -0.6230    0.9290 C   0  0  0  0  0  0  0  0  0  0  0  0
    0.6360   -2.0110    1.0500 C   0  0  0  0  0  0  0  0  0  0  0  0
    1.2930   -2.5930    2.1380 C   0  0  0  0  0  0  0  0  0  0  0  0
    1.8720   -1.7920    3.1300 C   0  0  0  0  0  0  0  0  0  0  0  0
    1.7770   -0.3980    3.0040 C   0  0  0  0  0  0  0  0  0  0  0  0
    1.1190    0.1820    1.9130 C   0  0  0  0  0  0  0  0  0  0  0  0
    2.5810   -2.4390    4.2960 C   0  0  0  0  0  0  0  0  0  0  0  0
    4.0480   -2.0540    4.4010 C   0  0  0  0  0  0  0  0  0  0  0  0
    4.9100   -2.1630    3.5490 O   0  0  0  0  0  0  0  0  0  0  0  0
    4.2900   -1.5190    5.7410 C   0  0  0  0  0  0  0  0  0  0  0  0
    5.4780   -1.0630    6.2800 C   0  0  0  0  0  0  0  0  0  0  0  0
    5.4480   -0.5900    7.5950 C   0  0  0  0  0  0  0  0  0  0  0  0
    4.2480   -0.5820    8.3330 C   0  0  0  0  0  0  0  0  0  0  0  0
    3.0560   -1.0460    7.7680 C   0  0  0  0  0  0  0  0  0  0  0  0
    3.1070   -1.5110    6.4680 C   0  0  0  0  0  0  0  0  0  0  0  0
    2.0160   -2.0390    5.6490 C   0  0  0  0  0  0  0  0  0  0  0  0
    0.8640   -2.1310    6.0340 O   0  0  0  0  0  0  0  0  0  0  0  0
    0.7670    1.6780   -0.4620 H   0  0  0  0  0  0  0  0  0  0  0  0
   -0.7710    1.4020   -1.2880 H   0  0  0  0  0  0  0  0  0  0  0  0
   -0.7890    1.6810    0.4570 H   0  0  0  0  0  0  0  0  0  0  0  0
    0.1930   -2.6480    0.2890 H   0  0  0  0  0  0  0  0  0  0  0  0
    1.3460   -3.6770    2.1980 H   0  0  0  0  0  0  0  0  0  0  0  0
    2.2140    0.2600    3.7530 H   0  0  0  0  0  0  0  0  0  0  0  0
    1.0740    1.2650    1.8630 H   0  0  0  0  0  0  0  0  0  0  0  0
    2.5360   -3.5340    4.2390 H   0  0  0  0  0  0  0  0  0  0  0  0
    6.3990   -1.0710    5.7050 H   0  0  0  0  0  0  0  0  0  0  0  0
    6.3630   -0.2230    8.0570 H   0  0  0  0  0  0  0  0  0  0  0  0
    4.2510   -0.2080    9.3550 H   0  0  0  0  0  0  0  0  0  0  0  0
    2.1280   -1.0400    8.3300 H   0  0  0  0  0  0  0  0  0  0  0  0
  1  2  1  0  0  0  0
  1 20  1  0  0  0  0
  1 21  1  0  0  0  0
  1 22  1  0  0  0  0
  2  3  1  0  0  0  0
  3  4  1  0  0  0  0
  3  8  2  0  0  0  0
  4  5  2  0  0  0  0
  4 23  1  0  0  0  0
  5  6  1  0  0  0  0
  5 24  1  0  0  0  0
  6  7  2  0  0  0  0
  6  9  1  0  0  0  0
  7  8  1  0  0  0  0
  7 25  1  0  0  0  0
  8 26  1  0  0  0  0
  9 10  1  0  0  0  0
  9 18  1  0  0  0  0
  9 27  1  0  0  0  0
 10 11  2  0  0  0  0
 10 12  1  0  0  0  0
 12 13  1  0  0  0  0
 12 17  2  0  0  0  0
 13 14  2  0  0  0  0
 13 28  1  0  0  0  0
 14 15  1  0  0  0  0
 14 29  1  0  0  0  0
 15 16  2  0  0  0  0
 15 30  1  0  0  0  0
 16 17  1  0  0  0  0
 16 31  1  0  0  0  0
 17 18  1  0  0  0  0
 18 19  2  0  0  0  0
M  END
>  <Index>
52

>  <DILI_Mulliner_943cpds_all2DMOE_transp_NAME>
anisindione

>  <DILI_2_class>
1

>  <ID>
HT0162

$$$$

  MOE2013           3D
CORINA 3.60 0026  08.12.2014
 39 41  0  0  1  0  0  0  0  0999 V2000
   -0.1690    1.6010   -0.2810 C   0  0  0  0  0  0  0  0  0  0  0  0
   -0.0300    0.1380   -0.3390 N   0  0  3  0  0  0  0  0  0  0  0  0
    0.1830   -0.5810    0.9210 C   0  0  0  0  0  0  0  0  0  0  0  0
   -1.1270   -0.8010    1.6470 C   0  0  0  0  0  0  0  0  0  0  0  0
   -2.0180   -1.7970    1.2210 C   0  0  0  0  0  0  0  0  0  0  0  0
   -3.2300   -1.9950    1.8850 C   0  0  0  0  0  0  0  0  0  0  0  0
   -3.5640   -1.1990    2.9790 C   0  0  0  0  0  0  0  0  0  0  0  0
   -2.6890   -0.2020    3.4090 C   0  0  0  0  0  0  0  0  0  0  0  0
   -1.4770   -0.0020    2.7460 C   0  0  0  0  0  0  0  0  0  0  0  0
   -0.1370   -0.5370   -1.5450 C   0  0  0  0  0  0  0  0  0  0  0  0
   -1.0990   -0.1770   -2.5040 C   0  0  0  0  0  0  0  0  0  0  0  0
   -1.2190   -0.8580   -3.7200 C   0  0  0  0  0  0  0  0  0  0  0  0
   -0.3720   -1.9220   -4.0080 C   0  0  0  0  0  0  0  0  0  0  0  0
    0.5910   -2.3020   -3.0790 C   0  0  0  0  0  0  0  0  0  0  0  0
    0.7020   -1.6170   -1.8640 C   0  0  0  0  0  0  0  0  0  0  0  0
    1.1440    2.2370    0.1360 C   0  0  0  0  0  0  0  0  0  0  0  0
    1.2070    3.1480    1.0750 N   0  0  0  0  0  0  0  0  0  0  0  0
    2.6610    3.4960    1.1550 C   0  0  0  0  0  0  0  0  0  0  0  0
    3.4000    2.6710    0.0900 C   0  0  0  0  0  0  0  0  0  0  0  0
    2.3250    1.9040   -0.4580 N   0  0  0  0  0  0  0  0  0  0  0  0
   -0.4270    2.0430   -1.2500 H   0  0  0  0  0  0  0  0  0  0  0  0
   -0.9550    1.8850    0.4270 H   0  0  0  0  0  0  0  0  0  0  0  0
    0.6690   -1.5540    0.7850 H   0  0  0  0  0  0  0  0  0  0  0  0
    0.8680   -0.0180    1.5670 H   0  0  0  0  0  0  0  0  0  0  0  0
   -1.7730   -2.4180    0.3630 H   0  0  0  0  0  0  0  0  0  0  0  0
   -3.9140   -2.7690    1.5470 H   0  0  0  0  0  0  0  0  0  0  0  0
   -4.5080   -1.3530    3.4950 H   0  0  0  0  0  0  0  0  0  0  0  0
   -2.9520    0.4220    4.2580 H   0  0  0  0  0  0  0  0  0  0  0  0
   -0.8090    0.7860    3.0890 H   0  0  0  0  0  0  0  0  0  0  0  0
   -1.8010    0.6270   -2.2980 H   0  0  0  0  0  0  0  0  0  0  0  0
   -1.9790   -0.5590   -4.4360 H   0  0  0  0  0  0  0  0  0  0  0  0
   -0.4630   -2.4530   -4.9510 H   0  0  0  0  0  0  0  0  0  0  0  0
    1.2610   -3.1290   -3.2990 H   0  0  0  0  0  0  0  0  0  0  0  0
    1.4860   -1.9270   -1.1780 H   0  0  0  0  0  0  0  0  0  0  0  0
    2.7910    4.5690    0.9800 H   0  0  0  0  0  0  0  0  0  0  0  0
    3.0330    3.2640    2.1590 H   0  0  0  0  0  0  0  0  0  0  0  0
    3.8580    3.3130   -0.6670 H   0  0  0  0  0  0  0  0  0  0  0  0
    4.1670    2.0310    0.5370 H   0  0  0  0  0  0  0  0  0  0  0  0
    2.4170    1.2020   -1.1820 H   0  0  0  0  0  0  0  0  0  0  0  0
  1  2  1  0  0  0  0
  1 16  1  0  0  0  0
  1 21  1  0  0  0  0
  1 22  1  0  0  0  0
  2  3  1  0  0  0  0
  2 10  1  0  0  0  0
  3  4  1  0  0  0  0
  3 23  1  0  0  0  0
  3 24  1  0  0  0  0
  4  5  1  0  0  0  0
  4  9  2  0  0  0  0
  5  6  2  0  0  0  0
  5 25  1  0  0  0  0
  6  7  1  0  0  0  0
  6 26  1  0  0  0  0
  7  8  2  0  0  0  0
  7 27  1  0  0  0  0
  8  9  1  0  0  0  0
  8 28  1  0  0  0  0
  9 29  1  0  0  0  0
 10 11  1  0  0  0  0
 10 15  2  0  0  0  0
 11 12  2  0  0  0  0
 11 30  1  0  0  0  0
 12 13  1  0  0  0  0
 12 31  1  0  0  0  0
 13 14  2  0  0  0  0
 13 32  1  0  0  0  0
 14 15  1  0  0  0  0
 14 33  1  0  0  0  0
 15 34  1  0  0  0  0
 16 17  2  0  0  0  0
 16 20  1  0  0  0  0
 17 18  1  0  0  0  0
 18 19  1  0  0  0  0
 18 35  1  0  0  0  0
 18 36  1  0  0  0  0
 19 20  1  0  0  0  0
 19 37  1  0  0  0  0
 19 38  1  0  0  0  0
 20 39  1  0  0  0  0
M  END
>  <Index>
53

>  <DILI_Mulliner_943cpds_all2DMOE_transp_NAME>
antazoline

>  <DILI_2_class>
1

>  <ID>
HT0165

$$$$

  MOE2013           3D
CORINA 3.60 0026  08.12.2014
 68 72  0  0  1  0  0  0  0  0999 V2000
    1.7430    0.8700    0.5300 F   0  0  0  0  0  0  0  0  0  0  0  0
    0.8810    1.9080    0.3380 C   0  0  0  0  0  0  0  0  0  0  0  0
    1.4880    2.7400   -0.5520 F   0  0  0  0  0  0  0  0  0  0  0  0
   -0.1930    1.3830   -0.3160 F   0  0  0  0  0  0  0  0  0  0  0  0
    0.4950    2.6190    1.6090 C   0  0  0  0  0  0  0  0  0  0  0  0
    1.2370    2.4480    2.7800 C   0  0  0  0  0  0  0  0  0  0  0  0
    0.8660    3.1210    3.9390 C   0  0  0  0  0  0  0  0  0  0  0  0
   -0.2470    3.9690    3.9340 C   0  0  0  0  0  0  0  0  0  0  0  0
   -1.0180    4.1780    2.7810 C   0  0  0  0  0  0  0  0  0  0  0  0
   -0.6150    3.4880    1.6240 C   0  0  0  0  0  0  0  0  0  0  0  0
   -2.1160    5.0160    2.7810 N   0  0  0  0  0  0  0  0  0  0  0  0
   -3.0160    5.1400    3.9320 C   0  0  0  0  0  0  0  0  0  0  0  0
   -3.2380    6.6210    4.2850 C   0  0  0  0  0  0  0  0  0  0  0  0
   -3.7560    7.4020    3.1360 N   0  0  0  0  0  0  0  0  0  0  0  0
   -3.9420    8.8140    3.5370 C   0  0  0  0  0  0  0  0  0  0  0  0
   -4.7530    9.6680    2.5500 C   0  0  0  0  0  0  0  0  0  0  0  0
   -6.1250    9.2340    2.5480 O   0  0  0  0  0  0  0  0  0  0  0  0
   -7.0190   10.1560    2.1090 C   0  0  0  0  0  0  0  0  0  0  0  0
   -6.7750   11.2870    1.7250 O   0  0  0  0  0  0  0  0  0  0  0  0
   -8.3760    9.5690    2.1850 C   0  0  0  0  0  0  0  0  0  0  0  0
   -8.7650    9.0000    3.4110 C   0  0  0  0  0  0  0  0  0  0  0  0
  -10.0660    8.5360    3.5880 C   0  0  0  0  0  0  0  0  0  0  0  0
  -10.9860    8.6490    2.5520 C   0  0  0  0  0  0  0  0  0  0  0  0
  -10.6020    9.2160    1.3330 C   0  0  0  0  0  0  0  0  0  0  0  0
   -9.2920    9.6820    1.1210 C   0  0  0  0  0  0  0  0  0  0  0  0
   -8.9700   10.1420   -0.1710 N   0  0  3  0  0  0  0  0  0  0  0  0
   -7.7950    9.9520   -0.9330 C   0  0  0  0  0  0  0  0  0  0  0  0
   -7.0780    8.7570   -0.8210 C   0  0  0  0  0  0  0  0  0  0  0  0
   -5.9230    8.6050   -1.5580 C   0  0  0  0  0  0  0  0  0  0  0  0
   -5.4310    9.5500   -2.3810 N   0  0  0  0  0  0  0  0  0  0  0  0
   -6.0960   10.7110   -2.4800 C   0  0  0  0  0  0  0  0  0  0  0  0
   -5.5710   11.6910   -3.3120 C   0  0  0  0  0  0  0  0  0  0  0  0
   -6.1750   12.9480   -3.4670 C   0  0  0  0  0  0  0  0  0  0  0  0
   -7.3500   13.2160   -2.7670 C   0  0  0  0  0  0  0  0  0  0  0  0
   -7.8970   12.2460   -1.9260 C   0  0  0  0  0  0  0  0  0  0  0  0
   -7.2900   10.9770   -1.7750 C   0  0  0  0  0  0  0  0  0  0  0  0
   -5.5700   13.9670   -4.3920 C   0  0  0  0  0  0  0  0  0  0  0  0
   -5.8450   13.7010   -5.6980 F   0  0  0  0  0  0  0  0  0  0  0  0
   -6.0140   15.2350   -4.1660 F   0  0  0  0  0  0  0  0  0  0  0  0
   -4.2130   14.0270   -4.2980 F   0  0  0  0  0  0  0  0  0  0  0  0
   -2.8050    7.2710    2.0060 C   0  0  0  0  0  0  0  0  0  0  0  0
   -2.5100    5.8050    1.6080 C   0  0  0  0  0  0  0  0  0  0  0  0
    2.1050    1.7920    2.7970 H   0  0  0  0  0  0  0  0  0  0  0  0
    1.4440    2.9930    4.8510 H   0  0  0  0  0  0  0  0  0  0  0  0
   -0.4800    4.4950    4.8560 H   0  0  0  0  0  0  0  0  0  0  0  0
   -1.1940    3.5950    0.7080 H   0  0  0  0  0  0  0  0  0  0  0  0
   -3.9770    4.6770    3.6740 H   0  0  0  0  0  0  0  0  0  0  0  0
   -2.6550    4.6100    4.8200 H   0  0  0  0  0  0  0  0  0  0  0  0
   -3.9590    6.6660    5.1100 H   0  0  0  0  0  0  0  0  0  0  0  0
   -2.2950    7.0530    4.6460 H   0  0  0  0  0  0  0  0  0  0  0  0
   -4.4850    8.8330    4.4910 H   0  0  0  0  0  0  0  0  0  0  0  0
   -2.9680    9.2890    3.7090 H   0  0  0  0  0  0  0  0  0  0  0  0
   -4.6930   10.7110    2.8830 H   0  0  0  0  0  0  0  0  0  0  0  0
   -4.3590    9.6090    1.5310 H   0  0  0  0  0  0  0  0  0  0  0  0
   -8.0610    8.9320    4.2380 H   0  0  0  0  0  0  0  0  0  0  0  0
  -10.3620    8.0950    4.5360 H   0  0  0  0  0  0  0  0  0  0  0  0
  -12.0030    8.2900    2.6850 H   0  0  0  0  0  0  0  0  0  0  0  0
  -11.3370    9.2660    0.5320 H   0  0  0  0  0  0  0  0  0  0  0  0
   -9.7020   10.6740   -0.6290 H   0  0  0  0  0  0  0  0  0  0  0  0
   -7.4220    7.9470   -0.1880 H   0  0  0  0  0  0  0  0  0  0  0  0
   -5.3460    7.6870   -1.5080 H   0  0  0  0  0  0  0  0  0  0  0  0
   -4.6510   11.4680   -3.8520 H   0  0  0  0  0  0  0  0  0  0  0  0
   -7.8450   14.1820   -2.8610 H   0  0  0  0  0  0  0  0  0  0  0  0
   -8.7960   12.5040   -1.3730 H   0  0  0  0  0  0  0  0  0  0  0  0
   -3.2040    7.7760    1.1200 H   0  0  0  0  0  0  0  0  0  0  0  0
   -1.8540    7.7590    2.2610 H   0  0  0  0  0  0  0  0  0  0  0  0
   -1.7250    5.8240    0.8430 H   0  0  0  0  0  0  0  0  0  0  0  0
   -3.4020    5.3530    1.1560 H   0  0  0  0  0  0  0  0  0  0  0  0
  1  2  1  0  0  0  0
  2  3  1  0  0  0  0
  2  4  1  0  0  0  0
  2  5  1  0  0  0  0
  5  6  1  0  0  0  0
  5 10  2  0  0  0  0
  6  7  2  0  0  0  0
  6 43  1  0  0  0  0
  7  8  1  0  0  0  0
  7 44  1  0  0  0  0
  8  9  2  0  0  0  0
  8 45  1  0  0  0  0
  9 10  1  0  0  0  0
  9 11  1  0  0  0  0
 10 46  1  0  0  0  0
 11 12  1  0  0  0  0
 11 42  1  0  0  0  0
 12 13  1  0  0  0  0
 12 47  1  0  0  0  0
 12 48  1  0  0  0  0
 13 14  1  0  0  0  0
 13 49  1  0  0  0  0
 13 50  1  0  0  0  0
 14 15  1  0  0  0  0
 14 41  1  0  0  0  0
 15 16  1  0  0  0  0
 15 51  1  0  0  0  0
 15 52  1  0  0  0  0
 16 17  1  0  0  0  0
 16 53  1  0  0  0  0
 16 54  1  0  0  0  0
 17 18  1  0  0  0  0
 18 19  2  0  0  0  0
 18 20  1  0  0  0  0
 20 21  1  0  0  0  0
 20 25  2  0  0  0  0
 21 22  2  0  0  0  0
 21 55  1  0  0  0  0
 22 23  1  0  0  0  0
 22 56  1  0  0  0  0
 23 24  2  0  0  0  0
 23 57  1  0  0  0  0
 24 25  1  0  0  0  0
 24 58  1  0  0  0  0
 25 26  1  0  0  0  0
 26 27  1  0  0  0  0
 26 59  1  0  0  0  0
 27 28  1  0  0  0  0
 27 36  2  0  0  0  0
 28 29  2  0  0  0  0
 28 60  1  0  0  0  0
 29 30  1  0  0  0  0
 29 61  1  0  0  0  0
 30 31  2  0  0  0  0
 31 32  1  0  0  0  0
 31 36  1  0  0  0  0
 32 33  2  0  0  0  0
 32 62  1  0  0  0  0
 33 34  1  0  0  0  0
 33 37  1  0  0  0  0
 34 35  2  0  0  0  0
 34 63  1  0  0  0  0
 35 36  1  0  0  0  0
 35 64  1  0  0  0  0
 37 38  1  0  0  0  0
 37 39  1  0  0  0  0
 37 40  1  0  0  0  0
 41 42  1  0  0  0  0
 41 65  1  0  0  0  0
 41 66  1  0  0  0  0
 42 67  1  0  0  0  0
 42 68  1  0  0  0  0
M  END
>  <Index>
54

>  <DILI_Mulliner_943cpds_all2DMOE_transp_NAME>
antrafenine

>  <DILI_2_class>
1

>  <ID>
HT0168

$$$$

  MOE2013           3D
CORINA 3.60 0026  08.12.2014
 58 61  0  0  1  0  0  0  0  0999 V2000
   -0.3850    0.2820    1.4240 O   0  0  0  0  0  0  0  0  0  0  0  0
   -0.1470    1.1920    0.6490 C   0  0  0  0  0  0  0  0  0  0  0  0
    0.6120    2.3050    0.8870 N   0  0  0  0  0  0  0  0  0  0  0  0
   -0.5820    1.3280   -0.6650 N   0  0  0  0  0  0  0  0  0  0  0  0
   -0.0990    2.4870   -1.2180 N   0  0  0  0  0  0  0  0  0  0  0  0
    0.6000    3.0230   -0.2580 C   0  0  0  0  0  0  0  0  0  0  0  0
    1.3770    4.3150   -0.3380 C   0  0  0  0  0  0  0  0  0  0  0  0
    0.4900    5.5030   -0.3340 N   0  0  3  0  0  0  0  0  0  0  0  0
   -0.3540    5.5360    0.8850 C   0  0  0  0  0  0  0  0  0  0  0  0
    1.2940    6.7710   -0.3760 C   0  0  2  0  0  0  0  0  0  0  0  0
   -1.1870    6.8180    0.9890 C   0  0  0  0  0  0  0  0  0  0  0  0
    0.3950    8.0530   -0.2450 C   0  0  2  0  0  0  0  0  0  0  0  0
    2.2200    6.8900   -1.5840 C   0  0  0  0  0  0  0  0  0  0  0  0
   -0.3570    7.9840    0.9770 O   0  0  0  0  0  0  0  0  0  0  0  0
   -0.4610    8.2030   -1.3790 O   0  0  0  0  0  0  0  0  0  0  0  0
    3.5860    7.1690   -1.3930 C   0  0  0  0  0  0  0  0  0  0  0  0
    1.7360    6.7410   -2.8950 C   0  0  0  0  0  0  0  0  0  0  0  0
   -0.8440    9.5450   -1.6830 C   0  0  2  0  0  0  0  0  0  0  0  0
    4.4430    7.2940   -2.4880 C   0  0  0  0  0  0  0  0  0  0  0  0
    2.5930    6.8720   -3.9890 C   0  0  0  0  0  0  0  0  0  0  0  0
   -1.9060   10.0640   -0.7190 C   0  0  0  0  0  0  0  0  0  0  0  0
   -1.3800    9.5490   -3.1060 C   0  0  0  0  0  0  0  0  0  0  0  0
    3.9380    7.1470   -3.7750 C   0  0  0  0  0  0  0  0  0  0  0  0
   -1.1460   10.6500   -3.9430 C   0  0  0  0  0  0  0  0  0  0  0  0
   -2.1370    8.4730   -3.6010 C   0  0  0  0  0  0  0  0  0  0  0  0
    4.7650    7.2640   -4.8220 F   0  0  0  0  0  0  0  0  0  0  0  0
   -1.6500   10.6830   -5.2520 C   0  0  0  0  0  0  0  0  0  0  0  0
   -2.6360    8.4770   -4.9120 C   0  0  0  0  0  0  0  0  0  0  0  0
   -2.3850    9.5870   -5.7300 C   0  0  0  0  0  0  0  0  0  0  0  0
   -1.3810   11.8690   -6.1420 C   0  0  0  0  0  0  0  0  0  0  0  0
   -3.4360    7.3030   -5.4110 C   0  0  0  0  0  0  0  0  0  0  0  0
   -0.1880   11.7760   -6.7910 F   0  0  0  0  0  0  0  0  0  0  0  0
   -2.3230   12.0340   -7.1130 F   0  0  0  0  0  0  0  0  0  0  0  0
   -1.3460   13.0490   -5.4600 F   0  0  0  0  0  0  0  0  0  0  0  0
   -4.6360    7.1830   -4.7790 F   0  0  0  0  0  0  0  0  0  0  0  0
   -3.7200    7.3620   -6.7420 F   0  0  0  0  0  0  0  0  0  0  0  0
   -2.7920    6.1170   -5.2230 F   0  0  0  0  0  0  0  0  0  0  0  0
    1.0730    2.5090    1.7580 H   0  0  0  0  0  0  0  0  0  0  0  0
   -1.1720    0.6910   -1.1830 H   0  0  0  0  0  0  0  0  0  0  0  0
    2.0910    4.3570    0.4940 H   0  0  0  0  0  0  0  0  0  0  0  0
    1.9440    4.2650   -1.2740 H   0  0  0  0  0  0  0  0  0  0  0  0
   -1.0490    4.6900    0.8910 H   0  0  0  0  0  0  0  0  0  0  0  0
    0.2820    5.4590    1.7760 H   0  0  0  0  0  0  0  0  0  0  0  0
    1.9270    6.7580    0.5250 H   0  0  0  0  0  0  0  0  0  0  0  0
   -1.9310    6.8780    0.1860 H   0  0  0  0  0  0  0  0  0  0  0  0
   -1.7360    6.8200    1.9370 H   0  0  0  0  0  0  0  0  0  0  0  0
    1.0570    8.9240   -0.1640 H   0  0  0  0  0  0  0  0  0  0  0  0
    3.9960    7.2850   -0.3910 H   0  0  0  0  0  0  0  0  0  0  0  0
    0.6840    6.5190   -3.0660 H   0  0  0  0  0  0  0  0  0  0  0  0
    0.0460   10.1850   -1.6490 H   0  0  0  0  0  0  0  0  0  0  0  0
    5.4980    7.5040   -2.3440 H   0  0  0  0  0  0  0  0  0  0  0  0
    2.2180    6.7560   -5.0010 H   0  0  0  0  0  0  0  0  0  0  0  0
   -2.2870   11.0430   -1.0290 H   0  0  0  0  0  0  0  0  0  0  0  0
   -2.7520    9.3710   -0.6500 H   0  0  0  0  0  0  0  0  0  0  0  0
   -1.4990   10.1720    0.2910 H   0  0  0  0  0  0  0  0  0  0  0  0
   -0.5670   11.4960   -3.5710 H   0  0  0  0  0  0  0  0  0  0  0  0
   -2.3300    7.6150   -2.9560 H   0  0  0  0  0  0  0  0  0  0  0  0
   -2.7700    9.6020   -6.7500 H   0  0  0  0  0  0  0  0  0  0  0  0
  1  2  2  0  0  0  0
  2  3  1  0  0  0  0
  2  4  1  0  0  0  0
  3  6  1  0  0  0  0
  3 38  1  0  0  0  0
  4  5  1  0  0  0  0
  4 39  1  0  0  0  0
  5  6  2  0  0  0  0
  6  7  1  0  0  0  0
  7  8  1  0  0  0  0
  7 40  1  0  0  0  0
  7 41  1  0  0  0  0
  8  9  1  0  0  0  0
  8 10  1  0  0  0  0
  9 11  1  0  0  0  0
  9 42  1  0  0  0  0
  9 43  1  0  0  0  0
 10 12  1  0  0  0  0
 10 13  1  0  0  0  0
 10 44  1  0  0  0  0
 11 14  1  0  0  0  0
 11 45  1  0  0  0  0
 11 46  1  0  0  0  0
 12 14  1  0  0  0  0
 12 15  1  0  0  0  0
 12 47  1  0  0  0  0
 13 16  1  0  0  0  0
 13 17  2  0  0  0  0
 15 18  1  0  0  0  0
 16 19  2  0  0  0  0
 16 48  1  0  0  0  0
 17 20  1  0  0  0  0
 17 49  1  0  0  0  0
 18 21  1  0  0  0  0
 18 22  1  0  0  0  0
 18 50  1  0  0  0  0
 19 23  1  0  0  0  0
 19 51  1  0  0  0  0
 20 23  2  0  0  0  0
 20 52  1  0  0  0  0
 21 53  1  0  0  0  0
 21 54  1  0  0  0  0
 21 55  1  0  0  0  0
 22 24  2  0  0  0  0
 22 25  1  0  0  0  0
 23 26  1  0  0  0  0
 24 27  1  0  0  0  0
 24 56  1  0  0  0  0
 25 28  2  0  0  0  0
 25 57  1  0  0  0  0
 27 29  2  0  0  0  0
 27 30  1  0  0  0  0
 28 29  1  0  0  0  0
 28 31  1  0  0  0  0
 29 58  1  0  0  0  0
 30 32  1  0  0  0  0
 30 33  1  0  0  0  0
 30 34  1  0  0  0  0
 31 35  1  0  0  0  0
 31 36  1  0  0  0  0
 31 37  1  0  0  0  0
M  END
>  <Index>
56

>  <DILI_Mulliner_943cpds_all2DMOE_transp_NAME>
aprepitant

>  <DILI_2_class>
1

>  <ID>
HT0173

$$$$

  MOE2013           3D
CORINA 3.60 0026  08.12.2014
 46 47  0  0  1  0  0  0  0  0999 V2000
    0.1460    1.4510   -0.1670 O   0  0  0  0  0  0  0  0  0  0  0  0
   -0.0150    0.0360   -0.0030 C   0  0  3  0  0  0  0  0  0  0  0  0
    0.5340   -0.6570   -1.2670 C   0  0  0  0  0  0  0  0  0  0  0  0
   -0.0740   -0.0250   -2.4550 N   0  0  3  0  0  0  0  0  0  0  0  0
    0.5340   -0.5450   -3.6820 C   0  0  0  0  0  0  0  0  0  0  0  0
   -0.1430    0.0880   -4.8980 C   0  0  0  0  0  0  0  0  0  0  0  0
    0.4910   -0.4130   -6.1950 C   0  0  0  0  0  0  0  0  0  0  0  0
   -0.1790    0.2060   -7.4230 C   0  0  0  0  0  0  0  0  0  0  0  0
    0.4740   -0.2720   -8.6940 C   0  0  0  0  0  0  0  0  0  0  0  0
    0.0180   -1.4320   -9.3350 C   0  0  0  0  0  0  0  0  0  0  0  0
    0.6500   -1.8930  -10.4900 C   0  0  0  0  0  0  0  0  0  0  0  0
    1.7380   -1.1980  -11.0040 C   0  0  0  0  0  0  0  0  0  0  0  0
    2.3270   -1.6850  -12.1350 O   0  0  0  0  0  0  0  0  0  0  0  0
    2.2090   -0.0460  -10.3810 C   0  0  0  0  0  0  0  0  0  0  0  0
    1.5760    0.4140   -9.2250 C   0  0  0  0  0  0  0  0  0  0  0  0
    0.6770   -0.4420    1.2540 C   0  0  0  0  0  0  0  0  0  0  0  0
    1.8280    0.2010    1.7490 C   0  0  0  0  0  0  0  0  0  0  0  0
    2.4720   -0.2580    2.9030 C   0  0  0  0  0  0  0  0  0  0  0  0
    1.9650   -1.3690    3.5610 C   0  0  0  0  0  0  0  0  0  0  0  0
    2.5380   -1.8730    4.6960 O   0  0  0  0  0  0  0  0  0  0  0  0
    0.8330   -2.0160    3.0770 C   0  0  0  0  0  0  0  0  0  0  0  0
    0.3500   -3.1090    3.7410 O   0  0  0  0  0  0  0  0  0  0  0  0
    0.1860   -1.5690    1.9330 C   0  0  0  0  0  0  0  0  0  0  0  0
    0.0400    1.5840   -1.1340 H   0  0  0  0  0  0  0  0  0  0  0  0
   -1.0940   -0.1420    0.0860 H   0  0  0  0  0  0  0  0  0  0  0  0
    1.6220   -0.5210   -1.3090 H   0  0  0  0  0  0  0  0  0  0  0  0
    0.3220   -1.7330   -1.2420 H   0  0  0  0  0  0  0  0  0  0  0  0
   -1.0750   -0.2320   -2.4700 H   0  0  0  0  0  0  0  0  0  0  0  0
    1.6040   -0.3070   -3.6960 H   0  0  0  0  0  0  0  0  0  0  0  0
    0.4250   -1.6350   -3.7270 H   0  0  0  0  0  0  0  0  0  0  0  0
   -1.2140   -0.1520   -4.8970 H   0  0  0  0  0  0  0  0  0  0  0  0
   -0.0560    1.1810   -4.8460 H   0  0  0  0  0  0  0  0  0  0  0  0
    1.5620   -0.1710   -6.1940 H   0  0  0  0  0  0  0  0  0  0  0  0
    0.4150   -1.5070   -6.2420 H   0  0  0  0  0  0  0  0  0  0  0  0
   -1.2470   -0.0460   -7.4400 H   0  0  0  0  0  0  0  0  0  0  0  0
   -0.1270    1.3010   -7.3740 H   0  0  0  0  0  0  0  0  0  0  0  0
   -0.8290   -1.9850   -8.9360 H   0  0  0  0  0  0  0  0  0  0  0  0
    0.2960   -2.7930  -10.9830 H   0  0  0  0  0  0  0  0  0  0  0  0
    3.0510   -1.0920  -12.3920 H   0  0  0  0  0  0  0  0  0  0  0  0
    3.0620    0.5000  -10.7700 H   0  0  0  0  0  0  0  0  0  0  0  0
    1.9510    1.3100   -8.7330 H   0  0  0  0  0  0  0  0  0  0  0  0
    2.2240    1.0740    1.2330 H   0  0  0  0  0  0  0  0  0  0  0  0
    3.3540    0.2630    3.2620 H   0  0  0  0  0  0  0  0  0  0  0  0
    3.2990   -1.3150    4.9300 H   0  0  0  0  0  0  0  0  0  0  0  0
    0.9590   -3.2130    4.5010 H   0  0  0  0  0  0  0  0  0  0  0  0
   -0.6960   -2.0960    1.5800 H   0  0  0  0  0  0  0  0  0  0  0  0
  1  2  1  0  0  0  0
  1 24  1  0  0  0  0
  2  3  1  0  0  0  0
  2 16  1  0  0  0  0
  2 25  1  0  0  0  0
  3  4  1  0  0  0  0
  3 26  1  0  0  0  0
  3 27  1  0  0  0  0
  4  5  1  0  0  0  0
  4 28  1  0  0  0  0
  5  6  1  0  0  0  0
  5 29  1  0  0  0  0
  5 30  1  0  0  0  0
  6  7  1  0  0  0  0
  6 31  1  0  0  0  0
  6 32  1  0  0  0  0
  7  8  1  0  0  0  0
  7 33  1  0  0  0  0
  7 34  1  0  0  0  0
  8  9  1  0  0  0  0
  8 35  1  0  0  0  0
  8 36  1  0  0  0  0
  9 10  1  0  0  0  0
  9 15  2  0  0  0  0
 10 11  2  0  0  0  0
 10 37  1  0  0  0  0
 11 12  1  0  0  0  0
 11 38  1  0  0  0  0
 12 13  1  0  0  0  0
 12 14  2  0  0  0  0
 13 39  1  0  0  0  0
 14 15  1  0  0  0  0
 14 40  1  0  0  0  0
 15 41  1  0  0  0  0
 16 17  1  0  0  0  0
 16 23  2  0  0  0  0
 17 18  2  0  0  0  0
 17 42  1  0  0  0  0
 18 19  1  0  0  0  0
 18 43  1  0  0  0  0
 19 20  1  0  0  0  0
 19 21  2  0  0  0  0
 20 44  1  0  0  0  0
 21 22  1  0  0  0  0
 21 23  1  0  0  0  0
 22 45  1  0  0  0  0
 23 46  1  0  0  0  0
M  END
>  <Index>
57

>  <DILI_Mulliner_943cpds_all2DMOE_transp_NAME>
arbutamine

>  <DILI_2_class>
0

>  <ID>
HT0177

$$$$

  MOE2013           3D
CORINA 3.60 0026  08.12.2014
 49 50  0  0  1  0  0  0  0  0999 V2000
    0.3130    1.3400    0.0930 C   0  0  0  0  0  0  0  0  0  0  0  0
    0.2080   -0.0680   -0.0750 O   0  0  0  0  0  0  0  0  0  0  0  0
   -1.0540   -0.5970   -0.0830 C   0  0  0  0  0  0  0  0  0  0  0  0
   -1.1050   -1.9860   -0.2190 C   0  0  0  0  0  0  0  0  0  0  0  0
   -2.3300   -2.6560   -0.2410 C   0  0  0  0  0  0  0  0  0  0  0  0
   -3.5280   -1.9410   -0.1290 C   0  0  0  0  0  0  0  0  0  0  0  0
   -4.8570   -2.6630   -0.1250 C   0  0  0  0  0  0  0  0  0  0  0  0
   -5.4180   -2.8990    1.2960 C   0  0  1  0  0  0  0  0  0  0  0  0
   -6.8490   -3.4380    1.2000 C   0  0  0  0  0  0  0  0  0  0  0  0
   -4.5420   -3.8380    2.0180 N   0  0  3  0  0  0  0  0  0  0  0  0
   -4.7680   -3.8340    3.4740 C   0  0  0  0  0  0  0  0  0  0  0  0
   -3.5810   -4.5580    4.1430 C   0  0  1  0  0  0  0  0  0  0  0  0
   -2.3690   -3.9860    3.6330 O   0  0  0  0  0  0  0  0  0  0  0  0
   -3.6360   -4.4620    5.6510 C   0  0  0  0  0  0  0  0  0  0  0  0
   -2.9190   -3.4810    6.3540 C   0  0  0  0  0  0  0  0  0  0  0  0
   -2.9950   -3.3990    7.7450 C   0  0  0  0  0  0  0  0  0  0  0  0
   -3.8000   -4.3000    8.4370 C   0  0  0  0  0  0  0  0  0  0  0  0
   -3.8970   -4.2460    9.8050 O   0  0  0  0  0  0  0  0  0  0  0  0
   -4.5340   -5.2840    7.7620 C   0  0  0  0  0  0  0  0  0  0  0  0
   -5.3220   -6.1450    8.5530 N   0  0  0  0  0  0  0  0  0  0  0  0
   -6.1340   -7.1690    8.1300 C   0  0  0  0  0  0  0  0  0  0  0  0
   -6.3610   -7.5550    6.9920 O   0  0  0  0  0  0  0  0  0  0  0  0
   -4.4490   -5.3590    6.3700 C   0  0  0  0  0  0  0  0  0  0  0  0
   -3.4740   -0.5490    0.0090 C   0  0  0  0  0  0  0  0  0  0  0  0
   -2.2450    0.1200    0.0310 C   0  0  0  0  0  0  0  0  0  0  0  0
    1.3760    1.5990    0.0910 H   0  0  0  0  0  0  0  0  0  0  0  0
   -0.1600    1.8730   -0.7390 H   0  0  0  0  0  0  0  0  0  0  0  0
   -0.1050    1.6560    1.0550 H   0  0  0  0  0  0  0  0  0  0  0  0
   -0.1810   -2.5530   -0.3050 H   0  0  0  0  0  0  0  0  0  0  0  0
   -2.3430   -3.7390   -0.3380 H   0  0  0  0  0  0  0  0  0  0  0  0
   -5.5690   -2.0670   -0.7110 H   0  0  0  0  0  0  0  0  0  0  0  0
   -4.7620   -3.6160   -0.6640 H   0  0  0  0  0  0  0  0  0  0  0  0
   -5.4400   -1.9350    1.8200 H   0  0  0  0  0  0  0  0  0  0  0  0
   -7.3020   -3.5550    2.1900 H   0  0  0  0  0  0  0  0  0  0  0  0
   -7.4830   -2.7480    0.6330 H   0  0  0  0  0  0  0  0  0  0  0  0
   -6.8780   -4.4110    0.6960 H   0  0  0  0  0  0  0  0  0  0  0  0
   -4.6780   -4.7820    1.6520 H   0  0  0  0  0  0  0  0  0  0  0  0
   -4.7990   -2.7970    3.8340 H   0  0  0  0  0  0  0  0  0  0  0  0
   -5.7150   -4.3170    3.7350 H   0  0  0  0  0  0  0  0  0  0  0  0
   -3.5690   -5.6150    3.8490 H   0  0  0  0  0  0  0  0  0  0  0  0
   -2.6080   -3.7180    2.7180 H   0  0  0  0  0  0  0  0  0  0  0  0
   -2.2880   -2.7770    5.8140 H   0  0  0  0  0  0  0  0  0  0  0  0
   -2.4250   -2.6330    8.2620 H   0  0  0  0  0  0  0  0  0  0  0  0
   -3.3210   -3.5330   10.1300 H   0  0  0  0  0  0  0  0  0  0  0  0
   -5.2580   -5.9560    9.5510 H   0  0  0  0  0  0  0  0  0  0  0  0
   -6.6130   -7.6590    8.9960 H   0  0  0  0  0  0  0  0  0  0  0  0
   -5.0050   -6.1130    5.8220 H   0  0  0  0  0  0  0  0  0  0  0  0
   -4.3920    0.0280    0.1020 H   0  0  0  0  0  0  0  0  0  0  0  0
   -2.2560    1.2000    0.1390 H   0  0  0  0  0  0  0  0  0  0  0  0
  1  2  1  0  0  0  0
  1 26  1  0  0  0  0
  1 27  1  0  0  0  0
  1 28  1  0  0  0  0
  2  3  1  0  0  0  0
  3  4  1  0  0  0  0
  3 25  2  0  0  0  0
  4  5  2  0  0  0  0
  4 29  1  0  0  0  0
  5  6  1  0  0  0  0
  5 30  1  0  0  0  0
  6  7  1  0  0  0  0
  6 24  2  0  0  0  0
  7  8  1  0  0  0  0
  7 31  1  0  0  0  0
  7 32  1  0  0  0  0
  8  9  1  0  0  0  0
  8 10  1  0  0  0  0
  8 33  1  0  0  0  0
  9 34  1  0  0  0  0
  9 35  1  0  0  0  0
  9 36  1  0  0  0  0
 10 11  1  0  0  0  0
 10 37  1  0  0  0  0
 11 12  1  0  0  0  0
 11 38  1  0  0  0  0
 11 39  1  0  0  0  0
 12 13  1  0  0  0  0
 12 14  1  0  0  0  0
 12 40  1  0  0  0  0
 13 41  1  0  0  0  0
 14 15  2  0  0  0  0
 14 23  1  0  0  0  0
 15 16  1  0  0  0  0
 15 42  1  0  0  0  0
 16 17  2  0  0  0  0
 16 43  1  0  0  0  0
 17 18  1  0  0  0  0
 17 19  1  0  0  0  0
 18 44  1  0  0  0  0
 19 20  1  0  0  0  0
 19 23  2  0  0  0  0
 20 21  1  0  0  0  0
 20 45  1  0  0  0  0
 21 22  2  0  0  0  0
 21 46  1  0  0  0  0
 23 47  1  0  0  0  0
 24 25  1  0  0  0  0
 24 48  1  0  0  0  0
 25 49  1  0  0  0  0
M  END
>  <Index>
58

>  <DILI_Mulliner_943cpds_all2DMOE_transp_NAME>
arformoterol tartrate;formoterol fumarate;formoterol;arformoterol

>  <DILI_2_class>
1

>  <ID>
HT0178

$$$$

  MOE2013           3D
CORINA 3.60 0026  08.12.2014
 71 73  0  0  1  0  0  0  0  0999 V2000
    0.4600   -1.8250    0.8890 C   0  0  0  0  0  0  0  0  0  0  0  0
    1.8070   -2.3830    0.4260 C   0  0  2  0  0  0  0  0  0  0  0  0
    2.9250   -2.0530    1.4310 C   0  0  0  0  0  0  0  0  0  0  0  0
    3.8410   -0.9320    0.9540 C   0  0  0  0  0  0  0  0  0  0  0  0
    4.4370   -1.2100   -0.3580 N   0  0  0  0  0  0  0  0  0  0  0  0
    3.6180   -1.9580   -1.3280 C   0  0  2  0  0  0  0  0  0  0  0  0
    2.1270   -1.8850   -0.9940 C   0  0  0  0  0  0  0  0  0  0  0  0
    4.0770   -3.4110   -1.4350 C   0  0  0  0  0  0  0  0  0  0  0  0
    4.5280   -4.1140   -0.5460 O   0  0  0  0  0  0  0  0  0  0  0  0
    3.8700   -3.9190   -2.6710 O   0  0  0  0  0  0  0  0  0  0  0  0
    5.7000   -0.7990   -0.7730 C   0  0  0  0  0  0  0  0  0  0  0  0
    6.1610   -1.1180   -1.8770 O   0  0  0  0  0  0  0  0  0  0  0  0
    6.5360    0.1030    0.1540 C   0  0  2  0  0  0  0  0  0  0  0  0
    6.0140    1.5450    0.0990 C   0  0  0  0  0  0  0  0  0  0  0  0
    6.6890    2.4530    1.1350 C   0  0  0  0  0  0  0  0  0  0  0  0
    6.2590    3.9070    0.9470 C   0  0  0  0  0  0  0  0  0  0  0  0
    6.8960    4.7750    1.9370 N   0  0  0  0  0  0  0  0  0  0  0  0
    8.0900    5.2040    1.7180 C   0  0  0  0  0  0  0  0  0  0  0  0
    8.9130    4.9310    0.6790 N   0  0  0  0  0  0  0  0  0  0  0  0
    8.6630    6.0480    2.6070 N   0  0  0  0  0  0  0  0  0  0  0  0
    7.9280    0.1050   -0.3950 N   0  0  3  0  0  0  0  0  0  0  0  0
    9.1410   -0.7230    0.4540 S   0  0  0  0  0  0  0  0  0  0  0  0
   10.3930   -0.4500   -0.2280 O   0  0  0  0  0  0  0  0  0  0  0  0
    8.9880   -0.4560    1.8690 O   0  0  0  0  0  0  0  0  0  0  0  0
    8.7170   -2.4210    0.1540 C   0  0  0  0  0  0  0  0  0  0  0  0
    7.9140   -3.0760    1.0980 C   0  0  0  0  0  0  0  0  0  0  0  0
    7.5220   -4.3900    0.8730 C   0  0  0  0  0  0  0  0  0  0  0  0
    7.9330   -5.0480   -0.2830 C   0  0  0  0  0  0  0  0  0  0  0  0
    8.7660   -4.4070   -1.2130 C   0  0  0  0  0  0  0  0  0  0  0  0
    9.1810   -5.1480   -2.4620 C   0  0  0  0  0  0  0  0  0  0  0  0
   10.4420   -4.5430   -3.0960 C   0  0  3  0  0  0  0  0  0  0  0  0
   10.7310   -5.1800   -4.4520 C   0  0  0  0  0  0  0  0  0  0  0  0
   10.2600   -3.0300   -3.2240 C   0  0  0  0  0  0  0  0  0  0  0  0
   10.0050   -2.4510   -1.9240 N   0  0  3  0  0  0  0  0  0  0  0  0
    9.1840   -3.0780   -0.9990 C   0  0  0  0  0  0  0  0  0  0  0  0
    0.4940   -0.7350    0.9890 H   0  0  0  0  0  0  0  0  0  0  0  0
   -0.3310   -2.0780    0.1750 H   0  0  0  0  0  0  0  0  0  0  0  0
    0.1790   -2.2450    1.8610 H   0  0  0  0  0  0  0  0  0  0  0  0
    1.7050   -3.4760    0.3950 H   0  0  0  0  0  0  0  0  0  0  0  0
    2.5090   -1.7990    2.4130 H   0  0  0  0  0  0  0  0  0  0  0  0
    3.5320   -2.9540    1.5880 H   0  0  0  0  0  0  0  0  0  0  0  0
    3.2720    0.0000    0.8580 H   0  0  0  0  0  0  0  0  0  0  0  0
    4.6170   -0.7640    1.7020 H   0  0  0  0  0  0  0  0  0  0  0  0
    3.7810   -1.4980   -2.3120 H   0  0  0  0  0  0  0  0  0  0  0  0
    1.5410   -2.4650   -1.7190 H   0  0  0  0  0  0  0  0  0  0  0  0
    1.8020   -0.8410   -1.0990 H   0  0  0  0  0  0  0  0  0  0  0  0
    4.2020   -4.8400   -2.6220 H   0  0  0  0  0  0  0  0  0  0  0  0
    6.5300   -0.2780    1.1760 H   0  0  0  0  0  0  0  0  0  0  0  0
    6.1760    1.9550   -0.9070 H   0  0  0  0  0  0  0  0  0  0  0  0
    4.9320    1.5700    0.2650 H   0  0  0  0  0  0  0  0  0  0  0  0
    6.4300    2.1160    2.1460 H   0  0  0  0  0  0  0  0  0  0  0  0
    7.7790    2.3750    1.0510 H   0  0  0  0  0  0  0  0  0  0  0  0
    6.4550    4.2520   -0.0750 H   0  0  0  0  0  0  0  0  0  0  0  0
    5.1740    3.9850    1.0850 H   0  0  0  0  0  0  0  0  0  0  0  0
    8.6380    4.2930   -0.0540 H   0  0  0  0  0  0  0  0  0  0  0  0
    9.8280    5.3470    0.6040 H   0  0  0  0  0  0  0  0  0  0  0  0
    8.1210    6.3020    3.4220 H   0  0  0  0  0  0  0  0  0  0  0  0
    9.5870    6.4360    2.5020 H   0  0  0  0  0  0  0  0  0  0  0  0
    7.9220   -0.1460   -1.3970 H   0  0  0  0  0  0  0  0  0  0  0  0
    7.5760   -2.5690    1.9980 H   0  0  0  0  0  0  0  0  0  0  0  0
    6.8770   -4.8990    1.5860 H   0  0  0  0  0  0  0  0  0  0  0  0
    7.6010   -6.0690   -0.4580 H   0  0  0  0  0  0  0  0  0  0  0  0
    9.3730   -6.2010   -2.2220 H   0  0  0  0  0  0  0  0  0  0  0  0
    8.3440   -5.1150   -3.1710 H   0  0  0  0  0  0  0  0  0  0  0  0
   11.2970   -4.7400   -2.4340 H   0  0  0  0  0  0  0  0  0  0  0  0
    9.9110   -5.0080   -5.1580 H   0  0  0  0  0  0  0  0  0  0  0  0
   11.6460   -4.7650   -4.8880 H   0  0  0  0  0  0  0  0  0  0  0  0
   10.8690   -6.2620   -4.3500 H   0  0  0  0  0  0  0  0  0  0  0  0
   11.1600   -2.5720   -3.6500 H   0  0  0  0  0  0  0  0  0  0  0  0
    9.4270   -2.7930   -3.8980 H   0  0  0  0  0  0  0  0  0  0  0  0
   10.4480   -1.5620   -1.6650 H   0  0  0  0  0  0  0  0  0  0  0  0
  1  2  1  0  0  0  0
  1 36  1  0  0  0  0
  1 37  1  0  0  0  0
  1 38  1  0  0  0  0
  2  3  1  0  0  0  0
  2  7  1  0  0  0  0
  2 39  1  0  0  0  0
  3  4  1  0  0  0  0
  3 40  1  0  0  0  0
  3 41  1  0  0  0  0
  4  5  1  0  0  0  0
  4 42  1  0  0  0  0
  4 43  1  0  0  0  0
  5  6  1  0  0  0  0
  5 11  1  0  0  0  0
  6  7  1  0  0  0  0
  6  8  1  0  0  0  0
  6 44  1  0  0  0  0
  7 45  1  0  0  0  0
  7 46  1  0  0  0  0
  8  9  2  0  0  0  0
  8 10  1  0  0  0  0
 10 47  1  0  0  0  0
 11 12  2  0  0  0  0
 11 13  1  0  0  0  0
 13 14  1  0  0  0  0
 13 21  1  0  0  0  0
 13 48  1  0  0  0  0
 14 15  1  0  0  0  0
 14 49  1  0  0  0  0
 14 50  1  0  0  0  0
 15 16  1  0  0  0  0
 15 51  1  0  0  0  0
 15 52  1  0  0  0  0
 16 17  1  0  0  0  0
 16 53  1  0  0  0  0
 16 54  1  0  0  0  0
 17 18  2  0  0  0  0
 18 19  1  0  0  0  0
 18 20  1  0  0  0  0
 19 55  1  0  0  0  0
 19 56  1  0  0  0  0
 20 57  1  0  0  0  0
 20 58  1  0  0  0  0
 21 22  1  0  0  0  0
 21 59  1  0  0  0  0
 22 23  2  0  0  0  0
 22 24  2  0  0  0  0
 22 25  1  0  0  0  0
 25 26  1  0  0  0  0
 25 35  2  0  0  0  0
 26 27  2  0  0  0  0
 26 60  1  0  0  0  0
 27 28  1  0  0  0  0
 27 61  1  0  0  0  0
 28 29  2  0  0  0  0
 28 62  1  0  0  0  0
 29 30  1  0  0  0  0
 29 35  1  0  0  0  0
 30 31  1  0  0  0  0
 30 63  1  0  0  0  0
 30 64  1  0  0  0  0
 31 32  1  0  0  0  0
 31 33  1  0  0  0  0
 31 65  1  0  0  0  0
 32 66  1  0  0  0  0
 32 67  1  0  0  0  0
 32 68  1  0  0  0  0
 33 34  1  0  0  0  0
 33 69  1  0  0  0  0
 33 70  1  0  0  0  0
 34 35  1  0  0  0  0
 34 71  1  0  0  0  0
M  END
>  <Index>
59

>  <DILI_Mulliner_943cpds_all2DMOE_transp_NAME>
argatroban

>  <DILI_2_class>
1

>  <ID>
HT0179

$$$$
HT0186
  MOE2013           3D
CORINA 3.60 0026  08.12.2014
 20 20  0  0  1  0  0  0  0  0999 V2000
   -0.0540    1.4250    0.3550 O   0  0  0  0  0  0  0  0  0  0  0  0
    0.0080    0.0240    0.0770 C   0  0  0  0  0  0  0  0  0  0  0  0
   -1.4140   -0.5310    0.1810 C   0  0  2  0  0  0  0  0  0  0  0  0
   -1.9040   -0.2010    1.4920 O   0  0  0  0  0  0  0  0  0  0  0  0
   -1.4520   -2.0460   -0.0600 C   0  0  3  0  0  0  0  0  0  0  0  0
   -0.6790   -2.7340    0.9490 O   0  0  0  0  0  0  0  0  0  0  0  0
   -1.5030   -3.5450    1.6750 C   0  0  0  0  0  0  0  0  0  0  0  0
   -1.1920   -4.2360    2.6290 O   0  0  0  0  0  0  0  0  0  0  0  0
   -2.8470   -3.5040    1.0910 C   0  0  0  0  0  0  0  0  0  0  0  0
   -3.9140   -4.2420    1.5080 O   0  0  0  0  0  0  0  0  0  0  0  0
   -2.7980   -2.6460    0.0810 C   0  0  0  0  0  0  0  0  0  0  0  0
   -3.8200   -2.3290   -0.7680 O   0  0  0  0  0  0  0  0  0  0  0  0
    0.8520    1.7710    0.2680 H   0  0  0  0  0  0  0  0  0  0  0  0
    0.4210   -0.1230   -0.9250 H   0  0  0  0  0  0  0  0  0  0  0  0
    0.6710   -0.4270    0.8220 H   0  0  0  0  0  0  0  0  0  0  0  0
   -2.0640   -0.0130   -0.5340 H   0  0  0  0  0  0  0  0  0  0  0  0
   -1.6280    0.7300    1.6270 H   0  0  0  0  0  0  0  0  0  0  0  0
   -1.0220   -2.2920   -1.0380 H   0  0  0  0  0  0  0  0  0  0  0  0
   -3.5990   -4.7590    2.2760 H   0  0  0  0  0  0  0  0  0  0  0  0
   -4.5980   -2.8340   -0.4590 H   0  0  0  0  0  0  0  0  0  0  0  0
  1  2  1  0  0  0  0
  1 13  1  0  0  0  0
  2  3  1  0  0  0  0
  2 14  1  0  0  0  0
  2 15  1  0  0  0  0
  3  4  1  0  0  0  0
  3  5  1  0  0  0  0
  3 16  1  0  0  0  0
  4 17  1  0  0  0  0
  5  6  1  0  0  0  0
  5 11  1  0  0  0  0
  5 18  1  0  0  0  0
  6  7  1  0  0  0  0
  7  8  2  0  0  0  0
  7  9  1  0  0  0  0
  9 10  1  0  0  0  0
  9 11  2  0  0  0  0
 10 19  1  0  0  0  0
 11 12  1  0  0  0  0
 12 20  1  0  0  0  0
M  END
>  <Index>
60

>  <DILI_Mulliner_943cpds_all2DMOE_transp_NAME>
ascorbic acid

>  <DILI_2_class>
0

>  <ID>
HT0186

$$$$

  MOE2013           3D
CORINA 3.60 0026  08.12.2014
 36 39  0  0  1  0  0  0  0  0999 V2000
    0.0120    1.5070   -0.1550 C   0  0  0  0  0  0  0  0  0  0  0  0
   -0.0310    0.0660    0.0370 N   0  0  3  0  0  0  0  0  0  0  0  0
    0.6870   -0.3820    1.2410 C   0  0  0  0  0  0  0  0  0  0  0  0
   -0.2660   -1.3470    1.9620 C   0  0  1  0  0  0  0  0  0  0  0  0
   -1.2290   -1.7890    0.8510 C   0  0  2  0  0  0  0  0  0  0  0  0
   -1.3990   -0.4580    0.1070 C   0  0  0  0  0  0  0  0  0  0  0  0
   -2.5220   -2.4560    1.2760 C   0  0  0  0  0  0  0  0  0  0  0  0
   -3.5150   -2.6620    0.2940 C   0  0  0  0  0  0  0  0  0  0  0  0
   -4.7300   -3.2750    0.6090 C   0  0  0  0  0  0  0  0  0  0  0  0
   -5.9180   -3.4960   -0.6160 Cl  0  0  0  0  0  0  0  0  0  0  0  0
   -4.9860   -3.7060    1.9040 C   0  0  0  0  0  0  0  0  0  0  0  0
   -4.0110   -3.5340    2.8840 C   0  0  0  0  0  0  0  0  0  0  0  0
   -2.7790   -2.9380    2.5720 C   0  0  0  0  0  0  0  0  0  0  0  0
   -1.9280   -2.8210    3.6510 O   0  0  0  0  0  0  0  0  0  0  0  0
   -0.6390   -3.2720    3.4780 C   0  0  0  0  0  0  0  0  0  0  0  0
   -0.2460   -4.4010    4.1990 C   0  0  0  0  0  0  0  0  0  0  0  0
    1.0730   -4.8390    4.1210 C   0  0  0  0  0  0  0  0  0  0  0  0
    1.9900   -4.1370    3.3410 C   0  0  0  0  0  0  0  0  0  0  0  0
    1.5950   -2.9950    2.6340 C   0  0  0  0  0  0  0  0  0  0  0  0
    0.2730   -2.5440    2.6970 C   0  0  0  0  0  0  0  0  0  0  0  0
    1.0480    1.8490   -0.2520 H   0  0  0  0  0  0  0  0  0  0  0  0
   -0.5040    1.7850   -1.0800 H   0  0  0  0  0  0  0  0  0  0  0  0
   -0.4540    2.0490    0.6760 H   0  0  0  0  0  0  0  0  0  0  0  0
    1.6130   -0.8570    0.9070 H   0  0  0  0  0  0  0  0  0  0  0  0
    0.9640    0.4390    1.9140 H   0  0  0  0  0  0  0  0  0  0  0  0
   -0.8130   -0.7320    2.6950 H   0  0  0  0  0  0  0  0  0  0  0  0
   -0.7110   -2.5060    0.1930 H   0  0  0  0  0  0  0  0  0  0  0  0
   -2.0660    0.2110    0.6680 H   0  0  0  0  0  0  0  0  0  0  0  0
   -1.8100   -0.5910   -0.8980 H   0  0  0  0  0  0  0  0  0  0  0  0
   -3.3400   -2.3470   -0.7320 H   0  0  0  0  0  0  0  0  0  0  0  0
   -5.9320   -4.1780    2.1580 H   0  0  0  0  0  0  0  0  0  0  0  0
   -4.2050   -3.8740    3.8990 H   0  0  0  0  0  0  0  0  0  0  0  0
   -0.9620   -4.9310    4.8190 H   0  0  0  0  0  0  0  0  0  0  0  0
    1.3880   -5.7200    4.6730 H   0  0  0  0  0  0  0  0  0  0  0  0
    3.0210   -4.4780    3.2820 H   0  0  0  0  0  0  0  0  0  0  0  0
    2.3450   -2.4830    2.0390 H   0  0  0  0  0  0  0  0  0  0  0  0
  1  2  1  0  0  0  0
  1 21  1  0  0  0  0
  1 22  1  0  0  0  0
  1 23  1  0  0  0  0
  2  3  1  0  0  0  0
  2  6  1  0  0  0  0
  3  4  1  0  0  0  0
  3 24  1  0  0  0  0
  3 25  1  0  0  0  0
  4  5  1  0  0  0  0
  4 20  1  0  0  0  0
  4 26  1  0  0  0  0
  5  6  1  0  0  0  0
  5  7  1  0  0  0  0
  5 27  1  0  0  0  0
  6 28  1  0  0  0  0
  6 29  1  0  0  0  0
  7  8  2  0  0  0  0
  7 13  1  0  0  0  0
  8  9  1  0  0  0  0
  8 30  1  0  0  0  0
  9 10  1  0  0  0  0
  9 11  2  0  0  0  0
 11 12  1  0  0  0  0
 11 31  1  0  0  0  0
 12 13  2  0  0  0  0
 12 32  1  0  0  0  0
 13 14  1  0  0  0  0
 14 15  1  0  0  0  0
 15 16  1  0  0  0  0
 15 20  2  0  0  0  0
 16 17  2  0  0  0  0
 16 33  1  0  0  0  0
 17 18  1  0  0  0  0
 17 34  1  0  0  0  0
 18 19  2  0  0  0  0
 18 35  1  0  0  0  0
 19 20  1  0  0  0  0
 19 36  1  0  0  0  0
M  END
>  <Index>
61

>  <DILI_Mulliner_943cpds_all2DMOE_transp_NAME>
asenapine maleate

>  <DILI_2_class>
1

>  <ID>
HT0187

$$$$

  MOE2013           3D
CORINA 3.60 0026  08.12.2014
 45 48  0  0  0  0  0  0  0  0999 V2000
    0.0510    1.3450    0.0760 O   0  0  0  0  0  0  0  0  0  0  0  0
    0.0130   -0.0370    0.0170 C   0  0  0  0  0  0  0  0  0  0  0  0
   -1.1730   -0.6740    0.0350 C   0  0  0  0  0  0  0  0  0  0  0  0
   -2.5090    0.0530    0.0660 C   0  0  0  0  0  0  0  0  0  0  0  0
   -3.3060   -0.1300   -1.2370 C   0  0  0  0  0  0  0  0  0  0  0  0
   -4.6210    0.6490   -1.2000 C   0  0  0  0  0  0  0  0  0  0  0  0
   -5.4640    0.2700    0.0290 C   0  0  0  0  0  0  0  0  0  0  0  0
   -4.6670    0.4690    1.3290 C   0  0  0  0  0  0  0  0  0  0  0  0
   -3.3520   -0.3100    1.3020 C   0  0  0  0  0  0  0  0  0  0  0  0
   -6.7820    1.0230    0.0590 C   0  0  0  0  0  0  0  0  0  0  0  0
   -7.9900    0.3120   -0.0130 C   0  0  0  0  0  0  0  0  0  0  0  0
   -9.2140    0.9820    0.0120 C   0  0  0  0  0  0  0  0  0  0  0  0
   -9.2380    2.3710    0.1100 C   0  0  0  0  0  0  0  0  0  0  0  0
  -10.7460    3.2000    0.1420 Cl  0  0  0  0  0  0  0  0  0  0  0  0
   -8.0500    3.0950    0.1830 C   0  0  0  0  0  0  0  0  0  0  0  0
   -6.8270    2.4220    0.1570 C   0  0  0  0  0  0  0  0  0  0  0  0
   -1.1750   -2.1650    0.0410 C   0  0  0  0  0  0  0  0  0  0  0  0
   -2.1790   -2.8330   -0.1620 O   0  0  0  0  0  0  0  0  0  0  0  0
    0.1300   -2.8720    0.3360 C   0  0  0  0  0  0  0  0  0  0  0  0
    0.1290   -4.0360    0.7090 O   0  0  0  0  0  0  0  0  0  0  0  0
    1.3780   -2.1210    0.1420 C   0  0  0  0  0  0  0  0  0  0  0  0
    2.5980   -2.8090    0.1300 C   0  0  0  0  0  0  0  0  0  0  0  0
    3.7800   -2.1140   -0.1080 C   0  0  0  0  0  0  0  0  0  0  0  0
    3.7370   -0.7430   -0.3440 C   0  0  0  0  0  0  0  0  0  0  0  0
    2.5150   -0.0600   -0.3220 C   0  0  0  0  0  0  0  0  0  0  0  0
    1.3130   -0.7360   -0.0540 C   0  0  0  0  0  0  0  0  0  0  0  0
    0.8210    1.6130    0.6050 H   0  0  0  0  0  0  0  0  0  0  0  0
   -2.3150    1.1320    0.1490 H   0  0  0  0  0  0  0  0  0  0  0  0
   -2.7100    0.2120   -2.0930 H   0  0  0  0  0  0  0  0  0  0  0  0
   -3.5340   -1.1870   -1.4160 H   0  0  0  0  0  0  0  0  0  0  0  0
   -4.3970    1.7230   -1.2010 H   0  0  0  0  0  0  0  0  0  0  0  0
   -5.1860    0.4490   -2.1200 H   0  0  0  0  0  0  0  0  0  0  0  0
   -5.6870   -0.8040   -0.0510 H   0  0  0  0  0  0  0  0  0  0  0  0
   -4.4450    1.5320    1.4900 H   0  0  0  0  0  0  0  0  0  0  0  0
   -5.2630    0.1420    2.1900 H   0  0  0  0  0  0  0  0  0  0  0  0
   -3.5840   -1.3810    1.3210 H   0  0  0  0  0  0  0  0  0  0  0  0
   -2.7870   -0.0940    2.2170 H   0  0  0  0  0  0  0  0  0  0  0  0
   -7.9860   -0.7740   -0.0900 H   0  0  0  0  0  0  0  0  0  0  0  0
  -10.1390    0.4150   -0.0450 H   0  0  0  0  0  0  0  0  0  0  0  0
   -8.0660    4.1780    0.2600 H   0  0  0  0  0  0  0  0  0  0  0  0
   -5.9090    3.0030    0.2150 H   0  0  0  0  0  0  0  0  0  0  0  0
    2.6300   -3.8840    0.2930 H   0  0  0  0  0  0  0  0  0  0  0  0
    4.7300   -2.6420   -0.1250 H   0  0  0  0  0  0  0  0  0  0  0  0
    4.6570   -0.2010   -0.5520 H   0  0  0  0  0  0  0  0  0  0  0  0
    2.5300    1.0050   -0.5400 H   0  0  0  0  0  0  0  0  0  0  0  0
  1  2  1  0  0  0  0
  1 27  1  0  0  0  0
  2  3  2  0  0  0  0
  2 26  1  0  0  0  0
  3  4  1  0  0  0  0
  3 17  1  0  0  0  0
  4  5  1  0  0  0  0
  4  9  1  0  0  0  0
  4 28  1  0  0  0  0
  5  6  1  0  0  0  0
  5 29  1  0  0  0  0
  5 30  1  0  0  0  0
  6  7  1  0  0  0  0
  6 31  1  0  0  0  0
  6 32  1  0  0  0  0
  7  8  1  0  0  0  0
  7 10  1  0  0  0  0
  7 33  1  0  0  0  0
  8  9  1  0  0  0  0
  8 34  1  0  0  0  0
  8 35  1  0  0  0  0
  9 36  1  0  0  0  0
  9 37  1  0  0  0  0
 10 11  1  0  0  0  0
 10 16  2  0  0  0  0
 11 12  2  0  0  0  0
 11 38  1  0  0  0  0
 12 13  1  0  0  0  0
 12 39  1  0  0  0  0
 13 14  1  0  0  0  0
 13 15  2  0  0  0  0
 15 16  1  0  0  0  0
 15 40  1  0  0  0  0
 16 41  1  0  0  0  0
 17 18  2  0  0  0  0
 17 19  1  0  0  0  0
 19 20  2  0  0  0  0
 19 21  1  0  0  0  0
 21 22  1  0  0  0  0
 21 26  2  0  0  0  0
 22 23  2  0  0  0  0
 22 42  1  0  0  0  0
 23 24  1  0  0  0  0
 23 43  1  0  0  0  0
 24 25  2  0  0  0  0
 24 44  1  0  0  0  0
 25 26  1  0  0  0  0
 25 45  1  0  0  0  0
M  END
>  <Index>
62

>  <DILI_Mulliner_943cpds_all2DMOE_transp_NAME>
atovaquone

>  <DILI_2_class>
1

>  <ID>
HT0196

$$$$

  MOE2013           3D
CORINA 3.60 0026  08.12.2014
 28 28  0  0  1  0  0  0  0  0999 V2000
   -0.2200    1.5450    0.0120 C   0  0  0  0  0  0  0  0  0  0  0  0
   -0.0750    0.0320    0.0110 C   0  0  0  0  0  0  0  0  0  0  0  0
   -1.3770   -0.5860    0.0160 N   0  0  3  0  0  0  0  0  0  0  0  0
   -1.5340   -1.9490    0.0200 C   0  0  0  0  0  0  0  0  0  0  0  0
   -0.4730   -2.7450    0.0190 N   0  0  0  0  0  0  0  0  0  0  0  0
   -0.7750   -4.0360    0.0230 C   0  0  0  0  0  0  0  0  0  0  0  0
    0.5510   -5.1160    0.0210 Cl  0  0  0  0  0  0  0  0  0  0  0  0
   -1.9780   -4.5920    0.0290 N   0  0  0  0  0  0  0  0  0  0  0  0
   -2.9730   -3.7150    0.0290 C   0  0  0  0  0  0  0  0  0  0  0  0
   -4.2770   -4.1410    0.0310 N   0  0  3  0  0  0  0  0  0  0  0  0
   -4.6610   -5.5360    0.0260 C   0  0  0  0  0  0  0  0  0  0  0  0
   -6.0430   -5.6700    0.6640 C   0  0  0  0  0  0  0  0  0  0  0  0
   -4.6850   -6.0640   -1.4070 C   0  0  0  0  0  0  0  0  0  0  0  0
   -2.7920   -2.3930    0.0250 N   0  0  0  0  0  0  0  0  0  0  0  0
    0.7650    2.0220    0.0080 H   0  0  0  0  0  0  0  0  0  0  0  0
   -0.7710    1.8870   -0.8700 H   0  0  0  0  0  0  0  0  0  0  0  0
   -0.7630    1.8860    0.9000 H   0  0  0  0  0  0  0  0  0  0  0  0
    0.4880   -0.2730   -0.8790 H   0  0  0  0  0  0  0  0  0  0  0  0
    0.4950   -0.2730    0.8960 H   0  0  0  0  0  0  0  0  0  0  0  0
   -2.2300   -0.0460    0.0160 H   0  0  0  0  0  0  0  0  0  0  0  0
   -4.9680   -3.4040    0.0230 H   0  0  0  0  0  0  0  0  0  0  0  0
   -3.9640   -6.1350    0.6250 H   0  0  0  0  0  0  0  0  0  0  0  0
   -6.7980   -5.1000    0.1090 H   0  0  0  0  0  0  0  0  0  0  0  0
   -6.3610   -6.7170    0.6920 H   0  0  0  0  0  0  0  0  0  0  0  0
   -6.0340   -5.2910    1.6920 H   0  0  0  0  0  0  0  0  0  0  0  0
   -5.3740   -5.4860   -2.0330 H   0  0  0  0  0  0  0  0  0  0  0  0
   -3.6930   -6.0030   -1.8670 H   0  0  0  0  0  0  0  0  0  0  0  0
   -5.0010   -7.1120   -1.4310 H   0  0  0  0  0  0  0  0  0  0  0  0
  1  2  1  0  0  0  0
  1 15  1  0  0  0  0
  1 16  1  0  0  0  0
  1 17  1  0  0  0  0
  2  3  1  0  0  0  0
  2 18  1  0  0  0  0
  2 19  1  0  0  0  0
  3  4  1  0  0  0  0
  3 20  1  0  0  0  0
  4  5  1  0  0  0  0
  4 14  2  0  0  0  0
  5  6  2  0  0  0  0
  6  7  1  0  0  0  0
  6  8  1  0  0  0  0
  8  9  2  0  0  0  0
  9 10  1  0  0  0  0
  9 14  1  0  0  0  0
 10 11  1  0  0  0  0
 10 21  1  0  0  0  0
 11 12  1  0  0  0  0
 11 13  1  0  0  0  0
 11 22  1  0  0  0  0
 12 23  1  0  0  0  0
 12 24  1  0  0  0  0
 12 25  1  0  0  0  0
 13 26  1  0  0  0  0
 13 27  1  0  0  0  0
 13 28  1  0  0  0  0
M  END
>  <Index>
63

>  <DILI_Mulliner_943cpds_all2DMOE_transp_NAME>
atrazine

>  <DILI_2_class>
1

>  <ID>
HT0199

$$$$

  MOE2013           3D
CORINA 3.60 0026  08.12.2014
 60 63  0  0  1  0  0  0  0  0999 V2000
    0.4070    1.1580   -0.0910 C   0  0  0  0  0  0  0  0  0  0  0  0
    0.2990   -0.2590   -0.0820 O   0  0  0  0  0  0  0  0  0  0  0  0
   -0.9610   -0.7990   -0.1230 C   0  0  0  0  0  0  0  0  0  0  0  0
   -2.1370   -0.0600   -0.2850 C   0  0  0  0  0  0  0  0  0  0  0  0
   -3.3820   -0.7010   -0.3050 C   0  0  0  0  0  0  0  0  0  0  0  0
   -3.4780   -2.0920   -0.1630 C   0  0  0  0  0  0  0  0  0  0  0  0
   -4.8240   -2.7750   -0.1440 C   0  0  0  0  0  0  0  0  0  0  0  0
   -5.4750   -2.6630   -1.4220 N   0  0  3  0  0  0  0  0  0  0  0  0
   -6.7270   -3.2200   -1.6330 C   0  0  0  0  0  0  0  0  0  0  0  0
   -7.3230   -3.8450   -0.5900 N   0  0  0  0  0  0  0  0  0  0  0  0
   -8.5460   -4.3810   -0.7460 C   0  0  0  0  0  0  0  0  0  0  0  0
   -9.2110   -4.3030   -1.9120 N   0  0  0  0  0  0  0  0  0  0  0  0
   -8.6010   -3.6860   -2.9470 C   0  0  0  0  0  0  0  0  0  0  0  0
   -7.3430   -3.1350   -2.8770 C   0  0  0  0  0  0  0  0  0  0  0  0
   -6.6820   -2.4540   -4.0210 C   0  0  0  0  0  0  0  0  0  0  0  0
   -5.7230   -1.7110   -3.8120 O   0  0  0  0  0  0  0  0  0  0  0  0
   -7.1550   -2.7040   -5.2950 N   0  0  0  0  0  0  0  0  0  0  0  0
   -6.5470   -2.0300   -6.4370 C   0  0  0  0  0  0  0  0  0  0  0  0
   -7.2230   -2.3610   -7.7410 C   0  0  0  0  0  0  0  0  0  0  0  0
   -8.1990   -1.5320   -8.1690 N   0  0  0  0  0  0  0  0  0  0  0  0
   -8.8120   -1.8790   -9.3170 C   0  0  0  0  0  0  0  0  0  0  0  0
   -8.5000   -3.0080  -10.0370 C   0  0  0  0  0  0  0  0  0  0  0  0
   -7.4980   -3.7890   -9.5100 C   0  0  0  0  0  0  0  0  0  0  0  0
   -6.8470   -3.4960   -8.3680 N   0  0  0  0  0  0  0  0  0  0  0  0
   -9.1410   -4.9950    0.3220 N   0  0  3  0  0  0  0  0  0  0  0  0
  -10.5290   -5.4120    0.2900 C   0  0  0  0  0  0  0  0  0  0  0  0
  -10.8900   -5.4990    1.7700 C   0  0  0  0  0  0  0  0  0  0  0  0
   -9.6000   -5.9910    2.4080 C   0  0  0  0  0  0  0  0  0  0  0  0
   -8.4900   -5.2830    1.6020 C   0  0  1  0  0  0  0  0  0  0  0  0
   -7.2330   -6.1620    1.4880 C   0  0  0  0  0  0  0  0  0  0  0  0
   -7.5150   -7.4300    0.8980 O   0  0  0  0  0  0  0  0  0  0  0  0
   -2.3000   -2.8350   -0.0180 C   0  0  0  0  0  0  0  0  0  0  0  0
   -1.0570   -2.1940    0.0030 C   0  0  0  0  0  0  0  0  0  0  0  0
    0.3530   -3.1780    0.2000 Cl  0  0  0  0  0  0  0  0  0  0  0  0
    1.4670    1.4120    0.0010 H   0  0  0  0  0  0  0  0  0  0  0  0
    0.0470    1.5740   -1.0370 H   0  0  0  0  0  0  0  0  0  0  0  0
   -0.1170    1.6010    0.7630 H   0  0  0  0  0  0  0  0  0  0  0  0
   -2.1250    1.0200   -0.3980 H   0  0  0  0  0  0  0  0  0  0  0  0
   -4.2860   -0.1060   -0.4330 H   0  0  0  0  0  0  0  0  0  0  0  0
   -4.6960   -3.8320    0.1240 H   0  0  0  0  0  0  0  0  0  0  0  0
   -5.4300   -2.3130    0.6460 H   0  0  0  0  0  0  0  0  0  0  0  0
   -5.0510   -2.1530   -2.2000 H   0  0  0  0  0  0  0  0  0  0  0  0
   -9.2110   -3.6460   -3.8430 H   0  0  0  0  0  0  0  0  0  0  0  0
   -7.9030   -3.3570   -5.4880 H   0  0  0  0  0  0  0  0  0  0  0  0
   -6.5840   -0.9490   -6.2570 H   0  0  0  0  0  0  0  0  0  0  0  0
   -5.4910   -2.3210   -6.4800 H   0  0  0  0  0  0  0  0  0  0  0  0
   -9.5900   -1.1990   -9.6500 H   0  0  0  0  0  0  0  0  0  0  0  0
   -9.0100   -3.2660  -10.9550 H   0  0  0  0  0  0  0  0  0  0  0  0
   -7.1790   -4.7020  -10.0030 H   0  0  0  0  0  0  0  0  0  0  0  0
  -11.1860   -4.6950   -0.2140 H   0  0  0  0  0  0  0  0  0  0  0  0
  -10.6210   -6.3890   -0.1970 H   0  0  0  0  0  0  0  0  0  0  0  0
  -11.1400   -4.5030    2.1570 H   0  0  0  0  0  0  0  0  0  0  0  0
  -11.7370   -6.1630    1.9570 H   0  0  0  0  0  0  0  0  0  0  0  0
   -9.5450   -5.7510    3.4740 H   0  0  0  0  0  0  0  0  0  0  0  0
   -9.5440   -7.0820    2.3120 H   0  0  0  0  0  0  0  0  0  0  0  0
   -8.2340   -4.3360    2.0930 H   0  0  0  0  0  0  0  0  0  0  0  0
   -6.4530   -5.6790    0.8940 H   0  0  0  0  0  0  0  0  0  0  0  0
   -6.8240   -6.3460    2.4870 H   0  0  0  0  0  0  0  0  0  0  0  0
   -6.6650   -7.8890    0.7930 H   0  0  0  0  0  0  0  0  0  0  0  0
   -2.3480   -3.9170    0.0870 H   0  0  0  0  0  0  0  0  0  0  0  0
  1  2  1  0  0  0  0
  1 35  1  0  0  0  0
  1 36  1  0  0  0  0
  1 37  1  0  0  0  0
  2  3  1  0  0  0  0
  3  4  1  0  0  0  0
  3 33  2  0  0  0  0
  4  5  2  0  0  0  0
  4 38  1  0  0  0  0
  5  6  1  0  0  0  0
  5 39  1  0  0  0  0
  6  7  1  0  0  0  0
  6 32  2  0  0  0  0
  7  8  1  0  0  0  0
  7 40  1  0  0  0  0
  7 41  1  0  0  0  0
  8  9  1  0  0  0  0
  8 42  1  0  0  0  0
  9 10  2  0  0  0  0
  9 14  1  0  0  0  0
 10 11  1  0  0  0  0
 11 12  2  0  0  0  0
 11 25  1  0  0  0  0
 12 13  1  0  0  0  0
 13 14  2  0  0  0  0
 13 43  1  0  0  0  0
 14 15  1  0  0  0  0
 15 16  2  0  0  0  0
 15 17  1  0  0  0  0
 17 18  1  0  0  0  0
 17 44  1  0  0  0  0
 18 19  1  0  0  0  0
 18 45  1  0  0  0  0
 18 46  1  0  0  0  0
 19 20  1  0  0  0  0
 19 24  2  0  0  0  0
 20 21  2  0  0  0  0
 21 22  1  0  0  0  0
 21 47  1  0  0  0  0
 22 23  2  0  0  0  0
 22 48  1  0  0  0  0
 23 24  1  0  0  0  0
 23 49  1  0  0  0  0
 25 26  1  0  0  0  0
 25 29  1  0  0  0  0
 26 27  1  0  0  0  0
 26 50  1  0  0  0  0
 26 51  1  0  0  0  0
 27 28  1  0  0  0  0
 27 52  1  0  0  0  0
 27 53  1  0  0  0  0
 28 29  1  0  0  0  0
 28 54  1  0  0  0  0
 28 55  1  0  0  0  0
 29 30  1  0  0  0  0
 29 56  1  0  0  0  0
 30 31  1  0  0  0  0
 30 57  1  0  0  0  0
 30 58  1  0  0  0  0
 31 59  1  0  0  0  0
 32 33  1  0  0  0  0
 32 60  1  0  0  0  0
 33 34  1  0  0  0  0
M  END
>  <Index>
64

>  <DILI_Mulliner_943cpds_all2DMOE_transp_NAME>
avanafil

>  <DILI_2_class>
1

>  <ID>
HT0205

$$$$

  MOE2013           3D
CORINA 3.60 0026  08.12.2014
 42 44  0  0  1  0  0  0  0  0999 V2000
    0.1880    1.4400   -0.3910 C   0  0  0  0  0  0  0  0  0  0  0  0
    0.1180   -0.0780   -0.4570 C   0  0  0  0  0  0  0  0  0  0  0  0
   -1.2420   -0.5960    0.0170 C   0  0  0  0  0  0  0  0  0  0  0  0
   -1.3530   -2.1190   -0.0840 C   0  0  3  0  0  0  0  0  0  0  0  0
   -0.6990   -2.8130    1.0890 C   0  0  0  0  0  0  0  0  0  0  0  0
    0.5050   -2.8060    1.2930 O   0  0  0  0  0  0  0  0  0  0  0  0
   -1.7250   -3.4500    1.8150 N   0  0  0  0  0  0  0  0  0  0  0  0
   -2.9320   -3.3530    1.0940 N   0  0  0  0  0  0  0  0  0  0  0  0
   -2.7980   -2.5490   -0.0300 C   0  0  0  0  0  0  0  0  0  0  0  0
   -3.6350   -2.2230   -0.8570 O   0  0  0  0  0  0  0  0  0  0  0  0
   -4.0750   -4.0450    1.5280 C   0  0  0  0  0  0  0  0  0  0  0  0
   -5.2920   -4.0420    0.8330 C   0  0  0  0  0  0  0  0  0  0  0  0
   -6.3920   -4.7680    1.3140 C   0  0  0  0  0  0  0  0  0  0  0  0
   -7.6800   -4.7900    0.5440 C   0  0  0  0  0  0  0  0  0  0  0  0
   -6.2550   -5.5160    2.4860 C   0  0  0  0  0  0  0  0  0  0  0  0
   -5.0450   -5.5160    3.1800 C   0  0  0  0  0  0  0  0  0  0  0  0
   -3.9530   -4.7820    2.7090 C   0  0  0  0  0  0  0  0  0  0  0  0
   -2.7730   -4.7960    3.4610 N   0  0  0  0  0  0  0  0  0  0  0  0
   -1.7150   -4.1380    3.0520 C   0  0  0  0  0  0  0  0  0  0  0  0
   -0.5990   -4.1520    3.8830 N   0  0  0  0  0  0  0  0  0  0  0  0
   -0.3380   -5.3150    4.7240 C   0  0  0  0  0  0  0  0  0  0  0  0
    0.3200   -3.0400    4.0640 C   0  0  0  0  0  0  0  0  0  0  0  0
    1.1670    1.7890   -0.7340 H   0  0  0  0  0  0  0  0  0  0  0  0
   -0.5770    1.8960   -1.0270 H   0  0  0  0  0  0  0  0  0  0  0  0
    0.0400    1.7950    0.6340 H   0  0  0  0  0  0  0  0  0  0  0  0
    0.3000   -0.4000   -1.4890 H   0  0  0  0  0  0  0  0  0  0  0  0
    0.9220   -0.4950    0.1590 H   0  0  0  0  0  0  0  0  0  0  0  0
   -1.4140   -0.2730    1.0520 H   0  0  0  0  0  0  0  0  0  0  0  0
   -2.0250   -0.1250   -0.5900 H   0  0  0  0  0  0  0  0  0  0  0  0
   -0.9210   -2.5090   -1.0120 H   0  0  0  0  0  0  0  0  0  0  0  0
   -5.4080   -3.4850   -0.0920 H   0  0  0  0  0  0  0  0  0  0  0  0
   -7.6530   -5.5840   -0.2080 H   0  0  0  0  0  0  0  0  0  0  0  0
   -8.5320   -4.9630    1.2100 H   0  0  0  0  0  0  0  0  0  0  0  0
   -7.8510   -3.8310    0.0430 H   0  0  0  0  0  0  0  0  0  0  0  0
   -7.0880   -6.1010    2.8680 H   0  0  0  0  0  0  0  0  0  0  0  0
   -4.9480   -6.0900    4.0980 H   0  0  0  0  0  0  0  0  0  0  0  0
   -0.5880   -6.2440    4.2010 H   0  0  0  0  0  0  0  0  0  0  0  0
    0.7210   -5.3750    4.9990 H   0  0  0  0  0  0  0  0  0  0  0  0
   -0.9290   -5.2570    5.6440 H   0  0  0  0  0  0  0  0  0  0  0  0
    0.5080   -2.8780    5.1310 H   0  0  0  0  0  0  0  0  0  0  0  0
    1.2820   -3.2510    3.5880 H   0  0  0  0  0  0  0  0  0  0  0  0
   -0.0910   -2.1010    3.6810 H   0  0  0  0  0  0  0  0  0  0  0  0
  1  2  1  0  0  0  0
  1 23  1  0  0  0  0
  1 24  1  0  0  0  0
  1 25  1  0  0  0  0
  2  3  1  0  0  0  0
  2 26  1  0  0  0  0
  2 27  1  0  0  0  0
  3  4  1  0  0  0  0
  3 28  1  0  0  0  0
  3 29  1  0  0  0  0
  4  5  1  0  0  0  0
  4  9  1  0  0  0  0
  4 30  1  0  0  0  0
  5  6  2  0  0  0  0
  5  7  1  0  0  0  0
  7  8  1  0  0  0  0
  7 19  1  0  0  0  0
  8  9  1  0  0  0  0
  8 11  1  0  0  0  0
  9 10  2  0  0  0  0
 11 12  1  0  0  0  0
 11 17  2  0  0  0  0
 12 13  2  0  0  0  0
 12 31  1  0  0  0  0
 13 14  1  0  0  0  0
 13 15  1  0  0  0  0
 14 32  1  0  0  0  0
 14 33  1  0  0  0  0
 14 34  1  0  0  0  0
 15 16  2  0  0  0  0
 15 35  1  0  0  0  0
 16 17  1  0  0  0  0
 16 36  1  0  0  0  0
 17 18  1  0  0  0  0
 18 19  2  0  0  0  0
 19 20  1  0  0  0  0
 20 21  1  0  0  0  0
 20 22  1  0  0  0  0
 21 37  1  0  0  0  0
 21 38  1  0  0  0  0
 21 39  1  0  0  0  0
 22 40  1  0  0  0  0
 22 41  1  0  0  0  0
 22 42  1  0  0  0  0
M  END
>  <Index>
66

>  <DILI_Mulliner_943cpds_all2DMOE_transp_NAME>
azapropazone

>  <DILI_2_class>
1

>  <ID>
HT0210

$$$$

  MOE2013           3D
CORINA 3.60 0026  08.12.2014
 43 45  0  0  1  0  0  0  0  0999 V2000
    1.8880    1.2000    0.3330 C   0  0  0  0  0  0  0  0  0  0  0  0
    1.3110   -0.0480   -0.3460 C   0  0  0  0  0  0  0  0  0  0  0  0
    2.1080   -1.2970    0.0330 C   0  0  0  0  0  0  0  0  0  0  0  0
   -0.4640   -0.2630    0.3520 S   0  0  0  0  0  0  0  0  0  0  0  0
   -1.2880    0.2020   -1.2410 C   0  0  3  0  0  0  0  0  0  0  0  0
   -1.9580    1.5980   -1.3540 C   0  0  3  0  0  0  0  0  0  0  0  0
   -2.1750    2.3190   -0.0730 N   0  0  0  0  0  0  0  0  0  0  0  0
   -2.9240    3.4830   -0.0040 C   0  0  0  0  0  0  0  0  0  0  0  0
   -3.4520    3.9880   -0.9920 O   0  0  0  0  0  0  0  0  0  0  0  0
   -3.0040    4.0920    1.4110 C   0  0  3  0  0  0  0  0  0  0  0  0
   -3.6270    5.4320    1.3470 N   0  0  0  0  0  0  0  0  0  0  0  0
   -2.9320    6.3310    0.8400 N   0  3  0  0  0  0  0  0  0  0  0  0
   -2.2910    7.1600    0.3920 N   0  5  0  0  0  0  0  0  0  0  0  0
   -3.7740    3.1830    2.3510 C   0  0  0  0  0  0  0  0  0  0  0  0
   -3.1290    2.5690    3.4350 C   0  0  0  0  0  0  0  0  0  0  0  0
   -3.8310    1.7090    4.2810 C   0  0  0  0  0  0  0  0  0  0  0  0
   -5.1830    1.4550    4.0550 C   0  0  0  0  0  0  0  0  0  0  0  0
   -5.8360    2.0630    2.9850 C   0  0  0  0  0  0  0  0  0  0  0  0
   -5.1370    2.9230    2.1380 C   0  0  0  0  0  0  0  0  0  0  0  0
   -0.6670    1.9940   -2.1520 C   0  0  0  0  0  0  0  0  0  0  0  0
   -0.1980    2.9920   -2.6420 O   0  0  0  0  0  0  0  0  0  0  0  0
   -0.1590    0.7720   -1.9300 N   0  0  0  0  0  0  0  0  0  0  0  0
    1.1080    0.0910   -1.8720 C   0  0  3  0  0  0  0  0  0  0  0  0
    2.2010    0.6880   -2.7460 C   0  0  0  0  0  0  0  0  0  0  0  0
    2.0550    1.1950   -3.8470 O   0  0  0  0  0  0  0  0  0  0  0  0
    3.4450    0.4830   -2.2680 O   0  0  0  0  0  0  0  0  0  0  0  0
    2.9300    1.3680    0.0410 H   0  0  0  0  0  0  0  0  0  0  0  0
    1.3290    2.1070    0.0780 H   0  0  0  0  0  0  0  0  0  0  0  0
    1.8820    1.1000    1.4250 H   0  0  0  0  0  0  0  0  0  0  0  0
    2.1530   -1.4310    1.1200 H   0  0  0  0  0  0  0  0  0  0  0  0
    1.6700   -2.2040   -0.3990 H   0  0  0  0  0  0  0  0  0  0  0  0
    3.1400   -1.2310   -0.3250 H   0  0  0  0  0  0  0  0  0  0  0  0
   -1.7700   -0.6170   -1.7810 H   0  0  0  0  0  0  0  0  0  0  0  0
   -2.8600    1.5890   -1.9760 H   0  0  0  0  0  0  0  0  0  0  0  0
   -1.7650    1.9400    0.7780 H   0  0  0  0  0  0  0  0  0  0  0  0
   -1.9730    4.2000    1.7780 H   0  0  0  0  0  0  0  0  0  0  0  0
   -2.0750    2.7530    3.6310 H   0  0  0  0  0  0  0  0  0  0  0  0
   -3.3240    1.2370    5.1180 H   0  0  0  0  0  0  0  0  0  0  0  0
   -5.7280    0.7860    4.7150 H   0  0  0  0  0  0  0  0  0  0  0  0
   -6.8910    1.8690    2.8100 H   0  0  0  0  0  0  0  0  0  0  0  0
   -5.6630    3.3940    1.3090 H   0  0  0  0  0  0  0  0  0  0  0  0
    0.9310   -0.9070   -2.2980 H   0  0  0  0  0  0  0  0  0  0  0  0
    4.0400    0.8480   -2.9580 H   0  0  0  0  0  0  0  0  0  0  0  0
  1  2  1  0  0  0  0
  1 27  1  0  0  0  0
  1 28  1  0  0  0  0
  1 29  1  0  0  0  0
  2  3  1  0  0  0  0
  2  4  1  0  0  0  0
  2 23  1  0  0  0  0
  3 30  1  0  0  0  0
  3 31  1  0  0  0  0
  3 32  1  0  0  0  0
  4  5  1  0  0  0  0
  5  6  1  0  0  0  0
  5 22  1  0  0  0  0
  5 33  1  0  0  0  0
  6  7  1  0  0  0  0
  6 20  1  0  0  0  0
  6 34  1  0  0  0  0
  7  8  1  0  0  0  0
  7 35  1  0  0  0  0
  8  9  2  0  0  0  0
  8 10  1  0  0  0  0
 10 11  1  0  0  0  0
 10 14  1  0  0  0  0
 10 36  1  0  0  0  0
 11 12  2  3  0  0  0
 12 13  2  0  0  0  0
 14 15  1  0  0  0  0
 14 19  2  0  0  0  0
 15 16  2  0  0  0  0
 15 37  1  0  0  0  0
 16 17  1  0  0  0  0
 16 38  1  0  0  0  0
 17 18  2  0  0  0  0
 17 39  1  0  0  0  0
 18 19  1  0  0  0  0
 18 40  1  0  0  0  0
 19 41  1  0  0  0  0
 20 21  2  0  0  0  0
 20 22  1  0  0  0  0
 22 23  1  0  0  0  0
 23 24  1  0  0  0  0
 23 42  1  0  0  0  0
 24 25  2  0  0  0  0
 24 26  1  0  0  0  0
 26 43  1  0  0  0  0
M  CHG  1  12   1
M  CHG  1  13  -1
M  END
>  <Index>
67

>  <DILI_Mulliner_943cpds_all2DMOE_transp_NAME>
azidocillin

>  <DILI_2_class>
0

>  <ID>
HT0216

$$$$

  MOE2013           3D
CORINA 3.60 0026  08.12.2014
 68 73  0  0  0  0  0  0  0  0999 V2000
   -6.0060    9.6460    7.0000 O   0  0  0  0  0  0  0  0  0  0  0  0
   -5.0280    8.9150    7.0110 C   0  0  0  0  0  0  0  0  0  0  0  0
   -4.0900    8.8250    6.0540 N   0  0  0  0  0  0  0  0  0  0  0  0
   -4.6990    8.0510    8.0230 O   0  0  0  0  0  0  0  0  0  0  0  0
   -3.4780    7.4240    7.6300 N   0  0  0  0  0  0  0  0  0  0  0  0
   -3.1960    7.9260    6.4750 C   0  0  0  0  0  0  0  0  0  0  0  0
   -2.0160    7.6330    5.6250 C   0  0  0  0  0  0  0  0  0  0  0  0
   -2.1090    7.4280    4.1790 C   0  0  0  0  0  0  0  0  0  0  0  0
   -0.8380    7.5510    6.2700 C   0  0  0  0  0  0  0  0  0  0  0  0
   -3.3840    7.2430    3.4510 C   0  0  0  0  0  0  0  0  0  0  0  0
   -0.9760    7.3760    3.4470 C   0  0  0  0  0  0  0  0  0  0  0  0
    0.4550    7.2780    5.5600 C   0  0  0  0  0  0  0  0  0  0  0  0
   -4.2070    6.1480    3.7400 C   0  0  0  0  0  0  0  0  0  0  0  0
   -3.8020    8.1650    2.4820 C   0  0  0  0  0  0  0  0  0  0  0  0
    0.3970    7.5070    4.0430 C   0  0  0  0  0  0  0  0  0  0  0  0
   -5.4190    5.9710    3.0650 C   0  0  0  0  0  0  0  0  0  0  0  0
   -5.0120    7.9840    1.8060 C   0  0  0  0  0  0  0  0  0  0  0  0
   -5.8250    6.8720    2.0690 C   0  0  0  0  0  0  0  0  0  0  0  0
   -7.1340    6.7130    1.3290 C   0  0  0  0  0  0  0  0  0  0  0  0
   -7.3990    5.3380    0.9300 N   0  0  0  0  0  0  0  0  0  0  0  0
   -8.3760    4.5540    1.4930 C   0  0  0  0  0  0  0  0  0  0  0  0
   -6.7450    4.5760   -0.0190 C   0  0  0  0  0  0  0  0  0  0  0  0
   -9.2110    4.9990    2.4270 O   0  0  0  0  0  0  0  0  0  0  0  0
   -8.3520    3.3270    1.0400 N   0  0  0  0  0  0  0  0  0  0  0  0
   -7.3380    3.3130    0.1170 C   0  0  0  0  0  0  0  0  0  0  0  0
   -5.6950    4.7920   -0.9330 C   0  0  0  0  0  0  0  0  0  0  0  0
  -10.1330    4.0270    2.9210 C   0  0  0  0  0  0  0  0  0  0  0  0
   -6.8730    2.2260   -0.6400 C   0  0  0  0  0  0  0  0  0  0  0  0
   -5.2330    3.6790   -1.6640 C   0  0  0  0  0  0  0  0  0  0  0  0
   -5.0270    6.0690   -1.2250 C   0  0  0  0  0  0  0  0  0  0  0  0
  -11.0030    4.6940    3.9710 C   0  0  0  0  0  0  0  0  0  0  0  0
   -5.8100    2.4180   -1.5230 C   0  0  0  0  0  0  0  0  0  0  0  0
   -3.8200    6.2310   -1.1740 O   0  0  0  0  0  0  0  0  0  0  0  0
   -5.9500    6.9520   -1.6790 O   0  0  0  0  0  0  0  0  0  0  0  0
   -5.3780    8.1560   -2.2100 C   0  0  0  0  0  0  0  0  0  0  0  0
   -6.4460    8.9480   -2.8820 C   0  0  0  0  0  0  0  0  0  0  0  0
   -7.0160   10.0860   -2.5450 C   0  0  0  0  0  0  0  0  0  0  0  0
   -6.9030    8.5030   -4.1100 O   0  0  0  0  0  0  0  0  0  0  0  0
   -6.8380   10.9540   -1.3560 C   0  0  0  0  0  0  0  0  0  0  0  0
   -7.9150   10.5070   -3.5060 O   0  0  0  0  0  0  0  0  0  0  0  0
   -7.7910    9.5090   -4.4590 C   0  0  0  0  0  0  0  0  0  0  0  0
   -8.4070    9.5190   -5.5190 O   0  0  0  0  0  0  0  0  0  0  0  0
   -4.0950    9.3520    5.1960 H   0  0  0  0  0  0  0  0  0  0  0  0
   -0.7810    7.6750    7.3500 H   0  0  0  0  0  0  0  0  0  0  0  0
   -1.0160    7.2260    2.3700 H   0  0  0  0  0  0  0  0  0  0  0  0
    1.2440    7.9090    5.9840 H   0  0  0  0  0  0  0  0  0  0  0  0
    0.7430    6.2390    5.7640 H   0  0  0  0  0  0  0  0  0  0  0  0
   -3.9120    5.4200    4.4940 H   0  0  0  0  0  0  0  0  0  0  0  0
   -3.1880    9.0310    2.2440 H   0  0  0  0  0  0  0  0  0  0  0  0
    1.0740    6.7980    3.5530 H   0  0  0  0  0  0  0  0  0  0  0  0
    0.7740    8.5100    3.8090 H   0  0  0  0  0  0  0  0  0  0  0  0
   -6.0340    5.1120    3.3280 H   0  0  0  0  0  0  0  0  0  0  0  0
   -5.3100    8.7210    1.0650 H   0  0  0  0  0  0  0  0  0  0  0  0
   -7.9470    7.0620    1.9750 H   0  0  0  0  0  0  0  0  0  0  0  0
   -7.1710    7.3230    0.4220 H   0  0  0  0  0  0  0  0  0  0  0  0
  -10.7660    3.6560    2.1060 H   0  0  0  0  0  0  0  0  0  0  0  0
   -9.5920    3.1890    3.3770 H   0  0  0  0  0  0  0  0  0  0  0  0
   -7.3310    1.2480   -0.5260 H   0  0  0  0  0  0  0  0  0  0  0  0
   -4.4120    3.8000   -2.3710 H   0  0  0  0  0  0  0  0  0  0  0  0
  -11.5420    5.5440    3.5400 H   0  0  0  0  0  0  0  0  0  0  0  0
  -11.7280    3.9870    4.3830 H   0  0  0  0  0  0  0  0  0  0  0  0
  -10.3880    5.0870    4.7870 H   0  0  0  0  0  0  0  0  0  0  0  0
   -5.4350    1.5810   -2.1060 H   0  0  0  0  0  0  0  0  0  0  0  0
   -4.9190    8.7220   -1.3930 H   0  0  0  0  0  0  0  0  0  0  0  0
   -4.6000    7.9120   -2.9440 H   0  0  0  0  0  0  0  0  0  0  0  0
   -6.4800   11.9430   -1.6590 H   0  0  0  0  0  0  0  0  0  0  0  0
   -7.7910   11.0790   -0.8320 H   0  0  0  0  0  0  0  0  0  0  0  0
   -6.1180   10.5400   -0.6450 H   0  0  0  0  0  0  0  0  0  0  0  0
  1  2  2  0  0  0  0
  2  3  1  0  0  0  0
  2  4  1  0  0  0  0
  3  6  1  0  0  0  0
  3 43  1  0  0  0  0
  4  5  1  0  0  0  0
  5  6  2  0  0  0  0
  6  7  1  0  0  0  0
  7  8  1  0  0  0  0
  7  9  2  0  0  0  0
  8 10  1  0  0  0  0
  8 11  2  0  0  0  0
  9 12  1  0  0  0  0
  9 44  1  0  0  0  0
 10 13  2  0  0  0  0
 10 14  1  0  0  0  0
 11 15  1  0  0  0  0
 11 45  1  0  0  0  0
 12 15  1  0  0  0  0
 12 46  1  0  0  0  0
 12 47  1  0  0  0  0
 13 16  1  0  0  0  0
 13 48  1  0  0  0  0
 14 17  2  0  0  0  0
 14 49  1  0  0  0  0
 15 50  1  0  0  0  0
 15 51  1  0  0  0  0
 16 18  2  0  0  0  0
 16 52  1  0  0  0  0
 17 18  1  0  0  0  0
 17 53  1  0  0  0  0
 18 19  1  0  0  0  0
 19 20  1  0  0  0  0
 19 54  1  0  0  0  0
 19 55  1  0  0  0  0
 20 21  1  0  0  0  0
 20 22  1  0  0  0  0
 21 23  1  0  0  0  0
 21 24  2  0  0  0  0
 22 25  2  0  0  0  0
 22 26  1  0  0  0  0
 23 27  1  0  0  0  0
 24 25  1  0  0  0  0
 25 28  1  0  0  0  0
 26 29  2  0  0  0  0
 26 30  1  0  0  0  0
 27 31  1  0  0  0  0
 27 56  1  0  0  0  0
 27 57  1  0  0  0  0
 28 32  2  0  0  0  0
 28 58  1  0  0  0  0
 29 32  1  0  0  0  0
 29 59  1  0  0  0  0
 30 33  2  0  0  0  0
 30 34  1  0  0  0  0
 31 60  1  0  0  0  0
 31 61  1  0  0  0  0
 31 62  1  0  0  0  0
 32 63  1  0  0  0  0
 34 35  1  0  0  0  0
 35 36  1  0  0  0  0
 35 64  1  0  0  0  0
 35 65  1  0  0  0  0
 36 37  2  0  0  0  0
 36 38  1  0  0  0  0
 37 39  1  0  0  0  0
 37 40  1  0  0  0  0
 38 41  1  0  0  0  0
 39 66  1  0  0  0  0
 39 67  1  0  0  0  0
 39 68  1  0  0  0  0
 40 41  1  0  0  0  0
 41 42  2  0  0  0  0
M  END
>  <Index>
68

>  <DILI_Mulliner_943cpds_all2DMOE_transp_NAME>
azilsartan medoxomil

>  <DILI_2_class>
1

>  <ID>
HT0217

$$$$

  MOE2013           3D
CORINA 3.60 0026  08.12.2014
 59 61  0  0  1  0  0  0  0  0999 V2000
    3.1240    2.0710   -2.0260 C   0  0  0  0  0  0  0  0  0  0  0  0
    3.4050    0.6050   -2.2910 C   0  0  0  0  0  0  0  0  0  0  0  0
    2.1680   -0.1120   -2.1960 O   0  0  0  0  0  0  0  0  0  0  0  0
    2.2710   -1.4500   -2.4130 C   0  0  0  0  0  0  0  0  0  0  0  0
    3.3050   -2.0490   -2.6660 O   0  0  0  0  0  0  0  0  0  0  0  0
    1.0340   -1.9860   -2.2950 O   0  0  0  0  0  0  0  0  0  0  0  0
    0.8910   -3.4040   -2.4880 C   0  0  3  0  0  0  0  0  0  0  0  0
    1.0160   -3.7580   -3.9660 C   0  0  0  0  0  0  0  0  0  0  0  0
    1.8220   -4.2000   -1.7430 O   0  0  0  0  0  0  0  0  0  0  0  0
    1.5810   -4.2880   -0.4060 C   0  0  0  0  0  0  0  0  0  0  0  0
    0.6520   -3.7500    0.1820 O   0  0  0  0  0  0  0  0  0  0  0  0
    2.6750   -5.1150    0.2510 C   0  0  2  0  0  0  0  0  0  0  0  0
    2.1420   -5.8650    1.3560 N   0  0  0  0  0  0  0  0  0  0  0  0
    2.4260   -5.5230    2.7270 C   0  0  2  0  0  0  0  0  0  0  0  0
    4.1950   -5.0900    2.5420 S   0  0  0  0  0  0  0  0  0  0  0  0
    3.8520   -4.2980    0.8530 C   0  0  0  0  0  0  0  0  0  0  0  0
    5.1110   -4.4350   -0.0050 C   0  0  0  0  0  0  0  0  0  0  0  0
    3.5530   -2.8170    1.1170 C   0  0  0  0  0  0  0  0  0  0  0  0
    2.0060   -6.9760    3.0750 C   0  0  2  0  0  0  0  0  0  0  0  0
    3.1120   -7.9180    3.3820 N   0  0  0  0  0  0  0  0  0  0  0  0
    2.8790   -9.2540    3.6530 C   0  0  0  0  0  0  0  0  0  0  0  0
    1.7490   -9.7370    3.7090 O   0  0  0  0  0  0  0  0  0  0  0  0
    4.1610  -10.0910    3.8360 C   0  0  2  0  0  0  0  0  0  0  0  0
    3.8290  -11.5270    3.8500 N   0  0  0  0  0  0  0  0  0  0  0  0
    4.9350   -9.6910    5.0760 C   0  0  0  0  0  0  0  0  0  0  0  0
    6.3090   -9.4200    4.9860 C   0  0  0  0  0  0  0  0  0  0  0  0
    7.0340   -9.0370    6.1160 C   0  0  0  0  0  0  0  0  0  0  0  0
    6.3980   -8.9260    7.3500 C   0  0  0  0  0  0  0  0  0  0  0  0
    5.0360   -9.2030    7.4580 C   0  0  0  0  0  0  0  0  0  0  0  0
    4.3090   -9.5860    6.3290 C   0  0  0  0  0  0  0  0  0  0  0  0
    1.4970   -7.0170    1.5770 C   0  0  0  0  0  0  0  0  0  0  0  0
    0.9230   -7.7680    0.8300 O   0  0  0  0  0  0  0  0  0  0  0  0
    2.4020    2.4630   -2.7510 H   0  0  0  0  0  0  0  0  0  0  0  0
    2.6830    2.2060   -1.0330 H   0  0  0  0  0  0  0  0  0  0  0  0
    4.0430    2.6610   -2.0890 H   0  0  0  0  0  0  0  0  0  0  0  0
    3.8260    0.4830   -3.2950 H   0  0  0  0  0  0  0  0  0  0  0  0
    4.1110    0.2220   -1.5460 H   0  0  0  0  0  0  0  0  0  0  0  0
   -0.1290   -3.6630   -2.1790 H   0  0  0  0  0  0  0  0  0  0  0  0
    0.3350   -3.1530   -4.5720 H   0  0  0  0  0  0  0  0  0  0  0  0
    2.0320   -3.5820   -4.3360 H   0  0  0  0  0  0  0  0  0  0  0  0
    0.8000   -4.8190   -4.1270 H   0  0  0  0  0  0  0  0  0  0  0  0
    3.0150   -5.8650   -0.4740 H   0  0  0  0  0  0  0  0  0  0  0  0
    1.7800   -4.7320    3.1190 H   0  0  0  0  0  0  0  0  0  0  0  0
    4.9460   -4.0060   -1.0000 H   0  0  0  0  0  0  0  0  0  0  0  0
    5.9650   -3.9120    0.4400 H   0  0  0  0  0  0  0  0  0  0  0  0
    5.3950   -5.4850   -0.1440 H   0  0  0  0  0  0  0  0  0  0  0  0
    2.6680   -2.6780    1.7480 H   0  0  0  0  0  0  0  0  0  0  0  0
    4.3950   -2.3200    1.6120 H   0  0  0  0  0  0  0  0  0  0  0  0
    3.3780   -2.2790    0.1790 H   0  0  0  0  0  0  0  0  0  0  0  0
    1.2010   -7.0310    3.8160 H   0  0  0  0  0  0  0  0  0  0  0  0
    4.0690   -7.5720    3.3870 H   0  0  0  0  0  0  0  0  0  0  0  0
    4.7770   -9.9080    2.9450 H   0  0  0  0  0  0  0  0  0  0  0  0
    3.2260  -11.7090    4.6540 H   0  0  0  0  0  0  0  0  0  0  0  0
    3.2290  -11.7130    3.0430 H   0  0  0  0  0  0  0  0  0  0  0  0
    6.8280   -9.5080    4.0340 H   0  0  0  0  0  0  0  0  0  0  0  0
    8.0980   -8.8290    6.0330 H   0  0  0  0  0  0  0  0  0  0  0  0
    6.9640   -8.6300    8.2290 H   0  0  0  0  0  0  0  0  0  0  0  0
    4.5410   -9.1240    8.4220 H   0  0  0  0  0  0  0  0  0  0  0  0
    3.2480   -9.8010    6.4390 H   0  0  0  0  0  0  0  0  0  0  0  0
  1  2  1  0  0  0  0
  1 33  1  0  0  0  0
  1 34  1  0  0  0  0
  1 35  1  0  0  0  0
  2  3  1  0  0  0  0
  2 36  1  0  0  0  0
  2 37  1  0  0  0  0
  3  4  1  0  0  0  0
  4  5  2  0  0  0  0
  4  6  1  0  0  0  0
  6  7  1  0  0  0  0
  7  8  1  0  0  0  0
  7  9  1  0  0  0  0
  7 38  1  0  0  0  0
  8 39  1  0  0  0  0
  8 40  1  0  0  0  0
  8 41  1  0  0  0  0
  9 10  1  0  0  0  0
 10 11  2  0  0  0  0
 10 12  1  0  0  0  0
 12 13  1  0  0  0  0
 12 16  1  0  0  0  0
 12 42  1  0  0  0  0
 13 14  1  0  0  0  0
 13 31  1  0  0  0  0
 14 15  1  0  0  0  0
 14 19  1  0  0  0  0
 14 43  1  0  0  0  0
 15 16  1  0  0  0  0
 16 17  1  0  0  0  0
 16 18  1  0  0  0  0
 17 44  1  0  0  0  0
 17 45  1  0  0  0  0
 17 46  1  0  0  0  0
 18 47  1  0  0  0  0
 18 48  1  0  0  0  0
 18 49  1  0  0  0  0
 19 20  1  0  0  0  0
 19 31  1  0  0  0  0
 19 50  1  0  0  0  0
 20 21  1  0  0  0  0
 20 51  1  0  0  0  0
 21 22  2  0  0  0  0
 21 23  1  0  0  0  0
 23 24  1  0  0  0  0
 23 25  1  0  0  0  0
 23 52  1  0  0  0  0
 24 53  1  0  0  0  0
 24 54  1  0  0  0  0
 25 26  1  0  0  0  0
 25 30  2  0  0  0  0
 26 27  2  0  0  0  0
 26 55  1  0  0  0  0
 27 28  1  0  0  0  0
 27 56  1  0  0  0  0
 28 29  2  0  0  0  0
 28 57  1  0  0  0  0
 29 30  1  0  0  0  0
 29 58  1  0  0  0  0
 30 59  1  0  0  0  0
 31 32  2  0  0  0  0
M  END
>  <Index>
69

>  <DILI_Mulliner_943cpds_all2DMOE_transp_NAME>
bacampicillin hydrochloride;bacampicillin

>  <DILI_2_class>
1

>  <ID>
HT0221

$$$$

  MOE2013           3D
CORINA 3.60 0026  08.12.2014
 41 42  0  0  0  0  0  0  0  0999 V2000
    0.3420    0.5560    1.1220 O   0  0  0  0  0  0  0  0  0  0  0  0
    0.2460   -0.4160    0.1920 C   0  0  0  0  0  0  0  0  0  0  0  0
    1.0930   -0.5440   -0.6750 O   0  0  0  0  0  0  0  0  0  0  0  0
   -0.9920   -1.2420    0.3790 C   0  0  0  0  0  0  0  0  0  0  0  0
   -1.0720   -2.3440   -0.6690 C   0  0  0  0  0  0  0  0  0  0  0  0
   -2.3040   -3.1020   -0.5530 N   0  0  0  0  0  0  0  0  0  0  0  0
   -2.4510   -4.1210    0.3690 C   0  0  0  0  0  0  0  0  0  0  0  0
   -1.5550   -4.5140    1.1080 O   0  0  0  0  0  0  0  0  0  0  0  0
   -3.7880   -4.7670    0.4220 C   0  0  0  0  0  0  0  0  0  0  0  0
   -3.8610   -6.1230    0.7640 C   0  0  0  0  0  0  0  0  0  0  0  0
   -5.1030   -6.7630    0.8300 C   0  0  0  0  0  0  0  0  0  0  0  0
   -6.2800   -6.0570    0.5590 C   0  0  0  0  0  0  0  0  0  0  0  0
   -6.2000   -4.6930    0.2480 C   0  0  0  0  0  0  0  0  0  0  0  0
   -4.9630   -4.0470    0.1790 C   0  0  0  0  0  0  0  0  0  0  0  0
   -7.5200   -6.7110    0.6530 N   0  0  0  0  0  0  0  0  0  0  0  0
   -8.0040   -6.8770   -0.4890 N   0  0  0  0  0  0  0  0  0  0  0  0
   -9.2410   -7.5390   -0.3970 C   0  0  0  0  0  0  0  0  0  0  0  0
   -9.3450   -8.8700   -0.8230 C   0  0  0  0  0  0  0  0  0  0  0  0
  -10.5670   -9.5410   -0.7680 C   0  0  0  0  0  0  0  0  0  0  0  0
  -11.6960   -8.8780   -0.2950 C   0  0  0  0  0  0  0  0  0  0  0  0
  -12.8690   -9.5880   -0.2640 O   0  0  0  0  0  0  0  0  0  0  0  0
  -11.6130   -7.5430    0.1240 C   0  0  0  0  0  0  0  0  0  0  0  0
  -10.3840   -6.8740    0.0670 C   0  0  0  0  0  0  0  0  0  0  0  0
  -12.8370   -6.8830    0.6120 C   0  0  0  0  0  0  0  0  0  0  0  0
  -13.9150   -7.4560    0.6730 O   0  0  0  0  0  0  0  0  0  0  0  0
  -12.6620   -5.6040    0.9770 O   0  0  0  0  0  0  0  0  0  0  0  0
    1.1740    1.0310    0.9140 H   0  0  0  0  0  0  0  0  0  0  0  0
   -0.9750   -1.6760    1.3850 H   0  0  0  0  0  0  0  0  0  0  0  0
   -1.8650   -0.5840    0.2970 H   0  0  0  0  0  0  0  0  0  0  0  0
   -1.0490   -1.9230   -1.6800 H   0  0  0  0  0  0  0  0  0  0  0  0
   -0.2220   -3.0300   -0.5740 H   0  0  0  0  0  0  0  0  0  0  0  0
   -3.0610   -2.8710   -1.1840 H   0  0  0  0  0  0  0  0  0  0  0  0
   -2.9560   -6.6880    0.9770 H   0  0  0  0  0  0  0  0  0  0  0  0
   -5.1530   -7.8170    1.0920 H   0  0  0  0  0  0  0  0  0  0  0  0
   -7.1110   -4.1270    0.0650 H   0  0  0  0  0  0  0  0  0  0  0  0
   -4.9390   -2.9820   -0.0360 H   0  0  0  0  0  0  0  0  0  0  0  0
   -8.4610   -9.3840   -1.1950 H   0  0  0  0  0  0  0  0  0  0  0  0
  -10.6400  -10.5750   -1.0950 H   0  0  0  0  0  0  0  0  0  0  0  0
  -13.5760   -8.9990    0.0910 H   0  0  0  0  0  0  0  0  0  0  0  0
  -10.2980   -5.8370    0.3830 H   0  0  0  0  0  0  0  0  0  0  0  0
  -13.5390   -5.2850    1.2770 H   0  0  0  0  0  0  0  0  0  0  0  0
  1  2  1  0  0  0  0
  1 27  1  0  0  0  0
  2  3  2  0  0  0  0
  2  4  1  0  0  0  0
  4  5  1  0  0  0  0
  4 28  1  0  0  0  0
  4 29  1  0  0  0  0
  5  6  1  0  0  0  0
  5 30  1  0  0  0  0
  5 31  1  0  0  0  0
  6  7  1  0  0  0  0
  6 32  1  0  0  0  0
  7  8  2  0  0  0  0
  7  9  1  0  0  0  0
  9 10  1  0  0  0  0
  9 14  2  0  0  0  0
 10 11  2  0  0  0  0
 10 33  1  0  0  0  0
 11 12  1  0  0  0  0
 11 34  1  0  0  0  0
 12 13  2  0  0  0  0
 12 15  1  0  0  0  0
 13 14  1  0  0  0  0
 13 35  1  0  0  0  0
 14 36  1  0  0  0  0
 15 16  2  3  0  0  0
 16 17  1  0  0  0  0
 17 18  1  0  0  0  0
 17 23  2  0  0  0  0
 18 19  2  0  0  0  0
 18 37  1  0  0  0  0
 19 20  1  0  0  0  0
 19 38  1  0  0  0  0
 20 21  1  0  0  0  0
 20 22  2  0  0  0  0
 21 39  1  0  0  0  0
 22 23  1  0  0  0  0
 22 24  1  0  0  0  0
 23 40  1  0  0  0  0
 24 25  2  0  0  0  0
 24 26  1  0  0  0  0
 26 41  1  0  0  0  0
M  END
>  <Index>
70

>  <DILI_Mulliner_943cpds_all2DMOE_transp_NAME>
balsalazide disodium;balsalazide

>  <DILI_2_class>
1

>  <ID>
HT0224

$$$$

  MOE2013           3D
CORINA 3.60 0026  08.12.2014
 55 55  0  0  1  0  0  0  0  0999 V2000
    1.4430   -1.1330    2.6500 C   0  0  0  0  0  0  0  0  0  0  0  0
    0.5800   -1.1850    1.4830 N   0  0  0  0  0  0  0  0  0  0  0  0
    1.0690   -0.5280    0.2810 C   0  0  0  0  0  0  0  0  0  0  0  0
   -0.6450   -1.8430    1.5550 C   0  0  0  0  0  0  0  0  0  0  0  0
   -1.0610   -2.4040    2.5660 O   0  0  0  0  0  0  0  0  0  0  0  0
   -1.3510   -1.7910    0.3500 O   0  0  0  0  0  0  0  0  0  0  0  0
   -2.5230   -2.5570    0.2890 C   0  0  0  0  0  0  0  0  0  0  0  0
   -3.7250   -1.9040    0.0430 C   0  0  0  0  0  0  0  0  0  0  0  0
   -4.8790   -2.6750   -0.0710 C   0  0  0  0  0  0  0  0  0  0  0  0
   -6.1070   -2.0340   -0.2750 O   0  0  0  0  0  0  0  0  0  0  0  0
   -6.4850   -1.9220   -1.6150 C   0  0  0  0  0  0  0  0  0  0  0  0
   -5.8080   -2.3420   -2.5510 O   0  0  0  0  0  0  0  0  0  0  0  0
   -7.7140   -1.2830   -1.7740 N   0  0  0  0  0  0  0  0  0  0  0  0
   -8.2620   -1.0920   -3.1060 C   0  0  0  0  0  0  0  0  0  0  0  0
   -8.5080   -0.7770   -0.6650 C   0  0  0  0  0  0  0  0  0  0  0  0
   -4.8520   -4.0650    0.0830 C   0  0  0  0  0  0  0  0  0  0  0  0
   -3.6310   -4.7190    0.3120 C   0  0  0  0  0  0  0  0  0  0  0  0
   -2.4600   -3.9490    0.3940 C   0  0  0  0  0  0  0  0  0  0  0  0
   -3.5760   -6.2180    0.4760 C   0  0  3  0  0  0  0  0  0  0  0  0
   -2.6320   -6.7570   -0.4570 O   0  0  0  0  0  0  0  0  0  0  0  0
   -3.1570   -6.6580    1.8990 C   0  0  0  0  0  0  0  0  0  0  0  0
   -2.9370   -8.1170    1.8850 N   0  0  3  0  0  0  0  0  0  0  0  0
   -2.3610   -8.6890    3.1190 C   0  0  0  0  0  0  0  0  0  0  0  0
   -3.2260   -8.3960    4.3560 C   0  0  0  0  0  0  0  0  0  0  0  0
   -2.3150  -10.2150    2.9050 C   0  0  0  0  0  0  0  0  0  0  0  0
   -0.9240   -8.1920    3.3500 C   0  0  0  0  0  0  0  0  0  0  0  0
    1.6150   -0.0850    2.9140 H   0  0  0  0  0  0  0  0  0  0  0  0
    1.0040   -1.6470    3.5090 H   0  0  0  0  0  0  0  0  0  0  0  0
    2.3970   -1.6080    2.4040 H   0  0  0  0  0  0  0  0  0  0  0  0
    2.0200   -0.9880   -0.0060 H   0  0  0  0  0  0  0  0  0  0  0  0
    0.3750   -0.6060   -0.5590 H   0  0  0  0  0  0  0  0  0  0  0  0
    1.2320    0.5310    0.5040 H   0  0  0  0  0  0  0  0  0  0  0  0
   -3.7620   -0.8250   -0.0620 H   0  0  0  0  0  0  0  0  0  0  0  0
   -9.2310   -1.5960   -3.1630 H   0  0  0  0  0  0  0  0  0  0  0  0
   -8.3970   -0.0210   -3.2810 H   0  0  0  0  0  0  0  0  0  0  0  0
   -7.6060   -1.4980   -3.8810 H   0  0  0  0  0  0  0  0  0  0  0  0
   -8.6500    0.2990   -0.8000 H   0  0  0  0  0  0  0  0  0  0  0  0
   -9.4830   -1.2750   -0.6780 H   0  0  0  0  0  0  0  0  0  0  0  0
   -8.0390   -0.9500    0.3050 H   0  0  0  0  0  0  0  0  0  0  0  0
   -5.7780   -4.6290    0.0100 H   0  0  0  0  0  0  0  0  0  0  0  0
   -1.4990   -4.4360    0.5420 H   0  0  0  0  0  0  0  0  0  0  0  0
   -4.5480   -6.6610    0.2270 H   0  0  0  0  0  0  0  0  0  0  0  0
   -2.3480   -7.5980   -0.0380 H   0  0  0  0  0  0  0  0  0  0  0  0
   -2.2270   -6.1500    2.1730 H   0  0  0  0  0  0  0  0  0  0  0  0
   -3.9320   -6.3710    2.6170 H   0  0  0  0  0  0  0  0  0  0  0  0
   -3.8370   -8.5710    1.7050 H   0  0  0  0  0  0  0  0  0  0  0  0
   -4.2650   -8.7080    4.1990 H   0  0  0  0  0  0  0  0  0  0  0  0
   -2.8490   -8.9360    5.2330 H   0  0  0  0  0  0  0  0  0  0  0  0
   -3.2270   -7.3310    4.6110 H   0  0  0  0  0  0  0  0  0  0  0  0
   -1.7060  -10.4780    2.0310 H   0  0  0  0  0  0  0  0  0  0  0  0
   -1.8800  -10.7240    3.7730 H   0  0  0  0  0  0  0  0  0  0  0  0
   -3.3180  -10.6300    2.7500 H   0  0  0  0  0  0  0  0  0  0  0  0
   -0.8920   -7.1300    3.6130 H   0  0  0  0  0  0  0  0  0  0  0  0
   -0.4500   -8.7390    4.1740 H   0  0  0  0  0  0  0  0  0  0  0  0
   -0.3040   -8.3400    2.4590 H   0  0  0  0  0  0  0  0  0  0  0  0
  1  2  1  0  0  0  0
  1 27  1  0  0  0  0
  1 28  1  0  0  0  0
  1 29  1  0  0  0  0
  2  3  1  0  0  0  0
  2  4  1  0  0  0  0
  3 30  1  0  0  0  0
  3 31  1  0  0  0  0
  3 32  1  0  0  0  0
  4  5  2  0  0  0  0
  4  6  1  0  0  0  0
  6  7  1  0  0  0  0
  7  8  1  0  0  0  0
  7 18  2  0  0  0  0
  8  9  2  0  0  0  0
  8 33  1  0  0  0  0
  9 10  1  0  0  0  0
  9 16  1  0  0  0  0
 10 11  1  0  0  0  0
 11 12  2  0  0  0  0
 11 13  1  0  0  0  0
 13 14  1  0  0  0  0
 13 15  1  0  0  0  0
 14 34  1  0  0  0  0
 14 35  1  0  0  0  0
 14 36  1  0  0  0  0
 15 37  1  0  0  0  0
 15 38  1  0  0  0  0
 15 39  1  0  0  0  0
 16 17  2  0  0  0  0
 16 40  1  0  0  0  0
 17 18  1  0  0  0  0
 17 19  1  0  0  0  0
 18 41  1  0  0  0  0
 19 20  1  0  0  0  0
 19 21  1  0  0  0  0
 19 42  1  0  0  0  0
 20 43  1  0  0  0  0
 21 22  1  0  0  0  0
 21 44  1  0  0  0  0
 21 45  1  0  0  0  0
 22 23  1  0  0  0  0
 22 46  1  0  0  0  0
 23 24  1  0  0  0  0
 23 25  1  0  0  0  0
 23 26  1  0  0  0  0
 24 47  1  0  0  0  0
 24 48  1  0  0  0  0
 24 49  1  0  0  0  0
 25 50  1  0  0  0  0
 25 51  1  0  0  0  0
 25 52  1  0  0  0  0
 26 53  1  0  0  0  0
 26 54  1  0  0  0  0
 26 55  1  0  0  0  0
M  END
>  <Index>
71

>  <DILI_Mulliner_943cpds_all2DMOE_transp_NAME>
bambuterol

>  <DILI_2_class>
1

>  <ID>
HT0225

$$$$

  MOE2013           3D
CORINA 3.60 0026  08.12.2014
 65 68  0  0  1  0  0  0  0  0999 V2000
   -1.1240   -0.5090   -0.7530 C   0  0  0  0  0  0  0  0  0  0  0  0
   -1.1130   -1.7000   -1.5410 O   0  0  0  0  0  0  0  0  0  0  0  0
   -1.9830   -2.6410   -1.0220 C   0  0  0  0  0  0  0  0  0  0  0  0
   -1.5190   -3.8130   -0.5450 C   0  0  0  0  0  0  0  0  0  0  0  0
   -0.0470   -4.1740   -0.5740 C   0  0  2  0  0  0  0  0  0  0  0  0
    0.1670   -5.6620   -0.6170 C   0  0  0  0  0  0  0  0  0  0  0  0
   -0.8050   -6.5480   -0.3310 C   0  0  0  0  0  0  0  0  0  0  0  0
   -0.6070   -8.0420   -0.3910 C   0  0  0  0  0  0  0  0  0  0  0  0
   -2.0620   -6.1540    0.0690 N   0  0  0  0  0  0  0  0  0  0  0  0
   -2.4080   -4.9040   -0.0170 C   0  0  0  0  0  0  0  0  0  0  0  0
   -3.8000   -4.5750    0.4800 C   0  0  0  0  0  0  0  0  0  0  0  0
    1.5330   -6.0860   -0.9770 C   0  0  0  0  0  0  0  0  0  0  0  0
    2.0390   -5.9060   -2.0720 O   0  0  0  0  0  0  0  0  0  0  0  0
    2.1210   -6.6020    0.1270 O   0  0  0  0  0  0  0  0  0  0  0  0
    3.5120   -6.9620    0.0160 C   0  0  2  0  0  0  0  0  0  0  0  0
    3.6210   -8.4200   -0.4050 C   0  0  0  0  0  0  0  0  0  0  0  0
    3.4650   -9.1530    0.9170 C   0  0  0  0  0  0  0  0  0  0  0  0
    4.2690   -8.3350    1.8170 N   0  0  3  0  0  0  0  0  0  0  0  0
    4.1580   -8.6330    3.2440 C   0  0  0  0  0  0  0  0  0  0  0  0
    2.7950   -8.4570    3.8810 C   0  0  0  0  0  0  0  0  0  0  0  0
    1.8680   -9.5110    3.8860 C   0  0  0  0  0  0  0  0  0  0  0  0
    0.6060   -9.3470    4.4600 C   0  0  0  0  0  0  0  0  0  0  0  0
    0.2560   -8.1310    5.0430 C   0  0  0  0  0  0  0  0  0  0  0  0
    1.1710   -7.0810    5.0590 C   0  0  0  0  0  0  0  0  0  0  0  0
    2.4330   -7.2430    4.4840 C   0  0  0  0  0  0  0  0  0  0  0  0
    4.1060   -6.9310    1.4300 C   0  0  0  0  0  0  0  0  0  0  0  0
    0.7340   -3.5410    0.5810 C   0  0  0  0  0  0  0  0  0  0  0  0
    0.4210   -3.8210    1.9230 C   0  0  0  0  0  0  0  0  0  0  0  0
    1.1640   -3.2620    2.9650 C   0  0  0  0  0  0  0  0  0  0  0  0
    2.2370   -2.4170    2.6880 C   0  0  0  0  0  0  0  0  0  0  0  0
    2.5610   -2.1370    1.3560 C   0  0  0  0  0  0  0  0  0  0  0  0
    1.8180   -2.6910    0.3040 C   0  0  0  0  0  0  0  0  0  0  0  0
    3.6960   -1.2600    1.0550 N   0  3  0  0  0  0  0  0  0  0  0  0
    4.3270   -0.7830    2.0100 O   0  0  0  0  0  0  0  0  0  0  0  0
    3.9570   -1.0420   -0.1360 O   0  5  0  0  0  0  0  0  0  0  0  0
   -3.3230   -2.3640   -1.1280 O   0  0  0  0  0  0  0  0  0  0  0  0
   -0.3320    0.1470   -1.1250 H   0  0  0  0  0  0  0  0  0  0  0  0
   -2.0780    0.0190   -0.8520 H   0  0  0  0  0  0  0  0  0  0  0  0
   -0.9200   -0.7280    0.3010 H   0  0  0  0  0  0  0  0  0  0  0  0
    0.3570   -3.7820   -1.5190 H   0  0  0  0  0  0  0  0  0  0  0  0
   -0.5440   -8.4530    0.6220 H   0  0  0  0  0  0  0  0  0  0  0  0
   -1.4570   -8.5120   -0.8990 H   0  0  0  0  0  0  0  0  0  0  0  0
    0.2900   -8.3410   -0.9400 H   0  0  0  0  0  0  0  0  0  0  0  0
   -4.4930   -4.5360   -0.3650 H   0  0  0  0  0  0  0  0  0  0  0  0
   -4.1440   -5.3530    1.1690 H   0  0  0  0  0  0  0  0  0  0  0  0
   -3.8050   -3.6270    1.0250 H   0  0  0  0  0  0  0  0  0  0  0  0
    4.0420   -6.2810   -0.6590 H   0  0  0  0  0  0  0  0  0  0  0  0
    2.8550   -8.7230   -1.1250 H   0  0  0  0  0  0  0  0  0  0  0  0
    4.6110   -8.6190   -0.8330 H   0  0  0  0  0  0  0  0  0  0  0  0
    2.4060   -9.1750    1.1940 H   0  0  0  0  0  0  0  0  0  0  0  0
    3.8370  -10.1800    0.8530 H   0  0  0  0  0  0  0  0  0  0  0  0
    4.4910   -9.6650    3.4150 H   0  0  0  0  0  0  0  0  0  0  0  0
    4.8870   -8.0210    3.7930 H   0  0  0  0  0  0  0  0  0  0  0  0
    2.1240  -10.4690    3.4380 H   0  0  0  0  0  0  0  0  0  0  0  0
   -0.1050  -10.1690    4.4510 H   0  0  0  0  0  0  0  0  0  0  0  0
   -0.7280   -8.0040    5.4860 H   0  0  0  0  0  0  0  0  0  0  0  0
    0.9000   -6.1330    5.5150 H   0  0  0  0  0  0  0  0  0  0  0  0
    3.1330   -6.4110    4.5050 H   0  0  0  0  0  0  0  0  0  0  0  0
    5.0960   -6.4630    1.4160 H   0  0  0  0  0  0  0  0  0  0  0  0
    3.4650   -6.3550    2.1030 H   0  0  0  0  0  0  0  0  0  0  0  0
   -0.4000   -4.4930    2.1710 H   0  0  0  0  0  0  0  0  0  0  0  0
    0.9060   -3.4920    3.9960 H   0  0  0  0  0  0  0  0  0  0  0  0
    2.8040   -1.9930    3.5140 H   0  0  0  0  0  0  0  0  0  0  0  0
    2.0770   -2.4740   -0.7320 H   0  0  0  0  0  0  0  0  0  0  0  0
   -3.3760   -1.6100   -1.7410 H   0  0  0  0  0  0  0  0  0  0  0  0
  1  2  1  0  0  0  0
  1 37  1  0  0  0  0
  1 38  1  0  0  0  0
  1 39  1  0  0  0  0
  2  3  1  0  0  0  0
  3  4  2  0  0  0  0
  3 36  1  0  0  0  0
  4  5  1  0  0  0  0
  4 10  1  0  0  0  0
  5  6  1  0  0  0  0
  5 27  1  0  0  0  0
  5 40  1  0  0  0  0
  6  7  2  0  0  0  0
  6 12  1  0  0  0  0
  7  8  1  0  0  0  0
  7  9  1  0  0  0  0
  8 41  1  0  0  0  0
  8 42  1  0  0  0  0
  8 43  1  0  0  0  0
  9 10  2  0  0  0  0
 10 11  1  0  0  0  0
 11 44  1  0  0  0  0
 11 45  1  0  0  0  0
 11 46  1  0  0  0  0
 12 13  2  0  0  0  0
 12 14  1  0  0  0  0
 14 15  1  0  0  0  0
 15 16  1  0  0  0  0
 15 26  1  0  0  0  0
 15 47  1  0  0  0  0
 16 17  1  0  0  0  0
 16 48  1  0  0  0  0
 16 49  1  0  0  0  0
 17 18  1  0  0  0  0
 17 50  1  0  0  0  0
 17 51  1  0  0  0  0
 18 19  1  0  0  0  0
 18 26  1  0  0  0  0
 19 20  1  0  0  0  0
 19 52  1  0  0  0  0
 19 53  1  0  0  0  0
 20 21  1  0  0  0  0
 20 25  2  0  0  0  0
 21 22  2  0  0  0  0
 21 54  1  0  0  0  0
 22 23  1  0  0  0  0
 22 55  1  0  0  0  0
 23 24  2  0  0  0  0
 23 56  1  0  0  0  0
 24 25  1  0  0  0  0
 24 57  1  0  0  0  0
 25 58  1  0  0  0  0
 26 59  1  0  0  0  0
 26 60  1  0  0  0  0
 27 28  1  0  0  0  0
 27 32  2  0  0  0  0
 28 29  2  0  0  0  0
 28 61  1  0  0  0  0
 29 30  1  0  0  0  0
 29 62  1  0  0  0  0
 30 31  2  0  0  0  0
 30 63  1  0  0  0  0
 31 32  1  0  0  0  0
 31 33  1  0  0  0  0
 32 64  1  0  0  0  0
 33 34  2  0  0  0  0
 33 35  1  0  0  0  0
 36 65  1  0  0  0  0
M  CHG  1  33   1
M  CHG  1  35  -1
M  END
>  <Index>
72

>  <DILI_Mulliner_943cpds_all2DMOE_transp_NAME>
barnidipine

>  <DILI_2_class>
1

>  <ID>
HT0228

$$$$

  MOE2013           3D
CORINA 3.60 0026  08.12.2014
 69 73  0  0  0  0  0  0  0  0999 V2000
    0.1720    0.0790   -2.5880 C   0  0  0  0  0  0  0  0  0  0  0  0
    0.1800   -0.4320   -1.1880 C   0  0  0  0  0  0  0  0  0  0  0  0
    0.1290   -1.7640   -0.8010 C   0  0  0  0  0  0  0  0  0  0  0  0
    0.0360   -2.9530   -1.6470 C   0  0  0  0  0  0  0  0  0  0  0  0
   -1.1910   -3.3050   -2.2240 C   0  0  0  0  0  0  0  0  0  0  0  0
   -1.2900   -4.4450   -3.0210 C   0  0  0  0  0  0  0  0  0  0  0  0
   -0.1630   -5.2280   -3.2470 C   0  0  0  0  0  0  0  0  0  0  0  0
   -0.3090   -6.3380   -4.0260 O   0  0  0  0  0  0  0  0  0  0  0  0
    1.0680   -4.8840   -2.6950 C   0  0  0  0  0  0  0  0  0  0  0  0
    1.1670   -3.7410   -1.8960 C   0  0  0  0  0  0  0  0  0  0  0  0
    0.1390   -1.7970    0.5840 N   0  0  0  0  0  0  0  0  0  0  0  0
    0.0860   -3.0100    1.4000 C   0  0  0  0  0  0  0  0  0  0  0  0
   -1.2950   -3.6110    1.4560 C   0  0  0  0  0  0  0  0  0  0  0  0
   -1.5130   -4.9140    0.9910 C   0  0  0  0  0  0  0  0  0  0  0  0
   -2.7870   -5.4820    1.0440 C   0  0  0  0  0  0  0  0  0  0  0  0
   -3.8640   -4.7660    1.5690 C   0  0  0  0  0  0  0  0  0  0  0  0
   -5.0530   -5.4410    1.5600 O   0  0  0  0  0  0  0  0  0  0  0  0
   -6.1870   -4.7770    2.1200 C   0  0  0  0  0  0  0  0  0  0  0  0
   -7.4150   -5.7010    2.0230 C   0  0  0  0  0  0  0  0  0  0  0  0
   -7.3260   -6.9690    2.7900 N   0  0  0  0  0  0  0  0  0  0  0  0
   -7.3100   -6.7170    4.2380 C   0  0  0  0  0  0  0  0  0  0  0  0
   -7.1580   -7.9480    5.1390 C   0  0  0  0  0  0  0  0  0  0  0  0
   -8.4150   -8.8030    5.2120 C   0  0  0  0  0  0  0  0  0  0  0  0
   -8.5630   -9.8030    4.0730 C   0  0  0  0  0  0  0  0  0  0  0  0
   -8.1080   -9.3370    2.6960 C   0  0  0  0  0  0  0  0  0  0  0  0
   -8.4090   -7.8750    2.3660 C   0  0  0  0  0  0  0  0  0  0  0  0
   -3.6560   -3.4710    2.0420 C   0  0  0  0  0  0  0  0  0  0  0  0
   -2.3800   -2.9000    1.9890 C   0  0  0  0  0  0  0  0  0  0  0  0
    0.2150   -0.5110    1.0930 C   0  0  0  0  0  0  0  0  0  0  0  0
    0.2600   -0.0390    2.4170 C   0  0  0  0  0  0  0  0  0  0  0  0
    0.3180    1.3410    2.6270 C   0  0  0  0  0  0  0  0  0  0  0  0
    0.3310    2.2170    1.5540 C   0  0  0  0  0  0  0  0  0  0  0  0
    0.3880    3.5540    1.8280 O   0  0  0  0  0  0  0  0  0  0  0  0
    0.2890    1.7530    0.2380 C   0  0  0  0  0  0  0  0  0  0  0  0
    0.2310    0.3610    0.0010 C   0  0  0  0  0  0  0  0  0  0  0  0
   -0.8540    0.1260   -2.9660 H   0  0  0  0  0  0  0  0  0  0  0  0
    0.6070    1.0810   -2.6500 H   0  0  0  0  0  0  0  0  0  0  0  0
    0.7560   -0.5710   -3.2480 H   0  0  0  0  0  0  0  0  0  0  0  0
   -2.0760   -2.7000   -2.0410 H   0  0  0  0  0  0  0  0  0  0  0  0
   -2.2440   -4.7240   -3.4580 H   0  0  0  0  0  0  0  0  0  0  0  0
    0.5590   -6.7610   -4.1340 H   0  0  0  0  0  0  0  0  0  0  0  0
    1.9540   -5.4850   -2.8720 H   0  0  0  0  0  0  0  0  0  0  0  0
    2.1290   -3.4690   -1.4690 H   0  0  0  0  0  0  0  0  0  0  0  0
    0.8200   -3.7110    0.9860 H   0  0  0  0  0  0  0  0  0  0  0  0
    0.4290   -2.7780    2.4130 H   0  0  0  0  0  0  0  0  0  0  0  0
   -0.6950   -5.4960    0.5710 H   0  0  0  0  0  0  0  0  0  0  0  0
   -2.9420   -6.4910    0.6710 H   0  0  0  0  0  0  0  0  0  0  0  0
   -5.9960   -4.4830    3.1570 H   0  0  0  0  0  0  0  0  0  0  0  0
   -6.4010   -3.8740    1.5330 H   0  0  0  0  0  0  0  0  0  0  0  0
   -8.3120   -5.1430    2.3220 H   0  0  0  0  0  0  0  0  0  0  0  0
   -7.5240   -5.9450    0.9590 H   0  0  0  0  0  0  0  0  0  0  0  0
   -6.4500   -6.0810    4.4740 H   0  0  0  0  0  0  0  0  0  0  0  0
   -8.2050   -6.1550    4.5380 H   0  0  0  0  0  0  0  0  0  0  0  0
   -6.2880   -8.5460    4.8410 H   0  0  0  0  0  0  0  0  0  0  0  0
   -6.9450   -7.5830    6.1520 H   0  0  0  0  0  0  0  0  0  0  0  0
   -8.4110   -9.3660    6.1540 H   0  0  0  0  0  0  0  0  0  0  0  0
   -9.3020   -8.1580    5.2540 H   0  0  0  0  0  0  0  0  0  0  0  0
   -8.0080  -10.7170    4.3230 H   0  0  0  0  0  0  0  0  0  0  0  0
   -9.6170  -10.1040    4.0200 H   0  0  0  0  0  0  0  0  0  0  0  0
   -7.0340   -9.5300    2.5780 H   0  0  0  0  0  0  0  0  0  0  0  0
   -8.5980   -9.9760    1.9490 H   0  0  0  0  0  0  0  0  0  0  0  0
   -9.3840   -7.5600    2.7570 H   0  0  0  0  0  0  0  0  0  0  0  0
   -8.4910   -7.8360    1.2710 H   0  0  0  0  0  0  0  0  0  0  0  0
   -4.4630   -2.8770    2.4580 H   0  0  0  0  0  0  0  0  0  0  0  0
   -2.2450   -1.8880    2.3660 H   0  0  0  0  0  0  0  0  0  0  0  0
    0.2470   -0.7130    3.2670 H   0  0  0  0  0  0  0  0  0  0  0  0
    0.3520    1.7300    3.6410 H   0  0  0  0  0  0  0  0  0  0  0  0
    0.3900    4.0410    0.9870 H   0  0  0  0  0  0  0  0  0  0  0  0
    0.2990    2.4400   -0.6010 H   0  0  0  0  0  0  0  0  0  0  0  0
  1  2  1  0  0  0  0
  1 36  1  0  0  0  0
  1 37  1  0  0  0  0
  1 38  1  0  0  0  0
  2  3  2  0  0  0  0
  2 35  1  0  0  0  0
  3  4  1  0  0  0  0
  3 11  1  0  0  0  0
  4  5  1  0  0  0  0
  4 10  2  0  0  0  0
  5  6  2  0  0  0  0
  5 39  1  0  0  0  0
  6  7  1  0  0  0  0
  6 40  1  0  0  0  0
  7  8  1  0  0  0  0
  7  9  2  0  0  0  0
  8 41  1  0  0  0  0
  9 10  1  0  0  0  0
  9 42  1  0  0  0  0
 10 43  1  0  0  0  0
 11 12  1  0  0  0  0
 11 29  1  0  0  0  0
 12 13  1  0  0  0  0
 12 44  1  0  0  0  0
 12 45  1  0  0  0  0
 13 14  1  0  0  0  0
 13 28  2  0  0  0  0
 14 15  2  0  0  0  0
 14 46  1  0  0  0  0
 15 16  1  0  0  0  0
 15 47  1  0  0  0  0
 16 17  1  0  0  0  0
 16 27  2  0  0  0  0
 17 18  1  0  0  0  0
 18 19  1  0  0  0  0
 18 48  1  0  0  0  0
 18 49  1  0  0  0  0
 19 20  1  0  0  0  0
 19 50  1  0  0  0  0
 19 51  1  0  0  0  0
 20 21  1  0  0  0  0
 20 26  1  0  0  0  0
 21 22  1  0  0  0  0
 21 52  1  0  0  0  0
 21 53  1  0  0  0  0
 22 23  1  0  0  0  0
 22 54  1  0  0  0  0
 22 55  1  0  0  0  0
 23 24  1  0  0  0  0
 23 56  1  0  0  0  0
 23 57  1  0  0  0  0
 24 25  1  0  0  0  0
 24 58  1  0  0  0  0
 24 59  1  0  0  0  0
 25 26  1  0  0  0  0
 25 60  1  0  0  0  0
 25 61  1  0  0  0  0
 26 62  1  0  0  0  0
 26 63  1  0  0  0  0
 27 28  1  0  0  0  0
 27 64  1  0  0  0  0
 28 65  1  0  0  0  0
 29 30  2  0  0  0  0
 29 35  1  0  0  0  0
 30 31  1  0  0  0  0
 30 66  1  0  0  0  0
 31 32  2  0  0  0  0
 31 67  1  0  0  0  0
 32 33  1  0  0  0  0
 32 34  1  0  0  0  0
 33 68  1  0  0  0  0
 34 35  2  0  0  0  0
 34 69  1  0  0  0  0
M  END
>  <Index>
73

>  <DILI_Mulliner_943cpds_all2DMOE_transp_NAME>
bazedoxifene acetate

>  <DILI_2_class>
1

>  <ID>
HT0229

$$$$

  MOE2013           3D
CORINA 3.60 0026  08.12.2014
 47 48  0  0  1  0  0  0  0  0999 V2000
   -3.4970    1.8490    2.3690 C   0  0  0  0  0  0  0  0  0  0  0  0
   -3.8210    0.3850    2.5960 C   0  0  0  0  0  0  0  0  0  0  0  0
   -3.3470   -0.3580    1.4650 O   0  0  0  0  0  0  0  0  0  0  0  0
   -3.5700   -1.7040    1.5300 C   0  0  0  0  0  0  0  0  0  0  0  0
   -4.1270   -2.2670    2.4640 O   0  0  0  0  0  0  0  0  0  0  0  0
   -2.9930   -2.4150    0.2860 C   0  0  3  0  0  0  0  0  0  0  0  0
   -3.3480   -1.6700   -1.0160 C   0  0  0  0  0  0  0  0  0  0  0  0
   -1.4430   -2.3830    0.4240 C   0  0  0  0  0  0  0  0  0  0  0  0
   -0.9020   -3.1690    1.6170 C   0  0  0  0  0  0  0  0  0  0  0  0
   -3.3180   -3.8060    0.1770 O   0  0  0  0  0  0  0  0  0  0  0  0
   -4.5730   -4.2640   -0.0920 C   0  0  0  0  0  0  0  0  0  0  0  0
   -4.6130   -5.5910   -0.5320 C   0  0  0  0  0  0  0  0  0  0  0  0
   -5.8250   -6.2080   -0.8490 C   0  0  0  0  0  0  0  0  0  0  0  0
   -7.0280   -5.5050   -0.7240 C   0  0  0  0  0  0  0  0  0  0  0  0
   -8.3450   -6.1670   -1.0530 C   0  0  0  0  0  0  0  0  0  0  0  0
   -9.1130   -6.6270    0.1640 C   0  0  0  0  0  0  0  0  0  0  0  0
  -10.2150   -5.8950    0.6300 C   0  0  0  0  0  0  0  0  0  0  0  0
  -10.9210   -6.3190    1.7580 C   0  0  0  0  0  0  0  0  0  0  0  0
  -10.5270   -7.4770    2.4270 C   0  0  0  0  0  0  0  0  0  0  0  0
  -11.4020   -8.0030    3.8120 Cl  0  0  0  0  0  0  0  0  0  0  0  0
   -9.4300   -8.2110    1.9810 C   0  0  0  0  0  0  0  0  0  0  0  0
   -8.7250   -7.7870    0.8530 C   0  0  0  0  0  0  0  0  0  0  0  0
   -6.9870   -4.1820   -0.2650 C   0  0  0  0  0  0  0  0  0  0  0  0
   -5.7690   -3.5670    0.0500 C   0  0  0  0  0  0  0  0  0  0  0  0
   -3.8390    2.4590    3.2100 H   0  0  0  0  0  0  0  0  0  0  0  0
   -2.4190    1.9900    2.2450 H   0  0  0  0  0  0  0  0  0  0  0  0
   -3.9730    2.2110    1.4520 H   0  0  0  0  0  0  0  0  0  0  0  0
   -3.3210    0.0310    3.5040 H   0  0  0  0  0  0  0  0  0  0  0  0
   -4.9040    0.2550    2.6950 H   0  0  0  0  0  0  0  0  0  0  0  0
   -2.8490   -0.6960   -1.0750 H   0  0  0  0  0  0  0  0  0  0  0  0
   -3.0590   -2.2560   -1.8950 H   0  0  0  0  0  0  0  0  0  0  0  0
   -4.4210   -1.4740   -1.0970 H   0  0  0  0  0  0  0  0  0  0  0  0
   -0.9940   -2.8170   -0.4800 H   0  0  0  0  0  0  0  0  0  0  0  0
   -1.0820   -1.3500    0.4960 H   0  0  0  0  0  0  0  0  0  0  0  0
   -1.2600   -2.7570    2.5650 H   0  0  0  0  0  0  0  0  0  0  0  0
   -1.1890   -4.2240    1.5670 H   0  0  0  0  0  0  0  0  0  0  0  0
    0.1920   -3.1230    1.6270 H   0  0  0  0  0  0  0  0  0  0  0  0
   -3.6860   -6.1510   -0.6330 H   0  0  0  0  0  0  0  0  0  0  0  0
   -5.8200   -7.2400   -1.1920 H   0  0  0  0  0  0  0  0  0  0  0  0
   -8.9540   -5.4700   -1.6450 H   0  0  0  0  0  0  0  0  0  0  0  0
   -8.1810   -7.0260   -1.7170 H   0  0  0  0  0  0  0  0  0  0  0  0
  -10.5310   -4.9890    0.1180 H   0  0  0  0  0  0  0  0  0  0  0  0
  -11.7740   -5.7430    2.1060 H   0  0  0  0  0  0  0  0  0  0  0  0
   -9.1190   -9.1120    2.5020 H   0  0  0  0  0  0  0  0  0  0  0  0
   -7.8680   -8.3650    0.5140 H   0  0  0  0  0  0  0  0  0  0  0  0
   -7.9090   -3.6180   -0.1410 H   0  0  0  0  0  0  0  0  0  0  0  0
   -5.8040   -2.5500    0.4210 H   0  0  0  0  0  0  0  0  0  0  0  0
  1  2  1  0  0  0  0
  1 25  1  0  0  0  0
  1 26  1  0  0  0  0
  1 27  1  0  0  0  0
  2  3  1  0  0  0  0
  2 28  1  0  0  0  0
  2 29  1  0  0  0  0
  3  4  1  0  0  0  0
  4  5  2  0  0  0  0
  4  6  1  0  0  0  0
  6  7  1  0  0  0  0
  6  8  1  0  0  0  0
  6 10  1  0  0  0  0
  7 30  1  0  0  0  0
  7 31  1  0  0  0  0
  7 32  1  0  0  0  0
  8  9  1  0  0  0  0
  8 33  1  0  0  0  0
  8 34  1  0  0  0  0
  9 35  1  0  0  0  0
  9 36  1  0  0  0  0
  9 37  1  0  0  0  0
 10 11  1  0  0  0  0
 11 12  1  0  0  0  0
 11 24  2  0  0  0  0
 12 13  2  0  0  0  0
 12 38  1  0  0  0  0
 13 14  1  0  0  0  0
 13 39  1  0  0  0  0
 14 15  1  0  0  0  0
 14 23  2  0  0  0  0
 15 16  1  0  0  0  0
 15 40  1  0  0  0  0
 15 41  1  0  0  0  0
 16 17  1  0  0  0  0
 16 22  2  0  0  0  0
 17 18  2  0  0  0  0
 17 42  1  0  0  0  0
 18 19  1  0  0  0  0
 18 43  1  0  0  0  0
 19 20  1  0  0  0  0
 19 21  2  0  0  0  0
 21 22  1  0  0  0  0
 21 44  1  0  0  0  0
 22 45  1  0  0  0  0
 23 24  1  0  0  0  0
 23 46  1  0  0  0  0
 24 47  1  0  0  0  0
M  END
>  <Index>
74

>  <DILI_Mulliner_943cpds_all2DMOE_transp_NAME>
beclobrate

>  <DILI_2_class>
1

>  <ID>
HT0230

$$$$

  MOE2013           3D
CORINA 3.60 0026  08.12.2014
 41 43  0  0  1  0  0  0  0  0999 V2000
   -0.2710    1.6440   -0.2480 C   0  0  0  0  0  0  0  0  0  0  0  0
    0.0810    0.1490   -0.2240 C   0  0  3  0  0  0  0  0  0  0  0  0
   -1.1610   -0.7410    0.0510 C   0  0  3  0  0  0  0  0  0  0  0  0
   -0.8030   -2.1430    0.1300 N   0  0  3  0  0  0  0  0  0  0  0  0
   -0.5890   -2.8570    1.2870 C   0  0  0  0  0  0  0  0  0  0  0  0
   -0.1910   -4.2000    1.2020 C   0  0  0  0  0  0  0  0  0  0  0  0
    0.0320   -4.9830    2.3460 C   0  0  0  0  0  0  0  0  0  0  0  0
    0.4940   -6.6260    2.0850 Cl  0  0  0  0  0  0  0  0  0  0  0  0
   -0.1500   -4.4210    3.6100 C   0  0  0  0  0  0  0  0  0  0  0  0
   -0.5430   -3.0840    3.7240 C   0  0  0  0  0  0  0  0  0  0  0  0
   -0.7480   -2.3270    2.5640 C   0  0  0  0  0  0  0  0  0  0  0  0
   -1.2690   -0.6600    2.7330 S   0  0  0  0  0  0  0  0  0  0  0  0
   -2.3710   -0.6400    3.6700 O   0  0  0  0  0  0  0  0  0  0  0  0
   -0.0820    0.1420    2.9320 O   0  0  0  0  0  0  0  0  0  0  0  0
   -1.9270   -0.3330    1.2240 N   0  0  3  0  0  0  0  0  0  0  0  0
    0.1250   -5.3430    5.0970 S   0  0  0  0  0  0  0  0  0  0  0  0
    1.4450   -5.9260    5.0290 O   0  0  0  0  0  0  0  0  0  0  0  0
   -0.2760   -4.5160    6.2160 O   0  0  0  0  0  0  0  0  0  0  0  0
   -1.0050   -6.5990    4.9820 N   0  0  0  0  0  0  0  0  0  0  0  0
    0.7750   -0.2500   -1.5260 C   0  0  0  0  0  0  0  0  0  0  0  0
    2.0530   -0.8300   -1.4810 C   0  0  0  0  0  0  0  0  0  0  0  0
    2.7010   -1.2230   -2.6530 C   0  0  0  0  0  0  0  0  0  0  0  0
    2.0810   -1.0440   -3.8880 C   0  0  0  0  0  0  0  0  0  0  0  0
    0.8120   -0.4720   -3.9490 C   0  0  0  0  0  0  0  0  0  0  0  0
    0.1620   -0.0780   -2.7770 C   0  0  0  0  0  0  0  0  0  0  0  0
    0.6050    2.2480   -0.5080 H   0  0  0  0  0  0  0  0  0  0  0  0
   -1.0580    1.8660   -0.9770 H   0  0  0  0  0  0  0  0  0  0  0  0
   -0.6230    1.9830    0.7320 H   0  0  0  0  0  0  0  0  0  0  0  0
    0.8070    0.0090    0.5860 H   0  0  0  0  0  0  0  0  0  0  0  0
   -1.8480   -0.6420   -0.8000 H   0  0  0  0  0  0  0  0  0  0  0  0
   -0.6710   -2.6130   -0.7610 H   0  0  0  0  0  0  0  0  0  0  0  0
   -0.0530   -4.6490    0.2190 H   0  0  0  0  0  0  0  0  0  0  0  0
   -0.6880   -2.6240    4.7000 H   0  0  0  0  0  0  0  0  0  0  0  0
   -2.9260   -0.5330    1.1750 H   0  0  0  0  0  0  0  0  0  0  0  0
   -1.7270   -6.4740    4.2700 H   0  0  0  0  0  0  0  0  0  0  0  0
   -0.5360   -7.5060    4.8890 H   0  0  0  0  0  0  0  0  0  0  0  0
    2.5540   -0.9830   -0.5270 H   0  0  0  0  0  0  0  0  0  0  0  0
    3.6910   -1.6680   -2.6030 H   0  0  0  0  0  0  0  0  0  0  0  0
    2.5860   -1.3480   -4.8000 H   0  0  0  0  0  0  0  0  0  0  0  0
    0.3260   -0.3310   -4.9100 H   0  0  0  0  0  0  0  0  0  0  0  0
   -0.8270    0.3670   -2.8570 H   0  0  0  0  0  0  0  0  0  0  0  0
  1  2  1  0  0  0  0
  1 26  1  0  0  0  0
  1 27  1  0  0  0  0
  1 28  1  0  0  0  0
  2  3  1  0  0  0  0
  2 20  1  0  0  0  0
  2 29  1  0  0  0  0
  3  4  1  0  0  0  0
  3 15  1  0  0  0  0
  3 30  1  0  0  0  0
  4  5  1  0  0  0  0
  4 31  1  0  0  0  0
  5  6  1  0  0  0  0
  5 11  2  0  0  0  0
  6  7  2  0  0  0  0
  6 32  1  0  0  0  0
  7  8  1  0  0  0  0
  7  9  1  0  0  0  0
  9 10  2  0  0  0  0
  9 16  1  0  0  0  0
 10 11  1  0  0  0  0
 10 33  1  0  0  0  0
 11 12  1  0  0  0  0
 12 13  2  0  0  0  0
 12 14  2  0  0  0  0
 12 15  1  0  0  0  0
 15 34  1  0  0  0  0
 16 17  2  0  0  0  0
 16 18  2  0  0  0  0
 16 19  1  0  0  0  0
 19 35  1  0  0  0  0
 19 36  1  0  0  0  0
 20 21  1  0  0  0  0
 20 25  2  0  0  0  0
 21 22  2  0  0  0  0
 21 37  1  0  0  0  0
 22 23  1  0  0  0  0
 22 38  1  0  0  0  0
 23 24  2  0  0  0  0
 23 39  1  0  0  0  0
 24 25  1  0  0  0  0
 24 40  1  0  0  0  0
 25 41  1  0  0  0  0
M  END
>  <Index>
75

>  <DILI_Mulliner_943cpds_all2DMOE_transp_NAME>
bemetizide

>  <DILI_2_class>
1

>  <ID>
HT0232

$$$$

  MOE2013           3D
CORINA 3.60 0026  08.12.2014
 71 75  0  0  0  0  0  0  0  0999 V2000
   -0.2190    1.8620    0.8110 C   0  0  0  0  0  0  0  0  0  0  0  0
   -0.2830    0.3640    0.5580 C   0  0  0  0  0  0  0  0  0  0  0  0
    0.3710   -0.4230    1.6940 C   0  0  0  0  0  0  0  0  0  0  0  0
    0.3060   -1.8960    1.4440 C   0  0  0  0  0  0  0  0  0  0  0  0
    1.1850   -2.5590    0.7300 N   0  0  0  0  0  0  0  0  0  0  0  0
    0.8010   -3.8790    0.7580 C   0  0  0  0  0  0  0  0  0  0  0  0
   -0.3510   -4.0390    1.5320 C   0  0  0  0  0  0  0  0  0  0  0  0
   -1.0070   -5.2850    1.8800 C   0  0  0  0  0  0  0  0  0  0  0  0
   -0.4630   -6.3790    1.9510 O   0  0  0  0  0  0  0  0  0  0  0  0
   -2.3300   -5.0930    2.1330 O   0  0  0  0  0  0  0  0  0  0  0  0
   -3.0370   -6.2820    2.5100 C   0  0  0  0  0  0  0  0  0  0  0  0
   -4.3800   -5.8910    3.0210 C   0  0  0  0  0  0  0  0  0  0  0  0
   -5.5840   -6.0840    2.5230 C   0  0  0  0  0  0  0  0  0  0  0  0
   -6.0260   -6.7200    1.2580 C   0  0  0  0  0  0  0  0  0  0  0  0
   -6.5650   -5.5950    3.3660 O   0  0  0  0  0  0  0  0  0  0  0  0
   -5.8070   -5.1130    4.4200 C   0  0  0  0  0  0  0  0  0  0  0  0
   -6.3010   -4.5990    5.4210 O   0  0  0  0  0  0  0  0  0  0  0  0
   -4.4410   -5.2610    4.2510 O   0  0  0  0  0  0  0  0  0  0  0  0
   -0.6800   -2.7430    1.9170 N   0  0  0  0  0  0  0  0  0  0  0  0
   -1.8490   -2.2960    2.6690 C   0  0  0  0  0  0  0  0  0  0  0  0
   -1.6470   -2.2250    4.1630 C   0  0  0  0  0  0  0  0  0  0  0  0
   -2.1880   -1.1370    4.8680 C   0  0  0  0  0  0  0  0  0  0  0  0
   -2.1180   -1.0750    6.2630 C   0  0  0  0  0  0  0  0  0  0  0  0
   -1.5180   -2.1070    6.9970 C   0  0  0  0  0  0  0  0  0  0  0  0
   -0.9620   -3.1840    6.2950 C   0  0  0  0  0  0  0  0  0  0  0  0
   -1.0310   -3.2460    4.8980 C   0  0  0  0  0  0  0  0  0  0  0  0
   -1.5070   -2.0800    8.4690 C   0  0  0  0  0  0  0  0  0  0  0  0
   -0.2950   -1.8220    9.1380 C   0  0  0  0  0  0  0  0  0  0  0  0
   -0.2390   -1.7520   10.5310 C   0  0  0  0  0  0  0  0  0  0  0  0
   -1.3950   -1.9330   11.2840 C   0  0  0  0  0  0  0  0  0  0  0  0
   -2.6070   -2.1900   10.6470 C   0  0  0  0  0  0  0  0  0  0  0  0
   -2.6730   -2.2770    9.2460 C   0  0  0  0  0  0  0  0  0  0  0  0
   -3.9600   -2.5720    8.6440 C   0  0  0  0  0  0  0  0  0  0  0  0
   -5.0790   -1.8340    8.9400 N   0  0  0  0  0  0  0  0  0  0  0  0
   -6.0660   -2.3330    8.2080 N   0  0  0  0  0  0  0  0  0  0  0  0
   -5.5010   -3.3340    7.5180 N   0  0  0  0  0  0  0  0  0  0  0  0
   -4.2040   -3.5660    7.7770 N   0  0  0  0  0  0  0  0  0  0  0  0
    1.6140   -4.8960   -0.0170 C   0  0  0  0  0  0  0  0  0  0  0  0
    2.4290   -4.2380   -1.1440 C   0  0  0  0  0  0  0  0  0  0  0  0
    2.5730   -5.6580    0.9020 C   0  0  0  0  0  0  0  0  0  0  0  0
    0.7610   -5.8540   -0.6610 O   0  0  0  0  0  0  0  0  0  0  0  0
    0.8180    2.2010    0.8950 H   0  0  0  0  0  0  0  0  0  0  0  0
   -0.6890    2.4060   -0.0150 H   0  0  0  0  0  0  0  0  0  0  0  0
   -0.7450    2.1260    1.7340 H   0  0  0  0  0  0  0  0  0  0  0  0
   -1.3310    0.0640    0.4410 H   0  0  0  0  0  0  0  0  0  0  0  0
    0.2170    0.1370   -0.3920 H   0  0  0  0  0  0  0  0  0  0  0  0
    1.4270   -0.1330    1.7740 H   0  0  0  0  0  0  0  0  0  0  0  0
   -0.0860   -0.1640    2.6540 H   0  0  0  0  0  0  0  0  0  0  0  0
   -3.1160   -6.9380    1.6370 H   0  0  0  0  0  0  0  0  0  0  0  0
   -2.4980   -6.8140    3.3030 H   0  0  0  0  0  0  0  0  0  0  0  0
   -6.6510   -7.5940    1.4710 H   0  0  0  0  0  0  0  0  0  0  0  0
   -6.6160   -6.0130    0.6650 H   0  0  0  0  0  0  0  0  0  0  0  0
   -5.1840   -7.0490    0.6430 H   0  0  0  0  0  0  0  0  0  0  0  0
   -2.1110   -1.3060    2.2760 H   0  0  0  0  0  0  0  0  0  0  0  0
   -2.7090   -2.9210    2.4280 H   0  0  0  0  0  0  0  0  0  0  0  0
   -2.6910   -0.3300    4.3370 H   0  0  0  0  0  0  0  0  0  0  0  0
   -2.5590   -0.2230    6.7770 H   0  0  0  0  0  0  0  0  0  0  0  0
   -0.4980   -4.0060    6.8370 H   0  0  0  0  0  0  0  0  0  0  0  0
   -0.6110   -4.1190    4.4100 H   0  0  0  0  0  0  0  0  0  0  0  0
    0.6200   -1.6610    8.5690 H   0  0  0  0  0  0  0  0  0  0  0  0
    0.7070   -1.5510   11.0280 H   0  0  0  0  0  0  0  0  0  0  0  0
   -1.3530   -1.8750   12.3680 H   0  0  0  0  0  0  0  0  0  0  0  0
   -3.5010   -2.3350   11.2510 H   0  0  0  0  0  0  0  0  0  0  0  0
   -6.0210   -3.8830    6.8280 H   0  0  0  0  0  0  0  0  0  0  0  0
    3.1730   -3.5340   -0.7560 H   0  0  0  0  0  0  0  0  0  0  0  0
    2.9500   -4.9940   -1.7430 H   0  0  0  0  0  0  0  0  0  0  0  0
    1.7730   -3.6930   -1.8350 H   0  0  0  0  0  0  0  0  0  0  0  0
    2.0390   -6.2040    1.6850 H   0  0  0  0  0  0  0  0  0  0  0  0
    3.1410   -6.4080    0.3390 H   0  0  0  0  0  0  0  0  0  0  0  0
    3.2830   -4.9820    1.3920 H   0  0  0  0  0  0  0  0  0  0  0  0
    0.1390   -5.3510   -1.2150 H   0  0  0  0  0  0  0  0  0  0  0  0
  1  2  1  0  0  0  0
  1 42  1  0  0  0  0
  1 43  1  0  0  0  0
  1 44  1  0  0  0  0
  2  3  1  0  0  0  0
  2 45  1  0  0  0  0
  2 46  1  0  0  0  0
  3  4  1  0  0  0  0
  3 47  1  0  0  0  0
  3 48  1  0  0  0  0
  4  5  2  0  0  0  0
  4 19  1  0  0  0  0
  5  6  1  0  0  0  0
  6  7  2  0  0  0  0
  6 38  1  0  0  0  0
  7  8  1  0  0  0  0
  7 19  1  0  0  0  0
  8  9  2  0  0  0  0
  8 10  1  0  0  0  0
 10 11  1  0  0  0  0
 11 12  1  0  0  0  0
 11 49  1  0  0  0  0
 11 50  1  0  0  0  0
 12 13  2  0  0  0  0
 12 18  1  0  0  0  0
 13 14  1  0  0  0  0
 13 15  1  0  0  0  0
 14 51  1  0  0  0  0
 14 52  1  0  0  0  0
 14 53  1  0  0  0  0
 15 16  1  0  0  0  0
 16 17  2  0  0  0  0
 16 18  1  0  0  0  0
 19 20  1  0  0  0  0
 20 21  1  0  0  0  0
 20 54  1  0  0  0  0
 20 55  1  0  0  0  0
 21 22  1  0  0  0  0
 21 26  2  0  0  0  0
 22 23  2  0  0  0  0
 22 56  1  0  0  0  0
 23 24  1  0  0  0  0
 23 57  1  0  0  0  0
 24 25  2  0  0  0  0
 24 27  1  0  0  0  0
 25 26  1  0  0  0  0
 25 58  1  0  0  0  0
 26 59  1  0  0  0  0
 27 28  1  0  0  0  0
 27 32  2  0  0  0  0
 28 29  2  0  0  0  0
 28 60  1  0  0  0  0
 29 30  1  0  0  0  0
 29 61  1  0  0  0  0
 30 31  2  0  0  0  0
 30 62  1  0  0  0  0
 31 32  1  0  0  0  0
 31 63  1  0  0  0  0
 32 33  1  0  0  0  0
 33 34  1  0  0  0  0
 33 37  2  0  0  0  0
 34 35  2  0  0  0  0
 35 36  1  0  0  0  0
 36 37  1  0  0  0  0
 36 64  1  0  0  0  0
 38 39  1  0  0  0  0
 38 40  1  0  0  0  0
 38 41  1  0  0  0  0
 39 65  1  0  0  0  0
 39 66  1  0  0  0  0
 39 67  1  0  0  0  0
 40 68  1  0  0  0  0
 40 69  1  0  0  0  0
 40 70  1  0  0  0  0
 41 71  1  0  0  0  0
M  END
>  <Index>
76

>  <DILI_Mulliner_943cpds_all2DMOE_transp_NAME>
benicar;olmesartan medoxomil

>  <DILI_2_class>
1

>  <ID>
HT0237

$$$$

  MOE2013           3D
CORINA 3.60 0026  08.12.2014
 37 40  0  0  0  0  0  0  0  0999 V2000
    0.9530    0.0410    0.1950 O   0  0  0  0  0  0  0  0  0  0  0  0
    0.5560    1.1970    0.0420 C   0  0  0  0  0  0  0  0  0  0  0  0
    1.4820    2.3940    0.1980 C   0  0  0  0  0  0  0  0  0  0  0  0
    1.6750    3.0820   -1.0720 N   0  0  0  0  0  0  0  0  0  0  0  0
    0.7070    3.7340   -1.6200 C   0  0  0  0  0  0  0  0  0  0  0  0
    0.9740    4.3930   -2.9280 C   0  0  0  0  0  0  0  0  0  0  0  0
    2.2040    5.0330   -3.1290 C   0  0  0  0  0  0  0  0  0  0  0  0
    2.4830    5.6380   -4.3550 C   0  0  0  0  0  0  0  0  0  0  0  0
    1.5430    5.5940   -5.3840 C   0  0  0  0  0  0  0  0  0  0  0  0
    0.3240    4.9410   -5.1940 C   0  0  0  0  0  0  0  0  0  0  0  0
    0.0390    4.3340   -3.9700 C   0  0  0  0  0  0  0  0  0  0  0  0
   -0.6460    3.7930   -1.0600 C   0  0  0  0  0  0  0  0  0  0  0  0
   -1.5530    4.9240   -1.0260 C   0  0  0  0  0  0  0  0  0  0  0  0
   -1.2500    6.3610   -1.3620 C   0  0  0  0  0  0  0  0  0  0  0  0
   -2.5250    7.1950   -1.5630 C   0  0  0  0  0  0  0  0  0  0  0  0
   -3.5580    6.9260   -0.4620 C   0  0  0  0  0  0  0  0  0  0  0  0
   -3.9980    5.4570   -0.4540 C   0  0  0  0  0  0  0  0  0  0  0  0
   -2.8110    4.5520   -0.5770 C   0  0  0  0  0  0  0  0  0  0  0  0
   -2.9120    2.8990   -0.1950 S   0  0  0  0  0  0  0  0  0  0  0  0
   -1.2600    2.6930   -0.4940 C   0  0  0  0  0  0  0  0  0  0  0  0
   -0.7760    1.4560   -0.1580 N   0  0  0  0  0  0  0  0  0  0  0  0
    1.1140    3.0670    0.9820 H   0  0  0  0  0  0  0  0  0  0  0  0
    2.4550    2.0230    0.5400 H   0  0  0  0  0  0  0  0  0  0  0  0
    2.9460    5.0620   -2.3340 H   0  0  0  0  0  0  0  0  0  0  0  0
    3.4360    6.1380   -4.5100 H   0  0  0  0  0  0  0  0  0  0  0  0
    1.7640    6.0630   -6.3400 H   0  0  0  0  0  0  0  0  0  0  0  0
   -0.4000    4.8990   -6.0040 H   0  0  0  0  0  0  0  0  0  0  0  0
   -0.9070    3.8130   -3.8480 H   0  0  0  0  0  0  0  0  0  0  0  0
   -0.6690    6.7860   -0.5330 H   0  0  0  0  0  0  0  0  0  0  0  0
   -0.6370    6.4500   -2.2600 H   0  0  0  0  0  0  0  0  0  0  0  0
   -2.2650    8.2590   -1.5800 H   0  0  0  0  0  0  0  0  0  0  0  0
   -2.9690    6.9570   -2.5380 H   0  0  0  0  0  0  0  0  0  0  0  0
   -3.1220    7.1870    0.5110 H   0  0  0  0  0  0  0  0  0  0  0  0
   -4.4330    7.5700   -0.6040 H   0  0  0  0  0  0  0  0  0  0  0  0
   -4.5580    5.2520    0.4660 H   0  0  0  0  0  0  0  0  0  0  0  0
   -4.6720    5.2750   -1.3000 H   0  0  0  0  0  0  0  0  0  0  0  0
   -1.4280    0.6910   -0.0350 H   0  0  0  0  0  0  0  0  0  0  0  0
  1  2  2  0  0  0  0
  2  3  1  0  0  0  0
  2 21  1  0  0  0  0
  3  4  1  0  0  0  0
  3 22  1  0  0  0  0
  3 23  1  0  0  0  0
  4  5  2  0  0  0  0
  5  6  1  0  0  0  0
  5 12  1  0  0  0  0
  6  7  1  0  0  0  0
  6 11  2  0  0  0  0
  7  8  2  0  0  0  0
  7 24  1  0  0  0  0
  8  9  1  0  0  0  0
  8 25  1  0  0  0  0
  9 10  2  0  0  0  0
  9 26  1  0  0  0  0
 10 11  1  0  0  0  0
 10 27  1  0  0  0  0
 11 28  1  0  0  0  0
 12 13  1  0  0  0  0
 12 20  2  0  0  0  0
 13 14  1  0  0  0  0
 13 18  2  0  0  0  0
 14 15  1  0  0  0  0
 14 29  1  0  0  0  0
 14 30  1  0  0  0  0
 15 16  1  0  0  0  0
 15 31  1  0  0  0  0
 15 32  1  0  0  0  0
 16 17  1  0  0  0  0
 16 33  1  0  0  0  0
 16 34  1  0  0  0  0
 17 18  1  0  0  0  0
 17 35  1  0  0  0  0
 17 36  1  0  0  0  0
 18 19  1  0  0  0  0
 19 20  1  0  0  0  0
 20 21  1  0  0  0  0
 21 37  1  0  0  0  0
M  END
>  <Index>
77

>  <DILI_Mulliner_943cpds_all2DMOE_transp_NAME>
bentazepam

>  <DILI_2_class>
1

>  <ID>
HT0240

$$$$

  MOE2013           3D
CORINA 3.60 0026  08.12.2014
 50 52  0  0  1  0  0  0  0  0999 V2000
    1.0730   -1.1070   -0.8730 O   0  0  0  0  0  0  0  0  0  0  0  0
    0.1920   -0.2980   -0.2600 C   0  0  0  0  0  0  0  0  0  0  0  0
    0.5130    0.7930    0.1740 O   0  0  0  0  0  0  0  0  0  0  0  0
   -1.1600   -0.8890   -0.1840 C   0  0  0  0  0  0  0  0  0  0  0  0
   -2.1700   -0.1510    0.4380 C   0  0  0  0  0  0  0  0  0  0  0  0
   -3.4650   -0.6710    0.5350 C   0  0  0  0  0  0  0  0  0  0  0  0
   -3.7630   -1.9310    0.0110 C   0  0  0  0  0  0  0  0  0  0  0  0
   -5.0400   -2.5260    0.0690 N   0  0  0  0  0  0  0  0  0  0  0  0
   -6.1880   -1.9930    0.6380 C   0  0  0  0  0  0  0  0  0  0  0  0
   -6.2900   -0.9050    1.2030 O   0  0  0  0  0  0  0  0  0  0  0  0
   -7.3850   -2.9490    0.5570 C   0  0  3  0  0  0  0  0  0  0  0  0
   -7.3870   -3.8390    1.8110 C   0  0  0  0  0  0  0  0  0  0  0  0
   -8.5460   -4.8060    1.8800 C   0  0  0  0  0  0  0  0  0  0  0  0
   -8.5860   -5.9380    1.0540 C   0  0  0  0  0  0  0  0  0  0  0  0
   -9.6700   -6.8160    1.1120 C   0  0  0  0  0  0  0  0  0  0  0  0
  -10.7150   -6.5690    1.9960 C   0  0  0  0  0  0  0  0  0  0  0  0
  -11.7540   -7.4550    2.0220 O   0  0  0  0  0  0  0  0  0  0  0  0
  -10.6950   -5.4520    2.8240 C   0  0  0  0  0  0  0  0  0  0  0  0
   -9.6110   -4.5720    2.7640 C   0  0  0  0  0  0  0  0  0  0  0  0
   -8.5820   -2.1190    0.4680 N   0  0  0  0  0  0  0  0  0  0  0  0
   -9.6120   -2.4070   -0.4020 C   0  0  0  0  0  0  0  0  0  0  0  0
   -9.6110   -3.3600   -1.1730 O   0  0  0  0  0  0  0  0  0  0  0  0
  -10.7850   -1.4990   -0.3510 C   0  0  0  0  0  0  0  0  0  0  0  0
  -12.0490   -2.0410   -0.6130 C   0  0  0  0  0  0  0  0  0  0  0  0
  -13.1810   -1.2260   -0.5720 C   0  0  0  0  0  0  0  0  0  0  0  0
  -13.0510    0.1310   -0.2790 C   0  0  0  0  0  0  0  0  0  0  0  0
  -11.7910    0.6780   -0.0340 C   0  0  0  0  0  0  0  0  0  0  0  0
  -10.6550   -0.1330   -0.0720 C   0  0  0  0  0  0  0  0  0  0  0  0
   -2.7460   -2.6650   -0.6140 C   0  0  0  0  0  0  0  0  0  0  0  0
   -1.4500   -2.1500   -0.7120 C   0  0  0  0  0  0  0  0  0  0  0  0
    1.9200   -0.6140   -0.8610 H   0  0  0  0  0  0  0  0  0  0  0  0
   -1.9620    0.8330    0.8530 H   0  0  0  0  0  0  0  0  0  0  0  0
   -4.2160   -0.0610    1.0250 H   0  0  0  0  0  0  0  0  0  0  0  0
   -5.1130   -3.4420   -0.3620 H   0  0  0  0  0  0  0  0  0  0  0  0
   -7.3060   -3.5610   -0.3490 H   0  0  0  0  0  0  0  0  0  0  0  0
   -6.4530   -4.4140    1.8630 H   0  0  0  0  0  0  0  0  0  0  0  0
   -7.3860   -3.2100    2.7130 H   0  0  0  0  0  0  0  0  0  0  0  0
   -7.7800   -6.1400    0.3530 H   0  0  0  0  0  0  0  0  0  0  0  0
   -9.7010   -7.6880    0.4660 H   0  0  0  0  0  0  0  0  0  0  0  0
  -12.3940   -7.1550    2.6880 H   0  0  0  0  0  0  0  0  0  0  0  0
  -11.5060   -5.2460    3.5150 H   0  0  0  0  0  0  0  0  0  0  0  0
   -9.6050   -3.6960    3.4090 H   0  0  0  0  0  0  0  0  0  0  0  0
   -8.6240   -1.3150    1.0860 H   0  0  0  0  0  0  0  0  0  0  0  0
  -12.1570   -3.0990   -0.8420 H   0  0  0  0  0  0  0  0  0  0  0  0
  -14.1620   -1.6490   -0.7690 H   0  0  0  0  0  0  0  0  0  0  0  0
  -13.9330    0.7650   -0.2500 H   0  0  0  0  0  0  0  0  0  0  0  0
  -11.6950    1.7400    0.1790 H   0  0  0  0  0  0  0  0  0  0  0  0
   -9.6830    0.3230    0.0910 H   0  0  0  0  0  0  0  0  0  0  0  0
   -2.9440   -3.6490   -1.0330 H   0  0  0  0  0  0  0  0  0  0  0  0
   -0.6810   -2.7430   -1.2010 H   0  0  0  0  0  0  0  0  0  0  0  0
  1  2  1  0  0  0  0
  1 31  1  0  0  0  0
  2  3  2  0  0  0  0
  2  4  1  0  0  0  0
  4  5  1  0  0  0  0
  4 30  2  0  0  0  0
  5  6  2  0  0  0  0
  5 32  1  0  0  0  0
  6  7  1  0  0  0  0
  6 33  1  0  0  0  0
  7  8  1  0  0  0  0
  7 29  2  0  0  0  0
  8  9  1  0  0  0  0
  8 34  1  0  0  0  0
  9 10  2  0  0  0  0
  9 11  1  0  0  0  0
 11 12  1  0  0  0  0
 11 20  1  0  0  0  0
 11 35  1  0  0  0  0
 12 13  1  0  0  0  0
 12 36  1  0  0  0  0
 12 37  1  0  0  0  0
 13 14  1  0  0  0  0
 13 19  2  0  0  0  0
 14 15  2  0  0  0  0
 14 38  1  0  0  0  0
 15 16  1  0  0  0  0
 15 39  1  0  0  0  0
 16 17  1  0  0  0  0
 16 18  2  0  0  0  0
 17 40  1  0  0  0  0
 18 19  1  0  0  0  0
 18 41  1  0  0  0  0
 19 42  1  0  0  0  0
 20 21  1  0  0  0  0
 20 43  1  0  0  0  0
 21 22  2  0  0  0  0
 21 23  1  0  0  0  0
 23 24  1  0  0  0  0
 23 28  2  0  0  0  0
 24 25  2  0  0  0  0
 24 44  1  0  0  0  0
 25 26  1  0  0  0  0
 25 45  1  0  0  0  0
 26 27  2  0  0  0  0
 26 46  1  0  0  0  0
 27 28  1  0  0  0  0
 27 47  1  0  0  0  0
 28 48  1  0  0  0  0
 29 30  1  0  0  0  0
 29 49  1  0  0  0  0
 30 50  1  0  0  0  0
M  END
>  <Index>
78

>  <DILI_Mulliner_943cpds_all2DMOE_transp_NAME>
bentiromide

>  <DILI_2_class>
1

>  <ID>
HT0241

$$$$

  MOE2013           3D
CORINA 3.60 0026  08.12.2014
 24 24  0  0  0  0  0  0  0  0999 V2000
    0.2170    1.2630   -0.3940 O   0  0  0  0  0  0  0  0  0  0  0  0
    0.1550   -0.1030   -0.0490 N   0  0  0  0  0  0  0  0  0  0  0  0
   -1.0650   -0.7090   -0.2030 C   0  0  0  0  0  0  0  0  0  0  0  0
   -2.0530   -0.1000   -0.6170 O   0  0  0  0  0  0  0  0  0  0  0  0
   -1.0840   -2.1770    0.1810 C   0  0  0  0  0  0  0  0  0  0  0  0
   -2.4110   -2.7210   -0.0300 N   0  0  0  0  0  0  0  0  0  0  0  0
   -2.6970   -4.0340    0.2720 C   0  0  0  0  0  0  0  0  0  0  0  0
   -1.8580   -4.8310    0.6790 O   0  0  0  0  0  0  0  0  0  0  0  0
   -4.0990   -4.4790    0.0520 C   0  0  0  0  0  0  0  0  0  0  0  0
   -4.3250   -5.8350   -0.2280 C   0  0  0  0  0  0  0  0  0  0  0  0
   -5.6230   -6.3040   -0.4380 C   0  0  0  0  0  0  0  0  0  0  0  0
   -6.6980   -5.4210   -0.3590 C   0  0  0  0  0  0  0  0  0  0  0  0
   -8.2990   -5.9980   -0.6150 Cl  0  0  0  0  0  0  0  0  0  0  0  0
   -6.4860   -4.0730   -0.0660 C   0  0  0  0  0  0  0  0  0  0  0  0
   -5.1870   -3.6010    0.1430 C   0  0  0  0  0  0  0  0  0  0  0  0
   -0.7040    1.4460   -0.6800 H   0  0  0  0  0  0  0  0  0  0  0  0
    1.0100   -0.5370    0.2840 H   0  0  0  0  0  0  0  0  0  0  0  0
   -0.3720   -2.7330   -0.4370 H   0  0  0  0  0  0  0  0  0  0  0  0
   -0.8170   -2.2910    1.2360 H   0  0  0  0  0  0  0  0  0  0  0  0
   -3.1070   -2.0920   -0.4200 H   0  0  0  0  0  0  0  0  0  0  0  0
   -3.4890   -6.5290   -0.2870 H   0  0  0  0  0  0  0  0  0  0  0  0
   -5.7850   -7.3550   -0.6590 H   0  0  0  0  0  0  0  0  0  0  0  0
   -7.3260   -3.3870    0.0080 H   0  0  0  0  0  0  0  0  0  0  0  0
   -5.0520   -2.5540    0.4010 H   0  0  0  0  0  0  0  0  0  0  0  0
  1  2  1  0  0  0  0
  1 16  1  0  0  0  0
  2  3  1  0  0  0  0
  2 17  1  0  0  0  0
  3  4  2  0  0  0  0
  3  5  1  0  0  0  0
  5  6  1  0  0  0  0
  5 18  1  0  0  0  0
  5 19  1  0  0  0  0
  6  7  1  0  0  0  0
  6 20  1  0  0  0  0
  7  8  2  0  0  0  0
  7  9  1  0  0  0  0
  9 10  1  0  0  0  0
  9 15  2  0  0  0  0
 10 11  2  0  0  0  0
 10 21  1  0  0  0  0
 11 12  1  0  0  0  0
 11 22  1  0  0  0  0
 12 13  1  0  0  0  0
 12 14  2  0  0  0  0
 14 15  1  0  0  0  0
 14 23  1  0  0  0  0
 15 24  1  0  0  0  0
M  END
>  <Index>
79

>  <DILI_Mulliner_943cpds_all2DMOE_transp_NAME>
benurestat

>  <DILI_2_class>
1

>  <ID>
HT0243

$$$$

  MOE2013           3D
CORINA 3.60 0026  08.12.2014
 70 73  0  0  1  0  0  0  0  0999 V2000
    0.2910    0.9970    3.6410 C   0  0  0  0  0  0  0  0  0  0  0  0
    0.2490   -0.0220    2.5290 C   0  0  0  0  0  0  0  0  0  0  0  0
    0.2640   -1.2270    2.7840 O   0  0  0  0  0  0  0  0  0  0  0  0
    0.1710    0.5240    1.1140 C   0  0  3  0  0  0  0  0  0  0  0  0
    0.7760   -0.4840    0.2180 N   0  0  0  0  0  0  0  0  0  0  0  0
    1.4540    0.0300   -0.6990 N   0  0  0  0  0  0  0  0  0  0  0  0
    2.0360   -0.9700   -1.5060 C   0  0  0  0  0  0  0  0  0  0  0  0
    1.2400   -1.9040   -2.1840 C   0  0  0  0  0  0  0  0  0  0  0  0
    1.8160   -2.8740   -3.0100 C   0  0  0  0  0  0  0  0  0  0  0  0
    3.2070   -2.9360   -3.1910 C   0  0  0  0  0  0  0  0  0  0  0  0
    4.0010   -1.9920   -2.5210 C   0  0  0  0  0  0  0  0  0  0  0  0
    3.4230   -1.0200   -1.6940 C   0  0  0  0  0  0  0  0  0  0  0  0
    4.4700    0.1150   -0.9130 Cl  0  0  0  0  0  0  0  0  0  0  0  0
    3.8140   -3.9570   -4.0590 C   0  0  0  0  0  0  0  0  0  0  0  0
    4.8410   -4.7890   -3.5850 C   0  0  0  0  0  0  0  0  0  0  0  0
    5.4240   -5.7540   -4.4110 C   0  0  0  0  0  0  0  0  0  0  0  0
    5.0090   -5.9090   -5.7400 C   0  0  0  0  0  0  0  0  0  0  0  0
    5.6000   -6.8920   -6.5570 N   0  0  0  0  0  0  0  0  0  0  0  0
    6.7780   -6.5720   -6.8240 N   0  0  0  0  0  0  0  0  0  0  0  0
    7.4600   -7.5770   -7.6540 C   0  0  3  0  0  0  0  0  0  0  0  0
    7.8550   -6.8650   -8.9350 C   0  0  0  0  0  0  0  0  0  0  0  0
    9.0350   -6.6310   -9.2160 O   0  0  0  0  0  0  0  0  0  0  0  0
    6.7420   -6.4310   -9.8540 C   0  0  0  0  0  0  0  0  0  0  0  0
    8.5770   -8.1590   -6.7850 C   0  0  0  0  0  0  0  0  0  0  0  0
    8.2860   -8.8760   -5.8260 O   0  0  0  0  0  0  0  0  0  0  0  0
    9.8630   -7.7970   -7.1480 N   0  0  0  0  0  0  0  0  0  0  0  0
   11.0760   -8.1310   -6.5120 C   0  0  0  0  0  0  0  0  0  0  0  0
   12.2540   -7.6410   -7.0930 C   0  0  0  0  0  0  0  0  0  0  0  0
   13.5000   -7.9240   -6.5270 C   0  0  0  0  0  0  0  0  0  0  0  0
   13.5800   -8.7000   -5.3750 C   0  0  0  0  0  0  0  0  0  0  0  0
   12.4150   -9.1920   -4.7900 C   0  0  0  0  0  0  0  0  0  0  0  0
   11.1680   -8.9090   -5.3560 C   0  0  0  0  0  0  0  0  0  0  0  0
    3.9720   -5.0940   -6.2130 C   0  0  0  0  0  0  0  0  0  0  0  0
    3.3860   -5.2460   -7.8330 Cl  0  0  0  0  0  0  0  0  0  0  0  0
    3.3850   -4.1290   -5.3850 C   0  0  0  0  0  0  0  0  0  0  0  0
   -1.2640    0.7800    0.6680 C   0  0  0  0  0  0  0  0  0  0  0  0
   -2.1670    0.9270    1.4860 O   0  0  0  0  0  0  0  0  0  0  0  0
   -1.3820    0.8980   -0.7100 N   0  0  0  0  0  0  0  0  0  0  0  0
   -2.5400    1.1710   -1.4650 C   0  0  0  0  0  0  0  0  0  0  0  0
   -2.3930    1.2370   -2.8570 C   0  0  0  0  0  0  0  0  0  0  0  0
   -3.4930    1.4990   -3.6780 C   0  0  0  0  0  0  0  0  0  0  0  0
   -4.7510    1.6970   -3.1140 C   0  0  0  0  0  0  0  0  0  0  0  0
   -4.9060    1.6330   -1.7310 C   0  0  0  0  0  0  0  0  0  0  0  0
   -3.8050    1.3710   -0.9090 C   0  0  0  0  0  0  0  0  0  0  0  0
    1.1880    1.6130    3.5370 H   0  0  0  0  0  0  0  0  0  0  0  0
   -0.6020    1.6240    3.6090 H   0  0  0  0  0  0  0  0  0  0  0  0
    0.3260    0.4860    4.6070 H   0  0  0  0  0  0  0  0  0  0  0  0
    0.7280    1.4690    1.0730 H   0  0  0  0  0  0  0  0  0  0  0  0
    0.1590   -1.8860   -2.0660 H   0  0  0  0  0  0  0  0  0  0  0  0
    1.1640   -3.5940   -3.5020 H   0  0  0  0  0  0  0  0  0  0  0  0
    5.0820   -2.0040   -2.6530 H   0  0  0  0  0  0  0  0  0  0  0  0
    5.1930   -4.7030   -2.5590 H   0  0  0  0  0  0  0  0  0  0  0  0
    6.2120   -6.3910   -4.0160 H   0  0  0  0  0  0  0  0  0  0  0  0
    6.8090   -8.4160   -7.9340 H   0  0  0  0  0  0  0  0  0  0  0  0
    6.2310   -5.5640   -9.4310 H   0  0  0  0  0  0  0  0  0  0  0  0
    7.1580   -6.1610  -10.8290 H   0  0  0  0  0  0  0  0  0  0  0  0
    6.0360   -7.2530   -9.9970 H   0  0  0  0  0  0  0  0  0  0  0  0
    9.9450   -7.2150   -7.9920 H   0  0  0  0  0  0  0  0  0  0  0  0
   12.2170   -7.0320   -7.9930 H   0  0  0  0  0  0  0  0  0  0  0  0
   14.4050   -7.5380   -6.9880 H   0  0  0  0  0  0  0  0  0  0  0  0
   14.5470   -8.9220   -4.9330 H   0  0  0  0  0  0  0  0  0  0  0  0
   12.4750   -9.7990   -3.8900 H   0  0  0  0  0  0  0  0  0  0  0  0
   10.2870   -9.3110   -4.8670 H   0  0  0  0  0  0  0  0  0  0  0  0
    2.5930   -3.4980   -5.7850 H   0  0  0  0  0  0  0  0  0  0  0  0
   -0.5220    0.7590   -1.2370 H   0  0  0  0  0  0  0  0  0  0  0  0
   -1.4230    1.0870   -3.3240 H   0  0  0  0  0  0  0  0  0  0  0  0
   -3.3660    1.5460   -4.7560 H   0  0  0  0  0  0  0  0  0  0  0  0
   -5.6080    1.9000   -3.7500 H   0  0  0  0  0  0  0  0  0  0  0  0
   -5.8860    1.7860   -1.2870 H   0  0  0  0  0  0  0  0  0  0  0  0
   -3.9700    1.3270    0.1620 H   0  0  0  0  0  0  0  0  0  0  0  0
  1  2  1  0  0  0  0
  1 45  1  0  0  0  0
  1 46  1  0  0  0  0
  1 47  1  0  0  0  0
  2  3  2  0  0  0  0
  2  4  1  0  0  0  0
  4  5  1  0  0  0  0
  4 36  1  0  0  0  0
  4 48  1  0  0  0  0
  5  6  2  3  0  0  0
  6  7  1  0  0  0  0
  7  8  1  0  0  0  0
  7 12  2  0  0  0  0
  8  9  2  0  0  0  0
  8 49  1  0  0  0  0
  9 10  1  0  0  0  0
  9 50  1  0  0  0  0
 10 11  2  0  0  0  0
 10 14  1  0  0  0  0
 11 12  1  0  0  0  0
 11 51  1  0  0  0  0
 12 13  1  0  0  0  0
 14 15  1  0  0  0  0
 14 35  2  0  0  0  0
 15 16  2  0  0  0  0
 15 52  1  0  0  0  0
 16 17  1  0  0  0  0
 16 53  1  0  0  0  0
 17 18  1  0  0  0  0
 17 33  2  0  0  0  0
 18 19  2  3  0  0  0
 19 20  1  0  0  0  0
 20 21  1  0  0  0  0
 20 24  1  0  0  0  0
 20 54  1  0  0  0  0
 21 22  2  0  0  0  0
 21 23  1  0  0  0  0
 23 55  1  0  0  0  0
 23 56  1  0  0  0  0
 23 57  1  0  0  0  0
 24 25  2  0  0  0  0
 24 26  1  0  0  0  0
 26 27  1  0  0  0  0
 26 58  1  0  0  0  0
 27 28  1  0  0  0  0
 27 32  2  0  0  0  0
 28 29  2  0  0  0  0
 28 59  1  0  0  0  0
 29 30  1  0  0  0  0
 29 60  1  0  0  0  0
 30 31  2  0  0  0  0
 30 61  1  0  0  0  0
 31 32  1  0  0  0  0
 31 62  1  0  0  0  0
 32 63  1  0  0  0  0
 33 34  1  0  0  0  0
 33 35  1  0  0  0  0
 35 64  1  0  0  0  0
 36 37  2  0  0  0  0
 36 38  1  0  0  0  0
 38 39  1  0  0  0  0
 38 65  1  0  0  0  0
 39 40  1  0  0  0  0
 39 44  2  0  0  0  0
 40 41  2  0  0  0  0
 40 66  1  0  0  0  0
 41 42  1  0  0  0  0
 41 67  1  0  0  0  0
 42 43  2  0  0  0  0
 42 68  1  0  0  0  0
 43 44  1  0  0  0  0
 43 69  1  0  0  0  0
 44 70  1  0  0  0  0
M  END
>  <Index>
80

>  <DILI_Mulliner_943cpds_all2DMOE_transp_NAME>
benzidine

>  <DILI_2_class>
1

>  <ID>
HT0246

$$$$

  MOE2013           3D
CORINA 3.60 0026  08.12.2014
 28 28  0  0  1  0  0  0  0  0999 V2000
    0.0600    1.7020    0.1190 C   0  0  0  0  0  0  0  0  0  0  0  0
    0.0320    0.1840    0.0420 C   0  0  0  0  0  0  0  0  0  0  0  0
    0.7400   -0.4500    1.2390 C   0  0  0  0  0  0  0  0  0  0  0  0
    0.7160   -1.9770    1.1560 C   0  0  0  0  0  0  0  0  0  0  0  0
    1.3950   -2.5430    2.3070 N   0  0  3  0  0  0  0  0  0  0  0  0
    1.5510   -3.9010    2.5210 C   0  0  0  0  0  0  0  0  0  0  0  0
    2.2260   -4.3340    3.6740 C   0  0  0  0  0  0  0  0  0  0  0  0
    2.4170   -5.6930    3.9450 C   0  0  0  0  0  0  0  0  0  0  0  0
    1.9260   -6.6450    3.0540 C   0  0  0  0  0  0  0  0  0  0  0  0
    2.1270   -8.0780    3.3390 C   0  0  0  0  0  0  0  0  0  0  0  0
    1.7180   -8.9560    2.5910 O   0  0  0  0  0  0  0  0  0  0  0  0
    1.2520   -6.2440    1.9020 C   0  0  0  0  0  0  0  0  0  0  0  0
    1.0680   -4.8810    1.6430 C   0  0  0  0  0  0  0  0  0  0  0  0
    1.0880    2.0760    0.1270 H   0  0  0  0  0  0  0  0  0  0  0  0
   -0.4520    2.1350   -0.7460 H   0  0  0  0  0  0  0  0  0  0  0  0
   -0.4430    2.0580    1.0240 H   0  0  0  0  0  0  0  0  0  0  0  0
   -1.0090   -0.1560    0.0020 H   0  0  0  0  0  0  0  0  0  0  0  0
    0.5140   -0.1370   -0.8890 H   0  0  0  0  0  0  0  0  0  0  0  0
    1.7790   -0.1000    1.2830 H   0  0  0  0  0  0  0  0  0  0  0  0
    0.2580   -0.1240    2.1690 H   0  0  0  0  0  0  0  0  0  0  0  0
   -0.3230   -2.3240    1.1260 H   0  0  0  0  0  0  0  0  0  0  0  0
    1.2140   -2.2970    0.2330 H   0  0  0  0  0  0  0  0  0  0  0  0
    1.7770   -1.9060    2.9960 H   0  0  0  0  0  0  0  0  0  0  0  0
    2.6150   -3.6030    4.3790 H   0  0  0  0  0  0  0  0  0  0  0  0
    2.9460   -5.9850    4.8490 H   0  0  0  0  0  0  0  0  0  0  0  0
    2.6690   -8.3240    4.2680 H   0  0  0  0  0  0  0  0  0  0  0  0
    0.8660   -6.9810    1.2010 H   0  0  0  0  0  0  0  0  0  0  0  0
    0.5380   -4.6010    0.7370 H   0  0  0  0  0  0  0  0  0  0  0  0
  1  2  1  0  0  0  0
  1 14  1  0  0  0  0
  1 15  1  0  0  0  0
  1 16  1  0  0  0  0
  2  3  1  0  0  0  0
  2 17  1  0  0  0  0
  2 18  1  0  0  0  0
  3  4  1  0  0  0  0
  3 19  1  0  0  0  0
  3 20  1  0  0  0  0
  4  5  1  0  0  0  0
  4 21  1  0  0  0  0
  4 22  1  0  0  0  0
  5  6  1  0  0  0  0
  5 23  1  0  0  0  0
  6  7  1  0  0  0  0
  6 13  2  0  0  0  0
  7  8  2  0  0  0  0
  7 24  1  0  0  0  0
  8  9  1  0  0  0  0
  8 25  1  0  0  0  0
  9 10  1  0  0  0  0
  9 12  2  0  0  0  0
 10 11  2  0  0  0  0
 10 26  1  0  0  0  0
 12 13  1  0  0  0  0
 12 27  1  0  0  0  0
 13 28  1  0  0  0  0
M  END
>  <Index>
81

>  <DILI_Mulliner_943cpds_all2DMOE_transp_NAME>
benzonatate

>  <DILI_2_class>
1

>  <ID>
HT0250

$$$$

  MOE2013           3D
CORINA 3.60 0026  08.12.2014
 24 25  0  0  0  0  0  0  0  0999 V2000
   -0.1090   -0.0350    0.1620 O   0  0  0  0  0  0  0  0  0  0  0  0
   -0.0590    1.1890    0.2460 C   0  0  0  0  0  0  0  0  0  0  0  0
    1.2600    1.8500    0.4030 C   0  0  0  0  0  0  0  0  0  0  0  0
    2.2490    1.1960    1.1460 C   0  0  0  0  0  0  0  0  0  0  0  0
    3.5040    1.7840    1.3040 C   0  0  0  0  0  0  0  0  0  0  0  0
    3.7770    3.0170    0.7120 C   0  0  0  0  0  0  0  0  0  0  0  0
    2.7980    3.6620   -0.0450 C   0  0  0  0  0  0  0  0  0  0  0  0
    1.5400    3.0790   -0.2070 C   0  0  0  0  0  0  0  0  0  0  0  0
   -1.3170    1.9710    0.1880 C   0  0  0  0  0  0  0  0  0  0  0  0
   -2.3530    1.5080   -0.6320 C   0  0  0  0  0  0  0  0  0  0  0  0
   -3.5540    2.2140   -0.7020 C   0  0  0  0  0  0  0  0  0  0  0  0
   -3.7270    3.3730    0.0550 C   0  0  0  0  0  0  0  0  0  0  0  0
   -2.7040    3.8250    0.8880 C   0  0  0  0  0  0  0  0  0  0  0  0
   -1.4990    3.1240    0.9620 C   0  0  0  0  0  0  0  0  0  0  0  0
    2.0450    0.2310    1.6040 H   0  0  0  0  0  0  0  0  0  0  0  0
    4.2710    1.2790    1.8860 H   0  0  0  0  0  0  0  0  0  0  0  0
    4.7560    3.4730    0.8340 H   0  0  0  0  0  0  0  0  0  0  0  0
    3.0190    4.6160   -0.5160 H   0  0  0  0  0  0  0  0  0  0  0  0
    0.8010    3.5860   -0.8210 H   0  0  0  0  0  0  0  0  0  0  0  0
   -2.2260    0.6010   -1.2180 H   0  0  0  0  0  0  0  0  0  0  0  0
   -4.3570    1.8580   -1.3430 H   0  0  0  0  0  0  0  0  0  0  0  0
   -4.6650    3.9210    0.0010 H   0  0  0  0  0  0  0  0  0  0  0  0
   -2.8490    4.7210    1.4870 H   0  0  0  0  0  0  0  0  0  0  0  0
   -0.7250    3.4790    1.6360 H   0  0  0  0  0  0  0  0  0  0  0  0
  1  2  2  0  0  0  0
  2  3  1  0  0  0  0
  2  9  1  0  0  0  0
  3  4  1  0  0  0  0
  3  8  2  0  0  0  0
  4  5  2  0  0  0  0
  4 15  1  0  0  0  0
  5  6  1  0  0  0  0
  5 16  1  0  0  0  0
  6  7  2  0  0  0  0
  6 17  1  0  0  0  0
  7  8  1  0  0  0  0
  7 18  1  0  0  0  0
  8 19  1  0  0  0  0
  9 10  1  0  0  0  0
  9 14  2  0  0  0  0
 10 11  2  0  0  0  0
 10 20  1  0  0  0  0
 11 12  1  0  0  0  0
 11 21  1  0  0  0  0
 12 13  2  0  0  0  0
 12 22  1  0  0  0  0
 13 14  1  0  0  0  0
 13 23  1  0  0  0  0
 14 24  1  0  0  0  0
M  END
>  <Index>
82

>  <DILI_Mulliner_943cpds_all2DMOE_transp_NAME>
benzophenone

>  <DILI_2_class>
0

>  <ID>
HT0251

$$$$

  MOE2013           3D
CORINA 3.60 0026  08.12.2014
 39 40  0  0  1  0  0  0  0  0999 V2000
   -0.2740    1.6430    0.1030 C   0  0  0  0  0  0  0  0  0  0  0  0
   -0.0520    0.1350   -0.0770 C   0  0  3  0  0  0  0  0  0  0  0  0
   -1.3910   -0.6250    0.1180 C   0  0  0  0  0  0  0  0  0  0  0  0
   -1.2210   -2.1250    0.2110 C   0  0  0  0  0  0  0  0  0  0  0  0
   -0.8700   -2.7270    1.4280 C   0  0  0  0  0  0  0  0  0  0  0  0
   -0.6910   -4.1090    1.5070 C   0  0  0  0  0  0  0  0  0  0  0  0
   -0.8570   -4.9020    0.3730 C   0  0  0  0  0  0  0  0  0  0  0  0
   -1.2010   -4.3140   -0.8430 C   0  0  0  0  0  0  0  0  0  0  0  0
   -1.3810   -2.9320   -0.9240 C   0  0  0  0  0  0  0  0  0  0  0  0
    0.6060   -0.2350   -1.3500 N   0  0  3  0  0  0  0  0  0  0  0  0
    0.0030    0.3600   -2.5430 C   0  0  0  0  0  0  0  0  0  0  0  0
    2.0610   -0.0110   -1.3120 C   0  0  0  0  0  0  0  0  0  0  0  0
    2.8100   -0.8470   -2.3290 C   0  0  0  0  0  0  0  0  0  0  0  0
    3.6290   -0.2420   -3.2920 C   0  0  0  0  0  0  0  0  0  0  0  0
    4.3220   -1.0230   -4.2190 C   0  0  0  0  0  0  0  0  0  0  0  0
    4.2080   -2.4120   -4.1900 C   0  0  0  0  0  0  0  0  0  0  0  0
    3.4000   -3.0250   -3.2340 C   0  0  0  0  0  0  0  0  0  0  0  0
    2.7050   -2.2470   -2.3070 C   0  0  0  0  0  0  0  0  0  0  0  0
    0.6590    2.2020   -0.0240 H   0  0  0  0  0  0  0  0  0  0  0  0
   -1.0120    2.0360   -0.6040 H   0  0  0  0  0  0  0  0  0  0  0  0
   -0.6440    1.8540    1.1130 H   0  0  0  0  0  0  0  0  0  0  0  0
    0.5970   -0.1890    0.7490 H   0  0  0  0  0  0  0  0  0  0  0  0
   -1.8720   -0.2820    1.0440 H   0  0  0  0  0  0  0  0  0  0  0  0
   -2.1060   -0.3820   -0.6780 H   0  0  0  0  0  0  0  0  0  0  0  0
   -0.7330   -2.1210    2.3200 H   0  0  0  0  0  0  0  0  0  0  0  0
   -0.4200   -4.5670    2.4550 H   0  0  0  0  0  0  0  0  0  0  0  0
   -0.7160   -5.9780    0.4360 H   0  0  0  0  0  0  0  0  0  0  0  0
   -1.3250   -4.9300   -1.7290 H   0  0  0  0  0  0  0  0  0  0  0  0
   -1.6350   -2.4840   -1.8810 H   0  0  0  0  0  0  0  0  0  0  0  0
    0.1790    1.4390   -2.6060 H   0  0  0  0  0  0  0  0  0  0  0  0
    0.4050   -0.0980   -3.4530 H   0  0  0  0  0  0  0  0  0  0  0  0
   -1.0770    0.1860   -2.5770 H   0  0  0  0  0  0  0  0  0  0  0  0
    2.2940    1.0540   -1.4360 H   0  0  0  0  0  0  0  0  0  0  0  0
    2.4710   -0.2980   -0.3340 H   0  0  0  0  0  0  0  0  0  0  0  0
    3.7300    0.8400   -3.3300 H   0  0  0  0  0  0  0  0  0  0  0  0
    4.9530   -0.5470   -4.9640 H   0  0  0  0  0  0  0  0  0  0  0  0
    4.7490   -3.0170   -4.9130 H   0  0  0  0  0  0  0  0  0  0  0  0
    3.3080   -4.1070   -3.2110 H   0  0  0  0  0  0  0  0  0  0  0  0
    2.0710   -2.7320   -1.5670 H   0  0  0  0  0  0  0  0  0  0  0  0
  1  2  1  0  0  0  0
  1 19  1  0  0  0  0
  1 20  1  0  0  0  0
  1 21  1  0  0  0  0
  2  3  1  0  0  0  0
  2 10  1  0  0  0  0
  2 22  1  0  0  0  0
  3  4  1  0  0  0  0
  3 23  1  0  0  0  0
  3 24  1  0  0  0  0
  4  5  1  0  0  0  0
  4  9  2  0  0  0  0
  5  6  2  0  0  0  0
  5 25  1  0  0  0  0
  6  7  1  0  0  0  0
  6 26  1  0  0  0  0
  7  8  2  0  0  0  0
  7 27  1  0  0  0  0
  8  9  1  0  0  0  0
  8 28  1  0  0  0  0
  9 29  1  0  0  0  0
 10 11  1  0  0  0  0
 10 12  1  0  0  0  0
 11 30  1  0  0  0  0
 11 31  1  0  0  0  0
 11 32  1  0  0  0  0
 12 13  1  0  0  0  0
 12 33  1  0  0  0  0
 12 34  1  0  0  0  0
 13 14  1  0  0  0  0
 13 18  2  0  0  0  0
 14 15  2  0  0  0  0
 14 35  1  0  0  0  0
 15 16  1  0  0  0  0
 15 36  1  0  0  0  0
 16 17  2  0  0  0  0
 16 37  1  0  0  0  0
 17 18  1  0  0  0  0
 17 38  1  0  0  0  0
 18 39  1  0  0  0  0
M  END
>  <Index>
83

>  <DILI_Mulliner_943cpds_all2DMOE_transp_NAME>
benzphetamine hydrochloride;benzphetamine

>  <DILI_2_class>
1

>  <ID>
HT0253

$$$$

  MOE2013           3D
CORINA 3.60 0026  08.12.2014
 40 42  0  0  0  0  0  0  0  0999 V2000
    0.7390    1.5440   -0.9200 N   0  0  0  0  0  0  0  0  0  0  0  0
   -0.6360    0.6140   -0.6230 S   0  0  0  0  0  0  0  0  0  0  0  0
   -0.2050   -0.4500    0.2590 O   0  0  0  0  0  0  0  0  0  0  0  0
   -1.7160    1.5030   -0.2630 O   0  0  0  0  0  0  0  0  0  0  0  0
   -0.9730   -0.0780   -2.2110 C   0  0  0  0  0  0  0  0  0  0  0  0
   -0.9060   -1.4670   -2.3500 C   0  0  0  0  0  0  0  0  0  0  0  0
   -1.1770   -2.0370   -3.5960 C   0  0  0  0  0  0  0  0  0  0  0  0
   -1.5160   -1.2710   -4.7020 C   0  0  0  0  0  0  0  0  0  0  0  0
   -1.7750   -1.8580   -5.9360 N   0  0  0  0  0  0  0  0  0  0  0  0
   -1.6970   -3.2110   -6.1720 C   0  0  0  0  0  0  0  0  0  0  0  0
   -1.4030   -4.1420   -5.3260 N   0  0  0  0  0  0  0  0  0  0  0  0
   -1.0900   -3.7890   -3.7770 S   0  0  0  0  0  0  0  0  0  0  0  0
    0.2910   -4.1330   -3.4930 O   0  0  0  0  0  0  0  0  0  0  0  0
   -2.1620   -4.3120   -2.9500 O   0  0  0  0  0  0  0  0  0  0  0  0
   -1.9740   -3.6590   -7.6030 C   0  0  0  0  0  0  0  0  0  0  0  0
   -3.6860   -3.2150   -8.0350 S   0  0  0  0  0  0  0  0  0  0  0  0
   -3.7130   -3.7780   -9.7670 C   0  0  0  0  0  0  0  0  0  0  0  0
   -2.8640   -2.9320  -10.6810 C   0  0  0  0  0  0  0  0  0  0  0  0
   -1.7070   -3.4610  -11.2720 C   0  0  0  0  0  0  0  0  0  0  0  0
   -0.9210   -2.6750  -12.1170 C   0  0  0  0  0  0  0  0  0  0  0  0
   -1.2830   -1.3550  -12.3790 C   0  0  0  0  0  0  0  0  0  0  0  0
   -2.4350   -0.8200  -11.8060 C   0  0  0  0  0  0  0  0  0  0  0  0
   -3.2220   -1.6040  -10.9630 C   0  0  0  0  0  0  0  0  0  0  0  0
   -1.5810    0.1180   -4.5450 C   0  0  0  0  0  0  0  0  0  0  0  0
   -1.3140    0.7210   -3.3070 C   0  0  0  0  0  0  0  0  0  0  0  0
   -1.4170    2.4440   -3.2480 Cl  0  0  0  0  0  0  0  0  0  0  0  0
    1.5520    1.2130   -0.3940 H   0  0  0  0  0  0  0  0  0  0  0  0
    0.5590    2.5460   -0.8180 H   0  0  0  0  0  0  0  0  0  0  0  0
   -0.6460   -2.1070   -1.5080 H   0  0  0  0  0  0  0  0  0  0  0  0
   -2.0520   -1.2480   -6.6990 H   0  0  0  0  0  0  0  0  0  0  0  0
   -1.2670   -3.1430   -8.2600 H   0  0  0  0  0  0  0  0  0  0  0  0
   -1.8360   -4.7400   -7.6950 H   0  0  0  0  0  0  0  0  0  0  0  0
   -3.4090   -4.8300   -9.8030 H   0  0  0  0  0  0  0  0  0  0  0  0
   -4.7500   -3.7460  -10.1200 H   0  0  0  0  0  0  0  0  0  0  0  0
   -1.4090   -4.4890  -11.0800 H   0  0  0  0  0  0  0  0  0  0  0  0
   -0.0280   -3.0920  -12.5750 H   0  0  0  0  0  0  0  0  0  0  0  0
   -0.6700   -0.7450  -13.0380 H   0  0  0  0  0  0  0  0  0  0  0  0
   -2.7210    0.2070  -12.0220 H   0  0  0  0  0  0  0  0  0  0  0  0
   -4.1170   -1.1730  -10.5180 H   0  0  0  0  0  0  0  0  0  0  0  0
   -1.8430    0.7450   -5.3950 H   0  0  0  0  0  0  0  0  0  0  0  0
  1  2  1  0  0  0  0
  1 27  1  0  0  0  0
  1 28  1  0  0  0  0
  2  3  2  0  0  0  0
  2  4  2  0  0  0  0
  2  5  1  0  0  0  0
  5  6  1  0  0  0  0
  5 25  2  0  0  0  0
  6  7  2  0  0  0  0
  6 29  1  0  0  0  0
  7  8  1  0  0  0  0
  7 12  1  0  0  0  0
  8  9  1  0  0  0  0
  8 24  2  0  0  0  0
  9 10  1  0  0  0  0
  9 30  1  0  0  0  0
 10 11  2  0  0  0  0
 10 15  1  0  0  0  0
 11 12  1  0  0  0  0
 12 13  2  0  0  0  0
 12 14  2  0  0  0  0
 15 16  1  0  0  0  0
 15 31  1  0  0  0  0
 15 32  1  0  0  0  0
 16 17  1  0  0  0  0
 17 18  1  0  0  0  0
 17 33  1  0  0  0  0
 17 34  1  0  0  0  0
 18 19  1  0  0  0  0
 18 23  2  0  0  0  0
 19 20  2  0  0  0  0
 19 35  1  0  0  0  0
 20 21  1  0  0  0  0
 20 36  1  0  0  0  0
 21 22  2  0  0  0  0
 21 37  1  0  0  0  0
 22 23  1  0  0  0  0
 22 38  1  0  0  0  0
 23 39  1  0  0  0  0
 24 25  1  0  0  0  0
 24 40  1  0  0  0  0
 25 26  1  0  0  0  0
M  END
>  <Index>
84

>  <DILI_Mulliner_943cpds_all2DMOE_transp_NAME>
benzthiazide

>  <DILI_2_class>
1

>  <ID>
HT0255

$$$$

  MOE2013           3D
CORINA 3.60 0026  08.12.2014
 38 40  0  0  1  0  0  0  0  0999 V2000
   -0.7380    1.1610    0.0090 N   0  0  0  0  0  0  0  0  0  0  0  0
   -0.4530   -0.5080    0.0380 S   0  0  0  0  0  0  0  0  0  0  0  0
   -0.8620   -0.9840    1.3420 O   0  0  0  0  0  0  0  0  0  0  0  0
   -1.0020   -1.0730   -1.1740 O   0  0  0  0  0  0  0  0  0  0  0  0
    1.3120   -0.6190   -0.0550 C   0  0  0  0  0  0  0  0  0  0  0  0
    1.9920   -1.2400    0.9960 C   0  0  0  0  0  0  0  0  0  0  0  0
    3.3850   -1.3650    0.9330 C   0  0  0  0  0  0  0  0  0  0  0  0
    4.1310   -0.9080   -0.1520 C   0  0  0  0  0  0  0  0  0  0  0  0
    5.4990   -1.0320   -0.2470 N   0  0  3  0  0  0  0  0  0  0  0  0
    6.3640   -1.5780    0.7760 C   0  0  3  0  0  0  0  0  0  0  0  0
    6.9620   -0.4750    1.6680 C   0  0  0  0  0  0  0  0  0  0  0  0
    8.0320    0.3260    0.9570 C   0  0  0  0  0  0  0  0  0  0  0  0
    7.7050    1.5140    0.2880 C   0  0  0  0  0  0  0  0  0  0  0  0
    8.6890    2.2420   -0.3820 C   0  0  0  0  0  0  0  0  0  0  0  0
   10.0090    1.7910   -0.3910 C   0  0  0  0  0  0  0  0  0  0  0  0
   10.3430    0.6090    0.2680 C   0  0  0  0  0  0  0  0  0  0  0  0
    9.3600   -0.1210    0.9390 C   0  0  0  0  0  0  0  0  0  0  0  0
    5.6770   -2.6040    1.5510 N   0  0  3  0  0  0  0  0  0  0  0  0
    4.2120   -2.1810    2.2510 S   0  0  0  0  0  0  0  0  0  0  0  0
    4.4380   -1.1970    3.2870 O   0  0  0  0  0  0  0  0  0  0  0  0
    3.5080   -3.4190    2.5120 O   0  0  0  0  0  0  0  0  0  0  0  0
    3.4230   -0.2880   -1.1910 C   0  0  0  0  0  0  0  0  0  0  0  0
    2.0260   -0.1390   -1.1540 C   0  0  0  0  0  0  0  0  0  0  0  0
    1.2940    0.6650   -2.4960 Cl  0  0  0  0  0  0  0  0  0  0  0  0
    0.0770    1.7480    0.1980 H   0  0  0  0  0  0  0  0  0  0  0  0
   -1.2110    1.4380   -0.8570 H   0  0  0  0  0  0  0  0  0  0  0  0
    1.4540   -1.6330    1.8570 H   0  0  0  0  0  0  0  0  0  0  0  0
    5.9630   -0.6990   -1.0860 H   0  0  0  0  0  0  0  0  0  0  0  0
    7.1870   -2.0910    0.2620 H   0  0  0  0  0  0  0  0  0  0  0  0
    6.1860    0.2150    2.0220 H   0  0  0  0  0  0  0  0  0  0  0  0
    7.4030   -0.9180    2.5710 H   0  0  0  0  0  0  0  0  0  0  0  0
    6.6800    1.8790    0.2880 H   0  0  0  0  0  0  0  0  0  0  0  0
    8.4280    3.1640   -0.8940 H   0  0  0  0  0  0  0  0  0  0  0  0
   10.7760    2.3610   -0.9100 H   0  0  0  0  0  0  0  0  0  0  0  0
   11.3700    0.2560    0.2630 H   0  0  0  0  0  0  0  0  0  0  0  0
    9.6400   -1.0390    1.4510 H   0  0  0  0  0  0  0  0  0  0  0  0
    5.6640   -3.5310    1.1230 H   0  0  0  0  0  0  0  0  0  0  0  0
    3.9700    0.0890   -2.0540 H   0  0  0  0  0  0  0  0  0  0  0  0
  1  2  1  0  0  0  0
  1 25  1  0  0  0  0
  1 26  1  0  0  0  0
  2  3  2  0  0  0  0
  2  4  2  0  0  0  0
  2  5  1  0  0  0  0
  5  6  1  0  0  0  0
  5 23  2  0  0  0  0
  6  7  2  0  0  0  0
  6 27  1  0  0  0  0
  7  8  1  0  0  0  0
  7 19  1  0  0  0  0
  8  9  1  0  0  0  0
  8 22  2  0  0  0  0
  9 10  1  0  0  0  0
  9 28  1  0  0  0  0
 10 11  1  0  0  0  0
 10 18  1  0  0  0  0
 10 29  1  0  0  0  0
 11 12  1  0  0  0  0
 11 30  1  0  0  0  0
 11 31  1  0  0  0  0
 12 13  1  0  0  0  0
 12 17  2  0  0  0  0
 13 14  2  0  0  0  0
 13 32  1  0  0  0  0
 14 15  1  0  0  0  0
 14 33  1  0  0  0  0
 15 16  2  0  0  0  0
 15 34  1  0  0  0  0
 16 17  1  0  0  0  0
 16 35  1  0  0  0  0
 17 36  1  0  0  0  0
 18 19  1  0  0  0  0
 18 37  1  0  0  0  0
 19 20  2  0  0  0  0
 19 21  2  0  0  0  0
 22 23  1  0  0  0  0
 22 38  1  0  0  0  0
 23 24  1  0  0  0  0
M  END
>  <Index>
85

>  <DILI_Mulliner_943cpds_all2DMOE_transp_NAME>
benzylhydrochlorothiazide

>  <DILI_2_class>
1

>  <ID>
HT0259

$$$$

  MOE2013           3D
CORINA 3.60 0026  08.12.2014
 65 66  0  0  1  0  0  0  0  0999 V2000
   -0.3180    2.5970   -1.8650 C   0  0  0  0  0  0  0  0  0  0  0  0
   -0.5270    1.2990   -1.0740 C   0  0  0  0  0  0  0  0  0  0  0  0
   -0.4080    1.5610    0.4270 C   0  0  0  0  0  0  0  0  0  0  0  0
   -2.1900    0.6500   -1.4490 S   0  0  0  0  0  0  0  0  0  0  0  0
   -1.6080   -0.3430   -2.8740 C   0  0  3  0  0  0  0  0  0  0  0  0
   -0.1340   -0.3420   -2.8670 N   0  0  3  0  0  0  0  0  0  0  0  0
    0.3380    0.1190   -1.5400 C   0  0  3  0  0  0  0  0  0  0  0  0
    1.8150    0.4730   -1.6210 C   0  0  0  0  0  0  0  0  0  0  0  0
    2.4250    0.9470   -2.5660 O   0  0  0  0  0  0  0  0  0  0  0  0
    2.4530    0.2190   -0.4570 O   0  0  0  0  0  0  0  0  0  0  0  0
   -2.2330   -1.7620   -2.9630 C   0  0  3  0  0  0  0  0  0  0  0  0
   -1.9350   -2.6390   -1.8280 N   0  0  0  0  0  0  0  0  0  0  0  0
   -0.7190   -3.2640   -1.6650 C   0  0  0  0  0  0  0  0  0  0  0  0
    0.2200   -3.0820   -2.4380 O   0  0  0  0  0  0  0  0  0  0  0  0
   -0.6320   -4.1420   -0.4320 C   0  0  0  0  0  0  0  0  0  0  0  0
   -0.0080   -5.4850   -0.7120 C   0  0  0  0  0  0  0  0  0  0  0  0
    1.3620   -5.6930   -0.5000 C   0  0  0  0  0  0  0  0  0  0  0  0
    1.9390   -6.9360   -0.7670 C   0  0  0  0  0  0  0  0  0  0  0  0
    1.1550   -7.9790   -1.2550 C   0  0  0  0  0  0  0  0  0  0  0  0
   -0.2070   -7.7790   -1.4800 C   0  0  0  0  0  0  0  0  0  0  0  0
   -0.7860   -6.5380   -1.2120 C   0  0  0  0  0  0  0  0  0  0  0  0
   -3.7560   -1.6820   -3.0830 C   0  0  0  0  0  0  0  0  0  0  0  0
   -4.4950   -2.0790   -2.1820 O   0  0  0  0  0  0  0  0  0  0  0  0
   -4.2070   -1.1190   -4.2610 N   0  0  0  0  0  0  0  0  0  0  0  0
   -5.6130   -0.8430   -4.4770 C   0  0  0  0  0  0  0  0  0  0  0  0
   -6.0490    0.4110   -3.7220 C   0  0  0  0  0  0  0  0  0  0  0  0
   -7.5100    0.7590   -4.0040 C   0  0  0  0  0  0  0  0  0  0  0  0
   -7.9540    1.9650   -3.1670 C   0  0  0  0  0  0  0  0  0  0  0  0
   -9.3620    2.4660   -3.5200 C   0  0  3  0  0  0  0  0  0  0  0  0
  -10.3540    1.3870   -3.3470 N   0  0  0  0  0  0  0  0  0  0  0  0
   -9.7850    3.6730   -2.6750 C   0  0  0  0  0  0  0  0  0  0  0  0
  -10.9260    3.9310   -2.3160 O   0  0  0  0  0  0  0  0  0  0  0  0
   -8.7680    4.5090   -2.3830 O   0  0  0  0  0  0  0  0  0  0  0  0
    0.6700    3.0240   -1.6590 H   0  0  0  0  0  0  0  0  0  0  0  0
   -0.3860    2.4470   -2.9490 H   0  0  0  0  0  0  0  0  0  0  0  0
   -1.0570    3.3570   -1.5860 H   0  0  0  0  0  0  0  0  0  0  0  0
   -1.1350    2.3090    0.7650 H   0  0  0  0  0  0  0  0  0  0  0  0
   -0.5650    0.6490    1.0160 H   0  0  0  0  0  0  0  0  0  0  0  0
    0.5880    1.9430    0.6790 H   0  0  0  0  0  0  0  0  0  0  0  0
   -1.9080    0.2200   -3.7640 H   0  0  0  0  0  0  0  0  0  0  0  0
    0.2120   -1.3060   -3.0060 H   0  0  0  0  0  0  0  0  0  0  0  0
    0.2510   -0.7250   -0.8400 H   0  0  0  0  0  0  0  0  0  0  0  0
    3.3870    0.4570   -0.6360 H   0  0  0  0  0  0  0  0  0  0  0  0
   -1.8560   -2.2630   -3.8650 H   0  0  0  0  0  0  0  0  0  0  0  0
   -2.6950   -2.7730   -1.1630 H   0  0  0  0  0  0  0  0  0  0  0  0
   -0.0480   -3.5980    0.3210 H   0  0  0  0  0  0  0  0  0  0  0  0
   -1.6250   -4.2920    0.0080 H   0  0  0  0  0  0  0  0  0  0  0  0
    1.9900   -4.8850   -0.1290 H   0  0  0  0  0  0  0  0  0  0  0  0
    3.0020   -7.0890   -0.5970 H   0  0  0  0  0  0  0  0  0  0  0  0
    1.6040   -8.9460   -1.4640 H   0  0  0  0  0  0  0  0  0  0  0  0
   -0.8180   -8.5910   -1.8650 H   0  0  0  0  0  0  0  0  0  0  0  0
   -1.8490   -6.3980   -1.3970 H   0  0  0  0  0  0  0  0  0  0  0  0
   -3.5600   -0.8850   -5.0050 H   0  0  0  0  0  0  0  0  0  0  0  0
   -5.7550   -0.7150   -5.5550 H   0  0  0  0  0  0  0  0  0  0  0  0
   -6.1970   -1.7110   -4.1520 H   0  0  0  0  0  0  0  0  0  0  0  0
   -5.9070    0.2640   -2.6450 H   0  0  0  0  0  0  0  0  0  0  0  0
   -5.4070    1.2540   -4.0090 H   0  0  0  0  0  0  0  0  0  0  0  0
   -7.6330    0.9820   -5.0710 H   0  0  0  0  0  0  0  0  0  0  0  0
   -8.1400   -0.1090   -3.7760 H   0  0  0  0  0  0  0  0  0  0  0  0
   -7.9030    1.7100   -2.1000 H   0  0  0  0  0  0  0  0  0  0  0  0
   -7.2340    2.7780   -3.3220 H   0  0  0  0  0  0  0  0  0  0  0  0
   -9.3840    2.7900   -4.5670 H   0  0  0  0  0  0  0  0  0  0  0  0
  -10.3500    1.0760   -2.3750 H   0  0  0  0  0  0  0  0  0  0  0  0
  -11.2860    1.7850   -3.4900 H   0  0  0  0  0  0  0  0  0  0  0  0
   -9.1770    5.2360   -1.8660 H   0  0  0  0  0  0  0  0  0  0  0  0
  1  2  1  0  0  0  0
  1 34  1  0  0  0  0
  1 35  1  0  0  0  0
  1 36  1  0  0  0  0
  2  3  1  0  0  0  0
  2  4  1  0  0  0  0
  2  7  1  0  0  0  0
  3 37  1  0  0  0  0
  3 38  1  0  0  0  0
  3 39  1  0  0  0  0
  4  5  1  0  0  0  0
  5  6  1  0  0  0  0
  5 11  1  0  0  0  0
  5 40  1  0  0  0  0
  6  7  1  0  0  0  0
  6 41  1  0  0  0  0
  7  8  1  0  0  0  0
  7 42  1  0  0  0  0
  8  9  2  0  0  0  0
  8 10  1  0  0  0  0
 10 43  1  0  0  0  0
 11 12  1  0  0  0  0
 11 22  1  0  0  0  0
 11 44  1  0  0  0  0
 12 13  1  0  0  0  0
 12 45  1  0  0  0  0
 13 14  2  0  0  0  0
 13 15  1  0  0  0  0
 15 16  1  0  0  0  0
 15 46  1  0  0  0  0
 15 47  1  0  0  0  0
 16 17  1  0  0  0  0
 16 21  2  0  0  0  0
 17 18  2  0  0  0  0
 17 48  1  0  0  0  0
 18 19  1  0  0  0  0
 18 49  1  0  0  0  0
 19 20  2  0  0  0  0
 19 50  1  0  0  0  0
 20 21  1  0  0  0  0
 20 51  1  0  0  0  0
 21 52  1  0  0  0  0
 22 23  2  0  0  0  0
 22 24  1  0  0  0  0
 24 25  1  0  0  0  0
 24 53  1  0  0  0  0
 25 26  1  0  0  0  0
 25 54  1  0  0  0  0
 25 55  1  0  0  0  0
 26 27  1  0  0  0  0
 26 56  1  0  0  0  0
 26 57  1  0  0  0  0
 27 28  1  0  0  0  0
 27 58  1  0  0  0  0
 27 59  1  0  0  0  0
 28 29  1  0  0  0  0
 28 60  1  0  0  0  0
 28 61  1  0  0  0  0
 29 30  1  0  0  0  0
 29 31  1  0  0  0  0
 29 62  1  0  0  0  0
 30 63  1  0  0  0  0
 30 64  1  0  0  0  0
 31 32  2  0  0  0  0
 31 33  1  0  0  0  0
 33 65  1  0  0  0  0
M  END
>  <Index>
86

>  <DILI_Mulliner_943cpds_all2DMOE_transp_NAME>
benzylpenicilloyl polylysine

>  <DILI_2_class>
0

>  <ID>
HT0261

$$$$

  MOE2013           3D
CORINA 3.60 0026  08.12.2014
 65 68  0  0  1  0  0  0  0  0999 V2000
    2.0060   -8.1350   -4.9110 C   0  0  0  0  0  0  0  0  0  0  0  0
    1.7230   -7.1330   -3.8090 C   0  0  0  0  0  0  0  0  0  0  0  0
    2.0800   -7.7320   -2.5570 O   0  0  0  0  0  0  0  0  0  0  0  0
    1.8630   -6.9420   -1.4680 C   0  0  0  0  0  0  0  0  0  0  0  0
    1.4370   -5.7950   -1.5000 O   0  0  0  0  0  0  0  0  0  0  0  0
    2.2850   -7.6600   -0.2090 C   0  0  0  0  0  0  0  0  0  0  0  0
    1.2390   -7.4810    0.8870 C   0  0  1  0  0  0  0  0  0  0  0  0
    0.1180   -8.3130    0.5690 O   0  0  0  0  0  0  0  0  0  0  0  0
    1.7970   -7.8870    2.2620 C   0  0  0  0  0  0  0  0  0  0  0  0
    0.7700   -7.6490    3.3780 C   0  0  1  0  0  0  0  0  0  0  0  0
   -0.4440   -8.3270    3.0300 O   0  0  0  0  0  0  0  0  0  0  0  0
    1.2390   -8.1790    4.6990 C   0  0  0  0  0  0  0  0  0  0  0  0
    1.4060   -7.4190    5.7930 C   0  0  0  0  0  0  0  0  0  0  0  0
    1.8200   -7.9360    7.0960 C   0  0  0  0  0  0  0  0  0  0  0  0
    0.9930   -8.6700    7.8860 C   0  0  0  0  0  0  0  0  0  0  0  0
   -0.3930   -8.9650    7.4420 C   0  0  0  0  0  0  0  0  0  0  0  0
   -0.6950  -10.1880    6.8230 C   0  0  0  0  0  0  0  0  0  0  0  0
   -1.9950  -10.4530    6.3870 C   0  0  0  0  0  0  0  0  0  0  0  0
   -2.9880   -9.4980    6.5750 C   0  0  0  0  0  0  0  0  0  0  0  0
   -4.2340   -9.7510    6.1530 F   0  0  0  0  0  0  0  0  0  0  0  0
   -2.7090   -8.2830    7.1930 C   0  0  0  0  0  0  0  0  0  0  0  0
   -1.4100   -8.0160    7.6290 C   0  0  0  0  0  0  0  0  0  0  0  0
    1.5510   -9.1190    9.1840 C   0  0  0  0  0  0  0  0  0  0  0  0
    0.8970  -10.0630    9.9920 C   0  0  0  0  0  0  0  0  0  0  0  0
    1.4230  -10.4300   11.2360 C   0  0  0  0  0  0  0  0  0  0  0  0
    2.6020   -9.8490   11.6960 C   0  0  0  0  0  0  0  0  0  0  0  0
    3.2560   -8.9050   10.9110 C   0  0  0  0  0  0  0  0  0  0  0  0
    2.7370   -8.5560    9.6610 C   0  0  0  0  0  0  0  0  0  0  0  0
    3.4280   -7.6050    8.9690 O   0  0  0  0  0  0  0  0  0  0  0  0
    3.2520   -7.6120    7.5330 C   0  0  0  0  0  0  0  0  0  0  0  0
    4.2890   -8.5740    6.9180 C   0  0  0  0  0  0  0  0  0  0  0  0
    5.6350   -7.8650    7.0810 C   0  0  0  0  0  0  0  0  0  0  0  0
    5.3210   -6.3780    7.2430 C   0  0  0  0  0  0  0  0  0  0  0  0
    3.8080   -6.2510    7.0630 C   0  0  0  0  0  0  0  0  0  0  0  0
    1.4330   -9.0550   -4.7530 H   0  0  0  0  0  0  0  0  0  0  0  0
    1.7480   -7.7220   -5.8900 H   0  0  0  0  0  0  0  0  0  0  0  0
    3.0640   -8.4170   -4.9140 H   0  0  0  0  0  0  0  0  0  0  0  0
    2.3200   -6.2290   -3.9690 H   0  0  0  0  0  0  0  0  0  0  0  0
    0.6580   -6.8770   -3.8050 H   0  0  0  0  0  0  0  0  0  0  0  0
    2.4170   -8.7260   -0.4290 H   0  0  0  0  0  0  0  0  0  0  0  0
    3.2550   -7.2460    0.0850 H   0  0  0  0  0  0  0  0  0  0  0  0
    0.8820   -6.4460    0.9280 H   0  0  0  0  0  0  0  0  0  0  0  0
   -0.3750   -8.4360    1.4180 H   0  0  0  0  0  0  0  0  0  0  0  0
    2.0500   -8.9560    2.2300 H   0  0  0  0  0  0  0  0  0  0  0  0
    2.7160   -7.3300    2.4800 H   0  0  0  0  0  0  0  0  0  0  0  0
    0.5360   -6.5800    3.4400 H   0  0  0  0  0  0  0  0  0  0  0  0
   -1.0030   -8.3240    3.8310 H   0  0  0  0  0  0  0  0  0  0  0  0
    1.4300   -9.2490    4.7510 H   0  0  0  0  0  0  0  0  0  0  0  0
    1.2320   -6.3460    5.7470 H   0  0  0  0  0  0  0  0  0  0  0  0
    0.0810  -10.9350    6.6760 H   0  0  0  0  0  0  0  0  0  0  0  0
   -2.2370  -11.3950    5.9070 H   0  0  0  0  0  0  0  0  0  0  0  0
   -3.5010   -7.5540    7.3310 H   0  0  0  0  0  0  0  0  0  0  0  0
   -1.1920   -7.0660    8.1120 H   0  0  0  0  0  0  0  0  0  0  0  0
   -0.0340  -10.5250    9.6740 H   0  0  0  0  0  0  0  0  0  0  0  0
    0.9040  -11.1640   11.8490 H   0  0  0  0  0  0  0  0  0  0  0  0
    3.0070  -10.1280   12.6650 H   0  0  0  0  0  0  0  0  0  0  0  0
    4.1720   -8.4420   11.2670 H   0  0  0  0  0  0  0  0  0  0  0  0
    4.3120   -9.5510    7.4120 H   0  0  0  0  0  0  0  0  0  0  0  0
    4.0970   -8.7390    5.8510 H   0  0  0  0  0  0  0  0  0  0  0  0
    6.1630   -8.2350    7.9670 H   0  0  0  0  0  0  0  0  0  0  0  0
    6.2810   -8.0490    6.2160 H   0  0  0  0  0  0  0  0  0  0  0  0
    5.6170   -6.0420    8.2440 H   0  0  0  0  0  0  0  0  0  0  0  0
    5.8640   -5.7640    6.5180 H   0  0  0  0  0  0  0  0  0  0  0  0
    3.6050   -6.0560    6.0040 H   0  0  0  0  0  0  0  0  0  0  0  0
    3.4180   -5.4120    7.6500 H   0  0  0  0  0  0  0  0  0  0  0  0
  1  2  1  0  0  0  0
  1 35  1  0  0  0  0
  1 36  1  0  0  0  0
  1 37  1  0  0  0  0
  2  3  1  0  0  0  0
  2 38  1  0  0  0  0
  2 39  1  0  0  0  0
  3  4  1  0  0  0  0
  4  5  2  0  0  0  0
  4  6  1  0  0  0  0
  6  7  1  0  0  0  0
  6 40  1  0  0  0  0
  6 41  1  0  0  0  0
  7  8  1  0  0  0  0
  7  9  1  0  0  0  0
  7 42  1  0  0  0  0
  8 43  1  0  0  0  0
  9 10  1  0  0  0  0
  9 44  1  0  0  0  0
  9 45  1  0  0  0  0
 10 11  1  0  0  0  0
 10 12  1  0  0  0  0
 10 46  1  0  0  0  0
 11 47  1  0  0  0  0
 12 13  2  0  0  0  0
 12 48  1  0  0  0  0
 13 14  1  0  0  0  0
 13 49  1  0  0  0  0
 14 15  2  0  0  0  0
 14 30  1  0  0  0  0
 15 16  1  0  0  0  0
 15 23  1  0  0  0  0
 16 17  1  0  0  0  0
 16 22  2  0  0  0  0
 17 18  2  0  0  0  0
 17 50  1  0  0  0  0
 18 19  1  0  0  0  0
 18 51  1  0  0  0  0
 19 20  1  0  0  0  0
 19 21  2  0  0  0  0
 21 22  1  0  0  0  0
 21 52  1  0  0  0  0
 22 53  1  0  0  0  0
 23 24  1  0  0  0  0
 23 28  2  0  0  0  0
 24 25  2  0  0  0  0
 24 54  1  0  0  0  0
 25 26  1  0  0  0  0
 25 55  1  0  0  0  0
 26 27  2  0  0  0  0
 26 56  1  0  0  0  0
 27 28  1  0  0  0  0
 27 57  1  0  0  0  0
 28 29  1  0  0  0  0
 29 30  1  0  0  0  0
 30 31  1  0  0  0  0
 30 34  1  0  0  0  0
 31 32  1  0  0  0  0
 31 58  1  0  0  0  0
 31 59  1  0  0  0  0
 32 33  1  0  0  0  0
 32 60  1  0  0  0  0
 32 61  1  0  0  0  0
 33 34  1  0  0  0  0
 33 62  1  0  0  0  0
 33 63  1  0  0  0  0
 34 64  1  0  0  0  0
 34 65  1  0  0  0  0
M  END
>  <Index>
87

>  <DILI_Mulliner_943cpds_all2DMOE_transp_NAME>
bervastatin

>  <DILI_2_class>
1

>  <ID>
HT0265

$$$$

  MOE2013           3D
CORINA 3.60 0026  08.12.2014
 73 76  0  0  1  0  0  0  0  0999 V2000
   -6.2080   -1.0870   -5.1540 C   0  0  0  0  0  0  0  0  0  0  0  0
   -4.8870   -1.3320   -4.4440 C   0  0  0  0  0  0  0  0  0  0  0  0
   -3.7860   -1.6990   -5.4090 C   0  0  0  0  0  0  0  0  0  0  0  0
   -3.9040   -1.7970   -6.6220 O   0  0  0  0  0  0  0  0  0  0  0  0
   -2.6310   -1.9110   -4.7180 O   0  0  0  0  0  0  0  0  0  0  0  0
   -1.5060   -2.2380   -5.5380 C   0  0  0  0  0  0  0  0  0  0  0  0
   -0.2720   -2.4920   -4.6730 C   0  0  0  0  0  0  0  0  0  0  0  0
   -0.2540   -2.1330   -3.4930 O   0  0  0  0  0  0  0  0  0  0  0  0
    0.9050   -3.2840   -5.3250 C   0  0  1  0  0  0  0  0  0  0  0  0
    0.9480   -3.0310   -6.7610 O   0  0  0  0  0  0  0  0  0  0  0  0
    1.1850   -1.7620   -7.2080 C   0  0  0  0  0  0  0  0  0  0  0  0
    1.2870   -0.7780   -6.4920 O   0  0  0  0  0  0  0  0  0  0  0  0
    1.2730   -1.7730   -8.7140 C   0  0  0  0  0  0  0  0  0  0  0  0
    1.5810   -0.3960   -9.2750 C   0  0  0  0  0  0  0  0  0  0  0  0
    2.3670   -3.0420   -4.7630 C   0  0  1  0  0  0  0  0  0  0  0  0
    2.5400   -2.1750   -3.5230 C   0  0  0  0  0  0  0  0  0  0  0  0
    2.9940   -4.4400   -4.5400 C   0  0  0  0  0  0  0  0  0  0  0  0
    2.1470   -5.3560   -5.4090 C   0  0  1  0  0  0  0  0  0  0  0  0
    2.3160   -6.8760   -5.2380 C   0  0  2  0  0  0  0  0  0  0  0  0
    3.7850   -7.2850   -5.4600 C   0  0  0  0  0  0  0  0  0  0  0  0
    3.9820   -8.7950   -5.3810 C   0  0  0  0  0  0  0  0  0  0  0  0
    3.0540   -9.5070   -6.3320 C   0  0  0  0  0  0  0  0  0  0  0  0
    3.5470  -10.3330   -7.2710 C   0  0  0  0  0  0  0  0  0  0  0  0
    2.6710  -11.0160   -8.2450 C   0  0  0  0  0  0  0  0  0  0  0  0
    3.1250  -11.8040   -9.0670 O   0  0  0  0  0  0  0  0  0  0  0  0
    1.2300  -10.7070   -8.1930 C   0  0  0  0  0  0  0  0  0  0  0  0
    0.7360   -9.8850   -7.2590 C   0  0  0  0  0  0  0  0  0  0  0  0
    1.5550   -9.1920   -6.1700 C   0  0  1  0  0  0  0  0  0  0  0  0
    1.0930   -9.8170   -4.8320 C   0  0  0  0  0  0  0  0  0  0  0  0
    1.3750   -7.6190   -6.2430 C   0  0  2  0  0  0  0  0  0  0  0  0
    1.8020   -7.2390   -7.5060 F   0  0  0  0  0  0  0  0  0  0  0  0
   -0.0930   -7.1020   -6.1540 C   0  0  1  0  0  0  0  0  0  0  0  0
   -0.7740   -7.6160   -5.0170 O   0  0  0  0  0  0  0  0  0  0  0  0
   -0.2070   -5.5590   -6.1700 C   0  0  0  0  0  0  0  0  0  0  0  0
    0.7090   -4.8510   -5.1420 C   0  0  2  0  0  0  0  0  0  0  0  0
    0.2180   -5.1610   -3.6990 C   0  0  0  0  0  0  0  0  0  0  0  0
   -6.1200   -0.2680   -5.8760 H   0  0  0  0  0  0  0  0  0  0  0  0
   -6.5340   -1.9790   -5.6970 H   0  0  0  0  0  0  0  0  0  0  0  0
   -6.9860   -0.8230   -4.4310 H   0  0  0  0  0  0  0  0  0  0  0  0
   -4.5900   -0.4250   -3.9070 H   0  0  0  0  0  0  0  0  0  0  0  0
   -5.0070   -2.1510   -3.7270 H   0  0  0  0  0  0  0  0  0  0  0  0
   -1.7340   -3.1360   -6.1160 H   0  0  0  0  0  0  0  0  0  0  0  0
   -1.2990   -1.3950   -6.2030 H   0  0  0  0  0  0  0  0  0  0  0  0
    2.0640   -2.4700   -9.0100 H   0  0  0  0  0  0  0  0  0  0  0  0
    0.3160   -2.1250   -9.1140 H   0  0  0  0  0  0  0  0  0  0  0  0
    1.6430   -0.4350  -10.3670 H   0  0  0  0  0  0  0  0  0  0  0  0
    0.8020    0.3230   -9.0020 H   0  0  0  0  0  0  0  0  0  0  0  0
    2.5340   -0.0190   -8.8910 H   0  0  0  0  0  0  0  0  0  0  0  0
    2.9730   -2.5710   -5.5490 H   0  0  0  0  0  0  0  0  0  0  0  0
    2.0530   -2.6080   -2.6450 H   0  0  0  0  0  0  0  0  0  0  0  0
    3.6040   -2.0700   -3.2810 H   0  0  0  0  0  0  0  0  0  0  0  0
    2.1470   -1.1670   -3.6890 H   0  0  0  0  0  0  0  0  0  0  0  0
    4.0460   -4.4420   -4.8460 H   0  0  0  0  0  0  0  0  0  0  0  0
    2.9600   -4.7430   -3.4870 H   0  0  0  0  0  0  0  0  0  0  0  0
    2.4130   -5.1270   -6.4540 H   0  0  0  0  0  0  0  0  0  0  0  0
    2.0550   -7.1550   -4.2130 H   0  0  0  0  0  0  0  0  0  0  0  0
    4.1310   -6.9220   -6.4360 H   0  0  0  0  0  0  0  0  0  0  0  0
    4.4240   -6.8140   -4.7040 H   0  0  0  0  0  0  0  0  0  0  0  0
    5.0310   -9.0260   -5.6000 H   0  0  0  0  0  0  0  0  0  0  0  0
    3.8000   -9.1440   -4.3580 H   0  0  0  0  0  0  0  0  0  0  0  0
    4.6060  -10.5400   -7.3690 H   0  0  0  0  0  0  0  0  0  0  0  0
    0.6010  -11.1890   -8.9320 H   0  0  0  0  0  0  0  0  0  0  0  0
   -0.3390   -9.7170   -7.2520 H   0  0  0  0  0  0  0  0  0  0  0  0
    1.4570   -9.2650   -3.9610 H   0  0  0  0  0  0  0  0  0  0  0  0
    0.0020   -9.8740   -4.7530 H   0  0  0  0  0  0  0  0  0  0  0  0
    1.4560  -10.8480   -4.7310 H   0  0  0  0  0  0  0  0  0  0  0  0
   -0.6400   -7.4590   -7.0340 H   0  0  0  0  0  0  0  0  0  0  0  0
   -1.6990   -7.3170   -5.0590 H   0  0  0  0  0  0  0  0  0  0  0  0
    0.0400   -5.2250   -7.1850 H   0  0  0  0  0  0  0  0  0  0  0  0
   -1.2490   -5.2770   -5.9870 H   0  0  0  0  0  0  0  0  0  0  0  0
   -0.8470   -4.9260   -3.5950 H   0  0  0  0  0  0  0  0  0  0  0  0
    0.3400   -6.2070   -3.4160 H   0  0  0  0  0  0  0  0  0  0  0  0
    0.7510   -4.5800   -2.9410 H   0  0  0  0  0  0  0  0  0  0  0  0
  1  2  1  0  0  0  0
  1 37  1  0  0  0  0
  1 38  1  0  0  0  0
  1 39  1  0  0  0  0
  2  3  1  0  0  0  0
  2 40  1  0  0  0  0
  2 41  1  0  0  0  0
  3  4  2  0  0  0  0
  3  5  1  0  0  0  0
  5  6  1  0  0  0  0
  6  7  1  0  0  0  0
  6 42  1  0  0  0  0
  6 43  1  0  0  0  0
  7  8  2  0  0  0  0
  7  9  1  0  0  0  0
  9 10  1  0  0  0  0
  9 15  1  0  0  0  0
  9 35  1  0  0  0  0
 10 11  1  0  0  0  0
 11 12  2  0  0  0  0
 11 13  1  0  0  0  0
 13 14  1  0  0  0  0
 13 44  1  0  0  0  0
 13 45  1  0  0  0  0
 14 46  1  0  0  0  0
 14 47  1  0  0  0  0
 14 48  1  0  0  0  0
 15 16  1  0  0  0  0
 15 17  1  0  0  0  0
 15 49  1  0  0  0  0
 16 50  1  0  0  0  0
 16 51  1  0  0  0  0
 16 52  1  0  0  0  0
 17 18  1  0  0  0  0
 17 53  1  0  0  0  0
 17 54  1  0  0  0  0
 18 19  1  0  0  0  0
 18 35  1  0  0  0  0
 18 55  1  0  0  0  0
 19 20  1  0  0  0  0
 19 30  1  0  0  0  0
 19 56  1  0  0  0  0
 20 21  1  0  0  0  0
 20 57  1  0  0  0  0
 20 58  1  0  0  0  0
 21 22  1  0  0  0  0
 21 59  1  0  0  0  0
 21 60  1  0  0  0  0
 22 23  2  0  0  0  0
 22 28  1  0  0  0  0
 23 24  1  0  0  0  0
 23 61  1  0  0  0  0
 24 25  2  0  0  0  0
 24 26  1  0  0  0  0
 26 27  2  0  0  0  0
 26 62  1  0  0  0  0
 27 28  1  0  0  0  0
 27 63  1  0  0  0  0
 28 29  1  0  0  0  0
 28 30  1  0  0  0  0
 29 64  1  0  0  0  0
 29 65  1  0  0  0  0
 29 66  1  0  0  0  0
 30 31  1  0  0  0  0
 30 32  1  0  0  0  0
 32 33  1  0  0  0  0
 32 34  1  0  0  0  0
 32 67  1  0  0  0  0
 33 68  1  0  0  0  0
 34 35  1  0  0  0  0
 34 69  1  0  0  0  0
 34 70  1  0  0  0  0
 35 36  1  0  0  0  0
 36 71  1  0  0  0  0
 36 72  1  0  0  0  0
 36 73  1  0  0  0  0
M  END
>  <Index>
88

>  <DILI_Mulliner_943cpds_all2DMOE_transp_NAME>
betamethasone dipropionate

>  <DILI_2_class>
1

>  <ID>
HT0270

$$$$

  MOE2013           3D
CORINA 3.60 0026  08.12.2014
 62 65  0  0  1  0  0  0  0  0999 V2000
   -0.2800    1.3640   -0.8360 C   0  0  0  0  0  0  0  0  0  0  0  0
   -0.5170   -0.0940   -0.4630 C   0  0  1  0  0  0  0  0  0  0  0  0
    0.2960   -0.4730    0.8020 C   0  0  0  0  0  0  0  0  0  0  0  0
   -0.5720   -1.5170    1.4930 C   0  0  1  0  0  0  0  0  0  0  0  0
   -0.2200   -1.9260    2.9330 C   0  0  2  0  0  0  0  0  0  0  0  0
    1.2320   -2.4350    3.0110 C   0  0  0  0  0  0  0  0  0  0  0  0
    1.5960   -2.9350    4.4050 C   0  0  0  0  0  0  0  0  0  0  0  0
    0.6110   -3.9750    4.8750 C   0  0  0  0  0  0  0  0  0  0  0  0
    1.0360   -5.1980    5.2380 C   0  0  0  0  0  0  0  0  0  0  0  0
    0.0960   -6.2540    5.6680 C   0  0  0  0  0  0  0  0  0  0  0  0
    0.4970   -7.3500    6.0450 O   0  0  0  0  0  0  0  0  0  0  0  0
   -1.3440   -5.9390    5.6230 C   0  0  0  0  0  0  0  0  0  0  0  0
   -1.7690   -4.7210    5.2630 C   0  0  0  0  0  0  0  0  0  0  0  0
   -0.8680   -3.5510    4.8720 C   0  0  1  0  0  0  0  0  0  0  0  0
   -1.0480   -2.4890    5.9840 C   0  0  0  0  0  0  0  0  0  0  0  0
   -1.2230   -3.0260    3.4180 C   0  0  2  0  0  0  0  0  0  0  0  0
   -1.0390   -4.1030    2.5640 F   0  0  0  0  0  0  0  0  0  0  0  0
   -2.7060   -2.6010    3.1960 C   0  0  1  0  0  0  0  0  0  0  0  0
   -3.1450   -1.6650    4.1720 O   0  0  0  0  0  0  0  0  0  0  0  0
   -2.9820   -2.0470    1.7770 C   0  0  0  0  0  0  0  0  0  0  0  0
   -1.9980   -0.9390    1.3410 C   0  0  1  0  0  0  0  0  0  0  0  0
   -2.2320    0.3400    2.1900 C   0  0  0  0  0  0  0  0  0  0  0  0
   -1.9910   -0.5690   -0.1880 C   0  0  2  0  0  0  0  0  0  0  0  0
   -2.1760   -1.7710   -0.9580 O   0  0  0  0  0  0  0  0  0  0  0  0
   -3.1480    0.3770   -0.5850 C   0  0  0  0  0  0  0  0  0  0  0  0
   -3.0710    1.6120   -0.5210 O   0  0  0  0  0  0  0  0  0  0  0  0
   -4.4500   -0.2690   -1.0580 C   0  0  0  0  0  0  0  0  0  0  0  0
   -5.5170    0.6560   -0.9660 O   0  0  0  0  0  0  0  0  0  0  0  0
   -5.7700    1.6950   -2.1650 P   0  0  0  0  0  0  0  0  0  0  0  0
   -6.3150    1.0850   -3.4150 O   0  0  0  0  0  0  0  0  0  0  0  0
   -6.7230    2.7880   -1.4850 O   0  0  0  0  0  0  0  0  0  0  0  0
   -4.3800    2.4730   -2.3290 O   0  0  0  0  0  0  0  0  0  0  0  0
    0.7890    1.5440   -0.9990 H   0  0  0  0  0  0  0  0  0  0  0  0
   -0.7960    1.6180   -1.7680 H   0  0  0  0  0  0  0  0  0  0  0  0
   -0.6080    2.0520   -0.0510 H   0  0  0  0  0  0  0  0  0  0  0  0
   -0.1040   -0.6900   -1.2890 H   0  0  0  0  0  0  0  0  0  0  0  0
    1.2770   -0.8750    0.5230 H   0  0  0  0  0  0  0  0  0  0  0  0
    0.4700    0.3920    1.4520 H   0  0  0  0  0  0  0  0  0  0  0  0
   -0.4960   -2.4320    0.8820 H   0  0  0  0  0  0  0  0  0  0  0  0
   -0.2920   -1.0490    3.5850 H   0  0  0  0  0  0  0  0  0  0  0  0
    1.3840   -3.2430    2.2840 H   0  0  0  0  0  0  0  0  0  0  0  0
    1.9260   -1.6320    2.7400 H   0  0  0  0  0  0  0  0  0  0  0  0
    2.6170   -3.3350    4.3820 H   0  0  0  0  0  0  0  0  0  0  0  0
    1.6120   -2.0970    5.1110 H   0  0  0  0  0  0  0  0  0  0  0  0
    2.0830   -5.4790    5.2320 H   0  0  0  0  0  0  0  0  0  0  0  0
   -2.0260   -6.7290    5.9100 H   0  0  0  0  0  0  0  0  0  0  0  0
   -2.8420   -4.5380    5.2770 H   0  0  0  0  0  0  0  0  0  0  0  0
   -0.6140   -1.5210    5.7170 H   0  0  0  0  0  0  0  0  0  0  0  0
   -2.1010   -2.3200    6.2340 H   0  0  0  0  0  0  0  0  0  0  0  0
   -0.5650   -2.8090    6.9170 H   0  0  0  0  0  0  0  0  0  0  0  0
   -3.3410   -3.4880    3.3060 H   0  0  0  0  0  0  0  0  0  0  0  0
   -4.0860   -1.4790    4.0080 H   0  0  0  0  0  0  0  0  0  0  0  0
   -2.9270   -2.8920    1.0790 H   0  0  0  0  0  0  0  0  0  0  0  0
   -4.0080   -1.6640    1.7300 H   0  0  0  0  0  0  0  0  0  0  0  0
   -1.6520    1.1950    1.8320 H   0  0  0  0  0  0  0  0  0  0  0  0
   -3.2880    0.6350    2.1600 H   0  0  0  0  0  0  0  0  0  0  0  0
   -1.9670    0.2160    3.2410 H   0  0  0  0  0  0  0  0  0  0  0  0
   -1.8910   -1.6060   -1.8760 H   0  0  0  0  0  0  0  0  0  0  0  0
   -4.3330   -0.6140   -2.0890 H   0  0  0  0  0  0  0  0  0  0  0  0
   -4.6980   -1.1170   -0.4170 H   0  0  0  0  0  0  0  0  0  0  0  0
   -7.6670    2.5440   -1.5130 H   0  0  0  0  0  0  0  0  0  0  0  0
   -3.8370    2.4670   -1.4920 H   0  0  0  0  0  0  0  0  0  0  0  0
  1  2  1  0  0  0  0
  1 33  1  0  0  0  0
  1 34  1  0  0  0  0
  1 35  1  0  0  0  0
  2  3  1  0  0  0  0
  2 23  1  0  0  0  0
  2 36  1  0  0  0  0
  3  4  1  0  0  0  0
  3 37  1  0  0  0  0
  3 38  1  0  0  0  0
  4  5  1  0  0  0  0
  4 21  1  0  0  0  0
  4 39  1  0  0  0  0
  5  6  1  0  0  0  0
  5 16  1  0  0  0  0
  5 40  1  0  0  0  0
  6  7  1  0  0  0  0
  6 41  1  0  0  0  0
  6 42  1  0  0  0  0
  7  8  1  0  0  0  0
  7 43  1  0  0  0  0
  7 44  1  0  0  0  0
  8  9  2  0  0  0  0
  8 14  1  0  0  0  0
  9 10  1  0  0  0  0
  9 45  1  0  0  0  0
 10 11  2  0  0  0  0
 10 12  1  0  0  0  0
 12 13  2  0  0  0  0
 12 46  1  0  0  0  0
 13 14  1  0  0  0  0
 13 47  1  0  0  0  0
 14 15  1  0  0  0  0
 14 16  1  0  0  0  0
 15 48  1  0  0  0  0
 15 49  1  0  0  0  0
 15 50  1  0  0  0  0
 16 17  1  0  0  0  0
 16 18  1  0  0  0  0
 18 19  1  0  0  0  0
 18 20  1  0  0  0  0
 18 51  1  0  0  0  0
 19 52  1  0  0  0  0
 20 21  1  0  0  0  0
 20 53  1  0  0  0  0
 20 54  1  0  0  0  0
 21 22  1  0  0  0  0
 21 23  1  0  0  0  0
 22 55  1  0  0  0  0
 22 56  1  0  0  0  0
 22 57  1  0  0  0  0
 23 24  1  0  0  0  0
 23 25  1  0  0  0  0
 24 58  1  0  0  0  0
 25 26  2  0  0  0  0
 25 27  1  0  0  0  0
 27 28  1  0  0  0  0
 27 59  1  0  0  0  0
 27 60  1  0  0  0  0
 28 29  1  0  0  0  0
 29 30  2  0  0  0  0
 29 31  1  0  0  0  0
 29 32  1  0  0  0  0
 31 61  1  0  0  0  0
 32 62  1  0  0  0  0
M  END
>  <Index>
89

>  <DILI_Mulliner_943cpds_all2DMOE_transp_NAME>
betamethasone sodium phosphate;dexamethasone sodium phosphate

>  <DILI_2_class>
1

>  <ID>
HT0271

$$$$

  MOE2013           3D
CORINA 3.60 0026  08.12.2014
 71 74  0  0  1  0  0  0  0  0999 V2000
    1.7510   -0.8800   -2.8370 C   0  0  0  0  0  0  0  0  0  0  0  0
    1.1220   -1.2910   -1.5150 C   0  0  0  0  0  0  0  0  0  0  0  0
    2.0550   -2.1900   -0.7050 C   0  0  0  0  0  0  0  0  0  0  0  0
    1.4180   -2.5990    0.6210 C   0  0  0  0  0  0  0  0  0  0  0  0
    2.3310   -3.4820    1.4400 C   0  0  0  0  0  0  0  0  0  0  0  0
    3.4410   -3.8580    1.0980 O   0  0  0  0  0  0  0  0  0  0  0  0
    1.7020   -3.7990    2.6060 O   0  0  0  0  0  0  0  0  0  0  0  0
    2.3680   -4.5850    3.6310 C   0  0  1  0  0  0  0  0  0  0  0  0
    1.4350   -4.5690    4.8970 C   0  0  1  0  0  0  0  0  0  0  0  0
    0.0970   -3.8450    4.7390 C   0  0  0  0  0  0  0  0  0  0  0  0
    1.2330   -6.0300    5.3100 C   0  0  0  0  0  0  0  0  0  0  0  0
    2.3040   -6.8580    4.5740 C   0  0  1  0  0  0  0  0  0  0  0  0
    1.9000   -8.3600    4.5500 C   0  0  2  0  0  0  0  0  0  0  0  0
    3.0980   -9.3170    4.5560 C   0  0  0  0  0  0  0  0  0  0  0  0
    2.6570  -10.7410    4.9310 C   0  0  0  0  0  0  0  0  0  0  0  0
    1.2140  -11.0260    4.5680 C   0  0  0  0  0  0  0  0  0  0  0  0
    0.4520  -11.7970    5.3620 C   0  0  0  0  0  0  0  0  0  0  0  0
   -0.9690  -12.0630    5.0570 C   0  0  0  0  0  0  0  0  0  0  0  0
   -1.6540  -12.7670    5.7890 O   0  0  0  0  0  0  0  0  0  0  0  0
   -1.5320  -11.4490    3.8410 C   0  0  0  0  0  0  0  0  0  0  0  0
   -0.7760  -10.6760    3.0520 C   0  0  0  0  0  0  0  0  0  0  0  0
    0.6900  -10.3380    3.3010 C   0  0  2  0  0  0  0  0  0  0  0  0
    1.4700  -10.9530    2.1110 C   0  0  0  0  0  0  0  0  0  0  0  0
    0.8640   -8.7610    3.4530 C   0  0  1  0  0  0  0  0  0  0  0  0
   -0.3350   -8.2610    3.9320 F   0  0  0  0  0  0  0  0  0  0  0  0
    1.1290   -8.0310    2.1140 C   0  0  1  0  0  0  0  0  0  0  0  0
    0.0690   -8.2750    1.1850 O   0  0  0  0  0  0  0  0  0  0  0  0
    1.2640   -6.5180    2.2990 C   0  0  0  0  0  0  0  0  0  0  0  0
    2.4500   -6.1160    3.2230 C   0  0  1  0  0  0  0  0  0  0  0  0
    3.7550   -6.4880    2.4880 C   0  0  0  0  0  0  0  0  0  0  0  0
    3.6680   -3.8310    4.0750 C   0  0  0  0  0  0  0  0  0  0  0  0
    3.9420   -2.6910    3.6730 O   0  0  0  0  0  0  0  0  0  0  0  0
    4.5850   -4.4350    5.1360 C   0  0  0  0  0  0  0  0  0  0  0  0
    5.6190   -3.5020    5.4440 O   0  0  0  0  0  0  0  0  0  0  0  0
    1.9770   -1.7570   -3.4520 H   0  0  0  0  0  0  0  0  0  0  0  0
    1.0670   -0.2370   -3.3980 H   0  0  0  0  0  0  0  0  0  0  0  0
    2.6810   -0.3260   -2.6730 H   0  0  0  0  0  0  0  0  0  0  0  0
    0.8780   -0.3910   -0.9380 H   0  0  0  0  0  0  0  0  0  0  0  0
    0.1790   -1.8150   -1.7130 H   0  0  0  0  0  0  0  0  0  0  0  0
    2.3040   -3.0860   -1.2870 H   0  0  0  0  0  0  0  0  0  0  0  0
    3.0000   -1.6660   -0.5150 H   0  0  0  0  0  0  0  0  0  0  0  0
    1.1880   -1.7050    1.2130 H   0  0  0  0  0  0  0  0  0  0  0  0
    0.4900   -3.1510    0.4320 H   0  0  0  0  0  0  0  0  0  0  0  0
    1.9380   -4.0660    5.7320 H   0  0  0  0  0  0  0  0  0  0  0  0
   -0.5130   -4.2800    3.9420 H   0  0  0  0  0  0  0  0  0  0  0  0
   -0.4810   -3.9040    5.6680 H   0  0  0  0  0  0  0  0  0  0  0  0
    0.2520   -2.7840    4.5150 H   0  0  0  0  0  0  0  0  0  0  0  0
    1.3350   -6.1460    6.3950 H   0  0  0  0  0  0  0  0  0  0  0  0
    0.2210   -6.3610    5.0570 H   0  0  0  0  0  0  0  0  0  0  0  0
    3.2340   -6.7670    5.1460 H   0  0  0  0  0  0  0  0  0  0  0  0
    1.4000   -8.5210    5.5190 H   0  0  0  0  0  0  0  0  0  0  0  0
    3.5860   -9.3370    3.5790 H   0  0  0  0  0  0  0  0  0  0  0  0
    3.8590   -8.9860    5.2730 H   0  0  0  0  0  0  0  0  0  0  0  0
    3.3160  -11.4650    4.4360 H   0  0  0  0  0  0  0  0  0  0  0  0
    2.8010  -10.8750    6.0110 H   0  0  0  0  0  0  0  0  0  0  0  0
    0.8330  -12.2640    6.2640 H   0  0  0  0  0  0  0  0  0  0  0  0
   -2.5750  -11.6480    3.6260 H   0  0  0  0  0  0  0  0  0  0  0  0
   -1.2390  -10.2320    2.1720 H   0  0  0  0  0  0  0  0  0  0  0  0
    1.4220  -12.0500    2.1310 H   0  0  0  0  0  0  0  0  0  0  0  0
    1.0590  -10.6460    1.1430 H   0  0  0  0  0  0  0  0  0  0  0  0
    2.5300  -10.6810    2.1140 H   0  0  0  0  0  0  0  0  0  0  0  0
    2.0410   -8.4170    1.6500 H   0  0  0  0  0  0  0  0  0  0  0  0
    0.2600   -7.7730    0.3740 H   0  0  0  0  0  0  0  0  0  0  0  0
    1.3800   -6.0580    1.3090 H   0  0  0  0  0  0  0  0  0  0  0  0
    0.3120   -6.1250    2.6750 H   0  0  0  0  0  0  0  0  0  0  0  0
    4.6430   -6.0210    2.9090 H   0  0  0  0  0  0  0  0  0  0  0  0
    3.9410   -7.5630    2.5000 H   0  0  0  0  0  0  0  0  0  0  0  0
    3.7180   -6.2050    1.4320 H   0  0  0  0  0  0  0  0  0  0  0  0
    4.0340   -4.6290    6.0580 H   0  0  0  0  0  0  0  0  0  0  0  0
    5.0620   -5.3490    4.7890 H   0  0  0  0  0  0  0  0  0  0  0  0
    5.4730   -2.7360    4.8470 H   0  0  0  0  0  0  0  0  0  0  0  0
  1  2  1  0  0  0  0
  1 35  1  0  0  0  0
  1 36  1  0  0  0  0
  1 37  1  0  0  0  0
  2  3  1  0  0  0  0
  2 38  1  0  0  0  0
  2 39  1  0  0  0  0
  3  4  1  0  0  0  0
  3 40  1  0  0  0  0
  3 41  1  0  0  0  0
  4  5  1  0  0  0  0
  4 42  1  0  0  0  0
  4 43  1  0  0  0  0
  5  6  2  0  0  0  0
  5  7  1  0  0  0  0
  7  8  1  0  0  0  0
  8  9  1  0  0  0  0
  8 29  1  0  0  0  0
  8 31  1  0  0  0  0
  9 10  1  0  0  0  0
  9 11  1  0  0  0  0
  9 44  1  0  0  0  0
 10 45  1  0  0  0  0
 10 46  1  0  0  0  0
 10 47  1  0  0  0  0
 11 12  1  0  0  0  0
 11 48  1  0  0  0  0
 11 49  1  0  0  0  0
 12 13  1  0  0  0  0
 12 29  1  0  0  0  0
 12 50  1  0  0  0  0
 13 14  1  0  0  0  0
 13 24  1  0  0  0  0
 13 51  1  0  0  0  0
 14 15  1  0  0  0  0
 14 52  1  0  0  0  0
 14 53  1  0  0  0  0
 15 16  1  0  0  0  0
 15 54  1  0  0  0  0
 15 55  1  0  0  0  0
 16 17  2  0  0  0  0
 16 22  1  0  0  0  0
 17 18  1  0  0  0  0
 17 56  1  0  0  0  0
 18 19  2  0  0  0  0
 18 20  1  0  0  0  0
 20 21  2  0  0  0  0
 20 57  1  0  0  0  0
 21 22  1  0  0  0  0
 21 58  1  0  0  0  0
 22 23  1  0  0  0  0
 22 24  1  0  0  0  0
 23 59  1  0  0  0  0
 23 60  1  0  0  0  0
 23 61  1  0  0  0  0
 24 25  1  0  0  0  0
 24 26  1  0  0  0  0
 26 27  1  0  0  0  0
 26 28  1  0  0  0  0
 26 62  1  0  0  0  0
 27 63  1  0  0  0  0
 28 29  1  0  0  0  0
 28 64  1  0  0  0  0
 28 65  1  0  0  0  0
 29 30  1  0  0  0  0
 30 66  1  0  0  0  0
 30 67  1  0  0  0  0
 30 68  1  0  0  0  0
 31 32  2  0  0  0  0
 31 33  1  0  0  0  0
 33 34  1  0  0  0  0
 33 69  1  0  0  0  0
 33 70  1  0  0  0  0
 34 71  1  0  0  0  0
M  END
>  <Index>
90

>  <DILI_Mulliner_943cpds_all2DMOE_transp_NAME>
betamethasone valerate

>  <DILI_2_class>
1

>  <ID>
HT0272

$$$$

  MOE2013           3D
CORINA 3.60 0026  08.12.2014
 17 17  0  0  0  0  0  0  0  0999 V2000
   -0.0430    1.4520    0.0250 N   0  0  0  0  0  0  0  0  0  0  0  0
    0.0440   -0.0080   -0.0170 C   0  0  0  0  0  0  0  0  0  0  0  0
    0.6730   -0.5630    1.2620 C   0  0  0  0  0  0  0  0  0  0  0  0
    0.8310   -2.0450    1.2080 C   0  0  0  0  0  0  0  0  0  0  0  0
    2.0050   -2.7840    0.9300 C   0  0  0  0  0  0  0  0  0  0  0  0
    1.6200   -4.1010    1.0000 C   0  0  0  0  0  0  0  0  0  0  0  0
    0.2920   -4.0850    1.3040 N   0  0  0  0  0  0  0  0  0  0  0  0
   -0.2160   -2.8490    1.4340 N   0  0  0  0  0  0  0  0  0  0  0  0
    0.8940    1.8530    0.0540 H   0  0  0  0  0  0  0  0  0  0  0  0
   -0.4680    1.7870   -0.8390 H   0  0  0  0  0  0  0  0  0  0  0  0
   -0.9640   -0.4170   -0.1490 H   0  0  0  0  0  0  0  0  0  0  0  0
    0.6310   -0.3060   -0.8930 H   0  0  0  0  0  0  0  0  0  0  0  0
    1.6570   -0.1040    1.4220 H   0  0  0  0  0  0  0  0  0  0  0  0
    0.0590   -0.2930    2.1310 H   0  0  0  0  0  0  0  0  0  0  0  0
    2.9940   -2.4070    0.7110 H   0  0  0  0  0  0  0  0  0  0  0  0
    2.1610   -5.0260    0.8650 H   0  0  0  0  0  0  0  0  0  0  0  0
   -0.3300   -4.8740    1.4370 H   0  0  0  0  0  0  0  0  0  0  0  0
  1  2  1  0  0  0  0
  1  9  1  0  0  0  0
  1 10  1  0  0  0  0
  2  3  1  0  0  0  0
  2 11  1  0  0  0  0
  2 12  1  0  0  0  0
  3  4  1  0  0  0  0
  3 13  1  0  0  0  0
  3 14  1  0  0  0  0
  4  5  1  0  0  0  0
  4  8  2  0  0  0  0
  5  6  2  0  0  0  0
  5 15  1  0  0  0  0
  6  7  1  0  0  0  0
  6 16  1  0  0  0  0
  7  8  1  0  0  0  0
  7 17  1  0  0  0  0
M  END
>  <Index>
91

>  <DILI_Mulliner_943cpds_all2DMOE_transp_NAME>
betazole

>  <DILI_2_class>
0

>  <ID>
HT0276

$$$$

  MOE2013           3D
CORINA 3.60 0026  08.12.2014
 28 28  0  0  0  0  0  0  0  0999 V2000
   -0.5940   -0.8050   -1.1380 C   0  0  0  0  0  0  0  0  0  0  0  0
   -0.0620   -0.1140    0.0080 N   0  0  0  0  0  0  0  0  0  0  0  0
    0.5070   -0.6420    1.1380 C   0  0  0  0  0  0  0  0  0  0  0  0
    0.9700    0.0380    2.1370 N   0  0  0  0  0  0  0  0  0  0  0  0
    0.9010    1.4890    2.0990 C   0  0  0  0  0  0  0  0  0  0  0  0
    0.5650   -2.0070    1.1580 N   0  0  0  0  0  0  0  0  0  0  0  0
    1.1250   -2.7660    2.2520 C   0  0  0  0  0  0  0  0  0  0  0  0
    1.0140   -4.2430    1.9610 C   0  0  0  0  0  0  0  0  0  0  0  0
    2.0440   -4.9150    1.2870 C   0  0  0  0  0  0  0  0  0  0  0  0
    1.9300   -6.2770    1.0000 C   0  0  0  0  0  0  0  0  0  0  0  0
    0.7850   -6.9770    1.3750 C   0  0  0  0  0  0  0  0  0  0  0  0
   -0.2510   -6.3160    2.0340 C   0  0  0  0  0  0  0  0  0  0  0  0
   -0.1400   -4.9540    2.3220 C   0  0  0  0  0  0  0  0  0  0  0  0
   -1.4230   -1.4590   -0.8510 H   0  0  0  0  0  0  0  0  0  0  0  0
   -0.9740   -0.0810   -1.8650 H   0  0  0  0  0  0  0  0  0  0  0  0
    0.1820   -1.3990   -1.6310 H   0  0  0  0  0  0  0  0  0  0  0  0
   -0.1230    0.8940   -0.0400 H   0  0  0  0  0  0  0  0  0  0  0  0
    1.3400    1.8910    3.0180 H   0  0  0  0  0  0  0  0  0  0  0  0
    1.4740    1.8970    1.2600 H   0  0  0  0  0  0  0  0  0  0  0  0
   -0.1340    1.8420    2.0500 H   0  0  0  0  0  0  0  0  0  0  0  0
    0.2060   -2.5350    0.3780 H   0  0  0  0  0  0  0  0  0  0  0  0
    2.1780   -2.5000    2.4050 H   0  0  0  0  0  0  0  0  0  0  0  0
    0.5980   -2.5380    3.1870 H   0  0  0  0  0  0  0  0  0  0  0  0
    2.9410   -4.3800    0.9820 H   0  0  0  0  0  0  0  0  0  0  0  0
    2.7360   -6.7920    0.4830 H   0  0  0  0  0  0  0  0  0  0  0  0
    0.6980   -8.0370    1.1520 H   0  0  0  0  0  0  0  0  0  0  0  0
   -1.1460   -6.8610    2.3220 H   0  0  0  0  0  0  0  0  0  0  0  0
   -0.9580   -4.4500    2.8310 H   0  0  0  0  0  0  0  0  0  0  0  0
  1  2  1  0  0  0  0
  1 14  1  0  0  0  0
  1 15  1  0  0  0  0
  1 16  1  0  0  0  0
  2  3  1  0  0  0  0
  2 17  1  0  0  0  0
  3  4  2  0  0  0  0
  3  6  1  0  0  0  0
  4  5  1  0  0  0  0
  5 18  1  0  0  0  0
  5 19  1  0  0  0  0
  5 20  1  0  0  0  0
  6  7  1  0  0  0  0
  6 21  1  0  0  0  0
  7  8  1  0  0  0  0
  7 22  1  0  0  0  0
  7 23  1  0  0  0  0
  8  9  1  0  0  0  0
  8 13  2  0  0  0  0
  9 10  2  0  0  0  0
  9 24  1  0  0  0  0
 10 11  1  0  0  0  0
 10 25  1  0  0  0  0
 11 12  2  0  0  0  0
 11 26  1  0  0  0  0
 12 13  1  0  0  0  0
 12 27  1  0  0  0  0
 13 28  1  0  0  0  0
M  END
>  <Index>
92

>  <DILI_Mulliner_943cpds_all2DMOE_transp_NAME>
bethanidine

>  <DILI_2_class>
0

>  <ID>
HT0278

$$$$

  MOE2013           3D
CORINA 3.60 0026  08.12.2014
 52 53  0  0  1  0  0  0  0  0999 V2000
   -0.1350    1.5250    0.0220 C   0  0  0  0  0  0  0  0  0  0  0  0
    0.0520    0.1180   -0.0290 O   0  0  0  0  0  0  0  0  0  0  0  0
    0.6700   -0.4800    1.0410 C   0  0  0  0  0  0  0  0  0  0  0  0
    1.1450    0.2070    2.1630 C   0  0  0  0  0  0  0  0  0  0  0  0
    1.7540   -0.4870    3.2090 C   0  0  0  0  0  0  0  0  0  0  0  0
    1.9000   -1.8760    3.1490 C   0  0  0  0  0  0  0  0  0  0  0  0
    2.5170   -2.6220    4.3070 C   0  0  0  0  0  0  0  0  0  0  0  0
    1.4580   -3.0000    5.3480 C   0  0  0  0  0  0  0  0  0  0  0  0
    2.0920   -3.6540    6.4960 N   0  0  3  0  0  0  0  0  0  0  0  0
    1.0860   -4.0180    7.5100 C   0  0  0  0  0  0  0  0  0  0  0  0
    1.8300   -4.5200    8.7580 C   0  0  3  0  0  0  0  0  0  0  0  0
    2.8050   -3.5240    9.1010 O   0  0  0  0  0  0  0  0  0  0  0  0
    0.8730   -4.7430    9.9330 C   0  0  0  0  0  0  0  0  0  0  0  0
    1.5580   -5.4860   10.9480 O   0  0  0  0  0  0  0  0  0  0  0  0
    0.8450   -5.8130   12.0710 C   0  0  0  0  0  0  0  0  0  0  0  0
   -0.4740   -5.4490   12.3400 C   0  0  0  0  0  0  0  0  0  0  0  0
   -1.0860   -5.8610   13.5270 C   0  0  0  0  0  0  0  0  0  0  0  0
   -0.3840   -6.6330   14.4530 C   0  0  0  0  0  0  0  0  0  0  0  0
    0.9450   -6.9910   14.2060 C   0  0  0  0  0  0  0  0  0  0  0  0
    1.6960   -7.8470   15.1810 C   0  0  0  0  0  0  0  0  0  0  0  0
    1.5460   -6.5850   13.0050 C   0  0  0  0  0  0  0  0  0  0  0  0
    1.4260   -2.5680    2.0260 C   0  0  0  0  0  0  0  0  0  0  0  0
    0.8170   -1.8810    0.9690 C   0  0  0  0  0  0  0  0  0  0  0  0
    0.3220   -2.4810   -0.1630 O   0  0  0  0  0  0  0  0  0  0  0  0
    0.5460   -3.8750   -0.3250 C   0  0  0  0  0  0  0  0  0  0  0  0
    0.8250    2.0510    0.0540 H   0  0  0  0  0  0  0  0  0  0  0  0
   -0.6480    1.8280   -0.8960 H   0  0  0  0  0  0  0  0  0  0  0  0
   -0.7720    1.8090    0.8670 H   0  0  0  0  0  0  0  0  0  0  0  0
    1.0540    1.2840    2.2580 H   0  0  0  0  0  0  0  0  0  0  0  0
    2.1090    0.0660    4.0770 H   0  0  0  0  0  0  0  0  0  0  0  0
    3.0270   -3.5200    3.9350 H   0  0  0  0  0  0  0  0  0  0  0  0
    3.2970   -1.9980    4.7630 H   0  0  0  0  0  0  0  0  0  0  0  0
    0.9340   -2.0960    5.6820 H   0  0  0  0  0  0  0  0  0  0  0  0
    0.7130   -3.6670    4.8950 H   0  0  0  0  0  0  0  0  0  0  0  0
    2.5680   -4.5020    6.1790 H   0  0  0  0  0  0  0  0  0  0  0  0
    0.5040   -3.1280    7.7740 H   0  0  0  0  0  0  0  0  0  0  0  0
    0.4040   -4.7870    7.1300 H   0  0  0  0  0  0  0  0  0  0  0  0
    2.3800   -5.4430    8.5350 H   0  0  0  0  0  0  0  0  0  0  0  0
    3.0920   -3.1670    8.2320 H   0  0  0  0  0  0  0  0  0  0  0  0
    0.5570   -3.7750   10.3400 H   0  0  0  0  0  0  0  0  0  0  0  0
    0.0050   -5.3190    9.5900 H   0  0  0  0  0  0  0  0  0  0  0  0
   -1.0560   -4.8470   11.6500 H   0  0  0  0  0  0  0  0  0  0  0  0
   -2.1160   -5.5790   13.7290 H   0  0  0  0  0  0  0  0  0  0  0  0
   -0.8790   -6.9510   15.3680 H   0  0  0  0  0  0  0  0  0  0  0  0
    1.5220   -8.9050   14.9610 H   0  0  0  0  0  0  0  0  0  0  0  0
    2.7710   -7.6470   15.1310 H   0  0  0  0  0  0  0  0  0  0  0  0
    1.3750   -7.6410   16.2080 H   0  0  0  0  0  0  0  0  0  0  0  0
    2.5730   -6.8690   12.7890 H   0  0  0  0  0  0  0  0  0  0  0  0
    1.5370   -3.6480    2.0040 H   0  0  0  0  0  0  0  0  0  0  0  0
    1.6160   -4.1070   -0.3290 H   0  0  0  0  0  0  0  0  0  0  0  0
    0.0180   -4.4490    0.4440 H   0  0  0  0  0  0  0  0  0  0  0  0
    0.1380   -4.1680   -1.2970 H   0  0  0  0  0  0  0  0  0  0  0  0
  1  2  1  0  0  0  0
  1 26  1  0  0  0  0
  1 27  1  0  0  0  0
  1 28  1  0  0  0  0
  2  3  1  0  0  0  0
  3  4  1  0  0  0  0
  3 23  2  0  0  0  0
  4  5  2  0  0  0  0
  4 29  1  0  0  0  0
  5  6  1  0  0  0  0
  5 30  1  0  0  0  0
  6  7  1  0  0  0  0
  6 22  2  0  0  0  0
  7  8  1  0  0  0  0
  7 31  1  0  0  0  0
  7 32  1  0  0  0  0
  8  9  1  0  0  0  0
  8 33  1  0  0  0  0
  8 34  1  0  0  0  0
  9 10  1  0  0  0  0
  9 35  1  0  0  0  0
 10 11  1  0  0  0  0
 10 36  1  0  0  0  0
 10 37  1  0  0  0  0
 11 12  1  0  0  0  0
 11 13  1  0  0  0  0
 11 38  1  0  0  0  0
 12 39  1  0  0  0  0
 13 14  1  0  0  0  0
 13 40  1  0  0  0  0
 13 41  1  0  0  0  0
 14 15  1  0  0  0  0
 15 16  1  0  0  0  0
 15 21  2  0  0  0  0
 16 17  2  0  0  0  0
 16 42  1  0  0  0  0
 17 18  1  0  0  0  0
 17 43  1  0  0  0  0
 18 19  2  0  0  0  0
 18 44  1  0  0  0  0
 19 20  1  0  0  0  0
 19 21  1  0  0  0  0
 20 45  1  0  0  0  0
 20 46  1  0  0  0  0
 20 47  1  0  0  0  0
 21 48  1  0  0  0  0
 22 23  1  0  0  0  0
 22 49  1  0  0  0  0
 23 24  1  0  0  0  0
 24 25  1  0  0  0  0
 25 50  1  0  0  0  0
 25 51  1  0  0  0  0
 25 52  1  0  0  0  0
M  END
>  <Index>
93

>  <DILI_Mulliner_943cpds_all2DMOE_transp_NAME>
bevantolol

>  <DILI_2_class>
0

>  <ID>
HT0279

$$$$

  MOE2013           3D
CORINA 3.60 0026  08.12.2014
 72 73  0  0  0  0  0  0  0  0999 V2000
    3.1990    1.6710    1.6640 C   0  0  0  0  0  0  0  0  0  0  0  0
    3.6290    1.7490    0.2010 C   0  0  0  0  0  0  0  0  0  0  0  0
    3.1110    0.7050   -0.7190 N   0  0  0  0  0  0  0  0  0  0  0  0
    3.4080   -0.6700   -0.2720 C   0  0  0  0  0  0  0  0  0  0  0  0
    4.9010   -0.9610   -0.1530 C   0  0  0  0  0  0  0  0  0  0  0  0
    1.6500    0.8510   -0.9510 C   0  0  0  0  0  0  0  0  0  0  0  0
    1.3160    1.9990   -1.8840 C   0  0  0  0  0  0  0  0  0  0  0  0
    0.0940    2.6730   -1.7320 C   0  0  0  0  0  0  0  0  0  0  0  0
   -0.2960    3.6970   -2.6120 C   0  0  0  0  0  0  0  0  0  0  0  0
    0.5770    4.0300   -3.6620 C   0  0  0  0  0  0  0  0  0  0  0  0
    1.8080    3.3770   -3.8430 C   0  0  0  0  0  0  0  0  0  0  0  0
    2.7010    3.7860   -4.9890 C   0  0  0  0  0  0  0  0  0  0  0  0
    2.2030    3.2760   -6.3110 C   0  0  0  0  0  0  0  0  0  0  0  0
    1.8120    4.0590   -7.3240 C   0  0  0  0  0  0  0  0  0  0  0  0
    2.1560    2.3600   -2.9510 C   0  0  0  0  0  0  0  0  0  0  0  0
    3.3570    1.7160   -3.1130 O   0  0  0  0  0  0  0  0  0  0  0  0
   -1.5760    4.4060   -2.4350 C   0  0  0  0  0  0  0  0  0  0  0  0
   -2.7690    3.7120   -2.1840 C   0  0  0  0  0  0  0  0  0  0  0  0
   -3.9970    4.3760   -1.9940 C   0  0  0  0  0  0  0  0  0  0  0  0
   -5.2290    3.5320   -1.7600 C   0  0  0  0  0  0  0  0  0  0  0  0
   -6.0000    3.2900   -3.0260 C   0  0  0  0  0  0  0  0  0  0  0  0
   -6.1070    2.0950   -3.6190 C   0  0  0  0  0  0  0  0  0  0  0  0
   -4.0200    5.7770   -2.0740 C   0  0  0  0  0  0  0  0  0  0  0  0
   -5.1760    6.4950   -1.9310 O   0  0  0  0  0  0  0  0  0  0  0  0
   -2.8460    6.5060   -2.3170 C   0  0  0  0  0  0  0  0  0  0  0  0
   -2.8640    8.0180   -2.4530 C   0  0  0  0  0  0  0  0  0  0  0  0
   -1.6870    8.6930   -1.8610 N   0  0  0  0  0  0  0  0  0  0  0  0
   -1.5970   10.0740   -2.3580 C   0  0  0  0  0  0  0  0  0  0  0  0
   -0.3220   10.7980   -1.9380 C   0  0  0  0  0  0  0  0  0  0  0  0
   -1.6370    8.5730   -0.3940 C   0  0  0  0  0  0  0  0  0  0  0  0
   -2.7210    9.3050    0.3940 C   0  0  0  0  0  0  0  0  0  0  0  0
   -1.6420    5.8040   -2.5100 C   0  0  0  0  0  0  0  0  0  0  0  0
    2.1150    1.7450    1.7780 H   0  0  0  0  0  0  0  0  0  0  0  0
    3.5380    0.7470    2.1420 H   0  0  0  0  0  0  0  0  0  0  0  0
    3.6430    2.5040    2.2200 H   0  0  0  0  0  0  0  0  0  0  0  0
    3.3560    2.7390   -0.1840 H   0  0  0  0  0  0  0  0  0  0  0  0
    4.7240    1.7370    0.1580 H   0  0  0  0  0  0  0  0  0  0  0  0
    2.9050   -0.9050    0.6730 H   0  0  0  0  0  0  0  0  0  0  0  0
    3.0140   -1.3710   -1.0180 H   0  0  0  0  0  0  0  0  0  0  0  0
    5.3610   -0.4110    0.6730 H   0  0  0  0  0  0  0  0  0  0  0  0
    5.0570   -2.0280    0.0370 H   0  0  0  0  0  0  0  0  0  0  0  0
    5.4270   -0.7050   -1.0790 H   0  0  0  0  0  0  0  0  0  0  0  0
    1.2650   -0.0470   -1.4540 H   0  0  0  0  0  0  0  0  0  0  0  0
    1.1040    0.9370   -0.0060 H   0  0  0  0  0  0  0  0  0  0  0  0
   -0.5610    2.3980   -0.9070 H   0  0  0  0  0  0  0  0  0  0  0  0
    0.2930    4.8100   -4.3680 H   0  0  0  0  0  0  0  0  0  0  0  0
    2.7800    4.8810   -4.9950 H   0  0  0  0  0  0  0  0  0  0  0  0
    3.7250    3.4250   -4.8380 H   0  0  0  0  0  0  0  0  0  0  0  0
    2.1700    2.1950   -6.4350 H   0  0  0  0  0  0  0  0  0  0  0  0
    1.8270    5.1420   -7.2480 H   0  0  0  0  0  0  0  0  0  0  0  0
    1.4600    3.6260   -8.2550 H   0  0  0  0  0  0  0  0  0  0  0  0
    3.5080    1.2110   -2.2740 H   0  0  0  0  0  0  0  0  0  0  0  0
   -2.7520    2.6230   -2.1520 H   0  0  0  0  0  0  0  0  0  0  0  0
   -4.9370    2.5790   -1.2980 H   0  0  0  0  0  0  0  0  0  0  0  0
   -5.8790    4.0090   -1.0170 H   0  0  0  0  0  0  0  0  0  0  0  0
   -6.5030    4.1410   -3.4820 H   0  0  0  0  0  0  0  0  0  0  0  0
   -5.6210    1.2120   -3.2150 H   0  0  0  0  0  0  0  0  0  0  0  0
   -6.6770    1.9820   -4.5360 H   0  0  0  0  0  0  0  0  0  0  0  0
   -5.9370    5.9040   -1.8310 H   0  0  0  0  0  0  0  0  0  0  0  0
   -2.8880    8.2080   -3.5350 H   0  0  0  0  0  0  0  0  0  0  0  0
   -3.7850    8.4510   -2.0470 H   0  0  0  0  0  0  0  0  0  0  0  0
   -1.5960   10.0530   -3.4560 H   0  0  0  0  0  0  0  0  0  0  0  0
   -2.4720   10.6650   -2.0600 H   0  0  0  0  0  0  0  0  0  0  0  0
   -0.2510   11.7580   -2.4600 H   0  0  0  0  0  0  0  0  0  0  0  0
   -0.3060   11.0070   -0.8650 H   0  0  0  0  0  0  0  0  0  0  0  0
    0.5670   10.2120   -2.1940 H   0  0  0  0  0  0  0  0  0  0  0  0
   -1.6620    7.5150   -0.1070 H   0  0  0  0  0  0  0  0  0  0  0  0
   -0.6570    8.9160   -0.0410 H   0  0  0  0  0  0  0  0  0  0  0  0
   -2.5710    9.1390    1.4660 H   0  0  0  0  0  0  0  0  0  0  0  0
   -2.6890   10.3850    0.2240 H   0  0  0  0  0  0  0  0  0  0  0  0
   -3.7220    8.9420    0.1450 H   0  0  0  0  0  0  0  0  0  0  0  0
   -0.7340    6.3750   -2.7030 H   0  0  0  0  0  0  0  0  0  0  0  0
  1  2  1  0  0  0  0
  1 33  1  0  0  0  0
  1 34  1  0  0  0  0
  1 35  1  0  0  0  0
  2  3  1  0  0  0  0
  2 36  1  0  0  0  0
  2 37  1  0  0  0  0
  3  4  1  0  0  0  0
  3  6  1  0  0  0  0
  4  5  1  0  0  0  0
  4 38  1  0  0  0  0
  4 39  1  0  0  0  0
  5 40  1  0  0  0  0
  5 41  1  0  0  0  0
  5 42  1  0  0  0  0
  6  7  1  0  0  0  0
  6 43  1  0  0  0  0
  6 44  1  0  0  0  0
  7  8  1  0  0  0  0
  7 15  2  0  0  0  0
  8  9  2  0  0  0  0
  8 45  1  0  0  0  0
  9 10  1  0  0  0  0
  9 17  1  0  0  0  0
 10 11  2  0  0  0  0
 10 46  1  0  0  0  0
 11 12  1  0  0  0  0
 11 15  1  0  0  0  0
 12 13  1  0  0  0  0
 12 47  1  0  0  0  0
 12 48  1  0  0  0  0
 13 14  2  3  0  0  0
 13 49  1  0  0  0  0
 14 50  1  0  0  0  0
 14 51  1  0  0  0  0
 15 16  1  0  0  0  0
 16 52  1  0  0  0  0
 17 18  1  0  0  0  0
 17 32  2  0  0  0  0
 18 19  2  0  0  0  0
 18 53  1  0  0  0  0
 19 20  1  0  0  0  0
 19 23  1  0  0  0  0
 20 21  1  0  0  0  0
 20 54  1  0  0  0  0
 20 55  1  0  0  0  0
 21 22  2  3  0  0  0
 21 56  1  0  0  0  0
 22 57  1  0  0  0  0
 22 58  1  0  0  0  0
 23 24  1  0  0  0  0
 23 25  2  0  0  0  0
 24 59  1  0  0  0  0
 25 26  1  0  0  0  0
 25 32  1  0  0  0  0
 26 27  1  0  0  0  0
 26 60  1  0  0  0  0
 26 61  1  0  0  0  0
 27 28  1  0  0  0  0
 27 30  1  0  0  0  0
 28 29  1  0  0  0  0
 28 62  1  0  0  0  0
 28 63  1  0  0  0  0
 29 64  1  0  0  0  0
 29 65  1  0  0  0  0
 29 66  1  0  0  0  0
 30 31  1  0  0  0  0
 30 67  1  0  0  0  0
 30 68  1  0  0  0  0
 31 69  1  0  0  0  0
 31 70  1  0  0  0  0
 31 71  1  0  0  0  0
 32 72  1  0  0  0  0
M  END
>  <Index>
94

>  <DILI_Mulliner_943cpds_all2DMOE_transp_NAME>
bialamicol hydrochloride

>  <DILI_2_class>
1

>  <ID>
HT0282

$$$$

  MOE2013           3D
CORINA 3.60 0026  08.12.2014
 48 50  0  0  1  0  0  0  0  0999 V2000
    0.2050    1.0040    0.1770 C   0  0  0  0  0  0  0  0  0  0  0  0
    0.9260   -0.2210   -0.1460 N   0  0  3  0  0  0  0  0  0  0  0  0
    2.0990   -0.4010    0.7130 C   0  0  0  0  0  0  0  0  0  0  0  0
    2.9480   -1.4240   -0.0300 C   0  0  0  0  0  0  0  0  0  0  0  0
    2.3830   -1.4600   -1.4450 C   0  0  0  0  0  0  0  0  0  0  0  0
    1.4470   -0.2550   -1.5260 C   0  0  3  0  0  0  0  0  0  0  0  0
    0.3780   -0.4480   -2.6090 C   0  0  0  0  0  0  0  0  0  0  0  0
   -0.1940    0.8280   -2.9480 O   0  0  0  0  0  0  0  0  0  0  0  0
   -1.2690    0.7710   -3.7910 C   0  0  0  0  0  0  0  0  0  0  0  0
   -1.7220   -0.2620   -4.2710 O   0  0  0  0  0  0  0  0  0  0  0  0
   -1.8030    2.1910   -4.0750 C   0  0  0  0  0  0  0  0  0  0  0  0
   -2.9810    2.1190   -4.8850 O   0  0  0  0  0  0  0  0  0  0  0  0
   -3.4730    3.2660   -5.4420 C   0  0  0  0  0  0  0  0  0  0  0  0
   -4.6590    3.0920   -6.1640 C   0  0  0  0  0  0  0  0  0  0  0  0
   -5.2870    4.1770   -6.7790 C   0  0  0  0  0  0  0  0  0  0  0  0
   -4.7250    5.4460   -6.6730 C   0  0  0  0  0  0  0  0  0  0  0  0
   -5.4950    6.7910   -7.4220 Cl  0  0  0  0  0  0  0  0  0  0  0  0
   -3.5410    5.6320   -5.9610 C   0  0  0  0  0  0  0  0  0  0  0  0
   -2.9140    4.5410   -5.3460 C   0  0  0  0  0  0  0  0  0  0  0  0
   -1.9260    2.9830   -2.8930 O   0  0  0  0  0  0  0  0  0  0  0  0
   -2.8750    2.6780   -1.9580 C   0  0  0  0  0  0  0  0  0  0  0  0
   -2.8590    3.5120   -0.8340 C   0  0  0  0  0  0  0  0  0  0  0  0
   -3.7680    3.3240    0.2090 C   0  0  0  0  0  0  0  0  0  0  0  0
   -4.7010    2.2950    0.1270 C   0  0  0  0  0  0  0  0  0  0  0  0
   -5.8280    2.0570    1.4050 Cl  0  0  0  0  0  0  0  0  0  0  0  0
   -4.7280    1.4580   -0.9860 C   0  0  0  0  0  0  0  0  0  0  0  0
   -3.8150    1.6490   -2.0290 C   0  0  0  0  0  0  0  0  0  0  0  0
    0.7970    1.9040   -0.0220 H   0  0  0  0  0  0  0  0  0  0  0  0
   -0.7260    1.0640   -0.3940 H   0  0  0  0  0  0  0  0  0  0  0  0
   -0.0820    1.0100    1.2350 H   0  0  0  0  0  0  0  0  0  0  0  0
    2.6670    0.5310    0.8250 H   0  0  0  0  0  0  0  0  0  0  0  0
    1.8220   -0.7580    1.7100 H   0  0  0  0  0  0  0  0  0  0  0  0
    4.0020   -1.1270   -0.0320 H   0  0  0  0  0  0  0  0  0  0  0  0
    2.8770   -2.4150    0.4310 H   0  0  0  0  0  0  0  0  0  0  0  0
    3.1770   -1.4110   -2.1980 H   0  0  0  0  0  0  0  0  0  0  0  0
    1.8380   -2.4000   -1.5970 H   0  0  0  0  0  0  0  0  0  0  0  0
    2.0320    0.6520   -1.7320 H   0  0  0  0  0  0  0  0  0  0  0  0
    0.8380   -0.8620   -3.5140 H   0  0  0  0  0  0  0  0  0  0  0  0
   -0.4050   -1.1350   -2.2630 H   0  0  0  0  0  0  0  0  0  0  0  0
   -1.0100    2.6450   -4.6850 H   0  0  0  0  0  0  0  0  0  0  0  0
   -5.1000    2.1010   -6.2430 H   0  0  0  0  0  0  0  0  0  0  0  0
   -6.2100    4.0230   -7.3320 H   0  0  0  0  0  0  0  0  0  0  0  0
   -3.1010    6.6220   -5.8760 H   0  0  0  0  0  0  0  0  0  0  0  0
   -1.9980    4.7300   -4.7950 H   0  0  0  0  0  0  0  0  0  0  0  0
   -2.1310    4.3170   -0.7700 H   0  0  0  0  0  0  0  0  0  0  0  0
   -3.7400    3.9810    1.0740 H   0  0  0  0  0  0  0  0  0  0  0  0
   -5.4580    0.6550   -1.0550 H   0  0  0  0  0  0  0  0  0  0  0  0
   -3.8810    0.9770   -2.8790 H   0  0  0  0  0  0  0  0  0  0  0  0
  1  2  1  0  0  0  0
  1 28  1  0  0  0  0
  1 29  1  0  0  0  0
  1 30  1  0  0  0  0
  2  3  1  0  0  0  0
  2  6  1  0  0  0  0
  3  4  1  0  0  0  0
  3 31  1  0  0  0  0
  3 32  1  0  0  0  0
  4  5  1  0  0  0  0
  4 33  1  0  0  0  0
  4 34  1  0  0  0  0
  5  6  1  0  0  0  0
  5 35  1  0  0  0  0
  5 36  1  0  0  0  0
  6  7  1  0  0  0  0
  6 37  1  0  0  0  0
  7  8  1  0  0  0  0
  7 38  1  0  0  0  0
  7 39  1  0  0  0  0
  8  9  1  0  0  0  0
  9 10  2  0  0  0  0
  9 11  1  0  0  0  0
 11 12  1  0  0  0  0
 11 20  1  0  0  0  0
 11 40  1  0  0  0  0
 12 13  1  0  0  0  0
 13 14  1  0  0  0  0
 13 19  2  0  0  0  0
 14 15  2  0  0  0  0
 14 41  1  0  0  0  0
 15 16  1  0  0  0  0
 15 42  1  0  0  0  0
 16 17  1  0  0  0  0
 16 18  2  0  0  0  0
 18 19  1  0  0  0  0
 18 43  1  0  0  0  0
 19 44  1  0  0  0  0
 20 21  1  0  0  0  0
 21 22  1  0  0  0  0
 21 27  2  0  0  0  0
 22 23  2  0  0  0  0
 22 45  1  0  0  0  0
 23 24  1  0  0  0  0
 23 46  1  0  0  0  0
 24 25  1  0  0  0  0
 24 26  2  0  0  0  0
 26 27  1  0  0  0  0
 26 47  1  0  0  0  0
 27 48  1  0  0  0  0
M  END
>  <Index>
95

>  <DILI_Mulliner_943cpds_all2DMOE_transp_NAME>
biclofibrate

>  <DILI_2_class>
1

>  <ID>
HT0284

$$$$

  MOE2013           3D
CORINA 3.60 0026  08.12.2014
 67 68  0  0  1  0  0  0  0  0999 V2000
   -0.1530    1.2440   -0.1290 C   0  0  0  0  0  0  0  0  0  0  0  0
   -0.4170   -0.2420   -0.2690 C   0  0  0  0  0  0  0  0  0  0  0  0
    0.5470   -0.8790   -1.1410 N   0  0  0  0  0  0  0  0  0  0  0  0
    0.5500   -2.2480   -1.3280 C   0  0  0  0  0  0  0  0  0  0  0  0
   -0.2380   -3.0130   -0.7820 O   0  0  0  0  0  0  0  0  0  0  0  0
    1.6450   -2.6980   -2.2760 C   0  0  0  0  0  0  0  0  0  0  0  0
    1.5780   -4.1980   -2.5400 C   0  0  0  0  0  0  0  0  0  0  0  0
    2.6820   -4.6610   -3.4900 C   0  0  0  0  0  0  0  0  0  0  0  0
    2.5550   -6.1370   -3.7250 C   0  0  0  0  0  0  0  0  0  0  0  0
    2.2980   -6.6960   -4.9170 C   0  0  0  0  0  0  0  0  0  0  0  0
    2.0690   -8.1720   -5.0840 C   0  0  0  0  0  0  0  0  0  0  0  0
    0.6100   -8.4580   -5.4720 C   0  0  1  0  0  0  0  0  0  0  0  0
    0.2730   -8.2120   -6.9460 C   0  0  1  0  0  0  0  0  0  0  0  0
    1.2630   -8.7830   -7.7930 O   0  0  0  0  0  0  0  0  0  0  0  0
   -1.0560   -8.9420   -7.1490 C   0  0  0  0  0  0  0  0  0  0  0  0
   -1.0770  -10.0700   -6.1080 C   0  0  1  0  0  0  0  0  0  0  0  0
   -1.1250  -11.3410   -6.7430 O   0  0  0  0  0  0  0  0  0  0  0  0
    0.2200   -9.9350   -5.2870 C   0  0  2  0  0  0  0  0  0  0  0  0
    0.0130  -10.2710   -3.8290 C   0  0  0  0  0  0  0  0  0  0  0  0
    0.7440  -11.1760   -3.1580 C   0  0  0  0  0  0  0  0  0  0  0  0
    0.6170  -11.5240   -1.6970 C   0  0  1  0  0  0  0  0  0  0  0  0
   -0.4790  -10.8350   -1.1030 O   0  0  0  0  0  0  0  0  0  0  0  0
    0.4440  -13.0340   -1.5030 C   0  0  0  0  0  0  0  0  0  0  0  0
    0.3830  -13.4140   -0.0200 C   0  0  0  0  0  0  0  0  0  0  0  0
    0.2670  -14.9060    0.1610 C   0  0  0  0  0  0  0  0  0  0  0  0
    1.4140  -15.6940    0.3300 C   0  0  0  0  0  0  0  0  0  0  0  0
    1.3060  -17.0770    0.4790 C   0  0  0  0  0  0  0  0  0  0  0  0
    0.0530  -17.6870    0.4560 C   0  0  0  0  0  0  0  0  0  0  0  0
   -1.0940  -16.9130    0.2820 C   0  0  0  0  0  0  0  0  0  0  0  0
   -0.9880  -15.5290    0.1330 C   0  0  0  0  0  0  0  0  0  0  0  0
    0.8440    1.4270    0.2850 H   0  0  0  0  0  0  0  0  0  0  0  0
   -0.2070    1.7440   -1.1020 H   0  0  0  0  0  0  0  0  0  0  0  0
   -0.8920    1.7040    0.5340 H   0  0  0  0  0  0  0  0  0  0  0  0
   -0.3710   -0.7320    0.7100 H   0  0  0  0  0  0  0  0  0  0  0  0
   -1.4150   -0.4170   -0.6850 H   0  0  0  0  0  0  0  0  0  0  0  0
    1.2280   -0.3060   -1.6260 H   0  0  0  0  0  0  0  0  0  0  0  0
    1.5400   -2.1450   -3.2170 H   0  0  0  0  0  0  0  0  0  0  0  0
    2.6130   -2.4350   -1.8330 H   0  0  0  0  0  0  0  0  0  0  0  0
    1.6560   -4.7410   -1.5890 H   0  0  0  0  0  0  0  0  0  0  0  0
    0.5950   -4.4490   -2.9610 H   0  0  0  0  0  0  0  0  0  0  0  0
    2.6210   -4.1070   -4.4350 H   0  0  0  0  0  0  0  0  0  0  0  0
    3.6670   -4.4540   -3.0560 H   0  0  0  0  0  0  0  0  0  0  0  0
    2.6390   -6.7720   -2.8440 H   0  0  0  0  0  0  0  0  0  0  0  0
    2.2090   -6.0750   -5.8050 H   0  0  0  0  0  0  0  0  0  0  0  0
    2.7710   -8.5620   -5.8300 H   0  0  0  0  0  0  0  0  0  0  0  0
    2.3120   -8.6870   -4.1460 H   0  0  0  0  0  0  0  0  0  0  0  0
   -0.0580   -7.8360   -4.8570 H   0  0  0  0  0  0  0  0  0  0  0  0
    0.1950   -7.1460   -7.1820 H   0  0  0  0  0  0  0  0  0  0  0  0
    0.9700   -8.6690   -8.7130 H   0  0  0  0  0  0  0  0  0  0  0  0
   -1.8770   -8.2490   -6.9290 H   0  0  0  0  0  0  0  0  0  0  0  0
   -1.1810   -9.3120   -8.1720 H   0  0  0  0  0  0  0  0  0  0  0  0
   -1.9720   -9.9810   -5.4800 H   0  0  0  0  0  0  0  0  0  0  0  0
   -1.9720  -11.4030   -7.2160 H   0  0  0  0  0  0  0  0  0  0  0  0
    0.9940  -10.5870   -5.7140 H   0  0  0  0  0  0  0  0  0  0  0  0
   -0.7520   -9.7020   -3.3050 H   0  0  0  0  0  0  0  0  0  0  0  0
    1.5310  -11.7050   -3.6940 H   0  0  0  0  0  0  0  0  0  0  0  0
    1.5270  -11.1900   -1.1860 H   0  0  0  0  0  0  0  0  0  0  0  0
   -1.2880  -11.1730   -1.5260 H   0  0  0  0  0  0  0  0  0  0  0  0
   -0.4810  -13.3670   -1.9940 H   0  0  0  0  0  0  0  0  0  0  0  0
    1.2710  -13.5690   -1.9880 H   0  0  0  0  0  0  0  0  0  0  0  0
    1.2790  -13.0510    0.4990 H   0  0  0  0  0  0  0  0  0  0  0  0
   -0.4690  -12.9270    0.4700 H   0  0  0  0  0  0  0  0  0  0  0  0
    2.3990  -15.2340    0.3450 H   0  0  0  0  0  0  0  0  0  0  0  0
    2.2010  -17.6800    0.6110 H   0  0  0  0  0  0  0  0  0  0  0  0
   -0.0300  -18.7640    0.5710 H   0  0  0  0  0  0  0  0  0  0  0  0
   -2.0710  -17.3880    0.2590 H   0  0  0  0  0  0  0  0  0  0  0  0
   -1.8910  -14.9400   -0.0040 H   0  0  0  0  0  0  0  0  0  0  0  0
  1  2  1  0  0  0  0
  1 31  1  0  0  0  0
  1 32  1  0  0  0  0
  1 33  1  0  0  0  0
  2  3  1  0  0  0  0
  2 34  1  0  0  0  0
  2 35  1  0  0  0  0
  3  4  1  0  0  0  0
  3 36  1  0  0  0  0
  4  5  2  0  0  0  0
  4  6  1  0  0  0  0
  6  7  1  0  0  0  0
  6 37  1  0  0  0  0
  6 38  1  0  0  0  0
  7  8  1  0  0  0  0
  7 39  1  0  0  0  0
  7 40  1  0  0  0  0
  8  9  1  0  0  0  0
  8 41  1  0  0  0  0
  8 42  1  0  0  0  0
  9 10  2  0  0  0  0
  9 43  1  0  0  0  0
 10 11  1  0  0  0  0
 10 44  1  0  0  0  0
 11 12  1  0  0  0  0
 11 45  1  0  0  0  0
 11 46  1  0  0  0  0
 12 13  1  0  0  0  0
 12 18  1  0  0  0  0
 12 47  1  0  0  0  0
 13 14  1  0  0  0  0
 13 15  1  0  0  0  0
 13 48  1  0  0  0  0
 14 49  1  0  0  0  0
 15 16  1  0  0  0  0
 15 50  1  0  0  0  0
 15 51  1  0  0  0  0
 16 17  1  0  0  0  0
 16 18  1  0  0  0  0
 16 52  1  0  0  0  0
 17 53  1  0  0  0  0
 18 19  1  0  0  0  0
 18 54  1  0  0  0  0
 19 20  2  0  0  0  0
 19 55  1  0  0  0  0
 20 21  1  0  0  0  0
 20 56  1  0  0  0  0
 21 22  1  0  0  0  0
 21 23  1  0  0  0  0
 21 57  1  0  0  0  0
 22 58  1  0  0  0  0
 23 24  1  0  0  0  0
 23 59  1  0  0  0  0
 23 60  1  0  0  0  0
 24 25  1  0  0  0  0
 24 61  1  0  0  0  0
 24 62  1  0  0  0  0
 25 26  1  0  0  0  0
 25 30  2  0  0  0  0
 26 27  2  0  0  0  0
 26 63  1  0  0  0  0
 27 28  1  0  0  0  0
 27 64  1  0  0  0  0
 28 29  2  0  0  0  0
 28 65  1  0  0  0  0
 29 30  1  0  0  0  0
 29 66  1  0  0  0  0
 30 67  1  0  0  0  0
M  END
>  <Index>
96

>  <DILI_Mulliner_943cpds_all2DMOE_transp_NAME>
bimatoprost

>  <DILI_2_class>
1

>  <ID>
HT0286

$$$$

  MOE2013           3D
CORINA 3.60 0026  08.12.2014
 58 60  0  0  0  0  0  0  0  0999 V2000
   -0.1140    0.9860   -0.1320 C   0  0  0  0  0  0  0  0  0  0  0  0
    0.1900   -0.5240   -0.0380 C   0  0  0  0  0  0  0  0  0  0  0  0
    1.2380   -0.7180    1.0680 C   0  0  0  0  0  0  0  0  0  0  0  0
   -1.0670   -1.0940    0.3430 O   0  0  0  0  0  0  0  0  0  0  0  0
   -1.2600   -2.4330    0.5070 C   0  0  0  0  0  0  0  0  0  0  0  0
   -2.5190   -2.7640    1.0260 C   0  0  0  0  0  0  0  0  0  0  0  0
   -2.8790   -4.0950    1.2490 C   0  0  0  0  0  0  0  0  0  0  0  0
   -1.9740   -5.1070    0.9480 C   0  0  0  0  0  0  0  0  0  0  0  0
   -2.4060   -6.7510    1.2150 Cl  0  0  0  0  0  0  0  0  0  0  0  0
   -0.7200   -4.7940    0.4260 C   0  0  0  0  0  0  0  0  0  0  0  0
   -0.3650   -3.4580    0.2050 C   0  0  0  0  0  0  0  0  0  0  0  0
    0.6960   -0.9240   -1.4410 C   0  0  0  0  0  0  0  0  0  0  0  0
    0.0440   -1.5400   -2.2750 O   0  0  0  0  0  0  0  0  0  0  0  0
    1.9560   -0.4430   -1.6590 O   0  0  0  0  0  0  0  0  0  0  0  0
    2.4970   -0.6420   -2.9880 C   0  0  0  0  0  0  0  0  0  0  0  0
    3.5260    0.4680   -3.2280 C   0  0  0  0  0  0  0  0  0  0  0  0
    2.8370    1.7310   -3.2320 O   0  0  0  0  0  0  0  0  0  0  0  0
    3.6320    2.8080   -3.4420 C   0  0  0  0  0  0  0  0  0  0  0  0
    4.8270    2.7860   -3.6880 O   0  0  0  0  0  0  0  0  0  0  0  0
    2.8440    4.0510   -3.3220 C   0  0  0  0  0  0  0  0  0  0  0  0
    3.4330    5.2760   -3.6470 C   0  0  0  0  0  0  0  0  0  0  0  0
    2.6920    6.4480   -3.5170 C   0  0  0  0  0  0  0  0  0  0  0  0
    1.3870    6.3490   -3.0600 C   0  0  0  0  0  0  0  0  0  0  0  0
    0.7890    5.1830   -2.7320 N   0  0  0  0  0  0  0  0  0  0  0  0
    1.5300    4.0590   -2.8710 C   0  0  0  0  0  0  0  0  0  0  0  0
    3.1380   -2.0310   -3.0900 C   0  0  0  0  0  0  0  0  0  0  0  0
    4.3350   -2.0790   -2.2870 O   0  0  0  0  0  0  0  0  0  0  0  0
    4.2210   -2.6010   -1.0430 C   0  0  0  0  0  0  0  0  0  0  0  0
    3.2370   -3.1410   -0.5660 O   0  0  0  0  0  0  0  0  0  0  0  0
    5.4860   -2.4130   -0.3010 C   0  0  0  0  0  0  0  0  0  0  0  0
    5.6140   -2.9520    0.9800 C   0  0  0  0  0  0  0  0  0  0  0  0
    6.7990   -2.7660    1.6870 C   0  0  0  0  0  0  0  0  0  0  0  0
    7.8180   -2.0450    1.0850 C   0  0  0  0  0  0  0  0  0  0  0  0
    7.7280   -1.5050   -0.1500 N   0  0  0  0  0  0  0  0  0  0  0  0
    6.5630   -1.6990   -0.8150 C   0  0  0  0  0  0  0  0  0  0  0  0
    0.7780    1.5740   -0.3740 H   0  0  0  0  0  0  0  0  0  0  0  0
   -0.8660    1.1840   -0.9050 H   0  0  0  0  0  0  0  0  0  0  0  0
   -0.5290    1.3620    0.8110 H   0  0  0  0  0  0  0  0  0  0  0  0
    0.8180   -0.4700    2.0500 H   0  0  0  0  0  0  0  0  0  0  0  0
    1.5880   -1.7520    1.1300 H   0  0  0  0  0  0  0  0  0  0  0  0
    2.1240   -0.0940    0.9060 H   0  0  0  0  0  0  0  0  0  0  0  0
   -3.2270   -1.9710    1.2590 H   0  0  0  0  0  0  0  0  0  0  0  0
   -3.8610   -4.3280    1.6540 H   0  0  0  0  0  0  0  0  0  0  0  0
   -0.0090   -5.5800    0.1830 H   0  0  0  0  0  0  0  0  0  0  0  0
    0.6150   -3.2660   -0.2160 H   0  0  0  0  0  0  0  0  0  0  0  0
    1.6910   -0.5390   -3.7240 H   0  0  0  0  0  0  0  0  0  0  0  0
    4.2680    0.4910   -2.4210 H   0  0  0  0  0  0  0  0  0  0  0  0
    4.0230    0.3230   -4.1940 H   0  0  0  0  0  0  0  0  0  0  0  0
    4.4610    5.3210   -3.9970 H   0  0  0  0  0  0  0  0  0  0  0  0
    3.1230    7.4130   -3.7640 H   0  0  0  0  0  0  0  0  0  0  0  0
    0.7690    7.2340   -2.9390 H   0  0  0  0  0  0  0  0  0  0  0  0
    1.0090    3.1480   -2.5920 H   0  0  0  0  0  0  0  0  0  0  0  0
    2.4400   -2.8250   -2.8040 H   0  0  0  0  0  0  0  0  0  0  0  0
    3.4470   -2.2230   -4.1230 H   0  0  0  0  0  0  0  0  0  0  0  0
    4.8010   -3.5160    1.4320 H   0  0  0  0  0  0  0  0  0  0  0  0
    6.9220   -3.1750    2.6840 H   0  0  0  0  0  0  0  0  0  0  0  0
    8.7630   -1.8780    1.5960 H   0  0  0  0  0  0  0  0  0  0  0  0
    6.5360   -1.2400   -1.7990 H   0  0  0  0  0  0  0  0  0  0  0  0
  1  2  1  0  0  0  0
  1 36  1  0  0  0  0
  1 37  1  0  0  0  0
  1 38  1  0  0  0  0
  2  3  1  0  0  0  0
  2  4  1  0  0  0  0
  2 12  1  0  0  0  0
  3 39  1  0  0  0  0
  3 40  1  0  0  0  0
  3 41  1  0  0  0  0
  4  5  1  0  0  0  0
  5  6  1  0  0  0  0
  5 11  2  0  0  0  0
  6  7  2  0  0  0  0
  6 42  1  0  0  0  0
  7  8  1  0  0  0  0
  7 43  1  0  0  0  0
  8  9  1  0  0  0  0
  8 10  2  0  0  0  0
 10 11  1  0  0  0  0
 10 44  1  0  0  0  0
 11 45  1  0  0  0  0
 12 13  2  0  0  0  0
 12 14  1  0  0  0  0
 14 15  1  0  0  0  0
 15 16  1  0  0  0  0
 15 26  1  0  0  0  0
 15 46  1  0  0  0  0
 16 17  1  0  0  0  0
 16 47  1  0  0  0  0
 16 48  1  0  0  0  0
 17 18  1  0  0  0  0
 18 19  2  0  0  0  0
 18 20  1  0  0  0  0
 20 21  1  0  0  0  0
 20 25  2  0  0  0  0
 21 22  2  0  0  0  0
 21 49  1  0  0  0  0
 22 23  1  0  0  0  0
 22 50  1  0  0  0  0
 23 24  2  0  0  0  0
 23 51  1  0  0  0  0
 24 25  1  0  0  0  0
 25 52  1  0  0  0  0
 26 27  1  0  0  0  0
 26 53  1  0  0  0  0
 26 54  1  0  0  0  0
 27 28  1  0  0  0  0
 28 29  2  0  0  0  0
 28 30  1  0  0  0  0
 30 31  1  0  0  0  0
 30 35  2  0  0  0  0
 31 32  2  0  0  0  0
 31 55  1  0  0  0  0
 32 33  1  0  0  0  0
 32 56  1  0  0  0  0
 33 34  2  0  0  0  0
 33 57  1  0  0  0  0
 34 35  1  0  0  0  0
 35 58  1  0  0  0  0
M  END
>  <Index>
97

>  <DILI_Mulliner_943cpds_all2DMOE_transp_NAME>
binifibrate

>  <DILI_2_class>
1

>  <ID>
HT0287

$$$$

  MOE2013           3D
CORINA 3.60 0026  08.12.2014
 56 58  0  0  1  0  0  0  0  0999 V2000
    1.7890    0.7410   -0.0200 C   0  0  0  0  0  0  0  0  0  0  0  0
    1.0010   -0.5070    0.1180 C   0  0  0  0  0  0  0  0  0  0  0  0
    0.4690   -1.1250    1.2310 C   0  0  0  0  0  0  0  0  0  0  0  0
   -0.2030   -2.3070    0.8050 C   0  0  0  0  0  0  0  0  0  0  0  0
   -0.9140   -3.3340    1.4650 C   0  0  0  0  0  0  0  0  0  0  0  0
   -1.0660   -3.2770    2.8310 O   0  0  0  0  0  0  0  0  0  0  0  0
   -0.5960   -4.4680    3.4810 C   0  0  0  0  0  0  0  0  0  0  0  0
   -0.1070   -4.1280    4.8990 C   0  0  3  0  0  0  0  0  0  0  0  0
    0.9100   -2.9690    4.8680 C   0  0  0  0  0  0  0  0  0  0  0  0
    1.5070   -2.7850    6.1960 N   0  0  3  0  0  0  0  0  0  0  0  0
    2.4180   -1.6350    6.3430 C   0  0  0  0  0  0  0  0  0  0  0  0
    1.6620   -0.2990    6.2470 C   0  0  0  0  0  0  0  0  0  0  0  0
    3.0250   -1.7520    7.7550 C   0  0  0  0  0  0  0  0  0  0  0  0
    3.5640   -1.6640    5.3180 C   0  0  0  0  0  0  0  0  0  0  0  0
   -1.2180   -3.7110    5.7320 O   0  0  0  0  0  0  0  0  0  0  0  0
   -1.9830   -4.7010    6.2570 C   0  0  0  0  0  0  0  0  0  0  0  0
   -1.8350   -5.8980    6.0680 O   0  0  0  0  0  0  0  0  0  0  0  0
   -3.0540   -4.1330    7.1160 C   0  0  0  0  0  0  0  0  0  0  0  0
   -3.9280   -5.0220    7.7570 C   0  0  0  0  0  0  0  0  0  0  0  0
   -4.9490   -4.5370    8.5770 C   0  0  0  0  0  0  0  0  0  0  0  0
   -5.1030   -3.1630    8.7600 C   0  0  0  0  0  0  0  0  0  0  0  0
   -4.2370   -2.2730    8.1260 C   0  0  0  0  0  0  0  0  0  0  0  0
   -3.2140   -2.7540    7.3050 C   0  0  0  0  0  0  0  0  0  0  0  0
   -1.4880   -4.3660    0.7090 C   0  0  0  0  0  0  0  0  0  0  0  0
   -1.3280   -4.4050   -0.6750 C   0  0  0  0  0  0  0  0  0  0  0  0
   -0.6050   -3.4140   -1.3460 C   0  0  0  0  0  0  0  0  0  0  0  0
   -0.0610   -2.3750   -0.5810 C   0  0  0  0  0  0  0  0  0  0  0  0
    0.6720   -1.2770   -0.9710 N   0  0  0  0  0  0  0  0  0  0  0  0
    2.7710    0.5300   -0.4560 H   0  0  0  0  0  0  0  0  0  0  0  0
[truncated: 3,546,782 more chars]
