# Supplementary material for: Vienna LiverTox Workspace—A Set of Machine Learning Models for Prediction of Interactions Profiles of Small Molecules With Transporters Relevant for Regulatory Agencies
Source: Front Chem. 2020 Jan 10;7:899. doi: 10.3389/fchem.2019.00899 (PMC6966498; doi:10.3389/fchem.2019.00899)
Supplement: Supplementary file 2 [file Data_Sheet_2.ZIP › Oatp1b1INH_test.sdf]

  MOE2013           3D
CORINA 3.49 0026  11.04.2013
 55 57  0  0  1  0  0  0  0  0999 V2000
    0.3660    1.1760    0.1030 C   0  0  0  0  0  0  0  0  0  0  0  0
    0.3070   -0.2870    0.1050 N   0  0  3  0  0  0  0  0  0  0  0  0
    0.0030   -0.9100    1.4030 C   0  0  0  0  0  0  0  0  0  0  0  0
   -1.4810   -0.9280    1.6860 C   0  0  0  0  0  0  0  0  0  0  0  0
   -2.3580   -1.6530    0.9030 C   0  0  0  0  0  0  0  0  0  0  0  0
   -3.6890   -1.6950    1.1360 N   0  0  0  0  0  0  0  0  0  0  0  0
   -4.1710   -0.9930    2.1650 C   0  0  0  0  0  0  0  0  0  0  0  0
   -5.4820   -1.0310    2.3820 N   0  0  0  0  0  0  0  0  0  0  0  0
   -5.9700   -0.3300    3.4050 C   0  0  0  0  0  0  0  0  0  0  0  0
   -7.3200   -0.3710    3.6190 N   0  0  0  0  0  0  0  0  0  0  0  0
   -5.2300    0.4070    4.2330 N   0  0  0  0  0  0  0  0  0  0  0  0
   -3.9070    0.4350    4.0030 C   0  0  0  0  0  0  0  0  0  0  0  0
   -3.1490    1.2050    4.8720 N   0  0  0  0  0  0  0  0  0  0  0  0
   -3.2940   -0.2540    2.9640 C   0  0  0  0  0  0  0  0  0  0  0  0
   -1.9480   -0.2160    2.7390 N   0  0  0  0  0  0  0  0  0  0  0  0
    0.4970   -0.9970   -1.0780 C   0  0  0  0  0  0  0  0  0  0  0  0
    0.6370   -0.3460   -2.3220 C   0  0  0  0  0  0  0  0  0  0  0  0
    0.7690   -1.0440   -3.5320 C   0  0  0  0  0  0  0  0  0  0  0  0
    0.7530   -2.4340   -3.5340 C   0  0  0  0  0  0  0  0  0  0  0  0
    0.6670   -3.1170   -2.3230 C   0  0  0  0  0  0  0  0  0  0  0  0
    0.5470   -2.4030   -1.1210 C   0  0  0  0  0  0  0  0  0  0  0  0
    0.8090   -3.1560   -4.8290 C   0  0  0  0  0  0  0  0  0  0  0  0
    1.5280   -2.7570   -5.7370 O   0  0  0  0  0  0  0  0  0  0  0  0
   -0.0320   -4.2450   -4.9170 N   0  0  0  0  0  0  0  0  0  0  0  0
   -0.1290   -5.0900   -6.1050 C   0  0  1  0  0  0  0  0  0  0  0  0
    0.7920   -6.3110   -6.0240 C   0  0  0  0  0  0  0  0  0  0  0  0
    2.2760   -5.9480   -6.0780 C   0  0  0  0  0  0  0  0  0  0  0  0
    3.1440   -7.1760   -6.1120 C   0  0  0  0  0  0  0  0  0  0  0  0
    2.7810   -8.3400   -6.0780 O   0  0  0  0  0  0  0  0  0  0  0  0
    4.4530   -6.8570   -6.1830 O   0  0  0  0  0  0  0  0  0  0  0  0
   -1.5800   -5.5490   -6.1710 C   0  0  0  0  0  0  0  0  0  0  0  0
   -2.3520   -5.6090   -5.2240 O   0  0  0  0  0  0  0  0  0  0  0  0
   -1.9510   -5.9360   -7.4080 O   0  0  0  0  0  0  0  0  0  0  0  0
    1.3320    1.5280   -0.2750 H   0  0  0  0  0  0  0  0  0  0  0  0
   -0.4430    1.5970   -0.5040 H   0  0  0  0  0  0  0  0  0  0  0  0
    0.2520    1.5890    1.1120 H   0  0  0  0  0  0  0  0  0  0  0  0
    0.4100   -1.9200    1.5070 H   0  0  0  0  0  0  0  0  0  0  0  0
    0.5020   -0.3400    2.1980 H   0  0  0  0  0  0  0  0  0  0  0  0
   -2.0300   -2.2310    0.0490 H   0  0  0  0  0  0  0  0  0  0  0  0
   -7.8840   -0.9260    2.9960 H   0  0  0  0  0  0  0  0  0  0  0  0
   -7.7000    0.1540    4.3880 H   0  0  0  0  0  0  0  0  0  0  0  0
   -3.6230    1.6910    5.6170 H   0  0  0  0  0  0  0  0  0  0  0  0
   -2.1480    1.2590    4.7340 H   0  0  0  0  0  0  0  0  0  0  0  0
    0.6280    0.7390   -2.3880 H   0  0  0  0  0  0  0  0  0  0  0  0
    0.8550   -0.4910   -4.4650 H   0  0  0  0  0  0  0  0  0  0  0  0
    0.7010   -4.2030   -2.2890 H   0  0  0  0  0  0  0  0  0  0  0  0
    0.4850   -2.9990   -0.2160 H   0  0  0  0  0  0  0  0  0  0  0  0
   -0.6500   -4.4770   -4.1430 H   0  0  0  0  0  0  0  0  0  0  0  0
    0.0880   -4.4790   -6.9880 H   0  0  0  0  0  0  0  0  0  0  0  0
    0.5880   -6.8750   -5.1040 H   0  0  0  0  0  0  0  0  0  0  0  0
    0.5590   -6.9940   -6.8520 H   0  0  0  0  0  0  0  0  0  0  0  0
    2.4820   -5.3590   -6.9790 H   0  0  0  0  0  0  0  0  0  0  0  0
    2.5580   -5.3690   -5.1930 H   0  0  0  0  0  0  0  0  0  0  0  0
    4.9260   -7.7150   -6.1990 H   0  0  0  0  0  0  0  0  0  0  0  0
   -2.8860   -6.2230   -7.3280 H   0  0  0  0  0  0  0  0  0  0  0  0
  1  2  1  0  0  0  0
  1 34  1  0  0  0  0
  1 35  1  0  0  0  0
  1 36  1  0  0  0  0
  2  3  1  0  0  0  0
  2 16  1  0  0  0  0
  3  4  1  0  0  0  0
  3 37  1  0  0  0  0
  3 38  1  0  0  0  0
  4  5  1  0  0  0  0
  4 15  2  0  0  0  0
  5  6  2  0  0  0  0
  5 39  1  0  0  0  0
  6  7  1  0  0  0  0
  7  8  2  0  0  0  0
  7 14  1  0  0  0  0
  8  9  1  0  0  0  0
  9 10  1  0  0  0  0
  9 11  2  0  0  0  0
 10 40  1  0  0  0  0
 10 41  1  0  0  0  0
 11 12  1  0  0  0  0
 12 13  1  0  0  0  0
 12 14  2  0  0  0  0
 13 42  1  0  0  0  0
 13 43  1  0  0  0  0
 14 15  1  0  0  0  0
 16 17  1  0  0  0  0
 16 21  2  0  0  0  0
 17 18  2  0  0  0  0
 17 44  1  0  0  0  0
 18 19  1  0  0  0  0
 18 45  1  0  0  0  0
 19 20  2  0  0  0  0
 19 22  1  0  0  0  0
 20 21  1  0  0  0  0
 20 46  1  0  0  0  0
 21 47  1  0  0  0  0
 22 23  2  0  0  0  0
 22 24  1  0  0  0  0
 24 25  1  0  0  0  0
 24 48  1  0  0  0  0
 25 26  1  0  0  0  0
 25 31  1  0  0  0  0
 25 49  1  0  0  0  0
 26 27  1  0  0  0  0
 26 50  1  0  0  0  0
 26 51  1  0  0  0  0
 27 28  1  0  0  0  0
 27 52  1  0  0  0  0
 27 53  1  0  0  0  0
 28 29  2  0  0  0  0
 28 30  1  0  0  0  0
 30 54  1  0  0  0  0
 31 32  2  0  0  0  0
 31 33  1  0  0  0  0
 33 55  1  0  0  0  0
M  END
>  <COMPOUND_KEY>
Methotrexate

>  <Characterization>
Non-Inhibitor

>  <Binary Characterization>
0

$$$$

  MOE2013           3D
CORINA 3.49 0026  11.04.2013
 69 71  0  0  1  0  0  0  0  0999 V2000
   -1.5330    0.4010    5.1960 C   0  0  0  0  0  0  0  0  0  0  0  0
   -1.2320   -1.0130    4.7350 C   0  0  0  0  0  0  0  0  0  0  0  0
   -0.1910   -0.9450    3.7630 O   0  0  0  0  0  0  0  0  0  0  0  0
    0.2440   -2.1130    3.1960 C   0  0  0  0  0  0  0  0  0  0  0  0
   -0.2570   -3.3790    3.5290 C   0  0  0  0  0  0  0  0  0  0  0  0
    0.2110   -4.5400    2.8890 C   0  0  0  0  0  0  0  0  0  0  0  0
   -0.3780   -5.8840    3.2400 C   0  0  0  0  0  0  0  0  0  0  0  0
   -1.8240   -5.9950    2.7940 C   0  0  0  0  0  0  0  0  0  0  0  0
   -2.7540   -5.6780    3.5310 O   0  0  0  0  0  0  0  0  0  0  0  0
   -1.9700   -6.4370    1.4940 N   0  0  0  0  0  0  0  0  0  0  0  0
   -3.2750   -6.6270    0.8650 C   0  0  1  0  0  0  0  0  0  0  0  0
   -3.2470   -6.2110   -0.6230 C   0  0  0  0  0  0  0  0  0  0  0  0
   -3.3400   -4.6900   -0.8740 C   0  0  0  0  0  0  0  0  0  0  0  0
   -2.1540   -3.9030   -0.3190 C   0  0  0  0  0  0  0  0  0  0  0  0
   -3.4670   -4.4290   -2.3790 C   0  0  0  0  0  0  0  0  0  0  0  0
   -3.7250   -8.0800    0.9910 C   0  0  0  0  0  0  0  0  0  0  0  0
   -2.8190   -9.1180    0.6780 C   0  0  0  0  0  0  0  0  0  0  0  0
   -3.2080  -10.4570    0.7190 C   0  0  0  0  0  0  0  0  0  0  0  0
   -4.5120  -10.7860    1.0600 C   0  0  0  0  0  0  0  0  0  0  0  0
   -5.4230   -9.7730    1.3590 C   0  0  0  0  0  0  0  0  0  0  0  0
   -5.0540   -8.4150    1.3330 C   0  0  0  0  0  0  0  0  0  0  0  0
   -6.0160   -7.4660    1.6350 N   0  0  0  0  0  0  0  0  0  0  0  0
   -6.0520   -6.8800    2.9710 C   0  0  0  0  0  0  0  0  0  0  0  0
   -6.4150   -5.3970    2.9160 C   0  0  0  0  0  0  0  0  0  0  0  0
   -7.6300   -5.1420    2.0300 C   0  0  0  0  0  0  0  0  0  0  0  0
   -7.3960   -5.7070    0.6320 C   0  0  0  0  0  0  0  0  0  0  0  0
   -7.0800   -7.1980    0.6800 C   0  0  0  0  0  0  0  0  0  0  0  0
    1.2010   -4.4290    1.9100 C   0  0  0  0  0  0  0  0  0  0  0  0
    1.7110   -3.1770    1.5710 C   0  0  0  0  0  0  0  0  0  0  0  0
    1.2370   -2.0180    2.2070 C   0  0  0  0  0  0  0  0  0  0  0  0
    1.8120   -0.7020    1.8310 C   0  0  0  0  0  0  0  0  0  0  0  0
    1.9150    0.2920    2.5230 O   0  0  0  0  0  0  0  0  0  0  0  0
    2.2390   -0.7030    0.5510 O   0  0  0  0  0  0  0  0  0  0  0  0
   -0.6390    0.8660    5.6230 H   0  0  0  0  0  0  0  0  0  0  0  0
   -1.8430    1.0250    4.3500 H   0  0  0  0  0  0  0  0  0  0  0  0
   -2.3280    0.4060    5.9470 H   0  0  0  0  0  0  0  0  0  0  0  0
   -0.9080   -1.6070    5.5970 H   0  0  0  0  0  0  0  0  0  0  0  0
   -2.1370   -1.4460    4.2940 H   0  0  0  0  0  0  0  0  0  0  0  0
   -1.0320   -3.4940    4.2830 H   0  0  0  0  0  0  0  0  0  0  0  0
    0.2070   -6.6970    2.7910 H   0  0  0  0  0  0  0  0  0  0  0  0
   -0.3320   -6.0370    4.3240 H   0  0  0  0  0  0  0  0  0  0  0  0
   -1.1440   -6.6470    0.9480 H   0  0  0  0  0  0  0  0  0  0  0  0
   -3.9770   -5.9760    1.3900 H   0  0  0  0  0  0  0  0  0  0  0  0
   -2.3480   -6.6120   -1.1110 H   0  0  0  0  0  0  0  0  0  0  0  0
   -4.1030   -6.6750   -1.1320 H   0  0  0  0  0  0  0  0  0  0  0  0
   -4.2520   -4.3120   -0.3950 H   0  0  0  0  0  0  0  0  0  0  0  0
   -2.1880   -2.8590   -0.6500 H   0  0  0  0  0  0  0  0  0  0  0  0
   -2.1700   -3.8850    0.7730 H   0  0  0  0  0  0  0  0  0  0  0  0
   -1.2010   -4.3300   -0.6490 H   0  0  0  0  0  0  0  0  0  0  0  0
   -4.3410   -4.9430   -2.7920 H   0  0  0  0  0  0  0  0  0  0  0  0
   -3.5870   -3.3600   -2.5810 H   0  0  0  0  0  0  0  0  0  0  0  0
   -2.5800   -4.7800   -2.9180 H   0  0  0  0  0  0  0  0  0  0  0  0
   -1.7980   -8.8880    0.3850 H   0  0  0  0  0  0  0  0  0  0  0  0
   -2.4930  -11.2390    0.4780 H   0  0  0  0  0  0  0  0  0  0  0  0
   -4.8250  -11.8250    1.0930 H   0  0  0  0  0  0  0  0  0  0  0  0
   -6.4430  -10.0420    1.6260 H   0  0  0  0  0  0  0  0  0  0  0  0
   -6.8020   -7.4170    3.5650 H   0  0  0  0  0  0  0  0  0  0  0  0
   -5.0950   -6.9980    3.4920 H   0  0  0  0  0  0  0  0  0  0  0  0
   -6.6090   -5.0290    3.9300 H   0  0  0  0  0  0  0  0  0  0  0  0
   -5.5660   -4.8210    2.5300 H   0  0  0  0  0  0  0  0  0  0  0  0
   -8.5190   -5.6040    2.4750 H   0  0  0  0  0  0  0  0  0  0  0  0
   -7.8220   -4.0650    1.9670 H   0  0  0  0  0  0  0  0  0  0  0  0
   -8.2800   -5.5360    0.0080 H   0  0  0  0  0  0  0  0  0  0  0  0
   -6.5630   -5.1710    0.1610 H   0  0  0  0  0  0  0  0  0  0  0  0
   -6.8040   -7.5300   -0.3290 H   0  0  0  0  0  0  0  0  0  0  0  0
   -7.9750   -7.7600    0.9730 H   0  0  0  0  0  0  0  0  0  0  0  0
    1.5840   -5.3110    1.4010 H   0  0  0  0  0  0  0  0  0  0  0  0
    2.4840   -3.1130    0.8080 H   0  0  0  0  0  0  0  0  0  0  0  0
    2.5790    0.2050    0.4090 H   0  0  0  0  0  0  0  0  0  0  0  0
  1  2  1  0  0  0  0
  1 34  1  0  0  0  0
  1 35  1  0  0  0  0
  1 36  1  0  0  0  0
  2  3  1  0  0  0  0
  2 37  1  0  0  0  0
  2 38  1  0  0  0  0
  3  4  1  0  0  0  0
  4  5  2  0  0  0  0
  4 30  1  0  0  0  0
  5  6  1  0  0  0  0
  5 39  1  0  0  0  0
  6  7  1  0  0  0  0
  6 28  2  0  0  0  0
  7  8  1  0  0  0  0
  7 40  1  0  0  0  0
  7 41  1  0  0  0  0
  8  9  2  0  0  0  0
  8 10  1  0  0  0  0
 10 11  1  0  0  0  0
 10 42  1  0  0  0  0
 11 12  1  0  0  0  0
 11 16  1  0  0  0  0
 11 43  1  0  0  0  0
 12 13  1  0  0  0  0
 12 44  1  0  0  0  0
 12 45  1  0  0  0  0
 13 14  1  0  0  0  0
 13 15  1  0  0  0  0
 13 46  1  0  0  0  0
 14 47  1  0  0  0  0
 14 48  1  0  0  0  0
 14 49  1  0  0  0  0
 15 50  1  0  0  0  0
 15 51  1  0  0  0  0
 15 52  1  0  0  0  0
 16 17  1  0  0  0  0
 16 21  2  0  0  0  0
 17 18  2  0  0  0  0
 17 53  1  0  0  0  0
 18 19  1  0  0  0  0
 18 54  1  0  0  0  0
 19 20  2  0  0  0  0
 19 55  1  0  0  0  0
 20 21  1  0  0  0  0
 20 56  1  0  0  0  0
 21 22  1  0  0  0  0
 22 23  1  0  0  0  0
 22 27  1  0  0  0  0
 23 24  1  0  0  0  0
 23 57  1  0  0  0  0
 23 58  1  0  0  0  0
 24 25  1  0  0  0  0
 24 59  1  0  0  0  0
 24 60  1  0  0  0  0
 25 26  1  0  0  0  0
 25 61  1  0  0  0  0
 25 62  1  0  0  0  0
 26 27  1  0  0  0  0
 26 63  1  0  0  0  0
 26 64  1  0  0  0  0
 27 65  1  0  0  0  0
 27 66  1  0  0  0  0
 28 29  1  0  0  0  0
 28 67  1  0  0  0  0
 29 30  2  0  0  0  0
 29 68  1  0  0  0  0
 30 31  1  0  0  0  0
 31 32  2  0  0  0  0
 31 33  1  0  0  0  0
 33 69  1  0  0  0  0
M  END
>  <COMPOUND_KEY>
Repaglinide

>  <Characterization>
Inhibitor

>  <Binary Characterization>
1

$$$$

  MOE2013           3D
CORINA 3.49 0026  11.04.2013
 58 62  0  0  1  0  0  0  0  0999 V2000
    1.2180    1.4080    0.6380 C   0  0  0  0  0  0  0  0  0  0  0  0
    0.5770    0.1710    0.3550 O   0  0  0  0  0  0  0  0  0  0  0  0
    0.9320   -0.4860   -0.7970 C   0  0  0  0  0  0  0  0  0  0  0  0
    1.8750   -0.0160   -1.7160 C   0  0  0  0  0  0  0  0  0  0  0  0
    2.1970   -0.7220   -2.8680 C   0  0  0  0  0  0  0  0  0  0  0  0
    3.1080   -0.2000   -3.6910 N   0  0  0  0  0  0  0  0  0  0  0  0
    3.4320   -0.8590   -4.8140 C   0  0  0  0  0  0  0  0  0  0  0  0
    2.8700   -2.0350   -5.1360 N   0  0  0  0  0  0  0  0  0  0  0  0
    1.9560   -2.5680   -4.3050 C   0  0  0  0  0  0  0  0  0  0  0  0
    1.4400   -3.7790   -4.7140 N   0  0  0  0  0  0  0  0  0  0  0  0
    1.5620   -1.9370   -3.1200 C   0  0  0  0  0  0  0  0  0  0  0  0
    0.6040   -2.4270   -2.1950 C   0  0  0  0  0  0  0  0  0  0  0  0
    0.2860   -1.7080   -1.0400 C   0  0  0  0  0  0  0  0  0  0  0  0
   -0.6270   -2.1100   -0.0990 O   0  0  0  0  0  0  0  0  0  0  0  0
   -1.3200   -3.3300   -0.3220 C   0  0  0  0  0  0  0  0  0  0  0  0
    4.3750   -0.3030   -5.6520 N   0  0  0  0  0  0  0  0  0  0  0  0
    4.7590   -0.9520   -6.9070 C   0  0  0  0  0  0  0  0  0  0  0  0
    4.8180    0.0710   -8.0540 C   0  0  0  0  0  0  0  0  0  0  0  0
    5.5970    1.2610   -7.6850 N   0  0  0  0  0  0  0  0  0  0  0  0
    5.1190    1.9100   -6.4560 C   0  0  0  0  0  0  0  0  0  0  0  0
    5.0860    0.9220   -5.2790 C   0  0  0  0  0  0  0  0  0  0  0  0
    6.6670    1.6550   -8.4840 C   0  0  0  0  0  0  0  0  0  0  0  0
    6.9750    1.0380   -9.5080 O   0  0  0  0  0  0  0  0  0  0  0  0
    7.4640    2.8980   -8.0670 C   0  0  2  0  0  0  0  0  0  0  0  0
    6.7440    4.1460   -8.5640 C   0  0  0  0  0  0  0  0  0  0  0  0
    7.4070    5.3270   -8.0950 O   0  0  0  0  0  0  0  0  0  0  0  0
    8.7630    5.2460   -8.2840 C   0  0  0  0  0  0  0  0  0  0  0  0
    9.4870    6.4320   -8.1770 C   0  0  0  0  0  0  0  0  0  0  0  0
   10.8680    6.4220   -8.3800 C   0  0  0  0  0  0  0  0  0  0  0  0
   11.5230    5.2270   -8.6870 C   0  0  0  0  0  0  0  0  0  0  0  0
   10.7990    4.0380   -8.7800 C   0  0  0  0  0  0  0  0  0  0  0  0
    9.4220    4.0460   -8.5630 C   0  0  0  0  0  0  0  0  0  0  0  0
    8.7740    2.8400   -8.6490 O   0  0  0  0  0  0  0  0  0  0  0  0
    2.2980    1.2740    0.7580 H   0  0  0  0  0  0  0  0  0  0  0  0
    0.9930    2.1530   -0.1320 H   0  0  0  0  0  0  0  0  0  0  0  0
    0.8210    1.7800    1.5870 H   0  0  0  0  0  0  0  0  0  0  0  0
    2.3920    0.9270   -1.5580 H   0  0  0  0  0  0  0  0  0  0  0  0
    1.8000   -4.1360   -5.5880 H   0  0  0  0  0  0  0  0  0  0  0  0
    0.7510   -4.3020   -4.2030 H   0  0  0  0  0  0  0  0  0  0  0  0
    0.1170   -3.3720   -2.3990 H   0  0  0  0  0  0  0  0  0  0  0  0
   -2.0090   -3.4810    0.5150 H   0  0  0  0  0  0  0  0  0  0  0  0
   -1.9160   -3.2840   -1.2390 H   0  0  0  0  0  0  0  0  0  0  0  0
   -0.6290   -4.1790   -0.3410 H   0  0  0  0  0  0  0  0  0  0  0  0
    5.7480   -1.4070   -6.7710 H   0  0  0  0  0  0  0  0  0  0  0  0
    4.0720   -1.7530   -7.2040 H   0  0  0  0  0  0  0  0  0  0  0  0
    5.2210   -0.4090   -8.9520 H   0  0  0  0  0  0  0  0  0  0  0  0
    3.8060    0.4190   -8.2960 H   0  0  0  0  0  0  0  0  0  0  0  0
    5.7220    2.7790   -6.1880 H   0  0  0  0  0  0  0  0  0  0  0  0
    4.1060    2.2730   -6.6650 H   0  0  0  0  0  0  0  0  0  0  0  0
    4.6460    1.4380   -4.4200 H   0  0  0  0  0  0  0  0  0  0  0  0
    6.1130    0.6520   -5.0000 H   0  0  0  0  0  0  0  0  0  0  0  0
    7.6080    2.9030   -6.9810 H   0  0  0  0  0  0  0  0  0  0  0  0
    6.7040    4.1820   -9.6610 H   0  0  0  0  0  0  0  0  0  0  0  0
    5.7120    4.1860   -8.2020 H   0  0  0  0  0  0  0  0  0  0  0  0
    8.9760    7.3620   -7.9470 H   0  0  0  0  0  0  0  0  0  0  0  0
   11.4340    7.3470   -8.3050 H   0  0  0  0  0  0  0  0  0  0  0  0
   12.5980    5.2240   -8.8510 H   0  0  0  0  0  0  0  0  0  0  0  0
   11.3070    3.1050   -9.0110 H   0  0  0  0  0  0  0  0  0  0  0  0
  1  2  1  0  0  0  0
  1 34  1  0  0  0  0
  1 35  1  0  0  0  0
  1 36  1  0  0  0  0
  2  3  1  0  0  0  0
  3  4  1  0  0  0  0
  3 13  2  0  0  0  0
  4  5  2  0  0  0  0
  4 37  1  0  0  0  0
  5  6  1  0  0  0  0
  5 11  1  0  0  0  0
  6  7  2  0  0  0  0
  7  8  1  0  0  0  0
  7 16  1  0  0  0  0
  8  9  2  0  0  0  0
  9 10  1  0  0  0  0
  9 11  1  0  0  0  0
 10 38  1  0  0  0  0
 10 39  1  0  0  0  0
 11 12  2  0  0  0  0
 12 13  1  0  0  0  0
 12 40  1  0  0  0  0
 13 14  1  0  0  0  0
 14 15  1  0  0  0  0
 15 41  1  0  0  0  0
 15 42  1  0  0  0  0
 15 43  1  0  0  0  0
 16 17  1  0  0  0  0
 16 21  1  0  0  0  0
 17 18  1  0  0  0  0
 17 44  1  0  0  0  0
 17 45  1  0  0  0  0
 18 19  1  0  0  0  0
 18 46  1  0  0  0  0
 18 47  1  0  0  0  0
 19 20  1  0  0  0  0
 19 22  1  0  0  0  0
 20 21  1  0  0  0  0
 20 48  1  0  0  0  0
 20 49  1  0  0  0  0
 21 50  1  0  0  0  0
 21 51  1  0  0  0  0
 22 23  2  0  0  0  0
 22 24  1  0  0  0  0
 24 25  1  0  0  0  0
 24 33  1  0  0  0  0
 24 52  1  0  0  0  0
 25 26  1  0  0  0  0
 25 53  1  0  0  0  0
 25 54  1  0  0  0  0
 26 27  1  0  0  0  0
 27 28  1  0  0  0  0
 27 32  2  0  0  0  0
 28 29  2  0  0  0  0
 28 55  1  0  0  0  0
 29 30  1  0  0  0  0
 29 56  1  0  0  0  0
 30 31  2  0  0  0  0
 30 57  1  0  0  0  0
 31 32  1  0  0  0  0
 31 58  1  0  0  0  0
 32 33  1  0  0  0  0
M  END
>  <COMPOUND_KEY>
Doxazosin

>  <Characterization>
Non-Inhibitor

>  <Binary Characterization>
0

$$$$

  MOE2013           3D
CORINA 3.49 0026  11.04.2013
 65 69  0  0  1  0  0  0  0  0999 V2000
    1.2110    1.4960   -0.6730 C   0  0  0  0  0  0  0  0  0  0  0  0
    0.7950    0.0350   -0.6140 C   0  0  0  0  0  0  0  0  0  0  0  0
    1.3960   -0.7640   -1.7700 C   0  0  0  0  0  0  0  0  0  0  0  0
    0.9680   -2.2280   -1.7510 C   0  0  2  0  0  0  0  0  0  0  0  0
    1.4150   -2.8660   -0.5610 O   0  0  0  0  0  0  0  0  0  0  0  0
    1.9950   -4.1100   -0.9490 C   0  0  2  0  0  0  0  0  0  0  0  0
    3.5140   -4.0810   -0.6800 C   0  0  0  0  0  0  0  0  0  0  0  0
    4.1250   -3.8710   -2.0640 C   0  0  1  0  0  0  0  0  0  0  0  0
    5.6200   -4.1630   -2.2640 C   0  0  2  0  0  0  0  0  0  0  0  0
    6.4680   -3.3630   -1.2600 C   0  0  0  0  0  0  0  0  0  0  0  0
    7.9630   -3.5400   -1.4960 C   0  0  0  0  0  0  0  0  0  0  0  0
    8.3160   -3.2080   -2.9240 C   0  0  0  0  0  0  0  0  0  0  0  0
    9.2220   -2.2520   -3.1950 C   0  0  0  0  0  0  0  0  0  0  0  0
    9.5640   -1.8750   -4.5820 C   0  0  0  0  0  0  0  0  0  0  0  0
   10.4200   -1.0300   -4.8190 O   0  0  0  0  0  0  0  0  0  0  0  0
    8.8290   -2.5480   -5.6680 C   0  0  0  0  0  0  0  0  0  0  0  0
    7.9270   -3.5000   -5.3990 C   0  0  0  0  0  0  0  0  0  0  0  0
    7.5610   -3.9990   -4.0040 C   0  0  1  0  0  0  0  0  0  0  0  0
    8.0360   -5.4680   -3.9340 C   0  0  0  0  0  0  0  0  0  0  0  0
    6.0140   -3.8050   -3.7390 C   0  0  1  0  0  0  0  0  0  0  0  0
    5.0570   -4.4680   -4.7760 C   0  0  1  0  0  0  0  0  0  0  0  0
    5.3490   -5.8490   -4.9300 O   0  0  0  0  0  0  0  0  0  0  0  0
    3.5580   -4.2960   -4.4410 C   0  0  0  0  0  0  0  0  0  0  0  0
    3.2010   -4.6940   -2.9940 C   0  0  1  0  0  0  0  0  0  0  0  0
    3.3380   -6.2270   -2.7950 C   0  0  0  0  0  0  0  0  0  0  0  0
    1.8080   -4.2250   -2.4720 C   0  0  2  0  0  0  0  0  0  0  0  0
    1.5150   -2.8910   -2.8920 O   0  0  0  0  0  0  0  0  0  0  0  0
    0.6320   -5.1290   -2.8620 C   0  0  0  0  0  0  0  0  0  0  0  0
    0.2160   -6.0380   -2.1390 O   0  0  0  0  0  0  0  0  0  0  0  0
   -0.0340   -4.8740   -4.2050 C   0  0  0  0  0  0  0  0  0  0  0  0
   -0.8910   -5.9570   -4.5370 O   0  0  0  0  0  0  0  0  0  0  0  0
    2.2990    1.5960   -0.6080 H   0  0  0  0  0  0  0  0  0  0  0  0
    0.8780    1.9620   -1.6050 H   0  0  0  0  0  0  0  0  0  0  0  0
    0.7690    2.0500    0.1610 H   0  0  0  0  0  0  0  0  0  0  0  0
    1.1150   -0.3880    0.3450 H   0  0  0  0  0  0  0  0  0  0  0  0
   -0.2990   -0.0290   -0.6490 H   0  0  0  0  0  0  0  0  0  0  0  0
    1.1130   -0.3150   -2.7300 H   0  0  0  0  0  0  0  0  0  0  0  0
    2.4910   -0.7080   -1.7150 H   0  0  0  0  0  0  0  0  0  0  0  0
   -0.1240   -2.3090   -1.7980 H   0  0  0  0  0  0  0  0  0  0  0  0
    1.5310   -4.9080   -0.3610 H   0  0  0  0  0  0  0  0  0  0  0  0
    3.7970   -3.2840    0.0160 H   0  0  0  0  0  0  0  0  0  0  0  0
    3.8440   -5.0370   -0.2590 H   0  0  0  0  0  0  0  0  0  0  0  0
    3.9920   -2.8010   -2.2950 H   0  0  0  0  0  0  0  0  0  0  0  0
    5.8120   -5.2240   -2.0790 H   0  0  0  0  0  0  0  0  0  0  0  0
    6.2140   -2.2960   -1.3250 H   0  0  0  0  0  0  0  0  0  0  0  0
    6.2370   -3.6800   -0.2360 H   0  0  0  0  0  0  0  0  0  0  0  0
    8.5110   -2.9020   -0.7920 H   0  0  0  0  0  0  0  0  0  0  0  0
    8.2610   -4.5700   -1.2710 H   0  0  0  0  0  0  0  0  0  0  0  0
    9.7430   -1.7040   -2.4180 H   0  0  0  0  0  0  0  0  0  0  0  0
    9.0700   -2.2480   -6.6810 H   0  0  0  0  0  0  0  0  0  0  0  0
    7.4400   -3.9880   -6.2410 H   0  0  0  0  0  0  0  0  0  0  0  0
    7.6440   -5.9970   -3.0610 H   0  0  0  0  0  0  0  0  0  0  0  0
    7.7500   -6.0430   -4.8210 H   0  0  0  0  0  0  0  0  0  0  0  0
    9.1310   -5.5260   -3.8780 H   0  0  0  0  0  0  0  0  0  0  0  0
    5.8230   -2.7220   -3.8410 H   0  0  0  0  0  0  0  0  0  0  0  0
    5.2220   -4.0060   -5.7560 H   0  0  0  0  0  0  0  0  0  0  0  0
    4.7760   -6.2020   -5.6320 H   0  0  0  0  0  0  0  0  0  0  0  0
    3.2970   -3.2450   -4.6140 H   0  0  0  0  0  0  0  0  0  0  0  0
    2.9610   -4.8910   -5.1430 H   0  0  0  0  0  0  0  0  0  0  0  0
    2.9700   -6.5560   -1.8180 H   0  0  0  0  0  0  0  0  0  0  0  0
    2.7590   -6.7670   -3.5540 H   0  0  0  0  0  0  0  0  0  0  0  0
    4.3670   -6.5830   -2.8660 H   0  0  0  0  0  0  0  0  0  0  0  0
   -0.6330   -3.9620   -4.1440 H   0  0  0  0  0  0  0  0  0  0  0  0
    0.7130   -4.7790   -4.9940 H   0  0  0  0  0  0  0  0  0  0  0  0
   -1.1720   -6.3560   -3.6880 H   0  0  0  0  0  0  0  0  0  0  0  0
  1  2  1  0  0  0  0
  1 32  1  0  0  0  0
  1 33  1  0  0  0  0
  1 34  1  0  0  0  0
  2  3  1  0  0  0  0
  2 35  1  0  0  0  0
  2 36  1  0  0  0  0
  3  4  1  0  0  0  0
  3 37  1  0  0  0  0
  3 38  1  0  0  0  0
  4  5  1  0  0  0  0
  4 27  1  0  0  0  0
  4 39  1  0  0  0  0
  5  6  1  0  0  0  0
  6  7  1  0  0  0  0
  6 26  1  0  0  0  0
  6 40  1  0  0  0  0
  7  8  1  0  0  0  0
  7 41  1  0  0  0  0
  7 42  1  0  0  0  0
  8  9  1  0  0  0  0
  8 24  1  0  0  0  0
  8 43  1  0  0  0  0
  9 10  1  0  0  0  0
  9 20  1  0  0  0  0
  9 44  1  0  0  0  0
 10 11  1  0  0  0  0
 10 45  1  0  0  0  0
 10 46  1  0  0  0  0
 11 12  1  0  0  0  0
 11 47  1  0  0  0  0
 11 48  1  0  0  0  0
 12 13  2  0  0  0  0
 12 18  1  0  0  0  0
 13 14  1  0  0  0  0
 13 49  1  0  0  0  0
 14 15  2  0  0  0  0
 14 16  1  0  0  0  0
 16 17  2  0  0  0  0
 16 50  1  0  0  0  0
 17 18  1  0  0  0  0
 17 51  1  0  0  0  0
 18 19  1  0  0  0  0
 18 20  1  0  0  0  0
 19 52  1  0  0  0  0
 19 53  1  0  0  0  0
 19 54  1  0  0  0  0
 20 21  1  0  0  0  0
 20 55  1  0  0  0  0
 21 22  1  0  0  0  0
 21 23  1  0  0  0  0
 21 56  1  0  0  0  0
 22 57  1  0  0  0  0
 23 24  1  0  0  0  0
 23 58  1  0  0  0  0
 23 59  1  0  0  0  0
 24 25  1  0  0  0  0
 24 26  1  0  0  0  0
 25 60  1  0  0  0  0
 25 61  1  0  0  0  0
 25 62  1  0  0  0  0
 26 27  1  0  0  0  0
 26 28  1  0  0  0  0
 28 29  2  0  0  0  0
 28 30  1  0  0  0  0
 30 31  1  0  0  0  0
 30 63  1  0  0  0  0
 30 64  1  0  0  0  0
 31 65  1  0  0  0  0
M  END
>  <COMPOUND_KEY>
Budesonide

>  <Characterization>
Inhibitor

>  <Binary Characterization>
1

$$$$

  MOE2013           3D
CORINA 3.49 0026  11.04.2013
 30 31  0  0  1  0  0  0  0  0999 V2000
    0.1370    1.5330   -0.2870 C   0  0  0  0  0  0  0  0  0  0  0  0
    0.0110    0.0150   -0.1820 C   0  0  0  0  0  0  0  0  0  0  0  0
   -1.4330   -0.5140   -0.0410 C   0  0  2  0  0  0  0  0  0  0  0  0
   -2.2890    0.0310   -1.0780 N   0  0  0  0  0  0  0  0  0  0  0  0
   -3.3480    0.7650   -0.5830 C   0  0  0  0  0  0  0  0  0  0  0  0
   -4.1990    1.2940   -1.2790 O   0  0  0  0  0  0  0  0  0  0  0  0
   -3.2450    0.7890    0.7780 N   0  0  0  0  0  0  0  0  0  0  0  0
   -4.1600    1.4610    1.6680 C   0  0  0  0  0  0  0  0  0  0  0  0
   -2.1400    0.0920    1.1970 C   0  0  0  0  0  0  0  0  0  0  0  0
   -1.7670   -0.0280    2.3580 O   0  0  0  0  0  0  0  0  0  0  0  0
   -1.4670   -2.0440    0.0080 C   0  0  0  0  0  0  0  0  0  0  0  0
   -2.1270   -2.8160   -0.9650 C   0  0  0  0  0  0  0  0  0  0  0  0
   -2.1340   -4.2130   -0.8980 C   0  0  0  0  0  0  0  0  0  0  0  0
   -1.4820   -4.8680    0.1430 C   0  0  0  0  0  0  0  0  0  0  0  0
   -0.8250   -4.1270    1.1190 C   0  0  0  0  0  0  0  0  0  0  0  0
   -0.8170   -2.7310    1.0530 C   0  0  0  0  0  0  0  0  0  0  0  0
    1.1930    1.8130   -0.3730 H   0  0  0  0  0  0  0  0  0  0  0  0
   -0.3790    1.9190   -1.1710 H   0  0  0  0  0  0  0  0  0  0  0  0
   -0.2670    2.0320    0.5980 H   0  0  0  0  0  0  0  0  0  0  0  0
    0.4720   -0.4240   -1.0770 H   0  0  0  0  0  0  0  0  0  0  0  0
    0.6200   -0.3090    0.6720 H   0  0  0  0  0  0  0  0  0  0  0  0
   -2.1570   -0.0950   -2.0730 H   0  0  0  0  0  0  0  0  0  0  0  0
   -4.9760    1.9300    1.1120 H   0  0  0  0  0  0  0  0  0  0  0  0
   -4.5590    0.7330    2.3790 H   0  0  0  0  0  0  0  0  0  0  0  0
   -3.6070    2.2200    2.2300 H   0  0  0  0  0  0  0  0  0  0  0  0
   -2.6530   -2.3490   -1.7930 H   0  0  0  0  0  0  0  0  0  0  0  0
   -2.6510   -4.7880   -1.6610 H   0  0  0  0  0  0  0  0  0  0  0  0
   -1.4900   -5.9530    0.1940 H   0  0  0  0  0  0  0  0  0  0  0  0
   -0.3190   -4.6330    1.9370 H   0  0  0  0  0  0  0  0  0  0  0  0
   -0.3000   -2.1830    1.8390 H   0  0  0  0  0  0  0  0  0  0  0  0
  1  2  1  0  0  0  0
  1 17  1  0  0  0  0
  1 18  1  0  0  0  0
  1 19  1  0  0  0  0
  2  3  1  0  0  0  0
  2 20  1  0  0  0  0
  2 21  1  0  0  0  0
  3  4  1  0  0  0  0
  3  9  1  0  0  0  0
  3 11  1  0  0  0  0
  4  5  1  0  0  0  0
  4 22  1  0  0  0  0
  5  6  2  0  0  0  0
  5  7  1  0  0  0  0
  7  8  1  0  0  0  0
  7  9  1  0  0  0  0
  8 23  1  0  0  0  0
  8 24  1  0  0  0  0
  8 25  1  0  0  0  0
  9 10  2  0  0  0  0
 11 12  1  0  0  0  0
 11 16  2  0  0  0  0
 12 13  2  0  0  0  0
 12 26  1  0  0  0  0
 13 14  1  0  0  0  0
 13 27  1  0  0  0  0
 14 15  2  0  0  0  0
 14 28  1  0  0  0  0
 15 16  1  0  0  0  0
 15 29  1  0  0  0  0
 16 30  1  0  0  0  0
M  END
>  <COMPOUND_KEY>
Mephenytoin

>  <Characterization>
Non-Inhibitor

>  <Binary Characterization>
0

$$$$

  MOE2013           3D
CORINA 3.49 0026  11.04.2013
 26 27  0  0  1  0  0  0  0  0999 V2000
   -0.0020    1.3610    0.0640 N   0  0  0  0  0  0  0  0  0  0  0  0
    0.0060   -0.0040    0.0330 C   0  0  0  0  0  0  0  0  0  0  0  0
    1.1200   -0.6140    0.3220 N   0  0  0  0  0  0  0  0  0  0  0  0
    1.1810   -1.9920    0.2970 C   0  0  0  0  0  0  0  0  0  0  0  0
    2.2340   -2.5800    0.5430 O   0  0  0  0  0  0  0  0  0  0  0  0
    0.0200   -2.7140   -0.0320 N   0  0  0  0  0  0  0  0  0  0  0  0
   -1.1590   -2.0670   -0.3400 C   0  0  0  0  0  0  0  0  0  0  0  0
   -1.2230   -0.7420   -0.3230 C   0  0  0  0  0  0  0  0  0  0  0  0
   -2.3310   -0.0370   -0.6100 F   0  0  0  0  0  0  0  0  0  0  0  0
    0.1190   -4.1720   -0.0630 C   0  0  2  0  0  0  0  0  0  0  0  0
    0.7040   -4.6710   -1.3860 C   0  0  0  0  0  0  0  0  0  0  0  0
    0.2850   -6.4200   -1.3900 S   0  0  0  0  0  0  0  0  0  0  0  0
   -1.0510   -6.1810   -0.1870 C   0  0  2  0  0  0  0  0  0  0  0  0
   -2.4040   -6.6800   -0.7000 C   0  0  0  0  0  0  0  0  0  0  0  0
   -2.8790   -5.8680   -1.7760 O   0  0  0  0  0  0  0  0  0  0  0  0
   -1.1790   -4.7750    0.0920 O   0  0  0  0  0  0  0  0  0  0  0  0
    0.8530    1.8450    0.3070 H   0  0  0  0  0  0  0  0  0  0  0  0
   -0.8300    1.9020   -0.1490 H   0  0  0  0  0  0  0  0  0  0  0  0
   -2.0270   -2.6620   -0.5950 H   0  0  0  0  0  0  0  0  0  0  0  0
    0.7410   -4.4970    0.7830 H   0  0  0  0  0  0  0  0  0  0  0  0
    0.2160   -4.1980   -2.2440 H   0  0  0  0  0  0  0  0  0  0  0  0
    1.7820   -4.5050   -1.4600 H   0  0  0  0  0  0  0  0  0  0  0  0
   -0.7860   -6.7000    0.7400 H   0  0  0  0  0  0  0  0  0  0  0  0
   -2.3610   -7.7220   -1.0320 H   0  0  0  0  0  0  0  0  0  0  0  0
   -3.1510   -6.6070    0.0970 H   0  0  0  0  0  0  0  0  0  0  0  0
   -2.7340   -4.9460   -1.4940 H   0  0  0  0  0  0  0  0  0  0  0  0
  1  2  1  0  0  0  0
  1 17  1  0  0  0  0
  1 18  1  0  0  0  0
  2  3  2  0  0  0  0
  2  8  1  0  0  0  0
  3  4  1  0  0  0  0
  4  5  2  0  0  0  0
  4  6  1  0  0  0  0
  6  7  1  0  0  0  0
  6 10  1  0  0  0  0
  7  8  2  0  0  0  0
  7 19  1  0  0  0  0
  8  9  1  0  0  0  0
 10 11  1  0  0  0  0
 10 16  1  0  0  0  0
 10 20  1  0  0  0  0
 11 12  1  0  0  0  0
 11 21  1  0  0  0  0
 11 22  1  0  0  0  0
 12 13  1  0  0  0  0
 13 14  1  0  0  0  0
 13 16  1  0  0  0  0
 13 23  1  0  0  0  0
 14 15  1  0  0  0  0
 14 24  1  0  0  0  0
 14 25  1  0  0  0  0
 15 26  1  0  0  0  0
M  END
>  <COMPOUND_KEY>
Emtricitabine

>  <Characterization>
Non-Inhibitor

>  <Binary Characterization>
0

$$$$

  MOE2013           3D
CORINA 3.49 0026  11.04.2013
 33 34  0  0  1  0  0  0  0  0999 V2000
   -0.3720    1.4140   -0.5180 C   0  0  0  0  0  0  0  0  0  0  0  0
   -0.2410   -0.0780   -0.2260 C   0  0  2  0  0  0  0  0  0  0  0  0
    0.0610   -0.8440   -1.5220 C   0  0  0  0  0  0  0  0  0  0  0  0
    0.2120   -2.2740   -1.3180 N   0  0  0  0  0  0  0  0  0  0  0  0
    1.2100   -2.8880   -0.6080 C   0  0  0  0  0  0  0  0  0  0  0  0
    1.0620   -4.1970   -0.5800 N   0  0  0  0  0  0  0  0  0  0  0  0
   -0.0690   -4.4390   -1.3300 C   0  0  0  0  0  0  0  0  0  0  0  0
   -0.7320   -5.6260   -1.6790 C   0  0  0  0  0  0  0  0  0  0  0  0
   -0.2990   -6.8700   -1.2760 N   0  0  0  0  0  0  0  0  0  0  0  0
   -1.8450   -5.5380   -2.4500 N   0  0  0  0  0  0  0  0  0  0  0  0
   -2.2560   -4.3110   -2.8440 C   0  0  0  0  0  0  0  0  0  0  0  0
   -1.7010   -3.1140   -2.5740 N   0  0  0  0  0  0  0  0  0  0  0  0
   -0.6100   -3.2540   -1.8040 C   0  0  0  0  0  0  0  0  0  0  0  0
   -1.4810   -0.5590    0.3020 O   0  0  0  0  0  0  0  0  0  0  0  0
   -1.5970   -0.4720    1.7270 C   0  0  0  0  0  0  0  0  0  0  0  0
   -0.6920   -1.8110    2.4890 P   0  0  0  0  0  0  0  0  0  0  0  0
    0.8010   -1.7480    2.4390 O   0  0  0  0  0  0  0  0  0  0  0  0
   -1.2410   -1.8910    3.9990 O   0  0  0  0  0  0  0  0  0  0  0  0
   -1.2830   -3.1670    1.8620 O   0  0  0  0  0  0  0  0  0  0  0  0
    0.5430    1.8110   -0.9690 H   0  0  0  0  0  0  0  0  0  0  0  0
   -1.2110    1.6090   -1.1940 H   0  0  0  0  0  0  0  0  0  0  0  0
   -0.5730    1.9760    0.4000 H   0  0  0  0  0  0  0  0  0  0  0  0
    0.5740   -0.2310    0.4870 H   0  0  0  0  0  0  0  0  0  0  0  0
   -0.7470   -0.6980   -2.2490 H   0  0  0  0  0  0  0  0  0  0  0  0
    0.9930   -0.4910   -1.9780 H   0  0  0  0  0  0  0  0  0  0  0  0
    2.0040   -2.3380   -0.1180 H   0  0  0  0  0  0  0  0  0  0  0  0
    0.5330   -6.9510   -0.7090 H   0  0  0  0  0  0  0  0  0  0  0  0
   -0.8320   -7.6760   -1.5640 H   0  0  0  0  0  0  0  0  0  0  0  0
   -3.1490   -4.2910   -3.4600 H   0  0  0  0  0  0  0  0  0  0  0  0
   -1.2680    0.5050    2.0930 H   0  0  0  0  0  0  0  0  0  0  0  0
   -2.6590   -0.5800    1.9650 H   0  0  0  0  0  0  0  0  0  0  0  0
   -0.7510   -2.5040    4.5790 H   0  0  0  0  0  0  0  0  0  0  0  0
   -0.7370   -3.9640    2.0060 H   0  0  0  0  0  0  0  0  0  0  0  0
  1  2  1  0  0  0  0
  1 20  1  0  0  0  0
  1 21  1  0  0  0  0
  1 22  1  0  0  0  0
  2  3  1  0  0  0  0
  2 14  1  0  0  0  0
  2 23  1  0  0  0  0
  3  4  1  0  0  0  0
  3 24  1  0  0  0  0
  3 25  1  0  0  0  0
  4  5  1  0  0  0  0
  4 13  1  0  0  0  0
  5  6  2  0  0  0  0
  5 26  1  0  0  0  0
  6  7  1  0  0  0  0
  7  8  1  0  0  0  0
  7 13  2  0  0  0  0
  8  9  1  0  0  0  0
  8 10  2  0  0  0  0
  9 27  1  0  0  0  0
  9 28  1  0  0  0  0
 10 11  1  0  0  0  0
 11 12  2  0  0  0  0
 11 29  1  0  0  0  0
 12 13  1  0  0  0  0
 14 15  1  0  0  0  0
 15 16  1  0  0  0  0
 15 30  1  0  0  0  0
 15 31  1  0  0  0  0
 16 17  2  0  0  0  0
 16 18  1  0  0  0  0
 16 19  1  0  0  0  0
 18 32  1  0  0  0  0
 19 33  1  0  0  0  0
M  END
>  <COMPOUND_KEY>
Tenofovir

>  <Characterization>
Non-Inhibitor

>  <Binary Characterization>
0

$$$$

  MOE2013           3D
CORINA 3.49 0026  11.04.2013
 23 24  0  0  0  0  0  0  0  0999 V2000
   -0.0560    1.3060   -0.2140 N   0  0  0  0  0  0  0  0  0  0  0  0
   -0.0470   -0.0660   -0.1600 C   0  0  0  0  0  0  0  0  0  0  0  0
    0.8490   -0.7430   -0.9040 N   0  0  0  0  0  0  0  0  0  0  0  0
    0.8680   -2.1010   -0.8600 N   0  0  0  0  0  0  0  0  0  0  0  0
   -0.0130   -2.7390   -0.0620 C   0  0  0  0  0  0  0  0  0  0  0  0
   -0.9300   -2.0040    0.6850 C   0  0  0  0  0  0  0  0  0  0  0  0
   -1.8800   -2.5860    1.4990 N   0  0  0  0  0  0  0  0  0  0  0  0
   -0.9460   -0.6580    0.6380 N   0  0  0  0  0  0  0  0  0  0  0  0
    0.0620   -4.2020   -0.0870 C   0  0  0  0  0  0  0  0  0  0  0  0
   -0.4890   -4.8870   -1.1880 C   0  0  0  0  0  0  0  0  0  0  0  0
   -0.4480   -6.2780   -1.2670 C   0  0  0  0  0  0  0  0  0  0  0  0
    0.1480   -7.0120   -0.2470 C   0  0  0  0  0  0  0  0  0  0  0  0
    0.7100   -6.3590    0.8520 C   0  0  0  0  0  0  0  0  0  0  0  0
    1.4340   -7.3480    2.0740 Cl  0  0  0  0  0  0  0  0  0  0  0  0
    0.6730   -4.9570    0.9380 C   0  0  0  0  0  0  0  0  0  0  0  0
    1.3880   -4.1460    2.3000 Cl  0  0  0  0  0  0  0  0  0  0  0  0
    0.6070    1.7780   -0.8060 H   0  0  0  0  0  0  0  0  0  0  0  0
   -0.7330    1.7940    0.3490 H   0  0  0  0  0  0  0  0  0  0  0  0
   -1.9730   -3.5820    1.6170 H   0  0  0  0  0  0  0  0  0  0  0  0
   -2.4970   -1.9530    1.9900 H   0  0  0  0  0  0  0  0  0  0  0  0
   -0.9550   -4.3280   -1.9990 H   0  0  0  0  0  0  0  0  0  0  0  0
   -0.8800   -6.7880   -2.1250 H   0  0  0  0  0  0  0  0  0  0  0  0
    0.1760   -8.0970   -0.3190 H   0  0  0  0  0  0  0  0  0  0  0  0
  1  2  1  0  0  0  0
  1 17  1  0  0  0  0
  1 18  1  0  0  0  0
  2  3  1  0  0  0  0
  2  8  2  0  0  0  0
  3  4  2  0  0  0  0
  4  5  1  0  0  0  0
  5  6  2  0  0  0  0
  5  9  1  0  0  0  0
  6  7  1  0  0  0  0
  6  8  1  0  0  0  0
  7 19  1  0  0  0  0
  7 20  1  0  0  0  0
  9 10  1  0  0  0  0
  9 15  2  0  0  0  0
 10 11  2  0  0  0  0
 10 21  1  0  0  0  0
 11 12  1  0  0  0  0
 11 22  1  0  0  0  0
 12 13  2  0  0  0  0
 12 23  1  0  0  0  0
 13 14  1  0  0  0  0
 13 15  1  0  0  0  0
 15 16  1  0  0  0  0
M  END
>  <COMPOUND_KEY>
Lamotrigine

>  <Characterization>
Non-Inhibitor

>  <Binary Characterization>
0

$$$$

  MOE2013           3D
CORINA 3.49 0026  11.04.2013
 74 80  0  0  1  0  0  0  0  0999 V2000
   -0.2430    1.0640   -1.8530 C   0  0  0  0  0  0  0  0  0  0  0  0
   -0.0680   -0.1420   -1.1210 O   0  0  0  0  0  0  0  0  0  0  0  0
   -1.1870   -0.6920   -0.5530 C   0  0  0  0  0  0  0  0  0  0  0  0
   -2.4430   -0.0810   -0.4990 C   0  0  0  0  0  0  0  0  0  0  0  0
   -3.5480   -0.7170    0.1050 C   0  0  0  0  0  0  0  0  0  0  0  0
   -3.3670   -1.9950    0.6670 C   0  0  0  0  0  0  0  0  0  0  0  0
   -2.1160   -2.6120    0.6370 C   0  0  0  0  0  0  0  0  0  0  0  0
   -1.8040   -3.8420    1.1600 O   0  0  0  0  0  0  0  0  0  0  0  0
   -2.8070   -4.4790    1.9420 C   0  0  0  0  0  0  0  0  0  0  0  0
   -1.0410   -1.9550    0.0240 C   0  0  0  0  0  0  0  0  0  0  0  0
    0.1800   -2.5870    0.0020 O   0  0  0  0  0  0  0  0  0  0  0  0
   -4.8900    0.0210    0.1390 C   0  0  1  0  0  0  0  0  0  0  0  0
   -5.8260   -0.2740   -1.0330 C   0  0  2  0  0  0  0  0  0  0  0  0
   -6.5240   -1.6090   -0.8530 C   0  0  2  0  0  0  0  0  0  0  0  0
   -7.0460   -1.8420   -2.2500 C   0  0  0  0  0  0  0  0  0  0  0  0
   -5.9790   -1.3720   -3.0920 O   0  0  0  0  0  0  0  0  0  0  0  0
   -5.2600   -0.4150   -2.4180 C   0  0  0  0  0  0  0  0  0  0  0  0
   -4.3600    0.2480   -2.9060 O   0  0  0  0  0  0  0  0  0  0  0  0
   -7.5180   -1.5390    0.3030 C   0  0  2  0  0  0  0  0  0  0  0  0
   -8.6110   -0.6890   -0.0570 O   0  0  0  0  0  0  0  0  0  0  0  0
   -9.8690   -1.3750   -0.0910 C   0  0  2  0  0  0  0  0  0  0  0  0
   -9.8320   -2.4620   -1.0210 O   0  0  0  0  0  0  0  0  0  0  0  0
  -11.0810   -3.1430   -1.0740 C   0  0  2  0  0  0  0  0  0  0  0  0
  -11.0000   -4.3620   -1.9830 C   0  0  0  0  0  0  0  0  0  0  0  0
  -12.2710   -5.0070   -2.0400 O   0  0  0  0  0  0  0  0  0  0  0  0
  -13.2960   -4.1120   -2.4820 C   0  0  1  0  0  0  0  0  0  0  0  0
  -14.6180   -4.8580   -2.4420 C   0  0  0  0  0  0  0  0  0  0  0  0
  -13.4100   -2.9660   -1.6340 O   0  0  0  0  0  0  0  0  0  0  0  0
  -12.1850   -2.2310   -1.6090 C   0  0  1  0  0  0  0  0  0  0  0  0
  -12.3000   -0.9980   -0.7090 C   0  0  2  0  0  0  0  0  0  0  0  0
  -13.1860   -0.0340   -1.2940 O   0  0  0  0  0  0  0  0  0  0  0  0
  -10.9270   -0.3450   -0.5230 C   0  0  1  0  0  0  0  0  0  0  0  0
  -11.0500    0.7060    0.4440 O   0  0  0  0  0  0  0  0  0  0  0  0
   -6.8550   -0.9360    1.5410 C   0  0  0  0  0  0  0  0  0  0  0  0
   -7.4710   -1.1280    2.7930 C   0  0  0  0  0  0  0  0  0  0  0  0
   -6.8750   -0.5840    3.9130 C   0  0  0  0  0  0  0  0  0  0  0  0
   -7.3250   -0.6980    5.1930 O   0  0  0  0  0  0  0  0  0  0  0  0
   -6.3100    0.0420    5.9060 C   0  0  0  0  0  0  0  0  0  0  0  0
   -5.2930    0.5910    5.0460 O   0  0  0  0  0  0  0  0  0  0  0  0
   -5.7170    0.1490    3.8320 C   0  0  0  0  0  0  0  0  0  0  0  0
   -5.0820    0.3740    2.6320 C   0  0  0  0  0  0  0  0  0  0  0  0
   -5.6430   -0.1770    1.4630 C   0  0  0  0  0  0  0  0  0  0  0  0
    0.7200    1.3210   -2.3050 H   0  0  0  0  0  0  0  0  0  0  0  0
   -0.9670    0.9360   -2.6640 H   0  0  0  0  0  0  0  0  0  0  0  0
   -0.5280    1.8870   -1.1900 H   0  0  0  0  0  0  0  0  0  0  0  0
   -2.5950    0.9050   -0.9300 H   0  0  0  0  0  0  0  0  0  0  0  0
   -4.2100   -2.4910    1.1380 H   0  0  0  0  0  0  0  0  0  0  0  0
   -3.1070   -3.8520    2.7890 H   0  0  0  0  0  0  0  0  0  0  0  0
   -3.6700   -4.7510    1.3260 H   0  0  0  0  0  0  0  0  0  0  0  0
   -2.3810   -5.4030    2.3450 H   0  0  0  0  0  0  0  0  0  0  0  0
    0.0210   -3.4460    0.4370 H   0  0  0  0  0  0  0  0  0  0  0  0
   -4.6630    1.0970    0.0880 H   0  0  0  0  0  0  0  0  0  0  0  0
   -6.5710    0.5330   -1.1000 H   0  0  0  0  0  0  0  0  0  0  0  0
   -5.7840   -2.3930   -0.6430 H   0  0  0  0  0  0  0  0  0  0  0  0
   -7.2240   -2.9030   -2.4500 H   0  0  0  0  0  0  0  0  0  0  0  0
   -7.9460   -1.2720   -2.4990 H   0  0  0  0  0  0  0  0  0  0  0  0
   -7.8540   -2.5560    0.5440 H   0  0  0  0  0  0  0  0  0  0  0  0
  -10.0830   -1.7450    0.9200 H   0  0  0  0  0  0  0  0  0  0  0  0
  -11.3490   -3.4980   -0.0690 H   0  0  0  0  0  0  0  0  0  0  0  0
  -10.6710   -4.0940   -2.9950 H   0  0  0  0  0  0  0  0  0  0  0  0
  -10.2660   -5.0770   -1.5960 H   0  0  0  0  0  0  0  0  0  0  0  0
  -13.0910   -3.7950   -3.5130 H   0  0  0  0  0  0  0  0  0  0  0  0
  -14.8450   -5.1860   -1.4210 H   0  0  0  0  0  0  0  0  0  0  0  0
  -15.4410   -4.2140   -2.7690 H   0  0  0  0  0  0  0  0  0  0  0  0
  -14.5840   -5.7510   -3.0730 H   0  0  0  0  0  0  0  0  0  0  0  0
  -11.9590   -1.8900   -2.6290 H   0  0  0  0  0  0  0  0  0  0  0  0
  -12.7400   -1.2680    0.2580 H   0  0  0  0  0  0  0  0  0  0  0  0
  -13.0800    0.7730   -0.7530 H   0  0  0  0  0  0  0  0  0  0  0  0
  -10.6200    0.1360   -1.4610 H   0  0  0  0  0  0  0  0  0  0  0  0
  -10.1440    1.0370    0.5990 H   0  0  0  0  0  0  0  0  0  0  0  0
   -8.3890   -1.6980    2.8920 H   0  0  0  0  0  0  0  0  0  0  0  0
   -6.7920    0.8630    6.4490 H   0  0  0  0  0  0  0  0  0  0  0  0
   -5.8340   -0.6280    6.6310 H   0  0  0  0  0  0  0  0  0  0  0  0
   -4.1590    0.9470    2.6050 H   0  0  0  0  0  0  0  0  0  0  0  0
  1  2  1  0  0  0  0
  1 43  1  0  0  0  0
  1 44  1  0  0  0  0
  1 45  1  0  0  0  0
  2  3  1  0  0  0  0
  3  4  1  0  0  0  0
  3 10  2  0  0  0  0
  4  5  2  0  0  0  0
  4 46  1  0  0  0  0
  5  6  1  0  0  0  0
  5 12  1  0  0  0  0
  6  7  2  0  0  0  0
  6 47  1  0  0  0  0
  7  8  1  0  0  0  0
  7 10  1  0  0  0  0
  8  9  1  0  0  0  0
  9 48  1  0  0  0  0
  9 49  1  0  0  0  0
  9 50  1  0  0  0  0
 10 11  1  0  0  0  0
 11 51  1  0  0  0  0
 12 13  1  0  0  0  0
 12 42  1  0  0  0  0
 12 52  1  0  0  0  0
 13 14  1  0  0  0  0
 13 17  1  0  0  0  0
 13 53  1  0  0  0  0
 14 15  1  0  0  0  0
 14 19  1  0  0  0  0
 14 54  1  0  0  0  0
 15 16  1  0  0  0  0
 15 55  1  0  0  0  0
 15 56  1  0  0  0  0
 16 17  1  0  0  0  0
 17 18  2  0  0  0  0
 19 20  1  0  0  0  0
 19 34  1  0  0  0  0
 19 57  1  0  0  0  0
 20 21  1  0  0  0  0
 21 22  1  0  0  0  0
 21 32  1  0  0  0  0
 21 58  1  0  0  0  0
 22 23  1  0  0  0  0
 23 24  1  0  0  0  0
 23 29  1  0  0  0  0
 23 59  1  0  0  0  0
 24 25  1  0  0  0  0
 24 60  1  0  0  0  0
 24 61  1  0  0  0  0
 25 26  1  0  0  0  0
 26 27  1  0  0  0  0
 26 28  1  0  0  0  0
 26 62  1  0  0  0  0
 27 63  1  0  0  0  0
 27 64  1  0  0  0  0
 27 65  1  0  0  0  0
 28 29  1  0  0  0  0
 29 30  1  0  0  0  0
 29 66  1  0  0  0  0
 30 31  1  0  0  0  0
 30 32  1  0  0  0  0
 30 67  1  0  0  0  0
 31 68  1  0  0  0  0
 32 33  1  0  0  0  0
 32 69  1  0  0  0  0
 33 70  1  0  0  0  0
 34 35  1  0  0  0  0
 34 42  2  0  0  0  0
 35 36  2  0  0  0  0
 35 71  1  0  0  0  0
 36 37  1  0  0  0  0
 36 40  1  0  0  0  0
 37 38  1  0  0  0  0
 38 39  1  0  0  0  0
 38 72  1  0  0  0  0
 38 73  1  0  0  0  0
 39 40  1  0  0  0  0
 40 41  2  0  0  0  0
 41 42  1  0  0  0  0
 41 74  1  0  0  0  0
M  END
>  <COMPOUND_KEY>
Etoposide

>  <Characterization>
Non-Inhibitor

>  <Binary Characterization>
0

$$$$

  MOE2013           3D
CORINA 3.49 0026  11.04.2013
 36 35  0  0  0  0  0  0  0  0999 V2000
   -1.6980    0.5190   -0.6930 C   0  0  0  0  0  0  0  0  0  0  0  0
   -0.5460   -0.4550   -0.4970 C   0  0  0  0  0  0  0  0  0  0  0  0
    0.0230   -0.9260   -1.7760 N   0  0  0  0  0  0  0  0  0  0  0  0
    1.0870   -0.0630   -2.3200 C   0  0  0  0  0  0  0  0  0  0  0  0
    2.4600   -0.4290   -1.7760 C   0  0  0  0  0  0  0  0  0  0  0  0
   -0.4260   -2.1120   -2.4000 C   0  0  0  0  0  0  0  0  0  0  0  0
   -1.7210   -3.0630   -1.8670 S   0  0  0  0  0  0  0  0  0  0  0  0
    0.5160   -2.6960   -3.7900 S   0  0  0  0  0  0  0  0  0  0  0  0
   -0.7300   -2.3170   -5.3960 S   0  0  0  0  0  0  0  0  0  0  0  0
   -0.1450   -0.7540   -6.0170 C   0  0  0  0  0  0  0  0  0  0  0  0
    1.4370   -0.6560   -6.6170 S   0  0  0  0  0  0  0  0  0  0  0  0
   -1.0770    0.3100   -6.0280 N   0  0  0  0  0  0  0  0  0  0  0  0
   -2.5160    0.1480   -5.7420 C   0  0  0  0  0  0  0  0  0  0  0  0
   -2.8540    0.4470   -4.2910 C   0  0  0  0  0  0  0  0  0  0  0  0
   -0.6690    1.6920   -6.3520 C   0  0  0  0  0  0  0  0  0  0  0  0
   -0.8630    2.0230   -7.8250 C   0  0  0  0  0  0  0  0  0  0  0  0
   -1.3910    1.3850   -1.2890 H   0  0  0  0  0  0  0  0  0  0  0  0
   -2.5400    0.0450   -1.2040 H   0  0  0  0  0  0  0  0  0  0  0  0
   -2.0540    0.8820    0.2760 H   0  0  0  0  0  0  0  0  0  0  0  0
    0.2500    0.0290    0.0800 H   0  0  0  0  0  0  0  0  0  0  0  0
   -0.8820   -1.3030    0.1070 H   0  0  0  0  0  0  0  0  0  0  0  0
    1.0960   -0.1090   -3.4100 H   0  0  0  0  0  0  0  0  0  0  0  0
    0.8550    0.9780   -2.0670 H   0  0  0  0  0  0  0  0  0  0  0  0
    3.2240    0.2270   -2.2050 H   0  0  0  0  0  0  0  0  0  0  0  0
    2.4950   -0.3210   -0.6870 H   0  0  0  0  0  0  0  0  0  0  0  0
    2.7260   -1.4630   -2.0130 H   0  0  0  0  0  0  0  0  0  0  0  0
   -3.0760    0.8260   -6.3950 H   0  0  0  0  0  0  0  0  0  0  0  0
   -2.8500   -0.8590   -6.0030 H   0  0  0  0  0  0  0  0  0  0  0  0
   -3.9250    0.3120   -4.1150 H   0  0  0  0  0  0  0  0  0  0  0  0
   -2.3110   -0.2160   -3.6170 H   0  0  0  0  0  0  0  0  0  0  0  0
   -2.5940    1.4760   -4.0230 H   0  0  0  0  0  0  0  0  0  0  0  0
   -1.2580    2.3820   -5.7380 H   0  0  0  0  0  0  0  0  0  0  0  0
    0.3760    1.8550   -6.0720 H   0  0  0  0  0  0  0  0  0  0  0  0
   -0.2880    1.3500   -8.4690 H   0  0  0  0  0  0  0  0  0  0  0  0
   -1.9150    1.9380   -8.1160 H   0  0  0  0  0  0  0  0  0  0  0  0
   -0.5390    3.0480   -8.0270 H   0  0  0  0  0  0  0  0  0  0  0  0
  1  2  1  0  0  0  0
  1 17  1  0  0  0  0
  1 18  1  0  0  0  0
  1 19  1  0  0  0  0
  2  3  1  0  0  0  0
  2 20  1  0  0  0  0
  2 21  1  0  0  0  0
  3  4  1  0  0  0  0
  3  6  1  0  0  0  0
  4  5  1  0  0  0  0
  4 22  1  0  0  0  0
  4 23  1  0  0  0  0
  5 24  1  0  0  0  0
  5 25  1  0  0  0  0
  5 26  1  0  0  0  0
  6  7  2  0  0  0  0
  6  8  1  0  0  0  0
  8  9  1  0  0  0  0
  9 10  1  0  0  0  0
 10 11  2  0  0  0  0
 10 12  1  0  0  0  0
 12 13  1  0  0  0  0
 12 15  1  0  0  0  0
 13 14  1  0  0  0  0
 13 27  1  0  0  0  0
 13 28  1  0  0  0  0
 14 29  1  0  0  0  0
 14 30  1  0  0  0  0
 14 31  1  0  0  0  0
 15 16  1  0  0  0  0
 15 32  1  0  0  0  0
 15 33  1  0  0  0  0
 16 34  1  0  0  0  0
 16 35  1  0  0  0  0
 16 36  1  0  0  0  0
M  END
>  <COMPOUND_KEY>
Disulfiram

>  <Characterization>
Non-Inhibitor

>  <Binary Characterization>
0

$$$$

  MOE2013           3D
CORINA 3.49 0026  11.04.2013
 42 43  0  0  1  0  0  0  0  0999 V2000
    2.4050    2.1410    1.9940 C   0  0  0  0  0  0  0  0  0  0  0  0
    1.1430    1.6490    1.3010 C   0  0  0  0  0  0  0  0  0  0  0  0
    0.9200    0.1810    1.5290 C   0  0  0  0  0  0  0  0  0  0  0  0
    1.4480   -0.7830    0.6510 C   0  0  0  0  0  0  0  0  0  0  0  0
    1.2590   -2.1530    0.8590 C   0  0  0  0  0  0  0  0  0  0  0  0
    0.5350   -2.6220    1.9610 C   0  0  0  0  0  0  0  0  0  0  0  0
    0.0000   -1.6870    2.8610 C   0  0  0  0  0  0  0  0  0  0  0  0
   -0.7650   -1.7550    4.0550 C   0  0  0  0  0  0  0  0  0  0  0  0
   -0.9750   -0.4550    4.4680 C   0  0  0  0  0  0  0  0  0  0  0  0
   -0.3770    0.4110    3.6000 O   0  0  0  0  0  0  0  0  0  0  0  0
    0.2100   -0.3340    2.6200 C   0  0  0  0  0  0  0  0  0  0  0  0
   -1.6940    0.1660    5.6070 C   0  0  2  0  0  0  0  0  0  0  0  0
   -2.1580   -0.8790    6.4690 O   0  0  0  0  0  0  0  0  0  0  0  0
   -2.9130    0.9840    5.1380 C   0  0  0  0  0  0  0  0  0  0  0  0
   -3.6850    1.3930    6.3260 N   0  0  3  0  0  0  0  0  0  0  0  0
   -4.9900    2.0280    6.0470 C   0  0  0  0  0  0  0  0  0  0  0  0
   -5.9720    1.0350    5.4030 C   0  0  0  0  0  0  0  0  0  0  0  0
   -5.5620    2.4530    7.4140 C   0  0  0  0  0  0  0  0  0  0  0  0
   -4.8530    3.2800    5.1650 C   0  0  0  0  0  0  0  0  0  0  0  0
    3.2920    1.6170    1.6220 H   0  0  0  0  0  0  0  0  0  0  0  0
    2.5430    3.2120    1.8140 H   0  0  0  0  0  0  0  0  0  0  0  0
    2.3510    1.9820    3.0760 H   0  0  0  0  0  0  0  0  0  0  0  0
    0.2790    2.2130    1.6720 H   0  0  0  0  0  0  0  0  0  0  0  0
    1.2060    1.8530    0.2260 H   0  0  0  0  0  0  0  0  0  0  0  0
    2.0210   -0.4600   -0.2180 H   0  0  0  0  0  0  0  0  0  0  0  0
    1.6810   -2.8650    0.1540 H   0  0  0  0  0  0  0  0  0  0  0  0
    0.3940   -3.6880    2.1130 H   0  0  0  0  0  0  0  0  0  0  0  0
   -1.1260   -2.6410    4.5580 H   0  0  0  0  0  0  0  0  0  0  0  0
   -1.0080    0.7940    6.1870 H   0  0  0  0  0  0  0  0  0  0  0  0
   -2.9340   -0.4800    6.9180 H   0  0  0  0  0  0  0  0  0  0  0  0
   -2.5800    1.8520    4.5590 H   0  0  0  0  0  0  0  0  0  0  0  0
   -3.5280    0.3510    4.4890 H   0  0  0  0  0  0  0  0  0  0  0  0
   -3.1170    2.0490    6.8690 H   0  0  0  0  0  0  0  0  0  0  0  0
   -6.0440    0.1110    5.9890 H   0  0  0  0  0  0  0  0  0  0  0  0
   -6.9790    1.4650    5.3440 H   0  0  0  0  0  0  0  0  0  0  0  0
   -5.6800    0.7660    4.3830 H   0  0  0  0  0  0  0  0  0  0  0  0
   -4.9090    3.1780    7.9150 H   0  0  0  0  0  0  0  0  0  0  0  0
   -6.5460    2.9210    7.3020 H   0  0  0  0  0  0  0  0  0  0  0  0
   -5.6810    1.5920    8.0830 H   0  0  0  0  0  0  0  0  0  0  0  0
   -4.5320    3.0310    4.1480 H   0  0  0  0  0  0  0  0  0  0  0  0
   -5.8110    3.8050    5.0800 H   0  0  0  0  0  0  0  0  0  0  0  0
   -4.1270    3.9860    5.5850 H   0  0  0  0  0  0  0  0  0  0  0  0
  1  2  1  0  0  0  0
  1 20  1  0  0  0  0
  1 21  1  0  0  0  0
  1 22  1  0  0  0  0
  2  3  1  0  0  0  0
  2 23  1  0  0  0  0
  2 24  1  0  0  0  0
  3  4  1  0  0  0  0
  3 11  2  0  0  0  0
  4  5  2  0  0  0  0
  4 25  1  0  0  0  0
  5  6  1  0  0  0  0
  5 26  1  0  0  0  0
  6  7  2  0  0  0  0
  6 27  1  0  0  0  0
  7  8  1  0  0  0  0
  7 11  1  0  0  0  0
  8  9  2  0  0  0  0
  8 28  1  0  0  0  0
  9 10  1  0  0  0  0
  9 12  1  0  0  0  0
 10 11  1  0  0  0  0
 12 13  1  0  0  0  0
 12 14  1  0  0  0  0
 12 29  1  0  0  0  0
 13 30  1  0  0  0  0
 14 15  1  0  0  0  0
 14 31  1  0  0  0  0
 14 32  1  0  0  0  0
 15 16  1  0  0  0  0
 15 33  1  0  0  0  0
 16 17  1  0  0  0  0
 16 18  1  0  0  0  0
 16 19  1  0  0  0  0
 17 34  1  0  0  0  0
 17 35  1  0  0  0  0
 17 36  1  0  0  0  0
 18 37  1  0  0  0  0
 18 38  1  0  0  0  0
 18 39  1  0  0  0  0
 19 40  1  0  0  0  0
 19 41  1  0  0  0  0
 19 42  1  0  0  0  0
M  END
>  <COMPOUND_KEY>
Bufuralol

>  <Characterization>
Non-Inhibitor

>  <Binary Characterization>
0

$$$$

  MOE2013           3D
CORINA 3.49 0026  11.04.2013
 21 22  0  0  1  0  0  0  0  0999 V2000
   -0.5640    1.5900    0.0270 N   0  0  0  0  0  0  0  0  0  0  0  0
   -0.2070    0.1860    0.2370 C   0  0  2  0  0  0  0  0  0  0  0  0
    0.1410   -0.6620   -0.9480 C   0  0  0  0  0  0  0  0  0  0  0  0
   -1.1620   -0.8970   -0.2200 C   0  0  1  0  0  0  0  0  0  0  0  0
   -1.3520   -2.1400    0.6170 C   0  0  0  0  0  0  0  0  0  0  0  0
   -1.7770   -2.0610    1.9550 C   0  0  0  0  0  0  0  0  0  0  0  0
   -1.9660   -3.2080    2.7290 C   0  0  0  0  0  0  0  0  0  0  0  0
   -1.7420   -4.4660    2.1760 C   0  0  0  0  0  0  0  0  0  0  0  0
   -1.3320   -4.5740    0.8500 C   0  0  0  0  0  0  0  0  0  0  0  0
   -1.1440   -3.4220    0.0810 C   0  0  0  0  0  0  0  0  0  0  0  0
   -1.1030    1.9440    0.8160 H   0  0  0  0  0  0  0  0  0  0  0  0
    0.2740    2.1670   -0.0280 H   0  0  0  0  0  0  0  0  0  0  0  0
    0.3680    0.0000    1.1420 H   0  0  0  0  0  0  0  0  0  0  0  0
    0.0890   -0.2160   -1.9350 H   0  0  0  0  0  0  0  0  0  0  0  0
    0.9470   -1.3760   -0.8300 H   0  0  0  0  0  0  0  0  0  0  0  0
   -2.0570   -0.5590   -0.7390 H   0  0  0  0  0  0  0  0  0  0  0  0
   -1.9650   -1.0860    2.4010 H   0  0  0  0  0  0  0  0  0  0  0  0
   -2.2920   -3.1180    3.7620 H   0  0  0  0  0  0  0  0  0  0  0  0
   -1.8890   -5.3600    2.7760 H   0  0  0  0  0  0  0  0  0  0  0  0
   -1.1610   -5.5530    0.4110 H   0  0  0  0  0  0  0  0  0  0  0  0
   -0.8310   -3.5260   -0.9560 H   0  0  0  0  0  0  0  0  0  0  0  0
  1  2  1  0  0  0  0
  1 11  1  0  0  0  0
  1 12  1  0  0  0  0
  2  3  1  0  0  0  0
  2  4  1  0  0  0  0
  2 13  1  0  0  0  0
  3  4  1  0  0  0  0
  3 14  1  0  0  0  0
  3 15  1  0  0  0  0
  4  5  1  0  0  0  0
  4 16  1  0  0  0  0
  5  6  1  0  0  0  0
  5 10  2  0  0  0  0
  6  7  2  0  0  0  0
  6 17  1  0  0  0  0
  7  8  1  0  0  0  0
  7 18  1  0  0  0  0
  8  9  2  0  0  0  0
  8 19  1  0  0  0  0
  9 10  1  0  0  0  0
  9 20  1  0  0  0  0
 10 21  1  0  0  0  0
M  END
>  <COMPOUND_KEY>
Tranylcypromine

>  <Characterization>
Non-Inhibitor

>  <Binary Characterization>
0

$$$$

  MOE2013           3D
CORINA 3.49 0026  11.04.2013
 29 29  0  0  1  0  0  0  0  0999 V2000
    0.4060    1.5550    0.2050 C   0  0  0  0  0  0  0  0  0  0  0  0
    0.0230    0.0820    0.0420 C   0  0  2  0  0  0  0  0  0  0  0  0
    0.4420   -0.7600    1.2590 C   0  0  0  0  0  0  0  0  0  0  0  0
   -0.5270   -0.3770    2.7530 S   0  0  0  0  0  0  0  0  0  0  0  0
    0.7090   -0.4750   -1.2060 C   0  0  0  0  0  0  0  0  0  0  0  0
    1.7260   -1.1680   -1.1150 O   0  0  0  0  0  0  0  0  0  0  0  0
    0.1740   -0.1500   -2.4360 N   0  0  0  0  0  0  0  0  0  0  0  0
   -1.0550    0.5710   -2.7300 C   0  0  0  0  0  0  0  0  0  0  0  0
   -1.4540    0.0440   -4.0980 C   0  0  0  0  0  0  0  0  0  0  0  0
   -0.1150   -0.1610   -4.7970 C   0  0  0  0  0  0  0  0  0  0  0  0
    0.8370   -0.5770   -3.6720 C   0  0  1  0  0  0  0  0  0  0  0  0
    2.1760    0.1280   -3.8460 C   0  0  0  0  0  0  0  0  0  0  0  0
    2.4710    1.2550   -3.4780 O   0  0  0  0  0  0  0  0  0  0  0  0
    3.0530   -0.6170   -4.5540 O   0  0  0  0  0  0  0  0  0  0  0  0
    1.4820    1.6630    0.3800 H   0  0  0  0  0  0  0  0  0  0  0  0
    0.1670    2.1360   -0.6910 H   0  0  0  0  0  0  0  0  0  0  0  0
   -0.1240    2.0190    1.0420 H   0  0  0  0  0  0  0  0  0  0  0  0
   -1.0600   -0.0090   -0.0830 H   0  0  0  0  0  0  0  0  0  0  0  0
    0.3060   -1.8270    1.0500 H   0  0  0  0  0  0  0  0  0  0  0  0
    1.5010   -0.6070    1.4940 H   0  0  0  0  0  0  0  0  0  0  0  0
   -1.7140   -0.7860    2.2810 H   0  0  0  0  0  0  0  0  0  0  0  0
   -1.8310    0.4020   -1.9820 H   0  0  0  0  0  0  0  0  0  0  0  0
   -0.8180    1.6390   -2.7740 H   0  0  0  0  0  0  0  0  0  0  0  0
   -1.9650   -0.9200   -3.9940 H   0  0  0  0  0  0  0  0  0  0  0  0
   -2.1160    0.7270   -4.6380 H   0  0  0  0  0  0  0  0  0  0  0  0
   -0.1740   -0.9190   -5.5840 H   0  0  0  0  0  0  0  0  0  0  0  0
    0.2030    0.7770   -5.2690 H   0  0  0  0  0  0  0  0  0  0  0  0
    0.9850   -1.6610   -3.6210 H   0  0  0  0  0  0  0  0  0  0  0  0
    3.8670   -0.0720   -4.5930 H   0  0  0  0  0  0  0  0  0  0  0  0
  1  2  1  0  0  0  0
  1 15  1  0  0  0  0
  1 16  1  0  0  0  0
  1 17  1  0  0  0  0
  2  3  1  0  0  0  0
  2  5  1  0  0  0  0
  2 18  1  0  0  0  0
  3  4  1  0  0  0  0
  3 19  1  0  0  0  0
  3 20  1  0  0  0  0
  4 21  1  0  0  0  0
  5  6  2  0  0  0  0
  5  7  1  0  0  0  0
  7  8  1  0  0  0  0
  7 11  1  0  0  0  0
  8  9  1  0  0  0  0
  8 22  1  0  0  0  0
  8 23  1  0  0  0  0
  9 10  1  0  0  0  0
  9 24  1  0  0  0  0
  9 25  1  0  0  0  0
 10 11  1  0  0  0  0
 10 26  1  0  0  0  0
 10 27  1  0  0  0  0
 11 12  1  0  0  0  0
 11 28  1  0  0  0  0
 12 13  2  0  0  0  0
 12 14  1  0  0  0  0
 14 29  1  0  0  0  0
M  END
>  <COMPOUND_KEY>
Captopril

>  <Characterization>
Non-Inhibitor

>  <Binary Characterization>
0

$$$$

  MOE2013           3D
CORINA 3.49 0026  11.04.2013
 75 80  0  0  1  0  0  0  0  0999 V2000
   -4.3360   -0.8400   -2.1030 C   0  0  0  0  0  0  0  0  0  0  0  0
   -3.3960   -1.8380   -1.7260 O   0  0  0  0  0  0  0  0  0  0  0  0
   -2.8860   -2.6300   -2.7250 C   0  0  0  0  0  0  0  0  0  0  0  0
   -3.2150   -2.5330   -4.0810 C   0  0  0  0  0  0  0  0  0  0  0  0
   -2.6330   -3.3990   -5.0140 C   0  0  0  0  0  0  0  0  0  0  0  0
   -1.7200   -4.3680   -4.6030 C   0  0  0  0  0  0  0  0  0  0  0  0
   -1.3890   -4.4680   -3.2510 C   0  0  0  0  0  0  0  0  0  0  0  0
   -0.4190   -5.4920   -2.7860 C   0  0  0  0  0  0  0  0  0  0  0  0
    0.1200   -6.2470   -3.5880 O   0  0  0  0  0  0  0  0  0  0  0  0
   -0.1160   -5.5950   -1.3340 C   0  0  0  0  0  0  0  0  0  0  0  0
    0.7770   -6.5660   -0.8710 C   0  0  0  0  0  0  0  0  0  0  0  0
    1.0490   -6.6590    0.4930 C   0  0  0  0  0  0  0  0  0  0  0  0
    0.4160   -5.8020    1.3960 C   0  0  0  0  0  0  0  0  0  0  0  0
   -0.4970   -4.8410    0.9350 C   0  0  0  0  0  0  0  0  0  0  0  0
   -1.2150   -3.9450    1.8900 C   0  0  0  0  0  0  0  0  0  0  0  0
   -1.4790   -2.8060    1.5150 O   0  0  0  0  0  0  0  0  0  0  0  0
   -1.5800   -4.5350    3.0880 N   0  0  0  0  0  0  0  0  0  0  0  0
   -2.2310   -3.9120    4.1760 C   0  0  0  0  0  0  0  0  0  0  0  0
   -2.5760   -4.7240    5.2630 C   0  0  0  0  0  0  0  0  0  0  0  0
   -3.2350   -4.1870    6.3730 C   0  0  0  0  0  0  0  0  0  0  0  0
   -3.5570   -2.8260    6.4150 C   0  0  0  0  0  0  0  0  0  0  0  0
   -4.2570   -2.2400    7.6170 C   0  0  0  0  0  0  0  0  0  0  0  0
   -3.2710   -1.9390    8.7580 C   0  0  0  0  0  0  0  0  0  0  0  0
   -3.8850   -1.2070    9.8810 N   0  0  3  0  0  0  0  0  0  0  0  0
   -2.8510   -0.7880   10.8410 C   0  0  0  0  0  0  0  0  0  0  0  0
   -3.4430    0.1600   11.8900 C   0  0  0  0  0  0  0  0  0  0  0  0
   -4.7120   -0.3750   12.5020 C   0  0  0  0  0  0  0  0  0  0  0  0
   -5.2080    0.1790   13.6910 C   0  0  0  0  0  0  0  0  0  0  0  0
   -6.4040   -0.2830   14.2510 C   0  0  0  0  0  0  0  0  0  0  0  0
   -6.9560    0.2010   15.4120 O   0  0  0  0  0  0  0  0  0  0  0  0
   -6.2690    1.2470   16.0850 C   0  0  0  0  0  0  0  0  0  0  0  0
   -7.1200   -1.3120   13.6070 C   0  0  0  0  0  0  0  0  0  0  0  0
   -8.2820   -1.7150   14.2200 O   0  0  0  0  0  0  0  0  0  0  0  0
   -9.0560   -2.7160   13.5740 C   0  0  0  0  0  0  0  0  0  0  0  0
   -6.6260   -1.8570   12.4160 C   0  0  0  0  0  0  0  0  0  0  0  0
   -5.4310   -1.3850   11.8490 C   0  0  0  0  0  0  0  0  0  0  0  0
   -4.9050   -2.0170   10.5750 C   0  0  0  0  0  0  0  0  0  0  0  0
   -3.2010   -2.0130    5.3350 C   0  0  0  0  0  0  0  0  0  0  0  0
   -2.5450   -2.5530    4.2230 C   0  0  0  0  0  0  0  0  0  0  0  0
   -0.7430   -4.7070   -0.4450 C   0  0  0  0  0  0  0  0  0  0  0  0
   -1.6130   -3.7340   -0.9560 N   0  0  3  0  0  0  0  0  0  0  0  0
   -1.9620   -3.6040   -2.3070 C   0  0  0  0  0  0  0  0  0  0  0  0
   -3.8850   -0.1100   -2.7830 H   0  0  0  0  0  0  0  0  0  0  0  0
   -5.2340   -1.2890   -2.5410 H   0  0  0  0  0  0  0  0  0  0  0  0
   -4.6400   -0.3080   -1.1960 H   0  0  0  0  0  0  0  0  0  0  0  0
   -3.9220   -1.7950   -4.4480 H   0  0  0  0  0  0  0  0  0  0  0  0
   -2.8960   -3.3150   -6.0660 H   0  0  0  0  0  0  0  0  0  0  0  0
   -1.2720   -5.0370   -5.3340 H   0  0  0  0  0  0  0  0  0  0  0  0
    1.2650   -7.2440   -1.5670 H   0  0  0  0  0  0  0  0  0  0  0  0
    1.7570   -7.4020    0.8530 H   0  0  0  0  0  0  0  0  0  0  0  0
    0.6680   -5.8850    2.4500 H   0  0  0  0  0  0  0  0  0  0  0  0
   -1.3850   -5.5220    3.2070 H   0  0  0  0  0  0  0  0  0  0  0  0
   -2.3450   -5.7860    5.2630 H   0  0  0  0  0  0  0  0  0  0  0  0
   -3.4970   -4.8400    7.2010 H   0  0  0  0  0  0  0  0  0  0  0  0
   -4.7830   -1.3220    7.3230 H   0  0  0  0  0  0  0  0  0  0  0  0
   -5.0320   -2.9450    7.9420 H   0  0  0  0  0  0  0  0  0  0  0  0
   -2.8040   -2.8690    9.1100 H   0  0  0  0  0  0  0  0  0  0  0  0
   -2.4610   -1.3240    8.3430 H   0  0  0  0  0  0  0  0  0  0  0  0
   -2.3990   -1.6610   11.3300 H   0  0  0  0  0  0  0  0  0  0  0  0
   -2.0440   -0.2520   10.3260 H   0  0  0  0  0  0  0  0  0  0  0  0
   -2.6950    0.3300   12.6740 H   0  0  0  0  0  0  0  0  0  0  0  0
   -3.6690    1.1280   11.4260 H   0  0  0  0  0  0  0  0  0  0  0  0
   -4.6370    0.9750   14.1600 H   0  0  0  0  0  0  0  0  0  0  0  0
   -6.8480    1.5080   16.9760 H   0  0  0  0  0  0  0  0  0  0  0  0
   -5.2780    0.9190   16.4160 H   0  0  0  0  0  0  0  0  0  0  0  0
   -6.2020    2.1420   15.4580 H   0  0  0  0  0  0  0  0  0  0  0  0
   -8.5060   -3.6610   13.5120 H   0  0  0  0  0  0  0  0  0  0  0  0
   -9.9490   -2.8920   14.1820 H   0  0  0  0  0  0  0  0  0  0  0  0
   -9.3870   -2.3830   12.5850 H   0  0  0  0  0  0  0  0  0  0  0  0
   -7.1540   -2.6550   11.9030 H   0  0  0  0  0  0  0  0  0  0  0  0
   -5.7600   -2.1590    9.9050 H   0  0  0  0  0  0  0  0  0  0  0  0
   -4.5030   -3.0060   10.8340 H   0  0  0  0  0  0  0  0  0  0  0  0
   -3.4310   -0.9500    5.3460 H   0  0  0  0  0  0  0  0  0  0  0  0
   -2.2900   -1.8800    3.4110 H   0  0  0  0  0  0  0  0  0  0  0  0
   -2.0020   -3.0510   -0.3000 H   0  0  0  0  0  0  0  0  0  0  0  0
  1  2  1  0  0  0  0
  1 43  1  0  0  0  0
  1 44  1  0  0  0  0
  1 45  1  0  0  0  0
  2  3  1  0  0  0  0
  3  4  1  0  0  0  0
  3 42  2  0  0  0  0
  4  5  2  0  0  0  0
  4 46  1  0  0  0  0
  5  6  1  0  0  0  0
  5 47  1  0  0  0  0
  6  7  2  0  0  0  0
  6 48  1  0  0  0  0
  7  8  1  0  0  0  0
  7 42  1  0  0  0  0
  8  9  2  0  0  0  0
  8 10  1  0  0  0  0
 10 11  1  0  0  0  0
 10 40  2  0  0  0  0
 11 12  2  0  0  0  0
 11 49  1  0  0  0  0
 12 13  1  0  0  0  0
 12 50  1  0  0  0  0
 13 14  2  0  0  0  0
 13 51  1  0  0  0  0
 14 15  1  0  0  0  0
 14 40  1  0  0  0  0
 15 16  2  0  0  0  0
 15 17  1  0  0  0  0
 17 18  1  0  0  0  0
 17 52  1  0  0  0  0
 18 19  1  0  0  0  0
 18 39  2  0  0  0  0
 19 20  2  0  0  0  0
 19 53  1  0  0  0  0
 20 21  1  0  0  0  0
 20 54  1  0  0  0  0
 21 22  1  0  0  0  0
 21 38  2  0  0  0  0
 22 23  1  0  0  0  0
 22 55  1  0  0  0  0
 22 56  1  0  0  0  0
 23 24  1  0  0  0  0
 23 57  1  0  0  0  0
 23 58  1  0  0  0  0
 24 25  1  0  0  0  0
 24 37  1  0  0  0  0
 25 26  1  0  0  0  0
 25 59  1  0  0  0  0
 25 60  1  0  0  0  0
 26 27  1  0  0  0  0
 26 61  1  0  0  0  0
 26 62  1  0  0  0  0
 27 28  1  0  0  0  0
 27 36  2  0  0  0  0
 28 29  2  0  0  0  0
 28 63  1  0  0  0  0
 29 30  1  0  0  0  0
 29 32  1  0  0  0  0
 30 31  1  0  0  0  0
 31 64  1  0  0  0  0
 31 65  1  0  0  0  0
 31 66  1  0  0  0  0
 32 33  1  0  0  0  0
 32 35  2  0  0  0  0
 33 34  1  0  0  0  0
 34 67  1  0  0  0  0
 34 68  1  0  0  0  0
 34 69  1  0  0  0  0
 35 36  1  0  0  0  0
 35 70  1  0  0  0  0
 36 37  1  0  0  0  0
 37 71  1  0  0  0  0
 37 72  1  0  0  0  0
 38 39  1  0  0  0  0
 38 73  1  0  0  0  0
 39 74  1  0  0  0  0
 40 41  1  0  0  0  0
 41 42  1  0  0  0  0
 41 75  1  0  0  0  0
M  END
>  <COMPOUND_KEY>
GF120918

>  <Characterization>
Inhibitor

>  <Binary Characterization>
1

$$$$

  MOE2013           3D
CORINA 3.49 0026  11.04.2013
 85 88  0  0  1  0  0  0  0  0999 V2000
    0.8360    6.1070   -8.0820 C   0  0  0  0  0  0  0  0  0  0  0  0
    2.1750    5.9010   -7.4290 C   0  0  0  0  0  0  0  0  0  0  0  0
    3.2000    6.8460   -7.5890 C   0  0  0  0  0  0  0  0  0  0  0  0
    2.9600    7.9610   -8.3470 O   0  0  0  0  0  0  0  0  0  0  0  0
    4.4550    6.6720   -7.0010 C   0  0  0  0  0  0  0  0  0  0  0  0
    4.7150    5.5290   -6.2470 C   0  0  0  0  0  0  0  0  0  0  0  0
    3.7240    4.5620   -6.0900 C   0  0  0  0  0  0  0  0  0  0  0  0
    2.4610    4.7440   -6.6780 C   0  0  0  0  0  0  0  0  0  0  0  0
    1.4620    3.6570   -6.5340 C   0  0  0  0  0  0  0  0  0  0  0  0
    0.8970    3.1990   -7.5180 O   0  0  0  0  0  0  0  0  0  0  0  0
    1.2370    3.2340   -5.2370 N   0  0  0  0  0  0  0  0  0  0  0  0
    0.3760    2.0830   -4.8890 C   0  0  2  0  0  0  0  0  0  0  0  0
    0.9380    0.7590   -5.4570 C   0  0  0  0  0  0  0  0  0  0  0  0
    2.6520    0.4550   -4.8630 S   0  0  0  0  0  0  0  0  0  0  0  0
    3.1890   -0.8600   -5.9490 C   0  0  0  0  0  0  0  0  0  0  0  0
    4.5080   -0.8280   -6.4210 C   0  0  0  0  0  0  0  0  0  0  0  0
    4.9950   -1.8450   -7.2480 C   0  0  0  0  0  0  0  0  0  0  0  0
    4.1680   -2.9080   -7.6030 C   0  0  0  0  0  0  0  0  0  0  0  0
    2.8570   -2.9550   -7.1290 C   0  0  0  0  0  0  0  0  0  0  0  0
    2.3700   -1.9380   -6.3010 C   0  0  0  0  0  0  0  0  0  0  0  0
   -1.1030    2.3610   -5.2940 C   0  0  2  0  0  0  0  0  0  0  0  0
   -1.4620    3.6410   -4.7270 O   0  0  0  0  0  0  0  0  0  0  0  0
   -2.0900    1.2760   -4.7870 C   0  0  0  0  0  0  0  0  0  0  0  0
   -3.5100    1.3590   -5.2000 N   0  0  3  0  0  0  0  0  0  0  0  0
   -3.6390    1.2230   -6.6620 C   0  0  0  0  0  0  0  0  0  0  0  0
   -5.0970    1.0540   -7.1200 C   0  0  1  0  0  0  0  0  0  0  0  0
   -5.6730   -0.3110   -6.7040 C   0  0  0  0  0  0  0  0  0  0  0  0
   -7.1300   -0.4570   -7.1330 C   0  0  0  0  0  0  0  0  0  0  0  0
   -7.9940    0.6810   -6.6000 C   0  0  0  0  0  0  0  0  0  0  0  0
   -7.4300    2.0470   -6.9860 C   0  0  0  0  0  0  0  0  0  0  0  0
   -5.9520    2.2250   -6.6080 C   0  0  1  0  0  0  0  0  0  0  0  0
   -5.7590    2.4110   -5.0960 C   0  0  0  0  0  0  0  0  0  0  0  0
   -4.2700    2.5360   -4.7100 C   0  0  1  0  0  0  0  0  0  0  0  0
   -4.1910    2.6650   -3.1700 C   0  0  0  0  0  0  0  0  0  0  0  0
   -5.0120    2.1610   -2.4070 O   0  0  0  0  0  0  0  0  0  0  0  0
   -3.1080    3.4130   -2.7440 N   0  0  0  0  0  0  0  0  0  0  0  0
   -2.7970    3.7760   -1.3560 C   0  0  0  0  0  0  0  0  0  0  0  0
   -2.5250    2.5200   -0.5150 C   0  0  0  0  0  0  0  0  0  0  0  0
   -1.5230    4.6410   -1.3630 C   0  0  0  0  0  0  0  0  0  0  0  0
   -3.9380    4.5950   -0.7340 C   0  0  0  0  0  0  0  0  0  0  0  0
    0.7930    5.5620   -9.0300 H   0  0  0  0  0  0  0  0  0  0  0  0
    0.0240    5.7660   -7.4310 H   0  0  0  0  0  0  0  0  0  0  0  0
    0.6370    7.1650   -8.2820 H   0  0  0  0  0  0  0  0  0  0  0  0
    3.7720    8.4910   -8.4040 H   0  0  0  0  0  0  0  0  0  0  0  0
    5.2430    7.4100   -7.1250 H   0  0  0  0  0  0  0  0  0  0  0  0
    5.6940    5.3840   -5.7990 H   0  0  0  0  0  0  0  0  0  0  0  0
    3.9550    3.6560   -5.5340 H   0  0  0  0  0  0  0  0  0  0  0  0
    1.7030    3.7130   -4.4730 H   0  0  0  0  0  0  0  0  0  0  0  0
    0.4120    2.0420   -3.7920 H   0  0  0  0  0  0  0  0  0  0  0  0
    0.3320   -0.0860   -5.1230 H   0  0  0  0  0  0  0  0  0  0  0  0
    0.9350    0.7750   -6.5510 H   0  0  0  0  0  0  0  0  0  0  0  0
    5.1690   -0.0090   -6.1500 H   0  0  0  0  0  0  0  0  0  0  0  0
    6.0190   -1.8080   -7.6100 H   0  0  0  0  0  0  0  0  0  0  0  0
    4.5460   -3.7020   -8.2420 H   0  0  0  0  0  0  0  0  0  0  0  0
    2.2140   -3.7890   -7.3970 H   0  0  0  0  0  0  0  0  0  0  0  0
    1.3530   -2.0170   -5.9290 H   0  0  0  0  0  0  0  0  0  0  0  0
   -1.1820    2.4540   -6.3810 H   0  0  0  0  0  0  0  0  0  0  0  0
   -0.7970    4.2610   -5.0870 H   0  0  0  0  0  0  0  0  0  0  0  0
   -1.7410    0.2930   -5.1210 H   0  0  0  0  0  0  0  0  0  0  0  0
   -2.0400    1.2220   -3.6930 H   0  0  0  0  0  0  0  0  0  0  0  0
   -3.2200    2.1030   -7.1660 H   0  0  0  0  0  0  0  0  0  0  0  0
   -3.0670    0.3540   -7.0100 H   0  0  0  0  0  0  0  0  0  0  0  0
   -5.1010    1.0870   -8.2190 H   0  0  0  0  0  0  0  0  0  0  0  0
   -5.0830   -1.1150   -7.1620 H   0  0  0  0  0  0  0  0  0  0  0  0
   -5.6010   -0.4530   -5.6190 H   0  0  0  0  0  0  0  0  0  0  0  0
   -7.1870   -0.4760   -8.2280 H   0  0  0  0  0  0  0  0  0  0  0  0
   -7.5250   -1.4160   -6.7780 H   0  0  0  0  0  0  0  0  0  0  0  0
   -9.0120    0.5830   -6.9940 H   0  0  0  0  0  0  0  0  0  0  0  0
   -8.0730    0.6030   -5.5090 H   0  0  0  0  0  0  0  0  0  0  0  0
   -7.5290    2.1690   -8.0720 H   0  0  0  0  0  0  0  0  0  0  0  0
   -8.0360    2.8370   -6.5280 H   0  0  0  0  0  0  0  0  0  0  0  0
   -5.5990    3.1450   -7.0950 H   0  0  0  0  0  0  0  0  0  0  0  0
   -6.2940    3.3120   -4.7700 H   0  0  0  0  0  0  0  0  0  0  0  0
   -6.2170    1.5760   -4.5500 H   0  0  0  0  0  0  0  0  0  0  0  0
   -3.8860    3.4590   -5.1630 H   0  0  0  0  0  0  0  0  0  0  0  0
   -2.4510    3.7090   -3.4840 H   0  0  0  0  0  0  0  0  0  0  0  0
   -1.7330    1.9100   -0.9640 H   0  0  0  0  0  0  0  0  0  0  0  0
   -2.2120    2.7840    0.5010 H   0  0  0  0  0  0  0  0  0  0  0  0
   -3.4140    1.8860   -0.4280 H   0  0  0  0  0  0  0  0  0  0  0  0
   -1.6660    5.5480   -1.9620 H   0  0  0  0  0  0  0  0  0  0  0  0
   -1.2410    4.9470   -0.3490 H   0  0  0  0  0  0  0  0  0  0  0  0
   -0.6770    4.0950   -1.7970 H   0  0  0  0  0  0  0  0  0  0  0  0
   -4.8600    4.0120   -0.6480 H   0  0  0  0  0  0  0  0  0  0  0  0
   -3.6740    4.9390    0.2730 H   0  0  0  0  0  0  0  0  0  0  0  0
   -4.1650    5.4780   -1.3430 H   0  0  0  0  0  0  0  0  0  0  0  0
  1  2  1  0  0  0  0
  1 41  1  0  0  0  0
  1 42  1  0  0  0  0
  1 43  1  0  0  0  0
  2  3  2  0  0  0  0
  2  8  1  0  0  0  0
  3  4  1  0  0  0  0
  3  5  1  0  0  0  0
  4 44  1  0  0  0  0
  5  6  2  0  0  0  0
  5 45  1  0  0  0  0
  6  7  1  0  0  0  0
  6 46  1  0  0  0  0
  7  8  2  0  0  0  0
  7 47  1  0  0  0  0
  8  9  1  0  0  0  0
  9 10  2  0  0  0  0
  9 11  1  0  0  0  0
 11 12  1  0  0  0  0
 11 48  1  0  0  0  0
 12 13  1  0  0  0  0
 12 21  1  0  0  0  0
 12 49  1  0  0  0  0
 13 14  1  0  0  0  0
 13 50  1  0  0  0  0
 13 51  1  0  0  0  0
 14 15  1  0  0  0  0
 15 16  1  0  0  0  0
 15 20  2  0  0  0  0
 16 17  2  0  0  0  0
 16 52  1  0  0  0  0
 17 18  1  0  0  0  0
 17 53  1  0  0  0  0
 18 19  2  0  0  0  0
 18 54  1  0  0  0  0
 19 20  1  0  0  0  0
 19 55  1  0  0  0  0
 20 56  1  0  0  0  0
 21 22  1  0  0  0  0
 21 23  1  0  0  0  0
 21 57  1  0  0  0  0
 22 58  1  0  0  0  0
 23 24  1  0  0  0  0
 23 59  1  0  0  0  0
 23 60  1  0  0  0  0
 24 25  1  0  0  0  0
 24 33  1  0  0  0  0
 25 26  1  0  0  0  0
 25 61  1  0  0  0  0
 25 62  1  0  0  0  0
 26 27  1  0  0  0  0
 26 31  1  0  0  0  0
 26 63  1  0  0  0  0
 27 28  1  0  0  0  0
 27 64  1  0  0  0  0
 27 65  1  0  0  0  0
 28 29  1  0  0  0  0
 28 66  1  0  0  0  0
 28 67  1  0  0  0  0
 29 30  1  0  0  0  0
 29 68  1  0  0  0  0
 29 69  1  0  0  0  0
 30 31  1  0  0  0  0
 30 70  1  0  0  0  0
 30 71  1  0  0  0  0
 31 32  1  0  0  0  0
 31 72  1  0  0  0  0
 32 33  1  0  0  0  0
 32 73  1  0  0  0  0
 32 74  1  0  0  0  0
 33 34  1  0  0  0  0
 33 75  1  0  0  0  0
 34 35  2  0  0  0  0
 34 36  1  0  0  0  0
 36 37  1  0  0  0  0
 36 76  1  0  0  0  0
 37 38  1  0  0  0  0
 37 39  1  0  0  0  0
 37 40  1  0  0  0  0
 38 77  1  0  0  0  0
 38 78  1  0  0  0  0
 38 79  1  0  0  0  0
 39 80  1  0  0  0  0
 39 81  1  0  0  0  0
 39 82  1  0  0  0  0
 40 83  1  0  0  0  0
 40 84  1  0  0  0  0
 40 85  1  0  0  0  0
M  END
>  <COMPOUND_KEY>
Nelfinavir

>  <Characterization>
Inhibitor

>  <Binary Characterization>
1

$$$$

  MOE2013           3D
CORINA 3.49 0026  11.04.2013
 79 82  0  0  1  0  0  0  0  0999 V2000
   -0.1240    2.2460    0.1390 C   0  0  0  0  0  0  0  0  0  0  0  0
   -0.1320    0.7550   -0.2130 C   0  0  2  0  0  0  0  0  0  0  0  0
   -1.5640    0.1740   -0.0630 C   0  0  0  0  0  0  0  0  0  0  0  0
   -2.5990    0.8130   -0.9910 C   0  0  0  0  0  0  0  0  0  0  0  0
   -3.9290    0.0800   -0.9680 C   0  0  0  0  0  0  0  0  0  0  0  0
   -4.1670   -0.8850   -0.2500 O   0  0  0  0  0  0  0  0  0  0  0  0
   -4.8450    0.6240   -1.8490 N   0  0  0  0  0  0  0  0  0  0  0  0
   -6.1910    0.0990   -1.9790 C   0  0  0  0  0  0  0  0  0  0  0  0
   -6.2250   -1.1900   -2.7800 C   0  0  0  0  0  0  0  0  0  0  0  0
   -7.9070   -1.7290   -2.9990 S   0  0  0  0  0  0  0  0  0  0  0  0
   -8.4510   -2.1430   -1.7260 O   0  0  0  0  0  0  0  0  0  0  0  0
   -8.5900   -0.8050   -3.8770 O   0  0  0  0  0  0  0  0  0  0  0  0
   -7.5920   -3.0850   -3.8240 O   0  0  0  0  0  0  0  0  0  0  0  0
    0.8720   -0.0620    0.6550 C   0  0  1  0  0  0  0  0  0  0  0  0
    0.9070   -1.5650    0.2440 C   0  0  0  0  0  0  0  0  0  0  0  0
    2.3170   -2.0860    0.5410 C   0  0  0  0  0  0  0  0  0  0  0  0
    2.9720   -0.9520    1.3150 C   0  0  1  0  0  0  0  0  0  0  0  0
    4.5040   -0.9460    1.4190 C   0  0  2  0  0  0  0  0  0  0  0  0
    5.0300   -2.2680    1.9950 C   0  0  0  0  0  0  0  0  0  0  0  0
    6.5390   -2.2440    2.2150 C   0  0  0  0  0  0  0  0  0  0  0  0
    7.0090   -1.0510    3.0620 C   0  0  2  0  0  0  0  0  0  0  0  0
    6.6100   -1.2560    4.5390 C   0  0  0  0  0  0  0  0  0  0  0  0
    7.0500   -0.0990    5.4280 C   0  0  2  0  0  0  0  0  0  0  0  0
    6.5560   -0.3220    6.7440 O   0  0  0  0  0  0  0  0  0  0  0  0
    6.5270    1.2320    4.9030 C   0  0  0  0  0  0  0  0  0  0  0  0
    6.9540    1.4510    3.4570 C   0  0  0  0  0  0  0  0  0  0  0  0
    6.5110    0.3180    2.4860 C   0  0  1  0  0  0  0  0  0  0  0  0
    7.2310    0.6000    1.1420 C   0  0  0  0  0  0  0  0  0  0  0  0
    4.9480    0.2670    2.2920 C   0  0  1  0  0  0  0  0  0  0  0  0
    4.3280    1.5910    1.7710 C   0  0  0  0  0  0  0  0  0  0  0  0
    2.7990    1.5260    1.5620 C   0  0  2  0  0  0  0  0  0  0  0  0
    2.1670    1.4300    2.8380 O   0  0  0  0  0  0  0  0  0  0  0  0
    2.3870    0.3340    0.6660 C   0  0  2  0  0  0  0  0  0  0  0  0
    2.8940    0.5750   -0.7800 C   0  0  0  0  0  0  0  0  0  0  0  0
    0.8240    2.7130   -0.1330 H   0  0  0  0  0  0  0  0  0  0  0  0
   -0.8860    2.8020   -0.4130 H   0  0  0  0  0  0  0  0  0  0  0  0
   -0.2990    2.4030    1.2080 H   0  0  0  0  0  0  0  0  0  0  0  0
    0.1530    0.6580   -1.2680 H   0  0  0  0  0  0  0  0  0  0  0  0
   -1.5460   -0.9020   -0.2730 H   0  0  0  0  0  0  0  0  0  0  0  0
   -1.8980    0.2770    0.9780 H   0  0  0  0  0  0  0  0  0  0  0  0
   -2.7970    1.8490   -0.6980 H   0  0  0  0  0  0  0  0  0  0  0  0
   -2.2280    0.8120   -2.0230 H   0  0  0  0  0  0  0  0  0  0  0  0
   -4.5760    1.4180   -2.4190 H   0  0  0  0  0  0  0  0  0  0  0  0
   -6.6010   -0.0590   -0.9750 H   0  0  0  0  0  0  0  0  0  0  0  0
   -6.7910    0.8780   -2.4630 H   0  0  0  0  0  0  0  0  0  0  0  0
   -5.7900   -1.0450   -3.7740 H   0  0  0  0  0  0  0  0  0  0  0  0
   -5.6830   -1.9920   -2.2710 H   0  0  0  0  0  0  0  0  0  0  0  0
   -7.8110   -3.8700   -3.2730 H   0  0  0  0  0  0  0  0  0  0  0  0
    0.5010   -0.0290    1.6900 H   0  0  0  0  0  0  0  0  0  0  0  0
    0.1630   -2.1310    0.8150 H   0  0  0  0  0  0  0  0  0  0  0  0
    0.6820   -1.7050   -0.8200 H   0  0  0  0  0  0  0  0  0  0  0  0
    2.2820   -3.0140    1.1200 H   0  0  0  0  0  0  0  0  0  0  0  0
    2.8520   -2.3000   -0.3920 H   0  0  0  0  0  0  0  0  0  0  0  0
    2.5880   -1.0320    2.3450 H   0  0  0  0  0  0  0  0  0  0  0  0
    4.9230   -0.8470    0.4120 H   0  0  0  0  0  0  0  0  0  0  0  0
    4.5200   -2.4970    2.9380 H   0  0  0  0  0  0  0  0  0  0  0  0
    4.7940   -3.0930    1.3120 H   0  0  0  0  0  0  0  0  0  0  0  0
    6.8490   -3.1840    2.6880 H   0  0  0  0  0  0  0  0  0  0  0  0
    7.0410   -2.2210    1.2400 H   0  0  0  0  0  0  0  0  0  0  0  0
    8.1080   -1.0530    3.0360 H   0  0  0  0  0  0  0  0  0  0  0  0
    5.5290   -1.4000    4.6470 H   0  0  0  0  0  0  0  0  0  0  0  0
    7.0580   -2.1850    4.9180 H   0  0  0  0  0  0  0  0  0  0  0  0
    8.1450   -0.0770    5.4830 H   0  0  0  0  0  0  0  0  0  0  0  0
    6.8490    0.4220    7.2980 H   0  0  0  0  0  0  0  0  0  0  0  0
    5.4360    1.2800    5.0020 H   0  0  0  0  0  0  0  0  0  0  0  0
    6.9110    2.0470    5.5290 H   0  0  0  0  0  0  0  0  0  0  0  0
    6.5950    2.4280    3.1150 H   0  0  0  0  0  0  0  0  0  0  0  0
    8.0510    1.5260    3.4420 H   0  0  0  0  0  0  0  0  0  0  0  0
    6.9590   -0.1060    0.3540 H   0  0  0  0  0  0  0  0  0  0  0  0
    7.0120    1.6070    0.7720 H   0  0  0  0  0  0  0  0  0  0  0  0
    8.3190    0.5380    1.2630 H   0  0  0  0  0  0  0  0  0  0  0  0
    4.5030    0.1090    3.2840 H   0  0  0  0  0  0  0  0  0  0  0  0
    4.5310    2.3880    2.4940 H   0  0  0  0  0  0  0  0  0  0  0  0
    4.8030    1.8870    0.8300 H   0  0  0  0  0  0  0  0  0  0  0  0
    2.4800    2.4740    1.1230 H   0  0  0  0  0  0  0  0  0  0  0  0
    2.3860    2.2350    3.3370 H   0  0  0  0  0  0  0  0  0  0  0  0
    2.4940    1.5100   -1.1840 H   0  0  0  0  0  0  0  0  0  0  0  0
    3.9830    0.6530   -0.8390 H   0  0  0  0  0  0  0  0  0  0  0  0
    2.5970   -0.2230   -1.4670 H   0  0  0  0  0  0  0  0  0  0  0  0
  1  2  1  0  0  0  0
  1 35  1  0  0  0  0
  1 36  1  0  0  0  0
  1 37  1  0  0  0  0
  2  3  1  0  0  0  0
  2 14  1  0  0  0  0
  2 38  1  0  0  0  0
  3  4  1  0  0  0  0
  3 39  1  0  0  0  0
  3 40  1  0  0  0  0
  4  5  1  0  0  0  0
  4 41  1  0  0  0  0
  4 42  1  0  0  0  0
  5  6  2  0  0  0  0
  5  7  1  0  0  0  0
  7  8  1  0  0  0  0
  7 43  1  0  0  0  0
  8  9  1  0  0  0  0
  8 44  1  0  0  0  0
  8 45  1  0  0  0  0
  9 10  1  0  0  0  0
  9 46  1  0  0  0  0
  9 47  1  0  0  0  0
 10 11  2  0  0  0  0
 10 12  2  0  0  0  0
 10 13  1  0  0  0  0
 13 48  1  0  0  0  0
 14 15  1  0  0  0  0
 14 33  1  0  0  0  0
 14 49  1  0  0  0  0
 15 16  1  0  0  0  0
 15 50  1  0  0  0  0
 15 51  1  0  0  0  0
 16 17  1  0  0  0  0
 16 52  1  0  0  0  0
 16 53  1  0  0  0  0
 17 18  1  0  0  0  0
 17 33  1  0  0  0  0
 17 54  1  0  0  0  0
 18 19  1  0  0  0  0
 18 29  1  0  0  0  0
 18 55  1  0  0  0  0
 19 20  1  0  0  0  0
 19 56  1  0  0  0  0
 19 57  1  0  0  0  0
 20 21  1  0  0  0  0
 20 58  1  0  0  0  0
 20 59  1  0  0  0  0
 21 22  1  0  0  0  0
 21 27  1  0  0  0  0
 21 60  1  0  0  0  0
 22 23  1  0  0  0  0
 22 61  1  0  0  0  0
 22 62  1  0  0  0  0
 23 24  1  0  0  0  0
 23 25  1  0  0  0  0
 23 63  1  0  0  0  0
 24 64  1  0  0  0  0
 25 26  1  0  0  0  0
 25 65  1  0  0  0  0
 25 66  1  0  0  0  0
 26 27  1  0  0  0  0
 26 67  1  0  0  0  0
 26 68  1  0  0  0  0
 27 28  1  0  0  0  0
 27 29  1  0  0  0  0
 28 69  1  0  0  0  0
 28 70  1  0  0  0  0
 28 71  1  0  0  0  0
 29 30  1  0  0  0  0
 29 72  1  0  0  0  0
 30 31  1  0  0  0  0
 30 73  1  0  0  0  0
 30 74  1  0  0  0  0
 31 32  1  0  0  0  0
 31 33  1  0  0  0  0
 31 75  1  0  0  0  0
 32 76  1  0  0  0  0
 33 34  1  0  0  0  0
 34 77  1  0  0  0  0
 34 78  1  0  0  0  0
 34 79  1  0  0  0  0
M  END
>  <COMPOUND_KEY>
Taurodeoxycholate

>  <Characterization>
Inhibitor

>  <Binary Characterization>
1

$$$$

  MOE2013           3D
CORINA 3.49 0026  11.04.2013
 17 17  0  0  0  0  0  0  0  0999 V2000
   -0.0150    1.4070    0.0040 N   0  0  0  0  0  0  0  0  0  0  0  0
   -0.0250    0.0090    0.1340 N   0  0  0  0  0  0  0  0  0  0  0  0
   -1.1630   -0.6940   -0.2400 C   0  0  0  0  0  0  0  0  0  0  0  0
   -2.1910   -0.1510   -0.6380 O   0  0  0  0  0  0  0  0  0  0  0  0
   -1.1040   -2.1730   -0.1140 C   0  0  0  0  0  0  0  0  0  0  0  0
   -2.3010   -2.8610    0.0930 C   0  0  0  0  0  0  0  0  0  0  0  0
   -2.2490   -4.2390    0.2040 C   0  0  0  0  0  0  0  0  0  0  0  0
   -1.1080   -4.9560    0.1170 N   0  0  0  0  0  0  0  0  0  0  0  0
    0.0310   -4.2650   -0.1020 C   0  0  0  0  0  0  0  0  0  0  0  0
    0.0890   -2.8860   -0.2260 C   0  0  0  0  0  0  0  0  0  0  0  0
   -0.6690    1.6380   -0.7530 H   0  0  0  0  0  0  0  0  0  0  0  0
   -0.4610    1.7950    0.8390 H   0  0  0  0  0  0  0  0  0  0  0  0
    0.8060   -0.4430    0.5060 H   0  0  0  0  0  0  0  0  0  0  0  0
   -3.2500   -2.3400    0.1680 H   0  0  0  0  0  0  0  0  0  0  0  0
   -3.1500   -4.8220    0.3710 H   0  0  0  0  0  0  0  0  0  0  0  0
    0.9280   -4.8730   -0.1840 H   0  0  0  0  0  0  0  0  0  0  0  0
    1.0410   -2.4120   -0.4330 H   0  0  0  0  0  0  0  0  0  0  0  0
  1  2  1  0  0  0  0
  1 11  1  0  0  0  0
  1 12  1  0  0  0  0
  2  3  1  0  0  0  0
  2 13  1  0  0  0  0
  3  4  2  0  0  0  0
  3  5  1  0  0  0  0
  5  6  1  0  0  0  0
  5 10  2  0  0  0  0
  6  7  2  0  0  0  0
  6 14  1  0  0  0  0
  7  8  1  0  0  0  0
  7 15  1  0  0  0  0
  8  9  2  0  0  0  0
  9 10  1  0  0  0  0
  9 16  1  0  0  0  0
 10 17  1  0  0  0  0
M  END
>  <COMPOUND_KEY>
Isoniazid

>  <Characterization>
Non-Inhibitor

>  <Binary Characterization>
0

$$$$

  MOE2013           3D
CORINA 3.49 0026  11.04.2013
 67 71  0  0  1  0  0  0  0  0999 V2000
    0.3910    2.2270   -1.2060 C   0  0  0  0  0  0  0  0  0  0  0  0
    0.0170    0.8410   -0.9280 C   0  0  0  0  0  0  0  0  0  0  0  0
   -0.2960   -0.2960   -0.6980 C   0  0  0  0  0  0  0  0  0  0  0  0
   -0.7060   -1.6850   -0.4010 C   0  0  2  0  0  0  0  0  0  0  0  0
   -2.0750   -1.8280   -0.7560 O   0  0  0  0  0  0  0  0  0  0  0  0
   -0.5020   -1.9840    1.1070 C   0  0  0  0  0  0  0  0  0  0  0  0
    0.8140   -2.7820    1.2230 C   0  0  0  0  0  0  0  0  0  0  0  0
    1.4040   -2.7800   -0.1880 C   0  0  1  0  0  0  0  0  0  0  0  0
    2.4130   -3.8740   -0.5540 C   0  0  2  0  0  0  0  0  0  0  0  0
    3.5950   -3.8540    0.4310 C   0  0  0  0  0  0  0  0  0  0  0  0
    4.7190   -4.7450   -0.0700 C   0  0  0  0  0  0  0  0  0  0  0  0
    5.1850   -4.2540   -1.4130 C   0  0  0  0  0  0  0  0  0  0  0  0
    6.4960   -4.1250   -1.6740 C   0  0  0  0  0  0  0  0  0  0  0  0
    6.9680   -3.5830   -2.9690 C   0  0  0  0  0  0  0  0  0  0  0  0
    8.1740   -3.4890   -3.1830 O   0  0  0  0  0  0  0  0  0  0  0  0
    5.9360   -3.0940   -3.9530 C   0  0  0  0  0  0  0  0  0  0  0  0
    4.6620   -3.9150   -3.8250 C   0  0  0  0  0  0  0  0  0  0  0  0
    4.1460   -3.9270   -2.3970 C   0  0  0  0  0  0  0  0  0  0  0  0
    2.8490   -3.7460   -2.0300 C   0  0  0  0  0  0  0  0  0  0  0  0
    1.7290   -3.4530   -3.0550 C   0  0  2  0  0  0  0  0  0  0  0  0
    0.6310   -2.4810   -2.5240 C   0  0  0  0  0  0  0  0  0  0  0  0
    0.1590   -2.7820   -1.0930 C   0  0  2  0  0  0  0  0  0  0  0  0
   -0.6310   -4.1230   -1.0760 C   0  0  0  0  0  0  0  0  0  0  0  0
    1.1570   -4.6870   -3.7550 C   0  0  0  0  0  0  0  0  0  0  0  0
    0.3060   -4.5220   -4.8550 C   0  0  0  0  0  0  0  0  0  0  0  0
   -0.2580   -5.6240   -5.5140 C   0  0  0  0  0  0  0  0  0  0  0  0
    0.0060   -6.9460   -5.1230 C   0  0  0  0  0  0  0  0  0  0  0  0
    0.8880   -7.0950   -4.0410 C   0  0  0  0  0  0  0  0  0  0  0  0
    1.4550   -5.9980   -3.3740 C   0  0  0  0  0  0  0  0  0  0  0  0
   -0.5700   -8.0360   -5.7640 N   0  0  0  0  0  0  0  0  0  0  0  0
   -1.4240   -7.8600   -6.9320 C   0  0  0  0  0  0  0  0  0  0  0  0
   -0.3450   -9.3950   -5.2880 C   0  0  0  0  0  0  0  0  0  0  0  0
    1.1100    2.5920   -0.4670 H   0  0  0  0  0  0  0  0  0  0  0  0
    0.8480    2.3150   -2.1960 H   0  0  0  0  0  0  0  0  0  0  0  0
   -0.4860    2.8800   -1.1780 H   0  0  0  0  0  0  0  0  0  0  0  0
   -2.5630   -1.1170   -0.3090 H   0  0  0  0  0  0  0  0  0  0  0  0
   -0.4460   -1.0690    1.7100 H   0  0  0  0  0  0  0  0  0  0  0  0
   -1.3310   -2.5750    1.5160 H   0  0  0  0  0  0  0  0  0  0  0  0
    1.4940   -2.3190    1.9470 H   0  0  0  0  0  0  0  0  0  0  0  0
    0.6070   -3.8010    1.5690 H   0  0  0  0  0  0  0  0  0  0  0  0
    1.9280   -1.8170   -0.3060 H   0  0  0  0  0  0  0  0  0  0  0  0
    1.9390   -4.8570   -0.4440 H   0  0  0  0  0  0  0  0  0  0  0  0
    3.9660   -2.8290    0.5660 H   0  0  0  0  0  0  0  0  0  0  0  0
    3.2670   -4.2050    1.4170 H   0  0  0  0  0  0  0  0  0  0  0  0
    5.5350   -4.7430    0.6620 H   0  0  0  0  0  0  0  0  0  0  0  0
    4.3700   -5.7820   -0.1590 H   0  0  0  0  0  0  0  0  0  0  0  0
    7.2660   -4.3760   -0.9540 H   0  0  0  0  0  0  0  0  0  0  0  0
    5.7490   -2.0320   -3.7630 H   0  0  0  0  0  0  0  0  0  0  0  0
    6.3390   -3.2040   -4.9650 H   0  0  0  0  0  0  0  0  0  0  0  0
    3.9410   -3.5340   -4.5500 H   0  0  0  0  0  0  0  0  0  0  0  0
    4.8660   -4.9530   -4.1200 H   0  0  0  0  0  0  0  0  0  0  0  0
    2.1870   -2.8750   -3.8680 H   0  0  0  0  0  0  0  0  0  0  0  0
    1.0780   -1.4780   -2.5530 H   0  0  0  0  0  0  0  0  0  0  0  0
   -0.2330   -2.4300   -3.1970 H   0  0  0  0  0  0  0  0  0  0  0  0
   -1.4340   -4.1080   -1.8220 H   0  0  0  0  0  0  0  0  0  0  0  0
   -0.0100   -4.9920   -1.2900 H   0  0  0  0  0  0  0  0  0  0  0  0
   -1.0990   -4.3210   -0.1060 H   0  0  0  0  0  0  0  0  0  0  0  0
    0.0620   -3.5250   -5.2180 H   0  0  0  0  0  0  0  0  0  0  0  0
   -0.9230   -5.4120   -6.3470 H   0  0  0  0  0  0  0  0  0  0  0  0
    1.1630   -8.0820   -3.6800 H   0  0  0  0  0  0  0  0  0  0  0  0
    2.1230   -6.2050   -2.5430 H   0  0  0  0  0  0  0  0  0  0  0  0
   -0.8880   -7.3390   -7.7330 H   0  0  0  0  0  0  0  0  0  0  0  0
   -1.7530   -8.8190   -7.3470 H   0  0  0  0  0  0  0  0  0  0  0  0
   -2.3270   -7.2980   -6.6720 H   0  0  0  0  0  0  0  0  0  0  0  0
   -0.6630   -9.5020   -4.2450 H   0  0  0  0  0  0  0  0  0  0  0  0
   -0.9130  -10.1310   -5.8660 H   0  0  0  0  0  0  0  0  0  0  0  0
    0.7130   -9.6680   -5.3750 H   0  0  0  0  0  0  0  0  0  0  0  0
  1  2  1  0  0  0  0
  1 33  1  0  0  0  0
  1 34  1  0  0  0  0
  1 35  1  0  0  0  0
  2  3  3  0  0  0  0
  3  4  1  0  0  0  0
  4  5  1  0  0  0  0
  4  6  1  0  0  0  0
  4 22  1  0  0  0  0
  5 36  1  0  0  0  0
  6  7  1  0  0  0  0
  6 37  1  0  0  0  0
  6 38  1  0  0  0  0
  7  8  1  0  0  0  0
  7 39  1  0  0  0  0
  7 40  1  0  0  0  0
  8  9  1  0  0  0  0
  8 22  1  0  0  0  0
  8 41  1  0  0  0  0
  9 10  1  0  0  0  0
  9 19  1  0  0  0  0
  9 42  1  0  0  0  0
 10 11  1  0  0  0  0
 10 43  1  0  0  0  0
 10 44  1  0  0  0  0
 11 12  1  0  0  0  0
 11 45  1  0  0  0  0
 11 46  1  0  0  0  0
 12 13  2  0  0  0  0
 12 18  1  0  0  0  0
 13 14  1  0  0  0  0
 13 47  1  0  0  0  0
 14 15  2  0  0  0  0
 14 16  1  0  0  0  0
 16 17  1  0  0  0  0
 16 48  1  0  0  0  0
 16 49  1  0  0  0  0
 17 18  1  0  0  0  0
 17 50  1  0  0  0  0
 17 51  1  0  0  0  0
 18 19  2  0  0  0  0
 19 20  1  0  0  0  0
 20 21  1  0  0  0  0
 20 24  1  0  0  0  0
 20 52  1  0  0  0  0
 21 22  1  0  0  0  0
 21 53  1  0  0  0  0
 21 54  1  0  0  0  0
 22 23  1  0  0  0  0
 23 55  1  0  0  0  0
 23 56  1  0  0  0  0
 23 57  1  0  0  0  0
 24 25  1  0  0  0  0
 24 29  2  0  0  0  0
 25 26  2  0  0  0  0
 25 58  1  0  0  0  0
 26 27  1  0  0  0  0
 26 59  1  0  0  0  0
 27 28  2  0  0  0  0
 27 30  1  0  0  0  0
 28 29  1  0  0  0  0
 28 60  1  0  0  0  0
 29 61  1  0  0  0  0
 30 31  1  0  0  0  0
 30 32  1  0  0  0  0
 31 62  1  0  0  0  0
 31 63  1  0  0  0  0
 31 64  1  0  0  0  0
 32 65  1  0  0  0  0
 32 66  1  0  0  0  0
 32 67  1  0  0  0  0
M  END
>  <COMPOUND_KEY>
Mifepristone

>  <Characterization>
Inhibitor

>  <Binary Characterization>
1

$$$$

  MOE2013           3D
CORINA 3.49 0026  11.04.2013
 51 54  0  0  1  0  0  0  0  0999 V2000
    0.0310    1.7990   -0.5150 C   0  0  0  0  0  0  0  0  0  0  0  0
   -0.8550    0.4170   -1.2850 S   0  0  0  0  0  0  0  0  0  0  0  0
    0.3660   -0.1570   -2.4580 C   0  0  0  0  0  0  0  0  0  0  0  0
    1.0550    0.7110   -3.2940 C   0  0  0  0  0  0  0  0  0  0  0  0
    1.9840    0.2030   -4.1960 C   0  0  0  0  0  0  0  0  0  0  0  0
    2.2340   -1.1790   -4.2840 C   0  0  0  0  0  0  0  0  0  0  0  0
    3.4260   -1.6600   -5.5090 S   0  0  0  0  0  0  0  0  0  0  0  0
    3.6920   -3.3730   -5.1250 C   0  0  0  0  0  0  0  0  0  0  0  0
    4.7740   -3.9820   -5.7920 C   0  0  0  0  0  0  0  0  0  0  0  0
    5.0750   -5.3240   -5.5980 C   0  0  0  0  0  0  0  0  0  0  0  0
    4.2930   -6.0710   -4.7340 C   0  0  0  0  0  0  0  0  0  0  0  0
    3.2170   -5.4710   -4.0700 C   0  0  0  0  0  0  0  0  0  0  0  0
    2.8760   -4.1080   -4.2410 C   0  0  0  0  0  0  0  0  0  0  0  0
    1.7880   -3.4970   -3.5490 N   0  0  3  0  0  0  0  0  0  0  0  0
    0.8340   -4.3990   -2.8610 C   0  0  0  0  0  0  0  0  0  0  0  0
    1.2720   -4.6830   -1.4140 C   0  0  0  0  0  0  0  0  0  0  0  0
    0.5010   -5.8510   -0.7500 C   0  0  2  0  0  0  0  0  0  0  0  0
   -1.0180   -5.5590   -0.7680 C   0  0  0  0  0  0  0  0  0  0  0  0
   -1.8300   -6.6450   -0.0740 C   0  0  0  0  0  0  0  0  0  0  0  0
   -1.2940   -6.8910    1.3250 C   0  0  0  0  0  0  0  0  0  0  0  0
    0.2020   -7.1800    1.2830 C   0  0  0  0  0  0  0  0  0  0  0  0
    0.9550   -6.0850    0.6460 N   0  0  3  0  0  0  0  0  0  0  0  0
    2.3880   -6.3860    0.7410 C   0  0  0  0  0  0  0  0  0  0  0  0
    1.5410   -2.0940   -3.4680 C   0  0  0  0  0  0  0  0  0  0  0  0
    0.6070   -1.5370   -2.5610 C   0  0  0  0  0  0  0  0  0  0  0  0
    1.0190    1.4800   -0.1710 H   0  0  0  0  0  0  0  0  0  0  0  0
    0.1360    2.6330   -1.2130 H   0  0  0  0  0  0  0  0  0  0  0  0
   -0.5400    2.1480    0.3490 H   0  0  0  0  0  0  0  0  0  0  0  0
    0.8760    1.7810   -3.2700 H   0  0  0  0  0  0  0  0  0  0  0  0
    2.5140    0.9000   -4.8430 H   0  0  0  0  0  0  0  0  0  0  0  0
    5.3930   -3.4030   -6.4750 H   0  0  0  0  0  0  0  0  0  0  0  0
    5.9120   -5.7810   -6.1180 H   0  0  0  0  0  0  0  0  0  0  0  0
    4.5170   -7.1210   -4.5660 H   0  0  0  0  0  0  0  0  0  0  0  0
    2.6650   -6.1170   -3.3950 H   0  0  0  0  0  0  0  0  0  0  0  0
   -0.1790   -3.9820   -2.8930 H   0  0  0  0  0  0  0  0  0  0  0  0
    0.7170   -5.3380   -3.4190 H   0  0  0  0  0  0  0  0  0  0  0  0
    2.3430   -4.9070   -1.4220 H   0  0  0  0  0  0  0  0  0  0  0  0
    1.1650   -3.7790   -0.8010 H   0  0  0  0  0  0  0  0  0  0  0  0
    0.6830   -6.7590   -1.3410 H   0  0  0  0  0  0  0  0  0  0  0  0
   -1.2160   -4.5940   -0.2830 H   0  0  0  0  0  0  0  0  0  0  0  0
   -1.3830   -5.4810   -1.7970 H   0  0  0  0  0  0  0  0  0  0  0  0
   -2.8850   -6.3540   -0.0280 H   0  0  0  0  0  0  0  0  0  0  0  0
   -1.7770   -7.5720   -0.6580 H   0  0  0  0  0  0  0  0  0  0  0  0
   -1.4860   -6.0130    1.9550 H   0  0  0  0  0  0  0  0  0  0  0  0
   -1.8230   -7.7340    1.7820 H   0  0  0  0  0  0  0  0  0  0  0  0
    0.5420   -7.3110    2.3180 H   0  0  0  0  0  0  0  0  0  0  0  0
    0.3820   -8.1290    0.7600 H   0  0  0  0  0  0  0  0  0  0  0  0
    2.9980   -5.5130    0.4930 H   0  0  0  0  0  0  0  0  0  0  0  0
    2.6640   -6.6450    1.7710 H   0  0  0  0  0  0  0  0  0  0  0  0
    2.6770   -7.2200    0.0920 H   0  0  0  0  0  0  0  0  0  0  0  0
    0.0430   -2.1720   -1.8840 H   0  0  0  0  0  0  0  0  0  0  0  0
  1  2  1  0  0  0  0
  1 26  1  0  0  0  0
  1 27  1  0  0  0  0
  1 28  1  0  0  0  0
  2  3  1  0  0  0  0
  3  4  1  0  0  0  0
  3 25  2  0  0  0  0
  4  5  2  0  0  0  0
  4 29  1  0  0  0  0
  5  6  1  0  0  0  0
  5 30  1  0  0  0  0
  6  7  1  0  0  0  0
  6 24  2  0  0  0  0
  7  8  1  0  0  0  0
  8  9  1  0  0  0  0
  8 13  2  0  0  0  0
  9 10  2  0  0  0  0
  9 31  1  0  0  0  0
 10 11  1  0  0  0  0
 10 32  1  0  0  0  0
 11 12  2  0  0  0  0
 11 33  1  0  0  0  0
 12 13  1  0  0  0  0
 12 34  1  0  0  0  0
 13 14  1  0  0  0  0
 14 15  1  0  0  0  0
 14 24  1  0  0  0  0
 15 16  1  0  0  0  0
 15 35  1  0  0  0  0
 15 36  1  0  0  0  0
 16 17  1  0  0  0  0
 16 37  1  0  0  0  0
 16 38  1  0  0  0  0
 17 18  1  0  0  0  0
 17 22  1  0  0  0  0
 17 39  1  0  0  0  0
 18 19  1  0  0  0  0
 18 40  1  0  0  0  0
 18 41  1  0  0  0  0
 19 20  1  0  0  0  0
 19 42  1  0  0  0  0
 19 43  1  0  0  0  0
 20 21  1  0  0  0  0
 20 44  1  0  0  0  0
 20 45  1  0  0  0  0
 21 22  1  0  0  0  0
 21 46  1  0  0  0  0
 21 47  1  0  0  0  0
 22 23  1  0  0  0  0
 23 48  1  0  0  0  0
 23 49  1  0  0  0  0
 23 50  1  0  0  0  0
 24 25  1  0  0  0  0
 25 51  1  0  0  0  0
M  END
>  <COMPOUND_KEY>
Thioridazine

>  <Characterization>
Non-Inhibitor

>  <Binary Characterization>
0

$$$$

  MOE2013           3D
CORINA 3.49 0026  11.04.2013
 41 43  0  0  1  0  0  0  0  0999 V2000
   -0.2280    0.8040    0.5510 C   0  0  0  0  0  0  0  0  0  0  0  0
   -0.0710   -0.5740    0.2360 O   0  0  0  0  0  0  0  0  0  0  0  0
    0.4450   -0.8960   -0.9910 C   0  0  0  0  0  0  0  0  0  0  0  0
    0.7890    0.0450   -1.9610 C   0  0  0  0  0  0  0  0  0  0  0  0
    1.3540   -0.3960   -3.1460 C   0  0  0  0  0  0  0  0  0  0  0  0
    1.6060   -1.6890   -3.4230 N   0  0  0  0  0  0  0  0  0  0  0  0
    1.2750   -2.6020   -2.4760 C   0  0  0  0  0  0  0  0  0  0  0  0
    1.6030   -4.0380   -2.7910 C   0  0  0  0  0  0  0  0  0  0  0  0
    3.0620   -4.5920   -1.8590 S   0  0  2  0  0  0  0  0  0  0  0  0
    4.3000   -4.2320   -2.6260 O   0  0  0  0  0  0  0  0  0  0  0  0
    2.8430   -6.2990   -1.9970 C   0  0  0  0  0  0  0  0  0  0  0  0
    3.7700   -7.1170   -2.4390 N   0  0  0  0  0  0  0  0  0  0  0  0
    3.2120   -8.3680   -2.3550 C   0  0  0  0  0  0  0  0  0  0  0  0
    3.7470   -9.6140   -2.7100 C   0  0  0  0  0  0  0  0  0  0  0  0
    2.9740  -10.7700   -2.5240 C   0  0  0  0  0  0  0  0  0  0  0  0
    3.6010  -11.9250   -2.9080 O   0  0  0  0  0  0  0  0  0  0  0  0
    2.9020  -13.1540   -2.7660 C   0  0  0  0  0  0  0  0  0  0  0  0
    2.5810  -13.3570   -1.4660 F   0  0  0  0  0  0  0  0  0  0  0  0
    1.7560  -13.1200   -3.4880 F   0  0  0  0  0  0  0  0  0  0  0  0
    1.6860  -10.6710   -1.9860 C   0  0  0  0  0  0  0  0  0  0  0  0
    1.1330   -9.4330   -1.6240 C   0  0  0  0  0  0  0  0  0  0  0  0
    1.9280   -8.3060   -1.8260 C   0  0  0  0  0  0  0  0  0  0  0  0
    1.7240   -6.9700   -1.5880 N   0  0  0  0  0  0  0  0  0  0  0  0
    0.6610   -2.2560   -1.2630 C   0  0  0  0  0  0  0  0  0  0  0  0
    0.3800   -3.2940   -0.4100 O   0  0  0  0  0  0  0  0  0  0  0  0
   -0.8740   -3.2060    0.2640 C   0  0  0  0  0  0  0  0  0  0  0  0
    0.7350    1.3260    0.5330 H   0  0  0  0  0  0  0  0  0  0  0  0
   -0.9510    1.2810   -0.1180 H   0  0  0  0  0  0  0  0  0  0  0  0
   -0.6230    0.8700    1.5690 H   0  0  0  0  0  0  0  0  0  0  0  0
    0.6430    1.1090   -1.8260 H   0  0  0  0  0  0  0  0  0  0  0  0
    1.6360    0.3060   -3.9250 H   0  0  0  0  0  0  0  0  0  0  0  0
    0.7340   -4.6640   -2.5670 H   0  0  0  0  0  0  0  0  0  0  0  0
    1.8220   -4.1560   -3.8580 H   0  0  0  0  0  0  0  0  0  0  0  0
    4.7480   -9.6720   -3.1250 H   0  0  0  0  0  0  0  0  0  0  0  0
    3.5260  -13.9800   -3.1180 H   0  0  0  0  0  0  0  0  0  0  0  0
    1.0700  -11.5540   -1.8310 H   0  0  0  0  0  0  0  0  0  0  0  0
    0.1340   -9.3650   -1.2060 H   0  0  0  0  0  0  0  0  0  0  0  0
    0.8940   -6.5630   -1.1780 H   0  0  0  0  0  0  0  0  0  0  0  0
   -1.2150   -4.2280    0.4560 H   0  0  0  0  0  0  0  0  0  0  0  0
   -0.7500   -2.7160    1.2340 H   0  0  0  0  0  0  0  0  0  0  0  0
   -1.6430   -2.7100   -0.3370 H   0  0  0  0  0  0  0  0  0  0  0  0
  1  2  1  0  0  0  0
  1 27  1  0  0  0  0
  1 28  1  0  0  0  0
  1 29  1  0  0  0  0
  2  3  1  0  0  0  0
  3  4  1  0  0  0  0
  3 24  2  0  0  0  0
  4  5  2  0  0  0  0
  4 30  1  0  0  0  0
  5  6  1  0  0  0  0
  5 31  1  0  0  0  0
  6  7  2  0  0  0  0
  7  8  1  0  0  0  0
  7 24  1  0  0  0  0
  8  9  1  0  0  0  0
  8 32  1  0  0  0  0
  8 33  1  0  0  0  0
  9 10  2  0  0  0  0
  9 11  1  0  0  0  0
 11 12  2  0  0  0  0
 11 23  1  0  0  0  0
 12 13  1  0  0  0  0
 13 14  2  0  0  0  0
 13 22  1  0  0  0  0
 14 15  1  0  0  0  0
 14 34  1  0  0  0  0
 15 16  1  0  0  0  0
 15 20  2  0  0  0  0
 16 17  1  0  0  0  0
 17 18  1  0  0  0  0
 17 19  1  0  0  0  0
 17 35  1  0  0  0  0
 20 21  1  0  0  0  0
 20 36  1  0  0  0  0
 21 22  2  0  0  0  0
 21 37  1  0  0  0  0
 22 23  1  0  0  0  0
 23 38  1  0  0  0  0
 24 25  1  0  0  0  0
 25 26  1  0  0  0  0
 26 39  1  0  0  0  0
 26 40  1  0  0  0  0
 26 41  1  0  0  0  0
M  END
>  <COMPOUND_KEY>
Pantoprazole

>  <Characterization>
Non-Inhibitor

>  <Binary Characterization>
0

$$$$

  MOE2013           3D
CORINA 3.49 0026  11.04.2013
 29 30  0  0  0  0  0  0  0  0999 V2000
    0.0850    1.6690   -0.0430 C   0  0  0  0  0  0  0  0  0  0  0  0
    0.0820    0.1410    0.0250 C   0  0  0  0  0  0  0  0  0  0  0  0
   -1.3370   -0.5110    0.0270 C   0  0  0  0  0  0  0  0  0  0  0  0
   -2.0530    0.0010    1.2810 C   0  0  0  0  0  0  0  0  0  0  0  0
   -1.6010   -0.1440    2.4170 O   0  0  0  0  0  0  0  0  0  0  0  0
   -3.2560    0.6320    1.1010 N   0  0  0  0  0  0  0  0  0  0  0  0
   -3.8770    0.9070   -0.0810 C   0  0  0  0  0  0  0  0  0  0  0  0
   -4.9690    1.4650   -0.1260 O   0  0  0  0  0  0  0  0  0  0  0  0
   -3.2130    0.5310   -1.2120 N   0  0  0  0  0  0  0  0  0  0  0  0
   -2.0050   -0.1110   -1.2920 C   0  0  0  0  0  0  0  0  0  0  0  0
   -1.5120   -0.3530   -2.3940 O   0  0  0  0  0  0  0  0  0  0  0  0
   -1.3090   -2.0570    0.0950 C   0  0  0  0  0  0  0  0  0  0  0  0
   -2.5260   -2.7720    0.1020 C   0  0  0  0  0  0  0  0  0  0  0  0
   -2.5470   -4.1680    0.1640 C   0  0  0  0  0  0  0  0  0  0  0  0
   -1.3550   -4.8810    0.2200 C   0  0  0  0  0  0  0  0  0  0  0  0
   -0.1430   -4.1980    0.2140 C   0  0  0  0  0  0  0  0  0  0  0  0
   -0.1190   -2.8010    0.1520 C   0  0  0  0  0  0  0  0  0  0  0  0
    1.1160    2.0370   -0.0370 H   0  0  0  0  0  0  0  0  0  0  0  0
   -0.3900    2.0340   -0.9580 H   0  0  0  0  0  0  0  0  0  0  0  0
   -0.4290    2.1130    0.8150 H   0  0  0  0  0  0  0  0  0  0  0  0
    0.6660   -0.2260   -0.8290 H   0  0  0  0  0  0  0  0  0  0  0  0
    0.6330   -0.1480    0.9300 H   0  0  0  0  0  0  0  0  0  0  0  0
   -3.7340    0.9320    1.9410 H   0  0  0  0  0  0  0  0  0  0  0  0
   -3.6600    0.7570   -2.0910 H   0  0  0  0  0  0  0  0  0  0  0  0
   -3.4810   -2.2540    0.0600 H   0  0  0  0  0  0  0  0  0  0  0  0
   -3.4970   -4.6970    0.1680 H   0  0  0  0  0  0  0  0  0  0  0  0
   -1.3700   -5.9660    0.2670 H   0  0  0  0  0  0  0  0  0  0  0  0
    0.7910   -4.7520    0.2570 H   0  0  0  0  0  0  0  0  0  0  0  0
    0.8550   -2.3200    0.1510 H   0  0  0  0  0  0  0  0  0  0  0  0
  1  2  1  0  0  0  0
  1 18  1  0  0  0  0
  1 19  1  0  0  0  0
  1 20  1  0  0  0  0
  2  3  1  0  0  0  0
  2 21  1  0  0  0  0
  2 22  1  0  0  0  0
  3  4  1  0  0  0  0
  3 10  1  0  0  0  0
  3 12  1  0  0  0  0
  4  5  2  0  0  0  0
  4  6  1  0  0  0  0
  6  7  1  0  0  0  0
  6 23  1  0  0  0  0
  7  8  2  0  0  0  0
  7  9  1  0  0  0  0
  9 10  1  0  0  0  0
  9 24  1  0  0  0  0
 10 11  2  0  0  0  0
 12 13  1  0  0  0  0
 12 17  2  0  0  0  0
 13 14  2  0  0  0  0
 13 25  1  0  0  0  0
 14 15  1  0  0  0  0
 14 26  1  0  0  0  0
 15 16  2  0  0  0  0
 15 27  1  0  0  0  0
 16 17  1  0  0  0  0
 16 28  1  0  0  0  0
 17 29  1  0  0  0  0
M  END
>  <COMPOUND_KEY>
Phenobarbital

>  <Characterization>
Non-Inhibitor

>  <Binary Characterization>
0

$$$$

  MOE2013           3D
CORINA 3.49 0026  11.04.2013
118120  0  0  1  0  0  0  0  0999 V2000
    3.3700    2.8620    1.7050 C   0  0  0  0  0  0  0  0  0  0  0  0
    2.8300    1.4370    1.6680 C   0  0  0  0  0  0  0  0  0  0  0  0
    2.4880    0.9470    0.2450 C   0  0  1  0  0  0  0  0  0  0  0  0
    3.7170    0.7490   -0.5000 O   0  0  0  0  0  0  0  0  0  0  0  0
    4.1250    1.7530   -1.3260 C   0  0  0  0  0  0  0  0  0  0  0  0
    3.5640    2.8330   -1.4520 O   0  0  0  0  0  0  0  0  0  0  0  0
    5.3530    1.3150   -2.1180 C   0  0  2  0  0  0  0  0  0  0  0  0
    6.2910    2.5180   -2.2460 C   0  0  0  0  0  0  0  0  0  0  0  0
    4.8800    0.6930   -3.4610 C   0  0  1  0  0  0  0  0  0  0  0  0
    4.8930    1.6810   -4.5010 O   0  0  0  0  0  0  0  0  0  0  0  0
    3.6080    2.2690   -4.7400 C   0  0  1  0  0  0  0  0  0  0  0  0
    3.8270    3.6150   -5.4170 C   0  0  0  0  0  0  0  0  0  0  0  0
    2.4920    4.3210   -5.6970 C   0  0  1  0  0  0  0  0  0  0  0  0
    1.8340    4.8560   -4.4160 C   0  0  0  0  0  0  0  0  0  0  0  0
    2.6620    5.4180   -6.6340 O   0  0  0  0  0  0  0  0  0  0  0  0
    3.5680    6.4480   -6.2640 C   0  0  0  0  0  0  0  0  0  0  0  0
    1.5510    3.3380   -6.4440 C   0  0  1  0  0  0  0  0  0  0  0  0
    2.0170    3.2790   -7.8130 O   0  0  0  0  0  0  0  0  0  0  0  0
    1.5350    1.8950   -5.9110 C   0  0  2  0  0  0  0  0  0  0  0  0
    0.5650    1.6470   -4.7610 C   0  0  0  0  0  0  0  0  0  0  0  0
    2.8410    1.4120   -5.5780 O   0  0  0  0  0  0  0  0  0  0  0  0
    5.7220   -0.5480   -3.9230 C   0  0  2  0  0  0  0  0  0  0  0  0
    7.1890   -0.1880   -4.1900 C   0  0  0  0  0  0  0  0  0  0  0  0
    5.0490   -1.2430   -5.1630 C   0  0  1  0  0  0  0  0  0  0  0  0
    6.0340   -1.6200   -6.1500 O   0  0  0  0  0  0  0  0  0  0  0  0
    5.7830   -1.0330   -7.4350 C   0  0  2  0  0  0  0  0  0  0  0  0
    4.4660   -1.4190   -7.8610 O   0  0  0  0  0  0  0  0  0  0  0  0
    4.0930   -0.8010   -9.0940 C   0  0  2  0  0  0  0  0  0  0  0  0
    2.6340   -1.1450   -9.3600 C   0  0  0  0  0  0  0  0  0  0  0  0
    5.0000   -1.3240  -10.2110 C   0  0  0  0  0  0  0  0  0  0  0  0
    6.4670   -1.0260   -9.8680 C   0  0  1  0  0  0  0  0  0  0  0  0
    6.8140   -1.5540   -8.4530 C   0  0  1  0  0  0  0  0  0  0  0  0
    8.1500   -1.1370   -8.1410 O   0  0  0  0  0  0  0  0  0  0  0  0
    7.4910   -1.4840  -10.8400 N   0  0  0  0  0  0  0  0  0  0  0  0
    7.3650   -2.8900  -11.2320 C   0  0  0  0  0  0  0  0  0  0  0  0
    7.5170   -0.6410  -12.0390 C   0  0  0  0  0  0  0  0  0  0  0  0
    4.2010   -2.5410   -4.8340 C   0  0  2  0  0  0  0  0  0  0  0  0
    5.1020   -3.6720   -4.3200 C   0  0  0  0  0  0  0  0  0  0  0  0
    3.5860   -3.0330   -6.0370 O   0  0  0  0  0  0  0  0  0  0  0  0
    3.0590   -2.2060   -3.8520 C   0  0  0  0  0  0  0  0  0  0  0  0
    1.8140   -3.1130   -3.8090 C   0  0  1  0  0  0  0  0  0  0  0  0
    2.0450   -4.5140   -3.2620 C   0  0  0  0  0  0  0  0  0  0  0  0
    0.7300   -2.3800   -3.0130 C   0  0  0  0  0  0  0  0  0  0  0  0
   -0.2000   -1.8030   -3.5870 O   0  0  0  0  0  0  0  0  0  0  0  0
    0.8810   -2.2320   -1.5000 C   0  0  2  0  0  0  0  0  0  0  0  0
   -0.4170   -2.6810   -0.8290 C   0  0  0  0  0  0  0  0  0  0  0  0
    1.2790   -0.7630   -1.2230 C   0  0  1  0  0  0  0  0  0  0  0  0
    0.1730    0.1110   -1.5450 O   0  0  0  0  0  0  0  0  0  0  0  0
    1.6980   -0.4070    0.2370 C   0  0  1  0  0  0  0  0  0  0  0  0
    2.4980   -1.5230    0.9190 C   0  0  0  0  0  0  0  0  0  0  0  0
    0.4740   -0.2170    0.9710 O   0  0  0  0  0  0  0  0  0  0  0  0
    4.3430    2.9340    1.2110 H   0  0  0  0  0  0  0  0  0  0  0  0
    2.6780    3.5590    1.2250 H   0  0  0  0  0  0  0  0  0  0  0  0
    3.5060    3.1830    2.7430 H   0  0  0  0  0  0  0  0  0  0  0  0
    3.5920    0.7910    2.1190 H   0  0  0  0  0  0  0  0  0  0  0  0
    1.9380    1.3980    2.3030 H   0  0  0  0  0  0  0  0  0  0  0  0
    1.8580    1.7070   -0.2350 H   0  0  0  0  0  0  0  0  0  0  0  0
    5.8610    0.5530   -1.5130 H   0  0  0  0  0  0  0  0  0  0  0  0
    6.6010    2.8630   -1.2520 H   0  0  0  0  0  0  0  0  0  0  0  0
    7.1950    2.2770   -2.8090 H   0  0  0  0  0  0  0  0  0  0  0  0
    5.8050    3.3680   -2.7380 H   0  0  0  0  0  0  0  0  0  0  0  0
    3.8560    0.3350   -3.3220 H   0  0  0  0  0  0  0  0  0  0  0  0
    3.0920    2.4110   -3.7910 H   0  0  0  0  0  0  0  0  0  0  0  0
    4.4810    4.2380   -4.7950 H   0  0  0  0  0  0  0  0  0  0  0  0
    4.3750    3.4710   -6.3580 H   0  0  0  0  0  0  0  0  0  0  0  0
    2.5140    5.5160   -3.8670 H   0  0  0  0  0  0  0  0  0  0  0  0
    0.9480    5.4520   -4.6590 H   0  0  0  0  0  0  0  0  0  0  0  0
    1.5360    4.0710   -3.7220 H   0  0  0  0  0  0  0  0  0  0  0  0
    3.2470    6.9570   -5.3520 H   0  0  0  0  0  0  0  0  0  0  0  0
    4.5850    6.0620   -6.1520 H   0  0  0  0  0  0  0  0  0  0  0  0
    3.5800    7.1860   -7.0710 H   0  0  0  0  0  0  0  0  0  0  0  0
    0.5340    3.7430   -6.5050 H   0  0  0  0  0  0  0  0  0  0  0  0
    2.2950    4.2020   -8.0050 H   0  0  0  0  0  0  0  0  0  0  0  0
    1.2020    1.2470   -6.7320 H   0  0  0  0  0  0  0  0  0  0  0  0
   -0.4340    2.0280   -4.9940 H   0  0  0  0  0  0  0  0  0  0  0  0
    0.4860    0.5700   -4.5840 H   0  0  0  0  0  0  0  0  0  0  0  0
    0.8970    2.0770   -3.8150 H   0  0  0  0  0  0  0  0  0  0  0  0
    5.7240   -1.2560   -3.0860 H   0  0  0  0  0  0  0  0  0  0  0  0
    7.6730    0.1830   -3.2830 H   0  0  0  0  0  0  0  0  0  0  0  0
    7.7610   -1.0700   -4.4950 H   0  0  0  0  0  0  0  0  0  0  0  0
    7.2850    0.5730   -4.9710 H   0  0  0  0  0  0  0  0  0  0  0  0
    4.3610   -0.5280   -5.6230 H   0  0  0  0  0  0  0  0  0  0  0  0
    5.8530    0.0580   -7.3290 H   0  0  0  0  0  0  0  0  0  0  0  0
    4.1850    0.2880   -8.9950 H   0  0  0  0  0  0  0  0  0  0  0  0
    2.0040   -0.7820   -8.5410 H   0  0  0  0  0  0  0  0  0  0  0  0
    2.2840   -0.6980  -10.2950 H   0  0  0  0  0  0  0  0  0  0  0  0
    2.4880   -2.2290   -9.4110 H   0  0  0  0  0  0  0  0  0  0  0  0
    4.8550   -2.4070  -10.3050 H   0  0  0  0  0  0  0  0  0  0  0  0
    4.7220   -0.8640  -11.1660 H   0  0  0  0  0  0  0  0  0  0  0  0
    6.5760    0.0670   -9.8040 H   0  0  0  0  0  0  0  0  0  0  0  0
    6.8030   -2.6500   -8.4280 H   0  0  0  0  0  0  0  0  0  0  0  0
    8.6470   -1.2860   -8.9740 H   0  0  0  0  0  0  0  0  0  0  0  0
    6.4590   -3.0850  -11.8160 H   0  0  0  0  0  0  0  0  0  0  0  0
    8.2260   -3.1870  -11.8430 H   0  0  0  0  0  0  0  0  0  0  0  0
    7.3680   -3.5540  -10.3630 H   0  0  0  0  0  0  0  0  0  0  0  0
    7.6850    0.4080  -11.7720 H   0  0  0  0  0  0  0  0  0  0  0  0
    8.3480   -0.9290  -12.6920 H   0  0  0  0  0  0  0  0  0  0  0  0
    6.5890   -0.7070  -12.6170 H   0  0  0  0  0  0  0  0  0  0  0  0
    5.5020   -3.4630   -3.3240 H   0  0  0  0  0  0  0  0  0  0  0  0
    4.5720   -4.6270   -4.2810 H   0  0  0  0  0  0  0  0  0  0  0  0
    5.9460   -3.8440   -4.9970 H   0  0  0  0  0  0  0  0  0  0  0  0
    3.9280   -2.4960   -6.7890 H   0  0  0  0  0  0  0  0  0  0  0  0
    3.4720   -2.0890   -2.8430 H   0  0  0  0  0  0  0  0  0  0  0  0
    2.6720   -1.2210   -4.1450 H   0  0  0  0  0  0  0  0  0  0  0  0
    1.4040   -3.2180   -4.8220 H   0  0  0  0  0  0  0  0  0  0  0  0
    2.7270   -4.5120   -2.4060 H   0  0  0  0  0  0  0  0  0  0  0  0
    1.1040   -4.9740   -2.9390 H   0  0  0  0  0  0  0  0  0  0  0  0
    2.4710   -5.1640   -4.0330 H   0  0  0  0  0  0  0  0  0  0  0  0
    1.6860   -2.8980   -1.1790 H   0  0  0  0  0  0  0  0  0  0  0  0
   -0.6690   -3.7040   -1.1320 H   0  0  0  0  0  0  0  0  0  0  0  0
   -0.3280   -2.6730    0.2610 H   0  0  0  0  0  0  0  0  0  0  0  0
   -1.2640   -2.0450   -1.1050 H   0  0  0  0  0  0  0  0  0  0  0  0
    2.0900   -0.4920   -1.9030 H   0  0  0  0  0  0  0  0  0  0  0  0
   -0.2130   -0.2070   -2.3920 H   0  0  0  0  0  0  0  0  0  0  0  0
    2.7650   -1.2550    1.9470 H   0  0  0  0  0  0  0  0  0  0  0  0
    1.9080   -2.4380    1.0220 H   0  0  0  0  0  0  0  0  0  0  0  0
    3.4160   -1.7580    0.3710 H   0  0  0  0  0  0  0  0  0  0  0  0
   -0.1260    0.1920    0.3040 H   0  0  0  0  0  0  0  0  0  0  0  0
  1  2  1  0  0  0  0
  1 52  1  0  0  0  0
  1 53  1  0  0  0  0
  1 54  1  0  0  0  0
  2  3  1  0  0  0  0
  2 55  1  0  0  0  0
  2 56  1  0  0  0  0
  3  4  1  0  0  0  0
  3 49  1  0  0  0  0
  3 57  1  0  0  0  0
  4  5  1  0  0  0  0
  5  6  2  0  0  0  0
  5  7  1  0  0  0  0
  7  8  1  0  0  0  0
  7  9  1  0  0  0  0
  7 58  1  0  0  0  0
  8 59  1  0  0  0  0
  8 60  1  0  0  0  0
  8 61  1  0  0  0  0
  9 10  1  0  0  0  0
  9 22  1  0  0  0  0
  9 62  1  0  0  0  0
 10 11  1  0  0  0  0
 11 12  1  0  0  0  0
 11 21  1  0  0  0  0
 11 63  1  0  0  0  0
 12 13  1  0  0  0  0
 12 64  1  0  0  0  0
 12 65  1  0  0  0  0
 13 14  1  0  0  0  0
 13 15  1  0  0  0  0
 13 17  1  0  0  0  0
 14 66  1  0  0  0  0
 14 67  1  0  0  0  0
 14 68  1  0  0  0  0
 15 16  1  0  0  0  0
 16 69  1  0  0  0  0
 16 70  1  0  0  0  0
 16 71  1  0  0  0  0
 17 18  1  0  0  0  0
 17 19  1  0  0  0  0
 17 72  1  0  0  0  0
 18 73  1  0  0  0  0
 19 20  1  0  0  0  0
 19 21  1  0  0  0  0
 19 74  1  0  0  0  0
 20 75  1  0  0  0  0
 20 76  1  0  0  0  0
 20 77  1  0  0  0  0
 22 23  1  0  0  0  0
 22 24  1  0  0  0  0
 22 78  1  0  0  0  0
 23 79  1  0  0  0  0
 23 80  1  0  0  0  0
 23 81  1  0  0  0  0
 24 25  1  0  0  0  0
 24 37  1  0  0  0  0
 24 82  1  0  0  0  0
 25 26  1  0  0  0  0
 26 27  1  0  0  0  0
 26 32  1  0  0  0  0
 26 83  1  0  0  0  0
 27 28  1  0  0  0  0
 28 29  1  0  0  0  0
 28 30  1  0  0  0  0
 28 84  1  0  0  0  0
 29 85  1  0  0  0  0
 29 86  1  0  0  0  0
 29 87  1  0  0  0  0
 30 31  1  0  0  0  0
 30 88  1  0  0  0  0
 30 89  1  0  0  0  0
 31 32  1  0  0  0  0
 31 34  1  0  0  0  0
 31 90  1  0  0  0  0
 32 33  1  0  0  0  0
 32 91  1  0  0  0  0
 33 92  1  0  0  0  0
 34 35  1  0  0  0  0
 34 36  1  0  0  0  0
 35 93  1  0  0  0  0
 35 94  1  0  0  0  0
 35 95  1  0  0  0  0
 36 96  1  0  0  0  0
 36 97  1  0  0  0  0
 36 98  1  0  0  0  0
 37 38  1  0  0  0  0
 37 39  1  0  0  0  0
 37 40  1  0  0  0  0
 38 99  1  0  0  0  0
 38100  1  0  0  0  0
 38101  1  0  0  0  0
 39102  1  0  0  0  0
 40 41  1  0  0  0  0
 40103  1  0  0  0  0
 40104  1  0  0  0  0
 41 42  1  0  0  0  0
 41 43  1  0  0  0  0
 41105  1  0  0  0  0
 42106  1  0  0  0  0
 42107  1  0  0  0  0
 42108  1  0  0  0  0
 43 44  2  0  0  0  0
 43 45  1  0  0  0  0
 45 46  1  0  0  0  0
 45 47  1  0  0  0  0
 45109  1  0  0  0  0
 46110  1  0  0  0  0
 46111  1  0  0  0  0
 46112  1  0  0  0  0
 47 48  1  0  0  0  0
 47 49  1  0  0  0  0
 47113  1  0  0  0  0
 48114  1  0  0  0  0
 49 50  1  0  0  0  0
 49 51  1  0  0  0  0
 50115  1  0  0  0  0
 50116  1  0  0  0  0
 50117  1  0  0  0  0
 51118  1  0  0  0  0
M  END
>  <COMPOUND_KEY>
Erythromycin

>  <Characterization>
Inhibitor

>  <Binary Characterization>
1

$$$$

  MOE2013           3D
CORINA 3.49 0026  11.04.2013
 32 34  0  0  0  0  0  0  0  0999 V2000
    0.1930    1.4400   -0.3670 O   0  0  0  0  0  0  0  0  0  0  0  0
    0.0730    0.0740   -0.2130 C   0  0  0  0  0  0  0  0  0  0  0  0
   -1.0940   -0.5780   -0.0450 C   0  0  0  0  0  0  0  0  0  0  0  0
   -1.2020   -1.9600    0.0780 O   0  0  0  0  0  0  0  0  0  0  0  0
   -0.0600   -2.7170    0.0510 C   0  0  0  0  0  0  0  0  0  0  0  0
   -0.1960   -4.0970    0.1860 C   0  0  0  0  0  0  0  0  0  0  0  0
    0.9420   -4.9040    0.1640 C   0  0  0  0  0  0  0  0  0  0  0  0
    0.7600   -6.2490    0.3000 O   0  0  0  0  0  0  0  0  0  0  0  0
    2.2150   -4.3550    0.0100 C   0  0  0  0  0  0  0  0  0  0  0  0
    2.3410   -2.9770   -0.1250 C   0  0  0  0  0  0  0  0  0  0  0  0
    3.5990   -2.4570   -0.2750 O   0  0  0  0  0  0  0  0  0  0  0  0
    1.2050   -2.1640   -0.1050 C   0  0  0  0  0  0  0  0  0  0  0  0
    1.3200   -0.7160   -0.2490 C   0  0  0  0  0  0  0  0  0  0  0  0
    2.4160   -0.1800   -0.3930 O   0  0  0  0  0  0  0  0  0  0  0  0
   -2.4000    0.1090    0.0130 C   0  0  0  0  0  0  0  0  0  0  0  0
   -3.4910   -0.3960   -0.7190 C   0  0  0  0  0  0  0  0  0  0  0  0
   -4.7420    0.2260   -0.6650 C   0  0  0  0  0  0  0  0  0  0  0  0
   -4.9060    1.3540    0.1260 C   0  0  0  0  0  0  0  0  0  0  0  0
   -6.1130    1.9930    0.1220 O   0  0  0  0  0  0  0  0  0  0  0  0
   -3.8480    1.8370    0.8880 C   0  0  0  0  0  0  0  0  0  0  0  0
   -4.0190    2.8950    1.7340 O   0  0  0  0  0  0  0  0  0  0  0  0
   -2.5980    1.2330    0.8280 C   0  0  0  0  0  0  0  0  0  0  0  0
    1.1510    1.6100   -0.4780 H   0  0  0  0  0  0  0  0  0  0  0  0
   -1.1760   -4.5470    0.3090 H   0  0  0  0  0  0  0  0  0  0  0  0
    1.6260   -6.6900    0.2640 H   0  0  0  0  0  0  0  0  0  0  0  0
    3.1040   -4.9770   -0.0080 H   0  0  0  0  0  0  0  0  0  0  0  0
    3.5080   -1.4760   -0.3540 H   0  0  0  0  0  0  0  0  0  0  0  0
   -3.3700   -1.2750   -1.3490 H   0  0  0  0  0  0  0  0  0  0  0  0
   -5.5720   -0.1610   -1.2490 H   0  0  0  0  0  0  0  0  0  0  0  0
   -5.9130    2.9470    0.1080 H   0  0  0  0  0  0  0  0  0  0  0  0
   -4.9270    2.8300    2.0810 H   0  0  0  0  0  0  0  0  0  0  0  0
   -1.7890    1.6340    1.4330 H   0  0  0  0  0  0  0  0  0  0  0  0
  1  2  1  0  0  0  0
  1 23  1  0  0  0  0
  2  3  2  0  0  0  0
  2 13  1  0  0  0  0
  3  4  1  0  0  0  0
  3 15  1  0  0  0  0
  4  5  1  0  0  0  0
  5  6  1  0  0  0  0
  5 12  2  0  0  0  0
  6  7  2  0  0  0  0
  6 24  1  0  0  0  0
  7  8  1  0  0  0  0
  7  9  1  0  0  0  0
  8 25  1  0  0  0  0
  9 10  2  0  0  0  0
  9 26  1  0  0  0  0
 10 11  1  0  0  0  0
 10 12  1  0  0  0  0
 11 27  1  0  0  0  0
 12 13  1  0  0  0  0
 13 14  2  0  0  0  0
 15 16  1  0  0  0  0
 15 22  2  0  0  0  0
 16 17  2  0  0  0  0
 16 28  1  0  0  0  0
 17 18  1  0  0  0  0
 17 29  1  0  0  0  0
 18 19  1  0  0  0  0
 18 20  2  0  0  0  0
 19 30  1  0  0  0  0
 20 21  1  0  0  0  0
 20 22  1  0  0  0  0
 21 31  1  0  0  0  0
 22 32  1  0  0  0  0
M  END
>  <COMPOUND_KEY>
Quercetin

>  <Characterization>
Inhibitor

>  <Binary Characterization>
1

$$$$

  MOE2013           3D
CORINA 3.49 0026  11.04.2013
 69 74  0  0  0  0  0  0  0  0999 V2000
   -0.9500    1.7430   -0.5230 C   0  0  0  0  0  0  0  0  0  0  0  0
   -0.7340    0.2420   -0.6270 C   0  0  0  0  0  0  0  0  0  0  0  0
    0.4130   -0.0930   -1.5800 C   0  0  0  0  0  0  0  0  0  0  0  0
    0.6160   -1.5710   -1.6850 C   0  0  0  0  0  0  0  0  0  0  0  0
    0.0260   -2.3390   -2.5790 N   0  0  0  0  0  0  0  0  0  0  0  0
    0.4420   -3.6220   -2.3180 C   0  0  0  0  0  0  0  0  0  0  0  0
    0.1000   -4.8210   -2.9750 C   0  0  0  0  0  0  0  0  0  0  0  0
   -0.8250   -4.8760   -4.1550 C   0  0  0  0  0  0  0  0  0  0  0  0
    0.6660   -6.0160   -2.4820 C   0  0  0  0  0  0  0  0  0  0  0  0
    1.5320   -6.0290   -1.3780 C   0  0  0  0  0  0  0  0  0  0  0  0
    1.8940   -4.8250   -0.7550 C   0  0  0  0  0  0  0  0  0  0  0  0
    1.3220   -3.6420   -1.2410 C   0  0  0  0  0  0  0  0  0  0  0  0
    1.4320   -2.3200   -0.8620 N   0  0  0  0  0  0  0  0  0  0  0  0
    2.2550   -1.8280    0.2350 C   0  0  0  0  0  0  0  0  0  0  0  0
    3.7220   -1.7620   -0.1120 C   0  0  0  0  0  0  0  0  0  0  0  0
    4.1830   -1.0830   -1.2480 C   0  0  0  0  0  0  0  0  0  0  0  0
    5.5510   -0.9980   -1.5250 C   0  0  0  0  0  0  0  0  0  0  0  0
    6.4970   -1.5790   -0.6680 C   0  0  0  0  0  0  0  0  0  0  0  0
    6.0350   -2.2560    0.4690 C   0  0  0  0  0  0  0  0  0  0  0  0
    4.6670   -2.3420    0.7470 C   0  0  0  0  0  0  0  0  0  0  0  0
    7.9360   -1.4930   -0.9630 C   0  0  0  0  0  0  0  0  0  0  0  0
    8.6190   -2.6600   -1.3590 C   0  0  0  0  0  0  0  0  0  0  0  0
    9.9750   -2.6320   -1.6930 C   0  0  0  0  0  0  0  0  0  0  0  0
   10.6800   -1.4340   -1.6410 C   0  0  0  0  0  0  0  0  0  0  0  0
   10.0320   -0.2650   -1.2480 C   0  0  0  0  0  0  0  0  0  0  0  0
    8.6680   -0.2890   -0.9080 C   0  0  0  0  0  0  0  0  0  0  0  0
    8.0430    0.9710   -0.4430 C   0  0  0  0  0  0  0  0  0  0  0  0
    7.2640    1.1100    0.4790 O   0  0  0  0  0  0  0  0  0  0  0  0
    8.4470    2.0130   -1.1960 O   0  0  0  0  0  0  0  0  0  0  0  0
    2.0930   -7.2860   -0.8750 C   0  0  0  0  0  0  0  0  0  0  0  0
    3.3790   -7.4930   -0.6520 N   0  0  0  0  0  0  0  0  0  0  0  0
    3.4910   -8.7920   -0.2270 C   0  0  0  0  0  0  0  0  0  0  0  0
    4.6400   -9.5230    0.1110 C   0  0  0  0  0  0  0  0  0  0  0  0
    4.4940  -10.8550    0.5160 C   0  0  0  0  0  0  0  0  0  0  0  0
    3.2320  -11.4450    0.5850 C   0  0  0  0  0  0  0  0  0  0  0  0
    2.0750  -10.7290    0.2550 C   0  0  0  0  0  0  0  0  0  0  0  0
    2.2420   -9.3980   -0.1480 C   0  0  0  0  0  0  0  0  0  0  0  0
    1.3630   -8.4080   -0.5240 N   0  0  0  0  0  0  0  0  0  0  0  0
   -0.0760   -8.5370   -0.5270 C   0  0  0  0  0  0  0  0  0  0  0  0
   -0.0540    2.2430   -0.1400 H   0  0  0  0  0  0  0  0  0  0  0  0
   -1.1940    2.1740   -1.4990 H   0  0  0  0  0  0  0  0  0  0  0  0
   -1.7770    1.9600    0.1600 H   0  0  0  0  0  0  0  0  0  0  0  0
   -0.5290   -0.1610    0.3720 H   0  0  0  0  0  0  0  0  0  0  0  0
   -1.6610   -0.2320   -0.9740 H   0  0  0  0  0  0  0  0  0  0  0  0
    0.1830    0.2970   -2.5800 H   0  0  0  0  0  0  0  0  0  0  0  0
    1.3340    0.4080   -1.2630 H   0  0  0  0  0  0  0  0  0  0  0  0
   -0.3020   -5.2890   -5.0240 H   0  0  0  0  0  0  0  0  0  0  0  0
   -1.6910   -5.5050   -3.9260 H   0  0  0  0  0  0  0  0  0  0  0  0
   -1.1920   -3.8800   -4.4230 H   0  0  0  0  0  0  0  0  0  0  0  0
    0.4250   -6.9490   -2.9890 H   0  0  0  0  0  0  0  0  0  0  0  0
    2.5870   -4.8190    0.0810 H   0  0  0  0  0  0  0  0  0  0  0  0
    1.9020   -0.8390    0.5400 H   0  0  0  0  0  0  0  0  0  0  0  0
    2.0750   -2.5000    1.0840 H   0  0  0  0  0  0  0  0  0  0  0  0
    3.4870   -0.6090   -1.9360 H   0  0  0  0  0  0  0  0  0  0  0  0
    5.8740   -0.4700   -2.4200 H   0  0  0  0  0  0  0  0  0  0  0  0
    6.7430   -2.7120    1.1580 H   0  0  0  0  0  0  0  0  0  0  0  0
    4.3490   -2.8640    1.6470 H   0  0  0  0  0  0  0  0  0  0  0  0
    8.0850   -3.6080   -1.4220 H   0  0  0  0  0  0  0  0  0  0  0  0
   10.4770   -3.5460   -1.9990 H   0  0  0  0  0  0  0  0  0  0  0  0
   11.7350   -1.4110   -1.9020 H   0  0  0  0  0  0  0  0  0  0  0  0
   10.5980    0.6630   -1.2000 H   0  0  0  0  0  0  0  0  0  0  0  0
    7.9750    2.7880   -0.8280 H   0  0  0  0  0  0  0  0  0  0  0  0
    5.6180   -9.0590    0.0540 H   0  0  0  0  0  0  0  0  0  0  0  0
    5.3760  -11.4350    0.7790 H   0  0  0  0  0  0  0  0  0  0  0  0
    3.1430  -12.4820    0.9010 H   0  0  0  0  0  0  0  0  0  0  0  0
    1.0980  -11.1950    0.3110 H   0  0  0  0  0  0  0  0  0  0  0  0
   -0.3880   -8.8630   -1.5220 H   0  0  0  0  0  0  0  0  0  0  0  0
   -0.3790   -9.2720    0.2230 H   0  0  0  0  0  0  0  0  0  0  0  0
   -0.5300   -7.5770   -0.2710 H   0  0  0  0  0  0  0  0  0  0  0  0
  1  2  1  0  0  0  0
  1 40  1  0  0  0  0
  1 41  1  0  0  0  0
  1 42  1  0  0  0  0
  2  3  1  0  0  0  0
  2 43  1  0  0  0  0
  2 44  1  0  0  0  0
  3  4  1  0  0  0  0
  3 45  1  0  0  0  0
  3 46  1  0  0  0  0
  4  5  2  0  0  0  0
  4 13  1  0  0  0  0
  5  6  1  0  0  0  0
  6  7  1  0  0  0  0
  6 12  2  0  0  0  0
  7  8  1  0  0  0  0
  7  9  2  0  0  0  0
  8 47  1  0  0  0  0
  8 48  1  0  0  0  0
  8 49  1  0  0  0  0
  9 10  1  0  0  0  0
  9 50  1  0  0  0  0
 10 11  2  0  0  0  0
 10 30  1  0  0  0  0
 11 12  1  0  0  0  0
 11 51  1  0  0  0  0
 12 13  1  0  0  0  0
 13 14  1  0  0  0  0
 14 15  1  0  0  0  0
 14 52  1  0  0  0  0
 14 53  1  0  0  0  0
 15 16  1  0  0  0  0
 15 20  2  0  0  0  0
 16 17  2  0  0  0  0
 16 54  1  0  0  0  0
 17 18  1  0  0  0  0
 17 55  1  0  0  0  0
 18 19  2  0  0  0  0
 18 21  1  0  0  0  0
 19 20  1  0  0  0  0
 19 56  1  0  0  0  0
 20 57  1  0  0  0  0
 21 22  1  0  0  0  0
 21 26  2  0  0  0  0
 22 23  2  0  0  0  0
 22 58  1  0  0  0  0
 23 24  1  0  0  0  0
 23 59  1  0  0  0  0
 24 25  2  0  0  0  0
 24 60  1  0  0  0  0
 25 26  1  0  0  0  0
 25 61  1  0  0  0  0
 26 27  1  0  0  0  0
 27 28  2  0  0  0  0
 27 29  1  0  0  0  0
 29 62  1  0  0  0  0
 30 31  2  0  0  0  0
 30 38  1  0  0  0  0
 31 32  1  0  0  0  0
 32 33  1  0  0  0  0
 32 37  2  0  0  0  0
 33 34  2  0  0  0  0
 33 63  1  0  0  0  0
 34 35  1  0  0  0  0
 34 64  1  0  0  0  0
 35 36  2  0  0  0  0
 35 65  1  0  0  0  0
 36 37  1  0  0  0  0
 36 66  1  0  0  0  0
 37 38  1  0  0  0  0
 38 39  1  0  0  0  0
 39 67  1  0  0  0  0
 39 68  1  0  0  0  0
 39 69  1  0  0  0  0
M  END
>  <COMPOUND_KEY>
Telmisartan

>  <Characterization>
Inhibitor

>  <Binary Characterization>
1

$$$$

  MOE2013           3D
CORINA 3.49 0026  11.04.2013
 79 82  0  0  1  0  0  0  0  0999 V2000
   -0.0990    1.7950    0.1990 C   0  0  0  0  0  0  0  0  0  0  0  0
   -0.2190    0.2670    0.2260 C   0  0  2  0  0  0  0  0  0  0  0  0
    0.6680   -0.3190    1.3580 C   0  0  0  0  0  0  0  0  0  0  0  0
    0.2380    0.1070    2.7650 C   0  0  0  0  0  0  0  0  0  0  0  0
    0.9740   -0.6550    3.8540 C   0  0  0  0  0  0  0  0  0  0  0  0
    1.9290   -1.3960    3.6440 O   0  0  0  0  0  0  0  0  0  0  0  0
    0.4610   -0.4050    5.1140 N   0  0  0  0  0  0  0  0  0  0  0  0
    1.0250   -1.0400    6.2910 C   0  0  0  0  0  0  0  0  0  0  0  0
    0.3610   -0.5650    7.5670 C   0  0  0  0  0  0  0  0  0  0  0  0
    1.0690   -1.3930    8.9750 S   0  0  0  0  0  0  0  0  0  0  0  0
    0.7050   -2.7910    8.9410 O   0  0  0  0  0  0  0  0  0  0  0  0
    2.4290   -0.9410    9.1630 O   0  0  0  0  0  0  0  0  0  0  0  0
    0.1860   -0.6600   10.1170 O   0  0  0  0  0  0  0  0  0  0  0  0
    0.1490   -0.3750   -1.1470 C   0  0  1  0  0  0  0  0  0  0  0  0
   -0.0170   -1.9240   -1.1280 C   0  0  0  0  0  0  0  0  0  0  0  0
   -0.4010   -2.3610   -2.5470 C   0  0  0  0  0  0  0  0  0  0  0  0
   -0.2100   -1.1050   -3.3830 C   0  0  1  0  0  0  0  0  0  0  0  0
   -0.8880   -1.0520   -4.7620 C   0  0  2  0  0  0  0  0  0  0  0  0
   -0.5310   -2.2650   -5.6430 C   0  0  2  0  0  0  0  0  0  0  0  0
    0.8810   -2.4490   -5.6830 O   0  0  0  0  0  0  0  0  0  0  0  0
   -1.0840   -2.1380   -7.0650 C   0  0  0  0  0  0  0  0  0  0  0  0
   -0.7760   -0.7940   -7.7560 C   0  0  2  0  0  0  0  0  0  0  0  0
    0.6920   -0.7350   -8.2310 C   0  0  0  0  0  0  0  0  0  0  0  0
    1.0270    0.5790   -8.9280 C   0  0  2  0  0  0  0  0  0  0  0  0
    2.4100    0.6020   -9.2660 O   0  0  0  0  0  0  0  0  0  0  0  0
    0.7000    1.7730   -8.0400 C   0  0  0  0  0  0  0  0  0  0  0  0
   -0.7610    1.7410   -7.6130 C   0  0  0  0  0  0  0  0  0  0  0  0
   -1.1810    0.4350   -6.8750 C   0  0  1  0  0  0  0  0  0  0  0  0
   -2.7290    0.4940   -6.7640 C   0  0  0  0  0  0  0  0  0  0  0  0
   -0.5130    0.2990   -5.4530 C   0  0  1  0  0  0  0  0  0  0  0  0
   -0.7700    1.5100   -4.5200 C   0  0  0  0  0  0  0  0  0  0  0  0
   -0.1840    1.3480   -3.1060 C   0  0  0  0  0  0  0  0  0  0  0  0
   -0.6390    0.0420   -2.4310 C   0  0  2  0  0  0  0  0  0  0  0  0
   -2.1610    0.0850   -2.1530 C   0  0  0  0  0  0  0  0  0  0  0  0
    0.8910    2.1080   -0.1470 H   0  0  0  0  0  0  0  0  0  0  0  0
   -0.8540    2.2410   -0.4510 H   0  0  0  0  0  0  0  0  0  0  0  0
   -0.2680    2.2370    1.1840 H   0  0  0  0  0  0  0  0  0  0  0  0
   -1.2610    0.0160    0.4620 H   0  0  0  0  0  0  0  0  0  0  0  0
    0.6390   -1.4140    1.3200 H   0  0  0  0  0  0  0  0  0  0  0  0
    1.7150   -0.0350    1.1930 H   0  0  0  0  0  0  0  0  0  0  0  0
    0.4370    1.1710    2.9280 H   0  0  0  0  0  0  0  0  0  0  0  0
   -0.8370   -0.0650    2.8930 H   0  0  0  0  0  0  0  0  0  0  0  0
   -0.3260    0.2280    5.2080 H   0  0  0  0  0  0  0  0  0  0  0  0
    0.9120   -2.1230    6.1680 H   0  0  0  0  0  0  0  0  0  0  0  0
    2.1010   -0.8280    6.3060 H   0  0  0  0  0  0  0  0  0  0  0  0
    0.5020    0.5120    7.7050 H   0  0  0  0  0  0  0  0  0  0  0  0
   -0.7120   -0.7830    7.5560 H   0  0  0  0  0  0  0  0  0  0  0  0
    0.7710   -0.1260   10.7000 H   0  0  0  0  0  0  0  0  0  0  0  0
    1.2150   -0.1670   -1.3260 H   0  0  0  0  0  0  0  0  0  0  0  0
    0.9210   -2.4010   -0.8220 H   0  0  0  0  0  0  0  0  0  0  0  0
   -0.7950   -2.2450   -0.4260 H   0  0  0  0  0  0  0  0  0  0  0  0
    0.2300   -3.1870   -2.8910 H   0  0  0  0  0  0  0  0  0  0  0  0
   -1.4400   -2.7080   -2.5720 H   0  0  0  0  0  0  0  0  0  0  0  0
    0.8760   -1.0130   -3.5540 H   0  0  0  0  0  0  0  0  0  0  0  0
   -1.9720   -1.0870   -4.6130 H   0  0  0  0  0  0  0  0  0  0  0  0
   -0.9500   -3.1710   -5.1900 H   0  0  0  0  0  0  0  0  0  0  0  0
    1.0570   -3.2590   -6.1920 H   0  0  0  0  0  0  0  0  0  0  0  0
   -0.6960   -2.9560   -7.6860 H   0  0  0  0  0  0  0  0  0  0  0  0
   -2.1710   -2.2730   -7.0280 H   0  0  0  0  0  0  0  0  0  0  0  0
   -1.3870   -0.7670   -8.6710 H   0  0  0  0  0  0  0  0  0  0  0  0
    1.3910   -0.8730   -7.4000 H   0  0  0  0  0  0  0  0  0  0  0  0
    0.8960   -1.5660   -8.9180 H   0  0  0  0  0  0  0  0  0  0  0  0
    0.4640    0.6510   -9.8650 H   0  0  0  0  0  0  0  0  0  0  0  0
    2.9200    0.5250   -8.4420 H   0  0  0  0  0  0  0  0  0  0  0  0
    1.3620    1.7950   -7.1650 H   0  0  0  0  0  0  0  0  0  0  0  0
    0.9090    2.7010   -8.5860 H   0  0  0  0  0  0  0  0  0  0  0  0
   -0.9840    2.6260   -7.0070 H   0  0  0  0  0  0  0  0  0  0  0  0
   -1.3730    1.8510   -8.5200 H   0  0  0  0  0  0  0  0  0  0  0  0
   -3.1550   -0.3600   -6.2330 H   0  0  0  0  0  0  0  0  0  0  0  0
   -3.0610    1.4020   -6.2510 H   0  0  0  0  0  0  0  0  0  0  0  0
   -3.1890    0.5080   -7.7600 H   0  0  0  0  0  0  0  0  0  0  0  0
    0.5750    0.2800   -5.6010 H   0  0  0  0  0  0  0  0  0  0  0  0
   -0.3230    2.4120   -4.9530 H   0  0  0  0  0  0  0  0  0  0  0  0
   -1.8430    1.7090   -4.4370 H   0  0  0  0  0  0  0  0  0  0  0  0
    0.9120    1.3710   -3.1760 H   0  0  0  0  0  0  0  0  0  0  0  0
   -0.4720    2.2240   -2.5200 H   0  0  0  0  0  0  0  0  0  0  0  0
   -2.4190    0.9370   -1.5160 H   0  0  0  0  0  0  0  0  0  0  0  0
   -2.7570    0.1890   -3.0630 H   0  0  0  0  0  0  0  0  0  0  0  0
   -2.5170   -0.8160   -1.6430 H   0  0  0  0  0  0  0  0  0  0  0  0
  1  2  1  0  0  0  0
  1 35  1  0  0  0  0
  1 36  1  0  0  0  0
  1 37  1  0  0  0  0
  2  3  1  0  0  0  0
  2 14  1  0  0  0  0
  2 38  1  0  0  0  0
  3  4  1  0  0  0  0
  3 39  1  0  0  0  0
  3 40  1  0  0  0  0
  4  5  1  0  0  0  0
  4 41  1  0  0  0  0
  4 42  1  0  0  0  0
  5  6  2  0  0  0  0
  5  7  1  0  0  0  0
  7  8  1  0  0  0  0
  7 43  1  0  0  0  0
  8  9  1  0  0  0  0
  8 44  1  0  0  0  0
  8 45  1  0  0  0  0
  9 10  1  0  0  0  0
  9 46  1  0  0  0  0
  9 47  1  0  0  0  0
 10 11  2  0  0  0  0
 10 12  2  0  0  0  0
 10 13  1  0  0  0  0
 13 48  1  0  0  0  0
 14 15  1  0  0  0  0
 14 33  1  0  0  0  0
 14 49  1  0  0  0  0
 15 16  1  0  0  0  0
 15 50  1  0  0  0  0
 15 51  1  0  0  0  0
 16 17  1  0  0  0  0
 16 52  1  0  0  0  0
 16 53  1  0  0  0  0
 17 18  1  0  0  0  0
 17 33  1  0  0  0  0
 17 54  1  0  0  0  0
 18 19  1  0  0  0  0
 18 30  1  0  0  0  0
 18 55  1  0  0  0  0
 19 20  1  0  0  0  0
 19 21  1  0  0  0  0
 19 56  1  0  0  0  0
 20 57  1  0  0  0  0
 21 22  1  0  0  0  0
 21 58  1  0  0  0  0
 21 59  1  0  0  0  0
 22 23  1  0  0  0  0
 22 28  1  0  0  0  0
 22 60  1  0  0  0  0
 23 24  1  0  0  0  0
 23 61  1  0  0  0  0
 23 62  1  0  0  0  0
 24 25  1  0  0  0  0
 24 26  1  0  0  0  0
 24 63  1  0  0  0  0
 25 64  1  0  0  0  0
 26 27  1  0  0  0  0
 26 65  1  0  0  0  0
 26 66  1  0  0  0  0
 27 28  1  0  0  0  0
 27 67  1  0  0  0  0
 27 68  1  0  0  0  0
 28 29  1  0  0  0  0
 28 30  1  0  0  0  0
 29 69  1  0  0  0  0
 29 70  1  0  0  0  0
 29 71  1  0  0  0  0
 30 31  1  0  0  0  0
 30 72  1  0  0  0  0
 31 32  1  0  0  0  0
 31 73  1  0  0  0  0
 31 74  1  0  0  0  0
 32 33  1  0  0  0  0
 32 75  1  0  0  0  0
 32 76  1  0  0  0  0
 33 34  1  0  0  0  0
 34 77  1  0  0  0  0
 34 78  1  0  0  0  0
 34 79  1  0  0  0  0
M  END
>  <COMPOUND_KEY>
Taurochenodeoxycholate

>  <Characterization>
Inhibitor

>  <Binary Characterization>
1

$$$$

  MOE2013           3D
CORINA 3.49 0026  11.04.2013
 50 53  0  0  0  0  0  0  0  0999 V2000
    0.1150    1.5450   -0.0380 C   0  0  0  0  0  0  0  0  0  0  0  0
    0.1020    0.0320    0.0630 C   0  0  0  0  0  0  0  0  0  0  0  0
    0.7150   -0.4990   -1.1170 O   0  0  0  0  0  0  0  0  0  0  0  0
    0.7650   -1.8600   -1.1760 C   0  0  0  0  0  0  0  0  0  0  0  0
    0.3290   -2.5890   -0.2900 O   0  0  0  0  0  0  0  0  0  0  0  0
    1.3530   -2.3150   -2.3460 N   0  0  0  0  0  0  0  0  0  0  0  0
    1.4740   -3.7430   -2.6070 C   0  0  0  0  0  0  0  0  0  0  0  0
    0.8330   -4.1170   -3.9500 C   0  0  0  0  0  0  0  0  0  0  0  0
    1.3570   -3.2500   -5.0960 C   0  0  0  0  0  0  0  0  0  0  0  0
    1.8690   -3.7360   -6.2610 C   0  0  0  0  0  0  0  0  0  0  0  0
    2.4170   -2.8030   -7.2770 C   0  0  0  0  0  0  0  0  0  0  0  0
    1.5730   -2.0080   -8.0650 C   0  0  0  0  0  0  0  0  0  0  0  0
    2.1120   -1.1620   -9.0360 C   0  0  0  0  0  0  0  0  0  0  0  0
    3.4920   -1.1220   -9.2280 C   0  0  0  0  0  0  0  0  0  0  0  0
    4.1550   -0.0850  -10.4320 Cl  0  0  0  0  0  0  0  0  0  0  0  0
    4.3410   -1.9220   -8.4620 C   0  0  0  0  0  0  0  0  0  0  0  0
    3.8080   -2.7740   -7.4850 C   0  0  0  0  0  0  0  0  0  0  0  0
    4.6980   -3.6910   -6.6810 C   0  0  0  0  0  0  0  0  0  0  0  0
    4.5120   -5.1620   -7.0730 C   0  0  0  0  0  0  0  0  0  0  0  0
    3.1640   -5.8290   -6.8850 C   0  0  0  0  0  0  0  0  0  0  0  0
    3.1030   -7.2110   -7.1440 C   0  0  0  0  0  0  0  0  0  0  0  0
    1.9020   -7.9020   -7.0390 C   0  0  0  0  0  0  0  0  0  0  0  0
    0.7760   -7.1880   -6.6870 C   0  0  0  0  0  0  0  0  0  0  0  0
    0.7780   -5.8640   -6.4340 N   0  0  0  0  0  0  0  0  0  0  0  0
    1.9640   -5.2000   -6.5190 C   0  0  0  0  0  0  0  0  0  0  0  0
    1.2460   -1.7650   -4.7490 C   0  0  0  0  0  0  0  0  0  0  0  0
    1.8860   -1.4460   -3.3930 C   0  0  0  0  0  0  0  0  0  0  0  0
    1.1400    1.9170   -0.1330 H   0  0  0  0  0  0  0  0  0  0  0  0
   -0.4280    1.8760   -0.9300 H   0  0  0  0  0  0  0  0  0  0  0  0
   -0.3460    1.9990    0.8440 H   0  0  0  0  0  0  0  0  0  0  0  0
    0.6670   -0.2840    0.9470 H   0  0  0  0  0  0  0  0  0  0  0  0
   -0.9310   -0.3250    0.1370 H   0  0  0  0  0  0  0  0  0  0  0  0
    2.5440   -3.9850   -2.6150 H   0  0  0  0  0  0  0  0  0  0  0  0
    1.0130   -4.3270   -1.8040 H   0  0  0  0  0  0  0  0  0  0  0  0
    1.0080   -5.1850   -4.0980 H   0  0  0  0  0  0  0  0  0  0  0  0
   -0.2530   -3.9750   -3.8870 H   0  0  0  0  0  0  0  0  0  0  0  0
    0.4950   -2.0490   -7.9270 H   0  0  0  0  0  0  0  0  0  0  0  0
    1.4510   -0.5460   -9.6410 H   0  0  0  0  0  0  0  0  0  0  0  0
    5.4140   -1.8920   -8.6350 H   0  0  0  0  0  0  0  0  0  0  0  0
    5.7480   -3.4160   -6.8420 H   0  0  0  0  0  0  0  0  0  0  0  0
    4.5160   -3.5430   -5.6090 H   0  0  0  0  0  0  0  0  0  0  0  0
    4.7830   -5.2720   -8.1320 H   0  0  0  0  0  0  0  0  0  0  0  0
    5.2460   -5.7400   -6.4960 H   0  0  0  0  0  0  0  0  0  0  0  0
    4.0000   -7.7530   -7.4380 H   0  0  0  0  0  0  0  0  0  0  0  0
    1.8500   -8.9670   -7.2370 H   0  0  0  0  0  0  0  0  0  0  0  0
   -0.1910   -7.6730   -6.5950 H   0  0  0  0  0  0  0  0  0  0  0  0
    1.7070   -1.1120   -5.4940 H   0  0  0  0  0  0  0  0  0  0  0  0
    0.1800   -1.5050   -4.7170 H   0  0  0  0  0  0  0  0  0  0  0  0
    1.7320   -0.3890   -3.1580 H   0  0  0  0  0  0  0  0  0  0  0  0
    2.9700   -1.6140   -3.4340 H   0  0  0  0  0  0  0  0  0  0  0  0
  1  2  1  0  0  0  0
  1 28  1  0  0  0  0
  1 29  1  0  0  0  0
  1 30  1  0  0  0  0
  2  3  1  0  0  0  0
  2 31  1  0  0  0  0
  2 32  1  0  0  0  0
  3  4  1  0  0  0  0
  4  5  2  0  0  0  0
  4  6  1  0  0  0  0
  6  7  1  0  0  0  0
  6 27  1  0  0  0  0
  7  8  1  0  0  0  0
  7 33  1  0  0  0  0
  7 34  1  0  0  0  0
  8  9  1  0  0  0  0
  8 35  1  0  0  0  0
  8 36  1  0  0  0  0
  9 10  2  0  0  0  0
  9 26  1  0  0  0  0
 10 11  1  0  0  0  0
 10 25  1  0  0  0  0
 11 12  1  0  0  0  0
 11 17  2  0  0  0  0
 12 13  2  0  0  0  0
 12 37  1  0  0  0  0
 13 14  1  0  0  0  0
 13 38  1  0  0  0  0
 14 15  1  0  0  0  0
 14 16  2  0  0  0  0
 16 17  1  0  0  0  0
 16 39  1  0  0  0  0
 17 18  1  0  0  0  0
 18 19  1  0  0  0  0
 18 40  1  0  0  0  0
 18 41  1  0  0  0  0
 19 20  1  0  0  0  0
 19 42  1  0  0  0  0
 19 43  1  0  0  0  0
 20 21  1  0  0  0  0
 20 25  2  0  0  0  0
 21 22  2  0  0  0  0
 21 44  1  0  0  0  0
 22 23  1  0  0  0  0
 22 45  1  0  0  0  0
 23 24  2  0  0  0  0
 23 46  1  0  0  0  0
 24 25  1  0  0  0  0
 26 27  1  0  0  0  0
 26 47  1  0  0  0  0
 26 48  1  0  0  0  0
 27 49  1  0  0  0  0
 27 50  1  0  0  0  0
M  END
>  <COMPOUND_KEY>
Loratadine

>  <Characterization>
Non-Inhibitor

>  <Binary Characterization>
0

$$$$

  MOE2013           3D
CORINA 3.49 0026  11.04.2013
 32 34  0  0  0  0  0  0  0  0999 V2000
    0.0280    1.2610    0.8810 O   0  0  0  0  0  0  0  0  0  0  0  0
   -0.0280   -0.0450    0.4390 C   0  0  0  0  0  0  0  0  0  0  0  0
   -1.1540   -0.6610    0.0370 C   0  0  0  0  0  0  0  0  0  0  0  0
   -1.2190   -1.9710   -0.4180 O   0  0  0  0  0  0  0  0  0  0  0  0
   -0.0560   -2.6990   -0.4820 C   0  0  0  0  0  0  0  0  0  0  0  0
   -0.1320   -4.0050   -0.9620 C   0  0  0  0  0  0  0  0  0  0  0  0
    1.0280   -4.7760   -1.0520 C   0  0  0  0  0  0  0  0  0  0  0  0
    0.9090   -6.0480   -1.5340 O   0  0  0  0  0  0  0  0  0  0  0  0
    2.2660   -4.2640   -0.6650 C   0  0  0  0  0  0  0  0  0  0  0  0
    2.3350   -2.9600   -0.1840 C   0  0  0  0  0  0  0  0  0  0  0  0
    3.5620   -2.4790    0.1880 O   0  0  0  0  0  0  0  0  0  0  0  0
    1.1760   -2.1820   -0.0940 C   0  0  0  0  0  0  0  0  0  0  0  0
    1.2360   -0.8070    0.3980 C   0  0  0  0  0  0  0  0  0  0  0  0
    2.3020   -0.3100    0.7540 O   0  0  0  0  0  0  0  0  0  0  0  0
   -2.4540    0.0270    0.0360 C   0  0  0  0  0  0  0  0  0  0  0  0
   -2.7830    0.8740   -1.0350 C   0  0  0  0  0  0  0  0  0  0  0  0
   -4.0110    1.5430   -1.0620 C   0  0  0  0  0  0  0  0  0  0  0  0
   -4.9120    1.3630   -0.0160 C   0  0  0  0  0  0  0  0  0  0  0  0
   -6.1220    1.9950   -0.0060 O   0  0  0  0  0  0  0  0  0  0  0  0
   -4.6070    0.5300    1.0560 C   0  0  0  0  0  0  0  0  0  0  0  0
   -3.3780   -0.1330    1.0790 C   0  0  0  0  0  0  0  0  0  0  0  0
   -3.0660   -0.9500    2.1340 O   0  0  0  0  0  0  0  0  0  0  0  0
    0.9650    1.4190    1.1160 H   0  0  0  0  0  0  0  0  0  0  0  0
   -1.0860   -4.4250   -1.2690 H   0  0  0  0  0  0  0  0  0  0  0  0
    1.7890   -6.4610   -1.5610 H   0  0  0  0  0  0  0  0  0  0  0  0
    3.1740   -4.8560   -0.7320 H   0  0  0  0  0  0  0  0  0  0  0  0
    3.4390   -1.5520    0.5020 H   0  0  0  0  0  0  0  0  0  0  0  0
   -2.0830    1.0200   -1.8540 H   0  0  0  0  0  0  0  0  0  0  0  0
   -4.2420    2.1910   -1.9020 H   0  0  0  0  0  0  0  0  0  0  0  0
   -6.1840    2.5580   -0.7950 H   0  0  0  0  0  0  0  0  0  0  0  0
   -5.3310    0.4120    1.8550 H   0  0  0  0  0  0  0  0  0  0  0  0
   -3.7880   -0.9110    2.7840 H   0  0  0  0  0  0  0  0  0  0  0  0
  1  2  1  0  0  0  0
  1 23  1  0  0  0  0
  2  3  2  0  0  0  0
  2 13  1  0  0  0  0
  3  4  1  0  0  0  0
  3 15  1  0  0  0  0
  4  5  1  0  0  0  0
  5  6  1  0  0  0  0
  5 12  2  0  0  0  0
  6  7  2  0  0  0  0
  6 24  1  0  0  0  0
  7  8  1  0  0  0  0
  7  9  1  0  0  0  0
  8 25  1  0  0  0  0
  9 10  2  0  0  0  0
  9 26  1  0  0  0  0
 10 11  1  0  0  0  0
 10 12  1  0  0  0  0
 11 27  1  0  0  0  0
 12 13  1  0  0  0  0
 13 14  2  0  0  0  0
 15 16  1  0  0  0  0
 15 21  2  0  0  0  0
 16 17  2  0  0  0  0
 16 28  1  0  0  0  0
 17 18  1  0  0  0  0
 17 29  1  0  0  0  0
 18 19  1  0  0  0  0
 18 20  2  0  0  0  0
 19 30  1  0  0  0  0
 20 21  1  0  0  0  0
 20 31  1  0  0  0  0
 21 22  1  0  0  0  0
 22 32  1  0  0  0  0
M  END
>  <COMPOUND_KEY>
Morin

>  <Characterization>
Inhibitor

>  <Binary Characterization>
1

$$$$

  MOE2013           3D
CORINA 3.49 0026  11.04.2013
 38 39  0  0  1  0  0  0  0  0999 V2000
   -0.2130    1.6120    0.3060 C   0  0  0  0  0  0  0  0  0  0  0  0
   -0.0540    0.1300   -0.0450 C   0  0  0  0  0  0  0  0  0  0  0  0
    0.9240   -0.5240    0.9330 C   0  0  0  0  0  0  0  0  0  0  0  0
   -1.3810   -0.5040    0.0040 N   0  0  3  0  0  0  0  0  0  0  0  0
   -1.3980   -1.8260   -0.6500 C   0  0  0  0  0  0  0  0  0  0  0  0
   -2.8150   -2.4160   -0.5240 C   0  0  2  0  0  0  0  0  0  0  0  0
   -3.1790   -2.3760    0.8640 O   0  0  0  0  0  0  0  0  0  0  0  0
   -2.8700   -3.8600   -1.0350 C   0  0  0  0  0  0  0  0  0  0  0  0
   -4.2410   -4.2530   -1.1810 O   0  0  0  0  0  0  0  0  0  0  0  0
   -4.4900   -5.5070   -1.6780 C   0  0  0  0  0  0  0  0  0  0  0  0
   -3.5060   -6.4660   -1.9730 C   0  0  0  0  0  0  0  0  0  0  0  0
   -3.8470   -7.7240   -2.4780 C   0  0  0  0  0  0  0  0  0  0  0  0
   -5.1770   -8.0770   -2.7080 C   0  0  0  0  0  0  0  0  0  0  0  0
   -6.1530   -7.1220   -2.4110 C   0  0  0  0  0  0  0  0  0  0  0  0
   -7.5240   -7.1920   -2.5310 N   0  0  0  0  0  0  0  0  0  0  0  0
   -8.0970   -6.0190   -2.1220 C   0  0  0  0  0  0  0  0  0  0  0  0
   -7.0840   -5.1740   -1.7280 C   0  0  0  0  0  0  0  0  0  0  0  0
   -5.8440   -5.8570   -1.9040 C   0  0  0  0  0  0  0  0  0  0  0  0
    0.7550    2.1250    0.2660 H   0  0  0  0  0  0  0  0  0  0  0  0
   -0.8810    2.1160   -0.4020 H   0  0  0  0  0  0  0  0  0  0  0  0
   -0.6230    1.7460    1.3130 H   0  0  0  0  0  0  0  0  0  0  0  0
    0.3530    0.0710   -1.0620 H   0  0  0  0  0  0  0  0  0  0  0  0
    1.1480   -1.5580    0.6540 H   0  0  0  0  0  0  0  0  0  0  0  0
    1.8750    0.0190    0.9470 H   0  0  0  0  0  0  0  0  0  0  0  0
    0.5260   -0.5260    1.9540 H   0  0  0  0  0  0  0  0  0  0  0  0
   -2.0490    0.1000   -0.4820 H   0  0  0  0  0  0  0  0  0  0  0  0
   -1.1160   -1.7450   -1.7060 H   0  0  0  0  0  0  0  0  0  0  0  0
   -0.6950   -2.4970   -0.1470 H   0  0  0  0  0  0  0  0  0  0  0  0
   -3.5410   -1.7960   -1.0630 H   0  0  0  0  0  0  0  0  0  0  0  0
   -2.7500   -1.5600    1.2020 H   0  0  0  0  0  0  0  0  0  0  0  0
   -2.3750   -3.9180   -2.0120 H   0  0  0  0  0  0  0  0  0  0  0  0
   -2.3780   -4.5220   -0.3130 H   0  0  0  0  0  0  0  0  0  0  0  0
   -2.4520   -6.2620   -1.8150 H   0  0  0  0  0  0  0  0  0  0  0  0
   -3.0600   -8.4430   -2.6960 H   0  0  0  0  0  0  0  0  0  0  0  0
   -5.4370   -9.0550   -3.1000 H   0  0  0  0  0  0  0  0  0  0  0  0
   -8.0290   -7.9980   -2.8740 H   0  0  0  0  0  0  0  0  0  0  0  0
   -9.1710   -5.8870   -2.1440 H   0  0  0  0  0  0  0  0  0  0  0  0
   -7.2100   -4.1690   -1.3490 H   0  0  0  0  0  0  0  0  0  0  0  0
  1  2  1  0  0  0  0
  1 19  1  0  0  0  0
  1 20  1  0  0  0  0
  1 21  1  0  0  0  0
  2  3  1  0  0  0  0
  2  4  1  0  0  0  0
  2 22  1  0  0  0  0
  3 23  1  0  0  0  0
  3 24  1  0  0  0  0
  3 25  1  0  0  0  0
  4  5  1  0  0  0  0
  4 26  1  0  0  0  0
  5  6  1  0  0  0  0
  5 27  1  0  0  0  0
  5 28  1  0  0  0  0
  6  7  1  0  0  0  0
  6  8  1  0  0  0  0
  6 29  1  0  0  0  0
  7 30  1  0  0  0  0
  8  9  1  0  0  0  0
  8 31  1  0  0  0  0
  8 32  1  0  0  0  0
  9 10  1  0  0  0  0
 10 11  1  0  0  0  0
 10 18  2  0  0  0  0
 11 12  2  0  0  0  0
 11 33  1  0  0  0  0
 12 13  1  0  0  0  0
 12 34  1  0  0  0  0
 13 14  2  0  0  0  0
 13 35  1  0  0  0  0
 14 15  1  0  0  0  0
 14 18  1  0  0  0  0
 15 16  1  0  0  0  0
 15 36  1  0  0  0  0
 16 17  2  0  0  0  0
 16 37  1  0  0  0  0
 17 18  1  0  0  0  0
 17 38  1  0  0  0  0
M  END
>  <COMPOUND_KEY>
Pindolol

>  <Characterization>
Non-Inhibitor

>  <Binary Characterization>
0

$$$$

  MOE2013           3D
CORINA 3.49 0026  11.04.2013
 68 70  0  0  1  0  0  0  0  0999 V2000
    2.0490   -1.4230    3.4050 C   0  0  0  0  0  0  0  0  0  0  0  0
    1.9580   -2.5930    2.4320 C   0  0  0  0  0  0  0  0  0  0  0  0
    2.5450   -2.3530    1.0140 C   0  0  0  0  0  0  0  0  0  0  0  0
    1.8040   -1.2030    0.3120 C   0  0  0  0  0  0  0  0  0  0  0  0
    4.0470   -2.0400    1.0970 C   0  0  0  0  0  0  0  0  0  0  0  0
    2.3590   -3.6430    0.1940 C   0  0  0  0  0  0  0  0  0  0  0  0
    1.8710   -4.6790    0.6300 O   0  0  0  0  0  0  0  0  0  0  0  0
    2.8150   -3.4830   -1.0840 O   0  0  0  0  0  0  0  0  0  0  0  0
    2.7150   -4.6180   -1.9580 C   0  0  1  0  0  0  0  0  0  0  0  0
    1.3210   -4.7200   -2.5730 C   0  0  0  0  0  0  0  0  0  0  0  0
    1.1770   -6.0600   -3.3140 C   0  0  1  0  0  0  0  0  0  0  0  0
   -0.0940   -6.0490   -4.1650 C   0  0  0  0  0  0  0  0  0  0  0  0
    2.3880   -6.3770   -4.1610 C   0  0  0  0  0  0  0  0  0  0  0  0
    3.5510   -5.7070   -4.0790 C   0  0  0  0  0  0  0  0  0  0  0  0
    4.6080   -5.9150   -5.0470 C   0  0  0  0  0  0  0  0  0  0  0  0
    5.4840   -4.9390   -5.3290 C   0  0  0  0  0  0  0  0  0  0  0  0
    5.4430   -3.5600   -4.6920 C   0  0  2  0  0  0  0  0  0  0  0  0
    6.7140   -3.3890   -3.8480 C   0  0  0  0  0  0  0  0  0  0  0  0
    4.1040   -3.3180   -3.8980 C   0  0  2  0  0  0  0  0  0  0  0  0
    4.0570   -1.9780   -3.1370 C   0  0  0  0  0  0  0  0  0  0  0  0
    4.3950   -0.7490   -4.0000 C   0  0  0  0  0  0  0  0  0  0  0  0
    4.0820    0.5850   -3.2960 C   0  0  2  0  0  0  0  0  0  0  0  0
    4.5840    1.7560   -4.1340 C   0  0  0  0  0  0  0  0  0  0  0  0
    4.3850    3.0590   -3.3830 C   0  0  1  0  0  0  0  0  0  0  0  0
    2.9940    3.3570   -3.2940 O   0  0  0  0  0  0  0  0  0  0  0  0
    4.9940    2.9930   -1.9980 C   0  0  0  0  0  0  0  0  0  0  0  0
    4.7340    1.7080   -1.2550 C   0  0  0  0  0  0  0  0  0  0  0  0
    4.7160    1.6720   -0.0270 O   0  0  0  0  0  0  0  0  0  0  0  0
    4.6950    0.5750   -1.9930 O   0  0  0  0  0  0  0  0  0  0  0  0
    3.8100   -4.6020   -3.0540 C   0  0  1  0  0  0  0  0  0  0  0  0
    3.0860   -1.1300    3.5910 H   0  0  0  0  0  0  0  0  0  0  0  0
    1.4970   -0.5510    3.0430 H   0  0  0  0  0  0  0  0  0  0  0  0
    1.6120   -1.7090    4.3670 H   0  0  0  0  0  0  0  0  0  0  0  0
    2.4620   -3.4530    2.8930 H   0  0  0  0  0  0  0  0  0  0  0  0
    0.9010   -2.8780    2.3440 H   0  0  0  0  0  0  0  0  0  0  0  0
    1.9340   -0.2540    0.8410 H   0  0  0  0  0  0  0  0  0  0  0  0
    2.1690   -1.0470   -0.7080 H   0  0  0  0  0  0  0  0  0  0  0  0
    0.7310   -1.4130    0.2430 H   0  0  0  0  0  0  0  0  0  0  0  0
    4.5870   -2.8430    1.6110 H   0  0  0  0  0  0  0  0  0  0  0  0
    4.4940   -1.9350    0.1030 H   0  0  0  0  0  0  0  0  0  0  0  0
    4.2380   -1.1030    1.6310 H   0  0  0  0  0  0  0  0  0  0  0  0
    2.8940   -5.5240   -1.3580 H   0  0  0  0  0  0  0  0  0  0  0  0
    0.5480   -4.6400   -1.8000 H   0  0  0  0  0  0  0  0  0  0  0  0
    1.1530   -3.8700   -3.2470 H   0  0  0  0  0  0  0  0  0  0  0  0
    1.0790   -6.8640   -2.5730 H   0  0  0  0  0  0  0  0  0  0  0  0
   -0.0470   -5.2820   -4.9460 H   0  0  0  0  0  0  0  0  0  0  0  0
   -0.2480   -7.0170   -4.6550 H   0  0  0  0  0  0  0  0  0  0  0  0
   -0.9730   -5.8470   -3.5440 H   0  0  0  0  0  0  0  0  0  0  0  0
    2.2650   -7.1560   -4.9100 H   0  0  0  0  0  0  0  0  0  0  0  0
    4.6460   -6.8560   -5.5890 H   0  0  0  0  0  0  0  0  0  0  0  0
    6.2540   -5.1190   -6.0760 H   0  0  0  0  0  0  0  0  0  0  0  0
    5.4810   -2.8310   -5.5110 H   0  0  0  0  0  0  0  0  0  0  0  0
    7.6080   -3.5290   -4.4670 H   0  0  0  0  0  0  0  0  0  0  0  0
    6.7850   -2.3910   -3.4090 H   0  0  0  0  0  0  0  0  0  0  0  0
    6.7680   -4.1160   -3.0310 H   0  0  0  0  0  0  0  0  0  0  0  0
    3.3060   -3.2390   -4.6560 H   0  0  0  0  0  0  0  0  0  0  0  0
    3.0380   -1.8300   -2.7670 H   0  0  0  0  0  0  0  0  0  0  0  0
    4.7250   -2.0180   -2.2710 H   0  0  0  0  0  0  0  0  0  0  0  0
    5.4610   -0.7730   -4.2500 H   0  0  0  0  0  0  0  0  0  0  0  0
    3.8390   -0.7940   -4.9450 H   0  0  0  0  0  0  0  0  0  0  0  0
    2.9980    0.6560   -3.1460 H   0  0  0  0  0  0  0  0  0  0  0  0
    5.6540    1.6330   -4.3420 H   0  0  0  0  0  0  0  0  0  0  0  0
    4.0520    1.7790   -5.0920 H   0  0  0  0  0  0  0  0  0  0  0  0
    4.8460    3.8740   -3.9520 H   0  0  0  0  0  0  0  0  0  0  0  0
    2.9060    4.2930   -3.0360 H   0  0  0  0  0  0  0  0  0  0  0  0
    6.0830    3.0960   -2.0670 H   0  0  0  0  0  0  0  0  0  0  0  0
    4.6070    3.8150   -1.3850 H   0  0  0  0  0  0  0  0  0  0  0  0
    4.7310   -4.8440   -2.5050 H   0  0  0  0  0  0  0  0  0  0  0  0
  1  2  1  0  0  0  0
  1 31  1  0  0  0  0
  1 32  1  0  0  0  0
  1 33  1  0  0  0  0
  2  3  1  0  0  0  0
  2 34  1  0  0  0  0
  2 35  1  0  0  0  0
  3  4  1  0  0  0  0
  3  5  1  0  0  0  0
  3  6  1  0  0  0  0
  4 36  1  0  0  0  0
  4 37  1  0  0  0  0
  4 38  1  0  0  0  0
  5 39  1  0  0  0  0
  5 40  1  0  0  0  0
  5 41  1  0  0  0  0
  6  7  2  0  0  0  0
  6  8  1  0  0  0  0
  8  9  1  0  0  0  0
  9 10  1  0  0  0  0
  9 30  1  0  0  0  0
  9 42  1  0  0  0  0
 10 11  1  0  0  0  0
 10 43  1  0  0  0  0
 10 44  1  0  0  0  0
 11 12  1  0  0  0  0
 11 13  1  0  0  0  0
 11 45  1  0  0  0  0
 12 46  1  0  0  0  0
 12 47  1  0  0  0  0
 12 48  1  0  0  0  0
 13 14  2  0  0  0  0
 13 49  1  0  0  0  0
 14 15  1  0  0  0  0
 14 30  1  0  0  0  0
 15 16  2  0  0  0  0
 15 50  1  0  0  0  0
 16 17  1  0  0  0  0
 16 51  1  0  0  0  0
 17 18  1  0  0  0  0
 17 19  1  0  0  0  0
 17 52  1  0  0  0  0
 18 53  1  0  0  0  0
 18 54  1  0  0  0  0
 18 55  1  0  0  0  0
 19 20  1  0  0  0  0
 19 30  1  0  0  0  0
 19 56  1  0  0  0  0
 20 21  1  0  0  0  0
 20 57  1  0  0  0  0
 20 58  1  0  0  0  0
 21 22  1  0  0  0  0
 21 59  1  0  0  0  0
 21 60  1  0  0  0  0
 22 23  1  0  0  0  0
 22 29  1  0  0  0  0
 22 61  1  0  0  0  0
 23 24  1  0  0  0  0
 23 62  1  0  0  0  0
 23 63  1  0  0  0  0
 24 25  1  0  0  0  0
 24 26  1  0  0  0  0
 24 64  1  0  0  0  0
 25 65  1  0  0  0  0
 26 27  1  0  0  0  0
 26 66  1  0  0  0  0
 26 67  1  0  0  0  0
 27 28  2  0  0  0  0
 27 29  1  0  0  0  0
 30 68  1  0  0  0  0
M  END
>  <COMPOUND_KEY>
Simvastatin

>  <Characterization>
Inhibitor

>  <Binary Characterization>
1

$$$$

  MOE2013           3D
CORINA 3.49 0026  11.04.2013
 64 66  0  0  1  0  0  0  0  0999 V2000
   -1.3550    0.8060    2.7560 C   0  0  0  0  0  0  0  0  0  0  0  0
   -1.0230   -0.3020    1.9190 O   0  0  0  0  0  0  0  0  0  0  0  0
   -0.1750   -1.1940    2.4890 C   0  0  0  0  0  0  0  0  0  0  0  0
    0.2980   -1.1320    3.6140 O   0  0  0  0  0  0  0  0  0  0  0  0
    0.0280   -2.3510    1.5910 C   0  0  0  0  0  0  0  0  0  0  0  0
    0.4200   -2.2400    0.3040 C   0  0  0  0  0  0  0  0  0  0  0  0
    0.7250   -0.9420   -0.3950 C   0  0  0  0  0  0  0  0  0  0  0  0
    0.6190   -3.3880   -0.4450 N   0  0  3  0  0  0  0  0  0  0  0  0
    0.5760   -4.6780    0.0620 C   0  0  0  0  0  0  0  0  0  0  0  0
    0.2180   -4.8840    1.3530 C   0  0  0  0  0  0  0  0  0  0  0  0
   -0.2500   -3.7130    2.2250 C   0  0  2  0  0  0  0  0  0  0  0  0
   -1.7430   -3.7930    2.5800 C   0  0  0  0  0  0  0  0  0  0  0  0
   -2.7270   -3.8960    1.5790 C   0  0  0  0  0  0  0  0  0  0  0  0
   -4.0860   -3.8700    1.9030 C   0  0  0  0  0  0  0  0  0  0  0  0
   -4.4900   -3.7350    3.2300 C   0  0  0  0  0  0  0  0  0  0  0  0
   -3.5200   -3.6410    4.2330 C   0  0  0  0  0  0  0  0  0  0  0  0
   -2.1530   -3.6690    3.9190 C   0  0  0  0  0  0  0  0  0  0  0  0
   -3.9370   -3.4950    5.6290 N   0  3  0  0  0  0  0  0  0  0  0  0
   -5.1180   -3.1880    5.8520 O   0  0  0  0  0  0  0  0  0  0  0  0
   -3.0800   -3.6800    6.5050 O   0  5  0  0  0  0  0  0  0  0  0  0
    0.4340   -6.2090    1.9990 C   0  0  0  0  0  0  0  0  0  0  0  0
    1.2280   -7.0520    1.6050 O   0  0  0  0  0  0  0  0  0  0  0  0
   -0.3130   -6.3140    3.1250 O   0  0  0  0  0  0  0  0  0  0  0  0
   -0.0810   -7.5040    3.8970 C   0  0  0  0  0  0  0  0  0  0  0  0
   -1.0860   -7.5590    5.0560 C   0  0  0  0  0  0  0  0  0  0  0  0
   -2.4730   -7.8460    4.6260 N   0  0  3  0  0  0  0  0  0  0  0  0
   -2.6200   -9.2630    4.2600 C   0  0  0  0  0  0  0  0  0  0  0  0
   -3.4140   -7.4960    5.7120 C   0  0  0  0  0  0  0  0  0  0  0  0
   -4.8760   -7.4530    5.3070 C   0  0  0  0  0  0  0  0  0  0  0  0
   -5.8650   -7.7080    6.2690 C   0  0  0  0  0  0  0  0  0  0  0  0
   -7.2190   -7.6240    5.9370 C   0  0  0  0  0  0  0  0  0  0  0  0
   -7.6020   -7.2750    4.6440 C   0  0  0  0  0  0  0  0  0  0  0  0
   -6.6320   -7.0060    3.6820 C   0  0  0  0  0  0  0  0  0  0  0  0
   -5.2780   -7.0870    4.0140 C   0  0  0  0  0  0  0  0  0  0  0  0
    0.9690   -5.7630   -0.9080 C   0  0  0  0  0  0  0  0  0  0  0  0
   -1.8610    0.4620    3.6630 H   0  0  0  0  0  0  0  0  0  0  0  0
   -0.4570    1.3790    3.0060 H   0  0  0  0  0  0  0  0  0  0  0  0
   -2.0380    1.4560    2.2020 H   0  0  0  0  0  0  0  0  0  0  0  0
    1.6220   -1.0450   -1.0160 H   0  0  0  0  0  0  0  0  0  0  0  0
   -0.1090   -0.6600   -1.0450 H   0  0  0  0  0  0  0  0  0  0  0  0
    0.9240   -0.1200    0.2980 H   0  0  0  0  0  0  0  0  0  0  0  0
    0.8410   -3.2730   -1.4290 H   0  0  0  0  0  0  0  0  0  0  0  0
    0.3420   -3.7630    3.1510 H   0  0  0  0  0  0  0  0  0  0  0  0
   -2.4410   -3.9740    0.5320 H   0  0  0  0  0  0  0  0  0  0  0  0
   -4.8310   -3.9450    1.1140 H   0  0  0  0  0  0  0  0  0  0  0  0
   -5.5520   -3.7140    3.4630 H   0  0  0  0  0  0  0  0  0  0  0  0
   -1.4030   -3.5730    4.7020 H   0  0  0  0  0  0  0  0  0  0  0  0
   -0.1400   -8.3940    3.2620 H   0  0  0  0  0  0  0  0  0  0  0  0
    0.9310   -7.4440    4.3150 H   0  0  0  0  0  0  0  0  0  0  0  0
   -0.7570   -8.2970    5.7980 H   0  0  0  0  0  0  0  0  0  0  0  0
   -1.0590   -6.5740    5.5420 H   0  0  0  0  0  0  0  0  0  0  0  0
   -2.3680   -9.9300    5.0920 H   0  0  0  0  0  0  0  0  0  0  0  0
   -3.6420   -9.4920    3.9420 H   0  0  0  0  0  0  0  0  0  0  0  0
   -1.9840   -9.5200    3.4080 H   0  0  0  0  0  0  0  0  0  0  0  0
   -3.2800   -8.1850    6.5570 H   0  0  0  0  0  0  0  0  0  0  0  0
   -3.1860   -6.4890    6.0830 H   0  0  0  0  0  0  0  0  0  0  0  0
   -5.5860   -7.9710    7.2870 H   0  0  0  0  0  0  0  0  0  0  0  0
   -7.9750   -7.8260    6.6910 H   0  0  0  0  0  0  0  0  0  0  0  0
   -8.6560   -7.2100    4.3880 H   0  0  0  0  0  0  0  0  0  0  0  0
   -6.9250   -6.7290    2.6730 H   0  0  0  0  0  0  0  0  0  0  0  0
   -4.5310   -6.8690    3.2530 H   0  0  0  0  0  0  0  0  0  0  0  0
    0.6950   -5.4850   -1.9330 H   0  0  0  0  0  0  0  0  0  0  0  0
    2.0520   -5.9260   -0.8810 H   0  0  0  0  0  0  0  0  0  0  0  0
    0.4550   -6.7080   -0.7070 H   0  0  0  0  0  0  0  0  0  0  0  0
  1  2  1  0  0  0  0
  1 36  1  0  0  0  0
  1 37  1  0  0  0  0
  1 38  1  0  0  0  0
  2  3  1  0  0  0  0
  3  4  2  0  0  0  0
  3  5  1  0  0  0  0
  5  6  2  0  0  0  0
  5 11  1  0  0  0  0
  6  7  1  0  0  0  0
  6  8  1  0  0  0  0
  7 39  1  0  0  0  0
  7 40  1  0  0  0  0
  7 41  1  0  0  0  0
  8  9  1  0  0  0  0
  8 42  1  0  0  0  0
  9 10  2  0  0  0  0
  9 35  1  0  0  0  0
 10 11  1  0  0  0  0
 10 21  1  0  0  0  0
 11 12  1  0  0  0  0
 11 43  1  0  0  0  0
 12 13  1  0  0  0  0
 12 17  2  0  0  0  0
 13 14  2  0  0  0  0
 13 44  1  0  0  0  0
 14 15  1  0  0  0  0
 14 45  1  0  0  0  0
 15 16  2  0  0  0  0
 15 46  1  0  0  0  0
 16 17  1  0  0  0  0
 16 18  1  0  0  0  0
 17 47  1  0  0  0  0
 18 19  2  0  0  0  0
 18 20  1  0  0  0  0
 21 22  2  0  0  0  0
 21 23  1  0  0  0  0
 23 24  1  0  0  0  0
 24 25  1  0  0  0  0
 24 48  1  0  0  0  0
 24 49  1  0  0  0  0
 25 26  1  0  0  0  0
 25 50  1  0  0  0  0
 25 51  1  0  0  0  0
 26 27  1  0  0  0  0
 26 28  1  0  0  0  0
 27 52  1  0  0  0  0
 27 53  1  0  0  0  0
 27 54  1  0  0  0  0
 28 29  1  0  0  0  0
 28 55  1  0  0  0  0
 28 56  1  0  0  0  0
 29 30  1  0  0  0  0
 29 34  2  0  0  0  0
 30 31  2  0  0  0  0
 30 57  1  0  0  0  0
 31 32  1  0  0  0  0
 31 58  1  0  0  0  0
 32 33  2  0  0  0  0
 32 59  1  0  0  0  0
 33 34  1  0  0  0  0
 33 60  1  0  0  0  0
 34 61  1  0  0  0  0
 35 62  1  0  0  0  0
 35 63  1  0  0  0  0
 35 64  1  0  0  0  0
M  CHG  1  18   1
M  CHG  1  20  -1
M  END
>  <COMPOUND_KEY>
Nicardipine

>  <Characterization>
Inhibitor

>  <Binary Characterization>
1

$$$$

  MOE2013           3D
CORINA 3.49 0026  11.04.2013
 70 72  0  0  1  0  0  0  0  0999 V2000
    1.2980    1.5990   -0.0830 C   0  0  0  0  0  0  0  0  0  0  0  0
    0.7420    0.1760    0.0300 C   0  0  0  0  0  0  0  0  0  0  0  0
    1.7390   -0.7010    0.7880 C   0  0  0  0  0  0  0  0  0  0  0  0
   -0.6430    0.2190    0.6860 C   0  0  0  0  0  0  0  0  0  0  0  0
   -1.3230   -1.0960    0.7730 N   0  0  3  0  0  0  0  0  0  0  0  0
   -1.1320   -1.8590    2.0380 C   0  0  0  0  0  0  0  0  0  0  0  0
   -2.4530   -2.0010    2.8190 C   0  0  1  0  0  0  0  0  0  0  0  0
   -3.2260   -3.0950    2.3040 O   0  0  0  0  0  0  0  0  0  0  0  0
   -2.2060   -2.2560    4.3290 C   0  0  2  0  0  0  0  0  0  0  0  0
   -1.4820   -3.6000    4.5870 C   0  0  0  0  0  0  0  0  0  0  0  0
   -1.0750   -3.8040    6.0290 C   0  0  0  0  0  0  0  0  0  0  0  0
   -1.8490   -4.6070    6.8770 C   0  0  0  0  0  0  0  0  0  0  0  0
   -1.4870   -4.7790    8.2140 C   0  0  0  0  0  0  0  0  0  0  0  0
   -0.3480   -4.1520    8.7150 C   0  0  0  0  0  0  0  0  0  0  0  0
    0.4300   -3.3520    7.8790 C   0  0  0  0  0  0  0  0  0  0  0  0
    0.0690   -3.1780    6.5420 C   0  0  0  0  0  0  0  0  0  0  0  0
   -3.4900   -2.2360    5.0330 N   0  0  0  0  0  0  0  0  0  0  0  0
   -3.7020   -1.6050    6.2240 C   0  0  0  0  0  0  0  0  0  0  0  0
   -2.8920   -0.9160    6.8270 O   0  0  0  0  0  0  0  0  0  0  0  0
   -4.9600   -1.8840    6.6580 O   0  0  0  0  0  0  0  0  0  0  0  0
   -5.2740   -1.3920    7.9610 C   0  0  1  0  0  0  0  0  0  0  0  0
   -6.7210   -1.6760    8.2940 C   0  0  0  0  0  0  0  0  0  0  0  0
   -6.7050   -1.6350    9.8050 C   0  0  0  0  0  0  0  0  0  0  0  0
   -5.4240   -2.1360   10.2130 O   0  0  0  0  0  0  0  0  0  0  0  0
   -4.5560   -2.1450    9.0700 C   0  0  0  0  0  0  0  0  0  0  0  0
   -1.9930   -1.8260   -0.6060 S   0  0  0  0  0  0  0  0  0  0  0  0
   -3.1150   -2.6310   -0.1560 O   0  0  0  0  0  0  0  0  0  0  0  0
   -2.1700   -0.8260   -1.6400 O   0  0  0  0  0  0  0  0  0  0  0  0
   -0.7420   -2.9540   -1.1660 C   0  0  0  0  0  0  0  0  0  0  0  0
   -0.6570   -4.2280   -0.6000 C   0  0  0  0  0  0  0  0  0  0  0  0
    0.3080   -5.1260   -1.0620 C   0  0  0  0  0  0  0  0  0  0  0  0
    1.1720   -4.7760   -2.1030 C   0  0  0  0  0  0  0  0  0  0  0  0
    2.1290   -5.6680   -2.5520 N   0  0  0  0  0  0  0  0  0  0  0  0
    1.0440   -3.5140   -2.6900 C   0  0  0  0  0  0  0  0  0  0  0  0
    0.0840   -2.6060   -2.2350 C   0  0  0  0  0  0  0  0  0  0  0  0
    2.2690    1.6000   -0.5890 H   0  0  0  0  0  0  0  0  0  0  0  0
    0.6210    2.2360   -0.6630 H   0  0  0  0  0  0  0  0  0  0  0  0
    1.4300    2.0550    0.9040 H   0  0  0  0  0  0  0  0  0  0  0  0
    0.6500   -0.2110   -0.9870 H   0  0  0  0  0  0  0  0  0  0  0  0
    1.4290   -1.7490    0.7910 H   0  0  0  0  0  0  0  0  0  0  0  0
    2.7270   -0.6590    0.3170 H   0  0  0  0  0  0  0  0  0  0  0  0
    1.8480   -0.3720    1.8270 H   0  0  0  0  0  0  0  0  0  0  0  0
   -0.5730    0.6560    1.6900 H   0  0  0  0  0  0  0  0  0  0  0  0
   -1.2980    0.9020    0.1300 H   0  0  0  0  0  0  0  0  0  0  0  0
   -0.7050   -2.8370    1.8070 H   0  0  0  0  0  0  0  0  0  0  0  0
   -0.3970   -1.3350    2.6600 H   0  0  0  0  0  0  0  0  0  0  0  0
   -3.0580   -1.0930    2.7050 H   0  0  0  0  0  0  0  0  0  0  0  0
   -3.3730   -2.9250    1.3390 H   0  0  0  0  0  0  0  0  0  0  0  0
   -1.5960   -1.4340    4.7240 H   0  0  0  0  0  0  0  0  0  0  0  0
   -2.1170   -4.4400    4.2730 H   0  0  0  0  0  0  0  0  0  0  0  0
   -0.5740   -3.6700    3.9780 H   0  0  0  0  0  0  0  0  0  0  0  0
   -2.7450   -5.0960    6.5020 H   0  0  0  0  0  0  0  0  0  0  0  0
   -2.0980   -5.3990    8.8630 H   0  0  0  0  0  0  0  0  0  0  0  0
   -0.0680   -4.2830    9.7570 H   0  0  0  0  0  0  0  0  0  0  0  0
    1.3170   -2.8610    8.2720 H   0  0  0  0  0  0  0  0  0  0  0  0
    0.6840   -2.5470    5.9040 H   0  0  0  0  0  0  0  0  0  0  0  0
   -4.2690   -2.7420    4.6280 H   0  0  0  0  0  0  0  0  0  0  0  0
   -5.0910   -0.3110    8.0240 H   0  0  0  0  0  0  0  0  0  0  0  0
   -7.4170   -0.9580    7.8520 H   0  0  0  0  0  0  0  0  0  0  0  0
   -7.0070   -2.6730    7.9360 H   0  0  0  0  0  0  0  0  0  0  0  0
   -6.7980   -0.6090   10.1760 H   0  0  0  0  0  0  0  0  0  0  0  0
   -7.4970   -2.2420   10.2510 H   0  0  0  0  0  0  0  0  0  0  0  0
   -4.3570   -3.1870    8.7970 H   0  0  0  0  0  0  0  0  0  0  0  0
   -3.6030   -1.6800    9.3400 H   0  0  0  0  0  0  0  0  0  0  0  0
   -1.3300   -4.5360    0.1960 H   0  0  0  0  0  0  0  0  0  0  0  0
    0.3760   -6.1110   -0.6050 H   0  0  0  0  0  0  0  0  0  0  0  0
    2.2210   -6.5850   -2.1390 H   0  0  0  0  0  0  0  0  0  0  0  0
    2.7550   -5.4150   -3.3050 H   0  0  0  0  0  0  0  0  0  0  0  0
    1.6920   -3.2290   -3.5170 H   0  0  0  0  0  0  0  0  0  0  0  0
   -0.0060   -1.6400   -2.7250 H   0  0  0  0  0  0  0  0  0  0  0  0
  1  2  1  0  0  0  0
  1 36  1  0  0  0  0
  1 37  1  0  0  0  0
  1 38  1  0  0  0  0
  2  3  1  0  0  0  0
  2  4  1  0  0  0  0
  2 39  1  0  0  0  0
  3 40  1  0  0  0  0
  3 41  1  0  0  0  0
  3 42  1  0  0  0  0
  4  5  1  0  0  0  0
  4 43  1  0  0  0  0
  4 44  1  0  0  0  0
  5  6  1  0  0  0  0
  5 26  1  0  0  0  0
  6  7  1  0  0  0  0
  6 45  1  0  0  0  0
  6 46  1  0  0  0  0
  7  8  1  0  0  0  0
  7  9  1  0  0  0  0
  7 47  1  0  0  0  0
  8 48  1  0  0  0  0
  9 10  1  0  0  0  0
  9 17  1  0  0  0  0
  9 49  1  0  0  0  0
 10 11  1  0  0  0  0
 10 50  1  0  0  0  0
 10 51  1  0  0  0  0
 11 12  1  0  0  0  0
 11 16  2  0  0  0  0
 12 13  2  0  0  0  0
 12 52  1  0  0  0  0
 13 14  1  0  0  0  0
 13 53  1  0  0  0  0
 14 15  2  0  0  0  0
 14 54  1  0  0  0  0
 15 16  1  0  0  0  0
 15 55  1  0  0  0  0
 16 56  1  0  0  0  0
 17 18  1  0  0  0  0
 17 57  1  0  0  0  0
 18 19  2  0  0  0  0
 18 20  1  0  0  0  0
 20 21  1  0  0  0  0
 21 22  1  0  0  0  0
 21 25  1  0  0  0  0
 21 58  1  0  0  0  0
 22 23  1  0  0  0  0
 22 59  1  0  0  0  0
 22 60  1  0  0  0  0
 23 24  1  0  0  0  0
 23 61  1  0  0  0  0
 23 62  1  0  0  0  0
 24 25  1  0  0  0  0
 25 63  1  0  0  0  0
 25 64  1  0  0  0  0
 26 27  2  0  0  0  0
 26 28  2  0  0  0  0
 26 29  1  0  0  0  0
 29 30  1  0  0  0  0
 29 35  2  0  0  0  0
 30 31  2  0  0  0  0
 30 65  1  0  0  0  0
 31 32  1  0  0  0  0
 31 66  1  0  0  0  0
 32 33  1  0  0  0  0
 32 34  2  0  0  0  0
 33 67  1  0  0  0  0
 33 68  1  0  0  0  0
 34 35  1  0  0  0  0
 34 69  1  0  0  0  0
 35 70  1  0  0  0  0
M  END
>  <COMPOUND_KEY>
Amprenavir

>  <Characterization>
Inhibitor

>  <Binary Characterization>
1

$$$$

  MOE2013           3D
CORINA 3.49 0026  11.04.2013
 34 36  0  0  0  0  0  0  0  0999 V2000
    0.2210    1.4700   -0.4690 O   0  0  0  0  0  0  0  0  0  0  0  0
    0.1400    0.0330   -0.3980 C   0  0  0  0  0  0  0  0  0  0  0  0
   -1.3690   -0.3320   -0.2700 C   0  0  0  0  0  0  0  0  0  0  0  0
   -2.1770    0.0940   -1.3950 N   0  0  0  0  0  0  0  0  0  0  0  0
   -3.1660   -0.5900   -2.0260 C   0  0  0  0  0  0  0  0  0  0  0  0
   -3.6440    0.1410   -3.0050 N   0  0  0  0  0  0  0  0  0  0  0  0
   -2.9080    1.2880   -2.9220 C   0  0  0  0  0  0  0  0  0  0  0  0
   -1.9880    1.3090   -1.9520 N   0  0  0  0  0  0  0  0  0  0  0  0
    0.7560   -0.5680   -1.6910 C   0  0  0  0  0  0  0  0  0  0  0  0
    2.1790   -0.3400   -1.8490 N   0  0  0  0  0  0  0  0  0  0  0  0
    3.2030   -1.1690   -1.5050 C   0  0  0  0  0  0  0  0  0  0  0  0
    4.3480   -0.6060   -1.8140 N   0  0  0  0  0  0  0  0  0  0  0  0
    3.9600    0.5820   -2.3650 C   0  0  0  0  0  0  0  0  0  0  0  0
    2.6420    0.7850   -2.4210 N   0  0  0  0  0  0  0  0  0  0  0  0
    0.8670   -0.4370    0.8670 C   0  0  0  0  0  0  0  0  0  0  0  0
    1.5000    0.4720    1.7340 C   0  0  0  0  0  0  0  0  0  0  0  0
    2.1590    0.0280    2.8840 C   0  0  0  0  0  0  0  0  0  0  0  0
    2.1930   -1.3290    3.1780 C   0  0  0  0  0  0  0  0  0  0  0  0
    2.8240   -1.7510    4.2810 F   0  0  0  0  0  0  0  0  0  0  0  0
    1.5840   -2.2530    2.3430 C   0  0  0  0  0  0  0  0  0  0  0  0
    0.9310   -1.8000    1.2010 C   0  0  0  0  0  0  0  0  0  0  0  0
    0.3620   -2.7080    0.3950 F   0  0  0  0  0  0  0  0  0  0  0  0
   -0.4310    1.7640   -1.1510 H   0  0  0  0  0  0  0  0  0  0  0  0
   -1.5210   -1.4110   -0.1610 H   0  0  0  0  0  0  0  0  0  0  0  0
   -1.8080    0.1620    0.6070 H   0  0  0  0  0  0  0  0  0  0  0  0
   -3.4910   -1.5830   -1.7460 H   0  0  0  0  0  0  0  0  0  0  0  0
   -3.0440    2.1290   -3.5880 H   0  0  0  0  0  0  0  0  0  0  0  0
    0.6020   -1.6520   -1.7420 H   0  0  0  0  0  0  0  0  0  0  0  0
    0.2910   -0.1370   -2.5860 H   0  0  0  0  0  0  0  0  0  0  0  0
    3.0670   -2.1390   -1.0500 H   0  0  0  0  0  0  0  0  0  0  0  0
    4.6580    1.3180   -2.7390 H   0  0  0  0  0  0  0  0  0  0  0  0
    1.4900    1.5400    1.5200 H   0  0  0  0  0  0  0  0  0  0  0  0
    2.6460    0.7370    3.5480 H   0  0  0  0  0  0  0  0  0  0  0  0
    1.6190   -3.3110    2.5760 H   0  0  0  0  0  0  0  0  0  0  0  0
  1  2  1  0  0  0  0
  1 23  1  0  0  0  0
  2  3  1  0  0  0  0
  2  9  1  0  0  0  0
  2 15  1  0  0  0  0
  3  4  1  0  0  0  0
  3 24  1  0  0  0  0
  3 25  1  0  0  0  0
  4  5  1  0  0  0  0
  4  8  1  0  0  0  0
  5  6  2  0  0  0  0
  5 26  1  0  0  0  0
  6  7  1  0  0  0  0
  7  8  2  0  0  0  0
  7 27  1  0  0  0  0
  9 10  1  0  0  0  0
  9 28  1  0  0  0  0
  9 29  1  0  0  0  0
 10 11  1  0  0  0  0
 10 14  1  0  0  0  0
 11 12  2  0  0  0  0
 11 30  1  0  0  0  0
 12 13  1  0  0  0  0
 13 14  2  0  0  0  0
 13 31  1  0  0  0  0
 15 16  1  0  0  0  0
 15 21  2  0  0  0  0
 16 17  2  0  0  0  0
 16 32  1  0  0  0  0
 17 18  1  0  0  0  0
 17 33  1  0  0  0  0
 18 19  1  0  0  0  0
 18 20  2  0  0  0  0
 20 21  1  0  0  0  0
 20 34  1  0  0  0  0
 21 22  1  0  0  0  0
M  END
>  <COMPOUND_KEY>
Fluconazole

>  <Characterization>
Non-Inhibitor

>  <Binary Characterization>
0

$$$$

  MOE2013           3D
CORINA 3.49 0026  11.04.2013
 24 25  0  0  0  0  0  0  0  0999 V2000
   -0.0400    1.4310    0.0490 C   0  0  0  0  0  0  0  0  0  0  0  0
   -0.0080   -0.0210    0.0230 N   0  0  0  0  0  0  0  0  0  0  0  0
    1.2560   -0.6620   -0.0050 C   0  0  0  0  0  0  0  0  0  0  0  0
    2.3100   -0.0190   -0.0070 O   0  0  0  0  0  0  0  0  0  0  0  0
    1.2490   -2.0650   -0.0310 N   0  0  0  0  0  0  0  0  0  0  0  0
    2.4960   -2.8100   -0.0600 C   0  0  0  0  0  0  0  0  0  0  0  0
    0.0460   -2.7370   -0.0280 C   0  0  0  0  0  0  0  0  0  0  0  0
   -0.1170   -4.0910   -0.0520 N   0  0  0  0  0  0  0  0  0  0  0  0
   -1.4240   -4.2630   -0.0390 C   0  0  0  0  0  0  0  0  0  0  0  0
   -2.0920   -3.0670   -0.0070 N   0  0  0  0  0  0  0  0  0  0  0  0
   -3.5230   -2.8950    0.0150 C   0  0  0  0  0  0  0  0  0  0  0  0
   -1.1480   -2.0800   -0.0010 C   0  0  0  0  0  0  0  0  0  0  0  0
   -1.2600   -0.6620    0.0270 C   0  0  0  0  0  0  0  0  0  0  0  0
   -2.3350   -0.0690    0.0530 O   0  0  0  0  0  0  0  0  0  0  0  0
    0.9560    1.8790    0.0390 H   0  0  0  0  0  0  0  0  0  0  0  0
   -0.6010    1.7880   -0.8210 H   0  0  0  0  0  0  0  0  0  0  0  0
   -0.5690    1.7560    0.9520 H   0  0  0  0  0  0  0  0  0  0  0  0
    3.3660   -2.1490   -0.0560 H   0  0  0  0  0  0  0  0  0  0  0  0
    2.5450   -3.4590    0.8200 H   0  0  0  0  0  0  0  0  0  0  0  0
    2.5250   -3.4210   -0.9690 H   0  0  0  0  0  0  0  0  0  0  0  0
   -1.9310   -5.2190   -0.0500 H   0  0  0  0  0  0  0  0  0  0  0  0
   -3.7940   -2.3610    0.9290 H   0  0  0  0  0  0  0  0  0  0  0  0
   -3.8180   -2.3250   -0.8690 H   0  0  0  0  0  0  0  0  0  0  0  0
   -4.0080   -3.8740    0.0020 H   0  0  0  0  0  0  0  0  0  0  0  0
  1  2  1  0  0  0  0
  1 15  1  0  0  0  0
  1 16  1  0  0  0  0
  1 17  1  0  0  0  0
  2  3  1  0  0  0  0
  2 13  1  0  0  0  0
  3  4  2  0  0  0  0
  3  5  1  0  0  0  0
  5  6  1  0  0  0  0
  5  7  1  0  0  0  0
  6 18  1  0  0  0  0
  6 19  1  0  0  0  0
  6 20  1  0  0  0  0
  7  8  1  0  0  0  0
  7 12  2  0  0  0  0
  8  9  2  0  0  0  0
  9 10  1  0  0  0  0
  9 21  1  0  0  0  0
 10 11  1  0  0  0  0
 10 12  1  0  0  0  0
 11 22  1  0  0  0  0
 11 23  1  0  0  0  0
 11 24  1  0  0  0  0
 12 13  1  0  0  0  0
 13 14  2  0  0  0  0
M  END
>  <COMPOUND_KEY>
Caffeine

>  <Characterization>
Non-Inhibitor

>  <Binary Characterization>
0

$$$$

  MOE2013           3D
CORINA 3.49 0026  11.04.2013
 54 57  0  0  1  0  0  0  0  0999 V2000
   -0.3990    1.2880    0.7460 C   0  0  0  0  0  0  0  0  0  0  0  0
   -1.3170    1.4010   -0.5010 C   0  0  2  0  0  0  0  0  0  0  0  0
   -2.3860    0.2850   -0.5050 C   0  0  0  0  0  0  0  0  0  0  0  0
   -1.8030   -1.1290   -0.7240 C   0  0  2  0  0  0  0  0  0  0  0  0
   -1.1400   -1.5530    0.4580 O   0  0  0  0  0  0  0  0  0  0  0  0
   -0.8670   -1.2340   -1.9650 C   0  0  1  0  0  0  0  0  0  0  0  0
    0.1820   -0.0700   -2.0080 C   0  0  1  0  0  0  0  0  0  0  0  0
    0.9730   -0.0970   -3.3290 C   0  0  0  0  0  0  0  0  0  0  0  0
    1.6310   -1.4490   -3.5800 C   0  0  0  0  0  0  0  0  0  0  0  0
    0.6120   -2.5580   -3.5090 C   0  0  0  0  0  0  0  0  0  0  0  0
    0.4320   -3.3820   -4.5560 C   0  0  0  0  0  0  0  0  0  0  0  0
   -0.5820   -4.4570   -4.5360 C   0  0  0  0  0  0  0  0  0  0  0  0
   -0.7070   -5.2340   -5.4750 O   0  0  0  0  0  0  0  0  0  0  0  0
   -1.4440   -4.5520   -3.3420 C   0  0  0  0  0  0  0  0  0  0  0  0
   -1.2640   -3.7310   -2.3000 C   0  0  0  0  0  0  0  0  0  0  0  0
   -0.1960   -2.6460   -2.2050 C   0  0  2  0  0  0  0  0  0  0  0  0
    0.7680   -3.0900   -1.0810 C   0  0  0  0  0  0  0  0  0  0  0  0
   -0.5470    1.2720   -1.8390 C   0  0  2  0  0  0  0  0  0  0  0  0
    0.2740    2.5540   -1.9020 C   0  0  0  0  0  0  0  0  0  0  0  0
   -0.6350    3.6220   -1.2670 C   0  0  0  0  0  0  0  0  0  0  0  0
   -1.8380    2.8690   -0.6300 C   0  0  1  0  0  0  0  0  0  0  0  0
   -2.9340    2.9280   -1.5470 O   0  0  0  0  0  0  0  0  0  0  0  0
   -2.3220    3.5200    0.6780 C   0  0  0  0  0  0  0  0  0  0  0  0
   -1.7750    4.5080    1.1790 O   0  0  0  0  0  0  0  0  0  0  0  0
   -3.5400    2.9230    1.3650 C   0  0  0  0  0  0  0  0  0  0  0  0
   -4.0340    3.8310    2.3430 O   0  0  0  0  0  0  0  0  0  0  0  0
    0.2420    0.4040    0.7320 H   0  0  0  0  0  0  0  0  0  0  0  0
    0.2720    2.1470    0.8500 H   0  0  0  0  0  0  0  0  0  0  0  0
   -0.9940    1.2360    1.6630 H   0  0  0  0  0  0  0  0  0  0  0  0
   -2.9430    0.3000    0.4380 H   0  0  0  0  0  0  0  0  0  0  0  0
   -3.1160    0.4690   -1.3030 H   0  0  0  0  0  0  0  0  0  0  0  0
   -2.6520   -1.8070   -0.8640 H   0  0  0  0  0  0  0  0  0  0  0  0
   -1.7880   -1.5510    1.1830 H   0  0  0  0  0  0  0  0  0  0  0  0
   -1.5320   -1.0630   -2.8280 H   0  0  0  0  0  0  0  0  0  0  0  0
    0.9040   -0.1950   -1.1950 H   0  0  0  0  0  0  0  0  0  0  0  0
    0.3050    0.1430   -4.1670 H   0  0  0  0  0  0  0  0  0  0  0  0
    1.7530    0.6730   -3.3160 H   0  0  0  0  0  0  0  0  0  0  0  0
    2.1270   -1.4250   -4.5580 H   0  0  0  0  0  0  0  0  0  0  0  0
    2.4210   -1.6250   -2.8410 H   0  0  0  0  0  0  0  0  0  0  0  0
    1.0130   -3.3040   -5.4680 H   0  0  0  0  0  0  0  0  0  0  0  0
   -2.2040   -5.3230   -3.3480 H   0  0  0  0  0  0  0  0  0  0  0  0
   -1.9050   -3.8710   -1.4320 H   0  0  0  0  0  0  0  0  0  0  0  0
    0.2380   -3.4230   -0.1820 H   0  0  0  0  0  0  0  0  0  0  0  0
    1.3830   -3.9410   -1.4020 H   0  0  0  0  0  0  0  0  0  0  0  0
    1.4580   -2.2960   -0.7790 H   0  0  0  0  0  0  0  0  0  0  0  0
   -1.2730    1.3350   -2.6670 H   0  0  0  0  0  0  0  0  0  0  0  0
    1.2070    2.4600   -1.3350 H   0  0  0  0  0  0  0  0  0  0  0  0
    0.5380    2.8230   -2.9300 H   0  0  0  0  0  0  0  0  0  0  0  0
   -0.0490    4.1860   -0.5330 H   0  0  0  0  0  0  0  0  0  0  0  0
   -0.9660    4.3320   -2.0340 H   0  0  0  0  0  0  0  0  0  0  0  0
   -3.0860    3.8620   -1.7840 H   0  0  0  0  0  0  0  0  0  0  0  0
   -4.3370    2.7360    0.6420 H   0  0  0  0  0  0  0  0  0  0  0  0
   -3.2610    2.0000    1.8740 H   0  0  0  0  0  0  0  0  0  0  0  0
   -3.2880    4.4260    2.5650 H   0  0  0  0  0  0  0  0  0  0  0  0
  1  2  1  0  0  0  0
  1 27  1  0  0  0  0
  1 28  1  0  0  0  0
  1 29  1  0  0  0  0
  2  3  1  0  0  0  0
  2 18  1  0  0  0  0
  2 21  1  0  0  0  0
  3  4  1  0  0  0  0
  3 30  1  0  0  0  0
  3 31  1  0  0  0  0
  4  5  1  0  0  0  0
  4  6  1  0  0  0  0
  4 32  1  0  0  0  0
  5 33  1  0  0  0  0
  6  7  1  0  0  0  0
  6 16  1  0  0  0  0
  6 34  1  0  0  0  0
  7  8  1  0  0  0  0
  7 18  1  0  0  0  0
  7 35  1  0  0  0  0
  8  9  1  0  0  0  0
  8 36  1  0  0  0  0
  8 37  1  0  0  0  0
  9 10  1  0  0  0  0
  9 38  1  0  0  0  0
  9 39  1  0  0  0  0
 10 11  2  0  0  0  0
 10 16  1  0  0  0  0
 11 12  1  0  0  0  0
 11 40  1  0  0  0  0
 12 13  2  0  0  0  0
 12 14  1  0  0  0  0
 14 15  2  0  0  0  0
 14 41  1  0  0  0  0
 15 16  1  0  0  0  0
 15 42  1  0  0  0  0
 16 17  1  0  0  0  0
 17 43  1  0  0  0  0
 17 44  1  0  0  0  0
 17 45  1  0  0  0  0
 18 19  1  0  0  0  0
 18 46  1  0  0  0  0
 19 20  1  0  0  0  0
 19 47  1  0  0  0  0
 19 48  1  0  0  0  0
 20 21  1  0  0  0  0
 20 49  1  0  0  0  0
 20 50  1  0  0  0  0
 21 22  1  0  0  0  0
 21 23  1  0  0  0  0
 22 51  1  0  0  0  0
 23 24  2  0  0  0  0
 23 25  1  0  0  0  0
 25 26  1  0  0  0  0
 25 52  1  0  0  0  0
 25 53  1  0  0  0  0
 26 54  1  0  0  0  0
M  END
>  <COMPOUND_KEY>
Prednisolone

>  <Characterization>
Non-Inhibitor

>  <Binary Characterization>
0

$$$$

  MOE2013           3D
CORINA 3.49 0026  11.04.2013
 43 45  0  0  1  0  0  0  0  0999 V2000
   -0.0190    1.5770   -0.1310 C   0  0  0  0  0  0  0  0  0  0  0  0
   -0.2370    0.1890   -0.3450 O   0  0  0  0  0  0  0  0  0  0  0  0
    0.5930   -0.4440   -1.2340 C   0  0  0  0  0  0  0  0  0  0  0  0
    1.6440    0.1540   -1.9370 C   0  0  0  0  0  0  0  0  0  0  0  0
    2.4420   -0.5800   -2.8280 C   0  0  0  0  0  0  0  0  0  0  0  0
    2.1360   -1.9320   -2.9780 C   0  0  0  0  0  0  0  0  0  0  0  0
    2.6840   -2.9290   -3.7460 N   0  0  0  0  0  0  0  0  0  0  0  0
    1.9930   -4.0800   -3.4870 C   0  0  0  0  0  0  0  0  0  0  0  0
    1.0150   -3.8850   -2.6340 N   0  0  0  0  0  0  0  0  0  0  0  0
    1.0970   -2.5570   -2.2960 C   0  0  0  0  0  0  0  0  0  0  0  0
    0.3120   -1.8060   -1.4090 C   0  0  0  0  0  0  0  0  0  0  0  0
    2.3120   -5.6070   -4.2340 S   0  0  2  0  0  0  0  0  0  0  0  0
    1.4990   -6.6360   -3.5070 O   0  0  0  0  0  0  0  0  0  0  0  0
    4.0540   -5.7770   -3.7480 C   0  0  0  0  0  0  0  0  0  0  0  0
    4.6680   -7.0240   -4.3240 C   0  0  0  0  0  0  0  0  0  0  0  0
    5.3120   -6.8250   -5.5050 N   0  0  0  0  0  0  0  0  0  0  0  0
    5.8490   -7.8970   -6.1260 C   0  0  0  0  0  0  0  0  0  0  0  0
    5.7920   -9.1920   -5.6380 C   0  0  0  0  0  0  0  0  0  0  0  0
    6.4030  -10.3170   -6.4120 C   0  0  0  0  0  0  0  0  0  0  0  0
    5.1740   -9.3620   -4.3970 C   0  0  0  0  0  0  0  0  0  0  0  0
    5.0700  -10.6240   -3.8590 O   0  0  0  0  0  0  0  0  0  0  0  0
    6.2390  -10.9430   -3.1010 C   0  0  0  0  0  0  0  0  0  0  0  0
    4.5710   -8.2850   -3.7210 C   0  0  0  0  0  0  0  0  0  0  0  0
    3.8000   -8.5370   -2.4550 C   0  0  0  0  0  0  0  0  0  0  0  0
    0.9730    1.7590    0.2960 H   0  0  0  0  0  0  0  0  0  0  0  0
   -0.1630    2.1470   -1.0550 H   0  0  0  0  0  0  0  0  0  0  0  0
   -0.7620    1.9250    0.5940 H   0  0  0  0  0  0  0  0  0  0  0  0
    1.8770    1.2080   -1.8150 H   0  0  0  0  0  0  0  0  0  0  0  0
    3.2540   -0.1090   -3.3720 H   0  0  0  0  0  0  0  0  0  0  0  0
    3.4570   -2.8190   -4.3870 H   0  0  0  0  0  0  0  0  0  0  0  0
   -0.5000   -2.2820   -0.8710 H   0  0  0  0  0  0  0  0  0  0  0  0
    4.6000   -4.9100   -4.1390 H   0  0  0  0  0  0  0  0  0  0  0  0
    4.1470   -5.7400   -2.6590 H   0  0  0  0  0  0  0  0  0  0  0  0
    6.3360   -7.6730   -7.0710 H   0  0  0  0  0  0  0  0  0  0  0  0
    7.4400  -10.4700   -6.1000 H   0  0  0  0  0  0  0  0  0  0  0  0
    5.8440  -11.2480   -6.2680 H   0  0  0  0  0  0  0  0  0  0  0  0
    6.3910  -10.1040   -7.4860 H   0  0  0  0  0  0  0  0  0  0  0  0
    6.0190  -11.8360   -2.5100 H   0  0  0  0  0  0  0  0  0  0  0  0
    7.0800  -11.1740   -3.7630 H   0  0  0  0  0  0  0  0  0  0  0  0
    6.5160  -10.1390   -2.4100 H   0  0  0  0  0  0  0  0  0  0  0  0
    2.8260   -8.9740   -2.6960 H   0  0  0  0  0  0  0  0  0  0  0  0
    4.3390   -9.2250   -1.7960 H   0  0  0  0  0  0  0  0  0  0  0  0
    3.6360   -7.6320   -1.8680 H   0  0  0  0  0  0  0  0  0  0  0  0
  1  2  1  0  0  0  0
  1 25  1  0  0  0  0
  1 26  1  0  0  0  0
  1 27  1  0  0  0  0
  2  3  1  0  0  0  0
  3  4  1  0  0  0  0
  3 11  2  0  0  0  0
  4  5  2  0  0  0  0
  4 28  1  0  0  0  0
  5  6  1  0  0  0  0
  5 29  1  0  0  0  0
  6  7  1  0  0  0  0
  6 10  2  0  0  0  0
  7  8  1  0  0  0  0
  7 30  1  0  0  0  0
  8  9  2  0  0  0  0
  8 12  1  0  0  0  0
  9 10  1  0  0  0  0
 10 11  1  0  0  0  0
 11 31  1  0  0  0  0
 12 13  2  0  0  0  0
 12 14  1  0  0  0  0
 14 15  1  0  0  0  0
 14 32  1  0  0  0  0
 14 33  1  0  0  0  0
 15 16  2  0  0  0  0
 15 23  1  0  0  0  0
 16 17  1  0  0  0  0
 17 18  2  0  0  0  0
 17 34  1  0  0  0  0
 18 19  1  0  0  0  0
 18 20  1  0  0  0  0
 19 35  1  0  0  0  0
 19 36  1  0  0  0  0
 19 37  1  0  0  0  0
 20 21  1  0  0  0  0
 20 23  2  0  0  0  0
 21 22  1  0  0  0  0
 22 38  1  0  0  0  0
 22 39  1  0  0  0  0
 22 40  1  0  0  0  0
 23 24  1  0  0  0  0
 24 41  1  0  0  0  0
 24 42  1  0  0  0  0
 24 43  1  0  0  0  0
M  END
>  <COMPOUND_KEY>
Omeprazole

>  <Characterization>
Non-Inhibitor

>  <Binary Characterization>
0

$$$$

  MOE2013           3D
CORINA 3.49 0026  11.04.2013
 43 45  0  0  0  0  0  0  0  0999 V2000
    0.9330    1.9560    0.2410 C   0  0  0  0  0  0  0  0  0  0  0  0
    0.5080    0.4960    0.2640 C   0  0  0  0  0  0  0  0  0  0  0  0
    1.2150   -0.2760    1.3790 C   0  0  0  0  0  0  0  0  0  0  0  0
    0.7830   -1.7460    1.3970 C   0  0  0  0  0  0  0  0  0  0  0  0
    1.4990   -2.5490    2.4850 C   0  0  0  0  0  0  0  0  0  0  0  0
    1.4330   -4.0300    2.1840 C   0  0  0  0  0  0  0  0  0  0  0  0
    1.8760   -4.5360    1.1630 O   0  0  0  0  0  0  0  0  0  0  0  0
    0.9050   -4.6390    3.3280 N   0  0  0  0  0  0  0  0  0  0  0  0
    0.3310   -3.6560    4.1700 N   0  0  0  0  0  0  0  0  0  0  0  0
    0.8400   -2.3950    3.8390 C   0  0  0  0  0  0  0  0  0  0  0  0
    0.7210   -1.3290    4.4240 O   0  0  0  0  0  0  0  0  0  0  0  0
   -0.7040   -3.8690    5.1240 C   0  0  0  0  0  0  0  0  0  0  0  0
   -0.8740   -3.0090    6.2190 C   0  0  0  0  0  0  0  0  0  0  0  0
   -1.9070   -3.2110    7.1400 C   0  0  0  0  0  0  0  0  0  0  0  0
   -2.7960   -4.2680    6.9750 C   0  0  0  0  0  0  0  0  0  0  0  0
   -2.6570   -5.1210    5.8840 C   0  0  0  0  0  0  0  0  0  0  0  0
   -1.6240   -4.9190    4.9640 C   0  0  0  0  0  0  0  0  0  0  0  0
    1.0540   -6.0220    3.6320 C   0  0  0  0  0  0  0  0  0  0  0  0
    1.1670   -6.9820    2.6170 C   0  0  0  0  0  0  0  0  0  0  0  0
    1.3360   -8.3370    2.9220 C   0  0  0  0  0  0  0  0  0  0  0  0
    1.4070   -8.7520    4.2490 C   0  0  0  0  0  0  0  0  0  0  0  0
    1.3180   -7.8120    5.2700 C   0  0  0  0  0  0  0  0  0  0  0  0
    1.1490   -6.4580    4.9640 C   0  0  0  0  0  0  0  0  0  0  0  0
    2.0110    2.0480    0.0720 H   0  0  0  0  0  0  0  0  0  0  0  0
    0.4160    2.4880   -0.5640 H   0  0  0  0  0  0  0  0  0  0  0  0
    0.6890    2.4510    1.1860 H   0  0  0  0  0  0  0  0  0  0  0  0
   -0.5780    0.4400    0.4040 H   0  0  0  0  0  0  0  0  0  0  0  0
    0.7350    0.0400   -0.7070 H   0  0  0  0  0  0  0  0  0  0  0  0
    2.3010   -0.2150    1.2330 H   0  0  0  0  0  0  0  0  0  0  0  0
    0.9920    0.1960    2.3420 H   0  0  0  0  0  0  0  0  0  0  0  0
   -0.3040   -1.8040    1.5380 H   0  0  0  0  0  0  0  0  0  0  0  0
    0.9920   -2.1800    0.4110 H   0  0  0  0  0  0  0  0  0  0  0  0
    2.5560   -2.2730    2.5770 H   0  0  0  0  0  0  0  0  0  0  0  0
   -0.1940   -2.1800    6.3960 H   0  0  0  0  0  0  0  0  0  0  0  0
   -2.0150   -2.5380    7.9870 H   0  0  0  0  0  0  0  0  0  0  0  0
   -3.6000   -4.4220    7.6890 H   0  0  0  0  0  0  0  0  0  0  0  0
   -3.3580   -5.9390    5.7410 H   0  0  0  0  0  0  0  0  0  0  0  0
   -1.5760   -5.5800    4.1030 H   0  0  0  0  0  0  0  0  0  0  0  0
    1.1000   -6.7060    1.5680 H   0  0  0  0  0  0  0  0  0  0  0  0
    1.4100   -9.0670    2.1200 H   0  0  0  0  0  0  0  0  0  0  0  0
    1.5410   -9.8040    4.4850 H   0  0  0  0  0  0  0  0  0  0  0  0
    1.3900   -8.1280    6.3080 H   0  0  0  0  0  0  0  0  0  0  0  0
    1.1270   -5.7510    5.7890 H   0  0  0  0  0  0  0  0  0  0  0  0
  1  2  1  0  0  0  0
  1 24  1  0  0  0  0
  1 25  1  0  0  0  0
  1 26  1  0  0  0  0
  2  3  1  0  0  0  0
  2 27  1  0  0  0  0
  2 28  1  0  0  0  0
  3  4  1  0  0  0  0
  3 29  1  0  0  0  0
  3 30  1  0  0  0  0
  4  5  1  0  0  0  0
  4 31  1  0  0  0  0
  4 32  1  0  0  0  0
  5  6  1  0  0  0  0
  5 10  1  0  0  0  0
  5 33  1  0  0  0  0
  6  7  2  0  0  0  0
  6  8  1  0  0  0  0
  8  9  1  0  0  0  0
  8 18  1  0  0  0  0
  9 10  1  0  0  0  0
  9 12  1  0  0  0  0
 10 11  2  0  0  0  0
 12 13  1  0  0  0  0
 12 17  2  0  0  0  0
 13 14  2  0  0  0  0
 13 34  1  0  0  0  0
 14 15  1  0  0  0  0
 14 35  1  0  0  0  0
 15 16  2  0  0  0  0
 15 36  1  0  0  0  0
 16 17  1  0  0  0  0
 16 37  1  0  0  0  0
 17 38  1  0  0  0  0
 18 19  1  0  0  0  0
 18 23  2  0  0  0  0
 19 20  2  0  0  0  0
 19 39  1  0  0  0  0
 20 21  1  0  0  0  0
 20 40  1  0  0  0  0
 21 22  2  0  0  0  0
 21 41  1  0  0  0  0
 22 23  1  0  0  0  0
 22 42  1  0  0  0  0
 23 43  1  0  0  0  0
M  END
>  <COMPOUND_KEY>
Phenylbutazone

>  <Characterization>
Non-Inhibitor

>  <Binary Characterization>
0

$$$$

  MOE2013           3D
CORINA 3.49 0026  11.04.2013
 33 33  0  0  1  0  0  0  0  0999 V2000
   -0.2260    1.3840    0.3470 C   0  0  0  0  0  0  0  0  0  0  0  0
   -0.1090   -0.1140    0.0510 C   0  0  0  0  0  0  0  0  0  0  0  0
   -1.5040   -0.7430    0.0150 C   0  0  0  0  0  0  0  0  0  0  0  0
    0.6200   -0.3830   -1.2800 C   0  0  0  0  0  0  0  0  0  0  0  0
    2.0790    0.0050   -1.2650 C   0  0  0  0  0  0  0  0  0  0  0  0
    3.0100   -0.7550   -0.5470 C   0  0  0  0  0  0  0  0  0  0  0  0
    4.3600   -0.3940   -0.5270 C   0  0  0  0  0  0  0  0  0  0  0  0
    4.8110    0.7350   -1.2250 C   0  0  0  0  0  0  0  0  0  0  0  0
    3.8760    1.4910   -1.9480 C   0  0  0  0  0  0  0  0  0  0  0  0
    2.5260    1.1290   -1.9680 C   0  0  0  0  0  0  0  0  0  0  0  0
    6.2830    1.1150   -1.1810 C   0  0  2  0  0  0  0  0  0  0  0  0
    6.4830    2.5210   -0.6100 C   0  0  0  0  0  0  0  0  0  0  0  0
    6.9710    0.9960   -2.5300 C   0  0  0  0  0  0  0  0  0  0  0  0
    6.4560    0.8520   -3.6270 O   0  0  0  0  0  0  0  0  0  0  0  0
    8.3170    1.0650   -2.4180 O   0  0  0  0  0  0  0  0  0  0  0  0
    0.7590    1.8440    0.4720 H   0  0  0  0  0  0  0  0  0  0  0  0
   -0.7480    1.9090   -0.4600 H   0  0  0  0  0  0  0  0  0  0  0  0
   -0.7850    1.5520    1.2740 H   0  0  0  0  0  0  0  0  0  0  0  0
    0.4470   -0.5800    0.8740 H   0  0  0  0  0  0  0  0  0  0  0  0
   -2.1150   -0.3110   -0.7840 H   0  0  0  0  0  0  0  0  0  0  0  0
   -1.4390   -1.8230   -0.1530 H   0  0  0  0  0  0  0  0  0  0  0  0
   -2.0260   -0.5850    0.9650 H   0  0  0  0  0  0  0  0  0  0  0  0
    0.5630   -1.4530   -1.5250 H   0  0  0  0  0  0  0  0  0  0  0  0
    0.1040    0.1340   -2.1000 H   0  0  0  0  0  0  0  0  0  0  0  0
    2.6880   -1.6360    0.0040 H   0  0  0  0  0  0  0  0  0  0  0  0
    5.0550   -1.0060    0.0430 H   0  0  0  0  0  0  0  0  0  0  0  0
    4.1910    2.3640   -2.5150 H   0  0  0  0  0  0  0  0  0  0  0  0
    1.8250    1.7350   -2.5380 H   0  0  0  0  0  0  0  0  0  0  0  0
    6.7930    0.4040   -0.5160 H   0  0  0  0  0  0  0  0  0  0  0  0
    5.9820    2.6290    0.3580 H   0  0  0  0  0  0  0  0  0  0  0  0
    7.5470    2.7340   -0.4620 H   0  0  0  0  0  0  0  0  0  0  0  0
    6.0910    3.2930   -1.2820 H   0  0  0  0  0  0  0  0  0  0  0  0
    8.6500    0.9740   -3.3360 H   0  0  0  0  0  0  0  0  0  0  0  0
  1  2  1  0  0  0  0
  1 16  1  0  0  0  0
  1 17  1  0  0  0  0
  1 18  1  0  0  0  0
  2  3  1  0  0  0  0
  2  4  1  0  0  0  0
  2 19  1  0  0  0  0
  3 20  1  0  0  0  0
  3 21  1  0  0  0  0
  3 22  1  0  0  0  0
  4  5  1  0  0  0  0
  4 23  1  0  0  0  0
  4 24  1  0  0  0  0
  5  6  1  0  0  0  0
  5 10  2  0  0  0  0
  6  7  2  0  0  0  0
  6 25  1  0  0  0  0
  7  8  1  0  0  0  0
  7 26  1  0  0  0  0
  8  9  2  0  0  0  0
  8 11  1  0  0  0  0
  9 10  1  0  0  0  0
  9 27  1  0  0  0  0
 10 28  1  0  0  0  0
 11 12  1  0  0  0  0
 11 13  1  0  0  0  0
 11 29  1  0  0  0  0
 12 30  1  0  0  0  0
 12 31  1  0  0  0  0
 12 32  1  0  0  0  0
 13 14  2  0  0  0  0
 13 15  1  0  0  0  0
 15 33  1  0  0  0  0
M  END
>  <COMPOUND_KEY>
Ibuprofen

>  <Characterization>
Non-Inhibitor

>  <Binary Characterization>
0

$$$$

  MOE2013           3D
CORINA 3.49 0026  11.04.2013
 87 90  0  0  1  0  0  0  0  0999 V2000
    1.4530    1.9980    1.1000 C   0  0  0  0  0  0  0  0  0  0  0  0
    1.1070    0.5160    0.9620 C   0  0  1  0  0  0  0  0  0  0  0  0
    2.1010   -0.1820    1.7240 O   0  0  0  0  0  0  0  0  0  0  0  0
    2.0170   -1.6040    1.6570 C   0  0  2  0  0  0  0  0  0  0  0  0
    2.2920   -2.1310    0.3450 O   0  0  0  0  0  0  0  0  0  0  0  0
    3.6880   -2.0780   -0.0020 C   0  0  1  0  0  0  0  0  0  0  0  0
    4.4170   -3.3710    0.4090 C   0  0  2  0  0  0  0  0  0  0  0  0
    4.4330   -3.5300    1.8320 O   0  0  0  0  0  0  0  0  0  0  0  0
    5.8690   -3.3440   -0.0800 C   0  0  1  0  0  0  0  0  0  0  0  0
    6.4800   -4.6040    0.2400 O   0  0  0  0  0  0  0  0  0  0  0  0
    5.9670   -3.0460   -1.5830 C   0  0  1  0  0  0  0  0  0  0  0  0
    5.5650   -4.2210   -2.3060 O   0  0  0  0  0  0  0  0  0  0  0  0
    5.9140   -4.1930   -3.7030 C   0  0  1  0  0  0  0  0  0  0  0  0
    7.3480   -4.7130   -3.9390 C   0  0  2  0  0  0  0  0  0  0  0  0
    8.3300   -3.8010   -3.4390 O   0  0  0  0  0  0  0  0  0  0  0  0
    7.6210   -4.9080   -5.4320 C   0  0  1  0  0  0  0  0  0  0  0  0
    8.9200   -5.4930   -5.5970 O   0  0  0  0  0  0  0  0  0  0  0  0
    6.5420   -5.7860   -6.0610 C   0  0  2  0  0  0  0  0  0  0  0  0
    6.8090   -5.8500   -7.4550 O   0  0  0  0  0  0  0  0  0  0  0  0
    5.2610   -5.2110   -5.8540 O   0  0  0  0  0  0  0  0  0  0  0  0
    4.9320   -5.1160   -4.4570 C   0  0  2  0  0  0  0  0  0  0  0  0
    3.4890   -4.6100   -4.3800 C   0  0  0  0  0  0  0  0  0  0  0  0
    2.6560   -5.4580   -5.1730 O   0  0  0  0  0  0  0  0  0  0  0  0
    5.2070   -1.8880   -1.9300 O   0  0  0  0  0  0  0  0  0  0  0  0
    3.8270   -1.9470   -1.5280 C   0  0  2  0  0  0  0  0  0  0  0  0
    3.1610   -0.6790   -2.0670 C   0  0  0  0  0  0  0  0  0  0  0  0
    3.4220   -0.5790   -3.4680 O   0  0  0  0  0  0  0  0  0  0  0  0
    0.6340   -2.0820    2.1170 C   0  0  2  0  0  0  0  0  0  0  0  0
    0.4770   -3.4960    1.9190 O   0  0  0  0  0  0  0  0  0  0  0  0
   -0.5030   -1.3590    1.3860 C   0  0  1  0  0  0  0  0  0  0  0  0
   -1.7350   -1.7750    1.9960 O   0  0  0  0  0  0  0  0  0  0  0  0
   -0.3270    0.1780    1.4560 C   0  0  2  0  0  0  0  0  0  0  0  0
   -1.3600    0.8730    0.6460 N   0  0  3  0  0  0  0  0  0  0  0  0
   -2.6350    1.0750    1.3900 C   0  0  1  0  0  0  0  0  0  0  0  0
   -2.8110    2.5520    1.6790 C   0  0  0  0  0  0  0  0  0  0  0  0
   -3.9060    3.2700    1.3540 C   0  0  0  0  0  0  0  0  0  0  0  0
   -4.0530    4.7540    1.5810 C   0  0  0  0  0  0  0  0  0  0  0  0
   -2.8990    5.3200    2.1900 O   0  0  0  0  0  0  0  0  0  0  0  0
   -5.1130    2.6150    0.7180 C   0  0  1  0  0  0  0  0  0  0  0  0
   -5.0990    2.9520   -0.6710 O   0  0  0  0  0  0  0  0  0  0  0  0
   -5.1430    1.0800    0.8860 C   0  0  2  0  0  0  0  0  0  0  0  0
   -5.4960    0.7020    2.2170 O   0  0  0  0  0  0  0  0  0  0  0  0
   -3.7760    0.5020    0.5070 C   0  0  1  0  0  0  0  0  0  0  0  0
   -3.5110    0.8260   -0.8780 O   0  0  0  0  0  0  0  0  0  0  0  0
    2.5090    2.1660    0.8550 H   0  0  0  0  0  0  0  0  0  0  0  0
    0.8540    2.6310    0.4410 H   0  0  0  0  0  0  0  0  0  0  0  0
    1.3150    2.3360    2.1330 H   0  0  0  0  0  0  0  0  0  0  0  0
    1.2150    0.2390   -0.0910 H   0  0  0  0  0  0  0  0  0  0  0  0
    2.7480   -2.0030    2.3640 H   0  0  0  0  0  0  0  0  0  0  0  0
    4.1640   -1.2170    0.4870 H   0  0  0  0  0  0  0  0  0  0  0  0
    3.8870   -4.2480    0.0180 H   0  0  0  0  0  0  0  0  0  0  0  0
    5.1100   -4.2150    2.0110 H   0  0  0  0  0  0  0  0  0  0  0  0
    6.4100   -2.5730    0.4830 H   0  0  0  0  0  0  0  0  0  0  0  0
    6.3130   -5.1850   -0.5290 H   0  0  0  0  0  0  0  0  0  0  0  0
    7.0140   -2.8290   -1.8010 H   0  0  0  0  0  0  0  0  0  0  0  0
    5.8280   -3.1690   -4.0900 H   0  0  0  0  0  0  0  0  0  0  0  0
    7.5020   -5.6510   -3.3900 H   0  0  0  0  0  0  0  0  0  0  0  0
    9.1840   -4.1210   -3.7970 H   0  0  0  0  0  0  0  0  0  0  0  0
    7.6580   -3.9300   -5.9300 H   0  0  0  0  0  0  0  0  0  0  0  0
    8.9970   -5.6950   -6.5520 H   0  0  0  0  0  0  0  0  0  0  0  0
    6.5780   -6.8090   -5.6680 H   0  0  0  0  0  0  0  0  0  0  0  0
    6.2000   -6.5200   -7.8110 H   0  0  0  0  0  0  0  0  0  0  0  0
    4.9520   -6.1300   -4.0320 H   0  0  0  0  0  0  0  0  0  0  0  0
    3.1090   -4.6270   -3.3560 H   0  0  0  0  0  0  0  0  0  0  0  0
    3.4010   -3.5950   -4.7810 H   0  0  0  0  0  0  0  0  0  0  0  0
    3.1320   -5.5640   -6.0210 H   0  0  0  0  0  0  0  0  0  0  0  0
    3.3560   -2.7990   -2.0300 H   0  0  0  0  0  0  0  0  0  0  0  0
    2.0780   -0.7020   -1.9290 H   0  0  0  0  0  0  0  0  0  0  0  0
    3.5690    0.2190   -1.5920 H   0  0  0  0  0  0  0  0  0  0  0  0
    4.3780   -0.7570   -3.5620 H   0  0  0  0  0  0  0  0  0  0  0  0
    0.5240   -1.8970    3.1930 H   0  0  0  0  0  0  0  0  0  0  0  0
    1.0230   -3.7200    1.1380 H   0  0  0  0  0  0  0  0  0  0  0  0
   -0.5460   -1.6910    0.3410 H   0  0  0  0  0  0  0  0  0  0  0  0
   -1.6660   -2.7480    2.0720 H   0  0  0  0  0  0  0  0  0  0  0  0
   -0.4040    0.4970    2.5050 H   0  0  0  0  0  0  0  0  0  0  0  0
   -1.0250    1.7970    0.3730 H   0  0  0  0  0  0  0  0  0  0  0  0
   -2.6450    0.5620    2.3590 H   0  0  0  0  0  0  0  0  0  0  0  0
   -1.9800    3.0480    2.1770 H   0  0  0  0  0  0  0  0  0  0  0  0
   -4.2150    5.2640    0.6260 H   0  0  0  0  0  0  0  0  0  0  0  0
   -4.9080    4.9480    2.2370 H   0  0  0  0  0  0  0  0  0  0  0  0
   -3.0700    6.2740    2.2750 H   0  0  0  0  0  0  0  0  0  0  0  0
   -6.0260    3.0340    1.1590 H   0  0  0  0  0  0  0  0  0  0  0  0
   -4.4600    2.3230   -1.0840 H   0  0  0  0  0  0  0  0  0  0  0  0
   -5.8970    0.6640    0.2060 H   0  0  0  0  0  0  0  0  0  0  0  0
   -6.3960    1.0280    2.3880 H   0  0  0  0  0  0  0  0  0  0  0  0
   -3.7890   -0.5910    0.5890 H   0  0  0  0  0  0  0  0  0  0  0  0
   -2.5420    0.6590   -0.9430 H   0  0  0  0  0  0  0  0  0  0  0  0
  1  2  1  0  0  0  0
  1 45  1  0  0  0  0
  1 46  1  0  0  0  0
  1 47  1  0  0  0  0
  2  3  1  0  0  0  0
  2 32  1  0  0  0  0
  2 48  1  0  0  0  0
  3  4  1  0  0  0  0
  4  5  1  0  0  0  0
  4 28  1  0  0  0  0
  4 49  1  0  0  0  0
  5  6  1  0  0  0  0
  6  7  1  0  0  0  0
  6 25  1  0  0  0  0
  6 50  1  0  0  0  0
  7  8  1  0  0  0  0
  7  9  1  0  0  0  0
  7 51  1  0  0  0  0
  8 52  1  0  0  0  0
  9 10  1  0  0  0  0
  9 11  1  0  0  0  0
  9 53  1  0  0  0  0
 10 54  1  0  0  0  0
 11 12  1  0  0  0  0
 11 24  1  0  0  0  0
 11 55  1  0  0  0  0
 12 13  1  0  0  0  0
 13 14  1  0  0  0  0
 13 21  1  0  0  0  0
 13 56  1  0  0  0  0
 14 15  1  0  0  0  0
 14 16  1  0  0  0  0
 14 57  1  0  0  0  0
 15 58  1  0  0  0  0
 16 17  1  0  0  0  0
 16 18  1  0  0  0  0
 16 59  1  0  0  0  0
 17 60  1  0  0  0  0
 18 19  1  0  0  0  0
 18 20  1  0  0  0  0
 18 61  1  0  0  0  0
 19 62  1  0  0  0  0
 20 21  1  0  0  0  0
 21 22  1  0  0  0  0
 21 63  1  0  0  0  0
 22 23  1  0  0  0  0
 22 64  1  0  0  0  0
 22 65  1  0  0  0  0
 23 66  1  0  0  0  0
 24 25  1  0  0  0  0
 25 26  1  0  0  0  0
 25 67  1  0  0  0  0
 26 27  1  0  0  0  0
 26 68  1  0  0  0  0
 26 69  1  0  0  0  0
 27 70  1  0  0  0  0
 28 29  1  0  0  0  0
 28 30  1  0  0  0  0
 28 71  1  0  0  0  0
 29 72  1  0  0  0  0
 30 31  1  0  0  0  0
 30 32  1  0  0  0  0
 30 73  1  0  0  0  0
 31 74  1  0  0  0  0
 32 33  1  0  0  0  0
 32 75  1  0  0  0  0
 33 34  1  0  0  0  0
 33 76  1  0  0  0  0
 34 35  1  0  0  0  0
 34 43  1  0  0  0  0
 34 77  1  0  0  0  0
 35 36  2  0  0  0  0
 35 78  1  0  0  0  0
 36 37  1  0  0  0  0
 36 39  1  0  0  0  0
 37 38  1  0  0  0  0
 37 79  1  0  0  0  0
 37 80  1  0  0  0  0
 38 81  1  0  0  0  0
 39 40  1  0  0  0  0
 39 41  1  0  0  0  0
 39 82  1  0  0  0  0
 40 83  1  0  0  0  0
 41 42  1  0  0  0  0
 41 43  1  0  0  0  0
 41 84  1  0  0  0  0
 42 85  1  0  0  0  0
 43 44  1  0  0  0  0
 43 86  1  0  0  0  0
 44 87  1  0  0  0  0
M  END
>  <COMPOUND_KEY>
Acarbose

>  <Characterization>
Non-Inhibitor

>  <Binary Characterization>
0

$$$$

  MOE2013           3D
CORINA 3.49 0026  11.04.2013
140142  0  0  1  0  0  0  0  0999 V2000
   -1.3550    2.2580    0.5030 C   0  0  0  0  0  0  0  0  0  0  0  0
   -0.7100    0.9200    0.1350 C   0  0  2  0  0  0  0  0  0  0  0  0
    0.0060    0.4300    1.2960 O   0  0  0  0  0  0  0  0  0  0  0  0
   -0.7330   -0.2370    2.2170 C   0  0  0  0  0  0  0  0  0  0  0  0
   -1.9230   -0.5260    2.1270 O   0  0  0  0  0  0  0  0  0  0  0  0
    0.0730   -0.5670    3.4460 C   0  0  0  0  0  0  0  0  0  0  0  0
   -0.7240   -0.2130    4.7090 C   0  0  2  0  0  0  0  0  0  0  0  0
   -1.9920   -0.8900    4.7330 O   0  0  0  0  0  0  0  0  0  0  0  0
   -0.9490    1.3010    4.8630 C   0  0  0  0  0  0  0  0  0  0  0  0
   -1.8490    1.6470    6.0600 C   0  0  2  0  0  0  0  0  0  0  0  0
   -3.1400    1.0500    5.8720 O   0  0  0  0  0  0  0  0  0  0  0  0
   -2.0010    3.1720    6.2070 C   0  0  0  0  0  0  0  0  0  0  0  0
   -3.1820    3.5750    7.1030 C   0  0  2  0  0  0  0  0  0  0  0  0
   -4.3940    3.1950    6.4490 O   0  0  0  0  0  0  0  0  0  0  0  0
   -3.1880    5.0870    7.3710 C   0  0  0  0  0  0  0  0  0  0  0  0
   -4.4260    5.5490    8.1570 C   0  0  0  0  0  0  0  0  0  0  0  0
   -4.2840    6.9320    8.8030 C   0  0  1  0  0  0  0  0  0  0  0  0
   -3.3130    6.8570    9.8540 O   0  0  0  0  0  0  0  0  0  0  0  0
   -3.8480    8.0810    7.8800 C   0  0  2  0  0  0  0  0  0  0  0  0
   -3.5570    9.1960    8.7350 O   0  0  0  0  0  0  0  0  0  0  0  0
   -4.9090    8.4320    6.8370 C   0  0  0  0  0  0  0  0  0  0  0  0
   -4.7060    9.7720    6.1090 C   0  0  2  0  0  0  0  0  0  0  0  0
   -3.3220    9.9960    5.8740 O   0  0  0  0  0  0  0  0  0  0  0  0
   -5.2810   10.9500    6.8940 C   0  0  0  0  0  0  0  0  0  0  0  0
   -5.1440   12.2180    6.0690 C   0  0  2  0  0  0  0  0  0  0  0  0
   -5.8120   13.3200    6.7210 O   0  0  0  0  0  0  0  0  0  0  0  0
   -5.7850   12.0690    4.6880 C   0  0  2  0  0  0  0  0  0  0  0  0
   -5.3020   10.7920    3.9850 C   0  0  2  0  0  0  0  0  0  0  0  0
   -6.1600   10.4600    2.7390 C   0  0  0  0  0  0  0  0  0  0  0  0
   -5.9350    9.0230    2.2120 C   0  0  1  0  0  0  0  0  0  0  0  0
   -7.1930    8.3760    1.9500 O   0  0  0  0  0  0  0  0  0  0  0  0
   -7.7460    7.7670    3.1310 C   0  0  1  0  0  0  0  0  0  0  0  0
   -8.2750    8.7630    4.0060 O   0  0  0  0  0  0  0  0  0  0  0  0
   -8.8160    8.2190    5.2100 C   0  0  1  0  0  0  0  0  0  0  0  0
   -9.2350    9.3890    6.0940 C   0  0  0  0  0  0  0  0  0  0  0  0
  -10.0050    7.3130    4.8850 C   0  0  2  0  0  0  0  0  0  0  0  0
  -10.5020    6.6980    6.0740 O   0  0  0  0  0  0  0  0  0  0  0  0
   -9.5820    6.2130    3.8930 C   0  0  1  0  0  0  0  0  0  0  0  0
  -10.7880    5.4400    3.5280 N   0  0  0  0  0  0  0  0  0  0  0  0
   -8.8690    6.8130    2.6740 C   0  0  1  0  0  0  0  0  0  0  0  0
   -9.8250    7.5240    1.8710 O   0  0  0  0  0  0  0  0  0  0  0  0
   -5.0850    9.0380    0.9610 C   0  0  0  0  0  0  0  0  0  0  0  0
   -5.3850    8.4780   -0.2230 C   0  0  0  0  0  0  0  0  0  0  0  0
   -4.4770    8.5120   -1.3490 C   0  0  0  0  0  0  0  0  0  0  0  0
   -4.7110    7.8830   -2.5110 C   0  0  0  0  0  0  0  0  0  0  0  0
   -3.7650    7.9060   -3.6060 C   0  0  0  0  0  0  0  0  0  0  0  0
   -3.9420    7.2330   -4.7530 C   0  0  0  0  0  0  0  0  0  0  0  0
   -2.9710    7.2550   -5.8240 C   0  0  0  0  0  0  0  0  0  0  0  0
   -3.1060    6.5510   -6.9580 C   0  0  0  0  0  0  0  0  0  0  0  0
   -2.0880    6.5680   -8.0670 C   0  0  0  0  0  0  0  0  0  0  0  0
   -1.4580    5.1940   -8.3300 C   0  0  0  0  0  0  0  0  0  0  0  0
   -0.6380    4.6930   -7.1710 C   0  0  0  0  0  0  0  0  0  0  0  0
   -0.8530    3.5150   -6.5660 C   0  0  0  0  0  0  0  0  0  0  0  0
   -0.0810    3.0530   -5.4360 C   0  0  0  0  0  0  0  0  0  0  0  0
   -0.2940    1.8640   -4.8510 C   0  0  0  0  0  0  0  0  0  0  0  0
    0.4800    1.3630   -3.6450 C   0  0  2  0  0  0  0  0  0  0  0  0
    1.0510   -0.0220   -3.9620 C   0  0  0  0  0  0  0  0  0  0  0  0
   -0.4230    1.3810   -2.3800 C   0  0  1  0  0  0  0  0  0  0  0  0
   -1.5210    0.4780   -2.5530 O   0  0  0  0  0  0  0  0  0  0  0  0
    0.2900    1.0020   -1.0540 C   0  0  1  0  0  0  0  0  0  0  0  0
    1.4730    1.9310   -0.7520 C   0  0  0  0  0  0  0  0  0  0  0  0
   -5.4080    9.6710    4.8730 O   0  0  0  0  0  0  0  0  0  0  0  0
   -5.4790   13.3310    3.9050 C   0  0  0  0  0  0  0  0  0  0  0  0
   -5.0470   13.3700    2.7640 O   0  0  0  0  0  0  0  0  0  0  0  0
   -5.7700   14.4530    4.6200 O   0  0  0  0  0  0  0  0  0  0  0  0
   -0.6060    2.9840    0.8360 H   0  0  0  0  0  0  0  0  0  0  0  0
   -1.9180    2.6850   -0.3310 H   0  0  0  0  0  0  0  0  0  0  0  0
   -2.0480    2.1330    1.3410 H   0  0  0  0  0  0  0  0  0  0  0  0
   -1.4960    0.2010   -0.1230 H   0  0  0  0  0  0  0  0  0  0  0  0
    0.2840   -1.6410    3.4100 H   0  0  0  0  0  0  0  0  0  0  0  0
    1.0250   -0.0260    3.4350 H   0  0  0  0  0  0  0  0  0  0  0  0
   -0.1670   -0.5720    5.5830 H   0  0  0  0  0  0  0  0  0  0  0  0
   -2.3320   -0.9140    3.8060 H   0  0  0  0  0  0  0  0  0  0  0  0
    0.0170    1.8090    4.9550 H   0  0  0  0  0  0  0  0  0  0  0  0
   -1.4410    1.6790    3.9580 H   0  0  0  0  0  0  0  0  0  0  0  0
   -1.4310    1.2330    6.9850 H   0  0  0  0  0  0  0  0  0  0  0  0
   -2.9490    0.1100    5.6170 H   0  0  0  0  0  0  0  0  0  0  0  0
   -1.0620    3.5910    6.5890 H   0  0  0  0  0  0  0  0  0  0  0  0
   -2.1720    3.6040    5.2120 H   0  0  0  0  0  0  0  0  0  0  0  0
   -3.1320    3.0360    8.0570 H   0  0  0  0  0  0  0  0  0  0  0  0
   -4.2290    2.2650    6.1510 H   0  0  0  0  0  0  0  0  0  0  0  0
   -2.2730    5.3510    7.9140 H   0  0  0  0  0  0  0  0  0  0  0  0
   -3.1680    5.6250    6.4150 H   0  0  0  0  0  0  0  0  0  0  0  0
   -5.2990    5.5420    7.4920 H   0  0  0  0  0  0  0  0  0  0  0  0
   -4.6230    4.8210    8.9550 H   0  0  0  0  0  0  0  0  0  0  0  0
   -5.2290    7.1940    9.2930 H   0  0  0  0  0  0  0  0  0  0  0  0
   -3.1290    7.7960   10.0770 H   0  0  0  0  0  0  0  0  0  0  0  0
   -2.9010    7.8230    7.3920 H   0  0  0  0  0  0  0  0  0  0  0  0
   -2.9860    9.7940    8.2130 H   0  0  0  0  0  0  0  0  0  0  0  0
   -4.9330    7.6210    6.0960 H   0  0  0  0  0  0  0  0  0  0  0  0
   -5.9090    8.4290    7.2920 H   0  0  0  0  0  0  0  0  0  0  0  0
   -3.0200    9.2400    5.3400 H   0  0  0  0  0  0  0  0  0  0  0  0
   -6.3390   10.7870    7.1280 H   0  0  0  0  0  0  0  0  0  0  0  0
   -4.7720   11.1070    7.8490 H   0  0  0  0  0  0  0  0  0  0  0  0
   -4.0880   12.5030    5.9780 H   0  0  0  0  0  0  0  0  0  0  0  0
   -5.5310   13.3080    7.6600 H   0  0  0  0  0  0  0  0  0  0  0  0
   -6.8770   12.0280    4.8050 H   0  0  0  0  0  0  0  0  0  0  0  0
   -4.2560   10.8880    3.6680 H   0  0  0  0  0  0  0  0  0  0  0  0
   -7.2170   10.6060    2.9840 H   0  0  0  0  0  0  0  0  0  0  0  0
   -5.9540   11.1910    1.9490 H   0  0  0  0  0  0  0  0  0  0  0  0
   -5.3680    8.4090    2.9220 H   0  0  0  0  0  0  0  0  0  0  0  0
   -6.9710    7.1890    3.6510 H   0  0  0  0  0  0  0  0  0  0  0  0
   -8.0350    7.6600    5.7410 H   0  0  0  0  0  0  0  0  0  0  0  0
  -10.0110    9.9890    5.6070 H   0  0  0  0  0  0  0  0  0  0  0  0
   -9.6090    9.0490    7.0640 H   0  0  0  0  0  0  0  0  0  0  0  0
   -8.3870   10.0590    6.2640 H   0  0  0  0  0  0  0  0  0  0  0  0
  -10.8170    7.9120    4.4500 H   0  0  0  0  0  0  0  0  0  0  0  0
  -11.0200    5.9320    5.7500 H   0  0  0  0  0  0  0  0  0  0  0  0
   -8.9000    5.5230    4.4070 H   0  0  0  0  0  0  0  0  0  0  0  0
  -11.3350    6.0300    2.8870 H   0  0  0  0  0  0  0  0  0  0  0  0
  -10.5130    4.6470    2.9440 H   0  0  0  0  0  0  0  0  0  0  0  0
   -8.4540    6.0250    2.0340 H   0  0  0  0  0  0  0  0  0  0  0  0
   -9.2980    8.1620    1.3470 H   0  0  0  0  0  0  0  0  0  0  0  0
   -4.1260    9.5410    1.0760 H   0  0  0  0  0  0  0  0  0  0  0  0
   -6.3320    7.9600   -0.3540 H   0  0  0  0  0  0  0  0  0  0  0  0
   -3.5520    9.0700   -1.2150 H   0  0  0  0  0  0  0  0  0  0  0  0
   -5.6260    7.3130   -2.6550 H   0  0  0  0  0  0  0  0  0  0  0  0
   -2.8640    8.4990   -3.4610 H   0  0  0  0  0  0  0  0  0  0  0  0
   -4.8370    6.6330   -4.9050 H   0  0  0  0  0  0  0  0  0  0  0  0
   -2.0870    7.8720   -5.6810 H   0  0  0  0  0  0  0  0  0  0  0  0
   -3.9840    5.9280   -7.1150 H   0  0  0  0  0  0  0  0  0  0  0  0
   -2.5910    6.9050   -8.9820 H   0  0  0  0  0  0  0  0  0  0  0  0
   -1.2990    7.3010   -7.8610 H   0  0  0  0  0  0  0  0  0  0  0  0
   -2.2420    4.4730   -8.5950 H   0  0  0  0  0  0  0  0  0  0  0  0
   -0.7980    5.2730   -9.2020 H   0  0  0  0  0  0  0  0  0  0  0  0
    0.1620    5.3450   -6.8260 H   0  0  0  0  0  0  0  0  0  0  0  0
   -1.6520    2.8680   -6.9210 H   0  0  0  0  0  0  0  0  0  0  0  0
    0.6880    3.7180   -5.0500 H   0  0  0  0  0  0  0  0  0  0  0  0
   -1.0590    1.2010   -5.2500 H   0  0  0  0  0  0  0  0  0  0  0  0
    1.3260    2.0410   -3.4810 H   0  0  0  0  0  0  0  0  0  0  0  0
    1.6450    0.0020   -4.8820 H   0  0  0  0  0  0  0  0  0  0  0  0
    1.7110   -0.3700   -3.1620 H   0  0  0  0  0  0  0  0  0  0  0  0
    0.2600   -0.7680   -4.0970 H   0  0  0  0  0  0  0  0  0  0  0  0
   -0.8470    2.3880   -2.2750 H   0  0  0  0  0  0  0  0  0  0  0  0
   -2.1180    0.8670   -3.2140 H   0  0  0  0  0  0  0  0  0  0  0  0
    0.7000   -0.0120   -1.1540 H   0  0  0  0  0  0  0  0  0  0  0  0
    1.9050    1.7250    0.2330 H   0  0  0  0  0  0  0  0  0  0  0  0
    2.2770    1.7920   -1.4810 H   0  0  0  0  0  0  0  0  0  0  0  0
    1.1730    2.9830   -0.7800 H   0  0  0  0  0  0  0  0  0  0  0  0
   -5.9940   14.2080    5.5700 H   0  0  0  0  0  0  0  0  0  0  0  0
  1  2  1  0  0  0  0
  1 66  1  0  0  0  0
  1 67  1  0  0  0  0
  1 68  1  0  0  0  0
  2  3  1  0  0  0  0
  2 60  1  0  0  0  0
  2 69  1  0  0  0  0
  3  4  1  0  0  0  0
  4  5  2  0  0  0  0
  4  6  1  0  0  0  0
  6  7  1  0  0  0  0
  6 70  1  0  0  0  0
  6 71  1  0  0  0  0
  7  8  1  0  0  0  0
  7  9  1  0  0  0  0
  7 72  1  0  0  0  0
  8 73  1  0  0  0  0
  9 10  1  0  0  0  0
  9 74  1  0  0  0  0
  9 75  1  0  0  0  0
 10 11  1  0  0  0  0
 10 12  1  0  0  0  0
 10 76  1  0  0  0  0
 11 77  1  0  0  0  0
 12 13  1  0  0  0  0
 12 78  1  0  0  0  0
 12 79  1  0  0  0  0
 13 14  1  0  0  0  0
 13 15  1  0  0  0  0
 13 80  1  0  0  0  0
 14 81  1  0  0  0  0
 15 16  1  0  0  0  0
 15 82  1  0  0  0  0
 15 83  1  0  0  0  0
 16 17  1  0  0  0  0
 16 84  1  0  0  0  0
 16 85  1  0  0  0  0
 17 18  1  0  0  0  0
 17 19  1  0  0  0  0
 17 86  1  0  0  0  0
 18 87  1  0  0  0  0
 19 20  1  0  0  0  0
 19 21  1  0  0  0  0
 19 88  1  0  0  0  0
 20 89  1  0  0  0  0
 21 22  1  0  0  0  0
 21 90  1  0  0  0  0
 21 91  1  0  0  0  0
 22 23  1  0  0  0  0
 22 24  1  0  0  0  0
 22 62  1  0  0  0  0
 23 92  1  0  0  0  0
 24 25  1  0  0  0  0
 24 93  1  0  0  0  0
 24 94  1  0  0  0  0
 25 26  1  0  0  0  0
 25 27  1  0  0  0  0
 25 95  1  0  0  0  0
 26 96  1  0  0  0  0
 27 28  1  0  0  0  0
 27 63  1  0  0  0  0
 27 97  1  0  0  0  0
 28 29  1  0  0  0  0
 28 62  1  0  0  0  0
 28 98  1  0  0  0  0
 29 30  1  0  0  0  0
 29 99  1  0  0  0  0
 29100  1  0  0  0  0
 30 31  1  0  0  0  0
 30 42  1  0  0  0  0
 30101  1  0  0  0  0
 31 32  1  0  0  0  0
 32 33  1  0  0  0  0
 32 40  1  0  0  0  0
 32102  1  0  0  0  0
 33 34  1  0  0  0  0
 34 35  1  0  0  0  0
 34 36  1  0  0  0  0
 34103  1  0  0  0  0
 35104  1  0  0  0  0
 35105  1  0  0  0  0
 35106  1  0  0  0  0
 36 37  1  0  0  0  0
 36 38  1  0  0  0  0
 36107  1  0  0  0  0
 37108  1  0  0  0  0
 38 39  1  0  0  0  0
 38 40  1  0  0  0  0
 38109  1  0  0  0  0
 39110  1  0  0  0  0
 39111  1  0  0  0  0
 40 41  1  0  0  0  0
 40112  1  0  0  0  0
 41113  1  0  0  0  0
 42 43  2  0  0  0  0
 42114  1  0  0  0  0
 43 44  1  0  0  0  0
 43115  1  0  0  0  0
 44 45  2  0  0  0  0
 44116  1  0  0  0  0
 45 46  1  0  0  0  0
 45117  1  0  0  0  0
 46 47  2  0  0  0  0
 46118  1  0  0  0  0
 47 48  1  0  0  0  0
 47119  1  0  0  0  0
 48 49  2  0  0  0  0
 48120  1  0  0  0  0
 49 50  1  0  0  0  0
 49121  1  0  0  0  0
 50 51  1  0  0  0  0
 50122  1  0  0  0  0
 50123  1  0  0  0  0
 51 52  1  0  0  0  0
 51124  1  0  0  0  0
 51125  1  0  0  0  0
 52 53  2  0  0  0  0
 52126  1  0  0  0  0
 53 54  1  0  0  0  0
 53127  1  0  0  0  0
 54 55  2  0  0  0  0
 54128  1  0  0  0  0
 55 56  1  0  0  0  0
 55129  1  0  0  0  0
 56 57  1  0  0  0  0
 56 58  1  0  0  0  0
 56130  1  0  0  0  0
 57131  1  0  0  0  0
 57132  1  0  0  0  0
 57133  1  0  0  0  0
 58 59  1  0  0  0  0
 58 60  1  0  0  0  0
 58134  1  0  0  0  0
 59135  1  0  0  0  0
 60 61  1  0  0  0  0
 60136  1  0  0  0  0
 61137  1  0  0  0  0
 61138  1  0  0  0  0
 61139  1  0  0  0  0
 63 64  2  0  0  0  0
 63 65  1  0  0  0  0
 65140  1  0  0  0  0
M  END
>  <COMPOUND_KEY>
Nystatin

>  <Characterization>
Inhibitor

>  <Binary Characterization>
1

$$$$

  MOE2013           3D
CORINA 3.49 0026  11.04.2013
 65 68  0  0  0  0  0  0  0  0999 V2000
    0.0900    1.4110    0.5460 C   0  0  0  0  0  0  0  0  0  0  0  0
   -0.0240   -0.0400    0.1190 C   0  0  0  0  0  0  0  0  0  0  0  0
   -1.4400   -0.5490    0.0930 C   0  0  0  0  0  0  0  0  0  0  0  0
   -2.4890    0.1910    0.3150 N   0  0  0  0  0  0  0  0  0  0  0  0
   -3.5430   -0.6740    0.1740 N   0  0  0  0  0  0  0  0  0  0  0  0
   -4.9110   -0.2650    0.3870 C   0  0  0  0  0  0  0  0  0  0  0  0
   -5.2340   -0.2290    1.8790 C   0  0  0  0  0  0  0  0  0  0  0  0
   -6.6720    0.2330    2.1250 C   0  0  0  0  0  0  0  0  0  0  0  0
   -7.0480    0.1810    3.5480 N   0  0  0  0  0  0  0  0  0  0  0  0
   -8.5050    0.3980    3.6940 C   0  0  0  0  0  0  0  0  0  0  0  0
   -8.9820    0.3790    5.1620 C   0  0  0  0  0  0  0  0  0  0  0  0
   -8.1930    1.3210    5.9640 N   0  0  0  0  0  0  0  0  0  0  0  0
   -6.7410    1.1600    5.8360 C   0  0  0  0  0  0  0  0  0  0  0  0
   -6.3260    1.1920    4.3540 C   0  0  0  0  0  0  0  0  0  0  0  0
   -8.7730    2.2520    6.8010 C   0  0  0  0  0  0  0  0  0  0  0  0
   -8.1820    3.5050    7.0400 C   0  0  0  0  0  0  0  0  0  0  0  0
   -8.7690    4.4560    7.8840 C   0  0  0  0  0  0  0  0  0  0  0  0
   -9.9730    4.1730    8.5180 C   0  0  0  0  0  0  0  0  0  0  0  0
  -10.5790    2.9420    8.3000 C   0  0  0  0  0  0  0  0  0  0  0  0
  -12.0680    2.5750    9.0820 Cl  0  0  0  0  0  0  0  0  0  0  0  0
   -9.9900    1.9960    7.4540 C   0  0  0  0  0  0  0  0  0  0  0  0
   -3.0880   -1.9510   -0.1600 C   0  0  0  0  0  0  0  0  0  0  0  0
   -3.7630   -2.9430   -0.3890 O   0  0  0  0  0  0  0  0  0  0  0  0
   -1.7130   -1.8430   -0.1820 N   0  0  0  0  0  0  0  0  0  0  0  0
   -0.8080   -2.9580   -0.4340 C   0  0  0  0  0  0  0  0  0  0  0  0
   -0.3660   -3.6260    0.8720 C   0  0  0  0  0  0  0  0  0  0  0  0
   -1.5080   -4.2230    1.4890 O   0  0  0  0  0  0  0  0  0  0  0  0
   -1.3670   -4.6600    2.7760 C   0  0  0  0  0  0  0  0  0  0  0  0
   -2.5670   -4.9800    3.4170 C   0  0  0  0  0  0  0  0  0  0  0  0
   -2.5680   -5.4360    4.7360 C   0  0  0  0  0  0  0  0  0  0  0  0
   -1.3630   -5.5820    5.4180 C   0  0  0  0  0  0  0  0  0  0  0  0
   -0.1610   -5.2750    4.7810 C   0  0  0  0  0  0  0  0  0  0  0  0
   -0.1610   -4.8170    3.4600 C   0  0  0  0  0  0  0  0  0  0  0  0
    1.1380    1.7250    0.5520 H   0  0  0  0  0  0  0  0  0  0  0  0
   -0.4590    2.0690   -0.1360 H   0  0  0  0  0  0  0  0  0  0  0  0
   -0.3150    1.5580    1.5530 H   0  0  0  0  0  0  0  0  0  0  0  0
    0.3990   -0.1620   -0.8850 H   0  0  0  0  0  0  0  0  0  0  0  0
    0.5640   -0.6680    0.7960 H   0  0  0  0  0  0  0  0  0  0  0  0
   -5.0480    0.7210   -0.0700 H   0  0  0  0  0  0  0  0  0  0  0  0
   -5.5710   -0.9760   -0.1230 H   0  0  0  0  0  0  0  0  0  0  0  0
   -5.0820   -1.2260    2.3110 H   0  0  0  0  0  0  0  0  0  0  0  0
   -4.5220    0.4420    2.3740 H   0  0  0  0  0  0  0  0  0  0  0  0
   -6.8180    1.2430    1.7200 H   0  0  0  0  0  0  0  0  0  0  0  0
   -7.3350   -0.4360    1.5600 H   0  0  0  0  0  0  0  0  0  0  0  0
   -8.7870    1.3590    3.2440 H   0  0  0  0  0  0  0  0  0  0  0  0
   -9.0480   -0.3870    3.1540 H   0  0  0  0  0  0  0  0  0  0  0  0
  -10.0490    0.6260    5.1630 H   0  0  0  0  0  0  0  0  0  0  0  0
   -8.8750   -0.6290    5.5820 H   0  0  0  0  0  0  0  0  0  0  0  0
   -6.1710    1.9160    6.3870 H   0  0  0  0  0  0  0  0  0  0  0  0
   -6.4590    0.1930    6.2730 H   0  0  0  0  0  0  0  0  0  0  0  0
   -5.2480    1.0070    4.3200 H   0  0  0  0  0  0  0  0  0  0  0  0
   -6.5030    2.1980    3.9500 H   0  0  0  0  0  0  0  0  0  0  0  0
   -7.2580    3.7790    6.5370 H   0  0  0  0  0  0  0  0  0  0  0  0
   -8.2840    5.4160    8.0370 H   0  0  0  0  0  0  0  0  0  0  0  0
  -10.4280    4.9110    9.1730 H   0  0  0  0  0  0  0  0  0  0  0  0
  -10.4800    1.0340    7.3320 H   0  0  0  0  0  0  0  0  0  0  0  0
   -1.3300   -3.6860   -1.0640 H   0  0  0  0  0  0  0  0  0  0  0  0
    0.0700   -2.5830   -0.9700 H   0  0  0  0  0  0  0  0  0  0  0  0
    0.3700   -4.4050    0.6440 H   0  0  0  0  0  0  0  0  0  0  0  0
    0.0800   -2.8760    1.5360 H   0  0  0  0  0  0  0  0  0  0  0  0
   -3.5090   -4.8620    2.8860 H   0  0  0  0  0  0  0  0  0  0  0  0
   -3.5070   -5.6730    5.2280 H   0  0  0  0  0  0  0  0  0  0  0  0
   -1.3590   -5.9380    6.4450 H   0  0  0  0  0  0  0  0  0  0  0  0
    0.7790   -5.3960    5.3120 H   0  0  0  0  0  0  0  0  0  0  0  0
    0.7930   -4.5990    2.9930 H   0  0  0  0  0  0  0  0  0  0  0  0
  1  2  1  0  0  0  0
  1 34  1  0  0  0  0
  1 35  1  0  0  0  0
  1 36  1  0  0  0  0
  2  3  1  0  0  0  0
  2 37  1  0  0  0  0
  2 38  1  0  0  0  0
  3  4  2  0  0  0  0
  3 24  1  0  0  0  0
  4  5  1  0  0  0  0
  5  6  1  0  0  0  0
  5 22  1  0  0  0  0
  6  7  1  0  0  0  0
  6 39  1  0  0  0  0
  6 40  1  0  0  0  0
  7  8  1  0  0  0  0
  7 41  1  0  0  0  0
  7 42  1  0  0  0  0
  8  9  1  0  0  0  0
  8 43  1  0  0  0  0
  8 44  1  0  0  0  0
  9 10  1  0  0  0  0
  9 14  1  0  0  0  0
 10 11  1  0  0  0  0
 10 45  1  0  0  0  0
 10 46  1  0  0  0  0
 11 12  1  0  0  0  0
 11 47  1  0  0  0  0
 11 48  1  0  0  0  0
 12 13  1  0  0  0  0
 12 15  1  0  0  0  0
 13 14  1  0  0  0  0
 13 49  1  0  0  0  0
 13 50  1  0  0  0  0
 14 51  1  0  0  0  0
 14 52  1  0  0  0  0
 15 16  1  0  0  0  0
 15 21  2  0  0  0  0
 16 17  2  0  0  0  0
 16 53  1  0  0  0  0
 17 18  1  0  0  0  0
 17 54  1  0  0  0  0
 18 19  2  0  0  0  0
 18 55  1  0  0  0  0
 19 20  1  0  0  0  0
 19 21  1  0  0  0  0
 21 56  1  0  0  0  0
 22 23  2  0  0  0  0
 22 24  1  0  0  0  0
 24 25  1  0  0  0  0
 25 26  1  0  0  0  0
 25 57  1  0  0  0  0
 25 58  1  0  0  0  0
 26 27  1  0  0  0  0
 26 59  1  0  0  0  0
 26 60  1  0  0  0  0
 27 28  1  0  0  0  0
 28 29  1  0  0  0  0
 28 33  2  0  0  0  0
 29 30  2  0  0  0  0
 29 61  1  0  0  0  0
 30 31  1  0  0  0  0
 30 62  1  0  0  0  0
 31 32  2  0  0  0  0
 31 63  1  0  0  0  0
 32 33  1  0  0  0  0
 32 64  1  0  0  0  0
 33 65  1  0  0  0  0
M  END
>  <COMPOUND_KEY>
Nefazodone

>  <Characterization>
Non-Inhibitor

>  <Binary Characterization>
0

$$$$

  MOE2013           3D
CORINA 3.49 0026  11.04.2013
 71 75  0  0  0  0  0  0  0  0999 V2000
    0.0850    1.7330    1.1080 C   0  0  0  0  0  0  0  0  0  0  0  0
   -0.0310    0.2540    0.7790 C   0  0  0  0  0  0  0  0  0  0  0  0
    0.4720   -0.6160    1.9310 C   0  0  0  0  0  0  0  0  0  0  0  0
    0.3500   -2.0710    1.6090 C   0  0  0  0  0  0  0  0  0  0  0  0
    1.2720   -2.7590    0.9750 N   0  0  0  0  0  0  0  0  0  0  0  0
    0.7920   -4.0400    0.8520 C   0  0  0  0  0  0  0  0  0  0  0  0
   -0.4610   -4.1570    1.4630 C   0  0  0  0  0  0  0  0  0  0  0  0
   -1.2370   -5.3760    1.5700 C   0  0  0  0  0  0  0  0  0  0  0  0
   -0.8570   -6.4680    1.1580 O   0  0  0  0  0  0  0  0  0  0  0  0
   -2.4310   -5.1710    2.1800 O   0  0  0  0  0  0  0  0  0  0  0  0
   -3.2620   -6.3320    2.3140 C   0  0  0  0  0  0  0  0  0  0  0  0
   -4.6570   -5.8780    2.5730 C   0  0  0  0  0  0  0  0  0  0  0  0
   -5.7570   -6.0380    1.8680 C   0  0  0  0  0  0  0  0  0  0  0  0
   -5.9960   -6.7060    0.5650 C   0  0  0  0  0  0  0  0  0  0  0  0
   -6.8460   -5.4600    2.4910 O   0  0  0  0  0  0  0  0  0  0  0  0
   -6.2700   -4.9460    3.6410 C   0  0  0  0  0  0  0  0  0  0  0  0
   -6.9120   -4.3400    4.4890 O   0  0  0  0  0  0  0  0  0  0  0  0
   -4.9070   -5.1820    3.7430 O   0  0  0  0  0  0  0  0  0  0  0  0
   -0.7350   -2.8720    1.9210 N   0  0  0  0  0  0  0  0  0  0  0  0
   -1.9390   -2.3860    2.5960 C   0  0  0  0  0  0  0  0  0  0  0  0
   -1.7980   -2.2860    4.0980 C   0  0  0  0  0  0  0  0  0  0  0  0
   -2.2660   -1.1370    4.7550 C   0  0  0  0  0  0  0  0  0  0  0  0
   -2.1600   -1.0050    6.1440 C   0  0  0  0  0  0  0  0  0  0  0  0
   -1.5980   -2.0270    6.9200 C   0  0  0  0  0  0  0  0  0  0  0  0
   -1.1560   -3.1870    6.2690 C   0  0  0  0  0  0  0  0  0  0  0  0
   -1.2620   -3.3190    4.8780 C   0  0  0  0  0  0  0  0  0  0  0  0
   -1.4320   -1.8660    8.3740 C   0  0  0  0  0  0  0  0  0  0  0  0
   -0.2090   -1.3460    8.8450 C   0  0  0  0  0  0  0  0  0  0  0  0
    0.0370   -1.1800   10.2080 C   0  0  0  0  0  0  0  0  0  0  0  0
   -0.9390   -1.5320   11.1310 C   0  0  0  0  0  0  0  0  0  0  0  0
   -2.1590   -2.0490   10.6920 C   0  0  0  0  0  0  0  0  0  0  0  0
   -2.4230   -2.2250    9.3180 C   0  0  0  0  0  0  0  0  0  0  0  0
   -3.7190   -2.7680    8.9200 C   0  0  0  0  0  0  0  0  0  0  0  0
   -4.5360   -2.3390    7.9770 N   0  0  0  0  0  0  0  0  0  0  0  0
   -5.6260   -3.1760    7.9920 N   0  0  0  0  0  0  0  0  0  0  0  0
   -5.4990   -4.1040    8.9300 N   0  0  0  0  0  0  0  0  0  0  0  0
   -4.3190   -3.8510    9.5080 N   0  0  0  0  0  0  0  0  0  0  0  0
    1.6510   -5.0880    0.1630 C   0  0  0  0  0  0  0  0  0  0  0  0
    2.6130   -4.4520   -0.8510 C   0  0  0  0  0  0  0  0  0  0  0  0
    2.4610   -5.8850    1.1940 C   0  0  0  0  0  0  0  0  0  0  0  0
    0.8660   -6.0210   -0.5990 O   0  0  0  0  0  0  0  0  0  0  0  0
    1.1260    2.0120    1.3030 H   0  0  0  0  0  0  0  0  0  0  0  0
   -0.2770    2.3380    0.2700 H   0  0  0  0  0  0  0  0  0  0  0  0
   -0.5110    1.9860    1.9910 H   0  0  0  0  0  0  0  0  0  0  0  0
   -1.0770    0.0190    0.5500 H   0  0  0  0  0  0  0  0  0  0  0  0
    0.5450    0.0410   -0.1300 H   0  0  0  0  0  0  0  0  0  0  0  0
    1.5300   -0.3920    2.1190 H   0  0  0  0  0  0  0  0  0  0  0  0
   -0.0570   -0.3670    2.8560 H   0  0  0  0  0  0  0  0  0  0  0  0
   -3.2170   -6.9480    1.4100 H   0  0  0  0  0  0  0  0  0  0  0  0
   -2.9030   -6.9250    3.1620 H   0  0  0  0  0  0  0  0  0  0  0  0
   -6.7020   -7.5330    0.6880 H   0  0  0  0  0  0  0  0  0  0  0  0
   -6.4200   -5.9960   -0.1520 H   0  0  0  0  0  0  0  0  0  0  0  0
   -5.0770   -7.1100    0.1300 H   0  0  0  0  0  0  0  0  0  0  0  0
   -2.1490   -1.3990    2.1680 H   0  0  0  0  0  0  0  0  0  0  0  0
   -2.8010   -2.9940    2.3250 H   0  0  0  0  0  0  0  0  0  0  0  0
   -2.7160   -0.3220    4.1900 H   0  0  0  0  0  0  0  0  0  0  0  0
   -2.5250   -0.0970    6.6200 H   0  0  0  0  0  0  0  0  0  0  0  0
   -0.7170   -4.0000    6.8430 H   0  0  0  0  0  0  0  0  0  0  0  0
   -0.9100   -4.2390    4.4200 H   0  0  0  0  0  0  0  0  0  0  0  0
    0.5700   -1.0640    8.1370 H   0  0  0  0  0  0  0  0  0  0  0  0
    0.9870   -0.7750   10.5460 H   0  0  0  0  0  0  0  0  0  0  0  0
   -0.7560   -1.3970   12.1940 H   0  0  0  0  0  0  0  0  0  0  0  0
   -2.9090   -2.2910   11.4430 H   0  0  0  0  0  0  0  0  0  0  0  0
   -3.9980   -4.4370   10.2680 H   0  0  0  0  0  0  0  0  0  0  0  0
    3.3260   -3.7710   -0.3730 H   0  0  0  0  0  0  0  0  0  0  0  0
    3.1820   -5.2210   -1.3870 H   0  0  0  0  0  0  0  0  0  0  0  0
    2.0600   -3.8880   -1.6120 H   0  0  0  0  0  0  0  0  0  0  0  0
    1.8030   -6.4020    1.9020 H   0  0  0  0  0  0  0  0  0  0  0  0
    3.0610   -6.6610    0.7060 H   0  0  0  0  0  0  0  0  0  0  0  0
    3.1300   -5.2360    1.7700 H   0  0  0  0  0  0  0  0  0  0  0  0
    0.2460   -6.4560    0.0300 H   0  0  0  0  0  0  0  0  0  0  0  0
  1  2  1  0  0  0  0
  1 42  1  0  0  0  0
  1 43  1  0  0  0  0
  1 44  1  0  0  0  0
  2  3  1  0  0  0  0
  2 45  1  0  0  0  0
  2 46  1  0  0  0  0
  3  4  1  0  0  0  0
  3 47  1  0  0  0  0
  3 48  1  0  0  0  0
  4  5  2  0  0  0  0
  4 19  1  0  0  0  0
  5  6  1  0  0  0  0
  6  7  2  0  0  0  0
  6 38  1  0  0  0  0
  7  8  1  0  0  0  0
  7 19  1  0  0  0  0
  8  9  2  0  0  0  0
  8 10  1  0  0  0  0
 10 11  1  0  0  0  0
 11 12  1  0  0  0  0
 11 49  1  0  0  0  0
 11 50  1  0  0  0  0
 12 13  2  0  0  0  0
 12 18  1  0  0  0  0
 13 14  1  0  0  0  0
 13 15  1  0  0  0  0
 14 51  1  0  0  0  0
 14 52  1  0  0  0  0
 14 53  1  0  0  0  0
 15 16  1  0  0  0  0
 16 17  2  0  0  0  0
 16 18  1  0  0  0  0
 19 20  1  0  0  0  0
 20 21  1  0  0  0  0
 20 54  1  0  0  0  0
 20 55  1  0  0  0  0
 21 22  1  0  0  0  0
 21 26  2  0  0  0  0
 22 23  2  0  0  0  0
 22 56  1  0  0  0  0
 23 24  1  0  0  0  0
 23 57  1  0  0  0  0
 24 25  2  0  0  0  0
 24 27  1  0  0  0  0
 25 26  1  0  0  0  0
 25 58  1  0  0  0  0
 26 59  1  0  0  0  0
 27 28  1  0  0  0  0
 27 32  2  0  0  0  0
 28 29  2  0  0  0  0
 28 60  1  0  0  0  0
 29 30  1  0  0  0  0
 29 61  1  0  0  0  0
 30 31  2  0  0  0  0
 30 62  1  0  0  0  0
 31 32  1  0  0  0  0
 31 63  1  0  0  0  0
 32 33  1  0  0  0  0
 33 34  2  0  0  0  0
 33 37  1  0  0  0  0
 34 35  1  0  0  0  0
 35 36  2  0  0  0  0
 36 37  1  0  0  0  0
 37 64  1  0  0  0  0
 38 39  1  0  0  0  0
 38 40  1  0  0  0  0
 38 41  1  0  0  0  0
 39 65  1  0  0  0  0
 39 66  1  0  0  0  0
 39 67  1  0  0  0  0
 40 68  1  0  0  0  0
 40 69  1  0  0  0  0
 40 70  1  0  0  0  0
 41 71  1  0  0  0  0
M  END
>  <COMPOUND_KEY>
Olmesartan

>  <Characterization>
Inhibitor

>  <Binary Characterization>
1

$$$$

  MOE2013           3D
CORINA 3.49 0026  11.04.2013
 31 33  0  0  0  0  0  0  0  0999 V2000
   -0.0290    1.4780   -0.0130 C   0  0  0  0  0  0  0  0  0  0  0  0
   -0.0190    0.0250   -0.0310 N   0  0  0  0  0  0  0  0  0  0  0  0
    0.0150   -0.6150    1.2370 C   0  0  0  0  0  0  0  0  0  0  0  0
    0.0520    0.0400    2.2820 O   0  0  0  0  0  0  0  0  0  0  0  0
    0.0150   -2.0170    1.2360 N   0  0  0  0  0  0  0  0  0  0  0  0
    0.0210   -2.7430    2.5010 C   0  0  0  0  0  0  0  0  0  0  0  0
   -1.3680   -3.1070    2.8840 C   0  0  0  0  0  0  0  0  0  0  0  0
   -1.9720   -2.3250    3.8250 O   0  0  0  0  0  0  0  0  0  0  0  0
   -3.2170   -2.8290    4.0190 C   0  0  0  0  0  0  0  0  0  0  0  0
   -3.4240   -3.9280    3.2190 C   0  0  0  0  0  0  0  0  0  0  0  0
   -2.2280   -4.1110    2.4860 C   0  0  0  0  0  0  0  0  0  0  0  0
    0.0010   -2.6920    0.0340 C   0  0  0  0  0  0  0  0  0  0  0  0
    0.0100   -4.0430   -0.1430 N   0  0  0  0  0  0  0  0  0  0  0  0
   -0.0140   -4.2150   -1.4530 C   0  0  0  0  0  0  0  0  0  0  0  0
   -0.0190   -5.5040   -2.1810 C   0  0  0  0  0  0  0  0  0  0  0  0
   -0.0350   -3.0040   -2.1100 N   0  0  0  0  0  0  0  0  0  0  0  0
   -0.0260   -2.0310   -1.1550 C   0  0  0  0  0  0  0  0  0  0  0  0
   -0.0420   -0.6170   -1.2790 C   0  0  0  0  0  0  0  0  0  0  0  0
   -0.0710   -0.0490   -2.3650 O   0  0  0  0  0  0  0  0  0  0  0  0
    0.8860    1.8300    0.4720 H   0  0  0  0  0  0  0  0  0  0  0  0
   -0.0920    1.9080   -1.0150 H   0  0  0  0  0  0  0  0  0  0  0  0
   -0.8850    1.8210    0.5780 H   0  0  0  0  0  0  0  0  0  0  0  0
    0.6430   -3.6410    2.4030 H   0  0  0  0  0  0  0  0  0  0  0  0
    0.4770   -2.1260    3.2840 H   0  0  0  0  0  0  0  0  0  0  0  0
   -3.8240   -2.3040    4.7430 H   0  0  0  0  0  0  0  0  0  0  0  0
   -4.3250   -4.5220    3.1700 H   0  0  0  0  0  0  0  0  0  0  0  0
   -2.0130   -4.8730    1.7490 H   0  0  0  0  0  0  0  0  0  0  0  0
   -0.9360   -5.6100   -2.7690 H   0  0  0  0  0  0  0  0  0  0  0  0
    0.8390   -5.5700   -2.8570 H   0  0  0  0  0  0  0  0  0  0  0  0
    0.0350   -6.3430   -1.4800 H   0  0  0  0  0  0  0  0  0  0  0  0
   -0.0540   -2.8600   -3.1120 H   0  0  0  0  0  0  0  0  0  0  0  0
  1  2  1  0  0  0  0
  1 20  1  0  0  0  0
  1 21  1  0  0  0  0
  1 22  1  0  0  0  0
  2  3  1  0  0  0  0
  2 18  1  0  0  0  0
  3  4  2  0  0  0  0
  3  5  1  0  0  0  0
  5  6  1  0  0  0  0
  5 12  1  0  0  0  0
  6  7  1  0  0  0  0
  6 23  1  0  0  0  0
  6 24  1  0  0  0  0
  7  8  1  0  0  0  0
  7 11  2  0  0  0  0
  8  9  1  0  0  0  0
  9 10  2  0  0  0  0
  9 25  1  0  0  0  0
 10 11  1  0  0  0  0
 10 26  1  0  0  0  0
 11 27  1  0  0  0  0
 12 13  1  0  0  0  0
 12 17  2  0  0  0  0
 13 14  2  0  0  0  0
 14 15  1  0  0  0  0
 14 16  1  0  0  0  0
 15 28  1  0  0  0  0
 15 29  1  0  0  0  0
 15 30  1  0  0  0  0
 16 17  1  0  0  0  0
 16 31  1  0  0  0  0
 17 18  1  0  0  0  0
 18 19  2  0  0  0  0
M  END
>  <COMPOUND_KEY>
Furafylline

>  <Characterization>
Non-Inhibitor

>  <Binary Characterization>
0

$$$$

  MOE2013           3D
CORINA 3.49 0026  11.04.2013
 28 30  0  0  0  0  0  0  0  0999 V2000
   -0.0300    1.4800    0.0370 N   0  0  0  0  0  0  0  0  0  0  0  0
   -0.0020    0.0190    0.0110 C   0  0  0  0  0  0  0  0  0  0  0  0
   -1.4450   -0.5310    0.0210 C   0  0  0  0  0  0  0  0  0  0  0  0
   -1.4260   -2.0700    0.0050 C   0  0  0  0  0  0  0  0  0  0  0  0
   -0.6990   -2.5540   -1.2620 C   0  0  0  0  0  0  0  0  0  0  0  0
    0.7450   -2.0240   -1.2780 C   0  0  0  0  0  0  0  0  0  0  0  0
    1.4860   -2.5330   -0.0290 C   0  0  0  0  0  0  0  0  0  0  0  0
    0.7700   -2.0490    1.2440 C   0  0  0  0  0  0  0  0  0  0  0  0
   -0.6740   -2.5800    1.2460 C   0  0  0  0  0  0  0  0  0  0  0  0
    0.7440   -0.5100    1.2560 C   0  0  0  0  0  0  0  0  0  0  0  0
    0.7200   -0.4850   -1.2590 C   0  0  0  0  0  0  0  0  0  0  0  0
    0.9210    1.8450    0.0010 H   0  0  0  0  0  0  0  0  0  0  0  0
   -0.5000    1.8320   -0.7970 H   0  0  0  0  0  0  0  0  0  0  0  0
   -1.9840   -0.1800    0.9110 H   0  0  0  0  0  0  0  0  0  0  0  0
   -2.0030   -0.1620   -0.8510 H   0  0  0  0  0  0  0  0  0  0  0  0
   -2.4520   -2.4530    0.0110 H   0  0  0  0  0  0  0  0  0  0  0  0
   -0.6950   -3.6510   -1.2950 H   0  0  0  0  0  0  0  0  0  0  0  0
   -1.2340   -2.2110   -2.1550 H   0  0  0  0  0  0  0  0  0  0  0  0
    1.2580   -2.3750   -2.1800 H   0  0  0  0  0  0  0  0  0  0  0  0
    1.5290   -3.6290   -0.0400 H   0  0  0  0  0  0  0  0  0  0  0  0
    2.5220   -2.1740   -0.0360 H   0  0  0  0  0  0  0  0  0  0  0  0
    1.3010   -2.4170    2.1290 H   0  0  0  0  0  0  0  0  0  0  0  0
   -1.1910   -2.2550    2.1570 H   0  0  0  0  0  0  0  0  0  0  0  0
   -0.6690   -3.6770    1.2570 H   0  0  0  0  0  0  0  0  0  0  0  0
    1.7730   -0.1260    1.2790 H   0  0  0  0  0  0  0  0  0  0  0  0
    0.2560   -0.1580    2.1750 H   0  0  0  0  0  0  0  0  0  0  0  0
    0.2140   -0.1160   -2.1610 H   0  0  0  0  0  0  0  0  0  0  0  0
    1.7480   -0.1010   -1.2950 H   0  0  0  0  0  0  0  0  0  0  0  0
  1  2  1  0  0  0  0
  1 12  1  0  0  0  0
  1 13  1  0  0  0  0
  2  3  1  0  0  0  0
  2 10  1  0  0  0  0
  2 11  1  0  0  0  0
  3  4  1  0  0  0  0
  3 14  1  0  0  0  0
  3 15  1  0  0  0  0
  4  5  1  0  0  0  0
  4  9  1  0  0  0  0
  4 16  1  0  0  0  0
  5  6  1  0  0  0  0
  5 17  1  0  0  0  0
  5 18  1  0  0  0  0
  6  7  1  0  0  0  0
  6 11  1  0  0  0  0
  6 19  1  0  0  0  0
  7  8  1  0  0  0  0
  7 20  1  0  0  0  0
  7 21  1  0  0  0  0
  8  9  1  0  0  0  0
  8 10  1  0  0  0  0
  8 22  1  0  0  0  0
  9 23  1  0  0  0  0
  9 24  1  0  0  0  0
 10 25  1  0  0  0  0
 10 26  1  0  0  0  0
 11 27  1  0  0  0  0
 11 28  1  0  0  0  0
M  END
>  <COMPOUND_KEY>
Amantadine

>  <Characterization>
Non-Inhibitor

>  <Binary Characterization>
0

$$$$

  MOE2013           3D
CORINA 3.49 0026  11.04.2013
 43 43  0  0  0  0  0  0  0  0999 V2000
   -3.9750   -1.4010   -0.7900 C   0  0  0  0  0  0  0  0  0  0  0  0
   -2.6950   -1.9540   -0.5170 O   0  0  0  0  0  0  0  0  0  0  0  0
   -2.1570   -2.6240   -1.6560 C   0  0  0  0  0  0  0  0  0  0  0  0
   -0.7870   -3.1780   -1.2830 C   0  0  0  0  0  0  0  0  0  0  0  0
   -0.1350   -3.9130   -2.4530 C   0  0  0  0  0  0  0  0  0  0  0  0
    1.2590   -4.4190   -2.0800 C   0  0  0  0  0  0  0  0  0  0  0  0
    1.9500   -5.0780   -3.2730 C   0  0  0  0  0  0  0  0  0  0  0  0
    2.5370   -4.3980   -4.2170 N   0  0  0  0  0  0  0  0  0  0  0  0
    2.4490   -3.0150   -4.0010 O   0  0  0  0  0  0  0  0  0  0  0  0
    3.0950   -2.3450   -5.0850 C   0  0  0  0  0  0  0  0  0  0  0  0
    2.8660   -0.8400   -4.9500 C   0  0  0  0  0  0  0  0  0  0  0  0
    3.5840   -0.2780   -3.8040 N   0  0  0  0  0  0  0  0  0  0  0  0
    1.9670   -6.5760   -3.3620 C   0  0  0  0  0  0  0  0  0  0  0  0
    2.9510   -7.1920   -4.1480 C   0  0  0  0  0  0  0  0  0  0  0  0
    3.0070   -8.5850   -4.2580 C   0  0  0  0  0  0  0  0  0  0  0  0
    2.0730   -9.3900   -3.5930 C   0  0  0  0  0  0  0  0  0  0  0  0
    1.0890   -8.7720   -2.8080 C   0  0  0  0  0  0  0  0  0  0  0  0
    1.0320   -7.3760   -2.6970 C   0  0  0  0  0  0  0  0  0  0  0  0
    2.1460  -10.8930   -3.6900 C   0  0  0  0  0  0  0  0  0  0  0  0
    2.9260  -11.4370   -2.7160 F   0  0  0  0  0  0  0  0  0  0  0  0
    0.9300  -11.4950   -3.5770 F   0  0  0  0  0  0  0  0  0  0  0  0
    2.6660  -11.3270   -4.8730 F   0  0  0  0  0  0  0  0  0  0  0  0
   -3.9080   -0.6590   -1.5920 H   0  0  0  0  0  0  0  0  0  0  0  0
   -4.6830   -2.1890   -1.0640 H   0  0  0  0  0  0  0  0  0  0  0  0
   -4.3370   -0.9050    0.1150 H   0  0  0  0  0  0  0  0  0  0  0  0
   -2.8280   -3.4380   -1.9520 H   0  0  0  0  0  0  0  0  0  0  0  0
   -2.0660   -1.9150   -2.4870 H   0  0  0  0  0  0  0  0  0  0  0  0
   -0.1450   -2.3550   -0.9470 H   0  0  0  0  0  0  0  0  0  0  0  0
   -0.8880   -3.8510   -0.4220 H   0  0  0  0  0  0  0  0  0  0  0  0
   -0.7660   -4.7550   -2.7610 H   0  0  0  0  0  0  0  0  0  0  0  0
   -0.0740   -3.2420   -3.3170 H   0  0  0  0  0  0  0  0  0  0  0  0
    1.8850   -3.5910   -1.7260 H   0  0  0  0  0  0  0  0  0  0  0  0
    1.2010   -5.1170   -1.2380 H   0  0  0  0  0  0  0  0  0  0  0  0
    4.1650   -2.5840   -5.0800 H   0  0  0  0  0  0  0  0  0  0  0  0
    2.6610   -2.6910   -6.0310 H   0  0  0  0  0  0  0  0  0  0  0  0
    3.2070   -0.3330   -5.8580 H   0  0  0  0  0  0  0  0  0  0  0  0
    1.7960   -0.6390   -4.8230 H   0  0  0  0  0  0  0  0  0  0  0  0
    3.2930    0.6890   -3.6640 H   0  0  0  0  0  0  0  0  0  0  0  0
    3.3110   -0.7860   -2.9620 H   0  0  0  0  0  0  0  0  0  0  0  0
    3.6890   -6.5920   -4.6770 H   0  0  0  0  0  0  0  0  0  0  0  0
    3.7880   -9.0360   -4.8690 H   0  0  0  0  0  0  0  0  0  0  0  0
    0.3530   -9.3760   -2.2790 H   0  0  0  0  0  0  0  0  0  0  0  0
    0.2400   -6.9440   -2.0930 H   0  0  0  0  0  0  0  0  0  0  0  0
  1  2  1  0  0  0  0
  1 23  1  0  0  0  0
  1 24  1  0  0  0  0
  1 25  1  0  0  0  0
  2  3  1  0  0  0  0
  3  4  1  0  0  0  0
  3 26  1  0  0  0  0
  3 27  1  0  0  0  0
  4  5  1  0  0  0  0
  4 28  1  0  0  0  0
  4 29  1  0  0  0  0
  5  6  1  0  0  0  0
  5 30  1  0  0  0  0
  5 31  1  0  0  0  0
  6  7  1  0  0  0  0
  6 32  1  0  0  0  0
  6 33  1  0  0  0  0
  7  8  2  0  0  0  0
  7 13  1  0  0  0  0
  8  9  1  0  0  0  0
  9 10  1  0  0  0  0
 10 11  1  0  0  0  0
 10 34  1  0  0  0  0
 10 35  1  0  0  0  0
 11 12  1  0  0  0  0
 11 36  1  0  0  0  0
 11 37  1  0  0  0  0
 12 38  1  0  0  0  0
 12 39  1  0  0  0  0
 13 14  1  0  0  0  0
 13 18  2  0  0  0  0
 14 15  2  0  0  0  0
 14 40  1  0  0  0  0
 15 16  1  0  0  0  0
 15 41  1  0  0  0  0
 16 17  2  0  0  0  0
 16 19  1  0  0  0  0
 17 18  1  0  0  0  0
 17 42  1  0  0  0  0
 18 43  1  0  0  0  0
 19 20  1  0  0  0  0
 19 21  1  0  0  0  0
 19 22  1  0  0  0  0
M  END
>  <COMPOUND_KEY>
Fluvoxamine

>  <Characterization>
Non-Inhibitor

>  <Binary Characterization>
0

$$$$

  MOE2013           3D
CORINA 3.49 0026  11.04.2013
 61 63  0  0  1  0  0  0  0  0999 V2000
    5.2680   -5.3940    1.2740 C   0  0  0  0  0  0  0  0  0  0  0  0
    4.0170   -4.7670    0.8760 N   0  0  0  0  0  0  0  0  0  0  0  0
    3.4360   -3.8490    1.8490 C   0  0  0  0  0  0  0  0  0  0  0  0
    3.4710   -5.0770   -0.3670 C   0  0  0  0  0  0  0  0  0  0  0  0
    4.0150   -5.8500   -1.1580 O   0  0  0  0  0  0  0  0  0  0  0  0
    2.1490   -4.4140   -0.7170 C   0  0  0  0  0  0  0  0  0  0  0  0
    1.6400   -4.8780   -2.0770 C   0  0  0  0  0  0  0  0  0  0  0  0
    0.0300   -4.1000   -2.4370 S   0  0  0  0  0  0  0  0  0  0  0  0
   -0.2130   -4.6940   -4.1570 C   0  0  2  0  0  0  0  0  0  0  0  0
   -1.7280   -3.9400   -4.8810 S   0  0  0  0  0  0  0  0  0  0  0  0
   -1.1040   -2.2630   -5.2330 C   0  0  0  0  0  0  0  0  0  0  0  0
   -2.1870   -1.4570   -5.9400 C   0  0  0  0  0  0  0  0  0  0  0  0
   -1.6970   -0.0730   -6.2600 C   0  0  0  0  0  0  0  0  0  0  0  0
   -0.6020    0.3990   -6.0040 O   0  0  0  0  0  0  0  0  0  0  0  0
   -2.6370    0.6530   -6.8990 O   0  0  0  0  0  0  0  0  0  0  0  0
   -0.2710   -6.2120   -4.2470 C   0  0  0  0  0  0  0  0  0  0  0  0
   -1.2610   -6.9560   -3.5830 C   0  0  0  0  0  0  0  0  0  0  0  0
   -1.2760   -8.3490   -3.6560 C   0  0  0  0  0  0  0  0  0  0  0  0
   -0.3050   -9.0210   -4.3980 C   0  0  0  0  0  0  0  0  0  0  0  0
    0.6850   -8.3090   -5.0850 C   0  0  0  0  0  0  0  0  0  0  0  0
    1.7390   -8.9960   -5.8460 C   0  0  0  0  0  0  0  0  0  0  0  0
    1.4980  -10.0170   -6.6870 C   0  0  0  0  0  0  0  0  0  0  0  0
    2.5390  -10.7290   -7.4480 C   0  0  0  0  0  0  0  0  0  0  0  0
    2.1730  -11.7050   -8.3650 C   0  0  0  0  0  0  0  0  0  0  0  0
    3.1740  -12.3700   -9.0660 C   0  0  0  0  0  0  0  0  0  0  0  0
    4.5160  -12.0500   -8.8360 C   0  0  0  0  0  0  0  0  0  0  0  0
    5.5570  -12.6980   -9.5230 C   0  0  0  0  0  0  0  0  0  0  0  0
    6.8830  -12.3540   -9.2700 C   0  0  0  0  0  0  0  0  0  0  0  0
    7.1630  -11.3650   -8.3330 C   0  0  0  0  0  0  0  0  0  0  0  0
    8.7970  -10.9310   -8.0130 Cl  0  0  0  0  0  0  0  0  0  0  0  0
    6.1300  -10.7220   -7.6510 C   0  0  0  0  0  0  0  0  0  0  0  0
    4.8010  -11.0480   -7.8860 C   0  0  0  0  0  0  0  0  0  0  0  0
    3.8340  -10.4040   -7.2080 N   0  0  0  0  0  0  0  0  0  0  0  0
    0.7010   -6.9090   -4.9940 C   0  0  0  0  0  0  0  0  0  0  0  0
    5.1040   -5.9480    2.2030 H   0  0  0  0  0  0  0  0  0  0  0  0
    5.6490   -6.0830    0.5170 H   0  0  0  0  0  0  0  0  0  0  0  0
    6.0140   -4.6120    1.4450 H   0  0  0  0  0  0  0  0  0  0  0  0
    3.2020   -4.4100    2.7580 H   0  0  0  0  0  0  0  0  0  0  0  0
    4.1740   -3.0750    2.0820 H   0  0  0  0  0  0  0  0  0  0  0  0
    2.5280   -3.3630    1.4930 H   0  0  0  0  0  0  0  0  0  0  0  0
    1.4200   -4.6720    0.0610 H   0  0  0  0  0  0  0  0  0  0  0  0
    2.3010   -3.3280   -0.7260 H   0  0  0  0  0  0  0  0  0  0  0  0
    2.3530   -4.6050   -2.8620 H   0  0  0  0  0  0  0  0  0  0  0  0
    1.5240   -5.9670   -2.0770 H   0  0  0  0  0  0  0  0  0  0  0  0
    0.6330   -4.3320   -4.7510 H   0  0  0  0  0  0  0  0  0  0  0  0
   -0.8190   -1.7730   -4.2960 H   0  0  0  0  0  0  0  0  0  0  0  0
   -0.2130   -2.3380   -5.8670 H   0  0  0  0  0  0  0  0  0  0  0  0
   -2.4690   -1.9390   -6.8830 H   0  0  0  0  0  0  0  0  0  0  0  0
   -3.0720   -1.3610   -5.3000 H   0  0  0  0  0  0  0  0  0  0  0  0
   -2.2270    1.5280   -7.0620 H   0  0  0  0  0  0  0  0  0  0  0  0
   -2.0270   -6.4540   -2.9940 H   0  0  0  0  0  0  0  0  0  0  0  0
   -2.0420   -8.9120   -3.1290 H   0  0  0  0  0  0  0  0  0  0  0  0
   -0.3240  -10.1080   -4.4230 H   0  0  0  0  0  0  0  0  0  0  0  0
    2.7510   -8.6220   -5.7040 H   0  0  0  0  0  0  0  0  0  0  0  0
    0.4810  -10.3630   -6.8460 H   0  0  0  0  0  0  0  0  0  0  0  0
    1.1320  -11.9550   -8.5440 H   0  0  0  0  0  0  0  0  0  0  0  0
    2.8990  -13.1360   -9.7870 H   0  0  0  0  0  0  0  0  0  0  0  0
    5.3410  -13.4710  -10.2560 H   0  0  0  0  0  0  0  0  0  0  0  0
    7.6850  -12.8570   -9.8040 H   0  0  0  0  0  0  0  0  0  0  0  0
    6.3600   -9.9510   -6.9200 H   0  0  0  0  0  0  0  0  0  0  0  0
    1.4830   -6.3560   -5.5130 H   0  0  0  0  0  0  0  0  0  0  0  0
  1  2  1  0  0  0  0
  1 35  1  0  0  0  0
  1 36  1  0  0  0  0
  1 37  1  0  0  0  0
  2  3  1  0  0  0  0
  2  4  1  0  0  0  0
  3 38  1  0  0  0  0
  3 39  1  0  0  0  0
  3 40  1  0  0  0  0
  4  5  2  0  0  0  0
  4  6  1  0  0  0  0
  6  7  1  0  0  0  0
  6 41  1  0  0  0  0
  6 42  1  0  0  0  0
  7  8  1  0  0  0  0
  7 43  1  0  0  0  0
  7 44  1  0  0  0  0
  8  9  1  0  0  0  0
  9 10  1  0  0  0  0
  9 16  1  0  0  0  0
  9 45  1  0  0  0  0
 10 11  1  0  0  0  0
 11 12  1  0  0  0  0
 11 46  1  0  0  0  0
 11 47  1  0  0  0  0
 12 13  1  0  0  0  0
 12 48  1  0  0  0  0
 12 49  1  0  0  0  0
 13 14  2  0  0  0  0
 13 15  1  0  0  0  0
 15 50  1  0  0  0  0
 16 17  1  0  0  0  0
 16 34  2  0  0  0  0
 17 18  2  0  0  0  0
 17 51  1  0  0  0  0
 18 19  1  0  0  0  0
 18 52  1  0  0  0  0
 19 20  2  0  0  0  0
 19 53  1  0  0  0  0
 20 21  1  0  0  0  0
 20 34  1  0  0  0  0
 21 22  2  0  0  0  0
 21 54  1  0  0  0  0
 22 23  1  0  0  0  0
 22 55  1  0  0  0  0
 23 24  1  0  0  0  0
 23 33  2  0  0  0  0
 24 25  2  0  0  0  0
 24 56  1  0  0  0  0
 25 26  1  0  0  0  0
 25 57  1  0  0  0  0
 26 27  1  0  0  0  0
 26 32  2  0  0  0  0
 27 28  2  0  0  0  0
 27 58  1  0  0  0  0
 28 29  1  0  0  0  0
 28 59  1  0  0  0  0
 29 30  1  0  0  0  0
 29 31  2  0  0  0  0
 31 32  1  0  0  0  0
 31 60  1  0  0  0  0
 32 33  1  0  0  0  0
 34 61  1  0  0  0  0
M  END
>  <COMPOUND_KEY>
MK-571

>  <Characterization>
Inhibitor

>  <Binary Characterization>
1

$$$$

  MOE2013           3D
CORINA 3.49 0026  11.04.2013
103105  0  0  1  0  0  0  0  0999 V2000
   -2.2080    2.2970    2.3930 C   0  0  0  0  0  0  0  0  0  0  0  0
   -1.7490    1.0240    1.9400 O   0  0  0  0  0  0  0  0  0  0  0  0
   -2.6750    0.3070    1.2540 C   0  0  0  0  0  0  0  0  0  0  0  0
   -3.8160    0.6750    1.0130 O   0  0  0  0  0  0  0  0  0  0  0  0
   -2.1290   -0.8850    0.8840 N   0  0  0  0  0  0  0  0  0  0  0  0
   -2.8480   -1.9240    0.1580 C   0  0  2  0  0  0  0  0  0  0  0  0
   -2.5860   -3.2090    0.9630 C   0  0  0  0  0  0  0  0  0  0  0  0
   -1.4550   -3.5550    1.3020 O   0  0  0  0  0  0  0  0  0  0  0  0
   -3.7300   -3.9000    1.3050 N   0  0  0  0  0  0  0  0  0  0  0  0
   -3.7320   -5.0330    2.2350 C   0  0  1  0  0  0  0  0  0  0  0  0
   -4.2760   -4.5750    3.6100 C   0  0  0  0  0  0  0  0  0  0  0  0
   -3.4180   -3.5240    4.2800 C   0  0  0  0  0  0  0  0  0  0  0  0
   -3.7990   -2.1740    4.2550 C   0  0  0  0  0  0  0  0  0  0  0  0
   -2.9930   -1.2000    4.8470 C   0  0  0  0  0  0  0  0  0  0  0  0
   -1.8000   -1.5630    5.4690 C   0  0  0  0  0  0  0  0  0  0  0  0
   -1.4120   -2.9020    5.4970 C   0  0  0  0  0  0  0  0  0  0  0  0
   -2.2160   -3.8780    4.9060 C   0  0  0  0  0  0  0  0  0  0  0  0
   -4.5980   -6.1820    1.6690 C   0  0  1  0  0  0  0  0  0  0  0  0
   -5.9070   -5.6810    1.3620 O   0  0  0  0  0  0  0  0  0  0  0  0
   -3.9740   -6.8060    0.4020 C   0  0  0  0  0  0  0  0  0  0  0  0
   -4.8820   -7.7850   -0.2260 N   0  0  3  0  0  0  0  0  0  0  0  0
   -4.3780   -8.1870   -1.5580 C   0  0  0  0  0  0  0  0  0  0  0  0
   -5.3870   -8.9740   -2.3710 C   0  0  0  0  0  0  0  0  0  0  0  0
   -6.6810   -8.4820   -2.5750 C   0  0  0  0  0  0  0  0  0  0  0  0
   -7.6260   -9.2360   -3.2770 C   0  0  0  0  0  0  0  0  0  0  0  0
   -7.3100  -10.5040   -3.7970 C   0  0  0  0  0  0  0  0  0  0  0  0
   -5.9900  -10.9580   -3.6370 C   0  0  0  0  0  0  0  0  0  0  0  0
   -5.0390  -10.2020   -2.9420 C   0  0  0  0  0  0  0  0  0  0  0  0
   -8.3420  -11.3210   -4.4630 C   0  0  0  0  0  0  0  0  0  0  0  0
   -8.4050  -12.7090   -4.3290 C   0  0  0  0  0  0  0  0  0  0  0  0
   -9.4160  -13.4120   -4.9820 C   0  0  0  0  0  0  0  0  0  0  0  0
  -10.3400  -12.7200   -5.7520 C   0  0  0  0  0  0  0  0  0  0  0  0
  -10.2170  -11.3450   -5.8290 C   0  0  0  0  0  0  0  0  0  0  0  0
   -9.2510  -10.6360   -5.2030 N   0  0  0  0  0  0  0  0  0  0  0  0
   -5.1140   -8.9010    0.6100 N   0  0  0  0  0  0  0  0  0  0  0  0
   -6.4140   -9.1700    1.0210 C   0  0  0  0  0  0  0  0  0  0  0  0
   -7.3800   -8.4490    0.7520 O   0  0  0  0  0  0  0  0  0  0  0  0
   -6.5760  -10.4620    1.8630 C   0  0  1  0  0  0  0  0  0  0  0  0
   -7.8140  -10.2520    2.6130 N   0  0  0  0  0  0  0  0  0  0  0  0
   -8.0480  -10.7050    3.8760 C   0  0  0  0  0  0  0  0  0  0  0  0
   -7.2530  -11.3250    4.5670 O   0  0  0  0  0  0  0  0  0  0  0  0
   -9.3120  -10.3710    4.2430 O   0  0  0  0  0  0  0  0  0  0  0  0
   -9.6930  -10.8310    5.5420 C   0  0  0  0  0  0  0  0  0  0  0  0
   -6.6030  -11.7870    1.0250 C   0  0  0  0  0  0  0  0  0  0  0  0
   -5.2350  -12.0500    0.3680 C   0  0  0  0  0  0  0  0  0  0  0  0
   -6.8920  -13.0100    1.9250 C   0  0  0  0  0  0  0  0  0  0  0  0
   -7.6880  -11.7420   -0.0660 C   0  0  0  0  0  0  0  0  0  0  0  0
   -2.4410   -2.0240   -1.3420 C   0  0  0  0  0  0  0  0  0  0  0  0
   -0.9310   -2.2550   -1.5360 C   0  0  0  0  0  0  0  0  0  0  0  0
   -3.2040   -3.1810   -2.0180 C   0  0  0  0  0  0  0  0  0  0  0  0
   -2.8270   -0.7180   -2.0680 C   0  0  0  0  0  0  0  0  0  0  0  0
   -1.3880    2.7820    2.9300 H   0  0  0  0  0  0  0  0  0  0  0  0
   -2.4890    2.9280    1.5440 H   0  0  0  0  0  0  0  0  0  0  0  0
   -3.0500    2.1770    3.0830 H   0  0  0  0  0  0  0  0  0  0  0  0
   -1.1700   -1.0560    1.1670 H   0  0  0  0  0  0  0  0  0  0  0  0
   -3.9200   -1.6930    0.2170 H   0  0  0  0  0  0  0  0  0  0  0  0
   -4.6390   -3.6340    0.9380 H   0  0  0  0  0  0  0  0  0  0  0  0
   -2.7050   -5.3940    2.3610 H   0  0  0  0  0  0  0  0  0  0  0  0
   -5.2980   -4.1890    3.5040 H   0  0  0  0  0  0  0  0  0  0  0  0
   -4.3490   -5.4370    4.2860 H   0  0  0  0  0  0  0  0  0  0  0  0
   -4.7200   -1.8700    3.7640 H   0  0  0  0  0  0  0  0  0  0  0  0
   -3.2950   -0.1570    4.8150 H   0  0  0  0  0  0  0  0  0  0  0  0
   -1.1710   -0.8040    5.9260 H   0  0  0  0  0  0  0  0  0  0  0  0
   -0.4790   -3.1860    5.9750 H   0  0  0  0  0  0  0  0  0  0  0  0
   -1.8930   -4.9160    4.9300 H   0  0  0  0  0  0  0  0  0  0  0  0
   -4.7140   -6.9530    2.4400 H   0  0  0  0  0  0  0  0  0  0  0  0
   -6.3700   -6.4250    0.9160 H   0  0  0  0  0  0  0  0  0  0  0  0
   -3.7960   -6.0030   -0.3220 H   0  0  0  0  0  0  0  0  0  0  0  0
   -3.0040   -7.2600    0.6410 H   0  0  0  0  0  0  0  0  0  0  0  0
   -4.1330   -7.2960   -2.1510 H   0  0  0  0  0  0  0  0  0  0  0  0
   -3.4480   -8.7590   -1.4480 H   0  0  0  0  0  0  0  0  0  0  0  0
   -6.9750   -7.5210   -2.1560 H   0  0  0  0  0  0  0  0  0  0  0  0
   -8.6340   -8.8400   -3.3910 H   0  0  0  0  0  0  0  0  0  0  0  0
   -5.6810  -11.9170   -4.0500 H   0  0  0  0  0  0  0  0  0  0  0  0
   -4.0340  -10.6010   -2.8270 H   0  0  0  0  0  0  0  0  0  0  0  0
   -7.6960  -13.2480   -3.7090 H   0  0  0  0  0  0  0  0  0  0  0  0
   -9.4820  -14.4920   -4.8850 H   0  0  0  0  0  0  0  0  0  0  0  0
  -11.1370  -13.2380   -6.2730 H   0  0  0  0  0  0  0  0  0  0  0  0
  -10.9150  -10.7540   -6.4140 H   0  0  0  0  0  0  0  0  0  0  0  0
   -4.3300   -9.4840    0.8880 H   0  0  0  0  0  0  0  0  0  0  0  0
   -5.7520  -10.5030    2.5860 H   0  0  0  0  0  0  0  0  0  0  0  0
   -8.5580   -9.7210    2.1720 H   0  0  0  0  0  0  0  0  0  0  0  0
  -10.7250  -10.5200    5.7220 H   0  0  0  0  0  0  0  0  0  0  0  0
   -9.6460  -11.9230    5.5900 H   0  0  0  0  0  0  0  0  0  0  0  0
   -9.0540  -10.3810    6.3090 H   0  0  0  0  0  0  0  0  0  0  0  0
   -4.4320  -12.0540    1.1130 H   0  0  0  0  0  0  0  0  0  0  0  0
   -5.2190  -13.0220   -0.1400 H   0  0  0  0  0  0  0  0  0  0  0  0
   -4.9930  -11.3020   -0.3860 H   0  0  0  0  0  0  0  0  0  0  0  0
   -7.9020  -12.9810    2.3450 H   0  0  0  0  0  0  0  0  0  0  0  0
   -6.8170  -13.9450    1.3570 H   0  0  0  0  0  0  0  0  0  0  0  0
   -6.1740  -13.0710    2.7510 H   0  0  0  0  0  0  0  0  0  0  0  0
   -7.5260  -10.9120   -0.7560 H   0  0  0  0  0  0  0  0  0  0  0  0
   -7.6920  -12.6640   -0.6580 H   0  0  0  0  0  0  0  0  0  0  0  0
   -8.6880  -11.6250    0.3660 H   0  0  0  0  0  0  0  0  0  0  0  0
   -0.6060   -3.2080   -1.1070 H   0  0  0  0  0  0  0  0  0  0  0  0
   -0.6730   -2.2790   -2.6010 H   0  0  0  0  0  0  0  0  0  0  0  0
   -0.3370   -1.4570   -1.0770 H   0  0  0  0  0  0  0  0  0  0  0  0
   -4.2860   -3.0770   -1.8770 H   0  0  0  0  0  0  0  0  0  0  0  0
   -3.0100   -3.2070   -3.0960 H   0  0  0  0  0  0  0  0  0  0  0  0
   -2.9020   -4.1520   -1.6130 H   0  0  0  0  0  0  0  0  0  0  0  0
   -2.2630    0.1390   -1.6850 H   0  0  0  0  0  0  0  0  0  0  0  0
   -2.6210   -0.7870   -3.1430 H   0  0  0  0  0  0  0  0  0  0  0  0
   -3.8940   -0.5000   -1.9500 H   0  0  0  0  0  0  0  0  0  0  0  0
  1  2  1  0  0  0  0
  1 52  1  0  0  0  0
  1 53  1  0  0  0  0
  1 54  1  0  0  0  0
  2  3  1  0  0  0  0
  3  4  2  0  0  0  0
  3  5  1  0  0  0  0
  5  6  1  0  0  0  0
  5 55  1  0  0  0  0
  6  7  1  0  0  0  0
  6 48  1  0  0  0  0
  6 56  1  0  0  0  0
  7  8  2  0  0  0  0
  7  9  1  0  0  0  0
  9 10  1  0  0  0  0
  9 57  1  0  0  0  0
 10 11  1  0  0  0  0
 10 18  1  0  0  0  0
 10 58  1  0  0  0  0
 11 12  1  0  0  0  0
 11 59  1  0  0  0  0
 11 60  1  0  0  0  0
 12 13  1  0  0  0  0
 12 17  2  0  0  0  0
 13 14  2  0  0  0  0
 13 61  1  0  0  0  0
 14 15  1  0  0  0  0
 14 62  1  0  0  0  0
 15 16  2  0  0  0  0
 15 63  1  0  0  0  0
 16 17  1  0  0  0  0
 16 64  1  0  0  0  0
 17 65  1  0  0  0  0
 18 19  1  0  0  0  0
 18 20  1  0  0  0  0
 18 66  1  0  0  0  0
 19 67  1  0  0  0  0
 20 21  1  0  0  0  0
 20 68  1  0  0  0  0
 20 69  1  0  0  0  0
 21 22  1  0  0  0  0
 21 35  1  0  0  0  0
 22 23  1  0  0  0  0
 22 70  1  0  0  0  0
 22 71  1  0  0  0  0
 23 24  1  0  0  0  0
 23 28  2  0  0  0  0
 24 25  2  0  0  0  0
 24 72  1  0  0  0  0
 25 26  1  0  0  0  0
 25 73  1  0  0  0  0
 26 27  2  0  0  0  0
 26 29  1  0  0  0  0
 27 28  1  0  0  0  0
 27 74  1  0  0  0  0
 28 75  1  0  0  0  0
 29 30  1  0  0  0  0
 29 34  2  0  0  0  0
 30 31  2  0  0  0  0
 30 76  1  0  0  0  0
 31 32  1  0  0  0  0
 31 77  1  0  0  0  0
 32 33  2  0  0  0  0
 32 78  1  0  0  0  0
 33 34  1  0  0  0  0
 33 79  1  0  0  0  0
 35 36  1  0  0  0  0
 35 80  1  0  0  0  0
 36 37  2  0  0  0  0
 36 38  1  0  0  0  0
 38 39  1  0  0  0  0
 38 44  1  0  0  0  0
 38 81  1  0  0  0  0
 39 40  1  0  0  0  0
 39 82  1  0  0  0  0
 40 41  2  0  0  0  0
 40 42  1  0  0  0  0
 42 43  1  0  0  0  0
 43 83  1  0  0  0  0
 43 84  1  0  0  0  0
 43 85  1  0  0  0  0
 44 45  1  0  0  0  0
 44 46  1  0  0  0  0
 44 47  1  0  0  0  0
 45 86  1  0  0  0  0
 45 87  1  0  0  0  0
 45 88  1  0  0  0  0
 46 89  1  0  0  0  0
 46 90  1  0  0  0  0
 46 91  1  0  0  0  0
 47 92  1  0  0  0  0
 47 93  1  0  0  0  0
 47 94  1  0  0  0  0
 48 49  1  0  0  0  0
 48 50  1  0  0  0  0
 48 51  1  0  0  0  0
 49 95  1  0  0  0  0
 49 96  1  0  0  0  0
 49 97  1  0  0  0  0
 50 98  1  0  0  0  0
 50 99  1  0  0  0  0
 50100  1  0  0  0  0
 51101  1  0  0  0  0
 51102  1  0  0  0  0
 51103  1  0  0  0  0
M  END
>  <COMPOUND_KEY>
Atazanavir

>  <Characterization>
Inhibitor

>  <Binary Characterization>
1

$$$$

  MOE2013           3D
CORINA 3.49 0026  11.04.2013
 48 49  0  0  1  0  0  0  0  0999 V2000
   -1.9970    1.9470    0.4190 C   0  0  0  0  0  0  0  0  0  0  0  0
   -1.6440    0.5900    1.0220 C   0  0  0  0  0  0  0  0  0  0  0  0
   -1.3030   -0.4030   -0.0160 N   0  0  0  0  0  0  0  0  0  0  0  0
    0.0730   -0.1870   -0.5080 C   0  0  0  0  0  0  0  0  0  0  0  0
    0.2960   -0.8130   -1.8820 C   0  0  0  0  0  0  0  0  0  0  0  0
   -1.4630   -1.7770    0.5020 C   0  0  0  0  0  0  0  0  0  0  0  0
   -2.9360   -2.2180    0.5450 C   0  0  0  0  0  0  0  0  0  0  0  0
   -3.0510   -3.6810    0.9980 C   0  0  0  0  0  0  0  0  0  0  0  0
   -4.5120   -4.1510    1.1530 C   0  0  2  0  0  0  0  0  0  0  0  0
   -4.5290   -5.5610    1.7480 C   0  0  0  0  0  0  0  0  0  0  0  0
   -5.1640   -4.1690   -0.1530 N   0  0  3  0  0  0  0  0  0  0  0  0
   -6.5360   -4.1090   -0.3850 C   0  0  0  0  0  0  0  0  0  0  0  0
   -7.4470   -4.0150    0.6710 C   0  0  0  0  0  0  0  0  0  0  0  0
   -8.8010   -3.9760    0.4030 C   0  0  0  0  0  0  0  0  0  0  0  0
   -9.3240   -4.0230   -0.8350 N   0  0  0  0  0  0  0  0  0  0  0  0
   -8.4750   -4.1010   -1.8670 C   0  0  0  0  0  0  0  0  0  0  0  0
   -9.0310   -4.1390   -3.1370 C   0  0  0  0  0  0  0  0  0  0  0  0
   -8.2350   -4.2160   -4.2750 C   0  0  0  0  0  0  0  0  0  0  0  0
   -8.9660   -4.2580   -5.8320 Cl  0  0  0  0  0  0  0  0  0  0  0  0
   -6.8550   -4.2590   -4.1590 C   0  0  0  0  0  0  0  0  0  0  0  0
   -6.2760   -4.2250   -2.8900 C   0  0  0  0  0  0  0  0  0  0  0  0
   -7.0640   -4.1460   -1.7120 C   0  0  0  0  0  0  0  0  0  0  0  0
   -2.3410    2.6250    1.2080 H   0  0  0  0  0  0  0  0  0  0  0  0
   -1.1410    2.4220   -0.0690 H   0  0  0  0  0  0  0  0  0  0  0  0
   -2.8040    1.8530   -0.3150 H   0  0  0  0  0  0  0  0  0  0  0  0
   -0.8310    0.6970    1.7500 H   0  0  0  0  0  0  0  0  0  0  0  0
   -2.5250    0.2720    1.5890 H   0  0  0  0  0  0  0  0  0  0  0  0
    0.2790    0.8820   -0.6250 H   0  0  0  0  0  0  0  0  0  0  0  0
    0.8130   -0.5680    0.2080 H   0  0  0  0  0  0  0  0  0  0  0  0
    0.2390   -1.9040   -1.8580 H   0  0  0  0  0  0  0  0  0  0  0  0
   -0.4410   -0.4450   -2.6050 H   0  0  0  0  0  0  0  0  0  0  0  0
    1.2900   -0.5450   -2.2550 H   0  0  0  0  0  0  0  0  0  0  0  0
   -0.9410   -2.4900   -0.1450 H   0  0  0  0  0  0  0  0  0  0  0  0
   -1.0040   -1.8720    1.4960 H   0  0  0  0  0  0  0  0  0  0  0  0
   -3.5130   -1.5890    1.2300 H   0  0  0  0  0  0  0  0  0  0  0  0
   -3.3780   -2.1020   -0.4520 H   0  0  0  0  0  0  0  0  0  0  0  0
   -2.5220   -4.3250    0.2830 H   0  0  0  0  0  0  0  0  0  0  0  0
   -2.5390   -3.7890    1.9630 H   0  0  0  0  0  0  0  0  0  0  0  0
   -5.0130   -3.4550    1.8350 H   0  0  0  0  0  0  0  0  0  0  0  0
   -4.0150   -6.2740    1.0940 H   0  0  0  0  0  0  0  0  0  0  0  0
   -4.0330   -5.5770    2.7240 H   0  0  0  0  0  0  0  0  0  0  0  0
   -5.5510   -5.9260    1.8900 H   0  0  0  0  0  0  0  0  0  0  0  0
   -4.5490   -4.2470   -0.9500 H   0  0  0  0  0  0  0  0  0  0  0  0
   -7.1290   -3.9790    1.7060 H   0  0  0  0  0  0  0  0  0  0  0  0
   -9.5260   -3.9070    1.2080 H   0  0  0  0  0  0  0  0  0  0  0  0
  -10.1140   -4.1050   -3.2360 H   0  0  0  0  0  0  0  0  0  0  0  0
   -6.2240   -4.3200   -5.0420 H   0  0  0  0  0  0  0  0  0  0  0  0
   -5.1920   -4.2580   -2.8420 H   0  0  0  0  0  0  0  0  0  0  0  0
  1  2  1  0  0  0  0
  1 23  1  0  0  0  0
  1 24  1  0  0  0  0
  1 25  1  0  0  0  0
  2  3  1  0  0  0  0
  2 26  1  0  0  0  0
  2 27  1  0  0  0  0
  3  4  1  0  0  0  0
  3  6  1  0  0  0  0
  4  5  1  0  0  0  0
  4 28  1  0  0  0  0
  4 29  1  0  0  0  0
  5 30  1  0  0  0  0
  5 31  1  0  0  0  0
  5 32  1  0  0  0  0
  6  7  1  0  0  0  0
  6 33  1  0  0  0  0
  6 34  1  0  0  0  0
  7  8  1  0  0  0  0
  7 35  1  0  0  0  0
  7 36  1  0  0  0  0
  8  9  1  0  0  0  0
  8 37  1  0  0  0  0
  8 38  1  0  0  0  0
  9 10  1  0  0  0  0
  9 11  1  0  0  0  0
  9 39  1  0  0  0  0
 10 40  1  0  0  0  0
 10 41  1  0  0  0  0
 10 42  1  0  0  0  0
 11 12  1  0  0  0  0
 11 43  1  0  0  0  0
 12 13  2  0  0  0  0
 12 22  1  0  0  0  0
 13 14  1  0  0  0  0
 13 44  1  0  0  0  0
 14 15  2  0  0  0  0
 14 45  1  0  0  0  0
 15 16  1  0  0  0  0
 16 17  2  0  0  0  0
 16 22  1  0  0  0  0
 17 18  1  0  0  0  0
 17 46  1  0  0  0  0
 18 19  1  0  0  0  0
 18 20  2  0  0  0  0
 20 21  1  0  0  0  0
 20 47  1  0  0  0  0
 21 22  2  0  0  0  0
 21 48  1  0  0  0  0
M  END
>  <COMPOUND_KEY>
Chloroquine

>  <Characterization>
Non-Inhibitor

>  <Binary Characterization>
0

$$$$

  MOE2013           3D
CORINA 3.49 0026  11.04.2013
 55 58  0  0  0  0  0  0  0  0999 V2000
    0.5140    0.0920    0.3830 O   0  0  0  0  0  0  0  0  0  0  0  0
    0.1090   -1.2750    0.4220 C   0  0  0  0  0  0  0  0  0  0  0  0
   -1.3860   -1.3690    0.0970 C   0  0  0  0  0  0  0  0  0  0  0  0
   -1.7190   -0.5900   -1.1170 N   0  0  0  0  0  0  0  0  0  0  0  0
   -3.1830   -0.4180   -1.2150 C   0  0  0  0  0  0  0  0  0  0  0  0
   -3.5920    0.3460   -2.4890 C   0  0  0  0  0  0  0  0  0  0  0  0
   -3.1210   -0.3260   -3.7160 N   0  0  0  0  0  0  0  0  0  0  0  0
   -3.5190    0.4480   -4.9020 C   0  0  0  0  0  0  0  0  0  0  0  0
   -3.2940   -0.3130   -6.2230 C   0  0  0  0  0  0  0  0  0  0  0  0
   -3.9540    0.4100   -7.3700 C   0  0  0  0  0  0  0  0  0  0  0  0
   -3.4570    0.7410   -8.5840 C   0  0  0  0  0  0  0  0  0  0  0  0
   -2.0810    0.3960   -9.0240 C   0  0  0  0  0  0  0  0  0  0  0  0
   -1.5700   -0.9070   -8.9140 C   0  0  0  0  0  0  0  0  0  0  0  0
   -0.2820   -1.2080   -9.3620 C   0  0  0  0  0  0  0  0  0  0  0  0
    0.5020   -0.2180   -9.9460 C   0  0  0  0  0  0  0  0  0  0  0  0
   -0.0040    1.0720  -10.0990 C   0  0  0  0  0  0  0  0  0  0  0  0
   -1.2980    1.3820   -9.6560 C   0  0  0  0  0  0  0  0  0  0  0  0
   -1.9150    3.0400   -9.9460 S   0  0  0  0  0  0  0  0  0  0  0  0
   -3.6770    2.7330  -10.0730 C   0  0  0  0  0  0  0  0  0  0  0  0
   -4.4520    3.6160  -10.8330 C   0  0  0  0  0  0  0  0  0  0  0  0
   -5.8290    3.4200  -10.9640 C   0  0  0  0  0  0  0  0  0  0  0  0
   -6.4530    2.3350  -10.3370 C   0  0  0  0  0  0  0  0  0  0  0  0
   -5.6730    1.4430   -9.5870 C   0  0  0  0  0  0  0  0  0  0  0  0
   -4.2920    1.6480   -9.4220 C   0  0  0  0  0  0  0  0  0  0  0  0
   -7.9330    2.1040  -10.4820 C   0  0  0  0  0  0  0  0  0  0  0  0
   -8.6380    3.2530  -10.6790 F   0  0  0  0  0  0  0  0  0  0  0  0
   -8.2320    1.2980  -11.5380 F   0  0  0  0  0  0  0  0  0  0  0  0
   -8.4890    1.5120   -9.3880 F   0  0  0  0  0  0  0  0  0  0  0  0
   -1.6600   -0.5080   -3.6280 C   0  0  0  0  0  0  0  0  0  0  0  0
   -1.2410   -1.2600   -2.3450 C   0  0  0  0  0  0  0  0  0  0  0  0
   -0.0480    0.4880   -0.3160 H   0  0  0  0  0  0  0  0  0  0  0  0
    0.7180   -1.8360   -0.2940 H   0  0  0  0  0  0  0  0  0  0  0  0
    0.3130   -1.6670    1.4230 H   0  0  0  0  0  0  0  0  0  0  0  0
   -1.7010   -2.4160    0.0180 H   0  0  0  0  0  0  0  0  0  0  0  0
   -1.9220   -0.9270    0.9460 H   0  0  0  0  0  0  0  0  0  0  0  0
   -3.6890   -1.3930   -1.1990 H   0  0  0  0  0  0  0  0  0  0  0  0
   -3.5430    0.1510   -0.3490 H   0  0  0  0  0  0  0  0  0  0  0  0
   -4.6870    0.4130   -2.5050 H   0  0  0  0  0  0  0  0  0  0  0  0
   -3.2040    1.3730   -2.4360 H   0  0  0  0  0  0  0  0  0  0  0  0
   -4.5910    0.6720   -4.8200 H   0  0  0  0  0  0  0  0  0  0  0  0
   -2.9980    1.4150   -4.9350 H   0  0  0  0  0  0  0  0  0  0  0  0
   -2.2210   -0.4310   -6.3880 H   0  0  0  0  0  0  0  0  0  0  0  0
   -3.7360   -1.3140   -6.1510 H   0  0  0  0  0  0  0  0  0  0  0  0
   -4.9620    0.7400   -7.1170 H   0  0  0  0  0  0  0  0  0  0  0  0
   -2.1770   -1.7040   -8.4910 H   0  0  0  0  0  0  0  0  0  0  0  0
    0.1050   -2.2190   -9.2620 H   0  0  0  0  0  0  0  0  0  0  0  0
    1.5040   -0.4530  -10.2980 H   0  0  0  0  0  0  0  0  0  0  0  0
    0.6110    1.8290  -10.5810 H   0  0  0  0  0  0  0  0  0  0  0  0
   -3.9900    4.4650  -11.3320 H   0  0  0  0  0  0  0  0  0  0  0  0
   -6.4110    4.1220  -11.5590 H   0  0  0  0  0  0  0  0  0  0  0  0
   -6.1530    0.5830   -9.1220 H   0  0  0  0  0  0  0  0  0  0  0  0
   -1.3010   -1.0960   -4.4800 H   0  0  0  0  0  0  0  0  0  0  0  0
   -1.1470    0.4630   -3.6600 H   0  0  0  0  0  0  0  0  0  0  0  0
   -0.1470   -1.3160   -2.3390 H   0  0  0  0  0  0  0  0  0  0  0  0
   -1.6210   -2.2900   -2.3940 H   0  0  0  0  0  0  0  0  0  0  0  0
  1  2  1  0  0  0  0
  1 31  1  0  0  0  0
  2  3  1  0  0  0  0
  2 32  1  0  0  0  0
  2 33  1  0  0  0  0
  3  4  1  0  0  0  0
  3 34  1  0  0  0  0
  3 35  1  0  0  0  0
  4  5  1  0  0  0  0
  4 30  1  0  0  0  0
  5  6  1  0  0  0  0
  5 36  1  0  0  0  0
  5 37  1  0  0  0  0
  6  7  1  0  0  0  0
  6 38  1  0  0  0  0
  6 39  1  0  0  0  0
  7  8  1  0  0  0  0
  7 29  1  0  0  0  0
  8  9  1  0  0  0  0
  8 40  1  0  0  0  0
  8 41  1  0  0  0  0
  9 10  1  0  0  0  0
  9 42  1  0  0  0  0
  9 43  1  0  0  0  0
 10 11  2  0  0  0  0
 10 44  1  0  0  0  0
 11 12  1  0  0  0  0
 11 24  1  0  0  0  0
 12 13  1  0  0  0  0
 12 17  2  0  0  0  0
 13 14  2  0  0  0  0
 13 45  1  0  0  0  0
 14 15  1  0  0  0  0
 14 46  1  0  0  0  0
 15 16  2  0  0  0  0
 15 47  1  0  0  0  0
 16 17  1  0  0  0  0
 16 48  1  0  0  0  0
 17 18  1  0  0  0  0
 18 19  1  0  0  0  0
 19 20  1  0  0  0  0
 19 24  2  0  0  0  0
 20 21  2  0  0  0  0
 20 49  1  0  0  0  0
 21 22  1  0  0  0  0
 21 50  1  0  0  0  0
 22 23  2  0  0  0  0
 22 25  1  0  0  0  0
 23 24  1  0  0  0  0
 23 51  1  0  0  0  0
 25 26  1  0  0  0  0
 25 27  1  0  0  0  0
 25 28  1  0  0  0  0
 29 30  1  0  0  0  0
 29 52  1  0  0  0  0
 29 53  1  0  0  0  0
 30 54  1  0  0  0  0
 30 55  1  0  0  0  0
M  END
>  <COMPOUND_KEY>
Flupenthixol

>  <Characterization>
Non-Inhibitor

>  <Binary Characterization>
0

$$$$

  MOE2013           3D
CORINA 3.49 0026  11.04.2013
 52 54  0  0  1  0  0  0  0  0999 V2000
    0.2040    1.2760   -0.0110 O   0  0  0  0  0  0  0  0  0  0  0  0
    0.2520   -0.0260   -0.3740 C   0  0  0  0  0  0  0  0  0  0  0  0
    1.3010   -0.5250   -0.7440 O   0  0  0  0  0  0  0  0  0  0  0  0
   -1.1080   -0.6830   -0.2560 C   0  0  0  0  0  0  0  0  0  0  0  0
   -1.0130   -2.0860   -0.4370 O   0  0  0  0  0  0  0  0  0  0  0  0
   -2.2730   -2.7400   -0.2720 C   0  0  0  0  0  0  0  0  0  0  0  0
   -2.0510   -4.2430   -0.0360 C   0  0  0  0  0  0  0  0  0  0  0  0
   -1.2680   -4.5550    1.1740 N   0  0  0  0  0  0  0  0  0  0  0  0
   -0.9290   -5.9860    1.2200 C   0  0  0  0  0  0  0  0  0  0  0  0
   -0.0810   -6.3300    2.4610 C   0  0  0  0  0  0  0  0  0  0  0  0
   -0.7610   -5.9730    3.7320 N   0  0  0  0  0  0  0  0  0  0  0  0
   -1.1140   -4.5350    3.6640 C   0  0  0  0  0  0  0  0  0  0  0  0
   -1.9560   -4.1840    2.4190 C   0  0  0  0  0  0  0  0  0  0  0  0
    0.1180   -6.2590    4.9090 C   0  0  2  0  0  0  0  0  0  0  0  0
    0.5860   -7.7180    4.9900 C   0  0  0  0  0  0  0  0  0  0  0  0
    1.9380   -8.0040    5.2480 C   0  0  0  0  0  0  0  0  0  0  0  0
    2.3810   -9.3250    5.3440 C   0  0  0  0  0  0  0  0  0  0  0  0
    1.4810  -10.3770    5.1890 C   0  0  0  0  0  0  0  0  0  0  0  0
    0.1370  -10.1120    4.9400 C   0  0  0  0  0  0  0  0  0  0  0  0
   -0.3090   -8.7930    4.8440 C   0  0  0  0  0  0  0  0  0  0  0  0
   -0.5000   -5.8590    6.2580 C   0  0  0  0  0  0  0  0  0  0  0  0
    0.2770   -5.1600    7.1990 C   0  0  0  0  0  0  0  0  0  0  0  0
   -0.2490   -4.8220    8.4480 C   0  0  0  0  0  0  0  0  0  0  0  0
   -1.5550   -5.1860    8.7710 C   0  0  0  0  0  0  0  0  0  0  0  0
   -2.1980   -4.7790   10.3150 Cl  0  0  0  0  0  0  0  0  0  0  0  0
   -2.3410   -5.8790    7.8540 C   0  0  0  0  0  0  0  0  0  0  0  0
   -1.8160   -6.2150    6.6040 C   0  0  0  0  0  0  0  0  0  0  0  0
    1.1250    1.5940   -0.1210 H   0  0  0  0  0  0  0  0  0  0  0  0
   -1.4980   -0.4710    0.7460 H   0  0  0  0  0  0  0  0  0  0  0  0
   -1.7670   -0.2570   -1.0200 H   0  0  0  0  0  0  0  0  0  0  0  0
   -2.8440   -2.2960    0.5500 H   0  0  0  0  0  0  0  0  0  0  0  0
   -2.8510   -2.5990   -1.1920 H   0  0  0  0  0  0  0  0  0  0  0  0
   -3.0230   -4.7520   -0.0080 H   0  0  0  0  0  0  0  0  0  0  0  0
   -1.5040   -4.6270   -0.9070 H   0  0  0  0  0  0  0  0  0  0  0  0
   -1.8380   -6.6020    1.2160 H   0  0  0  0  0  0  0  0  0  0  0  0
   -0.3480   -6.2560    0.3300 H   0  0  0  0  0  0  0  0  0  0  0  0
    0.1170   -7.4060    2.4180 H   0  0  0  0  0  0  0  0  0  0  0  0
    0.8880   -5.8180    2.3870 H   0  0  0  0  0  0  0  0  0  0  0  0
   -1.7050   -4.2430    4.5380 H   0  0  0  0  0  0  0  0  0  0  0  0
   -0.2050   -3.9160    3.6650 H   0  0  0  0  0  0  0  0  0  0  0  0
   -2.1360   -3.1050    2.4480 H   0  0  0  0  0  0  0  0  0  0  0  0
   -2.9330   -4.6820    2.4870 H   0  0  0  0  0  0  0  0  0  0  0  0
    1.0180   -5.6400    4.7730 H   0  0  0  0  0  0  0  0  0  0  0  0
    2.6570   -7.1980    5.3760 H   0  0  0  0  0  0  0  0  0  0  0  0
    3.4290   -9.5320    5.5430 H   0  0  0  0  0  0  0  0  0  0  0  0
    1.8270  -11.4040    5.2640 H   0  0  0  0  0  0  0  0  0  0  0  0
   -0.5660  -10.9320    4.8210 H   0  0  0  0  0  0  0  0  0  0  0  0
   -1.3610   -8.6040    4.6400 H   0  0  0  0  0  0  0  0  0  0  0  0
    1.3020   -4.8790    6.9680 H   0  0  0  0  0  0  0  0  0  0  0  0
    0.3670   -4.2840    9.1630 H   0  0  0  0  0  0  0  0  0  0  0  0
   -3.3590   -6.1660    8.1040 H   0  0  0  0  0  0  0  0  0  0  0  0
   -2.4400   -6.7580    5.8980 H   0  0  0  0  0  0  0  0  0  0  0  0
  1  2  1  0  0  0  0
  1 28  1  0  0  0  0
  2  3  2  0  0  0  0
  2  4  1  0  0  0  0
  4  5  1  0  0  0  0
  4 29  1  0  0  0  0
  4 30  1  0  0  0  0
  5  6  1  0  0  0  0
  6  7  1  0  0  0  0
  6 31  1  0  0  0  0
  6 32  1  0  0  0  0
  7  8  1  0  0  0  0
  7 33  1  0  0  0  0
  7 34  1  0  0  0  0
  8  9  1  0  0  0  0
  8 13  1  0  0  0  0
  9 10  1  0  0  0  0
  9 35  1  0  0  0  0
  9 36  1  0  0  0  0
 10 11  1  0  0  0  0
 10 37  1  0  0  0  0
 10 38  1  0  0  0  0
 11 12  1  0  0  0  0
 11 14  1  0  0  0  0
 12 13  1  0  0  0  0
 12 39  1  0  0  0  0
 12 40  1  0  0  0  0
 13 41  1  0  0  0  0
 13 42  1  0  0  0  0
 14 15  1  0  0  0  0
 14 21  1  0  0  0  0
 14 43  1  0  0  0  0
 15 16  1  0  0  0  0
 15 20  2  0  0  0  0
 16 17  2  0  0  0  0
 16 44  1  0  0  0  0
 17 18  1  0  0  0  0
 17 45  1  0  0  0  0
 18 19  2  0  0  0  0
 18 46  1  0  0  0  0
 19 20  1  0  0  0  0
 19 47  1  0  0  0  0
 20 48  1  0  0  0  0
 21 22  1  0  0  0  0
 21 27  2  0  0  0  0
 22 23  2  0  0  0  0
 22 49  1  0  0  0  0
 23 24  1  0  0  0  0
 23 50  1  0  0  0  0
 24 25  1  0  0  0  0
 24 26  2  0  0  0  0
 26 27  1  0  0  0  0
 26 51  1  0  0  0  0
 27 52  1  0  0  0  0
M  END
>  <COMPOUND_KEY>
Cetirizine

>  <Characterization>
Non-Inhibitor

>  <Binary Characterization>
0

$$$$

  MOE2013           3D
CORINA 3.49 0026  11.04.2013
 47 49  0  0  1  0  0  0  0  0999 V2000
    3.3640   -1.4380   -1.6100 C   0  0  0  0  0  0  0  0  0  0  0  0
    2.4860   -1.9740   -0.4830 C   0  0  0  0  0  0  0  0  0  0  0  0
    1.8520   -0.8820    0.2920 N   0  0  0  0  0  0  0  0  0  0  0  0
    0.6980   -1.4100    1.0660 C   0  0  0  0  0  0  0  0  0  0  0  0
   -0.5360   -1.6210    0.1930 C   0  0  0  0  0  0  0  0  0  0  0  0
    2.8400   -0.2900    1.2420 C   0  0  0  0  0  0  0  0  0  0  0  0
    2.4760    1.1250    1.6490 C   0  0  0  0  0  0  0  0  0  0  0  0
    2.9250    1.6310    2.8810 C   0  0  0  0  0  0  0  0  0  0  0  0
    2.6570    2.9540    3.2740 C   0  0  0  0  0  0  0  0  0  0  0  0
    3.0870    3.3860    4.5440 N   0  0  3  0  0  0  0  0  0  0  0  0
    2.5880    4.3890    5.4050 C   0  0  0  0  0  0  0  0  0  0  0  0
    1.2200    4.6720    5.4360 C   0  0  0  0  0  0  0  0  0  0  0  0
    0.7610    5.6490    6.2950 C   0  0  0  0  0  0  0  0  0  0  0  0
    1.5590    6.3640    7.1110 N   0  0  0  0  0  0  0  0  0  0  0  0
    2.8770    6.1210    7.0800 C   0  0  0  0  0  0  0  0  0  0  0  0
    3.6890    6.8730    7.9160 C   0  0  0  0  0  0  0  0  0  0  0  0
    5.0700    6.6960    7.9380 C   0  0  0  0  0  0  0  0  0  0  0  0
    6.0400    7.6510    8.9900 Cl  0  0  0  0  0  0  0  0  0  0  0  0
    5.6670    5.7590    7.1090 C   0  0  0  0  0  0  0  0  0  0  0  0
    4.8690    4.9900    6.2620 C   0  0  0  0  0  0  0  0  0  0  0  0
    3.4610    5.1450    6.2360 C   0  0  0  0  0  0  0  0  0  0  0  0
    1.9300    3.7740    2.4010 C   0  0  0  0  0  0  0  0  0  0  0  0
    1.4910    3.2950    1.1640 C   0  0  0  0  0  0  0  0  0  0  0  0
    1.7660    1.9840    0.8010 C   0  0  0  0  0  0  0  0  0  0  0  0
    1.3040    1.5460   -0.4130 O   0  0  0  0  0  0  0  0  0  0  0  0
    4.2340   -0.8900   -1.2370 H   0  0  0  0  0  0  0  0  0  0  0  0
    3.7370   -2.2700   -2.2160 H   0  0  0  0  0  0  0  0  0  0  0  0
    2.7950   -0.7740   -2.2690 H   0  0  0  0  0  0  0  0  0  0  0  0
    1.7230   -2.5960   -0.9620 H   0  0  0  0  0  0  0  0  0  0  0  0
    3.0660   -2.6390    0.1700 H   0  0  0  0  0  0  0  0  0  0  0  0
    0.9610   -2.3410    1.5840 H   0  0  0  0  0  0  0  0  0  0  0  0
    0.4070   -0.6900    1.8410 H   0  0  0  0  0  0  0  0  0  0  0  0
   -0.8040   -0.7010   -0.3370 H   0  0  0  0  0  0  0  0  0  0  0  0
   -0.3930   -2.4150   -0.5450 H   0  0  0  0  0  0  0  0  0  0  0  0
   -1.3880   -1.9050    0.8190 H   0  0  0  0  0  0  0  0  0  0  0  0
    2.9550   -0.9330    2.1240 H   0  0  0  0  0  0  0  0  0  0  0  0
    3.8290   -0.2110    0.7760 H   0  0  0  0  0  0  0  0  0  0  0  0
    3.4840    0.9790    3.5500 H   0  0  0  0  0  0  0  0  0  0  0  0
    3.8840    2.8780    4.9080 H   0  0  0  0  0  0  0  0  0  0  0  0
    0.5120    4.1160    4.8320 H   0  0  0  0  0  0  0  0  0  0  0  0
   -0.2960    5.8860    6.3600 H   0  0  0  0  0  0  0  0  0  0  0  0
    3.2280    7.6160    8.5630 H   0  0  0  0  0  0  0  0  0  0  0  0
    6.7460    5.6220    7.1120 H   0  0  0  0  0  0  0  0  0  0  0  0
    5.3660    4.2780    5.6090 H   0  0  0  0  0  0  0  0  0  0  0  0
    1.7210    4.8080    2.6610 H   0  0  0  0  0  0  0  0  0  0  0  0
    0.9380    3.9420    0.4900 H   0  0  0  0  0  0  0  0  0  0  0  0
    1.4320    0.5620   -0.4010 H   0  0  0  0  0  0  0  0  0  0  0  0
  1  2  1  0  0  0  0
  1 26  1  0  0  0  0
  1 27  1  0  0  0  0
  1 28  1  0  0  0  0
  2  3  1  0  0  0  0
  2 29  1  0  0  0  0
  2 30  1  0  0  0  0
  3  4  1  0  0  0  0
  3  6  1  0  0  0  0
  4  5  1  0  0  0  0
  4 31  1  0  0  0  0
  4 32  1  0  0  0  0
  5 33  1  0  0  0  0
  5 34  1  0  0  0  0
  5 35  1  0  0  0  0
  6  7  1  0  0  0  0
  6 36  1  0  0  0  0
  6 37  1  0  0  0  0
  7  8  1  0  0  0  0
  7 24  2  0  0  0  0
  8  9  2  0  0  0  0
  8 38  1  0  0  0  0
  9 10  1  0  0  0  0
  9 22  1  0  0  0  0
 10 11  1  0  0  0  0
 10 39  1  0  0  0  0
 11 12  1  0  0  0  0
 11 21  2  0  0  0  0
 12 13  2  0  0  0  0
 12 40  1  0  0  0  0
 13 14  1  0  0  0  0
 13 41  1  0  0  0  0
 14 15  2  0  0  0  0
 15 16  1  0  0  0  0
 15 21  1  0  0  0  0
 16 17  2  0  0  0  0
 16 42  1  0  0  0  0
 17 18  1  0  0  0  0
 17 19  1  0  0  0  0
 19 20  2  0  0  0  0
 19 43  1  0  0  0  0
 20 21  1  0  0  0  0
 20 44  1  0  0  0  0
 22 23  2  0  0  0  0
 22 45  1  0  0  0  0
 23 24  1  0  0  0  0
 23 46  1  0  0  0  0
 24 25  1  0  0  0  0
 25 47  1  0  0  0  0
M  END
>  <COMPOUND_KEY>
Amodiaquine

>  <Characterization>
Non-Inhibitor

>  <Binary Characterization>
0

$$$$

  MOE2013           3D
CORINA 3.49 0026  11.04.2013
 36 36  0  0  0  0  0  0  0  0999 V2000
    0.0180    1.7550   -0.1320 C   0  0  0  0  0  0  0  0  0  0  0  0
    0.0560    0.2390   -0.0240 C   0  0  0  0  0  0  0  0  0  0  0  0
    0.6980   -0.3950   -1.2560 C   0  0  0  0  0  0  0  0  0  0  0  0
    0.7340   -1.9150   -1.1430 C   0  0  0  0  0  0  0  0  0  0  0  0
    1.3440   -2.5230   -2.3070 N   0  0  0  0  0  0  0  0  0  0  0  0
    1.4560   -3.8820   -2.4240 C   0  0  0  0  0  0  0  0  0  0  0  0
    1.0640   -4.6780   -1.5830 O   0  0  0  0  0  0  0  0  0  0  0  0
    2.0620   -4.2660   -3.6230 N   0  0  0  0  0  0  0  0  0  0  0  0
    2.3850   -5.8470   -4.0780 S   0  0  0  0  0  0  0  0  0  0  0  0
    3.0090   -5.7710   -5.3850 O   0  0  0  0  0  0  0  0  0  0  0  0
    3.0330   -6.5520   -2.9940 O   0  0  0  0  0  0  0  0  0  0  0  0
    0.7650   -6.5250   -4.3100 C   0  0  0  0  0  0  0  0  0  0  0  0
    0.1330   -6.3890   -5.5480 C   0  0  0  0  0  0  0  0  0  0  0  0
   -1.1280   -6.9550   -5.7410 C   0  0  0  0  0  0  0  0  0  0  0  0
   -1.7600   -7.6550   -4.7040 C   0  0  0  0  0  0  0  0  0  0  0  0
   -3.1010   -8.2910   -4.9250 C   0  0  0  0  0  0  0  0  0  0  0  0
   -1.1000   -7.8060   -3.4770 C   0  0  0  0  0  0  0  0  0  0  0  0
    0.1620   -7.2440   -3.2770 C   0  0  0  0  0  0  0  0  0  0  0  0
    1.0280    2.1670   -0.2240 H   0  0  0  0  0  0  0  0  0  0  0  0
   -0.5630    2.0720   -1.0040 H   0  0  0  0  0  0  0  0  0  0  0  0
   -0.4450    2.1870    0.7600 H   0  0  0  0  0  0  0  0  0  0  0  0
    0.6170   -0.0430    0.8750 H   0  0  0  0  0  0  0  0  0  0  0  0
   -0.9660   -0.1380    0.1000 H   0  0  0  0  0  0  0  0  0  0  0  0
    0.1400   -0.1070   -2.1560 H   0  0  0  0  0  0  0  0  0  0  0  0
    1.7180   -0.0110   -1.3830 H   0  0  0  0  0  0  0  0  0  0  0  0
    1.3090   -2.2260   -0.2630 H   0  0  0  0  0  0  0  0  0  0  0  0
   -0.2780   -2.3220   -1.0400 H   0  0  0  0  0  0  0  0  0  0  0  0
    1.6950   -1.9300   -3.0450 H   0  0  0  0  0  0  0  0  0  0  0  0
    2.3380   -3.5750   -4.3120 H   0  0  0  0  0  0  0  0  0  0  0  0
    0.6100   -5.8550   -6.3660 H   0  0  0  0  0  0  0  0  0  0  0  0
   -1.6150   -6.8510   -6.7080 H   0  0  0  0  0  0  0  0  0  0  0  0
   -2.9730   -9.3120   -5.2980 H   0  0  0  0  0  0  0  0  0  0  0  0
   -3.6760   -8.3230   -3.9940 H   0  0  0  0  0  0  0  0  0  0  0  0
   -3.6890   -7.7200   -5.6510 H   0  0  0  0  0  0  0  0  0  0  0  0
   -1.5660   -8.3640   -2.6680 H   0  0  0  0  0  0  0  0  0  0  0  0
    0.6580   -7.3650   -2.3160 H   0  0  0  0  0  0  0  0  0  0  0  0
  1  2  1  0  0  0  0
  1 19  1  0  0  0  0
  1 20  1  0  0  0  0
  1 21  1  0  0  0  0
  2  3  1  0  0  0  0
  2 22  1  0  0  0  0
  2 23  1  0  0  0  0
  3  4  1  0  0  0  0
  3 24  1  0  0  0  0
  3 25  1  0  0  0  0
  4  5  1  0  0  0  0
  4 26  1  0  0  0  0
  4 27  1  0  0  0  0
  5  6  1  0  0  0  0
  5 28  1  0  0  0  0
  6  7  2  0  0  0  0
  6  8  1  0  0  0  0
  8  9  1  0  0  0  0
  8 29  1  0  0  0  0
  9 10  2  0  0  0  0
  9 11  2  0  0  0  0
  9 12  1  0  0  0  0
 12 13  1  0  0  0  0
 12 18  2  0  0  0  0
 13 14  2  0  0  0  0
 13 30  1  0  0  0  0
 14 15  1  0  0  0  0
 14 31  1  0  0  0  0
 15 16  1  0  0  0  0
 15 17  2  0  0  0  0
 16 32  1  0  0  0  0
 16 33  1  0  0  0  0
 16 34  1  0  0  0  0
 17 18  1  0  0  0  0
 17 35  1  0  0  0  0
 18 36  1  0  0  0  0
M  END
>  <COMPOUND_KEY>
Tolbutamide

>  <Characterization>
Non-Inhibitor

>  <Binary Characterization>
0

$$$$

  MOE2013           3D
CORINA 3.49 0026  11.04.2013
 41 44  0  0  1  0  0  0  0  0999 V2000
   -0.4470    1.6990   -0.3960 C   0  0  0  0  0  0  0  0  0  0  0  0
   -0.4280    0.2570   -0.0470 C   0  0  0  0  0  0  0  0  0  0  0  0
   -0.5630   -0.2370    1.1690 N   0  0  0  0  0  0  0  0  0  0  0  0
   -0.4890   -1.5970    1.0290 C   0  0  0  0  0  0  0  0  0  0  0  0
   -0.3090   -1.9440   -0.2870 C   0  0  0  0  0  0  0  0  0  0  0  0
   -0.2650   -0.7570   -0.9650 N   0  0  0  0  0  0  0  0  0  0  0  0
   -0.0900   -0.6130   -2.4020 C   0  0  0  0  0  0  0  0  0  0  0  0
    1.3680   -0.3410   -2.8020 C   0  0  2  0  0  0  0  0  0  0  0  0
    1.4120    0.5990   -4.0300 C   0  0  0  0  0  0  0  0  0  0  0  0
    2.8510    0.9240   -4.4640 C   0  0  0  0  0  0  0  0  0  0  0  0
    3.6260   -0.3440   -4.5620 C   0  0  0  0  0  0  0  0  0  0  0  0
    3.2970   -1.5370   -3.9490 C   0  0  0  0  0  0  0  0  0  0  0  0
    2.1180   -1.6550   -3.0990 C   0  0  0  0  0  0  0  0  0  0  0  0
    1.7750   -2.7300   -2.6150 O   0  0  0  0  0  0  0  0  0  0  0  0
    4.2710   -2.5010   -4.3320 C   0  0  0  0  0  0  0  0  0  0  0  0
    4.4610   -3.8710   -4.0510 C   0  0  0  0  0  0  0  0  0  0  0  0
    5.5500   -4.5490   -4.6090 C   0  0  0  0  0  0  0  0  0  0  0  0
    6.4470   -3.8830   -5.4390 C   0  0  0  0  0  0  0  0  0  0  0  0
    6.2850   -2.5260   -5.7320 C   0  0  0  0  0  0  0  0  0  0  0  0
    5.1900   -1.8500   -5.1660 C   0  0  0  0  0  0  0  0  0  0  0  0
    4.7850   -0.5310   -5.2700 N   0  0  0  0  0  0  0  0  0  0  0  0
    5.4870    0.4870   -6.0220 C   0  0  0  0  0  0  0  0  0  0  0  0
    0.4740    1.9900   -0.9110 H   0  0  0  0  0  0  0  0  0  0  0  0
   -1.3000    1.9290   -1.0410 H   0  0  0  0  0  0  0  0  0  0  0  0
   -0.5340    2.3100    0.5080 H   0  0  0  0  0  0  0  0  0  0  0  0
   -0.5680   -2.2560    1.8830 H   0  0  0  0  0  0  0  0  0  0  0  0
   -0.2040   -2.9020   -0.7780 H   0  0  0  0  0  0  0  0  0  0  0  0
   -0.4860   -1.5200   -2.8760 H   0  0  0  0  0  0  0  0  0  0  0  0
   -0.7480    0.2090   -2.7070 H   0  0  0  0  0  0  0  0  0  0  0  0
    1.9070    0.1440   -1.9760 H   0  0  0  0  0  0  0  0  0  0  0  0
    0.8830    0.1260   -4.8680 H   0  0  0  0  0  0  0  0  0  0  0  0
    0.8900    1.5370   -3.8080 H   0  0  0  0  0  0  0  0  0  0  0  0
    2.8270    1.4510   -5.4240 H   0  0  0  0  0  0  0  0  0  0  0  0
    3.3220    1.5840   -3.7260 H   0  0  0  0  0  0  0  0  0  0  0  0
    3.7640   -4.3990   -3.4060 H   0  0  0  0  0  0  0  0  0  0  0  0
    5.6930   -5.6040   -4.3930 H   0  0  0  0  0  0  0  0  0  0  0  0
    7.2880   -4.4260   -5.8660 H   0  0  0  0  0  0  0  0  0  0  0  0
    6.9910   -2.0190   -6.3810 H   0  0  0  0  0  0  0  0  0  0  0  0
    6.5630    0.3250   -5.9310 H   0  0  0  0  0  0  0  0  0  0  0  0
    5.1730    0.4150   -7.0660 H   0  0  0  0  0  0  0  0  0  0  0  0
    5.2480    1.4740   -5.6190 H   0  0  0  0  0  0  0  0  0  0  0  0
  1  2  1  0  0  0  0
  1 23  1  0  0  0  0
  1 24  1  0  0  0  0
  1 25  1  0  0  0  0
  2  3  2  0  0  0  0
  2  6  1  0  0  0  0
  3  4  1  0  0  0  0
  4  5  2  0  0  0  0
  4 26  1  0  0  0  0
  5  6  1  0  0  0  0
  5 27  1  0  0  0  0
  6  7  1  0  0  0  0
  7  8  1  0  0  0  0
  7 28  1  0  0  0  0
  7 29  1  0  0  0  0
  8  9  1  0  0  0  0
  8 13  1  0  0  0  0
  8 30  1  0  0  0  0
  9 10  1  0  0  0  0
  9 31  1  0  0  0  0
  9 32  1  0  0  0  0
 10 11  1  0  0  0  0
 10 33  1  0  0  0  0
 10 34  1  0  0  0  0
 11 12  2  0  0  0  0
 11 21  1  0  0  0  0
 12 13  1  0  0  0  0
 12 15  1  0  0  0  0
 13 14  2  0  0  0  0
 15 16  1  0  0  0  0
 15 20  2  0  0  0  0
 16 17  2  0  0  0  0
 16 35  1  0  0  0  0
 17 18  1  0  0  0  0
 17 36  1  0  0  0  0
 18 19  2  0  0  0  0
 18 37  1  0  0  0  0
 19 20  1  0  0  0  0
 19 38  1  0  0  0  0
 20 21  1  0  0  0  0
 21 22  1  0  0  0  0
 22 39  1  0  0  0  0
 22 40  1  0  0  0  0
 22 41  1  0  0  0  0
M  END
>  <COMPOUND_KEY>
Ondansetron

>  <Characterization>
Non-Inhibitor

>  <Binary Characterization>
0

$$$$

  MOE2013           3D
CORINA 3.49 0026  11.04.2013
 76 79  0  0  1  0  0  0  0  0999 V2000
   -0.0470    1.7130   -0.1500 C   0  0  0  0  0  0  0  0  0  0  0  0
    0.0560    0.1950   -0.3300 C   0  0  2  0  0  0  0  0  0  0  0  0
   -1.3410   -0.4610   -0.1560 C   0  0  0  0  0  0  0  0  0  0  0  0
   -2.3760   -0.0190   -1.1950 C   0  0  0  0  0  0  0  0  0  0  0  0
   -3.6640   -0.8180   -1.1010 C   0  0  0  0  0  0  0  0  0  0  0  0
   -3.8860   -1.6590   -0.2370 O   0  0  0  0  0  0  0  0  0  0  0  0
   -4.5670   -0.4860   -2.0880 N   0  0  0  0  0  0  0  0  0  0  0  0
   -5.8660   -1.1290   -2.1740 C   0  0  0  0  0  0  0  0  0  0  0  0
   -6.6150   -0.6000   -3.3750 C   0  0  0  0  0  0  0  0  0  0  0  0
   -6.2240    0.2660   -4.1440 O   0  0  0  0  0  0  0  0  0  0  0  0
   -7.8160   -1.1910   -3.5340 O   0  0  0  0  0  0  0  0  0  0  0  0
    1.0790   -0.4470    0.6560 C   0  0  1  0  0  0  0  0  0  0  0  0
    1.2320   -1.9790    0.4190 C   0  0  0  0  0  0  0  0  0  0  0  0
    2.6630   -2.3610    0.8160 C   0  0  0  0  0  0  0  0  0  0  0  0
    3.2110   -1.1050    1.4790 C   0  0  1  0  0  0  0  0  0  0  0  0
    4.7390   -0.9860    1.6220 C   0  0  2  0  0  0  0  0  0  0  0  0
    5.3710   -2.1950    2.3460 C   0  0  2  0  0  0  0  0  0  0  0  0
    4.7420   -2.4520    3.5970 O   0  0  0  0  0  0  0  0  0  0  0  0
    6.8710   -2.0070    2.5870 C   0  0  0  0  0  0  0  0  0  0  0  0
    7.2540   -0.6650    3.2450 C   0  0  2  0  0  0  0  0  0  0  0  0
    6.9240   -0.6670    4.7530 C   0  0  0  0  0  0  0  0  0  0  0  0
    7.2960    0.6460    5.4350 C   0  0  2  0  0  0  0  0  0  0  0  0
    6.8930    0.6110    6.8000 O   0  0  0  0  0  0  0  0  0  0  0  0
    6.6370    1.8300    4.7410 C   0  0  0  0  0  0  0  0  0  0  0  0
    7.0090    1.8620    3.2650 C   0  0  0  0  0  0  0  0  0  0  0  0
    6.6440    0.5620    2.4880 C   0  0  1  0  0  0  0  0  0  0  0  0
    7.3300    0.6950    1.1010 C   0  0  0  0  0  0  0  0  0  0  0  0
    5.0850    0.3610    2.3380 C   0  0  1  0  0  0  0  0  0  0  0  0
    4.3650    1.5670    1.6720 C   0  0  0  0  0  0  0  0  0  0  0  0
    2.8540    1.3600    1.4440 C   0  0  2  0  0  0  0  0  0  0  0  0
    2.1970    1.3470    2.7110 O   0  0  0  0  0  0  0  0  0  0  0  0
    2.5630    0.0540    0.6700 C   0  0  2  0  0  0  0  0  0  0  0  0
    3.1070    0.1730   -0.7770 C   0  0  0  0  0  0  0  0  0  0  0  0
    0.8760    2.2120   -0.4510 H   0  0  0  0  0  0  0  0  0  0  0  0
   -0.8270    2.1490   -0.7790 H   0  0  0  0  0  0  0  0  0  0  0  0
   -0.2650    1.9760    0.8900 H   0  0  0  0  0  0  0  0  0  0  0  0
    0.3860    0.0000   -1.3580 H   0  0  0  0  0  0  0  0  0  0  0  0
   -1.2460   -1.5510   -0.2250 H   0  0  0  0  0  0  0  0  0  0  0  0
   -1.7240   -0.2510    0.8510 H   0  0  0  0  0  0  0  0  0  0  0  0
   -2.6410    1.0340   -1.0590 H   0  0  0  0  0  0  0  0  0  0  0  0
   -1.9690   -0.1430   -2.2050 H   0  0  0  0  0  0  0  0  0  0  0  0
   -4.3380    0.2220   -2.7820 H   0  0  0  0  0  0  0  0  0  0  0  0
   -5.7130   -2.2070   -2.2750 H   0  0  0  0  0  0  0  0  0  0  0  0
   -6.4240   -0.9050   -1.2600 H   0  0  0  0  0  0  0  0  0  0  0  0
   -8.2090   -0.7760   -4.3310 H   0  0  0  0  0  0  0  0  0  0  0  0
    0.6660   -0.3270    1.6690 H   0  0  0  0  0  0  0  0  0  0  0  0
    0.5080   -2.5310    1.0280 H   0  0  0  0  0  0  0  0  0  0  0  0
    1.0580   -2.2520   -0.6280 H   0  0  0  0  0  0  0  0  0  0  0  0
    2.6680   -3.2240    1.4890 H   0  0  0  0  0  0  0  0  0  0  0  0
    3.2460   -2.6340   -0.0710 H   0  0  0  0  0  0  0  0  0  0  0  0
    2.7900   -1.0890    2.4970 H   0  0  0  0  0  0  0  0  0  0  0  0
    5.1700   -0.9730    0.6160 H   0  0  0  0  0  0  0  0  0  0  0  0
    5.2400   -3.0970    1.7370 H   0  0  0  0  0  0  0  0  0  0  0  0
    3.8440   -2.7790    3.4240 H   0  0  0  0  0  0  0  0  0  0  0  0
    7.2480   -2.8290    3.2090 H   0  0  0  0  0  0  0  0  0  0  0  0
    7.3910   -2.0880    1.6240 H   0  0  0  0  0  0  0  0  0  0  0  0
    8.3500   -0.5880    3.1800 H   0  0  0  0  0  0  0  0  0  0  0  0
    5.8610   -0.8560    4.9340 H   0  0  0  0  0  0  0  0  0  0  0  0
    7.4510   -1.4910    5.2500 H   0  0  0  0  0  0  0  0  0  0  0  0
    8.3850    0.7690    5.4230 H   0  0  0  0  0  0  0  0  0  0  0  0
    5.9350    0.4400    6.8230 H   0  0  0  0  0  0  0  0  0  0  0  0
    5.5490    1.7960    4.8690 H   0  0  0  0  0  0  0  0  0  0  0  0
    6.9580    2.7610    5.2260 H   0  0  0  0  0  0  0  0  0  0  0  0
    6.5630    2.7430    2.7940 H   0  0  0  0  0  0  0  0  0  0  0  0
    8.0950    2.0210    3.2010 H   0  0  0  0  0  0  0  0  0  0  0  0
    7.1240   -0.1460    0.4360 H   0  0  0  0  0  0  0  0  0  0  0  0
    7.0210    1.6090    0.5850 H   0  0  0  0  0  0  0  0  0  0  0  0
    8.4200    0.7500    1.2120 H   0  0  0  0  0  0  0  0  0  0  0  0
    4.6620    0.2920    3.3490 H   0  0  0  0  0  0  0  0  0  0  0  0
    4.4840    2.4470    2.3140 H   0  0  0  0  0  0  0  0  0  0  0  0
    4.8360    1.8080    0.7150 H   0  0  0  0  0  0  0  0  0  0  0  0
    2.4740    2.2290    0.9010 H   0  0  0  0  0  0  0  0  0  0  0  0
    2.3270    2.2190    3.1190 H   0  0  0  0  0  0  0  0  0  0  0  0
    2.6610    1.0290   -1.2930 H   0  0  0  0  0  0  0  0  0  0  0  0
    4.1900    0.3200   -0.8120 H   0  0  0  0  0  0  0  0  0  0  0  0
    2.8890   -0.7130   -1.3810 H   0  0  0  0  0  0  0  0  0  0  0  0
  1  2  1  0  0  0  0
  1 34  1  0  0  0  0
  1 35  1  0  0  0  0
  1 36  1  0  0  0  0
  2  3  1  0  0  0  0
  2 12  1  0  0  0  0
  2 37  1  0  0  0  0
  3  4  1  0  0  0  0
  3 38  1  0  0  0  0
  3 39  1  0  0  0  0
  4  5  1  0  0  0  0
  4 40  1  0  0  0  0
  4 41  1  0  0  0  0
  5  6  2  0  0  0  0
  5  7  1  0  0  0  0
  7  8  1  0  0  0  0
  7 42  1  0  0  0  0
  8  9  1  0  0  0  0
  8 43  1  0  0  0  0
  8 44  1  0  0  0  0
  9 10  2  0  0  0  0
  9 11  1  0  0  0  0
 11 45  1  0  0  0  0
 12 13  1  0  0  0  0
 12 32  1  0  0  0  0
 12 46  1  0  0  0  0
 13 14  1  0  0  0  0
 13 47  1  0  0  0  0
 13 48  1  0  0  0  0
 14 15  1  0  0  0  0
 14 49  1  0  0  0  0
 14 50  1  0  0  0  0
 15 16  1  0  0  0  0
 15 32  1  0  0  0  0
 15 51  1  0  0  0  0
 16 17  1  0  0  0  0
 16 28  1  0  0  0  0
 16 52  1  0  0  0  0
 17 18  1  0  0  0  0
 17 19  1  0  0  0  0
 17 53  1  0  0  0  0
 18 54  1  0  0  0  0
 19 20  1  0  0  0  0
 19 55  1  0  0  0  0
 19 56  1  0  0  0  0
 20 21  1  0  0  0  0
 20 26  1  0  0  0  0
 20 57  1  0  0  0  0
 21 22  1  0  0  0  0
 21 58  1  0  0  0  0
 21 59  1  0  0  0  0
 22 23  1  0  0  0  0
 22 24  1  0  0  0  0
 22 60  1  0  0  0  0
 23 61  1  0  0  0  0
 24 25  1  0  0  0  0
 24 62  1  0  0  0  0
 24 63  1  0  0  0  0
 25 26  1  0  0  0  0
 25 64  1  0  0  0  0
 25 65  1  0  0  0  0
 26 27  1  0  0  0  0
 26 28  1  0  0  0  0
 27 66  1  0  0  0  0
 27 67  1  0  0  0  0
 27 68  1  0  0  0  0
 28 29  1  0  0  0  0
 28 69  1  0  0  0  0
 29 30  1  0  0  0  0
 29 70  1  0  0  0  0
 29 71  1  0  0  0  0
 30 31  1  0  0  0  0
 30 32  1  0  0  0  0
 30 72  1  0  0  0  0
 31 73  1  0  0  0  0
 32 33  1  0  0  0  0
 33 74  1  0  0  0  0
 33 75  1  0  0  0  0
 33 76  1  0  0  0  0
M  END
>  <COMPOUND_KEY>
Glycocholic acid

>  <Characterization>
Inhibitor

>  <Binary Characterization>
1

$$$$

  MOE2013           3D
CORINA 3.49 0026  11.04.2013
 69 72  0  0  1  0  0  0  0  0999 V2000
    0.1350    1.6180   -0.0630 C   0  0  0  0  0  0  0  0  0  0  0  0
    0.2450    0.0990    0.1040 C   0  0  2  0  0  0  0  0  0  0  0  0
    0.7420   -0.5550   -1.2140 C   0  0  0  0  0  0  0  0  0  0  0  0
    2.1170   -0.0690   -1.6820 C   0  0  0  0  0  0  0  0  0  0  0  0
    2.6160   -0.8650   -2.8580 C   0  0  0  0  0  0  0  0  0  0  0  0
    2.0830   -1.8260   -3.3840 O   0  0  0  0  0  0  0  0  0  0  0  0
    3.7920   -0.3880   -3.3140 O   0  0  0  0  0  0  0  0  0  0  0  0
   -1.1050   -0.5480    0.5390 C   0  0  1  0  0  0  0  0  0  0  0  0
   -0.9630   -2.0780    0.7930 C   0  0  0  0  0  0  0  0  0  0  0  0
   -1.9990   -2.4600    1.8570 C   0  0  0  0  0  0  0  0  0  0  0  0
   -2.8470   -1.2050    2.0140 C   0  0  1  0  0  0  0  0  0  0  0  0
   -3.7090   -1.0830    3.2830 C   0  0  2  0  0  0  0  0  0  0  0  0
   -4.6430   -2.2940    3.4920 C   0  0  2  0  0  0  0  0  0  0  0  0
   -5.4330   -2.5600    2.3380 O   0  0  0  0  0  0  0  0  0  0  0  0
   -5.5800   -2.1030    4.6890 C   0  0  0  0  0  0  0  0  0  0  0  0
   -6.3450   -0.7640    4.6990 C   0  0  2  0  0  0  0  0  0  0  0  0
   -7.5060   -0.7750    3.6800 C   0  0  0  0  0  0  0  0  0  0  0  0
   -8.2880    0.5350    3.6720 C   0  0  2  0  0  0  0  0  0  0  0  0
   -9.2880    0.4920    2.6590 O   0  0  0  0  0  0  0  0  0  0  0  0
   -7.3660    1.7220    3.4250 C   0  0  0  0  0  0  0  0  0  0  0  0
   -6.2540    1.7620    4.4630 C   0  0  0  0  0  0  0  0  0  0  0  0
   -5.3920    0.4650    4.5240 C   0  0  1  0  0  0  0  0  0  0  0  0
   -4.5110    0.6070    5.7950 C   0  0  0  0  0  0  0  0  0  0  0  0
   -4.5070    0.2610    3.2330 C   0  0  1  0  0  0  0  0  0  0  0  0
   -3.5810    1.4680    2.9200 C   0  0  0  0  0  0  0  0  0  0  0  0
   -2.6450    1.2610    1.7130 C   0  0  2  0  0  0  0  0  0  0  0  0
   -3.4260    1.2480    0.5180 O   0  0  0  0  0  0  0  0  0  0  0  0
   -1.8270   -0.0440    1.8330 C   0  0  2  0  0  0  0  0  0  0  0  0
   -0.8200    0.0790    3.0050 C   0  0  0  0  0  0  0  0  0  0  0  0
    1.0630    2.0570   -0.4400 H   0  0  0  0  0  0  0  0  0  0  0  0
   -0.6710    1.8850   -0.7530 H   0  0  0  0  0  0  0  0  0  0  0  0
   -0.0430    2.1110    0.8930 H   0  0  0  0  0  0  0  0  0  0  0  0
    0.9990   -0.1000    0.8760 H   0  0  0  0  0  0  0  0  0  0  0  0
    0.7980   -1.6420   -1.0820 H   0  0  0  0  0  0  0  0  0  0  0  0
    0.0080   -0.3820   -2.0110 H   0  0  0  0  0  0  0  0  0  0  0  0
    2.0640    0.9770   -2.0000 H   0  0  0  0  0  0  0  0  0  0  0  0
    2.8450   -0.1670   -0.8700 H   0  0  0  0  0  0  0  0  0  0  0  0
    4.0190   -0.9660   -4.0720 H   0  0  0  0  0  0  0  0  0  0  0  0
   -1.7990   -0.4360   -0.3060 H   0  0  0  0  0  0  0  0  0  0  0  0
   -1.1440   -2.6350   -0.1330 H   0  0  0  0  0  0  0  0  0  0  0  0
    0.0400   -2.3450    1.1470 H   0  0  0  0  0  0  0  0  0  0  0  0
   -2.5900   -3.3240    1.5390 H   0  0  0  0  0  0  0  0  0  0  0  0
   -1.5030   -2.7300    2.7960 H   0  0  0  0  0  0  0  0  0  0  0  0
   -3.5360   -1.1920    1.1550 H   0  0  0  0  0  0  0  0  0  0  0  0
   -3.0360   -1.0630    4.1460 H   0  0  0  0  0  0  0  0  0  0  0  0
   -4.0440   -3.1940    3.6770 H   0  0  0  0  0  0  0  0  0  0  0  0
   -4.8480   -2.8990    1.6410 H   0  0  0  0  0  0  0  0  0  0  0  0
   -6.3040   -2.9280    4.7220 H   0  0  0  0  0  0  0  0  0  0  0  0
   -4.9880   -2.1780    5.6100 H   0  0  0  0  0  0  0  0  0  0  0  0
   -6.8190   -0.6840    5.6890 H   0  0  0  0  0  0  0  0  0  0  0  0
   -7.1500   -0.9670    2.6640 H   0  0  0  0  0  0  0  0  0  0  0  0
   -8.1930   -1.6010    3.9050 H   0  0  0  0  0  0  0  0  0  0  0  0
   -8.8040    0.6610    4.6300 H   0  0  0  0  0  0  0  0  0  0  0  0
   -8.8450    0.3190    1.8110 H   0  0  0  0  0  0  0  0  0  0  0  0
   -6.9520    1.6840    2.4100 H   0  0  0  0  0  0  0  0  0  0  0  0
   -7.9490    2.6500    3.4670 H   0  0  0  0  0  0  0  0  0  0  0  0
   -5.6280    2.6450    4.2960 H   0  0  0  0  0  0  0  0  0  0  0  0
   -6.7230    1.9240    5.4440 H   0  0  0  0  0  0  0  0  0  0  0  0
   -3.8250   -0.2310    5.9400 H   0  0  0  0  0  0  0  0  0  0  0  0
   -3.9120    1.5230    5.7700 H   0  0  0  0  0  0  0  0  0  0  0  0
   -5.1340    0.6630    6.6960 H   0  0  0  0  0  0  0  0  0  0  0  0
   -5.1870    0.1860    2.3750 H   0  0  0  0  0  0  0  0  0  0  0  0
   -4.2030    2.3450    2.7080 H   0  0  0  0  0  0  0  0  0  0  0  0
   -2.9740    1.7160    3.7960 H   0  0  0  0  0  0  0  0  0  0  0  0
   -1.9870    2.1300    1.6470 H   0  0  0  0  0  0  0  0  0  0  0  0
   -3.8320    2.1260    0.4230 H   0  0  0  0  0  0  0  0  0  0  0  0
   -0.1500    0.9310    2.8580 H   0  0  0  0  0  0  0  0  0  0  0  0
   -1.3100    0.2330    3.9700 H   0  0  0  0  0  0  0  0  0  0  0  0
   -0.1880   -0.8090    3.1100 H   0  0  0  0  0  0  0  0  0  0  0  0
  1  2  1  0  0  0  0
  1 30  1  0  0  0  0
  1 31  1  0  0  0  0
  1 32  1  0  0  0  0
  2  3  1  0  0  0  0
  2  8  1  0  0  0  0
  2 33  1  0  0  0  0
  3  4  1  0  0  0  0
  3 34  1  0  0  0  0
  3 35  1  0  0  0  0
  4  5  1  0  0  0  0
  4 36  1  0  0  0  0
  4 37  1  0  0  0  0
  5  6  2  0  0  0  0
  5  7  1  0  0  0  0
  7 38  1  0  0  0  0
  8  9  1  0  0  0  0
  8 28  1  0  0  0  0
  8 39  1  0  0  0  0
  9 10  1  0  0  0  0
  9 40  1  0  0  0  0
  9 41  1  0  0  0  0
 10 11  1  0  0  0  0
 10 42  1  0  0  0  0
 10 43  1  0  0  0  0
 11 12  1  0  0  0  0
 11 28  1  0  0  0  0
 11 44  1  0  0  0  0
 12 13  1  0  0  0  0
 12 24  1  0  0  0  0
 12 45  1  0  0  0  0
 13 14  1  0  0  0  0
 13 15  1  0  0  0  0
 13 46  1  0  0  0  0
 14 47  1  0  0  0  0
 15 16  1  0  0  0  0
 15 48  1  0  0  0  0
 15 49  1  0  0  0  0
 16 17  1  0  0  0  0
 16 22  1  0  0  0  0
 16 50  1  0  0  0  0
 17 18  1  0  0  0  0
 17 51  1  0  0  0  0
 17 52  1  0  0  0  0
 18 19  1  0  0  0  0
 18 20  1  0  0  0  0
 18 53  1  0  0  0  0
 19 54  1  0  0  0  0
 20 21  1  0  0  0  0
 20 55  1  0  0  0  0
 20 56  1  0  0  0  0
 21 22  1  0  0  0  0
 21 57  1  0  0  0  0
 21 58  1  0  0  0  0
 22 23  1  0  0  0  0
 22 24  1  0  0  0  0
 23 59  1  0  0  0  0
 23 60  1  0  0  0  0
 23 61  1  0  0  0  0
 24 25  1  0  0  0  0
 24 62  1  0  0  0  0
 25 26  1  0  0  0  0
 25 63  1  0  0  0  0
 25 64  1  0  0  0  0
 26 27  1  0  0  0  0
 26 28  1  0  0  0  0
 26 65  1  0  0  0  0
 27 66  1  0  0  0  0
 28 29  1  0  0  0  0
 29 67  1  0  0  0  0
 29 68  1  0  0  0  0
 29 69  1  0  0  0  0
M  END
>  <COMPOUND_KEY>
Cholic acid

>  <Characterization>
Non-Inhibitor

>  <Binary Characterization>
0

$$$$

  MOE2013           3D
CORINA 3.49 0026  11.04.2013
 17 18  0  0  0  0  0  0  0  0999 V2000
   -0.0320   -0.0790   -0.0120 O   0  0  0  0  0  0  0  0  0  0  0  0
   -0.0130    1.1470   -0.0020 C   0  0  0  0  0  0  0  0  0  0  0  0
    1.1730    1.8700   -0.0090 O   0  0  0  0  0  0  0  0  0  0  0  0
    1.1690    3.2790    0.0030 C   0  0  0  0  0  0  0  0  0  0  0  0
    2.4040    3.9230   -0.0050 C   0  0  0  0  0  0  0  0  0  0  0  0
    2.4400    5.3160    0.0060 C   0  0  0  0  0  0  0  0  0  0  0  0
    1.2490    6.0460    0.0260 C   0  0  0  0  0  0  0  0  0  0  0  0
    0.0160    5.3860    0.0340 C   0  0  0  0  0  0  0  0  0  0  0  0
   -0.0290    3.9910    0.0220 C   0  0  0  0  0  0  0  0  0  0  0  0
   -1.2830    3.2560    0.0300 C   0  0  0  0  0  0  0  0  0  0  0  0
   -1.2670    1.9200    0.0190 C   0  0  0  0  0  0  0  0  0  0  0  0
    3.3250    3.3490   -0.0210 H   0  0  0  0  0  0  0  0  0  0  0  0
    3.3950    5.8350    0.0000 H   0  0  0  0  0  0  0  0  0  0  0  0
    1.2810    7.1330    0.0350 H   0  0  0  0  0  0  0  0  0  0  0  0
   -0.8990    5.9730    0.0490 H   0  0  0  0  0  0  0  0  0  0  0  0
   -2.2180    3.8060    0.0450 H   0  0  0  0  0  0  0  0  0  0  0  0
   -2.1840    1.3420    0.0240 H   0  0  0  0  0  0  0  0  0  0  0  0
  1  2  2  0  0  0  0
  2  3  1  0  0  0  0
  2 11  1  0  0  0  0
  3  4  1  0  0  0  0
  4  5  1  0  0  0  0
  4  9  2  0  0  0  0
  5  6  2  0  0  0  0
  5 12  1  0  0  0  0
  6  7  1  0  0  0  0
  6 13  1  0  0  0  0
  7  8  2  0  0  0  0
  7 14  1  0  0  0  0
  8  9  1  0  0  0  0
  8 15  1  0  0  0  0
  9 10  1  0  0  0  0
 10 11  2  0  0  0  0
 10 16  1  0  0  0  0
 11 17  1  0  0  0  0
M  END
>  <COMPOUND_KEY>
Coumarin

>  <Characterization>
Non-Inhibitor

>  <Binary Characterization>
0

$$$$

  MOE2013           3D
CORINA 3.49 0026  11.04.2013
 39 40  0  0  0  0  0  0  0  0999 V2000
   -0.6580    1.3670   -0.0020 C   0  0  0  0  0  0  0  0  0  0  0  0
   -0.5660   -0.0470   -0.1140 O   0  0  0  0  0  0  0  0  0  0  0  0
    0.2730   -0.5490   -1.0760 C   0  0  0  0  0  0  0  0  0  0  0  0
    0.8940    0.2120   -2.0700 C   0  0  0  0  0  0  0  0  0  0  0  0
    1.7430   -0.3930   -3.0120 C   0  0  0  0  0  0  0  0  0  0  0  0
    2.4130    0.4420   -4.0820 C   0  0  0  0  0  0  0  0  0  0  0  0
    3.8920    0.6060   -3.8830 C   0  0  0  0  0  0  0  0  0  0  0  0
    4.3700    1.4570   -2.9020 C   0  0  0  0  0  0  0  0  0  0  0  0
    5.6740    1.6660   -2.6490 N   0  0  0  0  0  0  0  0  0  0  0  0
    6.5370    0.9880   -3.4100 C   0  0  0  0  0  0  0  0  0  0  0  0
    7.8750    1.1860   -3.1900 N   0  0  0  0  0  0  0  0  0  0  0  0
    6.1830    0.1310   -4.3760 N   0  0  0  0  0  0  0  0  0  0  0  0
    4.8700   -0.0550   -4.6080 C   0  0  0  0  0  0  0  0  0  0  0  0
    4.5820   -0.9460   -5.6150 N   0  0  0  0  0  0  0  0  0  0  0  0
    1.9710   -1.7780   -2.9480 C   0  0  0  0  0  0  0  0  0  0  0  0
    1.3590   -2.5580   -1.9640 C   0  0  0  0  0  0  0  0  0  0  0  0
    1.5300   -3.9110   -1.8160 O   0  0  0  0  0  0  0  0  0  0  0  0
    2.4050   -4.5670   -2.7230 C   0  0  0  0  0  0  0  0  0  0  0  0
    0.4960   -1.9360   -1.0460 C   0  0  0  0  0  0  0  0  0  0  0  0
   -0.0880   -2.6910   -0.0510 O   0  0  0  0  0  0  0  0  0  0  0  0
   -1.3520   -3.1800   -0.4960 C   0  0  0  0  0  0  0  0  0  0  0  0
    0.3250    1.8180    0.1700 H   0  0  0  0  0  0  0  0  0  0  0  0
   -1.1430    1.7990   -0.8830 H   0  0  0  0  0  0  0  0  0  0  0  0
   -1.2840    1.5940    0.8660 H   0  0  0  0  0  0  0  0  0  0  0  0
    0.7280    1.2830   -2.1350 H   0  0  0  0  0  0  0  0  0  0  0  0
    2.1780    0.0100   -5.0620 H   0  0  0  0  0  0  0  0  0  0  0  0
    1.9560    1.4410   -4.1170 H   0  0  0  0  0  0  0  0  0  0  0  0
    3.6940    2.0210   -2.2650 H   0  0  0  0  0  0  0  0  0  0  0  0
    8.1450    1.8290   -2.4650 H   0  0  0  0  0  0  0  0  0  0  0  0
    8.5300    0.6800   -3.7610 H   0  0  0  0  0  0  0  0  0  0  0  0
    3.6530   -1.1810   -5.9190 H   0  0  0  0  0  0  0  0  0  0  0  0
    5.3840   -1.3680   -6.0640 H   0  0  0  0  0  0  0  0  0  0  0  0
    2.6400   -2.2250   -3.6770 H   0  0  0  0  0  0  0  0  0  0  0  0
    2.0360   -4.4900   -3.7520 H   0  0  0  0  0  0  0  0  0  0  0  0
    3.4260   -4.1810   -2.6380 H   0  0  0  0  0  0  0  0  0  0  0  0
    2.4270   -5.6280   -2.4570 H   0  0  0  0  0  0  0  0  0  0  0  0
   -1.7860   -3.7720    0.3150 H   0  0  0  0  0  0  0  0  0  0  0  0
   -2.0420   -2.3590   -0.7210 H   0  0  0  0  0  0  0  0  0  0  0  0
   -1.2430   -3.8330   -1.3700 H   0  0  0  0  0  0  0  0  0  0  0  0
  1  2  1  0  0  0  0
  1 22  1  0  0  0  0
  1 23  1  0  0  0  0
  1 24  1  0  0  0  0
  2  3  1  0  0  0  0
  3  4  1  0  0  0  0
  3 19  2  0  0  0  0
  4  5  2  0  0  0  0
  4 25  1  0  0  0  0
  5  6  1  0  0  0  0
  5 15  1  0  0  0  0
  6  7  1  0  0  0  0
  6 26  1  0  0  0  0
  6 27  1  0  0  0  0
  7  8  1  0  0  0  0
  7 13  2  0  0  0  0
  8  9  2  0  0  0  0
  8 28  1  0  0  0  0
  9 10  1  0  0  0  0
 10 11  1  0  0  0  0
 10 12  2  0  0  0  0
 11 29  1  0  0  0  0
 11 30  1  0  0  0  0
 12 13  1  0  0  0  0
 13 14  1  0  0  0  0
 14 31  1  0  0  0  0
 14 32  1  0  0  0  0
 15 16  2  0  0  0  0
 15 33  1  0  0  0  0
 16 17  1  0  0  0  0
 16 19  1  0  0  0  0
 17 18  1  0  0  0  0
 18 34  1  0  0  0  0
 18 35  1  0  0  0  0
 18 36  1  0  0  0  0
 19 20  1  0  0  0  0
 20 21  1  0  0  0  0
 21 37  1  0  0  0  0
 21 38  1  0  0  0  0
 21 39  1  0  0  0  0
M  END
>  <COMPOUND_KEY>
Trimethoprim

>  <Characterization>
Non-Inhibitor

>  <Binary Characterization>
0

$$$$

  MOE2013           3D
CORINA 3.49 0026  11.04.2013
 67 70  0  0  0  0  0  0  0  0999 V2000
    0.1880    1.3830   -1.0830 C   0  0  0  0  0  0  0  0  0  0  0  0
    0.1830    0.0720   -0.4440 N   0  0  0  0  0  0  0  0  0  0  0  0
    1.4940   -0.3860   -0.0050 C   0  0  0  0  0  0  0  0  0  0  0  0
   -1.0430   -0.5780   -0.2840 C   0  0  0  0  0  0  0  0  0  0  0  0
   -2.0830    0.0840   -0.4160 O   0  0  0  0  0  0  0  0  0  0  0  0
   -1.1180   -2.1240    0.0990 C   0  0  0  0  0  0  0  0  0  0  0  0
   -0.1670   -2.9680   -0.8260 C   0  0  0  0  0  0  0  0  0  0  0  0
   -0.3420   -2.7340   -2.3400 C   0  0  0  0  0  0  0  0  0  0  0  0
    0.6020   -3.5390   -3.1450 N   0  0  0  0  0  0  0  0  0  0  0  0
    0.1210   -3.6120   -4.5360 C   0  0  0  0  0  0  0  0  0  0  0  0
    1.0290   -4.5040   -5.3860 C   0  0  0  0  0  0  0  0  0  0  0  0
    2.4830   -4.0010   -5.3890 C   0  0  0  0  0  0  0  0  0  0  0  0
    2.4770   -2.7060   -6.0150 O   0  0  0  0  0  0  0  0  0  0  0  0
    2.9450   -3.8230   -3.9330 C   0  0  0  0  0  0  0  0  0  0  0  0
    1.9630   -2.9770   -3.1170 C   0  0  0  0  0  0  0  0  0  0  0  0
    3.4730   -4.8740   -6.1650 C   0  0  0  0  0  0  0  0  0  0  0  0
    4.7570   -4.3680   -6.4560 C   0  0  0  0  0  0  0  0  0  0  0  0
    5.6980   -5.1250   -7.1600 C   0  0  0  0  0  0  0  0  0  0  0  0
    5.3690   -6.4070   -7.5860 C   0  0  0  0  0  0  0  0  0  0  0  0
    6.5210   -7.3450   -8.4560 Cl  0  0  0  0  0  0  0  0  0  0  0  0
    4.1110   -6.9340   -7.3110 C   0  0  0  0  0  0  0  0  0  0  0  0
    3.1710   -6.1730   -6.6050 C   0  0  0  0  0  0  0  0  0  0  0  0
   -0.7670   -2.2240    1.6160 C   0  0  0  0  0  0  0  0  0  0  0  0
   -1.4290   -1.3840    2.5350 C   0  0  0  0  0  0  0  0  0  0  0  0
   -1.1530   -1.4460    3.9030 C   0  0  0  0  0  0  0  0  0  0  0  0
   -0.2180   -2.3570    4.3840 C   0  0  0  0  0  0  0  0  0  0  0  0
    0.4350   -3.2110    3.4990 C   0  0  0  0  0  0  0  0  0  0  0  0
    0.1590   -3.1510    2.1300 C   0  0  0  0  0  0  0  0  0  0  0  0
   -2.5530   -2.7440   -0.1260 C   0  0  0  0  0  0  0  0  0  0  0  0
   -2.9630   -3.8810    0.6060 C   0  0  0  0  0  0  0  0  0  0  0  0
   -4.2120   -4.4770    0.4020 C   0  0  0  0  0  0  0  0  0  0  0  0
   -5.0810   -3.9670   -0.5560 C   0  0  0  0  0  0  0  0  0  0  0  0
   -4.6950   -2.8680   -1.3140 C   0  0  0  0  0  0  0  0  0  0  0  0
   -3.4440   -2.2720   -1.1090 C   0  0  0  0  0  0  0  0  0  0  0  0
    0.4020    2.1410   -0.3240 H   0  0  0  0  0  0  0  0  0  0  0  0
    0.9700    1.4010   -1.8490 H   0  0  0  0  0  0  0  0  0  0  0  0
   -0.7660    1.6170   -1.5620 H   0  0  0  0  0  0  0  0  0  0  0  0
    2.0190    0.4480    0.4710 H   0  0  0  0  0  0  0  0  0  0  0  0
    1.4390   -1.1900    0.7210 H   0  0  0  0  0  0  0  0  0  0  0  0
    2.0630   -0.7080   -0.8810 H   0  0  0  0  0  0  0  0  0  0  0  0
    0.8750   -2.7870   -0.5600 H   0  0  0  0  0  0  0  0  0  0  0  0
   -0.3210   -4.0410   -0.6340 H   0  0  0  0  0  0  0  0  0  0  0  0
   -1.3580   -3.0410   -2.6080 H   0  0  0  0  0  0  0  0  0  0  0  0
   -0.2520   -1.6740   -2.5990 H   0  0  0  0  0  0  0  0  0  0  0  0
   -0.8840   -4.0520   -4.5570 H   0  0  0  0  0  0  0  0  0  0  0  0
    0.0430   -2.6110   -4.9800 H   0  0  0  0  0  0  0  0  0  0  0  0
    0.9690   -5.5250   -4.9880 H   0  0  0  0  0  0  0  0  0  0  0  0
    0.6310   -4.5260   -6.4090 H   0  0  0  0  0  0  0  0  0  0  0  0
    2.3950   -2.8500   -6.9740 H   0  0  0  0  0  0  0  0  0  0  0  0
    3.0660   -4.8040   -3.4530 H   0  0  0  0  0  0  0  0  0  0  0  0
    3.9230   -3.3260   -3.8950 H   0  0  0  0  0  0  0  0  0  0  0  0
    1.9660   -1.9420   -3.4850 H   0  0  0  0  0  0  0  0  0  0  0  0
    2.3440   -2.9510   -2.0910 H   0  0  0  0  0  0  0  0  0  0  0  0
    5.0340   -3.3640   -6.1360 H   0  0  0  0  0  0  0  0  0  0  0  0
    6.6780   -4.7060   -7.3710 H   0  0  0  0  0  0  0  0  0  0  0  0
    3.8490   -7.9370   -7.6400 H   0  0  0  0  0  0  0  0  0  0  0  0
    2.2030   -6.6280   -6.4130 H   0  0  0  0  0  0  0  0  0  0  0  0
   -2.1800   -0.6720    2.1940 H   0  0  0  0  0  0  0  0  0  0  0  0
   -1.6740   -0.7860    4.5910 H   0  0  0  0  0  0  0  0  0  0  0  0
   -0.0030   -2.4070    5.4470 H   0  0  0  0  0  0  0  0  0  0  0  0
    1.1570   -3.9300    3.8770 H   0  0  0  0  0  0  0  0  0  0  0  0
    0.6840   -3.8480    1.4820 H   0  0  0  0  0  0  0  0  0  0  0  0
   -2.3120   -4.3300    1.3520 H   0  0  0  0  0  0  0  0  0  0  0  0
   -4.5010   -5.3440    0.9900 H   0  0  0  0  0  0  0  0  0  0  0  0
   -6.0520   -4.4290   -0.7160 H   0  0  0  0  0  0  0  0  0  0  0  0
   -5.3630   -2.4710   -2.0740 H   0  0  0  0  0  0  0  0  0  0  0  0
   -3.1850   -1.4330   -1.7500 H   0  0  0  0  0  0  0  0  0  0  0  0
  1  2  1  0  0  0  0
  1 35  1  0  0  0  0
  1 36  1  0  0  0  0
  1 37  1  0  0  0  0
  2  3  1  0  0  0  0
  2  4  1  0  0  0  0
  3 38  1  0  0  0  0
  3 39  1  0  0  0  0
  3 40  1  0  0  0  0
  4  5  2  0  0  0  0
  4  6  1  0  0  0  0
  6  7  1  0  0  0  0
  6 23  1  0  0  0  0
  6 29  1  0  0  0  0
  7  8  1  0  0  0  0
  7 41  1  0  0  0  0
  7 42  1  0  0  0  0
  8  9  1  0  0  0  0
  8 43  1  0  0  0  0
  8 44  1  0  0  0  0
  9 10  1  0  0  0  0
  9 15  1  0  0  0  0
 10 11  1  0  0  0  0
 10 45  1  0  0  0  0
 10 46  1  0  0  0  0
 11 12  1  0  0  0  0
 11 47  1  0  0  0  0
 11 48  1  0  0  0  0
 12 13  1  0  0  0  0
 12 14  1  0  0  0  0
 12 16  1  0  0  0  0
 13 49  1  0  0  0  0
 14 15  1  0  0  0  0
 14 50  1  0  0  0  0
 14 51  1  0  0  0  0
 15 52  1  0  0  0  0
 15 53  1  0  0  0  0
 16 17  1  0  0  0  0
 16 22  2  0  0  0  0
 17 18  2  0  0  0  0
 17 54  1  0  0  0  0
 18 19  1  0  0  0  0
 18 55  1  0  0  0  0
 19 20  1  0  0  0  0
 19 21  2  0  0  0  0
 21 22  1  0  0  0  0
 21 56  1  0  0  0  0
 22 57  1  0  0  0  0
 23 24  1  0  0  0  0
 23 28  2  0  0  0  0
 24 25  2  0  0  0  0
 24 58  1  0  0  0  0
 25 26  1  0  0  0  0
 25 59  1  0  0  0  0
 26 27  2  0  0  0  0
 26 60  1  0  0  0  0
 27 28  1  0  0  0  0
 27 61  1  0  0  0  0
 28 62  1  0  0  0  0
 29 30  1  0  0  0  0
 29 34  2  0  0  0  0
 30 31  2  0  0  0  0
 30 63  1  0  0  0  0
 31 32  1  0  0  0  0
 31 64  1  0  0  0  0
 32 33  2  0  0  0  0
 32 65  1  0  0  0  0
 33 34  1  0  0  0  0
 33 66  1  0  0  0  0
 34 67  1  0  0  0  0
M  END
>  <COMPOUND_KEY>
Loperamide

>  <Characterization>
Non-Inhibitor

>  <Binary Characterization>
0

$$$$

  MOE2013           3D
CORINA 3.49 0026  11.04.2013
 50 54  0  0  0  0  0  0  0  0999 V2000
   -1.5510    1.4600    1.3250 C   0  0  0  0  0  0  0  0  0  0  0  0
   -1.3870   -0.0250    1.4590 C   0  0  0  0  0  0  0  0  0  0  0  0
   -1.4760   -0.6330    2.5170 O   0  0  0  0  0  0  0  0  0  0  0  0
   -1.1310   -0.5580    0.2020 O   0  0  0  0  0  0  0  0  0  0  0  0
   -0.9610   -1.9420    0.2270 C   0  0  0  0  0  0  0  0  0  0  0  0
    0.3130   -2.4670    0.4090 C   0  0  0  0  0  0  0  0  0  0  0  0
    0.4850   -3.8510    0.3900 C   0  0  0  0  0  0  0  0  0  0  0  0
   -0.6110   -4.7140    0.1800 C   0  0  0  0  0  0  0  0  0  0  0  0
   -1.8770   -4.1520   -0.0230 C   0  0  0  0  0  0  0  0  0  0  0  0
   -3.0100   -4.8940   -0.2520 O   0  0  0  0  0  0  0  0  0  0  0  0
   -2.8820   -6.2420   -0.4750 C   0  0  0  0  0  0  0  0  0  0  0  0
   -4.0430   -6.8960   -0.8960 C   0  0  0  0  0  0  0  0  0  0  0  0
   -3.9970   -8.2620   -1.1590 C   0  0  0  0  0  0  0  0  0  0  0  0
   -5.1700   -8.9120   -1.5430 O   0  0  0  0  0  0  0  0  0  0  0  0
   -5.2400   -9.1390   -2.9130 C   0  0  0  0  0  0  0  0  0  0  0  0
   -4.4130   -8.8260   -3.7590 O   0  0  0  0  0  0  0  0  0  0  0  0
   -6.5290   -9.8450   -3.2160 C   0  0  0  0  0  0  0  0  0  0  0  0
   -2.8280   -8.9930   -0.9800 C   0  0  0  0  0  0  0  0  0  0  0  0
   -1.6740   -8.3340   -0.5590 C   0  0  0  0  0  0  0  0  0  0  0  0
   -1.6860   -6.9480   -0.2990 C   0  0  0  0  0  0  0  0  0  0  0  0
   -0.4500   -6.2200    0.1890 C   0  0  0  0  0  0  0  0  0  0  0  0
    0.6460   -6.5540   -0.7130 O   0  0  0  0  0  0  0  0  0  0  0  0
    1.6770   -7.1890   -0.0800 C   0  0  0  0  0  0  0  0  0  0  0  0
    2.7060   -7.5850   -0.5870 O   0  0  0  0  0  0  0  0  0  0  0  0
    1.3010   -7.3050    1.3210 C   0  0  0  0  0  0  0  0  0  0  0  0
    2.0250   -7.8750    2.3530 C   0  0  0  0  0  0  0  0  0  0  0  0
    1.4430   -7.8800    3.6260 C   0  0  0  0  0  0  0  0  0  0  0  0
    0.1670   -7.3110    3.8250 C   0  0  0  0  0  0  0  0  0  0  0  0
   -0.5350   -6.7360    2.7580 C   0  0  0  0  0  0  0  0  0  0  0  0
    0.0510   -6.7430    1.5000 C   0  0  0  0  0  0  0  0  0  0  0  0
    2.2090   -8.4940    4.7340 C   0  0  0  0  0  0  0  0  0  0  0  0
    3.3580   -8.8900    4.6620 O   0  0  0  0  0  0  0  0  0  0  0  0
    1.4920   -8.6030    5.8670 O   0  0  0  0  0  0  0  0  0  0  0  0
   -2.0570   -2.7670   -0.0040 C   0  0  0  0  0  0  0  0  0  0  0  0
   -1.7390    1.8940    2.3110 H   0  0  0  0  0  0  0  0  0  0  0  0
   -0.6350    1.8990    0.9220 H   0  0  0  0  0  0  0  0  0  0  0  0
   -2.4030    1.6820    0.6780 H   0  0  0  0  0  0  0  0  0  0  0  0
    1.1660   -1.8140    0.5670 H   0  0  0  0  0  0  0  0  0  0  0  0
    1.4860   -4.2490    0.5390 H   0  0  0  0  0  0  0  0  0  0  0  0
   -4.9690   -6.3440   -1.0230 H   0  0  0  0  0  0  0  0  0  0  0  0
   -6.5610  -10.8000   -2.6870 H   0  0  0  0  0  0  0  0  0  0  0  0
   -7.3730   -9.2140   -2.9270 H   0  0  0  0  0  0  0  0  0  0  0  0
   -6.5910  -10.0400   -4.2910 H   0  0  0  0  0  0  0  0  0  0  0  0
   -2.8080  -10.0620   -1.1710 H   0  0  0  0  0  0  0  0  0  0  0  0
   -0.7630   -8.9160   -0.4350 H   0  0  0  0  0  0  0  0  0  0  0  0
    3.0050   -8.3050    2.1710 H   0  0  0  0  0  0  0  0  0  0  0  0
   -0.2860   -7.3090    4.8150 H   0  0  0  0  0  0  0  0  0  0  0  0
   -1.5170   -6.2980    2.9190 H   0  0  0  0  0  0  0  0  0  0  0  0
    2.0970   -9.0280    6.5120 H   0  0  0  0  0  0  0  0  0  0  0  0
   -3.0420   -2.3390   -0.1690 H   0  0  0  0  0  0  0  0  0  0  0  0
  1  2  1  0  0  0  0
  1 35  1  0  0  0  0
  1 36  1  0  0  0  0
  1 37  1  0  0  0  0
  2  3  2  0  0  0  0
  2  4  1  0  0  0  0
  4  5  1  0  0  0  0
  5  6  1  0  0  0  0
  5 34  2  0  0  0  0
  6  7  2  0  0  0  0
  6 38  1  0  0  0  0
  7  8  1  0  0  0  0
  7 39  1  0  0  0  0
  8  9  2  0  0  0  0
  8 21  1  0  0  0  0
  9 10  1  0  0  0  0
  9 34  1  0  0  0  0
 10 11  1  0  0  0  0
 11 12  1  0  0  0  0
 11 20  2  0  0  0  0
 12 13  2  0  0  0  0
 12 40  1  0  0  0  0
 13 14  1  0  0  0  0
 13 18  1  0  0  0  0
 14 15  1  0  0  0  0
 15 16  2  0  0  0  0
 15 17  1  0  0  0  0
 17 41  1  0  0  0  0
 17 42  1  0  0  0  0
 17 43  1  0  0  0  0
 18 19  2  0  0  0  0
 18 44  1  0  0  0  0
 19 20  1  0  0  0  0
 19 45  1  0  0  0  0
 20 21  1  0  0  0  0
 21 22  1  0  0  0  0
 21 30  1  0  0  0  0
 22 23  1  0  0  0  0
 23 24  2  0  0  0  0
 23 25  1  0  0  0  0
 25 26  1  0  0  0  0
 25 30  2  0  0  0  0
 26 27  2  0  0  0  0
 26 46  1  0  0  0  0
 27 28  1  0  0  0  0
 27 31  1  0  0  0  0
 28 29  2  0  0  0  0
 28 47  1  0  0  0  0
 29 30  1  0  0  0  0
 29 48  1  0  0  0  0
 31 32  2  0  0  0  0
 31 33  1  0  0  0  0
 33 49  1  0  0  0  0
 34 50  1  0  0  0  0
M  END
>  <COMPOUND_KEY>
5-Carboxyfluorescein diacetate

>  <Characterization>
Inhibitor

>  <Binary Characterization>
1

$$$$

  MOE2013           3D
CORINA 3.49 0026  11.04.2013
 23 25  0  0  0  0  0  0  0  0999 V2000
    0.1470   -0.2540   -0.5750 S   0  0  0  0  0  0  0  0  0  0  0  0
   -0.0240    1.6360   -0.0100 P   0  0  0  0  0  0  0  0  0  0  0  0
    1.3780    2.4330    0.4370 N   0  0  0  0  0  0  0  0  0  0  0  0
    2.2930    1.8220    1.3920 C   0  0  0  0  0  0  0  0  0  0  0  0
    2.6920    2.0400   -0.0440 C   0  0  0  0  0  0  0  0  0  0  0  0
   -0.7350    2.5750   -1.1960 N   0  0  0  0  0  0  0  0  0  0  0  0
   -0.6110    4.0250   -1.2050 C   0  0  0  0  0  0  0  0  0  0  0  0
    0.0490    3.1750   -2.2630 C   0  0  0  0  0  0  0  0  0  0  0  0
   -1.0100    1.9640    1.3010 N   0  0  0  0  0  0  0  0  0  0  0  0
   -2.3010    1.3090    1.4460 C   0  0  0  0  0  0  0  0  0  0  0  0
   -1.1670    1.0250    2.3990 C   0  0  0  0  0  0  0  0  0  0  0  0
    2.6990    2.4870    2.1430 H   0  0  0  0  0  0  0  0  0  0  0  0
    2.0910    0.8120    1.7230 H   0  0  0  0  0  0  0  0  0  0  0  0
    2.7780    1.1800   -0.6940 H   0  0  0  0  0  0  0  0  0  0  0  0
    3.3770    2.8500   -0.2620 H   0  0  0  0  0  0  0  0  0  0  0  0
   -1.5060    4.5710   -1.4740 H   0  0  0  0  0  0  0  0  0  0  0  0
    0.0080    4.4920   -0.4510 H   0  0  0  0  0  0  0  0  0  0  0  0
    1.1250    3.0660   -2.2390 H   0  0  0  0  0  0  0  0  0  0  0  0
   -0.3980    3.1490   -3.2480 H   0  0  0  0  0  0  0  0  0  0  0  0
   -3.1120    1.9390    1.7890 H   0  0  0  0  0  0  0  0  0  0  0  0
   -2.5770    0.5500    0.7250 H   0  0  0  0  0  0  0  0  0  0  0  0
   -0.6710    0.0660    2.3410 H   0  0  0  0  0  0  0  0  0  0  0  0
   -1.2130    1.4610    3.3890 H   0  0  0  0  0  0  0  0  0  0  0  0
  1  2  2  0  0  0  0
  2  3  1  0  0  0  0
  2  6  1  0  0  0  0
  2  9  1  0  0  0  0
  3  4  1  0  0  0  0
  3  5  1  0  0  0  0
  4  5  1  0  0  0  0
  4 12  1  0  0  0  0
  4 13  1  0  0  0  0
  5 14  1  0  0  0  0
  5 15  1  0  0  0  0
  6  7  1  0  0  0  0
  6  8  1  0  0  0  0
  7  8  1  0  0  0  0
  7 16  1  0  0  0  0
  7 17  1  0  0  0  0
  8 18  1  0  0  0  0
  8 19  1  0  0  0  0
  9 10  1  0  0  0  0
  9 11  1  0  0  0  0
 10 11  1  0  0  0  0
 10 20  1  0  0  0  0
 10 21  1  0  0  0  0
 11 22  1  0  0  0  0
 11 23  1  0  0  0  0
M  END
>  <COMPOUND_KEY>
Thiotepa

>  <Characterization>
Non-Inhibitor

>  <Binary Characterization>
0

$$$$

  MOE2013           3D
CORINA 3.49 0026  11.04.2013
 42 44  0  0  1  0  0  0  0  0999 V2000
   -5.6190    1.2810   -0.2720 C   0  0  0  0  0  0  0  0  0  0  0  0
   -5.5140   -0.1650   -0.4100 N   0  0  3  0  0  0  0  0  0  0  0  0
   -4.2130   -0.6450    0.0530 C   0  0  0  0  0  0  0  0  0  0  0  0
   -4.1320   -2.1630   -0.1160 C   0  0  0  0  0  0  0  0  0  0  0  0
   -2.7910   -2.6970    0.4050 C   0  0  0  0  0  0  0  0  0  0  0  0
   -2.7310   -4.1730    0.2990 N   0  0  0  0  0  0  0  0  0  0  0  0
   -2.7180   -4.8310    1.5530 C   0  0  0  0  0  0  0  0  0  0  0  0
   -1.7250   -4.5270    2.5040 C   0  0  0  0  0  0  0  0  0  0  0  0
   -1.7100   -5.1370    3.7590 C   0  0  0  0  0  0  0  0  0  0  0  0
   -2.6900   -6.0670    4.0850 C   0  0  0  0  0  0  0  0  0  0  0  0
   -3.6740   -6.3940    3.1550 C   0  0  0  0  0  0  0  0  0  0  0  0
   -3.6900   -5.7850    1.8890 C   0  0  0  0  0  0  0  0  0  0  0  0
   -4.7450   -6.1550    0.8880 C   0  0  0  0  0  0  0  0  0  0  0  0
   -4.1110   -6.8740   -0.2950 C   0  0  0  0  0  0  0  0  0  0  0  0
   -3.3180   -6.0270   -1.2710 C   0  0  0  0  0  0  0  0  0  0  0  0
   -3.1920   -6.5810   -2.5690 C   0  0  0  0  0  0  0  0  0  0  0  0
   -2.5200   -5.9170   -3.5880 C   0  0  0  0  0  0  0  0  0  0  0  0
   -1.9450   -4.6870   -3.3270 C   0  0  0  0  0  0  0  0  0  0  0  0
   -2.0420   -4.1340   -2.0470 C   0  0  0  0  0  0  0  0  0  0  0  0
   -2.7210   -4.7770   -0.9830 C   0  0  0  0  0  0  0  0  0  0  0  0
   -6.6050    1.6090   -0.6160 H   0  0  0  0  0  0  0  0  0  0  0  0
   -5.5160    1.5870    0.7740 H   0  0  0  0  0  0  0  0  0  0  0  0
   -4.8640    1.7980   -0.8730 H   0  0  0  0  0  0  0  0  0  0  0  0
   -5.6480   -0.4210   -1.3890 H   0  0  0  0  0  0  0  0  0  0  0  0
   -3.4060   -0.1700   -0.5180 H   0  0  0  0  0  0  0  0  0  0  0  0
   -4.0780   -0.3890    1.1110 H   0  0  0  0  0  0  0  0  0  0  0  0
   -4.9530   -2.6430    0.4320 H   0  0  0  0  0  0  0  0  0  0  0  0
   -4.2640   -2.4220   -1.1730 H   0  0  0  0  0  0  0  0  0  0  0  0
   -1.9490   -2.2250   -0.1120 H   0  0  0  0  0  0  0  0  0  0  0  0
   -2.6970   -2.3660    1.4480 H   0  0  0  0  0  0  0  0  0  0  0  0
   -0.9420   -3.8140    2.2590 H   0  0  0  0  0  0  0  0  0  0  0  0
   -0.9330   -4.8880    4.4770 H   0  0  0  0  0  0  0  0  0  0  0  0
   -2.6850   -6.5430    5.0610 H   0  0  0  0  0  0  0  0  0  0  0  0
   -4.4270   -7.1310    3.4210 H   0  0  0  0  0  0  0  0  0  0  0  0
   -5.4780   -6.8250    1.3550 H   0  0  0  0  0  0  0  0  0  0  0  0
   -5.3020   -5.2640    0.5730 H   0  0  0  0  0  0  0  0  0  0  0  0
   -3.4620   -7.6890    0.0540 H   0  0  0  0  0  0  0  0  0  0  0  0
   -4.9360   -7.3410   -0.8510 H   0  0  0  0  0  0  0  0  0  0  0  0
   -3.6370   -7.5510   -2.7900 H   0  0  0  0  0  0  0  0  0  0  0  0
   -2.4430   -6.3630   -4.5750 H   0  0  0  0  0  0  0  0  0  0  0  0
   -1.4070   -4.1580   -4.1090 H   0  0  0  0  0  0  0  0  0  0  0  0
   -1.5320   -3.1890   -1.8910 H   0  0  0  0  0  0  0  0  0  0  0  0
  1  2  1  0  0  0  0
  1 21  1  0  0  0  0
  1 22  1  0  0  0  0
  1 23  1  0  0  0  0
  2  3  1  0  0  0  0
  2 24  1  0  0  0  0
  3  4  1  0  0  0  0
  3 25  1  0  0  0  0
  3 26  1  0  0  0  0
  4  5  1  0  0  0  0
  4 27  1  0  0  0  0
  4 28  1  0  0  0  0
  5  6  1  0  0  0  0
  5 29  1  0  0  0  0
  5 30  1  0  0  0  0
  6  7  1  0  0  0  0
  6 20  1  0  0  0  0
  7  8  1  0  0  0  0
  7 12  2  0  0  0  0
  8  9  2  0  0  0  0
  8 31  1  0  0  0  0
  9 10  1  0  0  0  0
  9 32  1  0  0  0  0
 10 11  2  0  0  0  0
 10 33  1  0  0  0  0
 11 12  1  0  0  0  0
 11 34  1  0  0  0  0
 12 13  1  0  0  0  0
 13 14  1  0  0  0  0
 13 35  1  0  0  0  0
 13 36  1  0  0  0  0
 14 15  1  0  0  0  0
 14 37  1  0  0  0  0
 14 38  1  0  0  0  0
 15 16  1  0  0  0  0
 15 20  2  0  0  0  0
 16 17  2  0  0  0  0
 16 39  1  0  0  0  0
 17 18  1  0  0  0  0
 17 40  1  0  0  0  0
 18 19  2  0  0  0  0
 18 41  1  0  0  0  0
 19 20  1  0  0  0  0
 19 42  1  0  0  0  0
M  END
>  <COMPOUND_KEY>
Desipramine

>  <Characterization>
Non-Inhibitor

>  <Binary Characterization>
0

$$$$

  MOE2013           3D
CORINA 3.49 0026  11.04.2013
 40 42  0  0  0  0  0  0  0  0999 V2000
   -0.0160    1.6840    0.4330 C   0  0  0  0  0  0  0  0  0  0  0  0
    0.0390    0.1930    0.2710 C   0  0  0  0  0  0  0  0  0  0  0  0
    1.1560   -0.5280    0.7080 C   0  0  0  0  0  0  0  0  0  0  0  0
    1.1930   -1.9210    0.5880 C   0  0  0  0  0  0  0  0  0  0  0  0
    0.1110   -2.6160    0.0340 C   0  0  0  0  0  0  0  0  0  0  0  0
   -1.0180   -1.8970   -0.3770 C   0  0  0  0  0  0  0  0  0  0  0  0
   -1.0520   -0.5040   -0.2620 C   0  0  0  0  0  0  0  0  0  0  0  0
    0.1380   -4.0750   -0.0490 C   0  0  0  0  0  0  0  0  0  0  0  0
    0.2410   -4.9580    1.0130 C   0  0  0  0  0  0  0  0  0  0  0  0
    0.0360   -6.2440    0.4770 C   0  0  0  0  0  0  0  0  0  0  0  0
   -0.1740   -6.1830   -0.8440 N   0  0  0  0  0  0  0  0  0  0  0  0
   -0.0160   -4.8710   -1.1880 N   0  0  0  0  0  0  0  0  0  0  0  0
   -0.0190   -4.5300   -2.5790 C   0  0  0  0  0  0  0  0  0  0  0  0
    0.4710   -3.3060   -3.0530 C   0  0  0  0  0  0  0  0  0  0  0  0
    0.4720   -3.0260   -4.4260 C   0  0  0  0  0  0  0  0  0  0  0  0
   -0.0010   -3.9770   -5.3320 C   0  0  0  0  0  0  0  0  0  0  0  0
   -0.4930   -5.2000   -4.8790 C   0  0  0  0  0  0  0  0  0  0  0  0
   -0.4900   -5.4770   -3.5080 C   0  0  0  0  0  0  0  0  0  0  0  0
    0.0080   -3.6300   -7.0690 S   0  0  0  0  0  0  0  0  0  0  0  0
   -1.0790   -4.3560   -7.6870 O   0  0  0  0  0  0  0  0  0  0  0  0
    0.1920   -2.2080   -7.2540 O   0  0  0  0  0  0  0  0  0  0  0  0
    1.4430   -4.3810   -7.5380 N   0  0  0  0  0  0  0  0  0  0  0  0
    0.0080   -7.5410    1.2220 C   0  0  0  0  0  0  0  0  0  0  0  0
   -1.1660   -8.2040    1.0570 F   0  0  0  0  0  0  0  0  0  0  0  0
    1.0000   -8.3810    0.8260 F   0  0  0  0  0  0  0  0  0  0  0  0
    0.1650   -7.3610    2.5620 F   0  0  0  0  0  0  0  0  0  0  0  0
    0.9850    2.1210    0.3660 H   0  0  0  0  0  0  0  0  0  0  0  0
   -0.6230    2.1390   -0.3570 H   0  0  0  0  0  0  0  0  0  0  0  0
   -0.4500    1.9380    1.4050 H   0  0  0  0  0  0  0  0  0  0  0  0
    2.0050   -0.0110    1.1500 H   0  0  0  0  0  0  0  0  0  0  0  0
    2.0750   -2.4570    0.9320 H   0  0  0  0  0  0  0  0  0  0  0  0
   -1.8870   -2.4130   -0.7810 H   0  0  0  0  0  0  0  0  0  0  0  0
   -1.9400    0.0310   -0.5890 H   0  0  0  0  0  0  0  0  0  0  0  0
    0.3830   -4.6950    2.0540 H   0  0  0  0  0  0  0  0  0  0  0  0
    0.9000   -2.5560   -2.3970 H   0  0  0  0  0  0  0  0  0  0  0  0
    0.8620   -2.0720   -4.7720 H   0  0  0  0  0  0  0  0  0  0  0  0
   -0.8690   -5.9450   -5.5750 H   0  0  0  0  0  0  0  0  0  0  0  0
   -0.8720   -6.4430   -3.1800 H   0  0  0  0  0  0  0  0  0  0  0  0
    1.2850   -5.1650   -8.1740 H   0  0  0  0  0  0  0  0  0  0  0  0
    2.1450   -3.7110   -7.8590 H   0  0  0  0  0  0  0  0  0  0  0  0
  1  2  1  0  0  0  0
  1 27  1  0  0  0  0
  1 28  1  0  0  0  0
  1 29  1  0  0  0  0
  2  3  1  0  0  0  0
  2  7  2  0  0  0  0
  3  4  2  0  0  0  0
  3 30  1  0  0  0  0
  4  5  1  0  0  0  0
  4 31  1  0  0  0  0
  5  6  2  0  0  0  0
  5  8  1  0  0  0  0
  6  7  1  0  0  0  0
  6 32  1  0  0  0  0
  7 33  1  0  0  0  0
  8  9  2  0  0  0  0
  8 12  1  0  0  0  0
  9 10  1  0  0  0  0
  9 34  1  0  0  0  0
 10 11  2  0  0  0  0
 10 23  1  0  0  0  0
 11 12  1  0  0  0  0
 12 13  1  0  0  0  0
 13 14  1  0  0  0  0
 13 18  2  0  0  0  0
 14 15  2  0  0  0  0
 14 35  1  0  0  0  0
 15 16  1  0  0  0  0
 15 36  1  0  0  0  0
 16 17  2  0  0  0  0
 16 19  1  0  0  0  0
 17 18  1  0  0  0  0
 17 37  1  0  0  0  0
 18 38  1  0  0  0  0
 19 20  2  0  0  0  0
 19 21  2  0  0  0  0
 19 22  1  0  0  0  0
 22 39  1  0  0  0  0
 22 40  1  0  0  0  0
 23 24  1  0  0  0  0
 23 25  1  0  0  0  0
 23 26  1  0  0  0  0
M  END
>  <COMPOUND_KEY>
Celecoxib

>  <Characterization>
Non-Inhibitor

>  <Binary Characterization>
0

$$$$

  MOE2013           3D
CORINA 3.49 0026  11.04.2013
 61 65  0  0  1  0  0  0  0  0999 V2000
   -0.0520    1.5100    0.0410 C   0  0  0  0  0  0  0  0  0  0  0  0
   -0.3240    0.0340    0.0590 C   0  0  0  0  0  0  0  0  0  0  0  0
   -0.6870   -0.5750    1.0580 O   0  0  0  0  0  0  0  0  0  0  0  0
   -0.1010   -0.7570   -1.5000 S   0  0  0  0  0  0  0  0  0  0  0  0
    0.1110   -2.5080   -0.9550 C   0  0  2  0  0  0  0  0  0  0  0  0
    1.4760   -2.6940   -0.2780 C   0  0  0  0  0  0  0  0  0  0  0  0
    2.6340   -2.6150   -1.2500 C   0  0  0  0  0  0  0  0  0  0  0  0
    3.6620   -1.7880   -0.9890 C   0  0  0  0  0  0  0  0  0  0  0  0
    4.8720   -1.7570   -1.8410 C   0  0  0  0  0  0  0  0  0  0  0  0
    5.7720   -0.9590   -1.5870 O   0  0  0  0  0  0  0  0  0  0  0  0
    4.9870   -2.7750   -2.9440 C   0  0  0  0  0  0  0  0  0  0  0  0
    3.6170   -3.0770   -3.5340 C   0  0  0  0  0  0  0  0  0  0  0  0
    2.5630   -3.5290   -2.4800 C   0  0  1  0  0  0  0  0  0  0  0  0
    2.9020   -4.9660   -2.0190 C   0  0  0  0  0  0  0  0  0  0  0  0
    1.1310   -3.4420   -3.1430 C   0  0  1  0  0  0  0  0  0  0  0  0
    0.9430   -4.4320   -4.3280 C   0  0  0  0  0  0  0  0  0  0  0  0
   -0.4640   -4.3900   -4.9480 C   0  0  0  0  0  0  0  0  0  0  0  0
   -1.5620   -4.5930   -3.8910 C   0  0  1  0  0  0  0  0  0  0  0  0
   -1.4440   -6.0360   -3.3180 C   0  0  0  0  0  0  0  0  0  0  0  0
   -1.3900   -3.4830   -2.8310 C   0  0  1  0  0  0  0  0  0  0  0  0
   -2.6560   -3.5960   -1.9880 C   0  0  0  0  0  0  0  0  0  0  0  0
   -3.7510   -4.0220   -2.9830 C   0  0  0  0  0  0  0  0  0  0  0  0
   -3.0360   -4.3430   -4.3280 C   0  0  1  0  0  0  0  0  0  0  0  0
   -3.2790   -3.2540   -5.3670 C   0  0  0  0  0  0  0  0  0  0  0  0
   -4.6340   -3.6290   -5.9280 C   0  0  0  0  0  0  0  0  0  0  0  0
   -4.6110   -5.1220   -5.8040 C   0  0  0  0  0  0  0  0  0  0  0  0
   -5.3630   -5.8950   -6.3750 O   0  0  0  0  0  0  0  0  0  0  0  0
   -3.6300   -5.5010   -4.9300 O   0  0  0  0  0  0  0  0  0  0  0  0
   -0.0340   -3.5450   -2.1030 C   0  0  2  0  0  0  0  0  0  0  0  0
    0.9770    1.7020   -0.2770 H   0  0  0  0  0  0  0  0  0  0  0  0
   -0.7550    2.0160   -0.6250 H   0  0  0  0  0  0  0  0  0  0  0  0
   -0.1790    1.9120    1.0510 H   0  0  0  0  0  0  0  0  0  0  0  0
   -0.6720   -2.7180   -0.2180 H   0  0  0  0  0  0  0  0  0  0  0  0
    1.6000   -1.9810    0.5460 H   0  0  0  0  0  0  0  0  0  0  0  0
    1.5000   -3.6830    0.1980 H   0  0  0  0  0  0  0  0  0  0  0  0
    3.6880   -1.1420   -0.1180 H   0  0  0  0  0  0  0  0  0  0  0  0
    5.6330   -2.3660   -3.7280 H   0  0  0  0  0  0  0  0  0  0  0  0
    5.4640   -3.6750   -2.5430 H   0  0  0  0  0  0  0  0  0  0  0  0
    3.2600   -2.1690   -4.0410 H   0  0  0  0  0  0  0  0  0  0  0  0
    3.7370   -3.8390   -4.3140 H   0  0  0  0  0  0  0  0  0  0  0  0
    2.1040   -5.4040   -1.4100 H   0  0  0  0  0  0  0  0  0  0  0  0
    3.0710   -5.6340   -2.8700 H   0  0  0  0  0  0  0  0  0  0  0  0
    3.8150   -4.9900   -1.4120 H   0  0  0  0  0  0  0  0  0  0  0  0
    1.0510   -2.4420   -3.5940 H   0  0  0  0  0  0  0  0  0  0  0  0
    1.6610   -4.1970   -5.1230 H   0  0  0  0  0  0  0  0  0  0  0  0
    1.1640   -5.4560   -4.0140 H   0  0  0  0  0  0  0  0  0  0  0  0
   -0.5690   -3.4140   -5.4360 H   0  0  0  0  0  0  0  0  0  0  0  0
   -0.5450   -5.1480   -5.7360 H   0  0  0  0  0  0  0  0  0  0  0  0
   -0.4910   -6.2250   -2.8180 H   0  0  0  0  0  0  0  0  0  0  0  0
   -2.2290   -6.2620   -2.5880 H   0  0  0  0  0  0  0  0  0  0  0  0
   -1.5300   -6.7750   -4.1230 H   0  0  0  0  0  0  0  0  0  0  0  0
   -1.4400   -2.5140   -3.3510 H   0  0  0  0  0  0  0  0  0  0  0  0
   -2.5480   -4.3500   -1.2000 H   0  0  0  0  0  0  0  0  0  0  0  0
   -2.9110   -2.6480   -1.5030 H   0  0  0  0  0  0  0  0  0  0  0  0
   -4.2930   -4.8930   -2.5960 H   0  0  0  0  0  0  0  0  0  0  0  0
   -4.4880   -3.2180   -3.0910 H   0  0  0  0  0  0  0  0  0  0  0  0
   -3.2510   -2.2360   -4.9700 H   0  0  0  0  0  0  0  0  0  0  0  0
   -2.5590   -3.3170   -6.1900 H   0  0  0  0  0  0  0  0  0  0  0  0
   -5.4570   -3.2280   -5.3300 H   0  0  0  0  0  0  0  0  0  0  0  0
   -4.7330   -3.3230   -6.9720 H   0  0  0  0  0  0  0  0  0  0  0  0
    0.0340   -4.5270   -1.6180 H   0  0  0  0  0  0  0  0  0  0  0  0
  1  2  1  0  0  0  0
  1 30  1  0  0  0  0
  1 31  1  0  0  0  0
  1 32  1  0  0  0  0
  2  3  2  0  0  0  0
  2  4  1  0  0  0  0
  4  5  1  0  0  0  0
  5  6  1  0  0  0  0
  5 29  1  0  0  0  0
  5 33  1  0  0  0  0
  6  7  1  0  0  0  0
  6 34  1  0  0  0  0
  6 35  1  0  0  0  0
  7  8  2  0  0  0  0
  7 13  1  0  0  0  0
  8  9  1  0  0  0  0
  8 36  1  0  0  0  0
  9 10  2  0  0  0  0
  9 11  1  0  0  0  0
 11 12  1  0  0  0  0
 11 37  1  0  0  0  0
 11 38  1  0  0  0  0
 12 13  1  0  0  0  0
 12 39  1  0  0  0  0
 12 40  1  0  0  0  0
 13 14  1  0  0  0  0
 13 15  1  0  0  0  0
 14 41  1  0  0  0  0
 14 42  1  0  0  0  0
 14 43  1  0  0  0  0
 15 16  1  0  0  0  0
 15 29  1  0  0  0  0
 15 44  1  0  0  0  0
 16 17  1  0  0  0  0
 16 45  1  0  0  0  0
 16 46  1  0  0  0  0
 17 18  1  0  0  0  0
 17 47  1  0  0  0  0
 17 48  1  0  0  0  0
 18 19  1  0  0  0  0
 18 20  1  0  0  0  0
 18 23  1  0  0  0  0
 19 49  1  0  0  0  0
 19 50  1  0  0  0  0
 19 51  1  0  0  0  0
 20 21  1  0  0  0  0
 20 29  1  0  0  0  0
 20 52  1  0  0  0  0
 21 22  1  0  0  0  0
 21 53  1  0  0  0  0
 21 54  1  0  0  0  0
 22 23  1  0  0  0  0
 22 55  1  0  0  0  0
 22 56  1  0  0  0  0
 23 24  1  0  0  0  0
 23 28  1  0  0  0  0
 24 25  1  0  0  0  0
 24 57  1  0  0  0  0
 24 58  1  0  0  0  0
 25 26  1  0  0  0  0
 25 59  1  0  0  0  0
 25 60  1  0  0  0  0
 26 27  2  0  0  0  0
 26 28  1  0  0  0  0
 29 61  1  0  0  0  0
M  END
>  <COMPOUND_KEY>
Spironolactone

>  <Characterization>
Inhibitor

>  <Binary Characterization>
1

$$$$

  MOE2013           3D
CORINA 3.49 0026  11.04.2013
 64 68  0  0  1  0  0  0  0  0999 V2000
    0.0740    1.2210    0.2470 C   0  0  0  0  0  0  0  0  0  0  0  0
   -0.8190    1.5340   -0.9820 C   0  0  2  0  0  0  0  0  0  0  0  0
   -2.1960    0.8870   -0.7810 C   0  0  0  0  0  0  0  0  0  0  0  0
   -2.1290   -0.6510   -0.8710 C   0  0  0  0  0  0  0  0  0  0  0  0
   -1.4230   -1.1710   -2.1530 C   0  0  1  0  0  0  0  0  0  0  0  0
   -0.0450   -0.4710   -2.3570 C   0  0  1  0  0  0  0  0  0  0  0  0
    0.5710   -0.9570   -3.6700 C   0  0  0  0  0  0  0  0  0  0  0  0
    0.8860   -2.4470   -3.5740 C   0  0  0  0  0  0  0  0  0  0  0  0
   -0.2230   -3.2720   -2.9690 C   0  0  0  0  0  0  0  0  0  0  0  0
   -0.1390   -4.6700   -3.0870 C   0  0  0  0  0  0  0  0  0  0  0  0
   -1.1200   -5.4840   -2.5350 C   0  0  0  0  0  0  0  0  0  0  0  0
   -0.9890   -6.8340   -2.6850 O   0  0  0  0  0  0  0  0  0  0  0  0
   -2.1970   -4.9300   -1.8590 C   0  0  0  0  0  0  0  0  0  0  0  0
   -2.2850   -3.5410   -1.7280 C   0  0  0  0  0  0  0  0  0  0  0  0
   -1.2960   -2.6900   -2.2570 C   0  0  0  0  0  0  0  0  0  0  0  0
   -0.2550    1.0440   -2.3300 C   0  0  2  0  0  0  0  0  0  0  0  0
    0.9370    1.9640   -2.5700 C   0  0  0  0  0  0  0  0  0  0  0  0
    0.4910    3.3130   -1.9790 C   0  0  0  0  0  0  0  0  0  0  0  0
   -0.8490    3.0580   -1.2510 C   0  0  2  0  0  0  0  0  0  0  0  0
   -0.9800    3.8010   -0.0470 O   0  0  0  0  0  0  0  0  0  0  0  0
   -1.3710    5.1670   -0.2420 C   0  0  2  0  0  0  0  0  0  0  0  0
   -0.3170    5.8950   -0.8740 O   0  0  0  0  0  0  0  0  0  0  0  0
   -0.6090    7.2730   -1.0940 C   0  0  1  0  0  0  0  0  0  0  0  0
   -0.8370    7.9830    0.2430 C   0  0  1  0  0  0  0  0  0  0  0  0
   -1.2590    9.3420    0.0710 O   0  0  0  0  0  0  0  0  0  0  0  0
   -1.9430    7.2690    1.0140 C   0  0  2  0  0  0  0  0  0  0  0  0
   -2.0660    7.8340    2.3260 O   0  0  0  0  0  0  0  0  0  0  0  0
   -1.6750    5.7730    1.1400 C   0  0  1  0  0  0  0  0  0  0  0  0
   -2.8310    5.1690    1.7370 O   0  0  0  0  0  0  0  0  0  0  0  0
    0.5630    7.9040   -1.8400 C   0  0  0  0  0  0  0  0  0  0  0  0
    1.4680    7.3330   -2.4260 O   0  0  0  0  0  0  0  0  0  0  0  0
    0.4930    9.2600   -1.8510 O   0  0  0  0  0  0  0  0  0  0  0  0
    0.2370    0.1500    0.3900 H   0  0  0  0  0  0  0  0  0  0  0  0
    1.0620    1.6870    0.1760 H   0  0  0  0  0  0  0  0  0  0  0  0
   -0.3910    1.5950    1.1670 H   0  0  0  0  0  0  0  0  0  0  0  0
   -2.6250    1.1810    0.1840 H   0  0  0  0  0  0  0  0  0  0  0  0
   -2.8920    1.2470   -1.5500 H   0  0  0  0  0  0  0  0  0  0  0  0
   -1.6280   -1.0560    0.0170 H   0  0  0  0  0  0  0  0  0  0  0  0
   -3.1610   -1.0180   -0.8330 H   0  0  0  0  0  0  0  0  0  0  0  0
   -2.0690   -0.8830   -2.9980 H   0  0  0  0  0  0  0  0  0  0  0  0
    0.6370   -0.7600   -1.5470 H   0  0  0  0  0  0  0  0  0  0  0  0
   -0.1230   -0.7740   -4.5010 H   0  0  0  0  0  0  0  0  0  0  0  0
    1.4940   -0.4150   -3.9010 H   0  0  0  0  0  0  0  0  0  0  0  0
    1.1210   -2.8200   -4.5790 H   0  0  0  0  0  0  0  0  0  0  0  0
    1.7820   -2.5830   -2.9550 H   0  0  0  0  0  0  0  0  0  0  0  0
    0.6940   -5.1290   -3.6140 H   0  0  0  0  0  0  0  0  0  0  0  0
   -1.7400   -7.2690   -2.2490 H   0  0  0  0  0  0  0  0  0  0  0  0
   -2.9770   -5.5520   -1.4330 H   0  0  0  0  0  0  0  0  0  0  0  0
   -3.1500   -3.1370   -1.2090 H   0  0  0  0  0  0  0  0  0  0  0  0
   -0.9850    1.2790   -3.1220 H   0  0  0  0  0  0  0  0  0  0  0  0
    1.8350    1.6010   -2.0580 H   0  0  0  0  0  0  0  0  0  0  0  0
    1.1770    2.0560   -3.6340 H   0  0  0  0  0  0  0  0  0  0  0  0
    1.2580    3.7080   -1.3030 H   0  0  0  0  0  0  0  0  0  0  0  0
    0.3520    4.0530   -2.7760 H   0  0  0  0  0  0  0  0  0  0  0  0
   -1.6850    3.2920   -1.9260 H   0  0  0  0  0  0  0  0  0  0  0  0
   -2.2730    5.1880   -0.8670 H   0  0  0  0  0  0  0  0  0  0  0  0
   -1.4810    7.3620   -1.7540 H   0  0  0  0  0  0  0  0  0  0  0  0
    0.0810    8.0030    0.8430 H   0  0  0  0  0  0  0  0  0  0  0  0
   -0.6410    9.7440   -0.5820 H   0  0  0  0  0  0  0  0  0  0  0  0
   -2.9140    7.4370    0.5300 H   0  0  0  0  0  0  0  0  0  0  0  0
   -2.0760    8.8020    2.1850 H   0  0  0  0  0  0  0  0  0  0  0  0
   -0.8370    5.5920    1.8250 H   0  0  0  0  0  0  0  0  0  0  0  0
   -3.0130    5.7030    2.5350 H   0  0  0  0  0  0  0  0  0  0  0  0
    1.2660    9.5320   -2.3960 H   0  0  0  0  0  0  0  0  0  0  0  0
  1  2  1  0  0  0  0
  1 33  1  0  0  0  0
  1 34  1  0  0  0  0
  1 35  1  0  0  0  0
  2  3  1  0  0  0  0
  2 16  1  0  0  0  0
  2 19  1  0  0  0  0
  3  4  1  0  0  0  0
  3 36  1  0  0  0  0
  3 37  1  0  0  0  0
  4  5  1  0  0  0  0
  4 38  1  0  0  0  0
  4 39  1  0  0  0  0
  5  6  1  0  0  0  0
  5 15  1  0  0  0  0
  5 40  1  0  0  0  0
  6  7  1  0  0  0  0
  6 16  1  0  0  0  0
  6 41  1  0  0  0  0
  7  8  1  0  0  0  0
  7 42  1  0  0  0  0
  7 43  1  0  0  0  0
  8  9  1  0  0  0  0
  8 44  1  0  0  0  0
  8 45  1  0  0  0  0
  9 10  2  0  0  0  0
  9 15  1  0  0  0  0
 10 11  1  0  0  0  0
 10 46  1  0  0  0  0
 11 12  1  0  0  0  0
 11 13  2  0  0  0  0
 12 47  1  0  0  0  0
 13 14  1  0  0  0  0
 13 48  1  0  0  0  0
 14 15  2  0  0  0  0
 14 49  1  0  0  0  0
 16 17  1  0  0  0  0
 16 50  1  0  0  0  0
 17 18  1  0  0  0  0
 17 51  1  0  0  0  0
 17 52  1  0  0  0  0
 18 19  1  0  0  0  0
 18 53  1  0  0  0  0
 18 54  1  0  0  0  0
 19 20  1  0  0  0  0
 19 55  1  0  0  0  0
 20 21  1  0  0  0  0
 21 22  1  0  0  0  0
 21 28  1  0  0  0  0
 21 56  1  0  0  0  0
 22 23  1  0  0  0  0
 23 24  1  0  0  0  0
 23 30  1  0  0  0  0
 23 57  1  0  0  0  0
 24 25  1  0  0  0  0
 24 26  1  0  0  0  0
 24 58  1  0  0  0  0
 25 59  1  0  0  0  0
 26 27  1  0  0  0  0
 26 28  1  0  0  0  0
 26 60  1  0  0  0  0
 27 61  1  0  0  0  0
 28 29  1  0  0  0  0
 28 62  1  0  0  0  0
 29 63  1  0  0  0  0
 30 31  2  0  0  0  0
 30 32  1  0  0  0  0
 32 64  1  0  0  0  0
M  END
>  <COMPOUND_KEY>
Estradiol-17-beta-glucuronide

>  <Characterization>
Inhibitor

>  <Binary Characterization>
1

$$$$

  MOE2013           3D
CORINA 3.49 0026  11.04.2013
 55 56  0  0  1  0  0  0  0  0999 V2000
    0.5410    1.5130   -0.0350 C   0  0  0  0  0  0  0  0  0  0  0  0
    0.9570    0.0710   -0.2450 C   0  0  0  0  0  0  0  0  0  0  0  0
    1.0270   -0.5650    1.0380 O   0  0  0  0  0  0  0  0  0  0  0  0
    1.3790   -1.8830    1.0010 C   0  0  0  0  0  0  0  0  0  0  0  0
    1.6330   -2.5220   -0.0130 O   0  0  0  0  0  0  0  0  0  0  0  0
    1.4430   -2.4470    2.4210 C   0  0  2  0  0  0  0  0  0  0  0  0
    2.8200   -2.0900    3.0020 C   0  0  0  0  0  0  0  0  0  0  0  0
    2.9810   -2.5130    4.4650 C   0  0  0  0  0  0  0  0  0  0  0  0
    4.3220   -2.0920    5.0110 C   0  0  0  0  0  0  0  0  0  0  0  0
    4.4930   -0.8230    5.5810 C   0  0  0  0  0  0  0  0  0  0  0  0
    5.7430   -0.4250    6.0570 C   0  0  0  0  0  0  0  0  0  0  0  0
    6.8330   -1.2900    5.9640 C   0  0  0  0  0  0  0  0  0  0  0  0
    6.6740   -2.5530    5.3980 C   0  0  0  0  0  0  0  0  0  0  0  0
    5.4250   -2.9530    4.9210 C   0  0  0  0  0  0  0  0  0  0  0  0
    1.2820   -3.9150    2.3960 N   0  0  3  0  0  0  0  0  0  0  0  0
   -0.1140   -4.3830    2.5040 C   0  0  1  0  0  0  0  0  0  0  0  0
   -0.9480   -4.0950    1.2550 C   0  0  0  0  0  0  0  0  0  0  0  0
   -0.0550   -5.9080    2.7430 C   0  0  0  0  0  0  0  0  0  0  0  0
   -0.0750   -6.7060    1.8010 O   0  0  0  0  0  0  0  0  0  0  0  0
    0.0490   -6.3450    4.0510 N   0  0  0  0  0  0  0  0  0  0  0  0
    0.1490   -5.5370    5.2540 C   0  0  0  0  0  0  0  0  0  0  0  0
    0.8940   -6.4380    6.2240 C   0  0  0  0  0  0  0  0  0  0  0  0
    0.3760   -7.8290    5.8770 C   0  0  0  0  0  0  0  0  0  0  0  0
    0.1230   -7.7730    4.3670 C   0  0  1  0  0  0  0  0  0  0  0  0
   -1.1800   -8.4890    4.0390 C   0  0  0  0  0  0  0  0  0  0  0  0
   -2.3130   -8.0390    4.1160 O   0  0  0  0  0  0  0  0  0  0  0  0
   -0.9750   -9.7850    3.7120 O   0  0  0  0  0  0  0  0  0  0  0  0
    1.2590    2.0320    0.6090 H   0  0  0  0  0  0  0  0  0  0  0  0
    0.4770    2.0440   -0.9900 H   0  0  0  0  0  0  0  0  0  0  0  0
   -0.4310    1.5660    0.4650 H   0  0  0  0  0  0  0  0  0  0  0  0
    0.2190   -0.4420   -0.8710 H   0  0  0  0  0  0  0  0  0  0  0  0
    1.9400    0.0330   -0.7270 H   0  0  0  0  0  0  0  0  0  0  0  0
    0.6530   -1.9890    3.0280 H   0  0  0  0  0  0  0  0  0  0  0  0
    3.6140   -2.5440    2.3930 H   0  0  0  0  0  0  0  0  0  0  0  0
    2.9730   -1.0050    2.9200 H   0  0  0  0  0  0  0  0  0  0  0  0
    2.1840   -2.0730    5.0770 H   0  0  0  0  0  0  0  0  0  0  0  0
    2.8800   -3.6000    4.5690 H   0  0  0  0  0  0  0  0  0  0  0  0
    3.6530   -0.1350    5.6520 H   0  0  0  0  0  0  0  0  0  0  0  0
    5.8680    0.5610    6.4970 H   0  0  0  0  0  0  0  0  0  0  0  0
    7.8070   -0.9770    6.3320 H   0  0  0  0  0  0  0  0  0  0  0  0
    7.5240   -3.2260    5.3240 H   0  0  0  0  0  0  0  0  0  0  0  0
    5.3140   -3.9390    4.4750 H   0  0  0  0  0  0  0  0  0  0  0  0
    1.6910   -4.2790    1.5270 H   0  0  0  0  0  0  0  0  0  0  0  0
   -0.6120   -3.9150    3.3610 H   0  0  0  0  0  0  0  0  0  0  0  0
   -0.4620   -4.4680    0.3460 H   0  0  0  0  0  0  0  0  0  0  0  0
   -1.9250   -4.5870    1.3240 H   0  0  0  0  0  0  0  0  0  0  0  0
   -1.1300   -3.0230    1.1340 H   0  0  0  0  0  0  0  0  0  0  0  0
    0.6700   -4.5940    5.0830 H   0  0  0  0  0  0  0  0  0  0  0  0
   -0.8690   -5.3290    5.6020 H   0  0  0  0  0  0  0  0  0  0  0  0
    1.9720   -6.3890    6.0280 H   0  0  0  0  0  0  0  0  0  0  0  0
    0.7230   -6.1680    7.2690 H   0  0  0  0  0  0  0  0  0  0  0  0
    1.0940   -8.6120    6.1420 H   0  0  0  0  0  0  0  0  0  0  0  0
   -0.5470   -8.0290    6.4340 H   0  0  0  0  0  0  0  0  0  0  0  0
    0.9460   -8.2040    3.7850 H   0  0  0  0  0  0  0  0  0  0  0  0
   -1.8680  -10.1470    3.5290 H   0  0  0  0  0  0  0  0  0  0  0  0
  1  2  1  0  0  0  0
  1 28  1  0  0  0  0
  1 29  1  0  0  0  0
  1 30  1  0  0  0  0
  2  3  1  0  0  0  0
  2 31  1  0  0  0  0
  2 32  1  0  0  0  0
  3  4  1  0  0  0  0
  4  5  2  0  0  0  0
  4  6  1  0  0  0  0
  6  7  1  0  0  0  0
  6 15  1  0  0  0  0
  6 33  1  0  0  0  0
  7  8  1  0  0  0  0
  7 34  1  0  0  0  0
  7 35  1  0  0  0  0
  8  9  1  0  0  0  0
  8 36  1  0  0  0  0
  8 37  1  0  0  0  0
  9 10  1  0  0  0  0
  9 14  2  0  0  0  0
 10 11  2  0  0  0  0
 10 38  1  0  0  0  0
 11 12  1  0  0  0  0
 11 39  1  0  0  0  0
 12 13  2  0  0  0  0
 12 40  1  0  0  0  0
 13 14  1  0  0  0  0
 13 41  1  0  0  0  0
 14 42  1  0  0  0  0
 15 16  1  0  0  0  0
 15 43  1  0  0  0  0
 16 17  1  0  0  0  0
 16 18  1  0  0  0  0
 16 44  1  0  0  0  0
 17 45  1  0  0  0  0
 17 46  1  0  0  0  0
 17 47  1  0  0  0  0
 18 19  2  0  0  0  0
 18 20  1  0  0  0  0
 20 21  1  0  0  0  0
 20 24  1  0  0  0  0
 21 22  1  0  0  0  0
 21 48  1  0  0  0  0
 21 49  1  0  0  0  0
 22 23  1  0  0  0  0
 22 50  1  0  0  0  0
 22 51  1  0  0  0  0
 23 24  1  0  0  0  0
 23 52  1  0  0  0  0
 23 53  1  0  0  0  0
 24 25  1  0  0  0  0
 24 54  1  0  0  0  0
 25 26  2  0  0  0  0
 25 27  1  0  0  0  0
 27 55  1  0  0  0  0
M  END
>  <COMPOUND_KEY>
Enalapril

>  <Characterization>
Non-Inhibitor

>  <Binary Characterization>
0

$$$$

  MOE2013           3D
CORINA 3.49 0026  11.04.2013
 36 39  0  0  0  0  0  0  0  0999 V2000
   -0.3590    1.1240    0.4670 C   0  0  0  0  0  0  0  0  0  0  0  0
   -0.1100   -0.3240    0.2380 C   0  0  0  0  0  0  0  0  0  0  0  0
   -0.0250   -1.2070    1.2170 N   0  0  0  0  0  0  0  0  0  0  0  0
    0.0480   -2.4270    0.6150 C   0  0  0  0  0  0  0  0  0  0  0  0
    0.0280   -2.3010   -0.7530 C   0  0  0  0  0  0  0  0  0  0  0  0
    0.1160   -3.3120   -1.8270 C   0  0  0  0  0  0  0  0  0  0  0  0
   -1.1190   -3.3030   -2.5910 N   0  0  0  0  0  0  0  0  0  0  0  0
   -1.4340   -2.2590   -3.2830 C   0  0  0  0  0  0  0  0  0  0  0  0
   -2.7390   -2.3090   -4.0070 C   0  0  0  0  0  0  0  0  0  0  0  0
   -3.1290   -3.5050   -4.6220 C   0  0  0  0  0  0  0  0  0  0  0  0
   -4.3490   -3.5760   -5.2980 C   0  0  0  0  0  0  0  0  0  0  0  0
   -5.1870   -2.4610   -5.3550 C   0  0  0  0  0  0  0  0  0  0  0  0
   -4.8090   -1.2740   -4.7280 C   0  0  0  0  0  0  0  0  0  0  0  0
   -3.5930   -1.2040   -4.0530 C   0  0  0  0  0  0  0  0  0  0  0  0
   -3.2730   -0.0590   -3.4330 F   0  0  0  0  0  0  0  0  0  0  0  0
   -0.5910   -1.0240   -3.4080 C   0  0  0  0  0  0  0  0  0  0  0  0
   -0.4450   -0.4750   -4.6940 C   0  0  0  0  0  0  0  0  0  0  0  0
    0.2370    0.7260   -4.8700 C   0  0  0  0  0  0  0  0  0  0  0  0
    0.3990    1.3930   -6.4480 Cl  0  0  0  0  0  0  0  0  0  0  0  0
    0.7900    1.3890   -3.7800 C   0  0  0  0  0  0  0  0  0  0  0  0
    0.6730    0.8430   -2.5000 C   0  0  0  0  0  0  0  0  0  0  0  0
   -0.0110   -0.3680   -2.3030 C   0  0  0  0  0  0  0  0  0  0  0  0
   -0.0390   -0.9450   -1.0060 N   0  0  0  0  0  0  0  0  0  0  0  0
    0.5820    1.6810    0.4770 H   0  0  0  0  0  0  0  0  0  0  0  0
   -1.0270    1.5480   -0.2880 H   0  0  0  0  0  0  0  0  0  0  0  0
   -0.8380    1.2700    1.4410 H   0  0  0  0  0  0  0  0  0  0  0  0
    0.1150   -3.3370    1.1960 H   0  0  0  0  0  0  0  0  0  0  0  0
    0.9910   -3.1500   -2.4690 H   0  0  0  0  0  0  0  0  0  0  0  0
    0.2430   -4.3090   -1.3890 H   0  0  0  0  0  0  0  0  0  0  0  0
   -2.4880   -4.3820   -4.5780 H   0  0  0  0  0  0  0  0  0  0  0  0
   -4.6490   -4.5050   -5.7770 H   0  0  0  0  0  0  0  0  0  0  0  0
   -6.1370   -2.5210   -5.8800 H   0  0  0  0  0  0  0  0  0  0  0  0
   -5.4610   -0.4050   -4.7540 H   0  0  0  0  0  0  0  0  0  0  0  0
   -0.8670   -0.9760   -5.5630 H   0  0  0  0  0  0  0  0  0  0  0  0
    1.3340    2.3210   -3.9190 H   0  0  0  0  0  0  0  0  0  0  0  0
    1.1810    1.3550   -1.6890 H   0  0  0  0  0  0  0  0  0  0  0  0
  1  2  1  0  0  0  0
  1 24  1  0  0  0  0
  1 25  1  0  0  0  0
  1 26  1  0  0  0  0
  2  3  2  0  0  0  0
  2 23  1  0  0  0  0
  3  4  1  0  0  0  0
  4  5  2  0  0  0  0
  4 27  1  0  0  0  0
  5  6  1  0  0  0  0
  5 23  1  0  0  0  0
  6  7  1  0  0  0  0
  6 28  1  0  0  0  0
  6 29  1  0  0  0  0
  7  8  2  0  0  0  0
  8  9  1  0  0  0  0
  8 16  1  0  0  0  0
  9 10  1  0  0  0  0
  9 14  2  0  0  0  0
 10 11  2  0  0  0  0
 10 30  1  0  0  0  0
 11 12  1  0  0  0  0
 11 31  1  0  0  0  0
 12 13  2  0  0  0  0
 12 32  1  0  0  0  0
 13 14  1  0  0  0  0
 13 33  1  0  0  0  0
 14 15  1  0  0  0  0
 16 17  1  0  0  0  0
 16 22  2  0  0  0  0
 17 18  2  0  0  0  0
 17 34  1  0  0  0  0
 18 19  1  0  0  0  0
 18 20  1  0  0  0  0
 20 21  2  0  0  0  0
 20 35  1  0  0  0  0
 21 22  1  0  0  0  0
 21 36  1  0  0  0  0
 22 23  1  0  0  0  0
M  END
>  <COMPOUND_KEY>
Midazolam

>  <Characterization>
Non-Inhibitor

>  <Binary Characterization>
0

$$$$

  MOE2013           3D
CORINA 3.49 0026  11.04.2013
 32 33  0  0  1  0  0  0  0  0999 V2000
    0.1010    1.8010   -0.3780 N   0  0  0  0  0  0  0  0  0  0  0  0
   -0.0060    0.1210   -0.2890 S   0  0  0  0  0  0  0  0  0  0  0  0
   -0.6380   -0.1630    0.9810 O   0  0  0  0  0  0  0  0  0  0  0  0
   -0.5640   -0.3630   -1.5320 O   0  0  0  0  0  0  0  0  0  0  0  0
    1.6860   -0.3790   -0.1980 C   0  0  0  0  0  0  0  0  0  0  0  0
    2.1090   -1.0730    0.9410 C   0  0  0  0  0  0  0  0  0  0  0  0
    3.4380   -1.5170    1.0510 C   0  0  0  0  0  0  0  0  0  0  0  0
    3.8760   -2.2590    2.2680 C   0  0  0  0  0  0  0  0  0  0  0  0
    4.9990   -2.6870    2.4740 O   0  0  0  0  0  0  0  0  0  0  0  0
    2.8860   -2.4270    3.1630 O   0  0  0  0  0  0  0  0  0  0  0  0
    4.3680   -1.2710    0.0140 C   0  0  0  0  0  0  0  0  0  0  0  0
    5.6760   -1.7110    0.1180 N   0  0  3  0  0  0  0  0  0  0  0  0
    6.7220   -1.5430   -0.8730 C   0  0  0  0  0  0  0  0  0  0  0  0
    8.0160   -2.1640   -0.4800 C   0  0  0  0  0  0  0  0  0  0  0  0
    8.8420   -1.4090    0.3000 O   0  0  0  0  0  0  0  0  0  0  0  0
    9.9440   -2.1620    0.5520 C   0  0  0  0  0  0  0  0  0  0  0  0
    9.8380   -3.3900   -0.0560 C   0  0  0  0  0  0  0  0  0  0  0  0
    8.5900   -3.3940   -0.7250 C   0  0  0  0  0  0  0  0  0  0  0  0
    3.9110   -0.5720   -1.1170 C   0  0  0  0  0  0  0  0  0  0  0  0
    2.5850   -0.1280   -1.2320 C   0  0  0  0  0  0  0  0  0  0  0  0
    2.1740    0.7200   -2.6810 Cl  0  0  0  0  0  0  0  0  0  0  0  0
   -0.2130    2.1640   -1.2810 H   0  0  0  0  0  0  0  0  0  0  0  0
   -0.3270    2.2600    0.4300 H   0  0  0  0  0  0  0  0  0  0  0  0
    1.4040   -1.2750    1.7460 H   0  0  0  0  0  0  0  0  0  0  0  0
    3.2910   -2.9210    3.9070 H   0  0  0  0  0  0  0  0  0  0  0  0
    5.9290   -2.1990    0.9870 H   0  0  0  0  0  0  0  0  0  0  0  0
    6.4020   -1.9880   -1.8230 H   0  0  0  0  0  0  0  0  0  0  0  0
    6.8880   -0.4740   -1.0540 H   0  0  0  0  0  0  0  0  0  0  0  0
   10.6980   -1.6930    1.1670 H   0  0  0  0  0  0  0  0  0  0  0  0
   10.5690   -4.1860   -0.0180 H   0  0  0  0  0  0  0  0  0  0  0  0
    8.1620   -4.1970   -1.3080 H   0  0  0  0  0  0  0  0  0  0  0  0
    4.5960   -0.3630   -1.9350 H   0  0  0  0  0  0  0  0  0  0  0  0
  1  2  1  0  0  0  0
  1 22  1  0  0  0  0
  1 23  1  0  0  0  0
  2  3  2  0  0  0  0
  2  4  2  0  0  0  0
  2  5  1  0  0  0  0
  5  6  1  0  0  0  0
  5 20  2  0  0  0  0
  6  7  2  0  0  0  0
  6 24  1  0  0  0  0
  7  8  1  0  0  0  0
  7 11  1  0  0  0  0
  8  9  2  0  0  0  0
  8 10  1  0  0  0  0
 10 25  1  0  0  0  0
 11 12  1  0  0  0  0
 11 19  2  0  0  0  0
 12 13  1  0  0  0  0
 12 26  1  0  0  0  0
 13 14  1  0  0  0  0
 13 27  1  0  0  0  0
 13 28  1  0  0  0  0
 14 15  1  0  0  0  0
 14 18  2  0  0  0  0
 15 16  1  0  0  0  0
 16 17  2  0  0  0  0
 16 29  1  0  0  0  0
 17 18  1  0  0  0  0
 17 30  1  0  0  0  0
 18 31  1  0  0  0  0
 19 20  1  0  0  0  0
 19 32  1  0  0  0  0
 20 21  1  0  0  0  0
M  END
>  <COMPOUND_KEY>
Furosemide

>  <Characterization>
Non-Inhibitor

>  <Binary Characterization>
0

$$$$

  MOE2013           3D
CORINA 3.49 0026  11.04.2013
 46 47  0  0  0  0  0  0  0  0999 V2000
   -3.2240   -0.0090    3.6650 C   0  0  0  0  0  0  0  0  0  0  0  0
   -3.7530   -1.3030    3.0590 C   0  0  0  0  0  0  0  0  0  0  0  0
   -5.2720   -1.3710    3.1720 C   0  0  0  0  0  0  0  0  0  0  0  0
   -3.3730   -1.3050    1.6690 O   0  0  0  0  0  0  0  0  0  0  0  0
   -3.3010   -2.5220    1.0550 C   0  0  0  0  0  0  0  0  0  0  0  0
   -3.5110   -3.5930    1.6090 O   0  0  0  0  0  0  0  0  0  0  0  0
   -2.8830   -2.3650   -0.4210 C   0  0  0  0  0  0  0  0  0  0  0  0
   -3.4020   -1.0790   -1.0850 C   0  0  0  0  0  0  0  0  0  0  0  0
   -1.3440   -2.2890   -0.3970 C   0  0  0  0  0  0  0  0  0  0  0  0
   -3.1600   -3.5050   -1.2420 O   0  0  0  0  0  0  0  0  0  0  0  0
   -4.4280   -3.9400   -1.4970 C   0  0  0  0  0  0  0  0  0  0  0  0
   -4.4970   -4.9530   -2.4620 C   0  0  0  0  0  0  0  0  0  0  0  0
   -5.7220   -5.5080   -2.8390 C   0  0  0  0  0  0  0  0  0  0  0  0
   -6.9000   -5.0420   -2.2530 C   0  0  0  0  0  0  0  0  0  0  0  0
   -6.8370   -4.0510   -1.2690 C   0  0  0  0  0  0  0  0  0  0  0  0
   -5.6050   -3.5000   -0.8960 C   0  0  0  0  0  0  0  0  0  0  0  0
   -8.2250   -5.6050   -2.6070 C   0  0  0  0  0  0  0  0  0  0  0  0
   -9.0830   -5.7080   -1.7350 O   0  0  0  0  0  0  0  0  0  0  0  0
   -8.5420   -6.0440   -3.9880 C   0  0  0  0  0  0  0  0  0  0  0  0
   -9.3950   -7.1420   -4.1580 C   0  0  0  0  0  0  0  0  0  0  0  0
   -9.7290   -7.5770   -5.4420 C   0  0  0  0  0  0  0  0  0  0  0  0
   -9.2190   -6.9060   -6.5530 C   0  0  0  0  0  0  0  0  0  0  0  0
   -9.6300   -7.4400   -8.1360 Cl  0  0  0  0  0  0  0  0  0  0  0  0
   -8.3850   -5.7990   -6.3910 C   0  0  0  0  0  0  0  0  0  0  0  0
   -8.0490   -5.3620   -5.1070 C   0  0  0  0  0  0  0  0  0  0  0  0
   -3.4760    0.0650    4.7280 H   0  0  0  0  0  0  0  0  0  0  0  0
   -2.1350    0.0430    3.5600 H   0  0  0  0  0  0  0  0  0  0  0  0
   -3.6320    0.8650    3.1450 H   0  0  0  0  0  0  0  0  0  0  0  0
   -3.2900   -2.1480    3.5820 H   0  0  0  0  0  0  0  0  0  0  0  0
   -5.7430   -0.5560    2.6110 H   0  0  0  0  0  0  0  0  0  0  0  0
   -5.6530   -2.3050    2.7460 H   0  0  0  0  0  0  0  0  0  0  0  0
   -5.5950   -1.3140    4.2160 H   0  0  0  0  0  0  0  0  0  0  0  0
   -2.9610   -0.1820   -0.6350 H   0  0  0  0  0  0  0  0  0  0  0  0
   -3.1740   -1.0720   -2.1570 H   0  0  0  0  0  0  0  0  0  0  0  0
   -4.4870   -0.9750   -0.9900 H   0  0  0  0  0  0  0  0  0  0  0  0
   -0.9160   -3.2040    0.0310 H   0  0  0  0  0  0  0  0  0  0  0  0
   -0.9380   -2.2000   -1.4110 H   0  0  0  0  0  0  0  0  0  0  0  0
   -0.9840   -1.4420    0.1980 H   0  0  0  0  0  0  0  0  0  0  0  0
   -3.5800   -5.3170   -2.9210 H   0  0  0  0  0  0  0  0  0  0  0  0
   -5.7310   -6.3090   -3.5740 H   0  0  0  0  0  0  0  0  0  0  0  0
   -7.7470   -3.7020   -0.7840 H   0  0  0  0  0  0  0  0  0  0  0  0
   -5.6160   -2.7420   -0.1220 H   0  0  0  0  0  0  0  0  0  0  0  0
   -9.8000   -7.6630   -3.2920 H   0  0  0  0  0  0  0  0  0  0  0  0
  -10.3870   -8.4330   -5.5660 H   0  0  0  0  0  0  0  0  0  0  0  0
   -8.0000   -5.2690   -7.2590 H   0  0  0  0  0  0  0  0  0  0  0  0
   -7.4190   -4.4820   -5.0010 H   0  0  0  0  0  0  0  0  0  0  0  0
  1  2  1  0  0  0  0
  1 26  1  0  0  0  0
  1 27  1  0  0  0  0
  1 28  1  0  0  0  0
  2  3  1  0  0  0  0
  2  4  1  0  0  0  0
  2 29  1  0  0  0  0
  3 30  1  0  0  0  0
  3 31  1  0  0  0  0
  3 32  1  0  0  0  0
  4  5  1  0  0  0  0
  5  6  2  0  0  0  0
  5  7  1  0  0  0  0
  7  8  1  0  0  0  0
  7  9  1  0  0  0  0
  7 10  1  0  0  0  0
  8 33  1  0  0  0  0
  8 34  1  0  0  0  0
  8 35  1  0  0  0  0
  9 36  1  0  0  0  0
  9 37  1  0  0  0  0
  9 38  1  0  0  0  0
 10 11  1  0  0  0  0
 11 12  1  0  0  0  0
 11 16  2  0  0  0  0
 12 13  2  0  0  0  0
 12 39  1  0  0  0  0
 13 14  1  0  0  0  0
 13 40  1  0  0  0  0
 14 15  2  0  0  0  0
 14 17  1  0  0  0  0
 15 16  1  0  0  0  0
 15 41  1  0  0  0  0
 16 42  1  0  0  0  0
 17 18  2  0  0  0  0
 17 19  1  0  0  0  0
 19 20  1  0  0  0  0
 19 25  2  0  0  0  0
 20 21  2  0  0  0  0
 20 43  1  0  0  0  0
 21 22  1  0  0  0  0
 21 44  1  0  0  0  0
 22 23  1  0  0  0  0
 22 24  2  0  0  0  0
 24 25  1  0  0  0  0
 24 45  1  0  0  0  0
 25 46  1  0  0  0  0
M  END
>  <COMPOUND_KEY>
Fenofibrate

>  <Characterization>
Non-Inhibitor

>  <Binary Characterization>
0

$$$$

  MOE2013           3D
CORINA 3.49 0026  11.04.2013
 44 46  0  0  1  0  0  0  0  0999 V2000
   -0.0670    1.4870    0.0300 C   0  0  0  0  0  0  0  0  0  0  0  0
    0.0910    0.0470   -0.0780 N   0  0  3  0  0  0  0  0  0  0  0  0
    0.2110   -0.7420    1.1550 C   0  0  0  0  0  0  0  0  0  0  0  0
   -1.1690   -1.0910    1.7300 C   0  0  0  0  0  0  0  0  0  0  0  0
   -1.7530   -2.1490    0.9680 O   0  0  0  0  0  0  0  0  0  0  0  0
   -3.0710   -2.4320    1.1970 C   0  0  0  0  0  0  0  0  0  0  0  0
   -3.6630   -3.2650    0.2450 C   0  0  0  0  0  0  0  0  0  0  0  0
   -5.0080   -3.6290    0.3530 C   0  0  0  0  0  0  0  0  0  0  0  0
   -5.7800   -3.1670    1.4240 C   0  0  0  0  0  0  0  0  0  0  0  0
   -7.2380   -3.5460    1.5450 C   0  0  0  0  0  0  0  0  0  0  0  0
   -7.5170   -4.5930    2.6250 C   0  0  2  0  0  0  0  0  0  0  0  0
   -6.9500   -6.2680    2.1650 S   0  0  0  0  0  0  0  0  0  0  0  0
   -8.5290   -6.9840    2.3680 C   0  0  0  0  0  0  0  0  0  0  0  0
   -8.7660   -8.1700    2.2150 O   0  0  0  0  0  0  0  0  0  0  0  0
   -9.4310   -6.0280    2.7090 N   0  0  0  0  0  0  0  0  0  0  0  0
   -9.0090   -4.7360    2.8510 C   0  0  0  0  0  0  0  0  0  0  0  0
   -9.7580   -3.8100    3.1370 O   0  0  0  0  0  0  0  0  0  0  0  0
   -5.1780   -2.3440    2.3850 C   0  0  0  0  0  0  0  0  0  0  0  0
   -3.8300   -1.9810    2.2750 C   0  0  0  0  0  0  0  0  0  0  0  0
    0.1010   -0.6060   -1.3040 C   0  0  0  0  0  0  0  0  0  0  0  0
   -0.1550    0.0700   -2.5020 C   0  0  0  0  0  0  0  0  0  0  0  0
   -0.1560   -0.6170   -3.7180 C   0  0  0  0  0  0  0  0  0  0  0  0
    0.1050   -1.9760   -3.7320 C   0  0  0  0  0  0  0  0  0  0  0  0
    0.3590   -2.5850   -2.5220 C   0  0  0  0  0  0  0  0  0  0  0  0
    0.3650   -1.9350   -1.3360 N   0  0  0  0  0  0  0  0  0  0  0  0
    0.7160    2.0110   -0.5280 H   0  0  0  0  0  0  0  0  0  0  0  0
   -1.0490    1.8010   -0.3400 H   0  0  0  0  0  0  0  0  0  0  0  0
    0.0030    1.8210    1.0710 H   0  0  0  0  0  0  0  0  0  0  0  0
    0.8090   -1.6490    1.0090 H   0  0  0  0  0  0  0  0  0  0  0  0
    0.7540   -0.1460    1.8990 H   0  0  0  0  0  0  0  0  0  0  0  0
   -1.0380   -1.4360    2.7630 H   0  0  0  0  0  0  0  0  0  0  0  0
   -1.8110   -0.2020    1.7190 H   0  0  0  0  0  0  0  0  0  0  0  0
   -3.0720   -3.6240   -0.5940 H   0  0  0  0  0  0  0  0  0  0  0  0
   -5.4430   -4.2740   -0.4070 H   0  0  0  0  0  0  0  0  0  0  0  0
   -7.7970   -2.6260    1.7650 H   0  0  0  0  0  0  0  0  0  0  0  0
   -7.6260   -3.8780    0.5720 H   0  0  0  0  0  0  0  0  0  0  0  0
   -7.0590   -4.3250    3.5840 H   0  0  0  0  0  0  0  0  0  0  0  0
  -10.4000   -6.2720    2.8520 H   0  0  0  0  0  0  0  0  0  0  0  0
   -5.7550   -1.9720    3.2290 H   0  0  0  0  0  0  0  0  0  0  0  0
   -3.4050   -1.3500    3.0480 H   0  0  0  0  0  0  0  0  0  0  0  0
   -0.3690    1.1320   -2.5170 H   0  0  0  0  0  0  0  0  0  0  0  0
   -0.3630   -0.0870   -4.6430 H   0  0  0  0  0  0  0  0  0  0  0  0
    0.1110   -2.5400   -4.6560 H   0  0  0  0  0  0  0  0  0  0  0  0
    0.5730   -3.6470   -2.4620 H   0  0  0  0  0  0  0  0  0  0  0  0
  1  2  1  0  0  0  0
  1 26  1  0  0  0  0
  1 27  1  0  0  0  0
  1 28  1  0  0  0  0
  2  3  1  0  0  0  0
  2 20  1  0  0  0  0
  3  4  1  0  0  0  0
  3 29  1  0  0  0  0
  3 30  1  0  0  0  0
  4  5  1  0  0  0  0
  4 31  1  0  0  0  0
  4 32  1  0  0  0  0
  5  6  1  0  0  0  0
  6  7  1  0  0  0  0
  6 19  2  0  0  0  0
  7  8  2  0  0  0  0
  7 33  1  0  0  0  0
  8  9  1  0  0  0  0
  8 34  1  0  0  0  0
  9 10  1  0  0  0  0
  9 18  2  0  0  0  0
 10 11  1  0  0  0  0
 10 35  1  0  0  0  0
 10 36  1  0  0  0  0
 11 12  1  0  0  0  0
 11 16  1  0  0  0  0
 11 37  1  0  0  0  0
 12 13  1  0  0  0  0
 13 14  2  0  0  0  0
 13 15  1  0  0  0  0
 15 16  1  0  0  0  0
 15 38  1  0  0  0  0
 16 17  2  0  0  0  0
 18 19  1  0  0  0  0
 18 39  1  0  0  0  0
 19 40  1  0  0  0  0
 20 21  1  0  0  0  0
 20 25  2  0  0  0  0
 21 22  2  0  0  0  0
 21 41  1  0  0  0  0
 22 23  1  0  0  0  0
 22 42  1  0  0  0  0
 23 24  2  0  0  0  0
 23 43  1  0  0  0  0
 24 25  1  0  0  0  0
 24 44  1  0  0  0  0
M  END
>  <COMPOUND_KEY>
Rosiglitazone

>  <Characterization>
Inhibitor

>  <Binary Characterization>
1

$$$$

  MOE2013           3D
CORINA 3.49 0026  11.04.2013
 44 45  0  0  1  0  0  0  0  0999 V2000
    0.8910   -1.8000   -2.7010 C   0  0  0  0  0  0  0  0  0  0  0  0
    0.3120   -1.2760   -1.4010 C   0  0  0  0  0  0  0  0  0  0  0  0
   -0.9070   -1.9830   -1.1400 O   0  0  0  0  0  0  0  0  0  0  0  0
   -1.5380   -1.6110    0.0020 C   0  0  0  0  0  0  0  0  0  0  0  0
   -1.1780   -0.7480    0.7880 O   0  0  0  0  0  0  0  0  0  0  0  0
   -2.8120   -2.3480    0.1310 C   0  0  0  0  0  0  0  0  0  0  0  0
   -2.8780   -3.6980    0.1470 C   0  0  0  0  0  0  0  0  0  0  0  0
   -1.6880   -4.6180    0.0580 C   0  0  0  0  0  0  0  0  0  0  0  0
   -4.1060   -4.3180    0.2990 N   0  0  3  0  0  0  0  0  0  0  0  0
   -5.3080   -3.6580    0.4920 C   0  0  0  0  0  0  0  0  0  0  0  0
   -5.3320   -2.3060    0.5040 C   0  0  0  0  0  0  0  0  0  0  0  0
   -4.0630   -1.4810    0.2770 C   0  0  2  0  0  0  0  0  0  0  0  0
   -4.2250   -0.5530   -0.9390 C   0  0  0  0  0  0  0  0  0  0  0  0
   -4.4210   -1.1390   -2.2090 C   0  0  0  0  0  0  0  0  0  0  0  0
   -4.5710   -0.3570   -3.3540 C   0  0  0  0  0  0  0  0  0  0  0  0
   -4.5280    1.0280   -3.2560 C   0  0  0  0  0  0  0  0  0  0  0  0
   -4.3360    1.6350   -2.0120 C   0  0  0  0  0  0  0  0  0  0  0  0
   -4.2970    3.3660   -1.9830 Cl  0  0  0  0  0  0  0  0  0  0  0  0
   -4.1830    0.8560   -0.8510 C   0  0  0  0  0  0  0  0  0  0  0  0
   -3.9450    1.6410    0.6790 Cl  0  0  0  0  0  0  0  0  0  0  0  0
   -6.6000   -1.5660    0.6950 C   0  0  0  0  0  0  0  0  0  0  0  0
   -7.6300   -1.7900    0.0800 O   0  0  0  0  0  0  0  0  0  0  0  0
   -6.4170   -0.6150    1.6440 O   0  0  0  0  0  0  0  0  0  0  0  0
   -7.5680    0.1920    1.8980 C   0  0  0  0  0  0  0  0  0  0  0  0
   -6.5080   -4.5420    0.7170 C   0  0  0  0  0  0  0  0  0  0  0  0
    1.8270   -1.2900   -2.9440 H   0  0  0  0  0  0  0  0  0  0  0  0
    1.0820   -2.8760   -2.6310 H   0  0  0  0  0  0  0  0  0  0  0  0
    0.1840   -1.6550   -3.5240 H   0  0  0  0  0  0  0  0  0  0  0  0
    1.0200   -1.4470   -0.5830 H   0  0  0  0  0  0  0  0  0  0  0  0
    0.1040   -0.2040   -1.4930 H   0  0  0  0  0  0  0  0  0  0  0  0
   -1.7810   -5.4320    0.7860 H   0  0  0  0  0  0  0  0  0  0  0  0
   -1.6290   -5.0600   -0.9420 H   0  0  0  0  0  0  0  0  0  0  0  0
   -0.7400   -4.1180    0.2730 H   0  0  0  0  0  0  0  0  0  0  0  0
   -4.1260   -5.3340    0.2780 H   0  0  0  0  0  0  0  0  0  0  0  0
   -3.9090   -0.9030    1.1950 H   0  0  0  0  0  0  0  0  0  0  0  0
   -4.4590   -2.2230   -2.3160 H   0  0  0  0  0  0  0  0  0  0  0  0
   -4.7220   -0.8320   -4.3200 H   0  0  0  0  0  0  0  0  0  0  0  0
   -4.6470    1.6310   -4.1530 H   0  0  0  0  0  0  0  0  0  0  0  0
   -7.3050    0.9260    2.6650 H   0  0  0  0  0  0  0  0  0  0  0  0
   -7.8660    0.7290    0.9920 H   0  0  0  0  0  0  0  0  0  0  0  0
   -8.3910   -0.4240    2.2730 H   0  0  0  0  0  0  0  0  0  0  0  0
   -6.2400   -5.3920    1.3560 H   0  0  0  0  0  0  0  0  0  0  0  0
   -7.3330   -4.0300    1.2200 H   0  0  0  0  0  0  0  0  0  0  0  0
   -6.8690   -4.9340   -0.2390 H   0  0  0  0  0  0  0  0  0  0  0  0
  1  2  1  0  0  0  0
  1 26  1  0  0  0  0
  1 27  1  0  0  0  0
  1 28  1  0  0  0  0
  2  3  1  0  0  0  0
  2 29  1  0  0  0  0
  2 30  1  0  0  0  0
  3  4  1  0  0  0  0
  4  5  2  0  0  0  0
  4  6  1  0  0  0  0
  6  7  2  0  0  0  0
  6 12  1  0  0  0  0
  7  8  1  0  0  0  0
  7  9  1  0  0  0  0
  8 31  1  0  0  0  0
  8 32  1  0  0  0  0
  8 33  1  0  0  0  0
  9 10  1  0  0  0  0
  9 34  1  0  0  0  0
 10 11  2  0  0  0  0
 10 25  1  0  0  0  0
 11 12  1  0  0  0  0
 11 21  1  0  0  0  0
 12 13  1  0  0  0  0
 12 35  1  0  0  0  0
 13 14  1  0  0  0  0
 13 19  2  0  0  0  0
 14 15  2  0  0  0  0
 14 36  1  0  0  0  0
 15 16  1  0  0  0  0
 15 37  1  0  0  0  0
 16 17  2  0  0  0  0
 16 38  1  0  0  0  0
 17 18  1  0  0  0  0
 17 19  1  0  0  0  0
 19 20  1  0  0  0  0
 21 22  2  0  0  0  0
 21 23  1  0  0  0  0
 23 24  1  0  0  0  0
 24 39  1  0  0  0  0
 24 40  1  0  0  0  0
 24 41  1  0  0  0  0
 25 42  1  0  0  0  0
 25 43  1  0  0  0  0
 25 44  1  0  0  0  0
M  END
>  <COMPOUND_KEY>
Felodipine

>  <Characterization>
Non-Inhibitor

>  <Binary Characterization>
0

$$$$

  MOE2013           3D
CORINA 3.49 0026  11.04.2013
 35 38  0  0  0  0  0  0  0  0999 V2000
   -0.1860    1.3010    0.3600 C   0  0  0  0  0  0  0  0  0  0  0  0
   -0.0320   -0.1630    0.1880 C   0  0  0  0  0  0  0  0  0  0  0  0
    0.0160   -1.0250    1.1840 N   0  0  0  0  0  0  0  0  0  0  0  0
    0.0050   -2.2890    0.6620 N   0  0  0  0  0  0  0  0  0  0  0  0
   -0.0440   -2.1820   -0.6470 C   0  0  0  0  0  0  0  0  0  0  0  0
   -0.0330   -3.2830   -1.6340 C   0  0  0  0  0  0  0  0  0  0  0  0
   -1.2550   -3.2550   -2.4230 N   0  0  0  0  0  0  0  0  0  0  0  0
   -1.5010   -2.2510   -3.1950 C   0  0  0  0  0  0  0  0  0  0  0  0
   -2.7880   -2.3030   -3.9460 C   0  0  0  0  0  0  0  0  0  0  0  0
   -3.0090   -3.4220   -4.7610 C   0  0  0  0  0  0  0  0  0  0  0  0
   -4.1900   -3.5300   -5.4960 C   0  0  0  0  0  0  0  0  0  0  0  0
   -5.1560   -2.5290   -5.4120 C   0  0  0  0  0  0  0  0  0  0  0  0
   -4.9500   -1.4230   -4.5850 C   0  0  0  0  0  0  0  0  0  0  0  0
   -3.7700   -1.3080   -3.8440 C   0  0  0  0  0  0  0  0  0  0  0  0
   -3.6160    0.0530   -2.7910 Cl  0  0  0  0  0  0  0  0  0  0  0  0
   -0.6060   -1.0670   -3.4020 C   0  0  0  0  0  0  0  0  0  0  0  0
   -0.4740   -0.5870   -4.7170 C   0  0  0  0  0  0  0  0  0  0  0  0
    0.2500    0.5750   -4.9740 C   0  0  0  0  0  0  0  0  0  0  0  0
    0.3970    1.1510   -6.5880 Cl  0  0  0  0  0  0  0  0  0  0  0  0
    0.8550    1.2710   -3.9340 C   0  0  0  0  0  0  0  0  0  0  0  0
    0.7440    0.8000   -2.6240 C   0  0  0  0  0  0  0  0  0  0  0  0
    0.0190   -0.3700   -2.3460 C   0  0  0  0  0  0  0  0  0  0  0  0
   -0.0250   -0.8540   -1.0140 N   0  0  0  0  0  0  0  0  0  0  0  0
    0.7870    1.8000    0.3250 H   0  0  0  0  0  0  0  0  0  0  0  0
   -0.8440    1.7340   -0.3990 H   0  0  0  0  0  0  0  0  0  0  0  0
   -0.6320    1.5190    1.3360 H   0  0  0  0  0  0  0  0  0  0  0  0
    0.8570   -3.2440   -2.2730 H   0  0  0  0  0  0  0  0  0  0  0  0
    0.0120   -4.2420   -1.1060 H   0  0  0  0  0  0  0  0  0  0  0  0
   -2.2630   -4.2110   -4.8260 H   0  0  0  0  0  0  0  0  0  0  0  0
   -4.3590   -4.3980   -6.1290 H   0  0  0  0  0  0  0  0  0  0  0  0
   -6.0780   -2.6160   -5.9810 H   0  0  0  0  0  0  0  0  0  0  0  0
   -5.7220   -0.6600   -4.5150 H   0  0  0  0  0  0  0  0  0  0  0  0
   -0.9370   -1.1120   -5.5510 H   0  0  0  0  0  0  0  0  0  0  0  0
    1.4310    2.1720   -4.1340 H   0  0  0  0  0  0  0  0  0  0  0  0
    1.2850    1.3410   -1.8520 H   0  0  0  0  0  0  0  0  0  0  0  0
  1  2  1  0  0  0  0
  1 24  1  0  0  0  0
  1 25  1  0  0  0  0
  1 26  1  0  0  0  0
  2  3  2  0  0  0  0
  2 23  1  0  0  0  0
  3  4  1  0  0  0  0
  4  5  2  0  0  0  0
  5  6  1  0  0  0  0
  5 23  1  0  0  0  0
  6  7  1  0  0  0  0
  6 27  1  0  0  0  0
  6 28  1  0  0  0  0
  7  8  2  0  0  0  0
  8  9  1  0  0  0  0
  8 16  1  0  0  0  0
  9 10  1  0  0  0  0
  9 14  2  0  0  0  0
 10 11  2  0  0  0  0
 10 29  1  0  0  0  0
 11 12  1  0  0  0  0
 11 30  1  0  0  0  0
 12 13  2  0  0  0  0
 12 31  1  0  0  0  0
 13 14  1  0  0  0  0
 13 32  1  0  0  0  0
 14 15  1  0  0  0  0
 16 17  1  0  0  0  0
 16 22  2  0  0  0  0
 17 18  2  0  0  0  0
 17 33  1  0  0  0  0
 18 19  1  0  0  0  0
 18 20  1  0  0  0  0
 20 21  2  0  0  0  0
 20 34  1  0  0  0  0
 21 22  1  0  0  0  0
 21 35  1  0  0  0  0
 22 23  1  0  0  0  0
M  END
>  <COMPOUND_KEY>
Triazolam

>  <Characterization>
Non-Inhibitor

>  <Binary Characterization>
0

$$$$

  MOE2013           3D
CORINA 3.49 0026  11.04.2013
 56 58  0  0  1  0  0  0  0  0999 V2000
    0.1390    1.3370   -0.1480 C   0  0  0  0  0  0  0  0  0  0  0  0
   -0.0010   -0.1790   -0.0100 C   0  0  0  0  0  0  0  0  0  0  0  0
    0.8080   -0.7420    1.1610 C   0  0  0  0  0  0  0  0  0  0  0  0
   -1.4050   -0.6180    0.0000 N   0  0  0  0  0  0  0  0  0  0  0  0
   -2.0150   -1.3860   -0.9900 C   0  0  0  0  0  0  0  0  0  0  0  0
   -1.2870   -1.7740   -2.1510 C   0  0  0  0  0  0  0  0  0  0  0  0
   -1.2490   -3.0540   -2.5550 C   0  0  0  0  0  0  0  0  0  0  0  0
   -0.5370   -3.5760   -3.7740 C   0  0  1  0  0  0  0  0  0  0  0  0
    0.1330   -2.5200   -4.4600 O   0  0  0  0  0  0  0  0  0  0  0  0
    0.4750   -4.6720   -3.4000 C   0  0  0  0  0  0  0  0  0  0  0  0
    1.1040   -5.3100   -4.6480 C   0  0  1  0  0  0  0  0  0  0  0  0
    1.6450   -4.2560   -5.4620 O   0  0  0  0  0  0  0  0  0  0  0  0
    2.2040   -6.3020   -4.2680 C   0  0  0  0  0  0  0  0  0  0  0  0
    2.7290   -6.9800   -5.5010 C   0  0  0  0  0  0  0  0  0  0  0  0
    2.7140   -6.5070   -6.6280 O   0  0  0  0  0  0  0  0  0  0  0  0
    3.2800   -8.1800   -5.2410 O   0  0  0  0  0  0  0  0  0  0  0  0
   -3.3220   -1.6170   -0.5810 C   0  0  0  0  0  0  0  0  0  0  0  0
   -4.2800   -2.3820   -1.3630 C   0  0  0  0  0  0  0  0  0  0  0  0
   -4.7810   -3.5930   -0.8620 C   0  0  0  0  0  0  0  0  0  0  0  0
   -5.7030   -4.3290   -1.6060 C   0  0  0  0  0  0  0  0  0  0  0  0
   -6.1290   -3.8500   -2.8400 C   0  0  0  0  0  0  0  0  0  0  0  0
   -7.0190   -4.5560   -3.5500 F   0  0  0  0  0  0  0  0  0  0  0  0
   -5.6450   -2.6490   -3.3490 C   0  0  0  0  0  0  0  0  0  0  0  0
   -4.7190   -1.9120   -2.6090 C   0  0  0  0  0  0  0  0  0  0  0  0
   -3.5230   -0.9680    0.6700 C   0  0  0  0  0  0  0  0  0  0  0  0
   -4.6340   -0.8500    1.5350 C   0  0  0  0  0  0  0  0  0  0  0  0
   -4.5250   -0.1120    2.7160 C   0  0  0  0  0  0  0  0  0  0  0  0
   -3.3280    0.5110    3.0410 C   0  0  0  0  0  0  0  0  0  0  0  0
   -2.2150    0.4110    2.2000 C   0  0  0  0  0  0  0  0  0  0  0  0
   -2.3220   -0.3370    1.0110 C   0  0  0  0  0  0  0  0  0  0  0  0
    1.1880    1.6120   -0.3020 H   0  0  0  0  0  0  0  0  0  0  0  0
   -0.4330    1.7040   -1.0070 H   0  0  0  0  0  0  0  0  0  0  0  0
   -0.2130    1.8730    0.7380 H   0  0  0  0  0  0  0  0  0  0  0  0
    0.4630   -0.6060   -0.9040 H   0  0  0  0  0  0  0  0  0  0  0  0
    0.5270   -0.3010    2.1200 H   0  0  0  0  0  0  0  0  0  0  0  0
    0.6760   -1.8270    1.2400 H   0  0  0  0  0  0  0  0  0  0  0  0
    1.8750   -0.5450    1.0140 H   0  0  0  0  0  0  0  0  0  0  0  0
   -0.7580   -1.0120   -2.7190 H   0  0  0  0  0  0  0  0  0  0  0  0
   -1.7810   -3.8090   -1.9790 H   0  0  0  0  0  0  0  0  0  0  0  0
   -1.2890   -3.9870   -4.4590 H   0  0  0  0  0  0  0  0  0  0  0  0
    0.8170   -2.9650   -5.0200 H   0  0  0  0  0  0  0  0  0  0  0  0
    1.2730   -4.2170   -2.7980 H   0  0  0  0  0  0  0  0  0  0  0  0
   -0.0030   -5.4500   -2.7920 H   0  0  0  0  0  0  0  0  0  0  0  0
    0.3240   -5.8070   -5.2380 H   0  0  0  0  0  0  0  0  0  0  0  0
    2.0540   -4.6970   -6.2420 H   0  0  0  0  0  0  0  0  0  0  0  0
    3.0470   -5.7930   -3.7880 H   0  0  0  0  0  0  0  0  0  0  0  0
    1.8000   -7.0610   -3.5900 H   0  0  0  0  0  0  0  0  0  0  0  0
    3.6110   -8.5140   -6.1010 H   0  0  0  0  0  0  0  0  0  0  0  0
   -4.4510   -3.9670    0.1050 H   0  0  0  0  0  0  0  0  0  0  0  0
   -6.0920   -5.2700   -1.2300 H   0  0  0  0  0  0  0  0  0  0  0  0
   -5.9930   -2.2920   -4.3130 H   0  0  0  0  0  0  0  0  0  0  0  0
   -4.3430   -0.9720   -3.0060 H   0  0  0  0  0  0  0  0  0  0  0  0
   -5.5780   -1.3260    1.2830 H   0  0  0  0  0  0  0  0  0  0  0  0
   -5.3820   -0.0230    3.3780 H   0  0  0  0  0  0  0  0  0  0  0  0
   -3.2530    1.0870    3.9610 H   0  0  0  0  0  0  0  0  0  0  0  0
   -1.2970    0.9140    2.4820 H   0  0  0  0  0  0  0  0  0  0  0  0
  1  2  1  0  0  0  0
  1 31  1  0  0  0  0
  1 32  1  0  0  0  0
  1 33  1  0  0  0  0
  2  3  1  0  0  0  0
  2  4  1  0  0  0  0
  2 34  1  0  0  0  0
  3 35  1  0  0  0  0
  3 36  1  0  0  0  0
  3 37  1  0  0  0  0
  4  5  1  0  0  0  0
  4 30  1  0  0  0  0
  5  6  1  0  0  0  0
  5 17  2  0  0  0  0
  6  7  2  0  0  0  0
  6 38  1  0  0  0  0
  7  8  1  0  0  0  0
  7 39  1  0  0  0  0
  8  9  1  0  0  0  0
  8 10  1  0  0  0  0
  8 40  1  0  0  0  0
  9 41  1  0  0  0  0
 10 11  1  0  0  0  0
 10 42  1  0  0  0  0
 10 43  1  0  0  0  0
 11 12  1  0  0  0  0
 11 13  1  0  0  0  0
 11 44  1  0  0  0  0
 12 45  1  0  0  0  0
 13 14  1  0  0  0  0
 13 46  1  0  0  0  0
 13 47  1  0  0  0  0
 14 15  2  0  0  0  0
 14 16  1  0  0  0  0
 16 48  1  0  0  0  0
 17 18  1  0  0  0  0
 17 25  1  0  0  0  0
 18 19  1  0  0  0  0
 18 24  2  0  0  0  0
 19 20  2  0  0  0  0
 19 49  1  0  0  0  0
 20 21  1  0  0  0  0
 20 50  1  0  0  0  0
 21 22  1  0  0  0  0
 21 23  2  0  0  0  0
 23 24  1  0  0  0  0
 23 51  1  0  0  0  0
 24 52  1  0  0  0  0
 25 26  1  0  0  0  0
 25 30  2  0  0  0  0
 26 27  2  0  0  0  0
 26 53  1  0  0  0  0
 27 28  1  0  0  0  0
 27 54  1  0  0  0  0
 28 29  2  0  0  0  0
 28 55  1  0  0  0  0
 29 30  1  0  0  0  0
 29 56  1  0  0  0  0
M  END
>  <COMPOUND_KEY>
Fluvastatin

>  <Characterization>
Inhibitor

>  <Binary Characterization>
1

$$$$

  MOE2013           3D
CORINA 3.49 0026  11.04.2013
 53 56  0  0  1  0  0  0  0  0999 V2000
    0.2670    1.7030    0.3830 C   0  0  0  0  0  0  0  0  0  0  0  0
    0.2710    0.2570    0.1480 N   0  0  3  0  0  0  0  0  0  0  0  0
    0.9790   -0.4440    1.2320 C   0  0  0  0  0  0  0  0  0  0  0  0
   -0.0970   -1.0780    2.0890 C   0  0  0  0  0  0  0  0  0  0  0  0
   -1.1360   -1.4590    1.0600 C   0  0  0  0  0  0  0  0  0  0  0  0
   -1.1150   -0.2790    0.0820 C   0  0  2  0  0  0  0  0  0  0  0  0
   -1.5200   -0.7420   -1.3300 C   0  0  0  0  0  0  0  0  0  0  0  0
   -1.8150    0.3780   -2.2800 C   0  0  0  0  0  0  0  0  0  0  0  0
   -3.0530    0.9350   -2.5390 C   0  0  0  0  0  0  0  0  0  0  0  0
   -2.8900    1.9320   -3.4640 N   0  0  0  0  0  0  0  0  0  0  0  0
   -1.5650    2.0450   -3.8160 C   0  0  0  0  0  0  0  0  0  0  0  0
   -0.9330    2.9260   -4.7000 C   0  0  0  0  0  0  0  0  0  0  0  0
    0.4560    2.8170   -4.8480 C   0  0  0  0  0  0  0  0  0  0  0  0
    1.1920    1.8540   -4.1490 C   0  0  0  0  0  0  0  0  0  0  0  0
    2.6920    1.7720   -4.2960 C   0  0  0  0  0  0  0  0  0  0  0  0
    3.4010    2.2360   -3.0290 C   0  0  0  0  0  0  0  0  0  0  0  0
    5.1700    2.1820   -3.2300 S   0  0  0  0  0  0  0  0  0  0  0  0
    5.5710    0.8010   -3.4200 O   0  0  0  0  0  0  0  0  0  0  0  0
    5.5500    3.2050   -4.1840 O   0  0  0  0  0  0  0  0  0  0  0  0
    5.7630    2.6900   -1.6380 C   0  0  0  0  0  0  0  0  0  0  0  0
    5.9980    1.7280   -0.6530 C   0  0  0  0  0  0  0  0  0  0  0  0
    6.4690    2.1300    0.5970 C   0  0  0  0  0  0  0  0  0  0  0  0
    6.7060    3.4820    0.8520 C   0  0  0  0  0  0  0  0  0  0  0  0
    6.4810    4.4360   -0.1430 C   0  0  0  0  0  0  0  0  0  0  0  0
    6.0120    4.0430   -1.3960 C   0  0  0  0  0  0  0  0  0  0  0  0
    0.5260    0.9700   -3.2840 C   0  0  0  0  0  0  0  0  0  0  0  0
   -0.8690    1.0730   -3.1000 C   0  0  0  0  0  0  0  0  0  0  0  0
    1.2920    2.0900    0.3630 H   0  0  0  0  0  0  0  0  0  0  0  0
   -0.2810    2.2300   -0.4040 H   0  0  0  0  0  0  0  0  0  0  0  0
   -0.1830    1.9660    1.3470 H   0  0  0  0  0  0  0  0  0  0  0  0
    1.5970   -1.2290    0.7790 H   0  0  0  0  0  0  0  0  0  0  0  0
    1.6510    0.1940    1.8170 H   0  0  0  0  0  0  0  0  0  0  0  0
    0.2680   -1.9410    2.6520 H   0  0  0  0  0  0  0  0  0  0  0  0
   -0.5080   -0.3470    2.7950 H   0  0  0  0  0  0  0  0  0  0  0  0
   -0.8420   -2.3930    0.5660 H   0  0  0  0  0  0  0  0  0  0  0  0
   -2.1230   -1.6060    1.5100 H   0  0  0  0  0  0  0  0  0  0  0  0
   -1.8370    0.4650    0.4470 H   0  0  0  0  0  0  0  0  0  0  0  0
   -0.7410   -1.3890   -1.7550 H   0  0  0  0  0  0  0  0  0  0  0  0
   -2.4170   -1.3710   -1.2550 H   0  0  0  0  0  0  0  0  0  0  0  0
   -4.0340    0.7060   -2.1440 H   0  0  0  0  0  0  0  0  0  0  0  0
   -3.6340    2.5070   -3.8350 H   0  0  0  0  0  0  0  0  0  0  0  0
   -1.4910    3.6790   -5.2480 H   0  0  0  0  0  0  0  0  0  0  0  0
    0.9620    3.5060   -5.5220 H   0  0  0  0  0  0  0  0  0  0  0  0
    2.9680    0.7370   -4.5360 H   0  0  0  0  0  0  0  0  0  0  0  0
    3.0180    2.3740   -5.1530 H   0  0  0  0  0  0  0  0  0  0  0  0
    3.1290    3.2680   -2.7830 H   0  0  0  0  0  0  0  0  0  0  0  0
    3.1520    1.5940   -2.1780 H   0  0  0  0  0  0  0  0  0  0  0  0
    5.8200    0.6720   -0.8440 H   0  0  0  0  0  0  0  0  0  0  0  0
    6.6530    1.3910    1.3720 H   0  0  0  0  0  0  0  0  0  0  0  0
    7.0750    3.7930    1.8260 H   0  0  0  0  0  0  0  0  0  0  0  0
    6.6740    5.4860    0.0600 H   0  0  0  0  0  0  0  0  0  0  0  0
    5.8480    4.7920   -2.1660 H   0  0  0  0  0  0  0  0  0  0  0  0
    1.0800    0.2170   -2.7290 H   0  0  0  0  0  0  0  0  0  0  0  0
  1  2  1  0  0  0  0
  1 28  1  0  0  0  0
  1 29  1  0  0  0  0
  1 30  1  0  0  0  0
  2  3  1  0  0  0  0
  2  6  1  0  0  0  0
  3  4  1  0  0  0  0
  3 31  1  0  0  0  0
  3 32  1  0  0  0  0
  4  5  1  0  0  0  0
  4 33  1  0  0  0  0
  4 34  1  0  0  0  0
  5  6  1  0  0  0  0
  5 35  1  0  0  0  0
  5 36  1  0  0  0  0
  6  7  1  0  0  0  0
  6 37  1  0  0  0  0
  7  8  1  0  0  0  0
  7 38  1  0  0  0  0
  7 39  1  0  0  0  0
  8  9  2  0  0  0  0
  8 27  1  0  0  0  0
  9 10  1  0  0  0  0
  9 40  1  0  0  0  0
 10 11  1  0  0  0  0
 10 41  1  0  0  0  0
 11 12  1  0  0  0  0
 11 27  2  0  0  0  0
 12 13  2  0  0  0  0
 12 42  1  0  0  0  0
 13 14  1  0  0  0  0
 13 43  1  0  0  0  0
 14 15  1  0  0  0  0
 14 26  2  0  0  0  0
 15 16  1  0  0  0  0
 15 44  1  0  0  0  0
 15 45  1  0  0  0  0
 16 17  1  0  0  0  0
 16 46  1  0  0  0  0
 16 47  1  0  0  0  0
 17 18  2  0  0  0  0
 17 19  2  0  0  0  0
 17 20  1  0  0  0  0
 20 21  1  0  0  0  0
 20 25  2  0  0  0  0
 21 22  2  0  0  0  0
 21 48  1  0  0  0  0
 22 23  1  0  0  0  0
 22 49  1  0  0  0  0
 23 24  2  0  0  0  0
 23 50  1  0  0  0  0
 24 25  1  0  0  0  0
 24 51  1  0  0  0  0
 25 52  1  0  0  0  0
 26 27  1  0  0  0  0
 26 53  1  0  0  0  0
M  END
>  <COMPOUND_KEY>
Eletriptan

>  <Characterization>
Non-Inhibitor

>  <Binary Characterization>
0

$$$$

  MOE2013           3D
CORINA 3.49 0026  11.04.2013
 39 41  0  0  0  0  0  0  0  0999 V2000
    0.7170   -3.5380    3.3880 C   0  0  0  0  0  0  0  0  0  0  0  0
    0.5280   -2.9230    2.0710 N   0  0  0  0  0  0  0  0  0  0  0  0
    1.6180   -3.3280    1.1810 C   0  0  0  0  0  0  0  0  0  0  0  0
   -0.7940   -3.2920    1.5320 C   0  0  0  0  0  0  0  0  0  0  0  0
   -1.1880   -2.4790    0.2830 C   0  0  0  0  0  0  0  0  0  0  0  0
   -2.6090   -2.7820   -0.1270 C   0  0  0  0  0  0  0  0  0  0  0  0
   -3.0890   -3.1900   -1.3240 C   0  0  0  0  0  0  0  0  0  0  0  0
   -4.5150   -3.6220   -1.3730 C   0  0  0  0  0  0  0  0  0  0  0  0
   -5.5490   -2.8510   -0.8190 C   0  0  0  0  0  0  0  0  0  0  0  0
   -6.8710   -3.2950   -0.8740 C   0  0  0  0  0  0  0  0  0  0  0  0
   -7.1760   -4.5070   -1.4900 C   0  0  0  0  0  0  0  0  0  0  0  0
   -6.1610   -5.2720   -2.0650 C   0  0  0  0  0  0  0  0  0  0  0  0
   -4.8320   -4.8320   -2.0220 C   0  0  0  0  0  0  0  0  0  0  0  0
   -3.5740   -5.8470   -2.8020 S   0  0  0  0  0  0  0  0  0  0  0  0
   -2.3680   -4.5970   -3.2510 C   0  0  0  0  0  0  0  0  0  0  0  0
   -1.5720   -4.8190   -4.3830 C   0  0  0  0  0  0  0  0  0  0  0  0
   -0.6600   -3.8500   -4.8050 C   0  0  0  0  0  0  0  0  0  0  0  0
   -0.5540   -2.6530   -4.1020 C   0  0  0  0  0  0  0  0  0  0  0  0
    0.5500   -1.4460   -4.6370 Cl  0  0  0  0  0  0  0  0  0  0  0  0
   -1.3370   -2.4210   -2.9720 C   0  0  0  0  0  0  0  0  0  0  0  0
   -2.2240   -3.4060   -2.5130 C   0  0  0  0  0  0  0  0  0  0  0  0
    1.6780   -3.2360    3.8210 H   0  0  0  0  0  0  0  0  0  0  0  0
   -0.0570   -3.2010    4.0870 H   0  0  0  0  0  0  0  0  0  0  0  0
    0.6880   -4.6330    3.3410 H   0  0  0  0  0  0  0  0  0  0  0  0
    1.6040   -4.4040    0.9720 H   0  0  0  0  0  0  0  0  0  0  0  0
    1.5770   -2.7880    0.2300 H   0  0  0  0  0  0  0  0  0  0  0  0
    2.5890   -3.0790    1.6240 H   0  0  0  0  0  0  0  0  0  0  0  0
   -0.8370   -4.3670    1.3090 H   0  0  0  0  0  0  0  0  0  0  0  0
   -1.5500   -3.1010    2.3050 H   0  0  0  0  0  0  0  0  0  0  0  0
   -1.1150   -1.4070    0.5020 H   0  0  0  0  0  0  0  0  0  0  0  0
   -0.4850   -2.7000   -0.5210 H   0  0  0  0  0  0  0  0  0  0  0  0
   -3.3070   -2.6950    0.7080 H   0  0  0  0  0  0  0  0  0  0  0  0
   -5.3360   -1.8960   -0.3460 H   0  0  0  0  0  0  0  0  0  0  0  0
   -7.6630   -2.6930   -0.4370 H   0  0  0  0  0  0  0  0  0  0  0  0
   -8.2060   -4.8530   -1.5290 H   0  0  0  0  0  0  0  0  0  0  0  0
   -6.4150   -6.2110   -2.5510 H   0  0  0  0  0  0  0  0  0  0  0  0
   -1.6670   -5.7410   -4.9540 H   0  0  0  0  0  0  0  0  0  0  0  0
   -0.0520   -4.0310   -5.6870 H   0  0  0  0  0  0  0  0  0  0  0  0
   -1.2580   -1.4700   -2.4510 H   0  0  0  0  0  0  0  0  0  0  0  0
  1  2  1  0  0  0  0
  1 22  1  0  0  0  0
  1 23  1  0  0  0  0
  1 24  1  0  0  0  0
  2  3  1  0  0  0  0
  2  4  1  0  0  0  0
  3 25  1  0  0  0  0
  3 26  1  0  0  0  0
  3 27  1  0  0  0  0
  4  5  1  0  0  0  0
  4 28  1  0  0  0  0
  4 29  1  0  0  0  0
  5  6  1  0  0  0  0
  5 30  1  0  0  0  0
  5 31  1  0  0  0  0
  6  7  2  0  0  0  0
  6 32  1  0  0  0  0
  7  8  1  0  0  0  0
  7 21  1  0  0  0  0
  8  9  1  0  0  0  0
  8 13  2  0  0  0  0
  9 10  2  0  0  0  0
  9 33  1  0  0  0  0
 10 11  1  0  0  0  0
 10 34  1  0  0  0  0
 11 12  2  0  0  0  0
 11 35  1  0  0  0  0
 12 13  1  0  0  0  0
 12 36  1  0  0  0  0
 13 14  1  0  0  0  0
 14 15  1  0  0  0  0
 15 16  1  0  0  0  0
 15 21  2  0  0  0  0
 16 17  2  0  0  0  0
 16 37  1  0  0  0  0
 17 18  1  0  0  0  0
 17 38  1  0  0  0  0
 18 19  1  0  0  0  0
 18 20  2  0  0  0  0
 20 21  1  0  0  0  0
 20 39  1  0  0  0  0
M  END
>  <COMPOUND_KEY>
Chlorprothixene

>  <Characterization>
Non-Inhibitor

>  <Binary Characterization>
0

$$$$

  MOE2013           3D
CORINA 3.49 0026  11.04.2013
 46 49  0  0  0  0  0  0  0  0999 V2000
    0.0430    1.4020   -1.4730 O   0  0  0  0  0  0  0  0  0  0  0  0
    0.0100    0.0890   -1.0810 C   0  0  0  0  0  0  0  0  0  0  0  0
   -1.1190   -0.4330   -0.4610 C   0  0  0  0  0  0  0  0  0  0  0  0
   -1.1440   -1.7800   -0.0800 C   0  0  0  0  0  0  0  0  0  0  0  0
   -0.0490   -2.6360   -0.3170 C   0  0  0  0  0  0  0  0  0  0  0  0
    1.0910   -2.0760   -0.9320 C   0  0  0  0  0  0  0  0  0  0  0  0
    1.1110   -0.7290   -1.3090 C   0  0  0  0  0  0  0  0  0  0  0  0
    2.5670   -0.0880   -2.0880 S   0  0  0  0  0  0  0  0  0  0  0  0
    3.7010   -0.5440   -1.3100 O   0  0  0  0  0  0  0  0  0  0  0  0
    2.4310   -0.3980   -3.4960 O   0  0  0  0  0  0  0  0  0  0  0  0
    2.4690    1.5230   -1.9180 O   0  0  0  0  0  0  0  0  0  0  0  0
   -0.0630   -4.1230    0.0880 C   0  0  0  0  0  0  0  0  0  0  0  0
    0.4940   -4.8480   -1.0490 O   0  0  0  0  0  0  0  0  0  0  0  0
    1.5430   -5.6480   -0.7300 C   0  0  0  0  0  0  0  0  0  0  0  0
    2.0980   -6.4020   -1.5000 O   0  0  0  0  0  0  0  0  0  0  0  0
    1.8690   -5.3680    0.6700 C   0  0  0  0  0  0  0  0  0  0  0  0
    2.9260   -5.8640    1.4340 C   0  0  0  0  0  0  0  0  0  0  0  0
    4.1340   -7.1350    0.6850 Br  0  0  0  0  0  0  0  0  0  0  0  0
    3.0650   -5.3970    2.7560 C   0  0  0  0  0  0  0  0  0  0  0  0
    4.5090   -6.0420    3.8460 Br  0  0  0  0  0  0  0  0  0  0  0  0
    2.1460   -4.4480    3.2760 C   0  0  0  0  0  0  0  0  0  0  0  0
    2.3310   -3.8170    5.0820 Br  0  0  0  0  0  0  0  0  0  0  0  0
    1.0850   -3.9690    2.4710 C   0  0  0  0  0  0  0  0  0  0  0  0
   -0.1660   -2.6920    3.1420 Br  0  0  0  0  0  0  0  0  0  0  0  0
    0.9490   -4.4470    1.1630 C   0  0  0  0  0  0  0  0  0  0  0  0
   -1.4590   -4.7640    0.2340 C   0  0  0  0  0  0  0  0  0  0  0  0
   -1.8980   -5.4170    1.4000 C   0  0  0  0  0  0  0  0  0  0  0  0
   -3.1800   -5.9820    1.4850 C   0  0  0  0  0  0  0  0  0  0  0  0
   -4.0470   -5.9120    0.4010 C   0  0  0  0  0  0  0  0  0  0  0  0
   -5.3050   -6.4510    0.4750 O   0  0  0  0  0  0  0  0  0  0  0  0
   -3.6310   -5.2880   -0.7680 C   0  0  0  0  0  0  0  0  0  0  0  0
   -2.3500   -4.7310   -0.8630 C   0  0  0  0  0  0  0  0  0  0  0  0
   -4.7140   -5.1660   -2.1640 S   0  0  0  0  0  0  0  0  0  0  0  0
   -5.3520   -3.8710   -2.0500 O   0  0  0  0  0  0  0  0  0  0  0  0
   -3.9320   -5.5250   -3.3290 O   0  0  0  0  0  0  0  0  0  0  0  0
   -5.8380   -6.3120   -1.9390 O   0  0  0  0  0  0  0  0  0  0  0  0
   -0.8550    1.7680   -1.3420 H   0  0  0  0  0  0  0  0  0  0  0  0
   -1.9910    0.1820   -0.2600 H   0  0  0  0  0  0  0  0  0  0  0  0
   -2.0440   -2.1460    0.4130 H   0  0  0  0  0  0  0  0  0  0  0  0
    1.9670   -2.6920   -1.1340 H   0  0  0  0  0  0  0  0  0  0  0  0
    1.5120    1.7910   -1.8530 H   0  0  0  0  0  0  0  0  0  0  0  0
   -1.2590   -5.5130    2.2730 H   0  0  0  0  0  0  0  0  0  0  0  0
   -3.4720   -6.4730    2.4100 H   0  0  0  0  0  0  0  0  0  0  0  0
   -5.4390   -6.7850    1.3850 H   0  0  0  0  0  0  0  0  0  0  0  0
   -2.0410   -4.2600   -1.7970 H   0  0  0  0  0  0  0  0  0  0  0  0
   -5.9490   -6.4870   -0.9660 H   0  0  0  0  0  0  0  0  0  0  0  0
  1  2  1  0  0  0  0
  1 37  1  0  0  0  0
  2  3  1  0  0  0  0
  2  7  2  0  0  0  0
  3  4  2  0  0  0  0
  3 38  1  0  0  0  0
  4  5  1  0  0  0  0
  4 39  1  0  0  0  0
  5  6  2  0  0  0  0
  5 12  1  0  0  0  0
  6  7  1  0  0  0  0
  6 40  1  0  0  0  0
  7  8  1  0  0  0  0
  8  9  2  0  0  0  0
  8 10  2  0  0  0  0
  8 11  1  0  0  0  0
 11 41  1  0  0  0  0
 12 13  1  0  0  0  0
 12 25  1  0  0  0  0
 12 26  1  0  0  0  0
 13 14  1  0  0  0  0
 14 15  2  0  0  0  0
 14 16  1  0  0  0  0
 16 17  1  0  0  0  0
 16 25  2  0  0  0  0
 17 18  1  0  0  0  0
 17 19  2  0  0  0  0
 19 20  1  0  0  0  0
 19 21  1  0  0  0  0
 21 22  1  0  0  0  0
 21 23  2  0  0  0  0
 23 24  1  0  0  0  0
 23 25  1  0  0  0  0
 26 27  1  0  0  0  0
 26 32  2  0  0  0  0
 27 28  2  0  0  0  0
 27 42  1  0  0  0  0
 28 29  1  0  0  0  0
 28 43  1  0  0  0  0
 29 30  1  0  0  0  0
 29 31  2  0  0  0  0
 30 44  1  0  0  0  0
 31 32  1  0  0  0  0
 31 33  1  0  0  0  0
 32 45  1  0  0  0  0
 33 34  2  0  0  0  0
 33 35  2  0  0  0  0
 33 36  1  0  0  0  0
 36 46  1  0  0  0  0
M  END
>  <COMPOUND_KEY>
Bromosulfalein

>  <Characterization>
Inhibitor

>  <Binary Characterization>
1

$$$$

  MOE2013           3D
CORINA 3.49 0026  11.04.2013
 35 36  0  0  1  0  0  0  0  0999 V2000
    0.1910    1.6110   -0.2300 N   0  0  0  0  0  0  0  0  0  0  0  0
    0.1530    0.1370   -0.0920 C   0  0  1  0  0  0  0  0  0  0  0  0
   -1.2910   -0.3770    0.0170 C   0  0  0  0  0  0  0  0  0  0  0  0
   -1.9260   -0.0890    1.3600 C   0  0  0  0  0  0  0  0  0  0  0  0
   -2.5760    1.1300    1.5920 C   0  0  0  0  0  0  0  0  0  0  0  0
   -3.1490    1.4050    2.8380 C   0  0  0  0  0  0  0  0  0  0  0  0
   -4.0490    3.2820    3.0980 I   0  0  0  0  0  0  0  0  0  0  0  0
   -3.0990    0.4500    3.8630 C   0  0  0  0  0  0  0  0  0  0  0  0
   -3.6450    0.7230    5.0950 O   0  0  0  0  0  0  0  0  0  0  0  0
   -4.9640    0.3760    5.3200 C   0  0  0  0  0  0  0  0  0  0  0  0
   -5.4390    0.6920    6.5970 C   0  0  0  0  0  0  0  0  0  0  0  0
   -6.7570    0.3940    6.9540 C   0  0  0  0  0  0  0  0  0  0  0  0
   -7.3900    0.8980    8.8830 I   0  0  0  0  0  0  0  0  0  0  0  0
   -7.6090   -0.2220    6.0330 C   0  0  0  0  0  0  0  0  0  0  0  0
   -8.8980   -0.5080    6.3950 O   0  0  0  0  0  0  0  0  0  0  0  0
   -7.1310   -0.5360    4.7550 C   0  0  0  0  0  0  0  0  0  0  0  0
   -8.3590   -1.4580    3.3330 I   0  0  0  0  0  0  0  0  0  0  0  0
   -5.8120   -0.2400    4.3960 C   0  0  0  0  0  0  0  0  0  0  0  0
   -2.4150   -0.7550    3.6460 C   0  0  0  0  0  0  0  0  0  0  0  0
   -2.1950   -2.2030    5.1490 I   0  0  0  0  0  0  0  0  0  0  0  0
   -1.8390   -1.0250    2.3990 C   0  0  0  0  0  0  0  0  0  0  0  0
    0.8290   -0.4970   -1.3030 C   0  0  0  0  0  0  0  0  0  0  0  0
    1.1190    0.0650   -2.3490 O   0  0  0  0  0  0  0  0  0  0  0  0
    1.1070   -1.8040   -1.1180 O   0  0  0  0  0  0  0  0  0  0  0  0
    1.1670    1.9120   -0.2620 H   0  0  0  0  0  0  0  0  0  0  0  0
   -0.1850    1.8620   -1.1470 H   0  0  0  0  0  0  0  0  0  0  0  0
    0.7380   -0.1300    0.7970 H   0  0  0  0  0  0  0  0  0  0  0  0
   -1.9150    0.0500   -0.7810 H   0  0  0  0  0  0  0  0  0  0  0  0
   -1.3250   -1.4610   -0.1560 H   0  0  0  0  0  0  0  0  0  0  0  0
   -2.6140    1.8700    0.7940 H   0  0  0  0  0  0  0  0  0  0  0  0
   -4.7660    1.1720    7.3040 H   0  0  0  0  0  0  0  0  0  0  0  0
   -9.3410   -0.9290    5.6380 H   0  0  0  0  0  0  0  0  0  0  0  0
   -5.4620   -0.4920    3.3990 H   0  0  0  0  0  0  0  0  0  0  0  0
   -1.3130   -1.9630    2.2290 H   0  0  0  0  0  0  0  0  0  0  0  0
    1.5470   -2.0940   -1.9460 H   0  0  0  0  0  0  0  0  0  0  0  0
  1  2  1  0  0  0  0
  1 25  1  0  0  0  0
  1 26  1  0  0  0  0
  2  3  1  0  0  0  0
  2 22  1  0  0  0  0
  2 27  1  0  0  0  0
  3  4  1  0  0  0  0
  3 28  1  0  0  0  0
  3 29  1  0  0  0  0
  4  5  2  0  0  0  0
  4 21  1  0  0  0  0
  5  6  1  0  0  0  0
  5 30  1  0  0  0  0
  6  7  1  0  0  0  0
  6  8  2  0  0  0  0
  8  9  1  0  0  0  0
  8 19  1  0  0  0  0
  9 10  1  0  0  0  0
 10 11  2  0  0  0  0
 10 18  1  0  0  0  0
 11 12  1  0  0  0  0
 11 31  1  0  0  0  0
 12 13  1  0  0  0  0
 12 14  2  0  0  0  0
 14 15  1  0  0  0  0
 14 16  1  0  0  0  0
 15 32  1  0  0  0  0
 16 17  1  0  0  0  0
 16 18  2  0  0  0  0
 18 33  1  0  0  0  0
 19 20  1  0  0  0  0
 19 21  2  0  0  0  0
 21 34  1  0  0  0  0
 22 23  2  0  0  0  0
 22 24  1  0  0  0  0
 24 35  1  0  0  0  0
M  END
>  <COMPOUND_KEY>
Levothyroxin

>  <Characterization>
Non-Inhibitor

>  <Binary Characterization>
0

$$$$

  MOE2013           3D
CORINA 3.49 0026  11.04.2013
 49 51  0  0  1  0  0  0  0  0999 V2000
   -0.3790   -0.2110    0.7510 C   0  0  0  0  0  0  0  0  0  0  0  0
    0.1420   -1.6490    0.6100 C   0  0  2  0  0  0  0  0  0  0  0  0
    0.8420   -1.8780   -0.6610 N   0  0  3  0  0  0  0  0  0  0  0  0
    2.1330   -1.1970   -0.7430 C   0  0  0  0  0  0  0  0  0  0  0  0
    2.8380   -1.5970   -2.0470 C   0  0  0  0  0  0  0  0  0  0  0  0
    4.2620   -0.9940   -2.1580 C   0  0  0  0  0  0  0  0  0  0  0  0
    5.1080   -1.6050   -3.2740 C   0  0  0  0  0  0  0  0  0  0  0  0
    4.5580   -2.0700   -4.4790 C   0  0  0  0  0  0  0  0  0  0  0  0
    5.3740   -2.6140   -5.4750 C   0  0  0  0  0  0  0  0  0  0  0  0
    6.7510   -2.6960   -5.2840 C   0  0  0  0  0  0  0  0  0  0  0  0
    7.3160   -2.2300   -4.1000 C   0  0  0  0  0  0  0  0  0  0  0  0
    6.5020   -1.6860   -3.1050 C   0  0  0  0  0  0  0  0  0  0  0  0
    4.2470    0.5290   -2.2360 C   0  0  0  0  0  0  0  0  0  0  0  0
    4.9050    1.2870   -1.2540 C   0  0  0  0  0  0  0  0  0  0  0  0
    4.8970    2.6830   -1.3040 C   0  0  0  0  0  0  0  0  0  0  0  0
    4.2330    3.3400   -2.3380 C   0  0  0  0  0  0  0  0  0  0  0  0
    3.5810    2.6020   -3.3230 C   0  0  0  0  0  0  0  0  0  0  0  0
    3.5890    1.2060   -3.2750 C   0  0  0  0  0  0  0  0  0  0  0  0
   -0.9840   -2.6650    0.7630 C   0  0  0  0  0  0  0  0  0  0  0  0
   -0.8380   -3.7350    1.6630 C   0  0  0  0  0  0  0  0  0  0  0  0
   -1.8520   -4.6810    1.8210 C   0  0  0  0  0  0  0  0  0  0  0  0
   -3.0260   -4.5770    1.0780 C   0  0  0  0  0  0  0  0  0  0  0  0
   -3.1840   -3.5300    0.1730 C   0  0  0  0  0  0  0  0  0  0  0  0
   -2.1690   -2.5820    0.0130 C   0  0  0  0  0  0  0  0  0  0  0  0
    0.4470    0.5050    0.8240 H   0  0  0  0  0  0  0  0  0  0  0  0
   -1.0010    0.0880   -0.1000 H   0  0  0  0  0  0  0  0  0  0  0  0
   -0.9830   -0.1030    1.6590 H   0  0  0  0  0  0  0  0  0  0  0  0
    0.8470   -1.8180    1.4350 H   0  0  0  0  0  0  0  0  0  0  0  0
    0.2450   -1.5930   -1.4360 H   0  0  0  0  0  0  0  0  0  0  0  0
    1.9940   -0.1120   -0.7160 H   0  0  0  0  0  0  0  0  0  0  0  0
    2.7620   -1.4840    0.1080 H   0  0  0  0  0  0  0  0  0  0  0  0
    2.9130   -2.6930   -2.0830 H   0  0  0  0  0  0  0  0  0  0  0  0
    2.2140   -1.2980   -2.8990 H   0  0  0  0  0  0  0  0  0  0  0  0
    4.7630   -1.2780   -1.2200 H   0  0  0  0  0  0  0  0  0  0  0  0
    3.4890   -2.0150   -4.6640 H   0  0  0  0  0  0  0  0  0  0  0  0
    4.9330   -2.9730   -6.4010 H   0  0  0  0  0  0  0  0  0  0  0  0
    7.3830   -3.1210   -6.0590 H   0  0  0  0  0  0  0  0  0  0  0  0
    8.3910   -2.2870   -3.9520 H   0  0  0  0  0  0  0  0  0  0  0  0
    6.9650   -1.3220   -2.1900 H   0  0  0  0  0  0  0  0  0  0  0  0
    5.4290    0.7950   -0.4370 H   0  0  0  0  0  0  0  0  0  0  0  0
    5.4080    3.2570   -0.5360 H   0  0  0  0  0  0  0  0  0  0  0  0
    4.2270    4.4260   -2.3770 H   0  0  0  0  0  0  0  0  0  0  0  0
    3.0660    3.1130   -4.1320 H   0  0  0  0  0  0  0  0  0  0  0  0
    3.0780    0.6530   -4.0590 H   0  0  0  0  0  0  0  0  0  0  0  0
    0.0750   -3.8390    2.2450 H   0  0  0  0  0  0  0  0  0  0  0  0
   -1.7250   -5.5010    2.5230 H   0  0  0  0  0  0  0  0  0  0  0  0
   -3.8150   -5.3140    1.2010 H   0  0  0  0  0  0  0  0  0  0  0  0
   -4.0970   -3.4520   -0.4120 H   0  0  0  0  0  0  0  0  0  0  0  0
   -2.3130   -1.7820   -0.7080 H   0  0  0  0  0  0  0  0  0  0  0  0
  1  2  1  0  0  0  0
  1 25  1  0  0  0  0
  1 26  1  0  0  0  0
  1 27  1  0  0  0  0
  2  3  1  0  0  0  0
  2 19  1  0  0  0  0
  2 28  1  0  0  0  0
  3  4  1  0  0  0  0
  3 29  1  0  0  0  0
  4  5  1  0  0  0  0
  4 30  1  0  0  0  0
  4 31  1  0  0  0  0
  5  6  1  0  0  0  0
  5 32  1  0  0  0  0
  5 33  1  0  0  0  0
  6  7  1  0  0  0  0
  6 13  1  0  0  0  0
  6 34  1  0  0  0  0
  7  8  1  0  0  0  0
  7 12  2  0  0  0  0
  8  9  2  0  0  0  0
  8 35  1  0  0  0  0
  9 10  1  0  0  0  0
  9 36  1  0  0  0  0
 10 11  2  0  0  0  0
 10 37  1  0  0  0  0
 11 12  1  0  0  0  0
 11 38  1  0  0  0  0
 12 39  1  0  0  0  0
 13 14  1  0  0  0  0
 13 18  2  0  0  0  0
 14 15  2  0  0  0  0
 14 40  1  0  0  0  0
 15 16  1  0  0  0  0
 15 41  1  0  0  0  0
 16 17  2  0  0  0  0
 16 42  1  0  0  0  0
 17 18  1  0  0  0  0
 17 43  1  0  0  0  0
 18 44  1  0  0  0  0
 19 20  1  0  0  0  0
 19 24  2  0  0  0  0
 20 21  2  0  0  0  0
 20 45  1  0  0  0  0
 21 22  1  0  0  0  0
 21 46  1  0  0  0  0
 22 23  2  0  0  0  0
 22 47  1  0  0  0  0
 23 24  1  0  0  0  0
 23 48  1  0  0  0  0
 24 49  1  0  0  0  0
M  END
>  <COMPOUND_KEY>
Fendiline

>  <Characterization>
Non-Inhibitor

>  <Binary Characterization>
0

$$$$

  MOE2013           3D
CORINA 3.49 0026  11.04.2013
 76 79  0  0  1  0  0  0  0  0999 V2000
   -0.6840    1.4240    0.2050 C   0  0  0  0  0  0  0  0  0  0  0  0
   -0.3180   -0.0760    0.2440 C   0  0  0  0  0  0  0  0  0  0  0  0
    0.6390   -0.3340    1.4280 C   0  0  0  0  0  0  0  0  0  0  0  0
   -1.6220   -0.8550    0.5320 C   0  0  0  0  0  0  0  0  0  0  0  0
    0.3700   -0.4780   -1.0710 C   0  0  0  0  0  0  0  0  0  0  0  0
    1.5580    0.1620   -1.4720 C   0  0  0  0  0  0  0  0  0  0  0  0
    2.2170   -0.1860   -2.6570 C   0  0  0  0  0  0  0  0  0  0  0  0
    1.7080   -1.1900   -3.4850 C   0  0  0  0  0  0  0  0  0  0  0  0
    0.5280   -1.8360   -3.0980 C   0  0  0  0  0  0  0  0  0  0  0  0
   -0.1290   -1.4850   -1.9120 C   0  0  0  0  0  0  0  0  0  0  0  0
    2.4390   -1.5860   -4.7490 C   0  0  2  0  0  0  0  0  0  0  0  0
    1.5320   -1.6290   -5.8490 O   0  0  0  0  0  0  0  0  0  0  0  0
    3.1330   -2.9450   -4.5970 C   0  0  0  0  0  0  0  0  0  0  0  0
    3.9600   -3.3200   -5.8340 C   0  0  0  0  0  0  0  0  0  0  0  0
    4.7020   -4.6460   -5.6120 C   0  0  0  0  0  0  0  0  0  0  0  0
    5.3940   -5.1460   -6.8140 N   0  0  0  0  0  0  0  0  0  0  0  0
    5.8700   -6.5160   -6.5720 C   0  0  0  0  0  0  0  0  0  0  0  0
    6.5540   -7.1080   -7.8060 C   0  0  0  0  0  0  0  0  0  0  0  0
    7.7410   -6.2330   -8.2730 C   0  0  0  0  0  0  0  0  0  0  0  0
    7.1880   -4.8050   -8.4830 C   0  0  0  0  0  0  0  0  0  0  0  0
    6.5010   -4.2740   -7.2220 C   0  0  0  0  0  0  0  0  0  0  0  0
    8.4590   -6.8180   -9.5500 C   0  0  0  0  0  0  0  0  0  0  0  0
    7.4560   -6.8330  -10.5870 O   0  0  0  0  0  0  0  0  0  0  0  0
    9.6460   -5.9810  -10.0710 C   0  0  0  0  0  0  0  0  0  0  0  0
   10.0040   -6.0490  -11.4330 C   0  0  0  0  0  0  0  0  0  0  0  0
   11.0750   -5.3100  -11.9400 C   0  0  0  0  0  0  0  0  0  0  0  0
   11.8260   -4.5020  -11.0920 C   0  0  0  0  0  0  0  0  0  0  0  0
   11.5140   -4.4440   -9.7380 C   0  0  0  0  0  0  0  0  0  0  0  0
   10.4410   -5.1830   -9.2300 C   0  0  0  0  0  0  0  0  0  0  0  0
    8.9320   -8.2640   -9.3000 C   0  0  0  0  0  0  0  0  0  0  0  0
    8.4570   -9.3370  -10.0760 C   0  0  0  0  0  0  0  0  0  0  0  0
    8.8840  -10.6460   -9.8380 C   0  0  0  0  0  0  0  0  0  0  0  0
    9.7980  -10.9080   -8.8210 C   0  0  0  0  0  0  0  0  0  0  0  0
   10.2880   -9.8620   -8.0450 C   0  0  0  0  0  0  0  0  0  0  0  0
    9.8610   -8.5530   -8.2820 C   0  0  0  0  0  0  0  0  0  0  0  0
    0.2010    2.0640    0.1190 H   0  0  0  0  0  0  0  0  0  0  0  0
   -1.3370    1.6490   -0.6470 H   0  0  0  0  0  0  0  0  0  0  0  0
   -1.2090    1.7270    1.1180 H   0  0  0  0  0  0  0  0  0  0  0  0
    0.1620   -0.0860    2.3830 H   0  0  0  0  0  0  0  0  0  0  0  0
    0.9400   -1.3880    1.4690 H   0  0  0  0  0  0  0  0  0  0  0  0
    1.5530    0.2660    1.3600 H   0  0  0  0  0  0  0  0  0  0  0  0
   -2.3670   -0.6980   -0.2570 H   0  0  0  0  0  0  0  0  0  0  0  0
   -1.4370   -1.9320    0.6190 H   0  0  0  0  0  0  0  0  0  0  0  0
   -2.0770   -0.5290    1.4750 H   0  0  0  0  0  0  0  0  0  0  0  0
    1.9970    0.9450   -0.8590 H   0  0  0  0  0  0  0  0  0  0  0  0
    3.1360    0.3330   -2.9180 H   0  0  0  0  0  0  0  0  0  0  0  0
    0.1120   -2.6290   -3.7170 H   0  0  0  0  0  0  0  0  0  0  0  0
   -1.0370   -2.0300   -1.6690 H   0  0  0  0  0  0  0  0  0  0  0  0
    3.1850   -0.8200   -4.9930 H   0  0  0  0  0  0  0  0  0  0  0  0
    0.8890   -0.9100   -5.7220 H   0  0  0  0  0  0  0  0  0  0  0  0
    3.7850   -2.9300   -3.7140 H   0  0  0  0  0  0  0  0  0  0  0  0
    2.3840   -3.7310   -4.4320 H   0  0  0  0  0  0  0  0  0  0  0  0
    3.3020   -3.4090   -6.7070 H   0  0  0  0  0  0  0  0  0  0  0  0
    4.6710   -2.5120   -6.0380 H   0  0  0  0  0  0  0  0  0  0  0  0
    5.4080   -4.5390   -4.7770 H   0  0  0  0  0  0  0  0  0  0  0  0
    3.9560   -5.3890   -5.3030 H   0  0  0  0  0  0  0  0  0  0  0  0
    6.5650   -6.5420   -5.7220 H   0  0  0  0  0  0  0  0  0  0  0  0
    5.0220   -7.1630   -6.3180 H   0  0  0  0  0  0  0  0  0  0  0  0
    6.8940   -8.1180   -7.5520 H   0  0  0  0  0  0  0  0  0  0  0  0
    5.8170   -7.2130   -8.6120 H   0  0  0  0  0  0  0  0  0  0  0  0
    8.4560   -6.1960   -7.4400 H   0  0  0  0  0  0  0  0  0  0  0  0
    7.9860   -4.1090   -8.7560 H   0  0  0  0  0  0  0  0  0  0  0  0
    6.4650   -4.7910   -9.3090 H   0  0  0  0  0  0  0  0  0  0  0  0
    6.1320   -3.2700   -7.4580 H   0  0  0  0  0  0  0  0  0  0  0  0
    7.2380   -4.1700   -6.4150 H   0  0  0  0  0  0  0  0  0  0  0  0
    7.3900   -5.9290  -10.9400 H   0  0  0  0  0  0  0  0  0  0  0  0
    9.4470   -6.6900  -12.1150 H   0  0  0  0  0  0  0  0  0  0  0  0
   11.3250   -5.3730  -12.9950 H   0  0  0  0  0  0  0  0  0  0  0  0
   12.6590   -3.9260  -11.4850 H   0  0  0  0  0  0  0  0  0  0  0  0
   12.1100   -3.8250   -9.0710 H   0  0  0  0  0  0  0  0  0  0  0  0
   10.2460   -5.1180   -8.1630 H   0  0  0  0  0  0  0  0  0  0  0  0
    7.7400   -9.1630  -10.8760 H   0  0  0  0  0  0  0  0  0  0  0  0
    8.5000  -11.4600  -10.4470 H   0  0  0  0  0  0  0  0  0  0  0  0
   10.1280  -11.9260   -8.6360 H   0  0  0  0  0  0  0  0  0  0  0  0
   11.0060  -10.0640   -7.2540 H   0  0  0  0  0  0  0  0  0  0  0  0
   10.2660   -7.7590   -7.6590 H   0  0  0  0  0  0  0  0  0  0  0  0
  1  2  1  0  0  0  0
  1 36  1  0  0  0  0
  1 37  1  0  0  0  0
  1 38  1  0  0  0  0
  2  3  1  0  0  0  0
  2  4  1  0  0  0  0
  2  5  1  0  0  0  0
  3 39  1  0  0  0  0
  3 40  1  0  0  0  0
  3 41  1  0  0  0  0
  4 42  1  0  0  0  0
  4 43  1  0  0  0  0
  4 44  1  0  0  0  0
  5  6  1  0  0  0  0
  5 10  2  0  0  0  0
  6  7  2  0  0  0  0
  6 45  1  0  0  0  0
  7  8  1  0  0  0  0
  7 46  1  0  0  0  0
  8  9  2  0  0  0  0
  8 11  1  0  0  0  0
  9 10  1  0  0  0  0
  9 47  1  0  0  0  0
 10 48  1  0  0  0  0
 11 12  1  0  0  0  0
 11 13  1  0  0  0  0
 11 49  1  0  0  0  0
 12 50  1  0  0  0  0
 13 14  1  0  0  0  0
 13 51  1  0  0  0  0
 13 52  1  0  0  0  0
 14 15  1  0  0  0  0
 14 53  1  0  0  0  0
 14 54  1  0  0  0  0
 15 16  1  0  0  0  0
 15 55  1  0  0  0  0
 15 56  1  0  0  0  0
 16 17  1  0  0  0  0
 16 21  1  0  0  0  0
 17 18  1  0  0  0  0
 17 57  1  0  0  0  0
 17 58  1  0  0  0  0
 18 19  1  0  0  0  0
 18 59  1  0  0  0  0
 18 60  1  0  0  0  0
 19 20  1  0  0  0  0
 19 22  1  0  0  0  0
 19 61  1  0  0  0  0
 20 21  1  0  0  0  0
 20 62  1  0  0  0  0
 20 63  1  0  0  0  0
 21 64  1  0  0  0  0
 21 65  1  0  0  0  0
 22 23  1  0  0  0  0
 22 24  1  0  0  0  0
 22 30  1  0  0  0  0
 23 66  1  0  0  0  0
 24 25  1  0  0  0  0
 24 29  2  0  0  0  0
 25 26  2  0  0  0  0
 25 67  1  0  0  0  0
 26 27  1  0  0  0  0
 26 68  1  0  0  0  0
 27 28  2  0  0  0  0
 27 69  1  0  0  0  0
 28 29  1  0  0  0  0
 28 70  1  0  0  0  0
 29 71  1  0  0  0  0
 30 31  1  0  0  0  0
 30 35  2  0  0  0  0
 31 32  2  0  0  0  0
 31 72  1  0  0  0  0
 32 33  1  0  0  0  0
 32 73  1  0  0  0  0
 33 34  2  0  0  0  0
 33 74  1  0  0  0  0
 34 35  1  0  0  0  0
 34 75  1  0  0  0  0
 35 76  1  0  0  0  0
M  END
>  <COMPOUND_KEY>
Terfenadine

>  <Characterization>
Non-Inhibitor

>  <Binary Characterization>
0

$$$$

  MOE2013           3D
CORINA 3.49 0026  11.04.2013
 78 81  0  0  1  0  0  0  0  0999 V2000
   -0.0760    1.8740   -0.2140 C   0  0  0  0  0  0  0  0  0  0  0  0
   -0.0380    0.3480   -0.3410 C   0  0  2  0  0  0  0  0  0  0  0  0
   -1.4570   -0.2450   -0.1230 C   0  0  0  0  0  0  0  0  0  0  0  0
   -2.4900    0.2050   -1.1610 C   0  0  0  0  0  0  0  0  0  0  0  0
   -3.7960   -0.5630   -1.0460 C   0  0  0  0  0  0  0  0  0  0  0  0
   -4.0290   -1.3870   -0.1690 O   0  0  0  0  0  0  0  0  0  0  0  0
   -4.6980   -0.2190   -2.0370 N   0  0  0  0  0  0  0  0  0  0  0  0
   -6.0110   -0.8350   -2.1020 C   0  0  0  0  0  0  0  0  0  0  0  0
   -6.7310   -0.4970   -3.3920 C   0  0  0  0  0  0  0  0  0  0  0  0
   -8.3380   -1.2650   -3.4200 S   0  0  0  0  0  0  0  0  0  0  0  0
   -8.1820   -2.6960   -3.5430 O   0  0  0  0  0  0  0  0  0  0  0  0
   -9.1790   -0.6510   -2.4200 O   0  0  0  0  0  0  0  0  0  0  0  0
   -8.8000   -0.7320   -4.8770 O   0  0  0  0  0  0  0  0  0  0  0  0
    0.9750   -0.3010    0.6510 C   0  0  1  0  0  0  0  0  0  0  0  0
    1.0460   -1.8480    0.4790 C   0  0  0  0  0  0  0  0  0  0  0  0
    2.4680   -2.2850    0.8520 C   0  0  0  0  0  0  0  0  0  0  0  0
    3.0890   -1.0330    1.4500 C   0  0  1  0  0  0  0  0  0  0  0  0
    4.6180   -0.9670    1.5640 C   0  0  2  0  0  0  0  0  0  0  0  0
    5.1760   -2.1750    2.3300 C   0  0  0  0  0  0  0  0  0  0  0  0
    6.6820   -2.0700    2.5530 C   0  0  0  0  0  0  0  0  0  0  0  0
    7.1050   -0.7510    3.2220 C   0  0  2  0  0  0  0  0  0  0  0  0
    6.7000   -0.7550    4.7110 C   0  0  0  0  0  0  0  0  0  0  0  0
    7.0930    0.5330    5.4250 C   0  0  2  0  0  0  0  0  0  0  0  0
    6.5930    0.4850    6.7570 O   0  0  0  0  0  0  0  0  0  0  0  0
    6.5310    1.7560    4.7110 C   0  0  0  0  0  0  0  0  0  0  0  0
    6.9640    1.7800    3.2510 C   0  0  0  0  0  0  0  0  0  0  0  0
    6.5700    0.5030    2.4520 C   0  0  1  0  0  0  0  0  0  0  0  0
    7.2940    0.6130    1.0850 C   0  0  0  0  0  0  0  0  0  0  0  0
    5.0120    0.3720    2.2590 C   0  0  1  0  0  0  0  0  0  0  0  0
    4.3500    1.5860    1.5610 C   0  0  0  0  0  0  0  0  0  0  0  0
    2.8330    1.4260    1.3500 C   0  0  0  0  0  0  0  0  0  0  0  0
    2.4780    0.1220    0.6130 C   0  0  2  0  0  0  0  0  0  0  0  0
    2.9970    0.1760   -0.8450 C   0  0  0  0  0  0  0  0  0  0  0  0
    0.8630    2.3230   -0.5430 H   0  0  0  0  0  0  0  0  0  0  0  0
   -0.8470    2.3190   -0.8470 H   0  0  0  0  0  0  0  0  0  0  0  0
   -0.2680    2.1820    0.8190 H   0  0  0  0  0  0  0  0  0  0  0  0
    0.2670    0.1030   -1.3660 H   0  0  0  0  0  0  0  0  0  0  0  0
   -1.4060   -1.3390   -0.1580 H   0  0  0  0  0  0  0  0  0  0  0  0
   -1.8150    0.0130    0.8820 H   0  0  0  0  0  0  0  0  0  0  0  0
   -2.7270    1.2670   -1.0390 H   0  0  0  0  0  0  0  0  0  0  0  0
   -2.0930    0.0550   -2.1720 H   0  0  0  0  0  0  0  0  0  0  0  0
   -4.4370    0.4860   -2.7180 H   0  0  0  0  0  0  0  0  0  0  0  0
   -5.8880   -1.9190   -1.9950 H   0  0  0  0  0  0  0  0  0  0  0  0
   -6.5790   -0.4880   -1.2310 H   0  0  0  0  0  0  0  0  0  0  0  0
   -6.8770    0.5830   -3.4890 H   0  0  0  0  0  0  0  0  0  0  0  0
   -6.1720   -0.8590   -4.2600 H   0  0  0  0  0  0  0  0  0  0  0  0
   -8.9190   -1.4930   -5.4880 H   0  0  0  0  0  0  0  0  0  0  0  0
    0.6000   -0.1060    1.6680 H   0  0  0  0  0  0  0  0  0  0  0  0
    0.3140   -2.3360    1.1330 H   0  0  0  0  0  0  0  0  0  0  0  0
    0.8290   -2.1580   -0.5500 H   0  0  0  0  0  0  0  0  0  0  0  0
    2.4530   -3.1180    1.5620 H   0  0  0  0  0  0  0  0  0  0  0  0
    3.0120   -2.6200   -0.0390 H   0  0  0  0  0  0  0  0  0  0  0  0
    2.6940   -0.9590    2.4770 H   0  0  0  0  0  0  0  0  0  0  0  0
    5.0460   -1.0000    0.5570 H   0  0  0  0  0  0  0  0  0  0  0  0
    4.6630   -2.2800    3.2930 H   0  0  0  0  0  0  0  0  0  0  0  0
    4.9730   -3.0970    1.7720 H   0  0  0  0  0  0  0  0  0  0  0  0
    7.0160   -2.9210    3.1600 H   0  0  0  0  0  0  0  0  0  0  0  0
    7.1930   -2.1720    1.5890 H   0  0  0  0  0  0  0  0  0  0  0  0
    8.2050   -0.7210    3.2010 H   0  0  0  0  0  0  0  0  0  0  0  0
    5.6230   -0.9180    4.8330 H   0  0  0  0  0  0  0  0  0  0  0  0
    7.1740   -1.6030    5.2220 H   0  0  0  0  0  0  0  0  0  0  0  0
    8.1860    0.6000    5.4820 H   0  0  0  0  0  0  0  0  0  0  0  0
    6.8580    1.3100    7.1990 H   0  0  0  0  0  0  0  0  0  0  0  0
    5.4390    1.7800    4.7970 H   0  0  0  0  0  0  0  0  0  0  0  0
    6.8810    2.6650    5.2150 H   0  0  0  0  0  0  0  0  0  0  0  0
    6.5740    2.6830    2.7700 H   0  0  0  0  0  0  0  0  0  0  0  0
    8.0580    1.8900    3.2300 H   0  0  0  0  0  0  0  0  0  0  0  0
    7.0560   -0.2110    0.4070 H   0  0  0  0  0  0  0  0  0  0  0  0
    7.0410    1.5460    0.5700 H   0  0  0  0  0  0  0  0  0  0  0  0
    8.3820    0.6110    1.2200 H   0  0  0  0  0  0  0  0  0  0  0  0
    4.5610    0.3400    3.2600 H   0  0  0  0  0  0  0  0  0  0  0  0
    4.5000    2.4890    2.1620 H   0  0  0  0  0  0  0  0  0  0  0  0
    4.8250    1.7780    0.5940 H   0  0  0  0  0  0  0  0  0  0  0  0
    2.3390    1.4470    2.3300 H   0  0  0  0  0  0  0  0  0  0  0  0
    2.4750    2.3040    0.8070 H   0  0  0  0  0  0  0  0  0  0  0  0
    2.5750    1.0330   -1.3800 H   0  0  0  0  0  0  0  0  0  0  0  0
    4.0840    0.2800   -0.9040 H   0  0  0  0  0  0  0  0  0  0  0  0
    2.7330   -0.7200   -1.4150 H   0  0  0  0  0  0  0  0  0  0  0  0
  1  2  1  0  0  0  0
  1 34  1  0  0  0  0
  1 35  1  0  0  0  0
  1 36  1  0  0  0  0
  2  3  1  0  0  0  0
  2 14  1  0  0  0  0
  2 37  1  0  0  0  0
  3  4  1  0  0  0  0
  3 38  1  0  0  0  0
  3 39  1  0  0  0  0
  4  5  1  0  0  0  0
  4 40  1  0  0  0  0
  4 41  1  0  0  0  0
  5  6  2  0  0  0  0
  5  7  1  0  0  0  0
  7  8  1  0  0  0  0
  7 42  1  0  0  0  0
  8  9  1  0  0  0  0
  8 43  1  0  0  0  0
  8 44  1  0  0  0  0
  9 10  1  0  0  0  0
  9 45  1  0  0  0  0
  9 46  1  0  0  0  0
 10 11  2  0  0  0  0
 10 12  2  0  0  0  0
 10 13  1  0  0  0  0
 13 47  1  0  0  0  0
 14 15  1  0  0  0  0
 14 32  1  0  0  0  0
 14 48  1  0  0  0  0
 15 16  1  0  0  0  0
 15 49  1  0  0  0  0
 15 50  1  0  0  0  0
 16 17  1  0  0  0  0
 16 51  1  0  0  0  0
 16 52  1  0  0  0  0
 17 18  1  0  0  0  0
 17 32  1  0  0  0  0
 17 53  1  0  0  0  0
 18 19  1  0  0  0  0
 18 29  1  0  0  0  0
 18 54  1  0  0  0  0
 19 20  1  0  0  0  0
 19 55  1  0  0  0  0
 19 56  1  0  0  0  0
 20 21  1  0  0  0  0
 20 57  1  0  0  0  0
 20 58  1  0  0  0  0
 21 22  1  0  0  0  0
 21 27  1  0  0  0  0
 21 59  1  0  0  0  0
 22 23  1  0  0  0  0
 22 60  1  0  0  0  0
 22 61  1  0  0  0  0
 23 24  1  0  0  0  0
 23 25  1  0  0  0  0
 23 62  1  0  0  0  0
 24 63  1  0  0  0  0
 25 26  1  0  0  0  0
 25 64  1  0  0  0  0
 25 65  1  0  0  0  0
 26 27  1  0  0  0  0
 26 66  1  0  0  0  0
 26 67  1  0  0  0  0
 27 28  1  0  0  0  0
 27 29  1  0  0  0  0
 28 68  1  0  0  0  0
 28 69  1  0  0  0  0
 28 70  1  0  0  0  0
 29 30  1  0  0  0  0
 29 71  1  0  0  0  0
 30 31  1  0  0  0  0
 30 72  1  0  0  0  0
 30 73  1  0  0  0  0
 31 32  1  0  0  0  0
 31 74  1  0  0  0  0
 31 75  1  0  0  0  0
 32 33  1  0  0  0  0
 33 76  1  0  0  0  0
 33 77  1  0  0  0  0
 33 78  1  0  0  0  0
M  END
>  <COMPOUND_KEY>
Taurolithocholate

>  <Characterization>
Inhibitor

>  <Binary Characterization>
1

$$$$

  MOE2013           3D
CORINA 3.49 0026  11.04.2013
140143  0  0  1  0  0  0  0  0999 V2000
    0.2660    0.6050    0.9950 C   0  0  0  0  0  0  0  0  0  0  0  0
    0.4890   -1.1140    0.4770 S   0  0  0  0  0  0  0  0  0  0  0  0
    1.3330   -0.8050   -1.1100 C   0  0  0  0  0  0  0  0  0  0  0  0
    1.6500   -2.1300   -1.7990 C   0  0  0  0  0  0  0  0  0  0  0  0
    2.5560   -1.9620   -3.0260 C   0  0  2  0  0  0  0  0  0  0  0  0
    1.8680   -1.3610   -4.1660 N   0  0  0  0  0  0  0  0  0  0  0  0
    1.8260   -0.0020   -4.4060 C   0  0  0  0  0  0  0  0  0  0  0  0
    2.2650    0.8160   -3.5980 O   0  0  0  0  0  0  0  0  0  0  0  0
    1.1160    0.4000   -5.7250 C   0  0  2  0  0  0  0  0  0  0  0  0
    1.6420   -0.3710   -6.9560 C   0  0  0  0  0  0  0  0  0  0  0  0
    1.0430    0.0990   -8.2660 C   0  0  0  0  0  0  0  0  0  0  0  0
    1.8110    0.8720   -9.1470 C   0  0  0  0  0  0  0  0  0  0  0  0
    1.2560    1.3720  -10.3250 C   0  0  0  0  0  0  0  0  0  0  0  0
   -0.0660    1.0750  -10.6480 C   0  0  0  0  0  0  0  0  0  0  0  0
   -0.6610    1.5450  -11.7910 O   0  0  0  0  0  0  0  0  0  0  0  0
   -0.0260    1.1700  -13.2520 S   0  0  0  0  0  0  0  0  0  0  0  0
   -1.0400    1.4160  -14.2560 O   0  0  0  0  0  0  0  0  0  0  0  0
    1.2890    1.7700  -13.3560 O   0  0  0  0  0  0  0  0  0  0  0  0
    0.2020   -0.4340  -13.1670 O   0  0  0  0  0  0  0  0  0  0  0  0
   -0.8450    0.3100   -9.7820 C   0  0  0  0  0  0  0  0  0  0  0  0
   -0.2910   -0.1810   -8.5960 C   0  0  0  0  0  0  0  0  0  0  0  0
    1.1360    1.8530   -5.9120 N   0  0  0  0  0  0  0  0  0  0  0  0
    2.2830    2.5780   -6.1800 C   0  0  0  0  0  0  0  0  0  0  0  0
    3.3990    2.0670   -6.2570 O   0  0  0  0  0  0  0  0  0  0  0  0
    2.0290    4.0960   -6.3490 C   0  0  1  0  0  0  0  0  0  0  0  0
    3.3180    4.8100   -6.2720 N   0  0  0  0  0  0  0  0  0  0  0  0
    1.3850    4.4110   -7.7020 C   0  0  0  0  0  0  0  0  0  0  0  0
   -0.0740    4.0490   -7.7310 C   0  0  0  0  0  0  0  0  0  0  0  0
   -0.7160    3.5490   -6.8200 O   0  0  0  0  0  0  0  0  0  0  0  0
   -0.6390    4.3350   -8.9190 O   0  0  0  0  0  0  0  0  0  0  0  0
    3.0290   -3.3420   -3.5110 C   0  0  0  0  0  0  0  0  0  0  0  0
    2.5460   -3.8830   -4.5070 O   0  0  0  0  0  0  0  0  0  0  0  0
    3.9960   -3.9200   -2.7200 N   0  0  0  0  0  0  0  0  0  0  0  0
    4.5440   -5.2340   -2.9940 C   0  0  0  0  0  0  0  0  0  0  0  0
    4.9870   -5.8470   -1.6750 C   0  0  0  0  0  0  0  0  0  0  0  0
    5.3150   -5.1580   -0.7100 O   0  0  0  0  0  0  0  0  0  0  0  0
    5.0120   -7.2250   -1.6870 N   0  0  0  0  0  0  0  0  0  0  0  0
    5.2910   -8.0230   -0.4960 C   0  0  1  0  0  0  0  0  0  0  0  0
    4.0070   -8.5420    0.1720 C   0  0  0  0  0  0  0  0  0  0  0  0
    3.1350   -7.4620    0.7270 C   0  0  0  0  0  0  0  0  0  0  0  0
    3.2420   -6.8900    1.9800 C   0  0  0  0  0  0  0  0  0  0  0  0
    2.2700   -5.9350    2.1010 N   0  0  0  0  0  0  0  0  0  0  0  0
    1.5150   -5.8760    0.9530 C   0  0  0  0  0  0  0  0  0  0  0  0
    0.4220   -5.0630    0.6330 C   0  0  0  0  0  0  0  0  0  0  0  0
   -0.1520   -5.2140   -0.6320 C   0  0  0  0  0  0  0  0  0  0  0  0
    0.3480   -6.1430   -1.5410 C   0  0  0  0  0  0  0  0  0  0  0  0
    1.4360   -6.9550   -1.2020 C   0  0  0  0  0  0  0  0  0  0  0  0
    2.0350   -6.8220    0.0690 C   0  0  0  0  0  0  0  0  0  0  0  0
    6.1090   -9.2340   -0.9580 C   0  0  0  0  0  0  0  0  0  0  0  0
    6.0680   -9.6470   -2.1170 O   0  0  0  0  0  0  0  0  0  0  0  0
    6.8290   -9.8400    0.0460 N   0  0  0  0  0  0  0  0  0  0  0  0
    7.5960  -11.0660   -0.1360 C   0  0  1  0  0  0  0  0  0  0  0  0
    9.0650  -10.8000   -0.4850 C   0  0  0  0  0  0  0  0  0  0  0  0
    9.2370  -10.2410   -1.8930 C   0  0  0  0  0  0  0  0  0  0  0  0
   11.0090  -10.1800   -2.3130 S   0  0  0  0  0  0  0  0  0  0  0  0
   10.8700   -9.3990   -3.9390 C   0  0  0  0  0  0  0  0  0  0  0  0
    7.5130  -11.7970    1.2080 C   0  0  0  0  0  0  0  0  0  0  0  0
    7.1430  -11.2320    2.2380 O   0  0  0  0  0  0  0  0  0  0  0  0
    7.9240  -13.1140    1.1690 N   0  0  0  0  0  0  0  0  0  0  0  0
    7.9650  -13.9100    2.3880 C   0  0  1  0  0  0  0  0  0  0  0  0
    7.8730  -15.4020    2.0800 C   0  0  0  0  0  0  0  0  0  0  0  0
    7.3790  -16.1490    3.2850 C   0  0  0  0  0  0  0  0  0  0  0  0
    7.2130  -15.6860    4.4030 O   0  0  0  0  0  0  0  0  0  0  0  0
    7.1330  -17.4430    3.0110 O   0  0  0  0  0  0  0  0  0  0  0  0
    9.2870  -13.5920    3.1140 C   0  0  0  0  0  0  0  0  0  0  0  0
   10.2950  -13.1840    2.5410 O   0  0  0  0  0  0  0  0  0  0  0  0
    9.2500  -13.8770    4.4640 N   0  0  0  0  0  0  0  0  0  0  0  0
   10.3700  -13.5950    5.3530 C   0  0  1  0  0  0  0  0  0  0  0  0
    9.9050  -13.1930    6.7600 C   0  0  0  0  0  0  0  0  0  0  0  0
    9.3060  -11.8060    6.8070 C   0  0  0  0  0  0  0  0  0  0  0  0
    7.9360  -11.6090    6.5920 C   0  0  0  0  0  0  0  0  0  0  0  0
    7.3900  -10.3240    6.6330 C   0  0  0  0  0  0  0  0  0  0  0  0
    8.2070   -9.2240    6.8920 C   0  0  0  0  0  0  0  0  0  0  0  0
    9.5720   -9.4080    7.1030 C   0  0  0  0  0  0  0  0  0  0  0  0
   10.1200  -10.6910    7.0550 C   0  0  0  0  0  0  0  0  0  0  0  0
   11.2140  -14.8690    5.4570 C   0  0  0  0  0  0  0  0  0  0  0  0
   10.7380  -15.9980    5.5520 O   0  0  0  0  0  0  0  0  0  0  0  0
   12.5680  -14.6670    5.5010 N   0  0  0  0  0  0  0  0  0  0  0  0
    1.2360    1.1000    1.1000 H   0  0  0  0  0  0  0  0  0  0  0  0
   -0.3470    1.1450    0.2690 H   0  0  0  0  0  0  0  0  0  0  0  0
   -0.2410    0.6260    1.9630 H   0  0  0  0  0  0  0  0  0  0  0  0
    0.6750   -0.1960   -1.7350 H   0  0  0  0  0  0  0  0  0  0  0  0
    2.2550   -0.2490   -0.9090 H   0  0  0  0  0  0  0  0  0  0  0  0
    2.1460   -2.7980   -1.0820 H   0  0  0  0  0  0  0  0  0  0  0  0
    0.7170   -2.6250   -2.0970 H   0  0  0  0  0  0  0  0  0  0  0  0
    3.4370   -1.3560   -2.7820 H   0  0  0  0  0  0  0  0  0  0  0  0
    1.4310   -2.0230   -4.8020 H   0  0  0  0  0  0  0  0  0  0  0  0
    0.0560    0.1490   -5.5820 H   0  0  0  0  0  0  0  0  0  0  0  0
    2.7360   -0.3100   -7.0040 H   0  0  0  0  0  0  0  0  0  0  0  0
    1.4240   -1.4420   -6.8560 H   0  0  0  0  0  0  0  0  0  0  0  0
    2.8430    1.1200   -8.9030 H   0  0  0  0  0  0  0  0  0  0  0  0
    1.8650    2.0090  -10.9610 H   0  0  0  0  0  0  0  0  0  0  0  0
    0.8520   -0.6550  -12.4640 H   0  0  0  0  0  0  0  0  0  0  0  0
   -1.8820    0.0920  -10.0270 H   0  0  0  0  0  0  0  0  0  0  0  0
   -0.9120   -0.7730   -7.9270 H   0  0  0  0  0  0  0  0  0  0  0  0
    0.2420    2.3530   -5.8770 H   0  0  0  0  0  0  0  0  0  0  0  0
    1.4000    4.4270   -5.5140 H   0  0  0  0  0  0  0  0  0  0  0  0
    3.1690    5.7850   -6.0110 H   0  0  0  0  0  0  0  0  0  0  0  0
    3.8780    4.3930   -5.5230 H   0  0  0  0  0  0  0  0  0  0  0  0
    1.4450    5.4880   -7.9030 H   0  0  0  0  0  0  0  0  0  0  0  0
    1.8950    3.8740   -8.5090 H   0  0  0  0  0  0  0  0  0  0  0  0
   -1.5760    4.0550   -8.8530 H   0  0  0  0  0  0  0  0  0  0  0  0
    4.3570   -3.4400   -1.8990 H   0  0  0  0  0  0  0  0  0  0  0  0
    3.7940   -5.8610   -3.4860 H   0  0  0  0  0  0  0  0  0  0  0  0
    5.4130   -5.1160   -3.6480 H   0  0  0  0  0  0  0  0  0  0  0  0
    4.8370   -7.7360   -2.5490 H   0  0  0  0  0  0  0  0  0  0  0  0
    5.8870   -7.4290    0.2070 H   0  0  0  0  0  0  0  0  0  0  0  0
    3.4300   -9.1420   -0.5450 H   0  0  0  0  0  0  0  0  0  0  0  0
    4.2670   -9.2310    0.9870 H   0  0  0  0  0  0  0  0  0  0  0  0
    3.9350   -7.0770    2.7890 H   0  0  0  0  0  0  0  0  0  0  0  0
    2.1210   -5.3520    2.9130 H   0  0  0  0  0  0  0  0  0  0  0  0
    0.0350   -4.3330    1.3360 H   0  0  0  0  0  0  0  0  0  0  0  0
   -0.9970   -4.5890   -0.9120 H   0  0  0  0  0  0  0  0  0  0  0  0
   -0.1080   -6.2350   -2.5240 H   0  0  0  0  0  0  0  0  0  0  0  0
    1.8150   -7.6800   -1.9160 H   0  0  0  0  0  0  0  0  0  0  0  0
    6.8330   -9.4570    0.9900 H   0  0  0  0  0  0  0  0  0  0  0  0
    7.1150  -11.6830   -0.9030 H   0  0  0  0  0  0  0  0  0  0  0  0
    9.5010  -10.1080    0.2480 H   0  0  0  0  0  0  0  0  0  0  0  0
    9.6280  -11.7390   -0.3990 H   0  0  0  0  0  0  0  0  0  0  0  0
    8.7280  -10.8770   -2.6250 H   0  0  0  0  0  0  0  0  0  0  0  0
    8.8300   -9.2280   -1.9560 H   0  0  0  0  0  0  0  0  0  0  0  0
   10.2760  -10.0240   -4.6110 H   0  0  0  0  0  0  0  0  0  0  0  0
   10.4090   -8.4120   -3.8490 H   0  0  0  0  0  0  0  0  0  0  0  0
   11.8680   -9.2790   -4.3670 H   0  0  0  0  0  0  0  0  0  0  0  0
    8.2390  -13.5270    0.2980 H   0  0  0  0  0  0  0  0  0  0  0  0
    7.1320  -13.5840    3.0250 H   0  0  0  0  0  0  0  0  0  0  0  0
    7.1540  -15.5720    1.2690 H   0  0  0  0  0  0  0  0  0  0  0  0
[truncated: 656,614 more chars]
