# Supplementary material for: Vienna LiverTox Workspace—A Set of Machine Learning Models for Prediction of Interactions Profiles of Small Molecules With Transporters Relevant for Regulatory Agencies
Source: Front Chem. 2020 Jan 10;7:899. doi: 10.3389/fchem.2019.00899 (PMC6966498; doi:10.3389/fchem.2019.00899)
Supplement: Supplementary file 2 [file Data_Sheet_2.ZIP › BcrpTRANSP_training.sdf]

668844
  MOE2011           2D

 31 34  0  0  0  0  0  0  0  0999 V2000
    7.4220    0.7610    0.0000 O   0  0  0  0  0  0  0  0  0  0  0  0
    6.8770    0.1410    0.0000 C   0  0  0  0  0  0  0  0  0  0  0  0
    6.0340    0.3070    0.0000 C   0  0  0  0  0  0  0  0  0  0  0  0
    5.7790    1.0920    0.0000 C   0  0  0  0  0  0  0  0  0  0  0  0
    4.9720    1.2630    0.0000 C   0  0  0  0  0  0  0  0  0  0  0  0
    4.4200    0.6500    0.0000 C   0  0  0  0  0  0  0  0  0  0  0  0
    3.6000    0.6480    0.0000 C   0  0  0  0  0  0  0  0  0  0  0  0
    3.0370    1.2910    0.0000 C   0  0  0  0  0  0  0  0  0  0  0  0
    2.2000    1.1200    0.0000 C   0  0  0  0  0  0  0  0  0  0  0  0
    1.9370    0.3070    0.0000 C   0  0  0  0  0  0  0  0  0  0  0  0
    2.5140   -0.3230    0.0000 C   0  0  0  0  0  0  0  0  0  0  0  0
    3.3460   -0.1320    0.0000 C   0  0  0  0  0  0  0  0  0  0  0  0
    4.0080   -1.4400    0.0000 C   0  0  0  0  0  0  0  0  0  0  0  0
    4.0100   -0.6150    0.0000 N   0  0  0  0  0  0  0  0  0  0  0  0
    4.6750   -0.1340    0.0000 C   0  0  0  0  0  0  0  0  0  0  0  0
    5.4820   -0.3060    0.0000 C   0  0  0  0  0  0  0  0  0  0  0  0
    7.1490   -0.6740    0.0000 C   0  0  0  0  0  0  0  0  0  0  0  0
    6.5740   -1.3130    0.0000 C   0  0  0  0  0  0  0  0  0  0  0  0
    5.7350   -1.1270    0.0000 C   0  0  0  0  0  0  0  0  0  0  0  0
    5.1760   -1.7340    0.0000 O   0  0  0  0  0  0  0  0  0  0  0  0
    1.6500    1.7340    0.0000 F   0  0  0  0  0  0  0  0  0  0  0  0
    6.1210    1.4720    0.0000 H   0  0  0  0  0  0  0  0  0  0  0  0
    4.8130    1.7500    0.0000 H   0  0  0  0  0  0  0  0  0  0  0  0
    3.2000    1.7760    0.0000 H   0  0  0  0  0  0  0  0  0  0  0  0
    1.4370    0.1980    0.0000 H   0  0  0  0  0  0  0  0  0  0  0  0
    2.3620   -0.8120    0.0000 H   0  0  0  0  0  0  0  0  0  0  0  0
    3.4960   -1.4390    0.0000 H   0  0  0  0  0  0  0  0  0  0  0  0
    4.0070   -1.9510    0.0000 H   0  0  0  0  0  0  0  0  0  0  0  0
    4.5200   -1.4400    0.0000 H   0  0  0  0  0  0  0  0  0  0  0  0
    7.6500   -0.7780    0.0000 H   0  0  0  0  0  0  0  0  0  0  0  0
    6.7300   -1.7990    0.0000 H   0  0  0  0  0  0  0  0  0  0  0  0
  1  2  2  0  0  0  0
  2  3  1  0  0  0  0
  2 17  1  0  0  0  0
  3  4  1  0  0  0  0
  3 16  2  0  0  0  0
  4  5  2  0  0  0  0
  4 22  1  0  0  0  0
  5  6  1  0  0  0  0
  5 23  1  0  0  0  0
  6  7  1  0  0  0  0
  6 15  2  0  0  0  0
  7  8  1  0  0  0  0
  7 12  2  0  0  0  0
  8  9  2  0  0  0  0
  8 24  1  0  0  0  0
  9 10  1  0  0  0  0
  9 21  1  0  0  0  0
 10 11  2  0  0  0  0
 10 25  1  0  0  0  0
 11 12  1  0  0  0  0
 11 26  1  0  0  0  0
 12 14  1  0  0  0  0
 13 14  1  0  0  0  0
 13 27  1  0  0  0  0
 13 28  1  0  0  0  0
 13 29  1  0  0  0  0
 14 15  1  0  0  0  0
 15 16  1  0  0  0  0
 16 19  1  0  0  0  0
 17 18  2  0  0  0  0
 17 30  1  0  0  0  0
 18 19  1  0  0  0  0
 18 31  1  0  0  0  0
 19 20  2  0  0  0  0
M  END
> <Molecule name>
668844

> <Activity>
1

$$$$
697264
  MOE2011           2D

 56 58  0  0  1  0  0  0  0  0999 V2000
    3.8850   -1.1700    0.0000 O   0  0  0  0  0  0  0  0  0  0  0  0
    3.6630   -2.3990    0.0000 C   0  0  0  0  0  0  0  0  0  0  0  0
    4.4770   -2.2710    0.0000 C   0  0  0  0  0  0  0  0  0  0  0  0
    2.4730   -1.3930    0.0000 C   0  0  3  0  0  0  0  0  0  0  0  0
    2.7690   -0.6230    0.0000 C   0  0  0  0  0  0  0  0  0  0  0  0
    3.2440   -1.6900    0.0000 C   0  0  3  0  0  0  0  0  0  0  0  0
    4.6560   -1.4660    0.0000 C   0  0  3  0  0  0  0  0  0  0  0  0
    2.7290    0.9010    0.0000 C   0  0  0  0  0  0  0  0  0  0  0  0
    3.5440    1.0310    0.0000 C   0  0  3  0  0  0  0  0  0  0  0  0
    4.3700    0.6110    0.0000 C   0  0  3  0  0  0  0  0  0  0  0  0
    2.4330    0.1310    0.0000 C   0  0  0  0  0  0  0  0  0  0  0  0
    5.1240    0.9470    0.0000 C   0  0  3  0  0  0  0  0  0  0  0  0
    5.7920    0.4610    0.0000 C   0  0  3  0  0  0  0  0  0  0  0  0
    5.7060   -0.3590    0.0000 C   0  0  0  0  0  0  0  0  0  0  0  0
    4.9520   -0.6950    0.0000 C   0  0  3  0  0  0  0  0  0  0  0  0
    4.2840   -0.2100    0.0000 I   0  0  0  0  0  0  0  0  0  0  0  0
    5.3790    1.7320    0.0000 O   0  0  0  0  0  0  0  0  0  0  0  0
    6.2040    1.7320    0.0000 C   0  0  0  0  0  0  0  0  0  0  0  0
    6.4590    0.9470    0.0000 C   0  0  0  0  0  0  0  0  0  0  0  0
    6.6900    2.3990    0.0000 O   0  0  0  0  0  0  0  0  0  0  0  0
    1.9740   -2.0510    0.0000 I   0  0  0  0  0  0  0  0  0  0  0  0
    3.6860    0.1490    0.0000 O   0  0  0  0  0  0  0  0  0  0  0  0
    1.6510   -1.3240    0.0000 C   0  0  0  0  0  0  0  0  0  0  0  0
    3.4150    1.8460    0.0000 C   0  0  0  0  0  0  0  0  0  0  0  0
    5.4260   -1.7610    0.0000 C   0  0  0  0  0  0  0  0  0  0  0  0
    7.2440    0.6920    0.0000 C   0  0  0  0  0  0  0  0  0  0  0  0
    3.1930   -2.6020    0.0000 H   0  0  0  0  0  0  0  0  0  0  0  0
    3.8050   -2.8900    0.0000 H   0  0  0  0  0  0  0  0  0  0  0  0
    4.4930   -2.7820    0.0000 H   0  0  0  0  0  0  0  0  0  0  0  0
    4.9860   -2.3180    0.0000 H   0  0  0  0  0  0  0  0  0  0  0  0
    3.1830   -0.9240    0.0000 H   0  0  0  0  0  0  0  0  0  0  0  0
    3.1670   -0.3010    0.0000 H   0  0  0  0  0  0  0  0  0  0  0  0
    3.1640   -1.1840    0.0000 H   0  0  0  0  0  0  0  0  0  0  0  0
    2.7380    1.4130    0.0000 H   0  0  0  0  0  0  0  0  0  0  0  0
    2.2270    1.0000    0.0000 H   0  0  0  0  0  0  0  0  0  0  0  0
    3.9580    1.3310    0.0000 H   0  0  0  0  0  0  0  0  0  0  0  0
    4.6180    0.1630    0.0000 H   0  0  0  0  0  0  0  0  0  0  0  0
    2.0190    0.4320    0.0000 H   0  0  0  0  0  0  0  0  0  0  0  0
    2.0350   -0.1910    0.0000 H   0  0  0  0  0  0  0  0  0  0  0  0
    4.7440    1.2890    0.0000 H   0  0  0  0  0  0  0  0  0  0  0  0
    6.2350    0.2060    0.0000 H   0  0  0  0  0  0  0  0  0  0  0  0
    5.8300   -0.8560    0.0000 H   0  0  0  0  0  0  0  0  0  0  0  0
    6.2160   -0.3240    0.0000 H   0  0  0  0  0  0  0  0  0  0  0  0
    5.0050   -0.1860    0.0000 H   0  0  0  0  0  0  0  0  0  0  0  0
    3.2020   -0.0170    0.0000 H   0  0  0  0  0  0  0  0  0  0  0  0
    1.6940   -0.8140    0.0000 H   0  0  0  0  0  0  0  0  0  0  0  0
    1.1410   -1.2810    0.0000 H   0  0  0  0  0  0  0  0  0  0  0  0
    1.6080   -1.8340    0.0000 H   0  0  0  0  0  0  0  0  0  0  0  0
    3.9210    1.9260    0.0000 H   0  0  0  0  0  0  0  0  0  0  0  0
    3.3350    2.3520    0.0000 H   0  0  0  0  0  0  0  0  0  0  0  0
    2.9100    1.7660    0.0000 H   0  0  0  0  0  0  0  0  0  0  0  0
    5.2430   -2.2390    0.0000 H   0  0  0  0  0  0  0  0  0  0  0  0
    5.9040   -1.9450    0.0000 H   0  0  0  0  0  0  0  0  0  0  0  0
    5.6090   -1.2840    0.0000 H   0  0  0  0  0  0  0  0  0  0  0  0
    7.3510    0.1910    0.0000 H   0  0  0  0  0  0  0  0  0  0  0  0
    7.6250    1.0340    0.0000 H   0  0  0  0  0  0  0  0  0  0  0  0
  1  6  1  0  0  0  0
  1  7  1  0  0  0  0
  2  3  1  0  0  0  0
  2  6  1  0  0  0  0
  2 27  1  0  0  0  0
  2 28  1  0  0  0  0
  3  7  1  0  0  0  0
  3 29  1  0  0  0  0
  3 30  1  0  0  0  0
  4  5  1  0  0  0  0
  4  6  1  0  0  0  0
  4 21  1  0  0  0  0
  4 23  1  0  0  0  0
  5 11  1  0  0  0  0
  5 31  1  0  0  0  0
  5 32  1  0  0  0  0
  6 33  1  0  0  0  0
  7 15  1  0  0  0  0
  7 25  1  0  0  0  0
  8  9  1  0  0  0  0
  8 11  1  0  0  0  0
  8 34  1  0  0  0  0
  8 35  1  0  0  0  0
  9 10  1  0  0  0  0
  9 24  1  0  0  0  0
  9 36  1  0  0  0  0
 10 12  1  0  0  0  0
 10 22  1  0  0  0  0
 10 37  1  0  0  0  0
 11 38  1  0  0  0  0
 11 39  1  0  0  0  0
 12 13  1  0  0  0  0
 12 17  1  0  0  0  0
 12 40  1  0  0  0  0
 13 14  1  0  0  0  0
 13 19  1  0  0  0  0
 13 41  1  0  0  0  0
 14 15  1  0  0  0  0
 14 42  1  0  0  0  0
 14 43  1  0  0  0  0
 15 16  1  0  0  0  0
 15 44  1  0  0  0  0
 17 18  1  0  0  0  0
 18 19  1  0  0  0  0
 18 20  2  0  0  0  0
 19 26  2  0  0  0  0
 22 45  1  0  0  0  0
 23 46  1  0  0  0  0
 23 47  1  0  0  0  0
 23 48  1  0  0  0  0
 24 49  1  0  0  0  0
 24 50  1  0  0  0  0
 24 51  1  0  0  0  0
 25 52  1  0  0  0  0
 25 53  1  0  0  0  0
 25 54  1  0  0  0  0
 26 55  1  0  0  0  0
 26 56  1  0  0  0  0
M  END
> <Molecule name>
697264

> <Activity>
1

$$$$
689602
  MOE2011           2D

 18 20  0  0  1  0  0  0  0  0999 V2000
    2.8840    2.4110    0.0000 Cl  0  0  0  0  0  0  0  0  0  0  0  0
    3.3710    1.7400    0.0000 C   0  0  0  0  0  0  0  0  0  0  0  0
    4.2010    1.7400    0.0000 S   0  0  0  0  0  0  0  0  0  0  0  0
    4.4580    0.9510    0.0000 C   0  0  0  0  0  0  0  0  0  0  0  0
    3.7860    0.4640    0.0000 C   0  0  0  0  0  0  0  0  0  0  0  0
    3.1150    0.9510    0.0000 C   0  0  0  0  0  0  0  0  0  0  0  0
    2.4500    0.4650    0.0000 C   0  0  0  0  0  0  0  0  0  0  0  0
    1.6600    0.7190    0.0000 O   0  0  0  0  0  0  0  0  0  0  0  0
    3.5300   -0.3200    0.0000 C   0  0  3  0  0  0  0  0  0  0  0  0
    2.7050   -0.3200    0.0000 C   0  0  3  0  0  0  0  0  0  0  0  0
    3.7800   -1.1010    0.0000 N   0  0  0  0  0  0  0  0  0  0  0  0
    3.1160   -1.5820    0.0000 C   0  0  0  0  0  0  0  0  0  0  0  0
    3.1150   -2.4110    0.0000 O   0  0  0  0  0  0  0  0  0  0  0  0
    2.4530   -1.1000    0.0000 O   0  0  0  0  0  0  0  0  0  0  0  0
    5.2470    0.6940    0.0000 Cl  0  0  0  0  0  0  0  0  0  0  0  0
    4.3550   -0.3230    0.0000 H   0  0  0  0  0  0  0  0  0  0  0  0
    1.8800   -0.3200    0.0000 H   0  0  0  0  0  0  0  0  0  0  0  0
    4.5640   -1.3580    0.0000 H   0  0  0  0  0  0  0  0  0  0  0  0
  1  2  1  0  0  0  0
  2  3  1  0  0  0  0
  2  6  2  0  0  0  0
  3  4  1  0  0  0  0
  4  5  2  0  0  0  0
  4 15  1  0  0  0  0
  5  6  1  0  0  0  0
  5  9  1  0  0  0  0
  6  7  1  0  0  0  0
  7  8  2  0  0  0  0
  7 10  1  0  0  0  0
  9 10  1  0  0  0  0
  9 11  1  0  0  0  0
  9 16  1  0  0  0  0
 10 14  1  0  0  0  0
 10 17  1  0  0  0  0
 11 12  1  0  0  0  0
 11 18  1  0  0  0  0
 12 13  2  0  0  0  0
 12 14  1  0  0  0  0
M  END
> <Molecule name>
689602

> <Activity>
1

$$$$
694509
  MOE2011           2D

 54 56  0  0  1  0  0  0  0  0999 V2000
    2.3930   -2.4500    0.0000 O   0  0  0  0  0  0  0  0  0  0  0  0
    2.8060   -1.7360    0.0000 C   0  0  0  0  0  0  0  0  0  0  0  0
    3.6210   -1.6510    0.0000 O   0  0  0  0  0  0  0  0  0  0  0  0
    3.7940   -0.8500    0.0000 C   0  0  3  0  0  0  0  0  0  0  0  0
    3.0800   -0.4370    0.0000 C   0  0  3  0  0  0  0  0  0  0  0  0
    3.0800    0.3880    0.0000 C   0  0  0  0  0  0  0  0  0  0  0  0
    2.3640    0.8000    0.0000 C   0  0  3  0  0  0  0  0  0  0  0  0
    2.3640    2.4500    0.0000 C   0  0  0  0  0  0  0  0  0  0  0  0
    2.3640    1.6250    0.0000 C   0  0  3  0  0  0  0  0  0  0  0  0
    3.0800    2.0380    0.0000 C   0  0  0  0  0  0  0  0  0  0  0  0
    3.7940    1.6250    0.0000 C   0  0  0  0  0  0  0  0  0  0  0  0
    4.5090    2.0380    0.0000 C   0  0  0  0  0  0  0  0  0  0  0  0
    5.2230    1.6250    0.0000 C   0  0  0  0  0  0  0  0  0  0  0  0
    5.2230    0.8000    0.0000 C   0  0  0  0  0  0  0  0  0  0  0  0
    5.2230   -1.6750    0.0000 C   0  0  0  0  0  0  0  0  0  0  0  0
    5.2230   -0.8500    0.0000 C   0  0  3  0  0  0  0  0  0  0  0  0
    5.9380   -0.4370    0.0000 C   0  0  0  0  0  0  0  0  0  0  0  0
    5.9380    0.3880    0.0000 C   0  0  0  0  0  0  0  0  0  0  0  0
    4.5090   -0.4370    0.0000 C   0  0  3  0  0  0  0  0  0  0  0  0
    4.5090   -1.2620    0.0000 O   0  0  0  0  0  0  0  0  0  0  0  0
    5.9380    2.0380    0.0000 C   0  0  0  0  0  0  0  0  0  0  0  0
    1.6500    1.2130    0.0000 O   0  0  0  0  0  0  0  0  0  0  0  0
    2.4720   -0.9880    0.0000 C   0  0  0  0  0  0  0  0  0  0  0  0
    1.6640   -0.8170    0.0000 C   0  0  0  0  0  0  0  0  0  0  0  0
    4.2080   -1.1510    0.0000 H   0  0  0  0  0  0  0  0  0  0  0  0
    2.6120   -0.2290    0.0000 H   0  0  0  0  0  0  0  0  0  0  0  0
    3.5830    0.3000    0.0000 H   0  0  0  0  0  0  0  0  0  0  0  0
    3.2550    0.8690    0.0000 H   0  0  0  0  0  0  0  0  0  0  0  0
    2.1100    0.3580    0.0000 H   0  0  0  0  0  0  0  0  0  0  0  0
    2.8760    2.4500    0.0000 H   0  0  0  0  0  0  0  0  0  0  0  0
    2.3640    2.9620    0.0000 H   0  0  0  0  0  0  0  0  0  0  0  0
    1.8530    2.4500    0.0000 H   0  0  0  0  0  0  0  0  0  0  0  0
    3.4080    2.4300    0.0000 H   0  0  0  0  0  0  0  0  0  0  0  0
    2.7510    2.4300    0.0000 H   0  0  0  0  0  0  0  0  0  0  0  0
    3.4650    1.2340    0.0000 H   0  0  0  0  0  0  0  0  0  0  0  0
    4.1230    1.2340    0.0000 H   0  0  0  0  0  0  0  0  0  0  0  0
    4.5090    2.5490    0.0000 H   0  0  0  0  0  0  0  0  0  0  0  0
    4.7190    0.8890    0.0000 H   0  0  0  0  0  0  0  0  0  0  0  0
    5.0480    0.3200    0.0000 H   0  0  0  0  0  0  0  0  0  0  0  0
    4.7120   -1.6750    0.0000 H   0  0  0  0  0  0  0  0  0  0  0  0
    5.2230   -2.1860    0.0000 H   0  0  0  0  0  0  0  0  0  0  0  0
    5.7350   -1.6750    0.0000 H   0  0  0  0  0  0  0  0  0  0  0  0
    5.6660   -1.1060    0.0000 H   0  0  0  0  0  0  0  0  0  0  0  0
    6.1130   -0.9170    0.0000 H   0  0  0  0  0  0  0  0  0  0  0  0
    6.4410   -0.3480    0.0000 H   0  0  0  0  0  0  0  0  0  0  0  0
    6.4410    0.3000    0.0000 H   0  0  0  0  0  0  0  0  0  0  0  0
    6.1130    0.8690    0.0000 H   0  0  0  0  0  0  0  0  0  0  0  0
    4.2530   -0.8800    0.0000 H   0  0  0  0  0  0  0  0  0  0  0  0
    4.5090   -1.7740    0.0000 H   0  0  0  0  0  0  0  0  0  0  0  0
    6.1930    1.5960    0.0000 H   0  0  0  0  0  0  0  0  0  0  0  0
    6.3810    2.2940    0.0000 H   0  0  0  0  0  0  0  0  0  0  0  0
    5.6820    2.4810    0.0000 H   0  0  0  0  0  0  0  0  0  0  0  0
    1.5050   -0.3310    0.0000 H   0  0  0  0  0  0  0  0  0  0  0  0
    1.3220   -1.1980    0.0000 H   0  0  0  0  0  0  0  0  0  0  0  0
  1  2  2  0  0  0  0
  2  3  1  0  0  0  0
  2 23  1  0  0  0  0
  3  4  1  0  0  0  0
  4  5  1  0  0  0  0
  4 19  1  0  0  0  0
  4 25  1  0  0  0  0
  5  6  1  0  0  0  0
  5 23  1  0  0  0  0
  5 26  1  0  0  0  0
  6  7  1  0  0  0  0
  6 27  1  0  0  0  0
  6 28  1  0  0  0  0
  7  9  1  0  0  0  0
  7 22  1  0  0  0  0
  7 29  1  0  0  0  0
  8  9  1  0  0  0  0
  8 30  1  0  0  0  0
  8 31  1  0  0  0  0
  8 32  1  0  0  0  0
  9 10  1  0  0  0  0
  9 22  1  0  0  0  0
 10 11  1  0  0  0  0
 10 33  1  0  0  0  0
 10 34  1  0  0  0  0
 11 12  1  0  0  0  0
 11 35  1  0  0  0  0
 11 36  1  0  0  0  0
 12 13  2  0  0  0  0
 12 37  1  0  0  0  0
 13 14  1  0  0  0  0
 13 21  1  0  0  0  0
 14 18  1  0  0  0  0
 14 38  1  0  0  0  0
 14 39  1  0  0  0  0
 15 16  1  0  0  0  0
 15 40  1  0  0  0  0
 15 41  1  0  0  0  0
 15 42  1  0  0  0  0
 16 17  1  0  0  0  0
 16 19  1  0  0  0  0
 16 43  1  0  0  0  0
 17 18  1  0  0  0  0
 17 44  1  0  0  0  0
 17 45  1  0  0  0  0
 18 46  1  0  0  0  0
 18 47  1  0  0  0  0
 19 20  1  0  0  0  0
 19 48  1  0  0  0  0
 20 49  1  0  0  0  0
 21 50  1  0  0  0  0
 21 51  1  0  0  0  0
 21 52  1  0  0  0  0
 23 24  2  0  0  0  0
 24 53  1  0  0  0  0
 24 54  1  0  0  0  0
M  END
> <Molecule name>
694509

> <Activity>
1

$$$$
684496
  MOE2011           2D

 40 41  0  0  0  0  0  0  0  0999 V2000
    2.3640   -3.5060    0.0000 C   0  0  0  0  0  0  0  0  0  0  0  0
    3.0790   -3.9190    0.0000 C   0  0  0  0  0  0  0  0  0  0  0  0
    3.7930   -3.5060    0.0000 C   0  0  0  0  0  0  0  0  0  0  0  0
    3.7930   -2.6810    0.0000 C   0  0  0  0  0  0  0  0  0  0  0  0
    3.0790   -2.2690    0.0000 C   0  0  0  0  0  0  0  0  0  0  0  0
    2.3640   -2.6810    0.0000 C   0  0  0  0  0  0  0  0  0  0  0  0
    3.0790   -1.4440    0.0000 C   0  0  0  0  0  0  0  0  0  0  0  0
    3.7930   -0.2060    0.0000 C   0  0  0  0  0  0  0  0  0  0  0  0
    4.5080    0.2060    0.0000 C   0  0  0  0  0  0  0  0  0  0  0  0
    4.5080    1.0310    0.0000 C   0  0  0  0  0  0  0  0  0  0  0  0
    3.7930    1.4440    0.0000 C   0  0  0  0  0  0  0  0  0  0  0  0
    3.0790    1.0310    0.0000 C   0  0  0  0  0  0  0  0  0  0  0  0
    3.0790    0.2060    0.0000 C   0  0  0  0  0  0  0  0  0  0  0  0
    3.7930    2.2690    0.0000 C   0  0  0  0  0  0  0  0  0  0  0  0
    3.7930   -1.0310    0.0000 C   0  0  0  0  0  0  0  0  0  0  0  0
    1.6500   -2.2690    0.0000 O   0  0  0  0  0  0  0  0  0  0  0  0
    4.5080   -3.9190    0.0000 O   0  0  0  0  0  0  0  0  0  0  0  0
    4.5080    2.6810    0.0000 O   0  0  0  0  0  0  0  0  0  0  0  0
    3.0790    2.6810    0.0000 O   0  0  0  0  0  0  0  0  0  0  0  0
    4.5080    3.5060    0.0000 C   0  0  0  0  0  0  0  0  0  0  0  0
    5.2220    3.9190    0.0000 C   0  0  0  0  0  0  0  0  0  0  0  0
    3.7930    3.9190    0.0000 C   0  0  0  0  0  0  0  0  0  0  0  0
    1.9220   -3.7620    0.0000 H   0  0  0  0  0  0  0  0  0  0  0  0
    3.0790   -4.4300    0.0000 H   0  0  0  0  0  0  0  0  0  0  0  0
    4.2360   -2.4260    0.0000 H   0  0  0  0  0  0  0  0  0  0  0  0
    2.9040   -0.9630    0.0000 H   0  0  0  0  0  0  0  0  0  0  0  0
    2.5760   -1.5330    0.0000 H   0  0  0  0  0  0  0  0  0  0  0  0
    4.9510   -0.0500    0.0000 H   0  0  0  0  0  0  0  0  0  0  0  0
    4.9510    1.2870    0.0000 H   0  0  0  0  0  0  0  0  0  0  0  0
    2.6360    1.2870    0.0000 H   0  0  0  0  0  0  0  0  0  0  0  0
    2.6360   -0.0500    0.0000 H   0  0  0  0  0  0  0  0  0  0  0  0
    3.9680   -1.5120    0.0000 H   0  0  0  0  0  0  0  0  0  0  0  0
    4.2980   -0.9420    0.0000 H   0  0  0  0  0  0  0  0  0  0  0  0
    4.5080    4.0180    0.0000 H   0  0  0  0  0  0  0  0  0  0  0  0
    5.4780    3.4760    0.0000 H   0  0  0  0  0  0  0  0  0  0  0  0
    5.6650    4.1750    0.0000 H   0  0  0  0  0  0  0  0  0  0  0  0
    4.9670    4.3620    0.0000 H   0  0  0  0  0  0  0  0  0  0  0  0
    4.0490    4.3620    0.0000 H   0  0  0  0  0  0  0  0  0  0  0  0
    3.3500    4.1750    0.0000 H   0  0  0  0  0  0  0  0  0  0  0  0
    3.5380    3.4760    0.0000 H   0  0  0  0  0  0  0  0  0  0  0  0
  1  2  2  0  0  0  0
  1  6  1  0  0  0  0
  1 23  1  0  0  0  0
  2  3  1  0  0  0  0
  2 24  1  0  0  0  0
  3  4  1  0  0  0  0
  3 17  2  0  0  0  0
  4  5  2  0  0  0  0
  4 25  1  0  0  0  0
  5  6  1  0  0  0  0
  5  7  1  0  0  0  0
  6 16  2  0  0  0  0
  7 15  1  0  0  0  0
  7 26  1  0  0  0  0
  7 27  1  0  0  0  0
  8  9  1  0  0  0  0
  8 13  2  0  0  0  0
  8 15  1  0  0  0  0
  9 10  2  0  0  0  0
  9 28  1  0  0  0  0
 10 11  1  0  0  0  0
 10 29  1  0  0  0  0
 11 12  2  0  0  0  0
 11 14  1  0  0  0  0
 12 13  1  0  0  0  0
 12 30  1  0  0  0  0
 13 31  1  0  0  0  0
 14 18  1  0  0  0  0
 14 19  2  0  0  0  0
 15 32  1  0  0  0  0
 15 33  1  0  0  0  0
 18 20  1  0  0  0  0
 20 21  1  0  0  0  0
 20 22  1  0  0  0  0
 20 34  1  0  0  0  0
 21 35  1  0  0  0  0
 21 36  1  0  0  0  0
 21 37  1  0  0  0  0
 22 38  1  0  0  0  0
 22 39  1  0  0  0  0
 22 40  1  0  0  0  0
M  END
> <Molecule name>
684496

> <Activity>
1

$$$$
641395
  MOE2011           2D

 32 35  0  0  0  0  0  0  0  0999 V2000
    5.9830   -1.7340    0.0000 O   0  0  0  0  0  0  0  0  0  0  0  0
    6.5420   -1.1270    0.0000 C   0  0  0  0  0  0  0  0  0  0  0  0
    6.2890   -0.3060    0.0000 C   0  0  0  0  0  0  0  0  0  0  0  0
    5.4820   -0.1340    0.0000 C   0  0  0  0  0  0  0  0  0  0  0  0
    5.2280    0.6500    0.0000 C   0  0  0  0  0  0  0  0  0  0  0  0
    4.4070    0.6480    0.0000 C   0  0  0  0  0  0  0  0  0  0  0  0
    3.8450    1.2910    0.0000 C   0  0  0  0  0  0  0  0  0  0  0  0
    3.0080    1.1200    0.0000 C   0  0  0  0  0  0  0  0  0  0  0  0
    2.7440    0.3070    0.0000 C   0  0  0  0  0  0  0  0  0  0  0  0
    3.3220   -0.3230    0.0000 C   0  0  0  0  0  0  0  0  0  0  0  0
    4.1540   -0.1320    0.0000 C   0  0  0  0  0  0  0  0  0  0  0  0
    4.8180   -0.6150    0.0000 N   0  0  0  0  0  0  0  0  0  0  0  0
    1.6500    1.5650    0.0000 C   0  0  0  0  0  0  0  0  0  0  0  0
    2.4580    1.7340    0.0000 O   0  0  0  0  0  0  0  0  0  0  0  0
    5.7800    1.2630    0.0000 C   0  0  0  0  0  0  0  0  0  0  0  0
    6.5860    1.0920    0.0000 C   0  0  0  0  0  0  0  0  0  0  0  0
    6.8410    0.3070    0.0000 C   0  0  0  0  0  0  0  0  0  0  0  0
    7.6840    0.1410    0.0000 C   0  0  0  0  0  0  0  0  0  0  0  0
    8.2290    0.7610    0.0000 O   0  0  0  0  0  0  0  0  0  0  0  0
    7.9570   -0.6740    0.0000 C   0  0  0  0  0  0  0  0  0  0  0  0
    7.3810   -1.3130    0.0000 C   0  0  0  0  0  0  0  0  0  0  0  0
    4.0080    1.7760    0.0000 H   0  0  0  0  0  0  0  0  0  0  0  0
    2.2450    0.1980    0.0000 H   0  0  0  0  0  0  0  0  0  0  0  0
    3.1700   -0.8120    0.0000 H   0  0  0  0  0  0  0  0  0  0  0  0
    4.8170   -1.1260    0.0000 H   0  0  0  0  0  0  0  0  0  0  0  0
    1.5450    2.0660    0.0000 H   0  0  0  0  0  0  0  0  0  0  0  0
    1.1490    1.4600    0.0000 H   0  0  0  0  0  0  0  0  0  0  0  0
    1.7550    1.0640    0.0000 H   0  0  0  0  0  0  0  0  0  0  0  0
    5.6210    1.7500    0.0000 H   0  0  0  0  0  0  0  0  0  0  0  0
    6.9290    1.4720    0.0000 H   0  0  0  0  0  0  0  0  0  0  0  0
    8.4570   -0.7780    0.0000 H   0  0  0  0  0  0  0  0  0  0  0  0
    7.5380   -1.7990    0.0000 H   0  0  0  0  0  0  0  0  0  0  0  0
  1  2  2  0  0  0  0
  2  3  1  0  0  0  0
  2 21  1  0  0  0  0
  3  4  1  0  0  0  0
  3 17  2  0  0  0  0
  4  5  2  0  0  0  0
  4 12  1  0  0  0  0
  5  6  1  0  0  0  0
  5 15  1  0  0  0  0
  6  7  1  0  0  0  0
  6 11  2  0  0  0  0
  7  8  2  0  0  0  0
  7 22  1  0  0  0  0
  8  9  1  0  0  0  0
  8 14  1  0  0  0  0
  9 10  2  0  0  0  0
  9 23  1  0  0  0  0
 10 11  1  0  0  0  0
 10 24  1  0  0  0  0
 11 12  1  0  0  0  0
 12 25  1  0  0  0  0
 13 14  1  0  0  0  0
 13 26  1  0  0  0  0
 13 27  1  0  0  0  0
 13 28  1  0  0  0  0
 15 16  2  0  0  0  0
 15 29  1  0  0  0  0
 16 17  1  0  0  0  0
 16 30  1  0  0  0  0
 17 18  1  0  0  0  0
 18 19  2  0  0  0  0
 18 20  1  0  0  0  0
 20 21  2  0  0  0  0
 20 31  1  0  0  0  0
 21 32  1  0  0  0  0
M  END
> <Molecule name>
641395

> <Activity>
1

$$$$
696251
  MOE2011           2D

 32 33  0  0  0  0  0  0  0  0999 V2000
    3.7930    0.2060    0.0000 C   0  0  0  0  0  0  0  0  0  0  0  0
    3.7930    1.0310    0.0000 C   0  0  0  0  0  0  0  0  0  0  0  0
    3.7930    1.8560    0.0000 C   0  0  0  0  0  0  0  0  0  0  0  0
    3.0790    2.2690    0.0000 O   0  0  0  0  0  0  0  0  0  0  0  0
    3.7930   -0.6190    0.0000 C   0  0  0  0  0  0  0  0  0  0  0  0
    4.5080   -1.0310    0.0000 C   0  0  0  0  0  0  0  0  0  0  0  0
    4.5080   -1.8560    0.0000 N   0  0  0  0  0  0  0  0  0  0  0  0
    3.7930   -2.2690    0.0000 C   0  0  0  0  0  0  0  0  0  0  0  0
    3.0790   -1.8560    0.0000 N   0  0  0  0  0  0  0  0  0  0  0  0
    3.0790   -1.0310    0.0000 C   0  0  0  0  0  0  0  0  0  0  0  0
    1.6500   -1.0310    0.0000 C   0  0  0  0  0  0  0  0  0  0  0  0
    2.3640   -0.6190    0.0000 O   0  0  0  0  0  0  0  0  0  0  0  0
    4.5080   -3.5060    0.0000 C   0  0  0  0  0  0  0  0  0  0  0  0
    3.7930   -3.0940    0.0000 O   0  0  0  0  0  0  0  0  0  0  0  0
    4.5080    2.2690    0.0000 C   0  0  0  0  0  0  0  0  0  0  0  0
    4.5080    3.0940    0.0000 C   0  0  0  0  0  0  0  0  0  0  0  0
    5.2220    3.5060    0.0000 C   0  0  0  0  0  0  0  0  0  0  0  0
    5.9370    3.0940    0.0000 C   0  0  0  0  0  0  0  0  0  0  0  0
    5.9370    2.2690    0.0000 C   0  0  0  0  0  0  0  0  0  0  0  0
    5.2220    1.8560    0.0000 C   0  0  0  0  0  0  0  0  0  0  0  0
    4.9510   -0.7760    0.0000 H   0  0  0  0  0  0  0  0  0  0  0  0
    1.3940   -0.5880    0.0000 H   0  0  0  0  0  0  0  0  0  0  0  0
    1.2070   -1.2870    0.0000 H   0  0  0  0  0  0  0  0  0  0  0  0
    1.9060   -1.4740    0.0000 H   0  0  0  0  0  0  0  0  0  0  0  0
    4.2520   -3.9490    0.0000 H   0  0  0  0  0  0  0  0  0  0  0  0
    4.9510   -3.7620    0.0000 H   0  0  0  0  0  0  0  0  0  0  0  0
    4.7640   -3.0630    0.0000 H   0  0  0  0  0  0  0  0  0  0  0  0
    4.0650    3.3500    0.0000 H   0  0  0  0  0  0  0  0  0  0  0  0
    5.2220    4.0180    0.0000 H   0  0  0  0  0  0  0  0  0  0  0  0
    6.3800    3.3500    0.0000 H   0  0  0  0  0  0  0  0  0  0  0  0
    6.3800    2.0130    0.0000 H   0  0  0  0  0  0  0  0  0  0  0  0
    5.2220    1.3450    0.0000 H   0  0  0  0  0  0  0  0  0  0  0  0
  1  2  3  0  0  0  0
  1  5  1  0  0  0  0
  2  3  1  0  0  0  0
  3  4  2  0  0  0  0
  3 15  1  0  0  0  0
  5  6  1  0  0  0  0
  5 10  2  0  0  0  0
  6  7  2  0  0  0  0
  6 21  1  0  0  0  0
  7  8  1  0  0  0  0
  8  9  2  0  0  0  0
  8 14  1  0  0  0  0
  9 10  1  0  0  0  0
 10 12  1  0  0  0  0
 11 12  1  0  0  0  0
 11 22  1  0  0  0  0
 11 23  1  0  0  0  0
 11 24  1  0  0  0  0
 13 14  1  0  0  0  0
 13 25  1  0  0  0  0
 13 26  1  0  0  0  0
 13 27  1  0  0  0  0
 15 16  1  0  0  0  0
 15 20  2  0  0  0  0
 16 17  2  0  0  0  0
 16 28  1  0  0  0  0
 17 18  1  0  0  0  0
 17 29  1  0  0  0  0
 18 19  2  0  0  0  0
 18 30  1  0  0  0  0
 19 20  1  0  0  0  0
 19 31  1  0  0  0  0
 20 32  1  0  0  0  0
M  END
> <Molecule name>
696251

> <Activity>
1

$$$$
618201
  MOE2011           2D

 25 27  0  0  0  0  0  0  0  0999 V2000
    3.6970    1.4000    0.0000 O   0  0  0  0  0  0  0  0  0  0  0  0
    3.6970    0.6080    0.0000 C   0  0  0  0  0  0  0  0  0  0  0  0
    4.3840    0.2120    0.0000 C   0  0  0  0  0  0  0  0  0  0  0  0
    4.3840   -0.5810    0.0000 C   0  0  0  0  0  0  0  0  0  0  0  0
    3.6970   -0.9770    0.0000 C   0  0  0  0  0  0  0  0  0  0  0  0
    3.0110   -0.5810    0.0000 C   0  0  0  0  0  0  0  0  0  0  0  0
    2.3030   -1.0040    0.0000 C   0  0  0  0  0  0  0  0  0  0  0  0
    1.5850   -0.5980    0.0000 C   0  0  0  0  0  0  0  0  0  0  0  0
    1.5850    0.2280    0.0000 C   0  0  0  0  0  0  0  0  0  0  0  0
    2.3030    0.6360    0.0000 C   0  0  0  0  0  0  0  0  0  0  0  0
    3.0110    0.2120    0.0000 C   0  0  0  0  0  0  0  0  0  0  0  0
    5.0920    0.6360    0.0000 C   0  0  0  0  0  0  0  0  0  0  0  0
    5.8100    0.2280    0.0000 C   0  0  0  0  0  0  0  0  0  0  0  0
    5.8100   -0.5980    0.0000 C   0  0  0  0  0  0  0  0  0  0  0  0
    5.0920   -1.0040    0.0000 C   0  0  0  0  0  0  0  0  0  0  0  0
    5.0820    1.4280    0.0000 O   0  0  0  0  0  0  0  0  0  0  0  0
    5.0820   -1.7960    0.0000 O   0  0  0  0  0  0  0  0  0  0  0  0
    3.2720    1.6460    0.0000 H   0  0  0  0  0  0  0  0  0  0  0  0
    3.6970   -1.4680    0.0000 H   0  0  0  0  0  0  0  0  0  0  0  0
    2.3080   -1.4950    0.0000 H   0  0  0  0  0  0  0  0  0  0  0  0
    1.1600   -0.8450    0.0000 H   0  0  0  0  0  0  0  0  0  0  0  0
    1.1600    0.4750    0.0000 H   0  0  0  0  0  0  0  0  0  0  0  0
    2.3080    1.1270    0.0000 H   0  0  0  0  0  0  0  0  0  0  0  0
    6.2340    0.4750    0.0000 H   0  0  0  0  0  0  0  0  0  0  0  0
    6.2340   -0.8450    0.0000 H   0  0  0  0  0  0  0  0  0  0  0  0
  1  2  1  0  0  0  0
  1 18  1  0  0  0  0
  2  3  1  0  0  0  0
  2 11  2  0  0  0  0
  3  4  2  0  0  0  0
  3 12  1  0  0  0  0
  4  5  1  0  0  0  0
  4 15  1  0  0  0  0
  5  6  2  0  0  0  0
  5 19  1  0  0  0  0
  6  7  1  0  0  0  0
  6 11  1  0  0  0  0
  7  8  2  0  0  0  0
  7 20  1  0  0  0  0
  8  9  1  0  0  0  0
  8 21  1  0  0  0  0
  9 10  2  0  0  0  0
  9 22  1  0  0  0  0
 10 11  1  0  0  0  0
 10 23  1  0  0  0  0
 12 13  1  0  0  0  0
 12 16  2  0  0  0  0
 13 14  2  0  0  0  0
 13 24  1  0  0  0  0
 14 15  1  0  0  0  0
 14 25  1  0  0  0  0
 15 17  2  0  0  0  0
M  END
> <Molecule name>
618201

> <Activity>
1

$$$$
92937
  MOE2011           2D

 31 34  0  0  0  0  0  0  0  0999 V2000
    3.7210   -1.2180    0.0000 C   0  0  0  0  0  0  0  0  0  0  0  0
    3.7210   -0.3930    0.0000 N   0  0  0  0  0  0  0  0  0  0  0  0
    4.3860    0.0870    0.0000 C   0  0  0  0  0  0  0  0  0  0  0  0
    4.1310    0.8710    0.0000 C   0  0  0  0  0  0  0  0  0  0  0  0
    4.6830    1.4850    0.0000 C   0  0  0  0  0  0  0  0  0  0  0  0
    5.4900    1.3130    0.0000 C   0  0  0  0  0  0  0  0  0  0  0  0
    5.7440    0.5290    0.0000 C   0  0  0  0  0  0  0  0  0  0  0  0
    5.1930   -0.0840    0.0000 C   0  0  0  0  0  0  0  0  0  0  0  0
    5.4460   -0.9060    0.0000 C   0  0  0  0  0  0  0  0  0  0  0  0
    4.8870   -1.5120    0.0000 O   0  0  0  0  0  0  0  0  0  0  0  0
    6.2850   -1.0900    0.0000 C   0  0  0  0  0  0  0  0  0  0  0  0
    6.8600   -0.4520    0.0000 C   0  0  0  0  0  0  0  0  0  0  0  0
    6.5880    0.3630    0.0000 C   0  0  0  0  0  0  0  0  0  0  0  0
    7.1330    0.9820    0.0000 O   0  0  0  0  0  0  0  0  0  0  0  0
    3.0590    0.0890    0.0000 C   0  0  0  0  0  0  0  0  0  0  0  0
    3.3120    0.8690    0.0000 C   0  0  0  0  0  0  0  0  0  0  0  0
    2.2260   -0.1020    0.0000 C   0  0  0  0  0  0  0  0  0  0  0  0
    1.6500    0.5280    0.0000 C   0  0  0  0  0  0  0  0  0  0  0  0
    1.9130    1.3400    0.0000 C   0  0  0  0  0  0  0  0  0  0  0  0
    2.7490    1.5120    0.0000 C   0  0  0  0  0  0  0  0  0  0  0  0
    3.2090   -1.2170    0.0000 H   0  0  0  0  0  0  0  0  0  0  0  0
    3.7200   -1.7300    0.0000 H   0  0  0  0  0  0  0  0  0  0  0  0
    4.2320   -1.2190    0.0000 H   0  0  0  0  0  0  0  0  0  0  0  0
    4.5260    1.9700    0.0000 H   0  0  0  0  0  0  0  0  0  0  0  0
    5.8320    1.6920    0.0000 H   0  0  0  0  0  0  0  0  0  0  0  0
    6.4410   -1.5780    0.0000 H   0  0  0  0  0  0  0  0  0  0  0  0
    7.3600   -0.5570    0.0000 H   0  0  0  0  0  0  0  0  0  0  0  0
    2.0740   -0.5900    0.0000 H   0  0  0  0  0  0  0  0  0  0  0  0
    1.1500    0.4190    0.0000 H   0  0  0  0  0  0  0  0  0  0  0  0
    1.5720    1.7210    0.0000 H   0  0  0  0  0  0  0  0  0  0  0  0
    2.9120    1.9970    0.0000 H   0  0  0  0  0  0  0  0  0  0  0  0
  1  2  1  0  0  0  0
  1 21  1  0  0  0  0
  1 22  1  0  0  0  0
  1 23  1  0  0  0  0
  2  3  1  0  0  0  0
  2 15  1  0  0  0  0
  3  4  1  0  0  0  0
  3  8  2  0  0  0  0
  4  5  2  0  0  0  0
  4 16  1  0  0  0  0
  5  6  1  0  0  0  0
  5 24  1  0  0  0  0
  6  7  2  0  0  0  0
  6 25  1  0  0  0  0
  7  8  1  0  0  0  0
  7 13  1  0  0  0  0
  8  9  1  0  0  0  0
  9 10  2  0  0  0  0
  9 11  1  0  0  0  0
 11 12  2  0  0  0  0
 11 26  1  0  0  0  0
 12 13  1  0  0  0  0
 12 27  1  0  0  0  0
 13 14  2  0  0  0  0
 15 16  1  0  0  0  0
 15 17  2  0  0  0  0
 16 20  2  0  0  0  0
 17 18  1  0  0  0  0
 17 28  1  0  0  0  0
 18 19  2  0  0  0  0
 18 29  1  0  0  0  0
 19 20  1  0  0  0  0
 19 30  1  0  0  0  0
 20 31  1  0  0  0  0
M  END
> <Molecule name>
92937

> <Activity>
1

$$$$
618315
  MOE2011           2D

 22 23  0  0  0  0  0  0  0  0999 V2000
    1.6500   -1.8700    0.0000 C   0  0  0  0  0  0  0  0  0  0  0  0
    2.3640   -1.4580    0.0000 O   0  0  0  0  0  0  0  0  0  0  0  0
    2.3640   -0.6330    0.0000 C   0  0  0  0  0  0  0  0  0  0  0  0
    1.6500   -0.2200    0.0000 C   0  0  0  0  0  0  0  0  0  0  0  0
    1.6500    0.6050    0.0000 C   0  0  0  0  0  0  0  0  0  0  0  0
    2.3640    1.0170    0.0000 C   0  0  0  0  0  0  0  0  0  0  0  0
    3.0790    0.6050    0.0000 C   0  0  0  0  0  0  0  0  0  0  0  0
    3.0790   -0.2200    0.0000 C   0  0  0  0  0  0  0  0  0  0  0  0
    3.8160   -0.6620    0.0000 C   0  0  0  0  0  0  0  0  0  0  0  0
    3.8060   -1.4870    0.0000 O   0  0  0  0  0  0  0  0  0  0  0  0
    4.5640   -0.2380    0.0000 C   0  0  0  0  0  0  0  0  0  0  0  0
    4.5640    0.6220    0.0000 C   0  0  0  0  0  0  0  0  0  0  0  0
    3.8160    1.0450    0.0000 C   0  0  0  0  0  0  0  0  0  0  0  0
    3.8060    1.8700    0.0000 O   0  0  0  0  0  0  0  0  0  0  0  0
    1.3940   -1.4270    0.0000 H   0  0  0  0  0  0  0  0  0  0  0  0
    1.2070   -2.1260    0.0000 H   0  0  0  0  0  0  0  0  0  0  0  0
    1.9060   -2.3130    0.0000 H   0  0  0  0  0  0  0  0  0  0  0  0
    1.2070   -0.4760    0.0000 H   0  0  0  0  0  0  0  0  0  0  0  0
    1.2070    0.8600    0.0000 H   0  0  0  0  0  0  0  0  0  0  0  0
    2.3640    1.5290    0.0000 H   0  0  0  0  0  0  0  0  0  0  0  0
    5.0060   -0.4950    0.0000 H   0  0  0  0  0  0  0  0  0  0  0  0
    5.0060    0.8800    0.0000 H   0  0  0  0  0  0  0  0  0  0  0  0
  1  2  1  0  0  0  0
  1 15  1  0  0  0  0
  1 16  1  0  0  0  0
  1 17  1  0  0  0  0
  2  3  1  0  0  0  0
  3  4  2  0  0  0  0
  3  8  1  0  0  0  0
  4  5  1  0  0  0  0
  4 18  1  0  0  0  0
  5  6  2  0  0  0  0
  5 19  1  0  0  0  0
  6  7  1  0  0  0  0
  6 20  1  0  0  0  0
  7  8  2  0  0  0  0
  7 13  1  0  0  0  0
  8  9  1  0  0  0  0
  9 10  2  0  0  0  0
  9 11  1  0  0  0  0
 11 12  2  0  0  0  0
 11 21  1  0  0  0  0
 12 13  1  0  0  0  0
 12 22  1  0  0  0  0
 13 14  2  0  0  0  0
M  END
> <Molecule name>
618315

> <Activity>
1

$$$$
650599
  MOE2011           2D

 38 40  0  0  0  0  0  0  0  0999 V2000
    3.8060    3.1270    0.0000 O   0  0  0  0  0  0  0  0  0  0  0  0
    3.8160    2.3020    0.0000 C   0  0  0  0  0  0  0  0  0  0  0  0
    3.0790    1.8600    0.0000 C   0  0  0  0  0  0  0  0  0  0  0  0
    2.3640    2.2730    0.0000 C   0  0  0  0  0  0  0  0  0  0  0  0
    1.6500    1.8600    0.0000 C   0  0  0  0  0  0  0  0  0  0  0  0
    1.6500    1.0350    0.0000 C   0  0  0  0  0  0  0  0  0  0  0  0
    2.3640    0.6230    0.0000 C   0  0  0  0  0  0  0  0  0  0  0  0
    3.0790    1.0350    0.0000 C   0  0  0  0  0  0  0  0  0  0  0  0
    3.8160    0.5940    0.0000 C   0  0  0  0  0  0  0  0  0  0  0  0
    3.8060   -0.2310    0.0000 C   0  0  0  0  0  0  0  0  0  0  0  0
    7.3650   -1.5100    0.0000 C   0  0  0  0  0  0  0  0  0  0  0  0
    6.6450   -1.9140    0.0000 O   0  0  0  0  0  0  0  0  0  0  0  0
    5.9360   -1.4930    0.0000 C   0  0  0  0  0  0  0  0  0  0  0  0
    5.2160   -1.8980    0.0000 C   0  0  0  0  0  0  0  0  0  0  0  0
    4.5070   -1.4770    0.0000 C   0  0  0  0  0  0  0  0  0  0  0  0
    4.5170   -0.6520    0.0000 C   0  0  0  0  0  0  0  0  0  0  0  0
    5.9460   -0.6680    0.0000 C   0  0  0  0  0  0  0  0  0  0  0  0
    5.2360   -0.2480    0.0000 C   0  0  0  0  0  0  0  0  0  0  0  0
    4.4880   -3.1270    0.0000 C   0  0  0  0  0  0  0  0  0  0  0  0
    5.2070   -2.7220    0.0000 O   0  0  0  0  0  0  0  0  0  0  0  0
    4.5640    1.8780    0.0000 N   0  0  0  0  0  0  0  0  0  0  0  0
    4.5640    1.0180    0.0000 C   0  0  0  0  0  0  0  0  0  0  0  0
    5.2770    0.6030    0.0000 O   0  0  0  0  0  0  0  0  0  0  0  0
    2.3640    3.0980    0.0000 H   0  0  0  0  0  0  0  0  0  0  0  0
    0.9360    2.2730    0.0000 H   0  0  0  0  0  0  0  0  0  0  0  0
    0.9360    0.6230    0.0000 H   0  0  0  0  0  0  0  0  0  0  0  0
    2.3640   -0.2020    0.0000 H   0  0  0  0  0  0  0  0  0  0  0  0
    3.0870   -0.6350    0.0000 H   0  0  0  0  0  0  0  0  0  0  0  0
    7.7690   -2.2290    0.0000 H   0  0  0  0  0  0  0  0  0  0  0  0
    8.0840   -1.1060    0.0000 H   0  0  0  0  0  0  0  0  0  0  0  0
    6.9610   -0.7900    0.0000 H   0  0  0  0  0  0  0  0  0  0  0  0
    3.7880   -1.8810    0.0000 H   0  0  0  0  0  0  0  0  0  0  0  0
    6.6650   -0.2640    0.0000 H   0  0  0  0  0  0  0  0  0  0  0  0
    5.7280    0.4140    0.0000 H   0  0  0  0  0  0  0  0  0  0  0  0
    4.0840   -2.4080    0.0000 H   0  0  0  0  0  0  0  0  0  0  0  0
    3.7690   -3.5310    0.0000 H   0  0  0  0  0  0  0  0  0  0  0  0
    4.8920   -3.8460    0.0000 H   0  0  0  0  0  0  0  0  0  0  0  0
    5.2770    2.2930    0.0000 H   0  0  0  0  0  0  0  0  0  0  0  0
  1  2  2  0  0  0  0
  2  3  1  0  0  0  0
  2 21  1  0  0  0  0
  3  4  1  0  0  0  0
  3  8  2  0  0  0  0
  4  5  2  0  0  0  0
  4 24  1  0  0  0  0
  5  6  1  0  0  0  0
  5 25  1  0  0  0  0
  6  7  2  0  0  0  0
  6 26  1  0  0  0  0
  7  8  1  0  0  0  0
  7 27  1  0  0  0  0
  8  9  1  0  0  0  0
  9 10  2  0  0  0  0
  9 22  1  0  0  0  0
 10 16  1  0  0  0  0
 10 28  1  0  0  0  0
 11 12  1  0  0  0  0
 11 29  1  0  0  0  0
 11 30  1  0  0  0  0
 11 31  1  0  0  0  0
 12 13  1  0  0  0  0
 13 14  1  0  0  0  0
 13 17  2  0  0  0  0
 14 15  2  0  0  0  0
 14 20  1  0  0  0  0
 15 16  1  0  0  0  0
 15 32  1  0  0  0  0
 16 18  2  0  0  0  0
 17 18  1  0  0  0  0
 17 33  1  0  0  0  0
 18 34  1  0  0  0  0
 19 20  1  0  0  0  0
 19 35  1  0  0  0  0
 19 36  1  0  0  0  0
 19 37  1  0  0  0  0
 21 22  1  0  0  0  0
 21 38  1  0  0  0  0
 22 23  2  0  0  0  0
M  END
> <Molecule name>
650599

> <Activity>
1

$$$$
215139
  MOE2011           2D

 42 45  0  0  0  0  0  0  0  0999 V2000
    5.0670    1.5840    0.0000 O   0  0  0  0  0  0  0  0  0  0  0  0
    5.0670    0.7920    0.0000 C   0  0  0  0  0  0  0  0  0  0  0  0
    5.7530    0.3960    0.0000 C   0  0  0  0  0  0  0  0  0  0  0  0
    5.7530   -0.3960    0.0000 C   0  0  0  0  0  0  0  0  0  0  0  0
    5.0670   -0.7920    0.0000 C   0  0  0  0  0  0  0  0  0  0  0  0
    5.0670   -1.5840    0.0000 O   0  0  0  0  0  0  0  0  0  0  0  0
    4.3810   -0.3960    0.0000 C   0  0  0  0  0  0  0  0  0  0  0  0
    4.3810    0.3960    0.0000 C   0  0  0  0  0  0  0  0  0  0  0  0
    3.6730    0.8200    0.0000 C   0  0  0  0  0  0  0  0  0  0  0  0
    3.6830    1.6120    0.0000 O   0  0  0  0  0  0  0  0  0  0  0  0
    2.9560    0.4130    0.0000 C   0  0  0  0  0  0  0  0  0  0  0  0
    2.9560   -0.4130    0.0000 C   0  0  0  0  0  0  0  0  0  0  0  0
    3.6730   -0.8200    0.0000 C   0  0  0  0  0  0  0  0  0  0  0  0
    3.6830   -1.6120    0.0000 O   0  0  0  0  0  0  0  0  0  0  0  0
    1.5840   -0.4180    0.0000 C   0  0  0  0  0  0  0  0  0  0  0  0
    2.2720   -0.8110    0.0000 O   0  0  0  0  0  0  0  0  0  0  0  0
    6.4610   -0.8200    0.0000 O   0  0  0  0  0  0  0  0  0  0  0  0
    7.1790   -0.4130    0.0000 C   0  0  0  0  0  0  0  0  0  0  0  0
    7.9160   -0.8540    0.0000 C   0  0  0  0  0  0  0  0  0  0  0  0
    8.6640   -0.4290    0.0000 C   0  0  0  0  0  0  0  0  0  0  0  0
    9.3480   -0.8280    0.0000 O   0  0  0  0  0  0  0  0  0  0  0  0
   10.0360   -0.4350    0.0000 C   0  0  0  0  0  0  0  0  0  0  0  0
    8.6640    0.4290    0.0000 C   0  0  0  0  0  0  0  0  0  0  0  0
    7.9160    0.8540    0.0000 C   0  0  0  0  0  0  0  0  0  0  0  0
    7.1790    0.4130    0.0000 C   0  0  0  0  0  0  0  0  0  0  0  0
    6.4610    0.8200    0.0000 C   0  0  0  0  0  0  0  0  0  0  0  0
    6.4520    1.6120    0.0000 O   0  0  0  0  0  0  0  0  0  0  0  0
    7.9080    1.6460    0.0000 C   0  0  0  0  0  0  0  0  0  0  0  0
    4.6420    1.8300    0.0000 H   0  0  0  0  0  0  0  0  0  0  0  0
    5.4930   -1.8300    0.0000 H   0  0  0  0  0  0  0  0  0  0  0  0
    2.5310    0.6600    0.0000 H   0  0  0  0  0  0  0  0  0  0  0  0
    1.8280    0.0090    0.0000 H   0  0  0  0  0  0  0  0  0  0  0  0
    1.1580   -0.1740    0.0000 H   0  0  0  0  0  0  0  0  0  0  0  0
    1.3400   -0.8440    0.0000 H   0  0  0  0  0  0  0  0  0  0  0  0
    7.9110   -1.3450    0.0000 H   0  0  0  0  0  0  0  0  0  0  0  0
   10.2800   -0.8610    0.0000 H   0  0  0  0  0  0  0  0  0  0  0  0
   10.4620   -0.1910    0.0000 H   0  0  0  0  0  0  0  0  0  0  0  0
    9.7920   -0.0090    0.0000 H   0  0  0  0  0  0  0  0  0  0  0  0
    9.0880    0.6770    0.0000 H   0  0  0  0  0  0  0  0  0  0  0  0
    8.3980    1.6510    0.0000 H   0  0  0  0  0  0  0  0  0  0  0  0
    7.9010    2.1370    0.0000 H   0  0  0  0  0  0  0  0  0  0  0  0
    7.4160    1.6400    0.0000 H   0  0  0  0  0  0  0  0  0  0  0  0
  1  2  1  0  0  0  0
  1 29  1  0  0  0  0
  2  3  1  0  0  0  0
  2  8  2  0  0  0  0
  3  4  2  0  0  0  0
  3 26  1  0  0  0  0
  4  5  1  0  0  0  0
  4 17  1  0  0  0  0
  5  6  1  0  0  0  0
  5  7  2  0  0  0  0
  6 30  1  0  0  0  0
  7  8  1  0  0  0  0
  7 13  1  0  0  0  0
  8  9  1  0  0  0  0
  9 10  2  0  0  0  0
  9 11  1  0  0  0  0
 11 12  2  0  0  0  0
 11 31  1  0  0  0  0
 12 13  1  0  0  0  0
 12 16  1  0  0  0  0
 13 14  2  0  0  0  0
 15 16  1  0  0  0  0
 15 32  1  0  0  0  0
 15 33  1  0  0  0  0
 15 34  1  0  0  0  0
 17 18  1  0  0  0  0
 18 19  1  0  0  0  0
 18 25  2  0  0  0  0
 19 20  2  0  0  0  0
 19 35  1  0  0  0  0
 20 21  1  0  0  0  0
 20 23  1  0  0  0  0
 21 22  1  0  0  0  0
 22 36  1  0  0  0  0
 22 37  1  0  0  0  0
 22 38  1  0  0  0  0
 23 24  2  0  0  0  0
 23 39  1  0  0  0  0
 24 25  1  0  0  0  0
 24 28  1  0  0  0  0
 25 26  1  0  0  0  0
 26 27  2  0  0  0  0
 28 40  1  0  0  0  0
 28 41  1  0  0  0  0
 28 42  1  0  0  0  0
M  END
> <Molecule name>
215139

> <Activity>
1

$$$$
694002
  MOE2011           2D

 64 65  0  0  0  0  0  0  0  0999 V2000
    5.3830    1.5340    0.0000 O   0  0  0  0  0  0  0  0  0  0  0  0
    6.0980    1.1220    0.0000 C   0  0  0  0  0  0  0  0  0  0  0  0
    6.0980    0.2970    0.0000 N   0  0  0  0  0  0  0  0  0  0  0  0
    6.8120   -0.1160    0.0000 C   0  0  0  0  0  0  0  0  0  0  0  0
    6.8120   -0.9400    0.0000 O   0  0  0  0  0  0  0  0  0  0  0  0
    6.8120    1.5340    0.0000 N   0  0  0  0  0  0  0  0  0  0  0  0
    7.5270    1.1220    0.0000 C   0  0  0  0  0  0  0  0  0  0  0  0
    7.5270    0.2970    0.0000 C   0  0  0  0  0  0  0  0  0  0  0  0
    6.8120    2.3600    0.0000 C   0  0  0  0  0  0  0  0  0  0  0  0
    6.8120    4.0100    0.0000 O   0  0  0  0  0  0  0  0  0  0  0  0
    6.0980    3.5970    0.0000 C   0  0  0  0  0  0  0  0  0  0  0  0
    6.0980    2.7720    0.0000 C   0  0  0  0  0  0  0  0  0  0  0  0
    4.6690    5.2470    0.0000 C   0  0  0  0  0  0  0  0  0  0  0  0
    5.3830    4.8350    0.0000 C   0  0  0  0  0  0  0  0  0  0  0  0
    5.3830    4.0100    0.0000 O   0  0  0  0  0  0  0  0  0  0  0  0
    7.5270    2.7720    0.0000 C   0  0  0  0  0  0  0  0  0  0  0  0
    8.2410    2.3600    0.0000 O   0  0  0  0  0  0  0  0  0  0  0  0
    8.2410    4.8350    0.0000 C   0  0  0  0  0  0  0  0  0  0  0  0
    8.2410    4.0100    0.0000 C   0  0  0  0  0  0  0  0  0  0  0  0
    7.5270    3.5970    0.0000 O   0  0  0  0  0  0  0  0  0  0  0  0
    8.2410   -0.1160    0.0000 C   0  0  0  0  0  0  0  0  0  0  0  0
    5.3830   -0.1160    0.0000 C   0  0  0  0  0  0  0  0  0  0  0  0
    5.3830   -0.9400    0.0000 C   0  0  0  0  0  0  0  0  0  0  0  0
    6.0510   -1.4260    0.0000 C   0  0  0  0  0  0  0  0  0  0  0  0
    4.7160   -1.4260    0.0000 N   0  0  0  0  0  0  0  0  0  0  0  0
    4.9710   -2.2090    0.0000 N   0  0  0  0  0  0  0  0  0  0  0  0
    5.7960   -2.2090    0.0000 N   0  0  0  0  0  0  0  0  0  0  0  0
    2.8760   -3.0810    0.0000 C   0  0  0  0  0  0  0  0  0  0  0  0
    3.4890   -2.5300    0.0000 C   0  0  0  0  0  0  0  0  0  0  0  0
    3.3170   -1.7230    0.0000 C   0  0  0  0  0  0  0  0  0  0  0  0
    3.9310   -1.1700    0.0000 C   0  0  0  0  0  0  0  0  0  0  0  0
    3.0480   -3.8880    0.0000 O   0  0  0  0  0  0  0  0  0  0  0  0
    2.4350   -4.4400    0.0000 C   0  0  0  0  0  0  0  0  0  0  0  0
    2.6060   -5.2470    0.0000 O   0  0  0  0  0  0  0  0  0  0  0  0
    1.6500   -4.1850    0.0000 C   0  0  0  0  0  0  0  0  0  0  0  0
    7.9700    1.3780    0.0000 H   0  0  0  0  0  0  0  0  0  0  0  0
    5.6550    2.5160    0.0000 H   0  0  0  0  0  0  0  0  0  0  0  0
    4.9240    5.6900    0.0000 H   0  0  0  0  0  0  0  0  0  0  0  0
    4.2260    5.5030    0.0000 H   0  0  0  0  0  0  0  0  0  0  0  0
    4.4130    4.8040    0.0000 H   0  0  0  0  0  0  0  0  0  0  0  0
    5.8860    4.7460    0.0000 H   0  0  0  0  0  0  0  0  0  0  0  0
    5.5580    5.3160    0.0000 H   0  0  0  0  0  0  0  0  0  0  0  0
    8.7530    4.8350    0.0000 H   0  0  0  0  0  0  0  0  0  0  0  0
    8.2410    5.3460    0.0000 H   0  0  0  0  0  0  0  0  0  0  0  0
    7.7300    4.8350    0.0000 H   0  0  0  0  0  0  0  0  0  0  0  0
    8.4160    3.5290    0.0000 H   0  0  0  0  0  0  0  0  0  0  0  0
    8.7440    4.0990    0.0000 H   0  0  0  0  0  0  0  0  0  0  0  0
    7.9850   -0.5580    0.0000 H   0  0  0  0  0  0  0  0  0  0  0  0
    8.6840   -0.3710    0.0000 H   0  0  0  0  0  0  0  0  0  0  0  0
    8.4970    0.3280    0.0000 H   0  0  0  0  0  0  0  0  0  0  0  0
    5.2080    0.3660    0.0000 H   0  0  0  0  0  0  0  0  0  0  0  0
    4.8790   -0.2040    0.0000 H   0  0  0  0  0  0  0  0  0  0  0  0
    6.5370   -1.2670    0.0000 H   0  0  0  0  0  0  0  0  0  0  0  0
    2.6050   -2.6480    0.0000 H   0  0  0  0  0  0  0  0  0  0  0  0
    2.4020   -3.2730    0.0000 H   0  0  0  0  0  0  0  0  0  0  0  0
    3.7600   -2.9640    0.0000 H   0  0  0  0  0  0  0  0  0  0  0  0
    3.9630   -2.3380    0.0000 H   0  0  0  0  0  0  0  0  0  0  0  0
    3.0470   -1.2890    0.0000 H   0  0  0  0  0  0  0  0  0  0  0  0
    2.8440   -1.9140    0.0000 H   0  0  0  0  0  0  0  0  0  0  0  0
    4.1710   -0.7190    0.0000 H   0  0  0  0  0  0  0  0  0  0  0  0
    3.5280   -0.8560    0.0000 H   0  0  0  0  0  0  0  0  0  0  0  0
    1.8080   -3.6990    0.0000 H   0  0  0  0  0  0  0  0  0  0  0  0
    1.1630   -4.0280    0.0000 H   0  0  0  0  0  0  0  0  0  0  0  0
    1.4920   -4.6720    0.0000 H   0  0  0  0  0  0  0  0  0  0  0  0
  1  2  2  0  0  0  0
  2  3  1  0  0  0  0
  2  6  1  0  0  0  0
  3  4  1  0  0  0  0
  3 22  1  0  0  0  0
  4  5  2  0  0  0  0
  4  8  1  0  0  0  0
  6  7  1  0  0  0  0
  6  9  1  0  0  0  0
  7  8  2  0  0  0  0
  7 36  1  0  0  0  0
  8 21  1  0  0  0  0
  9 12  2  0  0  0  0
  9 16  1  0  0  0  0
 10 11  2  0  0  0  0
 11 12  1  0  0  0  0
 11 15  1  0  0  0  0
 12 37  1  0  0  0  0
 13 14  1  0  0  0  0
 13 38  1  0  0  0  0
 13 39  1  0  0  0  0
 13 40  1  0  0  0  0
 14 15  1  0  0  0  0
 14 41  1  0  0  0  0
 14 42  1  0  0  0  0
 16 17  2  0  0  0  0
 16 20  1  0  0  0  0
 18 19  1  0  0  0  0
 18 43  1  0  0  0  0
 18 44  1  0  0  0  0
 18 45  1  0  0  0  0
 19 20  1  0  0  0  0
 19 46  1  0  0  0  0
 19 47  1  0  0  0  0
 21 48  1  0  0  0  0
 21 49  1  0  0  0  0
 21 50  1  0  0  0  0
 22 23  1  0  0  0  0
 22 51  1  0  0  0  0
 22 52  1  0  0  0  0
 23 24  2  0  0  0  0
 23 25  1  0  0  0  0
 24 27  1  0  0  0  0
 24 53  1  0  0  0  0
 25 26  1  0  0  0  0
 25 31  1  0  0  0  0
 26 27  2  0  0  0  0
 28 29  1  0  0  0  0
 28 32  1  0  0  0  0
 28 54  1  0  0  0  0
 28 55  1  0  0  0  0
 29 30  1  0  0  0  0
 29 56  1  0  0  0  0
 29 57  1  0  0  0  0
 30 31  1  0  0  0  0
 30 58  1  0  0  0  0
 30 59  1  0  0  0  0
 31 60  1  0  0  0  0
 31 61  1  0  0  0  0
 32 33  1  0  0  0  0
 33 34  2  0  0  0  0
 33 35  1  0  0  0  0
 35 62  1  0  0  0  0
 35 63  1  0  0  0  0
 35 64  1  0  0  0  0
M  END
> <Molecule name>
694002

> <Activity>
1

$$$$
622380
  MOE2011           2D

 29 29  0  0  0  0  0  0  0  0999 V2000
    5.2220    2.2690    0.0000 O   0  0  0  0  0  0  0  0  0  0  0  0
    4.5080    1.8560    0.0000 C   0  0  0  0  0  0  0  0  0  0  0  0
    3.7930    2.2690    0.0000 O   0  0  0  0  0  0  0  0  0  0  0  0
    3.7930   -0.2060    0.0000 C   0  0  0  0  0  0  0  0  0  0  0  0
    3.7930    0.6190    0.0000 C   0  0  0  0  0  0  0  0  0  0  0  0
    4.5080    1.0310    0.0000 C   0  0  0  0  0  0  0  0  0  0  0  0
    4.5080   -0.6190    0.0000 O   0  0  0  0  0  0  0  0  0  0  0  0
    3.0790   -0.6190    0.0000 N   0  0  0  0  0  0  0  0  0  0  0  0
    3.0790   -1.4440    0.0000 C   0  0  0  0  0  0  0  0  0  0  0  0
    2.3640   -1.8560    0.0000 C   0  0  0  0  0  0  0  0  0  0  0  0
    2.3640   -2.6810    0.0000 C   0  0  0  0  0  0  0  0  0  0  0  0
    3.0790   -3.0940    0.0000 C   0  0  0  0  0  0  0  0  0  0  0  0
    3.7930   -2.6810    0.0000 C   0  0  0  0  0  0  0  0  0  0  0  0
    3.7930   -1.8560    0.0000 C   0  0  0  0  0  0  0  0  0  0  0  0
    4.5080   -1.4440    0.0000 C   0  0  0  0  0  0  0  0  0  0  0  0
    1.6500   -1.4440    0.0000 C   0  0  0  0  0  0  0  0  0  0  0  0
    3.0790    1.0310    0.0000 Cl  0  0  0  0  0  0  0  0  0  0  0  0
    5.2220    0.6190    0.0000 Cl  0  0  0  0  0  0  0  0  0  0  0  0
    5.2220    2.7800    0.0000 H   0  0  0  0  0  0  0  0  0  0  0  0
    2.6360   -0.3630    0.0000 H   0  0  0  0  0  0  0  0  0  0  0  0
    1.9220   -2.9370    0.0000 H   0  0  0  0  0  0  0  0  0  0  0  0
    3.0790   -3.6050    0.0000 H   0  0  0  0  0  0  0  0  0  0  0  0
    4.2360   -2.9370    0.0000 H   0  0  0  0  0  0  0  0  0  0  0  0
    4.7640   -1.8870    0.0000 H   0  0  0  0  0  0  0  0  0  0  0  0
    4.9510   -1.1880    0.0000 H   0  0  0  0  0  0  0  0  0  0  0  0
    4.2520   -1.0010    0.0000 H   0  0  0  0  0  0  0  0  0  0  0  0
    1.9060   -1.0010    0.0000 H   0  0  0  0  0  0  0  0  0  0  0  0
    1.2070   -1.1880    0.0000 H   0  0  0  0  0  0  0  0  0  0  0  0
    1.3940   -1.8870    0.0000 H   0  0  0  0  0  0  0  0  0  0  0  0
  1  2  1  0  0  0  0
  1 19  1  0  0  0  0
  2  3  2  0  0  0  0
  2  6  1  0  0  0  0
  4  5  1  0  0  0  0
  4  7  2  0  0  0  0
  4  8  1  0  0  0  0
  5  6  2  0  0  0  0
  5 17  1  0  0  0  0
  6 18  1  0  0  0  0
  8  9  1  0  0  0  0
  8 20  1  0  0  0  0
  9 10  1  0  0  0  0
  9 14  2  0  0  0  0
 10 11  2  0  0  0  0
 10 16  1  0  0  0  0
 11 12  1  0  0  0  0
 11 21  1  0  0  0  0
 12 13  2  0  0  0  0
 12 22  1  0  0  0  0
 13 14  1  0  0  0  0
 13 23  1  0  0  0  0
 14 15  1  0  0  0  0
 15 24  1  0  0  0  0
 15 25  1  0  0  0  0
 15 26  1  0  0  0  0
 16 27  1  0  0  0  0
 16 28  1  0  0  0  0
 16 29  1  0  0  0  0
M  END
> <Molecule name>
622380

> <Activity>
1

$$$$
382003
  MOE2011           2D

 33 33  0  0  0  0  0  0  0  0999 V2000
    5.2220    2.4750    0.0000 C   0  0  0  0  0  0  0  0  0  0  0  0
    5.2220    1.6500    0.0000 N   0  0  0  0  0  0  0  0  0  0  0  0
    4.5080    1.2380    0.0000 C   0  0  0  0  0  0  0  0  0  0  0  0
    4.5080    0.4120    0.0000 C   0  0  0  0  0  0  0  0  0  0  0  0
    3.7930    0.0000    0.0000 C   0  0  0  0  0  0  0  0  0  0  0  0
    3.0790    0.4120    0.0000 O   0  0  0  0  0  0  0  0  0  0  0  0
    5.9370    1.2380    0.0000 C   0  0  0  0  0  0  0  0  0  0  0  0
    5.2220    0.0000    0.0000 C   0  0  0  0  0  0  0  0  0  0  0  0
    1.6500   -1.2380    0.0000 C   0  0  0  0  0  0  0  0  0  0  0  0
    2.3640   -0.8250    0.0000 O   0  0  0  0  0  0  0  0  0  0  0  0
    3.0790   -1.2380    0.0000 C   0  0  0  0  0  0  0  0  0  0  0  0
    3.7930   -0.8250    0.0000 C   0  0  0  0  0  0  0  0  0  0  0  0
    3.0790   -2.0620    0.0000 C   0  0  0  0  0  0  0  0  0  0  0  0
    3.7930   -2.4750    0.0000 C   0  0  0  0  0  0  0  0  0  0  0  0
    4.5080   -2.0620    0.0000 C   0  0  0  0  0  0  0  0  0  0  0  0
    4.5080   -1.2380    0.0000 C   0  0  0  0  0  0  0  0  0  0  0  0
    5.7340    2.4750    0.0000 H   0  0  0  0  0  0  0  0  0  0  0  0
    5.2220    2.9870    0.0000 H   0  0  0  0  0  0  0  0  0  0  0  0
    4.7110    2.4750    0.0000 H   0  0  0  0  0  0  0  0  0  0  0  0
    4.3330    1.7180    0.0000 H   0  0  0  0  0  0  0  0  0  0  0  0
    4.0050    1.1480    0.0000 H   0  0  0  0  0  0  0  0  0  0  0  0
    5.6810    0.7940    0.0000 H   0  0  0  0  0  0  0  0  0  0  0  0
    6.3800    0.9820    0.0000 H   0  0  0  0  0  0  0  0  0  0  0  0
    6.1930    1.6810    0.0000 H   0  0  0  0  0  0  0  0  0  0  0  0
    5.2220   -0.5110    0.0000 H   0  0  0  0  0  0  0  0  0  0  0  0
    5.6650    0.2560    0.0000 H   0  0  0  0  0  0  0  0  0  0  0  0
    1.3940   -0.7940    0.0000 H   0  0  0  0  0  0  0  0  0  0  0  0
    1.2070   -1.4930    0.0000 H   0  0  0  0  0  0  0  0  0  0  0  0
    1.9060   -1.6810    0.0000 H   0  0  0  0  0  0  0  0  0  0  0  0
    2.6360   -2.3180    0.0000 H   0  0  0  0  0  0  0  0  0  0  0  0
    3.7930   -2.9870    0.0000 H   0  0  0  0  0  0  0  0  0  0  0  0
    4.9510   -2.3180    0.0000 H   0  0  0  0  0  0  0  0  0  0  0  0
    4.9510   -0.9820    0.0000 H   0  0  0  0  0  0  0  0  0  0  0  0
  1  2  1  0  0  0  0
  1 17  1  0  0  0  0
  1 18  1  0  0  0  0
  1 19  1  0  0  0  0
  2  3  1  0  0  0  0
  2  7  1  0  0  0  0
  3  4  1  0  0  0  0
  3 20  1  0  0  0  0
  3 21  1  0  0  0  0
  4  5  1  0  0  0  0
  4  8  2  0  0  0  0
  5  6  2  0  0  0  0
  5 12  1  0  0  0  0
  7 22  1  0  0  0  0
  7 23  1  0  0  0  0
  7 24  1  0  0  0  0
  8 25  1  0  0  0  0
  8 26  1  0  0  0  0
  9 10  1  0  0  0  0
  9 27  1  0  0  0  0
  9 28  1  0  0  0  0
  9 29  1  0  0  0  0
 10 11  1  0  0  0  0
 11 12  1  0  0  0  0
 11 13  2  0  0  0  0
 12 16  2  0  0  0  0
 13 14  1  0  0  0  0
 13 30  1  0  0  0  0
 14 15  2  0  0  0  0
 14 31  1  0  0  0  0
 15 16  1  0  0  0  0
 15 32  1  0  0  0  0
 16 33  1  0  0  0  0
M  END
> <Molecule name>
382003

> <Activity>
1

$$$$
140377
  MOE2011           2D

 49 50  0  0  1  0  0  0  0  0999 V2000
    6.6510   -1.0310    0.0000 O   0  0  0  0  0  0  0  0  0  0  0  0
    6.6510   -0.2060    0.0000 C   0  0  0  0  0  0  0  0  0  0  0  0
    7.3660    0.2060    0.0000 C   0  0  0  0  0  0  0  0  0  0  0  0
    7.3660    1.0310    0.0000 C   0  0  0  0  0  0  0  0  0  0  0  0
    6.6510    1.4440    0.0000 C   0  0  0  0  0  0  0  0  0  0  0  0
    6.6510    2.2690    0.0000 O   0  0  0  0  0  0  0  0  0  0  0  0
    5.9370    1.0310    0.0000 C   0  0  0  0  0  0  0  0  0  0  0  0
    5.9370    0.2060    0.0000 C   0  0  0  0  0  0  0  0  0  0  0  0
    2.3640   -0.2060    0.0000 C   0  0  0  0  0  0  0  0  0  0  0  0
    3.0790    0.2060    0.0000 C   0  0  0  0  0  0  0  0  0  0  0  0
    3.7930   -0.2060    0.0000 C   0  0  0  0  0  0  0  0  0  0  0  0
    4.5080    0.2060    0.0000 O   0  0  0  0  0  0  0  0  0  0  0  0
    5.2220   -0.2060    0.0000 C   0  0  3  0  0  0  0  0  0  0  0  0
    1.6500    0.2060    0.0000 C   0  0  0  0  0  0  0  0  0  0  0  0
    2.3640   -1.0310    0.0000 C   0  0  0  0  0  0  0  0  0  0  0  0
    3.7930   -1.0310    0.0000 O   0  0  0  0  0  0  0  0  0  0  0  0
    5.2220   -1.0310    0.0000 C   0  0  0  0  0  0  0  0  0  0  0  0
    4.5080   -1.4440    0.0000 C   0  0  0  0  0  0  0  0  0  0  0  0
    4.5080   -2.2690    0.0000 C   0  0  0  0  0  0  0  0  0  0  0  0
    3.7930   -2.6810    0.0000 C   0  0  0  0  0  0  0  0  0  0  0  0
    5.2220   -2.6810    0.0000 C   0  0  0  0  0  0  0  0  0  0  0  0
    8.1030    1.4730    0.0000 C   0  0  0  0  0  0  0  0  0  0  0  0
    8.0940    2.2980    0.0000 O   0  0  0  0  0  0  0  0  0  0  0  0
    8.8510    1.0490    0.0000 C   0  0  0  0  0  0  0  0  0  0  0  0
    8.8510    0.1890    0.0000 C   0  0  0  0  0  0  0  0  0  0  0  0
    8.1030   -0.2350    0.0000 C   0  0  0  0  0  0  0  0  0  0  0  0
    8.0940   -1.0600    0.0000 O   0  0  0  0  0  0  0  0  0  0  0  0
    6.2080   -1.2870    0.0000 H   0  0  0  0  0  0  0  0  0  0  0  0
    6.2080    2.5250    0.0000 H   0  0  0  0  0  0  0  0  0  0  0  0
    5.4940    1.2870    0.0000 H   0  0  0  0  0  0  0  0  0  0  0  0
    3.0790    0.7180    0.0000 H   0  0  0  0  0  0  0  0  0  0  0  0
    4.7790   -0.4620    0.0000 H   0  0  0  0  0  0  0  0  0  0  0  0
    1.9060    0.6490    0.0000 H   0  0  0  0  0  0  0  0  0  0  0  0
    1.2070    0.4620    0.0000 H   0  0  0  0  0  0  0  0  0  0  0  0
    1.3940   -0.2370    0.0000 H   0  0  0  0  0  0  0  0  0  0  0  0
    1.8530   -1.0310    0.0000 H   0  0  0  0  0  0  0  0  0  0  0  0
    2.3640   -1.5430    0.0000 H   0  0  0  0  0  0  0  0  0  0  0  0
    2.8760   -1.0310    0.0000 H   0  0  0  0  0  0  0  0  0  0  0  0
    5.3970   -1.5120    0.0000 H   0  0  0  0  0  0  0  0  0  0  0  0
    5.7260   -0.9420    0.0000 H   0  0  0  0  0  0  0  0  0  0  0  0
    4.0650   -1.1880    0.0000 H   0  0  0  0  0  0  0  0  0  0  0  0
    3.5380   -2.2380    0.0000 H   0  0  0  0  0  0  0  0  0  0  0  0
    3.3500   -2.9370    0.0000 H   0  0  0  0  0  0  0  0  0  0  0  0
    4.0490   -3.1240    0.0000 H   0  0  0  0  0  0  0  0  0  0  0  0
    4.9670   -3.1240    0.0000 H   0  0  0  0  0  0  0  0  0  0  0  0
    5.6650   -2.9370    0.0000 H   0  0  0  0  0  0  0  0  0  0  0  0
    5.4780   -2.2380    0.0000 H   0  0  0  0  0  0  0  0  0  0  0  0
    9.2930    1.3060    0.0000 H   0  0  0  0  0  0  0  0  0  0  0  0
    9.2930   -0.0680    0.0000 H   0  0  0  0  0  0  0  0  0  0  0  0
  1  2  1  0  0  0  0
  1 28  1  0  0  0  0
  2  3  1  0  0  0  0
  2  8  2  0  0  0  0
  3  4  2  0  0  0  0
  3 26  1  0  0  0  0
  4  5  1  0  0  0  0
  4 22  1  0  0  0  0
  5  6  1  0  0  0  0
  5  7  2  0  0  0  0
  6 29  1  0  0  0  0
  7  8  1  0  0  0  0
  7 30  1  0  0  0  0
  8 13  1  0  0  0  0
  9 10  2  0  0  0  0
  9 14  1  0  0  0  0
  9 15  1  0  0  0  0
 10 11  1  0  0  0  0
 10 31  1  0  0  0  0
 11 12  1  0  0  0  0
 11 16  2  0  0  0  0
 12 13  1  0  0  0  0
 13 17  1  0  0  0  0
 13 32  1  0  0  0  0
 14 33  1  0  0  0  0
 14 34  1  0  0  0  0
 14 35  1  0  0  0  0
 15 36  1  0  0  0  0
 15 37  1  0  0  0  0
 15 38  1  0  0  0  0
 17 18  1  0  0  0  0
 17 39  1  0  0  0  0
 17 40  1  0  0  0  0
 18 19  2  0  0  0  0
 18 41  1  0  0  0  0
 19 20  1  0  0  0  0
 19 21  1  0  0  0  0
 20 42  1  0  0  0  0
 20 43  1  0  0  0  0
 20 44  1  0  0  0  0
 21 45  1  0  0  0  0
 21 46  1  0  0  0  0
 21 47  1  0  0  0  0
 22 23  2  0  0  0  0
 22 24  1  0  0  0  0
 24 25  2  0  0  0  0
 24 48  1  0  0  0  0
 25 26  1  0  0  0  0
 25 49  1  0  0  0  0
 26 27  2  0  0  0  0
M  END
> <Molecule name>
140377

> <Activity>
1

$$$$
689735
  MOE2011           2D

 48 49  0  0  0  0  0  0  0  0999 V2000
    6.6510    0.0000    0.0000 C   0  0  0  0  0  0  0  0  0  0  0  0
    5.9370   -0.4120    0.0000 C   0  0  0  0  0  0  0  0  0  0  0  0
    5.9370   -1.2380    0.0000 C   0  0  0  0  0  0  0  0  0  0  0  0
    5.2220   -1.6500    0.0000 C   0  0  0  0  0  0  0  0  0  0  0  0
    5.2220   -2.4750    0.0000 O   0  0  0  0  0  0  0  0  0  0  0  0
    6.6510    0.8250    0.0000 O   0  0  0  0  0  0  0  0  0  0  0  0
    7.3660   -0.4120    0.0000 O   0  0  0  0  0  0  0  0  0  0  0  0
    8.0800    0.0000    0.0000 C   0  0  0  0  0  0  0  0  0  0  0  0
    5.2220    0.0000    0.0000 C   0  0  0  0  0  0  0  0  0  0  0  0
    4.5080   -0.4120    0.0000 C   0  0  0  0  0  0  0  0  0  0  0  0
    3.7930    0.0000    0.0000 C   0  0  0  0  0  0  0  0  0  0  0  0
    3.0790   -0.4120    0.0000 C   0  0  0  0  0  0  0  0  0  0  0  0
    2.3640    0.0000    0.0000 C   0  0  0  0  0  0  0  0  0  0  0  0
    2.3640    0.8250    0.0000 C   0  0  0  0  0  0  0  0  0  0  0  0
    3.0790    1.2380    0.0000 C   0  0  0  0  0  0  0  0  0  0  0  0
    3.7930    0.8250    0.0000 C   0  0  0  0  0  0  0  0  0  0  0  0
    1.6500    1.2380    0.0000 C   0  0  0  0  0  0  0  0  0  0  0  0
    4.5080   -1.2380    0.0000 N   0  0  0  0  0  0  0  0  0  0  0  0
    4.3970    0.8250    0.0000 O   0  0  0  0  0  0  0  0  0  0  0  0
    5.2220    0.8250    0.0000 P   0  0  0  0  0  0  0  0  0  0  0  0
    6.0470    0.8250    0.0000 O   0  0  0  0  0  0  0  0  0  0  0  0
    6.4600    1.5400    0.0000 C   0  0  0  0  0  0  0  0  0  0  0  0
    7.2850    1.5400    0.0000 C   0  0  0  0  0  0  0  0  0  0  0  0
    5.2220    1.6500    0.0000 O   0  0  0  0  0  0  0  0  0  0  0  0
    4.5080    2.0620    0.0000 C   0  0  0  0  0  0  0  0  0  0  0  0
    4.5080    2.8880    0.0000 C   0  0  0  0  0  0  0  0  0  0  0  0
    6.6510   -1.6500    0.0000 H   0  0  0  0  0  0  0  0  0  0  0  0
    8.4930   -0.7140    0.0000 H   0  0  0  0  0  0  0  0  0  0  0  0
    8.7950    0.4120    0.0000 H   0  0  0  0  0  0  0  0  0  0  0  0
    7.6680    0.7140    0.0000 H   0  0  0  0  0  0  0  0  0  0  0  0
    3.0790   -1.2380    0.0000 H   0  0  0  0  0  0  0  0  0  0  0  0
    1.6500   -0.4120    0.0000 H   0  0  0  0  0  0  0  0  0  0  0  0
    3.0790    2.0620    0.0000 H   0  0  0  0  0  0  0  0  0  0  0  0
    4.5080    1.2380    0.0000 H   0  0  0  0  0  0  0  0  0  0  0  0
    2.0620    1.9520    0.0000 H   0  0  0  0  0  0  0  0  0  0  0  0
    0.9360    1.6500    0.0000 H   0  0  0  0  0  0  0  0  0  0  0  0
    1.2380    0.5230    0.0000 H   0  0  0  0  0  0  0  0  0  0  0  0
    3.7930   -1.6500    0.0000 H   0  0  0  0  0  0  0  0  0  0  0  0
    5.7600    1.9770    0.0000 H   0  0  0  0  0  0  0  0  0  0  0  0
    6.4310    2.3640    0.0000 H   0  0  0  0  0  0  0  0  0  0  0  0
    7.2850    0.7140    0.0000 H   0  0  0  0  0  0  0  0  0  0  0  0
    8.1100    1.5400    0.0000 H   0  0  0  0  0  0  0  0  0  0  0  0
    7.2850    2.3640    0.0000 H   0  0  0  0  0  0  0  0  0  0  0  0
    4.0710    1.3630    0.0000 H   0  0  0  0  0  0  0  0  0  0  0  0
    3.6830    2.0340    0.0000 H   0  0  0  0  0  0  0  0  0  0  0  0
    5.3330    2.8880    0.0000 H   0  0  0  0  0  0  0  0  0  0  0  0
    4.5080    3.7130    0.0000 H   0  0  0  0  0  0  0  0  0  0  0  0
    3.6830    2.8880    0.0000 H   0  0  0  0  0  0  0  0  0  0  0  0
  1  2  1  0  0  0  0
  1  6  2  0  0  0  0
  1  7  1  0  0  0  0
  2  3  2  0  0  0  0
  2  9  1  0  0  0  0
  3  4  1  0  0  0  0
  3 27  1  0  0  0  0
  4  5  2  0  0  0  0
  4 18  1  0  0  0  0
  7  8  1  0  0  0  0
  8 28  1  0  0  0  0
  8 29  1  0  0  0  0
  8 30  1  0  0  0  0
  9 10  2  0  0  0  0
  9 20  1  0  0  0  0
 10 11  1  0  0  0  0
 10 18  1  0  0  0  0
 11 12  1  0  0  0  0
 11 16  2  0  0  0  0
 12 13  2  0  0  0  0
 12 31  1  0  0  0  0
 13 14  1  0  0  0  0
 13 32  1  0  0  0  0
 14 15  2  0  0  0  0
 14 17  1  0  0  0  0
 15 16  1  0  0  0  0
 15 33  1  0  0  0  0
 16 34  1  0  0  0  0
 17 35  1  0  0  0  0
 17 36  1  0  0  0  0
 17 37  1  0  0  0  0
 18 38  1  0  0  0  0
 19 20  2  0  0  0  0
 20 21  1  0  0  0  0
 20 24  1  0  0  0  0
 21 22  1  0  0  0  0
 22 23  1  0  0  0  0
 22 39  1  0  0  0  0
 22 40  1  0  0  0  0
 23 41  1  0  0  0  0
 23 42  1  0  0  0  0
 23 43  1  0  0  0  0
 24 25  1  0  0  0  0
 25 26  1  0  0  0  0
 25 44  1  0  0  0  0
 25 45  1  0  0  0  0
 26 46  1  0  0  0  0
 26 47  1  0  0  0  0
 26 48  1  0  0  0  0
M  END
> <Molecule name>
689735

> <Activity>
1

$$$$
693131
  MOE2011           2D

 28 29  0  0  0  0  0  0  0  0999 V2000
    3.0790    0.4120    0.0000 C   0  0  0  0  0  0  0  0  0  0  0  0
    2.3640    0.8250    0.0000 N   0  3  0  0  0  0  0  0  0  0  0  0
    1.6500    0.4120    0.0000 O   0  0  0  0  0  0  0  0  0  0  0  0
    3.0790   -0.4120    0.0000 C   0  0  0  0  0  0  0  0  0  0  0  0
    2.3640   -0.8250    0.0000 C   0  0  0  0  0  0  0  0  0  0  0  0
    2.3640   -1.6500    0.0000 C   0  0  0  0  0  0  0  0  0  0  0  0
    1.6970   -2.1350    0.0000 C   0  0  0  0  0  0  0  0  0  0  0  0
    1.9520   -2.9200    0.0000 C   0  0  0  0  0  0  0  0  0  0  0  0
    2.7770   -2.9200    0.0000 C   0  0  0  0  0  0  0  0  0  0  0  0
    3.0320   -2.1350    0.0000 S   0  0  0  0  0  0  0  0  0  0  0  0
    3.7930   -0.8250    0.0000 N   0  3  0  0  0  0  0  0  0  0  0  0
    4.5080   -0.4120    0.0000 O   0  0  0  0  0  0  0  0  0  0  0  0
    3.7930   -1.6500    0.0000 O   0  5  0  0  0  0  0  0  0  0  0  0
    3.7930    0.8250    0.0000 C   0  0  0  0  0  0  0  0  0  0  0  0
    3.7930    1.6500    0.0000 C   0  0  0  0  0  0  0  0  0  0  0  0
    3.1260    2.1350    0.0000 C   0  0  0  0  0  0  0  0  0  0  0  0
    3.3810    2.9200    0.0000 C   0  0  0  0  0  0  0  0  0  0  0  0
    4.4610    2.1350    0.0000 S   0  0  0  0  0  0  0  0  0  0  0  0
    4.2060    2.9200    0.0000 C   0  0  0  0  0  0  0  0  0  0  0  0
    2.3640    1.6500    0.0000 O   0  5  0  0  0  0  0  0  0  0  0  0
    1.9210   -0.5690    0.0000 H   0  0  0  0  0  0  0  0  0  0  0  0
    1.2100   -1.9770    0.0000 H   0  0  0  0  0  0  0  0  0  0  0  0
    1.6520   -3.3330    0.0000 H   0  0  0  0  0  0  0  0  0  0  0  0
    3.0770   -3.3330    0.0000 H   0  0  0  0  0  0  0  0  0  0  0  0
    4.2360    0.5690    0.0000 H   0  0  0  0  0  0  0  0  0  0  0  0
    2.6390    1.9770    0.0000 H   0  0  0  0  0  0  0  0  0  0  0  0
    3.0800    3.3330    0.0000 H   0  0  0  0  0  0  0  0  0  0  0  0
    4.5060    3.3330    0.0000 H   0  0  0  0  0  0  0  0  0  0  0  0
  1  2  1  0  0  0  0
  1  4  1  0  0  0  0
  1 14  2  0  0  0  0
  2  3  2  0  0  0  0
  2 20  1  0  0  0  0
  4  5  2  0  0  0  0
  4 11  1  0  0  0  0
  5  6  1  0  0  0  0
  5 21  1  0  0  0  0
  6  7  2  0  0  0  0
  6 10  1  0  0  0  0
  7  8  1  0  0  0  0
  7 22  1  0  0  0  0
  8  9  2  0  0  0  0
  8 23  1  0  0  0  0
  9 10  1  0  0  0  0
  9 24  1  0  0  0  0
 11 12  2  0  0  0  0
 11 13  1  0  0  0  0
 14 15  1  0  0  0  0
 14 25  1  0  0  0  0
 15 16  2  0  0  0  0
 15 18  1  0  0  0  0
 16 17  1  0  0  0  0
 16 26  1  0  0  0  0
 17 19  2  0  0  0  0
 17 27  1  0  0  0  0
 18 19  1  0  0  0  0
 19 28  1  0  0  0  0
M  CHG  1   2   1
M  CHG  1  11   1
M  CHG  1  13  -1
M  CHG  1  20  -1
M  END
> <Molecule name>
693131

> <Activity>
1

$$$$
620129
  MOE2011           2D

 22 22  0  0  1  0  0  0  0  0999 V2000
    2.4750   -1.0310    0.0000 C   0  0  0  0  0  0  0  0  0  0  0  0
    2.4750   -0.2060    0.0000 S   0  0  0  0  0  0  0  0  0  0  0  0
    3.3000   -0.2060    0.0000 O   0  0  0  0  0  0  0  0  0  0  0  0
    1.7610   -1.4440    0.0000 C   0  0  0  0  0  0  0  0  0  0  0  0
    1.7610   -2.2690    0.0000 C   0  0  0  0  0  0  0  0  0  0  0  0
    2.4750   -2.6810    0.0000 C   0  0  0  0  0  0  0  0  0  0  0  0
    3.1900   -2.2690    0.0000 C   0  0  0  0  0  0  0  0  0  0  0  0
    3.1900   -1.4440    0.0000 C   0  0  0  0  0  0  0  0  0  0  0  0
    1.6500   -0.2060    0.0000 O   0  0  0  0  0  0  0  0  0  0  0  0
    3.9040    0.6190    0.0000 Cl  0  0  0  0  0  0  0  0  0  0  0  0
    3.1900    1.0310    0.0000 C   0  0  3  0  0  0  0  0  0  0  0  0
    2.4750    0.6190    0.0000 C   0  0  0  0  0  0  0  0  0  0  0  0
    3.1900    1.8560    0.0000 C   0  0  0  0  0  0  0  0  0  0  0  0
    3.1900    2.6810    0.0000 N   0  0  0  0  0  0  0  0  0  0  0  0
    1.0460   -1.0310    0.0000 H   0  0  0  0  0  0  0  0  0  0  0  0
    1.0460   -2.6810    0.0000 H   0  0  0  0  0  0  0  0  0  0  0  0
    2.4750   -3.5060    0.0000 H   0  0  0  0  0  0  0  0  0  0  0  0
    3.9040   -2.6810    0.0000 H   0  0  0  0  0  0  0  0  0  0  0  0
    3.9040   -1.0310    0.0000 H   0  0  0  0  0  0  0  0  0  0  0  0
    3.1900    0.2060    0.0000 H   0  0  0  0  0  0  0  0  0  0  0  0
    1.6510    0.6480    0.0000 H   0  0  0  0  0  0  0  0  0  0  0  0
    2.0380    1.3180    0.0000 H   0  0  0  0  0  0  0  0  0  0  0  0
  1  2  1  0  0  0  0
  1  4  1  0  0  0  0
  1  8  2  0  0  0  0
  2  3  2  0  0  0  0
  2  9  2  0  0  0  0
  2 12  1  0  0  0  0
  4  5  2  0  0  0  0
  4 15  1  0  0  0  0
  5  6  1  0  0  0  0
  5 16  1  0  0  0  0
  6  7  2  0  0  0  0
  6 17  1  0  0  0  0
  7  8  1  0  0  0  0
  7 18  1  0  0  0  0
  8 19  1  0  0  0  0
 10 11  1  0  0  0  0
 11 12  1  0  0  0  0
 11 13  1  0  0  0  0
 11 20  1  0  0  0  0
 12 21  1  0  0  0  0
 12 22  1  0  0  0  0
 13 14  3  0  0  0  0
M  END
> <Molecule name>
620129

> <Activity>
1

$$$$
622384
  MOE2011           2D

 20 21  0  0  0  0  0  0  0  0999 V2000
    2.4350    1.1670    0.0000 C   0  0  0  0  0  0  0  0  0  0  0  0
    2.6900    1.9510    0.0000 C   0  0  0  0  0  0  0  0  0  0  0  0
    3.5150    1.9510    0.0000 C   0  0  0  0  0  0  0  0  0  0  0  0
    3.7700    1.1670    0.0000 C   0  0  0  0  0  0  0  0  0  0  0  0
    4.5540    0.9120    0.0000 O   0  0  0  0  0  0  0  0  0  0  0  0
    1.6500    0.9120    0.0000 O   0  0  0  0  0  0  0  0  0  0  0  0
    3.1020    0.6820    0.0000 N   0  0  0  0  0  0  0  0  0  0  0  0
    3.1020   -0.1440    0.0000 C   0  0  0  0  0  0  0  0  0  0  0  0
    2.3880   -0.5560    0.0000 C   0  0  0  0  0  0  0  0  0  0  0  0
    2.3880   -1.3810    0.0000 C   0  0  0  0  0  0  0  0  0  0  0  0
    3.1020   -1.7940    0.0000 C   0  0  0  0  0  0  0  0  0  0  0  0
    3.8160   -1.3810    0.0000 C   0  0  0  0  0  0  0  0  0  0  0  0
    3.8160   -0.5560    0.0000 C   0  0  0  0  0  0  0  0  0  0  0  0
    3.1020   -2.6190    0.0000 F   0  0  0  0  0  0  0  0  0  0  0  0
    2.2040    2.6190    0.0000 Cl  0  0  0  0  0  0  0  0  0  0  0  0
    4.0000    2.6190    0.0000 Cl  0  0  0  0  0  0  0  0  0  0  0  0
    1.9450   -0.3000    0.0000 H   0  0  0  0  0  0  0  0  0  0  0  0
    1.9450   -1.6370    0.0000 H   0  0  0  0  0  0  0  0  0  0  0  0
    4.2600   -1.6370    0.0000 H   0  0  0  0  0  0  0  0  0  0  0  0
    4.2600   -0.3000    0.0000 H   0  0  0  0  0  0  0  0  0  0  0  0
  1  2  1  0  0  0  0
  1  6  2  0  0  0  0
  1  7  1  0  0  0  0
  2  3  2  0  0  0  0
  2 15  1  0  0  0  0
  3  4  1  0  0  0  0
  3 16  1  0  0  0  0
  4  5  2  0  0  0  0
  4  7  1  0  0  0  0
  7  8  1  0  0  0  0
  8  9  1  0  0  0  0
  8 13  2  0  0  0  0
  9 10  2  0  0  0  0
  9 17  1  0  0  0  0
 10 11  1  0  0  0  0
 10 18  1  0  0  0  0
 11 12  2  0  0  0  0
 11 14  1  0  0  0  0
 12 13  1  0  0  0  0
 12 19  1  0  0  0  0
 13 20  1  0  0  0  0
M  END
> <Molecule name>
622384

> <Activity>
1

$$$$
600285
  MOE2011           2D

 36 38  0  0  1  0  0  0  0  0999 V2000
    5.2780    0.6500    0.0000 C   0  0  0  0  0  0  0  0  0  0  0  0
    4.5310    1.0740    0.0000 O   0  0  0  0  0  0  0  0  0  0  0  0
    3.7930    0.6330    0.0000 C   0  0  0  0  0  0  0  0  0  0  0  0
    3.0790    1.0450    0.0000 C   0  0  0  0  0  0  0  0  0  0  0  0
    2.3640    0.6330    0.0000 C   0  0  0  0  0  0  0  0  0  0  0  0
    1.6500    1.0450    0.0000 O   0  0  0  0  0  0  0  0  0  0  0  0
    5.2780   -0.2100    0.0000 C   0  0  3  0  0  0  0  0  0  0  0  0
    5.9910   -0.6240    0.0000 C   0  0  0  0  0  0  0  0  0  0  0  0
    5.9880   -1.4500    0.0000 C   0  0  0  0  0  0  0  0  0  0  0  0
    6.7010   -1.8640    0.0000 C   0  0  0  0  0  0  0  0  0  0  0  0
    7.4170   -1.4550    0.0000 C   0  0  0  0  0  0  0  0  0  0  0  0
    7.4200   -0.6300    0.0000 C   0  0  0  0  0  0  0  0  0  0  0  0
    6.7070   -0.2140    0.0000 C   0  0  0  0  0  0  0  0  0  0  0  0
    8.8460   -1.4600    0.0000 C   0  0  0  0  0  0  0  0  0  0  0  0
    8.1300   -1.8700    0.0000 O   0  0  0  0  0  0  0  0  0  0  0  0
    4.5310   -0.6340    0.0000 C   0  0  0  0  0  0  0  0  0  0  0  0
    3.7930   -0.1920    0.0000 C   0  0  0  0  0  0  0  0  0  0  0  0
    3.0790   -0.6050    0.0000 C   0  0  0  0  0  0  0  0  0  0  0  0
    2.3640   -0.1920    0.0000 C   0  0  0  0  0  0  0  0  0  0  0  0
    1.6500   -0.6050    0.0000 O   0  0  0  0  0  0  0  0  0  0  0  0
    5.7830    0.5630    0.0000 H   0  0  0  0  0  0  0  0  0  0  0  0
    5.4510    1.1320    0.0000 H   0  0  0  0  0  0  0  0  0  0  0  0
    3.0790    1.5570    0.0000 H   0  0  0  0  0  0  0  0  0  0  0  0
    1.6500    1.5570    0.0000 H   0  0  0  0  0  0  0  0  0  0  0  0
    5.7220    0.0450    0.0000 H   0  0  0  0  0  0  0  0  0  0  0  0
    5.5440   -1.7040    0.0000 H   0  0  0  0  0  0  0  0  0  0  0  0
    6.6990   -2.3760    0.0000 H   0  0  0  0  0  0  0  0  0  0  0  0
    7.8640   -0.3760    0.0000 H   0  0  0  0  0  0  0  0  0  0  0  0
    6.7090    0.2970    0.0000 H   0  0  0  0  0  0  0  0  0  0  0  0
    9.1000   -1.9040    0.0000 H   0  0  0  0  0  0  0  0  0  0  0  0
    9.2900   -1.2060    0.0000 H   0  0  0  0  0  0  0  0  0  0  0  0
    8.5920   -1.0160    0.0000 H   0  0  0  0  0  0  0  0  0  0  0  0
    4.1970   -1.0200    0.0000 H   0  0  0  0  0  0  0  0  0  0  0  0
    4.8560   -1.0290    0.0000 H   0  0  0  0  0  0  0  0  0  0  0  0
    3.0790   -1.1160    0.0000 H   0  0  0  0  0  0  0  0  0  0  0  0
    1.6500   -1.1160    0.0000 H   0  0  0  0  0  0  0  0  0  0  0  0
  1  2  1  0  0  0  0
  1  7  1  0  0  0  0
  1 21  1  0  0  0  0
  1 22  1  0  0  0  0
  2  3  1  0  0  0  0
  3  4  2  0  0  0  0
  3 17  1  0  0  0  0
  4  5  1  0  0  0  0
  4 23  1  0  0  0  0
  5  6  1  0  0  0  0
  5 19  2  0  0  0  0
  6 24  1  0  0  0  0
  7  8  1  0  0  0  0
  7 16  1  0  0  0  0
  7 25  1  0  0  0  0
  8  9  1  0  0  0  0
  8 13  2  0  0  0  0
  9 10  2  0  0  0  0
  9 26  1  0  0  0  0
 10 11  1  0  0  0  0
 10 27  1  0  0  0  0
 11 12  2  0  0  0  0
 11 15  1  0  0  0  0
 12 13  1  0  0  0  0
 12 28  1  0  0  0  0
 13 29  1  0  0  0  0
 14 15  1  0  0  0  0
 14 30  1  0  0  0  0
 14 31  1  0  0  0  0
 14 32  1  0  0  0  0
 16 17  1  0  0  0  0
 16 33  1  0  0  0  0
 16 34  1  0  0  0  0
 17 18  2  0  0  0  0
 18 19  1  0  0  0  0
 18 35  1  0  0  0  0
 19 20  1  0  0  0  0
 20 36  1  0  0  0  0
M  END
> <Molecule name>
600285

> <Activity>
1

$$$$
239375
  MOE2011           2D

 97100  0  0  1  0  0  0  0  0999 V2000
    5.1180    0.4640    0.0000 O   0  0  0  0  0  0  0  0  0  0  0  0
    5.6700    1.0790    0.0000 C   0  0  0  0  0  0  0  0  0  0  0  0
    5.4970    1.8800    0.0000 C   0  0  0  0  0  0  0  0  0  0  0  0
    4.7830    2.2930    0.0000 C   0  0  0  0  0  0  0  0  0  0  0  0
    4.7830    3.1180    0.0000 C   0  0  0  0  0  0  0  0  0  0  0  0
    5.4970    3.5300    0.0000 C   0  0  0  0  0  0  0  0  0  0  0  0
    6.2120    3.1180    0.0000 C   0  0  0  0  0  0  0  0  0  0  0  0
    6.2120    2.2930    0.0000 C   0  0  0  0  0  0  0  0  0  0  0  0
    6.8200    1.7420    0.0000 O   0  0  0  0  0  0  0  0  0  0  0  0
    6.4860    0.9930    0.0000 C   0  0  3  0  0  0  0  0  0  0  0  0
    7.3060    0.9080    0.0000 C   0  0  0  0  0  0  0  0  0  0  0  0
    7.0580   -1.1120    0.0000 C   0  0  0  0  0  0  0  0  0  0  0  0
    7.1140   -0.2900    0.0000 C   0  0  0  0  0  0  0  0  0  0  0  0
    6.4290    0.1710    0.0000 O   0  0  0  0  0  0  0  0  0  0  0  0
    6.3170   -1.4760    0.0000 C   0  0  3  0  0  0  0  0  0  0  0  0
    5.6320   -1.0160    0.0000 O   0  0  0  0  0  0  0  0  0  0  0  0
    5.6880   -0.1920    0.0000 C   0  0  0  0  0  0  0  0  0  0  0  0
    6.9470   -2.7590    0.0000 C   0  0  0  0  0  0  0  0  0  0  0  0
    6.2610   -2.2980    0.0000 C   0  0  3  0  0  0  0  0  0  0  0  0
    5.5210   -2.6620    0.0000 C   0  0  3  0  0  0  0  0  0  0  0  0
    5.4650   -3.4850    0.0000 O   0  0  0  0  0  0  0  0  0  0  0  0
    6.1500   -3.9450    0.0000 C   0  0  0  0  0  0  0  0  0  0  0  0
    6.0940   -4.7680    0.0000 C   0  0  0  0  0  0  0  0  0  0  0  0
    6.8910   -3.5820    0.0000 O   0  0  0  0  0  0  0  0  0  0  0  0
    4.8920   -1.3790    0.0000 C   0  0  0  0  0  0  0  0  0  0  0  0
    4.8350   -2.2020    0.0000 C   0  0  3  0  0  0  0  0  0  0  0  0
    4.2540   -3.3740    0.0000 O   0  0  0  0  0  0  0  0  0  0  0  0
    4.0950   -2.5650    0.0000 C   0  0  3  0  0  0  0  0  0  0  0  0
    2.6930   -2.8400    0.0000 C   0  0  0  0  0  0  0  0  0  0  0  0
    3.3140   -2.2980    0.0000 C   0  0  3  0  0  0  0  0  0  0  0  0
    3.1560   -1.4880    0.0000 C   0  0  3  0  0  0  0  0  0  0  0  0
    3.7770   -0.9460    0.0000 O   0  0  0  0  0  0  0  0  0  0  0  0
    3.6180   -0.1360    0.0000 C   0  0  0  0  0  0  0  0  0  0  0  0
    4.2400    0.4060    0.0000 O   0  0  0  0  0  0  0  0  0  0  0  0
    2.3740   -1.2210    0.0000 C   0  0  3  0  0  0  0  0  0  0  0  0
    2.0110   -0.4800    0.0000 C   0  0  0  0  0  0  0  0  0  0  0  0
    2.2790    0.3000    0.0000 C   0  0  0  0  0  0  0  0  0  0  0  0
    3.0200    0.6630    0.0000 C   0  0  0  0  0  0  0  0  0  0  0  0
    2.5570    2.7720    0.0000 N   0  0  0  0  0  0  0  0  0  0  0  0
    2.3910    1.9470    0.0000 C   0  0  0  0  0  0  0  0  0  0  0  0
    3.0760    1.4870    0.0000 C   0  0  0  0  0  0  0  0  0  0  0  0
    4.0450    3.5590    0.0000 C   0  0  0  0  0  0  0  0  0  0  0  0
    3.2980    3.1350    0.0000 C   0  0  0  0  0  0  0  0  0  0  0  0
    4.0550    4.3840    0.0000 O   0  0  0  0  0  0  0  0  0  0  0  0
    4.0450    1.8520    0.0000 C   0  0  0  0  0  0  0  0  0  0  0  0
    3.2980    2.2750    0.0000 C   0  0  0  0  0  0  0  0  0  0  0  0
    4.0550    1.0270    0.0000 O   0  0  0  0  0  0  0  0  0  0  0  0
    1.6500    1.5840    0.0000 O   0  0  0  0  0  0  0  0  0  0  0  0
    3.8160    1.8500    0.0000 C   0  0  0  0  0  0  0  0  0  0  0  0
    1.9150   -1.9060    0.0000 C   0  0  0  0  0  0  0  0  0  0  0  0
    6.9260    3.5300    0.0000 C   0  0  0  0  0  0  0  0  0  0  0  0
    5.4970    4.3550    0.0000 O   0  0  0  0  0  0  0  0  0  0  0  0
    7.2530    0.3990    0.0000 H   0  0  0  0  0  0  0  0  0  0  0  0
    7.8150    0.8560    0.0000 H   0  0  0  0  0  0  0  0  0  0  0  0
    7.3590    1.4170    0.0000 H   0  0  0  0  0  0  0  0  0  0  0  0
    7.4830   -1.3980    0.0000 H   0  0  0  0  0  0  0  0  0  0  0  0
    7.5740   -0.0640    0.0000 H   0  0  0  0  0  0  0  0  0  0  0  0
    5.8580   -1.7000    0.0000 H   0  0  0  0  0  0  0  0  0  0  0  0
    6.1990   -0.2270    0.0000 H   0  0  0  0  0  0  0  0  0  0  0  0
    5.7230    0.3180    0.0000 H   0  0  0  0  0  0  0  0  0  0  0  0
    5.1780   -0.1580    0.0000 H   0  0  0  0  0  0  0  0  0  0  0  0
    6.6610   -3.1840    0.0000 H   0  0  0  0  0  0  0  0  0  0  0  0
    7.3710   -3.0440    0.0000 H   0  0  0  0  0  0  0  0  0  0  0  0
    7.2310   -2.3340    0.0000 H   0  0  0  0  0  0  0  0  0  0  0  0
    6.7210   -2.0730    0.0000 H   0  0  0  0  0  0  0  0  0  0  0  0
    5.0620   -2.8870    0.0000 H   0  0  0  0  0  0  0  0  0  0  0  0
    5.5830   -4.7330    0.0000 H   0  0  0  0  0  0  0  0  0  0  0  0
    6.0590   -5.2780    0.0000 H   0  0  0  0  0  0  0  0  0  0  0  0
    6.6030   -4.8020    0.0000 H   0  0  0  0  0  0  0  0  0  0  0  0
    5.4020   -1.4130    0.0000 H   0  0  0  0  0  0  0  0  0  0  0  0
    4.9260   -0.8680    0.0000 H   0  0  0  0  0  0  0  0  0  0  0  0
    4.3820   -1.3440    0.0000 H   0  0  0  0  0  0  0  0  0  0  0  0
    5.2950   -1.9770    0.0000 H   0  0  0  0  0  0  0  0  0  0  0  0
    3.8680   -3.7110    0.0000 H   0  0  0  0  0  0  0  0  0  0  0  0
    3.7090   -2.9010    0.0000 H   0  0  0  0  0  0  0  0  0  0  0  0
    2.3560   -2.4540    0.0000 H   0  0  0  0  0  0  0  0  0  0  0  0
    2.3080   -3.1760    0.0000 H   0  0  0  0  0  0  0  0  0  0  0  0
    3.0300   -3.2260    0.0000 H   0  0  0  0  0  0  0  0  0  0  0  0
    2.8310   -2.1320    0.0000 H   0  0  0  0  0  0  0  0  0  0  0  0
    3.6390   -1.6540    0.0000 H   0  0  0  0  0  0  0  0  0  0  0  0
    3.1340    0.0300    0.0000 H   0  0  0  0  0  0  0  0  0  0  0  0
    1.8640   -1.1860    0.0000 H   0  0  0  0  0  0  0  0  0  0  0  0
    1.5020   -0.5120    0.0000 H   0  0  0  0  0  0  0  0  0  0  0  0
    1.8950    0.6390    0.0000 H   0  0  0  0  0  0  0  0  0  0  0  0
    3.4440    0.3780    0.0000 H   0  0  0  0  0  0  0  0  0  0  0  0
    3.0160    2.9970    0.0000 H   0  0  0  0  0  0  0  0  0  0  0  0
    2.8550    2.0180    0.0000 H   0  0  0  0  0  0  0  0  0  0  0  0
    4.0420    1.3900    0.0000 H   0  0  0  0  0  0  0  0  0  0  0  0
    4.2760    2.0750    0.0000 H   0  0  0  0  0  0  0  0  0  0  0  0
    3.5910    2.3090    0.0000 H   0  0  0  0  0  0  0  0  0  0  0  0
    1.4900   -1.6200    0.0000 H   0  0  0  0  0  0  0  0  0  0  0  0
    1.6290   -2.3310    0.0000 H   0  0  0  0  0  0  0  0  0  0  0  0
    2.3400   -2.1910    0.0000 H   0  0  0  0  0  0  0  0  0  0  0  0
    7.1820    3.0870    0.0000 H   0  0  0  0  0  0  0  0  0  0  0  0
    7.3690    3.7860    0.0000 H   0  0  0  0  0  0  0  0  0  0  0  0
    6.6700    3.9730    0.0000 H   0  0  0  0  0  0  0  0  0  0  0  0
    5.9400    4.6110    0.0000 H   0  0  0  0  0  0  0  0  0  0  0  0
  1  2  2  0  0  0  0
  2  3  1  0  0  0  0
  2 10  1  0  0  0  0
  3  4  1  0  0  0  0
  3  8  2  0  0  0  0
  4  5  2  0  0  0  0
  4 45  1  0  0  0  0
  5  6  1  0  0  0  0
  5 42  1  0  0  0  0
  6  7  2  0  0  0  0
  6 52  1  0  0  0  0
  7  8  1  0  0  0  0
  7 51  1  0  0  0  0
  8  9  1  0  0  0  0
  9 10  1  0  0  0  0
 10 11  1  0  0  0  0
 10 14  1  0  0  0  0
 11 53  1  0  0  0  0
 11 54  1  0  0  0  0
 11 55  1  0  0  0  0
 12 13  2  0  0  0  0
 12 15  1  0  0  0  0
 12 56  1  0  0  0  0
 13 14  1  0  0  0  0
 13 57  1  0  0  0  0
 15 16  1  0  0  0  0
 15 19  1  0  0  0  0
 15 58  1  0  0  0  0
 16 17  1  0  0  0  0
 17 59  1  0  0  0  0
 17 60  1  0  0  0  0
 17 61  1  0  0  0  0
 18 19  1  0  0  0  0
 18 62  1  0  0  0  0
 18 63  1  0  0  0  0
 18 64  1  0  0  0  0
 19 20  1  0  0  0  0
 19 65  1  0  0  0  0
 20 21  1  0  0  0  0
 20 26  1  0  0  0  0
 20 66  1  0  0  0  0
 21 22  1  0  0  0  0
 22 23  1  0  0  0  0
 22 24  2  0  0  0  0
 23 67  1  0  0  0  0
 23 68  1  0  0  0  0
 23 69  1  0  0  0  0
 25 26  1  0  0  0  0
 25 70  1  0  0  0  0
 25 71  1  0  0  0  0
 25 72  1  0  0  0  0
 26 28  1  0  0  0  0
 26 73  1  0  0  0  0
 27 28  1  0  0  0  0
 27 74  1  0  0  0  0
 28 30  1  0  0  0  0
 28 75  1  0  0  0  0
 29 30  1  0  0  0  0
 29 76  1  0  0  0  0
 29 77  1  0  0  0  0
 29 78  1  0  0  0  0
 30 31  1  0  0  0  0
 30 79  1  0  0  0  0
 31 32  1  0  0  0  0
 31 35  1  0  0  0  0
 31 80  1  0  0  0  0
 32 33  1  0  0  0  0
 33 34  2  0  0  0  0
 33 81  1  0  0  0  0
 35 36  1  0  0  0  0
 35 50  1  0  0  0  0
 35 82  1  0  0  0  0
 36 37  2  0  0  0  0
 36 83  1  0  0  0  0
 37 38  1  0  0  0  0
 37 84  1  0  0  0  0
 38 41  2  0  0  0  0
 38 85  1  0  0  0  0
 39 40  1  0  0  0  0
 39 43  1  0  0  0  0
 39 86  1  0  0  0  0
 40 41  1  0  0  0  0
 40 48  2  0  0  0  0
 41 49  1  0  0  0  0
 42 43  1  0  0  0  0
 42 44  2  0  0  0  0
 43 46  2  0  0  0  0
 45 46  1  0  0  0  0
 45 47  2  0  0  0  0
 46 87  1  0  0  0  0
 49 88  1  0  0  0  0
 49 89  1  0  0  0  0
 49 90  1  0  0  0  0
 50 91  1  0  0  0  0
 50 92  1  0  0  0  0
 50 93  1  0  0  0  0
 51 94  1  0  0  0  0
 51 95  1  0  0  0  0
 51 96  1  0  0  0  0
 52 97  1  0  0  0  0
M  END
> <Molecule name>
239375

> <Activity>
1

$$$$
640192
  MOE2011           2D

 31 33  0  0  0  0  0  0  0  0999 V2000
    2.3890   -0.7180    0.0000 C   0  0  0  0  0  0  0  0  0  0  0  0
    2.4470   -1.5750    0.0000 C   0  0  0  0  0  0  0  0  0  0  0  0
    3.2210   -1.9480    0.0000 C   0  0  0  0  0  0  0  0  0  0  0  0
    3.9270   -1.4590    0.0000 C   0  0  0  0  0  0  0  0  0  0  0  0
    4.6750   -1.8080    0.0000 O   0  0  0  0  0  0  0  0  0  0  0  0
    1.6500   -0.3520    0.0000 O   0  0  0  0  0  0  0  0  0  0  0  0
    3.1070   -0.2440    0.0000 C   0  0  0  0  0  0  0  0  0  0  0  0
    3.8500   -0.6020    0.0000 C   0  0  0  0  0  0  0  0  0  0  0  0
    4.5930   -0.2440    0.0000 C   0  0  0  0  0  0  0  0  0  0  0  0
    4.7770    0.5590    0.0000 C   0  0  0  0  0  0  0  0  0  0  0  0
    4.2620    1.2050    0.0000 C   0  0  0  0  0  0  0  0  0  0  0  0
    4.6200    1.9480    0.0000 O   0  0  0  0  0  0  0  0  0  0  0  0
    3.4370    1.2050    0.0000 C   0  0  0  0  0  0  0  0  0  0  0  0
    2.9230    0.5590    0.0000 C   0  0  0  0  0  0  0  0  0  0  0  0
    5.5810    0.7430    0.0000 S   0  0  0  0  0  0  0  0  0  0  0  0
    6.1420    0.1390    0.0000 C   0  0  0  0  0  0  0  0  0  0  0  0
    5.8990   -0.6500    0.0000 C   0  0  0  0  0  0  0  0  0  0  0  0
    6.4600   -1.2550    0.0000 C   0  0  0  0  0  0  0  0  0  0  0  0
    7.2640   -1.0710    0.0000 C   0  0  0  0  0  0  0  0  0  0  0  0
    7.5080   -0.2830    0.0000 C   0  0  0  0  0  0  0  0  0  0  0  0
    6.9470    0.3220    0.0000 C   0  0  0  0  0  0  0  0  0  0  0  0
    2.0230   -1.8610    0.0000 H   0  0  0  0  0  0  0  0  0  0  0  0
    3.2610   -2.4580    0.0000 H   0  0  0  0  0  0  0  0  0  0  0  0
    4.9930   -0.5640    0.0000 H   0  0  0  0  0  0  0  0  0  0  0  0
    3.2150    1.6660    0.0000 H   0  0  0  0  0  0  0  0  0  0  0  0
    2.4240    0.6730    0.0000 H   0  0  0  0  0  0  0  0  0  0  0  0
    5.4010   -0.7640    0.0000 H   0  0  0  0  0  0  0  0  0  0  0  0
    6.3100   -1.7430    0.0000 H   0  0  0  0  0  0  0  0  0  0  0  0
    7.6130   -1.4460    0.0000 H   0  0  0  0  0  0  0  0  0  0  0  0
    8.0070   -0.1690    0.0000 H   0  0  0  0  0  0  0  0  0  0  0  0
    7.0980    0.8110    0.0000 H   0  0  0  0  0  0  0  0  0  0  0  0
  1  2  1  0  0  0  0
  1  6  2  0  0  0  0
  1  7  1  0  0  0  0
  2  3  2  0  0  0  0
  2 22  1  0  0  0  0
  3  4  1  0  0  0  0
  3 23  1  0  0  0  0
  4  5  2  0  0  0  0
  4  8  1  0  0  0  0
  7  8  2  0  0  0  0
  7 14  1  0  0  0  0
  8  9  1  0  0  0  0
  9 10  2  0  0  0  0
  9 24  1  0  0  0  0
 10 11  1  0  0  0  0
 10 15  1  0  0  0  0
 11 12  2  0  0  0  0
 11 13  1  0  0  0  0
 13 14  2  0  0  0  0
 13 25  1  0  0  0  0
 14 26  1  0  0  0  0
 15 16  1  0  0  0  0
 16 17  1  0  0  0  0
 16 21  2  0  0  0  0
 17 18  2  0  0  0  0
 17 27  1  0  0  0  0
 18 19  1  0  0  0  0
 18 28  1  0  0  0  0
 19 20  2  0  0  0  0
 19 29  1  0  0  0  0
 20 21  1  0  0  0  0
 20 30  1  0  0  0  0
 21 31  1  0  0  0  0
M  END
> <Molecule name>
640192

> <Activity>
1

$$$$
695840
  MOE2011           2D

 24 25  0  0  0  0  0  0  0  0999 V2000
    1.6500    0.8250    0.0000 C   0  0  0  0  0  0  0  0  0  0  0  0
    2.3640    0.4120    0.0000 C   0  0  0  0  0  0  0  0  0  0  0  0
    2.3640   -0.4120    0.0000 C   0  0  0  0  0  0  0  0  0  0  0  0
    1.6500   -0.8250    0.0000 O   0  0  0  0  0  0  0  0  0  0  0  0
    1.6500    1.6500    0.0000 Br  0  0  0  0  0  0  0  0  0  0  0  0
    3.0790    0.8250    0.0000 C   0  0  0  0  0  0  0  0  0  0  0  0
    3.7930    0.4120    0.0000 C   0  0  0  0  0  0  0  0  0  0  0  0
    3.7930   -0.4120    0.0000 C   0  0  0  0  0  0  0  0  0  0  0  0
    4.5310   -0.8540    0.0000 C   0  0  0  0  0  0  0  0  0  0  0  0
    5.2780   -0.4300    0.0000 C   0  0  0  0  0  0  0  0  0  0  0  0
    5.2780    0.4300    0.0000 C   0  0  0  0  0  0  0  0  0  0  0  0
    4.5310    0.8540    0.0000 C   0  0  0  0  0  0  0  0  0  0  0  0
    6.7040   -1.2610    0.0000 F   0  0  0  0  0  0  0  0  0  0  0  0
    5.9910   -0.8450    0.0000 C   0  0  0  0  0  0  0  0  0  0  0  0
    6.4070   -0.1320    0.0000 F   0  0  0  0  0  0  0  0  0  0  0  0
    5.5760   -1.5580    0.0000 F   0  0  0  0  0  0  0  0  0  0  0  0
    3.0790   -0.8250    0.0000 N   0  0  0  0  0  0  0  0  0  0  0  0
    1.2130    0.1250    0.0000 H   0  0  0  0  0  0  0  0  0  0  0  0
    0.8260    0.7960    0.0000 H   0  0  0  0  0  0  0  0  0  0  0  0
    3.0790    1.6500    0.0000 H   0  0  0  0  0  0  0  0  0  0  0  0
    4.5210   -1.6790    0.0000 H   0  0  0  0  0  0  0  0  0  0  0  0
    5.9910    0.8450    0.0000 H   0  0  0  0  0  0  0  0  0  0  0  0
    4.5210    1.6790    0.0000 H   0  0  0  0  0  0  0  0  0  0  0  0
    3.0790   -1.6500    0.0000 H   0  0  0  0  0  0  0  0  0  0  0  0
  1  2  1  0  0  0  0
  1  5  1  0  0  0  0
  1 18  1  0  0  0  0
  1 19  1  0  0  0  0
  2  3  1  0  0  0  0
  2  6  2  0  0  0  0
  3  4  2  0  0  0  0
  3 17  1  0  0  0  0
  6  7  1  0  0  0  0
  6 20  1  0  0  0  0
  7  8  1  0  0  0  0
  7 12  2  0  0  0  0
  8  9  2  0  0  0  0
  8 17  1  0  0  0  0
  9 10  1  0  0  0  0
  9 21  1  0  0  0  0
 10 11  2  0  0  0  0
 10 14  1  0  0  0  0
 11 12  1  0  0  0  0
 11 22  1  0  0  0  0
 12 23  1  0  0  0  0
 13 14  1  0  0  0  0
 14 15  1  0  0  0  0
 14 16  1  0  0  0  0
 17 24  1  0  0  0  0
M  END
> <Molecule name>
695840

> <Activity>
1

$$$$
631521
  MOE2011           2D

 32 35  0  0  1  0  0  0  0  0999 V2000
    3.8070    2.2680    0.0000 O   0  0  0  0  0  0  0  0  0  0  0  0
    3.8160    1.4430    0.0000 C   0  0  0  0  0  0  0  0  0  0  0  0
    3.0790    1.0020    0.0000 C   0  0  0  0  0  0  0  0  0  0  0  0
    2.3640    1.4150    0.0000 C   0  0  0  0  0  0  0  0  0  0  0  0
    1.6500    1.0020    0.0000 C   0  0  0  0  0  0  0  0  0  0  0  0
    1.6500    0.1770    0.0000 C   0  0  0  0  0  0  0  0  0  0  0  0
    2.3640   -0.2350    0.0000 C   0  0  0  0  0  0  0  0  0  0  0  0
    3.0790    0.1770    0.0000 C   0  0  0  0  0  0  0  0  0  0  0  0
    3.8160   -0.2640    0.0000 C   0  0  0  0  0  0  0  0  0  0  0  0
    3.8070   -1.0890    0.0000 O   0  0  0  0  0  0  0  0  0  0  0  0
    4.5640    0.1600    0.0000 C   0  0  0  0  0  0  0  0  0  0  0  0
    4.5640    1.0200    0.0000 C   0  0  0  0  0  0  0  0  0  0  0  0
    5.3770   -0.1020    0.0000 N   0  0  0  0  0  0  0  0  0  0  0  0
    5.8790    0.5900    0.0000 C   0  0  0  0  0  0  0  0  0  0  0  0
    5.3770    1.2810    0.0000 S   0  0  0  0  0  0  0  0  0  0  0  0
    6.7040    0.5900    0.0000 N   0  0  0  0  0  0  0  0  0  0  0  0
    7.1160   -0.1250    0.0000 C   0  0  0  0  0  0  0  0  0  0  0  0
    7.9420   -0.1250    0.0000 C   0  0  0  0  0  0  0  0  0  0  0  0
    8.3540   -0.8390    0.0000 C   0  0  0  0  0  0  0  0  0  0  0  0
    7.9420   -1.5540    0.0000 C   0  0  0  0  0  0  0  0  0  0  0  0
    7.1160   -1.5540    0.0000 C   0  0  0  0  0  0  0  0  0  0  0  0
    6.7040   -0.8390    0.0000 C   0  0  0  0  0  0  0  0  0  0  0  0
    8.3540   -2.2680    0.0000 Cl  0  0  0  0  0  0  0  0  0  0  0  0
    9.1790   -0.8390    0.0000 Cl  0  0  0  0  0  0  0  0  0  0  0  0
    2.3640    2.2400    0.0000 H   0  0  0  0  0  0  0  0  0  0  0  0
    0.9360    1.4150    0.0000 H   0  0  0  0  0  0  0  0  0  0  0  0
    0.9360   -0.2350    0.0000 H   0  0  0  0  0  0  0  0  0  0  0  0
    2.3640   -1.0600    0.0000 H   0  0  0  0  0  0  0  0  0  0  0  0
    7.1160    1.3040    0.0000 H   0  0  0  0  0  0  0  0  0  0  0  0
    8.3540    0.5900    0.0000 H   0  0  0  0  0  0  0  0  0  0  0  0
    6.7040   -2.2680    0.0000 H   0  0  0  0  0  0  0  0  0  0  0  0
    5.8790   -0.8390    0.0000 H   0  0  0  0  0  0  0  0  0  0  0  0
  1  2  2  0  0  0  0
  2  3  1  0  0  0  0
  2 12  1  0  0  0  0
  3  4  1  0  0  0  0
  3  8  2  0  0  0  0
  4  5  2  0  0  0  0
  4 25  1  0  0  0  0
  5  6  1  0  0  0  0
  5 26  1  0  0  0  0
  6  7  2  0  0  0  0
  6 27  1  0  0  0  0
  7  8  1  0  0  0  0
  7 28  1  0  0  0  0
  8  9  1  0  0  0  0
  9 10  2  0  0  0  0
  9 11  1  0  0  0  0
 11 12  2  0  0  0  0
 11 13  1  0  0  0  0
 12 15  1  0  0  0  0
 13 14  2  0  0  0  0
 14 15  1  0  0  0  0
 14 16  1  0  0  0  0
 16 17  1  0  0  0  0
 16 29  1  0  0  0  0
 17 18  1  0  0  0  0
 17 22  2  0  0  0  0
 18 19  2  0  0  0  0
 18 30  1  0  0  0  0
 19 20  1  0  0  0  0
 19 24  1  0  0  0  0
 20 21  2  0  0  0  0
 20 23  1  0  0  0  0
 21 22  1  0  0  0  0
 21 31  1  0  0  0  0
 22 32  1  0  0  0  0
M  END
> <Molecule name>
631521

> <Activity>
1

$$$$
697524
  MOE2011           2D

 19 20  0  0  1  0  0  0  0  0999 V2000
    1.6590    0.1710    0.0000 S   0  0  0  0  0  0  0  0  0  0  0  0
    2.1470   -0.5000    0.0000 C   0  0  0  0  0  0  0  0  0  0  0  0
    2.1470    0.8420    0.0000 C   0  0  0  0  0  0  0  0  0  0  0  0
    4.2050    0.1710    0.0000 C   0  0  0  0  0  0  0  0  0  0  0  0
    3.7200   -0.4960    0.0000 C   0  0  3  0  0  0  0  0  0  0  0  0
    2.9360   -0.2440    0.0000 C   0  0  0  0  0  0  0  0  0  0  0  0
    2.9360    0.5860    0.0000 C   0  0  0  0  0  0  0  0  0  0  0  0
    3.7200    0.8390    0.0000 C   0  0  3  0  0  0  0  0  0  0  0  0
    1.8900   -1.2890    0.0000 I   0  0  0  0  0  0  0  0  0  0  0  0
    1.8900    1.6310    0.0000 I   0  0  0  0  0  0  0  0  0  0  0  0
    3.9780   -1.2850    0.0000 N   0  0  0  0  0  0  0  0  0  0  0  0
    4.7900   -1.4560    0.0000 O   0  0  0  0  0  0  0  0  0  0  0  0
    3.9780    1.6280    0.0000 N   0  0  0  0  0  0  0  0  0  0  0  0
    4.9240   -0.2340    0.0000 H   0  0  0  0  0  0  0  0  0  0  0  0
    4.9240    0.5760    0.0000 H   0  0  0  0  0  0  0  0  0  0  0  0
    3.1830   -1.1220    0.0000 H   0  0  0  0  0  0  0  0  0  0  0  0
    3.1830    1.4640    0.0000 H   0  0  0  0  0  0  0  0  0  0  0  0
    4.7860    1.7980    0.0000 H   0  0  0  0  0  0  0  0  0  0  0  0
    3.4280    2.2420    0.0000 H   0  0  0  0  0  0  0  0  0  0  0  0
  1  2  1  0  0  0  0
  1  3  1  0  0  0  0
  2  6  2  0  0  0  0
  2  9  1  0  0  0  0
  3  7  2  0  0  0  0
  3 10  1  0  0  0  0
  4  5  1  0  0  0  0
  4  8  1  0  0  0  0
  4 14  1  0  0  0  0
  4 15  1  0  0  0  0
  5  6  1  0  0  0  0
  5 11  1  0  0  0  0
  5 16  1  0  0  0  0
  6  7  1  0  0  0  0
  7  8  1  0  0  0  0
  8 13  1  0  0  0  0
  8 17  1  0  0  0  0
 11 12  2  0  0  0  0
 13 18  1  0  0  0  0
 13 19  1  0  0  0  0
M  END
> <Molecule name>
697524

> <Activity>
1

$$$$
641394
  MOE2011           2D

 38 42  0  0  0  0  0  0  0  0999 V2000
    5.2670   -1.1990    0.0000 O   0  0  0  0  0  0  0  0  0  0  0  0
    5.4480   -0.3940    0.0000 C   0  0  0  0  0  0  0  0  0  0  0  0
    5.1940    0.4270    0.0000 C   0  0  0  0  0  0  0  0  0  0  0  0
    4.3870    0.5990    0.0000 C   0  0  0  0  0  0  0  0  0  0  0  0
    4.1320    1.3840    0.0000 C   0  0  0  0  0  0  0  0  0  0  0  0
    3.3120    1.3810    0.0000 C   0  0  0  0  0  0  0  0  0  0  0  0
    2.7500    2.0250    0.0000 C   0  0  0  0  0  0  0  0  0  0  0  0
    1.9130    1.8520    0.0000 C   0  0  0  0  0  0  0  0  0  0  0  0
    1.6500    1.0400    0.0000 C   0  0  0  0  0  0  0  0  0  0  0  0
    2.2270    0.4100    0.0000 C   0  0  0  0  0  0  0  0  0  0  0  0
    3.0600    0.6010    0.0000 C   0  0  0  0  0  0  0  0  0  0  0  0
    3.7220    0.1190    0.0000 N   0  0  0  0  0  0  0  0  0  0  0  0
    3.3090   -0.5960    0.0000 C   0  0  0  0  0  0  0  0  0  0  0  0
    3.7200   -1.3100    0.0000 C   0  0  0  0  0  0  0  0  0  0  0  0
    3.3070   -2.0250    0.0000 C   0  0  0  0  0  0  0  0  0  0  0  0
    2.4820   -2.0230    0.0000 C   0  0  0  0  0  0  0  0  0  0  0  0
    2.0700   -1.3080    0.0000 C   0  0  0  0  0  0  0  0  0  0  0  0
    2.4840   -0.5940    0.0000 C   0  0  0  0  0  0  0  0  0  0  0  0
    4.6840    1.9960    0.0000 C   0  0  0  0  0  0  0  0  0  0  0  0
    5.4910    1.8250    0.0000 C   0  0  0  0  0  0  0  0  0  0  0  0
    5.7460    1.0400    0.0000 C   0  0  0  0  0  0  0  0  0  0  0  0
    6.5900    0.8740    0.0000 C   0  0  0  0  0  0  0  0  0  0  0  0
    7.1350    1.4940    0.0000 O   0  0  0  0  0  0  0  0  0  0  0  0
    6.8620    0.0590    0.0000 C   0  0  0  0  0  0  0  0  0  0  0  0
    6.2860   -0.5790    0.0000 C   0  0  0  0  0  0  0  0  0  0  0  0
    2.9130    2.5090    0.0000 H   0  0  0  0  0  0  0  0  0  0  0  0
    1.5720    2.2330    0.0000 H   0  0  0  0  0  0  0  0  0  0  0  0
    1.1500    0.9310    0.0000 H   0  0  0  0  0  0  0  0  0  0  0  0
    2.0750   -0.0780    0.0000 H   0  0  0  0  0  0  0  0  0  0  0  0
    4.2310   -1.3120    0.0000 H   0  0  0  0  0  0  0  0  0  0  0  0
    3.5620   -2.4680    0.0000 H   0  0  0  0  0  0  0  0  0  0  0  0
    2.2250   -2.4650    0.0000 H   0  0  0  0  0  0  0  0  0  0  0  0
    1.5580   -1.3070    0.0000 H   0  0  0  0  0  0  0  0  0  0  0  0
    2.2290   -0.1500    0.0000 H   0  0  0  0  0  0  0  0  0  0  0  0
    4.5270    2.4830    0.0000 H   0  0  0  0  0  0  0  0  0  0  0  0
    5.8340    2.2050    0.0000 H   0  0  0  0  0  0  0  0  0  0  0  0
    7.3620   -0.0450    0.0000 H   0  0  0  0  0  0  0  0  0  0  0  0
    6.4420   -1.0660    0.0000 H   0  0  0  0  0  0  0  0  0  0  0  0
  1  2  2  0  0  0  0
  2  3  1  0  0  0  0
  2 25  1  0  0  0  0
  3  4  1  0  0  0  0
  3 21  2  0  0  0  0
  4  5  2  0  0  0  0
  4 12  1  0  0  0  0
  5  6  1  0  0  0  0
  5 19  1  0  0  0  0
  6  7  1  0  0  0  0
  6 11  2  0  0  0  0
  7  8  2  0  0  0  0
  7 26  1  0  0  0  0
  8  9  1  0  0  0  0
  8 27  1  0  0  0  0
  9 10  2  0  0  0  0
  9 28  1  0  0  0  0
 10 11  1  0  0  0  0
 10 29  1  0  0  0  0
 11 12  1  0  0  0  0
 12 13  1  0  0  0  0
 13 14  1  0  0  0  0
 13 18  2  0  0  0  0
 14 15  2  0  0  0  0
 14 30  1  0  0  0  0
 15 16  1  0  0  0  0
 15 31  1  0  0  0  0
 16 17  2  0  0  0  0
 16 32  1  0  0  0  0
 17 18  1  0  0  0  0
 17 33  1  0  0  0  0
 18 34  1  0  0  0  0
 19 20  2  0  0  0  0
 19 35  1  0  0  0  0
 20 21  1  0  0  0  0
 20 36  1  0  0  0  0
 21 22  1  0  0  0  0
 22 23  2  0  0  0  0
 22 24  1  0  0  0  0
 24 25  2  0  0  0  0
 24 37  1  0  0  0  0
 25 38  1  0  0  0  0
M  END
> <Molecule name>
641394

> <Activity>
1

$$$$
693224
  MOE2011           2D

 45 48  0  0  1  0  0  0  0  0999 V2000
    1.6500    0.0000    0.0000 O   0  0  0  0  0  0  0  0  0  0  0  0
    2.4750    0.0000    0.0000 C   0  0  0  0  0  0  0  0  0  0  0  0
    2.8880    0.7140    0.0000 C   0  0  0  0  0  0  0  0  0  0  0  0
    3.7130    0.7140    0.0000 C   0  0  3  0  0  0  0  0  0  0  0  0
    4.1250    0.0000    0.0000 C   0  0  0  0  0  0  0  0  0  0  0  0
    3.7130   -0.7140    0.0000 C   0  0  3  0  0  0  0  0  0  0  0  0
    2.8880   -0.7140    0.0000 C   0  0  0  0  0  0  0  0  0  0  0  0
    4.1250   -1.4290    0.0000 S   0  0  0  0  0  0  0  0  0  0  0  0
    3.7130   -2.1430    0.0000 C   0  0  0  0  0  0  0  0  0  0  0  0
    4.1250   -2.8580    0.0000 C   0  0  0  0  0  0  0  0  0  0  0  0
    3.7130   -3.5720    0.0000 C   0  0  0  0  0  0  0  0  0  0  0  0
    2.8880   -3.5720    0.0000 C   0  0  0  0  0  0  0  0  0  0  0  0
    2.4750   -2.8580    0.0000 C   0  0  0  0  0  0  0  0  0  0  0  0
    2.8880   -2.1430    0.0000 C   0  0  0  0  0  0  0  0  0  0  0  0
    4.6100    0.6670    0.0000 O   0  0  0  0  0  0  0  0  0  0  0  0
    5.3950    0.4120    0.0000 C   0  0  0  0  0  0  0  0  0  0  0  0
    5.3950   -0.4120    0.0000 C   0  0  0  0  0  0  0  0  0  0  0  0
    4.6100   -0.6670    0.0000 O   0  0  0  0  0  0  0  0  0  0  0  0
    4.1250    1.4290    0.0000 S   0  0  0  0  0  0  0  0  0  0  0  0
    3.7130    2.1430    0.0000 C   0  0  0  0  0  0  0  0  0  0  0  0
    2.8880    2.1430    0.0000 C   0  0  0  0  0  0  0  0  0  0  0  0
    2.4750    2.8580    0.0000 C   0  0  0  0  0  0  0  0  0  0  0  0
    2.8880    3.5720    0.0000 C   0  0  0  0  0  0  0  0  0  0  0  0
    3.7130    3.5720    0.0000 C   0  0  0  0  0  0  0  0  0  0  0  0
    4.1250    2.8580    0.0000 C   0  0  0  0  0  0  0  0  0  0  0  0
    2.1880    1.1520    0.0000 H   0  0  0  0  0  0  0  0  0  0  0  0
    2.8590    1.5390    0.0000 H   0  0  0  0  0  0  0  0  0  0  0  0
    4.4780    1.0240    0.0000 H   0  0  0  0  0  0  0  0  0  0  0  0
    3.3510   -1.4560    0.0000 H   0  0  0  0  0  0  0  0  0  0  0  0
    2.1880   -1.1520    0.0000 H   0  0  0  0  0  0  0  0  0  0  0  0
    2.8590   -1.5390    0.0000 H   0  0  0  0  0  0  0  0  0  0  0  0
    4.9500   -2.8580    0.0000 H   0  0  0  0  0  0  0  0  0  0  0  0
    4.1250   -4.2870    0.0000 H   0  0  0  0  0  0  0  0  0  0  0  0
    2.4750   -4.2870    0.0000 H   0  0  0  0  0  0  0  0  0  0  0  0
    1.6500   -2.8580    0.0000 H   0  0  0  0  0  0  0  0  0  0  0  0
    2.4750   -1.4290    0.0000 H   0  0  0  0  0  0  0  0  0  0  0  0
    5.7380    1.1630    0.0000 H   0  0  0  0  0  0  0  0  0  0  0  0
    6.2140    0.5070    0.0000 H   0  0  0  0  0  0  0  0  0  0  0  0
    6.2140   -0.5070    0.0000 H   0  0  0  0  0  0  0  0  0  0  0  0
    5.7380   -1.1630    0.0000 H   0  0  0  0  0  0  0  0  0  0  0  0
    2.4750    1.4290    0.0000 H   0  0  0  0  0  0  0  0  0  0  0  0
    1.6500    2.8580    0.0000 H   0  0  0  0  0  0  0  0  0  0  0  0
    2.4750    4.2870    0.0000 H   0  0  0  0  0  0  0  0  0  0  0  0
    4.1250    4.2870    0.0000 H   0  0  0  0  0  0  0  0  0  0  0  0
    4.9500    2.8580    0.0000 H   0  0  0  0  0  0  0  0  0  0  0  0
  1  2  2  0  0  0  0
  2  3  1  0  0  0  0
  2  7  1  0  0  0  0
  3  4  1  0  0  0  0
  3 26  1  0  0  0  0
  3 27  1  0  0  0  0
  4  5  1  0  0  0  0
  4 19  1  0  0  0  0
  4 28  1  0  0  0  0
  5  6  1  0  0  0  0
  5 15  1  0  0  0  0
  5 18  1  0  0  0  0
  6  7  1  0  0  0  0
  6  8  1  0  0  0  0
  6 29  1  0  0  0  0
  7 30  1  0  0  0  0
  7 31  1  0  0  0  0
  8  9  1  0  0  0  0
  9 10  1  0  0  0  0
  9 14  2  0  0  0  0
 10 11  2  0  0  0  0
 10 32  1  0  0  0  0
 11 12  1  0  0  0  0
 11 33  1  0  0  0  0
 12 13  2  0  0  0  0
 12 34  1  0  0  0  0
 13 14  1  0  0  0  0
 13 35  1  0  0  0  0
 14 36  1  0  0  0  0
 15 16  1  0  0  0  0
 16 17  1  0  0  0  0
 16 37  1  0  0  0  0
 16 38  1  0  0  0  0
 17 18  1  0  0  0  0
 17 39  1  0  0  0  0
 17 40  1  0  0  0  0
 19 20  1  0  0  0  0
 20 21  1  0  0  0  0
 20 25  2  0  0  0  0
 21 22  2  0  0  0  0
 21 41  1  0  0  0  0
 22 23  1  0  0  0  0
 22 42  1  0  0  0  0
 23 24  2  0  0  0  0
 23 43  1  0  0  0  0
 24 25  1  0  0  0  0
 24 44  1  0  0  0  0
 25 45  1  0  0  0  0
M  END
> <Molecule name>
693224

> <Activity>
1

$$$$
697189
  MOE2011           2D

 70 75  0  0  0  0  0  0  0  0999 V2000
    3.7930    4.4450    0.0000 C   0  0  0  0  0  0  0  0  0  0  0  0
    4.4610    3.9610    0.0000 O   0  0  0  0  0  0  0  0  0  0  0  0
    4.2060    3.1760    0.0000 C   0  0  0  0  0  0  0  0  0  0  0  0
    3.3810    3.1760    0.0000 N   0  0  0  0  0  0  0  0  0  0  0  0
    3.1260    3.9610    0.0000 N   0  0  0  0  0  0  0  0  0  0  0  0
    4.6910    2.5090    0.0000 C   0  0  0  0  0  0  0  0  0  0  0  0
    4.3550    1.7550    0.0000 C   0  0  0  0  0  0  0  0  0  0  0  0
    4.8400    1.0870    0.0000 C   0  0  0  0  0  0  0  0  0  0  0  0
    4.5040    0.3330    0.0000 C   0  0  0  0  0  0  0  0  0  0  0  0
    4.9900   -0.3330    0.0000 C   0  0  0  0  0  0  0  0  0  0  0  0
    4.6540   -1.0870    0.0000 C   0  0  0  0  0  0  0  0  0  0  0  0
    5.1390   -1.7550    0.0000 C   0  0  0  0  0  0  0  0  0  0  0  0
    4.8030   -2.5090    0.0000 C   0  0  0  0  0  0  0  0  0  0  0  0
    5.2880   -3.1760    0.0000 C   0  0  0  0  0  0  0  0  0  0  0  0
    6.1130   -3.1760    0.0000 N   0  0  0  0  0  0  0  0  0  0  0  0
    6.3680   -3.9610    0.0000 N   0  0  0  0  0  0  0  0  0  0  0  0
    5.7010   -4.4450    0.0000 C   0  0  0  0  0  0  0  0  0  0  0  0
    5.0330   -3.9610    0.0000 O   0  0  0  0  0  0  0  0  0  0  0  0
    3.7930    5.2700    0.0000 C   0  0  0  0  0  0  0  0  0  0  0  0
    4.5080    5.6830    0.0000 C   0  0  0  0  0  0  0  0  0  0  0  0
    4.5080    6.5080    0.0000 C   0  0  0  0  0  0  0  0  0  0  0  0
    3.7930    6.9200    0.0000 C   0  0  0  0  0  0  0  0  0  0  0  0
    3.0790    6.5080    0.0000 C   0  0  0  0  0  0  0  0  0  0  0  0
    3.0790    5.6830    0.0000 C   0  0  0  0  0  0  0  0  0  0  0  0
    5.7010   -5.2700    0.0000 C   0  0  0  0  0  0  0  0  0  0  0  0
    6.4150   -5.6830    0.0000 C   0  0  0  0  0  0  0  0  0  0  0  0
    6.4150   -6.5080    0.0000 C   0  0  0  0  0  0  0  0  0  0  0  0
    5.7010   -6.9200    0.0000 C   0  0  0  0  0  0  0  0  0  0  0  0
    4.9860   -6.5080    0.0000 C   0  0  0  0  0  0  0  0  0  0  0  0
    4.9860   -5.6830    0.0000 C   0  0  0  0  0  0  0  0  0  0  0  0
    7.1530   -5.2420    0.0000 C   0  0  0  0  0  0  0  0  0  0  0  0
    7.9000   -5.6660    0.0000 C   0  0  0  0  0  0  0  0  0  0  0  0
    7.9000   -6.5250    0.0000 C   0  0  0  0  0  0  0  0  0  0  0  0
    7.1530   -6.9490    0.0000 C   0  0  0  0  0  0  0  0  0  0  0  0
    5.2450    5.2420    0.0000 C   0  0  0  0  0  0  0  0  0  0  0  0
    5.9930    5.6660    0.0000 C   0  0  0  0  0  0  0  0  0  0  0  0
    5.9930    6.5250    0.0000 C   0  0  0  0  0  0  0  0  0  0  0  0
    5.2450    6.9490    0.0000 C   0  0  0  0  0  0  0  0  0  0  0  0
    2.3640    5.2700    0.0000 O   0  0  0  0  0  0  0  0  0  0  0  0
    4.2720   -5.2700    0.0000 O   0  0  0  0  0  0  0  0  0  0  0  0
    5.1150    2.2230    0.0000 H   0  0  0  0  0  0  0  0  0  0  0  0
    5.0460    2.8770    0.0000 H   0  0  0  0  0  0  0  0  0  0  0  0
    3.9310    2.0410    0.0000 H   0  0  0  0  0  0  0  0  0  0  0  0
    4.0000    1.3870    0.0000 H   0  0  0  0  0  0  0  0  0  0  0  0
    5.2640    0.8010    0.0000 H   0  0  0  0  0  0  0  0  0  0  0  0
    5.1960    1.4550    0.0000 H   0  0  0  0  0  0  0  0  0  0  0  0
    4.0800    0.6200    0.0000 H   0  0  0  0  0  0  0  0  0  0  0  0
    4.1500   -0.0350    0.0000 H   0  0  0  0  0  0  0  0  0  0  0  0
    5.4140   -0.6200    0.0000 H   0  0  0  0  0  0  0  0  0  0  0  0
    5.3450    0.0350    0.0000 H   0  0  0  0  0  0  0  0  0  0  0  0
    4.2300   -0.8010    0.0000 H   0  0  0  0  0  0  0  0  0  0  0  0
    4.2980   -1.4550    0.0000 H   0  0  0  0  0  0  0  0  0  0  0  0
    5.5630   -2.0410    0.0000 H   0  0  0  0  0  0  0  0  0  0  0  0
    5.4940   -1.3870    0.0000 H   0  0  0  0  0  0  0  0  0  0  0  0
    4.3790   -2.2230    0.0000 H   0  0  0  0  0  0  0  0  0  0  0  0
    4.4480   -2.8770    0.0000 H   0  0  0  0  0  0  0  0  0  0  0  0
    3.7930    7.4320    0.0000 H   0  0  0  0  0  0  0  0  0  0  0  0
    2.6360    6.7630    0.0000 H   0  0  0  0  0  0  0  0  0  0  0  0
    5.7010   -7.4320    0.0000 H   0  0  0  0  0  0  0  0  0  0  0  0
    4.5430   -6.7630    0.0000 H   0  0  0  0  0  0  0  0  0  0  0  0
    7.1470   -4.7310    0.0000 H   0  0  0  0  0  0  0  0  0  0  0  0
    8.3420   -5.4090    0.0000 H   0  0  0  0  0  0  0  0  0  0  0  0
    8.3420   -6.7820    0.0000 H   0  0  0  0  0  0  0  0  0  0  0  0
    7.1470   -7.4600    0.0000 H   0  0  0  0  0  0  0  0  0  0  0  0
    5.2400    4.7310    0.0000 H   0  0  0  0  0  0  0  0  0  0  0  0
    6.4350    5.4090    0.0000 H   0  0  0  0  0  0  0  0  0  0  0  0
    6.4350    6.7820    0.0000 H   0  0  0  0  0  0  0  0  0  0  0  0
    5.2400    7.4600    0.0000 H   0  0  0  0  0  0  0  0  0  0  0  0
    1.9210    5.5260    0.0000 H   0  0  0  0  0  0  0  0  0  0  0  0
    3.8290   -5.5260    0.0000 H   0  0  0  0  0  0  0  0  0  0  0  0
  1  2  1  0  0  0  0
  1  5  2  0  0  0  0
  1 19  1  0  0  0  0
  2  3  1  0  0  0  0
  3  4  2  0  0  0  0
  3  6  1  0  0  0  0
  4  5  1  0  0  0  0
  6  7  1  0  0  0  0
  6 41  1  0  0  0  0
  6 42  1  0  0  0  0
  7  8  1  0  0  0  0
  7 43  1  0  0  0  0
  7 44  1  0  0  0  0
  8  9  1  0  0  0  0
  8 45  1  0  0  0  0
  8 46  1  0  0  0  0
  9 10  1  0  0  0  0
  9 47  1  0  0  0  0
  9 48  1  0  0  0  0
 10 11  1  0  0  0  0
 10 49  1  0  0  0  0
 10 50  1  0  0  0  0
 11 12  1  0  0  0  0
 11 51  1  0  0  0  0
 11 52  1  0  0  0  0
 12 13  1  0  0  0  0
 12 53  1  0  0  0  0
 12 54  1  0  0  0  0
 13 14  1  0  0  0  0
 13 55  1  0  0  0  0
 13 56  1  0  0  0  0
 14 15  2  0  0  0  0
 14 18  1  0  0  0  0
 15 16  1  0  0  0  0
 16 17  2  0  0  0  0
 17 18  1  0  0  0  0
 17 25  1  0  0  0  0
 19 20  1  0  0  0  0
 19 24  2  0  0  0  0
 20 21  1  0  0  0  0
 20 35  2  0  0  0  0
 21 22  1  0  0  0  0
 21 38  2  0  0  0  0
 22 23  2  0  0  0  0
 22 57  1  0  0  0  0
 23 24  1  0  0  0  0
 23 58  1  0  0  0  0
 24 39  1  0  0  0  0
 25 26  1  0  0  0  0
 25 30  2  0  0  0  0
 26 27  1  0  0  0  0
 26 31  2  0  0  0  0
 27 28  1  0  0  0  0
 27 34  2  0  0  0  0
 28 29  2  0  0  0  0
 28 59  1  0  0  0  0
 29 30  1  0  0  0  0
 29 60  1  0  0  0  0
 30 40  1  0  0  0  0
 31 32  1  0  0  0  0
 31 61  1  0  0  0  0
 32 33  2  0  0  0  0
 32 62  1  0  0  0  0
 33 34  1  0  0  0  0
 33 63  1  0  0  0  0
 34 64  1  0  0  0  0
 35 36  1  0  0  0  0
 35 65  1  0  0  0  0
 36 37  2  0  0  0  0
 36 66  1  0  0  0  0
 37 38  1  0  0  0  0
 37 67  1  0  0  0  0
 38 68  1  0  0  0  0
 39 69  1  0  0  0  0
 40 70  1  0  0  0  0
M  END
> <Molecule name>
697189

> <Activity>
1

$$$$
696916
  MOE2011           2D

 32 33  0  0  1  0  0  0  0  0999 V2000
    4.5080   -0.5560    0.0000 N   0  0  0  0  0  0  0  0  0  0  0  0
    3.7930   -0.1440    0.0000 C   0  0  0  0  0  0  0  0  0  0  0  0
    3.0790   -0.5560    0.0000 N   0  0  0  0  0  0  0  0  0  0  0  0
    3.0790   -1.3810    0.0000 C   0  0  0  0  0  0  0  0  0  0  0  0
    3.7930   -1.7940    0.0000 N   0  0  0  0  0  0  0  0  0  0  0  0
    4.5080   -1.3810    0.0000 C   0  0  0  0  0  0  0  0  0  0  0  0
    2.3640   -1.7940    0.0000 N   0  0  0  0  0  0  0  0  0  0  0  0
    3.7930    0.6820    0.0000 N   0  0  0  0  0  0  0  0  0  0  0  0
    4.4610    1.1670    0.0000 C   0  0  0  0  0  0  0  0  0  0  0  0
    4.2060    1.9510    0.0000 C   0  0  0  0  0  0  0  0  0  0  0  0
    3.3810    1.9510    0.0000 C   0  0  0  0  0  0  0  0  0  0  0  0
    3.1260    1.1670    0.0000 N   0  0  0  0  0  0  0  0  0  0  0  0
    2.8960    2.6190    0.0000 C   0  0  0  0  0  0  0  0  0  0  0  0
    5.2460    1.4220    0.0000 C   0  0  0  0  0  0  0  0  0  0  0  0
    4.9460    0.4990    0.0000 C   0  0  0  0  0  0  0  0  0  0  0  0
    5.2220   -1.7940    0.0000 C   0  0  0  0  0  0  0  0  0  0  0  0
    5.2220   -2.6190    0.0000 Br  0  0  0  0  0  0  0  0  0  0  0  0
    1.6500   -1.3810    0.0000 H   0  0  0  0  0  0  0  0  0  0  0  0
    2.3640   -2.6190    0.0000 H   0  0  0  0  0  0  0  0  0  0  0  0
    4.9560    2.2950    0.0000 H   0  0  0  0  0  0  0  0  0  0  0  0
    4.3010    2.7710    0.0000 H   0  0  0  0  0  0  0  0  0  0  0  0
    3.5630    3.1040    0.0000 H   0  0  0  0  0  0  0  0  0  0  0  0
    2.4110    3.2860    0.0000 H   0  0  0  0  0  0  0  0  0  0  0  0
    2.2280    2.1340    0.0000 H   0  0  0  0  0  0  0  0  0  0  0  0
    5.5000    0.6370    0.0000 H   0  0  0  0  0  0  0  0  0  0  0  0
    6.0300    1.6760    0.0000 H   0  0  0  0  0  0  0  0  0  0  0  0
    5.2460    2.2460    0.0000 H   0  0  0  0  0  0  0  0  0  0  0  0
    4.2790    0.0140    0.0000 H   0  0  0  0  0  0  0  0  0  0  0  0
    5.4310   -0.1680    0.0000 H   0  0  0  0  0  0  0  0  0  0  0  0
    5.7310    0.2440    0.0000 H   0  0  0  0  0  0  0  0  0  0  0  0
    5.6600   -1.0940    0.0000 H   0  0  0  0  0  0  0  0  0  0  0  0
    6.0470   -1.7650    0.0000 H   0  0  0  0  0  0  0  0  0  0  0  0
  1  2  1  0  0  0  0
  1  6  2  0  0  0  0
  2  3  2  0  0  0  0
  2  8  1  0  0  0  0
  3  4  1  0  0  0  0
  4  5  2  0  0  0  0
  4  7  1  0  0  0  0
  5  6  1  0  0  0  0
  6 16  1  0  0  0  0
  7 18  1  0  0  0  0
  7 19  1  0  0  0  0
  8  9  1  0  0  0  0
  8 12  1  0  0  0  0
  9 10  1  0  0  0  0
  9 14  1  0  0  0  0
  9 15  1  0  0  0  0
 10 11  1  0  0  0  0
 10 20  1  0  0  0  0
 10 21  1  0  0  0  0
 11 12  2  0  0  0  0
 11 13  1  0  0  0  0
 13 22  1  0  0  0  0
 13 23  1  0  0  0  0
 13 24  1  0  0  0  0
 14 25  1  0  0  0  0
 14 26  1  0  0  0  0
 14 27  1  0  0  0  0
 15 28  1  0  0  0  0
 15 29  1  0  0  0  0
 15 30  1  0  0  0  0
 16 17  1  0  0  0  0
 16 31  1  0  0  0  0
 16 32  1  0  0  0  0
M  END
> <Molecule name>
696916

> <Activity>
1

$$$$
691221
  MOE2011           2D

 27 30  0  0  0  0  0  0  0  0999 V2000
    3.8500    2.4160    0.0000 Cl  0  0  0  0  0  0  0  0  0  0  0  0
    3.8500    1.5910    0.0000 C   0  0  0  0  0  0  0  0  0  0  0  0
    4.5640    1.1780    0.0000 C   0  0  0  0  0  0  0  0  0  0  0  0
    4.5640    0.3530    0.0000 C   0  0  0  0  0  0  0  0  0  0  0  0
    3.8500   -0.0590    0.0000 N   0  0  0  0  0  0  0  0  0  0  0  0
    4.0220   -0.8610    0.0000 C   0  0  0  0  0  0  0  0  0  0  0  0
    3.5100   -1.5440    0.0000 C   0  0  0  0  0  0  0  0  0  0  0  0
    3.8520   -2.3270    0.0000 C   0  0  0  0  0  0  0  0  0  0  0  0
    4.7020   -2.4160    0.0000 C   0  0  0  0  0  0  0  0  0  0  0  0
    5.1980   -1.7210    0.0000 C   0  0  0  0  0  0  0  0  0  0  0  0
    4.8380   -0.9450    0.0000 C   0  0  0  0  0  0  0  0  0  0  0  0
    5.1720   -0.1970    0.0000 N   0  0  0  0  0  0  0  0  0  0  0  0
    3.1350    1.1780    0.0000 C   0  0  0  0  0  0  0  0  0  0  0  0
    3.1350    0.3530    0.0000 C   0  0  0  0  0  0  0  0  0  0  0  0
    2.3980    1.6200    0.0000 C   0  0  0  0  0  0  0  0  0  0  0  0
    1.6500    1.1950    0.0000 C   0  0  0  0  0  0  0  0  0  0  0  0
    1.6500    0.3370    0.0000 C   0  0  0  0  0  0  0  0  0  0  0  0
    2.3980   -0.0880    0.0000 N   0  0  0  0  0  0  0  0  0  0  0  0
    5.9930    2.0030    0.0000 N   0  0  0  0  0  0  0  0  0  0  0  0
    5.2780    1.5910    0.0000 C   0  0  0  0  0  0  0  0  0  0  0  0
    3.0020   -1.4860    0.0000 H   0  0  0  0  0  0  0  0  0  0  0  0
    3.5500   -2.7410    0.0000 H   0  0  0  0  0  0  0  0  0  0  0  0
    4.9120   -2.8830    0.0000 H   0  0  0  0  0  0  0  0  0  0  0  0
    5.7070   -1.7680    0.0000 H   0  0  0  0  0  0  0  0  0  0  0  0
    2.4030    2.1310    0.0000 H   0  0  0  0  0  0  0  0  0  0  0  0
    1.2080    1.4530    0.0000 H   0  0  0  0  0  0  0  0  0  0  0  0
    1.2080    0.0790    0.0000 H   0  0  0  0  0  0  0  0  0  0  0  0
  1  2  1  0  0  0  0
  2  3  2  0  0  0  0
  2 13  1  0  0  0  0
  3  4  1  0  0  0  0
  3 20  1  0  0  0  0
  4  5  1  0  0  0  0
  4 12  2  0  0  0  0
  5  6  1  0  0  0  0
  5 14  1  0  0  0  0
  6  7  1  0  0  0  0
  6 11  2  0  0  0  0
  7  8  2  0  0  0  0
  7 21  1  0  0  0  0
  8  9  1  0  0  0  0
  8 22  1  0  0  0  0
  9 10  2  0  0  0  0
  9 23  1  0  0  0  0
 10 11  1  0  0  0  0
 10 24  1  0  0  0  0
 11 12  1  0  0  0  0
 13 14  1  0  0  0  0
 13 15  2  0  0  0  0
 14 18  2  0  0  0  0
 15 16  1  0  0  0  0
 15 25  1  0  0  0  0
 16 17  2  0  0  0  0
 16 26  1  0  0  0  0
 17 18  1  0  0  0  0
 17 27  1  0  0  0  0
 19 20  3  0  0  0  0
M  END
> <Molecule name>
691221

> <Activity>
1

$$$$
621179
  MOE2011           2D

 31 34  0  0  1  0  0  0  0  0999 V2000
    3.7800    2.4970    0.0000 C   0  0  0  0  0  0  0  0  0  0  0  0
    4.4950    2.0850    0.0000 C   0  0  0  0  0  0  0  0  0  0  0  0
    4.4950    1.2600    0.0000 C   0  0  0  0  0  0  0  0  0  0  0  0
    3.7800    0.8470    0.0000 C   0  0  0  0  0  0  0  0  0  0  0  0
    3.0660    1.2600    0.0000 C   0  0  0  0  0  0  0  0  0  0  0  0
    3.0660    2.0850    0.0000 C   0  0  0  0  0  0  0  0  0  0  0  0
    2.4570    0.7100    0.0000 N   0  0  0  0  0  0  0  0  0  0  0  0
    2.7920   -0.0400    0.0000 C   0  0  0  0  0  0  0  0  0  0  0  0
    3.6070    0.0450    0.0000 C   0  0  3  0  0  0  0  0  0  0  0  0
    3.7780   -0.7620    0.0000 O   0  0  0  0  0  0  0  0  0  0  0  0
    2.3790   -0.7540    0.0000 O   0  0  0  0  0  0  0  0  0  0  0  0
    4.3920   -0.2110    0.0000 C   0  0  3  0  0  0  0  0  0  0  0  0
    5.1980   -0.0410    0.0000 C   0  0  0  0  0  0  0  0  0  0  0  0
    5.4550    0.7430    0.0000 O   0  0  0  0  0  0  0  0  0  0  0  0
    5.7500   -0.6550    0.0000 C   0  0  0  0  0  0  0  0  0  0  0  0
    5.4940   -1.4390    0.0000 C   0  0  0  0  0  0  0  0  0  0  0  0
    6.0440   -2.0540    0.0000 C   0  0  0  0  0  0  0  0  0  0  0  0
    6.8520   -1.8830    0.0000 C   0  0  0  0  0  0  0  0  0  0  0  0
    7.1080   -1.0990    0.0000 C   0  0  0  0  0  0  0  0  0  0  0  0
    6.5570   -0.4850    0.0000 C   0  0  0  0  0  0  0  0  0  0  0  0
    7.4030   -2.4970    0.0000 Cl  0  0  0  0  0  0  0  0  0  0  0  0
    3.7800    3.3220    0.0000 H   0  0  0  0  0  0  0  0  0  0  0  0
    5.2090    2.4970    0.0000 H   0  0  0  0  0  0  0  0  0  0  0  0
    5.3020    1.0880    0.0000 H   0  0  0  0  0  0  0  0  0  0  0  0
    2.3510    2.4970    0.0000 H   0  0  0  0  0  0  0  0  0  0  0  0
    1.6500    0.8800    0.0000 H   0  0  0  0  0  0  0  0  0  0  0  0
    4.8280   -0.9120    0.0000 H   0  0  0  0  0  0  0  0  0  0  0  0
    4.6870   -1.6090    0.0000 H   0  0  0  0  0  0  0  0  0  0  0  0
    5.7880   -2.8380    0.0000 H   0  0  0  0  0  0  0  0  0  0  0  0
    7.9160   -0.9290    0.0000 H   0  0  0  0  0  0  0  0  0  0  0  0
    6.8140    0.2990    0.0000 H   0  0  0  0  0  0  0  0  0  0  0  0
  1  2  1  0  0  0  0
  1  6  2  0  0  0  0
  1 22  1  0  0  0  0
  2  3  2  0  0  0  0
  2 23  1  0  0  0  0
  3  4  1  0  0  0  0
  3 24  1  0  0  0  0
  4  5  2  0  0  0  0
  4  9  1  0  0  0  0
  5  6  1  0  0  0  0
  5  7  1  0  0  0  0
  6 25  1  0  0  0  0
  7  8  1  0  0  0  0
  7 26  1  0  0  0  0
  8  9  1  0  0  0  0
  8 11  2  0  0  0  0
  9 10  1  0  0  0  0
  9 12  1  0  0  0  0
 10 12  1  0  0  0  0
 12 13  1  0  0  0  0
 12 27  1  0  0  0  0
 13 14  2  0  0  0  0
 13 15  1  0  0  0  0
 15 16  1  0  0  0  0
 15 20  2  0  0  0  0
 16 17  2  0  0  0  0
 16 28  1  0  0  0  0
 17 18  1  0  0  0  0
 17 29  1  0  0  0  0
 18 19  2  0  0  0  0
 18 21  1  0  0  0  0
 19 20  1  0  0  0  0
 19 30  1  0  0  0  0
 20 31  1  0  0  0  0
M  END
> <Molecule name>
621179

> <Activity>
1

$$$$
634458
  MOE2011           2D

 46 45  0  0  0  0  0  0  0  0999 V2000
    1.6500    0.2060    0.0000 C   0  0  0  0  0  0  0  0  0  0  0  0
    2.3640   -0.2060    0.0000 C   0  0  0  0  0  0  0  0  0  0  0  0
    3.0790    0.2060    0.0000 C   0  0  0  0  0  0  0  0  0  0  0  0
    3.7930   -0.2060    0.0000 C   0  0  0  0  0  0  0  0  0  0  0  0
    4.5080    0.2060    0.0000 C   0  0  0  0  0  0  0  0  0  0  0  0
    5.2220   -0.2060    0.0000 C   0  0  0  0  0  0  0  0  0  0  0  0
    5.9370    0.2060    0.0000 C   0  0  0  0  0  0  0  0  0  0  0  0
    6.6510   -0.2060    0.0000 C   0  0  0  0  0  0  0  0  0  0  0  0
    7.3660    0.2060    0.0000 C   0  0  0  0  0  0  0  0  0  0  0  0
    8.0800   -0.2060    0.0000 C   0  0  0  0  0  0  0  0  0  0  0  0
    8.7950    0.2060    0.0000 C   0  0  0  0  0  0  0  0  0  0  0  0
    9.5090   -0.2060    0.0000 C   0  0  0  0  0  0  0  0  0  0  0  0
   10.2240    0.2060    0.0000 C   0  0  0  0  0  0  0  0  0  0  0  0
   10.9380   -0.2060    0.0000 C   0  0  0  0  0  0  0  0  0  0  0  0
   10.9380   -1.0310    0.0000 O   0  0  0  0  0  0  0  0  0  0  0  0
   11.6530    0.2060    0.0000 N   0  0  0  0  0  0  0  0  0  0  0  0
   12.3670   -0.2060    0.0000 O   0  0  0  0  0  0  0  0  0  0  0  0
    2.0620    0.9210    0.0000 H   0  0  0  0  0  0  0  0  0  0  0  0
    0.9360    0.6190    0.0000 H   0  0  0  0  0  0  0  0  0  0  0  0
    1.2380   -0.5080    0.0000 H   0  0  0  0  0  0  0  0  0  0  0  0
    1.9770   -0.9350    0.0000 H   0  0  0  0  0  0  0  0  0  0  0  0
    2.7520   -0.9350    0.0000 H   0  0  0  0  0  0  0  0  0  0  0  0
    2.6920    0.9350    0.0000 H   0  0  0  0  0  0  0  0  0  0  0  0
    3.4660    0.9350    0.0000 H   0  0  0  0  0  0  0  0  0  0  0  0
    3.4060   -0.9350    0.0000 H   0  0  0  0  0  0  0  0  0  0  0  0
    4.1810   -0.9350    0.0000 H   0  0  0  0  0  0  0  0  0  0  0  0
    4.1210    0.9350    0.0000 H   0  0  0  0  0  0  0  0  0  0  0  0
    4.8950    0.9350    0.0000 H   0  0  0  0  0  0  0  0  0  0  0  0
    4.8350   -0.9350    0.0000 H   0  0  0  0  0  0  0  0  0  0  0  0
    5.6100   -0.9350    0.0000 H   0  0  0  0  0  0  0  0  0  0  0  0
    5.5500    0.9350    0.0000 H   0  0  0  0  0  0  0  0  0  0  0  0
    6.3240    0.9350    0.0000 H   0  0  0  0  0  0  0  0  0  0  0  0
    6.2640   -0.9350    0.0000 H   0  0  0  0  0  0  0  0  0  0  0  0
    7.0390   -0.9350    0.0000 H   0  0  0  0  0  0  0  0  0  0  0  0
    6.9780    0.9350    0.0000 H   0  0  0  0  0  0  0  0  0  0  0  0
    7.7530    0.9350    0.0000 H   0  0  0  0  0  0  0  0  0  0  0  0
    7.6930   -0.9350    0.0000 H   0  0  0  0  0  0  0  0  0  0  0  0
    8.4680   -0.9350    0.0000 H   0  0  0  0  0  0  0  0  0  0  0  0
    8.4070    0.9350    0.0000 H   0  0  0  0  0  0  0  0  0  0  0  0
    9.1820    0.9350    0.0000 H   0  0  0  0  0  0  0  0  0  0  0  0
    9.1220   -0.9350    0.0000 H   0  0  0  0  0  0  0  0  0  0  0  0
    9.8960   -0.9350    0.0000 H   0  0  0  0  0  0  0  0  0  0  0  0
    9.8360    0.9350    0.0000 H   0  0  0  0  0  0  0  0  0  0  0  0
   10.6110    0.9350    0.0000 H   0  0  0  0  0  0  0  0  0  0  0  0
   11.6530    1.0310    0.0000 H   0  0  0  0  0  0  0  0  0  0  0  0
   12.3670   -1.0310    0.0000 H   0  0  0  0  0  0  0  0  0  0  0  0
  1  2  1  0  0  0  0
  1 18  1  0  0  0  0
  1 19  1  0  0  0  0
  1 20  1  0  0  0  0
  2  3  1  0  0  0  0
  2 21  1  0  0  0  0
  2 22  1  0  0  0  0
  3  4  1  0  0  0  0
  3 23  1  0  0  0  0
  3 24  1  0  0  0  0
  4  5  1  0  0  0  0
  4 25  1  0  0  0  0
  4 26  1  0  0  0  0
  5  6  1  0  0  0  0
  5 27  1  0  0  0  0
  5 28  1  0  0  0  0
  6  7  1  0  0  0  0
  6 29  1  0  0  0  0
  6 30  1  0  0  0  0
  7  8  1  0  0  0  0
  7 31  1  0  0  0  0
  7 32  1  0  0  0  0
  8  9  1  0  0  0  0
  8 33  1  0  0  0  0
  8 34  1  0  0  0  0
  9 10  1  0  0  0  0
  9 35  1  0  0  0  0
  9 36  1  0  0  0  0
 10 11  1  0  0  0  0
 10 37  1  0  0  0  0
 10 38  1  0  0  0  0
 11 12  1  0  0  0  0
 11 39  1  0  0  0  0
 11 40  1  0  0  0  0
 12 13  1  0  0  0  0
 12 41  1  0  0  0  0
 12 42  1  0  0  0  0
 13 14  1  0  0  0  0
 13 43  1  0  0  0  0
 13 44  1  0  0  0  0
 14 15  2  0  0  0  0
 14 16  1  0  0  0  0
 16 17  1  0  0  0  0
 16 45  1  0  0  0  0
 17 46  1  0  0  0  0
M  END
> <Molecule name>
634458

> <Activity>
1

$$$$
694001
  MOE2011           2D

 64 65  0  0  0  0  0  0  0  0999 V2000
    2.3640    2.4820    0.0000 O   0  0  0  0  0  0  0  0  0  0  0  0
    3.0790    2.0690    0.0000 C   0  0  0  0  0  0  0  0  0  0  0  0
    3.0790    1.2440    0.0000 N   0  0  0  0  0  0  0  0  0  0  0  0
    3.7930    0.8320    0.0000 C   0  0  0  0  0  0  0  0  0  0  0  0
    3.7930    0.0070    0.0000 O   0  0  0  0  0  0  0  0  0  0  0  0
    3.7930    2.4820    0.0000 N   0  0  0  0  0  0  0  0  0  0  0  0
    4.5080    2.0690    0.0000 C   0  0  0  0  0  0  0  0  0  0  0  0
    4.5080    1.2440    0.0000 C   0  0  0  0  0  0  0  0  0  0  0  0
    3.7930    3.3070    0.0000 C   0  0  0  0  0  0  0  0  0  0  0  0
    3.7930    4.9570    0.0000 O   0  0  0  0  0  0  0  0  0  0  0  0
    3.0790    4.5440    0.0000 C   0  0  0  0  0  0  0  0  0  0  0  0
    3.0790    3.7190    0.0000 C   0  0  0  0  0  0  0  0  0  0  0  0
    1.6500    6.1940    0.0000 C   0  0  0  0  0  0  0  0  0  0  0  0
    2.3640    5.7820    0.0000 C   0  0  0  0  0  0  0  0  0  0  0  0
    2.3640    4.9570    0.0000 O   0  0  0  0  0  0  0  0  0  0  0  0
    4.5080    3.7190    0.0000 C   0  0  0  0  0  0  0  0  0  0  0  0
    5.2220    3.3070    0.0000 O   0  0  0  0  0  0  0  0  0  0  0  0
    5.2220    5.7820    0.0000 C   0  0  0  0  0  0  0  0  0  0  0  0
    5.2220    4.9570    0.0000 C   0  0  0  0  0  0  0  0  0  0  0  0
    4.5080    4.5440    0.0000 O   0  0  0  0  0  0  0  0  0  0  0  0
    5.2220    0.8320    0.0000 C   0  0  0  0  0  0  0  0  0  0  0  0
    2.3640    0.8320    0.0000 C   0  0  0  0  0  0  0  0  0  0  0  0
    2.3640    0.0070    0.0000 C   0  0  0  0  0  0  0  0  0  0  0  0
    3.0320   -0.4780    0.0000 C   0  0  0  0  0  0  0  0  0  0  0  0
    2.7770   -1.2630    0.0000 N   0  0  0  0  0  0  0  0  0  0  0  0
    1.9520   -1.2630    0.0000 N   0  0  0  0  0  0  0  0  0  0  0  0
    1.6970   -0.4780    0.0000 N   0  0  0  0  0  0  0  0  0  0  0  0
    3.0760   -4.1050    0.0000 C   0  0  0  0  0  0  0  0  0  0  0  0
    3.4120   -3.3520    0.0000 C   0  0  0  0  0  0  0  0  0  0  0  0
    2.9260   -2.6850    0.0000 C   0  0  0  0  0  0  0  0  0  0  0  0
    3.2620   -1.9300    0.0000 C   0  0  0  0  0  0  0  0  0  0  0  0
    3.5610   -4.7730    0.0000 O   0  0  0  0  0  0  0  0  0  0  0  0
    3.2250   -5.5270    0.0000 C   0  0  0  0  0  0  0  0  0  0  0  0
    3.7100   -6.1940    0.0000 O   0  0  0  0  0  0  0  0  0  0  0  0
    2.4050   -5.6130    0.0000 C   0  0  0  0  0  0  0  0  0  0  0  0
    4.9510    2.3250    0.0000 H   0  0  0  0  0  0  0  0  0  0  0  0
    2.6360    3.4630    0.0000 H   0  0  0  0  0  0  0  0  0  0  0  0
    1.9060    6.6370    0.0000 H   0  0  0  0  0  0  0  0  0  0  0  0
    1.2070    6.4500    0.0000 H   0  0  0  0  0  0  0  0  0  0  0  0
    1.3940    5.7510    0.0000 H   0  0  0  0  0  0  0  0  0  0  0  0
    2.8690    5.6930    0.0000 H   0  0  0  0  0  0  0  0  0  0  0  0
    2.5390    6.2620    0.0000 H   0  0  0  0  0  0  0  0  0  0  0  0
    5.7340    5.7820    0.0000 H   0  0  0  0  0  0  0  0  0  0  0  0
    5.2220    6.2930    0.0000 H   0  0  0  0  0  0  0  0  0  0  0  0
    4.7110    5.7820    0.0000 H   0  0  0  0  0  0  0  0  0  0  0  0
    5.3970    4.4760    0.0000 H   0  0  0  0  0  0  0  0  0  0  0  0
    5.7260    5.0450    0.0000 H   0  0  0  0  0  0  0  0  0  0  0  0
    4.9670    0.3890    0.0000 H   0  0  0  0  0  0  0  0  0  0  0  0
    5.6650    0.5760    0.0000 H   0  0  0  0  0  0  0  0  0  0  0  0
    5.4780    1.2750    0.0000 H   0  0  0  0  0  0  0  0  0  0  0  0
    2.1900    1.3120    0.0000 H   0  0  0  0  0  0  0  0  0  0  0  0
    1.8600    0.7420    0.0000 H   0  0  0  0  0  0  0  0  0  0  0  0
    3.5190   -0.3200    0.0000 H   0  0  0  0  0  0  0  0  0  0  0  0
    2.6520   -3.8200    0.0000 H   0  0  0  0  0  0  0  0  0  0  0  0
    2.7200   -4.4730    0.0000 H   0  0  0  0  0  0  0  0  0  0  0  0
    3.8360   -3.6380    0.0000 H   0  0  0  0  0  0  0  0  0  0  0  0
    3.7670   -2.9840    0.0000 H   0  0  0  0  0  0  0  0  0  0  0  0
    2.5020   -2.3980    0.0000 H   0  0  0  0  0  0  0  0  0  0  0  0
    2.5710   -3.0530    0.0000 H   0  0  0  0  0  0  0  0  0  0  0  0
    3.6860   -2.2170    0.0000 H   0  0  0  0  0  0  0  0  0  0  0  0
    3.6170   -1.5630    0.0000 H   0  0  0  0  0  0  0  0  0  0  0  0
    2.3510   -5.1040    0.0000 H   0  0  0  0  0  0  0  0  0  0  0  0
    1.8960   -5.6660    0.0000 H   0  0  0  0  0  0  0  0  0  0  0  0
    2.4590   -6.1220    0.0000 H   0  0  0  0  0  0  0  0  0  0  0  0
  1  2  2  0  0  0  0
  2  3  1  0  0  0  0
  2  6  1  0  0  0  0
  3  4  1  0  0  0  0
  3 22  1  0  0  0  0
  4  5  2  0  0  0  0
  4  8  1  0  0  0  0
  6  7  1  0  0  0  0
  6  9  1  0  0  0  0
  7  8  2  0  0  0  0
  7 36  1  0  0  0  0
  8 21  1  0  0  0  0
  9 12  2  0  0  0  0
  9 16  1  0  0  0  0
 10 11  2  0  0  0  0
 11 12  1  0  0  0  0
 11 15  1  0  0  0  0
 12 37  1  0  0  0  0
 13 14  1  0  0  0  0
 13 38  1  0  0  0  0
 13 39  1  0  0  0  0
 13 40  1  0  0  0  0
 14 15  1  0  0  0  0
 14 41  1  0  0  0  0
 14 42  1  0  0  0  0
 16 17  2  0  0  0  0
 16 20  1  0  0  0  0
 18 19  1  0  0  0  0
 18 43  1  0  0  0  0
 18 44  1  0  0  0  0
 18 45  1  0  0  0  0
 19 20  1  0  0  0  0
 19 46  1  0  0  0  0
 19 47  1  0  0  0  0
 21 48  1  0  0  0  0
 21 49  1  0  0  0  0
 21 50  1  0  0  0  0
 22 23  1  0  0  0  0
 22 51  1  0  0  0  0
 22 52  1  0  0  0  0
 23 24  2  0  0  0  0
 23 27  1  0  0  0  0
 24 25  1  0  0  0  0
 24 53  1  0  0  0  0
 25 26  1  0  0  0  0
 25 31  1  0  0  0  0
 26 27  2  0  0  0  0
 28 29  1  0  0  0  0
 28 32  1  0  0  0  0
 28 54  1  0  0  0  0
 28 55  1  0  0  0  0
 29 30  1  0  0  0  0
 29 56  1  0  0  0  0
 29 57  1  0  0  0  0
 30 31  1  0  0  0  0
 30 58  1  0  0  0  0
 30 59  1  0  0  0  0
 31 60  1  0  0  0  0
 31 61  1  0  0  0  0
 32 33  1  0  0  0  0
 33 34  2  0  0  0  0
 33 35  1  0  0  0  0
 35 62  1  0  0  0  0
 35 63  1  0  0  0  0
 35 64  1  0  0  0  0
M  END
> <Molecule name>
694001

> <Activity>
1

$$$$
686349
  MOE2011           2D

 42 44  0  0  0  0  0  0  0  0999 V2000
    5.0560   -0.5900    0.0000 O   0  0  0  0  0  0  0  0  0  0  0  0
    5.0560    0.2350    0.0000 C   0  0  0  0  0  0  0  0  0  0  0  0
    4.3410    0.6480    0.0000 C   0  0  0  0  0  0  0  0  0  0  0  0
    4.3410    1.4730    0.0000 C   0  0  0  0  0  0  0  0  0  0  0  0
    3.6270    1.8850    0.0000 S   0  0  0  0  0  0  0  0  0  0  0  0
    2.9120    1.4730    0.0000 C   0  0  0  0  0  0  0  0  0  0  0  0
    2.9120    0.6480    0.0000 C   0  0  0  0  0  0  0  0  0  0  0  0
    3.6270    0.2350    0.0000 C   0  0  0  0  0  0  0  0  0  0  0  0
    2.7290   -1.7020    0.0000 C   0  0  0  0  0  0  0  0  0  0  0  0
    3.2140   -1.0350    0.0000 C   0  0  0  0  0  0  0  0  0  0  0  0
    4.0390   -1.0350    0.0000 C   0  0  0  0  0  0  0  0  0  0  0  0
    4.2940   -0.2500    0.0000 S   0  0  0  0  0  0  0  0  0  0  0  0
    1.9090   -1.6150    0.0000 O   0  0  0  0  0  0  0  0  0  0  0  0
    3.0650   -2.4550    0.0000 O   0  0  0  0  0  0  0  0  0  0  0  0
    2.5800   -3.1230    0.0000 C   0  0  0  0  0  0  0  0  0  0  0  0
    2.9590   -0.2500    0.0000 S   0  0  0  0  0  0  0  0  0  0  0  0
    4.5240   -1.7020    0.0000 C   0  0  0  0  0  0  0  0  0  0  0  0
    5.3440   -1.6150    0.0000 O   0  0  0  0  0  0  0  0  0  0  0  0
    4.1890   -2.4550    0.0000 O   0  0  0  0  0  0  0  0  0  0  0  0
    4.6740   -3.1230    0.0000 C   0  0  0  0  0  0  0  0  0  0  0  0
    2.1320    0.3960    0.0000 S   0  0  0  0  0  0  0  0  0  0  0  0
    1.6500    1.0600    0.0000 S   0  0  0  0  0  0  0  0  0  0  0  0
    2.1320    1.7240    0.0000 C   0  0  0  0  0  0  0  0  0  0  0  0
    1.8750    2.5080    0.0000 O   0  0  0  0  0  0  0  0  0  0  0  0
    5.0560    1.8850    0.0000 C   0  0  0  0  0  0  0  0  0  0  0  0
    5.7700    1.4730    0.0000 O   0  0  0  0  0  0  0  0  0  0  0  0
    5.0560    2.7100    0.0000 O   0  0  0  0  0  0  0  0  0  0  0  0
    5.7700    3.1230    0.0000 C   0  0  0  0  0  0  0  0  0  0  0  0
    5.7700    0.6480    0.0000 O   0  0  0  0  0  0  0  0  0  0  0  0
    6.4850    0.2350    0.0000 C   0  0  0  0  0  0  0  0  0  0  0  0
    2.1660   -2.8220    0.0000 H   0  0  0  0  0  0  0  0  0  0  0  0
    2.2800   -3.5370    0.0000 H   0  0  0  0  0  0  0  0  0  0  0  0
    2.9940   -3.4240    0.0000 H   0  0  0  0  0  0  0  0  0  0  0  0
    4.2600   -3.4240    0.0000 H   0  0  0  0  0  0  0  0  0  0  0  0
    4.9740   -3.5370    0.0000 H   0  0  0  0  0  0  0  0  0  0  0  0
    5.0870   -2.8220    0.0000 H   0  0  0  0  0  0  0  0  0  0  0  0
    6.0260    2.6800    0.0000 H   0  0  0  0  0  0  0  0  0  0  0  0
    6.2130    3.3780    0.0000 H   0  0  0  0  0  0  0  0  0  0  0  0
    5.5140    3.5660    0.0000 H   0  0  0  0  0  0  0  0  0  0  0  0
    6.2290   -0.2080    0.0000 H   0  0  0  0  0  0  0  0  0  0  0  0
    6.9280   -0.0210    0.0000 H   0  0  0  0  0  0  0  0  0  0  0  0
    6.7400    0.6780    0.0000 H   0  0  0  0  0  0  0  0  0  0  0  0
  1  2  2  0  0  0  0
  2  3  1  0  0  0  0
  2 29  1  0  0  0  0
  3  4  2  0  0  0  0
  3  8  1  0  0  0  0
  4  5  1  0  0  0  0
  4 25  1  0  0  0  0
  5  6  1  0  0  0  0
  6  7  2  0  0  0  0
  6 23  1  0  0  0  0
  7  8  1  0  0  0  0
  7 21  1  0  0  0  0
  8 12  1  0  0  0  0
  8 16  1  0  0  0  0
  9 10  1  0  0  0  0
  9 13  2  0  0  0  0
  9 14  1  0  0  0  0
 10 11  2  0  0  0  0
 10 16  1  0  0  0  0
 11 12  1  0  0  0  0
 11 17  1  0  0  0  0
 14 15  1  0  0  0  0
 15 31  1  0  0  0  0
 15 32  1  0  0  0  0
 15 33  1  0  0  0  0
 17 18  2  0  0  0  0
 17 19  1  0  0  0  0
 19 20  1  0  0  0  0
 20 34  1  0  0  0  0
 20 35  1  0  0  0  0
 20 36  1  0  0  0  0
 21 22  1  0  0  0  0
 22 23  1  0  0  0  0
 23 24  2  0  0  0  0
 25 26  2  0  0  0  0
 25 27  1  0  0  0  0
 27 28  1  0  0  0  0
 28 37  1  0  0  0  0
 28 38  1  0  0  0  0
 28 39  1  0  0  0  0
 29 30  1  0  0  0  0
 30 40  1  0  0  0  0
 30 41  1  0  0  0  0
 30 42  1  0  0  0  0
M  END
> <Molecule name>
686349

> <Activity>
1

$$$$
622984
  MOE2011           2D

 25 27  0  0  1  0  0  0  0  0999 V2000
    3.8770   -0.6340    0.0000 O   0  0  0  0  0  0  0  0  0  0  0  0
    3.7030    0.1720    0.0000 C   0  0  0  0  0  0  0  0  0  0  0  0
    2.9490    0.5070    0.0000 C   0  0  3  0  0  0  0  0  0  0  0  0
    3.0340    1.3280    0.0000 C   0  0  0  0  0  0  0  0  0  0  0  0
    3.8410    1.5000    0.0000 C   0  0  0  0  0  0  0  0  0  0  0  0
    4.2540    0.7860    0.0000 C   0  0  0  0  0  0  0  0  0  0  0  0
    5.0760    0.7020    0.0000 Br  0  0  0  0  0  0  0  0  0  0  0  0
    2.4200    1.8790    0.0000 O   0  0  0  0  0  0  0  0  0  0  0  0
    2.8660   -0.3090    0.0000 C   0  0  0  0  0  0  0  0  0  0  0  0
    2.0590   -0.4810    0.0000 C   0  0  0  0  0  0  0  0  0  0  0  0
    1.8040   -1.2660    0.0000 C   0  0  0  0  0  0  0  0  0  0  0  0
    2.3560   -1.8790    0.0000 C   0  0  0  0  0  0  0  0  0  0  0  0
    3.1630   -1.7070    0.0000 C   0  0  0  0  0  0  0  0  0  0  0  0
    3.4180   -0.9220    0.0000 C   0  0  0  0  0  0  0  0  0  0  0  0
    1.6500    0.2310    0.0000 C   0  0  0  0  0  0  0  0  0  0  0  0
    2.2000    0.8400    0.0000 C   0  0  0  0  0  0  0  0  0  0  0  0
    4.0480    1.9680    0.0000 H   0  0  0  0  0  0  0  0  0  0  0  0
    1.3030   -1.3710    0.0000 H   0  0  0  0  0  0  0  0  0  0  0  0
    2.1970   -2.3650    0.0000 H   0  0  0  0  0  0  0  0  0  0  0  0
    3.5050   -2.0880    0.0000 H   0  0  0  0  0  0  0  0  0  0  0  0
    3.9180   -0.8160    0.0000 H   0  0  0  0  0  0  0  0  0  0  0  0
    1.3090    0.6110    0.0000 H   0  0  0  0  0  0  0  0  0  0  0  0
    1.2360   -0.0690    0.0000 H   0  0  0  0  0  0  0  0  0  0  0  0
    2.4560    1.2830    0.0000 H   0  0  0  0  0  0  0  0  0  0  0  0
    1.7860    1.1400    0.0000 H   0  0  0  0  0  0  0  0  0  0  0  0
  1  2  2  0  0  0  0
  2  3  1  0  0  0  0
  2  6  1  0  0  0  0
  3  4  1  0  0  0  0
  3  9  1  0  0  0  0
  3 16  1  0  0  0  0
  4  5  1  0  0  0  0
  4  8  2  0  0  0  0
  5  6  2  0  0  0  0
  5 17  1  0  0  0  0
  6  7  1  0  0  0  0
  9 10  1  0  0  0  0
  9 14  2  0  0  0  0
 10 11  2  0  0  0  0
 10 15  1  0  0  0  0
 11 12  1  0  0  0  0
 11 18  1  0  0  0  0
 12 13  2  0  0  0  0
 12 19  1  0  0  0  0
 13 14  1  0  0  0  0
 13 20  1  0  0  0  0
 14 21  1  0  0  0  0
 15 16  1  0  0  0  0
 15 22  1  0  0  0  0
 15 23  1  0  0  0  0
 16 24  1  0  0  0  0
 16 25  1  0  0  0  0
M  END
> <Molecule name>
622984

> <Activity>
1

$$$$
659648
  MOE2011           2D

 41 43  0  0  0  0  0  0  0  0999 V2000
    1.6500    0.4290    0.0000 C   0  0  0  0  0  0  0  0  0  0  0  0
    1.6500   -0.3960    0.0000 C   0  0  0  0  0  0  0  0  0  0  0  0
    2.3640   -0.8080    0.0000 C   0  0  0  0  0  0  0  0  0  0  0  0
    3.0790   -0.3960    0.0000 C   0  0  0  0  0  0  0  0  0  0  0  0
    3.8160   -0.8370    0.0000 C   0  0  0  0  0  0  0  0  0  0  0  0
    4.5640   -0.4120    0.0000 C   0  0  0  0  0  0  0  0  0  0  0  0
    4.5640    0.4460    0.0000 C   0  0  0  0  0  0  0  0  0  0  0  0
    3.8160    0.8700    0.0000 C   0  0  0  0  0  0  0  0  0  0  0  0
    3.0790    0.4290    0.0000 C   0  0  0  0  0  0  0  0  0  0  0  0
    2.3640    0.8420    0.0000 C   0  0  0  0  0  0  0  0  0  0  0  0
    2.3640   -1.6340    0.0000 O   0  0  0  0  0  0  0  0  0  0  0  0
    2.3640    1.6660    0.0000 O   0  0  0  0  0  0  0  0  0  0  0  0
    3.8060   -1.6620    0.0000 O   0  0  0  0  0  0  0  0  0  0  0  0
    3.8060    1.6950    0.0000 O   0  0  0  0  0  0  0  0  0  0  0  0
    5.2770    0.8620    0.0000 Cl  0  0  0  0  0  0  0  0  0  0  0  0
    5.2770   -0.8280    0.0000 N   0  0  0  0  0  0  0  0  0  0  0  0
    5.2730   -1.6530    0.0000 C   0  0  0  0  0  0  0  0  0  0  0  0
    5.9860   -2.0680    0.0000 C   0  0  0  0  0  0  0  0  0  0  0  0
    6.7020   -1.6580    0.0000 N   0  0  0  0  0  0  0  0  0  0  0  0
    6.7060   -0.8330    0.0000 C   0  0  0  0  0  0  0  0  0  0  0  0
    5.9930   -0.4180    0.0000 C   0  0  0  0  0  0  0  0  0  0  0  0
    7.4150   -2.0740    0.0000 C   0  0  0  0  0  0  0  0  0  0  0  0
    8.1310   -1.6640    0.0000 C   0  0  0  0  0  0  0  0  0  0  0  0
    8.8440   -2.0790    0.0000 O   0  0  0  0  0  0  0  0  0  0  0  0
    1.2070    0.6850    0.0000 H   0  0  0  0  0  0  0  0  0  0  0  0
    1.2070   -0.6520    0.0000 H   0  0  0  0  0  0  0  0  0  0  0  0
    1.9210   -1.8890    0.0000 H   0  0  0  0  0  0  0  0  0  0  0  0
    1.9210    1.9220    0.0000 H   0  0  0  0  0  0  0  0  0  0  0  0
    4.7700   -1.5620    0.0000 H   0  0  0  0  0  0  0  0  0  0  0  0
    5.0970   -2.1330    0.0000 H   0  0  0  0  0  0  0  0  0  0  0  0
    5.6560   -2.4580    0.0000 H   0  0  0  0  0  0  0  0  0  0  0  0
    6.3140   -2.4620    0.0000 H   0  0  0  0  0  0  0  0  0  0  0  0
    7.2090   -0.9240    0.0000 H   0  0  0  0  0  0  0  0  0  0  0  0
    6.8820   -0.3540    0.0000 H   0  0  0  0  0  0  0  0  0  0  0  0
    6.3230   -0.0280    0.0000 H   0  0  0  0  0  0  0  0  0  0  0  0
    5.6650   -0.0260    0.0000 H   0  0  0  0  0  0  0  0  0  0  0  0
    7.0850   -2.4640    0.0000 H   0  0  0  0  0  0  0  0  0  0  0  0
    7.7430   -2.4670    0.0000 H   0  0  0  0  0  0  0  0  0  0  0  0
    8.4620   -1.2740    0.0000 H   0  0  0  0  0  0  0  0  0  0  0  0
    7.8040   -1.2710    0.0000 H   0  0  0  0  0  0  0  0  0  0  0  0
    9.2890   -1.8250    0.0000 H   0  0  0  0  0  0  0  0  0  0  0  0
  1  2  1  0  0  0  0
  1 10  2  0  0  0  0
  1 25  1  0  0  0  0
  2  3  2  0  0  0  0
  2 26  1  0  0  0  0
  3  4  1  0  0  0  0
  3 11  1  0  0  0  0
  4  5  1  0  0  0  0
  4  9  2  0  0  0  0
  5  6  1  0  0  0  0
  5 13  2  0  0  0  0
  6  7  2  0  0  0  0
  6 16  1  0  0  0  0
  7  8  1  0  0  0  0
  7 15  1  0  0  0  0
  8  9  1  0  0  0  0
  8 14  2  0  0  0  0
  9 10  1  0  0  0  0
 10 12  1  0  0  0  0
 11 27  1  0  0  0  0
 12 28  1  0  0  0  0
 16 17  1  0  0  0  0
 16 21  1  0  0  0  0
 17 18  1  0  0  0  0
 17 29  1  0  0  0  0
 17 30  1  0  0  0  0
 18 19  1  0  0  0  0
 18 31  1  0  0  0  0
 18 32  1  0  0  0  0
 19 20  1  0  0  0  0
 19 22  1  0  0  0  0
 20 21  1  0  0  0  0
 20 33  1  0  0  0  0
 20 34  1  0  0  0  0
 21 35  1  0  0  0  0
 21 36  1  0  0  0  0
 22 23  1  0  0  0  0
 22 37  1  0  0  0  0
 22 38  1  0  0  0  0
 23 24  1  0  0  0  0
 23 39  1  0  0  0  0
 23 40  1  0  0  0  0
 24 41  1  0  0  0  0
M  END
> <Molecule name>
659648

> <Activity>
1

$$$$
622381
  MOE2011           2D

 23 23  0  0  0  0  0  0  0  0999 V2000
    5.2220    2.2690    0.0000 O   0  0  0  0  0  0  0  0  0  0  0  0
    4.5080    1.8560    0.0000 C   0  0  0  0  0  0  0  0  0  0  0  0
    3.7930    2.2690    0.0000 O   0  0  0  0  0  0  0  0  0  0  0  0
    4.5080    1.0310    0.0000 C   0  0  0  0  0  0  0  0  0  0  0  0
    5.2220    0.6190    0.0000 Cl  0  0  0  0  0  0  0  0  0  0  0  0
    3.0790    1.0310    0.0000 Cl  0  0  0  0  0  0  0  0  0  0  0  0
    3.7930    0.6190    0.0000 C   0  0  0  0  0  0  0  0  0  0  0  0
    3.7930   -0.2060    0.0000 C   0  0  0  0  0  0  0  0  0  0  0  0
    4.5080   -0.6190    0.0000 O   0  0  0  0  0  0  0  0  0  0  0  0
    3.0790   -0.6190    0.0000 N   0  0  0  0  0  0  0  0  0  0  0  0
    3.0790   -1.4440    0.0000 C   0  0  0  0  0  0  0  0  0  0  0  0
    2.3640   -1.8560    0.0000 C   0  0  0  0  0  0  0  0  0  0  0  0
    2.3640   -2.6810    0.0000 C   0  0  0  0  0  0  0  0  0  0  0  0
    3.0790   -3.0940    0.0000 C   0  0  0  0  0  0  0  0  0  0  0  0
    3.7930   -2.6810    0.0000 C   0  0  0  0  0  0  0  0  0  0  0  0
    3.7930   -1.8560    0.0000 C   0  0  0  0  0  0  0  0  0  0  0  0
    1.6500   -3.0940    0.0000 Cl  0  0  0  0  0  0  0  0  0  0  0  0
    5.2220    2.7800    0.0000 H   0  0  0  0  0  0  0  0  0  0  0  0
    2.6360   -0.3630    0.0000 H   0  0  0  0  0  0  0  0  0  0  0  0
    1.9220   -1.6000    0.0000 H   0  0  0  0  0  0  0  0  0  0  0  0
    3.0790   -3.6050    0.0000 H   0  0  0  0  0  0  0  0  0  0  0  0
    4.2360   -2.9370    0.0000 H   0  0  0  0  0  0  0  0  0  0  0  0
    4.2360   -1.6000    0.0000 H   0  0  0  0  0  0  0  0  0  0  0  0
  1  2  1  0  0  0  0
  1 18  1  0  0  0  0
  2  3  2  0  0  0  0
  2  4  1  0  0  0  0
  4  5  1  0  0  0  0
  4  7  2  0  0  0  0
  6  7  1  0  0  0  0
  7  8  1  0  0  0  0
  8  9  2  0  0  0  0
  8 10  1  0  0  0  0
 10 11  1  0  0  0  0
 10 19  1  0  0  0  0
 11 12  1  0  0  0  0
 11 16  2  0  0  0  0
 12 13  2  0  0  0  0
 12 20  1  0  0  0  0
 13 14  1  0  0  0  0
 13 17  1  0  0  0  0
 14 15  2  0  0  0  0
 14 21  1  0  0  0  0
 15 16  1  0  0  0  0
 15 22  1  0  0  0  0
 16 23  1  0  0  0  0
M  END
> <Molecule name>
622381

> <Activity>
1

$$$$
603553
  MOE2011           2D

 33 33  0  0  0  0  0  0  0  0999 V2000
    1.6500   -3.0940    0.0000 C   0  0  0  0  0  0  0  0  0  0  0  0
    2.3640   -2.6810    0.0000 O   0  0  0  0  0  0  0  0  0  0  0  0
    2.3640   -1.8560    0.0000 C   0  0  0  0  0  0  0  0  0  0  0  0
    3.0790   -1.4440    0.0000 C   0  0  0  0  0  0  0  0  0  0  0  0
    3.0790   -0.6190    0.0000 C   0  0  0  0  0  0  0  0  0  0  0  0
    2.3640   -0.2060    0.0000 C   0  0  0  0  0  0  0  0  0  0  0  0
    1.6500   -0.6190    0.0000 C   0  0  0  0  0  0  0  0  0  0  0  0
    1.6500   -1.4440    0.0000 C   0  0  0  0  0  0  0  0  0  0  0  0
    2.3640    0.6190    0.0000 C   0  0  0  0  0  0  0  0  0  0  0  0
    1.6500    1.0310    0.0000 O   0  0  0  0  0  0  0  0  0  0  0  0
    3.0790    1.0310    0.0000 C   0  0  0  0  0  0  0  0  0  0  0  0
    3.0790    1.8560    0.0000 C   0  0  0  0  0  0  0  0  0  0  0  0
    3.7930    2.2690    0.0000 N   0  0  0  0  0  0  0  0  0  0  0  0
    3.7930    3.0940    0.0000 C   0  0  0  0  0  0  0  0  0  0  0  0
    4.5080    1.8560    0.0000 C   0  0  0  0  0  0  0  0  0  0  0  0
    3.7930    0.6190    0.0000 C   0  0  0  0  0  0  0  0  0  0  0  0
    1.3940   -2.6510    0.0000 H   0  0  0  0  0  0  0  0  0  0  0  0
    1.2070   -3.3500    0.0000 H   0  0  0  0  0  0  0  0  0  0  0  0
    1.9060   -3.5370    0.0000 H   0  0  0  0  0  0  0  0  0  0  0  0
    3.5220   -1.7000    0.0000 H   0  0  0  0  0  0  0  0  0  0  0  0
    3.5220   -0.3630    0.0000 H   0  0  0  0  0  0  0  0  0  0  0  0
    1.2070   -0.3630    0.0000 H   0  0  0  0  0  0  0  0  0  0  0  0
    1.2070   -1.7000    0.0000 H   0  0  0  0  0  0  0  0  0  0  0  0
    2.9040    2.3370    0.0000 H   0  0  0  0  0  0  0  0  0  0  0  0
    2.5760    1.7670    0.0000 H   0  0  0  0  0  0  0  0  0  0  0  0
    4.3050    3.0940    0.0000 H   0  0  0  0  0  0  0  0  0  0  0  0
    3.7930    3.6050    0.0000 H   0  0  0  0  0  0  0  0  0  0  0  0
    3.2820    3.0940    0.0000 H   0  0  0  0  0  0  0  0  0  0  0  0
    4.2520    1.4130    0.0000 H   0  0  0  0  0  0  0  0  0  0  0  0
    4.9510    1.6000    0.0000 H   0  0  0  0  0  0  0  0  0  0  0  0
    4.7640    2.2990    0.0000 H   0  0  0  0  0  0  0  0  0  0  0  0
    3.7930    0.1070    0.0000 H   0  0  0  0  0  0  0  0  0  0  0  0
    4.2360    0.8740    0.0000 H   0  0  0  0  0  0  0  0  0  0  0  0
  1  2  1  0  0  0  0
  1 17  1  0  0  0  0
  1 18  1  0  0  0  0
  1 19  1  0  0  0  0
  2  3  1  0  0  0  0
  3  4  1  0  0  0  0
  3  8  2  0  0  0  0
  4  5  2  0  0  0  0
  4 20  1  0  0  0  0
  5  6  1  0  0  0  0
  5 21  1  0  0  0  0
  6  7  2  0  0  0  0
  6  9  1  0  0  0  0
  7  8  1  0  0  0  0
  7 22  1  0  0  0  0
  8 23  1  0  0  0  0
  9 10  2  0  0  0  0
  9 11  1  0  0  0  0
 11 12  1  0  0  0  0
 11 16  2  0  0  0  0
 12 13  1  0  0  0  0
 12 24  1  0  0  0  0
 12 25  1  0  0  0  0
 13 14  1  0  0  0  0
 13 15  1  0  0  0  0
 14 26  1  0  0  0  0
 14 27  1  0  0  0  0
 14 28  1  0  0  0  0
 15 29  1  0  0  0  0
 15 30  1  0  0  0  0
 15 31  1  0  0  0  0
 16 32  1  0  0  0  0
 16 33  1  0  0  0  0
M  END
> <Molecule name>
603553

> <Activity>
1

$$$$
112152
  MOE2011           2D

 35 38  0  0  1  0  0  0  0  0999 V2000
    8.6330   -0.5340    0.0000 C   0  0  0  0  0  0  0  0  0  0  0  0
    8.0200    0.0190    0.0000 C   0  0  0  0  0  0  0  0  0  0  0  0
    7.2350   -0.2340    0.0000 C   0  0  0  0  0  0  0  0  0  0  0  0
    6.5730    0.2490    0.0000 C   0  0  3  0  0  0  0  0  0  0  0  0
    5.9050   -0.2350    0.0000 C   0  0  3  0  0  0  0  0  0  0  0  0
    5.2370    0.2490    0.0000 C   0  0  3  0  0  0  0  0  0  0  0  0
    4.3990    0.0580    0.0000 C   0  0  3  0  0  0  0  0  0  0  0  0
    3.8190    0.6920    0.0000 C   0  0  0  0  0  0  0  0  0  0  0  0
    4.0840    1.5100    0.0000 C   0  0  0  0  0  0  0  0  0  0  0  0
    5.4920    1.0340    0.0000 C   0  0  3  0  0  0  0  0  0  0  0  0
    4.9270    1.6820    0.0000 O   0  0  0  0  0  0  0  0  0  0  0  0
    6.3180    1.0340    0.0000 O   0  0  0  0  0  0  0  0  0  0  0  0
    1.6510    0.9540    0.0000 C   0  0  0  0  0  0  0  0  0  0  0  0
    2.4570    1.1290    0.0000 O   0  0  0  0  0  0  0  0  0  0  0  0
    3.0120    0.5180    0.0000 C   0  0  0  0  0  0  0  0  0  0  0  0
    2.7600   -0.2680    0.0000 O   0  0  0  0  0  0  0  0  0  0  0  0
    4.8280   -1.0140    0.0000 C   0  0  0  0  0  0  0  0  0  0  0  0
    5.6490   -1.0150    0.0000 C   0  0  0  0  0  0  0  0  0  0  0  0
    6.1610   -1.0150    0.0000 O   0  0  0  0  0  0  0  0  0  0  0  0
    6.9810   -1.0140    0.0000 C   0  0  0  0  0  0  0  0  0  0  0  0
    7.4660   -1.6820    0.0000 O   0  0  0  0  0  0  0  0  0  0  0  0
    8.2900   -0.9140    0.0000 H   0  0  0  0  0  0  0  0  0  0  0  0
    9.0120   -0.8770    0.0000 H   0  0  0  0  0  0  0  0  0  0  0  0
    8.9760   -0.1540    0.0000 H   0  0  0  0  0  0  0  0  0  0  0  0
    8.1280    0.5200    0.0000 H   0  0  0  0  0  0  0  0  0  0  0  0
    6.9870    0.5500    0.0000 H   0  0  0  0  0  0  0  0  0  0  0  0
    4.8920    0.6270    0.0000 H   0  0  0  0  0  0  0  0  0  0  0  0
    3.9660   -0.2150    0.0000 H   0  0  0  0  0  0  0  0  0  0  0  0
    3.7440    1.8920    0.0000 H   0  0  0  0  0  0  0  0  0  0  0  0
    5.7930    0.6210    0.0000 H   0  0  0  0  0  0  0  0  0  0  0  0
    1.5430    1.4540    0.0000 H   0  0  0  0  0  0  0  0  0  0  0  0
    1.1510    0.8460    0.0000 H   0  0  0  0  0  0  0  0  0  0  0  0
    1.7590    0.4540    0.0000 H   0  0  0  0  0  0  0  0  0  0  0  0
    4.5420   -1.4380    0.0000 H   0  0  0  0  0  0  0  0  0  0  0  0
    5.9490   -1.4300    0.0000 H   0  0  0  0  0  0  0  0  0  0  0  0
  1  2  1  0  0  0  0
  1 22  1  0  0  0  0
  1 23  1  0  0  0  0
  1 24  1  0  0  0  0
  2  3  2  0  0  0  0
  2 25  1  0  0  0  0
  3  4  1  0  0  0  0
  3 20  1  0  0  0  0
  4  5  1  0  0  0  0
  4 12  1  0  0  0  0
  4 26  1  0  0  0  0
  5  6  1  0  0  0  0
  5 18  1  0  0  0  0
  5 19  1  0  0  0  0
  6  7  1  0  0  0  0
  6 10  1  0  0  0  0
  6 27  1  0  0  0  0
  7  8  1  0  0  0  0
  7 17  1  0  0  0  0
  7 28  1  0  0  0  0
  8  9  2  0  0  0  0
  8 15  1  0  0  0  0
  9 11  1  0  0  0  0
  9 29  1  0  0  0  0
 10 11  1  0  0  0  0
 10 12  1  0  0  0  0
 10 30  1  0  0  0  0
 13 14  1  0  0  0  0
 13 31  1  0  0  0  0
 13 32  1  0  0  0  0
 13 33  1  0  0  0  0
 14 15  1  0  0  0  0
 15 16  2  0  0  0  0
 17 18  2  0  0  0  0
 17 34  1  0  0  0  0
 18 35  1  0  0  0  0
 19 20  1  0  0  0  0
 20 21  2  0  0  0  0
M  END
> <Molecule name>
112152

> <Activity>
1

$$$$
693994
  MOE2011           2D

 61 62  0  0  0  0  0  0  0  0999 V2000
    7.2960    0.4730    0.0000 O   0  0  0  0  0  0  0  0  0  0  0  0
    8.0100    0.0600    0.0000 C   0  0  0  0  0  0  0  0  0  0  0  0
    8.0100   -0.7650    0.0000 N   0  0  0  0  0  0  0  0  0  0  0  0
    8.7250   -1.1770    0.0000 C   0  0  0  0  0  0  0  0  0  0  0  0
    8.7250   -2.0020    0.0000 O   0  0  0  0  0  0  0  0  0  0  0  0
    8.7250    0.4730    0.0000 N   0  0  0  0  0  0  0  0  0  0  0  0
    9.4390    0.0600    0.0000 C   0  0  0  0  0  0  0  0  0  0  0  0
    9.4390   -0.7650    0.0000 C   0  0  0  0  0  0  0  0  0  0  0  0
    8.7250    1.2980    0.0000 C   0  0  0  0  0  0  0  0  0  0  0  0
    8.7250    2.9480    0.0000 O   0  0  0  0  0  0  0  0  0  0  0  0
    8.0100    2.5350    0.0000 C   0  0  0  0  0  0  0  0  0  0  0  0
    8.0100    1.7100    0.0000 C   0  0  0  0  0  0  0  0  0  0  0  0
    6.5810    4.1850    0.0000 C   0  0  0  0  0  0  0  0  0  0  0  0
    7.2960    3.7730    0.0000 C   0  0  0  0  0  0  0  0  0  0  0  0
    7.2960    2.9480    0.0000 O   0  0  0  0  0  0  0  0  0  0  0  0
    9.4390    1.7100    0.0000 C   0  0  0  0  0  0  0  0  0  0  0  0
   10.1540    1.2980    0.0000 O   0  0  0  0  0  0  0  0  0  0  0  0
   10.1540    3.7730    0.0000 C   0  0  0  0  0  0  0  0  0  0  0  0
   10.1540    2.9480    0.0000 C   0  0  0  0  0  0  0  0  0  0  0  0
    9.4390    2.5350    0.0000 O   0  0  0  0  0  0  0  0  0  0  0  0
    7.2960   -1.1770    0.0000 C   0  0  0  0  0  0  0  0  0  0  0  0
    7.2960   -2.0020    0.0000 C   0  0  0  0  0  0  0  0  0  0  0  0
    7.9630   -2.4870    0.0000 C   0  0  0  0  0  0  0  0  0  0  0  0
    6.6280   -2.4870    0.0000 N   0  0  0  0  0  0  0  0  0  0  0  0
    6.8830   -3.2720    0.0000 N   0  0  0  0  0  0  0  0  0  0  0  0
    7.7080   -3.2720    0.0000 N   0  0  0  0  0  0  0  0  0  0  0  0
    3.8320   -3.0810    0.0000 C   0  0  0  0  0  0  0  0  0  0  0  0
    4.4450   -2.5300    0.0000 C   0  0  0  0  0  0  0  0  0  0  0  0
    5.2310   -2.7840    0.0000 C   0  0  0  0  0  0  0  0  0  0  0  0
    5.8440   -2.2320    0.0000 C   0  0  0  0  0  0  0  0  0  0  0  0
    3.0480   -2.8260    0.0000 O   0  0  0  0  0  0  0  0  0  0  0  0
    2.4350   -3.3780    0.0000 C   0  0  0  0  0  0  0  0  0  0  0  0
    1.6500   -3.1240    0.0000 O   0  0  0  0  0  0  0  0  0  0  0  0
    2.6060   -4.1850    0.0000 C   0  0  0  0  0  0  0  0  0  0  0  0
    9.8820    0.3160    0.0000 H   0  0  0  0  0  0  0  0  0  0  0  0
    9.8820   -1.0200    0.0000 H   0  0  0  0  0  0  0  0  0  0  0  0
    7.5670    1.4540    0.0000 H   0  0  0  0  0  0  0  0  0  0  0  0
    6.8370    4.6280    0.0000 H   0  0  0  0  0  0  0  0  0  0  0  0
    6.1380    4.4410    0.0000 H   0  0  0  0  0  0  0  0  0  0  0  0
    6.3250    3.7420    0.0000 H   0  0  0  0  0  0  0  0  0  0  0  0
    7.7990    3.6840    0.0000 H   0  0  0  0  0  0  0  0  0  0  0  0
    7.4700    4.2540    0.0000 H   0  0  0  0  0  0  0  0  0  0  0  0
   10.6650    3.7730    0.0000 H   0  0  0  0  0  0  0  0  0  0  0  0
   10.1540    4.2840    0.0000 H   0  0  0  0  0  0  0  0  0  0  0  0
    9.6420    3.7730    0.0000 H   0  0  0  0  0  0  0  0  0  0  0  0
   10.3280    2.4670    0.0000 H   0  0  0  0  0  0  0  0  0  0  0  0
   10.6570    3.0370    0.0000 H   0  0  0  0  0  0  0  0  0  0  0  0
    7.1210   -0.6960    0.0000 H   0  0  0  0  0  0  0  0  0  0  0  0
    6.7920   -1.2660    0.0000 H   0  0  0  0  0  0  0  0  0  0  0  0
    8.4490   -2.3290    0.0000 H   0  0  0  0  0  0  0  0  0  0  0  0
    3.5920   -3.5330    0.0000 H   0  0  0  0  0  0  0  0  0  0  0  0
    4.2360   -3.3970    0.0000 H   0  0  0  0  0  0  0  0  0  0  0  0
    4.6860   -2.0770    0.0000 H   0  0  0  0  0  0  0  0  0  0  0  0
    4.0430   -2.2140    0.0000 H   0  0  0  0  0  0  0  0  0  0  0  0
    4.9900   -3.2360    0.0000 H   0  0  0  0  0  0  0  0  0  0  0  0
    5.6330   -3.0990    0.0000 H   0  0  0  0  0  0  0  0  0  0  0  0
    6.0840   -1.7800    0.0000 H   0  0  0  0  0  0  0  0  0  0  0  0
    5.4400   -1.9170    0.0000 H   0  0  0  0  0  0  0  0  0  0  0  0
    2.1050   -4.2920    0.0000 H   0  0  0  0  0  0  0  0  0  0  0  0
    2.7130   -4.6860    0.0000 H   0  0  0  0  0  0  0  0  0  0  0  0
    3.1060   -4.0790    0.0000 H   0  0  0  0  0  0  0  0  0  0  0  0
  1  2  2  0  0  0  0
  2  3  1  0  0  0  0
  2  6  1  0  0  0  0
  3  4  1  0  0  0  0
  3 21  1  0  0  0  0
  4  5  2  0  0  0  0
  4  8  1  0  0  0  0
  6  7  1  0  0  0  0
  6  9  1  0  0  0  0
  7  8  2  0  0  0  0
  7 35  1  0  0  0  0
  8 36  1  0  0  0  0
  9 12  2  0  0  0  0
  9 16  1  0  0  0  0
 10 11  2  0  0  0  0
 11 12  1  0  0  0  0
 11 15  1  0  0  0  0
 12 37  1  0  0  0  0
 13 14  1  0  0  0  0
 13 38  1  0  0  0  0
 13 39  1  0  0  0  0
 13 40  1  0  0  0  0
 14 15  1  0  0  0  0
 14 41  1  0  0  0  0
 14 42  1  0  0  0  0
 16 17  2  0  0  0  0
 16 20  1  0  0  0  0
 18 19  1  0  0  0  0
 18 43  1  0  0  0  0
 18 44  1  0  0  0  0
 18 45  1  0  0  0  0
 19 20  1  0  0  0  0
 19 46  1  0  0  0  0
 19 47  1  0  0  0  0
 21 22  1  0  0  0  0
 21 48  1  0  0  0  0
 21 49  1  0  0  0  0
 22 23  2  0  0  0  0
 22 24  1  0  0  0  0
 23 26  1  0  0  0  0
 23 50  1  0  0  0  0
 24 25  1  0  0  0  0
 24 30  1  0  0  0  0
 25 26  2  0  0  0  0
 27 28  1  0  0  0  0
 27 31  1  0  0  0  0
 27 51  1  0  0  0  0
 27 52  1  0  0  0  0
 28 29  1  0  0  0  0
 28 53  1  0  0  0  0
 28 54  1  0  0  0  0
 29 30  1  0  0  0  0
 29 55  1  0  0  0  0
 29 56  1  0  0  0  0
 30 57  1  0  0  0  0
 30 58  1  0  0  0  0
 31 32  1  0  0  0  0
 32 33  2  0  0  0  0
 32 34  1  0  0  0  0
 34 59  1  0  0  0  0
 34 60  1  0  0  0  0
 34 61  1  0  0  0  0
M  END
> <Molecule name>
693994

> <Activity>
1

$$$$
671353
  MOE2011           2D

 59 62  0  0  0  0  0  0  0  0999 V2000
    5.2460    2.9120    0.0000 S   0  0  0  0  0  0  0  0  0  0  0  0
    4.9100    2.1590    0.0000 C   0  0  0  0  0  0  0  0  0  0  0  0
    4.1030    1.9880    0.0000 N   0  0  0  0  0  0  0  0  0  0  0  0
    4.0160    1.1670    0.0000 C   0  0  0  0  0  0  0  0  0  0  0  0
    4.7700    0.8320    0.0000 C   0  0  0  0  0  0  0  0  0  0  0  0
    4.9420    0.0250    0.0000 N   0  0  0  0  0  0  0  0  0  0  0  0
    5.7270   -0.2300    0.0000 C   0  0  0  0  0  0  0  0  0  0  0  0
    6.3400    0.3220    0.0000 C   0  0  0  0  0  0  0  0  0  0  0  0
    7.1240    0.0670    0.0000 C   0  0  0  0  0  0  0  0  0  0  0  0
    7.2960   -0.7410    0.0000 C   0  0  0  0  0  0  0  0  0  0  0  0
    6.6830   -1.2930    0.0000 C   0  0  0  0  0  0  0  0  0  0  0  0
    5.8970   -1.0380    0.0000 C   0  0  0  0  0  0  0  0  0  0  0  0
    8.6940   -0.4430    0.0000 O   0  0  0  0  0  0  0  0  0  0  0  0
    8.0810   -0.9950    0.0000 C   0  0  0  0  0  0  0  0  0  0  0  0
    9.2080   -2.8650    0.0000 C   0  0  0  0  0  0  0  0  0  0  0  0
    9.0370   -2.0580    0.0000 C   0  0  0  0  0  0  0  0  0  0  0  0
    8.2520   -1.8030    0.0000 O   0  0  0  0  0  0  0  0  0  0  0  0
    5.3220    1.4450    0.0000 S   0  0  0  0  0  0  0  0  0  0  0  0
    3.3020   -0.0710    0.0000 C   0  0  0  0  0  0  0  0  0  0  0  0
    3.3020    0.7540    0.0000 N   0  0  0  0  0  0  0  0  0  0  0  0
    2.5870   -0.4840    0.0000 C   0  0  0  0  0  0  0  0  0  0  0  0
    2.5870   -1.3080    0.0000 C   0  0  0  0  0  0  0  0  0  0  0  0
    3.3020   -1.7210    0.0000 C   0  0  0  0  0  0  0  0  0  0  0  0
    4.0160   -1.3080    0.0000 C   0  0  0  0  0  0  0  0  0  0  0  0
    4.0160   -0.4840    0.0000 C   0  0  0  0  0  0  0  0  0  0  0  0
    4.0160   -2.9590    0.0000 O   0  0  0  0  0  0  0  0  0  0  0  0
    3.3020   -2.5460    0.0000 C   0  0  0  0  0  0  0  0  0  0  0  0
    1.8730   -4.1960    0.0000 C   0  0  0  0  0  0  0  0  0  0  0  0
    2.5870   -3.7840    0.0000 C   0  0  0  0  0  0  0  0  0  0  0  0
    2.5870   -2.9590    0.0000 O   0  0  0  0  0  0  0  0  0  0  0  0
    3.4890    2.5400    0.0000 C   0  0  0  0  0  0  0  0  0  0  0  0
    3.6610    3.3460    0.0000 C   0  0  0  0  0  0  0  0  0  0  0  0
    3.0480    3.8980    0.0000 C   0  0  0  0  0  0  0  0  0  0  0  0
    2.2630    3.6430    0.0000 C   0  0  0  0  0  0  0  0  0  0  0  0
    2.0920    2.8360    0.0000 C   0  0  0  0  0  0  0  0  0  0  0  0
    2.7040    2.2850    0.0000 C   0  0  0  0  0  0  0  0  0  0  0  0
    1.6500    4.1960    0.0000 F   0  0  0  0  0  0  0  0  0  0  0  0
    6.2330    0.8220    0.0000 H   0  0  0  0  0  0  0  0  0  0  0  0
    7.5050    0.4090    0.0000 H   0  0  0  0  0  0  0  0  0  0  0  0
    6.7880   -1.7930    0.0000 H   0  0  0  0  0  0  0  0  0  0  0  0
    5.5180   -1.3800    0.0000 H   0  0  0  0  0  0  0  0  0  0  0  0
    8.7080   -2.9710    0.0000 H   0  0  0  0  0  0  0  0  0  0  0  0
    9.3150   -3.3640    0.0000 H   0  0  0  0  0  0  0  0  0  0  0  0
    9.7080   -2.7580    0.0000 H   0  0  0  0  0  0  0  0  0  0  0  0
    9.5480   -2.0390    0.0000 H   0  0  0  0  0  0  0  0  0  0  0  0
    9.1080   -1.5510    0.0000 H   0  0  0  0  0  0  0  0  0  0  0  0
    2.1440   -0.2280    0.0000 H   0  0  0  0  0  0  0  0  0  0  0  0
    2.1440   -1.5640    0.0000 H   0  0  0  0  0  0  0  0  0  0  0  0
    4.4590   -1.5640    0.0000 H   0  0  0  0  0  0  0  0  0  0  0  0
    4.4590   -0.2280    0.0000 H   0  0  0  0  0  0  0  0  0  0  0  0
    1.6170   -3.7530    0.0000 H   0  0  0  0  0  0  0  0  0  0  0  0
    1.4300   -4.4520    0.0000 H   0  0  0  0  0  0  0  0  0  0  0  0
    2.1290   -4.6380    0.0000 H   0  0  0  0  0  0  0  0  0  0  0  0
    2.7620   -4.2640    0.0000 H   0  0  0  0  0  0  0  0  0  0  0  0
    3.0920   -3.6950    0.0000 H   0  0  0  0  0  0  0  0  0  0  0  0
    4.1480    3.5050    0.0000 H   0  0  0  0  0  0  0  0  0  0  0  0
    3.1540    4.3990    0.0000 H   0  0  0  0  0  0  0  0  0  0  0  0
    1.6060    2.6790    0.0000 H   0  0  0  0  0  0  0  0  0  0  0  0
    2.5990    1.7850    0.0000 H   0  0  0  0  0  0  0  0  0  0  0  0
  1  2  2  0  0  0  0
  2  3  1  0  0  0  0
  2 18  1  0  0  0  0
  3  4  1  0  0  0  0
  3 31  1  0  0  0  0
  4  5  1  0  0  0  0
  4 20  2  0  0  0  0
  5  6  2  0  0  0  0
  5 18  1  0  0  0  0
  6  7  1  0  0  0  0
  7  8  1  0  0  0  0
  7 12  2  0  0  0  0
  8  9  2  0  0  0  0
  8 38  1  0  0  0  0
  9 10  1  0  0  0  0
  9 39  1  0  0  0  0
 10 11  2  0  0  0  0
 10 14  1  0  0  0  0
 11 12  1  0  0  0  0
 11 40  1  0  0  0  0
 12 41  1  0  0  0  0
 13 14  2  0  0  0  0
 14 17  1  0  0  0  0
 15 16  1  0  0  0  0
 15 42  1  0  0  0  0
 15 43  1  0  0  0  0
 15 44  1  0  0  0  0
 16 17  1  0  0  0  0
 16 45  1  0  0  0  0
 16 46  1  0  0  0  0
 19 20  1  0  0  0  0
 19 21  1  0  0  0  0
 19 25  2  0  0  0  0
 21 22  2  0  0  0  0
 21 47  1  0  0  0  0
 22 23  1  0  0  0  0
 22 48  1  0  0  0  0
 23 24  2  0  0  0  0
 23 27  1  0  0  0  0
 24 25  1  0  0  0  0
 24 49  1  0  0  0  0
 25 50  1  0  0  0  0
 26 27  2  0  0  0  0
 27 30  1  0  0  0  0
 28 29  1  0  0  0  0
 28 51  1  0  0  0  0
 28 52  1  0  0  0  0
 28 53  1  0  0  0  0
 29 30  1  0  0  0  0
 29 54  1  0  0  0  0
 29 55  1  0  0  0  0
 31 32  1  0  0  0  0
 31 36  2  0  0  0  0
 32 33  2  0  0  0  0
 32 56  1  0  0  0  0
 33 34  1  0  0  0  0
 33 57  1  0  0  0  0
 34 35  2  0  0  0  0
 34 37  1  0  0  0  0
 35 36  1  0  0  0  0
 35 58  1  0  0  0  0
 36 59  1  0  0  0  0
M  END
> <Molecule name>
671353

> <Activity>
1

$$$$
105014
  MOE2011           2D

 31 33  0  0  1  0  0  0  0  0999 V2000
    3.0800   -2.4900    0.0000 N   0  0  0  0  0  0  0  0  0  0  0  0
    3.0800   -1.6640    0.0000 C   0  0  0  0  0  0  0  0  0  0  0  0
    3.7940   -1.2520    0.0000 C   0  0  0  0  0  0  0  0  0  0  0  0
    3.7940   -0.4270    0.0000 C   0  0  0  0  0  0  0  0  0  0  0  0
    3.0800   -0.0140    0.0000 N   0  0  0  0  0  0  0  0  0  0  0  0
    2.3650   -0.4270    0.0000 C   0  0  0  0  0  0  0  0  0  0  0  0
    2.3650   -1.2520    0.0000 N   0  0  0  0  0  0  0  0  0  0  0  0
    1.6500   -0.0140    0.0000 Cl  0  0  0  0  0  0  0  0  0  0  0  0
    4.8320    0.6090    0.0000 C   0  0  3  0  0  0  0  0  0  0  0  0
    4.5750   -0.1750    0.0000 N   0  0  0  0  0  0  0  0  0  0  0  0
    5.6160    0.8620    0.0000 O   0  0  0  0  0  0  0  0  0  0  0  0
    5.6180    1.6880    0.0000 C   0  0  3  0  0  0  0  0  0  0  0  0
    6.2860    2.1720    0.0000 C   0  0  0  0  0  0  0  0  0  0  0  0
    7.0400    1.8350    0.0000 O   0  0  0  0  0  0  0  0  0  0  0  0
    4.8340    1.9440    0.0000 C   0  0  3  0  0  0  0  0  0  0  0  0
    4.3480    1.2770    0.0000 C   0  0  0  0  0  0  0  0  0  0  0  0
    4.5800    2.7300    0.0000 O   0  0  0  0  0  0  0  0  0  0  0  0
    4.5750   -1.5040    0.0000 N   0  0  0  0  0  0  0  0  0  0  0  0
    5.0570   -0.8390    0.0000 C   0  0  0  0  0  0  0  0  0  0  0  0
    2.3650   -2.9020    0.0000 H   0  0  0  0  0  0  0  0  0  0  0  0
    3.7940   -2.9020    0.0000 H   0  0  0  0  0  0  0  0  0  0  0  0
    5.1660   -0.1450    0.0000 H   0  0  0  0  0  0  0  0  0  0  0  0
    5.7910    2.4940    0.0000 H   0  0  0  0  0  0  0  0  0  0  0  0
    5.8260    2.8560    0.0000 H   0  0  0  0  0  0  0  0  0  0  0  0
    6.5960    2.9360    0.0000 H   0  0  0  0  0  0  0  0  0  0  0  0
    7.1250    1.0150    0.0000 H   0  0  0  0  0  0  0  0  0  0  0  0
    4.0310    2.1340    0.0000 H   0  0  0  0  0  0  0  0  0  0  0  0
    3.6280    0.8740    0.0000 H   0  0  0  0  0  0  0  0  0  0  0  0
    3.6300    1.6840    0.0000 H   0  0  0  0  0  0  0  0  0  0  0  0
    5.1330    3.3420    0.0000 H   0  0  0  0  0  0  0  0  0  0  0  0
    5.8820   -0.8390    0.0000 H   0  0  0  0  0  0  0  0  0  0  0  0
  1  2  1  0  0  0  0
  1 20  1  0  0  0  0
  1 21  1  0  0  0  0
  2  3  1  0  0  0  0
  2  7  2  0  0  0  0
  3  4  2  0  0  0  0
  3 18  1  0  0  0  0
  4  5  1  0  0  0  0
  4 10  1  0  0  0  0
  5  6  2  0  0  0  0
  6  7  1  0  0  0  0
  6  8  1  0  0  0  0
  9 10  1  0  0  0  0
  9 11  1  0  0  0  0
  9 16  1  0  0  0  0
  9 22  1  0  0  0  0
 10 19  1  0  0  0  0
 11 12  1  0  0  0  0
 12 13  1  0  0  0  0
 12 15  1  0  0  0  0
 12 23  1  0  0  0  0
 13 14  1  0  0  0  0
 13 24  1  0  0  0  0
 13 25  1  0  0  0  0
 14 26  1  0  0  0  0
 15 16  1  0  0  0  0
 15 17  1  0  0  0  0
 15 27  1  0  0  0  0
 16 28  1  0  0  0  0
 16 29  1  0  0  0  0
 17 30  1  0  0  0  0
 18 19  2  0  0  0  0
 19 31  1  0  0  0  0
M  END
> <Molecule name>
105014

> <Activity>
1

$$$$
603555
  MOE2011           2D

 40 41  0  0  0  0  0  0  0  0999 V2000
    3.0790   -2.4750    0.0000 C   0  0  0  0  0  0  0  0  0  0  0  0
    3.7930   -2.0620    0.0000 O   0  0  0  0  0  0  0  0  0  0  0  0
    3.7930   -1.2380    0.0000 C   0  0  0  0  0  0  0  0  0  0  0  0
    4.5080   -0.8250    0.0000 C   0  0  0  0  0  0  0  0  0  0  0  0
    4.5080    0.0000    0.0000 C   0  0  0  0  0  0  0  0  0  0  0  0
    3.7930    0.4120    0.0000 C   0  0  0  0  0  0  0  0  0  0  0  0
    3.0790    0.0000    0.0000 C   0  0  0  0  0  0  0  0  0  0  0  0
    3.0790   -0.8250    0.0000 C   0  0  0  0  0  0  0  0  0  0  0  0
    3.7930    1.2380    0.0000 C   0  0  0  0  0  0  0  0  0  0  0  0
    3.0790    1.6500    0.0000 O   0  0  0  0  0  0  0  0  0  0  0  0
    4.5080    1.6500    0.0000 C   0  0  0  0  0  0  0  0  0  0  0  0
    4.5080    2.4750    0.0000 C   0  0  0  0  0  0  0  0  0  0  0  0
    5.2220    2.8880    0.0000 N   0  0  0  0  0  0  0  0  0  0  0  0
    5.2220    3.7130    0.0000 C   0  0  0  0  0  0  0  0  0  0  0  0
    5.9370    2.4750    0.0000 C   0  0  0  0  0  0  0  0  0  0  0  0
    5.2220    1.2380    0.0000 C   0  0  0  0  0  0  0  0  0  0  0  0
    2.3640   -2.0620    0.0000 C   0  0  0  0  0  0  0  0  0  0  0  0
    1.6500   -2.4750    0.0000 C   0  0  0  0  0  0  0  0  0  0  0  0
    1.6500   -3.3000    0.0000 C   0  0  0  0  0  0  0  0  0  0  0  0
    2.3640   -3.7130    0.0000 C   0  0  0  0  0  0  0  0  0  0  0  0
    3.0790   -3.3000    0.0000 C   0  0  0  0  0  0  0  0  0  0  0  0
    4.9510   -1.0810    0.0000 H   0  0  0  0  0  0  0  0  0  0  0  0
    4.9510    0.2560    0.0000 H   0  0  0  0  0  0  0  0  0  0  0  0
    2.6360    0.2560    0.0000 H   0  0  0  0  0  0  0  0  0  0  0  0
    2.6360   -1.0810    0.0000 H   0  0  0  0  0  0  0  0  0  0  0  0
    4.3330    2.9560    0.0000 H   0  0  0  0  0  0  0  0  0  0  0  0
    4.0050    2.3860    0.0000 H   0  0  0  0  0  0  0  0  0  0  0  0
    5.7340    3.7130    0.0000 H   0  0  0  0  0  0  0  0  0  0  0  0
    5.2220    4.2240    0.0000 H   0  0  0  0  0  0  0  0  0  0  0  0
    4.7110    3.7130    0.0000 H   0  0  0  0  0  0  0  0  0  0  0  0
    5.6810    2.0320    0.0000 H   0  0  0  0  0  0  0  0  0  0  0  0
    6.3800    2.2190    0.0000 H   0  0  0  0  0  0  0  0  0  0  0  0
    6.1930    2.9180    0.0000 H   0  0  0  0  0  0  0  0  0  0  0  0
    5.2220    0.7260    0.0000 H   0  0  0  0  0  0  0  0  0  0  0  0
    5.6650    1.4930    0.0000 H   0  0  0  0  0  0  0  0  0  0  0  0
    2.3640   -1.5510    0.0000 H   0  0  0  0  0  0  0  0  0  0  0  0
    1.2070   -2.2190    0.0000 H   0  0  0  0  0  0  0  0  0  0  0  0
    1.2070   -3.5560    0.0000 H   0  0  0  0  0  0  0  0  0  0  0  0
    2.3640   -4.2240    0.0000 H   0  0  0  0  0  0  0  0  0  0  0  0
    3.5220   -3.5560    0.0000 H   0  0  0  0  0  0  0  0  0  0  0  0
  1  2  1  0  0  0  0
  1 17  1  0  0  0  0
  1 21  2  0  0  0  0
  2  3  1  0  0  0  0
  3  4  1  0  0  0  0
  3  8  2  0  0  0  0
  4  5  2  0  0  0  0
  4 22  1  0  0  0  0
  5  6  1  0  0  0  0
  5 23  1  0  0  0  0
  6  7  2  0  0  0  0
  6  9  1  0  0  0  0
  7  8  1  0  0  0  0
  7 24  1  0  0  0  0
  8 25  1  0  0  0  0
  9 10  2  0  0  0  0
  9 11  1  0  0  0  0
 11 12  1  0  0  0  0
 11 16  2  0  0  0  0
 12 13  1  0  0  0  0
 12 26  1  0  0  0  0
 12 27  1  0  0  0  0
 13 14  1  0  0  0  0
 13 15  1  0  0  0  0
 14 28  1  0  0  0  0
 14 29  1  0  0  0  0
 14 30  1  0  0  0  0
 15 31  1  0  0  0  0
 15 32  1  0  0  0  0
 15 33  1  0  0  0  0
 16 34  1  0  0  0  0
 16 35  1  0  0  0  0
 17 18  2  0  0  0  0
 17 36  1  0  0  0  0
 18 19  1  0  0  0  0
 18 37  1  0  0  0  0
 19 20  2  0  0  0  0
 19 38  1  0  0  0  0
 20 21  1  0  0  0  0
 20 39  1  0  0  0  0
 21 40  1  0  0  0  0
M  END
> <Molecule name>
603555

> <Activity>
1

$$$$
382001
  MOE2011           2D

 35 35  0  0  0  0  0  0  0  0999 V2000
    4.5080    2.4750    0.0000 C   0  0  0  0  0  0  0  0  0  0  0  0
    4.5080    1.6500    0.0000 N   0  0  0  0  0  0  0  0  0  0  0  0
    3.7930    1.2380    0.0000 C   0  0  0  0  0  0  0  0  0  0  0  0
    3.7930    0.4120    0.0000 C   0  0  0  0  0  0  0  0  0  0  0  0
    3.0790    0.0000    0.0000 C   0  0  0  0  0  0  0  0  0  0  0  0
    2.3640    0.4120    0.0000 O   0  0  0  0  0  0  0  0  0  0  0  0
    5.2220    1.2380    0.0000 C   0  0  0  0  0  0  0  0  0  0  0  0
    4.5080    0.0000    0.0000 C   0  0  0  0  0  0  0  0  0  0  0  0
    3.0790   -0.8250    0.0000 C   0  0  0  0  0  0  0  0  0  0  0  0
    2.3640   -1.2380    0.0000 C   0  0  0  0  0  0  0  0  0  0  0  0
    1.6500   -0.8250    0.0000 C   0  0  0  0  0  0  0  0  0  0  0  0
    2.3640   -2.0620    0.0000 C   0  0  0  0  0  0  0  0  0  0  0  0
    3.0790   -2.4750    0.0000 C   0  0  0  0  0  0  0  0  0  0  0  0
    3.7930   -2.0620    0.0000 C   0  0  0  0  0  0  0  0  0  0  0  0
    3.7930   -1.2380    0.0000 C   0  0  0  0  0  0  0  0  0  0  0  0
    4.5080   -2.4750    0.0000 C   0  0  0  0  0  0  0  0  0  0  0  0
    5.0190    2.4750    0.0000 H   0  0  0  0  0  0  0  0  0  0  0  0
    4.5080    2.9870    0.0000 H   0  0  0  0  0  0  0  0  0  0  0  0
    3.9960    2.4750    0.0000 H   0  0  0  0  0  0  0  0  0  0  0  0
    3.6180    1.7180    0.0000 H   0  0  0  0  0  0  0  0  0  0  0  0
    3.2900    1.1480    0.0000 H   0  0  0  0  0  0  0  0  0  0  0  0
    4.9670    0.7940    0.0000 H   0  0  0  0  0  0  0  0  0  0  0  0
    5.6650    0.9820    0.0000 H   0  0  0  0  0  0  0  0  0  0  0  0
    5.4780    1.6810    0.0000 H   0  0  0  0  0  0  0  0  0  0  0  0
    4.5080   -0.5110    0.0000 H   0  0  0  0  0  0  0  0  0  0  0  0
    4.9510    0.2560    0.0000 H   0  0  0  0  0  0  0  0  0  0  0  0
    1.9060   -0.3820    0.0000 H   0  0  0  0  0  0  0  0  0  0  0  0
    1.2070   -0.5690    0.0000 H   0  0  0  0  0  0  0  0  0  0  0  0
    1.3940   -1.2680    0.0000 H   0  0  0  0  0  0  0  0  0  0  0  0
    1.9220   -2.3180    0.0000 H   0  0  0  0  0  0  0  0  0  0  0  0
    3.0790   -2.9870    0.0000 H   0  0  0  0  0  0  0  0  0  0  0  0
    4.2360   -0.9820    0.0000 H   0  0  0  0  0  0  0  0  0  0  0  0
    4.2520   -2.9180    0.0000 H   0  0  0  0  0  0  0  0  0  0  0  0
    4.9510   -2.7310    0.0000 H   0  0  0  0  0  0  0  0  0  0  0  0
    4.7640   -2.0320    0.0000 H   0  0  0  0  0  0  0  0  0  0  0  0
  1  2  1  0  0  0  0
  1 17  1  0  0  0  0
  1 18  1  0  0  0  0
  1 19  1  0  0  0  0
  2  3  1  0  0  0  0
  2  7  1  0  0  0  0
  3  4  1  0  0  0  0
  3 20  1  0  0  0  0
  3 21  1  0  0  0  0
  4  5  1  0  0  0  0
  4  8  2  0  0  0  0
  5  6  2  0  0  0  0
  5  9  1  0  0  0  0
  7 22  1  0  0  0  0
  7 23  1  0  0  0  0
  7 24  1  0  0  0  0
  8 25  1  0  0  0  0
  8 26  1  0  0  0  0
  9 10  1  0  0  0  0
  9 15  2  0  0  0  0
 10 11  1  0  0  0  0
 10 12  2  0  0  0  0
 11 27  1  0  0  0  0
 11 28  1  0  0  0  0
 11 29  1  0  0  0  0
 12 13  1  0  0  0  0
 12 30  1  0  0  0  0
 13 14  2  0  0  0  0
 13 31  1  0  0  0  0
 14 15  1  0  0  0  0
 14 16  1  0  0  0  0
 15 32  1  0  0  0  0
 16 33  1  0  0  0  0
 16 34  1  0  0  0  0
 16 35  1  0  0  0  0
M  END
> <Molecule name>
382001

> <Activity>
1

$$$$
693993
  MOE2011           2D

 61 62  0  0  0  0  0  0  0  0999 V2000
    2.9960    2.4820    0.0000 O   0  0  0  0  0  0  0  0  0  0  0  0
    3.7100    2.0690    0.0000 C   0  0  0  0  0  0  0  0  0  0  0  0
    3.7100    1.2440    0.0000 N   0  0  0  0  0  0  0  0  0  0  0  0
    4.4250    0.8320    0.0000 C   0  0  0  0  0  0  0  0  0  0  0  0
    4.4250    0.0070    0.0000 O   0  0  0  0  0  0  0  0  0  0  0  0
    4.4250    2.4820    0.0000 N   0  0  0  0  0  0  0  0  0  0  0  0
    5.1390    2.0690    0.0000 C   0  0  0  0  0  0  0  0  0  0  0  0
    5.1390    1.2440    0.0000 C   0  0  0  0  0  0  0  0  0  0  0  0
    4.4250    3.3070    0.0000 C   0  0  0  0  0  0  0  0  0  0  0  0
    4.4250    4.9570    0.0000 O   0  0  0  0  0  0  0  0  0  0  0  0
    3.7100    4.5440    0.0000 C   0  0  0  0  0  0  0  0  0  0  0  0
    3.7100    3.7190    0.0000 C   0  0  0  0  0  0  0  0  0  0  0  0
    2.2810    6.1940    0.0000 C   0  0  0  0  0  0  0  0  0  0  0  0
    2.9960    5.7820    0.0000 C   0  0  0  0  0  0  0  0  0  0  0  0
    2.9960    4.9570    0.0000 O   0  0  0  0  0  0  0  0  0  0  0  0
    5.1390    3.7190    0.0000 C   0  0  0  0  0  0  0  0  0  0  0  0
    5.8540    3.3070    0.0000 O   0  0  0  0  0  0  0  0  0  0  0  0
    5.8540    5.7820    0.0000 C   0  0  0  0  0  0  0  0  0  0  0  0
    5.8540    4.9570    0.0000 C   0  0  0  0  0  0  0  0  0  0  0  0
    5.1390    4.5440    0.0000 O   0  0  0  0  0  0  0  0  0  0  0  0
    2.9960    0.8320    0.0000 C   0  0  0  0  0  0  0  0  0  0  0  0
    2.9960    0.0070    0.0000 C   0  0  0  0  0  0  0  0  0  0  0  0
    2.3280   -0.4780    0.0000 C   0  0  0  0  0  0  0  0  0  0  0  0
    2.5830   -1.2630    0.0000 N   0  0  0  0  0  0  0  0  0  0  0  0
    3.4080   -1.2630    0.0000 N   0  0  0  0  0  0  0  0  0  0  0  0
    3.6630   -0.4780    0.0000 N   0  0  0  0  0  0  0  0  0  0  0  0
    2.2840   -4.1050    0.0000 C   0  0  0  0  0  0  0  0  0  0  0  0
    1.9490   -3.3520    0.0000 C   0  0  0  0  0  0  0  0  0  0  0  0
    2.4340   -2.6850    0.0000 C   0  0  0  0  0  0  0  0  0  0  0  0
    2.0980   -1.9300    0.0000 C   0  0  0  0  0  0  0  0  0  0  0  0
    1.7990   -4.7730    0.0000 O   0  0  0  0  0  0  0  0  0  0  0  0
    2.1350   -5.5270    0.0000 C   0  0  0  0  0  0  0  0  0  0  0  0
    1.6500   -6.1940    0.0000 O   0  0  0  0  0  0  0  0  0  0  0  0
    2.9550   -5.6130    0.0000 C   0  0  0  0  0  0  0  0  0  0  0  0
    5.5820    2.3250    0.0000 H   0  0  0  0  0  0  0  0  0  0  0  0
    5.5820    0.9880    0.0000 H   0  0  0  0  0  0  0  0  0  0  0  0
    3.2670    3.4630    0.0000 H   0  0  0  0  0  0  0  0  0  0  0  0
    2.5370    6.6370    0.0000 H   0  0  0  0  0  0  0  0  0  0  0  0
    1.8380    6.4500    0.0000 H   0  0  0  0  0  0  0  0  0  0  0  0
    2.0250    5.7510    0.0000 H   0  0  0  0  0  0  0  0  0  0  0  0
    3.5000    5.6930    0.0000 H   0  0  0  0  0  0  0  0  0  0  0  0
    3.1700    6.2620    0.0000 H   0  0  0  0  0  0  0  0  0  0  0  0
    6.3650    5.7820    0.0000 H   0  0  0  0  0  0  0  0  0  0  0  0
    5.8540    6.2930    0.0000 H   0  0  0  0  0  0  0  0  0  0  0  0
    5.3420    5.7820    0.0000 H   0  0  0  0  0  0  0  0  0  0  0  0
    6.0280    4.4760    0.0000 H   0  0  0  0  0  0  0  0  0  0  0  0
    6.3580    5.0450    0.0000 H   0  0  0  0  0  0  0  0  0  0  0  0
    2.8210    1.3120    0.0000 H   0  0  0  0  0  0  0  0  0  0  0  0
    2.4920    0.7420    0.0000 H   0  0  0  0  0  0  0  0  0  0  0  0
    1.8410   -0.3200    0.0000 H   0  0  0  0  0  0  0  0  0  0  0  0
    2.6400   -4.4730    0.0000 H   0  0  0  0  0  0  0  0  0  0  0  0
    2.7080   -3.8200    0.0000 H   0  0  0  0  0  0  0  0  0  0  0  0
    1.5930   -2.9840    0.0000 H   0  0  0  0  0  0  0  0  0  0  0  0
    1.5250   -3.6380    0.0000 H   0  0  0  0  0  0  0  0  0  0  0  0
    2.7890   -3.0530    0.0000 H   0  0  0  0  0  0  0  0  0  0  0  0
    2.8580   -2.3980    0.0000 H   0  0  0  0  0  0  0  0  0  0  0  0
    1.7420   -1.5630    0.0000 H   0  0  0  0  0  0  0  0  0  0  0  0
    1.6740   -2.2170    0.0000 H   0  0  0  0  0  0  0  0  0  0  0  0
    2.9020   -6.1220    0.0000 H   0  0  0  0  0  0  0  0  0  0  0  0
    3.4640   -5.6660    0.0000 H   0  0  0  0  0  0  0  0  0  0  0  0
    3.0090   -5.1040    0.0000 H   0  0  0  0  0  0  0  0  0  0  0  0
  1  2  2  0  0  0  0
  2  3  1  0  0  0  0
  2  6  1  0  0  0  0
  3  4  1  0  0  0  0
  3 21  1  0  0  0  0
  4  5  2  0  0  0  0
  4  8  1  0  0  0  0
  6  7  1  0  0  0  0
  6  9  1  0  0  0  0
  7  8  2  0  0  0  0
  7 35  1  0  0  0  0
  8 36  1  0  0  0  0
  9 12  2  0  0  0  0
  9 16  1  0  0  0  0
 10 11  2  0  0  0  0
 11 12  1  0  0  0  0
 11 15  1  0  0  0  0
 12 37  1  0  0  0  0
 13 14  1  0  0  0  0
 13 38  1  0  0  0  0
 13 39  1  0  0  0  0
 13 40  1  0  0  0  0
 14 15  1  0  0  0  0
 14 41  1  0  0  0  0
 14 42  1  0  0  0  0
 16 17  2  0  0  0  0
 16 20  1  0  0  0  0
 18 19  1  0  0  0  0
 18 43  1  0  0  0  0
 18 44  1  0  0  0  0
 18 45  1  0  0  0  0
 19 20  1  0  0  0  0
 19 46  1  0  0  0  0
 19 47  1  0  0  0  0
 21 22  1  0  0  0  0
 21 48  1  0  0  0  0
 21 49  1  0  0  0  0
 22 23  2  0  0  0  0
 22 26  1  0  0  0  0
 23 24  1  0  0  0  0
 23 50  1  0  0  0  0
 24 25  1  0  0  0  0
 24 30  1  0  0  0  0
 25 26  2  0  0  0  0
 27 28  1  0  0  0  0
 27 31  1  0  0  0  0
 27 51  1  0  0  0  0
 27 52  1  0  0  0  0
 28 29  1  0  0  0  0
 28 53  1  0  0  0  0
 28 54  1  0  0  0  0
 29 30  1  0  0  0  0
 29 55  1  0  0  0  0
 29 56  1  0  0  0  0
 30 57  1  0  0  0  0
 30 58  1  0  0  0  0
 31 32  1  0  0  0  0
 32 33  2  0  0  0  0
 32 34  1  0  0  0  0
 34 59  1  0  0  0  0
 34 60  1  0  0  0  0
 34 61  1  0  0  0  0
M  END
> <Molecule name>
693993

> <Activity>
1

$$$$
280594
  MOE2011           2D

 44 47  0  0  1  0  0  0  0  0999 V2000
    2.3660   -0.6250    0.0000 N   0  0  0  0  0  0  0  0  0  0  0  0
    3.0790   -1.0400    0.0000 C   0  0  0  0  0  0  0  0  0  0  0  0
    3.8260   -0.6160    0.0000 C   0  0  0  0  0  0  0  0  0  0  0  0
    4.5640   -1.0580    0.0000 C   0  0  0  0  0  0  0  0  0  0  0  0
    5.2780   -0.6450    0.0000 C   0  0  0  0  0  0  0  0  0  0  0  0
    5.9930   -1.0580    0.0000 N   0  0  0  0  0  0  0  0  0  0  0  0
    5.9930   -1.8830    0.0000 C   0  0  0  0  0  0  0  0  0  0  0  0
    5.2780   -2.2950    0.0000 N   0  0  0  0  0  0  0  0  0  0  0  0
    4.5640   -1.8830    0.0000 C   0  0  0  0  0  0  0  0  0  0  0  0
    3.0790   -1.9000    0.0000 N   0  0  0  0  0  0  0  0  0  0  0  0
    3.8260   -2.3240    0.0000 N   0  0  0  0  0  0  0  0  0  0  0  0
    3.8360   -3.1480    0.0000 C   0  0  0  0  0  0  0  0  0  0  0  0
    5.1060    0.1570    0.0000 N   0  0  0  0  0  0  0  0  0  0  0  0
    4.2900    0.2420    0.0000 C   0  0  0  0  0  0  0  0  0  0  0  0
    5.6570    0.7710    0.0000 C   0  0  3  0  0  0  0  0  0  0  0  0
    6.4770    0.6860    0.0000 O   0  0  0  0  0  0  0  0  0  0  0  0
    6.8120    1.4400    0.0000 C   0  0  3  0  0  0  0  0  0  0  0  0
    7.6180    1.6130    0.0000 C   0  0  0  0  0  0  0  0  0  0  0  0
    8.1720    1.0010    0.0000 O   0  0  0  0  0  0  0  0  0  0  0  0
    8.9790    1.1740    0.0000 P   0  0  0  0  0  0  0  0  0  0  0  0
    8.8050    1.9810    0.0000 O   0  0  0  0  0  0  0  0  0  0  0  0
    9.1510    0.3670    0.0000 O   0  0  0  0  0  0  0  0  0  0  0  0
    9.7850    1.3460    0.0000 O   0  0  0  0  0  0  0  0  0  0  0  0
    6.1980    1.9920    0.0000 C   0  0  3  0  0  0  0  0  0  0  0  0
    5.4840    1.5770    0.0000 C   0  0  3  0  0  0  0  0  0  0  0  0
    4.7300    1.9120    0.0000 O   0  0  0  0  0  0  0  0  0  0  0  0
    6.2820    2.8120    0.0000 O   0  0  0  0  0  0  0  0  0  0  0  0
    2.3690    0.2000    0.0000 H   0  0  0  0  0  0  0  0  0  0  0  0
    1.6500   -1.0350    0.0000 H   0  0  0  0  0  0  0  0  0  0  0  0
    6.7070   -2.2950    0.0000 H   0  0  0  0  0  0  0  0  0  0  0  0
    3.0110   -3.1580    0.0000 H   0  0  0  0  0  0  0  0  0  0  0  0
    3.8460   -3.9730    0.0000 H   0  0  0  0  0  0  0  0  0  0  0  0
    4.6610   -3.1380    0.0000 H   0  0  0  0  0  0  0  0  0  0  0  0
    3.9050    0.9710    0.0000 H   0  0  0  0  0  0  0  0  0  0  0  0
    5.6580   -0.0540    0.0000 H   0  0  0  0  0  0  0  0  0  0  0  0
    7.2960    2.1090    0.0000 H   0  0  0  0  0  0  0  0  0  0  0  0
    7.4740    2.4250    0.0000 H   0  0  0  0  0  0  0  0  0  0  0  0
    8.2100    2.1870    0.0000 H   0  0  0  0  0  0  0  0  0  0  0  0
    8.5380   -0.1860    0.0000 H   0  0  0  0  0  0  0  0  0  0  0  0
   10.3370    0.7340    0.0000 H   0  0  0  0  0  0  0  0  0  0  0  0
    5.5400    2.4890    0.0000 H   0  0  0  0  0  0  0  0  0  0  0  0
    5.1310    2.3230    0.0000 H   0  0  0  0  0  0  0  0  0  0  0  0
    4.6420    2.7320    0.0000 H   0  0  0  0  0  0  0  0  0  0  0  0
    7.0360    3.1480    0.0000 H   0  0  0  0  0  0  0  0  0  0  0  0
  1  2  1  0  0  0  0
  1 28  1  0  0  0  0
  1 29  1  0  0  0  0
  2  3  1  0  0  0  0
  2 10  2  0  0  0  0
  3  4  1  0  0  0  0
  3 14  2  0  0  0  0
  4  5  1  0  0  0  0
  4  9  2  0  0  0  0
  5  6  2  0  0  0  0
  5 13  1  0  0  0  0
  6  7  1  0  0  0  0
  7  8  2  0  0  0  0
  7 30  1  0  0  0  0
  8  9  1  0  0  0  0
  9 11  1  0  0  0  0
 10 11  1  0  0  0  0
 11 12  1  0  0  0  0
 12 31  1  0  0  0  0
 12 32  1  0  0  0  0
 12 33  1  0  0  0  0
 13 14  1  0  0  0  0
 13 15  1  0  0  0  0
 14 34  1  0  0  0  0
 15 16  1  0  0  0  0
 15 25  1  0  0  0  0
 15 35  1  0  0  0  0
 16 17  1  0  0  0  0
 17 18  1  0  0  0  0
 17 24  1  0  0  0  0
 17 36  1  0  0  0  0
 18 19  1  0  0  0  0
 18 37  1  0  0  0  0
 18 38  1  0  0  0  0
 19 20  1  0  0  0  0
 20 21  2  0  0  0  0
 20 22  1  0  0  0  0
 20 23  1  0  0  0  0
 22 39  1  0  0  0  0
 23 40  1  0  0  0  0
 24 25  1  0  0  0  0
 24 27  1  0  0  0  0
 24 41  1  0  0  0  0
 25 26  1  0  0  0  0
 25 42  1  0  0  0  0
 26 43  1  0  0  0  0
 27 44  1  0  0  0  0
M  END
> <Molecule name>
280594

> <Activity>
1

$$$$
628115
  MOE2011           2D

 46 48  0  0  1  0  0  0  0  0999 V2000
    1.6500   -2.6850    0.0000 C   0  0  0  0  0  0  0  0  0  0  0  0
    1.6500   -1.8250    0.0000 C   0  0  0  0  0  0  0  0  0  0  0  0
    2.3980   -1.4010    0.0000 C   0  0  0  0  0  0  0  0  0  0  0  0
    3.1350   -1.8420    0.0000 C   0  0  0  0  0  0  0  0  0  0  0  0
    3.1350   -2.6670    0.0000 C   0  0  0  0  0  0  0  0  0  0  0  0
    2.3980   -3.1080    0.0000 C   0  0  0  0  0  0  0  0  0  0  0  0
    3.8500   -3.0800    0.0000 N   0  0  0  0  0  0  0  0  0  0  0  0
    4.5640   -2.6670    0.0000 C   0  0  0  0  0  0  0  0  0  0  0  0
    4.5640   -1.8420    0.0000 C   0  0  0  0  0  0  0  0  0  0  0  0
    3.8500   -1.4300    0.0000 C   0  0  0  0  0  0  0  0  0  0  0  0
    5.3020   -1.4010    0.0000 C   0  0  0  0  0  0  0  0  0  0  0  0
    6.0490   -1.8250    0.0000 C   0  0  0  0  0  0  0  0  0  0  0  0
    6.0490   -2.6850    0.0000 C   0  0  0  0  0  0  0  0  0  0  0  0
    5.3020   -3.1080    0.0000 C   0  0  0  0  0  0  0  0  0  0  0  0
    6.7620   -1.4090    0.0000 O   0  0  0  0  0  0  0  0  0  0  0  0
    7.4780   -1.8190    0.0000 C   0  0  0  0  0  0  0  0  0  0  0  0
    3.8500   -0.6050    0.0000 N   0  0  0  0  0  0  0  0  0  0  0  0
    3.1350   -0.1920    0.0000 C   0  0  0  0  0  0  0  0  0  0  0  0
    3.1350    0.6330    0.0000 C   0  0  0  0  0  0  0  0  0  0  0  0
    2.4210    1.0450    0.0000 N   0  0  3  0  0  0  0  0  0  0  0  0
    1.7060    0.6330    0.0000 C   0  0  0  0  0  0  0  0  0  0  0  0
    2.4210    1.8700    0.0000 C   0  0  0  0  0  0  0  0  0  0  0  0
    1.7060    2.2830    0.0000 C   0  0  0  0  0  0  0  0  0  0  0  0
    1.7060    3.1080    0.0000 Cl  0  0  0  0  0  0  0  0  0  0  0  0
    1.2080   -2.9420    0.0000 H   0  0  0  0  0  0  0  0  0  0  0  0
    1.2080   -1.5680    0.0000 H   0  0  0  0  0  0  0  0  0  0  0  0
    2.4030   -0.8890    0.0000 H   0  0  0  0  0  0  0  0  0  0  0  0
    2.4030   -3.6190    0.0000 H   0  0  0  0  0  0  0  0  0  0  0  0
    5.2960   -0.8890    0.0000 H   0  0  0  0  0  0  0  0  0  0  0  0
    6.4910   -2.9420    0.0000 H   0  0  0  0  0  0  0  0  0  0  0  0
    5.2960   -3.6190    0.0000 H   0  0  0  0  0  0  0  0  0  0  0  0
    7.2240   -2.2630    0.0000 H   0  0  0  0  0  0  0  0  0  0  0  0
    7.9220   -2.0730    0.0000 H   0  0  0  0  0  0  0  0  0  0  0  0
    7.7320   -1.3750    0.0000 H   0  0  0  0  0  0  0  0  0  0  0  0
    4.2920   -0.3490    0.0000 H   0  0  0  0  0  0  0  0  0  0  0  0
    2.6310   -0.1030    0.0000 H   0  0  0  0  0  0  0  0  0  0  0  0
    2.9600   -0.6720    0.0000 H   0  0  0  0  0  0  0  0  0  0  0  0
    3.6390    0.5440    0.0000 H   0  0  0  0  0  0  0  0  0  0  0  0
    3.3100    1.1140    0.0000 H   0  0  0  0  0  0  0  0  0  0  0  0
    1.4500    1.0760    0.0000 H   0  0  0  0  0  0  0  0  0  0  0  0
    1.2630    0.3770    0.0000 H   0  0  0  0  0  0  0  0  0  0  0  0
    1.9620    0.1900    0.0000 H   0  0  0  0  0  0  0  0  0  0  0  0
    2.9250    1.7820    0.0000 H   0  0  0  0  0  0  0  0  0  0  0  0
    2.5950    2.3510    0.0000 H   0  0  0  0  0  0  0  0  0  0  0  0
    1.2020    2.3720    0.0000 H   0  0  0  0  0  0  0  0  0  0  0  0
    1.5310    1.8030    0.0000 H   0  0  0  0  0  0  0  0  0  0  0  0
  1  2  1  0  0  0  0
  1  6  2  0  0  0  0
  1 25  1  0  0  0  0
  2  3  2  0  0  0  0
  2 26  1  0  0  0  0
  3  4  1  0  0  0  0
  3 27  1  0  0  0  0
  4  5  1  0  0  0  0
  4 10  2  0  0  0  0
  5  6  1  0  0  0  0
  5  7  2  0  0  0  0
  6 28  1  0  0  0  0
  7  8  1  0  0  0  0
  8  9  1  0  0  0  0
  8 14  2  0  0  0  0
  9 10  1  0  0  0  0
  9 11  2  0  0  0  0
 10 17  1  0  0  0  0
 11 12  1  0  0  0  0
 11 29  1  0  0  0  0
 12 13  2  0  0  0  0
 12 15  1  0  0  0  0
 13 14  1  0  0  0  0
 13 30  1  0  0  0  0
 14 31  1  0  0  0  0
 15 16  1  0  0  0  0
 16 32  1  0  0  0  0
 16 33  1  0  0  0  0
 16 34  1  0  0  0  0
 17 18  1  0  0  0  0
 17 35  1  0  0  0  0
 18 19  1  0  0  0  0
 18 36  1  0  0  0  0
 18 37  1  0  0  0  0
 19 20  1  0  0  0  0
 19 38  1  0  0  0  0
 19 39  1  0  0  0  0
 20 21  1  0  0  0  0
 20 22  1  0  0  0  0
 21 40  1  0  0  0  0
 21 41  1  0  0  0  0
 21 42  1  0  0  0  0
 22 23  1  0  0  0  0
 22 43  1  0  0  0  0
 22 44  1  0  0  0  0
 23 24  1  0  0  0  0
 23 45  1  0  0  0  0
 23 46  1  0  0  0  0
M  END
> <Molecule name>
628115

> <Activity>
1

$$$$
144872
  MOE2011           2D

 18 18  0  0  0  0  0  0  0  0999 V2000
    3.7930    2.0620    0.0000 C   0  0  0  0  0  0  0  0  0  0  0  0
    3.7930    1.2380    0.0000 S   0  0  0  0  0  0  0  0  0  0  0  0
    4.6180    1.2380    0.0000 O   0  0  0  0  0  0  0  0  0  0  0  0
    2.9680    1.2380    0.0000 O   0  0  0  0  0  0  0  0  0  0  0  0
    3.7930    0.4120    0.0000 C   0  0  0  0  0  0  0  0  0  0  0  0
    3.0790    0.0000    0.0000 C   0  0  0  0  0  0  0  0  0  0  0  0
    3.0790   -0.8250    0.0000 C   0  0  0  0  0  0  0  0  0  0  0  0
    2.3640   -1.2380    0.0000 C   0  0  0  0  0  0  0  0  0  0  0  0
    1.6500   -1.6500    0.0000 N   0  0  0  0  0  0  0  0  0  0  0  0
    3.7930   -1.2380    0.0000 C   0  0  0  0  0  0  0  0  0  0  0  0
    3.7930   -2.0620    0.0000 Cl  0  0  0  0  0  0  0  0  0  0  0  0
    4.5080    0.0000    0.0000 N   0  0  0  0  0  0  0  0  0  0  0  0
    4.5080   -0.8250    0.0000 C   0  0  0  0  0  0  0  0  0  0  0  0
    5.2220   -1.2380    0.0000 Cl  0  0  0  0  0  0  0  0  0  0  0  0
    2.3640    0.4120    0.0000 Cl  0  0  0  0  0  0  0  0  0  0  0  0
    4.6180    2.0620    0.0000 H   0  0  0  0  0  0  0  0  0  0  0  0
    3.7930    2.8880    0.0000 H   0  0  0  0  0  0  0  0  0  0  0  0
    2.9680    2.0620    0.0000 H   0  0  0  0  0  0  0  0  0  0  0  0
  1  2  1  0  0  0  0
  1 16  1  0  0  0  0
  1 17  1  0  0  0  0
  1 18  1  0  0  0  0
  2  3  2  0  0  0  0
  2  4  2  0  0  0  0
  2  5  1  0  0  0  0
  5  6  2  0  0  0  0
  5 12  1  0  0  0  0
  6  7  1  0  0  0  0
  6 15  1  0  0  0  0
  7  8  1  0  0  0  0
  7 10  2  0  0  0  0
  8  9  3  0  0  0  0
 10 11  1  0  0  0  0
 10 13  1  0  0  0  0
 12 13  2  0  0  0  0
 13 14  1  0  0  0  0
M  END
> <Molecule name>
144872

> <Activity>
1

$$$$
382005
  MOE2011           2D

 41 41  0  0  0  0  0  0  0  0999 V2000
    5.2220    3.0940    0.0000 C   0  0  0  0  0  0  0  0  0  0  0  0
    5.2220    2.2690    0.0000 N   0  0  0  0  0  0  0  0  0  0  0  0
    4.5080    1.8560    0.0000 C   0  0  0  0  0  0  0  0  0  0  0  0
    4.5080    1.0310    0.0000 C   0  0  0  0  0  0  0  0  0  0  0  0
    3.7930    0.6190    0.0000 C   0  0  0  0  0  0  0  0  0  0  0  0
    3.0790    1.0310    0.0000 O   0  0  0  0  0  0  0  0  0  0  0  0
    5.9370    1.8560    0.0000 C   0  0  0  0  0  0  0  0  0  0  0  0
    5.2220    0.6190    0.0000 C   0  0  0  0  0  0  0  0  0  0  0  0
    1.6500   -0.6190    0.0000 C   0  0  0  0  0  0  0  0  0  0  0  0
    2.3640   -0.2060    0.0000 O   0  0  0  0  0  0  0  0  0  0  0  0
    3.0790   -0.6190    0.0000 C   0  0  0  0  0  0  0  0  0  0  0  0
    3.7930   -0.2060    0.0000 C   0  0  0  0  0  0  0  0  0  0  0  0
    3.0790   -3.0940    0.0000 C   0  0  0  0  0  0  0  0  0  0  0  0
    3.7930   -2.6810    0.0000 O   0  0  0  0  0  0  0  0  0  0  0  0
    3.7930   -1.8560    0.0000 C   0  0  0  0  0  0  0  0  0  0  0  0
    3.0790   -1.4440    0.0000 C   0  0  0  0  0  0  0  0  0  0  0  0
    4.5080   -1.4440    0.0000 C   0  0  0  0  0  0  0  0  0  0  0  0
    4.5080   -0.6190    0.0000 C   0  0  0  0  0  0  0  0  0  0  0  0
    5.9370   -1.4440    0.0000 C   0  0  0  0  0  0  0  0  0  0  0  0
    5.2220   -1.8560    0.0000 O   0  0  0  0  0  0  0  0  0  0  0  0
    5.7340    3.0940    0.0000 H   0  0  0  0  0  0  0  0  0  0  0  0
    5.2220    3.6050    0.0000 H   0  0  0  0  0  0  0  0  0  0  0  0
    4.7110    3.0940    0.0000 H   0  0  0  0  0  0  0  0  0  0  0  0
    4.3330    2.3370    0.0000 H   0  0  0  0  0  0  0  0  0  0  0  0
    4.0050    1.7670    0.0000 H   0  0  0  0  0  0  0  0  0  0  0  0
    5.6810    1.4130    0.0000 H   0  0  0  0  0  0  0  0  0  0  0  0
    6.3800    1.6000    0.0000 H   0  0  0  0  0  0  0  0  0  0  0  0
    6.1930    2.2990    0.0000 H   0  0  0  0  0  0  0  0  0  0  0  0
    5.2220    0.1070    0.0000 H   0  0  0  0  0  0  0  0  0  0  0  0
    5.6650    0.8740    0.0000 H   0  0  0  0  0  0  0  0  0  0  0  0
    1.3940   -0.1760    0.0000 H   0  0  0  0  0  0  0  0  0  0  0  0
    1.2070   -0.8740    0.0000 H   0  0  0  0  0  0  0  0  0  0  0  0
    1.9060   -1.0620    0.0000 H   0  0  0  0  0  0  0  0  0  0  0  0
    2.8230   -2.6510    0.0000 H   0  0  0  0  0  0  0  0  0  0  0  0
    2.6360   -3.3500    0.0000 H   0  0  0  0  0  0  0  0  0  0  0  0
    3.3350   -3.5370    0.0000 H   0  0  0  0  0  0  0  0  0  0  0  0
    2.6360   -1.7000    0.0000 H   0  0  0  0  0  0  0  0  0  0  0  0
    4.9510   -0.3630    0.0000 H   0  0  0  0  0  0  0  0  0  0  0  0
    6.1930   -1.8870    0.0000 H   0  0  0  0  0  0  0  0  0  0  0  0
    6.3800   -1.1880    0.0000 H   0  0  0  0  0  0  0  0  0  0  0  0
    5.6810   -1.0010    0.0000 H   0  0  0  0  0  0  0  0  0  0  0  0
  1  2  1  0  0  0  0
  1 21  1  0  0  0  0
  1 22  1  0  0  0  0
  1 23  1  0  0  0  0
  2  3  1  0  0  0  0
  2  7  1  0  0  0  0
  3  4  1  0  0  0  0
  3 24  1  0  0  0  0
  3 25  1  0  0  0  0
  4  5  1  0  0  0  0
  4  8  2  0  0  0  0
  5  6  2  0  0  0  0
  5 12  1  0  0  0  0
  7 26  1  0  0  0  0
  7 27  1  0  0  0  0
  7 28  1  0  0  0  0
  8 29  1  0  0  0  0
  8 30  1  0  0  0  0
  9 10  1  0  0  0  0
  9 31  1  0  0  0  0
  9 32  1  0  0  0  0
  9 33  1  0  0  0  0
 10 11  1  0  0  0  0
 11 12  1  0  0  0  0
 11 16  2  0  0  0  0
 12 18  2  0  0  0  0
 13 14  1  0  0  0  0
 13 34  1  0  0  0  0
 13 35  1  0  0  0  0
 13 36  1  0  0  0  0
 14 15  1  0  0  0  0
 15 16  1  0  0  0  0
 15 17  2  0  0  0  0
 16 37  1  0  0  0  0
 17 18  1  0  0  0  0
 17 20  1  0  0  0  0
 18 38  1  0  0  0  0
 19 20  1  0  0  0  0
 19 39  1  0  0  0  0
 19 40  1  0  0  0  0
 19 41  1  0  0  0  0
M  END
> <Molecule name>
382005

> <Activity>
1

$$$$
641396
  MOE2011           2D

 35 38  0  0  0  0  0  0  0  0999 V2000
    4.8160   -1.4400    0.0000 C   0  0  0  0  0  0  0  0  0  0  0  0
    4.8180   -0.6150    0.0000 N   0  0  0  0  0  0  0  0  0  0  0  0
    4.1540   -0.1320    0.0000 C   0  0  0  0  0  0  0  0  0  0  0  0
    4.4070    0.6480    0.0000 C   0  0  0  0  0  0  0  0  0  0  0  0
    3.8450    1.2910    0.0000 C   0  0  0  0  0  0  0  0  0  0  0  0
    3.0080    1.1200    0.0000 C   0  0  0  0  0  0  0  0  0  0  0  0
    2.7440    0.3070    0.0000 C   0  0  0  0  0  0  0  0  0  0  0  0
    3.3220   -0.3230    0.0000 C   0  0  0  0  0  0  0  0  0  0  0  0
    1.6500    1.5650    0.0000 C   0  0  0  0  0  0  0  0  0  0  0  0
    2.4580    1.7340    0.0000 O   0  0  0  0  0  0  0  0  0  0  0  0
    5.4820   -0.1340    0.0000 C   0  0  0  0  0  0  0  0  0  0  0  0
    5.2280    0.6500    0.0000 C   0  0  0  0  0  0  0  0  0  0  0  0
    5.9830   -1.7340    0.0000 O   0  0  0  0  0  0  0  0  0  0  0  0
    6.5420   -1.1270    0.0000 C   0  0  0  0  0  0  0  0  0  0  0  0
    6.2890   -0.3060    0.0000 C   0  0  0  0  0  0  0  0  0  0  0  0
    7.3810   -1.3130    0.0000 C   0  0  0  0  0  0  0  0  0  0  0  0
    7.9570   -0.6740    0.0000 C   0  0  0  0  0  0  0  0  0  0  0  0
    7.6840    0.1410    0.0000 C   0  0  0  0  0  0  0  0  0  0  0  0
    6.8410    0.3070    0.0000 C   0  0  0  0  0  0  0  0  0  0  0  0
    6.5860    1.0920    0.0000 C   0  0  0  0  0  0  0  0  0  0  0  0
    5.7800    1.2630    0.0000 C   0  0  0  0  0  0  0  0  0  0  0  0
    8.2290    0.7610    0.0000 O   0  0  0  0  0  0  0  0  0  0  0  0
    4.3040   -1.4390    0.0000 H   0  0  0  0  0  0  0  0  0  0  0  0
    4.8150   -1.9510    0.0000 H   0  0  0  0  0  0  0  0  0  0  0  0
    5.3270   -1.4400    0.0000 H   0  0  0  0  0  0  0  0  0  0  0  0
    4.0080    1.7760    0.0000 H   0  0  0  0  0  0  0  0  0  0  0  0
    2.2450    0.1980    0.0000 H   0  0  0  0  0  0  0  0  0  0  0  0
    3.1700   -0.8120    0.0000 H   0  0  0  0  0  0  0  0  0  0  0  0
    1.5450    2.0660    0.0000 H   0  0  0  0  0  0  0  0  0  0  0  0
    1.1490    1.4600    0.0000 H   0  0  0  0  0  0  0  0  0  0  0  0
    1.7550    1.0640    0.0000 H   0  0  0  0  0  0  0  0  0  0  0  0
    7.5380   -1.7990    0.0000 H   0  0  0  0  0  0  0  0  0  0  0  0
    8.4570   -0.7780    0.0000 H   0  0  0  0  0  0  0  0  0  0  0  0
    6.9290    1.4720    0.0000 H   0  0  0  0  0  0  0  0  0  0  0  0
    5.6210    1.7500    0.0000 H   0  0  0  0  0  0  0  0  0  0  0  0
  1  2  1  0  0  0  0
  1 23  1  0  0  0  0
  1 24  1  0  0  0  0
  1 25  1  0  0  0  0
  2  3  1  0  0  0  0
  2 11  1  0  0  0  0
  3  4  1  0  0  0  0
  3  8  2  0  0  0  0
  4  5  2  0  0  0  0
  4 12  1  0  0  0  0
  5  6  1  0  0  0  0
  5 26  1  0  0  0  0
  6  7  2  0  0  0  0
  6 10  1  0  0  0  0
  7  8  1  0  0  0  0
  7 27  1  0  0  0  0
  8 28  1  0  0  0  0
  9 10  1  0  0  0  0
  9 29  1  0  0  0  0
  9 30  1  0  0  0  0
  9 31  1  0  0  0  0
 11 12  1  0  0  0  0
 11 15  2  0  0  0  0
 12 21  2  0  0  0  0
 13 14  2  0  0  0  0
 14 15  1  0  0  0  0
 14 16  1  0  0  0  0
 15 19  1  0  0  0  0
 16 17  2  0  0  0  0
 16 32  1  0  0  0  0
 17 18  1  0  0  0  0
 17 33  1  0  0  0  0
 18 19  1  0  0  0  0
 18 22  2  0  0  0  0
 19 20  2  0  0  0  0
 20 21  1  0  0  0  0
 20 34  1  0  0  0  0
 21 35  1  0  0  0  0
M  END
> <Molecule name>
641396

> <Activity>
1

$$$$
693132
  MOE2011           2D

 42 43  0  0  0  0  0  0  0  0999 V2000
    3.0790    0.4120    0.0000 C   0  0  0  0  0  0  0  0  0  0  0  0
    2.3640    0.8250    0.0000 N   0  3  0  0  0  0  0  0  0  0  0  0
    1.6500    0.4120    0.0000 O   0  0  0  0  0  0  0  0  0  0  0  0
    3.0790   -0.4120    0.0000 C   0  0  0  0  0  0  0  0  0  0  0  0
    2.3640   -0.8250    0.0000 C   0  0  0  0  0  0  0  0  0  0  0  0
    2.3640   -1.6500    0.0000 C   0  0  0  0  0  0  0  0  0  0  0  0
    1.6500   -2.0620    0.0000 C   0  0  0  0  0  0  0  0  0  0  0  0
    1.6500   -2.8880    0.0000 C   0  0  0  0  0  0  0  0  0  0  0  0
    2.3640   -3.3000    0.0000 C   0  0  0  0  0  0  0  0  0  0  0  0
    3.0790   -2.8880    0.0000 C   0  0  0  0  0  0  0  0  0  0  0  0
    3.0790   -2.0620    0.0000 C   0  0  0  0  0  0  0  0  0  0  0  0
    1.6500   -4.5380    0.0000 C   0  0  0  0  0  0  0  0  0  0  0  0
    2.3640   -4.1250    0.0000 O   0  0  0  0  0  0  0  0  0  0  0  0
    3.7930   -0.8250    0.0000 N   0  3  0  0  0  0  0  0  0  0  0  0
    4.5080   -0.4120    0.0000 O   0  0  0  0  0  0  0  0  0  0  0  0
    3.7930   -1.6500    0.0000 O   0  5  0  0  0  0  0  0  0  0  0  0
    3.7930    0.8250    0.0000 C   0  0  0  0  0  0  0  0  0  0  0  0
    3.7930    1.6500    0.0000 C   0  0  0  0  0  0  0  0  0  0  0  0
    3.0790    2.0620    0.0000 C   0  0  0  0  0  0  0  0  0  0  0  0
    3.0790    2.8880    0.0000 C   0  0  0  0  0  0  0  0  0  0  0  0
    3.7930    3.3000    0.0000 C   0  0  0  0  0  0  0  0  0  0  0  0
    4.5080    2.8880    0.0000 C   0  0  0  0  0  0  0  0  0  0  0  0
    4.5080    2.0620    0.0000 C   0  0  0  0  0  0  0  0  0  0  0  0
    4.5080    4.5380    0.0000 C   0  0  0  0  0  0  0  0  0  0  0  0
    3.7930    4.1250    0.0000 O   0  0  0  0  0  0  0  0  0  0  0  0
    2.3640    1.6500    0.0000 O   0  5  0  0  0  0  0  0  0  0  0  0
    1.9220   -0.5690    0.0000 H   0  0  0  0  0  0  0  0  0  0  0  0
    1.2070   -1.8070    0.0000 H   0  0  0  0  0  0  0  0  0  0  0  0
    1.2070   -3.1430    0.0000 H   0  0  0  0  0  0  0  0  0  0  0  0
    3.5220   -3.1430    0.0000 H   0  0  0  0  0  0  0  0  0  0  0  0
    3.5220   -1.8070    0.0000 H   0  0  0  0  0  0  0  0  0  0  0  0
    1.3940   -4.0950    0.0000 H   0  0  0  0  0  0  0  0  0  0  0  0
    1.2070   -4.7930    0.0000 H   0  0  0  0  0  0  0  0  0  0  0  0
    1.9060   -4.9810    0.0000 H   0  0  0  0  0  0  0  0  0  0  0  0
    4.2360    0.5690    0.0000 H   0  0  0  0  0  0  0  0  0  0  0  0
    2.6360    1.8070    0.0000 H   0  0  0  0  0  0  0  0  0  0  0  0
    2.6360    3.1430    0.0000 H   0  0  0  0  0  0  0  0  0  0  0  0
    4.9510    3.1430    0.0000 H   0  0  0  0  0  0  0  0  0  0  0  0
    4.9510    1.8070    0.0000 H   0  0  0  0  0  0  0  0  0  0  0  0
    4.7640    4.0950    0.0000 H   0  0  0  0  0  0  0  0  0  0  0  0
    4.9510    4.7930    0.0000 H   0  0  0  0  0  0  0  0  0  0  0  0
    4.2520    4.9810    0.0000 H   0  0  0  0  0  0  0  0  0  0  0  0
  1  2  1  0  0  0  0
  1  4  1  0  0  0  0
  1 17  2  0  0  0  0
  2  3  2  0  0  0  0
  2 26  1  0  0  0  0
  4  5  2  0  0  0  0
  4 14  1  0  0  0  0
  5  6  1  0  0  0  0
  5 27  1  0  0  0  0
  6  7  1  0  0  0  0
  6 11  2  0  0  0  0
  7  8  2  0  0  0  0
  7 28  1  0  0  0  0
  8  9  1  0  0  0  0
  8 29  1  0  0  0  0
  9 10  2  0  0  0  0
  9 13  1  0  0  0  0
 10 11  1  0  0  0  0
 10 30  1  0  0  0  0
 11 31  1  0  0  0  0
 12 13  1  0  0  0  0
 12 32  1  0  0  0  0
 12 33  1  0  0  0  0
 12 34  1  0  0  0  0
 14 15  2  0  0  0  0
 14 16  1  0  0  0  0
 17 18  1  0  0  0  0
 17 35  1  0  0  0  0
 18 19  1  0  0  0  0
 18 23  2  0  0  0  0
 19 20  2  0  0  0  0
 19 36  1  0  0  0  0
 20 21  1  0  0  0  0
 20 37  1  0  0  0  0
 21 22  2  0  0  0  0
 21 25  1  0  0  0  0
 22 23  1  0  0  0  0
 22 38  1  0  0  0  0
 23 39  1  0  0  0  0
 24 25  1  0  0  0  0
 24 40  1  0  0  0  0
 24 41  1  0  0  0  0
 24 42  1  0  0  0  0
M  CHG  1   2   1
M  CHG  1  14   1
M  CHG  1  16  -1
M  CHG  1  26  -1
M  END
> <Molecule name>
693132

> <Activity>
1

$$$$
350629
  MOE2011           2D

 71 72  0  0  1  0  0  0  0  0999 V2000
    4.5080    1.4440    0.0000 C   0  0  3  0  0  0  0  0  0  0  0  0
    4.5080    2.2690    0.0000 C   0  0  3  0  0  0  0  0  0  0  0  0
    5.2220    2.6810    0.0000 C   0  0  3  0  0  0  0  0  0  0  0  0
    5.2220    3.5060    0.0000 O   0  0  0  0  0  0  0  0  0  0  0  0
    5.9370    3.9190    0.0000 C   0  0  0  0  0  0  0  0  0  0  0  0
    5.9370    4.7440    0.0000 C   0  0  0  0  0  0  0  0  0  0  0  0
    3.7930    0.2060    0.0000 C   0  0  0  0  0  0  0  0  0  0  0  0
    3.7930    1.0310    0.0000 O   0  0  0  0  0  0  0  0  0  0  0  0
    2.3640   -3.9190    0.0000 N   0  0  0  0  0  0  0  0  0  0  0  0
    3.0790   -3.5060    0.0000 C   0  0  0  0  0  0  0  0  0  0  0  0
    3.0790   -2.6810    0.0000 C   0  0  0  0  0  0  0  0  0  0  0  0
    3.7930   -2.2690    0.0000 C   0  0  0  0  0  0  0  0  0  0  0  0
    3.7930   -1.4440    0.0000 C   0  0  0  0  0  0  0  0  0  0  0  0
    4.5080   -1.0310    0.0000 C   0  0  0  0  0  0  0  0  0  0  0  0
    4.5080   -0.2060    0.0000 C   0  0  0  0  0  0  0  0  0  0  0  0
    2.3640   -4.7440    0.0000 C   0  0  0  0  0  0  0  0  0  0  0  0
    1.6500   -3.5060    0.0000 C   0  0  0  0  0  0  0  0  0  0  0  0
    2.3640   -2.2690    0.0000 C   0  0  0  0  0  0  0  0  0  0  0  0
    4.5080   -2.6810    0.0000 O   0  0  0  0  0  0  0  0  0  0  0  0
    3.0790   -1.0310    0.0000 C   0  0  0  0  0  0  0  0  0  0  0  0
    3.0790   -0.2060    0.0000 C   0  0  0  0  0  0  0  0  0  0  0  0
    5.2220    1.0310    0.0000 O   0  0  0  0  0  0  0  0  0  0  0  0
    5.9370    1.4440    0.0000 C   0  0  3  0  0  0  0  0  0  0  0  0
    5.9370    2.2690    0.0000 C   0  0  3  0  0  0  0  0  0  0  0  0
    6.6510    2.6810    0.0000 O   0  0  0  0  0  0  0  0  0  0  0  0
    7.3660    2.2690    0.0000 C   0  0  0  0  0  0  0  0  0  0  0  0
    8.0800    2.6810    0.0000 C   0  0  0  0  0  0  0  0  0  0  0  0
    7.3660    1.4440    0.0000 O   0  0  0  0  0  0  0  0  0  0  0  0
    7.3660   -1.0310    0.0000 C   0  0  0  0  0  0  0  0  0  0  0  0
    7.3660   -0.2060    0.0000 C   0  0  0  0  0  0  0  0  0  0  0  0
    6.6510    0.2060    0.0000 O   0  0  0  0  0  0  0  0  0  0  0  0
    6.6510    1.0310    0.0000 C   0  0  0  0  0  0  0  0  0  0  0  0
    8.0800    0.2060    0.0000 O   0  0  0  0  0  0  0  0  0  0  0  0
    3.7930    2.6810    0.0000 O   0  0  0  0  0  0  0  0  0  0  0  0
    3.0790    2.2690    0.0000 C   0  0  0  0  0  0  0  0  0  0  0  0
    2.3640    2.6810    0.0000 C   0  0  0  0  0  0  0  0  0  0  0  0
    3.0790    1.4440    0.0000 O   0  0  0  0  0  0  0  0  0  0  0  0
    6.6510    3.5060    0.0000 O   0  0  0  0  0  0  0  0  0  0  0  0
    4.0650    1.7000    0.0000 H   0  0  0  0  0  0  0  0  0  0  0  0
    4.5080    2.7800    0.0000 H   0  0  0  0  0  0  0  0  0  0  0  0
    5.6650    2.9370    0.0000 H   0  0  0  0  0  0  0  0  0  0  0  0
    6.4480    4.7440    0.0000 H   0  0  0  0  0  0  0  0  0  0  0  0
    5.9370    5.2550    0.0000 H   0  0  0  0  0  0  0  0  0  0  0  0
    5.4250    4.7440    0.0000 H   0  0  0  0  0  0  0  0  0  0  0  0
    3.2540   -3.9870    0.0000 H   0  0  0  0  0  0  0  0  0  0  0  0
    3.5830   -3.4170    0.0000 H   0  0  0  0  0  0  0  0  0  0  0  0
    4.9510   -1.2870    0.0000 H   0  0  0  0  0  0  0  0  0  0  0  0
    4.9510    0.0500    0.0000 H   0  0  0  0  0  0  0  0  0  0  0  0
    1.8530   -4.7440    0.0000 H   0  0  0  0  0  0  0  0  0  0  0  0
    2.3640   -5.2550    0.0000 H   0  0  0  0  0  0  0  0  0  0  0  0
    2.8760   -4.7440    0.0000 H   0  0  0  0  0  0  0  0  0  0  0  0
    1.9060   -3.0630    0.0000 H   0  0  0  0  0  0  0  0  0  0  0  0
    1.2070   -3.2510    0.0000 H   0  0  0  0  0  0  0  0  0  0  0  0
    1.3940   -3.9490    0.0000 H   0  0  0  0  0  0  0  0  0  0  0  0
    2.3640   -1.7570    0.0000 H   0  0  0  0  0  0  0  0  0  0  0  0
    1.9220   -2.5250    0.0000 H   0  0  0  0  0  0  0  0  0  0  0  0
    2.6360   -1.2870    0.0000 H   0  0  0  0  0  0  0  0  0  0  0  0
    2.6360    0.0500    0.0000 H   0  0  0  0  0  0  0  0  0  0  0  0
    5.9370    0.9320    0.0000 H   0  0  0  0  0  0  0  0  0  0  0  0
    6.3800    2.0130    0.0000 H   0  0  0  0  0  0  0  0  0  0  0  0
    8.3360    2.2380    0.0000 H   0  0  0  0  0  0  0  0  0  0  0  0
    8.5230    2.9370    0.0000 H   0  0  0  0  0  0  0  0  0  0  0  0
    7.8240    3.1240    0.0000 H   0  0  0  0  0  0  0  0  0  0  0  0
    6.8540   -1.0310    0.0000 H   0  0  0  0  0  0  0  0  0  0  0  0
    7.3660   -1.5430    0.0000 H   0  0  0  0  0  0  0  0  0  0  0  0
    7.8770   -1.0310    0.0000 H   0  0  0  0  0  0  0  0  0  0  0  0
    7.1550    0.9420    0.0000 H   0  0  0  0  0  0  0  0  0  0  0  0
    6.8260    1.5120    0.0000 H   0  0  0  0  0  0  0  0  0  0  0  0
    2.6200    3.1240    0.0000 H   0  0  0  0  0  0  0  0  0  0  0  0
    1.9220    2.9370    0.0000 H   0  0  0  0  0  0  0  0  0  0  0  0
    2.1090    2.2380    0.0000 H   0  0  0  0  0  0  0  0  0  0  0  0
  1  2  1  0  0  0  0
  1  8  1  0  0  0  0
  1 22  1  0  0  0  0
  1 39  1  0  0  0  0
  2  3  1  0  0  0  0
  2 34  1  0  0  0  0
  2 40  1  0  0  0  0
  3  4  1  0  0  0  0
  3 24  1  0  0  0  0
  3 41  1  0  0  0  0
  4  5  1  0  0  0  0
  5  6  1  0  0  0  0
  5 38  2  0  0  0  0
  6 42  1  0  0  0  0
  6 43  1  0  0  0  0
  6 44  1  0  0  0  0
  7  8  1  0  0  0  0
  7 15  2  0  0  0  0
  7 21  1  0  0  0  0
  9 10  1  0  0  0  0
  9 16  1  0  0  0  0
  9 17  1  0  0  0  0
 10 11  1  0  0  0  0
 10 45  1  0  0  0  0
 10 46  1  0  0  0  0
 11 12  1  0  0  0  0
 11 18  2  0  0  0  0
 12 13  1  0  0  0  0
 12 19  2  0  0  0  0
 13 14  2  0  0  0  0
 13 20  1  0  0  0  0
 14 15  1  0  0  0  0
 14 47  1  0  0  0  0
 15 48  1  0  0  0  0
 16 49  1  0  0  0  0
 16 50  1  0  0  0  0
 16 51  1  0  0  0  0
 17 52  1  0  0  0  0
 17 53  1  0  0  0  0
 17 54  1  0  0  0  0
 18 55  1  0  0  0  0
 18 56  1  0  0  0  0
 20 21  2  0  0  0  0
 20 57  1  0  0  0  0
 21 58  1  0  0  0  0
 22 23  1  0  0  0  0
 23 24  1  0  0  0  0
 23 32  1  0  0  0  0
 23 59  1  0  0  0  0
 24 25  1  0  0  0  0
 24 60  1  0  0  0  0
 25 26  1  0  0  0  0
 26 27  1  0  0  0  0
 26 28  2  0  0  0  0
 27 61  1  0  0  0  0
 27 62  1  0  0  0  0
 27 63  1  0  0  0  0
 29 30  1  0  0  0  0
 29 64  1  0  0  0  0
 29 65  1  0  0  0  0
 29 66  1  0  0  0  0
 30 31  1  0  0  0  0
 30 33  2  0  0  0  0
 31 32  1  0  0  0  0
 32 67  1  0  0  0  0
 32 68  1  0  0  0  0
 34 35  1  0  0  0  0
 35 36  1  0  0  0  0
 35 37  2  0  0  0  0
 36 69  1  0  0  0  0
 36 70  1  0  0  0  0
 36 71  1  0  0  0  0
M  END
> <Molecule name>
350629

> <Activity>
1

$$$$
645151
  MOE2011           2D

 41 44  0  0  0  0  0  0  0  0999 V2000
    3.1350    2.4850    0.0000 C   0  0  0  0  0  0  0  0  0  0  0  0
    3.1350    3.3100    0.0000 N   0  3  0  0  0  0  0  0  0  0  0  0
    2.4210    3.7220    0.0000 O   0  0  0  0  0  0  0  0  0  0  0  0
    2.4210    2.0720    0.0000 C   0  0  0  0  0  0  0  0  0  0  0  0
    2.4210    1.2470    0.0000 C   0  0  0  0  0  0  0  0  0  0  0  0
    3.1350    0.8350    0.0000 C   0  0  0  0  0  0  0  0  0  0  0  0
    3.8500    1.2470    0.0000 C   0  0  0  0  0  0  0  0  0  0  0  0
    3.8500    2.0720    0.0000 C   0  0  0  0  0  0  0  0  0  0  0  0
    3.1350    0.0100    0.0000 C   0  0  0  0  0  0  0  0  0  0  0  0
    3.8500   -0.4030    0.0000 S   0  0  0  0  0  0  0  0  0  0  0  0
    3.8500   -1.2280    0.0000 C   0  0  0  0  0  0  0  0  0  0  0  0
    3.1350   -1.6400    0.0000 C   0  0  0  0  0  0  0  0  0  0  0  0
    2.3980   -1.1990    0.0000 C   0  0  0  0  0  0  0  0  0  0  0  0
    1.6500   -1.6230    0.0000 C   0  0  0  0  0  0  0  0  0  0  0  0
    1.6500   -2.4820    0.0000 C   0  0  0  0  0  0  0  0  0  0  0  0
    2.3980   -2.9060    0.0000 C   0  0  0  0  0  0  0  0  0  0  0  0
    3.1350   -2.4650    0.0000 C   0  0  0  0  0  0  0  0  0  0  0  0
    4.5640   -1.6400    0.0000 C   0  0  0  0  0  0  0  0  0  0  0  0
    4.5640   -2.4650    0.0000 C   0  0  0  0  0  0  0  0  0  0  0  0
    3.8500   -2.8780    0.0000 N   0  0  0  0  0  0  0  0  0  0  0  0
    6.7620   -2.8970    0.0000 N   0  0  0  0  0  0  0  0  0  0  0  0
    6.0490   -2.4820    0.0000 C   0  0  0  0  0  0  0  0  0  0  0  0
    6.0490   -1.6230    0.0000 C   0  0  0  0  0  0  0  0  0  0  0  0
    5.3020   -1.1990    0.0000 C   0  0  0  0  0  0  0  0  0  0  0  0
    5.3020   -2.9060    0.0000 C   0  0  0  0  0  0  0  0  0  0  0  0
    3.8500    3.7220    0.0000 O   0  5  0  0  0  0  0  0  0  0  0  0
    1.9780    2.3280    0.0000 H   0  0  0  0  0  0  0  0  0  0  0  0
    1.9780    0.9920    0.0000 H   0  0  0  0  0  0  0  0  0  0  0  0
    4.2920    0.9920    0.0000 H   0  0  0  0  0  0  0  0  0  0  0  0
    4.2920    2.3280    0.0000 H   0  0  0  0  0  0  0  0  0  0  0  0
    2.6310    0.0990    0.0000 H   0  0  0  0  0  0  0  0  0  0  0  0
    2.9600   -0.4700    0.0000 H   0  0  0  0  0  0  0  0  0  0  0  0
    2.4030   -0.6870    0.0000 H   0  0  0  0  0  0  0  0  0  0  0  0
    1.2080   -1.3650    0.0000 H   0  0  0  0  0  0  0  0  0  0  0  0
    1.2080   -2.7400    0.0000 H   0  0  0  0  0  0  0  0  0  0  0  0
    2.4030   -3.4170    0.0000 H   0  0  0  0  0  0  0  0  0  0  0  0
    7.2060   -2.6430    0.0000 H   0  0  0  0  0  0  0  0  0  0  0  0
    6.7600   -3.4090    0.0000 H   0  0  0  0  0  0  0  0  0  0  0  0
    6.4910   -1.3650    0.0000 H   0  0  0  0  0  0  0  0  0  0  0  0
    5.2960   -0.6870    0.0000 H   0  0  0  0  0  0  0  0  0  0  0  0
    5.2960   -3.4170    0.0000 H   0  0  0  0  0  0  0  0  0  0  0  0
  1  2  1  0  0  0  0
  1  4  1  0  0  0  0
  1  8  2  0  0  0  0
  2  3  2  0  0  0  0
  2 26  1  0  0  0  0
  4  5  2  0  0  0  0
  4 27  1  0  0  0  0
  5  6  1  0  0  0  0
  5 28  1  0  0  0  0
  6  7  2  0  0  0  0
  6  9  1  0  0  0  0
  7  8  1  0  0  0  0
  7 29  1  0  0  0  0
  8 30  1  0  0  0  0
  9 10  1  0  0  0  0
  9 31  1  0  0  0  0
  9 32  1  0  0  0  0
 10 11  1  0  0  0  0
 11 12  2  0  0  0  0
 11 18  1  0  0  0  0
 12 13  1  0  0  0  0
 12 17  1  0  0  0  0
 13 14  2  0  0  0  0
 13 33  1  0  0  0  0
 14 15  1  0  0  0  0
 14 34  1  0  0  0  0
 15 16  2  0  0  0  0
 15 35  1  0  0  0  0
 16 17  1  0  0  0  0
 16 36  1  0  0  0  0
 17 20  2  0  0  0  0
 18 19  1  0  0  0  0
 18 24  2  0  0  0  0
 19 20  1  0  0  0  0
 19 25  2  0  0  0  0
 21 22  1  0  0  0  0
 21 37  1  0  0  0  0
 21 38  1  0  0  0  0
 22 23  2  0  0  0  0
 22 25  1  0  0  0  0
 23 24  1  0  0  0  0
 23 39  1  0  0  0  0
 24 40  1  0  0  0  0
 25 41  1  0  0  0  0
M  CHG  1   2   1
M  CHG  1  26  -1
M  END
> <Molecule name>
645151

> <Activity>
1

$$$$
695931
  MOE2011           2D

 29 30  0  0  0  0  0  0  0  0999 V2000
    3.7930   -1.8560    0.0000 C   0  0  0  0  0  0  0  0  0  0  0  0
    3.7930   -2.6810    0.0000 N   0  3  0  0  0  0  0  0  0  0  0  0
    3.0790   -3.0940    0.0000 O   0  0  0  0  0  0  0  0  0  0  0  0
    4.5080   -1.4440    0.0000 C   0  0  0  0  0  0  0  0  0  0  0  0
    4.5080   -0.6190    0.0000 C   0  0  0  0  0  0  0  0  0  0  0  0
    3.7930   -0.2060    0.0000 C   0  0  0  0  0  0  0  0  0  0  0  0
    3.0790   -0.6190    0.0000 C   0  0  0  0  0  0  0  0  0  0  0  0
    3.0790   -1.4440    0.0000 C   0  0  0  0  0  0  0  0  0  0  0  0
    1.6500    0.2060    0.0000 N   0  0  0  0  0  0  0  0  0  0  0  0
    2.3640   -0.2060    0.0000 C   0  0  0  0  0  0  0  0  0  0  0  0
    3.7930    0.6190    0.0000 S   0  0  0  0  0  0  0  0  0  0  0  0
    4.5080    1.0310    0.0000 C   0  0  0  0  0  0  0  0  0  0  0  0
    4.5080    1.8560    0.0000 C   0  0  0  0  0  0  0  0  0  0  0  0
    5.2220    2.2690    0.0000 C   0  0  0  0  0  0  0  0  0  0  0  0
    5.9370    1.8560    0.0000 C   0  0  0  0  0  0  0  0  0  0  0  0
    6.6510    2.2690    0.0000 N   0  3  0  0  0  0  0  0  0  0  0  0
    6.6510    3.0940    0.0000 O   0  0  0  0  0  0  0  0  0  0  0  0
    7.3660    1.8560    0.0000 O   0  5  0  0  0  0  0  0  0  0  0  0
    5.9370    1.0310    0.0000 C   0  0  0  0  0  0  0  0  0  0  0  0
    5.2220    0.6190    0.0000 C   0  0  0  0  0  0  0  0  0  0  0  0
    5.2220   -1.0310    0.0000 N   0  0  0  0  0  0  0  0  0  0  0  0
    5.2220   -0.2060    0.0000 C   0  0  0  0  0  0  0  0  0  0  0  0
    4.5080   -3.0940    0.0000 O   0  5  0  0  0  0  0  0  0  0  0  0
    4.9510   -1.7000    0.0000 H   0  0  0  0  0  0  0  0  0  0  0  0
    4.9510   -0.3630    0.0000 H   0  0  0  0  0  0  0  0  0  0  0  0
    2.6360   -1.7000    0.0000 H   0  0  0  0  0  0  0  0  0  0  0  0
    4.0650    2.1120    0.0000 H   0  0  0  0  0  0  0  0  0  0  0  0
    5.2220    2.7800    0.0000 H   0  0  0  0  0  0  0  0  0  0  0  0
    6.3800    0.7760    0.0000 H   0  0  0  0  0  0  0  0  0  0  0  0
  1  2  1  0  0  0  0
  1  4  1  0  0  0  0
  1  8  2  0  0  0  0
  2  3  2  0  0  0  0
  2 23  1  0  0  0  0
  4  5  2  0  0  0  0
  4 24  1  0  0  0  0
  5  6  1  0  0  0  0
  5 25  1  0  0  0  0
  6  7  2  0  0  0  0
  6 11  1  0  0  0  0
  7  8  1  0  0  0  0
  7 10  1  0  0  0  0
  8 26  1  0  0  0  0
  9 10  3  0  0  0  0
 11 12  1  0  0  0  0
 12 13  1  0  0  0  0
 12 20  2  0  0  0  0
 13 14  2  0  0  0  0
 13 27  1  0  0  0  0
 14 15  1  0  0  0  0
 14 28  1  0  0  0  0
 15 16  1  0  0  0  0
 15 19  2  0  0  0  0
 16 17  2  0  0  0  0
 16 18  1  0  0  0  0
 19 20  1  0  0  0  0
 19 29  1  0  0  0  0
 20 22  1  0  0  0  0
 21 22  3  0  0  0  0
M  CHG  1   2   1
M  CHG  1  16   1
M  CHG  1  18  -1
M  CHG  1  23  -1
M  END
> <Molecule name>
695931

> <Activity>
1

$$$$
617806
  MOE2011           2D

 46 45  0  0  0  0  0  0  0  0999 V2000
   12.3670    0.6190    0.0000 C   0  0  0  0  0  0  0  0  0  0  0  0
   11.6530    0.2060    0.0000 C   0  0  0  0  0  0  0  0  0  0  0  0
   10.9380    0.6190    0.0000 C   0  0  0  0  0  0  0  0  0  0  0  0
   10.2240    0.2060    0.0000 C   0  0  0  0  0  0  0  0  0  0  0  0
    9.5090    0.6190    0.0000 C   0  0  0  0  0  0  0  0  0  0  0  0
    8.7950    0.2060    0.0000 C   0  0  0  0  0  0  0  0  0  0  0  0
    8.0800    0.6190    0.0000 C   0  0  0  0  0  0  0  0  0  0  0  0
    7.3660    0.2060    0.0000 C   0  0  0  0  0  0  0  0  0  0  0  0
    6.6510    0.6190    0.0000 C   0  0  0  0  0  0  0  0  0  0  0  0
    5.9370    0.2060    0.0000 C   0  0  0  0  0  0  0  0  0  0  0  0
    5.2220    0.6190    0.0000 C   0  0  0  0  0  0  0  0  0  0  0  0
    4.5080    0.2060    0.0000 C   0  0  0  0  0  0  0  0  0  0  0  0
    3.7930    0.6190    0.0000 C   0  0  0  0  0  0  0  0  0  0  0  0
    3.0790    0.2060    0.0000 C   0  0  0  0  0  0  0  0  0  0  0  0
    3.0790   -0.6190    0.0000 O   0  0  0  0  0  0  0  0  0  0  0  0
    2.3640    0.6190    0.0000 C   0  0  0  0  0  0  0  0  0  0  0  0
    1.6500    0.2060    0.0000 Br  0  0  0  0  0  0  0  0  0  0  0  0
   12.7800   -0.0960    0.0000 H   0  0  0  0  0  0  0  0  0  0  0  0
   13.0820    1.0310    0.0000 H   0  0  0  0  0  0  0  0  0  0  0  0
   11.9540    1.3330    0.0000 H   0  0  0  0  0  0  0  0  0  0  0  0
   12.0400   -0.5220    0.0000 H   0  0  0  0  0  0  0  0  0  0  0  0
   11.2650   -0.5220    0.0000 H   0  0  0  0  0  0  0  0  0  0  0  0
   11.3250    1.3470    0.0000 H   0  0  0  0  0  0  0  0  0  0  0  0
   10.5510    1.3470    0.0000 H   0  0  0  0  0  0  0  0  0  0  0  0
   10.6110   -0.5220    0.0000 H   0  0  0  0  0  0  0  0  0  0  0  0
    9.8360   -0.5220    0.0000 H   0  0  0  0  0  0  0  0  0  0  0  0
    9.8960    1.3470    0.0000 H   0  0  0  0  0  0  0  0  0  0  0  0
    9.1220    1.3470    0.0000 H   0  0  0  0  0  0  0  0  0  0  0  0
    9.1820   -0.5220    0.0000 H   0  0  0  0  0  0  0  0  0  0  0  0
    8.4070   -0.5220    0.0000 H   0  0  0  0  0  0  0  0  0  0  0  0
    8.4680    1.3470    0.0000 H   0  0  0  0  0  0  0  0  0  0  0  0
    7.6930    1.3470    0.0000 H   0  0  0  0  0  0  0  0  0  0  0  0
    7.7530   -0.5220    0.0000 H   0  0  0  0  0  0  0  0  0  0  0  0
    6.9780   -0.5220    0.0000 H   0  0  0  0  0  0  0  0  0  0  0  0
    7.0390    1.3470    0.0000 H   0  0  0  0  0  0  0  0  0  0  0  0
    6.2640    1.3470    0.0000 H   0  0  0  0  0  0  0  0  0  0  0  0
    6.3240   -0.5220    0.0000 H   0  0  0  0  0  0  0  0  0  0  0  0
    5.5500   -0.5220    0.0000 H   0  0  0  0  0  0  0  0  0  0  0  0
    5.6100    1.3470    0.0000 H   0  0  0  0  0  0  0  0  0  0  0  0
    4.8350    1.3470    0.0000 H   0  0  0  0  0  0  0  0  0  0  0  0
    4.8950   -0.5220    0.0000 H   0  0  0  0  0  0  0  0  0  0  0  0
    4.1210   -0.5220    0.0000 H   0  0  0  0  0  0  0  0  0  0  0  0
    4.1810    1.3470    0.0000 H   0  0  0  0  0  0  0  0  0  0  0  0
    3.4060    1.3470    0.0000 H   0  0  0  0  0  0  0  0  0  0  0  0
    2.7520    1.3470    0.0000 H   0  0  0  0  0  0  0  0  0  0  0  0
    1.9770    1.3470    0.0000 H   0  0  0  0  0  0  0  0  0  0  0  0
  1  2  1  0  0  0  0
  1 18  1  0  0  0  0
  1 19  1  0  0  0  0
  1 20  1  0  0  0  0
  2  3  1  0  0  0  0
  2 21  1  0  0  0  0
  2 22  1  0  0  0  0
  3  4  1  0  0  0  0
  3 23  1  0  0  0  0
  3 24  1  0  0  0  0
  4  5  1  0  0  0  0
  4 25  1  0  0  0  0
  4 26  1  0  0  0  0
  5  6  1  0  0  0  0
  5 27  1  0  0  0  0
  5 28  1  0  0  0  0
  6  7  1  0  0  0  0
  6 29  1  0  0  0  0
  6 30  1  0  0  0  0
  7  8  1  0  0  0  0
  7 31  1  0  0  0  0
  7 32  1  0  0  0  0
  8  9  1  0  0  0  0
  8 33  1  0  0  0  0
  8 34  1  0  0  0  0
  9 10  1  0  0  0  0
  9 35  1  0  0  0  0
  9 36  1  0  0  0  0
 10 11  1  0  0  0  0
 10 37  1  0  0  0  0
 10 38  1  0  0  0  0
 11 12  1  0  0  0  0
 11 39  1  0  0  0  0
 11 40  1  0  0  0  0
 12 13  1  0  0  0  0
 12 41  1  0  0  0  0
 12 42  1  0  0  0  0
 13 14  1  0  0  0  0
 13 43  1  0  0  0  0
 13 44  1  0  0  0  0
 14 15  2  0  0  0  0
 14 16  1  0  0  0  0
 16 17  1  0  0  0  0
 16 45  1  0  0  0  0
 16 46  1  0  0  0  0
M  END
> <Molecule name>
617806

> <Activity>
1

$$$$
674919
  MOE2011           2D

 39 41  0  0  0  0  0  0  0  0999 V2000
    3.0790   -1.4360    0.0000 C   0  0  0  0  0  0  0  0  0  0  0  0
    3.0790   -0.6100    0.0000 C   0  0  0  0  0  0  0  0  0  0  0  0
    2.4120   -0.1250    0.0000 C   0  0  0  0  0  0  0  0  0  0  0  0
    2.6660    0.6590    0.0000 C   0  0  0  0  0  0  0  0  0  0  0  0
    2.1810    1.3270    0.0000 O   0  0  0  0  0  0  0  0  0  0  0  0
    2.3640   -1.8480    0.0000 C   0  0  0  0  0  0  0  0  0  0  0  0
    2.3640   -2.6730    0.0000 C   0  0  0  0  0  0  0  0  0  0  0  0
    3.0790   -3.0860    0.0000 C   0  0  0  0  0  0  0  0  0  0  0  0
    3.7930   -2.6730    0.0000 C   0  0  0  0  0  0  0  0  0  0  0  0
    3.7930   -1.8480    0.0000 C   0  0  0  0  0  0  0  0  0  0  0  0
    3.0790   -3.9100    0.0000 C   0  0  0  0  0  0  0  0  0  0  0  0
    1.6500   -1.4360    0.0000 C   0  0  0  0  0  0  0  0  0  0  0  0
    3.4910    0.6590    0.0000 C   0  0  0  0  0  0  0  0  0  0  0  0
    3.7460   -0.1250    0.0000 O   0  0  0  0  0  0  0  0  0  0  0  0
    4.7970    1.2410    0.0000 C   0  0  0  0  0  0  0  0  0  0  0  0
    3.9760    1.3270    0.0000 C   0  0  0  0  0  0  0  0  0  0  0  0
    5.1320    0.4870    0.0000 O   0  0  0  0  0  0  0  0  0  0  0  0
    5.2820    1.9080    0.0000 C   0  0  0  0  0  0  0  0  0  0  0  0
    4.9460    2.6620    0.0000 C   0  0  0  0  0  0  0  0  0  0  0  0
    5.4310    3.3290    0.0000 C   0  0  0  0  0  0  0  0  0  0  0  0
    6.2520    3.2430    0.0000 C   0  0  0  0  0  0  0  0  0  0  0  0
    6.5870    2.4890    0.0000 C   0  0  0  0  0  0  0  0  0  0  0  0
    6.1030    1.8220    0.0000 C   0  0  0  0  0  0  0  0  0  0  0  0
    6.7370    3.9100    0.0000 Br  0  0  0  0  0  0  0  0  0  0  0  0
    1.6270   -0.3800    0.0000 H   0  0  0  0  0  0  0  0  0  0  0  0
    1.6500   -3.0860    0.0000 H   0  0  0  0  0  0  0  0  0  0  0  0
    4.5080   -3.0860    0.0000 H   0  0  0  0  0  0  0  0  0  0  0  0
    4.5080   -1.4360    0.0000 H   0  0  0  0  0  0  0  0  0  0  0  0
    2.2540   -3.9100    0.0000 H   0  0  0  0  0  0  0  0  0  0  0  0
    3.0790   -4.7360    0.0000 H   0  0  0  0  0  0  0  0  0  0  0  0
    3.9040   -3.9100    0.0000 H   0  0  0  0  0  0  0  0  0  0  0  0
    2.0620   -0.7210    0.0000 H   0  0  0  0  0  0  0  0  0  0  0  0
    0.9360   -1.0230    0.0000 H   0  0  0  0  0  0  0  0  0  0  0  0
    1.2380   -2.1500    0.0000 H   0  0  0  0  0  0  0  0  0  0  0  0
    3.6410    2.0800    0.0000 H   0  0  0  0  0  0  0  0  0  0  0  0
    4.1250    2.7480    0.0000 H   0  0  0  0  0  0  0  0  0  0  0  0
    5.0950    4.0820    0.0000 H   0  0  0  0  0  0  0  0  0  0  0  0
    7.4070    2.4030    0.0000 H   0  0  0  0  0  0  0  0  0  0  0  0
    6.4380    1.0680    0.0000 H   0  0  0  0  0  0  0  0  0  0  0  0
  1  2  1  0  0  0  0
  1  6  1  0  0  0  0
  1 10  2  0  0  0  0
  2  3  2  0  0  0  0
  2 14  1  0  0  0  0
  3  4  1  0  0  0  0
  3 25  1  0  0  0  0
  4  5  2  0  0  0  0
  4 13  1  0  0  0  0
  6  7  2  0  0  0  0
  6 12  1  0  0  0  0
  7  8  1  0  0  0  0
  7 26  1  0  0  0  0
  8  9  2  0  0  0  0
  8 11  1  0  0  0  0
  9 10  1  0  0  0  0
  9 27  1  0  0  0  0
 10 28  1  0  0  0  0
 11 29  1  0  0  0  0
 11 30  1  0  0  0  0
 11 31  1  0  0  0  0
 12 32  1  0  0  0  0
 12 33  1  0  0  0  0
 12 34  1  0  0  0  0
 13 14  1  0  0  0  0
 13 16  2  0  0  0  0
 15 16  1  0  0  0  0
 15 17  2  0  0  0  0
 15 18  1  0  0  0  0
 16 35  1  0  0  0  0
 18 19  1  0  0  0  0
 18 23  2  0  0  0  0
 19 20  2  0  0  0  0
 19 36  1  0  0  0  0
 20 21  1  0  0  0  0
 20 37  1  0  0  0  0
 21 22  2  0  0  0  0
 21 24  1  0  0  0  0
 22 23  1  0  0  0  0
 22 38  1  0  0  0  0
 23 39  1  0  0  0  0
M  END
> <Molecule name>
674919

> <Activity>
1

$$$$
691895
  MOE2011           2D

 18 20  0  0  1  0  0  0  0  0999 V2000
    2.4500    0.4650    0.0000 C   0  0  0  0  0  0  0  0  0  0  0  0
    2.7050   -0.3200    0.0000 C   0  0  3  0  0  0  0  0  0  0  0  0
    2.4530   -1.1000    0.0000 O   0  0  0  0  0  0  0  0  0  0  0  0
    3.1160   -1.5820    0.0000 C   0  0  0  0  0  0  0  0  0  0  0  0
    3.1150   -2.4110    0.0000 O   0  0  0  0  0  0  0  0  0  0  0  0
    3.1150    0.9510    0.0000 C   0  0  0  0  0  0  0  0  0  0  0  0
    3.3710    1.7400    0.0000 C   0  0  0  0  0  0  0  0  0  0  0  0
    3.7860    0.4640    0.0000 C   0  0  0  0  0  0  0  0  0  0  0  0
    4.4580    0.9510    0.0000 C   0  0  0  0  0  0  0  0  0  0  0  0
    4.2010    1.7400    0.0000 S   0  0  0  0  0  0  0  0  0  0  0  0
    3.5300   -0.3200    0.0000 C   0  0  3  0  0  0  0  0  0  0  0  0
    3.7800   -1.1010    0.0000 N   0  0  0  0  0  0  0  0  0  0  0  0
    5.2470    0.6940    0.0000 I   0  0  0  0  0  0  0  0  0  0  0  0
    2.8840    2.4110    0.0000 I   0  0  0  0  0  0  0  0  0  0  0  0
    1.6600    0.7190    0.0000 O   0  0  0  0  0  0  0  0  0  0  0  0
    1.8800   -0.3200    0.0000 H   0  0  0  0  0  0  0  0  0  0  0  0
    4.3550   -0.3230    0.0000 H   0  0  0  0  0  0  0  0  0  0  0  0
    4.5640   -1.3580    0.0000 H   0  0  0  0  0  0  0  0  0  0  0  0
  1  2  1  0  0  0  0
  1  6  1  0  0  0  0
  1 15  2  0  0  0  0
  2  3  1  0  0  0  0
  2 11  1  0  0  0  0
  2 16  1  0  0  0  0
  3  4  1  0  0  0  0
  4  5  2  0  0  0  0
  4 12  1  0  0  0  0
  6  7  2  0  0  0  0
  6  8  1  0  0  0  0
  7 10  1  0  0  0  0
  7 14  1  0  0  0  0
  8  9  2  0  0  0  0
  8 11  1  0  0  0  0
  9 10  1  0  0  0  0
  9 13  1  0  0  0  0
 11 12  1  0  0  0  0
 11 17  1  0  0  0  0
 12 18  1  0  0  0  0
M  END
> <Molecule name>
691895

> <Activity>
1

$$$$
692754
  MOE2011           2D

 36 36  0  0  0  0  0  0  0  0999 V2000
    3.0790    3.0940    0.0000 O   0  0  0  0  0  0  0  0  0  0  0  0
    3.7930    2.6810    0.0000 C   0  0  0  0  0  0  0  0  0  0  0  0
    3.7930    1.8560    0.0000 C   0  0  0  0  0  0  0  0  0  0  0  0
    3.0790    1.4440    0.0000 C   0  0  0  0  0  0  0  0  0  0  0  0
    3.0790    0.6190    0.0000 C   0  0  0  0  0  0  0  0  0  0  0  0
    3.7930    0.2060    0.0000 C   0  0  0  0  0  0  0  0  0  0  0  0
    4.5080    0.6190    0.0000 C   0  0  0  0  0  0  0  0  0  0  0  0
    4.5080    1.4440    0.0000 C   0  0  0  0  0  0  0  0  0  0  0  0
    1.6500   -4.3310    0.0000 C   0  0  0  0  0  0  0  0  0  0  0  0
    1.6500   -3.5060    0.0000 C   0  0  0  0  0  0  0  0  0  0  0  0
    2.3640   -3.0940    0.0000 C   0  0  0  0  0  0  0  0  0  0  0  0
    2.3640   -2.2690    0.0000 C   0  0  0  0  0  0  0  0  0  0  0  0
    3.0790   -1.8560    0.0000 C   0  0  0  0  0  0  0  0  0  0  0  0
    3.0790   -1.0310    0.0000 C   0  0  0  0  0  0  0  0  0  0  0  0
    3.7930   -0.6190    0.0000 O   0  0  0  0  0  0  0  0  0  0  0  0
    4.5080    3.0940    0.0000 N   0  0  0  0  0  0  0  0  0  0  0  0
    4.5080    3.9190    0.0000 O   0  0  0  0  0  0  0  0  0  0  0  0
    2.3640    1.8560    0.0000 H   0  0  0  0  0  0  0  0  0  0  0  0
    2.3640    0.2060    0.0000 H   0  0  0  0  0  0  0  0  0  0  0  0
    5.2220    0.2060    0.0000 H   0  0  0  0  0  0  0  0  0  0  0  0
    5.2220    1.8560    0.0000 H   0  0  0  0  0  0  0  0  0  0  0  0
    0.8250   -4.3310    0.0000 H   0  0  0  0  0  0  0  0  0  0  0  0
    1.6500   -5.1560    0.0000 H   0  0  0  0  0  0  0  0  0  0  0  0
    2.4750   -4.3310    0.0000 H   0  0  0  0  0  0  0  0  0  0  0  0
    0.8260   -3.4780    0.0000 H   0  0  0  0  0  0  0  0  0  0  0  0
    1.2130   -2.8070    0.0000 H   0  0  0  0  0  0  0  0  0  0  0  0
    2.8020   -3.7940    0.0000 H   0  0  0  0  0  0  0  0  0  0  0  0
    3.1890   -3.1230    0.0000 H   0  0  0  0  0  0  0  0  0  0  0  0
    1.5400   -2.2400    0.0000 H   0  0  0  0  0  0  0  0  0  0  0  0
    1.9270   -1.5690    0.0000 H   0  0  0  0  0  0  0  0  0  0  0  0
    3.5160   -2.5560    0.0000 H   0  0  0  0  0  0  0  0  0  0  0  0
    3.9040   -1.8850    0.0000 H   0  0  0  0  0  0  0  0  0  0  0  0
    2.2540   -1.0020    0.0000 H   0  0  0  0  0  0  0  0  0  0  0  0
    2.6420   -0.3320    0.0000 H   0  0  0  0  0  0  0  0  0  0  0  0
    5.2220    2.6810    0.0000 H   0  0  0  0  0  0  0  0  0  0  0  0
    5.2220    4.3310    0.0000 H   0  0  0  0  0  0  0  0  0  0  0  0
  1  2  2  0  0  0  0
  2  3  1  0  0  0  0
  2 16  1  0  0  0  0
  3  4  1  0  0  0  0
  3  8  2  0  0  0  0
  4  5  2  0  0  0  0
  4 18  1  0  0  0  0
  5  6  1  0  0  0  0
  5 19  1  0  0  0  0
  6  7  2  0  0  0  0
  6 15  1  0  0  0  0
  7  8  1  0  0  0  0
  7 20  1  0  0  0  0
  8 21  1  0  0  0  0
  9 10  1  0  0  0  0
  9 22  1  0  0  0  0
  9 23  1  0  0  0  0
  9 24  1  0  0  0  0
 10 11  1  0  0  0  0
 10 25  1  0  0  0  0
 10 26  1  0  0  0  0
 11 12  1  0  0  0  0
 11 27  1  0  0  0  0
 11 28  1  0  0  0  0
 12 13  1  0  0  0  0
 12 29  1  0  0  0  0
 12 30  1  0  0  0  0
 13 14  1  0  0  0  0
 13 31  1  0  0  0  0
 13 32  1  0  0  0  0
 14 15  1  0  0  0  0
 14 33  1  0  0  0  0
 14 34  1  0  0  0  0
 16 17  1  0  0  0  0
 16 35  1  0  0  0  0
 17 36  1  0  0  0  0
M  END
> <Molecule name>
692754

> <Activity>
1

$$$$
677617
  MOE2011           2D

 49 51  0  0  1  0  0  0  0  0999 V2000
    2.9070   -0.6600    0.0000 C   0  0  3  0  0  0  0  0  0  0  0  0
    3.6220   -0.2480    0.0000 C   0  0  3  0  0  0  0  0  0  0  0  0
    4.1750    0.3660    0.0000 C   0  0  3  0  0  0  0  0  0  0  0  0
    4.9280    0.0300    0.0000 O   0  0  0  0  0  0  0  0  0  0  0  0
    4.8420   -0.7900    0.0000 C   0  0  0  0  0  0  0  0  0  0  0  0
    5.4550   -1.3430    0.0000 O   0  0  0  0  0  0  0  0  0  0  0  0
    2.9070   -1.4850    0.0000 C   0  0  0  0  0  0  0  0  0  0  0  0
    2.1930   -1.8980    0.0000 C   0  0  0  0  0  0  0  0  0  0  0  0
    2.1930   -2.7230    0.0000 C   0  0  0  0  0  0  0  0  0  0  0  0
    2.9070   -3.1350    0.0000 C   0  0  0  0  0  0  0  0  0  0  0  0
    3.6220   -2.7230    0.0000 C   0  0  0  0  0  0  0  0  0  0  0  0
    3.6220   -1.8980    0.0000 C   0  0  0  0  0  0  0  0  0  0  0  0
    2.0820   -0.6600    0.0000 C   0  0  0  0  0  0  0  0  0  0  0  0
    1.6700   -1.3740    0.0000 C   0  0  0  0  0  0  0  0  0  0  0  0
    3.0090    0.3040    0.0000 O   0  0  0  0  0  0  0  0  0  0  0  0
    2.2020    0.4760    0.0000 C   0  0  0  0  0  0  0  0  0  0  0  0
    1.9470    1.2610    0.0000 O   0  0  0  0  0  0  0  0  0  0  0  0
    1.6500   -0.1370    0.0000 C   0  0  0  0  0  0  0  0  0  0  0  0
    4.0340   -0.9620    0.0000 C   0  0  0  0  0  0  0  0  0  0  0  0
    4.5190   -1.6290    0.0000 O   0  0  0  0  0  0  0  0  0  0  0  0
    4.0030    1.1720    0.0000 C   0  0  3  0  0  0  0  0  0  0  0  0
    4.5550    1.7850    0.0000 C   0  0  0  0  0  0  0  0  0  0  0  0
    4.1420    2.5000    0.0000 O   0  0  0  0  0  0  0  0  0  0  0  0
    3.3360    2.3280    0.0000 C   0  0  0  0  0  0  0  0  0  0  0  0
    3.1640    3.1350    0.0000 C   0  0  0  0  0  0  0  0  0  0  0  0
    2.5150    2.4150    0.0000 C   0  0  0  0  0  0  0  0  0  0  0  0
    3.2490    1.5080    0.0000 O   0  0  0  0  0  0  0  0  0  0  0  0
    2.7750   -0.1670    0.0000 H   0  0  0  0  0  0  0  0  0  0  0  0
    4.5710    0.6870    0.0000 H   0  0  0  0  0  0  0  0  0  0  0  0
    1.7500   -1.6420    0.0000 H   0  0  0  0  0  0  0  0  0  0  0  0
    1.7500   -2.9780    0.0000 H   0  0  0  0  0  0  0  0  0  0  0  0
    2.9070   -3.6470    0.0000 H   0  0  0  0  0  0  0  0  0  0  0  0
    4.0650   -2.9780    0.0000 H   0  0  0  0  0  0  0  0  0  0  0  0
    4.0650   -1.6420    0.0000 H   0  0  0  0  0  0  0  0  0  0  0  0
    1.8270   -0.2170    0.0000 H   0  0  0  0  0  0  0  0  0  0  0  0
    1.1580   -1.3740    0.0000 H   0  0  0  0  0  0  0  0  0  0  0  0
    1.9260   -1.8180    0.0000 H   0  0  0  0  0  0  0  0  0  0  0  0
    1.2700    0.2050    0.0000 H   0  0  0  0  0  0  0  0  0  0  0  0
    1.3080   -0.5170    0.0000 H   0  0  0  0  0  0  0  0  0  0  0  0
    2.0300   -0.4790    0.0000 H   0  0  0  0  0  0  0  0  0  0  0  0
    3.6050    0.8510    0.0000 H   0  0  0  0  0  0  0  0  0  0  0  0
    4.8970    1.4050    0.0000 H   0  0  0  0  0  0  0  0  0  0  0  0
    4.9680    2.0860    0.0000 H   0  0  0  0  0  0  0  0  0  0  0  0
    3.6640    3.2420    0.0000 H   0  0  0  0  0  0  0  0  0  0  0  0
    3.0580    3.6360    0.0000 H   0  0  0  0  0  0  0  0  0  0  0  0
    2.6630    3.0290    0.0000 H   0  0  0  0  0  0  0  0  0  0  0  0
    2.5680    2.9230    0.0000 H   0  0  0  0  0  0  0  0  0  0  0  0
    2.0060    2.4680    0.0000 H   0  0  0  0  0  0  0  0  0  0  0  0
    2.4610    1.9060    0.0000 H   0  0  0  0  0  0  0  0  0  0  0  0
  1  2  1  0  0  0  0
  1  7  1  0  0  0  0
  1 13  1  0  0  0  0
  1 28  1  0  0  0  0
  2  3  1  0  0  0  0
  2 15  1  0  0  0  0
  2 19  1  0  0  0  0
  3  4  1  0  0  0  0
  3 21  1  0  0  0  0
  3 29  1  0  0  0  0
  4  5  1  0  0  0  0
  5  6  2  0  0  0  0
  5 19  1  0  0  0  0
  7  8  1  0  0  0  0
  7 12  2  0  0  0  0
  8  9  2  0  0  0  0
  8 30  1  0  0  0  0
  9 10  1  0  0  0  0
  9 31  1  0  0  0  0
 10 11  2  0  0  0  0
 10 32  1  0  0  0  0
 11 12  1  0  0  0  0
 11 33  1  0  0  0  0
 12 34  1  0  0  0  0
 13 14  2  0  0  0  0
 13 35  1  0  0  0  0
 14 36  1  0  0  0  0
 14 37  1  0  0  0  0
 15 16  1  0  0  0  0
 16 17  2  0  0  0  0
 16 18  1  0  0  0  0
 18 38  1  0  0  0  0
 18 39  1  0  0  0  0
 18 40  1  0  0  0  0
 19 20  2  0  0  0  0
 21 22  1  0  0  0  0
 21 27  1  0  0  0  0
 21 41  1  0  0  0  0
 22 23  1  0  0  0  0
 22 42  1  0  0  0  0
 22 43  1  0  0  0  0
 23 24  1  0  0  0  0
 24 25  1  0  0  0  0
 24 26  1  0  0  0  0
 24 27  1  0  0  0  0
 25 44  1  0  0  0  0
 25 45  1  0  0  0  0
 25 46  1  0  0  0  0
 26 47  1  0  0  0  0
 26 48  1  0  0  0  0
 26 49  1  0  0  0  0
M  END
> <Molecule name>
677617

> <Activity>
1

$$$$
600289
  MOE2011           2D

 42 44  0  0  1  0  0  0  0  0999 V2000
    1.6500    2.0740    0.0000 O   0  0  0  0  0  0  0  0  0  0  0  0
    2.3640    1.6620    0.0000 C   0  0  0  0  0  0  0  0  0  0  0  0
    2.3640    0.8370    0.0000 O   0  0  0  0  0  0  0  0  0  0  0  0
    3.0790    0.4240    0.0000 C   0  0  0  0  0  0  0  0  0  0  0  0
    3.7930    0.8370    0.0000 C   0  0  0  0  0  0  0  0  0  0  0  0
    4.5080    0.4240    0.0000 C   0  0  0  0  0  0  0  0  0  0  0  0
    4.5080   -0.4010    0.0000 C   0  0  0  0  0  0  0  0  0  0  0  0
    3.7930   -0.8140    0.0000 C   0  0  0  0  0  0  0  0  0  0  0  0
    3.0790   -0.4010    0.0000 C   0  0  0  0  0  0  0  0  0  0  0  0
    2.3640   -0.8140    0.0000 O   0  0  0  0  0  0  0  0  0  0  0  0
    2.3640   -1.6380    0.0000 C   0  0  0  0  0  0  0  0  0  0  0  0
    1.6500   -2.0510    0.0000 O   0  0  0  0  0  0  0  0  0  0  0  0
    3.0790   -2.0510    0.0000 C   0  0  0  0  0  0  0  0  0  0  0  0
    5.2460    0.8650    0.0000 O   0  0  0  0  0  0  0  0  0  0  0  0
    5.9930    0.4410    0.0000 C   0  0  0  0  0  0  0  0  0  0  0  0
    5.9930   -0.4180    0.0000 C   0  0  3  0  0  0  0  0  0  0  0  0
    5.2460   -0.8420    0.0000 C   0  0  0  0  0  0  0  0  0  0  0  0
    6.7060   -0.8330    0.0000 C   0  0  0  0  0  0  0  0  0  0  0  0
    6.7020   -1.6580    0.0000 C   0  0  0  0  0  0  0  0  0  0  0  0
    7.4150   -2.0740    0.0000 C   0  0  0  0  0  0  0  0  0  0  0  0
    8.1310   -1.6640    0.0000 C   0  0  0  0  0  0  0  0  0  0  0  0
    8.1350   -0.8390    0.0000 C   0  0  0  0  0  0  0  0  0  0  0  0
    7.4220   -0.4240    0.0000 C   0  0  0  0  0  0  0  0  0  0  0  0
    3.0790    2.0740    0.0000 C   0  0  0  0  0  0  0  0  0  0  0  0
    3.7930    1.3480    0.0000 H   0  0  0  0  0  0  0  0  0  0  0  0
    3.7930   -1.3250    0.0000 H   0  0  0  0  0  0  0  0  0  0  0  0
    2.8230   -2.4940    0.0000 H   0  0  0  0  0  0  0  0  0  0  0  0
    3.5220   -2.3070    0.0000 H   0  0  0  0  0  0  0  0  0  0  0  0
    3.3350   -1.6080    0.0000 H   0  0  0  0  0  0  0  0  0  0  0  0
    6.4970    0.3530    0.0000 H   0  0  0  0  0  0  0  0  0  0  0  0
    6.1650    0.9220    0.0000 H   0  0  0  0  0  0  0  0  0  0  0  0
    5.9900   -0.9300    0.0000 H   0  0  0  0  0  0  0  0  0  0  0  0
    4.9110   -1.2300    0.0000 H   0  0  0  0  0  0  0  0  0  0  0  0
    5.5700   -1.2380    0.0000 H   0  0  0  0  0  0  0  0  0  0  0  0
    6.2590   -1.9120    0.0000 H   0  0  0  0  0  0  0  0  0  0  0  0
    7.4140   -2.5860    0.0000 H   0  0  0  0  0  0  0  0  0  0  0  0
    8.5740   -1.9220    0.0000 H   0  0  0  0  0  0  0  0  0  0  0  0
    8.5780   -0.5850    0.0000 H   0  0  0  0  0  0  0  0  0  0  0  0
    7.4240    0.0880    0.0000 H   0  0  0  0  0  0  0  0  0  0  0  0
    3.3350    1.6310    0.0000 H   0  0  0  0  0  0  0  0  0  0  0  0
    3.5220    2.3300    0.0000 H   0  0  0  0  0  0  0  0  0  0  0  0
    2.8230    2.5170    0.0000 H   0  0  0  0  0  0  0  0  0  0  0  0
  1  2  2  0  0  0  0
  2  3  1  0  0  0  0
  2 24  1  0  0  0  0
  3  4  1  0  0  0  0
  4  5  1  0  0  0  0
  4  9  2  0  0  0  0
  5  6  2  0  0  0  0
  5 25  1  0  0  0  0
  6  7  1  0  0  0  0
  6 14  1  0  0  0  0
  7  8  2  0  0  0  0
  7 17  1  0  0  0  0
  8  9  1  0  0  0  0
  8 26  1  0  0  0  0
  9 10  1  0  0  0  0
 10 11  1  0  0  0  0
 11 12  2  0  0  0  0
 11 13  1  0  0  0  0
 13 27  1  0  0  0  0
 13 28  1  0  0  0  0
 13 29  1  0  0  0  0
 14 15  1  0  0  0  0
 15 16  1  0  0  0  0
 15 30  1  0  0  0  0
 15 31  1  0  0  0  0
 16 17  1  0  0  0  0
 16 18  1  0  0  0  0
 16 32  1  0  0  0  0
 17 33  1  0  0  0  0
 17 34  1  0  0  0  0
 18 19  1  0  0  0  0
 18 23  2  0  0  0  0
 19 20  2  0  0  0  0
 19 35  1  0  0  0  0
 20 21  1  0  0  0  0
 20 36  1  0  0  0  0
 21 22  2  0  0  0  0
 21 37  1  0  0  0  0
 22 23  1  0  0  0  0
 22 38  1  0  0  0  0
 23 39  1  0  0  0  0
 24 40  1  0  0  0  0
 24 41  1  0  0  0  0
 24 42  1  0  0  0  0
M  END
> <Molecule name>
600289

> <Activity>
1

$$$$
163027
  MOE2011           2D

 61 65  0  0  1  0  0  0  0  0999 V2000
    8.1800    0.2060    0.0000 C   0  0  0  0  0  0  0  0  0  0  0  0
    8.8480   -0.2790    0.0000 C   0  0  3  0  0  0  0  0  0  0  0  0
    9.5160   -0.7640    0.0000 C   0  0  3  0  0  0  0  0  0  0  0  0
    9.1030    0.5060    0.0000 C   0  0  3  0  0  0  0  0  0  0  0  0
    8.1860   -0.7640    0.0000 C   0  0  3  0  0  0  0  0  0  0  0  0
   10.1830   -0.2790    0.0000 C   0  0  3  0  0  0  0  0  0  0  0  0
   10.2700   -1.1000    0.0000 O   0  0  0  0  0  0  0  0  0  0  0  0
    9.2600   -1.5450    0.0000 C   0  0  0  0  0  0  0  0  0  0  0  0
    9.9280    0.5060    0.0000 C   0  0  0  0  0  0  0  0  0  0  0  0
    8.3490    0.8410    0.0000 C   0  0  0  0  0  0  0  0  0  0  0  0
    9.0170    1.3270    0.0000 O   0  0  0  0  0  0  0  0  0  0  0  0
    8.4400   -1.5440    0.0000 C   0  0  3  0  0  0  0  0  0  0  0  0
    7.3690   -0.7660    0.0000 C   0  0  3  0  0  0  0  0  0  0  0  0
    9.7440   -2.2130    0.0000 O   0  0  0  0  0  0  0  0  0  0  0  0
   10.4140    1.1740    0.0000 O   0  0  0  0  0  0  0  0  0  0  0  0
    7.7790   -2.0220    0.0000 C   0  0  0  0  0  0  0  0  0  0  0  0
    6.8820   -0.1000    0.0000 O   0  0  0  0  0  0  0  0  0  0  0  0
    7.1190   -1.5420    0.0000 C   0  0  0  0  0  0  0  0  0  0  0  0
    6.0610   -0.1880    0.0000 C   0  0  0  0  0  0  0  0  0  0  0  0
    6.6340   -2.2110    0.0000 C   0  0  0  0  0  0  0  0  0  0  0  0
    6.3330   -1.2880    0.0000 C   0  0  0  0  0  0  0  0  0  0  0  0
    5.5740    0.4790    0.0000 C   0  0  0  0  0  0  0  0  0  0  0  0
    5.7280   -0.9430    0.0000 O   0  0  0  0  0  0  0  0  0  0  0  0
    4.7540    0.3900    0.0000 C   0  0  0  0  0  0  0  0  0  0  0  0
    4.2670    1.0570    0.0000 C   0  0  0  0  0  0  0  0  0  0  0  0
    3.4460    0.9680    0.0000 C   0  0  0  0  0  0  0  0  0  0  0  0
    2.9590    1.6350    0.0000 C   0  0  0  0  0  0  0  0  0  0  0  0
    2.1380    1.5460    0.0000 C   0  0  0  0  0  0  0  0  0  0  0  0
    1.6510    2.2130    0.0000 C   0  0  0  0  0  0  0  0  0  0  0  0
    7.9240    0.9900    0.0000 H   0  0  0  0  0  0  0  0  0  0  0  0
    7.5120    0.6900    0.0000 H   0  0  0  0  0  0  0  0  0  0  0  0
    7.6950   -0.4620    0.0000 H   0  0  0  0  0  0  0  0  0  0  0  0
    7.4350   -0.1090    0.0000 H   0  0  0  0  0  0  0  0  0  0  0  0
   10.9900   -0.1070    0.0000 H   0  0  0  0  0  0  0  0  0  0  0  0
    7.3780    0.3020    0.0000 H   0  0  0  0  0  0  0  0  0  0  0  0
    7.8030    1.6950    0.0000 H   0  0  0  0  0  0  0  0  0  0  0  0
    8.6930   -2.3290    0.0000 H   0  0  0  0  0  0  0  0  0  0  0  0
    6.5620   -0.5970    0.0000 H   0  0  0  0  0  0  0  0  0  0  0  0
    8.1820   -2.7410    0.0000 H   0  0  0  0  0  0  0  0  0  0  0  0
    7.3730   -2.7400    0.0000 H   0  0  0  0  0  0  0  0  0  0  0  0
    5.7550   -2.4590    0.0000 H   0  0  0  0  0  0  0  0  0  0  0  0
    6.1200   -2.9760    0.0000 H   0  0  0  0  0  0  0  0  0  0  0  0
    6.8770   -3.0370    0.0000 H   0  0  0  0  0  0  0  0  0  0  0  0
    6.8890   -0.9380    0.0000 H   0  0  0  0  0  0  0  0  0  0  0  0
    5.3000   -1.1730    0.0000 H   0  0  0  0  0  0  0  0  0  0  0  0
    5.6890   -1.9270    0.0000 H   0  0  0  0  0  0  0  0  0  0  0  0
    6.2230    0.9880    0.0000 H   0  0  0  0  0  0  0  0  0  0  0  0
    5.5150    1.3020    0.0000 H   0  0  0  0  0  0  0  0  0  0  0  0
    4.8130   -0.4320    0.0000 H   0  0  0  0  0  0  0  0  0  0  0  0
    4.1050   -0.1190    0.0000 H   0  0  0  0  0  0  0  0  0  0  0  0
    4.9150    1.5660    0.0000 H   0  0  0  0  0  0  0  0  0  0  0  0
    4.2070    1.8800    0.0000 H   0  0  0  0  0  0  0  0  0  0  0  0
    3.5060    0.1460    0.0000 H   0  0  0  0  0  0  0  0  0  0  0  0
    2.7970    0.4590    0.0000 H   0  0  0  0  0  0  0  0  0  0  0  0
    3.6080    2.1440    0.0000 H   0  0  0  0  0  0  0  0  0  0  0  0
    2.8990    2.4580    0.0000 H   0  0  0  0  0  0  0  0  0  0  0  0
    2.1980    0.7240    0.0000 H   0  0  0  0  0  0  0  0  0  0  0  0
    1.4890    1.0370    0.0000 H   0  0  0  0  0  0  0  0  0  0  0  0
    2.3170    2.7000    0.0000 H   0  0  0  0  0  0  0  0  0  0  0  0
    1.1650    2.8800    0.0000 H   0  0  0  0  0  0  0  0  0  0  0  0
    0.9850    1.7270    0.0000 H   0  0  0  0  0  0  0  0  0  0  0  0
  1  2  1  0  0  0  0
  1 30  1  0  0  0  0
  1 31  1  0  0  0  0
  1 32  1  0  0  0  0
  2  3  1  0  0  0  0
  2  4  1  0  0  0  0
  2  5  1  0  0  0  0
  3  6  1  0  0  0  0
  3  7  1  0  0  0  0
  3  8  1  0  0  0  0
  4  9  1  0  0  0  0
  4 10  1  0  0  0  0
  4 11  1  0  0  0  0
  5 12  1  0  0  0  0
  5 13  1  0  0  0  0
  5 33  1  0  0  0  0
  6  7  1  0  0  0  0
  6  9  1  0  0  0  0
  6 34  1  0  0  0  0
  8 12  1  0  0  0  0
  8 14  2  0  0  0  0
  9 15  2  0  0  0  0
 10 11  1  0  0  0  0
 10 35  1  0  0  0  0
 10 36  1  0  0  0  0
 12 16  1  0  0  0  0
 12 37  1  0  0  0  0
 13 17  1  0  0  0  0
 13 18  1  0  0  0  0
 13 38  1  0  0  0  0
 16 18  1  0  0  0  0
 16 39  1  0  0  0  0
 16 40  1  0  0  0  0
 17 19  1  0  0  0  0
 18 20  1  0  0  0  0
 18 21  1  0  0  0  0
 19 22  1  0  0  0  0
 19 23  2  0  0  0  0
 20 41  1  0  0  0  0
 20 42  1  0  0  0  0
 20 43  1  0  0  0  0
 21 44  1  0  0  0  0
 21 45  1  0  0  0  0
 21 46  1  0  0  0  0
 22 24  1  0  0  0  0
 22 47  1  0  0  0  0
 22 48  1  0  0  0  0
 24 25  1  0  0  0  0
 24 49  1  0  0  0  0
 24 50  1  0  0  0  0
 25 26  1  0  0  0  0
 25 51  1  0  0  0  0
 25 52  1  0  0  0  0
 26 27  1  0  0  0  0
 26 53  1  0  0  0  0
 26 54  1  0  0  0  0
 27 28  1  0  0  0  0
 27 55  1  0  0  0  0
 27 56  1  0  0  0  0
 28 29  1  0  0  0  0
 28 57  1  0  0  0  0
 28 58  1  0  0  0  0
 29 59  1  0  0  0  0
 29 60  1  0  0  0  0
 29 61  1  0  0  0  0
M  END
> <Molecule name>
163027

> <Activity>
1

$$$$
33530
  MOE2011           2D

 28 30  0  0  0  0  0  0  0  0999 V2000
    6.5570    1.3840    0.0000 O   0  0  0  0  0  0  0  0  0  0  0  0
    5.8660    0.9960    0.0000 C   0  0  0  0  0  0  0  0  0  0  0  0
    5.8540    0.1700    0.0000 C   0  0  0  0  0  0  0  0  0  0  0  0
    5.1680   -0.2260    0.0000 C   0  0  0  0  0  0  0  0  0  0  0  0
    4.4470    0.1760    0.0000 C   0  0  0  0  0  0  0  0  0  0  0  0
    3.7130   -0.2710    0.0000 C   0  0  0  0  0  0  0  0  0  0  0  0
    2.9620    0.1470    0.0000 C   0  0  0  0  0  0  0  0  0  0  0  0
    2.9560    1.0070    0.0000 C   0  0  0  0  0  0  0  0  0  0  0  0
    3.7000    1.4370    0.0000 C   0  0  0  0  0  0  0  0  0  0  0  0
    4.4410    1.0010    0.0000 C   0  0  0  0  0  0  0  0  0  0  0  0
    5.1550    1.4140    0.0000 C   0  0  0  0  0  0  0  0  0  0  0  0
    5.1580    2.2060    0.0000 O   0  0  0  0  0  0  0  0  0  0  0  0
    2.2680    1.4000    0.0000 N   0  3  0  0  0  0  0  0  0  0  0  0
    1.5840    1.0010    0.0000 O   0  0  0  0  0  0  0  0  0  0  0  0
    2.2650    2.1920    0.0000 O   0  5  0  0  0  0  0  0  0  0  0  0
    5.1680   -1.0180    0.0000 C   0  0  0  0  0  0  0  0  0  0  0  0
    5.8540   -1.4140    0.0000 C   0  0  0  0  0  0  0  0  0  0  0  0
    6.5400   -1.0180    0.0000 C   0  0  0  0  0  0  0  0  0  0  0  0
    6.5400   -0.2260    0.0000 C   0  0  0  0  0  0  0  0  0  0  0  0
    7.2260   -1.4140    0.0000 N   0  3  0  0  0  0  0  0  0  0  0  0
    7.2260   -2.2060    0.0000 O   0  0  0  0  0  0  0  0  0  0  0  0
    7.9110   -1.0180    0.0000 O   0  5  0  0  0  0  0  0  0  0  0  0
    3.7220   -0.7620    0.0000 H   0  0  0  0  0  0  0  0  0  0  0  0
    2.5400   -0.1030    0.0000 H   0  0  0  0  0  0  0  0  0  0  0  0
    3.7020    1.9280    0.0000 H   0  0  0  0  0  0  0  0  0  0  0  0
    4.7420   -1.2630    0.0000 H   0  0  0  0  0  0  0  0  0  0  0  0
    5.8540   -1.9050    0.0000 H   0  0  0  0  0  0  0  0  0  0  0  0
    6.9650    0.0200    0.0000 H   0  0  0  0  0  0  0  0  0  0  0  0
  1  2  2  0  0  0  0
  2  3  1  0  0  0  0
  2 11  1  0  0  0  0
  3  4  1  0  0  0  0
  3 19  2  0  0  0  0
  4  5  1  0  0  0  0
  4 16  2  0  0  0  0
  5  6  2  0  0  0  0
  5 10  1  0  0  0  0
  6  7  1  0  0  0  0
  6 23  1  0  0  0  0
  7  8  2  0  0  0  0
  7 24  1  0  0  0  0
  8  9  1  0  0  0  0
  8 13  1  0  0  0  0
  9 10  2  0  0  0  0
  9 25  1  0  0  0  0
 10 11  1  0  0  0  0
 11 12  2  0  0  0  0
 13 14  2  0  0  0  0
 13 15  1  0  0  0  0
 16 17  1  0  0  0  0
 16 26  1  0  0  0  0
 17 18  2  0  0  0  0
 17 27  1  0  0  0  0
 18 19  1  0  0  0  0
 18 20  1  0  0  0  0
 19 28  1  0  0  0  0
 20 21  2  0  0  0  0
 20 22  1  0  0  0  0
M  CHG  1  13   1
M  CHG  1  15  -1
M  CHG  1  20   1
M  CHG  1  22  -1
M  END
> <Molecule name>
33530

> <Activity>
1

$$$$
689534
  MOE2011           2D

 44 46  0  0  0  0  0  0  0  0999 V2000
    3.0790    1.4440    0.0000 C   0  0  0  0  0  0  0  0  0  0  0  0
    3.7930    1.0310    0.0000 N   0  0  0  0  0  0  0  0  0  0  0  0
    3.7930    0.2060    0.0000 C   0  0  0  0  0  0  0  0  0  0  0  0
    4.5080   -0.2060    0.0000 S   0  0  0  0  0  0  0  0  0  0  0  0
    3.0790    2.2690    0.0000 C   0  0  0  0  0  0  0  0  0  0  0  0
    2.3640    2.6810    0.0000 N   0  0  0  0  0  0  0  0  0  0  0  0
    2.3640    3.5060    0.0000 C   0  0  0  0  0  0  0  0  0  0  0  0
    3.0790    3.9190    0.0000 C   0  0  0  0  0  0  0  0  0  0  0  0
    3.7930    3.5060    0.0000 C   0  0  0  0  0  0  0  0  0  0  0  0
    3.7930    2.6810    0.0000 C   0  0  0  0  0  0  0  0  0  0  0  0
    4.5080    1.4440    0.0000 C   0  0  0  0  0  0  0  0  0  0  0  0
    5.2220    1.0310    0.0000 C   0  0  0  0  0  0  0  0  0  0  0  0
    5.2220    0.2060    0.0000 C   0  0  0  0  0  0  0  0  0  0  0  0
    5.9370   -0.2060    0.0000 C   0  0  0  0  0  0  0  0  0  0  0  0
    6.6510    0.2060    0.0000 C   0  0  0  0  0  0  0  0  0  0  0  0
    6.6510    1.0310    0.0000 C   0  0  0  0  0  0  0  0  0  0  0  0
    5.9370    1.4440    0.0000 N   0  0  0  0  0  0  0  0  0  0  0  0
    3.0790   -0.2060    0.0000 N   0  0  0  0  0  0  0  0  0  0  0  0
    3.0790   -1.0310    0.0000 N   0  0  0  0  0  0  0  0  0  0  0  0
    2.3640   -1.4440    0.0000 C   0  0  0  0  0  0  0  0  0  0  0  0
    2.3640   -2.2690    0.0000 C   0  0  0  0  0  0  0  0  0  0  0  0
    1.6500   -2.6810    0.0000 N   0  0  0  0  0  0  0  0  0  0  0  0
    1.6500   -3.5060    0.0000 C   0  0  0  0  0  0  0  0  0  0  0  0
    2.3640   -3.9190    0.0000 C   0  0  0  0  0  0  0  0  0  0  0  0
    3.0790   -3.5060    0.0000 C   0  0  0  0  0  0  0  0  0  0  0  0
    3.0790   -2.6810    0.0000 C   0  0  0  0  0  0  0  0  0  0  0  0
    2.6420    0.7440    0.0000 H   0  0  0  0  0  0  0  0  0  0  0  0
    2.2540    1.4150    0.0000 H   0  0  0  0  0  0  0  0  0  0  0  0
    1.6500    3.9190    0.0000 H   0  0  0  0  0  0  0  0  0  0  0  0
    3.0790    4.7440    0.0000 H   0  0  0  0  0  0  0  0  0  0  0  0
    4.5080    3.9190    0.0000 H   0  0  0  0  0  0  0  0  0  0  0  0
    4.5080    2.2690    0.0000 H   0  0  0  0  0  0  0  0  0  0  0  0
    4.1210    2.1720    0.0000 H   0  0  0  0  0  0  0  0  0  0  0  0
    4.8950    2.1720    0.0000 H   0  0  0  0  0  0  0  0  0  0  0  0
    4.8870   -0.5470    0.0000 H   0  0  0  0  0  0  0  0  0  0  0  0
    5.9370   -1.0310    0.0000 H   0  0  0  0  0  0  0  0  0  0  0  0
    7.3660   -0.2060    0.0000 H   0  0  0  0  0  0  0  0  0  0  0  0
    7.3660    1.4440    0.0000 H   0  0  0  0  0  0  0  0  0  0  0  0
    2.3640    0.2060    0.0000 H   0  0  0  0  0  0  0  0  0  0  0  0
    1.6500   -1.0310    0.0000 H   0  0  0  0  0  0  0  0  0  0  0  0
    0.9360   -3.9190    0.0000 H   0  0  0  0  0  0  0  0  0  0  0  0
    2.3640   -4.7440    0.0000 H   0  0  0  0  0  0  0  0  0  0  0  0
    3.7930   -3.9190    0.0000 H   0  0  0  0  0  0  0  0  0  0  0  0
    3.7930   -2.2690    0.0000 H   0  0  0  0  0  0  0  0  0  0  0  0
  1  2  1  0  0  0  0
  1  5  1  0  0  0  0
  1 27  1  0  0  0  0
  1 28  1  0  0  0  0
  2  3  1  0  0  0  0
  2 11  1  0  0  0  0
  3  4  2  0  0  0  0
  3 18  1  0  0  0  0
  5  6  1  0  0  0  0
  5 10  2  0  0  0  0
  6  7  2  0  0  0  0
  7  8  1  0  0  0  0
  7 29  1  0  0  0  0
  8  9  2  0  0  0  0
  8 30  1  0  0  0  0
  9 10  1  0  0  0  0
  9 31  1  0  0  0  0
 10 32  1  0  0  0  0
 11 12  1  0  0  0  0
 11 33  1  0  0  0  0
 11 34  1  0  0  0  0
 12 13  1  0  0  0  0
 12 17  2  0  0  0  0
 13 14  2  0  0  0  0
 13 35  1  0  0  0  0
 14 15  1  0  0  0  0
 14 36  1  0  0  0  0
 15 16  2  0  0  0  0
 15 37  1  0  0  0  0
 16 17  1  0  0  0  0
 16 38  1  0  0  0  0
 18 19  1  0  0  0  0
 18 39  1  0  0  0  0
 19 20  2  0  0  0  0
 20 21  1  0  0  0  0
 20 40  1  0  0  0  0
 21 22  1  0  0  0  0
 21 26  2  0  0  0  0
 22 23  2  0  0  0  0
 23 24  1  0  0  0  0
 23 41  1  0  0  0  0
 24 25  2  0  0  0  0
 24 42  1  0  0  0  0
 25 26  1  0  0  0  0
 25 43  1  0  0  0  0
 26 44  1  0  0  0  0
M  END
> <Molecule name>
689534

> <Activity>
1

$$$$
144168
  MOE2011           2D

 20 21  0  0  0  0  0  0  0  0999 V2000
    1.6500   -1.6500    0.0000 Br  0  0  0  0  0  0  0  0  0  0  0  0
    1.6500   -0.8250    0.0000 C   0  0  0  0  0  0  0  0  0  0  0  0
    2.3640   -0.4120    0.0000 C   0  0  0  0  0  0  0  0  0  0  0  0
    3.0790   -0.8250    0.0000 N   0  0  0  0  0  0  0  0  0  0  0  0
    3.7930   -0.4120    0.0000 C   0  0  0  0  0  0  0  0  0  0  0  0
    3.7930    0.4120    0.0000 C   0  0  0  0  0  0  0  0  0  0  0  0
    4.5310    0.8540    0.0000 C   0  0  0  0  0  0  0  0  0  0  0  0
    5.2780    0.4300    0.0000 C   0  0  0  0  0  0  0  0  0  0  0  0
    5.2780   -0.4300    0.0000 C   0  0  0  0  0  0  0  0  0  0  0  0
    4.5310   -0.8540    0.0000 C   0  0  0  0  0  0  0  0  0  0  0  0
    3.0790    0.8250    0.0000 N   0  0  0  0  0  0  0  0  0  0  0  0
    2.3640    0.4120    0.0000 C   0  0  0  0  0  0  0  0  0  0  0  0
    1.6500    0.8250    0.0000 O   0  0  0  0  0  0  0  0  0  0  0  0
    0.8260   -0.7960    0.0000 H   0  0  0  0  0  0  0  0  0  0  0  0
    1.2130   -0.1250    0.0000 H   0  0  0  0  0  0  0  0  0  0  0  0
    4.5210    1.6790    0.0000 H   0  0  0  0  0  0  0  0  0  0  0  0
    5.9910    0.8450    0.0000 H   0  0  0  0  0  0  0  0  0  0  0  0
    5.9910   -0.8450    0.0000 H   0  0  0  0  0  0  0  0  0  0  0  0
    4.5210   -1.6790    0.0000 H   0  0  0  0  0  0  0  0  0  0  0  0
    3.0790    1.6500    0.0000 H   0  0  0  0  0  0  0  0  0  0  0  0
  1  2  1  0  0  0  0
  2  3  1  0  0  0  0
  2 14  1  0  0  0  0
  2 15  1  0  0  0  0
  3  4  2  0  0  0  0
  3 12  1  0  0  0  0
  4  5  1  0  0  0  0
  5  6  1  0  0  0  0
  5 10  2  0  0  0  0
  6  7  2  0  0  0  0
  6 11  1  0  0  0  0
  7  8  1  0  0  0  0
  7 16  1  0  0  0  0
  8  9  2  0  0  0  0
  8 17  1  0  0  0  0
  9 10  1  0  0  0  0
  9 18  1  0  0  0  0
 10 19  1  0  0  0  0
 11 12  1  0  0  0  0
 11 20  1  0  0  0  0
 12 13  2  0  0  0  0
M  END
> <Molecule name>
144168

> <Activity>
1

$$$$
659997
  MOE2011           2D

 31 32  0  0  0  0  0  0  0  0999 V2000
    1.6500    0.4120    0.0000 C   0  0  0  0  0  0  0  0  0  0  0  0
    2.3640    0.8250    0.0000 C   0  0  0  0  0  0  0  0  0  0  0  0
    3.0790    0.4120    0.0000 C   0  0  0  0  0  0  0  0  0  0  0  0
    3.0790   -0.4120    0.0000 C   0  0  0  0  0  0  0  0  0  0  0  0
    2.3640   -0.8250    0.0000 C   0  0  0  0  0  0  0  0  0  0  0  0
    1.6500   -0.4120    0.0000 C   0  0  0  0  0  0  0  0  0  0  0  0
    2.3640    1.6500    0.0000 O   0  0  0  0  0  0  0  0  0  0  0  0
    2.3640   -1.6500    0.0000 O   0  0  0  0  0  0  0  0  0  0  0  0
    3.8160    0.8540    0.0000 C   0  0  0  0  0  0  0  0  0  0  0  0
    3.8070    1.6790    0.0000 O   0  0  0  0  0  0  0  0  0  0  0  0
    4.5640    0.4300    0.0000 C   0  0  0  0  0  0  0  0  0  0  0  0
    5.2770    0.8450    0.0000 Cl  0  0  0  0  0  0  0  0  0  0  0  0
    4.5640   -0.4300    0.0000 C   0  0  0  0  0  0  0  0  0  0  0  0
    5.2770   -0.8450    0.0000 O   0  0  0  0  0  0  0  0  0  0  0  0
    5.9930   -0.4360    0.0000 C   0  0  0  0  0  0  0  0  0  0  0  0
    6.7060   -0.8510    0.0000 C   0  0  0  0  0  0  0  0  0  0  0  0
    7.4220   -0.4410    0.0000 O   0  0  0  0  0  0  0  0  0  0  0  0
    8.1350   -0.8560    0.0000 C   0  0  0  0  0  0  0  0  0  0  0  0
    3.8160   -0.8540    0.0000 C   0  0  0  0  0  0  0  0  0  0  0  0
    3.8070   -1.6790    0.0000 O   0  0  0  0  0  0  0  0  0  0  0  0
    1.2070    0.6680    0.0000 H   0  0  0  0  0  0  0  0  0  0  0  0
    1.2070   -0.6680    0.0000 H   0  0  0  0  0  0  0  0  0  0  0  0
    1.9210    1.9060    0.0000 H   0  0  0  0  0  0  0  0  0  0  0  0
    1.9210   -1.9060    0.0000 H   0  0  0  0  0  0  0  0  0  0  0  0
    6.3230   -0.0450    0.0000 H   0  0  0  0  0  0  0  0  0  0  0  0
    5.6650   -0.0420    0.0000 H   0  0  0  0  0  0  0  0  0  0  0  0
    6.3760   -1.2410    0.0000 H   0  0  0  0  0  0  0  0  0  0  0  0
    7.0330   -1.2430    0.0000 H   0  0  0  0  0  0  0  0  0  0  0  0
    7.8770   -1.2980    0.0000 H   0  0  0  0  0  0  0  0  0  0  0  0
    8.5770   -1.1140    0.0000 H   0  0  0  0  0  0  0  0  0  0  0  0
    8.3920   -0.4140    0.0000 H   0  0  0  0  0  0  0  0  0  0  0  0
  1  2  2  0  0  0  0
  1  6  1  0  0  0  0
  1 21  1  0  0  0  0
  2  3  1  0  0  0  0
  2  7  1  0  0  0  0
  3  4  2  0  0  0  0
  3  9  1  0  0  0  0
  4  5  1  0  0  0  0
  4 19  1  0  0  0  0
  5  6  2  0  0  0  0
  5  8  1  0  0  0  0
  6 22  1  0  0  0  0
  7 23  1  0  0  0  0
  8 24  1  0  0  0  0
  9 10  2  0  0  0  0
  9 11  1  0  0  0  0
 11 12  1  0  0  0  0
 11 13  2  0  0  0  0
 13 14  1  0  0  0  0
 13 19  1  0  0  0  0
 14 15  1  0  0  0  0
 15 16  1  0  0  0  0
 15 25  1  0  0  0  0
 15 26  1  0  0  0  0
 16 17  1  0  0  0  0
 16 27  1  0  0  0  0
 16 28  1  0  0  0  0
 17 18  1  0  0  0  0
 18 29  1  0  0  0  0
 18 30  1  0  0  0  0
 18 31  1  0  0  0  0
 19 20  2  0  0  0  0
M  END
> <Molecule name>
659997

> <Activity>
1

$$$$
645818
  MOE2011           2D

 40 43  0  0  1  0  0  0  0  0999 V2000
    4.6430   -0.3550    0.0000 O   0  0  0  0  0  0  0  0  0  0  0  0
    3.9240    0.0500    0.0000 C   0  0  0  0  0  0  0  0  0  0  0  0
    3.1830   -0.3850    0.0000 C   0  0  0  0  0  0  0  0  0  0  0  0
    3.1970   -1.2800    0.0000 C   0  0  0  0  0  0  0  0  0  0  0  0
    2.4260   -1.7340    0.0000 C   0  0  0  0  0  0  0  0  0  0  0  0
    1.6500   -1.2860    0.0000 C   0  0  0  0  0  0  0  0  0  0  0  0
    1.6570   -0.3910    0.0000 C   0  0  0  0  0  0  0  0  0  0  0  0
    2.4390    0.0450    0.0000 C   0  0  0  0  0  0  0  0  0  0  0  0
    3.9100    0.9090    0.0000 C   0  0  0  0  0  0  0  0  0  0  0  0
    3.1960    1.3220    0.0000 C   0  0  0  0  0  0  0  0  0  0  0  0
    2.4450    0.9030    0.0000 N   0  0  0  0  0  0  0  0  0  0  0  0
    4.6250    1.3220    0.0000 C   0  0  0  0  0  0  0  0  0  0  0  0
    4.6250    2.1470    0.0000 C   0  0  0  0  0  0  0  0  0  0  0  0
    3.9100    2.5590    0.0000 C   0  0  0  0  0  0  0  0  0  0  0  0
    3.1960    2.1470    0.0000 C   0  0  0  0  0  0  0  0  0  0  0  0
    2.4160    2.3980    0.0000 N   0  0  0  0  0  0  0  0  0  0  0  0
    1.9340    1.7340    0.0000 N   0  0  0  0  0  0  0  0  0  0  0  0
    5.3390    0.9090    0.0000 N   0  0  0  0  0  0  0  0  0  0  0  0
    6.0540    1.3220    0.0000 C   0  0  0  0  0  0  0  0  0  0  0  0
    6.7680    0.9090    0.0000 C   0  0  0  0  0  0  0  0  0  0  0  0
    7.4830    1.3220    0.0000 N   0  0  0  0  0  0  0  0  0  0  0  0
    8.1970    0.9090    0.0000 C   0  0  0  0  0  0  0  0  0  0  0  0
    7.4830    2.1470    0.0000 C   0  0  0  0  0  0  0  0  0  0  0  0
    2.4290   -2.5590    0.0000 Cl  0  0  0  0  0  0  0  0  0  0  0  0
    3.6430   -1.5310    0.0000 H   0  0  0  0  0  0  0  0  0  0  0  0
    1.2060   -1.5400    0.0000 H   0  0  0  0  0  0  0  0  0  0  0  0
    1.2170   -0.1300    0.0000 H   0  0  0  0  0  0  0  0  0  0  0  0
    5.0680    2.4020    0.0000 H   0  0  0  0  0  0  0  0  0  0  0  0
    3.9100    3.0710    0.0000 H   0  0  0  0  0  0  0  0  0  0  0  0
    5.3390    0.3980    0.0000 H   0  0  0  0  0  0  0  0  0  0  0  0
    6.3830    1.7140    0.0000 H   0  0  0  0  0  0  0  0  0  0  0  0
    5.7260    1.7140    0.0000 H   0  0  0  0  0  0  0  0  0  0  0  0
    6.4400    0.5170    0.0000 H   0  0  0  0  0  0  0  0  0  0  0  0
    7.0980    0.5170    0.0000 H   0  0  0  0  0  0  0  0  0  0  0  0
    7.9420    0.4660    0.0000 H   0  0  0  0  0  0  0  0  0  0  0  0
    8.6400    0.6530    0.0000 H   0  0  0  0  0  0  0  0  0  0  0  0
    8.4530    1.3520    0.0000 H   0  0  0  0  0  0  0  0  0  0  0  0
    7.9940    2.1470    0.0000 H   0  0  0  0  0  0  0  0  0  0  0  0
    7.4830    2.6580    0.0000 H   0  0  0  0  0  0  0  0  0  0  0  0
    6.9710    2.1470    0.0000 H   0  0  0  0  0  0  0  0  0  0  0  0
  1  2  2  0  0  0  0
  2  3  1  0  0  0  0
  2  9  1  0  0  0  0
  3  4  1  0  0  0  0
  3  8  2  0  0  0  0
  4  5  2  0  0  0  0
  4 25  1  0  0  0  0
  5  6  1  0  0  0  0
  5 24  1  0  0  0  0
  6  7  2  0  0  0  0
  6 26  1  0  0  0  0
  7  8  1  0  0  0  0
  7 27  1  0  0  0  0
  8 11  1  0  0  0  0
  9 10  1  0  0  0  0
  9 12  2  0  0  0  0
 10 11  1  0  0  0  0
 10 15  2  0  0  0  0
 11 17  1  0  0  0  0
 12 13  1  0  0  0  0
 12 18  1  0  0  0  0
 13 14  2  0  0  0  0
 13 28  1  0  0  0  0
 14 15  1  0  0  0  0
 14 29  1  0  0  0  0
 15 16  1  0  0  0  0
 16 17  2  0  0  0  0
 18 19  1  0  0  0  0
 18 30  1  0  0  0  0
 19 20  1  0  0  0  0
 19 31  1  0  0  0  0
 19 32  1  0  0  0  0
 20 21  1  0  0  0  0
 20 33  1  0  0  0  0
 20 34  1  0  0  0  0
 21 22  1  0  0  0  0
 21 23  1  0  0  0  0
 22 35  1  0  0  0  0
 22 36  1  0  0  0  0
 22 37  1  0  0  0  0
 23 38  1  0  0  0  0
 23 39  1  0  0  0  0
 23 40  1  0  0  0  0
M  END
> <Molecule name>
645818

> <Activity>
1

$$$$
697126
  MOE2011           2D

 50 51  0  0  1  0  0  0  0  0999 V2000
    5.9370    0.0000    0.0000 C   0  0  0  0  0  0  0  0  0  0  0  0
    5.9370    0.8250    0.0000 C   0  0  3  0  0  0  0  0  0  0  0  0
    5.2220    1.2380    0.0000 C   0  0  0  0  0  0  0  0  0  0  0  0
    4.5080    0.8250    0.0000 C   0  0  0  0  0  0  0  0  0  0  0  0
    4.5080    0.0000    0.0000 C   0  0  3  0  0  0  0  0  0  0  0  0
    5.2220   -0.4120    0.0000 C   0  0  0  0  0  0  0  0  0  0  0  0
    3.7930   -0.4120    0.0000 C   0  0  3  0  0  0  0  0  0  0  0  0
    3.7930   -1.2380    0.0000 C   0  0  0  0  0  0  0  0  0  0  0  0
    3.0790   -1.6500    0.0000 C   0  0  0  0  0  0  0  0  0  0  0  0
    3.0790   -2.4750    0.0000 C   0  0  0  0  0  0  0  0  0  0  0  0
    2.3640   -2.8880    0.0000 C   0  0  0  0  0  0  0  0  0  0  0  0
    2.3640   -3.7130    0.0000 C   0  0  0  0  0  0  0  0  0  0  0  0
    1.6500   -2.4750    0.0000 C   0  0  0  0  0  0  0  0  0  0  0  0
    3.0790    0.0000    0.0000 C   0  0  0  0  0  0  0  0  0  0  0  0
    5.2220   -1.2380    0.0000 O   0  0  0  0  0  0  0  0  0  0  0  0
    6.6510   -0.4120    0.0000 O   0  0  0  0  0  0  0  0  0  0  0  0
    6.6510    1.2380    0.0000 C   0  0  0  0  0  0  0  0  0  0  0  0
    3.7930    1.2380    0.0000 O   0  0  0  0  0  0  0  0  0  0  0  0
    6.6510    2.0620    0.0000 C   0  0  0  0  0  0  0  0  0  0  0  0
    7.3660    2.4750    0.0000 C   0  0  0  0  0  0  0  0  0  0  0  0
    7.3660    3.3000    0.0000 C   0  0  0  0  0  0  0  0  0  0  0  0
    6.6510    3.7130    0.0000 C   0  0  0  0  0  0  0  0  0  0  0  0
    5.9370    3.3000    0.0000 C   0  0  0  0  0  0  0  0  0  0  0  0
    5.9370    2.4750    0.0000 C   0  0  0  0  0  0  0  0  0  0  0  0
    5.2220    2.0620    0.0000 N   0  0  0  0  0  0  0  0  0  0  0  0
    5.2220    3.7130    0.0000 I   0  0  0  0  0  0  0  0  0  0  0  0
    5.9940    1.6480    0.0000 H   0  0  0  0  0  0  0  0  0  0  0  0
    4.4500   -0.8230    0.0000 H   0  0  0  0  0  0  0  0  0  0  0  0
    4.1290   -1.1660    0.0000 H   0  0  0  0  0  0  0  0  0  0  0  0
    4.5690   -1.5200    0.0000 H   0  0  0  0  0  0  0  0  0  0  0  0
    4.2310   -1.9370    0.0000 H   0  0  0  0  0  0  0  0  0  0  0  0
    2.6420   -0.9500    0.0000 H   0  0  0  0  0  0  0  0  0  0  0  0
    2.2540   -1.6210    0.0000 H   0  0  0  0  0  0  0  0  0  0  0  0
    3.7930   -2.8880    0.0000 H   0  0  0  0  0  0  0  0  0  0  0  0
    1.5400   -3.7130    0.0000 H   0  0  0  0  0  0  0  0  0  0  0  0
    2.3640   -4.5380    0.0000 H   0  0  0  0  0  0  0  0  0  0  0  0
    3.1900   -3.7130    0.0000 H   0  0  0  0  0  0  0  0  0  0  0  0
    1.8220   -1.6680    0.0000 H   0  0  0  0  0  0  0  0  0  0  0  0
    0.9360   -2.0620    0.0000 H   0  0  0  0  0  0  0  0  0  0  0  0
    1.2380   -3.1900    0.0000 H   0  0  0  0  0  0  0  0  0  0  0  0
    3.4920    0.7140    0.0000 H   0  0  0  0  0  0  0  0  0  0  0  0
    2.3640    0.4120    0.0000 H   0  0  0  0  0  0  0  0  0  0  0  0
    2.4660   -0.5520    0.0000 H   0  0  0  0  0  0  0  0  0  0  0  0
    7.0640    0.5230    0.0000 H   0  0  0  0  0  0  0  0  0  0  0  0
    7.3660    1.6500    0.0000 H   0  0  0  0  0  0  0  0  0  0  0  0
    6.2390    1.9520    0.0000 H   0  0  0  0  0  0  0  0  0  0  0  0
    6.8990    1.4850    0.0000 H   0  0  0  0  0  0  0  0  0  0  0  0
    8.0800    2.0630    0.0000 H   0  0  0  0  0  0  0  0  0  0  0  0
    8.0800    3.7130    0.0000 H   0  0  0  0  0  0  0  0  0  0  0  0
    6.6510    4.5380    0.0000 H   0  0  0  0  0  0  0  0  0  0  0  0
  1  2  1  0  0  0  0
  1  6  1  0  0  0  0
  1 16  2  0  0  0  0
  2  3  1  0  0  0  0
  2 17  1  0  0  0  0
  2 27  1  0  0  0  0
  3  4  1  0  0  0  0
  3 25  2  0  0  0  0
  4  5  1  0  0  0  0
  4 18  2  0  0  0  0
  5  6  1  0  0  0  0
  5  7  1  0  0  0  0
  5 28  1  0  0  0  0
  6 15  2  0  0  0  0
  7  8  1  0  0  0  0
  7 14  1  0  0  0  0
  7 29  1  0  0  0  0
  8  9  1  0  0  0  0
  8 30  1  0  0  0  0
  8 31  1  0  0  0  0
  9 10  1  0  0  0  0
  9 32  1  0  0  0  0
  9 33  1  0  0  0  0
 10 11  2  0  0  0  0
 10 34  1  0  0  0  0
 11 12  1  0  0  0  0
 11 13  1  0  0  0  0
 12 35  1  0  0  0  0
 12 36  1  0  0  0  0
 12 37  1  0  0  0  0
 13 38  1  0  0  0  0
 13 39  1  0  0  0  0
 13 40  1  0  0  0  0
 14 41  1  0  0  0  0
 14 42  1  0  0  0  0
 14 43  1  0  0  0  0
 17 44  1  0  0  0  0
 17 45  1  0  0  0  0
 17 46  1  0  0  0  0
 19 20  1  0  0  0  0
 19 24  2  0  0  0  0
 19 47  1  0  0  0  0
 20 21  2  0  0  0  0
 20 48  1  0  0  0  0
 21 22  1  0  0  0  0
 21 49  1  0  0  0  0
 22 23  2  0  0  0  0
 22 50  1  0  0  0  0
 23 24  1  0  0  0  0
 23 26  1  0  0  0  0
 24 25  1  0  0  0  0
M  END
> <Molecule name>
697126

> <Activity>
1

$$$$
267461
  MOE2011           2D

 36 38  0  0  1  0  0  0  0  0999 V2000
    7.5400   -0.6450    0.0000 C   0  0  0  0  0  0  0  0  0  0  0  0
    6.8240   -1.0540    0.0000 C   0  0  0  0  0  0  0  0  0  0  0  0
    6.1110   -0.6390    0.0000 C   0  0  3  0  0  0  0  0  0  0  0  0
    5.3320   -1.0810    0.0000 C   0  0  0  0  0  0  0  0  0  0  0  0
    4.5640   -0.6220    0.0000 C   0  0  0  0  0  0  0  0  0  0  0  0
    3.8160   -1.0450    0.0000 C   0  0  0  0  0  0  0  0  0  0  0  0
    3.8060   -1.8700    0.0000 O   0  0  0  0  0  0  0  0  0  0  0  0
    7.5430    0.1800    0.0000 O   0  0  0  0  0  0  0  0  0  0  0  0
    8.2520   -1.0600    0.0000 O   0  0  0  0  0  0  0  0  0  0  0  0
    6.1110    0.2560    0.0000 O   0  0  0  0  0  0  0  0  0  0  0  0
    5.3320    0.6970    0.0000 C   0  0  3  0  0  0  0  0  0  0  0  0
    5.3230    1.5220    0.0000 C   0  0  0  0  0  0  0  0  0  0  0  0
    4.5640    0.2380    0.0000 C   0  0  0  0  0  0  0  0  0  0  0  0
    3.8060    1.4870    0.0000 O   0  0  0  0  0  0  0  0  0  0  0  0
    3.8160    0.6620    0.0000 C   0  0  0  0  0  0  0  0  0  0  0  0
    3.0790    0.2200    0.0000 C   0  0  0  0  0  0  0  0  0  0  0  0
    3.0790   -0.6050    0.0000 C   0  0  0  0  0  0  0  0  0  0  0  0
    2.3640   -1.0170    0.0000 C   0  0  0  0  0  0  0  0  0  0  0  0
    1.6500   -0.6050    0.0000 C   0  0  0  0  0  0  0  0  0  0  0  0
    1.6500    0.2200    0.0000 C   0  0  0  0  0  0  0  0  0  0  0  0
    2.3640    0.6330    0.0000 C   0  0  0  0  0  0  0  0  0  0  0  0
    2.3640    1.4580    0.0000 O   0  0  0  0  0  0  0  0  0  0  0  0
    6.4940   -1.4450    0.0000 H   0  0  0  0  0  0  0  0  0  0  0  0
    7.1510   -1.4480    0.0000 H   0  0  0  0  0  0  0  0  0  0  0  0
    6.5540   -0.3840    0.0000 H   0  0  0  0  0  0  0  0  0  0  0  0
    4.9990   -1.4680    0.0000 H   0  0  0  0  0  0  0  0  0  0  0  0
    5.6570   -1.4770    0.0000 H   0  0  0  0  0  0  0  0  0  0  0  0
    8.6960   -0.8060    0.0000 H   0  0  0  0  0  0  0  0  0  0  0  0
    5.7720    0.9570    0.0000 H   0  0  0  0  0  0  0  0  0  0  0  0
    5.8340    1.5280    0.0000 H   0  0  0  0  0  0  0  0  0  0  0  0
    5.3160    2.0340    0.0000 H   0  0  0  0  0  0  0  0  0  0  0  0
    4.8110    1.5160    0.0000 H   0  0  0  0  0  0  0  0  0  0  0  0
    2.3640   -1.5290    0.0000 H   0  0  0  0  0  0  0  0  0  0  0  0
    1.2070   -0.8600    0.0000 H   0  0  0  0  0  0  0  0  0  0  0  0
    1.2070    0.4760    0.0000 H   0  0  0  0  0  0  0  0  0  0  0  0
    1.9210    1.7140    0.0000 H   0  0  0  0  0  0  0  0  0  0  0  0
  1  2  1  0  0  0  0
  1  8  2  0  0  0  0
  1  9  1  0  0  0  0
  2  3  1  0  0  0  0
  2 23  1  0  0  0  0
  2 24  1  0  0  0  0
  3  4  1  0  0  0  0
  3 10  1  0  0  0  0
  3 25  1  0  0  0  0
  4  5  1  0  0  0  0
  4 26  1  0  0  0  0
  4 27  1  0  0  0  0
  5  6  1  0  0  0  0
  5 13  2  0  0  0  0
  6  7  2  0  0  0  0
  6 17  1  0  0  0  0
  9 28  1  0  0  0  0
 10 11  1  0  0  0  0
 11 12  1  0  0  0  0
 11 13  1  0  0  0  0
 11 29  1  0  0  0  0
 12 30  1  0  0  0  0
 12 31  1  0  0  0  0
 12 32  1  0  0  0  0
 13 15  1  0  0  0  0
 14 15  2  0  0  0  0
 15 16  1  0  0  0  0
 16 17  1  0  0  0  0
 16 21  2  0  0  0  0
 17 18  2  0  0  0  0
 18 19  1  0  0  0  0
 18 33  1  0  0  0  0
 19 20  2  0  0  0  0
 19 34  1  0  0  0  0
 20 21  1  0  0  0  0
 20 35  1  0  0  0  0
 21 22  1  0  0  0  0
 22 36  1  0  0  0  0
M  END
> <Molecule name>
267461

> <Activity>
1

$$$$
383031
  MOE2011           2D

 41 45  0  0  1  0  0  0  0  0999 V2000
    5.9680    0.2460    0.0000 C   0  0  0  0  0  0  0  0  0  0  0  0
    5.2590    0.6670    0.0000 N   0  0  0  0  0  0  0  0  0  0  0  0
    4.5080    0.2490    0.0000 C   0  0  0  0  0  0  0  0  0  0  0  0
    5.2650    1.5260    0.0000 C   0  0  0  0  0  0  0  0  0  0  0  0
    4.5080   -0.5760    0.0000 C   0  0  0  0  0  0  0  0  0  0  0  0
    3.7930    0.6620    0.0000 C   0  0  0  0  0  0  0  0  0  0  0  0
    4.5210    1.9560    0.0000 C   0  0  0  0  0  0  0  0  0  0  0  0
    6.0470    1.9620    0.0000 C   0  0  0  0  0  0  0  0  0  0  0  0
    3.7930   -0.9880    0.0000 C   0  0  0  0  0  0  0  0  0  0  0  0
    5.1160   -1.1270    0.0000 C   0  0  0  0  0  0  0  0  0  0  0  0
    3.7800    1.5200    0.0000 C   0  0  0  0  0  0  0  0  0  0  0  0
    3.0790    0.2490    0.0000 C   0  0  0  0  0  0  0  0  0  0  0  0
    4.5070    2.8510    0.0000 C   0  0  0  0  0  0  0  0  0  0  0  0
    6.0540    2.8570    0.0000 C   0  0  0  0  0  0  0  0  0  0  0  0
    3.9660   -1.7900    0.0000 O   0  0  0  0  0  0  0  0  0  0  0  0
    3.0790   -0.5760    0.0000 C   0  0  0  0  0  0  0  0  0  0  0  0
    4.7820   -1.8750    0.0000 C   0  0  3  0  0  0  0  0  0  0  0  0
    3.0610    1.9250    0.0000 O   0  0  0  0  0  0  0  0  0  0  0  0
    2.3640    0.6620    0.0000 O   0  0  0  0  0  0  0  0  0  0  0  0
    5.2790    3.3040    0.0000 C   0  0  0  0  0  0  0  0  0  0  0  0
    5.1940   -2.5900    0.0000 C   0  0  3  0  0  0  0  0  0  0  0  0
    4.7820   -3.3040    0.0000 C   0  0  0  0  0  0  0  0  0  0  0  0
    5.9090   -2.1770    0.0000 C   0  0  0  0  0  0  0  0  0  0  0  0
    5.9090   -3.0020    0.0000 O   0  0  0  0  0  0  0  0  0  0  0  0
    5.7080   -0.1940    0.0000 H   0  0  0  0  0  0  0  0  0  0  0  0
    6.4090   -0.0150    0.0000 H   0  0  0  0  0  0  0  0  0  0  0  0
    6.2290    0.6860    0.0000 H   0  0  0  0  0  0  0  0  0  0  0  0
    6.4870    1.7010    0.0000 H   0  0  0  0  0  0  0  0  0  0  0  0
    5.5590   -1.3830    0.0000 H   0  0  0  0  0  0  0  0  0  0  0  0
    5.4180   -0.7140    0.0000 H   0  0  0  0  0  0  0  0  0  0  0  0
    4.0620    3.1010    0.0000 H   0  0  0  0  0  0  0  0  0  0  0  0
    6.4980    3.1110    0.0000 H   0  0  0  0  0  0  0  0  0  0  0  0
    2.6360   -0.8320    0.0000 H   0  0  0  0  0  0  0  0  0  0  0  0
    4.5040   -2.3050    0.0000 H   0  0  0  0  0  0  0  0  0  0  0  0
    1.9220    0.4060    0.0000 H   0  0  0  0  0  0  0  0  0  0  0  0
    5.2770    3.8160    0.0000 H   0  0  0  0  0  0  0  0  0  0  0  0
    4.3390   -3.0480    0.0000 H   0  0  0  0  0  0  0  0  0  0  0  0
    4.5260   -3.7470    0.0000 H   0  0  0  0  0  0  0  0  0  0  0  0
    5.2250   -3.5600    0.0000 H   0  0  0  0  0  0  0  0  0  0  0  0
    6.4130   -2.0890    0.0000 H   0  0  0  0  0  0  0  0  0  0  0  0
    5.7340   -1.6970    0.0000 H   0  0  0  0  0  0  0  0  0  0  0  0
  1  2  1  0  0  0  0
  1 25  1  0  0  0  0
  1 26  1  0  0  0  0
  1 27  1  0  0  0  0
  2  3  1  0  0  0  0
  2  4  1  0  0  0  0
  3  5  2  0  0  0  0
  3  6  1  0  0  0  0
  4  7  2  0  0  0  0
  4  8  1  0  0  0  0
  5  9  1  0  0  0  0
  5 10  1  0  0  0  0
  6 11  1  0  0  0  0
  6 12  2  0  0  0  0
  7 11  1  0  0  0  0
  7 13  1  0  0  0  0
  8 14  2  0  0  0  0
  8 28  1  0  0  0  0
  9 15  1  0  0  0  0
  9 16  2  0  0  0  0
 10 17  1  0  0  0  0
 10 29  1  0  0  0  0
 10 30  1  0  0  0  0
 11 18  2  0  0  0  0
 12 16  1  0  0  0  0
 12 19  1  0  0  0  0
 13 20  2  0  0  0  0
 13 31  1  0  0  0  0
 14 20  1  0  0  0  0
 14 32  1  0  0  0  0
 15 17  1  0  0  0  0
 16 33  1  0  0  0  0
 17 21  1  0  0  0  0
 17 34  1  0  0  0  0
 19 35  1  0  0  0  0
 20 36  1  0  0  0  0
 21 22  1  0  0  0  0
 21 23  1  0  0  0  0
 21 24  1  0  0  0  0
 22 37  1  0  0  0  0
 22 38  1  0  0  0  0
 22 39  1  0  0  0  0
 23 24  1  0  0  0  0
 23 40  1  0  0  0  0
 23 41  1  0  0  0  0
M  END
> <Molecule name>
383031

> <Activity>
1

$$$$
625624
  MOE2011           2D

 35 39  0  0  1  0  0  0  0  0999 V2000
    5.0270    2.1150    0.0000 C   0  0  0  0  0  0  0  0  0  0  0  0
    4.8220    1.3500    0.0000 C   0  0  3  0  0  0  0  0  0  0  0  0
    2.8500    0.4790    0.0000 C   0  0  0  0  0  0  0  0  0  0  0  0
    3.2460   -0.2070    0.0000 C   0  0  0  0  0  0  0  0  0  0  0  0
    2.8440   -0.9270    0.0000 C   0  0  0  0  0  0  0  0  0  0  0  0
    2.0190   -0.9340    0.0000 C   0  0  0  0  0  0  0  0  0  0  0  0
    1.6070   -0.2190    0.0000 C   0  0  0  0  0  0  0  0  0  0  0  0
    2.0250    0.4920    0.0000 C   0  0  0  0  0  0  0  0  0  0  0  0
    1.5840   -1.6740    0.0000 C   0  0  0  0  0  0  0  0  0  0  0  0
    2.0130   -2.4190    0.0000 C   0  0  0  0  0  0  0  0  0  0  0  0
    2.8730   -2.4120    0.0000 C   0  0  0  0  0  0  0  0  0  0  0  0
    3.2910   -1.6620    0.0000 C   0  0  0  0  0  0  0  0  0  0  0  0
    4.6170    0.5850    0.0000 C   0  0  3  0  0  0  0  0  0  0  0  0
    6.0680   -0.0160    0.0000 C   0  0  0  0  0  0  0  0  0  0  0  0
    6.2730    0.7490    0.0000 C   0  0  0  0  0  0  0  0  0  0  0  0
    7.0670    0.9750    0.0000 C   0  0  0  0  0  0  0  0  0  0  0  0
    7.6540    0.3970    0.0000 C   0  0  0  0  0  0  0  0  0  0  0  0
    7.4410   -0.4000    0.0000 C   0  0  0  0  0  0  0  0  0  0  0  0
    6.6420   -0.6070    0.0000 C   0  0  0  0  0  0  0  0  0  0  0  0
    3.8430    2.0230    0.0000 O   0  0  0  0  0  0  0  0  0  0  0  0
    4.5280    2.4190    0.0000 O   0  0  0  0  0  0  0  0  0  0  0  0
    5.5020    1.9890    0.0000 H   0  0  0  0  0  0  0  0  0  0  0  0
    5.1540    2.5900    0.0000 H   0  0  0  0  0  0  0  0  0  0  0  0
    4.5530    2.2430    0.0000 H   0  0  0  0  0  0  0  0  0  0  0  0
    1.1160   -0.2170    0.0000 H   0  0  0  0  0  0  0  0  0  0  0  0
    1.7840    0.9200    0.0000 H   0  0  0  0  0  0  0  0  0  0  0  0
    1.0930   -1.6730    0.0000 H   0  0  0  0  0  0  0  0  0  0  0  0
    1.7700   -2.8450    0.0000 H   0  0  0  0  0  0  0  0  0  0  0  0
    3.1240   -2.8340    0.0000 H   0  0  0  0  0  0  0  0  0  0  0  0
    3.7820   -1.6520    0.0000 H   0  0  0  0  0  0  0  0  0  0  0  0
    4.9470    0.9500    0.0000 H   0  0  0  0  0  0  0  0  0  0  0  0
    7.1880    1.4510    0.0000 H   0  0  0  0  0  0  0  0  0  0  0  0
    8.1280    0.5250    0.0000 H   0  0  0  0  0  0  0  0  0  0  0  0
    7.7870   -0.7490    0.0000 H   0  0  0  0  0  0  0  0  0  0  0  0
    6.5100   -1.0800    0.0000 H   0  0  0  0  0  0  0  0  0  0  0  0
  1  2  1  0  0  0  0
  1 22  1  0  0  0  0
  1 23  1  0  0  0  0
  1 24  1  0  0  0  0
  2  3  1  0  0  0  0
  2 15  1  0  0  0  0
  2 21  1  0  0  0  0
  3  4  2  0  0  0  0
  3  8  1  0  0  0  0
  4  5  1  0  0  0  0
  4 13  1  0  0  0  0
  5  6  1  0  0  0  0
  5 12  2  0  0  0  0
  6  7  1  0  0  0  0
  6  9  2  0  0  0  0
  7  8  2  0  0  0  0
  7 25  1  0  0  0  0
  8 26  1  0  0  0  0
  9 10  1  0  0  0  0
  9 27  1  0  0  0  0
 10 11  2  0  0  0  0
 10 28  1  0  0  0  0
 11 12  1  0  0  0  0
 11 29  1  0  0  0  0
 12 30  1  0  0  0  0
 13 14  1  0  0  0  0
 13 20  1  0  0  0  0
 13 31  1  0  0  0  0
 14 15  1  0  0  0  0
 14 19  2  0  0  0  0
 15 16  2  0  0  0  0
 16 17  1  0  0  0  0
 16 32  1  0  0  0  0
 17 18  2  0  0  0  0
 17 33  1  0  0  0  0
 18 19  1  0  0  0  0
 18 34  1  0  0  0  0
 19 35  1  0  0  0  0
 20 21  1  0  0  0  0
M  END
> <Molecule name>
625624

> <Activity>
1

$$$$
22842
  MOE2011           2D

 28 31  0  0  0  0  0  0  0  0999 V2000
    2.9250    1.9800    0.0000 O   0  0  0  0  0  0  0  0  0  0  0  0
    3.0820    1.2040    0.0000 C   0  0  0  0  0  0  0  0  0  0  0  0
    3.8620    0.9370    0.0000 C   0  0  0  0  0  0  0  0  0  0  0  0
    4.0270    0.1620    0.0000 C   0  0  0  0  0  0  0  0  0  0  0  0
    3.4220   -0.3990    0.0000 C   0  0  0  0  0  0  0  0  0  0  0  0
    3.6200   -1.2360    0.0000 C   0  0  0  0  0  0  0  0  0  0  0  0
    2.9900   -1.8200    0.0000 C   0  0  0  0  0  0  0  0  0  0  0  0
    2.1710   -1.5610    0.0000 C   0  0  0  0  0  0  0  0  0  0  0  0
    1.9920   -0.7210    0.0000 C   0  0  0  0  0  0  0  0  0  0  0  0
    2.6360   -0.1500    0.0000 C   0  0  0  0  0  0  0  0  0  0  0  0
    2.4640    0.6570    0.0000 O   0  0  0  0  0  0  0  0  0  0  0  0
    1.5840   -2.0940    0.0000 O   0  0  0  0  0  0  0  0  0  0  0  0
    4.8150    0.0790    0.0000 O   0  0  0  0  0  0  0  0  0  0  0  0
    5.1360    0.8030    0.0000 C   0  0  0  0  0  0  0  0  0  0  0  0
    4.5480    1.3330    0.0000 C   0  0  0  0  0  0  0  0  0  0  0  0
    4.7070    2.1430    0.0000 C   0  0  0  0  0  0  0  0  0  0  0  0
    5.4900    2.4030    0.0000 C   0  0  0  0  0  0  0  0  0  0  0  0
    6.1030    1.8520    0.0000 C   0  0  0  0  0  0  0  0  0  0  0  0
    5.9250    1.0460    0.0000 C   0  0  0  0  0  0  0  0  0  0  0  0
    6.8580    2.0940    0.0000 O   0  0  0  0  0  0  0  0  0  0  0  0
    4.0900   -1.3780    0.0000 H   0  0  0  0  0  0  0  0  0  0  0  0
    3.0980   -2.3000    0.0000 H   0  0  0  0  0  0  0  0  0  0  0  0
    1.5260   -0.5670    0.0000 H   0  0  0  0  0  0  0  0  0  0  0  0
    1.6880   -2.5740    0.0000 H   0  0  0  0  0  0  0  0  0  0  0  0
    4.3390    2.4670    0.0000 H   0  0  0  0  0  0  0  0  0  0  0  0
    5.5900    2.8850    0.0000 H   0  0  0  0  0  0  0  0  0  0  0  0
    6.2860    0.7130    0.0000 H   0  0  0  0  0  0  0  0  0  0  0  0
    6.9620    2.5740    0.0000 H   0  0  0  0  0  0  0  0  0  0  0  0
  1  2  2  0  0  0  0
  2  3  1  0  0  0  0
  2 11  1  0  0  0  0
  3  4  2  0  0  0  0
  3 15  1  0  0  0  0
  4  5  1  0  0  0  0
  4 13  1  0  0  0  0
  5  6  1  0  0  0  0
  5 10  2  0  0  0  0
  6  7  2  0  0  0  0
  6 21  1  0  0  0  0
  7  8  1  0  0  0  0
  7 22  1  0  0  0  0
  8  9  2  0  0  0  0
  8 12  1  0  0  0  0
  9 10  1  0  0  0  0
  9 23  1  0  0  0  0
 10 11  1  0  0  0  0
 12 24  1  0  0  0  0
 13 14  1  0  0  0  0
 14 15  1  0  0  0  0
 14 19  2  0  0  0  0
 15 16  2  0  0  0  0
 16 17  1  0  0  0  0
 16 25  1  0  0  0  0
 17 18  2  0  0  0  0
 17 26  1  0  0  0  0
 18 19  1  0  0  0  0
 18 20  1  0  0  0  0
 19 27  1  0  0  0  0
 20 28  1  0  0  0  0
M  END
> <Molecule name>
22842

> <Activity>
1

$$$$
693992
  MOE2011           2D

 59 60  0  0  0  0  0  0  0  0999 V2000
    7.2960    0.4730    0.0000 O   0  0  0  0  0  0  0  0  0  0  0  0
    8.0100    0.0600    0.0000 C   0  0  0  0  0  0  0  0  0  0  0  0
    8.0100   -0.7650    0.0000 N   0  0  0  0  0  0  0  0  0  0  0  0
    8.7250   -1.1770    0.0000 C   0  0  0  0  0  0  0  0  0  0  0  0
    8.7250   -2.0020    0.0000 O   0  0  0  0  0  0  0  0  0  0  0  0
    8.7250    0.4730    0.0000 N   0  0  0  0  0  0  0  0  0  0  0  0
    9.4390    0.0600    0.0000 C   0  0  0  0  0  0  0  0  0  0  0  0
    9.4390   -0.7650    0.0000 C   0  0  0  0  0  0  0  0  0  0  0  0
    8.7250    1.2980    0.0000 C   0  0  0  0  0  0  0  0  0  0  0  0
    8.7250    2.9480    0.0000 O   0  0  0  0  0  0  0  0  0  0  0  0
    8.0100    2.5350    0.0000 C   0  0  0  0  0  0  0  0  0  0  0  0
    8.0100    1.7100    0.0000 C   0  0  0  0  0  0  0  0  0  0  0  0
    6.5810    4.1850    0.0000 C   0  0  0  0  0  0  0  0  0  0  0  0
    7.2960    3.7730    0.0000 C   0  0  0  0  0  0  0  0  0  0  0  0
    7.2960    2.9480    0.0000 O   0  0  0  0  0  0  0  0  0  0  0  0
    9.4390    1.7100    0.0000 C   0  0  0  0  0  0  0  0  0  0  0  0
   10.1540    1.2980    0.0000 O   0  0  0  0  0  0  0  0  0  0  0  0
   10.1540    3.7730    0.0000 C   0  0  0  0  0  0  0  0  0  0  0  0
   10.1540    2.9480    0.0000 C   0  0  0  0  0  0  0  0  0  0  0  0
    9.4390    2.5350    0.0000 O   0  0  0  0  0  0  0  0  0  0  0  0
    7.2960   -1.1770    0.0000 C   0  0  0  0  0  0  0  0  0  0  0  0
    7.2960   -2.0020    0.0000 C   0  0  0  0  0  0  0  0  0  0  0  0
    7.9630   -2.4870    0.0000 C   0  0  0  0  0  0  0  0  0  0  0  0
    6.6280   -2.4870    0.0000 N   0  0  0  0  0  0  0  0  0  0  0  0
    6.8830   -3.2720    0.0000 N   0  0  0  0  0  0  0  0  0  0  0  0
    7.7080   -3.2720    0.0000 N   0  0  0  0  0  0  0  0  0  0  0  0
    5.2310   -2.7840    0.0000 O   0  0  0  0  0  0  0  0  0  0  0  0
    5.8440   -2.2320    0.0000 C   0  0  0  0  0  0  0  0  0  0  0  0
    4.4450   -2.5300    0.0000 C   0  0  0  0  0  0  0  0  0  0  0  0
    3.8320   -3.0810    0.0000 C   0  0  0  0  0  0  0  0  0  0  0  0
    3.0480   -2.8260    0.0000 O   0  0  0  0  0  0  0  0  0  0  0  0
    2.4350   -3.3780    0.0000 C   0  0  0  0  0  0  0  0  0  0  0  0
    1.6500   -3.1240    0.0000 O   0  0  0  0  0  0  0  0  0  0  0  0
    2.6060   -4.1850    0.0000 C   0  0  0  0  0  0  0  0  0  0  0  0
    9.8820    0.3160    0.0000 H   0  0  0  0  0  0  0  0  0  0  0  0
    9.8820   -1.0200    0.0000 H   0  0  0  0  0  0  0  0  0  0  0  0
    7.5670    1.4540    0.0000 H   0  0  0  0  0  0  0  0  0  0  0  0
    6.8370    4.6280    0.0000 H   0  0  0  0  0  0  0  0  0  0  0  0
    6.1380    4.4410    0.0000 H   0  0  0  0  0  0  0  0  0  0  0  0
    6.3250    3.7420    0.0000 H   0  0  0  0  0  0  0  0  0  0  0  0
    7.7990    3.6840    0.0000 H   0  0  0  0  0  0  0  0  0  0  0  0
    7.4700    4.2540    0.0000 H   0  0  0  0  0  0  0  0  0  0  0  0
   10.6650    3.7730    0.0000 H   0  0  0  0  0  0  0  0  0  0  0  0
   10.1540    4.2840    0.0000 H   0  0  0  0  0  0  0  0  0  0  0  0
    9.6420    3.7730    0.0000 H   0  0  0  0  0  0  0  0  0  0  0  0
   10.3280    2.4670    0.0000 H   0  0  0  0  0  0  0  0  0  0  0  0
   10.6570    3.0370    0.0000 H   0  0  0  0  0  0  0  0  0  0  0  0
    7.1210   -0.6960    0.0000 H   0  0  0  0  0  0  0  0  0  0  0  0
    6.7920   -1.2660    0.0000 H   0  0  0  0  0  0  0  0  0  0  0  0
    8.4490   -2.3290    0.0000 H   0  0  0  0  0  0  0  0  0  0  0  0
    6.0840   -1.7800    0.0000 H   0  0  0  0  0  0  0  0  0  0  0  0
    5.4400   -1.9170    0.0000 H   0  0  0  0  0  0  0  0  0  0  0  0
    4.6860   -2.0770    0.0000 H   0  0  0  0  0  0  0  0  0  0  0  0
    4.0430   -2.2140    0.0000 H   0  0  0  0  0  0  0  0  0  0  0  0
    3.5920   -3.5330    0.0000 H   0  0  0  0  0  0  0  0  0  0  0  0
    4.2360   -3.3970    0.0000 H   0  0  0  0  0  0  0  0  0  0  0  0
    2.1050   -4.2920    0.0000 H   0  0  0  0  0  0  0  0  0  0  0  0
    2.7130   -4.6860    0.0000 H   0  0  0  0  0  0  0  0  0  0  0  0
    3.1060   -4.0790    0.0000 H   0  0  0  0  0  0  0  0  0  0  0  0
  1  2  2  0  0  0  0
  2  3  1  0  0  0  0
  2  6  1  0  0  0  0
  3  4  1  0  0  0  0
  3 21  1  0  0  0  0
  4  5  2  0  0  0  0
  4  8  1  0  0  0  0
  6  7  1  0  0  0  0
  6  9  1  0  0  0  0
  7  8  2  0  0  0  0
  7 35  1  0  0  0  0
  8 36  1  0  0  0  0
  9 12  2  0  0  0  0
  9 16  1  0  0  0  0
 10 11  2  0  0  0  0
 11 12  1  0  0  0  0
 11 15  1  0  0  0  0
 12 37  1  0  0  0  0
 13 14  1  0  0  0  0
 13 38  1  0  0  0  0
 13 39  1  0  0  0  0
 13 40  1  0  0  0  0
 14 15  1  0  0  0  0
 14 41  1  0  0  0  0
 14 42  1  0  0  0  0
 16 17  2  0  0  0  0
 16 20  1  0  0  0  0
 18 19  1  0  0  0  0
 18 43  1  0  0  0  0
 18 44  1  0  0  0  0
 18 45  1  0  0  0  0
 19 20  1  0  0  0  0
 19 46  1  0  0  0  0
 19 47  1  0  0  0  0
 21 22  1  0  0  0  0
 21 48  1  0  0  0  0
 21 49  1  0  0  0  0
 22 23  2  0  0  0  0
 22 24  1  0  0  0  0
 23 26  1  0  0  0  0
 23 50  1  0  0  0  0
 24 25  1  0  0  0  0
 24 28  1  0  0  0  0
 25 26  2  0  0  0  0
 27 28  1  0  0  0  0
 27 29  1  0  0  0  0
 28 51  1  0  0  0  0
 28 52  1  0  0  0  0
 29 30  1  0  0  0  0
 29 53  1  0  0  0  0
 29 54  1  0  0  0  0
 30 31  1  0  0  0  0
 30 55  1  0  0  0  0
 30 56  1  0  0  0  0
 31 32  1  0  0  0  0
 32 33  2  0  0  0  0
 32 34  1  0  0  0  0
 34 57  1  0  0  0  0
 34 58  1  0  0  0  0
 34 59  1  0  0  0  0
M  END
> <Molecule name>
693992

> <Activity>
1

$$$$
68091
  MOE2011           2D

 30 29  0  0  0  0  0  0  0  0999 V2000
    4.5080    0.2060    0.0000 C   0  0  0  0  0  0  0  0  0  0  0  0
    3.7930   -0.2060    0.0000 S   0  0  0  0  0  0  0  0  0  0  0  0
    3.3810    0.5080    0.0000 O   0  0  0  0  0  0  0  0  0  0  0  0
    5.2220   -0.2060    0.0000 C   0  0  0  0  0  0  0  0  0  0  0  0
    5.9370    0.2060    0.0000 S   0  0  0  0  0  0  0  0  0  0  0  0
    6.6510    0.6190    0.0000 C   0  0  0  0  0  0  0  0  0  0  0  0
    7.3660    0.2060    0.0000 C   0  0  0  0  0  0  0  0  0  0  0  0
    8.0800    0.6190    0.0000 C   0  0  0  0  0  0  0  0  0  0  0  0
    6.3490   -0.5080    0.0000 O   0  0  0  0  0  0  0  0  0  0  0  0
    5.5240    0.9210    0.0000 O   0  0  0  0  0  0  0  0  0  0  0  0
    3.0790   -0.6190    0.0000 C   0  0  0  0  0  0  0  0  0  0  0  0
    2.3640   -0.2060    0.0000 C   0  0  0  0  0  0  0  0  0  0  0  0
    1.6500   -0.6190    0.0000 C   0  0  0  0  0  0  0  0  0  0  0  0
    4.2060   -0.9210    0.0000 O   0  0  0  0  0  0  0  0  0  0  0  0
    4.5080    1.0310    0.0000 H   0  0  0  0  0  0  0  0  0  0  0  0
    5.2220   -1.0310    0.0000 H   0  0  0  0  0  0  0  0  0  0  0  0
    6.2640    1.3470    0.0000 H   0  0  0  0  0  0  0  0  0  0  0  0
    7.0390    1.3470    0.0000 H   0  0  0  0  0  0  0  0  0  0  0  0
    6.9780   -0.5220    0.0000 H   0  0  0  0  0  0  0  0  0  0  0  0
    7.7530   -0.5220    0.0000 H   0  0  0  0  0  0  0  0  0  0  0  0
    8.4930   -0.0960    0.0000 H   0  0  0  0  0  0  0  0  0  0  0  0
    8.7950    1.0310    0.0000 H   0  0  0  0  0  0  0  0  0  0  0  0
    7.6680    1.3330    0.0000 H   0  0  0  0  0  0  0  0  0  0  0  0
    3.4660   -1.3470    0.0000 H   0  0  0  0  0  0  0  0  0  0  0  0
    2.6920   -1.3470    0.0000 H   0  0  0  0  0  0  0  0  0  0  0  0
    2.7520    0.5220    0.0000 H   0  0  0  0  0  0  0  0  0  0  0  0
    1.9770    0.5220    0.0000 H   0  0  0  0  0  0  0  0  0  0  0  0
    1.2380    0.0960    0.0000 H   0  0  0  0  0  0  0  0  0  0  0  0
    0.9360   -1.0310    0.0000 H   0  0  0  0  0  0  0  0  0  0  0  0
    2.0620   -1.3330    0.0000 H   0  0  0  0  0  0  0  0  0  0  0  0
  1  2  1  0  0  0  0
  1  4  2  0  0  0  0
  1 15  1  0  0  0  0
  2  3  2  0  0  0  0
  2 11  1  0  0  0  0
  2 14  2  0  0  0  0
  4  5  1  0  0  0  0
  4 16  1  0  0  0  0
  5  6  1  0  0  0  0
  5  9  2  0  0  0  0
  5 10  2  0  0  0  0
  6  7  1  0  0  0  0
  6 17  1  0  0  0  0
  6 18  1  0  0  0  0
  7  8  1  0  0  0  0
  7 19  1  0  0  0  0
  7 20  1  0  0  0  0
  8 21  1  0  0  0  0
  8 22  1  0  0  0  0
  8 23  1  0  0  0  0
 11 12  1  0  0  0  0
 11 24  1  0  0  0  0
 11 25  1  0  0  0  0
 12 13  1  0  0  0  0
 12 26  1  0  0  0  0
 12 27  1  0  0  0  0
 13 28  1  0  0  0  0
 13 29  1  0  0  0  0
 13 30  1  0  0  0  0
M  END
> <Molecule name>
68091

> <Activity>
1

$$$$
692411
  MOE2011           2D

 56 61  0  0  1  0  0  0  0  0999 V2000
    1.6500    0.4640    0.0000 O   0  0  0  0  0  0  0  0  0  0  0  0
    2.4750    0.4640    0.0000 C   0  0  0  0  0  0  0  0  0  0  0  0
    2.8870   -0.2500    0.0000 N   0  0  0  0  0  0  0  0  0  0  0  0
    3.7120   -0.2500    0.0000 C   0  0  3  0  0  0  0  0  0  0  0  0
    4.1540   -0.9880    0.0000 C   0  0  0  0  0  0  0  0  0  0  0  0
    3.7300   -1.7350    0.0000 C   0  0  0  0  0  0  0  0  0  0  0  0
    2.8700   -1.7350    0.0000 C   0  0  0  0  0  0  0  0  0  0  0  0
    2.4460   -0.9880    0.0000 C   0  0  0  0  0  0  0  0  0  0  0  0
    4.8390    0.8770    0.0000 C   0  0  3  0  0  0  0  0  0  0  0  0
    5.1880    0.1290    0.0000 C   0  0  0  0  0  0  0  0  0  0  0  0
    4.7900   -0.5880    0.0000 C   0  0  0  0  0  0  0  0  0  0  0  0
    5.3470   -1.1890    0.0000 C   0  0  0  0  0  0  0  0  0  0  0  0
    5.2760   -2.0110    0.0000 C   0  0  0  0  0  0  0  0  0  0  0  0
    5.9510   -2.4840    0.0000 C   0  0  0  0  0  0  0  0  0  0  0  0
    6.6990   -2.1360    0.0000 C   0  0  0  0  0  0  0  0  0  0  0  0
    6.7710   -1.3130    0.0000 C   0  0  0  0  0  0  0  0  0  0  0  0
    6.0950   -0.8410    0.0000 C   0  0  0  0  0  0  0  0  0  0  0  0
    5.9930   -0.0260    0.0000 N   0  0  0  0  0  0  0  0  0  0  0  0
    6.5960    0.5370    0.0000 S   0  0  0  0  0  0  0  0  0  0  0  0
    7.1590   -0.0650    0.0000 O   0  0  0  0  0  0  0  0  0  0  0  0
    6.0320    1.1390    0.0000 O   0  0  0  0  0  0  0  0  0  0  0  0
    7.1980    1.1000    0.0000 C   0  0  0  0  0  0  0  0  0  0  0  0
    7.9870    0.8600    0.0000 C   0  0  0  0  0  0  0  0  0  0  0  0
    8.5900    1.4250    0.0000 C   0  0  0  0  0  0  0  0  0  0  0  0
    8.4020    2.2280    0.0000 C   0  0  0  0  0  0  0  0  0  0  0  0
    7.6130    2.4670    0.0000 C   0  0  0  0  0  0  0  0  0  0  0  0
    7.0100    1.9040    0.0000 C   0  0  0  0  0  0  0  0  0  0  0  0
    6.3500    0.2510    0.0000 O   0  0  0  0  0  0  0  0  0  0  0  0
    6.5640    1.0480    0.0000 C   0  0  0  0  0  0  0  0  0  0  0  0
    5.0530    1.6740    0.0000 C   0  0  3  0  0  0  0  0  0  0  0  0
    2.8870    1.1790    0.0000 C   0  0  0  0  0  0  0  0  0  0  0  0
    4.4450    2.4840    0.0000 O   0  0  0  0  0  0  0  0  0  0  0  0
    3.4600   -0.6950    0.0000 H   0  0  0  0  0  0  0  0  0  0  0  0
    4.5490   -1.3120    0.0000 H   0  0  0  0  0  0  0  0  0  0  0  0
    4.5410   -0.6540    0.0000 H   0  0  0  0  0  0  0  0  0  0  0  0
    3.6420   -2.2390    0.0000 H   0  0  0  0  0  0  0  0  0  0  0  0
    4.2110   -1.9070    0.0000 H   0  0  0  0  0  0  0  0  0  0  0  0
    2.3890   -1.9070    0.0000 H   0  0  0  0  0  0  0  0  0  0  0  0
    2.9580   -2.2390    0.0000 H   0  0  0  0  0  0  0  0  0  0  0  0
    2.0590   -0.6540    0.0000 H   0  0  0  0  0  0  0  0  0  0  0  0
    2.0510   -1.3120    0.0000 H   0  0  0  0  0  0  0  0  0  0  0  0
    4.2820   -0.6490    0.0000 H   0  0  0  0  0  0  0  0  0  0  0  0
    4.8120   -2.2270    0.0000 H   0  0  0  0  0  0  0  0  0  0  0  0
    5.9070   -2.9940    0.0000 H   0  0  0  0  0  0  0  0  0  0  0  0
    7.1180   -2.4290    0.0000 H   0  0  0  0  0  0  0  0  0  0  0  0
    7.2340   -1.0970    0.0000 H   0  0  0  0  0  0  0  0  0  0  0  0
    8.1030    0.3630    0.0000 H   0  0  0  0  0  0  0  0  0  0  0  0
    9.0790    1.2750    0.0000 H   0  0  0  0  0  0  0  0  0  0  0  0
    8.7760    2.5770    0.0000 H   0  0  0  0  0  0  0  0  0  0  0  0
    7.4970    2.9660    0.0000 H   0  0  0  0  0  0  0  0  0  0  0  0
    6.5210    2.0520    0.0000 H   0  0  0  0  0  0  0  0  0  0  0  0
    7.0520    0.8930    0.0000 H   0  0  0  0  0  0  0  0  0  0  0  0
    6.7390    1.5280    0.0000 H   0  0  0  0  0  0  0  0  0  0  0  0
    5.3660    2.0770    0.0000 H   0  0  0  0  0  0  0  0  0  0  0  0
    2.9000    1.6900    0.0000 H   0  0  0  0  0  0  0  0  0  0  0  0
    2.3950    1.3180    0.0000 H   0  0  0  0  0  0  0  0  0  0  0  0
  1  2  2  0  0  0  0
  2  3  1  0  0  0  0
  2 31  1  0  0  0  0
  3  4  1  0  0  0  0
  3  8  1  0  0  0  0
  4  5  1  0  0  0  0
  4  9  1  0  0  0  0
  4 33  1  0  0  0  0
  5  6  1  0  0  0  0
  5 34  1  0  0  0  0
  5 35  1  0  0  0  0
  6  7  1  0  0  0  0
  6 36  1  0  0  0  0
  6 37  1  0  0  0  0
  7  8  1  0  0  0  0
  7 38  1  0  0  0  0
  7 39  1  0  0  0  0
  8 40  1  0  0  0  0
  8 41  1  0  0  0  0
  9 10  1  0  0  0  0
  9 28  1  0  0  0  0
  9 32  1  0  0  0  0
 10 11  2  0  0  0  0
 10 18  1  0  0  0  0
 11 12  1  0  0  0  0
 11 42  1  0  0  0  0
 12 13  1  0  0  0  0
 12 17  2  0  0  0  0
 13 14  2  0  0  0  0
 13 43  1  0  0  0  0
 14 15  1  0  0  0  0
 14 44  1  0  0  0  0
 15 16  2  0  0  0  0
 15 45  1  0  0  0  0
 16 17  1  0  0  0  0
 16 46  1  0  0  0  0
 17 18  1  0  0  0  0
 18 19  1  0  0  0  0
 19 20  2  0  0  0  0
 19 21  2  0  0  0  0
 19 22  1  0  0  0  0
 22 23  1  0  0  0  0
 22 27  2  0  0  0  0
 23 24  2  0  0  0  0
 23 47  1  0  0  0  0
 24 25  1  0  0  0  0
 24 48  1  0  0  0  0
 25 26  2  0  0  0  0
 25 49  1  0  0  0  0
 26 27  1  0  0  0  0
 26 50  1  0  0  0  0
 27 51  1  0  0  0  0
 28 29  1  0  0  0  0
 29 30  1  0  0  0  0
 29 52  1  0  0  0  0
 29 53  1  0  0  0  0
 30 31  1  0  0  0  0
 30 32  1  0  0  0  0
 30 54  1  0  0  0  0
 31 55  1  0  0  0  0
 31 56  1  0  0  0  0
M  END
> <Molecule name>
692411

> <Activity>
1

$$$$
624158
  MOE2011           2D

 46 47  0  0  0  0  0  0  0  0999 V2000
    3.3000   -2.2690    0.0000 O   0  0  0  0  0  0  0  0  0  0  0  0
    2.4750   -2.2690    0.0000 S   0  0  0  0  0  0  0  0  0  0  0  0
    1.6500   -2.2690    0.0000 O   0  0  0  0  0  0  0  0  0  0  0  0
    2.4750   -3.0940    0.0000 C   0  0  0  0  0  0  0  0  0  0  0  0
    1.7610   -3.5060    0.0000 C   0  0  0  0  0  0  0  0  0  0  0  0
    1.7610   -4.3310    0.0000 C   0  0  0  0  0  0  0  0  0  0  0  0
    2.4750   -4.7440    0.0000 C   0  0  0  0  0  0  0  0  0  0  0  0
    2.4750   -5.5690    0.0000 C   0  0  0  0  0  0  0  0  0  0  0  0
    3.1900   -4.3310    0.0000 C   0  0  0  0  0  0  0  0  0  0  0  0
    3.1900   -3.5060    0.0000 C   0  0  0  0  0  0  0  0  0  0  0  0
    3.1900   -1.0310    0.0000 C   0  0  0  0  0  0  0  0  0  0  0  0
    2.4750   -1.4440    0.0000 S   0  0  0  0  0  0  0  0  0  0  0  0
    3.9040    1.0310    0.0000 C   0  0  0  0  0  0  0  0  0  0  0  0
    3.9040    0.2060    0.0000 C   0  0  0  0  0  0  0  0  0  0  0  0
    3.1900   -0.2060    0.0000 C   0  0  0  0  0  0  0  0  0  0  0  0
    4.6180    1.4440    0.0000 S   0  0  0  0  0  0  0  0  0  0  0  0
    4.6180    2.2690    0.0000 S   0  0  0  0  0  0  0  0  0  0  0  0
    5.4440    2.2690    0.0000 O   0  0  0  0  0  0  0  0  0  0  0  0
    3.7930    2.2690    0.0000 O   0  0  0  0  0  0  0  0  0  0  0  0
    4.6180    3.0940    0.0000 C   0  0  0  0  0  0  0  0  0  0  0  0
    3.9040    3.5060    0.0000 C   0  0  0  0  0  0  0  0  0  0  0  0
    3.9040    4.3310    0.0000 C   0  0  0  0  0  0  0  0  0  0  0  0
    4.6180    4.7440    0.0000 C   0  0  0  0  0  0  0  0  0  0  0  0
    4.6180    5.5690    0.0000 C   0  0  0  0  0  0  0  0  0  0  0  0
    5.3330    4.3310    0.0000 C   0  0  0  0  0  0  0  0  0  0  0  0
    5.3330    3.5060    0.0000 C   0  0  0  0  0  0  0  0  0  0  0  0
    1.3180   -3.2510    0.0000 H   0  0  0  0  0  0  0  0  0  0  0  0
    1.3180   -4.5870    0.0000 H   0  0  0  0  0  0  0  0  0  0  0  0
    1.9640   -5.5690    0.0000 H   0  0  0  0  0  0  0  0  0  0  0  0
    2.4750   -6.0800    0.0000 H   0  0  0  0  0  0  0  0  0  0  0  0
    2.9870   -5.5690    0.0000 H   0  0  0  0  0  0  0  0  0  0  0  0
    3.6330   -4.5870    0.0000 H   0  0  0  0  0  0  0  0  0  0  0  0
    3.6330   -3.2510    0.0000 H   0  0  0  0  0  0  0  0  0  0  0  0
    3.3640   -1.5120    0.0000 H   0  0  0  0  0  0  0  0  0  0  0  0
    3.6940   -0.9420    0.0000 H   0  0  0  0  0  0  0  0  0  0  0  0
    3.7290    1.5120    0.0000 H   0  0  0  0  0  0  0  0  0  0  0  0
    3.4010    0.9420    0.0000 H   0  0  0  0  0  0  0  0  0  0  0  0
    4.3470   -0.0500    0.0000 H   0  0  0  0  0  0  0  0  0  0  0  0
    2.7460    0.0500    0.0000 H   0  0  0  0  0  0  0  0  0  0  0  0
    3.4610    3.2510    0.0000 H   0  0  0  0  0  0  0  0  0  0  0  0
    3.4610    4.5870    0.0000 H   0  0  0  0  0  0  0  0  0  0  0  0
    5.1300    5.5690    0.0000 H   0  0  0  0  0  0  0  0  0  0  0  0
    4.6180    6.0800    0.0000 H   0  0  0  0  0  0  0  0  0  0  0  0
    4.1070    5.5690    0.0000 H   0  0  0  0  0  0  0  0  0  0  0  0
    5.7760    4.5870    0.0000 H   0  0  0  0  0  0  0  0  0  0  0  0
    5.7760    3.2510    0.0000 H   0  0  0  0  0  0  0  0  0  0  0  0
  1  2  2  0  0  0  0
  2  3  2  0  0  0  0
  2  4  1  0  0  0  0
  2 12  1  0  0  0  0
  4  5  1  0  0  0  0
  4 10  2  0  0  0  0
  5  6  2  0  0  0  0
  5 27  1  0  0  0  0
  6  7  1  0  0  0  0
  6 28  1  0  0  0  0
  7  8  1  0  0  0  0
  7  9  2  0  0  0  0
  8 29  1  0  0  0  0
  8 30  1  0  0  0  0
  8 31  1  0  0  0  0
  9 10  1  0  0  0  0
  9 32  1  0  0  0  0
 10 33  1  0  0  0  0
 11 12  1  0  0  0  0
 11 15  1  0  0  0  0
 11 34  1  0  0  0  0
 11 35  1  0  0  0  0
 13 14  1  0  0  0  0
 13 16  1  0  0  0  0
 13 36  1  0  0  0  0
 13 37  1  0  0  0  0
 14 15  2  0  0  0  0
 14 38  1  0  0  0  0
 15 39  1  0  0  0  0
 16 17  1  0  0  0  0
 17 18  2  0  0  0  0
 17 19  2  0  0  0  0
 17 20  1  0  0  0  0
 20 21  1  0  0  0  0
 20 26  2  0  0  0  0
 21 22  2  0  0  0  0
 21 40  1  0  0  0  0
 22 23  1  0  0  0  0
 22 41  1  0  0  0  0
 23 24  1  0  0  0  0
 23 25  2  0  0  0  0
 24 42  1  0  0  0  0
 24 43  1  0  0  0  0
 24 44  1  0  0  0  0
 25 26  1  0  0  0  0
 25 45  1  0  0  0  0
 26 46  1  0  0  0  0
M  END
> <Molecule name>
624158

> <Activity>
1

$$$$
672215
  MOE2011           2D

 50 53  0  0  1  0  0  0  0  0999 V2000
    8.7950    4.3310    0.0000 N   0  0  0  0  0  0  0  0  0  0  0  0
    8.7950    3.5060    0.0000 C   0  0  0  0  0  0  0  0  0  0  0  0
    8.7950    2.6810    0.0000 C   0  0  0  0  0  0  0  0  0  0  0  0
    8.0800    2.2690    0.0000 C   0  0  0  0  0  0  0  0  0  0  0  0
    8.0800    1.4440    0.0000 C   0  0  0  0  0  0  0  0  0  0  0  0
    8.7950    1.0310    0.0000 C   0  0  0  0  0  0  0  0  0  0  0  0
    9.5090    1.4440    0.0000 C   0  0  0  0  0  0  0  0  0  0  0  0
    9.5090    2.2690    0.0000 C   0  0  0  0  0  0  0  0  0  0  0  0
    7.3660    1.0310    0.0000 N   0  0  0  0  0  0  0  0  0  0  0  0
    7.3660    0.2060    0.0000 C   0  0  0  0  0  0  0  0  0  0  0  0
    6.6510   -0.2060    0.0000 C   0  0  0  0  0  0  0  0  0  0  0  0
    6.6510   -1.0310    0.0000 C   0  0  0  0  0  0  0  0  0  0  0  0
    7.3660   -1.4440    0.0000 C   0  0  0  0  0  0  0  0  0  0  0  0
    8.0800   -1.0310    0.0000 C   0  0  0  0  0  0  0  0  0  0  0  0
    8.0800   -0.2060    0.0000 C   0  0  0  0  0  0  0  0  0  0  0  0
    5.9370    0.2060    0.0000 S   0  0  0  0  0  0  0  0  0  0  0  0
    5.2220   -0.2060    0.0000 S   0  0  0  0  0  0  0  0  0  0  0  0
    4.5080    0.2060    0.0000 C   0  0  0  0  0  0  0  0  0  0  0  0
    3.7930   -0.2060    0.0000 C   0  0  0  0  0  0  0  0  0  0  0  0
    3.0790    0.2060    0.0000 C   0  0  0  0  0  0  0  0  0  0  0  0
    3.0790    1.0310    0.0000 C   0  0  0  0  0  0  0  0  0  0  0  0
    3.7930    1.4440    0.0000 C   0  0  0  0  0  0  0  0  0  0  0  0
    4.5080    1.0310    0.0000 C   0  0  0  0  0  0  0  0  0  0  0  0
    3.7930   -1.0310    0.0000 N   0  0  0  0  0  0  0  0  0  0  0  0
    3.0790   -1.4440    0.0000 C   0  0  0  0  0  0  0  0  0  0  0  0
    3.0790   -2.2690    0.0000 C   0  0  0  0  0  0  0  0  0  0  0  0
    2.3640   -2.6810    0.0000 C   0  0  0  0  0  0  0  0  0  0  0  0
    1.6500   -2.2690    0.0000 C   0  0  0  0  0  0  0  0  0  0  0  0
    1.6500   -1.4440    0.0000 C   0  0  0  0  0  0  0  0  0  0  0  0
    2.3640   -1.0310    0.0000 C   0  0  0  0  0  0  0  0  0  0  0  0
    2.3640   -4.3310    0.0000 N   0  0  0  0  0  0  0  0  0  0  0  0
    2.3640   -3.5060    0.0000 C   0  0  0  0  0  0  0  0  0  0  0  0
    7.6370    2.5250    0.0000 H   0  0  0  0  0  0  0  0  0  0  0  0
    8.7950    0.5200    0.0000 H   0  0  0  0  0  0  0  0  0  0  0  0
    9.9520    1.1880    0.0000 H   0  0  0  0  0  0  0  0  0  0  0  0
    9.9520    2.5250    0.0000 H   0  0  0  0  0  0  0  0  0  0  0  0
    6.9230    1.2870    0.0000 H   0  0  0  0  0  0  0  0  0  0  0  0
    6.2080   -1.2870    0.0000 H   0  0  0  0  0  0  0  0  0  0  0  0
    7.3660   -1.9550    0.0000 H   0  0  0  0  0  0  0  0  0  0  0  0
    8.5230   -1.2870    0.0000 H   0  0  0  0  0  0  0  0  0  0  0  0
    8.5230    0.0500    0.0000 H   0  0  0  0  0  0  0  0  0  0  0  0
    2.6360   -0.0500    0.0000 H   0  0  0  0  0  0  0  0  0  0  0  0
    2.6360    1.2870    0.0000 H   0  0  0  0  0  0  0  0  0  0  0  0
    3.7930    1.9550    0.0000 H   0  0  0  0  0  0  0  0  0  0  0  0
    4.9510    1.2870    0.0000 H   0  0  0  0  0  0  0  0  0  0  0  0
    4.2360   -1.2870    0.0000 H   0  0  0  0  0  0  0  0  0  0  0  0
    3.5220   -2.5250    0.0000 H   0  0  0  0  0  0  0  0  0  0  0  0
    1.2070   -2.5250    0.0000 H   0  0  0  0  0  0  0  0  0  0  0  0
    1.2070   -1.1880    0.0000 H   0  0  0  0  0  0  0  0  0  0  0  0
    2.3640   -0.5200    0.0000 H   0  0  0  0  0  0  0  0  0  0  0  0
  1  2  3  0  0  0  0
  2  3  1  0  0  0  0
  3  4  1  0  0  0  0
  3  8  2  0  0  0  0
  4  5  2  0  0  0  0
  4 33  1  0  0  0  0
  5  6  1  0  0  0  0
  5  9  1  0  0  0  0
  6  7  2  0  0  0  0
  6 34  1  0  0  0  0
  7  8  1  0  0  0  0
  7 35  1  0  0  0  0
  8 36  1  0  0  0  0
  9 10  1  0  0  0  0
  9 37  1  0  0  0  0
 10 11  1  0  0  0  0
 10 15  2  0  0  0  0
 11 12  2  0  0  0  0
 11 16  1  0  0  0  0
 12 13  1  0  0  0  0
 12 38  1  0  0  0  0
 13 14  2  0  0  0  0
 13 39  1  0  0  0  0
 14 15  1  0  0  0  0
 14 40  1  0  0  0  0
 15 41  1  0  0  0  0
 16 17  1  0  0  0  0
 17 18  1  0  0  0  0
 18 19  1  0  0  0  0
 18 23  2  0  0  0  0
 19 20  2  0  0  0  0
 19 24  1  0  0  0  0
 20 21  1  0  0  0  0
 20 42  1  0  0  0  0
 21 22  2  0  0  0  0
 21 43  1  0  0  0  0
 22 23  1  0  0  0  0
 22 44  1  0  0  0  0
 23 45  1  0  0  0  0
 24 25  1  0  0  0  0
 24 46  1  0  0  0  0
 25 26  1  0  0  0  0
 25 30  2  0  0  0  0
 26 27  2  0  0  0  0
 26 47  1  0  0  0  0
 27 28  1  0  0  0  0
 27 32  1  0  0  0  0
 28 29  2  0  0  0  0
 28 48  1  0  0  0  0
 29 30  1  0  0  0  0
 29 49  1  0  0  0  0
 30 50  1  0  0  0  0
 31 32  3  0  0  0  0
M  END
> <Molecule name>
672215

> <Activity>
1

$$$$
668337
  MOE2011           2D

 47 47  0  0  0  0  0  0  0  0999 V2000
    5.2220    0.4120    0.0000 C   0  0  0  0  0  0  0  0  0  0  0  0
    5.2220    1.2380    0.0000 C   0  0  0  0  0  0  0  0  0  0  0  0
    4.5080    1.6500    0.0000 C   0  0  0  0  0  0  0  0  0  0  0  0
    4.5080    0.0000    0.0000 N   0  0  0  0  0  0  0  0  0  0  0  0
    4.5080   -0.8250    0.0000 C   0  0  0  0  0  0  0  0  0  0  0  0
    5.2220   -1.2380    0.0000 C   0  0  0  0  0  0  0  0  0  0  0  0
    5.9370   -0.8250    0.0000 C   0  0  0  0  0  0  0  0  0  0  0  0
    5.9370    0.0000    0.0000 C   0  0  0  0  0  0  0  0  0  0  0  0
    3.0790   -0.8250    0.0000 C   0  0  0  0  0  0  0  0  0  0  0  0
    3.7930   -1.2380    0.0000 C   0  0  0  0  0  0  0  0  0  0  0  0
    3.0790   -3.3000    0.0000 C   0  0  0  0  0  0  0  0  0  0  0  0
    3.0790   -2.4750    0.0000 N   0  0  0  0  0  0  0  0  0  0  0  0
    3.7930   -2.0620    0.0000 N   0  0  0  0  0  0  0  0  0  0  0  0
    3.7930   -3.7130    0.0000 S   0  0  0  0  0  0  0  0  0  0  0  0
    2.3640   -3.7130    0.0000 N   0  0  0  0  0  0  0  0  0  0  0  0
    2.3640   -4.5380    0.0000 C   0  0  0  0  0  0  0  0  0  0  0  0
    1.6500   -4.9500    0.0000 C   0  0  0  0  0  0  0  0  0  0  0  0
    5.9370    1.6500    0.0000 N   0  0  0  0  0  0  0  0  0  0  0  0
    5.9370    2.4750    0.0000 N   0  0  0  0  0  0  0  0  0  0  0  0
    6.6510    2.8880    0.0000 C   0  0  0  0  0  0  0  0  0  0  0  0
    7.3660    2.4750    0.0000 S   0  0  0  0  0  0  0  0  0  0  0  0
    6.6510    3.7130    0.0000 N   0  0  0  0  0  0  0  0  0  0  0  0
    7.3660    4.1250    0.0000 C   0  0  0  0  0  0  0  0  0  0  0  0
    7.3660    4.9500    0.0000 C   0  0  0  0  0  0  0  0  0  0  0  0
    4.9200    2.3640    0.0000 H   0  0  0  0  0  0  0  0  0  0  0  0
    3.7930    2.0620    0.0000 H   0  0  0  0  0  0  0  0  0  0  0  0
    4.0950    0.9360    0.0000 H   0  0  0  0  0  0  0  0  0  0  0  0
    5.2220   -2.0620    0.0000 H   0  0  0  0  0  0  0  0  0  0  0  0
    6.6510   -1.2380    0.0000 H   0  0  0  0  0  0  0  0  0  0  0  0
    6.6510    0.4120    0.0000 H   0  0  0  0  0  0  0  0  0  0  0  0
    3.4920   -0.1110    0.0000 H   0  0  0  0  0  0  0  0  0  0  0  0
    2.3640   -0.4120    0.0000 H   0  0  0  0  0  0  0  0  0  0  0  0
    2.6660   -1.5400    0.0000 H   0  0  0  0  0  0  0  0  0  0  0  0
    2.3640   -2.0630    0.0000 H   0  0  0  0  0  0  0  0  0  0  0  0
    1.6500   -3.3000    0.0000 H   0  0  0  0  0  0  0  0  0  0  0  0
    3.1890   -4.5660    0.0000 H   0  0  0  0  0  0  0  0  0  0  0  0
    2.8020   -5.2370    0.0000 H   0  0  0  0  0  0  0  0  0  0  0  0
    1.2380   -4.2360    0.0000 H   0  0  0  0  0  0  0  0  0  0  0  0
    0.9360   -5.3630    0.0000 H   0  0  0  0  0  0  0  0  0  0  0  0
    2.0620   -5.6650    0.0000 H   0  0  0  0  0  0  0  0  0  0  0  0
    5.2220    2.8880    0.0000 H   0  0  0  0  0  0  0  0  0  0  0  0
    5.9370    4.1250    0.0000 H   0  0  0  0  0  0  0  0  0  0  0  0
    7.8030    3.4260    0.0000 H   0  0  0  0  0  0  0  0  0  0  0  0
    8.1900    4.0960    0.0000 H   0  0  0  0  0  0  0  0  0  0  0  0
    8.1910    4.9500    0.0000 H   0  0  0  0  0  0  0  0  0  0  0  0
    7.3660    5.7750    0.0000 H   0  0  0  0  0  0  0  0  0  0  0  0
    6.5410    4.9500    0.0000 H   0  0  0  0  0  0  0  0  0  0  0  0
  1  2  1  0  0  0  0
  1  4  1  0  0  0  0
  1  8  2  0  0  0  0
  2  3  1  0  0  0  0
  2 18  2  0  0  0  0
  3 25  1  0  0  0  0
  3 26  1  0  0  0  0
  3 27  1  0  0  0  0
  4  5  2  0  0  0  0
  5  6  1  0  0  0  0
  5 10  1  0  0  0  0
  6  7  2  0  0  0  0
  6 28  1  0  0  0  0
  7  8  1  0  0  0  0
  7 29  1  0  0  0  0
  8 30  1  0  0  0  0
  9 10  1  0  0  0  0
  9 31  1  0  0  0  0
  9 32  1  0  0  0  0
  9 33  1  0  0  0  0
 10 13  2  0  0  0  0
 11 12  1  0  0  0  0
 11 14  2  0  0  0  0
 11 15  1  0  0  0  0
 12 13  1  0  0  0  0
 12 34  1  0  0  0  0
 15 16  1  0  0  0  0
 15 35  1  0  0  0  0
 16 17  1  0  0  0  0
 16 36  1  0  0  0  0
 16 37  1  0  0  0  0
 17 38  1  0  0  0  0
 17 39  1  0  0  0  0
 17 40  1  0  0  0  0
 18 19  1  0  0  0  0
 19 20  1  0  0  0  0
 19 41  1  0  0  0  0
 20 21  2  0  0  0  0
 20 22  1  0  0  0  0
 22 23  1  0  0  0  0
 22 42  1  0  0  0  0
 23 24  1  0  0  0  0
 23 43  1  0  0  0  0
 23 44  1  0  0  0  0
 24 45  1  0  0  0  0
 24 46  1  0  0  0  0
 24 47  1  0  0  0  0
M  END
> <Molecule name>
668337

> <Activity>
1

$$$$
641533
  MOE2011           2D

 14 14  0  0  0  0  0  0  0  0999 V2000
    4.6370    0.2570    0.0000 Cl  0  0  0  0  0  0  0  0  0  0  0  0
    4.0540   -0.3270    0.0000 C   0  0  0  0  0  0  0  0  0  0  0  0
    3.4710   -0.9110    0.0000 C   0  0  0  0  0  0  0  0  0  0  0  0
    2.8880   -1.4940    0.0000 Cl  0  0  0  0  0  0  0  0  0  0  0  0
    4.0540   -1.4940    0.0000 Cl  0  0  0  0  0  0  0  0  0  0  0  0
    1.6500    0.3880    0.0000 Cl  0  0  0  0  0  0  0  0  0  0  0  0
    2.0620   -0.3270    0.0000 C   0  0  0  0  0  0  0  0  0  0  0  0
    2.8880   -0.3270    0.0000 C   0  0  0  0  0  0  0  0  0  0  0  0
    1.6500   -1.0410    0.0000 Cl  0  0  0  0  0  0  0  0  0  0  0  0
    3.4710    0.2570    0.0000 C   0  0  0  0  0  0  0  0  0  0  0  0
    2.7560    1.4940    0.0000 Cl  0  0  0  0  0  0  0  0  0  0  0  0
    3.4710    1.0820    0.0000 C   0  0  0  0  0  0  0  0  0  0  0  0
    4.1850    1.4940    0.0000 Cl  0  0  0  0  0  0  0  0  0  0  0  0
    4.6370   -0.9110    0.0000 Cl  0  0  0  0  0  0  0  0  0  0  0  0
  1  2  1  0  0  0  0
  2  3  1  0  0  0  0
  2 10  1  0  0  0  0
  2 14  1  0  0  0  0
  3  4  1  0  0  0  0
  3  5  1  0  0  0  0
  3  8  1  0  0  0  0
  6  7  1  0  0  0  0
  7  8  2  0  0  0  0
  7  9  1  0  0  0  0
  8 10  1  0  0  0  0
 10 12  2  0  0  0  0
 11 12  1  0  0  0  0
 12 13  1  0  0  0  0
M  END
> <Molecule name>
641533

> <Activity>
1

$$$$
617145
  MOE2011           2D

 33 34  0  0  0  0  0  0  0  0999 V2000
    2.4350   -1.7230    0.0000 C   0  0  0  0  0  0  0  0  0  0  0  0
    2.6900   -2.5070    0.0000 C   0  0  0  0  0  0  0  0  0  0  0  0
    3.5150   -2.5070    0.0000 C   0  0  0  0  0  0  0  0  0  0  0  0
    3.7700   -1.7230    0.0000 C   0  0  0  0  0  0  0  0  0  0  0  0
    4.5540   -1.4680    0.0000 O   0  0  0  0  0  0  0  0  0  0  0  0
    1.6500   -1.4680    0.0000 O   0  0  0  0  0  0  0  0  0  0  0  0
    3.1020   -1.2380    0.0000 N   0  0  0  0  0  0  0  0  0  0  0  0
    3.1020   -0.4120    0.0000 C   0  0  0  0  0  0  0  0  0  0  0  0
    3.8160    0.0000    0.0000 C   0  0  0  0  0  0  0  0  0  0  0  0
    4.5310    0.4120    0.0000 C   0  0  0  0  0  0  0  0  0  0  0  0
    4.5310    1.2380    0.0000 N   0  0  0  0  0  0  0  0  0  0  0  0
    3.8640    1.7230    0.0000 C   0  0  0  0  0  0  0  0  0  0  0  0
    3.0790    1.4680    0.0000 O   0  0  0  0  0  0  0  0  0  0  0  0
    3.6330    3.1750    0.0000 Cl  0  0  0  0  0  0  0  0  0  0  0  0
    4.1180    2.5070    0.0000 C   0  0  0  0  0  0  0  0  0  0  0  0
    5.4290    3.1750    0.0000 Cl  0  0  0  0  0  0  0  0  0  0  0  0
    4.9440    2.5070    0.0000 C   0  0  0  0  0  0  0  0  0  0  0  0
    5.1980    1.7230    0.0000 C   0  0  0  0  0  0  0  0  0  0  0  0
    5.9830    1.4680    0.0000 O   0  0  0  0  0  0  0  0  0  0  0  0
    3.4040    0.7140    0.0000 C   0  0  0  0  0  0  0  0  0  0  0  0
    4.2290   -0.7140    0.0000 C   0  0  0  0  0  0  0  0  0  0  0  0
    2.2040   -3.1750    0.0000 Cl  0  0  0  0  0  0  0  0  0  0  0  0
    4.0000   -3.1750    0.0000 Cl  0  0  0  0  0  0  0  0  0  0  0  0
    2.9270    0.0680    0.0000 H   0  0  0  0  0  0  0  0  0  0  0  0
    2.5990   -0.5020    0.0000 H   0  0  0  0  0  0  0  0  0  0  0  0
    4.7060   -0.0680    0.0000 H   0  0  0  0  0  0  0  0  0  0  0  0
    5.0350    0.5020    0.0000 H   0  0  0  0  0  0  0  0  0  0  0  0
    3.8470    0.9700    0.0000 H   0  0  0  0  0  0  0  0  0  0  0  0
    3.1480    1.1580    0.0000 H   0  0  0  0  0  0  0  0  0  0  0  0
    2.9610    0.4590    0.0000 H   0  0  0  0  0  0  0  0  0  0  0  0
    3.7860   -0.9700    0.0000 H   0  0  0  0  0  0  0  0  0  0  0  0
    4.4850   -1.1580    0.0000 H   0  0  0  0  0  0  0  0  0  0  0  0
    4.6720   -0.4590    0.0000 H   0  0  0  0  0  0  0  0  0  0  0  0
  1  2  1  0  0  0  0
  1  6  2  0  0  0  0
  1  7  1  0  0  0  0
  2  3  2  0  0  0  0
  2 22  1  0  0  0  0
  3  4  1  0  0  0  0
  3 23  1  0  0  0  0
  4  5  2  0  0  0  0
  4  7  1  0  0  0  0
  7  8  1  0  0  0  0
  8  9  1  0  0  0  0
  8 24  1  0  0  0  0
  8 25  1  0  0  0  0
  9 10  1  0  0  0  0
  9 20  1  0  0  0  0
  9 21  1  0  0  0  0
 10 11  1  0  0  0  0
 10 26  1  0  0  0  0
 10 27  1  0  0  0  0
 11 12  1  0  0  0  0
 11 18  1  0  0  0  0
 12 13  2  0  0  0  0
 12 15  1  0  0  0  0
 14 15  1  0  0  0  0
 15 17  2  0  0  0  0
 16 17  1  0  0  0  0
 17 18  1  0  0  0  0
 18 19  2  0  0  0  0
 20 28  1  0  0  0  0
 20 29  1  0  0  0  0
 20 30  1  0  0  0  0
 21 31  1  0  0  0  0
 21 32  1  0  0  0  0
 21 33  1  0  0  0  0
M  END
> <Molecule name>
617145

> <Activity>
1

$$$$
620515
  MOE2011           2D

 26 27  0  0  0  0  0  0  0  0999 V2000
    1.6500   -0.6330    0.0000 C   0  0  0  0  0  0  0  0  0  0  0  0
    2.3640   -0.2200    0.0000 C   0  0  0  0  0  0  0  0  0  0  0  0
    2.3640    0.6050    0.0000 C   0  0  0  0  0  0  0  0  0  0  0  0
    3.0790    1.0170    0.0000 C   0  0  0  0  0  0  0  0  0  0  0  0
    3.7930    0.6050    0.0000 C   0  0  0  0  0  0  0  0  0  0  0  0
    3.7930   -0.2200    0.0000 C   0  0  0  0  0  0  0  0  0  0  0  0
    3.0790   -0.6330    0.0000 C   0  0  0  0  0  0  0  0  0  0  0  0
    3.0790   -1.4580    0.0000 O   0  0  0  0  0  0  0  0  0  0  0  0
    4.5310   -0.6620    0.0000 C   0  0  0  0  0  0  0  0  0  0  0  0
    4.5210   -1.4870    0.0000 O   0  0  0  0  0  0  0  0  0  0  0  0
    5.2780   -0.2380    0.0000 C   0  0  0  0  0  0  0  0  0  0  0  0
    5.2780    0.6220    0.0000 C   0  0  0  0  0  0  0  0  0  0  0  0
    4.5310    1.0450    0.0000 C   0  0  0  0  0  0  0  0  0  0  0  0
    4.5210    1.8700    0.0000 O   0  0  0  0  0  0  0  0  0  0  0  0
    5.9910   -0.6530    0.0000 Cl  0  0  0  0  0  0  0  0  0  0  0  0
    1.6500    1.8420    0.0000 C   0  0  0  0  0  0  0  0  0  0  0  0
    1.6500    1.0170    0.0000 O   0  0  0  0  0  0  0  0  0  0  0  0
    1.3940   -0.1900    0.0000 H   0  0  0  0  0  0  0  0  0  0  0  0
    1.2070   -0.8880    0.0000 H   0  0  0  0  0  0  0  0  0  0  0  0
    1.9060   -1.0760    0.0000 H   0  0  0  0  0  0  0  0  0  0  0  0
    3.0790    1.5290    0.0000 H   0  0  0  0  0  0  0  0  0  0  0  0
    2.6360   -1.7140    0.0000 H   0  0  0  0  0  0  0  0  0  0  0  0
    5.7210    0.8800    0.0000 H   0  0  0  0  0  0  0  0  0  0  0  0
    2.1620    1.8420    0.0000 H   0  0  0  0  0  0  0  0  0  0  0  0
    1.6500    2.3540    0.0000 H   0  0  0  0  0  0  0  0  0  0  0  0
    1.1380    1.8420    0.0000 H   0  0  0  0  0  0  0  0  0  0  0  0
  1  2  1  0  0  0  0
  1 18  1  0  0  0  0
  1 19  1  0  0  0  0
  1 20  1  0  0  0  0
  2  3  1  0  0  0  0
  2  7  2  0  0  0  0
  3  4  2  0  0  0  0
  3 17  1  0  0  0  0
  4  5  1  0  0  0  0
  4 21  1  0  0  0  0
  5  6  2  0  0  0  0
  5 13  1  0  0  0  0
  6  7  1  0  0  0  0
  6  9  1  0  0  0  0
  7  8  1  0  0  0  0
  8 22  1  0  0  0  0
  9 10  2  0  0  0  0
  9 11  1  0  0  0  0
 11 12  2  0  0  0  0
 11 15  1  0  0  0  0
 12 13  1  0  0  0  0
 12 23  1  0  0  0  0
 13 14  2  0  0  0  0
 16 17  1  0  0  0  0
 16 24  1  0  0  0  0
 16 25  1  0  0  0  0
 16 26  1  0  0  0  0
M  END
> <Molecule name>
620515

> <Activity>
1

$$$$
73306
  MOE2011           2D

 37 39  0  0  0  0  0  0  0  0999 V2000
    5.6380   -0.4970    0.0000 N   0  0  0  0  0  0  0  0  0  0  0  0
    5.8940    0.2880    0.0000 C   0  0  0  0  0  0  0  0  0  0  0  0
    5.3430    0.9020    0.0000 S   0  0  0  0  0  0  0  0  0  0  0  0
    4.5740   -1.4500    0.0000 C   0  0  0  0  0  0  0  0  0  0  0  0
    4.8300   -0.6670    0.0000 N   0  0  0  0  0  0  0  0  0  0  0  0
    3.7930   -1.7020    0.0000 C   0  0  0  0  0  0  0  0  0  0  0  0
    3.7930   -2.5270    0.0000 C   0  0  0  0  0  0  0  0  0  0  0  0
    3.0790   -2.9400    0.0000 C   0  0  0  0  0  0  0  0  0  0  0  0
    3.0790   -3.7650    0.0000 Cl  0  0  0  0  0  0  0  0  0  0  0  0
    2.3640   -2.5270    0.0000 C   0  0  0  0  0  0  0  0  0  0  0  0
    2.3640   -1.7020    0.0000 C   0  0  0  0  0  0  0  0  0  0  0  0
    3.0790   -1.2900    0.0000 C   0  0  0  0  0  0  0  0  0  0  0  0
    1.6500   -1.2900    0.0000 Cl  0  0  0  0  0  0  0  0  0  0  0  0
    4.5740   -2.7790    0.0000 N   0  0  0  0  0  0  0  0  0  0  0  0
    5.0560   -2.1140    0.0000 C   0  0  0  0  0  0  0  0  0  0  0  0
    5.8810   -2.1140    0.0000 O   0  0  0  0  0  0  0  0  0  0  0  0
    6.7020    0.4580    0.0000 N   0  0  0  0  0  0  0  0  0  0  0  0
    6.9570    1.2420    0.0000 C   0  0  0  0  0  0  0  0  0  0  0  0
    7.7650    1.4120    0.0000 C   0  0  0  0  0  0  0  0  0  0  0  0
    8.0210    2.1960    0.0000 C   0  0  0  0  0  0  0  0  0  0  0  0
    7.4700    2.8100    0.0000 C   0  0  0  0  0  0  0  0  0  0  0  0
    7.7260    3.5950    0.0000 O   0  0  0  0  0  0  0  0  0  0  0  0
    8.5340    3.7650    0.0000 C   0  0  0  0  0  0  0  0  0  0  0  0
    6.6630    2.6400    0.0000 C   0  0  0  0  0  0  0  0  0  0  0  0
    6.4070    1.8560    0.0000 C   0  0  0  0  0  0  0  0  0  0  0  0
    6.1890   -1.1110    0.0000 H   0  0  0  0  0  0  0  0  0  0  0  0
    1.6500   -2.9400    0.0000 H   0  0  0  0  0  0  0  0  0  0  0  0
    3.0790   -0.4640    0.0000 H   0  0  0  0  0  0  0  0  0  0  0  0
    4.8300   -3.5630    0.0000 H   0  0  0  0  0  0  0  0  0  0  0  0
    7.2530   -0.1560    0.0000 H   0  0  0  0  0  0  0  0  0  0  0  0
    8.3160    0.7980    0.0000 H   0  0  0  0  0  0  0  0  0  0  0  0
    8.8280    2.3660    0.0000 H   0  0  0  0  0  0  0  0  0  0  0  0
    8.7040    2.9570    0.0000 H   0  0  0  0  0  0  0  0  0  0  0  0
    9.3410    3.9340    0.0000 H   0  0  0  0  0  0  0  0  0  0  0  0
    8.3640    4.5720    0.0000 H   0  0  0  0  0  0  0  0  0  0  0  0
    6.1120    3.2540    0.0000 H   0  0  0  0  0  0  0  0  0  0  0  0
    5.6000    1.6860    0.0000 H   0  0  0  0  0  0  0  0  0  0  0  0
  1  2  1  0  0  0  0
  1  5  1  0  0  0  0
  1 26  1  0  0  0  0
  2  3  2  0  0  0  0
  2 17  1  0  0  0  0
  4  5  2  0  0  0  0
  4  6  1  0  0  0  0
  4 15  1  0  0  0  0
  6  7  1  0  0  0  0
  6 12  2  0  0  0  0
  7  8  2  0  0  0  0
  7 14  1  0  0  0  0
  8  9  1  0  0  0  0
  8 10  1  0  0  0  0
 10 11  2  0  0  0  0
 10 27  1  0  0  0  0
 11 12  1  0  0  0  0
 11 13  1  0  0  0  0
 12 28  1  0  0  0  0
 14 15  1  0  0  0  0
 14 29  1  0  0  0  0
 15 16  2  0  0  0  0
 17 18  1  0  0  0  0
 17 30  1  0  0  0  0
 18 19  1  0  0  0  0
 18 25  2  0  0  0  0
 19 20  2  0  0  0  0
 19 31  1  0  0  0  0
 20 21  1  0  0  0  0
 20 32  1  0  0  0  0
 21 22  1  0  0  0  0
 21 24  2  0  0  0  0
 22 23  1  0  0  0  0
 23 33  1  0  0  0  0
 23 34  1  0  0  0  0
 23 35  1  0  0  0  0
 24 25  1  0  0  0  0
 24 36  1  0  0  0  0
 25 37  1  0  0  0  0
M  END
> <Molecule name>
73306

> <Activity>
1

$$$$
698023
  MOE2011           2D

 38 39  0  0  1  0  0  0  0  0999 V2000
    5.2220    3.3000    0.0000 C   0  0  0  0  0  0  0  0  0  0  0  0
    5.9370    3.7130    0.0000 C   0  0  0  0  0  0  0  0  0  0  0  0
    6.6510    3.3000    0.0000 C   0  0  0  0  0  0  0  0  0  0  0  0
    6.6510    2.4750    0.0000 C   0  0  0  0  0  0  0  0  0  0  0  0
    5.9370    2.0620    0.0000 C   0  0  0  0  0  0  0  0  0  0  0  0
    5.2220    2.4750    0.0000 C   0  0  0  0  0  0  0  0  0  0  0  0
    4.5080    2.0620    0.0000 S   0  0  0  0  0  0  0  0  0  0  0  0
    7.3660    3.7130    0.0000 Cl  0  0  0  0  0  0  0  0  0  0  0  0
    4.5080    1.2380    0.0000 C   0  0  3  0  0  0  0  0  0  0  0  0
    3.7930    0.8250    0.0000 C   0  0  0  0  0  0  0  0  0  0  0  0
    3.7930    0.0000    0.0000 C   0  0  0  0  0  0  0  0  0  0  0  0
    3.0790   -0.4120    0.0000 C   0  0  0  0  0  0  0  0  0  0  0  0
    3.0790   -1.2380    0.0000 C   0  0  0  0  0  0  0  0  0  0  0  0
    3.7930   -1.6500    0.0000 N   0  0  0  0  0  0  0  0  0  0  0  0
    3.7930   -2.4750    0.0000 C   0  0  0  0  0  0  0  0  0  0  0  0
    3.0790   -2.8880    0.0000 N   0  0  0  0  0  0  0  0  0  0  0  0
    2.3640   -2.4750    0.0000 N   0  0  0  0  0  0  0  0  0  0  0  0
    2.3640   -1.6500    0.0000 C   0  0  0  0  0  0  0  0  0  0  0  0
    4.5080   -2.8880    0.0000 N   0  0  0  0  0  0  0  0  0  0  0  0
    1.6500   -1.2380    0.0000 C   0  0  0  0  0  0  0  0  0  0  0  0
    5.2220    0.8250    0.0000 C   0  0  0  0  0  0  0  0  0  0  0  0
    4.5080    3.7130    0.0000 H   0  0  0  0  0  0  0  0  0  0  0  0
    5.9370    4.5380    0.0000 H   0  0  0  0  0  0  0  0  0  0  0  0
    7.3660    2.0630    0.0000 H   0  0  0  0  0  0  0  0  0  0  0  0
    5.9370    1.2380    0.0000 H   0  0  0  0  0  0  0  0  0  0  0  0
    3.7930    1.6500    0.0000 H   0  0  0  0  0  0  0  0  0  0  0  0
    3.0790    1.2380    0.0000 H   0  0  0  0  0  0  0  0  0  0  0  0
    4.5080   -0.4120    0.0000 H   0  0  0  0  0  0  0  0  0  0  0  0
    2.6420    0.2870    0.0000 H   0  0  0  0  0  0  0  0  0  0  0  0
    2.2540   -0.3840    0.0000 H   0  0  0  0  0  0  0  0  0  0  0  0
    4.5080   -3.7130    0.0000 H   0  0  0  0  0  0  0  0  0  0  0  0
    5.2220   -2.4750    0.0000 H   0  0  0  0  0  0  0  0  0  0  0  0
    1.8220   -0.4310    0.0000 H   0  0  0  0  0  0  0  0  0  0  0  0
    0.9360   -0.8250    0.0000 H   0  0  0  0  0  0  0  0  0  0  0  0
    1.2380   -1.9520    0.0000 H   0  0  0  0  0  0  0  0  0  0  0  0
    4.8100    0.1110    0.0000 H   0  0  0  0  0  0  0  0  0  0  0  0
    5.9370    0.4120    0.0000 H   0  0  0  0  0  0  0  0  0  0  0  0
    5.6350    1.5400    0.0000 H   0  0  0  0  0  0  0  0  0  0  0  0
  1  2  1  0  0  0  0
  1  6  2  0  0  0  0
  1 22  1  0  0  0  0
  2  3  2  0  0  0  0
  2 23  1  0  0  0  0
  3  4  1  0  0  0  0
  3  8  1  0  0  0  0
  4  5  2  0  0  0  0
  4 24  1  0  0  0  0
  5  6  1  0  0  0  0
  5 25  1  0  0  0  0
  6  7  1  0  0  0  0
  7  9  1  0  0  0  0
  9 10  1  0  0  0  0
  9 21  1  0  0  0  0
  9 26  1  0  0  0  0
 10 11  2  0  0  0  0
 10 27  1  0  0  0  0
 11 12  1  0  0  0  0
 11 28  1  0  0  0  0
 12 13  1  0  0  0  0
 12 29  1  0  0  0  0
 12 30  1  0  0  0  0
 13 14  1  0  0  0  0
 13 18  2  0  0  0  0
 14 15  2  0  0  0  0
 15 16  1  0  0  0  0
 15 19  1  0  0  0  0
 16 17  2  0  0  0  0
 17 18  1  0  0  0  0
 18 20  1  0  0  0  0
 19 31  1  0  0  0  0
 19 32  1  0  0  0  0
 20 33  1  0  0  0  0
 20 34  1  0  0  0  0
 20 35  1  0  0  0  0
 21 36  1  0  0  0  0
 21 37  1  0  0  0  0
 21 38  1  0  0  0  0
M  END
> <Molecule name>
698023

> <Activity>
1

$$$$
641283
  MOE2011           2D

 78 83  0  0  0  0  0  0  0  0999 V2000
    6.1460    0.2990    0.0000 C   0  0  0  0  0  0  0  0  0  0  0  0
    6.1460   -0.5260    0.0000 C   0  0  0  0  0  0  0  0  0  0  0  0
    5.4310   -0.9390    0.0000 O   0  0  0  0  0  0  0  0  0  0  0  0
    6.9470    1.5320    0.0000 S   0  0  0  0  0  0  0  0  0  0  0  0
    6.8600    0.7110    0.0000 C   0  0  0  0  0  0  0  0  0  0  0  0
    7.7540    1.7040    0.0000 S   0  0  0  0  0  0  0  0  0  0  0  0
    8.1660    0.9890    0.0000 C   0  0  0  0  0  0  0  0  0  0  0  0
    8.9860    0.9030    0.0000 C   0  0  0  0  0  0  0  0  0  0  0  0
    9.3220    0.1490    0.0000 C   0  0  0  0  0  0  0  0  0  0  0  0
   10.1430    0.0630    0.0000 C   0  0  0  0  0  0  0  0  0  0  0  0
   10.6280    0.7300    0.0000 C   0  0  0  0  0  0  0  0  0  0  0  0
   10.2920    1.4840    0.0000 C   0  0  0  0  0  0  0  0  0  0  0  0
    9.4710    1.5700    0.0000 C   0  0  0  0  0  0  0  0  0  0  0  0
   11.4480    0.6440    0.0000 F   0  0  0  0  0  0  0  0  0  0  0  0
    7.6140    0.3760    0.0000 C   0  0  0  0  0  0  0  0  0  0  0  0
    5.4310    0.7110    0.0000 S   0  0  0  0  0  0  0  0  0  0  0  0
    4.7170    0.2990    0.0000 S   0  0  0  0  0  0  0  0  0  0  0  0
    4.0020    0.7110    0.0000 C   0  0  0  0  0  0  0  0  0  0  0  0
    4.6700    2.0210    0.0000 S   0  0  0  0  0  0  0  0  0  0  0  0
    4.0020    1.5360    0.0000 C   0  0  0  0  0  0  0  0  0  0  0  0
    4.4150    2.8060    0.0000 S   0  0  0  0  0  0  0  0  0  0  0  0
    3.5900    2.8060    0.0000 C   0  0  0  0  0  0  0  0  0  0  0  0
    3.3350    2.0210    0.0000 C   0  0  0  0  0  0  0  0  0  0  0  0
    3.1040    3.4730    0.0000 C   0  0  0  0  0  0  0  0  0  0  0  0
    3.4400    4.2270    0.0000 C   0  0  0  0  0  0  0  0  0  0  0  0
    2.9550    4.8950    0.0000 C   0  0  0  0  0  0  0  0  0  0  0  0
    2.1350    4.8080    0.0000 C   0  0  0  0  0  0  0  0  0  0  0  0
    1.7990    4.0550    0.0000 C   0  0  0  0  0  0  0  0  0  0  0  0
    2.2840    3.3880    0.0000 C   0  0  0  0  0  0  0  0  0  0  0  0
    1.6500    5.4760    0.0000 F   0  0  0  0  0  0  0  0  0  0  0  0
    3.2880    0.2990    0.0000 C   0  0  0  0  0  0  0  0  0  0  0  0
    2.5730    0.7110    0.0000 O   0  0  0  0  0  0  0  0  0  0  0  0
    4.0020   -4.2390    0.0000 C   0  0  0  0  0  0  0  0  0  0  0  0
    4.0020   -3.4140    0.0000 C   0  0  0  0  0  0  0  0  0  0  0  0
    3.2880   -3.0010    0.0000 O   0  0  0  0  0  0  0  0  0  0  0  0
    3.2880   -2.1760    0.0000 C   0  0  0  0  0  0  0  0  0  0  0  0
    4.0020   -1.7640    0.0000 C   0  0  0  0  0  0  0  0  0  0  0  0
    4.0020   -0.9390    0.0000 C   0  0  0  0  0  0  0  0  0  0  0  0
    3.2880   -0.5260    0.0000 C   0  0  0  0  0  0  0  0  0  0  0  0
    3.2880   -4.6520    0.0000 O   0  0  0  0  0  0  0  0  0  0  0  0
    4.7170   -4.6520    0.0000 O   0  0  0  0  0  0  0  0  0  0  0  0
    2.5730   -1.7640    0.0000 C   0  0  0  0  0  0  0  0  0  0  0  0
    2.5730   -0.9390    0.0000 C   0  0  0  0  0  0  0  0  0  0  0  0
    1.8590   -0.5260    0.0000 Cl  0  0  0  0  0  0  0  0  0  0  0  0
    1.8590   -2.1760    0.0000 Cl  0  0  0  0  0  0  0  0  0  0  0  0
    6.8600   -0.9390    0.0000 C   0  0  0  0  0  0  0  0  0  0  0  0
    6.8600   -1.7640    0.0000 C   0  0  0  0  0  0  0  0  0  0  0  0
    7.5740   -2.1760    0.0000 C   0  0  0  0  0  0  0  0  0  0  0  0
    7.5740   -3.0010    0.0000 Cl  0  0  0  0  0  0  0  0  0  0  0  0
    8.2890   -1.7640    0.0000 C   0  0  0  0  0  0  0  0  0  0  0  0
    8.2890   -0.9390    0.0000 C   0  0  0  0  0  0  0  0  0  0  0  0
    7.5740   -0.5260    0.0000 C   0  0  0  0  0  0  0  0  0  0  0  0
    9.0030   -2.1760    0.0000 O   0  0  0  0  0  0  0  0  0  0  0  0
    9.7180   -1.7640    0.0000 C   0  0  0  0  0  0  0  0  0  0  0  0
   10.4320   -2.1760    0.0000 C   0  0  0  0  0  0  0  0  0  0  0  0
   10.4320   -3.0010    0.0000 O   0  0  0  0  0  0  0  0  0  0  0  0
   11.1470   -1.7640    0.0000 O   0  0  0  0  0  0  0  0  0  0  0  0
    6.1460   -2.1760    0.0000 Cl  0  0  0  0  0  0  0  0  0  0  0  0
    9.0220   -0.2650    0.0000 H   0  0  0  0  0  0  0  0  0  0  0  0
   10.3510   -0.4040    0.0000 H   0  0  0  0  0  0  0  0  0  0  0  0
   10.5920    1.8980    0.0000 H   0  0  0  0  0  0  0  0  0  0  0  0
    9.2630    2.0380    0.0000 H   0  0  0  0  0  0  0  0  0  0  0  0
    7.7200   -0.1250    0.0000 H   0  0  0  0  0  0  0  0  0  0  0  0
    2.8480    1.8640    0.0000 H   0  0  0  0  0  0  0  0  0  0  0  0
    3.9490    4.2810    0.0000 H   0  0  0  0  0  0  0  0  0  0  0  0
    3.1630    5.3620    0.0000 H   0  0  0  0  0  0  0  0  0  0  0  0
    1.2900    4.0010    0.0000 H   0  0  0  0  0  0  0  0  0  0  0  0
    2.0770    2.9210    0.0000 H   0  0  0  0  0  0  0  0  0  0  0  0
    4.5060   -3.5020    0.0000 H   0  0  0  0  0  0  0  0  0  0  0  0
    4.1770   -2.9330    0.0000 H   0  0  0  0  0  0  0  0  0  0  0  0
    4.4450   -2.0200    0.0000 H   0  0  0  0  0  0  0  0  0  0  0  0
    4.4450   -0.6830    0.0000 H   0  0  0  0  0  0  0  0  0  0  0  0
    4.7170   -5.1630    0.0000 H   0  0  0  0  0  0  0  0  0  0  0  0
    8.7320   -0.6830    0.0000 H   0  0  0  0  0  0  0  0  0  0  0  0
    7.5740   -0.0150    0.0000 H   0  0  0  0  0  0  0  0  0  0  0  0
   10.0470   -1.3710    0.0000 H   0  0  0  0  0  0  0  0  0  0  0  0
    9.3900   -1.3710    0.0000 H   0  0  0  0  0  0  0  0  0  0  0  0
   11.5900   -2.0200    0.0000 H   0  0  0  0  0  0  0  0  0  0  0  0
  1  2  1  0  0  0  0
  1  5  2  0  0  0  0
  1 16  1  0  0  0  0
  2  3  2  0  0  0  0
  2 46  1  0  0  0  0
  4  5  1  0  0  0  0
  4  6  1  0  0  0  0
  5 15  1  0  0  0  0
  6  7  1  0  0  0  0
  7  8  1  0  0  0  0
  7 15  2  0  0  0  0
  8  9  1  0  0  0  0
  8 13  2  0  0  0  0
  9 10  2  0  0  0  0
  9 59  1  0  0  0  0
 10 11  1  0  0  0  0
 10 60  1  0  0  0  0
 11 12  2  0  0  0  0
 11 14  1  0  0  0  0
 12 13  1  0  0  0  0
 12 61  1  0  0  0  0
 13 62  1  0  0  0  0
 15 63  1  0  0  0  0
 16 17  1  0  0  0  0
 17 18  1  0  0  0  0
 18 20  2  0  0  0  0
 18 31  1  0  0  0  0
 19 20  1  0  0  0  0
 19 21  1  0  0  0  0
 20 23  1  0  0  0  0
 21 22  1  0  0  0  0
 22 23  2  0  0  0  0
 22 24  1  0  0  0  0
 23 64  1  0  0  0  0
 24 25  1  0  0  0  0
 24 29  2  0  0  0  0
 25 26  2  0  0  0  0
 25 65  1  0  0  0  0
 26 27  1  0  0  0  0
 26 66  1  0  0  0  0
 27 28  2  0  0  0  0
 27 30  1  0  0  0  0
 28 29  1  0  0  0  0
 28 67  1  0  0  0  0
 29 68  1  0  0  0  0
 31 32  2  0  0  0  0
 31 39  1  0  0  0  0
 33 34  1  0  0  0  0
 33 40  2  0  0  0  0
 33 41  1  0  0  0  0
 34 35  1  0  0  0  0
 34 69  1  0  0  0  0
 34 70  1  0  0  0  0
 35 36  1  0  0  0  0
 36 37  2  0  0  0  0
 36 42  1  0  0  0  0
 37 38  1  0  0  0  0
 37 71  1  0  0  0  0
 38 39  2  0  0  0  0
 38 72  1  0  0  0  0
 39 43  1  0  0  0  0
 41 73  1  0  0  0  0
 42 43  2  0  0  0  0
 42 45  1  0  0  0  0
 43 44  1  0  0  0  0
 46 47  1  0  0  0  0
 46 52  2  0  0  0  0
 47 48  2  0  0  0  0
 47 58  1  0  0  0  0
 48 49  1  0  0  0  0
 48 50  1  0  0  0  0
 50 51  2  0  0  0  0
 50 53  1  0  0  0  0
 51 52  1  0  0  0  0
 51 74  1  0  0  0  0
 52 75  1  0  0  0  0
 53 54  1  0  0  0  0
 54 55  1  0  0  0  0
 54 76  1  0  0  0  0
 54 77  1  0  0  0  0
 55 56  2  0  0  0  0
 55 57  1  0  0  0  0
 57 78  1  0  0  0  0
M  END
> <Molecule name>
641283

> <Activity>
1

$$$$
641285
  MOE2011           2D

 84 89  0  0  0  0  0  0  0  0999 V2000
    5.9960    0.5900    0.0000 C   0  0  0  0  0  0  0  0  0  0  0  0
    5.9960   -0.2350    0.0000 C   0  0  0  0  0  0  0  0  0  0  0  0
    5.2820   -0.6480    0.0000 O   0  0  0  0  0  0  0  0  0  0  0  0
    6.7970    1.8220    0.0000 S   0  0  0  0  0  0  0  0  0  0  0  0
    6.7110    1.0020    0.0000 C   0  0  0  0  0  0  0  0  0  0  0  0
    7.6040    1.9940    0.0000 S   0  0  0  0  0  0  0  0  0  0  0  0
    8.0170    1.2800    0.0000 C   0  0  0  0  0  0  0  0  0  0  0  0
    8.8370    1.1940    0.0000 C   0  0  0  0  0  0  0  0  0  0  0  0
    9.1730    0.4400    0.0000 C   0  0  0  0  0  0  0  0  0  0  0  0
    9.9930    0.3540    0.0000 C   0  0  0  0  0  0  0  0  0  0  0  0
   10.4780    1.0210    0.0000 C   0  0  0  0  0  0  0  0  0  0  0  0
   10.1430    1.7750    0.0000 C   0  0  0  0  0  0  0  0  0  0  0  0
    9.3220    1.8610    0.0000 C   0  0  0  0  0  0  0  0  0  0  0  0
    8.6870   -0.2280    0.0000 C   0  0  0  0  0  0  0  0  0  0  0  0
    7.4650    0.6670    0.0000 C   0  0  0  0  0  0  0  0  0  0  0  0
    5.2820    1.0020    0.0000 S   0  0  0  0  0  0  0  0  0  0  0  0
    4.5670    0.5900    0.0000 S   0  0  0  0  0  0  0  0  0  0  0  0
    3.8530    1.0020    0.0000 C   0  0  0  0  0  0  0  0  0  0  0  0
    4.5200    2.3120    0.0000 S   0  0  0  0  0  0  0  0  0  0  0  0
    3.8530    1.8270    0.0000 C   0  0  0  0  0  0  0  0  0  0  0  0
    4.2650    3.0970    0.0000 S   0  0  0  0  0  0  0  0  0  0  0  0
    3.4400    3.0970    0.0000 C   0  0  0  0  0  0  0  0  0  0  0  0
    3.1850    2.3120    0.0000 C   0  0  0  0  0  0  0  0  0  0  0  0
    2.9550    3.7650    0.0000 C   0  0  0  0  0  0  0  0  0  0  0  0
    2.1350    3.6780    0.0000 C   0  0  0  0  0  0  0  0  0  0  0  0
    1.6500    4.3450    0.0000 C   0  0  0  0  0  0  0  0  0  0  0  0
    1.9860    5.0990    0.0000 C   0  0  0  0  0  0  0  0  0  0  0  0
    2.8060    5.1850    0.0000 C   0  0  0  0  0  0  0  0  0  0  0  0
    3.2910    4.5180    0.0000 C   0  0  0  0  0  0  0  0  0  0  0  0
    4.1120    4.6040    0.0000 C   0  0  0  0  0  0  0  0  0  0  0  0
    3.1380    0.5900    0.0000 C   0  0  0  0  0  0  0  0  0  0  0  0
    2.4240    1.0020    0.0000 O   0  0  0  0  0  0  0  0  0  0  0  0
    3.8530   -3.9480    0.0000 C   0  0  0  0  0  0  0  0  0  0  0  0
    3.8530   -3.1230    0.0000 C   0  0  0  0  0  0  0  0  0  0  0  0
    3.1380   -2.7100    0.0000 O   0  0  0  0  0  0  0  0  0  0  0  0
    3.1380   -1.8850    0.0000 C   0  0  0  0  0  0  0  0  0  0  0  0
    3.8530   -1.4730    0.0000 C   0  0  0  0  0  0  0  0  0  0  0  0
    3.8530   -0.6480    0.0000 C   0  0  0  0  0  0  0  0  0  0  0  0
    3.1380   -0.2350    0.0000 C   0  0  0  0  0  0  0  0  0  0  0  0
    3.1380   -4.3600    0.0000 O   0  0  0  0  0  0  0  0  0  0  0  0
    4.5670   -4.3600    0.0000 O   0  0  0  0  0  0  0  0  0  0  0  0
    2.4240   -1.4730    0.0000 C   0  0  0  0  0  0  0  0  0  0  0  0
    2.4240   -0.6480    0.0000 C   0  0  0  0  0  0  0  0  0  0  0  0
    1.7090   -0.2350    0.0000 Cl  0  0  0  0  0  0  0  0  0  0  0  0
    1.7090   -1.8850    0.0000 Cl  0  0  0  0  0  0  0  0  0  0  0  0
    6.7110   -0.6480    0.0000 C   0  0  0  0  0  0  0  0  0  0  0  0
    6.7110   -1.4730    0.0000 C   0  0  0  0  0  0  0  0  0  0  0  0
    7.4250   -1.8850    0.0000 C   0  0  0  0  0  0  0  0  0  0  0  0
    7.4250   -2.7100    0.0000 Cl  0  0  0  0  0  0  0  0  0  0  0  0
    8.1400   -1.4730    0.0000 C   0  0  0  0  0  0  0  0  0  0  0  0
    8.1400   -0.6480    0.0000 C   0  0  0  0  0  0  0  0  0  0  0  0
    7.4250   -0.2350    0.0000 C   0  0  0  0  0  0  0  0  0  0  0  0
    8.8540   -1.8850    0.0000 O   0  0  0  0  0  0  0  0  0  0  0  0
    8.8540   -2.7100    0.0000 C   0  0  0  0  0  0  0  0  0  0  0  0
    9.5690   -3.1230    0.0000 C   0  0  0  0  0  0  0  0  0  0  0  0
   10.2830   -2.7100    0.0000 O   0  0  0  0  0  0  0  0  0  0  0  0
    9.5690   -3.9480    0.0000 O   0  0  0  0  0  0  0  0  0  0  0  0
    5.9960   -1.8850    0.0000 Cl  0  0  0  0  0  0  0  0  0  0  0  0
   10.2010   -0.1140    0.0000 H   0  0  0  0  0  0  0  0  0  0  0  0
   10.9870    0.9680    0.0000 H   0  0  0  0  0  0  0  0  0  0  0  0
   10.4430    2.1890    0.0000 H   0  0  0  0  0  0  0  0  0  0  0  0
    9.1140    2.3280    0.0000 H   0  0  0  0  0  0  0  0  0  0  0  0
    8.2740    0.0730    0.0000 H   0  0  0  0  0  0  0  0  0  0  0  0
    8.3870   -0.6420    0.0000 H   0  0  0  0  0  0  0  0  0  0  0  0
    9.1020   -0.5280    0.0000 H   0  0  0  0  0  0  0  0  0  0  0  0
    7.5710    0.1670    0.0000 H   0  0  0  0  0  0  0  0  0  0  0  0
    2.6990    2.1540    0.0000 H   0  0  0  0  0  0  0  0  0  0  0  0
    1.9270    3.2110    0.0000 H   0  0  0  0  0  0  0  0  0  0  0  0
    1.1410    4.2920    0.0000 H   0  0  0  0  0  0  0  0  0  0  0  0
    1.6850    5.5130    0.0000 H   0  0  0  0  0  0  0  0  0  0  0  0
    3.0140    5.6530    0.0000 H   0  0  0  0  0  0  0  0  0  0  0  0
    4.1650    4.0950    0.0000 H   0  0  0  0  0  0  0  0  0  0  0  0
    4.6200    4.6580    0.0000 H   0  0  0  0  0  0  0  0  0  0  0  0
    4.0580    5.1130    0.0000 H   0  0  0  0  0  0  0  0  0  0  0  0
    4.3570   -3.2120    0.0000 H   0  0  0  0  0  0  0  0  0  0  0  0
    4.0280   -2.6420    0.0000 H   0  0  0  0  0  0  0  0  0  0  0  0
    4.2960   -1.7280    0.0000 H   0  0  0  0  0  0  0  0  0  0  0  0
    4.2960   -0.3920    0.0000 H   0  0  0  0  0  0  0  0  0  0  0  0
    4.5670   -4.8720    0.0000 H   0  0  0  0  0  0  0  0  0  0  0  0
    8.5830   -0.3920    0.0000 H   0  0  0  0  0  0  0  0  0  0  0  0
    7.4250    0.2760    0.0000 H   0  0  0  0  0  0  0  0  0  0  0  0
    8.3510   -2.6220    0.0000 H   0  0  0  0  0  0  0  0  0  0  0  0
    8.6790   -3.1910    0.0000 H   0  0  0  0  0  0  0  0  0  0  0  0
   10.0120   -4.2040    0.0000 H   0  0  0  0  0  0  0  0  0  0  0  0
  1  2  1  0  0  0  0
  1  5  2  0  0  0  0
  1 16  1  0  0  0  0
  2  3  2  0  0  0  0
  2 46  1  0  0  0  0
  4  5  1  0  0  0  0
  4  6  1  0  0  0  0
  5 15  1  0  0  0  0
  6  7  1  0  0  0  0
  7  8  1  0  0  0  0
  7 15  2  0  0  0  0
  8  9  1  0  0  0  0
  8 13  2  0  0  0  0
  9 10  2  0  0  0  0
  9 14  1  0  0  0  0
 10 11  1  0  0  0  0
 10 59  1  0  0  0  0
 11 12  2  0  0  0  0
 11 60  1  0  0  0  0
 12 13  1  0  0  0  0
 12 61  1  0  0  0  0
 13 62  1  0  0  0  0
 14 63  1  0  0  0  0
 14 64  1  0  0  0  0
 14 65  1  0  0  0  0
 15 66  1  0  0  0  0
 16 17  1  0  0  0  0
 17 18  1  0  0  0  0
 18 20  2  0  0  0  0
 18 31  1  0  0  0  0
 19 20  1  0  0  0  0
 19 21  1  0  0  0  0
 20 23  1  0  0  0  0
 21 22  1  0  0  0  0
 22 23  2  0  0  0  0
 22 24  1  0  0  0  0
 23 67  1  0  0  0  0
 24 25  1  0  0  0  0
 24 29  2  0  0  0  0
 25 26  2  0  0  0  0
 25 68  1  0  0  0  0
 26 27  1  0  0  0  0
 26 69  1  0  0  0  0
 27 28  2  0  0  0  0
 27 70  1  0  0  0  0
 28 29  1  0  0  0  0
 28 71  1  0  0  0  0
 29 30  1  0  0  0  0
 30 72  1  0  0  0  0
 30 73  1  0  0  0  0
 30 74  1  0  0  0  0
 31 32  2  0  0  0  0
 31 39  1  0  0  0  0
 33 34  1  0  0  0  0
 33 40  2  0  0  0  0
 33 41  1  0  0  0  0
 34 35  1  0  0  0  0
 34 75  1  0  0  0  0
 34 76  1  0  0  0  0
 35 36  1  0  0  0  0
 36 37  2  0  0  0  0
 36 42  1  0  0  0  0
 37 38  1  0  0  0  0
 37 77  1  0  0  0  0
 38 39  2  0  0  0  0
 38 78  1  0  0  0  0
 39 43  1  0  0  0  0
 41 79  1  0  0  0  0
 42 43  2  0  0  0  0
 42 45  1  0  0  0  0
 43 44  1  0  0  0  0
 46 47  1  0  0  0  0
 46 52  2  0  0  0  0
 47 48  2  0  0  0  0
 47 58  1  0  0  0  0
 48 49  1  0  0  0  0
 48 50  1  0  0  0  0
 50 51  2  0  0  0  0
 50 53  1  0  0  0  0
 51 52  1  0  0  0  0
 51 80  1  0  0  0  0
 52 81  1  0  0  0  0
 53 54  1  0  0  0  0
 54 55  1  0  0  0  0
 54 82  1  0  0  0  0
 54 83  1  0  0  0  0
 55 56  2  0  0  0  0
 55 57  1  0  0  0  0
 57 84  1  0  0  0  0
M  END
> <Molecule name>
641285

> <Activity>
1

$$$$
697268
  MOE2011           2D

 53 55  0  0  1  0  0  0  0  0999 V2000
    3.3160    1.8820    0.0000 C   0  0  0  0  0  0  0  0  0  0  0  0
    2.7060    1.3070    0.0000 C   0  0  0  0  0  0  0  0  0  0  0  0
    2.4750    0.5010    0.0000 C   0  0  0  0  0  0  0  0  0  0  0  0
    2.6880   -0.3110    0.0000 C   0  0  0  0  0  0  0  0  0  0  0  0
    3.2830   -0.9010    0.0000 C   0  0  3  0  0  0  0  0  0  0  0  0
    2.8440   -1.6090    0.0000 O   0  0  0  0  0  0  0  0  0  0  0  0
    3.3800   -2.2470    0.0000 C   0  0  0  0  0  0  0  0  0  0  0  0
    4.1530   -1.9350    0.0000 C   0  0  0  0  0  0  0  0  0  0  0  0
    4.0980   -1.1040    0.0000 C   0  0  3  0  0  0  0  0  0  0  0  0
    4.9010   -0.8640    0.0000 C   0  0  0  0  0  0  0  0  0  0  0  0
    5.4700   -0.2480    0.0000 C   0  0  3  0  0  0  0  0  0  0  0  0
    5.6460    0.5720    0.0000 C   0  0  3  0  0  0  0  0  0  0  0  0
    6.3600    0.9850    0.0000 C   0  0  0  0  0  0  0  0  0  0  0  0
    6.3600    1.8100    0.0000 C   0  0  0  0  0  0  0  0  0  0  0  0
    5.6460    2.2220    0.0000 C   0  0  3  0  0  0  0  0  0  0  0  0
    4.9320    1.8100    0.0000 C   0  0  3  0  0  0  0  0  0  0  0  0
    4.9320    0.9850    0.0000 O   0  0  0  0  0  0  0  0  0  0  0  0
    6.2020   -0.6280    0.0000 I   0  0  0  0  0  0  0  0  0  0  0  0
    4.1330    2.0670    0.0000 C   0  0  0  0  0  0  0  0  0  0  0  0
    3.1790   -3.0470    0.0000 O   0  0  0  0  0  0  0  0  0  0  0  0
    4.8520   -2.3740    0.0000 C   0  0  0  0  0  0  0  0  0  0  0  0
    5.6460    3.0470    0.0000 I   0  0  0  0  0  0  0  0  0  0  0  0
    4.9320    2.6350    0.0000 C   0  0  0  0  0  0  0  0  0  0  0  0
    6.3600    0.1600    0.0000 C   0  0  0  0  0  0  0  0  0  0  0  0
    1.6500    0.5100    0.0000 C   0  0  0  0  0  0  0  0  0  0  0  0
    3.3780    2.3910    0.0000 H   0  0  0  0  0  0  0  0  0  0  0  0
    3.5560    1.4310    0.0000 H   0  0  0  0  0  0  0  0  0  0  0  0
    2.2690    1.5720    0.0000 H   0  0  0  0  0  0  0  0  0  0  0  0
    2.1780   -0.2660    0.0000 H   0  0  0  0  0  0  0  0  0  0  0  0
    3.1300   -0.0550    0.0000 H   0  0  0  0  0  0  0  0  0  0  0  0
    3.4760   -1.3740    0.0000 H   0  0  0  0  0  0  0  0  0  0  0  0
    4.0860   -0.5920    0.0000 H   0  0  0  0  0  0  0  0  0  0  0  0
    4.8730   -1.3740    0.0000 H   0  0  0  0  0  0  0  0  0  0  0  0
    4.6300   -0.4300    0.0000 H   0  0  0  0  0  0  0  0  0  0  0  0
    5.5580   -0.7520    0.0000 H   0  0  0  0  0  0  0  0  0  0  0  0
    6.5350    0.5040    0.0000 H   0  0  0  0  0  0  0  0  0  0  0  0
    6.8640    1.0730    0.0000 H   0  0  0  0  0  0  0  0  0  0  0  0
    6.8640    1.7210    0.0000 H   0  0  0  0  0  0  0  0  0  0  0  0
    6.5350    2.2900    0.0000 H   0  0  0  0  0  0  0  0  0  0  0  0
    6.0880    2.4780    0.0000 H   0  0  0  0  0  0  0  0  0  0  0  0
    4.4460    2.4720    0.0000 H   0  0  0  0  0  0  0  0  0  0  0  0
    4.1100    1.5570    0.0000 H   0  0  0  0  0  0  0  0  0  0  0  0
    4.8330   -2.8860    0.0000 H   0  0  0  0  0  0  0  0  0  0  0  0
    5.3040   -2.1350    0.0000 H   0  0  0  0  0  0  0  0  0  0  0  0
    5.4430    2.6350    0.0000 H   0  0  0  0  0  0  0  0  0  0  0  0
    4.9320    3.1460    0.0000 H   0  0  0  0  0  0  0  0  0  0  0  0
    4.4200    2.6350    0.0000 H   0  0  0  0  0  0  0  0  0  0  0  0
    6.1050   -0.2830    0.0000 H   0  0  0  0  0  0  0  0  0  0  0  0
    6.8020   -0.0960    0.0000 H   0  0  0  0  0  0  0  0  0  0  0  0
    6.6160    0.6030    0.0000 H   0  0  0  0  0  0  0  0  0  0  0  0
    1.6560    1.0210    0.0000 H   0  0  0  0  0  0  0  0  0  0  0  0
    1.1380    0.5160    0.0000 H   0  0  0  0  0  0  0  0  0  0  0  0
    1.6440   -0.0020    0.0000 H   0  0  0  0  0  0  0  0  0  0  0  0
  1  2  1  0  0  0  0
  1 19  1  0  0  0  0
  1 26  1  0  0  0  0
  1 27  1  0  0  0  0
  2  3  2  0  0  0  0
  2 28  1  0  0  0  0
  3  4  1  0  0  0  0
  3 25  1  0  0  0  0
  4  5  1  0  0  0  0
  4 29  1  0  0  0  0
  4 30  1  0  0  0  0
  5  6  1  0  0  0  0
  5  9  1  0  0  0  0
  5 31  1  0  0  0  0
  6  7  1  0  0  0  0
  7  8  1  0  0  0  0
  7 20  2  0  0  0  0
  8  9  1  0  0  0  0
  8 21  2  0  0  0  0
  9 10  1  0  0  0  0
  9 32  1  0  0  0  0
 10 11  1  0  0  0  0
 10 33  1  0  0  0  0
 10 34  1  0  0  0  0
 11 12  1  0  0  0  0
 11 18  1  0  0  0  0
 11 35  1  0  0  0  0
 12 13  1  0  0  0  0
 12 17  1  0  0  0  0
 12 24  1  0  0  0  0
 13 14  1  0  0  0  0
 13 36  1  0  0  0  0
 13 37  1  0  0  0  0
 14 15  1  0  0  0  0
 14 38  1  0  0  0  0
 14 39  1  0  0  0  0
 15 16  1  0  0  0  0
 15 22  1  0  0  0  0
 15 40  1  0  0  0  0
 16 17  1  0  0  0  0
 16 19  1  0  0  0  0
 16 23  1  0  0  0  0
 19 41  1  0  0  0  0
 19 42  1  0  0  0  0
 21 43  1  0  0  0  0
 21 44  1  0  0  0  0
 23 45  1  0  0  0  0
 23 46  1  0  0  0  0
 23 47  1  0  0  0  0
 24 48  1  0  0  0  0
 24 49  1  0  0  0  0
 24 50  1  0  0  0  0
 25 51  1  0  0  0  0
 25 52  1  0  0  0  0
 25 53  1  0  0  0  0
M  END
> <Molecule name>
697268

> <Activity>
1

$$$$
354051
  MOE2011           2D

 57 60  0  0  1  0  0  0  0  0999 V2000
    4.5090   -0.1820    0.0000 C   0  0  0  0  0  0  0  0  0  0  0  0
    3.7940   -0.5940    0.0000 C   0  0  3  0  0  0  0  0  0  0  0  0
    3.0800   -1.0060    0.0000 C   0  0  3  0  0  0  0  0  0  0  0  0
    3.7940   -1.4200    0.0000 O   0  0  0  0  0  0  0  0  0  0  0  0
    3.7940    0.2310    0.0000 C   0  0  0  0  0  0  0  0  0  0  0  0
    2.3640   -0.5940    0.0000 C   0  0  3  0  0  0  0  0  0  0  0  0
    4.5090    0.6440    0.0000 C   0  0  3  0  0  0  0  0  0  0  0  0
    2.3640    0.2310    0.0000 C   0  0  3  0  0  0  0  0  0  0  0  0
    1.6500   -0.1820    0.0000 O   0  0  0  0  0  0  0  0  0  0  0  0
    5.2230    0.2310    0.0000 O   0  0  0  0  0  0  0  0  0  0  0  0
    4.5090    1.4680    0.0000 C   0  0  3  0  0  0  0  0  0  0  0  0
    3.0800    0.6440    0.0000 C   0  0  0  0  0  0  0  0  0  0  0  0
    5.2230   -0.5940    0.0000 C   0  0  0  0  0  0  0  0  0  0  0  0
    3.7940    1.8810    0.0000 C   0  0  3  0  0  0  0  0  0  0  0  0
    5.1170    2.0190    0.0000 C   0  0  0  0  0  0  0  0  0  0  0  0
    2.7310   -0.1050    0.0000 C   0  0  0  0  0  0  0  0  0  0  0  0
    3.0800    1.4680    0.0000 C   0  0  0  0  0  0  0  0  0  0  0  0
    5.9380   -1.0060    0.0000 C   0  0  0  0  0  0  0  0  0  0  0  0
    4.5090   -1.0060    0.0000 O   0  0  0  0  0  0  0  0  0  0  0  0
    3.9670    2.6820    0.0000 O   0  0  0  0  0  0  0  0  0  0  0  0
    5.9240    1.8480    0.0000 C   0  0  0  0  0  0  0  0  0  0  0  0
    4.7820    2.7670    0.0000 C   0  0  0  0  0  0  0  0  0  0  0  0
    1.9550   -0.3870    0.0000 O   0  0  0  0  0  0  0  0  0  0  0  0
    5.9380   -1.8320    0.0000 C   0  0  0  0  0  0  0  0  0  0  0  0
    6.6520   -0.5940    0.0000 C   0  0  0  0  0  0  0  0  0  0  0  0
    5.1940    3.4820    0.0000 O   0  0  0  0  0  0  0  0  0  0  0  0
    6.6520   -2.2440    0.0000 O   0  0  0  0  0  0  0  0  0  0  0  0
    7.3670   -1.0060    0.0000 C   0  0  0  0  0  0  0  0  0  0  0  0
    6.6520   -3.0690    0.0000 C   0  0  0  0  0  0  0  0  0  0  0  0
    7.3670   -3.4820    0.0000 C   0  0  0  0  0  0  0  0  0  0  0  0
    5.9380   -3.4820    0.0000 O   0  0  0  0  0  0  0  0  0  0  0  0
    4.7640   -0.6240    0.0000 H   0  0  0  0  0  0  0  0  0  0  0  0
    4.9520    0.0740    0.0000 H   0  0  0  0  0  0  0  0  0  0  0  0
    4.2530    0.2610    0.0000 H   0  0  0  0  0  0  0  0  0  0  0  0
    2.8230   -1.4500    0.0000 H   0  0  0  0  0  0  0  0  0  0  0  0
    3.6180    0.7110    0.0000 H   0  0  0  0  0  0  0  0  0  0  0  0
    3.2900    0.1420    0.0000 H   0  0  0  0  0  0  0  0  0  0  0  0
    2.1100   -1.0370    0.0000 H   0  0  0  0  0  0  0  0  0  0  0  0
    4.9520    0.8990    0.0000 H   0  0  0  0  0  0  0  0  0  0  0  0
    2.1100    0.6730    0.0000 H   0  0  0  0  0  0  0  0  0  0  0  0
    4.9760    1.2610    0.0000 H   0  0  0  0  0  0  0  0  0  0  0  0
    3.3810    2.1820    0.0000 H   0  0  0  0  0  0  0  0  0  0  0  0
    2.7750   -0.6140    0.0000 H   0  0  0  0  0  0  0  0  0  0  0  0
    3.2340   -0.1930    0.0000 H   0  0  0  0  0  0  0  0  0  0  0  0
    2.6370    1.7240    0.0000 H   0  0  0  0  0  0  0  0  0  0  0  0
    6.0830    1.3620    0.0000 H   0  0  0  0  0  0  0  0  0  0  0  0
    6.2650    2.2290    0.0000 H   0  0  0  0  0  0  0  0  0  0  0  0
    1.8670   -0.8910    0.0000 H   0  0  0  0  0  0  0  0  0  0  0  0
    5.4340   -1.7430    0.0000 H   0  0  0  0  0  0  0  0  0  0  0  0
    5.7630   -2.3120    0.0000 H   0  0  0  0  0  0  0  0  0  0  0  0
    6.6520   -0.0820    0.0000 H   0  0  0  0  0  0  0  0  0  0  0  0
    7.1110   -1.4500    0.0000 H   0  0  0  0  0  0  0  0  0  0  0  0
    7.8100   -1.2620    0.0000 H   0  0  0  0  0  0  0  0  0  0  0  0
    7.6220   -0.5640    0.0000 H   0  0  0  0  0  0  0  0  0  0  0  0
    7.1110   -3.9250    0.0000 H   0  0  0  0  0  0  0  0  0  0  0  0
    7.8100   -3.7370    0.0000 H   0  0  0  0  0  0  0  0  0  0  0  0
    7.6220   -3.0390    0.0000 H   0  0  0  0  0  0  0  0  0  0  0  0
  1  2  1  0  0  0  0
  1 32  1  0  0  0  0
  1 33  1  0  0  0  0
  1 34  1  0  0  0  0
  2  3  1  0  0  0  0
  2  4  1  0  0  0  0
  2  5  1  0  0  0  0
  3  4  1  0  0  0  0
  3  6  1  0  0  0  0
  3 35  1  0  0  0  0
  5  7  1  0  0  0  0
  5 36  1  0  0  0  0
  5 37  1  0  0  0  0
  6  8  1  0  0  0  0
  6  9  1  0  0  0  0
  6 38  1  0  0  0  0
  7 10  1  0  0  0  0
  7 11  1  0  0  0  0
  7 39  1  0  0  0  0
  8  9  1  0  0  0  0
  8 12  1  0  0  0  0
  8 40  1  0  0  0  0
 10 13  1  0  0  0  0
 11 14  1  0  0  0  0
 11 15  1  0  0  0  0
 11 41  1  0  0  0  0
 12 16  1  0  0  0  0
 12 17  2  0  0  0  0
 13 18  1  0  0  0  0
 13 19  2  0  0  0  0
 14 17  1  0  0  0  0
 14 20  1  0  0  0  0
 14 42  1  0  0  0  0
 15 21  2  0  0  0  0
 15 22  1  0  0  0  0
 16 23  1  0  0  0  0
 16 43  1  0  0  0  0
 16 44  1  0  0  0  0
 17 45  1  0  0  0  0
 18 24  1  0  0  0  0
 18 25  2  0  0  0  0
 20 22  1  0  0  0  0
 21 46  1  0  0  0  0
 21 47  1  0  0  0  0
 22 26  2  0  0  0  0
 23 48  1  0  0  0  0
 24 27  1  0  0  0  0
 24 49  1  0  0  0  0
 24 50  1  0  0  0  0
 25 28  1  0  0  0  0
 25 51  1  0  0  0  0
 27 29  1  0  0  0  0
 28 52  1  0  0  0  0
 28 53  1  0  0  0  0
 28 54  1  0  0  0  0
 29 30  1  0  0  0  0
 29 31  2  0  0  0  0
 30 55  1  0  0  0  0
 30 56  1  0  0  0  0
 30 57  1  0  0  0  0
M  END
> <Molecule name>
354051

> <Activity>
1

$$$$
138333
  MOE2011           2D

 44 47  0  0  1  0  0  0  0  0999 V2000
    7.0640    1.9780    0.0000 O   0  0  0  0  0  0  0  0  0  0  0  0
    6.6520    1.2630    0.0000 C   0  0  0  0  0  0  0  0  0  0  0  0
    5.8260    1.2630    0.0000 N   0  0  0  0  0  0  0  0  0  0  0  0
    5.3450    1.9270    0.0000 C   0  0  0  0  0  0  0  0  0  0  0  0
    4.5640    1.6760    0.0000 C   0  0  0  0  0  0  0  0  0  0  0  0
    3.8500    2.0880    0.0000 C   0  0  0  0  0  0  0  0  0  0  0  0
    3.1350    1.6760    0.0000 C   0  0  0  0  0  0  0  0  0  0  0  0
    2.3980    2.1170    0.0000 C   0  0  0  0  0  0  0  0  0  0  0  0
    1.6500    1.6930    0.0000 C   0  0  0  0  0  0  0  0  0  0  0  0
    1.6500    0.8340    0.0000 C   0  0  0  0  0  0  0  0  0  0  0  0
    2.3980    0.4100    0.0000 C   0  0  0  0  0  0  0  0  0  0  0  0
    3.1350    0.8510    0.0000 C   0  0  0  0  0  0  0  0  0  0  0  0
    3.8500    0.4380    0.0000 N   0  0  0  0  0  0  0  0  0  0  0  0
    4.5640    0.8510    0.0000 C   0  0  0  0  0  0  0  0  0  0  0  0
    5.3450    0.6000    0.0000 C   0  0  0  0  0  0  0  0  0  0  0  0
    7.0640    0.5490    0.0000 C   0  0  3  0  0  0  0  0  0  0  0  0
    6.7280   -0.2050    0.0000 C   0  0  3  0  0  0  0  0  0  0  0  0
    5.9210   -0.3760    0.0000 C   0  0  0  0  0  0  0  0  0  0  0  0
    5.6660   -1.1610    0.0000 O   0  0  0  0  0  0  0  0  0  0  0  0
    4.8600   -1.3320    0.0000 C   0  0  0  0  0  0  0  0  0  0  0  0
    4.6050   -2.1170    0.0000 C   0  0  0  0  0  0  0  0  0  0  0  0
    4.3080   -0.7190    0.0000 O   0  0  0  0  0  0  0  0  0  0  0  0
    7.2560   -1.5780    0.0000 O   0  0  0  0  0  0  0  0  0  0  0  0
    7.3410   -0.7570    0.0000 C   0  0  0  0  0  0  0  0  0  0  0  0
    8.0560   -0.3440    0.0000 O   0  0  0  0  0  0  0  0  0  0  0  0
    7.8840    0.4630    0.0000 C   0  0  0  0  0  0  0  0  0  0  0  0
    5.7880    2.1820    0.0000 H   0  0  0  0  0  0  0  0  0  0  0  0
    5.1380    2.3950    0.0000 H   0  0  0  0  0  0  0  0  0  0  0  0
    3.8500    2.6000    0.0000 H   0  0  0  0  0  0  0  0  0  0  0  0
    2.4030    2.6290    0.0000 H   0  0  0  0  0  0  0  0  0  0  0  0
    1.2080    1.9500    0.0000 H   0  0  0  0  0  0  0  0  0  0  0  0
    1.2080    0.5760    0.0000 H   0  0  0  0  0  0  0  0  0  0  0  0
    2.4030   -0.1020    0.0000 H   0  0  0  0  0  0  0  0  0  0  0  0
    5.1380    0.1320    0.0000 H   0  0  0  0  0  0  0  0  0  0  0  0
    5.7880    0.3450    0.0000 H   0  0  0  0  0  0  0  0  0  0  0  0
    6.5530    0.5220    0.0000 H   0  0  0  0  0  0  0  0  0  0  0  0
    6.4060    0.1930    0.0000 H   0  0  0  0  0  0  0  0  0  0  0  0
    5.9030    0.1350    0.0000 H   0  0  0  0  0  0  0  0  0  0  0  0
    5.4150   -0.3050    0.0000 H   0  0  0  0  0  0  0  0  0  0  0  0
    4.1180   -1.9590    0.0000 H   0  0  0  0  0  0  0  0  0  0  0  0
    4.4460   -2.6040    0.0000 H   0  0  0  0  0  0  0  0  0  0  0  0
    5.0910   -2.2760    0.0000 H   0  0  0  0  0  0  0  0  0  0  0  0
    8.3930    0.5160    0.0000 H   0  0  0  0  0  0  0  0  0  0  0  0
    7.8840    0.9740    0.0000 H   0  0  0  0  0  0  0  0  0  0  0  0
  1  2  2  0  0  0  0
  2  3  1  0  0  0  0
  2 16  1  0  0  0  0
  3  4  1  0  0  0  0
  3 15  1  0  0  0  0
  4  5  1  0  0  0  0
  4 27  1  0  0  0  0
  4 28  1  0  0  0  0
  5  6  1  0  0  0  0
  5 14  2  0  0  0  0
  6  7  2  0  0  0  0
  6 29  1  0  0  0  0
  7  8  1  0  0  0  0
  7 12  1  0  0  0  0
  8  9  2  0  0  0  0
  8 30  1  0  0  0  0
  9 10  1  0  0  0  0
  9 31  1  0  0  0  0
 10 11  2  0  0  0  0
 10 32  1  0  0  0  0
 11 12  1  0  0  0  0
 11 33  1  0  0  0  0
 12 13  2  0  0  0  0
 13 14  1  0  0  0  0
 14 15  1  0  0  0  0
 15 34  1  0  0  0  0
 15 35  1  0  0  0  0
 16 17  1  0  0  0  0
 16 26  1  0  0  0  0
 16 36  1  0  0  0  0
 17 18  1  0  0  0  0
 17 24  1  0  0  0  0
 17 37  1  0  0  0  0
 18 19  1  0  0  0  0
 18 38  1  0  0  0  0
 18 39  1  0  0  0  0
 19 20  1  0  0  0  0
 20 21  1  0  0  0  0
 20 22  2  0  0  0  0
 21 40  1  0  0  0  0
 21 41  1  0  0  0  0
 21 42  1  0  0  0  0
 23 24  2  0  0  0  0
 24 25  1  0  0  0  0
 25 26  1  0  0  0  0
 26 43  1  0  0  0  0
 26 44  1  0  0  0  0
M  END
> <Molecule name>
138333

> <Activity>
1

$$$$
600286
  MOE2011           2D

 35 37  0  0  1  0  0  0  0  0999 V2000
    5.2780    0.6500    0.0000 C   0  0  0  0  0  0  0  0  0  0  0  0
    4.5310    1.0740    0.0000 O   0  0  0  0  0  0  0  0  0  0  0  0
    3.7930    0.6330    0.0000 C   0  0  0  0  0  0  0  0  0  0  0  0
    3.0790    1.0450    0.0000 C   0  0  0  0  0  0  0  0  0  0  0  0
    2.3640    0.6330    0.0000 C   0  0  0  0  0  0  0  0  0  0  0  0
    1.6500    1.0450    0.0000 O   0  0  0  0  0  0  0  0  0  0  0  0
    5.2780   -0.2100    0.0000 C   0  0  3  0  0  0  0  0  0  0  0  0
    5.9910   -0.6240    0.0000 C   0  0  0  0  0  0  0  0  0  0  0  0
    5.9880   -1.4500    0.0000 C   0  0  0  0  0  0  0  0  0  0  0  0
    6.7010   -1.8640    0.0000 C   0  0  0  0  0  0  0  0  0  0  0  0
    7.4170   -1.4550    0.0000 C   0  0  0  0  0  0  0  0  0  0  0  0
    7.4200   -0.6300    0.0000 C   0  0  0  0  0  0  0  0  0  0  0  0
    6.7070   -0.2140    0.0000 C   0  0  0  0  0  0  0  0  0  0  0  0
    8.1300   -1.8700    0.0000 C   0  0  0  0  0  0  0  0  0  0  0  0
    4.5310   -0.6340    0.0000 C   0  0  0  0  0  0  0  0  0  0  0  0
    3.7930   -0.1920    0.0000 C   0  0  0  0  0  0  0  0  0  0  0  0
    3.0790   -0.6050    0.0000 C   0  0  0  0  0  0  0  0  0  0  0  0
    2.3640   -0.1920    0.0000 C   0  0  0  0  0  0  0  0  0  0  0  0
    1.6500   -0.6050    0.0000 O   0  0  0  0  0  0  0  0  0  0  0  0
    5.7830    0.5630    0.0000 H   0  0  0  0  0  0  0  0  0  0  0  0
    5.4510    1.1320    0.0000 H   0  0  0  0  0  0  0  0  0  0  0  0
    3.0790    1.5570    0.0000 H   0  0  0  0  0  0  0  0  0  0  0  0
    1.6500    1.5570    0.0000 H   0  0  0  0  0  0  0  0  0  0  0  0
    5.7220    0.0450    0.0000 H   0  0  0  0  0  0  0  0  0  0  0  0
    5.5440   -1.7040    0.0000 H   0  0  0  0  0  0  0  0  0  0  0  0
    6.6990   -2.3760    0.0000 H   0  0  0  0  0  0  0  0  0  0  0  0
    7.8640   -0.3760    0.0000 H   0  0  0  0  0  0  0  0  0  0  0  0
    6.7090    0.2970    0.0000 H   0  0  0  0  0  0  0  0  0  0  0  0
    7.8720   -2.3120    0.0000 H   0  0  0  0  0  0  0  0  0  0  0  0
    8.5720   -2.1280    0.0000 H   0  0  0  0  0  0  0  0  0  0  0  0
    8.3870   -1.4280    0.0000 H   0  0  0  0  0  0  0  0  0  0  0  0
    4.1970   -1.0200    0.0000 H   0  0  0  0  0  0  0  0  0  0  0  0
    4.8560   -1.0290    0.0000 H   0  0  0  0  0  0  0  0  0  0  0  0
    3.0790   -1.1160    0.0000 H   0  0  0  0  0  0  0  0  0  0  0  0
    1.6500   -1.1160    0.0000 H   0  0  0  0  0  0  0  0  0  0  0  0
  1  2  1  0  0  0  0
  1  7  1  0  0  0  0
  1 20  1  0  0  0  0
  1 21  1  0  0  0  0
  2  3  1  0  0  0  0
  3  4  2  0  0  0  0
  3 16  1  0  0  0  0
  4  5  1  0  0  0  0
  4 22  1  0  0  0  0
  5  6  1  0  0  0  0
  5 18  2  0  0  0  0
  6 23  1  0  0  0  0
  7  8  1  0  0  0  0
  7 15  1  0  0  0  0
  7 24  1  0  0  0  0
  8  9  1  0  0  0  0
  8 13  2  0  0  0  0
  9 10  2  0  0  0  0
  9 25  1  0  0  0  0
 10 11  1  0  0  0  0
 10 26  1  0  0  0  0
 11 12  2  0  0  0  0
 11 14  1  0  0  0  0
 12 13  1  0  0  0  0
 12 27  1  0  0  0  0
 13 28  1  0  0  0  0
 14 29  1  0  0  0  0
 14 30  1  0  0  0  0
 14 31  1  0  0  0  0
 15 16  1  0  0  0  0
 15 32  1  0  0  0  0
 15 33  1  0  0  0  0
 16 17  2  0  0  0  0
 17 18  1  0  0  0  0
 17 34  1  0  0  0  0
 18 19  1  0  0  0  0
 19 35  1  0  0  0  0
M  END
> <Molecule name>
600286

> <Activity>
1

$$$$
382011
  MOE2011           2D

 29 29  0  0  0  0  0  0  0  0999 V2000
    3.7930    2.4750    0.0000 C   0  0  0  0  0  0  0  0  0  0  0  0
    3.7930    1.6500    0.0000 N   0  0  0  0  0  0  0  0  0  0  0  0
    3.0790    1.2380    0.0000 C   0  0  0  0  0  0  0  0  0  0  0  0
    3.0790    0.4120    0.0000 C   0  0  0  0  0  0  0  0  0  0  0  0
    2.3640    0.0000    0.0000 C   0  0  0  0  0  0  0  0  0  0  0  0
    1.6500    0.4120    0.0000 O   0  0  0  0  0  0  0  0  0  0  0  0
    4.5080    1.2380    0.0000 C   0  0  0  0  0  0  0  0  0  0  0  0
    3.7930    0.0000    0.0000 C   0  0  0  0  0  0  0  0  0  0  0  0
    2.3640   -0.8250    0.0000 C   0  0  0  0  0  0  0  0  0  0  0  0
    1.6500   -1.2380    0.0000 C   0  0  0  0  0  0  0  0  0  0  0  0
    1.6500   -2.0620    0.0000 C   0  0  0  0  0  0  0  0  0  0  0  0
    2.3640   -2.4750    0.0000 C   0  0  0  0  0  0  0  0  0  0  0  0
    3.0790   -2.0620    0.0000 C   0  0  0  0  0  0  0  0  0  0  0  0
    3.0790   -1.2380    0.0000 C   0  0  0  0  0  0  0  0  0  0  0  0
    4.3050    2.4750    0.0000 H   0  0  0  0  0  0  0  0  0  0  0  0
    3.7930    2.9870    0.0000 H   0  0  0  0  0  0  0  0  0  0  0  0
    3.2820    2.4750    0.0000 H   0  0  0  0  0  0  0  0  0  0  0  0
    2.9040    1.7180    0.0000 H   0  0  0  0  0  0  0  0  0  0  0  0
    2.5760    1.1480    0.0000 H   0  0  0  0  0  0  0  0  0  0  0  0
    4.2520    0.7940    0.0000 H   0  0  0  0  0  0  0  0  0  0  0  0
    4.9510    0.9820    0.0000 H   0  0  0  0  0  0  0  0  0  0  0  0
    4.7640    1.6810    0.0000 H   0  0  0  0  0  0  0  0  0  0  0  0
    3.7930   -0.5110    0.0000 H   0  0  0  0  0  0  0  0  0  0  0  0
    4.2360    0.2560    0.0000 H   0  0  0  0  0  0  0  0  0  0  0  0
    1.2070   -0.9820    0.0000 H   0  0  0  0  0  0  0  0  0  0  0  0
    1.2070   -2.3180    0.0000 H   0  0  0  0  0  0  0  0  0  0  0  0
    2.3640   -2.9870    0.0000 H   0  0  0  0  0  0  0  0  0  0  0  0
    3.5220   -2.3180    0.0000 H   0  0  0  0  0  0  0  0  0  0  0  0
    3.5220   -0.9820    0.0000 H   0  0  0  0  0  0  0  0  0  0  0  0
  1  2  1  0  0  0  0
  1 15  1  0  0  0  0
  1 16  1  0  0  0  0
  1 17  1  0  0  0  0
  2  3  1  0  0  0  0
  2  7  1  0  0  0  0
  3  4  1  0  0  0  0
  3 18  1  0  0  0  0
  3 19  1  0  0  0  0
  4  5  1  0  0  0  0
  4  8  2  0  0  0  0
  5  6  2  0  0  0  0
  5  9  1  0  0  0  0
  7 20  1  0  0  0  0
  7 21  1  0  0  0  0
  7 22  1  0  0  0  0
  8 23  1  0  0  0  0
  8 24  1  0  0  0  0
  9 10  1  0  0  0  0
  9 14  2  0  0  0  0
 10 11  2  0  0  0  0
 10 25  1  0  0  0  0
 11 12  1  0  0  0  0
 11 26  1  0  0  0  0
 12 13  2  0  0  0  0
 12 27  1  0  0  0  0
 13 14  1  0  0  0  0
 13 28  1  0  0  0  0
 14 29  1  0  0  0  0
M  END
> <Molecule name>
382011

> <Activity>
1

$$$$
620056
  MOE2011           2D

 20 21  0  0  0  0  0  0  0  0999 V2000
    3.9270   -1.4580    0.0000 C   0  0  0  0  0  0  0  0  0  0  0  0
    3.2200   -1.9480    0.0000 C   0  0  0  0  0  0  0  0  0  0  0  0
    2.4470   -1.5750    0.0000 C   0  0  0  0  0  0  0  0  0  0  0  0
    2.3890   -0.7180    0.0000 C   0  0  0  0  0  0  0  0  0  0  0  0
    1.6500   -0.3510    0.0000 O   0  0  0  0  0  0  0  0  0  0  0  0
    4.7760    0.5590    0.0000 C   0  0  0  0  0  0  0  0  0  0  0  0
    4.5920   -0.2440    0.0000 C   0  0  0  0  0  0  0  0  0  0  0  0
    3.8490   -0.6020    0.0000 C   0  0  0  0  0  0  0  0  0  0  0  0
    4.2620    1.2040    0.0000 C   0  0  0  0  0  0  0  0  0  0  0  0
    3.4370    1.2040    0.0000 C   0  0  0  0  0  0  0  0  0  0  0  0
    2.9230    0.5590    0.0000 C   0  0  0  0  0  0  0  0  0  0  0  0
    3.1070   -0.2440    0.0000 C   0  0  0  0  0  0  0  0  0  0  0  0
    4.6200    1.9480    0.0000 O   0  0  0  0  0  0  0  0  0  0  0  0
    4.6740   -1.8070    0.0000 O   0  0  0  0  0  0  0  0  0  0  0  0
    3.2610   -2.4580    0.0000 H   0  0  0  0  0  0  0  0  0  0  0  0
    2.0230   -1.8610    0.0000 H   0  0  0  0  0  0  0  0  0  0  0  0
    5.2750    0.6730    0.0000 H   0  0  0  0  0  0  0  0  0  0  0  0
    4.9920   -0.5630    0.0000 H   0  0  0  0  0  0  0  0  0  0  0  0
    3.2150    1.6660    0.0000 H   0  0  0  0  0  0  0  0  0  0  0  0
    2.4240    0.6730    0.0000 H   0  0  0  0  0  0  0  0  0  0  0  0
  1  2  1  0  0  0  0
  1  8  1  0  0  0  0
  1 14  2  0  0  0  0
  2  3  2  0  0  0  0
  2 15  1  0  0  0  0
  3  4  1  0  0  0  0
  3 16  1  0  0  0  0
  4  5  2  0  0  0  0
  4 12  1  0  0  0  0
  6  7  2  0  0  0  0
  6  9  1  0  0  0  0
  6 17  1  0  0  0  0
  7  8  1  0  0  0  0
  7 18  1  0  0  0  0
  8 12  2  0  0  0  0
  9 10  1  0  0  0  0
  9 13  2  0  0  0  0
 10 11  2  0  0  0  0
 10 19  1  0  0  0  0
 11 12  1  0  0  0  0
 11 20  1  0  0  0  0
M  END
> <Molecule name>
620056

> <Activity>
1

$$$$
679265
  MOE2011           2D

 40 43  0  0  1  0  0  0  0  0999 V2000
    5.2620   -1.0680    0.0000 O   0  0  0  0  0  0  0  0  0  0  0  0
    5.2580   -0.2430    0.0000 C   0  0  0  0  0  0  0  0  0  0  0  0
    5.9990    0.1920    0.0000 C   0  0  0  0  0  0  0  0  0  0  0  0
    6.7140   -0.2430    0.0000 C   0  0  0  0  0  0  0  0  0  0  0  0
    7.4580    0.1860    0.0000 C   0  0  0  0  0  0  0  0  0  0  0  0
    7.4510    1.0450    0.0000 C   0  0  0  0  0  0  0  0  0  0  0  0
    6.7010    1.4640    0.0000 C   0  0  0  0  0  0  0  0  0  0  0  0
    5.9860    1.0510    0.0000 C   0  0  0  0  0  0  0  0  0  0  0  0
    3.8120    1.4660    0.0000 O   0  0  0  0  0  0  0  0  0  0  0  0
    4.5210    1.0450    0.0000 C   0  0  0  0  0  0  0  0  0  0  0  0
    5.2720    1.4640    0.0000 C   0  0  0  0  0  0  0  0  0  0  0  0
    4.5140    0.1860    0.0000 N   0  0  0  0  0  0  0  0  0  0  0  0
    3.7980   -0.2240    0.0000 N   0  0  0  0  0  0  0  0  0  0  0  0
    3.7950   -1.0490    0.0000 C   0  0  0  0  0  0  0  0  0  0  0  0
    3.0790   -1.4590    0.0000 C   0  0  0  0  0  0  0  0  0  0  0  0
    3.0760   -2.2840    0.0000 C   0  0  0  0  0  0  0  0  0  0  0  0
    3.7880   -2.6990    0.0000 C   0  0  0  0  0  0  0  0  0  0  0  0
    4.5040   -2.2880    0.0000 C   0  0  0  0  0  0  0  0  0  0  0  0
    4.5080   -1.4640    0.0000 C   0  0  0  0  0  0  0  0  0  0  0  0
    3.7850   -3.5240    0.0000 N   0  3  0  0  0  0  0  0  0  0  0  0
    4.4980   -3.9380    0.0000 O   0  0  0  0  0  0  0  0  0  0  0  0
    3.0690   -3.9340    0.0000 O   0  5  0  0  0  0  0  0  0  0  0  0
    2.3660   -1.0430    0.0000 N   0  3  0  0  0  0  0  0  0  0  0  0
    1.6500   -1.4530    0.0000 O   0  0  0  0  0  0  0  0  0  0  0  0
    2.3690   -0.2180    0.0000 O   0  5  0  0  0  0  0  0  0  0  0  0
    5.2720    2.2880    0.0000 C   0  0  0  0  0  0  0  0  0  0  0  0
    5.9860    2.7010    0.0000 C   0  0  0  0  0  0  0  0  0  0  0  0
    6.7010    2.2880    0.0000 C   0  0  0  0  0  0  0  0  0  0  0  0
    5.9860    3.5260    0.0000 N   0  3  0  0  0  0  0  0  0  0  0  0
    6.7010    3.9380    0.0000 O   0  0  0  0  0  0  0  0  0  0  0  0
    5.2720    3.9380    0.0000 O   0  5  0  0  0  0  0  0  0  0  0  0
    6.7070   -0.7550    0.0000 H   0  0  0  0  0  0  0  0  0  0  0  0
    7.9020   -0.0680    0.0000 H   0  0  0  0  0  0  0  0  0  0  0  0
    7.8910    1.3070    0.0000 H   0  0  0  0  0  0  0  0  0  0  0  0
    3.3560    0.0340    0.0000 H   0  0  0  0  0  0  0  0  0  0  0  0
    2.6320   -2.5380    0.0000 H   0  0  0  0  0  0  0  0  0  0  0  0
    4.9470   -2.5460    0.0000 H   0  0  0  0  0  0  0  0  0  0  0  0
    4.9520   -1.2090    0.0000 H   0  0  0  0  0  0  0  0  0  0  0  0
    4.8290    2.5440    0.0000 H   0  0  0  0  0  0  0  0  0  0  0  0
    7.1440    2.5440    0.0000 H   0  0  0  0  0  0  0  0  0  0  0  0
  1  2  2  0  0  0  0
  2  3  1  0  0  0  0
  2 12  1  0  0  0  0
  3  4  2  0  0  0  0
  3  8  1  0  0  0  0
  4  5  1  0  0  0  0
  4 32  1  0  0  0  0
  5  6  2  0  0  0  0
  5 33  1  0  0  0  0
  6  7  1  0  0  0  0
  6 34  1  0  0  0  0
  7  8  1  0  0  0  0
  7 28  2  0  0  0  0
  8 11  2  0  0  0  0
  9 10  2  0  0  0  0
 10 11  1  0  0  0  0
 10 12  1  0  0  0  0
 11 26  1  0  0  0  0
 12 13  1  0  0  0  0
 13 14  1  0  0  0  0
 13 35  1  0  0  0  0
 14 15  1  0  0  0  0
 14 19  2  0  0  0  0
 15 16  2  0  0  0  0
 15 23  1  0  0  0  0
 16 17  1  0  0  0  0
 16 36  1  0  0  0  0
 17 18  2  0  0  0  0
 17 20  1  0  0  0  0
 18 19  1  0  0  0  0
 18 37  1  0  0  0  0
 19 38  1  0  0  0  0
 20 21  2  0  0  0  0
 20 22  1  0  0  0  0
 23 24  2  0  0  0  0
 23 25  1  0  0  0  0
 26 27  2  0  0  0  0
 26 39  1  0  0  0  0
 27 28  1  0  0  0  0
 27 29  1  0  0  0  0
 28 40  1  0  0  0  0
 29 30  2  0  0  0  0
 29 31  1  0  0  0  0
M  CHG  1  20   1
M  CHG  1  22  -1
M  CHG  1  23   1
M  CHG  1  25  -1
M  CHG  1  29   1
M  CHG  1  31  -1
M  END
> <Molecule name>
679265

> <Activity>
1

$$$$
697266
  MOE2011           2D

 67 70  0  0  1  0  0  0  0  0999 V2000
    4.6870   -0.1290    0.0000 C   0  0  3  0  0  0  0  0  0  0  0  0
    4.6870    0.6960    0.0000 C   0  0  3  0  0  0  0  0  0  0  0  0
    3.9720    1.1090    0.0000 C   0  0  0  0  0  0  0  0  0  0  0  0
    3.2580   -0.1290    0.0000 O   0  0  0  0  0  0  0  0  0  0  0  0
    5.4670   -0.3800    0.0000 O   0  0  0  0  0  0  0  0  0  0  0  0
    5.9490    0.2840    0.0000 C   0  0  0  0  0  0  0  0  0  0  0  0
    5.4670    0.9470    0.0000 C   0  0  3  0  0  0  0  0  0  0  0  0
    2.5440   -3.8410    0.0000 C   0  0  0  0  0  0  0  0  0  0  0  0
    2.5440   -3.0160    0.0000 C   0  0  0  0  0  0  0  0  0  0  0  0
    1.8290   -4.2540    0.0000 O   0  0  0  0  0  0  0  0  0  0  0  0
    3.9720   -1.3660    0.0000 C   0  0  3  0  0  0  0  0  0  0  0  0
    3.9720   -0.5410    0.0000 C   0  0  3  0  0  0  0  0  0  0  0  0
    3.2580   -1.7790    0.0000 C   0  0  0  0  0  0  0  0  0  0  0  0
    3.2580   -2.6040    0.0000 C   0  0  0  0  0  0  0  0  0  0  0  0
    3.2580    0.6960    0.0000 C   0  0  3  0  0  0  0  0  0  0  0  0
    2.5440    1.1090    0.0000 C   0  0  3  0  0  0  0  0  0  0  0  0
    2.9560    1.8230    0.0000 O   0  0  0  0  0  0  0  0  0  0  0  0
    2.4040    2.4360    0.0000 C   0  0  0  0  0  0  0  0  0  0  0  0
    1.6500    2.1000    0.0000 C   0  0  0  0  0  0  0  0  0  0  0  0
    1.7360    1.2800    0.0000 C   0  0  0  0  0  0  0  0  0  0  0  0
    2.5760    3.2430    0.0000 O   0  0  0  0  0  0  0  0  0  0  0  0
    6.7740    0.2840    0.0000 O   0  0  0  0  0  0  0  0  0  0  0  0
    5.7240    1.7320    0.0000 C   0  0  0  0  0  0  0  0  0  0  0  0
    6.5310    1.9020    0.0000 S   0  0  0  0  0  0  0  0  0  0  0  0
    4.6870   -1.7790    0.0000 C   0  0  0  0  0  0  0  0  0  0  0  0
    3.2580   -4.2540    0.0000 C   0  0  0  0  0  0  0  0  0  0  0  0
    2.3720    0.3010    0.0000 C   0  0  0  0  0  0  0  0  0  0  0  0
    6.7870    2.6860    0.0000 C   0  0  0  0  0  0  0  0  0  0  0  0
    6.2360    3.3000    0.0000 C   0  0  0  0  0  0  0  0  0  0  0  0
    6.4930    4.0840    0.0000 C   0  0  0  0  0  0  0  0  0  0  0  0
    7.3000    4.2540    0.0000 C   0  0  0  0  0  0  0  0  0  0  0  0
    7.8510    3.6400    0.0000 C   0  0  0  0  0  0  0  0  0  0  0  0
    7.5940    2.8560    0.0000 C   0  0  0  0  0  0  0  0  0  0  0  0
    4.7740   -0.9490    0.0000 H   0  0  0  0  0  0  0  0  0  0  0  0
    4.7740    1.5170    0.0000 H   0  0  0  0  0  0  0  0  0  0  0  0
    4.3600    1.8370    0.0000 H   0  0  0  0  0  0  0  0  0  0  0  0
    3.5850    1.8370    0.0000 H   0  0  0  0  0  0  0  0  0  0  0  0
    6.2710    1.1350    0.0000 H   0  0  0  0  0  0  0  0  0  0  0  0
    1.7190   -2.9880    0.0000 H   0  0  0  0  0  0  0  0  0  0  0  0
    2.1060   -2.3170    0.0000 H   0  0  0  0  0  0  0  0  0  0  0  0
    3.2580   -0.9540    0.0000 H   0  0  0  0  0  0  0  0  0  0  0  0
    3.1480   -0.5120    0.0000 H   0  0  0  0  0  0  0  0  0  0  0  0
    2.8210   -1.0790    0.0000 H   0  0  0  0  0  0  0  0  0  0  0  0
    2.4340   -1.7500    0.0000 H   0  0  0  0  0  0  0  0  0  0  0  0
    3.6950   -3.3030    0.0000 H   0  0  0  0  0  0  0  0  0  0  0  0
    4.0820   -2.6320    0.0000 H   0  0  0  0  0  0  0  0  0  0  0  0
    2.6640    0.1230    0.0000 H   0  0  0  0  0  0  0  0  0  0  0  0
    1.2300    2.8110    0.0000 H   0  0  0  0  0  0  0  0  0  0  0  0
    0.8250    2.1090    0.0000 H   0  0  0  0  0  0  0  0  0  0  0  0
    1.4730    0.4980    0.0000 H   0  0  0  0  0  0  0  0  0  0  0  0
    0.9310    1.1000    0.0000 H   0  0  0  0  0  0  0  0  0  0  0  0
    4.9490    2.0150    0.0000 H   0  0  0  0  0  0  0  0  0  0  0  0
    5.5260    2.5330    0.0000 H   0  0  0  0  0  0  0  0  0  0  0  0
    4.5150   -2.5860    0.0000 H   0  0  0  0  0  0  0  0  0  0  0  0
    5.4010   -2.1910    0.0000 H   0  0  0  0  0  0  0  0  0  0  0  0
    5.0990   -1.0640    0.0000 H   0  0  0  0  0  0  0  0  0  0  0  0
    2.8460   -4.9680    0.0000 H   0  0  0  0  0  0  0  0  0  0  0  0
    3.9720   -4.6660    0.0000 H   0  0  0  0  0  0  0  0  0  0  0  0
    3.8710   -3.7020    0.0000 H   0  0  0  0  0  0  0  0  0  0  0  0
    1.5520    0.2150    0.0000 H   0  0  0  0  0  0  0  0  0  0  0  0
    2.2000   -0.5060    0.0000 H   0  0  0  0  0  0  0  0  0  0  0  0
    2.7080   -0.4520    0.0000 H   0  0  0  0  0  0  0  0  0  0  0  0
    5.4290    3.1300    0.0000 H   0  0  0  0  0  0  0  0  0  0  0  0
    5.9420    4.6980    0.0000 H   0  0  0  0  0  0  0  0  0  0  0  0
    7.5560    5.0380    0.0000 H   0  0  0  0  0  0  0  0  0  0  0  0
    8.6580    3.8100    0.0000 H   0  0  0  0  0  0  0  0  0  0  0  0
    8.1450    2.2420    0.0000 H   0  0  0  0  0  0  0  0  0  0  0  0
  1  2  1  0  0  0  0
  1  5  1  0  0  0  0
  1 12  1  0  0  0  0
  1 34  1  0  0  0  0
  2  3  1  0  0  0  0
  2  7  1  0  0  0  0
  2 35  1  0  0  0  0
  3 15  1  0  0  0  0
  3 36  1  0  0  0  0
  3 37  1  0  0  0  0
  4 12  1  0  0  0  0
  4 15  1  0  0  0  0
  5  6  1  0  0  0  0
  6  7  1  0  0  0  0
  6 22  2  0  0  0  0
  7 23  1  0  0  0  0
  7 38  1  0  0  0  0
  8  9  1  0  0  0  0
  8 10  2  0  0  0  0
  8 26  1  0  0  0  0
  9 14  1  0  0  0  0
  9 39  1  0  0  0  0
  9 40  1  0  0  0  0
 11 12  1  0  0  0  0
 11 13  1  0  0  0  0
 11 25  1  0  0  0  0
 11 41  1  0  0  0  0
 12 42  1  0  0  0  0
 13 14  1  0  0  0  0
 13 43  1  0  0  0  0
 13 44  1  0  0  0  0
 14 45  1  0  0  0  0
 14 46  1  0  0  0  0
 15 16  1  0  0  0  0
 15 47  1  0  0  0  0
 16 17  1  0  0  0  0
 16 20  1  0  0  0  0
 16 27  1  0  0  0  0
 17 18  1  0  0  0  0
 18 19  1  0  0  0  0
 18 21  2  0  0  0  0
 19 20  1  0  0  0  0
 19 48  1  0  0  0  0
 19 49  1  0  0  0  0
 20 50  1  0  0  0  0
 20 51  1  0  0  0  0
 23 24  1  0  0  0  0
 23 52  1  0  0  0  0
 23 53  1  0  0  0  0
 24 28  1  0  0  0  0
 25 54  1  0  0  0  0
 25 55  1  0  0  0  0
 25 56  1  0  0  0  0
 26 57  1  0  0  0  0
 26 58  1  0  0  0  0
 26 59  1  0  0  0  0
 27 60  1  0  0  0  0
 27 61  1  0  0  0  0
 27 62  1  0  0  0  0
 28 29  1  0  0  0  0
 28 33  2  0  0  0  0
 29 30  2  0  0  0  0
 29 63  1  0  0  0  0
 30 31  1  0  0  0  0
 30 64  1  0  0  0  0
 31 32  2  0  0  0  0
 31 65  1  0  0  0  0
 32 33  1  0  0  0  0
 32 66  1  0  0  0  0
 33 67  1  0  0  0  0
M  END
> <Molecule name>
697266

> <Activity>
1

$$$$
668298
  MOE2011           2D

 34 35  0  0  0  0  0  0  0  0999 V2000
    4.5080    0.4120    0.0000 N   0  0  0  0  0  0  0  0  0  0  0  0
    4.5080   -0.4120    0.0000 C   0  0  0  0  0  0  0  0  0  0  0  0
    5.2220   -0.8250    0.0000 S   0  0  0  0  0  0  0  0  0  0  0  0
    5.2220    1.6500    0.0000 C   0  0  0  0  0  0  0  0  0  0  0  0
    5.2220    0.8250    0.0000 N   0  0  0  0  0  0  0  0  0  0  0  0
    5.9370    2.0620    0.0000 C   0  0  0  0  0  0  0  0  0  0  0  0
    5.9370    2.8880    0.0000 N   0  0  0  0  0  0  0  0  0  0  0  0
    6.6510    3.3000    0.0000 C   0  0  0  0  0  0  0  0  0  0  0  0
    7.3660    2.8880    0.0000 C   0  0  0  0  0  0  0  0  0  0  0  0
    7.3660    2.0620    0.0000 C   0  0  0  0  0  0  0  0  0  0  0  0
    6.6510    1.6500    0.0000 C   0  0  0  0  0  0  0  0  0  0  0  0
    3.7930   -0.8250    0.0000 N   0  0  0  0  0  0  0  0  0  0  0  0
    3.7930   -1.6500    0.0000 C   0  0  0  0  0  0  0  0  0  0  0  0
    4.5080   -2.0620    0.0000 C   0  0  0  0  0  0  0  0  0  0  0  0
    4.5080   -2.8880    0.0000 C   0  0  0  0  0  0  0  0  0  0  0  0
    3.7930   -3.3000    0.0000 C   0  0  0  0  0  0  0  0  0  0  0  0
    3.0790   -2.8880    0.0000 C   0  0  0  0  0  0  0  0  0  0  0  0
    3.0790   -2.0620    0.0000 C   0  0  0  0  0  0  0  0  0  0  0  0
    1.6500   -2.0620    0.0000 C   0  0  0  0  0  0  0  0  0  0  0  0
    2.3640   -1.6500    0.0000 O   0  0  0  0  0  0  0  0  0  0  0  0
    3.7930    0.8250    0.0000 H   0  0  0  0  0  0  0  0  0  0  0  0
    4.5080    2.0620    0.0000 H   0  0  0  0  0  0  0  0  0  0  0  0
    6.6510    4.1250    0.0000 H   0  0  0  0  0  0  0  0  0  0  0  0
    8.0800    3.3000    0.0000 H   0  0  0  0  0  0  0  0  0  0  0  0
    8.0800    1.6500    0.0000 H   0  0  0  0  0  0  0  0  0  0  0  0
    6.6510    0.8250    0.0000 H   0  0  0  0  0  0  0  0  0  0  0  0
    3.0790   -0.4120    0.0000 H   0  0  0  0  0  0  0  0  0  0  0  0
    5.2220   -1.6500    0.0000 H   0  0  0  0  0  0  0  0  0  0  0  0
    5.2220   -3.3000    0.0000 H   0  0  0  0  0  0  0  0  0  0  0  0
    3.7930   -4.1250    0.0000 H   0  0  0  0  0  0  0  0  0  0  0  0
    2.3640   -3.3000    0.0000 H   0  0  0  0  0  0  0  0  0  0  0  0
    1.2380   -1.3480    0.0000 H   0  0  0  0  0  0  0  0  0  0  0  0
    0.9360   -2.4750    0.0000 H   0  0  0  0  0  0  0  0  0  0  0  0
    2.0620   -2.7770    0.0000 H   0  0  0  0  0  0  0  0  0  0  0  0
  1  2  1  0  0  0  0
  1  5  1  0  0  0  0
  1 21  1  0  0  0  0
  2  3  2  0  0  0  0
  2 12  1  0  0  0  0
  4  5  2  0  0  0  0
  4  6  1  0  0  0  0
  4 22  1  0  0  0  0
  6  7  1  0  0  0  0
  6 11  2  0  0  0  0
  7  8  2  0  0  0  0
  8  9  1  0  0  0  0
  8 23  1  0  0  0  0
  9 10  2  0  0  0  0
  9 24  1  0  0  0  0
 10 11  1  0  0  0  0
 10 25  1  0  0  0  0
 11 26  1  0  0  0  0
 12 13  1  0  0  0  0
 12 27  1  0  0  0  0
 13 14  1  0  0  0  0
 13 18  2  0  0  0  0
 14 15  2  0  0  0  0
 14 28  1  0  0  0  0
 15 16  1  0  0  0  0
 15 29  1  0  0  0  0
 16 17  2  0  0  0  0
 16 30  1  0  0  0  0
 17 18  1  0  0  0  0
 17 31  1  0  0  0  0
 18 20  1  0  0  0  0
 19 20  1  0  0  0  0
 19 32  1  0  0  0  0
 19 33  1  0  0  0  0
 19 34  1  0  0  0  0
M  END
> <Molecule name>
668298

> <Activity>
1

$$$$
637436
  MOE2011           2D

 51 53  0  0  1  0  0  0  0  0999 V2000
    8.1280   -2.0920    0.0000 C   0  0  0  0  0  0  0  0  0  0  0  0
    8.1310   -1.2670    0.0000 C   0  0  0  0  0  0  0  0  0  0  0  0
    8.1340   -0.4420    0.0000 C   0  0  0  0  0  0  0  0  0  0  0  0
    7.4220   -0.0270    0.0000 C   0  0  0  0  0  0  0  0  0  0  0  0
    6.7060   -0.4360    0.0000 N   0  0  0  0  0  0  0  0  0  0  0  0
    5.9930   -0.0210    0.0000 C   0  0  0  0  0  0  0  0  0  0  0  0
    5.9960    0.8040    0.0000 O   0  0  0  0  0  0  0  0  0  0  0  0
    5.2770   -0.4320    0.0000 C   0  0  3  0  0  0  0  0  0  0  0  0
    4.5640   -0.0160    0.0000 C   0  0  0  0  0  0  0  0  0  0  0  0
    3.8160   -0.4400    0.0000 C   0  0  0  0  0  0  0  0  0  0  0  0
    3.8060    2.0920    0.0000 O   0  0  0  0  0  0  0  0  0  0  0  0
    3.8160    1.2670    0.0000 C   0  0  0  0  0  0  0  0  0  0  0  0
    3.0790    0.8260    0.0000 C   0  0  0  0  0  0  0  0  0  0  0  0
    3.0790    0.0010    0.0000 C   0  0  0  0  0  0  0  0  0  0  0  0
    4.5640    0.8430    0.0000 C   0  0  0  0  0  0  0  0  0  0  0  0
    5.2770    1.2590    0.0000 Cl  0  0  0  0  0  0  0  0  0  0  0  0
    2.3640    1.2380    0.0000 C   0  0  0  0  0  0  0  0  0  0  0  0
    1.6500    0.8260    0.0000 C   0  0  0  0  0  0  0  0  0  0  0  0
    1.6500    0.0010    0.0000 C   0  0  0  0  0  0  0  0  0  0  0  0
    2.3640   -0.4120    0.0000 C   0  0  0  0  0  0  0  0  0  0  0  0
    3.8060   -1.2650    0.0000 O   0  0  0  0  0  0  0  0  0  0  0  0
    5.2730   -1.2560    0.0000 C   0  0  0  0  0  0  0  0  0  0  0  0
    5.2700   -2.0820    0.0000 N   0  0  0  0  0  0  0  0  0  0  0  0
    6.7120    1.2140    0.0000 C   0  0  0  0  0  0  0  0  0  0  0  0
    7.4250    0.7980    0.0000 C   0  0  0  0  0  0  0  0  0  0  0  0
    8.1410    1.2080    0.0000 C   0  0  0  0  0  0  0  0  0  0  0  0
    8.8540    0.7930    0.0000 C   0  0  0  0  0  0  0  0  0  0  0  0
    8.8500   -0.0320    0.0000 C   0  0  0  0  0  0  0  0  0  0  0  0
    8.9560   -1.2700    0.0000 C   0  0  0  0  0  0  0  0  0  0  0  0
    7.3060   -1.2640    0.0000 C   0  0  0  0  0  0  0  0  0  0  0  0
    7.3030   -2.0890    0.0000 H   0  0  0  0  0  0  0  0  0  0  0  0
    8.1240   -2.9170    0.0000 H   0  0  0  0  0  0  0  0  0  0  0  0
    8.9530   -2.0960    0.0000 H   0  0  0  0  0  0  0  0  0  0  0  0
    6.7020   -1.2610    0.0000 H   0  0  0  0  0  0  0  0  0  0  0  0
    5.2800    0.3940    0.0000 H   0  0  0  0  0  0  0  0  0  0  0  0
    2.3640    2.0630    0.0000 H   0  0  0  0  0  0  0  0  0  0  0  0
    0.9360    1.2380    0.0000 H   0  0  0  0  0  0  0  0  0  0  0  0
    0.9360   -0.4120    0.0000 H   0  0  0  0  0  0  0  0  0  0  0  0
    2.3640   -1.2370    0.0000 H   0  0  0  0  0  0  0  0  0  0  0  0
    7.1280    1.9260    0.0000 H   0  0  0  0  0  0  0  0  0  0  0  0
    6.0000    1.6290    0.0000 H   0  0  0  0  0  0  0  0  0  0  0  0
    6.2960    0.5010    0.0000 H   0  0  0  0  0  0  0  0  0  0  0  0
    8.1440    2.0330    0.0000 H   0  0  0  0  0  0  0  0  0  0  0  0
    9.5700    1.2030    0.0000 H   0  0  0  0  0  0  0  0  0  0  0  0
    9.5630   -0.4470    0.0000 H   0  0  0  0  0  0  0  0  0  0  0  0
    9.4380   -1.9400    0.0000 H   0  0  0  0  0  0  0  0  0  0  0  0
    9.7810   -1.2740    0.0000 H   0  0  0  0  0  0  0  0  0  0  0  0
    9.2140   -0.4870    0.0000 H   0  0  0  0  0  0  0  0  0  0  0  0
    7.4190   -0.5310    0.0000 H   0  0  0  0  0  0  0  0  0  0  0  0
    6.2660   -1.4510    0.0000 H   0  0  0  0  0  0  0  0  0  0  0  0
    6.8870   -1.9400    0.0000 H   0  0  0  0  0  0  0  0  0  0  0  0
  1  2  1  0  0  0  0
  1 31  1  0  0  0  0
  1 32  1  0  0  0  0
  1 33  1  0  0  0  0
  2  3  1  0  0  0  0
  2 29  1  0  0  0  0
  2 30  1  0  0  0  0
  3  4  1  0  0  0  0
  3 28  2  0  0  0  0
  4  5  1  0  0  0  0
  4 25  2  0  0  0  0
  5  6  1  0  0  0  0
  5 34  1  0  0  0  0
  6  7  2  0  0  0  0
  6  8  1  0  0  0  0
  8  9  1  0  0  0  0
  8 22  1  0  0  0  0
  8 35  1  0  0  0  0
  9 10  1  0  0  0  0
  9 15  2  0  0  0  0
 10 14  1  0  0  0  0
 10 21  2  0  0  0  0
 11 12  2  0  0  0  0
 12 13  1  0  0  0  0
 12 15  1  0  0  0  0
 13 14  1  0  0  0  0
 13 17  2  0  0  0  0
 14 20  2  0  0  0  0
 15 16  1  0  0  0  0
 17 18  1  0  0  0  0
 17 36  1  0  0  0  0
 18 19  2  0  0  0  0
 18 37  1  0  0  0  0
 19 20  1  0  0  0  0
 19 38  1  0  0  0  0
 20 39  1  0  0  0  0
 22 23  3  0  0  0  0
 24 25  1  0  0  0  0
 24 40  1  0  0  0  0
 24 41  1  0  0  0  0
 24 42  1  0  0  0  0
 25 26  1  0  0  0  0
 26 27  2  0  0  0  0
 26 43  1  0  0  0  0
 27 28  1  0  0  0  0
 27 44  1  0  0  0  0
 28 45  1  0  0  0  0
 29 46  1  0  0  0  0
 29 47  1  0  0  0  0
 29 48  1  0  0  0  0
 30 49  1  0  0  0  0
 30 50  1  0  0  0  0
 30 51  1  0  0  0  0
M  END
> <Molecule name>
637436

> <Activity>
1

$$$$
359079
  MOE2011           2D

 60 66  0  0  1  0  0  0  0  0999 V2000
    8.5040   -1.4480    0.0000 O   0  0  0  0  0  0  0  0  0  0  0  0
    8.2480   -0.6640    0.0000 C   0  0  0  0  0  0  0  0  0  0  0  0
    7.4670   -0.4120    0.0000 C   0  0  0  0  0  0  0  0  0  0  0  0
    6.7530   -0.8250    0.0000 C   0  0  0  0  0  0  0  0  0  0  0  0
    6.0380   -0.4120    0.0000 C   0  0  0  0  0  0  0  0  0  0  0  0
    6.0380    0.4120    0.0000 C   0  0  0  0  0  0  0  0  0  0  0  0
    6.7530    0.8250    0.0000 C   0  0  0  0  0  0  0  0  0  0  0  0
    7.4670    0.4120    0.0000 C   0  0  0  0  0  0  0  0  0  0  0  0
    8.7300    0.0000    0.0000 N   0  0  0  0  0  0  0  0  0  0  0  0
    8.2480    0.6640    0.0000 C   0  0  0  0  0  0  0  0  0  0  0  0
    8.5040    1.4480    0.0000 O   0  0  0  0  0  0  0  0  0  0  0  0
    4.5830    2.5620    0.0000 Cl  0  0  0  0  0  0  0  0  0  0  0  0
    5.4040    2.4870    0.0000 C   0  0  0  0  0  0  0  0  0  0  0  0
    5.7640    1.7120    0.0000 C   0  0  0  0  0  0  0  0  0  0  0  0
    6.5800    1.6270    0.0000 C   0  0  0  0  0  0  0  0  0  0  0  0
    5.9000    3.1820    0.0000 C   0  0  0  0  0  0  0  0  0  0  0  0
    6.7500    3.0930    0.0000 C   0  0  0  0  0  0  0  0  0  0  0  0
    7.0920    2.3110    0.0000 C   0  0  0  0  0  0  0  0  0  0  0  0
    5.4300    0.9630    0.0000 N   0  0  0  0  0  0  0  0  0  0  0  0
    4.6230   -0.7930    0.0000 C   0  0  3  0  0  0  0  0  0  0  0  0
    5.4300   -0.9630    0.0000 N   0  0  0  0  0  0  0  0  0  0  0  0
    4.3670   -0.0080    0.0000 O   0  0  0  0  0  0  0  0  0  0  0  0
    3.5590    0.1620    0.0000 C   0  0  3  0  0  0  0  0  0  0  0  0
    3.3030    0.9460    0.0000 C   0  0  0  0  0  0  0  0  0  0  0  0
    2.4960    1.1160    0.0000 O   0  0  0  0  0  0  0  0  0  0  0  0
    1.6500   -0.8960    0.0000 C   0  0  0  0  0  0  0  0  0  0  0  0
    2.2010   -0.2820    0.0000 O   0  0  0  0  0  0  0  0  0  0  0  0
    3.0080   -0.4520    0.0000 C   0  0  3  0  0  0  0  0  0  0  0  0
    3.2650   -1.2370    0.0000 C   0  0  3  0  0  0  0  0  0  0  0  0
    4.0720   -1.4070    0.0000 C   0  0  3  0  0  0  0  0  0  0  0  0
    3.9020   -2.2140    0.0000 O   0  0  0  0  0  0  0  0  0  0  0  0
    2.7140   -1.8500    0.0000 O   0  0  0  0  0  0  0  0  0  0  0  0
    5.7640   -1.7120    0.0000 C   0  0  0  0  0  0  0  0  0  0  0  0
    6.5800   -1.6270    0.0000 C   0  0  0  0  0  0  0  0  0  0  0  0
    7.0920   -2.3110    0.0000 C   0  0  0  0  0  0  0  0  0  0  0  0
    6.7500   -3.0930    0.0000 C   0  0  0  0  0  0  0  0  0  0  0  0
    5.9000   -3.1820    0.0000 C   0  0  0  0  0  0  0  0  0  0  0  0
    5.4040   -2.4870    0.0000 C   0  0  0  0  0  0  0  0  0  0  0  0
    4.7310   -2.9630    0.0000 Cl  0  0  0  0  0  0  0  0  0  0  0  0
    9.2410    0.0000    0.0000 H   0  0  0  0  0  0  0  0  0  0  0  0
    5.6900    3.6480    0.0000 H   0  0  0  0  0  0  0  0  0  0  0  0
    7.0520    3.5060    0.0000 H   0  0  0  0  0  0  0  0  0  0  0  0
    7.6000    2.2520    0.0000 H   0  0  0  0  0  0  0  0  0  0  0  0
    4.9300    0.8570    0.0000 H   0  0  0  0  0  0  0  0  0  0  0  0
    4.7820   -1.2790    0.0000 H   0  0  0  0  0  0  0  0  0  0  0  0
    3.9010    0.5420    0.0000 H   0  0  0  0  0  0  0  0  0  0  0  0
    3.8090    1.0180    0.0000 H   0  0  0  0  0  0  0  0  0  0  0  0
    3.3200    1.4570    0.0000 H   0  0  0  0  0  0  0  0  0  0  0  0
    2.3360    1.6020    0.0000 H   0  0  0  0  0  0  0  0  0  0  0  0
    1.2690   -0.5540    0.0000 H   0  0  0  0  0  0  0  0  0  0  0  0
    1.3080   -1.2770    0.0000 H   0  0  0  0  0  0  0  0  0  0  0  0
    2.0310   -1.2380    0.0000 H   0  0  0  0  0  0  0  0  0  0  0  0
    2.6660   -0.8330    0.0000 H   0  0  0  0  0  0  0  0  0  0  0  0
    3.4240   -1.7230    0.0000 H   0  0  0  0  0  0  0  0  0  0  0  0
    4.5280   -1.6380    0.0000 H   0  0  0  0  0  0  0  0  0  0  0  0
    3.4160   -2.3730    0.0000 H   0  0  0  0  0  0  0  0  0  0  0  0
    2.2130   -1.7450    0.0000 H   0  0  0  0  0  0  0  0  0  0  0  0
    7.6000   -2.2520    0.0000 H   0  0  0  0  0  0  0  0  0  0  0  0
    7.0520   -3.5060    0.0000 H   0  0  0  0  0  0  0  0  0  0  0  0
    5.6900   -3.6480    0.0000 H   0  0  0  0  0  0  0  0  0  0  0  0
  1  2  2  0  0  0  0
  2  3  1  0  0  0  0
  2  9  1  0  0  0  0
  3  4  2  0  0  0  0
  3  8  1  0  0  0  0
  4  5  1  0  0  0  0
  4 34  1  0  0  0  0
  5  6  2  0  0  0  0
  5 21  1  0  0  0  0
  6  7  1  0  0  0  0
  6 19  1  0  0  0  0
  7  8  2  0  0  0  0
  7 15  1  0  0  0  0
  8 10  1  0  0  0  0
  9 10  1  0  0  0  0
  9 40  1  0  0  0  0
 10 11  2  0  0  0  0
 12 13  1  0  0  0  0
 13 14  2  0  0  0  0
 13 16  1  0  0  0  0
 14 15  1  0  0  0  0
 14 19  1  0  0  0  0
 15 18  2  0  0  0  0
 16 17  2  0  0  0  0
 16 41  1  0  0  0  0
 17 18  1  0  0  0  0
 17 42  1  0  0  0  0
 18 43  1  0  0  0  0
 19 44  1  0  0  0  0
 20 21  1  0  0  0  0
 20 22  1  0  0  0  0
 20 30  1  0  0  0  0
 20 45  1  0  0  0  0
 21 33  1  0  0  0  0
 22 23  1  0  0  0  0
 23 24  1  0  0  0  0
 23 28  1  0  0  0  0
 23 46  1  0  0  0  0
 24 25  1  0  0  0  0
 24 47  1  0  0  0  0
 24 48  1  0  0  0  0
 25 49  1  0  0  0  0
 26 27  1  0  0  0  0
 26 50  1  0  0  0  0
 26 51  1  0  0  0  0
 26 52  1  0  0  0  0
 27 28  1  0  0  0  0
 28 29  1  0  0  0  0
 28 53  1  0  0  0  0
 29 30  1  0  0  0  0
 29 32  1  0  0  0  0
 29 54  1  0  0  0  0
 30 31  1  0  0  0  0
 30 55  1  0  0  0  0
 31 56  1  0  0  0  0
 32 57  1  0  0  0  0
 33 34  1  0  0  0  0
 33 38  2  0  0  0  0
 34 35  2  0  0  0  0
 35 36  1  0  0  0  0
 35 58  1  0  0  0  0
 36 37  2  0  0  0  0
 36 59  1  0  0  0  0
 37 38  1  0  0  0  0
 37 60  1  0  0  0  0
 38 39  1  0  0  0  0
M  END
> <Molecule name>
359079

> <Activity>
1

$$$$
625133
  MOE2011           2D

 65 65  0  0  1  0  0  0  0  0999 V2000
    4.2800    1.7310    0.0000 C   0  0  0  0  0  0  0  0  0  0  0  0
    4.4630    0.9270    0.0000 C   0  0  3  0  0  0  0  0  0  0  0  0
    5.2680    0.7430    0.0000 C   0  0  3  0  0  0  0  0  0  0  0  0
    5.6260    0.0000    0.0000 C   0  0  0  0  0  0  0  0  0  0  0  0
    6.3690   -0.3580    0.0000 C   0  0  0  0  0  0  0  0  0  0  0  0
    6.4300   -1.1810    0.0000 O   0  0  0  0  0  0  0  0  0  0  0  0
    3.4910    1.9740    0.0000 O   0  0  0  0  0  0  0  0  0  0  0  0
    3.3070    2.7790    0.0000 C   0  0  0  0  0  0  0  0  0  0  0  0
    4.8840    2.2930    0.0000 O   0  0  0  0  0  0  0  0  0  0  0  0
    3.8180    0.4120    0.0000 C   0  0  0  0  0  0  0  0  0  0  0  0
    3.8180   -0.4120    0.0000 C   0  0  0  0  0  0  0  0  0  0  0  0
    4.4630   -0.9270    0.0000 C   0  0  0  0  0  0  0  0  0  0  0  0
    3.3070   -2.7790    0.0000 C   0  0  0  0  0  0  0  0  0  0  0  0
    3.4910   -1.9740    0.0000 O   0  0  0  0  0  0  0  0  0  0  0  0
    4.2800   -1.7310    0.0000 C   0  0  0  0  0  0  0  0  0  0  0  0
    4.8840   -2.2930    0.0000 O   0  0  0  0  0  0  0  0  0  0  0  0
    5.2680   -0.7430    0.0000 C   0  0  0  0  0  0  0  0  0  0  0  0
    5.9950   -2.8020    0.0000 C   0  0  0  0  0  0  0  0  0  0  0  0
    5.4800   -2.1570    0.0000 O   0  0  0  0  0  0  0  0  0  0  0  0
    5.7820   -1.3880    0.0000 C   0  0  0  0  0  0  0  0  0  0  0  0
    6.2960   -2.0340    0.0000 O   0  0  0  0  0  0  0  0  0  0  0  0
    1.6500   -0.6630    0.0000 C   0  0  0  0  0  0  0  0  0  0  0  0
    2.3930   -0.3060    0.0000 O   0  0  0  0  0  0  0  0  0  0  0  0
    3.0750   -0.7710    0.0000 C   0  0  0  0  0  0  0  0  0  0  0  0
    3.0130   -1.5930    0.0000 O   0  0  0  0  0  0  0  0  0  0  0  0
    1.6500    0.6630    0.0000 C   0  0  0  0  0  0  0  0  0  0  0  0
    2.3930    0.3060    0.0000 O   0  0  0  0  0  0  0  0  0  0  0  0
    3.0750    0.7710    0.0000 C   0  0  0  0  0  0  0  0  0  0  0  0
    3.0130    1.5930    0.0000 O   0  0  0  0  0  0  0  0  0  0  0  0
    5.9950    2.8020    0.0000 C   0  0  0  0  0  0  0  0  0  0  0  0
    5.4800    2.1570    0.0000 O   0  0  0  0  0  0  0  0  0  0  0  0
    5.7820    1.3880    0.0000 C   0  0  0  0  0  0  0  0  0  0  0  0
    6.5500    1.6900    0.0000 O   0  0  0  0  0  0  0  0  0  0  0  0
    7.6070    0.9170    0.0000 C   0  0  0  0  0  0  0  0  0  0  0  0
    6.7860    0.8340    0.0000 O   0  0  0  0  0  0  0  0  0  0  0  0
    6.4470    0.0820    0.0000 C   0  0  0  0  0  0  0  0  0  0  0  0
    6.9280   -0.5870    0.0000 O   0  0  0  0  0  0  0  0  0  0  0  0
    7.0500    0.1060    0.0000 O   0  0  0  0  0  0  0  0  0  0  0  0
    7.7940   -0.2510    0.0000 C   0  0  0  0  0  0  0  0  0  0  0  0
    3.9810    1.0960    0.0000 H   0  0  0  0  0  0  0  0  0  0  0  0
    5.0980    1.2260    0.0000 H   0  0  0  0  0  0  0  0  0  0  0  0
    3.8070    2.8920    0.0000 H   0  0  0  0  0  0  0  0  0  0  0  0
    3.1940    3.2780    0.0000 H   0  0  0  0  0  0  0  0  0  0  0  0
    2.8090    2.6650    0.0000 H   0  0  0  0  0  0  0  0  0  0  0  0
    2.8090   -2.6650    0.0000 H   0  0  0  0  0  0  0  0  0  0  0  0
    3.1940   -3.2780    0.0000 H   0  0  0  0  0  0  0  0  0  0  0  0
    3.8070   -2.8920    0.0000 H   0  0  0  0  0  0  0  0  0  0  0  0
    5.5950   -3.1200    0.0000 H   0  0  0  0  0  0  0  0  0  0  0  0
    6.3140   -3.2010    0.0000 H   0  0  0  0  0  0  0  0  0  0  0  0
    6.3950   -2.4820    0.0000 H   0  0  0  0  0  0  0  0  0  0  0  0
    1.4280   -0.2030    0.0000 H   0  0  0  0  0  0  0  0  0  0  0  0
    1.1890   -0.8860    0.0000 H   0  0  0  0  0  0  0  0  0  0  0  0
    1.8720   -1.1240    0.0000 H   0  0  0  0  0  0  0  0  0  0  0  0
    1.8720    1.1240    0.0000 H   0  0  0  0  0  0  0  0  0  0  0  0
    1.1890    0.8860    0.0000 H   0  0  0  0  0  0  0  0  0  0  0  0
    1.4280    0.2030    0.0000 H   0  0  0  0  0  0  0  0  0  0  0  0
    6.3950    2.4820    0.0000 H   0  0  0  0  0  0  0  0  0  0  0  0
    6.3140    3.2010    0.0000 H   0  0  0  0  0  0  0  0  0  0  0  0
    5.5950    3.1200    0.0000 H   0  0  0  0  0  0  0  0  0  0  0  0
    7.6580    0.4080    0.0000 H   0  0  0  0  0  0  0  0  0  0  0  0
    8.1160    0.9670    0.0000 H   0  0  0  0  0  0  0  0  0  0  0  0
    7.5550    1.4260    0.0000 H   0  0  0  0  0  0  0  0  0  0  0  0
    7.5720   -0.7120    0.0000 H   0  0  0  0  0  0  0  0  0  0  0  0
    8.2550   -0.4740    0.0000 H   0  0  0  0  0  0  0  0  0  0  0  0
    8.0160    0.2100    0.0000 H   0  0  0  0  0  0  0  0  0  0  0  0
  1  2  1  0  0  0  0
  1  7  1  0  0  0  0
  1  9  2  0  0  0  0
  2  3  1  0  0  0  0
  2 10  1  0  0  0  0
  2 40  1  0  0  0  0
  3  4  1  0  0  0  0
  3 32  1  0  0  0  0
  3 41  1  0  0  0  0
  4  5  1  0  0  0  0
  4 17  1  0  0  0  0
  4 36  1  0  0  0  0
  5  6  2  0  0  0  0
  5 38  1  0  0  0  0
  7  8  1  0  0  0  0
  8 42  1  0  0  0  0
  8 43  1  0  0  0  0
  8 44  1  0  0  0  0
 10 11  2  0  0  0  0
 10 28  1  0  0  0  0
 11 12  1  0  0  0  0
 11 24  1  0  0  0  0
 12 15  1  0  0  0  0
 12 17  2  0  0  0  0
 13 14  1  0  0  0  0
 13 45  1  0  0  0  0
 13 46  1  0  0  0  0
 13 47  1  0  0  0  0
 14 15  1  0  0  0  0
 15 16  2  0  0  0  0
 17 20  1  0  0  0  0
 18 19  1  0  0  0  0
 18 48  1  0  0  0  0
 18 49  1  0  0  0  0
 18 50  1  0  0  0  0
 19 20  1  0  0  0  0
 20 21  2  0  0  0  0
 22 23  1  0  0  0  0
 22 51  1  0  0  0  0
 22 52  1  0  0  0  0
 22 53  1  0  0  0  0
 23 24  1  0  0  0  0
 24 25  2  0  0  0  0
 26 27  1  0  0  0  0
 26 54  1  0  0  0  0
 26 55  1  0  0  0  0
 26 56  1  0  0  0  0
 27 28  1  0  0  0  0
 28 29  2  0  0  0  0
 30 31  1  0  0  0  0
 30 57  1  0  0  0  0
 30 58  1  0  0  0  0
 30 59  1  0  0  0  0
 31 32  1  0  0  0  0
 32 33  2  0  0  0  0
 34 35  1  0  0  0  0
 34 60  1  0  0  0  0
 34 61  1  0  0  0  0
 34 62  1  0  0  0  0
 35 36  1  0  0  0  0
 36 37  2  0  0  0  0
 38 39  1  0  0  0  0
 39 63  1  0  0  0  0
 39 64  1  0  0  0  0
 39 65  1  0  0  0  0
M  END
> <Molecule name>
625133

> <Activity>
1

$$$$
176503
  MOE2011           2D

 52 54  0  0  1  0  0  0  0  0999 V2000
    2.9690    1.8230    0.0000 C   0  0  3  0  0  0  0  0  0  0  0  0
    3.7950    1.8230    0.0000 C   0  0  3  0  0  0  0  0  0  0  0  0
    4.3100    1.1780    0.0000 C   0  0  3  0  0  0  0  0  0  0  0  0
    4.1260    0.3730    0.0000 C   0  0  3  0  0  0  0  0  0  0  0  0
    4.7710   -0.1410    0.0000 O   0  0  0  0  0  0  0  0  0  0  0  0
    5.4160   -0.6550    0.0000 C   0  0  0  0  0  0  0  0  0  0  0  0
    6.1850   -0.3540    0.0000 O   0  0  0  0  0  0  0  0  0  0  0  0
    2.6110    2.5670    0.0000 O   0  0  0  0  0  0  0  0  0  0  0  0
    2.4550    1.1780    0.0000 C   0  0  3  0  0  0  0  0  0  0  0  0
    2.6380    0.3730    0.0000 C   0  0  3  0  0  0  0  0  0  0  0  0
    3.3820    0.0160    0.0000 C   0  0  3  0  0  0  0  0  0  0  0  0
    4.1260   -0.3420    0.0000 C   0  0  0  0  0  0  0  0  0  0  0  0
    3.8660   -1.3680    0.0000 O   0  0  0  0  0  0  0  0  0  0  0  0
    3.2700   -0.7970    0.0000 C   0  0  0  0  0  0  0  0  0  0  0  0
    2.4630   -0.9430    0.0000 C   0  0  0  0  0  0  0  0  0  0  0  0
    2.0730   -0.2210    0.0000 C   0  0  0  0  0  0  0  0  0  0  0  0
    1.6510    1.3620    0.0000 C   0  0  0  0  0  0  0  0  0  0  0  0
    4.2490    2.5060    0.0000 O   0  0  0  0  0  0  0  0  0  0  0  0
    5.0390    2.2880    0.0000 C   0  0  0  0  0  0  0  0  0  0  0  0
    5.0770    1.4680    0.0000 C   0  0  3  0  0  0  0  0  0  0  0  0
    5.7660    1.0150    0.0000 C   0  0  0  0  0  0  0  0  0  0  0  0
    5.6850    2.8030    0.0000 O   0  0  0  0  0  0  0  0  0  0  0  0
    5.2930   -1.4720    0.0000 C   0  0  0  0  0  0  0  0  0  0  0  0
    5.9390   -1.9860    0.0000 C   0  0  0  0  0  0  0  0  0  0  0  0
    5.8160   -2.8030    0.0000 C   0  0  0  0  0  0  0  0  0  0  0  0
    6.7070   -1.6850    0.0000 C   0  0  0  0  0  0  0  0  0  0  0  0
    2.4610    1.8810    0.0000 H   0  0  0  0  0  0  0  0  0  0  0  0
    3.5530    2.2740    0.0000 H   0  0  0  0  0  0  0  0  0  0  0  0
    4.6950    0.8420    0.0000 H   0  0  0  0  0  0  0  0  0  0  0  0
    4.6090    0.5420    0.0000 H   0  0  0  0  0  0  0  0  0  0  0  0
    2.1010    2.6050    0.0000 H   0  0  0  0  0  0  0  0  0  0  0  0
    2.2860    1.6610    0.0000 H   0  0  0  0  0  0  0  0  0  0  0  0
    2.1460    0.5090    0.0000 H   0  0  0  0  0  0  0  0  0  0  0  0
    3.9040   -0.8040    0.0000 H   0  0  0  0  0  0  0  0  0  0  0  0
    4.5870   -0.5640    0.0000 H   0  0  0  0  0  0  0  0  0  0  0  0
    4.3480    0.1180    0.0000 H   0  0  0  0  0  0  0  0  0  0  0  0
    2.2410   -1.4040    0.0000 H   0  0  0  0  0  0  0  0  0  0  0  0
    1.5660   -0.1540    0.0000 H   0  0  0  0  0  0  0  0  0  0  0  0
    1.7640    1.8600    0.0000 H   0  0  0  0  0  0  0  0  0  0  0  0
    1.1520    1.4760    0.0000 H   0  0  0  0  0  0  0  0  0  0  0  0
    1.5370    0.8630    0.0000 H   0  0  0  0  0  0  0  0  0  0  0  0
    5.5210    1.7220    0.0000 H   0  0  0  0  0  0  0  0  0  0  0  0
    5.4860    0.5880    0.0000 H   0  0  0  0  0  0  0  0  0  0  0  0
    6.1940    0.7340    0.0000 H   0  0  0  0  0  0  0  0  0  0  0  0
    6.0480    1.4430    0.0000 H   0  0  0  0  0  0  0  0  0  0  0  0
    4.8170   -1.6590    0.0000 H   0  0  0  0  0  0  0  0  0  0  0  0
    5.3100   -2.7260    0.0000 H   0  0  0  0  0  0  0  0  0  0  0  0
    5.7390   -3.3090    0.0000 H   0  0  0  0  0  0  0  0  0  0  0  0
    6.3220   -2.8790    0.0000 H   0  0  0  0  0  0  0  0  0  0  0  0
    6.8940   -2.1610    0.0000 H   0  0  0  0  0  0  0  0  0  0  0  0
    7.1830   -1.4980    0.0000 H   0  0  0  0  0  0  0  0  0  0  0  0
    6.5200   -1.2080    0.0000 H   0  0  0  0  0  0  0  0  0  0  0  0
  1  2  1  0  0  0  0
  1  8  1  0  0  0  0
  1  9  1  0  0  0  0
  1 27  1  0  0  0  0
  2  3  1  0  0  0  0
  2 18  1  0  0  0  0
  2 28  1  0  0  0  0
  3  4  1  0  0  0  0
  3 20  1  0  0  0  0
  3 29  1  0  0  0  0
  4  5  1  0  0  0  0
  4 11  1  0  0  0  0
  4 30  1  0  0  0  0
  5  6  1  0  0  0  0
  6  7  2  0  0  0  0
  6 23  1  0  0  0  0
  8 31  1  0  0  0  0
  9 10  1  0  0  0  0
  9 17  1  0  0  0  0
  9 32  1  0  0  0  0
 10 11  1  0  0  0  0
 10 16  1  0  0  0  0
 10 33  1  0  0  0  0
 11 12  1  0  0  0  0
 11 14  1  0  0  0  0
 12 34  1  0  0  0  0
 12 35  1  0  0  0  0
 12 36  1  0  0  0  0
 13 14  2  0  0  0  0
 14 15  1  0  0  0  0
 15 16  2  0  0  0  0
 15 37  1  0  0  0  0
 16 38  1  0  0  0  0
 17 39  1  0  0  0  0
 17 40  1  0  0  0  0
 17 41  1  0  0  0  0
 18 19  1  0  0  0  0
 19 20  1  0  0  0  0
 19 22  2  0  0  0  0
 20 21  1  0  0  0  0
 20 42  1  0  0  0  0
 21 43  1  0  0  0  0
 21 44  1  0  0  0  0
 21 45  1  0  0  0  0
 23 24  2  0  0  0  0
 23 46  1  0  0  0  0
 24 25  1  0  0  0  0
 24 26  1  0  0  0  0
 25 47  1  0  0  0  0
 25 48  1  0  0  0  0
 25 49  1  0  0  0  0
 26 50  1  0  0  0  0
 26 51  1  0  0  0  0
 26 52  1  0  0  0  0
M  END
> <Molecule name>
176503

> <Activity>
1

$$$$
285706
  MOE2011           2D

 54 56  0  0  1  0  0  0  0  0999 V2000
    5.4150   -1.6470    0.0000 C   0  0  0  0  0  0  0  0  0  0  0  0
    4.7010   -2.0590    0.0000 C   0  0  3  0  0  0  0  0  0  0  0  0
    3.9860   -2.4720    0.0000 C   0  0  3  0  0  0  0  0  0  0  0  0
    3.2720   -2.0590    0.0000 C   0  0  0  0  0  0  0  0  0  0  0  0
    2.8600   -1.3440    0.0000 C   0  0  0  0  0  0  0  0  0  0  0  0
    2.0620   -1.1310    0.0000 C   0  0  0  0  0  0  0  0  0  0  0  0
    1.8490   -0.3340    0.0000 C   0  0  0  0  0  0  0  0  0  0  0  0
    4.7010   -1.2340    0.0000 C   0  0  0  0  0  0  0  0  0  0  0  0
    4.1180   -0.6500    0.0000 C   0  0  0  0  0  0  0  0  0  0  0  0
    4.1180    0.1750    0.0000 C   0  0  3  0  0  0  0  0  0  0  0  0
    3.4030    0.5870    0.0000 C   0  0  0  0  0  0  0  0  0  0  0  0
    3.4030    1.4120    0.0000 C   0  0  3  0  0  0  0  0  0  0  0  0
    2.6890    1.8250    0.0000 C   0  0  3  0  0  0  0  0  0  0  0  0
    2.2190    1.0460    0.0000 C   0  0  0  0  0  0  0  0  0  0  0  0
    2.4320    0.2490    0.0000 C   0  0  0  0  0  0  0  0  0  0  0  0
    5.5470    0.1750    0.0000 C   0  0  0  0  0  0  0  0  0  0  0  0
    4.8320    0.5870    0.0000 C   0  0  0  0  0  0  0  0  0  0  0  0
    5.5470    1.8250    0.0000 O   0  0  0  0  0  0  0  0  0  0  0  0
    4.8320    1.4120    0.0000 C   0  0  0  0  0  0  0  0  0  0  0  0
    4.1180    1.8250    0.0000 O   0  0  0  0  0  0  0  0  0  0  0  0
    3.0740    2.5540    0.0000 C   0  0  0  0  0  0  0  0  0  0  0  0
    3.4740    2.0770    0.0000 O   0  0  0  0  0  0  0  0  0  0  0  0
    1.6500   -1.8460    0.0000 C   0  0  0  0  0  0  0  0  0  0  0  0
    4.7010   -2.8840    0.0000 O   0  0  0  0  0  0  0  0  0  0  0  0
    5.6710   -2.0890    0.0000 H   0  0  0  0  0  0  0  0  0  0  0  0
    5.8580   -1.3910    0.0000 H   0  0  0  0  0  0  0  0  0  0  0  0
    5.1600   -1.2030    0.0000 H   0  0  0  0  0  0  0  0  0  0  0  0
    3.7310   -2.9140    0.0000 H   0  0  0  0  0  0  0  0  0  0  0  0
    2.7680   -2.1480    0.0000 H   0  0  0  0  0  0  0  0  0  0  0  0
    3.6330   -1.6970    0.0000 H   0  0  0  0  0  0  0  0  0  0  0  0
    3.3540   -1.2120    0.0000 H   0  0  0  0  0  0  0  0  0  0  0  0
    2.8600   -0.8320    0.0000 H   0  0  0  0  0  0  0  0  0  0  0  0
    1.3550   -0.2010    0.0000 H   0  0  0  0  0  0  0  0  0  0  0  0
    5.1950   -1.3660    0.0000 H   0  0  0  0  0  0  0  0  0  0  0  0
    4.9570   -0.7900    0.0000 H   0  0  0  0  0  0  0  0  0  0  0  0
    3.6240   -0.5180    0.0000 H   0  0  0  0  0  0  0  0  0  0  0  0
    3.8620   -1.0930    0.0000 H   0  0  0  0  0  0  0  0  0  0  0  0
    4.1180    0.6860    0.0000 H   0  0  0  0  0  0  0  0  0  0  0  0
    2.8990    0.6760    0.0000 H   0  0  0  0  0  0  0  0  0  0  0  0
    3.2280    0.1060    0.0000 H   0  0  0  0  0  0  0  0  0  0  0  0
    3.4030    1.9240    0.0000 H   0  0  0  0  0  0  0  0  0  0  0  0
    1.8620    1.4120    0.0000 H   0  0  0  0  0  0  0  0  0  0  0  0
    1.7740    0.7940    0.0000 H   0  0  0  0  0  0  0  0  0  0  0  0
    2.7260   -0.1700    0.0000 H   0  0  0  0  0  0  0  0  0  0  0  0
    2.8960    0.4650    0.0000 H   0  0  0  0  0  0  0  0  0  0  0  0
    5.5470   -0.3370    0.0000 H   0  0  0  0  0  0  0  0  0  0  0  0
    5.9900    0.4310    0.0000 H   0  0  0  0  0  0  0  0  0  0  0  0
    3.5260    2.3150    0.0000 H   0  0  0  0  0  0  0  0  0  0  0  0
    3.3130    3.0060    0.0000 H   0  0  0  0  0  0  0  0  0  0  0  0
    2.6220    2.7940    0.0000 H   0  0  0  0  0  0  0  0  0  0  0  0
    3.5810    2.5770    0.0000 H   0  0  0  0  0  0  0  0  0  0  0  0
    1.2070   -1.5900    0.0000 H   0  0  0  0  0  0  0  0  0  0  0  0
    1.3940   -2.2890    0.0000 H   0  0  0  0  0  0  0  0  0  0  0  0
    2.0930   -2.1010    0.0000 H   0  0  0  0  0  0  0  0  0  0  0  0
  1  2  1  0  0  0  0
  1 25  1  0  0  0  0
  1 26  1  0  0  0  0
  1 27  1  0  0  0  0
  2  3  1  0  0  0  0
  2  8  1  0  0  0  0
  2 24  1  0  0  0  0
  3  4  1  0  0  0  0
  3 24  1  0  0  0  0
  3 28  1  0  0  0  0
  4  5  1  0  0  0  0
  4 29  1  0  0  0  0
  4 30  1  0  0  0  0
  5  6  1  0  0  0  0
  5 31  1  0  0  0  0
  5 32  1  0  0  0  0
  6  7  2  0  0  0  0
  6 23  1  0  0  0  0
  7 15  1  0  0  0  0
  7 33  1  0  0  0  0
  8  9  1  0  0  0  0
  8 34  1  0  0  0  0
  8 35  1  0  0  0  0
  9 10  1  0  0  0  0
  9 36  1  0  0  0  0
  9 37  1  0  0  0  0
 10 11  1  0  0  0  0
 10 17  1  0  0  0  0
 10 38  1  0  0  0  0
 11 12  1  0  0  0  0
 11 39  1  0  0  0  0
 11 40  1  0  0  0  0
 12 13  1  0  0  0  0
 12 20  1  0  0  0  0
 12 41  1  0  0  0  0
 13 14  1  0  0  0  0
 13 21  1  0  0  0  0
 13 22  1  0  0  0  0
 14 15  1  0  0  0  0
 14 42  1  0  0  0  0
 14 43  1  0  0  0  0
 15 44  1  0  0  0  0
 15 45  1  0  0  0  0
 16 17  2  0  0  0  0
 16 46  1  0  0  0  0
 16 47  1  0  0  0  0
 17 19  1  0  0  0  0
 18 19  2  0  0  0  0
 19 20  1  0  0  0  0
 21 48  1  0  0  0  0
 21 49  1  0  0  0  0
 21 50  1  0  0  0  0
 22 51  1  0  0  0  0
 23 52  1  0  0  0  0
 23 53  1  0  0  0  0
 23 54  1  0  0  0  0
M  END
> <Molecule name>
285706

> <Activity>
1

$$$$
654893
  MOE2011           2D

 63 68  0  0  1  0  0  0  0  0999 V2000
    3.1550   -0.8870    0.0000 C   0  0  0  0  0  0  0  0  0  0  0  0
    2.3730   -1.3220    0.0000 C   0  0  0  0  0  0  0  0  0  0  0  0
    2.3660   -2.2180    0.0000 C   0  0  0  0  0  0  0  0  0  0  0  0
    3.1420   -2.6650    0.0000 C   0  0  0  0  0  0  0  0  0  0  0  0
    3.9130   -2.2120    0.0000 C   0  0  0  0  0  0  0  0  0  0  0  0
    3.9200   -1.3520    0.0000 C   0  0  3  0  0  0  0  0  0  0  0  0
    1.6500   -2.6270    0.0000 O   0  0  0  0  0  0  0  0  0  0  0  0
    4.6570   -2.6410    0.0000 C   0  0  0  0  0  0  0  0  0  0  0  0
    5.3980   -2.2060    0.0000 C   0  0  0  0  0  0  0  0  0  0  0  0
    5.3850   -1.3460    0.0000 C   0  0  3  0  0  0  0  0  0  0  0  0
    4.6700   -0.9340    0.0000 C   0  0  3  0  0  0  0  0  0  0  0  0
    3.9260   -0.5270    0.0000 C   0  0  0  0  0  0  0  0  0  0  0  0
    4.6700   -0.1090    0.0000 C   0  0  0  0  0  0  0  0  0  0  0  0
    5.3850    0.3040    0.0000 C   0  0  0  0  0  0  0  0  0  0  0  0
    6.0990   -0.1090    0.0000 C   0  0  3  0  0  0  0  0  0  0  0  0
    6.0990   -0.9340    0.0000 C   0  0  3  0  0  0  0  0  0  0  0  0
    6.8800    0.1430    0.0000 C   0  0  3  0  0  0  0  0  0  0  0  0
    7.3620   -0.5210    0.0000 C   0  0  0  0  0  0  0  0  0  0  0  0
    6.8800   -1.1860    0.0000 C   0  0  0  0  0  0  0  0  0  0  0  0
    7.1360    0.9260    0.0000 O   0  0  0  0  0  0  0  0  0  0  0  0
    7.9430    1.0960    0.0000 C   0  0  0  0  0  0  0  0  0  0  0  0
    8.1140    0.2900    0.0000 O   0  0  0  0  0  0  0  0  0  0  0  0
    8.2000    1.8810    0.0000 C   0  0  3  0  0  0  0  0  0  0  0  0
    8.8660    1.3950    0.0000 C   0  0  0  0  0  0  0  0  0  0  0  0
    9.5350    1.8790    0.0000 C   0  0  0  0  0  0  0  0  0  0  0  0
    9.2820    2.6640    0.0000 C   0  0  0  0  0  0  0  0  0  0  0  0
    8.4560    2.6650    0.0000 C   0  0  3  0  0  0  0  0  0  0  0  0
    9.2780    0.6800    0.0000 O   0  0  0  0  0  0  0  0  0  0  0  0
    6.0990    0.7160    0.0000 C   0  0  0  0  0  0  0  0  0  0  0  0
   10.3190    1.6220    0.0000 C   0  0  0  0  0  0  0  0  0  0  0  0
    7.6490    2.4950    0.0000 O   0  0  0  0  0  0  0  0  0  0  0  0
    2.7810   -0.1520    0.0000 H   0  0  0  0  0  0  0  0  0  0  0  0
    3.5570   -0.1660    0.0000 H   0  0  0  0  0  0  0  0  0  0  0  0
    1.9440   -0.6180    0.0000 H   0  0  0  0  0  0  0  0  0  0  0  0
    1.5490   -1.2850    0.0000 H   0  0  0  0  0  0  0  0  0  0  0  0
    3.1450   -3.4900    0.0000 H   0  0  0  0  0  0  0  0  0  0  0  0
    4.2720   -3.3700    0.0000 H   0  0  0  0  0  0  0  0  0  0  0  0
    5.0480   -3.3680    0.0000 H   0  0  0  0  0  0  0  0  0  0  0  0
    5.8420   -2.9010    0.0000 H   0  0  0  0  0  0  0  0  0  0  0  0
    6.2230   -2.2250    0.0000 H   0  0  0  0  0  0  0  0  0  0  0  0
    6.1020   -1.7530    0.0000 H   0  0  0  0  0  0  0  0  0  0  0  0
    4.1230   -0.3170    0.0000 H   0  0  0  0  0  0  0  0  0  0  0  0
    4.9050   -0.5340    0.0000 H   0  0  0  0  0  0  0  0  0  0  0  0
    3.3900    0.3940    0.0000 H   0  0  0  0  0  0  0  0  0  0  0  0
    2.9940   -0.4910    0.0000 H   0  0  0  0  0  0  0  0  0  0  0  0
    3.9390    0.4230    0.0000 H   0  0  0  0  0  0  0  0  0  0  0  0
    4.8230    0.8690    0.0000 H   0  0  0  0  0  0  0  0  0  0  0  0
    5.0970    1.2600    0.0000 H   0  0  0  0  0  0  0  0  0  0  0  0
    5.7220    1.2030    0.0000 H   0  0  0  0  0  0  0  0  0  0  0  0
    6.6090   -1.6760    0.0000 H   0  0  0  0  0  0  0  0  0  0  0  0
    7.6830    0.3300    0.0000 H   0  0  0  0  0  0  0  0  0  0  0  0
    8.1890   -0.3720    0.0000 H   0  0  0  0  0  0  0  0  0  0  0  0
    8.0980   -1.1020    0.0000 H   0  0  0  0  0  0  0  0  0  0  0  0
    6.9170   -2.2480    0.0000 H   0  0  0  0  0  0  0  0  0  0  0  0
    7.7500   -1.6270    0.0000 H   0  0  0  0  0  0  0  0  0  0  0  0
   10.0320    3.0060    0.0000 H   0  0  0  0  0  0  0  0  0  0  0  0
    9.3780    3.4830    0.0000 H   0  0  0  0  0  0  0  0  0  0  0  0
    8.3710    3.4850    0.0000 H   0  0  0  0  0  0  0  0  0  0  0  0
    6.7310    0.6770    0.0000 H   0  0  0  0  0  0  0  0  0  0  0  0
    6.3200    1.6310    0.0000 H   0  0  0  0  0  0  0  0  0  0  0  0
    5.3110    0.8110    0.0000 H   0  0  0  0  0  0  0  0  0  0  0  0
   10.4890    0.8150    0.0000 H   0  0  0  0  0  0  0  0  0  0  0  0
   10.9340    2.1730    0.0000 H   0  0  0  0  0  0  0  0  0  0  0  0
  1  2  1  0  0  0  0
  1  6  1  0  0  0  0
  1 32  1  0  0  0  0
  1 33  1  0  0  0  0
  2  3  1  0  0  0  0
  2 34  1  0  0  0  0
  2 35  1  0  0  0  0
  3  4  1  0  0  0  0
  3  7  2  0  0  0  0
  4  5  2  0  0  0  0
  4 36  1  0  0  0  0
  5  6  1  0  0  0  0
  5  8  1  0  0  0  0
  6 11  1  0  0  0  0
  6 12  1  0  0  0  0
  8  9  1  0  0  0  0
  8 37  1  0  0  0  0
  8 38  1  0  0  0  0
  9 10  1  0  0  0  0
  9 39  1  0  0  0  0
  9 40  1  0  0  0  0
 10 11  1  0  0  0  0
 10 16  1  0  0  0  0
 10 41  1  0  0  0  0
 11 13  1  0  0  0  0
 11 42  1  0  0  0  0
 12 43  1  0  0  0  0
 12 44  1  0  0  0  0
 12 45  1  0  0  0  0
 13 14  1  0  0  0  0
 13 46  1  0  0  0  0
 13 47  1  0  0  0  0
 14 15  1  0  0  0  0
 14 48  1  0  0  0  0
 14 49  1  0  0  0  0
 15 16  1  0  0  0  0
 15 17  1  0  0  0  0
 15 29  1  0  0  0  0
 16 19  1  0  0  0  0
 16 50  1  0  0  0  0
 17 18  1  0  0  0  0
 17 20  1  0  0  0  0
 17 51  1  0  0  0  0
 18 19  1  0  0  0  0
 18 52  1  0  0  0  0
 18 53  1  0  0  0  0
 19 54  1  0  0  0  0
 19 55  1  0  0  0  0
 20 21  1  0  0  0  0
 21 22  2  0  0  0  0
 21 23  1  0  0  0  0
 23 24  1  0  0  0  0
 23 27  1  0  0  0  0
 23 31  1  0  0  0  0
 24 25  1  0  0  0  0
 24 28  2  0  0  0  0
 25 26  1  0  0  0  0
 25 30  2  0  0  0  0
 26 27  1  0  0  0  0
 26 56  1  0  0  0  0
 26 57  1  0  0  0  0
 27 31  1  0  0  0  0
 27 58  1  0  0  0  0
 29 59  1  0  0  0  0
 29 60  1  0  0  0  0
 29 61  1  0  0  0  0
 30 62  1  0  0  0  0
 30 63  1  0  0  0  0
M  END
> <Molecule name>
654893

> <Activity>
1

$$$$
653547
  MOE2011           2D

 53 56  0  0  1  0  0  0  0  0999 V2000
    7.0640    2.3700    0.0000 O   0  0  0  0  0  0  0  0  0  0  0  0
    6.6520    1.6560    0.0000 C   0  0  0  0  0  0  0  0  0  0  0  0
    5.8260    1.6560    0.0000 N   0  0  0  0  0  0  0  0  0  0  0  0
    5.3450    2.3200    0.0000 C   0  0  0  0  0  0  0  0  0  0  0  0
    4.5640    2.0680    0.0000 C   0  0  0  0  0  0  0  0  0  0  0  0
    3.8500    2.4810    0.0000 C   0  0  0  0  0  0  0  0  0  0  0  0
    3.1350    2.0680    0.0000 C   0  0  0  0  0  0  0  0  0  0  0  0
    2.3980    2.5100    0.0000 C   0  0  0  0  0  0  0  0  0  0  0  0
    1.6500    2.0860    0.0000 C   0  0  0  0  0  0  0  0  0  0  0  0
    1.6500    1.2260    0.0000 C   0  0  0  0  0  0  0  0  0  0  0  0
    2.3980    0.8020    0.0000 C   0  0  0  0  0  0  0  0  0  0  0  0
    3.1350    1.2430    0.0000 C   0  0  0  0  0  0  0  0  0  0  0  0
    3.8500    0.8310    0.0000 N   0  0  0  0  0  0  0  0  0  0  0  0
    4.5640    1.2430    0.0000 C   0  0  0  0  0  0  0  0  0  0  0  0
    5.3450    0.9920    0.0000 C   0  0  0  0  0  0  0  0  0  0  0  0
    7.0640    0.9410    0.0000 C   0  0  3  0  0  0  0  0  0  0  0  0
    7.8840    0.8550    0.0000 C   0  0  0  0  0  0  0  0  0  0  0  0
    8.0560    0.0480    0.0000 O   0  0  0  0  0  0  0  0  0  0  0  0
    7.3410   -0.3650    0.0000 C   0  0  0  0  0  0  0  0  0  0  0  0
    7.2560   -1.1850    0.0000 O   0  0  0  0  0  0  0  0  0  0  0  0
    6.7280    0.1870    0.0000 C   0  0  3  0  0  0  0  0  0  0  0  0
    5.9210    0.0160    0.0000 C   0  0  0  0  0  0  0  0  0  0  0  0
    5.6660   -0.7690    0.0000 O   0  0  0  0  0  0  0  0  0  0  0  0
    4.8600   -0.9410    0.0000 C   0  0  0  0  0  0  0  0  0  0  0  0
    4.3080   -0.3270    0.0000 O   0  0  0  0  0  0  0  0  0  0  0  0
    4.6050   -1.7250    0.0000 C   0  0  0  0  0  0  0  0  0  0  0  0
    4.3500   -2.5100    0.0000 C   0  0  0  0  0  0  0  0  0  0  0  0
    3.8200   -1.4700    0.0000 C   0  0  0  0  0  0  0  0  0  0  0  0
    5.3890   -1.9800    0.0000 C   0  0  0  0  0  0  0  0  0  0  0  0
    5.7880    2.5750    0.0000 H   0  0  0  0  0  0  0  0  0  0  0  0
    5.1380    2.7880    0.0000 H   0  0  0  0  0  0  0  0  0  0  0  0
    3.8500    2.9920    0.0000 H   0  0  0  0  0  0  0  0  0  0  0  0
    2.4030    3.0210    0.0000 H   0  0  0  0  0  0  0  0  0  0  0  0
    1.2080    2.3430    0.0000 H   0  0  0  0  0  0  0  0  0  0  0  0
    1.2080    0.9690    0.0000 H   0  0  0  0  0  0  0  0  0  0  0  0
    2.4030    0.2900    0.0000 H   0  0  0  0  0  0  0  0  0  0  0  0
    5.1380    0.5240    0.0000 H   0  0  0  0  0  0  0  0  0  0  0  0
    5.7880    0.7370    0.0000 H   0  0  0  0  0  0  0  0  0  0  0  0
    6.5530    0.9140    0.0000 H   0  0  0  0  0  0  0  0  0  0  0  0
    8.3930    0.9080    0.0000 H   0  0  0  0  0  0  0  0  0  0  0  0
    7.8840    1.3660    0.0000 H   0  0  0  0  0  0  0  0  0  0  0  0
    6.4060    0.5850    0.0000 H   0  0  0  0  0  0  0  0  0  0  0  0
    5.9030    0.5270    0.0000 H   0  0  0  0  0  0  0  0  0  0  0  0
    5.4150    0.0880    0.0000 H   0  0  0  0  0  0  0  0  0  0  0  0
    3.8630   -2.3510    0.0000 H   0  0  0  0  0  0  0  0  0  0  0  0
    4.1910   -2.9960    0.0000 H   0  0  0  0  0  0  0  0  0  0  0  0
    4.8360   -2.6670    0.0000 H   0  0  0  0  0  0  0  0  0  0  0  0
    3.9780   -0.9840    0.0000 H   0  0  0  0  0  0  0  0  0  0  0  0
    3.3330   -1.3120    0.0000 H   0  0  0  0  0  0  0  0  0  0  0  0
[truncated: 5,537,896 more chars]
