# Supplementary material for: Vienna LiverTox Workspace—A Set of Machine Learning Models for Prediction of Interactions Profiles of Small Molecules With Transporters Relevant for Regulatory Agencies
Source: Front Chem. 2020 Jan 10;7:899. doi: 10.3389/fchem.2019.00899 (PMC6966498; doi:10.3389/fchem.2019.00899)
Supplement: Supplementary file 2 [file Data_Sheet_2.ZIP › Mrp2TRANSP_training.sdf]

639978
  MOE2011           2D

 61 63  0  0  1  0  0  0  0  0999 V2000
    4.2060    2.0580    0.0000 C   0  0  3  0  0  0  0  0  0  0  0  0
    3.3810    2.0580    0.0000 C   0  0  0  0  0  0  0  0  0  0  0  0
    3.1260    1.2740    0.0000 C   0  0  0  0  0  0  0  0  0  0  0  0
    3.7930    0.7890    0.0000 C   0  0  0  0  0  0  0  0  0  0  0  0
    4.4610    1.2740    0.0000 C   0  0  0  0  0  0  0  0  0  0  0  0
    5.2460    1.0180    0.0000 O   0  0  0  0  0  0  0  0  0  0  0  0
    3.7930   -0.0360    0.0000 C   0  0  0  0  0  0  0  0  0  0  0  0
    3.0790   -0.4490    0.0000 C   0  0  3  0  0  0  0  0  0  0  0  0
    2.3640   -0.0360    0.0000 C   0  0  0  0  0  0  0  0  0  0  0  0
    3.0790   -1.2740    0.0000 C   0  0  0  0  0  0  0  0  0  0  0  0
    2.3640   -1.6860    0.0000 C   0  0  0  0  0  0  0  0  0  0  0  0
    2.3640   -2.5110    0.0000 C   0  0  0  0  0  0  0  0  0  0  0  0
    3.0790   -2.9240    0.0000 C   0  0  0  0  0  0  0  0  0  0  0  0
    3.7930   -2.5110    0.0000 C   0  0  0  0  0  0  0  0  0  0  0  0
    3.7930   -1.6860    0.0000 C   0  0  0  0  0  0  0  0  0  0  0  0
    3.0790   -3.7490    0.0000 C   0  0  0  0  0  0  0  0  0  0  0  0
    2.3640   -4.1610    0.0000 C   0  0  0  0  0  0  0  0  0  0  0  0
    2.3640   -4.9860    0.0000 C   0  0  0  0  0  0  0  0  0  0  0  0
    1.6500   -3.7490    0.0000 C   0  0  0  0  0  0  0  0  0  0  0  0
    4.6910    2.7260    0.0000 C   0  0  0  0  0  0  0  0  0  0  0  0
    4.3550    3.4790    0.0000 N   0  0  0  0  0  0  0  0  0  0  0  0
    3.5350    3.5660    0.0000 C   0  0  0  0  0  0  0  0  0  0  0  0
    3.1990    4.3190    0.0000 C   0  0  0  0  0  0  0  0  0  0  0  0
    3.6840    4.9860    0.0000 C   0  0  0  0  0  0  0  0  0  0  0  0
    4.5050    4.9010    0.0000 C   0  0  0  0  0  0  0  0  0  0  0  0
    4.8400    4.1460    0.0000 C   0  0  0  0  0  0  0  0  0  0  0  0
    5.0280    1.9890    0.0000 H   0  0  0  0  0  0  0  0  0  0  0  0
    3.2860    2.8780    0.0000 H   0  0  0  0  0  0  0  0  0  0  0  0
    2.6310    2.4020    0.0000 H   0  0  0  0  0  0  0  0  0  0  0  0
    2.3170    1.4370    0.0000 H   0  0  0  0  0  0  0  0  0  0  0  0
    2.5680    0.6670    0.0000 H   0  0  0  0  0  0  0  0  0  0  0  0
    4.5080   -0.4490    0.0000 H   0  0  0  0  0  0  0  0  0  0  0  0
    3.0790    0.3760    0.0000 H   0  0  0  0  0  0  0  0  0  0  0  0
    2.2780    0.7840    0.0000 H   0  0  0  0  0  0  0  0  0  0  0  0
    1.6500    0.3760    0.0000 H   0  0  0  0  0  0  0  0  0  0  0  0
    1.9520   -0.7510    0.0000 H   0  0  0  0  0  0  0  0  0  0  0  0
    1.6500   -1.2740    0.0000 H   0  0  0  0  0  0  0  0  0  0  0  0
    1.6500   -2.9240    0.0000 H   0  0  0  0  0  0  0  0  0  0  0  0
    4.5080   -2.9240    0.0000 H   0  0  0  0  0  0  0  0  0  0  0  0
    4.5080   -1.2740    0.0000 H   0  0  0  0  0  0  0  0  0  0  0  0
    3.9040   -3.7780    0.0000 H   0  0  0  0  0  0  0  0  0  0  0  0
    3.5160   -4.4480    0.0000 H   0  0  0  0  0  0  0  0  0  0  0  0
    3.0790   -4.5740    0.0000 H   0  0  0  0  0  0  0  0  0  0  0  0
    1.5400   -4.9860    0.0000 H   0  0  0  0  0  0  0  0  0  0  0  0
    2.3640   -5.8110    0.0000 H   0  0  0  0  0  0  0  0  0  0  0  0
    3.1900   -4.9860    0.0000 H   0  0  0  0  0  0  0  0  0  0  0  0
    2.0620   -3.0340    0.0000 H   0  0  0  0  0  0  0  0  0  0  0  0
    0.9360   -3.3360    0.0000 H   0  0  0  0  0  0  0  0  0  0  0  0
    1.2380   -4.4630    0.0000 H   0  0  0  0  0  0  0  0  0  0  0  0
    5.3750    2.2650    0.0000 H   0  0  0  0  0  0  0  0  0  0  0  0
    5.4560    3.0350    0.0000 H   0  0  0  0  0  0  0  0  0  0  0  0
    2.9620    2.9720    0.0000 H   0  0  0  0  0  0  0  0  0  0  0  0
    2.7940    3.2040    0.0000 H   0  0  0  0  0  0  0  0  0  0  0  0
    2.4350    4.0100    0.0000 H   0  0  0  0  0  0  0  0  0  0  0  0
    2.5150    4.7800    0.0000 H   0  0  0  0  0  0  0  0  0  0  0  0
    3.0340    5.4940    0.0000 H   0  0  0  0  0  0  0  0  0  0  0  0
    3.7420    5.8090    0.0000 H   0  0  0  0  0  0  0  0  0  0  0  0
    4.6190    5.7180    0.0000 H   0  0  0  0  0  0  0  0  0  0  0  0
    5.2460    5.2620    0.0000 H   0  0  0  0  0  0  0  0  0  0  0  0
    5.5240    3.6850    0.0000 H   0  0  0  0  0  0  0  0  0  0  0  0
    5.6050    4.4560    0.0000 H   0  0  0  0  0  0  0  0  0  0  0  0
  1  2  1  0  0  0  0
  1  5  1  0  0  0  0
  1 20  1  0  0  0  0
  1 27  1  0  0  0  0
  2  3  1  0  0  0  0
  2 28  1  0  0  0  0
  2 29  1  0  0  0  0
  3  4  1  0  0  0  0
  3 30  1  0  0  0  0
  3 31  1  0  0  0  0
  4  5  1  0  0  0  0
  4  7  2  0  0  0  0
  5  6  2  0  0  0  0
  7  8  1  0  0  0  0
  7 32  1  0  0  0  0
  8  9  1  0  0  0  0
  8 10  1  0  0  0  0
  8 33  1  0  0  0  0
  9 34  1  0  0  0  0
  9 35  1  0  0  0  0
  9 36  1  0  0  0  0
 10 11  1  0  0  0  0
 10 15  2  0  0  0  0
 11 12  2  0  0  0  0
 11 37  1  0  0  0  0
 12 13  1  0  0  0  0
 12 38  1  0  0  0  0
 13 14  2  0  0  0  0
 13 16  1  0  0  0  0
 14 15  1  0  0  0  0
 14 39  1  0  0  0  0
 15 40  1  0  0  0  0
 16 17  1  0  0  0  0
 16 41  1  0  0  0  0
 16 42  1  0  0  0  0
 17 18  1  0  0  0  0
 17 19  1  0  0  0  0
 17 43  1  0  0  0  0
 18 44  1  0  0  0  0
 18 45  1  0  0  0  0
 18 46  1  0  0  0  0
 19 47  1  0  0  0  0
 19 48  1  0  0  0  0
 19 49  1  0  0  0  0
 20 21  1  0  0  0  0
 20 50  1  0  0  0  0
 20 51  1  0  0  0  0
 21 22  1  0  0  0  0
 21 26  1  0  0  0  0
 22 23  1  0  0  0  0
 22 52  1  0  0  0  0
 22 53  1  0  0  0  0
 23 24  1  0  0  0  0
 23 54  1  0  0  0  0
 23 55  1  0  0  0  0
 24 25  1  0  0  0  0
 24 56  1  0  0  0  0
 24 57  1  0  0  0  0
 25 26  1  0  0  0  0
 25 58  1  0  0  0  0
 25 59  1  0  0  0  0
 26 60  1  0  0  0  0
 26 61  1  0  0  0  0
M  END
> <Molecule name>
639978

> <Activity>
1

$$$$
638645
  MOE2011           2D

 54 56  0  0  0  0  0  0  0  0999 V2000
    5.9370    2.4750    0.0000 C   0  0  0  0  0  0  0  0  0  0  0  0
    5.9370    3.3000    0.0000 C   0  0  0  0  0  0  0  0  0  0  0  0
    5.2220    3.7130    0.0000 C   0  0  0  0  0  0  0  0  0  0  0  0
    4.5080    3.3000    0.0000 C   0  0  0  0  0  0  0  0  0  0  0  0
    4.5080    2.4750    0.0000 C   0  0  0  0  0  0  0  0  0  0  0  0
    5.2220    2.0620    0.0000 C   0  0  0  0  0  0  0  0  0  0  0  0
    6.6510    3.7130    0.0000 Cl  0  0  0  0  0  0  0  0  0  0  0  0
    6.6510    2.0620    0.0000 Cl  0  0  0  0  0  0  0  0  0  0  0  0
    3.7930    2.0620    0.0000 C   0  0  0  0  0  0  0  0  0  0  0  0
    3.7930    1.2380    0.0000 C   0  0  0  0  0  0  0  0  0  0  0  0
    3.0790    0.8250    0.0000 C   0  0  0  0  0  0  0  0  0  0  0  0
    2.3640    1.2380    0.0000 O   0  0  0  0  0  0  0  0  0  0  0  0
    3.0790    0.0000    0.0000 C   0  0  0  0  0  0  0  0  0  0  0  0
    2.3640   -0.4120    0.0000 C   0  0  0  0  0  0  0  0  0  0  0  0
    3.7930   -0.4120    0.0000 C   0  0  0  0  0  0  0  0  0  0  0  0
    4.5080    0.0000    0.0000 N   0  0  0  0  0  0  0  0  0  0  0  0
    4.5080    0.8250    0.0000 C   0  0  0  0  0  0  0  0  0  0  0  0
    2.3640   -1.2380    0.0000 C   0  0  0  0  0  0  0  0  0  0  0  0
    1.6500   -1.6500    0.0000 C   0  0  0  0  0  0  0  0  0  0  0  0
    3.0790   -1.6500    0.0000 C   0  0  0  0  0  0  0  0  0  0  0  0
    3.0790   -2.4750    0.0000 C   0  0  0  0  0  0  0  0  0  0  0  0
    3.7930   -2.8880    0.0000 Cl  0  0  0  0  0  0  0  0  0  0  0  0
    2.3640   -2.8880    0.0000 C   0  0  0  0  0  0  0  0  0  0  0  0
    2.3640   -3.7130    0.0000 Cl  0  0  0  0  0  0  0  0  0  0  0  0
    1.6500   -2.4750    0.0000 C   0  0  0  0  0  0  0  0  0  0  0  0
    5.2220   -0.4120    0.0000 C   0  0  0  0  0  0  0  0  0  0  0  0
    5.9370    0.0000    0.0000 O   0  0  0  0  0  0  0  0  0  0  0  0
    5.2220   -1.2380    0.0000 C   0  0  0  0  0  0  0  0  0  0  0  0
    5.9370   -1.6500    0.0000 C   0  0  0  0  0  0  0  0  0  0  0  0
    5.9370   -2.4750    0.0000 N   0  0  0  0  0  0  0  0  0  0  0  0
    6.6510   -2.8880    0.0000 C   0  0  0  0  0  0  0  0  0  0  0  0
    5.2220   -2.8880    0.0000 C   0  0  0  0  0  0  0  0  0  0  0  0
    5.2220    4.2240    0.0000 H   0  0  0  0  0  0  0  0  0  0  0  0
    4.0650    3.5560    0.0000 H   0  0  0  0  0  0  0  0  0  0  0  0
    5.2220    1.5510    0.0000 H   0  0  0  0  0  0  0  0  0  0  0  0
    3.3500    2.3180    0.0000 H   0  0  0  0  0  0  0  0  0  0  0  0
    1.9220   -0.1570    0.0000 H   0  0  0  0  0  0  0  0  0  0  0  0
    3.4650   -0.8040    0.0000 H   0  0  0  0  0  0  0  0  0  0  0  0
    4.1230   -0.8040    0.0000 H   0  0  0  0  0  0  0  0  0  0  0  0
    5.0120    0.7360    0.0000 H   0  0  0  0  0  0  0  0  0  0  0  0
    4.6830    1.3060    0.0000 H   0  0  0  0  0  0  0  0  0  0  0  0
    1.2070   -1.3940    0.0000 H   0  0  0  0  0  0  0  0  0  0  0  0
    3.5220   -1.3940    0.0000 H   0  0  0  0  0  0  0  0  0  0  0  0
    1.2070   -2.7310    0.0000 H   0  0  0  0  0  0  0  0  0  0  0  0
    4.7190   -1.1480    0.0000 H   0  0  0  0  0  0  0  0  0  0  0  0
    5.0480   -1.7180    0.0000 H   0  0  0  0  0  0  0  0  0  0  0  0
    6.4410   -1.7390    0.0000 H   0  0  0  0  0  0  0  0  0  0  0  0
    6.1120   -1.1690    0.0000 H   0  0  0  0  0  0  0  0  0  0  0  0
    6.3960   -3.3310    0.0000 H   0  0  0  0  0  0  0  0  0  0  0  0
    7.0940   -3.1430    0.0000 H   0  0  0  0  0  0  0  0  0  0  0  0
    6.9070   -2.4440    0.0000 H   0  0  0  0  0  0  0  0  0  0  0  0
    4.9670   -2.4440    0.0000 H   0  0  0  0  0  0  0  0  0  0  0  0
    4.7790   -3.1430    0.0000 H   0  0  0  0  0  0  0  0  0  0  0  0
    5.4780   -3.3310    0.0000 H   0  0  0  0  0  0  0  0  0  0  0  0
  1  2  1  0  0  0  0
  1  6  2  0  0  0  0
  1  8  1  0  0  0  0
  2  3  2  0  0  0  0
  2  7  1  0  0  0  0
  3  4  1  0  0  0  0
  3 33  1  0  0  0  0
  4  5  2  0  0  0  0
  4 34  1  0  0  0  0
  5  6  1  0  0  0  0
  5  9  1  0  0  0  0
  6 35  1  0  0  0  0
  9 10  2  0  0  0  0
  9 36  1  0  0  0  0
 10 11  1  0  0  0  0
 10 17  1  0  0  0  0
 11 12  2  0  0  0  0
 11 13  1  0  0  0  0
 13 14  2  0  0  0  0
 13 15  1  0  0  0  0
 14 18  1  0  0  0  0
 14 37  1  0  0  0  0
 15 16  1  0  0  0  0
 15 38  1  0  0  0  0
 15 39  1  0  0  0  0
 16 17  1  0  0  0  0
 16 26  1  0  0  0  0
 17 40  1  0  0  0  0
 17 41  1  0  0  0  0
 18 19  1  0  0  0  0
 18 20  2  0  0  0  0
 19 25  2  0  0  0  0
 19 42  1  0  0  0  0
 20 21  1  0  0  0  0
 20 43  1  0  0  0  0
 21 22  1  0  0  0  0
 21 23  2  0  0  0  0
 23 24  1  0  0  0  0
 23 25  1  0  0  0  0
 25 44  1  0  0  0  0
 26 27  2  0  0  0  0
 26 28  1  0  0  0  0
 28 29  1  0  0  0  0
 28 45  1  0  0  0  0
 28 46  1  0  0  0  0
 29 30  1  0  0  0  0
 29 47  1  0  0  0  0
 29 48  1  0  0  0  0
 30 31  1  0  0  0  0
 30 32  1  0  0  0  0
 31 49  1  0  0  0  0
 31 50  1  0  0  0  0
 31 51  1  0  0  0  0
 32 52  1  0  0  0  0
 32 53  1  0  0  0  0
 32 54  1  0  0  0  0
M  END
> <Molecule name>
638645

> <Activity>
1

$$$$
637399
  MOE2011           2D

 58 62  0  0  1  0  0  0  0  0999 V2000
    2.3980    1.6480    0.0000 C   0  0  0  0  0  0  0  0  0  0  0  0
    1.6500    1.2240    0.0000 C   0  0  0  0  0  0  0  0  0  0  0  0
    1.6500    0.3660    0.0000 C   0  0  0  0  0  0  0  0  0  0  0  0
    2.3980   -0.0590    0.0000 C   0  0  0  0  0  0  0  0  0  0  0  0
    2.4070   -0.8840    0.0000 O   0  0  0  0  0  0  0  0  0  0  0  0
    6.3250    3.0490    0.0000 O   0  0  0  0  0  0  0  0  0  0  0  0
    5.5000    3.0490    0.0000 C   0  0  0  0  0  0  0  0  0  0  0  0
    5.0870    2.3350    0.0000 O   0  0  0  0  0  0  0  0  0  0  0  0
    4.2620    2.3350    0.0000 C   0  0  0  0  0  0  0  0  0  0  0  0
    3.8500    1.6200    0.0000 C   0  0  3  0  0  0  0  0  0  0  0  0
    3.1350    1.2080    0.0000 C   0  0  3  0  0  0  0  0  0  0  0  0
    5.0870    3.7640    0.0000 C   0  0  0  0  0  0  0  0  0  0  0  0
    3.1350    0.3830    0.0000 C   0  0  3  0  0  0  0  0  0  0  0  0
    3.8500   -0.0300    0.0000 C   0  0  3  0  0  0  0  0  0  0  0  0
    4.5640    0.3830    0.0000 C   0  0  0  0  0  0  0  0  0  0  0  0
    4.5640    1.2080    0.0000 C   0  0  0  0  0  0  0  0  0  0  0  0
    4.1290   -3.7640    0.0000 C   0  0  0  0  0  0  0  0  0  0  0  0
    3.4610   -3.2790    0.0000 C   0  0  0  0  0  0  0  0  0  0  0  0
    3.5470   -2.4590    0.0000 C   0  0  0  0  0  0  0  0  0  0  0  0
    4.3000   -2.1220    0.0000 C   0  0  0  0  0  0  0  0  0  0  0  0
    3.6930   -1.5770    0.0000 O   0  0  0  0  0  0  0  0  0  0  0  0
    4.0220   -0.8320    0.0000 C   0  0  3  0  0  0  0  0  0  0  0  0
    4.8820   -3.4270    0.0000 C   0  0  0  0  0  0  0  0  0  0  0  0
    4.9680   -2.6070    0.0000 C   0  0  0  0  0  0  0  0  0  0  0  0
    5.0060   -1.7140    0.0000 O   0  0  0  0  0  0  0  0  0  0  0  0
    4.8380   -0.9170    0.0000 C   0  0  3  0  0  0  0  0  0  0  0  0
    5.1720   -0.1680    0.0000 O   0  0  0  0  0  0  0  0  0  0  0  0
    2.8530    1.9820    0.0000 C   0  0  0  0  0  0  0  0  0  0  0  0
    2.0400    2.1260    0.0000 O   0  0  0  0  0  0  0  0  0  0  0  0
    3.3830    2.6140    0.0000 O   0  0  0  0  0  0  0  0  0  0  0  0
    3.1010    3.3900    0.0000 C   0  0  0  0  0  0  0  0  0  0  0  0
    2.4070    2.4730    0.0000 O   0  0  0  0  0  0  0  0  0  0  0  0
    0.9370    1.6400    0.0000 H   0  0  0  0  0  0  0  0  0  0  0  0
    0.9370   -0.0500    0.0000 H   0  0  0  0  0  0  0  0  0  0  0  0
    4.5890    3.2360    0.0000 H   0  0  0  0  0  0  0  0  0  0  0  0
    3.8140    3.2280    0.0000 H   0  0  0  0  0  0  0  0  0  0  0  0
    3.3640    2.1200    0.0000 H   0  0  0  0  0  0  0  0  0  0  0  0
    5.8980    4.1590    0.0000 H   0  0  0  0  0  0  0  0  0  0  0  0
    5.1810    4.6940    0.0000 H   0  0  0  0  0  0  0  0  0  0  0  0
    4.1910    3.8820    0.0000 H   0  0  0  0  0  0  0  0  0  0  0  0
    3.1420   -0.4420    0.0000 H   0  0  0  0  0  0  0  0  0  0  0  0
    3.3880   -0.8420    0.0000 H   0  0  0  0  0  0  0  0  0  0  0  0
    5.2780    1.6200    0.0000 H   0  0  0  0  0  0  0  0  0  0  0  0
    3.6680   -4.4480    0.0000 H   0  0  0  0  0  0  0  0  0  0  0  0
    4.4390   -4.5280    0.0000 H   0  0  0  0  0  0  0  0  0  0  0  0
    2.9530   -3.9290    0.0000 H   0  0  0  0  0  0  0  0  0  0  0  0
    2.6380   -3.2210    0.0000 H   0  0  0  0  0  0  0  0  0  0  0  0
    2.7300   -2.3440    0.0000 H   0  0  0  0  0  0  0  0  0  0  0  0
    3.1840   -1.7170    0.0000 H   0  0  0  0  0  0  0  0  0  0  0  0
    2.8220   -0.6110    0.0000 H   0  0  0  0  0  0  0  0  0  0  0  0
    5.2450   -4.1680    0.0000 H   0  0  0  0  0  0  0  0  0  0  0  0
    5.7000   -3.5410    0.0000 H   0  0  0  0  0  0  0  0  0  0  0  0
    5.4760   -1.9570    0.0000 H   0  0  0  0  0  0  0  0  0  0  0  0
    5.7910   -2.6640    0.0000 H   0  0  0  0  0  0  0  0  0  0  0  0
    5.6580   -1.0040    0.0000 H   0  0  0  0  0  0  0  0  0  0  0  0
    3.6540    4.2390    0.0000 H   0  0  0  0  0  0  0  0  0  0  0  0
    2.5820    4.2200    0.0000 H   0  0  0  0  0  0  0  0  0  0  0  0
    2.0480    3.1730    0.0000 H   0  0  0  0  0  0  0  0  0  0  0  0
  1  2  1  0  0  0  0
  1 11  1  0  0  0  0
  1 32  2  0  0  0  0
  2  3  2  0  0  0  0
  2 33  1  0  0  0  0
  3  4  1  0  0  0  0
  3 34  1  0  0  0  0
  4  5  2  0  0  0  0
  4 13  1  0  0  0  0
  6  7  2  0  0  0  0
  7  8  1  0  0  0  0
  7 12  1  0  0  0  0
  8  9  1  0  0  0  0
  9 10  1  0  0  0  0
  9 35  1  0  0  0  0
  9 36  1  0  0  0  0
 10 11  1  0  0  0  0
 10 16  1  0  0  0  0
 10 37  1  0  0  0  0
 11 13  1  0  0  0  0
 11 28  1  0  0  0  0
 12 38  1  0  0  0  0
 12 39  1  0  0  0  0
 12 40  1  0  0  0  0
 13 14  1  0  0  0  0
 13 41  1  0  0  0  0
 14 15  1  0  0  0  0
 14 22  1  0  0  0  0
 14 42  1  0  0  0  0
 15 16  2  0  0  0  0
 15 27  1  0  0  0  0
 16 43  1  0  0  0  0
 17 18  1  0  0  0  0
 17 23  1  0  0  0  0
 17 44  1  0  0  0  0
 17 45  1  0  0  0  0
 18 19  1  0  0  0  0
 18 46  1  0  0  0  0
 18 47  1  0  0  0  0
 19 20  1  0  0  0  0
 19 48  1  0  0  0  0
 19 49  1  0  0  0  0
 20 21  1  0  0  0  0
 20 24  1  0  0  0  0
 20 25  1  0  0  0  0
 21 22  1  0  0  0  0
 22 26  1  0  0  0  0
 22 50  1  0  0  0  0
 23 24  1  0  0  0  0
 23 51  1  0  0  0  0
 23 52  1  0  0  0  0
 24 53  1  0  0  0  0
 24 54  1  0  0  0  0
 25 26  1  0  0  0  0
 26 27  1  0  0  0  0
 26 55  1  0  0  0  0
 28 29  2  0  0  0  0
 28 30  1  0  0  0  0
 30 31  1  0  0  0  0
 31 56  1  0  0  0  0
 31 57  1  0  0  0  0
 31 58  1  0  0  0  0
M  END
> <Molecule name>
637399

> <Activity>
1

$$$$
687945
  MOE2011           2D

 36 37  0  0  1  0  0  0  0  0999 V2000
    5.2220   -2.8880    0.0000 C   0  0  0  0  0  0  0  0  0  0  0  0
    4.5080   -3.3000    0.0000 C   0  0  0  0  0  0  0  0  0  0  0  0
    3.7930   -2.8880    0.0000 C   0  0  0  0  0  0  0  0  0  0  0  0
    3.7930   -2.0620    0.0000 C   0  0  0  0  0  0  0  0  0  0  0  0
    4.5080   -1.6500    0.0000 C   0  0  0  0  0  0  0  0  0  0  0  0
    5.2220   -2.0620    0.0000 C   0  0  0  0  0  0  0  0  0  0  0  0
    4.5080   -0.8250    0.0000 C   0  0  0  0  0  0  0  0  0  0  0  0
    3.7930    0.4120    0.0000 C   0  0  0  0  0  0  0  0  0  0  0  0
    4.5080    0.8250    0.0000 C   0  0  0  0  0  0  0  0  0  0  0  0
    4.5080    1.6500    0.0000 C   0  0  0  0  0  0  0  0  0  0  0  0
    3.7930    2.0620    0.0000 C   0  0  0  0  0  0  0  0  0  0  0  0
    3.0790    1.6500    0.0000 C   0  0  0  0  0  0  0  0  0  0  0  0
    3.0790    0.8250    0.0000 C   0  0  0  0  0  0  0  0  0  0  0  0
    5.9370   -1.6500    0.0000 O   0  0  0  0  0  0  0  0  0  0  0  0
    3.0790   -3.3000    0.0000 O   0  0  0  0  0  0  0  0  0  0  0  0
    2.3640    2.0620    0.0000 O   0  0  0  0  0  0  0  0  0  0  0  0
    3.7930    2.8880    0.0000 C   0  0  0  0  0  0  0  0  0  0  0  0
    3.0790    3.3000    0.0000 O   0  0  0  0  0  0  0  0  0  0  0  0
    4.5080    3.3000    0.0000 O   0  0  0  0  0  0  0  0  0  0  0  0
    4.5080    4.1250    0.0000 C   0  0  0  0  0  0  0  0  0  0  0  0
    3.7930   -0.4120    0.0000 N   0  0  0  0  0  0  0  0  0  0  0  0
    5.6650   -3.1430    0.0000 H   0  0  0  0  0  0  0  0  0  0  0  0
    4.5080   -3.8120    0.0000 H   0  0  0  0  0  0  0  0  0  0  0  0
    3.3500   -1.8070    0.0000 H   0  0  0  0  0  0  0  0  0  0  0  0
    5.0120   -0.9140    0.0000 H   0  0  0  0  0  0  0  0  0  0  0  0
    4.6830   -0.3440    0.0000 H   0  0  0  0  0  0  0  0  0  0  0  0
    4.9510    0.5690    0.0000 H   0  0  0  0  0  0  0  0  0  0  0  0
    4.9510    1.9060    0.0000 H   0  0  0  0  0  0  0  0  0  0  0  0
    2.6360    0.5690    0.0000 H   0  0  0  0  0  0  0  0  0  0  0  0
    6.3800   -1.9060    0.0000 H   0  0  0  0  0  0  0  0  0  0  0  0
    3.0790   -3.8120    0.0000 H   0  0  0  0  0  0  0  0  0  0  0  0
    1.9220    1.8070    0.0000 H   0  0  0  0  0  0  0  0  0  0  0  0
    5.0190    4.1250    0.0000 H   0  0  0  0  0  0  0  0  0  0  0  0
    4.5080    4.6370    0.0000 H   0  0  0  0  0  0  0  0  0  0  0  0
    3.9960    4.1250    0.0000 H   0  0  0  0  0  0  0  0  0  0  0  0
    3.3500   -0.6680    0.0000 H   0  0  0  0  0  0  0  0  0  0  0  0
  1  2  1  0  0  0  0
  1  6  2  0  0  0  0
  1 22  1  0  0  0  0
  2  3  2  0  0  0  0
  2 23  1  0  0  0  0
  3  4  1  0  0  0  0
  3 15  1  0  0  0  0
  4  5  2  0  0  0  0
  4 24  1  0  0  0  0
  5  6  1  0  0  0  0
  5  7  1  0  0  0  0
  6 14  1  0  0  0  0
  7 21  1  0  0  0  0
  7 25  1  0  0  0  0
  7 26  1  0  0  0  0
  8  9  1  0  0  0  0
  8 13  2  0  0  0  0
  8 21  1  0  0  0  0
  9 10  2  0  0  0  0
  9 27  1  0  0  0  0
 10 11  1  0  0  0  0
 10 28  1  0  0  0  0
 11 12  2  0  0  0  0
 11 17  1  0  0  0  0
 12 13  1  0  0  0  0
 12 16  1  0  0  0  0
 13 29  1  0  0  0  0
 14 30  1  0  0  0  0
 15 31  1  0  0  0  0
 16 32  1  0  0  0  0
 17 18  2  0  0  0  0
 17 19  1  0  0  0  0
 19 20  1  0  0  0  0
 20 33  1  0  0  0  0
 20 34  1  0  0  0  0
 20 35  1  0  0  0  0
 21 36  1  0  0  0  0
M  END
> <Molecule name>
687945

> <Activity>
1

$$$$
645145
  MOE2011           2D

 36 39  0  0  0  0  0  0  0  0999 V2000
    6.7070    1.6640    0.0000 N   0  0  0  0  0  0  0  0  0  0  0  0
    5.9930    1.2520    0.0000 C   0  0  0  0  0  0  0  0  0  0  0  0
    5.9930    0.4260    0.0000 C   0  0  0  0  0  0  0  0  0  0  0  0
    5.2780    0.0140    0.0000 C   0  0  0  0  0  0  0  0  0  0  0  0
    4.5640    0.4260    0.0000 C   0  0  0  0  0  0  0  0  0  0  0  0
    3.8500    0.0140    0.0000 S   0  0  0  0  0  0  0  0  0  0  0  0
    3.8500   -0.8110    0.0000 C   0  0  0  0  0  0  0  0  0  0  0  0
    4.5640   -1.2240    0.0000 C   0  0  0  0  0  0  0  0  0  0  0  0
    5.3020   -0.7820    0.0000 C   0  0  0  0  0  0  0  0  0  0  0  0
    6.0490   -1.2060    0.0000 C   0  0  0  0  0  0  0  0  0  0  0  0
    6.0490   -2.0660    0.0000 C   0  0  0  0  0  0  0  0  0  0  0  0
    5.3020   -2.4890    0.0000 C   0  0  0  0  0  0  0  0  0  0  0  0
    4.5640   -2.0480    0.0000 C   0  0  0  0  0  0  0  0  0  0  0  0
    3.1350   -1.2240    0.0000 C   0  0  0  0  0  0  0  0  0  0  0  0
    3.1350   -2.0480    0.0000 C   0  0  0  0  0  0  0  0  0  0  0  0
    3.8500   -2.4610    0.0000 N   0  0  0  0  0  0  0  0  0  0  0  0
    2.3980   -0.7820    0.0000 C   0  0  0  0  0  0  0  0  0  0  0  0
    1.6500   -1.2060    0.0000 C   0  0  0  0  0  0  0  0  0  0  0  0
    1.6500   -2.0660    0.0000 C   0  0  0  0  0  0  0  0  0  0  0  0
    2.3980   -2.4890    0.0000 C   0  0  0  0  0  0  0  0  0  0  0  0
    4.5640    1.2520    0.0000 C   0  0  0  0  0  0  0  0  0  0  0  0
    5.2780    1.6640    0.0000 C   0  0  0  0  0  0  0  0  0  0  0  0
    6.7070    2.1760    0.0000 H   0  0  0  0  0  0  0  0  0  0  0  0
    7.1500    1.4080    0.0000 H   0  0  0  0  0  0  0  0  0  0  0  0
    6.4360    0.1710    0.0000 H   0  0  0  0  0  0  0  0  0  0  0  0
    5.2780   -0.4980    0.0000 H   0  0  0  0  0  0  0  0  0  0  0  0
    5.2960   -0.2710    0.0000 H   0  0  0  0  0  0  0  0  0  0  0  0
    6.4910   -0.9490    0.0000 H   0  0  0  0  0  0  0  0  0  0  0  0
    6.4910   -2.3230    0.0000 H   0  0  0  0  0  0  0  0  0  0  0  0
    5.2960   -3.0000    0.0000 H   0  0  0  0  0  0  0  0  0  0  0  0
    2.4030   -0.2710    0.0000 H   0  0  0  0  0  0  0  0  0  0  0  0
    1.2080   -0.9490    0.0000 H   0  0  0  0  0  0  0  0  0  0  0  0
    1.2080   -2.3230    0.0000 H   0  0  0  0  0  0  0  0  0  0  0  0
    2.4030   -3.0000    0.0000 H   0  0  0  0  0  0  0  0  0  0  0  0
    4.1210    1.5070    0.0000 H   0  0  0  0  0  0  0  0  0  0  0  0
    5.2780    2.1760    0.0000 H   0  0  0  0  0  0  0  0  0  0  0  0
  1  2  1  0  0  0  0
  1 23  1  0  0  0  0
  1 24  1  0  0  0  0
  2  3  1  0  0  0  0
  2 22  2  0  0  0  0
  3  4  2  0  0  0  0
  3 25  1  0  0  0  0
  4  5  1  0  0  0  0
  4 26  1  0  0  0  0
  5  6  1  0  0  0  0
  5 21  2  0  0  0  0
  6  7  1  0  0  0  0
  7  8  2  0  0  0  0
  7 14  1  0  0  0  0
  8  9  1  0  0  0  0
  8 13  1  0  0  0  0
  9 10  2  0  0  0  0
  9 27  1  0  0  0  0
 10 11  1  0  0  0  0
 10 28  1  0  0  0  0
 11 12  2  0  0  0  0
 11 29  1  0  0  0  0
 12 13  1  0  0  0  0
 12 30  1  0  0  0  0
 13 16  2  0  0  0  0
 14 15  1  0  0  0  0
 14 17  2  0  0  0  0
 15 16  1  0  0  0  0
 15 20  2  0  0  0  0
 17 18  1  0  0  0  0
 17 31  1  0  0  0  0
 18 19  2  0  0  0  0
 18 32  1  0  0  0  0
 19 20  1  0  0  0  0
 19 33  1  0  0  0  0
 20 34  1  0  0  0  0
 21 22  1  0  0  0  0
 21 35  1  0  0  0  0
 22 36  1  0  0  0  0
M  END
> <Molecule name>
645145

> <Activity>
1

$$$$
639976
  MOE2011           2D

 59 61  0  0  1  0  0  0  0  0999 V2000
    3.7930    0.7890    0.0000 C   0  0  0  0  0  0  0  0  0  0  0  0
    4.4610    1.2740    0.0000 C   0  0  0  0  0  0  0  0  0  0  0  0
    5.2460    1.0180    0.0000 O   0  0  0  0  0  0  0  0  0  0  0  0
    3.7930   -0.0360    0.0000 C   0  0  0  0  0  0  0  0  0  0  0  0
    3.0790   -0.4490    0.0000 C   0  0  3  0  0  0  0  0  0  0  0  0
    2.3640   -0.0360    0.0000 C   0  0  0  0  0  0  0  0  0  0  0  0
    3.0790   -2.9240    0.0000 C   0  0  0  0  0  0  0  0  0  0  0  0
    3.7930   -2.5110    0.0000 C   0  0  0  0  0  0  0  0  0  0  0  0
    3.7930   -1.6860    0.0000 C   0  0  0  0  0  0  0  0  0  0  0  0
    3.0790   -1.2740    0.0000 C   0  0  0  0  0  0  0  0  0  0  0  0
    2.3640   -1.6860    0.0000 C   0  0  0  0  0  0  0  0  0  0  0  0
    2.3640   -2.5110    0.0000 C   0  0  0  0  0  0  0  0  0  0  0  0
    3.0790   -3.7490    0.0000 C   0  0  0  0  0  0  0  0  0  0  0  0
    2.3640   -4.1610    0.0000 C   0  0  0  0  0  0  0  0  0  0  0  0
    2.3640   -4.9860    0.0000 C   0  0  0  0  0  0  0  0  0  0  0  0
    1.6500   -3.7490    0.0000 C   0  0  0  0  0  0  0  0  0  0  0  0
    4.6910    2.7260    0.0000 C   0  0  0  0  0  0  0  0  0  0  0  0
    4.5050    4.9010    0.0000 C   0  0  0  0  0  0  0  0  0  0  0  0
    4.8400    4.1460    0.0000 C   0  0  0  0  0  0  0  0  0  0  0  0
    4.3550    3.4790    0.0000 N   0  0  0  0  0  0  0  0  0  0  0  0
    3.5350    3.5660    0.0000 C   0  0  0  0  0  0  0  0  0  0  0  0
    3.1990    4.3190    0.0000 C   0  0  0  0  0  0  0  0  0  0  0  0
    3.6840    4.9860    0.0000 O   0  0  0  0  0  0  0  0  0  0  0  0
    4.2060    2.0580    0.0000 C   0  0  3  0  0  0  0  0  0  0  0  0
    3.3810    2.0580    0.0000 C   0  0  0  0  0  0  0  0  0  0  0  0
    3.1260    1.2740    0.0000 C   0  0  0  0  0  0  0  0  0  0  0  0
    4.5080   -0.4490    0.0000 H   0  0  0  0  0  0  0  0  0  0  0  0
    3.0790    0.3760    0.0000 H   0  0  0  0  0  0  0  0  0  0  0  0
    2.7770    0.6780    0.0000 H   0  0  0  0  0  0  0  0  0  0  0  0
    1.6500    0.3760    0.0000 H   0  0  0  0  0  0  0  0  0  0  0  0
    1.9520   -0.7510    0.0000 H   0  0  0  0  0  0  0  0  0  0  0  0
    4.5080   -2.9240    0.0000 H   0  0  0  0  0  0  0  0  0  0  0  0
    4.5080   -1.2740    0.0000 H   0  0  0  0  0  0  0  0  0  0  0  0
    1.6500   -1.2740    0.0000 H   0  0  0  0  0  0  0  0  0  0  0  0
    1.6500   -2.9240    0.0000 H   0  0  0  0  0  0  0  0  0  0  0  0
    3.9040   -3.7780    0.0000 H   0  0  0  0  0  0  0  0  0  0  0  0
    3.5160   -4.4480    0.0000 H   0  0  0  0  0  0  0  0  0  0  0  0
    3.0790   -4.5740    0.0000 H   0  0  0  0  0  0  0  0  0  0  0  0
    1.5400   -4.9860    0.0000 H   0  0  0  0  0  0  0  0  0  0  0  0
    2.3640   -5.8110    0.0000 H   0  0  0  0  0  0  0  0  0  0  0  0
    3.1900   -4.9860    0.0000 H   0  0  0  0  0  0  0  0  0  0  0  0
    2.0620   -3.0340    0.0000 H   0  0  0  0  0  0  0  0  0  0  0  0
    0.9360   -3.3360    0.0000 H   0  0  0  0  0  0  0  0  0  0  0  0
    1.2380   -4.4630    0.0000 H   0  0  0  0  0  0  0  0  0  0  0  0
    5.4560    3.0350    0.0000 H   0  0  0  0  0  0  0  0  0  0  0  0
    5.3750    2.2650    0.0000 H   0  0  0  0  0  0  0  0  0  0  0  0
    5.2460    5.2620    0.0000 H   0  0  0  0  0  0  0  0  0  0  0  0
    4.6190    5.7180    0.0000 H   0  0  0  0  0  0  0  0  0  0  0  0
    5.6050    4.4560    0.0000 H   0  0  0  0  0  0  0  0  0  0  0  0
    5.5240    3.6850    0.0000 H   0  0  0  0  0  0  0  0  0  0  0  0
    3.4200    2.7490    0.0000 H   0  0  0  0  0  0  0  0  0  0  0  0
    2.7940    3.2040    0.0000 H   0  0  0  0  0  0  0  0  0  0  0  0
    2.4350    4.0100    0.0000 H   0  0  0  0  0  0  0  0  0  0  0  0
    2.5150    4.7800    0.0000 H   0  0  0  0  0  0  0  0  0  0  0  0
    4.1200    2.8790    0.0000 H   0  0  0  0  0  0  0  0  0  0  0  0
    3.0380    2.8080    0.0000 H   0  0  0  0  0  0  0  0  0  0  0  0
    2.6310    2.4020    0.0000 H   0  0  0  0  0  0  0  0  0  0  0  0
    2.4070    0.8690    0.0000 H   0  0  0  0  0  0  0  0  0  0  0  0
    2.3170    1.4370    0.0000 H   0  0  0  0  0  0  0  0  0  0  0  0
  1  2  1  0  0  0  0
  1  4  2  0  0  0  0
  1 26  1  0  0  0  0
  2  3  2  0  0  0  0
  2 24  1  0  0  0  0
  4  5  1  0  0  0  0
  4 27  1  0  0  0  0
  5  6  1  0  0  0  0
  5 10  1  0  0  0  0
  5 28  1  0  0  0  0
  6 29  1  0  0  0  0
  6 30  1  0  0  0  0
  6 31  1  0  0  0  0
  7  8  1  0  0  0  0
  7 12  2  0  0  0  0
  7 13  1  0  0  0  0
  8  9  2  0  0  0  0
  8 32  1  0  0  0  0
  9 10  1  0  0  0  0
  9 33  1  0  0  0  0
 10 11  2  0  0  0  0
 11 12  1  0  0  0  0
 11 34  1  0  0  0  0
 12 35  1  0  0  0  0
 13 14  1  0  0  0  0
 13 36  1  0  0  0  0
 13 37  1  0  0  0  0
 14 15  1  0  0  0  0
 14 16  1  0  0  0  0
 14 38  1  0  0  0  0
 15 39  1  0  0  0  0
 15 40  1  0  0  0  0
 15 41  1  0  0  0  0
 16 42  1  0  0  0  0
 16 43  1  0  0  0  0
 16 44  1  0  0  0  0
 17 20  1  0  0  0  0
 17 24  1  0  0  0  0
 17 45  1  0  0  0  0
 17 46  1  0  0  0  0
 18 19  1  0  0  0  0
 18 23  1  0  0  0  0
 18 47  1  0  0  0  0
 18 48  1  0  0  0  0
 19 20  1  0  0  0  0
 19 49  1  0  0  0  0
 19 50  1  0  0  0  0
 20 21  1  0  0  0  0
 21 22  1  0  0  0  0
 21 51  1  0  0  0  0
 21 52  1  0  0  0  0
 22 23  1  0  0  0  0
 22 53  1  0  0  0  0
 22 54  1  0  0  0  0
 24 25  1  0  0  0  0
 24 55  1  0  0  0  0
 25 26  1  0  0  0  0
 25 56  1  0  0  0  0
 25 57  1  0  0  0  0
 26 58  1  0  0  0  0
 26 59  1  0  0  0  0
M  END
> <Molecule name>
639976

> <Activity>
1

$$$$
674919
  MOE2011           2D

 39 41  0  0  0  0  0  0  0  0999 V2000
    3.0790   -1.4360    0.0000 C   0  0  0  0  0  0  0  0  0  0  0  0
    3.0790   -0.6100    0.0000 C   0  0  0  0  0  0  0  0  0  0  0  0
    2.4120   -0.1250    0.0000 C   0  0  0  0  0  0  0  0  0  0  0  0
    2.6660    0.6590    0.0000 C   0  0  0  0  0  0  0  0  0  0  0  0
    2.1810    1.3270    0.0000 O   0  0  0  0  0  0  0  0  0  0  0  0
    2.3640   -1.8480    0.0000 C   0  0  0  0  0  0  0  0  0  0  0  0
    2.3640   -2.6730    0.0000 C   0  0  0  0  0  0  0  0  0  0  0  0
    3.0790   -3.0860    0.0000 C   0  0  0  0  0  0  0  0  0  0  0  0
    3.7930   -2.6730    0.0000 C   0  0  0  0  0  0  0  0  0  0  0  0
    3.7930   -1.8480    0.0000 C   0  0  0  0  0  0  0  0  0  0  0  0
    3.0790   -3.9100    0.0000 C   0  0  0  0  0  0  0  0  0  0  0  0
    1.6500   -1.4360    0.0000 C   0  0  0  0  0  0  0  0  0  0  0  0
    3.4910    0.6590    0.0000 C   0  0  0  0  0  0  0  0  0  0  0  0
    3.7460   -0.1250    0.0000 O   0  0  0  0  0  0  0  0  0  0  0  0
    4.7970    1.2410    0.0000 C   0  0  0  0  0  0  0  0  0  0  0  0
    3.9760    1.3270    0.0000 C   0  0  0  0  0  0  0  0  0  0  0  0
    5.1320    0.4870    0.0000 O   0  0  0  0  0  0  0  0  0  0  0  0
    5.2820    1.9080    0.0000 C   0  0  0  0  0  0  0  0  0  0  0  0
    4.9460    2.6620    0.0000 C   0  0  0  0  0  0  0  0  0  0  0  0
    5.4310    3.3290    0.0000 C   0  0  0  0  0  0  0  0  0  0  0  0
    6.2520    3.2430    0.0000 C   0  0  0  0  0  0  0  0  0  0  0  0
    6.5870    2.4890    0.0000 C   0  0  0  0  0  0  0  0  0  0  0  0
    6.1030    1.8220    0.0000 C   0  0  0  0  0  0  0  0  0  0  0  0
    6.7370    3.9100    0.0000 Br  0  0  0  0  0  0  0  0  0  0  0  0
    1.6270   -0.3800    0.0000 H   0  0  0  0  0  0  0  0  0  0  0  0
    1.6500   -3.0860    0.0000 H   0  0  0  0  0  0  0  0  0  0  0  0
    4.5080   -3.0860    0.0000 H   0  0  0  0  0  0  0  0  0  0  0  0
    4.5080   -1.4360    0.0000 H   0  0  0  0  0  0  0  0  0  0  0  0
    2.2540   -3.9100    0.0000 H   0  0  0  0  0  0  0  0  0  0  0  0
    3.0790   -4.7360    0.0000 H   0  0  0  0  0  0  0  0  0  0  0  0
    3.9040   -3.9100    0.0000 H   0  0  0  0  0  0  0  0  0  0  0  0
    2.0620   -0.7210    0.0000 H   0  0  0  0  0  0  0  0  0  0  0  0
    0.9360   -1.0230    0.0000 H   0  0  0  0  0  0  0  0  0  0  0  0
    1.2380   -2.1500    0.0000 H   0  0  0  0  0  0  0  0  0  0  0  0
    3.6410    2.0800    0.0000 H   0  0  0  0  0  0  0  0  0  0  0  0
    4.1250    2.7480    0.0000 H   0  0  0  0  0  0  0  0  0  0  0  0
    5.0950    4.0820    0.0000 H   0  0  0  0  0  0  0  0  0  0  0  0
    7.4070    2.4030    0.0000 H   0  0  0  0  0  0  0  0  0  0  0  0
    6.4380    1.0680    0.0000 H   0  0  0  0  0  0  0  0  0  0  0  0
  1  2  1  0  0  0  0
  1  6  1  0  0  0  0
  1 10  2  0  0  0  0
  2  3  2  0  0  0  0
  2 14  1  0  0  0  0
  3  4  1  0  0  0  0
  3 25  1  0  0  0  0
  4  5  2  0  0  0  0
  4 13  1  0  0  0  0
  6  7  2  0  0  0  0
  6 12  1  0  0  0  0
  7  8  1  0  0  0  0
  7 26  1  0  0  0  0
  8  9  2  0  0  0  0
  8 11  1  0  0  0  0
  9 10  1  0  0  0  0
  9 27  1  0  0  0  0
 10 28  1  0  0  0  0
 11 29  1  0  0  0  0
 11 30  1  0  0  0  0
 11 31  1  0  0  0  0
 12 32  1  0  0  0  0
 12 33  1  0  0  0  0
 12 34  1  0  0  0  0
 13 14  1  0  0  0  0
 13 16  2  0  0  0  0
 15 16  1  0  0  0  0
 15 17  2  0  0  0  0
 15 18  1  0  0  0  0
 16 35  1  0  0  0  0
 18 19  1  0  0  0  0
 18 23  2  0  0  0  0
 19 20  2  0  0  0  0
 19 36  1  0  0  0  0
 20 21  1  0  0  0  0
 20 37  1  0  0  0  0
 21 22  2  0  0  0  0
 21 24  1  0  0  0  0
 22 23  1  0  0  0  0
 22 38  1  0  0  0  0
 23 39  1  0  0  0  0
M  END
> <Molecule name>
674919

> <Activity>
1

$$$$
641281
  MOE2011           2D

 78 83  0  0  0  0  0  0  0  0999 V2000
    6.1460    0.2990    0.0000 C   0  0  0  0  0  0  0  0  0  0  0  0
    6.1460   -0.5260    0.0000 C   0  0  0  0  0  0  0  0  0  0  0  0
    5.4310   -0.9390    0.0000 O   0  0  0  0  0  0  0  0  0  0  0  0
    6.9470    1.5320    0.0000 S   0  0  0  0  0  0  0  0  0  0  0  0
    6.8600    0.7110    0.0000 C   0  0  0  0  0  0  0  0  0  0  0  0
    7.7540    1.7040    0.0000 S   0  0  0  0  0  0  0  0  0  0  0  0
    8.1660    0.9890    0.0000 C   0  0  0  0  0  0  0  0  0  0  0  0
    8.9860    0.9030    0.0000 C   0  0  0  0  0  0  0  0  0  0  0  0
    9.3220    0.1490    0.0000 C   0  0  0  0  0  0  0  0  0  0  0  0
   10.1430    0.0630    0.0000 C   0  0  0  0  0  0  0  0  0  0  0  0
   10.6280    0.7300    0.0000 C   0  0  0  0  0  0  0  0  0  0  0  0
   10.2920    1.4840    0.0000 C   0  0  0  0  0  0  0  0  0  0  0  0
    9.4710    1.5700    0.0000 C   0  0  0  0  0  0  0  0  0  0  0  0
   11.4480    0.6440    0.0000 Br  0  0  0  0  0  0  0  0  0  0  0  0
    7.6140    0.3760    0.0000 C   0  0  0  0  0  0  0  0  0  0  0  0
    5.4310    0.7110    0.0000 S   0  0  0  0  0  0  0  0  0  0  0  0
    4.7170    0.2990    0.0000 S   0  0  0  0  0  0  0  0  0  0  0  0
    4.0020    0.7110    0.0000 C   0  0  0  0  0  0  0  0  0  0  0  0
    4.6700    2.0210    0.0000 S   0  0  0  0  0  0  0  0  0  0  0  0
    4.0020    1.5360    0.0000 C   0  0  0  0  0  0  0  0  0  0  0  0
    4.4150    2.8060    0.0000 S   0  0  0  0  0  0  0  0  0  0  0  0
    3.5900    2.8060    0.0000 C   0  0  0  0  0  0  0  0  0  0  0  0
    3.3350    2.0210    0.0000 C   0  0  0  0  0  0  0  0  0  0  0  0
    3.1040    3.4730    0.0000 C   0  0  0  0  0  0  0  0  0  0  0  0
    3.4400    4.2270    0.0000 C   0  0  0  0  0  0  0  0  0  0  0  0
    2.9550    4.8950    0.0000 C   0  0  0  0  0  0  0  0  0  0  0  0
    2.1350    4.8080    0.0000 C   0  0  0  0  0  0  0  0  0  0  0  0
    1.7990    4.0550    0.0000 C   0  0  0  0  0  0  0  0  0  0  0  0
    2.2840    3.3880    0.0000 C   0  0  0  0  0  0  0  0  0  0  0  0
    1.6500    5.4760    0.0000 Br  0  0  0  0  0  0  0  0  0  0  0  0
    3.2880    0.2990    0.0000 C   0  0  0  0  0  0  0  0  0  0  0  0
    2.5730    0.7110    0.0000 O   0  0  0  0  0  0  0  0  0  0  0  0
    4.0020   -4.2390    0.0000 C   0  0  0  0  0  0  0  0  0  0  0  0
    4.0020   -3.4140    0.0000 C   0  0  0  0  0  0  0  0  0  0  0  0
    3.2880   -3.0010    0.0000 O   0  0  0  0  0  0  0  0  0  0  0  0
    3.2880   -2.1760    0.0000 C   0  0  0  0  0  0  0  0  0  0  0  0
    4.0020   -1.7640    0.0000 C   0  0  0  0  0  0  0  0  0  0  0  0
    4.0020   -0.9390    0.0000 C   0  0  0  0  0  0  0  0  0  0  0  0
    3.2880   -0.5260    0.0000 C   0  0  0  0  0  0  0  0  0  0  0  0
    3.2880   -4.6520    0.0000 O   0  0  0  0  0  0  0  0  0  0  0  0
    4.7170   -4.6520    0.0000 O   0  0  0  0  0  0  0  0  0  0  0  0
    2.5730   -1.7640    0.0000 C   0  0  0  0  0  0  0  0  0  0  0  0
    2.5730   -0.9390    0.0000 C   0  0  0  0  0  0  0  0  0  0  0  0
    1.8590   -0.5260    0.0000 Cl  0  0  0  0  0  0  0  0  0  0  0  0
    1.8590   -2.1760    0.0000 Cl  0  0  0  0  0  0  0  0  0  0  0  0
    6.8600   -0.9390    0.0000 C   0  0  0  0  0  0  0  0  0  0  0  0
    6.8600   -1.7640    0.0000 C   0  0  0  0  0  0  0  0  0  0  0  0
    7.5740   -2.1760    0.0000 C   0  0  0  0  0  0  0  0  0  0  0  0
    7.5740   -3.0010    0.0000 Cl  0  0  0  0  0  0  0  0  0  0  0  0
    8.2890   -1.7640    0.0000 C   0  0  0  0  0  0  0  0  0  0  0  0
    8.2890   -0.9390    0.0000 C   0  0  0  0  0  0  0  0  0  0  0  0
    7.5740   -0.5260    0.0000 C   0  0  0  0  0  0  0  0  0  0  0  0
    9.0030   -2.1760    0.0000 O   0  0  0  0  0  0  0  0  0  0  0  0
    9.7180   -1.7640    0.0000 C   0  0  0  0  0  0  0  0  0  0  0  0
   10.4320   -2.1760    0.0000 C   0  0  0  0  0  0  0  0  0  0  0  0
   10.4320   -3.0010    0.0000 O   0  0  0  0  0  0  0  0  0  0  0  0
   11.1470   -1.7640    0.0000 O   0  0  0  0  0  0  0  0  0  0  0  0
    6.1460   -2.1760    0.0000 Cl  0  0  0  0  0  0  0  0  0  0  0  0
    9.0220   -0.2650    0.0000 H   0  0  0  0  0  0  0  0  0  0  0  0
   10.3510   -0.4040    0.0000 H   0  0  0  0  0  0  0  0  0  0  0  0
   10.5920    1.8980    0.0000 H   0  0  0  0  0  0  0  0  0  0  0  0
    9.2630    2.0380    0.0000 H   0  0  0  0  0  0  0  0  0  0  0  0
    7.7200   -0.1250    0.0000 H   0  0  0  0  0  0  0  0  0  0  0  0
    2.8480    1.8640    0.0000 H   0  0  0  0  0  0  0  0  0  0  0  0
    3.9490    4.2810    0.0000 H   0  0  0  0  0  0  0  0  0  0  0  0
    3.1630    5.3620    0.0000 H   0  0  0  0  0  0  0  0  0  0  0  0
    1.2900    4.0010    0.0000 H   0  0  0  0  0  0  0  0  0  0  0  0
    2.0770    2.9210    0.0000 H   0  0  0  0  0  0  0  0  0  0  0  0
    4.5060   -3.5020    0.0000 H   0  0  0  0  0  0  0  0  0  0  0  0
    4.1770   -2.9330    0.0000 H   0  0  0  0  0  0  0  0  0  0  0  0
    4.4450   -2.0200    0.0000 H   0  0  0  0  0  0  0  0  0  0  0  0
    4.4450   -0.6830    0.0000 H   0  0  0  0  0  0  0  0  0  0  0  0
    4.7170   -5.1630    0.0000 H   0  0  0  0  0  0  0  0  0  0  0  0
    8.7320   -0.6830    0.0000 H   0  0  0  0  0  0  0  0  0  0  0  0
    7.5740   -0.0150    0.0000 H   0  0  0  0  0  0  0  0  0  0  0  0
   10.0470   -1.3710    0.0000 H   0  0  0  0  0  0  0  0  0  0  0  0
    9.3900   -1.3710    0.0000 H   0  0  0  0  0  0  0  0  0  0  0  0
   11.5900   -2.0200    0.0000 H   0  0  0  0  0  0  0  0  0  0  0  0
  1  2  1  0  0  0  0
  1  5  2  0  0  0  0
  1 16  1  0  0  0  0
  2  3  2  0  0  0  0
  2 46  1  0  0  0  0
  4  5  1  0  0  0  0
  4  6  1  0  0  0  0
  5 15  1  0  0  0  0
  6  7  1  0  0  0  0
  7  8  1  0  0  0  0
  7 15  2  0  0  0  0
  8  9  1  0  0  0  0
  8 13  2  0  0  0  0
  9 10  2  0  0  0  0
  9 59  1  0  0  0  0
 10 11  1  0  0  0  0
 10 60  1  0  0  0  0
 11 12  2  0  0  0  0
 11 14  1  0  0  0  0
 12 13  1  0  0  0  0
 12 61  1  0  0  0  0
 13 62  1  0  0  0  0
 15 63  1  0  0  0  0
 16 17  1  0  0  0  0
 17 18  1  0  0  0  0
 18 20  2  0  0  0  0
 18 31  1  0  0  0  0
 19 20  1  0  0  0  0
 19 21  1  0  0  0  0
 20 23  1  0  0  0  0
 21 22  1  0  0  0  0
 22 23  2  0  0  0  0
 22 24  1  0  0  0  0
 23 64  1  0  0  0  0
 24 25  1  0  0  0  0
 24 29  2  0  0  0  0
 25 26  2  0  0  0  0
 25 65  1  0  0  0  0
 26 27  1  0  0  0  0
 26 66  1  0  0  0  0
 27 28  2  0  0  0  0
 27 30  1  0  0  0  0
 28 29  1  0  0  0  0
 28 67  1  0  0  0  0
 29 68  1  0  0  0  0
 31 32  2  0  0  0  0
 31 39  1  0  0  0  0
 33 34  1  0  0  0  0
 33 40  2  0  0  0  0
 33 41  1  0  0  0  0
 34 35  1  0  0  0  0
 34 69  1  0  0  0  0
 34 70  1  0  0  0  0
 35 36  1  0  0  0  0
 36 37  2  0  0  0  0
 36 42  1  0  0  0  0
 37 38  1  0  0  0  0
 37 71  1  0  0  0  0
 38 39  2  0  0  0  0
 38 72  1  0  0  0  0
 39 43  1  0  0  0  0
 41 73  1  0  0  0  0
 42 43  2  0  0  0  0
 42 45  1  0  0  0  0
 43 44  1  0  0  0  0
 46 47  1  0  0  0  0
 46 52  2  0  0  0  0
 47 48  2  0  0  0  0
 47 58  1  0  0  0  0
 48 49  1  0  0  0  0
 48 50  1  0  0  0  0
 50 51  2  0  0  0  0
 50 53  1  0  0  0  0
 51 52  1  0  0  0  0
 51 74  1  0  0  0  0
 52 75  1  0  0  0  0
 53 54  1  0  0  0  0
 54 55  1  0  0  0  0
 54 76  1  0  0  0  0
 54 77  1  0  0  0  0
 55 56  2  0  0  0  0
 55 57  1  0  0  0  0
 57 78  1  0  0  0  0
M  END
> <Molecule name>
641281

> <Activity>
1

$$$$
626878
  MOE2011           2D

 38 38  0  0  1  0  0  0  0  0999 V2000
    3.5150    0.0890    0.0000 C   0  0  0  0  0  0  0  0  0  0  0  0
    3.7700    0.8740    0.0000 C   0  0  0  0  0  0  0  0  0  0  0  0
    3.1020    1.3580    0.0000 C   0  0  3  0  0  0  0  0  0  0  0  0
    2.4350    0.8740    0.0000 C   0  0  0  0  0  0  0  0  0  0  0  0
    2.6900    0.0890    0.0000 C   0  0  0  0  0  0  0  0  0  0  0  0
    2.2040   -0.5780    0.0000 C   0  0  0  0  0  0  0  0  0  0  0  0
    1.6500    1.1290    0.0000 O   0  0  0  0  0  0  0  0  0  0  0  0
    3.8170    2.5960    0.0000 N   0  0  0  0  0  0  0  0  0  0  0  0
    3.8170    3.4210    0.0000 C   0  0  0  0  0  0  0  0  0  0  0  0
    4.5310    2.1830    0.0000 C   0  0  0  0  0  0  0  0  0  0  0  0
    2.5400   -1.3320    0.0000 C   0  0  0  0  0  0  0  0  0  0  0  0
    2.0550   -2.0000    0.0000 C   0  0  0  0  0  0  0  0  0  0  0  0
    2.3910   -2.7540    0.0000 C   0  0  0  0  0  0  0  0  0  0  0  0
    1.9060   -3.4210    0.0000 C   0  0  0  0  0  0  0  0  0  0  0  0
    3.1020    2.1830    0.0000 C   0  0  0  0  0  0  0  0  0  0  0  0
    4.2650   -0.2540    0.0000 H   0  0  0  0  0  0  0  0  0  0  0  0
    3.6100   -0.7300    0.0000 H   0  0  0  0  0  0  0  0  0  0  0  0
    4.5780    0.7110    0.0000 H   0  0  0  0  0  0  0  0  0  0  0  0
    4.3280    1.4810    0.0000 H   0  0  0  0  0  0  0  0  0  0  0  0
    2.3970    1.7860    0.0000 H   0  0  0  0  0  0  0  0  0  0  0  0
    1.3840   -0.4920    0.0000 H   0  0  0  0  0  0  0  0  0  0  0  0
    4.6420    3.4210    0.0000 H   0  0  0  0  0  0  0  0  0  0  0  0
    3.8170    4.2460    0.0000 H   0  0  0  0  0  0  0  0  0  0  0  0
    2.9920    3.4210    0.0000 H   0  0  0  0  0  0  0  0  0  0  0  0
    4.6170    1.3630    0.0000 H   0  0  0  0  0  0  0  0  0  0  0  0
    5.2460    1.7710    0.0000 H   0  0  0  0  0  0  0  0  0  0  0  0
    4.9440    2.8980    0.0000 H   0  0  0  0  0  0  0  0  0  0  0  0
    3.3050   -1.0230    0.0000 H   0  0  0  0  0  0  0  0  0  0  0  0
    3.2240   -1.7940    0.0000 H   0  0  0  0  0  0  0  0  0  0  0  0
    1.3710   -1.5380    0.0000 H   0  0  0  0  0  0  0  0  0  0  0  0
    1.2900   -2.3090    0.0000 H   0  0  0  0  0  0  0  0  0  0  0  0
    3.1560   -2.4450    0.0000 H   0  0  0  0  0  0  0  0  0  0  0  0
    3.0750   -3.2160    0.0000 H   0  0  0  0  0  0  0  0  0  0  0  0
    1.2390   -2.9350    0.0000 H   0  0  0  0  0  0  0  0  0  0  0  0
    1.4200   -4.0880    0.0000 H   0  0  0  0  0  0  0  0  0  0  0  0
    2.5730   -3.9060    0.0000 H   0  0  0  0  0  0  0  0  0  0  0  0
    2.2780    2.2120    0.0000 H   0  0  0  0  0  0  0  0  0  0  0  0
    2.6650    2.8830    0.0000 H   0  0  0  0  0  0  0  0  0  0  0  0
  1  2  1  0  0  0  0
  1  5  1  0  0  0  0
  1 16  1  0  0  0  0
  1 17  1  0  0  0  0
  2  3  1  0  0  0  0
  2 18  1  0  0  0  0
  2 19  1  0  0  0  0
  3  4  1  0  0  0  0
  3 15  1  0  0  0  0
  3 20  1  0  0  0  0
  4  5  1  0  0  0  0
  4  7  2  0  0  0  0
  5  6  2  0  0  0  0
  6 11  1  0  0  0  0
  6 21  1  0  0  0  0
  8  9  1  0  0  0  0
  8 10  1  0  0  0  0
  8 15  1  0  0  0  0
  9 22  1  0  0  0  0
  9 23  1  0  0  0  0
  9 24  1  0  0  0  0
 10 25  1  0  0  0  0
 10 26  1  0  0  0  0
 10 27  1  0  0  0  0
 11 12  1  0  0  0  0
 11 28  1  0  0  0  0
 11 29  1  0  0  0  0
 12 13  1  0  0  0  0
 12 30  1  0  0  0  0
 12 31  1  0  0  0  0
 13 14  1  0  0  0  0
 13 32  1  0  0  0  0
 13 33  1  0  0  0  0
 14 34  1  0  0  0  0
 14 35  1  0  0  0  0
 14 36  1  0  0  0  0
 15 37  1  0  0  0  0
 15 38  1  0  0  0  0
M  END
> <Molecule name>
626878

> <Activity>
1

$$$$
622384
  MOE2011           2D

 20 21  0  0  0  0  0  0  0  0999 V2000
    2.4350    1.1670    0.0000 C   0  0  0  0  0  0  0  0  0  0  0  0
    2.6900    1.9510    0.0000 C   0  0  0  0  0  0  0  0  0  0  0  0
    3.5150    1.9510    0.0000 C   0  0  0  0  0  0  0  0  0  0  0  0
    3.7700    1.1670    0.0000 C   0  0  0  0  0  0  0  0  0  0  0  0
    4.5540    0.9120    0.0000 O   0  0  0  0  0  0  0  0  0  0  0  0
    1.6500    0.9120    0.0000 O   0  0  0  0  0  0  0  0  0  0  0  0
    3.1020    0.6820    0.0000 N   0  0  0  0  0  0  0  0  0  0  0  0
    3.1020   -0.1440    0.0000 C   0  0  0  0  0  0  0  0  0  0  0  0
    2.3880   -0.5560    0.0000 C   0  0  0  0  0  0  0  0  0  0  0  0
    2.3880   -1.3810    0.0000 C   0  0  0  0  0  0  0  0  0  0  0  0
    3.1020   -1.7940    0.0000 C   0  0  0  0  0  0  0  0  0  0  0  0
    3.8160   -1.3810    0.0000 C   0  0  0  0  0  0  0  0  0  0  0  0
    3.8160   -0.5560    0.0000 C   0  0  0  0  0  0  0  0  0  0  0  0
    3.1020   -2.6190    0.0000 F   0  0  0  0  0  0  0  0  0  0  0  0
    2.2040    2.6190    0.0000 Cl  0  0  0  0  0  0  0  0  0  0  0  0
    4.0000    2.6190    0.0000 Cl  0  0  0  0  0  0  0  0  0  0  0  0
    1.9450   -0.3000    0.0000 H   0  0  0  0  0  0  0  0  0  0  0  0
    1.9450   -1.6370    0.0000 H   0  0  0  0  0  0  0  0  0  0  0  0
    4.2600   -1.6370    0.0000 H   0  0  0  0  0  0  0  0  0  0  0  0
    4.2600   -0.3000    0.0000 H   0  0  0  0  0  0  0  0  0  0  0  0
  1  2  1  0  0  0  0
  1  6  2  0  0  0  0
  1  7  1  0  0  0  0
  2  3  2  0  0  0  0
  2 15  1  0  0  0  0
  3  4  1  0  0  0  0
  3 16  1  0  0  0  0
  4  5  2  0  0  0  0
  4  7  1  0  0  0  0
  7  8  1  0  0  0  0
  8  9  1  0  0  0  0
  8 13  2  0  0  0  0
  9 10  2  0  0  0  0
  9 17  1  0  0  0  0
 10 11  1  0  0  0  0
 10 18  1  0  0  0  0
 11 12  2  0  0  0  0
 11 14  1  0  0  0  0
 12 13  1  0  0  0  0
 12 19  1  0  0  0  0
 13 20  1  0  0  0  0
M  END
> <Molecule name>
622384

> <Activity>
1

$$$$
654893
  MOE2011           2D

 63 68  0  0  1  0  0  0  0  0999 V2000
    3.1550   -0.8870    0.0000 C   0  0  0  0  0  0  0  0  0  0  0  0
    2.3730   -1.3220    0.0000 C   0  0  0  0  0  0  0  0  0  0  0  0
    2.3660   -2.2180    0.0000 C   0  0  0  0  0  0  0  0  0  0  0  0
    3.1420   -2.6650    0.0000 C   0  0  0  0  0  0  0  0  0  0  0  0
    3.9130   -2.2120    0.0000 C   0  0  0  0  0  0  0  0  0  0  0  0
    3.9200   -1.3520    0.0000 C   0  0  3  0  0  0  0  0  0  0  0  0
    1.6500   -2.6270    0.0000 O   0  0  0  0  0  0  0  0  0  0  0  0
    4.6570   -2.6410    0.0000 C   0  0  0  0  0  0  0  0  0  0  0  0
    5.3980   -2.2060    0.0000 C   0  0  0  0  0  0  0  0  0  0  0  0
    5.3850   -1.3460    0.0000 C   0  0  3  0  0  0  0  0  0  0  0  0
    4.6700   -0.9340    0.0000 C   0  0  3  0  0  0  0  0  0  0  0  0
    3.9260   -0.5270    0.0000 C   0  0  0  0  0  0  0  0  0  0  0  0
    4.6700   -0.1090    0.0000 C   0  0  0  0  0  0  0  0  0  0  0  0
    5.3850    0.3040    0.0000 C   0  0  0  0  0  0  0  0  0  0  0  0
    6.0990   -0.1090    0.0000 C   0  0  3  0  0  0  0  0  0  0  0  0
    6.0990   -0.9340    0.0000 C   0  0  3  0  0  0  0  0  0  0  0  0
    6.8800    0.1430    0.0000 C   0  0  3  0  0  0  0  0  0  0  0  0
    7.3620   -0.5210    0.0000 C   0  0  0  0  0  0  0  0  0  0  0  0
    6.8800   -1.1860    0.0000 C   0  0  0  0  0  0  0  0  0  0  0  0
    7.1360    0.9260    0.0000 O   0  0  0  0  0  0  0  0  0  0  0  0
    7.9430    1.0960    0.0000 C   0  0  0  0  0  0  0  0  0  0  0  0
    8.1140    0.2900    0.0000 O   0  0  0  0  0  0  0  0  0  0  0  0
    8.2000    1.8810    0.0000 C   0  0  3  0  0  0  0  0  0  0  0  0
    8.8660    1.3950    0.0000 C   0  0  0  0  0  0  0  0  0  0  0  0
    9.5350    1.8790    0.0000 C   0  0  0  0  0  0  0  0  0  0  0  0
    9.2820    2.6640    0.0000 C   0  0  0  0  0  0  0  0  0  0  0  0
    8.4560    2.6650    0.0000 C   0  0  3  0  0  0  0  0  0  0  0  0
    9.2780    0.6800    0.0000 O   0  0  0  0  0  0  0  0  0  0  0  0
    6.0990    0.7160    0.0000 C   0  0  0  0  0  0  0  0  0  0  0  0
   10.3190    1.6220    0.0000 C   0  0  0  0  0  0  0  0  0  0  0  0
    7.6490    2.4950    0.0000 O   0  0  0  0  0  0  0  0  0  0  0  0
    2.7810   -0.1520    0.0000 H   0  0  0  0  0  0  0  0  0  0  0  0
    3.5570   -0.1660    0.0000 H   0  0  0  0  0  0  0  0  0  0  0  0
    1.9440   -0.6180    0.0000 H   0  0  0  0  0  0  0  0  0  0  0  0
    1.5490   -1.2850    0.0000 H   0  0  0  0  0  0  0  0  0  0  0  0
    3.1450   -3.4900    0.0000 H   0  0  0  0  0  0  0  0  0  0  0  0
    4.2720   -3.3700    0.0000 H   0  0  0  0  0  0  0  0  0  0  0  0
    5.0480   -3.3680    0.0000 H   0  0  0  0  0  0  0  0  0  0  0  0
    5.8420   -2.9010    0.0000 H   0  0  0  0  0  0  0  0  0  0  0  0
    6.2230   -2.2250    0.0000 H   0  0  0  0  0  0  0  0  0  0  0  0
    6.1020   -1.7530    0.0000 H   0  0  0  0  0  0  0  0  0  0  0  0
    4.1230   -0.3170    0.0000 H   0  0  0  0  0  0  0  0  0  0  0  0
    4.9050   -0.5340    0.0000 H   0  0  0  0  0  0  0  0  0  0  0  0
    3.3900    0.3940    0.0000 H   0  0  0  0  0  0  0  0  0  0  0  0
    2.9940   -0.4910    0.0000 H   0  0  0  0  0  0  0  0  0  0  0  0
    3.9390    0.4230    0.0000 H   0  0  0  0  0  0  0  0  0  0  0  0
    4.8230    0.8690    0.0000 H   0  0  0  0  0  0  0  0  0  0  0  0
    5.0970    1.2600    0.0000 H   0  0  0  0  0  0  0  0  0  0  0  0
    5.7220    1.2030    0.0000 H   0  0  0  0  0  0  0  0  0  0  0  0
    6.6090   -1.6760    0.0000 H   0  0  0  0  0  0  0  0  0  0  0  0
    7.6830    0.3300    0.0000 H   0  0  0  0  0  0  0  0  0  0  0  0
    8.1890   -0.3720    0.0000 H   0  0  0  0  0  0  0  0  0  0  0  0
    8.0980   -1.1020    0.0000 H   0  0  0  0  0  0  0  0  0  0  0  0
    6.9170   -2.2480    0.0000 H   0  0  0  0  0  0  0  0  0  0  0  0
    7.7500   -1.6270    0.0000 H   0  0  0  0  0  0  0  0  0  0  0  0
   10.0320    3.0060    0.0000 H   0  0  0  0  0  0  0  0  0  0  0  0
    9.3780    3.4830    0.0000 H   0  0  0  0  0  0  0  0  0  0  0  0
    8.3710    3.4850    0.0000 H   0  0  0  0  0  0  0  0  0  0  0  0
    6.7310    0.6770    0.0000 H   0  0  0  0  0  0  0  0  0  0  0  0
    6.3200    1.6310    0.0000 H   0  0  0  0  0  0  0  0  0  0  0  0
    5.3110    0.8110    0.0000 H   0  0  0  0  0  0  0  0  0  0  0  0
   10.4890    0.8150    0.0000 H   0  0  0  0  0  0  0  0  0  0  0  0
   10.9340    2.1730    0.0000 H   0  0  0  0  0  0  0  0  0  0  0  0
  1  2  1  0  0  0  0
  1  6  1  0  0  0  0
  1 32  1  0  0  0  0
  1 33  1  0  0  0  0
  2  3  1  0  0  0  0
  2 34  1  0  0  0  0
  2 35  1  0  0  0  0
  3  4  1  0  0  0  0
  3  7  2  0  0  0  0
  4  5  2  0  0  0  0
  4 36  1  0  0  0  0
  5  6  1  0  0  0  0
  5  8  1  0  0  0  0
  6 11  1  0  0  0  0
  6 12  1  0  0  0  0
  8  9  1  0  0  0  0
  8 37  1  0  0  0  0
  8 38  1  0  0  0  0
  9 10  1  0  0  0  0
  9 39  1  0  0  0  0
  9 40  1  0  0  0  0
 10 11  1  0  0  0  0
 10 16  1  0  0  0  0
 10 41  1  0  0  0  0
 11 13  1  0  0  0  0
 11 42  1  0  0  0  0
 12 43  1  0  0  0  0
 12 44  1  0  0  0  0
 12 45  1  0  0  0  0
 13 14  1  0  0  0  0
 13 46  1  0  0  0  0
 13 47  1  0  0  0  0
 14 15  1  0  0  0  0
 14 48  1  0  0  0  0
 14 49  1  0  0  0  0
 15 16  1  0  0  0  0
 15 17  1  0  0  0  0
 15 29  1  0  0  0  0
 16 19  1  0  0  0  0
 16 50  1  0  0  0  0
 17 18  1  0  0  0  0
 17 20  1  0  0  0  0
 17 51  1  0  0  0  0
 18 19  1  0  0  0  0
 18 52  1  0  0  0  0
 18 53  1  0  0  0  0
 19 54  1  0  0  0  0
 19 55  1  0  0  0  0
 20 21  1  0  0  0  0
 21 22  2  0  0  0  0
 21 23  1  0  0  0  0
 23 24  1  0  0  0  0
 23 27  1  0  0  0  0
 23 31  1  0  0  0  0
 24 25  1  0  0  0  0
 24 28  2  0  0  0  0
 25 26  1  0  0  0  0
 25 30  2  0  0  0  0
 26 27  1  0  0  0  0
 26 56  1  0  0  0  0
 26 57  1  0  0  0  0
 27 31  1  0  0  0  0
 27 58  1  0  0  0  0
 29 59  1  0  0  0  0
 29 60  1  0  0  0  0
 29 61  1  0  0  0  0
 30 62  1  0  0  0  0
 30 63  1  0  0  0  0
M  END
> <Molecule name>
654893

> <Activity>
1

$$$$
693215
  MOE2011           2D

 49 53  0  0  1  0  0  0  0  0999 V2000
    7.8800    0.1360    0.0000 O   0  0  0  0  0  0  0  0  0  0  0  0
    7.6240   -0.6480    0.0000 C   0  0  0  0  0  0  0  0  0  0  0  0
    6.8160   -0.8180    0.0000 C   0  0  0  0  0  0  0  0  0  0  0  0
    6.2080   -0.2680    0.0000 C   0  0  0  0  0  0  0  0  0  0  0  0
    6.2080    0.5570    0.0000 C   0  0  0  0  0  0  0  0  0  0  0  0
    5.4940    0.9690    0.0000 C   0  0  0  0  0  0  0  0  0  0  0  0
    5.4800    1.8290    0.0000 C   0  0  0  0  0  0  0  0  0  0  0  0
    6.2210    2.2640    0.0000 C   0  0  0  0  0  0  0  0  0  0  0  0
    6.9650    1.8350    0.0000 C   0  0  0  0  0  0  0  0  0  0  0  0
    6.9590    0.9750    0.0000 C   0  0  0  0  0  0  0  0  0  0  0  0
    4.7790    0.5570    0.0000 N   0  0  0  0  0  0  0  0  0  0  0  0
    4.7790   -0.2680    0.0000 C   0  0  0  0  0  0  0  0  0  0  0  0
    5.4940   -0.6810    0.0000 C   0  0  0  0  0  0  0  0  0  0  0  0
    6.4820   -1.5680    0.0000 O   0  0  0  0  0  0  0  0  0  0  0  0
    5.6660   -1.4820    0.0000 C   0  0  0  0  0  0  0  0  0  0  0  0
    4.7660   -1.9750    0.0000 C   0  0  0  0  0  0  0  0  0  0  0  0
    4.0220   -1.5450    0.0000 C   0  0  0  0  0  0  0  0  0  0  0  0
    4.0280   -0.6860    0.0000 C   0  0  0  0  0  0  0  0  0  0  0  0
    3.2640   -0.2210    0.0000 C   0  0  0  0  0  0  0  0  0  0  0  0
    2.4820   -0.6570    0.0000 C   0  0  0  0  0  0  0  0  0  0  0  0
    2.4750   -1.5510    0.0000 C   0  0  0  0  0  0  0  0  0  0  0  0
    1.6500   -1.5480    0.0000 C   0  0  0  0  0  0  0  0  0  0  0  0
    2.0600   -2.2640    0.0000 C   0  0  0  0  0  0  0  0  0  0  0  0
    3.2500   -1.9990    0.0000 O   0  0  0  0  0  0  0  0  0  0  0  0
    4.0650    0.9690    0.0000 C   0  0  0  0  0  0  0  0  0  0  0  0
    9.5330   -1.7060    0.0000 C   0  0  0  0  0  0  0  0  0  0  0  0
    8.9820   -1.0920    0.0000 C   0  0  0  0  0  0  0  0  0  0  0  0
    8.1740   -1.2620    0.0000 O   0  0  0  0  0  0  0  0  0  0  0  0
    5.0350    2.0790    0.0000 H   0  0  0  0  0  0  0  0  0  0  0  0
    6.2200    2.7750    0.0000 H   0  0  0  0  0  0  0  0  0  0  0  0
    7.4090    2.0890    0.0000 H   0  0  0  0  0  0  0  0  0  0  0  0
    7.3990    0.7140    0.0000 H   0  0  0  0  0  0  0  0  0  0  0  0
    4.7600   -2.4860    0.0000 H   0  0  0  0  0  0  0  0  0  0  0  0
    3.2740    0.2900    0.0000 H   0  0  0  0  0  0  0  0  0  0  0  0
    2.0420   -0.3950    0.0000 H   0  0  0  0  0  0  0  0  0  0  0  0
    1.6520   -1.0370    0.0000 H   0  0  0  0  0  0  0  0  0  0  0  0
    1.1380   -1.5460    0.0000 H   0  0  0  0  0  0  0  0  0  0  0  0
    1.6480   -2.0600    0.0000 H   0  0  0  0  0  0  0  0  0  0  0  0
    1.6180   -2.0060    0.0000 H   0  0  0  0  0  0  0  0  0  0  0  0
    1.8030   -2.7060    0.0000 H   0  0  0  0  0  0  0  0  0  0  0  0
    2.5010   -2.5220    0.0000 H   0  0  0  0  0  0  0  0  0  0  0  0
    4.3200    1.4120    0.0000 H   0  0  0  0  0  0  0  0  0  0  0  0
    3.6220    1.2250    0.0000 H   0  0  0  0  0  0  0  0  0  0  0  0
    3.8090    0.5260    0.0000 H   0  0  0  0  0  0  0  0  0  0  0  0
    9.1520   -2.0480    0.0000 H   0  0  0  0  0  0  0  0  0  0  0  0
    9.8740   -2.0870    0.0000 H   0  0  0  0  0  0  0  0  0  0  0  0
    9.9130   -1.3640    0.0000 H   0  0  0  0  0  0  0  0  0  0  0  0
    9.4160   -0.8220    0.0000 H   0  0  0  0  0  0  0  0  0  0  0  0
    8.7910   -0.6170    0.0000 H   0  0  0  0  0  0  0  0  0  0  0  0
  1  2  2  0  0  0  0
  2  3  1  0  0  0  0
  2 28  1  0  0  0  0
  3  4  2  0  0  0  0
  3 14  1  0  0  0  0
  4  5  1  0  0  0  0
  4 13  1  0  0  0  0
  5  6  1  0  0  0  0
  5 10  2  0  0  0  0
  6  7  2  0  0  0  0
  6 11  1  0  0  0  0
  7  8  1  0  0  0  0
  7 29  1  0  0  0  0
  8  9  2  0  0  0  0
  8 30  1  0  0  0  0
  9 10  1  0  0  0  0
  9 31  1  0  0  0  0
 10 32  1  0  0  0  0
 11 12  1  0  0  0  0
 11 25  1  0  0  0  0
 12 13  1  0  0  0  0
 12 18  2  0  0  0  0
 13 15  2  0  0  0  0
 14 15  1  0  0  0  0
 15 16  1  0  0  0  0
 16 17  2  0  0  0  0
 16 33  1  0  0  0  0
 17 18  1  0  0  0  0
 17 24  1  0  0  0  0
 18 19  1  0  0  0  0
 19 20  2  0  0  0  0
 19 34  1  0  0  0  0
 20 21  1  0  0  0  0
 20 35  1  0  0  0  0
 21 22  1  0  0  0  0
 21 23  1  0  0  0  0
 21 24  1  0  0  0  0
 22 36  1  0  0  0  0
 22 37  1  0  0  0  0
 22 38  1  0  0  0  0
 23 39  1  0  0  0  0
 23 40  1  0  0  0  0
 23 41  1  0  0  0  0
 25 42  1  0  0  0  0
 25 43  1  0  0  0  0
 25 44  1  0  0  0  0
 26 27  1  0  0  0  0
 26 45  1  0  0  0  0
 26 46  1  0  0  0  0
 26 47  1  0  0  0  0
 27 28  1  0  0  0  0
 27 48  1  0  0  0  0
 27 49  1  0  0  0  0
M  END
> <Molecule name>
693215

> <Activity>
1

$$$$
639518
  MOE2011           2D

 53 55  0  0  1  0  0  0  0  0999 V2000
    5.8140   -2.2840    0.0000 C   0  0  0  0  0  0  0  0  0  0  0  0
    5.2620   -1.6720    0.0000 C   0  0  0  0  0  0  0  0  0  0  0  0
    4.5080   -2.0070    0.0000 C   0  0  0  0  0  0  0  0  0  0  0  0
    4.5940   -2.8280    0.0000 C   0  0  0  0  0  0  0  0  0  0  0  0
    5.4010   -2.9990    0.0000 C   0  0  3  0  0  0  0  0  0  0  0  0
    5.7370   -3.7530    0.0000 C   0  0  0  0  0  0  0  0  0  0  0  0
    3.9820   -3.3800    0.0000 O   0  0  0  0  0  0  0  0  0  0  0  0
    3.7930   -1.5950    0.0000 C   0  0  0  0  0  0  0  0  0  0  0  0
    3.7930   -0.7700    0.0000 C   0  0  0  0  0  0  0  0  0  0  0  0
    6.5570   -3.8400    0.0000 N   0  0  0  0  0  0  0  0  0  0  0  0
    6.8930   -4.5930    0.0000 C   0  0  0  0  0  0  0  0  0  0  0  0
    7.0420   -3.1710    0.0000 C   0  0  0  0  0  0  0  0  0  0  0  0
    3.0790   -0.3570    0.0000 C   0  0  0  0  0  0  0  0  0  0  0  0
    3.0790    0.4680    0.0000 C   0  0  0  0  0  0  0  0  0  0  0  0
    3.7930    0.8800    0.0000 C   0  0  0  0  0  0  0  0  0  0  0  0
    4.5080    0.4680    0.0000 C   0  0  0  0  0  0  0  0  0  0  0  0
    4.5080   -0.3570    0.0000 C   0  0  0  0  0  0  0  0  0  0  0  0
    3.7930    1.7050    0.0000 O   0  0  0  0  0  0  0  0  0  0  0  0
    4.5080    2.1180    0.0000 C   0  0  0  0  0  0  0  0  0  0  0  0
    5.2220    1.7050    0.0000 O   0  0  0  0  0  0  0  0  0  0  0  0
    4.5080    2.9430    0.0000 C   0  0  0  0  0  0  0  0  0  0  0  0
    5.2220    3.3550    0.0000 C   0  0  0  0  0  0  0  0  0  0  0  0
    5.2220    4.1800    0.0000 C   0  0  0  0  0  0  0  0  0  0  0  0
    4.5080    4.5930    0.0000 C   0  0  0  0  0  0  0  0  0  0  0  0
    3.7930    4.1800    0.0000 C   0  0  0  0  0  0  0  0  0  0  0  0
    3.7930    3.3550    0.0000 C   0  0  0  0  0  0  0  0  0  0  0  0
    2.3640    0.8800    0.0000 O   0  0  0  0  0  0  0  0  0  0  0  0
    1.6500    0.4680    0.0000 C   0  0  0  0  0  0  0  0  0  0  0  0
    6.4860   -1.8070    0.0000 H   0  0  0  0  0  0  0  0  0  0  0  0
    6.5710   -2.6120    0.0000 H   0  0  0  0  0  0  0  0  0  0  0  0
    5.8080   -1.0530    0.0000 H   0  0  0  0  0  0  0  0  0  0  0  0
    5.0150   -0.8840    0.0000 H   0  0  0  0  0  0  0  0  0  0  0  0
    4.9310   -3.6760    0.0000 H   0  0  0  0  0  0  0  0  0  0  0  0
    4.9960   -4.1140    0.0000 H   0  0  0  0  0  0  0  0  0  0  0  0
    5.6220   -4.5700    0.0000 H   0  0  0  0  0  0  0  0  0  0  0  0
    3.0790   -2.0070    0.0000 H   0  0  0  0  0  0  0  0  0  0  0  0
    6.1400   -4.9290    0.0000 H   0  0  0  0  0  0  0  0  0  0  0  0
    7.2290   -5.3460    0.0000 H   0  0  0  0  0  0  0  0  0  0  0  0
    7.6460   -4.2570    0.0000 H   0  0  0  0  0  0  0  0  0  0  0  0
    7.7100   -3.6560    0.0000 H   0  0  0  0  0  0  0  0  0  0  0  0
    7.5270   -2.5040    0.0000 H   0  0  0  0  0  0  0  0  0  0  0  0
    6.7870   -2.3870    0.0000 H   0  0  0  0  0  0  0  0  0  0  0  0
    2.3640   -0.7700    0.0000 H   0  0  0  0  0  0  0  0  0  0  0  0
    5.2220    0.8800    0.0000 H   0  0  0  0  0  0  0  0  0  0  0  0
    5.3150   -0.5290    0.0000 H   0  0  0  0  0  0  0  0  0  0  0  0
    5.9370    2.9430    0.0000 H   0  0  0  0  0  0  0  0  0  0  0  0
    5.9370    4.5930    0.0000 H   0  0  0  0  0  0  0  0  0  0  0  0
    4.5080    5.4180    0.0000 H   0  0  0  0  0  0  0  0  0  0  0  0
    3.0790    4.5930    0.0000 H   0  0  0  0  0  0  0  0  0  0  0  0
    3.0790    2.9430    0.0000 H   0  0  0  0  0  0  0  0  0  0  0  0
    1.2380    1.1820    0.0000 H   0  0  0  0  0  0  0  0  0  0  0  0
    0.9360    0.0550    0.0000 H   0  0  0  0  0  0  0  0  0  0  0  0
    2.0620   -0.2470    0.0000 H   0  0  0  0  0  0  0  0  0  0  0  0
  1  2  1  0  0  0  0
  1  5  1  0  0  0  0
  1 29  1  0  0  0  0
  1 30  1  0  0  0  0
  2  3  1  0  0  0  0
  2 31  1  0  0  0  0
  2 32  1  0  0  0  0
  3  4  1  0  0  0  0
  3  8  2  0  0  0  0
  4  5  1  0  0  0  0
  4  7  2  0  0  0  0
  5  6  1  0  0  0  0
  5 33  1  0  0  0  0
  6 10  1  0  0  0  0
  6 34  1  0  0  0  0
  6 35  1  0  0  0  0
  8  9  1  0  0  0  0
  8 36  1  0  0  0  0
  9 13  1  0  0  0  0
  9 17  2  0  0  0  0
 10 11  1  0  0  0  0
 10 12  1  0  0  0  0
 11 37  1  0  0  0  0
 11 38  1  0  0  0  0
 11 39  1  0  0  0  0
 12 40  1  0  0  0  0
 12 41  1  0  0  0  0
 12 42  1  0  0  0  0
 13 14  2  0  0  0  0
 13 43  1  0  0  0  0
 14 15  1  0  0  0  0
 14 27  1  0  0  0  0
 15 16  2  0  0  0  0
 15 18  1  0  0  0  0
 16 17  1  0  0  0  0
 16 44  1  0  0  0  0
 17 45  1  0  0  0  0
 18 19  1  0  0  0  0
 19 20  2  0  0  0  0
 19 21  1  0  0  0  0
 21 22  1  0  0  0  0
 21 26  2  0  0  0  0
 22 23  2  0  0  0  0
 22 46  1  0  0  0  0
 23 24  1  0  0  0  0
 23 47  1  0  0  0  0
 24 25  2  0  0  0  0
 24 48  1  0  0  0  0
 25 26  1  0  0  0  0
 25 49  1  0  0  0  0
 26 50  1  0  0  0  0
 27 28  1  0  0  0  0
 28 51  1  0  0  0  0
 28 52  1  0  0  0  0
 28 53  1  0  0  0  0
M  END
> <Molecule name>
639518

> <Activity>
1

$$$$
634458
  MOE2011           2D

 46 45  0  0  0  0  0  0  0  0999 V2000
    1.6500    0.2060    0.0000 C   0  0  0  0  0  0  0  0  0  0  0  0
    2.3640   -0.2060    0.0000 C   0  0  0  0  0  0  0  0  0  0  0  0
    3.0790    0.2060    0.0000 C   0  0  0  0  0  0  0  0  0  0  0  0
    3.7930   -0.2060    0.0000 C   0  0  0  0  0  0  0  0  0  0  0  0
    4.5080    0.2060    0.0000 C   0  0  0  0  0  0  0  0  0  0  0  0
    5.2220   -0.2060    0.0000 C   0  0  0  0  0  0  0  0  0  0  0  0
    5.9370    0.2060    0.0000 C   0  0  0  0  0  0  0  0  0  0  0  0
    6.6510   -0.2060    0.0000 C   0  0  0  0  0  0  0  0  0  0  0  0
    7.3660    0.2060    0.0000 C   0  0  0  0  0  0  0  0  0  0  0  0
    8.0800   -0.2060    0.0000 C   0  0  0  0  0  0  0  0  0  0  0  0
    8.7950    0.2060    0.0000 C   0  0  0  0  0  0  0  0  0  0  0  0
    9.5090   -0.2060    0.0000 C   0  0  0  0  0  0  0  0  0  0  0  0
   10.2240    0.2060    0.0000 C   0  0  0  0  0  0  0  0  0  0  0  0
   10.9380   -0.2060    0.0000 C   0  0  0  0  0  0  0  0  0  0  0  0
   10.9380   -1.0310    0.0000 O   0  0  0  0  0  0  0  0  0  0  0  0
   11.6530    0.2060    0.0000 N   0  0  0  0  0  0  0  0  0  0  0  0
   12.3670   -0.2060    0.0000 O   0  0  0  0  0  0  0  0  0  0  0  0
    2.0620    0.9210    0.0000 H   0  0  0  0  0  0  0  0  0  0  0  0
    0.9360    0.6190    0.0000 H   0  0  0  0  0  0  0  0  0  0  0  0
    1.2380   -0.5080    0.0000 H   0  0  0  0  0  0  0  0  0  0  0  0
    1.9770   -0.9350    0.0000 H   0  0  0  0  0  0  0  0  0  0  0  0
    2.7520   -0.9350    0.0000 H   0  0  0  0  0  0  0  0  0  0  0  0
    2.6920    0.9350    0.0000 H   0  0  0  0  0  0  0  0  0  0  0  0
    3.4660    0.9350    0.0000 H   0  0  0  0  0  0  0  0  0  0  0  0
    3.4060   -0.9350    0.0000 H   0  0  0  0  0  0  0  0  0  0  0  0
    4.1810   -0.9350    0.0000 H   0  0  0  0  0  0  0  0  0  0  0  0
    4.1210    0.9350    0.0000 H   0  0  0  0  0  0  0  0  0  0  0  0
    4.8950    0.9350    0.0000 H   0  0  0  0  0  0  0  0  0  0  0  0
    4.8350   -0.9350    0.0000 H   0  0  0  0  0  0  0  0  0  0  0  0
    5.6100   -0.9350    0.0000 H   0  0  0  0  0  0  0  0  0  0  0  0
    5.5500    0.9350    0.0000 H   0  0  0  0  0  0  0  0  0  0  0  0
    6.3240    0.9350    0.0000 H   0  0  0  0  0  0  0  0  0  0  0  0
    6.2640   -0.9350    0.0000 H   0  0  0  0  0  0  0  0  0  0  0  0
    7.0390   -0.9350    0.0000 H   0  0  0  0  0  0  0  0  0  0  0  0
    6.9780    0.9350    0.0000 H   0  0  0  0  0  0  0  0  0  0  0  0
    7.7530    0.9350    0.0000 H   0  0  0  0  0  0  0  0  0  0  0  0
    7.6930   -0.9350    0.0000 H   0  0  0  0  0  0  0  0  0  0  0  0
    8.4680   -0.9350    0.0000 H   0  0  0  0  0  0  0  0  0  0  0  0
    8.4070    0.9350    0.0000 H   0  0  0  0  0  0  0  0  0  0  0  0
    9.1820    0.9350    0.0000 H   0  0  0  0  0  0  0  0  0  0  0  0
    9.1220   -0.9350    0.0000 H   0  0  0  0  0  0  0  0  0  0  0  0
    9.8960   -0.9350    0.0000 H   0  0  0  0  0  0  0  0  0  0  0  0
    9.8360    0.9350    0.0000 H   0  0  0  0  0  0  0  0  0  0  0  0
   10.6110    0.9350    0.0000 H   0  0  0  0  0  0  0  0  0  0  0  0
   11.6530    1.0310    0.0000 H   0  0  0  0  0  0  0  0  0  0  0  0
   12.3670   -1.0310    0.0000 H   0  0  0  0  0  0  0  0  0  0  0  0
  1  2  1  0  0  0  0
  1 18  1  0  0  0  0
  1 19  1  0  0  0  0
  1 20  1  0  0  0  0
  2  3  1  0  0  0  0
  2 21  1  0  0  0  0
  2 22  1  0  0  0  0
  3  4  1  0  0  0  0
  3 23  1  0  0  0  0
  3 24  1  0  0  0  0
  4  5  1  0  0  0  0
  4 25  1  0  0  0  0
  4 26  1  0  0  0  0
  5  6  1  0  0  0  0
  5 27  1  0  0  0  0
  5 28  1  0  0  0  0
  6  7  1  0  0  0  0
  6 29  1  0  0  0  0
  6 30  1  0  0  0  0
  7  8  1  0  0  0  0
  7 31  1  0  0  0  0
  7 32  1  0  0  0  0
  8  9  1  0  0  0  0
  8 33  1  0  0  0  0
  8 34  1  0  0  0  0
  9 10  1  0  0  0  0
  9 35  1  0  0  0  0
  9 36  1  0  0  0  0
 10 11  1  0  0  0  0
 10 37  1  0  0  0  0
 10 38  1  0  0  0  0
 11 12  1  0  0  0  0
 11 39  1  0  0  0  0
 11 40  1  0  0  0  0
 12 13  1  0  0  0  0
 12 41  1  0  0  0  0
 12 42  1  0  0  0  0
 13 14  1  0  0  0  0
 13 43  1  0  0  0  0
 13 44  1  0  0  0  0
 14 15  2  0  0  0  0
 14 16  1  0  0  0  0
 16 17  1  0  0  0  0
 16 45  1  0  0  0  0
 17 46  1  0  0  0  0
M  END
> <Molecule name>
634458

> <Activity>
1

$$$$
618759
  MOE2011           2D

 78 80  0  0  0  0  0  0  0  0999 V2000
    7.6970   -0.4120    0.0000 C   0  0  0  0  0  0  0  0  0  0  0  0
    7.6970    0.4120    0.0000 C   0  0  0  0  0  0  0  0  0  0  0  0
    6.9830    0.8250    0.0000 C   0  0  0  0  0  0  0  0  0  0  0  0
    6.2680    0.4120    0.0000 C   0  0  0  0  0  0  0  0  0  0  0  0
    6.2680   -0.4120    0.0000 C   0  0  0  0  0  0  0  0  0  0  0  0
    6.9830   -0.8250    0.0000 C   0  0  0  0  0  0  0  0  0  0  0  0
    6.9830   -1.6500    0.0000 C   0  0  0  0  0  0  0  0  0  0  0  0
    6.2680   -2.0620    0.0000 C   0  0  0  0  0  0  0  0  0  0  0  0
    6.2680   -2.8880    0.0000 C   0  0  0  0  0  0  0  0  0  0  0  0
    6.9830   -3.3000    0.0000 O   0  0  0  0  0  0  0  0  0  0  0  0
    5.5540   -3.3000    0.0000 C   0  0  0  0  0  0  0  0  0  0  0  0
    5.9660   -4.0140    0.0000 C   0  0  0  0  0  0  0  0  0  0  0  0
    5.1420   -2.5860    0.0000 C   0  0  0  0  0  0  0  0  0  0  0  0
    4.8400   -3.7130    0.0000 C   0  0  0  0  0  0  0  0  0  0  0  0
    4.8400   -4.5380    0.0000 N   0  0  0  0  0  0  0  0  0  0  0  0
    7.6970    2.0620    0.0000 C   0  0  0  0  0  0  0  0  0  0  0  0
    6.9830    1.6500    0.0000 C   0  0  0  0  0  0  0  0  0  0  0  0
    7.6970    2.8880    0.0000 C   0  0  0  0  0  0  0  0  0  0  0  0
    6.9830    3.3000    0.0000 O   0  0  0  0  0  0  0  0  0  0  0  0
    8.4120    3.3000    0.0000 C   0  0  0  0  0  0  0  0  0  0  0  0
    7.9990    4.0140    0.0000 C   0  0  0  0  0  0  0  0  0  0  0  0
    8.8240    2.5860    0.0000 C   0  0  0  0  0  0  0  0  0  0  0  0
    9.1260    3.7130    0.0000 C   0  0  0  0  0  0  0  0  0  0  0  0
    9.1260    4.5380    0.0000 N   0  0  0  0  0  0  0  0  0  0  0  0
    4.1250   -4.9500    0.0000 C   0  0  0  0  0  0  0  0  0  0  0  0
    4.1250   -5.7750    0.0000 C   0  0  0  0  0  0  0  0  0  0  0  0
    4.8400   -6.1880    0.0000 C   0  0  0  0  0  0  0  0  0  0  0  0
    5.5540   -5.7750    0.0000 C   0  0  0  0  0  0  0  0  0  0  0  0
    5.5540   -4.9500    0.0000 C   0  0  0  0  0  0  0  0  0  0  0  0
    9.8410    4.9500    0.0000 C   0  0  0  0  0  0  0  0  0  0  0  0
    9.8410    5.7750    0.0000 C   0  0  0  0  0  0  0  0  0  0  0  0
    9.1260    6.1880    0.0000 C   0  0  0  0  0  0  0  0  0  0  0  0
    8.4120    5.7750    0.0000 C   0  0  0  0  0  0  0  0  0  0  0  0
    8.4120    4.9500    0.0000 C   0  0  0  0  0  0  0  0  0  0  0  0
    8.4120   -0.8250    0.0000 H   0  0  0  0  0  0  0  0  0  0  0  0
    8.4120    0.8250    0.0000 H   0  0  0  0  0  0  0  0  0  0  0  0
    5.5540    0.8250    0.0000 H   0  0  0  0  0  0  0  0  0  0  0  0
    5.5540   -0.8250    0.0000 H   0  0  0  0  0  0  0  0  0  0  0  0
    7.6970   -2.0620    0.0000 H   0  0  0  0  0  0  0  0  0  0  0  0
    5.5540   -1.6500    0.0000 H   0  0  0  0  0  0  0  0  0  0  0  0
    5.2520   -4.4270    0.0000 H   0  0  0  0  0  0  0  0  0  0  0  0
    6.3790   -4.7290    0.0000 H   0  0  0  0  0  0  0  0  0  0  0  0
    6.6810   -3.6020    0.0000 H   0  0  0  0  0  0  0  0  0  0  0  0
    5.8560   -2.1730    0.0000 H   0  0  0  0  0  0  0  0  0  0  0  0
    4.7290   -1.8710    0.0000 H   0  0  0  0  0  0  0  0  0  0  0  0
    4.4270   -2.9980    0.0000 H   0  0  0  0  0  0  0  0  0  0  0  0
    4.2080   -3.1820    0.0000 H   0  0  0  0  0  0  0  0  0  0  0  0
    4.0150   -3.6840    0.0000 H   0  0  0  0  0  0  0  0  0  0  0  0
    8.4120    1.6500    0.0000 H   0  0  0  0  0  0  0  0  0  0  0  0
    6.2680    2.0620    0.0000 H   0  0  0  0  0  0  0  0  0  0  0  0
    8.7140    4.4270    0.0000 H   0  0  0  0  0  0  0  0  0  0  0  0
    7.5870    4.7290    0.0000 H   0  0  0  0  0  0  0  0  0  0  0  0
    7.2850    3.6020    0.0000 H   0  0  0  0  0  0  0  0  0  0  0  0
    8.1100    2.1730    0.0000 H   0  0  0  0  0  0  0  0  0  0  0  0
    9.2370    1.8710    0.0000 H   0  0  0  0  0  0  0  0  0  0  0  0
    9.5390    2.9980    0.0000 H   0  0  0  0  0  0  0  0  0  0  0  0
    9.7580    3.1820    0.0000 H   0  0  0  0  0  0  0  0  0  0  0  0
    9.9510    3.6840    0.0000 H   0  0  0  0  0  0  0  0  0  0  0  0
    3.6880   -4.2500    0.0000 H   0  0  0  0  0  0  0  0  0  0  0  0
    3.3010   -4.9210    0.0000 H   0  0  0  0  0  0  0  0  0  0  0  0
    3.3010   -5.8040    0.0000 H   0  0  0  0  0  0  0  0  0  0  0  0
    3.6880   -6.4750    0.0000 H   0  0  0  0  0  0  0  0  0  0  0  0
    4.4520   -6.9160    0.0000 H   0  0  0  0  0  0  0  0  0  0  0  0
    5.2270   -6.9160    0.0000 H   0  0  0  0  0  0  0  0  0  0  0  0
    5.9910   -6.4750    0.0000 H   0  0  0  0  0  0  0  0  0  0  0  0
    6.3780   -5.8040    0.0000 H   0  0  0  0  0  0  0  0  0  0  0  0
    6.3540   -5.1500    0.0000 H   0  0  0  0  0  0  0  0  0  0  0  0
    6.2380   -5.4110    0.0000 H   0  0  0  0  0  0  0  0  0  0  0  0
   10.2780    4.2500    0.0000 H   0  0  0  0  0  0  0  0  0  0  0  0
   10.6650    4.9210    0.0000 H   0  0  0  0  0  0  0  0  0  0  0  0
   10.6650    5.8040    0.0000 H   0  0  0  0  0  0  0  0  0  0  0  0
   10.2780    6.4750    0.0000 H   0  0  0  0  0  0  0  0  0  0  0  0
    9.5140    6.9160    0.0000 H   0  0  0  0  0  0  0  0  0  0  0  0
    8.7390    6.9160    0.0000 H   0  0  0  0  0  0  0  0  0  0  0  0
    7.9750    6.4750    0.0000 H   0  0  0  0  0  0  0  0  0  0  0  0
    7.5870    5.8040    0.0000 H   0  0  0  0  0  0  0  0  0  0  0  0
    7.6110    5.1500    0.0000 H   0  0  0  0  0  0  0  0  0  0  0  0
    7.7280    5.4110    0.0000 H   0  0  0  0  0  0  0  0  0  0  0  0
  1  2  1  0  0  0  0
  1  6  2  0  0  0  0
  1 35  1  0  0  0  0
  2  3  2  0  0  0  0
  2 36  1  0  0  0  0
  3  4  1  0  0  0  0
  3 17  1  0  0  0  0
  4  5  2  0  0  0  0
  4 37  1  0  0  0  0
  5  6  1  0  0  0  0
  5 38  1  0  0  0  0
  6  7  1  0  0  0  0
  7  8  2  0  0  0  0
  7 39  1  0  0  0  0
  8  9  1  0  0  0  0
  8 40  1  0  0  0  0
  9 10  2  0  0  0  0
  9 11  1  0  0  0  0
 11 12  1  0  0  0  0
 11 13  1  0  0  0  0
 11 14  1  0  0  0  0
 12 41  1  0  0  0  0
 12 42  1  0  0  0  0
 12 43  1  0  0  0  0
 13 44  1  0  0  0  0
 13 45  1  0  0  0  0
 13 46  1  0  0  0  0
 14 15  1  0  0  0  0
 14 47  1  0  0  0  0
 14 48  1  0  0  0  0
 15 25  1  0  0  0  0
 15 29  1  0  0  0  0
 16 17  2  0  0  0  0
 16 18  1  0  0  0  0
 16 49  1  0  0  0  0
 17 50  1  0  0  0  0
 18 19  2  0  0  0  0
 18 20  1  0  0  0  0
 20 21  1  0  0  0  0
 20 22  1  0  0  0  0
 20 23  1  0  0  0  0
 21 51  1  0  0  0  0
 21 52  1  0  0  0  0
 21 53  1  0  0  0  0
 22 54  1  0  0  0  0
 22 55  1  0  0  0  0
 22 56  1  0  0  0  0
 23 24  1  0  0  0  0
 23 57  1  0  0  0  0
 23 58  1  0  0  0  0
 24 30  1  0  0  0  0
 24 34  1  0  0  0  0
 25 26  1  0  0  0  0
 25 59  1  0  0  0  0
 25 60  1  0  0  0  0
 26 27  1  0  0  0  0
 26 61  1  0  0  0  0
 26 62  1  0  0  0  0
 27 28  1  0  0  0  0
 27 63  1  0  0  0  0
 27 64  1  0  0  0  0
 28 29  1  0  0  0  0
 28 65  1  0  0  0  0
 28 66  1  0  0  0  0
 29 67  1  0  0  0  0
 29 68  1  0  0  0  0
 30 31  1  0  0  0  0
 30 69  1  0  0  0  0
 30 70  1  0  0  0  0
 31 32  1  0  0  0  0
 31 71  1  0  0  0  0
 31 72  1  0  0  0  0
 32 33  1  0  0  0  0
 32 73  1  0  0  0  0
 32 74  1  0  0  0  0
 33 34  1  0  0  0  0
 33 75  1  0  0  0  0
 33 76  1  0  0  0  0
 34 77  1  0  0  0  0
 34 78  1  0  0  0  0
M  END
> <Molecule name>
618759

> <Activity>
1

$$$$
626879
  MOE2011           2D

 44 44  0  0  1  0  0  0  0  0999 V2000
    3.5150    0.7990    0.0000 C   0  0  0  0  0  0  0  0  0  0  0  0
    3.7700    1.5840    0.0000 C   0  0  0  0  0  0  0  0  0  0  0  0
    3.1020    2.0690    0.0000 C   0  0  3  0  0  0  0  0  0  0  0  0
    2.4350    1.5840    0.0000 C   0  0  0  0  0  0  0  0  0  0  0  0
    2.6900    0.7990    0.0000 C   0  0  0  0  0  0  0  0  0  0  0  0
    2.2040    0.1320    0.0000 C   0  0  0  0  0  0  0  0  0  0  0  0
    1.6500    1.8390    0.0000 O   0  0  0  0  0  0  0  0  0  0  0  0
    3.8160    3.3070    0.0000 N   0  0  0  0  0  0  0  0  0  0  0  0
    3.8160    4.1320    0.0000 C   0  0  0  0  0  0  0  0  0  0  0  0
    4.5310    2.8940    0.0000 C   0  0  0  0  0  0  0  0  0  0  0  0
    2.5400   -0.6220    0.0000 C   0  0  0  0  0  0  0  0  0  0  0  0
    2.0550   -1.2900    0.0000 C   0  0  0  0  0  0  0  0  0  0  0  0
    2.3910   -2.0430    0.0000 C   0  0  0  0  0  0  0  0  0  0  0  0
    1.9060   -2.7100    0.0000 C   0  0  0  0  0  0  0  0  0  0  0  0
    2.2420   -3.4640    0.0000 C   0  0  0  0  0  0  0  0  0  0  0  0
    3.1020    2.8940    0.0000 C   0  0  0  0  0  0  0  0  0  0  0  0
    1.7560   -4.1320    0.0000 C   0  0  0  0  0  0  0  0  0  0  0  0
    4.2650    0.4560    0.0000 H   0  0  0  0  0  0  0  0  0  0  0  0
    3.6090   -0.0200    0.0000 H   0  0  0  0  0  0  0  0  0  0  0  0
    4.5780    1.4210    0.0000 H   0  0  0  0  0  0  0  0  0  0  0  0
    4.3280    2.1910    0.0000 H   0  0  0  0  0  0  0  0  0  0  0  0
    2.3960    2.4960    0.0000 H   0  0  0  0  0  0  0  0  0  0  0  0
    1.3840    0.2180    0.0000 H   0  0  0  0  0  0  0  0  0  0  0  0
    4.6420    4.1320    0.0000 H   0  0  0  0  0  0  0  0  0  0  0  0
    3.8160    4.9570    0.0000 H   0  0  0  0  0  0  0  0  0  0  0  0
    2.9920    4.1320    0.0000 H   0  0  0  0  0  0  0  0  0  0  0  0
    4.6170    2.0740    0.0000 H   0  0  0  0  0  0  0  0  0  0  0  0
    5.2460    2.4820    0.0000 H   0  0  0  0  0  0  0  0  0  0  0  0
    4.9440    3.6090    0.0000 H   0  0  0  0  0  0  0  0  0  0  0  0
    3.3050   -0.3130    0.0000 H   0  0  0  0  0  0  0  0  0  0  0  0
    3.2240   -1.0840    0.0000 H   0  0  0  0  0  0  0  0  0  0  0  0
    1.3710   -0.8280    0.0000 H   0  0  0  0  0  0  0  0  0  0  0  0
    1.2900   -1.5990    0.0000 H   0  0  0  0  0  0  0  0  0  0  0  0
    3.1560   -1.7340    0.0000 H   0  0  0  0  0  0  0  0  0  0  0  0
    3.0750   -2.5040    0.0000 H   0  0  0  0  0  0  0  0  0  0  0  0
    1.2220   -2.2490    0.0000 H   0  0  0  0  0  0  0  0  0  0  0  0
    1.1410   -3.0190    0.0000 H   0  0  0  0  0  0  0  0  0  0  0  0
    3.0060   -3.1550    0.0000 H   0  0  0  0  0  0  0  0  0  0  0  0
    2.9260   -3.9260    0.0000 H   0  0  0  0  0  0  0  0  0  0  0  0
    2.2780    2.9230    0.0000 H   0  0  0  0  0  0  0  0  0  0  0  0
    2.6650    3.5940    0.0000 H   0  0  0  0  0  0  0  0  0  0  0  0
    1.0890   -3.6470    0.0000 H   0  0  0  0  0  0  0  0  0  0  0  0
    1.2710   -4.7990    0.0000 H   0  0  0  0  0  0  0  0  0  0  0  0
    2.4240   -4.6170    0.0000 H   0  0  0  0  0  0  0  0  0  0  0  0
  1  2  1  0  0  0  0
  1  5  1  0  0  0  0
  1 18  1  0  0  0  0
  1 19  1  0  0  0  0
  2  3  1  0  0  0  0
  2 20  1  0  0  0  0
  2 21  1  0  0  0  0
  3  4  1  0  0  0  0
  3 16  1  0  0  0  0
  3 22  1  0  0  0  0
  4  5  1  0  0  0  0
  4  7  2  0  0  0  0
  5  6  2  0  0  0  0
  6 11  1  0  0  0  0
  6 23  1  0  0  0  0
  8  9  1  0  0  0  0
  8 10  1  0  0  0  0
  8 16  1  0  0  0  0
  9 24  1  0  0  0  0
  9 25  1  0  0  0  0
  9 26  1  0  0  0  0
 10 27  1  0  0  0  0
 10 28  1  0  0  0  0
 10 29  1  0  0  0  0
 11 12  1  0  0  0  0
 11 30  1  0  0  0  0
 11 31  1  0  0  0  0
 12 13  1  0  0  0  0
 12 32  1  0  0  0  0
 12 33  1  0  0  0  0
 13 14  1  0  0  0  0
 13 34  1  0  0  0  0
 13 35  1  0  0  0  0
 14 15  1  0  0  0  0
 14 36  1  0  0  0  0
 14 37  1  0  0  0  0
 15 17  1  0  0  0  0
 15 38  1  0  0  0  0
 15 39  1  0  0  0  0
 16 40  1  0  0  0  0
 16 41  1  0  0  0  0
 17 42  1  0  0  0  0
 17 43  1  0  0  0  0
 17 44  1  0  0  0  0
M  END
> <Molecule name>
626879

> <Activity>
1

$$$$
684496
  MOE2011           2D

 40 41  0  0  0  0  0  0  0  0999 V2000
    2.3640   -3.5060    0.0000 C   0  0  0  0  0  0  0  0  0  0  0  0
    3.0790   -3.9190    0.0000 C   0  0  0  0  0  0  0  0  0  0  0  0
    3.7930   -3.5060    0.0000 C   0  0  0  0  0  0  0  0  0  0  0  0
    3.7930   -2.6810    0.0000 C   0  0  0  0  0  0  0  0  0  0  0  0
    3.0790   -2.2690    0.0000 C   0  0  0  0  0  0  0  0  0  0  0  0
    2.3640   -2.6810    0.0000 C   0  0  0  0  0  0  0  0  0  0  0  0
    3.0790   -1.4440    0.0000 C   0  0  0  0  0  0  0  0  0  0  0  0
    3.7930   -0.2060    0.0000 C   0  0  0  0  0  0  0  0  0  0  0  0
    4.5080    0.2060    0.0000 C   0  0  0  0  0  0  0  0  0  0  0  0
    4.5080    1.0310    0.0000 C   0  0  0  0  0  0  0  0  0  0  0  0
    3.7930    1.4440    0.0000 C   0  0  0  0  0  0  0  0  0  0  0  0
    3.0790    1.0310    0.0000 C   0  0  0  0  0  0  0  0  0  0  0  0
    3.0790    0.2060    0.0000 C   0  0  0  0  0  0  0  0  0  0  0  0
    3.7930    2.2690    0.0000 C   0  0  0  0  0  0  0  0  0  0  0  0
    3.7930   -1.0310    0.0000 C   0  0  0  0  0  0  0  0  0  0  0  0
    1.6500   -2.2690    0.0000 O   0  0  0  0  0  0  0  0  0  0  0  0
    4.5080   -3.9190    0.0000 O   0  0  0  0  0  0  0  0  0  0  0  0
    4.5080    2.6810    0.0000 O   0  0  0  0  0  0  0  0  0  0  0  0
    3.0790    2.6810    0.0000 O   0  0  0  0  0  0  0  0  0  0  0  0
    4.5080    3.5060    0.0000 C   0  0  0  0  0  0  0  0  0  0  0  0
    5.2220    3.9190    0.0000 C   0  0  0  0  0  0  0  0  0  0  0  0
    3.7930    3.9190    0.0000 C   0  0  0  0  0  0  0  0  0  0  0  0
    1.9220   -3.7620    0.0000 H   0  0  0  0  0  0  0  0  0  0  0  0
    3.0790   -4.4300    0.0000 H   0  0  0  0  0  0  0  0  0  0  0  0
    4.2360   -2.4260    0.0000 H   0  0  0  0  0  0  0  0  0  0  0  0
    2.9040   -0.9630    0.0000 H   0  0  0  0  0  0  0  0  0  0  0  0
    2.5760   -1.5330    0.0000 H   0  0  0  0  0  0  0  0  0  0  0  0
    4.9510   -0.0500    0.0000 H   0  0  0  0  0  0  0  0  0  0  0  0
    4.9510    1.2870    0.0000 H   0  0  0  0  0  0  0  0  0  0  0  0
    2.6360    1.2870    0.0000 H   0  0  0  0  0  0  0  0  0  0  0  0
    2.6360   -0.0500    0.0000 H   0  0  0  0  0  0  0  0  0  0  0  0
    3.9680   -1.5120    0.0000 H   0  0  0  0  0  0  0  0  0  0  0  0
    4.2980   -0.9420    0.0000 H   0  0  0  0  0  0  0  0  0  0  0  0
    4.5080    4.0180    0.0000 H   0  0  0  0  0  0  0  0  0  0  0  0
    5.4780    3.4760    0.0000 H   0  0  0  0  0  0  0  0  0  0  0  0
    5.6650    4.1750    0.0000 H   0  0  0  0  0  0  0  0  0  0  0  0
    4.9670    4.3620    0.0000 H   0  0  0  0  0  0  0  0  0  0  0  0
    4.0490    4.3620    0.0000 H   0  0  0  0  0  0  0  0  0  0  0  0
    3.3500    4.1750    0.0000 H   0  0  0  0  0  0  0  0  0  0  0  0
    3.5380    3.4760    0.0000 H   0  0  0  0  0  0  0  0  0  0  0  0
  1  2  2  0  0  0  0
  1  6  1  0  0  0  0
  1 23  1  0  0  0  0
  2  3  1  0  0  0  0
  2 24  1  0  0  0  0
  3  4  1  0  0  0  0
  3 17  2  0  0  0  0
  4  5  2  0  0  0  0
  4 25  1  0  0  0  0
  5  6  1  0  0  0  0
  5  7  1  0  0  0  0
  6 16  2  0  0  0  0
  7 15  1  0  0  0  0
  7 26  1  0  0  0  0
  7 27  1  0  0  0  0
  8  9  1  0  0  0  0
  8 13  2  0  0  0  0
  8 15  1  0  0  0  0
  9 10  2  0  0  0  0
  9 28  1  0  0  0  0
 10 11  1  0  0  0  0
 10 29  1  0  0  0  0
 11 12  2  0  0  0  0
 11 14  1  0  0  0  0
 12 13  1  0  0  0  0
 12 30  1  0  0  0  0
 13 31  1  0  0  0  0
 14 18  1  0  0  0  0
 14 19  2  0  0  0  0
 15 32  1  0  0  0  0
 15 33  1  0  0  0  0
 18 20  1  0  0  0  0
 20 21  1  0  0  0  0
 20 22  1  0  0  0  0
 20 34  1  0  0  0  0
 21 35  1  0  0  0  0
 21 36  1  0  0  0  0
 21 37  1  0  0  0  0
 22 38  1  0  0  0  0
 22 39  1  0  0  0  0
 22 40  1  0  0  0  0
M  END
> <Molecule name>
684496

> <Activity>
1

$$$$
671353
  MOE2011           2D

 59 62  0  0  0  0  0  0  0  0999 V2000
    5.2460    2.9120    0.0000 S   0  0  0  0  0  0  0  0  0  0  0  0
    4.9100    2.1590    0.0000 C   0  0  0  0  0  0  0  0  0  0  0  0
    4.1030    1.9880    0.0000 N   0  0  0  0  0  0  0  0  0  0  0  0
    4.0160    1.1670    0.0000 C   0  0  0  0  0  0  0  0  0  0  0  0
    4.7700    0.8320    0.0000 C   0  0  0  0  0  0  0  0  0  0  0  0
    4.9420    0.0250    0.0000 N   0  0  0  0  0  0  0  0  0  0  0  0
    5.7270   -0.2300    0.0000 C   0  0  0  0  0  0  0  0  0  0  0  0
    6.3400    0.3220    0.0000 C   0  0  0  0  0  0  0  0  0  0  0  0
    7.1240    0.0670    0.0000 C   0  0  0  0  0  0  0  0  0  0  0  0
    7.2960   -0.7410    0.0000 C   0  0  0  0  0  0  0  0  0  0  0  0
    6.6830   -1.2930    0.0000 C   0  0  0  0  0  0  0  0  0  0  0  0
    5.8970   -1.0380    0.0000 C   0  0  0  0  0  0  0  0  0  0  0  0
    8.6940   -0.4430    0.0000 O   0  0  0  0  0  0  0  0  0  0  0  0
    8.0810   -0.9950    0.0000 C   0  0  0  0  0  0  0  0  0  0  0  0
    9.2080   -2.8650    0.0000 C   0  0  0  0  0  0  0  0  0  0  0  0
    9.0370   -2.0580    0.0000 C   0  0  0  0  0  0  0  0  0  0  0  0
    8.2520   -1.8030    0.0000 O   0  0  0  0  0  0  0  0  0  0  0  0
    5.3220    1.4450    0.0000 S   0  0  0  0  0  0  0  0  0  0  0  0
    3.3020   -0.0710    0.0000 C   0  0  0  0  0  0  0  0  0  0  0  0
    3.3020    0.7540    0.0000 N   0  0  0  0  0  0  0  0  0  0  0  0
    2.5870   -0.4840    0.0000 C   0  0  0  0  0  0  0  0  0  0  0  0
    2.5870   -1.3080    0.0000 C   0  0  0  0  0  0  0  0  0  0  0  0
    3.3020   -1.7210    0.0000 C   0  0  0  0  0  0  0  0  0  0  0  0
    4.0160   -1.3080    0.0000 C   0  0  0  0  0  0  0  0  0  0  0  0
    4.0160   -0.4840    0.0000 C   0  0  0  0  0  0  0  0  0  0  0  0
    4.0160   -2.9590    0.0000 O   0  0  0  0  0  0  0  0  0  0  0  0
    3.3020   -2.5460    0.0000 C   0  0  0  0  0  0  0  0  0  0  0  0
    1.8730   -4.1960    0.0000 C   0  0  0  0  0  0  0  0  0  0  0  0
    2.5870   -3.7840    0.0000 C   0  0  0  0  0  0  0  0  0  0  0  0
    2.5870   -2.9590    0.0000 O   0  0  0  0  0  0  0  0  0  0  0  0
    3.4890    2.5400    0.0000 C   0  0  0  0  0  0  0  0  0  0  0  0
    3.6610    3.3460    0.0000 C   0  0  0  0  0  0  0  0  0  0  0  0
    3.0480    3.8980    0.0000 C   0  0  0  0  0  0  0  0  0  0  0  0
    2.2630    3.6430    0.0000 C   0  0  0  0  0  0  0  0  0  0  0  0
    2.0920    2.8360    0.0000 C   0  0  0  0  0  0  0  0  0  0  0  0
    2.7040    2.2850    0.0000 C   0  0  0  0  0  0  0  0  0  0  0  0
    1.6500    4.1960    0.0000 F   0  0  0  0  0  0  0  0  0  0  0  0
    6.2330    0.8220    0.0000 H   0  0  0  0  0  0  0  0  0  0  0  0
    7.5050    0.4090    0.0000 H   0  0  0  0  0  0  0  0  0  0  0  0
    6.7880   -1.7930    0.0000 H   0  0  0  0  0  0  0  0  0  0  0  0
    5.5180   -1.3800    0.0000 H   0  0  0  0  0  0  0  0  0  0  0  0
    8.7080   -2.9710    0.0000 H   0  0  0  0  0  0  0  0  0  0  0  0
    9.3150   -3.3640    0.0000 H   0  0  0  0  0  0  0  0  0  0  0  0
    9.7080   -2.7580    0.0000 H   0  0  0  0  0  0  0  0  0  0  0  0
    9.5480   -2.0390    0.0000 H   0  0  0  0  0  0  0  0  0  0  0  0
    9.1080   -1.5510    0.0000 H   0  0  0  0  0  0  0  0  0  0  0  0
    2.1440   -0.2280    0.0000 H   0  0  0  0  0  0  0  0  0  0  0  0
    2.1440   -1.5640    0.0000 H   0  0  0  0  0  0  0  0  0  0  0  0
    4.4590   -1.5640    0.0000 H   0  0  0  0  0  0  0  0  0  0  0  0
    4.4590   -0.2280    0.0000 H   0  0  0  0  0  0  0  0  0  0  0  0
    1.6170   -3.7530    0.0000 H   0  0  0  0  0  0  0  0  0  0  0  0
    1.4300   -4.4520    0.0000 H   0  0  0  0  0  0  0  0  0  0  0  0
    2.1290   -4.6380    0.0000 H   0  0  0  0  0  0  0  0  0  0  0  0
    2.7620   -4.2640    0.0000 H   0  0  0  0  0  0  0  0  0  0  0  0
    3.0920   -3.6950    0.0000 H   0  0  0  0  0  0  0  0  0  0  0  0
    4.1480    3.5050    0.0000 H   0  0  0  0  0  0  0  0  0  0  0  0
    3.1540    4.3990    0.0000 H   0  0  0  0  0  0  0  0  0  0  0  0
    1.6060    2.6790    0.0000 H   0  0  0  0  0  0  0  0  0  0  0  0
    2.5990    1.7850    0.0000 H   0  0  0  0  0  0  0  0  0  0  0  0
  1  2  2  0  0  0  0
  2  3  1  0  0  0  0
  2 18  1  0  0  0  0
  3  4  1  0  0  0  0
  3 31  1  0  0  0  0
  4  5  1  0  0  0  0
  4 20  2  0  0  0  0
  5  6  2  0  0  0  0
  5 18  1  0  0  0  0
  6  7  1  0  0  0  0
  7  8  1  0  0  0  0
  7 12  2  0  0  0  0
  8  9  2  0  0  0  0
  8 38  1  0  0  0  0
  9 10  1  0  0  0  0
  9 39  1  0  0  0  0
 10 11  2  0  0  0  0
 10 14  1  0  0  0  0
 11 12  1  0  0  0  0
 11 40  1  0  0  0  0
 12 41  1  0  0  0  0
 13 14  2  0  0  0  0
 14 17  1  0  0  0  0
 15 16  1  0  0  0  0
 15 42  1  0  0  0  0
 15 43  1  0  0  0  0
 15 44  1  0  0  0  0
 16 17  1  0  0  0  0
 16 45  1  0  0  0  0
 16 46  1  0  0  0  0
 19 20  1  0  0  0  0
 19 21  1  0  0  0  0
 19 25  2  0  0  0  0
 21 22  2  0  0  0  0
 21 47  1  0  0  0  0
 22 23  1  0  0  0  0
 22 48  1  0  0  0  0
 23 24  2  0  0  0  0
 23 27  1  0  0  0  0
 24 25  1  0  0  0  0
 24 49  1  0  0  0  0
 25 50  1  0  0  0  0
 26 27  2  0  0  0  0
 27 30  1  0  0  0  0
 28 29  1  0  0  0  0
 28 51  1  0  0  0  0
 28 52  1  0  0  0  0
 28 53  1  0  0  0  0
 29 30  1  0  0  0  0
 29 54  1  0  0  0  0
 29 55  1  0  0  0  0
 31 32  1  0  0  0  0
 31 36  2  0  0  0  0
 32 33  2  0  0  0  0
 32 56  1  0  0  0  0
 33 34  1  0  0  0  0
 33 57  1  0  0  0  0
 34 35  2  0  0  0  0
 34 37  1  0  0  0  0
 35 36  1  0  0  0  0
 35 58  1  0  0  0  0
 36 59  1  0  0  0  0
M  END
> <Molecule name>
671353

> <Activity>
1

$$$$
664311
  MOE2011           2D

 30 31  0  0  0  0  0  0  0  0999 V2000
    1.6500   -0.1660    0.0000 C   0  0  0  0  0  0  0  0  0  0  0  0
    2.3640    0.2470    0.0000 C   0  0  0  0  0  0  0  0  0  0  0  0
    2.3640    1.0720    0.0000 C   0  0  0  0  0  0  0  0  0  0  0  0
    3.0790    1.4840    0.0000 C   0  0  0  0  0  0  0  0  0  0  0  0
    3.7930    1.0720    0.0000 C   0  0  0  0  0  0  0  0  0  0  0  0
    3.7930    0.2470    0.0000 C   0  0  0  0  0  0  0  0  0  0  0  0
    3.0790   -0.1660    0.0000 C   0  0  0  0  0  0  0  0  0  0  0  0
    4.5740   -0.0050    0.0000 N   0  0  0  0  0  0  0  0  0  0  0  0
    5.0560    0.6590    0.0000 C   0  0  0  0  0  0  0  0  0  0  0  0
    4.5740    1.3230    0.0000 S   0  0  0  0  0  0  0  0  0  0  0  0
    7.1180   -0.0550    0.0000 C   0  0  0  0  0  0  0  0  0  0  0  0
    6.2930   -0.0550    0.0000 C   0  0  0  0  0  0  0  0  0  0  0  0
    5.8810    0.6590    0.0000 C   0  0  0  0  0  0  0  0  0  0  0  0
    7.9430   -0.0550    0.0000 F   0  0  0  0  0  0  0  0  0  0  0  0
    7.1180   -0.8800    0.0000 F   0  0  0  0  0  0  0  0  0  0  0  0
    7.1180    0.7700    0.0000 F   0  0  0  0  0  0  0  0  0  0  0  0
    5.4680   -1.4840    0.0000 F   0  0  0  0  0  0  0  0  0  0  0  0
    5.8810   -0.7700    0.0000 C   0  0  0  0  0  0  0  0  0  0  0  0
    6.5950   -1.1820    0.0000 F   0  0  0  0  0  0  0  0  0  0  0  0
    5.1660   -0.3570    0.0000 F   0  0  0  0  0  0  0  0  0  0  0  0
    1.6500    1.4840    0.0000 C   0  0  0  0  0  0  0  0  0  0  0  0
    1.3940    0.2770    0.0000 H   0  0  0  0  0  0  0  0  0  0  0  0
    1.2070   -0.4220    0.0000 H   0  0  0  0  0  0  0  0  0  0  0  0
    1.9060   -0.6090    0.0000 H   0  0  0  0  0  0  0  0  0  0  0  0
    3.0790    1.9960    0.0000 H   0  0  0  0  0  0  0  0  0  0  0  0
    3.0790   -0.6770    0.0000 H   0  0  0  0  0  0  0  0  0  0  0  0
    6.1360    1.1020    0.0000 H   0  0  0  0  0  0  0  0  0  0  0  0
    1.9060    1.9270    0.0000 H   0  0  0  0  0  0  0  0  0  0  0  0
    1.2070    1.7400    0.0000 H   0  0  0  0  0  0  0  0  0  0  0  0
    1.3940    1.0410    0.0000 H   0  0  0  0  0  0  0  0  0  0  0  0
  1  2  1  0  0  0  0
  1 22  1  0  0  0  0
  1 23  1  0  0  0  0
  1 24  1  0  0  0  0
  2  3  1  0  0  0  0
  2  7  2  0  0  0  0
  3  4  2  0  0  0  0
  3 21  1  0  0  0  0
  4  5  1  0  0  0  0
  4 25  1  0  0  0  0
  5  6  2  0  0  0  0
  5 10  1  0  0  0  0
  6  7  1  0  0  0  0
  6  8  1  0  0  0  0
  7 26  1  0  0  0  0
  8  9  2  0  0  0  0
  9 10  1  0  0  0  0
  9 13  1  0  0  0  0
 11 12  1  0  0  0  0
 11 14  1  0  0  0  0
 11 15  1  0  0  0  0
 11 16  1  0  0  0  0
 12 13  2  0  0  0  0
 12 18  1  0  0  0  0
 13 27  1  0  0  0  0
 17 18  1  0  0  0  0
 18 19  1  0  0  0  0
 18 20  1  0  0  0  0
 21 28  1  0  0  0  0
 21 29  1  0  0  0  0
 21 30  1  0  0  0  0
M  END
> <Molecule name>
664311

> <Activity>
1

$$$$
696916
  MOE2011           2D

 32 33  0  0  1  0  0  0  0  0999 V2000
    4.5080   -0.5560    0.0000 N   0  0  0  0  0  0  0  0  0  0  0  0
    3.7930   -0.1440    0.0000 C   0  0  0  0  0  0  0  0  0  0  0  0
    3.0790   -0.5560    0.0000 N   0  0  0  0  0  0  0  0  0  0  0  0
    3.0790   -1.3810    0.0000 C   0  0  0  0  0  0  0  0  0  0  0  0
    3.7930   -1.7940    0.0000 N   0  0  0  0  0  0  0  0  0  0  0  0
    4.5080   -1.3810    0.0000 C   0  0  0  0  0  0  0  0  0  0  0  0
    2.3640   -1.7940    0.0000 N   0  0  0  0  0  0  0  0  0  0  0  0
    3.7930    0.6820    0.0000 N   0  0  0  0  0  0  0  0  0  0  0  0
    4.4610    1.1670    0.0000 C   0  0  0  0  0  0  0  0  0  0  0  0
    4.2060    1.9510    0.0000 C   0  0  0  0  0  0  0  0  0  0  0  0
    3.3810    1.9510    0.0000 C   0  0  0  0  0  0  0  0  0  0  0  0
    3.1260    1.1670    0.0000 N   0  0  0  0  0  0  0  0  0  0  0  0
    2.8960    2.6190    0.0000 C   0  0  0  0  0  0  0  0  0  0  0  0
    5.2460    1.4220    0.0000 C   0  0  0  0  0  0  0  0  0  0  0  0
    4.9460    0.4990    0.0000 C   0  0  0  0  0  0  0  0  0  0  0  0
    5.2220   -1.7940    0.0000 C   0  0  0  0  0  0  0  0  0  0  0  0
    5.2220   -2.6190    0.0000 Br  0  0  0  0  0  0  0  0  0  0  0  0
    1.6500   -1.3810    0.0000 H   0  0  0  0  0  0  0  0  0  0  0  0
    2.3640   -2.6190    0.0000 H   0  0  0  0  0  0  0  0  0  0  0  0
    4.9560    2.2950    0.0000 H   0  0  0  0  0  0  0  0  0  0  0  0
    4.3010    2.7710    0.0000 H   0  0  0  0  0  0  0  0  0  0  0  0
    3.5630    3.1040    0.0000 H   0  0  0  0  0  0  0  0  0  0  0  0
    2.4110    3.2860    0.0000 H   0  0  0  0  0  0  0  0  0  0  0  0
    2.2280    2.1340    0.0000 H   0  0  0  0  0  0  0  0  0  0  0  0
    5.5000    0.6370    0.0000 H   0  0  0  0  0  0  0  0  0  0  0  0
    6.0300    1.6760    0.0000 H   0  0  0  0  0  0  0  0  0  0  0  0
    5.2460    2.2460    0.0000 H   0  0  0  0  0  0  0  0  0  0  0  0
    4.2790    0.0140    0.0000 H   0  0  0  0  0  0  0  0  0  0  0  0
    5.4310   -0.1680    0.0000 H   0  0  0  0  0  0  0  0  0  0  0  0
    5.7310    0.2440    0.0000 H   0  0  0  0  0  0  0  0  0  0  0  0
    5.6600   -1.0940    0.0000 H   0  0  0  0  0  0  0  0  0  0  0  0
    6.0470   -1.7650    0.0000 H   0  0  0  0  0  0  0  0  0  0  0  0
  1  2  1  0  0  0  0
  1  6  2  0  0  0  0
  2  3  2  0  0  0  0
  2  8  1  0  0  0  0
  3  4  1  0  0  0  0
  4  5  2  0  0  0  0
  4  7  1  0  0  0  0
  5  6  1  0  0  0  0
  6 16  1  0  0  0  0
  7 18  1  0  0  0  0
  7 19  1  0  0  0  0
  8  9  1  0  0  0  0
  8 12  1  0  0  0  0
  9 10  1  0  0  0  0
  9 14  1  0  0  0  0
  9 15  1  0  0  0  0
 10 11  1  0  0  0  0
 10 20  1  0  0  0  0
 10 21  1  0  0  0  0
 11 12  2  0  0  0  0
 11 13  1  0  0  0  0
 13 22  1  0  0  0  0
 13 23  1  0  0  0  0
 13 24  1  0  0  0  0
 14 25  1  0  0  0  0
 14 26  1  0  0  0  0
 14 27  1  0  0  0  0
 15 28  1  0  0  0  0
 15 29  1  0  0  0  0
 15 30  1  0  0  0  0
 16 17  1  0  0  0  0
 16 31  1  0  0  0  0
 16 32  1  0  0  0  0
M  END
> <Molecule name>
696916

> <Activity>
1

$$$$
639517
  MOE2011           2D

 41 43  0  0  1  0  0  0  0  0999 V2000
    3.9720    1.7090    0.0000 C   0  0  0  0  0  0  0  0  0  0  0  0
    3.1660    1.5370    0.0000 C   0  0  0  0  0  0  0  0  0  0  0  0
    3.0790    0.7160    0.0000 C   0  0  0  0  0  0  0  0  0  0  0  0
    3.8330    0.3810    0.0000 C   0  0  0  0  0  0  0  0  0  0  0  0
    4.3850    0.9940    0.0000 C   0  0  3  0  0  0  0  0  0  0  0  0
    5.2050    0.9080    0.0000 C   0  0  0  0  0  0  0  0  0  0  0  0
    4.0050   -0.4260    0.0000 O   0  0  0  0  0  0  0  0  0  0  0  0
    2.3640    0.3040    0.0000 C   0  0  0  0  0  0  0  0  0  0  0  0
    5.6900    1.5750    0.0000 N   0  0  0  0  0  0  0  0  0  0  0  0
    6.5110    1.4890    0.0000 C   0  0  0  0  0  0  0  0  0  0  0  0
    6.9950    2.1570    0.0000 C   0  0  0  0  0  0  0  0  0  0  0  0
    6.6600    2.9100    0.0000 O   0  0  0  0  0  0  0  0  0  0  0  0
    5.8400    2.9960    0.0000 C   0  0  0  0  0  0  0  0  0  0  0  0
    5.3540    2.3290    0.0000 C   0  0  0  0  0  0  0  0  0  0  0  0
    2.3640   -2.1710    0.0000 C   0  0  0  0  0  0  0  0  0  0  0  0
    3.0790   -1.7590    0.0000 C   0  0  0  0  0  0  0  0  0  0  0  0
    3.0790   -0.9340    0.0000 C   0  0  0  0  0  0  0  0  0  0  0  0
    2.3640   -0.5210    0.0000 C   0  0  0  0  0  0  0  0  0  0  0  0
    1.6500   -0.9340    0.0000 C   0  0  0  0  0  0  0  0  0  0  0  0
    1.6500   -1.7590    0.0000 C   0  0  0  0  0  0  0  0  0  0  0  0
    2.3640   -2.9960    0.0000 Cl  0  0  0  0  0  0  0  0  0  0  0  0
    3.8950    2.5300    0.0000 H   0  0  0  0  0  0  0  0  0  0  0  0
    4.6350    2.2000    0.0000 H   0  0  0  0  0  0  0  0  0  0  0  0
    2.9020    2.3190    0.0000 H   0  0  0  0  0  0  0  0  0  0  0  0
    2.3600    1.7170    0.0000 H   0  0  0  0  0  0  0  0  0  0  0  0
    4.7360    0.2480    0.0000 H   0  0  0  0  0  0  0  0  0  0  0  0
    5.1470    0.0850    0.0000 H   0  0  0  0  0  0  0  0  0  0  0  0
    5.8550    0.3990    0.0000 H   0  0  0  0  0  0  0  0  0  0  0  0
    1.6500    0.7160    0.0000 H   0  0  0  0  0  0  0  0  0  0  0  0
    6.4540    0.6660    0.0000 H   0  0  0  0  0  0  0  0  0  0  0  0
    7.1620    0.9820    0.0000 H   0  0  0  0  0  0  0  0  0  0  0  0
    7.6790    1.6950    0.0000 H   0  0  0  0  0  0  0  0  0  0  0  0
    7.7600    2.4660    0.0000 H   0  0  0  0  0  0  0  0  0  0  0  0
    5.8970    3.8190    0.0000 H   0  0  0  0  0  0  0  0  0  0  0  0
    5.1900    3.5050    0.0000 H   0  0  0  0  0  0  0  0  0  0  0  0
    4.5540    2.5290    0.0000 H   0  0  0  0  0  0  0  0  0  0  0  0
    4.6700    2.7900    0.0000 H   0  0  0  0  0  0  0  0  0  0  0  0
    3.7930   -2.1710    0.0000 H   0  0  0  0  0  0  0  0  0  0  0  0
    3.8860   -0.7620    0.0000 H   0  0  0  0  0  0  0  0  0  0  0  0
    0.9360   -0.5210    0.0000 H   0  0  0  0  0  0  0  0  0  0  0  0
    0.9360   -2.1710    0.0000 H   0  0  0  0  0  0  0  0  0  0  0  0
  1  2  1  0  0  0  0
  1  5  1  0  0  0  0
  1 22  1  0  0  0  0
  1 23  1  0  0  0  0
  2  3  1  0  0  0  0
  2 24  1  0  0  0  0
  2 25  1  0  0  0  0
  3  4  1  0  0  0  0
  3  8  2  0  0  0  0
  4  5  1  0  0  0  0
  4  7  2  0  0  0  0
  5  6  1  0  0  0  0
  5 26  1  0  0  0  0
  6  9  1  0  0  0  0
  6 27  1  0  0  0  0
  6 28  1  0  0  0  0
  8 18  1  0  0  0  0
  8 29  1  0  0  0  0
  9 10  1  0  0  0  0
  9 14  1  0  0  0  0
 10 11  1  0  0  0  0
 10 30  1  0  0  0  0
 10 31  1  0  0  0  0
 11 12  1  0  0  0  0
 11 32  1  0  0  0  0
 11 33  1  0  0  0  0
 12 13  1  0  0  0  0
 13 14  1  0  0  0  0
 13 34  1  0  0  0  0
 13 35  1  0  0  0  0
 14 36  1  0  0  0  0
 14 37  1  0  0  0  0
 15 16  1  0  0  0  0
 15 20  2  0  0  0  0
 15 21  1  0  0  0  0
 16 17  2  0  0  0  0
 16 38  1  0  0  0  0
 17 18  1  0  0  0  0
 17 39  1  0  0  0  0
 18 19  2  0  0  0  0
 19 20  1  0  0  0  0
 19 40  1  0  0  0  0
 20 41  1  0  0  0  0
M  END
> <Molecule name>
639517

> <Activity>
1

$$$$
618315
  MOE2011           2D

 22 23  0  0  0  0  0  0  0  0999 V2000
    1.6500   -1.8700    0.0000 C   0  0  0  0  0  0  0  0  0  0  0  0
    2.3640   -1.4580    0.0000 O   0  0  0  0  0  0  0  0  0  0  0  0
    2.3640   -0.6330    0.0000 C   0  0  0  0  0  0  0  0  0  0  0  0
    1.6500   -0.2200    0.0000 C   0  0  0  0  0  0  0  0  0  0  0  0
    1.6500    0.6050    0.0000 C   0  0  0  0  0  0  0  0  0  0  0  0
    2.3640    1.0170    0.0000 C   0  0  0  0  0  0  0  0  0  0  0  0
    3.0790    0.6050    0.0000 C   0  0  0  0  0  0  0  0  0  0  0  0
    3.0790   -0.2200    0.0000 C   0  0  0  0  0  0  0  0  0  0  0  0
    3.8160   -0.6620    0.0000 C   0  0  0  0  0  0  0  0  0  0  0  0
    3.8060   -1.4870    0.0000 O   0  0  0  0  0  0  0  0  0  0  0  0
    4.5640   -0.2380    0.0000 C   0  0  0  0  0  0  0  0  0  0  0  0
    4.5640    0.6220    0.0000 C   0  0  0  0  0  0  0  0  0  0  0  0
    3.8160    1.0450    0.0000 C   0  0  0  0  0  0  0  0  0  0  0  0
    3.8060    1.8700    0.0000 O   0  0  0  0  0  0  0  0  0  0  0  0
    1.3940   -1.4270    0.0000 H   0  0  0  0  0  0  0  0  0  0  0  0
    1.2070   -2.1260    0.0000 H   0  0  0  0  0  0  0  0  0  0  0  0
    1.9060   -2.3130    0.0000 H   0  0  0  0  0  0  0  0  0  0  0  0
    1.2070   -0.4760    0.0000 H   0  0  0  0  0  0  0  0  0  0  0  0
    1.2070    0.8600    0.0000 H   0  0  0  0  0  0  0  0  0  0  0  0
    2.3640    1.5290    0.0000 H   0  0  0  0  0  0  0  0  0  0  0  0
    5.0060   -0.4950    0.0000 H   0  0  0  0  0  0  0  0  0  0  0  0
    5.0060    0.8800    0.0000 H   0  0  0  0  0  0  0  0  0  0  0  0
  1  2  1  0  0  0  0
  1 15  1  0  0  0  0
  1 16  1  0  0  0  0
  1 17  1  0  0  0  0
  2  3  1  0  0  0  0
  3  4  2  0  0  0  0
  3  8  1  0  0  0  0
  4  5  1  0  0  0  0
  4 18  1  0  0  0  0
  5  6  2  0  0  0  0
  5 19  1  0  0  0  0
  6  7  1  0  0  0  0
  6 20  1  0  0  0  0
  7  8  2  0  0  0  0
  7 13  1  0  0  0  0
  8  9  1  0  0  0  0
  9 10  2  0  0  0  0
  9 11  1  0  0  0  0
 11 12  2  0  0  0  0
 11 21  1  0  0  0  0
 12 13  1  0  0  0  0
 12 22  1  0  0  0  0
 13 14  2  0  0  0  0
M  END
> <Molecule name>
618315

> <Activity>
1

$$$$
618059
  MOE2011           2D

 37 38  0  0  0  0  0  0  0  0999 V2000
    1.6500   -2.0620    0.0000 C   0  0  0  0  0  0  0  0  0  0  0  0
    1.6500   -2.8880    0.0000 C   0  0  0  0  0  0  0  0  0  0  0  0
    2.3640   -3.3000    0.0000 C   0  0  0  0  0  0  0  0  0  0  0  0
    3.0790   -2.8880    0.0000 C   0  0  0  0  0  0  0  0  0  0  0  0
    3.0790   -2.0620    0.0000 C   0  0  0  0  0  0  0  0  0  0  0  0
    2.3640   -1.6500    0.0000 C   0  0  0  0  0  0  0  0  0  0  0  0
    2.3640   -0.8250    0.0000 C   0  0  0  0  0  0  0  0  0  0  0  0
    3.0790   -0.4120    0.0000 C   0  0  0  0  0  0  0  0  0  0  0  0
    3.0790    0.4120    0.0000 C   0  0  0  0  0  0  0  0  0  0  0  0
    2.3640    0.8250    0.0000 O   0  0  0  0  0  0  0  0  0  0  0  0
    3.7930    0.8250    0.0000 C   0  0  0  0  0  0  0  0  0  0  0  0
    3.7930    1.6500    0.0000 C   0  0  0  0  0  0  0  0  0  0  0  0
    4.5080    2.0620    0.0000 N   0  0  0  0  0  0  0  0  0  0  0  0
    4.5080    2.8880    0.0000 C   0  0  0  0  0  0  0  0  0  0  0  0
    5.2220    3.3000    0.0000 C   0  0  0  0  0  0  0  0  0  0  0  0
    5.9370    2.8880    0.0000 O   0  0  0  0  0  0  0  0  0  0  0  0
    5.9370    2.0620    0.0000 C   0  0  0  0  0  0  0  0  0  0  0  0
    5.2220    1.6500    0.0000 C   0  0  0  0  0  0  0  0  0  0  0  0
    0.9360   -1.6500    0.0000 H   0  0  0  0  0  0  0  0  0  0  0  0
    0.9360   -3.3000    0.0000 H   0  0  0  0  0  0  0  0  0  0  0  0
    2.3640   -4.1250    0.0000 H   0  0  0  0  0  0  0  0  0  0  0  0
    3.7930   -3.3000    0.0000 H   0  0  0  0  0  0  0  0  0  0  0  0
    3.7930   -1.6500    0.0000 H   0  0  0  0  0  0  0  0  0  0  0  0
    1.6500   -0.4120    0.0000 H   0  0  0  0  0  0  0  0  0  0  0  0
    3.7930   -0.8250    0.0000 H   0  0  0  0  0  0  0  0  0  0  0  0
    4.2310    0.1250    0.0000 H   0  0  0  0  0  0  0  0  0  0  0  0
    4.6180    0.7960    0.0000 H   0  0  0  0  0  0  0  0  0  0  0  0
    2.9690    1.6790    0.0000 H   0  0  0  0  0  0  0  0  0  0  0  0
    3.3560    2.3500    0.0000 H   0  0  0  0  0  0  0  0  0  0  0  0
    3.6830    2.9160    0.0000 H   0  0  0  0  0  0  0  0  0  0  0  0
    4.0710    3.5870    0.0000 H   0  0  0  0  0  0  0  0  0  0  0  0
    4.8350    4.0280    0.0000 H   0  0  0  0  0  0  0  0  0  0  0  0
    5.6100    4.0280    0.0000 H   0  0  0  0  0  0  0  0  0  0  0  0
    6.7610    2.0340    0.0000 H   0  0  0  0  0  0  0  0  0  0  0  0
    6.3740    1.3630    0.0000 H   0  0  0  0  0  0  0  0  0  0  0  0
    5.0790    0.8380    0.0000 H   0  0  0  0  0  0  0  0  0  0  0  0
    5.6100    0.9220    0.0000 H   0  0  0  0  0  0  0  0  0  0  0  0
  1  2  1  0  0  0  0
  1  6  2  0  0  0  0
  1 19  1  0  0  0  0
  2  3  2  0  0  0  0
  2 20  1  0  0  0  0
  3  4  1  0  0  0  0
  3 21  1  0  0  0  0
  4  5  2  0  0  0  0
  4 22  1  0  0  0  0
  5  6  1  0  0  0  0
  5 23  1  0  0  0  0
  6  7  1  0  0  0  0
  7  8  2  0  0  0  0
  7 24  1  0  0  0  0
  8  9  1  0  0  0  0
  8 25  1  0  0  0  0
  9 10  2  0  0  0  0
  9 11  1  0  0  0  0
 11 12  1  0  0  0  0
 11 26  1  0  0  0  0
 11 27  1  0  0  0  0
 12 13  1  0  0  0  0
 12 28  1  0  0  0  0
 12 29  1  0  0  0  0
 13 14  1  0  0  0  0
 13 18  1  0  0  0  0
 14 15  1  0  0  0  0
 14 30  1  0  0  0  0
 14 31  1  0  0  0  0
 15 16  1  0  0  0  0
 15 32  1  0  0  0  0
 15 33  1  0  0  0  0
 16 17  1  0  0  0  0
 17 18  1  0  0  0  0
 17 34  1  0  0  0  0
 17 35  1  0  0  0  0
 18 36  1  0  0  0  0
 18 37  1  0  0  0  0
M  END
> <Molecule name>
618059

> <Activity>
1

$$$$
639504
  MOE2011           2D

 47 47  0  0  1  0  0  0  0  0999 V2000
    3.7710    1.9620    0.0000 C   0  0  0  0  0  0  0  0  0  0  0  0
    3.5160    1.1770    0.0000 C   0  0  0  0  0  0  0  0  0  0  0  0
    2.6910    1.1770    0.0000 C   0  0  0  0  0  0  0  0  0  0  0  0
    2.4360    1.9620    0.0000 C   0  0  0  0  0  0  0  0  0  0  0  0
    3.1030    2.4460    0.0000 C   0  0  3  0  0  0  0  0  0  0  0  0
    3.1030    3.2720    0.0000 C   0  0  0  0  0  0  0  0  0  0  0  0
    1.6510    2.2170    0.0000 O   0  0  0  0  0  0  0  0  0  0  0  0
    2.2050    0.5090    0.0000 C   0  0  0  0  0  0  0  0  0  0  0  0
    2.5410   -0.2450    0.0000 C   0  0  0  0  0  0  0  0  0  0  0  0
    3.8180    3.6840    0.0000 N   0  0  0  0  0  0  0  0  0  0  0  0
    2.0560   -0.9130    0.0000 C   0  0  0  0  0  0  0  0  0  0  0  0
    2.3920   -1.6660    0.0000 C   0  0  0  0  0  0  0  0  0  0  0  0
    3.8180    4.5100    0.0000 C   0  0  0  0  0  0  0  0  0  0  0  0
    4.5330    3.2720    0.0000 C   0  0  0  0  0  0  0  0  0  0  0  0
    1.9060   -2.3340    0.0000 C   0  0  0  0  0  0  0  0  0  0  0  0
    2.2420   -3.0880    0.0000 C   0  0  0  0  0  0  0  0  0  0  0  0
    1.7570   -3.7560    0.0000 C   0  0  0  0  0  0  0  0  0  0  0  0
    2.0930   -4.5100    0.0000 C   0  0  0  0  0  0  0  0  0  0  0  0
    4.5800    1.7990    0.0000 H   0  0  0  0  0  0  0  0  0  0  0  0
    4.3290    2.5690    0.0000 H   0  0  0  0  0  0  0  0  0  0  0  0
    4.2660    0.8340    0.0000 H   0  0  0  0  0  0  0  0  0  0  0  0
    3.6110    0.3570    0.0000 H   0  0  0  0  0  0  0  0  0  0  0  0
    2.3980    2.8740    0.0000 H   0  0  0  0  0  0  0  0  0  0  0  0
    2.2790    3.3000    0.0000 H   0  0  0  0  0  0  0  0  0  0  0  0
    2.6660    3.9710    0.0000 H   0  0  0  0  0  0  0  0  0  0  0  0
    1.3850    0.5960    0.0000 H   0  0  0  0  0  0  0  0  0  0  0  0
    3.3060    0.0640    0.0000 H   0  0  0  0  0  0  0  0  0  0  0  0
    3.2250   -0.7060    0.0000 H   0  0  0  0  0  0  0  0  0  0  0  0
    1.3720   -0.4520    0.0000 H   0  0  0  0  0  0  0  0  0  0  0  0
    1.2910   -1.2220    0.0000 H   0  0  0  0  0  0  0  0  0  0  0  0
    3.1570   -1.3570    0.0000 H   0  0  0  0  0  0  0  0  0  0  0  0
    3.0760   -2.1280    0.0000 H   0  0  0  0  0  0  0  0  0  0  0  0
    4.6430    4.5100    0.0000 H   0  0  0  0  0  0  0  0  0  0  0  0
    3.8180    5.3350    0.0000 H   0  0  0  0  0  0  0  0  0  0  0  0
    2.9930    4.5100    0.0000 H   0  0  0  0  0  0  0  0  0  0  0  0
    4.6190    2.4510    0.0000 H   0  0  0  0  0  0  0  0  0  0  0  0
    5.2470    2.8590    0.0000 H   0  0  0  0  0  0  0  0  0  0  0  0
    4.9450    3.9860    0.0000 H   0  0  0  0  0  0  0  0  0  0  0  0
    1.2230   -1.8730    0.0000 H   0  0  0  0  0  0  0  0  0  0  0  0
    1.1420   -2.6430    0.0000 H   0  0  0  0  0  0  0  0  0  0  0  0
    3.0070   -2.7790    0.0000 H   0  0  0  0  0  0  0  0  0  0  0  0
    2.9260   -3.5500    0.0000 H   0  0  0  0  0  0  0  0  0  0  0  0
    1.0730   -3.2950    0.0000 H   0  0  0  0  0  0  0  0  0  0  0  0
    0.9920   -4.0650    0.0000 H   0  0  0  0  0  0  0  0  0  0  0  0
    1.3400   -4.8460    0.0000 H   0  0  0  0  0  0  0  0  0  0  0  0
    2.4290   -5.2630    0.0000 H   0  0  0  0  0  0  0  0  0  0  0  0
    2.8460   -4.1740    0.0000 H   0  0  0  0  0  0  0  0  0  0  0  0
  1  2  1  0  0  0  0
  1  5  1  0  0  0  0
  1 19  1  0  0  0  0
  1 20  1  0  0  0  0
  2  3  1  0  0  0  0
  2 21  1  0  0  0  0
  2 22  1  0  0  0  0
  3  4  1  0  0  0  0
  3  8  2  0  0  0  0
  4  5  1  0  0  0  0
  4  7  2  0  0  0  0
  5  6  1  0  0  0  0
  5 23  1  0  0  0  0
  6 10  1  0  0  0  0
  6 24  1  0  0  0  0
  6 25  1  0  0  0  0
  8  9  1  0  0  0  0
  8 26  1  0  0  0  0
  9 11  1  0  0  0  0
  9 27  1  0  0  0  0
  9 28  1  0  0  0  0
 10 13  1  0  0  0  0
 10 14  1  0  0  0  0
 11 12  1  0  0  0  0
 11 29  1  0  0  0  0
 11 30  1  0  0  0  0
 12 15  1  0  0  0  0
 12 31  1  0  0  0  0
 12 32  1  0  0  0  0
 13 33  1  0  0  0  0
 13 34  1  0  0  0  0
 13 35  1  0  0  0  0
 14 36  1  0  0  0  0
 14 37  1  0  0  0  0
 14 38  1  0  0  0  0
 15 16  1  0  0  0  0
 15 39  1  0  0  0  0
 15 40  1  0  0  0  0
 16 17  1  0  0  0  0
 16 41  1  0  0  0  0
 16 42  1  0  0  0  0
 17 18  1  0  0  0  0
 17 43  1  0  0  0  0
 17 44  1  0  0  0  0
 18 45  1  0  0  0  0
 18 46  1  0  0  0  0
 18 47  1  0  0  0  0
M  END
> <Molecule name>
639504

> <Activity>
1

$$$$
648148
  MOE2011           2D

 34 37  0  0  0  0  0  0  0  0999 V2000
    3.7220   -1.4260    0.0000 C   0  0  0  0  0  0  0  0  0  0  0  0
    3.7230   -0.6010    0.0000 N   0  0  0  0  0  0  0  0  0  0  0  0
    3.0600   -0.1180    0.0000 C   0  0  0  0  0  0  0  0  0  0  0  0
    2.2270   -0.3090    0.0000 C   0  0  0  0  0  0  0  0  0  0  0  0
    1.6500    0.3210    0.0000 C   0  0  0  0  0  0  0  0  0  0  0  0
    1.9130    1.1340    0.0000 C   0  0  0  0  0  0  0  0  0  0  0  0
    2.7500    1.3060    0.0000 C   0  0  0  0  0  0  0  0  0  0  0  0
    3.3130    0.6620    0.0000 C   0  0  0  0  0  0  0  0  0  0  0  0
    7.1350    0.7760    0.0000 O   0  0  0  0  0  0  0  0  0  0  0  0
    6.5900    0.1560    0.0000 C   0  0  0  0  0  0  0  0  0  0  0  0
    5.7460    0.3220    0.0000 C   0  0  0  0  0  0  0  0  0  0  0  0
    5.4920    1.1060    0.0000 C   0  0  0  0  0  0  0  0  0  0  0  0
    4.6850    1.2780    0.0000 C   0  0  0  0  0  0  0  0  0  0  0  0
    4.1330    0.6650    0.0000 C   0  0  0  0  0  0  0  0  0  0  0  0
    6.8620   -0.6590    0.0000 C   0  0  0  0  0  0  0  0  0  0  0  0
    6.2870   -1.2980    0.0000 C   0  0  0  0  0  0  0  0  0  0  0  0
    5.4480   -1.1130    0.0000 C   0  0  0  0  0  0  0  0  0  0  0  0
    5.1940   -0.2910    0.0000 C   0  0  0  0  0  0  0  0  0  0  0  0
    4.3880   -0.1200    0.0000 C   0  0  0  0  0  0  0  0  0  0  0  0
    4.8880   -1.7190    0.0000 O   0  0  0  0  0  0  0  0  0  0  0  0
    6.0440    1.7190    0.0000 C   0  0  0  0  0  0  0  0  0  0  0  0
    3.2100   -1.4240    0.0000 H   0  0  0  0  0  0  0  0  0  0  0  0
    3.7210   -1.9370    0.0000 H   0  0  0  0  0  0  0  0  0  0  0  0
    4.2330   -1.4260    0.0000 H   0  0  0  0  0  0  0  0  0  0  0  0
    2.0750   -0.7970    0.0000 H   0  0  0  0  0  0  0  0  0  0  0  0
    1.1500    0.2130    0.0000 H   0  0  0  0  0  0  0  0  0  0  0  0
    1.5720    1.5150    0.0000 H   0  0  0  0  0  0  0  0  0  0  0  0
    2.9130    1.7900    0.0000 H   0  0  0  0  0  0  0  0  0  0  0  0
    4.5270    1.7640    0.0000 H   0  0  0  0  0  0  0  0  0  0  0  0
    7.3630   -0.7640    0.0000 H   0  0  0  0  0  0  0  0  0  0  0  0
    6.4430   -1.7850    0.0000 H   0  0  0  0  0  0  0  0  0  0  0  0
    6.4240    1.3770    0.0000 H   0  0  0  0  0  0  0  0  0  0  0  0
    6.3860    2.1000    0.0000 H   0  0  0  0  0  0  0  0  0  0  0  0
    5.6640    2.0620    0.0000 H   0  0  0  0  0  0  0  0  0  0  0  0
  1  2  1  0  0  0  0
  1 22  1  0  0  0  0
  1 23  1  0  0  0  0
  1 24  1  0  0  0  0
  2  3  1  0  0  0  0
  2 19  1  0  0  0  0
  3  4  1  0  0  0  0
  3  8  2  0  0  0  0
  4  5  2  0  0  0  0
  4 25  1  0  0  0  0
  5  6  1  0  0  0  0
  5 26  1  0  0  0  0
  6  7  2  0  0  0  0
  6 27  1  0  0  0  0
  7  8  1  0  0  0  0
  7 28  1  0  0  0  0
  8 14  1  0  0  0  0
  9 10  2  0  0  0  0
 10 11  1  0  0  0  0
 10 15  1  0  0  0  0
 11 12  1  0  0  0  0
 11 18  2  0  0  0  0
 12 13  2  0  0  0  0
 12 21  1  0  0  0  0
 13 14  1  0  0  0  0
 13 29  1  0  0  0  0
 14 19  2  0  0  0  0
 15 16  2  0  0  0  0
 15 30  1  0  0  0  0
 16 17  1  0  0  0  0
 16 31  1  0  0  0  0
 17 18  1  0  0  0  0
 17 20  2  0  0  0  0
 18 19  1  0  0  0  0
 21 32  1  0  0  0  0
 21 33  1  0  0  0  0
 21 34  1  0  0  0  0
M  END
> <Molecule name>
648148

> <Activity>
1

$$$$
693442
  MOE2011           2D

 56 58  0  0  1  0  0  0  0  0999 V2000
    3.7930   -3.3000    0.0000 C   0  0  0  0  0  0  0  0  0  0  0  0
    3.0790   -2.8880    0.0000 C   0  0  3  0  0  0  0  0  0  0  0  0
    3.0790   -2.0620    0.0000 C   0  0  0  0  0  0  0  0  0  0  0  0
    3.7930   -1.6500    0.0000 C   0  0  0  0  0  0  0  0  0  0  0  0
    4.5080   -2.0620    0.0000 C   0  0  0  0  0  0  0  0  0  0  0  0
    4.5080   -2.8880    0.0000 C   0  0  0  0  0  0  0  0  0  0  0  0
    2.3640   -1.6500    0.0000 O   0  0  0  0  0  0  0  0  0  0  0  0
    3.7930   -0.8250    0.0000 C   0  0  0  0  0  0  0  0  0  0  0  0
    4.5080   -0.4120    0.0000 C   0  0  0  0  0  0  0  0  0  0  0  0
    5.2220   -0.8250    0.0000 C   0  0  0  0  0  0  0  0  0  0  0  0
    5.9370   -0.4120    0.0000 C   0  0  0  0  0  0  0  0  0  0  0  0
    5.9370    0.4120    0.0000 C   0  0  0  0  0  0  0  0  0  0  0  0
    5.2220    0.8250    0.0000 C   0  0  0  0  0  0  0  0  0  0  0  0
    4.5080    0.4120    0.0000 C   0  0  0  0  0  0  0  0  0  0  0  0
    6.6510    0.8250    0.0000 O   0  0  0  0  0  0  0  0  0  0  0  0
    6.6510    1.6500    0.0000 C   0  0  0  0  0  0  0  0  0  0  0  0
    5.9370    2.0620    0.0000 O   0  0  0  0  0  0  0  0  0  0  0  0
    7.3660    2.0620    0.0000 C   0  0  0  0  0  0  0  0  0  0  0  0
    8.0800    3.3000    0.0000 C   0  0  0  0  0  0  0  0  0  0  0  0
    8.7950    2.8880    0.0000 C   0  0  0  0  0  0  0  0  0  0  0  0
    9.5090    3.3000    0.0000 C   0  0  0  0  0  0  0  0  0  0  0  0
    9.5090    4.1250    0.0000 C   0  0  0  0  0  0  0  0  0  0  0  0
    8.7950    4.5380    0.0000 C   0  0  0  0  0  0  0  0  0  0  0  0
    8.0800    4.1250    0.0000 C   0  0  0  0  0  0  0  0  0  0  0  0
    7.3660    2.8880    0.0000 C   0  0  0  0  0  0  0  0  0  0  0  0
   10.2240    4.5380    0.0000 Cl  0  0  0  0  0  0  0  0  0  0  0  0
    2.3640   -4.1250    0.0000 N   0  0  0  0  0  0  0  0  0  0  0  0
    1.6500   -4.5380    0.0000 C   0  0  0  0  0  0  0  0  0  0  0  0
    3.0790   -4.5380    0.0000 C   0  0  0  0  0  0  0  0  0  0  0  0
    2.3640   -3.3000    0.0000 C   0  0  0  0  0  0  0  0  0  0  0  0
    3.4060   -4.0280    0.0000 H   0  0  0  0  0  0  0  0  0  0  0  0
    4.1810   -4.0280    0.0000 H   0  0  0  0  0  0  0  0  0  0  0  0
    2.3380   -2.5260    0.0000 H   0  0  0  0  0  0  0  0  0  0  0  0
    4.9450   -1.3630    0.0000 H   0  0  0  0  0  0  0  0  0  0  0  0
    5.3320   -2.0340    0.0000 H   0  0  0  0  0  0  0  0  0  0  0  0
    4.9450   -3.5870    0.0000 H   0  0  0  0  0  0  0  0  0  0  0  0
    5.3320   -2.9160    0.0000 H   0  0  0  0  0  0  0  0  0  0  0  0
    3.0790   -0.4120    0.0000 H   0  0  0  0  0  0  0  0  0  0  0  0
    5.2220   -1.6500    0.0000 H   0  0  0  0  0  0  0  0  0  0  0  0
    6.6510   -0.8250    0.0000 H   0  0  0  0  0  0  0  0  0  0  0  0
    5.2220    1.6500    0.0000 H   0  0  0  0  0  0  0  0  0  0  0  0
    3.7930    0.8250    0.0000 H   0  0  0  0  0  0  0  0  0  0  0  0
    8.0800    1.6500    0.0000 H   0  0  0  0  0  0  0  0  0  0  0  0
    8.7950    2.0630    0.0000 H   0  0  0  0  0  0  0  0  0  0  0  0
   10.2240    2.8880    0.0000 H   0  0  0  0  0  0  0  0  0  0  0  0
    8.7950    5.3630    0.0000 H   0  0  0  0  0  0  0  0  0  0  0  0
    7.3660    4.5380    0.0000 H   0  0  0  0  0  0  0  0  0  0  0  0
    6.6510    3.3000    0.0000 H   0  0  0  0  0  0  0  0  0  0  0  0
    1.2380   -3.8230    0.0000 H   0  0  0  0  0  0  0  0  0  0  0  0
    0.9360   -4.9500    0.0000 H   0  0  0  0  0  0  0  0  0  0  0  0
    2.0620   -5.2520    0.0000 H   0  0  0  0  0  0  0  0  0  0  0  0
    2.6660   -5.2520    0.0000 H   0  0  0  0  0  0  0  0  0  0  0  0
    3.7930   -4.9500    0.0000 H   0  0  0  0  0  0  0  0  0  0  0  0
    3.6920   -3.9860    0.0000 H   0  0  0  0  0  0  0  0  0  0  0  0
    1.9270   -2.6000    0.0000 H   0  0  0  0  0  0  0  0  0  0  0  0
    1.5400   -3.2710    0.0000 H   0  0  0  0  0  0  0  0  0  0  0  0
  1  2  1  0  0  0  0
  1  6  1  0  0  0  0
  1 31  1  0  0  0  0
  1 32  1  0  0  0  0
  2  3  1  0  0  0  0
  2 30  1  0  0  0  0
  2 33  1  0  0  0  0
  3  4  1  0  0  0  0
  3  7  2  0  0  0  0
  4  5  1  0  0  0  0
  4  8  2  0  0  0  0
  5  6  1  0  0  0  0
  5 34  1  0  0  0  0
  5 35  1  0  0  0  0
  6 36  1  0  0  0  0
  6 37  1  0  0  0  0
  8  9  1  0  0  0  0
  8 38  1  0  0  0  0
  9 10  1  0  0  0  0
  9 14  2  0  0  0  0
 10 11  2  0  0  0  0
 10 39  1  0  0  0  0
 11 12  1  0  0  0  0
 11 40  1  0  0  0  0
 12 13  2  0  0  0  0
 12 15  1  0  0  0  0
 13 14  1  0  0  0  0
 13 41  1  0  0  0  0
 14 42  1  0  0  0  0
 15 16  1  0  0  0  0
 16 17  2  0  0  0  0
 16 18  1  0  0  0  0
 18 25  2  0  0  0  0
 18 43  1  0  0  0  0
 19 20  1  0  0  0  0
 19 24  2  0  0  0  0
 19 25  1  0  0  0  0
 20 21  2  0  0  0  0
 20 44  1  0  0  0  0
 21 22  1  0  0  0  0
 21 45  1  0  0  0  0
 22 23  2  0  0  0  0
 22 26  1  0  0  0  0
 23 24  1  0  0  0  0
 23 46  1  0  0  0  0
 24 47  1  0  0  0  0
 25 48  1  0  0  0  0
 27 28  1  0  0  0  0
 27 29  1  0  0  0  0
 27 30  1  0  0  0  0
 28 49  1  0  0  0  0
 28 50  1  0  0  0  0
 28 51  1  0  0  0  0
 29 52  1  0  0  0  0
 29 53  1  0  0  0  0
 29 54  1  0  0  0  0
 30 55  1  0  0  0  0
 30 56  1  0  0  0  0
M  END
> <Molecule name>
693442

> <Activity>
1

$$$$
617806
  MOE2011           2D

 46 45  0  0  0  0  0  0  0  0999 V2000
   12.3670    0.6190    0.0000 C   0  0  0  0  0  0  0  0  0  0  0  0
   11.6530    0.2060    0.0000 C   0  0  0  0  0  0  0  0  0  0  0  0
   10.9380    0.6190    0.0000 C   0  0  0  0  0  0  0  0  0  0  0  0
   10.2240    0.2060    0.0000 C   0  0  0  0  0  0  0  0  0  0  0  0
    9.5090    0.6190    0.0000 C   0  0  0  0  0  0  0  0  0  0  0  0
    8.7950    0.2060    0.0000 C   0  0  0  0  0  0  0  0  0  0  0  0
    8.0800    0.6190    0.0000 C   0  0  0  0  0  0  0  0  0  0  0  0
    7.3660    0.2060    0.0000 C   0  0  0  0  0  0  0  0  0  0  0  0
    6.6510    0.6190    0.0000 C   0  0  0  0  0  0  0  0  0  0  0  0
    5.9370    0.2060    0.0000 C   0  0  0  0  0  0  0  0  0  0  0  0
    5.2220    0.6190    0.0000 C   0  0  0  0  0  0  0  0  0  0  0  0
    4.5080    0.2060    0.0000 C   0  0  0  0  0  0  0  0  0  0  0  0
    3.7930    0.6190    0.0000 C   0  0  0  0  0  0  0  0  0  0  0  0
    3.0790    0.2060    0.0000 C   0  0  0  0  0  0  0  0  0  0  0  0
    3.0790   -0.6190    0.0000 O   0  0  0  0  0  0  0  0  0  0  0  0
    2.3640    0.6190    0.0000 C   0  0  0  0  0  0  0  0  0  0  0  0
    1.6500    0.2060    0.0000 Br  0  0  0  0  0  0  0  0  0  0  0  0
   12.7800   -0.0960    0.0000 H   0  0  0  0  0  0  0  0  0  0  0  0
   13.0820    1.0310    0.0000 H   0  0  0  0  0  0  0  0  0  0  0  0
   11.9540    1.3330    0.0000 H   0  0  0  0  0  0  0  0  0  0  0  0
   12.0400   -0.5220    0.0000 H   0  0  0  0  0  0  0  0  0  0  0  0
   11.2650   -0.5220    0.0000 H   0  0  0  0  0  0  0  0  0  0  0  0
   11.3250    1.3470    0.0000 H   0  0  0  0  0  0  0  0  0  0  0  0
   10.5510    1.3470    0.0000 H   0  0  0  0  0  0  0  0  0  0  0  0
   10.6110   -0.5220    0.0000 H   0  0  0  0  0  0  0  0  0  0  0  0
    9.8360   -0.5220    0.0000 H   0  0  0  0  0  0  0  0  0  0  0  0
    9.8960    1.3470    0.0000 H   0  0  0  0  0  0  0  0  0  0  0  0
    9.1220    1.3470    0.0000 H   0  0  0  0  0  0  0  0  0  0  0  0
    9.1820   -0.5220    0.0000 H   0  0  0  0  0  0  0  0  0  0  0  0
    8.4070   -0.5220    0.0000 H   0  0  0  0  0  0  0  0  0  0  0  0
    8.4680    1.3470    0.0000 H   0  0  0  0  0  0  0  0  0  0  0  0
    7.6930    1.3470    0.0000 H   0  0  0  0  0  0  0  0  0  0  0  0
    7.7530   -0.5220    0.0000 H   0  0  0  0  0  0  0  0  0  0  0  0
    6.9780   -0.5220    0.0000 H   0  0  0  0  0  0  0  0  0  0  0  0
    7.0390    1.3470    0.0000 H   0  0  0  0  0  0  0  0  0  0  0  0
    6.2640    1.3470    0.0000 H   0  0  0  0  0  0  0  0  0  0  0  0
    6.3240   -0.5220    0.0000 H   0  0  0  0  0  0  0  0  0  0  0  0
    5.5500   -0.5220    0.0000 H   0  0  0  0  0  0  0  0  0  0  0  0
    5.6100    1.3470    0.0000 H   0  0  0  0  0  0  0  0  0  0  0  0
    4.8350    1.3470    0.0000 H   0  0  0  0  0  0  0  0  0  0  0  0
    4.8950   -0.5220    0.0000 H   0  0  0  0  0  0  0  0  0  0  0  0
    4.1210   -0.5220    0.0000 H   0  0  0  0  0  0  0  0  0  0  0  0
    4.1810    1.3470    0.0000 H   0  0  0  0  0  0  0  0  0  0  0  0
    3.4060    1.3470    0.0000 H   0  0  0  0  0  0  0  0  0  0  0  0
    2.7520    1.3470    0.0000 H   0  0  0  0  0  0  0  0  0  0  0  0
    1.9770    1.3470    0.0000 H   0  0  0  0  0  0  0  0  0  0  0  0
  1  2  1  0  0  0  0
  1 18  1  0  0  0  0
  1 19  1  0  0  0  0
  1 20  1  0  0  0  0
  2  3  1  0  0  0  0
  2 21  1  0  0  0  0
  2 22  1  0  0  0  0
  3  4  1  0  0  0  0
  3 23  1  0  0  0  0
  3 24  1  0  0  0  0
  4  5  1  0  0  0  0
  4 25  1  0  0  0  0
  4 26  1  0  0  0  0
  5  6  1  0  0  0  0
  5 27  1  0  0  0  0
  5 28  1  0  0  0  0
  6  7  1  0  0  0  0
  6 29  1  0  0  0  0
  6 30  1  0  0  0  0
  7  8  1  0  0  0  0
  7 31  1  0  0  0  0
  7 32  1  0  0  0  0
  8  9  1  0  0  0  0
  8 33  1  0  0  0  0
  8 34  1  0  0  0  0
  9 10  1  0  0  0  0
  9 35  1  0  0  0  0
  9 36  1  0  0  0  0
 10 11  1  0  0  0  0
 10 37  1  0  0  0  0
 10 38  1  0  0  0  0
 11 12  1  0  0  0  0
 11 39  1  0  0  0  0
 11 40  1  0  0  0  0
 12 13  1  0  0  0  0
 12 41  1  0  0  0  0
 12 42  1  0  0  0  0
 13 14  1  0  0  0  0
 13 43  1  0  0  0  0
 13 44  1  0  0  0  0
 14 15  2  0  0  0  0
 14 16  1  0  0  0  0
 16 17  1  0  0  0  0
 16 45  1  0  0  0  0
 16 46  1  0  0  0  0
M  END
> <Molecule name>
617806

> <Activity>
1

$$$$
692754
  MOE2011           2D

 36 36  0  0  0  0  0  0  0  0999 V2000
    3.0790    3.0940    0.0000 O   0  0  0  0  0  0  0  0  0  0  0  0
    3.7930    2.6810    0.0000 C   0  0  0  0  0  0  0  0  0  0  0  0
    3.7930    1.8560    0.0000 C   0  0  0  0  0  0  0  0  0  0  0  0
    3.0790    1.4440    0.0000 C   0  0  0  0  0  0  0  0  0  0  0  0
    3.0790    0.6190    0.0000 C   0  0  0  0  0  0  0  0  0  0  0  0
    3.7930    0.2060    0.0000 C   0  0  0  0  0  0  0  0  0  0  0  0
    4.5080    0.6190    0.0000 C   0  0  0  0  0  0  0  0  0  0  0  0
    4.5080    1.4440    0.0000 C   0  0  0  0  0  0  0  0  0  0  0  0
    1.6500   -4.3310    0.0000 C   0  0  0  0  0  0  0  0  0  0  0  0
    1.6500   -3.5060    0.0000 C   0  0  0  0  0  0  0  0  0  0  0  0
    2.3640   -3.0940    0.0000 C   0  0  0  0  0  0  0  0  0  0  0  0
    2.3640   -2.2690    0.0000 C   0  0  0  0  0  0  0  0  0  0  0  0
    3.0790   -1.8560    0.0000 C   0  0  0  0  0  0  0  0  0  0  0  0
    3.0790   -1.0310    0.0000 C   0  0  0  0  0  0  0  0  0  0  0  0
    3.7930   -0.6190    0.0000 O   0  0  0  0  0  0  0  0  0  0  0  0
    4.5080    3.0940    0.0000 N   0  0  0  0  0  0  0  0  0  0  0  0
    4.5080    3.9190    0.0000 O   0  0  0  0  0  0  0  0  0  0  0  0
    2.3640    1.8560    0.0000 H   0  0  0  0  0  0  0  0  0  0  0  0
    2.3640    0.2060    0.0000 H   0  0  0  0  0  0  0  0  0  0  0  0
    5.2220    0.2060    0.0000 H   0  0  0  0  0  0  0  0  0  0  0  0
    5.2220    1.8560    0.0000 H   0  0  0  0  0  0  0  0  0  0  0  0
    0.8250   -4.3310    0.0000 H   0  0  0  0  0  0  0  0  0  0  0  0
    1.6500   -5.1560    0.0000 H   0  0  0  0  0  0  0  0  0  0  0  0
    2.4750   -4.3310    0.0000 H   0  0  0  0  0  0  0  0  0  0  0  0
    0.8260   -3.4780    0.0000 H   0  0  0  0  0  0  0  0  0  0  0  0
    1.2130   -2.8070    0.0000 H   0  0  0  0  0  0  0  0  0  0  0  0
    2.8020   -3.7940    0.0000 H   0  0  0  0  0  0  0  0  0  0  0  0
    3.1890   -3.1230    0.0000 H   0  0  0  0  0  0  0  0  0  0  0  0
    1.5400   -2.2400    0.0000 H   0  0  0  0  0  0  0  0  0  0  0  0
    1.9270   -1.5690    0.0000 H   0  0  0  0  0  0  0  0  0  0  0  0
    3.5160   -2.5560    0.0000 H   0  0  0  0  0  0  0  0  0  0  0  0
    3.9040   -1.8850    0.0000 H   0  0  0  0  0  0  0  0  0  0  0  0
    2.2540   -1.0020    0.0000 H   0  0  0  0  0  0  0  0  0  0  0  0
    2.6420   -0.3320    0.0000 H   0  0  0  0  0  0  0  0  0  0  0  0
    5.2220    2.6810    0.0000 H   0  0  0  0  0  0  0  0  0  0  0  0
    5.2220    4.3310    0.0000 H   0  0  0  0  0  0  0  0  0  0  0  0
  1  2  2  0  0  0  0
  2  3  1  0  0  0  0
  2 16  1  0  0  0  0
  3  4  1  0  0  0  0
  3  8  2  0  0  0  0
  4  5  2  0  0  0  0
  4 18  1  0  0  0  0
  5  6  1  0  0  0  0
  5 19  1  0  0  0  0
  6  7  2  0  0  0  0
  6 15  1  0  0  0  0
  7  8  1  0  0  0  0
  7 20  1  0  0  0  0
  8 21  1  0  0  0  0
  9 10  1  0  0  0  0
  9 22  1  0  0  0  0
  9 23  1  0  0  0  0
  9 24  1  0  0  0  0
 10 11  1  0  0  0  0
 10 25  1  0  0  0  0
 10 26  1  0  0  0  0
 11 12  1  0  0  0  0
 11 27  1  0  0  0  0
 11 28  1  0  0  0  0
 12 13  1  0  0  0  0
 12 29  1  0  0  0  0
 12 30  1  0  0  0  0
 13 14  1  0  0  0  0
 13 31  1  0  0  0  0
 13 32  1  0  0  0  0
 14 15  1  0  0  0  0
 14 33  1  0  0  0  0
 14 34  1  0  0  0  0
 16 17  1  0  0  0  0
 16 35  1  0  0  0  0
 17 36  1  0  0  0  0
M  END
> <Molecule name>
692754

> <Activity>
1

$$$$
639505
  MOE2011           2D

 55 56  0  0  1  0  0  0  0  0999 V2000
    3.1660    0.9630    0.0000 C   0  0  0  0  0  0  0  0  0  0  0  0
    3.9730    1.1350    0.0000 C   0  0  0  0  0  0  0  0  0  0  0  0
    4.3860    0.4200    0.0000 C   0  0  0  0  0  0  0  0  0  0  0  0
    3.8340   -0.1930    0.0000 C   0  0  0  0  0  0  0  0  0  0  0  0
    3.0800    0.1430    0.0000 C   0  0  3  0  0  0  0  0  0  0  0  0
    2.3650   -0.2700    0.0000 C   0  0  0  0  0  0  0  0  0  0  0  0
    4.0050   -1.0000    0.0000 O   0  0  0  0  0  0  0  0  0  0  0  0
    5.2060    0.3340    0.0000 C   0  0  0  0  0  0  0  0  0  0  0  0
    5.6910    1.0020    0.0000 C   0  0  0  0  0  0  0  0  0  0  0  0
    2.3650   -1.0950    0.0000 N   0  0  0  0  0  0  0  0  0  0  0  0
    6.9960    1.5830    0.0000 C   0  0  0  0  0  0  0  0  0  0  0  0
    1.6500   -1.5080    0.0000 C   0  0  0  0  0  0  0  0  0  0  0  0
    1.6500   -2.3330    0.0000 C   0  0  0  0  0  0  0  0  0  0  0  0
    2.3650   -2.7450    0.0000 O   0  0  0  0  0  0  0  0  0  0  0  0
    3.0800   -2.3330    0.0000 C   0  0  0  0  0  0  0  0  0  0  0  0
    3.0800   -1.5080    0.0000 C   0  0  0  0  0  0  0  0  0  0  0  0
    8.3030    2.1640    0.0000 C   0  0  0  0  0  0  0  0  0  0  0  0
    9.1230    2.0780    0.0000 C   0  0  0  0  0  0  0  0  0  0  0  0
   10.4280    2.6600    0.0000 C   0  0  0  0  0  0  0  0  0  0  0  0
    6.5120    0.9150    0.0000 C   0  0  0  0  0  0  0  0  0  0  0  0
    7.8180    1.4970    0.0000 C   0  0  0  0  0  0  0  0  0  0  0  0
    9.6080    2.7450    0.0000 C   0  0  0  0  0  0  0  0  0  0  0  0
    2.9030    1.7450    0.0000 H   0  0  0  0  0  0  0  0  0  0  0  0
    2.3610    1.1430    0.0000 H   0  0  0  0  0  0  0  0  0  0  0  0
    3.8950    1.9560    0.0000 H   0  0  0  0  0  0  0  0  0  0  0  0
    4.6350    1.6260    0.0000 H   0  0  0  0  0  0  0  0  0  0  0  0
    3.0620   -0.6820    0.0000 H   0  0  0  0  0  0  0  0  0  0  0  0
    1.9280    0.4300    0.0000 H   0  0  0  0  0  0  0  0  0  0  0  0
    1.5400   -0.2410    0.0000 H   0  0  0  0  0  0  0  0  0  0  0  0
    5.5420   -0.4190    0.0000 H   0  0  0  0  0  0  0  0  0  0  0  0
    5.0410    1.5100    0.0000 H   0  0  0  0  0  0  0  0  0  0  0  0
    5.7490    1.8250    0.0000 H   0  0  0  0  0  0  0  0  0  0  0  0
    6.3460    2.0900    0.0000 H   0  0  0  0  0  0  0  0  0  0  0  0
    7.0540    2.4060    0.0000 H   0  0  0  0  0  0  0  0  0  0  0  0
    1.2130   -0.8080    0.0000 H   0  0  0  0  0  0  0  0  0  0  0  0
    0.8260   -1.4790    0.0000 H   0  0  0  0  0  0  0  0  0  0  0  0
    0.8260   -2.3620    0.0000 H   0  0  0  0  0  0  0  0  0  0  0  0
    1.2130   -3.0320    0.0000 H   0  0  0  0  0  0  0  0  0  0  0  0
    3.5170   -3.0320    0.0000 H   0  0  0  0  0  0  0  0  0  0  0  0
    3.9040   -2.3620    0.0000 H   0  0  0  0  0  0  0  0  0  0  0  0
    3.5170   -0.8080    0.0000 H   0  0  0  0  0  0  0  0  0  0  0  0
    3.9040   -1.4790    0.0000 H   0  0  0  0  0  0  0  0  0  0  0  0
    8.3610    2.9870    0.0000 H   0  0  0  0  0  0  0  0  0  0  0  0
    7.6530    2.6720    0.0000 H   0  0  0  0  0  0  0  0  0  0  0  0
    9.0650    1.2550    0.0000 H   0  0  0  0  0  0  0  0  0  0  0  0
    9.7730    1.5700    0.0000 H   0  0  0  0  0  0  0  0  0  0  0  0
   10.3420    1.8390    0.0000 H   0  0  0  0  0  0  0  0  0  0  0  0
   11.2490    2.5740    0.0000 H   0  0  0  0  0  0  0  0  0  0  0  0
   10.5140    3.4800    0.0000 H   0  0  0  0  0  0  0  0  0  0  0  0
    6.4550    0.0920    0.0000 H   0  0  0  0  0  0  0  0  0  0  0  0
    7.1620    0.4070    0.0000 H   0  0  0  0  0  0  0  0  0  0  0  0
    7.7600    0.6740    0.0000 H   0  0  0  0  0  0  0  0  0  0  0  0
    8.4680    0.9890    0.0000 H   0  0  0  0  0  0  0  0  0  0  0  0
    8.9580    3.2530    0.0000 H   0  0  0  0  0  0  0  0  0  0  0  0
    9.6660    3.5680    0.0000 H   0  0  0  0  0  0  0  0  0  0  0  0
  1  2  1  0  0  0  0
  1  5  1  0  0  0  0
  1 23  1  0  0  0  0
  1 24  1  0  0  0  0
  2  3  1  0  0  0  0
  2 25  1  0  0  0  0
  2 26  1  0  0  0  0
  3  4  1  0  0  0  0
  3  8  2  0  0  0  0
  4  5  1  0  0  0  0
  4  7  2  0  0  0  0
  5  6  1  0  0  0  0
  5 27  1  0  0  0  0
  6 10  1  0  0  0  0
  6 28  1  0  0  0  0
  6 29  1  0  0  0  0
  8  9  1  0  0  0  0
  8 30  1  0  0  0  0
  9 20  1  0  0  0  0
  9 31  1  0  0  0  0
  9 32  1  0  0  0  0
 10 12  1  0  0  0  0
 10 16  1  0  0  0  0
 11 20  1  0  0  0  0
 11 21  1  0  0  0  0
 11 33  1  0  0  0  0
 11 34  1  0  0  0  0
 12 13  1  0  0  0  0
 12 35  1  0  0  0  0
 12 36  1  0  0  0  0
 13 14  1  0  0  0  0
 13 37  1  0  0  0  0
 13 38  1  0  0  0  0
 14 15  1  0  0  0  0
 15 16  1  0  0  0  0
 15 39  1  0  0  0  0
 15 40  1  0  0  0  0
 16 41  1  0  0  0  0
 16 42  1  0  0  0  0
 17 18  1  0  0  0  0
 17 21  1  0  0  0  0
 17 43  1  0  0  0  0
 17 44  1  0  0  0  0
 18 22  1  0  0  0  0
 18 45  1  0  0  0  0
 18 46  1  0  0  0  0
 19 22  1  0  0  0  0
 19 47  1  0  0  0  0
 19 48  1  0  0  0  0
 19 49  1  0  0  0  0
 20 50  1  0  0  0  0
 20 51  1  0  0  0  0
 21 52  1  0  0  0  0
 21 53  1  0  0  0  0
 22 54  1  0  0  0  0
 22 55  1  0  0  0  0
M  END
> <Molecule name>
639505

> <Activity>
1

$$$$
639520
  MOE2011           2D

 45 47  0  0  1  0  0  0  0  0999 V2000
    5.8140    0.3850    0.0000 C   0  0  0  0  0  0  0  0  0  0  0  0
    5.2620   -0.2280    0.0000 C   0  0  0  0  0  0  0  0  0  0  0  0
    4.5080    0.1080    0.0000 C   0  0  0  0  0  0  0  0  0  0  0  0
    4.5940    0.9280    0.0000 C   0  0  0  0  0  0  0  0  0  0  0  0
    5.4010    1.1000    0.0000 C   0  0  3  0  0  0  0  0  0  0  0  0
    5.7370    1.8540    0.0000 C   0  0  0  0  0  0  0  0  0  0  0  0
    3.9820    1.4800    0.0000 O   0  0  0  0  0  0  0  0  0  0  0  0
    3.7930   -0.3040    0.0000 C   0  0  0  0  0  0  0  0  0  0  0  0
    3.7930   -1.1290    0.0000 C   0  0  0  0  0  0  0  0  0  0  0  0
    6.5570    1.9400    0.0000 N   0  0  0  0  0  0  0  0  0  0  0  0
    7.0420    1.2720    0.0000 C   0  0  0  0  0  0  0  0  0  0  0  0
    6.8930    2.6940    0.0000 C   0  0  0  0  0  0  0  0  0  0  0  0
    3.0790   -1.5420    0.0000 C   0  0  0  0  0  0  0  0  0  0  0  0
    3.0790   -2.3670    0.0000 C   0  0  0  0  0  0  0  0  0  0  0  0
    3.7930   -2.7800    0.0000 C   0  0  0  0  0  0  0  0  0  0  0  0
    4.5080   -2.3670    0.0000 C   0  0  0  0  0  0  0  0  0  0  0  0
    4.5080   -1.5420    0.0000 C   0  0  0  0  0  0  0  0  0  0  0  0
    2.3640   -1.1290    0.0000 O   0  0  0  0  0  0  0  0  0  0  0  0
    1.6500   -1.5420    0.0000 C   0  0  0  0  0  0  0  0  0  0  0  0
    7.8620    1.3590    0.0000 C   0  0  0  0  0  0  0  0  0  0  0  0
    8.1980    2.1120    0.0000 O   0  0  0  0  0  0  0  0  0  0  0  0
    7.7130    2.7800    0.0000 C   0  0  0  0  0  0  0  0  0  0  0  0
    6.4860   -0.0930    0.0000 H   0  0  0  0  0  0  0  0  0  0  0  0
    6.5710    0.7130    0.0000 H   0  0  0  0  0  0  0  0  0  0  0  0
    5.8080   -0.8470    0.0000 H   0  0  0  0  0  0  0  0  0  0  0  0
    5.0150   -1.0150    0.0000 H   0  0  0  0  0  0  0  0  0  0  0  0
    4.9310    1.7770    0.0000 H   0  0  0  0  0  0  0  0  0  0  0  0
    4.9960    2.2160    0.0000 H   0  0  0  0  0  0  0  0  0  0  0  0
    5.6230    2.6710    0.0000 H   0  0  0  0  0  0  0  0  0  0  0  0
    3.0790    0.1080    0.0000 H   0  0  0  0  0  0  0  0  0  0  0  0
    6.8150    0.4790    0.0000 H   0  0  0  0  0  0  0  0  0  0  0  0
    7.1000    0.4490    0.0000 H   0  0  0  0  0  0  0  0  0  0  0  0
    6.1520    3.0560    0.0000 H   0  0  0  0  0  0  0  0  0  0  0  0
    6.7780    3.5110    0.0000 H   0  0  0  0  0  0  0  0  0  0  0  0
    2.3640   -2.7800    0.0000 H   0  0  0  0  0  0  0  0  0  0  0  0
    3.7930   -3.6040    0.0000 H   0  0  0  0  0  0  0  0  0  0  0  0
    5.2220   -2.7800    0.0000 H   0  0  0  0  0  0  0  0  0  0  0  0
    5.3150   -1.3700    0.0000 H   0  0  0  0  0  0  0  0  0  0  0  0
    1.2380   -0.8280    0.0000 H   0  0  0  0  0  0  0  0  0  0  0  0
    0.9360   -1.9540    0.0000 H   0  0  0  0  0  0  0  0  0  0  0  0
    2.0620   -2.2560    0.0000 H   0  0  0  0  0  0  0  0  0  0  0  0
    7.9770    0.5420    0.0000 H   0  0  0  0  0  0  0  0  0  0  0  0
    8.6040    0.9970    0.0000 H   0  0  0  0  0  0  0  0  0  0  0  0
    7.6560    3.6020    0.0000 H   0  0  0  0  0  0  0  0  0  0  0  0
    8.3630    3.2870    0.0000 H   0  0  0  0  0  0  0  0  0  0  0  0
  1  2  1  0  0  0  0
  1  5  1  0  0  0  0
  1 23  1  0  0  0  0
  1 24  1  0  0  0  0
  2  3  1  0  0  0  0
  2 25  1  0  0  0  0
  2 26  1  0  0  0  0
  3  4  1  0  0  0  0
  3  8  2  0  0  0  0
  4  5  1  0  0  0  0
  4  7  2  0  0  0  0
  5  6  1  0  0  0  0
  5 27  1  0  0  0  0
  6 10  1  0  0  0  0
  6 28  1  0  0  0  0
  6 29  1  0  0  0  0
  8  9  1  0  0  0  0
  8 30  1  0  0  0  0
  9 13  1  0  0  0  0
  9 17  2  0  0  0  0
 10 11  1  0  0  0  0
 10 12  1  0  0  0  0
 11 20  1  0  0  0  0
 11 31  1  0  0  0  0
 11 32  1  0  0  0  0
 12 22  1  0  0  0  0
 12 33  1  0  0  0  0
 12 34  1  0  0  0  0
 13 14  2  0  0  0  0
 13 18  1  0  0  0  0
 14 15  1  0  0  0  0
 14 35  1  0  0  0  0
 15 16  2  0  0  0  0
 15 36  1  0  0  0  0
 16 17  1  0  0  0  0
 16 37  1  0  0  0  0
 17 38  1  0  0  0  0
 18 19  1  0  0  0  0
 19 39  1  0  0  0  0
 19 40  1  0  0  0  0
 19 41  1  0  0  0  0
 20 21  1  0  0  0  0
 20 42  1  0  0  0  0
 20 43  1  0  0  0  0
 21 22  1  0  0  0  0
 22 44  1  0  0  0  0
 22 45  1  0  0  0  0
M  END
> <Molecule name>
639520

> <Activity>
1

$$$$
689736
  MOE2011           2D

184196  0  0  1  0  0  0  0  0999 V2000
    9.6660   -0.5100    0.0000 C   0  0  0  0  0  0  0  0  0  0  0  0
    9.6270    0.2500    0.0000 C   0  0  3  0  0  0  0  0  0  0  0  0
    9.2980    0.9370    0.0000 C   0  0  0  0  0  0  0  0  0  0  0  0
    9.7120    1.6690    0.0000 C   0  0  0  0  0  0  0  0  0  0  0  0
    9.2940    2.3990    0.0000 C   0  0  0  0  0  0  0  0  0  0  0  0
    8.4530    2.4110    0.0000 C   0  0  0  0  0  0  0  0  0  0  0  0
    8.0550    3.1340    0.0000 O   0  0  0  0  0  0  0  0  0  0  0  0
    8.9510   -0.9230    0.0000 C   0  0  0  0  0  0  0  0  0  0  0  0
    8.9510   -1.7480    0.0000 C   0  0  0  0  0  0  0  0  0  0  0  0
    9.6660   -2.1600    0.0000 C   0  0  0  0  0  0  0  0  0  0  0  0
   10.3800   -1.7480    0.0000 C   0  0  0  0  0  0  0  0  0  0  0  0
   10.3800   -0.9230    0.0000 C   0  0  0  0  0  0  0  0  0  0  0  0
   11.0950   -0.5100    0.0000 O   0  0  0  0  0  0  0  0  0  0  0  0
   10.3930   -3.4550    0.0000 C   0  0  0  0  0  0  0  0  0  0  0  0
   11.1380   -3.0250    0.0000 N   0  0  3  0  0  0  0  0  0  0  0  0
   11.1310   -2.1660    0.0000 C   0  0  0  0  0  0  0  0  0  0  0  0
    9.6520   -3.0200    0.0000 O   0  0  0  0  0  0  0  0  0  0  0  0
   11.8540   -3.4350    0.0000 C   0  0  3  0  0  0  0  0  0  0  0  0
   11.8570   -4.2600    0.0000 C   0  0  0  0  0  0  0  0  0  0  0  0
   12.5740   -4.6710    0.0000 C   0  0  0  0  0  0  0  0  0  0  0  0
   12.5760   -5.4960    0.0000 C   0  0  0  0  0  0  0  0  0  0  0  0
   11.8630   -5.9110    0.0000 C   0  0  0  0  0  0  0  0  0  0  0  0
   11.1470   -5.5010    0.0000 C   0  0  0  0  0  0  0  0  0  0  0  0
   11.1440   -4.6760    0.0000 C   0  0  0  0  0  0  0  0  0  0  0  0
   12.5670   -3.0200    0.0000 C   0  0  0  0  0  0  0  0  0  0  0  0
    8.2740   -2.0940    0.0000 C   0  0  3  0  0  0  0  0  0  0  0  0
    8.4970   -2.8880    0.0000 C   0  0  0  0  0  0  0  0  0  0  0  0
    7.5140   -2.1530    0.0000 C   0  0  0  0  0  0  0  0  0  0  0  0
    7.0870   -2.8780    0.0000 C   0  0  0  0  0  0  0  0  0  0  0  0
    6.2460   -2.8800    0.0000 C   0  0  0  0  0  0  0  0  0  0  0  0
    5.8140   -2.1580    0.0000 C   0  0  0  0  0  0  0  0  0  0  0  0
    6.2150   -1.4180    0.0000 C   0  0  0  0  0  0  0  0  0  0  0  0
    5.8750   -0.7380    0.0000 C   0  0  3  0  0  0  0  0  0  0  0  0
    5.8220    0.0220    0.0000 C   0  0  0  0  0  0  0  0  0  0  0  0
    6.0660    0.7430    0.0000 C   0  0  0  0  0  0  0  0  0  0  0  0
    6.5690    1.3150    0.0000 C   0  0  0  0  0  0  0  0  0  0  0  0
    5.8320    1.7210    0.0000 C   0  0  0  0  0  0  0  0  0  0  0  0
    5.1070    1.2970    0.0000 C   0  0  0  0  0  0  0  0  0  0  0  0
    5.1010    0.4560    0.0000 C   0  0  0  0  0  0  0  0  0  0  0  0
    4.3820    0.0520    0.0000 O   0  0  0  0  0  0  0  0  0  0  0  0
    4.9290    3.7020    0.0000 C   0  0  0  0  0  0  0  0  0  0  0  0
    3.8220    3.0530    0.0000 N   0  0  3  0  0  0  0  0  0  0  0  0
    3.9170    1.7750    0.0000 C   0  0  0  0  0  0  0  0  0  0  0  0
    5.9980    2.9930    0.0000 O   0  0  0  0  0  0  0  0  0  0  0  0
    3.0920    3.4370    0.0000 C   0  0  3  0  0  0  0  0  0  0  0  0
    3.0590    4.2620    0.0000 C   0  0  0  0  0  0  0  0  0  0  0  0
    3.7560    4.7030    0.0000 C   0  0  0  0  0  0  0  0  0  0  0  0
    3.7230    5.5270    0.0000 C   0  0  0  0  0  0  0  0  0  0  0  0
    2.9930    5.9110    0.0000 C   0  0  0  0  0  0  0  0  0  0  0  0
    2.2950    5.4700    0.0000 C   0  0  0  0  0  0  0  0  0  0  0  0
    2.3280    4.6460    0.0000 C   0  0  0  0  0  0  0  0  0  0  0  0
    2.3940    2.9960    0.0000 C   0  0  0  0  0  0  0  0  0  0  0  0
    7.2520    1.6490    0.0000 C   0  0  3  0  0  0  0  0  0  0  0  0
    8.0120    1.6950    0.0000 C   0  0  0  0  0  0  0  0  0  0  0  0
    8.7310    1.4440    0.0000 C   0  0  0  0  0  0  0  0  0  0  0  0
    7.0420    2.4480    0.0000 C   0  0  0  0  0  0  0  0  0  0  0  0
    5.0780   -0.9550    0.0000 C   0  0  0  0  0  0  0  0  0  0  0  0
    6.7910   -1.9150    0.0000 C   0  0  0  0  0  0  0  0  0  0  0  0
    3.8420   -3.0790    0.0000 C   0  0  0  0  0  0  0  0  0  0  0  0
    4.5410   -2.0040    0.0000 O   0  0  0  0  0  0  0  0  0  0  0  0
    3.2990   -4.9540    0.0000 C   0  0  0  0  0  0  0  0  0  0  0  0
    4.1230   -4.9130    0.0000 C   0  0  3  0  0  0  0  0  0  0  0  0
    4.5010   -4.1800    0.0000 N   0  0  3  0  0  0  0  0  0  0  0  0
    2.9210   -5.6870    0.0000 C   0  0  0  0  0  0  0  0  0  0  0  0
    2.0980   -5.7280    0.0000 C   0  0  0  0  0  0  0  0  0  0  0  0
    1.6500   -5.0350    0.0000 C   0  0  0  0  0  0  0  0  0  0  0  0
    2.0270   -4.3000    0.0000 C   0  0  0  0  0  0  0  0  0  0  0  0
    2.8520   -4.2600    0.0000 C   0  0  0  0  0  0  0  0  0  0  0  0
    4.5700   -5.6070    0.0000 C   0  0  0  0  0  0  0  0  0  0  0  0
    5.7780   -4.0740    0.0000 C   0  0  0  0  0  0  0  0  0  0  0  0
    7.4970   -3.5940    0.0000 O   0  0  0  0  0  0  0  0  0  0  0  0
   10.4260    0.4530    0.0000 C   0  0  0  0  0  0  0  0  0  0  0  0
   10.8900    2.3750    0.0000 C   0  0  0  0  0  0  0  0  0  0  0  0
   10.5020    1.6870    0.0000 O   0  0  0  0  0  0  0  0  0  0  0  0
   11.7410    3.7640    0.0000 C   0  0  0  0  0  0  0  0  0  0  0  0
   10.9160    3.7710    0.0000 C   0  0  3  0  0  0  0  0  0  0  0  0
   10.4970    3.0600    0.0000 N   0  0  3  0  0  0  0  0  0  0  0  0
   12.1600    4.4750    0.0000 C   0  0  0  0  0  0  0  0  0  0  0  0
   12.9850    4.4680    0.0000 C   0  0  0  0  0  0  0  0  0  0  0  0
   13.3910    3.7500    0.0000 C   0  0  0  0  0  0  0  0  0  0  0  0
   12.9720    3.0380    0.0000 C   0  0  0  0  0  0  0  0  0  0  0  0
   12.1480    3.0460    0.0000 C   0  0  0  0  0  0  0  0  0  0  0  0
   10.5100    4.4890    0.0000 C   0  0  0  0  0  0  0  0  0  0  0  0
    9.7070    3.0720    0.0000 C   0  0  0  0  0  0  0  0  0  0  0  0
    9.8440    0.7140    0.0000 H   0  0  0  0  0  0  0  0  0  0  0  0
    8.3200    3.5720    0.0000 H   0  0  0  0  0  0  0  0  0  0  0  0
    8.5080   -0.6670    0.0000 H   0  0  0  0  0  0  0  0  0  0  0  0
   11.5380   -0.7660    0.0000 H   0  0  0  0  0  0  0  0  0  0  0  0
   10.0620   -3.8460    0.0000 H   0  0  0  0  0  0  0  0  0  0  0  0
   10.7210   -3.8480    0.0000 H   0  0  0  0  0  0  0  0  0  0  0  0
   11.6350   -2.2500    0.0000 H   0  0  0  0  0  0  0  0  0  0  0  0
   11.3000   -1.6830    0.0000 H   0  0  0  0  0  0  0  0  0  0  0  0
   11.8520   -2.9240    0.0000 H   0  0  0  0  0  0  0  0  0  0  0  0
   12.2990   -4.0030    0.0000 H   0  0  0  0  0  0  0  0  0  0  0  0
   13.0780   -4.7570    0.0000 H   0  0  0  0  0  0  0  0  0  0  0  0
   12.7460   -4.1890    0.0000 H   0  0  0  0  0  0  0  0  0  0  0  0
   12.7540   -5.9760    0.0000 H   0  0  0  0  0  0  0  0  0  0  0  0
   13.0800   -5.4050    0.0000 H   0  0  0  0  0  0  0  0  0  0  0  0
   11.5360   -6.3050    0.0000 H   0  0  0  0  0  0  0  0  0  0  0  0
   12.1940   -6.3010    0.0000 H   0  0  0  0  0  0  0  0  0  0  0  0
   10.6440   -5.4140    0.0000 H   0  0  0  0  0  0  0  0  0  0  0  0
   10.9740   -5.9830    0.0000 H   0  0  0  0  0  0  0  0  0  0  0  0
   10.9670   -4.1960    0.0000 H   0  0  0  0  0  0  0  0  0  0  0  0
   10.6400   -4.7660    0.0000 H   0  0  0  0  0  0  0  0  0  0  0  0
   12.8240   -3.4630    0.0000 H   0  0  0  0  0  0  0  0  0  0  0  0
   13.0090   -2.7630    0.0000 H   0  0  0  0  0  0  0  0  0  0  0  0
   12.3100   -2.5780    0.0000 H   0  0  0  0  0  0  0  0  0  0  0  0
    8.7420   -2.2990    0.0000 H   0  0  0  0  0  0  0  0  0  0  0  0
    8.0040   -3.0270    0.0000 H   0  0  0  0  0  0  0  0  0  0  0  0
    8.6370   -3.3810    0.0000 H   0  0  0  0  0  0  0  0  0  0  0  0
    8.9900   -2.7500    0.0000 H   0  0  0  0  0  0  0  0  0  0  0  0
    5.6660   -1.2050    0.0000 H   0  0  0  0  0  0  0  0  0  0  0  0
    5.6230    0.9980    0.0000 H   0  0  0  0  0  0  0  0  0  0  0  0
    3.9420    0.3140    0.0000 H   0  0  0  0  0  0  0  0  0  0  0  0
    5.2730    4.0810    0.0000 H   0  0  0  0  0  0  0  0  0  0  0  0
    4.6060    4.0990    0.0000 H   0  0  0  0  0  0  0  0  0  0  0  0
    3.4070    1.8150    0.0000 H   0  0  0  0  0  0  0  0  0  0  0  0
    3.8000    1.2770    0.0000 H   0  0  0  0  0  0  0  0  0  0  0  0
    3.1130    2.9260    0.0000 H   0  0  0  0  0  0  0  0  0  0  0  0
    3.5120    4.0240    0.0000 H   0  0  0  0  0  0  0  0  0  0  0  0
    3.9500    4.2290    0.0000 H   0  0  0  0  0  0  0  0  0  0  0  0
    4.2560    4.8120    0.0000 H   0  0  0  0  0  0  0  0  0  0  0  0
    4.2300    5.4590    0.0000 H   0  0  0  0  0  0  0  0  0  0  0  0
    3.8790    6.0150    0.0000 H   0  0  0  0  0  0  0  0  0  0  0  0
    3.3060    6.3160    0.0000 H   0  0  0  0  0  0  0  0  0  0  0  0
    2.6490    6.2900    0.0000 H   0  0  0  0  0  0  0  0  0  0  0  0
    2.1010    5.9430    0.0000 H   0  0  0  0  0  0  0  0  0  0  0  0
    1.7960    5.3610    0.0000 H   0  0  0  0  0  0  0  0  0  0  0  0
    1.8210    4.7140    0.0000 H   0  0  0  0  0  0  0  0  0  0  0  0
    2.1730    4.1580    0.0000 H   0  0  0  0  0  0  0  0  0  0  0  0
    2.1210    3.4290    0.0000 H   0  0  0  0  0  0  0  0  0  0  0  0
    1.9620    2.7230    0.0000 H   0  0  0  0  0  0  0  0  0  0  0  0
    2.6680    2.5640    0.0000 H   0  0  0  0  0  0  0  0  0  0  0  0
    6.7870    1.8620    0.0000 H   0  0  0  0  0  0  0  0  0  0  0  0
    8.9910    1.8860    0.0000 H   0  0  0  0  0  0  0  0  0  0  0  0
    7.5370    2.5770    0.0000 H   0  0  0  0  0  0  0  0  0  0  0  0
    6.9120    2.9420    0.0000 H   0  0  0  0  0  0  0  0  0  0  0  0
    6.5470    2.3170    0.0000 H   0  0  0  0  0  0  0  0  0  0  0  0
    4.9440   -0.4600    0.0000 H   0  0  0  0  0  0  0  0  0  0  0  0
    4.5850   -1.0890    0.0000 H   0  0  0  0  0  0  0  0  0  0  0  0
    5.2130   -1.4480    0.0000 H   0  0  0  0  0  0  0  0  0  0  0  0
    6.5390   -2.3610    0.0000 H   0  0  0  0  0  0  0  0  0  0  0  0
    3.4610   -2.7380    0.0000 H   0  0  0  0  0  0  0  0  0  0  0  0
    3.4480   -3.4050    0.0000 H   0  0  0  0  0  0  0  0  0  0  0  0
    3.5760   -5.3840    0.0000 H   0  0  0  0  0  0  0  0  0  0  0  0
    4.6340   -4.8880    0.0000 H   0  0  0  0  0  0  0  0  0  0  0  0
    2.8580   -6.1960    0.0000 H   0  0  0  0  0  0  0  0  0  0  0  0
    3.4110   -5.8390    0.0000 H   0  0  0  0  0  0  0  0  0  0  0  0
    1.6260   -5.9270    0.0000 H   0  0  0  0  0  0  0  0  0  0  0  0
    2.2110   -6.2270    0.0000 H   0  0  0  0  0  0  0  0  0  0  0  0
    1.2430   -4.7250    0.0000 H   0  0  0  0  0  0  0  0  0  0  0  0
    1.2750   -5.3820    0.0000 H   0  0  0  0  0  0  0  0  0  0  0  0
    2.0920   -3.7930    0.0000 H   0  0  0  0  0  0  0  0  0  0  0  0
    1.5390   -4.1490    0.0000 H   0  0  0  0  0  0  0  0  0  0  0  0
    3.3240   -4.0620    0.0000 H   0  0  0  0  0  0  0  0  0  0  0  0
    2.7390   -3.7610    0.0000 H   0  0  0  0  0  0  0  0  0  0  0  0
    4.1400   -5.8840    0.0000 H   0  0  0  0  0  0  0  0  0  0  0  0
    4.8470   -6.0370    0.0000 H   0  0  0  0  0  0  0  0  0  0  0  0
    5.0000   -5.3300    0.0000 H   0  0  0  0  0  0  0  0  0  0  0  0
    5.7430   -4.5840    0.0000 H   0  0  0  0  0  0  0  0  0  0  0  0
    6.2770   -4.1860    0.0000 H   0  0  0  0  0  0  0  0  0  0  0  0
    7.2400   -4.0350    0.0000 H   0  0  0  0  0  0  0  0  0  0  0  0
   10.5530   -0.0430    0.0000 H   0  0  0  0  0  0  0  0  0  0  0  0
   10.9220    0.5790    0.0000 H   0  0  0  0  0  0  0  0  0  0  0  0
   10.3000    0.9490    0.0000 H   0  0  0  0  0  0  0  0  0  0  0  0
   11.2840    2.0480    0.0000 H   0  0  0  0  0  0  0  0  0  0  0  0
   11.2820    2.7040    0.0000 H   0  0  0  0  0  0  0  0  0  0  0  0
   11.4820    3.3230    0.0000 H   0  0  0  0  0  0  0  0  0  0  0  0
   10.4040    3.7760    0.0000 H   0  0  0  0  0  0  0  0  0  0  0  0
   12.2540    4.9780    0.0000 H   0  0  0  0  0  0  0  0  0  0  0  0
   11.6810    4.6540    0.0000 H   0  0  0  0  0  0  0  0  0  0  0  0
   13.4670    4.6380    0.0000 H   0  0  0  0  0  0  0  0  0  0  0  0
   12.9010    4.9730    0.0000 H   0  0  0  0  0  0  0  0  0  0  0  0
   13.7810    3.4170    0.0000 H   0  0  0  0  0  0  0  0  0  0  0  0
   13.7870    4.0750    0.0000 H   0  0  0  0  0  0  0  0  0  0  0  0
   12.8800    2.5350    0.0000 H   0  0  0  0  0  0  0  0  0  0  0  0
   13.4520    2.8590    0.0000 H   0  0  0  0  0  0  0  0  0  0  0  0
   11.6650    2.8750    0.0000 H   0  0  0  0  0  0  0  0  0  0  0  0
   12.2320    2.5410    0.0000 H   0  0  0  0  0  0  0  0  0  0  0  0
   10.9550    4.7420    0.0000 H   0  0  0  0  0  0  0  0  0  0  0  0
   10.2580    4.9350    0.0000 H   0  0  0  0  0  0  0  0  0  0  0  0
   10.0640    4.2370    0.0000 H   0  0  0  0  0  0  0  0  0  0  0  0
    9.8050    3.5740    0.0000 H   0  0  0  0  0  0  0  0  0  0  0  0
    9.2310    3.2580    0.0000 H   0  0  0  0  0  0  0  0  0  0  0  0
  1  2  1  0  0  0  0
  1  8  1  0  0  0  0
  1 12  2  0  0  0  0
  2  3  1  0  0  0  0
  2 72  1  0  0  0  0
  2 85  1  0  0  0  0
  3  4  1  0  0  0  0
  3 55  2  0  0  0  0
  4  5  2  0  0  0  0
  4 74  1  0  0  0  0
  5  6  1  0  0  0  0
  5 84  1  0  0  0  0
  6  7  1  0  0  0  0
  6 54  2  0  0  0  0
  7 86  1  0  0  0  0
  8  9  2  0  0  0  0
  8 87  1  0  0  0  0
  9 10  1  0  0  0  0
  9 26  1  0  0  0  0
 10 11  2  0  0  0  0
 10 17  1  0  0  0  0
 11 12  1  0  0  0  0
 11 16  1  0  0  0  0
 12 13  1  0  0  0  0
 13 88  1  0  0  0  0
 14 15  1  0  0  0  0
 14 17  1  0  0  0  0
 14 89  1  0  0  0  0
 14 90  1  0  0  0  0
 15 16  1  0  0  0  0
 15 18  1  0  0  0  0
 16 91  1  0  0  0  0
 16 92  1  0  0  0  0
 18 19  1  0  0  0  0
 18 25  1  0  0  0  0
 18 93  1  0  0  0  0
 19 20  1  0  0  0  0
 19 24  1  0  0  0  0
 19 94  1  0  0  0  0
 20 21  1  0  0  0  0
 20 95  1  0  0  0  0
 20 96  1  0  0  0  0
 21 22  1  0  0  0  0
 21 97  1  0  0  0  0
 21 98  1  0  0  0  0
 22 23  1  0  0  0  0
 22 99  1  0  0  0  0
 22100  1  0  0  0  0
 23 24  1  0  0  0  0
 23101  1  0  0  0  0
 23102  1  0  0  0  0
 24103  1  0  0  0  0
 24104  1  0  0  0  0
 25105  1  0  0  0  0
 25106  1  0  0  0  0
 25107  1  0  0  0  0
 26 27  1  0  0  0  0
 26 28  1  0  0  0  0
 26108  1  0  0  0  0
 27109  1  0  0  0  0
 27110  1  0  0  0  0
 27111  1  0  0  0  0
 28 29  1  0  0  0  0
 28 58  2  0  0  0  0
 29 30  2  0  0  0  0
 29 71  1  0  0  0  0
 30 31  1  0  0  0  0
 30 70  1  0  0  0  0
 31 32  2  0  0  0  0
 31 60  1  0  0  0  0
 32 33  1  0  0  0  0
 32 58  1  0  0  0  0
 33 34  1  0  0  0  0
 33 57  1  0  0  0  0
 33112  1  0  0  0  0
 34 35  1  0  0  0  0
 34 39  2  0  0  0  0
 35 36  2  0  0  0  0
 35113  1  0  0  0  0
 36 37  1  0  0  0  0
 36 53  1  0  0  0  0
 37 38  2  0  0  0  0
 37 44  1  0  0  0  0
 38 39  1  0  0  0  0
 38 43  1  0  0  0  0
 39 40  1  0  0  0  0
 40114  1  0  0  0  0
 41 42  1  0  0  0  0
 41 44  1  0  0  0  0
 41115  1  0  0  0  0
 41116  1  0  0  0  0
 42 43  1  0  0  0  0
 42 45  1  0  0  0  0
 43117  1  0  0  0  0
 43118  1  0  0  0  0
 45 46  1  0  0  0  0
 45 52  1  0  0  0  0
 45119  1  0  0  0  0
 46 47  1  0  0  0  0
 46 51  1  0  0  0  0
 46120  1  0  0  0  0
 47 48  1  0  0  0  0
 47121  1  0  0  0  0
 47122  1  0  0  0  0
 48 49  1  0  0  0  0
 48123  1  0  0  0  0
 48124  1  0  0  0  0
 49 50  1  0  0  0  0
 49125  1  0  0  0  0
 49126  1  0  0  0  0
 50 51  1  0  0  0  0
 50127  1  0  0  0  0
 50128  1  0  0  0  0
 51129  1  0  0  0  0
 51130  1  0  0  0  0
 52131  1  0  0  0  0
 52132  1  0  0  0  0
 52133  1  0  0  0  0
 53 54  1  0  0  0  0
 53 56  1  0  0  0  0
 53134  1  0  0  0  0
 54 55  1  0  0  0  0
 55135  1  0  0  0  0
 56136  1  0  0  0  0
 56137  1  0  0  0  0
 56138  1  0  0  0  0
 57139  1  0  0  0  0
 57140  1  0  0  0  0
 57141  1  0  0  0  0
 58142  1  0  0  0  0
 59 60  1  0  0  0  0
 59 63  1  0  0  0  0
 59143  1  0  0  0  0
 59144  1  0  0  0  0
 61 62  1  0  0  0  0
 61 64  1  0  0  0  0
 61 68  1  0  0  0  0
 61145  1  0  0  0  0
 62 63  1  0  0  0  0
 62 69  1  0  0  0  0
 62146  1  0  0  0  0
 63 70  1  0  0  0  0
 64 65  1  0  0  0  0
 64147  1  0  0  0  0
 64148  1  0  0  0  0
 65 66  1  0  0  0  0
 65149  1  0  0  0  0
 65150  1  0  0  0  0
 66 67  1  0  0  0  0
 66151  1  0  0  0  0
 66152  1  0  0  0  0
 67 68  1  0  0  0  0
 67153  1  0  0  0  0
 67154  1  0  0  0  0
 68155  1  0  0  0  0
 68156  1  0  0  0  0
 69157  1  0  0  0  0
 69158  1  0  0  0  0
 69159  1  0  0  0  0
 70160  1  0  0  0  0
 70161  1  0  0  0  0
 71162  1  0  0  0  0
 72163  1  0  0  0  0
 72164  1  0  0  0  0
 72165  1  0  0  0  0
 73 74  1  0  0  0  0
 73 77  1  0  0  0  0
 73166  1  0  0  0  0
 73167  1  0  0  0  0
 75 76  1  0  0  0  0
 75 78  1  0  0  0  0
 75 82  1  0  0  0  0
 75168  1  0  0  0  0
 76 77  1  0  0  0  0
 76 83  1  0  0  0  0
 76169  1  0  0  0  0
 77 84  1  0  0  0  0
 78 79  1  0  0  0  0
 78170  1  0  0  0  0
 78171  1  0  0  0  0
 79 80  1  0  0  0  0
 79172  1  0  0  0  0
 79173  1  0  0  0  0
 80 81  1  0  0  0  0
 80174  1  0  0  0  0
 80175  1  0  0  0  0
 81 82  1  0  0  0  0
 81176  1  0  0  0  0
 81177  1  0  0  0  0
 82178  1  0  0  0  0
 82179  1  0  0  0  0
 83180  1  0  0  0  0
 83181  1  0  0  0  0
 83182  1  0  0  0  0
 84183  1  0  0  0  0
 84184  1  0  0  0  0
M  END
> <Molecule name>
689736

> <Activity>
1

$$$$
638643
  MOE2011           2D

 38 40  0  0  0  0  0  0  0  0999 V2000
    6.6510    3.7130    0.0000 Cl  0  0  0  0  0  0  0  0  0  0  0  0
    5.9370    3.3000    0.0000 C   0  0  0  0  0  0  0  0  0  0  0  0
    5.2220    3.7130    0.0000 C   0  0  0  0  0  0  0  0  0  0  0  0
    4.5080    3.3000    0.0000 C   0  0  0  0  0  0  0  0  0  0  0  0
    4.5080    2.4750    0.0000 C   0  0  0  0  0  0  0  0  0  0  0  0
    5.2220    2.0620    0.0000 C   0  0  0  0  0  0  0  0  0  0  0  0
    5.9370    2.4750    0.0000 C   0  0  0  0  0  0  0  0  0  0  0  0
    6.6510    2.0620    0.0000 Cl  0  0  0  0  0  0  0  0  0  0  0  0
    3.7930    2.0620    0.0000 C   0  0  0  0  0  0  0  0  0  0  0  0
    2.3640    1.2380    0.0000 O   0  0  0  0  0  0  0  0  0  0  0  0
    3.0790    0.8250    0.0000 C   0  0  0  0  0  0  0  0  0  0  0  0
    3.7930    1.2380    0.0000 C   0  0  0  0  0  0  0  0  0  0  0  0
    2.3640   -0.4120    0.0000 C   0  0  0  0  0  0  0  0  0  0  0  0
    3.0790    0.0000    0.0000 C   0  0  0  0  0  0  0  0  0  0  0  0
    2.3640   -1.2380    0.0000 C   0  0  0  0  0  0  0  0  0  0  0  0
    1.6500   -1.6500    0.0000 C   0  0  0  0  0  0  0  0  0  0  0  0
    1.6500   -2.4750    0.0000 C   0  0  0  0  0  0  0  0  0  0  0  0
    2.3640   -2.8880    0.0000 C   0  0  0  0  0  0  0  0  0  0  0  0
    3.0790   -2.4750    0.0000 C   0  0  0  0  0  0  0  0  0  0  0  0
    3.0790   -1.6500    0.0000 C   0  0  0  0  0  0  0  0  0  0  0  0
    3.7930   -2.8880    0.0000 Cl  0  0  0  0  0  0  0  0  0  0  0  0
    2.3640   -3.7130    0.0000 Cl  0  0  0  0  0  0  0  0  0  0  0  0
    4.5080    0.8250    0.0000 C   0  0  0  0  0  0  0  0  0  0  0  0
    4.5080    0.0000    0.0000 N   0  0  0  0  0  0  0  0  0  0  0  0
    3.7930   -0.4120    0.0000 C   0  0  0  0  0  0  0  0  0  0  0  0
    5.2220    4.2240    0.0000 H   0  0  0  0  0  0  0  0  0  0  0  0
    4.0650    3.5560    0.0000 H   0  0  0  0  0  0  0  0  0  0  0  0
    5.2220    1.5510    0.0000 H   0  0  0  0  0  0  0  0  0  0  0  0
    3.3500    2.3180    0.0000 H   0  0  0  0  0  0  0  0  0  0  0  0
    1.9220   -0.1570    0.0000 H   0  0  0  0  0  0  0  0  0  0  0  0
    1.2070   -1.3940    0.0000 H   0  0  0  0  0  0  0  0  0  0  0  0
    1.2070   -2.7310    0.0000 H   0  0  0  0  0  0  0  0  0  0  0  0
    3.5220   -1.3940    0.0000 H   0  0  0  0  0  0  0  0  0  0  0  0
    5.0120    0.7360    0.0000 H   0  0  0  0  0  0  0  0  0  0  0  0
    4.6830    1.3060    0.0000 H   0  0  0  0  0  0  0  0  0  0  0  0
    4.9510   -0.2560    0.0000 H   0  0  0  0  0  0  0  0  0  0  0  0
    3.4650   -0.8040    0.0000 H   0  0  0  0  0  0  0  0  0  0  0  0
    4.1230   -0.8040    0.0000 H   0  0  0  0  0  0  0  0  0  0  0  0
  1  2  1  0  0  0  0
  2  3  1  0  0  0  0
  2  7  2  0  0  0  0
  3  4  2  0  0  0  0
  3 26  1  0  0  0  0
  4  5  1  0  0  0  0
  4 27  1  0  0  0  0
  5  6  2  0  0  0  0
  5  9  1  0  0  0  0
  6  7  1  0  0  0  0
  6 28  1  0  0  0  0
  7  8  1  0  0  0  0
  9 12  2  0  0  0  0
  9 29  1  0  0  0  0
 10 11  2  0  0  0  0
 11 12  1  0  0  0  0
 11 14  1  0  0  0  0
 12 23  1  0  0  0  0
 13 14  2  0  0  0  0
 13 15  1  0  0  0  0
 13 30  1  0  0  0  0
 14 25  1  0  0  0  0
 15 16  1  0  0  0  0
 15 20  2  0  0  0  0
 16 17  2  0  0  0  0
 16 31  1  0  0  0  0
 17 18  1  0  0  0  0
 17 32  1  0  0  0  0
 18 19  2  0  0  0  0
 18 22  1  0  0  0  0
 19 20  1  0  0  0  0
 19 21  1  0  0  0  0
 20 33  1  0  0  0  0
 23 24  1  0  0  0  0
 23 34  1  0  0  0  0
 23 35  1  0  0  0  0
 24 25  1  0  0  0  0
 24 36  1  0  0  0  0
 25 37  1  0  0  0  0
 25 38  1  0  0  0  0
M  END
> <Molecule name>
638643

> <Activity>
1

$$$$
697264
  MOE2011           2D

 56 58  0  0  1  0  0  0  0  0999 V2000
    3.8850   -1.1700    0.0000 O   0  0  0  0  0  0  0  0  0  0  0  0
    3.6630   -2.3990    0.0000 C   0  0  0  0  0  0  0  0  0  0  0  0
    4.4770   -2.2710    0.0000 C   0  0  0  0  0  0  0  0  0  0  0  0
    2.4730   -1.3930    0.0000 C   0  0  3  0  0  0  0  0  0  0  0  0
    2.7690   -0.6230    0.0000 C   0  0  0  0  0  0  0  0  0  0  0  0
    3.2440   -1.6900    0.0000 C   0  0  3  0  0  0  0  0  0  0  0  0
    4.6560   -1.4660    0.0000 C   0  0  3  0  0  0  0  0  0  0  0  0
    2.7290    0.9010    0.0000 C   0  0  0  0  0  0  0  0  0  0  0  0
    3.5440    1.0310    0.0000 C   0  0  3  0  0  0  0  0  0  0  0  0
    4.3700    0.6110    0.0000 C   0  0  3  0  0  0  0  0  0  0  0  0
    2.4330    0.1310    0.0000 C   0  0  0  0  0  0  0  0  0  0  0  0
    5.1240    0.9470    0.0000 C   0  0  3  0  0  0  0  0  0  0  0  0
    5.7920    0.4610    0.0000 C   0  0  3  0  0  0  0  0  0  0  0  0
    5.7060   -0.3590    0.0000 C   0  0  0  0  0  0  0  0  0  0  0  0
    4.9520   -0.6950    0.0000 C   0  0  3  0  0  0  0  0  0  0  0  0
    4.2840   -0.2100    0.0000 I   0  0  0  0  0  0  0  0  0  0  0  0
    5.3790    1.7320    0.0000 O   0  0  0  0  0  0  0  0  0  0  0  0
    6.2040    1.7320    0.0000 C   0  0  0  0  0  0  0  0  0  0  0  0
    6.4590    0.9470    0.0000 C   0  0  0  0  0  0  0  0  0  0  0  0
    6.6900    2.3990    0.0000 O   0  0  0  0  0  0  0  0  0  0  0  0
    1.9740   -2.0510    0.0000 I   0  0  0  0  0  0  0  0  0  0  0  0
    3.6860    0.1490    0.0000 O   0  0  0  0  0  0  0  0  0  0  0  0
    1.6510   -1.3240    0.0000 C   0  0  0  0  0  0  0  0  0  0  0  0
    3.4150    1.8460    0.0000 C   0  0  0  0  0  0  0  0  0  0  0  0
    5.4260   -1.7610    0.0000 C   0  0  0  0  0  0  0  0  0  0  0  0
    7.2440    0.6920    0.0000 C   0  0  0  0  0  0  0  0  0  0  0  0
    3.1930   -2.6020    0.0000 H   0  0  0  0  0  0  0  0  0  0  0  0
    3.8050   -2.8900    0.0000 H   0  0  0  0  0  0  0  0  0  0  0  0
    4.4930   -2.7820    0.0000 H   0  0  0  0  0  0  0  0  0  0  0  0
    4.9860   -2.3180    0.0000 H   0  0  0  0  0  0  0  0  0  0  0  0
    3.1830   -0.9240    0.0000 H   0  0  0  0  0  0  0  0  0  0  0  0
    3.1670   -0.3010    0.0000 H   0  0  0  0  0  0  0  0  0  0  0  0
    3.1640   -1.1840    0.0000 H   0  0  0  0  0  0  0  0  0  0  0  0
    2.7380    1.4130    0.0000 H   0  0  0  0  0  0  0  0  0  0  0  0
    2.2270    1.0000    0.0000 H   0  0  0  0  0  0  0  0  0  0  0  0
    3.9580    1.3310    0.0000 H   0  0  0  0  0  0  0  0  0  0  0  0
    4.6180    0.1630    0.0000 H   0  0  0  0  0  0  0  0  0  0  0  0
    2.0190    0.4320    0.0000 H   0  0  0  0  0  0  0  0  0  0  0  0
    2.0350   -0.1910    0.0000 H   0  0  0  0  0  0  0  0  0  0  0  0
    4.7440    1.2890    0.0000 H   0  0  0  0  0  0  0  0  0  0  0  0
    6.2350    0.2060    0.0000 H   0  0  0  0  0  0  0  0  0  0  0  0
    5.8300   -0.8560    0.0000 H   0  0  0  0  0  0  0  0  0  0  0  0
    6.2160   -0.3240    0.0000 H   0  0  0  0  0  0  0  0  0  0  0  0
    5.0050   -0.1860    0.0000 H   0  0  0  0  0  0  0  0  0  0  0  0
    3.2020   -0.0170    0.0000 H   0  0  0  0  0  0  0  0  0  0  0  0
    1.6940   -0.8140    0.0000 H   0  0  0  0  0  0  0  0  0  0  0  0
    1.1410   -1.2810    0.0000 H   0  0  0  0  0  0  0  0  0  0  0  0
    1.6080   -1.8340    0.0000 H   0  0  0  0  0  0  0  0  0  0  0  0
    3.9210    1.9260    0.0000 H   0  0  0  0  0  0  0  0  0  0  0  0
    3.3350    2.3520    0.0000 H   0  0  0  0  0  0  0  0  0  0  0  0
    2.9100    1.7660    0.0000 H   0  0  0  0  0  0  0  0  0  0  0  0
    5.2430   -2.2390    0.0000 H   0  0  0  0  0  0  0  0  0  0  0  0
    5.9040   -1.9450    0.0000 H   0  0  0  0  0  0  0  0  0  0  0  0
    5.6090   -1.2840    0.0000 H   0  0  0  0  0  0  0  0  0  0  0  0
    7.3510    0.1910    0.0000 H   0  0  0  0  0  0  0  0  0  0  0  0
    7.6250    1.0340    0.0000 H   0  0  0  0  0  0  0  0  0  0  0  0
  1  6  1  0  0  0  0
  1  7  1  0  0  0  0
  2  3  1  0  0  0  0
  2  6  1  0  0  0  0
  2 27  1  0  0  0  0
  2 28  1  0  0  0  0
  3  7  1  0  0  0  0
  3 29  1  0  0  0  0
  3 30  1  0  0  0  0
  4  5  1  0  0  0  0
  4  6  1  0  0  0  0
  4 21  1  0  0  0  0
  4 23  1  0  0  0  0
  5 11  1  0  0  0  0
  5 31  1  0  0  0  0
  5 32  1  0  0  0  0
  6 33  1  0  0  0  0
  7 15  1  0  0  0  0
  7 25  1  0  0  0  0
  8  9  1  0  0  0  0
  8 11  1  0  0  0  0
  8 34  1  0  0  0  0
  8 35  1  0  0  0  0
  9 10  1  0  0  0  0
  9 24  1  0  0  0  0
  9 36  1  0  0  0  0
 10 12  1  0  0  0  0
 10 22  1  0  0  0  0
 10 37  1  0  0  0  0
 11 38  1  0  0  0  0
 11 39  1  0  0  0  0
 12 13  1  0  0  0  0
 12 17  1  0  0  0  0
 12 40  1  0  0  0  0
 13 14  1  0  0  0  0
 13 19  1  0  0  0  0
 13 41  1  0  0  0  0
 14 15  1  0  0  0  0
 14 42  1  0  0  0  0
 14 43  1  0  0  0  0
 15 16  1  0  0  0  0
 15 44  1  0  0  0  0
 17 18  1  0  0  0  0
 18 19  1  0  0  0  0
 18 20  2  0  0  0  0
 19 26  2  0  0  0  0
 22 45  1  0  0  0  0
 23 46  1  0  0  0  0
 23 47  1  0  0  0  0
 23 48  1  0  0  0  0
 24 49  1  0  0  0  0
 24 50  1  0  0  0  0
 24 51  1  0  0  0  0
 25 52  1  0  0  0  0
 25 53  1  0  0  0  0
 25 54  1  0  0  0  0
 26 55  1  0  0  0  0
 26 56  1  0  0  0  0
M  END
> <Molecule name>
697264

> <Activity>
1

$$$$
642099
  MOE2011           2D

 59 63  0  0  1  0  0  0  0  0999 V2000
    4.4640   -1.6480    0.0000 C   0  0  0  0  0  0  0  0  0  0  0  0
    5.2050   -2.0830    0.0000 C   0  0  0  0  0  0  0  0  0  0  0  0
    5.9490   -1.6530    0.0000 C   0  0  0  0  0  0  0  0  0  0  0  0
    5.9430   -0.7940    0.0000 C   0  0  3  0  0  0  0  0  0  0  0  0
    5.1920   -0.3760    0.0000 C   0  0  3  0  0  0  0  0  0  0  0  0
    4.4770   -0.7890    0.0000 C   0  0  3  0  0  0  0  0  0  0  0  0
    6.3470   -0.0750    0.0000 C   0  0  0  0  0  0  0  0  0  0  0  0
    6.7680   -0.7850    0.0000 C   0  0  0  0  0  0  0  0  0  0  0  0
    5.1920    0.4490    0.0000 C   0  0  3  0  0  0  0  0  0  0  0  0
    5.9060    0.8610    0.0000 O   0  0  0  0  0  0  0  0  0  0  0  0
    4.4770    0.8610    0.0000 C   0  0  3  0  0  0  0  0  0  0  0  0
    3.7630    0.4490    0.0000 C   0  0  3  0  0  0  0  0  0  0  0  0
    3.7630   -0.3760    0.0000 C   0  0  3  0  0  0  0  0  0  0  0  0
    4.1470   -0.2940    0.0000 C   0  0  0  0  0  0  0  0  0  0  0  0
    4.1470    0.3660    0.0000 O   0  0  0  0  0  0  0  0  0  0  0  0
    4.4770    1.6860    0.0000 O   0  0  0  0  0  0  0  0  0  0  0  0
    3.0090    0.1130    0.0000 C   0  0  3  0  0  0  0  0  0  0  0  0
    2.4570    0.7260    0.0000 C   0  0  3  0  0  0  0  0  0  0  0  0
    2.3360   -0.0960    0.0000 C   0  0  0  0  0  0  0  0  0  0  0  0
    2.9720   -0.6330    0.0000 C   0  0  0  0  0  0  0  0  0  0  0  0
    2.8690    1.4400    0.0000 C   0  0  0  0  0  0  0  0  0  0  0  0
    3.6760    1.2700    0.0000 C   0  0  0  0  0  0  0  0  0  0  0  0
    2.5340    2.1940    0.0000 C   0  0  0  0  0  0  0  0  0  0  0  0
    3.5050    2.0770    0.0000 O   0  0  0  0  0  0  0  0  0  0  0  0
    2.4570   -0.5000    0.0000 O   0  0  0  0  0  0  0  0  0  0  0  0
    7.1880   -1.4940    0.0000 O   0  0  0  0  0  0  0  0  0  0  0  0
    8.0130   -1.4850    0.0000 C   0  0  0  0  0  0  0  0  0  0  0  0
    8.4340   -2.1940    0.0000 O   0  0  0  0  0  0  0  0  0  0  0  0
    8.4180   -0.7660    0.0000 C   0  0  0  0  0  0  0  0  0  0  0  0
    3.9620   -1.5530    0.0000 H   0  0  0  0  0  0  0  0  0  0  0  0
    4.2840   -2.1270    0.0000 H   0  0  0  0  0  0  0  0  0  0  0  0
    4.8740   -2.4730    0.0000 H   0  0  0  0  0  0  0  0  0  0  0  0
    5.5330   -2.4760    0.0000 H   0  0  0  0  0  0  0  0  0  0  0  0
    6.1250   -2.1340    0.0000 H   0  0  0  0  0  0  0  0  0  0  0  0
    6.4520   -1.5630    0.0000 H   0  0  0  0  0  0  0  0  0  0  0  0
    5.1960   -0.8880    0.0000 H   0  0  0  0  0  0  0  0  0  0  0  0
    6.7920   -0.3260    0.0000 H   0  0  0  0  0  0  0  0  0  0  0  0
    6.5980    0.3700    0.0000 H   0  0  0  0  0  0  0  0  0  0  0  0
    5.9000    0.1760    0.0000 H   0  0  0  0  0  0  0  0  0  0  0  0
    7.2460   -0.6040    0.0000 H   0  0  0  0  0  0  0  0  0  0  0  0
    6.6730   -0.2820    0.0000 H   0  0  0  0  0  0  0  0  0  0  0  0
    5.1920    0.9600    0.0000 H   0  0  0  0  0  0  0  0  0  0  0  0
    5.9060    1.3730    0.0000 H   0  0  0  0  0  0  0  0  0  0  0  0
    3.7090   -0.8840    0.0000 H   0  0  0  0  0  0  0  0  0  0  0  0
    3.6630   -0.1290    0.0000 H   0  0  0  0  0  0  0  0  0  0  0  0
    4.6370   -0.1450    0.0000 H   0  0  0  0  0  0  0  0  0  0  0  0
    4.9200    1.9420    0.0000 H   0  0  0  0  0  0  0  0  0  0  0  0
    3.3100   -0.3000    0.0000 H   0  0  0  0  0  0  0  0  0  0  0  0
    1.9730    0.8940    0.0000 H   0  0  0  0  0  0  0  0  0  0  0  0
    1.8530    0.0700    0.0000 H   0  0  0  0  0  0  0  0  0  0  0  0
    2.0840   -0.5410    0.0000 H   0  0  0  0  0  0  0  0  0  0  0  0
    2.5760   -0.9560    0.0000 H   0  0  0  0  0  0  0  0  0  0  0  0
    3.2170   -1.0820    0.0000 H   0  0  0  0  0  0  0  0  0  0  0  0
    2.8350    2.6090    0.0000 H   0  0  0  0  0  0  0  0  0  0  0  0
    2.0250    2.2480    0.0000 H   0  0  0  0  0  0  0  0  0  0  0  0
    1.9570   -0.3940    0.0000 H   0  0  0  0  0  0  0  0  0  0  0  0
    8.8630   -1.0160    0.0000 H   0  0  0  0  0  0  0  0  0  0  0  0
    8.6680   -0.3200    0.0000 H   0  0  0  0  0  0  0  0  0  0  0  0
    7.9710   -0.5150    0.0000 H   0  0  0  0  0  0  0  0  0  0  0  0
  1  2  1  0  0  0  0
  1  6  1  0  0  0  0
  1 30  1  0  0  0  0
  1 31  1  0  0  0  0
  2  3  1  0  0  0  0
  2 32  1  0  0  0  0
  2 33  1  0  0  0  0
  3  4  1  0  0  0  0
  3 34  1  0  0  0  0
  3 35  1  0  0  0  0
  4  5  1  0  0  0  0
  4  7  1  0  0  0  0
  4  8  1  0  0  0  0
  5  6  1  0  0  0  0
  5  9  1  0  0  0  0
  5 36  1  0  0  0  0
  6 13  1  0  0  0  0
  6 14  1  0  0  0  0
  7 37  1  0  0  0  0
  7 38  1  0  0  0  0
  7 39  1  0  0  0  0
  8 26  1  0  0  0  0
  8 40  1  0  0  0  0
  8 41  1  0  0  0  0
  9 10  1  0  0  0  0
  9 11  1  0  0  0  0
  9 42  1  0  0  0  0
 10 43  1  0  0  0  0
 11 12  1  0  0  0  0
 11 15  1  0  0  0  0
 11 16  1  0  0  0  0
 12 13  1  0  0  0  0
 12 17  1  0  0  0  0
 12 22  1  0  0  0  0
 13 20  1  0  0  0  0
 13 44  1  0  0  0  0
 14 15  1  0  0  0  0
 14 45  1  0  0  0  0
 14 46  1  0  0  0  0
 16 47  1  0  0  0  0
 17 18  1  0  0  0  0
 17 25  1  0  0  0  0
 17 48  1  0  0  0  0
 18 19  1  0  0  0  0
 18 21  1  0  0  0  0
 18 49  1  0  0  0  0
 19 20  1  0  0  0  0
 19 50  1  0  0  0  0
 19 51  1  0  0  0  0
 20 52  1  0  0  0  0
 20 53  1  0  0  0  0
 21 22  1  0  0  0  0
 21 23  2  0  0  0  0
 22 24  2  0  0  0  0
 23 54  1  0  0  0  0
 23 55  1  0  0  0  0
 25 56  1  0  0  0  0
 26 27  1  0  0  0  0
 27 28  2  0  0  0  0
 27 29  1  0  0  0  0
 29 57  1  0  0  0  0
 29 58  1  0  0  0  0
 29 59  1  0  0  0  0
M  END
> <Molecule name>
642099

> <Activity>
1

$$$$
640192
  MOE2011           2D

 31 33  0  0  0  0  0  0  0  0999 V2000
    2.3890   -0.7180    0.0000 C   0  0  0  0  0  0  0  0  0  0  0  0
    2.4470   -1.5750    0.0000 C   0  0  0  0  0  0  0  0  0  0  0  0
    3.2210   -1.9480    0.0000 C   0  0  0  0  0  0  0  0  0  0  0  0
    3.9270   -1.4590    0.0000 C   0  0  0  0  0  0  0  0  0  0  0  0
    4.6750   -1.8080    0.0000 O   0  0  0  0  0  0  0  0  0  0  0  0
    1.6500   -0.3520    0.0000 O   0  0  0  0  0  0  0  0  0  0  0  0
    3.1070   -0.2440    0.0000 C   0  0  0  0  0  0  0  0  0  0  0  0
    3.8500   -0.6020    0.0000 C   0  0  0  0  0  0  0  0  0  0  0  0
    4.5930   -0.2440    0.0000 C   0  0  0  0  0  0  0  0  0  0  0  0
    4.7770    0.5590    0.0000 C   0  0  0  0  0  0  0  0  0  0  0  0
    4.2620    1.2050    0.0000 C   0  0  0  0  0  0  0  0  0  0  0  0
    4.6200    1.9480    0.0000 O   0  0  0  0  0  0  0  0  0  0  0  0
    3.4370    1.2050    0.0000 C   0  0  0  0  0  0  0  0  0  0  0  0
    2.9230    0.5590    0.0000 C   0  0  0  0  0  0  0  0  0  0  0  0
    5.5810    0.7430    0.0000 S   0  0  0  0  0  0  0  0  0  0  0  0
    6.1420    0.1390    0.0000 C   0  0  0  0  0  0  0  0  0  0  0  0
    5.8990   -0.6500    0.0000 C   0  0  0  0  0  0  0  0  0  0  0  0
    6.4600   -1.2550    0.0000 C   0  0  0  0  0  0  0  0  0  0  0  0
    7.2640   -1.0710    0.0000 C   0  0  0  0  0  0  0  0  0  0  0  0
    7.5080   -0.2830    0.0000 C   0  0  0  0  0  0  0  0  0  0  0  0
    6.9470    0.3220    0.0000 C   0  0  0  0  0  0  0  0  0  0  0  0
    2.0230   -1.8610    0.0000 H   0  0  0  0  0  0  0  0  0  0  0  0
    3.2610   -2.4580    0.0000 H   0  0  0  0  0  0  0  0  0  0  0  0
    4.9930   -0.5640    0.0000 H   0  0  0  0  0  0  0  0  0  0  0  0
    3.2150    1.6660    0.0000 H   0  0  0  0  0  0  0  0  0  0  0  0
    2.4240    0.6730    0.0000 H   0  0  0  0  0  0  0  0  0  0  0  0
    5.4010   -0.7640    0.0000 H   0  0  0  0  0  0  0  0  0  0  0  0
    6.3100   -1.7430    0.0000 H   0  0  0  0  0  0  0  0  0  0  0  0
    7.6130   -1.4460    0.0000 H   0  0  0  0  0  0  0  0  0  0  0  0
    8.0070   -0.1690    0.0000 H   0  0  0  0  0  0  0  0  0  0  0  0
    7.0980    0.8110    0.0000 H   0  0  0  0  0  0  0  0  0  0  0  0
  1  2  1  0  0  0  0
  1  6  2  0  0  0  0
  1  7  1  0  0  0  0
  2  3  2  0  0  0  0
  2 22  1  0  0  0  0
  3  4  1  0  0  0  0
  3 23  1  0  0  0  0
  4  5  2  0  0  0  0
  4  8  1  0  0  0  0
  7  8  2  0  0  0  0
  7 14  1  0  0  0  0
  8  9  1  0  0  0  0
  9 10  2  0  0  0  0
  9 24  1  0  0  0  0
 10 11  1  0  0  0  0
 10 15  1  0  0  0  0
 11 12  2  0  0  0  0
 11 13  1  0  0  0  0
 13 14  2  0  0  0  0
 13 25  1  0  0  0  0
 14 26  1  0  0  0  0
 15 16  1  0  0  0  0
 16 17  1  0  0  0  0
 16 21  2  0  0  0  0
 17 18  2  0  0  0  0
 17 27  1  0  0  0  0
 18 19  1  0  0  0  0
 18 28  1  0  0  0  0
 19 20  2  0  0  0  0
 19 29  1  0  0  0  0
 20 21  1  0  0  0  0
 20 30  1  0  0  0  0
 21 31  1  0  0  0  0
M  END
> <Molecule name>
640192

> <Activity>
1

$$$$
650599
  MOE2011           2D

 38 40  0  0  0  0  0  0  0  0999 V2000
    3.8060    3.1270    0.0000 O   0  0  0  0  0  0  0  0  0  0  0  0
    3.8160    2.3020    0.0000 C   0  0  0  0  0  0  0  0  0  0  0  0
    3.0790    1.8600    0.0000 C   0  0  0  0  0  0  0  0  0  0  0  0
    2.3640    2.2730    0.0000 C   0  0  0  0  0  0  0  0  0  0  0  0
    1.6500    1.8600    0.0000 C   0  0  0  0  0  0  0  0  0  0  0  0
    1.6500    1.0350    0.0000 C   0  0  0  0  0  0  0  0  0  0  0  0
    2.3640    0.6230    0.0000 C   0  0  0  0  0  0  0  0  0  0  0  0
    3.0790    1.0350    0.0000 C   0  0  0  0  0  0  0  0  0  0  0  0
    3.8160    0.5940    0.0000 C   0  0  0  0  0  0  0  0  0  0  0  0
    3.8060   -0.2310    0.0000 C   0  0  0  0  0  0  0  0  0  0  0  0
    7.3650   -1.5100    0.0000 C   0  0  0  0  0  0  0  0  0  0  0  0
    6.6450   -1.9140    0.0000 O   0  0  0  0  0  0  0  0  0  0  0  0
    5.9360   -1.4930    0.0000 C   0  0  0  0  0  0  0  0  0  0  0  0
    5.2160   -1.8980    0.0000 C   0  0  0  0  0  0  0  0  0  0  0  0
    4.5070   -1.4770    0.0000 C   0  0  0  0  0  0  0  0  0  0  0  0
    4.5170   -0.6520    0.0000 C   0  0  0  0  0  0  0  0  0  0  0  0
    5.9460   -0.6680    0.0000 C   0  0  0  0  0  0  0  0  0  0  0  0
    5.2360   -0.2480    0.0000 C   0  0  0  0  0  0  0  0  0  0  0  0
    4.4880   -3.1270    0.0000 C   0  0  0  0  0  0  0  0  0  0  0  0
    5.2070   -2.7220    0.0000 O   0  0  0  0  0  0  0  0  0  0  0  0
    4.5640    1.8780    0.0000 N   0  0  0  0  0  0  0  0  0  0  0  0
    4.5640    1.0180    0.0000 C   0  0  0  0  0  0  0  0  0  0  0  0
    5.2770    0.6030    0.0000 O   0  0  0  0  0  0  0  0  0  0  0  0
    2.3640    3.0980    0.0000 H   0  0  0  0  0  0  0  0  0  0  0  0
    0.9360    2.2730    0.0000 H   0  0  0  0  0  0  0  0  0  0  0  0
    0.9360    0.6230    0.0000 H   0  0  0  0  0  0  0  0  0  0  0  0
    2.3640   -0.2020    0.0000 H   0  0  0  0  0  0  0  0  0  0  0  0
    3.0870   -0.6350    0.0000 H   0  0  0  0  0  0  0  0  0  0  0  0
    7.7690   -2.2290    0.0000 H   0  0  0  0  0  0  0  0  0  0  0  0
    8.0840   -1.1060    0.0000 H   0  0  0  0  0  0  0  0  0  0  0  0
    6.9610   -0.7900    0.0000 H   0  0  0  0  0  0  0  0  0  0  0  0
    3.7880   -1.8810    0.0000 H   0  0  0  0  0  0  0  0  0  0  0  0
    6.6650   -0.2640    0.0000 H   0  0  0  0  0  0  0  0  0  0  0  0
    5.7280    0.4140    0.0000 H   0  0  0  0  0  0  0  0  0  0  0  0
    4.0840   -2.4080    0.0000 H   0  0  0  0  0  0  0  0  0  0  0  0
    3.7690   -3.5310    0.0000 H   0  0  0  0  0  0  0  0  0  0  0  0
    4.8920   -3.8460    0.0000 H   0  0  0  0  0  0  0  0  0  0  0  0
    5.2770    2.2930    0.0000 H   0  0  0  0  0  0  0  0  0  0  0  0
  1  2  2  0  0  0  0
  2  3  1  0  0  0  0
  2 21  1  0  0  0  0
  3  4  1  0  0  0  0
  3  8  2  0  0  0  0
  4  5  2  0  0  0  0
  4 24  1  0  0  0  0
  5  6  1  0  0  0  0
  5 25  1  0  0  0  0
  6  7  2  0  0  0  0
  6 26  1  0  0  0  0
  7  8  1  0  0  0  0
  7 27  1  0  0  0  0
  8  9  1  0  0  0  0
  9 10  2  0  0  0  0
  9 22  1  0  0  0  0
 10 16  1  0  0  0  0
 10 28  1  0  0  0  0
 11 12  1  0  0  0  0
 11 29  1  0  0  0  0
 11 30  1  0  0  0  0
 11 31  1  0  0  0  0
 12 13  1  0  0  0  0
 13 14  1  0  0  0  0
 13 17  2  0  0  0  0
 14 15  2  0  0  0  0
 14 20  1  0  0  0  0
 15 16  1  0  0  0  0
 15 32  1  0  0  0  0
 16 18  2  0  0  0  0
 17 18  1  0  0  0  0
 17 33  1  0  0  0  0
 18 34  1  0  0  0  0
 19 20  1  0  0  0  0
 19 35  1  0  0  0  0
 19 36  1  0  0  0  0
 19 37  1  0  0  0  0
 21 22  1  0  0  0  0
 21 38  1  0  0  0  0
 22 23  2  0  0  0  0
M  END
> <Molecule name>
650599

> <Activity>
1

$$$$
641396
  MOE2011           2D

 35 38  0  0  0  0  0  0  0  0999 V2000
    4.8160   -1.4400    0.0000 C   0  0  0  0  0  0  0  0  0  0  0  0
    4.8180   -0.6150    0.0000 N   0  0  0  0  0  0  0  0  0  0  0  0
    4.1540   -0.1320    0.0000 C   0  0  0  0  0  0  0  0  0  0  0  0
    4.4070    0.6480    0.0000 C   0  0  0  0  0  0  0  0  0  0  0  0
    3.8450    1.2910    0.0000 C   0  0  0  0  0  0  0  0  0  0  0  0
    3.0080    1.1200    0.0000 C   0  0  0  0  0  0  0  0  0  0  0  0
    2.7440    0.3070    0.0000 C   0  0  0  0  0  0  0  0  0  0  0  0
    3.3220   -0.3230    0.0000 C   0  0  0  0  0  0  0  0  0  0  0  0
    1.6500    1.5650    0.0000 C   0  0  0  0  0  0  0  0  0  0  0  0
    2.4580    1.7340    0.0000 O   0  0  0  0  0  0  0  0  0  0  0  0
    5.4820   -0.1340    0.0000 C   0  0  0  0  0  0  0  0  0  0  0  0
    5.2280    0.6500    0.0000 C   0  0  0  0  0  0  0  0  0  0  0  0
    5.9830   -1.7340    0.0000 O   0  0  0  0  0  0  0  0  0  0  0  0
    6.5420   -1.1270    0.0000 C   0  0  0  0  0  0  0  0  0  0  0  0
    6.2890   -0.3060    0.0000 C   0  0  0  0  0  0  0  0  0  0  0  0
    7.3810   -1.3130    0.0000 C   0  0  0  0  0  0  0  0  0  0  0  0
    7.9570   -0.6740    0.0000 C   0  0  0  0  0  0  0  0  0  0  0  0
    7.6840    0.1410    0.0000 C   0  0  0  0  0  0  0  0  0  0  0  0
    6.8410    0.3070    0.0000 C   0  0  0  0  0  0  0  0  0  0  0  0
    6.5860    1.0920    0.0000 C   0  0  0  0  0  0  0  0  0  0  0  0
    5.7800    1.2630    0.0000 C   0  0  0  0  0  0  0  0  0  0  0  0
    8.2290    0.7610    0.0000 O   0  0  0  0  0  0  0  0  0  0  0  0
    4.3040   -1.4390    0.0000 H   0  0  0  0  0  0  0  0  0  0  0  0
    4.8150   -1.9510    0.0000 H   0  0  0  0  0  0  0  0  0  0  0  0
    5.3270   -1.4400    0.0000 H   0  0  0  0  0  0  0  0  0  0  0  0
    4.0080    1.7760    0.0000 H   0  0  0  0  0  0  0  0  0  0  0  0
    2.2450    0.1980    0.0000 H   0  0  0  0  0  0  0  0  0  0  0  0
    3.1700   -0.8120    0.0000 H   0  0  0  0  0  0  0  0  0  0  0  0
    1.5450    2.0660    0.0000 H   0  0  0  0  0  0  0  0  0  0  0  0
    1.1490    1.4600    0.0000 H   0  0  0  0  0  0  0  0  0  0  0  0
    1.7550    1.0640    0.0000 H   0  0  0  0  0  0  0  0  0  0  0  0
    7.5380   -1.7990    0.0000 H   0  0  0  0  0  0  0  0  0  0  0  0
    8.4570   -0.7780    0.0000 H   0  0  0  0  0  0  0  0  0  0  0  0
    6.9290    1.4720    0.0000 H   0  0  0  0  0  0  0  0  0  0  0  0
    5.6210    1.7500    0.0000 H   0  0  0  0  0  0  0  0  0  0  0  0
  1  2  1  0  0  0  0
  1 23  1  0  0  0  0
  1 24  1  0  0  0  0
  1 25  1  0  0  0  0
  2  3  1  0  0  0  0
  2 11  1  0  0  0  0
  3  4  1  0  0  0  0
  3  8  2  0  0  0  0
  4  5  2  0  0  0  0
  4 12  1  0  0  0  0
  5  6  1  0  0  0  0
  5 26  1  0  0  0  0
  6  7  2  0  0  0  0
  6 10  1  0  0  0  0
  7  8  1  0  0  0  0
  7 27  1  0  0  0  0
  8 28  1  0  0  0  0
  9 10  1  0  0  0  0
  9 29  1  0  0  0  0
  9 30  1  0  0  0  0
  9 31  1  0  0  0  0
 11 12  1  0  0  0  0
 11 15  2  0  0  0  0
 12 21  2  0  0  0  0
 13 14  2  0  0  0  0
 14 15  1  0  0  0  0
 14 16  1  0  0  0  0
 15 19  1  0  0  0  0
 16 17  2  0  0  0  0
 16 32  1  0  0  0  0
 17 18  1  0  0  0  0
 17 33  1  0  0  0  0
 18 19  1  0  0  0  0
 18 22  2  0  0  0  0
 19 20  2  0  0  0  0
 20 21  1  0  0  0  0
 20 34  1  0  0  0  0
 21 35  1  0  0  0  0
M  END
> <Molecule name>
641396

> <Activity>
1

$$$$
697273
  MOE2011           2D

 59 61  0  0  1  0  0  0  0  0999 V2000
    3.0910   -2.2060    0.0000 O   0  0  0  0  0  0  0  0  0  0  0  0
    3.8030   -1.7870    0.0000 C   0  0  3  0  0  0  0  0  0  0  0  0
    3.3530   -1.0950    0.0000 C   0  0  3  0  0  0  0  0  0  0  0  0
    2.5460   -0.9230    0.0000 C   0  0  0  0  0  0  0  0  0  0  0  0
    2.4100   -1.7380    0.0000 C   0  0  0  0  0  0  0  0  0  0  0  0
    3.9990   -0.0450    0.0000 O   0  0  0  0  0  0  0  0  0  0  0  0
    4.6670   -0.5300    0.0000 C   0  0  0  0  0  0  0  0  0  0  0  0
    5.3340   -0.0450    0.0000 C   0  0  0  0  0  0  0  0  0  0  0  0
    5.0790    0.7390    0.0000 C   0  0  0  0  0  0  0  0  0  0  0  0
    4.2540    0.7390    0.0000 C   0  0  0  0  0  0  0  0  0  0  0  0
    4.4950   -1.3380    0.0000 C   0  0  3  0  0  0  0  0  0  0  0  0
    5.1080   -1.8900    0.0000 C   0  0  0  0  0  0  0  0  0  0  0  0
    5.8930   -1.6340    0.0000 C   0  0  0  0  0  0  0  0  0  0  0  0
    4.9370   -2.6960    0.0000 C   0  0  0  0  0  0  0  0  0  0  0  0
    5.5640    1.4070    0.0000 C   0  0  0  0  0  0  0  0  0  0  0  0
    5.2290    2.1610    0.0000 O   0  0  0  0  0  0  0  0  0  0  0  0
    6.3850    1.3210    0.0000 O   0  0  0  0  0  0  0  0  0  0  0  0
    6.8700    1.9880    0.0000 C   0  0  0  0  0  0  0  0  0  0  0  0
    3.6410    1.2910    0.0000 C   0  0  0  0  0  0  0  0  0  0  0  0
    2.8000    1.2990    0.0000 C   0  0  3  0  0  0  0  0  0  0  0  0
    2.5450    2.0830    0.0000 C   0  0  0  0  0  0  0  0  0  0  0  0
    1.7380    2.2550    0.0000 C   0  0  0  0  0  0  0  0  0  0  0  0
    3.0970    2.6960    0.0000 C   0  0  0  0  0  0  0  0  0  0  0  0
    1.6500   -2.0600    0.0000 O   0  0  0  0  0  0  0  0  0  0  0  0
    4.0890   -1.4700    0.0000 N   0  0  0  0  0  0  0  0  0  0  0  0
    3.9740   -0.6520    0.0000 C   0  0  0  0  0  0  0  0  0  0  0  0
    4.1320   -2.2930    0.0000 C   0  0  0  0  0  0  0  0  0  0  0  0
    2.2910   -0.1390    0.0000 C   0  0  0  0  0  0  0  0  0  0  0  0
    2.8430    0.4740    0.0000 C   0  0  3  0  0  0  0  0  0  0  0  0
    3.6680    0.5180    0.0000 O   0  0  0  0  0  0  0  0  0  0  0  0
    4.0730   -2.2220    0.0000 H   0  0  0  0  0  0  0  0  0  0  0  0
    3.5250   -0.6120    0.0000 H   0  0  0  0  0  0  0  0  0  0  0  0
    5.8200   -0.2030    0.0000 H   0  0  0  0  0  0  0  0  0  0  0  0
    4.9820   -1.1790    0.0000 H   0  0  0  0  0  0  0  0  0  0  0  0
    6.0510   -2.1210    0.0000 H   0  0  0  0  0  0  0  0  0  0  0  0
    6.3800   -1.4760    0.0000 H   0  0  0  0  0  0  0  0  0  0  0  0
    5.7340   -1.1480    0.0000 H   0  0  0  0  0  0  0  0  0  0  0  0
    4.4500   -2.8550    0.0000 H   0  0  0  0  0  0  0  0  0  0  0  0
    5.3170   -3.0390    0.0000 H   0  0  0  0  0  0  0  0  0  0  0  0
    7.2830    1.6870    0.0000 H   0  0  0  0  0  0  0  0  0  0  0  0
    7.1700    2.4020    0.0000 H   0  0  0  0  0  0  0  0  0  0  0  0
    6.4560    2.2890    0.0000 H   0  0  0  0  0  0  0  0  0  0  0  0
    4.0750    1.5610    0.0000 H   0  0  0  0  0  0  0  0  0  0  0  0
    3.5030    1.7840    0.0000 H   0  0  0  0  0  0  0  0  0  0  0  0
    2.2970    1.2060    0.0000 H   0  0  0  0  0  0  0  0  0  0  0  0
    1.5800    2.7410    0.0000 H   0  0  0  0  0  0  0  0  0  0  0  0
    1.3960    1.8750    0.0000 H   0  0  0  0  0  0  0  0  0  0  0  0
    3.4780    2.3540    0.0000 H   0  0  0  0  0  0  0  0  0  0  0  0
    3.4400    3.0770    0.0000 H   0  0  0  0  0  0  0  0  0  0  0  0
    2.7180    3.0390    0.0000 H   0  0  0  0  0  0  0  0  0  0  0  0
    4.4800   -0.5810    0.0000 H   0  0  0  0  0  0  0  0  0  0  0  0
    3.9030   -0.1460    0.0000 H   0  0  0  0  0  0  0  0  0  0  0  0
    3.4670   -0.7240    0.0000 H   0  0  0  0  0  0  0  0  0  0  0  0
    3.6210   -2.3200    0.0000 H   0  0  0  0  0  0  0  0  0  0  0  0
    4.1580   -2.8040    0.0000 H   0  0  0  0  0  0  0  0  0  0  0  0
    4.6430   -2.2670    0.0000 H   0  0  0  0  0  0  0  0  0  0  0  0
    1.7910   -0.0320    0.0000 H   0  0  0  0  0  0  0  0  0  0  0  0
    3.0640    0.0130    0.0000 H   0  0  0  0  0  0  0  0  0  0  0  0
    3.4360    0.0620    0.0000 H   0  0  0  0  0  0  0  0  0  0  0  0
  1  2  1  0  0  0  0
  1  5  1  0  0  0  0
  2  3  1  0  0  0  0
  2 11  1  0  0  0  0
  2 31  1  0  0  0  0
  3  4  1  0  0  0  0
  3 25  1  0  0  0  0
  3 32  1  0  0  0  0
  4  5  1  0  0  0  0
  4 28  2  0  0  0  0
  5 24  2  0  0  0  0
  6  7  1  0  0  0  0
  6 10  1  0  0  0  0
  7  8  2  0  0  0  0
  7 11  1  0  0  0  0
  8  9  1  0  0  0  0
  8 33  1  0  0  0  0
  9 10  2  0  0  0  0
  9 15  1  0  0  0  0
 10 19  1  0  0  0  0
 11 12  1  0  0  0  0
 11 34  1  0  0  0  0
 12 13  1  0  0  0  0
 12 14  2  0  0  0  0
 13 35  1  0  0  0  0
 13 36  1  0  0  0  0
 13 37  1  0  0  0  0
 14 38  1  0  0  0  0
 14 39  1  0  0  0  0
 15 16  2  0  0  0  0
 15 17  1  0  0  0  0
 17 18  1  0  0  0  0
 18 40  1  0  0  0  0
 18 41  1  0  0  0  0
 18 42  1  0  0  0  0
 19 20  1  0  0  0  0
 19 43  1  0  0  0  0
 19 44  1  0  0  0  0
 20 21  1  0  0  0  0
 20 29  1  0  0  0  0
 20 45  1  0  0  0  0
 21 22  2  0  0  0  0
 21 23  1  0  0  0  0
 22 46  1  0  0  0  0
 22 47  1  0  0  0  0
 23 48  1  0  0  0  0
 23 49  1  0  0  0  0
 23 50  1  0  0  0  0
 25 26  1  0  0  0  0
 25 27  1  0  0  0  0
 26 51  1  0  0  0  0
 26 52  1  0  0  0  0
 26 53  1  0  0  0  0
 27 54  1  0  0  0  0
 27 55  1  0  0  0  0
 27 56  1  0  0  0  0
 28 29  1  0  0  0  0
 28 57  1  0  0  0  0
 29 30  1  0  0  0  0
 29 58  1  0  0  0  0
 30 59  1  0  0  0  0
M  END
> <Molecule name>
697273

> <Activity>
1

$$$$
649904
  MOE2011           2D

 43 44  0  0  1  0  0  0  0  0999 V2000
    3.8330    0.3890    0.0000 C   0  0  0  0  0  0  0  0  0  0  0  0
    3.0790    0.7240    0.0000 C   0  0  3  0  0  0  0  0  0  0  0  0
    3.1660    1.5440    0.0000 C   0  0  0  0  0  0  0  0  0  0  0  0
    3.9720    1.7160    0.0000 C   0  0  0  0  0  0  0  0  0  0  0  0
    4.3850    1.0020    0.0000 C   0  0  0  0  0  0  0  0  0  0  0  0
    4.0050   -0.4190    0.0000 O   0  0  0  0  0  0  0  0  0  0  0  0
    5.2050    0.9150    0.0000 C   0  0  0  0  0  0  0  0  0  0  0  0
    5.6900    1.5820    0.0000 C   0  0  0  0  0  0  0  0  0  0  0  0
    2.3640    0.3110    0.0000 C   0  0  0  0  0  0  0  0  0  0  0  0
    2.3640   -0.5140    0.0000 N   0  0  0  0  0  0  0  0  0  0  0  0
    6.5110    1.4970    0.0000 C   0  0  0  0  0  0  0  0  0  0  0  0
    6.9950    2.1640    0.0000 C   0  0  0  0  0  0  0  0  0  0  0  0
    7.8160    2.0770    0.0000 C   0  0  0  0  0  0  0  0  0  0  0  0
    1.6500   -0.9260    0.0000 C   0  0  0  0  0  0  0  0  0  0  0  0
    1.6500   -1.7520    0.0000 C   0  0  0  0  0  0  0  0  0  0  0  0
    2.3640   -2.1640    0.0000 O   0  0  0  0  0  0  0  0  0  0  0  0
    3.0790   -1.7520    0.0000 C   0  0  0  0  0  0  0  0  0  0  0  0
    3.0790   -0.9260    0.0000 C   0  0  0  0  0  0  0  0  0  0  0  0
    2.3560    1.1210    0.0000 H   0  0  0  0  0  0  0  0  0  0  0  0
    2.3600    1.7250    0.0000 H   0  0  0  0  0  0  0  0  0  0  0  0
    2.9020    2.3260    0.0000 H   0  0  0  0  0  0  0  0  0  0  0  0
    3.8950    2.5370    0.0000 H   0  0  0  0  0  0  0  0  0  0  0  0
    4.6350    2.2080    0.0000 H   0  0  0  0  0  0  0  0  0  0  0  0
    5.5400    0.1610    0.0000 H   0  0  0  0  0  0  0  0  0  0  0  0
    5.0400    2.0900    0.0000 H   0  0  0  0  0  0  0  0  0  0  0  0
    5.7480    2.4050    0.0000 H   0  0  0  0  0  0  0  0  0  0  0  0
    1.9270    1.0110    0.0000 H   0  0  0  0  0  0  0  0  0  0  0  0
    1.5400    0.3400    0.0000 H   0  0  0  0  0  0  0  0  0  0  0  0
    6.4540    0.6740    0.0000 H   0  0  0  0  0  0  0  0  0  0  0  0
    7.1620    0.9890    0.0000 H   0  0  0  0  0  0  0  0  0  0  0  0
    6.3450    2.6720    0.0000 H   0  0  0  0  0  0  0  0  0  0  0  0
    7.0530    2.9870    0.0000 H   0  0  0  0  0  0  0  0  0  0  0  0
    7.7300    1.2570    0.0000 H   0  0  0  0  0  0  0  0  0  0  0  0
    8.6370    1.9910    0.0000 H   0  0  0  0  0  0  0  0  0  0  0  0
    7.9030    2.8980    0.0000 H   0  0  0  0  0  0  0  0  0  0  0  0
    1.2130   -0.2270    0.0000 H   0  0  0  0  0  0  0  0  0  0  0  0
    0.8260   -0.8980    0.0000 H   0  0  0  0  0  0  0  0  0  0  0  0
    0.8260   -1.7800    0.0000 H   0  0  0  0  0  0  0  0  0  0  0  0
    1.2130   -2.4510    0.0000 H   0  0  0  0  0  0  0  0  0  0  0  0
    3.5160   -2.4510    0.0000 H   0  0  0  0  0  0  0  0  0  0  0  0
    3.9040   -1.7800    0.0000 H   0  0  0  0  0  0  0  0  0  0  0  0
    3.5160   -0.2270    0.0000 H   0  0  0  0  0  0  0  0  0  0  0  0
    3.9040   -0.8980    0.0000 H   0  0  0  0  0  0  0  0  0  0  0  0
  1  2  1  0  0  0  0
  1  5  1  0  0  0  0
  1  6  2  0  0  0  0
  2  3  1  0  0  0  0
  2  9  1  0  0  0  0
  2 19  1  0  0  0  0
  3  4  1  0  0  0  0
  3 20  1  0  0  0  0
  3 21  1  0  0  0  0
  4  5  1  0  0  0  0
  4 22  1  0  0  0  0
  4 23  1  0  0  0  0
  5  7  2  0  0  0  0
  7  8  1  0  0  0  0
  7 24  1  0  0  0  0
  8 11  1  0  0  0  0
  8 25  1  0  0  0  0
  8 26  1  0  0  0  0
  9 10  1  0  0  0  0
  9 27  1  0  0  0  0
  9 28  1  0  0  0  0
 10 14  1  0  0  0  0
 10 18  1  0  0  0  0
 11 12  1  0  0  0  0
 11 29  1  0  0  0  0
 11 30  1  0  0  0  0
 12 13  1  0  0  0  0
 12 31  1  0  0  0  0
 12 32  1  0  0  0  0
 13 33  1  0  0  0  0
 13 34  1  0  0  0  0
 13 35  1  0  0  0  0
 14 15  1  0  0  0  0
 14 36  1  0  0  0  0
 14 37  1  0  0  0  0
 15 16  1  0  0  0  0
 15 38  1  0  0  0  0
 15 39  1  0  0  0  0
 16 17  1  0  0  0  0
 17 18  1  0  0  0  0
 17 40  1  0  0  0  0
 17 41  1  0  0  0  0
 18 42  1  0  0  0  0
 18 43  1  0  0  0  0
M  END
> <Molecule name>
649904

> <Activity>
1

$$$$
639503
  MOE2011           2D

 46 47  0  0  1  0  0  0  0  0999 V2000
    3.1660    1.2540    0.0000 C   0  0  0  0  0  0  0  0  0  0  0  0
    3.9720    1.4260    0.0000 C   0  0  0  0  0  0  0  0  0  0  0  0
    4.3850    0.7110    0.0000 C   0  0  0  0  0  0  0  0  0  0  0  0
    3.8330    0.0970    0.0000 C   0  0  0  0  0  0  0  0  0  0  0  0
    3.0790    0.4330    0.0000 C   0  0  3  0  0  0  0  0  0  0  0  0
    2.3640    0.0210    0.0000 C   0  0  0  0  0  0  0  0  0  0  0  0
    4.0050   -0.7100    0.0000 O   0  0  0  0  0  0  0  0  0  0  0  0
    5.2050    0.6240    0.0000 C   0  0  0  0  0  0  0  0  0  0  0  0
    5.6900    1.2920    0.0000 C   0  0  0  0  0  0  0  0  0  0  0  0
    2.3640   -0.8040    0.0000 N   0  0  0  0  0  0  0  0  0  0  0  0
    6.5110    1.2050    0.0000 C   0  0  0  0  0  0  0  0  0  0  0  0
    6.9950    1.8730    0.0000 C   0  0  0  0  0  0  0  0  0  0  0  0
    1.6500   -1.2170    0.0000 C   0  0  0  0  0  0  0  0  0  0  0  0
    1.6500   -2.0420    0.0000 C   0  0  0  0  0  0  0  0  0  0  0  0
    2.3640   -2.4540    0.0000 O   0  0  0  0  0  0  0  0  0  0  0  0
    3.0790   -2.0420    0.0000 C   0  0  0  0  0  0  0  0  0  0  0  0
    3.0790   -1.2170    0.0000 C   0  0  0  0  0  0  0  0  0  0  0  0
    7.8160    1.7870    0.0000 C   0  0  0  0  0  0  0  0  0  0  0  0
    8.3010    2.4540    0.0000 C   0  0  0  0  0  0  0  0  0  0  0  0
    2.9020    2.0360    0.0000 H   0  0  0  0  0  0  0  0  0  0  0  0
    2.3600    1.4340    0.0000 H   0  0  0  0  0  0  0  0  0  0  0  0
    3.8950    2.2470    0.0000 H   0  0  0  0  0  0  0  0  0  0  0  0
    4.6350    1.9180    0.0000 H   0  0  0  0  0  0  0  0  0  0  0  0
    3.0620   -0.3920    0.0000 H   0  0  0  0  0  0  0  0  0  0  0  0
    1.9270    0.7200    0.0000 H   0  0  0  0  0  0  0  0  0  0  0  0
    1.5400    0.0490    0.0000 H   0  0  0  0  0  0  0  0  0  0  0  0
    5.5400   -0.1290    0.0000 H   0  0  0  0  0  0  0  0  0  0  0  0
    5.0400    1.8000    0.0000 H   0  0  0  0  0  0  0  0  0  0  0  0
    5.7480    2.1150    0.0000 H   0  0  0  0  0  0  0  0  0  0  0  0
    6.4540    0.3820    0.0000 H   0  0  0  0  0  0  0  0  0  0  0  0
    7.1610    0.6980    0.0000 H   0  0  0  0  0  0  0  0  0  0  0  0
    6.3450    2.3800    0.0000 H   0  0  0  0  0  0  0  0  0  0  0  0
    7.0520    2.6960    0.0000 H   0  0  0  0  0  0  0  0  0  0  0  0
    1.2130   -0.5170    0.0000 H   0  0  0  0  0  0  0  0  0  0  0  0
    0.8260   -1.1880    0.0000 H   0  0  0  0  0  0  0  0  0  0  0  0
    0.8260   -2.0710    0.0000 H   0  0  0  0  0  0  0  0  0  0  0  0
    1.2130   -2.7420    0.0000 H   0  0  0  0  0  0  0  0  0  0  0  0
    3.5160   -2.7420    0.0000 H   0  0  0  0  0  0  0  0  0  0  0  0
    3.9040   -2.0710    0.0000 H   0  0  0  0  0  0  0  0  0  0  0  0
    3.5160   -0.5170    0.0000 H   0  0  0  0  0  0  0  0  0  0  0  0
    3.9040   -1.1880    0.0000 H   0  0  0  0  0  0  0  0  0  0  0  0
    7.7590    0.9640    0.0000 H   0  0  0  0  0  0  0  0  0  0  0  0
    8.4660    1.2790    0.0000 H   0  0  0  0  0  0  0  0  0  0  0  0
    8.9690    1.9690    0.0000 H   0  0  0  0  0  0  0  0  0  0  0  0
    8.7860    3.1220    0.0000 H   0  0  0  0  0  0  0  0  0  0  0  0
    7.6340    2.9400    0.0000 H   0  0  0  0  0  0  0  0  0  0  0  0
  1  2  1  0  0  0  0
  1  5  1  0  0  0  0
  1 20  1  0  0  0  0
  1 21  1  0  0  0  0
  2  3  1  0  0  0  0
  2 22  1  0  0  0  0
  2 23  1  0  0  0  0
  3  4  1  0  0  0  0
  3  8  2  0  0  0  0
  4  5  1  0  0  0  0
  4  7  2  0  0  0  0
  5  6  1  0  0  0  0
  5 24  1  0  0  0  0
  6 10  1  0  0  0  0
  6 25  1  0  0  0  0
  6 26  1  0  0  0  0
  8  9  1  0  0  0  0
  8 27  1  0  0  0  0
  9 11  1  0  0  0  0
  9 28  1  0  0  0  0
  9 29  1  0  0  0  0
 10 13  1  0  0  0  0
 10 17  1  0  0  0  0
 11 12  1  0  0  0  0
 11 30  1  0  0  0  0
 11 31  1  0  0  0  0
 12 18  1  0  0  0  0
 12 32  1  0  0  0  0
 12 33  1  0  0  0  0
 13 14  1  0  0  0  0
 13 34  1  0  0  0  0
 13 35  1  0  0  0  0
 14 15  1  0  0  0  0
 14 36  1  0  0  0  0
 14 37  1  0  0  0  0
 15 16  1  0  0  0  0
 16 17  1  0  0  0  0
 16 38  1  0  0  0  0
 16 39  1  0  0  0  0
 17 40  1  0  0  0  0
 17 41  1  0  0  0  0
 18 19  1  0  0  0  0
 18 42  1  0  0  0  0
 18 43  1  0  0  0  0
 19 44  1  0  0  0  0
 19 45  1  0  0  0  0
 19 46  1  0  0  0  0
M  END
> <Molecule name>
639503

> <Activity>
1

$$$$
603084
  MOE2011           2D

 30 31  0  0  1  0  0  0  0  0999 V2000
    1.6500   -2.4990    0.0000 Cl  0  0  0  0  0  0  0  0  0  0  0  0
    2.4350   -2.7540    0.0000 C   0  0  0  0  0  0  0  0  0  0  0  0
    3.1020   -2.2690    0.0000 C   0  0  3  0  0  0  0  0  0  0  0  0
    3.7690   -2.7540    0.0000 O   0  0  0  0  0  0  0  0  0  0  0  0
    3.5140   -3.5380    0.0000 C   0  0  0  0  0  0  0  0  0  0  0  0
    2.6900   -3.5380    0.0000 C   0  0  0  0  0  0  0  0  0  0  0  0
    2.2040   -4.2060    0.0000 Cl  0  0  0  0  0  0  0  0  0  0  0  0
    4.0000   -4.2060    0.0000 O   0  0  0  0  0  0  0  0  0  0  0  0
    3.8160   -1.0310    0.0000 C   0  0  0  0  0  0  0  0  0  0  0  0
    3.1020   -1.4440    0.0000 O   0  0  0  0  0  0  0  0  0  0  0  0
    4.5310    1.0310    0.0000 C   0  0  0  0  0  0  0  0  0  0  0  0
    4.5310    0.2060    0.0000 C   0  0  0  0  0  0  0  0  0  0  0  0
    3.8160   -0.2060    0.0000 C   0  0  0  0  0  0  0  0  0  0  0  0
    5.2450    1.4440    0.0000 O   0  0  0  0  0  0  0  0  0  0  0  0
    5.2450    2.2690    0.0000 C   0  0  3  0  0  0  0  0  0  0  0  0
    4.5780    2.7540    0.0000 O   0  0  0  0  0  0  0  0  0  0  0  0
    4.8330    3.5380    0.0000 C   0  0  0  0  0  0  0  0  0  0  0  0
    5.6580    3.5380    0.0000 C   0  0  0  0  0  0  0  0  0  0  0  0
    5.9130    2.7540    0.0000 C   0  0  0  0  0  0  0  0  0  0  0  0
    6.6970    2.4990    0.0000 Cl  0  0  0  0  0  0  0  0  0  0  0  0
    6.1430    4.2060    0.0000 Cl  0  0  0  0  0  0  0  0  0  0  0  0
    4.3480    4.2060    0.0000 O   0  0  0  0  0  0  0  0  0  0  0  0
    5.2450   -0.2060    0.0000 Br  0  0  0  0  0  0  0  0  0  0  0  0
    3.1020    0.2060    0.0000 Br  0  0  0  0  0  0  0  0  0  0  0  0
    2.6470   -2.0360    0.0000 H   0  0  0  0  0  0  0  0  0  0  0  0
    3.9910   -1.5120    0.0000 H   0  0  0  0  0  0  0  0  0  0  0  0
    4.3200   -0.9420    0.0000 H   0  0  0  0  0  0  0  0  0  0  0  0
    4.3560    1.5120    0.0000 H   0  0  0  0  0  0  0  0  0  0  0  0
    4.0280    0.9420    0.0000 H   0  0  0  0  0  0  0  0  0  0  0  0
    5.7020    2.0360    0.0000 H   0  0  0  0  0  0  0  0  0  0  0  0
  1  2  1  0  0  0  0
  2  3  1  0  0  0  0
  2  6  2  0  0  0  0
  3  4  1  0  0  0  0
  3 10  1  0  0  0  0
  3 25  1  0  0  0  0
  4  5  1  0  0  0  0
  5  6  1  0  0  0  0
  5  8  2  0  0  0  0
  6  7  1  0  0  0  0
  9 10  1  0  0  0  0
  9 13  1  0  0  0  0
  9 26  1  0  0  0  0
  9 27  1  0  0  0  0
 11 12  1  0  0  0  0
 11 14  1  0  0  0  0
 11 28  1  0  0  0  0
 11 29  1  0  0  0  0
 12 13  2  0  0  0  0
 12 23  1  0  0  0  0
 13 24  1  0  0  0  0
 14 15  1  0  0  0  0
 15 16  1  0  0  0  0
 15 19  1  0  0  0  0
 15 30  1  0  0  0  0
 16 17  1  0  0  0  0
 17 18  1  0  0  0  0
 17 22  2  0  0  0  0
 18 19  2  0  0  0  0
 18 21  1  0  0  0  0
 19 20  1  0  0  0  0
M  END
> <Molecule name>
603084

> <Activity>
1

$$$$
693443
  MOE2011           2D

 56 58  0  0  1  0  0  0  0  0999 V2000
    3.7930   -3.3000    0.0000 C   0  0  0  0  0  0  0  0  0  0  0  0
    3.0790   -2.8880    0.0000 C   0  0  3  0  0  0  0  0  0  0  0  0
    3.0790   -2.0620    0.0000 C   0  0  0  0  0  0  0  0  0  0  0  0
    3.7930   -1.6500    0.0000 C   0  0  0  0  0  0  0  0  0  0  0  0
    4.5080   -2.0620    0.0000 C   0  0  0  0  0  0  0  0  0  0  0  0
    4.5080   -2.8880    0.0000 C   0  0  0  0  0  0  0  0  0  0  0  0
    2.3640   -1.6500    0.0000 O   0  0  0  0  0  0  0  0  0  0  0  0
    3.7930   -0.8250    0.0000 C   0  0  0  0  0  0  0  0  0  0  0  0
    4.5080   -0.4120    0.0000 C   0  0  0  0  0  0  0  0  0  0  0  0
    5.2220   -0.8250    0.0000 C   0  0  0  0  0  0  0  0  0  0  0  0
    5.9370   -0.4120    0.0000 C   0  0  0  0  0  0  0  0  0  0  0  0
    5.9370    0.4120    0.0000 C   0  0  0  0  0  0  0  0  0  0  0  0
    5.2220    0.8250    0.0000 C   0  0  0  0  0  0  0  0  0  0  0  0
    4.5080    0.4120    0.0000 C   0  0  0  0  0  0  0  0  0  0  0  0
    6.6510    0.8250    0.0000 O   0  0  0  0  0  0  0  0  0  0  0  0
    6.6510    1.6500    0.0000 C   0  0  0  0  0  0  0  0  0  0  0  0
    5.9370    2.0620    0.0000 O   0  0  0  0  0  0  0  0  0  0  0  0
    7.3660    2.0620    0.0000 C   0  0  0  0  0  0  0  0  0  0  0  0
    8.0800    3.3000    0.0000 C   0  0  0  0  0  0  0  0  0  0  0  0
    8.7950    2.8880    0.0000 C   0  0  0  0  0  0  0  0  0  0  0  0
    9.5090    3.3000    0.0000 C   0  0  0  0  0  0  0  0  0  0  0  0
    9.5090    4.1250    0.0000 C   0  0  0  0  0  0  0  0  0  0  0  0
    8.7950    4.5380    0.0000 C   0  0  0  0  0  0  0  0  0  0  0  0
    8.0800    4.1250    0.0000 C   0  0  0  0  0  0  0  0  0  0  0  0
    7.3660    2.8880    0.0000 C   0  0  0  0  0  0  0  0  0  0  0  0
   10.2240    4.5380    0.0000 Cl  0  0  0  0  0  0  0  0  0  0  0  0
    2.3640   -3.3000    0.0000 C   0  0  0  0  0  0  0  0  0  0  0  0
    2.3640   -4.1250    0.0000 N   0  0  0  0  0  0  0  0  0  0  0  0
    1.6500   -4.5380    0.0000 C   0  0  0  0  0  0  0  0  0  0  0  0
    3.0790   -4.5380    0.0000 C   0  0  0  0  0  0  0  0  0  0  0  0
   10.2240    2.8880    0.0000 Cl  0  0  0  0  0  0  0  0  0  0  0  0
    3.4060   -4.0280    0.0000 H   0  0  0  0  0  0  0  0  0  0  0  0
    4.1810   -4.0280    0.0000 H   0  0  0  0  0  0  0  0  0  0  0  0
    2.3380   -2.5260    0.0000 H   0  0  0  0  0  0  0  0  0  0  0  0
    4.9450   -1.3630    0.0000 H   0  0  0  0  0  0  0  0  0  0  0  0
    5.3320   -2.0340    0.0000 H   0  0  0  0  0  0  0  0  0  0  0  0
    4.9450   -3.5870    0.0000 H   0  0  0  0  0  0  0  0  0  0  0  0
    5.3320   -2.9160    0.0000 H   0  0  0  0  0  0  0  0  0  0  0  0
    3.0790   -0.4120    0.0000 H   0  0  0  0  0  0  0  0  0  0  0  0
    5.2220   -1.6500    0.0000 H   0  0  0  0  0  0  0  0  0  0  0  0
    6.6510   -0.8250    0.0000 H   0  0  0  0  0  0  0  0  0  0  0  0
    5.2220    1.6500    0.0000 H   0  0  0  0  0  0  0  0  0  0  0  0
    3.7930    0.8250    0.0000 H   0  0  0  0  0  0  0  0  0  0  0  0
    8.0800    1.6500    0.0000 H   0  0  0  0  0  0  0  0  0  0  0  0
    8.7950    2.0630    0.0000 H   0  0  0  0  0  0  0  0  0  0  0  0
    8.7950    5.3630    0.0000 H   0  0  0  0  0  0  0  0  0  0  0  0
    7.3660    4.5380    0.0000 H   0  0  0  0  0  0  0  0  0  0  0  0
    6.6510    3.3000    0.0000 H   0  0  0  0  0  0  0  0  0  0  0  0
    1.9270   -2.6000    0.0000 H   0  0  0  0  0  0  0  0  0  0  0  0
    1.5400   -3.2710    0.0000 H   0  0  0  0  0  0  0  0  0  0  0  0
    1.2380   -3.8230    0.0000 H   0  0  0  0  0  0  0  0  0  0  0  0
    0.9360   -4.9500    0.0000 H   0  0  0  0  0  0  0  0  0  0  0  0
    2.0620   -5.2520    0.0000 H   0  0  0  0  0  0  0  0  0  0  0  0
    2.6660   -5.2520    0.0000 H   0  0  0  0  0  0  0  0  0  0  0  0
    3.7930   -4.9500    0.0000 H   0  0  0  0  0  0  0  0  0  0  0  0
    3.6920   -3.9860    0.0000 H   0  0  0  0  0  0  0  0  0  0  0  0
  1  2  1  0  0  0  0
  1  6  1  0  0  0  0
  1 32  1  0  0  0  0
  1 33  1  0  0  0  0
  2  3  1  0  0  0  0
  2 27  1  0  0  0  0
  2 34  1  0  0  0  0
  3  4  1  0  0  0  0
  3  7  2  0  0  0  0
  4  5  1  0  0  0  0
  4  8  2  0  0  0  0
  5  6  1  0  0  0  0
  5 35  1  0  0  0  0
  5 36  1  0  0  0  0
  6 37  1  0  0  0  0
  6 38  1  0  0  0  0
  8  9  1  0  0  0  0
  8 39  1  0  0  0  0
  9 10  1  0  0  0  0
  9 14  2  0  0  0  0
 10 11  2  0  0  0  0
 10 40  1  0  0  0  0
 11 12  1  0  0  0  0
 11 41  1  0  0  0  0
 12 13  2  0  0  0  0
 12 15  1  0  0  0  0
 13 14  1  0  0  0  0
 13 42  1  0  0  0  0
 14 43  1  0  0  0  0
 15 16  1  0  0  0  0
 16 17  2  0  0  0  0
 16 18  1  0  0  0  0
 18 25  2  0  0  0  0
 18 44  1  0  0  0  0
 19 20  1  0  0  0  0
 19 24  2  0  0  0  0
 19 25  1  0  0  0  0
 20 21  2  0  0  0  0
 20 45  1  0  0  0  0
 21 22  1  0  0  0  0
 21 31  1  0  0  0  0
 22 23  2  0  0  0  0
 22 26  1  0  0  0  0
 23 24  1  0  0  0  0
 23 46  1  0  0  0  0
 24 47  1  0  0  0  0
 25 48  1  0  0  0  0
 27 28  1  0  0  0  0
 27 49  1  0  0  0  0
 27 50  1  0  0  0  0
 28 29  1  0  0  0  0
 28 30  1  0  0  0  0
 29 51  1  0  0  0  0
 29 52  1  0  0  0  0
 29 53  1  0  0  0  0
 30 54  1  0  0  0  0
 30 55  1  0  0  0  0
 30 56  1  0  0  0  0
M  END
> <Molecule name>
693443

> <Activity>
1

$$$$
92937
  MOE2011           2D

 31 34  0  0  0  0  0  0  0  0999 V2000
    3.7210   -1.2180    0.0000 C   0  0  0  0  0  0  0  0  0  0  0  0
    3.7210   -0.3930    0.0000 N   0  0  0  0  0  0  0  0  0  0  0  0
    4.3860    0.0870    0.0000 C   0  0  0  0  0  0  0  0  0  0  0  0
    4.1310    0.8710    0.0000 C   0  0  0  0  0  0  0  0  0  0  0  0
    4.6830    1.4850    0.0000 C   0  0  0  0  0  0  0  0  0  0  0  0
    5.4900    1.3130    0.0000 C   0  0  0  0  0  0  0  0  0  0  0  0
    5.7440    0.5290    0.0000 C   0  0  0  0  0  0  0  0  0  0  0  0
    5.1930   -0.0840    0.0000 C   0  0  0  0  0  0  0  0  0  0  0  0
    5.4460   -0.9060    0.0000 C   0  0  0  0  0  0  0  0  0  0  0  0
    4.8870   -1.5120    0.0000 O   0  0  0  0  0  0  0  0  0  0  0  0
    6.2850   -1.0900    0.0000 C   0  0  0  0  0  0  0  0  0  0  0  0
    6.8600   -0.4520    0.0000 C   0  0  0  0  0  0  0  0  0  0  0  0
    6.5880    0.3630    0.0000 C   0  0  0  0  0  0  0  0  0  0  0  0
    7.1330    0.9820    0.0000 O   0  0  0  0  0  0  0  0  0  0  0  0
    3.0590    0.0890    0.0000 C   0  0  0  0  0  0  0  0  0  0  0  0
    3.3120    0.8690    0.0000 C   0  0  0  0  0  0  0  0  0  0  0  0
    2.2260   -0.1020    0.0000 C   0  0  0  0  0  0  0  0  0  0  0  0
    1.6500    0.5280    0.0000 C   0  0  0  0  0  0  0  0  0  0  0  0
    1.9130    1.3400    0.0000 C   0  0  0  0  0  0  0  0  0  0  0  0
    2.7490    1.5120    0.0000 C   0  0  0  0  0  0  0  0  0  0  0  0
    3.2090   -1.2170    0.0000 H   0  0  0  0  0  0  0  0  0  0  0  0
    3.7200   -1.7300    0.0000 H   0  0  0  0  0  0  0  0  0  0  0  0
    4.2320   -1.2190    0.0000 H   0  0  0  0  0  0  0  0  0  0  0  0
    4.5260    1.9700    0.0000 H   0  0  0  0  0  0  0  0  0  0  0  0
    5.8320    1.6920    0.0000 H   0  0  0  0  0  0  0  0  0  0  0  0
    6.4410   -1.5780    0.0000 H   0  0  0  0  0  0  0  0  0  0  0  0
    7.3600   -0.5570    0.0000 H   0  0  0  0  0  0  0  0  0  0  0  0
    2.0740   -0.5900    0.0000 H   0  0  0  0  0  0  0  0  0  0  0  0
    1.1500    0.4190    0.0000 H   0  0  0  0  0  0  0  0  0  0  0  0
    1.5720    1.7210    0.0000 H   0  0  0  0  0  0  0  0  0  0  0  0
    2.9120    1.9970    0.0000 H   0  0  0  0  0  0  0  0  0  0  0  0
  1  2  1  0  0  0  0
  1 21  1  0  0  0  0
  1 22  1  0  0  0  0
  1 23  1  0  0  0  0
  2  3  1  0  0  0  0
  2 15  1  0  0  0  0
  3  4  1  0  0  0  0
  3  8  2  0  0  0  0
  4  5  2  0  0  0  0
  4 16  1  0  0  0  0
  5  6  1  0  0  0  0
  5 24  1  0  0  0  0
  6  7  2  0  0  0  0
  6 25  1  0  0  0  0
  7  8  1  0  0  0  0
  7 13  1  0  0  0  0
  8  9  1  0  0  0  0
  9 10  2  0  0  0  0
  9 11  1  0  0  0  0
 11 12  2  0  0  0  0
 11 26  1  0  0  0  0
 12 13  1  0  0  0  0
 12 27  1  0  0  0  0
 13 14  2  0  0  0  0
 15 16  1  0  0  0  0
 15 17  2  0  0  0  0
 16 20  2  0  0  0  0
 17 18  1  0  0  0  0
 17 28  1  0  0  0  0
 18 19  2  0  0  0  0
 18 29  1  0  0  0  0
 19 20  1  0  0  0  0
 19 30  1  0  0  0  0
 20 31  1  0  0  0  0
M  END
> <Molecule name>
92937

> <Activity>
1

$$$$
618201
  MOE2011           2D

 25 27  0  0  0  0  0  0  0  0999 V2000
    3.6970    1.4000    0.0000 O   0  0  0  0  0  0  0  0  0  0  0  0
    3.6970    0.6080    0.0000 C   0  0  0  0  0  0  0  0  0  0  0  0
    4.3840    0.2120    0.0000 C   0  0  0  0  0  0  0  0  0  0  0  0
    4.3840   -0.5810    0.0000 C   0  0  0  0  0  0  0  0  0  0  0  0
    3.6970   -0.9770    0.0000 C   0  0  0  0  0  0  0  0  0  0  0  0
    3.0110   -0.5810    0.0000 C   0  0  0  0  0  0  0  0  0  0  0  0
    2.3030   -1.0040    0.0000 C   0  0  0  0  0  0  0  0  0  0  0  0
    1.5850   -0.5980    0.0000 C   0  0  0  0  0  0  0  0  0  0  0  0
    1.5850    0.2280    0.0000 C   0  0  0  0  0  0  0  0  0  0  0  0
    2.3030    0.6360    0.0000 C   0  0  0  0  0  0  0  0  0  0  0  0
    3.0110    0.2120    0.0000 C   0  0  0  0  0  0  0  0  0  0  0  0
    5.0920    0.6360    0.0000 C   0  0  0  0  0  0  0  0  0  0  0  0
    5.8100    0.2280    0.0000 C   0  0  0  0  0  0  0  0  0  0  0  0
    5.8100   -0.5980    0.0000 C   0  0  0  0  0  0  0  0  0  0  0  0
    5.0920   -1.0040    0.0000 C   0  0  0  0  0  0  0  0  0  0  0  0
    5.0820    1.4280    0.0000 O   0  0  0  0  0  0  0  0  0  0  0  0
    5.0820   -1.7960    0.0000 O   0  0  0  0  0  0  0  0  0  0  0  0
    3.2720    1.6460    0.0000 H   0  0  0  0  0  0  0  0  0  0  0  0
    3.6970   -1.4680    0.0000 H   0  0  0  0  0  0  0  0  0  0  0  0
    2.3080   -1.4950    0.0000 H   0  0  0  0  0  0  0  0  0  0  0  0
    1.1600   -0.8450    0.0000 H   0  0  0  0  0  0  0  0  0  0  0  0
    1.1600    0.4750    0.0000 H   0  0  0  0  0  0  0  0  0  0  0  0
    2.3080    1.1270    0.0000 H   0  0  0  0  0  0  0  0  0  0  0  0
    6.2340    0.4750    0.0000 H   0  0  0  0  0  0  0  0  0  0  0  0
    6.2340   -0.8450    0.0000 H   0  0  0  0  0  0  0  0  0  0  0  0
  1  2  1  0  0  0  0
  1 18  1  0  0  0  0
  2  3  1  0  0  0  0
  2 11  2  0  0  0  0
  3  4  2  0  0  0  0
  3 12  1  0  0  0  0
  4  5  1  0  0  0  0
  4 15  1  0  0  0  0
  5  6  2  0  0  0  0
  5 19  1  0  0  0  0
  6  7  1  0  0  0  0
  6 11  1  0  0  0  0
  7  8  2  0  0  0  0
  7 20  1  0  0  0  0
  8  9  1  0  0  0  0
  8 21  1  0  0  0  0
  9 10  2  0  0  0  0
  9 22  1  0  0  0  0
 10 11  1  0  0  0  0
 10 23  1  0  0  0  0
 12 13  1  0  0  0  0
 12 16  2  0  0  0  0
 13 14  2  0  0  0  0
 13 24  1  0  0  0  0
 14 15  1  0  0  0  0
 14 25  1  0  0  0  0
 15 17  2  0  0  0  0
M  END
> <Molecule name>
618201

> <Activity>
1

$$$$
693224
  MOE2011           2D

 45 48  0  0  1  0  0  0  0  0999 V2000
    1.6500    0.0000    0.0000 O   0  0  0  0  0  0  0  0  0  0  0  0
    2.4750    0.0000    0.0000 C   0  0  0  0  0  0  0  0  0  0  0  0
    2.8880    0.7140    0.0000 C   0  0  0  0  0  0  0  0  0  0  0  0
    3.7130    0.7140    0.0000 C   0  0  3  0  0  0  0  0  0  0  0  0
    4.1250    0.0000    0.0000 C   0  0  0  0  0  0  0  0  0  0  0  0
    3.7130   -0.7140    0.0000 C   0  0  3  0  0  0  0  0  0  0  0  0
    2.8880   -0.7140    0.0000 C   0  0  0  0  0  0  0  0  0  0  0  0
    4.1250   -1.4290    0.0000 S   0  0  0  0  0  0  0  0  0  0  0  0
    3.7130   -2.1430    0.0000 C   0  0  0  0  0  0  0  0  0  0  0  0
    4.1250   -2.8580    0.0000 C   0  0  0  0  0  0  0  0  0  0  0  0
    3.7130   -3.5720    0.0000 C   0  0  0  0  0  0  0  0  0  0  0  0
    2.8880   -3.5720    0.0000 C   0  0  0  0  0  0  0  0  0  0  0  0
    2.4750   -2.8580    0.0000 C   0  0  0  0  0  0  0  0  0  0  0  0
    2.8880   -2.1430    0.0000 C   0  0  0  0  0  0  0  0  0  0  0  0
    4.6100    0.6670    0.0000 O   0  0  0  0  0  0  0  0  0  0  0  0
    5.3950    0.4120    0.0000 C   0  0  0  0  0  0  0  0  0  0  0  0
    5.3950   -0.4120    0.0000 C   0  0  0  0  0  0  0  0  0  0  0  0
    4.6100   -0.6670    0.0000 O   0  0  0  0  0  0  0  0  0  0  0  0
    4.1250    1.4290    0.0000 S   0  0  0  0  0  0  0  0  0  0  0  0
    3.7130    2.1430    0.0000 C   0  0  0  0  0  0  0  0  0  0  0  0
    2.8880    2.1430    0.0000 C   0  0  0  0  0  0  0  0  0  0  0  0
    2.4750    2.8580    0.0000 C   0  0  0  0  0  0  0  0  0  0  0  0
    2.8880    3.5720    0.0000 C   0  0  0  0  0  0  0  0  0  0  0  0
    3.7130    3.5720    0.0000 C   0  0  0  0  0  0  0  0  0  0  0  0
    4.1250    2.8580    0.0000 C   0  0  0  0  0  0  0  0  0  0  0  0
    2.1880    1.1520    0.0000 H   0  0  0  0  0  0  0  0  0  0  0  0
    2.8590    1.5390    0.0000 H   0  0  0  0  0  0  0  0  0  0  0  0
    4.4780    1.0240    0.0000 H   0  0  0  0  0  0  0  0  0  0  0  0
    3.3510   -1.4560    0.0000 H   0  0  0  0  0  0  0  0  0  0  0  0
    2.1880   -1.1520    0.0000 H   0  0  0  0  0  0  0  0  0  0  0  0
    2.8590   -1.5390    0.0000 H   0  0  0  0  0  0  0  0  0  0  0  0
    4.9500   -2.8580    0.0000 H   0  0  0  0  0  0  0  0  0  0  0  0
    4.1250   -4.2870    0.0000 H   0  0  0  0  0  0  0  0  0  0  0  0
    2.4750   -4.2870    0.0000 H   0  0  0  0  0  0  0  0  0  0  0  0
    1.6500   -2.8580    0.0000 H   0  0  0  0  0  0  0  0  0  0  0  0
    2.4750   -1.4290    0.0000 H   0  0  0  0  0  0  0  0  0  0  0  0
    5.7380    1.1630    0.0000 H   0  0  0  0  0  0  0  0  0  0  0  0
    6.2140    0.5070    0.0000 H   0  0  0  0  0  0  0  0  0  0  0  0
    6.2140   -0.5070    0.0000 H   0  0  0  0  0  0  0  0  0  0  0  0
    5.7380   -1.1630    0.0000 H   0  0  0  0  0  0  0  0  0  0  0  0
    2.4750    1.4290    0.0000 H   0  0  0  0  0  0  0  0  0  0  0  0
    1.6500    2.8580    0.0000 H   0  0  0  0  0  0  0  0  0  0  0  0
    2.4750    4.2870    0.0000 H   0  0  0  0  0  0  0  0  0  0  0  0
    4.1250    4.2870    0.0000 H   0  0  0  0  0  0  0  0  0  0  0  0
    4.9500    2.8580    0.0000 H   0  0  0  0  0  0  0  0  0  0  0  0
  1  2  2  0  0  0  0
  2  3  1  0  0  0  0
  2  7  1  0  0  0  0
  3  4  1  0  0  0  0
  3 26  1  0  0  0  0
  3 27  1  0  0  0  0
  4  5  1  0  0  0  0
  4 19  1  0  0  0  0
  4 28  1  0  0  0  0
  5  6  1  0  0  0  0
  5 15  1  0  0  0  0
  5 18  1  0  0  0  0
  6  7  1  0  0  0  0
  6  8  1  0  0  0  0
  6 29  1  0  0  0  0
  7 30  1  0  0  0  0
  7 31  1  0  0  0  0
  8  9  1  0  0  0  0
  9 10  1  0  0  0  0
  9 14  2  0  0  0  0
 10 11  2  0  0  0  0
 10 32  1  0  0  0  0
 11 12  1  0  0  0  0
 11 33  1  0  0  0  0
 12 13  2  0  0  0  0
 12 34  1  0  0  0  0
 13 14  1  0  0  0  0
 13 35  1  0  0  0  0
 14 36  1  0  0  0  0
 15 16  1  0  0  0  0
 16 17  1  0  0  0  0
 16 37  1  0  0  0  0
 16 38  1  0  0  0  0
 17 18  1  0  0  0  0
 17 39  1  0  0  0  0
 17 40  1  0  0  0  0
 19 20  1  0  0  0  0
 20 21  1  0  0  0  0
 20 25  2  0  0  0  0
 21 22  2  0  0  0  0
 21 41  1  0  0  0  0
 22 23  1  0  0  0  0
 22 42  1  0  0  0  0
 23 24  2  0  0  0  0
 23 43  1  0  0  0  0
 24 25  1  0  0  0  0
 24 44  1  0  0  0  0
 25 45  1  0  0  0  0
M  END
> <Molecule name>
693224

> <Activity>
1

$$$$
645647
  MOE2011           2D

 33 34  0  0  1  0  0  0  0  0999 V2000
    3.1260    0.9960    0.0000 C   0  0  3  0  0  0  0  0  0  0  0  0
    3.7930    0.5110    0.0000 C   0  0  3  0  0  0  0  0  0  0  0  0
    4.4610    0.9960    0.0000 O   0  0  0  0  0  0  0  0  0  0  0  0
    4.2060    1.7800    0.0000 C   0  0  3  0  0  0  0  0  0  0  0  0
    3.3810    1.7800    0.0000 C   0  0  3  0  0  0  0  0  0  0  0  0
    2.8960    2.4480    0.0000 O   0  0  0  0  0  0  0  0  0  0  0  0
    2.3410    0.7410    0.0000 O   0  0  0  0  0  0  0  0  0  0  0  0
    2.3640   -1.9640    0.0000 C   0  0  0  0  0  0  0  0  0  0  0  0
    3.0790   -1.5520    0.0000 C   0  0  0  0  0  0  0  0  0  0  0  0
    3.7930   -1.9640    0.0000 C   0  0  0  0  0  0  0  0  0  0  0  0
    4.5080   -1.5520    0.0000 C   0  0  0  0  0  0  0  0  0  0  0  0
    4.5080   -0.7270    0.0000 C   0  0  0  0  0  0  0  0  0  0  0  0
    3.7930   -0.3140    0.0000 C   0  0  0  0  0  0  0  0  0  0  0  0
    1.6500   -1.5520    0.0000 O   0  0  0  0  0  0  0  0  0  0  0  0
    2.3640   -2.7890    0.0000 N   0  0  0  0  0  0  0  0  0  0  0  0
    3.0790   -0.7270    0.0000 C   0  0  0  0  0  0  0  0  0  0  0  0
    4.6910    2.4480    0.0000 C   0  0  0  0  0  0  0  0  0  0  0  0
    5.5110    2.3620    0.0000 O   0  0  0  0  0  0  0  0  0  0  0  0
    3.0460    0.4910    0.0000 H   0  0  0  0  0  0  0  0  0  0  0  0
    4.2490    0.2790    0.0000 H   0  0  0  0  0  0  0  0  0  0  0  0
    4.7110    1.7000    0.0000 H   0  0  0  0  0  0  0  0  0  0  0  0
    3.6140    2.2370    0.0000 H   0  0  0  0  0  0  0  0  0  0  0  0
    3.1040    2.9160    0.0000 H   0  0  0  0  0  0  0  0  0  0  0  0
    1.9610    1.0830    0.0000 H   0  0  0  0  0  0  0  0  0  0  0  0
    3.7930   -2.4760    0.0000 H   0  0  0  0  0  0  0  0  0  0  0  0
    4.9510   -1.8080    0.0000 H   0  0  0  0  0  0  0  0  0  0  0  0
    4.9510   -0.4710    0.0000 H   0  0  0  0  0  0  0  0  0  0  0  0
    1.9220   -3.0450    0.0000 H   0  0  0  0  0  0  0  0  0  0  0  0
    2.8080   -3.0450    0.0000 H   0  0  0  0  0  0  0  0  0  0  0  0
    2.6360   -0.4710    0.0000 H   0  0  0  0  0  0  0  0  0  0  0  0
    4.8320    2.9400    0.0000 H   0  0  0  0  0  0  0  0  0  0  0  0
    4.2320    2.6720    0.0000 H   0  0  0  0  0  0  0  0  0  0  0  0
    5.8120    2.7750    0.0000 H   0  0  0  0  0  0  0  0  0  0  0  0
  1  2  1  0  0  0  0
  1  5  1  0  0  0  0
  1  7  1  0  0  0  0
  1 19  1  0  0  0  0
  2  3  1  0  0  0  0
  2 13  1  0  0  0  0
  2 20  1  0  0  0  0
  3  4  1  0  0  0  0
  4  5  1  0  0  0  0
  4 17  1  0  0  0  0
  4 21  1  0  0  0  0
  5  6  1  0  0  0  0
  5 22  1  0  0  0  0
  6 23  1  0  0  0  0
  7 24  1  0  0  0  0
  8  9  1  0  0  0  0
  8 14  2  0  0  0  0
  8 15  1  0  0  0  0
  9 10  1  0  0  0  0
  9 16  2  0  0  0  0
 10 11  2  0  0  0  0
 10 25  1  0  0  0  0
 11 12  1  0  0  0  0
 11 26  1  0  0  0  0
 12 13  2  0  0  0  0
 12 27  1  0  0  0  0
 13 16  1  0  0  0  0
 15 28  1  0  0  0  0
 15 29  1  0  0  0  0
 16 30  1  0  0  0  0
 17 18  1  0  0  0  0
 17 31  1  0  0  0  0
 17 32  1  0  0  0  0
 18 33  1  0  0  0  0
M  END
> <Molecule name>
645647

> <Activity>
1

$$$$
619042
  MOE2011           2D

 39 39  0  0  1  0  0  0  0  0999 V2000
    4.5080   -1.2380    0.0000 C   0  0  0  0  0  0  0  0  0  0  0  0
    5.2220   -0.8250    0.0000 C   0  0  0  0  0  0  0  0  0  0  0  0
    5.2220    0.0000    0.0000 C   0  0  3  0  0  0  0  0  0  0  0  0
    4.5080    0.4120    0.0000 C   0  0  0  0  0  0  0  0  0  0  0  0
    3.7930    0.0000    0.0000 C   0  0  3  0  0  0  0  0  0  0  0  0
    3.7930   -0.8250    0.0000 C   0  0  0  0  0  0  0  0  0  0  0  0
    4.5080    1.2380    0.0000 O   0  0  0  0  0  0  0  0  0  0  0  0
    3.0790    0.4120    0.0000 C   0  0  0  0  0  0  0  0  0  0  0  0
    2.3640    0.0000    0.0000 N   0  0  0  0  0  0  0  0  0  0  0  0
    1.6500    0.4120    0.0000 C   0  0  0  0  0  0  0  0  0  0  0  0
    2.3640   -0.8250    0.0000 C   0  0  0  0  0  0  0  0  0  0  0  0
    5.9370    0.4120    0.0000 C   0  0  0  0  0  0  0  0  0  0  0  0
    6.6510    0.0000    0.0000 N   0  0  0  0  0  0  0  0  0  0  0  0
    7.3660    0.4120    0.0000 C   0  0  0  0  0  0  0  0  0  0  0  0
    6.6510   -0.8250    0.0000 C   0  0  0  0  0  0  0  0  0  0  0  0
    4.8950   -1.9660    0.0000 H   0  0  0  0  0  0  0  0  0  0  0  0
    4.1210   -1.9660    0.0000 H   0  0  0  0  0  0  0  0  0  0  0  0
    5.6600   -1.5250    0.0000 H   0  0  0  0  0  0  0  0  0  0  0  0
    6.0470   -0.8540    0.0000 H   0  0  0  0  0  0  0  0  0  0  0  0
    5.2800    0.8230    0.0000 H   0  0  0  0  0  0  0  0  0  0  0  0
    3.0520   -0.3620    0.0000 H   0  0  0  0  0  0  0  0  0  0  0  0
    3.3560   -1.5250    0.0000 H   0  0  0  0  0  0  0  0  0  0  0  0
    2.9690   -0.8540    0.0000 H   0  0  0  0  0  0  0  0  0  0  0  0
    3.4660    1.1410    0.0000 H   0  0  0  0  0  0  0  0  0  0  0  0
    2.6920    1.1410    0.0000 H   0  0  0  0  0  0  0  0  0  0  0  0
    2.0620    1.1270    0.0000 H   0  0  0  0  0  0  0  0  0  0  0  0
    0.9360    0.8250    0.0000 H   0  0  0  0  0  0  0  0  0  0  0  0
    1.2380   -0.3020    0.0000 H   0  0  0  0  0  0  0  0  0  0  0  0
    1.5400   -0.8250    0.0000 H   0  0  0  0  0  0  0  0  0  0  0  0
    2.3640   -1.6500    0.0000 H   0  0  0  0  0  0  0  0  0  0  0  0
    3.1490   -1.0800    0.0000 H   0  0  0  0  0  0  0  0  0  0  0  0
    5.5500    1.1410    0.0000 H   0  0  0  0  0  0  0  0  0  0  0  0
    6.3240    1.1410    0.0000 H   0  0  0  0  0  0  0  0  0  0  0  0
    7.7780   -0.3020    0.0000 H   0  0  0  0  0  0  0  0  0  0  0  0
    8.0800    0.8250    0.0000 H   0  0  0  0  0  0  0  0  0  0  0  0
    6.9530    1.1270    0.0000 H   0  0  0  0  0  0  0  0  0  0  0  0
    5.8670   -1.0800    0.0000 H   0  0  0  0  0  0  0  0  0  0  0  0
    6.6510   -1.6500    0.0000 H   0  0  0  0  0  0  0  0  0  0  0  0
    7.4760   -0.8250    0.0000 H   0  0  0  0  0  0  0  0  0  0  0  0
  1  2  1  0  0  0  0
  1  6  1  0  0  0  0
  1 16  1  0  0  0  0
  1 17  1  0  0  0  0
  2  3  1  0  0  0  0
  2 18  1  0  0  0  0
  2 19  1  0  0  0  0
  3  4  1  0  0  0  0
  3 12  1  0  0  0  0
  3 20  1  0  0  0  0
  4  5  1  0  0  0  0
  4  7  2  0  0  0  0
  5  6  1  0  0  0  0
  5  8  1  0  0  0  0
  5 21  1  0  0  0  0
  6 22  1  0  0  0  0
  6 23  1  0  0  0  0
  8  9  1  0  0  0  0
  8 24  1  0  0  0  0
  8 25  1  0  0  0  0
  9 10  1  0  0  0  0
  9 11  1  0  0  0  0
 10 26  1  0  0  0  0
 10 27  1  0  0  0  0
 10 28  1  0  0  0  0
 11 29  1  0  0  0  0
 11 30  1  0  0  0  0
 11 31  1  0  0  0  0
 12 13  1  0  0  0  0
 12 32  1  0  0  0  0
 12 33  1  0  0  0  0
 13 14  1  0  0  0  0
 13 15  1  0  0  0  0
 14 34  1  0  0  0  0
 14 35  1  0  0  0  0
 14 36  1  0  0  0  0
 15 37  1  0  0  0  0
 15 38  1  0  0  0  0
 15 39  1  0  0  0  0
M  END
> <Molecule name>
619042

> <Activity>
1

$$$$
695840
  MOE2011           2D

 24 25  0  0  0  0  0  0  0  0999 V2000
    1.6500    0.8250    0.0000 C   0  0  0  0  0  0  0  0  0  0  0  0
    2.3640    0.4120    0.0000 C   0  0  0  0  0  0  0  0  0  0  0  0
    2.3640   -0.4120    0.0000 C   0  0  0  0  0  0  0  0  0  0  0  0
    1.6500   -0.8250    0.0000 O   0  0  0  0  0  0  0  0  0  0  0  0
    1.6500    1.6500    0.0000 Br  0  0  0  0  0  0  0  0  0  0  0  0
    3.0790    0.8250    0.0000 C   0  0  0  0  0  0  0  0  0  0  0  0
    3.7930    0.4120    0.0000 C   0  0  0  0  0  0  0  0  0  0  0  0
    3.7930   -0.4120    0.0000 C   0  0  0  0  0  0  0  0  0  0  0  0
    4.5310   -0.8540    0.0000 C   0  0  0  0  0  0  0  0  0  0  0  0
    5.2780   -0.4300    0.0000 C   0  0  0  0  0  0  0  0  0  0  0  0
    5.2780    0.4300    0.0000 C   0  0  0  0  0  0  0  0  0  0  0  0
    4.5310    0.8540    0.0000 C   0  0  0  0  0  0  0  0  0  0  0  0
    6.7040   -1.2610    0.0000 F   0  0  0  0  0  0  0  0  0  0  0  0
    5.9910   -0.8450    0.0000 C   0  0  0  0  0  0  0  0  0  0  0  0
    6.4070   -0.1320    0.0000 F   0  0  0  0  0  0  0  0  0  0  0  0
    5.5760   -1.5580    0.0000 F   0  0  0  0  0  0  0  0  0  0  0  0
    3.0790   -0.8250    0.0000 N   0  0  0  0  0  0  0  0  0  0  0  0
    1.2130    0.1250    0.0000 H   0  0  0  0  0  0  0  0  0  0  0  0
    0.8260    0.7960    0.0000 H   0  0  0  0  0  0  0  0  0  0  0  0
    3.0790    1.6500    0.0000 H   0  0  0  0  0  0  0  0  0  0  0  0
    4.5210   -1.6790    0.0000 H   0  0  0  0  0  0  0  0  0  0  0  0
    5.9910    0.8450    0.0000 H   0  0  0  0  0  0  0  0  0  0  0  0
    4.5210    1.6790    0.0000 H   0  0  0  0  0  0  0  0  0  0  0  0
    3.0790   -1.6500    0.0000 H   0  0  0  0  0  0  0  0  0  0  0  0
  1  2  1  0  0  0  0
  1  5  1  0  0  0  0
  1 18  1  0  0  0  0
  1 19  1  0  0  0  0
  2  3  1  0  0  0  0
  2  6  2  0  0  0  0
  3  4  2  0  0  0  0
  3 17  1  0  0  0  0
  6  7  1  0  0  0  0
  6 20  1  0  0  0  0
  7  8  1  0  0  0  0
  7 12  2  0  0  0  0
  8  9  2  0  0  0  0
  8 17  1  0  0  0  0
  9 10  1  0  0  0  0
  9 21  1  0  0  0  0
 10 11  2  0  0  0  0
 10 14  1  0  0  0  0
 11 12  1  0  0  0  0
 11 22  1  0  0  0  0
 12 23  1  0  0  0  0
 13 14  1  0  0  0  0
 14 15  1  0  0  0  0
 14 16  1  0  0  0  0
 17 24  1  0  0  0  0
M  END
> <Molecule name>
695840

> <Activity>
1

$$$$
622381
  MOE2011           2D

 23 23  0  0  0  0  0  0  0  0999 V2000
    5.2220    2.2690    0.0000 O   0  0  0  0  0  0  0  0  0  0  0  0
    4.5080    1.8560    0.0000 C   0  0  0  0  0  0  0  0  0  0  0  0
    3.7930    2.2690    0.0000 O   0  0  0  0  0  0  0  0  0  0  0  0
    4.5080    1.0310    0.0000 C   0  0  0  0  0  0  0  0  0  0  0  0
    5.2220    0.6190    0.0000 Cl  0  0  0  0  0  0  0  0  0  0  0  0
    3.0790    1.0310    0.0000 Cl  0  0  0  0  0  0  0  0  0  0  0  0
    3.7930    0.6190    0.0000 C   0  0  0  0  0  0  0  0  0  0  0  0
    3.7930   -0.2060    0.0000 C   0  0  0  0  0  0  0  0  0  0  0  0
    4.5080   -0.6190    0.0000 O   0  0  0  0  0  0  0  0  0  0  0  0
    3.0790   -0.6190    0.0000 N   0  0  0  0  0  0  0  0  0  0  0  0
    3.0790   -1.4440    0.0000 C   0  0  0  0  0  0  0  0  0  0  0  0
    2.3640   -1.8560    0.0000 C   0  0  0  0  0  0  0  0  0  0  0  0
    2.3640   -2.6810    0.0000 C   0  0  0  0  0  0  0  0  0  0  0  0
    3.0790   -3.0940    0.0000 C   0  0  0  0  0  0  0  0  0  0  0  0
    3.7930   -2.6810    0.0000 C   0  0  0  0  0  0  0  0  0  0  0  0
    3.7930   -1.8560    0.0000 C   0  0  0  0  0  0  0  0  0  0  0  0
    1.6500   -3.0940    0.0000 Cl  0  0  0  0  0  0  0  0  0  0  0  0
    5.2220    2.7800    0.0000 H   0  0  0  0  0  0  0  0  0  0  0  0
    2.6360   -0.3630    0.0000 H   0  0  0  0  0  0  0  0  0  0  0  0
    1.9220   -1.6000    0.0000 H   0  0  0  0  0  0  0  0  0  0  0  0
    3.0790   -3.6050    0.0000 H   0  0  0  0  0  0  0  0  0  0  0  0
    4.2360   -2.9370    0.0000 H   0  0  0  0  0  0  0  0  0  0  0  0
    4.2360   -1.6000    0.0000 H   0  0  0  0  0  0  0  0  0  0  0  0
  1  2  1  0  0  0  0
  1 18  1  0  0  0  0
  2  3  2  0  0  0  0
  2  4  1  0  0  0  0
  4  5  1  0  0  0  0
  4  7  2  0  0  0  0
  6  7  1  0  0  0  0
  7  8  1  0  0  0  0
  8  9  2  0  0  0  0
  8 10  1  0  0  0  0
 10 11  1  0  0  0  0
 10 19  1  0  0  0  0
 11 12  1  0  0  0  0
 11 16  2  0  0  0  0
 12 13  2  0  0  0  0
 12 20  1  0  0  0  0
 13 14  1  0  0  0  0
 13 17  1  0  0  0  0
 14 15  2  0  0  0  0
 14 21  1  0  0  0  0
 15 16  1  0  0  0  0
 15 22  1  0  0  0  0
 16 23  1  0  0  0  0
M  END
> <Molecule name>
622381

> <Activity>
1

$$$$
696251
  MOE2011           2D

 32 33  0  0  0  0  0  0  0  0999 V2000
    3.7930    0.2060    0.0000 C   0  0  0  0  0  0  0  0  0  0  0  0
    3.7930    1.0310    0.0000 C   0  0  0  0  0  0  0  0  0  0  0  0
    3.7930    1.8560    0.0000 C   0  0  0  0  0  0  0  0  0  0  0  0
    3.0790    2.2690    0.0000 O   0  0  0  0  0  0  0  0  0  0  0  0
    3.7930   -0.6190    0.0000 C   0  0  0  0  0  0  0  0  0  0  0  0
    4.5080   -1.0310    0.0000 C   0  0  0  0  0  0  0  0  0  0  0  0
    4.5080   -1.8560    0.0000 N   0  0  0  0  0  0  0  0  0  0  0  0
    3.7930   -2.2690    0.0000 C   0  0  0  0  0  0  0  0  0  0  0  0
    3.0790   -1.8560    0.0000 N   0  0  0  0  0  0  0  0  0  0  0  0
    3.0790   -1.0310    0.0000 C   0  0  0  0  0  0  0  0  0  0  0  0
    1.6500   -1.0310    0.0000 C   0  0  0  0  0  0  0  0  0  0  0  0
    2.3640   -0.6190    0.0000 O   0  0  0  0  0  0  0  0  0  0  0  0
    4.5080   -3.5060    0.0000 C   0  0  0  0  0  0  0  0  0  0  0  0
    3.7930   -3.0940    0.0000 O   0  0  0  0  0  0  0  0  0  0  0  0
    4.5080    2.2690    0.0000 C   0  0  0  0  0  0  0  0  0  0  0  0
    4.5080    3.0940    0.0000 C   0  0  0  0  0  0  0  0  0  0  0  0
    5.2220    3.5060    0.0000 C   0  0  0  0  0  0  0  0  0  0  0  0
    5.9370    3.0940    0.0000 C   0  0  0  0  0  0  0  0  0  0  0  0
    5.9370    2.2690    0.0000 C   0  0  0  0  0  0  0  0  0  0  0  0
    5.2220    1.8560    0.0000 C   0  0  0  0  0  0  0  0  0  0  0  0
    4.9510   -0.7760    0.0000 H   0  0  0  0  0  0  0  0  0  0  0  0
    1.3940   -0.5880    0.0000 H   0  0  0  0  0  0  0  0  0  0  0  0
    1.2070   -1.2870    0.0000 H   0  0  0  0  0  0  0  0  0  0  0  0
    1.9060   -1.4740    0.0000 H   0  0  0  0  0  0  0  0  0  0  0  0
    4.2520   -3.9490    0.0000 H   0  0  0  0  0  0  0  0  0  0  0  0
    4.9510   -3.7620    0.0000 H   0  0  0  0  0  0  0  0  0  0  0  0
    4.7640   -3.0630    0.0000 H   0  0  0  0  0  0  0  0  0  0  0  0
    4.0650    3.3500    0.0000 H   0  0  0  0  0  0  0  0  0  0  0  0
    5.2220    4.0180    0.0000 H   0  0  0  0  0  0  0  0  0  0  0  0
    6.3800    3.3500    0.0000 H   0  0  0  0  0  0  0  0  0  0  0  0
    6.3800    2.0130    0.0000 H   0  0  0  0  0  0  0  0  0  0  0  0
    5.2220    1.3450    0.0000 H   0  0  0  0  0  0  0  0  0  0  0  0
  1  2  3  0  0  0  0
  1  5  1  0  0  0  0
  2  3  1  0  0  0  0
  3  4  2  0  0  0  0
  3 15  1  0  0  0  0
  5  6  1  0  0  0  0
  5 10  2  0  0  0  0
  6  7  2  0  0  0  0
  6 21  1  0  0  0  0
  7  8  1  0  0  0  0
  8  9  2  0  0  0  0
  8 14  1  0  0  0  0
  9 10  1  0  0  0  0
 10 12  1  0  0  0  0
 11 12  1  0  0  0  0
 11 22  1  0  0  0  0
 11 23  1  0  0  0  0
 11 24  1  0  0  0  0
 13 14  1  0  0  0  0
 13 25  1  0  0  0  0
 13 26  1  0  0  0  0
 13 27  1  0  0  0  0
 15 16  1  0  0  0  0
 15 20  2  0  0  0  0
 16 17  2  0  0  0  0
 16 28  1  0  0  0  0
 17 18  1  0  0  0  0
 17 29  1  0  0  0  0
 18 19  2  0  0  0  0
 18 30  1  0  0  0  0
 19 20  1  0  0  0  0
 19 31  1  0  0  0  0
 20 32  1  0  0  0  0
M  END
> <Molecule name>
696251

> <Activity>
1

$$$$
620056
  MOE2011           2D

 20 21  0  0  0  0  0  0  0  0999 V2000
    3.9270   -1.4580    0.0000 C   0  0  0  0  0  0  0  0  0  0  0  0
    3.2200   -1.9480    0.0000 C   0  0  0  0  0  0  0  0  0  0  0  0
    2.4470   -1.5750    0.0000 C   0  0  0  0  0  0  0  0  0  0  0  0
    2.3890   -0.7180    0.0000 C   0  0  0  0  0  0  0  0  0  0  0  0
    1.6500   -0.3510    0.0000 O   0  0  0  0  0  0  0  0  0  0  0  0
    4.7760    0.5590    0.0000 C   0  0  0  0  0  0  0  0  0  0  0  0
    4.5920   -0.2440    0.0000 C   0  0  0  0  0  0  0  0  0  0  0  0
    3.8490   -0.6020    0.0000 C   0  0  0  0  0  0  0  0  0  0  0  0
    4.2620    1.2040    0.0000 C   0  0  0  0  0  0  0  0  0  0  0  0
    3.4370    1.2040    0.0000 C   0  0  0  0  0  0  0  0  0  0  0  0
    2.9230    0.5590    0.0000 C   0  0  0  0  0  0  0  0  0  0  0  0
    3.1070   -0.2440    0.0000 C   0  0  0  0  0  0  0  0  0  0  0  0
    4.6200    1.9480    0.0000 O   0  0  0  0  0  0  0  0  0  0  0  0
    4.6740   -1.8070    0.0000 O   0  0  0  0  0  0  0  0  0  0  0  0
    3.2610   -2.4580    0.0000 H   0  0  0  0  0  0  0  0  0  0  0  0
    2.0230   -1.8610    0.0000 H   0  0  0  0  0  0  0  0  0  0  0  0
    5.2750    0.6730    0.0000 H   0  0  0  0  0  0  0  0  0  0  0  0
    4.9920   -0.5630    0.0000 H   0  0  0  0  0  0  0  0  0  0  0  0
    3.2150    1.6660    0.0000 H   0  0  0  0  0  0  0  0  0  0  0  0
    2.4240    0.6730    0.0000 H   0  0  0  0  0  0  0  0  0  0  0  0
  1  2  1  0  0  0  0
  1  8  1  0  0  0  0
  1 14  2  0  0  0  0
  2  3  2  0  0  0  0
  2 15  1  0  0  0  0
  3  4  1  0  0  0  0
  3 16  1  0  0  0  0
  4  5  2  0  0  0  0
  4 12  1  0  0  0  0
  6  7  2  0  0  0  0
  6  9  1  0  0  0  0
  6 17  1  0  0  0  0
  7  8  1  0  0  0  0
  7 18  1  0  0  0  0
  8 12  2  0  0  0  0
  9 10  1  0  0  0  0
  9 13  2  0  0  0  0
 10 11  2  0  0  0  0
 10 19  1  0  0  0  0
 11 12  1  0  0  0  0
 11 20  1  0  0  0  0
M  END
> <Molecule name>
620056

> <Activity>
1

$$$$
639617
  MOE2011           2D

 51 53  0  0  1  0  0  0  0  0999 V2000
    3.6610    0.7330    0.0000 C   0  0  3  0  0  0  0  0  0  0  0  0
    4.0730    0.0190    0.0000 C   0  0  0  0  0  0  0  0  0  0  0  0
    4.8810    0.1910    0.0000 C   0  0  0  0  0  0  0  0  0  0  0  0
    4.9670    1.0120    0.0000 C   0  0  3  0  0  0  0  0  0  0  0  0
    4.2120    1.3460    0.0000 C   0  0  0  0  0  0  0  0  0  0  0  0
    4.0420    2.1540    0.0000 O   0  0  0  0  0  0  0  0  0  0  0  0
    5.6810    1.4240    0.0000 C   0  0  0  0  0  0  0  0  0  0  0  0
    6.3960    1.0120    0.0000 C   0  0  0  0  0  0  0  0  0  0  0  0
    6.3960    0.1860    0.0000 C   0  0  0  0  0  0  0  0  0  0  0  0
    7.1100   -0.2260    0.0000 C   0  0  0  0  0  0  0  0  0  0  0  0
    7.8240    0.1860    0.0000 C   0  0  0  0  0  0  0  0  0  0  0  0
    7.8240    1.0120    0.0000 C   0  0  0  0  0  0  0  0  0  0  0  0
    7.1100    1.4240    0.0000 C   0  0  0  0  0  0  0  0  0  0  0  0
    2.9460    0.3210    0.0000 C   0  0  0  0  0  0  0  0  0  0  0  0
    2.9460   -0.5040    0.0000 C   0  0  0  0  0  0  0  0  0  0  0  0
    2.2320   -0.9170    0.0000 C   0  0  0  0  0  0  0  0  0  0  0  0
    2.2320   -1.7420    0.0000 C   0  0  0  0  0  0  0  0  0  0  0  0
    2.9460   -2.1540    0.0000 C   0  0  0  0  0  0  0  0  0  0  0  0
    3.6610   -1.7420    0.0000 C   0  0  0  0  0  0  0  0  0  0  0  0
    3.6610   -0.9170    0.0000 C   0  0  0  0  0  0  0  0  0  0  0  0
    3.0480    1.2850    0.0000 C   0  0  0  0  0  0  0  0  0  0  0  0
    2.2630    1.0310    0.0000 N   0  0  0  0  0  0  0  0  0  0  0  0
    1.6500    1.5830    0.0000 C   0  0  0  0  0  0  0  0  0  0  0  0
    2.0910    0.2240    0.0000 C   0  0  0  0  0  0  0  0  0  0  0  0
    3.4110   -0.4730    0.0000 H   0  0  0  0  0  0  0  0  0  0  0  0
    4.1510   -0.8020    0.0000 H   0  0  0  0  0  0  0  0  0  0  0  0
    5.1440   -0.5910    0.0000 H   0  0  0  0  0  0  0  0  0  0  0  0
    5.6860    0.0110    0.0000 H   0  0  0  0  0  0  0  0  0  0  0  0
    4.9840    1.8360    0.0000 H   0  0  0  0  0  0  0  0  0  0  0  0
    5.2940    2.1520    0.0000 H   0  0  0  0  0  0  0  0  0  0  0  0
    6.0680    2.1520    0.0000 H   0  0  0  0  0  0  0  0  0  0  0  0
    5.8440   -0.4270    0.0000 H   0  0  0  0  0  0  0  0  0  0  0  0
    7.1100   -1.0510    0.0000 H   0  0  0  0  0  0  0  0  0  0  0  0
    8.5390   -0.2260    0.0000 H   0  0  0  0  0  0  0  0  0  0  0  0
    8.5390    1.4240    0.0000 H   0  0  0  0  0  0  0  0  0  0  0  0
    7.1100    2.2490    0.0000 H   0  0  0  0  0  0  0  0  0  0  0  0
    2.6190    1.3140    0.0000 H   0  0  0  0  0  0  0  0  0  0  0  0
    1.9130    0.6360    0.0000 H   0  0  0  0  0  0  0  0  0  0  0  0
    1.5170   -0.5040    0.0000 H   0  0  0  0  0  0  0  0  0  0  0  0
    1.5170   -2.1540    0.0000 H   0  0  0  0  0  0  0  0  0  0  0  0
    2.9460   -2.9790    0.0000 H   0  0  0  0  0  0  0  0  0  0  0  0
    4.3750   -2.1540    0.0000 H   0  0  0  0  0  0  0  0  0  0  0  0
    4.4620   -0.4420    0.0000 H   0  0  0  0  0  0  0  0  0  0  0  0
    3.5780    1.9170    0.0000 H   0  0  0  0  0  0  0  0  0  0  0  0
    2.8210    2.0790    0.0000 H   0  0  0  0  0  0  0  0  0  0  0  0
    2.2020    2.1960    0.0000 H   0  0  0  0  0  0  0  0  0  0  0  0
    1.0370    2.1350    0.0000 H   0  0  0  0  0  0  0  0  0  0  0  0
    1.0980    0.9700    0.0000 H   0  0  0  0  0  0  0  0  0  0  0  0
    1.1670    0.5400    0.0000 H   0  0  0  0  0  0  0  0  0  0  0  0
    1.9450   -0.5670    0.0000 H   0  0  0  0  0  0  0  0  0  0  0  0
    2.6540   -0.1310    0.0000 H   0  0  0  0  0  0  0  0  0  0  0  0
  1  2  1  0  0  0  0
  1  5  1  0  0  0  0
  1 14  1  0  0  0  0
  1 21  1  0  0  0  0
  2  3  1  0  0  0  0
  2 25  1  0  0  0  0
  2 26  1  0  0  0  0
  3  4  1  0  0  0  0
  3 27  1  0  0  0  0
  3 28  1  0  0  0  0
  4  5  1  0  0  0  0
  4  7  1  0  0  0  0
  4 29  1  0  0  0  0
  5  6  2  0  0  0  0
  7  8  1  0  0  0  0
  7 30  1  0  0  0  0
  7 31  1  0  0  0  0
  8  9  1  0  0  0  0
  8 13  2  0  0  0  0
  9 10  2  0  0  0  0
  9 32  1  0  0  0  0
 10 11  1  0  0  0  0
 10 33  1  0  0  0  0
 11 12  2  0  0  0  0
 11 34  1  0  0  0  0
 12 13  1  0  0  0  0
 12 35  1  0  0  0  0
 13 36  1  0  0  0  0
 14 15  1  0  0  0  0
 14 37  1  0  0  0  0
 14 38  1  0  0  0  0
 15 16  1  0  0  0  0
 15 20  2  0  0  0  0
 16 17  2  0  0  0  0
 16 39  1  0  0  0  0
 17 18  1  0  0  0  0
 17 40  1  0  0  0  0
 18 19  2  0  0  0  0
 18 41  1  0  0  0  0
 19 20  1  0  0  0  0
 19 42  1  0  0  0  0
 20 43  1  0  0  0  0
 21 22  1  0  0  0  0
 21 44  1  0  0  0  0
 21 45  1  0  0  0  0
 22 23  1  0  0  0  0
 22 24  1  0  0  0  0
 23 46  1  0  0  0  0
 23 47  1  0  0  0  0
 23 48  1  0  0  0  0
 24 49  1  0  0  0  0
 24 50  1  0  0  0  0
 24 51  1  0  0  0  0
M  END
> <Molecule name>
639617

> <Activity>
1

$$$$
627740
  MOE2011           2D

 34 36  0  0  1  0  0  0  0  0999 V2000
    3.8500   -0.1920    0.0000 C   0  0  0  0  0  0  0  0  0  0  0  0
    4.5640    0.2200    0.0000 N   0  0  3  0  0  0  0  0  0  0  0  0
    4.5640    1.0450    0.0000 C   0  0  0  0  0  0  0  0  0  0  0  0
    5.2780    1.4580    0.0000 C   0  0  0  0  0  0  0  0  0  0  0  0
    5.9930    1.0450    0.0000 O   0  0  0  0  0  0  0  0  0  0  0  0
    3.8500   -1.0170    0.0000 C   0  0  0  0  0  0  0  0  0  0  0  0
    4.5640   -1.4300    0.0000 C   0  0  0  0  0  0  0  0  0  0  0  0
    5.3020   -0.9880    0.0000 C   0  0  0  0  0  0  0  0  0  0  0  0
    6.0490   -1.4120    0.0000 C   0  0  0  0  0  0  0  0  0  0  0  0
    6.0490   -2.2720    0.0000 C   0  0  0  0  0  0  0  0  0  0  0  0
    5.3020   -2.6950    0.0000 C   0  0  0  0  0  0  0  0  0  0  0  0
    4.5640   -2.2550    0.0000 C   0  0  0  0  0  0  0  0  0  0  0  0
    3.1350   -1.4300    0.0000 C   0  0  0  0  0  0  0  0  0  0  0  0
    3.1350   -2.2550    0.0000 C   0  0  0  0  0  0  0  0  0  0  0  0
    3.8500   -2.6670    0.0000 N   0  0  0  0  0  0  0  0  0  0  0  0
    2.3980   -0.9880    0.0000 C   0  0  0  0  0  0  0  0  0  0  0  0
    1.6500   -1.4120    0.0000 C   0  0  0  0  0  0  0  0  0  0  0  0
    1.6500   -2.2720    0.0000 C   0  0  0  0  0  0  0  0  0  0  0  0
    2.3980   -2.6950    0.0000 C   0  0  0  0  0  0  0  0  0  0  0  0
    5.2780    2.2830    0.0000 O   0  0  0  0  0  0  0  0  0  0  0  0
    3.6750    0.2890    0.0000 H   0  0  0  0  0  0  0  0  0  0  0  0
    3.3460   -0.2800    0.0000 H   0  0  0  0  0  0  0  0  0  0  0  0
    5.0070   -0.0360    0.0000 H   0  0  0  0  0  0  0  0  0  0  0  0
    4.3890    1.5260    0.0000 H   0  0  0  0  0  0  0  0  0  0  0  0
    4.0610    0.9570    0.0000 H   0  0  0  0  0  0  0  0  0  0  0  0
    5.2960   -0.4770    0.0000 H   0  0  0  0  0  0  0  0  0  0  0  0
    6.4910   -1.1550    0.0000 H   0  0  0  0  0  0  0  0  0  0  0  0
    6.4910   -2.5290    0.0000 H   0  0  0  0  0  0  0  0  0  0  0  0
    5.2960   -3.2070    0.0000 H   0  0  0  0  0  0  0  0  0  0  0  0
    2.4030   -0.4770    0.0000 H   0  0  0  0  0  0  0  0  0  0  0  0
    1.2080   -1.1550    0.0000 H   0  0  0  0  0  0  0  0  0  0  0  0
    1.2080   -2.5290    0.0000 H   0  0  0  0  0  0  0  0  0  0  0  0
    2.4030   -3.2070    0.0000 H   0  0  0  0  0  0  0  0  0  0  0  0
    5.7210    2.5380    0.0000 H   0  0  0  0  0  0  0  0  0  0  0  0
  1  2  1  0  0  0  0
  1  6  1  0  0  0  0
  1 21  1  0  0  0  0
  1 22  1  0  0  0  0
  2  3  1  0  0  0  0
  2 23  1  0  0  0  0
  3  4  1  0  0  0  0
  3 24  1  0  0  0  0
  3 25  1  0  0  0  0
  4  5  2  0  0  0  0
  4 20  1  0  0  0  0
  6  7  2  0  0  0  0
  6 13  1  0  0  0  0
  7  8  1  0  0  0  0
  7 12  1  0  0  0  0
  8  9  2  0  0  0  0
  8 26  1  0  0  0  0
  9 10  1  0  0  0  0
  9 27  1  0  0  0  0
 10 11  2  0  0  0  0
 10 28  1  0  0  0  0
 11 12  1  0  0  0  0
 11 29  1  0  0  0  0
 12 15  2  0  0  0  0
 13 14  1  0  0  0  0
 13 16  2  0  0  0  0
 14 15  1  0  0  0  0
 14 19  2  0  0  0  0
 16 17  1  0  0  0  0
 16 30  1  0  0  0  0
 17 18  2  0  0  0  0
 17 31  1  0  0  0  0
 18 19  1  0  0  0  0
 18 32  1  0  0  0  0
 19 33  1  0  0  0  0
 20 34  1  0  0  0  0
M  END
> <Molecule name>
627740

> <Activity>
1

$$$$
647131
  MOE2011           2D

 59 59  0  0  0  0  0  0  0  0999 V2000
    2.3640   -2.6810    0.0000 C   0  0  0  0  0  0  0  0  0  0  0  0
    2.3640   -1.8560    0.0000 C   0  0  0  0  0  0  0  0  0  0  0  0
    1.6500   -1.4440    0.0000 C   0  0  0  0  0  0  0  0  0  0  0  0
    1.6500   -3.0940    0.0000 N   0  0  0  0  0  0  0  0  0  0  0  0
    1.6500   -3.9190    0.0000 C   0  0  0  0  0  0  0  0  0  0  0  0
    2.3640   -4.3310    0.0000 C   0  0  0  0  0  0  0  0  0  0  0  0
    3.0790   -3.9190    0.0000 C   0  0  0  0  0  0  0  0  0  0  0  0
    3.0790   -3.0940    0.0000 C   0  0  0  0  0  0  0  0  0  0  0  0
    3.7930   -0.2060    0.0000 C   0  0  0  0  0  0  0  0  0  0  0  0
    3.0790   -0.6190    0.0000 N   0  0  0  0  0  0  0  0  0  0  0  0
    3.0790   -1.4440    0.0000 N   0  0  0  0  0  0  0  0  0  0  0  0
    4.5080   -0.6190    0.0000 S   0  0  0  0  0  0  0  0  0  0  0  0
    5.9370    4.3310    0.0000 C   0  0  0  0  0  0  0  0  0  0  0  0
    5.9370    3.5060    0.0000 C   0  0  0  0  0  0  0  0  0  0  0  0
    5.2220    3.0940    0.0000 C   0  0  0  0  0  0  0  0  0  0  0  0
    5.2220    2.2690    0.0000 C   0  0  0  0  0  0  0  0  0  0  0  0
    4.5080    1.8560    0.0000 C   0  0  0  0  0  0  0  0  0  0  0  0
    4.5080    1.0310    0.0000 C   0  0  0  0  0  0  0  0  0  0  0  0
    3.7930    0.6190    0.0000 N   0  0  0  0  0  0  0  0  0  0  0  0
    1.6500    4.3310    0.0000 C   0  0  0  0  0  0  0  0  0  0  0  0
    1.6500    3.5060    0.0000 C   0  0  0  0  0  0  0  0  0  0  0  0
    2.3640    3.0940    0.0000 C   0  0  0  0  0  0  0  0  0  0  0  0
    2.3640    2.2690    0.0000 C   0  0  0  0  0  0  0  0  0  0  0  0
    3.0790    1.8560    0.0000 C   0  0  0  0  0  0  0  0  0  0  0  0
    3.0790    1.0310    0.0000 C   0  0  0  0  0  0  0  0  0  0  0  0
    2.0620   -0.7290    0.0000 H   0  0  0  0  0  0  0  0  0  0  0  0
    0.9360   -1.0310    0.0000 H   0  0  0  0  0  0  0  0  0  0  0  0
    1.2380   -2.1580    0.0000 H   0  0  0  0  0  0  0  0  0  0  0  0
    0.9360   -4.3310    0.0000 H   0  0  0  0  0  0  0  0  0  0  0  0
    2.3640   -5.1560    0.0000 H   0  0  0  0  0  0  0  0  0  0  0  0
    3.7930   -4.3310    0.0000 H   0  0  0  0  0  0  0  0  0  0  0  0
    3.7930   -2.6810    0.0000 H   0  0  0  0  0  0  0  0  0  0  0  0
    2.3640   -0.2060    0.0000 H   0  0  0  0  0  0  0  0  0  0  0  0
    6.7620    4.3310    0.0000 H   0  0  0  0  0  0  0  0  0  0  0  0
    5.9370    5.1560    0.0000 H   0  0  0  0  0  0  0  0  0  0  0  0
    5.1120    4.3310    0.0000 H   0  0  0  0  0  0  0  0  0  0  0  0
    6.7610    3.4780    0.0000 H   0  0  0  0  0  0  0  0  0  0  0  0
    6.3740    2.8070    0.0000 H   0  0  0  0  0  0  0  0  0  0  0  0
    4.7850    3.7940    0.0000 H   0  0  0  0  0  0  0  0  0  0  0  0
    4.3980    3.1230    0.0000 H   0  0  0  0  0  0  0  0  0  0  0  0
    6.0470    2.2400    0.0000 H   0  0  0  0  0  0  0  0  0  0  0  0
    5.6600    1.5690    0.0000 H   0  0  0  0  0  0  0  0  0  0  0  0
    4.0710    2.5560    0.0000 H   0  0  0  0  0  0  0  0  0  0  0  0
    3.6830    1.8850    0.0000 H   0  0  0  0  0  0  0  0  0  0  0  0
    5.3320    1.0020    0.0000 H   0  0  0  0  0  0  0  0  0  0  0  0
    4.9450    0.3320    0.0000 H   0  0  0  0  0  0  0  0  0  0  0  0
    2.4750    4.3310    0.0000 H   0  0  0  0  0  0  0  0  0  0  0  0
    1.6500    5.1560    0.0000 H   0  0  0  0  0  0  0  0  0  0  0  0
    0.8250    4.3310    0.0000 H   0  0  0  0  0  0  0  0  0  0  0  0
    0.8260    3.4780    0.0000 H   0  0  0  0  0  0  0  0  0  0  0  0
    1.2130    2.8070    0.0000 H   0  0  0  0  0  0  0  0  0  0  0  0
    2.8020    3.7940    0.0000 H   0  0  0  0  0  0  0  0  0  0  0  0
    3.1890    3.1230    0.0000 H   0  0  0  0  0  0  0  0  0  0  0  0
    1.5400    2.2400    0.0000 H   0  0  0  0  0  0  0  0  0  0  0  0
    1.9270    1.5690    0.0000 H   0  0  0  0  0  0  0  0  0  0  0  0
    3.5160    2.5560    0.0000 H   0  0  0  0  0  0  0  0  0  0  0  0
    3.8540    2.1380    0.0000 H   0  0  0  0  0  0  0  0  0  0  0  0
    2.6420    0.3320    0.0000 H   0  0  0  0  0  0  0  0  0  0  0  0
    2.2540    1.0020    0.0000 H   0  0  0  0  0  0  0  0  0  0  0  0
  1  2  1  0  0  0  0
  1  4  1  0  0  0  0
  1  8  2  0  0  0  0
  2  3  1  0  0  0  0
  2 11  2  0  0  0  0
  3 26  1  0  0  0  0
  3 27  1  0  0  0  0
  3 28  1  0  0  0  0
  4  5  2  0  0  0  0
  5  6  1  0  0  0  0
  5 29  1  0  0  0  0
  6  7  2  0  0  0  0
  6 30  1  0  0  0  0
  7  8  1  0  0  0  0
  7 31  1  0  0  0  0
  8 32  1  0  0  0  0
  9 10  1  0  0  0  0
  9 12  2  0  0  0  0
  9 19  1  0  0  0  0
 10 11  1  0  0  0  0
 10 33  1  0  0  0  0
 13 14  1  0  0  0  0
 13 34  1  0  0  0  0
 13 35  1  0  0  0  0
 13 36  1  0  0  0  0
 14 15  1  0  0  0  0
 14 37  1  0  0  0  0
 14 38  1  0  0  0  0
 15 16  1  0  0  0  0
 15 39  1  0  0  0  0
 15 40  1  0  0  0  0
 16 17  1  0  0  0  0
 16 41  1  0  0  0  0
 16 42  1  0  0  0  0
 17 18  1  0  0  0  0
 17 43  1  0  0  0  0
 17 44  1  0  0  0  0
 18 19  1  0  0  0  0
 18 45  1  0  0  0  0
 18 46  1  0  0  0  0
 19 25  1  0  0  0  0
 20 21  1  0  0  0  0
 20 47  1  0  0  0  0
 20 48  1  0  0  0  0
 20 49  1  0  0  0  0
 21 22  1  0  0  0  0
 21 50  1  0  0  0  0
 21 51  1  0  0  0  0
 22 23  1  0  0  0  0
 22 52  1  0  0  0  0
 22 53  1  0  0  0  0
 23 24  1  0  0  0  0
 23 54  1  0  0  0  0
 23 55  1  0  0  0  0
 24 25  1  0  0  0  0
 24 56  1  0  0  0  0
 24 57  1  0  0  0  0
 25 58  1  0  0  0  0
 25 59  1  0  0  0  0
M  END
> <Molecule name>
647131

> <Activity>
1

$$$$
652565
  MOE2011           2D

 40 43  0  0  0  0  0  0  0  0999 V2000
    9.0020   -0.4180    0.0000 C   0  0  0  0  0  0  0  0  0  0  0  0
    8.2880   -0.0050    0.0000 C   0  0  0  0  0  0  0  0  0  0  0  0
    7.5740   -0.4180    0.0000 C   0  0  0  0  0  0  0  0  0  0  0  0
    7.4000   -1.2190    0.0000 C   0  0  0  0  0  0  0  0  0  0  0  0
    6.5850   -1.3040    0.0000 C   0  0  0  0  0  0  0  0  0  0  0  0
    6.2250   -2.0790    0.0000 C   0  0  0  0  0  0  0  0  0  0  0  0
    6.7210   -2.7740    0.0000 C   0  0  0  0  0  0  0  0  0  0  0  0
    7.5700   -2.6860    0.0000 C   0  0  0  0  0  0  0  0  0  0  0  0
    7.9130   -1.9030    0.0000 C   0  0  0  0  0  0  0  0  0  0  0  0
    8.0580   -3.3520    0.0000 Cl  0  0  0  0  0  0  0  0  0  0  0  0
    6.2510   -0.5550    0.0000 N   0  0  0  0  0  0  0  0  0  0  0  0
    6.8590   -0.0050    0.0000 C   0  0  0  0  0  0  0  0  0  0  0  0
    6.1450    1.2320    0.0000 C   0  0  0  0  0  0  0  0  0  0  0  0
    6.8590    0.8200    0.0000 C   0  0  0  0  0  0  0  0  0  0  0  0
    7.5740    1.2320    0.0000 C   0  0  0  0  0  0  0  0  0  0  0  0
    8.2880    0.8200    0.0000 C   0  0  0  0  0  0  0  0  0  0  0  0
    9.0390    1.2380    0.0000 N   0  0  0  0  0  0  0  0  0  0  0  0
    9.0450    2.0970    0.0000 C   0  0  0  0  0  0  0  0  0  0  0  0
    8.3010    2.5270    0.0000 C   0  0  0  0  0  0  0  0  0  0  0  0
    8.2980    3.3520    0.0000 C   0  0  0  0  0  0  0  0  0  0  0  0
    7.5600    2.0910    0.0000 C   0  0  0  0  0  0  0  0  0  0  0  0
    6.8410    2.4960    0.0000 O   0  0  0  0  0  0  0  0  0  0  0  0
    9.7610    2.5070    0.0000 C   0  0  0  0  0  0  0  0  0  0  0  0
    8.7470   -0.8600    0.0000 H   0  0  0  0  0  0  0  0  0  0  0  0
    9.4450   -0.6730    0.0000 H   0  0  0  0  0  0  0  0  0  0  0  0
    9.2580    0.0260    0.0000 H   0  0  0  0  0  0  0  0  0  0  0  0
    5.7160   -2.1260    0.0000 H   0  0  0  0  0  0  0  0  0  0  0  0
    6.5110   -3.2410    0.0000 H   0  0  0  0  0  0  0  0  0  0  0  0
    8.4210   -1.8450    0.0000 H   0  0  0  0  0  0  0  0  0  0  0  0
    5.7500   -0.4500    0.0000 H   0  0  0  0  0  0  0  0  0  0  0  0
    6.4000    1.6760    0.0000 H   0  0  0  0  0  0  0  0  0  0  0  0
    5.7020    1.4880    0.0000 H   0  0  0  0  0  0  0  0  0  0  0  0
    5.8890    0.7900    0.0000 H   0  0  0  0  0  0  0  0  0  0  0  0
    8.8090    3.3540    0.0000 H   0  0  0  0  0  0  0  0  0  0  0  0
    8.2950    3.8640    0.0000 H   0  0  0  0  0  0  0  0  0  0  0  0
    7.7860    3.3500    0.0000 H   0  0  0  0  0  0  0  0  0  0  0  0
    6.8350    3.0070    0.0000 H   0  0  0  0  0  0  0  0  0  0  0  0
   10.0160    2.0630    0.0000 H   0  0  0  0  0  0  0  0  0  0  0  0
   10.2050    2.7610    0.0000 H   0  0  0  0  0  0  0  0  0  0  0  0
    9.5070    2.9510    0.0000 H   0  0  0  0  0  0  0  0  0  0  0  0
  1  2  1  0  0  0  0
  1 24  1  0  0  0  0
  1 25  1  0  0  0  0
  1 26  1  0  0  0  0
  2  3  2  0  0  0  0
  2 16  1  0  0  0  0
  3  4  1  0  0  0  0
  3 12  1  0  0  0  0
  4  5  1  0  0  0  0
  4  9  2  0  0  0  0
  5  6  2  0  0  0  0
  5 11  1  0  0  0  0
  6  7  1  0  0  0  0
  6 27  1  0  0  0  0
  7  8  2  0  0  0  0
  7 28  1  0  0  0  0
  8  9  1  0  0  0  0
  8 10  1  0  0  0  0
  9 29  1  0  0  0  0
 11 12  1  0  0  0  0
 11 30  1  0  0  0  0
 12 14  2  0  0  0  0
 13 14  1  0  0  0  0
 13 31  1  0  0  0  0
 13 32  1  0  0  0  0
 13 33  1  0  0  0  0
 14 15  1  0  0  0  0
 15 16  1  0  0  0  0
 15 21  2  0  0  0  0
 16 17  2  0  0  0  0
 17 18  1  0  0  0  0
 18 19  2  0  0  0  0
 18 23  1  0  0  0  0
 19 20  1  0  0  0  0
 19 21  1  0  0  0  0
 20 34  1  0  0  0  0
 20 35  1  0  0  0  0
 20 36  1  0  0  0  0
 21 22  1  0  0  0  0
 22 37  1  0  0  0  0
 23 38  1  0  0  0  0
 23 39  1  0  0  0  0
 23 40  1  0  0  0  0
M  END
> <Molecule name>
652565

> <Activity>
1

$$$$
645727
  MOE2011           2D

 39 39  0  0  0  0  0  0  0  0999 V2000
    1.6500    0.4120    0.0000 Cl  0  0  0  0  0  0  0  0  0  0  0  0
    2.3640    0.0000    0.0000 C   0  0  0  0  0  0  0  0  0  0  0  0
    3.0790    0.4120    0.0000 C   0  0  0  0  0  0  0  0  0  0  0  0
    3.7930    0.0000    0.0000 C   0  0  0  0  0  0  0  0  0  0  0  0
    3.7930   -0.8250    0.0000 C   0  0  0  0  0  0  0  0  0  0  0  0
    3.0790   -1.2380    0.0000 C   0  0  0  0  0  0  0  0  0  0  0  0
    2.3640   -0.8250    0.0000 C   0  0  0  0  0  0  0  0  0  0  0  0
    4.5080   -1.2380    0.0000 N   0  0  0  0  0  0  0  0  0  0  0  0
    4.5080   -2.0620    0.0000 C   0  0  0  0  0  0  0  0  0  0  0  0
    5.2220   -2.4750    0.0000 O   0  0  0  0  0  0  0  0  0  0  0  0
    5.2220   -3.3000    0.0000 C   0  0  0  0  0  0  0  0  0  0  0  0
    5.9370   -3.7130    0.0000 C   0  0  0  0  0  0  0  0  0  0  0  0
    4.5080   -3.7130    0.0000 C   0  0  0  0  0  0  0  0  0  0  0  0
    3.7930   -2.4750    0.0000 S   0  0  0  0  0  0  0  0  0  0  0  0
    3.0790    1.2380    0.0000 C   0  0  0  0  0  0  0  0  0  0  0  0
    3.7930    1.6500    0.0000 N   0  0  0  0  0  0  0  0  0  0  0  0
    3.7930    2.4750    0.0000 O   0  0  0  0  0  0  0  0  0  0  0  0
    4.5080    2.8880    0.0000 C   0  0  0  0  0  0  0  0  0  0  0  0
    4.5080    3.7130    0.0000 C   0  0  0  0  0  0  0  0  0  0  0  0
    5.2220    2.4750    0.0000 C   0  0  0  0  0  0  0  0  0  0  0  0
    4.5080    0.4120    0.0000 H   0  0  0  0  0  0  0  0  0  0  0  0
    3.0790   -2.0620    0.0000 H   0  0  0  0  0  0  0  0  0  0  0  0
    1.6500   -1.2380    0.0000 H   0  0  0  0  0  0  0  0  0  0  0  0
    5.2220   -0.8250    0.0000 H   0  0  0  0  0  0  0  0  0  0  0  0
    5.9370   -2.8880    0.0000 H   0  0  0  0  0  0  0  0  0  0  0  0
    5.5240   -4.4270    0.0000 H   0  0  0  0  0  0  0  0  0  0  0  0
    6.6510   -4.1250    0.0000 H   0  0  0  0  0  0  0  0  0  0  0  0
    6.3490   -2.9980    0.0000 H   0  0  0  0  0  0  0  0  0  0  0  0
    4.0950   -2.9980    0.0000 H   0  0  0  0  0  0  0  0  0  0  0  0
    3.7930   -4.1250    0.0000 H   0  0  0  0  0  0  0  0  0  0  0  0
    4.9200   -4.4270    0.0000 H   0  0  0  0  0  0  0  0  0  0  0  0
    2.3640    1.6500    0.0000 H   0  0  0  0  0  0  0  0  0  0  0  0
    3.7930    3.3000    0.0000 H   0  0  0  0  0  0  0  0  0  0  0  0
    5.3330    3.7130    0.0000 H   0  0  0  0  0  0  0  0  0  0  0  0
    4.5080    4.5380    0.0000 H   0  0  0  0  0  0  0  0  0  0  0  0
    3.6830    3.7130    0.0000 H   0  0  0  0  0  0  0  0  0  0  0  0
    4.8100    1.7610    0.0000 H   0  0  0  0  0  0  0  0  0  0  0  0
    5.9370    2.0620    0.0000 H   0  0  0  0  0  0  0  0  0  0  0  0
    5.6350    3.1900    0.0000 H   0  0  0  0  0  0  0  0  0  0  0  0
  1  2  1  0  0  0  0
  2  3  1  0  0  0  0
  2  7  2  0  0  0  0
  3  4  2  0  0  0  0
  3 15  1  0  0  0  0
  4  5  1  0  0  0  0
  4 21  1  0  0  0  0
  5  6  2  0  0  0  0
  5  8  1  0  0  0  0
  6  7  1  0  0  0  0
  6 22  1  0  0  0  0
  7 23  1  0  0  0  0
  8  9  1  0  0  0  0
  8 24  1  0  0  0  0
  9 10  1  0  0  0  0
  9 14  2  0  0  0  0
 10 11  1  0  0  0  0
 11 12  1  0  0  0  0
 11 13  1  0  0  0  0
 11 25  1  0  0  0  0
 12 26  1  0  0  0  0
 12 27  1  0  0  0  0
 12 28  1  0  0  0  0
 13 29  1  0  0  0  0
 13 30  1  0  0  0  0
 13 31  1  0  0  0  0
 15 16  2  0  0  0  0
 15 32  1  0  0  0  0
 16 17  1  0  0  0  0
 17 18  1  0  0  0  0
 18 19  1  0  0  0  0
 18 20  1  0  0  0  0
 18 33  1  0  0  0  0
 19 34  1  0  0  0  0
 19 35  1  0  0  0  0
 19 36  1  0  0  0  0
 20 37  1  0  0  0  0
 20 38  1  0  0  0  0
 20 39  1  0  0  0  0
M  END
> <Molecule name>
645727

> <Activity>
1

$$$$
626874
  MOE2011           2D

 40 41  0  0  1  0  0  0  0  0999 V2000
    3.0790   -1.4990    0.0000 C   0  0  0  0  0  0  0  0  0  0  0  0
    3.7930   -1.0860    0.0000 C   0  0  0  0  0  0  0  0  0  0  0  0
    4.5080   -1.4990    0.0000 C   0  0  0  0  0  0  0  0  0  0  0  0
    4.5080   -2.3240    0.0000 C   0  0  0  0  0  0  0  0  0  0  0  0
    3.7930   -2.7370    0.0000 C   0  0  0  0  0  0  0  0  0  0  0  0
    3.0790   -2.3240    0.0000 C   0  0  0  0  0  0  0  0  0  0  0  0
    2.3640   -1.0860    0.0000 O   0  0  0  0  0  0  0  0  0  0  0  0
    1.6500   -1.4990    0.0000 C   0  0  0  0  0  0  0  0  0  0  0  0
    3.7930   -0.2620    0.0000 C   0  0  0  0  0  0  0  0  0  0  0  0
    4.5080    0.1510    0.0000 C   0  0  0  0  0  0  0  0  0  0  0  0
    4.5940    0.9720    0.0000 C   0  0  0  0  0  0  0  0  0  0  0  0
    3.9820    1.5240    0.0000 O   0  0  0  0  0  0  0  0  0  0  0  0
    5.4010    1.1430    0.0000 C   0  0  3  0  0  0  0  0  0  0  0  0
    5.8140    0.4280    0.0000 C   0  0  0  0  0  0  0  0  0  0  0  0
    5.2620   -0.1850    0.0000 C   0  0  0  0  0  0  0  0  0  0  0  0
    5.7370    1.8970    0.0000 C   0  0  0  0  0  0  0  0  0  0  0  0
    6.5570    1.9830    0.0000 N   0  0  0  0  0  0  0  0  0  0  0  0
    6.8930    2.7370    0.0000 C   0  0  0  0  0  0  0  0  0  0  0  0
    7.0420    1.3150    0.0000 C   0  0  0  0  0  0  0  0  0  0  0  0
    5.2220   -1.0870    0.0000 H   0  0  0  0  0  0  0  0  0  0  0  0
    5.2220   -2.7370    0.0000 H   0  0  0  0  0  0  0  0  0  0  0  0
    3.7930   -3.5620    0.0000 H   0  0  0  0  0  0  0  0  0  0  0  0
    2.3640   -2.7370    0.0000 H   0  0  0  0  0  0  0  0  0  0  0  0
    1.2380   -0.7850    0.0000 H   0  0  0  0  0  0  0  0  0  0  0  0
    0.9360   -1.9120    0.0000 H   0  0  0  0  0  0  0  0  0  0  0  0
    2.0620   -2.2140    0.0000 H   0  0  0  0  0  0  0  0  0  0  0  0
    3.0790    0.1510    0.0000 H   0  0  0  0  0  0  0  0  0  0  0  0
    6.2200    1.2460    0.0000 H   0  0  0  0  0  0  0  0  0  0  0  0
    6.5710    0.7560    0.0000 H   0  0  0  0  0  0  0  0  0  0  0  0
    6.4860   -0.0500    0.0000 H   0  0  0  0  0  0  0  0  0  0  0  0
    5.5250   -0.9670    0.0000 H   0  0  0  0  0  0  0  0  0  0  0  0
    5.8080   -0.8040    0.0000 H   0  0  0  0  0  0  0  0  0  0  0  0
    4.9960    2.2580    0.0000 H   0  0  0  0  0  0  0  0  0  0  0  0
    5.6220    2.7140    0.0000 H   0  0  0  0  0  0  0  0  0  0  0  0
    7.6460    2.4010    0.0000 H   0  0  0  0  0  0  0  0  0  0  0  0
    7.2290    3.4900    0.0000 H   0  0  0  0  0  0  0  0  0  0  0  0
    6.1400    3.0720    0.0000 H   0  0  0  0  0  0  0  0  0  0  0  0
    6.7870    0.5310    0.0000 H   0  0  0  0  0  0  0  0  0  0  0  0
    7.5270    0.6470    0.0000 H   0  0  0  0  0  0  0  0  0  0  0  0
    7.7100    1.8000    0.0000 H   0  0  0  0  0  0  0  0  0  0  0  0
  1  2  1  0  0  0  0
  1  6  2  0  0  0  0
  1  7  1  0  0  0  0
  2  3  2  0  0  0  0
  2  9  1  0  0  0  0
  3  4  1  0  0  0  0
  3 20  1  0  0  0  0
  4  5  2  0  0  0  0
  4 21  1  0  0  0  0
  5  6  1  0  0  0  0
  5 22  1  0  0  0  0
  6 23  1  0  0  0  0
  7  8  1  0  0  0  0
  8 24  1  0  0  0  0
  8 25  1  0  0  0  0
  8 26  1  0  0  0  0
  9 10  2  0  0  0  0
  9 27  1  0  0  0  0
 10 11  1  0  0  0  0
 10 15  1  0  0  0  0
 11 12  2  0  0  0  0
 11 13  1  0  0  0  0
 13 14  1  0  0  0  0
 13 16  1  0  0  0  0
 13 28  1  0  0  0  0
 14 15  1  0  0  0  0
 14 29  1  0  0  0  0
 14 30  1  0  0  0  0
 15 31  1  0  0  0  0
 15 32  1  0  0  0  0
 16 17  1  0  0  0  0
 16 33  1  0  0  0  0
 16 34  1  0  0  0  0
 17 18  1  0  0  0  0
 17 19  1  0  0  0  0
 18 35  1  0  0  0  0
 18 36  1  0  0  0  0
 18 37  1  0  0  0  0
 19 38  1  0  0  0  0
 19 39  1  0  0  0  0
 19 40  1  0  0  0  0
M  END
> <Molecule name>
626874

> <Activity>
1

$$$$
622608
  MOE2011           2D

 26 27  0  0  0  0  0  0  0  0999 V2000
    3.7770    2.5200    0.0000 N   0  0  0  0  0  0  0  0  0  0  0  0
    4.4910    2.9330    0.0000 C   0  0  0  0  0  0  0  0  0  0  0  0
    3.0620    2.9330    0.0000 C   0  0  0  0  0  0  0  0  0  0  0  0
    3.7770    1.6950    0.0000 C   0  0  0  0  0  0  0  0  0  0  0  0
    3.1100    1.2100    0.0000 N   0  0  0  0  0  0  0  0  0  0  0  0
    3.3640    0.4260    0.0000 C   0  0  0  0  0  0  0  0  0  0  0  0
    4.1890    0.4260    0.0000 S   0  0  0  0  0  0  0  0  0  0  0  0
    4.4440    1.2100    0.0000 S   0  0  0  0  0  0  0  0  0  0  0  0
    2.8790   -0.2420    0.0000 N   0  0  0  0  0  0  0  0  0  0  0  0
    3.2150   -0.9960    0.0000 C   0  0  0  0  0  0  0  0  0  0  0  0
    2.7300   -1.6630    0.0000 C   0  0  0  0  0  0  0  0  0  0  0  0
    2.9850   -2.4480    0.0000 C   0  0  0  0  0  0  0  0  0  0  0  0
    2.3180   -2.9330    0.0000 C   0  0  0  0  0  0  0  0  0  0  0  0
    1.6500   -2.4480    0.0000 C   0  0  0  0  0  0  0  0  0  0  0  0
    1.9050   -1.6630    0.0000 O   0  0  0  0  0  0  0  0  0  0  0  0
    4.7470    2.4900    0.0000 H   0  0  0  0  0  0  0  0  0  0  0  0
    4.9340    3.1890    0.0000 H   0  0  0  0  0  0  0  0  0  0  0  0
    4.2360    3.3760    0.0000 H   0  0  0  0  0  0  0  0  0  0  0  0
    3.3180    3.3760    0.0000 H   0  0  0  0  0  0  0  0  0  0  0  0
    2.6190    3.1890    0.0000 H   0  0  0  0  0  0  0  0  0  0  0  0
    2.8070    2.4900    0.0000 H   0  0  0  0  0  0  0  0  0  0  0  0
    3.5710   -1.3640    0.0000 H   0  0  0  0  0  0  0  0  0  0  0  0
    3.6390   -0.7100    0.0000 H   0  0  0  0  0  0  0  0  0  0  0  0
    3.4720   -2.6050    0.0000 H   0  0  0  0  0  0  0  0  0  0  0  0
    2.3180   -3.4440    0.0000 H   0  0  0  0  0  0  0  0  0  0  0  0
    1.1630   -2.6050    0.0000 H   0  0  0  0  0  0  0  0  0  0  0  0
  1  2  1  0  0  0  0
  1  3  1  0  0  0  0
  1  4  1  0  0  0  0
  2 16  1  0  0  0  0
  2 17  1  0  0  0  0
  2 18  1  0  0  0  0
  3 19  1  0  0  0  0
  3 20  1  0  0  0  0
  3 21  1  0  0  0  0
  4  5  2  0  0  0  0
  4  8  1  0  0  0  0
  5  6  1  0  0  0  0
  6  7  1  0  0  0  0
  6  9  2  0  0  0  0
  7  8  1  0  0  0  0
  9 10  1  0  0  0  0
 10 11  1  0  0  0  0
 10 22  1  0  0  0  0
 10 23  1  0  0  0  0
 11 12  2  0  0  0  0
 11 15  1  0  0  0  0
 12 13  1  0  0  0  0
 12 24  1  0  0  0  0
 13 14  2  0  0  0  0
 13 25  1  0  0  0  0
 14 15  1  0  0  0  0
 14 26  1  0  0  0  0
M  END
> <Molecule name>
622608

> <Activity>
1

$$$$
144168
  MOE2011           2D

 20 21  0  0  0  0  0  0  0  0999 V2000
    1.6500   -1.6500    0.0000 Br  0  0  0  0  0  0  0  0  0  0  0  0
    1.6500   -0.8250    0.0000 C   0  0  0  0  0  0  0  0  0  0  0  0
    2.3640   -0.4120    0.0000 C   0  0  0  0  0  0  0  0  0  0  0  0
    3.0790   -0.8250    0.0000 N   0  0  0  0  0  0  0  0  0  0  0  0
    3.7930   -0.4120    0.0000 C   0  0  0  0  0  0  0  0  0  0  0  0
    3.7930    0.4120    0.0000 C   0  0  0  0  0  0  0  0  0  0  0  0
    4.5310    0.8540    0.0000 C   0  0  0  0  0  0  0  0  0  0  0  0
    5.2780    0.4300    0.0000 C   0  0  0  0  0  0  0  0  0  0  0  0
    5.2780   -0.4300    0.0000 C   0  0  0  0  0  0  0  0  0  0  0  0
    4.5310   -0.8540    0.0000 C   0  0  0  0  0  0  0  0  0  0  0  0
    3.0790    0.8250    0.0000 N   0  0  0  0  0  0  0  0  0  0  0  0
    2.3640    0.4120    0.0000 C   0  0  0  0  0  0  0  0  0  0  0  0
    1.6500    0.8250    0.0000 O   0  0  0  0  0  0  0  0  0  0  0  0
    0.8260   -0.7960    0.0000 H   0  0  0  0  0  0  0  0  0  0  0  0
    1.2130   -0.1250    0.0000 H   0  0  0  0  0  0  0  0  0  0  0  0
    4.5210    1.6790    0.0000 H   0  0  0  0  0  0  0  0  0  0  0  0
    5.9910    0.8450    0.0000 H   0  0  0  0  0  0  0  0  0  0  0  0
    5.9910   -0.8450    0.0000 H   0  0  0  0  0  0  0  0  0  0  0  0
    4.5210   -1.6790    0.0000 H   0  0  0  0  0  0  0  0  0  0  0  0
    3.0790    1.6500    0.0000 H   0  0  0  0  0  0  0  0  0  0  0  0
  1  2  1  0  0  0  0
  2  3  1  0  0  0  0
  2 14  1  0  0  0  0
  2 15  1  0  0  0  0
  3  4  2  0  0  0  0
  3 12  1  0  0  0  0
  4  5  1  0  0  0  0
  5  6  1  0  0  0  0
  5 10  2  0  0  0  0
  6  7  2  0  0  0  0
  6 11  1  0  0  0  0
  7  8  1  0  0  0  0
  7 16  1  0  0  0  0
  8  9  2  0  0  0  0
  8 17  1  0  0  0  0
  9 10  1  0  0  0  0
  9 18  1  0  0  0  0
 10 19  1  0  0  0  0
 11 12  1  0  0  0  0
 11 20  1  0  0  0  0
 12 13  2  0  0  0  0
M  END
> <Molecule name>
144168

> <Activity>
1

$$$$
641395
  MOE2011           2D

 32 35  0  0  0  0  0  0  0  0999 V2000
    5.9830   -1.7340    0.0000 O   0  0  0  0  0  0  0  0  0  0  0  0
    6.5420   -1.1270    0.0000 C   0  0  0  0  0  0  0  0  0  0  0  0
    6.2890   -0.3060    0.0000 C   0  0  0  0  0  0  0  0  0  0  0  0
    5.4820   -0.1340    0.0000 C   0  0  0  0  0  0  0  0  0  0  0  0
    5.2280    0.6500    0.0000 C   0  0  0  0  0  0  0  0  0  0  0  0
    4.4070    0.6480    0.0000 C   0  0  0  0  0  0  0  0  0  0  0  0
    3.8450    1.2910    0.0000 C   0  0  0  0  0  0  0  0  0  0  0  0
    3.0080    1.1200    0.0000 C   0  0  0  0  0  0  0  0  0  0  0  0
    2.7440    0.3070    0.0000 C   0  0  0  0  0  0  0  0  0  0  0  0
    3.3220   -0.3230    0.0000 C   0  0  0  0  0  0  0  0  0  0  0  0
    4.1540   -0.1320    0.0000 C   0  0  0  0  0  0  0  0  0  0  0  0
    4.8180   -0.6150    0.0000 N   0  0  0  0  0  0  0  0  0  0  0  0
    1.6500    1.5650    0.0000 C   0  0  0  0  0  0  0  0  0  0  0  0
    2.4580    1.7340    0.0000 O   0  0  0  0  0  0  0  0  0  0  0  0
    5.7800    1.2630    0.0000 C   0  0  0  0  0  0  0  0  0  0  0  0
    6.5860    1.0920    0.0000 C   0  0  0  0  0  0  0  0  0  0  0  0
    6.8410    0.3070    0.0000 C   0  0  0  0  0  0  0  0  0  0  0  0
    7.6840    0.1410    0.0000 C   0  0  0  0  0  0  0  0  0  0  0  0
    8.2290    0.7610    0.0000 O   0  0  0  0  0  0  0  0  0  0  0  0
    7.9570   -0.6740    0.0000 C   0  0  0  0  0  0  0  0  0  0  0  0
    7.3810   -1.3130    0.0000 C   0  0  0  0  0  0  0  0  0  0  0  0
    4.0080    1.7760    0.0000 H   0  0  0  0  0  0  0  0  0  0  0  0
    2.2450    0.1980    0.0000 H   0  0  0  0  0  0  0  0  0  0  0  0
    3.1700   -0.8120    0.0000 H   0  0  0  0  0  0  0  0  0  0  0  0
    4.8170   -1.1260    0.0000 H   0  0  0  0  0  0  0  0  0  0  0  0
    1.5450    2.0660    0.0000 H   0  0  0  0  0  0  0  0  0  0  0  0
    1.1490    1.4600    0.0000 H   0  0  0  0  0  0  0  0  0  0  0  0
    1.7550    1.0640    0.0000 H   0  0  0  0  0  0  0  0  0  0  0  0
    5.6210    1.7500    0.0000 H   0  0  0  0  0  0  0  0  0  0  0  0
    6.9290    1.4720    0.0000 H   0  0  0  0  0  0  0  0  0  0  0  0
    8.4570   -0.7780    0.0000 H   0  0  0  0  0  0  0  0  0  0  0  0
    7.5380   -1.7990    0.0000 H   0  0  0  0  0  0  0  0  0  0  0  0
  1  2  2  0  0  0  0
  2  3  1  0  0  0  0
  2 21  1  0  0  0  0
  3  4  1  0  0  0  0
  3 17  2  0  0  0  0
  4  5  2  0  0  0  0
  4 12  1  0  0  0  0
  5  6  1  0  0  0  0
  5 15  1  0  0  0  0
  6  7  1  0  0  0  0
  6 11  2  0  0  0  0
  7  8  2  0  0  0  0
  7 22  1  0  0  0  0
  8  9  1  0  0  0  0
  8 14  1  0  0  0  0
  9 10  2  0  0  0  0
  9 23  1  0  0  0  0
 10 11  1  0  0  0  0
 10 24  1  0  0  0  0
 11 12  1  0  0  0  0
 12 25  1  0  0  0  0
 13 14  1  0  0  0  0
 13 26  1  0  0  0  0
 13 27  1  0  0  0  0
 13 28  1  0  0  0  0
 15 16  2  0  0  0  0
 15 29  1  0  0  0  0
 16 17  1  0  0  0  0
 16 30  1  0  0  0  0
 17 18  1  0  0  0  0
 18 19  2  0  0  0  0
 18 20  1  0  0  0  0
 20 21  2  0  0  0  0
 20 31  1  0  0  0  0
 21 32  1  0  0  0  0
M  END
> <Molecule name>
641395

> <Activity>
1

$$$$
34821
  MOE2011           2D

 31 31  0  0  0  0  0  0  0  0999 V2000
    5.2220    2.4750    0.0000 C   0  0  0  0  0  0  0  0  0  0  0  0
    5.2220    1.6500    0.0000 N   0  0  0  0  0  0  0  0  0  0  0  0
    4.5080    1.2380    0.0000 C   0  0  0  0  0  0  0  0  0  0  0  0
    4.5080    0.4120    0.0000 C   0  0  0  0  0  0  0  0  0  0  0  0
    3.7930    0.0000    0.0000 C   0  0  0  0  0  0  0  0  0  0  0  0
    3.0790    0.4120    0.0000 O   0  0  0  0  0  0  0  0  0  0  0  0
    5.9370    1.2380    0.0000 C   0  0  0  0  0  0  0  0  0  0  0  0
    5.2220    0.0000    0.0000 C   0  0  0  0  0  0  0  0  0  0  0  0
    3.7930   -0.8250    0.0000 C   0  0  0  0  0  0  0  0  0  0  0  0
    3.0790   -1.2380    0.0000 C   0  0  0  0  0  0  0  0  0  0  0  0
    2.3640   -0.8250    0.0000 N   0  3  0  0  0  0  0  0  0  0  0  0
    1.6500   -1.2380    0.0000 O   0  0  0  0  0  0  0  0  0  0  0  0
    2.3640    0.0000    0.0000 O   0  5  0  0  0  0  0  0  0  0  0  0
    3.0790   -2.0620    0.0000 C   0  0  0  0  0  0  0  0  0  0  0  0
    3.7930   -2.4750    0.0000 C   0  0  0  0  0  0  0  0  0  0  0  0
    4.5080   -2.0620    0.0000 C   0  0  0  0  0  0  0  0  0  0  0  0
    4.5080   -1.2380    0.0000 C   0  0  0  0  0  0  0  0  0  0  0  0
    5.7340    2.4750    0.0000 H   0  0  0  0  0  0  0  0  0  0  0  0
    5.2220    2.9870    0.0000 H   0  0  0  0  0  0  0  0  0  0  0  0
    4.7110    2.4750    0.0000 H   0  0  0  0  0  0  0  0  0  0  0  0
    4.3330    1.7180    0.0000 H   0  0  0  0  0  0  0  0  0  0  0  0
    4.0050    1.1480    0.0000 H   0  0  0  0  0  0  0  0  0  0  0  0
    5.6810    0.7940    0.0000 H   0  0  0  0  0  0  0  0  0  0  0  0
    6.3800    0.9820    0.0000 H   0  0  0  0  0  0  0  0  0  0  0  0
    6.1930    1.6810    0.0000 H   0  0  0  0  0  0  0  0  0  0  0  0
    5.2220   -0.5110    0.0000 H   0  0  0  0  0  0  0  0  0  0  0  0
    5.6650    0.2560    0.0000 H   0  0  0  0  0  0  0  0  0  0  0  0
    2.6360   -2.3180    0.0000 H   0  0  0  0  0  0  0  0  0  0  0  0
    3.7930   -2.9870    0.0000 H   0  0  0  0  0  0  0  0  0  0  0  0
    4.9510   -2.3180    0.0000 H   0  0  0  0  0  0  0  0  0  0  0  0
    4.9510   -0.9820    0.0000 H   0  0  0  0  0  0  0  0  0  0  0  0
  1  2  1  0  0  0  0
  1 18  1  0  0  0  0
  1 19  1  0  0  0  0
  1 20  1  0  0  0  0
  2  3  1  0  0  0  0
  2  7  1  0  0  0  0
  3  4  1  0  0  0  0
  3 21  1  0  0  0  0
  3 22  1  0  0  0  0
  4  5  1  0  0  0  0
  4  8  2  0  0  0  0
  5  6  2  0  0  0  0
  5  9  1  0  0  0  0
  7 23  1  0  0  0  0
  7 24  1  0  0  0  0
  7 25  1  0  0  0  0
  8 26  1  0  0  0  0
  8 27  1  0  0  0  0
  9 10  1  0  0  0  0
  9 17  2  0  0  0  0
 10 11  1  0  0  0  0
 10 14  2  0  0  0  0
 11 12  2  0  0  0  0
 11 13  1  0  0  0  0
 14 15  1  0  0  0  0
 14 28  1  0  0  0  0
 15 16  2  0  0  0  0
 15 29  1  0  0  0  0
 16 17  1  0  0  0  0
 16 30  1  0  0  0  0
 17 31  1  0  0  0  0
M  CHG  1  11   1
M  CHG  1  13  -1
M  END
> <Molecule name>
34821

> <Activity>
1

$$$$
648147
  MOE2011           2D

 34 37  0  0  0  0  0  0  0  0999 V2000
    3.7220   -1.5970    0.0000 C   0  0  0  0  0  0  0  0  0  0  0  0
    3.7230   -0.7720    0.0000 N   0  0  0  0  0  0  0  0  0  0  0  0
    3.0600   -0.2890    0.0000 C   0  0  0  0  0  0  0  0  0  0  0  0
    2.2270   -0.4800    0.0000 C   0  0  0  0  0  0  0  0  0  0  0  0
    1.6500    0.1490    0.0000 C   0  0  0  0  0  0  0  0  0  0  0  0
    1.9130    0.9620    0.0000 C   0  0  0  0  0  0  0  0  0  0  0  0
    2.7500    1.1340    0.0000 C   0  0  0  0  0  0  0  0  0  0  0  0
    3.3130    0.4910    0.0000 C   0  0  0  0  0  0  0  0  0  0  0  0
    4.4300    1.8910    0.0000 C   0  0  0  0  0  0  0  0  0  0  0  0
    4.6850    1.1060    0.0000 C   0  0  0  0  0  0  0  0  0  0  0  0
    4.1330    0.4930    0.0000 C   0  0  0  0  0  0  0  0  0  0  0  0
    7.1350    0.6040    0.0000 O   0  0  0  0  0  0  0  0  0  0  0  0
    6.5900   -0.0160    0.0000 C   0  0  0  0  0  0  0  0  0  0  0  0
    5.7460    0.1500    0.0000 C   0  0  0  0  0  0  0  0  0  0  0  0
    5.4920    0.9350    0.0000 C   0  0  0  0  0  0  0  0  0  0  0  0
    6.8620   -0.8310    0.0000 C   0  0  0  0  0  0  0  0  0  0  0  0
    6.2870   -1.4690    0.0000 C   0  0  0  0  0  0  0  0  0  0  0  0
    5.4480   -1.2850    0.0000 C   0  0  0  0  0  0  0  0  0  0  0  0
    5.1940   -0.4630    0.0000 C   0  0  0  0  0  0  0  0  0  0  0  0
    4.3880   -0.2910    0.0000 C   0  0  0  0  0  0  0  0  0  0  0  0
    4.8880   -1.8910    0.0000 O   0  0  0  0  0  0  0  0  0  0  0  0
    3.2100   -1.5960    0.0000 H   0  0  0  0  0  0  0  0  0  0  0  0
    3.7210   -2.1090    0.0000 H   0  0  0  0  0  0  0  0  0  0  0  0
    4.2330   -1.5970    0.0000 H   0  0  0  0  0  0  0  0  0  0  0  0
    2.0750   -0.9690    0.0000 H   0  0  0  0  0  0  0  0  0  0  0  0
    1.1500    0.0410    0.0000 H   0  0  0  0  0  0  0  0  0  0  0  0
    1.5720    1.3430    0.0000 H   0  0  0  0  0  0  0  0  0  0  0  0
    2.9130    1.6190    0.0000 H   0  0  0  0  0  0  0  0  0  0  0  0
    4.9160    2.0490    0.0000 H   0  0  0  0  0  0  0  0  0  0  0  0
    4.2720    2.3780    0.0000 H   0  0  0  0  0  0  0  0  0  0  0  0
    3.9440    1.7330    0.0000 H   0  0  0  0  0  0  0  0  0  0  0  0
    5.8340    1.3150    0.0000 H   0  0  0  0  0  0  0  0  0  0  0  0
    7.3630   -0.9360    0.0000 H   0  0  0  0  0  0  0  0  0  0  0  0
    6.4430   -1.9570    0.0000 H   0  0  0  0  0  0  0  0  0  0  0  0
  1  2  1  0  0  0  0
  1 22  1  0  0  0  0
  1 23  1  0  0  0  0
  1 24  1  0  0  0  0
  2  3  1  0  0  0  0
  2 20  1  0  0  0  0
  3  4  1  0  0  0  0
  3  8  2  0  0  0  0
  4  5  2  0  0  0  0
  4 25  1  0  0  0  0
  5  6  1  0  0  0  0
  5 26  1  0  0  0  0
  6  7  2  0  0  0  0
  6 27  1  0  0  0  0
  7  8  1  0  0  0  0
  7 28  1  0  0  0  0
  8 11  1  0  0  0  0
  9 10  1  0  0  0  0
  9 29  1  0  0  0  0
  9 30  1  0  0  0  0
  9 31  1  0  0  0  0
 10 11  1  0  0  0  0
 10 15  2  0  0  0  0
 11 20  2  0  0  0  0
 12 13  2  0  0  0  0
 13 14  1  0  0  0  0
 13 16  1  0  0  0  0
 14 15  1  0  0  0  0
 14 19  2  0  0  0  0
 15 32  1  0  0  0  0
 16 17  2  0  0  0  0
 16 33  1  0  0  0  0
 17 18  1  0  0  0  0
 17 34  1  0  0  0  0
 18 19  1  0  0  0  0
 18 21  2  0  0  0  0
 19 20  1  0  0  0  0
M  END
> <Molecule name>
648147

> <Activity>
1

$$$$
641394
  MOE2011           2D

 38 42  0  0  0  0  0  0  0  0999 V2000
    5.2670   -1.1990    0.0000 O   0  0  0  0  0  0  0  0  0  0  0  0
    5.4480   -0.3940    0.0000 C   0  0  0  0  0  0  0  0  0  0  0  0
    5.1940    0.4270    0.0000 C   0  0  0  0  0  0  0  0  0  0  0  0
    4.3870    0.5990    0.0000 C   0  0  0  0  0  0  0  0  0  0  0  0
    4.1320    1.3840    0.0000 C   0  0  0  0  0  0  0  0  0  0  0  0
    3.3120    1.3810    0.0000 C   0  0  0  0  0  0  0  0  0  0  0  0
    2.7500    2.0250    0.0000 C   0  0  0  0  0  0  0  0  0  0  0  0
    1.9130    1.8520    0.0000 C   0  0  0  0  0  0  0  0  0  0  0  0
    1.6500    1.0400    0.0000 C   0  0  0  0  0  0  0  0  0  0  0  0
    2.2270    0.4100    0.0000 C   0  0  0  0  0  0  0  0  0  0  0  0
    3.0600    0.6010    0.0000 C   0  0  0  0  0  0  0  0  0  0  0  0
    3.7220    0.1190    0.0000 N   0  0  0  0  0  0  0  0  0  0  0  0
    3.3090   -0.5960    0.0000 C   0  0  0  0  0  0  0  0  0  0  0  0
    3.7200   -1.3100    0.0000 C   0  0  0  0  0  0  0  0  0  0  0  0
    3.3070   -2.0250    0.0000 C   0  0  0  0  0  0  0  0  0  0  0  0
    2.4820   -2.0230    0.0000 C   0  0  0  0  0  0  0  0  0  0  0  0
    2.0700   -1.3080    0.0000 C   0  0  0  0  0  0  0  0  0  0  0  0
    2.4840   -0.5940    0.0000 C   0  0  0  0  0  0  0  0  0  0  0  0
    4.6840    1.9960    0.0000 C   0  0  0  0  0  0  0  0  0  0  0  0
    5.4910    1.8250    0.0000 C   0  0  0  0  0  0  0  0  0  0  0  0
    5.7460    1.0400    0.0000 C   0  0  0  0  0  0  0  0  0  0  0  0
    6.5900    0.8740    0.0000 C   0  0  0  0  0  0  0  0  0  0  0  0
    7.1350    1.4940    0.0000 O   0  0  0  0  0  0  0  0  0  0  0  0
    6.8620    0.0590    0.0000 C   0  0  0  0  0  0  0  0  0  0  0  0
    6.2860   -0.5790    0.0000 C   0  0  0  0  0  0  0  0  0  0  0  0
    2.9130    2.5090    0.0000 H   0  0  0  0  0  0  0  0  0  0  0  0
    1.5720    2.2330    0.0000 H   0  0  0  0  0  0  0  0  0  0  0  0
    1.1500    0.9310    0.0000 H   0  0  0  0  0  0  0  0  0  0  0  0
    2.0750   -0.0780    0.0000 H   0  0  0  0  0  0  0  0  0  0  0  0
    4.2310   -1.3120    0.0000 H   0  0  0  0  0  0  0  0  0  0  0  0
    3.5620   -2.4680    0.0000 H   0  0  0  0  0  0  0  0  0  0  0  0
    2.2250   -2.4650    0.0000 H   0  0  0  0  0  0  0  0  0  0  0  0
    1.5580   -1.3070    0.0000 H   0  0  0  0  0  0  0  0  0  0  0  0
    2.2290   -0.1500    0.0000 H   0  0  0  0  0  0  0  0  0  0  0  0
    4.5270    2.4830    0.0000 H   0  0  0  0  0  0  0  0  0  0  0  0
    5.8340    2.2050    0.0000 H   0  0  0  0  0  0  0  0  0  0  0  0
    7.3620   -0.0450    0.0000 H   0  0  0  0  0  0  0  0  0  0  0  0
    6.4420   -1.0660    0.0000 H   0  0  0  0  0  0  0  0  0  0  0  0
  1  2  2  0  0  0  0
  2  3  1  0  0  0  0
  2 25  1  0  0  0  0
  3  4  1  0  0  0  0
  3 21  2  0  0  0  0
  4  5  2  0  0  0  0
  4 12  1  0  0  0  0
  5  6  1  0  0  0  0
  5 19  1  0  0  0  0
  6  7  1  0  0  0  0
  6 11  2  0  0  0  0
  7  8  2  0  0  0  0
  7 26  1  0  0  0  0
  8  9  1  0  0  0  0
  8 27  1  0  0  0  0
  9 10  2  0  0  0  0
  9 28  1  0  0  0  0
 10 11  1  0  0  0  0
 10 29  1  0  0  0  0
 11 12  1  0  0  0  0
 12 13  1  0  0  0  0
 13 14  1  0  0  0  0
 13 18  2  0  0  0  0
 14 15  2  0  0  0  0
 14 30  1  0  0  0  0
 15 16  1  0  0  0  0
 15 31  1  0  0  0  0
 16 17  2  0  0  0  0
 16 32  1  0  0  0  0
 17 18  1  0  0  0  0
 17 33  1  0  0  0  0
 18 34  1  0  0  0  0
 19 20  2  0  0  0  0
 19 35  1  0  0  0  0
 20 21  1  0  0  0  0
 20 36  1  0  0  0  0
 21 22  1  0  0  0  0
 22 23  2  0  0  0  0
 22 24  1  0  0  0  0
 24 25  2  0  0  0  0
 24 37  1  0  0  0  0
 25 38  1  0  0  0  0
M  END
> <Molecule name>
641394

> <Activity>
1

$$$$
693135
  MOE2011           2D

 46 47  0  0  0  0  0  0  0  0999 V2000
    3.0790    0.4120    0.0000 C   0  0  0  0  0  0  0  0  0  0  0  0
    2.3640    0.8250    0.0000 N   0  3  0  0  0  0  0  0  0  0  0  0
    1.6500    0.4120    0.0000 O   0  0  0  0  0  0  0  0  0  0  0  0
    3.0790   -0.4120    0.0000 C   0  0  0  0  0  0  0  0  0  0  0  0
    2.3640   -0.8250    0.0000 C   0  0  0  0  0  0  0  0  0  0  0  0
    2.3640   -1.6500    0.0000 C   0  0  0  0  0  0  0  0  0  0  0  0
    1.6500   -2.0620    0.0000 C   0  0  0  0  0  0  0  0  0  0  0  0
    1.6500   -2.8880    0.0000 C   0  0  0  0  0  0  0  0  0  0  0  0
    2.3640   -3.3000    0.0000 C   0  0  0  0  0  0  0  0  0  0  0  0
    3.0790   -2.8880    0.0000 C   0  0  0  0  0  0  0  0  0  0  0  0
    3.0790   -2.0620    0.0000 C   0  0  0  0  0  0  0  0  0  0  0  0
    3.7930   -0.8250    0.0000 N   0  3  0  0  0  0  0  0  0  0  0  0
    4.5080   -0.4120    0.0000 O   0  0  0  0  0  0  0  0  0  0  0  0
    3.7930   -1.6500    0.0000 O   0  5  0  0  0  0  0  0  0  0  0  0
    3.7930    0.8250    0.0000 C   0  0  0  0  0  0  0  0  0  0  0  0
    3.7930    1.6500    0.0000 C   0  0  0  0  0  0  0  0  0  0  0  0
    3.0790    2.0620    0.0000 C   0  0  0  0  0  0  0  0  0  0  0  0
    3.0790    2.8880    0.0000 C   0  0  0  0  0  0  0  0  0  0  0  0
    3.7930    3.3000    0.0000 C   0  0  0  0  0  0  0  0  0  0  0  0
    4.5080    2.8880    0.0000 C   0  0  0  0  0  0  0  0  0  0  0  0
    4.5080    2.0620    0.0000 C   0  0  0  0  0  0  0  0  0  0  0  0
    2.3640    1.6500    0.0000 O   0  5  0  0  0  0  0  0  0  0  0  0
    1.9220   -0.5690    0.0000 H   0  0  0  0  0  0  0  0  0  0  0  0
    2.8080   -1.3940    0.0000 H   0  0  0  0  0  0  0  0  0  0  0  0
    1.4750   -1.5820    0.0000 H   0  0  0  0  0  0  0  0  0  0  0  0
    1.1460   -2.1520    0.0000 H   0  0  0  0  0  0  0  0  0  0  0  0
    1.1460   -2.7980    0.0000 H   0  0  0  0  0  0  0  0  0  0  0  0
    1.4750   -3.3680    0.0000 H   0  0  0  0  0  0  0  0  0  0  0  0
    2.0360   -3.6920    0.0000 H   0  0  0  0  0  0  0  0  0  0  0  0
    2.6940   -3.6920    0.0000 H   0  0  0  0  0  0  0  0  0  0  0  0
    3.2540   -3.3680    0.0000 H   0  0  0  0  0  0  0  0  0  0  0  0
    3.5830   -2.7980    0.0000 H   0  0  0  0  0  0  0  0  0  0  0  0
    3.5830   -2.1520    0.0000 H   0  0  0  0  0  0  0  0  0  0  0  0
    3.2540   -1.5820    0.0000 H   0  0  0  0  0  0  0  0  0  0  0  0
    4.2360    0.5690    0.0000 H   0  0  0  0  0  0  0  0  0  0  0  0
    4.2360    1.3940    0.0000 H   0  0  0  0  0  0  0  0  0  0  0  0
    2.5760    2.1520    0.0000 H   0  0  0  0  0  0  0  0  0  0  0  0
    2.9040    1.5820    0.0000 H   0  0  0  0  0  0  0  0  0  0  0  0
    2.9040    3.3680    0.0000 H   0  0  0  0  0  0  0  0  0  0  0  0
    2.5760    2.7980    0.0000 H   0  0  0  0  0  0  0  0  0  0  0  0
    4.1230    3.6920    0.0000 H   0  0  0  0  0  0  0  0  0  0  0  0
    3.4650    3.6920    0.0000 H   0  0  0  0  0  0  0  0  0  0  0  0
    5.0120    2.7980    0.0000 H   0  0  0  0  0  0  0  0  0  0  0  0
    4.6830    3.3680    0.0000 H   0  0  0  0  0  0  0  0  0  0  0  0
    4.6830    1.5820    0.0000 H   0  0  0  0  0  0  0  0  0  0  0  0
    5.0120    2.1520    0.0000 H   0  0  0  0  0  0  0  0  0  0  0  0
  1  2  1  0  0  0  0
  1  4  1  0  0  0  0
  1 15  2  0  0  0  0
  2  3  2  0  0  0  0
  2 22  1  0  0  0  0
  4  5  2  0  0  0  0
  4 12  1  0  0  0  0
  5  6  1  0  0  0  0
  5 23  1  0  0  0  0
  6  7  1  0  0  0  0
  6 11  1  0  0  0  0
  6 24  1  0  0  0  0
  7  8  1  0  0  0  0
  7 25  1  0  0  0  0
  7 26  1  0  0  0  0
  8  9  1  0  0  0  0
  8 27  1  0  0  0  0
  8 28  1  0  0  0  0
  9 10  1  0  0  0  0
  9 29  1  0  0  0  0
  9 30  1  0  0  0  0
 10 11  1  0  0  0  0
 10 31  1  0  0  0  0
 10 32  1  0  0  0  0
 11 33  1  0  0  0  0
 11 34  1  0  0  0  0
 12 13  2  0  0  0  0
 12 14  1  0  0  0  0
 15 16  1  0  0  0  0
 15 35  1  0  0  0  0
 16 17  1  0  0  0  0
 16 21  1  0  0  0  0
 16 36  1  0  0  0  0
 17 18  1  0  0  0  0
 17 37  1  0  0  0  0
 17 38  1  0  0  0  0
 18 19  1  0  0  0  0
 18 39  1  0  0  0  0
 18 40  1  0  0  0  0
 19 20  1  0  0  0  0
 19 41  1  0  0  0  0
 19 42  1  0  0  0  0
 20 21  1  0  0  0  0
 20 43  1  0  0  0  0
 20 44  1  0  0  0  0
 21 45  1  0  0  0  0
 21 46  1  0  0  0  0
M  CHG  1   2   1
M  CHG  1  12   1
M  CHG  1  14  -1
M  CHG  1  22  -1
M  END
> <Molecule name>
693135

> <Activity>
1

$$$$
620109
  MOE2011           2D

 17 16  0  0  0  0  0  0  0  0999 V2000
    1.6500    0.0000    0.0000 Br  0  0  0  0  0  0  0  0  0  0  0  0
    2.3640    0.4120    0.0000 C   0  0  0  0  0  0  0  0  0  0  0  0
    3.0790    0.0000    0.0000 C   0  0  0  0  0  0  0  0  0  0  0  0
    3.7930    0.4120    0.0000 C   0  0  0  0  0  0  0  0  0  0  0  0
    3.7930    1.2380    0.0000 O   0  0  0  0  0  0  0  0  0  0  0  0
    4.5080    0.0000    0.0000 O   0  0  0  0  0  0  0  0  0  0  0  0
    5.2220    0.4120    0.0000 C   0  0  0  0  0  0  0  0  0  0  0  0
    3.0790   -0.8250    0.0000 C   0  0  0  0  0  0  0  0  0  0  0  0
    2.3640   -1.2380    0.0000 Br  0  0  0  0  0  0  0  0  0  0  0  0
    2.6940    0.8040    0.0000 H   0  0  0  0  0  0  0  0  0  0  0  0
    2.0360    0.8040    0.0000 H   0  0  0  0  0  0  0  0  0  0  0  0
    3.0790    0.5110    0.0000 H   0  0  0  0  0  0  0  0  0  0  0  0
    5.4780   -0.0300    0.0000 H   0  0  0  0  0  0  0  0  0  0  0  0
    5.6650    0.6680    0.0000 H   0  0  0  0  0  0  0  0  0  0  0  0
    4.9670    0.8560    0.0000 H   0  0  0  0  0  0  0  0  0  0  0  0
    3.2540   -1.3060    0.0000 H   0  0  0  0  0  0  0  0  0  0  0  0
    3.5830   -0.7360    0.0000 H   0  0  0  0  0  0  0  0  0  0  0  0
  1  2  1  0  0  0  0
  2  3  1  0  0  0  0
  2 10  1  0  0  0  0
  2 11  1  0  0  0  0
  3  4  1  0  0  0  0
  3  8  1  0  0  0  0
  3 12  1  0  0  0  0
  4  5  2  0  0  0  0
  4  6  1  0  0  0  0
  6  7  1  0  0  0  0
  7 13  1  0  0  0  0
  7 14  1  0  0  0  0
  7 15  1  0  0  0  0
  8  9  1  0  0  0  0
  8 16  1  0  0  0  0
  8 17  1  0  0  0  0
M  END
> <Molecule name>
620109

> <Activity>
1

$$$$
642915
  MOE2011           2D

 90 91  0  0  1  0  0  0  0  0999 V2000
    6.3600   -1.2990    0.0000 C   0  0  3  0  0  0  0  0  0  0  0  0
    7.8980   -1.6670    0.0000 C   0  0  3  0  0  0  0  0  0  0  0  0
    8.1930   -2.4380    0.0000 O   0  0  0  0  0  0  0  0  0  0  0  0
    7.5520   -2.9570    0.0000 C   0  0  3  0  0  0  0  0  0  0  0  0
    6.1460   -2.0960    0.0000 C   0  0  3  0  0  0  0  0  0  0  0  0
    5.7520   -0.4880    0.0000 C   0  0  3  0  0  0  0  0  0  0  0  0
    5.3390    0.2270    0.0000 O   0  0  0  0  0  0  0  0  0  0  0  0
    9.1700   -1.0190    0.0000 O   0  0  0  0  0  0  0  0  0  0  0  0
    9.6200   -0.3270    0.0000 C   0  0  0  0  0  0  0  0  0  0  0  0
    9.2460    0.4080    0.0000 O   0  0  0  0  0  0  0  0  0  0  0  0
   10.4440   -0.3700    0.0000 C   0  0  0  0  0  0  0  0  0  0  0  0
    7.5960   -3.7810    0.0000 O   0  0  0  0  0  0  0  0  0  0  0  0
    8.3310   -4.1560    0.0000 C   0  0  0  0  0  0  0  0  0  0  0  0
   10.8930    0.3220    0.0000 C   0  0  0  0  0  0  0  0  0  0  0  0
   11.7180    0.2790    0.0000 C   0  0  0  0  0  0  0  0  0  0  0  0
   12.1670    0.9700    0.0000 C   0  0  0  0  0  0  0  0  0  0  0  0
   12.9910    0.9270    0.0000 C   0  0  0  0  0  0  0  0  0  0  0  0
   13.4400    1.6200    0.0000 C   0  0  0  0  0  0  0  0  0  0  0  0
   14.2640    1.5760    0.0000 C   0  0  0  0  0  0  0  0  0  0  0  0
   14.7130    2.2680    0.0000 C   0  0  0  0  0  0  0  0  0  0  0  0
   15.5380    2.2250    0.0000 C   0  0  0  0  0  0  0  0  0  0  0  0
   15.9860    2.9170    0.0000 C   0  0  0  0  0  0  0  0  0  0  0  0
   16.8110    2.8740    0.0000 C   0  0  0  0  0  0  0  0  0  0  0  0
   17.2600    3.5660    0.0000 C   0  0  0  0  0  0  0  0  0  0  0  0
   18.0840    3.5220    0.0000 C   0  0  0  0  0  0  0  0  0  0  0  0
    4.1250   -2.7850    0.0000 P   0  0  3  0  0  0  0  0  0  0  0  0
    3.7130   -3.5000    0.0000 O   0  0  0  0  0  0  0  0  0  0  0  0
    3.3000   -2.7850    0.0000 N   0  0  0  0  0  0  0  0  0  0  0  0
    1.6500   -1.3560    0.0000 Cl  0  0  0  0  0  0  0  0  0  0  0  0
    1.6500   -4.2140    0.0000 Cl  0  0  0  0  0  0  0  0  0  0  0  0
   18.5330    4.2140    0.0000 C   0  0  0  0  0  0  0  0  0  0  0  0
    2.8880   -2.0710    0.0000 C   0  0  0  0  0  0  0  0  0  0  0  0
    2.0630   -2.0710    0.0000 C   0  0  0  0  0  0  0  0  0  0  0  0
    2.8880   -3.5000    0.0000 C   0  0  0  0  0  0  0  0  0  0  0  0
    2.0630   -3.5000    0.0000 C   0  0  0  0  0  0  0  0  0  0  0  0
    4.8790   -3.1210    0.0000 N   0  0  3  0  0  0  0  0  0  0  0  0
    4.2110   -1.9650    0.0000 O   0  0  0  0  0  0  0  0  0  0  0  0
    8.3470   -0.9760    0.0000 C   0  0  0  0  0  0  0  0  0  0  0  0
   19.3580    4.1720    0.0000 C   0  0  0  0  0  0  0  0  0  0  0  0
    6.3320   -0.4740    0.0000 H   0  0  0  0  0  0  0  0  0  0  0  0
    8.7220   -1.6390    0.0000 H   0  0  0  0  0  0  0  0  0  0  0  0
    6.8730   -3.4250    0.0000 H   0  0  0  0  0  0  0  0  0  0  0  0
    6.2000   -2.9190    0.0000 H   0  0  0  0  0  0  0  0  0  0  0  0
    4.9700   -0.7510    0.0000 H   0  0  0  0  0  0  0  0  0  0  0  0
    5.7510    0.9410    0.0000 H   0  0  0  0  0  0  0  0  0  0  0  0
   10.4300   -1.1950    0.0000 H   0  0  0  0  0  0  0  0  0  0  0  0
   11.1200   -0.8440    0.0000 H   0  0  0  0  0  0  0  0  0  0  0  0
    7.9560   -4.8910    0.0000 H   0  0  0  0  0  0  0  0  0  0  0  0
    9.0660   -4.5300    0.0000 H   0  0  0  0  0  0  0  0  0  0  0  0
    8.7050   -3.4210    0.0000 H   0  0  0  0  0  0  0  0  0  0  0  0
   10.2170    0.7950    0.0000 H   0  0  0  0  0  0  0  0  0  0  0  0
   10.9070    1.1470    0.0000 H   0  0  0  0  0  0  0  0  0  0  0  0
   11.7030   -0.5460    0.0000 H   0  0  0  0  0  0  0  0  0  0  0  0
   12.3930   -0.1940    0.0000 H   0  0  0  0  0  0  0  0  0  0  0  0
   11.4920    1.4440    0.0000 H   0  0  0  0  0  0  0  0  0  0  0  0
   12.1820    1.7950    0.0000 H   0  0  0  0  0  0  0  0  0  0  0  0
   12.9760    0.1020    0.0000 H   0  0  0  0  0  0  0  0  0  0  0  0
   13.6660    0.4540    0.0000 H   0  0  0  0  0  0  0  0  0  0  0  0
   12.7650    2.0930    0.0000 H   0  0  0  0  0  0  0  0  0  0  0  0
   13.4550    2.4440    0.0000 H   0  0  0  0  0  0  0  0  0  0  0  0
   14.2490    0.7510    0.0000 H   0  0  0  0  0  0  0  0  0  0  0  0
   14.9390    1.1020    0.0000 H   0  0  0  0  0  0  0  0  0  0  0  0
   14.0370    2.7410    0.0000 H   0  0  0  0  0  0  0  0  0  0  0  0
   14.7280    3.0930    0.0000 H   0  0  0  0  0  0  0  0  0  0  0  0
   15.5230    1.4000    0.0000 H   0  0  0  0  0  0  0  0  0  0  0  0
   16.2130    1.7520    0.0000 H   0  0  0  0  0  0  0  0  0  0  0  0
   15.3100    3.3900    0.0000 H   0  0  0  0  0  0  0  0  0  0  0  0
   16.0000    3.7420    0.0000 H   0  0  0  0  0  0  0  0  0  0  0  0
   16.7960    2.0490    0.0000 H   0  0  0  0  0  0  0  0  0  0  0  0
   17.4860    2.4000    0.0000 H   0  0  0  0  0  0  0  0  0  0  0  0
   16.5850    4.0390    0.0000 H   0  0  0  0  0  0  0  0  0  0  0  0
   17.2750    4.3910    0.0000 H   0  0  0  0  0  0  0  0  0  0  0  0
   18.0690    2.6970    0.0000 H   0  0  0  0  0  0  0  0  0  0  0  0
   18.7590    3.0490    0.0000 H   0  0  0  0  0  0  0  0  0  0  0  0
   17.8580    4.6880    0.0000 H   0  0  0  0  0  0  0  0  0  0  0  0
   18.5480    5.0390    0.0000 H   0  0  0  0  0  0  0  0  0  0  0  0
    3.5870   -1.6340    0.0000 H   0  0  0  0  0  0  0  0  0  0  0  0
    2.9160   -1.2460    0.0000 H   0  0  0  0  0  0  0  0  0  0  0  0
    1.3630   -2.5080    0.0000 H   0  0  0  0  0  0  0  0  0  0  0  0
    2.0340   -2.8950    0.0000 H   0  0  0  0  0  0  0  0  0  0  0  0
    3.5870   -3.9370    0.0000 H   0  0  0  0  0  0  0  0  0  0  0  0
    2.9160   -4.3240    0.0000 H   0  0  0  0  0  0  0  0  0  0  0  0
    1.3630   -3.0630    0.0000 H   0  0  0  0  0  0  0  0  0  0  0  0
    1.7800   -2.7250    0.0000 H   0  0  0  0  0  0  0  0  0  0  0  0
    4.9870   -3.9390    0.0000 H   0  0  0  0  0  0  0  0  0  0  0  0
    7.6720   -0.5030    0.0000 H   0  0  0  0  0  0  0  0  0  0  0  0
    8.3620   -0.1510    0.0000 H   0  0  0  0  0  0  0  0  0  0  0  0
   19.3150    3.3480    0.0000 H   0  0  0  0  0  0  0  0  0  0  0  0
   20.1810    4.1290    0.0000 H   0  0  0  0  0  0  0  0  0  0  0  0
   19.4000    4.9950    0.0000 H   0  0  0  0  0  0  0  0  0  0  0  0
  1  2  1  0  0  0  0
  1  6  1  0  0  0  0
  1 37  1  0  0  0  0
  1 40  1  0  0  0  0
  2  3  1  0  0  0  0
  2 38  1  0  0  0  0
  2 41  1  0  0  0  0
  3  4  1  0  0  0  0
  4  5  1  0  0  0  0
  4 12  1  0  0  0  0
  4 42  1  0  0  0  0
  5  6  1  0  0  0  0
  5 36  1  0  0  0  0
  5 43  1  0  0  0  0
  6  7  1  0  0  0  0
  6 44  1  0  0  0  0
  7 45  1  0  0  0  0
  8  9  1  0  0  0  0
  8 38  1  0  0  0  0
  9 10  2  0  0  0  0
  9 11  1  0  0  0  0
 11 14  1  0  0  0  0
 11 46  1  0  0  0  0
 11 47  1  0  0  0  0
 12 13  1  0  0  0  0
 13 48  1  0  0  0  0
 13 49  1  0  0  0  0
 13 50  1  0  0  0  0
 14 15  1  0  0  0  0
 14 51  1  0  0  0  0
 14 52  1  0  0  0  0
 15 16  1  0  0  0  0
 15 53  1  0  0  0  0
 15 54  1  0  0  0  0
 16 17  1  0  0  0  0
 16 55  1  0  0  0  0
 16 56  1  0  0  0  0
 17 18  1  0  0  0  0
 17 57  1  0  0  0  0
 17 58  1  0  0  0  0
 18 19  1  0  0  0  0
 18 59  1  0  0  0  0
 18 60  1  0  0  0  0
 19 20  1  0  0  0  0
 19 61  1  0  0  0  0
 19 62  1  0  0  0  0
 20 21  1  0  0  0  0
 20 63  1  0  0  0  0
 20 64  1  0  0  0  0
 21 22  1  0  0  0  0
 21 65  1  0  0  0  0
 21 66  1  0  0  0  0
 22 23  1  0  0  0  0
 22 67  1  0  0  0  0
 22 68  1  0  0  0  0
 23 24  1  0  0  0  0
 23 69  1  0  0  0  0
 23 70  1  0  0  0  0
 24 25  1  0  0  0  0
 24 71  1  0  0  0  0
 24 72  1  0  0  0  0
 25 31  1  0  0  0  0
 25 73  1  0  0  0  0
 25 74  1  0  0  0  0
 26 27  2  0  0  0  0
 26 28  1  0  0  0  0
 26 36  1  0  0  0  0
 26 37  1  0  0  0  0
 28 32  1  0  0  0  0
 28 34  1  0  0  0  0
 29 33  1  0  0  0  0
 30 35  1  0  0  0  0
 31 39  1  0  0  0  0
 31 75  1  0  0  0  0
 31 76  1  0  0  0  0
 32 33  1  0  0  0  0
 32 77  1  0  0  0  0
 32 78  1  0  0  0  0
 33 79  1  0  0  0  0
 33 80  1  0  0  0  0
 34 35  1  0  0  0  0
 34 81  1  0  0  0  0
 34 82  1  0  0  0  0
 35 83  1  0  0  0  0
 35 84  1  0  0  0  0
 36 85  1  0  0  0  0
 38 86  1  0  0  0  0
 38 87  1  0  0  0  0
 39 88  1  0  0  0  0
 39 89  1  0  0  0  0
 39 90  1  0  0  0  0
M  END
> <Molecule name>
642915

> <Activity>
1

$$$$
616362
  MOE2011           2D

 17 17  0  0  0  0  0  0  0  0999 V2000
    4.0000   -1.6230    0.0000 N   0  3  0  0  0  0  0  0  0  0  0  0
    3.5140   -0.9550    0.0000 C   0  0  0  0  0  0  0  0  0  0  0  0
    2.6900   -0.9550    0.0000 C   0  0  0  0  0  0  0  0  0  0  0  0
    2.4350   -0.1710    0.0000 C   0  0  0  0  0  0  0  0  0  0  0  0
    3.1020    0.3140    0.0000 C   0  0  0  0  0  0  0  0  0  0  0  0
    3.1020    1.1390    0.0000 C   0  0  0  0  0  0  0  0  0  0  0  0
    2.3880    1.5520    0.0000 O   0  0  0  0  0  0  0  0  0  0  0  0
    4.8200   -1.5370    0.0000 O   0  0  0  0  0  0  0  0  0  0  0  0
    3.6640   -2.3770    0.0000 O   0  5  0  0  0  0  0  0  0  0  0  0
    3.7690   -0.1710    0.0000 O   0  0  0  0  0  0  0  0  0  0  0  0
    2.2040   -1.6230    0.0000 Cl  0  0  0  0  0  0  0  0  0  0  0  0
    1.6500    0.0840    0.0000 Cl  0  0  0  0  0  0  0  0  0  0  0  0
    3.8160    1.5520    0.0000 O   0  0  0  0  0  0  0  0  0  0  0  0
    3.8160    2.3770    0.0000 C   0  0  0  0  0  0  0  0  0  0  0  0
    4.3280    2.3770    0.0000 H   0  0  0  0  0  0  0  0  0  0  0  0
    3.8160    2.8880    0.0000 H   0  0  0  0  0  0  0  0  0  0  0  0
    3.3050    2.3770    0.0000 H   0  0  0  0  0  0  0  0  0  0  0  0
  1  2  1  0  0  0  0
  1  8  2  0  0  0  0
  1  9  1  0  0  0  0
  2  3  2  0  0  0  0
  2 10  1  0  0  0  0
  3  4  1  0  0  0  0
  3 11  1  0  0  0  0
  4  5  2  0  0  0  0
  4 12  1  0  0  0  0
  5  6  1  0  0  0  0
  5 10  1  0  0  0  0
  6  7  2  0  0  0  0
  6 13  1  0  0  0  0
 13 14  1  0  0  0  0
 14 15  1  0  0  0  0
 14 16  1  0  0  0  0
 14 17  1  0  0  0  0
M  CHG  1   1   1
M  CHG  1   9  -1
M  END
> <Molecule name>
616362

> <Activity>
1

$$$$
690568
  MOE2011           2D

 41 44  0  0  1  0  0  0  0  0999 V2000
    4.5210    0.4550    0.0000 O   0  0  0  0  0  0  0  0  0  0  0  0
    4.5310   -0.3700    0.0000 C   0  0  0  0  0  0  0  0  0  0  0  0
    3.7930   -0.8110    0.0000 C   0  0  0  0  0  0  0  0  0  0  0  0
    3.7930   -1.6360    0.0000 C   0  0  0  0  0  0  0  0  0  0  0  0
    3.0790   -2.0480    0.0000 C   0  0  0  0  0  0  0  0  0  0  0  0
    2.3640   -1.6360    0.0000 C   0  0  0  0  0  0  0  0  0  0  0  0
    2.3640   -0.8110    0.0000 C   0  0  0  0  0  0  0  0  0  0  0  0
    3.0790   -0.3980    0.0000 C   0  0  0  0  0  0  0  0  0  0  0  0
    3.0790    0.4260    0.0000 N   0  0  0  0  0  0  0  0  0  0  0  0
    2.3640    0.8390    0.0000 C   0  0  0  0  0  0  0  0  0  0  0  0
    2.3640    1.6640    0.0000 C   0  0  0  0  0  0  0  0  0  0  0  0
    3.0790    2.0760    0.0000 N   0  0  0  0  0  0  0  0  0  0  0  0
    3.7930    1.6640    0.0000 C   0  0  0  0  0  0  0  0  0  0  0  0
    3.7930    0.8390    0.0000 C   0  0  0  0  0  0  0  0  0  0  0  0
    3.0790    2.9020    0.0000 C   0  0  0  0  0  0  0  0  0  0  0  0
    1.6500   -0.3980    0.0000 Cl  0  0  0  0  0  0  0  0  0  0  0  0
    3.0790   -2.8740    0.0000 Cl  0  0  0  0  0  0  0  0  0  0  0  0
    4.5310   -2.0760    0.0000 N   0  0  0  0  0  0  0  0  0  0  0  0
    5.2780   -1.6520    0.0000 C   0  0  0  0  0  0  0  0  0  0  0  0
    5.2780   -0.7940    0.0000 C   0  0  0  0  0  0  0  0  0  0  0  0
    6.0460   -0.3340    0.0000 C   0  0  0  0  0  0  0  0  0  0  0  0
    6.8250   -0.7760    0.0000 C   0  0  0  0  0  0  0  0  0  0  0  0
    6.8250   -1.6710    0.0000 C   0  0  0  0  0  0  0  0  0  0  0  0
    6.0460   -2.1120    0.0000 C   0  0  0  0  0  0  0  0  0  0  0  0
    1.9210   -1.8920    0.0000 H   0  0  0  0  0  0  0  0  0  0  0  0
    1.8600    0.9280    0.0000 H   0  0  0  0  0  0  0  0  0  0  0  0
    2.1900    0.3590    0.0000 H   0  0  0  0  0  0  0  0  0  0  0  0
    2.1900    2.1450    0.0000 H   0  0  0  0  0  0  0  0  0  0  0  0
    1.8600    1.5760    0.0000 H   0  0  0  0  0  0  0  0  0  0  0  0
    4.2970    1.5760    0.0000 H   0  0  0  0  0  0  0  0  0  0  0  0
    3.9680    2.1450    0.0000 H   0  0  0  0  0  0  0  0  0  0  0  0
    3.9680    0.3590    0.0000 H   0  0  0  0  0  0  0  0  0  0  0  0
    4.2970    0.9280    0.0000 H   0  0  0  0  0  0  0  0  0  0  0  0
    3.5900    2.9020    0.0000 H   0  0  0  0  0  0  0  0  0  0  0  0
    3.0790    3.4130    0.0000 H   0  0  0  0  0  0  0  0  0  0  0  0
    2.5670    2.9020    0.0000 H   0  0  0  0  0  0  0  0  0  0  0  0
    4.5250   -2.5880    0.0000 H   0  0  0  0  0  0  0  0  0  0  0  0
    6.0410    0.1770    0.0000 H   0  0  0  0  0  0  0  0  0  0  0  0
    7.2670   -0.5180    0.0000 H   0  0  0  0  0  0  0  0  0  0  0  0
    7.2670   -1.9280    0.0000 H   0  0  0  0  0  0  0  0  0  0  0  0
    6.0410   -2.6240    0.0000 H   0  0  0  0  0  0  0  0  0  0  0  0
  1  2  2  0  0  0  0
  2  3  1  0  0  0  0
  2 20  1  0  0  0  0
  3  4  1  0  0  0  0
  3  8  2  0  0  0  0
  4  5  2  0  0  0  0
  4 18  1  0  0  0  0
  5  6  1  0  0  0  0
  5 17  1  0  0  0  0
  6  7  2  0  0  0  0
  6 25  1  0  0  0  0
  7  8  1  0  0  0  0
  7 16  1  0  0  0  0
  8  9  1  0  0  0  0
  9 10  1  0  0  0  0
  9 14  1  0  0  0  0
 10 11  1  0  0  0  0
 10 26  1  0  0  0  0
 10 27  1  0  0  0  0
 11 12  1  0  0  0  0
 11 28  1  0  0  0  0
 11 29  1  0  0  0  0
 12 13  1  0  0  0  0
 12 15  1  0  0  0  0
 13 14  1  0  0  0  0
 13 30  1  0  0  0  0
 13 31  1  0  0  0  0
 14 32  1  0  0  0  0
 14 33  1  0  0  0  0
 15 34  1  0  0  0  0
 15 35  1  0  0  0  0
 15 36  1  0  0  0  0
 18 19  1  0  0  0  0
 18 37  1  0  0  0  0
 19 20  1  0  0  0  0
 19 24  2  0  0  0  0
 20 21  2  0  0  0  0
 21 22  1  0  0  0  0
 21 38  1  0  0  0  0
 22 23  2  0  0  0  0
 22 39  1  0  0  0  0
 23 24  1  0  0  0  0
 23 40  1  0  0  0  0
 24 41  1  0  0  0  0
M  END
> <Molecule name>
690568

> <Activity>
1

$$$$
697268
  MOE2011           2D

 53 55  0  0  1  0  0  0  0  0999 V2000
    3.3160    1.8820    0.0000 C   0  0  0  0  0  0  0  0  0  0  0  0
    2.7060    1.3070    0.0000 C   0  0  0  0  0  0  0  0  0  0  0  0
    2.4750    0.5010    0.0000 C   0  0  0  0  0  0  0  0  0  0  0  0
    2.6880   -0.3110    0.0000 C   0  0  0  0  0  0  0  0  0  0  0  0
    3.2830   -0.9010    0.0000 C   0  0  3  0  0  0  0  0  0  0  0  0
    2.8440   -1.6090    0.0000 O   0  0  0  0  0  0  0  0  0  0  0  0
    3.3800   -2.2470    0.0000 C   0  0  0  0  0  0  0  0  0  0  0  0
    4.1530   -1.9350    0.0000 C   0  0  0  0  0  0  0  0  0  0  0  0
    4.0980   -1.1040    0.0000 C   0  0  3  0  0  0  0  0  0  0  0  0
    4.9010   -0.8640    0.0000 C   0  0  0  0  0  0  0  0  0  0  0  0
    5.4700   -0.2480    0.0000 C   0  0  3  0  0  0  0  0  0  0  0  0
    5.6460    0.5720    0.0000 C   0  0  3  0  0  0  0  0  0  0  0  0
    6.3600    0.9850    0.0000 C   0  0  0  0  0  0  0  0  0  0  0  0
    6.3600    1.8100    0.0000 C   0  0  0  0  0  0  0  0  0  0  0  0
    5.6460    2.2220    0.0000 C   0  0  3  0  0  0  0  0  0  0  0  0
    4.9320    1.8100    0.0000 C   0  0  3  0  0  0  0  0  0  0  0  0
    4.9320    0.9850    0.0000 O   0  0  0  0  0  0  0  0  0  0  0  0
    6.2020   -0.6280    0.0000 I   0  0  0  0  0  0  0  0  0  0  0  0
    4.1330    2.0670    0.0000 C   0  0  0  0  0  0  0  0  0  0  0  0
    3.1790   -3.0470    0.0000 O   0  0  0  0  0  0  0  0  0  0  0  0
    4.8520   -2.3740    0.0000 C   0  0  0  0  0  0  0  0  0  0  0  0
    5.6460    3.0470    0.0000 I   0  0  0  0  0  0  0  0  0  0  0  0
    4.9320    2.6350    0.0000 C   0  0  0  0  0  0  0  0  0  0  0  0
    6.3600    0.1600    0.0000 C   0  0  0  0  0  0  0  0  0  0  0  0
    1.6500    0.5100    0.0000 C   0  0  0  0  0  0  0  0  0  0  0  0
    3.3780    2.3910    0.0000 H   0  0  0  0  0  0  0  0  0  0  0  0
    3.5560    1.4310    0.0000 H   0  0  0  0  0  0  0  0  0  0  0  0
    2.2690    1.5720    0.0000 H   0  0  0  0  0  0  0  0  0  0  0  0
    2.1780   -0.2660    0.0000 H   0  0  0  0  0  0  0  0  0  0  0  0
    3.1300   -0.0550    0.0000 H   0  0  0  0  0  0  0  0  0  0  0  0
    3.4760   -1.3740    0.0000 H   0  0  0  0  0  0  0  0  0  0  0  0
    4.0860   -0.5920    0.0000 H   0  0  0  0  0  0  0  0  0  0  0  0
    4.8730   -1.3740    0.0000 H   0  0  0  0  0  0  0  0  0  0  0  0
    4.6300   -0.4300    0.0000 H   0  0  0  0  0  0  0  0  0  0  0  0
    5.5580   -0.7520    0.0000 H   0  0  0  0  0  0  0  0  0  0  0  0
    6.5350    0.5040    0.0000 H   0  0  0  0  0  0  0  0  0  0  0  0
    6.8640    1.0730    0.0000 H   0  0  0  0  0  0  0  0  0  0  0  0
    6.8640    1.7210    0.0000 H   0  0  0  0  0  0  0  0  0  0  0  0
    6.5350    2.2900    0.0000 H   0  0  0  0  0  0  0  0  0  0  0  0
    6.0880    2.4780    0.0000 H   0  0  0  0  0  0  0  0  0  0  0  0
    4.4460    2.4720    0.0000 H   0  0  0  0  0  0  0  0  0  0  0  0
    4.1100    1.5570    0.0000 H   0  0  0  0  0  0  0  0  0  0  0  0
    4.8330   -2.8860    0.0000 H   0  0  0  0  0  0  0  0  0  0  0  0
    5.3040   -2.1350    0.0000 H   0  0  0  0  0  0  0  0  0  0  0  0
    5.4430    2.6350    0.0000 H   0  0  0  0  0  0  0  0  0  0  0  0
    4.9320    3.1460    0.0000 H   0  0  0  0  0  0  0  0  0  0  0  0
    4.4200    2.6350    0.0000 H   0  0  0  0  0  0  0  0  0  0  0  0
    6.1050   -0.2830    0.0000 H   0  0  0  0  0  0  0  0  0  0  0  0
    6.8020   -0.0960    0.0000 H   0  0  0  0  0  0  0  0  0  0  0  0
    6.6160    0.6030    0.0000 H   0  0  0  0  0  0  0  0  0  0  0  0
    1.6560    1.0210    0.0000 H   0  0  0  0  0  0  0  0  0  0  0  0
    1.1380    0.5160    0.0000 H   0  0  0  0  0  0  0  0  0  0  0  0
    1.6440   -0.0020    0.0000 H   0  0  0  0  0  0  0  0  0  0  0  0
  1  2  1  0  0  0  0
  1 19  1  0  0  0  0
  1 26  1  0  0  0  0
  1 27  1  0  0  0  0
  2  3  2  0  0  0  0
  2 28  1  0  0  0  0
  3  4  1  0  0  0  0
  3 25  1  0  0  0  0
  4  5  1  0  0  0  0
  4 29  1  0  0  0  0
  4 30  1  0  0  0  0
  5  6  1  0  0  0  0
  5  9  1  0  0  0  0
  5 31  1  0  0  0  0
  6  7  1  0  0  0  0
  7  8  1  0  0  0  0
  7 20  2  0  0  0  0
  8  9  1  0  0  0  0
  8 21  2  0  0  0  0
  9 10  1  0  0  0  0
  9 32  1  0  0  0  0
 10 11  1  0  0  0  0
 10 33  1  0  0  0  0
 10 34  1  0  0  0  0
 11 12  1  0  0  0  0
 11 18  1  0  0  0  0
 11 35  1  0  0  0  0
 12 13  1  0  0  0  0
 12 17  1  0  0  0  0
 12 24  1  0  0  0  0
 13 14  1  0  0  0  0
 13 36  1  0  0  0  0
 13 37  1  0  0  0  0
 14 15  1  0  0  0  0
 14 38  1  0  0  0  0
 14 39  1  0  0  0  0
 15 16  1  0  0  0  0
 15 22  1  0  0  0  0
 15 40  1  0  0  0  0
 16 17  1  0  0  0  0
 16 19  1  0  0  0  0
 16 23  1  0  0  0  0
 19 41  1  0  0  0  0
 19 42  1  0  0  0  0
 21 43  1  0  0  0  0
 21 44  1  0  0  0  0
 23 45  1  0  0  0  0
 23 46  1  0  0  0  0
 23 47  1  0  0  0  0
 24 48  1  0  0  0  0
 24 49  1  0  0  0  0
 24 50  1  0  0  0  0
 25 51  1  0  0  0  0
 25 52  1  0  0  0  0
 25 53  1  0  0  0  0
M  END
> <Molecule name>
697268

> <Activity>
1

$$$$
143095
  MOE2011           2D

 31 32  0  0  1  0  0  0  0  0999 V2000
    3.3030    2.0160    0.0000 C   0  0  3  0  0  0  0  0  0  0  0  0
    4.1280    2.0160    0.0000 C   0  0  3  0  0  0  0  0  0  0  0  0
    4.3830    1.2310    0.0000 O   0  0  0  0  0  0  0  0  0  0  0  0
    3.7150    0.7460    0.0000 C   0  0  3  0  0  0  0  0  0  0  0  0
    3.0480    1.2310    0.0000 C   0  0  3  0  0  0  0  0  0  0  0  0
    2.2630    0.9760    0.0000 O   0  0  0  0  0  0  0  0  0  0  0  0
    2.8180    2.6830    0.0000 O   0  0  0  0  0  0  0  0  0  0  0  0
    4.6130    2.6830    0.0000 C   0  0  0  0  0  0  0  0  0  0  0  0
    5.4340    2.5970    0.0000 O   0  0  0  0  0  0  0  0  0  0  0  0
    2.8180   -2.0160    0.0000 C   0  0  0  0  0  0  0  0  0  0  0  0
    3.3030   -1.3480    0.0000 C   0  0  0  0  0  0  0  0  0  0  0  0
    3.0480   -0.5640    0.0000 C   0  0  0  0  0  0  0  0  0  0  0  0
    3.7150   -0.0790    0.0000 C   0  0  0  0  0  0  0  0  0  0  0  0
    3.1530   -2.7700    0.0000 N   0  0  0  0  0  0  0  0  0  0  0  0
    1.9970   -1.9300    0.0000 O   0  0  0  0  0  0  0  0  0  0  0  0
    4.1280   -1.3480    0.0000 N   0  0  0  0  0  0  0  0  0  0  0  0
    4.3830   -0.5640    0.0000 N   0  0  0  0  0  0  0  0  0  0  0  0
    2.2630   -0.3090    0.0000 O   0  0  0  0  0  0  0  0  0  0  0  0
    2.7980    1.9360    0.0000 H   0  0  0  0  0  0  0  0  0  0  0  0
    4.6340    1.9360    0.0000 H   0  0  0  0  0  0  0  0  0  0  0  0
    4.1710    0.5140    0.0000 H   0  0  0  0  0  0  0  0  0  0  0  0
    2.9680    0.7260    0.0000 H   0  0  0  0  0  0  0  0  0  0  0  0
    1.8830    1.3180    0.0000 H   0  0  0  0  0  0  0  0  0  0  0  0
    3.0260    3.1510    0.0000 H   0  0  0  0  0  0  0  0  0  0  0  0
    4.7540    3.1750    0.0000 H   0  0  0  0  0  0  0  0  0  0  0  0
    4.1530    2.9080    0.0000 H   0  0  0  0  0  0  0  0  0  0  0  0
    5.7340    3.0110    0.0000 H   0  0  0  0  0  0  0  0  0  0  0  0
    2.8530   -3.1830    0.0000 H   0  0  0  0  0  0  0  0  0  0  0  0
    3.6620   -2.8230    0.0000 H   0  0  0  0  0  0  0  0  0  0  0  0
    4.4290   -1.7620    0.0000 H   0  0  0  0  0  0  0  0  0  0  0  0
    1.8830   -0.6510    0.0000 H   0  0  0  0  0  0  0  0  0  0  0  0
  1  2  1  0  0  0  0
  1  5  1  0  0  0  0
  1  7  1  0  0  0  0
  1 19  1  0  0  0  0
  2  3  1  0  0  0  0
  2  8  1  0  0  0  0
  2 20  1  0  0  0  0
  3  4  1  0  0  0  0
  4  5  1  0  0  0  0
  4 13  1  0  0  0  0
  4 21  1  0  0  0  0
  5  6  1  0  0  0  0
  5 22  1  0  0  0  0
  6 23  1  0  0  0  0
  7 24  1  0  0  0  0
  8  9  1  0  0  0  0
  8 25  1  0  0  0  0
  8 26  1  0  0  0  0
  9 27  1  0  0  0  0
 10 11  1  0  0  0  0
 10 14  1  0  0  0  0
 10 15  2  0  0  0  0
 11 12  2  0  0  0  0
 11 16  1  0  0  0  0
 12 13  1  0  0  0  0
 12 18  1  0  0  0  0
 13 17  2  0  0  0  0
 14 28  1  0  0  0  0
 14 29  1  0  0  0  0
 16 17  1  0  0  0  0
 16 30  1  0  0  0  0
 18 31  1  0  0  0  0
M  END
> <Molecule name>
143095

> <Activity>
1

$$$$
645979
  MOE2011           2D

 38 40  0  0  1  0  0  0  0  0999 V2000
    4.1250   -1.9590    0.0000 C   0  0  0  0  0  0  0  0  0  0  0  0
    3.7120   -2.6730    0.0000 C   0  0  0  0  0  0  0  0  0  0  0  0
    2.8880   -2.6730    0.0000 C   0  0  0  0  0  0  0  0  0  0  0  0
    2.4750   -1.9590    0.0000 C   0  0  0  0  0  0  0  0  0  0  0  0
    1.6500   -1.9590    0.0000 O   0  0  0  0  0  0  0  0  0  0  0  0
    3.7120   -1.2430    0.0000 C   0  0  0  0  0  0  0  0  0  0  0  0
    2.8880   -1.2430    0.0000 C   0  0  0  0  0  0  0  0  0  0  0  0
    4.6100   -1.2900    0.0000 C   0  0  0  0  0  0  0  0  0  0  0  0
    5.3950   -1.5460    0.0000 C   0  0  3  0  0  0  0  0  0  0  0  0
    5.3950   -2.3710    0.0000 C   0  0  0  0  0  0  0  0  0  0  0  0
    6.0620   -2.8550    0.0000 O   0  0  0  0  0  0  0  0  0  0  0  0
    4.6100   -2.6250    0.0000 O   0  0  0  0  0  0  0  0  0  0  0  0
    5.2220    0.0960    0.0000 O   0  0  0  0  0  0  0  0  0  0  0  0
    5.9760   -0.2400    0.0000 C   0  0  0  0  0  0  0  0  0  0  0  0
    6.0620   -1.0610    0.0000 N   0  0  0  0  0  0  0  0  0  0  0  0
    6.6430    0.2450    0.0000 O   0  0  0  0  0  0  0  0  0  0  0  0
    6.5570    1.0650    0.0000 C   0  0  0  0  0  0  0  0  0  0  0  0
    7.2240    1.5500    0.0000 C   0  0  0  0  0  0  0  0  0  0  0  0
    7.9780    1.2140    0.0000 C   0  0  0  0  0  0  0  0  0  0  0  0
    8.6450    1.7000    0.0000 C   0  0  0  0  0  0  0  0  0  0  0  0
    8.5590    2.5200    0.0000 C   0  0  0  0  0  0  0  0  0  0  0  0
    7.8050    2.8550    0.0000 C   0  0  0  0  0  0  0  0  0  0  0  0
    7.1380    2.3710    0.0000 C   0  0  0  0  0  0  0  0  0  0  0  0
    4.1250   -3.3880    0.0000 H   0  0  0  0  0  0  0  0  0  0  0  0
    2.4750   -3.3880    0.0000 H   0  0  0  0  0  0  0  0  0  0  0  0
    4.1250   -0.5290    0.0000 H   0  0  0  0  0  0  0  0  0  0  0  0
    2.4750   -0.5290    0.0000 H   0  0  0  0  0  0  0  0  0  0  0  0
    4.4470   -0.4820    0.0000 H   0  0  0  0  0  0  0  0  0  0  0  0
    4.7740   -0.4820    0.0000 H   0  0  0  0  0  0  0  0  0  0  0  0
    6.1550   -1.8650    0.0000 H   0  0  0  0  0  0  0  0  0  0  0  0
    6.8160   -1.3960    0.0000 H   0  0  0  0  0  0  0  0  0  0  0  0
    5.7340    1.0080    0.0000 H   0  0  0  0  0  0  0  0  0  0  0  0
    6.0490    1.7150    0.0000 H   0  0  0  0  0  0  0  0  0  0  0  0
    8.0640    0.3940    0.0000 H   0  0  0  0  0  0  0  0  0  0  0  0
    9.3990    1.3640    0.0000 H   0  0  0  0  0  0  0  0  0  0  0  0
    9.2270    3.0040    0.0000 H   0  0  0  0  0  0  0  0  0  0  0  0
    7.7190    3.6760    0.0000 H   0  0  0  0  0  0  0  0  0  0  0  0
    6.3840    2.7070    0.0000 H   0  0  0  0  0  0  0  0  0  0  0  0
  1  2  1  0  0  0  0
  1  6  1  0  0  0  0
  1  8  1  0  0  0  0
  1 12  1  0  0  0  0
  2  3  2  0  0  0  0
  2 24  1  0  0  0  0
  3  4  1  0  0  0  0
  3 25  1  0  0  0  0
  4  5  2  0  0  0  0
  4  7  1  0  0  0  0
  6  7  2  0  0  0  0
  6 26  1  0  0  0  0
  7 27  1  0  0  0  0
  8  9  1  0  0  0  0
  8 28  1  0  0  0  0
  8 29  1  0  0  0  0
  9 10  1  0  0  0  0
  9 15  1  0  0  0  0
  9 30  1  0  0  0  0
 10 11  2  0  0  0  0
 10 12  1  0  0  0  0
 13 14  2  0  0  0  0
 14 15  1  0  0  0  0
 14 16  1  0  0  0  0
 15 31  1  0  0  0  0
 16 17  1  0  0  0  0
 17 18  1  0  0  0  0
 17 32  1  0  0  0  0
 17 33  1  0  0  0  0
 18 19  1  0  0  0  0
 18 23  2  0  0  0  0
 19 20  2  0  0  0  0
 19 34  1  0  0  0  0
 20 21  1  0  0  0  0
 20 35  1  0  0  0  0
 21 22  2  0  0  0  0
 21 36  1  0  0  0  0
 22 23  1  0  0  0  0
 22 37  1  0  0  0  0
 23 38  1  0  0  0  0
M  END
> <Molecule name>
645979

> <Activity>
1

$$$$
678040
  MOE2011           2D

 45 49  0  0  1  0  0  0  0  0999 V2000
    6.9090    2.0210    0.0000 C   0  0  0  0  0  0  0  0  0  0  0  0
    7.5990    1.6220    0.0000 C   0  0  0  0  0  0  0  0  0  0  0  0
    7.5990    0.8260    0.0000 C   0  0  0  0  0  0  0  0  0  0  0  0
    6.9090    0.5760    0.0000 C   0  0  0  0  0  0  0  0  0  0  0  0
    6.2190    0.8260    0.0000 C   0  0  0  0  0  0  0  0  0  0  0  0
    5.5280    0.4270    0.0000 C   0  0  0  0  0  0  0  0  0  0  0  0
    6.3390    1.3290    0.0000 C   0  0  0  0  0  0  0  0  0  0  0  0
    6.3390    0.4670    0.0000 C   0  0  0  0  0  0  0  0  0  0  0  0
    6.2190    1.6220    0.0000 C   0  0  0  0  0  0  0  0  0  0  0  0
    7.0860    0.0730    0.0000 C   0  0  0  0  0  0  0  0  0  0  0  0
    5.6360    1.4090    0.0000 C   0  0  0  0  0  0  0  0  0  0  0  0
    4.8380    1.1960    0.0000 C   0  0  3  0  0  0  0  0  0  0  0  0
    5.8480    2.2060    0.0000 O   0  0  0  0  0  0  0  0  0  0  0  0
    4.2550    0.6120    0.0000 C   0  0  3  0  0  0  0  0  0  0  0  0
    3.2440   -0.3980    0.0000 C   0  0  0  0  0  0  0  0  0  0  0  0
    4.0420   -0.1850    0.0000 C   0  0  0  0  0  0  0  0  0  0  0  0
    4.6250   -0.7680    0.0000 C   0  0  0  0  0  0  0  0  0  0  0  0
    4.4110   -1.5650    0.0000 C   0  0  0  0  0  0  0  0  0  0  0  0
    3.6140   -1.7790    0.0000 C   0  0  0  0  0  0  0  0  0  0  0  0
    3.0310   -1.1960    0.0000 C   0  0  0  0  0  0  0  0  0  0  0  0
    2.2340   -1.4090    0.0000 N   0  3  0  0  0  0  0  0  0  0  0  0
    2.0200   -2.2060    0.0000 O   0  0  0  0  0  0  0  0  0  0  0  0
    1.6500   -0.8260    0.0000 O   0  5  0  0  0  0  0  0  0  0  0  0
    4.0420    1.4090    0.0000 O   0  0  0  0  0  0  0  0  0  0  0  0
    6.9090    2.8460    0.0000 H   0  0  0  0  0  0  0  0  0  0  0  0
    8.0360    2.3220    0.0000 H   0  0  0  0  0  0  0  0  0  0  0  0
    8.4230    1.6510    0.0000 H   0  0  0  0  0  0  0  0  0  0  0  0
    8.3870    0.5830    0.0000 H   0  0  0  0  0  0  0  0  0  0  0  0
    7.1410    1.3680    0.0000 H   0  0  0  0  0  0  0  0  0  0  0  0
    6.6760    1.3680    0.0000 H   0  0  0  0  0  0  0  0  0  0  0  0
    4.7660    0.7420    0.0000 H   0  0  0  0  0  0  0  0  0  0  0  0
    5.0580   -0.2500    0.0000 H   0  0  0  0  0  0  0  0  0  0  0  0
    7.5600    1.2350    0.0000 H   0  0  0  0  0  0  0  0  0  0  0  0
    7.1780    0.8300    0.0000 H   0  0  0  0  0  0  0  0  0  0  0  0
    6.1600   -0.3380    0.0000 H   0  0  0  0  0  0  0  0  0  0  0  0
    5.5020    2.5360    0.0000 H   0  0  0  0  0  0  0  0  0  0  0  0
    5.2540    1.8950    0.0000 H   0  0  0  0  0  0  0  0  0  0  0  0
    7.6670   -0.5130    0.0000 H   0  0  0  0  0  0  0  0  0  0  0  0
    6.8480   -0.7170    0.0000 H   0  0  0  0  0  0  0  0  0  0  0  0
    4.9220    0.3080    0.0000 H   0  0  0  0  0  0  0  0  0  0  0  0
    3.5080    0.2640    0.0000 H   0  0  0  0  0  0  0  0  0  0  0  0
    2.6610    0.1850    0.0000 H   0  0  0  0  0  0  0  0  0  0  0  0
    5.4220   -0.5550    0.0000 H   0  0  0  0  0  0  0  0  0  0  0  0
    4.9940   -2.1490    0.0000 H   0  0  0  0  0  0  0  0  0  0  0  0
    3.4010   -2.5760    0.0000 H   0  0  0  0  0  0  0  0  0  0  0  0
  1  2  1  0  0  0  0
  1  7  1  0  0  0  0
  1  9  1  0  0  0  0
  1 25  1  0  0  0  0
  2  3  1  0  0  0  0
  2 26  1  0  0  0  0
  2 27  1  0  0  0  0
  3  4  1  0  0  0  0
  3 10  1  0  0  0  0
  3 28  1  0  0  0  0
  4  5  1  0  0  0  0
  4 29  1  0  0  0  0
  4 30  1  0  0  0  0
  5  6  1  0  0  0  0
  5  9  1  0  0  0  0
  5 11  1  0  0  0  0
  6  8  1  0  0  0  0
  6 31  1  0  0  0  0
  6 32  1  0  0  0  0
  7  8  1  0  0  0  0
  7 33  1  0  0  0  0
  7 34  1  0  0  0  0
  8 10  1  0  0  0  0
  8 35  1  0  0  0  0
  9 36  1  0  0  0  0
  9 37  1  0  0  0  0
 10 38  1  0  0  0  0
 10 39  1  0  0  0  0
 11 12  1  0  0  0  0
 11 13  2  0  0  0  0
 12 14  1  0  0  0  0
 12 24  1  0  0  0  0
 12 40  1  0  0  0  0
 14 16  1  0  0  0  0
 14 24  1  0  0  0  0
 14 41  1  0  0  0  0
 15 16  1  0  0  0  0
 15 20  2  0  0  0  0
 15 42  1  0  0  0  0
 16 17  2  0  0  0  0
 17 18  1  0  0  0  0
 17 43  1  0  0  0  0
 18 19  2  0  0  0  0
 18 44  1  0  0  0  0
 19 20  1  0  0  0  0
 19 45  1  0  0  0  0
 20 21  1  0  0  0  0
 21 22  2  0  0  0  0
 21 23  1  0  0  0  0
M  CHG  1  21   1
M  CHG  1  23  -1
M  END
> <Molecule name>
678040

> <Activity>
1

$$$$
653547
  MOE2011           2D

 53 56  0  0  1  0  0  0  0  0999 V2000
    7.0640    2.3700    0.0000 O   0  0  0  0  0  0  0  0  0  0  0  0
    6.6520    1.6560    0.0000 C   0  0  0  0  0  0  0  0  0  0  0  0
    5.8260    1.6560    0.0000 N   0  0  0  0  0  0  0  0  0  0  0  0
    5.3450    2.3200    0.0000 C   0  0  0  0  0  0  0  0  0  0  0  0
    4.5640    2.0680    0.0000 C   0  0  0  0  0  0  0  0  0  0  0  0
    3.8500    2.4810    0.0000 C   0  0  0  0  0  0  0  0  0  0  0  0
    3.1350    2.0680    0.0000 C   0  0  0  0  0  0  0  0  0  0  0  0
    2.3980    2.5100    0.0000 C   0  0  0  0  0  0  0  0  0  0  0  0
    1.6500    2.0860    0.0000 C   0  0  0  0  0  0  0  0  0  0  0  0
    1.6500    1.2260    0.0000 C   0  0  0  0  0  0  0  0  0  0  0  0
    2.3980    0.8020    0.0000 C   0  0  0  0  0  0  0  0  0  0  0  0
    3.1350    1.2430    0.0000 C   0  0  0  0  0  0  0  0  0  0  0  0
    3.8500    0.8310    0.0000 N   0  0  0  0  0  0  0  0  0  0  0  0
    4.5640    1.2430    0.0000 C   0  0  0  0  0  0  0  0  0  0  0  0
    5.3450    0.9920    0.0000 C   0  0  0  0  0  0  0  0  0  0  0  0
    7.0640    0.9410    0.0000 C   0  0  3  0  0  0  0  0  0  0  0  0
    7.8840    0.8550    0.0000 C   0  0  0  0  0  0  0  0  0  0  0  0
    8.0560    0.0480    0.0000 O   0  0  0  0  0  0  0  0  0  0  0  0
    7.3410   -0.3650    0.0000 C   0  0  0  0  0  0  0  0  0  0  0  0
    7.2560   -1.1850    0.0000 O   0  0  0  0  0  0  0  0  0  0  0  0
    6.7280    0.1870    0.0000 C   0  0  3  0  0  0  0  0  0  0  0  0
    5.9210    0.0160    0.0000 C   0  0  0  0  0  0  0  0  0  0  0  0
    5.6660   -0.7690    0.0000 O   0  0  0  0  0  0  0  0  0  0  0  0
    4.8600   -0.9410    0.0000 C   0  0  0  0  0  0  0  0  0  0  0  0
    4.3080   -0.3270    0.0000 O   0  0  0  0  0  0  0  0  0  0  0  0
    4.6050   -1.7250    0.0000 C   0  0  0  0  0  0  0  0  0  0  0  0
    4.3500   -2.5100    0.0000 C   0  0  0  0  0  0  0  0  0  0  0  0
    3.8200   -1.4700    0.0000 C   0  0  0  0  0  0  0  0  0  0  0  0
    5.3890   -1.9800    0.0000 C   0  0  0  0  0  0  0  0  0  0  0  0
    5.7880    2.5750    0.0000 H   0  0  0  0  0  0  0  0  0  0  0  0
    5.1380    2.7880    0.0000 H   0  0  0  0  0  0  0  0  0  0  0  0
    3.8500    2.9920    0.0000 H   0  0  0  0  0  0  0  0  0  0  0  0
    2.4030    3.0210    0.0000 H   0  0  0  0  0  0  0  0  0  0  0  0
    1.2080    2.3430    0.0000 H   0  0  0  0  0  0  0  0  0  0  0  0
    1.2080    0.9690    0.0000 H   0  0  0  0  0  0  0  0  0  0  0  0
    2.4030    0.2900    0.0000 H   0  0  0  0  0  0  0  0  0  0  0  0
    5.1380    0.5240    0.0000 H   0  0  0  0  0  0  0  0  0  0  0  0
    5.7880    0.7370    0.0000 H   0  0  0  0  0  0  0  0  0  0  0  0
    6.5530    0.9140    0.0000 H   0  0  0  0  0  0  0  0  0  0  0  0
    8.3930    0.9080    0.0000 H   0  0  0  0  0  0  0  0  0  0  0  0
    7.8840    1.3660    0.0000 H   0  0  0  0  0  0  0  0  0  0  0  0
    6.4060    0.5850    0.0000 H   0  0  0  0  0  0  0  0  0  0  0  0
    5.9030    0.5270    0.0000 H   0  0  0  0  0  0  0  0  0  0  0  0
    5.4150    0.0880    0.0000 H   0  0  0  0  0  0  0  0  0  0  0  0
    3.8630   -2.3510    0.0000 H   0  0  0  0  0  0  0  0  0  0  0  0
    4.1910   -2.9960    0.0000 H   0  0  0  0  0  0  0  0  0  0  0  0
    4.8360   -2.6670    0.0000 H   0  0  0  0  0  0  0  0  0  0  0  0
    3.9780   -0.9840    0.0000 H   0  0  0  0  0  0  0  0  0  0  0  0
    3.3330   -1.3120    0.0000 H   0  0  0  0  0  0  0  0  0  0  0  0
    3.6620   -1.9560    0.0000 H   0  0  0  0  0  0  0  0  0  0  0  0
    5.2310   -2.4660    0.0000 H   0  0  0  0  0  0  0  0  0  0  0  0
    5.8760   -2.1380    0.0000 H   0  0  0  0  0  0  0  0  0  0  0  0
    5.5480   -1.4930    0.0000 H   0  0  0  0  0  0  0  0  0  0  0  0
  1  2  2  0  0  0  0
  2  3  1  0  0  0  0
  2 16  1  0  0  0  0
  3  4  1  0  0  0  0
  3 15  1  0  0  0  0
  4  5  1  0  0  0  0
  4 30  1  0  0  0  0
  4 31  1  0  0  0  0
  5  6  1  0  0  0  0
  5 14  2  0  0  0  0
  6  7  2  0  0  0  0
  6 32  1  0  0  0  0
  7  8  1  0  0  0  0
  7 12  1  0  0  0  0
  8  9  2  0  0  0  0
  8 33  1  0  0  0  0
  9 10  1  0  0  0  0
  9 34  1  0  0  0  0
 10 11  2  0  0  0  0
 10 35  1  0  0  0  0
 11 12  1  0  0  0  0
 11 36  1  0  0  0  0
 12 13  2  0  0  0  0
 13 14  1  0  0  0  0
 14 15  1  0  0  0  0
 15 37  1  0  0  0  0
 15 38  1  0  0  0  0
 16 17  1  0  0  0  0
 16 21  1  0  0  0  0
 16 39  1  0  0  0  0
 17 18  1  0  0  0  0
 17 40  1  0  0  0  0
 17 41  1  0  0  0  0
 18 19  1  0  0  0  0
 19 20  2  0  0  0  0
 19 21  1  0  0  0  0
 21 22  1  0  0  0  0
 21 42  1  0  0  0  0
 22 23  1  0  0  0  0
 22 43  1  0  0  0  0
 22 44  1  0  0  0  0
 23 24  1  0  0  0  0
 24 25  2  0  0  0  0
 24 26  1  0  0  0  0
 26 27  1  0  0  0  0
 26 28  1  0  0  0  0
 26 29  1  0  0  0  0
 27 45  1  0  0  0  0
 27 46  1  0  0  0  0
 27 47  1  0  0  0  0
 28 48  1  0  0  0  0
 28 49  1  0  0  0  0
 28 50  1  0  0  0  0
 29 51  1  0  0  0  0
 29 52  1  0  0  0  0
 29 53  1  0  0  0  0
M  END
> <Molecule name>
653547

> <Activity>
1

$$$$
639981
  MOE2011           2D

 44 47  0  0  1  0  0  0  0  0999 V2000
    4.2610    0.2910    0.0000 C   0  0  3  0  0  0  0  0  0  0  0  0
    4.6740   -0.4230    0.0000 C   0  0  0  0  0  0  0  0  0  0  0  0
    5.4810   -0.2520    0.0000 C   0  0  0  0  0  0  0  0  0  0  0  0
    5.5660    0.5680    0.0000 C   0  0  0  0  0  0  0  0  0  0  0  0
    4.8130    0.9040    0.0000 C   0  0  0  0  0  0  0  0  0  0  0  0
    4.6420    1.7110    0.0000 O   0  0  0  0  0  0  0  0  0  0  0  0
    6.2810    0.9810    0.0000 C   0  0  0  0  0  0  0  0  0  0  0  0
    7.7100    0.9810    0.0000 C   0  0  0  0  0  0  0  0  0  0  0  0
    6.9950    0.5680    0.0000 C   0  0  0  0  0  0  0  0  0  0  0  0
    3.4400    0.3770    0.0000 C   0  0  0  0  0  0  0  0  0  0  0  0
    2.9550   -0.2900    0.0000 N   0  0  0  0  0  0  0  0  0  0  0  0
    3.2910   -1.0440    0.0000 C   0  0  0  0  0  0  0  0  0  0  0  0
    1.9860   -1.6250    0.0000 O   0  0  0  0  0  0  0  0  0  0  0  0
    9.2060    0.8200    0.0000 O   0  0  0  0  0  0  0  0  0  0  0  0
    9.2060   -0.5070    0.0000 O   0  0  0  0  0  0  0  0  0  0  0  0
    8.4240    0.5680    0.0000 C   0  0  0  0  0  0  0  0  0  0  0  0
    8.4240   -0.2570    0.0000 C   0  0  0  0  0  0  0  0  0  0  0  0
    7.7100   -0.6690    0.0000 C   0  0  0  0  0  0  0  0  0  0  0  0
    6.9950   -0.2570    0.0000 C   0  0  0  0  0  0  0  0  0  0  0  0
    2.1350   -0.2040    0.0000 C   0  0  0  0  0  0  0  0  0  0  0  0
    2.8060   -1.7110    0.0000 C   0  0  0  0  0  0  0  0  0  0  0  0
    1.6500   -0.8710    0.0000 C   0  0  0  0  0  0  0  0  0  0  0  0
    9.6860    0.1560    0.0000 C   0  0  0  0  0  0  0  0  0  0  0  0
    3.9100    1.0380    0.0000 H   0  0  0  0  0  0  0  0  0  0  0  0
    4.0110   -0.9150    0.0000 H   0  0  0  0  0  0  0  0  0  0  0  0
    4.7510   -1.2450    0.0000 H   0  0  0  0  0  0  0  0  0  0  0  0
    5.7440   -1.0340    0.0000 H   0  0  0  0  0  0  0  0  0  0  0  0
    6.2860   -0.4310    0.0000 H   0  0  0  0  0  0  0  0  0  0  0  0
    6.2810    1.8060    0.0000 H   0  0  0  0  0  0  0  0  0  0  0  0
    7.7100    1.8060    0.0000 H   0  0  0  0  0  0  0  0  0  0  0  0
    3.4980    1.2000    0.0000 H   0  0  0  0  0  0  0  0  0  0  0  0
    2.7900    0.8850    0.0000 H   0  0  0  0  0  0  0  0  0  0  0  0
    4.0920   -1.2430    0.0000 H   0  0  0  0  0  0  0  0  0  0  0  0
    3.9750   -1.5050    0.0000 H   0  0  0  0  0  0  0  0  0  0  0  0
    7.7100   -1.4940    0.0000 H   0  0  0  0  0  0  0  0  0  0  0  0
    6.4430   -0.8700    0.0000 H   0  0  0  0  0  0  0  0  0  0  0  0
    2.1930    0.6190    0.0000 H   0  0  0  0  0  0  0  0  0  0  0  0
    1.4850    0.3040    0.0000 H   0  0  0  0  0  0  0  0  0  0  0  0
    3.4560   -2.2190    0.0000 H   0  0  0  0  0  0  0  0  0  0  0  0
    2.7480   -2.5340    0.0000 H   0  0  0  0  0  0  0  0  0  0  0  0
    0.8850   -1.1800    0.0000 H   0  0  0  0  0  0  0  0  0  0  0  0
    0.9660   -0.4100    0.0000 H   0  0  0  0  0  0  0  0  0  0  0  0
   10.4060    0.5600    0.0000 H   0  0  0  0  0  0  0  0  0  0  0  0
   10.4050   -0.2490    0.0000 H   0  0  0  0  0  0  0  0  0  0  0  0
  1  2  1  0  0  0  0
  1  5  1  0  0  0  0
  1 10  1  0  0  0  0
  1 24  1  0  0  0  0
  2  3  1  0  0  0  0
  2 25  1  0  0  0  0
  2 26  1  0  0  0  0
  3  4  1  0  0  0  0
  3 27  1  0  0  0  0
  3 28  1  0  0  0  0
  4  5  1  0  0  0  0
  4  7  2  0  0  0  0
  5  6  2  0  0  0  0
  7  9  1  0  0  0  0
  7 29  1  0  0  0  0
  8  9  1  0  0  0  0
  8 16  2  0  0  0  0
  8 30  1  0  0  0  0
  9 19  2  0  0  0  0
 10 11  1  0  0  0  0
 10 31  1  0  0  0  0
 10 32  1  0  0  0  0
 11 12  1  0  0  0  0
 11 20  1  0  0  0  0
 12 21  1  0  0  0  0
 12 33  1  0  0  0  0
 12 34  1  0  0  0  0
 13 21  1  0  0  0  0
 13 22  1  0  0  0  0
 14 16  1  0  0  0  0
 14 23  1  0  0  0  0
 15 17  1  0  0  0  0
 15 23  1  0  0  0  0
 16 17  1  0  0  0  0
 17 18  2  0  0  0  0
 18 19  1  0  0  0  0
 18 35  1  0  0  0  0
 19 36  1  0  0  0  0
 20 22  1  0  0  0  0
 20 37  1  0  0  0  0
 20 38  1  0  0  0  0
 21 39  1  0  0  0  0
 21 40  1  0  0  0  0
 22 41  1  0  0  0  0
 22 42  1  0  0  0  0
 23 43  1  0  0  0  0
 23 44  1  0  0  0  0
M  END
> <Molecule name>
639981

> <Activity>
1

$$$$
695179
  MOE2011           2D

 50 55  0  0  0  0  0  0  0  0999 V2000
    4.6300    2.9500    0.0000 O   0  0  0  0  0  0  0  0  0  0  0  0
    5.3450    2.5380    0.0000 C   0  0  0  0  0  0  0  0  0  0  0  0
    5.3450    1.7130    0.0000 C   0  0  0  0  0  0  0  0  0  0  0  0
    6.0590    1.3010    0.0000 C   0  0  0  0  0  0  0  0  0  0  0  0
    6.0590    0.4760    0.0000 C   0  0  0  0  0  0  0  0  0  0  0  0
    5.3450    0.0640    0.0000 C   0  0  0  0  0  0  0  0  0  0  0  0
    4.6300    0.4760    0.0000 C   0  0  0  0  0  0  0  0  0  0  0  0
    3.8800    0.0580    0.0000 O   0  0  0  0  0  0  0  0  0  0  0  0
    3.8730   -0.8010    0.0000 C   0  0  0  0  0  0  0  0  0  0  0  0
    3.0910   -1.2360    0.0000 C   0  0  0  0  0  0  0  0  0  0  0  0
    3.0850   -2.1310    0.0000 C   0  0  0  0  0  0  0  0  0  0  0  0
    3.8590   -2.5780    0.0000 C   0  0  0  0  0  0  0  0  0  0  0  0
    4.6250   -2.1020    0.0000 C   0  0  0  0  0  0  0  0  0  0  0  0
    4.6170   -1.2310    0.0000 C   0  0  0  0  0  0  0  0  0  0  0  0
    5.3320   -0.7950    0.0000 C   0  0  0  0  0  0  0  0  0  0  0  0
    6.1030   -1.2010    0.0000 C   0  0  0  0  0  0  0  0  0  0  0  0
    6.0790   -2.0530    0.0000 C   0  0  0  0  0  0  0  0  0  0  0  0
    5.3860   -2.5260    0.0000 O   0  0  0  0  0  0  0  0  0  0  0  0
    6.8080   -2.4940    0.0000 C   0  0  0  0  0  0  0  0  0  0  0  0
    7.5510   -2.0780    0.0000 C   0  0  0  0  0  0  0  0  0  0  0  0
    7.5550   -1.2250    0.0000 C   0  0  0  0  0  0  0  0  0  0  0  0
    6.8160   -0.8010    0.0000 C   0  0  0  0  0  0  0  0  0  0  0  0
    6.8100    0.0580    0.0000 O   0  0  0  0  0  0  0  0  0  0  0  0
    8.9800   -2.0900    0.0000 O   0  0  0  0  0  0  0  0  0  0  0  0
    8.2620   -2.4960    0.0000 C   0  0  0  0  0  0  0  0  0  0  0  0
    8.2550   -3.3210    0.0000 O   0  0  0  0  0  0  0  0  0  0  0  0
    8.9650   -3.7400    0.0000 C   0  0  0  0  0  0  0  0  0  0  0  0
    1.6560   -2.1260    0.0000 O   0  0  0  0  0  0  0  0  0  0  0  0
    2.3690   -2.5410    0.0000 C   0  0  0  0  0  0  0  0  0  0  0  0
    2.3660   -3.3660    0.0000 O   0  0  0  0  0  0  0  0  0  0  0  0
    1.6500   -3.7750    0.0000 C   0  0  0  0  0  0  0  0  0  0  0  0
    4.6300    1.3010    0.0000 C   0  0  0  0  0  0  0  0  0  0  0  0
    6.0590    2.9500    0.0000 O   0  0  0  0  0  0  0  0  0  0  0  0
    6.0590    3.7750    0.0000 C   0  0  0  0  0  0  0  0  0  0  0  0
    6.5020    1.5560    0.0000 H   0  0  0  0  0  0  0  0  0  0  0  0
    2.6520   -0.9760    0.0000 H   0  0  0  0  0  0  0  0  0  0  0  0
    3.8680   -3.0900    0.0000 H   0  0  0  0  0  0  0  0  0  0  0  0
    4.8880   -0.5410    0.0000 H   0  0  0  0  0  0  0  0  0  0  0  0
    6.7990   -3.0060    0.0000 H   0  0  0  0  0  0  0  0  0  0  0  0
    7.9990   -0.9700    0.0000 H   0  0  0  0  0  0  0  0  0  0  0  0
    8.7050   -4.1800    0.0000 H   0  0  0  0  0  0  0  0  0  0  0  0
    9.4050   -4.0000    0.0000 H   0  0  0  0  0  0  0  0  0  0  0  0
    9.2250   -3.2990    0.0000 H   0  0  0  0  0  0  0  0  0  0  0  0
    1.3960   -3.3320    0.0000 H   0  0  0  0  0  0  0  0  0  0  0  0
    1.2060   -4.0290    0.0000 H   0  0  0  0  0  0  0  0  0  0  0  0
    1.9040   -4.2200    0.0000 H   0  0  0  0  0  0  0  0  0  0  0  0
    4.1880    1.5560    0.0000 H   0  0  0  0  0  0  0  0  0  0  0  0
    6.5700    3.7750    0.0000 H   0  0  0  0  0  0  0  0  0  0  0  0
    6.0590    4.2870    0.0000 H   0  0  0  0  0  0  0  0  0  0  0  0
    5.5480    3.7750    0.0000 H   0  0  0  0  0  0  0  0  0  0  0  0
  1  2  2  0  0  0  0
  2  3  1  0  0  0  0
  2 33  1  0  0  0  0
  3  4  1  0  0  0  0
  3 32  2  0  0  0  0
  4  5  2  0  0  0  0
  4 35  1  0  0  0  0
  5  6  1  0  0  0  0
  5 23  1  0  0  0  0
  6  7  2  0  0  0  0
  6 15  1  0  0  0  0
  7  8  1  0  0  0  0
  7 32  1  0  0  0  0
  8  9  1  0  0  0  0
  9 10  1  0  0  0  0
  9 14  2  0  0  0  0
 10 11  2  0  0  0  0
 10 36  1  0  0  0  0
 11 12  1  0  0  0  0
 11 29  1  0  0  0  0
 12 13  2  0  0  0  0
 12 37  1  0  0  0  0
 13 14  1  0  0  0  0
 13 18  1  0  0  0  0
 14 15  1  0  0  0  0
 15 16  1  0  0  0  0
 15 38  1  0  0  0  0
 16 17  1  0  0  0  0
 16 22  2  0  0  0  0
 17 18  1  0  0  0  0
 17 19  2  0  0  0  0
 19 20  1  0  0  0  0
 19 39  1  0  0  0  0
 20 21  2  0  0  0  0
 20 25  1  0  0  0  0
 21 22  1  0  0  0  0
 21 40  1  0  0  0  0
 22 23  1  0  0  0  0
 24 25  2  0  0  0  0
 25 26  1  0  0  0  0
 26 27  1  0  0  0  0
 27 41  1  0  0  0  0
 27 42  1  0  0  0  0
 27 43  1  0  0  0  0
 28 29  2  0  0  0  0
 29 30  1  0  0  0  0
 30 31  1  0  0  0  0
 31 44  1  0  0  0  0
 31 45  1  0  0  0  0
 31 46  1  0  0  0  0
 32 47  1  0  0  0  0
 33 34  1  0  0  0  0
 34 48  1  0  0  0  0
 34 49  1  0  0  0  0
 34 50  1  0  0  0  0
M  END
> <Molecule name>
695179

> <Activity>
1

$$$$
117917
  MOE2011           2D

 34 36  0  0  1  0  0  0  0  0999 V2000
    5.1670    1.1600    0.0000 O   0  0  0  0  0  0  0  0  0  0  0  0
    4.3420    1.1600    0.0000 C   0  0  0  0  0  0  0  0  0  0  0  0
    3.8600    0.4970    0.0000 C   0  0  0  0  0  0  0  0  0  0  0  0
    4.1160   -0.2880    0.0000 N   0  0  0  0  0  0  0  0  0  0  0  0
    4.9230   -0.4580    0.0000 N   0  0  0  0  0  0  0  0  0  0  0  0
    5.1800   -1.2430    0.0000 C   0  0  0  0  0  0  0  0  0  0  0  0
    4.6290   -1.8560    0.0000 C   0  0  0  0  0  0  0  0  0  0  0  0
    3.8220   -1.6860    0.0000 N   0  3  0  0  0  0  0  0  0  0  0  0
    3.2710   -2.3000    0.0000 O   0  0  0  0  0  0  0  0  0  0  0  0
    3.5650   -0.9020    0.0000 O   0  5  0  0  0  0  0  0  0  0  0  0
    4.8850   -2.6400    0.0000 C   0  0  0  0  0  0  0  0  0  0  0  0
    5.6920   -2.8100    0.0000 C   0  0  0  0  0  0  0  0  0  0  0  0
    6.2440   -2.1960    0.0000 C   0  0  0  0  0  0  0  0  0  0  0  0
    5.9880   -1.4130    0.0000 C   0  0  0  0  0  0  0  0  0  0  0  0
    2.3650    2.8100    0.0000 C   0  0  0  0  0  0  0  0  0  0  0  0
    2.3650    1.9850    0.0000 C   0  0  0  0  0  0  0  0  0  0  0  0
    3.0790    1.5730    0.0000 C   0  0  0  0  0  0  0  0  0  0  0  0
    3.0790    0.7480    0.0000 C   0  0  0  0  0  0  0  0  0  0  0  0
    1.6500    1.5730    0.0000 C   0  0  0  0  0  0  0  0  0  0  0  0
    1.6500    0.7480    0.0000 C   0  0  0  0  0  0  0  0  0  0  0  0
    2.3650    0.3350    0.0000 C   0  0  0  0  0  0  0  0  0  0  0  0
    3.8600    1.8240    0.0000 N   0  0  0  0  0  0  0  0  0  0  0  0
    5.4740    0.1560    0.0000 H   0  0  0  0  0  0  0  0  0  0  0  0
    4.3350   -3.2540    0.0000 H   0  0  0  0  0  0  0  0  0  0  0  0
    5.9490   -3.5940    0.0000 H   0  0  0  0  0  0  0  0  0  0  0  0
    7.0510   -2.3670    0.0000 H   0  0  0  0  0  0  0  0  0  0  0  0
    6.5390   -0.7990    0.0000 H   0  0  0  0  0  0  0  0  0  0  0  0
    3.1900    2.8100    0.0000 H   0  0  0  0  0  0  0  0  0  0  0  0
    2.3650    3.6350    0.0000 H   0  0  0  0  0  0  0  0  0  0  0  0
    1.5400    2.8100    0.0000 H   0  0  0  0  0  0  0  0  0  0  0  0
    0.9360    1.9850    0.0000 H   0  0  0  0  0  0  0  0  0  0  0  0
    0.9360    0.3350    0.0000 H   0  0  0  0  0  0  0  0  0  0  0  0
    2.3650   -0.4900    0.0000 H   0  0  0  0  0  0  0  0  0  0  0  0
    4.1160    2.6080    0.0000 H   0  0  0  0  0  0  0  0  0  0  0  0
  1  2  2  0  0  0  0
  2  3  1  0  0  0  0
  2 22  1  0  0  0  0
  3  4  2  0  0  0  0
  3 18  1  0  0  0  0
  4  5  1  0  0  0  0
  5  6  1  0  0  0  0
  5 23  1  0  0  0  0
  6  7  1  0  0  0  0
  6 14  2  0  0  0  0
  7  8  1  0  0  0  0
  7 11  2  0  0  0  0
  8  9  2  0  0  0  0
  8 10  1  0  0  0  0
 11 12  1  0  0  0  0
 11 24  1  0  0  0  0
 12 13  2  0  0  0  0
 12 25  1  0  0  0  0
 13 14  1  0  0  0  0
 13 26  1  0  0  0  0
 14 27  1  0  0  0  0
 15 16  1  0  0  0  0
 15 28  1  0  0  0  0
 15 29  1  0  0  0  0
 15 30  1  0  0  0  0
 16 17  2  0  0  0  0
 16 19  1  0  0  0  0
 17 18  1  0  0  0  0
 17 22  1  0  0  0  0
 18 21  2  0  0  0  0
 19 20  2  0  0  0  0
 19 31  1  0  0  0  0
 20 21  1  0  0  0  0
 20 32  1  0  0  0  0
 21 33  1  0  0  0  0
 22 34  1  0  0  0  0
M  CHG  1   8   1
M  CHG  1  10  -1
M  END
> <Molecule name>
117917

> <Activity>
1

$$$$
653823
  MOE2011           2D

 36 37  0  0  1  0  0  0  0  0999 V2000
    5.9370    0.4120    0.0000 O   0  0  0  0  0  0  0  0  0  0  0  0
    5.2220    0.8250    0.0000 C   0  0  0  0  0  0  0  0  0  0  0  0
    5.2220    1.6500    0.0000 C   0  0  0  0  0  0  0  0  0  0  0  0
    5.9370    2.0620    0.0000 C   0  0  0  0  0  0  0  0  0  0  0  0
    5.9370    2.8880    0.0000 C   0  0  0  0  0  0  0  0  0  0  0  0
    6.6510    3.3000    0.0000 C   0  0  0  0  0  0  0  0  0  0  0  0
    7.3660    2.8880    0.0000 C   0  0  0  0  0  0  0  0  0  0  0  0
    7.3660    2.0620    0.0000 C   0  0  0  0  0  0  0  0  0  0  0  0
    6.6510    1.6500    0.0000 C   0  0  0  0  0  0  0  0  0  0  0  0
    4.5080    0.4120    0.0000 N   0  0  0  0  0  0  0  0  0  0  0  0
    4.5080   -0.4120    0.0000 N   0  0  3  0  0  0  0  0  0  0  0  0
    3.7930   -0.8250    0.0000 C   0  0  3  0  0  0  0  0  0  0  0  0
    3.0790   -0.4120    0.0000 C   0  0  0  0  0  0  0  0  0  0  0  0
    2.3640    0.0000    0.0000 N   0  0  0  0  0  0  0  0  0  0  0  0
    3.7930   -1.6500    0.0000 C   0  0  0  0  0  0  0  0  0  0  0  0
    3.0790   -2.0620    0.0000 C   0  0  0  0  0  0  0  0  0  0  0  0
    3.0790   -2.8880    0.0000 C   0  0  0  0  0  0  0  0  0  0  0  0
    3.7930   -3.3000    0.0000 C   0  0  0  0  0  0  0  0  0  0  0  0
    4.5080   -2.8880    0.0000 C   0  0  0  0  0  0  0  0  0  0  0  0
    4.5080   -2.0620    0.0000 C   0  0  0  0  0  0  0  0  0  0  0  0
    2.3640   -1.6500    0.0000 O   0  0  0  0  0  0  0  0  0  0  0  0
    4.3980    1.6790    0.0000 H   0  0  0  0  0  0  0  0  0  0  0  0
    4.7850    2.3500    0.0000 H   0  0  0  0  0  0  0  0  0  0  0  0
    5.2220    3.3000    0.0000 H   0  0  0  0  0  0  0  0  0  0  0  0
    6.6510    4.1250    0.0000 H   0  0  0  0  0  0  0  0  0  0  0  0
    8.0800    3.3000    0.0000 H   0  0  0  0  0  0  0  0  0  0  0  0
    8.0800    1.6500    0.0000 H   0  0  0  0  0  0  0  0  0  0  0  0
    6.6510    0.8250    0.0000 H   0  0  0  0  0  0  0  0  0  0  0  0
    3.7930    0.8250    0.0000 H   0  0  0  0  0  0  0  0  0  0  0  0
    5.2220   -0.8250    0.0000 H   0  0  0  0  0  0  0  0  0  0  0  0
    3.7930    0.0000    0.0000 H   0  0  0  0  0  0  0  0  0  0  0  0
    2.3640   -3.3000    0.0000 H   0  0  0  0  0  0  0  0  0  0  0  0
    3.7930   -4.1250    0.0000 H   0  0  0  0  0  0  0  0  0  0  0  0
    5.2220   -3.3000    0.0000 H   0  0  0  0  0  0  0  0  0  0  0  0
    5.2220   -1.6500    0.0000 H   0  0  0  0  0  0  0  0  0  0  0  0
    2.3640   -0.8250    0.0000 H   0  0  0  0  0  0  0  0  0  0  0  0
  1  2  2  0  0  0  0
  2  3  1  0  0  0  0
  2 10  1  0  0  0  0
  3  4  1  0  0  0  0
  3 22  1  0  0  0  0
  3 23  1  0  0  0  0
  4  5  1  0  0  0  0
  4  9  2  0  0  0  0
  5  6  2  0  0  0  0
  5 24  1  0  0  0  0
  6  7  1  0  0  0  0
  6 25  1  0  0  0  0
  7  8  2  0  0  0  0
  7 26  1  0  0  0  0
  8  9  1  0  0  0  0
  8 27  1  0  0  0  0
  9 28  1  0  0  0  0
 10 11  1  0  0  0  0
 10 29  1  0  0  0  0
 11 12  1  0  0  0  0
 11 30  1  0  0  0  0
 12 13  1  0  0  0  0
 12 15  1  0  0  0  0
 12 31  1  0  0  0  0
 13 14  3  0  0  0  0
 15 16  1  0  0  0  0
 15 20  2  0  0  0  0
 16 17  2  0  0  0  0
 16 21  1  0  0  0  0
 17 18  1  0  0  0  0
 17 32  1  0  0  0  0
 18 19  2  0  0  0  0
 18 33  1  0  0  0  0
 19 20  1  0  0  0  0
 19 34  1  0  0  0  0
 20 35  1  0  0  0  0
 21 36  1  0  0  0  0
M  END
> <Molecule name>
653823

> <Activity>
1

$$$$
264497
  MOE2011           2D

 55 57  0  0  0  0  0  0  0  0999 V2000
    2.9930   -2.2140    0.0000 C   0  0  0  0  0  0  0  0  0  0  0  0
    2.4630   -2.8460    0.0000 N   0  3  0  0  0  0  0  0  0  0  0  0
    1.6500   -2.7020    0.0000 O   0  0  0  0  0  0  0  0  0  0  0  0
    4.0870   -3.9570    0.0000 C   0  0  0  0  0  0  0  0  0  0  0  0
    4.0870   -3.1320    0.0000 S   0  0  0  0  0  0  0  0  0  0  0  0
    3.8050   -2.3570    0.0000 C   0  0  0  0  0  0  0  0  0  0  0  0
    6.0640   -4.7820    0.0000 C   0  0  0  0  0  0  0  0  0  0  0  0
    5.5830   -5.4460    0.0000 N   0  0  0  0  0  0  0  0  0  0  0  0
    4.8020   -5.1940    0.0000 C   0  0  0  0  0  0  0  0  0  0  0  0
    4.8020   -4.3690    0.0000 C   0  0  0  0  0  0  0  0  0  0  0  0
    5.5830   -4.1180    0.0000 N   0  0  0  0  0  0  0  0  0  0  0  0
    4.0870   -5.6070    0.0000 N   0  0  0  0  0  0  0  0  0  0  0  0
    3.3730   -5.1940    0.0000 C   0  0  0  0  0  0  0  0  0  0  0  0
    3.3730   -4.3690    0.0000 N   0  0  0  0  0  0  0  0  0  0  0  0
    5.1480   -1.8680    0.0000 N   0  3  0  0  0  0  0  0  0  0  0  0
    4.3360   -1.7240    0.0000 C   0  0  0  0  0  0  0  0  0  0  0  0
    5.6790   -1.2360    0.0000 O   0  0  0  0  0  0  0  0  0  0  0  0
    5.4300   -2.6430    0.0000 O   0  5  0  0  0  0  0  0  0  0  0  0
    4.0530   -0.9500    0.0000 C   0  0  0  0  0  0  0  0  0  0  0  0
    3.2410   -0.8060    0.0000 C   0  0  0  0  0  0  0  0  0  0  0  0
    2.7110   -1.4380    0.0000 C   0  0  0  0  0  0  0  0  0  0  0  0
    4.4820    6.2300    0.0000 C   0  0  0  0  0  0  0  0  0  0  0  0
    3.9510    5.5990    0.0000 C   0  0  0  0  0  0  0  0  0  0  0  0
    4.2330    4.8230    0.0000 C   0  0  0  0  0  0  0  0  0  0  0  0
    3.7040    4.1910    0.0000 C   0  0  0  0  0  0  0  0  0  0  0  0
    3.9860    3.4160    0.0000 C   0  0  0  0  0  0  0  0  0  0  0  0
    3.4550    2.7840    0.0000 C   0  0  0  0  0  0  0  0  0  0  0  0
    3.7370    2.0080    0.0000 C   0  0  0  0  0  0  0  0  0  0  0  0
    3.2070    1.3760    0.0000 C   0  0  0  0  0  0  0  0  0  0  0  0
    3.4890    0.6010    0.0000 O   0  0  0  0  0  0  0  0  0  0  0  0
    2.9580   -0.0310    0.0000 C   0  0  0  0  0  0  0  0  0  0  0  0
    2.1470    0.1120    0.0000 O   0  0  0  0  0  0  0  0  0  0  0  0
    2.7450   -3.6210    0.0000 O   0  5  0  0  0  0  0  0  0  0  0  0
    6.8890   -4.7820    0.0000 H   0  0  0  0  0  0  0  0  0  0  0  0
    5.8400   -3.3340    0.0000 H   0  0  0  0  0  0  0  0  0  0  0  0
    2.6580   -5.6070    0.0000 H   0  0  0  0  0  0  0  0  0  0  0  0
    4.5840   -0.3180    0.0000 H   0  0  0  0  0  0  0  0  0  0  0  0
    1.8980   -1.2950    0.0000 H   0  0  0  0  0  0  0  0  0  0  0  0
    5.1130    5.7000    0.0000 H   0  0  0  0  0  0  0  0  0  0  0  0
    5.0120    6.8620    0.0000 H   0  0  0  0  0  0  0  0  0  0  0  0
    3.8500    6.7610    0.0000 H   0  0  0  0  0  0  0  0  0  0  0  0
    3.3010    6.1070    0.0000 H   0  0  0  0  0  0  0  0  0  0  0  0
    3.1660    5.3440    0.0000 H   0  0  0  0  0  0  0  0  0  0  0  0
    5.0180    5.0780    0.0000 H   0  0  0  0  0  0  0  0  0  0  0  0
    4.8830    4.3150    0.0000 H   0  0  0  0  0  0  0  0  0  0  0  0
    3.0530    4.6990    0.0000 H   0  0  0  0  0  0  0  0  0  0  0  0
    2.9190    3.9360    0.0000 H   0  0  0  0  0  0  0  0  0  0  0  0
    4.7700    3.6700    0.0000 H   0  0  0  0  0  0  0  0  0  0  0  0
    4.6360    2.9080    0.0000 H   0  0  0  0  0  0  0  0  0  0  0  0
    2.8050    3.2920    0.0000 H   0  0  0  0  0  0  0  0  0  0  0  0
    2.6700    2.5290    0.0000 H   0  0  0  0  0  0  0  0  0  0  0  0
    4.5220    2.2630    0.0000 H   0  0  0  0  0  0  0  0  0  0  0  0
    4.3870    1.5000    0.0000 H   0  0  0  0  0  0  0  0  0  0  0  0
    2.5570    1.8840    0.0000 H   0  0  0  0  0  0  0  0  0  0  0  0
    2.4220    1.1210    0.0000 H   0  0  0  0  0  0  0  0  0  0  0  0
  1  2  1  0  0  0  0
  1  6  1  0  0  0  0
  1 21  2  0  0  0  0
  2  3  2  0  0  0  0
  2 33  1  0  0  0  0
  4  5  1  0  0  0  0
  4 10  2  0  0  0  0
  4 14  1  0  0  0  0
  5  6  1  0  0  0  0
  6 16  2  0  0  0  0
  7  8  2  0  0  0  0
  7 11  1  0  0  0  0
  7 34  1  0  0  0  0
  8  9  1  0  0  0  0
  9 10  1  0  0  0  0
  9 12  2  0  0  0  0
 10 11  1  0  0  0  0
 11 35  1  0  0  0  0
 12 13  1  0  0  0  0
 13 14  2  0  0  0  0
 13 36  1  0  0  0  0
 15 16  1  0  0  0  0
 15 17  2  0  0  0  0
 15 18  1  0  0  0  0
 16 19  1  0  0  0  0
 19 20  2  0  0  0  0
 19 37  1  0  0  0  0
 20 21  1  0  0  0  0
 20 31  1  0  0  0  0
 21 38  1  0  0  0  0
 22 23  1  0  0  0  0
 22 39  1  0  0  0  0
 22 40  1  0  0  0  0
 22 41  1  0  0  0  0
 23 24  1  0  0  0  0
 23 42  1  0  0  0  0
 23 43  1  0  0  0  0
 24 25  1  0  0  0  0
 24 44  1  0  0  0  0
 24 45  1  0  0  0  0
 25 26  1  0  0  0  0
 25 46  1  0  0  0  0
 25 47  1  0  0  0  0
 26 27  1  0  0  0  0
 26 48  1  0  0  0  0
 26 49  1  0  0  0  0
 27 28  1  0  0  0  0
 27 50  1  0  0  0  0
 27 51  1  0  0  0  0
 28 29  1  0  0  0  0
 28 52  1  0  0  0  0
 28 53  1  0  0  0  0
 29 30  1  0  0  0  0
 29 54  1  0  0  0  0
 29 55  1  0  0  0  0
 30 31  1  0  0  0  0
 31 32  2  0  0  0  0
M  CHG  1   2   1
M  CHG  1  15   1
M  CHG  1  18  -1
M  CHG  1  33  -1
M  END
> <Molecule name>
264497

> <Activity>
1

$$$$
691221
  MOE2011           2D

 27 30  0  0  0  0  0  0  0  0999 V2000
    3.8500    2.4160    0.0000 Cl  0  0  0  0  0  0  0  0  0  0  0  0
    3.8500    1.5910    0.0000 C   0  0  0  0  0  0  0  0  0  0  0  0
    4.5640    1.1780    0.0000 C   0  0  0  0  0  0  0  0  0  0  0  0
    4.5640    0.3530    0.0000 C   0  0  0  0  0  0  0  0  0  0  0  0
    3.8500   -0.0590    0.0000 N   0  0  0  0  0  0  0  0  0  0  0  0
    4.0220   -0.8610    0.0000 C   0  0  0  0  0  0  0  0  0  0  0  0
    3.5100   -1.5440    0.0000 C   0  0  0  0  0  0  0  0  0  0  0  0
    3.8520   -2.3270    0.0000 C   0  0  0  0  0  0  0  0  0  0  0  0
    4.7020   -2.4160    0.0000 C   0  0  0  0  0  0  0  0  0  0  0  0
    5.1980   -1.7210    0.0000 C   0  0  0  0  0  0  0  0  0  0  0  0
    4.8380   -0.9450    0.0000 C   0  0  0  0  0  0  0  0  0  0  0  0
    5.1720   -0.1970    0.0000 N   0  0  0  0  0  0  0  0  0  0  0  0
    3.1350    1.1780    0.0000 C   0  0  0  0  0  0  0  0  0  0  0  0
    3.1350    0.3530    0.0000 C   0  0  0  0  0  0  0  0  0  0  0  0
    2.3980    1.6200    0.0000 C   0  0  0  0  0  0  0  0  0  0  0  0
    1.6500    1.1950    0.0000 C   0  0  0  0  0  0  0  0  0  0  0  0
    1.6500    0.3370    0.0000 C   0  0  0  0  0  0  0  0  0  0  0  0
    2.3980   -0.0880    0.0000 N   0  0  0  0  0  0  0  0  0  0  0  0
    5.9930    2.0030    0.0000 N   0  0  0  0  0  0  0  0  0  0  0  0
    5.2780    1.5910    0.0000 C   0  0  0  0  0  0  0  0  0  0  0  0
    3.0020   -1.4860    0.0000 H   0  0  0  0  0  0  0  0  0  0  0  0
    3.5500   -2.7410    0.0000 H   0  0  0  0  0  0  0  0  0  0  0  0
    4.9120   -2.8830    0.0000 H   0  0  0  0  0  0  0  0  0  0  0  0
    5.7070   -1.7680    0.0000 H   0  0  0  0  0  0  0  0  0  0  0  0
    2.4030    2.1310    0.0000 H   0  0  0  0  0  0  0  0  0  0  0  0
    1.2080    1.4530    0.0000 H   0  0  0  0  0  0  0  0  0  0  0  0
    1.2080    0.0790    0.0000 H   0  0  0  0  0  0  0  0  0  0  0  0
  1  2  1  0  0  0  0
  2  3  2  0  0  0  0
  2 13  1  0  0  0  0
  3  4  1  0  0  0  0
  3 20  1  0  0  0  0
  4  5  1  0  0  0  0
  4 12  2  0  0  0  0
  5  6  1  0  0  0  0
  5 14  1  0  0  0  0
  6  7  1  0  0  0  0
  6 11  2  0  0  0  0
  7  8  2  0  0  0  0
  7 21  1  0  0  0  0
  8  9  1  0  0  0  0
  8 22  1  0  0  0  0
  9 10  2  0  0  0  0
  9 23  1  0  0  0  0
 10 11  1  0  0  0  0
 10 24  1  0  0  0  0
 11 12  1  0  0  0  0
 13 14  1  0  0  0  0
 13 15  2  0  0  0  0
 14 18  2  0  0  0  0
 15 16  1  0  0  0  0
 15 25  1  0  0  0  0
 16 17  2  0  0  0  0
 16 26  1  0  0  0  0
 17 18  1  0  0  0  0
 17 27  1  0  0  0  0
 19 20  3  0  0  0  0
M  END
> <Molecule name>
691221

> <Activity>
1

$$$$
144872
  MOE2011           2D

 18 18  0  0  0  0  0  0  0  0999 V2000
    3.7930    2.0620    0.0000 C   0  0  0  0  0  0  0  0  0  0  0  0
    3.7930    1.2380    0.0000 S   0  0  0  0  0  0  0  0  0  0  0  0
    4.6180    1.2380    0.0000 O   0  0  0  0  0  0  0  0  0  0  0  0
    2.9680    1.2380    0.0000 O   0  0  0  0  0  0  0  0  0  0  0  0
    3.7930    0.4120    0.0000 C   0  0  0  0  0  0  0  0  0  0  0  0
    3.0790    0.0000    0.0000 C   0  0  0  0  0  0  0  0  0  0  0  0
    3.0790   -0.8250    0.0000 C   0  0  0  0  0  0  0  0  0  0  0  0
    2.3640   -1.2380    0.0000 C   0  0  0  0  0  0  0  0  0  0  0  0
    1.6500   -1.6500    0.0000 N   0  0  0  0  0  0  0  0  0  0  0  0
    3.7930   -1.2380    0.0000 C   0  0  0  0  0  0  0  0  0  0  0  0
    3.7930   -2.0620    0.0000 Cl  0  0  0  0  0  0  0  0  0  0  0  0
    4.5080    0.0000    0.0000 N   0  0  0  0  0  0  0  0  0  0  0  0
    4.5080   -0.8250    0.0000 C   0  0  0  0  0  0  0  0  0  0  0  0
    5.2220   -1.2380    0.0000 Cl  0  0  0  0  0  0  0  0  0  0  0  0
    2.3640    0.4120    0.0000 Cl  0  0  0  0  0  0  0  0  0  0  0  0
    4.6180    2.0620    0.0000 H   0  0  0  0  0  0  0  0  0  0  0  0
    3.7930    2.8880    0.0000 H   0  0  0  0  0  0  0  0  0  0  0  0
    2.9680    2.0620    0.0000 H   0  0  0  0  0  0  0  0  0  0  0  0
  1  2  1  0  0  0  0
  1 16  1  0  0  0  0
  1 17  1  0  0  0  0
  1 18  1  0  0  0  0
  2  3  2  0  0  0  0
  2  4  2  0  0  0  0
  2  5  1  0  0  0  0
  5  6  2  0  0  0  0
  5 12  1  0  0  0  0
  6  7  1  0  0  0  0
  6 15  1  0  0  0  0
  7  8  1  0  0  0  0
  7 10  2  0  0  0  0
  8  9  3  0  0  0  0
 10 11  1  0  0  0  0
 10 13  1  0  0  0  0
 12 13  2  0  0  0  0
 13 14  1  0  0  0  0
M  END
> <Molecule name>
144872

> <Activity>
1

$$$$
641283
  MOE2011           2D

 78 83  0  0  0  0  0  0  0  0999 V2000
    6.1460    0.2990    0.0000 C   0  0  0  0  0  0  0  0  0  0  0  0
    6.1460   -0.5260    0.0000 C   0  0  0  0  0  0  0  0  0  0  0  0
    5.4310   -0.9390    0.0000 O   0  0  0  0  0  0  0  0  0  0  0  0
    6.9470    1.5320    0.0000 S   0  0  0  0  0  0  0  0  0  0  0  0
    6.8600    0.7110    0.0000 C   0  0  0  0  0  0  0  0  0  0  0  0
    7.7540    1.7040    0.0000 S   0  0  0  0  0  0  0  0  0  0  0  0
    8.1660    0.9890    0.0000 C   0  0  0  0  0  0  0  0  0  0  0  0
    8.9860    0.9030    0.0000 C   0  0  0  0  0  0  0  0  0  0  0  0
    9.3220    0.1490    0.0000 C   0  0  0  0  0  0  0  0  0  0  0  0
   10.1430    0.0630    0.0000 C   0  0  0  0  0  0  0  0  0  0  0  0
   10.6280    0.7300    0.0000 C   0  0  0  0  0  0  0  0  0  0  0  0
   10.2920    1.4840    0.0000 C   0  0  0  0  0  0  0  0  0  0  0  0
    9.4710    1.5700    0.0000 C   0  0  0  0  0  0  0  0  0  0  0  0
   11.4480    0.6440    0.0000 F   0  0  0  0  0  0  0  0  0  0  0  0
    7.6140    0.3760    0.0000 C   0  0  0  0  0  0  0  0  0  0  0  0
    5.4310    0.7110    0.0000 S   0  0  0  0  0  0  0  0  0  0  0  0
    4.7170    0.2990    0.0000 S   0  0  0  0  0  0  0  0  0  0  0  0
    4.0020    0.7110    0.0000 C   0  0  0  0  0  0  0  0  0  0  0  0
    4.6700    2.0210    0.0000 S   0  0  0  0  0  0  0  0  0  0  0  0
    4.0020    1.5360    0.0000 C   0  0  0  0  0  0  0  0  0  0  0  0
    4.4150    2.8060    0.0000 S   0  0  0  0  0  0  0  0  0  0  0  0
    3.5900    2.8060    0.0000 C   0  0  0  0  0  0  0  0  0  0  0  0
    3.3350    2.0210    0.0000 C   0  0  0  0  0  0  0  0  0  0  0  0
    3.1040    3.4730    0.0000 C   0  0  0  0  0  0  0  0  0  0  0  0
    3.4400    4.2270    0.0000 C   0  0  0  0  0  0  0  0  0  0  0  0
    2.9550    4.8950    0.0000 C   0  0  0  0  0  0  0  0  0  0  0  0
    2.1350    4.8080    0.0000 C   0  0  0  0  0  0  0  0  0  0  0  0
    1.7990    4.0550    0.0000 C   0  0  0  0  0  0  0  0  0  0  0  0
    2.2840    3.3880    0.0000 C   0  0  0  0  0  0  0  0  0  0  0  0
    1.6500    5.4760    0.0000 F   0  0  0  0  0  0  0  0  0  0  0  0
    3.2880    0.2990    0.0000 C   0  0  0  0  0  0  0  0  0  0  0  0
    2.5730    0.7110    0.0000 O   0  0  0  0  0  0  0  0  0  0  0  0
    4.0020   -4.2390    0.0000 C   0  0  0  0  0  0  0  0  0  0  0  0
    4.0020   -3.4140    0.0000 C   0  0  0  0  0  0  0  0  0  0  0  0
    3.2880   -3.0010    0.0000 O   0  0  0  0  0  0  0  0  0  0  0  0
    3.2880   -2.1760    0.0000 C   0  0  0  0  0  0  0  0  0  0  0  0
    4.0020   -1.7640    0.0000 C   0  0  0  0  0  0  0  0  0  0  0  0
    4.0020   -0.9390    0.0000 C   0  0  0  0  0  0  0  0  0  0  0  0
    3.2880   -0.5260    0.0000 C   0  0  0  0  0  0  0  0  0  0  0  0
    3.2880   -4.6520    0.0000 O   0  0  0  0  0  0  0  0  0  0  0  0
    4.7170   -4.6520    0.0000 O   0  0  0  0  0  0  0  0  0  0  0  0
    2.5730   -1.7640    0.0000 C   0  0  0  0  0  0  0  0  0  0  0  0
    2.5730   -0.9390    0.0000 C   0  0  0  0  0  0  0  0  0  0  0  0
    1.8590   -0.5260    0.0000 Cl  0  0  0  0  0  0  0  0  0  0  0  0
    1.8590   -2.1760    0.0000 Cl  0  0  0  0  0  0  0  0  0  0  0  0
    6.8600   -0.9390    0.0000 C   0  0  0  0  0  0  0  0  0  0  0  0
    6.8600   -1.7640    0.0000 C   0  0  0  0  0  0  0  0  0  0  0  0
    7.5740   -2.1760    0.0000 C   0  0  0  0  0  0  0  0  0  0  0  0
    7.5740   -3.0010    0.0000 Cl  0  0  0  0  0  0  0  0  0  0  0  0
    8.2890   -1.7640    0.0000 C   0  0  0  0  0  0  0  0  0  0  0  0
    8.2890   -0.9390    0.0000 C   0  0  0  0  0  0  0  0  0  0  0  0
    7.5740   -0.5260    0.0000 C   0  0  0  0  0  0  0  0  0  0  0  0
    9.0030   -2.1760    0.0000 O   0  0  0  0  0  0  0  0  0  0  0  0
    9.7180   -1.7640    0.0000 C   0  0  0  0  0  0  0  0  0  0  0  0
   10.4320   -2.1760    0.0000 C   0  0  0  0  0  0  0  0  0  0  0  0
   10.4320   -3.0010    0.0000 O   0  0  0  0  0  0  0  0  0  0  0  0
   11.1470   -1.7640    0.0000 O   0  0  0  0  0  0  0  0  0  0  0  0
    6.1460   -2.1760    0.0000 Cl  0  0  0  0  0  0  0  0  0  0  0  0
    9.0220   -0.2650    0.0000 H   0  0  0  0  0  0  0  0  0  0  0  0
   10.3510   -0.4040    0.0000 H   0  0  0  0  0  0  0  0  0  0  0  0
   10.5920    1.8980    0.0000 H   0  0  0  0  0  0  0  0  0  0  0  0
    9.2630    2.0380    0.0000 H   0  0  0  0  0  0  0  0  0  0  0  0
    7.7200   -0.1250    0.0000 H   0  0  0  0  0  0  0  0  0  0  0  0
    2.8480    1.8640    0.0000 H   0  0  0  0  0  0  0  0  0  0  0  0
    3.9490    4.2810    0.0000 H   0  0  0  0  0  0  0  0  0  0  0  0
    3.1630    5.3620    0.0000 H   0  0  0  0  0  0  0  0  0  0  0  0
    1.2900    4.0010    0.0000 H   0  0  0  0  0  0  0  0  0  0  0  0
    2.0770    2.9210    0.0000 H   0  0  0  0  0  0  0  0  0  0  0  0
    4.5060   -3.5020    0.0000 H   0  0  0  0  0  0  0  0  0  0  0  0
    4.1770   -2.9330    0.0000 H   0  0  0  0  0  0  0  0  0  0  0  0
    4.4450   -2.0200    0.0000 H   0  0  0  0  0  0  0  0  0  0  0  0
    4.4450   -0.6830    0.0000 H   0  0  0  0  0  0  0  0  0  0  0  0
    4.7170   -5.1630    0.0000 H   0  0  0  0  0  0  0  0  0  0  0  0
    8.7320   -0.6830    0.0000 H   0  0  0  0  0  0  0  0  0  0  0  0
    7.5740   -0.0150    0.0000 H   0  0  0  0  0  0  0  0  0  0  0  0
   10.0470   -1.3710    0.0000 H   0  0  0  0  0  0  0  0  0  0  0  0
    9.3900   -1.3710    0.0000 H   0  0  0  0  0  0  0  0  0  0  0  0
   11.5900   -2.0200    0.0000 H   0  0  0  0  0  0  0  0  0  0  0  0
  1  2  1  0  0  0  0
  1  5  2  0  0  0  0
  1 16  1  0  0  0  0
  2  3  2  0  0  0  0
  2 46  1  0  0  0  0
  4  5  1  0  0  0  0
  4  6  1  0  0  0  0
  5 15  1  0  0  0  0
  6  7  1  0  0  0  0
  7  8  1  0  0  0  0
  7 15  2  0  0  0  0
  8  9  1  0  0  0  0
  8 13  2  0  0  0  0
  9 10  2  0  0  0  0
  9 59  1  0  0  0  0
 10 11  1  0  0  0  0
 10 60  1  0  0  0  0
 11 12  2  0  0  0  0
 11 14  1  0  0  0  0
 12 13  1  0  0  0  0
 12 61  1  0  0  0  0
 13 62  1  0  0  0  0
 15 63  1  0  0  0  0
 16 17  1  0  0  0  0
 17 18  1  0  0  0  0
 18 20  2  0  0  0  0
 18 31  1  0  0  0  0
 19 20  1  0  0  0  0
 19 21  1  0  0  0  0
 20 23  1  0  0  0  0
 21 22  1  0  0  0  0
 22 23  2  0  0  0  0
 22 24  1  0  0  0  0
 23 64  1  0  0  0  0
 24 25  1  0  0  0  0
 24 29  2  0  0  0  0
 25 26  2  0  0  0  0
 25 65  1  0  0  0  0
 26 27  1  0  0  0  0
 26 66  1  0  0  0  0
 27 28  2  0  0  0  0
 27 30  1  0  0  0  0
 28 29  1  0  0  0  0
 28 67  1  0  0  0  0
 29 68  1  0  0  0  0
 31 32  2  0  0  0  0
 31 39  1  0  0  0  0
 33 34  1  0  0  0  0
 33 40  2  0  0  0  0
 33 41  1  0  0  0  0
 34 35  1  0  0  0  0
 34 69  1  0  0  0  0
 34 70  1  0  0  0  0
 35 36  1  0  0  0  0
 36 37  2  0  0  0  0
 36 42  1  0  0  0  0
 37 38  1  0  0  0  0
 37 71  1  0  0  0  0
 38 39  2  0  0  0  0
 38 72  1  0  0  0  0
 39 43  1  0  0  0  0
 41 73  1  0  0  0  0
 42 43  2  0  0  0  0
 42 45  1  0  0  0  0
 43 44  1  0  0  0  0
 46 47  1  0  0  0  0
 46 52  2  0  0  0  0
 47 48  2  0  0  0  0
 47 58  1  0  0  0  0
 48 49  1  0  0  0  0
 48 50  1  0  0  0  0
 50 51  2  0  0  0  0
 50 53  1  0  0  0  0
 51 52  1  0  0  0  0
 51 74  1  0  0  0  0
 52 75  1  0  0  0  0
 53 54  1  0  0  0  0
 54 55  1  0  0  0  0
 54 76  1  0  0  0  0
 54 77  1  0  0  0  0
 55 56  2  0  0  0  0
 55 57  1  0  0  0  0
 57 78  1  0  0  0  0
M  END
> <Molecule name>
641283

> <Activity>
1

$$$$
686357
  MOE2011           2D

 59 62  0  0  1  0  0  0  0  0999 V2000
    9.5650   -0.2060    0.0000 N   0  0  0  0  0  0  0  0  0  0  0  0
    8.8510    0.2060    0.0000 C   0  0  3  0  0  0  0  0  0  0  0  0
    8.8510    1.0310    0.0000 C   0  0  0  0  0  0  0  0  0  0  0  0
   10.2800    0.2060    0.0000 N   0  0  0  0  0  0  0  0  0  0  0  0
   10.9940   -0.2060    0.0000 C   0  0  0  0  0  0  0  0  0  0  0  0
   10.9940   -1.0310    0.0000 C   0  0  0  0  0  0  0  0  0  0  0  0
   11.7080   -1.4440    0.0000 C   0  0  0  0  0  0  0  0  0  0  0  0
   12.4230   -1.0310    0.0000 C   0  0  0  0  0  0  0  0  0  0  0  0
   13.1600   -1.4730    0.0000 C   0  0  0  0  0  0  0  0  0  0  0  0
   13.9080   -1.0490    0.0000 C   0  0  0  0  0  0  0  0  0  0  0  0
   13.9080   -0.1890    0.0000 C   0  0  0  0  0  0  0  0  0  0  0  0
   13.1600    0.2350    0.0000 C   0  0  0  0  0  0  0  0  0  0  0  0
   12.4230   -0.2060    0.0000 C   0  0  0  0  0  0  0  0  0  0  0  0
   11.7080    0.2060    0.0000 N   0  0  0  0  0  0  0  0  0  0  0  0
   15.3370   -1.0540    0.0000 C   0  0  0  0  0  0  0  0  0  0  0  0
   14.6210   -1.4640    0.0000 O   0  0  0  0  0  0  0  0  0  0  0  0
   11.7080   -2.2690    0.0000 C   0  0  0  0  0  0  0  0  0  0  0  0
    8.1360   -0.2060    0.0000 C   0  0  0  0  0  0  0  0  0  0  0  0
    7.4220    0.2060    0.0000 N   0  0  0  0  0  0  0  0  0  0  0  0
    6.7070   -0.2060    0.0000 N   0  0  0  0  0  0  0  0  0  0  0  0
    5.9930    0.2060    0.0000 C   0  0  0  0  0  0  0  0  0  0  0  0
    5.2780   -0.2060    0.0000 N   0  0  0  0  0  0  0  0  0  0  0  0
    5.2780    2.2690    0.0000 C   0  0  0  0  0  0  0  0  0  0  0  0
    5.2780    1.4440    0.0000 C   0  0  0  0  0  0  0  0  0  0  0  0
    4.5640    1.0310    0.0000 C   0  0  0  0  0  0  0  0  0  0  0  0
    4.5640    0.2060    0.0000 C   0  0  0  0  0  0  0  0  0  0  0  0
    5.9930    1.0310    0.0000 C   0  0  0  0  0  0  0  0  0  0  0  0
    3.8260    1.4730    0.0000 C   0  0  0  0  0  0  0  0  0  0  0  0
    3.0790    1.0490    0.0000 C   0  0  0  0  0  0  0  0  0  0  0  0
    3.0790    0.1890    0.0000 C   0  0  0  0  0  0  0  0  0  0  0  0
    3.8260   -0.2350    0.0000 C   0  0  0  0  0  0  0  0  0  0  0  0
    1.6500    1.0540    0.0000 C   0  0  0  0  0  0  0  0  0  0  0  0
    2.3660    1.4640    0.0000 O   0  0  0  0  0  0  0  0  0  0  0  0
    9.5650    0.6190    0.0000 H   0  0  0  0  0  0  0  0  0  0  0  0
    9.6760    1.0310    0.0000 H   0  0  0  0  0  0  0  0  0  0  0  0
    8.8510    1.8560    0.0000 H   0  0  0  0  0  0  0  0  0  0  0  0
    8.0260    1.0310    0.0000 H   0  0  0  0  0  0  0  0  0  0  0  0
   10.2800   -1.4440    0.0000 H   0  0  0  0  0  0  0  0  0  0  0  0
   13.1510   -2.2980    0.0000 H   0  0  0  0  0  0  0  0  0  0  0  0
   14.6210    0.2260    0.0000 H   0  0  0  0  0  0  0  0  0  0  0  0
   13.1510    1.0600    0.0000 H   0  0  0  0  0  0  0  0  0  0  0  0
   15.7460   -1.7710    0.0000 H   0  0  0  0  0  0  0  0  0  0  0  0
   16.0530   -0.6450    0.0000 H   0  0  0  0  0  0  0  0  0  0  0  0
   14.9270   -0.3380    0.0000 H   0  0  0  0  0  0  0  0  0  0  0  0
   10.8830   -2.2690    0.0000 H   0  0  0  0  0  0  0  0  0  0  0  0
   11.7080   -3.0940    0.0000 H   0  0  0  0  0  0  0  0  0  0  0  0
   12.5330   -2.2690    0.0000 H   0  0  0  0  0  0  0  0  0  0  0  0
    8.5240   -0.9350    0.0000 H   0  0  0  0  0  0  0  0  0  0  0  0
    7.7490   -0.9350    0.0000 H   0  0  0  0  0  0  0  0  0  0  0  0
    6.1030    2.2690    0.0000 H   0  0  0  0  0  0  0  0  0  0  0  0
    5.2780    3.0940    0.0000 H   0  0  0  0  0  0  0  0  0  0  0  0
    4.4530    2.2690    0.0000 H   0  0  0  0  0  0  0  0  0  0  0  0
    6.7070    1.4440    0.0000 H   0  0  0  0  0  0  0  0  0  0  0  0
    3.8360    2.2980    0.0000 H   0  0  0  0  0  0  0  0  0  0  0  0
    2.3660   -0.2260    0.0000 H   0  0  0  0  0  0  0  0  0  0  0  0
    3.8360   -1.0600    0.0000 H   0  0  0  0  0  0  0  0  0  0  0  0
    1.2410    1.7710    0.0000 H   0  0  0  0  0  0  0  0  0  0  0  0
    0.9340    0.6450    0.0000 H   0  0  0  0  0  0  0  0  0  0  0  0
    2.0590    0.3380    0.0000 H   0  0  0  0  0  0  0  0  0  0  0  0
  1  2  1  0  0  0  0
  1  4  2  0  0  0  0
  2  3  1  0  0  0  0
  2 18  1  0  0  0  0
  2 34  1  0  0  0  0
  3 35  1  0  0  0  0
  3 36  1  0  0  0  0
  3 37  1  0  0  0  0
  4  5  1  0  0  0  0
  5  6  1  0  0  0  0
  5 14  2  0  0  0  0
  6  7  2  0  0  0  0
  6 38  1  0  0  0  0
  7  8  1  0  0  0  0
  7 17  1  0  0  0  0
  8  9  1  0  0  0  0
  8 13  2  0  0  0  0
  9 10  2  0  0  0  0
  9 39  1  0  0  0  0
 10 11  1  0  0  0  0
 10 16  1  0  0  0  0
 11 12  2  0  0  0  0
 11 40  1  0  0  0  0
 12 13  1  0  0  0  0
 12 41  1  0  0  0  0
 13 14  1  0  0  0  0
 15 16  1  0  0  0  0
 15 42  1  0  0  0  0
 15 43  1  0  0  0  0
 15 44  1  0  0  0  0
 17 45  1  0  0  0  0
 17 46  1  0  0  0  0
 17 47  1  0  0  0  0
 18 19  1  0  0  0  0
 18 48  1  0  0  0  0
 18 49  1  0  0  0  0
 19 20  2  0  0  0  0
 20 21  1  0  0  0  0
 21 22  2  0  0  0  0
 21 27  1  0  0  0  0
 22 26  1  0  0  0  0
 23 24  1  0  0  0  0
 23 50  1  0  0  0  0
 23 51  1  0  0  0  0
 23 52  1  0  0  0  0
 24 25  1  0  0  0  0
 24 27  2  0  0  0  0
 25 26  1  0  0  0  0
 25 28  2  0  0  0  0
 26 31  2  0  0  0  0
 27 53  1  0  0  0  0
 28 29  1  0  0  0  0
 28 54  1  0  0  0  0
 29 30  2  0  0  0  0
 29 33  1  0  0  0  0
 30 31  1  0  0  0  0
 30 55  1  0  0  0  0
 31 56  1  0  0  0  0
 32 33  1  0  0  0  0
 32 57  1  0  0  0  0
 32 58  1  0  0  0  0
 32 59  1  0  0  0  0
M  END
> <Molecule name>
686357

> <Activity>
1

$$$$
677617
  MOE2011           2D

 49 51  0  0  1  0  0  0  0  0999 V2000
    2.9070   -0.6600    0.0000 C   0  0  3  0  0  0  0  0  0  0  0  0
    3.6220   -0.2480    0.0000 C   0  0  3  0  0  0  0  0  0  0  0  0
    4.1750    0.3660    0.0000 C   0  0  3  0  0  0  0  0  0  0  0  0
    4.9280    0.0300    0.0000 O   0  0  0  0  0  0  0  0  0  0  0  0
    4.8420   -0.7900    0.0000 C   0  0  0  0  0  0  0  0  0  0  0  0
    5.4550   -1.3430    0.0000 O   0  0  0  0  0  0  0  0  0  0  0  0
    2.9070   -1.4850    0.0000 C   0  0  0  0  0  0  0  0  0  0  0  0
    2.1930   -1.8980    0.0000 C   0  0  0  0  0  0  0  0  0  0  0  0
    2.1930   -2.7230    0.0000 C   0  0  0  0  0  0  0  0  0  0  0  0
    2.9070   -3.1350    0.0000 C   0  0  0  0  0  0  0  0  0  0  0  0
    3.6220   -2.7230    0.0000 C   0  0  0  0  0  0  0  0  0  0  0  0
    3.6220   -1.8980    0.0000 C   0  0  0  0  0  0  0  0  0  0  0  0
    2.0820   -0.6600    0.0000 C   0  0  0  0  0  0  0  0  0  0  0  0
    1.6700   -1.3740    0.0000 C   0  0  0  0  0  0  0  0  0  0  0  0
    3.0090    0.3040    0.0000 O   0  0  0  0  0  0  0  0  0  0  0  0
    2.2020    0.4760    0.0000 C   0  0  0  0  0  0  0  0  0  0  0  0
    1.9470    1.2610    0.0000 O   0  0  0  0  0  0  0  0  0  0  0  0
    1.6500   -0.1370    0.0000 C   0  0  0  0  0  0  0  0  0  0  0  0
    4.0340   -0.9620    0.0000 C   0  0  0  0  0  0  0  0  0  0  0  0
    4.5190   -1.6290    0.0000 O   0  0  0  0  0  0  0  0  0  0  0  0
    4.0030    1.1720    0.0000 C   0  0  3  0  0  0  0  0  0  0  0  0
    4.5550    1.7850    0.0000 C   0  0  0  0  0  0  0  0  0  0  0  0
    4.1420    2.5000    0.0000 O   0  0  0  0  0  0  0  0  0  0  0  0
    3.3360    2.3280    0.0000 C   0  0  0  0  0  0  0  0  0  0  0  0
    3.1640    3.1350    0.0000 C   0  0  0  0  0  0  0  0  0  0  0  0
    2.5150    2.4150    0.0000 C   0  0  0  0  0  0  0  0  0  0  0  0
    3.2490    1.5080    0.0000 O   0  0  0  0  0  0  0  0  0  0  0  0
    2.7750   -0.1670    0.0000 H   0  0  0  0  0  0  0  0  0  0  0  0
    4.5710    0.6870    0.0000 H   0  0  0  0  0  0  0  0  0  0  0  0
    1.7500   -1.6420    0.0000 H   0  0  0  0  0  0  0  0  0  0  0  0
    1.7500   -2.9780    0.0000 H   0  0  0  0  0  0  0  0  0  0  0  0
    2.9070   -3.6470    0.0000 H   0  0  0  0  0  0  0  0  0  0  0  0
    4.0650   -2.9780    0.0000 H   0  0  0  0  0  0  0  0  0  0  0  0
    4.0650   -1.6420    0.0000 H   0  0  0  0  0  0  0  0  0  0  0  0
    1.8270   -0.2170    0.0000 H   0  0  0  0  0  0  0  0  0  0  0  0
    1.1580   -1.3740    0.0000 H   0  0  0  0  0  0  0  0  0  0  0  0
    1.9260   -1.8180    0.0000 H   0  0  0  0  0  0  0  0  0  0  0  0
    1.2700    0.2050    0.0000 H   0  0  0  0  0  0  0  0  0  0  0  0
    1.3080   -0.5170    0.0000 H   0  0  0  0  0  0  0  0  0  0  0  0
    2.0300   -0.4790    0.0000 H   0  0  0  0  0  0  0  0  0  0  0  0
    3.6050    0.8510    0.0000 H   0  0  0  0  0  0  0  0  0  0  0  0
    4.8970    1.4050    0.0000 H   0  0  0  0  0  0  0  0  0  0  0  0
    4.9680    2.0860    0.0000 H   0  0  0  0  0  0  0  0  0  0  0  0
    3.6640    3.2420    0.0000 H   0  0  0  0  0  0  0  0  0  0  0  0
    3.0580    3.6360    0.0000 H   0  0  0  0  0  0  0  0  0  0  0  0
    2.6630    3.0290    0.0000 H   0  0  0  0  0  0  0  0  0  0  0  0
    2.5680    2.9230    0.0000 H   0  0  0  0  0  0  0  0  0  0  0  0
    2.0060    2.4680    0.0000 H   0  0  0  0  0  0  0  0  0  0  0  0
    2.4610    1.9060    0.0000 H   0  0  0  0  0  0  0  0  0  0  0  0
  1  2  1  0  0  0  0
  1  7  1  0  0  0  0
  1 13  1  0  0  0  0
  1 28  1  0  0  0  0
  2  3  1  0  0  0  0
  2 15  1  0  0  0  0
  2 19  1  0  0  0  0
  3  4  1  0  0  0  0
  3 21  1  0  0  0  0
  3 29  1  0  0  0  0
  4  5  1  0  0  0  0
  5  6  2  0  0  0  0
  5 19  1  0  0  0  0
  7  8  1  0  0  0  0
  7 12  2  0  0  0  0
  8  9  2  0  0  0  0
  8 30  1  0  0  0  0
  9 10  1  0  0  0  0
  9 31  1  0  0  0  0
 10 11  2  0  0  0  0
 10 32  1  0  0  0  0
 11 12  1  0  0  0  0
 11 33  1  0  0  0  0
 12 34  1  0  0  0  0
 13 14  2  0  0  0  0
 13 35  1  0  0  0  0
 14 36  1  0  0  0  0
 14 37  1  0  0  0  0
 15 16  1  0  0  0  0
 16 17  2  0  0  0  0
 16 18  1  0  0  0  0
 18 38  1  0  0  0  0
 18 39  1  0  0  0  0
 18 40  1  0  0  0  0
 19 20  2  0  0  0  0
 21 22  1  0  0  0  0
 21 27  1  0  0  0  0
 21 41  1  0  0  0  0
 22 23  1  0  0  0  0
 22 42  1  0  0  0  0
 22 43  1  0  0  0  0
 23 24  1  0  0  0  0
 24 25  1  0  0  0  0
 24 26  1  0  0  0  0
 24 27  1  0  0  0  0
 25 44  1  0  0  0  0
 25 45  1  0  0  0  0
 25 46  1  0  0  0  0
 26 47  1  0  0  0  0
 26 48  1  0  0  0  0
 26 49  1  0  0  0  0
M  END
> <Molecule name>
677617

> <Activity>
1

$$$$
689735
  MOE2011           2D

 48 49  0  0  0  0  0  0  0  0999 V2000
    6.6510    0.0000    0.0000 C   0  0  0  0  0  0  0  0  0  0  0  0
    5.9370   -0.4120    0.0000 C   0  0  0  0  0  0  0  0  0  0  0  0
    5.9370   -1.2380    0.0000 C   0  0  0  0  0  0  0  0  0  0  0  0
    5.2220   -1.6500    0.0000 C   0  0  0  0  0  0  0  0  0  0  0  0
    5.2220   -2.4750    0.0000 O   0  0  0  0  0  0  0  0  0  0  0  0
    6.6510    0.8250    0.0000 O   0  0  0  0  0  0  0  0  0  0  0  0
    7.3660   -0.4120    0.0000 O   0  0  0  0  0  0  0  0  0  0  0  0
    8.0800    0.0000    0.0000 C   0  0  0  0  0  0  0  0  0  0  0  0
    5.2220    0.0000    0.0000 C   0  0  0  0  0  0  0  0  0  0  0  0
    4.5080   -0.4120    0.0000 C   0  0  0  0  0  0  0  0  0  0  0  0
    3.7930    0.0000    0.0000 C   0  0  0  0  0  0  0  0  0  0  0  0
    3.0790   -0.4120    0.0000 C   0  0  0  0  0  0  0  0  0  0  0  0
    2.3640    0.0000    0.0000 C   0  0  0  0  0  0  0  0  0  0  0  0
    2.3640    0.8250    0.0000 C   0  0  0  0  0  0  0  0  0  0  0  0
    3.0790    1.2380    0.0000 C   0  0  0  0  0  0  0  0  0  0  0  0
    3.7930    0.8250    0.0000 C   0  0  0  0  0  0  0  0  0  0  0  0
    1.6500    1.2380    0.0000 C   0  0  0  0  0  0  0  0  0  0  0  0
    4.5080   -1.2380    0.0000 N   0  0  0  0  0  0  0  0  0  0  0  0
    4.3970    0.8250    0.0000 O   0  0  0  0  0  0  0  0  0  0  0  0
    5.2220    0.8250    0.0000 P   0  0  0  0  0  0  0  0  0  0  0  0
    6.0470    0.8250    0.0000 O   0  0  0  0  0  0  0  0  0  0  0  0
    6.4600    1.5400    0.0000 C   0  0  0  0  0  0  0  0  0  0  0  0
    7.2850    1.5400    0.0000 C   0  0  0  0  0  0  0  0  0  0  0  0
    5.2220    1.6500    0.0000 O   0  0  0  0  0  0  0  0  0  0  0  0
    4.5080    2.0620    0.0000 C   0  0  0  0  0  0  0  0  0  0  0  0
    4.5080    2.8880    0.0000 C   0  0  0  0  0  0  0  0  0  0  0  0
    6.6510   -1.6500    0.0000 H   0  0  0  0  0  0  0  0  0  0  0  0
    8.4930   -0.7140    0.0000 H   0  0  0  0  0  0  0  0  0  0  0  0
    8.7950    0.4120    0.0000 H   0  0  0  0  0  0  0  0  0  0  0  0
    7.6680    0.7140    0.0000 H   0  0  0  0  0  0  0  0  0  0  0  0
    3.0790   -1.2380    0.0000 H   0  0  0  0  0  0  0  0  0  0  0  0
    1.6500   -0.4120    0.0000 H   0  0  0  0  0  0  0  0  0  0  0  0
    3.0790    2.0620    0.0000 H   0  0  0  0  0  0  0  0  0  0  0  0
    4.5080    1.2380    0.0000 H   0  0  0  0  0  0  0  0  0  0  0  0
    2.0620    1.9520    0.0000 H   0  0  0  0  0  0  0  0  0  0  0  0
    0.9360    1.6500    0.0000 H   0  0  0  0  0  0  0  0  0  0  0  0
    1.2380    0.5230    0.0000 H   0  0  0  0  0  0  0  0  0  0  0  0
    3.7930   -1.6500    0.0000 H   0  0  0  0  0  0  0  0  0  0  0  0
    5.7600    1.9770    0.0000 H   0  0  0  0  0  0  0  0  0  0  0  0
    6.4310    2.3640    0.0000 H   0  0  0  0  0  0  0  0  0  0  0  0
    7.2850    0.7140    0.0000 H   0  0  0  0  0  0  0  0  0  0  0  0
    8.1100    1.5400    0.0000 H   0  0  0  0  0  0  0  0  0  0  0  0
    7.2850    2.3640    0.0000 H   0  0  0  0  0  0  0  0  0  0  0  0
    4.0710    1.3630    0.0000 H   0  0  0  0  0  0  0  0  0  0  0  0
    3.6830    2.0340    0.0000 H   0  0  0  0  0  0  0  0  0  0  0  0
    5.3330    2.8880    0.0000 H   0  0  0  0  0  0  0  0  0  0  0  0
    4.5080    3.7130    0.0000 H   0  0  0  0  0  0  0  0  0  0  0  0
    3.6830    2.8880    0.0000 H   0  0  0  0  0  0  0  0  0  0  0  0
  1  2  1  0  0  0  0
  1  6  2  0  0  0  0
  1  7  1  0  0  0  0
  2  3  2  0  0  0  0
  2  9  1  0  0  0  0
  3  4  1  0  0  0  0
  3 27  1  0  0  0  0
  4  5  2  0  0  0  0
  4 18  1  0  0  0  0
  7  8  1  0  0  0  0
  8 28  1  0  0  0  0
  8 29  1  0  0  0  0
  8 30  1  0  0  0  0
  9 10  2  0  0  0  0
  9 20  1  0  0  0  0
 10 11  1  0  0  0  0
 10 18  1  0  0  0  0
 11 12  1  0  0  0  0
 11 16  2  0  0  0  0
 12 13  2  0  0  0  0
 12 31  1  0  0  0  0
 13 14  1  0  0  0  0
 13 32  1  0  0  0  0
 14 15  2  0  0  0  0
 14 17  1  0  0  0  0
 15 16  1  0  0  0  0
 15 33  1  0  0  0  0
 16 34  1  0  0  0  0
 17 35  1  0  0  0  0
 17 36  1  0  0  0  0
 17 37  1  0  0  0  0
 18 38  1  0  0  0  0
 19 20  2  0  0  0  0
 20 21  1  0  0  0  0
 20 24  1  0  0  0  0
 21 22  1  0  0  0  0
 22 23  1  0  0  0  0
 22 39  1  0  0  0  0
 22 40  1  0  0  0  0
 23 41  1  0  0  0  0
 23 42  1  0  0  0  0
 23 43  1  0  0  0  0
 24 25  1  0  0  0  0
 25 26  1  0  0  0  0
 25 44  1  0  0  0  0
 25 45  1  0  0  0  0
 26 46  1  0  0  0  0
 26 47  1  0  0  0  0
 26 48  1  0  0  0  0
M  END
> <Molecule name>
689735

> <Activity>
1

$$$$
605440
  MOE2011           2D

 27 28  0  0  1  0  0  0  0  0999 V2000
    1.7960   -2.0340    0.0000 F   0  0  0  0  0  0  0  0  0  0  0  0
    2.3070   -1.3860    0.0000 C   0  0  0  0  0  0  0  0  0  0  0  0
    2.8180   -0.7380    0.0000 C   0  0  0  0  0  0  0  0  0  0  0  0
    3.6230   -0.9180    0.0000 C   0  0  0  0  0  0  0  0  0  0  0  0
    4.2660   -0.4000    0.0000 C   0  0  0  0  0  0  0  0  0  0  0  0
    5.0420    0.6800    0.0000 S   0  0  0  0  0  0  0  0  0  0  0  0
    4.2620    0.4250    0.0000 N   0  0  0  0  0  0  0  0  0  0  0  0
    5.5260    0.0190    0.0000 C   0  0  0  0  0  0  0  0  0  0  0  0
    5.0480   -0.6480    0.0000 C   0  0  0  0  0  0  0  0  0  0  0  0
    5.7080    1.1680    0.0000 O   0  0  0  0  0  0  0  0  0  0  0  0
    4.7830    1.4640    0.0000 O   0  0  0  0  0  0  0  0  0  0  0  0
    2.2930    1.3910    0.0000 C   0  0  0  0  0  0  0  0  0  0  0  0
    2.8100    0.7480    0.0000 C   0  0  0  0  0  0  0  0  0  0  0  0
    3.6140    0.9360    0.0000 C   0  0  0  0  0  0  0  0  0  0  0  0
    1.7750    2.0340    0.0000 F   0  0  0  0  0  0  0  0  0  0  0  0
    1.6500    0.8730    0.0000 F   0  0  0  0  0  0  0  0  0  0  0  0
    2.9350    1.9080    0.0000 F   0  0  0  0  0  0  0  0  0  0  0  0
    2.4560    0.0030    0.0000 C   0  0  0  0  0  0  0  0  0  0  0  0
    2.9540   -1.8970    0.0000 F   0  0  0  0  0  0  0  0  0  0  0  0
    1.6590   -0.8750    0.0000 F   0  0  0  0  0  0  0  0  0  0  0  0
    3.7400   -1.4160    0.0000 H   0  0  0  0  0  0  0  0  0  0  0  0
    5.9080   -0.3220    0.0000 H   0  0  0  0  0  0  0  0  0  0  0  0
    5.9050    0.3630    0.0000 H   0  0  0  0  0  0  0  0  0  0  0  0
    4.8430   -1.1160    0.0000 H   0  0  0  0  0  0  0  0  0  0  0  0
    5.4920   -0.9010    0.0000 H   0  0  0  0  0  0  0  0  0  0  0  0
    3.7260    1.4360    0.0000 H   0  0  0  0  0  0  0  0  0  0  0  0
    1.9450    0.0010    0.0000 H   0  0  0  0  0  0  0  0  0  0  0  0
  1  2  1  0  0  0  0
  2  3  1  0  0  0  0
  2 19  1  0  0  0  0
  2 20  1  0  0  0  0
  3  4  1  0  0  0  0
  3 18  2  0  0  0  0
  4  5  2  0  0  0  0
  4 21  1  0  0  0  0
  5  7  1  0  0  0  0
  5  9  1  0  0  0  0
  6  7  1  0  0  0  0
  6  8  1  0  0  0  0
  6 10  2  0  0  0  0
  6 11  2  0  0  0  0
  7 14  1  0  0  0  0
  8  9  1  0  0  0  0
  8 22  1  0  0  0  0
  8 23  1  0  0  0  0
  9 24  1  0  0  0  0
  9 25  1  0  0  0  0
 12 13  1  0  0  0  0
 12 15  1  0  0  0  0
 12 16  1  0  0  0  0
 12 17  1  0  0  0  0
 13 14  2  0  0  0  0
 13 18  1  0  0  0  0
 14 26  1  0  0  0  0
 18 27  1  0  0  0  0
M  END
> <Molecule name>
605440

> <Activity>
1

$$$$
40341
  MOE2011           2D

 48 52  0  0  0  0  0  0  0  0999 V2000
    3.8160    2.1130    0.0000 C   0  0  0  0  0  0  0  0  0  0  0  0
    4.5630    1.6890    0.0000 C   0  0  0  0  0  0  0  0  0  0  0  0
    4.5630    0.8310    0.0000 C   0  0  0  0  0  0  0  0  0  0  0  0
    3.8160    0.4070    0.0000 C   0  0  0  0  0  0  0  0  0  0  0  0
    3.8060   -0.4180    0.0000 O   0  0  0  0  0  0  0  0  0  0  0  0
    3.8060    2.9380    0.0000 O   0  0  0  0  0  0  0  0  0  0  0  0
    3.0780    1.6720    0.0000 C   0  0  0  0  0  0  0  0  0  0  0  0
    3.0780    0.8480    0.0000 C   0  0  0  0  0  0  0  0  0  0  0  0
    2.3640    0.4360    0.0000 C   0  0  0  0  0  0  0  0  0  0  0  0
    1.6500    0.8480    0.0000 C   0  0  0  0  0  0  0  0  0  0  0  0
    1.6500    1.6720    0.0000 C   0  0  0  0  0  0  0  0  0  0  0  0
    2.3640    2.0850    0.0000 C   0  0  0  0  0  0  0  0  0  0  0  0
    5.2760    2.1050    0.0000 Cl  0  0  0  0  0  0  0  0  0  0  0  0
    5.2760    0.4150    0.0000 N   0  0  0  0  0  0  0  0  0  0  0  0
    5.9920    0.8250    0.0000 C   0  0  0  0  0  0  0  0  0  0  0  0
    6.7050    0.4100    0.0000 C   0  0  0  0  0  0  0  0  0  0  0  0
    7.4140   -0.8310    0.0000 C   0  0  0  0  0  0  0  0  0  0  0  0
    6.7010   -0.4150    0.0000 N   0  0  0  0  0  0  0  0  0  0  0  0
    8.1610   -0.4070    0.0000 C   0  0  0  0  0  0  0  0  0  0  0  0
    8.1710    0.4180    0.0000 O   0  0  0  0  0  0  0  0  0  0  0  0
    8.8990   -0.8480    0.0000 C   0  0  0  0  0  0  0  0  0  0  0  0
    8.8990   -1.6720    0.0000 C   0  0  0  0  0  0  0  0  0  0  0  0
    9.6130   -2.0850    0.0000 C   0  0  0  0  0  0  0  0  0  0  0  0
   10.3280   -1.6720    0.0000 C   0  0  0  0  0  0  0  0  0  0  0  0
   10.3280   -0.8480    0.0000 C   0  0  0  0  0  0  0  0  0  0  0  0
    9.6130   -0.4360    0.0000 C   0  0  0  0  0  0  0  0  0  0  0  0
    8.1610   -2.1130    0.0000 C   0  0  0  0  0  0  0  0  0  0  0  0
    7.4140   -1.6890    0.0000 C   0  0  0  0  0  0  0  0  0  0  0  0
    6.7010   -2.1050    0.0000 Cl  0  0  0  0  0  0  0  0  0  0  0  0
    8.1710   -2.9380    0.0000 O   0  0  0  0  0  0  0  0  0  0  0  0
    5.9850   -0.8250    0.0000 C   0  0  0  0  0  0  0  0  0  0  0  0
    5.2730   -0.4100    0.0000 C   0  0  0  0  0  0  0  0  0  0  0  0
    2.3640   -0.0760    0.0000 H   0  0  0  0  0  0  0  0  0  0  0  0
    1.2070    0.5920    0.0000 H   0  0  0  0  0  0  0  0  0  0  0  0
    1.2070    1.9290    0.0000 H   0  0  0  0  0  0  0  0  0  0  0  0
    2.3640    2.5970    0.0000 H   0  0  0  0  0  0  0  0  0  0  0  0
    6.3220    1.2150    0.0000 H   0  0  0  0  0  0  0  0  0  0  0  0
    5.6640    1.2180    0.0000 H   0  0  0  0  0  0  0  0  0  0  0  0
    7.2080    0.3190    0.0000 H   0  0  0  0  0  0  0  0  0  0  0  0
    6.8810    0.8890    0.0000 H   0  0  0  0  0  0  0  0  0  0  0  0
    9.6130   -2.5970    0.0000 H   0  0  0  0  0  0  0  0  0  0  0  0
   10.7700   -1.9290    0.0000 H   0  0  0  0  0  0  0  0  0  0  0  0
   10.7700   -0.5920    0.0000 H   0  0  0  0  0  0  0  0  0  0  0  0
    9.6130    0.0760    0.0000 H   0  0  0  0  0  0  0  0  0  0  0  0
    5.6550   -1.2150    0.0000 H   0  0  0  0  0  0  0  0  0  0  0  0
    6.3130   -1.2180    0.0000 H   0  0  0  0  0  0  0  0  0  0  0  0
    4.7700   -0.3190    0.0000 H   0  0  0  0  0  0  0  0  0  0  0  0
    5.0960   -0.8890    0.0000 H   0  0  0  0  0  0  0  0  0  0  0  0
  1  2  1  0  0  0  0
  1  6  2  0  0  0  0
  1  7  1  0  0  0  0
  2  3  2  0  0  0  0
  2 13  1  0  0  0  0
  3  4  1  0  0  0  0
  3 14  1  0  0  0  0
  4  5  2  0  0  0  0
  4  8  1  0  0  0  0
  7  8  1  0  0  0  0
  7 12  2  0  0  0  0
  8  9  2  0  0  0  0
  9 10  1  0  0  0  0
  9 33  1  0  0  0  0
 10 11  2  0  0  0  0
 10 34  1  0  0  0  0
 11 12  1  0  0  0  0
 11 35  1  0  0  0  0
 12 36  1  0  0  0  0
 14 15  1  0  0  0  0
 14 32  1  0  0  0  0
 15 16  1  0  0  0  0
 15 37  1  0  0  0  0
 15 38  1  0  0  0  0
 16 18  1  0  0  0  0
 16 39  1  0  0  0  0
 16 40  1  0  0  0  0
 17 18  1  0  0  0  0
 17 19  1  0  0  0  0
 17 28  2  0  0  0  0
 18 31  1  0  0  0  0
 19 20  2  0  0  0  0
 19 21  1  0  0  0  0
 21 22  1  0  0  0  0
 21 26  2  0  0  0  0
 22 23  2  0  0  0  0
 22 27  1  0  0  0  0
 23 24  1  0  0  0  0
 23 41  1  0  0  0  0
 24 25  2  0  0  0  0
 24 42  1  0  0  0  0
 25 26  1  0  0  0  0
 25 43  1  0  0  0  0
 26 44  1  0  0  0  0
 27 28  1  0  0  0  0
 27 30  2  0  0  0  0
 28 29  1  0  0  0  0
 31 32  1  0  0  0  0
 31 45  1  0  0  0  0
 31 46  1  0  0  0  0
 32 47  1  0  0  0  0
 32 48  1  0  0  0  0
M  END
> <Molecule name>
40341

> <Activity>
1

$$$$
629266
  MOE2011           2D

 61 63  0  0  1  0  0  0  0  0999 V2000
    4.4520   -3.9220    0.0000 C   0  0  0  0  0  0  0  0  0  0  0  0
    4.4520   -3.0620    0.0000 C   0  0  0  0  0  0  0  0  0  0  0  0
    5.1990   -2.6380    0.0000 C   0  0  0  0  0  0  0  0  0  0  0  0
    5.9370   -3.0800    0.0000 C   0  0  0  0  0  0  0  0  0  0  0  0
    5.9370   -3.9050    0.0000 C   0  0  0  0  0  0  0  0  0  0  0  0
    5.1990   -4.3450    0.0000 C   0  0  0  0  0  0  0  0  0  0  0  0
    6.6510   -2.6670    0.0000 C   0  0  0  0  0  0  0  0  0  0  0  0
    7.3660   -3.0800    0.0000 C   0  0  0  0  0  0  0  0  0  0  0  0
    7.3660   -3.9050    0.0000 C   0  0  0  0  0  0  0  0  0  0  0  0
    6.6510   -4.3170    0.0000 N   0  0  0  0  0  0  0  0  0  0  0  0
    8.1030   -4.3450    0.0000 C   0  0  0  0  0  0  0  0  0  0  0  0
    8.8510   -3.9220    0.0000 C   0  0  0  0  0  0  0  0  0  0  0  0
    8.8510   -3.0620    0.0000 C   0  0  0  0  0  0  0  0  0  0  0  0
    8.1030   -2.6380    0.0000 C   0  0  0  0  0  0  0  0  0  0  0  0
    9.5630   -2.6470    0.0000 O   0  0  0  0  0  0  0  0  0  0  0  0
   10.2800   -3.0570    0.0000 C   0  0  0  0  0  0  0  0  0  0  0  0
    6.6510   -1.8420    0.0000 N   0  0  0  0  0  0  0  0  0  0  0  0
    5.9370   -1.4300    0.0000 C   0  0  0  0  0  0  0  0  0  0  0  0
    5.9370   -0.6050    0.0000 C   0  0  0  0  0  0  0  0  0  0  0  0
    5.2220   -0.1920    0.0000 C   0  0  0  0  0  0  0  0  0  0  0  0
    5.2220    0.6330    0.0000 C   0  0  0  0  0  0  0  0  0  0  0  0
    4.5080    1.0450    0.0000 C   0  0  0  0  0  0  0  0  0  0  0  0
    4.5080    1.8700    0.0000 C   0  0  0  0  0  0  0  0  0  0  0  0
    3.7930    2.2830    0.0000 N   0  0  0  0  0  0  0  0  0  0  0  0
    3.7930    3.1080    0.0000 C   0  0  0  0  0  0  0  0  0  0  0  0
    3.0790    3.5200    0.0000 C   0  0  0  0  0  0  0  0  0  0  0  0
    3.0790    1.8700    0.0000 C   0  0  0  0  0  0  0  0  0  0  0  0
    2.3640    2.2830    0.0000 C   0  0  0  0  0  0  0  0  0  0  0  0
    1.6500    1.8700    0.0000 Cl  0  0  0  0  0  0  0  0  0  0  0  0
    3.0790    4.3450    0.0000 Cl  0  0  0  0  0  0  0  0  0  0  0  0
    4.0100   -4.1800    0.0000 H   0  0  0  0  0  0  0  0  0  0  0  0
    4.0100   -2.8050    0.0000 H   0  0  0  0  0  0  0  0  0  0  0  0
    5.2050   -2.1270    0.0000 H   0  0  0  0  0  0  0  0  0  0  0  0
    5.2050   -4.8570    0.0000 H   0  0  0  0  0  0  0  0  0  0  0  0
    8.0970   -4.8570    0.0000 H   0  0  0  0  0  0  0  0  0  0  0  0
    9.2930   -4.1800    0.0000 H   0  0  0  0  0  0  0  0  0  0  0  0
    8.0970   -2.1270    0.0000 H   0  0  0  0  0  0  0  0  0  0  0  0
   10.0250   -3.5000    0.0000 H   0  0  0  0  0  0  0  0  0  0  0  0
   10.7230   -3.3110    0.0000 H   0  0  0  0  0  0  0  0  0  0  0  0
   10.5340   -2.6130    0.0000 H   0  0  0  0  0  0  0  0  0  0  0  0
    7.0940   -1.5860    0.0000 H   0  0  0  0  0  0  0  0  0  0  0  0
    5.4340   -1.3410    0.0000 H   0  0  0  0  0  0  0  0  0  0  0  0
    5.7620   -1.9100    0.0000 H   0  0  0  0  0  0  0  0  0  0  0  0
    6.4410   -0.6930    0.0000 H   0  0  0  0  0  0  0  0  0  0  0  0
    6.1120   -0.1240    0.0000 H   0  0  0  0  0  0  0  0  0  0  0  0
    4.7190   -0.1030    0.0000 H   0  0  0  0  0  0  0  0  0  0  0  0
    5.0470   -0.6720    0.0000 H   0  0  0  0  0  0  0  0  0  0  0  0
    5.7260    0.5440    0.0000 H   0  0  0  0  0  0  0  0  0  0  0  0
    5.3970    1.1140    0.0000 H   0  0  0  0  0  0  0  0  0  0  0  0
    4.0050    1.1340    0.0000 H   0  0  0  0  0  0  0  0  0  0  0  0
    4.3330    0.5650    0.0000 H   0  0  0  0  0  0  0  0  0  0  0  0
    5.0120    1.7820    0.0000 H   0  0  0  0  0  0  0  0  0  0  0  0
    4.6830    2.3510    0.0000 H   0  0  0  0  0  0  0  0  0  0  0  0
    4.2970    3.0200    0.0000 H   0  0  0  0  0  0  0  0  0  0  0  0
    3.9680    3.5890    0.0000 H   0  0  0  0  0  0  0  0  0  0  0  0
    2.5760    3.6090    0.0000 H   0  0  0  0  0  0  0  0  0  0  0  0
    2.9040    3.0400    0.0000 H   0  0  0  0  0  0  0  0  0  0  0  0
    2.7510    1.4780    0.0000 H   0  0  0  0  0  0  0  0  0  0  0  0
    3.4080    1.4780    0.0000 H   0  0  0  0  0  0  0  0  0  0  0  0
    2.6940    2.6750    0.0000 H   0  0  0  0  0  0  0  0  0  0  0  0
    2.0360    2.6750    0.0000 H   0  0  0  0  0  0  0  0  0  0  0  0
  1  2  1  0  0  0  0
  1  6  2  0  0  0  0
  1 31  1  0  0  0  0
  2  3  2  0  0  0  0
  2 32  1  0  0  0  0
  3  4  1  0  0  0  0
  3 33  1  0  0  0  0
  4  5  1  0  0  0  0
  4  7  2  0  0  0  0
  5  6  1  0  0  0  0
  5 10  2  0  0  0  0
  6 34  1  0  0  0  0
  7  8  1  0  0  0  0
  7 17  1  0  0  0  0
  8  9  1  0  0  0  0
  8 14  2  0  0  0  0
  9 10  1  0  0  0  0
  9 11  2  0  0  0  0
 11 12  1  0  0  0  0
 11 35  1  0  0  0  0
 12 13  2  0  0  0  0
 12 36  1  0  0  0  0
 13 14  1  0  0  0  0
 13 15  1  0  0  0  0
 14 37  1  0  0  0  0
 15 16  1  0  0  0  0
 16 38  1  0  0  0  0
 16 39  1  0  0  0  0
 16 40  1  0  0  0  0
 17 18  1  0  0  0  0
 17 41  1  0  0  0  0
 18 19  1  0  0  0  0
 18 42  1  0  0  0  0
 18 43  1  0  0  0  0
 19 20  1  0  0  0  0
 19 44  1  0  0  0  0
 19 45  1  0  0  0  0
 20 21  1  0  0  0  0
 20 46  1  0  0  0  0
 20 47  1  0  0  0  0
 21 22  1  0  0  0  0
 21 48  1  0  0  0  0
 21 49  1  0  0  0  0
 22 23  1  0  0  0  0
 22 50  1  0  0  0  0
 22 51  1  0  0  0  0
 23 24  1  0  0  0  0
 23 52  1  0  0  0  0
 23 53  1  0  0  0  0
 24 25  1  0  0  0  0
 24 27  1  0  0  0  0
 25 26  1  0  0  0  0
 25 54  1  0  0  0  0
 25 55  1  0  0  0  0
 26 30  1  0  0  0  0
 26 56  1  0  0  0  0
 26 57  1  0  0  0  0
 27 28  1  0  0  0  0
 27 58  1  0  0  0  0
 27 59  1  0  0  0  0
 28 29  1  0  0  0  0
 28 60  1  0  0  0  0
 28 61  1  0  0  0  0
M  END
> <Molecule name>
629266

> <Activity>
1

$$$$
692584
  MOE2011           2D

 43 45  0  0  0  0  0  0  0  0999 V2000
    1.6500   -3.0940    0.0000 Cl  0  0  0  0  0  0  0  0  0  0  0  0
    2.3640   -2.6810    0.0000 C   0  0  0  0  0  0  0  0  0  0  0  0
    3.0790   -3.0940    0.0000 C   0  0  0  0  0  0  0  0  0  0  0  0
    3.7930   -2.6810    0.0000 C   0  0  0  0  0  0  0  0  0  0  0  0
    3.7930   -1.8560    0.0000 C   0  0  0  0  0  0  0  0  0  0  0  0
    4.5080   -1.4440    0.0000 C   0  0  0  0  0  0  0  0  0  0  0  0
    5.2220   -1.8560    0.0000 C   0  0  0  0  0  0  0  0  0  0  0  0
    5.9370   -1.4440    0.0000 C   0  0  0  0  0  0  0  0  0  0  0  0
    5.9370   -0.6190    0.0000 C   0  0  0  0  0  0  0  0  0  0  0  0
    5.2220   -0.2060    0.0000 C   0  0  0  0  0  0  0  0  0  0  0  0
    4.5080   -0.6190    0.0000 C   0  0  0  0  0  0  0  0  0  0  0  0
    3.7930   -0.2060    0.0000 O   0  0  0  0  0  0  0  0  0  0  0  0
    5.2220    2.2690    0.0000 O   0  0  0  0  0  0  0  0  0  0  0  0
    5.9370    1.8560    0.0000 C   0  0  0  0  0  0  0  0  0  0  0  0
    5.9370    1.0310    0.0000 C   0  0  0  0  0  0  0  0  0  0  0  0
    5.2220    0.6190    0.0000 C   0  0  0  0  0  0  0  0  0  0  0  0
    6.6510    2.2690    0.0000 O   0  0  0  0  0  0  0  0  0  0  0  0
    6.6510    0.6190    0.0000 C   0  0  0  0  0  0  0  0  0  0  0  0
    6.6510   -0.2060    0.0000 O   0  0  0  0  0  0  0  0  0  0  0  0
    7.3660    1.0310    0.0000 O   0  0  0  0  0  0  0  0  0  0  0  0
    4.5080    1.0310    0.0000 C   0  0  0  0  0  0  0  0  0  0  0  0
    6.7380   -2.6760    0.0000 S   0  0  0  0  0  0  0  0  0  0  0  0
    7.5450   -2.8480    0.0000 C   0  0  0  0  0  0  0  0  0  0  0  0
    7.9570   -2.1340    0.0000 C   0  0  0  0  0  0  0  0  0  0  0  0
    7.4050   -1.5200    0.0000 C   0  0  0  0  0  0  0  0  0  0  0  0
    6.6510   -1.8560    0.0000 C   0  0  0  0  0  0  0  0  0  0  0  0
    3.0790   -1.4440    0.0000 C   0  0  0  0  0  0  0  0  0  0  0  0
    2.3640   -1.8560    0.0000 C   0  0  0  0  0  0  0  0  0  0  0  0
    3.0790   -3.6050    0.0000 H   0  0  0  0  0  0  0  0  0  0  0  0
    4.2360   -2.9370    0.0000 H   0  0  0  0  0  0  0  0  0  0  0  0
    5.2220   -2.3680    0.0000 H   0  0  0  0  0  0  0  0  0  0  0  0
    6.3800   -0.3630    0.0000 H   0  0  0  0  0  0  0  0  0  0  0  0
    3.7930    0.3050    0.0000 H   0  0  0  0  0  0  0  0  0  0  0  0
    6.6510    2.7800    0.0000 H   0  0  0  0  0  0  0  0  0  0  0  0
    7.8090    0.7760    0.0000 H   0  0  0  0  0  0  0  0  0  0  0  0
    4.7640    1.4740    0.0000 H   0  0  0  0  0  0  0  0  0  0  0  0
    4.0650    1.2870    0.0000 H   0  0  0  0  0  0  0  0  0  0  0  0
    4.2520    0.5880    0.0000 H   0  0  0  0  0  0  0  0  0  0  0  0
    7.7530   -3.3160    0.0000 H   0  0  0  0  0  0  0  0  0  0  0  0
    8.4660   -2.0810    0.0000 H   0  0  0  0  0  0  0  0  0  0  0  0
    7.5120   -1.0200    0.0000 H   0  0  0  0  0  0  0  0  0  0  0  0
    3.0790   -0.9320    0.0000 H   0  0  0  0  0  0  0  0  0  0  0  0
    1.9220   -1.6000    0.0000 H   0  0  0  0  0  0  0  0  0  0  0  0
  1  2  1  0  0  0  0
  2  3  1  0  0  0  0
  2 28  2  0  0  0  0
  3  4  2  0  0  0  0
  3 29  1  0  0  0  0
  4  5  1  0  0  0  0
  4 30  1  0  0  0  0
  5  6  1  0  0  0  0
  5 27  2  0  0  0  0
  6  7  1  0  0  0  0
  6 11  2  0  0  0  0
  7  8  2  0  0  0  0
  7 31  1  0  0  0  0
  8  9  1  0  0  0  0
  8 26  1  0  0  0  0
  9 10  2  0  0  0  0
  9 32  1  0  0  0  0
 10 11  1  0  0  0  0
 10 16  1  0  0  0  0
 11 12  1  0  0  0  0
 12 33  1  0  0  0  0
 13 14  2  0  0  0  0
 14 15  1  0  0  0  0
 14 17  1  0  0  0  0
 15 16  2  0  0  0  0
 15 18  1  0  0  0  0
 16 21  1  0  0  0  0
 17 34  1  0  0  0  0
 18 19  2  0  0  0  0
 18 20  1  0  0  0  0
 20 35  1  0  0  0  0
 21 36  1  0  0  0  0
 21 37  1  0  0  0  0
 21 38  1  0  0  0  0
 22 23  1  0  0  0  0
 22 26  1  0  0  0  0
 23 24  2  0  0  0  0
 23 39  1  0  0  0  0
 24 25  1  0  0  0  0
 24 40  1  0  0  0  0
 25 26  2  0  0  0  0
 25 41  1  0  0  0  0
 27 28  1  0  0  0  0
 27 42  1  0  0  0  0
 28 43  1  0  0  0  0
M  END
> <Molecule name>
692584

> <Activity>
1

$$$$
284751
  MOE2011           2D

 34 37  0  0  1  0  0  0  0  0999 V2000
    9.0710    0.3950    0.0000 N   0  0  0  0  0  0  0  0  0  0  0  0
    8.2860    0.6520    0.0000 C   0  0  0  0  0  0  0  0  0  0  0  0
    7.6720    0.1010    0.0000 C   0  0  0  0  0  0  0  0  0  0  0  0
    7.6690   -0.7200    0.0000 N   0  0  0  0  0  0  0  0  0  0  0  0
    6.8880   -0.9710    0.0000 C   0  0  0  0  0  0  0  0  0  0  0  0
    6.6320   -1.7560    0.0000 Cl  0  0  0  0  0  0  0  0  0  0  0  0
    8.1160    1.4590    0.0000 N   0  0  0  0  0  0  0  0  0  0  0  0
    7.3320    1.7160    0.0000 C   0  0  0  0  0  0  0  0  0  0  0  0
    6.7170    1.1640    0.0000 N   0  0  0  0  0  0  0  0  0  0  0  0
    6.8880    0.3570    0.0000 C   0  0  0  0  0  0  0  0  0  0  0  0
    6.4060   -0.3070    0.0000 N   0  0  0  0  0  0  0  0  0  0  0  0
    5.5810   -0.3070    0.0000 C   0  0  3  0  0  0  0  0  0  0  0  0
    5.0990    0.3570    0.0000 C   0  0  3  0  0  0  0  0  0  0  0  0
    5.3560    1.1410    0.0000 O   0  0  0  0  0  0  0  0  0  0  0  0
    4.3180    0.1060    0.0000 C   0  0  3  0  0  0  0  0  0  0  0  0
    3.6030    0.5180    0.0000 O   0  0  0  0  0  0  0  0  0  0  0  0
    2.8890    0.1060    0.0000 P   0  0  3  0  0  0  0  0  0  0  0  0
    2.4760    0.8200    0.0000 O   0  0  0  0  0  0  0  0  0  0  0  0
    4.3180   -0.7200    0.0000 C   0  0  3  0  0  0  0  0  0  0  0  0
    3.6030   -1.1320    0.0000 C   0  0  0  0  0  0  0  0  0  0  0  0
    2.8890   -0.7200    0.0000 O   0  0  0  0  0  0  0  0  0  0  0  0
    5.0990   -0.9710    0.0000 O   0  0  0  0  0  0  0  0  0  0  0  0
    2.0630    0.1060    0.0000 O   0  0  0  0  0  0  0  0  0  0  0  0
    9.2410   -0.4120    0.0000 H   0  0  0  0  0  0  0  0  0  0  0  0
    9.6850    0.9460    0.0000 H   0  0  0  0  0  0  0  0  0  0  0  0
    7.1620    2.5230    0.0000 H   0  0  0  0  0  0  0  0  0  0  0  0
    6.1940    0.2450    0.0000 H   0  0  0  0  0  0  0  0  0  0  0  0
    4.7650    1.1120    0.0000 H   0  0  0  0  0  0  0  0  0  0  0  0
    6.1630    1.3110    0.0000 H   0  0  0  0  0  0  0  0  0  0  0  0
    4.4050    0.9260    0.0000 H   0  0  0  0  0  0  0  0  0  0  0  0
    4.4050   -1.5400    0.0000 H   0  0  0  0  0  0  0  0  0  0  0  0
    3.9910   -1.8610    0.0000 H   0  0  0  0  0  0  0  0  0  0  0  0
    3.2160   -1.8610    0.0000 H   0  0  0  0  0  0  0  0  0  0  0  0
    1.6510    0.8200    0.0000 H   0  0  0  0  0  0  0  0  0  0  0  0
  1  2  1  0  0  0  0
  1 24  1  0  0  0  0
  1 25  1  0  0  0  0
  2  3  1  0  0  0  0
  2  7  2  0  0  0  0
  3  4  1  0  0  0  0
  3 10  2  0  0  0  0
  4  5  2  0  0  0  0
  5  6  1  0  0  0  0
  5 11  1  0  0  0  0
  7  8  1  0  0  0  0
  8  9  2  0  0  0  0
  8 26  1  0  0  0  0
  9 10  1  0  0  0  0
 10 11  1  0  0  0  0
 11 12  1  0  0  0  0
 12 13  1  0  0  0  0
 12 22  1  0  0  0  0
 12 27  1  0  0  0  0
 13 14  1  0  0  0  0
 13 15  1  0  0  0  0
 13 28  1  0  0  0  0
 14 29  1  0  0  0  0
 15 16  1  0  0  0  0
 15 19  1  0  0  0  0
 15 30  1  0  0  0  0
 16 17  1  0  0  0  0
 17 18  2  0  0  0  0
 17 21  1  0  0  0  0
 17 23  1  0  0  0  0
 19 20  1  0  0  0  0
 19 22  1  0  0  0  0
 19 31  1  0  0  0  0
 20 21  1  0  0  0  0
 20 32  1  0  0  0  0
 20 33  1  0  0  0  0
 23 34  1  0  0  0  0
M  END
> <Molecule name>
284751

> <Activity>
1

$$$$
664316
  MOE2011           2D

 32 33  0  0  0  0  0  0  0  0999 V2000
    7.9430   -0.0550    0.0000 F   0  0  0  0  0  0  0  0  0  0  0  0
    7.1180   -0.0550    0.0000 C   0  0  0  0  0  0  0  0  0  0  0  0
    6.2930   -0.0550    0.0000 C   0  0  0  0  0  0  0  0  0  0  0  0
    5.8810    0.6590    0.0000 C   0  0  0  0  0  0  0  0  0  0  0  0
    5.0560    0.6590    0.0000 C   0  0  0  0  0  0  0  0  0  0  0  0
    4.5740    1.3230    0.0000 N   0  0  0  0  0  0  0  0  0  0  0  0
    3.7930    1.0720    0.0000 C   0  0  0  0  0  0  0  0  0  0  0  0
    3.7930    0.2470    0.0000 C   0  0  0  0  0  0  0  0  0  0  0  0
    1.6500    1.4840    0.0000 C   0  0  0  0  0  0  0  0  0  0  0  0
    2.3640    1.0720    0.0000 C   0  0  0  0  0  0  0  0  0  0  0  0
    2.3640    0.2470    0.0000 C   0  0  0  0  0  0  0  0  0  0  0  0
    3.0790   -0.1660    0.0000 C   0  0  0  0  0  0  0  0  0  0  0  0
    3.0790    1.4840    0.0000 C   0  0  0  0  0  0  0  0  0  0  0  0
    1.6500   -0.1660    0.0000 C   0  0  0  0  0  0  0  0  0  0  0  0
    4.5740   -0.0050    0.0000 O   0  0  0  0  0  0  0  0  0  0  0  0
    5.4680   -1.4840    0.0000 F   0  0  0  0  0  0  0  0  0  0  0  0
    5.8810   -0.7700    0.0000 C   0  0  0  0  0  0  0  0  0  0  0  0
    6.5950   -1.1820    0.0000 F   0  0  0  0  0  0  0  0  0  0  0  0
    5.1660   -0.3570    0.0000 F   0  0  0  0  0  0  0  0  0  0  0  0
    7.1180   -0.8800    0.0000 F   0  0  0  0  0  0  0  0  0  0  0  0
    7.1180    0.7700    0.0000 F   0  0  0  0  0  0  0  0  0  0  0  0
    5.7820   -0.0550    0.0000 H   0  0  0  0  0  0  0  0  0  0  0  0
    6.3610    0.8340    0.0000 H   0  0  0  0  0  0  0  0  0  0  0  0
    5.7920    1.1630    0.0000 H   0  0  0  0  0  0  0  0  0  0  0  0
    1.9060    1.9270    0.0000 H   0  0  0  0  0  0  0  0  0  0  0  0
    1.2070    1.7400    0.0000 H   0  0  0  0  0  0  0  0  0  0  0  0
    1.3940    1.0410    0.0000 H   0  0  0  0  0  0  0  0  0  0  0  0
    3.0790   -0.6770    0.0000 H   0  0  0  0  0  0  0  0  0  0  0  0
    3.0790    1.9960    0.0000 H   0  0  0  0  0  0  0  0  0  0  0  0
    1.3940    0.2770    0.0000 H   0  0  0  0  0  0  0  0  0  0  0  0
    1.2070   -0.4220    0.0000 H   0  0  0  0  0  0  0  0  0  0  0  0
    1.9060   -0.6090    0.0000 H   0  0  0  0  0  0  0  0  0  0  0  0
  1  2  1  0  0  0  0
  2  3  1  0  0  0  0
  2 20  1  0  0  0  0
  2 21  1  0  0  0  0
  3  4  1  0  0  0  0
  3 17  1  0  0  0  0
  3 22  1  0  0  0  0
  4  5  1  0  0  0  0
  4 23  1  0  0  0  0
  4 24  1  0  0  0  0
  5  6  2  0  0  0  0
  5 15  1  0  0  0  0
  6  7  1  0  0  0  0
  7  8  1  0  0  0  0
  7 13  2  0  0  0  0
  8 12  2  0  0  0  0
  8 15  1  0  0  0  0
  9 10  1  0  0  0  0
  9 25  1  0  0  0  0
  9 26  1  0  0  0  0
  9 27  1  0  0  0  0
 10 11  2  0  0  0  0
 10 13  1  0  0  0  0
 11 12  1  0  0  0  0
 11 14  1  0  0  0  0
 12 28  1  0  0  0  0
 13 29  1  0  0  0  0
 14 30  1  0  0  0  0
 14 31  1  0  0  0  0
 14 32  1  0  0  0  0
 16 17  1  0  0  0  0
 17 18  1  0  0  0  0
 17 19  1  0  0  0  0
M  END
> <Molecule name>
664316

> <Activity>
1

$$$$
692576
  MOE2011           2D

 79 83  0  0  1  0  0  0  0  0999 V2000
    3.7930    2.0620    0.0000 Cl  0  0  0  0  0  0  0  0  0  0  0  0
    3.0790    1.6500    0.0000 C   0  0  0  0  0  0  0  0  0  0  0  0
    3.0790    0.8250    0.0000 C   0  0  0  0  0  0  0  0  0  0  0  0
    2.3640    0.4120    0.0000 C   0  0  0  0  0  0  0  0  0  0  0  0
    1.6500    0.8250    0.0000 C   0  0  0  0  0  0  0  0  0  0  0  0
    1.6500    1.6500    0.0000 C   0  0  0  0  0  0  0  0  0  0  0  0
    2.3640    2.0620    0.0000 N   0  0  0  0  0  0  0  0  0  0  0  0
    3.7930    0.4120    0.0000 N   0  0  0  0  0  0  0  0  0  0  0  0
    4.5080    0.8250    0.0000 C   0  0  0  0  0  0  0  0  0  0  0  0
    4.5080    1.6500    0.0000 O   0  0  0  0  0  0  0  0  0  0  0  0
    5.2220    0.4120    0.0000 C   0  0  0  0  0  0  0  0  0  0  0  0
    5.9370    0.8250    0.0000 N   0  0  0  0  0  0  0  0  0  0  0  0
    6.6510    0.4120    0.0000 C   0  0  0  0  0  0  0  0  0  0  0  0
    6.6510   -0.4120    0.0000 C   0  0  0  0  0  0  0  0  0  0  0  0
    5.9370   -0.8250    0.0000 C   0  0  3  0  0  0  0  0  0  0  0  0
    5.9370   -1.6500    0.0000 C   0  0  0  0  0  0  0  0  0  0  0  0
    5.2220   -2.0620    0.0000 C   0  0  0  0  0  0  0  0  0  0  0  0
    5.2220   -2.8880    0.0000 C   0  0  0  0  0  0  0  0  0  0  0  0
    5.9370   -3.3000    0.0000 C   0  0  0  0  0  0  0  0  0  0  0  0
    6.6510   -2.8880    0.0000 C   0  0  0  0  0  0  0  0  0  0  0  0
    6.6510   -2.0620    0.0000 C   0  0  0  0  0  0  0  0  0  0  0  0
    8.0800   -2.0620    0.0000 C   0  0  0  0  0  0  0  0  0  0  0  0
    7.3660   -1.6500    0.0000 O   0  0  0  0  0  0  0  0  0  0  0  0
    6.6510   -4.5380    0.0000 C   0  0  0  0  0  0  0  0  0  0  0  0
    5.9370   -4.1250    0.0000 O   0  0  0  0  0  0  0  0  0  0  0  0
    5.2220   -0.4120    0.0000 C   0  0  0  0  0  0  0  0  0  0  0  0
    4.5080   -0.8250    0.0000 C   0  0  0  0  0  0  0  0  0  0  0  0
    3.7930   -1.2380    0.0000 O   0  0  0  0  0  0  0  0  0  0  0  0
    4.5080   -1.6500    0.0000 O   0  0  0  0  0  0  0  0  0  0  0  0
    3.7930   -2.0620    0.0000 C   0  0  0  0  0  0  0  0  0  0  0  0
    7.3660    0.0000    0.0000 C   0  0  0  0  0  0  0  0  0  0  0  0
    7.3660   -0.8250    0.0000 C   0  0  0  0  0  0  0  0  0  0  0  0
    8.0800   -1.2380    0.0000 C   0  0  0  0  0  0  0  0  0  0  0  0
    8.7950   -0.8250    0.0000 C   0  0  0  0  0  0  0  0  0  0  0  0
    8.7950    0.0000    0.0000 C   0  0  0  0  0  0  0  0  0  0  0  0
    8.0800    0.4120    0.0000 C   0  0  0  0  0  0  0  0  0  0  0  0
    9.5090   -1.2380    0.0000 C   0  0  0  0  0  0  0  0  0  0  0  0
    5.9370    1.6500    0.0000 C   0  0  0  0  0  0  0  0  0  0  0  0
    5.2220    2.0620    0.0000 C   0  0  0  0  0  0  0  0  0  0  0  0
    5.2220    2.8880    0.0000 C   0  0  0  0  0  0  0  0  0  0  0  0
    5.9370    3.3000    0.0000 C   0  0  0  0  0  0  0  0  0  0  0  0
    6.6510    2.8880    0.0000 C   0  0  0  0  0  0  0  0  0  0  0  0
    6.6510    2.0620    0.0000 C   0  0  0  0  0  0  0  0  0  0  0  0
    7.3660    2.4750    0.0000 N   0  3  0  0  0  0  0  0  0  0  0  0
    7.3660    3.3000    0.0000 O   0  0  0  0  0  0  0  0  0  0  0  0
    8.0800    2.0620    0.0000 O   0  5  0  0  0  0  0  0  0  0  0  0
    5.2220    4.5380    0.0000 C   0  0  0  0  0  0  0  0  0  0  0  0
    5.9370    4.1250    0.0000 O   0  0  0  0  0  0  0  0  0  0  0  0
    2.3640   -0.0990    0.0000 H   0  0  0  0  0  0  0  0  0  0  0  0
    1.2070    0.5690    0.0000 H   0  0  0  0  0  0  0  0  0  0  0  0
    1.2070    1.9060    0.0000 H   0  0  0  0  0  0  0  0  0  0  0  0
    3.3500    0.1570    0.0000 H   0  0  0  0  0  0  0  0  0  0  0  0
    7.0940   -0.6680    0.0000 H   0  0  0  0  0  0  0  0  0  0  0  0
    5.4940   -1.0810    0.0000 H   0  0  0  0  0  0  0  0  0  0  0  0
    4.7790   -1.8070    0.0000 H   0  0  0  0  0  0  0  0  0  0  0  0
    4.7790   -3.1430    0.0000 H   0  0  0  0  0  0  0  0  0  0  0  0
    7.0940   -3.1430    0.0000 H   0  0  0  0  0  0  0  0  0  0  0  0
    7.8240   -2.5060    0.0000 H   0  0  0  0  0  0  0  0  0  0  0  0
    8.5230   -2.3180    0.0000 H   0  0  0  0  0  0  0  0  0  0  0  0
    8.3360   -1.6200    0.0000 H   0  0  0  0  0  0  0  0  0  0  0  0
    6.3960   -4.9810    0.0000 H   0  0  0  0  0  0  0  0  0  0  0  0
    7.0940   -4.7930    0.0000 H   0  0  0  0  0  0  0  0  0  0  0  0
    6.9070   -4.0950    0.0000 H   0  0  0  0  0  0  0  0  0  0  0  0
    3.5380   -1.6200    0.0000 H   0  0  0  0  0  0  0  0  0  0  0  0
    3.3500   -2.3180    0.0000 H   0  0  0  0  0  0  0  0  0  0  0  0
    4.0490   -2.5060    0.0000 H   0  0  0  0  0  0  0  0  0  0  0  0
    6.9230   -1.0810    0.0000 H   0  0  0  0  0  0  0  0  0  0  0  0
    8.0800   -1.7490    0.0000 H   0  0  0  0  0  0  0  0  0  0  0  0
    9.2380    0.2560    0.0000 H   0  0  0  0  0  0  0  0  0  0  0  0
    8.0800    0.9240    0.0000 H   0  0  0  0  0  0  0  0  0  0  0  0
    9.2530   -1.6810    0.0000 H   0  0  0  0  0  0  0  0  0  0  0  0
    9.9520   -1.4930    0.0000 H   0  0  0  0  0  0  0  0  0  0  0  0
    9.7650   -0.7940    0.0000 H   0  0  0  0  0  0  0  0  0  0  0  0
    4.7790    1.8070    0.0000 H   0  0  0  0  0  0  0  0  0  0  0  0
    4.7790    3.1430    0.0000 H   0  0  0  0  0  0  0  0  0  0  0  0
    7.0940    3.1430    0.0000 H   0  0  0  0  0  0  0  0  0  0  0  0
    5.4780    4.9810    0.0000 H   0  0  0  0  0  0  0  0  0  0  0  0
    4.7790    4.7930    0.0000 H   0  0  0  0  0  0  0  0  0  0  0  0
    4.9670    4.0950    0.0000 H   0  0  0  0  0  0  0  0  0  0  0  0
  1  2  1  0  0  0  0
  2  3  1  0  0  0  0
  2  7  2  0  0  0  0
  3  4  2  0  0  0  0
  3  8  1  0  0  0  0
  4  5  1  0  0  0  0
  4 49  1  0  0  0  0
  5  6  2  0  0  0  0
  5 50  1  0  0  0  0
  6  7  1  0  0  0  0
  6 51  1  0  0  0  0
  8  9  1  0  0  0  0
  8 52  1  0  0  0  0
  9 10  2  0  0  0  0
  9 11  1  0  0  0  0
 11 12  1  0  0  0  0
 11 26  2  0  0  0  0
 12 13  1  0  0  0  0
 12 38  1  0  0  0  0
 13 14  2  0  0  0  0
 13 31  1  0  0  0  0
 14 15  1  0  0  0  0
 14 53  1  0  0  0  0
 15 16  1  0  0  0  0
 15 26  1  0  0  0  0
 15 54  1  0  0  0  0
 16 17  1  0  0  0  0
 16 21  2  0  0  0  0
 17 18  2  0  0  0  0
 17 55  1  0  0  0  0
 18 19  1  0  0  0  0
 18 56  1  0  0  0  0
 19 20  2  0  0  0  0
 19 25  1  0  0  0  0
 20 21  1  0  0  0  0
 20 57  1  0  0  0  0
 21 23  1  0  0  0  0
 22 23  1  0  0  0  0
 22 58  1  0  0  0  0
 22 59  1  0  0  0  0
 22 60  1  0  0  0  0
 24 25  1  0  0  0  0
 24 61  1  0  0  0  0
 24 62  1  0  0  0  0
 24 63  1  0  0  0  0
 26 27  1  0  0  0  0
 27 28  2  0  0  0  0
 27 29  1  0  0  0  0
 29 30  1  0  0  0  0
 30 64  1  0  0  0  0
 30 65  1  0  0  0  0
 30 66  1  0  0  0  0
 31 32  1  0  0  0  0
 31 36  2  0  0  0  0
 32 33  2  0  0  0  0
 32 67  1  0  0  0  0
 33 34  1  0  0  0  0
 33 68  1  0  0  0  0
 34 35  2  0  0  0  0
 34 37  1  0  0  0  0
 35 36  1  0  0  0  0
 35 69  1  0  0  0  0
 36 70  1  0  0  0  0
 37 71  1  0  0  0  0
 37 72  1  0  0  0  0
 37 73  1  0  0  0  0
 38 39  1  0  0  0  0
 38 43  2  0  0  0  0
 39 40  2  0  0  0  0
 39 74  1  0  0  0  0
 40 41  1  0  0  0  0
 40 75  1  0  0  0  0
 41 42  2  0  0  0  0
 41 48  1  0  0  0  0
 42 43  1  0  0  0  0
 42 76  1  0  0  0  0
 43 44  1  0  0  0  0
 44 45  2  0  0  0  0
 44 46  1  0  0  0  0
 47 48  1  0  0  0  0
 47 77  1  0  0  0  0
 47 78  1  0  0  0  0
 47 79  1  0  0  0  0
M  CHG  1  44   1
M  CHG  1  46  -1
M  END
> <Molecule name>
692576

> <Activity>
1

$$$$
172610
  MOE2011           2D

 53 53  0  0  1  0  0  0  0  0999 V2000
    1.6500   -4.3310    0.0000 C   0  0  0  0  0  0  0  0  0  0  0  0
    2.3640   -3.9190    0.0000 C   0  0  3  0  0  0  0  0  0  0  0  0
    2.3640   -3.0940    0.0000 N   0  0  3  0  0  0  0  0  0  0  0  0
    3.0790   -2.6810    0.0000 C   0  0  3  0  0  0  0  0  0  0  0  0
    3.0790   -1.8560    0.0000 C   0  0  0  0  0  0  0  0  0  0  0  0
    3.7930   -1.4440    0.0000 C   0  0  0  0  0  0  0  0  0  0  0  0
    3.7930   -0.6190    0.0000 C   0  0  0  0  0  0  0  0  0  0  0  0
    4.5080   -0.2060    0.0000 C   0  0  0  0  0  0  0  0  0  0  0  0
    4.5080    0.6190    0.0000 C   0  0  0  0  0  0  0  0  0  0  0  0
    5.2220    1.0310    0.0000 C   0  0  0  0  0  0  0  0  0  0  0  0
    5.2220    1.8560    0.0000 C   0  0  0  0  0  0  0  0  0  0  0  0
    5.9370    2.2690    0.0000 C   0  0  0  0  0  0  0  0  0  0  0  0
    5.9370    3.0940    0.0000 C   0  0  0  0  0  0  0  0  0  0  0  0
    6.6510    3.5060    0.0000 C   0  0  0  0  0  0  0  0  0  0  0  0
    6.6510    4.3310    0.0000 C   0  0  0  0  0  0  0  0  0  0  0  0
    3.7930   -3.0940    0.0000 C   0  0  0  0  0  0  0  0  0  0  0  0
    3.7930   -3.9190    0.0000 C   0  0  0  0  0  0  0  0  0  0  0  0
    3.0790   -4.3310    0.0000 C   0  0  0  0  0  0  0  0  0  0  0  0
    1.3940   -3.8880    0.0000 H   0  0  0  0  0  0  0  0  0  0  0  0
    1.2070   -4.5870    0.0000 H   0  0  0  0  0  0  0  0  0  0  0  0
    1.9060   -4.7740    0.0000 H   0  0  0  0  0  0  0  0  0  0  0  0
    1.9220   -3.6630    0.0000 H   0  0  0  0  0  0  0  0  0  0  0  0
    1.9220   -2.8380    0.0000 H   0  0  0  0  0  0  0  0  0  0  0  0
    2.6360   -2.4260    0.0000 H   0  0  0  0  0  0  0  0  0  0  0  0
    2.9040   -1.3750    0.0000 H   0  0  0  0  0  0  0  0  0  0  0  0
    2.5760   -1.9450    0.0000 H   0  0  0  0  0  0  0  0  0  0  0  0
    3.9680   -1.9250    0.0000 H   0  0  0  0  0  0  0  0  0  0  0  0
    4.2980   -1.3550    0.0000 H   0  0  0  0  0  0  0  0  0  0  0  0
    3.6180   -0.1380    0.0000 H   0  0  0  0  0  0  0  0  0  0  0  0
    3.2900   -0.7080    0.0000 H   0  0  0  0  0  0  0  0  0  0  0  0
    4.6830   -0.6870    0.0000 H   0  0  0  0  0  0  0  0  0  0  0  0
    5.0120   -0.1170    0.0000 H   0  0  0  0  0  0  0  0  0  0  0  0
    4.3330    1.1000    0.0000 H   0  0  0  0  0  0  0  0  0  0  0  0
    4.0050    0.5300    0.0000 H   0  0  0  0  0  0  0  0  0  0  0  0
    5.3970    0.5500    0.0000 H   0  0  0  0  0  0  0  0  0  0  0  0
    5.7260    1.1200    0.0000 H   0  0  0  0  0  0  0  0  0  0  0  0
    5.0480    2.3370    0.0000 H   0  0  0  0  0  0  0  0  0  0  0  0
    4.7190    1.7670    0.0000 H   0  0  0  0  0  0  0  0  0  0  0  0
    6.1120    1.7880    0.0000 H   0  0  0  0  0  0  0  0  0  0  0  0
    6.4410    2.3580    0.0000 H   0  0  0  0  0  0  0  0  0  0  0  0
    5.7620    3.5750    0.0000 H   0  0  0  0  0  0  0  0  0  0  0  0
    5.4340    3.0050    0.0000 H   0  0  0  0  0  0  0  0  0  0  0  0
    6.8260    3.0250    0.0000 H   0  0  0  0  0  0  0  0  0  0  0  0
    7.1550    3.5950    0.0000 H   0  0  0  0  0  0  0  0  0  0  0  0
    7.1630    4.3310    0.0000 H   0  0  0  0  0  0  0  0  0  0  0  0
    6.6510    4.8430    0.0000 H   0  0  0  0  0  0  0  0  0  0  0  0
    6.1400    4.3310    0.0000 H   0  0  0  0  0  0  0  0  0  0  0  0
    4.2980   -3.1830    0.0000 H   0  0  0  0  0  0  0  0  0  0  0  0
    3.9680   -2.6130    0.0000 H   0  0  0  0  0  0  0  0  0  0  0  0
    3.9680   -4.4000    0.0000 H   0  0  0  0  0  0  0  0  0  0  0  0
    4.2980   -3.8300    0.0000 H   0  0  0  0  0  0  0  0  0  0  0  0
    2.7510   -4.7230    0.0000 H   0  0  0  0  0  0  0  0  0  0  0  0
    3.4080   -4.7230    0.0000 H   0  0  0  0  0  0  0  0  0  0  0  0
  1  2  1  0  0  0  0
  1 19  1  0  0  0  0
  1 20  1  0  0  0  0
  1 21  1  0  0  0  0
  2  3  1  0  0  0  0
  2 18  1  0  0  0  0
  2 22  1  0  0  0  0
  3  4  1  0  0  0  0
  3 23  1  0  0  0  0
  4  5  1  0  0  0  0
  4 16  1  0  0  0  0
  4 24  1  0  0  0  0
  5  6  1  0  0  0  0
  5 25  1  0  0  0  0
  5 26  1  0  0  0  0
  6  7  1  0  0  0  0
  6 27  1  0  0  0  0
  6 28  1  0  0  0  0
  7  8  1  0  0  0  0
  7 29  1  0  0  0  0
  7 30  1  0  0  0  0
  8  9  1  0  0  0  0
  8 31  1  0  0  0  0
  8 32  1  0  0  0  0
  9 10  1  0  0  0  0
  9 33  1  0  0  0  0
  9 34  1  0  0  0  0
 10 11  1  0  0  0  0
 10 35  1  0  0  0  0
 10 36  1  0  0  0  0
 11 12  1  0  0  0  0
 11 37  1  0  0  0  0
 11 38  1  0  0  0  0
 12 13  1  0  0  0  0
 12 39  1  0  0  0  0
 12 40  1  0  0  0  0
 13 14  1  0  0  0  0
 13 41  1  0  0  0  0
 13 42  1  0  0  0  0
 14 15  1  0  0  0  0
 14 43  1  0  0  0  0
 14 44  1  0  0  0  0
 15 45  1  0  0  0  0
 15 46  1  0  0  0  0
 15 47  1  0  0  0  0
 16 17  1  0  0  0  0
 16 48  1  0  0  0  0
 16 49  1  0  0  0  0
 17 18  1  0  0  0  0
 17 50  1  0  0  0  0
 17 51  1  0  0  0  0
 18 52  1  0  0  0  0
 18 53  1  0  0  0  0
M  END
> <Molecule name>
172610

> <Activity>
1

$$$$
626876
  MOE2011           2D

 54 55  0  0  1  0  0  0  0  0999 V2000
    3.1260    1.6940    0.0000 C   0  0  0  0  0  0  0  0  0  0  0  0
    3.3810    2.4780    0.0000 C   0  0  0  0  0  0  0  0  0  0  0  0
    4.2060    2.4780    0.0000 C   0  0  3  0  0  0  0  0  0  0  0  0
    4.4610    1.6940    0.0000 C   0  0  0  0  0  0  0  0  0  0  0  0
    3.7930    1.2090    0.0000 C   0  0  0  0  0  0  0  0  0  0  0  0
    3.7930    0.3840    0.0000 C   0  0  0  0  0  0  0  0  0  0  0  0
    5.2460    1.4390    0.0000 O   0  0  0  0  0  0  0  0  0  0  0  0
    4.3550    3.8990    0.0000 N   0  0  0  0  0  0  0  0  0  0  0  0
    4.8400    4.5660    0.0000 C   0  0  0  0  0  0  0  0  0  0  0  0
    3.0790   -0.0290    0.0000 C   0  0  3  0  0  0  0  0  0  0  0  0
    2.3640    0.3840    0.0000 C   0  0  0  0  0  0  0  0  0  0  0  0
    3.0790   -0.8540    0.0000 C   0  0  0  0  0  0  0  0  0  0  0  0
    2.3640   -1.2660    0.0000 C   0  0  0  0  0  0  0  0  0  0  0  0
    2.3640   -2.0910    0.0000 C   0  0  0  0  0  0  0  0  0  0  0  0
    3.0790   -2.5040    0.0000 C   0  0  0  0  0  0  0  0  0  0  0  0
    3.7930   -2.0910    0.0000 C   0  0  0  0  0  0  0  0  0  0  0  0
    3.7930   -1.2660    0.0000 C   0  0  0  0  0  0  0  0  0  0  0  0
    3.0790   -3.3290    0.0000 C   0  0  0  0  0  0  0  0  0  0  0  0
    2.3640   -3.7420    0.0000 C   0  0  0  0  0  0  0  0  0  0  0  0
    2.3640   -4.5660    0.0000 C   0  0  0  0  0  0  0  0  0  0  0  0
    1.6500   -3.3290    0.0000 C   0  0  0  0  0  0  0  0  0  0  0  0
    4.6910    3.1460    0.0000 C   0  0  0  0  0  0  0  0  0  0  0  0
    3.5350    3.9860    0.0000 C   0  0  0  0  0  0  0  0  0  0  0  0
    2.3410    1.4390    0.0000 H   0  0  0  0  0  0  0  0  0  0  0  0
    2.6310    2.8220    0.0000 H   0  0  0  0  0  0  0  0  0  0  0  0
    3.2860    3.2980    0.0000 H   0  0  0  0  0  0  0  0  0  0  0  0
    5.0280    2.4090    0.0000 H   0  0  0  0  0  0  0  0  0  0  0  0
    4.6180    0.3550    0.0000 H   0  0  0  0  0  0  0  0  0  0  0  0
    4.2310   -0.3160    0.0000 H   0  0  0  0  0  0  0  0  0  0  0  0
    5.5080    4.0810    0.0000 H   0  0  0  0  0  0  0  0  0  0  0  0
    5.3250    5.2340    0.0000 H   0  0  0  0  0  0  0  0  0  0  0  0
    4.1730    5.0520    0.0000 H   0  0  0  0  0  0  0  0  0  0  0  0
    3.0790    0.7960    0.0000 H   0  0  0  0  0  0  0  0  0  0  0  0
    2.7770    1.0980    0.0000 H   0  0  0  0  0  0  0  0  0  0  0  0
    1.6500    0.7960    0.0000 H   0  0  0  0  0  0  0  0  0  0  0  0
    1.9520   -0.3310    0.0000 H   0  0  0  0  0  0  0  0  0  0  0  0
    1.6500   -0.8540    0.0000 H   0  0  0  0  0  0  0  0  0  0  0  0
    1.6500   -2.5040    0.0000 H   0  0  0  0  0  0  0  0  0  0  0  0
    4.5080   -2.5040    0.0000 H   0  0  0  0  0  0  0  0  0  0  0  0
    4.5080   -0.8540    0.0000 H   0  0  0  0  0  0  0  0  0  0  0  0
    3.9040   -3.3580    0.0000 H   0  0  0  0  0  0  0  0  0  0  0  0
    3.5160   -4.0290    0.0000 H   0  0  0  0  0  0  0  0  0  0  0  0
    3.0790   -4.1540    0.0000 H   0  0  0  0  0  0  0  0  0  0  0  0
    1.5400   -4.5660    0.0000 H   0  0  0  0  0  0  0  0  0  0  0  0
    2.3640   -5.3920    0.0000 H   0  0  0  0  0  0  0  0  0  0  0  0
    3.1900   -4.5660    0.0000 H   0  0  0  0  0  0  0  0  0  0  0  0
    2.0620   -2.6140    0.0000 H   0  0  0  0  0  0  0  0  0  0  0  0
    0.9360   -2.9160    0.0000 H   0  0  0  0  0  0  0  0  0  0  0  0
    1.2380   -4.0430    0.0000 H   0  0  0  0  0  0  0  0  0  0  0  0
    5.3750    2.6840    0.0000 H   0  0  0  0  0  0  0  0  0  0  0  0
    5.4560    3.4550    0.0000 H   0  0  0  0  0  0  0  0  0  0  0  0
    3.6220    4.8060    0.0000 H   0  0  0  0  0  0  0  0  0  0  0  0
    2.7150    4.0720    0.0000 H   0  0  0  0  0  0  0  0  0  0  0  0
    2.9830    3.3730    0.0000 H   0  0  0  0  0  0  0  0  0  0  0  0
  1  2  1  0  0  0  0
  1  5  2  0  0  0  0
  1 24  1  0  0  0  0
  2  3  1  0  0  0  0
  2 25  1  0  0  0  0
  2 26  1  0  0  0  0
  3  4  1  0  0  0  0
  3 22  1  0  0  0  0
  3 27  1  0  0  0  0
  4  5  1  0  0  0  0
  4  7  2  0  0  0  0
  5  6  1  0  0  0  0
  6 10  1  0  0  0  0
  6 28  1  0  0  0  0
  6 29  1  0  0  0  0
  8  9  1  0  0  0  0
  8 22  1  0  0  0  0
  8 23  1  0  0  0  0
  9 30  1  0  0  0  0
  9 31  1  0  0  0  0
  9 32  1  0  0  0  0
 10 11  1  0  0  0  0
 10 12  1  0  0  0  0
 10 33  1  0  0  0  0
 11 34  1  0  0  0  0
 11 35  1  0  0  0  0
 11 36  1  0  0  0  0
 12 13  1  0  0  0  0
 12 17  2  0  0  0  0
 13 14  2  0  0  0  0
 13 37  1  0  0  0  0
 14 15  1  0  0  0  0
 14 38  1  0  0  0  0
 15 16  2  0  0  0  0
 15 18  1  0  0  0  0
 16 17  1  0  0  0  0
 16 39  1  0  0  0  0
 17 40  1  0  0  0  0
 18 19  1  0  0  0  0
 18 41  1  0  0  0  0
 18 42  1  0  0  0  0
 19 20  1  0  0  0  0
 19 21  1  0  0  0  0
 19 43  1  0  0  0  0
 20 44  1  0  0  0  0
 20 45  1  0  0  0  0
 20 46  1  0  0  0  0
 21 47  1  0  0  0  0
 21 48  1  0  0  0  0
 21 49  1  0  0  0  0
 22 50  1  0  0  0  0
 22 51  1  0  0  0  0
 23 52  1  0  0  0  0
 23 53  1  0  0  0  0
 23 54  1  0  0  0  0
M  END
> <Molecule name>
626876

> <Activity>
1

$$$$
691600
  MOE2011           2D

 73 75  0  0  0  0  0  0  0  0999 V2000
    4.6910    2.5320    0.0000 O   0  0  0  0  0  0  0  0  0  0  0  0
    4.2060    1.8640    0.0000 C   0  0  0  0  0  0  0  0  0  0  0  0
    3.3810    1.8640    0.0000 N   0  0  0  0  0  0  0  0  0  0  0  0
    3.1260    1.0800    0.0000 C   0  0  0  0  0  0  0  0  0  0  0  0
    2.3410    0.8250    0.0000 O   0  0  0  0  0  0  0  0  0  0  0  0
    3.7930    0.5950    0.0000 N   0  0  0  0  0  0  0  0  0  0  0  0
    4.4610    1.0800    0.0000 N   0  0  0  0  0  0  0  0  0  0  0  0
    6.8850    2.5950    0.0000 C   0  0  0  0  0  0  0  0  0  0  0  0
    6.4970    1.8660    0.0000 C   0  0  0  0  0  0  0  0  0  0  0  0
    6.9340    1.1670    0.0000 C   0  0  0  0  0  0  0  0  0  0  0  0
    6.5470    0.4380    0.0000 C   0  0  0  0  0  0  0  0  0  0  0  0
    5.7220    0.4090    0.0000 C   0  0  0  0  0  0  0  0  0  0  0  0
    5.2850    1.1090    0.0000 C   0  0  0  0  0  0  0  0  0  0  0  0
    5.6730    1.8370    0.0000 C   0  0  0  0  0  0  0  0  0  0  0  0
    5.2360    2.5370    0.0000 C   0  0  0  0  0  0  0  0  0  0  0  0
    7.7590    1.1960    0.0000 C   0  0  0  0  0  0  0  0  0  0  0  0
    6.9850   -0.2620    0.0000 C   0  0  0  0  0  0  0  0  0  0  0  0
    5.3350   -0.3190    0.0000 C   0  0  0  0  0  0  0  0  0  0  0  0
    2.3640   -1.8800    0.0000 C   0  0  0  0  0  0  0  0  0  0  0  0
    3.0790   -1.4680    0.0000 C   0  0  0  0  0  0  0  0  0  0  0  0
    3.7930   -1.8800    0.0000 C   0  0  0  0  0  0  0  0  0  0  0  0
    4.5080   -1.4680    0.0000 C   0  0  0  0  0  0  0  0  0  0  0  0
    4.5080   -0.6430    0.0000 C   0  0  0  0  0  0  0  0  0  0  0  0
    3.7930   -0.2300    0.0000 C   0  0  0  0  0  0  0  0  0  0  0  0
    1.6500   -2.2930    0.0000 C   0  0  0  0  0  0  0  0  0  0  0  0
    2.7770   -2.5950    0.0000 C   0  0  0  0  0  0  0  0  0  0  0  0
    1.9520   -1.1660    0.0000 C   0  0  0  0  0  0  0  0  0  0  0  0
    3.0790   -0.6430    0.0000 C   0  0  0  0  0  0  0  0  0  0  0  0
    2.3640   -0.2300    0.0000 O   0  0  0  0  0  0  0  0  0  0  0  0
    5.2220   -1.8800    0.0000 C   0  0  0  0  0  0  0  0  0  0  0  0
    5.9370   -2.2930    0.0000 C   0  0  0  0  0  0  0  0  0  0  0  0
    4.8100   -2.5950    0.0000 C   0  0  0  0  0  0  0  0  0  0  0  0
    5.6350   -1.1660    0.0000 C   0  0  0  0  0  0  0  0  0  0  0  0
    2.8960    2.5320    0.0000 C   0  0  0  0  0  0  0  0  0  0  0  0
    7.3360    2.3550    0.0000 H   0  0  0  0  0  0  0  0  0  0  0  0
    7.1250    3.0460    0.0000 H   0  0  0  0  0  0  0  0  0  0  0  0
    6.4330    2.8350    0.0000 H   0  0  0  0  0  0  0  0  0  0  0  0
    5.6700    2.8080    0.0000 H   0  0  0  0  0  0  0  0  0  0  0  0
    4.9650    2.9710    0.0000 H   0  0  0  0  0  0  0  0  0  0  0  0
    4.8020    2.2660    0.0000 H   0  0  0  0  0  0  0  0  0  0  0  0
    7.7770    0.6840    0.0000 H   0  0  0  0  0  0  0  0  0  0  0  0
[truncated: 5,537,933 more chars]
