# Supplementary material for: Vienna LiverTox Workspace—A Set of Machine Learning Models for Prediction of Interactions Profiles of Small Molecules With Transporters Relevant for Regulatory Agencies
Source: Front Chem. 2020 Jan 10;7:899. doi: 10.3389/fchem.2019.00899 (PMC6966498; doi:10.3389/fchem.2019.00899)
Supplement: Supplementary file 2 [file Data_Sheet_2.ZIP › PgpINH_test.sdf]

  MOE2013           2D

 25 27  0  0  1  0  0  0  0  0999 V2000
    0.0000    0.0000    0.0000 Br  0  0  0  0  0  0  0  0  0  0  0  0
    5.2230   -6.5170    0.0000 O   0  0  0  0  0  0  0  0  0  0  0  0
    2.9780   -5.2090    0.0000 O   0  0  0  0  0  0  0  0  0  0  0  0
    7.4890   -2.6300    0.0000 N   0  0  3  0  0  0  0  0  0  0  0  0
    4.4890   -2.6170    0.0000 C   0  0  3  0  0  0  0  0  0  0  0  0
    5.2340   -3.9190    0.0000 C   0  0  0  0  0  0  0  0  0  0  0  0
    2.9890   -2.6110    0.0000 C   0  0  0  0  0  0  0  0  0  0  0  0
    6.7340   -3.9250    0.0000 C   0  0  0  0  0  0  0  0  0  0  0  0
    4.4780   -5.2150    0.0000 C   0  0  0  0  0  0  0  0  0  0  0  0
    5.2440   -1.3210    0.0000 C   0  0  0  0  0  0  0  0  0  0  0  0
    6.7440   -1.3270    0.0000 C   0  0  0  0  0  0  0  0  0  0  0  0
    2.2440   -1.3080    0.0000 C   0  0  0  0  0  0  0  0  0  0  0  0
    2.2340   -3.9060    0.0000 C   0  0  0  0  0  0  0  0  0  0  0  0
    8.9890   -2.6360    0.0000 C   0  0  0  0  0  0  0  0  0  0  0  0
    0.7440   -1.3020    0.0000 C   0  0  0  0  0  0  0  0  0  0  0  0
    9.7440   -1.3400    0.0000 C   0  0  0  0  0  0  0  0  0  0  0  0
    0.7340   -3.9000    0.0000 C   0  0  0  0  0  0  0  0  0  0  0  0
   -0.0110   -2.5980    0.0000 C   0  0  0  0  0  0  0  0  0  0  0  0
    9.0000   -0.0380    0.0000 C   0  0  0  0  0  0  0  0  0  0  0  0
   11.2440   -1.3460    0.0000 C   0  0  0  0  0  0  0  0  0  0  0  0
    4.4670   -7.8130    0.0000 C   0  0  0  0  0  0  0  0  0  0  0  0
    9.7550    1.2580    0.0000 C   0  0  0  0  0  0  0  0  0  0  0  0
   12.0000   -0.0500    0.0000 C   0  0  0  0  0  0  0  0  0  0  0  0
   11.2550    1.2520    0.0000 C   0  0  0  0  0  0  0  0  0  0  0  0
    5.2120   -9.1150    0.0000 C   0  0  0  0  0  0  0  0  0  0  0  0
  1 15  1  0  0  0  0
  2  9  1  0  0  0  0
  2 21  1  0  0  0  0
  3  9  2  0  0  0  0
  4  8  1  0  0  0  0
  4 11  1  0  0  0  0
  4 14  1  0  0  0  0
  5  6  1  0  0  0  0
  5  7  1  0  0  0  0
  5 10  1  0  0  0  0
  6  8  2  0  0  0  0
  6  9  1  0  0  0  0
  7 12  2  0  0  0  0
  7 13  1  0  0  0  0
 10 11  2  0  0  0  0
 12 15  1  0  0  0  0
 13 17  2  0  0  0  0
 14 16  1  0  0  0  0
 15 18  2  0  0  0  0
 16 19  2  0  0  0  0
 16 20  1  0  0  0  0
 17 18  1  0  0  0  0
 19 22  1  0  0  0  0
 20 23  2  0  0  0  0
 21 25  1  0  0  0  0
 22 24  2  0  0  0  0
 23 24  1  0  0  0  0
M  END
>  <Activity>
INHIBITOR

>  <ActivitySource>
Baumert_2013

>  <Name>
4e

>  <ScoresAndActivity>
Fluorescence ratio at 10µM: 2.76 > 2 (sec=0) => sa

>  <standard_inchi>
InChI=1S/C21H20BrNO2/c1-2-25-21(24)20-15-23(14-16-7-4-3-5-8-16)12-11-19(20)17-9-6-10-18(22)13-17/h3-13,15,19H,2,14H2,1H3

>  <standard_inchi_key>
HTJYNWOKXZLLQP-UHFFFAOYSA-N

$$$$

  MOE2013           2D

 31 35  0  0  1  0  0  0  0  0999 V2000
    0.0000    0.0000    0.0000 Br  0  0  0  0  0  0  0  0  0  0  0  0
   -9.1320    0.0170    0.0000 O   0  0  0  0  0  0  0  0  0  0  0  0
  -19.5510    3.5990    0.0000 O   0  0  0  0  0  0  0  0  0  0  0  0
  -19.8420    0.6130    0.0000 O   0  0  0  0  0  0  0  0  0  0  0  0
  -13.1590    2.2220    0.0000 N   0  0  3  0  0  0  0  0  0  0  0  0
   -9.1500    2.4440    0.0000 N   0  0  0  0  0  0  0  0  0  0  0  0
  -15.7450    2.4740    0.0000 C   0  0  0  0  0  0  0  0  0  0  0  0
  -15.8900    0.9820    0.0000 C   0  0  0  0  0  0  0  0  0  0  0  0
   -8.2600    1.2370    0.0000 C   0  0  0  0  0  0  0  0  0  0  0  0
   -6.7600    1.2480    0.0000 C   0  0  0  0  0  0  0  0  0  0  0  0
  -10.5730    1.9700    0.0000 C   0  0  0  0  0  0  0  0  0  0  0  0
   -4.5000   -0.0340    0.0000 C   0  0  0  0  0  0  0  0  0  0  0  0
  -18.3310    2.7270    0.0000 C   0  0  0  0  0  0  0  0  0  0  0  0
  -18.4760    1.2340    0.0000 C   0  0  0  0  0  0  0  0  0  0  0  0
  -14.3790    3.0950    0.0000 C   0  0  0  0  0  0  0  0  0  0  0  0
   -3.7600    1.2710    0.0000 C   0  0  0  0  0  0  0  0  0  0  0  0
  -16.9650    3.3470    0.0000 C   0  0  0  0  0  0  0  0  0  0  0  0
  -17.2560    0.3610    0.0000 C   0  0  0  0  0  0  0  0  0  0  0  0
   -6.0000   -0.0450    0.0000 C   0  0  0  0  0  0  0  0  0  0  0  0
  -11.7930    2.8430    0.0000 C   0  0  0  0  0  0  0  0  0  0  0  0
  -14.6700    0.1090    0.0000 C   0  0  0  0  0  0  0  0  0  0  0  0
  -13.3050    0.7290    0.0000 C   0  0  0  0  0  0  0  0  0  0  0  0
   -6.0190    2.5530    0.0000 C   0  0  0  0  0  0  0  0  0  0  0  0
  -10.5620    0.4700    0.0000 C   0  0  0  0  0  0  0  0  0  0  0  0
   -4.5190    2.5640    0.0000 C   0  0  0  0  0  0  0  0  0  0  0  0
   -2.2600    1.2820    0.0000 C   0  0  0  0  0  0  0  0  0  0  0  0
   -3.7400   -1.3270    0.0000 C   0  0  0  0  0  0  0  0  0  0  0  0
   -1.5000   -0.0110    0.0000 C   0  0  0  0  0  0  0  0  0  0  0  0
   -2.2400   -1.3160    0.0000 C   0  0  0  0  0  0  0  0  0  0  0  0
  -19.4050    5.0920    0.0000 C   0  0  0  0  0  0  0  0  0  0  0  0
  -19.9880   -0.8800    0.0000 C   0  0  0  0  0  0  0  0  0  0  0  0
  1 28  1  0  0  0  0
  2  9  1  0  0  0  0
  2 24  1  0  0  0  0
  3 13  1  0  0  0  0
  3 30  1  0  0  0  0
  4 14  1  0  0  0  0
  4 31  1  0  0  0  0
  5 15  1  0  0  0  0
  5 20  1  0  0  0  0
  5 22  1  0  0  0  0
  6  9  2  0  0  0  0
  6 11  1  0  0  0  0
  7  8  1  0  0  0  0
  7 15  1  0  0  0  0
  7 17  2  0  0  0  0
  8 18  2  0  0  0  0
  8 21  1  0  0  0  0
  9 10  1  0  0  0  0
 10 19  2  0  0  0  0
 10 23  1  0  0  0  0
 11 20  1  0  0  0  0
 11 24  2  0  0  0  0
 12 16  2  0  0  0  0
 12 19  1  0  0  0  0
 12 27  1  0  0  0  0
 13 14  2  0  0  0  0
 13 17  1  0  0  0  0
 14 18  1  0  0  0  0
 16 25  1  0  0  0  0
 16 26  1  0  0  0  0
 21 22  1  0  0  0  0
 23 25  2  0  0  0  0
 26 28  2  0  0  0  0
 27 29  2  0  0  0  0
 28 29  1  0  0  0  0
M  END
>  <Activity>
INHIBITOR

>  <ActivitySource>
Colabufo_2013

>  <Name>
11c

>  <ScoresAndActivity>
EC50 (µM): 1.8 < 10 (sec=0) => sa

>  <standard_inchi>
InChI=1S/C25H23BrN2O3/c1-29-23-11-18-7-8-28(13-20(18)12-24(23)30-2)14-22-15-31-25(27-22)19-4-3-17-10-21(26)6-5-16(17)9-19/h3-6,9-12,15H,7-8,13-14H2,1-2H3

>  <standard_inchi_key>
RIBMMTVWFZGAJS-UHFFFAOYSA-N

$$$$

  MOE2013           2D

 31 35  0  0  1  0  0  0  0  0999 V2000
    0.0000    0.0000    0.0000 Br  0  0  0  0  0  0  0  0  0  0  0  0
   -9.1320    0.0170    0.0000 S   0  0  0  0  0  0  0  0  0  0  0  0
  -19.5510    3.5990    0.0000 O   0  0  0  0  0  0  0  0  0  0  0  0
  -19.8420    0.6130    0.0000 O   0  0  0  0  0  0  0  0  0  0  0  0
  -13.1590    2.2220    0.0000 N   0  0  3  0  0  0  0  0  0  0  0  0
   -9.1500    2.4440    0.0000 N   0  0  0  0  0  0  0  0  0  0  0  0
  -15.7450    2.4740    0.0000 C   0  0  0  0  0  0  0  0  0  0  0  0
  -15.8900    0.9820    0.0000 C   0  0  0  0  0  0  0  0  0  0  0  0
   -8.2600    1.2370    0.0000 C   0  0  0  0  0  0  0  0  0  0  0  0
   -6.7600    1.2480    0.0000 C   0  0  0  0  0  0  0  0  0  0  0  0
  -10.5730    1.9700    0.0000 C   0  0  0  0  0  0  0  0  0  0  0  0
   -4.5000   -0.0340    0.0000 C   0  0  0  0  0  0  0  0  0  0  0  0
  -18.3310    2.7270    0.0000 C   0  0  0  0  0  0  0  0  0  0  0  0
  -18.4760    1.2340    0.0000 C   0  0  0  0  0  0  0  0  0  0  0  0
  -14.3790    3.0950    0.0000 C   0  0  0  0  0  0  0  0  0  0  0  0
   -3.7600    1.2710    0.0000 C   0  0  0  0  0  0  0  0  0  0  0  0
  -16.9650    3.3470    0.0000 C   0  0  0  0  0  0  0  0  0  0  0  0
  -17.2560    0.3610    0.0000 C   0  0  0  0  0  0  0  0  0  0  0  0
   -6.0000   -0.0450    0.0000 C   0  0  0  0  0  0  0  0  0  0  0  0
  -11.7930    2.8430    0.0000 C   0  0  0  0  0  0  0  0  0  0  0  0
  -14.6700    0.1090    0.0000 C   0  0  0  0  0  0  0  0  0  0  0  0
  -13.3050    0.7290    0.0000 C   0  0  0  0  0  0  0  0  0  0  0  0
   -6.0190    2.5530    0.0000 C   0  0  0  0  0  0  0  0  0  0  0  0
  -10.5620    0.4700    0.0000 C   0  0  0  0  0  0  0  0  0  0  0  0
   -4.5190    2.5640    0.0000 C   0  0  0  0  0  0  0  0  0  0  0  0
   -2.2600    1.2820    0.0000 C   0  0  0  0  0  0  0  0  0  0  0  0
   -3.7400   -1.3270    0.0000 C   0  0  0  0  0  0  0  0  0  0  0  0
   -1.5000   -0.0110    0.0000 C   0  0  0  0  0  0  0  0  0  0  0  0
   -2.2400   -1.3160    0.0000 C   0  0  0  0  0  0  0  0  0  0  0  0
  -19.4050    5.0920    0.0000 C   0  0  0  0  0  0  0  0  0  0  0  0
  -19.9880   -0.8800    0.0000 C   0  0  0  0  0  0  0  0  0  0  0  0
  1 28  1  0  0  0  0
  2  9  1  0  0  0  0
  2 24  1  0  0  0  0
  3 13  1  0  0  0  0
  3 30  1  0  0  0  0
  4 14  1  0  0  0  0
  4 31  1  0  0  0  0
  5 15  1  0  0  0  0
  5 20  1  0  0  0  0
  5 22  1  0  0  0  0
  6  9  2  0  0  0  0
  6 11  1  0  0  0  0
  7  8  1  0  0  0  0
  7 15  1  0  0  0  0
  7 17  2  0  0  0  0
  8 18  2  0  0  0  0
  8 21  1  0  0  0  0
  9 10  1  0  0  0  0
 10 19  2  0  0  0  0
 10 23  1  0  0  0  0
 11 20  1  0  0  0  0
 11 24  2  0  0  0  0
 12 16  2  0  0  0  0
 12 19  1  0  0  0  0
 12 27  1  0  0  0  0
 13 14  2  0  0  0  0
 13 17  1  0  0  0  0
 14 18  1  0  0  0  0
 16 25  1  0  0  0  0
 16 26  1  0  0  0  0
 21 22  1  0  0  0  0
 23 25  2  0  0  0  0
 26 28  2  0  0  0  0
 27 29  2  0  0  0  0
 28 29  1  0  0  0  0
M  END
>  <Activity>
INHIBITOR

>  <ActivitySource>
Colabufo_2013

>  <Name>
12c

>  <ScoresAndActivity>
EC50 (µM): 3.7 < 10 (sec=0) => sa

>  <standard_inchi>
InChI=1S/C25H23BrN2O2S/c1-29-23-11-18-7-8-28(13-20(18)12-24(23)30-2)14-22-15-31-25(27-22)19-4-3-17-10-21(26)6-5-16(17)9-19/h3-6,9-12,15H,7-8,13-14H2,1-2H3

>  <standard_inchi_key>
AEPKWVQZNBOVDX-UHFFFAOYSA-N

$$$$

  MOE2013           2D

 25 27  0  0  1  0  0  0  0  0999 V2000
    0.0000    0.0000    0.0000 Cl  0  0  0  0  0  0  0  0  0  0  0  0
    5.2230   -6.5170    0.0000 O   0  0  0  0  0  0  0  0  0  0  0  0
    2.9780   -5.2090    0.0000 O   0  0  0  0  0  0  0  0  0  0  0  0
    7.4890   -2.6300    0.0000 N   0  0  3  0  0  0  0  0  0  0  0  0
    4.4890   -2.6170    0.0000 C   0  0  3  0  0  0  0  0  0  0  0  0
    5.2340   -3.9190    0.0000 C   0  0  0  0  0  0  0  0  0  0  0  0
    2.9890   -2.6110    0.0000 C   0  0  0  0  0  0  0  0  0  0  0  0
    6.7340   -3.9250    0.0000 C   0  0  0  0  0  0  0  0  0  0  0  0
    4.4780   -5.2150    0.0000 C   0  0  0  0  0  0  0  0  0  0  0  0
    5.2440   -1.3210    0.0000 C   0  0  0  0  0  0  0  0  0  0  0  0
    6.7440   -1.3270    0.0000 C   0  0  0  0  0  0  0  0  0  0  0  0
    2.2440   -1.3080    0.0000 C   0  0  0  0  0  0  0  0  0  0  0  0
    2.2340   -3.9060    0.0000 C   0  0  0  0  0  0  0  0  0  0  0  0
    8.9890   -2.6360    0.0000 C   0  0  0  0  0  0  0  0  0  0  0  0
    0.7440   -1.3020    0.0000 C   0  0  0  0  0  0  0  0  0  0  0  0
    9.7440   -1.3400    0.0000 C   0  0  0  0  0  0  0  0  0  0  0  0
    0.7340   -3.9000    0.0000 C   0  0  0  0  0  0  0  0  0  0  0  0
   -0.0110   -2.5980    0.0000 C   0  0  0  0  0  0  0  0  0  0  0  0
    9.0000   -0.0380    0.0000 C   0  0  0  0  0  0  0  0  0  0  0  0
   11.2440   -1.3460    0.0000 C   0  0  0  0  0  0  0  0  0  0  0  0
    4.4670   -7.8130    0.0000 C   0  0  0  0  0  0  0  0  0  0  0  0
    9.7550    1.2580    0.0000 C   0  0  0  0  0  0  0  0  0  0  0  0
   12.0000   -0.0500    0.0000 C   0  0  0  0  0  0  0  0  0  0  0  0
   11.2550    1.2520    0.0000 C   0  0  0  0  0  0  0  0  0  0  0  0
    5.2120   -9.1150    0.0000 C   0  0  0  0  0  0  0  0  0  0  0  0
  1 15  1  0  0  0  0
  2  9  1  0  0  0  0
  2 21  1  0  0  0  0
  3  9  2  0  0  0  0
  4  8  1  0  0  0  0
  4 11  1  0  0  0  0
  4 14  1  0  0  0  0
  5  6  1  0  0  0  0
  5  7  1  0  0  0  0
  5 10  1  0  0  0  0
  6  8  2  0  0  0  0
  6  9  1  0  0  0  0
  7 12  2  0  0  0  0
  7 13  1  0  0  0  0
 10 11  2  0  0  0  0
 12 15  1  0  0  0  0
 13 17  2  0  0  0  0
 14 16  1  0  0  0  0
 15 18  2  0  0  0  0
 16 19  2  0  0  0  0
 16 20  1  0  0  0  0
 17 18  1  0  0  0  0
 19 22  1  0  0  0  0
 20 23  2  0  0  0  0
 21 25  1  0  0  0  0
 22 24  2  0  0  0  0
 23 24  1  0  0  0  0
M  END
>  <Activity>
INHIBITOR

>  <ActivitySource>
Baumert_2013

>  <Name>
4d

>  <ScoresAndActivity>
Fluorescence ratio at 10µM: 2.67 > 2 (sec=0) => sa

>  <standard_inchi>
InChI=1S/C21H20ClNO2/c1-2-25-21(24)20-15-23(14-16-7-4-3-5-8-16)12-11-19(20)17-9-6-10-18(22)13-17/h3-13,15,19H,2,14H2,1H3

>  <standard_inchi_key>
XNVRJZOGHHBUMT-UHFFFAOYSA-N

$$$$

  MOE2013           2D

 34 36  0  0  1  0  0  0  0  0999 V2000
    0.0000    0.0000    0.0000 Cl  0  0  0  0  0  0  0  0  0  0  0  0
  -14.3020   -2.1650    0.0000 S   0  0  0  0  0  0  0  0  0  0  0  0
  -15.5880    0.0930    0.0000 S   0  0  0  0  0  0  0  0  0  0  0  0
  -18.2130   -4.3920    0.0000 O   0  0  0  0  0  0  0  0  0  0  0  0
  -18.1600    4.6080    0.0000 O   0  0  0  0  0  0  0  0  0  0  0  0
  -15.5620    4.5920    0.0000 O   0  0  0  0  0  0  0  0  0  0  0  0
   -5.1960    0.0310    0.0000 N   0  0  0  0  0  0  0  0  0  0  0  0
  -16.9270   -6.6500    0.0000 N   0  0  0  0  0  0  0  0  0  0  0  0
   -3.9020   -0.7270    0.0000 C   0  0  0  0  0  0  0  0  0  0  0  0
   -3.9100   -2.2270    0.0000 C   0  0  0  0  0  0  0  0  0  0  0  0
   -6.5000   -0.7110    0.0000 C   0  0  0  0  0  0  0  0  0  0  0  0
   -2.5980    0.0150    0.0000 C   0  0  0  0  0  0  0  0  0  0  0  0
  -12.9900    0.0770    0.0000 C   0  0  0  0  0  0  0  0  0  0  0  0
   -5.2140   -2.9690    0.0000 C   0  0  0  0  0  0  0  0  0  0  0  0
  -10.3920    0.0620    0.0000 C   0  0  0  0  0  0  0  0  0  0  0  0
   -2.6160   -2.9840    0.0000 C   0  0  0  0  0  0  0  0  0  0  0  0
   -6.5080   -2.2110    0.0000 C   0  0  0  0  0  0  0  0  0  0  0  0
   -1.3040   -0.7420    0.0000 C   0  0  0  0  0  0  0  0  0  0  0  0
  -14.2940   -0.6650    0.0000 C   0  0  3  0  0  0  0  0  0  0  0  0
  -11.6960   -0.6800    0.0000 C   0  0  0  0  0  0  0  0  0  0  0  0
   -7.7940    0.0460    0.0000 C   0  0  0  0  0  0  0  0  0  0  0  0
   -1.3120   -2.2420    0.0000 C   0  0  0  0  0  0  0  0  0  0  0  0
   -9.0980   -0.6960    0.0000 C   0  0  0  0  0  0  0  0  0  0  0  0
  -12.9810    1.5770    0.0000 C   0  0  0  0  0  0  0  0  0  0  0  0
  -10.3830    1.5620    0.0000 C   0  0  0  0  0  0  0  0  0  0  0  0
  -11.6780    2.3190    0.0000 C   0  0  0  0  0  0  0  0  0  0  0  0
  -15.6060   -2.9070    0.0000 C   0  0  0  0  0  0  0  0  0  0  0  0
  -15.5790    1.5930    0.0000 C   0  0  0  0  0  0  0  0  0  0  0  0
  -15.6150   -4.4070    0.0000 C   0  0  0  0  0  0  0  0  0  0  0  0
  -16.9180   -5.1500    0.0000 C   0  0  0  0  0  0  0  0  0  0  0  0
  -16.8740    2.3500    0.0000 C   0  0  0  0  0  0  0  0  0  0  0  0
  -16.8650    3.8500    0.0000 C   0  0  0  0  0  0  0  0  0  0  0  0
  -15.6330   -7.4070    0.0000 C   0  0  0  0  0  0  0  0  0  0  0  0
  -18.2310   -7.3920    0.0000 C   0  0  0  0  0  0  0  0  0  0  0  0
  1 18  1  0  0  0  0
  2 19  1  0  0  0  0
  2 27  1  0  0  0  0
  3 19  1  0  0  0  0
  3 28  1  0  0  0  0
  4 30  2  0  0  0  0
  5 32  2  0  0  0  0
  6 32  1  0  0  0  0
  7  9  2  0  0  0  0
  7 11  1  0  0  0  0
  8 30  1  0  0  0  0
  8 33  1  0  0  0  0
  8 34  1  0  0  0  0
  9 10  1  0  0  0  0
  9 12  1  0  0  0  0
 10 14  2  0  0  0  0
 10 16  1  0  0  0  0
 11 17  2  0  0  0  0
 11 21  1  0  0  0  0
 12 18  2  0  0  0  0
 13 19  1  0  0  0  0
 13 20  1  0  0  0  0
 13 24  2  0  0  0  0
 14 17  1  0  0  0  0
 15 20  2  0  0  0  0
 15 23  1  0  0  0  0
 15 25  1  0  0  0  0
 16 22  2  0  0  0  0
 18 22  1  0  0  0  0
 21 23  2  0  0  0  0
 24 26  1  0  0  0  0
 25 26  2  0  0  0  0
 27 29  1  0  0  0  0
 28 31  1  0  0  0  0
 29 30  1  0  0  0  0
 31 32  1  0  0  0  0
M  END
>  <Activity>
INACTIVE

>  <ActivitySource>
Krauze_2014

>  <Name>
MK571

>  <standard_inchi>
InChI=1S/C26H27ClN2O3S2/c1-29(2)24(30)12-14-33-26(34-15-13-25(31)32)20-5-3-4-18(16-20)6-10-22-11-8-19-7-9-21(27)17-23(19)28-22/h3-11,16-17,26H,12-15H2,1-2H3,(H,31,32)/b10-6+

>  <standard_inchi_key>
AXUZQJFHDNNPFG-UXBLZVDNSA-N

$$$$

  MOE2013           2D

 43 47  0  0  1  0  0  0  0  0999 V2000
    0.0000    0.0000    0.0000 Cl  0  0  0  0  0  0  0  0  0  0  0  0
    6.0000   -0.0190    0.0000 Cl  0  0  0  0  0  0  0  0  0  0  0  0
    1.5080    2.5930    0.0000 S   0  0  0  0  0  0  0  0  0  0  0  0
    0.2070    1.8470    0.0000 O   0  0  0  0  0  0  0  0  0  0  0  0
    2.8100    3.3390    0.0000 O   0  0  0  0  0  0  0  0  0  0  0  0
  -14.9580   13.0380    0.0000 O   0  0  0  0  0  0  0  0  0  0  0  0
  -16.4670   10.4450    0.0000 O   0  0  0  0  0  0  0  0  0  0  0  0
   -1.4830    5.2010    0.0000 O   0  0  0  0  0  0  0  0  0  0  0  0
    0.7620    3.8950    0.0000 N   0  0  0  0  0  0  0  0  0  0  0  0
   -9.7210    9.1240    0.0000 N   0  0  3  0  0  0  0  0  0  0  0  0
   -1.4750    7.7990    0.0000 N   0  0  0  0  0  0  0  0  0  0  0  0
    2.2540    1.2920    0.0000 C   0  0  0  0  0  0  0  0  0  0  0  0
    1.5170    5.1910    0.0000 C   0  0  0  0  0  0  0  0  0  0  0  0
    1.5000   -0.0050    0.0000 C   0  0  0  0  0  0  0  0  0  0  0  0
    0.7710    6.4930    0.0000 C   0  0  0  0  0  0  0  0  0  0  0  0
  -11.9670   10.4310    0.0000 C   0  0  0  0  0  0  0  0  0  0  0  0
    3.7540    1.2870    0.0000 C   0  0  0  0  0  0  0  0  0  0  0  0
  -12.7210    9.1340    0.0000 C   0  0  0  0  0  0  0  0  0  0  0  0
   -0.7290    6.4980    0.0000 C   0  0  0  0  0  0  0  0  0  0  0  0
  -14.2120   11.7370    0.0000 C   0  0  0  0  0  0  0  0  0  0  0  0
  -14.9670   10.4400    0.0000 C   0  0  0  0  0  0  0  0  0  0  0  0
    4.5000   -0.0140    0.0000 C   0  0  0  0  0  0  0  0  0  0  0  0
  -12.7120   11.7320    0.0000 C   0  0  0  0  0  0  0  0  0  0  0  0
    3.0170    5.1860    0.0000 C   0  0  0  0  0  0  0  0  0  0  0  0
  -14.2210    9.1390    0.0000 C   0  0  0  0  0  0  0  0  0  0  0  0
    2.2460   -1.3060    0.0000 C   0  0  0  0  0  0  0  0  0  0  0  0
  -10.4670   10.4260    0.0000 C   0  0  0  0  0  0  0  0  0  0  0  0
    1.5250    7.7890    0.0000 C   0  0  0  0  0  0  0  0  0  0  0  0
    3.7460   -1.3110    0.0000 C   0  0  0  0  0  0  0  0  0  0  0  0
  -11.9750    7.8330    0.0000 C   0  0  0  0  0  0  0  0  0  0  0  0
  -10.4750    7.8280    0.0000 C   0  0  0  0  0  0  0  0  0  0  0  0
    3.7710    6.4830    0.0000 C   0  0  0  0  0  0  0  0  0  0  0  0
   -2.9750    7.8040    0.0000 C   0  0  0  0  0  0  0  0  0  0  0  0
    3.0250    7.7850    0.0000 C   0  0  0  0  0  0  0  0  0  0  0  0
   -8.2210    9.1200    0.0000 C   0  0  0  0  0  0  0  0  0  0  0  0
   -5.9750    7.8130    0.0000 C   0  0  0  0  0  0  0  0  0  0  0  0
   -7.4750    7.8180    0.0000 C   0  0  0  0  0  0  0  0  0  0  0  0
   -3.7290    6.5070    0.0000 C   0  0  0  0  0  0  0  0  0  0  0  0
   -3.7210    9.1050    0.0000 C   0  0  0  0  0  0  0  0  0  0  0  0
   -5.2290    6.5120    0.0000 C   0  0  0  0  0  0  0  0  0  0  0  0
   -5.2210    9.1100    0.0000 C   0  0  0  0  0  0  0  0  0  0  0  0
  -14.2040   14.3350    0.0000 C   0  0  0  0  0  0  0  0  0  0  0  0
  -17.2210    9.1490    0.0000 C   0  0  0  0  0  0  0  0  0  0  0  0
  1 14  1  0  0  0  0
  2 22  1  0  0  0  0
  3  4  2  0  0  0  0
  3  5  2  0  0  0  0
  3  9  1  0  0  0  0
  3 12  1  0  0  0  0
  6 20  1  0  0  0  0
  6 42  1  0  0  0  0
  7 21  1  0  0  0  0
  7 43  1  0  0  0  0
  8 19  2  0  0  0  0
  9 13  1  0  0  0  0
 10 27  1  0  0  0  0
 10 31  1  0  0  0  0
 10 35  1  0  0  0  0
 11 19  1  0  0  0  0
 11 33  1  0  0  0  0
 12 14  1  0  0  0  0
 12 17  2  0  0  0  0
 13 15  2  0  0  0  0
 13 24  1  0  0  0  0
 14 26  2  0  0  0  0
 15 19  1  0  0  0  0
 15 28  1  0  0  0  0
 16 18  1  0  0  0  0
 16 23  2  0  0  0  0
 16 27  1  0  0  0  0
 17 22  1  0  0  0  0
 18 25  2  0  0  0  0
 18 30  1  0  0  0  0
 20 21  2  0  0  0  0
 20 23  1  0  0  0  0
 21 25  1  0  0  0  0
 22 29  2  0  0  0  0
 24 32  2  0  0  0  0
 26 29  1  0  0  0  0
 28 34  2  0  0  0  0
 30 31  1  0  0  0  0
 32 34  1  0  0  0  0
 33 38  2  0  0  0  0
 33 39  1  0  0  0  0
 35 37  1  0  0  0  0
 36 37  1  0  0  0  0
 36 40  2  0  0  0  0
 36 41  1  0  0  0  0
 38 40  1  0  0  0  0
 39 41  2  0  0  0  0
M  END
>  <Activity>
INACTIVE

>  <ActivitySource>
Li_2015

>  <Name>
13

>  <ScoresAndActivity>
Percentage inhibition: 1 < 50 (sec=10) => si

>  <standard_inchi>
InChI=1S/C32H31Cl2N3O5S/c1-41-29-17-22-14-16-37(20-23(22)18-30(29)42-2)15-13-21-7-10-25(11-8-21)35-32(38)26-5-3-4-6-28(26)36-43(39,40)31-19-24(33)9-12-27(31)34/h3-12,17-19,36H,13-16,20H2,1-2H3,(H,35,38)

>  <standard_inchi_key>
WEEQDXIWMATHMB-UHFFFAOYSA-N

$$$$

  MOE2013           2D

 28 30  0  0  1  0  0  0  0  0999 V2000
    0.0000    0.0000    0.0000 F   0  0  0  0  0  0  0  0  0  0  0  0
    2.0450    0.5630    0.0000 F   0  0  0  0  0  0  0  0  0  0  0  0
   -0.5630    2.0450    0.0000 F   0  0  0  0  0  0  0  0  0  0  0  0
    5.9470    7.8340    0.0000 O   0  0  0  0  0  0  0  0  0  0  0  0
    3.7060    6.5200    0.0000 O   0  0  0  0  0  0  0  0  0  0  0  0
    8.2240    3.9530    0.0000 N   0  0  3  0  0  0  0  0  0  0  0  0
    5.2240    3.9320    0.0000 C   0  0  3  0  0  0  0  0  0  0  0  0
    5.9650    5.2360    0.0000 C   0  0  0  0  0  0  0  0  0  0  0  0
    3.7240    3.9220    0.0000 C   0  0  0  0  0  0  0  0  0  0  0  0
    1.4820    2.6080    0.0000 C   0  0  0  0  0  0  0  0  0  0  0  0
    2.9820    2.6180    0.0000 C   0  0  0  0  0  0  0  0  0  0  0  0
    7.4650    5.2470    0.0000 C   0  0  0  0  0  0  0  0  0  0  0  0
    5.9820    2.6380    0.0000 C   0  0  0  0  0  0  0  0  0  0  0  0
    5.2060    6.5300    0.0000 C   0  0  0  0  0  0  0  0  0  0  0  0
    0.7410    1.3040    0.0000 C   0  0  0  0  0  0  0  0  0  0  0  0
    2.9650    5.2160    0.0000 C   0  0  0  0  0  0  0  0  0  0  0  0
    7.4820    2.6490    0.0000 C   0  0  0  0  0  0  0  0  0  0  0  0
    0.7240    3.9020    0.0000 C   0  0  0  0  0  0  0  0  0  0  0  0
    1.4650    5.2060    0.0000 C   0  0  0  0  0  0  0  0  0  0  0  0
    9.7240    3.9630    0.0000 C   0  0  0  0  0  0  0  0  0  0  0  0
   10.4820    2.6690    0.0000 C   0  0  0  0  0  0  0  0  0  0  0  0
    9.7410    1.3650    0.0000 C   0  0  0  0  0  0  0  0  0  0  0  0
   11.9820    2.6790    0.0000 C   0  0  0  0  0  0  0  0  0  0  0  0
    5.1880    9.1280    0.0000 C   0  0  0  0  0  0  0  0  0  0  0  0
   10.5000    0.0710    0.0000 C   0  0  0  0  0  0  0  0  0  0  0  0
   12.7410    1.3850    0.0000 C   0  0  0  0  0  0  0  0  0  0  0  0
   12.0000    0.0810    0.0000 C   0  0  0  0  0  0  0  0  0  0  0  0
    5.9300   10.4320    0.0000 C   0  0  0  0  0  0  0  0  0  0  0  0
  1 15  1  0  0  0  0
  2 15  1  0  0  0  0
  3 15  1  0  0  0  0
  4 14  1  0  0  0  0
  4 24  1  0  0  0  0
  5 14  2  0  0  0  0
  6 12  1  0  0  0  0
  6 17  1  0  0  0  0
  6 20  1  0  0  0  0
  7  8  1  0  0  0  0
  7  9  1  0  0  0  0
  7 13  1  0  0  0  0
  8 12  2  0  0  0  0
  8 14  1  0  0  0  0
  9 11  2  0  0  0  0
  9 16  1  0  0  0  0
 10 11  1  0  0  0  0
 10 15  1  0  0  0  0
 10 18  2  0  0  0  0
 13 17  2  0  0  0  0
 16 19  2  0  0  0  0
 18 19  1  0  0  0  0
 20 21  1  0  0  0  0
 21 22  2  0  0  0  0
 21 23  1  0  0  0  0
 22 25  1  0  0  0  0
 23 26  2  0  0  0  0
 24 28  1  0  0  0  0
 25 27  2  0  0  0  0
 26 27  1  0  0  0  0
M  END
>  <Activity>
INHIBITOR

>  <ActivitySource>
Baumert_2013

>  <Name>
4f

>  <ScoresAndActivity>
Fluorescence ratio at 10µM: 2.33 > 2 (sec=0) => sa

>  <standard_inchi>
InChI=1S/C22H20F3NO2/c1-2-28-21(27)20-15-26(14-16-7-4-3-5-8-16)12-11-19(20)17-9-6-10-18(13-17)22(23,24)25/h3-13,15,19H,2,14H2,1H3

>  <standard_inchi_key>
ZIZSFEHEOMNGKB-UHFFFAOYSA-N

$$$$

  MOE2013           2D

 31 35  0  0  1  0  0  0  0  0999 V2000
    0.0000    0.0000    0.0000 F   0  0  0  0  0  0  0  0  0  0  0  0
   -9.1320    0.0170    0.0000 O   0  0  0  0  0  0  0  0  0  0  0  0
  -19.5510    3.5990    0.0000 O   0  0  0  0  0  0  0  0  0  0  0  0
  -19.8420    0.6130    0.0000 O   0  0  0  0  0  0  0  0  0  0  0  0
  -13.1590    2.2220    0.0000 N   0  0  3  0  0  0  0  0  0  0  0  0
   -9.1500    2.4440    0.0000 N   0  0  0  0  0  0  0  0  0  0  0  0
  -15.7450    2.4740    0.0000 C   0  0  0  0  0  0  0  0  0  0  0  0
  -15.8900    0.9820    0.0000 C   0  0  0  0  0  0  0  0  0  0  0  0
   -8.2600    1.2370    0.0000 C   0  0  0  0  0  0  0  0  0  0  0  0
   -6.7600    1.2480    0.0000 C   0  0  0  0  0  0  0  0  0  0  0  0
  -10.5730    1.9700    0.0000 C   0  0  0  0  0  0  0  0  0  0  0  0
   -4.5000   -0.0340    0.0000 C   0  0  0  0  0  0  0  0  0  0  0  0
  -18.3310    2.7270    0.0000 C   0  0  0  0  0  0  0  0  0  0  0  0
  -18.4760    1.2340    0.0000 C   0  0  0  0  0  0  0  0  0  0  0  0
  -14.3790    3.0950    0.0000 C   0  0  0  0  0  0  0  0  0  0  0  0
   -3.7600    1.2710    0.0000 C   0  0  0  0  0  0  0  0  0  0  0  0
  -16.9650    3.3470    0.0000 C   0  0  0  0  0  0  0  0  0  0  0  0
  -17.2560    0.3610    0.0000 C   0  0  0  0  0  0  0  0  0  0  0  0
   -6.0000   -0.0450    0.0000 C   0  0  0  0  0  0  0  0  0  0  0  0
  -11.7930    2.8430    0.0000 C   0  0  0  0  0  0  0  0  0  0  0  0
  -14.6700    0.1090    0.0000 C   0  0  0  0  0  0  0  0  0  0  0  0
  -13.3050    0.7290    0.0000 C   0  0  0  0  0  0  0  0  0  0  0  0
   -6.0190    2.5530    0.0000 C   0  0  0  0  0  0  0  0  0  0  0  0
  -10.5620    0.4700    0.0000 C   0  0  0  0  0  0  0  0  0  0  0  0
   -4.5190    2.5640    0.0000 C   0  0  0  0  0  0  0  0  0  0  0  0
   -2.2600    1.2820    0.0000 C   0  0  0  0  0  0  0  0  0  0  0  0
   -3.7400   -1.3270    0.0000 C   0  0  0  0  0  0  0  0  0  0  0  0
   -1.5000   -0.0110    0.0000 C   0  0  0  0  0  0  0  0  0  0  0  0
   -2.2400   -1.3160    0.0000 C   0  0  0  0  0  0  0  0  0  0  0  0
  -19.4050    5.0920    0.0000 C   0  0  0  0  0  0  0  0  0  0  0  0
  -19.9880   -0.8800    0.0000 C   0  0  0  0  0  0  0  0  0  0  0  0
  1 28  1  0  0  0  0
  2  9  1  0  0  0  0
  2 24  1  0  0  0  0
  3 13  1  0  0  0  0
  3 30  1  0  0  0  0
  4 14  1  0  0  0  0
  4 31  1  0  0  0  0
  5 15  1  0  0  0  0
  5 20  1  0  0  0  0
  5 22  1  0  0  0  0
  6  9  2  0  0  0  0
  6 11  1  0  0  0  0
  7  8  1  0  0  0  0
  7 15  1  0  0  0  0
  7 17  2  0  0  0  0
  8 18  2  0  0  0  0
  8 21  1  0  0  0  0
  9 10  1  0  0  0  0
 10 19  2  0  0  0  0
 10 23  1  0  0  0  0
 11 20  1  0  0  0  0
 11 24  2  0  0  0  0
 12 16  2  0  0  0  0
 12 19  1  0  0  0  0
 12 27  1  0  0  0  0
 13 14  2  0  0  0  0
 13 17  1  0  0  0  0
 14 18  1  0  0  0  0
 16 25  1  0  0  0  0
 16 26  1  0  0  0  0
 21 22  1  0  0  0  0
 23 25  2  0  0  0  0
 26 28  2  0  0  0  0
 27 29  2  0  0  0  0
 28 29  1  0  0  0  0
M  END
>  <Activity>
INHIBITOR

>  <ActivitySource>
Colabufo_2013

>  <Name>
11b

>  <ScoresAndActivity>
EC50 (µM): 5.2 < 10 (sec=0) => sa

>  <standard_inchi>
InChI=1S/C25H23FN2O3/c1-29-23-11-18-7-8-28(13-20(18)12-24(23)30-2)14-22-15-31-25(27-22)19-4-3-17-10-21(26)6-5-16(17)9-19/h3-6,9-12,15H,7-8,13-14H2,1-2H3

>  <standard_inchi_key>
OFXATVLPMVZUOA-UHFFFAOYSA-N

$$$$

  MOE2013           2D

 29 32  0  0  1  0  0  0  0  0999 V2000
    0.0000    0.0000    0.0000 F   0  0  0  0  0  0  0  0  0  0  0  0
  -18.0020   -5.1900    0.0000 O   0  0  0  0  0  0  0  0  0  0  0  0
  -19.5010   -2.5910    0.0000 O   0  0  0  0  0  0  0  0  0  0  0  0
  -12.7500   -1.2940    0.0000 N   0  0  3  0  0  0  0  0  0  0  0  0
  -15.0010   -2.5930    0.0000 C   0  0  0  0  0  0  0  0  0  0  0  0
  -15.7500   -1.2940    0.0000 C   0  0  0  0  0  0  0  0  0  0  0  0
  -17.2510   -3.8910    0.0000 C   0  0  0  0  0  0  0  0  0  0  0  0
  -18.0010   -2.5920    0.0000 C   0  0  0  0  0  0  0  0  0  0  0  0
  -15.7510   -3.8920    0.0000 C   0  0  0  0  0  0  0  0  0  0  0  0
  -17.2500   -1.2930    0.0000 C   0  0  0  0  0  0  0  0  0  0  0  0
  -13.5010   -2.5930    0.0000 C   0  0  0  0  0  0  0  0  0  0  0  0
  -15.0000    0.0050    0.0000 C   0  0  0  0  0  0  0  0  0  0  0  0
  -13.5000    0.0050    0.0000 C   0  0  0  0  0  0  0  0  0  0  0  0
  -11.2500   -1.2950    0.0000 C   0  0  0  0  0  0  0  0  0  0  0  0
   -6.0000    0.0020    0.0000 C   0  0  0  0  0  0  0  0  0  0  0  0
   -4.5000    0.0020    0.0000 C   0  0  0  0  0  0  0  0  0  0  0  0
   -9.0000    0.0030    0.0000 C   0  0  0  0  0  0  0  0  0  0  0  0
  -10.5000    0.0040    0.0000 C   0  0  0  0  0  0  0  0  0  0  0  0
   -6.7500    1.3010    0.0000 C   0  0  0  0  0  0  0  0  0  0  0  0
   -6.7500   -1.2970    0.0000 C   0  0  0  0  0  0  0  0  0  0  0  0
   -8.2500    1.3020    0.0000 C   0  0  0  0  0  0  0  0  0  0  0  0
   -8.2500   -1.2960    0.0000 C   0  0  0  0  0  0  0  0  0  0  0  0
   -3.7500   -1.2980    0.0000 C   0  0  0  0  0  0  0  0  0  0  0  0
   -3.7500    1.3000    0.0000 C   0  0  0  0  0  0  0  0  0  0  0  0
   -1.5000    0.0000    0.0000 C   0  0  0  0  0  0  0  0  0  0  0  0
   -2.2500   -1.2980    0.0000 C   0  0  0  0  0  0  0  0  0  0  0  0
   -2.2500    1.3000    0.0000 C   0  0  0  0  0  0  0  0  0  0  0  0
  -17.2520   -6.4890    0.0000 C   0  0  0  0  0  0  0  0  0  0  0  0
  -20.2500   -1.2920    0.0000 C   0  0  0  0  0  0  0  0  0  0  0  0
  1 25  1  0  0  0  0
  2  7  1  0  0  0  0
  2 28  1  0  0  0  0
  3  8  1  0  0  0  0
  3 29  1  0  0  0  0
  4 11  1  0  0  0  0
  4 13  1  0  0  0  0
  4 14  1  0  0  0  0
  5  6  1  0  0  0  0
  5  9  2  0  0  0  0
  5 11  1  0  0  0  0
  6 10  2  0  0  0  0
  6 12  1  0  0  0  0
  7  8  2  0  0  0  0
  7  9  1  0  0  0  0
  8 10  1  0  0  0  0
 12 13  1  0  0  0  0
 14 18  1  0  0  0  0
 15 16  1  0  0  0  0
 15 19  2  0  0  0  0
 15 20  1  0  0  0  0
 16 23  2  0  0  0  0
 16 24  1  0  0  0  0
 17 18  1  0  0  0  0
 17 21  2  0  0  0  0
 17 22  1  0  0  0  0
 19 21  1  0  0  0  0
 20 22  2  0  0  0  0
 23 26  1  0  0  0  0
 24 27  2  0  0  0  0
 25 26  2  0  0  0  0
 25 27  1  0  0  0  0
M  END
>  <Activity>
INHIBITOR

>  <ActivitySource>
Capparelli_2014

>  <Name>
6c

>  <ScoresAndActivity>
EC50 µM: 2.0 < 10 (sec=2) => sa

>  <standard_inchi>
InChI=1S/C25H26FNO2/c1-28-24-15-21-12-14-27(17-22(21)16-25(24)29-2)13-11-18-3-5-19(6-4-18)20-7-9-23(26)10-8-20/h3-10,15-16H,11-14,17H2,1-2H3

>  <standard_inchi_key>
MMDFUOTUTNSXLN-UHFFFAOYSA-N

$$$$

  MOE2013           2D

 28 31  0  0  1  0  0  0  0  0999 V2000
    0.0000    0.0000    0.0000 F   0  0  0  0  0  0  0  0  0  0  0  0
  -17.2170   -4.0400    0.0000 O   0  0  0  0  0  0  0  0  0  0  0  0
  -15.6960   -6.6250    0.0000 O   0  0  0  0  0  0  0  0  0  0  0  0
  -11.2390   -1.3920    0.0000 N   0  0  3  0  0  0  0  0  0  0  0  0
  -13.4780   -2.7100    0.0000 C   0  0  0  0  0  0  0  0  0  0  0  0
  -12.7170   -4.0030    0.0000 C   0  0  0  0  0  0  0  0  0  0  0  0
  -15.7170   -4.0270    0.0000 C   0  0  0  0  0  0  0  0  0  0  0  0
  -14.9560   -5.3200    0.0000 C   0  0  0  0  0  0  0  0  0  0  0  0
  -14.9780   -2.7220    0.0000 C   0  0  0  0  0  0  0  0  0  0  0  0
  -13.4560   -5.3080    0.0000 C   0  0  0  0  0  0  0  0  0  0  0  0
  -12.7390   -1.4040    0.0000 C   0  0  0  0  0  0  0  0  0  0  0  0
  -11.2170   -3.9900    0.0000 C   0  0  0  0  0  0  0  0  0  0  0  0
  -10.4780   -2.6850    0.0000 C   0  0  0  0  0  0  0  0  0  0  0  0
  -10.5000   -0.0870    0.0000 C   0  0  0  0  0  0  0  0  0  0  0  0
   -9.0000   -0.0740    0.0000 C   0  0  0  0  0  0  0  0  0  0  0  0
   -6.0000   -0.0500    0.0000 C   0  0  0  0  0  0  0  0  0  0  0  0
   -4.5000   -0.0370    0.0000 C   0  0  0  0  0  0  0  0  0  0  0  0
   -8.2390   -1.3670    0.0000 C   0  0  0  0  0  0  0  0  0  0  0  0
   -8.2600    1.2310    0.0000 C   0  0  0  0  0  0  0  0  0  0  0  0
   -6.7390   -1.3550    0.0000 C   0  0  0  0  0  0  0  0  0  0  0  0
   -6.7600    1.2430    0.0000 C   0  0  0  0  0  0  0  0  0  0  0  0
   -3.7610    1.2680    0.0000 C   0  0  0  0  0  0  0  0  0  0  0  0
   -3.7390   -1.3300    0.0000 C   0  0  0  0  0  0  0  0  0  0  0  0
   -1.5000   -0.0120    0.0000 C   0  0  0  0  0  0  0  0  0  0  0  0
   -2.2610    1.2800    0.0000 C   0  0  0  0  0  0  0  0  0  0  0  0
   -2.2390   -1.3180    0.0000 C   0  0  0  0  0  0  0  0  0  0  0  0
  -17.9780   -2.7470    0.0000 C   0  0  0  0  0  0  0  0  0  0  0  0
  -14.9350   -7.9180    0.0000 C   0  0  0  0  0  0  0  0  0  0  0  0
  1 24  1  0  0  0  0
  2  7  1  0  0  0  0
  2 27  1  0  0  0  0
  3  8  1  0  0  0  0
  3 28  1  0  0  0  0
  4 11  1  0  0  0  0
  4 13  1  0  0  0  0
  4 14  1  0  0  0  0
  5  6  1  0  0  0  0
  5  9  2  0  0  0  0
  5 11  1  0  0  0  0
  6 10  2  0  0  0  0
  6 12  1  0  0  0  0
  7  8  2  0  0  0  0
  7  9  1  0  0  0  0
  8 10  1  0  0  0  0
 12 13  1  0  0  0  0
 14 15  1  0  0  0  0
 15 18  2  0  0  0  0
 15 19  1  0  0  0  0
 16 17  1  0  0  0  0
 16 20  2  0  0  0  0
 16 21  1  0  0  0  0
 17 22  2  0  0  0  0
 17 23  1  0  0  0  0
 18 20  1  0  0  0  0
 19 21  2  0  0  0  0
 22 25  1  0  0  0  0
 23 26  2  0  0  0  0
 24 25  2  0  0  0  0
 24 26  1  0  0  0  0
M  END
>  <Activity>
INHIBITOR

>  <ActivitySource>
Capparelli_2014

>  <Name>
6a

>  <ScoresAndActivity>
EC50 µM: 4.9 < 10 (sec=2) => sa

>  <standard_inchi>
InChI=1S/C24H24FNO2/c1-27-23-13-20-11-12-26(16-21(20)14-24(23)28-2)15-17-3-5-18(6-4-17)19-7-9-22(25)10-8-19/h3-10,13-14H,11-12,15-16H2,1-2H3

>  <standard_inchi_key>
VHLHFJMCAVKJIW-UHFFFAOYSA-N

$$$$

  MOE2013           2D

 27 30  0  0  1  0  0  0  0  0999 V2000
    0.0000    0.0000    0.0000 O   0  0  0  0  0  0  0  0  0  0  0  0
   -2.2470    1.3040    0.0000 O   0  0  0  0  0  0  0  0  0  0  0  0
    2.2580    3.8920    0.0000 N   0  0  3  0  0  0  0  0  0  0  0  0
   -0.7420    3.8990    0.0000 C   0  0  3  0  0  0  0  0  0  0  0  0
   -2.2420    3.9020    0.0000 C   0  0  0  0  0  0  0  0  0  0  0  0
    0.0050    2.5980    0.0000 C   0  0  0  0  0  0  0  0  0  0  0  0
   -2.9890    5.2020    0.0000 C   0  0  0  0  0  0  0  0  0  0  0  0
   -4.4890    5.2050    0.0000 C   0  0  0  0  0  0  0  0  0  0  0  0
    0.0110    5.1960    0.0000 C   0  0  0  0  0  0  0  0  0  0  0  0
    1.5050    2.5950    0.0000 C   0  0  0  0  0  0  0  0  0  0  0  0
   -0.7470    1.3010    0.0000 C   0  0  0  0  0  0  0  0  0  0  0  0
   -2.9950    2.6040    0.0000 C   0  0  0  0  0  0  0  0  0  0  0  0
    1.5110    5.1930    0.0000 C   0  0  0  0  0  0  0  0  0  0  0  0
   -2.2370    6.5000    0.0000 C   0  0  0  0  0  0  0  0  0  0  0  0
   -5.2420    3.9080    0.0000 C   0  0  0  0  0  0  0  0  0  0  0  0
   -4.4950    2.6070    0.0000 C   0  0  0  0  0  0  0  0  0  0  0  0
   -5.2370    6.5060    0.0000 C   0  0  0  0  0  0  0  0  0  0  0  0
    3.7580    3.8900    0.0000 C   0  0  0  0  0  0  0  0  0  0  0  0
   -2.9840    7.8000    0.0000 C   0  0  0  0  0  0  0  0  0  0  0  0
   -4.4840    7.8030    0.0000 C   0  0  0  0  0  0  0  0  0  0  0  0
    4.5100    5.1870    0.0000 C   0  0  0  0  0  0  0  0  0  0  0  0
    3.7630    6.4880    0.0000 C   0  0  0  0  0  0  0  0  0  0  0  0
    6.0100    5.1840    0.0000 C   0  0  0  0  0  0  0  0  0  0  0  0
   -0.7530   -1.2980    0.0000 C   0  0  0  0  0  0  0  0  0  0  0  0
    4.5160    7.7850    0.0000 C   0  0  0  0  0  0  0  0  0  0  0  0
    6.7630    6.4820    0.0000 C   0  0  0  0  0  0  0  0  0  0  0  0
    6.0160    7.7820    0.0000 C   0  0  0  0  0  0  0  0  0  0  0  0
  1 11  1  0  0  0  0
  1 24  1  0  0  0  0
  2 11  2  0  0  0  0
  3 10  1  0  0  0  0
  3 13  1  0  0  0  0
  3 18  1  0  0  0  0
  4  5  1  0  0  0  0
  4  6  1  0  0  0  0
  4  9  1  0  0  0  0
  5  7  2  0  0  0  0
  5 12  1  0  0  0  0
  6 10  2  0  0  0  0
  6 11  1  0  0  0  0
  7  8  1  0  0  0  0
  7 14  1  0  0  0  0
  8 15  2  0  0  0  0
  8 17  1  0  0  0  0
  9 13  2  0  0  0  0
 12 16  2  0  0  0  0
 14 19  2  0  0  0  0
 15 16  1  0  0  0  0
 17 20  2  0  0  0  0
 18 21  1  0  0  0  0
 19 20  1  0  0  0  0
 21 22  2  0  0  0  0
 21 23  1  0  0  0  0
 22 25  1  0  0  0  0
 23 26  2  0  0  0  0
 25 27  2  0  0  0  0
 26 27  1  0  0  0  0
M  END
>  <Activity>
INHIBITOR

>  <ActivitySource>
Baumert_2013

>  <Name>
10i

>  <ScoresAndActivity>
Fluorescence ratio at 10µM: 2.35 > 2 (sec=0) => sa

>  <standard_inchi>
InChI=1S/C24H21NO2/c1-27-24(26)23-17-25(16-18-8-3-2-4-9-18)15-14-22(23)21-13-7-11-19-10-5-6-12-20(19)21/h2-15,17,22H,16H2,1H3

>  <standard_inchi_key>
ULJBJTXEMRDMKP-UHFFFAOYSA-N

$$$$

  MOE2013           2D

 28 31  0  0  1  0  0  0  0  0999 V2000
    0.0000    0.0000    0.0000 O   0  0  0  0  0  0  0  0  0  0  0  0
   -2.2470   -1.3040    0.0000 O   0  0  0  0  0  0  0  0  0  0  0  0
    2.2590   -3.8920    0.0000 N   0  0  3  0  0  0  0  0  0  0  0  0
   -0.7410   -3.8990    0.0000 C   0  0  3  0  0  0  0  0  0  0  0  0
   -2.2410   -3.9020    0.0000 C   0  0  0  0  0  0  0  0  0  0  0  0
    0.0060   -2.5980    0.0000 C   0  0  0  0  0  0  0  0  0  0  0  0
   -2.9880   -5.2030    0.0000 C   0  0  0  0  0  0  0  0  0  0  0  0
   -4.4880   -5.2060    0.0000 C   0  0  0  0  0  0  0  0  0  0  0  0
    0.0120   -5.1960    0.0000 C   0  0  0  0  0  0  0  0  0  0  0  0
    1.5060   -2.5950    0.0000 C   0  0  0  0  0  0  0  0  0  0  0  0
   -0.7470   -1.3010    0.0000 C   0  0  0  0  0  0  0  0  0  0  0  0
   -2.9940   -2.6050    0.0000 C   0  0  0  0  0  0  0  0  0  0  0  0
    1.5120   -5.1930    0.0000 C   0  0  0  0  0  0  0  0  0  0  0  0
   -2.2360   -6.5000    0.0000 C   0  0  0  0  0  0  0  0  0  0  0  0
   -5.2410   -3.9090    0.0000 C   0  0  0  0  0  0  0  0  0  0  0  0
   -4.4940   -2.6080    0.0000 C   0  0  0  0  0  0  0  0  0  0  0  0
   -5.2360   -6.5070    0.0000 C   0  0  0  0  0  0  0  0  0  0  0  0
    3.7590   -3.8890    0.0000 C   0  0  0  0  0  0  0  0  0  0  0  0
   -2.9830   -7.8010    0.0000 C   0  0  0  0  0  0  0  0  0  0  0  0
   -4.4820   -7.8040    0.0000 C   0  0  0  0  0  0  0  0  0  0  0  0
    4.5120   -5.1860    0.0000 C   0  0  0  0  0  0  0  0  0  0  0  0
    3.7640   -6.4870    0.0000 C   0  0  0  0  0  0  0  0  0  0  0  0
    6.0120   -5.1830    0.0000 C   0  0  0  0  0  0  0  0  0  0  0  0
   -0.7530    1.2970    0.0000 C   0  0  0  0  0  0  0  0  0  0  0  0
    4.5170   -7.7840    0.0000 C   0  0  0  0  0  0  0  0  0  0  0  0
    6.7640   -6.4800    0.0000 C   0  0  0  0  0  0  0  0  0  0  0  0
    6.0170   -7.7810    0.0000 C   0  0  0  0  0  0  0  0  0  0  0  0
   -0.0060    2.5980    0.0000 C   0  0  0  0  0  0  0  0  0  0  0  0
  1 11  1  0  0  0  0
  1 24  1  0  0  0  0
  2 11  2  0  0  0  0
  3 10  1  0  0  0  0
  3 13  1  0  0  0  0
  3 18  1  0  0  0  0
  4  5  1  0  0  0  0
  4  6  1  0  0  0  0
  4  9  1  0  0  0  0
  5  7  2  0  0  0  0
  5 12  1  0  0  0  0
  6 10  2  0  0  0  0
  6 11  1  0  0  0  0
  7  8  1  0  0  0  0
  7 14  1  0  0  0  0
  8 15  2  0  0  0  0
  8 17  1  0  0  0  0
  9 13  2  0  0  0  0
 12 16  2  0  0  0  0
 14 19  2  0  0  0  0
 15 16  1  0  0  0  0
 17 20  2  0  0  0  0
 18 21  1  0  0  0  0
 19 20  1  0  0  0  0
 21 22  2  0  0  0  0
 21 23  1  0  0  0  0
 22 25  1  0  0  0  0
 23 26  2  0  0  0  0
 24 28  1  0  0  0  0
 25 27  2  0  0  0  0
 26 27  1  0  0  0  0
M  END
>  <Activity>
INHIBITOR

>  <ActivitySource>
Baumert_2013

>  <Name>
10j

>  <ScoresAndActivity>
Fluorescence ratio at 10µM: 3.45 > 2 (sec=0) => sa

>  <standard_inchi>
InChI=1S/C25H23NO2/c1-2-28-25(27)24-18-26(17-19-9-4-3-5-10-19)16-15-23(24)22-14-8-12-20-11-6-7-13-21(20)22/h3-16,18,23H,2,17H2,1H3

>  <standard_inchi_key>
DFHKWPRRMVWJOI-UHFFFAOYSA-N

$$$$

  MOE2013           2D

 25 27  0  0  1  0  0  0  0  0999 V2000
    0.0000    0.0000    0.0000 O   0  0  0  0  0  0  0  0  0  0  0  0
   -2.2440   -1.3100    0.0000 O   0  0  0  0  0  0  0  0  0  0  0  0
    2.2690   -3.8860    0.0000 N   0  0  3  0  0  0  0  0  0  0  0  0
   -0.7310   -3.9010    0.0000 C   0  0  3  0  0  0  0  0  0  0  0  0
    0.0130   -2.5980    0.0000 C   0  0  0  0  0  0  0  0  0  0  0  0
   -2.2310   -3.9080    0.0000 C   0  0  0  0  0  0  0  0  0  0  0  0
    1.5130   -2.5910    0.0000 C   0  0  0  0  0  0  0  0  0  0  0  0
   -0.7440   -1.3030    0.0000 C   0  0  0  0  0  0  0  0  0  0  0  0
    0.0250   -5.1960    0.0000 C   0  0  0  0  0  0  0  0  0  0  0  0
    1.5250   -5.1890    0.0000 C   0  0  0  0  0  0  0  0  0  0  0  0
   -2.9750   -5.2110    0.0000 C   0  0  0  0  0  0  0  0  0  0  0  0
   -2.9870   -2.6130    0.0000 C   0  0  0  0  0  0  0  0  0  0  0  0
    3.7690   -3.8790    0.0000 C   0  0  0  0  0  0  0  0  0  0  0  0
    4.5250   -5.1740    0.0000 C   0  0  0  0  0  0  0  0  0  0  0  0
   -4.4750   -5.2180    0.0000 C   0  0  0  0  0  0  0  0  0  0  0  0
   -4.4870   -2.6200    0.0000 C   0  0  0  0  0  0  0  0  0  0  0  0
   -5.2310   -3.9230    0.0000 C   0  0  0  0  0  0  0  0  0  0  0  0
    3.7820   -6.4770    0.0000 C   0  0  0  0  0  0  0  0  0  0  0  0
    6.0250   -5.1670    0.0000 C   0  0  0  0  0  0  0  0  0  0  0  0
   -0.7560    1.2950    0.0000 C   0  0  0  0  0  0  0  0  0  0  0  0
   -6.7310   -3.9300    0.0000 C   0  0  0  0  0  0  0  0  0  0  0  0
    4.5380   -7.7720    0.0000 C   0  0  0  0  0  0  0  0  0  0  0  0
    6.7820   -6.4620    0.0000 C   0  0  0  0  0  0  0  0  0  0  0  0
    6.0380   -7.7650    0.0000 C   0  0  0  0  0  0  0  0  0  0  0  0
   -0.0130    2.5980    0.0000 C   0  0  0  0  0  0  0  0  0  0  0  0
  1  8  1  0  0  0  0
  1 20  1  0  0  0  0
  2  8  2  0  0  0  0
  3  7  1  0  0  0  0
  3 10  1  0  0  0  0
  3 13  1  0  0  0  0
  4  5  1  0  0  0  0
  4  6  1  0  0  0  0
  4  9  1  0  0  0  0
  5  7  2  0  0  0  0
  5  8  1  0  0  0  0
  6 11  2  0  0  0  0
  6 12  1  0  0  0  0
  9 10  2  0  0  0  0
 11 15  1  0  0  0  0
 12 16  2  0  0  0  0
 13 14  1  0  0  0  0
 14 18  2  0  0  0  0
 14 19  1  0  0  0  0
 15 17  2  0  0  0  0
 16 17  1  0  0  0  0
 17 21  1  0  0  0  0
 18 22  1  0  0  0  0
 19 23  2  0  0  0  0
 20 25  1  0  0  0  0
 22 24  2  0  0  0  0
 23 24  1  0  0  0  0
M  END
>  <Activity>
INHIBITOR

>  <ActivitySource>
Baumert_2013

>  <Name>
4j

>  <ScoresAndActivity>
Fluorescence ratio at 10µM: 2.54 > 2 (sec=0) => sa

>  <standard_inchi>
InChI=1S/C22H23NO2/c1-3-25-22(24)21-16-23(15-18-7-5-4-6-8-18)14-13-20(21)19-11-9-17(2)10-12-19/h4-14,16,20H,3,15H2,1-2H3

>  <standard_inchi_key>
CEOBZWWFHPLLOX-UHFFFAOYSA-N

$$$$

  MOE2013           2D

 27 30  0  0  1  0  0  0  0  0999 V2000
    0.0000    0.0000    0.0000 O   0  0  0  0  0  0  0  0  0  0  0  0
    2.2550   -1.2910    0.0000 O   0  0  0  0  0  0  0  0  0  0  0  0
   -2.2360   -3.9050    0.0000 N   0  0  3  0  0  0  0  0  0  0  0  0
    0.7640   -3.8940    0.0000 C   0  0  3  0  0  0  0  0  0  0  0  0
    0.0090   -2.5980    0.0000 C   0  0  0  0  0  0  0  0  0  0  0  0
   -4.4810   -5.2120    0.0000 C   0  0  0  0  0  0  0  0  0  0  0  0
   -5.9810   -5.2180    0.0000 C   0  0  0  0  0  0  0  0  0  0  0  0
   -1.4910   -2.6030    0.0000 C   0  0  0  0  0  0  0  0  0  0  0  0
    2.2640   -3.8890    0.0000 C   0  0  0  0  0  0  0  0  0  0  0  0
   -3.7360   -3.9110    0.0000 C   0  0  0  0  0  0  0  0  0  0  0  0
   -6.7270   -6.5190    0.0000 C   0  0  0  0  0  0  0  0  0  0  0  0
    0.0190   -5.1960    0.0000 C   0  0  0  0  0  0  0  0  0  0  0  0
    0.7550   -1.2960    0.0000 C   0  0  0  0  0  0  0  0  0  0  0  0
   -1.4810   -5.2020    0.0000 C   0  0  0  0  0  0  0  0  0  0  0  0
   -3.7270   -6.5090    0.0000 C   0  0  0  0  0  0  0  0  0  0  0  0
   -6.7360   -3.9210    0.0000 C   0  0  0  0  0  0  0  0  0  0  0  0
   -5.9720   -7.8160    0.0000 C   0  0  0  0  0  0  0  0  0  0  0  0
    3.0090   -2.5870    0.0000 C   0  0  0  0  0  0  0  0  0  0  0  0
    3.0190   -5.1850    0.0000 C   0  0  0  0  0  0  0  0  0  0  0  0
   -8.2270   -6.5250    0.0000 C   0  0  0  0  0  0  0  0  0  0  0  0
   -4.4720   -7.8100    0.0000 C   0  0  0  0  0  0  0  0  0  0  0  0
   -8.2360   -3.9270    0.0000 C   0  0  0  0  0  0  0  0  0  0  0  0
   -8.9810   -5.2280    0.0000 C   0  0  0  0  0  0  0  0  0  0  0  0
    4.5090   -2.5820    0.0000 C   0  0  0  0  0  0  0  0  0  0  0  0
    4.5190   -5.1800    0.0000 C   0  0  0  0  0  0  0  0  0  0  0  0
    5.2640   -3.8780    0.0000 C   0  0  0  0  0  0  0  0  0  0  0  0
    0.7450    1.3020    0.0000 C   0  0  0  0  0  0  0  0  0  0  0  0
  1 13  1  0  0  0  0
  1 27  1  0  0  0  0
  2 13  2  0  0  0  0
  3  8  1  0  0  0  0
  3 10  1  0  0  0  0
  3 14  1  0  0  0  0
  4  5  1  0  0  0  0
  4  9  1  0  0  0  0
  4 12  1  0  0  0  0
  5  8  2  0  0  0  0
  5 13  1  0  0  0  0
  6  7  2  0  0  0  0
  6 10  1  0  0  0  0
  6 15  1  0  0  0  0
  7 11  1  0  0  0  0
  7 16  1  0  0  0  0
  9 18  2  0  0  0  0
  9 19  1  0  0  0  0
 11 17  2  0  0  0  0
 11 20  1  0  0  0  0
 12 14  2  0  0  0  0
 15 21  2  0  0  0  0
 16 22  2  0  0  0  0
 17 21  1  0  0  0  0
 18 24  1  0  0  0  0
 19 25  2  0  0  0  0
 20 23  2  0  0  0  0
 22 23  1  0  0  0  0
 24 26  2  0  0  0  0
 25 26  1  0  0  0  0
M  END
>  <Activity>
INHIBITOR

>  <ActivitySource>
Baumert_2013

>  <Name>
10g

>  <ScoresAndActivity>
Fluorescence ratio at 10µM: 2.19 > 2 (sec=0) => sa

>  <standard_inchi>
InChI=1S/C24H21NO2/c1-27-24(26)23-17-25(15-14-22(23)19-8-3-2-4-9-19)16-20-12-7-11-18-10-5-6-13-21(18)20/h2-15,17,22H,16H2,1H3

>  <standard_inchi_key>
LHABJXOXYJUZLS-UHFFFAOYSA-N

$$$$

  MOE2013           2D

 28 31  0  0  1  0  0  0  0  0999 V2000
    0.0000    0.0000    0.0000 O   0  0  0  0  0  0  0  0  0  0  0  0
    2.2580   -1.2860    0.0000 O   0  0  0  0  0  0  0  0  0  0  0  0
   -2.2260   -3.9110    0.0000 N   0  0  3  0  0  0  0  0  0  0  0  0
    0.0160   -2.5980    0.0000 C   0  0  0  0  0  0  0  0  0  0  0  0
    0.7730   -3.8920    0.0000 C   0  0  3  0  0  0  0  0  0  0  0  0
   -4.4690   -5.2230    0.0000 C   0  0  0  0  0  0  0  0  0  0  0  0
   -5.9690   -5.2320    0.0000 C   0  0  0  0  0  0  0  0  0  0  0  0
   -1.4840   -2.6070    0.0000 C   0  0  0  0  0  0  0  0  0  0  0  0
    2.2730   -3.8840    0.0000 C   0  0  0  0  0  0  0  0  0  0  0  0
   -3.7260   -3.9200    0.0000 C   0  0  0  0  0  0  0  0  0  0  0  0
    0.7580   -1.2940    0.0000 C   0  0  0  0  0  0  0  0  0  0  0  0
    0.0310   -5.1960    0.0000 C   0  0  0  0  0  0  0  0  0  0  0  0
   -6.7110   -6.5360    0.0000 C   0  0  0  0  0  0  0  0  0  0  0  0
   -1.4690   -5.2050    0.0000 C   0  0  0  0  0  0  0  0  0  0  0  0
   -3.7110   -6.5180    0.0000 C   0  0  0  0  0  0  0  0  0  0  0  0
   -6.7260   -3.9380    0.0000 C   0  0  0  0  0  0  0  0  0  0  0  0
   -5.9530   -7.8300    0.0000 C   0  0  0  0  0  0  0  0  0  0  0  0
    3.0310   -5.1780    0.0000 C   0  0  0  0  0  0  0  0  0  0  0  0
    3.0160   -2.5800    0.0000 C   0  0  0  0  0  0  0  0  0  0  0  0
   -8.2110   -6.5450    0.0000 C   0  0  0  0  0  0  0  0  0  0  0  0
   -4.4530   -7.8210    0.0000 C   0  0  0  0  0  0  0  0  0  0  0  0
   -8.2260   -3.9470    0.0000 C   0  0  0  0  0  0  0  0  0  0  0  0
   -8.9690   -5.2500    0.0000 C   0  0  0  0  0  0  0  0  0  0  0  0
    4.5310   -5.1690    0.0000 C   0  0  0  0  0  0  0  0  0  0  0  0
    4.5160   -2.5710    0.0000 C   0  0  0  0  0  0  0  0  0  0  0  0
    5.2730   -3.8650    0.0000 C   0  0  0  0  0  0  0  0  0  0  0  0
    0.7420    1.3040    0.0000 C   0  0  0  0  0  0  0  0  0  0  0  0
   -0.0160    2.5980    0.0000 C   0  0  0  0  0  0  0  0  0  0  0  0
  1 11  1  0  0  0  0
  1 27  1  0  0  0  0
  2 11  2  0  0  0  0
  3  8  1  0  0  0  0
  3 10  1  0  0  0  0
  3 14  1  0  0  0  0
  4  5  1  0  0  0  0
  4  8  2  0  0  0  0
  4 11  1  0  0  0  0
  5  9  1  0  0  0  0
  5 12  1  0  0  0  0
  6  7  2  0  0  0  0
  6 10  1  0  0  0  0
  6 15  1  0  0  0  0
  7 13  1  0  0  0  0
  7 16  1  0  0  0  0
  9 18  2  0  0  0  0
  9 19  1  0  0  0  0
 12 14  2  0  0  0  0
 13 17  2  0  0  0  0
 13 20  1  0  0  0  0
 15 21  2  0  0  0  0
 16 22  2  0  0  0  0
 17 21  1  0  0  0  0
 18 24  1  0  0  0  0
 19 25  2  0  0  0  0
 20 23  2  0  0  0  0
 22 23  1  0  0  0  0
 24 26  2  0  0  0  0
 25 26  1  0  0  0  0
 27 28  1  0  0  0  0
M  END
>  <Activity>
INHIBITOR

>  <ActivitySource>
Baumert_2013

>  <Name>
10h

>  <ScoresAndActivity>
Fluorescence ratio at 10µM: 2.74 > 2 (sec=0) => sa

>  <standard_inchi>
InChI=1S/C25H23NO2/c1-2-28-25(27)24-18-26(16-15-23(24)20-9-4-3-5-10-20)17-21-13-8-12-19-11-6-7-14-22(19)21/h3-16,18,23H,2,17H2,1H3

>  <standard_inchi_key>
SLYQGFXLZVKYDN-UHFFFAOYSA-N

$$$$

  MOE2013           2D

 24 26  0  0  1  0  0  0  0  0999 V2000
    0.0000    0.0000    0.0000 O   0  0  0  0  0  0  0  0  0  0  0  0
   -2.2530    1.2940    0.0000 O   0  0  0  0  0  0  0  0  0  0  0  0
    2.2420    3.9020    0.0000 N   0  0  3  0  0  0  0  0  0  0  0  0
   -0.7580    3.8960    0.0000 C   0  0  3  0  0  0  0  0  0  0  0  0
   -0.0050    2.5980    0.0000 C   0  0  0  0  0  0  0  0  0  0  0  0
   -2.2580    3.8930    0.0000 C   0  0  0  0  0  0  0  0  0  0  0  0
    1.4950    2.6010    0.0000 C   0  0  0  0  0  0  0  0  0  0  0  0
   -0.7530    1.2980    0.0000 C   0  0  0  0  0  0  0  0  0  0  0  0
   -0.0100    5.1960    0.0000 C   0  0  0  0  0  0  0  0  0  0  0  0
    1.4900    5.1990    0.0000 C   0  0  0  0  0  0  0  0  0  0  0  0
    3.7420    3.9050    0.0000 C   0  0  0  0  0  0  0  0  0  0  0  0
    4.4900    5.2050    0.0000 C   0  0  0  0  0  0  0  0  0  0  0  0
   -3.0050    2.5920    0.0000 C   0  0  0  0  0  0  0  0  0  0  0  0
   -3.0100    5.1900    0.0000 C   0  0  0  0  0  0  0  0  0  0  0  0
    3.7370    6.5030    0.0000 C   0  0  0  0  0  0  0  0  0  0  0  0
    5.9900    5.2080    0.0000 C   0  0  0  0  0  0  0  0  0  0  0  0
   -4.5050    2.5890    0.0000 C   0  0  0  0  0  0  0  0  0  0  0  0
   -4.5100    5.1870    0.0000 C   0  0  0  0  0  0  0  0  0  0  0  0
   -5.2580    3.8870    0.0000 C   0  0  0  0  0  0  0  0  0  0  0  0
    5.9840    7.8060    0.0000 C   0  0  0  0  0  0  0  0  0  0  0  0
    4.4840    7.8030    0.0000 C   0  0  0  0  0  0  0  0  0  0  0  0
    6.7370    6.5090    0.0000 C   0  0  0  0  0  0  0  0  0  0  0  0
   -0.7470   -1.3000    0.0000 C   0  0  0  0  0  0  0  0  0  0  0  0
    6.7320    9.1070    0.0000 C   0  0  0  0  0  0  0  0  0  0  0  0
  1  8  1  0  0  0  0
  1 23  1  0  0  0  0
  2  8  2  0  0  0  0
  3  7  1  0  0  0  0
  3 10  1  0  0  0  0
  3 11  1  0  0  0  0
  4  5  1  0  0  0  0
  4  6  1  0  0  0  0
  4  9  1  0  0  0  0
  5  7  2  0  0  0  0
  5  8  1  0  0  0  0
  6 13  2  0  0  0  0
  6 14  1  0  0  0  0
  9 10  2  0  0  0  0
 11 12  1  0  0  0  0
 12 15  2  0  0  0  0
 12 16  1  0  0  0  0
 13 17  1  0  0  0  0
 14 18  2  0  0  0  0
 15 21  1  0  0  0  0
 16 22  2  0  0  0  0
 17 19  2  0  0  0  0
 18 19  1  0  0  0  0
 20 21  2  0  0  0  0
 20 22  1  0  0  0  0
 20 24  1  0  0  0  0
M  END
>  <Activity>
INHIBITOR

>  <ActivitySource>
Baumert_2013

>  <Name>
10c

>  <ScoresAndActivity>
Fluorescence ratio at 10µM: 7.80 > 2 (sec=0) => sa

>  <standard_inchi>
InChI=1S/C21H21NO2/c1-16-8-10-17(11-9-16)14-22-13-12-19(18-6-4-3-5-7-18)20(15-22)21(23)24-2/h3-13,15,19H,14H2,1-2H3

>  <standard_inchi_key>
JDKPGYQHUNSQQQ-UHFFFAOYSA-N

$$$$

  MOE2013           2D

 25 27  0  0  1  0  0  0  0  0999 V2000
    0.0000    0.0000    0.0000 O   0  0  0  0  0  0  0  0  0  0  0  0
   -0.0020   -2.5980    0.0000 O   0  0  0  0  0  0  0  0  0  0  0  0
    4.5000   -0.0030    0.0000 N   0  0  3  0  0  0  0  0  0  0  0  0
    2.9980   -2.6000    0.0000 C   0  0  3  0  0  0  0  0  0  0  0  0
    2.2490   -1.3000    0.0000 C   0  0  0  0  0  0  0  0  0  0  0  0
    2.2480   -3.8980    0.0000 C   0  0  0  0  0  0  0  0  0  0  0  0
    3.0000   -0.0020    0.0000 C   0  0  0  0  0  0  0  0  0  0  0  0
    0.7490   -1.3000    0.0000 C   0  0  0  0  0  0  0  0  0  0  0  0
    4.4980   -2.6010    0.0000 C   0  0  0  0  0  0  0  0  0  0  0  0
    5.2490   -1.3020    0.0000 C   0  0  0  0  0  0  0  0  0  0  0  0
    5.2510    1.2960    0.0000 C   0  0  0  0  0  0  0  0  0  0  0  0
    6.7510    1.2950    0.0000 C   0  0  0  0  0  0  0  0  0  0  0  0
    2.9970   -5.1980    0.0000 C   0  0  0  0  0  0  0  0  0  0  0  0
    0.7480   -3.8980    0.0000 C   0  0  0  0  0  0  0  0  0  0  0  0
    2.2460   -6.4960    0.0000 C   0  0  0  0  0  0  0  0  0  0  0  0
   -0.0030   -5.1960    0.0000 C   0  0  0  0  0  0  0  0  0  0  0  0
    7.5000   -0.0040    0.0000 C   0  0  0  0  0  0  0  0  0  0  0  0
    7.5020    2.5940    0.0000 C   0  0  0  0  0  0  0  0  0  0  0  0
    0.7460   -6.4960    0.0000 C   0  0  0  0  0  0  0  0  0  0  0  0
    9.7510    1.2930    0.0000 C   0  0  0  0  0  0  0  0  0  0  0  0
    9.0000   -0.0050    0.0000 C   0  0  0  0  0  0  0  0  0  0  0  0
    9.0020    2.5930    0.0000 C   0  0  0  0  0  0  0  0  0  0  0  0
   -1.5000    0.0010    0.0000 C   0  0  0  0  0  0  0  0  0  0  0  0
   11.2510    1.2920    0.0000 C   0  0  0  0  0  0  0  0  0  0  0  0
   -2.2490    1.3000    0.0000 C   0  0  0  0  0  0  0  0  0  0  0  0
  1  8  1  0  0  0  0
  1 23  1  0  0  0  0
  2  8  2  0  0  0  0
  3  7  1  0  0  0  0
  3 10  1  0  0  0  0
  3 11  1  0  0  0  0
  4  5  1  0  0  0  0
  4  6  1  0  0  0  0
  4  9  1  0  0  0  0
  5  7  2  0  0  0  0
  5  8  1  0  0  0  0
  6 13  2  0  0  0  0
  6 14  1  0  0  0  0
  9 10  2  0  0  0  0
 11 12  1  0  0  0  0
 12 17  2  0  0  0  0
 12 18  1  0  0  0  0
 13 15  1  0  0  0  0
 14 16  2  0  0  0  0
 15 19  2  0  0  0  0
 16 19  1  0  0  0  0
 17 21  1  0  0  0  0
 18 22  2  0  0  0  0
 20 21  2  0  0  0  0
 20 22  1  0  0  0  0
 20 24  1  0  0  0  0
 23 25  1  0  0  0  0
M  END
>  <Activity>
INHIBITOR

>  <ActivitySource>
Baumert_2013

>  <Name>
10f

>  <ScoresAndActivity>
Fluorescence ratio at 10µM: 7.80 > 2 (sec=0) => sa

>  <standard_inchi>
InChI=1S/C22H23NO2/c1-3-25-22(24)21-16-23(15-18-11-9-17(2)10-12-18)14-13-20(21)19-7-5-4-6-8-19/h4-14,16,20H,3,15H2,1-2H3

>  <standard_inchi_key>
GYPBHBDWVKFSNA-UHFFFAOYSA-N

$$$$

  MOE2013           2D

 40 45  0  0  1  0  0  0  0  0999 V2000
    0.0000    0.0000    0.0000 O   0  0  0  0  0  0  0  0  0  0  0  0
   -2.2890   -6.4820    0.0000 O   0  0  0  0  0  0  0  0  0  0  0  0
   -2.2580   -1.2850    0.0000 O   0  0  0  0  0  0  0  0  0  0  0  0
   -2.2740   -3.8830    0.0000 N   0  0  0  0  0  0  0  0  0  0  0  0
    5.9370  -10.4280    0.0000 N   0  0  3  0  0  0  0  0  0  0  0  0
   -9.0310   -5.1420    0.0000 N   0  0  0  0  0  0  0  0  0  0  0  0
   -0.7740   -3.8920    0.0000 C   0  0  0  0  0  0  0  0  0  0  0  0
   -0.0160   -2.5980    0.0000 C   0  0  0  0  0  0  0  0  0  0  0  0
    1.4690   -5.2050    0.0000 C   0  0  0  0  0  0  0  0  0  0  0  0
   -0.0310   -5.1960    0.0000 C   0  0  0  0  0  0  0  0  0  0  0  0
    2.2110   -6.5090    0.0000 C   0  0  0  0  0  0  0  0  0  0  0  0
   -4.5310   -5.1690    0.0000 C   0  0  0  0  0  0  0  0  0  0  0  0
   -3.0310   -5.1780    0.0000 C   0  0  0  0  0  0  0  0  0  0  0  0
    1.4840   -2.6070    0.0000 C   0  0  0  0  0  0  0  0  0  0  0  0
    2.2260   -3.9110    0.0000 C   0  0  0  0  0  0  0  0  0  0  0  0
   -6.7890   -6.4540    0.0000 C   0  0  0  0  0  0  0  0  0  0  0  0
   -0.7580   -1.2940    0.0000 C   0  0  0  0  0  0  0  0  0  0  0  0
   -7.5310   -5.1510    0.0000 C   0  0  0  0  0  0  0  0  0  0  0  0
   -5.2890   -6.4630    0.0000 C   0  0  0  0  0  0  0  0  0  0  0  0
    3.6950   -9.1160    0.0000 C   0  0  0  0  0  0  0  0  0  0  0  0
   -5.2740   -3.8650    0.0000 C   0  0  0  0  0  0  0  0  0  0  0  0
    1.4530   -7.8030    0.0000 C   0  0  0  0  0  0  0  0  0  0  0  0
    3.7110   -6.5180    0.0000 C   0  0  0  0  0  0  0  0  0  0  0  0
   -6.7730   -3.8560    0.0000 C   0  0  0  0  0  0  0  0  0  0  0  0
    8.1790  -11.7410    0.0000 C   0  0  0  0  0  0  0  0  0  0  0  0
    2.1950   -9.1070    0.0000 C   0  0  0  0  0  0  0  0  0  0  0  0
    4.4530   -7.8210    0.0000 C   0  0  0  0  0  0  0  0  0  0  0  0
    8.9370  -10.4460    0.0000 C   0  0  0  0  0  0  0  0  0  0  0  0
    4.4370  -10.4190    0.0000 C   0  0  0  0  0  0  0  0  0  0  0  0
   -7.5470   -7.7490    0.0000 C   0  0  0  0  0  0  0  0  0  0  0  0
    6.6790  -11.7320    0.0000 C   0  0  0  0  0  0  0  0  0  0  0  0
    6.6950   -9.1340    0.0000 C   0  0  0  0  0  0  0  0  0  0  0  0
    8.1950   -9.1430    0.0000 C   0  0  0  0  0  0  0  0  0  0  0  0
   -9.0470   -7.7400    0.0000 C   0  0  0  0  0  0  0  0  0  0  0  0
    8.9210  -13.0440    0.0000 C   0  0  0  0  0  0  0  0  0  0  0  0
   -9.7890   -6.4360    0.0000 C   0  0  0  0  0  0  0  0  0  0  0  0
   10.4370  -10.4560    0.0000 C   0  0  0  0  0  0  0  0  0  0  0  0
   10.4210  -13.0540    0.0000 C   0  0  0  0  0  0  0  0  0  0  0  0
   11.1790  -11.7590    0.0000 C   0  0  0  0  0  0  0  0  0  0  0  0
   -0.7420    1.3040    0.0000 C   0  0  0  0  0  0  0  0  0  0  0  0
  1 17  1  0  0  0  0
  1 40  1  0  0  0  0
  2 13  2  0  0  0  0
  3 17  2  0  0  0  0
  4  7  1  0  0  0  0
  4 13  1  0  0  0  0
  5 29  1  0  0  0  0
  5 31  1  0  0  0  0
  5 32  1  0  0  0  0
  6 18  2  0  0  0  0
  6 36  1  0  0  0  0
  7  8  1  0  0  0  0
  7 10  2  0  0  0  0
  8 14  2  0  0  0  0
  8 17  1  0  0  0  0
  9 10  1  0  0  0  0
  9 11  1  0  0  0  0
  9 15  2  0  0  0  0
 11 22  2  0  0  0  0
 11 23  1  0  0  0  0
 12 13  1  0  0  0  0
 12 19  2  0  0  0  0
 12 21  1  0  0  0  0
 14 15  1  0  0  0  0
 16 18  1  0  0  0  0
 16 19  1  0  0  0  0
 16 30  2  0  0  0  0
 18 24  1  0  0  0  0
 20 26  2  0  0  0  0
 20 27  1  0  0  0  0
 20 29  1  0  0  0  0
 21 24  2  0  0  0  0
 22 26  1  0  0  0  0
 23 27  2  0  0  0  0
 25 28  2  0  0  0  0
 25 31  1  0  0  0  0
 25 35  1  0  0  0  0
 28 33  1  0  0  0  0
 28 37  1  0  0  0  0
 30 34  1  0  0  0  0
 32 33  1  0  0  0  0
 34 36  2  0  0  0  0
 35 38  2  0  0  0  0
 37 39  2  0  0  0  0
 38 39  1  0  0  0  0
M  END
>  <Activity>
INHIBITOR

>  <ActivitySource>
OchoaPuentes_2013

>  <Name>
19b

>  <ScoresAndActivity>
IC50 µM: 4.49 < 10 (sec=2) => sa

>  <standard_inchi>
InChI=1S/C34H29N3O3/c1-40-34(39)30-14-12-26(20-32(30)36-33(38)28-13-15-31-27(19-28)7-4-17-35-31)25-10-8-23(9-11-25)21-37-18-16-24-5-2-3-6-29(24)22-37/h2-15,17,19-20H,16,18,21-22H2,1H3,(H,36,38)

>  <standard_inchi_key>
AKAMCNVSSDZPIJ-UHFFFAOYSA-N

$$$$

  MOE2013           2D

 41 46  0  0  1  0  0  0  0  0999 V2000
    0.0000    0.0000    0.0000 O   0  0  0  0  0  0  0  0  0  0  0  0
    4.4780    5.2150    0.0000 O   0  0  0  0  0  0  0  0  0  0  0  0
   -0.0110    2.5980    0.0000 O   0  0  0  0  0  0  0  0  0  0  0  0
    2.2330    3.9070    0.0000 N   0  0  0  0  0  0  0  0  0  0  0  0
    2.9670    7.8070    0.0000 N   0  0  0  0  0  0  0  0  0  0  0  0
   13.5000    0.0580    0.0000 N   0  0  3  0  0  0  0  0  0  0  0  0
    2.9890    2.6110    0.0000 C   0  0  0  0  0  0  0  0  0  0  0  0
    2.2440    1.3090    0.0000 C   0  0  0  0  0  0  0  0  0  0  0  0
    5.2440    1.3210    0.0000 C   0  0  0  0  0  0  0  0  0  0  0  0
    4.4890    2.6170    0.0000 C   0  0  0  0  0  0  0  0  0  0  0  0
    2.2220    6.5050    0.0000 C   0  0  0  0  0  0  0  0  0  0  0  0
    6.7440    1.3280    0.0000 C   0  0  0  0  0  0  0  0  0  0  0  0
    2.9780    5.2090    0.0000 C   0  0  0  0  0  0  0  0  0  0  0  0
    3.0000    0.0130    0.0000 C   0  0  0  0  0  0  0  0  0  0  0  0
    2.2110    9.1030    0.0000 C   0  0  0  0  0  0  0  0  0  0  0  0
    4.5000    0.0190    0.0000 C   0  0  0  0  0  0  0  0  0  0  0  0
    0.7440    1.3020    0.0000 C   0  0  0  0  0  0  0  0  0  0  0  0
    0.7110    9.0960    0.0000 C   0  0  0  0  0  0  0  0  0  0  0  0
    0.7220    6.4980    0.0000 C   0  0  0  0  0  0  0  0  0  0  0  0
   -0.0330    7.7940    0.0000 C   0  0  0  0  0  0  0  0  0  0  0  0
    7.4890    2.6300    0.0000 C   0  0  0  0  0  0  0  0  0  0  0  0
    7.5000    0.0320    0.0000 C   0  0  0  0  0  0  0  0  0  0  0  0
    9.7440    1.3410    0.0000 C   0  0  0  0  0  0  0  0  0  0  0  0
    2.9560   10.4050    0.0000 C   0  0  0  0  0  0  0  0  0  0  0  0
   15.7550   -1.2320    0.0000 C   0  0  0  0  0  0  0  0  0  0  0  0
   -0.0440   10.3920    0.0000 C   0  0  0  0  0  0  0  0  0  0  0  0
    8.9890    2.6360    0.0000 C   0  0  0  0  0  0  0  0  0  0  0  0
    9.0000    0.0380    0.0000 C   0  0  0  0  0  0  0  0  0  0  0  0
   16.5000    0.0700    0.0000 C   0  0  0  0  0  0  0  0  0  0  0  0
   14.2550   -1.2380    0.0000 C   0  0  0  0  0  0  0  0  0  0  0  0
   11.2440    1.3470    0.0000 C   0  0  0  0  0  0  0  0  0  0  0  0
    2.2000   11.7010    0.0000 C   0  0  0  0  0  0  0  0  0  0  0  0
    0.7000   11.6940    0.0000 C   0  0  0  0  0  0  0  0  0  0  0  0
   12.0000    0.0510    0.0000 C   0  0  0  0  0  0  0  0  0  0  0  0
   15.7440    1.3660    0.0000 C   0  0  0  0  0  0  0  0  0  0  0  0
   14.2440    1.3600    0.0000 C   0  0  0  0  0  0  0  0  0  0  0  0
   16.5110   -2.5280    0.0000 C   0  0  0  0  0  0  0  0  0  0  0  0
   18.0000    0.0770    0.0000 C   0  0  0  0  0  0  0  0  0  0  0  0
   18.0110   -2.5210    0.0000 C   0  0  0  0  0  0  0  0  0  0  0  0
   18.7550   -1.2190    0.0000 C   0  0  0  0  0  0  0  0  0  0  0  0
   -1.5000   -0.0060    0.0000 C   0  0  0  0  0  0  0  0  0  0  0  0
  1 17  1  0  0  0  0
  1 41  1  0  0  0  0
  2 13  2  0  0  0  0
  3 17  2  0  0  0  0
  4  7  1  0  0  0  0
  4 13  1  0  0  0  0
  5 11  1  0  0  0  0
  5 15  2  0  0  0  0
  6 30  1  0  0  0  0
  6 34  1  0  0  0  0
  6 36  1  0  0  0  0
  7  8  1  0  0  0  0
  7 10  2  0  0  0  0
  8 14  2  0  0  0  0
  8 17  1  0  0  0  0
  9 10  1  0  0  0  0
  9 12  1  0  0  0  0
  9 16  2  0  0  0  0
 11 13  1  0  0  0  0
 11 19  2  0  0  0  0
 12 21  2  0  0  0  0
 12 22  1  0  0  0  0
 14 16  1  0  0  0  0
 15 18  1  0  0  0  0
 15 24  1  0  0  0  0
 18 20  2  0  0  0  0
 18 26  1  0  0  0  0
 19 20  1  0  0  0  0
 21 27  1  0  0  0  0
 22 28  2  0  0  0  0
 23 27  2  0  0  0  0
 23 28  1  0  0  0  0
 23 31  1  0  0  0  0
 24 32  2  0  0  0  0
 25 29  2  0  0  0  0
 25 30  1  0  0  0  0
 25 37  1  0  0  0  0
 26 33  2  0  0  0  0
 29 35  1  0  0  0  0
 29 38  1  0  0  0  0
 31 34  1  0  0  0  0
 32 33  1  0  0  0  0
 35 36  1  0  0  0  0
 37 39  2  0  0  0  0
 38 40  2  0  0  0  0
 39 40  1  0  0  0  0
M  END
>  <Activity>
INACTIVE

>  <ActivitySource>
OchoaPuentes_2013

>  <Name>
28

>  <standard_inchi>
InChI=1S/C35H31N3O3/c1-41-35(40)30-16-14-28(22-33(30)37-34(39)32-17-15-27-7-4-5-9-31(27)36-32)26-12-10-24(11-13-26)18-20-38-21-19-25-6-2-3-8-29(25)23-38/h2-17,22H,18-21,23H2,1H3,(H,37,39)

>  <standard_inchi_key>
XONXNNHMHOBHPW-UHFFFAOYSA-N

$$$$

  MOE2013           2D

 40 45  0  0  1  0  0  0  0  0999 V2000
    0.0000    0.0000    0.0000 O   0  0  0  0  0  0  0  0  0  0  0  0
   -2.2890   -6.4820    0.0000 O   0  0  0  0  0  0  0  0  0  0  0  0
   -2.2580   -1.2850    0.0000 O   0  0  0  0  0  0  0  0  0  0  0  0
   -2.2740   -3.8830    0.0000 N   0  0  0  0  0  0  0  0  0  0  0  0
   -5.2890   -6.4630    0.0000 N   0  0  0  0  0  0  0  0  0  0  0  0
    5.9370  -10.4280    0.0000 N   0  0  3  0  0  0  0  0  0  0  0  0
   -0.7740   -3.8920    0.0000 C   0  0  0  0  0  0  0  0  0  0  0  0
   -0.0160   -2.5980    0.0000 C   0  0  0  0  0  0  0  0  0  0  0  0
    1.4690   -5.2050    0.0000 C   0  0  0  0  0  0  0  0  0  0  0  0
   -0.0310   -5.1960    0.0000 C   0  0  0  0  0  0  0  0  0  0  0  0
    2.2110   -6.5090    0.0000 C   0  0  0  0  0  0  0  0  0  0  0  0
   -4.5310   -5.1690    0.0000 C   0  0  0  0  0  0  0  0  0  0  0  0
   -3.0310   -5.1780    0.0000 C   0  0  0  0  0  0  0  0  0  0  0  0
    1.4840   -2.6070    0.0000 C   0  0  0  0  0  0  0  0  0  0  0  0
    2.2260   -3.9110    0.0000 C   0  0  0  0  0  0  0  0  0  0  0  0
   -6.7890   -6.4540    0.0000 C   0  0  0  0  0  0  0  0  0  0  0  0
   -0.7580   -1.2940    0.0000 C   0  0  0  0  0  0  0  0  0  0  0  0
   -7.5310   -5.1510    0.0000 C   0  0  0  0  0  0  0  0  0  0  0  0
    3.6950   -9.1160    0.0000 C   0  0  0  0  0  0  0  0  0  0  0  0
   -5.2740   -3.8650    0.0000 C   0  0  0  0  0  0  0  0  0  0  0  0
    1.4530   -7.8030    0.0000 C   0  0  0  0  0  0  0  0  0  0  0  0
    3.7110   -6.5180    0.0000 C   0  0  0  0  0  0  0  0  0  0  0  0
   -6.7730   -3.8560    0.0000 C   0  0  0  0  0  0  0  0  0  0  0  0
    8.1790  -11.7410    0.0000 C   0  0  0  0  0  0  0  0  0  0  0  0
    2.1950   -9.1070    0.0000 C   0  0  0  0  0  0  0  0  0  0  0  0
    4.4530   -7.8210    0.0000 C   0  0  0  0  0  0  0  0  0  0  0  0
    8.9370  -10.4460    0.0000 C   0  0  0  0  0  0  0  0  0  0  0  0
    4.4370  -10.4190    0.0000 C   0  0  0  0  0  0  0  0  0  0  0  0
   -7.5470   -7.7490    0.0000 C   0  0  0  0  0  0  0  0  0  0  0  0
    6.6790  -11.7320    0.0000 C   0  0  0  0  0  0  0  0  0  0  0  0
   -9.0310   -5.1420    0.0000 C   0  0  0  0  0  0  0  0  0  0  0  0
    6.6950   -9.1340    0.0000 C   0  0  0  0  0  0  0  0  0  0  0  0
    8.1950   -9.1430    0.0000 C   0  0  0  0  0  0  0  0  0  0  0  0
   -9.0470   -7.7400    0.0000 C   0  0  0  0  0  0  0  0  0  0  0  0
    8.9210  -13.0440    0.0000 C   0  0  0  0  0  0  0  0  0  0  0  0
   -9.7890   -6.4360    0.0000 C   0  0  0  0  0  0  0  0  0  0  0  0
   10.4370  -10.4560    0.0000 C   0  0  0  0  0  0  0  0  0  0  0  0
   10.4210  -13.0540    0.0000 C   0  0  0  0  0  0  0  0  0  0  0  0
   11.1790  -11.7590    0.0000 C   0  0  0  0  0  0  0  0  0  0  0  0
   -0.7420    1.3040    0.0000 C   0  0  0  0  0  0  0  0  0  0  0  0
  1 17  1  0  0  0  0
  1 40  1  0  0  0  0
  2 13  2  0  0  0  0
  3 17  2  0  0  0  0
  4  7  1  0  0  0  0
  4 13  1  0  0  0  0
  5 12  1  0  0  0  0
  5 16  2  0  0  0  0
  6 28  1  0  0  0  0
  6 30  1  0  0  0  0
  6 32  1  0  0  0  0
  7  8  1  0  0  0  0
  7 10  2  0  0  0  0
  8 14  2  0  0  0  0
  8 17  1  0  0  0  0
  9 10  1  0  0  0  0
  9 11  1  0  0  0  0
  9 15  2  0  0  0  0
 11 21  2  0  0  0  0
 11 22  1  0  0  0  0
 12 13  1  0  0  0  0
 12 20  2  0  0  0  0
 14 15  1  0  0  0  0
 16 18  1  0  0  0  0
 16 29  1  0  0  0  0
 18 23  2  0  0  0  0
 18 31  1  0  0  0  0
 19 25  2  0  0  0  0
 19 26  1  0  0  0  0
 19 28  1  0  0  0  0
 20 23  1  0  0  0  0
 21 25  1  0  0  0  0
 22 26  2  0  0  0  0
 24 27  2  0  0  0  0
 24 30  1  0  0  0  0
 24 35  1  0  0  0  0
 27 33  1  0  0  0  0
 27 37  1  0  0  0  0
 29 34  2  0  0  0  0
 31 36  2  0  0  0  0
 32 33  1  0  0  0  0
 34 36  1  0  0  0  0
 35 38  2  0  0  0  0
 37 39  2  0  0  0  0
 38 39  1  0  0  0  0
M  END
>  <Activity>
INACTIVE

>  <ActivitySource>
OchoaPuentes_2013

>  <Name>
19a

>  <standard_inchi>
InChI=1S/C34H29N3O3/c1-40-34(39)29-16-14-27(20-32(29)36-33(38)31-17-15-26-7-4-5-9-30(26)35-31)25-12-10-23(11-13-25)21-37-19-18-24-6-2-3-8-28(24)22-37/h2-17,20H,18-19,21-22H2,1H3,(H,36,38)

>  <standard_inchi_key>
ISUMZRKRZDJHAN-UHFFFAOYSA-N

$$$$

  MOE2013           2D

 51 55  0  0  1  0  0  0  0  0999 V2000
    0.0000    0.0000    0.0000 O   0  0  0  0  0  0  0  0  0  0  0  0
  -10.3920    0.0440    0.0000 O   0  0  0  0  0  0  0  0  0  0  0  0
    1.2900   -2.2560    0.0000 O   0  0  0  0  0  0  0  0  0  0  0  0
  -19.4700    3.8330    0.0000 O   0  0  0  0  0  0  0  0  0  0  0  0
  -16.8650    5.3220    0.0000 O   0  0  0  0  0  0  0  0  0  0  0  0
  -19.4820    0.8330    0.0000 O   0  0  0  0  0  0  0  0  0  0  0  0
    7.7810   -3.0330    0.0000 O   0  0  0  0  0  0  0  0  0  0  0  0
    2.6240    5.9890    0.0000 O   0  0  0  0  0  0  0  0  0  0  0  0
  -11.7010   -2.2000    0.0000 O   0  0  0  0  0  0  0  0  0  0  0  0
   -5.2090   -2.9780    0.0000 N   0  0  3  0  0  0  0  0  0  0  0  0
   -6.5050   -2.2220    0.0000 C   0  0  0  0  0  0  0  0  0  0  0  0
    2.5980   -0.0110    0.0000 C   0  0  0  0  0  0  0  0  0  0  0  0
   -3.9070   -2.2340    0.0000 C   0  0  0  0  0  0  0  0  0  0  0  0
    1.2960   -0.7560    0.0000 C   0  0  0  0  0  0  0  0  0  0  0  0
    2.6040    1.4890    0.0000 C   0  0  0  0  0  0  0  0  0  0  0  0
    3.8940   -0.7660    0.0000 C   0  0  0  0  0  0  0  0  0  0  0  0
   -6.4980   -0.7220    0.0000 C   0  0  0  0  0  0  0  0  0  0  0  0
   -7.8070   -2.9670    0.0000 C   0  0  0  0  0  0  0  0  0  0  0  0
   -1.3020   -0.7440    0.0000 C   0  0  0  0  0  0  0  0  0  0  0  0
   -9.0960   -0.7110    0.0000 C   0  0  0  0  0  0  0  0  0  0  0  0
   -2.6110   -2.9890    0.0000 C   0  0  0  0  0  0  0  0  0  0  0  0
   -3.9000   -0.7340    0.0000 C   0  0  0  0  0  0  0  0  0  0  0  0
   -9.1030   -2.2110    0.0000 C   0  0  0  0  0  0  0  0  0  0  0  0
   -7.7940    0.0330    0.0000 C   0  0  0  0  0  0  0  0  0  0  0  0
   -1.3090   -2.2440    0.0000 C   0  0  0  0  0  0  0  0  0  0  0  0
   -2.5980    0.0110    0.0000 C   0  0  0  0  0  0  0  0  0  0  0  0
  -18.1740    3.0770    0.0000 C   0  0  0  0  0  0  0  0  0  0  0  0
  -16.8710    3.8220    0.0000 C   0  0  0  0  0  0  0  0  0  0  0  0
  -18.1800    1.5770    0.0000 C   0  0  0  0  0  0  0  0  0  0  0  0
   -5.2150   -4.4780    0.0000 C   0  0  0  0  0  0  0  0  0  0  0  0
    5.1960   -0.0220    0.0000 C   0  0  0  0  0  0  0  0  0  0  0  0
    1.3090    2.2440    0.0000 C   0  0  0  0  0  0  0  0  0  0  0  0
    3.8880   -2.2660    0.0000 C   0  0  0  0  0  0  0  0  0  0  0  0
    3.9070    2.2340    0.0000 C   0  0  0  0  0  0  0  0  0  0  0  0
  -15.5820    1.5660    0.0000 C   0  0  0  0  0  0  0  0  0  0  0  0
  -15.5760    3.0660    0.0000 C   0  0  0  0  0  0  0  0  0  0  0  0
  -16.8840    0.8220    0.0000 C   0  0  0  0  0  0  0  0  0  0  0  0
    6.4860   -2.2780    0.0000 C   0  0  0  0  0  0  0  0  0  0  0  0
    2.6170    4.4890    0.0000 C   0  0  0  0  0  0  0  0  0  0  0  0
    6.4920   -0.7780    0.0000 C   0  0  0  0  0  0  0  0  0  0  0  0
    1.3150    3.7440    0.0000 C   0  0  0  0  0  0  0  0  0  0  0  0
    5.1830   -3.0220    0.0000 C   0  0  0  0  0  0  0  0  0  0  0  0
    3.9130    3.7330    0.0000 C   0  0  0  0  0  0  0  0  0  0  0  0
  -11.6940   -0.7000    0.0000 C   0  0  0  0  0  0  0  0  0  0  0  0
  -14.2860    0.8110    0.0000 C   0  0  0  0  0  0  0  0  0  0  0  0
  -12.9900    0.0550    0.0000 C   0  0  0  0  0  0  0  0  0  0  0  0
  -20.7720    3.0880    0.0000 C   0  0  0  0  0  0  0  0  0  0  0  0
  -15.5630    6.0660    0.0000 C   0  0  0  0  0  0  0  0  0  0  0  0
  -19.4890   -0.6670    0.0000 C   0  0  0  0  0  0  0  0  0  0  0  0
    9.0840   -2.2880    0.0000 C   0  0  0  0  0  0  0  0  0  0  0  0
    3.9260    6.7330    0.0000 C   0  0  0  0  0  0  0  0  0  0  0  0
  1 14  1  0  0  0  0
  1 19  1  0  0  0  0
  2 20  1  0  0  0  0
  2 44  1  0  0  0  0
  3 14  2  0  0  0  0
  4 27  1  0  0  0  0
  4 47  1  0  0  0  0
  5 28  1  0  0  0  0
  5 48  1  0  0  0  0
  6 29  1  0  0  0  0
  6 49  1  0  0  0  0
  7 38  1  0  0  0  0
  7 50  1  0  0  0  0
  8 39  1  0  0  0  0
  8 51  1  0  0  0  0
  9 44  2  0  0  0  0
 10 11  1  0  0  0  0
 10 13  1  0  0  0  0
 10 30  1  0  0  0  0
 11 17  1  0  0  0  0
 11 18  1  0  0  0  0
 12 14  1  0  0  0  0
 12 15  1  0  0  0  0
 12 16  1  0  0  0  0
 13 21  1  0  0  0  0
 13 22  1  0  0  0  0
 15 32  2  0  0  0  0
 15 34  1  0  0  0  0
 16 31  2  0  0  0  0
 16 33  1  0  0  0  0
 17 24  1  0  0  0  0
 18 23  1  0  0  0  0
 19 25  1  0  0  0  0
 19 26  1  0  0  0  0
 20 23  1  0  0  0  0
 20 24  1  0  0  0  0
 21 25  1  0  0  0  0
 22 26  1  0  0  0  0
 27 28  1  0  0  0  0
 27 29  2  0  0  0  0
 28 36  2  0  0  0  0
 29 37  1  0  0  0  0
 31 40  1  0  0  0  0
 32 41  1  0  0  0  0
 33 42  2  0  0  0  0
 34 43  2  0  0  0  0
 35 36  1  0  0  0  0
 35 37  2  0  0  0  0
 35 45  1  0  0  0  0
 38 40  2  0  0  0  0
 38 42  1  0  0  0  0
 39 41  2  0  0  0  0
 39 43  1  0  0  0  0
 44 46  1  0  0  0  0
 45 46  3  0  0  0  0
M  END
>  <Activity>
INHIBITOR

>  <ActivitySource>
Orlandi_2013

>  <Name>
6a

>  <ScoresAndActivity>
IC50 (µM): 0.13 < 10 (sec=0) => sa

>  <standard_inchi>
InChI=1S/C41H49NO9/c1-42(30-12-20-34(21-13-30)50-38(43)24-7-27-25-36(47-4)40(49-6)37(26-27)48-5)31-14-22-35(23-15-31)51-41(44)39(28-8-16-32(45-2)17-9-28)29-10-18-33(46-3)19-11-29/h8-11,16-19,25-26,30-31,34-35,39H,12-15,20-23H2,1-6H3/t30-,31-,34-,35-

>  <standard_inchi_key>
RBRDQAJOBKZMHD-VKEMJIJFSA-N

$$$$

  MOE2013           2D

 47 52  0  0  1  0  0  0  0  0999 V2000
    0.0000    0.0000    0.0000 O   0  0  0  0  0  0  0  0  0  0  0  0
   -1.3000    2.2490    0.0000 O   0  0  0  0  0  0  0  0  0  0  0  0
   10.3920    0.0050    0.0000 O   0  0  0  0  0  0  0  0  0  0  0  0
   19.4870   -3.7410    0.0000 O   0  0  0  0  0  0  0  0  0  0  0  0
   16.8900   -5.2420    0.0000 O   0  0  0  0  0  0  0  0  0  0  0  0
   19.4860   -0.7410    0.0000 O   0  0  0  0  0  0  0  0  0  0  0  0
   11.6900    2.2550    0.0000 O   0  0  0  0  0  0  0  0  0  0  0  0
    5.1950    3.0020    0.0000 N   0  0  3  0  0  0  0  0  0  0  0  0
   -2.5980   -0.0010    0.0000 C   0  0  0  0  0  0  0  0  0  0  0  0
   -2.7540   -1.4930    0.0000 C   0  0  0  0  0  0  0  0  0  0  0  0
   -3.9690    0.6080    0.0000 C   0  0  0  0  0  0  0  0  0  0  0  0
   -4.2210   -1.8060    0.0000 C   0  0  0  0  0  0  0  0  0  0  0  0
   -4.9720   -0.5070    0.0000 C   0  0  0  0  0  0  0  0  0  0  0  0
   -1.2990    0.7490    0.0000 C   0  0  0  0  0  0  0  0  0  0  0  0
   -1.7500   -2.6070    0.0000 C   0  0  0  0  0  0  0  0  0  0  0  0
   -4.4330    2.0350    0.0000 C   0  0  0  0  0  0  0  0  0  0  0  0
   -4.6840   -3.2320    0.0000 C   0  0  0  0  0  0  0  0  0  0  0  0
   -6.4390   -0.1960    0.0000 C   0  0  0  0  0  0  0  0  0  0  0  0
   -2.2130   -4.0340    0.0000 C   0  0  0  0  0  0  0  0  0  0  0  0
   -5.9000    2.3460    0.0000 C   0  0  0  0  0  0  0  0  0  0  0  0
   -3.6800   -4.3470    0.0000 C   0  0  0  0  0  0  0  0  0  0  0  0
   -6.9030    1.2310    0.0000 C   0  0  0  0  0  0  0  0  0  0  0  0
    6.4940    2.2530    0.0000 C   0  0  0  0  0  0  0  0  0  0  0  0
    1.2990    0.7510    0.0000 C   0  0  0  0  0  0  0  0  0  0  0  0
    3.8960    2.2520    0.0000 C   0  0  0  0  0  0  0  0  0  0  0  0
    1.2980    2.2510    0.0000 C   0  0  0  0  0  0  0  0  0  0  0  0
    2.5980    0.0010    0.0000 C   0  0  0  0  0  0  0  0  0  0  0  0
    6.4950    0.7530    0.0000 C   0  0  0  0  0  0  0  0  0  0  0  0
    7.7930    3.0040    0.0000 C   0  0  0  0  0  0  0  0  0  0  0  0
    2.5970    3.0010    0.0000 C   0  0  0  0  0  0  0  0  0  0  0  0
    3.8970    0.7520    0.0000 C   0  0  0  0  0  0  0  0  0  0  0  0
    9.0930    0.7540    0.0000 C   0  0  0  0  0  0  0  0  0  0  0  0
    9.0920    2.2540    0.0000 C   0  0  0  0  0  0  0  0  0  0  0  0
    7.7940    0.0040    0.0000 C   0  0  0  0  0  0  0  0  0  0  0  0
   18.1880   -2.9920    0.0000 C   0  0  0  0  0  0  0  0  0  0  0  0
    5.1940    4.5020    0.0000 C   0  0  0  0  0  0  0  0  0  0  0  0
   16.8890   -3.7420    0.0000 C   0  0  0  0  0  0  0  0  0  0  0  0
   18.1870   -1.4920    0.0000 C   0  0  0  0  0  0  0  0  0  0  0  0
   15.5890   -1.4930    0.0000 C   0  0  0  0  0  0  0  0  0  0  0  0
   15.5900   -2.9930    0.0000 C   0  0  0  0  0  0  0  0  0  0  0  0
   16.8880   -0.7420    0.0000 C   0  0  0  0  0  0  0  0  0  0  0  0
   11.6910    0.7550    0.0000 C   0  0  0  0  0  0  0  0  0  0  0  0
   14.2900   -0.7440    0.0000 C   0  0  0  0  0  0  0  0  0  0  0  0
   12.9900    0.0060    0.0000 C   0  0  0  0  0  0  0  0  0  0  0  0
   20.7860   -2.9910    0.0000 C   0  0  0  0  0  0  0  0  0  0  0  0
   15.5910   -5.9930    0.0000 C   0  0  0  0  0  0  0  0  0  0  0  0
   19.4850    0.7590    0.0000 C   0  0  0  0  0  0  0  0  0  0  0  0
  1 14  1  0  0  0  0
  1 24  1  0  0  0  0
  2 14  2  0  0  0  0
  3 32  1  0  0  0  0
  3 42  1  0  0  0  0
  4 35  1  0  0  0  0
  4 45  1  0  0  0  0
  5 37  1  0  0  0  0
  5 46  1  0  0  0  0
  6 38  1  0  0  0  0
  6 47  1  0  0  0  0
  7 42  2  0  0  0  0
  8 23  1  0  0  0  0
  8 25  1  0  0  0  0
  8 36  1  0  0  0  0
  9 10  1  0  0  0  0
  9 11  1  0  0  0  0
  9 14  1  0  0  0  0
 10 12  1  0  0  0  0
 10 15  2  0  0  0  0
 11 13  1  0  0  0  0
 11 16  2  0  0  0  0
 12 13  1  0  0  0  0
 12 17  2  0  0  0  0
 13 18  2  0  0  0  0
 15 19  1  0  0  0  0
 16 20  1  0  0  0  0
 17 21  1  0  0  0  0
 18 22  1  0  0  0  0
 19 21  2  0  0  0  0
 20 22  2  0  0  0  0
 23 28  1  0  0  0  0
 23 29  1  0  0  0  0
 24 26  1  0  0  0  0
 24 27  1  0  0  0  0
 25 30  1  0  0  0  0
 25 31  1  0  0  0  0
 26 30  1  0  0  0  0
 27 31  1  0  0  0  0
 28 34  1  0  0  0  0
 29 33  1  0  0  0  0
 32 33  1  0  0  0  0
 32 34  1  0  0  0  0
 35 37  1  0  0  0  0
 35 38  2  0  0  0  0
 37 40  2  0  0  0  0
 38 41  1  0  0  0  0
 39 40  1  0  0  0  0
 39 41  2  0  0  0  0
 39 43  1  0  0  0  0
 42 44  1  0  0  0  0
 43 44  3  0  0  0  0
M  END
>  <Activity>
INHIBITOR

>  <ActivitySource>
Orlandi_2013

>  <Name>
7c

>  <ScoresAndActivity>
IC50 (µM): 0.05 < 10 (sec=0) => sa

>  <standard_inchi>
InChI=1S/C39H43NO7/c1-40(26-14-18-28(19-15-26)46-36(41)22-13-25-23-34(43-2)38(45-4)35(24-25)44-3)27-16-20-29(21-17-27)47-39(42)37-32-11-7-5-9-30(32)31-10-6-8-12-33(31)37/h5-12,23-24,26-29,37H,14-21H2,1-4H3/t26-,27-,28-,29+

>  <standard_inchi_key>
URRSSYRSFVEQPP-VGSBBYIWSA-N

$$$$

  MOE2013           2D

 46 49  0  0  1  0  0  0  0  0999 V2000
    0.0000    0.0000    0.0000 O   0  0  0  0  0  0  0  0  0  0  0  0
   10.3920    0.0640    0.0000 O   0  0  0  0  0  0  0  0  0  0  0  0
   -6.4810   -2.2900    0.0000 O   0  0  0  0  0  0  0  0  0  0  0  0
   -3.8740   -3.7740    0.0000 O   0  0  0  0  0  0  0  0  0  0  0  0
   -6.5000    0.7100    0.0000 O   0  0  0  0  0  0  0  0  0  0  0  0
   -1.3130    2.2420    0.0000 O   0  0  0  0  0  0  0  0  0  0  0  0
   19.5080   -3.6290    0.0000 O   0  0  0  0  0  0  0  0  0  0  0  0
   19.4900   -0.6290    0.0000 O   0  0  0  0  0  0  0  0  0  0  0  0
   16.9200   -5.1450    0.0000 O   0  0  0  0  0  0  0  0  0  0  0  0
   11.6770    2.3220    0.0000 O   0  0  0  0  0  0  0  0  0  0  0  0
    5.1780    3.0320    0.0000 N   0  0  3  0  0  0  0  0  0  0  0  0
    6.4810    2.2900    0.0000 C   0  0  0  0  0  0  0  0  0  0  0  0
    3.8830    2.2740    0.0000 C   0  0  0  0  0  0  0  0  0  0  0  0
   -2.5980   -0.0160    0.0000 C   0  0  0  0  0  0  0  0  0  0  0  0
   -5.1870   -1.5320    0.0000 C   0  0  0  0  0  0  0  0  0  0  0  0
    7.7760    3.0480    0.0000 C   0  0  0  0  0  0  0  0  0  0  0  0
    6.4900    0.7900    0.0000 C   0  0  0  0  0  0  0  0  0  0  0  0
   -3.8830   -2.2740    0.0000 C   0  0  0  0  0  0  0  0  0  0  0  0
   -5.1960   -0.0320    0.0000 C   0  0  0  0  0  0  0  0  0  0  0  0
   -1.3040    0.7420    0.0000 C   0  0  0  0  0  0  0  0  0  0  0  0
   -2.5890   -1.5160    0.0000 C   0  0  0  0  0  0  0  0  0  0  0  0
   -3.9020    0.7260    0.0000 C   0  0  0  0  0  0  0  0  0  0  0  0
    1.2940    0.7580    0.0000 C   0  0  0  0  0  0  0  0  0  0  0  0
    9.0880    0.8060    0.0000 C   0  0  0  0  0  0  0  0  0  0  0  0
    2.5790    3.0160    0.0000 C   0  0  0  0  0  0  0  0  0  0  0  0
    3.8920    0.7740    0.0000 C   0  0  0  0  0  0  0  0  0  0  0  0
    9.0790    2.3060    0.0000 C   0  0  0  0  0  0  0  0  0  0  0  0
    7.7940    0.0480    0.0000 C   0  0  0  0  0  0  0  0  0  0  0  0
   18.2050   -2.8870    0.0000 C   0  0  0  0  0  0  0  0  0  0  0  0
    1.2850    2.2580    0.0000 C   0  0  0  0  0  0  0  0  0  0  0  0
    2.5980    0.0160    0.0000 C   0  0  0  0  0  0  0  0  0  0  0  0
   18.1960   -1.3870    0.0000 C   0  0  0  0  0  0  0  0  0  0  0  0
   16.9100   -3.6450    0.0000 C   0  0  0  0  0  0  0  0  0  0  0  0
   15.5980   -1.4030    0.0000 C   0  0  0  0  0  0  0  0  0  0  0  0
    5.1680    4.5320    0.0000 C   0  0  0  0  0  0  0  0  0  0  0  0
   16.8920   -0.6450    0.0000 C   0  0  0  0  0  0  0  0  0  0  0  0
   15.6070   -2.9030    0.0000 C   0  0  0  0  0  0  0  0  0  0  0  0
   11.6860    0.8220    0.0000 C   0  0  0  0  0  0  0  0  0  0  0  0
   14.2940   -0.6610    0.0000 C   0  0  0  0  0  0  0  0  0  0  0  0
   12.9900    0.0800    0.0000 C   0  0  0  0  0  0  0  0  0  0  0  0
   -7.7850   -1.5480    0.0000 C   0  0  0  0  0  0  0  0  0  0  0  0
   -2.5700   -4.5160    0.0000 C   0  0  0  0  0  0  0  0  0  0  0  0
   -6.5090    2.2100    0.0000 C   0  0  0  0  0  0  0  0  0  0  0  0
   20.8030   -2.8710    0.0000 C   0  0  0  0  0  0  0  0  0  0  0  0
   19.4800    0.8710    0.0000 C   0  0  0  0  0  0  0  0  0  0  0  0
   15.6250   -5.9030    0.0000 C   0  0  0  0  0  0  0  0  0  0  0  0
  1 20  1  0  0  0  0
  1 23  1  0  0  0  0
  2 24  1  0  0  0  0
  2 38  1  0  0  0  0
  3 15  1  0  0  0  0
  3 41  1  0  0  0  0
  4 18  1  0  0  0  0
  4 42  1  0  0  0  0
  5 19  1  0  0  0  0
  5 43  1  0  0  0  0
  6 20  2  0  0  0  0
  7 29  1  0  0  0  0
  7 44  1  0  0  0  0
  8 32  1  0  0  0  0
  8 45  1  0  0  0  0
  9 33  1  0  0  0  0
  9 46  1  0  0  0  0
 10 38  2  0  0  0  0
 11 12  1  0  0  0  0
 11 13  1  0  0  0  0
 11 35  1  0  0  0  0
 12 16  1  0  0  0  0
 12 17  1  0  0  0  0
 13 25  1  0  0  0  0
 13 26  1  0  0  0  0
 14 20  1  0  0  0  0
 14 21  1  0  0  0  0
 14 22  2  0  0  0  0
 15 18  1  0  0  0  0
 15 19  2  0  0  0  0
 16 27  1  0  0  0  0
 17 28  1  0  0  0  0
 18 21  2  0  0  0  0
 19 22  1  0  0  0  0
 23 30  1  0  0  0  0
 23 31  1  0  0  0  0
 24 27  1  0  0  0  0
 24 28  1  0  0  0  0
 25 30  1  0  0  0  0
 26 31  1  0  0  0  0
 29 32  1  0  0  0  0
 29 33  2  0  0  0  0
 32 36  2  0  0  0  0
 33 37  1  0  0  0  0
 34 36  1  0  0  0  0
 34 37  2  0  0  0  0
 34 39  1  0  0  0  0
 38 40  1  0  0  0  0
 39 40  3  0  0  0  0
M  END
>  <Activity>
INHIBITOR

>  <ActivitySource>
Orlandi_2013

>  <Name>
5b

>  <ScoresAndActivity>
IC50 (µM): 0.07 < 10 (sec=0) => sa

>  <standard_inchi>
InChI=1S/C35H45NO10/c1-36(25-11-15-27(16-12-25)46-35(38)23-20-30(41-4)34(44-7)31(21-23)42-5)24-9-13-26(14-10-24)45-32(37)17-8-22-18-28(39-2)33(43-6)29(19-22)40-3/h18-21,24-27H,9-16H2,1-7H3/t24-,25-,26-,27-

>  <standard_inchi_key>
TUDPGFIDCKVNGY-DUOCIXOMSA-N

$$$$

  MOE2013           2D

 46 49  0  0  1  0  0  0  0  0999 V2000
    0.0000    0.0000    0.0000 O   0  0  0  0  0  0  0  0  0  0  0  0
   10.3920   -0.0770    0.0000 O   0  0  0  0  0  0  0  0  0  0  0  0
   -6.5120   -2.2020    0.0000 O   0  0  0  0  0  0  0  0  0  0  0  0
   -3.9250   -3.7210    0.0000 O   0  0  0  0  0  0  0  0  0  0  0  0
   -6.4890    0.7980    0.0000 O   0  0  0  0  0  0  0  0  0  0  0  0
   -1.2820    2.2600    0.0000 O   0  0  0  0  0  0  0  0  0  0  0  0
   19.4680   -2.3950    0.0000 O   0  0  0  0  0  0  0  0  0  0  0  0
   19.4910    0.6050    0.0000 O   0  0  0  0  0  0  0  0  0  0  0  0
   16.8590   -3.8750    0.0000 O   0  0  0  0  0  0  0  0  0  0  0  0
   11.7080    2.1630    0.0000 O   0  0  0  0  0  0  0  0  0  0  0  0
    5.2180    2.9610    0.0000 N   0  0  3  0  0  0  0  0  0  0  0  0
    6.5120    2.2020    0.0000 C   0  0  0  0  0  0  0  0  0  0  0  0
    3.9140    2.2210    0.0000 C   0  0  0  0  0  0  0  0  0  0  0  0
   -2.5980    0.0190    0.0000 C   0  0  0  0  0  0  0  0  0  0  0  0
   -5.2070   -1.4610    0.0000 C   0  0  0  0  0  0  0  0  0  0  0  0
    6.5010    0.7020    0.0000 C   0  0  0  0  0  0  0  0  0  0  0  0
    7.8160    2.9420    0.0000 C   0  0  0  0  0  0  0  0  0  0  0  0
   -3.9140   -2.2210    0.0000 C   0  0  0  0  0  0  0  0  0  0  0  0
   -5.1960    0.0390    0.0000 C   0  0  0  0  0  0  0  0  0  0  0  0
   -1.2930    0.7600    0.0000 C   0  0  0  0  0  0  0  0  0  0  0  0
   -2.6090   -1.4810    0.0000 C   0  0  0  0  0  0  0  0  0  0  0  0
   -3.8910    0.7790    0.0000 C   0  0  0  0  0  0  0  0  0  0  0  0
    1.3050    0.7400    0.0000 C   0  0  0  0  0  0  0  0  0  0  0  0
    9.0990    0.6820    0.0000 C   0  0  0  0  0  0  0  0  0  0  0  0
    2.6200    2.9810    0.0000 C   0  0  0  0  0  0  0  0  0  0  0  0
    3.9030    0.7210    0.0000 C   0  0  0  0  0  0  0  0  0  0  0  0
    7.7940   -0.0580    0.0000 C   0  0  0  0  0  0  0  0  0  0  0  0
    9.1100    2.1820    0.0000 C   0  0  0  0  0  0  0  0  0  0  0  0
   18.1750   -1.6350    0.0000 C   0  0  0  0  0  0  0  0  0  0  0  0
    1.3160    2.2400    0.0000 C   0  0  0  0  0  0  0  0  0  0  0  0
    2.5980   -0.0190    0.0000 C   0  0  0  0  0  0  0  0  0  0  0  0
   18.1860   -0.1350    0.0000 C   0  0  0  0  0  0  0  0  0  0  0  0
   16.8700   -2.3760    0.0000 C   0  0  0  0  0  0  0  0  0  0  0  0
   15.5880   -0.1160    0.0000 C   0  0  0  0  0  0  0  0  0  0  0  0
    5.2300    4.4610    0.0000 C   0  0  0  0  0  0  0  0  0  0  0  0
   16.8930    0.6240    0.0000 C   0  0  0  0  0  0  0  0  0  0  0  0
   15.5770   -1.6160    0.0000 C   0  0  0  0  0  0  0  0  0  0  0  0
   11.6970    0.6630    0.0000 C   0  0  0  0  0  0  0  0  0  0  0  0
   14.2950    0.6440    0.0000 C   0  0  0  0  0  0  0  0  0  0  0  0
   12.9900   -0.0970    0.0000 C   0  0  0  0  0  0  0  0  0  0  0  0
   -7.8050   -1.4420    0.0000 C   0  0  0  0  0  0  0  0  0  0  0  0
   -2.6320   -4.4810    0.0000 C   0  0  0  0  0  0  0  0  0  0  0  0
   -6.4780    2.2980    0.0000 C   0  0  0  0  0  0  0  0  0  0  0  0
   20.7730   -1.6540    0.0000 C   0  0  0  0  0  0  0  0  0  0  0  0
   19.5020    2.1050    0.0000 C   0  0  0  0  0  0  0  0  0  0  0  0
   15.5550   -4.6160    0.0000 C   0  0  0  0  0  0  0  0  0  0  0  0
  1 20  1  0  0  0  0
  1 23  1  0  0  0  0
  2 24  1  0  0  0  0
  2 38  1  0  0  0  0
  3 15  1  0  0  0  0
  3 41  1  0  0  0  0
  4 18  1  0  0  0  0
  4 42  1  0  0  0  0
  5 19  1  0  0  0  0
  5 43  1  0  0  0  0
  6 20  2  0  0  0  0
  7 29  1  0  0  0  0
  7 44  1  0  0  0  0
  8 32  1  0  0  0  0
  8 45  1  0  0  0  0
  9 33  1  0  0  0  0
  9 46  1  0  0  0  0
 10 38  2  0  0  0  0
 11 12  1  0  0  0  0
 11 13  1  0  0  0  0
 11 35  1  0  0  0  0
 12 16  1  0  0  0  0
 12 17  1  0  0  0  0
 13 25  1  0  0  0  0
 13 26  1  0  0  0  0
 14 20  1  0  0  0  0
 14 21  1  0  0  0  0
 14 22  2  0  0  0  0
 15 18  1  0  0  0  0
 15 19  2  0  0  0  0
 16 27  1  0  0  0  0
 17 28  1  0  0  0  0
 18 21  2  0  0  0  0
 19 22  1  0  0  0  0
 23 30  1  0  0  0  0
 23 31  1  0  0  0  0
 24 27  1  0  0  0  0
 24 28  1  0  0  0  0
 25 30  1  0  0  0  0
 26 31  1  0  0  0  0
 29 32  1  0  0  0  0
 29 33  2  0  0  0  0
 32 36  2  0  0  0  0
 33 37  1  0  0  0  0
 34 36  1  0  0  0  0
 34 37  2  0  0  0  0
 34 39  1  0  0  0  0
 38 40  1  0  0  0  0
 39 40  2  0  0  0  0
M  END
>  <Activity>
INHIBITOR

>  <ActivitySource>
Orlandi_2013

>  <Name>
1a

>  <ScoresAndActivity>
IC50 (µM): 0.092 < 10 (sec=0) => sa

>  <standard_inchi>
InChI=1S/C35H47NO10/c1-36(25-11-15-27(16-12-25)46-35(38)23-20-30(41-4)34(44-7)31(21-23)42-5)24-9-13-26(14-10-24)45-32(37)17-8-22-18-28(39-2)33(43-6)29(19-22)40-3/h8,17-21,24-27H,9-16H2,1-7H3/b17-8+/t24-,25-,26-,27+

>  <standard_inchi_key>
GYWUGKYGQVCSEZ-ZCHVARTASA-N

$$$$

  MOE2013           2D

 46 49  0  0  1  0  0  0  0  0999 V2000
    0.0000    0.0000    0.0000 O   0  0  0  0  0  0  0  0  0  0  0  0
   10.3920   -0.0770    0.0000 O   0  0  0  0  0  0  0  0  0  0  0  0
   -6.5120   -2.2020    0.0000 O   0  0  0  0  0  0  0  0  0  0  0  0
   -3.9250   -3.7210    0.0000 O   0  0  0  0  0  0  0  0  0  0  0  0
   -6.4890    0.7980    0.0000 O   0  0  0  0  0  0  0  0  0  0  0  0
   -1.2820    2.2600    0.0000 O   0  0  0  0  0  0  0  0  0  0  0  0
   19.4680   -2.3950    0.0000 O   0  0  0  0  0  0  0  0  0  0  0  0
   19.4910    0.6050    0.0000 O   0  0  0  0  0  0  0  0  0  0  0  0
   16.8590   -3.8750    0.0000 O   0  0  0  0  0  0  0  0  0  0  0  0
   11.7080    2.1630    0.0000 O   0  0  0  0  0  0  0  0  0  0  0  0
    5.2180    2.9610    0.0000 N   0  0  3  0  0  0  0  0  0  0  0  0
    6.5120    2.2020    0.0000 C   0  0  0  0  0  0  0  0  0  0  0  0
    3.9140    2.2210    0.0000 C   0  0  0  0  0  0  0  0  0  0  0  0
   -2.5980    0.0190    0.0000 C   0  0  0  0  0  0  0  0  0  0  0  0
   -5.2070   -1.4610    0.0000 C   0  0  0  0  0  0  0  0  0  0  0  0
    6.5010    0.7020    0.0000 C   0  0  0  0  0  0  0  0  0  0  0  0
    7.8160    2.9420    0.0000 C   0  0  0  0  0  0  0  0  0  0  0  0
   -3.9140   -2.2210    0.0000 C   0  0  0  0  0  0  0  0  0  0  0  0
   -5.1960    0.0390    0.0000 C   0  0  0  0  0  0  0  0  0  0  0  0
   -1.2930    0.7600    0.0000 C   0  0  0  0  0  0  0  0  0  0  0  0
   -2.6090   -1.4810    0.0000 C   0  0  0  0  0  0  0  0  0  0  0  0
   -3.8910    0.7790    0.0000 C   0  0  0  0  0  0  0  0  0  0  0  0
    1.3050    0.7400    0.0000 C   0  0  0  0  0  0  0  0  0  0  0  0
    9.0990    0.6820    0.0000 C   0  0  0  0  0  0  0  0  0  0  0  0
    3.9030    0.7210    0.0000 C   0  0  0  0  0  0  0  0  0  0  0  0
    2.6200    2.9810    0.0000 C   0  0  0  0  0  0  0  0  0  0  0  0
    7.7940   -0.0580    0.0000 C   0  0  0  0  0  0  0  0  0  0  0  0
    9.1100    2.1820    0.0000 C   0  0  0  0  0  0  0  0  0  0  0  0
   18.1750   -1.6350    0.0000 C   0  0  0  0  0  0  0  0  0  0  0  0
    2.5980   -0.0190    0.0000 C   0  0  0  0  0  0  0  0  0  0  0  0
    1.3160    2.2400    0.0000 C   0  0  0  0  0  0  0  0  0  0  0  0
   18.1860   -0.1350    0.0000 C   0  0  0  0  0  0  0  0  0  0  0  0
   16.8700   -2.3760    0.0000 C   0  0  0  0  0  0  0  0  0  0  0  0
   15.5880   -0.1160    0.0000 C   0  0  0  0  0  0  0  0  0  0  0  0
    5.2300    4.4610    0.0000 C   0  0  0  0  0  0  0  0  0  0  0  0
   16.8930    0.6240    0.0000 C   0  0  0  0  0  0  0  0  0  0  0  0
   15.5770   -1.6160    0.0000 C   0  0  0  0  0  0  0  0  0  0  0  0
   11.6970    0.6630    0.0000 C   0  0  0  0  0  0  0  0  0  0  0  0
   14.2950    0.6440    0.0000 C   0  0  0  0  0  0  0  0  0  0  0  0
   12.9900   -0.0970    0.0000 C   0  0  0  0  0  0  0  0  0  0  0  0
   -7.8050   -1.4420    0.0000 C   0  0  0  0  0  0  0  0  0  0  0  0
   -2.6320   -4.4810    0.0000 C   0  0  0  0  0  0  0  0  0  0  0  0
   -6.4780    2.2980    0.0000 C   0  0  0  0  0  0  0  0  0  0  0  0
   20.7730   -1.6540    0.0000 C   0  0  0  0  0  0  0  0  0  0  0  0
   19.5020    2.1050    0.0000 C   0  0  0  0  0  0  0  0  0  0  0  0
   15.5550   -4.6160    0.0000 C   0  0  0  0  0  0  0  0  0  0  0  0
  1 20  1  0  0  0  0
  1 23  1  0  0  0  0
  2 24  1  0  0  0  0
  2 38  1  0  0  0  0
  3 15  1  0  0  0  0
  3 41  1  0  0  0  0
  4 18  1  0  0  0  0
  4 42  1  0  0  0  0
  5 19  1  0  0  0  0
  5 43  1  0  0  0  0
  6 20  2  0  0  0  0
  7 29  1  0  0  0  0
  7 44  1  0  0  0  0
  8 32  1  0  0  0  0
  8 45  1  0  0  0  0
  9 33  1  0  0  0  0
  9 46  1  0  0  0  0
 10 38  2  0  0  0  0
 11 12  1  0  0  0  0
 11 13  1  0  0  0  0
 11 35  1  0  0  0  0
 12 16  1  0  0  0  0
 12 17  1  0  0  0  0
 13 25  1  0  0  0  0
 13 26  1  0  0  0  0
 14 20  1  0  0  0  0
 14 21  1  0  0  0  0
 14 22  2  0  0  0  0
 15 18  1  0  0  0  0
 15 19  2  0  0  0  0
 16 27  1  0  0  0  0
 17 28  1  0  0  0  0
 18 21  2  0  0  0  0
 19 22  1  0  0  0  0
 23 30  1  0  0  0  0
 23 31  1  0  0  0  0
 24 27  1  0  0  0  0
 24 28  1  0  0  0  0
 25 30  1  0  0  0  0
 26 31  1  0  0  0  0
 29 32  1  0  0  0  0
 29 33  2  0  0  0  0
 32 36  2  0  0  0  0
 33 37  1  0  0  0  0
 34 36  1  0  0  0  0
 34 37  2  0  0  0  0
 34 39  1  0  0  0  0
 38 40  1  0  0  0  0
 39 40  1  0  0  0  0
M  END
>  <Activity>
INHIBITOR

>  <ActivitySource>
Orlandi_2013

>  <Name>
4b

>  <ScoresAndActivity>
IC50 (µM): 0.61 < 10 (sec=0) => sa

>  <standard_inchi>
InChI=1S/C35H49NO10/c1-36(25-11-15-27(16-12-25)46-35(38)23-20-30(41-4)34(44-7)31(21-23)42-5)24-9-13-26(14-10-24)45-32(37)17-8-22-18-28(39-2)33(43-6)29(19-22)40-3/h18-21,24-27H,8-17H2,1-7H3/t24-,25-,26-,27-

>  <standard_inchi_key>
JXCYICKXOWATCA-DUOCIXOMSA-N

$$$$

  MOE2013           2D

 47 52  0  0  1  0  0  0  0  0999 V2000
    0.0000    0.0000    0.0000 O   0  0  0  0  0  0  0  0  0  0  0  0
    1.3080   -2.2450    0.0000 O   0  0  0  0  0  0  0  0  0  0  0  0
   10.3920    0.0390    0.0000 O   0  0  0  0  0  0  0  0  0  0  0  0
   19.4940   -2.1760    0.0000 O   0  0  0  0  0  0  0  0  0  0  0  0
   16.9020   -3.6860    0.0000 O   0  0  0  0  0  0  0  0  0  0  0  0
   19.4830    0.8240    0.0000 O   0  0  0  0  0  0  0  0  0  0  0  0
   11.6830    2.2940    0.0000 O   0  0  0  0  0  0  0  0  0  0  0  0
    5.1850    3.0200    0.0000 N   0  0  3  0  0  0  0  0  0  0  0  0
   -1.2900   -2.2550    0.0000 C   0  0  0  0  0  0  0  0  0  0  0  0
   -2.6630   -1.6500    0.0000 C   0  0  0  0  0  0  0  0  0  0  0  0
   -1.4420   -3.7470    0.0000 C   0  0  0  0  0  0  0  0  0  0  0  0
   -3.6630   -2.7680    0.0000 C   0  0  0  0  0  0  0  0  0  0  0  0
   -2.9080   -4.0650    0.0000 C   0  0  0  0  0  0  0  0  0  0  0  0
    0.0060   -1.5000    0.0000 C   0  0  0  0  0  0  0  0  0  0  0  0
   -3.1320   -0.2250    0.0000 C   0  0  0  0  0  0  0  0  0  0  0  0
   -0.4340   -4.8580    0.0000 C   0  0  0  0  0  0  0  0  0  0  0  0
   -5.1310   -2.4620    0.0000 C   0  0  0  0  0  0  0  0  0  0  0  0
   -3.3660   -5.4930    0.0000 C   0  0  0  0  0  0  0  0  0  0  0  0
   -4.6000    0.0810    0.0000 C   0  0  0  0  0  0  0  0  0  0  0  0
   -0.8920   -6.2860    0.0000 C   0  0  0  0  0  0  0  0  0  0  0  0
   -5.6000   -1.0370    0.0000 C   0  0  0  0  0  0  0  0  0  0  0  0
   -2.3580   -6.6040    0.0000 C   0  0  0  0  0  0  0  0  0  0  0  0
    6.4870    2.2740    0.0000 C   0  0  0  0  0  0  0  0  0  0  0  0
    1.2960    0.7550    0.0000 C   0  0  0  0  0  0  0  0  0  0  0  0
    3.8890    2.2650    0.0000 C   0  0  0  0  0  0  0  0  0  0  0  0
    1.2900    2.2550    0.0000 C   0  0  0  0  0  0  0  0  0  0  0  0
    2.5980    0.0100    0.0000 C   0  0  0  0  0  0  0  0  0  0  0  0
    7.7830    3.0290    0.0000 C   0  0  0  0  0  0  0  0  0  0  0  0
    6.4920    0.7750    0.0000 C   0  0  0  0  0  0  0  0  0  0  0  0
    2.5870    3.0100    0.0000 C   0  0  0  0  0  0  0  0  0  0  0  0
    3.8940    0.7650    0.0000 C   0  0  0  0  0  0  0  0  0  0  0  0
    9.0900    0.7840    0.0000 C   0  0  0  0  0  0  0  0  0  0  0  0
    7.7940    0.0300    0.0000 C   0  0  0  0  0  0  0  0  0  0  0  0
    9.0850    2.2840    0.0000 C   0  0  0  0  0  0  0  0  0  0  0  0
   18.1920   -1.4310    0.0000 C   0  0  0  0  0  0  0  0  0  0  0  0
    5.1790    4.5200    0.0000 C   0  0  0  0  0  0  0  0  0  0  0  0
   16.8960   -2.1860    0.0000 C   0  0  0  0  0  0  0  0  0  0  0  0
   18.1860    0.0690    0.0000 C   0  0  0  0  0  0  0  0  0  0  0  0
   15.5880    0.0590    0.0000 C   0  0  0  0  0  0  0  0  0  0  0  0
   15.5940   -1.4410    0.0000 C   0  0  0  0  0  0  0  0  0  0  0  0
   16.8840    0.8140    0.0000 C   0  0  0  0  0  0  0  0  0  0  0  0
   11.6880    0.7940    0.0000 C   0  0  0  0  0  0  0  0  0  0  0  0
   14.2860    0.8040    0.0000 C   0  0  0  0  0  0  0  0  0  0  0  0
   12.9900    0.0490    0.0000 C   0  0  0  0  0  0  0  0  0  0  0  0
   20.7900   -1.4210    0.0000 C   0  0  0  0  0  0  0  0  0  0  0  0
   15.6050   -4.4410    0.0000 C   0  0  0  0  0  0  0  0  0  0  0  0
   19.4770    2.3240    0.0000 C   0  0  0  0  0  0  0  0  0  0  0  0
  1 14  1  0  0  0  0
  1 24  1  0  0  0  0
  2 14  2  0  0  0  0
  3 32  1  0  0  0  0
  3 42  1  0  0  0  0
  4 35  1  0  0  0  0
  4 45  1  0  0  0  0
  5 37  1  0  0  0  0
  5 46  1  0  0  0  0
  6 38  1  0  0  0  0
  6 47  1  0  0  0  0
  7 42  2  0  0  0  0
  8 23  1  0  0  0  0
  8 25  1  0  0  0  0
  8 36  1  0  0  0  0
  9 10  1  0  0  0  0
  9 11  1  0  0  0  0
  9 14  1  0  0  0  0
 10 12  1  0  0  0  0
 10 15  2  0  0  0  0
 11 13  1  0  0  0  0
 11 16  2  0  0  0  0
 12 13  1  0  0  0  0
 12 17  2  0  0  0  0
 13 18  2  0  0  0  0
 15 19  1  0  0  0  0
 16 20  1  0  0  0  0
 17 21  1  0  0  0  0
 18 22  1  0  0  0  0
 19 21  2  0  0  0  0
 20 22  2  0  0  0  0
 23 28  1  0  0  0  0
 23 29  1  0  0  0  0
 24 26  1  0  0  0  0
 24 27  1  0  0  0  0
 25 30  1  0  0  0  0
 25 31  1  0  0  0  0
 26 30  1  0  0  0  0
 27 31  1  0  0  0  0
 28 34  1  0  0  0  0
 29 33  1  0  0  0  0
 32 33  1  0  0  0  0
 32 34  1  0  0  0  0
 35 37  1  0  0  0  0
 35 38  2  0  0  0  0
 37 40  2  0  0  0  0
 38 41  1  0  0  0  0
 39 40  1  0  0  0  0
 39 41  2  0  0  0  0
 39 43  1  0  0  0  0
 42 44  1  0  0  0  0
 43 44  2  0  0  0  0
M  END
>  <Activity>
INHIBITOR

>  <ActivitySource>
Orlandi_2013

>  <Name>
3b

>  <ScoresAndActivity>
IC50 (µM): 0.075 < 10 (sec=0) => sa

>  <standard_inchi>
InChI=1S/C39H45NO7/c1-40(26-14-18-28(19-15-26)46-36(41)22-13-25-23-34(43-2)38(45-4)35(24-25)44-3)27-16-20-29(21-17-27)47-39(42)37-32-11-7-5-9-30(32)31-10-6-8-12-33(31)37/h5-13,22-24,26-29,37H,14-21H2,1-4H3/b22-13+/t26-,27-,28+,29-

>  <standard_inchi_key>
OWUNWYFBVXAWFX-AKURXZRGSA-N

$$$$

  MOE2013           2D

 52 55  0  0  1  0  0  0  0  0999 V2000
    0.0000    0.0000    0.0000 O   0  0  0  0  0  0  0  0  0  0  0  0
   -4.5160    7.7850    0.0000 O   0  0  0  0  0  0  0  0  0  0  0  0
    3.0000    0.0060    0.0000 O   0  0  0  0  0  0  0  0  0  0  0  0
  -13.5270   12.9620    0.0000 O   0  0  0  0  0  0  0  0  0  0  0  0
  -22.5220   10.3460    0.0000 O   0  0  0  0  0  0  0  0  0  0  0  0
  -21.0160    7.7510    0.0000 O   0  0  0  0  0  0  0  0  0  0  0  0
  -21.0270   12.9470    0.0000 O   0  0  0  0  0  0  0  0  0  0  0  0
   -2.2690    9.0890    0.0000 O   0  0  0  0  0  0  0  0  0  0  0  0
  -13.5220   10.3640    0.0000 O   0  0  0  0  0  0  0  0  0  0  0  0
   -7.5270   12.9750    0.0000 N   0  0  3  0  0  0  0  0  0  0  0  0
   -2.6060    3.6910    0.0000 N   0  0  0  0  0  0  0  0  0  0  0  0
   -0.0110    5.1960    0.0000 C   0  0  3  0  0  0  0  0  0  0  0  0
    0.7420    3.8990    0.0000 C   0  0  0  0  0  0  0  0  0  0  0  0
   -9.0270   12.9720    0.0000 C   0  0  0  0  0  0  0  0  0  0  0  0
    1.2870    5.9490    0.0000 C   0  0  0  0  0  0  0  0  0  0  0  0
   -0.7630    6.4940    0.0000 C   0  0  0  0  0  0  0  0  0  0  0  0
   -0.0050    2.5980    0.0000 C   0  0  0  0  0  0  0  0  0  0  0  0
    0.7470    1.3010    0.0000 C   0  0  0  0  0  0  0  0  0  0  0  0
    2.2420    3.9020    0.0000 C   0  0  0  0  0  0  0  0  0  0  0  0
   -1.3080    4.4440    0.0000 C   0  0  0  0  0  0  0  0  0  0  0  0
   -6.7740   11.6770    0.0000 C   0  0  0  0  0  0  0  0  0  0  0  0
    2.2470    1.3040    0.0000 C   0  0  0  0  0  0  0  0  0  0  0  0
   -9.7800   14.2690    0.0000 C   0  0  0  0  0  0  0  0  0  0  0  0
   -9.7740   11.6710    0.0000 C   0  0  0  0  0  0  0  0  0  0  0  0
    2.9950    2.6040    0.0000 C   0  0  0  0  0  0  0  0  0  0  0  0
   -2.2630    6.4900    0.0000 C   0  0  0  0  0  0  0  0  0  0  0  0
  -12.0270   12.9660    0.0000 C   0  0  0  0  0  0  0  0  0  0  0  0
  -11.2740   11.6680    0.0000 C   0  0  0  0  0  0  0  0  0  0  0  0
  -11.2800   14.2660    0.0000 C   0  0  0  0  0  0  0  0  0  0  0  0
   -5.2690    9.0820    0.0000 C   0  0  0  0  0  0  0  0  0  0  0  0
   -5.2740   11.6800    0.0000 C   0  0  0  0  0  0  0  0  0  0  0  0
   -7.5220   10.3770    0.0000 C   0  0  0  0  0  0  0  0  0  0  0  0
   -3.0160    7.7880    0.0000 C   0  0  0  0  0  0  0  0  0  0  0  0
  -21.0220   10.3490    0.0000 C   0  0  0  0  0  0  0  0  0  0  0  0
    1.2840    7.4490    0.0000 C   0  0  0  0  0  0  0  0  0  0  0  0
    2.5870    5.2020    0.0000 C   0  0  0  0  0  0  0  0  0  0  0  0
  -20.2690    9.0510    0.0000 C   0  0  0  0  0  0  0  0  0  0  0  0
  -20.2740   11.6490    0.0000 C   0  0  0  0  0  0  0  0  0  0  0  0
   -4.5220   10.3830    0.0000 C   0  0  0  0  0  0  0  0  0  0  0  0
   -6.7690    9.0790    0.0000 C   0  0  0  0  0  0  0  0  0  0  0  0
   -6.7800   14.2750    0.0000 C   0  0  0  0  0  0  0  0  0  0  0  0
  -18.0220   10.3550    0.0000 C   0  0  0  0  0  0  0  0  0  0  0  0
  -18.7690    9.0540    0.0000 C   0  0  0  0  0  0  0  0  0  0  0  0
  -18.7740   11.6520    0.0000 C   0  0  0  0  0  0  0  0  0  0  0  0
  -14.2740   11.6620    0.0000 C   0  0  0  0  0  0  0  0  0  0  0  0
  -16.5220   10.3580    0.0000 C   0  0  0  0  0  0  0  0  0  0  0  0
  -15.7740   11.6590    0.0000 C   0  0  0  0  0  0  0  0  0  0  0  0
    0.7530   -1.2980    0.0000 C   0  0  0  0  0  0  0  0  0  0  0  0
    4.5000    0.0090    0.0000 C   0  0  0  0  0  0  0  0  0  0  0  0
  -23.2690    9.0450    0.0000 C   0  0  0  0  0  0  0  0  0  0  0  0
  -20.2630    6.4530    0.0000 C   0  0  0  0  0  0  0  0  0  0  0  0
  -20.2800   14.2480    0.0000 C   0  0  0  0  0  0  0  0  0  0  0  0
  1 18  1  0  0  0  0
  1 48  1  0  0  0  0
  2 30  1  0  0  0  0
  2 33  1  0  0  0  0
  3 22  1  0  0  0  0
  3 49  1  0  0  0  0
  4 27  1  0  0  0  0
  4 45  1  0  0  0  0
  5 34  1  0  0  0  0
  5 50  1  0  0  0  0
  6 37  1  0  0  0  0
  6 51  1  0  0  0  0
  7 38  1  0  0  0  0
  7 52  1  0  0  0  0
  8 33  2  0  0  0  0
  9 45  2  0  0  0  0
 10 14  1  0  0  0  0
 10 21  1  0  0  0  0
 10 41  1  0  0  0  0
 11 20  3  0  0  0  0
 12 13  1  0  0  0  0
 12 15  1  0  0  0  0
 12 16  1  0  0  0  0
 12 20  1  0  0  0  0
 13 17  1  0  0  0  0
 13 19  2  0  0  0  0
 14 23  1  0  0  0  0
 14 24  1  0  0  0  0
 15 35  1  0  0  0  0
 15 36  1  0  0  0  0
 16 26  1  0  0  0  0
 17 18  2  0  0  0  0
 18 22  1  0  0  0  0
 19 25  1  0  0  0  0
 21 31  1  0  0  0  0
 21 32  1  0  0  0  0
 22 25  2  0  0  0  0
 23 29  1  0  0  0  0
 24 28  1  0  0  0  0
 26 33  1  0  0  0  0
 27 28  1  0  0  0  0
 27 29  1  0  0  0  0
 30 39  1  0  0  0  0
 30 40  1  0  0  0  0
 31 39  1  0  0  0  0
 32 40  1  0  0  0  0
 34 37  1  0  0  0  0
 34 38  2  0  0  0  0
 37 43  2  0  0  0  0
 38 44  1  0  0  0  0
 42 43  1  0  0  0  0
 42 44  2  0  0  0  0
 42 46  1  0  0  0  0
 45 47  1  0  0  0  0
 46 47  2  0  0  0  0
M  END
>  <Activity>
INHIBITOR

>  <ActivitySource>
Orlandi_2013

>  <Name>
2d

>  <ScoresAndActivity>
IC50 (µM): 0.08 < 10 (sec=0) => sa

>  <standard_inchi>
InChI=1S/C41H56N2O9/c1-27(2)41(26-42,29-10-19-34(46-4)35(25-29)47-5)22-21-39(45)52-33-17-13-31(14-18-33)43(3)30-11-15-32(16-12-30)51-38(44)20-9-28-23-36(48-6)40(50-8)37(24-28)49-7/h9-10,19-20,23-25,27,30-33H,11-18,21-22H2,1-8H3/b20-9+/t30-,31-,32+,33+,41?

>  <standard_inchi_key>
WOHMJNKGVJONJX-VHCFDALLSA-N

$$$$

  MOE2013           2D

 48 53  0  0  1  0  0  0  0  0999 V2000
    0.0000    0.0000    0.0000 O   0  0  0  0  0  0  0  0  0  0  0  0
   -1.5000   -2.5980    0.0000 O   0  0  0  0  0  0  0  0  0  0  0  0
    5.2500   -3.8980    0.0000 O   0  0  0  0  0  0  0  0  0  0  0  0
   18.7500    3.8950    0.0000 O   0  0  0  0  0  0  0  0  0  0  0  0
   20.2500    1.2970    0.0000 O   0  0  0  0  0  0  0  0  0  0  0  0
    0.7490   -6.4950    0.0000 O   0  0  0  0  0  0  0  0  0  0  0  0
    2.9990   -5.1960    0.0000 N   0  0  0  0  0  0  0  0  0  0  0  0
   13.5000   -0.0020    0.0000 N   0  0  3  0  0  0  0  0  0  0  0  0
    5.2500   -1.3000    0.0000 N   0  0  0  0  0  0  0  0  0  0  0  0
    5.2490   -9.0940    0.0000 N   0  0  0  0  0  0  0  0  0  0  0  0
    3.0000   -2.5980    0.0000 C   0  0  0  0  0  0  0  0  0  0  0  0
    2.2500   -3.8970    0.0000 C   0  0  0  0  0  0  0  0  0  0  0  0
    0.7500   -1.2990    0.0000 C   0  0  0  0  0  0  0  0  0  0  0  0
    0.0000   -2.5980    0.0000 C   0  0  0  0  0  0  0  0  0  0  0  0
    2.2500   -1.2990    0.0000 C   0  0  0  0  0  0  0  0  0  0  0  0
    4.5000   -2.5990    0.0000 C   0  0  0  0  0  0  0  0  0  0  0  0
    0.7500   -3.8970    0.0000 C   0  0  0  0  0  0  0  0  0  0  0  0
   15.7500    1.2970    0.0000 C   0  0  0  0  0  0  0  0  0  0  0  0
   16.5000   -0.0020    0.0000 C   0  0  0  0  0  0  0  0  0  0  0  0
    2.2490   -6.4950    0.0000 C   0  0  0  0  0  0  0  0  0  0  0  0
    2.9990   -7.7950    0.0000 C   0  0  0  0  0  0  0  0  0  0  0  0
   18.0000    2.5960    0.0000 C   0  0  0  0  0  0  0  0  0  0  0  0
   18.7500    1.2970    0.0000 C   0  0  0  0  0  0  0  0  0  0  0  0
   16.5000    2.5960    0.0000 C   0  0  0  0  0  0  0  0  0  0  0  0
    2.9990  -10.3930    0.0000 C   0  0  0  0  0  0  0  0  0  0  0  0
   18.0000   -0.0020    0.0000 C   0  0  0  0  0  0  0  0  0  0  0  0
   14.2500    1.2970    0.0000 C   0  0  0  0  0  0  0  0  0  0  0  0
    4.4990  -10.3930    0.0000 C   0  0  0  0  0  0  0  0  0  0  0  0
    2.2490   -9.0940    0.0000 C   0  0  0  0  0  0  0  0  0  0  0  0
   15.7500   -1.3010    0.0000 C   0  0  0  0  0  0  0  0  0  0  0  0
    4.4990   -7.7950    0.0000 C   0  0  0  0  0  0  0  0  0  0  0  0
    6.7500   -1.3000    0.0000 C   0  0  0  0  0  0  0  0  0  0  0  0
   14.2500   -1.3010    0.0000 C   0  0  0  0  0  0  0  0  0  0  0  0
   12.0000   -0.0010    0.0000 C   0  0  0  0  0  0  0  0  0  0  0  0
    2.2490  -11.6920    0.0000 C   0  0  0  0  0  0  0  0  0  0  0  0
    9.7500   -1.3000    0.0000 C   0  0  0  0  0  0  0  0  0  0  0  0
    5.2490  -11.6920    0.0000 C   0  0  0  0  0  0  0  0  0  0  0  0
    7.5000   -0.0010    0.0000 C   0  0  0  0  0  0  0  0  0  0  0  0
    7.5000   -2.5990    0.0000 C   0  0  0  0  0  0  0  0  0  0  0  0
   11.2500   -1.3000    0.0000 C   0  0  0  0  0  0  0  0  0  0  0  0
    9.0000   -0.0010    0.0000 C   0  0  0  0  0  0  0  0  0  0  0  0
    9.0000   -2.5990    0.0000 C   0  0  0  0  0  0  0  0  0  0  0  0
    2.9980  -12.9910    0.0000 C   0  0  0  0  0  0  0  0  0  0  0  0
    4.4980  -12.9910    0.0000 C   0  0  0  0  0  0  0  0  0  0  0  0
    0.7500    1.2990    0.0000 C   0  0  0  0  0  0  0  0  0  0  0  0
   -2.2500   -3.8970    0.0000 C   0  0  0  0  0  0  0  0  0  0  0  0
   18.0010    5.1940    0.0000 C   0  0  0  0  0  0  0  0  0  0  0  0
   21.0000   -0.0020    0.0000 C   0  0  0  0  0  0  0  0  0  0  0  0
  1 13  1  0  0  0  0
  1 45  1  0  0  0  0
  2 14  1  0  0  0  0
  2 46  1  0  0  0  0
  3 16  2  0  0  0  0
  4 22  1  0  0  0  0
  4 47  1  0  0  0  0
  5 23  1  0  0  0  0
  5 48  1  0  0  0  0
  6 20  2  0  0  0  0
  7 12  1  0  0  0  0
  7 20  1  0  0  0  0
  8 27  1  0  0  0  0
  8 33  1  0  0  0  0
  8 34  1  0  0  0  0
  9 16  1  0  0  0  0
  9 32  1  0  0  0  0
 10 28  2  0  0  0  0
 10 31  1  0  0  0  0
 11 12  1  0  0  0  0
 11 15  2  0  0  0  0
 11 16  1  0  0  0  0
 12 17  2  0  0  0  0
 13 14  2  0  0  0  0
 13 15  1  0  0  0  0
 14 17  1  0  0  0  0
 18 19  1  0  0  0  0
 18 24  2  0  0  0  0
 18 27  1  0  0  0  0
 19 26  2  0  0  0  0
 19 30  1  0  0  0  0
 20 21  1  0  0  0  0
 21 29  1  0  0  0  0
 21 31  2  0  0  0  0
 22 23  2  0  0  0  0
 22 24  1  0  0  0  0
 23 26  1  0  0  0  0
 25 28  1  0  0  0  0
 25 29  2  0  0  0  0
 25 35  1  0  0  0  0
 28 37  1  0  0  0  0
 30 33  1  0  0  0  0
 32 38  2  0  0  0  0
 32 39  1  0  0  0  0
 34 40  1  0  0  0  0
 35 43  2  0  0  0  0
 36 40  1  0  0  0  0
 36 41  2  0  0  0  0
 36 42  1  0  0  0  0
 37 44  2  0  0  0  0
 38 41  1  0  0  0  0
 39 42  2  0  0  0  0
 43 44  1  0  0  0  0
M  END
>  <Activity>
INHIBITOR

>  <ActivitySource>
Contino_2013_2

>  <Name>
tariquidar

>  <ScoresAndActivity>
EC50 µM: 0.044 < 10 (sec=2) => sa

>  <standard_inchi>
InChI=1S/C38H38N4O6/c1-45-33-18-25-14-16-42(23-28(25)19-34(33)46-2)15-13-24-9-11-29(12-10-24)40-38(44)30-20-35(47-3)36(48-4)21-32(30)41-37(43)27-17-26-7-5-6-8-31(26)39-22-27/h5-12,17-22H,13-16,23H2,1-4H3,(H,40,44)(H,41,43)

>  <standard_inchi_key>
LGGHDPFKSSRQNS-UHFFFAOYSA-N

$$$$

  MOE2013           2D

 33 34  0  0  1  0  0  0  0  0999 V2000
    0.0000    0.0000    0.0000 O   0  0  0  0  0  0  0  0  0  0  0  0
    0.0250    3.0000    0.0000 O   0  0  0  0  0  0  0  0  0  0  0  0
  -18.1860    0.1520    0.0000 O   0  0  0  0  0  0  0  0  0  0  0  0
  -18.2110   -2.8480    0.0000 O   0  0  0  0  0  0  0  0  0  0  0  0
   -6.6740    2.6540    0.0000 N   0  0  0  0  0  0  0  0  0  0  0  0
  -10.3920    0.0870    0.0000 N   0  0  3  0  0  0  0  0  0  0  0  0
   -5.1960    0.0440    0.0000 C   0  0  3  0  0  0  0  0  0  0  0  0
   -3.8910    0.7830    0.0000 C   0  0  0  0  0  0  0  0  0  0  0  0
   -4.4570   -1.2620    0.0000 C   0  0  0  0  0  0  0  0  0  0  0  0
   -2.5980    0.0220    0.0000 C   0  0  0  0  0  0  0  0  0  0  0  0
   -6.5010   -0.6960    0.0000 C   0  0  0  0  0  0  0  0  0  0  0  0
   -1.2930    0.7610    0.0000 C   0  0  0  0  0  0  0  0  0  0  0  0
   -3.8780    2.2830    0.0000 C   0  0  0  0  0  0  0  0  0  0  0  0
   -5.9350    1.3490    0.0000 C   0  0  0  0  0  0  0  0  0  0  0  0
   -1.2800    2.2610    0.0000 C   0  0  0  0  0  0  0  0  0  0  0  0
   -2.5730    3.0220    0.0000 C   0  0  0  0  0  0  0  0  0  0  0  0
   -7.7940    0.0650    0.0000 C   0  0  0  0  0  0  0  0  0  0  0  0
   -5.2180   -2.5540    0.0000 C   0  0  0  0  0  0  0  0  0  0  0  0
   -2.9570   -1.2740    0.0000 C   0  0  0  0  0  0  0  0  0  0  0  0
  -16.8930   -0.6080    0.0000 C   0  0  0  0  0  0  0  0  0  0  0  0
  -16.9060   -2.1080    0.0000 C   0  0  0  0  0  0  0  0  0  0  0  0
  -14.2950   -0.6300    0.0000 C   0  0  0  0  0  0  0  0  0  0  0  0
   -9.0990   -0.6740    0.0000 C   0  0  0  0  0  0  0  0  0  0  0  0
  -15.5880    0.1310    0.0000 C   0  0  0  0  0  0  0  0  0  0  0  0
  -15.6130   -2.8690    0.0000 C   0  0  0  0  0  0  0  0  0  0  0  0
  -14.3080   -2.1300    0.0000 C   0  0  0  0  0  0  0  0  0  0  0  0
  -12.9900    0.1090    0.0000 C   0  0  0  0  0  0  0  0  0  0  0  0
  -11.6970   -0.6520    0.0000 C   0  0  0  0  0  0  0  0  0  0  0  0
    1.3050    0.7390    0.0000 C   0  0  0  0  0  0  0  0  0  0  0  0
    0.0380    4.5000    0.0000 C   0  0  0  0  0  0  0  0  0  0  0  0
  -10.3790    1.5870    0.0000 C   0  0  0  0  0  0  0  0  0  0  0  0
  -18.1730    1.6520    0.0000 C   0  0  0  0  0  0  0  0  0  0  0  0
  -18.2240   -4.3480    0.0000 C   0  0  0  0  0  0  0  0  0  0  0  0
  1 12  1  0  0  0  0
  1 29  1  0  0  0  0
  2 15  1  0  0  0  0
  2 30  1  0  0  0  0
  3 20  1  0  0  0  0
  3 32  1  0  0  0  0
  4 21  1  0  0  0  0
  4 33  1  0  0  0  0
  5 14  3  0  0  0  0
  6 23  1  0  0  0  0
  6 28  1  0  0  0  0
  6 31  1  0  0  0  0
  7  8  1  0  0  0  0
  7  9  1  0  0  0  0
  7 11  1  0  0  0  0
  7 14  1  0  0  0  0
  8 10  2  0  0  0  0
  8 13  1  0  0  0  0
  9 18  1  0  0  0  0
  9 19  1  0  0  0  0
 10 12  1  0  0  0  0
 11 17  1  0  0  0  0
 12 15  2  0  0  0  0
 13 16  2  0  0  0  0
 15 16  1  0  0  0  0
 17 23  1  0  0  0  0
 20 21  1  0  0  0  0
 20 24  2  0  0  0  0
 21 25  2  0  0  0  0
 22 24  1  0  0  0  0
 22 26  2  0  0  0  0
 22 27  1  0  0  0  0
 25 26  1  0  0  0  0
 27 28  1  0  0  0  0
M  END
>  <Activity>
INHIBITOR

>  <ActivitySource>
Baumert_2013

>  <Name>
verapamil

>  <ScoresAndActivity>
Fluorescence ratio at 10µM: 2.94 > 2 (sec=0) => sa

>  <standard_inchi>
InChI=1S/C27H38N2O4/c1-20(2)27(19-28,22-10-12-24(31-5)26(18-22)33-7)14-8-15-29(3)16-13-21-9-11-23(30-4)25(17-21)32-6/h9-12,17-18,20H,8,13-16H2,1-7H3

>  <standard_inchi_key>
SGTNSNPWRIOYBX-UHFFFAOYSA-N

$$$$

  MOE2013           2D

 35 38  0  0  1  0  0  0  0  0999 V2000
    0.0000    0.0000    0.0000 O   0  0  0  0  0  0  0  0  0  0  0  0
   -0.0230    3.0000    0.0000 O   0  0  0  0  0  0  0  0  0  0  0  0
  -10.3920   -0.0800    0.0000 N   0  0  0  0  0  0  0  0  0  0  0  0
   -6.7160    2.5470    0.0000 N   0  0  0  0  0  0  0  0  0  0  0  0
   -5.1960   -0.0400    0.0000 C   0  0  3  0  0  0  0  0  0  0  0  0
   -3.9030    0.7200    0.0000 C   0  0  0  0  0  0  0  0  0  0  0  0
  -12.9900   -0.1000    0.0000 C   0  0  0  0  0  0  0  0  0  0  0  0
  -14.2830   -0.8600    0.0000 C   0  0  0  0  0  0  0  0  0  0  0  0
  -13.0020    1.4000    0.0000 C   0  0  0  0  0  0  0  0  0  0  0  0
  -15.5880   -0.1200    0.0000 C   0  0  0  0  0  0  0  0  0  0  0  0
  -14.3060    2.1400    0.0000 C   0  0  0  0  0  0  0  0  0  0  0  0
   -4.4360   -1.3330    0.0000 C   0  0  0  0  0  0  0  0  0  0  0  0
  -15.6000    1.3800    0.0000 C   0  0  0  0  0  0  0  0  0  0  0  0
   -2.5980   -0.0200    0.0000 C   0  0  0  0  0  0  0  0  0  0  0  0
   -6.4890   -0.8000    0.0000 C   0  0  0  0  0  0  0  0  0  0  0  0
   -1.3050    0.7400    0.0000 C   0  0  0  0  0  0  0  0  0  0  0  0
   -3.9140    2.2200    0.0000 C   0  0  0  0  0  0  0  0  0  0  0  0
   -5.9560    1.2530    0.0000 C   0  0  0  0  0  0  0  0  0  0  0  0
   -1.3160    2.2400    0.0000 C   0  0  0  0  0  0  0  0  0  0  0  0
  -11.6850   -0.8400    0.0000 C   0  0  0  0  0  0  0  0  0  0  0  0
  -14.2720   -2.3600    0.0000 C   0  0  0  0  0  0  0  0  0  0  0  0
  -11.7080    2.1600    0.0000 C   0  0  0  0  0  0  0  0  0  0  0  0
  -16.8810   -0.8790    0.0000 C   0  0  0  0  0  0  0  0  0  0  0  0
  -14.3180    3.6400    0.0000 C   0  0  0  0  0  0  0  0  0  0  0  0
   -2.6210    2.9800    0.0000 C   0  0  0  0  0  0  0  0  0  0  0  0
   -7.7940   -0.0600    0.0000 C   0  0  0  0  0  0  0  0  0  0  0  0
  -15.5650   -3.1190    0.0000 C   0  0  0  0  0  0  0  0  0  0  0  0
  -11.7200    3.6600    0.0000 C   0  0  0  0  0  0  0  0  0  0  0  0
  -16.8700   -2.3790    0.0000 C   0  0  0  0  0  0  0  0  0  0  0  0
  -13.0240    4.4000    0.0000 C   0  0  0  0  0  0  0  0  0  0  0  0
   -5.1760   -2.6380    0.0000 C   0  0  0  0  0  0  0  0  0  0  0  0
   -2.9360   -1.3220    0.0000 C   0  0  0  0  0  0  0  0  0  0  0  0
   -9.0870   -0.8200    0.0000 C   0  0  0  0  0  0  0  0  0  0  0  0
    1.2930    0.7600    0.0000 C   0  0  0  0  0  0  0  0  0  0  0  0
   -0.0340    4.5000    0.0000 C   0  0  0  0  0  0  0  0  0  0  0  0
  1 16  1  0  0  0  0
  1 34  1  0  0  0  0
  2 19  1  0  0  0  0
  2 35  1  0  0  0  0
  3 20  1  0  0  0  0
  3 33  1  0  0  0  0
  4 18  3  0  0  0  0
  5  6  1  0  0  0  0
  5 12  1  0  0  0  0
  5 15  1  0  0  0  0
  5 18  1  0  0  0  0
  6 14  2  0  0  0  0
  6 17  1  0  0  0  0
  7  8  2  0  0  0  0
  7  9  1  0  0  0  0
  7 20  1  0  0  0  0
  8 10  1  0  0  0  0
  8 21  1  0  0  0  0
  9 11  2  0  0  0  0
  9 22  1  0  0  0  0
 10 13  2  0  0  0  0
 10 23  1  0  0  0  0
 11 13  1  0  0  0  0
 11 24  1  0  0  0  0
 12 31  1  0  0  0  0
 12 32  1  0  0  0  0
 14 16  1  0  0  0  0
 15 26  1  0  0  0  0
 16 19  2  0  0  0  0
 17 25  2  0  0  0  0
 19 25  1  0  0  0  0
 21 27  2  0  0  0  0
 22 28  2  0  0  0  0
 23 29  2  0  0  0  0
 24 30  2  0  0  0  0
 26 33  1  0  0  0  0
 27 29  1  0  0  0  0
 28 30  1  0  0  0  0
M  END
>  <Activity>
INHIBITOR

>  <ActivitySource>
Orlandi_2013

>  <Name>
MM36

>  <ScoresAndActivity>
IC50 (µM): 0.05 < 10 (sec=0) => sa

>  <standard_inchi>
InChI=1S/C31H34N2O2/c1-22(2)31(21-32,25-14-15-29(34-3)30(19-25)35-4)16-9-17-33-20-28-26-12-7-5-10-23(26)18-24-11-6-8-13-27(24)28/h5-8,10-15,18-19,22,33H,9,16-17,20H2,1-4H3

>  <standard_inchi_key>
LTJIEICMUPPKGH-UHFFFAOYSA-N

$$$$

  MOE2013           2D

 31 34  0  0  0  0  0  0  0  0999 V2000
    0.0000    0.0000    0.0000 O   0  0  0  0  0  0  0  0  0  0  0  0
   -1.4960   -2.6000    0.0000 O   0  0  0  0  0  0  0  0  0  0  0  0
    7.5040   -2.5860    0.0000 O   0  0  0  0  0  0  0  0  0  0  0  0
   18.0080   -5.1660    0.0000 O   0  0  0  0  0  0  0  0  0  0  0  0
    5.2560   -3.8880    0.0000 N   0  0  0  0  0  0  0  0  0  0  0  0
    3.0040   -2.5930    0.0000 C   0  0  0  0  0  0  0  0  0  0  0  0
    2.2560   -3.8930    0.0000 C   0  0  0  0  0  0  0  0  0  0  0  0
    0.7520   -1.2980    0.0000 C   0  0  0  0  0  0  0  0  0  0  0  0
    0.0040   -2.5980    0.0000 C   0  0  0  0  0  0  0  0  0  0  0  0
    4.5040   -2.5910    0.0000 C   0  0  0  0  0  0  0  0  0  0  0  0
    2.2520   -1.2950    0.0000 C   0  0  0  0  0  0  0  0  0  0  0  0
    0.7560   -3.8960    0.0000 C   0  0  0  0  0  0  0  0  0  0  0  0
    3.0090   -5.1910    0.0000 C   0  0  0  0  0  0  0  0  0  0  0  0
    6.7560   -3.8860    0.0000 C   0  0  0  0  0  0  0  0  0  0  0  0
    4.5080   -5.1890    0.0000 C   0  0  0  0  0  0  0  0  0  0  0  0
    9.0080   -5.1810    0.0000 C   0  0  0  0  0  0  0  0  0  0  0  0
    7.5080   -5.1840    0.0000 C   0  0  0  0  0  0  0  0  0  0  0  0
   12.0080   -5.1760    0.0000 C   0  0  0  0  0  0  0  0  0  0  0  0
   13.5080   -5.1740    0.0000 C   0  0  0  0  0  0  0  0  0  0  0  0
    9.7610   -6.4790    0.0000 C   0  0  0  0  0  0  0  0  0  0  0  0
    9.7560   -3.8810    0.0000 C   0  0  0  0  0  0  0  0  0  0  0  0
   11.2610   -6.4770    0.0000 C   0  0  0  0  0  0  0  0  0  0  0  0
   11.2560   -3.8790    0.0000 C   0  0  0  0  0  0  0  0  0  0  0  0
   14.2610   -6.4720    0.0000 C   0  0  0  0  0  0  0  0  0  0  0  0
   14.2560   -3.8740    0.0000 C   0  0  0  0  0  0  0  0  0  0  0  0
   16.5080   -5.1690    0.0000 C   0  0  0  0  0  0  0  0  0  0  0  0
   15.7610   -6.4690    0.0000 C   0  0  0  0  0  0  0  0  0  0  0  0
   15.7560   -3.8710    0.0000 C   0  0  0  0  0  0  0  0  0  0  0  0
    0.7480    1.3000    0.0000 C   0  0  0  0  0  0  0  0  0  0  0  0
   -2.2440   -3.9010    0.0000 C   0  0  0  0  0  0  0  0  0  0  0  0
   18.7610   -6.4640    0.0000 C   0  0  0  0  0  0  0  0  0  0  0  0
  1  8  1  0  0  0  0
  1 29  1  0  0  0  0
  2  9  1  0  0  0  0
  2 30  1  0  0  0  0
  3 14  2  0  0  0  0
  4 26  1  0  0  0  0
  4 31  1  0  0  0  0
  5 10  1  0  0  0  0
  5 14  1  0  0  0  0
  5 15  1  0  0  0  0
  6  7  1  0  0  0  0
  6 10  1  0  0  0  0
  6 11  2  0  0  0  0
  7 12  2  0  0  0  0
  7 13  1  0  0  0  0
  8  9  2  0  0  0  0
  8 11  1  0  0  0  0
  9 12  1  0  0  0  0
 13 15  1  0  0  0  0
 14 17  1  0  0  0  0
 16 17  1  0  0  0  0
 16 20  2  0  0  0  0
 16 21  1  0  0  0  0
 18 19  1  0  0  0  0
 18 22  2  0  0  0  0
 18 23  1  0  0  0  0
 19 24  2  0  0  0  0
 19 25  1  0  0  0  0
 20 22  1  0  0  0  0
 21 23  2  0  0  0  0
 24 27  1  0  0  0  0
 25 28  2  0  0  0  0
 26 27  2  0  0  0  0
 26 28  1  0  0  0  0
M  END
>  <Activity>
INHIBITOR

>  <ActivitySource>
Capparelli_2014

>  <Name>
5b

>  <ScoresAndActivity>
EC50 µM: 0.8 < 10 (sec=2) => sa

>  <standard_inchi>
InChI=1S/C26H27NO4/c1-29-23-10-8-20(9-11-23)19-6-4-18(5-7-19)14-26(28)27-13-12-21-15-24(30-2)25(31-3)16-22(21)17-27/h4-11,15-16H,12-14,17H2,1-3H3

>  <standard_inchi_key>
ODESZRGYPOLTSA-UHFFFAOYSA-N

$$$$

  MOE2013           2D

 29 32  0  0  1  0  0  0  0  0999 V2000
    0.0000    0.0000    0.0000 O   0  0  0  0  0  0  0  0  0  0  0  0
    0.0040    3.0000    0.0000 O   0  0  0  0  0  0  0  0  0  0  0  0
   16.8880    0.7280    0.0000 O   0  0  0  0  0  0  0  0  0  0  0  0
    6.4960    0.7410    0.0000 N   0  0  3  0  0  0  0  0  0  0  0  0
    3.8980    0.7450    0.0000 C   0  0  0  0  0  0  0  0  0  0  0  0
    3.9000    2.2450    0.0000 C   0  0  0  0  0  0  0  0  0  0  0  0
   12.9900   -0.0170    0.0000 C   0  0  0  0  0  0  0  0  0  0  0  0
   14.2900    0.7310    0.0000 C   0  0  0  0  0  0  0  0  0  0  0  0
    1.3000    0.7480    0.0000 C   0  0  0  0  0  0  0  0  0  0  0  0
    1.3020    2.2480    0.0000 C   0  0  0  0  0  0  0  0  0  0  0  0
    2.5980   -0.0030    0.0000 C   0  0  0  0  0  0  0  0  0  0  0  0
   11.6920    0.7350    0.0000 C   0  0  3  0  0  0  0  0  0  0  0  0
    2.6020    2.9970    0.0000 C   0  0  0  0  0  0  0  0  0  0  0  0
    5.1960   -0.0070    0.0000 C   0  0  0  0  0  0  0  0  0  0  0  0
   15.5880   -0.0210    0.0000 C   0  0  0  0  0  0  0  0  0  0  0  0
    5.2000    2.9930    0.0000 C   0  0  0  0  0  0  0  0  0  0  0  0
    6.4980    2.2410    0.0000 C   0  0  0  0  0  0  0  0  0  0  0  0
   12.9880   -1.5170    0.0000 C   0  0  0  0  0  0  0  0  0  0  0  0
   14.2920    2.2310    0.0000 C   0  0  0  0  0  0  0  0  0  0  0  0
   11.6940    2.2350    0.0000 C   0  0  0  0  0  0  0  0  0  0  0  0
   10.3920   -0.0140    0.0000 C   0  0  0  0  0  0  0  0  0  0  0  0
   15.5860   -1.5210    0.0000 C   0  0  0  0  0  0  0  0  0  0  0  0
    7.7940   -0.0100    0.0000 C   0  0  0  0  0  0  0  0  0  0  0  0
   12.9940    2.9830    0.0000 C   0  0  0  0  0  0  0  0  0  0  0  0
   14.2860   -2.2690    0.0000 C   0  0  0  0  0  0  0  0  0  0  0  0
    9.0940    0.7380    0.0000 C   0  0  0  0  0  0  0  0  0  0  0  0
   -0.0020   -1.5000    0.0000 C   0  0  0  0  0  0  0  0  0  0  0  0
    0.0060    4.5000    0.0000 C   0  0  0  0  0  0  0  0  0  0  0  0
   18.1860   -0.0240    0.0000 C   0  0  0  0  0  0  0  0  0  0  0  0
  1  9  1  0  0  0  0
  1 27  1  0  0  0  0
  2 10  1  0  0  0  0
  2 28  1  0  0  0  0
  3 15  1  0  0  0  0
  3 29  1  0  0  0  0
  4 14  1  0  0  0  0
  4 17  1  0  0  0  0
  4 23  1  0  0  0  0
  5  6  1  0  0  0  0
  5 11  2  0  0  0  0
  5 14  1  0  0  0  0
  6 13  2  0  0  0  0
  6 16  1  0  0  0  0
  7  8  2  0  0  0  0
  7 12  1  0  0  0  0
  7 18  1  0  0  0  0
  8 15  1  0  0  0  0
  8 19  1  0  0  0  0
  9 10  2  0  0  0  0
  9 11  1  0  0  0  0
 10 13  1  0  0  0  0
 12 20  1  0  0  0  0
 12 21  1  0  0  0  0
 15 22  2  0  0  0  0
 16 17  1  0  0  0  0
 18 25  2  0  0  0  0
 19 24  1  0  0  0  0
 20 24  1  0  0  0  0
 21 26  1  0  0  0  0
 22 25  1  0  0  0  0
 23 26  1  0  0  0  0
M  END
>  <Activity>
INHIBITOR

>  <ActivitySource>
Capparelli_2014

>  <Name>
MC266

>  <ScoresAndActivity>
EC50 µM: 6.35 < 10 (sec=2) => sa

>  <standard_inchi>
InChI=1S/C25H33NO3/c1-27-23-11-5-9-21-18(7-4-10-22(21)23)8-6-13-26-14-12-19-15-24(28-2)25(29-3)16-20(19)17-26/h5,9,11,15-16,18H,4,6-8,10,12-14,17H2,1-3H3

>  <standard_inchi_key>
HHPVCRYYLOFYGE-UHFFFAOYSA-N

$$$$

  MOE2013           2D

 33 36  0  0  1  0  0  0  0  0999 V2000
    0.0000    0.0000    0.0000 O   0  0  0  0  0  0  0  0  0  0  0  0
    0.0240   -3.0000    0.0000 O   0  0  0  0  0  0  0  0  0  0  0  0
   12.9900    0.1040    0.0000 O   0  0  0  0  0  0  0  0  0  0  0  0
   22.1250   -5.0720    0.0000 O   0  0  0  0  0  0  0  0  0  0  0  0
    6.5010   -0.6980    0.0000 N   0  0  3  0  0  0  0  0  0  0  0  0
    3.9030   -0.7190    0.0000 C   0  0  0  0  0  0  0  0  0  0  0  0
    3.9150   -2.2190    0.0000 C   0  0  0  0  0  0  0  0  0  0  0  0
    1.3050   -0.7400    0.0000 C   0  0  0  0  0  0  0  0  0  0  0  0
    1.3170   -2.2400    0.0000 C   0  0  0  0  0  0  0  0  0  0  0  0
    2.5980    0.0210    0.0000 C   0  0  0  0  0  0  0  0  0  0  0  0
    2.6220   -2.9790    0.0000 C   0  0  0  0  0  0  0  0  0  0  0  0
    5.1960    0.0420    0.0000 C   0  0  0  0  0  0  0  0  0  0  0  0
    5.2200   -2.9580    0.0000 C   0  0  0  0  0  0  0  0  0  0  0  0
    6.5130   -2.1980    0.0000 C   0  0  0  0  0  0  0  0  0  0  0  0
   16.9050   -2.1140    0.0000 C   0  0  0  0  0  0  0  0  0  0  0  0
   18.2100   -2.8540    0.0000 C   0  0  0  0  0  0  0  0  0  0  0  0
    7.7940    0.0630    0.0000 C   0  0  0  0  0  0  0  0  0  0  0  0
   14.2950   -0.6350    0.0000 C   0  0  0  0  0  0  0  0  0  0  0  0
   16.8930   -0.6140    0.0000 C   0  0  0  0  0  0  0  0  0  0  0  0
   15.6120   -2.8750    0.0000 C   0  0  0  0  0  0  0  0  0  0  0  0
   18.2220   -4.3540    0.0000 C   0  0  0  0  0  0  0  0  0  0  0  0
   19.5030   -2.0930    0.0000 C   0  0  0  0  0  0  0  0  0  0  0  0
   15.5880    0.1250    0.0000 C   0  0  0  0  0  0  0  0  0  0  0  0
   14.3070   -2.1350    0.0000 C   0  0  0  0  0  0  0  0  0  0  0  0
   20.8200   -4.3330    0.0000 C   0  0  0  0  0  0  0  0  0  0  0  0
   19.5270   -5.0930    0.0000 C   0  0  0  0  0  0  0  0  0  0  0  0
   20.8080   -2.8330    0.0000 C   0  0  0  0  0  0  0  0  0  0  0  0
    9.0990   -0.6770    0.0000 C   0  0  0  0  0  0  0  0  0  0  0  0
   -0.0120    1.5000    0.0000 C   0  0  0  0  0  0  0  0  0  0  0  0
    0.0360   -4.5000    0.0000 C   0  0  0  0  0  0  0  0  0  0  0  0
   10.3920    0.0840    0.0000 C   0  0  0  0  0  0  0  0  0  0  0  0
   11.6970   -0.6560    0.0000 C   0  0  0  0  0  0  0  0  0  0  0  0
   23.4180   -4.3120    0.0000 C   0  0  0  0  0  0  0  0  0  0  0  0
  1  8  1  0  0  0  0
  1 29  1  0  0  0  0
  2  9  1  0  0  0  0
  2 30  1  0  0  0  0
  3 18  1  0  0  0  0
  3 32  1  0  0  0  0
  4 25  1  0  0  0  0
  4 33  1  0  0  0  0
  5 12  1  0  0  0  0
  5 14  1  0  0  0  0
  5 17  1  0  0  0  0
  6  7  1  0  0  0  0
  6 10  2  0  0  0  0
  6 12  1  0  0  0  0
  7 11  2  0  0  0  0
  7 13  1  0  0  0  0
  8  9  2  0  0  0  0
  8 10  1  0  0  0  0
  9 11  1  0  0  0  0
 13 14  1  0  0  0  0
 15 16  1  0  0  0  0
 15 19  2  0  0  0  0
 15 20  1  0  0  0  0
 16 21  2  0  0  0  0
 16 22  1  0  0  0  0
 17 28  1  0  0  0  0
 18 23  2  0  0  0  0
 18 24  1  0  0  0  0
 19 23  1  0  0  0  0
 20 24  2  0  0  0  0
 21 26  1  0  0  0  0
 22 27  2  0  0  0  0
 25 26  2  0  0  0  0
 25 27  1  0  0  0  0
 28 31  1  0  0  0  0
 31 32  1  0  0  0  0
M  END
>  <Activity>
INHIBITOR

>  <ActivitySource>
Capparelli_2014

>  <Name>
6g

>  <ScoresAndActivity>
EC50 µM: 0.004 < 10 (sec=2) => sa

>  <standard_inchi>
InChI=1S/C28H33NO4/c1-30-25-10-6-21(7-11-25)22-8-12-26(13-9-22)33-17-5-4-15-29-16-14-23-18-27(31-2)28(32-3)19-24(23)20-29/h6-13,18-19H,4-5,14-17,20H2,1-3H3

>  <standard_inchi_key>
XBNULHYELFGYPS-UHFFFAOYSA-N

$$$$

  MOE2013           2D

 32 35  0  0  1  0  0  0  0  0999 V2000
    0.0000    0.0000    0.0000 O   0  0  0  0  0  0  0  0  0  0  0  0
    0.0010    3.0000    0.0000 O   0  0  0  0  0  0  0  0  0  0  0  0
   20.7830   -4.5090    0.0000 O   0  0  0  0  0  0  0  0  0  0  0  0
    6.4960    0.7470    0.0000 N   0  0  3  0  0  0  0  0  0  0  0  0
   11.6920    0.7450    0.0000 N   0  0  0  0  0  0  0  0  0  0  0  0
    3.8970    0.7480    0.0000 C   0  0  0  0  0  0  0  0  0  0  0  0
    3.8980    2.2480    0.0000 C   0  0  0  0  0  0  0  0  0  0  0  0
    1.2990    0.7490    0.0000 C   0  0  0  0  0  0  0  0  0  0  0  0
    1.3000    2.2490    0.0000 C   0  0  0  0  0  0  0  0  0  0  0  0
    2.5980   -0.0010    0.0000 C   0  0  0  0  0  0  0  0  0  0  0  0
    2.5990    2.9990    0.0000 C   0  0  0  0  0  0  0  0  0  0  0  0
    5.1960   -0.0020    0.0000 C   0  0  0  0  0  0  0  0  0  0  0  0
    5.1980    2.9980    0.0000 C   0  0  0  0  0  0  0  0  0  0  0  0
    6.4960    2.2470    0.0000 C   0  0  0  0  0  0  0  0  0  0  0  0
   15.5880   -1.5070    0.0000 C   0  0  0  0  0  0  0  0  0  0  0  0
   16.8860   -2.2570    0.0000 C   0  0  0  0  0  0  0  0  0  0  0  0
    7.7940   -0.0030    0.0000 C   0  0  0  0  0  0  0  0  0  0  0  0
   12.9900   -0.0060    0.0000 C   0  0  0  0  0  0  0  0  0  0  0  0
   14.2880   -2.2560    0.0000 C   0  0  0  0  0  0  0  0  0  0  0  0
   15.5880   -0.0070    0.0000 C   0  0  0  0  0  0  0  0  0  0  0  0
   18.1860   -1.5080    0.0000 C   0  0  0  0  0  0  0  0  0  0  0  0
   16.8860   -3.7570    0.0000 C   0  0  0  0  0  0  0  0  0  0  0  0
   12.9900   -1.5060    0.0000 C   0  0  0  0  0  0  0  0  0  0  0  0
   14.2900    0.7440    0.0000 C   0  0  0  0  0  0  0  0  0  0  0  0
   19.4840   -3.7580    0.0000 C   0  0  0  0  0  0  0  0  0  0  0  0
    9.0940    0.7460    0.0000 C   0  0  0  0  0  0  0  0  0  0  0  0
   19.4850   -2.2580    0.0000 C   0  0  0  0  0  0  0  0  0  0  0  0
   18.1850   -4.5080    0.0000 C   0  0  0  0  0  0  0  0  0  0  0  0
   10.3920   -0.0040    0.0000 C   0  0  0  0  0  0  0  0  0  0  0  0
   -0.0010   -1.5000    0.0000 C   0  0  0  0  0  0  0  0  0  0  0  0
    0.0020    4.5000    0.0000 C   0  0  0  0  0  0  0  0  0  0  0  0
   22.0820   -3.7600    0.0000 C   0  0  0  0  0  0  0  0  0  0  0  0
  1  8  1  0  0  0  0
  1 30  1  0  0  0  0
  2  9  1  0  0  0  0
  2 31  1  0  0  0  0
  3 25  1  0  0  0  0
  3 32  1  0  0  0  0
  4 12  1  0  0  0  0
  4 14  1  0  0  0  0
  4 17  1  0  0  0  0
  5 18  1  0  0  0  0
  5 29  1  0  0  0  0
  6  7  1  0  0  0  0
  6 10  2  0  0  0  0
  6 12  1  0  0  0  0
  7 11  2  0  0  0  0
  7 13  1  0  0  0  0
  8  9  2  0  0  0  0
  8 10  1  0  0  0  0
  9 11  1  0  0  0  0
 13 14  1  0  0  0  0
 15 16  1  0  0  0  0
 15 19  2  0  0  0  0
 15 20  1  0  0  0  0
 16 21  2  0  0  0  0
 16 22  1  0  0  0  0
 17 26  1  0  0  0  0
 18 23  2  0  0  0  0
 18 24  1  0  0  0  0
 19 23  1  0  0  0  0
 20 24  2  0  0  0  0
 21 27  1  0  0  0  0
 22 28  2  0  0  0  0
 25 27  2  0  0  0  0
 25 28  1  0  0  0  0
 26 29  1  0  0  0  0
M  END
>  <Activity>
INHIBITOR

>  <ActivitySource>
Capparelli_2014

>  <Name>
6e

>  <ScoresAndActivity>
EC50 µM: 1.8 < 10 (sec=2) => sa

>  <standard_inchi>
InChI=1S/C27H32N2O3/c1-30-25-11-7-21(8-12-25)20-5-9-24(10-6-20)28-14-4-15-29-16-13-22-17-26(31-2)27(32-3)18-23(22)19-29/h5-12,17-18,28H,4,13-16,19H2,1-3H3

>  <standard_inchi_key>
UJKJUHUUFKTEDM-UHFFFAOYSA-N

$$$$

  MOE2013           2D

 32 35  0  0  1  0  0  0  0  0999 V2000
    0.0000    0.0000    0.0000 O   0  0  0  0  0  0  0  0  0  0  0  0
    0.0010    3.0000    0.0000 O   0  0  0  0  0  0  0  0  0  0  0  0
   11.6920    0.7450    0.0000 O   0  0  0  0  0  0  0  0  0  0  0  0
   20.7830   -4.5090    0.0000 O   0  0  0  0  0  0  0  0  0  0  0  0
    6.4960    0.7470    0.0000 N   0  0  3  0  0  0  0  0  0  0  0  0
    3.8970    0.7480    0.0000 C   0  0  0  0  0  0  0  0  0  0  0  0
    3.8980    2.2480    0.0000 C   0  0  0  0  0  0  0  0  0  0  0  0
    1.2990    0.7490    0.0000 C   0  0  0  0  0  0  0  0  0  0  0  0
    1.3000    2.2490    0.0000 C   0  0  0  0  0  0  0  0  0  0  0  0
    2.5980   -0.0010    0.0000 C   0  0  0  0  0  0  0  0  0  0  0  0
    2.5990    2.9990    0.0000 C   0  0  0  0  0  0  0  0  0  0  0  0
    5.1960   -0.0020    0.0000 C   0  0  0  0  0  0  0  0  0  0  0  0
    5.1980    2.9980    0.0000 C   0  0  0  0  0  0  0  0  0  0  0  0
    6.4960    2.2470    0.0000 C   0  0  0  0  0  0  0  0  0  0  0  0
   15.5880   -1.5070    0.0000 C   0  0  0  0  0  0  0  0  0  0  0  0
   16.8860   -2.2570    0.0000 C   0  0  0  0  0  0  0  0  0  0  0  0
    7.7940   -0.0030    0.0000 C   0  0  0  0  0  0  0  0  0  0  0  0
   12.9900   -0.0060    0.0000 C   0  0  0  0  0  0  0  0  0  0  0  0
   14.2880   -2.2560    0.0000 C   0  0  0  0  0  0  0  0  0  0  0  0
   15.5880   -0.0070    0.0000 C   0  0  0  0  0  0  0  0  0  0  0  0
   18.1860   -1.5080    0.0000 C   0  0  0  0  0  0  0  0  0  0  0  0
   16.8860   -3.7570    0.0000 C   0  0  0  0  0  0  0  0  0  0  0  0
   12.9900   -1.5060    0.0000 C   0  0  0  0  0  0  0  0  0  0  0  0
   14.2900    0.7440    0.0000 C   0  0  0  0  0  0  0  0  0  0  0  0
   19.4840   -3.7580    0.0000 C   0  0  0  0  0  0  0  0  0  0  0  0
    9.0940    0.7460    0.0000 C   0  0  0  0  0  0  0  0  0  0  0  0
   19.4850   -2.2580    0.0000 C   0  0  0  0  0  0  0  0  0  0  0  0
   18.1850   -4.5080    0.0000 C   0  0  0  0  0  0  0  0  0  0  0  0
   10.3920   -0.0040    0.0000 C   0  0  0  0  0  0  0  0  0  0  0  0
   -0.0010   -1.5000    0.0000 C   0  0  0  0  0  0  0  0  0  0  0  0
    0.0020    4.5000    0.0000 C   0  0  0  0  0  0  0  0  0  0  0  0
   22.0820   -3.7600    0.0000 C   0  0  0  0  0  0  0  0  0  0  0  0
  1  8  1  0  0  0  0
  1 30  1  0  0  0  0
  2  9  1  0  0  0  0
  2 31  1  0  0  0  0
  3 18  1  0  0  0  0
  3 29  1  0  0  0  0
  4 25  1  0  0  0  0
  4 32  1  0  0  0  0
  5 12  1  0  0  0  0
  5 14  1  0  0  0  0
  5 17  1  0  0  0  0
  6  7  1  0  0  0  0
  6 10  2  0  0  0  0
  6 12  1  0  0  0  0
  7 11  2  0  0  0  0
  7 13  1  0  0  0  0
  8  9  2  0  0  0  0
  8 10  1  0  0  0  0
  9 11  1  0  0  0  0
 13 14  1  0  0  0  0
 15 16  1  0  0  0  0
 15 19  2  0  0  0  0
 15 20  1  0  0  0  0
 16 21  2  0  0  0  0
 16 22  1  0  0  0  0
 17 26  1  0  0  0  0
 18 23  2  0  0  0  0
 18 24  1  0  0  0  0
 19 23  1  0  0  0  0
 20 24  2  0  0  0  0
 21 27  1  0  0  0  0
 22 28  2  0  0  0  0
 25 27  2  0  0  0  0
 25 28  1  0  0  0  0
 26 29  1  0  0  0  0
M  END
>  <Activity>
INHIBITOR

>  <ActivitySource>
Capparelli_2014

>  <Name>
11

>  <ScoresAndActivity>
EC50 µM: 1.3 < 10 (sec=2) => sa

>  <standard_inchi>
InChI=1S/C27H31NO4/c1-29-24-9-5-20(6-10-24)21-7-11-25(12-8-21)32-16-4-14-28-15-13-22-17-26(30-2)27(31-3)18-23(22)19-28/h5-12,17-18H,4,13-16,19H2,1-3H3

>  <standard_inchi_key>
TVEJWPKOIQUYKT-UHFFFAOYSA-N

$$$$

  MOE2013           2D

 31 34  0  0  1  0  0  0  0  0999 V2000
    0.0000    0.0000    0.0000 O   0  0  0  0  0  0  0  0  0  0  0  0
   -0.0060    3.0000    0.0000 O   0  0  0  0  0  0  0  0  0  0  0  0
   10.3920    0.0190    0.0000 O   0  0  0  0  0  0  0  0  0  0  0  0
   19.4760    5.2860    0.0000 O   0  0  0  0  0  0  0  0  0  0  0  0
    6.4940    0.7620    0.0000 N   0  0  3  0  0  0  0  0  0  0  0  0
    3.8960    0.7570    0.0000 C   0  0  0  0  0  0  0  0  0  0  0  0
    3.8930    2.2570    0.0000 C   0  0  0  0  0  0  0  0  0  0  0  0
    1.2980    0.7520    0.0000 C   0  0  0  0  0  0  0  0  0  0  0  0
    1.2950    2.2520    0.0000 C   0  0  0  0  0  0  0  0  0  0  0  0
    2.5980    0.0050    0.0000 C   0  0  0  0  0  0  0  0  0  0  0  0
    2.5930    3.0050    0.0000 C   0  0  0  0  0  0  0  0  0  0  0  0
    5.1960    0.0100    0.0000 C   0  0  0  0  0  0  0  0  0  0  0  0
    5.1910    3.0100    0.0000 C   0  0  0  0  0  0  0  0  0  0  0  0
    6.4910    2.2620    0.0000 C   0  0  0  0  0  0  0  0  0  0  0  0
   14.2850    2.2760    0.0000 C   0  0  0  0  0  0  0  0  0  0  0  0
   15.5830    3.0280    0.0000 C   0  0  0  0  0  0  0  0  0  0  0  0
    7.7940    0.0140    0.0000 C   0  0  0  0  0  0  0  0  0  0  0  0
   11.6900    0.7710    0.0000 C   0  0  0  0  0  0  0  0  0  0  0  0
   12.9850    3.0240    0.0000 C   0  0  0  0  0  0  0  0  0  0  0  0
   14.2880    0.7760    0.0000 C   0  0  0  0  0  0  0  0  0  0  0  0
    9.0920    0.7670    0.0000 C   0  0  0  0  0  0  0  0  0  0  0  0
   11.6870    2.2710    0.0000 C   0  0  0  0  0  0  0  0  0  0  0  0
   12.9900    0.0240    0.0000 C   0  0  0  0  0  0  0  0  0  0  0  0
   16.8830    2.2810    0.0000 C   0  0  0  0  0  0  0  0  0  0  0  0
   15.5800    4.5280    0.0000 C   0  0  0  0  0  0  0  0  0  0  0  0
   18.1780    4.5330    0.0000 C   0  0  0  0  0  0  0  0  0  0  0  0
   18.1810    3.0330    0.0000 C   0  0  0  0  0  0  0  0  0  0  0  0
   16.8780    5.2810    0.0000 C   0  0  0  0  0  0  0  0  0  0  0  0
    0.0030   -1.5000    0.0000 C   0  0  0  0  0  0  0  0  0  0  0  0
   -0.0080    4.5000    0.0000 C   0  0  0  0  0  0  0  0  0  0  0  0
   20.7760    4.5380    0.0000 C   0  0  0  0  0  0  0  0  0  0  0  0
  1  8  1  0  0  0  0
  1 29  1  0  0  0  0
  2  9  1  0  0  0  0
  2 30  1  0  0  0  0
  3 18  1  0  0  0  0
  3 21  1  0  0  0  0
  4 26  1  0  0  0  0
  4 31  1  0  0  0  0
  5 12  1  0  0  0  0
  5 14  1  0  0  0  0
  5 17  1  0  0  0  0
  6  7  1  0  0  0  0
  6 10  2  0  0  0  0
  6 12  1  0  0  0  0
  7 11  2  0  0  0  0
  7 13  1  0  0  0  0
  8  9  2  0  0  0  0
  8 10  1  0  0  0  0
  9 11  1  0  0  0  0
 13 14  1  0  0  0  0
 15 16  1  0  0  0  0
 15 19  2  0  0  0  0
 15 20  1  0  0  0  0
 16 24  2  0  0  0  0
 16 25  1  0  0  0  0
 17 21  1  0  0  0  0
 18 22  2  0  0  0  0
 18 23  1  0  0  0  0
 19 22  1  0  0  0  0
 20 23  2  0  0  0  0
 24 27  1  0  0  0  0
 25 28  2  0  0  0  0
 26 27  2  0  0  0  0
 26 28  1  0  0  0  0
M  END
>  <Activity>
INHIBITOR

>  <ActivitySource>
Capparelli_2014

>  <Name>
15

>  <ScoresAndActivity>
EC50 µM: 0.93 < 10 (sec=2) => sa

>  <standard_inchi>
InChI=1S/C26H29NO4/c1-28-23-8-4-19(5-9-23)20-6-10-24(11-7-20)31-15-14-27-13-12-21-16-25(29-2)26(30-3)17-22(21)18-27/h4-11,16-17H,12-15,18H2,1-3H3

>  <standard_inchi_key>
HARWXJGHRDGQCU-UHFFFAOYSA-N

$$$$

  MOE2013           2D

 29 32  0  0  1  0  0  0  0  0999 V2000
    0.0000    0.0000    0.0000 O   0  0  0  0  0  0  0  0  0  0  0  0
    0.0040   -3.0000    0.0000 O   0  0  0  0  0  0  0  0  0  0  0  0
   16.8880   -0.7280    0.0000 O   0  0  0  0  0  0  0  0  0  0  0  0
    6.4960   -0.7410    0.0000 N   0  0  3  0  0  0  0  0  0  0  0  0
    3.8980   -0.7450    0.0000 C   0  0  0  0  0  0  0  0  0  0  0  0
    3.9000   -2.2450    0.0000 C   0  0  0  0  0  0  0  0  0  0  0  0
   12.9900    0.0170    0.0000 C   0  0  0  0  0  0  0  0  0  0  0  0
   14.2900   -0.7310    0.0000 C   0  0  0  0  0  0  0  0  0  0  0  0
    1.3000   -0.7480    0.0000 C   0  0  0  0  0  0  0  0  0  0  0  0
    1.3020   -2.2480    0.0000 C   0  0  0  0  0  0  0  0  0  0  0  0
    2.5980    0.0030    0.0000 C   0  0  0  0  0  0  0  0  0  0  0  0
   11.6920   -0.7350    0.0000 C   0  0  0  0  0  0  0  0  0  0  0  0
    2.6020   -2.9970    0.0000 C   0  0  0  0  0  0  0  0  0  0  0  0
    5.1960    0.0070    0.0000 C   0  0  0  0  0  0  0  0  0  0  0  0
   15.5880    0.0210    0.0000 C   0  0  0  0  0  0  0  0  0  0  0  0
    5.2000   -2.9930    0.0000 C   0  0  0  0  0  0  0  0  0  0  0  0
    6.4980   -2.2410    0.0000 C   0  0  0  0  0  0  0  0  0  0  0  0
   12.9880    1.5170    0.0000 C   0  0  0  0  0  0  0  0  0  0  0  0
   14.2920   -2.2310    0.0000 C   0  0  0  0  0  0  0  0  0  0  0  0
   11.6940   -2.2350    0.0000 C   0  0  0  0  0  0  0  0  0  0  0  0
   10.3920    0.0140    0.0000 C   0  0  0  0  0  0  0  0  0  0  0  0
   15.5860    1.5210    0.0000 C   0  0  0  0  0  0  0  0  0  0  0  0
    7.7940    0.0100    0.0000 C   0  0  0  0  0  0  0  0  0  0  0  0
   12.9940   -2.9830    0.0000 C   0  0  0  0  0  0  0  0  0  0  0  0
   14.2860    2.2690    0.0000 C   0  0  0  0  0  0  0  0  0  0  0  0
    9.0940   -0.7380    0.0000 C   0  0  0  0  0  0  0  0  0  0  0  0
   -0.0020    1.5000    0.0000 C   0  0  0  0  0  0  0  0  0  0  0  0
    0.0060   -4.5000    0.0000 C   0  0  0  0  0  0  0  0  0  0  0  0
   18.1860    0.0240    0.0000 C   0  0  0  0  0  0  0  0  0  0  0  0
  1  9  1  0  0  0  0
  1 27  1  0  0  0  0
  2 10  1  0  0  0  0
  2 28  1  0  0  0  0
  3 15  1  0  0  0  0
  3 29  1  0  0  0  0
  4 14  1  0  0  0  0
  4 17  1  0  0  0  0
  4 23  1  0  0  0  0
  5  6  2  0  0  0  0
  5 11  1  0  0  0  0
  5 14  1  0  0  0  0
  6 13  1  0  0  0  0
  6 16  1  0  0  0  0
  7  8  2  0  0  0  0
  7 12  1  0  0  0  0
  7 18  1  0  0  0  0
  8 15  1  0  0  0  0
  8 19  1  0  0  0  0
  9 10  1  0  0  0  0
  9 11  2  0  0  0  0
 10 13  2  0  0  0  0
 12 20  1  0  0  0  0
 12 21  2  0  0  0  0
 15 22  2  0  0  0  0
 16 17  1  0  0  0  0
 18 25  2  0  0  0  0
 19 24  1  0  0  0  0
 20 24  1  0  0  0  0
 21 26  1  0  0  0  0
 22 25  1  0  0  0  0
 23 26  1  0  0  0  0
M  END
>  <Activity>
INHIBITOR

>  <ActivitySource>
Capparelli_2014

>  <Name>
MC18

>  <ScoresAndActivity>
EC50 µM: 1.5 < 10 (sec=2) => sa

>  <standard_inchi>
InChI=1S/C25H31NO3/c1-27-23-11-5-9-21-18(7-4-10-22(21)23)8-6-13-26-14-12-19-15-24(28-2)25(29-3)16-20(19)17-26/h5,8-9,11,15-16H,4,6-7,10,12-14,17H2,1-3H3/b18-8+

>  <standard_inchi_key>
QBMVDXXIQASRIE-QGMBQPNBSA-N

$$$$

  MOE2013           2D

 42 47  0  0  1  0  0  0  0  0999 V2000
    0.0000    0.0000    0.0000 O   0  0  0  0  0  0  0  0  0  0  0  0
    3.8750    5.2670    0.0000 O   0  0  0  0  0  0  0  0  0  0  0  0
    6.4860    2.2780    0.0000 O   0  0  0  0  0  0  0  0  0  0  0  0
   18.1480    9.0780    0.0000 O   0  0  0  0  0  0  0  0  0  0  0  0
   20.7520    7.5890    0.0000 O   0  0  0  0  0  0  0  0  0  0  0  0
    3.8870    2.2670    0.0000 N   0  0  0  0  0  0  0  0  0  0  0  0
    7.7940    0.0330    0.0000 N   0  0  0  0  0  0  0  0  0  0  0  0
   15.5760    3.0670    0.0000 N   0  0  3  0  0  0  0  0  0  0  0  0
    3.8940    0.7670    0.0000 C   0  0  0  0  0  0  0  0  0  0  0  0
    2.5980    0.0110    0.0000 C   0  0  0  0  0  0  0  0  0  0  0  0
    2.5850    3.0110    0.0000 C   0  0  0  0  0  0  0  0  0  0  0  0
    1.2890    2.2560    0.0000 C   0  0  0  0  0  0  0  0  0  0  0  0
    1.2960    0.7560    0.0000 C   0  0  0  0  0  0  0  0  0  0  0  0
    5.1960    0.0220    0.0000 C   0  0  0  0  0  0  0  0  0  0  0  0
    2.5790    4.5110    0.0000 C   0  0  0  0  0  0  0  0  0  0  0  0
    2.6040   -1.4890    0.0000 C   0  0  0  0  0  0  0  0  0  0  0  0
    6.4920    0.7780    0.0000 C   0  0  0  0  0  0  0  0  0  0  0  0
   -0.0130    3.0000    0.0000 C   0  0  0  0  0  0  0  0  0  0  0  0
    5.2020   -1.4780    0.0000 C   0  0  0  0  0  0  0  0  0  0  0  0
    3.9070   -2.2330    0.0000 C   0  0  0  0  0  0  0  0  0  0  0  0
    1.2770    5.2560    0.0000 C   0  0  0  0  0  0  0  0  0  0  0  0
   -0.0190    4.5000    0.0000 C   0  0  0  0  0  0  0  0  0  0  0  0
   16.8650    5.3220    0.0000 C   0  0  0  0  0  0  0  0  0  0  0  0
   18.1670    4.5780    0.0000 C   0  0  0  0  0  0  0  0  0  0  0  0
   18.1540    7.5780    0.0000 C   0  0  0  0  0  0  0  0  0  0  0  0
   19.4560    6.8330    0.0000 C   0  0  0  0  0  0  0  0  0  0  0  0
    9.0900    0.7890    0.0000 C   0  0  0  0  0  0  0  0  0  0  0  0
   16.8580    6.8220    0.0000 C   0  0  0  0  0  0  0  0  0  0  0  0
   19.4630    5.3330    0.0000 C   0  0  0  0  0  0  0  0  0  0  0  0
   15.5690    4.5670    0.0000 C   0  0  0  0  0  0  0  0  0  0  0  0
   18.1740    3.0780    0.0000 C   0  0  0  0  0  0  0  0  0  0  0  0
   16.8780    2.3220    0.0000 C   0  0  0  0  0  0  0  0  0  0  0  0
    9.0840    2.2890    0.0000 C   0  0  0  0  0  0  0  0  0  0  0  0
   10.3920    0.0440    0.0000 C   0  0  0  0  0  0  0  0  0  0  0  0
   11.6820    2.3000    0.0000 C   0  0  0  0  0  0  0  0  0  0  0  0
   14.2800    2.3110    0.0000 C   0  0  0  0  0  0  0  0  0  0  0  0
    3.8680    6.7670    0.0000 C   0  0  0  0  0  0  0  0  0  0  0  0
   10.3790    3.0440    0.0000 C   0  0  0  0  0  0  0  0  0  0  0  0
   11.6880    0.8000    0.0000 C   0  0  0  0  0  0  0  0  0  0  0  0
   12.9770    3.0560    0.0000 C   0  0  0  0  0  0  0  0  0  0  0  0
   16.8460    9.8220    0.0000 C   0  0  0  0  0  0  0  0  0  0  0  0
   22.0550    6.8440    0.0000 C   0  0  0  0  0  0  0  0  0  0  0  0
  1 13  2  0  0  0  0
  2 15  1  0  0  0  0
  2 37  1  0  0  0  0
  3 17  2  0  0  0  0
  4 25  1  0  0  0  0
  4 41  1  0  0  0  0
  5 26  1  0  0  0  0
  5 42  1  0  0  0  0
  6  9  1  0  0  0  0
  6 11  1  0  0  0  0
  7 17  1  0  0  0  0
  7 27  1  0  0  0  0
  8 30  1  0  0  0  0
  8 32  1  0  0  0  0
  8 36  1  0  0  0  0
  9 10  2  0  0  0  0
  9 14  1  0  0  0  0
 10 13  1  0  0  0  0
 10 16  1  0  0  0  0
 11 12  2  0  0  0  0
 11 15  1  0  0  0  0
 12 13  1  0  0  0  0
 12 18  1  0  0  0  0
 14 17  1  0  0  0  0
 14 19  2  0  0  0  0
 15 21  2  0  0  0  0
 16 20  2  0  0  0  0
 18 22  2  0  0  0  0
 19 20  1  0  0  0  0
 21 22  1  0  0  0  0
 23 24  1  0  0  0  0
 23 28  2  0  0  0  0
 23 30  1  0  0  0  0
 24 29  2  0  0  0  0
 24 31  1  0  0  0  0
 25 26  2  0  0  0  0
 25 28  1  0  0  0  0
 26 29  1  0  0  0  0
 27 33  2  0  0  0  0
 27 34  1  0  0  0  0
 31 32  1  0  0  0  0
 33 38  1  0  0  0  0
 34 39  2  0  0  0  0
 35 38  2  0  0  0  0
 35 39  1  0  0  0  0
 35 40  1  0  0  0  0
 36 40  1  0  0  0  0
M  END
>  <Activity>
INHIBITOR

>  <ActivitySource>
OchoaPuentes_2013

>  <Name>
elacridar

>  <ScoresAndActivity>
IC50 µM: 0.19 < 10 (sec=2) => sa

>  <standard_inchi>
InChI=1S/C34H33N3O5/c1-40-28-9-5-7-26-32(28)36-31-25(33(26)38)6-4-8-27(31)34(39)35-24-12-10-21(11-13-24)14-16-37-17-15-22-18-29(41-2)30(42-3)19-23(22)20-37/h4-13,18-19H,14-17,20H2,1-3H3,(H,35,39)(H,36,38)

>  <standard_inchi_key>
OSFCMRGOZNQUSW-UHFFFAOYSA-N

$$$$

  MOE2013           2D

 48 53  0  0  1  0  0  0  0  0999 V2000
    0.0000    0.0000    0.0000 O   0  0  0  0  0  0  0  0  0  0  0  0
    1.5150   -2.5900    0.0000 O   0  0  0  0  0  0  0  0  0  0  0  0
  -20.9850   -2.7170    0.0000 O   0  0  0  0  0  0  0  0  0  0  0  0
  -16.5140    2.5040    0.0000 O   0  0  0  0  0  0  0  0  0  0  0  0
  -13.5000   -0.0770    0.0000 O   0  0  0  0  0  0  0  0  0  0  0  0
  -21.0000   -0.1190    0.0000 O   0  0  0  0  0  0  0  0  0  0  0  0
  -18.7570    1.1920    0.0000 N   0  0  0  0  0  0  0  0  0  0  0  0
   -5.2280   -3.9270    0.0000 N   0  0  3  0  0  0  0  0  0  0  0  0
  -18.0290    5.0940    0.0000 N   0  0  0  0  0  0  0  0  0  0  0  0
  -13.4850   -2.6750    0.0000 N   0  0  0  0  0  0  0  0  0  0  0  0
  -18.0000   -0.1020    0.0000 C   0  0  0  0  0  0  0  0  0  0  0  0
   -2.9850   -2.6150    0.0000 C   0  0  0  0  0  0  0  0  0  0  0  0
  -18.7420   -1.4060    0.0000 C   0  0  0  0  0  0  0  0  0  0  0  0
   -2.2280   -3.9100    0.0000 C   0  0  0  0  0  0  0  0  0  0  0  0
  -15.7420   -1.3890    0.0000 C   0  0  0  0  0  0  0  0  0  0  0  0
   -0.7430   -1.3030    0.0000 C   0  0  0  0  0  0  0  0  0  0  0  0
  -18.7720    3.7900    0.0000 C   0  0  0  0  0  0  0  0  0  0  0  0
    0.0150   -2.5980    0.0000 C   0  0  0  0  0  0  0  0  0  0  0  0
  -16.5000   -0.0940    0.0000 C   0  0  0  0  0  0  0  0  0  0  0  0
  -18.0140    2.4960    0.0000 C   0  0  0  0  0  0  0  0  0  0  0  0
   -2.2430   -1.3120    0.0000 C   0  0  0  0  0  0  0  0  0  0  0  0
   -0.7280   -3.9010    0.0000 C   0  0  0  0  0  0  0  0  0  0  0  0
   -4.4850   -2.6240    0.0000 C   0  0  0  0  0  0  0  0  0  0  0  0
  -18.7870    6.3880    0.0000 C   0  0  0  0  0  0  0  0  0  0  0  0
  -17.9850   -2.7000    0.0000 C   0  0  0  0  0  0  0  0  0  0  0  0
  -14.2420   -1.3800    0.0000 C   0  0  0  0  0  0  0  0  0  0  0  0
  -20.2420   -1.4140    0.0000 C   0  0  0  0  0  0  0  0  0  0  0  0
  -20.2870    6.3800    0.0000 C   0  0  0  0  0  0  0  0  0  0  0  0
  -16.4850   -2.6920    0.0000 C   0  0  0  0  0  0  0  0  0  0  0  0
   -2.9700   -5.2130    0.0000 C   0  0  0  0  0  0  0  0  0  0  0  0
   -4.4700   -5.2220    0.0000 C   0  0  0  0  0  0  0  0  0  0  0  0
  -20.2720    3.7820    0.0000 C   0  0  0  0  0  0  0  0  0  0  0  0
  -21.0290    5.0770    0.0000 C   0  0  0  0  0  0  0  0  0  0  0  0
  -11.9850   -2.6660    0.0000 C   0  0  0  0  0  0  0  0  0  0  0  0
   -6.7280   -3.9350    0.0000 C   0  0  0  0  0  0  0  0  0  0  0  0
  -18.0440    7.6920    0.0000 C   0  0  0  0  0  0  0  0  0  0  0  0
  -21.0440    7.6750    0.0000 C   0  0  0  0  0  0  0  0  0  0  0  0
   -8.9850   -2.6490    0.0000 C   0  0  0  0  0  0  0  0  0  0  0  0
   -7.4850   -2.6410    0.0000 C   0  0  0  0  0  0  0  0  0  0  0  0
  -11.2420   -1.3630    0.0000 C   0  0  0  0  0  0  0  0  0  0  0  0
  -11.2280   -3.9610    0.0000 C   0  0  0  0  0  0  0  0  0  0  0  0
  -18.8010    8.9860    0.0000 C   0  0  0  0  0  0  0  0  0  0  0  0
  -20.3010    8.9780    0.0000 C   0  0  0  0  0  0  0  0  0  0  0  0
   -9.7420   -1.3540    0.0000 C   0  0  0  0  0  0  0  0  0  0  0  0
   -9.7280   -3.9520    0.0000 C   0  0  0  0  0  0  0  0  0  0  0  0
   -0.7570    1.2950    0.0000 C   0  0  0  0  0  0  0  0  0  0  0  0
    2.2720   -3.8840    0.0000 C   0  0  0  0  0  0  0  0  0  0  0  0
  -22.4850   -2.7260    0.0000 C   0  0  0  0  0  0  0  0  0  0  0  0
  1 16  1  0  0  0  0
  1 46  1  0  0  0  0
  2 18  1  0  0  0  0
  2 47  1  0  0  0  0
  3 27  1  0  0  0  0
  3 48  1  0  0  0  0
  4 20  2  0  0  0  0
  5 26  2  0  0  0  0
  6 27  2  0  0  0  0
  7 11  1  0  0  0  0
  7 20  1  0  0  0  0
  8 23  1  0  0  0  0
  8 31  1  0  0  0  0
  8 35  1  0  0  0  0
  9 17  1  0  0  0  0
  9 24  2  0  0  0  0
 10 26  1  0  0  0  0
 10 34  1  0  0  0  0
 11 13  1  0  0  0  0
 11 19  2  0  0  0  0
 12 14  1  0  0  0  0
 12 21  2  0  0  0  0
 12 23  1  0  0  0  0
 13 25  2  0  0  0  0
 13 27  1  0  0  0  0
 14 22  2  0  0  0  0
 14 30  1  0  0  0  0
 15 19  1  0  0  0  0
 15 26  1  0  0  0  0
 15 29  2  0  0  0  0
 16 18  2  0  0  0  0
 16 21  1  0  0  0  0
 17 20  1  0  0  0  0
 17 32  2  0  0  0  0
 18 22  1  0  0  0  0
 24 28  1  0  0  0  0
 24 36  1  0  0  0  0
 25 29  1  0  0  0  0
 28 33  2  0  0  0  0
 28 37  1  0  0  0  0
 30 31  1  0  0  0  0
 32 33  1  0  0  0  0
 34 40  2  0  0  0  0
 34 41  1  0  0  0  0
 35 39  1  0  0  0  0
 36 42  2  0  0  0  0
 37 43  2  0  0  0  0
 38 39  1  0  0  0  0
 38 44  2  0  0  0  0
 38 45  1  0  0  0  0
 40 44  1  0  0  0  0
 41 45  2  0  0  0  0
 42 43  1  0  0  0  0
M  END
>  <Activity>
INACTIVE

>  <ActivitySource>
OchoaPuentes_2013

>  <Name>
UR-ME22-1

>  <ScoresAndActivity>
IC50 µM: 29 > 10 (sec=2) => si

>  <standard_inchi>
InChI=1S/C38H36N4O6/c1-46-34-21-26-17-19-42(23-28(26)22-35(34)47-2)18-16-24-8-12-29(13-9-24)39-36(43)27-10-14-30(38(45)48-3)33(20-27)41-37(44)32-15-11-25-6-4-5-7-31(25)40-32/h4-15,20-22H,16-19,23H2,1-3H3,(H,39,43)(H,41,44)

>  <standard_inchi_key>
FCDNRJDHYPWDHC-UHFFFAOYSA-N

$$$$

  MOE2013           2D

 45 48  0  0  1  0  0  0  0  0999 V2000
    0.0000    0.0000    0.0000 O   0  0  0  0  0  0  0  0  0  0  0  0
    0.0060   -3.0000    0.0000 O   0  0  0  0  0  0  0  0  0  0  0  0
   15.5880    0.0310    0.0000 O   0  0  0  0  0  0  0  0  0  0  0  0
   20.7850    0.0420    0.0000 O   0  0  0  0  0  0  0  0  0  0  0  0
    6.4970   -0.7370    0.0000 N   0  0  3  0  0  0  0  0  0  0  0  0
   14.2850    2.2780    0.0000 N   0  0  0  0  0  0  0  0  0  0  0  0
   18.1860    0.0360    0.0000 N   0  0  0  0  0  0  0  0  0  0  0  0
    3.8990   -0.7420    0.0000 C   0  0  0  0  0  0  0  0  0  0  0  0
    3.9020   -2.2420    0.0000 C   0  0  0  0  0  0  0  0  0  0  0  0
    1.3000   -0.7470    0.0000 C   0  0  0  0  0  0  0  0  0  0  0  0
    1.3040   -2.2470    0.0000 C   0  0  0  0  0  0  0  0  0  0  0  0
    2.5980    0.0050    0.0000 C   0  0  0  0  0  0  0  0  0  0  0  0
    2.6040   -2.9950    0.0000 C   0  0  0  0  0  0  0  0  0  0  0  0
    5.1960    0.0100    0.0000 C   0  0  0  0  0  0  0  0  0  0  0  0
    5.2020   -2.9900    0.0000 C   0  0  0  0  0  0  0  0  0  0  0  0
    6.5000   -2.2370    0.0000 C   0  0  0  0  0  0  0  0  0  0  0  0
   16.8830    2.2840    0.0000 C   0  0  0  0  0  0  0  0  0  0  0  0
   18.1840    1.5360    0.0000 C   0  0  0  0  0  0  0  0  0  0  0  0
   15.5850    1.5310    0.0000 C   0  0  0  0  0  0  0  0  0  0  0  0
    7.7940    0.0160    0.0000 C   0  0  0  0  0  0  0  0  0  0  0  0
   12.9870    1.5260    0.0000 C   0  0  0  0  0  0  0  0  0  0  0  0
   10.3920    0.0210    0.0000 C   0  0  0  0  0  0  0  0  0  0  0  0
    9.0950   -0.7320    0.0000 C   0  0  0  0  0  0  0  0  0  0  0  0
   16.8800    3.7840    0.0000 C   0  0  0  0  0  0  0  0  0  0  0  0
   19.4810    2.2890    0.0000 C   0  0  0  0  0  0  0  0  0  0  0  0
   12.9900    0.0260    0.0000 C   0  0  0  0  0  0  0  0  0  0  0  0
   11.6870    2.2730    0.0000 C   0  0  0  0  0  0  0  0  0  0  0  0
   11.6930   -0.7270    0.0000 C   0  0  0  0  0  0  0  0  0  0  0  0
   10.3890    1.5210    0.0000 C   0  0  0  0  0  0  0  0  0  0  0  0
   18.1780    4.5360    0.0000 C   0  0  0  0  0  0  0  0  0  0  0  0
   19.4780    3.7890    0.0000 C   0  0  0  0  0  0  0  0  0  0  0  0
   19.4870   -0.7110    0.0000 C   0  0  0  0  0  0  0  0  0  0  0  0
   -0.0030    1.5000    0.0000 C   0  0  0  0  0  0  0  0  0  0  0  0
    0.0090   -4.5000    0.0000 C   0  0  0  0  0  0  0  0  0  0  0  0
   19.4900   -2.2110    0.0000 C   0  0  0  0  0  0  0  0  0  0  0  0
   20.7910   -2.9580    0.0000 C   0  0  0  0  0  0  0  0  0  0  0  0
   20.7940   -4.4580    0.0000 C   0  0  0  0  0  0  0  0  0  0  0  0
   22.0940   -5.2060    0.0000 C   0  0  0  0  0  0  0  0  0  0  0  0
   22.0970   -6.7060    0.0000 C   0  0  0  0  0  0  0  0  0  0  0  0
   23.3980   -7.4530    0.0000 C   0  0  0  0  0  0  0  0  0  0  0  0
   23.4010   -8.9530    0.0000 C   0  0  0  0  0  0  0  0  0  0  0  0
   24.7010   -9.7010    0.0000 C   0  0  0  0  0  0  0  0  0  0  0  0
   24.7040  -11.2010    0.0000 C   0  0  0  0  0  0  0  0  0  0  0  0
   26.0050  -11.9480    0.0000 C   0  0  0  0  0  0  0  0  0  0  0  0
   26.0080  -13.4480    0.0000 C   0  0  0  0  0  0  0  0  0  0  0  0
  1 10  1  0  0  0  0
  1 33  1  0  0  0  0
  2 11  1  0  0  0  0
  2 34  1  0  0  0  0
  3 19  2  0  0  0  0
  4 32  2  0  0  0  0
  5 14  1  0  0  0  0
  5 16  1  0  0  0  0
  5 20  1  0  0  0  0
  6 19  1  0  0  0  0
  6 21  1  0  0  0  0
  7 18  1  0  0  0  0
  7 32  1  0  0  0  0
  8  9  1  0  0  0  0
  8 12  2  0  0  0  0
  8 14  1  0  0  0  0
  9 13  2  0  0  0  0
  9 15  1  0  0  0  0
 10 11  2  0  0  0  0
 10 12  1  0  0  0  0
 11 13  1  0  0  0  0
 15 16  1  0  0  0  0
 17 18  2  0  0  0  0
 17 19  1  0  0  0  0
 17 24  1  0  0  0  0
 18 25  1  0  0  0  0
 20 23  1  0  0  0  0
 21 26  2  0  0  0  0
 21 27  1  0  0  0  0
 22 23  1  0  0  0  0
 22 28  2  0  0  0  0
 22 29  1  0  0  0  0
 24 30  2  0  0  0  0
 25 31  2  0  0  0  0
 26 28  1  0  0  0  0
 27 29  2  0  0  0  0
 30 31  1  0  0  0  0
 32 35  1  0  0  0  0
 35 36  1  0  0  0  0
 36 37  1  0  0  0  0
 37 38  1  0  0  0  0
 38 39  1  0  0  0  0
 39 40  1  0  0  0  0
 40 41  1  0  0  0  0
 41 42  1  0  0  0  0
 42 43  1  0  0  0  0
 43 44  1  0  0  0  0
 44 45  1  0  0  0  0
M  END
>  <Activity>
INACTIVE

>  <ActivitySource>
Li_2015

>  <Name>
20

>  <ScoresAndActivity>
Percentage inhibition: 4 < 50 (sec=10) => si

>  <standard_inchi>
InChI=1S/C38H51N3O4/c1-4-5-6-7-8-9-10-11-12-17-37(42)40-34-16-14-13-15-33(34)38(43)39-32-20-18-29(19-21-32)22-24-41-25-23-30-26-35(44-2)36(45-3)27-31(30)28-41/h13-16,18-21,26-27H,4-12,17,22-25,28H2,1-3H3,(H,39,43)(H,40,42)

>  <standard_inchi_key>
DGULRYKTCHEJJV-UHFFFAOYSA-N

$$$$

  MOE2013           2D

 42 46  0  0  1  0  0  0  0  0999 V2000
    0.0000    0.0000    0.0000 O   0  0  0  0  0  0  0  0  0  0  0  0
    1.4820    2.6080    0.0000 O   0  0  0  0  0  0  0  0  0  0  0  0
  -13.5000   -0.0930    0.0000 O   0  0  0  0  0  0  0  0  0  0  0  0
  -17.9820   -2.7220    0.0000 O   0  0  0  0  0  0  0  0  0  0  0  0
   -5.2770    3.8610    0.0000 N   0  0  3  0  0  0  0  0  0  0  0  0
  -13.5180    2.5050    0.0000 N   0  0  0  0  0  0  0  0  0  0  0  0
  -15.7410   -1.4080    0.0000 N   0  0  0  0  0  0  0  0  0  0  0  0
   -3.0180    2.5770    0.0000 C   0  0  0  0  0  0  0  0  0  0  0  0
   -2.2770    3.8820    0.0000 C   0  0  0  0  0  0  0  0  0  0  0  0
   -0.7590    1.2940    0.0000 C   0  0  0  0  0  0  0  0  0  0  0  0
   -0.0180    2.5980    0.0000 C   0  0  0  0  0  0  0  0  0  0  0  0
   -2.2590    1.2840    0.0000 C   0  0  0  0  0  0  0  0  0  0  0  0
   -0.7770    3.8920    0.0000 C   0  0  0  0  0  0  0  0  0  0  0  0
   -4.5180    2.5670    0.0000 C   0  0  0  0  0  0  0  0  0  0  0  0
   -3.0360    5.1750    0.0000 C   0  0  0  0  0  0  0  0  0  0  0  0
   -4.5360    5.1650    0.0000 C   0  0  0  0  0  0  0  0  0  0  0  0
  -15.7590    1.1900    0.0000 C   0  0  0  0  0  0  0  0  0  0  0  0
  -16.5000   -0.1140    0.0000 C   0  0  0  0  0  0  0  0  0  0  0  0
  -14.2590    1.2010    0.0000 C   0  0  0  0  0  0  0  0  0  0  0  0
   -6.7770    3.8500    0.0000 C   0  0  0  0  0  0  0  0  0  0  0  0
  -12.0180    2.5150    0.0000 C   0  0  0  0  0  0  0  0  0  0  0  0
   -9.0180    2.5360    0.0000 C   0  0  0  0  0  0  0  0  0  0  0  0
   -7.5180    2.5460    0.0000 C   0  0  0  0  0  0  0  0  0  0  0  0
  -16.5180    2.4840    0.0000 C   0  0  0  0  0  0  0  0  0  0  0  0
  -18.0000   -0.1240    0.0000 C   0  0  0  0  0  0  0  0  0  0  0  0
  -11.2590    1.2210    0.0000 C   0  0  0  0  0  0  0  0  0  0  0  0
  -11.2770    3.8190    0.0000 C   0  0  0  0  0  0  0  0  0  0  0  0
   -9.7590    1.2320    0.0000 C   0  0  0  0  0  0  0  0  0  0  0  0
   -9.7770    3.8300    0.0000 C   0  0  0  0  0  0  0  0  0  0  0  0
  -18.0180    2.4740    0.0000 C   0  0  0  0  0  0  0  0  0  0  0  0
  -16.4820   -2.7120    0.0000 C   0  0  0  0  0  0  0  0  0  0  0  0
  -18.7580    1.1700    0.0000 C   0  0  0  0  0  0  0  0  0  0  0  0
   -0.7410   -1.3040    0.0000 C   0  0  0  0  0  0  0  0  0  0  0  0
    2.2230    3.9120    0.0000 C   0  0  0  0  0  0  0  0  0  0  0  0
  -15.7230   -4.0060    0.0000 C   0  0  0  0  0  0  0  0  0  0  0  0
  -16.4640   -5.3100    0.0000 C   0  0  0  0  0  0  0  0  0  0  0  0
  -15.7050   -6.6040    0.0000 C   0  0  0  0  0  0  0  0  0  0  0  0
  -14.2050   -6.5930    0.0000 C   0  0  0  0  0  0  0  0  0  0  0  0
  -16.4460   -7.9080    0.0000 C   0  0  0  0  0  0  0  0  0  0  0  0
  -13.4460   -7.8870    0.0000 C   0  0  0  0  0  0  0  0  0  0  0  0
  -15.6870   -9.2020    0.0000 C   0  0  0  0  0  0  0  0  0  0  0  0
  -14.1870   -9.1910    0.0000 C   0  0  0  0  0  0  0  0  0  0  0  0
  1 10  1  0  0  0  0
  1 33  1  0  0  0  0
  2 11  1  0  0  0  0
  2 34  1  0  0  0  0
  3 19  2  0  0  0  0
  4 31  2  0  0  0  0
  5 14  1  0  0  0  0
  5 16  1  0  0  0  0
  5 20  1  0  0  0  0
  6 19  1  0  0  0  0
  6 21  1  0  0  0  0
  7 18  1  0  0  0  0
  7 31  1  0  0  0  0
  8  9  2  0  0  0  0
  8 12  1  0  0  0  0
  8 14  1  0  0  0  0
  9 13  1  0  0  0  0
  9 15  1  0  0  0  0
 10 11  1  0  0  0  0
 10 12  2  0  0  0  0
 11 13  2  0  0  0  0
 15 16  1  0  0  0  0
 17 18  1  0  0  0  0
 17 19  1  0  0  0  0
 17 24  2  0  0  0  0
 18 25  2  0  0  0  0
 20 23  1  0  0  0  0
 21 26  2  0  0  0  0
 21 27  1  0  0  0  0
 22 23  1  0  0  0  0
 22 28  2  0  0  0  0
 22 29  1  0  0  0  0
 24 30  1  0  0  0  0
 25 32  1  0  0  0  0
 26 28  1  0  0  0  0
 27 29  2  0  0  0  0
 30 32  2  0  0  0  0
 31 35  1  0  0  0  0
 35 36  2  0  0  0  0
 36 37  1  0  0  0  0
 37 38  2  0  0  0  0
 37 39  1  0  0  0  0
 38 40  1  0  0  0  0
 39 41  2  0  0  0  0
 40 42  2  0  0  0  0
 41 42  1  0  0  0  0
M  END
>  <Activity>
INACTIVE

>  <ActivitySource>
Li_2015

>  <Name>
21

>  <ScoresAndActivity>
Percentage inhibition: 35 < 50 (sec=10) => si

>  <standard_inchi>
InChI=1S/C35H35N3O4/c1-41-32-22-27-19-21-38(24-28(27)23-33(32)42-2)20-18-26-12-15-29(16-13-26)36-35(40)30-10-6-7-11-31(30)37-34(39)17-14-25-8-4-3-5-9-25/h3-17,22-23H,18-21,24H2,1-2H3,(H,36,40)(H,37,39)/b17-14+

>  <standard_inchi_key>
BOAVDYZAPQBOES-SAPNQHFASA-N

$$$$

  MOE2013           2D

 49 55  0  0  1  0  0  0  0  0999 V2000
    0.0000    0.0000    0.0000 O   0  0  0  0  0  0  0  0  0  0  0  0
   11.1520  -11.7850    0.0000 O   0  0  0  0  0  0  0  0  0  0  0  0
   14.1520  -11.8100    0.0000 O   0  0  0  0  0  0  0  0  0  0  0  0
    0.0220    2.5980    0.0000 O   0  0  0  0  0  0  0  0  0  0  0  0
    4.5000   -0.0380    0.0000 O   0  0  0  0  0  0  0  0  0  0  0  0
   11.9560   -5.2960    0.0000 N   0  0  3  0  0  0  0  0  0  0  0  0
    2.2610    1.2800    0.0000 N   0  0  0  0  0  0  0  0  0  0  0  0
    6.7610    1.2430    0.0000 N   0  0  0  0  0  0  0  0  0  0  0  0
   -4.0780   -2.8890    0.0000 C   0  0  0  0  0  0  0  0  0  0  0  0
   -2.7850   -3.6500    0.0000 C   0  0  0  0  0  0  0  0  0  0  0  0
   -3.7540   -1.4250    0.0000 C   0  0  0  0  0  0  0  0  0  0  0  0
   -1.6620   -2.6560    0.0000 C   0  0  0  0  0  0  0  0  0  0  0  0
   -2.2610   -1.2800    0.0000 C   0  0  0  0  0  0  0  0  0  0  0  0
   -5.5080   -3.3410    0.0000 C   0  0  0  0  0  0  0  0  0  0  0  0
   -2.4860   -5.1200    0.0000 C   0  0  0  0  0  0  0  0  0  0  0  0
   -4.8600   -0.4120    0.0000 C   0  0  0  0  0  0  0  0  0  0  0  0
   -0.2390   -3.1310    0.0000 C   0  0  0  0  0  0  0  0  0  0  0  0
   -1.5000    0.0120    0.0000 C   0  0  0  0  0  0  0  0  0  0  0  0
   -6.6150   -2.3280    0.0000 C   0  0  0  0  0  0  0  0  0  0  0  0
   -1.0630   -5.5950    0.0000 C   0  0  0  0  0  0  0  0  0  0  0  0
   -6.2900   -0.8630    0.0000 C   0  0  0  0  0  0  0  0  0  0  0  0
    0.0600   -4.6010    0.0000 C   0  0  0  0  0  0  0  0  0  0  0  0
   11.9350   -7.8940    0.0000 C   0  0  0  0  0  0  0  0  0  0  0  0
   13.4350   -7.9060    0.0000 C   0  0  0  0  0  0  0  0  0  0  0  0
    0.7610    1.2930    0.0000 C   0  0  0  0  0  0  0  0  0  0  0  0
   11.9130  -10.4920    0.0000 C   0  0  0  0  0  0  0  0  0  0  0  0
   13.4130  -10.5040    0.0000 C   0  0  0  0  0  0  0  0  0  0  0  0
   11.1740   -9.1870    0.0000 C   0  0  0  0  0  0  0  0  0  0  0  0
   14.1740   -9.2120    0.0000 C   0  0  0  0  0  0  0  0  0  0  0  0
   11.1960   -6.5890    0.0000 C   0  0  0  0  0  0  0  0  0  0  0  0
    3.0220    2.5730    0.0000 C   0  0  0  0  0  0  0  0  0  0  0  0
    4.5220    2.5600    0.0000 C   0  0  0  0  0  0  0  0  0  0  0  0
   14.1950   -6.6140    0.0000 C   0  0  0  0  0  0  0  0  0  0  0  0
   13.4560   -5.3080    0.0000 C   0  0  0  0  0  0  0  0  0  0  0  0
    5.2610    1.2550    0.0000 C   0  0  0  0  0  0  0  0  0  0  0  0
   11.2170   -3.9910    0.0000 C   0  0  0  0  0  0  0  0  0  0  0  0
    2.2820    3.8780    0.0000 C   0  0  0  0  0  0  0  0  0  0  0  0
    5.2820    3.8530    0.0000 C   0  0  0  0  0  0  0  0  0  0  0  0
    7.5000   -0.0620    0.0000 C   0  0  0  0  0  0  0  0  0  0  0  0
    8.9780   -2.6730    0.0000 C   0  0  0  0  0  0  0  0  0  0  0  0
    9.7170   -3.9780    0.0000 C   0  0  0  0  0  0  0  0  0  0  0  0
    3.0430    5.1710    0.0000 C   0  0  0  0  0  0  0  0  0  0  0  0
    4.5430    5.1580    0.0000 C   0  0  0  0  0  0  0  0  0  0  0  0
    6.7390   -1.3550    0.0000 C   0  0  0  0  0  0  0  0  0  0  0  0
    9.0000   -0.0750    0.0000 C   0  0  0  0  0  0  0  0  0  0  0  0
    7.4780   -2.6600    0.0000 C   0  0  0  0  0  0  0  0  0  0  0  0
    9.7390   -1.3800    0.0000 C   0  0  0  0  0  0  0  0  0  0  0  0
    9.6520  -11.7720    0.0000 C   0  0  0  0  0  0  0  0  0  0  0  0
   15.6520  -11.8220    0.0000 C   0  0  0  0  0  0  0  0  0  0  0  0
  1 18  1  0  0  0  0
  1 25  1  0  0  0  0
  2 26  1  0  0  0  0
  2 48  1  0  0  0  0
  3 27  1  0  0  0  0
  3 49  1  0  0  0  0
  4 25  2  0  0  0  0
  5 35  2  0  0  0  0
  6 30  1  0  0  0  0
  6 34  1  0  0  0  0
  6 36  1  0  0  0  0
  7 25  1  0  0  0  0
  7 31  1  0  0  0  0
  8 35  1  0  0  0  0
  8 39  1  0  0  0  0
  9 10  1  0  0  0  0
  9 11  2  0  0  0  0
  9 14  1  0  0  0  0
 10 12  2  0  0  0  0
 10 15  1  0  0  0  0
 11 13  1  0  0  0  0
 11 16  1  0  0  0  0
 12 13  1  0  0  0  0
 12 17  1  0  0  0  0
 13 18  1  0  0  0  0
 14 19  2  0  0  0  0
 15 20  2  0  0  0  0
 16 21  2  0  0  0  0
 17 22  2  0  0  0  0
 19 21  1  0  0  0  0
 20 22  1  0  0  0  0
 23 24  1  0  0  0  0
 23 28  2  0  0  0  0
 23 30  1  0  0  0  0
 24 29  2  0  0  0  0
 24 33  1  0  0  0  0
 26 27  2  0  0  0  0
 26 28  1  0  0  0  0
 27 29  1  0  0  0  0
 31 32  2  0  0  0  0
 31 37  1  0  0  0  0
 32 35  1  0  0  0  0
 32 38  1  0  0  0  0
 33 34  1  0  0  0  0
 36 41  1  0  0  0  0
 37 42  2  0  0  0  0
 38 43  2  0  0  0  0
 39 44  2  0  0  0  0
 39 45  1  0  0  0  0
 40 41  1  0  0  0  0
 40 46  2  0  0  0  0
 40 47  1  0  0  0  0
 42 43  1  0  0  0  0
 44 46  1  0  0  0  0
 45 47  2  0  0  0  0
M  END
>  <Activity>
INACTIVE

>  <ActivitySource>
Li_2015

>  <Name>
19

>  <ScoresAndActivity>
Percentage inhibition: 2 < 50 (sec=10) => si

>  <standard_inchi>
InChI=1S/C41H39N3O5/c1-47-38-23-28-20-22-44(25-29(28)24-39(38)48-2)21-19-27-15-17-30(18-16-27)42-40(45)35-13-7-8-14-37(35)43-41(46)49-26-36-33-11-5-3-9-31(33)32-10-4-6-12-34(32)36/h3-18,23-24,36H,19-22,25-26H2,1-2H3,(H,42,45)(H,43,46)

>  <standard_inchi_key>
VDDMODPDYJRYGE-UHFFFAOYSA-N

$$$$

  MOE2013           2D

 45 50  0  0  1  0  0  0  0  0999 V2000
    0.0000    0.0000    0.0000 O   0  0  0  0  0  0  0  0  0  0  0  0
   -0.0040   -3.0000    0.0000 O   0  0  0  0  0  0  0  0  0  0  0  0
  -18.1800    6.0210    0.0000 O   0  0  0  0  0  0  0  0  0  0  0  0
  -16.8880   -0.7300    0.0000 O   0  0  0  0  0  0  0  0  0  0  0  0
  -19.4810    3.7730    0.0000 O   0  0  0  0  0  0  0  0  0  0  0  0
  -18.1850    1.5210    0.0000 N   0  0  0  0  0  0  0  0  0  0  0  0
   -6.4960   -0.7420    0.0000 N   0  0  3  0  0  0  0  0  0  0  0  0
  -19.4880   -2.2270    0.0000 N   0  0  0  0  0  0  0  0  0  0  0  0
  -16.8850    2.2700    0.0000 C   0  0  0  0  0  0  0  0  0  0  0  0
   -3.8980   -0.7450    0.0000 C   0  0  0  0  0  0  0  0  0  0  0  0
  -16.8830    3.7700    0.0000 C   0  0  0  0  0  0  0  0  0  0  0  0
   -3.9000   -2.2450    0.0000 C   0  0  0  0  0  0  0  0  0  0  0  0
  -14.2870    2.2670    0.0000 C   0  0  0  0  0  0  0  0  0  0  0  0
  -15.5870    1.5180    0.0000 C   0  0  0  0  0  0  0  0  0  0  0  0
  -12.9890    1.5150    0.0000 C   0  0  0  0  0  0  0  0  0  0  0  0
   -1.3000   -0.7480    0.0000 C   0  0  0  0  0  0  0  0  0  0  0  0
   -1.3020   -2.2480    0.0000 C   0  0  0  0  0  0  0  0  0  0  0  0
  -19.4860   -0.7270    0.0000 C   0  0  0  0  0  0  0  0  0  0  0  0
  -18.1860    0.0210    0.0000 C   0  0  0  0  0  0  0  0  0  0  0  0
   -2.5980    0.0030    0.0000 C   0  0  0  0  0  0  0  0  0  0  0  0
   -2.6020   -2.9970    0.0000 C   0  0  0  0  0  0  0  0  0  0  0  0
   -5.1960    0.0060    0.0000 C   0  0  0  0  0  0  0  0  0  0  0  0
  -15.5830    4.5180    0.0000 C   0  0  0  0  0  0  0  0  0  0  0  0
  -14.2850    3.7670    0.0000 C   0  0  0  0  0  0  0  0  0  0  0  0
  -20.7880   -2.9760    0.0000 C   0  0  0  0  0  0  0  0  0  0  0  0
  -18.1810    4.5210    0.0000 C   0  0  0  0  0  0  0  0  0  0  0  0
   -5.2000   -2.9940    0.0000 C   0  0  0  0  0  0  0  0  0  0  0  0
  -22.0860   -2.2240    0.0000 C   0  0  0  0  0  0  0  0  0  0  0  0
   -6.4980   -2.2420    0.0000 C   0  0  0  0  0  0  0  0  0  0  0  0
  -20.7850    0.0240    0.0000 C   0  0  0  0  0  0  0  0  0  0  0  0
  -11.6890    2.2640    0.0000 C   0  0  0  0  0  0  0  0  0  0  0  0
  -12.9900    0.0150    0.0000 C   0  0  0  0  0  0  0  0  0  0  0  0
  -10.3920    0.0120    0.0000 C   0  0  0  0  0  0  0  0  0  0  0  0
  -22.0840   -0.7240    0.0000 C   0  0  0  0  0  0  0  0  0  0  0  0
   -7.7940    0.0090    0.0000 C   0  0  0  0  0  0  0  0  0  0  0  0
  -10.3900    1.5120    0.0000 C   0  0  0  0  0  0  0  0  0  0  0  0
  -11.6920   -0.7360    0.0000 C   0  0  0  0  0  0  0  0  0  0  0  0
   -9.0940   -0.7390    0.0000 C   0  0  0  0  0  0  0  0  0  0  0  0
  -20.7900   -4.4760    0.0000 C   0  0  0  0  0  0  0  0  0  0  0  0
  -23.3860   -2.9730    0.0000 C   0  0  0  0  0  0  0  0  0  0  0  0
  -22.0900   -5.2240    0.0000 C   0  0  0  0  0  0  0  0  0  0  0  0
  -23.3880   -4.4730    0.0000 C   0  0  0  0  0  0  0  0  0  0  0  0
    0.0020    1.5000    0.0000 C   0  0  0  0  0  0  0  0  0  0  0  0
   -0.0050   -4.5000    0.0000 C   0  0  0  0  0  0  0  0  0  0  0  0
  -19.4780    6.7730    0.0000 C   0  0  0  0  0  0  0  0  0  0  0  0
  1 16  1  0  0  0  0
  1 43  1  0  0  0  0
  2 17  1  0  0  0  0
  2 44  1  0  0  0  0
  3 26  1  0  0  0  0
  3 45  1  0  0  0  0
  4 19  2  0  0  0  0
  5 26  2  0  0  0  0
  6  9  1  0  0  0  0
  6 19  1  0  0  0  0
  7 22  1  0  0  0  0
  7 29  1  0  0  0  0
  7 35  1  0  0  0  0
  8 18  1  0  0  0  0
  8 25  2  0  0  0  0
  9 11  1  0  0  0  0
  9 14  2  0  0  0  0
 10 12  1  0  0  0  0
 10 20  2  0  0  0  0
 10 22  1  0  0  0  0
 11 23  2  0  0  0  0
 11 26  1  0  0  0  0
 12 21  2  0  0  0  0
 12 27  1  0  0  0  0
 13 14  1  0  0  0  0
 13 15  1  0  0  0  0
 13 24  2  0  0  0  0
 15 31  2  0  0  0  0
 15 32  1  0  0  0  0
 16 17  2  0  0  0  0
 16 20  1  0  0  0  0
 17 21  1  0  0  0  0
 18 19  1  0  0  0  0
 18 30  2  0  0  0  0
 23 24  1  0  0  0  0
 25 28  1  0  0  0  0
 25 39  1  0  0  0  0
 27 29  1  0  0  0  0
 28 34  2  0  0  0  0
 28 40  1  0  0  0  0
 30 34  1  0  0  0  0
 31 36  1  0  0  0  0
 32 37  2  0  0  0  0
 33 36  2  0  0  0  0
 33 37  1  0  0  0  0
 33 38  1  0  0  0  0
 35 38  1  0  0  0  0
 39 41  2  0  0  0  0
 40 42  2  0  0  0  0
 41 42  1  0  0  0  0
M  END
>  <Activity>
INACTIVE

>  <ActivitySource>
OchoaPuentes_2013

>  <Name>
29

>  <standard_inchi>
InChI=1S/C37H35N3O5/c1-43-34-21-28-17-19-40(23-29(28)22-35(34)44-2)18-16-24-8-10-25(11-9-24)27-12-14-30(37(42)45-3)33(20-27)39-36(41)32-15-13-26-6-4-5-7-31(26)38-32/h4-15,20-22H,16-19,23H2,1-3H3,(H,39,41)

>  <standard_inchi_key>
KTDLKOVVFMBNMC-UHFFFAOYSA-N

$$$$

  MOE2013           2D

 30 33  0  0  1  0  0  0  0  0999 V2000
    0.0000    0.0000    0.0000 O   0  0  0  0  0  0  0  0  0  0  0  0
   -1.4970    2.6000    0.0000 O   0  0  0  0  0  0  0  0  0  0  0  0
   18.0060    5.1740    0.0000 O   0  0  0  0  0  0  0  0  0  0  0  0
    5.2550    3.8910    0.0000 N   0  0  3  0  0  0  0  0  0  0  0  0
    3.0030    2.5940    0.0000 C   0  0  0  0  0  0  0  0  0  0  0  0
    2.2550    3.8940    0.0000 C   0  0  0  0  0  0  0  0  0  0  0  0
    0.7520    1.2980    0.0000 C   0  0  0  0  0  0  0  0  0  0  0  0
    0.0030    2.5980    0.0000 C   0  0  0  0  0  0  0  0  0  0  0  0
    2.2520    1.2960    0.0000 C   0  0  0  0  0  0  0  0  0  0  0  0
    0.7550    3.8960    0.0000 C   0  0  0  0  0  0  0  0  0  0  0  0
    4.5030    2.5930    0.0000 C   0  0  0  0  0  0  0  0  0  0  0  0
    3.0060    5.1920    0.0000 C   0  0  0  0  0  0  0  0  0  0  0  0
    4.5060    5.1910    0.0000 C   0  0  0  0  0  0  0  0  0  0  0  0
   12.0060    5.1820    0.0000 C   0  0  0  0  0  0  0  0  0  0  0  0
    6.7550    3.8890    0.0000 C   0  0  0  0  0  0  0  0  0  0  0  0
   13.5060    5.1800    0.0000 C   0  0  0  0  0  0  0  0  0  0  0  0
    9.0060    5.1850    0.0000 C   0  0  0  0  0  0  0  0  0  0  0  0
    7.5060    5.1870    0.0000 C   0  0  0  0  0  0  0  0  0  0  0  0
   11.2550    3.8830    0.0000 C   0  0  0  0  0  0  0  0  0  0  0  0
   11.2580    6.4810    0.0000 C   0  0  0  0  0  0  0  0  0  0  0  0
    9.7550    3.8850    0.0000 C   0  0  0  0  0  0  0  0  0  0  0  0
    9.7580    6.4830    0.0000 C   0  0  0  0  0  0  0  0  0  0  0  0
   14.2580    6.4780    0.0000 C   0  0  0  0  0  0  0  0  0  0  0  0
   14.2550    3.8800    0.0000 C   0  0  0  0  0  0  0  0  0  0  0  0
   16.5060    5.1760    0.0000 C   0  0  0  0  0  0  0  0  0  0  0  0
   15.7580    6.4760    0.0000 C   0  0  0  0  0  0  0  0  0  0  0  0
   15.7550    3.8780    0.0000 C   0  0  0  0  0  0  0  0  0  0  0  0
    0.7480   -1.3000    0.0000 C   0  0  0  0  0  0  0  0  0  0  0  0
   -2.2450    3.9000    0.0000 C   0  0  0  0  0  0  0  0  0  0  0  0
   18.7580    6.4720    0.0000 C   0  0  0  0  0  0  0  0  0  0  0  0
  1  7  1  0  0  0  0
  1 28  1  0  0  0  0
  2  8  1  0  0  0  0
  2 29  1  0  0  0  0
  3 25  1  0  0  0  0
  3 30  1  0  0  0  0
  4 11  1  0  0  0  0
  4 13  1  0  0  0  0
  4 15  1  0  0  0  0
  5  6  1  0  0  0  0
  5  9  2  0  0  0  0
  5 11  1  0  0  0  0
  6 10  2  0  0  0  0
  6 12  1  0  0  0  0
  7  8  2  0  0  0  0
  7  9  1  0  0  0  0
  8 10  1  0  0  0  0
 12 13  1  0  0  0  0
 14 16  1  0  0  0  0
 14 19  2  0  0  0  0
 14 20  1  0  0  0  0
 15 18  1  0  0  0  0
 16 23  2  0  0  0  0
 16 24  1  0  0  0  0
 17 18  1  0  0  0  0
 17 21  2  0  0  0  0
 17 22  1  0  0  0  0
 19 21  1  0  0  0  0
 20 22  2  0  0  0  0
 23 26  1  0  0  0  0
 24 27  2  0  0  0  0
 25 26  2  0  0  0  0
 25 27  1  0  0  0  0
M  END
>  <Activity>
INHIBITOR

>  <ActivitySource>
Capparelli_2014

>  <Name>
6b

>  <ScoresAndActivity>
EC50 µM: 0.57 < 10 (sec=2) => sa

>  <standard_inchi>
InChI=1S/C26H29NO3/c1-28-24-10-8-21(9-11-24)20-6-4-19(5-7-20)12-14-27-15-13-22-16-25(29-2)26(30-3)17-23(22)18-27/h4-11,16-17H,12-15,18H2,1-3H3

>  <standard_inchi_key>
RRPYZOFEHMOKES-UHFFFAOYSA-N

$$$$

  MOE2013           2D

 29 32  0  0  1  0  0  0  0  0999 V2000
    0.0000    0.0000    0.0000 O   0  0  0  0  0  0  0  0  0  0  0  0
   -0.0220    3.0000    0.0000 O   0  0  0  0  0  0  0  0  0  0  0  0
   14.2510    5.3520    0.0000 O   0  0  0  0  0  0  0  0  0  0  0  0
    6.4900    0.7970    0.0000 N   0  0  3  0  0  0  0  0  0  0  0  0
    3.8920    0.7780    0.0000 C   0  0  0  0  0  0  0  0  0  0  0  0
    3.8810    2.2780    0.0000 C   0  0  0  0  0  0  0  0  0  0  0  0
    1.2940    0.7590    0.0000 C   0  0  0  0  0  0  0  0  0  0  0  0
    1.2830    2.2590    0.0000 C   0  0  0  0  0  0  0  0  0  0  0  0
    2.5980    0.0190    0.0000 C   0  0  0  0  0  0  0  0  0  0  0  0
    2.5760    3.0190    0.0000 C   0  0  0  0  0  0  0  0  0  0  0  0
    5.1960    0.0370    0.0000 C   0  0  0  0  0  0  0  0  0  0  0  0
    5.1740    3.0370    0.0000 C   0  0  0  0  0  0  0  0  0  0  0  0
   11.6860    0.8340    0.0000 C   0  0  0  0  0  0  0  0  0  0  0  0
   10.3920    0.0750    0.0000 C   0  0  0  0  0  0  0  0  0  0  0  0
    6.4790    2.2970    0.0000 C   0  0  0  0  0  0  0  0  0  0  0  0
   11.6750    2.3340    0.0000 C   0  0  0  0  0  0  0  0  0  0  0  0
    7.7940    0.0560    0.0000 C   0  0  0  0  0  0  0  0  0  0  0  0
    9.0880    0.8150    0.0000 C   0  0  0  0  0  0  0  0  0  0  0  0
   12.9900    0.0930    0.0000 C   0  0  0  0  0  0  0  0  0  0  0  0
   10.4030   -1.4250    0.0000 C   0  0  0  0  0  0  0  0  0  0  0  0
   12.9680    3.0930    0.0000 C   0  0  0  0  0  0  0  0  0  0  0  0
   10.3700    3.0750    0.0000 C   0  0  0  0  0  0  0  0  0  0  0  0
   12.9580    4.5930    0.0000 C   0  0  0  0  0  0  0  0  0  0  0  0
   13.0010   -1.4070    0.0000 C   0  0  0  0  0  0  0  0  0  0  0  0
   11.7070   -2.1660    0.0000 C   0  0  0  0  0  0  0  0  0  0  0  0
   10.3600    4.5740    0.0000 C   0  0  0  0  0  0  0  0  0  0  0  0
   11.6530    5.3340    0.0000 C   0  0  0  0  0  0  0  0  0  0  0  0
    0.0110   -1.5000    0.0000 C   0  0  0  0  0  0  0  0  0  0  0  0
   -0.0320    4.5000    0.0000 C   0  0  0  0  0  0  0  0  0  0  0  0
  1  7  1  0  0  0  0
  1 28  1  0  0  0  0
  2  8  1  0  0  0  0
  2 29  1  0  0  0  0
  3 23  1  0  0  0  0
  4 11  1  0  0  0  0
  4 15  1  0  0  0  0
  4 17  1  0  0  0  0
  5  6  1  0  0  0  0
  5  9  2  0  0  0  0
  5 11  1  0  0  0  0
  6 10  2  0  0  0  0
  6 12  1  0  0  0  0
  7  8  2  0  0  0  0
  7  9  1  0  0  0  0
  8 10  1  0  0  0  0
 12 15  1  0  0  0  0
 13 14  2  0  0  0  0
 13 16  1  0  0  0  0
 13 19  1  0  0  0  0
 14 18  1  0  0  0  0
 14 20  1  0  0  0  0
 16 21  2  0  0  0  0
 16 22  1  0  0  0  0
 17 18  1  0  0  0  0
 19 24  2  0  0  0  0
 20 25  2  0  0  0  0
 21 23  1  0  0  0  0
 22 26  2  0  0  0  0
 23 27  2  0  0  0  0
 24 25  1  0  0  0  0
 26 27  1  0  0  0  0
M  END
>  <Activity>
INHIBITOR

>  <ActivitySource>
Capparelli_2014

>  <Name>
20a

>  <ScoresAndActivity>
EC50 µM: 0.23 < 10 (sec=2) => sa

>  <standard_inchi>
InChI=1S/C25H27NO3/c1-28-24-15-19-11-13-26(17-21(19)16-25(24)29-2)12-10-18-6-3-4-9-23(18)20-7-5-8-22(27)14-20/h3-9,14-16,27H,10-13,17H2,1-2H3

>  <standard_inchi_key>
KTXGMPCLOCJNQG-UHFFFAOYSA-N

$$$$

  MOE2013           2D

 30 33  0  0  1  0  0  0  0  0999 V2000
    0.0000    0.0000    0.0000 O   0  0  0  0  0  0  0  0  0  0  0  0
   -0.0020   -3.0000    0.0000 O   0  0  0  0  0  0  0  0  0  0  0  0
  -14.2940   -5.2380    0.0000 O   0  0  0  0  0  0  0  0  0  0  0  0
   -6.4960   -0.7450    0.0000 N   0  0  3  0  0  0  0  0  0  0  0  0
   -3.8980   -0.7470    0.0000 C   0  0  0  0  0  0  0  0  0  0  0  0
   -3.8990   -2.2470    0.0000 C   0  0  0  0  0  0  0  0  0  0  0  0
   -1.3000   -0.7490    0.0000 C   0  0  0  0  0  0  0  0  0  0  0  0
   -1.3010   -2.2490    0.0000 C   0  0  0  0  0  0  0  0  0  0  0  0
   -2.5980    0.0020    0.0000 C   0  0  0  0  0  0  0  0  0  0  0  0
   -2.6000   -2.9980    0.0000 C   0  0  0  0  0  0  0  0  0  0  0  0
   -5.1960    0.0040    0.0000 C   0  0  0  0  0  0  0  0  0  0  0  0
  -11.6920   -0.7400    0.0000 C   0  0  0  0  0  0  0  0  0  0  0  0
   -5.1990   -2.9960    0.0000 C   0  0  0  0  0  0  0  0  0  0  0  0
  -10.3920    0.0080    0.0000 C   0  0  0  0  0  0  0  0  0  0  0  0
  -11.6930   -2.2400    0.0000 C   0  0  0  0  0  0  0  0  0  0  0  0
   -6.4970   -2.2450    0.0000 C   0  0  0  0  0  0  0  0  0  0  0  0
   -7.7940    0.0060    0.0000 C   0  0  0  0  0  0  0  0  0  0  0  0
   -9.0940   -0.7420    0.0000 C   0  0  0  0  0  0  0  0  0  0  0  0
  -12.9900    0.0110    0.0000 C   0  0  0  0  0  0  0  0  0  0  0  0
  -12.9930   -2.9890    0.0000 C   0  0  0  0  0  0  0  0  0  0  0  0
  -10.3910    1.5080    0.0000 C   0  0  0  0  0  0  0  0  0  0  0  0
  -10.3950   -2.9920    0.0000 C   0  0  0  0  0  0  0  0  0  0  0  0
  -12.9940   -4.4890    0.0000 C   0  0  0  0  0  0  0  0  0  0  0  0
  -12.9890    1.5110    0.0000 C   0  0  0  0  0  0  0  0  0  0  0  0
  -11.6900    2.2600    0.0000 C   0  0  0  0  0  0  0  0  0  0  0  0
  -10.3960   -4.4920    0.0000 C   0  0  0  0  0  0  0  0  0  0  0  0
  -11.6960   -5.2400    0.0000 C   0  0  0  0  0  0  0  0  0  0  0  0
    0.0010    1.5000    0.0000 C   0  0  0  0  0  0  0  0  0  0  0  0
   -0.0040   -4.5000    0.0000 C   0  0  0  0  0  0  0  0  0  0  0  0
  -14.2950   -6.7380    0.0000 C   0  0  0  0  0  0  0  0  0  0  0  0
  1  7  1  0  0  0  0
  1 28  1  0  0  0  0
  2  8  1  0  0  0  0
  2 29  1  0  0  0  0
  3 23  1  0  0  0  0
  3 30  1  0  0  0  0
  4 11  1  0  0  0  0
  4 16  1  0  0  0  0
  4 17  1  0  0  0  0
  5  6  1  0  0  0  0
  5  9  2  0  0  0  0
  5 11  1  0  0  0  0
  6 10  2  0  0  0  0
  6 13  1  0  0  0  0
  7  8  2  0  0  0  0
  7  9  1  0  0  0  0
  8 10  1  0  0  0  0
 12 14  2  0  0  0  0
 12 15  1  0  0  0  0
 12 19  1  0  0  0  0
 13 16  1  0  0  0  0
 14 18  1  0  0  0  0
 14 21  1  0  0  0  0
 15 20  2  0  0  0  0
 15 22  1  0  0  0  0
 17 18  1  0  0  0  0
 19 24  2  0  0  0  0
 20 23  1  0  0  0  0
 21 25  2  0  0  0  0
 22 26  2  0  0  0  0
 23 27  2  0  0  0  0
 24 25  1  0  0  0  0
 26 27  1  0  0  0  0
M  END
>  <Activity>
INHIBITOR

>  <ActivitySource>
Capparelli_2014

>  <Name>
20b

>  <ScoresAndActivity>
EC50 µM: 0.07 < 10 (sec=2) => sa

>  <standard_inchi>
InChI=1S/C26H29NO3/c1-28-23-9-6-8-21(15-23)24-10-5-4-7-19(24)11-13-27-14-12-20-16-25(29-2)26(30-3)17-22(20)18-27/h4-10,15-17H,11-14,18H2,1-3H3

>  <standard_inchi_key>
PTJBFESVNARXKM-UHFFFAOYSA-N

$$$$

  MOE2013           2D

 44 49  0  0  1  0  0  0  0  0999 V2000
    0.0000    0.0000    0.0000 O   0  0  0  0  0  0  0  0  0  0  0  0
    0.0200    3.0000    0.0000 O   0  0  0  0  0  0  0  0  0  0  0  0
   16.9320    6.6360    0.0000 O   0  0  0  0  0  0  0  0  0  0  0  0
   15.5880   -0.1050    0.0000 O   0  0  0  0  0  0  0  0  0  0  0  0
   18.2160    4.3780    0.0000 O   0  0  0  0  0  0  0  0  0  0  0  0
    6.5000    0.7060    0.0000 N   0  0  3  0  0  0  0  0  0  0  0  0
   16.9020    2.1360    0.0000 N   0  0  0  0  0  0  0  0  0  0  0  0
   18.1760   -1.6220    0.0000 N   0  0  0  0  0  0  0  0  0  0  0  0
   15.6080    2.8950    0.0000 C   0  0  0  0  0  0  0  0  0  0  0  0
    3.9020    0.7240    0.0000 C   0  0  0  0  0  0  0  0  0  0  0  0
    3.9120    2.2240    0.0000 C   0  0  0  0  0  0  0  0  0  0  0  0
   15.6180    4.3950    0.0000 C   0  0  0  0  0  0  0  0  0  0  0  0
   13.0100    2.9130    0.0000 C   0  0  0  0  0  0  0  0  0  0  0  0
   11.7060    2.1710    0.0000 C   0  0  0  0  0  0  0  0  0  0  0  0
   14.3040    2.1540    0.0000 C   0  0  0  0  0  0  0  0  0  0  0  0
    1.3040    0.7410    0.0000 C   0  0  0  0  0  0  0  0  0  0  0  0
    1.3140    2.2410    0.0000 C   0  0  0  0  0  0  0  0  0  0  0  0
    2.5980   -0.0180    0.0000 C   0  0  0  0  0  0  0  0  0  0  0  0
    5.1960   -0.0350    0.0000 C   0  0  0  0  0  0  0  0  0  0  0  0
   18.1860   -0.1220    0.0000 C   0  0  0  0  0  0  0  0  0  0  0  0
    2.6180    2.9820    0.0000 C   0  0  0  0  0  0  0  0  0  0  0  0
   16.8920    0.6360    0.0000 C   0  0  0  0  0  0  0  0  0  0  0  0
   14.3240    5.1540    0.0000 C   0  0  0  0  0  0  0  0  0  0  0  0
   13.0200    4.4120    0.0000 C   0  0  0  0  0  0  0  0  0  0  0  0
    5.2160    2.9650    0.0000 C   0  0  0  0  0  0  0  0  0  0  0  0
    9.0980    0.6890    0.0000 C   0  0  0  0  0  0  0  0  0  0  0  0
   16.9220    5.1360    0.0000 C   0  0  0  0  0  0  0  0  0  0  0  0
   19.4700   -2.3810    0.0000 C   0  0  0  0  0  0  0  0  0  0  0  0
    6.5100    2.2060    0.0000 C   0  0  0  0  0  0  0  0  0  0  0  0
   20.7740   -1.6400    0.0000 C   0  0  0  0  0  0  0  0  0  0  0  0
    7.7940   -0.0520    0.0000 C   0  0  0  0  0  0  0  0  0  0  0  0
   10.4120    2.9300    0.0000 C   0  0  0  0  0  0  0  0  0  0  0  0
   11.6960    0.6710    0.0000 C   0  0  0  0  0  0  0  0  0  0  0  0
   19.4900    0.6190    0.0000 C   0  0  0  0  0  0  0  0  0  0  0  0
    9.1080    2.1890    0.0000 C   0  0  0  0  0  0  0  0  0  0  0  0
   10.3920   -0.0700    0.0000 C   0  0  0  0  0  0  0  0  0  0  0  0
   20.7840   -0.1400    0.0000 C   0  0  0  0  0  0  0  0  0  0  0  0
   19.4600   -3.8810    0.0000 C   0  0  0  0  0  0  0  0  0  0  0  0
   22.0680   -2.3980    0.0000 C   0  0  0  0  0  0  0  0  0  0  0  0
   20.7540   -4.6400    0.0000 C   0  0  0  0  0  0  0  0  0  0  0  0
   22.0580   -3.8980    0.0000 C   0  0  0  0  0  0  0  0  0  0  0  0
   -0.0100   -1.5000    0.0000 C   0  0  0  0  0  0  0  0  0  0  0  0
    0.0300    4.5000    0.0000 C   0  0  0  0  0  0  0  0  0  0  0  0
   18.2370    7.3780    0.0000 C   0  0  0  0  0  0  0  0  0  0  0  0
  1 16  1  0  0  0  0
  1 42  1  0  0  0  0
  2 17  1  0  0  0  0
  2 43  1  0  0  0  0
  3 27  1  0  0  0  0
  3 44  1  0  0  0  0
  4 22  2  0  0  0  0
  5 27  2  0  0  0  0
  6 19  1  0  0  0  0
  6 29  1  0  0  0  0
  6 31  1  0  0  0  0
  7  9  1  0  0  0  0
  7 22  1  0  0  0  0
  8 20  1  0  0  0  0
  8 28  2  0  0  0  0
  9 12  1  0  0  0  0
  9 15  2  0  0  0  0
 10 11  1  0  0  0  0
 10 18  2  0  0  0  0
 10 19  1  0  0  0  0
 11 21  2  0  0  0  0
 11 25  1  0  0  0  0
 12 23  2  0  0  0  0
 12 27  1  0  0  0  0
 13 14  1  0  0  0  0
 13 15  1  0  0  0  0
 13 24  2  0  0  0  0
 14 32  2  0  0  0  0
 14 33  1  0  0  0  0
 16 17  2  0  0  0  0
 16 18  1  0  0  0  0
 17 21  1  0  0  0  0
 20 22  1  0  0  0  0
 20 34  2  0  0  0  0
 23 24  1  0  0  0  0
 25 29  1  0  0  0  0
 26 31  1  0  0  0  0
 26 35  2  0  0  0  0
 26 36  1  0  0  0  0
 28 30  1  0  0  0  0
 28 38  1  0  0  0  0
 30 37  2  0  0  0  0
 30 39  1  0  0  0  0
 32 35  1  0  0  0  0
 33 36  2  0  0  0  0
 34 37  1  0  0  0  0
 38 40  2  0  0  0  0
 39 41  2  0  0  0  0
 40 41  1  0  0  0  0
M  END
>  <Activity>
INACTIVE

>  <ActivitySource>
OchoaPuentes_2013

>  <Name>
20a

>  <standard_inchi>
InChI=1S/C36H33N3O5/c1-42-33-19-27-16-17-39(22-28(27)20-34(33)43-2)21-23-8-10-24(11-9-23)26-12-14-29(36(41)44-3)32(18-26)38-35(40)31-15-13-25-6-4-5-7-30(25)37-31/h4-15,18-20H,16-17,21-22H2,1-3H3,(H,38,40)

>  <standard_inchi_key>
LNCUOIFARAALBE-UHFFFAOYSA-N

$$$$

  MOE2013           2D

 29 32  0  0  1  0  0  0  0  0999 V2000
    0.0000    0.0000    0.0000 O   0  0  0  0  0  0  0  0  0  0  0  0
    1.4960   -2.6000    0.0000 O   0  0  0  0  0  0  0  0  0  0  0  0
   17.2560    3.8730    0.0000 O   0  0  0  0  0  0  0  0  0  0  0  0
    6.0040    2.5900    0.0000 N   0  0  3  0  0  0  0  0  0  0  0  0
    3.7520    1.2940    0.0000 C   0  0  0  0  0  0  0  0  0  0  0  0
    4.5000   -0.0060    0.0000 C   0  0  0  0  0  0  0  0  0  0  0  0
    1.5000   -0.0020    0.0000 C   0  0  0  0  0  0  0  0  0  0  0  0
    2.2480   -1.3020    0.0000 C   0  0  0  0  0  0  0  0  0  0  0  0
    2.2520    1.2960    0.0000 C   0  0  0  0  0  0  0  0  0  0  0  0
    3.7480   -1.3040    0.0000 C   0  0  0  0  0  0  0  0  0  0  0  0
    4.5040    2.5920    0.0000 C   0  0  0  0  0  0  0  0  0  0  0  0
    6.0000   -0.0080    0.0000 C   0  0  0  0  0  0  0  0  0  0  0  0
    6.7520    1.2900    0.0000 C   0  0  0  0  0  0  0  0  0  0  0  0
    6.7560    3.8880    0.0000 C   0  0  0  0  0  0  0  0  0  0  0  0
    8.2560    3.8860    0.0000 C   0  0  0  0  0  0  0  0  0  0  0  0
   11.2560    3.8810    0.0000 C   0  0  0  0  0  0  0  0  0  0  0  0
   12.7560    3.8790    0.0000 C   0  0  0  0  0  0  0  0  0  0  0  0
    9.0070    5.1840    0.0000 C   0  0  0  0  0  0  0  0  0  0  0  0
    9.0040    2.5850    0.0000 C   0  0  0  0  0  0  0  0  0  0  0  0
   10.5070    5.1810    0.0000 C   0  0  0  0  0  0  0  0  0  0  0  0
   10.5040    2.5830    0.0000 C   0  0  0  0  0  0  0  0  0  0  0  0
   13.5040    2.5790    0.0000 C   0  0  0  0  0  0  0  0  0  0  0  0
   13.5070    5.1770    0.0000 C   0  0  0  0  0  0  0  0  0  0  0  0
   15.7560    3.8750    0.0000 C   0  0  0  0  0  0  0  0  0  0  0  0
   15.0040    2.5770    0.0000 C   0  0  0  0  0  0  0  0  0  0  0  0
   15.0070    5.1750    0.0000 C   0  0  0  0  0  0  0  0  0  0  0  0
   -0.7480    1.3000    0.0000 C   0  0  0  0  0  0  0  0  0  0  0  0
    2.2440   -3.9000    0.0000 C   0  0  0  0  0  0  0  0  0  0  0  0
   18.0070    5.1710    0.0000 C   0  0  0  0  0  0  0  0  0  0  0  0
  1  7  1  0  0  0  0
  1 27  1  0  0  0  0
  2  8  1  0  0  0  0
  2 28  1  0  0  0  0
  3 24  1  0  0  0  0
  3 29  1  0  0  0  0
  4 11  1  0  0  0  0
  4 13  1  0  0  0  0
  4 14  1  0  0  0  0
  5  6  1  0  0  0  0
  5  9  2  0  0  0  0
  5 11  1  0  0  0  0
  6 10  2  0  0  0  0
  6 12  1  0  0  0  0
  7  8  2  0  0  0  0
  7  9  1  0  0  0  0
  8 10  1  0  0  0  0
 12 13  1  0  0  0  0
 14 15  1  0  0  0  0
 15 18  2  0  0  0  0
 15 19  1  0  0  0  0
 16 17  1  0  0  0  0
 16 20  2  0  0  0  0
 16 21  1  0  0  0  0
 17 22  2  0  0  0  0
 17 23  1  0  0  0  0
 18 20  1  0  0  0  0
 19 21  2  0  0  0  0
 22 25  1  0  0  0  0
 23 26  2  0  0  0  0
 24 25  2  0  0  0  0
 24 26  1  0  0  0  0
M  END
>  <Activity>
INHIBITOR

>  <ActivitySource>
Capparelli_2014

>  <Name>
MC113

>  <ScoresAndActivity>
EC50 µM: 0.6 < 10 (sec=2) => sa

>  <standard_inchi>
InChI=1S/C25H27NO3/c1-27-23-10-8-20(9-11-23)19-6-4-18(5-7-19)16-26-13-12-21-14-24(28-2)25(29-3)15-22(21)17-26/h4-11,14-15H,12-13,16-17H2,1-3H3

>  <standard_inchi_key>
IGXUIJCWJSVVRX-UHFFFAOYSA-N

$$$$

  MOE2013           2D

 34 37  0  0  1  0  0  0  0  0999 V2000
    0.0000    0.0000    0.0000 O   0  0  0  0  0  0  0  0  0  0  0  0
   -2.9850    5.2050    0.0000 O   0  0  0  0  0  0  0  0  0  0  0  0
    7.8460    6.0160    0.0000 O   0  0  0  0  0  0  0  0  0  0  0  0
   -7.5000    0.0220    0.0000 O   0  0  0  0  0  0  0  0  0  0  0  0
   -7.4920    2.6200    0.0000 O   0  0  0  0  0  0  0  0  0  0  0  0
   -0.7390    3.8990    0.0000 N   0  0  0  0  0  0  0  0  0  0  0  0
    2.5220    6.3040    0.0000 N   0  0  0  0  0  0  0  0  0  0  0  0
   -2.2460    1.3060    0.0000 N   0  0  0  0  0  0  0  0  0  0  0  0
    0.0080    2.5980    0.0000 C   0  0  1  0  0  0  0  0  0  0  0  0
    2.2610    3.8900    0.0000 C   0  0  0  0  0  0  0  0  0  0  0  0
    1.5150    5.1920    0.0000 C   0  0  0  0  0  0  0  0  0  0  0  0
    0.0150    5.1960    0.0000 C   0  0  2  0  0  0  0  0  0  0  0  0
    1.5080    2.5940    0.0000 C   0  0  0  0  0  0  0  0  0  0  0  0
    3.7300    4.1980    0.0000 C   0  0  0  0  0  0  0  0  0  0  0  0
   -0.7460    1.3010    0.0000 C   0  0  0  0  0  0  0  0  0  0  0  0
   -2.2390    3.9040    0.0000 C   0  0  0  0  0  0  0  0  0  0  0  0
    3.8910    5.6890    0.0000 C   0  0  0  0  0  0  0  0  0  0  0  0
   -2.9920    2.6070    0.0000 C   0  0  2  0  0  0  0  0  0  0  0  0
   -0.7310    6.4970    0.0000 C   0  0  0  0  0  0  0  0  0  0  0  0
    4.9400    3.3130    0.0000 C   0  0  0  0  0  0  0  0  0  0  0  0
    5.2630    6.2960    0.0000 C   0  0  0  0  0  0  0  0  0  0  0  0
    6.4740    5.4100    0.0000 C   0  0  0  0  0  0  0  0  0  0  0  0
   -4.4920    2.6110    0.0000 C   0  0  0  0  0  0  0  0  0  0  0  0
    6.3130    3.9190    0.0000 C   0  0  0  0  0  0  0  0  0  0  0  0
    0.0230    7.7940    0.0000 C   0  0  0  0  0  0  0  0  0  0  0  0
   -5.2460    1.3140    0.0000 C   0  0  0  0  0  0  0  0  0  0  0  0
    1.5230    7.7900    0.0000 C   0  0  0  0  0  0  0  0  0  0  0  0
   -0.7230    9.0950    0.0000 C   0  0  0  0  0  0  0  0  0  0  0  0
   -6.7460    1.3190    0.0000 C   0  0  0  0  0  0  0  0  0  0  0  0
    9.0570    5.1310    0.0000 C   0  0  0  0  0  0  0  0  0  0  0  0
   -9.0000    0.0260    0.0000 C   0  0  0  0  0  0  0  0  0  0  0  0
   -9.0040   -1.4740    0.0000 C   0  0  0  0  0  0  0  0  0  0  0  0
   -8.9960    1.5260    0.0000 C   0  0  0  0  0  0  0  0  0  0  0  0
  -10.5000    0.0310    0.0000 C   0  0  0  0  0  0  0  0  0  0  0  0
  1 15  2  0  0  0  0
  2 16  2  0  0  0  0
  3 22  1  0  0  0  0
  3 30  1  0  0  0  0
  4 29  1  0  0  0  0
  4 31  1  0  0  0  0
  5 29  2  0  0  0  0
  6  9  1  0  0  0  0
  6 12  1  0  0  0  0
  6 16  1  0  0  0  0
  7 11  1  0  0  0  0
  7 17  1  0  0  0  0
  8 15  1  0  0  0  0
  8 18  1  0  0  0  0
  9 13  1  0  0  0  0
  9 15  1  1  0  0  0
 10 11  2  0  0  0  0
 10 13  1  0  0  0  0
 10 14  1  0  0  0  0
 11 12  1  0  0  0  0
 12 19  1  1  0  0  0
 14 17  1  0  0  0  0
 14 20  2  0  0  0  0
 16 18  1  0  0  0  0
 17 21  2  0  0  0  0
 18 23  1  1  0  0  0
 19 25  1  0  0  0  0
 20 24  1  0  0  0  0
 21 22  1  0  0  0  0
 22 24  2  0  0  0  0
 23 26  1  0  0  0  0
 25 27  1  0  0  0  0
 25 28  1  0  0  0  0
 26 29  1  0  0  0  0
 31 32  1  0  0  0  0
 31 33  1  0  0  0  0
 31 34  1  0  0  0  0
M  END
>  <Activity>
INACTIVE

>  <ActivitySource>
OchoaPuentes_2013

>  <Name>
Ko143

>  <standard_inchi>
InChI=1S/C26H35N3O5/c1-14(2)11-20-23-17(16-8-7-15(33-6)12-19(16)27-23)13-21-24(31)28-18(25(32)29(20)21)9-10-22(30)34-26(3,4)5/h7-8,12,14,18,20-21,27H,9-11,13H2,1-6H3,(H,28,31)/t18-,20-,21-/m0/s1

>  <standard_inchi_key>
NXNRAECHCJZNRF-JBACZVJFSA-N

$$$$

  MOE2013           2D

 36 39  0  0  1  0  0  0  0  0999 V2000
    0.0000    0.0000    0.0000 O   0  0  0  0  0  0  0  0  0  0  0  0
    4.6370   -1.4160    0.0000 O   0  0  0  0  0  0  0  0  0  0  0  0
   -1.2920   -2.5480    0.0000 O   0  0  0  0  0  0  0  0  0  0  0  0
    2.2420    1.3120    0.0000 O   0  0  0  0  0  0  0  0  0  0  0  0
    5.0590   -3.9800    0.0000 O   0  0  0  0  0  0  0  0  0  0  0  0
   11.5090   -1.6020    0.0000 O   0  0  0  0  0  0  0  0  0  0  0  0
   -2.0560    2.6480    0.0000 C   0  0  2  0  0  0  0  0  0  0  0  0
   -0.9730    3.6840    0.0000 C   0  0  1  0  0  0  0  0  0  0  0  0
   -2.4130    4.1040    0.0000 C   0  0  0  0  0  0  0  0  0  0  0  0
   -2.4070    1.1890    0.0000 C   0  0  0  0  0  0  0  0  0  0  0  0
    0.5000    3.9690    0.0000 C   0  0  0  0  0  0  0  0  0  0  0  0
    0.7580   -1.2940    0.0000 C   0  0  2  0  0  0  0  0  0  0  0  0
    2.0900   -0.6060    0.0000 C   0  0  2  0  0  0  0  0  0  0  0  0
   -3.9000    4.3010    0.0000 C   0  0  0  0  0  0  0  0  0  0  0  0
   -2.6280    5.5880    0.0000 C   0  0  0  0  0  0  0  0  0  0  0  0
   -1.9150   -0.2280    0.0000 C   0  0  0  0  0  0  0  0  0  0  0  0
   -0.7360   -1.1540    0.0000 C   0  0  0  0  0  0  0  0  0  0  0  0
    3.1570   -1.6600    0.0000 C   0  0  2  0  0  0  0  0  0  0  0  0
    1.0010   -2.7750    0.0000 C   0  0  0  0  0  0  0  0  0  0  0  0
    1.8930    3.4130    0.0000 C   0  0  0  0  0  0  0  0  0  0  0  0
    2.4840   -3.0000    0.0000 C   0  0  2  0  0  0  0  0  0  0  0  0
    2.8390    0.6940    0.0000 C   0  0  0  0  0  0  0  0  0  0  0  0
    2.7650    2.1920    0.0000 C   0  0  0  0  0  0  0  0  0  0  0  0
   -3.1360   -1.0990    0.0000 C   0  0  0  0  0  0  0  0  0  0  0  0
    0.7420    1.3040    0.0000 C   0  0  0  0  0  0  0  0  0  0  0  0
    3.1730   -4.3330    0.0000 C   0  0  0  0  0  0  0  0  0  0  0  0
    5.5880   -2.5760    0.0000 C   0  0  0  0  0  0  0  0  0  0  0  0
    4.1810    2.6850    0.0000 C   0  0  0  0  0  0  0  0  0  0  0  0
    7.0680   -2.3330    0.0000 C   0  0  0  0  0  0  0  0  0  0  0  0
   -0.0160    2.5980    0.0000 C   0  0  0  0  0  0  0  0  0  0  0  0
    7.5980   -0.9290    0.0000 C   0  0  0  0  0  0  0  0  0  0  0  0
    8.0190   -3.4930    0.0000 C   0  0  0  0  0  0  0  0  0  0  0  0
    9.0780   -0.6860    0.0000 C   0  0  0  0  0  0  0  0  0  0  0  0
    9.4990   -3.2490    0.0000 C   0  0  0  0  0  0  0  0  0  0  0  0
   10.0280   -1.8460    0.0000 C   0  0  0  0  0  0  0  0  0  0  0  0
   12.4600   -2.7620    0.0000 C   0  0  0  0  0  0  0  0  0  0  0  0
  1 25  1  0  0  0  0
  2 27  1  0  0  0  0
  3 17  2  0  0  0  0
  4 25  2  0  0  0  0
  5 27  2  0  0  0  0
  6 35  1  0  0  0  0
  6 36  1  0  0  0  0
  7  8  1  0  0  0  0
  7  9  1  0  0  0  0
  7 10  1  1  0  0  0
  8  9  1  0  0  0  0
  8 11  1  1  0  0  0
  9 14  1  0  0  0  0
  9 15  1  0  0  0  0
 10 16  2  0  0  0  0
 11 20  1  0  0  0  0
 12  1  1  1  0  0  0
 12 13  1  0  0  0  0
 12 17  1  0  0  0  0
 12 19  1  0  0  0  0
 13 18  1  0  0  0  0
 13 22  1  1  0  0  0
 16 17  1  0  0  0  0
 16 24  1  0  0  0  0
 18  2  1  1  0  0  0
 18 21  1  0  0  0  0
 19 21  1  0  0  0  0
 20 23  1  0  0  0  0
 21 26  1  1  0  0  0
 22 23  2  0  0  0  0
 23 28  1  0  0  0  0
 25 30  1  0  0  0  0
 27 29  1  0  0  0  0
 29 31  1  0  0  0  0
 29 32  2  0  0  0  0
 31 33  2  0  0  0  0
 32 34  1  0  0  0  0
 33 35  1  0  0  0  0
 34 35  2  0  0  0  0
M  END
>  <Activity>
INHIBITOR

>  <ActivitySource>
Reis_2013

>  <Name>
jolkinoate_K

>  <ScoresAndActivity>
Fluorescence ratio: 28.09 > 10 (sec=0) => si

>  <standard_inchi>
InChI=1S/C30H38O6/c1-17-8-13-23-24(29(23,5)6)15-18(2)27(32)30(36-20(4)31)16-19(3)26(25(30)14-17)35-28(33)21-9-11-22(34-7)12-10-21/h9-12,14-15,19,23-26H,8,13,16H2,1-7H3/b17-14-,18-15-/t19-,23-,24+,25-,26-,30+/m0/s1

>  <standard_inchi_key>
KTUIXXSITBTDGR-HGTBELAGSA-N

$$$$

  MOE2013           2D

 25 27  0  0  1  0  0  0  0  0999 V2000
    0.0000    0.0000    0.0000 O   0  0  0  0  0  0  0  0  0  0  0  0
    2.2600   -1.2820    0.0000 O   0  0  0  0  0  0  0  0  0  0  0  0
    6.7790   -3.8470    0.0000 O   0  0  0  0  0  0  0  0  0  0  0  0
   -2.2210   -3.9140    0.0000 N   0  0  3  0  0  0  0  0  0  0  0  0
    0.7790   -3.8910    0.0000 C   0  0  3  0  0  0  0  0  0  0  0  0
    0.0190   -2.5980    0.0000 C   0  0  0  0  0  0  0  0  0  0  0  0
    2.2790   -3.8800    0.0000 C   0  0  0  0  0  0  0  0  0  0  0  0
   -1.4810   -2.6090    0.0000 C   0  0  0  0  0  0  0  0  0  0  0  0
    0.0390   -5.1960    0.0000 C   0  0  0  0  0  0  0  0  0  0  0  0
    0.7600   -1.2930    0.0000 C   0  0  0  0  0  0  0  0  0  0  0  0
   -1.4610   -5.2070    0.0000 C   0  0  0  0  0  0  0  0  0  0  0  0
    3.0190   -2.5760    0.0000 C   0  0  0  0  0  0  0  0  0  0  0  0
    3.0390   -5.1740    0.0000 C   0  0  0  0  0  0  0  0  0  0  0  0
   -3.7210   -3.9250    0.0000 C   0  0  0  0  0  0  0  0  0  0  0  0
    5.2790   -3.8580    0.0000 C   0  0  0  0  0  0  0  0  0  0  0  0
    4.5190   -2.5640    0.0000 C   0  0  0  0  0  0  0  0  0  0  0  0
    4.5390   -5.1620    0.0000 C   0  0  0  0  0  0  0  0  0  0  0  0
   -4.4610   -5.2300    0.0000 C   0  0  0  0  0  0  0  0  0  0  0  0
   -5.9610   -5.2410    0.0000 C   0  0  0  0  0  0  0  0  0  0  0  0
   -3.7010   -6.5230    0.0000 C   0  0  0  0  0  0  0  0  0  0  0  0
    0.7400    1.3050    0.0000 C   0  0  0  0  0  0  0  0  0  0  0  0
   -6.7010   -6.5450    0.0000 C   0  0  0  0  0  0  0  0  0  0  0  0
   -4.4420   -7.8280    0.0000 C   0  0  0  0  0  0  0  0  0  0  0  0
   -5.9420   -7.8390    0.0000 C   0  0  0  0  0  0  0  0  0  0  0  0
    7.5390   -5.1400    0.0000 C   0  0  0  0  0  0  0  0  0  0  0  0
  1 10  1  0  0  0  0
  1 21  1  0  0  0  0
  2 10  2  0  0  0  0
  3 15  1  0  0  0  0
  3 25  1  0  0  0  0
  4  8  1  0  0  0  0
  4 11  1  0  0  0  0
  4 14  1  0  0  0  0
  5  6  1  0  0  0  0
  5  7  1  0  0  0  0
  5  9  1  0  0  0  0
  6  8  2  0  0  0  0
  6 10  1  0  0  0  0
  7 12  2  0  0  0  0
  7 13  1  0  0  0  0
  9 11  2  0  0  0  0
 12 16  1  0  0  0  0
 13 17  2  0  0  0  0
 14 18  1  0  0  0  0
 15 16  2  0  0  0  0
 15 17  1  0  0  0  0
 18 19  2  0  0  0  0
 18 20  1  0  0  0  0
 19 22  1  0  0  0  0
 20 23  2  0  0  0  0
 22 24  2  0  0  0  0
 23 24  1  0  0  0  0
M  END
>  <Activity>
INHIBITOR

>  <ActivitySource>
Baumert_2013

>  <Name>
4i

>  <ScoresAndActivity>
Fluorescence ratio at 10µM: 2.95 > 2 (sec=0) => sa

>  <standard_inchi>
InChI=1S/C21H21NO3/c1-24-18-10-8-17(9-11-18)19-12-13-22(15-20(19)21(23)25-2)14-16-6-4-3-5-7-16/h3-13,15,19H,14H2,1-2H3

>  <standard_inchi_key>
UOJFPTHGIWIRRB-UHFFFAOYSA-N

$$$$

  MOE2013           2D

 26 28  0  0  1  0  0  0  0  0999 V2000
    0.0000    0.0000    0.0000 O   0  0  0  0  0  0  0  0  0  0  0  0
   -2.2570   -1.2870    0.0000 O   0  0  0  0  0  0  0  0  0  0  0  0
   -6.7710   -3.8600    0.0000 O   0  0  0  0  0  0  0  0  0  0  0  0
    2.2290   -3.9090    0.0000 N   0  0  3  0  0  0  0  0  0  0  0  0
   -0.7710   -3.8930    0.0000 C   0  0  3  0  0  0  0  0  0  0  0  0
   -0.0140   -2.5980    0.0000 C   0  0  0  0  0  0  0  0  0  0  0  0
   -2.2710   -3.8850    0.0000 C   0  0  0  0  0  0  0  0  0  0  0  0
    1.4860   -2.6060    0.0000 C   0  0  0  0  0  0  0  0  0  0  0  0
   -0.7570   -1.2950    0.0000 C   0  0  0  0  0  0  0  0  0  0  0  0
   -0.0280   -5.1960    0.0000 C   0  0  0  0  0  0  0  0  0  0  0  0
    1.4720   -5.2040    0.0000 C   0  0  0  0  0  0  0  0  0  0  0  0
   -3.0280   -5.1800    0.0000 C   0  0  0  0  0  0  0  0  0  0  0  0
   -3.0140   -2.5820    0.0000 C   0  0  0  0  0  0  0  0  0  0  0  0
    3.7290   -3.9170    0.0000 C   0  0  0  0  0  0  0  0  0  0  0  0
   -5.2710   -3.8680    0.0000 C   0  0  0  0  0  0  0  0  0  0  0  0
   -4.5280   -5.1720    0.0000 C   0  0  0  0  0  0  0  0  0  0  0  0
   -4.5140   -2.5740    0.0000 C   0  0  0  0  0  0  0  0  0  0  0  0
    4.4720   -5.2200    0.0000 C   0  0  0  0  0  0  0  0  0  0  0  0
    3.7150   -6.5160    0.0000 C   0  0  0  0  0  0  0  0  0  0  0  0
    5.9720   -5.2290    0.0000 C   0  0  0  0  0  0  0  0  0  0  0  0
   -0.7430    1.3030    0.0000 C   0  0  0  0  0  0  0  0  0  0  0  0
    4.4580   -7.8190    0.0000 C   0  0  0  0  0  0  0  0  0  0  0  0
    6.7150   -6.5320    0.0000 C   0  0  0  0  0  0  0  0  0  0  0  0
    5.9580   -7.8270    0.0000 C   0  0  0  0  0  0  0  0  0  0  0  0
   -7.5280   -5.1550    0.0000 C   0  0  0  0  0  0  0  0  0  0  0  0
    0.0140    2.5980    0.0000 C   0  0  0  0  0  0  0  0  0  0  0  0
  1  9  1  0  0  0  0
  1 21  1  0  0  0  0
  2  9  2  0  0  0  0
  3 15  1  0  0  0  0
  3 25  1  0  0  0  0
  4  8  1  0  0  0  0
  4 11  1  0  0  0  0
  4 14  1  0  0  0  0
  5  6  1  0  0  0  0
  5  7  1  0  0  0  0
  5 10  1  0  0  0  0
  6  8  2  0  0  0  0
  6  9  1  0  0  0  0
  7 12  2  0  0  0  0
  7 13  1  0  0  0  0
 10 11  2  0  0  0  0
 12 16  1  0  0  0  0
 13 17  2  0  0  0  0
 14 18  1  0  0  0  0
 15 16  2  0  0  0  0
 15 17  1  0  0  0  0
 18 19  2  0  0  0  0
 18 20  1  0  0  0  0
 19 22  1  0  0  0  0
 20 23  2  0  0  0  0
 21 26  1  0  0  0  0
 22 24  2  0  0  0  0
 23 24  1  0  0  0  0
M  END
>  <Activity>
INHIBITOR

>  <ActivitySource>
Baumert_2013

>  <Name>
4l

>  <ScoresAndActivity>
Fluorescence ratio at 10µM: 3.13 > 2 (sec=0) => sa

>  <standard_inchi>
InChI=1S/C22H23NO3/c1-3-26-22(24)21-16-23(15-17-7-5-4-6-8-17)14-13-20(21)18-9-11-19(25-2)12-10-18/h4-14,16,20H,3,15H2,1-2H3

>  <standard_inchi_key>
VTUUPGVAMKWCIK-UHFFFAOYSA-N

$$$$

  MOE2013           2D

 25 27  0  0  1  0  0  0  0  0999 V2000
    0.0000    0.0000    0.0000 O   0  0  0  0  0  0  0  0  0  0  0  0
   -2.2450    1.3080    0.0000 O   0  0  0  0  0  0  0  0  0  0  0  0
    6.7850    9.0670    0.0000 O   0  0  0  0  0  0  0  0  0  0  0  0
    2.2650    3.8880    0.0000 N   0  0  3  0  0  0  0  0  0  0  0  0
   -0.7350    3.9000    0.0000 C   0  0  3  0  0  0  0  0  0  0  0  0
    0.0100    2.5980    0.0000 C   0  0  0  0  0  0  0  0  0  0  0  0
   -2.2350    3.9060    0.0000 C   0  0  0  0  0  0  0  0  0  0  0  0
    1.5100    2.5920    0.0000 C   0  0  0  0  0  0  0  0  0  0  0  0
   -0.7450    1.3020    0.0000 C   0  0  0  0  0  0  0  0  0  0  0  0
    0.0200    5.1960    0.0000 C   0  0  0  0  0  0  0  0  0  0  0  0
    1.5200    5.1900    0.0000 C   0  0  0  0  0  0  0  0  0  0  0  0
    3.7650    3.8820    0.0000 C   0  0  0  0  0  0  0  0  0  0  0  0
    4.5200    5.1790    0.0000 C   0  0  0  0  0  0  0  0  0  0  0  0
   -2.9900    2.6100    0.0000 C   0  0  0  0  0  0  0  0  0  0  0  0
   -2.9800    5.2080    0.0000 C   0  0  0  0  0  0  0  0  0  0  0  0
    6.0200    5.1730    0.0000 C   0  0  0  0  0  0  0  0  0  0  0  0
    3.7750    6.4810    0.0000 C   0  0  0  0  0  0  0  0  0  0  0  0
    6.0300    7.7710    0.0000 C   0  0  0  0  0  0  0  0  0  0  0  0
   -4.4900    2.6160    0.0000 C   0  0  0  0  0  0  0  0  0  0  0  0
   -4.4800    5.2140    0.0000 C   0  0  0  0  0  0  0  0  0  0  0  0
    6.7750    6.4690    0.0000 C   0  0  0  0  0  0  0  0  0  0  0  0
    4.5300    7.7770    0.0000 C   0  0  0  0  0  0  0  0  0  0  0  0
   -5.2350    3.9170    0.0000 C   0  0  0  0  0  0  0  0  0  0  0  0
   -0.7550   -1.2960    0.0000 C   0  0  0  0  0  0  0  0  0  0  0  0
    8.2850    9.0610    0.0000 C   0  0  0  0  0  0  0  0  0  0  0  0
  1  9  1  0  0  0  0
  1 24  1  0  0  0  0
  2  9  2  0  0  0  0
  3 18  1  0  0  0  0
  3 25  1  0  0  0  0
  4  8  1  0  0  0  0
  4 11  1  0  0  0  0
  4 12  1  0  0  0  0
  5  6  1  0  0  0  0
  5  7  1  0  0  0  0
  5 10  1  0  0  0  0
  6  8  2  0  0  0  0
  6  9  1  0  0  0  0
  7 14  2  0  0  0  0
  7 15  1  0  0  0  0
 10 11  2  0  0  0  0
 12 13  1  0  0  0  0
 13 16  2  0  0  0  0
 13 17  1  0  0  0  0
 14 19  1  0  0  0  0
 15 20  2  0  0  0  0
 16 21  1  0  0  0  0
 17 22  2  0  0  0  0
 18 21  2  0  0  0  0
 18 22  1  0  0  0  0
 19 23  2  0  0  0  0
 20 23  1  0  0  0  0
M  END
>  <Activity>
INHIBITOR

>  <ActivitySource>
Baumert_2013

>  <Name>
10b

>  <ScoresAndActivity>
Fluorescence ratio at 10µM: 4.13 > 2 (sec=0) => sa

>  <standard_inchi>
InChI=1S/C21H21NO3/c1-24-18-10-8-16(9-11-18)14-22-13-12-19(17-6-4-3-5-7-17)20(15-22)21(23)25-2/h3-13,15,19H,14H2,1-2H3

>  <standard_inchi_key>
XCSGPHVNPMIYMN-UHFFFAOYSA-N

$$$$

  MOE2013           2D

 26 28  0  0  1  0  0  0  0  0999 V2000
    0.0000    0.0000    0.0000 O   0  0  0  0  0  0  0  0  0  0  0  0
   -0.0090   -2.5980    0.0000 O   0  0  0  0  0  0  0  0  0  0  0  0
   11.2540    1.2620    0.0000 O   0  0  0  0  0  0  0  0  0  0  0  0
    4.5000   -0.0150    0.0000 N   0  0  3  0  0  0  0  0  0  0  0  0
    2.9910   -2.6080    0.0000 C   0  0  3  0  0  0  0  0  0  0  0  0
    2.2460   -1.3060    0.0000 C   0  0  0  0  0  0  0  0  0  0  0  0
    2.2370   -3.9040    0.0000 C   0  0  0  0  0  0  0  0  0  0  0  0
    3.0000   -0.0100    0.0000 C   0  0  0  0  0  0  0  0  0  0  0  0
    0.7460   -1.3020    0.0000 C   0  0  0  0  0  0  0  0  0  0  0  0
    4.4910   -2.6130    0.0000 C   0  0  0  0  0  0  0  0  0  0  0  0
    5.2460   -1.3160    0.0000 C   0  0  0  0  0  0  0  0  0  0  0  0
    5.2540    1.2820    0.0000 C   0  0  0  0  0  0  0  0  0  0  0  0
    6.7540    1.2770    0.0000 C   0  0  0  0  0  0  0  0  0  0  0  0
    2.9830   -5.2060    0.0000 C   0  0  0  0  0  0  0  0  0  0  0  0
    0.7370   -3.9000    0.0000 C   0  0  0  0  0  0  0  0  0  0  0  0
    7.5000   -0.0250    0.0000 C   0  0  0  0  0  0  0  0  0  0  0  0
    7.5080    2.5730    0.0000 C   0  0  0  0  0  0  0  0  0  0  0  0
    2.2290   -6.5030    0.0000 C   0  0  0  0  0  0  0  0  0  0  0  0
   -0.0170   -5.1960    0.0000 C   0  0  0  0  0  0  0  0  0  0  0  0
    9.7540    1.2670    0.0000 C   0  0  0  0  0  0  0  0  0  0  0  0
    9.0000   -0.0300    0.0000 C   0  0  0  0  0  0  0  0  0  0  0  0
    9.0080    2.5680    0.0000 C   0  0  0  0  0  0  0  0  0  0  0  0
    0.7290   -6.4980    0.0000 C   0  0  0  0  0  0  0  0  0  0  0  0
   -1.5000    0.0050    0.0000 C   0  0  0  0  0  0  0  0  0  0  0  0
   -2.2460    1.3060    0.0000 C   0  0  0  0  0  0  0  0  0  0  0  0
   12.0080    2.5580    0.0000 C   0  0  0  0  0  0  0  0  0  0  0  0
  1  9  1  0  0  0  0
  1 24  1  0  0  0  0
  2  9  2  0  0  0  0
  3 20  1  0  0  0  0
  3 26  1  0  0  0  0
  4  8  1  0  0  0  0
  4 11  1  0  0  0  0
  4 12  1  0  0  0  0
  5  6  1  0  0  0  0
  5  7  1  0  0  0  0
  5 10  1  0  0  0  0
  6  8  2  0  0  0  0
  6  9  1  0  0  0  0
  7 14  2  0  0  0  0
  7 15  1  0  0  0  0
 10 11  2  0  0  0  0
 12 13  1  0  0  0  0
 13 16  2  0  0  0  0
 13 17  1  0  0  0  0
 14 18  1  0  0  0  0
 15 19  2  0  0  0  0
 16 21  1  0  0  0  0
 17 22  2  0  0  0  0
 18 23  2  0  0  0  0
 19 23  1  0  0  0  0
 20 21  2  0  0  0  0
 20 22  1  0  0  0  0
 24 25  1  0  0  0  0
M  END
>  <Activity>
INHIBITOR

>  <ActivitySource>
Baumert_2013

>  <Name>
10e

>  <ScoresAndActivity>
Fluorescence ratio at 10µM: 4.89 > 2 (sec=0) => sa

>  <standard_inchi>
InChI=1S/C22H23NO3/c1-3-26-22(24)21-16-23(15-17-9-11-19(25-2)12-10-17)14-13-20(21)18-7-5-4-6-8-18/h4-14,16,20H,3,15H2,1-2H3

>  <standard_inchi_key>
CFRBKWVGXJXQNV-UHFFFAOYSA-N

$$$$

  MOE2013           2D

 26 28  0  0  1  0  0  0  0  0999 V2000
    0.0000    0.0000    0.0000 O   0  0  0  0  0  0  0  0  0  0  0  0
   -2.2210   -6.5050    0.0000 O   0  0  0  0  0  0  0  0  0  0  0  0
   -2.2440   -1.3090    0.0000 O   0  0  0  0  0  0  0  0  0  0  0  0
    2.2670   -3.8870    0.0000 N   0  0  3  0  0  0  0  0  0  0  0  0
   -0.7330   -3.9000    0.0000 C   0  0  3  0  0  0  0  0  0  0  0  0
    0.0120   -2.5980    0.0000 C   0  0  0  0  0  0  0  0  0  0  0  0
   -2.2330   -3.9070    0.0000 C   0  0  0  0  0  0  0  0  0  0  0  0
    1.5120   -2.5910    0.0000 C   0  0  0  0  0  0  0  0  0  0  0  0
   -2.9770   -5.2090    0.0000 C   0  0  0  0  0  0  0  0  0  0  0  0
    0.0230   -5.1960    0.0000 C   0  0  0  0  0  0  0  0  0  0  0  0
   -0.7440   -1.3020    0.0000 C   0  0  0  0  0  0  0  0  0  0  0  0
    1.5230   -5.1890    0.0000 C   0  0  0  0  0  0  0  0  0  0  0  0
   -2.9880   -2.6110    0.0000 C   0  0  0  0  0  0  0  0  0  0  0  0
    3.7670   -3.8800    0.0000 C   0  0  0  0  0  0  0  0  0  0  0  0
   -4.4770   -5.2160    0.0000 C   0  0  0  0  0  0  0  0  0  0  0  0
   -4.4880   -2.6180    0.0000 C   0  0  0  0  0  0  0  0  0  0  0  0
    4.5230   -5.1760    0.0000 C   0  0  0  0  0  0  0  0  0  0  0  0
   -5.2330   -3.9200    0.0000 C   0  0  0  0  0  0  0  0  0  0  0  0
    3.7790   -6.4780    0.0000 C   0  0  0  0  0  0  0  0  0  0  0  0
    6.0230   -5.1700    0.0000 C   0  0  0  0  0  0  0  0  0  0  0  0
   -0.7560    1.2960    0.0000 C   0  0  0  0  0  0  0  0  0  0  0  0
   -2.9650   -7.8080    0.0000 C   0  0  0  0  0  0  0  0  0  0  0  0
    4.5340   -7.7740    0.0000 C   0  0  0  0  0  0  0  0  0  0  0  0
    6.7790   -6.4650    0.0000 C   0  0  0  0  0  0  0  0  0  0  0  0
    6.0340   -7.7680    0.0000 C   0  0  0  0  0  0  0  0  0  0  0  0
   -0.0120    2.5980    0.0000 C   0  0  0  0  0  0  0  0  0  0  0  0
  1 11  1  0  0  0  0
  1 21  1  0  0  0  0
  2  9  1  0  0  0  0
  2 22  1  0  0  0  0
  3 11  2  0  0  0  0
  4  8  1  0  0  0  0
  4 12  1  0  0  0  0
  4 14  1  0  0  0  0
  5  6  1  0  0  0  0
  5  7  1  0  0  0  0
  5 10  1  0  0  0  0
  6  8  2  0  0  0  0
  6 11  1  0  0  0  0
  7  9  2  0  0  0  0
  7 13  1  0  0  0  0
  9 15  1  0  0  0  0
 10 12  2  0  0  0  0
 13 16  2  0  0  0  0
 14 17  1  0  0  0  0
 15 18  2  0  0  0  0
 16 18  1  0  0  0  0
 17 19  2  0  0  0  0
 17 20  1  0  0  0  0
 19 23  1  0  0  0  0
 20 24  2  0  0  0  0
 21 26  1  0  0  0  0
 23 25  2  0  0  0  0
 24 25  1  0  0  0  0
M  END
>  <Activity>
INHIBITOR

>  <ActivitySource>
Baumert_2013

>  <Name>
4k

>  <ScoresAndActivity>
Fluorescence ratio at 10µM: 2.38 > 2 (sec=0) => sa

>  <standard_inchi>
InChI=1S/C22H23NO3/c1-3-26-22(24)20-16-23(15-17-9-5-4-6-10-17)14-13-18(20)19-11-7-8-12-21(19)25-2/h4-14,16,18H,3,15H2,1-2H3

>  <standard_inchi_key>
NSLHHIOAGBEZAM-UHFFFAOYSA-N

$$$$

  MOE2013           2D

 25 27  0  0  1  0  0  0  0  0999 V2000
    0.0000    0.0000    0.0000 O   0  0  0  0  0  0  0  0  0  0  0  0
   -2.2560   -1.2890    0.0000 O   0  0  0  0  0  0  0  0  0  0  0  0
    6.7320   -3.9280    0.0000 O   0  0  0  0  0  0  0  0  0  0  0  0
    2.2320   -3.9080    0.0000 N   0  0  3  0  0  0  0  0  0  0  0  0
   -0.7680   -3.8940    0.0000 C   0  0  3  0  0  0  0  0  0  0  0  0
   -0.0120   -2.5980    0.0000 C   0  0  0  0  0  0  0  0  0  0  0  0
   -2.2680   -3.8870    0.0000 C   0  0  0  0  0  0  0  0  0  0  0  0
    1.4880   -2.6050    0.0000 C   0  0  0  0  0  0  0  0  0  0  0  0
   -0.0240   -5.1960    0.0000 C   0  0  0  0  0  0  0  0  0  0  0  0
   -0.7560   -1.2960    0.0000 C   0  0  0  0  0  0  0  0  0  0  0  0
    1.4760   -5.2030    0.0000 C   0  0  0  0  0  0  0  0  0  0  0  0
    4.4760   -5.2170    0.0000 C   0  0  0  0  0  0  0  0  0  0  0  0
    3.7320   -3.9140    0.0000 C   0  0  0  0  0  0  0  0  0  0  0  0
    5.9760   -5.2240    0.0000 C   0  0  0  0  0  0  0  0  0  0  0  0
   -3.0240   -5.1820    0.0000 C   0  0  0  0  0  0  0  0  0  0  0  0
   -3.0120   -2.5840    0.0000 C   0  0  0  0  0  0  0  0  0  0  0  0
    3.7200   -6.5120    0.0000 C   0  0  0  0  0  0  0  0  0  0  0  0
    6.7200   -6.5260    0.0000 C   0  0  0  0  0  0  0  0  0  0  0  0
   -4.5240   -5.1750    0.0000 C   0  0  0  0  0  0  0  0  0  0  0  0
   -4.5120   -2.5770    0.0000 C   0  0  0  0  0  0  0  0  0  0  0  0
    4.4640   -7.8150    0.0000 C   0  0  0  0  0  0  0  0  0  0  0  0
    5.9640   -7.8220    0.0000 C   0  0  0  0  0  0  0  0  0  0  0  0
   -5.2680   -3.8730    0.0000 C   0  0  0  0  0  0  0  0  0  0  0  0
   -0.7440    1.3020    0.0000 C   0  0  0  0  0  0  0  0  0  0  0  0
    8.2320   -3.9350    0.0000 C   0  0  0  0  0  0  0  0  0  0  0  0
  1 10  1  0  0  0  0
  1 24  1  0  0  0  0
  2 10  2  0  0  0  0
  3 14  1  0  0  0  0
  3 25  1  0  0  0  0
  4  8  1  0  0  0  0
  4 11  1  0  0  0  0
  4 13  1  0  0  0  0
  5  6  1  0  0  0  0
  5  7  1  0  0  0  0
  5  9  1  0  0  0  0
  6  8  2  0  0  0  0
  6 10  1  0  0  0  0
  7 15  2  0  0  0  0
  7 16  1  0  0  0  0
  9 11  2  0  0  0  0
 12 13  1  0  0  0  0
 12 14  2  0  0  0  0
 12 17  1  0  0  0  0
 14 18  1  0  0  0  0
 15 19  1  0  0  0  0
 16 20  2  0  0  0  0
 17 21  2  0  0  0  0
 18 22  2  0  0  0  0
 19 23  2  0  0  0  0
 20 23  1  0  0  0  0
 21 22  1  0  0  0  0
M  END
>  <Activity>
INHIBITOR

>  <ActivitySource>
Baumert_2013

>  <Name>
10a

>  <ScoresAndActivity>
Fluorescence ratio at 10µM: 3.97 > 2 (sec=0) => sa

>  <standard_inchi>
InChI=1S/C21H21NO3/c1-24-20-11-7-6-10-17(20)14-22-13-12-18(16-8-4-3-5-9-16)19(15-22)21(23)25-2/h3-13,15,18H,14H2,1-2H3

>  <standard_inchi_key>
KBDXCEPLUKJGSU-UHFFFAOYSA-N

$$$$

  MOE2013           2D

 26 28  0  0  1  0  0  0  0  0999 V2000
    0.0000    0.0000    0.0000 O   0  0  0  0  0  0  0  0  0  0  0  0
    2.2470   -1.3040    0.0000 O   0  0  0  0  0  0  0  0  0  0  0  0
   -6.7590   -3.8820    0.0000 O   0  0  0  0  0  0  0  0  0  0  0  0
   -2.2590   -3.8920    0.0000 N   0  0  3  0  0  0  0  0  0  0  0  0
    0.7410   -3.8990    0.0000 C   0  0  3  0  0  0  0  0  0  0  0  0
   -0.0060   -2.5980    0.0000 C   0  0  0  0  0  0  0  0  0  0  0  0
    2.2410   -3.9020    0.0000 C   0  0  0  0  0  0  0  0  0  0  0  0
   -1.5060   -2.5950    0.0000 C   0  0  0  0  0  0  0  0  0  0  0  0
    0.7470   -1.3010    0.0000 C   0  0  0  0  0  0  0  0  0  0  0  0
   -0.0120   -5.1960    0.0000 C   0  0  0  0  0  0  0  0  0  0  0  0
   -1.5120   -5.1930    0.0000 C   0  0  0  0  0  0  0  0  0  0  0  0
   -4.5120   -5.1860    0.0000 C   0  0  0  0  0  0  0  0  0  0  0  0
   -3.7590   -3.8890    0.0000 C   0  0  0  0  0  0  0  0  0  0  0  0
   -6.0120   -5.1830    0.0000 C   0  0  0  0  0  0  0  0  0  0  0  0
    2.9940   -2.6050    0.0000 C   0  0  0  0  0  0  0  0  0  0  0  0
    2.9880   -5.2030    0.0000 C   0  0  0  0  0  0  0  0  0  0  0  0
   -3.7650   -6.4870    0.0000 C   0  0  0  0  0  0  0  0  0  0  0  0
   -6.7650   -6.4800    0.0000 C   0  0  0  0  0  0  0  0  0  0  0  0
    4.4940   -2.6080    0.0000 C   0  0  0  0  0  0  0  0  0  0  0  0
    4.4880   -5.2060    0.0000 C   0  0  0  0  0  0  0  0  0  0  0  0
   -4.5180   -7.7840    0.0000 C   0  0  0  0  0  0  0  0  0  0  0  0
    5.2410   -3.9090    0.0000 C   0  0  0  0  0  0  0  0  0  0  0  0
   -6.0180   -7.7810    0.0000 C   0  0  0  0  0  0  0  0  0  0  0  0
    0.7530    1.2970    0.0000 C   0  0  0  0  0  0  0  0  0  0  0  0
   -8.2590   -3.8790    0.0000 C   0  0  0  0  0  0  0  0  0  0  0  0
    0.0060    2.5980    0.0000 C   0  0  0  0  0  0  0  0  0  0  0  0
  1  9  1  0  0  0  0
  1 24  1  0  0  0  0
  2  9  2  0  0  0  0
  3 14  1  0  0  0  0
  3 25  1  0  0  0  0
  4  8  1  0  0  0  0
  4 11  1  0  0  0  0
  4 13  1  0  0  0  0
  5  6  1  0  0  0  0
  5  7  1  0  0  0  0
  5 10  1  0  0  0  0
  6  8  2  0  0  0  0
  6  9  1  0  0  0  0
  7 15  2  0  0  0  0
  7 16  1  0  0  0  0
 10 11  2  0  0  0  0
 12 13  1  0  0  0  0
 12 14  2  0  0  0  0
 12 17  1  0  0  0  0
 14 18  1  0  0  0  0
 15 19  1  0  0  0  0
 16 20  2  0  0  0  0
 17 21  2  0  0  0  0
 18 23  2  0  0  0  0
 19 22  2  0  0  0  0
 20 22  1  0  0  0  0
 21 23  1  0  0  0  0
 24 26  1  0  0  0  0
M  END
>  <Activity>
INHIBITOR

>  <ActivitySource>
Baumert_2013

>  <Name>
10d

>  <ScoresAndActivity>
Fluorescence ratio at 10µM: 4.64 > 2 (sec=0) => sa

>  <standard_inchi>
InChI=1S/C22H23NO3/c1-3-26-22(24)20-16-23(15-18-11-7-8-12-21(18)25-2)14-13-19(20)17-9-5-4-6-10-17/h4-14,16,19H,3,15H2,1-2H3

>  <standard_inchi_key>
PQEIVFZLHZEALO-UHFFFAOYSA-N

$$$$

  MOE2013           2D

 53 58  0  0  1  0  0  0  0  0999 V2000
    0.0000    0.0000    0.0000 O   0  0  0  0  0  0  0  0  0  0  0  0
    0.0110    3.0000    0.0000 O   0  0  0  0  0  0  0  0  0  0  0  0
  -16.9010   -3.6880    0.0000 O   0  0  0  0  0  0  0  0  0  0  0  0
  -15.5770    3.0570    0.0000 O   0  0  0  0  0  0  0  0  0  0  0  0
  -18.1920   -1.4340    0.0000 O   0  0  0  0  0  0  0  0  0  0  0  0
    3.9000    0.7360    0.0000 O   0  0  0  0  0  0  0  0  0  0  0  0
    7.7940   -0.0280    0.0000 O   0  0  0  0  0  0  0  0  0  0  0  0
   11.6940    0.7070    0.0000 O   0  0  0  0  0  0  0  0  0  0  0  0
   -6.4870    2.2740    0.0000 N   0  0  3  0  0  0  0  0  0  0  0  0
  -16.8850    0.8120    0.0000 N   0  0  0  0  0  0  0  0  0  0  0  0
  -22.0640    5.3310    0.0000 N   0  0  0  0  0  0  0  0  0  0  0  0
   -3.8890    2.2640    0.0000 C   0  0  0  0  0  0  0  0  0  0  0  0
   -3.8940    0.7640    0.0000 C   0  0  0  0  0  0  0  0  0  0  0  0
  -15.5880    0.0570    0.0000 C   0  0  0  0  0  0  0  0  0  0  0  0
  -12.9900    0.0470    0.0000 C   0  0  0  0  0  0  0  0  0  0  0  0
  -15.5940   -1.4430    0.0000 C   0  0  0  0  0  0  0  0  0  0  0  0
   -1.2960    0.7550    0.0000 C   0  0  0  0  0  0  0  0  0  0  0  0
   -1.2910    2.2550    0.0000 C   0  0  0  0  0  0  0  0  0  0  0  0
  -11.6880    0.7930    0.0000 C   0  0  0  0  0  0  0  0  0  0  0  0
  -14.2870    0.8020    0.0000 C   0  0  0  0  0  0  0  0  0  0  0  0
   -2.5870    3.0100    0.0000 C   0  0  0  0  0  0  0  0  0  0  0  0
   -2.5980    0.0100    0.0000 C   0  0  0  0  0  0  0  0  0  0  0  0
   -5.1850    3.0190    0.0000 C   0  0  0  0  0  0  0  0  0  0  0  0
  -18.1760    3.0660    0.0000 C   0  0  0  0  0  0  0  0  0  0  0  0
  -16.8790    2.3120    0.0000 C   0  0  0  0  0  0  0  0  0  0  0  0
   -5.1960    0.0190    0.0000 C   0  0  0  0  0  0  0  0  0  0  0  0
  -12.9960   -1.4530    0.0000 C   0  0  0  0  0  0  0  0  0  0  0  0
  -14.2980   -2.1980    0.0000 C   0  0  0  0  0  0  0  0  0  0  0  0
   -9.0850    2.2830    0.0000 C   0  0  0  0  0  0  0  0  0  0  0  0
   -6.4920    0.7740    0.0000 C   0  0  0  0  0  0  0  0  0  0  0  0
  -16.8960   -2.1880    0.0000 C   0  0  0  0  0  0  0  0  0  0  0  0
   -7.7830    3.0280    0.0000 C   0  0  0  0  0  0  0  0  0  0  0  0
  -19.4660    5.3210    0.0000 C   0  0  0  0  0  0  0  0  0  0  0  0
  -20.7680    4.5760    0.0000 C   0  0  0  0  0  0  0  0  0  0  0  0
  -11.6830    2.2930    0.0000 C   0  0  0  0  0  0  0  0  0  0  0  0
  -10.3920    0.0380    0.0000 C   0  0  0  0  0  0  0  0  0  0  0  0
  -18.1700    4.5660    0.0000 C   0  0  0  0  0  0  0  0  0  0  0  0
  -10.3810    3.0380    0.0000 C   0  0  0  0  0  0  0  0  0  0  0  0
   -9.0900    0.7830    0.0000 C   0  0  0  0  0  0  0  0  0  0  0  0
  -19.4770    2.3210    0.0000 C   0  0  0  0  0  0  0  0  0  0  0  0
  -20.7740    3.0760    0.0000 C   0  0  0  0  0  0  0  0  0  0  0  0
  -19.4610    6.8210    0.0000 C   0  0  0  0  0  0  0  0  0  0  0  0
  -20.7570    7.5760    0.0000 C   0  0  0  0  0  0  0  0  0  0  0  0
    1.3020    0.7450    0.0000 C   0  0  0  0  0  0  0  0  0  0  0  0
  -22.0590    6.8310    0.0000 C   0  0  0  0  0  0  0  0  0  0  0  0
    0.0160    4.5000    0.0000 C   0  0  0  0  0  0  0  0  0  0  0  0
  -18.2030   -4.4340    0.0000 C   0  0  0  0  0  0  0  0  0  0  0  0
    2.5980   -0.0100    0.0000 C   0  0  0  0  0  0  0  0  0  0  0  0
    5.1960   -0.0190    0.0000 C   0  0  0  0  0  0  0  0  0  0  0  0
    6.4980    0.7260    0.0000 C   0  0  0  0  0  0  0  0  0  0  0  0
    9.0960    0.7170    0.0000 C   0  0  0  0  0  0  0  0  0  0  0  0
   10.3920   -0.0380    0.0000 C   0  0  0  0  0  0  0  0  0  0  0  0
   12.9900   -0.0470    0.0000 C   0  0  0  0  0  0  0  0  0  0  0  0
  1 17  1  0  0  0  0
  1 44  1  0  0  0  0
  2 18  1  0  0  0  0
  2 46  1  0  0  0  0
  3 31  1  0  0  0  0
  3 47  1  0  0  0  0
  4 25  2  0  0  0  0
  5 31  2  0  0  0  0
  6 48  1  0  0  0  0
  6 49  1  0  0  0  0
  7 50  1  0  0  0  0
  7 51  1  0  0  0  0
  8 52  1  0  0  0  0
  8 53  1  0  0  0  0
  9 23  1  0  0  0  0
  9 30  1  0  0  0  0
  9 32  1  0  0  0  0
 10 14  1  0  0  0  0
 10 25  1  0  0  0  0
 11 34  2  0  0  0  0
 11 45  1  0  0  0  0
 12 13  1  0  0  0  0
 12 21  2  0  0  0  0
 12 23  1  0  0  0  0
 13 22  2  0  0  0  0
 13 26  1  0  0  0  0
 14 16  1  0  0  0  0
 14 20  2  0  0  0  0
 15 19  1  0  0  0  0
 15 20  1  0  0  0  0
 15 27  2  0  0  0  0
 16 28  2  0  0  0  0
 16 31  1  0  0  0  0
 17 18  2  0  0  0  0
 17 22  1  0  0  0  0
 18 21  1  0  0  0  0
 19 35  2  0  0  0  0
 19 36  1  0  0  0  0
 24 25  1  0  0  0  0
 24 37  2  0  0  0  0
 24 40  1  0  0  0  0
 26 30  1  0  0  0  0
 27 28  1  0  0  0  0
 29 32  1  0  0  0  0
 29 38  2  0  0  0  0
 29 39  1  0  0  0  0
 33 34  1  0  0  0  0
 33 37  1  0  0  0  0
 33 42  2  0  0  0  0
 34 41  1  0  0  0  0
 35 38  1  0  0  0  0
 36 39  2  0  0  0  0
 40 41  2  0  0  0  0
 42 43  1  0  0  0  0
 43 45  2  0  0  0  0
 44 48  1  0  0  0  0
 49 50  1  0  0  0  0
 51 52  1  0  0  0  0
M  END
>  <Activity>
INACTIVE

>  <ActivitySource>
OchoaPuentes_2013

>  <Name>
21b

>  <ScoresAndActivity>
IC50 µM: 18 > 10 (sec=2) => si

>  <standard_inchi>
InChI=1S/C42H45N3O8/c1-48-17-18-51-19-20-52-21-22-53-40-25-32-14-16-45(28-35(32)26-39(40)49-2)27-29-6-8-30(9-7-29)31-10-12-36(42(47)50-3)38(24-31)44-41(46)34-11-13-37-33(23-34)5-4-15-43-37/h4-13,15,23-26H,14,16-22,27-28H2,1-3H3,(H,44,46)

>  <standard_inchi_key>
AJXVQXUPENYTDG-UHFFFAOYSA-N

$$$$

  MOE2013           2D

 53 58  0  0  1  0  0  0  0  0999 V2000
    0.0000    0.0000    0.0000 O   0  0  0  0  0  0  0  0  0  0  0  0
    0.0110    3.0000    0.0000 O   0  0  0  0  0  0  0  0  0  0  0  0
  -16.9010   -3.6880    0.0000 O   0  0  0  0  0  0  0  0  0  0  0  0
  -15.5770    3.0570    0.0000 O   0  0  0  0  0  0  0  0  0  0  0  0
  -18.1920   -1.4340    0.0000 O   0  0  0  0  0  0  0  0  0  0  0  0
    3.9000    0.7360    0.0000 O   0  0  0  0  0  0  0  0  0  0  0  0
    7.7940   -0.0280    0.0000 O   0  0  0  0  0  0  0  0  0  0  0  0
   11.6940    0.7070    0.0000 O   0  0  0  0  0  0  0  0  0  0  0  0
   -6.4870    2.2740    0.0000 N   0  0  3  0  0  0  0  0  0  0  0  0
  -16.8850    0.8120    0.0000 N   0  0  0  0  0  0  0  0  0  0  0  0
  -18.1700    4.5660    0.0000 N   0  0  0  0  0  0  0  0  0  0  0  0
   -3.8890    2.2640    0.0000 C   0  0  0  0  0  0  0  0  0  0  0  0
   -3.8940    0.7640    0.0000 C   0  0  0  0  0  0  0  0  0  0  0  0
  -15.5880    0.0570    0.0000 C   0  0  0  0  0  0  0  0  0  0  0  0
  -12.9900    0.0470    0.0000 C   0  0  0  0  0  0  0  0  0  0  0  0
  -15.5940   -1.4430    0.0000 C   0  0  0  0  0  0  0  0  0  0  0  0
   -1.2960    0.7550    0.0000 C   0  0  0  0  0  0  0  0  0  0  0  0
   -1.2910    2.2550    0.0000 C   0  0  0  0  0  0  0  0  0  0  0  0
  -11.6880    0.7930    0.0000 C   0  0  0  0  0  0  0  0  0  0  0  0
  -14.2870    0.8020    0.0000 C   0  0  0  0  0  0  0  0  0  0  0  0
   -2.5870    3.0100    0.0000 C   0  0  0  0  0  0  0  0  0  0  0  0
   -2.5980    0.0100    0.0000 C   0  0  0  0  0  0  0  0  0  0  0  0
   -5.1850    3.0190    0.0000 C   0  0  0  0  0  0  0  0  0  0  0  0
  -18.1760    3.0660    0.0000 C   0  0  0  0  0  0  0  0  0  0  0  0
  -16.8790    2.3120    0.0000 C   0  0  0  0  0  0  0  0  0  0  0  0
   -5.1960    0.0190    0.0000 C   0  0  0  0  0  0  0  0  0  0  0  0
  -12.9960   -1.4530    0.0000 C   0  0  0  0  0  0  0  0  0  0  0  0
  -14.2980   -2.1980    0.0000 C   0  0  0  0  0  0  0  0  0  0  0  0
   -9.0850    2.2830    0.0000 C   0  0  0  0  0  0  0  0  0  0  0  0
   -6.4920    0.7740    0.0000 C   0  0  0  0  0  0  0  0  0  0  0  0
  -16.8960   -2.1880    0.0000 C   0  0  0  0  0  0  0  0  0  0  0  0
   -7.7830    3.0280    0.0000 C   0  0  0  0  0  0  0  0  0  0  0  0
  -19.4660    5.3210    0.0000 C   0  0  0  0  0  0  0  0  0  0  0  0
  -20.7680    4.5760    0.0000 C   0  0  0  0  0  0  0  0  0  0  0  0
  -11.6830    2.2930    0.0000 C   0  0  0  0  0  0  0  0  0  0  0  0
  -10.3920    0.0380    0.0000 C   0  0  0  0  0  0  0  0  0  0  0  0
  -10.3810    3.0380    0.0000 C   0  0  0  0  0  0  0  0  0  0  0  0
   -9.0900    0.7830    0.0000 C   0  0  0  0  0  0  0  0  0  0  0  0
  -19.4770    2.3210    0.0000 C   0  0  0  0  0  0  0  0  0  0  0  0
  -20.7740    3.0760    0.0000 C   0  0  0  0  0  0  0  0  0  0  0  0
  -19.4610    6.8210    0.0000 C   0  0  0  0  0  0  0  0  0  0  0  0
  -22.0640    5.3310    0.0000 C   0  0  0  0  0  0  0  0  0  0  0  0
  -20.7570    7.5760    0.0000 C   0  0  0  0  0  0  0  0  0  0  0  0
  -22.0590    6.8310    0.0000 C   0  0  0  0  0  0  0  0  0  0  0  0
    1.3020    0.7450    0.0000 C   0  0  0  0  0  0  0  0  0  0  0  0
    0.0160    4.5000    0.0000 C   0  0  0  0  0  0  0  0  0  0  0  0
  -18.2030   -4.4340    0.0000 C   0  0  0  0  0  0  0  0  0  0  0  0
    2.5980   -0.0100    0.0000 C   0  0  0  0  0  0  0  0  0  0  0  0
    5.1960   -0.0190    0.0000 C   0  0  0  0  0  0  0  0  0  0  0  0
    6.4980    0.7260    0.0000 C   0  0  0  0  0  0  0  0  0  0  0  0
    9.0960    0.7170    0.0000 C   0  0  0  0  0  0  0  0  0  0  0  0
   10.3920   -0.0380    0.0000 C   0  0  0  0  0  0  0  0  0  0  0  0
   12.9900   -0.0470    0.0000 C   0  0  0  0  0  0  0  0  0  0  0  0
  1 17  1  0  0  0  0
  1 45  1  0  0  0  0
  2 18  1  0  0  0  0
  2 46  1  0  0  0  0
  3 31  1  0  0  0  0
  3 47  1  0  0  0  0
  4 25  2  0  0  0  0
  5 31  2  0  0  0  0
  6 48  1  0  0  0  0
  6 49  1  0  0  0  0
  7 50  1  0  0  0  0
  7 51  1  0  0  0  0
  8 52  1  0  0  0  0
  8 53  1  0  0  0  0
  9 23  1  0  0  0  0
  9 30  1  0  0  0  0
  9 32  1  0  0  0  0
 10 14  1  0  0  0  0
 10 25  1  0  0  0  0
 11 24  1  0  0  0  0
 11 33  2  0  0  0  0
 12 13  1  0  0  0  0
 12 21  2  0  0  0  0
 12 23  1  0  0  0  0
 13 22  2  0  0  0  0
 13 26  1  0  0  0  0
 14 16  1  0  0  0  0
 14 20  2  0  0  0  0
 15 19  1  0  0  0  0
 15 20  1  0  0  0  0
 15 27  2  0  0  0  0
 16 28  2  0  0  0  0
 16 31  1  0  0  0  0
 17 18  2  0  0  0  0
 17 22  1  0  0  0  0
 18 21  1  0  0  0  0
 19 35  2  0  0  0  0
 19 36  1  0  0  0  0
 24 25  1  0  0  0  0
 24 39  2  0  0  0  0
 26 30  1  0  0  0  0
 27 28  1  0  0  0  0
 29 32  1  0  0  0  0
 29 37  2  0  0  0  0
 29 38  1  0  0  0  0
 33 34  1  0  0  0  0
 33 41  1  0  0  0  0
 34 40  2  0  0  0  0
 34 42  1  0  0  0  0
 35 37  1  0  0  0  0
 36 38  2  0  0  0  0
 39 40  1  0  0  0  0
 41 43  2  0  0  0  0
 42 44  2  0  0  0  0
 43 44  1  0  0  0  0
 45 48  1  0  0  0  0
 49 50  1  0  0  0  0
 51 52  1  0  0  0  0
M  END
>  <Activity>
INACTIVE

>  <ActivitySource>
OchoaPuentes_2013

>  <Name>
21a

>  <standard_inchi>
InChI=1S/C42H45N3O8/c1-48-18-19-51-20-21-52-22-23-53-40-25-33-16-17-45(28-34(33)26-39(40)49-2)27-29-8-10-30(11-9-29)32-12-14-35(42(47)50-3)38(24-32)44-41(46)37-15-13-31-6-4-5-7-36(31)43-37/h4-15,24-26H,16-23,27-28H2,1-3H3,(H,44,46)

>  <standard_inchi_key>
RTWTTZOCXJIFQF-UHFFFAOYSA-N

$$$$

  MOE2013           2D

 63 68  0  0  1  0  0  0  0  0999 V2000
    0.0000    0.0000    0.0000 O   0  0  0  0  0  0  0  0  0  0  0  0
    0.0040    3.0000    0.0000 O   0  0  0  0  0  0  0  0  0  0  0  0
  -18.1940   -5.9780    0.0000 O   0  0  0  0  0  0  0  0  0  0  0  0
  -16.8870    0.7710    0.0000 O   0  0  0  0  0  0  0  0  0  0  0  0
  -19.4900   -3.7260    0.0000 O   0  0  0  0  0  0  0  0  0  0  0  0
    1.2940   -3.7520    0.0000 O   0  0  0  0  0  0  0  0  0  0  0  0
    1.3070    6.7480    0.0000 O   0  0  0  0  0  0  0  0  0  0  0  0
    3.8890   -6.7550    0.0000 O   0  0  0  0  0  0  0  0  0  0  0  0
    3.9090    9.7450    0.0000 O   0  0  0  0  0  0  0  0  0  0  0  0
    5.1830  -10.5060    0.0000 O   0  0  0  0  0  0  0  0  0  0  0  0
    5.2130   13.4940    0.0000 O   0  0  0  0  0  0  0  0  0  0  0  0
   -6.4940    0.7580    0.0000 N   0  0  3  0  0  0  0  0  0  0  0  0
  -18.1880   -1.4780    0.0000 N   0  0  0  0  0  0  0  0  0  0  0  0
  -19.4830    2.2740    0.0000 N   0  0  0  0  0  0  0  0  0  0  0  0
   -3.8960    0.7550    0.0000 C   0  0  0  0  0  0  0  0  0  0  0  0
   -3.8940    2.2550    0.0000 C   0  0  0  0  0  0  0  0  0  0  0  0
  -16.8900   -2.2290    0.0000 C   0  0  0  0  0  0  0  0  0  0  0  0
  -16.8920   -3.7290    0.0000 C   0  0  0  0  0  0  0  0  0  0  0  0
   -1.2980    0.7520    0.0000 C   0  0  0  0  0  0  0  0  0  0  0  0
  -14.2920   -2.2320    0.0000 C   0  0  0  0  0  0  0  0  0  0  0  0
   -1.2960    2.2520    0.0000 C   0  0  0  0  0  0  0  0  0  0  0  0
   -2.5980    0.0030    0.0000 C   0  0  0  0  0  0  0  0  0  0  0  0
   -2.5940    3.0030    0.0000 C   0  0  0  0  0  0  0  0  0  0  0  0
  -15.5900   -1.4810    0.0000 C   0  0  0  0  0  0  0  0  0  0  0  0
  -12.9920   -1.4840    0.0000 C   0  0  0  0  0  0  0  0  0  0  0  0
   -5.1960    0.0060    0.0000 C   0  0  0  0  0  0  0  0  0  0  0  0
  -19.4850    0.7740    0.0000 C   0  0  0  0  0  0  0  0  0  0  0  0
  -18.1860    0.0220    0.0000 C   0  0  0  0  0  0  0  0  0  0  0  0
   -5.1920    3.0060    0.0000 C   0  0  0  0  0  0  0  0  0  0  0  0
  -15.5940   -4.4810    0.0000 C   0  0  0  0  0  0  0  0  0  0  0  0
  -14.2940   -3.7320    0.0000 C   0  0  0  0  0  0  0  0  0  0  0  0
  -18.1920   -4.4780    0.0000 C   0  0  0  0  0  0  0  0  0  0  0  0
  -20.7810    3.0250    0.0000 C   0  0  0  0  0  0  0  0  0  0  0  0
   -6.4920    2.2580    0.0000 C   0  0  0  0  0  0  0  0  0  0  0  0
  -22.0810    2.2770    0.0000 C   0  0  0  0  0  0  0  0  0  0  0  0
  -10.3920    0.0130    0.0000 C   0  0  0  0  0  0  0  0  0  0  0  0
  -12.9900    0.0160    0.0000 C   0  0  0  0  0  0  0  0  0  0  0  0
  -11.6940   -2.2360    0.0000 C   0  0  0  0  0  0  0  0  0  0  0  0
   -7.7940    0.0100    0.0000 C   0  0  0  0  0  0  0  0  0  0  0  0
  -20.7850    0.0250    0.0000 C   0  0  0  0  0  0  0  0  0  0  0  0
  -22.0830    0.7770    0.0000 C   0  0  0  0  0  0  0  0  0  0  0  0
  -11.6900    0.7640    0.0000 C   0  0  0  0  0  0  0  0  0  0  0  0
  -10.3940   -1.4870    0.0000 C   0  0  0  0  0  0  0  0  0  0  0  0
   -9.0920    0.7610    0.0000 C   0  0  0  0  0  0  0  0  0  0  0  0
  -20.7790    4.5250    0.0000 C   0  0  0  0  0  0  0  0  0  0  0  0
  -23.3790    3.0290    0.0000 C   0  0  0  0  0  0  0  0  0  0  0  0
   -0.0020   -1.5000    0.0000 C   0  0  0  0  0  0  0  0  0  0  0  0
    0.0060    4.5000    0.0000 C   0  0  0  0  0  0  0  0  0  0  0  0
  -22.0770    5.2770    0.0000 C   0  0  0  0  0  0  0  0  0  0  0  0
  -23.3770    4.5290    0.0000 C   0  0  0  0  0  0  0  0  0  0  0  0
    1.2960   -2.2520    0.0000 C   0  0  0  0  0  0  0  0  0  0  0  0
    1.3060    5.2480    0.0000 C   0  0  0  0  0  0  0  0  0  0  0  0
  -19.4940   -6.7260    0.0000 C   0  0  0  0  0  0  0  0  0  0  0  0
    2.5930   -4.5030    0.0000 C   0  0  0  0  0  0  0  0  0  0  0  0
    2.6070    7.4970    0.0000 C   0  0  0  0  0  0  0  0  0  0  0  0
    2.5910   -6.0030    0.0000 C   0  0  0  0  0  0  0  0  0  0  0  0
    2.6090    8.9970    0.0000 C   0  0  0  0  0  0  0  0  0  0  0  0
    3.8870   -8.2550    0.0000 C   0  0  0  0  0  0  0  0  0  0  0  0
    3.9110   11.2450    0.0000 C   0  0  0  0  0  0  0  0  0  0  0  0
    5.1850   -9.0060    0.0000 C   0  0  0  0  0  0  0  0  0  0  0  0
    5.2110   11.9940    0.0000 C   0  0  0  0  0  0  0  0  0  0  0  0
    6.4810  -11.2580    0.0000 C   0  0  0  0  0  0  0  0  0  0  0  0
    6.5130   14.2420    0.0000 C   0  0  0  0  0  0  0  0  0  0  0  0
  1 19  1  0  0  0  0
  1 47  1  0  0  0  0
  2 21  1  0  0  0  0
  2 48  1  0  0  0  0
  3 32  1  0  0  0  0
  3 53  1  0  0  0  0
  4 28  2  0  0  0  0
  5 32  2  0  0  0  0
  6 51  1  0  0  0  0
  6 54  1  0  0  0  0
  7 52  1  0  0  0  0
  7 55  1  0  0  0  0
  8 56  1  0  0  0  0
  8 58  1  0  0  0  0
  9 57  1  0  0  0  0
  9 59  1  0  0  0  0
 10 60  1  0  0  0  0
 10 62  1  0  0  0  0
 11 61  1  0  0  0  0
 11 63  1  0  0  0  0
 12 26  1  0  0  0  0
 12 34  1  0  0  0  0
 12 39  1  0  0  0  0
 13 17  1  0  0  0  0
 13 28  1  0  0  0  0
 14 27  1  0  0  0  0
 14 33  2  0  0  0  0
 15 16  1  0  0  0  0
 15 22  2  0  0  0  0
 15 26  1  0  0  0  0
 16 23  2  0  0  0  0
 16 29  1  0  0  0  0
 17 18  1  0  0  0  0
 17 24  2  0  0  0  0
 18 30  2  0  0  0  0
 18 32  1  0  0  0  0
 19 21  2  0  0  0  0
 19 22  1  0  0  0  0
 20 24  1  0  0  0  0
 20 25  1  0  0  0  0
 20 31  2  0  0  0  0
 21 23  1  0  0  0  0
 25 37  2  0  0  0  0
 25 38  1  0  0  0  0
 27 28  1  0  0  0  0
 27 40  2  0  0  0  0
 29 34  1  0  0  0  0
 30 31  1  0  0  0  0
 33 35  1  0  0  0  0
 33 45  1  0  0  0  0
 35 41  2  0  0  0  0
 35 46  1  0  0  0  0
 36 42  2  0  0  0  0
 36 43  1  0  0  0  0
 36 44  1  0  0  0  0
 37 42  1  0  0  0  0
 38 43  2  0  0  0  0
 39 44  1  0  0  0  0
 40 41  1  0  0  0  0
 45 49  2  0  0  0  0
 46 50  2  0  0  0  0
 47 51  1  0  0  0  0
 48 52  1  0  0  0  0
 49 50  1  0  0  0  0
 54 56  1  0  0  0  0
 55 57  1  0  0  0  0
 58 60  1  0  0  0  0
 59 61  1  0  0  0  0
M  END
>  <Activity>
INHIBITOR

>  <ActivitySource>
OchoaPuentes_2013

>  <Name>
UR-COP258

>  <ScoresAndActivity>
IC50 µM: 5.99 < 10 (sec=2) => sa

>  <standard_inchi>
InChI=1S/C49H59N3O11/c1-55-20-22-58-24-26-60-28-30-62-46-33-40-17-19-52(35-41(40)34-47(46)63-31-29-61-27-25-59-23-21-56-2)18-16-36-8-10-37(11-9-36)39-12-14-42(49(54)57-3)45(32-39)51-48(53)44-15-13-38-6-4-5-7-43(38)50-44/h4-15,32-34H,16-31,35H2,1-3H3,(H,51,53)

>  <standard_inchi_key>
KBOPYIFJKAZTPU-UHFFFAOYSA-N

$$$$

  MOE2013           2D

 62 67  0  0  1  0  0  0  0  0999 V2000
    0.0000    0.0000    0.0000 O   0  0  0  0  0  0  0  0  0  0  0  0
    0.0070   -3.0000    0.0000 O   0  0  0  0  0  0  0  0  0  0  0  0
   16.9020   -6.7130    0.0000 O   0  0  0  0  0  0  0  0  0  0  0  0
   15.5880    0.0340    0.0000 O   0  0  0  0  0  0  0  0  0  0  0  0
   18.1960   -4.4600    0.0000 O   0  0  0  0  0  0  0  0  0  0  0  0
   -1.3070    3.7470    0.0000 O   0  0  0  0  0  0  0  0  0  0  0  0
   -1.2840   -6.7530    0.0000 O   0  0  0  0  0  0  0  0  0  0  0  0
   -3.9120    6.7410    0.0000 O   0  0  0  0  0  0  0  0  0  0  0  0
   -3.8760   -9.7580    0.0000 O   0  0  0  0  0  0  0  0  0  0  0  0
   -5.2190   10.4890    0.0000 O   0  0  0  0  0  0  0  0  0  0  0  0
   -5.1660  -13.5110    0.0000 O   0  0  0  0  0  0  0  0  0  0  0  0
    6.4970   -0.7360    0.0000 N   0  0  3  0  0  0  0  0  0  0  0  0
   16.8920   -2.2130    0.0000 N   0  0  0  0  0  0  0  0  0  0  0  0
   18.1830    1.5400    0.0000 N   0  0  0  0  0  0  0  0  0  0  0  0
    3.8990   -0.7410    0.0000 C   0  0  0  0  0  0  0  0  0  0  0  0
    3.9020   -2.2410    0.0000 C   0  0  0  0  0  0  0  0  0  0  0  0
   15.5950   -2.9660    0.0000 C   0  0  0  0  0  0  0  0  0  0  0  0
   12.9970   -2.9720    0.0000 C   0  0  0  0  0  0  0  0  0  0  0  0
    1.3010   -0.7470    0.0000 C   0  0  0  0  0  0  0  0  0  0  0  0
    1.3040   -2.2470    0.0000 C   0  0  0  0  0  0  0  0  0  0  0  0
   15.5980   -4.4660    0.0000 C   0  0  0  0  0  0  0  0  0  0  0  0
    2.5980    0.0060    0.0000 C   0  0  0  0  0  0  0  0  0  0  0  0
    2.6050   -2.9940    0.0000 C   0  0  0  0  0  0  0  0  0  0  0  0
   11.6960   -2.2240    0.0000 C   0  0  0  0  0  0  0  0  0  0  0  0
    5.1960    0.0110    0.0000 C   0  0  0  0  0  0  0  0  0  0  0  0
   14.2940   -2.2190    0.0000 C   0  0  0  0  0  0  0  0  0  0  0  0
    5.2030   -2.9890    0.0000 C   0  0  0  0  0  0  0  0  0  0  0  0
   16.8890   -0.7130    0.0000 C   0  0  0  0  0  0  0  0  0  0  0  0
   18.1860    0.0400    0.0000 C   0  0  0  0  0  0  0  0  0  0  0  0
    9.0950   -0.7300    0.0000 C   0  0  0  0  0  0  0  0  0  0  0  0
    6.5000   -2.2360    0.0000 C   0  0  0  0  0  0  0  0  0  0  0  0
   13.0000   -4.4720    0.0000 C   0  0  0  0  0  0  0  0  0  0  0  0
   14.3010   -5.2190    0.0000 C   0  0  0  0  0  0  0  0  0  0  0  0
    7.7940    0.0170    0.0000 C   0  0  0  0  0  0  0  0  0  0  0  0
   16.8990   -5.2130    0.0000 C   0  0  0  0  0  0  0  0  0  0  0  0
   19.4810    2.2930    0.0000 C   0  0  0  0  0  0  0  0  0  0  0  0
   10.3990   -2.9770    0.0000 C   0  0  0  0  0  0  0  0  0  0  0  0
   11.6930   -0.7240    0.0000 C   0  0  0  0  0  0  0  0  0  0  0  0
   20.7810    1.5460    0.0000 C   0  0  0  0  0  0  0  0  0  0  0  0
    9.0980   -2.2300    0.0000 C   0  0  0  0  0  0  0  0  0  0  0  0
   10.3920    0.0230    0.0000 C   0  0  0  0  0  0  0  0  0  0  0  0
   19.4870   -0.7070    0.0000 C   0  0  0  0  0  0  0  0  0  0  0  0
   20.7850    0.0460    0.0000 C   0  0  0  0  0  0  0  0  0  0  0  0
   19.4770    3.7930    0.0000 C   0  0  0  0  0  0  0  0  0  0  0  0
   22.0790    2.2980    0.0000 C   0  0  0  0  0  0  0  0  0  0  0  0
   -0.0030    1.5000    0.0000 C   0  0  0  0  0  0  0  0  0  0  0  0
    0.0100   -4.5000    0.0000 C   0  0  0  0  0  0  0  0  0  0  0  0
   20.7750    4.5460    0.0000 C   0  0  0  0  0  0  0  0  0  0  0  0
   22.0750    3.7980    0.0000 C   0  0  0  0  0  0  0  0  0  0  0  0
   -1.3040    2.2470    0.0000 C   0  0  0  0  0  0  0  0  0  0  0  0
   -1.2880   -5.2530    0.0000 C   0  0  0  0  0  0  0  0  0  0  0  0
   18.2030   -7.4600    0.0000 C   0  0  0  0  0  0  0  0  0  0  0  0
   -2.6080    4.4940    0.0000 C   0  0  0  0  0  0  0  0  0  0  0  0
   -2.5820   -7.5060    0.0000 C   0  0  0  0  0  0  0  0  0  0  0  0
   -2.6110    5.9940    0.0000 C   0  0  0  0  0  0  0  0  0  0  0  0
   -2.5780   -9.0060    0.0000 C   0  0  0  0  0  0  0  0  0  0  0  0
   -3.9150    8.2410    0.0000 C   0  0  0  0  0  0  0  0  0  0  0  0
   -3.8720  -11.2580    0.0000 C   0  0  0  0  0  0  0  0  0  0  0  0
   -5.2160    8.9890    0.0000 C   0  0  0  0  0  0  0  0  0  0  0  0
   -5.1700  -12.0110    0.0000 C   0  0  0  0  0  0  0  0  0  0  0  0
   -6.5200   11.2360    0.0000 C   0  0  0  0  0  0  0  0  0  0  0  0
   -6.4640  -14.2640    0.0000 C   0  0  0  0  0  0  0  0  0  0  0  0
  1 19  1  0  0  0  0
  1 46  1  0  0  0  0
  2 20  1  0  0  0  0
  2 47  1  0  0  0  0
  3 35  1  0  0  0  0
  3 52  1  0  0  0  0
  4 28  2  0  0  0  0
  5 35  2  0  0  0  0
  6 50  1  0  0  0  0
  6 53  1  0  0  0  0
  7 51  1  0  0  0  0
  7 54  1  0  0  0  0
  8 55  1  0  0  0  0
  8 57  1  0  0  0  0
  9 56  1  0  0  0  0
  9 58  1  0  0  0  0
 10 59  1  0  0  0  0
 10 61  1  0  0  0  0
 11 60  1  0  0  0  0
 11 62  1  0  0  0  0
 12 25  1  0  0  0  0
 12 31  1  0  0  0  0
 12 34  1  0  0  0  0
 13 17  1  0  0  0  0
 13 28  1  0  0  0  0
 14 29  1  0  0  0  0
 14 36  2  0  0  0  0
 15 16  1  0  0  0  0
 15 22  2  0  0  0  0
 15 25  1  0  0  0  0
 16 23  2  0  0  0  0
 16 27  1  0  0  0  0
 17 21  1  0  0  0  0
 17 26  2  0  0  0  0
 18 24  1  0  0  0  0
 18 26  1  0  0  0  0
 18 32  2  0  0  0  0
 19 20  2  0  0  0  0
 19 22  1  0  0  0  0
 20 23  1  0  0  0  0
 21 33  2  0  0  0  0
 21 35  1  0  0  0  0
 24 37  2  0  0  0  0
 24 38  1  0  0  0  0
 27 31  1  0  0  0  0
 28 29  1  0  0  0  0
 29 42  2  0  0  0  0
 30 34  1  0  0  0  0
 30 40  2  0  0  0  0
 30 41  1  0  0  0  0
 32 33  1  0  0  0  0
 36 39  1  0  0  0  0
 36 44  1  0  0  0  0
 37 40  1  0  0  0  0
 38 41  2  0  0  0  0
 39 43  2  0  0  0  0
 39 45  1  0  0  0  0
 42 43  1  0  0  0  0
 44 48  2  0  0  0  0
 45 49  2  0  0  0  0
 46 50  1  0  0  0  0
 47 51  1  0  0  0  0
 48 49  1  0  0  0  0
 53 55  1  0  0  0  0
 54 56  1  0  0  0  0
 57 59  1  0  0  0  0
 58 60  1  0  0  0  0
M  END
>  <Activity>
INACTIVE

>  <ActivitySource>
OchoaPuentes_2013

>  <Name>
23a

>  <standard_inchi>
InChI=1S/C48H57N3O11/c1-54-18-20-57-22-24-59-26-28-61-45-31-39-16-17-51(34-40(39)32-46(45)62-29-27-60-25-23-58-21-19-55-2)33-35-8-10-36(11-9-35)38-12-14-41(48(53)56-3)44(30-38)50-47(52)43-15-13-37-6-4-5-7-42(37)49-43/h4-15,30-32H,16-29,33-34H2,1-3H3,(H,50,52)

>  <standard_inchi_key>
APJIEKPFCVXORR-UHFFFAOYSA-N

$$$$

  MOE2013           2D

 57 62  0  0  1  0  0  0  0  0999 V2000
    0.0000    0.0000    0.0000 O   0  0  0  0  0  0  0  0  0  0  0  0
    0.0170    3.0000    0.0000 O   0  0  0  0  0  0  0  0  0  0  0  0
  -20.8190   -5.8790    0.0000 O   0  0  0  0  0  0  0  0  0  0  0  0
  -19.4810    0.8630    0.0000 O   0  0  0  0  0  0  0  0  0  0  0  0
  -22.1050   -3.6220    0.0000 O   0  0  0  0  0  0  0  0  0  0  0  0
  -15.5880    0.0910    0.0000 O   0  0  0  0  0  0  0  0  0  0  0  0
    3.9010    0.7270    0.0000 O   0  0  0  0  0  0  0  0  0  0  0  0
    7.7940   -0.0450    0.0000 O   0  0  0  0  0  0  0  0  0  0  0  0
   11.6960    0.6820    0.0000 O   0  0  0  0  0  0  0  0  0  0  0  0
  -20.7930   -1.3790    0.0000 N   0  0  0  0  0  0  0  0  0  0  0  0
   -6.4910    0.7880    0.0000 N   0  0  3  0  0  0  0  0  0  0  0  0
  -22.0700    2.3780    0.0000 N   0  0  0  0  0  0  0  0  0  0  0  0
  -14.3020   -2.1670    0.0000 N   0  0  0  0  0  0  0  0  0  0  0  0
   -3.8930    0.7730    0.0000 C   0  0  0  0  0  0  0  0  0  0  0  0
   -3.8840    2.2730    0.0000 C   0  0  0  0  0  0  0  0  0  0  0  0
  -19.4980   -2.1370    0.0000 C   0  0  0  0  0  0  0  0  0  0  0  0
  -19.5070   -3.6370    0.0000 C   0  0  0  0  0  0  0  0  0  0  0  0
   -1.2950    0.7580    0.0000 C   0  0  0  0  0  0  0  0  0  0  0  0
   -1.2860    2.2580    0.0000 C   0  0  0  0  0  0  0  0  0  0  0  0
  -16.9000   -2.1520    0.0000 C   0  0  0  0  0  0  0  0  0  0  0  0
   -2.5980    0.0150    0.0000 C   0  0  0  0  0  0  0  0  0  0  0  0
   -2.5810    3.0150    0.0000 C   0  0  0  0  0  0  0  0  0  0  0  0
  -18.1950   -1.3940    0.0000 C   0  0  0  0  0  0  0  0  0  0  0  0
  -22.0790    0.8780    0.0000 C   0  0  0  0  0  0  0  0  0  0  0  0
  -20.7840    0.1210    0.0000 C   0  0  0  0  0  0  0  0  0  0  0  0
   -5.1960    0.0300    0.0000 C   0  0  0  0  0  0  0  0  0  0  0  0
  -23.3650    3.1360    0.0000 C   0  0  0  0  0  0  0  0  0  0  0  0
   -5.1790    3.0300    0.0000 C   0  0  0  0  0  0  0  0  0  0  0  0
  -18.2120   -4.3940    0.0000 C   0  0  0  0  0  0  0  0  0  0  0  0
  -20.8100   -4.3790    0.0000 C   0  0  0  0  0  0  0  0  0  0  0  0
  -15.5970   -1.4090    0.0000 C   0  0  0  0  0  0  0  0  0  0  0  0
  -24.6680    2.3940    0.0000 C   0  0  0  0  0  0  0  0  0  0  0  0
  -16.9090   -3.6520    0.0000 C   0  0  0  0  0  0  0  0  0  0  0  0
   -6.4820    2.2880    0.0000 C   0  0  0  0  0  0  0  0  0  0  0  0
  -23.3820    0.1360    0.0000 C   0  0  0  0  0  0  0  0  0  0  0  0
  -24.6770    0.8940    0.0000 C   0  0  0  0  0  0  0  0  0  0  0  0
   -7.7940    0.0450    0.0000 C   0  0  0  0  0  0  0  0  0  0  0  0
  -12.9990   -1.4240    0.0000 C   0  0  0  0  0  0  0  0  0  0  0  0
  -23.3560    4.6360    0.0000 C   0  0  0  0  0  0  0  0  0  0  0  0
  -25.9630    3.1510    0.0000 C   0  0  0  0  0  0  0  0  0  0  0  0
  -10.3920    0.0600    0.0000 C   0  0  0  0  0  0  0  0  0  0  0  0
   -9.0890    0.8030    0.0000 C   0  0  0  0  0  0  0  0  0  0  0  0
  -11.7040   -2.1820    0.0000 C   0  0  0  0  0  0  0  0  0  0  0  0
  -12.9900    0.0760    0.0000 C   0  0  0  0  0  0  0  0  0  0  0  0
  -24.6510    5.3930    0.0000 C   0  0  0  0  0  0  0  0  0  0  0  0
  -25.9540    4.6510    0.0000 C   0  0  0  0  0  0  0  0  0  0  0  0
  -10.4010   -1.4400    0.0000 C   0  0  0  0  0  0  0  0  0  0  0  0
  -11.6870    0.8180    0.0000 C   0  0  0  0  0  0  0  0  0  0  0  0
    1.3030    0.7420    0.0000 C   0  0  0  0  0  0  0  0  0  0  0  0
    0.0260    4.5000    0.0000 C   0  0  0  0  0  0  0  0  0  0  0  0
  -22.1220   -6.6220    0.0000 C   0  0  0  0  0  0  0  0  0  0  0  0
    2.5980   -0.0150    0.0000 C   0  0  0  0  0  0  0  0  0  0  0  0
    5.1960   -0.0300    0.0000 C   0  0  0  0  0  0  0  0  0  0  0  0
    6.4990    0.7120    0.0000 C   0  0  0  0  0  0  0  0  0  0  0  0
    9.0980    0.6970    0.0000 C   0  0  0  0  0  0  0  0  0  0  0  0
   10.3920   -0.0600    0.0000 C   0  0  0  0  0  0  0  0  0  0  0  0
   12.9900   -0.0760    0.0000 C   0  0  0  0  0  0  0  0  0  0  0  0
  1 18  1  0  0  0  0
  1 49  1  0  0  0  0
  2 19  1  0  0  0  0
  2 50  1  0  0  0  0
  3 30  1  0  0  0  0
  3 51  1  0  0  0  0
  4 25  2  0  0  0  0
  5 30  2  0  0  0  0
  6 31  2  0  0  0  0
  7 52  1  0  0  0  0
  7 53  1  0  0  0  0
  8 54  1  0  0  0  0
  8 55  1  0  0  0  0
  9 56  1  0  0  0  0
  9 57  1  0  0  0  0
 10 16  1  0  0  0  0
 10 25  1  0  0  0  0
 11 26  1  0  0  0  0
 11 34  1  0  0  0  0
 11 37  1  0  0  0  0
 12 24  1  0  0  0  0
 12 27  2  0  0  0  0
 13 31  1  0  0  0  0
 13 38  1  0  0  0  0
 14 15  1  0  0  0  0
 14 21  2  0  0  0  0
 14 26  1  0  0  0  0
 15 22  2  0  0  0  0
 15 28  1  0  0  0  0
 16 17  1  0  0  0  0
 16 23  2  0  0  0  0
 17 29  2  0  0  0  0
 17 30  1  0  0  0  0
 18 19  2  0  0  0  0
 18 21  1  0  0  0  0
 19 22  1  0  0  0  0
 20 23  1  0  0  0  0
 20 31  1  0  0  0  0
 20 33  2  0  0  0  0
 24 25  1  0  0  0  0
 24 35  2  0  0  0  0
 27 32  1  0  0  0  0
 27 39  1  0  0  0  0
 28 34  1  0  0  0  0
 29 33  1  0  0  0  0
 32 36  2  0  0  0  0
 32 40  1  0  0  0  0
 35 36  1  0  0  0  0
 37 42  1  0  0  0  0
 38 43  2  0  0  0  0
 38 44  1  0  0  0  0
 39 45  2  0  0  0  0
 40 46  2  0  0  0  0
 41 42  1  0  0  0  0
 41 47  2  0  0  0  0
 41 48  1  0  0  0  0
 43 47  1  0  0  0  0
 44 48  2  0  0  0  0
 45 46  1  0  0  0  0
 49 52  1  0  0  0  0
 53 54  1  0  0  0  0
 55 56  1  0  0  0  0
M  END
>  <Activity>
INACTIVE

>  <ActivitySource>
OchoaPuentes_2013

>  <Name>
UR-COP78

>  <ScoresAndActivity>
IC50 µM: 50 > 10 (sec=2) => si

>  <standard_inchi>
InChI=1S/C44H48N4O9/c1-52-20-21-55-22-23-56-24-25-57-41-28-34-29-48(19-17-32(34)27-40(41)53-2)18-16-30-8-12-35(13-9-30)45-42(49)33-10-14-36(44(51)54-3)39(26-33)47-43(50)38-15-11-31-6-4-5-7-37(31)46-38/h4-15,26-28H,16-25,29H2,1-3H3,(H,45,49)(H,47,50)

>  <standard_inchi_key>
ILJPDTWUECJVGE-UHFFFAOYSA-N

$$$$

  MOE2013           2D

 54 59  0  0  1  0  0  0  0  0999 V2000
    0.0000    0.0000    0.0000 O   0  0  0  0  0  0  0  0  0  0  0  0
    0.0140    3.0000    0.0000 O   0  0  0  0  0  0  0  0  0  0  0  0
  -18.2150   -5.9140    0.0000 O   0  0  0  0  0  0  0  0  0  0  0  0
  -16.8840    0.8300    0.0000 O   0  0  0  0  0  0  0  0  0  0  0  0
  -19.5030   -3.6580    0.0000 O   0  0  0  0  0  0  0  0  0  0  0  0
    1.2810   -3.7560    0.0000 O   0  0  0  0  0  0  0  0  0  0  0  0
    3.8650   -6.7680    0.0000 O   0  0  0  0  0  0  0  0  0  0  0  0
    5.1460  -10.5240    0.0000 O   0  0  0  0  0  0  0  0  0  0  0  0
  -18.1930   -1.4140    0.0000 N   0  0  0  0  0  0  0  0  0  0  0  0
   -6.4920    0.7810    0.0000 N   0  0  3  0  0  0  0  0  0  0  0  0
  -19.4750    2.3420    0.0000 N   0  0  0  0  0  0  0  0  0  0  0  0
   -3.8940    0.7680    0.0000 C   0  0  0  0  0  0  0  0  0  0  0  0
  -16.8980   -2.1700    0.0000 C   0  0  0  0  0  0  0  0  0  0  0  0
   -3.8860    2.2680    0.0000 C   0  0  0  0  0  0  0  0  0  0  0  0
  -16.9050   -3.6700    0.0000 C   0  0  0  0  0  0  0  0  0  0  0  0
  -14.3000   -2.1820    0.0000 C   0  0  0  0  0  0  0  0  0  0  0  0
   -1.2960    0.7560    0.0000 C   0  0  0  0  0  0  0  0  0  0  0  0
   -1.2880    2.2560    0.0000 C   0  0  0  0  0  0  0  0  0  0  0  0
  -15.5950   -1.4260    0.0000 C   0  0  0  0  0  0  0  0  0  0  0  0
  -12.9970   -1.4390    0.0000 C   0  0  0  0  0  0  0  0  0  0  0  0
   -2.5980    0.0120    0.0000 C   0  0  0  0  0  0  0  0  0  0  0  0
   -2.5840    3.0120    0.0000 C   0  0  0  0  0  0  0  0  0  0  0  0
  -19.4820    0.8420    0.0000 C   0  0  0  0  0  0  0  0  0  0  0  0
  -18.1860    0.0860    0.0000 C   0  0  0  0  0  0  0  0  0  0  0  0
   -5.1960    0.0250    0.0000 C   0  0  0  0  0  0  0  0  0  0  0  0
  -15.6100   -4.4260    0.0000 C   0  0  0  0  0  0  0  0  0  0  0  0
  -14.3070   -3.6820    0.0000 C   0  0  0  0  0  0  0  0  0  0  0  0
   -5.1820    3.0240    0.0000 C   0  0  0  0  0  0  0  0  0  0  0  0
  -18.2080   -4.4140    0.0000 C   0  0  0  0  0  0  0  0  0  0  0  0
  -20.7700    3.0980    0.0000 C   0  0  0  0  0  0  0  0  0  0  0  0
  -22.0730    2.3540    0.0000 C   0  0  0  0  0  0  0  0  0  0  0  0
   -6.4840    2.2810    0.0000 C   0  0  0  0  0  0  0  0  0  0  0  0
  -10.3920    0.0490    0.0000 C   0  0  0  0  0  0  0  0  0  0  0  0
  -11.7020   -2.1950    0.0000 C   0  0  0  0  0  0  0  0  0  0  0  0
  -12.9900    0.0610    0.0000 C   0  0  0  0  0  0  0  0  0  0  0  0
  -20.7840    0.0980    0.0000 C   0  0  0  0  0  0  0  0  0  0  0  0
   -7.7940    0.0370    0.0000 C   0  0  0  0  0  0  0  0  0  0  0  0
  -22.0800    0.8540    0.0000 C   0  0  0  0  0  0  0  0  0  0  0  0
  -10.3990   -1.4510    0.0000 C   0  0  0  0  0  0  0  0  0  0  0  0
  -11.6880    0.8050    0.0000 C   0  0  0  0  0  0  0  0  0  0  0  0
   -9.0900    0.7930    0.0000 C   0  0  0  0  0  0  0  0  0  0  0  0
  -20.7630    4.5980    0.0000 C   0  0  0  0  0  0  0  0  0  0  0  0
  -23.3680    3.1100    0.0000 C   0  0  0  0  0  0  0  0  0  0  0  0
  -22.0590    5.3540    0.0000 C   0  0  0  0  0  0  0  0  0  0  0  0
  -23.3610    4.6100    0.0000 C   0  0  0  0  0  0  0  0  0  0  0  0
   -0.0070   -1.5000    0.0000 C   0  0  0  0  0  0  0  0  0  0  0  0
    0.0210    4.5000    0.0000 C   0  0  0  0  0  0  0  0  0  0  0  0
  -19.5170   -6.6580    0.0000 C   0  0  0  0  0  0  0  0  0  0  0  0
    1.2880   -2.2560    0.0000 C   0  0  0  0  0  0  0  0  0  0  0  0
    2.5770   -4.5120    0.0000 C   0  0  0  0  0  0  0  0  0  0  0  0
    2.5700   -6.0120    0.0000 C   0  0  0  0  0  0  0  0  0  0  0  0
    3.8580   -8.2680    0.0000 C   0  0  0  0  0  0  0  0  0  0  0  0
    5.1540   -9.0240    0.0000 C   0  0  0  0  0  0  0  0  0  0  0  0
    6.4420  -11.2810    0.0000 C   0  0  0  0  0  0  0  0  0  0  0  0
  1 17  1  0  0  0  0
  1 46  1  0  0  0  0
  2 18  1  0  0  0  0
  2 47  1  0  0  0  0
  3 29  1  0  0  0  0
  3 48  1  0  0  0  0
  4 24  2  0  0  0  0
  5 29  2  0  0  0  0
  6 49  1  0  0  0  0
  6 50  1  0  0  0  0
  7 51  1  0  0  0  0
  7 52  1  0  0  0  0
  8 53  1  0  0  0  0
  8 54  1  0  0  0  0
  9 13  1  0  0  0  0
  9 24  1  0  0  0  0
 10 25  1  0  0  0  0
 10 32  1  0  0  0  0
 10 37  1  0  0  0  0
 11 23  1  0  0  0  0
 11 30  2  0  0  0  0
 12 14  1  0  0  0  0
 12 21  2  0  0  0  0
 12 25  1  0  0  0  0
 13 15  1  0  0  0  0
 13 19  2  0  0  0  0
 14 22  2  0  0  0  0
 14 28  1  0  0  0  0
 15 26  2  0  0  0  0
 15 29  1  0  0  0  0
 16 19  1  0  0  0  0
 16 20  1  0  0  0  0
 16 27  2  0  0  0  0
 17 18  2  0  0  0  0
 17 21  1  0  0  0  0
 18 22  1  0  0  0  0
 20 34  2  0  0  0  0
 20 35  1  0  0  0  0
 23 24  1  0  0  0  0
 23 36  2  0  0  0  0
 26 27  1  0  0  0  0
 28 32  1  0  0  0  0
 30 31  1  0  0  0  0
 30 42  1  0  0  0  0
 31 38  2  0  0  0  0
 31 43  1  0  0  0  0
 33 39  2  0  0  0  0
 33 40  1  0  0  0  0
 33 41  1  0  0  0  0
 34 39  1  0  0  0  0
 35 40  2  0  0  0  0
 36 38  1  0  0  0  0
 37 41  1  0  0  0  0
 42 44  2  0  0  0  0
 43 45  2  0  0  0  0
 44 45  1  0  0  0  0
 46 49  1  0  0  0  0
 50 51  1  0  0  0  0
 52 53  1  0  0  0  0
M  END
>  <Activity>
INHIBITOR

>  <ActivitySource>
OchoaPuentes_2013

>  <Name>
30

>  <ScoresAndActivity>
IC50 µM: 5.42 < 10 (sec=2) => sa

>  <standard_inchi>
InChI=1S/C43H47N3O8/c1-49-20-21-52-22-23-53-24-25-54-41-28-35-29-46(19-17-34(35)27-40(41)50-2)18-16-30-8-10-31(11-9-30)33-12-14-36(43(48)51-3)39(26-33)45-42(47)38-15-13-32-6-4-5-7-37(32)44-38/h4-15,26-28H,16-25,29H2,1-3H3,(H,45,47)

>  <standard_inchi_key>
JFTHETYASCLEPQ-UHFFFAOYSA-N

$$$$

  MOE2013           2D

 53 58  0  0  1  0  0  0  0  0999 V2000
    0.0000    0.0000    0.0000 O   0  0  0  0  0  0  0  0  0  0  0  0
   -2.5970   -1.5020    0.0000 O   0  0  0  0  0  0  0  0  0  0  0  0
  -13.0020   13.4890    0.0000 O   0  0  0  0  0  0  0  0  0  0  0  0
  -11.6970    6.7400    0.0000 O   0  0  0  0  0  0  0  0  0  0  0  0
  -14.2990   11.2380    0.0000 O   0  0  0  0  0  0  0  0  0  0  0  0
    3.8960    0.7530    0.0000 O   0  0  0  0  0  0  0  0  0  0  0  0
    7.7940    0.0070    0.0000 O   0  0  0  0  0  0  0  0  0  0  0  0
   11.6910    0.7600    0.0000 O   0  0  0  0  0  0  0  0  0  0  0  0
   -3.9020    5.2470    0.0000 N   0  0  3  0  0  0  0  0  0  0  0  0
  -12.9980    8.9890    0.0000 N   0  0  0  0  0  0  0  0  0  0  0  0
  -14.2940    5.2380    0.0000 N   0  0  0  0  0  0  0  0  0  0  0  0
   -2.6010    2.9980    0.0000 C   0  0  0  0  0  0  0  0  0  0  0  0
   -3.8990    2.2470    0.0000 C   0  0  0  0  0  0  0  0  0  0  0  0
  -11.7000    9.7400    0.0000 C   0  0  0  0  0  0  0  0  0  0  0  0
   -9.1020    9.7420    0.0000 C   0  0  0  0  0  0  0  0  0  0  0  0
  -11.7010   11.2400    0.0000 C   0  0  0  0  0  0  0  0  0  0  0  0
   -1.3000    0.7490    0.0000 C   0  0  0  0  0  0  0  0  0  0  0  0
   -2.5980   -0.0020    0.0000 C   0  0  0  0  0  0  0  0  0  0  0  0
   -7.8020    8.9930    0.0000 C   0  0  0  0  0  0  0  0  0  0  0  0
  -10.4000    8.9910    0.0000 C   0  0  0  0  0  0  0  0  0  0  0  0
   -1.3010    2.2490    0.0000 C   0  0  0  0  0  0  0  0  0  0  0  0
   -2.6020    4.4980    0.0000 C   0  0  0  0  0  0  0  0  0  0  0  0
   -3.8980    0.7470    0.0000 C   0  0  0  0  0  0  0  0  0  0  0  0
  -14.2950    6.7380    0.0000 C   0  0  0  0  0  0  0  0  0  0  0  0
  -12.9970    7.4890    0.0000 C   0  0  0  0  0  0  0  0  0  0  0  0
   -5.1990    2.9960    0.0000 C   0  0  0  0  0  0  0  0  0  0  0  0
   -9.1030   11.2420    0.0000 C   0  0  0  0  0  0  0  0  0  0  0  0
  -10.4020   11.9910    0.0000 C   0  0  0  0  0  0  0  0  0  0  0  0
   -5.2020    7.4960    0.0000 C   0  0  0  0  0  0  0  0  0  0  0  0
   -5.2000    4.4960    0.0000 C   0  0  0  0  0  0  0  0  0  0  0  0
  -13.0010   11.9890    0.0000 C   0  0  0  0  0  0  0  0  0  0  0  0
   -3.9030    6.7470    0.0000 C   0  0  0  0  0  0  0  0  0  0  0  0
  -15.5920    4.4870    0.0000 C   0  0  0  0  0  0  0  0  0  0  0  0
  -16.8920    5.2360    0.0000 C   0  0  0  0  0  0  0  0  0  0  0  0
   -6.5040    9.7440    0.0000 C   0  0  0  0  0  0  0  0  0  0  0  0
   -7.8010    7.4930    0.0000 C   0  0  0  0  0  0  0  0  0  0  0  0
   -5.2040    8.9960    0.0000 C   0  0  0  0  0  0  0  0  0  0  0  0
   -6.5010    6.7440    0.0000 C   0  0  0  0  0  0  0  0  0  0  0  0
  -15.5950    7.4870    0.0000 C   0  0  0  0  0  0  0  0  0  0  0  0
  -16.8930    6.7360    0.0000 C   0  0  0  0  0  0  0  0  0  0  0  0
  -15.5910    2.9870    0.0000 C   0  0  0  0  0  0  0  0  0  0  0  0
  -18.1900    4.4850    0.0000 C   0  0  0  0  0  0  0  0  0  0  0  0
  -16.8890    2.2360    0.0000 C   0  0  0  0  0  0  0  0  0  0  0  0
    1.2980    0.7510    0.0000 C   0  0  0  0  0  0  0  0  0  0  0  0
  -18.1890    2.9850    0.0000 C   0  0  0  0  0  0  0  0  0  0  0  0
   -3.8950   -2.2530    0.0000 C   0  0  0  0  0  0  0  0  0  0  0  0
  -14.3020   14.2380    0.0000 C   0  0  0  0  0  0  0  0  0  0  0  0
    2.5980    0.0020    0.0000 C   0  0  0  0  0  0  0  0  0  0  0  0
    5.1960    0.0040    0.0000 C   0  0  0  0  0  0  0  0  0  0  0  0
    6.4950    0.7560    0.0000 C   0  0  0  0  0  0  0  0  0  0  0  0
    9.0930    0.7580    0.0000 C   0  0  0  0  0  0  0  0  0  0  0  0
   10.3920    0.0090    0.0000 C   0  0  0  0  0  0  0  0  0  0  0  0
   12.9900    0.0110    0.0000 C   0  0  0  0  0  0  0  0  0  0  0  0
  1 17  1  0  0  0  0
  1 44  1  0  0  0  0
  2 18  1  0  0  0  0
  2 46  1  0  0  0  0
  3 31  1  0  0  0  0
  3 47  1  0  0  0  0
  4 25  2  0  0  0  0
  5 31  2  0  0  0  0
  6 48  1  0  0  0  0
  6 49  1  0  0  0  0
  7 50  1  0  0  0  0
  7 51  1  0  0  0  0
  8 52  1  0  0  0  0
  8 53  1  0  0  0  0
  9 22  1  0  0  0  0
  9 30  1  0  0  0  0
  9 32  1  0  0  0  0
 10 14  1  0  0  0  0
 10 25  1  0  0  0  0
 11 24  1  0  0  0  0
 11 33  2  0  0  0  0
 12 13  1  0  0  0  0
 12 21  2  0  0  0  0
 12 22  1  0  0  0  0
 13 23  2  0  0  0  0
 13 26  1  0  0  0  0
 14 16  1  0  0  0  0
 14 20  2  0  0  0  0
 15 19  1  0  0  0  0
 15 20  1  0  0  0  0
 15 27  2  0  0  0  0
 16 28  2  0  0  0  0
 16 31  1  0  0  0  0
 17 18  2  0  0  0  0
 17 21  1  0  0  0  0
 18 23  1  0  0  0  0
 19 35  2  0  0  0  0
 19 36  1  0  0  0  0
 24 25  1  0  0  0  0
 24 39  2  0  0  0  0
 26 30  1  0  0  0  0
 27 28  1  0  0  0  0
 29 32  1  0  0  0  0
 29 37  2  0  0  0  0
 29 38  1  0  0  0  0
 33 34  1  0  0  0  0
 33 41  1  0  0  0  0
 34 40  2  0  0  0  0
 34 42  1  0  0  0  0
 35 37  1  0  0  0  0
 36 38  2  0  0  0  0
 39 40  1  0  0  0  0
 41 43  2  0  0  0  0
 42 45  2  0  0  0  0
 43 45  1  0  0  0  0
 44 48  1  0  0  0  0
 49 50  1  0  0  0  0
 51 52  1  0  0  0  0
M  END
>  <Activity>
INHIBITOR

>  <ActivitySource>
OchoaPuentes_2013

>  <Name>
UR-COP228

>  <ScoresAndActivity>
IC50 µM: 1.23 < 10 (sec=2) => sa

>  <standard_inchi>
InChI=1S/C42H45N3O8/c1-48-18-19-51-20-21-52-22-23-53-40-26-34-28-45(17-16-33(34)25-39(40)49-2)27-29-8-10-30(11-9-29)32-12-14-35(42(47)50-3)38(24-32)44-41(46)37-15-13-31-6-4-5-7-36(31)43-37/h4-15,24-26H,16-23,27-28H2,1-3H3,(H,44,46)

>  <standard_inchi_key>
CQOXFZXXVWFHCB-UHFFFAOYSA-N

$$$$

  MOE2013           2D

 31 34  0  0  1  0  0  0  0  0999 V2000
    0.0000    0.0000    0.0000 O   0  0  0  0  0  0  0  0  0  0  0  0
   -0.0080   -3.0000    0.0000 O   0  0  0  0  0  0  0  0  0  0  0  0
   12.9820   -3.0340    0.0000 O   0  0  0  0  0  0  0  0  0  0  0  0
   18.1900    1.4520    0.0000 O   0  0  0  0  0  0  0  0  0  0  0  0
    6.4930   -0.7670    0.0000 N   0  0  3  0  0  0  0  0  0  0  0  0
   14.2870   -0.7880    0.0000 N   0  0  0  0  0  0  0  0  0  0  0  0
   19.4840   -0.8020    0.0000 N   0  0  0  0  0  0  0  0  0  0  0  0
    3.8950   -0.7600    0.0000 C   0  0  0  0  0  0  0  0  0  0  0  0
    3.8910   -2.2600    0.0000 C   0  0  0  0  0  0  0  0  0  0  0  0
    1.2970   -0.7530    0.0000 C   0  0  0  0  0  0  0  0  0  0  0  0
    1.2930   -2.2530    0.0000 C   0  0  0  0  0  0  0  0  0  0  0  0
    2.5980   -0.0070    0.0000 C   0  0  0  0  0  0  0  0  0  0  0  0
    2.5900   -3.0070    0.0000 C   0  0  0  0  0  0  0  0  0  0  0  0
    5.1960   -0.0140    0.0000 C   0  0  0  0  0  0  0  0  0  0  0  0
    5.1880   -3.0140    0.0000 C   0  0  0  0  0  0  0  0  0  0  0  0
    6.4890   -2.2670    0.0000 C   0  0  0  0  0  0  0  0  0  0  0  0
    7.7940   -0.0210    0.0000 C   0  0  0  0  0  0  0  0  0  0  0  0
    9.0910   -0.7740    0.0000 C   0  0  0  0  0  0  0  0  0  0  0  0
   11.6850   -2.2810    0.0000 C   0  0  0  0  0  0  0  0  0  0  0  0
   14.2830   -2.2880    0.0000 C   0  0  0  0  0  0  0  0  0  0  0  0
   10.3920   -0.0280    0.0000 C   0  0  0  0  0  0  0  0  0  0  0  0
    9.0870   -2.2740    0.0000 C   0  0  0  0  0  0  0  0  0  0  0  0
   11.6890   -0.7810    0.0000 C   0  0  0  0  0  0  0  0  0  0  0  0
   10.3840   -3.0280    0.0000 C   0  0  0  0  0  0  0  0  0  0  0  0
   16.8850   -0.7950    0.0000 C   0  0  0  0  0  0  0  0  0  0  0  0
   15.5800   -3.0410    0.0000 C   0  0  0  0  0  0  0  0  0  0  0  0
   15.5880   -0.0410    0.0000 C   0  0  0  0  0  0  0  0  0  0  0  0
   16.8820   -2.2950    0.0000 C   0  0  0  0  0  0  0  0  0  0  0  0
   18.1860   -0.0480    0.0000 C   0  0  0  0  0  0  0  0  0  0  0  0
    0.0040    1.5000    0.0000 C   0  0  0  0  0  0  0  0  0  0  0  0
   -0.0120   -4.5000    0.0000 C   0  0  0  0  0  0  0  0  0  0  0  0
  1 10  1  0  0  0  0
  1 30  1  0  0  0  0
  2 11  1  0  0  0  0
  2 31  1  0  0  0  0
  3 19  1  0  0  0  0
  3 20  1  0  0  0  0
  4 29  2  0  0  0  0
  5 14  1  0  0  0  0
  5 16  1  0  0  0  0
  5 17  1  0  0  0  0
  6 20  1  0  0  0  0
  6 27  2  0  0  0  0
  7 29  1  0  0  0  0
  8  9  1  0  0  0  0
  8 12  2  0  0  0  0
  8 14  1  0  0  0  0
  9 13  2  0  0  0  0
  9 15  1  0  0  0  0
 10 11  2  0  0  0  0
 10 12  1  0  0  0  0
 11 13  1  0  0  0  0
 15 16  1  0  0  0  0
 17 18  1  0  0  0  0
 18 21  2  0  0  0  0
 18 22  1  0  0  0  0
 19 23  2  0  0  0  0
 19 24  1  0  0  0  0
 20 26  2  0  0  0  0
 21 23  1  0  0  0  0
 22 24  2  0  0  0  0
 25 27  1  0  0  0  0
 25 28  2  0  0  0  0
 25 29  1  0  0  0  0
 26 28  1  0  0  0  0
M  END
>  <Activity>
INACTIVE

>  <ActivitySource>
Contino_2013_2

>  <Name>
4

>  <ScoresAndActivity>
EC50 µM: 19 > 10 (sec=2) => si

>  <standard_inchi>
InChI=1S/C24H25N3O4/c1-29-21-11-17-9-10-27(15-19(17)12-22(21)30-2)14-16-3-6-20(7-4-16)31-23-8-5-18(13-26-23)24(25)28/h3-8,11-13H,9-10,14-15H2,1-2H3,(H2,25,28)

>  <standard_inchi_key>
UKVIVARPCXMWDH-UHFFFAOYSA-N

$$$$

  MOE2013           2D

 35 39  0  0  0  0  0  0  0  0999 V2000
    0.0000    0.0000    0.0000 O   0  0  0  0  0  0  0  0  0  0  0  0
  -11.2280   -3.9590    0.0000 O   0  0  0  0  0  0  0  0  0  0  0  0
  -12.7430   -1.3690    0.0000 O   0  0  0  0  0  0  0  0  0  0  0  0
   -3.7430   -1.3200    0.0000 O   0  0  0  0  0  0  0  0  0  0  0  0
    5.2000    9.1220    0.0000 O   0  0  0  0  0  0  0  0  0  0  0  0
   -6.0000   -0.0330    0.0000 N   0  0  0  0  0  0  0  0  0  0  0  0
   -8.2430   -1.3440    0.0000 C   0  0  0  0  0  0  0  0  0  0  0  0
   -9.0000   -0.0500    0.0000 C   0  0  0  0  0  0  0  0  0  0  0  0
   -0.0140    2.5980    0.0000 C   0  0  0  0  0  0  0  0  0  0  0  0
    0.7430    1.3030    0.0000 C   0  0  0  0  0  0  0  0  0  0  0  0
   -6.7430   -1.3360    0.0000 C   0  0  0  0  0  0  0  0  0  0  0  0
  -10.4860   -2.6560    0.0000 C   0  0  0  0  0  0  0  0  0  0  0  0
  -11.2430   -1.3610    0.0000 C   0  0  0  0  0  0  0  0  0  0  0  0
   -8.9860   -2.6480    0.0000 C   0  0  0  0  0  0  0  0  0  0  0  0
    2.2280    3.9090    0.0000 C   0  0  0  0  0  0  0  0  0  0  0  0
   -2.2570    1.2870    0.0000 C   0  0  0  0  0  0  0  0  0  0  0  0
   -4.5000   -0.0250    0.0000 C   0  0  0  0  0  0  0  0  0  0  0  0
  -10.5000   -0.0580    0.0000 C   0  0  0  0  0  0  0  0  0  0  0  0
   -8.2570    1.2540    0.0000 C   0  0  0  0  0  0  0  0  0  0  0  0
    0.7280    3.9010    0.0000 C   0  0  0  0  0  0  0  0  0  0  0  0
   -1.5140    2.5900    0.0000 C   0  0  0  0  0  0  0  0  0  0  0  0
   -6.7570    1.2620    0.0000 C   0  0  0  0  0  0  0  0  0  0  0  0
   -3.7570    1.2780    0.0000 C   0  0  0  0  0  0  0  0  0  0  0  0
    2.9710    5.2130    0.0000 C   0  0  0  0  0  0  0  0  0  0  0  0
    2.2430    1.3110    0.0000 C   0  0  0  0  0  0  0  0  0  0  0  0
    2.9860    2.6140    0.0000 C   0  0  0  0  0  0  0  0  0  0  0  0
   -1.5000   -0.0080    0.0000 C   0  0  0  0  0  0  0  0  0  0  0  0
    2.2140    6.5080    0.0000 C   0  0  0  0  0  0  0  0  0  0  0  0
    4.4710    5.2210    0.0000 C   0  0  0  0  0  0  0  0  0  0  0  0
    4.4570    7.8190    0.0000 C   0  0  0  0  0  0  0  0  0  0  0  0
    2.9570    7.8110    0.0000 C   0  0  0  0  0  0  0  0  0  0  0  0
    5.2140    6.5240    0.0000 C   0  0  0  0  0  0  0  0  0  0  0  0
  -10.4710   -5.2540    0.0000 C   0  0  0  0  0  0  0  0  0  0  0  0
  -13.5000   -0.0740    0.0000 C   0  0  0  0  0  0  0  0  0  0  0  0
    6.7000    9.1300    0.0000 C   0  0  0  0  0  0  0  0  0  0  0  0
  1 10  1  0  0  0  0
  1 27  1  0  0  0  0
  2 12  1  0  0  0  0
  2 33  1  0  0  0  0
  3 13  1  0  0  0  0
  3 34  1  0  0  0  0
  4 17  2  0  0  0  0
  5 30  1  0  0  0  0
  5 35  1  0  0  0  0
  6 11  1  0  0  0  0
  6 17  1  0  0  0  0
  6 22  1  0  0  0  0
  7  8  1  0  0  0  0
  7 11  1  0  0  0  0
  7 14  2  0  0  0  0
  8 18  2  0  0  0  0
  8 19  1  0  0  0  0
  9 10  1  0  0  0  0
  9 20  2  0  0  0  0
  9 21  1  0  0  0  0
 10 25  2  0  0  0  0
 12 13  2  0  0  0  0
 12 14  1  0  0  0  0
 13 18  1  0  0  0  0
 15 20  1  0  0  0  0
 15 24  1  0  0  0  0
 15 26  2  0  0  0  0
 16 21  2  0  0  0  0
 16 23  1  0  0  0  0
 16 27  1  0  0  0  0
 17 23  1  0  0  0  0
 19 22  1  0  0  0  0
 24 28  2  0  0  0  0
 24 29  1  0  0  0  0
 25 26  1  0  0  0  0
 28 31  1  0  0  0  0
 29 32  2  0  0  0  0
 30 31  2  0  0  0  0
 30 32  1  0  0  0  0
M  END
>  <Activity>
INHIBITOR

>  <ActivitySource>
Capparelli_2014

>  <Name>
30

>  <ScoresAndActivity>
EC50 µM: 5.8 < 10 (sec=2) => sa

>  <standard_inchi>
InChI=1S/C29H29NO5/c1-32-25-7-4-20(5-8-25)21-6-9-26-23(14-21)12-19(18-35-26)13-29(31)30-11-10-22-15-27(33-2)28(34-3)16-24(22)17-30/h4-9,12,14-16H,10-11,13,17-18H2,1-3H3

>  <standard_inchi_key>
GQPZYXWVDBTRKO-UHFFFAOYSA-N

$$$$

  MOE2013           2D

 34 38  0  0  1  0  0  0  0  0999 V2000
    0.0000    0.0000    0.0000 O   0  0  0  0  0  0  0  0  0  0  0  0
  -11.2160    3.9950    0.0000 O   0  0  0  0  0  0  0  0  0  0  0  0
  -12.7380    1.4100    0.0000 O   0  0  0  0  0  0  0  0  0  0  0  0
    5.1710   -9.1390    0.0000 O   0  0  0  0  0  0  0  0  0  0  0  0
   -6.0000    0.0520    0.0000 N   0  0  3  0  0  0  0  0  0  0  0  0
   -8.2380    1.3710    0.0000 C   0  0  0  0  0  0  0  0  0  0  0  0
   -9.0000    0.0780    0.0000 C   0  0  0  0  0  0  0  0  0  0  0  0
   -0.0230   -2.5980    0.0000 C   0  0  0  0  0  0  0  0  0  0  0  0
    0.7390   -1.3060    0.0000 C   0  0  0  0  0  0  0  0  0  0  0  0
  -10.4770    2.6890    0.0000 C   0  0  0  0  0  0  0  0  0  0  0  0
  -11.2380    1.3970    0.0000 C   0  0  0  0  0  0  0  0  0  0  0  0
    2.2160   -3.9160    0.0000 C   0  0  0  0  0  0  0  0  0  0  0  0
   -8.9770    2.6760    0.0000 C   0  0  0  0  0  0  0  0  0  0  0  0
  -10.5000    0.0910    0.0000 C   0  0  0  0  0  0  0  0  0  0  0  0
   -6.7380    1.3580    0.0000 C   0  0  0  0  0  0  0  0  0  0  0  0
    0.7160   -3.9040    0.0000 C   0  0  0  0  0  0  0  0  0  0  0  0
   -2.2610   -1.2790    0.0000 C   0  0  0  0  0  0  0  0  0  0  0  0
   -1.5220   -2.5850    0.0000 C   0  0  0  0  0  0  0  0  0  0  0  0
    2.9550   -5.2220    0.0000 C   0  0  0  0  0  0  0  0  0  0  0  0
   -8.2610   -1.2270    0.0000 C   0  0  0  0  0  0  0  0  0  0  0  0
    2.2390   -1.3190    0.0000 C   0  0  0  0  0  0  0  0  0  0  0  0
    2.9770   -2.6240    0.0000 C   0  0  0  0  0  0  0  0  0  0  0  0
   -6.7610   -1.2400    0.0000 C   0  0  0  0  0  0  0  0  0  0  0  0
   -1.5000    0.0130    0.0000 C   0  0  0  0  0  0  0  0  0  0  0  0
   -4.5000    0.0390    0.0000 C   0  0  0  0  0  0  0  0  0  0  0  0
   -3.7610   -1.2660    0.0000 C   0  0  0  0  0  0  0  0  0  0  0  0
    2.1930   -6.5140    0.0000 C   0  0  0  0  0  0  0  0  0  0  0  0
    4.4550   -5.2350    0.0000 C   0  0  0  0  0  0  0  0  0  0  0  0
    4.4320   -7.8330    0.0000 C   0  0  0  0  0  0  0  0  0  0  0  0
    2.9320   -7.8200    0.0000 C   0  0  0  0  0  0  0  0  0  0  0  0
    5.1930   -6.5410    0.0000 C   0  0  0  0  0  0  0  0  0  0  0  0
  -10.4540    5.2870    0.0000 C   0  0  0  0  0  0  0  0  0  0  0  0
  -13.5000    0.1170    0.0000 C   0  0  0  0  0  0  0  0  0  0  0  0
    6.6710   -9.1520    0.0000 C   0  0  0  0  0  0  0  0  0  0  0  0
  1  9  1  0  0  0  0
  1 24  1  0  0  0  0
  2 10  1  0  0  0  0
  2 32  1  0  0  0  0
  3 11  1  0  0  0  0
  3 33  1  0  0  0  0
  4 29  1  0  0  0  0
  4 34  1  0  0  0  0
  5 15  1  0  0  0  0
  5 23  1  0  0  0  0
  5 25  1  0  0  0  0
  6  7  1  0  0  0  0
  6 13  2  0  0  0  0
  6 15  1  0  0  0  0
  7 14  2  0  0  0  0
  7 20  1  0  0  0  0
  8  9  1  0  0  0  0
  8 16  2  0  0  0  0
  8 18  1  0  0  0  0
  9 21  2  0  0  0  0
 10 11  2  0  0  0  0
 10 13  1  0  0  0  0
 11 14  1  0  0  0  0
 12 16  1  0  0  0  0
 12 19  1  0  0  0  0
 12 22  2  0  0  0  0
 17 18  2  0  0  0  0
 17 24  1  0  0  0  0
 17 26  1  0  0  0  0
 19 27  2  0  0  0  0
 19 28  1  0  0  0  0
 20 23  1  0  0  0  0
 21 22  1  0  0  0  0
 25 26  1  0  0  0  0
 27 30  1  0  0  0  0
 28 31  2  0  0  0  0
 29 30  2  0  0  0  0
 29 31  1  0  0  0  0
M  END
>  <Activity>
INHIBITOR

>  <ActivitySource>
Capparelli_2014

>  <Name>
31

>  <ScoresAndActivity>
EC50 µM: 1.2 < 10 (sec=2) => sa

>  <standard_inchi>
InChI=1S/C29H31NO4/c1-31-26-7-4-21(5-8-26)22-6-9-27-24(15-22)14-20(19-34-27)10-12-30-13-11-23-16-28(32-2)29(33-3)17-25(23)18-30/h4-9,14-17H,10-13,18-19H2,1-3H3

>  <standard_inchi_key>
OEPQYKYEXGZHCE-UHFFFAOYSA-N

$$$$

  MOE2013           2D

 33 37  0  0  0  0  0  0  0  0999 V2000
    0.0000    0.0000    0.0000 O   0  0  0  0  0  0  0  0  0  0  0  0
    9.7600   -1.2180    0.0000 O   0  0  0  0  0  0  0  0  0  0  0  0
   -1.8390    4.2070    0.0000 N   0  0  0  0  0  0  0  0  0  0  0  0
   -2.6210    1.7300    0.0000 N   0  0  0  0  0  0  0  0  0  0  0  0
   -0.5460    4.9680    0.0000 N   0  0  0  0  0  0  0  0  0  0  0  0
    2.2390    1.3180    0.0000 N   0  0  0  0  0  0  0  0  0  0  0  0
    6.7600   -1.2430    0.0000 N   0  0  0  0  0  0  0  0  0  0  0  0
   -1.5150    2.7420    0.0000 C   0  0  0  0  0  0  0  0  0  0  0  0
   -3.2690    4.6590    0.0000 C   0  0  0  0  0  0  0  0  0  0  0  0
   -0.0220    2.5980    0.0000 C   0  0  0  0  0  0  0  0  0  0  0  0
   -4.0510    2.1810    0.0000 C   0  0  0  0  0  0  0  0  0  0  0  0
   -4.3750    3.6460    0.0000 C   0  0  0  0  0  0  0  0  0  0  0  0
   -3.5930    6.1230    0.0000 C   0  0  0  0  0  0  0  0  0  0  0  0
    0.5770    3.9730    0.0000 C   0  0  0  0  0  0  0  0  0  0  0  0
    0.7390    1.3050    0.0000 C   0  0  0  0  0  0  0  0  0  0  0  0
   -5.1580    1.1680    0.0000 C   0  0  0  0  0  0  0  0  0  0  0  0
   -2.4870    7.1360    0.0000 C   0  0  0  0  0  0  0  0  0  0  0  0
   -5.0230    6.5750    0.0000 C   0  0  0  0  0  0  0  0  0  0  0  0
   -6.5880    1.6200    0.0000 C   0  0  0  0  0  0  0  0  0  0  0  0
   -4.8340   -0.2960    0.0000 C   0  0  0  0  0  0  0  0  0  0  0  0
   -2.8110    8.6010    0.0000 C   0  0  0  0  0  0  0  0  0  0  0  0
   -5.3470    8.0400    0.0000 C   0  0  0  0  0  0  0  0  0  0  0  0
   -7.6940    0.6070    0.0000 C   0  0  0  0  0  0  0  0  0  0  0  0
   -5.9400   -1.3090    0.0000 C   0  0  0  0  0  0  0  0  0  0  0  0
   -4.2410    9.0520    0.0000 C   0  0  0  0  0  0  0  0  0  0  0  0
    3.0000    0.0250    0.0000 C   0  0  0  0  0  0  0  0  0  0  0  0
   -7.3700   -0.8580    0.0000 C   0  0  0  0  0  0  0  0  0  0  0  0
    4.5000    0.0370    0.0000 C   0  0  0  0  0  0  0  0  0  0  0  0
    5.2610   -1.2550    0.0000 C   0  0  0  0  0  0  0  0  0  0  0  0
    7.5210   -2.5360    0.0000 C   0  0  0  0  0  0  0  0  0  0  0  0
    7.5000    0.0620    0.0000 C   0  0  0  0  0  0  0  0  0  0  0  0
    9.0210   -2.5230    0.0000 C   0  0  0  0  0  0  0  0  0  0  0  0
    9.0000    0.0750    0.0000 C   0  0  0  0  0  0  0  0  0  0  0  0
  1 15  2  0  0  0  0
  2 32  1  0  0  0  0
  2 33  1  0  0  0  0
  3  5  1  0  0  0  0
  3  8  1  0  0  0  0
  3  9  1  0  0  0  0
  4  8  1  0  0  0  0
  4 11  2  0  0  0  0
  5 14  2  0  0  0  0
  6 15  1  0  0  0  0
  6 26  1  0  0  0  0
  7 29  1  0  0  0  0
  7 30  1  0  0  0  0
  7 31  1  0  0  0  0
  8 10  2  0  0  0  0
  9 12  2  0  0  0  0
  9 13  1  0  0  0  0
 10 14  1  0  0  0  0
 10 15  1  0  0  0  0
 11 12  1  0  0  0  0
 11 16  1  0  0  0  0
 13 17  2  0  0  0  0
 13 18  1  0  0  0  0
 16 19  2  0  0  0  0
 16 20  1  0  0  0  0
 17 21  1  0  0  0  0
 18 22  2  0  0  0  0
 19 23  1  0  0  0  0
 20 24  2  0  0  0  0
 21 25  2  0  0  0  0
 22 25  1  0  0  0  0
 23 27  2  0  0  0  0
 24 27  1  0  0  0  0
 26 28  1  0  0  0  0
 28 29  1  0  0  0  0
 30 32  1  0  0  0  0
 31 33  1  0  0  0  0
M  END
>  <Activity>
INACTIVE

>  <ActivitySource>
Krauze_2014

>  <Name>
reversan

>  <ScoresAndActivity>
EC50 µM: 18.4 > 10 (sec=5) => si

>  <standard_inchi>
InChI=1S/C26H27N5O2/c32-26(27-12-7-13-30-14-16-33-17-15-30)22-19-28-31-24(21-10-5-2-6-11-21)18-23(29-25(22)31)20-8-3-1-4-9-20/h1-6,8-11,18-19H,7,12-17H2,(H,27,32)

>  <standard_inchi_key>
JTRXWCLQFAZHGP-UHFFFAOYSA-N

$$$$

  MOE2013           2D

 23 25  0  0  1  0  0  0  0  0999 V2000
    0.0000    0.0000    0.0000 O   0  0  0  0  0  0  0  0  0  0  0  0
    1.1370   -3.0530    0.0000 O   0  0  0  0  0  0  0  0  0  0  0  0
    3.7500    2.3880    0.0000 O   0  0  0  0  0  0  0  0  0  0  0  0
   -3.4950   -0.5800    0.0000 C   0  0  2  0  0  0  0  0  0  0  0  0
   -3.6860    0.9060    0.0000 C   0  0  1  0  0  0  0  0  0  0  0  0
   -4.8790   -0.0020    0.0000 C   0  0  0  0  0  0  0  0  0  0  0  0
   -2.5320   -1.7300    0.0000 C   0  0  0  0  0  0  0  0  0  0  0  0
   -3.0400    2.2600    0.0000 C   0  0  0  0  0  0  0  0  0  0  0  0
    1.3470   -0.6600    0.0000 C   0  0  2  0  0  0  0  0  0  0  0  0
    1.5840    0.8210    0.0000 C   0  0  2  0  0  0  0  0  0  0  0  0
   -1.1000   -2.1760    0.0000 C   0  0  0  0  0  0  0  0  0  0  0  0
   -6.2010    0.7070    0.0000 C   0  0  0  0  0  0  0  0  0  0  0  0
   -5.9220   -1.0810    0.0000 C   0  0  0  0  0  0  0  0  0  0  0  0
    0.3470   -1.7780    0.0000 C   0  0  0  0  0  0  0  0  0  0  0  0
    3.0660    1.0520    0.0000 C   0  0  2  0  0  0  0  0  0  0  0  0
    2.6820   -1.3440    0.0000 C   0  0  0  0  0  0  0  0  0  0  0  0
    3.7450   -0.2860    0.0000 C   0  0  2  0  0  0  0  0  0  0  0  0
   -1.7650    3.0500    0.0000 C   0  0  0  0  0  0  0  0  0  0  0  0
    0.9840    2.1960    0.0000 C   0  0  0  0  0  0  0  0  0  0  0  0
   -0.2650    3.0260    0.0000 C   0  0  0  0  0  0  0  0  0  0  0  0
   -1.1250   -3.6760    0.0000 C   0  0  0  0  0  0  0  0  0  0  0  0
    5.2260   -0.5230    0.0000 C   0  0  0  0  0  0  0  0  0  0  0  0
    0.1800    4.4580    0.0000 C   0  0  0  0  0  0  0  0  0  0  0  0
  2 14  2  0  0  0  0
  4  5  1  0  0  0  0
  4  6  1  0  0  0  0
  4  7  1  1  0  0  0
  5  6  1  0  0  0  0
  5  8  1  1  0  0  0
  6 12  1  0  0  0  0
  6 13  1  0  0  0  0
  7 11  2  0  0  0  0
  8 18  1  0  0  0  0
  9  1  1  1  0  0  0
  9 10  1  0  0  0  0
  9 14  1  0  0  0  0
  9 16  1  0  0  0  0
 10 15  1  0  0  0  0
 10 19  1  1  0  0  0
 11 14  1  0  0  0  0
 11 21  1  0  0  0  0
 15  3  1  1  0  0  0
 15 17  1  0  0  0  0
 16 17  1  0  0  0  0
 17 22  1  1  0  0  0
 18 20  1  0  0  0  0
 19 20  2  0  0  0  0
 20 23  1  0  0  0  0
M  END
>  <Activity>
INACTIVE

>  <ActivitySource>
Reis_2013

>  <Name>
jolkinodiol

>  <ScoresAndActivity>
Fluorescence ratio: 0.84 < 1 (sec=0) => si

>  <standard_inchi>
InChI=1S/C20H30O3/c1-11-6-7-14-15(19(14,4)5)9-12(2)18(22)20(23)10-13(3)17(21)16(20)8-11/h8-9,13-17,21,23H,6-7,10H2,1-5H3/b11-8-,12-9-/t13-,14-,15+,16-,17-,20+/m0/s1

>  <standard_inchi_key>
KFOIXAXPEKLPED-KHCRFMPISA-N

$$$$

  MOE2013           2D

 26 28  0  0  1  0  0  0  0  0999 V2000
    0.0000    0.0000    0.0000 O   0  0  0  0  0  0  0  0  0  0  0  0
    1.5520   -2.3980    0.0000 O   0  0  0  0  0  0  0  0  0  0  0  0
    3.5560    3.2960    0.0000 O   0  0  0  0  0  0  0  0  0  0  0  0
   -0.0070    2.5980    0.0000 O   0  0  0  0  0  0  0  0  0  0  0  0
   -3.3220   -0.4450    0.0000 C   0  0  2  0  0  0  0  0  0  0  0  0
   -3.6740    1.0120    0.0000 C   0  0  1  0  0  0  0  0  0  0  0  0
   -4.7610   -0.0220    0.0000 C   0  0  0  0  0  0  0  0  0  0  0  0
   -2.2390   -1.4820    0.0000 C   0  0  0  0  0  0  0  0  0  0  0  0
    1.5000    0.0040    0.0000 C   0  0  2  0  0  0  0  0  0  0  0  0
   -3.1790    2.4280    0.0000 C   0  0  0  0  0  0  0  0  0  0  0  0
    1.5750    1.5020    0.0000 C   0  0  2  0  0  0  0  0  0  0  0  0
    0.6280   -1.2160    0.0000 C   0  0  0  0  0  0  0  0  0  0  0  0
   -0.7660   -1.7700    0.0000 C   0  0  0  0  0  0  0  0  0  0  0  0
   -6.1520    0.5390    0.0000 C   0  0  0  0  0  0  0  0  0  0  0  0
   -5.6790   -1.2080    0.0000 C   0  0  0  0  0  0  0  0  0  0  0  0
    3.0220    1.8940    0.0000 C   0  0  2  0  0  0  0  0  0  0  0  0
    2.9020   -0.5300    0.0000 C   0  0  0  0  0  0  0  0  0  0  0  0
    3.8430    0.6380    0.0000 C   0  0  2  0  0  0  0  0  0  0  0  0
    0.8280    2.8030    0.0000 C   0  0  0  0  0  0  0  0  0  0  0  0
   -1.9980    3.3520    0.0000 C   0  0  0  0  0  0  0  0  0  0  0  0
   -0.5040    3.4920    0.0000 C   0  0  0  0  0  0  0  0  0  0  0  0
   -0.6280   -3.2630    0.0000 C   0  0  0  0  0  0  0  0  0  0  0  0
   -0.7530    1.2970    0.0000 C   0  0  0  0  0  0  0  0  0  0  0  0
    5.3410    0.5630    0.0000 C   0  0  0  0  0  0  0  0  0  0  0  0
   -0.2180    4.9650    0.0000 C   0  0  0  0  0  0  0  0  0  0  0  0
   -2.2530    1.2930    0.0000 C   0  0  0  0  0  0  0  0  0  0  0  0
  1 23  1  0  0  0  0
  2 12  2  0  0  0  0
  4 23  2  0  0  0  0
  5  6  1  0  0  0  0
  5  7  1  0  0  0  0
  5  8  1  1  0  0  0
  6  7  1  0  0  0  0
  6 10  1  1  0  0  0
  7 14  1  0  0  0  0
  7 15  1  0  0  0  0
  8 13  2  0  0  0  0
  9  1  1  1  0  0  0
  9 11  1  0  0  0  0
  9 12  1  0  0  0  0
  9 17  1  0  0  0  0
 10 20  1  0  0  0  0
 11 16  1  0  0  0  0
 11 19  1  1  0  0  0
 12 13  1  0  0  0  0
 13 22  1  0  0  0  0
 16  3  1  1  0  0  0
 16 18  1  0  0  0  0
 17 18  1  0  0  0  0
 18 24  1  1  0  0  0
 19 21  2  0  0  0  0
 20 21  1  0  0  0  0
 21 25  1  0  0  0  0
 23 26  1  0  0  0  0
M  END
>  <Activity>
INACTIVE

>  <ActivitySource>
Reis_2013

>  <Name>
jolkinol_D

>  <ScoresAndActivity>
Fluorescence ratio: 0.79 < 1 (sec=0) => si

>  <standard_inchi>
InChI=1S/C22H32O4/c1-12-7-8-16-17(21(16,5)6)10-13(2)20(25)22(26-15(4)23)11-14(3)19(24)18(22)9-12/h9-10,14,16-19,24H,7-8,11H2,1-6H3/b12-9-,13-10-/t14-,16-,17+,18-,19-,22+/m0/s1

>  <standard_inchi_key>
VOSTXBQUXUOFQQ-ZIYMKFQYSA-N

$$$$

  MOE2013           2D

 35 37  0  0  1  0  0  0  0  0999 V2000
    0.0000    0.0000    0.0000 O   0  0  0  0  0  0  0  0  0  0  0  0
    4.6180   -1.4790    0.0000 O   0  0  0  0  0  0  0  0  0  0  0  0
   -1.3260   -2.5300    0.0000 O   0  0  0  0  0  0  0  0  0  0  0  0
    0.0200    2.5980    0.0000 O   0  0  0  0  0  0  0  0  0  0  0  0
    4.2310    1.0900    0.0000 O   0  0  0  0  0  0  0  0  0  0  0  0
   -2.0190    2.6750    0.0000 C   0  0  2  0  0  0  0  0  0  0  0  0
   -0.9230    3.6970    0.0000 C   0  0  1  0  0  0  0  0  0  0  0  0
   -2.3570    4.1360    0.0000 C   0  0  0  0  0  0  0  0  0  0  0  0
   -2.3910    1.2220    0.0000 C   0  0  0  0  0  0  0  0  0  0  0  0
    0.5530    3.9620    0.0000 C   0  0  0  0  0  0  0  0  0  0  0  0
    0.7400   -1.3050    0.0000 C   0  0  2  0  0  0  0  0  0  0  0  0
    2.0820   -0.6340    0.0000 C   0  0  2  0  0  0  0  0  0  0  0  0
   -2.5520    5.6230    0.0000 C   0  0  0  0  0  0  0  0  0  0  0  0
   -3.8420    4.3530    0.0000 C   0  0  0  0  0  0  0  0  0  0  0  0
   -1.9180   -0.2020    0.0000 C   0  0  0  0  0  0  0  0  0  0  0  0
   -0.7510   -1.1440    0.0000 C   0  0  0  0  0  0  0  0  0  0  0  0
    3.1340   -1.7020    0.0000 C   0  0  2  0  0  0  0  0  0  0  0  0
    0.9640   -2.7880    0.0000 C   0  0  0  0  0  0  0  0  0  0  0  0
    1.9390    3.3870    0.0000 C   0  0  0  0  0  0  0  0  0  0  0  0
    2.4430   -3.0340    0.0000 C   0  0  2  0  0  0  0  0  0  0  0  0
    2.8480    0.6560    0.0000 C   0  0  0  0  0  0  0  0  0  0  0  0
    2.7940    2.1550    0.0000 C   0  0  0  0  0  0  0  0  0  0  0  0
   -3.1510   -1.0560    0.0000 C   0  0  0  0  0  0  0  0  0  0  0  0
    0.7600    1.2930    0.0000 C   0  0  0  0  0  0  0  0  0  0  0  0
    3.1140   -4.3750    0.0000 C   0  0  0  0  0  0  0  0  0  0  0  0
    5.1660   -0.0820    0.0000 C   0  0  0  0  0  0  0  0  0  0  0  0
    4.2170    2.6290    0.0000 C   0  0  0  0  0  0  0  0  0  0  0  0
    6.6490    0.1410    0.0000 C   0  0  3  0  0  0  0  0  0  0  0  0
    2.2600    1.2820    0.0000 C   0  0  0  0  0  0  0  0  0  0  0  0
    7.1970    1.5370    0.0000 C   0  0  0  0  0  0  0  0  0  0  0  0
    7.5840   -1.0320    0.0000 C   0  0  0  0  0  0  0  0  0  0  0  0
    8.6800    1.7610    0.0000 C   0  0  0  0  0  0  0  0  0  0  0  0
    9.0680   -0.8080    0.0000 C   0  0  0  0  0  0  0  0  0  0  0  0
    9.2280    3.1570    0.0000 C   0  0  0  0  0  0  0  0  0  0  0  0
   10.7120    3.3810    0.0000 C   0  0  0  0  0  0  0  0  0  0  0  0
  1 24  1  0  0  0  0
  2 26  1  0  0  0  0
  3 16  2  0  0  0  0
  4 24  2  0  0  0  0
  5 26  2  0  0  0  0
  6  7  1  0  0  0  0
  6  8  1  0  0  0  0
  6  9  1  1  0  0  0
  7  8  1  0  0  0  0
  7 10  1  1  0  0  0
  8 13  1  0  0  0  0
  8 14  1  0  0  0  0
  9 15  2  0  0  0  0
 10 19  1  0  0  0  0
 11  1  1  1  0  0  0
 11 12  1  0  0  0  0
 11 16  1  0  0  0  0
 11 18  1  0  0  0  0
 12 17  1  0  0  0  0
 12 21  1  1  0  0  0
 15 16  1  0  0  0  0
 15 23  1  0  0  0  0
 17  2  1  1  0  0  0
 17 20  1  0  0  0  0
 18 20  1  0  0  0  0
 19 22  1  0  0  0  0
 20 25  1  1  0  0  0
 21 22  2  0  0  0  0
 22 27  1  0  0  0  0
 24 29  1  0  0  0  0
 26 28  1  0  0  0  0
 28 30  1  0  0  0  0
 28 31  1  0  0  0  0
 30 32  1  0  0  0  0
 31 33  1  0  0  0  0
 32 34  1  0  0  0  0
 34 35  1  0  0  0  0
M  END
>  <Activity>
INHIBITOR

>  <ActivitySource>
Reis_2013

>  <Name>
jolkinoate_G

>  <ScoresAndActivity>
Fluorescence ratio: 10.55 > 10 (sec=0) => si

>  <standard_inchi>
InChI=1S/C30H46O5/c1-9-11-12-22(10-2)28(33)34-26-20(5)17-30(35-21(6)31)25(26)15-18(3)13-14-23-24(29(23,7)8)16-19(4)27(30)32/h15-16,20,22-26H,9-14,17H2,1-8H3/b18-15-,19-16-/t20-,22?,23-,24+,25-,26-,30+/m0/s1

>  <standard_inchi_key>
KWZBHABSDSFOLH-RMLKIYEESA-N

$$$$

  MOE2013           2D

 35 38  0  0  1  0  0  0  0  0999 V2000
    0.0000    0.0000    0.0000 O   0  0  0  0  0  0  0  0  0  0  0  0
    4.6300   -1.4420    0.0000 O   0  0  0  0  0  0  0  0  0  0  0  0
   -1.3060   -2.5400    0.0000 O   0  0  0  0  0  0  0  0  0  0  0  0
   -0.0010    2.5980    0.0000 O   0  0  0  0  0  0  0  0  0  0  0  0
    4.2220    1.1240    0.0000 O   0  0  0  0  0  0  0  0  0  0  0  0
   -2.0410    2.6590    0.0000 C   0  0  2  0  0  0  0  0  0  0  0  0
   -0.9530    3.6890    0.0000 C   0  0  1  0  0  0  0  0  0  0  0  0
   -2.3910    4.1170    0.0000 C   0  0  0  0  0  0  0  0  0  0  0  0
   -2.4000    1.2020    0.0000 C   0  0  0  0  0  0  0  0  0  0  0  0
    0.5210    3.9660    0.0000 C   0  0  0  0  0  0  0  0  0  0  0  0
    0.7510   -1.2990    0.0000 C   0  0  2  0  0  0  0  0  0  0  0  0
    2.0870   -0.6170    0.0000 C   0  0  2  0  0  0  0  0  0  0  0  0
   -2.5980    5.6030    0.0000 C   0  0  0  0  0  0  0  0  0  0  0  0
   -3.8760    4.3220    0.0000 C   0  0  0  0  0  0  0  0  0  0  0  0
   -1.9160   -0.2170    0.0000 C   0  0  0  0  0  0  0  0  0  0  0  0
   -0.7420   -1.1500    0.0000 C   0  0  0  0  0  0  0  0  0  0  0  0
    3.1480   -1.6770    0.0000 C   0  0  2  0  0  0  0  0  0  0  0  0
    0.9860   -2.7800    0.0000 C   0  0  0  0  0  0  0  0  0  0  0  0
    2.4680   -3.0140    0.0000 C   0  0  2  0  0  0  0  0  0  0  0  0
    1.9110    3.4020    0.0000 C   0  0  0  0  0  0  0  0  0  0  0  0
    2.8430    0.6780    0.0000 C   0  0  0  0  0  0  0  0  0  0  0  0
    2.7770    2.1770    0.0000 C   0  0  0  0  0  0  0  0  0  0  0  0
   -3.1420   -1.0820    0.0000 C   0  0  0  0  0  0  0  0  0  0  0  0
    0.7490    1.2990    0.0000 C   0  0  0  0  0  0  0  0  0  0  0  0
    3.1500   -4.3500    0.0000 C   0  0  0  0  0  0  0  0  0  0  0  0
    5.1660   -0.0410    0.0000 C   0  0  0  0  0  0  0  0  0  0  0  0
    4.1960    2.6620    0.0000 C   0  0  0  0  0  0  0  0  0  0  0  0
    6.6480    0.1940    0.0000 C   0  0  0  0  0  0  0  0  0  0  0  0
    2.2490    1.3000    0.0000 C   0  0  0  0  0  0  0  0  0  0  0  0
    7.1840    1.5950    0.0000 C   0  0  0  0  0  0  0  0  0  0  0  0
    7.5920   -0.9710    0.0000 C   0  0  0  0  0  0  0  0  0  0  0  0
    8.6660    1.8310    0.0000 C   0  0  0  0  0  0  0  0  0  0  0  0
    9.0740   -0.7350    0.0000 C   0  0  0  0  0  0  0  0  0  0  0  0
    9.6100    0.6650    0.0000 C   0  0  0  0  0  0  0  0  0  0  0  0
   11.0920    0.9010    0.0000 C   0  0  0  0  0  0  0  0  0  0  0  0
  1 24  1  0  0  0  0
  2 26  1  0  0  0  0
  3 16  2  0  0  0  0
  4 24  2  0  0  0  0
  5 26  2  0  0  0  0
  6  7  1  0  0  0  0
  6  8  1  0  0  0  0
  6  9  1  1  0  0  0
  7  8  1  0  0  0  0
  7 10  1  1  0  0  0
  8 13  1  0  0  0  0
  8 14  1  0  0  0  0
  9 15  2  0  0  0  0
 10 20  1  0  0  0  0
 11  1  1  1  0  0  0
 11 12  1  0  0  0  0
 11 16  1  0  0  0  0
 11 18  1  0  0  0  0
 12 17  1  0  0  0  0
 12 21  1  1  0  0  0
 15 16  1  0  0  0  0
 15 23  1  0  0  0  0
 17  2  1  1  0  0  0
 17 19  1  0  0  0  0
 18 19  1  0  0  0  0
 19 25  1  1  0  0  0
 20 22  1  0  0  0  0
 21 22  2  0  0  0  0
 22 27  1  0  0  0  0
 24 29  1  0  0  0  0
 26 28  1  0  0  0  0
 28 30  1  0  0  0  0
 28 31  2  0  0  0  0
 30 32  2  0  0  0  0
 31 33  1  0  0  0  0
 32 34  1  0  0  0  0
 33 34  2  0  0  0  0
 34 35  1  0  0  0  0
M  END
>  <Activity>
INHIBITOR

>  <ActivitySource>
Reis_2013

>  <Name>
jolkinoate_J

>  <ScoresAndActivity>
Fluorescence ratio: 21.11 > 10 (sec=0) => sa

>  <standard_inchi>
InChI=1S/C30H38O5/c1-17-8-11-22(12-9-17)28(33)34-26-20(4)16-30(35-21(5)31)25(26)14-18(2)10-13-23-24(29(23,6)7)15-19(3)27(30)32/h8-9,11-12,14-15,20,23-26H,10,13,16H2,1-7H3/b18-14-,19-15-/t20-,23-,24+,25-,26-,30+/m0/s1

>  <standard_inchi_key>
LDSMAZYGKKDEKN-HZKUBEGUSA-N

$$$$

  MOE2013           2D

 34 37  0  0  1  0  0  0  0  0999 V2000
    0.0000    0.0000    0.0000 O   0  0  0  0  0  0  0  0  0  0  0  0
   -4.6320    1.4340    0.0000 O   0  0  0  0  0  0  0  0  0  0  0  0
    1.3010    2.5430    0.0000 O   0  0  0  0  0  0  0  0  0  0  0  0
    0.0060   -2.5980    0.0000 O   0  0  0  0  0  0  0  0  0  0  0  0
   -4.2200   -1.1310    0.0000 O   0  0  0  0  0  0  0  0  0  0  0  0
    2.0450   -2.6550    0.0000 C   0  0  2  0  0  0  0  0  0  0  0  0
    0.9590   -3.6880    0.0000 C   0  0  1  0  0  0  0  0  0  0  0  0
    2.3970   -4.1130    0.0000 C   0  0  0  0  0  0  0  0  0  0  0  0
    2.4020   -1.1980    0.0000 C   0  0  0  0  0  0  0  0  0  0  0  0
   -0.7530    1.2970    0.0000 C   0  0  2  0  0  0  0  0  0  0  0  0
   -0.5150   -3.9670    0.0000 C   0  0  0  0  0  0  0  0  0  0  0  0
   -2.0880    0.6140    0.0000 C   0  0  2  0  0  0  0  0  0  0  0  0
    2.6070   -5.5980    0.0000 C   0  0  0  0  0  0  0  0  0  0  0  0
    3.8840   -4.3160    0.0000 C   0  0  0  0  0  0  0  0  0  0  0  0
    1.9160    0.2200    0.0000 C   0  0  0  0  0  0  0  0  0  0  0  0
    0.7400    1.1520    0.0000 C   0  0  0  0  0  0  0  0  0  0  0  0
   -3.1510    1.6720    0.0000 C   0  0  2  0  0  0  0  0  0  0  0  0
   -0.9910    2.7780    0.0000 C   0  0  0  0  0  0  0  0  0  0  0  0
   -2.4730    3.0100    0.0000 C   0  0  2  0  0  0  0  0  0  0  0  0
   -1.9060   -3.4060    0.0000 C   0  0  0  0  0  0  0  0  0  0  0  0
   -2.8420   -0.6830    0.0000 C   0  0  0  0  0  0  0  0  0  0  0  0
   -2.7730   -2.1820    0.0000 C   0  0  0  0  0  0  0  0  0  0  0  0
    3.1410    1.0870    0.0000 C   0  0  0  0  0  0  0  0  0  0  0  0
   -0.7470   -1.3010    0.0000 C   0  0  0  0  0  0  0  0  0  0  0  0
   -3.1570    4.3450    0.0000 C   0  0  0  0  0  0  0  0  0  0  0  0
   -5.1660    0.0320    0.0000 C   0  0  0  0  0  0  0  0  0  0  0  0
   -4.1920   -2.6690    0.0000 C   0  0  0  0  0  0  0  0  0  0  0  0
   -6.6470   -0.2050    0.0000 C   0  0  0  0  0  0  0  0  0  0  0  0
   -2.2470   -1.3040    0.0000 C   0  0  0  0  0  0  0  0  0  0  0  0
   -7.1820   -1.6070    0.0000 C   0  0  0  0  0  0  0  0  0  0  0  0
   -7.5940    0.9580    0.0000 C   0  0  0  0  0  0  0  0  0  0  0  0
   -8.6630   -1.8450    0.0000 C   0  0  0  0  0  0  0  0  0  0  0  0
   -9.0750    0.7200    0.0000 C   0  0  0  0  0  0  0  0  0  0  0  0
   -9.6090   -0.6810    0.0000 C   0  0  0  0  0  0  0  0  0  0  0  0
  1 24  1  0  0  0  0
  2 26  1  0  0  0  0
  3 16  2  0  0  0  0
  4 24  2  0  0  0  0
  5 26  2  0  0  0  0
  6  7  1  0  0  0  0
  6  8  1  0  0  0  0
  6  9  1  1  0  0  0
  7  8  1  0  0  0  0
  7 11  1  1  0  0  0
  8 13  1  0  0  0  0
  8 14  1  0  0  0  0
  9 15  2  0  0  0  0
 10  1  1  1  0  0  0
 10 12  1  0  0  0  0
 10 16  1  0  0  0  0
 10 18  1  0  0  0  0
 11 20  1  0  0  0  0
 12 17  1  0  0  0  0
 12 21  1  1  0  0  0
 15 16  1  0  0  0  0
 15 23  1  0  0  0  0
 17  2  1  1  0  0  0
 17 19  1  0  0  0  0
 18 19  1  0  0  0  0
 19 25  1  1  0  0  0
 20 22  1  0  0  0  0
 21 22  2  0  0  0  0
 22 27  1  0  0  0  0
 24 29  1  0  0  0  0
 26 28  1  0  0  0  0
 28 30  2  0  0  0  0
 28 31  1  0  0  0  0
 30 32  1  0  0  0  0
 31 33  2  0  0  0  0
 32 34  2  0  0  0  0
 33 34  1  0  0  0  0
M  END
>  <Activity>
INHIBITOR

>  <ActivitySource>
Reis_2013

>  <Name>
jolkinoate_I

>  <ScoresAndActivity>
Fluorescence ratio: 24.15 > 10 (sec=0) => sa

>  <standard_inchi>
InChI=1S/C29H36O5/c1-17-12-13-22-23(28(22,5)6)15-18(2)26(31)29(34-20(4)30)16-19(3)25(24(29)14-17)33-27(32)21-10-8-7-9-11-21/h7-11,14-15,19,22-25H,12-13,16H2,1-6H3/b17-14-,18-15-/t19-,22-,23+,24-,25-,29+/m0/s1

>  <standard_inchi_key>
RCRLQWUZTHWEMH-UDGAWLKLSA-N

$$$$

  MOE2013           2D

 50 55  0  0  1  0  0  0  0  0999 V2000
    0.0000    0.0000    0.0000 S   0  0  0  0  0  0  0  0  0  0  0  0
   -1.3110   -2.2430    0.0000 S   0  0  0  0  0  0  0  0  0  0  0  0
    1.5000   -0.0080    0.0000 O   0  0  0  0  0  0  0  0  0  0  0  0
   -1.5000    0.0080    0.0000 O   0  0  0  0  0  0  0  0  0  0  0  0
   -2.0540   -0.9400    0.0000 O   0  0  0  0  0  0  0  0  0  0  0  0
   -0.5670   -3.5460    0.0000 O   0  0  0  0  0  0  0  0  0  0  0  0
    1.3030    0.7430    0.0000 O   0  0  0  0  0  0  0  0  0  0  0  0
   18.1790   -1.5940    0.0000 O   0  0  0  0  0  0  0  0  0  0  0  0
   18.1630   -4.5940    0.0000 O   0  0  0  0  0  0  0  0  0  0  0  0
   -0.0080   -1.5000    0.0000 N   0  0  0  0  0  0  0  0  0  0  0  0
    3.9010    0.7300    0.0000 N   0  0  0  0  0  0  0  0  0  0  0  0
   11.6800   -2.3100    0.0000 N   0  0  3  0  0  0  0  0  0  0  0  0
    1.2870   -2.2570    0.0000 C   0  0  0  0  0  0  0  0  0  0  0  0
   -2.6140   -2.9870    0.0000 C   0  0  0  0  0  0  0  0  0  0  0  0
    0.0080    1.5000    0.0000 C   0  0  0  0  0  0  0  0  0  0  0  0
    2.5900   -1.5130    0.0000 C   0  0  0  0  0  0  0  0  0  0  0  0
    1.2800   -3.7570    0.0000 C   0  0  0  0  0  0  0  0  0  0  0  0
    2.5980   -0.0130    0.0000 C   0  0  0  0  0  0  0  0  0  0  0  0
    3.8860   -2.2700    0.0000 C   0  0  0  0  0  0  0  0  0  0  0  0
   -3.9090   -2.2300    0.0000 C   0  0  0  0  0  0  0  0  0  0  0  0
   -1.2870    2.2570    0.0000 C   0  0  0  0  0  0  0  0  0  0  0  0
   -2.6210   -4.4870    0.0000 C   0  0  0  0  0  0  0  0  0  0  0  0
    1.3110    2.2430    0.0000 C   0  0  0  0  0  0  0  0  0  0  0  0
    2.5750   -4.5130    0.0000 C   0  0  0  0  0  0  0  0  0  0  0  0
    3.8780   -3.7700    0.0000 C   0  0  0  0  0  0  0  0  0  0  0  0
   -5.2120   -2.9730    0.0000 C   0  0  0  0  0  0  0  0  0  0  0  0
   -1.2800    3.7570    0.0000 C   0  0  0  0  0  0  0  0  0  0  0  0
   -3.9240   -5.2300    0.0000 C   0  0  0  0  0  0  0  0  0  0  0  0
    1.3180    3.7430    0.0000 C   0  0  0  0  0  0  0  0  0  0  0  0
    5.1960   -0.0270    0.0000 C   0  0  0  0  0  0  0  0  0  0  0  0
   -5.2190   -4.4730    0.0000 C   0  0  0  0  0  0  0  0  0  0  0  0
    0.0230    4.5000    0.0000 C   0  0  0  0  0  0  0  0  0  0  0  0
   14.2780   -2.3240    0.0000 C   0  0  0  0  0  0  0  0  0  0  0  0
   14.2700   -3.8240    0.0000 C   0  0  0  0  0  0  0  0  0  0  0  0
   16.8760   -2.3370    0.0000 C   0  0  0  0  0  0  0  0  0  0  0  0
   16.8680   -3.8370    0.0000 C   0  0  0  0  0  0  0  0  0  0  0  0
   15.5800   -1.5800    0.0000 C   0  0  0  0  0  0  0  0  0  0  0  0
   15.5650   -4.5800    0.0000 C   0  0  0  0  0  0  0  0  0  0  0  0
   12.9820   -1.5670    0.0000 C   0  0  0  0  0  0  0  0  0  0  0  0
    5.1880   -1.5270    0.0000 C   0  0  0  0  0  0  0  0  0  0  0  0
    6.4990    0.7160    0.0000 C   0  0  0  0  0  0  0  0  0  0  0  0
   12.9670   -4.5670    0.0000 C   0  0  0  0  0  0  0  0  0  0  0  0
    7.7860   -1.5400    0.0000 C   0  0  0  0  0  0  0  0  0  0  0  0
   11.6720   -3.8100    0.0000 C   0  0  0  0  0  0  0  0  0  0  0  0
    6.4840   -2.2830    0.0000 C   0  0  0  0  0  0  0  0  0  0  0  0
    7.7940   -0.0400    0.0000 C   0  0  0  0  0  0  0  0  0  0  0  0
   10.3840   -1.5540    0.0000 C   0  0  0  0  0  0  0  0  0  0  0  0
    9.0820   -2.2970    0.0000 C   0  0  0  0  0  0  0  0  0  0  0  0
   18.1860   -0.0940    0.0000 C   0  0  0  0  0  0  0  0  0  0  0  0
   18.1550   -6.0940    0.0000 C   0  0  0  0  0  0  0  0  0  0  0  0
  1  3  2  0  0  0  0
  1  4  2  0  0  0  0
  1 10  1  0  0  0  0
  1 15  1  0  0  0  0
  2  5  2  0  0  0  0
  2  6  2  0  0  0  0
  2 10  1  0  0  0  0
  2 14  1  0  0  0  0
  7 18  2  0  0  0  0
  8 35  1  0  0  0  0
  8 49  1  0  0  0  0
  9 36  1  0  0  0  0
  9 50  1  0  0  0  0
 10 13  1  0  0  0  0
 11 18  1  0  0  0  0
 11 30  1  0  0  0  0
 12 39  1  0  0  0  0
 12 44  1  0  0  0  0
 12 47  1  0  0  0  0
 13 16  2  0  0  0  0
 13 17  1  0  0  0  0
 14 20  2  0  0  0  0
 14 22  1  0  0  0  0
 15 21  2  0  0  0  0
 15 23  1  0  0  0  0
 16 18  1  0  0  0  0
 16 19  1  0  0  0  0
 17 24  2  0  0  0  0
 19 25  2  0  0  0  0
 20 26  1  0  0  0  0
 21 27  1  0  0  0  0
 22 28  2  0  0  0  0
 23 29  2  0  0  0  0
 24 25  1  0  0  0  0
 26 31  2  0  0  0  0
 27 32  2  0  0  0  0
 28 31  1  0  0  0  0
 29 32  1  0  0  0  0
 30 40  2  0  0  0  0
 30 41  1  0  0  0  0
 33 34  1  0  0  0  0
 33 37  2  0  0  0  0
 33 39  1  0  0  0  0
 34 38  2  0  0  0  0
 34 42  1  0  0  0  0
 35 36  2  0  0  0  0
 35 37  1  0  0  0  0
 36 38  1  0  0  0  0
 40 45  1  0  0  0  0
 41 46  2  0  0  0  0
 42 44  1  0  0  0  0
 43 45  2  0  0  0  0
 43 46  1  0  0  0  0
 43 48  1  0  0  0  0
 47 48  1  0  0  0  0
M  END
>  <Activity>
INACTIVE

>  <ActivitySource>
Li_2015

>  <Name>
1

>  <ScoresAndActivity>
Percentage inhibition: 7 < 50 (sec=10) => si

>  <standard_inchi>
InChI=1S/C38H37N3O7S2/c1-47-36-25-29-22-24-40(27-30(29)26-37(36)48-2)23-21-28-17-19-31(20-18-28)39-38(42)34-15-9-10-16-35(34)41(49(43,44)32-11-5-3-6-12-32)50(45,46)33-13-7-4-8-14-33/h3-20,25-26H,21-24,27H2,1-2H3,(H,39,42)

>  <standard_inchi_key>
TWNDUKAXRORGCW-UHFFFAOYSA-N

$$$$

  MOE2013           2D

 46 50  0  0  1  0  0  0  0  0999 V2000
    0.0000    0.0000    0.0000 S   0  0  0  0  0  0  0  0  0  0  0  0
    0.7590   -1.2940    0.0000 O   0  0  0  0  0  0  0  0  0  0  0  0
   -0.7590    1.2940    0.0000 O   0  0  0  0  0  0  0  0  0  0  0  0
   -1.3370    5.2400    0.0000 O   0  0  0  0  0  0  0  0  0  0  0  0
    1.2500    6.7590    0.0000 O   0  0  0  0  0  0  0  0  0  0  0  0
    3.8920    0.7780    0.0000 O   0  0  0  0  0  0  0  0  0  0  0  0
   19.4800    0.8910    0.0000 O   0  0  0  0  0  0  0  0  0  0  0  0
   19.5010   -2.1090    0.0000 O   0  0  0  0  0  0  0  0  0  0  0  0
    1.2940    0.7590    0.0000 N   0  0  0  0  0  0  0  0  0  0  0  0
    5.1740    3.0370    0.0000 N   0  0  0  0  0  0  0  0  0  0  0  0
   12.9900    0.0940    0.0000 N   0  0  3  0  0  0  0  0  0  0  0  0
    1.2830    2.2590    0.0000 C   0  0  0  0  0  0  0  0  0  0  0  0
    2.5760    3.0190    0.0000 C   0  0  0  0  0  0  0  0  0  0  0  0
   -0.0320    4.5000    0.0000 C   0  0  0  0  0  0  0  0  0  0  0  0
    1.2610    5.2590    0.0000 C   0  0  0  0  0  0  0  0  0  0  0  0
   -0.0220    3.0000    0.0000 C   0  0  0  0  0  0  0  0  0  0  0  0
    2.5660    4.5190    0.0000 C   0  0  0  0  0  0  0  0  0  0  0  0
    3.8810    2.2780    0.0000 C   0  0  0  0  0  0  0  0  0  0  0  0
   -1.2940   -0.7590    0.0000 C   0  0  0  0  0  0  0  0  0  0  0  0
   15.5880    0.1120    0.0000 C   0  0  0  0  0  0  0  0  0  0  0  0
   15.5990   -1.3880    0.0000 C   0  0  0  0  0  0  0  0  0  0  0  0
   18.1860    0.1310    0.0000 C   0  0  0  0  0  0  0  0  0  0  0  0
   18.1970   -1.3690    0.0000 C   0  0  0  0  0  0  0  0  0  0  0  0
   16.8820    0.8720    0.0000 C   0  0  0  0  0  0  0  0  0  0  0  0
   16.9030   -2.1280    0.0000 C   0  0  0  0  0  0  0  0  0  0  0  0
   -1.2830   -2.2590    0.0000 C   0  0  0  0  0  0  0  0  0  0  0  0
   -2.5980   -0.0190    0.0000 C   0  0  0  0  0  0  0  0  0  0  0  0
   14.2840    0.8530    0.0000 C   0  0  0  0  0  0  0  0  0  0  0  0
    6.4790    2.2970    0.0000 C   0  0  0  0  0  0  0  0  0  0  0  0
   14.3050   -2.1470    0.0000 C   0  0  0  0  0  0  0  0  0  0  0  0
   13.0010   -1.4060    0.0000 C   0  0  0  0  0  0  0  0  0  0  0  0
   -2.5760   -3.0190    0.0000 C   0  0  0  0  0  0  0  0  0  0  0  0
   -3.8920   -0.7780    0.0000 C   0  0  0  0  0  0  0  0  0  0  0  0
   -3.8810   -2.2780    0.0000 C   0  0  0  0  0  0  0  0  0  0  0  0
    9.0880    0.8160    0.0000 C   0  0  0  0  0  0  0  0  0  0  0  0
   11.6860    0.8340    0.0000 C   0  0  0  0  0  0  0  0  0  0  0  0
    7.7720    3.0560    0.0000 C   0  0  0  0  0  0  0  0  0  0  0  0
    6.4900    0.7970    0.0000 C   0  0  0  0  0  0  0  0  0  0  0  0
   10.3920    0.0750    0.0000 C   0  0  0  0  0  0  0  0  0  0  0  0
    9.0770    2.3160    0.0000 C   0  0  0  0  0  0  0  0  0  0  0  0
    7.7940    0.0560    0.0000 C   0  0  0  0  0  0  0  0  0  0  0  0
   -1.3480    6.7400    0.0000 C   0  0  0  0  0  0  0  0  0  0  0  0
    2.5440    7.5190    0.0000 C   0  0  0  0  0  0  0  0  0  0  0  0
   -5.1740   -3.0370    0.0000 C   0  0  0  0  0  0  0  0  0  0  0  0
   19.4690    2.3900    0.0000 C   0  0  0  0  0  0  0  0  0  0  0  0
   19.5120   -3.6090    0.0000 C   0  0  0  0  0  0  0  0  0  0  0  0
  1  2  2  0  0  0  0
  1  3  2  0  0  0  0
  1  9  1  0  0  0  0
  1 19  1  0  0  0  0
  4 14  1  0  0  0  0
  4 42  1  0  0  0  0
  5 15  1  0  0  0  0
  5 43  1  0  0  0  0
  6 18  2  0  0  0  0
  7 22  1  0  0  0  0
  7 45  1  0  0  0  0
  8 23  1  0  0  0  0
  8 46  1  0  0  0  0
  9 12  1  0  0  0  0
 10 18  1  0  0  0  0
 10 29  1  0  0  0  0
 11 28  1  0  0  0  0
 11 31  1  0  0  0  0
 11 36  1  0  0  0  0
 12 13  1  0  0  0  0
 12 16  2  0  0  0  0
 13 17  2  0  0  0  0
 13 18  1  0  0  0  0
 14 15  2  0  0  0  0
 14 16  1  0  0  0  0
 15 17  1  0  0  0  0
 19 26  2  0  0  0  0
 19 27  1  0  0  0  0
 20 21  1  0  0  0  0
 20 24  2  0  0  0  0
 20 28  1  0  0  0  0
 21 25  2  0  0  0  0
 21 30  1  0  0  0  0
 22 23  2  0  0  0  0
 22 24  1  0  0  0  0
 23 25  1  0  0  0  0
 26 32  1  0  0  0  0
 27 33  2  0  0  0  0
 29 37  2  0  0  0  0
 29 38  1  0  0  0  0
 30 31  1  0  0  0  0
 32 34  2  0  0  0  0
 33 34  1  0  0  0  0
 34 44  1  0  0  0  0
 35 39  1  0  0  0  0
 35 40  2  0  0  0  0
 35 41  1  0  0  0  0
 36 39  1  0  0  0  0
 37 40  1  0  0  0  0
 38 41  2  0  0  0  0
M  END
>  <Activity>
INACTIVE

>  <ActivitySource>
Li_2015

>  <Name>
18

>  <ScoresAndActivity>
Percentage inhibition: 1 < 50 (sec=10) => si

>  <standard_inchi>
InChI=1S/C35H39N3O7S/c1-23-6-12-28(13-7-23)46(40,41)37-30-21-34(45-5)33(44-4)20-29(30)35(39)36-27-10-8-24(9-11-27)14-16-38-17-15-25-18-31(42-2)32(43-3)19-26(25)22-38/h6-13,18-21,37H,14-17,22H2,1-5H3,(H,36,39)

>  <standard_inchi_key>
XOPAKEOAECZGSG-UHFFFAOYSA-N

$$$$

  MOE2013           2D

 49 53  0  0  1  0  0  0  0  0999 V2000
    0.0000    0.0000    0.0000 S   0  0  0  0  0  0  0  0  0  0  0  0
    0.7550   -1.2960    0.0000 O   0  0  0  0  0  0  0  0  0  0  0  0
   -0.7550    1.2960    0.0000 O   0  0  0  0  0  0  0  0  0  0  0  0
   -1.3190    5.2450    0.0000 O   0  0  0  0  0  0  0  0  0  0  0  0
    1.2740    6.7550    0.0000 O   0  0  0  0  0  0  0  0  0  0  0  0
    3.8940    0.7650    0.0000 O   0  0  0  0  0  0  0  0  0  0  0  0
   15.6110   -5.9410    0.0000 O   0  0  0  0  0  0  0  0  0  0  0  0
   18.2030   -4.4310    0.0000 O   0  0  0  0  0  0  0  0  0  0  0  0
    1.2960    0.7550    0.0000 N   0  0  0  0  0  0  0  0  0  0  0  0
    5.1850    3.0200    0.0000 N   0  0  0  0  0  0  0  0  0  0  0  0
   12.9900    0.0490    0.0000 N   0  0  3  0  0  0  0  0  0  0  0  0
    1.2900    2.2550    0.0000 C   0  0  0  0  0  0  0  0  0  0  0  0
    2.5870    3.0100    0.0000 C   0  0  0  0  0  0  0  0  0  0  0  0
   -1.2960   -0.7550    0.0000 C   0  0  0  0  0  0  0  0  0  0  0  0
   -0.0170    4.5000    0.0000 C   0  0  0  0  0  0  0  0  0  0  0  0
    1.2790    5.2550    0.0000 C   0  0  0  0  0  0  0  0  0  0  0  0
   -0.0110    3.0000    0.0000 C   0  0  0  0  0  0  0  0  0  0  0  0
    2.5810    4.5100    0.0000 C   0  0  0  0  0  0  0  0  0  0  0  0
    3.8890    2.2650    0.0000 C   0  0  0  0  0  0  0  0  0  0  0  0
   14.2980   -2.1960    0.0000 C   0  0  0  0  0  0  0  0  0  0  0  0
   15.5940   -1.4410    0.0000 C   0  0  0  0  0  0  0  0  0  0  0  0
   -2.5980   -0.0100    0.0000 C   0  0  0  0  0  0  0  0  0  0  0  0
   -1.2900   -2.2550    0.0000 C   0  0  0  0  0  0  0  0  0  0  0  0
   -3.8890   -2.2650    0.0000 C   0  0  0  0  0  0  0  0  0  0  0  0
   15.6050   -4.4410    0.0000 C   0  0  0  0  0  0  0  0  0  0  0  0
   16.9020   -3.6860    0.0000 C   0  0  0  0  0  0  0  0  0  0  0  0
   -3.8940   -0.7650    0.0000 C   0  0  0  0  0  0  0  0  0  0  0  0
   -2.5870   -3.0100    0.0000 C   0  0  0  0  0  0  0  0  0  0  0  0
   -5.1850   -3.0200    0.0000 C   0  0  0  0  0  0  0  0  0  0  0  0
   14.3040   -3.6960    0.0000 C   0  0  0  0  0  0  0  0  0  0  0  0
   16.8960   -2.1860    0.0000 C   0  0  0  0  0  0  0  0  0  0  0  0
    6.4870    2.2740    0.0000 C   0  0  0  0  0  0  0  0  0  0  0  0
   12.9960   -1.4510    0.0000 C   0  0  0  0  0  0  0  0  0  0  0  0
   15.5880    0.0590    0.0000 C   0  0  0  0  0  0  0  0  0  0  0  0
   14.2860    0.8040    0.0000 C   0  0  0  0  0  0  0  0  0  0  0  0
    9.0900    0.7840    0.0000 C   0  0  0  0  0  0  0  0  0  0  0  0
   11.6880    0.7940    0.0000 C   0  0  0  0  0  0  0  0  0  0  0  0
    6.4920    0.7740    0.0000 C   0  0  0  0  0  0  0  0  0  0  0  0
    7.7830    3.0290    0.0000 C   0  0  0  0  0  0  0  0  0  0  0  0
   10.3920    0.0390    0.0000 C   0  0  0  0  0  0  0  0  0  0  0  0
    7.7940    0.0290    0.0000 C   0  0  0  0  0  0  0  0  0  0  0  0
    9.0850    2.2840    0.0000 C   0  0  0  0  0  0  0  0  0  0  0  0
   -4.4300   -4.3160    0.0000 C   0  0  0  0  0  0  0  0  0  0  0  0
   -5.9400   -1.7230    0.0000 C   0  0  0  0  0  0  0  0  0  0  0  0
   -6.4810   -3.7740    0.0000 C   0  0  0  0  0  0  0  0  0  0  0  0
   -1.3240    6.7450    0.0000 C   0  0  0  0  0  0  0  0  0  0  0  0
    2.5700    7.5100    0.0000 C   0  0  0  0  0  0  0  0  0  0  0  0
   14.3150   -6.6960    0.0000 C   0  0  0  0  0  0  0  0  0  0  0  0
   19.5000   -3.6760    0.0000 C   0  0  0  0  0  0  0  0  0  0  0  0
  1  2  2  0  0  0  0
  1  3  2  0  0  0  0
  1  9  1  0  0  0  0
  1 14  1  0  0  0  0
  4 15  1  0  0  0  0
  4 46  1  0  0  0  0
  5 16  1  0  0  0  0
  5 47  1  0  0  0  0
  6 19  2  0  0  0  0
  7 25  1  0  0  0  0
  7 48  1  0  0  0  0
  8 26  1  0  0  0  0
  8 49  1  0  0  0  0
  9 12  1  0  0  0  0
 10 19  1  0  0  0  0
 10 32  1  0  0  0  0
 11 33  1  0  0  0  0
 11 35  1  0  0  0  0
 11 37  1  0  0  0  0
 12 13  1  0  0  0  0
 12 17  2  0  0  0  0
 13 18  2  0  0  0  0
 13 19  1  0  0  0  0
 14 22  2  0  0  0  0
 14 23  1  0  0  0  0
 15 16  2  0  0  0  0
 15 17  1  0  0  0  0
 16 18  1  0  0  0  0
 20 21  1  0  0  0  0
 20 30  2  0  0  0  0
 20 33  1  0  0  0  0
 21 31  2  0  0  0  0
 21 34  1  0  0  0  0
 22 27  1  0  0  0  0
 23 28  2  0  0  0  0
 24 27  2  0  0  0  0
 24 28  1  0  0  0  0
 24 29  1  0  0  0  0
 25 26  2  0  0  0  0
 25 30  1  0  0  0  0
 26 31  1  0  0  0  0
 29 43  1  0  0  0  0
 29 44  1  0  0  0  0
 29 45  1  0  0  0  0
 32 38  2  0  0  0  0
 32 39  1  0  0  0  0
 34 35  1  0  0  0  0
 36 40  1  0  0  0  0
 36 41  2  0  0  0  0
 36 42  1  0  0  0  0
 37 40  1  0  0  0  0
 38 41  1  0  0  0  0
 39 42  2  0  0  0  0
M  END
>  <Activity>
INHIBITOR

>  <ActivitySource>
Li_2015

>  <Name>
16

>  <ScoresAndActivity>
Percentage inhibition: 70 > 50 (sec=0) => sa

>  <standard_inchi>
InChI=1S/C38H45N3O7S/c1-38(2,3)28-10-14-30(15-11-28)49(43,44)40-32-23-36(48-7)35(47-6)22-31(32)37(42)39-29-12-8-25(9-13-29)16-18-41-19-17-26-20-33(45-4)34(46-5)21-27(26)24-41/h8-15,20-23,40H,16-19,24H2,1-7H3,(H,39,42)

>  <standard_inchi_key>
JNNLOWPEDUXZCE-UHFFFAOYSA-N

$$$$

  MOE2013           2D

 49 53  0  0  1  0  0  0  0  0999 V2000
    0.0000    0.0000    0.0000 S   0  0  0  0  0  0  0  0  0  0  0  0
   -4.4300   -4.3160    0.0000 F   0  0  0  0  0  0  0  0  0  0  0  0
   -5.9400   -1.7230    0.0000 F   0  0  0  0  0  0  0  0  0  0  0  0
   -6.4810   -3.7740    0.0000 F   0  0  0  0  0  0  0  0  0  0  0  0
    0.7550   -1.2960    0.0000 O   0  0  0  0  0  0  0  0  0  0  0  0
   -0.7550    1.2960    0.0000 O   0  0  0  0  0  0  0  0  0  0  0  0
   -1.3190    5.2450    0.0000 O   0  0  0  0  0  0  0  0  0  0  0  0
    1.2740    6.7550    0.0000 O   0  0  0  0  0  0  0  0  0  0  0  0
    3.8940    0.7650    0.0000 O   0  0  0  0  0  0  0  0  0  0  0  0
   15.6110   -5.9410    0.0000 O   0  0  0  0  0  0  0  0  0  0  0  0
   18.2030   -4.4310    0.0000 O   0  0  0  0  0  0  0  0  0  0  0  0
    1.2960    0.7550    0.0000 N   0  0  0  0  0  0  0  0  0  0  0  0
    5.1850    3.0200    0.0000 N   0  0  0  0  0  0  0  0  0  0  0  0
   12.9900    0.0490    0.0000 N   0  0  3  0  0  0  0  0  0  0  0  0
    1.2900    2.2550    0.0000 C   0  0  0  0  0  0  0  0  0  0  0  0
    2.5870    3.0100    0.0000 C   0  0  0  0  0  0  0  0  0  0  0  0
   -1.2960   -0.7550    0.0000 C   0  0  0  0  0  0  0  0  0  0  0  0
   -0.0170    4.5000    0.0000 C   0  0  0  0  0  0  0  0  0  0  0  0
    1.2790    5.2550    0.0000 C   0  0  0  0  0  0  0  0  0  0  0  0
   -0.0110    3.0000    0.0000 C   0  0  0  0  0  0  0  0  0  0  0  0
    2.5810    4.5100    0.0000 C   0  0  0  0  0  0  0  0  0  0  0  0
    3.8890    2.2650    0.0000 C   0  0  0  0  0  0  0  0  0  0  0  0
   -3.8890   -2.2650    0.0000 C   0  0  0  0  0  0  0  0  0  0  0  0
   -1.2900   -2.2550    0.0000 C   0  0  0  0  0  0  0  0  0  0  0  0
   -2.5980   -0.0100    0.0000 C   0  0  0  0  0  0  0  0  0  0  0  0
   14.2980   -2.1960    0.0000 C   0  0  0  0  0  0  0  0  0  0  0  0
   15.5940   -1.4410    0.0000 C   0  0  0  0  0  0  0  0  0  0  0  0
   -5.1850   -3.0200    0.0000 C   0  0  0  0  0  0  0  0  0  0  0  0
   -2.5870   -3.0100    0.0000 C   0  0  0  0  0  0  0  0  0  0  0  0
   -3.8940   -0.7650    0.0000 C   0  0  0  0  0  0  0  0  0  0  0  0
   15.6050   -4.4410    0.0000 C   0  0  0  0  0  0  0  0  0  0  0  0
   16.9020   -3.6860    0.0000 C   0  0  0  0  0  0  0  0  0  0  0  0
   14.3040   -3.6960    0.0000 C   0  0  0  0  0  0  0  0  0  0  0  0
   16.8960   -2.1860    0.0000 C   0  0  0  0  0  0  0  0  0  0  0  0
    6.4870    2.2740    0.0000 C   0  0  0  0  0  0  0  0  0  0  0  0
   12.9960   -1.4510    0.0000 C   0  0  0  0  0  0  0  0  0  0  0  0
   15.5880    0.0590    0.0000 C   0  0  0  0  0  0  0  0  0  0  0  0
   14.2860    0.8040    0.0000 C   0  0  0  0  0  0  0  0  0  0  0  0
    9.0900    0.7840    0.0000 C   0  0  0  0  0  0  0  0  0  0  0  0
    6.4920    0.7740    0.0000 C   0  0  0  0  0  0  0  0  0  0  0  0
    7.7830    3.0290    0.0000 C   0  0  0  0  0  0  0  0  0  0  0  0
   11.6880    0.7940    0.0000 C   0  0  0  0  0  0  0  0  0  0  0  0
    7.7940    0.0290    0.0000 C   0  0  0  0  0  0  0  0  0  0  0  0
    9.0850    2.2840    0.0000 C   0  0  0  0  0  0  0  0  0  0  0  0
   10.3920    0.0390    0.0000 C   0  0  0  0  0  0  0  0  0  0  0  0
   -1.3240    6.7450    0.0000 C   0  0  0  0  0  0  0  0  0  0  0  0
    2.5700    7.5100    0.0000 C   0  0  0  0  0  0  0  0  0  0  0  0
   14.3150   -6.6960    0.0000 C   0  0  0  0  0  0  0  0  0  0  0  0
   19.5000   -3.6760    0.0000 C   0  0  0  0  0  0  0  0  0  0  0  0
  1  5  2  0  0  0  0
  1  6  2  0  0  0  0
  1 12  1  0  0  0  0
  1 17  1  0  0  0  0
  2 28  1  0  0  0  0
  3 28  1  0  0  0  0
  4 28  1  0  0  0  0
  7 18  1  0  0  0  0
  7 46  1  0  0  0  0
  8 19  1  0  0  0  0
  8 47  1  0  0  0  0
  9 22  2  0  0  0  0
 10 31  1  0  0  0  0
 10 48  1  0  0  0  0
 11 32  1  0  0  0  0
 11 49  1  0  0  0  0
 12 15  1  0  0  0  0
 13 22  1  0  0  0  0
 13 35  1  0  0  0  0
 14 36  1  0  0  0  0
 14 38  1  0  0  0  0
 14 42  1  0  0  0  0
 15 16  1  0  0  0  0
 15 20  2  0  0  0  0
 16 21  2  0  0  0  0
 16 22  1  0  0  0  0
 17 24  2  0  0  0  0
 17 25  1  0  0  0  0
 18 19  2  0  0  0  0
 18 20  1  0  0  0  0
 19 21  1  0  0  0  0
 23 28  1  0  0  0  0
 23 29  2  0  0  0  0
 23 30  1  0  0  0  0
 24 29  1  0  0  0  0
 25 30  2  0  0  0  0
 26 27  1  0  0  0  0
 26 33  2  0  0  0  0
 26 36  1  0  0  0  0
 27 34  2  0  0  0  0
 27 37  1  0  0  0  0
 31 32  2  0  0  0  0
 31 33  1  0  0  0  0
 32 34  1  0  0  0  0
 35 40  2  0  0  0  0
 35 41  1  0  0  0  0
 37 38  1  0  0  0  0
 39 43  2  0  0  0  0
 39 44  1  0  0  0  0
 39 45  1  0  0  0  0
 40 43  1  0  0  0  0
 41 44  2  0  0  0  0
 42 45  1  0  0  0  0
M  END
>  <Activity>
INACTIVE

>  <ActivitySource>
Li_2015

>  <Name>
17

>  <ScoresAndActivity>
Percentage inhibition: 1 < 50 (sec=10) => si

>  <standard_inchi>
InChI=1S/C35H36F3N3O7S/c1-45-30-17-23-14-16-41(21-24(23)18-31(30)46-2)15-13-22-5-9-26(10-6-22)39-34(42)28-19-32(47-3)33(48-4)20-29(28)40-49(43,44)27-11-7-25(8-12-27)35(36,37)38/h5-12,17-20,40H,13-16,21H2,1-4H3,(H,39,42)

>  <standard_inchi_key>
ICGHMQHSQKDWOL-UHFFFAOYSA-N

$$$$

  MOE2013           2D

 38 41  0  0  1  0  0  0  0  0999 V2000
    0.0000    0.0000    0.0000 S   0  0  0  0  0  0  0  0  0  0  0  0
   19.4890    0.6600    0.0000 O   0  0  0  0  0  0  0  0  0  0  0  0
   19.4750   -2.3400    0.0000 O   0  0  0  0  0  0  0  0  0  0  0  0
    3.9000    0.7320    0.0000 O   0  0  0  0  0  0  0  0  0  0  0  0
    0.7440   -1.3020    0.0000 O   0  0  0  0  0  0  0  0  0  0  0  0
   -0.7440    1.3020    0.0000 O   0  0  0  0  0  0  0  0  0  0  0  0
   12.9900   -0.0600    0.0000 N   0  0  3  0  0  0  0  0  0  0  0  0
    1.3020    0.7440    0.0000 N   0  0  0  0  0  0  0  0  0  0  0  0
    5.2100    2.9760    0.0000 N   0  0  0  0  0  0  0  0  0  0  0  0
   15.5880   -0.0720    0.0000 C   0  0  0  0  0  0  0  0  0  0  0  0
   15.5810   -1.5720    0.0000 C   0  0  0  0  0  0  0  0  0  0  0  0
   18.1860   -0.0840    0.0000 C   0  0  0  0  0  0  0  0  0  0  0  0
   18.1790   -1.5840    0.0000 C   0  0  0  0  0  0  0  0  0  0  0  0
   16.8910    0.6720    0.0000 C   0  0  0  0  0  0  0  0  0  0  0  0
   16.8770   -2.3280    0.0000 C   0  0  0  0  0  0  0  0  0  0  0  0
    2.6120    2.9880    0.0000 C   0  0  0  0  0  0  0  0  0  0  0  0
   14.2930    0.6840    0.0000 C   0  0  0  0  0  0  0  0  0  0  0  0
    1.3090    2.2440    0.0000 C   0  0  0  0  0  0  0  0  0  0  0  0
   14.2790   -2.3160    0.0000 C   0  0  0  0  0  0  0  0  0  0  0  0
    3.9070    2.2320    0.0000 C   0  0  0  0  0  0  0  0  0  0  0  0
   12.9830   -1.5600    0.0000 C   0  0  0  0  0  0  0  0  0  0  0  0
    2.6190    4.4880    0.0000 C   0  0  0  0  0  0  0  0  0  0  0  0
   11.6950    0.6960    0.0000 C   0  0  0  0  0  0  0  0  0  0  0  0
    6.5060    2.2200    0.0000 C   0  0  0  0  0  0  0  0  0  0  0  0
    0.0140    3.0000    0.0000 C   0  0  0  0  0  0  0  0  0  0  0  0
    9.0970    0.7080    0.0000 C   0  0  0  0  0  0  0  0  0  0  0  0
   10.3920   -0.0480    0.0000 C   0  0  0  0  0  0  0  0  0  0  0  0
    1.3230    5.2440    0.0000 C   0  0  0  0  0  0  0  0  0  0  0  0
    0.0210    4.5000    0.0000 C   0  0  0  0  0  0  0  0  0  0  0  0
    6.4990    0.7200    0.0000 C   0  0  0  0  0  0  0  0  0  0  0  0
    7.8080    2.9640    0.0000 C   0  0  0  0  0  0  0  0  0  0  0  0
   -1.3020   -0.7440    0.0000 C   0  0  0  0  0  0  0  0  0  0  0  0
    7.7940   -0.0360    0.0000 C   0  0  0  0  0  0  0  0  0  0  0  0
    9.1040    2.2080    0.0000 C   0  0  0  0  0  0  0  0  0  0  0  0
   19.4960    2.1600    0.0000 C   0  0  0  0  0  0  0  0  0  0  0  0
   19.4680   -3.8400    0.0000 C   0  0  0  0  0  0  0  0  0  0  0  0
   -1.3090   -2.2440    0.0000 C   0  0  0  0  0  0  0  0  0  0  0  0
   -2.6120   -2.9880    0.0000 C   0  0  0  0  0  0  0  0  0  0  0  0
  1  5  2  0  0  0  0
  1  6  2  0  0  0  0
  1  8  1  0  0  0  0
  1 32  1  0  0  0  0
  2 12  1  0  0  0  0
  2 35  1  0  0  0  0
  3 13  1  0  0  0  0
  3 36  1  0  0  0  0
  4 20  2  0  0  0  0
  7 17  1  0  0  0  0
  7 21  1  0  0  0  0
  7 23  1  0  0  0  0
  8 18  1  0  0  0  0
  9 20  1  0  0  0  0
  9 24  1  0  0  0  0
 10 11  1  0  0  0  0
 10 14  2  0  0  0  0
 10 17  1  0  0  0  0
 11 15  2  0  0  0  0
 11 19  1  0  0  0  0
 12 13  2  0  0  0  0
 12 14  1  0  0  0  0
 13 15  1  0  0  0  0
 16 18  2  0  0  0  0
 16 20  1  0  0  0  0
 16 22  1  0  0  0  0
 18 25  1  0  0  0  0
 19 21  1  0  0  0  0
 22 28  2  0  0  0  0
 23 27  1  0  0  0  0
 24 30  2  0  0  0  0
 24 31  1  0  0  0  0
 25 29  2  0  0  0  0
 26 27  1  0  0  0  0
 26 33  2  0  0  0  0
 26 34  1  0  0  0  0
 28 29  1  0  0  0  0
 30 33  1  0  0  0  0
 31 34  2  0  0  0  0
 32 37  1  0  0  0  0
 37 38  1  0  0  0  0
M  END
>  <Activity>
INACTIVE

>  <ActivitySource>
Li_2015

>  <Name>
7

>  <ScoresAndActivity>
Percentage inhibition: 1 < 50 (sec=10) => si

>  <standard_inchi>
InChI=1S/C29H35N3O5S/c1-4-17-38(34,35)31-26-8-6-5-7-25(26)29(33)30-24-11-9-21(10-12-24)13-15-32-16-14-22-18-27(36-2)28(37-3)19-23(22)20-32/h5-12,18-19,31H,4,13-17,20H2,1-3H3,(H,30,33)

>  <standard_inchi_key>
JKBBZFHUTWAHKZ-UHFFFAOYSA-N

$$$$

  MOE2013           2D

 44 48  0  0  1  0  0  0  0  0999 V2000
    0.0000    0.0000    0.0000 S   0  0  0  0  0  0  0  0  0  0  0  0
    0.7610   -1.2920    0.0000 O   0  0  0  0  0  0  0  0  0  0  0  0
   -0.7610    1.2920    0.0000 O   0  0  0  0  0  0  0  0  0  0  0  0
   19.4780    0.9200    0.0000 O   0  0  0  0  0  0  0  0  0  0  0  0
   19.5040   -2.0800    0.0000 O   0  0  0  0  0  0  0  0  0  0  0  0
    3.8900    0.7840    0.0000 O   0  0  0  0  0  0  0  0  0  0  0  0
    1.2920    0.7610    0.0000 N   0  0  0  0  0  0  0  0  0  0  0  0
   12.9900    0.1130    0.0000 N   0  0  3  0  0  0  0  0  0  0  0  0
    5.1700    3.0450    0.0000 N   0  0  0  0  0  0  0  0  0  0  0  0
   -1.2920   -0.7610    0.0000 C   0  0  0  0  0  0  0  0  0  0  0  0
   -1.2790   -2.2610    0.0000 C   0  0  0  0  0  0  0  0  0  0  0  0
   -2.5980   -0.0230    0.0000 C   0  0  0  0  0  0  0  0  0  0  0  0
    1.2790    2.2610    0.0000 C   0  0  0  0  0  0  0  0  0  0  0  0
    2.5720    3.0220    0.0000 C   0  0  0  0  0  0  0  0  0  0  0  0
   15.5880    0.1360    0.0000 C   0  0  0  0  0  0  0  0  0  0  0  0
   -2.5720   -3.0220    0.0000 C   0  0  0  0  0  0  0  0  0  0  0  0
   -3.8900   -0.7840    0.0000 C   0  0  0  0  0  0  0  0  0  0  0  0
   15.6010   -1.3640    0.0000 C   0  0  0  0  0  0  0  0  0  0  0  0
   -3.8770   -2.2840    0.0000 C   0  0  0  0  0  0  0  0  0  0  0  0
    3.8770    2.2840    0.0000 C   0  0  0  0  0  0  0  0  0  0  0  0
   18.1860    0.1580    0.0000 C   0  0  0  0  0  0  0  0  0  0  0  0
   18.1990   -1.3420    0.0000 C   0  0  0  0  0  0  0  0  0  0  0  0
   -0.0260    3.0000    0.0000 C   0  0  0  0  0  0  0  0  0  0  0  0
   16.8800    0.8970    0.0000 C   0  0  0  0  0  0  0  0  0  0  0  0
   16.9060   -2.1030    0.0000 C   0  0  0  0  0  0  0  0  0  0  0  0
   14.2820    0.8740    0.0000 C   0  0  0  0  0  0  0  0  0  0  0  0
    2.5590    4.5220    0.0000 C   0  0  0  0  0  0  0  0  0  0  0  0
   14.3080   -2.1260    0.0000 C   0  0  0  0  0  0  0  0  0  0  0  0
    0.0260   -3.0000    0.0000 C   0  0  0  0  0  0  0  0  0  0  0  0
   -2.6110    1.4770    0.0000 C   0  0  0  0  0  0  0  0  0  0  0  0
   13.0030   -1.3870    0.0000 C   0  0  0  0  0  0  0  0  0  0  0  0
   -0.0390    4.5000    0.0000 C   0  0  0  0  0  0  0  0  0  0  0  0
    6.4750    2.3060    0.0000 C   0  0  0  0  0  0  0  0  0  0  0  0
    1.2530    5.2610    0.0000 C   0  0  0  0  0  0  0  0  0  0  0  0
   11.6840    0.8520    0.0000 C   0  0  0  0  0  0  0  0  0  0  0  0
   -5.1700   -3.0450    0.0000 C   0  0  0  0  0  0  0  0  0  0  0  0
    9.0860    0.8290    0.0000 C   0  0  0  0  0  0  0  0  0  0  0  0
   10.3920    0.0900    0.0000 C   0  0  0  0  0  0  0  0  0  0  0  0
    7.7680    3.0680    0.0000 C   0  0  0  0  0  0  0  0  0  0  0  0
    6.4880    0.8060    0.0000 C   0  0  0  0  0  0  0  0  0  0  0  0
    9.0730    2.3290    0.0000 C   0  0  0  0  0  0  0  0  0  0  0  0
    7.7940    0.0680    0.0000 C   0  0  0  0  0  0  0  0  0  0  0  0
   19.4650    2.4200    0.0000 C   0  0  0  0  0  0  0  0  0  0  0  0
   19.5180   -3.5800    0.0000 C   0  0  0  0  0  0  0  0  0  0  0  0
  1  2  2  0  0  0  0
  1  3  2  0  0  0  0
  1  7  1  0  0  0  0
  1 10  1  0  0  0  0
  4 21  1  0  0  0  0
  4 43  1  0  0  0  0
  5 22  1  0  0  0  0
  5 44  1  0  0  0  0
  6 20  2  0  0  0  0
  7 13  1  0  0  0  0
  8 26  1  0  0  0  0
  8 31  1  0  0  0  0
  8 35  1  0  0  0  0
  9 20  1  0  0  0  0
  9 33  1  0  0  0  0
 10 11  2  0  0  0  0
 10 12  1  0  0  0  0
 11 16  1  0  0  0  0
 11 29  1  0  0  0  0
 12 17  2  0  0  0  0
 12 30  1  0  0  0  0
 13 14  2  0  0  0  0
 13 23  1  0  0  0  0
 14 20  1  0  0  0  0
 14 27  1  0  0  0  0
 15 18  1  0  0  0  0
 15 24  2  0  0  0  0
 15 26  1  0  0  0  0
 16 19  2  0  0  0  0
 17 19  1  0  0  0  0
 18 25  2  0  0  0  0
 18 28  1  0  0  0  0
 19 36  1  0  0  0  0
 21 22  2  0  0  0  0
 21 24  1  0  0  0  0
 22 25  1  0  0  0  0
 23 32  2  0  0  0  0
 27 34  2  0  0  0  0
 28 31  1  0  0  0  0
 32 34  1  0  0  0  0
 33 39  2  0  0  0  0
 33 40  1  0  0  0  0
 35 38  1  0  0  0  0
 37 38  1  0  0  0  0
 37 41  2  0  0  0  0
 37 42  1  0  0  0  0
 39 41  1  0  0  0  0
 40 42  2  0  0  0  0
M  END
>  <Activity>
INACTIVE

>  <ActivitySource>
Li_2015

>  <Name>
2

>  <ScoresAndActivity>
Percentage inhibition: 1 < 50 (sec=10) => si

>  <standard_inchi>
InChI=1S/C35H39N3O5S/c1-23-18-24(2)34(25(3)19-23)44(40,41)37-31-9-7-6-8-30(31)35(39)36-29-12-10-26(11-13-29)14-16-38-17-15-27-20-32(42-4)33(43-5)21-28(27)22-38/h6-13,18-21,37H,14-17,22H2,1-5H3,(H,36,39)

>  <standard_inchi_key>
JCSXIYAZSLTKKK-UHFFFAOYSA-N

$$$$

  MOE2013           2D

 48 53  0  0  1  0  0  0  0  0999 V2000
    0.0000    0.0000    0.0000 S   0  0  0  0  0  0  0  0  0  0  0  0
   -0.7410   -1.3040    0.0000 O   0  0  0  0  0  0  0  0  0  0  0  0
    0.7410    1.3040    0.0000 O   0  0  0  0  0  0  0  0  0  0  0  0
   19.4900   -0.6140    0.0000 O   0  0  0  0  0  0  0  0  0  0  0  0
    3.9020   -0.7230    0.0000 O   0  0  0  0  0  0  0  0  0  0  0  0
   19.4690    2.3860    0.0000 O   0  0  0  0  0  0  0  0  0  0  0  0
    1.3040   -0.7410    0.0000 N   0  0  0  0  0  0  0  0  0  0  0  0
   -3.9340    5.2230    0.0000 N   0  0  0  0  0  0  0  0  0  0  0  0
   12.9900    0.0900    0.0000 N   0  0  3  0  0  0  0  0  0  0  0  0
    5.2170   -2.9640    0.0000 N   0  0  0  0  0  0  0  0  0  0  0  0
   -1.3040    0.7410    0.0000 C   0  0  0  0  0  0  0  0  0  0  0  0
   -1.3150    2.2410    0.0000 C   0  0  0  0  0  0  0  0  0  0  0  0
   -2.6190    2.9820    0.0000 C   0  0  0  0  0  0  0  0  0  0  0  0
   -2.6290    4.4820    0.0000 C   0  0  0  0  0  0  0  0  0  0  0  0
   -2.5980   -0.0180    0.0000 C   0  0  0  0  0  0  0  0  0  0  0  0
    1.3150   -2.2410    0.0000 C   0  0  0  0  0  0  0  0  0  0  0  0
   -0.0210    3.0000    0.0000 C   0  0  0  0  0  0  0  0  0  0  0  0
   -3.9130    2.2230    0.0000 C   0  0  0  0  0  0  0  0  0  0  0  0
    2.6190   -2.9820    0.0000 C   0  0  0  0  0  0  0  0  0  0  0  0
   -3.9020    0.7230    0.0000 C   0  0  0  0  0  0  0  0  0  0  0  0
   -1.3360    5.2410    0.0000 C   0  0  0  0  0  0  0  0  0  0  0  0
   -0.0310    4.5000    0.0000 C   0  0  0  0  0  0  0  0  0  0  0  0
   15.5880    0.1090    0.0000 C   0  0  0  0  0  0  0  0  0  0  0  0
    3.9130   -2.2230    0.0000 C   0  0  0  0  0  0  0  0  0  0  0  0
   15.5780    1.6080    0.0000 C   0  0  0  0  0  0  0  0  0  0  0  0
    0.0210   -3.0000    0.0000 C   0  0  0  0  0  0  0  0  0  0  0  0
   18.1860    0.1270    0.0000 C   0  0  0  0  0  0  0  0  0  0  0  0
    2.6290   -4.4820    0.0000 C   0  0  0  0  0  0  0  0  0  0  0  0
   18.1760    1.6270    0.0000 C   0  0  0  0  0  0  0  0  0  0  0  0
   16.8920   -0.6320    0.0000 C   0  0  0  0  0  0  0  0  0  0  0  0
   16.8710    2.3680    0.0000 C   0  0  0  0  0  0  0  0  0  0  0  0
   14.2940   -0.6500    0.0000 C   0  0  0  0  0  0  0  0  0  0  0  0
   14.2730    2.3500    0.0000 C   0  0  0  0  0  0  0  0  0  0  0  0
    0.0310   -4.5000    0.0000 C   0  0  0  0  0  0  0  0  0  0  0  0
    1.3360   -5.2410    0.0000 C   0  0  0  0  0  0  0  0  0  0  0  0
   12.9800    1.5900    0.0000 C   0  0  0  0  0  0  0  0  0  0  0  0
    6.5110   -2.2050    0.0000 C   0  0  0  0  0  0  0  0  0  0  0  0
   -3.9440    6.7230    0.0000 C   0  0  0  0  0  0  0  0  0  0  0  0
   -5.2270    4.4640    0.0000 C   0  0  0  0  0  0  0  0  0  0  0  0
   11.6960   -0.6690    0.0000 C   0  0  0  0  0  0  0  0  0  0  0  0
    9.0980   -0.6870    0.0000 C   0  0  0  0  0  0  0  0  0  0  0  0
    7.8150   -2.9460    0.0000 C   0  0  0  0  0  0  0  0  0  0  0  0
    6.5000   -0.7050    0.0000 C   0  0  0  0  0  0  0  0  0  0  0  0
   10.3920    0.0720    0.0000 C   0  0  0  0  0  0  0  0  0  0  0  0
    9.1090   -2.1870    0.0000 C   0  0  0  0  0  0  0  0  0  0  0  0
    7.7940    0.0540    0.0000 C   0  0  0  0  0  0  0  0  0  0  0  0
   19.5010   -2.1140    0.0000 C   0  0  0  0  0  0  0  0  0  0  0  0
   19.4590    3.8860    0.0000 C   0  0  0  0  0  0  0  0  0  0  0  0
  1  2  2  0  0  0  0
  1  3  2  0  0  0  0
  1  7  1  0  0  0  0
  1 11  1  0  0  0  0
  4 27  1  0  0  0  0
  4 47  1  0  0  0  0
  5 24  2  0  0  0  0
  6 29  1  0  0  0  0
  6 48  1  0  0  0  0
  7 16  1  0  0  0  0
  8 14  1  0  0  0  0
  8 38  1  0  0  0  0
  8 39  1  0  0  0  0
  9 32  1  0  0  0  0
  9 36  1  0  0  0  0
  9 40  1  0  0  0  0
 10 24  1  0  0  0  0
 10 37  1  0  0  0  0
 11 12  2  0  0  0  0
 11 15  1  0  0  0  0
 12 13  1  0  0  0  0
 12 17  1  0  0  0  0
 13 14  1  0  0  0  0
 13 18  2  0  0  0  0
 14 21  2  0  0  0  0
 15 20  2  0  0  0  0
 16 19  2  0  0  0  0
 16 26  1  0  0  0  0
 17 22  2  0  0  0  0
 18 20  1  0  0  0  0
 19 24  1  0  0  0  0
 19 28  1  0  0  0  0
 21 22  1  0  0  0  0
 23 25  1  0  0  0  0
 23 30  2  0  0  0  0
 23 32  1  0  0  0  0
 25 31  2  0  0  0  0
 25 33  1  0  0  0  0
 26 34  2  0  0  0  0
 27 29  2  0  0  0  0
 27 30  1  0  0  0  0
 28 35  2  0  0  0  0
 29 31  1  0  0  0  0
 33 36  1  0  0  0  0
 34 35  1  0  0  0  0
 37 42  2  0  0  0  0
 37 43  1  0  0  0  0
 40 44  1  0  0  0  0
 41 44  1  0  0  0  0
 41 45  2  0  0  0  0
 41 46  1  0  0  0  0
 42 45  1  0  0  0  0
 43 46  2  0  0  0  0
M  END
>  <Activity>
INACTIVE

>  <ActivitySource>
Li_2015

>  <Name>
6

>  <ScoresAndActivity>
Percentage inhibition: 2 < 50 (sec=10) => si

>  <standard_inchi>
InChI=1S/C38H40N4O5S/c1-41(2)34-13-7-11-31-30(34)10-8-14-37(31)48(44,45)40-33-12-6-5-9-32(33)38(43)39-29-17-15-26(16-18-29)19-21-42-22-20-27-23-35(46-3)36(47-4)24-28(27)25-42/h5-18,23-24,40H,19-22,25H2,1-4H3,(H,39,43)

>  <standard_inchi_key>
RZMGECKVAPPQQZ-UHFFFAOYSA-N

$$$$

  MOE2013           2D

 42 46  0  0  1  0  0  0  0  0999 V2000
    0.0000    0.0000    0.0000 S   0  0  0  0  0  0  0  0  0  0  0  0
    5.1990    2.9950    0.0000 F   0  0  0  0  0  0  0  0  0  0  0  0
   -0.7490    1.3000    0.0000 O   0  0  0  0  0  0  0  0  0  0  0  0
    0.7490   -1.3000    0.0000 O   0  0  0  0  0  0  0  0  0  0  0  0
  -19.4860   -0.7310    0.0000 O   0  0  0  0  0  0  0  0  0  0  0  0
  -19.4830    2.2690    0.0000 O   0  0  0  0  0  0  0  0  0  0  0  0
   -3.8980   -0.7460    0.0000 O   0  0  0  0  0  0  0  0  0  0  0  0
   -1.3000   -0.7490    0.0000 N   0  0  0  0  0  0  0  0  0  0  0  0
  -12.9900    0.0130    0.0000 N   0  0  3  0  0  0  0  0  0  0  0  0
   -5.1990   -2.9950    0.0000 N   0  0  0  0  0  0  0  0  0  0  0  0
   -1.3010   -2.2490    0.0000 C   0  0  0  0  0  0  0  0  0  0  0  0
  -15.5880    0.0150    0.0000 C   0  0  0  0  0  0  0  0  0  0  0  0
  -15.5870    1.5150    0.0000 C   0  0  0  0  0  0  0  0  0  0  0  0
    1.3000    0.7490    0.0000 C   0  0  0  0  0  0  0  0  0  0  0  0
   -2.6010   -2.9980    0.0000 C   0  0  0  0  0  0  0  0  0  0  0  0
  -18.1860    0.0180    0.0000 C   0  0  0  0  0  0  0  0  0  0  0  0
  -18.1850    1.5180    0.0000 C   0  0  0  0  0  0  0  0  0  0  0  0
  -16.8880   -0.7340    0.0000 C   0  0  0  0  0  0  0  0  0  0  0  0
  -16.8850    2.2660    0.0000 C   0  0  0  0  0  0  0  0  0  0  0  0
   -3.8990   -2.2460    0.0000 C   0  0  0  0  0  0  0  0  0  0  0  0
  -14.2900   -0.7360    0.0000 C   0  0  0  0  0  0  0  0  0  0  0  0
  -14.2870    2.2640    0.0000 C   0  0  0  0  0  0  0  0  0  0  0  0
   -0.0030   -3.0000    0.0000 C   0  0  0  0  0  0  0  0  0  0  0  0
    1.3010    2.2490    0.0000 C   0  0  0  0  0  0  0  0  0  0  0  0
    2.5980   -0.0020    0.0000 C   0  0  0  0  0  0  0  0  0  0  0  0
   -2.6020   -4.4980    0.0000 C   0  0  0  0  0  0  0  0  0  0  0  0
  -12.9890    1.5130    0.0000 C   0  0  0  0  0  0  0  0  0  0  0  0
   -6.4970   -2.2440    0.0000 C   0  0  0  0  0  0  0  0  0  0  0  0
  -11.6920   -0.7390    0.0000 C   0  0  0  0  0  0  0  0  0  0  0  0
   -0.0040   -4.5000    0.0000 C   0  0  0  0  0  0  0  0  0  0  0  0
   -1.3040   -5.2490    0.0000 C   0  0  0  0  0  0  0  0  0  0  0  0
    3.8990    2.2460    0.0000 C   0  0  0  0  0  0  0  0  0  0  0  0
    2.6010    2.9980    0.0000 C   0  0  0  0  0  0  0  0  0  0  0  0
    3.8980    0.7460    0.0000 C   0  0  0  0  0  0  0  0  0  0  0  0
   -9.0940   -0.7410    0.0000 C   0  0  0  0  0  0  0  0  0  0  0  0
  -10.3920    0.0100    0.0000 C   0  0  0  0  0  0  0  0  0  0  0  0
   -7.7970   -2.9920    0.0000 C   0  0  0  0  0  0  0  0  0  0  0  0
   -6.4960   -0.7440    0.0000 C   0  0  0  0  0  0  0  0  0  0  0  0
   -9.0960   -2.2410    0.0000 C   0  0  0  0  0  0  0  0  0  0  0  0
   -7.7940    0.0080    0.0000 C   0  0  0  0  0  0  0  0  0  0  0  0
  -19.4880   -2.2310    0.0000 C   0  0  0  0  0  0  0  0  0  0  0  0
  -19.4820    3.7690    0.0000 C   0  0  0  0  0  0  0  0  0  0  0  0
  1  3  2  0  0  0  0
  1  4  2  0  0  0  0
  1  8  1  0  0  0  0
  1 14  1  0  0  0  0
  2 32  1  0  0  0  0
  5 16  1  0  0  0  0
  5 41  1  0  0  0  0
  6 17  1  0  0  0  0
  6 42  1  0  0  0  0
  7 20  2  0  0  0  0
  8 11  1  0  0  0  0
  9 21  1  0  0  0  0
  9 27  1  0  0  0  0
  9 29  1  0  0  0  0
 10 20  1  0  0  0  0
 10 28  1  0  0  0  0
 11 15  2  0  0  0  0
 11 23  1  0  0  0  0
 12 13  1  0  0  0  0
 12 18  2  0  0  0  0
 12 21  1  0  0  0  0
 13 19  2  0  0  0  0
 13 22  1  0  0  0  0
 14 24  2  0  0  0  0
 14 25  1  0  0  0  0
 15 20  1  0  0  0  0
 15 26  1  0  0  0  0
 16 17  2  0  0  0  0
 16 18  1  0  0  0  0
 17 19  1  0  0  0  0
 22 27  1  0  0  0  0
 23 30  2  0  0  0  0
 24 33  1  0  0  0  0
 25 34  2  0  0  0  0
 26 31  2  0  0  0  0
 28 37  2  0  0  0  0
 28 38  1  0  0  0  0
 29 36  1  0  0  0  0
 30 31  1  0  0  0  0
 32 33  2  0  0  0  0
 32 34  1  0  0  0  0
 35 36  1  0  0  0  0
 35 39  2  0  0  0  0
 35 40  1  0  0  0  0
 37 39  1  0  0  0  0
 38 40  2  0  0  0  0
M  END
>  <Activity>
INACTIVE

>  <ActivitySource>
Li_2015

>  <Name>
12

>  <ScoresAndActivity>
Percentage inhibition: 1 < 50 (sec=10) => si

>  <standard_inchi>
InChI=1S/C32H32FN3O5S/c1-40-30-19-23-16-18-36(21-24(23)20-31(30)41-2)17-15-22-7-11-26(12-8-22)34-32(37)28-5-3-4-6-29(28)35-42(38,39)27-13-9-25(33)10-14-27/h3-14,19-20,35H,15-18,21H2,1-2H3,(H,34,37)

>  <standard_inchi_key>
MHQPOEYODAZTSH-UHFFFAOYSA-N

$$$$

  MOE2013           2D

 45 49  0  0  1  0  0  0  0  0999 V2000
    0.0000    0.0000    0.0000 S   0  0  0  0  0  0  0  0  0  0  0  0
   -0.7410    1.3040    0.0000 O   0  0  0  0  0  0  0  0  0  0  0  0
    0.7410   -1.3040    0.0000 O   0  0  0  0  0  0  0  0  0  0  0  0
  -19.4900   -0.6130    0.0000 O   0  0  0  0  0  0  0  0  0  0  0  0
  -19.4690    2.3870    0.0000 O   0  0  0  0  0  0  0  0  0  0  0  0
   -3.9020   -0.7230    0.0000 O   0  0  0  0  0  0  0  0  0  0  0  0
    3.9340    5.2220    0.0000 O   0  0  0  0  0  0  0  0  0  0  0  0
   -1.3040   -0.7410    0.0000 N   0  0  0  0  0  0  0  0  0  0  0  0
  -12.9900    0.0910    0.0000 N   0  0  3  0  0  0  0  0  0  0  0  0
   -5.2170   -2.9630    0.0000 N   0  0  0  0  0  0  0  0  0  0  0  0
    5.2170    2.9630    0.0000 N   0  0  0  0  0  0  0  0  0  0  0  0
   -1.3150   -2.2410    0.0000 C   0  0  0  0  0  0  0  0  0  0  0  0
    1.3040    0.7410    0.0000 C   0  0  0  0  0  0  0  0  0  0  0  0
  -15.5880    0.1100    0.0000 C   0  0  0  0  0  0  0  0  0  0  0  0
   -2.6190   -2.9820    0.0000 C   0  0  0  0  0  0  0  0  0  0  0  0
  -15.5780    1.6100    0.0000 C   0  0  0  0  0  0  0  0  0  0  0  0
  -18.1860    0.1280    0.0000 C   0  0  0  0  0  0  0  0  0  0  0  0
  -18.1760    1.6280    0.0000 C   0  0  0  0  0  0  0  0  0  0  0  0
  -16.8920   -0.6310    0.0000 C   0  0  0  0  0  0  0  0  0  0  0  0
   -3.9130   -2.2220    0.0000 C   0  0  0  0  0  0  0  0  0  0  0  0
  -16.8710    2.3690    0.0000 C   0  0  0  0  0  0  0  0  0  0  0  0
  -14.2940   -0.6490    0.0000 C   0  0  0  0  0  0  0  0  0  0  0  0
  -14.2730    2.3500    0.0000 C   0  0  0  0  0  0  0  0  0  0  0  0
    1.3150    2.2410    0.0000 C   0  0  0  0  0  0  0  0  0  0  0  0
    2.5980   -0.0180    0.0000 C   0  0  0  0  0  0  0  0  0  0  0  0
   -0.0210   -3.0000    0.0000 C   0  0  0  0  0  0  0  0  0  0  0  0
   -2.6300   -4.4820    0.0000 C   0  0  0  0  0  0  0  0  0  0  0  0
  -12.9800    1.5910    0.0000 C   0  0  0  0  0  0  0  0  0  0  0  0
    3.9130    2.2220    0.0000 C   0  0  0  0  0  0  0  0  0  0  0  0
    2.6190    2.9820    0.0000 C   0  0  0  0  0  0  0  0  0  0  0  0
    3.9020    0.7230    0.0000 C   0  0  0  0  0  0  0  0  0  0  0  0
   -6.5110   -2.2040    0.0000 C   0  0  0  0  0  0  0  0  0  0  0  0
   -0.0320   -4.5000    0.0000 C   0  0  0  0  0  0  0  0  0  0  0  0
  -11.6960   -0.6680    0.0000 C   0  0  0  0  0  0  0  0  0  0  0  0
   -1.3360   -5.2410    0.0000 C   0  0  0  0  0  0  0  0  0  0  0  0
   -9.0980   -0.6860    0.0000 C   0  0  0  0  0  0  0  0  0  0  0  0
  -10.3920    0.0730    0.0000 C   0  0  0  0  0  0  0  0  0  0  0  0
   -6.5000   -0.7040    0.0000 C   0  0  0  0  0  0  0  0  0  0  0  0
   -7.8150   -2.9450    0.0000 C   0  0  0  0  0  0  0  0  0  0  0  0
   -7.7940    0.0550    0.0000 C   0  0  0  0  0  0  0  0  0  0  0  0
   -9.1090   -2.1860    0.0000 C   0  0  0  0  0  0  0  0  0  0  0  0
    5.2280    4.4630    0.0000 C   0  0  0  0  0  0  0  0  0  0  0  0
  -19.5010   -2.1130    0.0000 C   0  0  0  0  0  0  0  0  0  0  0  0
  -19.4590    3.8870    0.0000 C   0  0  0  0  0  0  0  0  0  0  0  0
    6.5320    5.2040    0.0000 C   0  0  0  0  0  0  0  0  0  0  0  0
  1  2  2  0  0  0  0
  1  3  2  0  0  0  0
  1  8  1  0  0  0  0
  1 13  1  0  0  0  0
  4 17  1  0  0  0  0
  4 43  1  0  0  0  0
  5 18  1  0  0  0  0
  5 44  1  0  0  0  0
  6 20  2  0  0  0  0
  7 42  2  0  0  0  0
  8 12  1  0  0  0  0
  9 22  1  0  0  0  0
  9 28  1  0  0  0  0
  9 34  1  0  0  0  0
 10 20  1  0  0  0  0
 10 32  1  0  0  0  0
 11 29  1  0  0  0  0
 11 42  1  0  0  0  0
 12 15  2  0  0  0  0
 12 26  1  0  0  0  0
 13 24  2  0  0  0  0
 13 25  1  0  0  0  0
 14 16  1  0  0  0  0
 14 19  2  0  0  0  0
 14 22  1  0  0  0  0
 15 20  1  0  0  0  0
 15 27  1  0  0  0  0
 16 21  2  0  0  0  0
 16 23  1  0  0  0  0
 17 18  2  0  0  0  0
 17 19  1  0  0  0  0
 18 21  1  0  0  0  0
 23 28  1  0  0  0  0
 24 30  1  0  0  0  0
 25 31  2  0  0  0  0
 26 33  2  0  0  0  0
 27 35  2  0  0  0  0
 29 30  2  0  0  0  0
 29 31  1  0  0  0  0
 32 38  2  0  0  0  0
 32 39  1  0  0  0  0
 33 35  1  0  0  0  0
 34 37  1  0  0  0  0
 36 37  1  0  0  0  0
 36 40  2  0  0  0  0
 36 41  1  0  0  0  0
 38 40  1  0  0  0  0
 39 41  2  0  0  0  0
 42 45  1  0  0  0  0
M  END
>  <Activity>
INACTIVE

>  <ActivitySource>
Li_2015

>  <Name>
4

>  <ScoresAndActivity>
Percentage inhibition: 1 < 50 (sec=10) => si

>  <standard_inchi>
InChI=1S/C34H36N4O6S/c1-23(39)35-27-12-14-29(15-13-27)45(41,42)37-31-7-5-4-6-30(31)34(40)36-28-10-8-24(9-11-28)16-18-38-19-17-25-20-32(43-2)33(44-3)21-26(25)22-38/h4-15,20-21,37H,16-19,22H2,1-3H3,(H,35,39)(H,36,40)

>  <standard_inchi_key>
HSUBQAAPHGRWEN-UHFFFAOYSA-N

$$$$

  MOE2013           2D

 43 47  0  0  1  0  0  0  0  0999 V2000
    0.0000    0.0000    0.0000 S   0  0  0  0  0  0  0  0  0  0  0  0
   -0.7600    1.2930    0.0000 O   0  0  0  0  0  0  0  0  0  0  0  0
    0.7600   -1.2930    0.0000 O   0  0  0  0  0  0  0  0  0  0  0  0
  -19.4790   -0.8960    0.0000 O   0  0  0  0  0  0  0  0  0  0  0  0
  -19.5020    2.1040    0.0000 O   0  0  0  0  0  0  0  0  0  0  0  0
   -3.8910   -0.7790    0.0000 O   0  0  0  0  0  0  0  0  0  0  0  0
    5.1740    3.0390    0.0000 O   0  0  0  0  0  0  0  0  0  0  0  0
   -1.2930   -0.7600    0.0000 N   0  0  0  0  0  0  0  0  0  0  0  0
  -12.9900   -0.0970    0.0000 N   0  0  3  0  0  0  0  0  0  0  0  0
   -5.1740   -3.0390    0.0000 N   0  0  0  0  0  0  0  0  0  0  0  0
   -1.2820   -2.2600    0.0000 C   0  0  0  0  0  0  0  0  0  0  0  0
  -15.5880   -0.1170    0.0000 C   0  0  0  0  0  0  0  0  0  0  0  0
    1.2930    0.7600    0.0000 C   0  0  0  0  0  0  0  0  0  0  0  0
  -15.5990    1.3830    0.0000 C   0  0  0  0  0  0  0  0  0  0  0  0
   -2.5760   -3.0190    0.0000 C   0  0  0  0  0  0  0  0  0  0  0  0
  -18.1860   -0.1360    0.0000 C   0  0  0  0  0  0  0  0  0  0  0  0
  -18.1970    1.3640    0.0000 C   0  0  0  0  0  0  0  0  0  0  0  0
  -16.8810   -0.8760    0.0000 C   0  0  0  0  0  0  0  0  0  0  0  0
  -16.9040    2.1230    0.0000 C   0  0  0  0  0  0  0  0  0  0  0  0
   -3.8800   -2.2790    0.0000 C   0  0  0  0  0  0  0  0  0  0  0  0
  -14.2830   -0.8570    0.0000 C   0  0  0  0  0  0  0  0  0  0  0  0
  -14.3060    2.1430    0.0000 C   0  0  0  0  0  0  0  0  0  0  0  0
    0.0220   -3.0000    0.0000 C   0  0  0  0  0  0  0  0  0  0  0  0
    1.2820    2.2600    0.0000 C   0  0  0  0  0  0  0  0  0  0  0  0
    2.5980    0.0200    0.0000 C   0  0  0  0  0  0  0  0  0  0  0  0
   -2.5640   -4.5190    0.0000 C   0  0  0  0  0  0  0  0  0  0  0  0
  -13.0010    1.4030    0.0000 C   0  0  0  0  0  0  0  0  0  0  0  0
   -6.4780   -2.2990    0.0000 C   0  0  0  0  0  0  0  0  0  0  0  0
    3.8800    2.2790    0.0000 C   0  0  0  0  0  0  0  0  0  0  0  0
    2.5760    3.0190    0.0000 C   0  0  0  0  0  0  0  0  0  0  0  0
    3.8910    0.7790    0.0000 C   0  0  0  0  0  0  0  0  0  0  0  0
  -11.6850   -0.8380    0.0000 C   0  0  0  0  0  0  0  0  0  0  0  0
    0.0340   -4.5000    0.0000 C   0  0  0  0  0  0  0  0  0  0  0  0
   -1.2600   -5.2600    0.0000 C   0  0  0  0  0  0  0  0  0  0  0  0
   -9.0870   -0.8180    0.0000 C   0  0  0  0  0  0  0  0  0  0  0  0
  -10.3920   -0.0780    0.0000 C   0  0  0  0  0  0  0  0  0  0  0  0
   -7.7720   -3.0580    0.0000 C   0  0  0  0  0  0  0  0  0  0  0  0
   -6.4890   -0.7990    0.0000 C   0  0  0  0  0  0  0  0  0  0  0  0
   -9.0760   -2.3180    0.0000 C   0  0  0  0  0  0  0  0  0  0  0  0
   -7.7940   -0.0580    0.0000 C   0  0  0  0  0  0  0  0  0  0  0  0
  -19.4680   -2.3960    0.0000 C   0  0  0  0  0  0  0  0  0  0  0  0
  -19.5130    3.6040    0.0000 C   0  0  0  0  0  0  0  0  0  0  0  0
    5.1620    4.5390    0.0000 C   0  0  0  0  0  0  0  0  0  0  0  0
  1  2  2  0  0  0  0
  1  3  2  0  0  0  0
  1  8  1  0  0  0  0
  1 13  1  0  0  0  0
  4 16  1  0  0  0  0
  4 41  1  0  0  0  0
  5 17  1  0  0  0  0
  5 42  1  0  0  0  0
  6 20  2  0  0  0  0
  7 29  1  0  0  0  0
  7 43  1  0  0  0  0
  8 11  1  0  0  0  0
  9 21  1  0  0  0  0
  9 27  1  0  0  0  0
  9 32  1  0  0  0  0
 10 20  1  0  0  0  0
 10 28  1  0  0  0  0
 11 15  2  0  0  0  0
 11 23  1  0  0  0  0
 12 14  1  0  0  0  0
 12 18  2  0  0  0  0
 12 21  1  0  0  0  0
 13 24  2  0  0  0  0
 13 25  1  0  0  0  0
 14 19  2  0  0  0  0
 14 22  1  0  0  0  0
 15 20  1  0  0  0  0
 15 26  1  0  0  0  0
 16 17  2  0  0  0  0
 16 18  1  0  0  0  0
 17 19  1  0  0  0  0
 22 27  1  0  0  0  0
 23 33  2  0  0  0  0
 24 30  1  0  0  0  0
 25 31  2  0  0  0  0
 26 34  2  0  0  0  0
 28 37  2  0  0  0  0
 28 38  1  0  0  0  0
 29 30  2  0  0  0  0
 29 31  1  0  0  0  0
 32 36  1  0  0  0  0
 33 34  1  0  0  0  0
 35 36  1  0  0  0  0
 35 39  2  0  0  0  0
 35 40  1  0  0  0  0
 37 39  1  0  0  0  0
 38 40  2  0  0  0  0
M  END
>  <Activity>
INACTIVE

>  <ActivitySource>
Li_2015

>  <Name>
15

>  <ScoresAndActivity>
Percentage inhibition: 1 < 50 (sec=10) => si

>  <standard_inchi>
InChI=1S/C33H35N3O6S/c1-40-27-12-14-28(15-13-27)43(38,39)35-30-7-5-4-6-29(30)33(37)34-26-10-8-23(9-11-26)16-18-36-19-17-24-20-31(41-2)32(42-3)21-25(24)22-36/h4-15,20-21,35H,16-19,22H2,1-3H3,(H,34,37)

>  <standard_inchi_key>
LYIZATOYFNWNKD-UHFFFAOYSA-N

$$$$

  MOE2013           2D

 42 46  0  0  1  0  0  0  0  0999 V2000
    0.0000    0.0000    0.0000 S   0  0  0  0  0  0  0  0  0  0  0  0
   -0.7490    1.3000    0.0000 O   0  0  0  0  0  0  0  0  0  0  0  0
    0.7490   -1.3000    0.0000 O   0  0  0  0  0  0  0  0  0  0  0  0
  -19.4860   -0.7310    0.0000 O   0  0  0  0  0  0  0  0  0  0  0  0
  -19.4830    2.2690    0.0000 O   0  0  0  0  0  0  0  0  0  0  0  0
   -3.8980   -0.7460    0.0000 O   0  0  0  0  0  0  0  0  0  0  0  0
   -1.3000   -0.7490    0.0000 N   0  0  0  0  0  0  0  0  0  0  0  0
  -12.9900    0.0130    0.0000 N   0  0  3  0  0  0  0  0  0  0  0  0
   -5.1990   -2.9950    0.0000 N   0  0  0  0  0  0  0  0  0  0  0  0
  -15.5880    0.0150    0.0000 C   0  0  0  0  0  0  0  0  0  0  0  0
   -1.3010   -2.2490    0.0000 C   0  0  0  0  0  0  0  0  0  0  0  0
  -15.5870    1.5150    0.0000 C   0  0  0  0  0  0  0  0  0  0  0  0
   -2.6010   -2.9980    0.0000 C   0  0  0  0  0  0  0  0  0  0  0  0
    1.3000    0.7490    0.0000 C   0  0  0  0  0  0  0  0  0  0  0  0
  -18.1860    0.0180    0.0000 C   0  0  0  0  0  0  0  0  0  0  0  0
  -18.1850    1.5180    0.0000 C   0  0  0  0  0  0  0  0  0  0  0  0
  -16.8880   -0.7340    0.0000 C   0  0  0  0  0  0  0  0  0  0  0  0
  -16.8850    2.2660    0.0000 C   0  0  0  0  0  0  0  0  0  0  0  0
   -3.8990   -2.2460    0.0000 C   0  0  0  0  0  0  0  0  0  0  0  0
  -14.2900   -0.7360    0.0000 C   0  0  0  0  0  0  0  0  0  0  0  0
  -14.2870    2.2640    0.0000 C   0  0  0  0  0  0  0  0  0  0  0  0
   -0.0030   -3.0000    0.0000 C   0  0  0  0  0  0  0  0  0  0  0  0
   -2.6020   -4.4980    0.0000 C   0  0  0  0  0  0  0  0  0  0  0  0
  -12.9890    1.5130    0.0000 C   0  0  0  0  0  0  0  0  0  0  0  0
    1.3010    2.2490    0.0000 C   0  0  0  0  0  0  0  0  0  0  0  0
    2.5980   -0.0020    0.0000 C   0  0  0  0  0  0  0  0  0  0  0  0
   -6.4970   -2.2440    0.0000 C   0  0  0  0  0  0  0  0  0  0  0  0
  -11.6920   -0.7390    0.0000 C   0  0  0  0  0  0  0  0  0  0  0  0
   -0.0040   -4.5000    0.0000 C   0  0  0  0  0  0  0  0  0  0  0  0
   -1.3040   -5.2490    0.0000 C   0  0  0  0  0  0  0  0  0  0  0  0
    3.8990    2.2460    0.0000 C   0  0  0  0  0  0  0  0  0  0  0  0
    2.6010    2.9980    0.0000 C   0  0  0  0  0  0  0  0  0  0  0  0
    3.8980    0.7460    0.0000 C   0  0  0  0  0  0  0  0  0  0  0  0
   -9.0940   -0.7410    0.0000 C   0  0  0  0  0  0  0  0  0  0  0  0
  -10.3920    0.0100    0.0000 C   0  0  0  0  0  0  0  0  0  0  0  0
   -7.7970   -2.9920    0.0000 C   0  0  0  0  0  0  0  0  0  0  0  0
   -6.4960   -0.7440    0.0000 C   0  0  0  0  0  0  0  0  0  0  0  0
   -9.0960   -2.2410    0.0000 C   0  0  0  0  0  0  0  0  0  0  0  0
   -7.7940    0.0080    0.0000 C   0  0  0  0  0  0  0  0  0  0  0  0
  -19.4880   -2.2310    0.0000 C   0  0  0  0  0  0  0  0  0  0  0  0
  -19.4820    3.7690    0.0000 C   0  0  0  0  0  0  0  0  0  0  0  0
    5.1990    2.9950    0.0000 C   0  0  0  0  0  0  0  0  0  0  0  0
  1  2  2  0  0  0  0
  1  3  2  0  0  0  0
  1  7  1  0  0  0  0
  1 14  1  0  0  0  0
  4 15  1  0  0  0  0
  4 40  1  0  0  0  0
  5 16  1  0  0  0  0
  5 41  1  0  0  0  0
  6 19  2  0  0  0  0
  7 11  1  0  0  0  0
  8 20  1  0  0  0  0
  8 24  1  0  0  0  0
  8 28  1  0  0  0  0
  9 19  1  0  0  0  0
  9 27  1  0  0  0  0
 10 12  1  0  0  0  0
 10 17  2  0  0  0  0
 10 20  1  0  0  0  0
 11 13  2  0  0  0  0
 11 22  1  0  0  0  0
 12 18  2  0  0  0  0
 12 21  1  0  0  0  0
 13 19  1  0  0  0  0
 13 23  1  0  0  0  0
 14 25  2  0  0  0  0
 14 26  1  0  0  0  0
 15 16  2  0  0  0  0
 15 17  1  0  0  0  0
 16 18  1  0  0  0  0
 21 24  1  0  0  0  0
 22 29  2  0  0  0  0
 23 30  2  0  0  0  0
 25 32  1  0  0  0  0
 26 33  2  0  0  0  0
 27 36  2  0  0  0  0
 27 37  1  0  0  0  0
 28 35  1  0  0  0  0
 29 30  1  0  0  0  0
 31 32  2  0  0  0  0
 31 33  1  0  0  0  0
 31 42  1  0  0  0  0
 34 35  1  0  0  0  0
 34 38  2  0  0  0  0
 34 39  1  0  0  0  0
 36 38  1  0  0  0  0
 37 39  2  0  0  0  0
M  END
>  <Activity>
INACTIVE

>  <ActivitySource>
Li_2015

>  <Name>
14

>  <ScoresAndActivity>
Percentage inhibition: 2 < 50 (sec=10) => si

>  <standard_inchi>
InChI=1S/C33H35N3O5S/c1-23-8-14-28(15-9-23)42(38,39)35-30-7-5-4-6-29(30)33(37)34-27-12-10-24(11-13-27)16-18-36-19-17-25-20-31(40-2)32(41-3)21-26(25)22-36/h4-15,20-21,35H,16-19,22H2,1-3H3,(H,34,37)

>  <standard_inchi_key>
KGNKSXKSIILYTN-UHFFFAOYSA-N

$$$$

  MOE2013           2D

 45 49  0  0  1  0  0  0  0  0999 V2000
    0.0000    0.0000    0.0000 S   0  0  0  0  0  0  0  0  0  0  0  0
    0.7430   -1.3030    0.0000 O   0  0  0  0  0  0  0  0  0  0  0  0
   -0.7430    1.3030    0.0000 O   0  0  0  0  0  0  0  0  0  0  0  0
   15.5560   -6.0820    0.0000 O   0  0  0  0  0  0  0  0  0  0  0  0
   18.1620   -4.5960    0.0000 O   0  0  0  0  0  0  0  0  0  0  0  0
    3.9010    0.7290    0.0000 O   0  0  0  0  0  0  0  0  0  0  0  0
    1.3030    0.7430    0.0000 N   0  0  0  0  0  0  0  0  0  0  0  0
   12.9900   -0.0690    0.0000 N   0  0  3  0  0  0  0  0  0  0  0  0
    5.2120    2.9720    0.0000 N   0  0  0  0  0  0  0  0  0  0  0  0
   -1.3030   -0.7430    0.0000 C   0  0  0  0  0  0  0  0  0  0  0  0
    1.3110    2.2430    0.0000 C   0  0  0  0  0  0  0  0  0  0  0  0
   14.2770   -2.3260    0.0000 C   0  0  0  0  0  0  0  0  0  0  0  0
    2.6140    2.9860    0.0000 C   0  0  0  0  0  0  0  0  0  0  0  0
   15.5800   -1.5820    0.0000 C   0  0  0  0  0  0  0  0  0  0  0  0
   15.5640   -4.5820    0.0000 C   0  0  0  0  0  0  0  0  0  0  0  0
   16.8670   -3.8390    0.0000 C   0  0  0  0  0  0  0  0  0  0  0  0
   -3.9090   -2.2290    0.0000 C   0  0  0  0  0  0  0  0  0  0  0  0
   14.2690   -3.8260    0.0000 C   0  0  0  0  0  0  0  0  0  0  0  0
    3.9090    2.2290    0.0000 C   0  0  0  0  0  0  0  0  0  0  0  0
   -2.5980    0.0140    0.0000 C   0  0  0  0  0  0  0  0  0  0  0  0
   -1.3110   -2.2430    0.0000 C   0  0  0  0  0  0  0  0  0  0  0  0
   16.8750   -2.3390    0.0000 C   0  0  0  0  0  0  0  0  0  0  0  0
   12.9820   -1.5690    0.0000 C   0  0  0  0  0  0  0  0  0  0  0  0
   -5.2120   -2.9720    0.0000 C   0  0  0  0  0  0  0  0  0  0  0  0
   -3.9010   -0.7290    0.0000 C   0  0  0  0  0  0  0  0  0  0  0  0
   -2.6140   -2.9860    0.0000 C   0  0  0  0  0  0  0  0  0  0  0  0
   15.5880   -0.0820    0.0000 C   0  0  0  0  0  0  0  0  0  0  0  0
    0.0160    3.0000    0.0000 C   0  0  0  0  0  0  0  0  0  0  0  0
    2.6220    4.4860    0.0000 C   0  0  0  0  0  0  0  0  0  0  0  0
   14.2930    0.6740    0.0000 C   0  0  0  0  0  0  0  0  0  0  0  0
    6.5070    2.2160    0.0000 C   0  0  0  0  0  0  0  0  0  0  0  0
    0.0240    4.5000    0.0000 C   0  0  0  0  0  0  0  0  0  0  0  0
   11.6950    0.6880    0.0000 C   0  0  0  0  0  0  0  0  0  0  0  0
    1.3270    5.2430    0.0000 C   0  0  0  0  0  0  0  0  0  0  0  0
    9.0970    0.7020    0.0000 C   0  0  0  0  0  0  0  0  0  0  0  0
   10.3920   -0.0550    0.0000 C   0  0  0  0  0  0  0  0  0  0  0  0
    6.4990    0.7160    0.0000 C   0  0  0  0  0  0  0  0  0  0  0  0
    7.8100    2.9590    0.0000 C   0  0  0  0  0  0  0  0  0  0  0  0
    7.7940   -0.0410    0.0000 C   0  0  0  0  0  0  0  0  0  0  0  0
    9.1050    2.2020    0.0000 C   0  0  0  0  0  0  0  0  0  0  0  0
   -4.4690   -4.2760    0.0000 C   0  0  0  0  0  0  0  0  0  0  0  0
   -5.9550   -1.6700    0.0000 C   0  0  0  0  0  0  0  0  0  0  0  0
   -6.5150   -3.7160    0.0000 C   0  0  0  0  0  0  0  0  0  0  0  0
   14.2540   -6.8260    0.0000 C   0  0  0  0  0  0  0  0  0  0  0  0
   19.4660   -3.8530    0.0000 C   0  0  0  0  0  0  0  0  0  0  0  0
  1  2  2  0  0  0  0
  1  3  2  0  0  0  0
  1  7  1  0  0  0  0
  1 10  1  0  0  0  0
  4 15  1  0  0  0  0
  4 44  1  0  0  0  0
  5 16  1  0  0  0  0
  5 45  1  0  0  0  0
  6 19  2  0  0  0  0
  7 11  1  0  0  0  0
  8 23  1  0  0  0  0
  8 30  1  0  0  0  0
  8 33  1  0  0  0  0
  9 19  1  0  0  0  0
  9 31  1  0  0  0  0
 10 20  2  0  0  0  0
 10 21  1  0  0  0  0
 11 13  2  0  0  0  0
 11 28  1  0  0  0  0
 12 14  1  0  0  0  0
 12 18  2  0  0  0  0
 12 23  1  0  0  0  0
 13 19  1  0  0  0  0
 13 29  1  0  0  0  0
 14 22  2  0  0  0  0
 14 27  1  0  0  0  0
 15 16  2  0  0  0  0
 15 18  1  0  0  0  0
 16 22  1  0  0  0  0
 17 24  1  0  0  0  0
 17 25  2  0  0  0  0
 17 26  1  0  0  0  0
 20 25  1  0  0  0  0
 21 26  2  0  0  0  0
 24 41  1  0  0  0  0
 24 42  1  0  0  0  0
 24 43  1  0  0  0  0
 27 30  1  0  0  0  0
 28 32  2  0  0  0  0
 29 34  2  0  0  0  0
 31 37  2  0  0  0  0
 31 38  1  0  0  0  0
 32 34  1  0  0  0  0
 33 36  1  0  0  0  0
 35 36  1  0  0  0  0
 35 39  2  0  0  0  0
 35 40  1  0  0  0  0
 37 39  1  0  0  0  0
 38 40  2  0  0  0  0
M  END
>  <Activity>
INACTIVE

>  <ActivitySource>
Li_2015

>  <Name>
11

>  <ScoresAndActivity>
Percentage inhibition: 1 < 50 (sec=10) => si

>  <standard_inchi>
InChI=1S/C36H41N3O5S/c1-36(2,3)28-12-16-30(17-13-28)45(41,42)38-32-9-7-6-8-31(32)35(40)37-29-14-10-25(11-15-29)18-20-39-21-19-26-22-33(43-4)34(44-5)23-27(26)24-39/h6-17,22-23,38H,18-21,24H2,1-5H3,(H,37,40)

>  <standard_inchi_key>
VYGXGABSDMWRBM-UHFFFAOYSA-N

$$$$

  MOE2013           2D

 45 49  0  0  1  0  0  0  0  0999 V2000
    0.0000    0.0000    0.0000 S   0  0  0  0  0  0  0  0  0  0  0  0
    5.9510   -1.6830    0.0000 F   0  0  0  0  0  0  0  0  0  0  0  0
    6.5070   -3.7300    0.0000 F   0  0  0  0  0  0  0  0  0  0  0  0
    4.4590   -4.2850    0.0000 F   0  0  0  0  0  0  0  0  0  0  0  0
   -0.7460   -1.3010    0.0000 O   0  0  0  0  0  0  0  0  0  0  0  0
    0.7460    1.3010    0.0000 O   0  0  0  0  0  0  0  0  0  0  0  0
  -19.4880    0.6900    0.0000 O   0  0  0  0  0  0  0  0  0  0  0  0
  -19.4780   -2.3100    0.0000 O   0  0  0  0  0  0  0  0  0  0  0  0
   -3.8990    0.7380    0.0000 O   0  0  0  0  0  0  0  0  0  0  0  0
   -1.3010    0.7460    0.0000 N   0  0  0  0  0  0  0  0  0  0  0  0
  -12.9900   -0.0400    0.0000 N   0  0  3  0  0  0  0  0  0  0  0  0
   -5.2050    2.9840    0.0000 N   0  0  0  0  0  0  0  0  0  0  0  0
    1.3010   -0.7460    0.0000 C   0  0  0  0  0  0  0  0  0  0  0  0
   -1.3060    2.2460    0.0000 C   0  0  0  0  0  0  0  0  0  0  0  0
   -2.6070    2.9920    0.0000 C   0  0  0  0  0  0  0  0  0  0  0  0
  -15.5880   -0.0480    0.0000 C   0  0  0  0  0  0  0  0  0  0  0  0
  -15.5840   -1.5480    0.0000 C   0  0  0  0  0  0  0  0  0  0  0  0
    3.9040   -2.2380    0.0000 C   0  0  0  0  0  0  0  0  0  0  0  0
    1.3060   -2.2460    0.0000 C   0  0  0  0  0  0  0  0  0  0  0  0
    2.5980    0.0080    0.0000 C   0  0  0  0  0  0  0  0  0  0  0  0
  -18.1860   -0.0560    0.0000 C   0  0  0  0  0  0  0  0  0  0  0  0
  -18.1820   -1.5560    0.0000 C   0  0  0  0  0  0  0  0  0  0  0  0
   -3.9040    2.2380    0.0000 C   0  0  0  0  0  0  0  0  0  0  0  0
    5.2050   -2.9840    0.0000 C   0  0  0  0  0  0  0  0  0  0  0  0
  -16.8900    0.6980    0.0000 C   0  0  0  0  0  0  0  0  0  0  0  0
  -16.8800   -2.3020    0.0000 C   0  0  0  0  0  0  0  0  0  0  0  0
    2.6070   -2.9920    0.0000 C   0  0  0  0  0  0  0  0  0  0  0  0
    3.8990   -0.7380    0.0000 C   0  0  0  0  0  0  0  0  0  0  0  0
  -14.2920    0.7060    0.0000 C   0  0  0  0  0  0  0  0  0  0  0  0
   -0.0090    3.0000    0.0000 C   0  0  0  0  0  0  0  0  0  0  0  0
  -14.2820   -2.2940    0.0000 C   0  0  0  0  0  0  0  0  0  0  0  0
   -2.6120    4.4920    0.0000 C   0  0  0  0  0  0  0  0  0  0  0  0
  -12.9860   -1.5400    0.0000 C   0  0  0  0  0  0  0  0  0  0  0  0
   -6.5020    2.2300    0.0000 C   0  0  0  0  0  0  0  0  0  0  0  0
   -0.0140    4.5000    0.0000 C   0  0  0  0  0  0  0  0  0  0  0  0
   -1.3150    5.2460    0.0000 C   0  0  0  0  0  0  0  0  0  0  0  0
  -11.6940    0.7140    0.0000 C   0  0  0  0  0  0  0  0  0  0  0  0
   -9.0960    0.7220    0.0000 C   0  0  0  0  0  0  0  0  0  0  0  0
  -10.3920   -0.0320    0.0000 C   0  0  0  0  0  0  0  0  0  0  0  0
   -7.8030    2.9760    0.0000 C   0  0  0  0  0  0  0  0  0  0  0  0
   -6.4980    0.7300    0.0000 C   0  0  0  0  0  0  0  0  0  0  0  0
   -9.1000    2.2220    0.0000 C   0  0  0  0  0  0  0  0  0  0  0  0
   -7.7940   -0.0240    0.0000 C   0  0  0  0  0  0  0  0  0  0  0  0
  -19.4920    2.1900    0.0000 C   0  0  0  0  0  0  0  0  0  0  0  0
  -19.4740   -3.8100    0.0000 C   0  0  0  0  0  0  0  0  0  0  0  0
  1  5  2  0  0  0  0
  1  6  2  0  0  0  0
  1 10  1  0  0  0  0
  1 13  1  0  0  0  0
  2 24  1  0  0  0  0
  3 24  1  0  0  0  0
  4 24  1  0  0  0  0
  7 21  1  0  0  0  0
  7 44  1  0  0  0  0
  8 22  1  0  0  0  0
  8 45  1  0  0  0  0
  9 23  2  0  0  0  0
 10 14  1  0  0  0  0
 11 29  1  0  0  0  0
 11 33  1  0  0  0  0
 11 37  1  0  0  0  0
 12 23  1  0  0  0  0
 12 34  1  0  0  0  0
 13 19  2  0  0  0  0
 13 20  1  0  0  0  0
 14 15  2  0  0  0  0
 14 30  1  0  0  0  0
 15 23  1  0  0  0  0
 15 32  1  0  0  0  0
 16 17  1  0  0  0  0
 16 25  2  0  0  0  0
 16 29  1  0  0  0  0
 17 26  2  0  0  0  0
 17 31  1  0  0  0  0
 18 24  1  0  0  0  0
 18 27  2  0  0  0  0
 18 28  1  0  0  0  0
 19 27  1  0  0  0  0
 20 28  2  0  0  0  0
 21 22  2  0  0  0  0
 21 25  1  0  0  0  0
 22 26  1  0  0  0  0
 30 35  2  0  0  0  0
 31 33  1  0  0  0  0
 32 36  2  0  0  0  0
 34 40  2  0  0  0  0
 34 41  1  0  0  0  0
 35 36  1  0  0  0  0
 37 39  1  0  0  0  0
 38 39  1  0  0  0  0
 38 42  2  0  0  0  0
 38 43  1  0  0  0  0
 40 42  1  0  0  0  0
 41 43  2  0  0  0  0
M  END
>  <Activity>
INACTIVE

>  <ActivitySource>
Li_2015

>  <Name>
3

>  <ScoresAndActivity>
Percentage inhibition: 1 < 50 (sec=10) => si

>  <standard_inchi>
InChI=1S/C33H32F3N3O5S/c1-43-30-19-23-16-18-39(21-24(23)20-31(30)44-2)17-15-22-7-11-26(12-8-22)37-32(40)28-5-3-4-6-29(28)38-45(41,42)27-13-9-25(10-14-27)33(34,35)36/h3-14,19-20,38H,15-18,21H2,1-2H3,(H,37,40)

>  <standard_inchi_key>
MRAKHNCPOIFKDK-UHFFFAOYSA-N

$$$$

  MOE2013           2D

 45 49  0  0  1  0  0  0  0  0999 V2000
    0.0000    0.0000    0.0000 S   0  0  0  0  0  0  0  0  0  0  0  0
   -2.3470    4.2170    0.0000 F   0  0  0  0  0  0  0  0  0  0  0  0
    0.2460    2.7080    0.0000 F   0  0  0  0  0  0  0  0  0  0  0  0
   -0.2960    4.7590    0.0000 F   0  0  0  0  0  0  0  0  0  0  0  0
    0.7540    1.2960    0.0000 O   0  0  0  0  0  0  0  0  0  0  0  0
   -0.7540   -1.2960    0.0000 O   0  0  0  0  0  0  0  0  0  0  0  0
   18.1920    1.4380    0.0000 O   0  0  0  0  0  0  0  0  0  0  0  0
   18.2020    4.4380    0.0000 O   0  0  0  0  0  0  0  0  0  0  0  0
    5.1860   -3.0180    0.0000 O   0  0  0  0  0  0  0  0  0  0  0  0
    1.2960   -0.7540    0.0000 N   0  0  0  0  0  0  0  0  0  0  0  0
   11.6990    2.2100    0.0000 N   0  0  3  0  0  0  0  0  0  0  0  0
    3.8940   -0.7630    0.0000 N   0  0  0  0  0  0  0  0  0  0  0  0
   -1.2960    0.7540    0.0000 C   0  0  0  0  0  0  0  0  0  0  0  0
   -1.8050    2.1660    0.0000 C   0  0  0  0  0  0  0  0  0  0  0  0
   -1.0500    3.4620    0.0000 C   0  0  0  0  0  0  0  0  0  0  0  0
    1.2910   -2.2540    0.0000 C   0  0  0  0  0  0  0  0  0  0  0  0
   -2.2650   -0.3910    0.0000 C   0  0  0  0  0  0  0  0  0  0  0  0
    2.5880   -3.0090    0.0000 C   0  0  0  0  0  0  0  0  0  0  0  0
   -3.2810    2.4310    0.0000 C   0  0  0  0  0  0  0  0  0  0  0  0
   14.2970    2.2010    0.0000 C   0  0  0  0  0  0  0  0  0  0  0  0
   14.3020    3.7010    0.0000 C   0  0  0  0  0  0  0  0  0  0  0  0
    3.8890   -2.2630    0.0000 C   0  0  0  0  0  0  0  0  0  0  0  0
   -3.7410   -0.1260    0.0000 C   0  0  0  0  0  0  0  0  0  0  0  0
   -4.2490    1.2860    0.0000 C   0  0  0  0  0  0  0  0  0  0  0  0
   -0.0100   -3.0000    0.0000 C   0  0  0  0  0  0  0  0  0  0  0  0
   16.8950    2.1920    0.0000 C   0  0  0  0  0  0  0  0  0  0  0  0
   16.9000    3.6920    0.0000 C   0  0  0  0  0  0  0  0  0  0  0  0
    2.5830   -4.5090    0.0000 C   0  0  0  0  0  0  0  0  0  0  0  0
   15.5940    1.4470    0.0000 C   0  0  0  0  0  0  0  0  0  0  0  0
   15.6040    4.4470    0.0000 C   0  0  0  0  0  0  0  0  0  0  0  0
   12.9950    1.4560    0.0000 C   0  0  0  0  0  0  0  0  0  0  0  0
   13.0060    4.4560    0.0000 C   0  0  0  0  0  0  0  0  0  0  0  0
   -0.0150   -4.5000    0.0000 C   0  0  0  0  0  0  0  0  0  0  0  0
    1.2810   -5.2540    0.0000 C   0  0  0  0  0  0  0  0  0  0  0  0
   11.7040    3.7100    0.0000 C   0  0  0  0  0  0  0  0  0  0  0  0
    5.1960   -0.0180    0.0000 C   0  0  0  0  0  0  0  0  0  0  0  0
   10.3970    1.4640    0.0000 C   0  0  0  0  0  0  0  0  0  0  0  0
    7.7990    1.4730    0.0000 C   0  0  0  0  0  0  0  0  0  0  0  0
    5.2010    1.4820    0.0000 C   0  0  0  0  0  0  0  0  0  0  0  0
    6.4930   -0.7720    0.0000 C   0  0  0  0  0  0  0  0  0  0  0  0
    9.1010    2.2190    0.0000 C   0  0  0  0  0  0  0  0  0  0  0  0
    6.5030    2.2280    0.0000 C   0  0  0  0  0  0  0  0  0  0  0  0
    7.7940   -0.0270    0.0000 C   0  0  0  0  0  0  0  0  0  0  0  0
   18.1860   -0.0620    0.0000 C   0  0  0  0  0  0  0  0  0  0  0  0
   18.2070    5.9380    0.0000 C   0  0  0  0  0  0  0  0  0  0  0  0
  1  5  2  0  0  0  0
  1  6  2  0  0  0  0
  1 10  1  0  0  0  0
  1 13  1  0  0  0  0
  2 15  1  0  0  0  0
  3 15  1  0  0  0  0
  4 15  1  0  0  0  0
  7 26  1  0  0  0  0
  7 44  1  0  0  0  0
  8 27  1  0  0  0  0
  8 45  1  0  0  0  0
  9 22  2  0  0  0  0
 10 16  1  0  0  0  0
 11 31  1  0  0  0  0
 11 35  1  0  0  0  0
 11 37  1  0  0  0  0
 12 22  1  0  0  0  0
 12 36  1  0  0  0  0
 13 14  2  0  0  0  0
 13 17  1  0  0  0  0
 14 15  1  0  0  0  0
 14 19  1  0  0  0  0
 16 18  2  0  0  0  0
 16 25  1  0  0  0  0
 17 23  2  0  0  0  0
 18 22  1  0  0  0  0
 18 28  1  0  0  0  0
 19 24  2  0  0  0  0
 20 21  1  0  0  0  0
 20 29  2  0  0  0  0
 20 31  1  0  0  0  0
 21 30  2  0  0  0  0
 21 32  1  0  0  0  0
 23 24  1  0  0  0  0
 25 33  2  0  0  0  0
 26 27  2  0  0  0  0
 26 29  1  0  0  0  0
 27 30  1  0  0  0  0
 28 34  2  0  0  0  0
 32 35  1  0  0  0  0
 33 34  1  0  0  0  0
 36 39  2  0  0  0  0
 36 40  1  0  0  0  0
 37 41  1  0  0  0  0
 38 41  1  0  0  0  0
 38 42  2  0  0  0  0
 38 43  1  0  0  0  0
 39 42  1  0  0  0  0
 40 43  2  0  0  0  0
M  END
>  <Activity>
INACTIVE

>  <ActivitySource>
Li_2015

>  <Name>
8

>  <ScoresAndActivity>
Percentage inhibition: 1 < 50 (sec=10) => si

>  <standard_inchi>
InChI=1S/C33H32F3N3O5S/c1-43-29-19-23-16-18-39(21-24(23)20-30(29)44-2)17-15-22-11-13-25(14-12-22)37-32(40)26-7-3-5-9-28(26)38-45(41,42)31-10-6-4-8-27(31)33(34,35)36/h3-14,19-20,38H,15-18,21H2,1-2H3,(H,37,40)

>  <standard_inchi_key>
RDFQYWCPFMTLMP-UHFFFAOYSA-N

$$$$

  MOE2013           2D

 42 46  0  0  1  0  0  0  0  0999 V2000
    0.0000    0.0000    0.0000 S   0  0  0  0  0  0  0  0  0  0  0  0
   -0.0250   -3.0000    0.0000 F   0  0  0  0  0  0  0  0  0  0  0  0
    0.7390   -1.3050    0.0000 O   0  0  0  0  0  0  0  0  0  0  0  0
   -0.7390    1.3050    0.0000 O   0  0  0  0  0  0  0  0  0  0  0  0
   19.4910    0.5870    0.0000 O   0  0  0  0  0  0  0  0  0  0  0  0
   19.4660   -2.4130    0.0000 O   0  0  0  0  0  0  0  0  0  0  0  0
    3.9030    0.7170    0.0000 O   0  0  0  0  0  0  0  0  0  0  0  0
    1.3050    0.7390    0.0000 N   0  0  0  0  0  0  0  0  0  0  0  0
   12.9900   -0.1090    0.0000 N   0  0  3  0  0  0  0  0  0  0  0  0
    5.2210    2.9560    0.0000 N   0  0  0  0  0  0  0  0  0  0  0  0
   -1.3050   -0.7390    0.0000 C   0  0  0  0  0  0  0  0  0  0  0  0
    1.3180    2.2390    0.0000 C   0  0  0  0  0  0  0  0  0  0  0  0
    2.6230    2.9780    0.0000 C   0  0  0  0  0  0  0  0  0  0  0  0
   15.5880   -0.1300    0.0000 C   0  0  0  0  0  0  0  0  0  0  0  0
   15.5750   -1.6300    0.0000 C   0  0  0  0  0  0  0  0  0  0  0  0
   -1.3180   -2.2390    0.0000 C   0  0  0  0  0  0  0  0  0  0  0  0
   18.1860   -0.1520    0.0000 C   0  0  0  0  0  0  0  0  0  0  0  0
   18.1730   -1.6520    0.0000 C   0  0  0  0  0  0  0  0  0  0  0  0
    3.9160    2.2170    0.0000 C   0  0  0  0  0  0  0  0  0  0  0  0
   16.8930    0.6090    0.0000 C   0  0  0  0  0  0  0  0  0  0  0  0
   16.8680   -2.3910    0.0000 C   0  0  0  0  0  0  0  0  0  0  0  0
   -2.5980    0.0220    0.0000 C   0  0  0  0  0  0  0  0  0  0  0  0
   14.2950    0.6300    0.0000 C   0  0  0  0  0  0  0  0  0  0  0  0
    0.0250    3.0000    0.0000 C   0  0  0  0  0  0  0  0  0  0  0  0
   14.2700   -2.3700    0.0000 C   0  0  0  0  0  0  0  0  0  0  0  0
    2.6360    4.4780    0.0000 C   0  0  0  0  0  0  0  0  0  0  0  0
   12.9770   -1.6090    0.0000 C   0  0  0  0  0  0  0  0  0  0  0  0
   -2.6230   -2.9780    0.0000 C   0  0  0  0  0  0  0  0  0  0  0  0
    6.5140    2.1960    0.0000 C   0  0  0  0  0  0  0  0  0  0  0  0
   -3.9030   -0.7170    0.0000 C   0  0  0  0  0  0  0  0  0  0  0  0
    0.0380    4.5000    0.0000 C   0  0  0  0  0  0  0  0  0  0  0  0
    1.3430    5.2390    0.0000 C   0  0  0  0  0  0  0  0  0  0  0  0
   11.6970    0.6520    0.0000 C   0  0  0  0  0  0  0  0  0  0  0  0
   -3.9160   -2.2170    0.0000 C   0  0  0  0  0  0  0  0  0  0  0  0
    9.0990    0.6740    0.0000 C   0  0  0  0  0  0  0  0  0  0  0  0
   10.3920   -0.0870    0.0000 C   0  0  0  0  0  0  0  0  0  0  0  0
    7.8190    2.9350    0.0000 C   0  0  0  0  0  0  0  0  0  0  0  0
    6.5010    0.6960    0.0000 C   0  0  0  0  0  0  0  0  0  0  0  0
    9.1120    2.1740    0.0000 C   0  0  0  0  0  0  0  0  0  0  0  0
    7.7940   -0.0650    0.0000 C   0  0  0  0  0  0  0  0  0  0  0  0
   19.5040    2.0870    0.0000 C   0  0  0  0  0  0  0  0  0  0  0  0
   19.4540   -3.9130    0.0000 C   0  0  0  0  0  0  0  0  0  0  0  0
  1  3  2  0  0  0  0
  1  4  2  0  0  0  0
  1  8  1  0  0  0  0
  1 11  1  0  0  0  0
  2 16  1  0  0  0  0
  5 17  1  0  0  0  0
  5 41  1  0  0  0  0
  6 18  1  0  0  0  0
  6 42  1  0  0  0  0
  7 19  2  0  0  0  0
  8 12  1  0  0  0  0
  9 23  1  0  0  0  0
  9 27  1  0  0  0  0
  9 33  1  0  0  0  0
 10 19  1  0  0  0  0
 10 29  1  0  0  0  0
 11 16  2  0  0  0  0
 11 22  1  0  0  0  0
 12 13  2  0  0  0  0
 12 24  1  0  0  0  0
 13 19  1  0  0  0  0
 13 26  1  0  0  0  0
 14 15  1  0  0  0  0
 14 20  2  0  0  0  0
 14 23  1  0  0  0  0
 15 21  2  0  0  0  0
 15 25  1  0  0  0  0
 16 28  1  0  0  0  0
 17 18  2  0  0  0  0
 17 20  1  0  0  0  0
 18 21  1  0  0  0  0
 22 30  2  0  0  0  0
 24 31  2  0  0  0  0
 25 27  1  0  0  0  0
 26 32  2  0  0  0  0
 28 34  2  0  0  0  0
 29 37  2  0  0  0  0
 29 38  1  0  0  0  0
 30 34  1  0  0  0  0
 31 32  1  0  0  0  0
 33 36  1  0  0  0  0
 35 36  1  0  0  0  0
 35 39  2  0  0  0  0
 35 40  1  0  0  0  0
 37 39  1  0  0  0  0
 38 40  2  0  0  0  0
M  END
>  <Activity>
INACTIVE

>  <ActivitySource>
Li_2015

>  <Name>
9

>  <ScoresAndActivity>
Percentage inhibition: 1 < 50 (sec=10) => si

>  <standard_inchi>
InChI=1S/C32H32FN3O5S/c1-40-29-19-23-16-18-36(21-24(23)20-30(29)41-2)17-15-22-11-13-25(14-12-22)34-32(37)26-7-3-5-9-28(26)35-42(38,39)31-10-6-4-8-27(31)33/h3-14,19-20,35H,15-18,21H2,1-2H3,(H,34,37)

>  <standard_inchi_key>
WZJWSCXKTIBYJR-UHFFFAOYSA-N

$$$$

  MOE2013           2D

 35 38  0  0  1  0  0  0  0  0999 V2000
    0.0000    0.0000    0.0000 S   0  0  0  0  0  0  0  0  0  0  0  0
   -5.5130   -0.8720    0.0000 O   0  0  0  0  0  0  0  0  0  0  0  0
   -1.3020   -0.7440    0.0000 O   0  0  0  0  0  0  0  0  0  0  0  0
   -6.4380    2.4280    0.0000 O   0  0  0  0  0  0  0  0  0  0  0  0
   -0.7440    1.3020    0.0000 O   0  0  0  0  0  0  0  0  0  0  0  0
    0.7440   -1.3020    0.0000 O   0  0  0  0  0  0  0  0  0  0  0  0
   -7.0490   -2.9680    0.0000 O   0  0  0  0  0  0  0  0  0  0  0  0
   -9.0050   -2.1520    0.0000 C   0  0  2  0  0  0  0  0  0  0  0  0
   -8.3630   -3.5080    0.0000 C   0  0  1  0  0  0  0  0  0  0  0  0
   -9.8580   -3.3860    0.0000 C   0  0  0  0  0  0  0  0  0  0  0  0
   -8.8130   -0.6660    0.0000 C   0  0  0  0  0  0  0  0  0  0  0  0
   -4.9700    0.5260    0.0000 C   0  0  2  0  0  0  0  0  0  0  0  0
   -7.0890   -4.2990    0.0000 C   0  0  0  0  0  0  0  0  0  0  0  0
   -3.9710   -0.5930    0.0000 C   0  0  2  0  0  0  0  0  0  0  0  0
  -11.3180   -3.0400    0.0000 C   0  0  0  0  0  0  0  0  0  0  0  0
  -10.5880   -4.6960    0.0000 C   0  0  0  0  0  0  0  0  0  0  0  0
   -7.8480    0.4830    0.0000 C   0  0  0  0  0  0  0  0  0  0  0  0
   -6.4150    0.9280    0.0000 C   0  0  0  0  0  0  0  0  0  0  0  0
   -2.5980    0.0110    0.0000 C   0  0  2  0  0  0  0  0  0  0  0  0
   -4.2140    1.8220    0.0000 C   0  0  0  0  0  0  0  0  0  0  0  0
   -2.7480    1.5040    0.0000 C   0  0  2  0  0  0  0  0  0  0  0  0
   -5.5890   -4.2770    0.0000 C   0  0  0  0  0  0  0  0  0  0  0  0
   -3.7350   -2.0740    0.0000 C   0  0  0  0  0  0  0  0  0  0  0  0
   -4.3390   -3.4480    0.0000 C   0  0  0  0  0  0  0  0  0  0  0  0
   -8.6780    1.7320    0.0000 C   0  0  0  0  0  0  0  0  0  0  0  0
   -6.8860   -1.4770    0.0000 C   0  0  0  0  0  0  0  0  0  0  0  0
   -1.6300    2.5020    0.0000 C   0  0  0  0  0  0  0  0  0  0  0  0
    1.3020    0.7440    0.0000 C   0  0  0  0  0  0  0  0  0  0  0  0
   -3.1910   -4.4140    0.0000 C   0  0  0  0  0  0  0  0  0  0  0  0
   -8.0960   -0.5900    0.0000 C   0  0  0  0  0  0  0  0  0  0  0  0
    2.5980   -0.0110    0.0000 C   0  0  0  0  0  0  0  0  0  0  0  0
    1.3090    2.2440    0.0000 C   0  0  0  0  0  0  0  0  0  0  0  0
    3.9000    0.7330    0.0000 C   0  0  0  0  0  0  0  0  0  0  0  0
    2.6110    2.9890    0.0000 C   0  0  0  0  0  0  0  0  0  0  0  0
    3.9070    2.2330    0.0000 C   0  0  0  0  0  0  0  0  0  0  0  0
  1  3  1  0  0  0  0
  1  5  2  0  0  0  0
  1  6  2  0  0  0  0
  1 28  1  0  0  0  0
  2 26  1  0  0  0  0
  4 18  2  0  0  0  0
  7 26  2  0  0  0  0
  8  9  1  0  0  0  0
  8 10  1  0  0  0  0
  8 11  1  6  0  0  0
  9 10  1  0  0  0  0
  9 13  1  6  0  0  0
 10 15  1  0  0  0  0
 10 16  1  0  0  0  0
 11 17  2  0  0  0  0
 12  2  1  6  0  0  0
 12 14  1  0  0  0  0
 12 18  1  0  0  0  0
 12 20  1  0  0  0  0
 13 22  1  0  0  0  0
 14 19  1  0  0  0  0
 14 23  1  6  0  0  0
 17 18  1  0  0  0  0
 17 25  1  0  0  0  0
 19  3  1  6  0  0  0
 19 21  1  0  0  0  0
 20 21  1  0  0  0  0
 21 27  1  6  0  0  0
 22 24  1  0  0  0  0
 23 24  2  0  0  0  0
 24 29  1  0  0  0  0
 26 30  1  0  0  0  0
 28 31  2  0  0  0  0
 28 32  1  0  0  0  0
 31 33  1  0  0  0  0
 32 34  2  0  0  0  0
 33 35  2  0  0  0  0
 34 35  1  0  0  0  0
M  END
>  <Activity>
INHIBITOR

>  <ActivitySource>
Reis_2013

>  <Name>
jolkinoate_M

>  <ScoresAndActivity>
Fluorescence ratio: 16.06 > 10 (sec=0) => sa

>  <standard_inchi>
InChI=1S/C28H36O6S/c1-17-12-13-22-23(27(22,5)6)15-18(2)26(30)28(33-20(4)29)16-19(3)25(24(28)14-17)34-35(31,32)21-10-8-7-9-11-21/h7-11,14-15,19,22-25H,12-13,16H2,1-6H3/b17-14-,18-15-/t19-,22-,23+,24-,25-,28+/m0/s1

>  <standard_inchi_key>
MLZDVSMXKFEOJO-BDSMWPFLSA-N

$$$$

  MOE2013           2D

 28 31  0  0  0  0  0  0  0  0999 V2000
    0.0000    0.0000    0.0000 O   0  0  0  0  0  0  0  0  0  0  0  0
   -2.6810    1.6210    0.0000 O   0  0  0  0  0  0  0  0  0  0  0  0
  -10.4640    0.0660    0.0000 O   0  0  0  0  0  0  0  0  0  0  0  0
  -10.4430   -2.9330    0.0000 O   0  0  0  0  0  0  0  0  0  0  0  0
    6.9740   -0.4390    0.0000 O   0  0  0  0  0  0  0  0  0  0  0  0
   -3.9640   -0.6380    0.0000 N   0  0  0  0  0  0  0  0  0  0  0  0
   -6.5620   -0.6560    0.0000 C   0  0  0  0  0  0  0  0  0  0  0  0
   -6.5520   -2.1560    0.0000 C   0  0  0  0  0  0  0  0  0  0  0  0
   -2.6700    0.1210    0.0000 C   0  0  0  0  0  0  0  0  0  0  0  0
   -1.3660   -0.6200    0.0000 C   0  0  0  0  0  0  0  0  0  0  0  0
   -5.2680    0.1030    0.0000 C   0  0  0  0  0  0  0  0  0  0  0  0
    1.0120   -1.1080    0.0000 C   0  0  0  0  0  0  0  0  0  0  0  0
   -9.1600   -0.6740    0.0000 C   0  0  0  0  0  0  0  0  0  0  0  0
   -9.1500   -2.1740    0.0000 C   0  0  0  0  0  0  0  0  0  0  0  0
   -7.8660    0.0850    0.0000 C   0  0  0  0  0  0  0  0  0  0  0  0
   -7.8450   -2.9150    0.0000 C   0  0  0  0  0  0  0  0  0  0  0  0
   -3.9540   -2.1380    0.0000 C   0  0  0  0  0  0  0  0  0  0  0  0
   -5.2470   -2.8970    0.0000 C   0  0  0  0  0  0  0  0  0  0  0  0
    2.5020   -0.9400    0.0000 C   0  0  0  0  0  0  0  0  0  0  0  0
   -1.1990   -2.1100    0.0000 C   0  0  0  0  0  0  0  0  0  0  0  0
    0.2710   -2.4120    0.0000 C   0  0  0  0  0  0  0  0  0  0  0  0
    3.3920   -2.1480    0.0000 C   0  0  0  0  0  0  0  0  0  0  0  0
    3.1030    0.4340    0.0000 C   0  0  0  0  0  0  0  0  0  0  0  0
    5.4830   -0.6060    0.0000 C   0  0  0  0  0  0  0  0  0  0  0  0
    4.8830   -1.9800    0.0000 C   0  0  0  0  0  0  0  0  0  0  0  0
    4.5930    0.6010    0.0000 C   0  0  0  0  0  0  0  0  0  0  0  0
  -10.4750    1.5660    0.0000 C   0  0  0  0  0  0  0  0  0  0  0  0
  -10.4330   -4.4330    0.0000 C   0  0  0  0  0  0  0  0  0  0  0  0
  1 10  1  0  0  0  0
  1 12  1  0  0  0  0
  2  9  2  0  0  0  0
  3 13  1  0  0  0  0
  3 27  1  0  0  0  0
  4 14  1  0  0  0  0
  4 28  1  0  0  0  0
  5 24  1  0  0  0  0
  6  9  1  0  0  0  0
  6 11  1  0  0  0  0
  6 17  1  0  0  0  0
  7  8  1  0  0  0  0
  7 11  1  0  0  0  0
  7 15  2  0  0  0  0
  8 16  2  0  0  0  0
  8 18  1  0  0  0  0
  9 10  1  0  0  0  0
 10 20  2  0  0  0  0
 12 19  1  0  0  0  0
 12 21  2  0  0  0  0
 13 14  2  0  0  0  0
 13 15  1  0  0  0  0
 14 16  1  0  0  0  0
 17 18  1  0  0  0  0
 19 22  2  0  0  0  0
 19 23  1  0  0  0  0
 20 21  1  0  0  0  0
 22 25  1  0  0  0  0
 23 26  2  0  0  0  0
 24 25  2  0  0  0  0
 24 26  1  0  0  0  0
M  END
>  <Activity>
INHIBITOR

>  <ActivitySource>
Capparelli_2014

>  <Name>
24b

>  <ScoresAndActivity>
EC50 µM: 6.4 < 10 (sec=2) => sa

>  <standard_inchi>
InChI=1S/C22H21NO5/c1-26-20-11-15-9-10-23(13-16(15)12-21(20)27-2)22(25)19-8-7-18(28-19)14-3-5-17(24)6-4-14/h3-8,11-12,24H,9-10,13H2,1-2H3

>  <standard_inchi_key>
RVMCLYRTOLRSTD-UHFFFAOYSA-N

$$$$

  MOE2013           2D

 29 32  0  0  0  0  0  0  0  0999 V2000
    0.0000    0.0000    0.0000 O   0  0  0  0  0  0  0  0  0  0  0  0
   -2.7030    1.5840    0.0000 O   0  0  0  0  0  0  0  0  0  0  0  0
  -10.4640   -0.0770    0.0000 O   0  0  0  0  0  0  0  0  0  0  0  0
  -10.4020   -3.0760    0.0000 O   0  0  0  0  0  0  0  0  0  0  0  0
    6.9790   -0.3430    0.0000 O   0  0  0  0  0  0  0  0  0  0  0  0
   -3.9550   -0.6920    0.0000 N   0  0  0  0  0  0  0  0  0  0  0  0
   -6.5520   -0.7460    0.0000 C   0  0  0  0  0  0  0  0  0  0  0  0
   -6.5210   -2.2460    0.0000 C   0  0  0  0  0  0  0  0  0  0  0  0
   -2.6720    0.0840    0.0000 C   0  0  0  0  0  0  0  0  0  0  0  0
   -1.3570   -0.6380    0.0000 C   0  0  0  0  0  0  0  0  0  0  0  0
   -5.2690    0.0310    0.0000 C   0  0  0  0  0  0  0  0  0  0  0  0
    1.0270   -1.0940    0.0000 C   0  0  0  0  0  0  0  0  0  0  0  0
   -9.1500   -0.8000    0.0000 C   0  0  0  0  0  0  0  0  0  0  0  0
   -9.1190   -2.3000    0.0000 C   0  0  0  0  0  0  0  0  0  0  0  0
   -7.8670   -0.0230    0.0000 C   0  0  0  0  0  0  0  0  0  0  0  0
   -7.8040   -3.0230    0.0000 C   0  0  0  0  0  0  0  0  0  0  0  0
   -3.9240   -2.1920    0.0000 C   0  0  0  0  0  0  0  0  0  0  0  0
   -5.2070   -2.9690    0.0000 C   0  0  0  0  0  0  0  0  0  0  0  0
    2.5150   -0.9060    0.0000 C   0  0  0  0  0  0  0  0  0  0  0  0
   -1.1700   -2.1270    0.0000 C   0  0  0  0  0  0  0  0  0  0  0  0
    0.3040   -2.4080    0.0000 C   0  0  0  0  0  0  0  0  0  0  0  0
    3.4220   -2.1010    0.0000 C   0  0  0  0  0  0  0  0  0  0  0  0
    3.0960    0.4770    0.0000 C   0  0  0  0  0  0  0  0  0  0  0  0
    5.4910   -0.5310    0.0000 C   0  0  0  0  0  0  0  0  0  0  0  0
    4.9100   -1.9130    0.0000 C   0  0  0  0  0  0  0  0  0  0  0  0
    4.5850    0.6640    0.0000 C   0  0  0  0  0  0  0  0  0  0  0  0
  -10.4950    1.4230    0.0000 C   0  0  0  0  0  0  0  0  0  0  0  0
  -10.3710   -4.5760    0.0000 C   0  0  0  0  0  0  0  0  0  0  0  0
    7.8860   -1.5380    0.0000 C   0  0  0  0  0  0  0  0  0  0  0  0
  1 10  1  0  0  0  0
  1 12  1  0  0  0  0
  2  9  2  0  0  0  0
  3 13  1  0  0  0  0
  3 27  1  0  0  0  0
  4 14  1  0  0  0  0
  4 28  1  0  0  0  0
  5 24  1  0  0  0  0
  5 29  1  0  0  0  0
  6  9  1  0  0  0  0
  6 11  1  0  0  0  0
  6 17  1  0  0  0  0
  7  8  1  0  0  0  0
  7 11  1  0  0  0  0
  7 15  2  0  0  0  0
  8 16  2  0  0  0  0
  8 18  1  0  0  0  0
  9 10  1  0  0  0  0
 10 20  2  0  0  0  0
 12 19  1  0  0  0  0
 12 21  2  0  0  0  0
 13 14  2  0  0  0  0
 13 15  1  0  0  0  0
 14 16  1  0  0  0  0
 17 18  1  0  0  0  0
 19 22  2  0  0  0  0
 19 23  1  0  0  0  0
 20 21  1  0  0  0  0
 22 25  1  0  0  0  0
 23 26  2  0  0  0  0
 24 25  2  0  0  0  0
 24 26  1  0  0  0  0
M  END
>  <Activity>
INHIBITOR

>  <ActivitySource>
Capparelli_2014

>  <Name>
24a

>  <ScoresAndActivity>
EC50 µM: 0.91 < 10 (sec=2) => sa

>  <standard_inchi>
InChI=1S/C23H23NO5/c1-26-18-6-4-15(5-7-18)19-8-9-20(29-19)23(25)24-11-10-16-12-21(27-2)22(28-3)13-17(16)14-24/h4-9,12-13H,10-11,14H2,1-3H3

>  <standard_inchi_key>
KXTAZAIAWNTXFO-UHFFFAOYSA-N

$$$$

  MOE2013           2D

 32 36  0  0  1  0  0  0  0  0999 V2000
    0.0000    0.0000    0.0000 O   0  0  0  0  0  0  0  0  0  0  0  0
  -10.4640    0.0660    0.0000 O   0  0  0  0  0  0  0  0  0  0  0  0
  -10.4050    3.0660    0.0000 O   0  0  0  0  0  0  0  0  0  0  0  0
    9.3730    1.3600    0.0000 O   0  0  0  0  0  0  0  0  0  0  0  0
   -3.9560    0.6880    0.0000 N   0  0  3  0  0  0  0  0  0  0  0  0
   -6.5530    0.7400    0.0000 C   0  0  0  0  0  0  0  0  0  0  0  0
   -6.5240    2.2390    0.0000 C   0  0  0  0  0  0  0  0  0  0  0  0
    1.0260    1.0950    0.0000 C   0  0  0  0  0  0  0  0  0  0  0  0
    2.5140    0.9080    0.0000 C   0  0  0  0  0  0  0  0  0  0  0  0
    4.9080    1.9180    0.0000 C   0  0  0  0  0  0  0  0  0  0  0  0
   -1.3580    0.6370    0.0000 C   0  0  0  0  0  0  0  0  0  0  0  0
   -9.1510    0.7910    0.0000 C   0  0  0  0  0  0  0  0  0  0  0  0
   -9.1210    2.2900    0.0000 C   0  0  0  0  0  0  0  0  0  0  0  0
   -5.2690   -0.0360    0.0000 C   0  0  0  0  0  0  0  0  0  0  0  0
    5.4910    0.5360    0.0000 C   0  0  0  0  0  0  0  0  0  0  0  0
   -7.8670    0.0150    0.0000 C   0  0  0  0  0  0  0  0  0  0  0  0
   -7.8080    3.0150    0.0000 C   0  0  0  0  0  0  0  0  0  0  0  0
    3.4190    2.1040    0.0000 C   0  0  0  0  0  0  0  0  0  0  0  0
   -2.6720   -0.0870    0.0000 C   0  0  0  0  0  0  0  0  0  0  0  0
   -5.2100    2.9630    0.0000 C   0  0  0  0  0  0  0  0  0  0  0  0
   -3.9260    2.1880    0.0000 C   0  0  0  0  0  0  0  0  0  0  0  0
    0.3010    2.4080    0.0000 C   0  0  0  0  0  0  0  0  0  0  0  0
    3.0970   -0.4740    0.0000 C   0  0  0  0  0  0  0  0  0  0  0  0
   -1.1720    2.1250    0.0000 C   0  0  0  0  0  0  0  0  0  0  0  0
    4.5850   -0.6600    0.0000 C   0  0  0  0  0  0  0  0  0  0  0  0
    6.9790    0.3500    0.0000 C   0  0  0  0  0  0  0  0  0  0  0  0
    5.8130    3.1140    0.0000 C   0  0  0  0  0  0  0  0  0  0  0  0
    7.8840    1.5460    0.0000 C   0  0  0  0  0  0  0  0  0  0  0  0
    7.3020    2.9280    0.0000 C   0  0  0  0  0  0  0  0  0  0  0  0
  -10.4940   -1.4330    0.0000 C   0  0  0  0  0  0  0  0  0  0  0  0
  -10.3760    4.5660    0.0000 C   0  0  0  0  0  0  0  0  0  0  0  0
   10.2780    2.5560    0.0000 C   0  0  0  0  0  0  0  0  0  0  0  0
  1  8  1  0  0  0  0
  1 11  1  0  0  0  0
  2 12  1  0  0  0  0
  2 30  1  0  0  0  0
  3 13  1  0  0  0  0
  3 31  1  0  0  0  0
  4 28  1  0  0  0  0
  4 32  1  0  0  0  0
  5 14  1  0  0  0  0
  5 19  1  0  0  0  0
  5 21  1  0  0  0  0
  6  7  1  0  0  0  0
  6 14  1  0  0  0  0
  6 16  2  0  0  0  0
  7 17  2  0  0  0  0
  7 20  1  0  0  0  0
  8  9  1  0  0  0  0
  8 22  2  0  0  0  0
  9 18  2  0  0  0  0
  9 23  1  0  0  0  0
 10 15  2  0  0  0  0
 10 18  1  0  0  0  0
 10 27  1  0  0  0  0
 11 19  1  0  0  0  0
 11 24  2  0  0  0  0
 12 13  2  0  0  0  0
 12 16  1  0  0  0  0
 13 17  1  0  0  0  0
 15 25  1  0  0  0  0
 15 26  1  0  0  0  0
 20 21  1  0  0  0  0
 22 24  1  0  0  0  0
 23 25  2  0  0  0  0
 26 28  2  0  0  0  0
 27 29  2  0  0  0  0
 28 29  1  0  0  0  0
M  END
>  <Activity>
INHIBITOR

>  <ActivitySource>
Colabufo_2013

>  <Name>
5b

>  <ScoresAndActivity>
EC50 (µM): 2.9 < 10 (sec=0) => sa

>  <standard_inchi>
InChI=1S/C27H27NO4/c1-29-23-7-6-18-12-21(5-4-19(18)13-23)25-9-8-24(32-25)17-28-11-10-20-14-26(30-2)27(31-3)15-22(20)16-28/h4-9,12-15H,10-11,16-17H2,1-3H3

>  <standard_inchi_key>
CHJDXQQRPSUBNV-UHFFFAOYSA-N

$$$$

  MOE2013           2D

 30 34  0  0  1  0  0  0  0  0999 V2000
    0.0000    0.0000    0.0000 O   0  0  0  0  0  0  0  0  0  0  0  0
  -10.4640   -0.0810    0.0000 O   0  0  0  0  0  0  0  0  0  0  0  0
  -10.4470    2.9190    0.0000 O   0  0  0  0  0  0  0  0  0  0  0  0
   -3.9650    0.6320    0.0000 N   0  0  3  0  0  0  0  0  0  0  0  0
   -6.5630    0.6470    0.0000 C   0  0  0  0  0  0  0  0  0  0  0  0
   -6.5550    2.1470    0.0000 C   0  0  0  0  0  0  0  0  0  0  0  0
    1.0100    1.1090    0.0000 C   0  0  0  0  0  0  0  0  0  0  0  0
    2.5010    0.9440    0.0000 C   0  0  0  0  0  0  0  0  0  0  0  0
   -9.1610    0.6610    0.0000 C   0  0  0  0  0  0  0  0  0  0  0  0
   -9.1530    2.1610    0.0000 C   0  0  0  0  0  0  0  0  0  0  0  0
   -1.3670    0.6180    0.0000 C   0  0  0  0  0  0  0  0  0  0  0  0
   -5.2680   -0.1100    0.0000 C   0  0  0  0  0  0  0  0  0  0  0  0
   -7.8660   -0.0960    0.0000 C   0  0  0  0  0  0  0  0  0  0  0  0
   -7.8490    2.9040    0.0000 C   0  0  0  0  0  0  0  0  0  0  0  0
   -2.6700   -0.1250    0.0000 C   0  0  0  0  0  0  0  0  0  0  0  0
   -5.2510    2.8900    0.0000 C   0  0  0  0  0  0  0  0  0  0  0  0
    4.8800    1.9870    0.0000 C   0  0  0  0  0  0  0  0  0  0  0  0
   -3.9560    2.1320    0.0000 C   0  0  0  0  0  0  0  0  0  0  0  0
    3.3890    2.1520    0.0000 C   0  0  0  0  0  0  0  0  0  0  0  0
    5.4830    0.6140    0.0000 C   0  0  0  0  0  0  0  0  0  0  0  0
    0.2670    2.4120    0.0000 C   0  0  0  0  0  0  0  0  0  0  0  0
   -1.2020    2.1090    0.0000 C   0  0  0  0  0  0  0  0  0  0  0  0
    3.1030   -0.4300    0.0000 C   0  0  0  0  0  0  0  0  0  0  0  0
    4.5940   -0.5950    0.0000 C   0  0  0  0  0  0  0  0  0  0  0  0
    5.7690    3.1960    0.0000 C   0  0  0  0  0  0  0  0  0  0  0  0
    6.9730    0.4480    0.0000 C   0  0  0  0  0  0  0  0  0  0  0  0
    7.2600    3.0310    0.0000 C   0  0  0  0  0  0  0  0  0  0  0  0
    7.8620    1.6570    0.0000 C   0  0  0  0  0  0  0  0  0  0  0  0
  -10.4730   -1.5810    0.0000 C   0  0  0  0  0  0  0  0  0  0  0  0
  -10.4390    4.4190    0.0000 C   0  0  0  0  0  0  0  0  0  0  0  0
  1  7  1  0  0  0  0
  1 11  1  0  0  0  0
  2  9  1  0  0  0  0
  2 29  1  0  0  0  0
  3 10  1  0  0  0  0
  3 30  1  0  0  0  0
  4 12  1  0  0  0  0
  4 15  1  0  0  0  0
  4 18  1  0  0  0  0
  5  6  1  0  0  0  0
  5 12  1  0  0  0  0
  5 13  2  0  0  0  0
  6 14  2  0  0  0  0
  6 16  1  0  0  0  0
  7  8  1  0  0  0  0
  7 21  2  0  0  0  0
  8 19  2  0  0  0  0
  8 23  1  0  0  0  0
  9 10  2  0  0  0  0
  9 13  1  0  0  0  0
 10 14  1  0  0  0  0
 11 15  1  0  0  0  0
 11 22  2  0  0  0  0
 16 18  1  0  0  0  0
 17 19  1  0  0  0  0
 17 20  2  0  0  0  0
 17 25  1  0  0  0  0
 20 24  1  0  0  0  0
 20 26  1  0  0  0  0
 21 22  1  0  0  0  0
 23 24  2  0  0  0  0
 25 27  2  0  0  0  0
 26 28  2  0  0  0  0
 27 28  1  0  0  0  0
M  END
>  <Activity>
INHIBITOR

>  <ActivitySource>
Colabufo_2013

>  <Name>
5a

>  <ScoresAndActivity>
EC50 (µM): 7.1 < 10 (sec=0) => sa

>  <standard_inchi>
InChI=1S/C26H25NO3/c1-28-25-14-20-11-12-27(16-22(20)15-26(25)29-2)17-23-9-10-24(30-23)21-8-7-18-5-3-4-6-19(18)13-21/h3-10,13-15H,11-12,16-17H2,1-2H3

>  <standard_inchi_key>
NJQLMRHQZPCZQN-UHFFFAOYSA-N

$$$$

  MOE2013           2D

 28 31  0  0  1  0  0  0  0  0999 V2000
    0.0000    0.0000    0.0000 O   0  0  0  0  0  0  0  0  0  0  0  0
  -10.4640   -0.0780    0.0000 O   0  0  0  0  0  0  0  0  0  0  0  0
  -10.4020   -3.0770    0.0000 O   0  0  0  0  0  0  0  0  0  0  0  0
    6.9800   -0.3420    0.0000 O   0  0  0  0  0  0  0  0  0  0  0  0
   -3.9550   -0.6920    0.0000 N   0  0  3  0  0  0  0  0  0  0  0  0
   -6.5520   -0.7460    0.0000 C   0  0  0  0  0  0  0  0  0  0  0  0
   -6.5210   -2.2460    0.0000 C   0  0  0  0  0  0  0  0  0  0  0  0
   -9.1500   -0.8000    0.0000 C   0  0  0  0  0  0  0  0  0  0  0  0
   -9.1190   -2.3000    0.0000 C   0  0  0  0  0  0  0  0  0  0  0  0
   -5.2690    0.0300    0.0000 C   0  0  0  0  0  0  0  0  0  0  0  0
   -7.8670   -0.0240    0.0000 C   0  0  0  0  0  0  0  0  0  0  0  0
   -7.8040   -3.0230    0.0000 C   0  0  0  0  0  0  0  0  0  0  0  0
   -1.3570   -0.6380    0.0000 C   0  0  0  0  0  0  0  0  0  0  0  0
    1.0270   -1.0940    0.0000 C   0  0  0  0  0  0  0  0  0  0  0  0
   -5.2070   -2.9690    0.0000 C   0  0  0  0  0  0  0  0  0  0  0  0
   -2.6720    0.0840    0.0000 C   0  0  0  0  0  0  0  0  0  0  0  0
    2.5150   -0.9060    0.0000 C   0  0  0  0  0  0  0  0  0  0  0  0
   -3.9240   -2.1920    0.0000 C   0  0  0  0  0  0  0  0  0  0  0  0
   -1.1700   -2.1270    0.0000 C   0  0  0  0  0  0  0  0  0  0  0  0
    0.3040   -2.4080    0.0000 C   0  0  0  0  0  0  0  0  0  0  0  0
    3.4220   -2.1010    0.0000 C   0  0  0  0  0  0  0  0  0  0  0  0
    3.0960    0.4770    0.0000 C   0  0  0  0  0  0  0  0  0  0  0  0
    5.4910   -0.5300    0.0000 C   0  0  0  0  0  0  0  0  0  0  0  0
    4.9100   -1.9130    0.0000 C   0  0  0  0  0  0  0  0  0  0  0  0
    4.5840    0.6650    0.0000 C   0  0  0  0  0  0  0  0  0  0  0  0
  -10.4950    1.4220    0.0000 C   0  0  0  0  0  0  0  0  0  0  0  0
  -10.3710   -4.5770    0.0000 C   0  0  0  0  0  0  0  0  0  0  0  0
    7.8860   -1.5370    0.0000 C   0  0  0  0  0  0  0  0  0  0  0  0
  1 13  1  0  0  0  0
  1 14  1  0  0  0  0
  2  8  1  0  0  0  0
  2 26  1  0  0  0  0
  3  9  1  0  0  0  0
  3 27  1  0  0  0  0
  4 23  1  0  0  0  0
  4 28  1  0  0  0  0
  5 10  1  0  0  0  0
  5 16  1  0  0  0  0
  5 18  1  0  0  0  0
  6  7  1  0  0  0  0
  6 10  1  0  0  0  0
  6 11  2  0  0  0  0
  7 12  2  0  0  0  0
  7 15  1  0  0  0  0
  8  9  2  0  0  0  0
  8 11  1  0  0  0  0
  9 12  1  0  0  0  0
 13 16  1  0  0  0  0
 13 19  2  0  0  0  0
 14 17  1  0  0  0  0
 14 20  2  0  0  0  0
 15 18  1  0  0  0  0
 17 21  2  0  0  0  0
 17 22  1  0  0  0  0
 19 20  1  0  0  0  0
 21 24  1  0  0  0  0
 22 25  2  0  0  0  0
 23 24  2  0  0  0  0
 23 25  1  0  0  0  0
M  END
>  <Activity>
INHIBITOR

>  <ActivitySource>
Capparelli_2014

>  <Name>
25a

>  <ScoresAndActivity>
EC50 µM: 4.3 < 10 (sec=2) => sa

>  <standard_inchi>
InChI=1S/C23H25NO4/c1-25-19-6-4-16(5-7-19)21-9-8-20(28-21)15-24-11-10-17-12-22(26-2)23(27-3)13-18(17)14-24/h4-9,12-13H,10-11,14-15H2,1-3H3

>  <standard_inchi_key>
XNIABEBXQZEDDQ-UHFFFAOYSA-N

$$$$

  MOE2013           2D

 38 41  0  0  0  0  0  0  0  0999 V2000
    0.0000    0.0000    0.0000 O   0  0  0  0  0  0  0  0  0  0  0  0
    1.4430    3.7470    0.0000 O   0  0  0  0  0  0  0  0  0  0  0  0
   -6.7120   -1.6350    0.0000 O   0  0  0  0  0  0  0  0  0  0  0  0
   -6.7210    0.9640    0.0000 O   0  0  0  0  0  0  0  0  0  0  0  0
    4.0620   -2.2440    0.0000 O   0  0  0  0  0  0  0  0  0  0  0  0
    6.6440    2.2650    0.0000 O   0  0  0  0  0  0  0  0  0  0  0  0
    6.6550   -0.7350    0.0000 O   0  0  0  0  0  0  0  0  0  0  0  0
   -6.7390    6.1600    0.0000 O   0  0  0  0  0  0  0  0  0  0  0  0
   -1.5380    3.5640    0.0000 N   0  0  0  0  0  0  0  0  0  0  0  0
   -2.2210    0.9790    0.0000 C   0  0  0  0  0  0  0  0  0  0  0  0
   -3.7210    0.9740    0.0000 C   0  0  0  0  0  0  0  0  0  0  0  0
   -1.4660   -0.3170    0.0000 C   0  0  0  0  0  0  0  0  0  0  0  0
   -1.2210    2.0980    0.0000 C   0  0  0  0  0  0  0  0  0  0  0  0
    0.1520    1.4920    0.0000 C   0  0  0  0  0  0  0  0  0  0  0  0
   -4.4660   -0.3280    0.0000 C   0  0  0  0  0  0  0  0  0  0  0  0
   -3.7120   -1.6240    0.0000 C   0  0  0  0  0  0  0  0  0  0  0  0
   -4.4750    2.2700    0.0000 C   0  0  0  0  0  0  0  0  0  0  0  0
   -2.2120   -1.6190    0.0000 C   0  0  0  0  0  0  0  0  0  0  0  0
    1.4480    2.2470    0.0000 C   0  0  0  0  0  0  0  0  0  0  0  0
   -5.9660   -0.3330    0.0000 C   0  0  0  0  0  0  0  0  0  0  0  0
    2.7500    1.5020    0.0000 C   0  0  0  0  0  0  0  0  0  0  0  0
   -5.9750    2.2650    0.0000 C   0  0  0  0  0  0  0  0  0  0  0  0
   -3.7300    3.5720    0.0000 C   0  0  0  0  0  0  0  0  0  0  0  0
    2.7550    0.0020    0.0000 C   0  0  0  0  0  0  0  0  0  0  0  0
    4.0460    2.2560    0.0000 C   0  0  0  0  0  0  0  0  0  0  0  0
    4.0570   -0.7440    0.0000 C   0  0  0  0  0  0  0  0  0  0  0  0
    5.3480    1.5110    0.0000 C   0  0  0  0  0  0  0  0  0  0  0  0
    5.3530    0.0110    0.0000 C   0  0  0  0  0  0  0  0  0  0  0  0
   -4.4570   -2.9260    0.0000 C   0  0  0  0  0  0  0  0  0  0  0  0
   -6.7300    3.5620    0.0000 C   0  0  0  0  0  0  0  0  0  0  0  0
   -4.4840    4.8680    0.0000 C   0  0  0  0  0  0  0  0  0  0  0  0
   -5.9840    4.8630    0.0000 C   0  0  0  0  0  0  0  0  0  0  0  0
   -8.2120   -1.6400    0.0000 C   0  0  0  0  0  0  0  0  0  0  0  0
    5.3640   -2.9890    0.0000 C   0  0  0  0  0  0  0  0  0  0  0  0
    6.6390    3.7650    0.0000 C   0  0  0  0  0  0  0  0  0  0  0  0
    7.9510    0.0200    0.0000 C   0  0  0  0  0  0  0  0  0  0  0  0
   -8.9570   -2.9420    0.0000 C   0  0  0  0  0  0  0  0  0  0  0  0
   -8.2390    6.1540    0.0000 C   0  0  0  0  0  0  0  0  0  0  0  0
  1 12  1  0  0  0  0
  1 14  1  0  0  0  0
  2 19  2  0  0  0  0
  3 20  1  0  0  0  0
  3 33  1  0  0  0  0
  4 20  2  0  0  0  0
  5 26  1  0  0  0  0
  5 34  1  0  0  0  0
  6 27  1  0  0  0  0
  6 35  1  0  0  0  0
  7 28  1  0  0  0  0
  7 36  1  0  0  0  0
  8 32  1  0  0  0  0
  8 38  1  0  0  0  0
  9 13  1  0  0  0  0
 10 11  2  0  0  0  0
 10 12  1  0  0  0  0
 10 13  1  0  0  0  0
 11 15  1  0  0  0  0
 11 17  1  0  0  0  0
 12 18  2  0  0  0  0
 13 14  2  0  0  0  0
 14 19  1  0  0  0  0
 15 16  2  0  0  0  0
 15 20  1  0  0  0  0
 16 18  1  0  0  0  0
 16 29  1  0  0  0  0
 17 22  2  0  0  0  0
 17 23  1  0  0  0  0
 19 21  1  0  0  0  0
 21 24  2  0  0  0  0
 21 25  1  0  0  0  0
 22 30  1  0  0  0  0
 23 31  2  0  0  0  0
 24 26  1  0  0  0  0
 25 27  2  0  0  0  0
 26 28  2  0  0  0  0
 27 28  1  0  0  0  0
 30 32  2  0  0  0  0
 31 32  1  0  0  0  0
 33 37  1  0  0  0  0
M  END
>  <Activity>
INACTIVE

>  <ActivitySource>
Krauze_2014

>  <Name>
14b

>  <standard_inchi>
InChI=1S/C29H29NO8/c1-7-37-29(32)22-15(2)12-19-24(23(22)16-8-10-18(33-3)11-9-16)25(30)28(38-19)26(31)17-13-20(34-4)27(36-6)21(14-17)35-5/h8-14H,7,30H2,1-6H3

>  <standard_inchi_key>
CLFQKERGJDQDAF-UHFFFAOYSA-N

$$$$

  MOE2013           2D

 38 41  0  0  0  0  0  0  0  0999 V2000
    0.0000    0.0000    0.0000 O   0  0  0  0  0  0  0  0  0  0  0  0
   -6.7230    1.5870    0.0000 O   0  0  0  0  0  0  0  0  0  0  0  0
    1.4690   -3.7360    0.0000 O   0  0  0  0  0  0  0  0  0  0  0  0
   -6.7140   -1.0120    0.0000 O   0  0  0  0  0  0  0  0  0  0  0  0
   -8.2040   -3.6150    0.0000 O   0  0  0  0  0  0  0  0  0  0  0  0
   -3.6950   -6.1970    0.0000 O   0  0  0  0  0  0  0  0  0  0  0  0
   -6.6950   -6.2080    0.0000 O   0  0  0  0  0  0  0  0  0  0  0  0
    6.6490    0.7820    0.0000 O   0  0  0  0  0  0  0  0  0  0  0  0
   -2.2230    1.6030    0.0000 N   0  0  0  0  0  0  0  0  0  0  0  0
   -1.5120   -3.5750    0.0000 N   0  0  0  0  0  0  0  0  0  0  0  0
   -2.2140   -0.9950    0.0000 C   0  0  0  0  0  0  0  0  0  0  0  0
   -3.7140   -1.0010    0.0000 C   0  0  0  0  0  0  0  0  0  0  0  0
   -1.4680    0.3060    0.0000 C   0  0  0  0  0  0  0  0  0  0  0  0
   -4.4680    0.2960    0.0000 C   0  0  0  0  0  0  0  0  0  0  0  0
   -1.2060   -2.1060    0.0000 C   0  0  0  0  0  0  0  0  0  0  0  0
    0.1620   -1.4910    0.0000 C   0  0  0  0  0  0  0  0  0  0  0  0
   -4.4590   -2.3020    0.0000 C   0  0  0  0  0  0  0  0  0  0  0  0
   -3.7230    1.5970    0.0000 C   0  0  0  0  0  0  0  0  0  0  0  0
    1.4640   -2.2360    0.0000 C   0  0  0  0  0  0  0  0  0  0  0  0
   -5.9680    0.2900    0.0000 C   0  0  0  0  0  0  0  0  0  0  0  0
   -5.9590   -2.3080    0.0000 C   0  0  0  0  0  0  0  0  0  0  0  0
   -3.7040   -3.5990    0.0000 C   0  0  0  0  0  0  0  0  0  0  0  0
   -6.7040   -3.6100    0.0000 C   0  0  0  0  0  0  0  0  0  0  0  0
   -4.4500   -4.9000    0.0000 C   0  0  0  0  0  0  0  0  0  0  0  0
   -5.9500   -4.9060    0.0000 C   0  0  0  0  0  0  0  0  0  0  0  0
    2.7600   -1.4820    0.0000 C   0  0  0  0  0  0  0  0  0  0  0  0
   -4.4780    2.8940    0.0000 C   0  0  0  0  0  0  0  0  0  0  0  0
    2.7550    0.0180    0.0000 C   0  0  0  0  0  0  0  0  0  0  0  0
    4.0620   -2.2270    0.0000 C   0  0  0  0  0  0  0  0  0  0  0  0
   -8.2230    1.5810    0.0000 C   0  0  0  0  0  0  0  0  0  0  0  0
    4.0510    0.7730    0.0000 C   0  0  0  0  0  0  0  0  0  0  0  0
    5.3580   -1.4720    0.0000 C   0  0  0  0  0  0  0  0  0  0  0  0
    5.3530    0.0280    0.0000 C   0  0  0  0  0  0  0  0  0  0  0  0
   -8.9590   -2.3190    0.0000 C   0  0  0  0  0  0  0  0  0  0  0  0
   -4.4400   -7.4980    0.0000 C   0  0  0  0  0  0  0  0  0  0  0  0
   -8.1950   -6.2130    0.0000 C   0  0  0  0  0  0  0  0  0  0  0  0
   -8.9780    2.8770    0.0000 C   0  0  0  0  0  0  0  0  0  0  0  0
    7.9510    0.0370    0.0000 C   0  0  0  0  0  0  0  0  0  0  0  0
  1 13  1  0  0  0  0
  1 16  1  0  0  0  0
  2 20  1  0  0  0  0
  2 30  1  0  0  0  0
  3 19  2  0  0  0  0
  4 20  2  0  0  0  0
  5 23  1  0  0  0  0
  5 34  1  0  0  0  0
  6 24  1  0  0  0  0
  6 35  1  0  0  0  0
  7 25  1  0  0  0  0
  7 36  1  0  0  0  0
  8 33  1  0  0  0  0
  8 38  1  0  0  0  0
  9 13  2  0  0  0  0
  9 18  1  0  0  0  0
 10 15  1  0  0  0  0
 11 12  2  0  0  0  0
 11 13  1  0  0  0  0
 11 15  1  0  0  0  0
 12 14  1  0  0  0  0
 12 17  1  0  0  0  0
 14 18  2  0  0  0  0
 14 20  1  0  0  0  0
 15 16  2  0  0  0  0
 16 19  1  0  0  0  0
 17 21  2  0  0  0  0
 17 22  1  0  0  0  0
 18 27  1  0  0  0  0
 19 26  1  0  0  0  0
 21 23  1  0  0  0  0
 22 24  2  0  0  0  0
 23 25  2  0  0  0  0
 24 25  1  0  0  0  0
 26 28  2  0  0  0  0
 26 29  1  0  0  0  0
 28 31  1  0  0  0  0
 29 32  2  0  0  0  0
 30 37  1  0  0  0  0
 31 33  2  0  0  0  0
 32 33  1  0  0  0  0
M  END
>  <Activity>
INACTIVE

>  <ActivitySource>
Krauze_2014

>  <Name>
14a

>  <standard_inchi>
InChI=1S/C28H28N2O8/c1-7-37-28(32)20-14(2)30-27-22(21(20)16-12-18(34-4)25(36-6)19(13-16)35-5)23(29)26(38-27)24(31)15-8-10-17(33-3)11-9-15/h8-13H,7,29H2,1-6H3

>  <standard_inchi_key>
HEIFSVSFDAUGGV-UHFFFAOYSA-N

$$$$

  MOE2013           2D

 31 35  0  0  1  0  0  0  0  0999 V2000
    0.0000    0.0000    0.0000 O   0  0  0  0  0  0  0  0  0  0  0  0
  -10.4800    3.4000    0.0000 O   0  0  0  0  0  0  0  0  0  0  0  0
  -10.7190    0.4090    0.0000 O   0  0  0  0  0  0  0  0  0  0  0  0
    9.1310    0.1420    0.0000 O   0  0  0  0  0  0  0  0  0  0  0  0
   -4.0650    2.1340    0.0000 N   0  0  3  0  0  0  0  0  0  0  0  0
   -0.0600    2.4260    0.0000 N   0  0  0  0  0  0  0  0  0  0  0  0
   -6.6550    2.3420    0.0000 C   0  0  0  0  0  0  0  0  0  0  0  0
   -6.7740    0.8460    0.0000 C   0  0  0  0  0  0  0  0  0  0  0  0
    0.8510    1.2350    0.0000 C   0  0  0  0  0  0  0  0  0  0  0  0
    2.3510    1.2720    0.0000 C   0  0  0  0  0  0  0  0  0  0  0  0
   -1.4750    1.9270    0.0000 C   0  0  0  0  0  0  0  0  0  0  0  0
   -9.2440    2.5490    0.0000 C   0  0  0  0  0  0  0  0  0  0  0  0
   -9.3640    1.0530    0.0000 C   0  0  0  0  0  0  0  0  0  0  0  0
    4.6320    0.0300    0.0000 C   0  0  0  0  0  0  0  0  0  0  0  0
   -5.3000    2.9860    0.0000 C   0  0  0  0  0  0  0  0  0  0  0  0
   -7.8900    3.1930    0.0000 C   0  0  0  0  0  0  0  0  0  0  0  0
    5.3500    1.3470    0.0000 C   0  0  0  0  0  0  0  0  0  0  0  0
   -8.1290    0.2020    0.0000 C   0  0  0  0  0  0  0  0  0  0  0  0
    3.1330   -0.0070    0.0000 C   0  0  0  0  0  0  0  0  0  0  0  0
   -2.7100    2.7780    0.0000 C   0  0  0  0  0  0  0  0  0  0  0  0
   -5.5390   -0.0050    0.0000 C   0  0  0  0  0  0  0  0  0  0  0  0
   -4.1840    0.6390    0.0000 C   0  0  0  0  0  0  0  0  0  0  0  0
    3.0680    2.5900    0.0000 C   0  0  0  0  0  0  0  0  0  0  0  0
   -1.4380    0.4280    0.0000 C   0  0  0  0  0  0  0  0  0  0  0  0
    4.5680    2.6270    0.0000 C   0  0  0  0  0  0  0  0  0  0  0  0
    6.8490    1.3850    0.0000 C   0  0  0  0  0  0  0  0  0  0  0  0
    5.4140   -1.2500    0.0000 C   0  0  0  0  0  0  0  0  0  0  0  0
    7.6310    0.1050    0.0000 C   0  0  0  0  0  0  0  0  0  0  0  0
    6.9140   -1.2120    0.0000 C   0  0  0  0  0  0  0  0  0  0  0  0
  -10.3600    4.8950    0.0000 C   0  0  0  0  0  0  0  0  0  0  0  0
  -10.8380   -1.0860    0.0000 C   0  0  0  0  0  0  0  0  0  0  0  0
  1  9  1  0  0  0  0
  1 24  1  0  0  0  0
  2 12  1  0  0  0  0
  2 30  1  0  0  0  0
  3 13  1  0  0  0  0
  3 31  1  0  0  0  0
  4 28  1  0  0  0  0
  5 15  1  0  0  0  0
  5 20  1  0  0  0  0
  5 22  1  0  0  0  0
  6  9  2  0  0  0  0
  6 11  1  0  0  0  0
  7  8  1  0  0  0  0
  7 15  1  0  0  0  0
  7 16  2  0  0  0  0
  8 18  2  0  0  0  0
  8 21  1  0  0  0  0
  9 10  1  0  0  0  0
 10 19  2  0  0  0  0
 10 23  1  0  0  0  0
 11 20  1  0  0  0  0
 11 24  2  0  0  0  0
 12 13  2  0  0  0  0
 12 16  1  0  0  0  0
 13 18  1  0  0  0  0
 14 17  2  0  0  0  0
 14 19  1  0  0  0  0
 14 27  1  0  0  0  0
 17 25  1  0  0  0  0
 17 26  1  0  0  0  0
 21 22  1  0  0  0  0
 23 25  2  0  0  0  0
 26 28  2  0  0  0  0
 27 29  2  0  0  0  0
 28 29  1  0  0  0  0
M  END
>  <Activity>
INHIBITOR

>  <ActivitySource>
Colabufo_2013

>  <Name>
11e

>  <ScoresAndActivity>
EC50 (µM): 2.8 < 10 (sec=0) => sa

>  <standard_inchi>
InChI=1S/C25H24N2O4/c1-29-23-11-18-7-8-27(13-20(18)12-24(23)30-2)14-21-15-31-25(26-21)19-4-3-17-10-22(28)6-5-16(17)9-19/h3-6,9-12,15,28H,7-8,13-14H2,1-2H3

>  <standard_inchi_key>
CJGJIULVHOUJMW-UHFFFAOYSA-N

$$$$

  MOE2013           2D

 32 36  0  0  1  0  0  0  0  0999 V2000
    0.0000    0.0000    0.0000 O   0  0  0  0  0  0  0  0  0  0  0  0
  -10.4620   -3.4540    0.0000 O   0  0  0  0  0  0  0  0  0  0  0  0
  -10.7160   -0.4650    0.0000 O   0  0  0  0  0  0  0  0  0  0  0  0
    9.1320   -0.0950    0.0000 O   0  0  0  0  0  0  0  0  0  0  0  0
   -4.0540   -2.1560    0.0000 N   0  0  3  0  0  0  0  0  0  0  0  0
   -0.0480   -2.4270    0.0000 N   0  0  0  0  0  0  0  0  0  0  0  0
   -6.6420   -2.3760    0.0000 C   0  0  0  0  0  0  0  0  0  0  0  0
   -6.7700   -0.8820    0.0000 C   0  0  0  0  0  0  0  0  0  0  0  0
    0.8580   -1.2310    0.0000 C   0  0  0  0  0  0  0  0  0  0  0  0
    2.3570   -1.2600    0.0000 C   0  0  0  0  0  0  0  0  0  0  0  0
   -1.4650   -1.9350    0.0000 C   0  0  0  0  0  0  0  0  0  0  0  0
    4.6320   -0.0060    0.0000 C   0  0  0  0  0  0  0  0  0  0  0  0
   -9.2310   -2.5970    0.0000 C   0  0  0  0  0  0  0  0  0  0  0  0
    5.3570   -1.3190    0.0000 C   0  0  0  0  0  0  0  0  0  0  0  0
   -9.3580   -1.1020    0.0000 C   0  0  0  0  0  0  0  0  0  0  0  0
   -5.2840   -3.0130    0.0000 C   0  0  0  0  0  0  0  0  0  0  0  0
   -7.8730   -3.2340    0.0000 C   0  0  0  0  0  0  0  0  0  0  0  0
   -8.1280   -0.2450    0.0000 C   0  0  0  0  0  0  0  0  0  0  0  0
    3.1330    0.0240    0.0000 C   0  0  0  0  0  0  0  0  0  0  0  0
   -2.6960   -2.7930    0.0000 C   0  0  0  0  0  0  0  0  0  0  0  0
   -5.5390   -0.0240    0.0000 C   0  0  0  0  0  0  0  0  0  0  0  0
   -4.1810   -0.6610    0.0000 C   0  0  0  0  0  0  0  0  0  0  0  0
    3.0820   -2.5740    0.0000 C   0  0  0  0  0  0  0  0  0  0  0  0
   -1.4350   -0.4350    0.0000 C   0  0  0  0  0  0  0  0  0  0  0  0
    4.5810   -2.6030    0.0000 C   0  0  0  0  0  0  0  0  0  0  0  0
    6.8560   -1.3490    0.0000 C   0  0  0  0  0  0  0  0  0  0  0  0
    5.4080    1.2780    0.0000 C   0  0  0  0  0  0  0  0  0  0  0  0
    7.6320   -0.0650    0.0000 C   0  0  0  0  0  0  0  0  0  0  0  0
    6.9080    1.2490    0.0000 C   0  0  0  0  0  0  0  0  0  0  0  0
  -10.3340   -4.9490    0.0000 C   0  0  0  0  0  0  0  0  0  0  0  0
  -10.8440    1.0290    0.0000 C   0  0  0  0  0  0  0  0  0  0  0  0
    9.9070    1.1890    0.0000 C   0  0  0  0  0  0  0  0  0  0  0  0
  1  9  1  0  0  0  0
  1 24  1  0  0  0  0
  2 13  1  0  0  0  0
  2 30  1  0  0  0  0
  3 15  1  0  0  0  0
  3 31  1  0  0  0  0
  4 28  1  0  0  0  0
  4 32  1  0  0  0  0
  5 16  1  0  0  0  0
  5 20  1  0  0  0  0
  5 22  1  0  0  0  0
  6  9  2  0  0  0  0
  6 11  1  0  0  0  0
  7  8  1  0  0  0  0
  7 16  1  0  0  0  0
  7 17  2  0  0  0  0
  8 18  2  0  0  0  0
  8 21  1  0  0  0  0
  9 10  1  0  0  0  0
 10 19  2  0  0  0  0
 10 23  1  0  0  0  0
 11 20  1  0  0  0  0
 11 24  2  0  0  0  0
 12 14  2  0  0  0  0
 12 19  1  0  0  0  0
 12 27  1  0  0  0  0
 13 15  2  0  0  0  0
 13 17  1  0  0  0  0
 14 25  1  0  0  0  0
 14 26  1  0  0  0  0
 15 18  1  0  0  0  0
 21 22  1  0  0  0  0
 23 25  2  0  0  0  0
 26 28  2  0  0  0  0
 27 29  2  0  0  0  0
 28 29  1  0  0  0  0
M  END
>  <Activity>
INHIBITOR

>  <ActivitySource>
Colabufo_2013

>  <Name>
11d

>  <ScoresAndActivity>
EC50 (µM): 0.6 < 10 (sec=0) => sa

>  <standard_inchi>
InChI=1S/C26H26N2O4/c1-29-23-7-6-17-10-20(5-4-18(17)11-23)26-27-22(16-32-26)15-28-9-8-19-12-24(30-2)25(31-3)13-21(19)14-28/h4-7,10-13,16H,8-9,14-15H2,1-3H3

>  <standard_inchi_key>
PYSOXGSTUDJEIK-UHFFFAOYSA-N

$$$$

  MOE2013           2D

 30 34  0  0  1  0  0  0  0  0999 V2000
    0.0000    0.0000    0.0000 O   0  0  0  0  0  0  0  0  0  0  0  0
  -10.4730    3.4200    0.0000 O   0  0  0  0  0  0  0  0  0  0  0  0
  -10.7180    0.4300    0.0000 O   0  0  0  0  0  0  0  0  0  0  0  0
   -4.0610    2.1420    0.0000 N   0  0  3  0  0  0  0  0  0  0  0  0
   -0.0560    2.4260    0.0000 N   0  0  0  0  0  0  0  0  0  0  0  0
   -6.6500    2.3540    0.0000 C   0  0  0  0  0  0  0  0  0  0  0  0
   -6.7730    0.8590    0.0000 C   0  0  0  0  0  0  0  0  0  0  0  0
    0.8540    1.2340    0.0000 C   0  0  0  0  0  0  0  0  0  0  0  0
    2.3530    1.2680    0.0000 C   0  0  0  0  0  0  0  0  0  0  0  0
   -1.4720    1.9300    0.0000 C   0  0  0  0  0  0  0  0  0  0  0  0
   -9.2400    2.5660    0.0000 C   0  0  0  0  0  0  0  0  0  0  0  0
   -9.3620    1.0710    0.0000 C   0  0  0  0  0  0  0  0  0  0  0  0
   -5.2940    2.9960    0.0000 C   0  0  0  0  0  0  0  0  0  0  0  0
   -7.8840    3.2080    0.0000 C   0  0  0  0  0  0  0  0  0  0  0  0
   -8.1290    0.2180    0.0000 C   0  0  0  0  0  0  0  0  0  0  0  0
   -2.7050    2.7840    0.0000 C   0  0  0  0  0  0  0  0  0  0  0  0
   -5.5390    0.0060    0.0000 C   0  0  0  0  0  0  0  0  0  0  0  0
    4.6320    0.0210    0.0000 C   0  0  0  0  0  0  0  0  0  0  0  0
   -4.1830    0.6470    0.0000 C   0  0  0  0  0  0  0  0  0  0  0  0
    3.1330   -0.0130    0.0000 C   0  0  0  0  0  0  0  0  0  0  0  0
    5.3520    1.3370    0.0000 C   0  0  0  0  0  0  0  0  0  0  0  0
   -1.4370    0.4300    0.0000 C   0  0  0  0  0  0  0  0  0  0  0  0
    3.0730    2.5840    0.0000 C   0  0  0  0  0  0  0  0  0  0  0  0
    4.5720    2.6190    0.0000 C   0  0  0  0  0  0  0  0  0  0  0  0
    5.4120   -1.2600    0.0000 C   0  0  0  0  0  0  0  0  0  0  0  0
    6.8520    1.3720    0.0000 C   0  0  0  0  0  0  0  0  0  0  0  0
    6.9120   -1.2260    0.0000 C   0  0  0  0  0  0  0  0  0  0  0  0
    7.6320    0.0900    0.0000 C   0  0  0  0  0  0  0  0  0  0  0  0
  -10.3510    4.9140    0.0000 C   0  0  0  0  0  0  0  0  0  0  0  0
  -10.8400   -1.0660    0.0000 C   0  0  0  0  0  0  0  0  0  0  0  0
  1  8  1  0  0  0  0
  1 22  1  0  0  0  0
  2 11  1  0  0  0  0
  2 29  1  0  0  0  0
  3 12  1  0  0  0  0
  3 30  1  0  0  0  0
  4 13  1  0  0  0  0
  4 16  1  0  0  0  0
  4 19  1  0  0  0  0
  5  8  2  0  0  0  0
  5 10  1  0  0  0  0
  6  7  1  0  0  0  0
  6 13  1  0  0  0  0
  6 14  2  0  0  0  0
  7 15  2  0  0  0  0
  7 17  1  0  0  0  0
  8  9  1  0  0  0  0
  9 20  2  0  0  0  0
  9 23  1  0  0  0  0
 10 16  1  0  0  0  0
 10 22  2  0  0  0  0
 11 12  2  0  0  0  0
 11 14  1  0  0  0  0
 12 15  1  0  0  0  0
 17 19  1  0  0  0  0
 18 20  1  0  0  0  0
 18 21  2  0  0  0  0
 18 25  1  0  0  0  0
 21 24  1  0  0  0  0
 21 26  1  0  0  0  0
 23 24  2  0  0  0  0
 25 27  2  0  0  0  0
 26 28  2  0  0  0  0
 27 28  1  0  0  0  0
M  END
>  <Activity>
INHIBITOR

>  <ActivitySource>
Colabufo_2013

>  <Name>
11a

>  <ScoresAndActivity>
EC50 (µM): 2.3 < 10 (sec=0) => sa

>  <standard_inchi>
InChI=1S/C25H24N2O3/c1-28-23-12-19-9-10-27(14-21(19)13-24(23)29-2)15-22-16-30-25(26-22)20-8-7-17-5-3-4-6-18(17)11-20/h3-8,11-13,16H,9-10,14-15H2,1-2H3

>  <standard_inchi_key>
IQVWYCBUDUURHF-UHFFFAOYSA-N

$$$$

  MOE2013           2D

 39 43  0  0  1  0  0  0  0  0999 V2000
    0.0000    0.0000    0.0000 O   0  0  0  0  0  0  0  0  0  0  0  0
    1.5000   -2.5980    0.0000 O   0  0  0  0  0  0  0  0  0  0  0  0
  -14.2580    4.0540    0.0000 O   0  0  0  0  0  0  0  0  0  0  0  0
  -13.5000    0.0000    0.0000 O   0  0  0  0  0  0  0  0  0  0  0  0
  -18.0000    2.5980    0.0000 O   0  0  0  0  0  0  0  0  0  0  0  0
   -5.2500   -3.8970    0.0000 N   0  0  3  0  0  0  0  0  0  0  0  0
  -15.7500    1.2990    0.0000 N   0  0  0  0  0  0  0  0  0  0  0  0
  -13.5000   -2.5980    0.0000 N   0  0  0  0  0  0  0  0  0  0  0  0
   -3.0000   -2.5980    0.0000 C   0  0  0  0  0  0  0  0  0  0  0  0
   -2.2500   -3.8970    0.0000 C   0  0  0  0  0  0  0  0  0  0  0  0
   -0.7500   -1.2990    0.0000 C   0  0  0  0  0  0  0  0  0  0  0  0
    0.0000   -2.5980    0.0000 C   0  0  0  0  0  0  0  0  0  0  0  0
   -2.2500   -1.2990    0.0000 C   0  0  0  0  0  0  0  0  0  0  0  0
   -0.7500   -3.8970    0.0000 C   0  0  0  0  0  0  0  0  0  0  0  0
   -4.5000   -2.5980    0.0000 C   0  0  0  0  0  0  0  0  0  0  0  0
  -15.7500   -1.2990    0.0000 C   0  0  0  0  0  0  0  0  0  0  0  0
  -16.5000    0.0000    0.0000 C   0  0  0  0  0  0  0  0  0  0  0  0
   -3.0000   -5.1960    0.0000 C   0  0  0  0  0  0  0  0  0  0  0  0
  -14.2500   -1.2990    0.0000 C   0  0  0  0  0  0  0  0  0  0  0  0
   -4.5000   -5.1960    0.0000 C   0  0  0  0  0  0  0  0  0  0  0  0
  -16.5000    2.5980    0.0000 C   0  0  0  0  0  0  0  0  0  0  0  0
   -6.7500   -3.8970    0.0000 C   0  0  0  0  0  0  0  0  0  0  0  0
  -12.0000   -2.5980    0.0000 C   0  0  0  0  0  0  0  0  0  0  0  0
  -16.5000   -2.5980    0.0000 C   0  0  0  0  0  0  0  0  0  0  0  0
  -15.7500    3.8970    0.0000 C   0  0  0  0  0  0  0  0  0  0  0  0
  -18.0000    0.0000    0.0000 C   0  0  0  0  0  0  0  0  0  0  0  0
   -9.0000   -2.5980    0.0000 C   0  0  0  0  0  0  0  0  0  0  0  0
   -7.5000   -2.5980    0.0000 C   0  0  0  0  0  0  0  0  0  0  0  0
  -18.0000   -2.5980    0.0000 C   0  0  0  0  0  0  0  0  0  0  0  0
  -18.7500   -1.2990    0.0000 C   0  0  0  0  0  0  0  0  0  0  0  0
  -11.2500   -3.8970    0.0000 C   0  0  0  0  0  0  0  0  0  0  0  0
  -11.2500   -1.2990    0.0000 C   0  0  0  0  0  0  0  0  0  0  0  0
   -9.7500   -3.8970    0.0000 C   0  0  0  0  0  0  0  0  0  0  0  0
   -9.7500   -1.2990    0.0000 C   0  0  0  0  0  0  0  0  0  0  0  0
  -16.3600    5.2680    0.0000 C   0  0  0  0  0  0  0  0  0  0  0  0
  -13.9460    5.5210    0.0000 C   0  0  0  0  0  0  0  0  0  0  0  0
  -15.2450    6.2710    0.0000 C   0  0  0  0  0  0  0  0  0  0  0  0
   -0.7500    1.2990    0.0000 C   0  0  0  0  0  0  0  0  0  0  0  0
    2.2500   -3.8970    0.0000 C   0  0  0  0  0  0  0  0  0  0  0  0
  1 11  1  0  0  0  0
  1 38  1  0  0  0  0
  2 12  1  0  0  0  0
  2 39  1  0  0  0  0
  3 25  1  0  0  0  0
  3 36  1  0  0  0  0
  4 19  2  0  0  0  0
  5 21  2  0  0  0  0
  6 15  1  0  0  0  0
  6 20  1  0  0  0  0
  6 22  1  0  0  0  0
  7 17  1  0  0  0  0
  7 21  1  0  0  0  0
  8 19  1  0  0  0  0
  8 23  1  0  0  0  0
  9 10  1  0  0  0  0
  9 13  2  0  0  0  0
  9 15  1  0  0  0  0
 10 14  2  0  0  0  0
 10 18  1  0  0  0  0
 11 12  2  0  0  0  0
 11 13  1  0  0  0  0
 12 14  1  0  0  0  0
 16 17  2  0  0  0  0
 16 19  1  0  0  0  0
 16 24  1  0  0  0  0
 17 26  1  0  0  0  0
 18 20  1  0  0  0  0
 21 25  1  0  0  0  0
 22 28  1  0  0  0  0
 23 31  2  0  0  0  0
 23 32  1  0  0  0  0
 24 29  2  0  0  0  0
 25 35  2  0  0  0  0
 26 30  2  0  0  0  0
 27 28  1  0  0  0  0
 27 33  2  0  0  0  0
 27 34  1  0  0  0  0
 29 30  1  0  0  0  0
 31 33  1  0  0  0  0
 32 34  2  0  0  0  0
 35 37  1  0  0  0  0
 36 37  2  0  0  0  0
M  END
>  <Activity>
INACTIVE

>  <ActivitySource>
Li_2015

>  <Name>
23

>  <ScoresAndActivity>
Percentage inhibition: 30 < 50 (sec=10) => si

>  <standard_inchi>
InChI=1S/C31H31N3O5/c1-37-28-18-22-14-16-34(20-23(22)19-29(28)38-2)15-13-21-9-11-24(12-10-21)32-30(35)25-6-3-4-7-26(25)33-31(36)27-8-5-17-39-27/h3-12,17-19H,13-16,20H2,1-2H3,(H,32,35)(H,33,36)

>  <standard_inchi_key>
BSJNRONUCRMMKI-UHFFFAOYSA-N

$$$$

  MOE2013           2D

 49 53  0  0  0  0  0  0  0  0999 V2000
    0.0000    0.0000    0.0000 S   0  0  0  0  0  0  0  0  0  0  0  0
   -6.9060    0.1390    0.0000 O   0  0  0  0  0  0  0  0  0  0  0  0
   -6.3510   -2.3990    0.0000 O   0  0  0  0  0  0  0  0  0  0  0  0
    2.2220   -3.3440    0.0000 O   0  0  0  0  0  0  0  0  0  0  0  0
   -7.2620   -5.2580    0.0000 O   0  0  0  0  0  0  0  0  0  0  0  0
   -2.3110   -6.8350    0.0000 O   0  0  0  0  0  0  0  0  0  0  0  0
   -5.2410   -7.4750    0.0000 O   0  0  0  0  0  0  0  0  0  0  0  0
   -8.9270    2.3570    0.0000 O   0  0  0  0  0  0  0  0  0  0  0  0
   -5.0850    5.8560    0.0000 O   0  0  0  0  0  0  0  0  0  0  0  0
   -8.0160    5.2150    0.0000 O   0  0  0  0  0  0  0  0  0  0  0  0
    6.3360    2.1620    0.0000 O   0  0  0  0  0  0  0  0  0  0  0  0
   -2.5100    1.1000    0.0000 N   0  0  0  0  0  0  0  0  0  0  0  0
   -0.7280   -3.8130    0.0000 N   0  0  0  0  0  0  0  0  0  0  0  0
   -1.9550   -1.4380    0.0000 C   0  0  0  0  0  0  0  0  0  0  0  0
   -3.4210   -1.7580    0.0000 C   0  0  0  0  0  0  0  0  0  0  0  0
   -4.4310   -0.6500    0.0000 C   0  0  0  0  0  0  0  0  0  0  0  0
   -1.5000   -0.0090    0.0000 C   0  0  0  0  0  0  0  0  0  0  0  0
   -3.9760    0.7800    0.0000 C   0  0  0  0  0  0  0  0  0  0  0  0
   -0.7370   -2.3130    0.0000 C   0  0  0  0  0  0  0  0  0  0  0  0
    0.4720   -1.4240    0.0000 C   0  0  0  0  0  0  0  0  0  0  0  0
   -3.8760   -3.1880    0.0000 C   0  0  0  0  0  0  0  0  0  0  0  0
   -4.9860    1.8890    0.0000 C   0  0  0  0  0  0  0  0  0  0  0  0
   -5.8960   -0.9700    0.0000 C   0  0  0  0  0  0  0  0  0  0  0  0
    1.9010   -1.8790    0.0000 C   0  0  0  0  0  0  0  0  0  0  0  0
   -5.3410   -3.5080    0.0000 C   0  0  0  0  0  0  0  0  0  0  0  0
   -2.8660   -4.2960    0.0000 C   0  0  0  0  0  0  0  0  0  0  0  0
   -5.7960   -4.9370    0.0000 C   0  0  0  0  0  0  0  0  0  0  0  0
   -3.3210   -5.7260    0.0000 C   0  0  0  0  0  0  0  0  0  0  0  0
   -6.4510    1.5680    0.0000 C   0  0  0  0  0  0  0  0  0  0  0  0
   -4.5300    3.3180    0.0000 C   0  0  0  0  0  0  0  0  0  0  0  0
   -4.7860   -6.0460    0.0000 C   0  0  0  0  0  0  0  0  0  0  0  0
    3.0100   -0.8690    0.0000 C   0  0  0  0  0  0  0  0  0  0  0  0
   -7.4610    2.6770    0.0000 C   0  0  0  0  0  0  0  0  0  0  0  0
   -5.5410    4.4270    0.0000 C   0  0  0  0  0  0  0  0  0  0  0  0
   -7.0060    4.1060    0.0000 C   0  0  0  0  0  0  0  0  0  0  0  0
    2.6900    0.5960    0.0000 C   0  0  0  0  0  0  0  0  0  0  0  0
    4.4390   -1.3240    0.0000 C   0  0  0  0  0  0  0  0  0  0  0  0
   -8.3720   -0.1820    0.0000 C   0  0  0  0  0  0  0  0  0  0  0  0
    3.7980    1.6070    0.0000 C   0  0  0  0  0  0  0  0  0  0  0  0
    5.5480   -0.3140    0.0000 C   0  0  0  0  0  0  0  0  0  0  0  0
    5.2280    1.1510    0.0000 C   0  0  0  0  0  0  0  0  0  0  0  0
   -8.2720   -4.1490    0.0000 C   0  0  0  0  0  0  0  0  0  0  0  0
   -2.7660   -8.2640    0.0000 C   0  0  0  0  0  0  0  0  0  0  0  0
   -6.7070   -7.7960    0.0000 C   0  0  0  0  0  0  0  0  0  0  0  0
   -9.9370    3.4660    0.0000 C   0  0  0  0  0  0  0  0  0  0  0  0
   -3.6200    6.1760    0.0000 C   0  0  0  0  0  0  0  0  0  0  0  0
   -7.5610    6.6440    0.0000 C   0  0  0  0  0  0  0  0  0  0  0  0
   -8.8270   -1.6110    0.0000 C   0  0  0  0  0  0  0  0  0  0  0  0
    7.7660    1.7060    0.0000 C   0  0  0  0  0  0  0  0  0  0  0  0
  1 17  1  0  0  0  0
  1 20  1  0  0  0  0
  2 23  1  0  0  0  0
  2 38  1  0  0  0  0
  3 23  2  0  0  0  0
  4 24  2  0  0  0  0
  5 27  1  0  0  0  0
  5 42  1  0  0  0  0
  6 28  1  0  0  0  0
  6 43  1  0  0  0  0
  7 31  1  0  0  0  0
  7 44  1  0  0  0  0
  8 33  1  0  0  0  0
  8 45  1  0  0  0  0
  9 34  1  0  0  0  0
  9 46  1  0  0  0  0
 10 35  1  0  0  0  0
 10 47  1  0  0  0  0
 11 41  1  0  0  0  0
 11 49  1  0  0  0  0
 12 17  2  0  0  0  0
 12 18  1  0  0  0  0
 13 19  1  0  0  0  0
 14 15  2  0  0  0  0
 14 17  1  0  0  0  0
 14 19  1  0  0  0  0
 15 16  1  0  0  0  0
 15 21  1  0  0  0  0
 16 18  2  0  0  0  0
 16 23  1  0  0  0  0
 18 22  1  0  0  0  0
 19 20  2  0  0  0  0
 20 24  1  0  0  0  0
 21 25  2  0  0  0  0
 21 26  1  0  0  0  0
 22 29  2  0  0  0  0
 22 30  1  0  0  0  0
 24 32  1  0  0  0  0
 25 27  1  0  0  0  0
 26 28  2  0  0  0  0
 27 31  2  0  0  0  0
 28 31  1  0  0  0  0
 29 33  1  0  0  0  0
 30 34  2  0  0  0  0
 32 36  2  0  0  0  0
 32 37  1  0  0  0  0
 33 35  2  0  0  0  0
 34 35  1  0  0  0  0
 36 39  1  0  0  0  0
 37 40  2  0  0  0  0
 38 48  1  0  0  0  0
 39 41  2  0  0  0  0
 40 41  1  0  0  0  0
M  END
>  <Activity>
INACTIVE

>  <ActivitySource>
Krauze_2014

>  <Name>
6v

>  <ScoresAndActivity>
EC50 µM: 22 > 10 (sec=5) => si

>  <standard_inchi>
InChI=1S/C36H36N2O10S/c1-9-48-36(40)28-26(19-14-22(42-3)32(46-7)23(15-19)43-4)27-29(37)34(31(39)18-10-12-21(41-2)13-11-18)49-35(27)38-30(28)20-16-24(44-5)33(47-8)25(17-20)45-6/h10-17H,9,37H2,1-8H3

>  <standard_inchi_key>
GFJIQTQRZYCZMQ-UHFFFAOYSA-N

$$$$

  MOE2013           2D

 36 39  0  0  0  0  0  0  0  0999 V2000
    0.0000    0.0000    0.0000 S   0  0  0  0  0  0  0  0  0  0  0  0
    1.4370   -3.7490    0.0000 O   0  0  0  0  0  0  0  0  0  0  0  0
   -6.7220   -0.9530    0.0000 O   0  0  0  0  0  0  0  0  0  0  0  0
   -3.7490   -6.1640    0.0000 O   0  0  0  0  0  0  0  0  0  0  0  0
[truncated: 125,667 more chars]
