# Supplementary material for: Vienna LiverTox Workspace—A Set of Machine Learning Models for Prediction of Interactions Profiles of Small Molecules With Transporters Relevant for Regulatory Agencies
Source: Front Chem. 2020 Jan 10;7:899. doi: 10.3389/fchem.2019.00899 (PMC6966498; doi:10.3389/fchem.2019.00899)
Supplement: Supplementary file 2 [file Data_Sheet_2.ZIP › Mrp2TRANSP_test.sdf]

mol_0200
  MOE2013           2D

 36 39  0  0  0  0  0  0  0  0999 V2000
    8.9490  -22.6420    0.0000 C   0  0  0  0  0  0  0  0  0  0  0  0
    8.9490  -21.8170    0.0000 C   0  0  0  0  0  0  0  0  0  0  0  0
    8.2340  -21.4040    0.0000 C   0  0  0  0  0  0  0  0  0  0  0  0
    8.2340  -23.0540    0.0000 C   0  0  0  0  0  0  0  0  0  0  0  0
    8.2340  -23.8790    0.0000 Br  0  0  0  0  0  0  0  0  0  0  0  0
    9.6630  -23.0540    0.0000 Br  0  0  0  0  0  0  0  0  0  0  0  0
    9.6630  -21.4040    0.0000 Br  0  0  0  0  0  0  0  0  0  0  0  0
    8.4890  -20.6200    0.0000 Br  0  0  0  0  0  0  0  0  0  0  0  0
    7.5200  -22.6420    0.0000 C   0  0  0  0  0  0  0  0  0  0  0  0
    7.5200  -21.8170    0.0000 C   0  0  0  0  0  0  0  0  0  0  0  0
    6.7350  -21.5620    0.0000 C   0  0  0  0  0  0  0  0  0  0  0  0
    6.2500  -22.2290    0.0000 O   0  0  0  0  0  0  0  0  0  0  0  0
    6.7350  -22.8970    0.0000 C   0  0  0  0  0  0  0  0  0  0  0  0
    6.4800  -23.6820    0.0000 O   0  0  0  0  0  0  0  0  0  0  0  0
    7.1400  -20.8430    0.0000 C   0  0  0  0  0  0  0  0  0  0  0  0
    6.1280  -21.0040    0.0000 C   0  0  0  0  0  0  0  0  0  0  0  0
    7.9650  -20.8350    0.0000 C   0  0  0  0  0  0  0  0  0  0  0  0
    8.3700  -20.1160    0.0000 C   0  0  0  0  0  0  0  0  0  0  0  0
    7.9500  -19.4060    0.0000 C   0  0  0  0  0  0  0  0  0  0  0  0
    7.1250  -19.4140    0.0000 C   0  0  0  0  0  0  0  0  0  0  0  0
    6.7200  -20.1330    0.0000 C   0  0  0  0  0  0  0  0  0  0  0  0
    5.3410  -21.2500    0.0000 C   0  0  0  0  0  0  0  0  0  0  0  0
    4.7340  -20.6920    0.0000 C   0  0  0  0  0  0  0  0  0  0  0  0
    4.9140  -19.8870    0.0000 C   0  0  0  0  0  0  0  0  0  0  0  0
    5.7010  -19.6400    0.0000 C   0  0  0  0  0  0  0  0  0  0  0  0
    6.3080  -20.1980    0.0000 C   0  0  0  0  0  0  0  0  0  0  0  0
    4.3060  -19.3280    0.0000 O   0  0  0  0  0  0  0  0  0  0  0  0
    8.3550  -18.6870    0.0000 O   0  0  0  0  0  0  0  0  0  0  0  0
    3.9460  -20.9390    0.0000 S   0  0  0  0  0  0  0  0  0  0  0  0
    3.1590  -21.1850    0.0000 O   0  0  0  0  0  0  0  0  0  0  0  0
    3.7000  -20.1510    0.0000 O   0  0  0  0  0  0  0  0  0  0  0  0
    4.1930  -21.7260    0.0000 O   0  0  0  0  0  0  0  0  0  0  0  0
    9.1950  -20.1070    0.0000 S   0  0  0  0  0  0  0  0  0  0  0  0
   10.0200  -20.0990    0.0000 O   0  0  0  0  0  0  0  0  0  0  0  0
    9.1870  -19.2820    0.0000 O   0  0  0  0  0  0  0  0  0  0  0  0
    9.2040  -20.9320    0.0000 O   0  0  0  0  0  0  0  0  0  0  0  0
  1  2  2  0  0  0  0
  1  4  1  0  0  0  0
  1  6  1  0  0  0  0
  2  3  1  0  0  0  0
  2  7  1  0  0  0  0
  3  8  1  0  0  0  0
  3 10  2  0  0  0  0
  4  5  1  0  0  0  0
  4  9  2  0  0  0  0
  9 10  1  0  0  0  0
  9 13  1  0  0  0  0
 10 11  1  0  0  0  0
 11 12  1  0  0  0  0
 11 15  1  0  0  0  0
 11 16  1  0  0  0  0
 12 13  1  0  0  0  0
 13 14  2  0  0  0  0
 15 17  1  0  0  0  0
 15 21  2  0  0  0  0
 16 22  1  0  0  0  0
 16 26  2  0  0  0  0
 17 18  2  0  0  0  0
 18 19  1  0  0  0  0
 18 33  1  0  0  0  0
 19 20  2  0  0  0  0
 19 28  1  0  0  0  0
 20 21  1  0  0  0  0
 22 23  2  0  0  0  0
 23 24  1  0  0  0  0
 23 29  1  0  0  0  0
 24 25  2  0  0  0  0
 24 27  1  0  0  0  0
 25 26  1  0  0  0  0
 29 30  1  0  0  0  0
 29 31  2  0  0  0  0
 29 32  2  0  0  0  0
 33 34  1  0  0  0  0
 33 35  2  0  0  0  0
 33 36  2  0  0  0  0
M  END
>  <n>
200

>  <Activity>
1

>  <cmpd_id>
mbcd0003035

$$$$
mol_0282
  MOE2013           2D

 55 58  0  0  1  0  0  0  0  0999 V2000
   -5.5640  -12.2410    0.0000 Br  0  0  0  0  0  0  0  0  0  0  0  0
   -5.8340  -13.0200    0.0000 C   0  0  0  0  0  0  0  0  0  0  0  0
   -5.2940  -13.6440    0.0000 C   0  0  0  0  0  0  0  0  0  0  0  0
   -4.4700  -13.6600    0.0000 C   0  0  3  0  0  0  0  0  0  0  0  0
   -3.6590  -13.5040    0.0000 C   0  0  0  0  0  0  0  0  0  0  0  0
   -3.1190  -14.1280    0.0000 C   0  0  0  0  0  0  0  0  0  0  0  0
   -2.3090  -13.9720    0.0000 C   0  0  0  0  0  0  0  0  0  0  0  0
   -2.0390  -13.1920    0.0000 C   0  0  0  0  0  0  0  0  0  0  0  0
   -2.5790  -12.5680    0.0000 C   0  0  0  0  0  0  0  0  0  0  0  0
   -3.3890  -12.7240    0.0000 C   0  0  0  0  0  0  0  0  0  0  0  0
   -2.3090  -11.7890    0.0000 S   0  0  0  0  0  0  0  0  0  0  0  0
   -2.0390  -11.0090    0.0000 S   0  0  0  0  0  0  0  0  0  0  0  0
   -1.2290  -10.8530    0.0000 C   0  0  0  0  0  0  0  0  0  0  0  0
   -0.9590  -10.0740    0.0000 C   0  0  3  0  0  0  0  0  0  0  0  0
   -1.4990   -9.4500    0.0000 C   0  0  0  0  0  0  0  0  0  0  0  0
   -1.2290   -8.6710    0.0000 N   0  0  0  0  0  0  0  0  0  0  0  0
   -1.7690   -8.0470    0.0000 C   0  0  0  0  0  0  0  0  0  0  0  0
   -1.4990   -7.2670    0.0000 C   0  0  0  0  0  0  0  0  0  0  0  0
   -0.6890   -7.1120    0.0000 O   0  0  0  0  0  0  0  0  0  0  0  0
   -2.0390   -6.6440    0.0000 O   0  0  0  0  0  0  0  0  0  0  0  0
   -2.3090   -9.6060    0.0000 O   0  0  0  0  0  0  0  0  0  0  0  0
   -0.1490   -9.9180    0.0000 N   0  0  0  0  0  0  0  0  0  0  0  0
    0.1210   -9.1380    0.0000 C   0  0  0  0  0  0  0  0  0  0  0  0
    0.9310   -8.9820    0.0000 C   0  0  0  0  0  0  0  0  0  0  0  0
    1.2010   -8.2030    0.0000 C   0  0  0  0  0  0  0  0  0  0  0  0
    2.0110   -8.0470    0.0000 C   0  0  3  0  0  0  0  0  0  0  0  0
    2.5520   -8.6710    0.0000 N   0  0  0  0  0  0  0  0  0  0  0  0
    2.2820   -7.2670    0.0000 C   0  0  0  0  0  0  0  0  0  0  0  0
    3.0920   -7.1120    0.0000 O   0  0  0  0  0  0  0  0  0  0  0  0
    1.7410   -6.6440    0.0000 O   0  0  0  0  0  0  0  0  0  0  0  0
   -0.4190   -8.5150    0.0000 O   0  0  0  0  0  0  0  0  0  0  0  0
   -1.5300  -12.0590    0.0000 O   0  0  0  0  0  0  0  0  0  0  0  0
   -3.0890  -11.5190    0.0000 O   0  0  0  0  0  0  0  0  0  0  0  0
   -1.2290  -13.0360    0.0000 O   0  0  0  0  0  0  0  0  0  0  0  0
   -4.5400  -12.8380    0.0000 C   0  0  0  0  0  0  0  0  0  0  0  0
   -3.8630  -12.3660    0.0000 C   0  0  0  0  0  0  0  0  0  0  0  0
   -3.9340  -11.5440    0.0000 C   0  0  0  0  0  0  0  0  0  0  0  0
   -4.6810  -11.1940    0.0000 C   0  0  0  0  0  0  0  0  0  0  0  0
   -5.3570  -11.6660    0.0000 C   0  0  0  0  0  0  0  0  0  0  0  0
   -5.2870  -12.4880    0.0000 C   0  0  0  0  0  0  0  0  0  0  0  0
   -6.1040  -11.3160    0.0000 S   0  0  0  0  0  0  0  0  0  0  0  0
   -6.8520  -10.9660    0.0000 O   0  0  0  0  0  0  0  0  0  0  0  0
   -6.4540  -12.0630    0.0000 O   0  0  0  0  0  0  0  0  0  0  0  0
   -5.7540  -10.5690    0.0000 O   0  0  0  0  0  0  0  0  0  0  0  0
   -4.7510  -10.3720    0.0000 O   0  0  0  0  0  0  0  0  0  0  0  0
   -4.2300  -14.4490    0.0000 O   0  0  0  0  0  0  0  0  0  0  0  0
   -4.9060  -14.9210    0.0000 C   0  0  0  0  0  0  0  0  0  0  0  0
   -5.5640  -14.4230    0.0000 C   0  0  0  0  0  0  0  0  0  0  0  0
   -6.3750  -14.5790    0.0000 C   0  0  0  0  0  0  0  0  0  0  0  0
   -6.9150  -13.9560    0.0000 C   0  0  0  0  0  0  0  0  0  0  0  0
   -6.6450  -13.1760    0.0000 C   0  0  0  0  0  0  0  0  0  0  0  0
   -7.1850  -12.5520    0.0000 Br  0  0  0  0  0  0  0  0  0  0  0  0
   -7.7250  -14.1120    0.0000 Br  0  0  0  0  0  0  0  0  0  0  0  0
   -6.6450  -15.3590    0.0000 Br  0  0  0  0  0  0  0  0  0  0  0  0
   -4.9220  -15.7460    0.0000 O   0  0  0  0  0  0  0  0  0  0  0  0
  1  2  1  0  0  0  0
  2  3  1  0  0  0  0
  2 51  2  0  0  0  0
  3  4  1  0  0  0  0
  3 48  2  0  0  0  0
  4  5  1  0  0  0  0
  4 35  1  0  0  0  0
  4 46  1  0  0  0  0
  5  6  1  0  0  0  0
  5 10  2  0  0  0  0
  6  7  2  0  0  0  0
  7  8  1  0  0  0  0
  8  9  2  0  0  0  0
  8 34  1  0  0  0  0
  9 10  1  0  0  0  0
  9 11  1  0  0  0  0
 11 12  1  0  0  0  0
 11 32  2  0  0  0  0
 11 33  2  0  0  0  0
 12 13  1  0  0  0  0
 13 14  1  0  0  0  0
 14 15  1  0  0  0  0
 14 22  1  0  0  0  0
 15 16  1  0  0  0  0
 15 21  2  0  0  0  0
 16 17  1  0  0  0  0
 17 18  1  0  0  0  0
 18 19  1  0  0  0  0
 18 20  2  0  0  0  0
 22 23  1  0  0  0  0
 23 24  1  0  0  0  0
 23 31  2  0  0  0  0
 24 25  1  0  0  0  0
 25 26  1  0  0  0  0
 26 27  1  0  0  0  0
 26 28  1  0  0  0  0
 28 29  1  0  0  0  0
 28 30  2  0  0  0  0
 35 36  1  0  0  0  0
 35 40  2  0  0  0  0
 36 37  2  0  0  0  0
 37 38  1  0  0  0  0
 38 39  2  0  0  0  0
 38 45  1  0  0  0  0
 39 40  1  0  0  0  0
 39 41  1  0  0  0  0
 41 42  2  0  0  0  0
 41 43  1  0  0  0  0
 41 44  2  0  0  0  0
 46 47  1  0  0  0  0
 47 48  1  0  0  0  0
 47 55  2  0  0  0  0
 48 49  1  0  0  0  0
 49 50  2  0  0  0  0
 49 54  1  0  0  0  0
 50 51  1  0  0  0  0
 50 53  1  0  0  0  0
 51 52  1  0  0  0  0
M  END
>  <n>
282

>  <Activity>
1

>  <cmpd_id>
mbcd0031354

$$$$
mol_0216
  MOE2013           2D

 53 57  0  0  0  0  0  0  0  0999 V2000
    1.8830  -18.5220    0.0000 C   0  0  0  0  0  0  0  0  0  0  0  0
    2.5950  -18.9380    0.0000 C   0  0  0  0  0  0  0  0  0  0  0  0
    3.3120  -18.5290    0.0000 C   0  0  0  0  0  0  0  0  0  0  0  0
    3.3160  -17.7040    0.0000 C   0  0  0  0  0  0  0  0  0  0  0  0
    2.6030  -17.2880    0.0000 C   0  0  0  0  0  0  0  0  0  0  0  0
    1.8870  -17.6970    0.0000 C   0  0  0  0  0  0  0  0  0  0  0  0
    2.6070  -16.4630    0.0000 C   0  0  0  0  0  0  0  0  0  0  0  0
    2.5910  -19.7630    0.0000 N   0  0  0  0  0  0  0  0  0  0  0  0
    3.3040  -20.1790    0.0000 C   0  0  0  0  0  0  0  0  0  0  0  0
    3.3000  -21.0040    0.0000 C   0  0  0  0  0  0  0  0  0  0  0  0
    4.0120  -21.4200    0.0000 O   0  0  0  0  0  0  0  0  0  0  0  0
    2.5830  -21.4130    0.0000 O   0  0  0  0  0  0  0  0  0  0  0  0
    1.8750  -20.1720    0.0000 C   0  0  0  0  0  0  0  0  0  0  0  0
    0.3600  -20.9070    0.0000 C   0  0  0  0  0  0  0  0  0  0  0  0
    0.4460  -20.1650    0.0000 C   0  0  0  0  0  0  0  0  0  0  0  0
   -0.2670  -19.7490    0.0000 C   0  0  0  0  0  0  0  0  0  0  0  0
   -0.2740  -21.3990    0.0000 C   0  0  0  0  0  0  0  0  0  0  0  0
   -0.9870  -20.9830    0.0000 C   0  0  0  0  0  0  0  0  0  0  0  0
   -0.9830  -20.1580    0.0000 C   0  0  0  0  0  0  0  0  0  0  0  0
   -1.6960  -19.7420    0.0000 C   0  0  0  0  0  0  0  0  0  0  0  0
   -1.7040  -21.3920    0.0000 O   0  0  0  0  0  0  0  0  0  0  0  0
   -2.4160  -20.9760    0.0000 C   0  0  0  0  0  0  0  0  0  0  0  0
   -2.4120  -20.1510    0.0000 C   0  0  0  0  0  0  0  0  0  0  0  0
   -3.1240  -19.7350    0.0000 C   0  0  0  0  0  0  0  0  0  0  0  0
   -3.8410  -20.1440    0.0000 C   0  0  0  0  0  0  0  0  0  0  0  0
   -3.8450  -20.9690    0.0000 C   0  0  0  0  0  0  0  0  0  0  0  0
   -3.1320  -21.3850    0.0000 C   0  0  0  0  0  0  0  0  0  0  0  0
    1.1540  -21.4060    0.0000 O   0  0  0  0  0  0  0  0  0  0  0  0
    1.1620  -19.7560    0.0000 Cl  0  0  0  0  0  0  0  0  0  0  0  0
   -4.5610  -21.3780    0.0000 O   0  0  0  0  0  0  0  0  0  0  0  0
   -1.6920  -18.9170    0.0000 C   0  0  0  0  0  0  0  0  0  0  0  0
   -2.4040  -18.5010    0.0000 C   0  0  0  0  0  0  0  0  0  0  0  0
   -2.4000  -17.6760    0.0000 C   0  0  0  0  0  0  0  0  0  0  0  0
   -1.6840  -17.2670    0.0000 C   0  0  0  0  0  0  0  0  0  0  0  0
   -0.9710  -17.6830    0.0000 C   0  0  0  0  0  0  0  0  0  0  0  0
   -0.9750  -18.5080    0.0000 C   0  0  0  0  0  0  0  0  0  0  0  0
   -1.6800  -16.4420    0.0000 N   0  0  0  0  0  0  0  0  0  0  0  0
   -0.9630  -16.0330    0.0000 C   0  0  0  0  0  0  0  0  0  0  0  0
   -0.2510  -16.4490    0.0000 C   0  0  0  0  0  0  0  0  0  0  0  0
    0.4660  -16.0400    0.0000 O   0  0  0  0  0  0  0  0  0  0  0  0
    0.3120  -17.3950    0.0000 O   0  0  0  0  0  0  0  0  0  0  0  0
   -0.2550  -17.2740    0.0000 O   0  0  0  0  0  0  0  0  0  0  0  0
   -4.5530  -19.7280    0.0000 Cl  0  0  0  0  0  0  0  0  0  0  0  0
   -2.3920  -16.0260    0.0000 C   0  0  0  0  0  0  0  0  0  0  0  0
   -3.1080  -16.4350    0.0000 C   0  0  0  0  0  0  0  0  0  0  0  0
   -3.1120  -17.2600    0.0000 O   0  0  0  0  0  0  0  0  0  0  0  0
   -3.8210  -16.0190    0.0000 O   0  0  0  0  0  0  0  0  0  0  0  0
    0.4580  -17.6900    0.0000 C   0  0  0  0  0  0  0  0  0  0  0  0
    0.4540  -18.5150    0.0000 C   0  0  0  0  0  0  0  0  0  0  0  0
    1.1660  -18.9310    0.0000 O   0  0  0  0  0  0  0  0  0  0  0  0
    1.0540  -20.2540    0.0000 C   0  0  0  0  0  0  0  0  0  0  0  0
    0.5720  -19.5840    0.0000 O   0  0  0  0  0  0  0  0  0  0  0  0
    0.7150  -21.0060    0.0000 O   0  0  0  0  0  0  0  0  0  0  0  0
  1  2  1  0  0  0  0
  1  6  2  0  0  0  0
  1 50  1  0  0  0  0
  2  3  2  0  0  0  0
  2  8  1  0  0  0  0
  3  4  1  0  0  0  0
  4  5  2  0  0  0  0
  5  6  1  0  0  0  0
  5  7  1  0  0  0  0
  8  9  1  0  0  0  0
  8 13  1  0  0  0  0
  9 10  1  0  0  0  0
 10 11  1  0  0  0  0
 10 12  2  0  0  0  0
 13 51  1  0  0  0  0
 14 15  2  0  0  0  0
 14 17  1  0  0  0  0
 14 28  1  0  0  0  0
 15 16  1  0  0  0  0
 15 29  1  0  0  0  0
 16 19  2  0  0  0  0
 17 18  2  0  0  0  0
 18 19  1  0  0  0  0
 18 21  1  0  0  0  0
 19 20  1  0  0  0  0
 20 23  2  0  0  0  0
 20 31  1  0  0  0  0
 21 22  1  0  0  0  0
 22 23  1  0  0  0  0
 22 27  2  0  0  0  0
 23 24  1  0  0  0  0
 24 25  2  0  0  0  0
 25 26  1  0  0  0  0
 25 43  1  0  0  0  0
 26 27  1  0  0  0  0
 26 30  2  0  0  0  0
 31 32  1  0  0  0  0
 31 36  2  0  0  0  0
 32 33  2  0  0  0  0
 33 34  1  0  0  0  0
 34 35  2  0  0  0  0
 34 37  1  0  0  0  0
 35 36  1  0  0  0  0
 35 42  1  0  0  0  0
 37 38  1  0  0  0  0
 37 44  1  0  0  0  0
 38 39  1  0  0  0  0
 39 40  2  0  0  0  0
 39 41  1  0  0  0  0
 42 48  1  0  0  0  0
 44 45  1  0  0  0  0
 45 46  1  0  0  0  0
 45 47  2  0  0  0  0
 48 49  1  0  0  0  0
 49 50  1  0  0  0  0
 51 52  1  0  0  0  0
 51 53  2  0  0  0  0
M  END
>  <n>
216

>  <Activity>
1

>  <cmpd_id>
mbcd0003155

$$$$
mol_0283
  MOE2013           2D

 73 77  0  0  0  0  0  0  0  0999 V2000
    2.6860   -2.3570    0.0000 O   0  0  0  0  0  0  0  0  0  0  0  0
    1.8710   -2.2300    0.0000 C   0  0  0  0  0  0  0  0  0  0  0  0
    1.1420   -2.6170    0.0000 O   0  0  0  0  0  0  0  0  0  0  0  0
    0.4430   -2.1790    0.0000 C   0  0  0  0  0  0  0  0  0  0  0  0
    0.4550   -1.8490    0.0000 O   0  0  0  0  0  0  0  0  0  0  0  0
   -0.2440   -1.4110    0.0000 C   0  0  0  0  0  0  0  0  0  0  0  0
   -0.2150   -0.5870    0.0000 O   0  0  0  0  0  0  0  0  0  0  0  0
   -0.9730   -1.7980    0.0000 C   0  0  0  0  0  0  0  0  0  0  0  0
    1.6440   -1.6440    0.0000 C   0  0  0  0  0  0  0  0  0  0  0  0
    2.3730   -1.2580    0.0000 N   0  0  0  0  0  0  0  0  0  0  0  0
    2.4030   -0.4330    0.0000 C   0  0  0  0  0  0  0  0  0  0  0  0
    1.7040    0.0050    0.0000 C   0  0  0  0  0  0  0  0  0  0  0  0
    1.7330    0.8290    0.0000 C   0  0  0  0  0  0  0  0  0  0  0  0
    2.4620    1.2160    0.0000 C   0  0  0  0  0  0  0  0  0  0  0  0
    3.1610    0.7780    0.0000 C   0  0  0  0  0  0  0  0  0  0  0  0
    3.1320   -0.0470    0.0000 C   0  0  0  0  0  0  0  0  0  0  0  0
    3.5920   -0.2280    0.0000 O   0  0  0  0  0  0  0  0  0  0  0  0
    3.5630   -1.0530    0.0000 C   0  0  0  0  0  0  0  0  0  0  0  0
    2.8340   -1.4390    0.0000 C   0  0  0  0  0  0  0  0  0  0  0  0
    3.0430   -2.5200    0.0000 O   0  0  0  0  0  0  0  0  0  0  0  0
    2.3140   -2.9070    0.0000 C   0  0  0  0  0  0  0  0  0  0  0  0
    2.2850   -3.7310    0.0000 C   0  0  0  0  0  0  0  0  0  0  0  0
    2.9840   -4.1690    0.0000 N   0  0  0  0  0  0  0  0  0  0  0  0
    2.9540   -4.9930    0.0000 C   0  0  0  0  0  0  0  0  0  0  0  0
    2.2250   -5.3800    0.0000 C   0  0  0  0  0  0  0  0  0  0  0  0
    1.5260   -4.9420    0.0000 O   0  0  0  0  0  0  0  0  0  0  0  0
    2.1960   -6.2040    0.0000 O   0  0  0  0  0  0  0  0  0  0  0  0
    1.4670   -6.5910    0.0000 C   0  0  0  0  0  0  0  0  0  0  0  0
    1.4370   -7.4160    0.0000 O   0  0  0  0  0  0  0  0  0  0  0  0
    0.7090   -7.8020    0.0000 C   0  0  0  0  0  0  0  0  0  0  0  0
    0.6790   -8.6270    0.0000 O   0  0  0  0  0  0  0  0  0  0  0  0
    0.0090   -7.3640    0.0000 C   0  0  0  0  0  0  0  0  0  0  0  0
    3.7130   -3.7820    0.0000 C   0  0  0  0  0  0  0  0  0  0  0  0
    3.7420   -2.9580    0.0000 C   0  0  0  0  0  0  0  0  0  0  0  0
    3.4340   -2.1930    0.0000 O   0  0  0  0  0  0  0  0  0  0  0  0
    4.4710   -2.5710    0.0000 O   0  0  0  0  0  0  0  0  0  0  0  0
    4.7390   -2.0030    0.0000 C   0  0  0  0  0  0  0  0  0  0  0  0
    5.4680   -1.6160    0.0000 O   0  0  0  0  0  0  0  0  0  0  0  0
    5.2590   -0.5360    0.0000 C   0  0  0  0  0  0  0  0  0  0  0  0
    4.5600   -0.0980    0.0000 O   0  0  0  0  0  0  0  0  0  0  0  0
    5.9880   -0.1490    0.0000 C   0  0  0  0  0  0  0  0  0  0  0  0
    1.5560   -4.1180    0.0000 C   0  0  0  0  0  0  0  0  0  0  0  0
    0.8560   -3.6800    0.0000 C   0  0  0  0  0  0  0  0  0  0  0  0
    0.8860   -2.8550    0.0000 C   0  0  0  0  0  0  0  0  0  0  0  0
    0.1870   -2.4180    0.0000 C   0  0  0  0  0  0  0  0  0  0  0  0
    0.2160   -1.5930    0.0000 C   0  0  0  0  0  0  0  0  0  0  0  0
   -0.4830   -1.1550    0.0000 C   0  0  0  0  0  0  0  0  0  0  0  0
   -1.2120   -1.5420    0.0000 O   0  0  0  0  0  0  0  0  0  0  0  0
   -1.2410   -2.3660    0.0000 C   0  0  0  0  0  0  0  0  0  0  0  0
   -0.5420   -2.8040    0.0000 C   0  0  0  0  0  0  0  0  0  0  0  0
   -0.5720   -3.6290    0.0000 C   0  0  0  0  0  0  0  0  0  0  0  0
   -1.3000   -4.0150    0.0000 C   0  0  0  0  0  0  0  0  0  0  0  0
   -1.3300   -4.8400    0.0000 Cl  0  0  0  0  0  0  0  0  0  0  0  0
   -2.0000   -3.5770    0.0000 C   0  0  0  0  0  0  0  0  0  0  0  0
   -2.7280   -3.9640    0.0000 O   0  0  0  0  0  0  0  0  0  0  0  0
   -1.9700   -2.7530    0.0000 C   0  0  0  0  0  0  0  0  0  0  0  0
   -0.4530   -0.3310    0.0000 C   0  0  0  0  0  0  0  0  0  0  0  0
    0.2760    0.0560    0.0000 C   0  0  0  0  0  0  0  0  0  0  0  0
    0.3050    0.8800    0.0000 O   0  0  0  0  0  0  0  0  0  0  0  0
    0.9750   -0.3820    0.0000 C   0  0  0  0  0  0  0  0  0  0  0  0
    1.3370    0.3590    0.0000 Cl  0  0  0  0  0  0  0  0  0  0  0  0
    0.9450   -1.2060    0.0000 C   0  0  0  0  0  0  0  0  0  0  0  0
    1.6150   -2.4690    0.0000 C   0  0  0  0  0  0  0  0  0  0  0  0
    2.4920    2.0400    0.0000 C   0  0  0  0  0  0  0  0  0  0  0  0
    3.0720   -1.6960    0.0000 C   0  0  0  0  0  0  0  0  0  0  0  0
    3.8010   -1.3090    0.0000 C   0  0  0  0  0  0  0  0  0  0  0  0
    3.8310   -0.4840    0.0000 O   0  0  0  0  0  0  0  0  0  0  0  0
    4.5000   -1.7470    0.0000 O   0  0  0  0  0  0  0  0  0  0  0  0
    5.2290   -1.3600    0.0000 C   0  0  0  0  0  0  0  0  0  0  0  0
    5.9290   -1.7980    0.0000 O   0  0  0  0  0  0  0  0  0  0  0  0
    6.6570   -1.4110    0.0000 C   0  0  0  0  0  0  0  0  0  0  0  0
    6.6870   -0.5870    0.0000 O   0  0  0  0  0  0  0  0  0  0  0  0
    7.3570   -1.8490    0.0000 C   0  0  0  0  0  0  0  0  0  0  0  0
  1  2  2  0  0  0  0
  2  3  1  0  0  0  0
  2  9  1  0  0  0  0
  3  4  1  0  0  0  0
  4  5  1  0  0  0  0
  5  6  1  0  0  0  0
  6  7  2  0  0  0  0
  6  8  1  0  0  0  0
  9 10  1  0  0  0  0
 10 11  1  0  0  0  0
 10 65  1  0  0  0  0
 11 12  1  0  0  0  0
 11 16  2  0  0  0  0
 12 13  2  0  0  0  0
 13 14  1  0  0  0  0
 14 15  2  0  0  0  0
 14 64  1  0  0  0  0
 15 16  1  0  0  0  0
 16 17  1  0  0  0  0
 17 18  1  0  0  0  0
 18 19  1  0  0  0  0
 19 20  1  0  0  0  0
 20 21  1  0  0  0  0
 21 22  1  0  0  0  0
 21 63  2  0  0  0  0
 22 23  1  0  0  0  0
 22 42  2  0  0  0  0
 23 24  1  0  0  0  0
 23 33  1  0  0  0  0
 24 25  1  0  0  0  0
 25 26  2  0  0  0  0
 25 27  1  0  0  0  0
 27 28  1  0  0  0  0
 28 29  1  0  0  0  0
 29 30  1  0  0  0  0
 30 31  2  0  0  0  0
 30 32  1  0  0  0  0
 33 34  1  0  0  0  0
 34 35  2  0  0  0  0
 34 36  1  0  0  0  0
 36 37  1  0  0  0  0
 37 38  1  0  0  0  0
 38 39  1  0  0  0  0
 39 40  2  0  0  0  0
 39 41  1  0  0  0  0
 42 43  1  0  0  0  0
 43 44  2  0  0  0  0
 44 45  1  0  0  0  0
 44 63  1  0  0  0  0
 45 46  1  0  0  0  0
 45 50  2  0  0  0  0
 46 47  1  0  0  0  0
 46 62  2  0  0  0  0
 47 48  1  0  0  0  0
 47 57  2  0  0  0  0
 48 49  1  0  0  0  0
 49 50  1  0  0  0  0
 49 56  2  0  0  0  0
 50 51  1  0  0  0  0
 51 52  2  0  0  0  0
 52 53  1  0  0  0  0
 52 54  1  0  0  0  0
 54 55  2  0  0  0  0
 54 56  1  0  0  0  0
 57 58  1  0  0  0  0
 58 59  1  0  0  0  0
 58 60  2  0  0  0  0
 60 61  1  0  0  0  0
 60 62  1  0  0  0  0
 65 66  1  0  0  0  0
 66 67  2  0  0  0  0
 66 68  1  0  0  0  0
 68 69  1  0  0  0  0
 69 70  1  0  0  0  0
 70 71  1  0  0  0  0
 71 72  2  0  0  0  0
 71 73  1  0  0  0  0
M  END
>  <n>
283

>  <Activity>
1

>  <cmpd_id>
mbcd0031383

$$$$
mol_0117
  MOE2013           2D

 15 15  0  0  1  0  0  0  0  0999 V2000
   -0.4210   -1.1610    0.0000 Cl  0  0  0  0  0  0  0  0  0  0  0  0
    0.4040   -2.5900    0.0000 O   0  0  0  0  0  0  0  0  0  0  0  0
    1.6420   -1.8760    0.0000 N   0  0  0  0  0  0  0  0  0  0  0  0
    2.0540   -2.5900    0.0000 C   0  0  0  0  0  0  0  0  0  0  0  0
    2.8790   -2.5900    0.0000 C   0  0  0  0  0  0  0  0  0  0  0  0
    1.6420   -3.3050    0.0000 C   0  0  0  0  0  0  0  0  0  0  0  0
    0.8170   -1.8760    0.0000 C   0  0  0  0  0  0  0  0  0  0  0  0
    3.2920   -3.3050    0.0000 C   0  0  0  0  0  0  0  0  0  0  0  0
    2.0540   -1.1610    0.0000 C   0  0  3  0  0  0  0  0  0  0  0  0
    2.0540   -4.0190    0.0000 C   0  0  0  0  0  0  0  0  0  0  0  0
    2.8790   -4.0190    0.0000 C   0  0  0  0  0  0  0  0  0  0  0  0
    0.4040   -1.1610    0.0000 C   0  0  0  0  0  0  0  0  0  0  0  0
    2.8790   -1.1610    0.0000 C   0  0  0  0  0  0  0  0  0  0  0  0
    1.6420   -0.4470    0.0000 C   0  0  0  0  0  0  0  0  0  0  0  0
    3.7040   -1.1610    0.0000 C   0  0  0  0  0  0  0  0  0  0  0  0
  1 12  1  0  0  0  0
  2  7  2  0  0  0  0
  3  4  1  0  0  0  0
  3  7  1  0  0  0  0
  3  9  1  0  0  0  0
  4  5  2  0  0  0  0
  4  6  1  0  0  0  0
  5  8  1  0  0  0  0
  6 10  2  0  0  0  0
  7 12  1  0  0  0  0
  8 11  2  0  0  0  0
  9 13  1  0  0  0  0
  9 14  1  0  0  0  0
 10 11  1  0  0  0  0
 13 15  3  0  0  0  0
M  END
>  <n>
117

>  <Activity>
0

>  <cmpd_id>
mbcd0029413

$$$$
mol_0116
  MOE2013           2D

 14 14  0  0  0  0  0  0  0  0999 V2000
    0.3740   -0.2260    0.0000 Cl  0  0  0  0  0  0  0  0  0  0  0  0
    0.3740   -1.8760    0.0000 O   0  0  0  0  0  0  0  0  0  0  0  0
    1.8030   -1.8760    0.0000 N   0  0  0  0  0  0  0  0  0  0  0  0
    1.8030   -2.7010    0.0000 C   0  0  0  0  0  0  0  0  0  0  0  0
    2.5170   -3.1130    0.0000 C   0  0  0  0  0  0  0  0  0  0  0  0
    1.0880   -3.1130    0.0000 C   0  0  0  0  0  0  0  0  0  0  0  0
    1.0880   -1.4630    0.0000 C   0  0  0  0  0  0  0  0  0  0  0  0
    2.5170   -3.9380    0.0000 C   0  0  0  0  0  0  0  0  0  0  0  0
    2.5170   -1.4630    0.0000 C   0  0  0  0  0  0  0  0  0  0  0  0
    1.0880   -3.9380    0.0000 C   0  0  0  0  0  0  0  0  0  0  0  0
    1.8030   -4.3510    0.0000 C   0  0  0  0  0  0  0  0  0  0  0  0
    1.0880   -0.6380    0.0000 C   0  0  0  0  0  0  0  0  0  0  0  0
    2.5170   -0.6380    0.0000 C   0  0  0  0  0  0  0  0  0  0  0  0
    3.2320   -1.8760    0.0000 C   0  0  0  0  0  0  0  0  0  0  0  0
  1 12  1  0  0  0  0
  2  7  2  0  0  0  0
  3  4  1  0  0  0  0
  3  7  1  0  0  0  0
  3  9  1  0  0  0  0
  4  5  2  0  0  0  0
  4  6  1  0  0  0  0
  5  8  1  0  0  0  0
  6 10  2  0  0  0  0
  7 12  1  0  0  0  0
  8 11  2  0  0  0  0
  9 13  1  0  0  0  0
  9 14  1  0  0  0  0
 10 11  1  0  0  0  0
M  END
>  <n>
116

>  <Activity>
0

>  <cmpd_id>
mbcd0029412

$$$$
mol_0115
  MOE2013           2D

 19 19  0  0  1  0  0  0  0  0999 V2000
    0.2690   -0.4060    0.0000 Cl  0  0  0  0  0  0  0  0  0  0  0  0
    1.9190   -0.4060    0.0000 O   0  0  0  0  0  0  0  0  0  0  0  0
    1.9190   -1.8350    0.0000 N   0  0  0  0  0  0  0  0  0  0  0  0
    1.5060   -2.5490    0.0000 C   0  0  0  0  0  0  0  0  0  0  0  0
    1.9190   -3.2640    0.0000 C   0  0  0  0  0  0  0  0  0  0  0  0
    0.6810   -2.5490    0.0000 C   0  0  0  0  0  0  0  0  0  0  0  0
    1.5060   -1.1200    0.0000 C   0  0  0  0  0  0  0  0  0  0  0  0
    1.5060   -3.9780    0.0000 C   0  0  0  0  0  0  0  0  0  0  0  0
    2.7440   -1.8350    0.0000 C   0  0  3  0  0  0  0  0  0  0  0  0
    0.2690   -3.2640    0.0000 C   0  0  0  0  0  0  0  0  0  0  0  0
    0.6810   -3.9780    0.0000 C   0  0  0  0  0  0  0  0  0  0  0  0
    0.6810   -1.1200    0.0000 C   0  0  0  0  0  0  0  0  0  0  0  0
    0.2690   -1.8350    0.0000 C   0  0  0  0  0  0  0  0  0  0  0  0
    3.1560   -1.1200    0.0000 C   0  0  0  0  0  0  0  0  0  0  0  0
    3.9810   -1.1200    0.0000 O   0  0  0  0  0  0  0  0  0  0  0  0
    2.7440   -3.2640    0.0000 C   0  0  0  0  0  0  0  0  0  0  0  0
    3.1560   -2.5490    0.0000 C   0  0  0  0  0  0  0  0  0  0  0  0
    4.3940   -0.4060    0.0000 C   0  0  0  0  0  0  0  0  0  0  0  0
    3.1560   -3.9780    0.0000 C   0  0  0  0  0  0  0  0  0  0  0  0
  1 12  1  0  0  0  0
  2  7  2  0  0  0  0
  3  4  1  0  0  0  0
  3  7  1  0  0  0  0
  3  9  1  0  0  0  0
  4  5  2  0  0  0  0
  4  6  1  0  0  0  0
  5  8  1  0  0  0  0
  5 16  1  0  0  0  0
  6 10  2  0  0  0  0
  6 13  1  0  0  0  0
  7 12  1  0  0  0  0
  8 11  2  0  0  0  0
  9 14  1  0  0  0  0
  9 17  1  0  0  0  0
 10 11  1  0  0  0  0
 14 15  1  0  0  0  0
 15 18  1  0  0  0  0
 16 19  1  0  0  0  0
M  END
>  <n>
115

>  <Activity>
0

>  <cmpd_id>
mbcd0029411

$$$$
mol_0113
  MOE2013           2D

 17 17  0  0  0  0  0  0  0  0999 V2000
    0.4040   -0.4940    0.0000 Cl  0  0  0  0  0  0  0  0  0  0  0  0
    3.2920   -1.2090    0.0000 C   0  0  0  0  0  0  0  0  0  0  0  0
    2.0540   -0.4940    0.0000 O   0  0  0  0  0  0  0  0  0  0  0  0
    2.0540   -1.9230    0.0000 N   0  0  0  0  0  0  0  0  0  0  0  0
    1.6420   -2.6380    0.0000 C   0  0  0  0  0  0  0  0  0  0  0  0
    2.0540   -3.3520    0.0000 C   0  0  0  0  0  0  0  0  0  0  0  0
    0.8170   -2.6380    0.0000 C   0  0  0  0  0  0  0  0  0  0  0  0
    1.6420   -1.2090    0.0000 C   0  0  0  0  0  0  0  0  0  0  0  0
    1.6420   -4.0670    0.0000 C   0  0  0  0  0  0  0  0  0  0  0  0
    2.8790   -1.9230    0.0000 C   0  0  0  0  0  0  0  0  0  0  0  0
    0.4040   -3.3520    0.0000 C   0  0  0  0  0  0  0  0  0  0  0  0
    0.8170   -4.0670    0.0000 C   0  0  0  0  0  0  0  0  0  0  0  0
    0.8170   -1.2090    0.0000 C   0  0  0  0  0  0  0  0  0  0  0  0
    0.4040   -1.9230    0.0000 C   0  0  0  0  0  0  0  0  0  0  0  0
    4.1170   -1.2090    0.0000 O   0  0  0  0  0  0  0  0  0  0  0  0
    4.5290   -0.4940    0.0000 C   0  0  0  0  0  0  0  0  0  0  0  0
    2.8790   -3.3520    0.0000 C   0  0  0  0  0  0  0  0  0  0  0  0
  1 13  1  0  0  0  0
  2 10  1  0  0  0  0
  2 15  1  0  0  0  0
  3  8  2  0  0  0  0
  4  5  1  0  0  0  0
  4  8  1  0  0  0  0
  4 10  1  0  0  0  0
  5  6  2  0  0  0  0
  5  7  1  0  0  0  0
  6  9  1  0  0  0  0
  6 17  1  0  0  0  0
  7 11  2  0  0  0  0
  7 14  1  0  0  0  0
  8 13  1  0  0  0  0
  9 12  2  0  0  0  0
 11 12  1  0  0  0  0
 15 16  1  0  0  0  0
M  END
>  <n>
113

>  <Activity>
0

>  <cmpd_id>
mbcd0029409

$$$$
mol_0112
  MOE2013           2D

 18 18  0  0  0  0  0  0  0  0999 V2000
   -2.5320   -2.6440    0.0000 C   0  0  0  0  0  0  0  0  0  0  0  0
   -2.5320   -3.4690    0.0000 C   0  0  0  0  0  0  0  0  0  0  0  0
   -3.2470   -3.8820    0.0000 C   0  0  0  0  0  0  0  0  0  0  0  0
   -3.9610   -3.4690    0.0000 C   0  0  0  0  0  0  0  0  0  0  0  0
   -3.9610   -2.6440    0.0000 C   0  0  0  0  0  0  0  0  0  0  0  0
   -3.2470   -2.2320    0.0000 C   0  0  0  0  0  0  0  0  0  0  0  0
   -1.8180   -2.2320    0.0000 C   0  0  0  0  0  0  0  0  0  0  0  0
   -3.2470   -1.4070    0.0000 N   0  0  0  0  0  0  0  0  0  0  0  0
   -4.6760   -2.2320    0.0000 C   0  0  0  0  0  0  0  0  0  0  0  0
   -3.9610   -0.9940    0.0000 C   0  0  0  0  0  0  0  0  0  0  0  0
   -3.9610   -0.1690    0.0000 C   0  0  0  0  0  0  0  0  0  0  0  0
   -4.6760   -1.4070    0.0000 O   0  0  0  0  0  0  0  0  0  0  0  0
   -4.6760    0.2430    0.0000 Cl  0  0  0  0  0  0  0  0  0  0  0  0
   -2.5320   -0.9940    0.0000 C   0  0  0  0  0  0  0  0  0  0  0  0
   -2.5320   -0.1690    0.0000 O   0  0  0  0  0  0  0  0  0  0  0  0
   -1.8180    0.2430    0.0000 C   0  0  0  0  0  0  0  0  0  0  0  0
   -5.3900   -2.6440    0.0000 C   0  0  0  0  0  0  0  0  0  0  0  0
   -1.1030   -2.6440    0.0000 C   0  0  0  0  0  0  0  0  0  0  0  0
  1  2  1  0  0  0  0
  1  6  2  0  0  0  0
  1  7  1  0  0  0  0
  2  3  2  0  0  0  0
  3  4  1  0  0  0  0
  4  5  2  0  0  0  0
  5  6  1  0  0  0  0
  5  9  1  0  0  0  0
  6  8  1  0  0  0  0
  7 18  1  0  0  0  0
  8 10  1  0  0  0  0
  8 14  1  0  0  0  0
  9 17  1  0  0  0  0
 10 11  1  0  0  0  0
 10 12  2  0  0  0  0
 11 13  1  0  0  0  0
 14 15  1  0  0  0  0
 15 16  1  0  0  0  0
M  END
>  <n>
112

>  <Activity>
0

>  <cmpd_id>
mbcd0029408

$$$$
mol_0094
  MOE2013           2D

 18 18  0  0  0  0  0  0  0  0999 V2000
    0.4040   -0.4940    0.0000 Cl  0  0  0  0  0  0  0  0  0  0  0  0
    3.2920   -1.2090    0.0000 O   0  0  0  0  0  0  0  0  0  0  0  0
    2.0540   -0.4940    0.0000 O   0  0  0  0  0  0  0  0  0  0  0  0
    2.0540   -1.9230    0.0000 N   0  0  0  0  0  0  0  0  0  0  0  0
    1.6420   -2.6380    0.0000 C   0  0  0  0  0  0  0  0  0  0  0  0
    2.0540   -3.3520    0.0000 C   0  0  0  0  0  0  0  0  0  0  0  0
    0.8170   -2.6380    0.0000 C   0  0  0  0  0  0  0  0  0  0  0  0
    1.6420   -1.2090    0.0000 C   0  0  0  0  0  0  0  0  0  0  0  0
    1.6420   -4.0670    0.0000 C   0  0  0  0  0  0  0  0  0  0  0  0
    2.8790   -1.9230    0.0000 C   0  0  0  0  0  0  0  0  0  0  0  0
    0.4040   -3.3520    0.0000 C   0  0  0  0  0  0  0  0  0  0  0  0
    0.8170   -4.0670    0.0000 C   0  0  0  0  0  0  0  0  0  0  0  0
    2.8790   -3.3520    0.0000 C   0  0  0  0  0  0  0  0  0  0  0  0
    0.8170   -1.2090    0.0000 C   0  0  0  0  0  0  0  0  0  0  0  0
    0.4040   -1.9230    0.0000 C   0  0  0  0  0  0  0  0  0  0  0  0
    3.2920   -4.0670    0.0000 C   0  0  0  0  0  0  0  0  0  0  0  0
    4.1170   -1.2090    0.0000 C   0  0  0  0  0  0  0  0  0  0  0  0
    4.5290   -0.4940    0.0000 C   0  0  0  0  0  0  0  0  0  0  0  0
  1 14  1  0  0  0  0
  2 10  1  0  0  0  0
  2 17  1  0  0  0  0
  3  8  2  0  0  0  0
  4  5  1  0  0  0  0
  4  8  1  0  0  0  0
  4 10  1  0  0  0  0
  5  6  2  0  0  0  0
  5  7  1  0  0  0  0
  6  9  1  0  0  0  0
  6 13  1  0  0  0  0
  7 11  2  0  0  0  0
  7 15  1  0  0  0  0
  8 14  1  0  0  0  0
  9 12  2  0  0  0  0
 11 12  1  0  0  0  0
 13 16  1  0  0  0  0
 17 18  1  0  0  0  0
M  END
>  <n>
94

>  <Activity>
0

>  <cmpd_id>
mbcd0026020

$$$$
mol_0114
  MOE2013           2D

 19 20  0  0  0  0  0  0  0  0999 V2000
   -0.0520   -1.5070    0.0000 Cl  0  0  0  0  0  0  0  0  0  0  0  0
    1.3770   -0.6820    0.0000 O   0  0  0  0  0  0  0  0  0  0  0  0
    2.0920   -1.9190    0.0000 N   0  0  0  0  0  0  0  0  0  0  0  0
    2.0920   -2.7440    0.0000 C   0  0  0  0  0  0  0  0  0  0  0  0
    2.8060   -3.1570    0.0000 C   0  0  0  0  0  0  0  0  0  0  0  0
    1.3770   -3.1570    0.0000 C   0  0  0  0  0  0  0  0  0  0  0  0
    1.3770   -1.5070    0.0000 C   0  0  0  0  0  0  0  0  0  0  0  0
    2.8060   -3.9820    0.0000 C   0  0  0  0  0  0  0  0  0  0  0  0
    2.8060   -1.5070    0.0000 C   0  0  0  0  0  0  0  0  0  0  0  0
    1.3770   -3.9820    0.0000 C   0  0  0  0  0  0  0  0  0  0  0  0
    2.0920   -4.3940    0.0000 C   0  0  0  0  0  0  0  0  0  0  0  0
    0.6630   -1.9190    0.0000 C   0  0  0  0  0  0  0  0  0  0  0  0
    0.6630   -2.7440    0.0000 C   0  0  0  0  0  0  0  0  0  0  0  0
    2.8060   -0.6820    0.0000 N   0  0  0  0  0  0  0  0  0  0  0  0
    3.2190    0.5880    0.0000 C   0  0  0  0  0  0  0  0  0  0  0  0
    3.4740   -0.1970    0.0000 C   0  0  0  0  0  0  0  0  0  0  0  0
    2.1390   -0.1970    0.0000 N   0  0  0  0  0  0  0  0  0  0  0  0
    2.3940    0.5880    0.0000 C   0  0  0  0  0  0  0  0  0  0  0  0
    3.5210   -2.7440    0.0000 C   0  0  0  0  0  0  0  0  0  0  0  0
  1 12  1  0  0  0  0
  2  7  2  0  0  0  0
  3  4  1  0  0  0  0
  3  7  1  0  0  0  0
  3  9  1  0  0  0  0
  4  5  2  0  0  0  0
  4  6  1  0  0  0  0
  5  8  1  0  0  0  0
  5 19  1  0  0  0  0
  6 10  2  0  0  0  0
  6 13  1  0  0  0  0
  7 12  1  0  0  0  0
  8 11  2  0  0  0  0
  9 14  1  0  0  0  0
 10 11  1  0  0  0  0
 14 16  1  0  0  0  0
 14 17  1  0  0  0  0
 15 16  2  0  0  0  0
 15 18  1  0  0  0  0
 17 18  2  0  0  0  0
M  END
>  <n>
114

>  <Activity>
0

>  <cmpd_id>
mbcd0029410

$$$$
mol_0247
  MOE2013           2D

 38 38  0  0  1  0  0  0  0  0999 V2000
   -3.4460    0.3150    0.0000 C   0  0  0  0  0  0  0  0  0  0  0  0
   -2.8040    0.8330    0.0000 C   0  0  0  0  0  0  0  0  0  0  0  0
   -2.0350    0.5370    0.0000 C   0  0  0  0  0  0  0  0  0  0  0  0
   -1.9060   -0.2780    0.0000 C   0  0  0  0  0  0  0  0  0  0  0  0
   -2.5480   -0.7970    0.0000 C   0  0  0  0  0  0  0  0  0  0  0  0
   -3.3180   -0.5000    0.0000 C   0  0  0  0  0  0  0  0  0  0  0  0
   -3.9590   -1.0190    0.0000 C   0  0  0  0  0  0  0  0  0  0  0  0
   -3.8310   -1.8340    0.0000 C   0  0  0  0  0  0  0  0  0  0  0  0
   -4.4730   -2.3520    0.0000 C   0  0  0  0  0  0  0  0  0  0  0  0
   -4.3440   -3.1680    0.0000 C   0  0  0  0  0  0  0  0  0  0  0  0
   -4.9860   -3.6860    0.0000 O   0  0  0  0  0  0  0  0  0  0  0  0
   -1.3930    1.0560    0.0000 N   0  0  3  0  0  0  0  0  0  0  0  0
   -1.5210    1.8700    0.0000 C   0  0  0  0  0  0  0  0  0  0  0  0
   -2.2910    2.1670    0.0000 C   0  0  0  0  0  0  0  0  0  0  0  0
   -2.4200    2.9820    0.0000 Cl  0  0  0  0  0  0  0  0  0  0  0  0
   -0.6230    0.7590    0.0000 C   0  0  0  0  0  0  0  0  0  0  0  0
    0.0190    1.2780    0.0000 C   0  0  0  0  0  0  0  0  0  0  0  0
    0.7880    0.9810    0.0000 S   0  0  0  0  0  0  0  0  0  0  0  0
   -3.5740   -3.4640    0.0000 O   0  0  0  0  0  0  0  0  0  0  0  0
    5.0230    1.6480    0.0000 C   0  0  0  0  0  0  0  0  0  0  0  0
    4.2530    1.9440    0.0000 C   0  0  0  0  0  0  0  0  0  0  0  0
    3.6120    1.4260    0.0000 C   0  0  0  0  0  0  0  0  0  0  0  0
    3.7400    0.6110    0.0000 O   0  0  0  0  0  0  0  0  0  0  0  0
    2.8420    1.7220    0.0000 N   0  0  0  0  0  0  0  0  0  0  0  0
    2.2000    1.2040    0.0000 C   0  0  3  0  0  0  0  0  0  0  0  0
    1.4300    1.5000    0.0000 C   0  0  0  0  0  0  0  0  0  0  0  0
    2.3280    0.3890    0.0000 C   0  0  0  0  0  0  0  0  0  0  0  0
    1.6870   -0.1300    0.0000 O   0  0  0  0  0  0  0  0  0  0  0  0
    3.0980    0.0920    0.0000 N   0  0  0  0  0  0  0  0  0  0  0  0
    3.2270   -0.7230    0.0000 C   0  0  0  0  0  0  0  0  0  0  0  0
    3.9970   -1.0190    0.0000 C   0  0  0  0  0  0  0  0  0  0  0  0
    4.6380   -0.5000    0.0000 O   0  0  0  0  0  0  0  0  0  0  0  0
    4.1250   -1.8340    0.0000 O   0  0  0  0  0  0  0  0  0  0  0  0
    5.6650    2.1670    0.0000 C   0  0  3  0  0  0  0  0  0  0  0  0
    6.4350    1.8700    0.0000 C   0  0  0  0  0  0  0  0  0  0  0  0
    7.0760    2.3890    0.0000 O   0  0  0  0  0  0  0  0  0  0  0  0
    6.5630    1.0560    0.0000 O   0  0  0  0  0  0  0  0  0  0  0  0
    5.5360    2.9820    0.0000 N   0  0  0  0  0  0  0  0  0  0  0  0
  1  2  1  0  0  0  0
  1  6  2  0  0  0  0
  2  3  2  0  0  0  0
  3  4  1  0  0  0  0
  3 12  1  0  0  0  0
  4  5  2  0  0  0  0
  5  6  1  0  0  0  0
  6  7  1  0  0  0  0
  7  8  1  0  0  0  0
  8  9  1  0  0  0  0
  9 10  1  0  0  0  0
 10 11  2  0  0  0  0
 10 19  1  0  0  0  0
 12 13  1  0  0  0  0
 12 16  1  0  0  0  0
 13 14  1  0  0  0  0
 14 15  1  0  0  0  0
 16 17  1  0  0  0  0
 17 18  1  0  0  0  0
 18 26  1  0  0  0  0
 20 21  1  0  0  0  0
 20 34  1  0  0  0  0
 21 22  1  0  0  0  0
 22 23  2  0  0  0  0
 22 24  1  0  0  0  0
 24 25  1  0  0  0  0
 25 26  1  0  0  0  0
 25 27  1  0  0  0  0
 27 28  2  0  0  0  0
 27 29  1  0  0  0  0
 29 30  1  0  0  0  0
 30 31  1  0  0  0  0
 31 32  2  0  0  0  0
 31 33  1  0  0  0  0
 34 35  1  0  0  0  0
 34 38  1  0  0  0  0
 35 36  2  0  0  0  0
 35 37  1  0  0  0  0
M  END
>  <n>
247

>  <Activity>
1

>  <cmpd_id>
mbcd0029361

$$$$
mol_0288
  MOE2013           2D

 27 31  0  0  0  0  0  0  0  0999 V2000
    5.6280    0.2400    0.0000 O   0  0  0  0  0  0  0  0  0  0  0  0
    4.8080    0.3260    0.0000 C   0  0  0  0  0  0  0  0  0  0  0  0
    4.4720    1.0800    0.0000 C   0  0  0  0  0  0  0  0  0  0  0  0
    3.6520    1.1660    0.0000 C   0  0  0  0  0  0  0  0  0  0  0  0
    3.1670    0.4980    0.0000 C   0  0  0  0  0  0  0  0  0  0  0  0
    3.5030   -0.2550    0.0000 C   0  0  0  0  0  0  0  0  0  0  0  0
    4.3230   -0.3410    0.0000 C   0  0  0  0  0  0  0  0  0  0  0  0
    2.3460    0.5840    0.0000 C   0  0  0  0  0  0  0  0  0  0  0  0
    2.0110    1.3380    0.0000 C   0  0  0  0  0  0  0  0  0  0  0  0
    1.1900    1.4240    0.0000 C   0  0  0  0  0  0  0  0  0  0  0  0
    0.8540    2.1780    0.0000 C   0  0  0  0  0  0  0  0  0  0  0  0
    1.3390    2.8450    0.0000 C   0  0  0  0  0  0  0  0  0  0  0  0
    2.1600    2.7590    0.0000 C   0  0  0  0  0  0  0  0  0  0  0  0
    2.4950    2.0060    0.0000 C   0  0  0  0  0  0  0  0  0  0  0  0
    3.3160    1.9200    0.0000 O   0  0  0  0  0  0  0  0  0  0  0  0
    1.0030    3.5990    0.0000 O   0  0  0  0  0  0  0  0  0  0  0  0
    1.5210    0.5840    0.0000 C   0  0  0  0  0  0  0  0  0  0  0  0
    1.2670   -0.2000    0.0000 C   0  0  0  0  0  0  0  0  0  0  0  0
    1.9340   -0.6850    0.0000 C   0  0  0  0  0  0  0  0  0  0  0  0
    2.6020   -0.2000    0.0000 O   0  0  0  0  0  0  0  0  0  0  0  0
    1.9340   -1.5100    0.0000 O   0  0  0  0  0  0  0  0  0  0  0  0
    0.4600   -0.3720    0.0000 C   0  0  0  0  0  0  0  0  0  0  0  0
   -0.0920    0.2410    0.0000 C   0  0  0  0  0  0  0  0  0  0  0  0
    0.1620    1.0250    0.0000 C   0  0  0  0  0  0  0  0  0  0  0  0
    0.9690    1.1970    0.0000 C   0  0  0  0  0  0  0  0  0  0  0  0
   -0.8990    0.0690    0.0000 C   0  0  0  0  0  0  0  0  0  0  0  0
   -1.1540   -0.7160    0.0000 Cl  0  0  0  0  0  0  0  0  0  0  0  0
  1  2  1  0  0  0  0
  2  3  1  0  0  0  0
  2  7  2  0  0  0  0
  3  4  2  0  0  0  0
  4  5  1  0  0  0  0
  4 15  1  0  0  0  0
  5  6  2  0  0  0  0
  5  8  1  0  0  0  0
  6  7  1  0  0  0  0
  8  9  1  0  0  0  0
  8 17  1  0  0  0  0
  8 20  1  0  0  0  0
  9 10  1  0  0  0  0
  9 14  2  0  0  0  0
 10 11  2  0  0  0  0
 11 12  1  0  0  0  0
 12 13  2  0  0  0  0
 12 16  1  0  0  0  0
 13 14  1  0  0  0  0
 14 15  1  0  0  0  0
 17 18  1  0  0  0  0
 17 25  2  0  0  0  0
 18 19  1  0  0  0  0
 18 22  2  0  0  0  0
 19 20  1  0  0  0  0
 19 21  2  0  0  0  0
 22 23  1  0  0  0  0
 23 24  2  0  0  0  0
 23 26  1  0  0  0  0
 24 25  1  0  0  0  0
 26 27  1  0  0  0  0
M  END
>  <n>
288

>  <Activity>
1

>  <cmpd_id>
mbcd0031444

$$$$
mol_0287
  MOE2013           2D

 33 37  0  0  0  0  0  0  0  0999 V2000
    6.7850   -0.5990    0.0000 O   0  0  0  0  0  0  0  0  0  0  0  0
    5.9640   -0.5130    0.0000 C   0  0  0  0  0  0  0  0  0  0  0  0
    5.6280    0.2400    0.0000 O   0  0  0  0  0  0  0  0  0  0  0  0
    4.8080    0.3260    0.0000 C   0  0  0  0  0  0  0  0  0  0  0  0
    4.4720    1.0800    0.0000 C   0  0  0  0  0  0  0  0  0  0  0  0
    3.6520    1.1660    0.0000 C   0  0  0  0  0  0  0  0  0  0  0  0
    3.1670    0.4980    0.0000 C   0  0  0  0  0  0  0  0  0  0  0  0
    3.5030   -0.2550    0.0000 C   0  0  0  0  0  0  0  0  0  0  0  0
    4.3230   -0.3410    0.0000 C   0  0  0  0  0  0  0  0  0  0  0  0
    2.3460    0.5840    0.0000 C   0  0  0  0  0  0  0  0  0  0  0  0
    2.0110    1.3380    0.0000 C   0  0  0  0  0  0  0  0  0  0  0  0
    1.1900    1.4240    0.0000 C   0  0  0  0  0  0  0  0  0  0  0  0
    0.8540    2.1780    0.0000 C   0  0  0  0  0  0  0  0  0  0  0  0
    1.3390    2.8450    0.0000 C   0  0  0  0  0  0  0  0  0  0  0  0
    2.1600    2.7590    0.0000 C   0  0  0  0  0  0  0  0  0  0  0  0
    2.4950    2.0060    0.0000 C   0  0  0  0  0  0  0  0  0  0  0  0
    3.3160    1.9200    0.0000 O   0  0  0  0  0  0  0  0  0  0  0  0
    1.0030    3.5990    0.0000 O   0  0  0  0  0  0  0  0  0  0  0  0
    0.1830    3.6850    0.0000 C   0  0  0  0  0  0  0  0  0  0  0  0
   -0.3020    3.0170    0.0000 O   0  0  0  0  0  0  0  0  0  0  0  0
   -0.1530    4.4380    0.0000 C   0  0  0  0  0  0  0  0  0  0  0  0
    1.5210    0.5840    0.0000 C   0  0  0  0  0  0  0  0  0  0  0  0
    1.2670   -0.2000    0.0000 C   0  0  0  0  0  0  0  0  0  0  0  0
    1.9340   -0.6850    0.0000 C   0  0  0  0  0  0  0  0  0  0  0  0
    2.6020   -0.2000    0.0000 O   0  0  0  0  0  0  0  0  0  0  0  0
    1.9340   -1.5100    0.0000 O   0  0  0  0  0  0  0  0  0  0  0  0
    0.4600   -0.3720    0.0000 C   0  0  0  0  0  0  0  0  0  0  0  0
   -0.0920    0.2410    0.0000 C   0  0  0  0  0  0  0  0  0  0  0  0
    0.1620    1.0250    0.0000 C   0  0  0  0  0  0  0  0  0  0  0  0
    0.9690    1.1970    0.0000 C   0  0  0  0  0  0  0  0  0  0  0  0
   -0.8990    0.0690    0.0000 C   0  0  0  0  0  0  0  0  0  0  0  0
   -1.1540   -0.7160    0.0000 Cl  0  0  0  0  0  0  0  0  0  0  0  0
    5.4800   -1.1810    0.0000 C   0  0  0  0  0  0  0  0  0  0  0  0
  1  2  2  0  0  0  0
  2  3  1  0  0  0  0
  2 33  1  0  0  0  0
  3  4  1  0  0  0  0
  4  5  1  0  0  0  0
  4  9  2  0  0  0  0
  5  6  2  0  0  0  0
  6  7  1  0  0  0  0
  6 17  1  0  0  0  0
  7  8  2  0  0  0  0
  7 10  1  0  0  0  0
  8  9  1  0  0  0  0
 10 11  1  0  0  0  0
 10 22  1  0  0  0  0
 10 25  1  0  0  0  0
 11 12  1  0  0  0  0
 11 16  2  0  0  0  0
 12 13  2  0  0  0  0
 13 14  1  0  0  0  0
 14 15  2  0  0  0  0
 14 18  1  0  0  0  0
 15 16  1  0  0  0  0
 16 17  1  0  0  0  0
 18 19  1  0  0  0  0
 19 20  2  0  0  0  0
 19 21  1  0  0  0  0
 22 23  1  0  0  0  0
 22 30  2  0  0  0  0
 23 24  1  0  0  0  0
 23 27  2  0  0  0  0
 24 25  1  0  0  0  0
 24 26  2  0  0  0  0
 27 28  1  0  0  0  0
 28 29  2  0  0  0  0
 28 31  1  0  0  0  0
 29 30  1  0  0  0  0
 31 32  1  0  0  0  0
M  END
>  <n>
287

>  <Activity>
1

>  <cmpd_id>
mbcd0031443

$$$$
mol_0243
  MOE2013           2D

 39 39  0  0  1  0  0  0  0  0999 V2000
    3.0960    0.5720    0.0000 Cl  0  0  0  0  0  0  0  0  0  0  0  0
    3.2510    1.3820    0.0000 C   0  0  0  0  0  0  0  0  0  0  0  0
    2.6280    1.9220    0.0000 C   0  0  0  0  0  0  0  0  0  0  0  0
    1.8480    1.6520    0.0000 C   0  0  0  0  0  0  0  0  0  0  0  0
    1.6920    0.8420    0.0000 O   0  0  0  0  0  0  0  0  0  0  0  0
    1.2250    2.1920    0.0000 C   0  0  3  0  0  0  0  0  0  0  0  0
    0.4450    1.9220    0.0000 C   0  0  0  0  0  0  0  0  0  0  0  0
    1.3800    3.0020    0.0000 C   0  0  0  0  0  0  0  0  0  0  0  0
    2.1600    3.2720    0.0000 C   0  0  0  0  0  0  0  0  0  0  0  0
    2.7840    2.7320    0.0000 C   0  0  0  0  0  0  0  0  0  0  0  0
    3.5630    3.0020    0.0000 C   0  0  0  0  0  0  0  0  0  0  0  0
    4.1870    2.4620    0.0000 C   0  0  0  0  0  0  0  0  0  0  0  0
    4.9660    2.7320    0.0000 O   0  0  0  0  0  0  0  0  0  0  0  0
    5.5900    2.1920    0.0000 C   0  0  0  0  0  0  0  0  0  0  0  0
    6.3700    2.4620    0.0000 C   0  0  0  0  0  0  0  0  0  0  0  0
    6.9930    1.9220    0.0000 O   0  0  0  0  0  0  0  0  0  0  0  0
    6.5260    3.2720    0.0000 O   0  0  0  0  0  0  0  0  0  0  0  0
    4.0310    1.6520    0.0000 C   0  0  0  0  0  0  0  0  0  0  0  0
    4.6550    1.1120    0.0000 Cl  0  0  0  0  0  0  0  0  0  0  0  0
   -5.3240    2.1920    0.0000 N   0  0  0  0  0  0  0  0  0  0  0  0
   -5.1680    3.0020    0.0000 C   0  0  3  0  0  0  0  0  0  0  0  0
   -5.7910    3.5420    0.0000 C   0  0  0  0  0  0  0  0  0  0  0  0
   -6.5710    3.2720    0.0000 O   0  0  0  0  0  0  0  0  0  0  0  0
   -5.6350    4.3520    0.0000 O   0  0  0  0  0  0  0  0  0  0  0  0
   -4.3880    3.2720    0.0000 C   0  0  0  0  0  0  0  0  0  0  0  0
   -3.7640    2.7320    0.0000 C   0  0  0  0  0  0  0  0  0  0  0  0
   -2.9850    3.0020    0.0000 C   0  0  0  0  0  0  0  0  0  0  0  0
   -2.8290    3.8120    0.0000 O   0  0  0  0  0  0  0  0  0  0  0  0
   -2.3610    2.4620    0.0000 N   0  0  0  0  0  0  0  0  0  0  0  0
   -1.5820    2.7320    0.0000 C   0  0  3  0  0  0  0  0  0  0  0  0
   -1.4260    3.5420    0.0000 C   0  0  0  0  0  0  0  0  0  0  0  0
   -0.6460    3.8120    0.0000 O   0  0  0  0  0  0  0  0  0  0  0  0
   -0.9580    2.1920    0.0000 C   0  0  0  0  0  0  0  0  0  0  0  0
   -0.1790    2.4620    0.0000 S   0  0  0  0  0  0  0  0  0  0  0  0
   -2.0500    4.0820    0.0000 N   0  0  0  0  0  0  0  0  0  0  0  0
   -1.8940    4.8920    0.0000 C   0  0  0  0  0  0  0  0  0  0  0  0
   -2.5170    5.4330    0.0000 C   0  0  0  0  0  0  0  0  0  0  0  0
   -3.2970    5.1620    0.0000 O   0  0  0  0  0  0  0  0  0  0  0  0
   -2.3610    6.2430    0.0000 O   0  0  0  0  0  0  0  0  0  0  0  0
  1  2  1  0  0  0  0
  2  3  1  0  0  0  0
  2 18  2  0  0  0  0
  3  4  1  0  0  0  0
  3 10  2  0  0  0  0
  4  5  2  0  0  0  0
  4  6  1  0  0  0  0
  6  7  1  0  0  0  0
  6  8  1  0  0  0  0
  7 34  1  0  0  0  0
  8  9  1  0  0  0  0
 10 11  1  0  0  0  0
 11 12  2  0  0  0  0
 12 13  1  0  0  0  0
 12 18  1  0  0  0  0
 13 14  1  0  0  0  0
 14 15  1  0  0  0  0
 15 16  2  0  0  0  0
 15 17  1  0  0  0  0
 18 19  1  0  0  0  0
 20 21  1  0  0  0  0
 21 22  1  0  0  0  0
 21 25  1  0  0  0  0
 22 23  2  0  0  0  0
 22 24  1  0  0  0  0
 25 26  1  0  0  0  0
 26 27  1  0  0  0  0
 27 28  2  0  0  0  0
 27 29  1  0  0  0  0
 29 30  1  0  0  0  0
 30 31  1  0  0  0  0
 30 33  1  0  0  0  0
 31 32  2  0  0  0  0
 31 35  1  0  0  0  0
 33 34  1  0  0  0  0
 35 36  1  0  0  0  0
 36 37  1  0  0  0  0
 37 38  2  0  0  0  0
 37 39  1  0  0  0  0
M  END
>  <n>
243

>  <Activity>
1

>  <cmpd_id>
mbcd0029352

$$$$
mol_0088
  MOE2013           2D

 16 17  0  0  0  0  0  0  0  0999 V2000
   10.2110  -11.1840    0.0000 C   0  0  0  0  0  0  0  0  0  0  0  0
   11.6400  -11.1840    0.0000 N   0  0  0  0  0  0  0  0  0  0  0  0
   10.9250  -10.7720    0.0000 C   0  0  0  0  0  0  0  0  0  0  0  0
    9.4960  -10.7720    0.0000 C   0  0  0  0  0  0  0  0  0  0  0  0
   10.2110  -12.0100    0.0000 N   0  0  0  0  0  0  0  0  0  0  0  0
   11.6400  -12.0100    0.0000 C   0  0  0  0  0  0  0  0  0  0  0  0
    9.4960   -9.9470    0.0000 C   0  0  0  0  0  0  0  0  0  0  0  0
   10.9250  -12.4220    0.0000 N   0  0  0  0  0  0  0  0  0  0  0  0
    8.7820   -9.5340    0.0000 C   0  0  0  0  0  0  0  0  0  0  0  0
   10.9250   -9.9470    0.0000 N   0  0  0  0  0  0  0  0  0  0  0  0
   12.3540  -12.4220    0.0000 N   0  0  0  0  0  0  0  0  0  0  0  0
   10.2110   -9.5340    0.0000 Cl  0  0  0  0  0  0  0  0  0  0  0  0
    8.7820  -11.1840    0.0000 C   0  0  0  0  0  0  0  0  0  0  0  0
    8.7820   -8.7100    0.0000 Cl  0  0  0  0  0  0  0  0  0  0  0  0
    8.0670  -10.7720    0.0000 C   0  0  0  0  0  0  0  0  0  0  0  0
    8.0670   -9.9470    0.0000 C   0  0  0  0  0  0  0  0  0  0  0  0
  1  3  2  0  0  0  0
  1  4  1  0  0  0  0
  1  5  1  0  0  0  0
  2  3  1  0  0  0  0
  2  6  2  0  0  0  0
  3 10  1  0  0  0  0
  4  7  2  0  0  0  0
  4 13  1  0  0  0  0
  5  8  2  0  0  0  0
  6  8  1  0  0  0  0
  6 11  1  0  0  0  0
  7  9  1  0  0  0  0
  7 12  1  0  0  0  0
  9 14  1  0  0  0  0
  9 16  2  0  0  0  0
 13 15  2  0  0  0  0
 15 16  1  0  0  0  0
M  END
>  <n>
88

>  <Activity>
0

>  <cmpd_id>
mbcd0013986

$$$$
mol_0161
  MOE2013           2D

 28 30  0  0  1  0  0  0  0  0999 V2000
   -4.2870    0.0000    0.0000 C   0  0  0  0  0  0  0  0  0  0  0  0
   -3.5720    0.4120    0.0000 C   0  0  3  0  0  0  0  0  0  0  0  0
   -2.8580    0.0000    0.0000 C   0  0  0  0  0  0  0  0  0  0  0  0
   -2.1430    0.4120    0.0000 C   0  0  0  0  0  0  0  0  0  0  0  0
   -2.1430    1.2380    0.0000 C   0  0  0  0  0  0  0  0  0  0  0  0
   -2.8580    1.6500    0.0000 C   0  0  0  0  0  0  0  0  0  0  0  0
   -2.8580    2.4750    0.0000 O   0  0  0  0  0  0  0  0  0  0  0  0
   -3.5720    1.2380    0.0000 O   0  0  0  0  0  0  0  0  0  0  0  0
   -1.4290    1.6500    0.0000 C   0  0  0  0  0  0  0  0  0  0  0  0
   -1.4290    2.4750    0.0000 O   0  0  0  0  0  0  0  0  0  0  0  0
   -0.7140    1.2380    0.0000 C   0  0  0  0  0  0  0  0  0  0  0  0
   -0.7140    0.4120    0.0000 C   0  0  0  0  0  0  0  0  0  0  0  0
   -1.4290    0.0000    0.0000 C   0  0  0  0  0  0  0  0  0  0  0  0
   -1.4290   -0.8250    0.0000 Cl  0  0  0  0  0  0  0  0  0  0  0  0
    0.0000    1.6500    0.0000 C   0  0  0  0  0  0  0  0  0  0  0  0
    0.7140    1.2380    0.0000 O   0  0  0  0  0  0  0  0  0  0  0  0
    0.0000    2.4750    0.0000 N   0  0  0  0  0  0  0  0  0  0  0  0
    0.7140    2.8880    0.0000 C   0  0  3  0  0  0  0  0  0  0  0  0
    0.7140    3.7120    0.0000 C   0  0  0  0  0  0  0  0  0  0  0  0
    1.4290    4.1250    0.0000 C   0  0  0  0  0  0  0  0  0  0  0  0
    1.4290    4.9500    0.0000 C   0  0  0  0  0  0  0  0  0  0  0  0
    2.1430    5.3620    0.0000 C   0  0  0  0  0  0  0  0  0  0  0  0
    2.8580    4.9500    0.0000 C   0  0  0  0  0  0  0  0  0  0  0  0
    2.8580    4.1250    0.0000 C   0  0  0  0  0  0  0  0  0  0  0  0
    2.1430    3.7120    0.0000 C   0  0  0  0  0  0  0  0  0  0  0  0
    1.4290    2.4750    0.0000 C   0  0  0  0  0  0  0  0  0  0  0  0
    2.1430    2.8880    0.0000 O   0  0  0  0  0  0  0  0  0  0  0  0
    1.4290    1.6500    0.0000 O   0  0  0  0  0  0  0  0  0  0  0  0
  1  2  1  0  0  0  0
  2  3  1  0  0  0  0
  2  8  1  0  0  0  0
  3  4  1  0  0  0  0
  4  5  1  0  0  0  0
  4 13  2  0  0  0  0
  5  6  1  0  0  0  0
  5  9  2  0  0  0  0
  6  7  2  0  0  0  0
  6  8  1  0  0  0  0
  9 10  1  0  0  0  0
  9 11  1  0  0  0  0
 11 12  2  0  0  0  0
 11 15  1  0  0  0  0
 12 13  1  0  0  0  0
 13 14  1  0  0  0  0
 15 16  2  0  0  0  0
 15 17  1  0  0  0  0
 17 18  1  0  0  0  0
 18 19  1  0  0  0  0
 18 26  1  0  0  0  0
 19 20  1  0  0  0  0
 20 21  1  0  0  0  0
 20 25  2  0  0  0  0
 21 22  2  0  0  0  0
 22 23  1  0  0  0  0
 23 24  2  0  0  0  0
 24 25  1  0  0  0  0
 26 27  1  0  0  0  0
 26 28  2  0  0  0  0
M  END
>  <n>
161

>  <Activity>
1

>  <cmpd_id>
mbcd0000640

$$$$
mol_0059
  MOE2013           2D

 33 35  0  0  0  0  0  0  0  0999 V2000
   12.0370  -24.9930    0.0000 S   0  0  0  0  0  0  0  0  0  0  0  0
   12.7520  -25.4060    0.0000 N   0  0  0  0  0  0  0  0  0  0  0  0
    6.3210  -23.3430    0.0000 C   0  0  0  0  0  0  0  0  0  0  0  0
   12.7520  -26.2300    0.0000 C   0  0  0  0  0  0  0  0  0  0  0  0
    7.0360  -23.7560    0.0000 C   0  0  0  0  0  0  0  0  0  0  0  0
   11.3230  -24.5800    0.0000 C   0  0  0  0  0  0  0  0  0  0  0  0
   11.6250  -25.7080    0.0000 O   0  0  0  0  0  0  0  0  0  0  0  0
   12.4500  -24.2780    0.0000 O   0  0  0  0  0  0  0  0  0  0  0  0
    6.3210  -22.5180    0.0000 C   0  0  0  0  0  0  0  0  0  0  0  0
   13.4660  -26.6430    0.0000 N   0  0  0  0  0  0  0  0  0  0  0  0
    5.6070  -23.7560    0.0000 C   0  0  0  0  0  0  0  0  0  0  0  0
   12.0370  -26.6430    0.0000 O   0  0  0  0  0  0  0  0  0  0  0  0
    7.0360  -24.5800    0.0000 O   0  0  0  0  0  0  0  0  0  0  0  0
    7.7500  -23.3430    0.0000 N   0  0  0  0  0  0  0  0  0  0  0  0
   11.3230  -23.7560    0.0000 C   0  0  0  0  0  0  0  0  0  0  0  0
   10.6080  -24.9930    0.0000 C   0  0  0  0  0  0  0  0  0  0  0  0
    5.6070  -22.1060    0.0000 C   0  0  0  0  0  0  0  0  0  0  0  0
    4.8920  -23.3430    0.0000 C   0  0  0  0  0  0  0  0  0  0  0  0
    4.8920  -22.5180    0.0000 C   0  0  0  0  0  0  0  0  0  0  0  0
   10.6080  -23.3430    0.0000 C   0  0  0  0  0  0  0  0  0  0  0  0
    9.8940  -24.5800    0.0000 C   0  0  0  0  0  0  0  0  0  0  0  0
    9.8940  -23.7560    0.0000 C   0  0  0  0  0  0  0  0  0  0  0  0
    4.1780  -23.7560    0.0000 Cl  0  0  0  0  0  0  0  0  0  0  0  0
   13.4660  -27.4680    0.0000 C   0  0  0  0  0  0  0  0  0  0  0  0
    7.0360  -22.1060    0.0000 O   0  0  0  0  0  0  0  0  0  0  0  0
    8.4650  -23.7560    0.0000 C   0  0  0  0  0  0  0  0  0  0  0  0
    9.1790  -23.3430    0.0000 C   0  0  0  0  0  0  0  0  0  0  0  0
    7.0360  -21.2800    0.0000 C   0  0  0  0  0  0  0  0  0  0  0  0
   12.7520  -27.8800    0.0000 C   0  0  0  0  0  0  0  0  0  0  0  0
   14.1800  -27.8800    0.0000 C   0  0  0  0  0  0  0  0  0  0  0  0
   14.1800  -28.7060    0.0000 C   0  0  0  0  0  0  0  0  0  0  0  0
   12.7520  -28.7060    0.0000 C   0  0  0  0  0  0  0  0  0  0  0  0
   13.4660  -29.1180    0.0000 C   0  0  0  0  0  0  0  0  0  0  0  0
  1  2  1  0  0  0  0
  1  6  1  0  0  0  0
  1  7  2  0  0  0  0
  1  8  2  0  0  0  0
  2  4  1  0  0  0  0
  3  5  1  0  0  0  0
  3  9  2  0  0  0  0
  3 11  1  0  0  0  0
  4 10  1  0  0  0  0
  4 12  2  0  0  0  0
  5 13  2  0  0  0  0
  5 14  1  0  0  0  0
  6 15  2  0  0  0  0
  6 16  1  0  0  0  0
  9 17  1  0  0  0  0
  9 25  1  0  0  0  0
 10 24  1  0  0  0  0
 11 18  2  0  0  0  0
 14 26  1  0  0  0  0
 15 20  1  0  0  0  0
 16 21  2  0  0  0  0
 17 19  2  0  0  0  0
 18 19  1  0  0  0  0
 18 23  1  0  0  0  0
 20 22  2  0  0  0  0
 21 22  1  0  0  0  0
 22 27  1  0  0  0  0
 24 29  1  0  0  0  0
 24 30  1  0  0  0  0
 25 28  1  0  0  0  0
 26 27  1  0  0  0  0
 29 32  1  0  0  0  0
 30 31  1  0  0  0  0
 31 33  1  0  0  0  0
 32 33  1  0  0  0  0
M  END
>  <n>
59

>  <Activity>
0

>  <cmpd_id>
mbcd0003074

$$$$
mol_0045
  MOE2013           2D

 16 16  0  0  1  0  0  0  0  0999 V2000
   -0.2670    1.4720    0.0000 C   0  0  0  0  0  0  0  0  0  0  0  0
   -0.2670    2.2970    0.0000 C   0  0  0  0  0  0  0  0  0  0  0  0
   -0.9820    2.7090    0.0000 C   0  0  0  0  0  0  0  0  0  0  0  0
   -1.6960    2.2970    0.0000 C   0  0  0  0  0  0  0  0  0  0  0  0
   -1.6960    1.4720    0.0000 C   0  0  0  0  0  0  0  0  0  0  0  0
   -0.9820    1.0590    0.0000 C   0  0  0  0  0  0  0  0  0  0  0  0
   -2.4110    1.0590    0.0000 C   0  0  0  0  0  0  0  0  0  0  0  0
   -2.4110    0.2340    0.0000 C   0  0  3  0  0  0  0  0  0  0  0  0
   -3.1250    1.4720    0.0000 O   0  0  0  0  0  0  0  0  0  0  0  0
   -3.1250   -0.1780    0.0000 N   0  0  0  0  0  0  0  0  0  0  0  0
   -1.6960   -0.1780    0.0000 C   0  0  0  0  0  0  0  0  0  0  0  0
   -3.1250   -1.0030    0.0000 C   0  0  0  0  0  0  0  0  0  0  0  0
   -3.1250   -1.8280    0.0000 C   0  0  0  0  0  0  0  0  0  0  0  0
   -3.9500   -1.0030    0.0000 C   0  0  0  0  0  0  0  0  0  0  0  0
   -2.3000   -1.0030    0.0000 C   0  0  0  0  0  0  0  0  0  0  0  0
   -0.9820    3.5340    0.0000 Cl  0  0  0  0  0  0  0  0  0  0  0  0
  1  2  1  0  0  0  0
  1  6  2  0  0  0  0
  2  3  2  0  0  0  0
  3  4  1  0  0  0  0
  3 16  1  0  0  0  0
  4  5  2  0  0  0  0
  5  6  1  0  0  0  0
  5  7  1  0  0  0  0
  7  8  1  0  0  0  0
  7  9  2  0  0  0  0
  8 10  1  0  0  0  0
  8 11  1  0  0  0  0
 10 12  1  0  0  0  0
 12 13  1  0  0  0  0
 12 14  1  0  0  0  0
 12 15  1  0  0  0  0
M  END
>  <n>
45

>  <Activity>
0

>  <cmpd_id>
mbcd0003003

$$$$
mol_0076
  MOE2013           2D

 17 18  0  0  0  0  0  0  0  0999 V2000
   -2.3960   -0.9020    0.0000 N   0  0  0  0  0  0  0  0  0  0  0  0
   -1.6810   -0.4890    0.0000 S   0  0  0  0  0  0  0  0  0  0  0  0
   -1.2680   -1.2040    0.0000 O   0  0  0  0  0  0  0  0  0  0  0  0
   -2.0940    0.2250    0.0000 O   0  0  0  0  0  0  0  0  0  0  0  0
   -0.9670   -0.0770    0.0000 C   0  0  0  0  0  0  0  0  0  0  0  0
   -0.2520   -0.4890    0.0000 C   0  0  0  0  0  0  0  0  0  0  0  0
    0.4620   -0.0770    0.0000 C   0  0  0  0  0  0  0  0  0  0  0  0
    0.4620    0.7480    0.0000 C   0  0  0  0  0  0  0  0  0  0  0  0
   -0.2520    1.1610    0.0000 C   0  0  0  0  0  0  0  0  0  0  0  0
   -0.9670    0.7480    0.0000 C   0  0  0  0  0  0  0  0  0  0  0  0
   -1.6810    1.1610    0.0000 Cl  0  0  0  0  0  0  0  0  0  0  0  0
    1.1770    1.1610    0.0000 N   0  0  0  0  0  0  0  0  0  0  0  0
    1.8910    0.7480    0.0000 C   0  0  0  0  0  0  0  0  0  0  0  0
    1.8910   -0.0770    0.0000 N   0  0  0  0  0  0  0  0  0  0  0  0
    1.1770   -0.4890    0.0000 S   0  0  0  0  0  0  0  0  0  0  0  0
    0.7900   -1.2180    0.0000 O   0  0  0  0  0  0  0  0  0  0  0  0
    1.5640   -1.2180    0.0000 O   0  0  0  0  0  0  0  0  0  0  0  0
  1  2  1  0  0  0  0
  2  3  2  0  0  0  0
  2  4  2  0  0  0  0
  2  5  1  0  0  0  0
  5  6  1  0  0  0  0
  5 10  2  0  0  0  0
  6  7  2  0  0  0  0
  7  8  1  0  0  0  0
  7 15  1  0  0  0  0
  8  9  2  0  0  0  0
  8 12  1  0  0  0  0
  9 10  1  0  0  0  0
 10 11  1  0  0  0  0
 12 13  1  0  0  0  0
 13 14  1  0  0  0  0
 14 15  1  0  0  0  0
 15 16  2  0  0  0  0
 15 17  2  0  0  0  0
M  END
>  <n>
76

>  <Activity>
0

>  <cmpd_id>
mbcd0003130

$$$$
mol_0066
  MOE2013           2D

 20 22  0  0  1  0  0  0  0  0999 V2000
   10.3650  -15.9080    0.0000 N   0  0  0  0  0  0  0  0  0  0  0  0
    9.5610  -15.7240    0.0000 C   0  0  0  0  0  0  0  0  0  0  0  0
    8.9160  -16.2380    0.0000 C   0  0  0  0  0  0  0  0  0  0  0  0
    9.5610  -17.5780    0.0000 N   0  0  0  0  0  0  0  0  0  0  0  0
   10.3650  -17.3940    0.0000 C   0  0  0  0  0  0  0  0  0  0  0  0
   10.7230  -16.6510    0.0000 C   0  0  3  0  0  0  0  0  0  0  0  0
    8.9160  -17.0630    0.0000 C   0  0  0  0  0  0  0  0  0  0  0  0
    8.2010  -15.8260    0.0000 C   0  0  0  0  0  0  0  0  0  0  0  0
    9.3770  -14.9200    0.0000 C   0  0  0  0  0  0  0  0  0  0  0  0
   10.8790  -18.0390    0.0000 O   0  0  0  0  0  0  0  0  0  0  0  0
    8.2010  -17.4760    0.0000 C   0  0  0  0  0  0  0  0  0  0  0  0
    7.4870  -16.2380    0.0000 C   0  0  0  0  0  0  0  0  0  0  0  0
   11.5480  -16.6510    0.0000 O   0  0  0  0  0  0  0  0  0  0  0  0
    7.4870  -17.0630    0.0000 C   0  0  0  0  0  0  0  0  0  0  0  0
    6.7720  -15.8260    0.0000 Cl  0  0  0  0  0  0  0  0  0  0  0  0
    9.9820  -14.3580    0.0000 C   0  0  0  0  0  0  0  0  0  0  0  0
    8.5890  -14.6760    0.0000 C   0  0  0  0  0  0  0  0  0  0  0  0
    8.4050  -13.8720    0.0000 C   0  0  0  0  0  0  0  0  0  0  0  0
    9.7980  -13.5540    0.0000 C   0  0  0  0  0  0  0  0  0  0  0  0
    9.0100  -13.3110    0.0000 C   0  0  0  0  0  0  0  0  0  0  0  0
  1  2  2  0  0  0  0
  1  6  1  0  0  0  0
  2  3  1  0  0  0  0
  2  9  1  0  0  0  0
  3  7  2  0  0  0  0
  3  8  1  0  0  0  0
  4  5  1  0  0  0  0
  4  7  1  0  0  0  0
  5  6  1  0  0  0  0
  5 10  2  0  0  0  0
  6 13  1  0  0  0  0
  7 11  1  0  0  0  0
  8 12  2  0  0  0  0
  9 16  1  0  0  0  0
  9 17  2  0  0  0  0
 11 14  2  0  0  0  0
 12 14  1  0  0  0  0
 12 15  1  0  0  0  0
 16 19  2  0  0  0  0
 17 18  1  0  0  0  0
 18 20  2  0  0  0  0
 19 20  1  0  0  0  0
M  END
>  <n>
66

>  <Activity>
0

>  <cmpd_id>
mbcd0003097

$$$$
mol_0274
  MOE2013           2D

 30 34  0  0  0  0  0  0  0  0999 V2000
   11.6650    2.0340    0.0000 Cl  0  0  0  0  0  0  0  0  0  0  0  0
   11.3300    1.2810    0.0000 C   0  0  0  0  0  0  0  0  0  0  0  0
   10.5090    1.1950    0.0000 C   0  0  0  0  0  0  0  0  0  0  0  0
   10.1730    0.4410    0.0000 C   0  0  0  0  0  0  0  0  0  0  0  0
   10.6580   -0.2270    0.0000 C   0  0  0  0  0  0  0  0  0  0  0  0
   10.3220   -0.9800    0.0000 O   0  0  0  0  0  0  0  0  0  0  0  0
    9.5020   -1.0660    0.0000 C   0  0  0  0  0  0  0  0  0  0  0  0
    9.1660   -1.8200    0.0000 C   0  0  0  0  0  0  0  0  0  0  0  0
    8.3450   -1.9060    0.0000 C   0  0  0  0  0  0  0  0  0  0  0  0
    8.0100   -2.6590    0.0000 O   0  0  0  0  0  0  0  0  0  0  0  0
    7.8610   -1.2380    0.0000 C   0  0  0  0  0  0  0  0  0  0  0  0
    7.0400   -1.3240    0.0000 Cl  0  0  0  0  0  0  0  0  0  0  0  0
    8.1960   -0.4850    0.0000 C   0  0  0  0  0  0  0  0  0  0  0  0
    9.0170   -0.3990    0.0000 C   0  0  0  0  0  0  0  0  0  0  0  0
    9.3530    0.3550    0.0000 C   0  0  0  0  0  0  0  0  0  0  0  0
    9.6080    1.1400    0.0000 O   0  0  0  0  0  0  0  0  0  0  0  0
    8.9410    1.6250    0.0000 C   0  0  0  0  0  0  0  0  0  0  0  0
    8.9410    2.4500    0.0000 O   0  0  0  0  0  0  0  0  0  0  0  0
    8.2730    1.1400    0.0000 C   0  0  0  0  0  0  0  0  0  0  0  0
    8.5280    0.3550    0.0000 C   0  0  0  0  0  0  0  0  0  0  0  0
    7.9760   -0.2580    0.0000 C   0  0  0  0  0  0  0  0  0  0  0  0
    7.1690   -0.0860    0.0000 C   0  0  0  0  0  0  0  0  0  0  0  0
    6.9140    0.6990    0.0000 C   0  0  0  0  0  0  0  0  0  0  0  0
    6.6160   -0.6990    0.0000 C   0  0  0  0  0  0  0  0  0  0  0  0
    6.6160   -1.5240    0.0000 O   0  0  0  0  0  0  0  0  0  0  0  0
    5.8090   -0.5270    0.0000 O   0  0  0  0  0  0  0  0  0  0  0  0
    7.4660    1.3120    0.0000 C   0  0  0  0  0  0  0  0  0  0  0  0
   11.4780   -0.1410    0.0000 C   0  0  0  0  0  0  0  0  0  0  0  0
   11.8140    0.6130    0.0000 C   0  0  0  0  0  0  0  0  0  0  0  0
   12.6350    0.6990    0.0000 O   0  0  0  0  0  0  0  0  0  0  0  0
  1  2  1  0  0  0  0
  2  3  1  0  0  0  0
  2 29  2  0  0  0  0
  3  4  2  0  0  0  0
  4  5  1  0  0  0  0
  4 15  1  0  0  0  0
  5  6  1  0  0  0  0
  5 28  2  0  0  0  0
  6  7  1  0  0  0  0
  7  8  1  0  0  0  0
  7 14  2  0  0  0  0
  8  9  2  0  0  0  0
  9 10  1  0  0  0  0
  9 11  1  0  0  0  0
 11 12  1  0  0  0  0
 11 13  2  0  0  0  0
 13 14  1  0  0  0  0
 14 15  1  0  0  0  0
 15 16  1  0  0  0  0
 15 20  1  0  0  0  0
 16 17  1  0  0  0  0
 17 18  2  0  0  0  0
 17 19  1  0  0  0  0
 19 20  1  0  0  0  0
 19 27  2  0  0  0  0
 20 21  2  0  0  0  0
 21 22  1  0  0  0  0
 22 23  2  0  0  0  0
 22 24  1  0  0  0  0
 23 27  1  0  0  0  0
 24 25  2  0  0  0  0
 24 26  1  0  0  0  0
 28 29  1  0  0  0  0
 29 30  1  0  0  0  0
M  END
>  <n>
274

>  <Activity>
1

>  <cmpd_id>
mbcd0031130

$$$$
mol_0273
  MOE2013           2D

 30 34  0  0  0  0  0  0  0  0999 V2000
    2.7180    1.8500    0.0000 Cl  0  0  0  0  0  0  0  0  0  0  0  0
    2.3830    1.0960    0.0000 C   0  0  0  0  0  0  0  0  0  0  0  0
    1.5620    1.0100    0.0000 C   0  0  0  0  0  0  0  0  0  0  0  0
    1.2260    0.2570    0.0000 C   0  0  0  0  0  0  0  0  0  0  0  0
    1.7110   -0.4110    0.0000 C   0  0  0  0  0  0  0  0  0  0  0  0
    1.3750   -1.1650    0.0000 O   0  0  0  0  0  0  0  0  0  0  0  0
    0.5550   -1.2510    0.0000 C   0  0  0  0  0  0  0  0  0  0  0  0
    0.2190   -2.0040    0.0000 C   0  0  0  0  0  0  0  0  0  0  0  0
   -0.6010   -2.0900    0.0000 C   0  0  0  0  0  0  0  0  0  0  0  0
   -0.9370   -2.8440    0.0000 O   0  0  0  0  0  0  0  0  0  0  0  0
   -1.0860   -1.4230    0.0000 C   0  0  0  0  0  0  0  0  0  0  0  0
   -1.9070   -1.5090    0.0000 Cl  0  0  0  0  0  0  0  0  0  0  0  0
   -0.7500   -0.6690    0.0000 C   0  0  0  0  0  0  0  0  0  0  0  0
    0.0700   -0.5830    0.0000 C   0  0  0  0  0  0  0  0  0  0  0  0
    0.4060    0.1710    0.0000 C   0  0  0  0  0  0  0  0  0  0  0  0
    0.6610    0.9550    0.0000 O   0  0  0  0  0  0  0  0  0  0  0  0
   -0.0060    1.4400    0.0000 C   0  0  0  0  0  0  0  0  0  0  0  0
   -0.0060    2.2650    0.0000 O   0  0  0  0  0  0  0  0  0  0  0  0
   -0.6740    0.9560    0.0000 C   0  0  0  0  0  0  0  0  0  0  0  0
   -0.4190    0.1710    0.0000 C   0  0  0  0  0  0  0  0  0  0  0  0
   -0.9710   -0.4420    0.0000 C   0  0  0  0  0  0  0  0  0  0  0  0
   -1.7780   -0.2700    0.0000 C   0  0  0  0  0  0  0  0  0  0  0  0
   -2.0330    0.5140    0.0000 C   0  0  0  0  0  0  0  0  0  0  0  0
   -2.8400    0.6860    0.0000 C   0  0  0  0  0  0  0  0  0  0  0  0
   -3.3920    0.0730    0.0000 O   0  0  0  0  0  0  0  0  0  0  0  0
   -3.0940    1.4710    0.0000 O   0  0  0  0  0  0  0  0  0  0  0  0
   -1.4810    1.1270    0.0000 C   0  0  0  0  0  0  0  0  0  0  0  0
    2.5320   -0.3250    0.0000 C   0  0  0  0  0  0  0  0  0  0  0  0
    2.8680    0.4290    0.0000 C   0  0  0  0  0  0  0  0  0  0  0  0
    3.6880    0.5150    0.0000 O   0  0  0  0  0  0  0  0  0  0  0  0
  1  2  1  0  0  0  0
  2  3  1  0  0  0  0
  2 29  2  0  0  0  0
  3  4  2  0  0  0  0
  4  5  1  0  0  0  0
  4 15  1  0  0  0  0
  5  6  1  0  0  0  0
  5 28  2  0  0  0  0
  6  7  1  0  0  0  0
  7  8  1  0  0  0  0
  7 14  2  0  0  0  0
  8  9  2  0  0  0  0
  9 10  1  0  0  0  0
  9 11  1  0  0  0  0
 11 12  1  0  0  0  0
 11 13  2  0  0  0  0
 13 14  1  0  0  0  0
 14 15  1  0  0  0  0
 15 16  1  0  0  0  0
 15 20  1  0  0  0  0
 16 17  1  0  0  0  0
 17 18  2  0  0  0  0
 17 19  1  0  0  0  0
 19 20  1  0  0  0  0
 19 27  2  0  0  0  0
 20 21  2  0  0  0  0
 21 22  1  0  0  0  0
 22 23  2  0  0  0  0
 23 24  1  0  0  0  0
 23 27  1  0  0  0  0
 24 25  2  0  0  0  0
 24 26  1  0  0  0  0
 28 29  1  0  0  0  0
 29 30  1  0  0  0  0
M  END
>  <n>
273

>  <Activity>
1

>  <cmpd_id>
mbcd0031129

$$$$
mol_0286
  MOE2013           2D

 36 40  0  0  0  0  0  0  0  0999 V2000
    2.7670    2.3350    0.0000 O   0  0  0  0  0  0  0  0  0  0  0  0
    2.7680    1.5100    0.0000 C   0  0  0  0  0  0  0  0  0  0  0  0
    3.4350    1.0250    0.0000 C   0  0  0  0  0  0  0  0  0  0  0  0
    4.2420    1.1970    0.0000 C   0  0  0  0  0  0  0  0  0  0  0  0
    4.7940    0.5840    0.0000 C   0  0  0  0  0  0  0  0  0  0  0  0
    4.5400   -0.2000    0.0000 C   0  0  0  0  0  0  0  0  0  0  0  0
    5.0920   -0.8130    0.0000 C   0  0  0  0  0  0  0  0  0  0  0  0
    5.8990   -0.6420    0.0000 O   0  0  0  0  0  0  0  0  0  0  0  0
    4.8370   -1.5980    0.0000 O   0  0  0  0  0  0  0  0  0  0  0  0
    3.7330   -0.3720    0.0000 C   0  0  0  0  0  0  0  0  0  0  0  0
    3.1800    0.2410    0.0000 C   0  0  0  0  0  0  0  0  0  0  0  0
    2.3560    0.2400    0.0000 C   0  0  0  0  0  0  0  0  0  0  0  0
    2.1000    1.0250    0.0000 O   0  0  0  0  0  0  0  0  0  0  0  0
    2.6910   -0.5130    0.0000 C   0  0  0  0  0  0  0  0  0  0  0  0
    3.5120   -0.5990    0.0000 C   0  0  0  0  0  0  0  0  0  0  0  0
    3.8480   -1.3530    0.0000 C   0  0  0  0  0  0  0  0  0  0  0  0
    3.3630   -2.0200    0.0000 C   0  0  0  0  0  0  0  0  0  0  0  0
    2.5420   -1.9340    0.0000 C   0  0  0  0  0  0  0  0  0  0  0  0
    2.2060   -1.1810    0.0000 C   0  0  0  0  0  0  0  0  0  0  0  0
    1.3860   -1.0950    0.0000 O   0  0  0  0  0  0  0  0  0  0  0  0
    1.0500   -0.3410    0.0000 C   0  0  0  0  0  0  0  0  0  0  0  0
    0.2300   -0.2550    0.0000 C   0  0  0  0  0  0  0  0  0  0  0  0
   -0.1060    0.4980    0.0000 C   0  0  0  0  0  0  0  0  0  0  0  0
    0.3790    1.1660    0.0000 C   0  0  0  0  0  0  0  0  0  0  0  0
    1.1990    1.0800    0.0000 C   0  0  0  0  0  0  0  0  0  0  0  0
    1.5350    0.3260    0.0000 C   0  0  0  0  0  0  0  0  0  0  0  0
    0.0430    1.9200    0.0000 Cl  0  0  0  0  0  0  0  0  0  0  0  0
   -0.9260    0.5840    0.0000 O   0  0  0  0  0  0  0  0  0  0  0  0
   -1.4110   -0.0830    0.0000 C   0  0  0  0  0  0  0  0  0  0  0  0
   -1.0760   -0.8370    0.0000 O   0  0  0  0  0  0  0  0  0  0  0  0
   -2.2320    0.0030    0.0000 C   0  0  0  0  0  0  0  0  0  0  0  0
    3.6990   -2.7740    0.0000 O   0  0  0  0  0  0  0  0  0  0  0  0
    3.2140   -3.4410    0.0000 C   0  0  0  0  0  0  0  0  0  0  0  0
    3.5500   -4.1950    0.0000 O   0  0  0  0  0  0  0  0  0  0  0  0
    2.3930   -3.3550    0.0000 C   0  0  0  0  0  0  0  0  0  0  0  0
    4.4610   -1.9040    0.0000 Cl  0  0  0  0  0  0  0  0  0  0  0  0
  1  2  2  0  0  0  0
  2  3  1  0  0  0  0
  2 13  1  0  0  0  0
  3  4  1  0  0  0  0
  3 11  2  0  0  0  0
  4  5  2  0  0  0  0
  5  6  1  0  0  0  0
  6  7  1  0  0  0  0
  6 10  2  0  0  0  0
  7  8  2  0  0  0  0
  7  9  1  0  0  0  0
 10 11  1  0  0  0  0
 11 12  1  0  0  0  0
 12 13  1  0  0  0  0
 12 14  1  0  0  0  0
 12 26  1  0  0  0  0
 14 15  1  0  0  0  0
 14 19  2  0  0  0  0
 15 16  2  0  0  0  0
 16 17  1  0  0  0  0
 16 36  1  0  0  0  0
 17 18  2  0  0  0  0
 17 32  1  0  0  0  0
 18 19  1  0  0  0  0
 19 20  1  0  0  0  0
 20 21  1  0  0  0  0
 21 22  1  0  0  0  0
 21 26  2  0  0  0  0
 22 23  2  0  0  0  0
 23 24  1  0  0  0  0
 23 28  1  0  0  0  0
 24 25  2  0  0  0  0
 24 27  1  0  0  0  0
 25 26  1  0  0  0  0
 28 29  1  0  0  0  0
 29 30  2  0  0  0  0
 29 31  1  0  0  0  0
 32 33  1  0  0  0  0
 33 34  2  0  0  0  0
 33 35  1  0  0  0  0
M  END
>  <n>
286

>  <Activity>
1

>  <cmpd_id>
mbcd0031441

$$$$
mol_0290
  MOE2013           2D

 36 40  0  0  0  0  0  0  0  0999 V2000
    2.7670    2.3350    0.0000 O   0  0  0  0  0  0  0  0  0  0  0  0
    2.7680    1.5100    0.0000 C   0  0  0  0  0  0  0  0  0  0  0  0
    3.4350    1.0250    0.0000 C   0  0  0  0  0  0  0  0  0  0  0  0
    4.2420    1.1970    0.0000 C   0  0  0  0  0  0  0  0  0  0  0  0
    4.7940    0.5840    0.0000 C   0  0  0  0  0  0  0  0  0  0  0  0
    4.5400   -0.2000    0.0000 C   0  0  0  0  0  0  0  0  0  0  0  0
    3.7330   -0.3720    0.0000 C   0  0  0  0  0  0  0  0  0  0  0  0
    3.1800    0.2410    0.0000 C   0  0  0  0  0  0  0  0  0  0  0  0
    2.3560    0.2400    0.0000 C   0  0  0  0  0  0  0  0  0  0  0  0
    2.1000    1.0250    0.0000 O   0  0  0  0  0  0  0  0  0  0  0  0
    2.6910   -0.5130    0.0000 C   0  0  0  0  0  0  0  0  0  0  0  0
    3.5120   -0.5990    0.0000 C   0  0  0  0  0  0  0  0  0  0  0  0
    3.8480   -1.3530    0.0000 C   0  0  0  0  0  0  0  0  0  0  0  0
    3.3630   -2.0200    0.0000 C   0  0  0  0  0  0  0  0  0  0  0  0
    2.5420   -1.9340    0.0000 C   0  0  0  0  0  0  0  0  0  0  0  0
    2.2060   -1.1810    0.0000 C   0  0  0  0  0  0  0  0  0  0  0  0
    1.3860   -1.0950    0.0000 O   0  0  0  0  0  0  0  0  0  0  0  0
    1.0500   -0.3410    0.0000 C   0  0  0  0  0  0  0  0  0  0  0  0
    0.2300   -0.2550    0.0000 C   0  0  0  0  0  0  0  0  0  0  0  0
   -0.1060    0.4980    0.0000 C   0  0  0  0  0  0  0  0  0  0  0  0
    0.3790    1.1660    0.0000 C   0  0  0  0  0  0  0  0  0  0  0  0
    1.1990    1.0800    0.0000 C   0  0  0  0  0  0  0  0  0  0  0  0
    1.5350    0.3260    0.0000 C   0  0  0  0  0  0  0  0  0  0  0  0
    0.0430    1.9200    0.0000 Cl  0  0  0  0  0  0  0  0  0  0  0  0
   -0.9260    0.5840    0.0000 O   0  0  0  0  0  0  0  0  0  0  0  0
   -1.2620    1.3380    0.0000 C   0  0  0  0  0  0  0  0  0  0  0  0
   -2.0830    1.4240    0.0000 O   0  0  0  0  0  0  0  0  0  0  0  0
   -0.7780    2.0060    0.0000 C   0  0  0  0  0  0  0  0  0  0  0  0
    3.6990   -2.7740    0.0000 O   0  0  0  0  0  0  0  0  0  0  0  0
    4.5190   -2.8600    0.0000 C   0  0  0  0  0  0  0  0  0  0  0  0
    5.0040   -2.1920    0.0000 O   0  0  0  0  0  0  0  0  0  0  0  0
    4.8550   -3.6130    0.0000 C   0  0  0  0  0  0  0  0  0  0  0  0
    4.6680   -1.4390    0.0000 Cl  0  0  0  0  0  0  0  0  0  0  0  0
    5.6010    0.7560    0.0000 C   0  0  0  0  0  0  0  0  0  0  0  0
    5.8560    1.5410    0.0000 O   0  0  0  0  0  0  0  0  0  0  0  0
    6.1540    0.1430    0.0000 O   0  0  0  0  0  0  0  0  0  0  0  0
  1  2  2  0  0  0  0
  2  3  1  0  0  0  0
  2 10  1  0  0  0  0
  3  4  1  0  0  0  0
  3  8  2  0  0  0  0
  4  5  2  0  0  0  0
  5  6  1  0  0  0  0
  5 34  1  0  0  0  0
  6  7  2  0  0  0  0
  7  8  1  0  0  0  0
  8  9  1  0  0  0  0
  9 10  1  0  0  0  0
  9 11  1  0  0  0  0
  9 23  1  0  0  0  0
 11 12  1  0  0  0  0
 11 16  2  0  0  0  0
 12 13  2  0  0  0  0
 13 14  1  0  0  0  0
 13 33  1  0  0  0  0
 14 15  2  0  0  0  0
 14 29  1  0  0  0  0
 15 16  1  0  0  0  0
 16 17  1  0  0  0  0
 17 18  1  0  0  0  0
 18 19  1  0  0  0  0
 18 23  2  0  0  0  0
 19 20  2  0  0  0  0
 20 21  1  0  0  0  0
 20 25  1  0  0  0  0
 21 22  2  0  0  0  0
 21 24  1  0  0  0  0
 22 23  1  0  0  0  0
 25 26  1  0  0  0  0
 26 27  2  0  0  0  0
 26 28  1  0  0  0  0
 29 30  1  0  0  0  0
 30 31  2  0  0  0  0
 30 32  1  0  0  0  0
 34 35  2  0  0  0  0
 34 36  1  0  0  0  0
M  END
>  <n>
290

>  <Activity>
1

>  <cmpd_id>
mbcd0031446

$$$$
mol_0063
  MOE2013           2D

 22 23  0  0  1  0  0  0  0  0999 V2000
    2.7200   -3.5620    0.0000 N   0  0  0  0  0  0  0  0  0  0  0  0
    4.1490   -3.5620    0.0000 C   0  0  0  0  0  0  0  0  0  0  0  0
    3.4340   -3.1490    0.0000 C   0  0  0  0  0  0  0  0  0  0  0  0
    4.1490   -4.3860    0.0000 C   0  0  0  0  0  0  0  0  0  0  0  0
    4.8630   -4.7990    0.0000 N   0  0  0  0  0  0  0  0  0  0  0  0
    3.4340   -2.3240    0.0000 C   0  0  0  0  0  0  0  0  0  0  0  0
    4.8630   -3.1490    0.0000 C   0  0  0  0  0  0  0  0  0  0  0  0
    2.7200   -4.3860    0.0000 C   0  0  0  0  0  0  0  0  0  0  0  0
    4.1490   -1.9120    0.0000 C   0  0  0  0  0  0  0  0  0  0  0  0
    3.4340   -4.7990    0.0000 C   0  0  0  0  0  0  0  0  0  0  0  0
    4.8630   -2.3240    0.0000 C   0  0  0  0  0  0  0  0  0  0  0  0
    8.4360   -4.3860    0.0000 N   0  0  0  0  0  0  0  0  0  0  0  0
    4.1490   -1.0860    0.0000 Cl  0  0  0  0  0  0  0  0  0  0  0  0
    5.5780   -4.3860    0.0000 C   0  0  3  0  0  0  0  0  0  0  0  0
    7.0070   -4.3860    0.0000 C   0  0  0  0  0  0  0  0  0  0  0  0
    7.7210   -4.7990    0.0000 C   0  0  0  0  0  0  0  0  0  0  0  0
    8.4360   -3.5620    0.0000 C   0  0  0  0  0  0  0  0  0  0  0  0
    9.1500   -4.7990    0.0000 C   0  0  0  0  0  0  0  0  0  0  0  0
    6.2920   -4.7990    0.0000 C   0  0  0  0  0  0  0  0  0  0  0  0
    5.5780   -3.5620    0.0000 C   0  0  0  0  0  0  0  0  0  0  0  0
    9.8640   -4.3860    0.0000 C   0  0  0  0  0  0  0  0  0  0  0  0
    9.1500   -3.1490    0.0000 C   0  0  0  0  0  0  0  0  0  0  0  0
  1  3  2  0  0  0  0
  1  8  1  0  0  0  0
  2  3  1  0  0  0  0
  2  4  2  0  0  0  0
  2  7  1  0  0  0  0
  3  6  1  0  0  0  0
  4  5  1  0  0  0  0
  4 10  1  0  0  0  0
  5 14  1  0  0  0  0
  6  9  2  0  0  0  0
  7 11  2  0  0  0  0
  8 10  2  0  0  0  0
  9 11  1  0  0  0  0
  9 13  1  0  0  0  0
 12 16  1  0  0  0  0
 12 17  1  0  0  0  0
 12 18  1  0  0  0  0
 14 19  1  0  0  0  0
 14 20  1  0  0  0  0
 15 16  1  0  0  0  0
 15 19  1  0  0  0  0
 17 22  1  0  0  0  0
 18 21  1  0  0  0  0
M  END
>  <n>
63

>  <Activity>
0

>  <cmpd_id>
mbcd0003088

$$$$
mol_0275
  MOE2013           2D

 37 40  0  0  1  0  0  0  0  0999 V2000
   -1.1990    0.9140    0.0000 O   0  0  0  0  0  0  0  0  0  0  0  0
   -0.3920    0.7430    0.0000 C   0  0  0  0  0  0  0  0  0  0  0  0
    0.1600    1.3560    0.0000 C   0  0  0  0  0  0  0  0  0  0  0  0
   -0.0950    2.1410    0.0000 C   0  0  0  0  0  0  0  0  0  0  0  0
    0.4570    2.7540    0.0000 C   0  0  0  0  0  0  0  0  0  0  0  0
    1.2640    2.5820    0.0000 C   0  0  0  0  0  0  0  0  0  0  0  0
    1.5190    1.7980    0.0000 C   0  0  0  0  0  0  0  0  0  0  0  0
    0.9670    1.1850    0.0000 C   0  0  0  0  0  0  0  0  0  0  0  0
    1.8160    3.1950    0.0000 Cl  0  0  0  0  0  0  0  0  0  0  0  0
   -0.1380   -0.0420    0.0000 N   0  0  0  0  0  0  0  0  0  0  0  0
   -0.6220   -0.7090    0.0000 C   0  0  0  0  0  0  0  0  0  0  0  0
   -0.1380   -1.3760    0.0000 C   0  0  0  0  0  0  0  0  0  0  0  0
    0.6470   -1.1220    0.0000 C   0  0  0  0  0  0  0  0  0  0  0  0
    0.6470   -0.2970    0.0000 C   0  0  0  0  0  0  0  0  0  0  0  0
    1.3620    0.1160    0.0000 C   0  0  0  0  0  0  0  0  0  0  0  0
    2.0760   -0.2970    0.0000 C   0  0  0  0  0  0  0  0  0  0  0  0
    2.0760   -1.1220    0.0000 C   0  0  0  0  0  0  0  0  0  0  0  0
    2.7910   -1.5340    0.0000 O   0  0  0  0  0  0  0  0  0  0  0  0
    2.7910   -2.3590    0.0000 C   0  0  0  0  0  0  0  0  0  0  0  0
    1.3620   -1.5340    0.0000 C   0  0  0  0  0  0  0  0  0  0  0  0
   -0.3920   -2.1610    0.0000 C   0  0  0  0  0  0  0  0  0  0  0  0
    0.1600   -2.7740    0.0000 C   0  0  0  0  0  0  0  0  0  0  0  0
   -0.0950   -3.5590    0.0000 O   0  0  0  0  0  0  0  0  0  0  0  0
    0.4570   -4.1720    0.0000 C   0  0  3  0  0  0  0  0  0  0  0  0
    1.2640   -4.0000    0.0000 C   0  0  3  0  0  0  0  0  0  0  0  0
    1.8160   -4.6140    0.0000 C   0  0  3  0  0  0  0  0  0  0  0  0
    2.6230   -4.4420    0.0000 O   0  0  0  0  0  0  0  0  0  0  0  0
    1.5610   -5.3980    0.0000 C   0  0  3  0  0  0  0  0  0  0  0  0
    0.7540   -5.5700    0.0000 C   0  0  3  0  0  0  0  0  0  0  0  0
    0.2020   -4.9570    0.0000 O   0  0  0  0  0  0  0  0  0  0  0  0
    0.4990   -6.3540    0.0000 C   0  0  0  0  0  0  0  0  0  0  0  0
    1.0510   -6.9670    0.0000 O   0  0  0  0  0  0  0  0  0  0  0  0
    2.1130   -6.0110    0.0000 O   0  0  0  0  0  0  0  0  0  0  0  0
    1.5190   -3.2160    0.0000 O   0  0  0  0  0  0  0  0  0  0  0  0
    0.9670   -2.6030    0.0000 O   0  0  0  0  0  0  0  0  0  0  0  0
   -1.4470   -0.7090    0.0000 C   0  0  0  0  0  0  0  0  0  0  0  0
   -0.3080   -6.5260    0.0000 O   0  0  0  0  0  0  0  0  0  0  0  0
  1  2  2  0  0  0  0
  2  3  1  0  0  0  0
  2 10  1  0  0  0  0
  3  4  1  0  0  0  0
  3  8  2  0  0  0  0
  4  5  2  0  0  0  0
  5  6  1  0  0  0  0
  6  7  2  0  0  0  0
  6  9  1  0  0  0  0
  7  8  1  0  0  0  0
 10 11  1  0  0  0  0
 10 14  1  0  0  0  0
 11 12  2  0  0  0  0
 11 36  1  0  0  0  0
 12 13  1  0  0  0  0
 12 21  1  0  0  0  0
 13 14  1  0  0  0  0
 13 20  2  0  0  0  0
 14 15  2  0  0  0  0
 15 16  1  0  0  0  0
 16 17  2  0  0  0  0
 17 18  1  0  0  0  0
 17 20  1  0  0  0  0
 18 19  1  0  0  0  0
 21 22  1  0  0  0  0
 22 23  1  0  0  0  0
 22 35  2  0  0  0  0
 23 24  1  0  0  0  0
 24 25  1  0  0  0  0
 24 30  1  0  0  0  0
 25 26  1  0  0  0  0
 25 34  1  0  0  0  0
 26 27  1  0  0  0  0
 26 28  1  0  0  0  0
 28 29  1  0  0  0  0
 28 33  1  0  0  0  0
 29 30  1  0  0  0  0
 29 31  1  0  0  0  0
 31 32  1  0  0  0  0
 31 37  2  0  0  0  0
M  END
>  <n>
275

>  <Activity>
1

>  <cmpd_id>
mbcd0031199

$$$$
mol_0023
  MOE2013           2D

 26 28  0  0  0  0  0  0  0  0999 V2000
    4.3410   -2.6030    0.0000 C   0  0  0  0  0  0  0  0  0  0  0  0
    2.9120   -3.4280    0.0000 N   0  0  0  0  0  0  0  0  0  0  0  0
    3.6260   -2.1910    0.0000 C   0  0  0  0  0  0  0  0  0  0  0  0
    4.3410   -3.4280    0.0000 C   0  0  0  0  0  0  0  0  0  0  0  0
    4.7780   -1.9040    0.0000 C   0  0  0  0  0  0  0  0  0  0  0  0
    0.0540   -3.4280    0.0000 C   0  0  0  0  0  0  0  0  0  0  0  0
   -0.6610   -3.8410    0.0000 C   0  0  0  0  0  0  0  0  0  0  0  0
    0.0540   -2.6030    0.0000 O   0  0  0  0  0  0  0  0  0  0  0  0
    3.6260   -3.8410    0.0000 C   0  0  0  0  0  0  0  0  0  0  0  0
    2.9120   -2.6030    0.0000 C   0  0  0  0  0  0  0  0  0  0  0  0
    5.6020   -1.9320    0.0000 C   0  0  0  0  0  0  0  0  0  0  0  0
    4.3900   -1.1750    0.0000 C   0  0  0  0  0  0  0  0  0  0  0  0
   -1.3750   -3.4280    0.0000 C   0  0  0  0  0  0  0  0  0  0  0  0
   -0.6610   -4.6660    0.0000 C   0  0  0  0  0  0  0  0  0  0  0  0
    5.1650   -2.5750    0.0000 O   0  0  0  0  0  0  0  0  0  0  0  0
   -2.0900   -4.6660    0.0000 C   0  0  0  0  0  0  0  0  0  0  0  0
    5.6520   -0.5040    0.0000 C   0  0  0  0  0  0  0  0  0  0  0  0
   -2.0900   -3.8410    0.0000 C   0  0  0  0  0  0  0  0  0  0  0  0
    4.8280   -0.4760    0.0000 C   0  0  0  0  0  0  0  0  0  0  0  0
   -1.3750   -5.0780    0.0000 C   0  0  0  0  0  0  0  0  0  0  0  0
    6.0400   -1.2330    0.0000 C   0  0  0  0  0  0  0  0  0  0  0  0
    6.0890    0.1950    0.0000 Cl  0  0  0  0  0  0  0  0  0  0  0  0
   -2.8040   -5.0780    0.0000 F   0  0  0  0  0  0  0  0  0  0  0  0
    2.1970   -3.8410    0.0000 C   0  0  0  0  0  0  0  0  0  0  0  0
    1.4830   -3.4280    0.0000 C   0  0  0  0  0  0  0  0  0  0  0  0
    0.7680   -3.8410    0.0000 C   0  0  0  0  0  0  0  0  0  0  0  0
  1  3  1  0  0  0  0
  1  4  1  0  0  0  0
  1  5  1  0  0  0  0
  1 15  1  0  0  0  0
  2  9  1  0  0  0  0
  2 10  1  0  0  0  0
  2 24  1  0  0  0  0
  3 10  1  0  0  0  0
  4  9  1  0  0  0  0
  5 11  1  0  0  0  0
  5 12  2  0  0  0  0
  6  7  1  0  0  0  0
  6  8  2  0  0  0  0
  6 26  1  0  0  0  0
  7 13  2  0  0  0  0
  7 14  1  0  0  0  0
 11 21  2  0  0  0  0
 12 19  1  0  0  0  0
 13 18  1  0  0  0  0
 14 20  2  0  0  0  0
 16 18  2  0  0  0  0
 16 20  1  0  0  0  0
 16 23  1  0  0  0  0
 17 19  2  0  0  0  0
 17 21  1  0  0  0  0
 17 22  1  0  0  0  0
 24 25  1  0  0  0  0
 25 26  1  0  0  0  0
M  END
>  <n>
23

>  <Activity>
0

>  <cmpd_id>
mbcd0001777

$$$$
mol_0278
  MOE2013           2D

 46 51  0  0  1  0  0  0  0  0999 V2000
   -0.2200   -0.4720    0.0000 O   0  0  0  0  0  0  0  0  0  0  0  0
   -0.4750    0.3130    0.0000 C   0  0  0  0  0  0  0  0  0  0  0  0
   -1.2820    0.4840    0.0000 O   0  0  0  0  0  0  0  0  0  0  0  0
   -1.5370    1.2690    0.0000 C   0  0  3  0  0  0  0  0  0  0  0  0
   -2.3440    1.4400    0.0000 C   0  0  0  0  0  0  0  0  0  0  0  0
   -2.5990    2.2250    0.0000 C   0  0  2  0  0  0  0  0  0  0  0  0
   -3.3280    1.8380    0.0000 O   0  0  0  0  0  0  0  0  0  0  0  0
   -4.0270    2.2750    0.0000 C   0  0  0  0  0  0  0  0  0  0  0  0
   -4.7560    1.8870    0.0000 C   0  0  3  0  0  0  0  0  0  0  0  0
   -5.1930    1.1880    0.0000 C   0  0  0  0  0  0  0  0  0  0  0  0
   -5.5800    1.9160    0.0000 C   0  0  3  0  0  0  0  0  0  0  0  0
   -6.2800    2.3530    0.0000 C   0  0  0  0  0  0  0  0  0  0  0  0
   -7.0080    1.9660    0.0000 C   0  0  0  0  0  0  0  0  0  0  0  0
   -7.7080    2.4030    0.0000 C   0  0  0  0  0  0  0  0  0  0  0  0
   -7.6790    3.2280    0.0000 C   0  0  0  0  0  0  0  0  0  0  0  0
   -8.3790    3.6650    0.0000 Cl  0  0  0  0  0  0  0  0  0  0  0  0
   -6.9500    3.6150    0.0000 C   0  0  0  0  0  0  0  0  0  0  0  0
   -6.2510    3.1780    0.0000 C   0  0  0  0  0  0  0  0  0  0  0  0
   -3.1070    2.8750    0.0000 C   0  0  0  0  0  0  0  0  0  0  0  0
   -2.7980    3.6400    0.0000 O   0  0  0  0  0  0  0  0  0  0  0  0
   -3.9240    2.7600    0.0000 O   0  0  0  0  0  0  0  0  0  0  0  0
   -2.0470    2.8380    0.0000 C   0  0  0  0  0  0  0  0  0  0  0  0
   -1.2400    2.6660    0.0000 C   0  0  3  0  0  0  0  0  0  0  0  0
   -0.6880    3.2800    0.0000 O   0  0  0  0  0  0  0  0  0  0  0  0
   -0.9850    1.8820    0.0000 C   0  0  3  0  0  0  0  0  0  0  0  0
   -0.1780    1.7100    0.0000 O   0  0  0  0  0  0  0  0  0  0  0  0
    0.0770    0.9260    0.0000 C   0  0  0  0  0  0  0  0  0  0  0  0
    0.8840    0.7540    0.0000 C   0  0  0  0  0  0  0  0  0  0  0  0
    1.4360    1.3670    0.0000 C   0  0  0  0  0  0  0  0  0  0  0  0
    1.1810    2.1520    0.0000 C   0  0  0  0  0  0  0  0  0  0  0  0
    1.7330    2.7650    0.0000 C   0  0  0  0  0  0  0  0  0  0  0  0
    2.5400    2.5930    0.0000 C   0  0  0  0  0  0  0  0  0  0  0  0
    3.0920    3.2060    0.0000 C   0  0  0  0  0  0  0  0  0  0  0  0
    2.8370    3.9910    0.0000 O   0  0  0  0  0  0  0  0  0  0  0  0
    3.8990    3.0350    0.0000 O   0  0  0  0  0  0  0  0  0  0  0  0
    2.7950    1.8090    0.0000 C   0  0  0  0  0  0  0  0  0  0  0  0
    2.2430    1.1960    0.0000 C   0  0  0  0  0  0  0  0  0  0  0  0
    1.1390   -0.0300    0.0000 N   0  0  0  0  0  0  0  0  0  0  0  0
    1.9230   -0.2850    0.0000 C   0  0  0  0  0  0  0  0  0  0  0  0
    2.6380    0.1270    0.0000 C   0  0  0  0  0  0  0  0  0  0  0  0
    3.3520   -0.2850    0.0000 C   0  0  0  0  0  0  0  0  0  0  0  0
    3.3520   -1.1100    0.0000 C   0  0  0  0  0  0  0  0  0  0  0  0
    2.6380   -1.5230    0.0000 N   0  0  0  0  0  0  0  0  0  0  0  0
    1.9230   -1.1100    0.0000 C   0  0  0  0  0  0  0  0  0  0  0  0
    1.1390   -1.3650    0.0000 N   0  0  0  0  0  0  0  0  0  0  0  0
    0.6540   -0.6980    0.0000 C   0  0  0  0  0  0  0  0  0  0  0  0
  1  2  2  0  0  0  0
  2  3  1  0  0  0  0
  2 27  1  0  0  0  0
  3  4  1  0  0  0  0
  4  5  1  0  0  0  0
  4 25  1  0  0  0  0
  5  6  1  0  0  0  0
  6  7  1  1  0  0  0
  6 19  1  6  0  0  0
  6 22  1  0  0  0  0
  7  8  1  0  0  0  0
  8  9  1  0  0  0  0
  9 10  1  0  0  0  0
  9 11  1  0  0  0  0
 10 11  1  0  0  0  0
 11 12  1  0  0  0  0
 12 13  1  0  0  0  0
 12 18  2  0  0  0  0
 13 14  2  0  0  0  0
 14 15  1  0  0  0  0
 15 16  1  0  0  0  0
 15 17  2  0  0  0  0
 17 18  1  0  0  0  0
 19 20  1  0  0  0  0
 19 21  2  0  0  0  0
 22 23  1  0  0  0  0
 23 24  1  0  0  0  0
 23 25  1  0  0  0  0
 25 26  1  0  0  0  0
 27 28  2  0  0  0  0
 28 29  1  0  0  0  0
 28 38  1  0  0  0  0
 29 30  1  0  0  0  0
 29 37  2  0  0  0  0
 30 31  2  0  0  0  0
 31 32  1  0  0  0  0
 32 33  1  0  0  0  0
 32 36  2  0  0  0  0
 33 34  1  0  0  0  0
 33 35  2  0  0  0  0
 36 37  1  0  0  0  0
 38 39  1  0  0  0  0
 38 46  1  0  0  0  0
 39 40  1  0  0  0  0
 39 44  2  0  0  0  0
 40 41  2  0  0  0  0
 41 42  1  0  0  0  0
 42 43  2  0  0  0  0
 43 44  1  0  0  0  0
 44 45  1  0  0  0  0
 45 46  2  0  0  0  0
M  END
>  <n>
278

>  <Activity>
1

>  <cmpd_id>
mbcd0031307

$$$$
mol_0130
  MOE2013           2D

 43 48  0  0  1  0  0  0  0  0999 V2000
   -0.2200   -0.4720    0.0000 O   0  0  0  0  0  0  0  0  0  0  0  0
   -0.4750    0.3130    0.0000 C   0  0  0  0  0  0  0  0  0  0  0  0
   -1.2820    0.4840    0.0000 O   0  0  0  0  0  0  0  0  0  0  0  0
   -1.5370    1.2690    0.0000 C   0  0  3  0  0  0  0  0  0  0  0  0
   -2.3440    1.4400    0.0000 C   0  0  0  0  0  0  0  0  0  0  0  0
   -2.5990    2.2250    0.0000 C   0  0  2  0  0  0  0  0  0  0  0  0
   -3.3280    1.8380    0.0000 O   0  0  0  0  0  0  0  0  0  0  0  0
   -3.3560    1.0130    0.0000 C   0  0  0  0  0  0  0  0  0  0  0  0
   -4.0850    0.6260    0.0000 C   0  0  3  0  0  0  0  0  0  0  0  0
   -4.5220   -0.0740    0.0000 C   0  0  0  0  0  0  0  0  0  0  0  0
   -4.9090    0.6540    0.0000 C   0  0  3  0  0  0  0  0  0  0  0  0
   -5.6090    1.0920    0.0000 C   0  0  0  0  0  0  0  0  0  0  0  0
   -6.3370    0.7040    0.0000 C   0  0  0  0  0  0  0  0  0  0  0  0
   -7.0370    1.1420    0.0000 C   0  0  0  0  0  0  0  0  0  0  0  0
   -7.0080    1.9660    0.0000 C   0  0  0  0  0  0  0  0  0  0  0  0
   -7.7080    2.4030    0.0000 Cl  0  0  0  0  0  0  0  0  0  0  0  0
   -6.2800    2.3530    0.0000 C   0  0  0  0  0  0  0  0  0  0  0  0
   -5.5800    1.9160    0.0000 C   0  0  0  0  0  0  0  0  0  0  0  0
   -3.1070    2.8750    0.0000 C   0  0  0  0  0  0  0  0  0  0  0  0
   -2.7980    3.6400    0.0000 O   0  0  0  0  0  0  0  0  0  0  0  0
   -3.9240    2.7600    0.0000 O   0  0  0  0  0  0  0  0  0  0  0  0
   -2.0470    2.8380    0.0000 C   0  0  0  0  0  0  0  0  0  0  0  0
   -1.2400    2.6660    0.0000 C   0  0  3  0  0  0  0  0  0  0  0  0
   -0.6880    3.2800    0.0000 O   0  0  0  0  0  0  0  0  0  0  0  0
   -0.9850    1.8820    0.0000 C   0  0  3  0  0  0  0  0  0  0  0  0
   -0.1780    1.7100    0.0000 O   0  0  0  0  0  0  0  0  0  0  0  0
    0.0770    0.9260    0.0000 C   0  0  0  0  0  0  0  0  0  0  0  0
    0.8840    0.7540    0.0000 C   0  0  0  0  0  0  0  0  0  0  0  0
    1.4360    1.3670    0.0000 C   0  0  0  0  0  0  0  0  0  0  0  0
    1.1810    2.1520    0.0000 C   0  0  0  0  0  0  0  0  0  0  0  0
    1.7330    2.7650    0.0000 C   0  0  0  0  0  0  0  0  0  0  0  0
    2.5400    2.5930    0.0000 C   0  0  0  0  0  0  0  0  0  0  0  0
    2.7950    1.8090    0.0000 C   0  0  0  0  0  0  0  0  0  0  0  0
    2.2430    1.1960    0.0000 C   0  0  0  0  0  0  0  0  0  0  0  0
    1.1390   -0.0300    0.0000 N   0  0  0  0  0  0  0  0  0  0  0  0
    1.9230   -0.2850    0.0000 C   0  0  0  0  0  0  0  0  0  0  0  0
    2.6380    0.1270    0.0000 C   0  0  0  0  0  0  0  0  0  0  0  0
    3.3520   -0.2850    0.0000 C   0  0  0  0  0  0  0  0  0  0  0  0
    3.3520   -1.1100    0.0000 C   0  0  0  0  0  0  0  0  0  0  0  0
    2.6380   -1.5230    0.0000 N   0  0  0  0  0  0  0  0  0  0  0  0
    1.9230   -1.1100    0.0000 C   0  0  0  0  0  0  0  0  0  0  0  0
    1.1390   -1.3650    0.0000 N   0  0  0  0  0  0  0  0  0  0  0  0
    0.6540   -0.6980    0.0000 C   0  0  0  0  0  0  0  0  0  0  0  0
  1  2  2  0  0  0  0
  2  3  1  0  0  0  0
  2 27  1  0  0  0  0
  3  4  1  0  0  0  0
  4  5  1  0  0  0  0
  4 25  1  0  0  0  0
  5  6  1  0  0  0  0
  6  7  1  1  0  0  0
  6 19  1  6  0  0  0
  6 22  1  0  0  0  0
  7  8  1  0  0  0  0
  8  9  1  0  0  0  0
  9 10  1  0  0  0  0
  9 11  1  0  0  0  0
 10 11  1  0  0  0  0
 11 12  1  0  0  0  0
 12 13  1  0  0  0  0
 12 18  2  0  0  0  0
 13 14  2  0  0  0  0
 14 15  1  0  0  0  0
 15 16  1  0  0  0  0
 15 17  2  0  0  0  0
 17 18  1  0  0  0  0
 19 20  1  0  0  0  0
 19 21  2  0  0  0  0
 22 23  1  0  0  0  0
 23 24  1  0  0  0  0
 23 25  1  0  0  0  0
 25 26  1  0  0  0  0
 27 28  2  0  0  0  0
 28 29  1  0  0  0  0
 28 35  1  0  0  0  0
 29 30  1  0  0  0  0
 29 34  2  0  0  0  0
 30 31  2  0  0  0  0
 31 32  1  0  0  0  0
 32 33  2  0  0  0  0
 33 34  1  0  0  0  0
 35 36  1  0  0  0  0
 35 43  1  0  0  0  0
 36 37  1  0  0  0  0
 36 41  2  0  0  0  0
 37 38  2  0  0  0  0
 38 39  1  0  0  0  0
 39 40  2  0  0  0  0
 40 41  1  0  0  0  0
 41 42  1  0  0  0  0
 42 43  2  0  0  0  0
M  END
>  <n>
130

>  <Activity>
0

>  <cmpd_id>
mbcd0031306

$$$$
mol_0070
  MOE2013           2D

 19 20  0  0  0  0  0  0  0  0999 V2000
    1.4600   -1.3020    0.0000 C   0  0  0  0  0  0  0  0  0  0  0  0
    0.7460   -0.8900    0.0000 C   0  0  0  0  0  0  0  0  0  0  0  0
    0.0310   -1.3020    0.0000 Cl  0  0  0  0  0  0  0  0  0  0  0  0
    0.7460   -0.0650    0.0000 C   0  0  0  0  0  0  0  0  0  0  0  0
    1.4600    0.3480    0.0000 C   0  0  0  0  0  0  0  0  0  0  0  0
    1.4600    1.1730    0.0000 Cl  0  0  0  0  0  0  0  0  0  0  0  0
    2.1750   -0.0650    0.0000 C   0  0  0  0  0  0  0  0  0  0  0  0
    2.1750   -0.8900    0.0000 C   0  0  0  0  0  0  0  0  0  0  0  0
    0.0310    0.3480    0.0000 N   0  0  0  0  0  0  0  0  0  0  0  0
   -1.3980    0.3480    0.0000 C   0  0  0  0  0  0  0  0  0  0  0  0
   -0.6830   -0.0650    0.0000 C   0  0  0  0  0  0  0  0  0  0  0  0
   -0.6830   -0.8900    0.0000 C   0  0  0  0  0  0  0  0  0  0  0  0
   -1.3980   -1.3020    0.0000 C   0  0  0  0  0  0  0  0  0  0  0  0
   -2.1120   -0.8900    0.0000 C   0  0  0  0  0  0  0  0  0  0  0  0
   -2.1120   -0.0650    0.0000 C   0  0  0  0  0  0  0  0  0  0  0  0
   -1.3980    1.1730    0.0000 C   0  0  0  0  0  0  0  0  0  0  0  0
   -0.6830    1.5850    0.0000 C   0  0  0  0  0  0  0  0  0  0  0  0
   -0.6830    2.4100    0.0000 O   0  0  0  0  0  0  0  0  0  0  0  0
    0.0310    1.1730    0.0000 O   0  0  0  0  0  0  0  0  0  0  0  0
  1  2  1  0  0  0  0
  1  8  2  0  0  0  0
  2  3  1  0  0  0  0
  2  4  2  0  0  0  0
  4  5  1  0  0  0  0
  4  9  1  0  0  0  0
  5  6  1  0  0  0  0
  5  7  2  0  0  0  0
  7  8  1  0  0  0  0
  9 11  1  0  0  0  0
 10 11  1  0  0  0  0
 10 15  2  0  0  0  0
 10 16  1  0  0  0  0
 11 12  2  0  0  0  0
 12 13  1  0  0  0  0
 13 14  2  0  0  0  0
 14 15  1  0  0  0  0
 16 17  1  0  0  0  0
 17 18  1  0  0  0  0
 17 19  2  0  0  0  0
M  END
>  <n>
70

>  <Activity>
0

>  <cmpd_id>
mbcd0003113

$$$$
mol_0267
  MOE2013           2D

 40 44  0  0  1  0  0  0  0  0999 V2000
    0.7140   -3.7120    0.0000 O   0  0  0  0  0  0  0  0  0  0  0  0
    0.0000   -4.1250    0.0000 C   0  0  3  0  0  0  0  0  0  0  0  0
   -0.7140   -3.7120    0.0000 C   0  0  3  0  0  0  0  0  0  0  0  0
   -0.7140   -2.8880    0.0000 C   0  0  3  0  0  0  0  0  0  0  0  0
    0.0000   -2.4750    0.0000 C   0  0  3  0  0  0  0  0  0  0  0  0
    0.7140   -2.8880    0.0000 C   0  0  3  0  0  0  0  0  0  0  0  0
    0.0000   -4.9500    0.0000 C   0  0  0  0  0  0  0  0  0  0  0  0
   -0.7140   -5.3620    0.0000 O   0  0  0  0  0  0  0  0  0  0  0  0
    0.7140   -5.3620    0.0000 O   0  0  0  0  0  0  0  0  0  0  0  0
   -1.4290   -4.1250    0.0000 O   0  0  0  0  0  0  0  0  0  0  0  0
   -1.4290   -2.4750    0.0000 O   0  0  0  0  0  0  0  0  0  0  0  0
    0.0000   -1.6500    0.0000 O   0  0  0  0  0  0  0  0  0  0  0  0
    1.4290   -2.4750    0.0000 O   0  0  0  0  0  0  0  0  0  0  0  0
    0.7140   -1.2380    0.0000 C   0  0  0  0  0  0  0  0  0  0  0  0
    0.7140   -0.4120    0.0000 C   0  0  0  0  0  0  0  0  0  0  0  0
    1.4290    0.0000    0.0000 C   0  0  0  0  0  0  0  0  0  0  0  0
    2.1430   -0.4120    0.0000 C   0  0  0  0  0  0  0  0  0  0  0  0
    2.8580    0.0000    0.0000 O   0  0  0  0  0  0  0  0  0  0  0  0
    3.5720   -0.4120    0.0000 C   0  0  0  0  0  0  0  0  0  0  0  0
    3.5720   -1.2380    0.0000 C   0  0  0  0  0  0  0  0  0  0  0  0
    2.8580   -1.6500    0.0000 C   0  0  0  0  0  0  0  0  0  0  0  0
    2.1430   -1.2380    0.0000 C   0  0  0  0  0  0  0  0  0  0  0  0
    1.4290   -1.6500    0.0000 C   0  0  0  0  0  0  0  0  0  0  0  0
    2.8580   -2.4750    0.0000 O   0  0  0  0  0  0  0  0  0  0  0  0
    1.4290    0.8250    0.0000 C   0  0  3  0  0  0  0  0  0  0  0  0
    0.7140    1.2380    0.0000 C   0  0  0  0  0  0  0  0  0  0  0  0
    0.7140    2.0620    0.0000 C   0  0  0  0  0  0  0  0  0  0  0  0
    1.4290    2.4750    0.0000 N   0  0  3  0  0  0  0  0  0  0  0  0
    2.1430    2.0620    0.0000 C   0  0  0  0  0  0  0  0  0  0  0  0
    2.1430    1.2380    0.0000 C   0  0  3  0  0  0  0  0  0  0  0  0
    1.4290    3.3000    0.0000 C   0  0  0  0  0  0  0  0  0  0  0  0
    2.8580    0.8250    0.0000 O   0  0  0  0  0  0  0  0  0  0  0  0
    0.0000    0.0000    0.0000 O   0  0  0  0  0  0  0  0  0  0  0  0
    4.2870    0.0000    0.0000 C   0  0  0  0  0  0  0  0  0  0  0  0
    5.0010   -0.4120    0.0000 C   0  0  0  0  0  0  0  0  0  0  0  0
    5.7160    0.0000    0.0000 C   0  0  0  0  0  0  0  0  0  0  0  0
    5.7160    0.8250    0.0000 C   0  0  0  0  0  0  0  0  0  0  0  0
    5.0010    1.2380    0.0000 C   0  0  0  0  0  0  0  0  0  0  0  0
    4.2870    0.8250    0.0000 C   0  0  0  0  0  0  0  0  0  0  0  0
    5.0010   -1.2380    0.0000 Cl  0  0  0  0  0  0  0  0  0  0  0  0
  1  2  1  0  0  0  0
  1  6  1  0  0  0  0
  2  3  1  0  0  0  0
  2  7  1  0  0  0  0
  3  4  1  0  0  0  0
  3 10  1  0  0  0  0
  4  5  1  0  0  0  0
  4 11  1  0  0  0  0
  5  6  1  0  0  0  0
  5 12  1  0  0  0  0
  6 13  1  0  0  0  0
  7  8  1  0  0  0  0
  7  9  2  0  0  0  0
 13 23  1  0  0  0  0
 14 15  1  0  0  0  0
 14 23  2  0  0  0  0
 15 16  2  0  0  0  0
 15 33  1  0  0  0  0
 16 17  1  0  0  0  0
 16 25  1  0  0  0  0
 17 18  1  0  0  0  0
 17 22  2  0  0  0  0
 18 19  1  0  0  0  0
 19 20  2  0  0  0  0
 19 34  1  0  0  0  0
 20 21  1  0  0  0  0
 21 22  1  0  0  0  0
 21 24  2  0  0  0  0
 22 23  1  0  0  0  0
 25 26  1  0  0  0  0
 25 30  1  0  0  0  0
 26 27  1  0  0  0  0
 27 28  1  0  0  0  0
 28 29  1  0  0  0  0
 28 31  1  0  0  0  0
 29 30  1  0  0  0  0
 30 32  1  0  0  0  0
 34 35  1  0  0  0  0
 34 39  2  0  0  0  0
 35 36  2  0  0  0  0
 35 40  1  0  0  0  0
 36 37  1  0  0  0  0
 37 38  2  0  0  0  0
 38 39  1  0  0  0  0
M  END
>  <n>
267

>  <Activity>
1

>  <cmpd_id>
mbcd0029849

$$$$
mol_0281
  MOE2013           2D

 28 32  0  0  1  0  0  0  0  0999 V2000
    6.6120    1.5510    0.0000 O   0  0  0  0  0  0  0  0  0  0  0  0
    5.8590    1.2160    0.0000 C   0  0  0  0  0  0  0  0  0  0  0  0
    5.7720    0.3950    0.0000 O   0  0  0  0  0  0  0  0  0  0  0  0
    5.1910    1.7010    0.0000 C   0  0  0  0  0  0  0  0  0  0  0  0
    4.4380    1.3650    0.0000 C   0  0  0  0  0  0  0  0  0  0  0  0
    3.7700    1.8500    0.0000 C   0  0  0  0  0  0  0  0  0  0  0  0
    3.0160    1.5150    0.0000 C   0  0  0  0  0  0  0  0  0  0  0  0
    2.3490    2.0000    0.0000 C   0  0  0  0  0  0  0  0  0  0  0  0
    2.4350    2.8200    0.0000 C   0  0  0  0  0  0  0  0  0  0  0  0
    3.1890    3.1560    0.0000 C   0  0  0  0  0  0  0  0  0  0  0  0
    3.8560    2.6710    0.0000 C   0  0  0  0  0  0  0  0  0  0  0  0
    4.6100    3.0060    0.0000 N   0  0  3  0  0  0  0  0  0  0  0  0
    5.2780    2.5210    0.0000 C   0  0  0  0  0  0  0  0  0  0  0  0
    4.6960    3.8270    0.0000 C   0  0  0  0  0  0  0  0  0  0  0  0
    4.3610    4.5800    0.0000 C   0  0  0  0  0  0  0  0  0  0  0  0
    5.1810    4.4940    0.0000 C   0  0  0  0  0  0  0  0  0  0  0  0
    3.2750    3.9760    0.0000 C   0  0  0  0  0  0  0  0  0  0  0  0
    1.7680    3.3050    0.0000 N   0  0  3  0  0  0  0  0  0  0  0  0
    0.9830    3.0500    0.0000 C   0  0  0  0  0  0  0  0  0  0  0  0
    0.4980    3.7170    0.0000 C   0  0  0  0  0  0  0  0  0  0  0  0
    0.9830    4.3850    0.0000 C   0  0  3  0  0  0  0  0  0  0  0  0
    1.7680    4.1300    0.0000 C   0  0  0  0  0  0  0  0  0  0  0  0
    0.7280    5.1700    0.0000 N   0  0  0  0  0  0  0  0  0  0  0  0
   -0.2160    3.3050    0.0000 C   0  0  0  0  0  0  0  0  0  0  0  0
   -0.2160    4.1300    0.0000 C   0  0  0  0  0  0  0  0  0  0  0  0
    1.5950    1.6640    0.0000 F   0  0  0  0  0  0  0  0  0  0  0  0
    2.9300    0.6940    0.0000 N   0  0  0  0  0  0  0  0  0  0  0  0
    4.3510    0.5450    0.0000 O   0  0  0  0  0  0  0  0  0  0  0  0
  1  2  2  0  0  0  0
  2  3  1  0  0  0  0
  2  4  1  0  0  0  0
  4  5  1  0  0  0  0
  4 13  2  0  0  0  0
  5  6  1  0  0  0  0
  5 28  2  0  0  0  0
  6  7  1  0  0  0  0
  6 11  2  0  0  0  0
  7  8  2  0  0  0  0
  7 27  1  0  0  0  0
  8  9  1  0  0  0  0
  8 26  1  0  0  0  0
  9 10  2  0  0  0  0
  9 18  1  0  0  0  0
 10 11  1  0  0  0  0
 10 17  1  0  0  0  0
 11 12  1  0  0  0  0
 12 13  1  0  0  0  0
 12 14  1  0  0  0  0
 14 15  1  0  0  0  0
 14 16  1  0  0  0  0
 15 16  1  0  0  0  0
 18 19  1  0  0  0  0
 18 22  1  0  0  0  0
 19 20  1  0  0  0  0
 20 21  1  0  0  0  0
 20 24  1  0  0  0  0
 20 25  1  0  0  0  0
 21 22  1  0  0  0  0
 21 23  1  0  0  0  0
 24 25  1  0  0  0  0
M  END
>  <n>
281

>  <Activity>
1

>  <cmpd_id>
mbcd0031349

$$$$
mol_0172
  MOE2013           2D

 26 29  0  0  1  0  0  0  0  0999 V2000
    7.0620    1.3410    0.0000 F   0  0  0  0  0  0  0  0  0  0  0  0
    4.2040    2.1660    0.0000 O   0  0  0  0  0  0  0  0  0  0  0  0
    2.7750    2.1660    0.0000 O   0  0  0  0  0  0  0  0  0  0  0  0
    2.0610    0.9290    0.0000 O   0  0  0  0  0  0  0  0  0  0  0  0
    4.2040   -0.3090    0.0000 N   0  0  3  0  0  0  0  0  0  0  0  0
    7.0620   -0.3090    0.0000 N   0  0  3  0  0  0  0  0  0  0  0  0
    8.4910   -1.1340    0.0000 N   0  0  0  0  0  0  0  0  0  0  0  0
    4.2040   -1.1340    0.0000 C   0  0  0  0  0  0  0  0  0  0  0  0
    4.6170   -1.8480    0.0000 C   0  0  0  0  0  0  0  0  0  0  0  0
    3.7920   -1.8480    0.0000 C   0  0  0  0  0  0  0  0  0  0  0  0
    4.9190    0.1040    0.0000 C   0  0  0  0  0  0  0  0  0  0  0  0
    3.4900    0.1040    0.0000 C   0  0  0  0  0  0  0  0  0  0  0  0
    4.9190    0.9290    0.0000 C   0  0  0  0  0  0  0  0  0  0  0  0
    6.3480    0.1040    0.0000 C   0  0  0  0  0  0  0  0  0  0  0  0
    7.7760    0.1040    0.0000 C   0  0  0  0  0  0  0  0  0  0  0  0
    5.6330   -0.3090    0.0000 C   0  0  0  0  0  0  0  0  0  0  0  0
    8.4910   -0.3090    0.0000 C   0  0  3  0  0  0  0  0  0  0  0  0
    7.0620   -1.1340    0.0000 C   0  0  0  0  0  0  0  0  0  0  0  0
    7.7760   -1.5460    0.0000 C   0  0  0  0  0  0  0  0  0  0  0  0
    5.6330    1.3410    0.0000 C   0  0  0  0  0  0  0  0  0  0  0  0
    3.4900    0.9290    0.0000 C   0  0  0  0  0  0  0  0  0  0  0  0
    4.2040    1.3410    0.0000 C   0  0  0  0  0  0  0  0  0  0  0  0
    6.3480    0.9290    0.0000 C   0  0  0  0  0  0  0  0  0  0  0  0
    9.2060    0.1040    0.0000 C   0  0  0  0  0  0  0  0  0  0  0  0
    5.6330    2.1660    0.0000 C   0  0  0  0  0  0  0  0  0  0  0  0
    2.7750    1.3410    0.0000 C   0  0  0  0  0  0  0  0  0  0  0  0
  1 23  1  0  0  0  0
  2 22  2  0  0  0  0
  3 26  1  0  0  0  0
  4 26  2  0  0  0  0
  5  8  1  0  0  0  0
  5 11  1  0  0  0  0
  5 12  1  0  0  0  0
  6 14  1  0  0  0  0
  6 15  1  0  0  0  0
  6 18  1  0  0  0  0
  7 17  1  0  0  0  0
  7 19  1  0  0  0  0
  8  9  1  0  0  0  0
  8 10  1  0  0  0  0
  9 10  1  0  0  0  0
 11 13  1  0  0  0  0
 11 16  2  0  0  0  0
 12 21  2  0  0  0  0
 13 20  2  0  0  0  0
 13 22  1  0  0  0  0
 14 16  1  0  0  0  0
 14 23  2  0  0  0  0
 15 17  1  0  0  0  0
 17 24  1  0  0  0  0
 18 19  1  0  0  0  0
 20 23  1  0  0  0  0
 20 25  1  0  0  0  0
 21 22  1  0  0  0  0
 21 26  1  0  0  0  0
M  END
>  <n>
172

>  <Activity>
1

>  <cmpd_id>
mbcd0001038

$$$$
mol_0158
  MOE2013           2D

 38 42  0  0  1  0  0  0  0  0999 V2000
   -2.1430   -1.2380    0.0000 C   0  0  0  0  0  0  0  0  0  0  0  0
   -1.4290   -1.6500    0.0000 C   0  0  3  0  0  0  0  0  0  0  0  0
   -0.7140   -1.2380    0.0000 C   0  0  0  0  0  0  0  0  0  0  0  0
    0.0000   -1.6500    0.0000 N   0  0  3  0  0  0  0  0  0  0  0  0
    0.0000   -2.4750    0.0000 C   0  0  0  0  0  0  0  0  0  0  0  0
   -0.7140   -2.8880    0.0000 C   0  0  0  0  0  0  0  0  0  0  0  0
   -1.4290   -2.4750    0.0000 N   0  0  0  0  0  0  0  0  0  0  0  0
    0.7140   -1.2380    0.0000 C   0  0  0  0  0  0  0  0  0  0  0  0
    0.7140   -0.4120    0.0000 C   0  0  0  0  0  0  0  0  0  0  0  0
    0.0000    0.0000    0.0000 F   0  0  0  0  0  0  0  0  0  0  0  0
    1.4290    0.0000    0.0000 C   0  0  0  0  0  0  0  0  0  0  0  0
    1.4290    0.8250    0.0000 C   0  0  0  0  0  0  0  0  0  0  0  0
    2.1430   -0.4120    0.0000 C   0  0  0  0  0  0  0  0  0  0  0  0
    2.8580    0.0000    0.0000 C   0  0  0  0  0  0  0  0  0  0  0  0
    2.8580    0.8250    0.0000 O   0  0  0  0  0  0  0  0  0  0  0  0
    3.5720   -0.4120    0.0000 C   0  0  0  0  0  0  0  0  0  0  0  0
    3.5720   -1.2380    0.0000 C   0  0  0  0  0  0  0  0  0  0  0  0
    2.8580   -1.6500    0.0000 N   0  0  3  0  0  0  0  0  0  0  0  0
    2.8580   -2.4750    0.0000 C   0  0  0  0  0  0  0  0  0  0  0  0
    3.2700   -3.1900    0.0000 C   0  0  0  0  0  0  0  0  0  0  0  0
    2.4450   -3.1900    0.0000 C   0  0  0  0  0  0  0  0  0  0  0  0
    2.1430   -1.2380    0.0000 C   0  0  0  0  0  0  0  0  0  0  0  0
    1.4290   -1.6500    0.0000 C   0  0  0  0  0  0  0  0  0  0  0  0
    4.2870    0.0000    0.0000 C   0  0  0  0  0  0  0  0  0  0  0  0
    5.0010   -0.4120    0.0000 O   0  0  0  0  0  0  0  0  0  0  0  0
    4.2870    0.8250    0.0000 O   0  0  0  0  0  0  0  0  0  0  0  0
    5.0010    1.2380    0.0000 C   0  0  3  0  0  0  0  0  0  0  0  0
    5.0010    2.0620    0.0000 O   0  0  0  0  0  0  0  0  0  0  0  0
    5.7160    2.4750    0.0000 C   0  0  3  0  0  0  0  0  0  0  0  0
    6.4300    2.0620    0.0000 C   0  0  3  0  0  0  0  0  0  0  0  0
    7.1450    2.4750    0.0000 O   0  0  0  0  0  0  0  0  0  0  0  0
    6.4300    1.2380    0.0000 C   0  0  3  0  0  0  0  0  0  0  0  0
    7.1450    0.8250    0.0000 O   0  0  0  0  0  0  0  0  0  0  0  0
    5.7160    0.8250    0.0000 C   0  0  3  0  0  0  0  0  0  0  0  0
    5.7160    0.0000    0.0000 O   0  0  0  0  0  0  0  0  0  0  0  0
    5.7160    3.3000    0.0000 C   0  0  0  0  0  0  0  0  0  0  0  0
    6.4300    3.7120    0.0000 O   0  0  0  0  0  0  0  0  0  0  0  0
    5.0010    3.7120    0.0000 O   0  0  0  0  0  0  0  0  0  0  0  0
  1  2  1  0  0  0  0
  2  3  1  0  0  0  0
  2  7  1  0  0  0  0
  3  4  1  0  0  0  0
  4  5  1  0  0  0  0
  4  8  1  0  0  0  0
  5  6  1  0  0  0  0
  6  7  1  0  0  0  0
  8  9  1  0  0  0  0
  8 23  2  0  0  0  0
  9 10  1  0  0  0  0
  9 11  2  0  0  0  0
 11 12  1  0  0  0  0
 11 13  1  0  0  0  0
 13 14  1  0  0  0  0
 13 22  2  0  0  0  0
 14 15  2  0  0  0  0
 14 16  1  0  0  0  0
 16 17  2  0  0  0  0
 16 24  1  0  0  0  0
 17 18  1  0  0  0  0
 18 19  1  0  0  0  0
 18 22  1  0  0  0  0
 19 20  1  0  0  0  0
 19 21  1  0  0  0  0
 20 21  1  0  0  0  0
 22 23  1  0  0  0  0
 24 25  2  0  0  0  0
 24 26  1  0  0  0  0
 26 27  1  0  0  0  0
 27 28  1  0  0  0  0
 27 34  1  0  0  0  0
 28 29  1  0  0  0  0
 29 30  1  0  0  0  0
 29 36  1  0  0  0  0
 30 31  1  0  0  0  0
 30 32  1  0  0  0  0
 32 33  1  0  0  0  0
 32 34  1  0  0  0  0
 34 35  1  0  0  0  0
 36 37  1  0  0  0  0
 36 38  2  0  0  0  0
M  END
>  <n>
158

>  <Activity>
1

>  <cmpd_id>
mbcd0000465

$$$$
mol_0093
  MOE2013           2D

 28 30  0  0  1  0  0  0  0  0999 V2000
   -3.9950   -0.4800    0.0000 C   0  0  0  0  0  0  0  0  0  0  0  0
   -3.2810   -0.0680    0.0000 C   0  0  0  0  0  0  0  0  0  0  0  0
   -2.5660   -0.4800    0.0000 C   0  0  0  0  0  0  0  0  0  0  0  0
   -2.5660   -1.3050    0.0000 C   0  0  0  0  0  0  0  0  0  0  0  0
   -3.2810   -1.7180    0.0000 C   0  0  0  0  0  0  0  0  0  0  0  0
   -3.9950   -1.3050    0.0000 C   0  0  0  0  0  0  0  0  0  0  0  0
   -3.2810   -2.5420    0.0000 F   0  0  0  0  0  0  0  0  0  0  0  0
   -3.2810    0.7580    0.0000 F   0  0  0  0  0  0  0  0  0  0  0  0
   -1.8520   -0.0680    0.0000 C   0  0  0  0  0  0  0  0  0  0  0  0
   -1.1380   -0.4800    0.0000 C   0  0  3  0  0  0  0  0  0  0  0  0
   -0.4230   -0.0680    0.0000 C   0  0  0  0  0  0  0  0  0  0  0  0
    0.2920   -0.4800    0.0000 C   0  0  0  0  0  0  0  0  0  0  0  0
    1.0060   -0.0680    0.0000 N   0  0  0  0  0  0  0  0  0  0  0  0
   -1.1380   -1.3050    0.0000 N   0  0  0  0  0  0  0  0  0  0  0  0
    0.2920   -1.3050    0.0000 O   0  0  0  0  0  0  0  0  0  0  0  0
    1.7200   -0.4800    0.0000 C   0  0  0  0  0  0  0  0  0  0  0  0
    2.4350   -0.0680    0.0000 C   0  0  0  0  0  0  0  0  0  0  0  0
    2.4350    0.7580    0.0000 N   0  0  0  0  0  0  0  0  0  0  0  0
    1.7200    1.1700    0.0000 C   0  0  0  0  0  0  0  0  0  0  0  0
    1.0060    0.7580    0.0000 C   0  0  0  0  0  0  0  0  0  0  0  0
    3.0480    1.3100    0.0000 C   0  0  0  0  0  0  0  0  0  0  0  0
    2.7120    2.0630    0.0000 N   0  0  0  0  0  0  0  0  0  0  0  0
    1.8920    1.9770    0.0000 N   0  0  0  0  0  0  0  0  0  0  0  0
    3.8550    1.1380    0.0000 C   0  0  0  0  0  0  0  0  0  0  0  0
    4.6620    0.9660    0.0000 F   0  0  0  0  0  0  0  0  0  0  0  0
    4.0270    1.9450    0.0000 F   0  0  0  0  0  0  0  0  0  0  0  0
    3.6830    0.3310    0.0000 F   0  0  0  0  0  0  0  0  0  0  0  0
   -4.7100   -1.7180    0.0000 F   0  0  0  0  0  0  0  0  0  0  0  0
  1  2  1  0  0  0  0
  1  6  2  0  0  0  0
  2  3  2  0  0  0  0
  2  8  1  0  0  0  0
  3  4  1  0  0  0  0
  3  9  1  0  0  0  0
  4  5  2  0  0  0  0
  5  6  1  0  0  0  0
  5  7  1  0  0  0  0
  6 28  1  0  0  0  0
  9 10  1  0  0  0  0
 10 11  1  0  0  0  0
 10 14  1  0  0  0  0
 11 12  1  0  0  0  0
 12 13  1  0  0  0  0
 12 15  2  0  0  0  0
 13 16  1  0  0  0  0
 13 20  1  0  0  0  0
 16 17  1  0  0  0  0
 17 18  1  0  0  0  0
 18 19  1  0  0  0  0
 18 21  1  0  0  0  0
 19 20  1  0  0  0  0
 19 23  2  0  0  0  0
 21 22  2  0  0  0  0
 21 24  1  0  0  0  0
 22 23  1  0  0  0  0
 24 25  1  0  0  0  0
 24 26  1  0  0  0  0
 24 27  1  0  0  0  0
M  END
>  <n>
93

>  <Activity>
0

>  <cmpd_id>
mbcd0025833

$$$$
mol_0068
  MOE2013           2D

 18 19  0  0  1  0  0  0  0  0999 V2000
   12.5980   -8.0650    0.0000 C   0  0  0  0  0  0  0  0  0  0  0  0
   11.8840   -9.3030    0.0000 C   0  0  0  0  0  0  0  0  0  0  0  0
   11.8840   -7.6530    0.0000 C   0  0  0  0  0  0  0  0  0  0  0  0
   11.1690  -10.5400    0.0000 C   0  0  0  0  0  0  0  0  0  0  0  0
   12.5980   -8.8900    0.0000 C   0  0  0  0  0  0  0  0  0  0  0  0
   11.8840  -10.1280    0.0000 C   0  0  3  0  0  0  0  0  0  0  0  0
   11.1690   -8.0650    0.0000 C   0  0  0  0  0  0  0  0  0  0  0  0
   11.1690   -8.8900    0.0000 C   0  0  0  0  0  0  0  0  0  0  0  0
   11.1690  -11.3650    0.0000 O   0  0  0  0  0  0  0  0  0  0  0  0
   11.8840   -6.8280    0.0000 C   0  0  0  0  0  0  0  0  0  0  0  0
   13.3130   -7.6530    0.0000 F   0  0  0  0  0  0  0  0  0  0  0  0
   10.4550  -10.1280    0.0000 O   0  0  0  0  0  0  0  0  0  0  0  0
   12.5980  -10.5400    0.0000 C   0  0  0  0  0  0  0  0  0  0  0  0
   12.5980   -6.4150    0.0000 C   0  0  0  0  0  0  0  0  0  0  0  0
   11.1690   -6.4150    0.0000 C   0  0  0  0  0  0  0  0  0  0  0  0
   12.5980   -5.5900    0.0000 C   0  0  0  0  0  0  0  0  0  0  0  0
   11.1690   -5.5900    0.0000 C   0  0  0  0  0  0  0  0  0  0  0  0
   11.8840   -5.1780    0.0000 C   0  0  0  0  0  0  0  0  0  0  0  0
  1  3  1  0  0  0  0
  1  5  2  0  0  0  0
  1 11  1  0  0  0  0
  2  5  1  0  0  0  0
  2  6  1  0  0  0  0
  2  8  2  0  0  0  0
  3  7  2  0  0  0  0
  3 10  1  0  0  0  0
  4  6  1  0  0  0  0
  4  9  2  0  0  0  0
  4 12  1  0  0  0  0
  6 13  1  0  0  0  0
  7  8  1  0  0  0  0
 10 14  2  0  0  0  0
 10 15  1  0  0  0  0
 14 16  1  0  0  0  0
 15 17  2  0  0  0  0
 16 18  2  0  0  0  0
 17 18  1  0  0  0  0
M  END
>  <n>
68

>  <Activity>
0

>  <cmpd_id>
mbcd0003106

$$$$
mol_0237
  MOE2013           2D

 27 30  0  0  1  0  0  0  0  0999 V2000
   -1.4290    0.0000    0.0000 F   0  0  0  0  0  0  0  0  0  0  0  0
   -0.7140   -0.4120    0.0000 C   0  0  0  0  0  0  0  0  0  0  0  0
   -0.7140   -1.2380    0.0000 C   0  0  0  0  0  0  0  0  0  0  0  0
    0.0000   -1.6500    0.0000 C   0  0  0  0  0  0  0  0  0  0  0  0
    0.0000   -2.4750    0.0000 O   0  0  0  0  0  0  0  0  0  0  0  0
    0.7140   -2.8880    0.0000 C   0  0  0  0  0  0  0  0  0  0  0  0
    0.7140   -1.2380    0.0000 C   0  0  0  0  0  0  0  0  0  0  0  0
    0.7140   -0.4120    0.0000 C   0  0  0  0  0  0  0  0  0  0  0  0
    0.0000    0.0000    0.0000 C   0  0  0  0  0  0  0  0  0  0  0  0
    1.4290    0.0000    0.0000 C   0  0  0  0  0  0  0  0  0  0  0  0
    1.4290    0.8250    0.0000 O   0  0  0  0  0  0  0  0  0  0  0  0
    2.1430   -0.4120    0.0000 C   0  0  0  0  0  0  0  0  0  0  0  0
    2.8580    0.0000    0.0000 C   0  0  0  0  0  0  0  0  0  0  0  0
    3.5720   -0.4120    0.0000 O   0  0  0  0  0  0  0  0  0  0  0  0
    2.8580    0.8250    0.0000 O   0  0  0  0  0  0  0  0  0  0  0  0
    2.1430   -1.2380    0.0000 C   0  0  0  0  0  0  0  0  0  0  0  0
    1.4290   -1.6500    0.0000 N   0  0  3  0  0  0  0  0  0  0  0  0
    1.4290   -2.4750    0.0000 C   0  0  0  0  0  0  0  0  0  0  0  0
    1.8410   -3.1900    0.0000 C   0  0  0  0  0  0  0  0  0  0  0  0
    1.0160   -3.1900    0.0000 C   0  0  0  0  0  0  0  0  0  0  0  0
   -1.4290   -1.6500    0.0000 N   0  0  3  0  0  0  0  0  0  0  0  0
   -1.4290   -2.4750    0.0000 C   0  0  0  0  0  0  0  0  0  0  0  0
   -2.1430   -2.8880    0.0000 C   0  0  3  0  0  0  0  0  0  0  0  0
   -2.8580   -2.4750    0.0000 N   0  0  0  0  0  0  0  0  0  0  0  0
   -2.8580   -1.6500    0.0000 C   0  0  0  0  0  0  0  0  0  0  0  0
   -2.1430   -1.2380    0.0000 C   0  0  0  0  0  0  0  0  0  0  0  0
   -2.1430   -3.7120    0.0000 C   0  0  0  0  0  0  0  0  0  0  0  0
  1  2  1  0  0  0  0
  2  3  1  0  0  0  0
  2  9  2  0  0  0  0
  3  4  2  0  0  0  0
  3 21  1  0  0  0  0
  4  5  1  0  0  0  0
  4  7  1  0  0  0  0
  5  6  1  0  0  0  0
  7  8  2  0  0  0  0
  7 17  1  0  0  0  0
  8  9  1  0  0  0  0
  8 10  1  0  0  0  0
 10 11  2  0  0  0  0
 10 12  1  0  0  0  0
 12 13  1  0  0  0  0
 12 16  2  0  0  0  0
 13 14  2  0  0  0  0
 13 15  1  0  0  0  0
 16 17  1  0  0  0  0
 17 18  1  0  0  0  0
 18 19  1  0  0  0  0
 18 20  1  0  0  0  0
 19 20  1  0  0  0  0
 21 22  1  0  0  0  0
 21 26  1  0  0  0  0
 22 23  1  0  0  0  0
 23 24  1  0  0  0  0
 23 27  1  0  0  0  0
 24 25  1  0  0  0  0
 25 26  1  0  0  0  0
M  END
>  <n>
237

>  <Activity>
1

>  <cmpd_id>
mbcd0029239

$$$$
mol_0090
  MOE2013           2D

 24 27  0  0  1  0  0  0  0  0999 V2000
   -2.5490   -2.0030    0.0000 O   0  0  0  0  0  0  0  0  0  0  0  0
   -2.5490   -1.1780    0.0000 C   0  0  0  0  0  0  0  0  0  0  0  0
   -3.2630   -0.7660    0.0000 O   0  0  0  0  0  0  0  0  0  0  0  0
   -1.8340   -0.7660    0.0000 C   0  0  0  0  0  0  0  0  0  0  0  0
   -1.8340    0.0590    0.0000 C   0  0  0  0  0  0  0  0  0  0  0  0
   -1.1200    0.4720    0.0000 N   0  0  3  0  0  0  0  0  0  0  0  0
   -0.4050    0.0590    0.0000 C   0  0  0  0  0  0  0  0  0  0  0  0
    0.3090    0.4720    0.0000 C   0  0  0  0  0  0  0  0  0  0  0  0
    1.0240    0.0590    0.0000 C   0  0  0  0  0  0  0  0  0  0  0  0
    1.7380    0.4720    0.0000 N   0  0  0  0  0  0  0  0  0  0  0  0
    2.4520    0.0590    0.0000 C   0  0  0  0  0  0  0  0  0  0  0  0
    3.1670    0.4720    0.0000 C   0  0  0  0  0  0  0  0  0  0  0  0
    3.1670    1.2970    0.0000 N   0  0  0  0  0  0  0  0  0  0  0  0
    2.4520    1.7090    0.0000 C   0  0  0  0  0  0  0  0  0  0  0  0
    1.7380    1.2970    0.0000 C   0  0  0  0  0  0  0  0  0  0  0  0
    1.0240   -0.7660    0.0000 C   0  0  0  0  0  0  0  0  0  0  0  0
    1.7380   -1.1780    0.0000 F   0  0  0  0  0  0  0  0  0  0  0  0
    0.3090   -1.1780    0.0000 C   0  0  0  0  0  0  0  0  0  0  0  0
   -0.4050   -0.7660    0.0000 C   0  0  0  0  0  0  0  0  0  0  0  0
   -1.1200   -1.1780    0.0000 C   0  0  0  0  0  0  0  0  0  0  0  0
   -1.1200   -2.0030    0.0000 O   0  0  0  0  0  0  0  0  0  0  0  0
   -1.1200    1.2970    0.0000 C   0  0  0  0  0  0  0  0  0  0  0  0
   -1.5320    2.0110    0.0000 C   0  0  0  0  0  0  0  0  0  0  0  0
   -0.7070    2.0110    0.0000 C   0  0  0  0  0  0  0  0  0  0  0  0
  1  2  1  0  0  0  0
  2  3  2  0  0  0  0
  2  4  1  0  0  0  0
  4  5  2  0  0  0  0
  4 20  1  0  0  0  0
  5  6  1  0  0  0  0
  6  7  1  0  0  0  0
  6 22  1  0  0  0  0
  7  8  1  0  0  0  0
  7 19  2  0  0  0  0
  8  9  2  0  0  0  0
  9 10  1  0  0  0  0
  9 16  1  0  0  0  0
 10 11  1  0  0  0  0
 10 15  1  0  0  0  0
 11 12  1  0  0  0  0
 12 13  1  0  0  0  0
 13 14  1  0  0  0  0
 14 15  1  0  0  0  0
 16 17  1  0  0  0  0
 16 18  2  0  0  0  0
 18 19  1  0  0  0  0
 19 20  1  0  0  0  0
 20 21  2  0  0  0  0
 22 23  1  0  0  0  0
 22 24  1  0  0  0  0
 23 24  1  0  0  0  0
M  END
>  <n>
90

>  <Activity>
0

>  <cmpd_id>
mbcd0017980

$$$$
mol_0259
  MOE2013           2D

 28 31  0  0  1  0  0  0  0  0999 V2000
    0.0000   -1.6500    0.0000 F   0  0  0  0  0  0  0  0  0  0  0  0
    0.7140   -1.2380    0.0000 C   0  0  0  0  0  0  0  0  0  0  0  0
    0.7140   -0.4120    0.0000 C   0  0  0  0  0  0  0  0  0  0  0  0
    1.4290    0.0000    0.0000 N   0  0  0  0  0  0  0  0  0  0  0  0
    2.1430   -0.4120    0.0000 C   0  0  0  0  0  0  0  0  0  0  0  0
    2.8580    0.0000    0.0000 N   0  0  3  0  0  0  0  0  0  0  0  0
    3.5720   -0.4120    0.0000 C   0  0  0  0  0  0  0  0  0  0  0  0
    3.5720   -1.2380    0.0000 C   0  0  0  0  0  0  0  0  0  0  0  0
    4.2870   -1.6500    0.0000 C   0  0  0  0  0  0  0  0  0  0  0  0
    4.2870   -2.4750    0.0000 O   0  0  0  0  0  0  0  0  0  0  0  0
    5.0010   -1.2380    0.0000 O   0  0  0  0  0  0  0  0  0  0  0  0
    2.8580   -1.6500    0.0000 C   0  0  0  0  0  0  0  0  0  0  0  0
    2.8580   -2.4750    0.0000 O   0  0  0  0  0  0  0  0  0  0  0  0
    2.1430   -1.2380    0.0000 C   0  0  0  0  0  0  0  0  0  0  0  0
    1.4290   -1.6500    0.0000 C   0  0  0  0  0  0  0  0  0  0  0  0
    2.8580    0.8250    0.0000 C   0  0  0  0  0  0  0  0  0  0  0  0
    2.4450    1.5400    0.0000 C   0  0  0  0  0  0  0  0  0  0  0  0
    3.2700    1.5400    0.0000 C   0  0  0  0  0  0  0  0  0  0  0  0
    0.0000    0.0000    0.0000 N   0  0  3  0  0  0  0  0  0  0  0  0
   -0.7540   -0.3360    0.0000 C   0  0  0  0  0  0  0  0  0  0  0  0
   -1.3060    0.2780    0.0000 C   0  0  0  0  0  0  0  0  0  0  0  0
   -2.1260    0.1910    0.0000 N   0  0  0  0  0  0  0  0  0  0  0  0
   -2.4620   -0.5620    0.0000 O   0  0  0  0  0  0  0  0  0  0  0  0
   -1.9770   -1.2300    0.0000 C   0  0  0  0  0  0  0  0  0  0  0  0
   -0.8930    0.9920    0.0000 C   0  0  3  0  0  0  0  0  0  0  0  0
   -0.0860    0.8200    0.0000 C   0  0  0  0  0  0  0  0  0  0  0  0
   -1.2290    1.7460    0.0000 C   0  0  0  0  0  0  0  0  0  0  0  0
   -0.7440    2.4130    0.0000 N   0  0  0  0  0  0  0  0  0  0  0  0
  1  2  1  0  0  0  0
  2  3  2  0  0  0  0
  2 15  1  0  0  0  0
  3  4  1  0  0  0  0
  3 19  1  0  0  0  0
  4  5  2  0  0  0  0
  5  6  1  0  0  0  0
  5 14  1  0  0  0  0
  6  7  1  0  0  0  0
  6 16  1  0  0  0  0
  7  8  2  0  0  0  0
  8  9  1  0  0  0  0
  8 12  1  0  0  0  0
  9 10  2  0  0  0  0
  9 11  1  0  0  0  0
 12 13  2  0  0  0  0
 12 14  1  0  0  0  0
 14 15  2  0  0  0  0
 16 17  1  0  0  0  0
 16 18  1  0  0  0  0
 17 18  1  0  0  0  0
 19 20  1  0  0  0  0
 19 26  1  0  0  0  0
 20 21  1  0  0  0  0
 21 22  2  0  0  0  0
 21 25  1  0  0  0  0
 22 23  1  0  0  0  0
 23 24  1  0  0  0  0
 25 26  1  0  0  0  0
 25 27  1  0  0  0  0
 27 28  1  0  0  0  0
M  END
>  <n>
259

>  <Activity>
1

>  <cmpd_id>
mbcd0029422

$$$$
mol_0098
  MOE2013           2D

 29 31  0  0  0  0  0  0  0  0999 V2000
   -0.7360    2.0720    0.0000 C   0  0  0  0  0  0  0  0  0  0  0  0
   -3.3760   -2.8430    0.0000 C   0  0  0  0  0  0  0  0  0  0  0  0
   -3.6320   -2.0580    0.0000 C   0  0  0  0  0  0  0  0  0  0  0  0
   -2.0180   -2.4010    0.0000 C   0  0  0  0  0  0  0  0  0  0  0  0
    0.1030    0.1090    0.0000 C   0  0  0  0  0  0  0  0  0  0  0  0
   -2.5700   -3.0140    0.0000 C   0  0  0  0  0  0  0  0  0  0  0  0
   -2.2720   -1.6160    0.0000 C   0  0  0  0  0  0  0  0  0  0  0  0
   -1.8600   -0.9020    0.0000 C   0  0  0  0  0  0  0  0  0  0  0  0
   -2.4120   -0.2890    0.0000 C   0  0  0  0  0  0  0  0  0  0  0  0
    0.9040    1.3420    0.0000 C   0  0  0  0  0  0  0  0  0  0  0  0
    0.7160   -0.4430    0.0000 C   0  0  0  0  0  0  0  0  0  0  0  0
   -1.0400   -0.8160    0.0000 C   0  0  0  0  0  0  0  0  0  0  0  0
   -0.5640    1.2660    0.0000 C   0  0  0  0  0  0  0  0  0  0  0  0
   -3.0790   -1.4450    0.0000 C   0  0  0  0  0  0  0  0  0  0  0  0
   -0.7040   -0.0620    0.0000 C   0  0  0  0  0  0  0  0  0  0  0  0
    0.1890    0.9300    0.0000 C   0  0  0  0  0  0  0  0  0  0  0  0
   -1.1160    0.6520    0.0000 N   0  0  0  0  0  0  0  0  0  0  0  0
   -3.1660   -0.6240    0.0000 N   0  0  0  0  0  0  0  0  0  0  0  0
    1.6180    0.9300    0.0000 N   0  0  0  0  0  0  0  0  0  0  0  0
   -2.2400    0.5180    0.0000 O   0  0  0  0  0  0  0  0  0  0  0  0
    0.9040    2.1670    0.0000 O   0  0  0  0  0  0  0  0  0  0  0  0
   -2.3150   -3.7990    0.0000 F   0  0  0  0  0  0  0  0  0  0  0  0
    2.3330    1.3420    0.0000 C   0  0  0  0  0  0  0  0  0  0  0  0
    3.0470    0.9300    0.0000 C   0  0  0  0  0  0  0  0  0  0  0  0
    3.7620    1.3420    0.0000 N   0  0  0  0  0  0  0  0  0  0  0  0
    3.7620    2.1670    0.0000 C   0  0  0  0  0  0  0  0  0  0  0  0
    4.4760    0.9300    0.0000 C   0  0  0  0  0  0  0  0  0  0  0  0
    5.1910    1.3420    0.0000 C   0  0  0  0  0  0  0  0  0  0  0  0
    4.4760    2.5800    0.0000 C   0  0  0  0  0  0  0  0  0  0  0  0
  1 13  1  0  0  0  0
  2  3  1  0  0  0  0
  2  6  2  0  0  0  0
  3 14  2  0  0  0  0
  4  6  1  0  0  0  0
  4  7  2  0  0  0  0
  5 11  1  0  0  0  0
  5 15  2  0  0  0  0
  5 16  1  0  0  0  0
  6 22  1  0  0  0  0
  7  8  1  0  0  0  0
  7 14  1  0  0  0  0
  8  9  1  0  0  0  0
  8 12  2  0  0  0  0
  9 18  1  0  0  0  0
  9 20  2  0  0  0  0
 10 16  1  0  0  0  0
 10 19  1  0  0  0  0
 10 21  2  0  0  0  0
 12 15  1  0  0  0  0
 13 16  2  0  0  0  0
 13 17  1  0  0  0  0
 14 18  1  0  0  0  0
 15 17  1  0  0  0  0
 19 23  1  0  0  0  0
 23 24  1  0  0  0  0
 24 25  1  0  0  0  0
 25 26  1  0  0  0  0
 25 27  1  0  0  0  0
 26 29  1  0  0  0  0
 27 28  1  0  0  0  0
M  END
>  <n>
98

>  <Activity>
0

>  <cmpd_id>
mbcd0027319

$$$$
mol_0226
  MOE2013           2D

 33 34  0  0  1  0  0  0  0  0999 V2000
    9.7930   -6.3190    0.0000 C   0  0  0  0  0  0  0  0  0  0  0  0
    9.7930   -7.1440    0.0000 C   0  0  0  0  0  0  0  0  0  0  0  0
   10.5070   -7.5570    0.0000 N   0  0  0  0  0  0  0  0  0  0  0  0
   11.2220   -7.1440    0.0000 C   0  0  0  0  0  0  0  0  0  0  0  0
   11.2220   -6.3190    0.0000 C   0  0  0  0  0  0  0  0  0  0  0  0
   10.5070   -5.9070    0.0000 C   0  0  0  0  0  0  0  0  0  0  0  0
   11.9360   -5.9070    0.0000 C   0  0  0  0  0  0  0  0  0  0  0  0
   12.6510   -6.3190    0.0000 C   0  0  0  0  0  0  0  0  0  0  0  0
   13.3650   -5.9070    0.0000 C   0  0  3  0  0  0  0  0  0  0  0  0
   14.0800   -6.3190    0.0000 C   0  0  0  0  0  0  0  0  0  0  0  0
   13.3650   -5.0820    0.0000 O   0  0  0  0  0  0  0  0  0  0  0  0
   14.7940   -5.9070    0.0000 C   0  0  3  0  0  0  0  0  0  0  0  0
   15.5080   -6.3190    0.0000 C   0  0  0  0  0  0  0  0  0  0  0  0
   14.7940   -5.0820    0.0000 O   0  0  0  0  0  0  0  0  0  0  0  0
   16.2230   -5.9070    0.0000 C   0  0  0  0  0  0  0  0  0  0  0  0
   16.9370   -6.3190    0.0000 O   0  0  0  0  0  0  0  0  0  0  0  0
   16.2230   -5.0820    0.0000 O   0  0  0  0  0  0  0  0  0  0  0  0
   11.9360   -7.5570    0.0000 C   0  0  0  0  0  0  0  0  0  0  0  0
   11.9360   -8.3820    0.0000 C   0  0  0  0  0  0  0  0  0  0  0  0
   12.6510   -7.1440    0.0000 C   0  0  0  0  0  0  0  0  0  0  0  0
    9.0780   -7.5570    0.0000 C   0  0  0  0  0  0  0  0  0  0  0  0
    8.3640   -7.1440    0.0000 C   0  0  0  0  0  0  0  0  0  0  0  0
    9.0780   -8.3820    0.0000 C   0  0  0  0  0  0  0  0  0  0  0  0
    9.0780   -5.9070    0.0000 C   0  0  0  0  0  0  0  0  0  0  0  0
    8.3640   -6.3190    0.0000 O   0  0  0  0  0  0  0  0  0  0  0  0
    7.6490   -5.9070    0.0000 C   0  0  0  0  0  0  0  0  0  0  0  0
   10.5070   -5.0820    0.0000 C   0  0  0  0  0  0  0  0  0  0  0  0
    9.7930   -4.6690    0.0000 C   0  0  0  0  0  0  0  0  0  0  0  0
    9.7930   -3.8440    0.0000 C   0  0  0  0  0  0  0  0  0  0  0  0
   10.5070   -3.4320    0.0000 C   0  0  0  0  0  0  0  0  0  0  0  0
   11.2220   -3.8440    0.0000 C   0  0  0  0  0  0  0  0  0  0  0  0
   11.2220   -4.6690    0.0000 C   0  0  0  0  0  0  0  0  0  0  0  0
   10.5070   -2.6070    0.0000 F   0  0  0  0  0  0  0  0  0  0  0  0
  1  2  2  0  0  0  0
  1  6  1  0  0  0  0
  1 24  1  0  0  0  0
  2  3  1  0  0  0  0
  2 21  1  0  0  0  0
  3  4  2  0  0  0  0
  4  5  1  0  0  0  0
  4 18  1  0  0  0  0
  5  6  2  0  0  0  0
  5  7  1  0  0  0  0
  6 27  1  0  0  0  0
  7  8  2  0  0  0  0
  8  9  1  0  0  0  0
  9 10  1  0  0  0  0
  9 11  1  0  0  0  0
 10 12  1  0  0  0  0
 12 13  1  0  0  0  0
 12 14  1  0  0  0  0
 13 15  1  0  0  0  0
 15 16  1  0  0  0  0
 15 17  2  0  0  0  0
 18 19  1  0  0  0  0
 18 20  1  0  0  0  0
 21 22  1  0  0  0  0
 21 23  1  0  0  0  0
 24 25  1  0  0  0  0
 25 26  1  0  0  0  0
 27 28  1  0  0  0  0
 27 32  2  0  0  0  0
 28 29  2  0  0  0  0
 29 30  1  0  0  0  0
 30 31  2  0  0  0  0
 30 33  1  0  0  0  0
 31 32  1  0  0  0  0
M  END
>  <n>
226

>  <Activity>
1

>  <cmpd_id>
mbcd0023123

$$$$
mol_0019
  MOE2013           2D

 30 32  0  0  1  0  0  0  0  0999 V2000
    3.2150   -3.3550    0.0000 F   0  0  0  0  0  0  0  0  0  0  0  0
    6.0840   -2.2670    0.0000 O   0  0  0  0  0  0  0  0  0  0  0  0
    7.5130   -2.2670    0.0000 O   0  0  0  0  0  0  0  0  0  0  0  0
    9.6560   -1.0300    0.0000 O   0  0  0  0  0  0  0  0  0  0  0  0
    8.9420   -2.2670    0.0000 O   0  0  0  0  0  0  0  0  0  0  0  0
    4.5680    1.0280    0.0000 N   0  0  0  0  0  0  0  0  0  0  0  0
    5.1820    1.5800    0.0000 C   0  0  0  0  0  0  0  0  0  0  0  0
    4.6550    0.2080    0.0000 C   0  0  0  0  0  0  0  0  0  0  0  0
    3.7620    1.2000    0.0000 C   0  0  0  0  0  0  0  0  0  0  0  0
    3.9010   -0.1280    0.0000 C   0  0  0  0  0  0  0  0  0  0  0  0
    3.3490    0.4860    0.0000 C   0  0  0  0  0  0  0  0  0  0  0  0
    5.3690   -0.2040    0.0000 C   0  0  0  0  0  0  0  0  0  0  0  0
    5.0100    2.3880    0.0000 C   0  0  0  0  0  0  0  0  0  0  0  0
    5.9660    1.3260    0.0000 C   0  0  0  0  0  0  0  0  0  0  0  0
    3.7300   -0.9340    0.0000 C   0  0  0  0  0  0  0  0  0  0  0  0
    3.3490    1.9140    0.0000 C   0  0  0  0  0  0  0  0  0  0  0  0
    2.5240    0.4860    0.0000 C   0  0  0  0  0  0  0  0  0  0  0  0
    6.0840   -1.4420    0.0000 C   0  0  3  0  0  0  0  0  0  0  0  0
    6.7980   -1.0300    0.0000 C   0  0  0  0  0  0  0  0  0  0  0  0
    5.3690   -1.0300    0.0000 C   0  0  0  0  0  0  0  0  0  0  0  0
    7.5130   -1.4420    0.0000 C   0  0  3  0  0  0  0  0  0  0  0  0
    2.5240    1.9140    0.0000 C   0  0  0  0  0  0  0  0  0  0  0  0
    2.1120    1.2000    0.0000 C   0  0  0  0  0  0  0  0  0  0  0  0
    4.3430   -1.4860    0.0000 C   0  0  0  0  0  0  0  0  0  0  0  0
    2.9450   -1.1890    0.0000 C   0  0  0  0  0  0  0  0  0  0  0  0
    8.2270   -1.0300    0.0000 C   0  0  0  0  0  0  0  0  0  0  0  0
    4.1710   -2.2940    0.0000 C   0  0  0  0  0  0  0  0  0  0  0  0
    2.7730   -1.9960    0.0000 C   0  0  0  0  0  0  0  0  0  0  0  0
    3.3860   -2.5480    0.0000 C   0  0  0  0  0  0  0  0  0  0  0  0
    8.9420   -1.4420    0.0000 C   0  0  0  0  0  0  0  0  0  0  0  0
  1 29  1  0  0  0  0
  2 18  1  0  0  0  0
  3 21  1  0  0  0  0
  4 30  1  0  0  0  0
  5 30  2  0  0  0  0
  6  7  1  0  0  0  0
  6  8  1  0  0  0  0
  6  9  1  0  0  0  0
  7 13  1  0  0  0  0
  7 14  1  0  0  0  0
  8 10  2  0  0  0  0
  8 12  1  0  0  0  0
  9 11  1  0  0  0  0
  9 16  2  0  0  0  0
 10 11  1  0  0  0  0
 10 15  1  0  0  0  0
 11 17  2  0  0  0  0
 12 20  2  0  0  0  0
 15 24  1  0  0  0  0
 15 25  2  0  0  0  0
 16 22  1  0  0  0  0
 17 23  1  0  0  0  0
 18 19  1  0  0  0  0
 18 20  1  0  0  0  0
 19 21  1  0  0  0  0
 21 26  1  0  0  0  0
 22 23  2  0  0  0  0
 24 27  2  0  0  0  0
 25 28  1  0  0  0  0
 26 30  1  0  0  0  0
 27 29  1  0  0  0  0
 28 29  2  0  0  0  0
M  END
>  <n>
19

>  <Activity>
0

>  <cmpd_id>
mbcd0001445

$$$$
mol_0163
  MOE2013           2D

 31 34  0  0  1  0  0  0  0  0999 V2000
    5.0010   -3.7120    0.0000 O   0  0  0  0  0  0  0  0  0  0  0  0
    5.0010   -2.8880    0.0000 C   0  0  3  0  0  0  0  0  0  0  0  0
    4.2870   -2.4750    0.0000 C   0  0  0  0  0  0  0  0  0  0  0  0
    3.5720   -2.8880    0.0000 C   0  0  3  0  0  0  0  0  0  0  0  0
    3.5720   -3.7120    0.0000 O   0  0  0  0  0  0  0  0  0  0  0  0
    2.8580   -2.4750    0.0000 C   0  0  0  0  0  0  0  0  0  0  0  0
    2.8580   -1.6500    0.0000 C   0  0  0  0  0  0  0  0  0  0  0  0
    2.1430   -1.2380    0.0000 C   0  0  0  0  0  0  0  0  0  0  0  0
    1.4290   -1.6500    0.0000 C   0  0  0  0  0  0  0  0  0  0  0  0
    0.7140   -1.2380    0.0000 N   0  0  0  0  0  0  0  0  0  0  0  0
    0.7140   -0.4120    0.0000 C   0  0  0  0  0  0  0  0  0  0  0  0
    0.0000    0.0000    0.0000 C   0  0  0  0  0  0  0  0  0  0  0  0
    0.0000    0.8250    0.0000 C   0  0  0  0  0  0  0  0  0  0  0  0
    0.7140    1.2380    0.0000 C   0  0  0  0  0  0  0  0  0  0  0  0
    1.4290    0.8250    0.0000 C   0  0  0  0  0  0  0  0  0  0  0  0
    1.4290    0.0000    0.0000 C   0  0  0  0  0  0  0  0  0  0  0  0
    2.1430   -0.4120    0.0000 C   0  0  0  0  0  0  0  0  0  0  0  0
    2.8580    0.0000    0.0000 C   0  0  0  0  0  0  0  0  0  0  0  0
    2.8580    0.8250    0.0000 C   0  0  0  0  0  0  0  0  0  0  0  0
    3.5720    1.2380    0.0000 C   0  0  0  0  0  0  0  0  0  0  0  0
    4.2870    0.8250    0.0000 C   0  0  0  0  0  0  0  0  0  0  0  0
    5.0010    1.2380    0.0000 F   0  0  0  0  0  0  0  0  0  0  0  0
    4.2870    0.0000    0.0000 C   0  0  0  0  0  0  0  0  0  0  0  0
    3.5720   -0.4120    0.0000 C   0  0  0  0  0  0  0  0  0  0  0  0
    1.4290   -2.4750    0.0000 C   0  0  0  0  0  0  0  0  0  0  0  0
    1.8410   -3.1900    0.0000 C   0  0  0  0  0  0  0  0  0  0  0  0
    1.0160   -3.1900    0.0000 C   0  0  0  0  0  0  0  0  0  0  0  0
    5.7160   -2.4750    0.0000 C   0  0  0  0  0  0  0  0  0  0  0  0
    6.4300   -2.8880    0.0000 C   0  0  0  0  0  0  0  0  0  0  0  0
    7.1450   -2.4750    0.0000 O   0  0  0  0  0  0  0  0  0  0  0  0
    6.4300   -3.7120    0.0000 O   0  0  0  0  0  0  0  0  0  0  0  0
  1  2  1  0  0  0  0
  2  3  1  0  0  0  0
  2 28  1  0  0  0  0
  3  4  1  0  0  0  0
  4  5  1  0  0  0  0
  4  6  1  0  0  0  0
  6  7  2  0  0  0  0
  7  8  1  0  0  0  0
  8  9  1  0  0  0  0
  8 17  2  0  0  0  0
  9 10  2  0  0  0  0
  9 25  1  0  0  0  0
 10 11  1  0  0  0  0
 11 12  2  0  0  0  0
 11 16  1  0  0  0  0
 12 13  1  0  0  0  0
 13 14  2  0  0  0  0
 14 15  1  0  0  0  0
 15 16  2  0  0  0  0
 16 17  1  0  0  0  0
 17 18  1  0  0  0  0
 18 19  1  0  0  0  0
 18 24  2  0  0  0  0
 19 20  2  0  0  0  0
 20 21  1  0  0  0  0
 21 22  1  0  0  0  0
 21 23  2  0  0  0  0
 23 24  1  0  0  0  0
 25 26  1  0  0  0  0
 25 27  1  0  0  0  0
 26 27  1  0  0  0  0
 28 29  1  0  0  0  0
 29 30  1  0  0  0  0
 29 31  2  0  0  0  0
M  END
>  <n>
163

>  <Activity>
1

>  <cmpd_id>
mbcd0000693

$$$$
mol_0095
  MOE2013           2D

 41 44  0  0  1  0  0  0  0  0999 V2000
    1.9680   -1.1870    0.0000 C   0  0  0  0  0  0  0  0  0  0  0  0
    1.1470   -1.1010    0.0000 C   0  0  0  0  0  0  0  0  0  0  0  0
    0.6620   -1.7680    0.0000 C   0  0  0  0  0  0  0  0  0  0  0  0
    0.9980   -2.5220    0.0000 C   0  0  0  0  0  0  0  0  0  0  0  0
    1.8180   -2.6080    0.0000 C   0  0  0  0  0  0  0  0  0  0  0  0
    2.3030   -1.9410    0.0000 C   0  0  0  0  0  0  0  0  0  0  0  0
   -1.0500   -2.0870    0.0000 C   0  0  0  0  0  0  0  0  0  0  0  0
   -0.4370   -1.5350    0.0000 C   0  0  0  0  0  0  0  0  0  0  0  0
   -0.6080   -0.7280    0.0000 C   0  0  0  0  0  0  0  0  0  0  0  0
   -1.3930   -0.4730    0.0000 C   0  0  0  0  0  0  0  0  0  0  0  0
   -2.0060   -1.0250    0.0000 C   0  0  0  0  0  0  0  0  0  0  0  0
   -1.8350   -1.8320    0.0000 C   0  0  0  0  0  0  0  0  0  0  0  0
   -2.4480   -2.3840    0.0000 F   0  0  0  0  0  0  0  0  0  0  0  0
    0.0050   -0.1760    0.0000 C   0  0  0  0  0  0  0  0  0  0  0  0
    3.3500   -0.1280    0.0000 C   0  0  0  0  0  0  0  0  0  0  0  0
    3.6860    0.6260    0.0000 C   0  0  0  0  0  0  0  0  0  0  0  0
    4.5060    0.7120    0.0000 C   0  0  0  0  0  0  0  0  0  0  0  0
    4.9910    0.0450    0.0000 C   0  0  0  0  0  0  0  0  0  0  0  0
    4.6550   -0.7090    0.0000 C   0  0  0  0  0  0  0  0  0  0  0  0
    3.8350   -0.7950    0.0000 C   0  0  0  0  0  0  0  0  0  0  0  0
   -5.7970    0.6450    0.0000 O   0  0  0  0  0  0  0  0  0  0  0  0
   -5.0830    1.8820    0.0000 O   0  0  0  0  0  0  0  0  0  0  0  0
   -3.6540    1.8820    0.0000 O   0  0  0  0  0  0  0  0  0  0  0  0
   -5.0830    1.0570    0.0000 C   0  0  0  0  0  0  0  0  0  0  0  0
   -4.3680    0.6450    0.0000 C   0  0  0  0  0  0  0  0  0  0  0  0
   -3.6540    1.0570    0.0000 C   0  0  3  0  0  0  0  0  0  0  0  0
   -2.9400    0.6450    0.0000 C   0  0  0  0  0  0  0  0  0  0  0  0
   -2.2250    1.0570    0.0000 C   0  0  3  0  0  0  0  0  0  0  0  0
   -1.5110    0.6450    0.0000 C   0  0  0  0  0  0  0  0  0  0  0  0
   -0.7960    1.0570    0.0000 C   0  0  0  0  0  0  0  0  0  0  0  0
   -0.0820    0.6450    0.0000 N   0  0  0  0  0  0  0  0  0  0  0  0
    0.8120   -0.3470    0.0000 C   0  0  0  0  0  0  0  0  0  0  0  0
    1.2240    0.3670    0.0000 C   0  0  0  0  0  0  0  0  0  0  0  0
    2.0450    0.4540    0.0000 C   0  0  0  0  0  0  0  0  0  0  0  0
    2.5300   -0.2140    0.0000 N   0  0  0  0  0  0  0  0  0  0  0  0
    2.3800    1.2070    0.0000 O   0  0  0  0  0  0  0  0  0  0  0  0
    0.6720    0.9800    0.0000 C   0  0  0  0  0  0  0  0  0  0  0  0
    0.8440    1.7870    0.0000 C   0  0  0  0  0  0  0  0  0  0  0  0
    1.6280    2.0420    0.0000 C   0  0  0  0  0  0  0  0  0  0  0  0
    0.2300    2.3390    0.0000 C   0  0  0  0  0  0  0  0  0  0  0  0
   -2.2250    1.8820    0.0000 O   0  0  0  0  0  0  0  0  0  0  0  0
  1  2  1  0  0  0  0
  1  6  2  0  0  0  0
  2  3  2  0  0  0  0
  2 32  1  0  0  0  0
  3  4  1  0  0  0  0
  4  5  2  0  0  0  0
  5  6  1  0  0  0  0
  7  8  2  0  0  0  0
  7 12  1  0  0  0  0
  8  9  1  0  0  0  0
  9 10  2  0  0  0  0
  9 14  1  0  0  0  0
 10 11  1  0  0  0  0
 11 12  2  0  0  0  0
 12 13  1  0  0  0  0
 14 31  1  0  0  0  0
 14 32  2  0  0  0  0
 15 16  1  0  0  0  0
 15 20  2  0  0  0  0
 15 35  1  0  0  0  0
 16 17  2  0  0  0  0
 17 18  1  0  0  0  0
 18 19  2  0  0  0  0
 19 20  1  0  0  0  0
 21 24  1  0  0  0  0
 22 24  2  0  0  0  0
 23 26  1  0  0  0  0
 24 25  1  0  0  0  0
 25 26  1  0  0  0  0
 26 27  1  0  0  0  0
 27 28  1  0  0  0  0
 28 29  1  0  0  0  0
 28 41  1  0  0  0  0
 29 30  1  0  0  0  0
 30 31  1  0  0  0  0
 31 37  1  0  0  0  0
 32 33  1  0  0  0  0
 33 34  1  0  0  0  0
 33 37  2  0  0  0  0
 34 35  1  0  0  0  0
 34 36  2  0  0  0  0
 37 38  1  0  0  0  0
 38 39  1  0  0  0  0
 38 40  1  0  0  0  0
M  END
>  <n>
95

>  <Activity>
0

>  <cmpd_id>
mbcd0026093

$$$$
mol_0260
  MOE2013           2D

 42 46  0  0  1  0  0  0  0  0999 V2000
    4.1490    2.6430    0.0000 F   0  0  0  0  0  0  0  0  0  0  0  0
    0.5760   -5.5370    0.0000 F   0  0  0  0  0  0  0  0  0  0  0  0
    2.7400   -1.2410    0.0000 O   0  0  0  0  0  0  0  0  0  0  0  0
    4.1490   -4.2990    0.0000 O   0  0  0  0  0  0  0  0  0  0  0  0
    8.0320   -1.2410    0.0000 O   0  0  0  0  0  0  0  0  0  0  0  0
    4.1490   -0.6570    0.0000 N   0  0  0  0  0  0  0  0  0  0  0  0
    4.1490   -1.8240    0.0000 C   0  0  3  0  0  0  0  0  0  0  0  0
    4.7320   -1.2410    0.0000 C   0  0  3  0  0  0  0  0  0  0  0  0
    4.1490   -2.6490    0.0000 C   0  0  0  0  0  0  0  0  0  0  0  0
    3.5650   -1.2410    0.0000 C   0  0  0  0  0  0  0  0  0  0  0  0
    5.5570   -1.2410    0.0000 C   0  0  0  0  0  0  0  0  0  0  0  0
    3.4340   -3.0620    0.0000 C   0  0  0  0  0  0  0  0  0  0  0  0
    4.1490    0.1680    0.0000 C   0  0  0  0  0  0  0  0  0  0  0  0
    3.4340   -3.8870    0.0000 C   0  0  3  0  0  0  0  0  0  0  0  0
    5.9700   -0.5260    0.0000 C   0  0  0  0  0  0  0  0  0  0  0  0
    5.9700   -1.9550    0.0000 C   0  0  0  0  0  0  0  0  0  0  0  0
    3.4340    0.5800    0.0000 C   0  0  0  0  0  0  0  0  0  0  0  0
    4.8630    0.5800    0.0000 C   0  0  0  0  0  0  0  0  0  0  0  0
    2.7200   -4.2990    0.0000 C   0  0  0  0  0  0  0  0  0  0  0  0
    6.7950   -0.5260    0.0000 C   0  0  0  0  0  0  0  0  0  0  0  0
    6.7950   -1.9550    0.0000 C   0  0  0  0  0  0  0  0  0  0  0  0
    7.2070   -1.2410    0.0000 C   0  0  0  0  0  0  0  0  0  0  0  0
    3.4340    1.4050    0.0000 C   0  0  0  0  0  0  0  0  0  0  0  0
    4.8630    1.4050    0.0000 C   0  0  0  0  0  0  0  0  0  0  0  0
    2.7200   -5.1240    0.0000 C   0  0  0  0  0  0  0  0  0  0  0  0
    2.0050   -3.8870    0.0000 C   0  0  0  0  0  0  0  0  0  0  0  0
    4.1490    1.8180    0.0000 C   0  0  0  0  0  0  0  0  0  0  0  0
    2.0050   -5.5370    0.0000 C   0  0  0  0  0  0  0  0  0  0  0  0
    1.2910   -4.2990    0.0000 C   0  0  0  0  0  0  0  0  0  0  0  0
    1.2910   -5.1240    0.0000 C   0  0  0  0  0  0  0  0  0  0  0  0
    8.4450   -0.5260    0.0000 C   0  0  3  0  0  0  0  0  0  0  0  0
    9.2700   -0.5260    0.0000 C   0  0  3  0  0  0  0  0  0  0  0  0
    9.6820    0.1880    0.0000 C   0  0  3  0  0  0  0  0  0  0  0  0
    9.2700    0.9030    0.0000 C   0  0  3  0  0  0  0  0  0  0  0  0
    8.4450    0.9030    0.0000 C   0  0  3  0  0  0  0  0  0  0  0  0
    8.0320    0.1880    0.0000 O   0  0  0  0  0  0  0  0  0  0  0  0
    8.0320    1.6170    0.0000 C   0  0  0  0  0  0  0  0  0  0  0  0
    9.6820    1.6170    0.0000 O   0  0  0  0  0  0  0  0  0  0  0  0
   10.5070    0.1880    0.0000 O   0  0  0  0  0  0  0  0  0  0  0  0
    9.6820   -1.2410    0.0000 O   0  0  0  0  0  0  0  0  0  0  0  0
    7.2070    1.6170    0.0000 O   0  0  0  0  0  0  0  0  0  0  0  0
    8.4450    2.3320    0.0000 O   0  0  0  0  0  0  0  0  0  0  0  0
  1 27  1  0  0  0  0
  2 30  1  0  0  0  0
  3 10  2  0  0  0  0
  4 14  1  0  0  0  0
  5 22  1  0  0  0  0
  5 31  1  0  0  0  0
  6  8  1  0  0  0  0
  6 10  1  0  0  0  0
  6 13  1  0  0  0  0
  7  8  1  0  0  0  0
  7  9  1  0  0  0  0
  7 10  1  0  0  0  0
  8 11  1  0  0  0  0
  9 12  1  0  0  0  0
 11 15  2  0  0  0  0
 11 16  1  0  0  0  0
 12 14  1  0  0  0  0
 13 17  2  0  0  0  0
 13 18  1  0  0  0  0
 14 19  1  0  0  0  0
 15 20  1  0  0  0  0
 16 21  2  0  0  0  0
 17 23  1  0  0  0  0
 18 24  2  0  0  0  0
 19 25  2  0  0  0  0
 19 26  1  0  0  0  0
 20 22  2  0  0  0  0
 21 22  1  0  0  0  0
 23 27  2  0  0  0  0
 24 27  1  0  0  0  0
 25 28  1  0  0  0  0
 26 29  2  0  0  0  0
 28 30  2  0  0  0  0
 29 30  1  0  0  0  0
 31 32  1  0  0  0  0
 31 36  1  0  0  0  0
 32 33  1  0  0  0  0
 32 40  1  0  0  0  0
 33 34  1  0  0  0  0
 33 39  1  0  0  0  0
 34 35  1  0  0  0  0
 34 38  1  0  0  0  0
 35 36  1  0  0  0  0
 35 37  1  0  0  0  0
 37 41  2  0  0  0  0
 37 42  1  0  0  0  0
M  END
>  <n>
260

>  <Activity>
1

>  <cmpd_id>
mbcd0029425

$$$$
mol_0061
  MOE2013           2D

 11 13  0  0  0  0  0  0  0  0999 V2000
    9.4330  -10.5000    0.0000 C   0  0  0  0  0  0  0  0  0  0  0  0
    9.4330  -11.2480    0.0000 C   0  0  0  0  0  0  0  0  0  0  0  0
    9.8820   -9.7100    0.0000 C   0  0  0  0  0  0  0  0  0  0  0  0
   10.1680  -11.6210    0.0000 C   0  0  0  0  0  0  0  0  0  0  0  0
   10.6180  -10.0840    0.0000 C   0  0  0  0  0  0  0  0  0  0  0  0
   10.6180  -10.8310    0.0000 C   0  0  0  0  0  0  0  0  0  0  0  0
    9.1470  -10.0840    0.0000 C   0  0  0  0  0  0  0  0  0  0  0  0
    9.1470  -10.8310    0.0000 C   0  0  0  0  0  0  0  0  0  0  0  0
    8.6980  -11.6210    0.0000 C   0  0  0  0  0  0  0  0  0  0  0  0
    9.8820  -11.2050    0.0000 C   0  0  0  0  0  0  0  0  0  0  0  0
    8.3490  -10.6200    0.0000 N   0  0  0  0  0  0  0  0  0  0  0  0
  1  2  1  0  0  0  0
  1  3  1  0  0  0  0
  2  4  1  0  0  0  0
  2  9  1  0  0  0  0
  3  5  1  0  0  0  0
  3  7  1  0  0  0  0
  4  6  1  0  0  0  0
  5  6  1  0  0  0  0
  6 10  1  0  0  0  0
  7  8  1  0  0  0  0
  8  9  1  0  0  0  0
  8 10  1  0  0  0  0
  8 11  1  0  0  0  0
M  END
>  <n>
61

>  <Activity>
0

>  <cmpd_id>
mbcd0003083

$$$$
mol_0007
  MOE2013           2D

 31 32  0  0  1  0  0  0  0  0999 V2000
    2.8580   -2.4750    0.0000 C   0  0  0  0  0  0  0  0  0  0  0  0
    2.8580   -1.6500    0.0000 C   0  0  0  0  0  0  0  0  0  0  0  0
    2.1430   -1.2380    0.0000 C   0  0  0  0  0  0  0  0  0  0  0  0
    2.5560   -0.5230    0.0000 C   0  0  0  0  0  0  0  0  0  0  0  0
    1.7310   -1.9520    0.0000 C   0  0  0  0  0  0  0  0  0  0  0  0
    1.4290   -0.8250    0.0000 C   0  0  0  0  0  0  0  0  0  0  0  0
    0.7140   -1.2380    0.0000 O   0  0  0  0  0  0  0  0  0  0  0  0
    1.4290    0.0000    0.0000 O   0  0  0  0  0  0  0  0  0  0  0  0
    0.7140    0.4120    0.0000 C   0  0  3  0  0  0  0  0  0  0  0  0
    0.0000    0.0000    0.0000 C   0  0  0  0  0  0  0  0  0  0  0  0
   -0.7140    0.4120    0.0000 C   0  0  3  0  0  0  0  0  0  0  0  0
   -1.4290    0.0000    0.0000 C   0  0  0  0  0  0  0  0  0  0  0  0
   -0.7140    1.2380    0.0000 C   0  0  0  0  0  0  0  0  0  0  0  0
    0.0000    1.6500    0.0000 C   0  0  0  0  0  0  0  0  0  0  0  0
    0.0000    2.4750    0.0000 C   0  0  0  0  0  0  0  0  0  0  0  0
    0.7140    2.8880    0.0000 C   0  0  0  0  0  0  0  0  0  0  0  0
    1.4290    2.4750    0.0000 C   0  0  3  0  0  0  0  0  0  0  0  0
    2.1430    2.8880    0.0000 C   0  0  0  0  0  0  0  0  0  0  0  0
    1.4290    1.6500    0.0000 C   0  0  3  0  0  0  0  0  0  0  0  0
    2.1430    1.2380    0.0000 C   0  0  0  0  0  0  0  0  0  0  0  0
    2.8580    1.6500    0.0000 C   0  0  0  0  0  0  0  0  0  0  0  0
    3.5720    1.2380    0.0000 C   0  0  3  0  0  0  0  0  0  0  0  0
    3.5720    0.4120    0.0000 O   0  0  0  0  0  0  0  0  0  0  0  0
    4.2870    1.6500    0.0000 C   0  0  0  0  0  0  0  0  0  0  0  0
    5.0010    1.2380    0.0000 C   0  0  3  0  0  0  0  0  0  0  0  0
    5.0010    0.4120    0.0000 O   0  0  0  0  0  0  0  0  0  0  0  0
    5.7160    1.6500    0.0000 C   0  0  0  0  0  0  0  0  0  0  0  0
    6.4300    1.2380    0.0000 C   0  0  0  0  0  0  0  0  0  0  0  0
    7.1450    1.6500    0.0000 O   0  0  0  0  0  0  0  0  0  0  0  0
    6.4300    0.4120    0.0000 O   0  0  0  0  0  0  0  0  0  0  0  0
    0.7140    1.2380    0.0000 C   0  0  3  0  0  0  0  0  0  0  0  0
  1  2  1  0  0  0  0
  2  3  1  0  0  0  0
  3  4  1  0  0  0  0
  3  5  1  0  0  0  0
  3  6  1  0  0  0  0
  6  7  2  0  0  0  0
  6  8  1  0  0  0  0
  8  9  1  0  0  0  0
  9 10  1  0  0  0  0
  9 31  1  0  0  0  0
 10 11  1  0  0  0  0
 11 12  1  0  0  0  0
 11 13  1  0  0  0  0
 13 14  2  0  0  0  0
 14 15  1  0  0  0  0
 14 31  1  0  0  0  0
 15 16  2  0  0  0  0
 16 17  1  0  0  0  0
 17 18  1  0  0  0  0
 17 19  1  0  0  0  0
 19 20  1  0  0  0  0
 19 31  1  0  0  0  0
 20 21  1  0  0  0  0
 21 22  1  0  0  0  0
 22 23  1  0  0  0  0
 22 24  1  0  0  0  0
 24 25  1  0  0  0  0
 25 26  1  0  0  0  0
 25 27  1  0  0  0  0
 27 28  1  0  0  0  0
 28 29  1  0  0  0  0
 28 30  2  0  0  0  0
M  END
>  <n>
7

>  <Activity>
0

>  <cmpd_id>
mbcd0000772

$$$$
mol_0004
  MOE2013           2D

 30 31  0  0  1  0  0  0  0  0999 V2000
    2.8580   -2.4750    0.0000 C   0  0  0  0  0  0  0  0  0  0  0  0
    2.1430   -2.0620    0.0000 C   0  0  0  0  0  0  0  0  0  0  0  0
    2.1430   -1.2380    0.0000 C   0  0  3  0  0  0  0  0  0  0  0  0
    2.8580   -0.8250    0.0000 C   0  0  0  0  0  0  0  0  0  0  0  0
    1.4290   -0.8250    0.0000 C   0  0  0  0  0  0  0  0  0  0  0  0
    0.7140   -1.2380    0.0000 O   0  0  0  0  0  0  0  0  0  0  0  0
    1.4290    0.0000    0.0000 O   0  0  0  0  0  0  0  0  0  0  0  0
    0.7140    0.4120    0.0000 C   0  0  3  0  0  0  0  0  0  0  0  0
    0.0000    0.0000    0.0000 C   0  0  0  0  0  0  0  0  0  0  0  0
   -0.7140    0.4120    0.0000 C   0  0  3  0  0  0  0  0  0  0  0  0
   -1.4290    0.0000    0.0000 C   0  0  0  0  0  0  0  0  0  0  0  0
   -0.7140    1.2380    0.0000 C   0  0  0  0  0  0  0  0  0  0  0  0
    0.0000    1.6500    0.0000 C   0  0  0  0  0  0  0  0  0  0  0  0
    0.0000    2.4750    0.0000 C   0  0  0  0  0  0  0  0  0  0  0  0
    0.7140    2.8880    0.0000 C   0  0  0  0  0  0  0  0  0  0  0  0
    1.4290    2.4750    0.0000 C   0  0  3  0  0  0  0  0  0  0  0  0
    2.1430    2.8880    0.0000 C   0  0  0  0  0  0  0  0  0  0  0  0
    1.4290    1.6500    0.0000 C   0  0  3  0  0  0  0  0  0  0  0  0
    2.1430    1.2380    0.0000 C   0  0  0  0  0  0  0  0  0  0  0  0
    2.8580    1.6500    0.0000 C   0  0  0  0  0  0  0  0  0  0  0  0
    3.5720    1.2380    0.0000 C   0  0  3  0  0  0  0  0  0  0  0  0
    3.5720    0.4120    0.0000 O   0  0  0  0  0  0  0  0  0  0  0  0
    4.2870    1.6500    0.0000 C   0  0  0  0  0  0  0  0  0  0  0  0
    5.0010    1.2380    0.0000 C   0  0  3  0  0  0  0  0  0  0  0  0
    5.0010    0.4120    0.0000 O   0  0  0  0  0  0  0  0  0  0  0  0
    5.7160    1.6500    0.0000 C   0  0  0  0  0  0  0  0  0  0  0  0
    6.4300    1.2380    0.0000 C   0  0  0  0  0  0  0  0  0  0  0  0
    7.1450    1.6500    0.0000 O   0  0  0  0  0  0  0  0  0  0  0  0
    6.4300    0.4120    0.0000 O   0  0  0  0  0  0  0  0  0  0  0  0
    0.7140    1.2380    0.0000 C   0  0  3  0  0  0  0  0  0  0  0  0
  1  2  1  0  0  0  0
  2  3  1  0  0  0  0
  3  4  1  0  0  0  0
  3  5  1  0  0  0  0
  5  6  2  0  0  0  0
  5  7  1  0  0  0  0
  7  8  1  0  0  0  0
  8  9  1  0  0  0  0
  8 30  1  0  0  0  0
  9 10  1  0  0  0  0
 10 11  1  0  0  0  0
 10 12  1  0  0  0  0
 12 13  2  0  0  0  0
 13 14  1  0  0  0  0
 13 30  1  0  0  0  0
 14 15  2  0  0  0  0
 15 16  1  0  0  0  0
 16 17  1  0  0  0  0
 16 18  1  0  0  0  0
 18 19  1  0  0  0  0
 18 30  1  0  0  0  0
 19 20  1  0  0  0  0
 20 21  1  0  0  0  0
 21 22  1  0  0  0  0
 21 23  1  0  0  0  0
 23 24  1  0  0  0  0
 24 25  1  0  0  0  0
 24 26  1  0  0  0  0
 26 27  1  0  0  0  0
 27 28  1  0  0  0  0
 27 29  2  0  0  0  0
M  END
>  <n>
4

>  <Activity>
0

>  <cmpd_id>
mbcd0000542

$$$$
mol_0211
  MOE2013           2D

 30 31  0  0  1  0  0  0  0  0999 V2000
   -1.7710   -2.8120    0.0000 C   0  0  3  0  0  0  0  0  0  0  0  0
   -1.0560   -3.2240    0.0000 C   0  0  0  0  0  0  0  0  0  0  0  0
   -0.3420   -2.8120    0.0000 C   0  0  3  0  0  0  0  0  0  0  0  0
   -1.7710   -1.9870    0.0000 C   0  0  0  0  0  0  0  0  0  0  0  0
   -1.0560   -1.5740    0.0000 C   0  0  0  0  0  0  0  0  0  0  0  0
   -0.3420   -1.9870    0.0000 C   0  0  3  0  0  0  0  0  0  0  0  0
    0.3730   -1.5740    0.0000 C   0  0  3  0  0  0  0  0  0  0  0  0
    0.3730   -0.7490    0.0000 C   0  0  3  0  0  0  0  0  0  0  0  0
   -0.3420   -0.3370    0.0000 C   0  0  0  0  0  0  0  0  0  0  0  0
   -1.0560   -0.7490    0.0000 C   0  0  0  0  0  0  0  0  0  0  0  0
    0.3730   -3.2240    0.0000 O   0  0  0  0  0  0  0  0  0  0  0  0
    0.3730   -4.0490    0.0000 C   0  0  0  0  0  0  0  0  0  0  0  0
    1.0870   -4.4620    0.0000 C   0  0  3  0  0  0  0  0  0  0  0  0
   -0.3420   -4.4620    0.0000 O   0  0  0  0  0  0  0  0  0  0  0  0
    1.0870   -5.2870    0.0000 C   0  0  0  0  0  0  0  0  0  0  0  0
    1.8020   -4.0490    0.0000 C   0  0  0  0  0  0  0  0  0  0  0  0
    1.8020   -5.6990    0.0000 C   0  0  0  0  0  0  0  0  0  0  0  0
    1.0870   -0.3370    0.0000 C   0  0  0  0  0  0  0  0  0  0  0  0
   -2.4850   -3.2240    0.0000 O   0  0  0  0  0  0  0  0  0  0  0  0
    1.0870   -1.9870    0.0000 C   0  0  0  0  0  0  0  0  0  0  0  0
    1.8020   -1.5740    0.0000 C   0  0  0  0  0  0  0  0  0  0  0  0
    2.5160   -1.9870    0.0000 C   0  0  3  0  0  0  0  0  0  0  0  0
    3.2310   -1.5740    0.0000 C   0  0  0  0  0  0  0  0  0  0  0  0
    2.5160   -2.8120    0.0000 O   0  0  0  0  0  0  0  0  0  0  0  0
    3.9450   -1.9870    0.0000 C   0  0  3  0  0  0  0  0  0  0  0  0
    4.6600   -1.5740    0.0000 C   0  0  0  0  0  0  0  0  0  0  0  0
    3.9450   -2.8120    0.0000 O   0  0  0  0  0  0  0  0  0  0  0  0
    5.3740   -1.9870    0.0000 C   0  0  0  0  0  0  0  0  0  0  0  0
    6.0890   -1.5740    0.0000 O   0  0  0  0  0  0  0  0  0  0  0  0
    5.3740   -2.8120    0.0000 O   0  0  0  0  0  0  0  0  0  0  0  0
  1  2  1  0  0  0  0
  1  4  1  0  0  0  0
  1 19  1  0  0  0  0
  2  3  1  0  0  0  0
  3  6  1  0  0  0  0
  3 11  1  0  0  0  0
  4  5  2  0  0  0  0
  5  6  1  0  0  0  0
  5 10  1  0  0  0  0
  6  7  1  0  0  0  0
  7  8  1  0  0  0  0
  7 20  1  0  0  0  0
  8  9  1  0  0  0  0
  8 18  1  0  0  0  0
  9 10  2  0  0  0  0
 11 12  1  0  0  0  0
 12 13  1  0  0  0  0
 12 14  2  0  0  0  0
 13 15  1  0  0  0  0
 13 16  1  0  0  0  0
 15 17  1  0  0  0  0
 20 21  1  0  0  0  0
 21 22  1  0  0  0  0
 22 23  1  0  0  0  0
 22 24  1  0  0  0  0
 23 25  1  0  0  0  0
 25 26  1  0  0  0  0
 25 27  1  0  0  0  0
 26 28  1  0  0  0  0
 28 29  1  0  0  0  0
 28 30  2  0  0  0  0
M  END
>  <n>
211

>  <Activity>
1

>  <cmpd_id>
mbcd0003126

$$$$
mol_0129
  MOE2013           2D

 56 59  0  0  1  0  0  0  0  0999 V2000
   -3.5120   -2.9700    0.0000 O   0  0  0  0  0  0  0  0  0  0  0  0
   -3.2000   -3.7340    0.0000 C   0  0  0  0  0  0  0  0  0  0  0  0
   -3.8130   -4.2860    0.0000 C   0  0  3  0  0  0  0  0  0  0  0  0
   -4.5270   -3.8730    0.0000 N   0  0  0  0  0  0  0  0  0  0  0  0
   -4.3560   -3.0660    0.0000 C   0  0  0  0  0  0  0  0  0  0  0  0
   -4.7730   -2.2660    0.0000 C   0  0  3  0  0  0  0  0  0  0  0  0
   -4.3600   -1.5510    0.0000 N   0  0  0  0  0  0  0  0  0  0  0  0
   -4.7730   -0.8370    0.0000 C   0  0  0  0  0  0  0  0  0  0  0  0
   -4.3600   -0.1220    0.0000 C   0  0  3  0  0  0  0  0  0  0  0  0
   -3.5350   -0.1220    0.0000 N   0  0  0  0  0  0  0  0  0  0  0  0
   -3.1230   -0.8370    0.0000 C   0  0  0  0  0  0  0  0  0  0  0  0
   -2.2980   -0.8370    0.0000 C   0  0  3  0  0  0  0  0  0  0  0  0
   -1.8850   -1.5510    0.0000 N   0  0  0  0  0  0  0  0  0  0  0  0
   -2.2980   -2.2660    0.0000 C   0  0  0  0  0  0  0  0  0  0  0  0
   -1.8850   -2.9800    0.0000 C   0  0  3  0  0  0  0  0  0  0  0  0
   -2.2980   -3.6950    0.0000 N   0  0  0  0  0  0  0  0  0  0  0  0
   -1.7460   -4.3080    0.0000 C   0  0  0  0  0  0  0  0  0  0  0  0
   -0.9920   -3.9720    0.0000 C   0  0  3  0  0  0  0  0  0  0  0  0
   -1.0780   -3.1520    0.0000 C   0  0  0  0  0  0  0  0  0  0  0  0
   -0.2780   -4.3850    0.0000 O   0  0  0  0  0  0  0  0  0  0  0  0
    0.4370   -3.9720    0.0000 C   0  0  0  0  0  0  0  0  0  0  0  0
    1.1510   -4.3850    0.0000 C   0  0  3  0  0  0  0  0  0  0  0  0
    1.1510   -5.2100    0.0000 N   0  0  0  0  0  0  0  0  0  0  0  0
    1.8660   -3.9720    0.0000 C   0  0  0  0  0  0  0  0  0  0  0  0
    2.5800   -4.3850    0.0000 C   0  0  0  0  0  0  0  0  0  0  0  0
    3.2950   -3.9720    0.0000 C   0  0  0  0  0  0  0  0  0  0  0  0
    4.0090   -4.3850    0.0000 N   0  0  0  0  0  0  0  0  0  0  0  0
    4.7240   -3.9720    0.0000 C   0  0  0  0  0  0  0  0  0  0  0  0
    5.4380   -4.3850    0.0000 N   0  0  0  0  0  0  0  0  0  0  0  0
    4.7240   -3.1470    0.0000 N   0  0  0  0  0  0  0  0  0  0  0  0
    0.4370   -3.1470    0.0000 O   0  0  0  0  0  0  0  0  0  0  0  0
   -3.1230   -2.2660    0.0000 O   0  0  0  0  0  0  0  0  0  0  0  0
   -1.8850   -0.1220    0.0000 C   0  0  0  0  0  0  0  0  0  0  0  0
   -1.0600   -0.1220    0.0000 C   0  0  0  0  0  0  0  0  0  0  0  0
   -2.2980    0.5920    0.0000 C   0  0  0  0  0  0  0  0  0  0  0  0
   -3.5350   -1.5510    0.0000 O   0  0  0  0  0  0  0  0  0  0  0  0
   -4.7730    0.5920    0.0000 C   0  0  0  0  0  0  0  0  0  0  0  0
   -4.3600    1.3070    0.0000 C   0  0  0  0  0  0  0  0  0  0  0  0
   -4.7730    2.0210    0.0000 C   0  0  0  0  0  0  0  0  0  0  0  0
   -3.5350    1.3070    0.0000 C   0  0  0  0  0  0  0  0  0  0  0  0
   -5.5980   -0.8370    0.0000 O   0  0  0  0  0  0  0  0  0  0  0  0
   -5.5980   -2.2480    0.0000 C   0  0  0  0  0  0  0  0  0  0  0  0
   -6.0250   -2.9530    0.0000 C   0  0  0  0  0  0  0  0  0  0  0  0
   -6.8480   -3.0220    0.0000 C   0  0  0  0  0  0  0  0  0  0  0  0
   -7.0370   -3.8250    0.0000 C   0  0  0  0  0  0  0  0  0  0  0  0
   -6.3310   -4.2520    0.0000 N   0  0  0  0  0  0  0  0  0  0  0  0
   -5.7060   -3.7140    0.0000 C   0  0  0  0  0  0  0  0  0  0  0  0
   -7.8270   -4.0620    0.0000 C   0  0  0  0  0  0  0  0  0  0  0  0
   -8.4280   -3.4970    0.0000 C   0  0  0  0  0  0  0  0  0  0  0  0
   -8.2380   -2.6940    0.0000 C   0  0  0  0  0  0  0  0  0  0  0  0
   -7.4490   -2.4560    0.0000 C   0  0  0  0  0  0  0  0  0  0  0  0
   -3.6130   -2.7080    0.0000 O   0  0  0  0  0  0  0  0  0  0  0  0
   -3.7260   -5.1060    0.0000 C   0  0  0  0  0  0  0  0  0  0  0  0
   -4.3940   -5.5910    0.0000 C   0  0  0  0  0  0  0  0  0  0  0  0
   -4.3080   -6.4120    0.0000 O   0  0  0  0  0  0  0  0  0  0  0  0
   -5.1480   -5.2560    0.0000 O   0  0  0  0  0  0  0  0  0  0  0  0
  1  2  2  0  0  0  0
  2  3  1  0  0  0  0
  2 16  1  0  0  0  0
  3  4  1  0  0  0  0
  3 53  1  0  0  0  0
  4  5  1  0  0  0  0
  5  6  1  0  0  0  0
  5 52  2  0  0  0  0
  6  7  1  0  0  0  0
  6 42  1  0  0  0  0
  7  8  1  0  0  0  0
  8  9  1  0  0  0  0
  8 41  2  0  0  0  0
  9 10  1  0  0  0  0
  9 37  1  0  0  0  0
 10 11  1  0  0  0  0
 11 12  1  0  0  0  0
 11 36  2  0  0  0  0
 12 13  1  0  0  0  0
 12 33  1  0  0  0  0
 13 14  1  0  0  0  0
 14 15  1  0  0  0  0
 14 32  2  0  0  0  0
 15 16  1  0  0  0  0
 15 19  1  0  0  0  0
 16 17  1  0  0  0  0
 17 18  1  0  0  0  0
 18 19  1  0  0  0  0
 18 20  1  0  0  0  0
 20 21  1  0  0  0  0
 21 22  1  0  0  0  0
 21 31  2  0  0  0  0
 22 23  1  0  0  0  0
 22 24  1  0  0  0  0
 24 25  1  0  0  0  0
 25 26  1  0  0  0  0
 26 27  1  0  0  0  0
 27 28  1  0  0  0  0
 28 29  1  0  0  0  0
 28 30  2  0  0  0  0
 33 34  1  0  0  0  0
 33 35  1  0  0  0  0
 37 38  1  0  0  0  0
 38 39  1  0  0  0  0
 38 40  1  0  0  0  0
 42 43  1  0  0  0  0
 43 44  1  0  0  0  0
 43 47  2  0  0  0  0
 44 45  1  0  0  0  0
 44 51  2  0  0  0  0
 45 46  1  0  0  0  0
 45 48  2  0  0  0  0
 46 47  1  0  0  0  0
 48 49  1  0  0  0  0
 49 50  2  0  0  0  0
 50 51  1  0  0  0  0
 53 54  1  0  0  0  0
 54 55  1  0  0  0  0
 54 56  2  0  0  0  0
M  END
>  <n>
129

>  <Activity>
0

>  <cmpd_id>
mbcd0031276

$$$$
mol_0056
  MOE2013           2D

 19 20  0  0  1  0  0  0  0  0999 V2000
   -1.0200    0.5340    0.0000 C   0  0  0  0  0  0  0  0  0  0  0  0
   -1.7340    0.9470    0.0000 C   0  0  0  0  0  0  0  0  0  0  0  0
   -2.4490    0.5340    0.0000 C   0  0  0  0  0  0  0  0  0  0  0  0
   -2.4490   -0.2910    0.0000 C   0  0  0  0  0  0  0  0  0  0  0  0
   -1.7340   -0.7030    0.0000 C   0  0  0  0  0  0  0  0  0  0  0  0
   -1.0200   -0.2910    0.0000 C   0  0  0  0  0  0  0  0  0  0  0  0
   -1.7340   -1.5280    0.0000 C   0  0  3  0  0  0  0  0  0  0  0  0
   -2.4490   -1.9410    0.0000 C   0  0  0  0  0  0  0  0  0  0  0  0
   -1.0200   -1.9410    0.0000 O   0  0  0  0  0  0  0  0  0  0  0  0
   -1.0200   -2.7660    0.0000 C   0  0  0  0  0  0  0  0  0  0  0  0
   -0.3060   -3.1780    0.0000 C   0  0  0  0  0  0  0  0  0  0  0  0
   -0.3060   -4.0030    0.0000 C   0  0  0  0  0  0  0  0  0  0  0  0
   -1.0200   -4.4160    0.0000 C   0  0  0  0  0  0  0  0  0  0  0  0
   -1.7340   -4.0030    0.0000 C   0  0  0  0  0  0  0  0  0  0  0  0
   -1.7340   -3.1780    0.0000 C   0  0  0  0  0  0  0  0  0  0  0  0
    0.4090   -2.7660    0.0000 C   0  0  0  0  0  0  0  0  0  0  0  0
   -3.1630   -1.5280    0.0000 C   0  0  0  0  0  0  0  0  0  0  0  0
   -3.8780   -1.9410    0.0000 N   0  0  0  0  0  0  0  0  0  0  0  0
   -4.5920   -1.5280    0.0000 C   0  0  0  0  0  0  0  0  0  0  0  0
  1  2  1  0  0  0  0
  1  6  2  0  0  0  0
  2  3  2  0  0  0  0
  3  4  1  0  0  0  0
  4  5  2  0  0  0  0
  5  6  1  0  0  0  0
  5  7  1  0  0  0  0
  7  8  1  0  0  0  0
  7  9  1  0  0  0  0
  8 17  1  0  0  0  0
  9 10  1  0  0  0  0
 10 11  1  0  0  0  0
 10 15  2  0  0  0  0
 11 12  2  0  0  0  0
 11 16  1  0  0  0  0
 12 13  1  0  0  0  0
 13 14  2  0  0  0  0
 14 15  1  0  0  0  0
 17 18  1  0  0  0  0
 18 19  1  0  0  0  0
M  END
>  <n>
56

>  <Activity>
0

>  <cmpd_id>
mbcd0003056

$$$$
mol_0031
  MOE2013           2D

 48 53  0  0  1  0  0  0  0  0999 V2000
    7.8310  -18.4780    0.0000 C   0  0  0  0  0  0  0  0  0  0  0  0
    7.1160  -18.8900    0.0000 C   0  0  0  0  0  0  0  0  0  0  0  0
    7.1160  -19.7150    0.0000 C   0  0  0  0  0  0  0  0  0  0  0  0
    7.8310  -20.1280    0.0000 N   0  0  0  0  0  0  0  0  0  0  0  0
    8.5450  -18.8900    0.0000 C   0  0  0  0  0  0  0  0  0  0  0  0
    8.5450  -19.7150    0.0000 C   0  0  0  0  0  0  0  0  0  0  0  0
    9.2600  -20.1280    0.0000 C   0  0  0  0  0  0  0  0  0  0  0  0
    9.9740  -19.7150    0.0000 C   0  0  0  0  0  0  0  0  0  0  0  0
    9.9740  -18.8900    0.0000 C   0  0  0  0  0  0  0  0  0  0  0  0
    9.2600  -18.4780    0.0000 C   0  0  0  0  0  0  0  0  0  0  0  0
    6.4020  -20.1280    0.0000 C   0  0  0  0  0  0  0  0  0  0  0  0
    6.4020  -20.9530    0.0000 C   0  0  0  0  0  0  0  0  0  0  0  0
    5.6870  -21.3650    0.0000 C   0  0  0  0  0  0  0  0  0  0  0  0
    4.9730  -20.9530    0.0000 C   0  0  0  0  0  0  0  0  0  0  0  0
    5.6870  -19.7150    0.0000 C   0  0  0  0  0  0  0  0  0  0  0  0
    4.9730  -20.1280    0.0000 C   0  0  0  0  0  0  0  0  0  0  0  0
    6.4020  -18.4780    0.0000 C   0  0  0  0  0  0  0  0  0  0  0  0
    6.4020  -17.6530    0.0000 O   0  0  0  0  0  0  0  0  0  0  0  0
    7.1160  -21.3650    0.0000 C   0  0  0  0  0  0  0  0  0  0  0  0
    7.1160  -22.1900    0.0000 O   0  0  0  0  0  0  0  0  0  0  0  0
    8.5450  -21.3650    0.0000 C   0  0  0  0  0  0  0  0  0  0  0  0
    9.2600  -20.9530    0.0000 C   0  0  0  0  0  0  0  0  0  0  0  0
    9.9740  -21.3650    0.0000 C   0  0  0  0  0  0  0  0  0  0  0  0
    9.9740  -22.1900    0.0000 C   0  0  0  0  0  0  0  0  0  0  0  0
    9.2600  -22.6030    0.0000 C   0  0  0  0  0  0  0  0  0  0  0  0
    8.5450  -22.1900    0.0000 C   0  0  0  0  0  0  0  0  0  0  0  0
   10.6890  -22.6030    0.0000 C   0  0  0  0  0  0  0  0  0  0  0  0
   11.4030  -22.1900    0.0000 C   0  0  0  0  0  0  0  0  0  0  0  0
   12.1180  -22.6030    0.0000 N   0  0  3  0  0  0  0  0  0  0  0  0
   12.8320  -22.1900    0.0000 C   0  0  0  0  0  0  0  0  0  0  0  0
   12.8320  -23.8400    0.0000 C   0  0  0  0  0  0  0  0  0  0  0  0
   12.1180  -23.4280    0.0000 C   0  0  0  0  0  0  0  0  0  0  0  0
   13.5460  -23.4280    0.0000 C   0  0  0  0  0  0  0  0  0  0  0  0
   13.5460  -22.6030    0.0000 C   0  0  0  0  0  0  0  0  0  0  0  0
   14.2610  -22.1900    0.0000 C   0  0  0  0  0  0  0  0  0  0  0  0
   14.9760  -22.6030    0.0000 C   0  0  0  0  0  0  0  0  0  0  0  0
   14.9760  -23.4280    0.0000 C   0  0  0  0  0  0  0  0  0  0  0  0
   14.2610  -23.8400    0.0000 C   0  0  0  0  0  0  0  0  0  0  0  0
   15.6900  -22.1900    0.0000 O   0  0  0  0  0  0  0  0  0  0  0  0
   16.4040  -22.6030    0.0000 C   0  0  0  0  0  0  0  0  0  0  0  0
   15.6900  -23.8400    0.0000 O   0  0  0  0  0  0  0  0  0  0  0  0
   16.4040  -23.4280    0.0000 C   0  0  0  0  0  0  0  0  0  0  0  0
    4.2580  -19.7150    0.0000 O   0  0  0  0  0  0  0  0  0  0  0  0
    4.2580  -18.8900    0.0000 C   0  0  0  0  0  0  0  0  0  0  0  0
    4.2580  -21.3650    0.0000 O   0  0  0  0  0  0  0  0  0  0  0  0
    4.2580  -22.1900    0.0000 C   0  0  0  0  0  0  0  0  0  0  0  0
    5.6870  -18.8900    0.0000 N   0  0  0  0  0  0  0  0  0  0  0  0
    7.8310  -20.9530    0.0000 N   0  0  0  0  0  0  0  0  0  0  0  0
  1  2  2  0  0  0  0
  1  5  1  0  0  0  0
  2  3  1  0  0  0  0
  2 17  1  0  0  0  0
  3  4  2  0  0  0  0
  4  6  1  0  0  0  0
  5  6  1  0  0  0  0
  5 10  2  0  0  0  0
  6  7  2  0  0  0  0
  7  8  1  0  0  0  0
  8  9  2  0  0  0  0
  9 10  1  0  0  0  0
 11 12  1  0  0  0  0
 11 15  2  0  0  0  0
 12 13  2  0  0  0  0
 12 19  1  0  0  0  0
 13 14  1  0  0  0  0
 14 16  2  0  0  0  0
 14 45  1  0  0  0  0
 15 16  1  0  0  0  0
 15 47  1  0  0  0  0
 16 43  1  0  0  0  0
 17 18  2  0  0  0  0
 17 47  1  0  0  0  0
 19 20  2  0  0  0  0
 19 48  1  0  0  0  0
 21 22  1  0  0  0  0
 21 26  2  0  0  0  0
 21 48  1  0  0  0  0
 22 23  2  0  0  0  0
 23 24  1  0  0  0  0
 24 25  2  0  0  0  0
 24 27  1  0  0  0  0
 25 26  1  0  0  0  0
 27 28  1  0  0  0  0
 28 29  1  0  0  0  0
 29 30  1  0  0  0  0
 29 32  1  0  0  0  0
 30 34  1  0  0  0  0
 31 32  1  0  0  0  0
 31 33  1  0  0  0  0
 33 34  1  0  0  0  0
 33 38  2  0  0  0  0
 34 35  2  0  0  0  0
 35 36  1  0  0  0  0
 36 37  2  0  0  0  0
 36 39  1  0  0  0  0
 37 38  1  0  0  0  0
 37 41  1  0  0  0  0
 39 40  1  0  0  0  0
 41 42  1  0  0  0  0
 43 44  1  0  0  0  0
 45 46  1  0  0  0  0
M  END
>  <n>
31

>  <Activity>
0

>  <cmpd_id>
mbcd0002436

$$$$
mol_0071
  MOE2013           2D

 21 22  0  0  0  0  0  0  0  0999 V2000
   -0.3480   -1.2360    0.0000 C   0  0  0  0  0  0  0  0  0  0  0  0
   -0.3480   -2.0610    0.0000 N   0  0  0  0  0  0  0  0  0  0  0  0
   -1.0620   -2.4740    0.0000 C   0  0  0  0  0  0  0  0  0  0  0  0
   -1.0620   -3.2990    0.0000 N   0  0  0  0  0  0  0  0  0  0  0  0
   -1.7760   -2.0610    0.0000 N   0  0  0  0  0  0  0  0  0  0  0  0
   -1.7760   -1.2360    0.0000 C   0  0  0  0  0  0  0  0  0  0  0  0
   -2.4910   -0.8240    0.0000 N   0  0  0  0  0  0  0  0  0  0  0  0
   -1.0620   -0.8240    0.0000 C   0  0  0  0  0  0  0  0  0  0  0  0
   -1.0620    0.0010    0.0000 C   0  0  0  0  0  0  0  0  0  0  0  0
   -0.3480    0.4140    0.0000 C   0  0  0  0  0  0  0  0  0  0  0  0
   -0.3480    1.2390    0.0000 C   0  0  0  0  0  0  0  0  0  0  0  0
    0.3670    1.6510    0.0000 C   0  0  0  0  0  0  0  0  0  0  0  0
    0.3670    2.4760    0.0000 O   0  0  0  0  0  0  0  0  0  0  0  0
    1.0810    2.8890    0.0000 C   0  0  0  0  0  0  0  0  0  0  0  0
    1.0810    1.2390    0.0000 C   0  0  0  0  0  0  0  0  0  0  0  0
    1.7960    1.6510    0.0000 O   0  0  0  0  0  0  0  0  0  0  0  0
    1.7960    2.4760    0.0000 C   0  0  0  0  0  0  0  0  0  0  0  0
    1.0810    0.4140    0.0000 C   0  0  0  0  0  0  0  0  0  0  0  0
    1.7960    0.0010    0.0000 O   0  0  0  0  0  0  0  0  0  0  0  0
    1.7960   -0.8240    0.0000 C   0  0  0  0  0  0  0  0  0  0  0  0
    0.3670    0.0010    0.0000 C   0  0  0  0  0  0  0  0  0  0  0  0
  1  2  1  0  0  0  0
  1  8  2  0  0  0  0
  2  3  2  0  0  0  0
  3  4  1  0  0  0  0
  3  5  1  0  0  0  0
  5  6  2  0  0  0  0
  6  7  1  0  0  0  0
  6  8  1  0  0  0  0
  8  9  1  0  0  0  0
  9 10  1  0  0  0  0
 10 11  1  0  0  0  0
 10 21  2  0  0  0  0
 11 12  2  0  0  0  0
 12 13  1  0  0  0  0
 12 15  1  0  0  0  0
 13 14  1  0  0  0  0
 15 16  1  0  0  0  0
 15 18  2  0  0  0  0
 16 17  1  0  0  0  0
 18 19  1  0  0  0  0
 18 21  1  0  0  0  0
 19 20  1  0  0  0  0
M  END
>  <n>
71

>  <Activity>
0

>  <cmpd_id>
mbcd0003115

$$$$
mol_0027
  MOE2013           2D

 48 53  0  0  1  0  0  0  0  0999 V2000
   10.0540   -8.7220    0.0000 C   0  0  0  0  0  0  0  0  0  0  0  0
   10.7680   -9.1340    0.0000 C   0  0  0  0  0  0  0  0  0  0  0  0
    9.3390   -9.1340    0.0000 C   0  0  0  0  0  0  0  0  0  0  0  0
   11.4820  -10.3720    0.0000 C   0  0  0  0  0  0  0  0  0  0  0  0
   12.1970   -9.9590    0.0000 C   0  0  0  0  0  0  0  0  0  0  0  0
   10.7680   -9.9590    0.0000 N   0  0  0  0  0  0  0  0  0  0  0  0
   10.0540   -7.8970    0.0000 C   0  0  0  0  0  0  0  0  0  0  0  0
   11.4820   -8.7220    0.0000 C   0  0  0  0  0  0  0  0  0  0  0  0
    2.9090  -10.3720    0.0000 C   0  0  0  0  0  0  0  0  0  0  0  0
   12.9120   -8.7220    0.0000 N   0  0  0  0  0  0  0  0  0  0  0  0
    8.6250   -8.7220    0.0000 N   0  0  0  0  0  0  0  0  0  0  0  0
    2.9090  -11.1970    0.0000 C   0  0  0  0  0  0  0  0  0  0  0  0
    4.3380  -10.3720    0.0000 N   0  0  3  0  0  0  0  0  0  0  0  0
   10.7680   -7.4840    0.0000 C   0  0  0  0  0  0  0  0  0  0  0  0
   11.4820   -7.8970    0.0000 C   0  0  0  0  0  0  0  0  0  0  0  0
   12.9120  -10.3720    0.0000 C   0  0  0  0  0  0  0  0  0  0  0  0
    2.1940   -9.9590    0.0000 C   0  0  0  0  0  0  0  0  0  0  0  0
    1.4800  -10.3720    0.0000 C   0  0  0  0  0  0  0  0  0  0  0  0
    1.4800  -11.1970    0.0000 C   0  0  0  0  0  0  0  0  0  0  0  0
    2.1940  -11.6090    0.0000 C   0  0  0  0  0  0  0  0  0  0  0  0
   12.1970   -9.1340    0.0000 C   0  0  0  0  0  0  0  0  0  0  0  0
    3.6230   -9.9590    0.0000 C   0  0  0  0  0  0  0  0  0  0  0  0
   13.6260   -9.9590    0.0000 C   0  0  0  0  0  0  0  0  0  0  0  0
    9.3390   -9.9590    0.0000 O   0  0  0  0  0  0  0  0  0  0  0  0
   11.4820  -11.1970    0.0000 O   0  0  0  0  0  0  0  0  0  0  0  0
   13.6260   -9.1340    0.0000 C   0  0  0  0  0  0  0  0  0  0  0  0
    3.6230  -11.6090    0.0000 C   0  0  0  0  0  0  0  0  0  0  0  0
    7.9100   -9.1340    0.0000 C   0  0  0  0  0  0  0  0  0  0  0  0
    4.3380  -11.1970    0.0000 C   0  0  0  0  0  0  0  0  0  0  0  0
    5.0520   -9.9590    0.0000 C   0  0  0  0  0  0  0  0  0  0  0  0
    6.4810   -9.9590    0.0000 C   0  0  0  0  0  0  0  0  0  0  0  0
   10.7680   -6.6590    0.0000 O   0  0  0  0  0  0  0  0  0  0  0  0
   12.1970   -7.4840    0.0000 O   0  0  0  0  0  0  0  0  0  0  0  0
    0.7650  -11.6090    0.0000 O   0  0  0  0  0  0  0  0  0  0  0  0
    0.7650   -9.9590    0.0000 O   0  0  0  0  0  0  0  0  0  0  0  0
    5.7670  -10.3720    0.0000 C   0  0  0  0  0  0  0  0  0  0  0  0
    7.1960   -8.7220    0.0000 C   0  0  0  0  0  0  0  0  0  0  0  0
    7.9100   -9.9590    0.0000 C   0  0  0  0  0  0  0  0  0  0  0  0
    7.1960  -10.3720    0.0000 C   0  0  0  0  0  0  0  0  0  0  0  0
    6.4810   -9.1340    0.0000 C   0  0  0  0  0  0  0  0  0  0  0  0
   14.3400  -10.3720    0.0000 C   0  0  0  0  0  0  0  0  0  0  0  0
   14.3400   -8.7220    0.0000 C   0  0  0  0  0  0  0  0  0  0  0  0
   11.4820   -6.2470    0.0000 C   0  0  0  0  0  0  0  0  0  0  0  0
    0.0510  -10.3720    0.0000 C   0  0  0  0  0  0  0  0  0  0  0  0
    0.7650  -12.4340    0.0000 C   0  0  0  0  0  0  0  0  0  0  0  0
   12.9120   -7.8970    0.0000 C   0  0  0  0  0  0  0  0  0  0  0  0
   15.0550   -9.9590    0.0000 C   0  0  0  0  0  0  0  0  0  0  0  0
   15.0550   -9.1340    0.0000 C   0  0  0  0  0  0  0  0  0  0  0  0
  1  2  2  0  0  0  0
  1  3  1  0  0  0  0
  1  7  1  0  0  0  0
  2  6  1  0  0  0  0
  2  8  1  0  0  0  0
  3 11  1  0  0  0  0
  3 24  2  0  0  0  0
  4  5  1  0  0  0  0
  4  6  1  0  0  0  0
  4 25  2  0  0  0  0
  5 16  1  0  0  0  0
  5 21  2  0  0  0  0
  7 14  2  0  0  0  0
  8 15  2  0  0  0  0
  9 12  1  0  0  0  0
  9 17  2  0  0  0  0
  9 22  1  0  0  0  0
 10 21  1  0  0  0  0
 10 26  2  0  0  0  0
 11 28  1  0  0  0  0
 12 20  2  0  0  0  0
 12 27  1  0  0  0  0
 13 22  1  0  0  0  0
 13 29  1  0  0  0  0
 13 30  1  0  0  0  0
 14 15  1  0  0  0  0
 14 32  1  0  0  0  0
 15 33  1  0  0  0  0
 16 23  2  0  0  0  0
 17 18  1  0  0  0  0
 18 19  2  0  0  0  0
 18 35  1  0  0  0  0
 19 20  1  0  0  0  0
 19 34  1  0  0  0  0
 23 26  1  0  0  0  0
 23 41  1  0  0  0  0
 26 42  1  0  0  0  0
 27 29  1  0  0  0  0
 28 37  1  0  0  0  0
 28 38  2  0  0  0  0
 30 36  1  0  0  0  0
 31 36  1  0  0  0  0
 31 39  2  0  0  0  0
 31 40  1  0  0  0  0
 32 43  1  0  0  0  0
 33 46  1  0  0  0  0
 34 45  1  0  0  0  0
 35 44  1  0  0  0  0
 37 40  2  0  0  0  0
 38 39  1  0  0  0  0
 41 47  2  0  0  0  0
 42 48  2  0  0  0  0
 47 48  1  0  0  0  0
M  END
>  <n>
27

>  <Activity>
0

>  <cmpd_id>
mbcd0002104

$$$$
mol_0003
  MOE2013           2D

 27 28  0  0  0  0  0  0  0  0999 V2000
    5.0010   -3.7120    0.0000 C   0  0  0  0  0  0  0  0  0  0  0  0
    4.2870   -4.1250    0.0000 O   0  0  0  0  0  0  0  0  0  0  0  0
    4.2870   -4.9500    0.0000 C   0  0  0  0  0  0  0  0  0  0  0  0
    5.0010   -5.3620    0.0000 C   0  0  0  0  0  0  0  0  0  0  0  0
    5.7160   -4.9500    0.0000 O   0  0  0  0  0  0  0  0  0  0  0  0
    5.0010   -6.1880    0.0000 C   0  0  0  0  0  0  0  0  0  0  0  0
    4.2870   -6.6000    0.0000 C   0  0  0  0  0  0  0  0  0  0  0  0
    3.5720   -6.1880    0.0000 C   0  0  0  0  0  0  0  0  0  0  0  0
    2.8580   -6.6000    0.0000 C   0  0  0  0  0  0  0  0  0  0  0  0
    2.1430   -6.1880    0.0000 C   0  0  0  0  0  0  0  0  0  0  0  0
    1.4290   -6.6000    0.0000 C   0  0  0  0  0  0  0  0  0  0  0  0
    1.4290   -7.4250    0.0000 O   0  0  0  0  0  0  0  0  0  0  0  0
    0.7140   -6.1880    0.0000 C   0  0  0  0  0  0  0  0  0  0  0  0
    0.0000   -6.6000    0.0000 C   0  0  0  0  0  0  0  0  0  0  0  0
    0.0000   -7.4250    0.0000 O   0  0  0  0  0  0  0  0  0  0  0  0
   -0.7140   -6.1880    0.0000 C   0  0  0  0  0  0  0  0  0  0  0  0
   -1.4290   -6.6000    0.0000 C   0  0  0  0  0  0  0  0  0  0  0  0
   -2.1430   -6.1880    0.0000 C   0  0  0  0  0  0  0  0  0  0  0  0
   -2.8580   -6.6000    0.0000 C   0  0  0  0  0  0  0  0  0  0  0  0
   -3.5720   -6.1880    0.0000 C   0  0  0  0  0  0  0  0  0  0  0  0
   -4.2870   -6.6000    0.0000 O   0  0  0  0  0  0  0  0  0  0  0  0
   -4.2870   -7.4250    0.0000 C   0  0  0  0  0  0  0  0  0  0  0  0
   -3.5720   -5.3620    0.0000 C   0  0  0  0  0  0  0  0  0  0  0  0
   -4.2870   -4.9500    0.0000 O   0  0  0  0  0  0  0  0  0  0  0  0
   -2.8580   -4.9500    0.0000 C   0  0  0  0  0  0  0  0  0  0  0  0
   -2.1430   -5.3620    0.0000 C   0  0  0  0  0  0  0  0  0  0  0  0
    3.5720   -5.3620    0.0000 C   0  0  0  0  0  0  0  0  0  0  0  0
  1  2  1  0  0  0  0
  2  3  1  0  0  0  0
  3  4  1  0  0  0  0
  3 27  2  0  0  0  0
  4  5  1  0  0  0  0
  4  6  2  0  0  0  0
  6  7  1  0  0  0  0
  7  8  2  0  0  0  0
  8  9  1  0  0  0  0
  8 27  1  0  0  0  0
  9 10  2  3  0  0  0
 10 11  1  0  0  0  0
 11 12  2  0  0  0  0
 11 13  1  0  0  0  0
 13 14  1  0  0  0  0
 14 15  2  0  0  0  0
 14 16  1  0  0  0  0
 16 17  2  3  0  0  0
 17 18  1  0  0  0  0
 18 19  1  0  0  0  0
 18 26  2  0  0  0  0
 19 20  2  0  0  0  0
 20 21  1  0  0  0  0
 20 23  1  0  0  0  0
 21 22  1  0  0  0  0
 23 24  1  0  0  0  0
 23 25  2  0  0  0  0
 25 26  1  0  0  0  0
M  END
>  <n>
3

>  <Activity>
0

>  <cmpd_id>
mbcd0000303

$$$$
mol_0100
  MOE2013           2D

 24 25  0  0  0  0  0  0  0  0999 V2000
   71.5570    7.6920    0.0000 C   0  0  0  0  0  0  0  0  0  0  0  0
   70.8430    7.2790    0.0000 C   0  0  0  0  0  0  0  0  0  0  0  0
   71.5570    8.5170    0.0000 C   0  0  0  0  0  0  0  0  0  0  0  0
   70.1280    7.6920    0.0000 N   0  0  0  0  0  0  0  0  0  0  0  0
   69.4140    7.2790    0.0000 C   0  0  0  0  0  0  0  0  0  0  0  0
   68.6990    7.6920    0.0000 C   0  0  0  0  0  0  0  0  0  0  0  0
   65.8420    7.6920    0.0000 C   0  0  0  0  0  0  0  0  0  0  0  0
   67.9850    7.2790    0.0000 C   0  0  0  0  0  0  0  0  0  0  0  0
   65.8420    8.5170    0.0000 C   0  0  0  0  0  0  0  0  0  0  0  0
   66.5560    7.2790    0.0000 C   0  0  0  0  0  0  0  0  0  0  0  0
   70.8430    8.9290    0.0000 O   0  0  0  0  0  0  0  0  0  0  0  0
   69.4140    6.4540    0.0000 O   0  0  0  0  0  0  0  0  0  0  0  0
   67.2700    7.6920    0.0000 C   0  0  0  0  0  0  0  0  0  0  0  0
   66.5560    8.9290    0.0000 C   0  0  0  0  0  0  0  0  0  0  0  0
   72.2720    8.9290    0.0000 O   0  0  0  0  0  0  0  0  0  0  0  0
   67.2700    8.5170    0.0000 C   0  0  0  0  0  0  0  0  0  0  0  0
   65.1270    7.2790    0.0000 O   0  0  0  0  0  0  0  0  0  0  0  0
   72.2720    7.2790    0.0000 C   0  0  0  0  0  0  0  0  0  0  0  0
   65.1270    8.9290    0.0000 O   0  0  0  0  0  0  0  0  0  0  0  0
   70.8430    6.4540    0.0000 C   0  0  0  0  0  0  0  0  0  0  0  0
   65.1270    6.4540    0.0000 C   0  0  0  0  0  0  0  0  0  0  0  0
   64.4130    8.5170    0.0000 C   0  0  0  0  0  0  0  0  0  0  0  0
   72.2720    6.4540    0.0000 C   0  0  0  0  0  0  0  0  0  0  0  0
   71.5570    6.0420    0.0000 C   0  0  0  0  0  0  0  0  0  0  0  0
  1  2  2  0  0  0  0
  1  3  1  0  0  0  0
  1 18  1  0  0  0  0
  2  4  1  0  0  0  0
  2 20  1  0  0  0  0
  3 11  2  0  0  0  0
  3 15  1  0  0  0  0
  4  5  1  0  0  0  0
  5  6  1  0  0  0  0
  5 12  2  0  0  0  0
  6  8  2  3  0  0  0
  7  9  1  0  0  0  0
  7 10  2  0  0  0  0
  7 17  1  0  0  0  0
  8 13  1  0  0  0  0
  9 14  2  0  0  0  0
  9 19  1  0  0  0  0
 10 13  1  0  0  0  0
 13 16  2  0  0  0  0
 14 16  1  0  0  0  0
 17 21  1  0  0  0  0
 18 23  2  0  0  0  0
 19 22  1  0  0  0  0
 20 24  2  0  0  0  0
 23 24  1  0  0  0  0
M  END
>  <n>
100

>  <Activity>
0

>  <cmpd_id>
mbcd0029079

$$$$
mol_0028
  MOE2013           2D

 48 53  0  0  1  0  0  0  0  0999 V2000
   -1.7270  -12.4500    0.0000 C   0  0  0  0  0  0  0  0  0  0  0  0
   -2.4410  -12.8630    0.0000 C   0  0  0  0  0  0  0  0  0  0  0  0
   -3.1560  -12.4500    0.0000 C   0  0  0  0  0  0  0  0  0  0  0  0
   -3.1560  -11.6260    0.0000 N   0  0  0  0  0  0  0  0  0  0  0  0
   -1.7270  -11.6260    0.0000 C   0  0  0  0  0  0  0  0  0  0  0  0
   -2.4410  -11.2130    0.0000 C   0  0  0  0  0  0  0  0  0  0  0  0
   -2.4410  -10.3880    0.0000 C   0  0  0  0  0  0  0  0  0  0  0  0
   -1.7270   -9.9760    0.0000 C   0  0  0  0  0  0  0  0  0  0  0  0
   -1.0120  -10.3880    0.0000 C   0  0  0  0  0  0  0  0  0  0  0  0
   -1.0120  -11.2130    0.0000 C   0  0  0  0  0  0  0  0  0  0  0  0
   -2.4410  -15.3380    0.0000 C   0  0  0  0  0  0  0  0  0  0  0  0
   -2.4410  -16.1630    0.0000 C   0  0  0  0  0  0  0  0  0  0  0  0
   -3.1560  -16.5760    0.0000 C   0  0  0  0  0  0  0  0  0  0  0  0
   -3.8700  -16.1630    0.0000 C   0  0  0  0  0  0  0  0  0  0  0  0
   -3.1560  -14.9260    0.0000 C   0  0  0  0  0  0  0  0  0  0  0  0
   -3.8700  -15.3380    0.0000 C   0  0  0  0  0  0  0  0  0  0  0  0
   -2.4410  -13.6880    0.0000 C   0  0  0  0  0  0  0  0  0  0  0  0
   -1.7270  -14.1000    0.0000 O   0  0  0  0  0  0  0  0  0  0  0  0
   -4.5850  -14.9260    0.0000 C   0  0  0  0  0  0  0  0  0  0  0  0
   -4.5850  -14.1000    0.0000 O   0  0  0  0  0  0  0  0  0  0  0  0
   -5.2990  -15.3380    0.0000 O   0  0  0  0  0  0  0  0  0  0  0  0
   -5.2990  -13.6880    0.0000 C   0  0  0  0  0  0  0  0  0  0  0  0
   -1.7270  -16.5760    0.0000 C   0  0  0  0  0  0  0  0  0  0  0  0
   -1.7270  -17.4000    0.0000 O   0  0  0  0  0  0  0  0  0  0  0  0
   -0.2980  -16.5760    0.0000 C   0  0  0  0  0  0  0  0  0  0  0  0
    0.4170  -16.1630    0.0000 C   0  0  0  0  0  0  0  0  0  0  0  0
    1.1310  -16.5760    0.0000 C   0  0  0  0  0  0  0  0  0  0  0  0
    1.1310  -17.4000    0.0000 C   0  0  0  0  0  0  0  0  0  0  0  0
    0.4170  -17.8130    0.0000 C   0  0  0  0  0  0  0  0  0  0  0  0
   -0.2980  -17.4000    0.0000 C   0  0  0  0  0  0  0  0  0  0  0  0
    1.8460  -17.8130    0.0000 C   0  0  0  0  0  0  0  0  0  0  0  0
    2.5600  -17.4000    0.0000 C   0  0  0  0  0  0  0  0  0  0  0  0
    3.2740  -17.8130    0.0000 N   0  0  3  0  0  0  0  0  0  0  0  0
    3.9890  -17.4000    0.0000 C   0  0  0  0  0  0  0  0  0  0  0  0
    3.9890  -19.0500    0.0000 C   0  0  0  0  0  0  0  0  0  0  0  0
    3.2740  -18.6380    0.0000 C   0  0  0  0  0  0  0  0  0  0  0  0
    4.7040  -18.6380    0.0000 C   0  0  0  0  0  0  0  0  0  0  0  0
    4.7040  -17.8130    0.0000 C   0  0  0  0  0  0  0  0  0  0  0  0
    5.4180  -17.4000    0.0000 C   0  0  0  0  0  0  0  0  0  0  0  0
    6.1320  -17.8130    0.0000 C   0  0  0  0  0  0  0  0  0  0  0  0
    6.1320  -18.6380    0.0000 C   0  0  0  0  0  0  0  0  0  0  0  0
    5.4180  -19.0500    0.0000 C   0  0  0  0  0  0  0  0  0  0  0  0
    6.8470  -17.4000    0.0000 O   0  0  0  0  0  0  0  0  0  0  0  0
    7.5610  -17.8130    0.0000 C   0  0  0  0  0  0  0  0  0  0  0  0
    6.8470  -19.0500    0.0000 O   0  0  0  0  0  0  0  0  0  0  0  0
    7.5610  -18.6380    0.0000 C   0  0  0  0  0  0  0  0  0  0  0  0
   -3.1560  -14.1000    0.0000 N   0  0  0  0  0  0  0  0  0  0  0  0
   -1.0120  -16.1630    0.0000 N   0  0  0  0  0  0  0  0  0  0  0  0
  1  2  2  0  0  0  0
  1  5  1  0  0  0  0
  2  3  1  0  0  0  0
  2 17  1  0  0  0  0
  3  4  2  0  0  0  0
  4  6  1  0  0  0  0
  5  6  1  0  0  0  0
  5 10  2  0  0  0  0
  6  7  2  0  0  0  0
  7  8  1  0  0  0  0
  8  9  2  0  0  0  0
  9 10  1  0  0  0  0
 11 12  1  0  0  0  0
 11 15  2  0  0  0  0
 12 13  2  0  0  0  0
 12 23  1  0  0  0  0
 13 14  1  0  0  0  0
 14 16  2  0  0  0  0
 15 16  1  0  0  0  0
 15 47  1  0  0  0  0
 16 19  1  0  0  0  0
 17 18  2  0  0  0  0
 17 47  1  0  0  0  0
 19 20  1  0  0  0  0
 19 21  2  0  0  0  0
 20 22  1  0  0  0  0
 23 24  2  0  0  0  0
 23 48  1  0  0  0  0
 25 26  1  0  0  0  0
 25 30  2  0  0  0  0
 25 48  1  0  0  0  0
 26 27  2  0  0  0  0
 27 28  1  0  0  0  0
 28 29  2  0  0  0  0
 28 31  1  0  0  0  0
 29 30  1  0  0  0  0
 31 32  1  0  0  0  0
 32 33  1  0  0  0  0
 33 34  1  0  0  0  0
 33 36  1  0  0  0  0
 34 38  1  0  0  0  0
 35 36  1  0  0  0  0
 35 37  1  0  0  0  0
 37 38  1  0  0  0  0
 37 42  2  0  0  0  0
 38 39  2  0  0  0  0
 39 40  1  0  0  0  0
 40 41  2  0  0  0  0
 40 43  1  0  0  0  0
 41 42  1  0  0  0  0
 41 45  1  0  0  0  0
 43 44  1  0  0  0  0
 45 46  1  0  0  0  0
M  END
>  <n>
28

>  <Activity>
0

>  <cmpd_id>
mbcd0002130

$$$$
mol_0029
  MOE2013           2D

 45 50  0  0  1  0  0  0  0  0999 V2000
    6.4400  -17.8850    0.0000 C   0  0  0  0  0  0  0  0  0  0  0  0
    5.7250  -18.2970    0.0000 C   0  0  0  0  0  0  0  0  0  0  0  0
    5.0110  -17.8850    0.0000 C   0  0  0  0  0  0  0  0  0  0  0  0
    5.0110  -17.0600    0.0000 N   0  0  0  0  0  0  0  0  0  0  0  0
    6.4400  -17.0600    0.0000 C   0  0  0  0  0  0  0  0  0  0  0  0
    5.7250  -16.6470    0.0000 C   0  0  0  0  0  0  0  0  0  0  0  0
    5.7250  -15.8220    0.0000 C   0  0  0  0  0  0  0  0  0  0  0  0
    6.4400  -15.4100    0.0000 C   0  0  0  0  0  0  0  0  0  0  0  0
    7.1540  -15.8220    0.0000 C   0  0  0  0  0  0  0  0  0  0  0  0
    7.1540  -16.6470    0.0000 C   0  0  0  0  0  0  0  0  0  0  0  0
    7.1540  -20.7720    0.0000 C   0  0  0  0  0  0  0  0  0  0  0  0
    7.1540  -21.5970    0.0000 C   0  0  0  0  0  0  0  0  0  0  0  0
    6.4400  -22.0100    0.0000 C   0  0  0  0  0  0  0  0  0  0  0  0
    5.7250  -21.5970    0.0000 C   0  0  0  0  0  0  0  0  0  0  0  0
    6.4400  -20.3600    0.0000 C   0  0  0  0  0  0  0  0  0  0  0  0
    5.7250  -20.7720    0.0000 C   0  0  0  0  0  0  0  0  0  0  0  0
    5.7250  -19.1220    0.0000 C   0  0  0  0  0  0  0  0  0  0  0  0
    5.0110  -19.5350    0.0000 O   0  0  0  0  0  0  0  0  0  0  0  0
    7.8690  -22.0100    0.0000 C   0  0  0  0  0  0  0  0  0  0  0  0
    7.8690  -22.8350    0.0000 O   0  0  0  0  0  0  0  0  0  0  0  0
    9.2980  -22.0100    0.0000 C   0  0  0  0  0  0  0  0  0  0  0  0
   10.0120  -21.5970    0.0000 C   0  0  0  0  0  0  0  0  0  0  0  0
   10.7270  -22.0100    0.0000 C   0  0  0  0  0  0  0  0  0  0  0  0
   10.7270  -22.8350    0.0000 C   0  0  0  0  0  0  0  0  0  0  0  0
   10.0120  -23.2470    0.0000 C   0  0  0  0  0  0  0  0  0  0  0  0
    9.2980  -22.8350    0.0000 C   0  0  0  0  0  0  0  0  0  0  0  0
   11.4410  -23.2470    0.0000 C   0  0  0  0  0  0  0  0  0  0  0  0
   12.1560  -22.8350    0.0000 C   0  0  0  0  0  0  0  0  0  0  0  0
   12.8700  -23.2470    0.0000 N   0  0  3  0  0  0  0  0  0  0  0  0
   13.5840  -22.8350    0.0000 C   0  0  0  0  0  0  0  0  0  0  0  0
   13.5840  -24.4850    0.0000 C   0  0  0  0  0  0  0  0  0  0  0  0
   12.8700  -24.0720    0.0000 C   0  0  0  0  0  0  0  0  0  0  0  0
   14.2990  -24.0720    0.0000 C   0  0  0  0  0  0  0  0  0  0  0  0
   14.2990  -23.2470    0.0000 C   0  0  0  0  0  0  0  0  0  0  0  0
   15.0130  -22.8350    0.0000 C   0  0  0  0  0  0  0  0  0  0  0  0
   15.7280  -23.2470    0.0000 C   0  0  0  0  0  0  0  0  0  0  0  0
   15.7280  -24.0720    0.0000 C   0  0  0  0  0  0  0  0  0  0  0  0
   15.0130  -24.4850    0.0000 C   0  0  0  0  0  0  0  0  0  0  0  0
   16.4420  -22.8350    0.0000 O   0  0  0  0  0  0  0  0  0  0  0  0
   17.1570  -23.2470    0.0000 C   0  0  0  0  0  0  0  0  0  0  0  0
   16.4420  -24.4850    0.0000 O   0  0  0  0  0  0  0  0  0  0  0  0
   17.1570  -24.0720    0.0000 C   0  0  0  0  0  0  0  0  0  0  0  0
    5.0110  -20.3600    0.0000 C   0  0  0  0  0  0  0  0  0  0  0  0
    6.4400  -19.5350    0.0000 N   0  0  0  0  0  0  0  0  0  0  0  0
    8.5830  -21.5970    0.0000 N   0  0  0  0  0  0  0  0  0  0  0  0
  1  2  2  0  0  0  0
  1  5  1  0  0  0  0
  2  3  1  0  0  0  0
  2 17  1  0  0  0  0
  3  4  2  0  0  0  0
  4  6  1  0  0  0  0
  5  6  1  0  0  0  0
  5 10  2  0  0  0  0
  6  7  2  0  0  0  0
  7  8  1  0  0  0  0
  8  9  2  0  0  0  0
  9 10  1  0  0  0  0
 11 12  1  0  0  0  0
 11 15  2  0  0  0  0
 12 13  2  0  0  0  0
 12 19  1  0  0  0  0
 13 14  1  0  0  0  0
 14 16  2  0  0  0  0
 15 16  1  0  0  0  0
 15 44  1  0  0  0  0
 16 43  1  0  0  0  0
 17 18  2  0  0  0  0
 17 44  1  0  0  0  0
 19 20  2  0  0  0  0
 19 45  1  0  0  0  0
 21 22  1  0  0  0  0
 21 26  2  0  0  0  0
 21 45  1  0  0  0  0
 22 23  2  0  0  0  0
 23 24  1  0  0  0  0
 24 25  2  0  0  0  0
 24 27  1  0  0  0  0
 25 26  1  0  0  0  0
 27 28  1  0  0  0  0
 28 29  1  0  0  0  0
 29 30  1  0  0  0  0
 29 32  1  0  0  0  0
 30 34  1  0  0  0  0
 31 32  1  0  0  0  0
 31 33  1  0  0  0  0
 33 34  1  0  0  0  0
 33 38  2  0  0  0  0
 34 35  2  0  0  0  0
 35 36  1  0  0  0  0
 36 37  2  0  0  0  0
 36 39  1  0  0  0  0
 37 38  1  0  0  0  0
 37 41  1  0  0  0  0
 39 40  1  0  0  0  0
 41 42  1  0  0  0  0
M  END
>  <n>
29

>  <Activity>
0

>  <cmpd_id>
mbcd0002145

$$$$
mol_0033
  MOE2013           2D

 46 51  0  0  1  0  0  0  0  0999 V2000
    6.4540  -17.7720    0.0000 C   0  0  0  0  0  0  0  0  0  0  0  0
    5.7390  -18.1850    0.0000 C   0  0  0  0  0  0  0  0  0  0  0  0
    5.0250  -17.7720    0.0000 C   0  0  0  0  0  0  0  0  0  0  0  0
    5.0250  -16.9480    0.0000 N   0  0  0  0  0  0  0  0  0  0  0  0
    6.4540  -16.9480    0.0000 C   0  0  0  0  0  0  0  0  0  0  0  0
    5.7390  -16.5350    0.0000 C   0  0  0  0  0  0  0  0  0  0  0  0
    5.7390  -15.7100    0.0000 C   0  0  0  0  0  0  0  0  0  0  0  0
    6.4540  -15.2980    0.0000 C   0  0  0  0  0  0  0  0  0  0  0  0
    7.1680  -15.7100    0.0000 C   0  0  0  0  0  0  0  0  0  0  0  0
    7.1680  -16.5350    0.0000 C   0  0  0  0  0  0  0  0  0  0  0  0
    7.1680  -20.6600    0.0000 C   0  0  0  0  0  0  0  0  0  0  0  0
    7.1680  -21.4850    0.0000 C   0  0  0  0  0  0  0  0  0  0  0  0
    6.4540  -21.8980    0.0000 C   0  0  0  0  0  0  0  0  0  0  0  0
    5.7390  -21.4850    0.0000 C   0  0  0  0  0  0  0  0  0  0  0  0
    6.4540  -20.2480    0.0000 C   0  0  0  0  0  0  0  0  0  0  0  0
    5.7390  -20.6600    0.0000 C   0  0  0  0  0  0  0  0  0  0  0  0
    5.7390  -19.0100    0.0000 C   0  0  0  0  0  0  0  0  0  0  0  0
    5.0250  -19.4220    0.0000 O   0  0  0  0  0  0  0  0  0  0  0  0
    7.8830  -21.8980    0.0000 C   0  0  0  0  0  0  0  0  0  0  0  0
    7.8830  -22.7220    0.0000 O   0  0  0  0  0  0  0  0  0  0  0  0
    9.3120  -21.8980    0.0000 C   0  0  0  0  0  0  0  0  0  0  0  0
   10.0260  -21.4850    0.0000 C   0  0  0  0  0  0  0  0  0  0  0  0
   10.7410  -21.8980    0.0000 C   0  0  0  0  0  0  0  0  0  0  0  0
   10.7410  -22.7220    0.0000 C   0  0  0  0  0  0  0  0  0  0  0  0
   10.0260  -23.1350    0.0000 C   0  0  0  0  0  0  0  0  0  0  0  0
    9.3120  -22.7220    0.0000 C   0  0  0  0  0  0  0  0  0  0  0  0
   11.4550  -23.1350    0.0000 C   0  0  0  0  0  0  0  0  0  0  0  0
   12.1700  -22.7220    0.0000 C   0  0  0  0  0  0  0  0  0  0  0  0
   12.8840  -23.1350    0.0000 N   0  0  3  0  0  0  0  0  0  0  0  0
   13.5980  -22.7220    0.0000 C   0  0  0  0  0  0  0  0  0  0  0  0
   13.5980  -24.3720    0.0000 C   0  0  0  0  0  0  0  0  0  0  0  0
   12.8840  -23.9600    0.0000 C   0  0  0  0  0  0  0  0  0  0  0  0
   14.3130  -23.9600    0.0000 C   0  0  0  0  0  0  0  0  0  0  0  0
   14.3130  -23.1350    0.0000 C   0  0  0  0  0  0  0  0  0  0  0  0
   15.0280  -22.7220    0.0000 C   0  0  0  0  0  0  0  0  0  0  0  0
   15.7420  -23.1350    0.0000 C   0  0  0  0  0  0  0  0  0  0  0  0
   15.7420  -23.9600    0.0000 C   0  0  0  0  0  0  0  0  0  0  0  0
   15.0280  -24.3720    0.0000 C   0  0  0  0  0  0  0  0  0  0  0  0
   16.4560  -22.7220    0.0000 O   0  0  0  0  0  0  0  0  0  0  0  0
   17.1710  -23.1350    0.0000 C   0  0  0  0  0  0  0  0  0  0  0  0
   16.4560  -24.3720    0.0000 O   0  0  0  0  0  0  0  0  0  0  0  0
   17.1710  -23.9600    0.0000 C   0  0  0  0  0  0  0  0  0  0  0  0
    5.0250  -21.8980    0.0000 O   0  0  0  0  0  0  0  0  0  0  0  0
    4.3100  -21.4850    0.0000 C   0  0  0  0  0  0  0  0  0  0  0  0
    6.4540  -19.4220    0.0000 N   0  0  0  0  0  0  0  0  0  0  0  0
    8.5970  -21.4850    0.0000 N   0  0  0  0  0  0  0  0  0  0  0  0
  1  2  2  0  0  0  0
  1  5  1  0  0  0  0
  2  3  1  0  0  0  0
  2 17  1  0  0  0  0
  3  4  2  0  0  0  0
  4  6  1  0  0  0  0
  5  6  1  0  0  0  0
  5 10  2  0  0  0  0
  6  7  2  0  0  0  0
  7  8  1  0  0  0  0
  8  9  2  0  0  0  0
  9 10  1  0  0  0  0
 11 12  1  0  0  0  0
 11 15  2  0  0  0  0
 12 13  2  0  0  0  0
 12 19  1  0  0  0  0
 13 14  1  0  0  0  0
 14 16  2  0  0  0  0
 14 43  1  0  0  0  0
 15 16  1  0  0  0  0
 15 45  1  0  0  0  0
 17 18  2  0  0  0  0
 17 45  1  0  0  0  0
 19 20  2  0  0  0  0
 19 46  1  0  0  0  0
 21 22  1  0  0  0  0
 21 26  2  0  0  0  0
 21 46  1  0  0  0  0
 22 23  2  0  0  0  0
 23 24  1  0  0  0  0
 24 25  2  0  0  0  0
 24 27  1  0  0  0  0
 25 26  1  0  0  0  0
 27 28  1  0  0  0  0
 28 29  1  0  0  0  0
 29 30  1  0  0  0  0
 29 32  1  0  0  0  0
 30 34  1  0  0  0  0
 31 32  1  0  0  0  0
 31 33  1  0  0  0  0
 33 34  1  0  0  0  0
 33 38  2  0  0  0  0
 34 35  2  0  0  0  0
 35 36  1  0  0  0  0
 36 37  2  0  0  0  0
 36 39  1  0  0  0  0
 37 38  1  0  0  0  0
 37 41  1  0  0  0  0
 39 40  1  0  0  0  0
 41 42  1  0  0  0  0
 43 44  1  0  0  0  0
M  END
>  <n>
33

>  <Activity>
0

>  <cmpd_id>
mbcd0002595

$$$$
mol_0025
  MOE2013           2D

 44 48  0  0  1  0  0  0  0  0999 V2000
   13.5640   -6.5440    0.0000 N   0  0  0  0  0  0  0  0  0  0  0  0
   12.8500   -6.9560    0.0000 C   0  0  0  0  0  0  0  0  0  0  0  0
   12.1350   -6.5440    0.0000 C   0  0  0  0  0  0  0  0  0  0  0  0
   12.1350   -5.7190    0.0000 N   0  0  0  0  0  0  0  0  0  0  0  0
   13.5640   -5.7190    0.0000 C   0  0  0  0  0  0  0  0  0  0  0  0
   12.8500   -5.3060    0.0000 C   0  0  0  0  0  0  0  0  0  0  0  0
   12.8500   -9.4310    0.0000 C   0  0  0  0  0  0  0  0  0  0  0  0
   12.8500  -10.2560    0.0000 C   0  0  0  0  0  0  0  0  0  0  0  0
   12.1350  -10.6690    0.0000 C   0  0  0  0  0  0  0  0  0  0  0  0
   11.4210  -10.2560    0.0000 C   0  0  0  0  0  0  0  0  0  0  0  0
   12.1350   -9.0190    0.0000 C   0  0  0  0  0  0  0  0  0  0  0  0
   11.4210   -9.4310    0.0000 C   0  0  0  0  0  0  0  0  0  0  0  0
   12.8500   -7.7810    0.0000 C   0  0  0  0  0  0  0  0  0  0  0  0
   13.5640   -8.1940    0.0000 O   0  0  0  0  0  0  0  0  0  0  0  0
   10.7060   -9.0190    0.0000 C   0  0  0  0  0  0  0  0  0  0  0  0
   10.7060   -8.1940    0.0000 O   0  0  0  0  0  0  0  0  0  0  0  0
    9.9920   -9.4310    0.0000 O   0  0  0  0  0  0  0  0  0  0  0  0
    9.9920   -7.7810    0.0000 C   0  0  0  0  0  0  0  0  0  0  0  0
   13.5640  -10.6690    0.0000 C   0  0  0  0  0  0  0  0  0  0  0  0
   13.5640  -11.4940    0.0000 O   0  0  0  0  0  0  0  0  0  0  0  0
   14.9930  -10.6690    0.0000 C   0  0  0  0  0  0  0  0  0  0  0  0
   15.7070  -10.2560    0.0000 C   0  0  0  0  0  0  0  0  0  0  0  0
   16.4220  -10.6690    0.0000 C   0  0  0  0  0  0  0  0  0  0  0  0
   16.4220  -11.4940    0.0000 C   0  0  0  0  0  0  0  0  0  0  0  0
   15.7070  -11.9060    0.0000 C   0  0  0  0  0  0  0  0  0  0  0  0
   14.9930  -11.4940    0.0000 C   0  0  0  0  0  0  0  0  0  0  0  0
   17.1360  -11.9060    0.0000 C   0  0  0  0  0  0  0  0  0  0  0  0
   17.8510  -11.4940    0.0000 C   0  0  0  0  0  0  0  0  0  0  0  0
   18.5650  -11.9060    0.0000 N   0  0  3  0  0  0  0  0  0  0  0  0
   19.2800  -11.4940    0.0000 C   0  0  0  0  0  0  0  0  0  0  0  0
   19.2800  -13.1440    0.0000 C   0  0  0  0  0  0  0  0  0  0  0  0
   18.5650  -12.7310    0.0000 C   0  0  0  0  0  0  0  0  0  0  0  0
   19.9940  -12.7310    0.0000 C   0  0  0  0  0  0  0  0  0  0  0  0
   19.9940  -11.9060    0.0000 C   0  0  0  0  0  0  0  0  0  0  0  0
   20.7090  -11.4940    0.0000 C   0  0  0  0  0  0  0  0  0  0  0  0
   21.4230  -11.9060    0.0000 C   0  0  0  0  0  0  0  0  0  0  0  0
   21.4230  -12.7310    0.0000 C   0  0  0  0  0  0  0  0  0  0  0  0
   20.7090  -13.1440    0.0000 C   0  0  0  0  0  0  0  0  0  0  0  0
   22.1380  -11.4940    0.0000 O   0  0  0  0  0  0  0  0  0  0  0  0
   22.8520  -11.9060    0.0000 C   0  0  0  0  0  0  0  0  0  0  0  0
   22.1380  -13.1440    0.0000 O   0  0  0  0  0  0  0  0  0  0  0  0
   22.8520  -12.7310    0.0000 C   0  0  0  0  0  0  0  0  0  0  0  0
   12.1350   -8.1940    0.0000 N   0  0  0  0  0  0  0  0  0  0  0  0
   14.2780  -10.2560    0.0000 N   0  0  0  0  0  0  0  0  0  0  0  0
  1  2  1  0  0  0  0
  1  5  2  0  0  0  0
  2  3  2  0  0  0  0
  2 13  1  0  0  0  0
  3  4  1  0  0  0  0
  4  6  2  0  0  0  0
  5  6  1  0  0  0  0
  7  8  1  0  0  0  0
  7 11  2  0  0  0  0
  8  9  2  0  0  0  0
  8 19  1  0  0  0  0
  9 10  1  0  0  0  0
 10 12  2  0  0  0  0
 11 12  1  0  0  0  0
 11 43  1  0  0  0  0
 12 15  1  0  0  0  0
 13 14  2  0  0  0  0
 13 43  1  0  0  0  0
 15 16  1  0  0  0  0
 15 17  2  0  0  0  0
 16 18  1  0  0  0  0
 19 20  2  0  0  0  0
 19 44  1  0  0  0  0
 21 22  1  0  0  0  0
 21 26  2  0  0  0  0
 21 44  1  0  0  0  0
 22 23  2  0  0  0  0
 23 24  1  0  0  0  0
 24 25  2  0  0  0  0
 24 27  1  0  0  0  0
 25 26  1  0  0  0  0
 27 28  1  0  0  0  0
 28 29  1  0  0  0  0
 29 30  1  0  0  0  0
 29 32  1  0  0  0  0
 30 34  1  0  0  0  0
 31 32  1  0  0  0  0
 31 33  1  0  0  0  0
 33 34  1  0  0  0  0
 33 38  2  0  0  0  0
 34 35  2  0  0  0  0
 35 36  1  0  0  0  0
 36 37  2  0  0  0  0
 36 39  1  0  0  0  0
 37 38  1  0  0  0  0
 37 41  1  0  0  0  0
 39 40  1  0  0  0  0
 41 42  1  0  0  0  0
M  END
>  <n>
25

>  <Activity>
0

>  <cmpd_id>
mbcd0001846

$$$$
mol_0030
  MOE2013           2D

 28 32  0  0  1  0  0  0  0  0999 V2000
   13.5630  -21.3920    0.0000 C   0  0  0  0  0  0  0  0  0  0  0  0
   13.1820  -20.6600    0.0000 C   0  0  0  0  0  0  0  0  0  0  0  0
   12.3580  -20.6240    0.0000 C   0  0  0  0  0  0  0  0  0  0  0  0
   13.1190  -22.0880    0.0000 C   0  0  0  0  0  0  0  0  0  0  0  0
   12.2950  -22.0520    0.0000 C   0  0  0  0  0  0  0  0  0  0  0  0
   11.9140  -21.3200    0.0000 C   0  0  0  0  0  0  0  0  0  0  0  0
   11.7170  -22.6400    0.0000 N   0  0  0  0  0  0  0  0  0  0  0  0
   10.9790  -22.2710    0.0000 C   0  0  0  0  0  0  0  0  0  0  0  0
   11.1010  -21.4560    0.0000 C   0  0  0  0  0  0  0  0  0  0  0  0
   10.4550  -20.9420    0.0000 C   0  0  0  0  0  0  0  0  0  0  0  0
   10.2110  -22.5740    0.0000 C   0  0  3  0  0  0  0  0  0  0  0  0
    9.5650  -22.0600    0.0000 N   0  0  0  0  0  0  0  0  0  0  0  0
    9.6880  -21.2440    0.0000 C   0  0  3  0  0  0  0  0  0  0  0  0
    9.0420  -20.7300    0.0000 C   0  0  0  0  0  0  0  0  0  0  0  0
    8.7980  -22.3620    0.0000 C   0  0  0  0  0  0  0  0  0  0  0  0
    8.1520  -21.8480    0.0000 C   0  0  3  0  0  0  0  0  0  0  0  0
    8.2740  -21.0320    0.0000 N   0  0  0  0  0  0  0  0  0  0  0  0
    7.5360  -20.6640    0.0000 C   0  0  0  0  0  0  0  0  0  0  0  0
    6.9580  -21.2520    0.0000 C   0  0  0  0  0  0  0  0  0  0  0  0
    7.3380  -21.9840    0.0000 C   0  0  0  0  0  0  0  0  0  0  0  0
   14.3870  -21.4280    0.0000 O   0  0  0  0  0  0  0  0  0  0  0  0
   14.8310  -20.7330    0.0000 C   0  0  0  0  0  0  0  0  0  0  0  0
   10.0890  -23.3890    0.0000 C   0  0  0  0  0  0  0  0  0  0  0  0
   10.7340  -23.9030    0.0000 C   0  0  0  0  0  0  0  0  0  0  0  0
   10.6120  -24.7190    0.0000 C   0  0  0  0  0  0  0  0  0  0  0  0
   11.5020  -23.6010    0.0000 C   0  0  0  0  0  0  0  0  0  0  0  0
    8.6760  -23.1780    0.0000 O   0  0  0  0  0  0  0  0  0  0  0  0
    9.1640  -19.9140    0.0000 O   0  0  0  0  0  0  0  0  0  0  0  0
  1  2  1  0  0  0  0
  1  4  2  0  0  0  0
  1 21  1  0  0  0  0
  2  3  2  0  0  0  0
  3  6  1  0  0  0  0
  4  5  1  0  0  0  0
  5  6  2  0  0  0  0
  5  7  1  0  0  0  0
  6  9  1  0  0  0  0
  7  8  1  0  0  0  0
  8  9  2  0  0  0  0
  8 11  1  0  0  0  0
  9 10  1  0  0  0  0
 10 13  1  0  0  0  0
 11 12  1  0  0  0  0
 11 23  1  0  0  0  0
 12 13  1  0  0  0  0
 12 15  1  0  0  0  0
 13 14  1  0  0  0  0
 14 17  1  0  0  0  0
 14 28  2  0  0  0  0
 15 16  1  0  0  0  0
 15 27  2  0  0  0  0
 16 17  1  0  0  0  0
 16 20  1  0  0  0  0
 17 18  1  0  0  0  0
 18 19  1  0  0  0  0
 19 20  1  0  0  0  0
 21 22  1  0  0  0  0
 23 24  2  0  0  0  0
 24 25  1  0  0  0  0
 24 26  1  0  0  0  0
M  END
>  <n>
30

>  <Activity>
0

>  <cmpd_id>
mbcd0002422

$$$$
mol_0036
  MOE2013           2D

 46 51  0  0  1  0  0  0  0  0999 V2000
    7.4490  -17.9340    0.0000 C   0  0  0  0  0  0  0  0  0  0  0  0
    6.7340  -18.3470    0.0000 C   0  0  0  0  0  0  0  0  0  0  0  0
    6.0200  -17.9340    0.0000 C   0  0  0  0  0  0  0  0  0  0  0  0
    6.0200  -17.1090    0.0000 N   0  0  0  0  0  0  0  0  0  0  0  0
    7.4490  -17.1090    0.0000 C   0  0  0  0  0  0  0  0  0  0  0  0
    6.7340  -16.6970    0.0000 C   0  0  0  0  0  0  0  0  0  0  0  0
    6.7340  -15.8720    0.0000 C   0  0  0  0  0  0  0  0  0  0  0  0
    7.4490  -15.4590    0.0000 C   0  0  0  0  0  0  0  0  0  0  0  0
    8.1630  -15.8720    0.0000 C   0  0  0  0  0  0  0  0  0  0  0  0
    8.1630  -16.6970    0.0000 C   0  0  0  0  0  0  0  0  0  0  0  0
    6.7340  -20.8220    0.0000 C   0  0  0  0  0  0  0  0  0  0  0  0
    6.7340  -21.6470    0.0000 C   0  0  0  0  0  0  0  0  0  0  0  0
    6.0200  -22.0590    0.0000 C   0  0  0  0  0  0  0  0  0  0  0  0
    5.3050  -21.6470    0.0000 C   0  0  0  0  0  0  0  0  0  0  0  0
    6.0200  -20.4090    0.0000 C   0  0  0  0  0  0  0  0  0  0  0  0
    5.3050  -20.8220    0.0000 C   0  0  0  0  0  0  0  0  0  0  0  0
    6.7340  -19.1720    0.0000 C   0  0  0  0  0  0  0  0  0  0  0  0
    7.4490  -19.5840    0.0000 O   0  0  0  0  0  0  0  0  0  0  0  0
    7.4490  -22.0590    0.0000 C   0  0  0  0  0  0  0  0  0  0  0  0
    7.4490  -22.8840    0.0000 O   0  0  0  0  0  0  0  0  0  0  0  0
    8.8780  -22.0590    0.0000 C   0  0  0  0  0  0  0  0  0  0  0  0
    9.5920  -21.6470    0.0000 C   0  0  0  0  0  0  0  0  0  0  0  0
   10.3070  -22.0590    0.0000 C   0  0  0  0  0  0  0  0  0  0  0  0
   10.3070  -22.8840    0.0000 C   0  0  0  0  0  0  0  0  0  0  0  0
    9.5920  -23.2970    0.0000 C   0  0  0  0  0  0  0  0  0  0  0  0
    8.8780  -22.8840    0.0000 C   0  0  0  0  0  0  0  0  0  0  0  0
   11.0210  -23.2970    0.0000 C   0  0  0  0  0  0  0  0  0  0  0  0
   11.7360  -22.8840    0.0000 C   0  0  0  0  0  0  0  0  0  0  0  0
   12.4500  -23.2970    0.0000 N   0  0  3  0  0  0  0  0  0  0  0  0
   13.1650  -22.8840    0.0000 C   0  0  0  0  0  0  0  0  0  0  0  0
   13.1650  -24.5340    0.0000 C   0  0  0  0  0  0  0  0  0  0  0  0
   12.4500  -24.1220    0.0000 C   0  0  0  0  0  0  0  0  0  0  0  0
   13.8790  -24.1220    0.0000 C   0  0  0  0  0  0  0  0  0  0  0  0
   13.8790  -23.2970    0.0000 C   0  0  0  0  0  0  0  0  0  0  0  0
   14.5940  -22.8840    0.0000 C   0  0  0  0  0  0  0  0  0  0  0  0
   15.3080  -23.2970    0.0000 C   0  0  0  0  0  0  0  0  0  0  0  0
   15.3080  -24.1220    0.0000 C   0  0  0  0  0  0  0  0  0  0  0  0
   14.5940  -24.5340    0.0000 C   0  0  0  0  0  0  0  0  0  0  0  0
   16.0220  -22.8840    0.0000 O   0  0  0  0  0  0  0  0  0  0  0  0
   16.7370  -23.2970    0.0000 C   0  0  0  0  0  0  0  0  0  0  0  0
   16.0220  -24.5340    0.0000 O   0  0  0  0  0  0  0  0  0  0  0  0
   16.7370  -24.1220    0.0000 C   0  0  0  0  0  0  0  0  0  0  0  0
    4.5910  -20.4090    0.0000 O   0  0  0  0  0  0  0  0  0  0  0  0
    4.5910  -19.5840    0.0000 C   0  0  0  0  0  0  0  0  0  0  0  0
    6.0200  -19.5840    0.0000 N   0  0  0  0  0  0  0  0  0  0  0  0
    8.1630  -21.6470    0.0000 N   0  0  0  0  0  0  0  0  0  0  0  0
  1  2  2  0  0  0  0
  1  5  1  0  0  0  0
  2  3  1  0  0  0  0
  2 17  1  0  0  0  0
  3  4  2  0  0  0  0
  4  6  1  0  0  0  0
  5  6  1  0  0  0  0
  5 10  2  0  0  0  0
  6  7  2  0  0  0  0
  7  8  1  0  0  0  0
  8  9  2  0  0  0  0
  9 10  1  0  0  0  0
 11 12  1  0  0  0  0
 11 15  2  0  0  0  0
 12 13  2  0  0  0  0
 12 19  1  0  0  0  0
 13 14  1  0  0  0  0
 14 16  2  0  0  0  0
 15 16  1  0  0  0  0
 15 45  1  0  0  0  0
 16 43  1  0  0  0  0
 17 18  2  0  0  0  0
 17 45  1  0  0  0  0
 19 20  2  0  0  0  0
 19 46  1  0  0  0  0
 21 22  1  0  0  0  0
 21 26  2  0  0  0  0
 21 46  1  0  0  0  0
 22 23  2  0  0  0  0
 23 24  1  0  0  0  0
 24 25  2  0  0  0  0
 24 27  1  0  0  0  0
 25 26  1  0  0  0  0
 27 28  1  0  0  0  0
 28 29  1  0  0  0  0
 29 30  1  0  0  0  0
 29 32  1  0  0  0  0
 30 34  1  0  0  0  0
 31 32  1  0  0  0  0
 31 33  1  0  0  0  0
 33 34  1  0  0  0  0
 33 38  2  0  0  0  0
 34 35  2  0  0  0  0
 35 36  1  0  0  0  0
 36 37  2  0  0  0  0
 36 39  1  0  0  0  0
 37 38  1  0  0  0  0
 37 41  1  0  0  0  0
 39 40  1  0  0  0  0
 41 42  1  0  0  0  0
 43 44  1  0  0  0  0
M  END
>  <n>
36

>  <Activity>
0

>  <cmpd_id>
mbcd0002765

$$$$
mol_0189
  MOE2013           2D

 46 49  0  0  1  0  0  0  0  0999 V2000
    5.2420    1.9070    0.0000 C   0  0  0  0  0  0  0  0  0  0  0  0
    4.7750    0.5570    0.0000 C   0  0  0  0  0  0  0  0  0  0  0  0
    3.9950    0.8270    0.0000 N   0  0  0  0  0  0  0  0  0  0  0  0
    3.8390    1.6370    0.0000 C   0  0  0  0  0  0  0  0  0  0  0  0
    4.4630    2.1770    0.0000 N   0  0  0  0  0  0  0  0  0  0  0  0
    0.0980   -1.6030    0.0000 C   0  0  0  0  0  0  0  0  0  0  0  0
    0.7210   -1.0630    0.0000 C   0  0  0  0  0  0  0  0  0  0  0  0
    1.5010   -1.3330    0.0000 C   0  0  0  0  0  0  0  0  0  0  0  0
    1.6570   -2.1430    0.0000 C   0  0  0  0  0  0  0  0  0  0  0  0
    1.0330   -2.6830    0.0000 C   0  0  0  0  0  0  0  0  0  0  0  0
    0.2530   -2.4130    0.0000 C   0  0  0  0  0  0  0  0  0  0  0  0
    3.0600    1.9070    0.0000 O   0  0  0  0  0  0  0  0  0  0  0  0
    3.3720    0.2870    0.0000 C   0  0  3  0  0  0  0  0  0  0  0  0
    2.5920    0.5570    0.0000 C   0  0  0  0  0  0  0  0  0  0  0  0
    1.9680    0.0170    0.0000 N   0  0  0  0  0  0  0  0  0  0  0  0
    1.1890    0.2870    0.0000 C   0  0  3  0  0  0  0  0  0  0  0  0
    3.5280   -0.5230    0.0000 C   0  0  0  0  0  0  0  0  0  0  0  0
    4.3070   -0.7930    0.0000 C   0  0  0  0  0  0  0  0  0  0  0  0
    2.9040   -1.0630    0.0000 C   0  0  0  0  0  0  0  0  0  0  0  0
    2.4360    1.3670    0.0000 O   0  0  0  0  0  0  0  0  0  0  0  0
   -1.1500    1.0970    0.0000 C   0  0  0  0  0  0  0  0  0  0  0  0
   -1.3060    1.9070    0.0000 C   0  0  0  0  0  0  0  0  0  0  0  0
   -0.6820    2.4470    0.0000 C   0  0  0  0  0  0  0  0  0  0  0  0
    0.0980    2.1770    0.0000 C   0  0  0  0  0  0  0  0  0  0  0  0
    0.2530    1.3670    0.0000 C   0  0  0  0  0  0  0  0  0  0  0  0
   -0.3700    0.8270    0.0000 C   0  0  0  0  0  0  0  0  0  0  0  0
    1.0330    1.0970    0.0000 C   0  0  0  0  0  0  0  0  0  0  0  0
    0.5650   -0.2530    0.0000 C   0  0  0  0  0  0  0  0  0  0  0  0
   -0.2140    0.0170    0.0000 C   0  0  3  0  0  0  0  0  0  0  0  0
   -0.8380   -0.5230    0.0000 C   0  0  3  0  0  0  0  0  0  0  0  0
   -1.6180   -0.2530    0.0000 N   0  0  0  0  0  0  0  0  0  0  0  0
   -2.2410   -0.7930    0.0000 C   0  0  0  0  0  0  0  0  0  0  0  0
   -3.0210   -0.5230    0.0000 C   0  0  0  0  0  0  0  0  0  0  0  0
   -3.6440   -1.0630    0.0000 O   0  0  0  0  0  0  0  0  0  0  0  0
   -4.4240   -0.7930    0.0000 C   0  0  0  0  0  0  0  0  0  0  0  0
   -0.8170    0.5810    0.0000 O   0  0  0  0  0  0  0  0  0  0  0  0
   -0.6820   -1.3330    0.0000 C   0  0  0  0  0  0  0  0  0  0  0  0
   -2.0850   -1.6030    0.0000 O   0  0  0  0  0  0  0  0  0  0  0  0
   -5.0480   -1.3330    0.0000 C   0  0  0  0  0  0  0  0  0  0  0  0
   -5.8270   -1.0630    0.0000 C   0  0  0  0  0  0  0  0  0  0  0  0
   -5.9830   -0.2530    0.0000 C   0  0  0  0  0  0  0  0  0  0  0  0
   -5.3590    0.2870    0.0000 C   0  0  0  0  0  0  0  0  0  0  0  0
   -4.5800    0.0170    0.0000 C   0  0  0  0  0  0  0  0  0  0  0  0
   -3.9560    0.5570    0.0000 C   0  0  0  0  0  0  0  0  0  0  0  0
   -4.8920   -2.1430    0.0000 C   0  0  0  0  0  0  0  0  0  0  0  0
    5.3980    1.0970    0.0000 C   0  0  0  0  0  0  0  0  0  0  0  0
  1  5  1  0  0  0  0
  1 46  1  0  0  0  0
  2  3  1  0  0  0  0
  2 46  1  0  0  0  0
  3  4  1  0  0  0  0
  3 13  1  0  0  0  0
  4  5  1  0  0  0  0
  4 12  2  0  0  0  0
  6  7  1  0  0  0  0
  6 11  2  0  0  0  0
  6 37  1  0  0  0  0
  7  8  2  0  0  0  0
  8  9  1  0  0  0  0
  9 10  2  0  0  0  0
 10 11  1  0  0  0  0
 13 14  1  0  0  0  0
 13 17  1  0  0  0  0
 14 15  1  0  0  0  0
 14 20  2  0  0  0  0
 15 16  1  0  0  0  0
 16 27  1  0  0  0  0
 16 28  1  0  0  0  0
 17 18  1  0  0  0  0
 17 19  1  0  0  0  0
 21 22  1  0  0  0  0
 21 26  2  0  0  0  0
 22 23  2  0  0  0  0
 23 24  1  0  0  0  0
 24 25  2  0  0  0  0
 25 26  1  0  0  0  0
 25 27  1  0  0  0  0
 28 29  1  0  0  0  0
 29 30  1  0  0  0  0
 29 36  1  0  0  0  0
 30 31  1  0  0  0  0
 30 37  1  0  0  0  0
 31 32  1  0  0  0  0
 32 33  1  0  0  0  0
 32 38  2  0  0  0  0
 33 34  1  0  0  0  0
 34 35  1  0  0  0  0
 35 39  1  0  0  0  0
 35 43  2  0  0  0  0
 39 40  2  0  0  0  0
 39 45  1  0  0  0  0
 40 41  1  0  0  0  0
 41 42  2  0  0  0  0
 42 43  1  0  0  0  0
 43 44  1  0  0  0  0
M  END
>  <n>
189

>  <Activity>
1

>  <cmpd_id>
mbcd0002241

$$$$
mol_0089
  MOE2013           2D

 27 30  0  0  0  0  0  0  0  0999 V2000
   11.7660   -2.5660    0.0000 N   0  0  0  0  0  0  0  0  0  0  0  0
   11.0510   -2.1530    0.0000 C   0  0  0  0  0  0  0  0  0  0  0  0
   11.0510   -1.3280    0.0000 C   0  0  0  0  0  0  0  0  0  0  0  0
   11.7660   -0.9160    0.0000 C   0  0  0  0  0  0  0  0  0  0  0  0
   12.4800   -1.3280    0.0000 C   0  0  0  0  0  0  0  0  0  0  0  0
   13.1950   -0.9160    0.0000 C   0  0  0  0  0  0  0  0  0  0  0  0
   13.9090   -1.3280    0.0000 C   0  0  0  0  0  0  0  0  0  0  0  0
   13.9090   -2.1530    0.0000 C   0  0  0  0  0  0  0  0  0  0  0  0
   13.1950   -2.5660    0.0000 C   0  0  0  0  0  0  0  0  0  0  0  0
   12.4800   -2.1530    0.0000 C   0  0  0  0  0  0  0  0  0  0  0  0
   10.3370   -2.5660    0.0000 O   0  0  0  0  0  0  0  0  0  0  0  0
   14.6240   -0.9160    0.0000 O   0  0  0  0  0  0  0  0  0  0  0  0
   15.3380   -1.3280    0.0000 C   0  0  0  0  0  0  0  0  0  0  0  0
   16.0530   -0.9160    0.0000 C   0  0  0  0  0  0  0  0  0  0  0  0
   16.7670   -1.3280    0.0000 C   0  0  0  0  0  0  0  0  0  0  0  0
   17.4820   -0.9160    0.0000 C   0  0  0  0  0  0  0  0  0  0  0  0
   18.9500   -0.9930    0.0000 N   0  0  0  0  0  0  0  0  0  0  0  0
   19.5020   -1.6060    0.0000 N   0  0  0  0  0  0  0  0  0  0  0  0
   19.0890   -2.3200    0.0000 N   0  0  0  0  0  0  0  0  0  0  0  0
   18.2820   -2.1490    0.0000 N   0  0  0  0  0  0  0  0  0  0  0  0
   18.1960   -1.3280    0.0000 C   0  0  0  0  0  0  0  0  0  0  0  0
   19.1210   -0.1860    0.0000 C   0  0  0  0  0  0  0  0  0  0  0  0
   18.5080    0.3660    0.0000 C   0  0  0  0  0  0  0  0  0  0  0  0
   18.6800    1.1730    0.0000 C   0  0  0  0  0  0  0  0  0  0  0  0
   19.4640    1.4280    0.0000 C   0  0  0  0  0  0  0  0  0  0  0  0
   20.0780    0.8760    0.0000 C   0  0  0  0  0  0  0  0  0  0  0  0
   19.9060    0.0690    0.0000 C   0  0  0  0  0  0  0  0  0  0  0  0
  1  2  1  0  0  0  0
  1 10  1  0  0  0  0
  2  3  1  0  0  0  0
  2 11  2  0  0  0  0
  3  4  1  0  0  0  0
  4  5  1  0  0  0  0
  5  6  1  0  0  0  0
  5 10  2  0  0  0  0
  6  7  2  0  0  0  0
  7  8  1  0  0  0  0
  7 12  1  0  0  0  0
  8  9  2  0  0  0  0
  9 10  1  0  0  0  0
 12 13  1  0  0  0  0
 13 14  1  0  0  0  0
 14 15  1  0  0  0  0
 15 16  1  0  0  0  0
 16 21  1  0  0  0  0
 17 18  1  0  0  0  0
 17 21  1  0  0  0  0
 17 22  1  0  0  0  0
 18 19  2  0  0  0  0
 19 20  1  0  0  0  0
 20 21  2  0  0  0  0
 22 23  1  0  0  0  0
 22 27  1  0  0  0  0
 23 24  1  0  0  0  0
 24 25  1  0  0  0  0
 25 26  1  0  0  0  0
 26 27  1  0  0  0  0
M  END
>  <n>
89

>  <Activity>
0

>  <cmpd_id>
mbcd0015401

$$$$
mol_0067
  MOE2013           2D

 29 31  0  0  0  0  0  0  0  0999 V2000
   -4.7800   -0.0980    0.0000 C   0  0  0  0  0  0  0  0  0  0  0  0
   -4.0660   -0.5110    0.0000 C   0  0  0  0  0  0  0  0  0  0  0  0
   -3.3510   -0.9240    0.0000 C   0  0  0  0  0  0  0  0  0  0  0  0
   -2.6370   -0.5110    0.0000 C   0  0  0  0  0  0  0  0  0  0  0  0
   -1.9220   -0.9240    0.0000 C   0  0  0  0  0  0  0  0  0  0  0  0
   -1.2080   -0.5110    0.0000 N   0  0  0  0  0  0  0  0  0  0  0  0
   -0.4930   -0.9240    0.0000 C   0  0  0  0  0  0  0  0  0  0  0  0
    0.2210   -0.5110    0.0000 C   0  0  0  0  0  0  0  0  0  0  0  0
    0.2210    0.3140    0.0000 C   0  0  0  0  0  0  0  0  0  0  0  0
    0.9360    0.7260    0.0000 C   0  0  0  0  0  0  0  0  0  0  0  0
    0.9360    1.5520    0.0000 O   0  0  0  0  0  0  0  0  0  0  0  0
    0.2210    1.9640    0.0000 C   0  0  0  0  0  0  0  0  0  0  0  0
    0.2210    2.7890    0.0000 C   0  0  0  0  0  0  0  0  0  0  0  0
   -0.4930    3.2020    0.0000 O   0  0  0  0  0  0  0  0  0  0  0  0
   -0.4930    4.0270    0.0000 C   0  0  0  0  0  0  0  0  0  0  0  0
    1.6500    0.3140    0.0000 C   0  0  0  0  0  0  0  0  0  0  0  0
    2.3640    0.7260    0.0000 O   0  0  0  0  0  0  0  0  0  0  0  0
    3.0790    0.3140    0.0000 C   0  0  0  0  0  0  0  0  0  0  0  0
    3.7940    0.7260    0.0000 C   0  0  0  0  0  0  0  0  0  0  0  0
    4.5080    0.3140    0.0000 O   0  0  0  0  0  0  0  0  0  0  0  0
    5.2220    0.7260    0.0000 C   0  0  0  0  0  0  0  0  0  0  0  0
    1.6500   -0.5110    0.0000 C   0  0  0  0  0  0  0  0  0  0  0  0
    0.9360   -0.9240    0.0000 C   0  0  0  0  0  0  0  0  0  0  0  0
    0.9360   -1.7480    0.0000 N   0  0  0  0  0  0  0  0  0  0  0  0
    0.2210   -2.1610    0.0000 C   0  0  0  0  0  0  0  0  0  0  0  0
   -0.4930   -1.7480    0.0000 N   0  0  0  0  0  0  0  0  0  0  0  0
   -1.9220   -1.7480    0.0000 C   0  0  0  0  0  0  0  0  0  0  0  0
   -2.6370   -2.1610    0.0000 C   0  0  0  0  0  0  0  0  0  0  0  0
   -3.3510   -1.7480    0.0000 C   0  0  0  0  0  0  0  0  0  0  0  0
  1  2  3  0  0  0  0
  2  3  1  0  0  0  0
  3  4  1  0  0  0  0
  3 29  2  0  0  0  0
  4  5  2  0  0  0  0
  5  6  1  0  0  0  0
  5 27  1  0  0  0  0
  6  7  1  0  0  0  0
  7  8  1  0  0  0  0
  7 26  2  0  0  0  0
  8  9  1  0  0  0  0
  8 23  2  0  0  0  0
  9 10  2  0  0  0  0
 10 11  1  0  0  0  0
 10 16  1  0  0  0  0
 11 12  1  0  0  0  0
 12 13  1  0  0  0  0
 13 14  1  0  0  0  0
 14 15  1  0  0  0  0
 16 17  1  0  0  0  0
 16 22  2  0  0  0  0
 17 18  1  0  0  0  0
 18 19  1  0  0  0  0
 19 20  1  0  0  0  0
 20 21  1  0  0  0  0
 22 23  1  0  0  0  0
 23 24  1  0  0  0  0
 24 25  2  0  0  0  0
 25 26  1  0  0  0  0
 27 28  2  0  0  0  0
 28 29  1  0  0  0  0
M  END
>  <n>
67

>  <Activity>
0

>  <cmpd_id>
mbcd0003099

$$$$
mol_0171
  MOE2013           2D

 51 53  0  0  1  0  0  0  0  0999 V2000
    4.1970   -1.8150    0.0000 O   0  0  0  0  0  0  0  0  0  0  0  0
    4.9110    0.2470    0.0000 O   0  0  0  0  0  0  0  0  0  0  0  0
    5.0950   -2.4470    0.0000 O   0  0  0  0  0  0  0  0  0  0  0  0
    3.4820   -0.5780    0.0000 O   0  0  0  0  0  0  0  0  0  0  0  0
    5.6260    1.4850    0.0000 O   0  0  0  0  0  0  0  0  0  0  0  0
    7.0550    0.6600    0.0000 O   0  0  0  0  0  0  0  0  0  0  0  0
    3.9150    3.0850    0.0000 O   0  0  0  0  0  0  0  0  0  0  0  0
    2.7680   -2.6400    0.0000 O   0  0  0  0  0  0  0  0  0  0  0  0
    4.9110    3.5470    0.0000 O   0  0  0  0  0  0  0  0  0  0  0  0
    8.7660    1.4350    0.0000 O   0  0  0  0  0  0  0  0  0  0  0  0
    9.1980   -0.5780    0.0000 O   0  0  0  0  0  0  0  0  0  0  0  0
    8.4840   -1.8150    0.0000 O   0  0  0  0  0  0  0  0  0  0  0  0
    6.3400    1.8970    0.0000 O   0  0  0  0  0  0  0  0  0  0  0  0
    1.3390   -1.8150    0.0000 N   0  0  0  0  0  0  0  0  0  0  0  0
    4.9110   -1.4030    0.0000 C   0  0  3  0  0  0  0  0  0  0  0  0
    4.9110   -0.5780    0.0000 C   0  0  3  0  0  0  0  0  0  0  0  0
    5.6260   -1.8150    0.0000 C   0  0  1  0  0  0  0  0  0  0  0  0
    5.6260   -0.1650    0.0000 C   0  0  3  0  0  0  0  0  0  0  0  0
    6.3400   -1.4030    0.0000 C   0  0  0  0  0  0  0  0  0  0  0  0
    5.6260    0.6600    0.0000 C   0  0  3  0  0  0  0  0  0  0  0  0
    7.0550   -1.8150    0.0000 C   0  0  3  0  0  0  0  0  0  0  0  0
    3.4820   -1.4030    0.0000 C   0  0  3  0  0  0  0  0  0  0  0  0
    4.9110    1.0720    0.0000 C   0  0  3  0  0  0  0  0  0  0  0  0
    4.1970    2.3100    0.0000 C   0  0  2  0  0  0  0  0  0  0  0  0
    4.1970   -0.1650    0.0000 C   0  0  0  0  0  0  0  0  0  0  0  0
    2.7680   -1.8150    0.0000 C   0  0  3  0  0  0  0  0  0  0  0  0
    2.0530   -1.4030    0.0000 C   0  0  3  0  0  0  0  0  0  0  0  0
    4.1970    1.4850    0.0000 C   0  0  0  0  0  0  0  0  0  0  0  0
    6.1560   -2.4470    0.0000 C   0  0  0  0  0  0  0  0  0  0  0  0
    4.9110    2.7220    0.0000 C   0  0  3  0  0  0  0  0  0  0  0  0
    7.7690   -0.5780    0.0000 C   0  0  3  0  0  0  0  0  0  0  0  0
    8.4840    0.6600    0.0000 C   0  0  1  0  0  0  0  0  0  0  0  0
    2.0530   -0.5780    0.0000 C   0  0  0  0  0  0  0  0  0  0  0  0
    8.4840   -0.1650    0.0000 C   0  0  3  0  0  0  0  0  0  0  0  0
    5.6260    2.3100    0.0000 C   0  0  3  0  0  0  0  0  0  0  0  0
    7.7690   -1.4030    0.0000 C   0  0  0  0  0  0  0  0  0  0  0  0
    2.7680   -0.1650    0.0000 C   0  0  3  0  0  0  0  0  0  0  0  0
    7.7690    1.0720    0.0000 C   0  0  3  0  0  0  0  0  0  0  0  0
    6.3400    1.0720    0.0000 C   0  0  0  0  0  0  0  0  0  0  0  0
    5.2900    1.4140    0.0000 C   0  0  0  0  0  0  0  0  0  0  0  0
    7.0550   -2.6400    0.0000 C   0  0  0  0  0  0  0  0  0  0  0  0
    3.3840    2.1660    0.0000 C   0  0  0  0  0  0  0  0  0  0  0  0
    8.4840   -0.9900    0.0000 C   0  0  0  0  0  0  0  0  0  0  0  0
    9.2960    0.5160    0.0000 C   0  0  0  0  0  0  0  0  0  0  0  0
    7.7690    1.8970    0.0000 C   0  0  0  0  0  0  0  0  0  0  0  0
    6.3400    2.7220    0.0000 C   0  0  0  0  0  0  0  0  0  0  0  0
    2.7680    0.6600    0.0000 C   0  0  0  0  0  0  0  0  0  0  0  0
    0.6240   -1.4030    0.0000 C   0  0  0  0  0  0  0  0  0  0  0  0
    1.3390   -2.6400    0.0000 C   0  0  0  0  0  0  0  0  0  0  0  0
    8.4840    2.3100    0.0000 C   0  0  0  0  0  0  0  0  0  0  0  0
    4.4450    3.7170    0.0000 C   0  0  0  0  0  0  0  0  0  0  0  0
  1 15  1  0  0  0  0
  1 22  1  0  0  0  0
  2 18  1  0  0  0  0
  2 23  1  0  0  0  0
  4 22  1  0  0  0  0
  4 37  1  0  0  0  0
  5 23  1  0  0  0  0
  5 35  1  0  0  0  0
  6 38  1  0  0  0  0
  6 39  1  0  0  0  0
  7 51  1  0  0  0  0
  8 26  1  0  0  0  0
  9 30  1  0  0  0  0
 11 34  1  0  0  0  0
 12 36  2  0  0  0  0
 13 39  2  0  0  0  0
 14 27  1  0  0  0  0
 14 48  1  0  0  0  0
 14 49  1  0  0  0  0
 15 16  1  0  0  0  0
 15 17  1  0  0  0  0
 16 18  1  0  0  0  0
 16 25  1  0  0  0  0
 17  3  1  1  0  0  0
 17 19  1  0  0  0  0
 17 29  1  6  0  0  0
 18 20  1  0  0  0  0
 19 21  1  0  0  0  0
 20 39  1  0  0  0  0
 20 40  1  0  0  0  0
 21 36  1  0  0  0  0
 21 41  1  0  0  0  0
 22 26  1  0  0  0  0
 23 28  1  0  0  0  0
 24  7  1  1  0  0  0
 24 28  1  0  0  0  0
 24 30  1  0  0  0  0
 24 42  1  6  0  0  0
 26 27  1  0  0  0  0
 27 33  1  0  0  0  0
 30 35  1  0  0  0  0
 31 34  1  0  0  0  0
 31 36  1  0  0  0  0
 31 43  1  0  0  0  0
 32 10  1  1  0  0  0
 32 34  1  0  0  0  0
 32 38  1  0  0  0  0
 32 44  1  6  0  0  0
 33 37  1  0  0  0  0
 35 46  1  0  0  0  0
 37 47  1  0  0  0  0
 38 45  1  0  0  0  0
 45 50  1  0  0  0  0
M  END
>  <n>
171

>  <Activity>
1

>  <cmpd_id>
mbcd0000937

$$$$
mol_0233
  MOE2013           2D

 52 54  0  0  1  0  0  0  0  0999 V2000
    1.2810    0.3780    0.0000 C   0  0  0  0  0  0  0  0  0  0  0  0
    1.0430   -0.4120    0.0000 C   0  0  3  0  0  0  0  0  0  0  0  0
    0.2180   -0.4300    0.0000 C   0  0  3  0  0  0  0  0  0  0  0  0
   -0.0540    0.3490    0.0000 C   0  0  3  0  0  0  0  0  0  0  0  0
   -0.8250    0.8180    0.0000 C   0  0  3  0  0  0  0  0  0  0  0  0
   -0.8430    1.6420    0.0000 C   0  0  2  0  0  0  0  0  0  0  0  0
   -1.5660    2.0390    0.0000 C   0  0  0  0  0  0  0  0  0  0  0  0
   -1.5840    2.8640    0.0000 C   0  0  3  0  0  0  0  0  0  0  0  0
   -0.8790    3.2920    0.0000 C   0  0  0  0  0  0  0  0  0  0  0  0
   -0.1560    2.8950    0.0000 N   0  0  3  0  0  0  0  0  0  0  0  0
    0.5500    3.3230    0.0000 C   0  0  3  0  0  0  0  0  0  0  0  0
    1.2730    2.9260    0.0000 C   0  0  3  0  0  0  0  0  0  0  0  0
    1.2910    2.1010    0.0000 C   0  0  2  0  0  0  0  0  0  0  0  0
    2.0140    1.7040    0.0000 C   0  0  3  0  0  0  0  0  0  0  0  0
    2.7190    2.1320    0.0000 C   0  0  0  0  0  0  0  0  0  0  0  0
    3.4420    1.7350    0.0000 C   0  0  0  0  0  0  0  0  0  0  0  0
    1.5420   -1.0680    0.0000 C   0  0  0  0  0  0  0  0  0  0  0  0
    0.5880    0.8680    0.0000 C   0  0  0  0  0  0  0  0  0  0  0  0
   -1.4240    1.0560    0.0000 C   0  0  0  0  0  0  0  0  0  0  0  0
   -2.3080    3.2610    0.0000 C   0  0  0  0  0  0  0  0  0  0  0  0
   -0.1380    2.0700    0.0000 C   0  0  0  0  0  0  0  0  0  0  0  0
    0.5320    4.1480    0.0000 C   0  0  0  0  0  0  0  0  0  0  0  0
    2.0790    2.3460    0.0000 C   0  0  0  0  0  0  0  0  0  0  0  0
    0.8020    1.0500    0.0000 O   0  0  0  0  0  0  0  0  0  0  0  0
   -1.6310    1.3980    0.0000 O   0  0  0  0  0  0  0  0  0  0  0  0
    1.9780    3.3540    0.0000 O   0  0  0  0  0  0  0  0  0  0  0  0
    1.8720    2.6870    0.0000 O   0  0  0  0  0  0  0  0  0  0  0  0
    2.0320    0.8800    0.0000 O   0  0  0  0  0  0  0  0  0  0  0  0
   -1.5400   -0.4200    0.0000 C   0  0  3  0  0  0  0  0  0  0  0  0
   -2.2540   -0.8320    0.0000 C   0  0  3  0  0  0  0  0  0  0  0  0
   -2.2540   -1.6580    0.0000 C   0  0  3  0  0  0  0  0  0  0  0  0
   -1.5400   -2.0700    0.0000 C   0  0  0  0  0  0  0  0  0  0  0  0
   -0.8250   -1.6580    0.0000 C   0  0  3  0  0  0  0  0  0  0  0  0
   -0.7390   -2.4780    0.0000 C   0  0  0  0  0  0  0  0  0  0  0  0
   -3.6830   -1.6580    0.0000 C   0  0  0  0  0  0  0  0  0  0  0  0
   -2.9690   -2.8950    0.0000 C   0  0  0  0  0  0  0  0  0  0  0  0
   -1.5400    0.4050    0.0000 O   0  0  0  0  0  0  0  0  0  0  0  0
   -2.9690   -0.4200    0.0000 O   0  0  0  0  0  0  0  0  0  0  0  0
   -2.9690   -2.0700    0.0000 N   0  0  0  0  0  0  0  0  0  0  0  0
   -0.8250   -0.8320    0.0000 O   0  0  0  0  0  0  0  0  0  0  0  0
    0.1000   -1.8540    0.0000 C   0  0  3  0  0  0  0  0  0  0  0  0
    0.9220   -1.9220    0.0000 C   0  0  0  0  0  0  0  0  0  0  0  0
    1.2740   -2.6680    0.0000 C   0  0  1  0  0  0  0  0  0  0  0  0
    0.8040   -3.3460    0.0000 C   0  0  3  0  0  0  0  0  0  0  0  0
   -0.0190   -3.2780    0.0000 C   0  0  3  0  0  0  0  0  0  0  0  0
   -0.4890   -3.9560    0.0000 C   0  0  0  0  0  0  0  0  0  0  0  0
    1.9680   -3.1150    0.0000 C   0  0  0  0  0  0  0  0  0  0  0  0
    2.6930   -2.8360    0.0000 C   0  0  0  0  0  0  0  0  0  0  0  0
   -0.2520   -1.1080    0.0000 O   0  0  0  0  0  0  0  0  0  0  0  0
    2.0320   -2.3430    0.0000 O   0  0  0  0  0  0  0  0  0  0  0  0
    1.1550   -4.0920    0.0000 O   0  0  0  0  0  0  0  0  0  0  0  0
   -0.3700   -2.5320    0.0000 O   0  0  0  0  0  0  0  0  0  0  0  0
  1  2  1  0  0  0  0
  1 24  2  0  0  0  0
  1 28  1  0  0  0  0
  2  3  1  0  0  0  0
  2 17  1  0  0  0  0
  3  4  1  0  0  0  0
  3 49  1  0  0  0  0
  4  5  1  0  0  0  0
  4 18  1  0  0  0  0
  5  6  1  0  0  0  0
  5 37  1  0  0  0  0
  6  7  1  0  0  0  0
  6 19  1  1  0  0  0
  6 25  1  6  0  0  0
  7  8  1  0  0  0  0
  8  9  1  0  0  0  0
  8 20  1  0  0  0  0
  9 10  1  0  0  0  0
 10 11  1  0  0  0  0
 10 21  1  0  0  0  0
 11 12  1  0  0  0  0
 11 22  1  0  0  0  0
 12 13  1  0  0  0  0
 12 26  1  0  0  0  0
 13 14  1  0  0  0  0
 13 23  1  1  0  0  0
 13 27  1  6  0  0  0
 14 15  1  0  0  0  0
 14 28  1  0  0  0  0
 15 16  1  0  0  0  0
 29 30  1  0  0  0  0
 29 37  1  0  0  0  0
 29 40  1  0  0  0  0
 30 31  1  0  0  0  0
 30 38  1  0  0  0  0
 31 32  1  0  0  0  0
 31 39  1  0  0  0  0
 32 33  1  0  0  0  0
 33 34  1  0  0  0  0
 33 40  1  0  0  0  0
 35 39  1  0  0  0  0
 36 39  1  0  0  0  0
 41 42  1  0  0  0  0
 41 49  1  0  0  0  0
 41 52  1  0  0  0  0
 42 43  1  0  0  0  0
 43 44  1  0  0  0  0
 43 47  1  6  0  0  0
 43 50  1  1  0  0  0
 44 45  1  0  0  0  0
 44 51  1  0  0  0  0
 45 46  1  0  0  0  0
 45 52  1  0  0  0  0
 48 50  1  0  0  0  0
M  END
>  <n>
233

>  <Activity>
1

>  <cmpd_id>
mbcd0028157

$$$$
mol_0271
  MOE2013           2D

 46 46  0  0  1  0  0  0  0  0999 V2000
    6.1560    1.0890    0.0000 O   0  0  0  0  0  0  0  0  0  0  0  0
    2.5500   -0.0470    0.0000 O   0  0  0  0  0  0  0  0  0  0  0  0
    5.1720   -1.1820    0.0000 O   0  0  0  0  0  0  0  0  0  0  0  0
    3.2060    1.4680    0.0000 O   0  0  0  0  0  0  0  0  0  0  0  0
    5.9920    2.5080    0.0000 O   0  0  0  0  0  0  0  0  0  0  0  0
    8.2870    0.6160    0.0000 O   0  0  0  0  0  0  0  0  0  0  0  0
    3.6970   -2.7910    0.0000 O   0  0  0  0  0  0  0  0  0  0  0  0
    1.4030   -0.8980    0.0000 O   0  0  0  0  0  0  0  0  0  0  0  0
    6.4840   -1.7500    0.0000 O   0  0  0  0  0  0  0  0  0  0  0  0
    4.5170    0.9000    0.0000 N   0  0  0  0  0  0  0  0  0  0  0  0
    7.1390   -0.2360    0.0000 N   0  0  0  0  0  0  0  0  0  0  0  0
    3.5330   -1.3720    0.0000 N   0  0  0  0  0  0  0  0  0  0  0  0
    4.8450    1.6570    0.0000 C   0  0  3  0  0  0  0  0  0  0  0  0
    4.3530    2.3190    0.0000 C   0  0  3  0  0  0  0  0  0  0  0  0
    6.3200   -0.3300    0.0000 C   0  0  3  0  0  0  0  0  0  0  0  0
    2.7140   -1.4660    0.0000 C   0  0  3  0  0  0  0  0  0  0  0  0
    3.3700    0.0480    0.0000 C   0  0  3  0  0  0  0  0  0  0  0  0
    6.9760    1.1840    0.0000 C   0  0  3  0  0  0  0  0  0  0  0  0
    3.5330    2.2250    0.0000 C   0  0  0  0  0  0  0  0  0  0  0  0
    6.8120   -0.9930    0.0000 C   0  0  0  0  0  0  0  0  0  0  0  0
    2.3860   -2.2230    0.0000 C   0  0  0  0  0  0  0  0  0  0  0  0
    4.8450   -1.9390    0.0000 C   0  0  3  0  0  0  0  0  0  0  0  0
    2.8780    0.7100    0.0000 C   0  0  0  0  0  0  0  0  0  0  0  0
    3.6970    0.8050    0.0000 C   0  0  0  0  0  0  0  0  0  0  0  0
    5.6640    1.7510    0.0000 C   0  0  0  0  0  0  0  0  0  0  0  0
    7.3030    1.9410    0.0000 C   0  0  0  0  0  0  0  0  0  0  0  0
    4.6810    3.0760    0.0000 C   0  0  0  0  0  0  0  0  0  0  0  0
    5.3360   -2.6020    0.0000 C   0  0  0  0  0  0  0  0  0  0  0  0
    7.4670    0.5210    0.0000 C   0  0  0  0  0  0  0  0  0  0  0  0
    4.0250   -2.0340    0.0000 C   0  0  0  0  0  0  0  0  0  0  0  0
    2.2220   -0.8040    0.0000 C   0  0  0  0  0  0  0  0  0  0  0  0
    5.9920   -1.0880    0.0000 C   0  0  0  0  0  0  0  0  0  0  0  0
    5.0090    0.2370    0.0000 C   0  0  0  0  0  0  0  0  0  0  0  0
    3.0420    2.8870    0.0000 C   0  0  0  0  0  0  0  0  0  0  0  0
    6.9910   -1.7980    0.0000 C   0  0  0  0  0  0  0  0  0  0  0  0
    7.6310   -0.8980    0.0000 C   0  0  0  0  0  0  0  0  0  0  0  0
    1.5660   -2.3180    0.0000 C   0  0  0  0  0  0  0  0  0  0  0  0
    2.8780   -2.8860    0.0000 C   0  0  0  0  0  0  0  0  0  0  0  0
    2.6980    1.5160    0.0000 C   0  0  0  0  0  0  0  0  0  0  0  0
    2.0580    0.6160    0.0000 C   0  0  0  0  0  0  0  0  0  0  0  0
    7.9270   -0.4830    0.0000 C   0  0  0  0  0  0  0  0  0  0  0  0
    8.1230    2.0350    0.0000 C   0  0  0  0  0  0  0  0  0  0  0  0
    6.8120    2.6030    0.0000 C   0  0  0  0  0  0  0  0  0  0  0  0
    3.8610   -0.6140    0.0000 C   0  0  0  0  0  0  0  0  0  0  0  0
    6.1560   -2.5070    0.0000 C   0  0  0  0  0  0  0  0  0  0  0  0
    5.0090   -3.3590    0.0000 C   0  0  0  0  0  0  0  0  0  0  0  0
  1 18  1  0  0  0  0
  1 25  1  0  0  0  0
  2 17  1  0  0  0  0
  2 31  1  0  0  0  0
  3 22  1  0  0  0  0
  3 32  1  0  0  0  0
  4 24  2  0  0  0  0
  5 25  2  0  0  0  0
  6 29  2  0  0  0  0
  7 30  2  0  0  0  0
  8 31  2  0  0  0  0
  9 32  2  0  0  0  0
 10 13  1  0  0  0  0
 10 24  1  0  0  0  0
 10 33  1  0  0  0  0
 11 15  1  0  0  0  0
 11 29  1  0  0  0  0
 11 41  1  0  0  0  0
 12 16  1  0  0  0  0
 12 30  1  0  0  0  0
 12 44  1  0  0  0  0
 13 14  1  0  0  0  0
 13 25  1  0  0  0  0
 14 19  1  0  0  0  0
 14 27  1  0  0  0  0
 15 20  1  0  0  0  0
 15 32  1  0  0  0  0
 16 21  1  0  0  0  0
 16 31  1  0  0  0  0
 17 23  1  0  0  0  0
 17 24  1  0  0  0  0
 18 26  1  0  0  0  0
 18 29  1  0  0  0  0
 19 34  1  0  0  0  0
 20 35  1  0  0  0  0
 20 36  1  0  0  0  0
 21 37  1  0  0  0  0
 21 38  1  0  0  0  0
 22 28  1  0  0  0  0
 22 30  1  0  0  0  0
 23 39  1  0  0  0  0
 23 40  1  0  0  0  0
 26 42  1  0  0  0  0
 26 43  1  0  0  0  0
 28 45  1  0  0  0  0
 28 46  1  0  0  0  0
M  END
>  <n>
271

>  <Activity>
1

>  <cmpd_id>
mbcd0030510

$$$$
mol_0146
  MOE2013           2D

 55 59  0  0  1  0  0  0  0  0999 V2000
    1.2810   -5.2510    0.0000 C   0  0  0  0  0  0  0  0  0  0  0  0
    1.2810   -6.0760    0.0000 C   0  0  0  0  0  0  0  0  0  0  0  0
    1.9490   -6.5610    0.0000 C   0  0  0  0  0  0  0  0  0  0  0  0
    2.7330   -6.3060    0.0000 O   0  0  0  0  0  0  0  0  0  0  0  0
    1.6940   -7.3460    0.0000 N   0  0  0  0  0  0  0  0  0  0  0  0
    0.8690   -7.3460    0.0000 C   0  0  0  0  0  0  0  0  0  0  0  0
    0.3840   -8.0130    0.0000 C   0  0  0  0  0  0  0  0  0  0  0  0
    0.7200   -8.7670    0.0000 C   0  0  0  0  0  0  0  0  0  0  0  0
    1.5260   -8.9380    0.0000 C   0  0  0  0  0  0  0  0  0  0  0  0
    2.1400   -8.3860    0.0000 C   0  0  0  0  0  0  0  0  0  0  0  0
    1.6130   -9.7590    0.0000 C   0  0  0  0  0  0  0  0  0  0  0  0
    2.3270  -10.1710    0.0000 C   0  0  0  0  0  0  0  0  0  0  0  0
    3.0420   -9.7590    0.0000 C   0  0  0  0  0  0  0  0  0  0  0  0
    3.7560  -10.1710    0.0000 C   0  0  0  0  0  0  0  0  0  0  0  0
    3.7560  -10.9960    0.0000 O   0  0  0  0  0  0  0  0  0  0  0  0
    4.4700   -9.7590    0.0000 O   0  0  0  0  0  0  0  0  0  0  0  0
    5.1850  -10.1710    0.0000 C   0  0  3  0  0  0  0  0  0  0  0  0
    5.9000   -9.7590    0.0000 O   0  0  0  0  0  0  0  0  0  0  0  0
    6.6140  -10.1710    0.0000 C   0  0  3  0  0  0  0  0  0  0  0  0
    6.6140  -10.9960    0.0000 C   0  0  3  0  0  0  0  0  0  0  0  0
    7.3280  -11.4090    0.0000 O   0  0  0  0  0  0  0  0  0  0  0  0
    5.9000  -11.4090    0.0000 C   0  0  3  0  0  0  0  0  0  0  0  0
    5.9000  -12.2340    0.0000 O   0  0  0  0  0  0  0  0  0  0  0  0
    5.1850  -10.9960    0.0000 C   0  0  3  0  0  0  0  0  0  0  0  0
    4.4700  -11.4090    0.0000 O   0  0  0  0  0  0  0  0  0  0  0  0
    7.3280   -9.7590    0.0000 C   0  0  0  0  0  0  0  0  0  0  0  0
    7.3280   -8.9340    0.0000 O   0  0  0  0  0  0  0  0  0  0  0  0
    8.0430  -10.1710    0.0000 O   0  0  0  0  0  0  0  0  0  0  0  0
    0.8590  -10.0940    0.0000 C   0  0  0  0  0  0  0  0  0  0  0  0
    0.6880  -10.9010    0.0000 C   0  0  0  0  0  0  0  0  0  0  0  0
   -0.0970  -11.1560    0.0000 C   0  0  0  0  0  0  0  0  0  0  0  0
   -0.3520  -11.9410    0.0000 C   0  0  0  0  0  0  0  0  0  0  0  0
    0.1330  -12.6080    0.0000 C   0  0  0  0  0  0  0  0  0  0  0  0
   -0.2030  -13.3620    0.0000 C   0  0  0  0  0  0  0  0  0  0  0  0
    0.2820  -14.0290    0.0000 C   0  0  0  0  0  0  0  0  0  0  0  0
    1.1030  -13.9430    0.0000 O   0  0  0  0  0  0  0  0  0  0  0  0
   -0.0530  -14.7830    0.0000 O   0  0  0  0  0  0  0  0  0  0  0  0
   -1.1770  -11.9410    0.0000 C   0  0  0  0  0  0  0  0  0  0  0  0
   -1.6620  -12.6080    0.0000 C   0  0  0  0  0  0  0  0  0  0  0  0
   -1.4320  -11.1560    0.0000 C   0  0  0  0  0  0  0  0  0  0  0  0
   -0.7650  -10.6710    0.0000 N   0  0  0  0  0  0  0  0  0  0  0  0
   -2.2170  -10.9010    0.0000 C   0  0  0  0  0  0  0  0  0  0  0  0
   -2.8300  -11.4530    0.0000 C   0  0  0  0  0  0  0  0  0  0  0  0
   -2.7440  -12.2740    0.0000 N   0  0  0  0  0  0  0  0  0  0  0  0
   -3.4970  -12.6090    0.0000 C   0  0  0  0  0  0  0  0  0  0  0  0
   -3.6690  -13.4160    0.0000 O   0  0  0  0  0  0  0  0  0  0  0  0
   -4.0490  -11.9960    0.0000 C   0  0  0  0  0  0  0  0  0  0  0  0
   -4.8700  -12.0820    0.0000 C   0  0  0  0  0  0  0  0  0  0  0  0
   -5.3550  -11.4150    0.0000 C   0  0  0  0  0  0  0  0  0  0  0  0
   -3.6370  -11.2820    0.0000 C   0  0  0  0  0  0  0  0  0  0  0  0
   -3.9720  -10.5280    0.0000 C   0  0  0  0  0  0  0  0  0  0  0  0
    0.3070   -9.4810    0.0000 N   0  0  0  0  0  0  0  0  0  0  0  0
    0.6140   -6.5610    0.0000 C   0  0  0  0  0  0  0  0  0  0  0  0
   -0.1710   -6.3060    0.0000 C   0  0  0  0  0  0  0  0  0  0  0  0
   -0.3420   -5.4990    0.0000 C   0  0  0  0  0  0  0  0  0  0  0  0
  1  2  1  0  0  0  0
  2  3  1  0  0  0  0
  2 53  2  0  0  0  0
  3  4  2  0  0  0  0
  3  5  1  0  0  0  0
  5  6  1  0  0  0  0
  6  7  2  0  0  0  0
  6 53  1  0  0  0  0
  7  8  1  0  0  0  0
  8  9  2  0  0  0  0
  8 52  1  0  0  0  0
  9 10  1  0  0  0  0
  9 11  1  0  0  0  0
 11 12  1  0  0  0  0
 11 29  2  0  0  0  0
 12 13  1  0  0  0  0
 13 14  1  0  0  0  0
 14 15  2  0  0  0  0
 14 16  1  0  0  0  0
 16 17  1  0  0  0  0
 17 18  1  0  0  0  0
 17 24  1  0  0  0  0
 18 19  1  0  0  0  0
 19 20  1  0  0  0  0
 19 26  1  0  0  0  0
 20 21  1  0  0  0  0
 20 22  1  0  0  0  0
 22 23  1  0  0  0  0
 22 24  1  0  0  0  0
 24 25  1  0  0  0  0
 26 27  1  0  0  0  0
 26 28  2  0  0  0  0
 29 30  1  0  0  0  0
 29 52  1  0  0  0  0
 30 31  1  0  0  0  0
 31 32  2  0  0  0  0
 31 41  1  0  0  0  0
 32 33  1  0  0  0  0
 32 38  1  0  0  0  0
 33 34  1  0  0  0  0
 34 35  1  0  0  0  0
 35 36  1  0  0  0  0
 35 37  2  0  0  0  0
 38 39  1  0  0  0  0
 38 40  2  0  0  0  0
 40 41  1  0  0  0  0
 40 42  1  0  0  0  0
 42 43  2  0  0  0  0
 43 44  1  0  0  0  0
 43 50  1  0  0  0  0
 44 45  1  0  0  0  0
 45 46  2  0  0  0  0
 45 47  1  0  0  0  0
 47 48  1  0  0  0  0
 47 50  2  0  0  0  0
 48 49  2  0  0  0  0
 50 51  1  0  0  0  0
 53 54  1  0  0  0  0
 54 55  2  0  0  0  0
M  END
>  <n>
146

>  <Activity>
1

>  <cmpd_id>
mbcd0000187

$$$$
mol_0221
  MOE2013           2D

 67 72  0  0  1  0  0  0  0  0999 V2000
    1.7720   -0.8120    0.0000 C   0  0  0  0  0  0  0  0  0  0  0  0
    2.4390   -1.2970    0.0000 C   0  0  0  0  0  0  0  0  0  0  0  0
    2.1840   -2.0810    0.0000 C   0  0  0  0  0  0  0  0  0  0  0  0
    1.3590   -2.0810    0.0000 C   0  0  0  0  0  0  0  0  0  0  0  0
    1.1040   -1.2970    0.0000 N   0  0  0  0  0  0  0  0  0  0  0  0
    0.8740   -2.7490    0.0000 C   0  0  0  0  0  0  0  0  0  0  0  0
    0.0540   -2.6630    0.0000 C   0  0  0  0  0  0  0  0  0  0  0  0
   -0.4980   -3.2760    0.0000 C   0  0  0  0  0  0  0  0  0  0  0  0
   -1.2520   -2.9400    0.0000 C   0  0  0  0  0  0  0  0  0  0  0  0
   -1.1660   -2.1200    0.0000 C   0  0  0  0  0  0  0  0  0  0  0  0
   -0.3590   -1.9480    0.0000 N   0  0  0  0  0  0  0  0  0  0  0  0
   -0.3270   -4.0830    0.0000 C   0  0  0  0  0  0  0  0  0  0  0  0
    3.2240   -1.0420    0.0000 C   0  0  0  0  0  0  0  0  0  0  0  0
    1.7720    0.0130    0.0000 C   0  0  0  0  0  0  0  0  0  0  0  0
    2.4860    0.4260    0.0000 C   0  0  0  0  0  0  0  0  0  0  0  0
   -1.6070   -0.7610    0.0000 C   0  0  0  0  0  0  0  0  0  0  0  0
    2.5720    1.2460    0.0000 N   0  0  0  0  0  0  0  0  0  0  0  0
    3.3800    1.4180    0.0000 C   0  0  0  0  0  0  0  0  0  0  0  0
    3.7920    0.7030    0.0000 C   0  0  0  0  0  0  0  0  0  0  0  0
    3.2400    0.0900    0.0000 C   0  0  0  0  0  0  0  0  0  0  0  0
   -2.1590   -0.1480    0.0000 C   0  0  0  0  0  0  0  0  0  0  0  0
   -1.7470    0.5670    0.0000 C   0  0  0  0  0  0  0  0  0  0  0  0
   -0.9400    0.3950    0.0000 C   0  0  0  0  0  0  0  0  0  0  0  0
   -0.8530   -0.4250    0.0000 N   0  0  0  0  0  0  0  0  0  0  0  0
    3.7150    2.1710    0.0000 O   0  0  0  0  0  0  0  0  0  0  0  0
   -0.3270    0.9470    0.0000 O   0  0  0  0  0  0  0  0  0  0  0  0
    4.6120    0.6170    0.0000 C   0  0  0  0  0  0  0  0  0  0  0  0
    3.4120   -0.7170    0.0000 C   0  0  0  0  0  0  0  0  0  0  0  0
    4.1960   -0.9720    0.0000 C   0  0  0  0  0  0  0  0  0  0  0  0
   -2.0820    1.3210    0.0000 C   0  0  0  0  0  0  0  0  0  0  0  0
   -2.9030    1.4070    0.0000 C   0  0  0  0  0  0  0  0  0  0  0  0
   -2.9800   -0.2340    0.0000 C   0  0  0  0  0  0  0  0  0  0  0  0
   -0.9400   -4.6350    0.0000 C   0  0  0  0  0  0  0  0  0  0  0  0
   -0.7680   -5.4420    0.0000 C   0  0  0  0  0  0  0  0  0  0  0  0
    3.4900   -2.6630    0.0000 C   0  0  0  0  0  0  0  0  0  0  0  0
    3.8250   -1.9090    0.0000 C   0  0  0  0  0  0  0  0  0  0  0  0
    4.6460   -1.8230    0.0000 O   0  0  0  0  0  0  0  0  0  0  0  0
    3.5700   -1.1240    0.0000 O   0  0  0  0  0  0  0  0  0  0  0  0
    5.1310   -2.4900    0.0000 C   0  0  3  0  0  0  0  0  0  0  0  0
    5.9510   -2.4040    0.0000 C   0  0  3  0  0  0  0  0  0  0  0  0
    6.4360   -3.0710    0.0000 C   0  0  3  0  0  0  0  0  0  0  0  0
    6.1000   -3.8250    0.0000 C   0  0  3  0  0  0  0  0  0  0  0  0
    5.2800   -3.9110    0.0000 C   0  0  3  0  0  0  0  0  0  0  0  0
    4.7950   -3.2440    0.0000 O   0  0  0  0  0  0  0  0  0  0  0  0
   -1.3810   -5.9940    0.0000 O   0  0  0  0  0  0  0  0  0  0  0  0
    0.0160   -5.6970    0.0000 O   0  0  0  0  0  0  0  0  0  0  0  0
   -1.2100   -6.8010    0.0000 C   0  0  3  0  0  0  0  0  0  0  0  0
   -0.4250   -7.0560    0.0000 O   0  0  0  0  0  0  0  0  0  0  0  0
   -0.2540   -7.8630    0.0000 C   0  0  3  0  0  0  0  0  0  0  0  0
   -0.8670   -8.4150    0.0000 C   0  0  3  0  0  0  0  0  0  0  0  0
   -1.6510   -8.1600    0.0000 C   0  0  3  0  0  0  0  0  0  0  0  0
   -1.8230   -7.3530    0.0000 C   0  0  3  0  0  0  0  0  0  0  0  0
   -2.6070   -7.0980    0.0000 O   0  0  0  0  0  0  0  0  0  0  0  0
   -2.2640   -8.7120    0.0000 O   0  0  0  0  0  0  0  0  0  0  0  0
   -0.6950   -9.2220    0.0000 O   0  0  0  0  0  0  0  0  0  0  0  0
    0.5310   -8.1180    0.0000 C   0  0  0  0  0  0  0  0  0  0  0  0
    1.1440   -7.5660    0.0000 O   0  0  0  0  0  0  0  0  0  0  0  0
    0.7030   -8.9240    0.0000 O   0  0  0  0  0  0  0  0  0  0  0  0
    4.9440   -4.6650    0.0000 C   0  0  0  0  0  0  0  0  0  0  0  0
    5.4290   -5.3320    0.0000 O   0  0  0  0  0  0  0  0  0  0  0  0
    4.1240   -4.7510    0.0000 O   0  0  0  0  0  0  0  0  0  0  0  0
    6.5860   -4.4920    0.0000 O   0  0  0  0  0  0  0  0  0  0  0  0
    7.2570   -2.9850    0.0000 O   0  0  0  0  0  0  0  0  0  0  0  0
    6.2870   -1.6500    0.0000 O   0  0  0  0  0  0  0  0  0  0  0  0
   -1.7790   -1.5680    0.0000 C   0  0  0  0  0  0  0  0  0  0  0  0
   -1.9660   -3.3530    0.0000 C   0  0  0  0  0  0  0  0  0  0  0  0
    2.6690   -2.7490    0.0000 C   0  0  0  0  0  0  0  0  0  0  0  0
  1  2  2  0  0  0  0
  1  5  1  0  0  0  0
  1 14  1  0  0  0  0
  2  3  1  0  0  0  0
  2 13  1  0  0  0  0
  3  4  2  0  0  0  0
  3 67  1  0  0  0  0
  4  5  1  0  0  0  0
  4  6  1  0  0  0  0
  6  7  1  0  0  0  0
  7  8  2  0  0  0  0
  7 11  1  0  0  0  0
  8  9  1  0  0  0  0
  8 12  1  0  0  0  0
  9 10  2  0  0  0  0
  9 66  1  0  0  0  0
 10 11  1  0  0  0  0
 10 65  1  0  0  0  0
 12 33  1  0  0  0  0
 14 15  2  0  0  0  0
 15 17  1  0  0  0  0
 15 20  1  0  0  0  0
 16 21  1  0  0  0  0
 16 24  1  0  0  0  0
 16 65  2  0  0  0  0
 17 18  1  0  0  0  0
 18 19  1  0  0  0  0
 18 25  2  0  0  0  0
 19 20  2  0  0  0  0
 19 27  1  0  0  0  0
 20 28  1  0  0  0  0
 21 22  2  0  0  0  0
 21 32  1  0  0  0  0
 22 23  1  0  0  0  0
 22 30  1  0  0  0  0
 23 24  1  0  0  0  0
 23 26  2  0  0  0  0
 28 29  2  0  0  0  0
 30 31  2  0  0  0  0
 33 34  1  0  0  0  0
 34 45  1  0  0  0  0
 34 46  2  0  0  0  0
 35 36  1  0  0  0  0
 35 67  1  0  0  0  0
 36 37  1  0  0  0  0
 36 38  2  0  0  0  0
 37 39  1  0  0  0  0
 39 40  1  0  0  0  0
 39 44  1  0  0  0  0
 40 41  1  0  0  0  0
 40 64  1  0  0  0  0
 41 42  1  0  0  0  0
 41 63  1  0  0  0  0
 42 43  1  0  0  0  0
 42 62  1  0  0  0  0
 43 44  1  0  0  0  0
 43 59  1  0  0  0  0
 45 47  1  0  0  0  0
 47 48  1  0  0  0  0
 47 52  1  0  0  0  0
 48 49  1  0  0  0  0
 49 50  1  0  0  0  0
 49 56  1  0  0  0  0
 50 51  1  0  0  0  0
 50 55  1  0  0  0  0
 51 52  1  0  0  0  0
 51 54  1  0  0  0  0
 52 53  1  0  0  0  0
 56 57  2  0  0  0  0
 56 58  1  0  0  0  0
 59 60  1  0  0  0  0
 59 61  2  0  0  0  0
M  END
>  <n>
221

>  <Activity>
1

>  <cmpd_id>
mbcd0004701

$$$$
mol_0261
  MOE2013           2D

 33 36  0  0  1  0  0  0  0  0999 V2000
    1.1910   -2.9620    0.0000 O   0  0  0  0  0  0  0  0  0  0  0  0
    0.4770   -3.3740    0.0000 C   0  0  0  0  0  0  0  0  0  0  0  0
   -0.2380   -2.9620    0.0000 C   0  0  0  0  0  0  0  0  0  0  0  0
   -0.2380   -2.1370    0.0000 C   0  0  0  0  0  0  0  0  0  0  0  0
   -0.9520   -1.7240    0.0000 C   0  0  0  0  0  0  0  0  0  0  0  0
   -0.9520   -0.8990    0.0000 C   0  0  0  0  0  0  0  0  0  0  0  0
   -0.2380   -0.4870    0.0000 C   0  0  0  0  0  0  0  0  0  0  0  0
    0.4770   -0.8990    0.0000 C   0  0  0  0  0  0  0  0  0  0  0  0
    1.1910   -0.4870    0.0000 C   0  0  0  0  0  0  0  0  0  0  0  0
    1.1910    0.3380    0.0000 O   0  0  0  0  0  0  0  0  0  0  0  0
    1.9060   -0.8990    0.0000 C   0  0  0  0  0  0  0  0  0  0  0  0
    2.6200   -0.4870    0.0000 C   0  0  0  0  0  0  0  0  0  0  0  0
    3.3350   -0.8990    0.0000 C   0  0  0  0  0  0  0  0  0  0  0  0
    3.3350   -1.7240    0.0000 C   0  0  0  0  0  0  0  0  0  0  0  0
    2.6200   -2.1370    0.0000 C   0  0  0  0  0  0  0  0  0  0  0  0
    1.9060   -1.7240    0.0000 C   0  0  0  0  0  0  0  0  0  0  0  0
    1.1910   -2.1370    0.0000 O   0  0  0  0  0  0  0  0  0  0  0  0
    0.4770   -1.7240    0.0000 C   0  0  0  0  0  0  0  0  0  0  0  0
    2.6200   -2.9620    0.0000 C   0  0  0  0  0  0  0  0  0  0  0  0
    4.0490   -2.1370    0.0000 C   0  0  0  0  0  0  0  0  0  0  0  0
    0.4770   -4.1990    0.0000 O   0  0  0  0  0  0  0  0  0  0  0  0
    1.1910   -4.6120    0.0000 C   0  0  3  0  0  0  0  0  0  0  0  0
    1.1910   -5.4370    0.0000 C   0  0  3  0  0  0  0  0  0  0  0  0
    1.9060   -5.8490    0.0000 C   0  0  3  0  0  0  0  0  0  0  0  0
    2.6200   -5.4370    0.0000 C   0  0  3  0  0  0  0  0  0  0  0  0
    2.6200   -4.6120    0.0000 C   0  0  3  0  0  0  0  0  0  0  0  0
    1.9060   -4.1990    0.0000 O   0  0  0  0  0  0  0  0  0  0  0  0
    3.3350   -4.1990    0.0000 C   0  0  0  0  0  0  0  0  0  0  0  0
    3.3350   -5.8490    0.0000 O   0  0  0  0  0  0  0  0  0  0  0  0
    1.9060   -6.6740    0.0000 O   0  0  0  0  0  0  0  0  0  0  0  0
    0.4770   -5.8490    0.0000 O   0  0  0  0  0  0  0  0  0  0  0  0
    3.3350   -3.3740    0.0000 O   0  0  0  0  0  0  0  0  0  0  0  0
    4.0490   -4.6120    0.0000 O   0  0  0  0  0  0  0  0  0  0  0  0
  1  2  2  0  0  0  0
  2  3  1  0  0  0  0
  2 21  1  0  0  0  0
  3  4  1  0  0  0  0
  4  5  1  0  0  0  0
  4 18  2  0  0  0  0
  5  6  2  0  0  0  0
  6  7  1  0  0  0  0
  7  8  2  0  0  0  0
  8  9  1  0  0  0  0
  8 18  1  0  0  0  0
  9 10  2  0  0  0  0
  9 11  1  0  0  0  0
 11 12  1  0  0  0  0
 11 16  2  0  0  0  0
 12 13  2  0  0  0  0
 13 14  1  0  0  0  0
 14 15  2  0  0  0  0
 14 20  1  0  0  0  0
 15 16  1  0  0  0  0
 15 19  1  0  0  0  0
 16 17  1  0  0  0  0
 17 18  1  0  0  0  0
 21 22  1  0  0  0  0
 22 23  1  0  0  0  0
 22 27  1  0  0  0  0
 23 24  1  0  0  0  0
 23 31  1  0  0  0  0
 24 25  1  0  0  0  0
 24 30  1  0  0  0  0
 25 26  1  0  0  0  0
 25 29  1  0  0  0  0
 26 27  1  0  0  0  0
 26 28  1  0  0  0  0
 28 32  2  0  0  0  0
 28 33  1  0  0  0  0
M  END
>  <n>
261

>  <Activity>
1

>  <cmpd_id>
mbcd0029454

$$$$
mol_0223
  MOE2013           2D

 51 57  0  0  1  0  0  0  0  0999 V2000
    4.2770  -14.9680    0.0000 C   0  0  0  0  0  0  0  0  0  0  0  0
    1.6620  -13.6400    0.0000 N   0  0  0  0  0  0  0  0  0  0  0  0
    0.9950  -14.7960    0.0000 N   0  0  0  0  0  0  0  0  0  0  0  0
    4.7620  -14.3000    0.0000 N   0  0  0  0  0  0  0  0  0  0  0  0
    4.7620  -15.6350    0.0000 N   0  0  0  0  0  0  0  0  0  0  0  0
    2.2140  -14.2530    0.0000 C   0  0  0  0  0  0  0  0  0  0  0  0
    0.9090  -13.9760    0.0000 C   0  0  0  0  0  0  0  0  0  0  0  0
    1.8020  -14.9680    0.0000 C   0  0  0  0  0  0  0  0  0  0  0  0
    3.4520  -14.9680    0.0000 C   0  0  0  0  0  0  0  0  0  0  0  0
    5.5470  -15.3800    0.0000 C   0  0  0  0  0  0  0  0  0  0  0  0
    5.5470  -14.5550    0.0000 C   0  0  0  0  0  0  0  0  0  0  0  0
    3.0400  -14.2530    0.0000 C   0  0  0  0  0  0  0  0  0  0  0  0
   -0.4470   -9.8180    0.0000 C   0  0  0  0  0  0  0  0  0  0  0  0
    2.2140  -15.6820    0.0000 C   0  0  0  0  0  0  0  0  0  0  0  0
   -0.6180  -10.6250    0.0000 C   0  0  0  0  0  0  0  0  0  0  0  0
    0.3380   -9.5630    0.0000 C   0  0  0  0  0  0  0  0  0  0  0  0
    3.0400  -15.6820    0.0000 C   0  0  0  0  0  0  0  0  0  0  0  0
    1.8340  -12.8330    0.0000 C   0  0  0  0  0  0  0  0  0  0  0  0
   -0.0050  -11.1770    0.0000 C   0  0  0  0  0  0  0  0  0  0  0  0
    0.9510  -10.1150    0.0000 O   0  0  0  0  0  0  0  0  0  0  0  0
   -0.1770  -11.9840    0.0000 C   0  0  0  0  0  0  0  0  0  0  0  0
    0.7790  -10.9220    0.0000 C   0  0  0  0  0  0  0  0  0  0  0  0
    1.2210  -12.2810    0.0000 C   0  0  0  0  0  0  0  0  0  0  0  0
    4.5070  -16.4200    0.0000 C   0  0  0  0  0  0  0  0  0  0  0  0
    0.5090   -8.7560    0.0000 O   0  0  0  0  0  0  0  0  0  0  0  0
    0.1940  -13.5630    0.0000 C   0  0  0  0  0  0  0  0  0  0  0  0
    1.3920  -11.4740    0.0000 C   0  0  0  0  0  0  0  0  0  0  0  0
    0.4360  -12.5360    0.0000 C   0  0  0  0  0  0  0  0  0  0  0  0
    6.2610  -15.7930    0.0000 C   0  0  0  0  0  0  0  0  0  0  0  0
    6.2610  -14.1430    0.0000 C   0  0  0  0  0  0  0  0  0  0  0  0
   -1.0600   -9.2660    0.0000 C   0  0  0  0  0  0  0  0  0  0  0  0
   -1.4030  -10.8800    0.0000 C   0  0  0  0  0  0  0  0  0  0  0  0
    1.8020  -16.3970    0.0000 C   0  0  0  0  0  0  0  0  0  0  0  0
   -0.5200  -13.9760    0.0000 C   0  0  0  0  0  0  0  0  0  0  0  0
    6.9760  -15.3800    0.0000 C   0  0  0  0  0  0  0  0  0  0  0  0
   -1.8450   -9.5210    0.0000 C   0  0  0  0  0  0  0  0  0  0  0  0
   -2.0160  -10.3280    0.0000 C   0  0  0  0  0  0  0  0  0  0  0  0
    6.9760  -14.5550    0.0000 C   0  0  0  0  0  0  0  0  0  0  0  0
   -1.2350  -13.5630    0.0000 C   0  0  0  0  0  0  0  0  0  0  0  0
    1.2940   -8.5010    0.0000 C   0  0  3  0  0  0  0  0  0  0  0  0
    1.4660   -7.6940    0.0000 O   0  0  0  0  0  0  0  0  0  0  0  0
    2.2500   -7.4390    0.0000 C   0  0  3  0  0  0  0  0  0  0  0  0
    2.8630   -7.9910    0.0000 C   0  0  3  0  0  0  0  0  0  0  0  0
    2.6920   -8.7980    0.0000 C   0  0  3  0  0  0  0  0  0  0  0  0
    1.9070   -9.0530    0.0000 C   0  0  3  0  0  0  0  0  0  0  0  0
    2.4220   -6.6320    0.0000 C   0  0  0  0  0  0  0  0  0  0  0  0
    1.8080   -6.0800    0.0000 O   0  0  0  0  0  0  0  0  0  0  0  0
    3.2060   -6.3770    0.0000 O   0  0  0  0  0  0  0  0  0  0  0  0
    3.6480   -7.7360    0.0000 O   0  0  0  0  0  0  0  0  0  0  0  0
    3.3050   -9.3500    0.0000 O   0  0  0  0  0  0  0  0  0  0  0  0
    1.7360   -9.8600    0.0000 O   0  0  0  0  0  0  0  0  0  0  0  0
  1  4  2  0  0  0  0
  1  5  1  0  0  0  0
  1  9  1  0  0  0  0
  2  6  1  0  0  0  0
  2  7  1  0  0  0  0
  2 18  1  0  0  0  0
  3  7  2  0  0  0  0
  3  8  1  0  0  0  0
  4 11  1  0  0  0  0
  5 10  1  0  0  0  0
  5 24  1  0  0  0  0
  6  8  1  0  0  0  0
  6 12  2  0  0  0  0
  7 26  1  0  0  0  0
  8 14  2  0  0  0  0
  9 12  1  0  0  0  0
  9 17  2  0  0  0  0
 10 11  2  0  0  0  0
 10 29  1  0  0  0  0
 11 30  1  0  0  0  0
 13 15  2  0  0  0  0
 13 16  1  0  0  0  0
 13 31  1  0  0  0  0
 14 17  1  0  0  0  0
 14 33  1  0  0  0  0
 15 19  1  0  0  0  0
 15 32  1  0  0  0  0
 16 20  2  0  0  0  0
 16 25  1  0  0  0  0
 18 23  1  0  0  0  0
 19 21  1  0  0  0  0
 19 22  2  0  0  0  0
 21 28  2  0  0  0  0
 22 27  1  0  0  0  0
 23 27  2  0  0  0  0
 23 28  1  0  0  0  0
 25 40  1  0  0  0  0
 26 34  1  0  0  0  0
 29 35  2  0  0  0  0
 30 38  2  0  0  0  0
 31 36  2  0  0  0  0
 32 37  2  0  0  0  0
 34 39  1  0  0  0  0
 35 38  1  0  0  0  0
 36 37  1  0  0  0  0
 40 41  1  0  0  0  0
 40 45  1  0  0  0  0
 41 42  1  0  0  0  0
 42 43  1  0  0  0  0
 42 46  1  0  0  0  0
 43 44  1  0  0  0  0
 43 49  1  0  0  0  0
 44 45  1  0  0  0  0
 44 50  1  0  0  0  0
 45 51  1  0  0  0  0
 46 47  1  0  0  0  0
 46 48  2  0  0  0  0
M  END
>  <n>
223

>  <Activity>
1

>  <cmpd_id>
mbcd0004707

$$$$
mol_0160
  MOE2013           2D

 27 28  0  0  1  0  0  0  0  0999 V2000
    3.5720   -0.4120    0.0000 C   0  0  0  0  0  0  0  0  0  0  0  0
    3.5720   -1.2380    0.0000 N   0  0  3  0  0  0  0  0  0  0  0  0
    2.8580   -1.6500    0.0000 C   0  0  0  0  0  0  0  0  0  0  0  0
    2.1430   -1.2380    0.0000 C   0  0  0  0  0  0  0  0  0  0  0  0
    1.4290   -1.6500    0.0000 C   0  0  0  0  0  0  0  0  0  0  0  0
    0.7140   -1.2380    0.0000 C   0  0  3  0  0  0  0  0  0  0  0  0
    0.0000   -1.6500    0.0000 O   0  0  0  0  0  0  0  0  0  0  0  0
   -0.7140   -1.2380    0.0000 C   0  0  3  0  0  0  0  0  0  0  0  0
   -0.7140   -0.4120    0.0000 O   0  0  0  0  0  0  0  0  0  0  0  0
   -1.4290    0.0000    0.0000 C   0  0  3  0  0  0  0  0  0  0  0  0
   -2.1430   -0.4120    0.0000 C   0  0  3  0  0  0  0  0  0  0  0  0
   -2.8580    0.0000    0.0000 O   0  0  0  0  0  0  0  0  0  0  0  0
   -2.1430   -1.2380    0.0000 C   0  0  3  0  0  0  0  0  0  0  0  0
   -2.8580   -1.6500    0.0000 O   0  0  0  0  0  0  0  0  0  0  0  0
   -1.4290   -1.6500    0.0000 C   0  0  3  0  0  0  0  0  0  0  0  0
   -1.4290   -2.4750    0.0000 O   0  0  0  0  0  0  0  0  0  0  0  0
   -1.4290    0.8250    0.0000 C   0  0  0  0  0  0  0  0  0  0  0  0
   -2.1430    1.2380    0.0000 O   0  0  0  0  0  0  0  0  0  0  0  0
   -0.7140    1.2380    0.0000 O   0  0  0  0  0  0  0  0  0  0  0  0
    0.7140   -0.4120    0.0000 C   0  0  0  0  0  0  0  0  0  0  0  0
    0.0000    0.0000    0.0000 C   0  0  0  0  0  0  0  0  0  0  0  0
    0.0000    0.8250    0.0000 N   0  0  0  0  0  0  0  0  0  0  0  0
    0.7140    1.2380    0.0000 C   0  0  0  0  0  0  0  0  0  0  0  0
    1.4290    0.8250    0.0000 C   0  0  0  0  0  0  0  0  0  0  0  0
    1.4290    0.0000    0.0000 C   0  0  0  0  0  0  0  0  0  0  0  0
    4.2870   -1.6500    0.0000 N   0  0  0  0  0  0  0  0  0  0  0  0
    5.0010   -1.2380    0.0000 O   0  0  0  0  0  0  0  0  0  0  0  0
  1  2  1  0  0  0  0
  2  3  1  0  0  0  0
  2 26  1  0  0  0  0
  3  4  1  0  0  0  0
  4  5  1  0  0  0  0
  5  6  1  0  0  0  0
  6  7  1  0  0  0  0
  6 20  1  0  0  0  0
  7  8  1  0  0  0  0
  8  9  1  0  0  0  0
  8 15  1  0  0  0  0
  9 10  1  0  0  0  0
 10 11  1  0  0  0  0
 10 17  1  0  0  0  0
 11 12  1  0  0  0  0
 11 13  1  0  0  0  0
 13 14  1  0  0  0  0
 13 15  1  0  0  0  0
 15 16  1  0  0  0  0
 17 18  1  0  0  0  0
 17 19  2  0  0  0  0
 20 21  1  0  0  0  0
 20 25  2  0  0  0  0
 21 22  2  0  0  0  0
 22 23  1  0  0  0  0
 23 24  2  0  0  0  0
 24 25  1  0  0  0  0
 26 27  2  0  0  0  0
M  END
>  <n>
160

>  <Activity>
1

>  <cmpd_id>
mbcd0000627

$$$$
mol_0122
  MOE2013           2D

 33 38  0  0  1  0  0  0  0  0999 V2000
    2.8280   -3.4700    0.0000 O   0  0  0  0  0  0  0  0  0  0  0  0
    2.2590   -2.8730    0.0000 C   0  0  0  0  0  0  0  0  0  0  0  0
    2.4910   -2.0820    0.0000 O   0  0  0  0  0  0  0  0  0  0  0  0
    1.4570   -3.0680    0.0000 C   0  0  3  0  0  0  0  0  0  0  0  0
    0.8880   -2.4710    0.0000 O   0  0  0  0  0  0  0  0  0  0  0  0
    0.0860   -2.6650    0.0000 C   0  0  3  0  0  0  0  0  0  0  0  0
    3.1180   -2.0070    0.0000 O   0  0  0  0  0  0  0  0  0  0  0  0
    2.7950   -1.2480    0.0000 C   0  0  0  0  0  0  0  0  0  0  0  0
    1.9430   -1.1580    0.0000 C   0  0  0  0  0  0  0  0  0  0  0  0
    1.2370   -1.5960    0.0000 O   0  0  0  0  0  0  0  0  0  0  0  0
    0.5720   -1.0910    0.0000 C   0  0  3  0  0  0  0  0  0  0  0  0
   -0.2510   -1.2770    0.0000 C   0  0  3  0  0  0  0  0  0  0  0  0
   -0.4840   -2.0680    0.0000 O   0  0  0  0  0  0  0  0  0  0  0  0
   -0.8250   -0.6940    0.0000 C   0  0  0  0  0  0  0  0  0  0  0  0
   -0.5140    0.0650    0.0000 C   0  0  0  0  0  0  0  0  0  0  0  0
    0.4540    0.2330    0.0000 C   0  0  3  0  0  0  0  0  0  0  0  0
    1.0490    1.0240    0.0000 C   0  0  3  0  0  0  0  0  0  0  0  0
    0.5090    1.6340    0.0000 N   0  0  3  0  0  0  0  0  0  0  0  0
    0.6540    2.4460    0.0000 C   0  0  0  0  0  0  0  0  0  0  0  0
   -0.2110    1.2480    0.0000 C   0  0  0  0  0  0  0  0  0  0  0  0
   -0.0800    0.3620    0.0000 C   0  0  0  0  0  0  0  0  0  0  0  0
    0.7610   -0.2490    0.0000 C   0  0  2  0  0  0  0  0  0  0  0  0
    1.6340   -0.4010    0.0000 C   0  0  0  0  0  0  0  0  0  0  0  0
    2.1430    0.2240    0.0000 C   0  0  0  0  0  0  0  0  0  0  0  0
    2.9590    0.1600    0.0000 C   0  0  0  0  0  0  0  0  0  0  0  0
    3.3090   -0.5900    0.0000 C   0  0  0  0  0  0  0  0  0  0  0  0
    1.8740    0.9730    0.0000 C   0  0  0  0  0  0  0  0  0  0  0  0
   -0.1470   -3.4570    0.0000 C   0  0  3  0  0  0  0  0  0  0  0  0
   -0.9480   -3.6520    0.0000 O   0  0  0  0  0  0  0  0  0  0  0  0
    0.4230   -4.0540    0.0000 C   0  0  3  0  0  0  0  0  0  0  0  0
    0.1900   -4.8460    0.0000 O   0  0  0  0  0  0  0  0  0  0  0  0
    1.2240   -3.8600    0.0000 C   0  0  3  0  0  0  0  0  0  0  0  0
    1.7940   -4.4570    0.0000 O   0  0  0  0  0  0  0  0  0  0  0  0
  1  2  2  0  0  0  0
  2  3  1  0  0  0  0
  2  4  1  0  0  0  0
  4  5  1  0  0  0  0
  4 32  1  0  0  0  0
  5  6  1  0  0  0  0
  6 13  1  0  0  0  0
  6 28  1  0  0  0  0
  7  8  1  0  0  0  0
  8  9  2  0  0  0  0
  8 26  1  0  0  0  0
  9 10  1  0  0  0  0
  9 23  1  0  0  0  0
 10 11  1  0  0  0  0
 11 12  1  0  0  0  0
 11 22  1  0  0  0  0
 12 13  1  0  0  0  0
 12 14  1  0  0  0  0
 14 15  2  0  0  0  0
 15 16  1  0  0  0  0
 16 17  1  0  0  0  0
 17 18  1  0  0  0  0
 17 27  1  0  0  0  0
 18 19  1  0  0  0  0
 18 20  1  0  0  0  0
 20 21  1  0  0  0  0
 22 16  1  1  0  0  0
 22 21  1  6  0  0  0
 22 23  1  0  0  0  0
 23 24  2  0  0  0  0
 24 25  1  0  0  0  0
 24 27  1  0  0  0  0
 25 26  2  0  0  0  0
 28 29  1  0  0  0  0
 28 30  1  0  0  0  0
 30 31  1  0  0  0  0
 30 32  1  0  0  0  0
 32 33  1  0  0  0  0
M  END
>  <n>
122

>  <Activity>
0

>  <cmpd_id>
mbcd0029421

$$$$
mol_0153
  MOE2013           2D

 32 36  0  0  1  0  0  0  0  0999 V2000
   -2.3460  -16.4470    0.0000 C   0  0  0  0  0  0  0  0  0  0  0  0
   -1.5340  -16.5920    0.0000 C   0  0  0  0  0  0  0  0  0  0  0  0
   -1.2540  -17.3680    0.0000 C   0  0  0  0  0  0  0  0  0  0  0  0
   -1.7850  -17.9990    0.0000 C   0  0  0  0  0  0  0  0  0  0  0  0
   -2.5980  -17.8540    0.0000 C   0  0  0  0  0  0  0  0  0  0  0  0
   -2.8780  -17.0780    0.0000 C   0  0  0  0  0  0  0  0  0  0  0  0
   -3.6900  -16.9320    0.0000 C   0  0  3  0  0  0  0  0  0  0  0  0
   -4.2220  -17.5630    0.0000 C   0  0  3  0  0  0  0  0  0  0  0  0
   -3.9410  -18.3390    0.0000 C   0  0  0  0  0  0  0  0  0  0  0  0
   -3.1290  -18.4840    0.0000 C   0  0  0  0  0  0  0  0  0  0  0  0
   -3.9700  -16.1570    0.0000 C   0  0  0  0  0  0  0  0  0  0  0  0
   -4.7820  -16.0110    0.0000 C   0  0  0  0  0  0  0  0  0  0  0  0
   -5.3140  -16.6420    0.0000 C   0  0  1  0  0  0  0  0  0  0  0  0
   -5.0340  -17.4180    0.0000 C   0  0  3  0  0  0  0  0  0  0  0  0
   -5.6850  -17.9240    0.0000 C   0  0  0  0  0  0  0  0  0  0  0  0
   -6.3680  -17.4610    0.0000 C   0  0  0  0  0  0  0  0  0  0  0  0
   -6.1390  -16.6690    0.0000 C   0  0  3  0  0  0  0  0  0  0  0  0
   -0.4410  -17.5130    0.0000 O   0  0  0  0  0  0  0  0  0  0  0  0
   -5.6740  -15.9000    0.0000 C   0  0  0  0  0  0  0  0  0  0  0  0
   -6.6450  -16.0170    0.0000 O   0  0  0  0  0  0  0  0  0  0  0  0
   -6.3340  -15.2530    0.0000 C   0  0  3  0  0  0  0  0  0  0  0  0
   -6.8400  -14.6020    0.0000 C   0  0  3  0  0  0  0  0  0  0  0  0
   -6.5300  -13.8380    0.0000 C   0  0  3  0  0  0  0  0  0  0  0  0
   -5.7120  -13.7250    0.0000 C   0  0  3  0  0  0  0  0  0  0  0  0
   -5.2060  -14.3760    0.0000 C   0  0  3  0  0  0  0  0  0  0  0  0
   -5.5170  -15.1400    0.0000 O   0  0  0  0  0  0  0  0  0  0  0  0
   -5.4020  -12.9610    0.0000 O   0  0  0  0  0  0  0  0  0  0  0  0
   -4.3890  -14.2630    0.0000 C   0  0  0  0  0  0  0  0  0  0  0  0
   -3.8820  -14.9150    0.0000 O   0  0  0  0  0  0  0  0  0  0  0  0
   -4.0780  -13.4990    0.0000 O   0  0  0  0  0  0  0  0  0  0  0  0
   -7.0360  -13.1860    0.0000 O   0  0  0  0  0  0  0  0  0  0  0  0
   -7.6580  -14.7150    0.0000 O   0  0  0  0  0  0  0  0  0  0  0  0
  1  2  1  0  0  0  0
  1  6  2  0  0  0  0
  2  3  2  0  0  0  0
  3  4  1  0  0  0  0
  3 18  1  0  0  0  0
  4  5  2  0  0  0  0
  5  6  1  0  0  0  0
  5 10  1  0  0  0  0
  6  7  1  0  0  0  0
  7  8  1  0  0  0  0
  7 11  1  0  0  0  0
  8  9  1  0  0  0  0
  8 14  1  0  0  0  0
  9 10  1  0  0  0  0
 11 12  1  0  0  0  0
 12 13  1  0  0  0  0
 13 14  1  0  0  0  0
 13 17  1  0  0  0  0
 13 19  1  6  0  0  0
 14 15  1  0  0  0  0
 15 16  1  0  0  0  0
 16 17  1  0  0  0  0
 17 20  1  0  0  0  0
 20 21  1  0  0  0  0
 21 22  1  0  0  0  0
 21 26  1  0  0  0  0
 22 23  1  0  0  0  0
 22 32  1  0  0  0  0
 23 24  1  0  0  0  0
 23 31  1  0  0  0  0
 24 25  1  0  0  0  0
 24 27  1  0  0  0  0
 25 26  1  0  0  0  0
 25 28  1  0  0  0  0
 28 29  1  0  0  0  0
 28 30  2  0  0  0  0
M  END
>  <n>
153

>  <Activity>
1

>  <cmpd_id>
mbcd0000387

$$$$
mol_0294
  MOE2013           2D

 33 36  0  0  1  0  0  0  0  0999 V2000
   -5.0680   -3.0850    0.0000 C   0  0  0  0  0  0  0  0  0  0  0  0
   -5.7820   -2.6720    0.0000 C   0  0  0  0  0  0  0  0  0  0  0  0
   -5.7820   -1.8470    0.0000 C   0  0  0  0  0  0  0  0  0  0  0  0
   -5.0680   -1.4350    0.0000 C   0  0  0  0  0  0  0  0  0  0  0  0
   -4.3530   -1.8470    0.0000 C   0  0  0  0  0  0  0  0  0  0  0  0
   -4.3530   -2.6720    0.0000 C   0  0  0  0  0  0  0  0  0  0  0  0
   -3.6390   -1.4350    0.0000 C   0  0  0  0  0  0  0  0  0  0  0  0
   -2.9240   -1.8470    0.0000 C   0  0  0  0  0  0  0  0  0  0  0  0
   -2.9240   -2.6720    0.0000 C   0  0  0  0  0  0  0  0  0  0  0  0
   -3.6390   -3.0850    0.0000 O   0  0  0  0  0  0  0  0  0  0  0  0
   -2.2100   -3.0850    0.0000 C   0  0  0  0  0  0  0  0  0  0  0  0
   -6.4970   -1.4350    0.0000 O   0  0  0  0  0  0  0  0  0  0  0  0
   -5.0680   -0.6100    0.0000 O   0  0  0  0  0  0  0  0  0  0  0  0
   -3.6390   -0.6100    0.0000 O   0  0  0  0  0  0  0  0  0  0  0  0
   -1.4960   -4.3220    0.0000 C   0  0  0  0  0  0  0  0  0  0  0  0
   -2.2100   -3.9100    0.0000 C   0  0  0  0  0  0  0  0  0  0  0  0
   -1.4960   -2.6720    0.0000 C   0  0  0  0  0  0  0  0  0  0  0  0
   -0.7810   -3.0850    0.0000 C   0  0  0  0  0  0  0  0  0  0  0  0
   -0.7810   -3.9100    0.0000 C   0  0  0  0  0  0  0  0  0  0  0  0
   -0.0670   -4.3220    0.0000 O   0  0  0  0  0  0  0  0  0  0  0  0
   -6.4970   -0.6100    0.0000 C   0  0  3  0  0  0  0  0  0  0  0  0
   -7.2110   -0.1970    0.0000 C   0  0  3  0  0  0  0  0  0  0  0  0
   -7.2110    0.6280    0.0000 C   0  0  3  0  0  0  0  0  0  0  0  0
   -6.4970    1.0400    0.0000 C   0  0  3  0  0  0  0  0  0  0  0  0
   -5.7820    0.6280    0.0000 C   0  0  3  0  0  0  0  0  0  0  0  0
   -5.7820   -0.1970    0.0000 O   0  0  0  0  0  0  0  0  0  0  0  0
   -7.9260   -0.6100    0.0000 O   0  0  0  0  0  0  0  0  0  0  0  0
   -7.9260    1.0400    0.0000 O   0  0  0  0  0  0  0  0  0  0  0  0
   -6.4970    1.8650    0.0000 O   0  0  0  0  0  0  0  0  0  0  0  0
   -5.0680    1.0400    0.0000 C   0  0  0  0  0  0  0  0  0  0  0  0
   -4.3530    0.6280    0.0000 O   0  0  0  0  0  0  0  0  0  0  0  0
   -5.0680    1.8650    0.0000 O   0  0  0  0  0  0  0  0  0  0  0  0
   -6.4970   -3.0850    0.0000 O   0  0  0  0  0  0  0  0  0  0  0  0
  1  2  1  0  0  0  0
  1  6  2  0  0  0  0
  2  3  2  0  0  0  0
  2 33  1  0  0  0  0
  3  4  1  0  0  0  0
  3 12  1  0  0  0  0
  4  5  2  0  0  0  0
  4 13  1  0  0  0  0
  5  6  1  0  0  0  0
  5  7  1  0  0  0  0
  6 10  1  0  0  0  0
  7  8  1  0  0  0  0
  7 14  2  0  0  0  0
  8  9  2  0  0  0  0
  9 10  1  0  0  0  0
  9 11  1  0  0  0  0
 11 16  2  0  0  0  0
 11 17  1  0  0  0  0
 12 21  1  0  0  0  0
 15 16  1  0  0  0  0
 15 19  2  0  0  0  0
 17 18  2  0  0  0  0
 18 19  1  0  0  0  0
 19 20  1  0  0  0  0
 21 22  1  0  0  0  0
 21 26  1  0  0  0  0
 22 23  1  0  0  0  0
 22 27  1  0  0  0  0
 23 24  1  0  0  0  0
 23 28  1  0  0  0  0
 24 25  1  0  0  0  0
 24 29  1  0  0  0  0
 25 26  1  0  0  0  0
 25 30  1  0  0  0  0
 30 31  2  0  0  0  0
 30 32  1  0  0  0  0
M  END
>  <n>
294

>  <Activity>
1

>  <cmpd_id>
mbcd0031672

$$$$
mol_0255
  MOE2013           2D

 33 38  0  0  1  0  0  0  0  0999 V2000
    7.6030   -4.1860    0.0000 O   0  0  0  0  0  0  0  0  0  0  0  0
    6.7840   -4.0850    0.0000 C   0  0  0  0  0  0  0  0  0  0  0  0
    6.2880   -4.7440    0.0000 O   0  0  0  0  0  0  0  0  0  0  0  0
    6.4620   -3.3260    0.0000 C   0  0  3  0  0  0  0  0  0  0  0  0
    5.6430   -3.2260    0.0000 O   0  0  0  0  0  0  0  0  0  0  0  0
    5.3200   -2.4660    0.0000 C   0  0  3  0  0  0  0  0  0  0  0  0
    4.5020   -2.3660    0.0000 O   0  0  0  0  0  0  0  0  0  0  0  0
    4.1790   -1.6060    0.0000 C   0  0  0  0  0  0  0  0  0  0  0  0
    3.3270   -1.5170    0.0000 C   0  0  0  0  0  0  0  0  0  0  0  0
    2.6210   -1.9550    0.0000 O   0  0  0  0  0  0  0  0  0  0  0  0
    1.9560   -1.4500    0.0000 C   0  0  3  0  0  0  0  0  0  0  0  0
    1.1330   -1.6360    0.0000 C   0  0  3  0  0  0  0  0  0  0  0  0
    0.9000   -2.4270    0.0000 O   0  0  0  0  0  0  0  0  0  0  0  0
    0.5590   -1.0530    0.0000 C   0  0  0  0  0  0  0  0  0  0  0  0
    0.8700   -0.2940    0.0000 C   0  0  0  0  0  0  0  0  0  0  0  0
    1.8380   -0.1260    0.0000 C   0  0  3  0  0  0  0  0  0  0  0  0
    2.4330    0.6650    0.0000 C   0  0  3  0  0  0  0  0  0  0  0  0
    1.8930    1.2750    0.0000 N   0  0  3  0  0  0  0  0  0  0  0  0
    2.0380    2.0870    0.0000 C   0  0  0  0  0  0  0  0  0  0  0  0
    1.1720    0.8900    0.0000 C   0  0  0  0  0  0  0  0  0  0  0  0
    1.3040    0.0030    0.0000 C   0  0  0  0  0  0  0  0  0  0  0  0
    2.1450   -0.6070    0.0000 C   0  0  2  0  0  0  0  0  0  0  0  0
    3.0180   -0.7600    0.0000 C   0  0  0  0  0  0  0  0  0  0  0  0
    3.5270   -0.1340    0.0000 C   0  0  0  0  0  0  0  0  0  0  0  0
    4.3430   -0.1990    0.0000 C   0  0  0  0  0  0  0  0  0  0  0  0
    4.6930   -0.9490    0.0000 C   0  0  0  0  0  0  0  0  0  0  0  0
    3.2580    0.6140    0.0000 C   0  0  0  0  0  0  0  0  0  0  0  0
    5.8170   -1.8070    0.0000 C   0  0  3  0  0  0  0  0  0  0  0  0
    5.4940   -1.0480    0.0000 O   0  0  0  0  0  0  0  0  0  0  0  0
    6.6360   -1.9080    0.0000 C   0  0  3  0  0  0  0  0  0  0  0  0
    7.1320   -1.2490    0.0000 O   0  0  0  0  0  0  0  0  0  0  0  0
    6.9580   -2.6670    0.0000 C   0  0  3  0  0  0  0  0  0  0  0  0
    7.7770   -2.7680    0.0000 O   0  0  0  0  0  0  0  0  0  0  0  0
  1  2  2  0  0  0  0
  2  3  1  0  0  0  0
  2  4  1  0  0  0  0
  4  5  1  0  0  0  0
  4 32  1  0  0  0  0
  5  6  1  0  0  0  0
  6  7  1  0  0  0  0
  6 28  1  0  0  0  0
  7  8  1  0  0  0  0
  8  9  2  0  0  0  0
  8 26  1  0  0  0  0
  9 10  1  0  0  0  0
  9 23  1  0  0  0  0
 10 11  1  0  0  0  0
 11 12  1  0  0  0  0
 11 22  1  0  0  0  0
 12 13  1  0  0  0  0
 12 14  1  0  0  0  0
 14 15  2  0  0  0  0
 15 16  1  0  0  0  0
 16 17  1  0  0  0  0
 17 18  1  0  0  0  0
 17 27  1  0  0  0  0
 18 19  1  0  0  0  0
 18 20  1  0  0  0  0
 20 21  1  0  0  0  0
 22 16  1  1  0  0  0
 22 21  1  6  0  0  0
 22 23  1  0  0  0  0
 23 24  2  0  0  0  0
 24 25  1  0  0  0  0
 24 27  1  0  0  0  0
 25 26  2  0  0  0  0
 28 29  1  0  0  0  0
 28 30  1  0  0  0  0
 30 31  1  0  0  0  0
 30 32  1  0  0  0  0
 32 33  1  0  0  0  0
M  END
>  <n>
255

>  <Activity>
1

>  <cmpd_id>
mbcd0029395

$$$$
mol_0248
  MOE2013           2D

 31 34  0  0  1  0  0  0  0  0999 V2000
   -0.8330    0.6540    0.0000 C   0  0  0  0  0  0  0  0  0  0  0  0
   -0.8330    1.4790    0.0000 C   0  0  0  0  0  0  0  0  0  0  0  0
   -0.1190    1.8920    0.0000 C   0  0  0  0  0  0  0  0  0  0  0  0
    0.5960    1.4790    0.0000 C   0  0  0  0  0  0  0  0  0  0  0  0
    1.3100    1.8920    0.0000 C   0  0  0  0  0  0  0  0  0  0  0  0
    2.0250    1.4790    0.0000 C   0  0  0  0  0  0  0  0  0  0  0  0
    2.0250    0.6540    0.0000 C   0  0  0  0  0  0  0  0  0  0  0  0
    1.3100    0.2420    0.0000 C   0  0  0  0  0  0  0  0  0  0  0  0
    0.5960    0.6540    0.0000 C   0  0  0  0  0  0  0  0  0  0  0  0
   -0.1190    0.2420    0.0000 O   0  0  0  0  0  0  0  0  0  0  0  0
   -0.1190    2.7170    0.0000 O   0  0  0  0  0  0  0  0  0  0  0  0
    1.3100    2.7170    0.0000 O   0  0  0  0  0  0  0  0  0  0  0  0
    2.7390    0.2420    0.0000 O   0  0  0  0  0  0  0  0  0  0  0  0
   -1.5480   -0.5830    0.0000 C   0  0  0  0  0  0  0  0  0  0  0  0
   -2.2620   -0.9960    0.0000 C   0  0  0  0  0  0  0  0  0  0  0  0
   -2.9760   -0.5830    0.0000 C   0  0  0  0  0  0  0  0  0  0  0  0
   -2.9760    0.2420    0.0000 C   0  0  0  0  0  0  0  0  0  0  0  0
   -2.2620    0.6540    0.0000 C   0  0  0  0  0  0  0  0  0  0  0  0
   -1.5480    0.2420    0.0000 C   0  0  0  0  0  0  0  0  0  0  0  0
    2.7390   -0.5830    0.0000 C   0  0  3  0  0  0  0  0  0  0  0  0
    3.4540   -0.9960    0.0000 O   0  0  0  0  0  0  0  0  0  0  0  0
    3.4540   -1.8210    0.0000 C   0  0  3  0  0  0  0  0  0  0  0  0
    2.7390   -2.2330    0.0000 C   0  0  3  0  0  0  0  0  0  0  0  0
    2.0250   -1.8210    0.0000 C   0  0  3  0  0  0  0  0  0  0  0  0
    2.0250   -0.9960    0.0000 C   0  0  3  0  0  0  0  0  0  0  0  0
    1.3100   -2.2330    0.0000 O   0  0  0  0  0  0  0  0  0  0  0  0
    1.3100   -0.5830    0.0000 O   0  0  0  0  0  0  0  0  0  0  0  0
    2.7390   -3.0580    0.0000 O   0  0  0  0  0  0  0  0  0  0  0  0
    4.1680   -2.2330    0.0000 C   0  0  0  0  0  0  0  0  0  0  0  0
    4.1680   -3.0580    0.0000 O   0  0  0  0  0  0  0  0  0  0  0  0
    4.8830   -1.8210    0.0000 O   0  0  0  0  0  0  0  0  0  0  0  0
  1  2  2  0  0  0  0
  1 10  1  0  0  0  0
  1 19  1  0  0  0  0
  2  3  1  0  0  0  0
  3  4  1  0  0  0  0
  3 11  2  0  0  0  0
  4  5  1  0  0  0  0
  4  9  2  0  0  0  0
  5  6  2  0  0  0  0
  5 12  1  0  0  0  0
  6  7  1  0  0  0  0
  7  8  2  0  0  0  0
  7 13  1  0  0  0  0
  8  9  1  0  0  0  0
  9 10  1  0  0  0  0
 13 20  1  0  0  0  0
 14 15  1  0  0  0  0
 14 19  2  0  0  0  0
 15 16  2  0  0  0  0
 16 17  1  0  0  0  0
 17 18  2  0  0  0  0
 18 19  1  0  0  0  0
 20 21  1  0  0  0  0
 20 25  1  0  0  0  0
 21 22  1  0  0  0  0
 22 23  1  0  0  0  0
 22 29  1  0  0  0  0
 23 24  1  0  0  0  0
 23 28  1  0  0  0  0
 24 25  1  0  0  0  0
 24 26  1  0  0  0  0
 25 27  1  0  0  0  0
 29 30  1  0  0  0  0
 29 31  2  0  0  0  0
M  END
>  <n>
248

>  <Activity>
1

>  <cmpd_id>
mbcd0029368

$$$$
mol_0262
  MOE2013           2D

 34 37  0  0  1  0  0  0  0  0999 V2000
   10.3330    1.6850    0.0000 C   0  0  0  0  0  0  0  0  0  0  0  0
   10.3330    2.5100    0.0000 C   0  0  0  0  0  0  0  0  0  0  0  0
   11.0470    2.9220    0.0000 C   0  0  0  0  0  0  0  0  0  0  0  0
   11.0470    1.2720    0.0000 C   0  0  0  0  0  0  0  0  0  0  0  0
   11.7620    1.6850    0.0000 C   0  0  0  0  0  0  0  0  0  0  0  0
   11.7620    2.5100    0.0000 C   0  0  0  0  0  0  0  0  0  0  0  0
   12.4760    2.9220    0.0000 C   0  0  0  0  0  0  0  0  0  0  0  0
   13.1910    2.5100    0.0000 C   0  0  0  0  0  0  0  0  0  0  0  0
   13.1910    1.6850    0.0000 C   0  0  3  0  0  0  0  0  0  0  0  0
   12.4760    1.2720    0.0000 O   0  0  0  0  0  0  0  0  0  0  0  0
   12.4760    3.7470    0.0000 O   0  0  0  0  0  0  0  0  0  0  0  0
   11.0470    3.7470    0.0000 O   0  0  0  0  0  0  0  0  0  0  0  0
   13.9050    1.2720    0.0000 C   0  0  0  0  0  0  0  0  0  0  0  0
   14.6200    1.6850    0.0000 C   0  0  0  0  0  0  0  0  0  0  0  0
   15.3340    1.2720    0.0000 C   0  0  0  0  0  0  0  0  0  0  0  0
   15.3340    0.4470    0.0000 C   0  0  0  0  0  0  0  0  0  0  0  0
   14.6200    0.0350    0.0000 C   0  0  0  0  0  0  0  0  0  0  0  0
   13.9050    0.4470    0.0000 C   0  0  0  0  0  0  0  0  0  0  0  0
   16.0490    0.0350    0.0000 O   0  0  0  0  0  0  0  0  0  0  0  0
   16.0490    1.6850    0.0000 O   0  0  0  0  0  0  0  0  0  0  0  0
   16.0490   -0.7900    0.0000 C   0  0  0  0  0  0  0  0  0  0  0  0
    9.6180    1.2720    0.0000 O   0  0  0  0  0  0  0  0  0  0  0  0
    9.6180    0.4470    0.0000 C   0  0  3  0  0  0  0  0  0  0  0  0
    8.9040    0.0350    0.0000 C   0  0  3  0  0  0  0  0  0  0  0  0
    8.9040   -0.7900    0.0000 C   0  0  3  0  0  0  0  0  0  0  0  0
    9.6180   -1.2030    0.0000 C   0  0  3  0  0  0  0  0  0  0  0  0
   10.3330   -0.7900    0.0000 C   0  0  3  0  0  0  0  0  0  0  0  0
   10.3330    0.0350    0.0000 O   0  0  0  0  0  0  0  0  0  0  0  0
   11.0470   -1.2030    0.0000 C   0  0  0  0  0  0  0  0  0  0  0  0
    9.6180   -2.0280    0.0000 O   0  0  0  0  0  0  0  0  0  0  0  0
    8.1900   -1.2030    0.0000 O   0  0  0  0  0  0  0  0  0  0  0  0
    8.1900    0.4470    0.0000 O   0  0  0  0  0  0  0  0  0  0  0  0
   11.7620   -0.7900    0.0000 O   0  0  0  0  0  0  0  0  0  0  0  0
   11.0470   -2.0280    0.0000 O   0  0  0  0  0  0  0  0  0  0  0  0
  1  2  2  0  0  0  0
  1  4  1  0  0  0  0
  1 22  1  0  0  0  0
  2  3  1  0  0  0  0
  3  6  2  0  0  0  0
  3 12  1  0  0  0  0
  4  5  2  0  0  0  0
  5  6  1  0  0  0  0
  5 10  1  0  0  0  0
  6  7  1  0  0  0  0
  7  8  1  0  0  0  0
  7 11  2  0  0  0  0
  8  9  1  0  0  0  0
  9 10  1  0  0  0  0
  9 13  1  0  0  0  0
 13 14  1  0  0  0  0
 13 18  2  0  0  0  0
 14 15  2  0  0  0  0
 15 16  1  0  0  0  0
 15 20  1  0  0  0  0
 16 17  2  0  0  0  0
 16 19  1  0  0  0  0
 17 18  1  0  0  0  0
 19 21  1  0  0  0  0
 22 23  1  0  0  0  0
 23 24  1  0  0  0  0
 23 28  1  0  0  0  0
 24 25  1  0  0  0  0
 24 32  1  0  0  0  0
 25 26  1  0  0  0  0
 25 31  1  0  0  0  0
 26 27  1  0  0  0  0
 26 30  1  0  0  0  0
 27 28  1  0  0  0  0
 27 29  1  0  0  0  0
 29 33  2  0  0  0  0
 29 34  1  0  0  0  0
M  END
>  <n>
262

>  <Activity>
1

>  <cmpd_id>
mbcd0029456

$$$$
mol_0263
  MOE2013           2D

 34 37  0  0  1  0  0  0  0  0999 V2000
   11.7520   -0.6020    0.0000 C   0  0  0  0  0  0  0  0  0  0  0  0
   11.7520    0.2230    0.0000 C   0  0  0  0  0  0  0  0  0  0  0  0
   12.4660    0.6360    0.0000 C   0  0  0  0  0  0  0  0  0  0  0  0
   12.4660   -1.0140    0.0000 C   0  0  0  0  0  0  0  0  0  0  0  0
   13.1810   -0.6020    0.0000 C   0  0  0  0  0  0  0  0  0  0  0  0
   13.1810    0.2230    0.0000 C   0  0  0  0  0  0  0  0  0  0  0  0
   13.8950    0.6360    0.0000 C   0  0  0  0  0  0  0  0  0  0  0  0
   14.6100    0.2230    0.0000 C   0  0  0  0  0  0  0  0  0  0  0  0
   14.6100   -0.6020    0.0000 C   0  0  3  0  0  0  0  0  0  0  0  0
   13.8950   -1.0140    0.0000 O   0  0  0  0  0  0  0  0  0  0  0  0
   13.8950    1.4610    0.0000 O   0  0  0  0  0  0  0  0  0  0  0  0
   12.4660    1.4610    0.0000 O   0  0  0  0  0  0  0  0  0  0  0  0
   15.3240   -1.0140    0.0000 C   0  0  0  0  0  0  0  0  0  0  0  0
   16.0380   -0.6020    0.0000 C   0  0  0  0  0  0  0  0  0  0  0  0
   16.7530   -1.0140    0.0000 C   0  0  0  0  0  0  0  0  0  0  0  0
   16.7530   -1.8390    0.0000 C   0  0  0  0  0  0  0  0  0  0  0  0
   16.0380   -2.2520    0.0000 C   0  0  0  0  0  0  0  0  0  0  0  0
   15.3240   -1.8390    0.0000 C   0  0  0  0  0  0  0  0  0  0  0  0
   17.4680   -2.2520    0.0000 O   0  0  0  0  0  0  0  0  0  0  0  0
   17.4680   -3.0770    0.0000 C   0  0  0  0  0  0  0  0  0  0  0  0
   17.4680   -0.6020    0.0000 O   0  0  0  0  0  0  0  0  0  0  0  0
   17.4680    0.2230    0.0000 C   0  0  3  0  0  0  0  0  0  0  0  0
   18.1820    0.6360    0.0000 C   0  0  3  0  0  0  0  0  0  0  0  0
   18.1820    1.4610    0.0000 C   0  0  3  0  0  0  0  0  0  0  0  0
   17.4680    1.8730    0.0000 C   0  0  3  0  0  0  0  0  0  0  0  0
   16.7530    1.4610    0.0000 C   0  0  3  0  0  0  0  0  0  0  0  0
   16.7530    0.6360    0.0000 O   0  0  0  0  0  0  0  0  0  0  0  0
   16.0380    1.8730    0.0000 C   0  0  0  0  0  0  0  0  0  0  0  0
   17.4680    2.6980    0.0000 O   0  0  0  0  0  0  0  0  0  0  0  0
   18.8960    1.8730    0.0000 O   0  0  0  0  0  0  0  0  0  0  0  0
   18.8960    0.2230    0.0000 O   0  0  0  0  0  0  0  0  0  0  0  0
   15.3240    1.4610    0.0000 O   0  0  0  0  0  0  0  0  0  0  0  0
   16.0380    2.6980    0.0000 O   0  0  0  0  0  0  0  0  0  0  0  0
   11.0370   -1.0140    0.0000 O   0  0  0  0  0  0  0  0  0  0  0  0
  1  2  2  0  0  0  0
  1  4  1  0  0  0  0
  1 34  1  0  0  0  0
  2  3  1  0  0  0  0
  3  6  2  0  0  0  0
  3 12  1  0  0  0  0
  4  5  2  0  0  0  0
  5  6  1  0  0  0  0
  5 10  1  0  0  0  0
  6  7  1  0  0  0  0
  7  8  1  0  0  0  0
  7 11  2  0  0  0  0
  8  9  1  0  0  0  0
  9 10  1  0  0  0  0
  9 13  1  0  0  0  0
 13 14  1  0  0  0  0
 13 18  2  0  0  0  0
 14 15  2  0  0  0  0
 15 16  1  0  0  0  0
 15 21  1  0  0  0  0
 16 17  2  0  0  0  0
 16 19  1  0  0  0  0
 17 18  1  0  0  0  0
 19 20  1  0  0  0  0
 21 22  1  0  0  0  0
 22 23  1  0  0  0  0
 22 27  1  0  0  0  0
 23 24  1  0  0  0  0
 23 31  1  0  0  0  0
 24 25  1  0  0  0  0
 24 30  1  0  0  0  0
 25 26  1  0  0  0  0
 25 29  1  0  0  0  0
 26 27  1  0  0  0  0
 26 28  1  0  0  0  0
 28 32  2  0  0  0  0
 28 33  1  0  0  0  0
M  END
>  <n>
263

>  <Activity>
1

>  <cmpd_id>
mbcd0029457

$$$$
mol_0240
  MOE2013           2D

 32 36  0  0  1  0  0  0  0  0999 V2000
   -1.9860   -2.1360    0.0000 O   0  0  0  0  0  0  0  0  0  0  0  0
   -1.4540   -1.5060    0.0000 C   0  0  0  0  0  0  0  0  0  0  0  0
   -1.7340   -0.7300    0.0000 O   0  0  0  0  0  0  0  0  0  0  0  0
   -0.6420   -1.6510    0.0000 C   0  0  3  0  0  0  0  0  0  0  0  0
   -0.1100   -1.0200    0.0000 O   0  0  0  0  0  0  0  0  0  0  0  0
    0.7020   -1.1650    0.0000 C   0  0  3  0  0  0  0  0  0  0  0  0
    1.2340   -0.5350    0.0000 O   0  0  0  0  0  0  0  0  0  0  0  0
    2.0460   -0.6800    0.0000 C   0  0  0  0  0  0  0  0  0  0  0  0
    2.3260   -1.4560    0.0000 C   0  0  0  0  0  0  0  0  0  0  0  0
    3.1380   -1.6010    0.0000 C   0  0  0  0  0  0  0  0  0  0  0  0
    3.6700   -0.9700    0.0000 C   0  0  0  0  0  0  0  0  0  0  0  0
    3.3900   -0.1940    0.0000 C   0  0  0  0  0  0  0  0  0  0  0  0
    2.5780   -0.0490    0.0000 C   0  0  0  0  0  0  0  0  0  0  0  0
    3.9220    0.4360    0.0000 C   0  0  0  0  0  0  0  0  0  0  0  0
    4.7340    0.2910    0.0000 C   0  0  0  0  0  0  0  0  0  0  0  0
    5.0140   -0.4850    0.0000 C   0  0  3  0  0  0  0  0  0  0  0  0
    5.8260   -0.6300    0.0000 C   0  0  3  0  0  0  0  0  0  0  0  0
    6.4770   -0.1240    0.0000 C   0  0  0  0  0  0  0  0  0  0  0  0
    7.1600   -0.5870    0.0000 C   0  0  0  0  0  0  0  0  0  0  0  0
    6.9310   -1.3790    0.0000 C   0  0  3  0  0  0  0  0  0  0  0  0
    7.4370   -2.0300    0.0000 O   0  0  0  0  0  0  0  0  0  0  0  0
    6.1060   -1.4060    0.0000 C   0  0  2  0  0  0  0  0  0  0  0  0
    6.4660   -2.1480    0.0000 C   0  0  0  0  0  0  0  0  0  0  0  0
    5.5740   -2.0370    0.0000 C   0  0  0  0  0  0  0  0  0  0  0  0
    4.7620   -1.8910    0.0000 C   0  0  0  0  0  0  0  0  0  0  0  0
    4.4820   -1.1150    0.0000 C   0  0  3  0  0  0  0  0  0  0  0  0
    0.9820   -1.9410    0.0000 C   0  0  3  0  0  0  0  0  0  0  0  0
    1.7940   -2.0860    0.0000 O   0  0  0  0  0  0  0  0  0  0  0  0
    0.4500   -2.5720    0.0000 C   0  0  3  0  0  0  0  0  0  0  0  0
    0.7310   -3.3480    0.0000 O   0  0  0  0  0  0  0  0  0  0  0  0
   -0.3620   -2.4270    0.0000 C   0  0  3  0  0  0  0  0  0  0  0  0
   -0.8940   -3.0570    0.0000 O   0  0  0  0  0  0  0  0  0  0  0  0
  1  2  2  0  0  0  0
  2  3  1  0  0  0  0
  2  4  1  0  0  0  0
  4  5  1  0  0  0  0
  4 31  1  0  0  0  0
  5  6  1  0  0  0  0
  6  7  1  0  0  0  0
  6 27  1  0  0  0  0
  7  8  1  0  0  0  0
  8  9  1  0  0  0  0
  8 13  2  0  0  0  0
  9 10  2  0  0  0  0
 10 11  1  0  0  0  0
 11 12  2  0  0  0  0
 11 26  1  0  0  0  0
 12 13  1  0  0  0  0
 12 14  1  0  0  0  0
 14 15  1  0  0  0  0
 15 16  1  0  0  0  0
 16 17  1  0  0  0  0
 16 26  1  0  0  0  0
 17 18  1  0  0  0  0
 17 22  1  0  0  0  0
 18 19  1  0  0  0  0
 19 20  1  0  0  0  0
 20 21  1  0  0  0  0
 20 22  1  0  0  0  0
 22 23  1  6  0  0  0
 22 24  1  0  0  0  0
 24 25  1  0  0  0  0
 25 26  1  0  0  0  0
 27 28  1  0  0  0  0
 27 29  1  0  0  0  0
 29 30  1  0  0  0  0
 29 31  1  0  0  0  0
 31 32  1  0  0  0  0
M  END
>  <n>
240

>  <Activity>
1

>  <cmpd_id>
mbcd0029347

$$$$
mol_0142
  MOE2013           2D

 34 38  0  0  1  0  0  0  0  0999 V2000
   -2.0360   -0.6120    0.0000 C   0  0  0  0  0  0  0  0  0  0  0  0
   -1.6760   -1.3550    0.0000 C   0  0  2  0  0  0  0  0  0  0  0  0
   -1.1440   -0.7240    0.0000 C   0  0  0  0  0  0  0  0  0  0  0  0
   -0.3320   -0.8690    0.0000 C   0  0  0  0  0  0  0  0  0  0  0  0
   -0.0520   -1.6450    0.0000 C   0  0  3  0  0  0  0  0  0  0  0  0
   -0.5840   -2.2760    0.0000 C   0  0  3  0  0  0  0  0  0  0  0  0
   -0.3040   -3.0520    0.0000 C   0  0  0  0  0  0  0  0  0  0  0  0
    0.5090   -3.1970    0.0000 C   0  0  0  0  0  0  0  0  0  0  0  0
    1.0400   -2.5660    0.0000 C   0  0  0  0  0  0  0  0  0  0  0  0
    0.7600   -1.7900    0.0000 C   0  0  0  0  0  0  0  0  0  0  0  0
    1.2920   -1.1600    0.0000 C   0  0  0  0  0  0  0  0  0  0  0  0
    2.1040   -1.3050    0.0000 C   0  0  0  0  0  0  0  0  0  0  0  0
    2.3840   -2.0810    0.0000 C   0  0  0  0  0  0  0  0  0  0  0  0
    3.1960   -2.2260    0.0000 O   0  0  0  0  0  0  0  0  0  0  0  0
    3.4770   -3.0020    0.0000 C   0  0  3  0  0  0  0  0  0  0  0  0
    4.2890   -3.1470    0.0000 O   0  0  0  0  0  0  0  0  0  0  0  0
    4.5690   -3.9230    0.0000 C   0  0  3  0  0  0  0  0  0  0  0  0
    4.0370   -4.5540    0.0000 C   0  0  3  0  0  0  0  0  0  0  0  0
    4.3180   -5.3300    0.0000 O   0  0  0  0  0  0  0  0  0  0  0  0
    3.2250   -4.4080    0.0000 C   0  0  3  0  0  0  0  0  0  0  0  0
    2.6940   -5.0390    0.0000 O   0  0  0  0  0  0  0  0  0  0  0  0
    2.9450   -3.6320    0.0000 C   0  0  3  0  0  0  0  0  0  0  0  0
    2.1330   -3.4870    0.0000 O   0  0  0  0  0  0  0  0  0  0  0  0
    5.3810   -4.0680    0.0000 C   0  0  0  0  0  0  0  0  0  0  0  0
    5.6620   -4.8440    0.0000 O   0  0  0  0  0  0  0  0  0  0  0  0
    5.9130   -3.4370    0.0000 O   0  0  0  0  0  0  0  0  0  0  0  0
    1.8530   -2.7110    0.0000 C   0  0  0  0  0  0  0  0  0  0  0  0
   -1.3960   -2.1300    0.0000 C   0  0  3  0  0  0  0  0  0  0  0  0
   -2.0470   -2.6370    0.0000 C   0  0  0  0  0  0  0  0  0  0  0  0
   -2.7300   -2.1740    0.0000 C   0  0  0  0  0  0  0  0  0  0  0  0
   -2.5010   -1.3810    0.0000 C   0  0  2  0  0  0  0  0  0  0  0  0
   -3.2620   -1.0620    0.0000 O   0  0  0  0  0  0  0  0  0  0  0  0
   -2.6220   -0.5650    0.0000 C   0  0  0  0  0  0  0  0  0  0  0  0
   -2.7440    0.2510    0.0000 C   0  0  0  0  0  0  0  0  0  0  0  0
  2  1  1  6  0  0  0
  2  3  1  0  0  0  0
  2 28  1  0  0  0  0
  2 31  1  0  0  0  0
  3  4  1  0  0  0  0
  4  5  1  0  0  0  0
  5  6  1  0  0  0  0
  5 10  1  0  0  0  0
  6  7  1  0  0  0  0
  6 28  1  0  0  0  0
  7  8  1  0  0  0  0
  8  9  1  0  0  0  0
  9 10  2  0  0  0  0
  9 27  1  0  0  0  0
 10 11  1  0  0  0  0
 11 12  2  0  0  0  0
 12 13  1  0  0  0  0
 13 14  1  0  0  0  0
 13 27  2  0  0  0  0
 14 15  1  0  0  0  0
 15 16  1  0  0  0  0
 15 22  1  0  0  0  0
 16 17  1  0  0  0  0
 17 18  1  0  0  0  0
 17 24  1  0  0  0  0
 18 19  1  0  0  0  0
 18 20  1  0  0  0  0
 20 21  1  0  0  0  0
 20 22  1  0  0  0  0
 22 23  1  0  0  0  0
 24 25  1  0  0  0  0
 24 26  2  0  0  0  0
 28 29  1  0  0  0  0
 29 30  1  0  0  0  0
 30 31  1  0  0  0  0
 31 32  1  6  0  0  0
 31 33  1  1  0  0  0
 33 34  3  0  0  0  0
M  END
>  <n>
142

>  <Activity>
1

>  <cmpd_id>
mbcd0000056

$$$$
mol_0295
  MOE2013           2D

 33 36  0  0  1  0  0  0  0  0999 V2000
   -5.0680   -1.2600    0.0000 C   0  0  0  0  0  0  0  0  0  0  0  0
   -5.7820   -0.8470    0.0000 C   0  0  0  0  0  0  0  0  0  0  0  0
   -5.7820   -0.0220    0.0000 C   0  0  0  0  0  0  0  0  0  0  0  0
   -5.0680    0.3900    0.0000 C   0  0  0  0  0  0  0  0  0  0  0  0
   -4.3530   -0.0220    0.0000 C   0  0  0  0  0  0  0  0  0  0  0  0
   -4.3530   -0.8470    0.0000 C   0  0  0  0  0  0  0  0  0  0  0  0
   -3.6390    0.3900    0.0000 C   0  0  0  0  0  0  0  0  0  0  0  0
   -2.9240   -0.0220    0.0000 C   0  0  0  0  0  0  0  0  0  0  0  0
   -2.9240   -0.8470    0.0000 C   0  0  0  0  0  0  0  0  0  0  0  0
   -3.6390   -1.2600    0.0000 O   0  0  0  0  0  0  0  0  0  0  0  0
   -2.2100   -1.2600    0.0000 C   0  0  0  0  0  0  0  0  0  0  0  0
   -6.4970   -1.2600    0.0000 O   0  0  0  0  0  0  0  0  0  0  0  0
   -6.4970    0.3900    0.0000 O   0  0  0  0  0  0  0  0  0  0  0  0
   -5.0680    1.2150    0.0000 O   0  0  0  0  0  0  0  0  0  0  0  0
   -3.6390    1.2150    0.0000 O   0  0  0  0  0  0  0  0  0  0  0  0
   -1.4960   -2.4970    0.0000 C   0  0  0  0  0  0  0  0  0  0  0  0
   -2.2100   -2.0850    0.0000 C   0  0  0  0  0  0  0  0  0  0  0  0
   -1.4960   -0.8470    0.0000 C   0  0  0  0  0  0  0  0  0  0  0  0
   -0.7810   -1.2600    0.0000 C   0  0  0  0  0  0  0  0  0  0  0  0
   -0.7810   -2.0850    0.0000 C   0  0  0  0  0  0  0  0  0  0  0  0
   -0.0670   -2.4970    0.0000 O   0  0  0  0  0  0  0  0  0  0  0  0
   -7.2110   -0.8470    0.0000 C   0  0  3  0  0  0  0  0  0  0  0  0
   -7.9260   -1.2600    0.0000 C   0  0  3  0  0  0  0  0  0  0  0  0
   -8.6400   -0.8470    0.0000 C   0  0  3  0  0  0  0  0  0  0  0  0
   -8.6400   -0.0220    0.0000 C   0  0  3  0  0  0  0  0  0  0  0  0
   -7.9260    0.3900    0.0000 C   0  0  3  0  0  0  0  0  0  0  0  0
   -7.2110   -0.0220    0.0000 O   0  0  0  0  0  0  0  0  0  0  0  0
   -7.9260   -2.0850    0.0000 O   0  0  0  0  0  0  0  0  0  0  0  0
   -9.3550   -1.2600    0.0000 O   0  0  0  0  0  0  0  0  0  0  0  0
   -9.3550    0.3900    0.0000 O   0  0  0  0  0  0  0  0  0  0  0  0
   -7.9260    1.2150    0.0000 C   0  0  0  0  0  0  0  0  0  0  0  0
   -7.2110    1.6280    0.0000 O   0  0  0  0  0  0  0  0  0  0  0  0
   -8.6400    1.6280    0.0000 O   0  0  0  0  0  0  0  0  0  0  0  0
  1  2  1  0  0  0  0
  1  6  2  0  0  0  0
  2  3  2  0  0  0  0
  2 12  1  0  0  0  0
  3  4  1  0  0  0  0
  3 13  1  0  0  0  0
  4  5  2  0  0  0  0
  4 14  1  0  0  0  0
  5  6  1  0  0  0  0
  5  7  1  0  0  0  0
  6 10  1  0  0  0  0
  7  8  1  0  0  0  0
  7 15  2  0  0  0  0
  8  9  2  0  0  0  0
  9 10  1  0  0  0  0
  9 11  1  0  0  0  0
 11 17  2  0  0  0  0
 11 18  1  0  0  0  0
 12 22  1  0  0  0  0
 16 17  1  0  0  0  0
 16 20  2  0  0  0  0
 18 19  2  0  0  0  0
 19 20  1  0  0  0  0
 20 21  1  0  0  0  0
 22 23  1  0  0  0  0
 22 27  1  0  0  0  0
 23 24  1  0  0  0  0
 23 28  1  0  0  0  0
 24 25  1  0  0  0  0
 24 29  1  0  0  0  0
 25 26  1  0  0  0  0
 25 30  1  0  0  0  0
 26 27  1  0  0  0  0
 26 31  1  0  0  0  0
 31 32  2  0  0  0  0
 31 33  1  0  0  0  0
M  END
>  <n>
295

>  <Activity>
1

>  <cmpd_id>
mbcd0031673

$$$$
mol_0167
  MOE2013           2D

 41 46  0  0  1  0  0  0  0  0999 V2000
   17.9160  -25.4330    0.0000 C   0  0  0  0  0  0  0  0  0  0  0  0
   17.6610  -26.2180    0.0000 C   0  0  0  0  0  0  0  0  0  0  0  0
   16.8540  -26.3890    0.0000 C   0  0  0  0  0  0  0  0  0  0  0  0
   17.3640  -24.8200    0.0000 C   0  0  0  0  0  0  0  0  0  0  0  0
   16.5560  -24.9910    0.0000 C   0  0  0  0  0  0  0  0  0  0  0  0
   16.3020  -25.7760    0.0000 C   0  0  0  0  0  0  0  0  0  0  0  0
   15.4950  -25.9480    0.0000 N   0  0  0  0  0  0  0  0  0  0  0  0
   16.0040  -24.3780    0.0000 C   0  0  0  0  0  0  0  0  0  0  0  0
   15.1980  -24.5500    0.0000 C   0  0  0  0  0  0  0  0  0  0  0  0
   14.9430  -25.3340    0.0000 C   0  0  0  0  0  0  0  0  0  0  0  0
   14.5300  -24.0650    0.0000 C   0  0  0  0  0  0  0  0  0  0  0  0
   13.8630  -24.5500    0.0000 N   0  0  0  0  0  0  0  0  0  0  0  0
   14.1180  -25.3340    0.0000 C   0  0  0  0  0  0  0  0  0  0  0  0
   13.0560  -24.3780    0.0000 C   0  0  0  0  0  0  0  0  0  0  0  0
   12.5040  -24.9910    0.0000 C   0  0  0  0  0  0  0  0  0  0  0  0
   12.7590  -25.7760    0.0000 C   0  0  0  0  0  0  0  0  0  0  0  0
   12.2070  -26.3890    0.0000 C   0  0  1  0  0  0  0  0  0  0  0  0
   11.4000  -26.2180    0.0000 C   0  0  0  0  0  0  0  0  0  0  0  0
   11.1450  -25.4330    0.0000 O   0  0  0  0  0  0  0  0  0  0  0  0
   11.6970  -24.8200    0.0000 C   0  0  0  0  0  0  0  0  0  0  0  0
   12.8010  -23.5940    0.0000 O   0  0  0  0  0  0  0  0  0  0  0  0
   10.8480  -26.8310    0.0000 O   0  0  0  0  0  0  0  0  0  0  0  0
   12.8000  -26.9620    0.0000 O   0  0  0  0  0  0  0  0  0  0  0  0
   12.0630  -27.2020    0.0000 C   0  0  0  0  0  0  0  0  0  0  0  0
   13.5660  -25.9480    0.0000 C   0  0  0  0  0  0  0  0  0  0  0  0
   11.2880  -27.4840    0.0000 C   0  0  0  0  0  0  0  0  0  0  0  0
   16.2600  -23.5940    0.0000 C   0  0  0  0  0  0  0  0  0  0  0  0
   17.0660  -23.4220    0.0000 C   0  0  0  0  0  0  0  0  0  0  0  0
   18.7220  -25.2610    0.0000 O   0  0  0  0  0  0  0  0  0  0  0  0
   19.2750  -25.8740    0.0000 C   0  0  3  0  0  0  0  0  0  0  0  0
   20.0820  -25.7030    0.0000 O   0  0  0  0  0  0  0  0  0  0  0  0
   20.6340  -26.3160    0.0000 C   0  0  3  0  0  0  0  0  0  0  0  0
   20.3790  -27.1010    0.0000 C   0  0  3  0  0  0  0  0  0  0  0  0
   19.5720  -27.2720    0.0000 C   0  0  3  0  0  0  0  0  0  0  0  0
   19.0200  -26.6590    0.0000 C   0  0  3  0  0  0  0  0  0  0  0  0
   21.4400  -26.1440    0.0000 C   0  0  0  0  0  0  0  0  0  0  0  0
   21.6960  -25.3600    0.0000 O   0  0  0  0  0  0  0  0  0  0  0  0
   21.9930  -26.7580    0.0000 O   0  0  0  0  0  0  0  0  0  0  0  0
   20.9310  -27.7140    0.0000 O   0  0  0  0  0  0  0  0  0  0  0  0
   19.3170  -28.0570    0.0000 O   0  0  0  0  0  0  0  0  0  0  0  0
   18.2130  -26.8310    0.0000 O   0  0  0  0  0  0  0  0  0  0  0  0
  1  2  1  0  0  0  0
  1  4  2  0  0  0  0
  1 29  1  0  0  0  0
  2  3  2  0  0  0  0
  3  6  1  0  0  0  0
  4  5  1  0  0  0  0
  5  6  2  0  0  0  0
  5  8  1  0  0  0  0
  6  7  1  0  0  0  0
  7 10  2  0  0  0  0
  8  9  2  0  0  0  0
  8 27  1  0  0  0  0
  9 10  1  0  0  0  0
  9 11  1  0  0  0  0
 10 13  1  0  0  0  0
 11 12  1  0  0  0  0
 12 13  1  0  0  0  0
 12 14  1  0  0  0  0
 13 25  2  0  0  0  0
 14 15  1  0  0  0  0
 14 21  2  0  0  0  0
 15 16  2  0  0  0  0
 15 20  1  0  0  0  0
 16 17  1  0  0  0  0
 16 25  1  0  0  0  0
 17 18  1  0  0  0  0
 17 23  1  6  0  0  0
 17 24  1  1  0  0  0
 18 19  1  0  0  0  0
 18 22  2  0  0  0  0
 19 20  1  0  0  0  0
 24 26  1  0  0  0  0
 27 28  1  0  0  0  0
 29 30  1  0  0  0  0
 30 31  1  0  0  0  0
 30 35  1  0  0  0  0
 31 32  1  0  0  0  0
 32 33  1  0  0  0  0
 32 36  1  0  0  0  0
 33 34  1  0  0  0  0
 33 39  1  0  0  0  0
 34 35  1  0  0  0  0
 34 40  1  0  0  0  0
 35 41  1  0  0  0  0
 36 37  1  0  0  0  0
 36 38  2  0  0  0  0
M  END
>  <n>
167

>  <Activity>
1

>  <cmpd_id>
mbcd0000780

$$$$
mol_0199
  MOE2013           2D

 23 24  0  0  1  0  0  0  0  0999 V2000
    0.4590  -11.0760    0.0000 O   0  0  0  0  0  0  0  0  0  0  0  0
    0.4590  -11.9000    0.0000 C   0  0  3  0  0  0  0  0  0  0  0  0
   -0.2550  -12.3130    0.0000 C   0  0  3  0  0  0  0  0  0  0  0  0
   -0.9700  -11.9000    0.0000 C   0  0  3  0  0  0  0  0  0  0  0  0
   -0.9700  -11.0760    0.0000 C   0  0  3  0  0  0  0  0  0  0  0  0
   -0.2550  -10.6630    0.0000 C   0  0  3  0  0  0  0  0  0  0  0  0
    1.1740  -12.3130    0.0000 C   0  0  0  0  0  0  0  0  0  0  0  0
    1.1740  -13.1380    0.0000 O   0  0  0  0  0  0  0  0  0  0  0  0
    1.8880  -11.9000    0.0000 O   0  0  0  0  0  0  0  0  0  0  0  0
   -1.6840  -10.6630    0.0000 O   0  0  0  0  0  0  0  0  0  0  0  0
   -1.6840  -12.3130    0.0000 O   0  0  0  0  0  0  0  0  0  0  0  0
   -0.2550  -13.1380    0.0000 O   0  0  0  0  0  0  0  0  0  0  0  0
   -0.2550   -9.8380    0.0000 O   0  0  0  0  0  0  0  0  0  0  0  0
    0.4590   -9.4260    0.0000 C   0  0  0  0  0  0  0  0  0  0  0  0
    0.4590   -8.6000    0.0000 C   0  0  0  0  0  0  0  0  0  0  0  0
    1.1740   -8.1880    0.0000 C   0  0  0  0  0  0  0  0  0  0  0  0
    1.8880   -8.6000    0.0000 C   0  0  0  0  0  0  0  0  0  0  0  0
    1.8880   -9.4260    0.0000 C   0  0  0  0  0  0  0  0  0  0  0  0
    1.1740   -9.8380    0.0000 C   0  0  0  0  0  0  0  0  0  0  0  0
    3.3170   -8.6000    0.0000 C   0  0  0  0  0  0  0  0  0  0  0  0
    4.0310   -8.1880    0.0000 C   0  0  0  0  0  0  0  0  0  0  0  0
    3.3170   -9.4260    0.0000 O   0  0  0  0  0  0  0  0  0  0  0  0
    2.6020   -8.1880    0.0000 N   0  0  0  0  0  0  0  0  0  0  0  0
  1  2  1  0  0  0  0
  1  6  1  0  0  0  0
  2  3  1  0  0  0  0
  2  7  1  0  0  0  0
  3  4  1  0  0  0  0
  3 12  1  0  0  0  0
  4  5  1  0  0  0  0
  4 11  1  0  0  0  0
  5  6  1  0  0  0  0
  5 10  1  0  0  0  0
  6 13  1  0  0  0  0
  7  8  2  0  0  0  0
  7  9  1  0  0  0  0
 13 14  1  0  0  0  0
 14 15  1  0  0  0  0
 14 19  2  0  0  0  0
 15 16  2  0  0  0  0
 16 17  1  0  0  0  0
 17 18  2  0  0  0  0
 17 23  1  0  0  0  0
 18 19  1  0  0  0  0
 20 21  1  0  0  0  0
 20 22  2  0  0  0  0
 20 23  1  0  0  0  0
M  END
>  <n>
199

>  <Activity>
1

>  <cmpd_id>
mbcd0003012

$$$$
mol_0208
  MOE2013           2D

 22 23  0  0  1  0  0  0  0  0999 V2000
    6.9540    6.3310    0.0000 C   0  0  3  0  0  0  0  0  0  0  0  0
    7.6690    5.9180    0.0000 O   0  0  0  0  0  0  0  0  0  0  0  0
    7.6690    5.0930    0.0000 C   0  0  3  0  0  0  0  0  0  0  0  0
    6.9540    4.6810    0.0000 C   0  0  3  0  0  0  0  0  0  0  0  0
    6.2400    5.0930    0.0000 C   0  0  3  0  0  0  0  0  0  0  0  0
    6.2400    5.9180    0.0000 C   0  0  3  0  0  0  0  0  0  0  0  0
    8.3830    4.6810    0.0000 C   0  0  0  0  0  0  0  0  0  0  0  0
    6.9540    3.8560    0.0000 O   0  0  0  0  0  0  0  0  0  0  0  0
    5.5250    4.6810    0.0000 O   0  0  0  0  0  0  0  0  0  0  0  0
    5.5250    6.3310    0.0000 O   0  0  0  0  0  0  0  0  0  0  0  0
    6.9540    7.1560    0.0000 O   0  0  0  0  0  0  0  0  0  0  0  0
    8.3830    3.8560    0.0000 O   0  0  0  0  0  0  0  0  0  0  0  0
    9.0980    5.0930    0.0000 O   0  0  0  0  0  0  0  0  0  0  0  0
    7.6690    7.5680    0.0000 C   0  0  0  0  0  0  0  0  0  0  0  0
    7.6690    8.3930    0.0000 C   0  0  0  0  0  0  0  0  0  0  0  0
    8.3830    8.8060    0.0000 C   0  0  0  0  0  0  0  0  0  0  0  0
    9.0980    8.3930    0.0000 C   0  0  0  0  0  0  0  0  0  0  0  0
    9.0980    7.5680    0.0000 C   0  0  0  0  0  0  0  0  0  0  0  0
    8.3830    7.1560    0.0000 C   0  0  0  0  0  0  0  0  0  0  0  0
    9.8120    8.8060    0.0000 N   0  3  0  0  0  0  0  0  0  0  0  0
    9.8120    9.6310    0.0000 O   0  5  0  0  0  0  0  0  0  0  0  0
   10.5270    8.3930    0.0000 O   0  0  0  0  0  0  0  0  0  0  0  0
  1  2  1  0  0  0  0
  1  6  1  0  0  0  0
  1 11  1  0  0  0  0
  2  3  1  0  0  0  0
  3  4  1  0  0  0  0
  3  7  1  0  0  0  0
  4  5  1  0  0  0  0
  4  8  1  0  0  0  0
  5  6  1  0  0  0  0
  5  9  1  0  0  0  0
  6 10  1  0  0  0  0
  7 12  1  0  0  0  0
  7 13  2  0  0  0  0
 11 14  1  0  0  0  0
 14 15  1  0  0  0  0
 14 19  2  0  0  0  0
 15 16  2  0  0  0  0
 16 17  1  0  0  0  0
 17 18  2  0  0  0  0
 17 20  1  0  0  0  0
 18 19  1  0  0  0  0
 20 21  1  0  0  0  0
 20 22  2  0  0  0  0
M  CHG  1  20   1
M  CHG  1  21  -1
M  END
>  <n>
208

>  <Activity>
1

>  <cmpd_id>
mbcd0003090

$$$$
mol_0244
  MOE2013           2D

 37 41  0  0  1  0  0  0  0  0999 V2000
    1.9270    3.2780    0.0000 C   0  0  0  0  0  0  0  0  0  0  0  0
    2.6420    2.8660    0.0000 C   0  0  0  0  0  0  0  0  0  0  0  0
    2.6420    2.0410    0.0000 C   0  0  0  0  0  0  0  0  0  0  0  0
    1.9270    1.6280    0.0000 C   0  0  0  0  0  0  0  0  0  0  0  0
    1.2130    2.0410    0.0000 C   0  0  0  0  0  0  0  0  0  0  0  0
    1.2130    2.8660    0.0000 C   0  0  0  0  0  0  0  0  0  0  0  0
    1.9270    0.8030    0.0000 C   0  0  3  0  0  0  0  0  0  0  0  0
    1.2130    0.3910    0.0000 N   0  0  0  0  0  0  0  0  0  0  0  0
    2.6420    0.3910    0.0000 C   0  0  0  0  0  0  0  0  0  0  0  0
    1.2130   -0.4340    0.0000 C   0  0  0  0  0  0  0  0  0  0  0  0
    1.9270   -0.8470    0.0000 N   0  0  0  0  0  0  0  0  0  0  0  0
    1.9270   -1.6720    0.0000 C   0  0  0  0  0  0  0  0  0  0  0  0
    1.2130   -2.0840    0.0000 N   0  0  0  0  0  0  0  0  0  0  0  0
    0.4980   -0.8470    0.0000 C   0  0  0  0  0  0  0  0  0  0  0  0
   -0.2860   -0.5920    0.0000 C   0  0  0  0  0  0  0  0  0  0  0  0
    0.4980   -1.6720    0.0000 C   0  0  0  0  0  0  0  0  0  0  0  0
   -0.2860   -1.9270    0.0000 N   0  0  0  0  0  0  0  0  0  0  0  0
   -0.7710   -1.2590    0.0000 C   0  0  0  0  0  0  0  0  0  0  0  0
   -1.5960   -1.2590    0.0000 C   0  0  0  0  0  0  0  0  0  0  0  0
   -2.0090   -0.5450    0.0000 C   0  0  0  0  0  0  0  0  0  0  0  0
   -2.0090   -1.9740    0.0000 C   0  0  0  0  0  0  0  0  0  0  0  0
   -2.8340   -1.9740    0.0000 C   0  0  0  0  0  0  0  0  0  0  0  0
   -3.2460   -1.2590    0.0000 C   0  0  0  0  0  0  0  0  0  0  0  0
   -2.8340   -0.5450    0.0000 C   0  0  0  0  0  0  0  0  0  0  0  0
   -4.0710   -1.2590    0.0000 O   0  0  0  0  0  0  0  0  0  0  0  0
   -4.4840   -0.5450    0.0000 C   0  0  3  0  0  0  0  0  0  0  0  0
   -5.7210    0.1700    0.0000 C   0  0  3  0  0  0  0  0  0  0  0  0
   -5.3090   -0.5450    0.0000 C   0  0  3  0  0  0  0  0  0  0  0  0
   -4.0710    0.1700    0.0000 O   0  0  0  0  0  0  0  0  0  0  0  0
   -4.4840    0.8840    0.0000 C   0  0  3  0  0  0  0  0  0  0  0  0
   -5.3090    0.8840    0.0000 C   0  0  3  0  0  0  0  0  0  0  0  0
   -6.5460    0.1700    0.0000 O   0  0  0  0  0  0  0  0  0  0  0  0
   -5.7210    1.5990    0.0000 O   0  0  0  0  0  0  0  0  0  0  0  0
   -5.7210   -1.2590    0.0000 O   0  0  0  0  0  0  0  0  0  0  0  0
   -4.0710    1.5990    0.0000 C   0  0  0  0  0  0  0  0  0  0  0  0
   -4.4840    2.3130    0.0000 O   0  0  0  0  0  0  0  0  0  0  0  0
   -3.2460    1.5990    0.0000 O   0  0  0  0  0  0  0  0  0  0  0  0
  1  2  1  0  0  0  0
  1  6  2  0  0  0  0
  2  3  2  0  0  0  0
  3  4  1  0  0  0  0
  4  5  2  0  0  0  0
  4  7  1  0  0  0  0
  5  6  1  0  0  0  0
  7  8  1  0  0  0  0
  7  9  1  0  0  0  0
  8 10  1  0  0  0  0
 10 11  1  0  0  0  0
 10 14  2  0  0  0  0
 11 12  2  0  0  0  0
 12 13  1  0  0  0  0
 13 16  2  0  0  0  0
 14 15  1  0  0  0  0
 14 16  1  0  0  0  0
 15 18  2  0  0  0  0
 16 17  1  0  0  0  0
 17 18  1  0  0  0  0
 18 19  1  0  0  0  0
 19 20  1  0  0  0  0
 19 21  2  0  0  0  0
 20 24  2  0  0  0  0
 21 22  1  0  0  0  0
 22 23  2  0  0  0  0
 23 24  1  0  0  0  0
 23 25  1  0  0  0  0
 25 26  1  0  0  0  0
 26 28  1  0  0  0  0
 26 29  1  0  0  0  0
 27 28  1  0  0  0  0
 27 31  1  0  0  0  0
 27 32  1  0  0  0  0
 28 34  1  0  0  0  0
 29 30  1  0  0  0  0
 30 31  1  0  0  0  0
 30 35  1  0  0  0  0
 31 33  1  0  0  0  0
 35 36  2  0  0  0  0
 35 37  1  0  0  0  0
M  END
>  <n>
244

>  <Activity>
1

>  <cmpd_id>
mbcd0029357

$$$$
mol_0157
  MOE2013           2D

 58 64  0  0  1  0  0  0  0  0999 V2000
    5.9340    1.9390    0.0000 C   0  0  0  0  0  0  0  0  0  0  0  0
    6.0770    1.1270    0.0000 C   0  0  0  0  0  0  0  0  0  0  0  0
    6.8520    1.4090    0.0000 C   0  0  0  0  0  0  0  0  0  0  0  0
    6.4900    0.4120    0.0000 C   0  0  3  0  0  0  0  0  0  0  0  0
    6.0770   -0.3020    0.0000 C   0  0  0  0  0  0  0  0  0  0  0  0
    5.2520   -0.3020    0.0000 C   0  0  0  0  0  0  0  0  0  0  0  0
    4.8400    0.4120    0.0000 C   0  0  1  0  0  0  0  0  0  0  0  0
    4.4270   -0.3020    0.0000 C   0  0  0  0  0  0  0  0  0  0  0  0
    5.2520    1.1270    0.0000 C   0  0  3  0  0  0  0  0  0  0  0  0
    4.8400    1.8410    0.0000 C   0  0  0  0  0  0  0  0  0  0  0  0
    4.0140    1.8410    0.0000 C   0  0  0  0  0  0  0  0  0  0  0  0
    3.6020    1.1270    0.0000 C   0  0  2  0  0  0  0  0  0  0  0  0
    3.1900    1.8410    0.0000 C   0  0  0  0  0  0  0  0  0  0  0  0
    4.0140    0.4120    0.0000 C   0  0  3  0  0  0  0  0  0  0  0  0
    3.6020   -0.3020    0.0000 C   0  0  0  0  0  0  0  0  0  0  0  0
    4.0140   -1.0160    0.0000 O   0  0  0  0  0  0  0  0  0  0  0  0
    2.7770   -0.3020    0.0000 C   0  0  0  0  0  0  0  0  0  0  0  0
    2.3640    0.4120    0.0000 C   0  0  0  0  0  0  0  0  0  0  0  0
    1.5400    0.4120    0.0000 C   0  0  3  0  0  0  0  0  0  0  0  0
    1.1270   -0.3020    0.0000 C   0  0  0  0  0  0  0  0  0  0  0  0
    0.3020   -0.3020    0.0000 C   0  0  2  0  0  0  0  0  0  0  0  0
    0.4450   -1.1140    0.0000 C   0  0  0  0  0  0  0  0  0  0  0  0
   -0.1100    0.4120    0.0000 C   0  0  0  0  0  0  0  0  0  0  0  0
    0.3020    1.1270    0.0000 C   0  0  0  0  0  0  0  0  0  0  0  0
    1.1270    1.1270    0.0000 C   0  0  1  0  0  0  0  0  0  0  0  0
    0.7140    1.8410    0.0000 C   0  0  0  0  0  0  0  0  0  0  0  0
    1.5400    1.8410    0.0000 C   0  0  0  0  0  0  0  0  0  0  0  0
    2.3640    1.8410    0.0000 C   0  0  0  0  0  0  0  0  0  0  0  0
    2.7770    1.1270    0.0000 C   0  0  1  0  0  0  0  0  0  0  0  0
    2.6910    1.9480    0.0000 C   0  0  0  0  0  0  0  0  0  0  0  0
   -0.4730   -0.5840    0.0000 C   0  0  0  0  0  0  0  0  0  0  0  0
   -0.6160   -1.3970    0.0000 O   0  0  0  0  0  0  0  0  0  0  0  0
   -1.1050   -0.0540    0.0000 O   0  0  0  0  0  0  0  0  0  0  0  0
    7.3140    0.4120    0.0000 O   0  0  0  0  0  0  0  0  0  0  0  0
    7.7270   -0.3020    0.0000 C   0  0  3  0  0  0  0  0  0  0  0  0
    8.5520   -0.3020    0.0000 O   0  0  0  0  0  0  0  0  0  0  0  0
    8.9640   -1.0160    0.0000 C   0  0  3  0  0  0  0  0  0  0  0  0
    8.5520   -1.7310    0.0000 C   0  0  3  0  0  0  0  0  0  0  0  0
    8.9640   -2.4450    0.0000 O   0  0  0  0  0  0  0  0  0  0  0  0
    7.7270   -1.7310    0.0000 C   0  0  3  0  0  0  0  0  0  0  0  0
    7.3140   -2.4450    0.0000 O   0  0  0  0  0  0  0  0  0  0  0  0
    7.3140   -1.0160    0.0000 C   0  0  3  0  0  0  0  0  0  0  0  0
    6.4900   -1.0160    0.0000 O   0  0  0  0  0  0  0  0  0  0  0  0
    6.0770   -1.7310    0.0000 C   0  0  3  0  0  0  0  0  0  0  0  0
    6.4900   -2.4450    0.0000 O   0  0  0  0  0  0  0  0  0  0  0  0
    6.0770   -3.1600    0.0000 C   0  0  3  0  0  0  0  0  0  0  0  0
    5.2520   -3.1600    0.0000 C   0  0  3  0  0  0  0  0  0  0  0  0
    4.8400   -3.8740    0.0000 O   0  0  0  0  0  0  0  0  0  0  0  0
    4.8400   -2.4450    0.0000 C   0  0  3  0  0  0  0  0  0  0  0  0
    4.0140   -2.4450    0.0000 O   0  0  0  0  0  0  0  0  0  0  0  0
    5.2520   -1.7310    0.0000 C   0  0  3  0  0  0  0  0  0  0  0  0
    4.8400   -1.0160    0.0000 O   0  0  0  0  0  0  0  0  0  0  0  0
    6.4900   -3.8740    0.0000 C   0  0  0  0  0  0  0  0  0  0  0  0
    6.0770   -4.5890    0.0000 O   0  0  0  0  0  0  0  0  0  0  0  0
    7.3140   -3.8740    0.0000 O   0  0  0  0  0  0  0  0  0  0  0  0
    9.7900   -1.0160    0.0000 C   0  0  0  0  0  0  0  0  0  0  0  0
   10.2020   -1.7310    0.0000 O   0  0  0  0  0  0  0  0  0  0  0  0
   10.2020   -0.3020    0.0000 O   0  0  0  0  0  0  0  0  0  0  0  0
  1  2  1  0  0  0  0
  2  3  1  0  0  0  0
  2  4  1  0  0  0  0
  2  9  1  0  0  0  0
  4  5  1  0  0  0  0
  4 34  1  0  0  0  0
  5  6  1  0  0  0  0
  6  7  1  0  0  0  0
  7  8  1  1  0  0  0
  7  9  1  0  0  0  0
  7 14  1  0  0  0  0
  9 10  1  0  0  0  0
 10 11  1  0  0  0  0
 11 12  1  0  0  0  0
 12 13  1  1  0  0  0
 12 14  1  0  0  0  0
 12 29  1  0  0  0  0
 14 15  1  0  0  0  0
 15 16  2  0  0  0  0
 15 17  1  0  0  0  0
 17 18  2  0  0  0  0
 18 19  1  0  0  0  0
 18 29  1  0  0  0  0
 19 20  1  0  0  0  0
 19 25  1  0  0  0  0
 20 21  1  0  0  0  0
 21 22  1  6  0  0  0
 21 23  1  0  0  0  0
 21 31  1  1  0  0  0
 23 24  1  0  0  0  0
 24 25  1  0  0  0  0
 25 26  1  1  0  0  0
 25 27  1  0  0  0  0
 27 28  1  0  0  0  0
 28 29  1  0  0  0  0
 29 30  1  6  0  0  0
 31 32  1  0  0  0  0
 31 33  2  0  0  0  0
 34 35  1  0  0  0  0
 35 36  1  0  0  0  0
 35 42  1  0  0  0  0
 36 37  1  0  0  0  0
 37 38  1  0  0  0  0
 37 56  1  0  0  0  0
 38 39  1  0  0  0  0
 38 40  1  0  0  0  0
 40 41  1  0  0  0  0
 40 42  1  0  0  0  0
 42 43  1  0  0  0  0
 43 44  1  0  0  0  0
 44 45  1  0  0  0  0
 44 51  1  0  0  0  0
 45 46  1  0  0  0  0
 46 47  1  0  0  0  0
 46 53  1  0  0  0  0
 47 48  1  0  0  0  0
 47 49  1  0  0  0  0
 49 50  1  0  0  0  0
 49 51  1  0  0  0  0
 51 52  1  0  0  0  0
 53 54  1  0  0  0  0
 53 55  2  0  0  0  0
 56 57  1  0  0  0  0
 56 58  2  0  0  0  0
M  END
>  <n>
157

>  <Activity>
1

>  <cmpd_id>
mbcd0000462

$$$$
mol_0280
  MOE2013           2D

 30 33  0  0  1  0  0  0  0  0999 V2000
    0.0710    0.9550    0.0000 O   0  0  0  0  0  0  0  0  0  0  0  0
    0.0710    0.1300    0.0000 C   0  0  0  0  0  0  0  0  0  0  0  0
   -0.6440   -0.2820    0.0000 C   0  0  0  0  0  0  0  0  0  0  0  0
   -0.6440   -1.1070    0.0000 C   0  0  3  0  0  0  0  0  0  0  0  0
    0.0710   -1.5200    0.0000 O   0  0  0  0  0  0  0  0  0  0  0  0
    0.7850   -1.1070    0.0000 C   0  0  0  0  0  0  0  0  0  0  0  0
    0.7850   -0.2820    0.0000 C   0  0  0  0  0  0  0  0  0  0  0  0
    1.5000    0.1300    0.0000 C   0  0  0  0  0  0  0  0  0  0  0  0
    2.2140   -0.2820    0.0000 C   0  0  0  0  0  0  0  0  0  0  0  0
    2.2140   -1.1070    0.0000 C   0  0  0  0  0  0  0  0  0  0  0  0
    1.5000   -1.5200    0.0000 C   0  0  0  0  0  0  0  0  0  0  0  0
    2.9280   -1.5200    0.0000 C   0  0  3  0  0  0  0  0  0  0  0  0
   -1.3580   -1.5200    0.0000 C   0  0  0  0  0  0  0  0  0  0  0  0
   -1.3580   -2.3450    0.0000 C   0  0  0  0  0  0  0  0  0  0  0  0
   -2.0730   -2.7570    0.0000 C   0  0  0  0  0  0  0  0  0  0  0  0
   -2.7870   -2.3450    0.0000 C   0  0  0  0  0  0  0  0  0  0  0  0
   -2.7870   -1.5200    0.0000 C   0  0  0  0  0  0  0  0  0  0  0  0
   -2.0730   -1.1070    0.0000 C   0  0  0  0  0  0  0  0  0  0  0  0
   -3.5020   -2.7570    0.0000 O   0  0  0  0  0  0  0  0  0  0  0  0
    2.9280   -2.3450    0.0000 O   0  0  0  0  0  0  0  0  0  0  0  0
    3.6430   -1.1070    0.0000 C   0  0  3  0  0  0  0  0  0  0  0  0
    4.3570   -1.5200    0.0000 C   0  0  3  0  0  0  0  0  0  0  0  0
    4.3570   -2.3450    0.0000 C   0  0  3  0  0  0  0  0  0  0  0  0
    3.6430   -2.7570    0.0000 C   0  0  3  0  0  0  0  0  0  0  0  0
    3.6430   -3.5820    0.0000 C   0  0  0  0  0  0  0  0  0  0  0  0
    5.0720   -2.7570    0.0000 O   0  0  0  0  0  0  0  0  0  0  0  0
    5.0720   -1.1070    0.0000 O   0  0  0  0  0  0  0  0  0  0  0  0
    3.6430   -0.2820    0.0000 O   0  0  0  0  0  0  0  0  0  0  0  0
    2.9280   -3.9950    0.0000 O   0  0  0  0  0  0  0  0  0  0  0  0
    4.3570   -3.9950    0.0000 O   0  0  0  0  0  0  0  0  0  0  0  0
  1  2  2  0  0  0  0
  2  3  1  0  0  0  0
  2  7  1  0  0  0  0
  3  4  1  0  0  0  0
  4  5  1  0  0  0  0
  4 13  1  0  0  0  0
  5  6  1  0  0  0  0
  6  7  1  0  0  0  0
  6 11  2  0  0  0  0
  7  8  2  0  0  0  0
  8  9  1  0  0  0  0
  9 10  2  0  0  0  0
 10 11  1  0  0  0  0
 10 12  1  0  0  0  0
 12 20  1  0  0  0  0
 12 21  1  0  0  0  0
 13 14  1  0  0  0  0
 13 18  2  0  0  0  0
 14 15  2  0  0  0  0
 15 16  1  0  0  0  0
 16 17  2  0  0  0  0
 16 19  1  0  0  0  0
 17 18  1  0  0  0  0
 20 24  1  0  0  0  0
 21 22  1  0  0  0  0
 21 28  1  0  0  0  0
 22 23  1  0  0  0  0
 22 27  1  0  0  0  0
 23 24  1  0  0  0  0
 23 26  1  0  0  0  0
 24 25  1  0  0  0  0
 25 29  1  0  0  0  0
 25 30  2  0  0  0  0
M  END
>  <n>
280

>  <Activity>
1

>  <cmpd_id>
mbcd0031345

$$$$
mol_0228
  MOE2013           2D

 39 43  0  0  1  0  0  0  0  0999 V2000
    6.0460  -22.2510    0.0000 C   0  0  0  0  0  0  0  0  0  0  0  0
    6.0460  -21.4260    0.0000 C   0  0  0  0  0  0  0  0  0  0  0  0
    5.3310  -21.0140    0.0000 C   0  0  0  0  0  0  0  0  0  0  0  0
    5.3310  -22.6640    0.0000 C   0  0  0  0  0  0  0  0  0  0  0  0
    7.4740  -21.4260    0.0000 C   0  0  0  0  0  0  0  0  0  0  0  0
    7.4740  -22.2510    0.0000 C   0  0  0  0  0  0  0  0  0  0  0  0
    4.6170  -21.4260    0.0000 C   0  0  0  0  0  0  0  0  0  0  0  0
    6.7600  -22.6640    0.0000 C   0  0  0  0  0  0  0  0  0  0  0  0
    6.7600  -21.0140    0.0000 C   0  0  0  0  0  0  0  0  0  0  0  0
    4.6170  -22.2510    0.0000 C   0  0  0  0  0  0  0  0  0  0  0  0
    8.9030  -22.2510    0.0000 C   0  0  2  0  0  0  0  0  0  0  0  0
    8.1890  -21.0140    0.0000 C   0  0  3  0  0  0  0  0  0  0  0  0
    8.1890  -22.6640    0.0000 C   0  0  0  0  0  0  0  0  0  0  0  0
    8.9030  -19.7760    0.0000 C   0  0  3  0  0  0  0  0  0  0  0  0
    9.6180  -20.1880    0.0000 O   0  0  0  0  0  0  0  0  0  0  0  0
    8.9030  -21.4260    0.0000 C   0  0  0  0  0  0  0  0  0  0  0  0
    8.9030  -18.9510    0.0000 C   0  0  0  0  0  0  0  0  0  0  0  0
   10.3320  -18.9510    0.0000 C   0  0  3  0  0  0  0  0  0  0  0  0
    9.6180  -18.5380    0.0000 C   0  0  3  0  0  0  0  0  0  0  0  0
   10.3320  -19.7760    0.0000 C   0  0  3  0  0  0  0  0  0  0  0  0
    9.3410  -22.9510    0.0000 C   0  0  0  0  0  0  0  0  0  0  0  0
    8.1890  -20.1880    0.0000 O   0  0  0  0  0  0  0  0  0  0  0  0
    5.3310  -23.4880    0.0000 O   0  0  0  0  0  0  0  0  0  0  0  0
    5.3310  -20.1880    0.0000 O   0  0  0  0  0  0  0  0  0  0  0  0
    3.9020  -21.0140    0.0000 C   0  0  0  0  0  0  0  0  0  0  0  0
    8.9530  -23.6790    0.0000 O   0  0  0  0  0  0  0  0  0  0  0  0
    6.7600  -23.4880    0.0000 O   0  0  0  0  0  0  0  0  0  0  0  0
    6.7600  -20.1880    0.0000 O   0  0  0  0  0  0  0  0  0  0  0  0
    9.7280  -22.2800    0.0000 O   0  0  0  0  0  0  0  0  0  0  0  0
    9.6180  -17.7140    0.0000 N   0  0  0  0  0  0  0  0  0  0  0  0
   11.0470  -18.5380    0.0000 O   0  0  0  0  0  0  0  0  0  0  0  0
    3.9020  -22.6640    0.0000 C   0  0  0  0  0  0  0  0  0  0  0  0
    3.9020  -20.1880    0.0000 O   0  0  0  0  0  0  0  0  0  0  0  0
   10.1650  -22.9220    0.0000 C   0  0  0  0  0  0  0  0  0  0  0  0
   10.6020  -23.6220    0.0000 O   0  0  0  0  0  0  0  0  0  0  0  0
   11.0470  -20.1880    0.0000 C   0  0  0  0  0  0  0  0  0  0  0  0
    3.1880  -22.2510    0.0000 C   0  0  0  0  0  0  0  0  0  0  0  0
    3.1880  -21.4260    0.0000 C   0  0  0  0  0  0  0  0  0  0  0  0
    3.1880  -19.7760    0.0000 C   0  0  0  0  0  0  0  0  0  0  0  0
  1  2  2  0  0  0  0
  1  4  1  0  0  0  0
  1  8  1  0  0  0  0
  2  3  1  0  0  0  0
  2  9  1  0  0  0  0
  3  7  1  0  0  0  0
  3 24  2  0  0  0  0
  4 10  1  0  0  0  0
  4 23  2  0  0  0  0
  5  6  1  0  0  0  0
  5  9  2  0  0  0  0
  5 12  1  0  0  0  0
  6  8  2  0  0  0  0
  6 13  1  0  0  0  0
  7 10  1  0  0  0  0
  7 25  2  0  0  0  0
  8 27  1  0  0  0  0
  9 28  1  0  0  0  0
 10 32  2  0  0  0  0
 11 13  1  0  0  0  0
 11 16  1  0  0  0  0
 11 21  1  6  0  0  0
 11 29  1  1  0  0  0
 12 16  1  0  0  0  0
 12 22  1  0  0  0  0
 14 15  1  0  0  0  0
 14 17  1  0  0  0  0
 14 22  1  0  0  0  0
 15 20  1  0  0  0  0
 17 19  1  0  0  0  0
 18 19  1  0  0  0  0
 18 20  1  0  0  0  0
 18 31  1  0  0  0  0
 19 30  1  0  0  0  0
 20 36  1  0  0  0  0
 21 26  2  0  0  0  0
 21 34  1  0  0  0  0
 25 33  1  0  0  0  0
 25 38  1  0  0  0  0
 32 37  1  0  0  0  0
 33 39  1  0  0  0  0
 34 35  1  0  0  0  0
 37 38  2  0  0  0  0
M  END
>  <n>
228

>  <Activity>
1

>  <cmpd_id>
mbcd0025844

$$$$
mol_0011
  MOE2013           2D

 55 62  0  0  1  0  0  0  0  0999 V2000
   13.4540   -3.8780    0.0000 O   0  0  0  0  0  0  0  0  0  0  0  0
   13.6810   -0.8940    0.0000 O   0  0  0  0  0  0  0  0  0  0  0  0
    9.0590   -3.1720    0.0000 O   0  0  0  0  0  0  0  0  0  0  0  0
   16.3680   -0.9270    0.0000 O   0  0  0  0  0  0  0  0  0  0  0  0
    8.8080   -1.7660    0.0000 O   0  0  0  0  0  0  0  0  0  0  0  0
   15.7430    0.4040    0.0000 O   0  0  0  0  0  0  0  0  0  0  0  0
    6.3720   -2.2010    0.0000 O   0  0  0  0  0  0  0  0  0  0  0  0
    6.9320   -0.6500    0.0000 O   0  0  0  0  0  0  0  0  0  0  0  0
    8.0250    0.2720    0.0000 O   0  0  0  0  0  0  0  0  0  0  0  0
    8.0530    2.4540    0.0000 O   0  0  0  0  0  0  0  0  0  0  0  0
    6.4290    2.1640    0.0000 O   0  0  0  0  0  0  0  0  0  0  0  0
    6.7090    2.9400    0.0000 O   0  0  0  0  0  0  0  0  0  0  0  0
    7.5500    5.2670    0.0000 O   0  0  0  0  0  0  0  0  0  0  0  0
    5.9260    4.9770    0.0000 O   0  0  0  0  0  0  0  0  0  0  0  0
   13.6520   -3.0770    0.0000 C   0  0  1  0  0  0  0  0  0  0  0  0
   12.8400   -3.2220    0.0000 C   0  0  3  0  0  0  0  0  0  0  0  0
   12.3080   -2.5920    0.0000 C   0  0  3  0  0  0  0  0  0  0  0  0
   13.9320   -2.3010    0.0000 C   0  0  2  0  0  0  0  0  0  0  0  0
   11.4960   -2.7370    0.0000 C   0  0  2  0  0  0  0  0  0  0  0  0
   11.2160   -3.5130    0.0000 C   0  0  3  0  0  0  0  0  0  0  0  0
   13.4000   -1.6700    0.0000 C   0  0  3  0  0  0  0  0  0  0  0  0
   12.5880   -1.8160    0.0000 C   0  0  0  0  0  0  0  0  0  0  0  0
   14.7570   -2.3280    0.0000 C   0  0  3  0  0  0  0  0  0  0  0  0
   14.3030   -3.5830    0.0000 C   0  0  0  0  0  0  0  0  0  0  0  0
   12.5590   -3.9980    0.0000 C   0  0  0  0  0  0  0  0  0  0  0  0
   11.7470   -4.1430    0.0000 C   0  0  0  0  0  0  0  0  0  0  0  0
   14.9860   -3.1200    0.0000 C   0  0  0  0  0  0  0  0  0  0  0  0
   10.9640   -2.1060    0.0000 C   0  0  0  0  0  0  0  0  0  0  0  0
   14.2920   -1.5590    0.0000 C   0  0  0  0  0  0  0  0  0  0  0  0
   10.4030   -3.6580    0.0000 C   0  0  0  0  0  0  0  0  0  0  0  0
   11.7760   -1.9610    0.0000 C   0  0  0  0  0  0  0  0  0  0  0  0
   10.1520   -2.2510    0.0000 C   0  0  0  0  0  0  0  0  0  0  0  0
    9.8720   -3.0270    0.0000 C   0  0  3  0  0  0  0  0  0  0  0  0
   15.2630   -1.6760    0.0000 C   0  0  0  0  0  0  0  0  0  0  0  0
   16.0880   -1.7030    0.0000 C   0  0  0  0  0  0  0  0  0  0  0  0
   15.0340   -0.8840    0.0000 C   0  0  0  0  0  0  0  0  0  0  0  0
   15.7170   -0.4210    0.0000 C   0  0  0  0  0  0  0  0  0  0  0  0
    8.5280   -2.5420    0.0000 C   0  0  3  0  0  0  0  0  0  0  0  0
    7.7160   -2.6870    0.0000 C   0  0  0  0  0  0  0  0  0  0  0  0
    7.1840   -2.0560    0.0000 C   0  0  3  0  0  0  0  0  0  0  0  0
    8.2760   -1.1350    0.0000 C   0  0  3  0  0  0  0  0  0  0  0  0
    7.4640   -1.2800    0.0000 C   0  0  3  0  0  0  0  0  0  0  0  0
    8.5560   -0.3590    0.0000 C   0  0  0  0  0  0  0  0  0  0  0  0
    7.2120    0.1260    0.0000 C   0  0  3  0  0  0  0  0  0  0  0  0
    6.6810    0.7570    0.0000 C   0  0  0  0  0  0  0  0  0  0  0  0
    6.9610    1.5330    0.0000 C   0  0  3  0  0  0  0  0  0  0  0  0
    8.3050    1.0480    0.0000 C   0  0  3  0  0  0  0  0  0  0  0  0
    7.7730    1.6780    0.0000 C   0  0  3  0  0  0  0  0  0  0  0  0
    9.1170    1.1930    0.0000 C   0  0  0  0  0  0  0  0  0  0  0  0
    7.5220    3.0850    0.0000 C   0  0  3  0  0  0  0  0  0  0  0  0
    7.8020    3.8610    0.0000 C   0  0  0  0  0  0  0  0  0  0  0  0
    7.2700    4.4920    0.0000 C   0  0  3  0  0  0  0  0  0  0  0  0
    6.1780    3.5700    0.0000 C   0  0  3  0  0  0  0  0  0  0  0  0
    6.4580    4.3460    0.0000 C   0  0  3  0  0  0  0  0  0  0  0  0
    5.3660    3.4250    0.0000 C   0  0  0  0  0  0  0  0  0  0  0  0
  2 21  1  0  0  0  0
  3 33  1  0  0  0  0
  3 38  1  0  0  0  0
  4 35  1  0  0  0  0
  4 37  1  0  0  0  0
  5 38  1  0  0  0  0
  5 41  1  0  0  0  0
  6 37  2  0  0  0  0
  7 40  1  0  0  0  0
  8 42  1  0  0  0  0
  8 44  1  0  0  0  0
  9 44  1  0  0  0  0
  9 47  1  0  0  0  0
 10 48  1  0  0  0  0
 10 50  1  0  0  0  0
 11 46  1  0  0  0  0
 12 50  1  0  0  0  0
 12 53  1  0  0  0  0
 13 52  1  0  0  0  0
 14 54  1  0  0  0  0
 15  1  1  1  0  0  0
 15 16  1  0  0  0  0
 15 18  1  0  0  0  0
 15 24  1  0  0  0  0
 16 17  1  0  0  0  0
 16 25  1  0  0  0  0
 17 19  1  0  0  0  0
 17 22  1  0  0  0  0
 18 21  1  0  0  0  0
 18 23  1  0  0  0  0
 18 29  1  1  0  0  0
 19 20  1  0  0  0  0
 19 28  1  0  0  0  0
 19 31  1  1  0  0  0
 20 26  1  0  0  0  0
 20 30  1  0  0  0  0
 21 22  1  0  0  0  0
 23 27  1  0  0  0  0
 23 34  1  0  0  0  0
 24 27  1  0  0  0  0
 25 26  1  0  0  0  0
 28 32  1  0  0  0  0
 30 33  1  0  0  0  0
 32 33  1  0  0  0  0
 34 35  1  0  0  0  0
 34 36  2  0  0  0  0
 36 37  1  0  0  0  0
 38 39  1  0  0  0  0
 39 40  1  0  0  0  0
 40 42  1  0  0  0  0
 41 42  1  0  0  0  0
 41 43  1  0  0  0  0
 44 45  1  0  0  0  0
 45 46  1  0  0  0  0
 46 48  1  0  0  0  0
 47 48  1  0  0  0  0
 47 49  1  0  0  0  0
 50 51  1  0  0  0  0
 51 52  1  0  0  0  0
 52 54  1  0  0  0  0
 53 54  1  0  0  0  0
 53 55  1  0  0  0  0
M  END
>  <n>
11

>  <Activity>
0

>  <cmpd_id>
mbcd0001050

$$$$
mol_0227
  MOE2013           2D

 23 24  0  0  1  0  0  0  0  0999 V2000
   -4.3940  -20.8670    0.0000 C   0  0  0  0  0  0  0  0  0  0  0  0
   -4.3940  -21.6920    0.0000 C   0  0  0  0  0  0  0  0  0  0  0  0
   -3.6800  -22.1040    0.0000 C   0  0  0  0  0  0  0  0  0  0  0  0
   -2.9660  -20.8670    0.0000 C   0  0  0  0  0  0  0  0  0  0  0  0
   -3.6800  -20.4540    0.0000 C   0  0  0  0  0  0  0  0  0  0  0  0
   -3.6800  -19.6290    0.0000 O   0  0  0  0  0  0  0  0  0  0  0  0
   -5.1090  -22.1040    0.0000 O   0  0  0  0  0  0  0  0  0  0  0  0
   -2.2510  -20.4540    0.0000 C   0  0  0  0  0  0  0  0  0  0  0  0
   -2.2510  -19.6290    0.0000 O   0  0  0  0  0  0  0  0  0  0  0  0
   -1.5370  -20.8670    0.0000 O   0  0  0  0  0  0  0  0  0  0  0  0
   -1.5370  -19.2170    0.0000 C   0  0  3  0  0  0  0  0  0  0  0  0
   -0.8220  -19.6290    0.0000 C   0  0  0  0  0  0  0  0  0  0  0  0
   -1.5370  -18.3920    0.0000 C   0  0  0  0  0  0  0  0  0  0  0  0
   -0.8220  -20.4540    0.0000 C   0  0  0  0  0  0  0  0  0  0  0  0
   -0.1080  -20.8670    0.0000 C   0  0  0  0  0  0  0  0  0  0  0  0
   -0.1080  -21.6920    0.0000 C   0  0  0  0  0  0  0  0  0  0  0  0
    0.6070  -22.1040    0.0000 O   0  0  0  0  0  0  0  0  0  0  0  0
   -0.8220  -22.1040    0.0000 C   0  0  0  0  0  0  0  0  0  0  0  0
   -0.8220  -22.9290    0.0000 C   0  0  0  0  0  0  0  0  0  0  0  0
   -1.5370  -23.3420    0.0000 C   0  0  0  0  0  0  0  0  0  0  0  0
   -2.2510  -22.9290    0.0000 C   0  0  0  0  0  0  0  0  0  0  0  0
   -2.2510  -22.1040    0.0000 C   0  0  0  0  0  0  0  0  0  0  0  0
   -2.9660  -21.6920    0.0000 C   0  0  0  0  0  0  0  0  0  0  0  0
  1  2  1  0  0  0  0
  1  5  2  0  0  0  0
  2  3  2  0  0  0  0
  2  7  1  0  0  0  0
  3 23  1  0  0  0  0
  4  5  1  0  0  0  0
  4  8  1  0  0  0  0
  4 23  2  0  0  0  0
  5  6  1  0  0  0  0
  8  9  1  0  0  0  0
  8 10  2  0  0  0  0
  9 11  1  0  0  0  0
 11 12  1  0  0  0  0
 11 13  1  0  0  0  0
 12 14  1  0  0  0  0
 14 15  1  0  0  0  0
 15 16  1  0  0  0  0
 16 17  2  0  0  0  0
 16 18  1  0  0  0  0
 18 19  1  0  0  0  0
 19 20  1  0  0  0  0
 20 21  1  0  0  0  0
 21 22  2  0  0  0  0
 22 23  1  0  0  0  0
M  END
>  <n>
227

>  <Activity>
1

>  <cmpd_id>
mbcd0025734

$$$$
mol_0253
  MOE2013           2D

 23 24  0  0  1  0  0  0  0  0999 V2000
    2.8580   -1.6500    0.0000 O   0  0  0  0  0  0  0  0  0  0  0  0
    2.1430   -1.2380    0.0000 C   0  0  0  0  0  0  0  0  0  0  0  0
    2.1430   -0.4120    0.0000 O   0  0  0  0  0  0  0  0  0  0  0  0
    2.8580    0.0000    0.0000 C   0  0  3  0  0  0  0  0  0  0  0  0
    3.5720   -0.4120    0.0000 C   0  0  0  0  0  0  0  0  0  0  0  0
    3.5720   -1.2380    0.0000 C   0  0  0  0  0  0  0  0  0  0  0  0
    4.2870   -1.6500    0.0000 C   0  0  0  0  0  0  0  0  0  0  0  0
    4.2870   -2.4750    0.0000 C   0  0  3  0  0  0  0  0  0  0  0  0
    5.0010   -2.8880    0.0000 O   0  0  0  0  0  0  0  0  0  0  0  0
    3.5720   -2.8880    0.0000 C   0  0  0  0  0  0  0  0  0  0  0  0
    3.5720   -3.7120    0.0000 C   0  0  0  0  0  0  0  0  0  0  0  0
    2.8580   -4.1250    0.0000 C   0  0  0  0  0  0  0  0  0  0  0  0
    2.1430   -3.7120    0.0000 C   0  0  0  0  0  0  0  0  0  0  0  0
    2.1430   -2.8880    0.0000 C   0  0  0  0  0  0  0  0  0  0  0  0
    1.4290   -2.4750    0.0000 C   0  0  0  0  0  0  0  0  0  0  0  0
    0.7140   -2.8880    0.0000 C   0  0  0  0  0  0  0  0  0  0  0  0
    0.0000   -2.4750    0.0000 C   0  0  0  0  0  0  0  0  0  0  0  0
   -0.7140   -2.8880    0.0000 O   0  0  0  0  0  0  0  0  0  0  0  0
    0.0000   -1.6500    0.0000 C   0  0  0  0  0  0  0  0  0  0  0  0
    0.7140   -1.2380    0.0000 C   0  0  0  0  0  0  0  0  0  0  0  0
    0.7140   -0.4120    0.0000 O   0  0  0  0  0  0  0  0  0  0  0  0
    1.4290   -1.6500    0.0000 C   0  0  0  0  0  0  0  0  0  0  0  0
    2.8580    0.8250    0.0000 C   0  0  0  0  0  0  0  0  0  0  0  0
  1  2  2  0  0  0  0
  2  3  1  0  0  0  0
  2 22  1  0  0  0  0
  3  4  1  0  0  0  0
  4  5  1  0  0  0  0
  4 23  1  0  0  0  0
  5  6  1  0  0  0  0
  6  7  1  0  0  0  0
  7  8  1  0  0  0  0
  8  9  1  0  0  0  0
  8 10  1  0  0  0  0
 10 11  1  0  0  0  0
 11 12  1  0  0  0  0
 12 13  1  0  0  0  0
 13 14  2  0  0  0  0
 14 15  1  0  0  0  0
 15 16  1  0  0  0  0
 15 22  2  0  0  0  0
 16 17  2  0  0  0  0
 17 18  1  0  0  0  0
 17 19  1  0  0  0  0
 19 20  2  0  0  0  0
 20 21  1  0  0  0  0
 20 22  1  0  0  0  0
M  END
>  <n>
253

>  <Activity>
1

>  <cmpd_id>
mbcd0029383

$$$$
mol_0013
  MOE2013           2D

 19 20  0  0  1  0  0  0  0  0999 V2000
    4.3800    0.6930    0.0000 O   0  0  0  0  0  0  0  0  0  0  0  0
    2.9980    2.4160    0.0000 O   0  0  0  0  0  0  0  0  0  0  0  0
    3.4540   -1.5990    0.0000 O   0  0  0  0  0  0  0  0  0  0  0  0
    6.0650   -2.7610    0.0000 O   0  0  0  0  0  0  0  0  0  0  0  0
    4.6100   -0.7590    0.0000 N   0  0  0  0  0  0  0  0  0  0  0  0
    2.2610    0.9480    0.0000 N   0  0  0  0  0  0  0  0  0  0  0  0
    4.7590   -2.1800    0.0000 N   0  0  0  0  0  0  0  0  0  0  0  0
    1.6480    0.3960    0.0000 N   0  3  0  0  0  0  0  0  0  0  0  0
    1.0340   -0.1560    0.0000 N   0  5  0  0  0  0  0  0  0  0  0  0
    3.0450    0.6930    0.0000 C   0  0  3  0  0  0  0  0  0  0  0  0
    4.1250   -0.0920    0.0000 C   0  0  3  0  0  0  0  0  0  0  0  0
    3.3000   -0.0920    0.0000 C   0  0  0  0  0  0  0  0  0  0  0  0
    3.7130    1.1780    0.0000 C   0  0  3  0  0  0  0  0  0  0  0  0
    3.7130    2.0030    0.0000 C   0  0  0  0  0  0  0  0  0  0  0  0
    5.4300   -0.6730    0.0000 C   0  0  0  0  0  0  0  0  0  0  0  0
    4.2740   -1.5130    0.0000 C   0  0  0  0  0  0  0  0  0  0  0  0
    5.9160   -1.3400    0.0000 C   0  0  0  0  0  0  0  0  0  0  0  0
    5.5800   -2.0940    0.0000 C   0  0  0  0  0  0  0  0  0  0  0  0
    6.7360   -1.2540    0.0000 C   0  0  0  0  0  0  0  0  0  0  0  0
  1 11  1  0  0  0  0
  1 13  1  0  0  0  0
  2 14  1  0  0  0  0
  3 16  2  0  0  0  0
  4 18  2  0  0  0  0
  5 11  1  0  0  0  0
  5 15  1  0  0  0  0
  5 16  1  0  0  0  0
  6  8  2  3  0  0  0
  6 10  1  0  0  0  0
  7 16  1  0  0  0  0
  7 18  1  0  0  0  0
  8  9  2  0  0  0  0
 10 12  1  0  0  0  0
 10 13  1  0  0  0  0
 11 12  1  0  0  0  0
 13 14  1  0  0  0  0
 15 17  2  0  0  0  0
 17 18  1  0  0  0  0
 17 19  1  0  0  0  0
M  CHG  1   8   1
M  CHG  1   9  -1
M  END
>  <n>
13

>  <Activity>
0

>  <cmpd_id>
mbcd0001107

$$$$
mol_0251
  MOE2013           2D

 31 34  0  0  1  0  0  0  0  0999 V2000
   -0.3550    3.7340    0.0000 O   0  0  0  0  0  0  0  0  0  0  0  0
    0.3600    3.3210    0.0000 C   0  0  3  0  0  0  0  0  0  0  0  0
    0.3600    2.4960    0.0000 C   0  0  3  0  0  0  0  0  0  0  0  0
    1.0740    3.7340    0.0000 O   0  0  0  0  0  0  0  0  0  0  0  0
    1.7890    3.3210    0.0000 C   0  0  3  0  0  0  0  0  0  0  0  0
    1.7890    2.4960    0.0000 C   0  0  3  0  0  0  0  0  0  0  0  0
    1.0740    2.0840    0.0000 C   0  0  3  0  0  0  0  0  0  0  0  0
   -0.3550    2.0840    0.0000 O   0  0  0  0  0  0  0  0  0  0  0  0
    1.0740    1.2590    0.0000 O   0  0  0  0  0  0  0  0  0  0  0  0
    2.5030    2.0840    0.0000 O   0  0  0  0  0  0  0  0  0  0  0  0
    2.5030    3.7340    0.0000 C   0  0  0  0  0  0  0  0  0  0  0  0
    3.2180    3.3210    0.0000 O   0  0  0  0  0  0  0  0  0  0  0  0
   -6.7850    0.8460    0.0000 O   0  0  0  0  0  0  0  0  0  0  0  0
   -6.0700    1.2590    0.0000 C   0  0  0  0  0  0  0  0  0  0  0  0
   -6.0700    2.0840    0.0000 C   0  0  0  0  0  0  0  0  0  0  0  0
   -5.3560    2.4960    0.0000 C   0  0  0  0  0  0  0  0  0  0  0  0
   -4.6420    2.0840    0.0000 C   0  0  0  0  0  0  0  0  0  0  0  0
   -4.6420    1.2590    0.0000 C   0  0  0  0  0  0  0  0  0  0  0  0
   -5.3560    0.8460    0.0000 C   0  0  0  0  0  0  0  0  0  0  0  0
   -3.9270    2.4960    0.0000 C   0  0  0  0  0  0  0  0  0  0  0  0
   -3.9270    3.3210    0.0000 C   0  0  0  0  0  0  0  0  0  0  0  0
   -3.2120    3.7340    0.0000 O   0  0  0  0  0  0  0  0  0  0  0  0
   -2.4980    3.3210    0.0000 C   0  0  0  0  0  0  0  0  0  0  0  0
   -1.7840    3.7340    0.0000 C   0  0  0  0  0  0  0  0  0  0  0  0
   -1.0690    3.3210    0.0000 C   0  0  0  0  0  0  0  0  0  0  0  0
   -1.0690    2.4960    0.0000 C   0  0  0  0  0  0  0  0  0  0  0  0
   -1.7840    2.0840    0.0000 C   0  0  0  0  0  0  0  0  0  0  0  0
   -1.7840    1.2590    0.0000 O   0  0  0  0  0  0  0  0  0  0  0  0
   -2.4980    2.4960    0.0000 C   0  0  0  0  0  0  0  0  0  0  0  0
   -3.2120    2.0840    0.0000 C   0  0  0  0  0  0  0  0  0  0  0  0
   -3.2120    1.2590    0.0000 O   0  0  0  0  0  0  0  0  0  0  0  0
  1  2  1  0  0  0  0
  1 25  1  0  0  0  0
  2  3  1  0  0  0  0
  2  4  1  0  0  0  0
  3  7  1  0  0  0  0
  3  8  1  0  0  0  0
  4  5  1  0  0  0  0
  5  6  1  0  0  0  0
  5 11  1  0  0  0  0
  6  7  1  0  0  0  0
  6 10  1  0  0  0  0
  7  9  1  0  0  0  0
 11 12  1  0  0  0  0
 13 14  1  0  0  0  0
 14 15  1  0  0  0  0
 14 19  2  0  0  0  0
 15 16  2  0  0  0  0
 16 17  1  0  0  0  0
 17 18  2  0  0  0  0
 17 20  1  0  0  0  0
 18 19  1  0  0  0  0
 20 21  2  0  0  0  0
 20 30  1  0  0  0  0
 21 22  1  0  0  0  0
 22 23  1  0  0  0  0
 23 24  1  0  0  0  0
 23 29  2  0  0  0  0
 24 25  2  0  0  0  0
 25 26  1  0  0  0  0
 26 27  2  0  0  0  0
 27 28  1  0  0  0  0
 27 29  1  0  0  0  0
 29 30  1  0  0  0  0
 30 31  2  0  0  0  0
M  END
>  <n>
251

>  <Activity>
1

>  <cmpd_id>
mbcd0029371

$$$$
mol_0220
  MOE2013           2D

 31 33  0  0  1  0  0  0  0  0999 V2000
   -1.2320   -1.1620    0.0000 C   0  0  0  0  0  0  0  0  0  0  0  0
   -1.2320   -1.9870    0.0000 C   0  0  0  0  0  0  0  0  0  0  0  0
   -0.5170   -2.4000    0.0000 C   0  0  0  0  0  0  0  0  0  0  0  0
   -0.5170   -3.2250    0.0000 C   0  0  0  0  0  0  0  0  0  0  0  0
   -1.2320   -3.6370    0.0000 C   0  0  0  0  0  0  0  0  0  0  0  0
   -1.9460   -3.2250    0.0000 C   0  0  0  0  0  0  0  0  0  0  0  0
   -1.9460   -2.4000    0.0000 C   0  0  0  0  0  0  0  0  0  0  0  0
   -3.3750    1.7250    0.0000 C   0  0  0  0  0  0  0  0  0  0  0  0
   -2.6610    1.3130    0.0000 C   0  0  0  0  0  0  0  0  0  0  0  0
   -2.6610    0.4880    0.0000 C   0  0  0  0  0  0  0  0  0  0  0  0
   -3.3750    0.0750    0.0000 C   0  0  0  0  0  0  0  0  0  0  0  0
   -4.0900    0.4880    0.0000 C   0  0  0  0  0  0  0  0  0  0  0  0
   -4.0900    1.3130    0.0000 C   0  0  0  0  0  0  0  0  0  0  0  0
   -1.2320    3.7880    0.0000 C   0  0  3  0  0  0  0  0  0  0  0  0
   -1.9460    4.2000    0.0000 C   0  0  3  0  0  0  0  0  0  0  0  0
   -2.6610    3.7880    0.0000 C   0  0  3  0  0  0  0  0  0  0  0  0
   -2.6610    2.9630    0.0000 C   0  0  3  0  0  0  0  0  0  0  0  0
   -1.9460    2.5500    0.0000 C   0  0  3  0  0  0  0  0  0  0  0  0
   -0.5170    4.2000    0.0000 C   0  0  0  0  0  0  0  0  0  0  0  0
   -0.5170    5.0250    0.0000 O   0  0  0  0  0  0  0  0  0  0  0  0
   -1.9460    5.0250    0.0000 O   0  0  0  0  0  0  0  0  0  0  0  0
   -3.3750    4.2000    0.0000 O   0  0  0  0  0  0  0  0  0  0  0  0
   -3.3750    2.5500    0.0000 O   0  0  0  0  0  0  0  0  0  0  0  0
   -1.9460    1.7250    0.0000 O   0  0  0  0  0  0  0  0  0  0  0  0
   -1.9460    0.0750    0.0000 C   0  0  0  0  0  0  0  0  0  0  0  0
   -1.9460   -0.7500    0.0000 C   0  0  0  0  0  0  0  0  0  0  0  0
   -1.2320    0.4880    0.0000 O   0  0  0  0  0  0  0  0  0  0  0  0
   -4.8040    1.7250    0.0000 O   0  0  0  0  0  0  0  0  0  0  0  0
   -3.3750   -0.7500    0.0000 O   0  0  0  0  0  0  0  0  0  0  0  0
   -1.2320   -4.4620    0.0000 O   0  0  0  0  0  0  0  0  0  0  0  0
   -1.2320    2.9630    0.0000 O   0  0  0  0  0  0  0  0  0  0  0  0
  1  2  1  0  0  0  0
  1 26  1  0  0  0  0
  2  3  1  0  0  0  0
  2  7  2  0  0  0  0
  3  4  2  0  0  0  0
  4  5  1  0  0  0  0
  5  6  2  0  0  0  0
  5 30  1  0  0  0  0
  6  7  1  0  0  0  0
  8  9  1  0  0  0  0
  8 13  2  0  0  0  0
  9 10  2  0  0  0  0
  9 24  1  0  0  0  0
 10 11  1  0  0  0  0
 10 25  1  0  0  0  0
 11 12  2  0  0  0  0
 11 29  1  0  0  0  0
 12 13  1  0  0  0  0
 13 28  1  0  0  0  0
 14 15  1  0  0  0  0
 14 19  1  0  0  0  0
 14 31  1  0  0  0  0
 15 16  1  0  0  0  0
 15 21  1  0  0  0  0
 16 17  1  0  0  0  0
 16 22  1  0  0  0  0
 17 18  1  0  0  0  0
 17 23  1  0  0  0  0
 18 24  1  0  0  0  0
 18 31  1  0  0  0  0
 19 20  1  0  0  0  0
 25 26  1  0  0  0  0
 25 27  2  0  0  0  0
M  END
>  <n>
220

>  <Activity>
1

>  <cmpd_id>
mbcd0004042

$$$$
mol_0250
  MOE2013           2D

 33 36  0  0  1  0  0  0  0  0999 V2000
   -5.2160   -0.7230    0.0000 C   0  0  0  0  0  0  0  0  0  0  0  0
   -4.5010   -1.1350    0.0000 C   0  0  0  0  0  0  0  0  0  0  0  0
   -3.7870   -0.7230    0.0000 C   0  0  0  0  0  0  0  0  0  0  0  0
   -3.7870    0.1020    0.0000 C   0  0  0  0  0  0  0  0  0  0  0  0
   -4.5010    0.5150    0.0000 C   0  0  0  0  0  0  0  0  0  0  0  0
   -5.2160    0.1020    0.0000 C   0  0  0  0  0  0  0  0  0  0  0  0
   -3.0720   -1.1350    0.0000 C   0  0  0  0  0  0  0  0  0  0  0  0
   -2.3580   -0.7230    0.0000 C   0  0  0  0  0  0  0  0  0  0  0  0
   -2.3580    0.1020    0.0000 C   0  0  0  0  0  0  0  0  0  0  0  0
   -1.6430    0.5150    0.0000 C   0  0  0  0  0  0  0  0  0  0  0  0
   -1.6430    1.3400    0.0000 C   0  0  0  0  0  0  0  0  0  0  0  0
   -0.9290    1.7520    0.0000 C   0  0  0  0  0  0  0  0  0  0  0  0
   -0.2140    1.3400    0.0000 C   0  0  0  0  0  0  0  0  0  0  0  0
   -0.2140    0.5150    0.0000 C   0  0  0  0  0  0  0  0  0  0  0  0
   -0.9290    0.1020    0.0000 C   0  0  0  0  0  0  0  0  0  0  0  0
   -3.0720    0.5150    0.0000 O   0  0  0  0  0  0  0  0  0  0  0  0
   -3.0720   -1.9600    0.0000 O   0  0  0  0  0  0  0  0  0  0  0  0
    0.5000    0.1020    0.0000 O   0  0  0  0  0  0  0  0  0  0  0  0
    0.5000    1.7520    0.0000 O   0  0  0  0  0  0  0  0  0  0  0  0
   -1.6430   -1.1350    0.0000 O   0  0  0  0  0  0  0  0  0  0  0  0
   -5.9300    0.5150    0.0000 O   0  0  0  0  0  0  0  0  0  0  0  0
   -4.5010   -1.9600    0.0000 O   0  0  0  0  0  0  0  0  0  0  0  0
    1.2150    1.3400    0.0000 C   0  0  3  0  0  0  0  0  0  0  0  0
    1.9290    1.7520    0.0000 C   0  0  3  0  0  0  0  0  0  0  0  0
    1.2150    0.5150    0.0000 O   0  0  0  0  0  0  0  0  0  0  0  0
    1.9290    0.1020    0.0000 C   0  0  3  0  0  0  0  0  0  0  0  0
    2.6440    0.5150    0.0000 C   0  0  3  0  0  0  0  0  0  0  0  0
    2.6440    1.3400    0.0000 C   0  0  3  0  0  0  0  0  0  0  0  0
    1.9290    2.5770    0.0000 O   0  0  0  0  0  0  0  0  0  0  0  0
    3.3580    1.7520    0.0000 O   0  0  0  0  0  0  0  0  0  0  0  0
    3.3580    0.1020    0.0000 O   0  0  0  0  0  0  0  0  0  0  0  0
    1.9290   -0.7230    0.0000 C   0  0  0  0  0  0  0  0  0  0  0  0
    2.6440   -1.1350    0.0000 O   0  0  0  0  0  0  0  0  0  0  0  0
  1  2  1  0  0  0  0
  1  6  2  0  0  0  0
  2  3  2  0  0  0  0
  2 22  1  0  0  0  0
  3  4  1  0  0  0  0
  3  7  1  0  0  0  0
  4  5  2  0  0  0  0
  4 16  1  0  0  0  0
  5  6  1  0  0  0  0
  6 21  1  0  0  0  0
  7  8  1  0  0  0  0
  7 17  2  0  0  0  0
  8  9  2  0  0  0  0
  8 20  1  0  0  0  0
  9 10  1  0  0  0  0
  9 16  1  0  0  0  0
 10 11  1  0  0  0  0
 10 15  2  0  0  0  0
 11 12  2  0  0  0  0
 12 13  1  0  0  0  0
 13 14  2  0  0  0  0
 13 19  1  0  0  0  0
 14 15  1  0  0  0  0
 14 18  1  0  0  0  0
 19 23  1  0  0  0  0
 23 24  1  0  0  0  0
 23 25  1  0  0  0  0
 24 28  1  0  0  0  0
 24 29  1  0  0  0  0
 25 26  1  0  0  0  0
 26 27  1  0  0  0  0
 26 32  1  0  0  0  0
 27 28  1  0  0  0  0
 27 31  1  0  0  0  0
 28 30  1  0  0  0  0
 32 33  1  0  0  0  0
M  END
>  <n>
250

>  <Activity>
1

>  <cmpd_id>
mbcd0029370

$$$$
mol_0264
  MOE2013           2D

 67 72  0  0  1  0  0  0  0  0999 V2000
    1.4290   -1.6500    0.0000 O   0  0  0  0  0  0  0  0  0  0  0  0
    0.7140   -1.2380    0.0000 C   0  0  0  0  0  0  0  0  0  0  0  0
    0.0000   -1.6500    0.0000 O   0  0  0  0  0  0  0  0  0  0  0  0
    0.0000   -2.4750    0.0000 C   0  0  3  0  0  0  0  0  0  0  0  0
    0.7140   -2.8880    0.0000 O   0  0  0  0  0  0  0  0  0  0  0  0
    0.7140   -3.7120    0.0000 C   0  0  3  0  0  0  0  0  0  0  0  0
    0.0000   -4.1250    0.0000 C   0  0  3  0  0  0  0  0  0  0  0  0
    0.0000   -4.9500    0.0000 O   0  0  0  0  0  0  0  0  0  0  0  0
    0.7140   -5.3620    0.0000 C   0  0  0  0  0  0  0  0  0  0  0  0
    1.4290   -4.9500    0.0000 O   0  0  0  0  0  0  0  0  0  0  0  0
    0.7140   -6.1880    0.0000 C   0  0  0  0  0  0  0  0  0  0  0  0
    1.4290   -6.6000    0.0000 C   0  0  0  0  0  0  0  0  0  0  0  0
    1.4290   -7.4250    0.0000 C   0  0  0  0  0  0  0  0  0  0  0  0
    2.1430   -7.8380    0.0000 O   0  0  0  0  0  0  0  0  0  0  0  0
    0.7140   -7.8380    0.0000 C   0  0  0  0  0  0  0  0  0  0  0  0
    0.7140   -8.6620    0.0000 O   0  0  0  0  0  0  0  0  0  0  0  0
    0.0000   -7.4250    0.0000 C   0  0  0  0  0  0  0  0  0  0  0  0
   -0.7140   -7.8380    0.0000 O   0  0  0  0  0  0  0  0  0  0  0  0
    0.0000   -6.6000    0.0000 C   0  0  0  0  0  0  0  0  0  0  0  0
   -0.7140   -3.7120    0.0000 C   0  0  3  0  0  0  0  0  0  0  0  0
   -1.4290   -4.1250    0.0000 O   0  0  0  0  0  0  0  0  0  0  0  0
   -1.4290   -4.9500    0.0000 C   0  0  0  0  0  0  0  0  0  0  0  0
   -0.7140   -5.3620    0.0000 O   0  0  0  0  0  0  0  0  0  0  0  0
   -2.1430   -5.3620    0.0000 C   0  0  0  0  0  0  0  0  0  0  0  0
   -2.1430   -6.1880    0.0000 C   0  0  0  0  0  0  0  0  0  0  0  0
   -2.8580   -6.6000    0.0000 C   0  0  0  0  0  0  0  0  0  0  0  0
   -2.8580   -7.4250    0.0000 O   0  0  0  0  0  0  0  0  0  0  0  0
   -3.5720   -6.1880    0.0000 C   0  0  0  0  0  0  0  0  0  0  0  0
   -4.2870   -6.6000    0.0000 O   0  0  0  0  0  0  0  0  0  0  0  0
   -3.5720   -5.3620    0.0000 C   0  0  0  0  0  0  0  0  0  0  0  0
   -4.2870   -4.9500    0.0000 O   0  0  0  0  0  0  0  0  0  0  0  0
   -2.8580   -4.9500    0.0000 C   0  0  0  0  0  0  0  0  0  0  0  0
   -0.7140   -2.8880    0.0000 C   0  0  3  0  0  0  0  0  0  0  0  0
   -1.4290   -2.4750    0.0000 O   0  0  0  0  0  0  0  0  0  0  0  0
   -2.1430   -2.8880    0.0000 C   0  0  0  0  0  0  0  0  0  0  0  0
   -2.1430   -3.7120    0.0000 O   0  0  0  0  0  0  0  0  0  0  0  0
   -2.8580   -2.4750    0.0000 C   0  0  0  0  0  0  0  0  0  0  0  0
   -3.5720   -2.8880    0.0000 C   0  0  0  0  0  0  0  0  0  0  0  0
   -4.2870   -2.4750    0.0000 C   0  0  0  0  0  0  0  0  0  0  0  0
   -5.0010   -2.8880    0.0000 O   0  0  0  0  0  0  0  0  0  0  0  0
   -4.2870   -1.6500    0.0000 C   0  0  0  0  0  0  0  0  0  0  0  0
   -5.0010   -1.2380    0.0000 O   0  0  0  0  0  0  0  0  0  0  0  0
   -3.5720   -1.2380    0.0000 C   0  0  0  0  0  0  0  0  0  0  0  0
   -3.5720   -0.4120    0.0000 O   0  0  0  0  0  0  0  0  0  0  0  0
   -2.8580   -1.6500    0.0000 C   0  0  0  0  0  0  0  0  0  0  0  0
    1.4290   -4.1250    0.0000 C   0  0  0  0  0  0  0  0  0  0  0  0
    2.1430   -3.7120    0.0000 O   0  0  0  0  0  0  0  0  0  0  0  0
    2.1430   -2.8880    0.0000 C   0  0  0  0  0  0  0  0  0  0  0  0
    1.4290   -2.4750    0.0000 O   0  0  0  0  0  0  0  0  0  0  0  0
    2.8580   -2.4750    0.0000 C   0  0  0  0  0  0  0  0  0  0  0  0
    2.8580   -1.6500    0.0000 C   0  0  0  0  0  0  0  0  0  0  0  0
    3.5720   -1.2380    0.0000 C   0  0  0  0  0  0  0  0  0  0  0  0
    3.5720   -0.4120    0.0000 O   0  0  0  0  0  0  0  0  0  0  0  0
    4.2870   -1.6500    0.0000 C   0  0  0  0  0  0  0  0  0  0  0  0
    5.0010   -1.2380    0.0000 O   0  0  0  0  0  0  0  0  0  0  0  0
    4.2870   -2.4750    0.0000 C   0  0  0  0  0  0  0  0  0  0  0  0
    5.0010   -2.8880    0.0000 O   0  0  0  0  0  0  0  0  0  0  0  0
    3.5720   -2.8880    0.0000 C   0  0  0  0  0  0  0  0  0  0  0  0
    0.7140   -0.4120    0.0000 C   0  0  0  0  0  0  0  0  0  0  0  0
    0.0000    0.0000    0.0000 C   0  0  0  0  0  0  0  0  0  0  0  0
    0.0000    0.8250    0.0000 C   0  0  0  0  0  0  0  0  0  0  0  0
   -0.7140    1.2380    0.0000 O   0  0  0  0  0  0  0  0  0  0  0  0
    0.7140    1.2380    0.0000 C   0  0  0  0  0  0  0  0  0  0  0  0
    0.7140    2.0620    0.0000 O   0  0  0  0  0  0  0  0  0  0  0  0
    1.4290    0.8250    0.0000 C   0  0  0  0  0  0  0  0  0  0  0  0
    2.1430    1.2380    0.0000 O   0  0  0  0  0  0  0  0  0  0  0  0
    1.4290    0.0000    0.0000 C   0  0  0  0  0  0  0  0  0  0  0  0
  1  2  2  0  0  0  0
  2  3  1  0  0  0  0
  2 59  1  0  0  0  0
  3  4  1  0  0  0  0
  4  5  1  0  0  0  0
  4 33  1  0  0  0  0
  5  6  1  0  0  0  0
  6  7  1  0  0  0  0
  6 46  1  0  0  0  0
  7  8  1  0  0  0  0
  7 20  1  0  0  0  0
  8  9  1  0  0  0  0
  9 10  2  0  0  0  0
  9 11  1  0  0  0  0
 11 12  1  0  0  0  0
 11 19  2  0  0  0  0
 12 13  2  0  0  0  0
 13 14  1  0  0  0  0
 13 15  1  0  0  0  0
 15 16  1  0  0  0  0
 15 17  2  0  0  0  0
 17 18  1  0  0  0  0
 17 19  1  0  0  0  0
 20 21  1  0  0  0  0
 20 33  1  0  0  0  0
 21 22  1  0  0  0  0
 22 23  2  0  0  0  0
 22 24  1  0  0  0  0
 24 25  1  0  0  0  0
 24 32  2  0  0  0  0
 25 26  2  0  0  0  0
 26 27  1  0  0  0  0
 26 28  1  0  0  0  0
 28 29  1  0  0  0  0
 28 30  2  0  0  0  0
 30 31  1  0  0  0  0
 30 32  1  0  0  0  0
 33 34  1  0  0  0  0
 34 35  1  0  0  0  0
 35 36  2  0  0  0  0
 35 37  1  0  0  0  0
 37 38  1  0  0  0  0
 37 45  2  0  0  0  0
 38 39  2  0  0  0  0
 39 40  1  0  0  0  0
 39 41  1  0  0  0  0
 41 42  1  0  0  0  0
 41 43  2  0  0  0  0
 43 44  1  0  0  0  0
 43 45  1  0  0  0  0
 46 47  1  0  0  0  0
 47 48  1  0  0  0  0
 48 49  2  0  0  0  0
 48 50  1  0  0  0  0
 50 51  1  0  0  0  0
 50 58  2  0  0  0  0
 51 52  2  0  0  0  0
 52 53  1  0  0  0  0
 52 54  1  0  0  0  0
 54 55  1  0  0  0  0
 54 56  2  0  0  0  0
 56 57  1  0  0  0  0
 56 58  1  0  0  0  0
 59 60  1  0  0  0  0
 59 67  2  0  0  0  0
 60 61  2  0  0  0  0
 61 62  1  0  0  0  0
 61 63  1  0  0  0  0
 63 64  1  0  0  0  0
 63 65  2  0  0  0  0
 65 66  1  0  0  0  0
 65 67  1  0  0  0  0
M  END
>  <n>
264

>  <Activity>
1

>  <cmpd_id>
mbcd0029458

$$$$
mol_0231
  MOE2013           2D

 41 45  0  0  0  0  0  0  0  0999 V2000
    4.9060   -2.3420    0.0000 C   0  0  0  0  0  0  0  0  0  0  0  0
    4.2380   -1.8570    0.0000 C   0  0  0  0  0  0  0  0  0  0  0  0
    4.6510   -3.1260    0.0000 N   0  0  0  0  0  0  0  0  0  0  0  0
    3.5710   -2.3420    0.0000 N   0  0  0  0  0  0  0  0  0  0  0  0
    3.8260   -3.1260    0.0000 C   0  0  0  0  0  0  0  0  0  0  0  0
    2.4880   -6.2270    0.0000 C   0  0  0  0  0  0  0  0  0  0  0  0
    1.4080   -5.4420    0.0000 N   0  0  0  0  0  0  0  0  0  0  0  0
    7.7010   -2.9360    0.0000 C   0  0  0  0  0  0  0  0  0  0  0  0
    1.6630   -6.2270    0.0000 N   0  0  0  0  0  0  0  0  0  0  0  0
    2.0760   -4.9580    0.0000 N   0  0  0  0  0  0  0  0  0  0  0  0
    8.9210   -3.4790    0.0000 C   0  0  0  0  0  0  0  0  0  0  0  0
    8.5080   -2.7640    0.0000 O   0  0  0  0  0  0  0  0  0  0  0  0
    5.6900   -2.0870    0.0000 C   0  0  0  0  0  0  0  0  0  0  0  0
    8.3690   -4.0920    0.0000 O   0  0  0  0  0  0  0  0  0  0  0  0
    2.7430   -5.4420    0.0000 N   0  0  0  0  0  0  0  0  0  0  0  0
    7.6150   -3.7560    0.0000 C   0  0  0  0  0  0  0  0  0  0  0  0
    2.9730   -6.8950    0.0000 C   0  0  0  0  0  0  0  0  0  0  0  0
    4.2380   -1.0320    0.0000 C   0  0  0  0  0  0  0  0  0  0  0  0
    3.7940   -6.8080    0.0000 C   0  0  0  0  0  0  0  0  0  0  0  0
    5.1360   -3.7940    0.0000 C   0  0  0  0  0  0  0  0  0  0  0  0
    6.3040   -2.6390    0.0000 O   0  0  0  0  0  0  0  0  0  0  0  0
    7.0880   -2.3840    0.0000 C   0  0  0  0  0  0  0  0  0  0  0  0
    4.1290   -6.0550    0.0000 C   0  0  0  0  0  0  0  0  0  0  0  0
    9.7410   -3.5650    0.0000 O   0  0  0  0  0  0  0  0  0  0  0  0
    5.8620   -1.2800    0.0000 O   0  0  0  0  0  0  0  0  0  0  0  0
    4.9500   -5.9680    0.0000 C   0  0  0  0  0  0  0  0  0  0  0  0
    3.6440   -5.3870    0.0000 C   0  0  0  0  0  0  0  0  0  0  0  0
    4.8000   -4.5470    0.0000 C   0  0  0  0  0  0  0  0  0  0  0  0
    4.2380   -0.2070    0.0000 O   0  0  0  0  0  0  0  0  0  0  0  0
    3.3410   -3.7940    0.0000 C   0  0  0  0  0  0  0  0  0  0  0  0
    3.9800   -4.6340    0.0000 C   0  0  0  0  0  0  0  0  0  0  0  0
    5.2850   -5.2150    0.0000 C   0  0  0  0  0  0  0  0  0  0  0  0
    6.9010   -4.1690    0.0000 C   0  0  0  0  0  0  0  0  0  0  0  0
    2.6380   -7.6480    0.0000 C   0  0  0  0  0  0  0  0  0  0  0  0
    4.2790   -7.4760    0.0000 C   0  0  0  0  0  0  0  0  0  0  0  0
    3.4140   -1.0320    0.0000 C   0  0  0  0  0  0  0  0  0  0  0  0
    5.0640   -1.0320    0.0000 C   0  0  0  0  0  0  0  0  0  0  0  0
    2.5210   -3.7070    0.0000 C   0  0  0  0  0  0  0  0  0  0  0  0
    3.1230   -8.3160    0.0000 C   0  0  0  0  0  0  0  0  0  0  0  0
    3.9430   -8.2290    0.0000 C   0  0  0  0  0  0  0  0  0  0  0  0
    2.1850   -2.9540    0.0000 C   0  0  0  0  0  0  0  0  0  0  0  0
  1  2  2  0  0  0  0
  1  3  1  0  0  0  0
  1 13  1  0  0  0  0
  2  4  1  0  0  0  0
  2 18  1  0  0  0  0
  3  5  1  0  0  0  0
  3 20  1  0  0  0  0
  4  5  2  0  0  0  0
  5 30  1  0  0  0  0
  6  9  2  0  0  0  0
  6 15  1  0  0  0  0
  6 17  1  0  0  0  0
  7  9  1  0  0  0  0
  7 10  2  0  0  0  0
  8 12  1  0  0  0  0
  8 16  2  0  0  0  0
  8 22  1  0  0  0  0
 10 15  1  0  0  0  0
 11 12  1  0  0  0  0
 11 14  1  0  0  0  0
 11 24  2  0  0  0  0
 13 21  1  0  0  0  0
 13 25  2  0  0  0  0
 14 16  1  0  0  0  0
 16 33  1  0  0  0  0
 17 19  2  0  0  0  0
 17 34  1  0  0  0  0
 18 29  1  0  0  0  0
 18 36  1  0  0  0  0
 18 37  1  0  0  0  0
 19 23  1  0  0  0  0
 19 35  1  0  0  0  0
 20 28  1  0  0  0  0
 21 22  1  0  0  0  0
 23 26  1  0  0  0  0
 23 27  2  0  0  0  0
 26 32  2  0  0  0  0
 27 31  1  0  0  0  0
 28 31  2  0  0  0  0
 28 32  1  0  0  0  0
 30 38  1  0  0  0  0
 34 39  2  0  0  0  0
 35 40  2  0  0  0  0
 38 41  1  0  0  0  0
 39 40  1  0  0  0  0
M  END
>  <n>
231

>  <Activity>
1

>  <cmpd_id>
mbcd0027486

$$$$
mol_0270
  MOE2013           2D

 58 66  0  0  1  0  0  0  0  0999 V2000
   -6.8890   -3.4040    0.0000 C   0  0  0  0  0  0  0  0  0  0  0  0
   -7.3730   -4.0720    0.0000 C   0  0  0  0  0  0  0  0  0  0  0  0
   -8.1940   -3.9860    0.0000 C   0  0  3  0  0  0  0  0  0  0  0  0
   -8.5300   -3.2320    0.0000 C   0  0  0  0  0  0  0  0  0  0  0  0
   -8.0450   -2.5650    0.0000 C   0  0  3  0  0  0  0  0  0  0  0  0
   -7.2240   -2.6510    0.0000 C   0  0  1  0  0  0  0  0  0  0  0  0
   -6.7400   -1.9830    0.0000 C   0  0  3  0  0  0  0  0  0  0  0  0
   -8.3810   -1.8110    0.0000 C   0  0  0  0  0  0  0  0  0  0  0  0
   -7.8960   -1.1440    0.0000 C   0  0  3  0  0  0  0  0  0  0  0  0
   -7.0760   -1.2300    0.0000 C   0  0  3  0  0  0  0  0  0  0  0  0
   -5.4340   -1.4020    0.0000 C   0  0  3  0  0  0  0  0  0  0  0  0
   -5.9190   -2.0690    0.0000 C   0  0  0  0  0  0  0  0  0  0  0  0
   -6.5910   -0.5620    0.0000 C   0  0  3  0  0  0  0  0  0  0  0  0
   -5.7700   -0.6480    0.0000 C   0  0  1  0  0  0  0  0  0  0  0  0
   -5.4350    0.1060    0.0000 C   0  0  3  0  0  0  0  0  0  0  0  0
   -6.0480    0.6580    0.0000 C   0  0  0  0  0  0  0  0  0  0  0  0
   -6.7620    0.2450    0.0000 C   0  0  0  0  0  0  0  0  0  0  0  0
   -4.6280    0.2780    0.0000 C   0  0  3  0  0  0  0  0  0  0  0  0
   -4.3730    1.0620    0.0000 C   0  0  0  0  0  0  0  0  0  0  0  0
   -3.5660    1.2340    0.0000 C   0  0  0  0  0  0  0  0  0  0  0  0
   -3.3120    2.0190    0.0000 C   0  0  0  0  0  0  0  0  0  0  0  0
   -3.8640    2.6320    0.0000 O   0  0  0  0  0  0  0  0  0  0  0  0
   -2.5050    2.1900    0.0000 N   0  0  0  0  0  0  0  0  0  0  0  0
   -2.2500    2.9750    0.0000 C   0  0  0  0  0  0  0  0  0  0  0  0
   -1.4430    3.1470    0.0000 C   0  0  0  0  0  0  0  0  0  0  0  0
   -0.8910    2.5340    0.0000 O   0  0  0  0  0  0  0  0  0  0  0  0
   -1.1880    3.9320    0.0000 N   0  0  0  0  0  0  0  0  0  0  0  0
    0.6800    5.0600    0.0000 C   0  0  0  0  0  0  0  0  0  0  0  0
   -0.1270    4.8880    0.0000 C   0  0  0  0  0  0  0  0  0  0  0  0
   -0.3820    4.1030    0.0000 C   0  0  0  0  0  0  0  0  0  0  0  0
    0.1710    3.4900    0.0000 C   0  0  0  0  0  0  0  0  0  0  0  0
    0.9780    3.6620    0.0000 C   0  0  0  0  0  0  0  0  0  0  0  0
    1.2320    4.4470    0.0000 C   0  0  0  0  0  0  0  0  0  0  0  0
    1.8710    6.6220    0.0000 C   0  0  0  0  0  0  0  0  0  0  0  0
    2.2060    5.8680    0.0000 C   0  0  0  0  0  0  0  0  0  0  0  0
    1.7220    5.2010    0.0000 C   0  0  0  0  0  0  0  0  0  0  0  0
    0.9010    5.2870    0.0000 C   0  0  0  0  0  0  0  0  0  0  0  0
    0.5650    6.0400    0.0000 C   0  0  0  0  0  0  0  0  0  0  0  0
    1.0500    6.7080    0.0000 C   0  0  0  0  0  0  0  0  0  0  0  0
    4.1830    4.9430    0.0000 C   0  0  0  0  0  0  0  0  0  0  0  0
    4.5190    4.1890    0.0000 C   0  0  0  0  0  0  0  0  0  0  0  0
    4.0340    3.5220    0.0000 C   0  0  0  0  0  0  0  0  0  0  0  0
    3.2140    3.6080    0.0000 C   0  0  0  0  0  0  0  0  0  0  0  0
    2.8780    4.3610    0.0000 C   0  0  0  0  0  0  0  0  0  0  0  0
    3.3630    5.0290    0.0000 C   0  0  0  0  0  0  0  0  0  0  0  0
    2.0570    4.4470    0.0000 C   0  0  0  0  0  0  0  0  0  0  0  0
    2.3120    3.6630    0.0000 O   0  0  0  0  0  0  0  0  0  0  0  0
    1.6450    3.1780    0.0000 C   0  0  0  0  0  0  0  0  0  0  0  0
    1.6460    2.3520    0.0000 O   0  0  0  0  0  0  0  0  0  0  0  0
    3.0270    5.7820    0.0000 O   0  0  0  0  0  0  0  0  0  0  0  0
    0.7140    7.4620    0.0000 O   0  0  0  0  0  0  0  0  0  0  0  0
    5.3390    4.1030    0.0000 O   0  0  0  0  0  0  0  0  0  0  0  0
   -4.0760   -0.3350    0.0000 C   0  0  0  0  0  0  0  0  0  0  0  0
   -4.9450   -0.6480    0.0000 C   0  0  0  0  0  0  0  0  0  0  0  0
   -4.6140   -1.4880    0.0000 O   0  0  0  0  0  0  0  0  0  0  0  0
   -8.2320   -0.3900    0.0000 O   0  0  0  0  0  0  0  0  0  0  0  0
   -6.4040   -2.7370    0.0000 C   0  0  0  0  0  0  0  0  0  0  0  0
   -8.6790   -4.6530    0.0000 O   0  0  0  0  0  0  0  0  0  0  0  0
  1  2  1  0  0  0  0
  1  6  1  0  0  0  0
  2  3  1  0  0  0  0
  3  4  1  0  0  0  0
  3 58  1  0  0  0  0
  4  5  1  0  0  0  0
  5  6  1  0  0  0  0
  5  8  1  0  0  0  0
  6  7  1  0  0  0  0
  6 57  1  6  0  0  0
  7 10  1  0  0  0  0
  7 12  1  0  0  0  0
  8  9  1  0  0  0  0
  9 10  1  0  0  0  0
  9 56  1  0  0  0  0
 10 13  1  0  0  0  0
 11 12  1  0  0  0  0
 11 14  1  0  0  0  0
 11 55  1  0  0  0  0
 13 14  1  0  0  0  0
 13 17  1  0  0  0  0
 14 15  1  0  0  0  0
 14 54  1  6  0  0  0
 15 16  1  0  0  0  0
 15 18  1  0  0  0  0
 16 17  1  0  0  0  0
 18 19  1  0  0  0  0
 18 53  1  0  0  0  0
 19 20  1  0  0  0  0
 20 21  1  0  0  0  0
 21 22  2  0  0  0  0
 21 23  1  0  0  0  0
 23 24  1  0  0  0  0
 24 25  1  0  0  0  0
 25 26  2  0  0  0  0
 25 27  1  0  0  0  0
 27 30  1  0  0  0  0
 28 29  1  0  0  0  0
 28 33  2  0  0  0  0
 29 30  2  0  0  0  0
 30 31  1  0  0  0  0
 31 32  2  0  0  0  0
 32 33  1  0  0  0  0
 32 48  1  0  0  0  0
 33 46  1  0  0  0  0
 34 35  2  0  0  0  0
 34 39  1  0  0  0  0
 35 36  1  0  0  0  0
 35 50  1  0  0  0  0
 36 37  2  0  0  0  0
 36 46  1  0  0  0  0
 37 38  1  0  0  0  0
 38 39  2  0  0  0  0
 39 51  1  0  0  0  0
 40 41  2  0  0  0  0
 40 45  1  0  0  0  0
 41 42  1  0  0  0  0
 41 52  1  0  0  0  0
 42 43  2  0  0  0  0
 43 44  1  0  0  0  0
 44 45  2  0  0  0  0
 44 46  1  0  0  0  0
 45 50  1  0  0  0  0
 46 47  1  0  0  0  0
 47 48  1  0  0  0  0
 48 49  2  0  0  0  0
M  END
>  <n>
270

>  <Activity>
1

>  <cmpd_id>
mbcd0030404

$$$$
mol_0145
  MOE2013           2D

 28 32  0  0  0  0  0  0  0  0999 V2000
    6.1540    0.1430    0.0000 O   0  0  0  0  0  0  0  0  0  0  0  0
    5.6010    0.7560    0.0000 C   0  0  0  0  0  0  0  0  0  0  0  0
    5.8560    1.5410    0.0000 O   0  0  0  0  0  0  0  0  0  0  0  0
    4.7940    0.5840    0.0000 C   0  0  0  0  0  0  0  0  0  0  0  0
    4.2420    1.1970    0.0000 C   0  0  0  0  0  0  0  0  0  0  0  0
    3.4350    1.0250    0.0000 C   0  0  0  0  0  0  0  0  0  0  0  0
    3.1800    0.2410    0.0000 C   0  0  0  0  0  0  0  0  0  0  0  0
    3.7330   -0.3720    0.0000 C   0  0  0  0  0  0  0  0  0  0  0  0
    4.5400   -0.2000    0.0000 C   0  0  0  0  0  0  0  0  0  0  0  0
    2.3560    0.2400    0.0000 C   0  0  0  0  0  0  0  0  0  0  0  0
    2.1000    1.0250    0.0000 O   0  0  0  0  0  0  0  0  0  0  0  0
    2.7680    1.5100    0.0000 C   0  0  0  0  0  0  0  0  0  0  0  0
    2.7670    2.3350    0.0000 O   0  0  0  0  0  0  0  0  0  0  0  0
    2.6910   -0.5130    0.0000 C   0  0  0  0  0  0  0  0  0  0  0  0
    3.5120   -0.5990    0.0000 C   0  0  0  0  0  0  0  0  0  0  0  0
    3.8480   -1.3530    0.0000 C   0  0  0  0  0  0  0  0  0  0  0  0
    3.3630   -2.0200    0.0000 C   0  0  0  0  0  0  0  0  0  0  0  0
    3.6990   -2.7740    0.0000 O   0  0  0  0  0  0  0  0  0  0  0  0
    2.5420   -1.9340    0.0000 C   0  0  0  0  0  0  0  0  0  0  0  0
    2.2060   -1.1810    0.0000 C   0  0  0  0  0  0  0  0  0  0  0  0
    1.3860   -1.0950    0.0000 O   0  0  0  0  0  0  0  0  0  0  0  0
    1.0500   -0.3410    0.0000 C   0  0  0  0  0  0  0  0  0  0  0  0
    0.2300   -0.2550    0.0000 C   0  0  0  0  0  0  0  0  0  0  0  0
   -0.1060    0.4980    0.0000 C   0  0  0  0  0  0  0  0  0  0  0  0
   -0.9260    0.5840    0.0000 O   0  0  0  0  0  0  0  0  0  0  0  0
    0.3790    1.1660    0.0000 C   0  0  0  0  0  0  0  0  0  0  0  0
    1.1990    1.0800    0.0000 C   0  0  0  0  0  0  0  0  0  0  0  0
    1.5350    0.3260    0.0000 C   0  0  0  0  0  0  0  0  0  0  0  0
  1  2  1  0  0  0  0
  2  3  2  0  0  0  0
  2  4  1  0  0  0  0
  4  5  1  0  0  0  0
  4  9  2  0  0  0  0
  5  6  2  0  0  0  0
  6  7  1  0  0  0  0
  6 12  1  0  0  0  0
  7  8  2  0  0  0  0
  7 10  1  0  0  0  0
  8  9  1  0  0  0  0
 10 11  1  0  0  0  0
 10 14  1  0  0  0  0
 10 28  1  0  0  0  0
 11 12  1  0  0  0  0
 12 13  2  0  0  0  0
 14 15  1  0  0  0  0
 14 20  2  0  0  0  0
 15 16  2  0  0  0  0
 16 17  1  0  0  0  0
 17 18  1  0  0  0  0
 17 19  2  0  0  0  0
 19 20  1  0  0  0  0
 20 21  1  0  0  0  0
 21 22  1  0  0  0  0
 22 23  1  0  0  0  0
 22 28  2  0  0  0  0
 23 24  2  0  0  0  0
 24 25  1  0  0  0  0
 24 26  1  0  0  0  0
 26 27  2  0  0  0  0
 27 28  1  0  0  0  0
M  END
>  <n>
145

>  <Activity>
1

>  <cmpd_id>
mbcd0000080

$$$$
mol_0210
  MOE2013           2D

 34 38  0  0  0  0  0  0  0  0999 V2000
    6.9380   -0.7460    0.0000 C   0  0  0  0  0  0  0  0  0  0  0  0
    7.1930   -1.5300    0.0000 O   0  0  0  0  0  0  0  0  0  0  0  0
    6.5250   -2.0150    0.0000 C   0  0  0  0  0  0  0  0  0  0  0  0
    5.9300    1.5150    0.0000 C   0  0  0  0  0  0  0  0  0  0  0  0
    5.4460    0.8480    0.0000 C   0  0  0  0  0  0  0  0  0  0  0  0
    5.7810    0.0940    0.0000 C   0  0  0  0  0  0  0  0  0  0  0  0
    6.7510    1.4290    0.0000 C   0  0  0  0  0  0  0  0  0  0  0  0
    7.0860    0.6760    0.0000 C   0  0  0  0  0  0  0  0  0  0  0  0
    6.6020    0.0080    0.0000 C   0  0  0  0  0  0  0  0  0  0  0  0
    7.9070    0.5900    0.0000 O   0  0  0  0  0  0  0  0  0  0  0  0
    8.2430   -0.1640    0.0000 C   0  0  0  0  0  0  0  0  0  0  0  0
    7.7580   -0.8320    0.0000 C   0  0  0  0  0  0  0  0  0  0  0  0
    8.0940   -1.5850    0.0000 C   0  0  0  0  0  0  0  0  0  0  0  0
    8.9140   -1.6710    0.0000 C   0  0  0  0  0  0  0  0  0  0  0  0
    9.3990   -1.0040    0.0000 C   0  0  0  0  0  0  0  0  0  0  0  0
    9.0630   -0.2500    0.0000 C   0  0  0  0  0  0  0  0  0  0  0  0
   10.2200   -1.0900    0.0000 O   0  0  0  0  0  0  0  0  0  0  0  0
   10.7040   -0.4220    0.0000 C   0  0  0  0  0  0  0  0  0  0  0  0
   11.5250   -0.5080    0.0000 C   0  0  0  0  0  0  0  0  0  0  0  0
   10.3680    0.3320    0.0000 O   0  0  0  0  0  0  0  0  0  0  0  0
    6.1130   -0.7460    0.0000 C   0  0  0  0  0  0  0  0  0  0  0  0
    5.8580   -1.5310    0.0000 C   0  0  0  0  0  0  0  0  0  0  0  0
    5.0510   -1.7020    0.0000 C   0  0  0  0  0  0  0  0  0  0  0  0
    4.4990   -1.0900    0.0000 C   0  0  0  0  0  0  0  0  0  0  0  0
    4.7530   -0.3050    0.0000 C   0  0  0  0  0  0  0  0  0  0  0  0
    5.5600   -0.1330    0.0000 C   0  0  0  0  0  0  0  0  0  0  0  0
    6.5260   -2.8400    0.0000 O   0  0  0  0  0  0  0  0  0  0  0  0
    3.6920   -1.2610    0.0000 C   0  0  0  0  0  0  0  0  0  0  0  0
    3.4370   -2.0460    0.0000 O   0  0  0  0  0  0  0  0  0  0  0  0
    3.1400   -0.6480    0.0000 O   0  0  0  0  0  0  0  0  0  0  0  0
    5.5940    2.2690    0.0000 O   0  0  0  0  0  0  0  0  0  0  0  0
    4.7740    2.3550    0.0000 C   0  0  0  0  0  0  0  0  0  0  0  0
    4.2890    1.6870    0.0000 C   0  0  0  0  0  0  0  0  0  0  0  0
    4.4380    3.1080    0.0000 O   0  0  0  0  0  0  0  0  0  0  0  0
  1  2  1  0  0  0  0
  1  9  1  0  0  0  0
  1 12  1  0  0  0  0
  1 21  1  0  0  0  0
  2  3  1  0  0  0  0
  3 22  1  0  0  0  0
  3 27  2  0  0  0  0
  4  5  2  0  0  0  0
  4  7  1  0  0  0  0
  4 31  1  0  0  0  0
  5  6  1  0  0  0  0
  6  9  2  0  0  0  0
  7  8  2  0  0  0  0
  8  9  1  0  0  0  0
  8 10  1  0  0  0  0
 10 11  1  0  0  0  0
 11 12  1  0  0  0  0
 11 16  2  0  0  0  0
 12 13  2  0  0  0  0
 13 14  1  0  0  0  0
 14 15  2  0  0  0  0
 15 16  1  0  0  0  0
 15 17  1  0  0  0  0
 17 18  1  0  0  0  0
 18 19  1  0  0  0  0
 18 20  2  0  0  0  0
 21 22  1  0  0  0  0
 21 26  2  0  0  0  0
 22 23  2  0  0  0  0
 23 24  1  0  0  0  0
 24 25  2  0  0  0  0
 24 28  1  0  0  0  0
 25 26  1  0  0  0  0
 28 29  2  0  0  0  0
 28 30  1  0  0  0  0
 31 32  1  0  0  0  0
 32 33  1  0  0  0  0
 32 34  2  0  0  0  0
M  END
>  <n>
210

>  <Activity>
1

>  <cmpd_id>
mbcd0003122

$$$$
mol_0292
  MOE2013           2D

 38 42  0  0  0  0  0  0  0  0999 V2000
    1.6940    0.5170    0.0000 O   0  0  0  0  0  0  0  0  0  0  0  0
    2.3610    1.0020    0.0000 C   0  0  0  0  0  0  0  0  0  0  0  0
    3.0290    0.5170    0.0000 C   0  0  0  0  0  0  0  0  0  0  0  0
    3.8360    0.6890    0.0000 C   0  0  0  0  0  0  0  0  0  0  0  0
    4.3880    0.0760    0.0000 C   0  0  0  0  0  0  0  0  0  0  0  0
    4.1330   -0.7090    0.0000 C   0  0  0  0  0  0  0  0  0  0  0  0
    3.3260   -0.8810    0.0000 C   0  0  0  0  0  0  0  0  0  0  0  0
    2.7740   -0.2680    0.0000 C   0  0  0  0  0  0  0  0  0  0  0  0
    1.9490   -0.2680    0.0000 C   0  0  0  0  0  0  0  0  0  0  0  0
    1.1290   -0.1820    0.0000 C   0  0  0  0  0  0  0  0  0  0  0  0
    0.6440   -0.8500    0.0000 C   0  0  0  0  0  0  0  0  0  0  0  0
   -0.1760   -0.7640    0.0000 C   0  0  0  0  0  0  0  0  0  0  0  0
   -0.5120   -0.0100    0.0000 C   0  0  0  0  0  0  0  0  0  0  0  0
   -0.0280    0.6580    0.0000 C   0  0  0  0  0  0  0  0  0  0  0  0
    0.7930    0.5720    0.0000 C   0  0  0  0  0  0  0  0  0  0  0  0
   -0.3630    1.4110    0.0000 C   0  0  0  0  0  0  0  0  0  0  0  0
   -1.1840    1.4970    0.0000 C   0  0  0  0  0  0  0  0  0  0  0  0
   -1.5200    2.2510    0.0000 C   0  0  0  0  0  0  0  0  0  0  0  0
   -2.3400    2.3370    0.0000 O   0  0  0  0  0  0  0  0  0  0  0  0
   -1.0350    2.9180    0.0000 O   0  0  0  0  0  0  0  0  0  0  0  0
   -1.3330    0.0760    0.0000 O   0  0  0  0  0  0  0  0  0  0  0  0
    0.9800   -1.6030    0.0000 O   0  0  0  0  0  0  0  0  0  0  0  0
    1.8000   -1.6890    0.0000 C   0  0  0  0  0  0  0  0  0  0  0  0
    2.2850   -1.0220    0.0000 C   0  0  0  0  0  0  0  0  0  0  0  0
    3.1060   -1.1080    0.0000 C   0  0  0  0  0  0  0  0  0  0  0  0
    3.4410   -1.8610    0.0000 C   0  0  0  0  0  0  0  0  0  0  0  0
    2.9570   -2.5290    0.0000 C   0  0  0  0  0  0  0  0  0  0  0  0
    2.1360   -2.4430    0.0000 C   0  0  0  0  0  0  0  0  0  0  0  0
    3.2920   -3.2820    0.0000 O   0  0  0  0  0  0  0  0  0  0  0  0
    4.2620   -1.9470    0.0000 C   0  0  0  0  0  0  0  0  0  0  0  0
    4.7460   -1.2800    0.0000 C   0  0  0  0  0  0  0  0  0  0  0  0
    5.5670   -1.3660    0.0000 C   0  0  0  0  0  0  0  0  0  0  0  0
    6.0520   -0.6980    0.0000 O   0  0  0  0  0  0  0  0  0  0  0  0
    5.9030   -2.1190    0.0000 O   0  0  0  0  0  0  0  0  0  0  0  0
    2.3610    1.8270    0.0000 O   0  0  0  0  0  0  0  0  0  0  0  0
    5.1950    0.2480    0.0000 C   0  0  0  0  0  0  0  0  0  0  0  0
    5.7470   -0.3650    0.0000 O   0  0  0  0  0  0  0  0  0  0  0  0
    5.4500    1.0320    0.0000 O   0  0  0  0  0  0  0  0  0  0  0  0
  1  2  1  0  0  0  0
  1  9  1  0  0  0  0
  2  3  1  0  0  0  0
  2 35  2  0  0  0  0
  3  4  1  0  0  0  0
  3  8  2  0  0  0  0
  4  5  2  0  0  0  0
  5  6  1  0  0  0  0
  5 36  1  0  0  0  0
  6  7  2  0  0  0  0
  7  8  1  0  0  0  0
  8  9  1  0  0  0  0
  9 10  1  0  0  0  0
  9 24  1  0  0  0  0
 10 11  1  0  0  0  0
 10 15  2  0  0  0  0
 11 12  2  0  0  0  0
 11 22  1  0  0  0  0
 12 13  1  0  0  0  0
 13 14  2  0  0  0  0
 13 21  1  0  0  0  0
 14 15  1  0  0  0  0
 14 16  1  0  0  0  0
 16 17  1  0  0  0  0
 17 18  1  0  0  0  0
 18 19  1  0  0  0  0
 18 20  2  0  0  0  0
 22 23  1  0  0  0  0
 23 24  1  0  0  0  0
 23 28  2  0  0  0  0
 24 25  2  0  0  0  0
 25 26  1  0  0  0  0
 26 27  2  0  0  0  0
 26 30  1  0  0  0  0
 27 28  1  0  0  0  0
 27 29  1  0  0  0  0
 30 31  1  0  0  0  0
 31 32  1  0  0  0  0
 32 33  1  0  0  0  0
 32 34  2  0  0  0  0
 36 37  1  0  0  0  0
 36 38  2  0  0  0  0
M  END
>  <n>
292

>  <Activity>
1

>  <cmpd_id>
mbcd0031452

$$$$
mol_0269
  MOE2013           2D

 63 67  0  0  0  0  0  0  0  0999 V2000
   -2.2720    0.6060    0.0000 C   0  0  0  0  0  0  0  0  0  0  0  0
   -2.2720    1.4310    0.0000 C   0  0  0  0  0  0  0  0  0  0  0  0
   -1.5570    1.8440    0.0000 O   0  0  0  0  0  0  0  0  0  0  0  0
   -0.8430    1.4310    0.0000 C   0  0  0  0  0  0  0  0  0  0  0  0
   -0.8430    0.6060    0.0000 C   0  0  0  0  0  0  0  0  0  0  0  0
   -1.5570    0.1940    0.0000 C   0  0  0  0  0  0  0  0  0  0  0  0
   -2.9860    0.1940    0.0000 C   0  0  0  0  0  0  0  0  0  0  0  0
   -3.7010    0.6060    0.0000 C   0  0  0  0  0  0  0  0  0  0  0  0
   -3.7010    1.4310    0.0000 C   0  0  0  0  0  0  0  0  0  0  0  0
   -2.9860    1.8440    0.0000 C   0  0  0  0  0  0  0  0  0  0  0  0
   -0.1280    1.8440    0.0000 C   0  0  0  0  0  0  0  0  0  0  0  0
    0.5860    1.4310    0.0000 C   0  0  0  0  0  0  0  0  0  0  0  0
    0.5860    0.6060    0.0000 C   0  0  0  0  0  0  0  0  0  0  0  0
   -0.1280    0.1940    0.0000 C   0  0  0  0  0  0  0  0  0  0  0  0
   -2.2250   -0.2910    0.0000 O   0  0  0  0  0  0  0  0  0  0  0  0
   -1.9700   -1.0760    0.0000 C   0  0  0  0  0  0  0  0  0  0  0  0
   -1.1450   -1.0760    0.0000 C   0  0  0  0  0  0  0  0  0  0  0  0
   -0.8900   -0.2910    0.0000 C   0  0  0  0  0  0  0  0  0  0  0  0
   -0.5930   -1.6890    0.0000 C   0  0  0  0  0  0  0  0  0  0  0  0
    0.2140   -1.5180    0.0000 C   0  0  0  0  0  0  0  0  0  0  0  0
    0.4690   -0.7330    0.0000 C   0  0  0  0  0  0  0  0  0  0  0  0
   -0.0830   -0.1200    0.0000 C   0  0  0  0  0  0  0  0  0  0  0  0
   -2.4550   -1.7430    0.0000 O   0  0  0  0  0  0  0  0  0  0  0  0
    0.7660   -2.1310    0.0000 C   0  0  0  0  0  0  0  0  0  0  0  0
    0.5110   -2.9150    0.0000 O   0  0  0  0  0  0  0  0  0  0  0  0
    1.0630   -3.5280    0.0000 C   0  0  0  0  0  0  0  0  0  0  0  0
    0.8080   -4.3130    0.0000 O   0  0  0  0  0  0  0  0  0  0  0  0
    1.3600   -4.9260    0.0000 C   0  0  0  0  0  0  0  0  0  0  0  0
    2.1670   -4.7540    0.0000 C   0  0  0  0  0  0  0  0  0  0  0  0
    1.1060   -5.7110    0.0000 O   0  0  0  0  0  0  0  0  0  0  0  0
    1.5730   -1.9590    0.0000 O   0  0  0  0  0  0  0  0  0  0  0  0
   -4.4150    0.1940    0.0000 C   0  0  0  0  0  0  0  0  0  0  0  0
   -4.4150   -0.6310    0.0000 C   0  0  0  0  0  0  0  0  0  0  0  0
   -3.7010   -1.0440    0.0000 C   0  0  0  0  0  0  0  0  0  0  0  0
   -3.7010   -1.8690    0.0000 O   0  0  0  0  0  0  0  0  0  0  0  0
   -2.9860   -2.2810    0.0000 C   0  0  0  0  0  0  0  0  0  0  0  0
   -2.9860   -3.1060    0.0000 O   0  0  0  0  0  0  0  0  0  0  0  0
   -2.2720   -3.5190    0.0000 C   0  0  0  0  0  0  0  0  0  0  0  0
   -2.2720   -4.3440    0.0000 C   0  0  0  0  0  0  0  0  0  0  0  0
   -4.4150    1.8440    0.0000 O   0  0  0  0  0  0  0  0  0  0  0  0
    1.3010    0.1940    0.0000 C   0  0  0  0  0  0  0  0  0  0  0  0
    2.0150    0.6060    0.0000 C   0  0  0  0  0  0  0  0  0  0  0  0
    2.7300    0.1940    0.0000 C   0  0  0  0  0  0  0  0  0  0  0  0
    3.4440    0.6060    0.0000 O   0  0  0  0  0  0  0  0  0  0  0  0
    4.1580    0.1940    0.0000 C   0  0  0  0  0  0  0  0  0  0  0  0
    4.8730    0.6060    0.0000 O   0  0  0  0  0  0  0  0  0  0  0  0
    5.5870    0.1940    0.0000 C   0  0  0  0  0  0  0  0  0  0  0  0
    6.3020    0.6060    0.0000 C   0  0  0  0  0  0  0  0  0  0  0  0
    1.3010    1.8440    0.0000 O   0  0  0  0  0  0  0  0  0  0  0  0
   -2.9860   -0.6310    0.0000 O   0  0  0  0  0  0  0  0  0  0  0  0
   -1.5570   -3.1060    0.0000 O   0  0  0  0  0  0  0  0  0  0  0  0
    2.7300   -0.6310    0.0000 O   0  0  0  0  0  0  0  0  0  0  0  0
    5.5870   -0.6310    0.0000 O   0  0  0  0  0  0  0  0  0  0  0  0
   -5.1300    1.4310    0.0000 C   0  0  0  0  0  0  0  0  0  0  0  0
    1.3010    2.6690    0.0000 C   0  0  0  0  0  0  0  0  0  0  0  0
   -5.8440    1.8440    0.0000 O   0  0  0  0  0  0  0  0  0  0  0  0
   -6.5590    1.4310    0.0000 C   0  0  0  0  0  0  0  0  0  0  0  0
   -6.5590    0.6060    0.0000 C   0  0  0  0  0  0  0  0  0  0  0  0
    2.0150    3.0810    0.0000 O   0  0  0  0  0  0  0  0  0  0  0  0
    2.0150    3.9060    0.0000 C   0  0  0  0  0  0  0  0  0  0  0  0
    2.7300    4.3190    0.0000 C   0  0  0  0  0  0  0  0  0  0  0  0
   -7.2730    1.8440    0.0000 O   0  0  0  0  0  0  0  0  0  0  0  0
    1.3010    4.3190    0.0000 O   0  0  0  0  0  0  0  0  0  0  0  0
  1  2  1  0  0  0  0
  1  6  1  0  0  0  0
  1  7  2  0  0  0  0
  2  3  1  0  0  0  0
  2 10  2  0  0  0  0
  3  4  1  0  0  0  0
  4  5  1  0  0  0  0
  4 11  2  0  0  0  0
  5  6  1  0  0  0  0
  5 14  2  0  0  0  0
  6 15  1  0  0  0  0
  6 18  1  0  0  0  0
  7  8  1  0  0  0  0
  8  9  2  0  0  0  0
  8 32  1  0  0  0  0
  9 10  1  0  0  0  0
  9 40  1  0  0  0  0
 11 12  1  0  0  0  0
 12 13  2  0  0  0  0
 12 49  1  0  0  0  0
 13 14  1  0  0  0  0
 13 41  1  0  0  0  0
 15 16  1  0  0  0  0
 16 17  1  0  0  0  0
 16 23  2  0  0  0  0
 17 18  1  0  0  0  0
 17 19  2  0  0  0  0
 18 22  2  0  0  0  0
 19 20  1  0  0  0  0
 20 21  2  0  0  0  0
 20 24  1  0  0  0  0
 21 22  1  0  0  0  0
 24 25  1  0  0  0  0
 24 31  2  0  0  0  0
 25 26  1  0  0  0  0
 26 27  1  0  0  0  0
 27 28  1  0  0  0  0
 28 29  1  0  0  0  0
 28 30  2  0  0  0  0
 32 33  1  0  0  0  0
 33 34  1  0  0  0  0
 34 35  1  0  0  0  0
 34 50  2  0  0  0  0
 35 36  1  0  0  0  0
 36 37  1  0  0  0  0
 37 38  1  0  0  0  0
 38 39  1  0  0  0  0
 38 51  2  0  0  0  0
 40 54  1  0  0  0  0
 41 42  1  0  0  0  0
 42 43  1  0  0  0  0
 43 44  1  0  0  0  0
 43 52  2  0  0  0  0
 44 45  1  0  0  0  0
 45 46  1  0  0  0  0
 46 47  1  0  0  0  0
 47 48  1  0  0  0  0
 47 53  2  0  0  0  0
 49 55  1  0  0  0  0
 54 56  1  0  0  0  0
 55 59  1  0  0  0  0
 56 57  1  0  0  0  0
 57 58  1  0  0  0  0
 57 62  2  0  0  0  0
 59 60  1  0  0  0  0
 60 61  1  0  0  0  0
 60 63  2  0  0  0  0
M  END
>  <n>
269

>  <Activity>
1

>  <cmpd_id>
mbcd0030261

$$$$
mol_0291
  MOE2013           2D

 40 44  0  0  0  0  0  0  0  0999 V2000
    2.0300    0.8260    0.0000 O   0  0  0  0  0  0  0  0  0  0  0  0
    2.6980    1.3110    0.0000 C   0  0  0  0  0  0  0  0  0  0  0  0
    3.3650    0.8260    0.0000 C   0  0  0  0  0  0  0  0  0  0  0  0
    4.1720    0.9980    0.0000 C   0  0  0  0  0  0  0  0  0  0  0  0
    4.7240    0.3850    0.0000 C   0  0  0  0  0  0  0  0  0  0  0  0
    4.4700   -0.4000    0.0000 C   0  0  0  0  0  0  0  0  0  0  0  0
    3.6630   -0.5720    0.0000 C   0  0  0  0  0  0  0  0  0  0  0  0
    3.1100    0.0410    0.0000 C   0  0  0  0  0  0  0  0  0  0  0  0
    2.2850    0.0410    0.0000 C   0  0  0  0  0  0  0  0  0  0  0  0
    1.4650    0.1270    0.0000 C   0  0  0  0  0  0  0  0  0  0  0  0
    0.9800   -0.5410    0.0000 C   0  0  0  0  0  0  0  0  0  0  0  0
    0.1600   -0.4550    0.0000 C   0  0  0  0  0  0  0  0  0  0  0  0
   -0.1760    0.2990    0.0000 C   0  0  0  0  0  0  0  0  0  0  0  0
    0.3090    0.9660    0.0000 C   0  0  0  0  0  0  0  0  0  0  0  0
    1.1290    0.8800    0.0000 C   0  0  0  0  0  0  0  0  0  0  0  0
   -0.0270    1.7200    0.0000 C   0  0  0  0  0  0  0  0  0  0  0  0
   -0.8480    1.8060    0.0000 C   0  0  0  0  0  0  0  0  0  0  0  0
   -1.1830    2.5600    0.0000 C   0  0  0  0  0  0  0  0  0  0  0  0
   -2.0040    2.6460    0.0000 C   0  0  0  0  0  0  0  0  0  0  0  0
   -2.3400    3.3990    0.0000 O   0  0  0  0  0  0  0  0  0  0  0  0
   -2.4890    1.9780    0.0000 O   0  0  0  0  0  0  0  0  0  0  0  0
   -0.9970    0.3850    0.0000 O   0  0  0  0  0  0  0  0  0  0  0  0
    1.3160   -1.2940    0.0000 O   0  0  0  0  0  0  0  0  0  0  0  0
    2.1360   -1.3800    0.0000 C   0  0  0  0  0  0  0  0  0  0  0  0
    2.6210   -0.7130    0.0000 C   0  0  0  0  0  0  0  0  0  0  0  0
    3.4420   -0.7990    0.0000 C   0  0  0  0  0  0  0  0  0  0  0  0
    3.7780   -1.5520    0.0000 C   0  0  0  0  0  0  0  0  0  0  0  0
    3.2930   -2.2200    0.0000 C   0  0  0  0  0  0  0  0  0  0  0  0
    2.4720   -2.1340    0.0000 C   0  0  0  0  0  0  0  0  0  0  0  0
    3.6280   -2.9730    0.0000 O   0  0  0  0  0  0  0  0  0  0  0  0
    4.5980   -1.6380    0.0000 C   0  0  0  0  0  0  0  0  0  0  0  0
    4.9340   -2.3920    0.0000 C   0  0  0  0  0  0  0  0  0  0  0  0
    5.7540   -2.4780    0.0000 C   0  0  0  0  0  0  0  0  0  0  0  0
    6.0900   -3.2310    0.0000 C   0  0  0  0  0  0  0  0  0  0  0  0
    6.9100   -3.3170    0.0000 O   0  0  0  0  0  0  0  0  0  0  0  0
    5.6050   -3.8990    0.0000 O   0  0  0  0  0  0  0  0  0  0  0  0
    2.6970    2.1360    0.0000 O   0  0  0  0  0  0  0  0  0  0  0  0
    5.5310    0.5560    0.0000 C   0  0  0  0  0  0  0  0  0  0  0  0
    6.0830   -0.0560    0.0000 O   0  0  0  0  0  0  0  0  0  0  0  0
    5.7860    1.3410    0.0000 O   0  0  0  0  0  0  0  0  0  0  0  0
  1  2  1  0  0  0  0
  1  9  1  0  0  0  0
  2  3  1  0  0  0  0
  2 37  2  0  0  0  0
  3  4  1  0  0  0  0
  3  8  2  0  0  0  0
  4  5  2  0  0  0  0
  5  6  1  0  0  0  0
  5 38  1  0  0  0  0
  6  7  2  0  0  0  0
  7  8  1  0  0  0  0
  8  9  1  0  0  0  0
  9 10  1  0  0  0  0
  9 25  1  0  0  0  0
 10 11  1  0  0  0  0
 10 15  2  0  0  0  0
 11 12  2  0  0  0  0
 11 23  1  0  0  0  0
 12 13  1  0  0  0  0
 13 14  2  0  0  0  0
 13 22  1  0  0  0  0
 14 15  1  0  0  0  0
 14 16  1  0  0  0  0
 16 17  1  0  0  0  0
 17 18  1  0  0  0  0
 18 19  1  0  0  0  0
 19 20  1  0  0  0  0
 19 21  2  0  0  0  0
 23 24  1  0  0  0  0
 24 25  1  0  0  0  0
 24 29  2  0  0  0  0
 25 26  2  0  0  0  0
 26 27  1  0  0  0  0
 27 28  2  0  0  0  0
 27 31  1  0  0  0  0
 28 29  1  0  0  0  0
 28 30  1  0  0  0  0
 31 32  1  0  0  0  0
 32 33  1  0  0  0  0
 33 34  1  0  0  0  0
 34 35  1  0  0  0  0
 34 36  2  0  0  0  0
 38 39  1  0  0  0  0
 38 40  2  0  0  0  0
M  END
>  <n>
291

>  <Activity>
1

>  <cmpd_id>
mbcd0031451

$$$$
mol_0242
  MOE2013           2D

 45 49  0  0  0  0  0  0  0  0999 V2000
    4.7940    0.2410    0.0000 C   0  0  0  0  0  0  0  0  0  0  0  0
    4.5400    1.0250    0.0000 C   0  0  0  0  0  0  0  0  0  0  0  0
    3.7330    1.1970    0.0000 C   0  0  0  0  0  0  0  0  0  0  0  0
    3.1800    0.5840    0.0000 C   0  0  0  0  0  0  0  0  0  0  0  0
    3.4350   -0.2000    0.0000 C   0  0  0  0  0  0  0  0  0  0  0  0
    4.2420   -0.3720    0.0000 C   0  0  0  0  0  0  0  0  0  0  0  0
    2.7680   -0.6850    0.0000 C   0  0  0  0  0  0  0  0  0  0  0  0
    2.7670   -1.5100    0.0000 O   0  0  0  0  0  0  0  0  0  0  0  0
    2.1000   -0.2000    0.0000 O   0  0  0  0  0  0  0  0  0  0  0  0
    2.3560    0.5840    0.0000 C   0  0  0  0  0  0  0  0  0  0  0  0
    2.6910    1.3380    0.0000 C   0  0  0  0  0  0  0  0  0  0  0  0
    3.5120    1.4240    0.0000 C   0  0  0  0  0  0  0  0  0  0  0  0
    3.8480    2.1780    0.0000 C   0  0  0  0  0  0  0  0  0  0  0  0
    3.3630    2.8450    0.0000 C   0  0  0  0  0  0  0  0  0  0  0  0
    2.5420    2.7590    0.0000 C   0  0  0  0  0  0  0  0  0  0  0  0
    2.2060    2.0060    0.0000 C   0  0  0  0  0  0  0  0  0  0  0  0
    1.3860    1.9200    0.0000 O   0  0  0  0  0  0  0  0  0  0  0  0
    1.0500    1.1660    0.0000 C   0  0  0  0  0  0  0  0  0  0  0  0
    1.5350    0.4980    0.0000 C   0  0  0  0  0  0  0  0  0  0  0  0
    1.1990   -0.2550    0.0000 C   0  0  0  0  0  0  0  0  0  0  0  0
    0.3790   -0.3410    0.0000 C   0  0  0  0  0  0  0  0  0  0  0  0
   -0.1060    0.3260    0.0000 C   0  0  0  0  0  0  0  0  0  0  0  0
    0.2300    1.0800    0.0000 C   0  0  0  0  0  0  0  0  0  0  0  0
   -0.9260    0.2400    0.0000 O   0  0  0  0  0  0  0  0  0  0  0  0
    0.0430   -1.0950    0.0000 C   0  0  0  0  0  0  0  0  0  0  0  0
   -0.7780   -1.1810    0.0000 N   0  0  0  0  0  0  0  0  0  0  0  0
   -1.1130   -1.9340    0.0000 C   0  0  0  0  0  0  0  0  0  0  0  0
   -1.9340   -2.0200    0.0000 C   0  0  0  0  0  0  0  0  0  0  0  0
   -2.2700   -2.7740    0.0000 O   0  0  0  0  0  0  0  0  0  0  0  0
   -2.4190   -1.3530    0.0000 O   0  0  0  0  0  0  0  0  0  0  0  0
   -1.2620   -0.5130    0.0000 C   0  0  0  0  0  0  0  0  0  0  0  0
   -2.0830   -0.5990    0.0000 C   0  0  0  0  0  0  0  0  0  0  0  0
   -2.7970   -1.0110    0.0000 O   0  0  0  0  0  0  0  0  0  0  0  0
   -2.5680    0.0680    0.0000 O   0  0  0  0  0  0  0  0  0  0  0  0
    3.6990    3.5990    0.0000 O   0  0  0  0  0  0  0  0  0  0  0  0
    4.6680    2.2640    0.0000 C   0  0  0  0  0  0  0  0  0  0  0  0
    5.0040    3.0170    0.0000 N   0  0  0  0  0  0  0  0  0  0  0  0
    4.5190    3.6850    0.0000 C   0  0  0  0  0  0  0  0  0  0  0  0
    4.8550    4.4380    0.0000 C   0  0  0  0  0  0  0  0  0  0  0  0
    4.3700    5.1060    0.0000 O   0  0  0  0  0  0  0  0  0  0  0  0
    5.6750    4.5240    0.0000 O   0  0  0  0  0  0  0  0  0  0  0  0
    5.8240    3.1030    0.0000 C   0  0  0  0  0  0  0  0  0  0  0  0
    6.1600    3.8570    0.0000 C   0  0  0  0  0  0  0  0  0  0  0  0
    6.1600    4.6820    0.0000 O   0  0  0  0  0  0  0  0  0  0  0  0
    6.9810    3.9430    0.0000 O   0  0  0  0  0  0  0  0  0  0  0  0
  1  2  1  0  0  0  0
  1  6  2  0  0  0  0
  2  3  2  0  0  0  0
  3  4  1  0  0  0  0
  4  5  2  0  0  0  0
  4 10  1  0  0  0  0
  5  6  1  0  0  0  0
  5  7  1  0  0  0  0
  7  8  2  0  0  0  0
  7  9  1  0  0  0  0
  9 10  1  0  0  0  0
 10 11  1  0  0  0  0
 10 19  1  0  0  0  0
 11 12  1  0  0  0  0
 11 16  2  0  0  0  0
 12 13  2  0  0  0  0
 13 14  1  0  0  0  0
 13 36  1  0  0  0  0
 14 15  2  0  0  0  0
 14 35  1  0  0  0  0
 15 16  1  0  0  0  0
 16 17  1  0  0  0  0
 17 18  1  0  0  0  0
 18 19  1  0  0  0  0
 18 23  2  0  0  0  0
 19 20  2  0  0  0  0
 20 21  1  0  0  0  0
 21 22  2  0  0  0  0
 21 25  1  0  0  0  0
 22 23  1  0  0  0  0
 22 24  1  0  0  0  0
 25 26  1  0  0  0  0
 26 27  1  0  0  0  0
 26 31  1  0  0  0  0
 27 28  1  0  0  0  0
 28 29  2  0  0  0  0
 28 30  1  0  0  0  0
 31 32  1  0  0  0  0
 32 33  2  0  0  0  0
 32 34  1  0  0  0  0
 36 37  1  0  0  0  0
 37 38  1  0  0  0  0
 37 42  1  0  0  0  0
 38 39  1  0  0  0  0
 39 40  2  0  0  0  0
 39 41  1  0  0  0  0
 42 43  1  0  0  0  0
 43 44  2  0  0  0  0
 43 45  1  0  0  0  0
M  END
>  <n>
242

>  <Activity>
1

>  <cmpd_id>
mbcd0029351

$$$$
mol_0148
  MOE2013           2D

 71 75  0  0  0  0  0  0  0  0999 V2000
    3.6930  -19.7230    0.0000 C   0  0  0  0  0  0  0  0  0  0  0  0
    3.6930  -18.8980    0.0000 C   0  0  0  0  0  0  0  0  0  0  0  0
    2.9780  -18.4850    0.0000 O   0  0  0  0  0  0  0  0  0  0  0  0
    4.4070  -18.4850    0.0000 O   0  0  0  0  0  0  0  0  0  0  0  0
    4.4070  -17.6600    0.0000 C   0  0  0  0  0  0  0  0  0  0  0  0
    5.1220  -17.2480    0.0000 O   0  0  0  0  0  0  0  0  0  0  0  0
    5.1220  -16.4230    0.0000 C   0  0  0  0  0  0  0  0  0  0  0  0
    4.4070  -16.0100    0.0000 O   0  0  0  0  0  0  0  0  0  0  0  0
    5.8360  -16.0100    0.0000 C   0  0  0  0  0  0  0  0  0  0  0  0
    5.8360  -15.1850    0.0000 N   0  0  0  0  0  0  0  0  0  0  0  0
    5.1220  -14.7730    0.0000 C   0  0  0  0  0  0  0  0  0  0  0  0
    4.4070  -15.1850    0.0000 C   0  0  0  0  0  0  0  0  0  0  0  0
    3.9220  -15.8530    0.0000 O   0  0  0  0  0  0  0  0  0  0  0  0
    3.6930  -14.7730    0.0000 O   0  0  0  0  0  0  0  0  0  0  0  0
    2.9780  -15.1850    0.0000 C   0  0  0  0  0  0  0  0  0  0  0  0
    2.2640  -14.7730    0.0000 O   0  0  0  0  0  0  0  0  0  0  0  0
    1.5500  -15.1850    0.0000 C   0  0  0  0  0  0  0  0  0  0  0  0
    1.5500  -16.0100    0.0000 C   0  0  0  0  0  0  0  0  0  0  0  0
    0.8350  -14.7730    0.0000 O   0  0  0  0  0  0  0  0  0  0  0  0
    6.5510  -14.7730    0.0000 C   0  0  0  0  0  0  0  0  0  0  0  0
    6.5510  -13.9480    0.0000 C   0  0  0  0  0  0  0  0  0  0  0  0
    5.8360  -13.5350    0.0000 C   0  0  0  0  0  0  0  0  0  0  0  0
    5.1220  -13.9480    0.0000 O   0  0  0  0  0  0  0  0  0  0  0  0
    4.4070  -13.5350    0.0000 C   0  0  0  0  0  0  0  0  0  0  0  0
    3.6930  -13.9480    0.0000 C   0  0  0  0  0  0  0  0  0  0  0  0
    4.4070  -12.7100    0.0000 O   0  0  0  0  0  0  0  0  0  0  0  0
    5.8360  -12.7100    0.0000 C   0  0  0  0  0  0  0  0  0  0  0  0
    6.5510  -12.2980    0.0000 C   0  0  0  0  0  0  0  0  0  0  0  0
    6.5510  -11.4730    0.0000 O   0  0  0  0  0  0  0  0  0  0  0  0
    7.2650  -11.0600    0.0000 C   0  0  0  0  0  0  0  0  0  0  0  0
    7.2650  -10.2350    0.0000 C   0  0  0  0  0  0  0  0  0  0  0  0
    7.9800   -9.8230    0.0000 C   0  0  0  0  0  0  0  0  0  0  0  0
    7.9800   -8.9980    0.0000 O   0  0  0  0  0  0  0  0  0  0  0  0
    7.2650   -8.5850    0.0000 C   0  0  0  0  0  0  0  0  0  0  0  0
    6.5510   -8.9980    0.0000 C   0  0  0  0  0  0  0  0  0  0  0  0
    7.2650   -7.7600    0.0000 O   0  0  0  0  0  0  0  0  0  0  0  0
    8.6940  -10.2350    0.0000 C   0  0  0  0  0  0  0  0  0  0  0  0
    9.4090   -9.8230    0.0000 C   0  0  0  0  0  0  0  0  0  0  0  0
    9.4090   -8.9980    0.0000 N   0  0  0  0  0  0  0  0  0  0  0  0
    8.6940   -8.5850    0.0000 C   0  0  0  0  0  0  0  0  0  0  0  0
    8.6940   -7.7600    0.0000 C   0  0  0  0  0  0  0  0  0  0  0  0
    9.4090   -7.3480    0.0000 O   0  0  0  0  0  0  0  0  0  0  0  0
    7.9800   -7.3480    0.0000 O   0  0  0  0  0  0  0  0  0  0  0  0
    7.9800   -6.5230    0.0000 C   0  0  0  0  0  0  0  0  0  0  0  0
    7.2650   -6.1100    0.0000 O   0  0  0  0  0  0  0  0  0  0  0  0
    7.2650   -5.2850    0.0000 C   0  0  0  0  0  0  0  0  0  0  0  0
    6.5510   -4.8730    0.0000 C   0  0  0  0  0  0  0  0  0  0  0  0
    7.9800   -4.8730    0.0000 O   0  0  0  0  0  0  0  0  0  0  0  0
   10.1230   -8.5850    0.0000 C   0  0  0  0  0  0  0  0  0  0  0  0
   10.1230   -7.7600    0.0000 C   0  0  0  0  0  0  0  0  0  0  0  0
    9.7880   -7.0070    0.0000 O   0  0  0  0  0  0  0  0  0  0  0  0
   10.8380   -7.3480    0.0000 O   0  0  0  0  0  0  0  0  0  0  0  0
   10.8380   -6.5230    0.0000 C   0  0  0  0  0  0  0  0  0  0  0  0
   11.5520   -6.1100    0.0000 O   0  0  0  0  0  0  0  0  0  0  0  0
   11.5520   -5.2850    0.0000 C   0  0  0  0  0  0  0  0  0  0  0  0
   10.8380   -4.8730    0.0000 C   0  0  0  0  0  0  0  0  0  0  0  0
   12.2670   -4.8730    0.0000 O   0  0  0  0  0  0  0  0  0  0  0  0
    8.6940  -11.0600    0.0000 C   0  0  0  0  0  0  0  0  0  0  0  0
    7.9800  -11.4730    0.0000 C   0  0  0  0  0  0  0  0  0  0  0  0
    7.9800  -12.2980    0.0000 C   0  0  0  0  0  0  0  0  0  0  0  0
    8.7330  -11.9620    0.0000 O   0  0  0  0  0  0  0  0  0  0  0  0
    9.2850  -12.5750    0.0000 C   0  0  0  0  0  0  0  0  0  0  0  0
   10.1060  -12.4890    0.0000 O   0  0  0  0  0  0  0  0  0  0  0  0
    8.8730  -13.2900    0.0000 C   0  0  0  0  0  0  0  0  0  0  0  0
    9.1280  -14.0740    0.0000 C   0  0  0  0  0  0  0  0  0  0  0  0
    8.5760  -14.6880    0.0000 C   0  0  0  0  0  0  0  0  0  0  0  0
    7.7690  -14.5160    0.0000 C   0  0  0  0  0  0  0  0  0  0  0  0
    7.5140  -13.7310    0.0000 C   0  0  0  0  0  0  0  0  0  0  0  0
    8.0660  -13.1180    0.0000 C   0  0  0  0  0  0  0  0  0  0  0  0
    7.2650  -12.7100    0.0000 C   0  0  0  0  0  0  0  0  0  0  0  0
    7.2650  -13.5350    0.0000 C   0  0  0  0  0  0  0  0  0  0  0  0
  1  2  1  0  0  0  0
  2  3  2  0  0  0  0
  2  4  1  0  0  0  0
  4  5  1  0  0  0  0
  5  6  1  0  0  0  0
  6  7  1  0  0  0  0
  7  8  2  0  0  0  0
  7  9  1  0  0  0  0
  9 10  1  0  0  0  0
 10 11  1  0  0  0  0
 10 20  1  0  0  0  0
 11 12  1  0  0  0  0
 12 13  2  0  0  0  0
 12 14  1  0  0  0  0
 14 15  1  0  0  0  0
 15 16  1  0  0  0  0
 16 17  1  0  0  0  0
 17 18  1  0  0  0  0
 17 19  2  0  0  0  0
 20 21  1  0  0  0  0
 21 22  1  0  0  0  0
 21 71  2  0  0  0  0
 22 23  1  0  0  0  0
 22 27  2  0  0  0  0
 23 24  1  0  0  0  0
 24 25  1  0  0  0  0
 24 26  2  0  0  0  0
 27 28  1  0  0  0  0
 28 29  1  0  0  0  0
 28 70  2  0  0  0  0
 29 30  1  0  0  0  0
 30 31  1  0  0  0  0
 30 59  2  0  0  0  0
 31 32  2  0  0  0  0
 32 33  1  0  0  0  0
 32 37  1  0  0  0  0
 33 34  1  0  0  0  0
 34 35  1  0  0  0  0
 34 36  2  0  0  0  0
 37 38  1  0  0  0  0
 37 58  2  0  0  0  0
 38 39  1  0  0  0  0
 39 40  1  0  0  0  0
 39 49  1  0  0  0  0
 40 41  1  0  0  0  0
 41 42  2  0  0  0  0
 41 43  1  0  0  0  0
 43 44  1  0  0  0  0
 44 45  1  0  0  0  0
 45 46  1  0  0  0  0
 46 47  1  0  0  0  0
 46 48  2  0  0  0  0
 49 50  1  0  0  0  0
 50 51  2  0  0  0  0
 50 52  1  0  0  0  0
 52 53  1  0  0  0  0
 53 54  1  0  0  0  0
 54 55  1  0  0  0  0
 55 56  1  0  0  0  0
 55 57  2  0  0  0  0
 58 59  1  0  0  0  0
 59 60  1  0  0  0  0
 60 61  1  0  0  0  0
 60 69  1  0  0  0  0
 60 70  1  0  0  0  0
 61 62  1  0  0  0  0
 62 63  2  0  0  0  0
 62 64  1  0  0  0  0
 64 65  1  0  0  0  0
 64 69  2  0  0  0  0
 65 66  2  0  0  0  0
 66 67  1  0  0  0  0
 67 68  2  0  0  0  0
 68 69  1  0  0  0  0
 70 71  1  0  0  0  0
M  END
>  <n>
148

>  <Activity>
1

>  <cmpd_id>
mbcd0000212

$$$$
mol_0150
  MOE2013           2D

 58 65  0  0  1  0  0  0  0  0999 V2000
    8.8210   -9.4830    0.0000 C   0  0  0  0  0  0  0  0  0  0  0  0
    8.1070   -9.0710    0.0000 C   0  0  0  0  0  0  0  0  0  0  0  0
    7.3920   -9.4830    0.0000 O   0  0  0  0  0  0  0  0  0  0  0  0
    7.6220   -8.4030    0.0000 O   0  0  0  0  0  0  0  0  0  0  0  0
    9.5360   -9.0710    0.0000 C   0  0  0  0  0  0  0  0  0  0  0  0
   10.2500   -9.4830    0.0000 C   0  0  0  0  0  0  0  0  0  0  0  0
   10.2500  -10.3080    0.0000 C   0  0  0  0  0  0  0  0  0  0  0  0
    9.5360  -10.7210    0.0000 C   0  0  0  0  0  0  0  0  0  0  0  0
    8.8210  -10.3080    0.0000 C   0  0  0  0  0  0  0  0  0  0  0  0
    9.5360  -11.5460    0.0000 N   0  0  0  0  0  0  0  0  0  0  0  0
    8.8210  -11.9580    0.0000 C   0  0  0  0  0  0  0  0  0  0  0  0
    8.1070  -11.5460    0.0000 O   0  0  0  0  0  0  0  0  0  0  0  0
    8.8210  -12.7830    0.0000 C   0  0  0  0  0  0  0  0  0  0  0  0
    7.3920  -14.4330    0.0000 C   0  0  0  0  0  0  0  0  0  0  0  0
    7.3920  -15.2580    0.0000 C   0  0  0  0  0  0  0  0  0  0  0  0
    6.6780  -15.6710    0.0000 C   0  0  3  0  0  0  0  0  0  0  0  0
    6.6780  -16.4960    0.0000 C   0  0  0  0  0  0  0  0  0  0  0  0
    8.1070  -14.0210    0.0000 C   0  0  0  0  0  0  0  0  0  0  0  0
    8.1070  -13.1960    0.0000 N   0  0  0  0  0  0  0  0  0  0  0  0
    8.8210  -14.4330    0.0000 O   0  0  0  0  0  0  0  0  0  0  0  0
    3.5960  -15.9370    0.0000 C   0  0  3  0  0  0  0  0  0  0  0  0
    2.7890  -16.1080    0.0000 C   0  0  1  0  0  0  0  0  0  0  0  0
    2.5340  -16.8930    0.0000 C   0  0  0  0  0  0  0  0  0  0  0  0
    1.7270  -17.0640    0.0000 C   0  0  0  0  0  0  0  0  0  0  0  0
    1.1750  -16.4510    0.0000 C   0  0  3  0  0  0  0  0  0  0  0  0
    1.4300  -15.6670    0.0000 C   0  0  0  0  0  0  0  0  0  0  0  0
    2.2370  -15.4950    0.0000 C   0  0  3  0  0  0  0  0  0  0  0  0
    2.4920  -14.7100    0.0000 C   0  0  0  0  0  0  0  0  0  0  0  0
    3.2980  -14.5390    0.0000 C   0  0  3  0  0  0  0  0  0  0  0  0
    3.8500  -15.1520    0.0000 C   0  0  3  0  0  0  0  0  0  0  0  0
    4.6580  -14.9800    0.0000 C   0  0  3  0  0  0  0  0  0  0  0  0
    5.0700  -14.2660    0.0000 C   0  0  0  0  0  0  0  0  0  0  0  0
    5.8770  -14.4380    0.0000 C   0  0  0  0  0  0  0  0  0  0  0  0
    5.9630  -15.2580    0.0000 C   0  0  3  0  0  0  0  0  0  0  0  0
    5.2100  -15.5940    0.0000 C   0  0  1  0  0  0  0  0  0  0  0  0
    4.9550  -16.3780    0.0000 C   0  0  3  0  0  0  0  0  0  0  0  0
    4.1480  -16.5500    0.0000 C   0  0  0  0  0  0  0  0  0  0  0  0
    3.3410  -16.7210    0.0000 C   0  0  0  0  0  0  0  0  0  0  0  0
    5.8230  -16.1460    0.0000 C   0  0  0  0  0  0  0  0  0  0  0  0
    0.3680  -16.6230    0.0000 O   0  0  0  0  0  0  0  0  0  0  0  0
    3.5530  -13.7540    0.0000 O   0  0  0  0  0  0  0  0  0  0  0  0
    5.5070  -16.9910    0.0000 O   0  0  0  0  0  0  0  0  0  0  0  0
    7.3920   -7.8330    0.0000 C   0  0  0  0  0  0  0  0  0  0  0  0
    7.3920   -7.0080    0.0000 C   0  0  0  0  0  0  0  0  0  0  0  0
    8.1070   -6.5960    0.0000 C   0  0  0  0  0  0  0  0  0  0  0  0
    8.8210   -7.0080    0.0000 C   0  0  0  0  0  0  0  0  0  0  0  0
    9.5360   -6.5960    0.0000 O   0  0  0  0  0  0  0  0  0  0  0  0
   10.2500   -7.0080    0.0000 C   0  0  0  0  0  0  0  0  0  0  0  0
   10.9640   -6.5960    0.0000 C   0  0  0  0  0  0  0  0  0  0  0  0
   11.6790   -7.0080    0.0000 C   0  0  0  0  0  0  0  0  0  0  0  0
   11.6790   -7.8330    0.0000 C   0  0  0  0  0  0  0  0  0  0  0  0
   10.9640   -8.2460    0.0000 C   0  0  0  0  0  0  0  0  0  0  0  0
   10.2500   -7.8330    0.0000 C   0  0  0  0  0  0  0  0  0  0  0  0
    9.5360   -8.2460    0.0000 C   0  0  0  0  0  0  0  0  0  0  0  0
    8.8210   -7.8330    0.0000 C   0  0  0  0  0  0  0  0  0  0  0  0
    8.1070   -8.2460    0.0000 C   0  0  0  0  0  0  0  0  0  0  0  0
    6.6780   -6.5960    0.0000 O   0  0  0  0  0  0  0  0  0  0  0  0
   12.3930   -6.5960    0.0000 O   0  0  0  0  0  0  0  0  0  0  0  0
  1  2  1  0  0  0  0
  1  5  2  0  0  0  0
  1  9  1  0  0  0  0
  2  3  1  0  0  0  0
  2  4  2  0  0  0  0
  5  6  1  0  0  0  0
  5 54  1  0  0  0  0
  6  7  2  0  0  0  0
  7  8  1  0  0  0  0
  8  9  2  0  0  0  0
  8 10  1  0  0  0  0
 10 11  1  0  0  0  0
 11 12  2  0  0  0  0
 11 13  1  0  0  0  0
 13 19  1  0  0  0  0
 14 15  1  0  0  0  0
 14 18  1  0  0  0  0
 15 16  1  0  0  0  0
 16 17  1  0  0  0  0
 16 34  1  0  0  0  0
 18 19  1  0  0  0  0
 18 20  2  0  0  0  0
 21 22  1  0  0  0  0
 21 30  1  0  0  0  0
 21 37  1  0  0  0  0
 22 23  1  0  0  0  0
 22 27  1  0  0  0  0
 22 38  1  6  0  0  0
 23 24  1  0  0  0  0
 24 25  1  0  0  0  0
 25 26  1  0  0  0  0
 25 40  1  0  0  0  0
 26 27  1  0  0  0  0
 27 28  1  0  0  0  0
 28 29  1  0  0  0  0
 29 30  1  0  0  0  0
 29 41  1  0  0  0  0
 30 31  1  0  0  0  0
 31 32  1  0  0  0  0
 31 35  1  0  0  0  0
 32 33  1  0  0  0  0
 33 34  1  0  0  0  0
 34 35  1  0  0  0  0
 35 36  1  0  0  0  0
 35 39  1  6  0  0  0
 36 37  1  0  0  0  0
 36 42  1  0  0  0  0
 43 44  1  0  0  0  0
 43 56  2  0  0  0  0
 44 45  1  0  0  0  0
 44 57  2  0  0  0  0
 45 46  2  0  0  0  0
 46 47  1  0  0  0  0
 46 55  1  0  0  0  0
 47 48  1  0  0  0  0
 48 49  2  0  0  0  0
 48 53  1  0  0  0  0
 49 50  1  0  0  0  0
 50 51  2  0  0  0  0
 50 58  1  0  0  0  0
 51 52  1  0  0  0  0
 52 53  2  0  0  0  0
 53 54  1  0  0  0  0
 54 55  2  0  0  0  0
 55 56  1  0  0  0  0
M  END
>  <n>
150

>  <Activity>
1

>  <cmpd_id>
mbcd0000253

$$$$
mol_0232
  MOE2013           2D

 58 63  0  0  1  0  0  0  0  0999 V2000
   -4.5250   -3.0610    0.0000 O   0  0  0  0  0  0  0  0  0  0  0  0
   -3.6950   -2.9010    0.0000 C   0  0  0  0  0  0  0  0  0  0  0  0
   -3.2760   -2.1620    0.0000 O   0  0  0  0  0  0  0  0  0  0  0  0
   -3.6940   -1.4510    0.0000 C   0  0  0  0  0  0  0  0  0  0  0  0
   -4.1120   -0.7400    0.0000 C   0  0  0  0  0  0  0  0  0  0  0  0
   -4.4050   -1.8690    0.0000 C   0  0  0  0  0  0  0  0  0  0  0  0
   -2.9820   -1.0330    0.0000 C   0  0  0  0  0  0  0  0  0  0  0  0
   -3.1530   -3.5940    0.0000 N   0  0  0  0  0  0  0  0  0  0  0  0
   -2.3010   -3.4980    0.0000 C   0  0  3  0  0  0  0  0  0  0  0  0
   -1.6690   -4.1240    0.0000 C   0  0  0  0  0  0  0  0  0  0  0  0
   -0.8490   -4.0360    0.0000 C   0  0  0  0  0  0  0  0  0  0  0  0
   -0.3630   -4.7020    0.0000 C   0  0  0  0  0  0  0  0  0  0  0  0
   -0.6970   -5.4570    0.0000 C   0  0  0  0  0  0  0  0  0  0  0  0
   -1.5180   -5.5440    0.0000 C   0  0  0  0  0  0  0  0  0  0  0  0
   -2.0040   -4.8780    0.0000 C   0  0  0  0  0  0  0  0  0  0  0  0
   -1.9920   -2.6700    0.0000 C   0  0  3  0  0  0  0  0  0  0  0  0
   -2.5720   -2.0570    0.0000 O   0  0  0  0  0  0  0  0  0  0  0  0
   -1.1490   -2.3860    0.0000 C   0  0  0  0  0  0  0  0  0  0  0  0
   -0.3560   -2.7150    0.0000 O   0  0  0  0  0  0  0  0  0  0  0  0
   -0.7770   -1.6290    0.0000 O   0  0  0  0  0  0  0  0  0  0  0  0
    0.0920   -1.6070    0.0000 C   0  0  3  0  0  0  0  0  0  0  0  0
    0.9040   -2.0480    0.0000 C   0  0  0  0  0  0  0  0  0  0  0  0
    1.6240   -1.7640    0.0000 C   0  0  0  0  0  0  0  0  0  0  0  0
    2.4630   -2.0150    0.0000 C   0  0  3  0  0  0  0  0  0  0  0  0
    2.4840   -2.8820    0.0000 O   0  0  0  0  0  0  0  0  0  0  0  0
    3.3320   -1.8550    0.0000 C   0  0  0  0  0  0  0  0  0  0  0  0
    3.6050   -2.6830    0.0000 O   0  0  0  0  0  0  0  0  0  0  0  0
    3.5790   -1.4030    0.0000 C   0  0  1  0  0  0  0  0  0  0  0  0
    2.9090   -0.9210    0.0000 C   0  0  3  0  0  0  0  0  0  0  0  0
    2.0670   -0.9470    0.0000 C   0  0  3  0  0  0  0  0  0  0  0  0
    1.7200    0.0120    0.0000 O   0  0  0  0  0  0  0  0  0  0  0  0
    1.5840    1.0590    0.0000 C   0  0  0  0  0  0  0  0  0  0  0  0
    1.7110    1.9600    0.0000 O   0  0  0  0  0  0  0  0  0  0  0  0
    0.7670    1.3210    0.0000 C   0  0  0  0  0  0  0  0  0  0  0  0
    0.0470    0.9170    0.0000 C   0  0  0  0  0  0  0  0  0  0  0  0
   -0.6620    1.3390    0.0000 C   0  0  0  0  0  0  0  0  0  0  0  0
   -0.6520    2.1640    0.0000 C   0  0  0  0  0  0  0  0  0  0  0  0
    0.0680    2.5670    0.0000 C   0  0  0  0  0  0  0  0  0  0  0  0
    0.7770    2.1460    0.0000 C   0  0  0  0  0  0  0  0  0  0  0  0
    1.4500   -1.2880    0.0000 C   0  0  1  0  0  0  0  0  0  0  0  0
    0.9390   -0.7220    0.0000 O   0  0  0  0  0  0  0  0  0  0  0  0
    1.6360   -0.5680    0.0000 C   0  0  0  0  0  0  0  0  0  0  0  0
    2.3500    0.0530    0.0000 C   0  0  0  0  0  0  0  0  0  0  0  0
    1.3210    0.2090    0.0000 C   0  0  0  0  0  0  0  0  0  0  0  0
    0.5570   -1.0970    0.0000 C   0  0  0  0  0  0  0  0  0  0  0  0
    2.9920   -0.1000    0.0000 C   0  0  1  0  0  0  0  0  0  0  0  0
    2.3530   -0.4400    0.0000 O   0  0  0  0  0  0  0  0  0  0  0  0
    2.1170    0.5920    0.0000 C   0  0  0  0  0  0  0  0  0  0  0  0
    1.1720    0.4600    0.0000 O   0  0  0  0  0  0  0  0  0  0  0  0
    2.7860    1.3630    0.0000 C   0  0  0  0  0  0  0  0  0  0  0  0
    3.7440    0.2390    0.0000 C   0  0  3  0  0  0  0  0  0  0  0  0
    3.4050    0.9910    0.0000 O   0  0  0  0  0  0  0  0  0  0  0  0
    2.6530    0.6520    0.0000 C   0  0  0  0  0  0  0  0  0  0  0  0
    4.4130   -0.2430    0.0000 C   0  0  0  0  0  0  0  0  0  0  0  0
    4.3310   -1.0640    0.0000 C   0  0  3  0  0  0  0  0  0  0  0  0
    5.1190   -1.4170    0.0000 O   0  0  0  0  0  0  0  0  0  0  0  0
    4.3330   -1.9320    0.0000 C   0  0  0  0  0  0  0  0  0  0  0  0
    1.1400   -2.9040    0.0000 C   0  0  0  0  0  0  0  0  0  0  0  0
  1  2  2  0  0  0  0
  2  3  1  0  0  0  0
  2  8  1  0  0  0  0
  3  4  1  0  0  0  0
  4  5  1  0  0  0  0
  4  6  1  0  0  0  0
  4  7  1  0  0  0  0
  8  9  1  0  0  0  0
  9 10  1  0  0  0  0
  9 16  1  0  0  0  0
 10 11  1  0  0  0  0
 10 15  2  0  0  0  0
 11 12  2  0  0  0  0
 12 13  1  0  0  0  0
 13 14  2  0  0  0  0
 14 15  1  0  0  0  0
 16 17  1  0  0  0  0
 16 18  1  0  0  0  0
 18 19  2  0  0  0  0
 18 20  1  0  0  0  0
 20 21  1  0  0  0  0
 21 22  1  0  0  0  0
 21 45  1  0  0  0  0
 22 23  2  0  0  0  0
 22 58  1  0  0  0  0
 23 24  1  0  0  0  0
 23 42  1  0  0  0  0
 24 25  1  0  0  0  0
 24 26  1  0  0  0  0
 26 27  2  0  0  0  0
 26 28  1  0  0  0  0
 28 29  1  0  0  0  0
 28 55  1  0  0  0  0
 28 57  1  6  0  0  0
 29 30  1  0  0  0  0
 29 46  1  0  0  0  0
 30 31  1  0  0  0  0
 30 40  1  0  0  0  0
 31 32  1  0  0  0  0
 32 33  2  0  0  0  0
 32 34  1  0  0  0  0
 34 35  1  0  0  0  0
 34 39  2  0  0  0  0
 35 36  2  0  0  0  0
 36 37  1  0  0  0  0
 37 38  2  0  0  0  0
 38 39  1  0  0  0  0
 40 41  1  1  0  0  0
 40 42  1  0  0  0  0
 40 45  1  0  0  0  0
 42 43  1  0  0  0  0
 42 44  1  0  0  0  0
 46 47  1  1  0  0  0
 46 51  1  0  0  0  0
 46 53  1  0  0  0  0
 47 48  1  0  0  0  0
 48 49  2  0  0  0  0
 48 50  1  0  0  0  0
 51 52  1  0  0  0  0
 51 54  1  0  0  0  0
 52 53  1  0  0  0  0
 54 55  1  0  0  0  0
 55 56  1  0  0  0  0
M  END
>  <n>
232

>  <Activity>
1

>  <cmpd_id>
mbcd0027726

$$$$
mol_0072
  MOE2013           2D

 20 22  0  0  0  0  0  0  0  0999 V2000
   -1.6960   -1.4260    0.0000 C   0  0  0  0  0  0  0  0  0  0  0  0
   -2.4100   -1.0130    0.0000 C   0  0  0  0  0  0  0  0  0  0  0  0
   -3.1250   -1.4260    0.0000 O   0  0  0  0  0  0  0  0  0  0  0  0
   -2.4100   -0.1880    0.0000 C   0  0  0  0  0  0  0  0  0  0  0  0
   -1.6960    0.2240    0.0000 C   0  0  0  0  0  0  0  0  0  0  0  0
   -1.6960    1.0490    0.0000 O   0  0  0  0  0  0  0  0  0  0  0  0
   -0.9810   -0.1880    0.0000 C   0  0  0  0  0  0  0  0  0  0  0  0
   -0.2670    0.2240    0.0000 C   0  0  0  0  0  0  0  0  0  0  0  0
   -0.2670    1.0490    0.0000 O   0  0  0  0  0  0  0  0  0  0  0  0
    0.4480   -0.1880    0.0000 C   0  0  0  0  0  0  0  0  0  0  0  0
    0.4480   -1.0130    0.0000 C   0  0  0  0  0  0  0  0  0  0  0  0
   -0.2670   -1.4260    0.0000 O   0  0  0  0  0  0  0  0  0  0  0  0
   -0.9810   -1.0130    0.0000 C   0  0  0  0  0  0  0  0  0  0  0  0
    1.1620    0.2240    0.0000 C   0  0  0  0  0  0  0  0  0  0  0  0
    1.1620    1.0490    0.0000 C   0  0  0  0  0  0  0  0  0  0  0  0
    1.8770    1.4620    0.0000 C   0  0  0  0  0  0  0  0  0  0  0  0
    2.5910    1.0490    0.0000 C   0  0  0  0  0  0  0  0  0  0  0  0
    3.3060    1.4620    0.0000 O   0  0  0  0  0  0  0  0  0  0  0  0
    2.5910    0.2240    0.0000 C   0  0  0  0  0  0  0  0  0  0  0  0
    1.8770   -0.1880    0.0000 C   0  0  0  0  0  0  0  0  0  0  0  0
  1  2  1  0  0  0  0
  1 13  2  0  0  0  0
  2  3  1  0  0  0  0
  2  4  2  0  0  0  0
  4  5  1  0  0  0  0
  5  6  1  0  0  0  0
  5  7  2  0  0  0  0
  7  8  1  0  0  0  0
  7 13  1  0  0  0  0
  8  9  2  0  0  0  0
  8 10  1  0  0  0  0
 10 11  2  0  0  0  0
 10 14  1  0  0  0  0
 11 12  1  0  0  0  0
 12 13  1  0  0  0  0
 14 15  1  0  0  0  0
 14 20  2  0  0  0  0
 15 16  2  0  0  0  0
 16 17  1  0  0  0  0
 17 18  1  0  0  0  0
 17 19  2  0  0  0  0
 19 20  1  0  0  0  0
M  END
>  <n>
72

>  <Activity>
0

>  <cmpd_id>
mbcd0003116

$$$$
mol_0001
  MOE2013           2D

 27 31  0  0  1  0  0  0  0  0999 V2000
    5.6160    1.1970    0.0000 C   0  0  1  0  0  0  0  0  0  0  0  0
    5.9260    1.9620    0.0000 O   0  0  0  0  0  0  0  0  0  0  0  0
    5.0640    0.5840    0.0000 C   0  0  0  0  0  0  0  0  0  0  0  0
    5.3190   -0.2010    0.0000 C   0  0  0  0  0  0  0  0  0  0  0  0
    4.7670   -0.8140    0.0000 C   0  0  0  0  0  0  0  0  0  0  0  0
    5.0220   -1.5980    0.0000 O   0  0  0  0  0  0  0  0  0  0  0  0
    3.9600   -0.6420    0.0000 N   0  0  0  0  0  0  0  0  0  0  0  0
    3.7050    0.1420    0.0000 C   0  0  0  0  0  0  0  0  0  0  0  0
    4.2580    0.7560    0.0000 C   0  0  0  0  0  0  0  0  0  0  0  0
    2.8800    0.1420    0.0000 C   0  0  0  0  0  0  0  0  0  0  0  0
    2.3280    0.7560    0.0000 N   0  0  0  0  0  0  0  0  0  0  0  0
    1.5210    0.5840    0.0000 C   0  0  0  0  0  0  0  0  0  0  0  0
    1.2660   -0.2010    0.0000 C   0  0  0  0  0  0  0  0  0  0  0  0
    1.8180   -0.8140    0.0000 C   0  0  0  0  0  0  0  0  0  0  0  0
    2.6260   -0.6420    0.0000 C   0  0  0  0  0  0  0  0  0  0  0  0
    3.2930   -1.1270    0.0000 C   0  0  0  0  0  0  0  0  0  0  0  0
    0.4600   -0.3720    0.0000 C   0  0  0  0  0  0  0  0  0  0  0  0
   -0.0920    0.2410    0.0000 C   0  0  0  0  0  0  0  0  0  0  0  0
    0.1620    1.0260    0.0000 C   0  0  0  0  0  0  0  0  0  0  0  0
    0.9690    1.1970    0.0000 C   0  0  0  0  0  0  0  0  0  0  0  0
    0.2050   -1.1570    0.0000 N   0  0  0  0  0  0  0  0  0  0  0  0
    6.1260   -0.3720    0.0000 C   0  0  0  0  0  0  0  0  0  0  0  0
    6.6780    0.2410    0.0000 O   0  0  0  0  0  0  0  0  0  0  0  0
    6.4240    1.0260    0.0000 C   0  0  0  0  0  0  0  0  0  0  0  0
    6.9760    1.6390    0.0000 O   0  0  0  0  0  0  0  0  0  0  0  0
    4.9170    1.6340    0.0000 C   0  0  0  0  0  0  0  0  0  0  0  0
    4.1880    1.2470    0.0000 C   0  0  0  0  0  0  0  0  0  0  0  0
  1  2  1  6  0  0  0
  1  3  1  0  0  0  0
  1 24  1  0  0  0  0
  1 26  1  1  0  0  0
  3  4  2  0  0  0  0
  3  9  1  0  0  0  0
  4  5  1  0  0  0  0
  4 22  1  0  0  0  0
  5  6  2  0  0  0  0
  5  7  1  0  0  0  0
  7  8  1  0  0  0  0
  7 16  1  0  0  0  0
  8  9  2  0  0  0  0
  8 10  1  0  0  0  0
 10 11  2  0  0  0  0
 10 15  1  0  0  0  0
 11 12  1  0  0  0  0
 12 13  2  0  0  0  0
 12 20  1  0  0  0  0
 13 14  1  0  0  0  0
 13 17  1  0  0  0  0
 14 15  2  0  0  0  0
 15 16  1  0  0  0  0
 17 18  2  0  0  0  0
 17 21  1  0  0  0  0
 18 19  1  0  0  0  0
 19 20  2  0  0  0  0
 22 23  1  0  0  0  0
 23 24  1  0  0  0  0
 24 25  2  0  0  0  0
 26 27  1  0  0  0  0
M  END
>  <n>
1

>  <Activity>
0

>  <cmpd_id>
mbcd0000100

$$$$
mol_0126
  MOE2013           2D

 29 33  0  0  1  0  0  0  0  0999 V2000
    5.6180    1.1970    0.0000 C   0  0  1  0  0  0  0  0  0  0  0  0
    5.9270    1.9620    0.0000 O   0  0  0  0  0  0  0  0  0  0  0  0
    5.0660    0.5840    0.0000 C   0  0  0  0  0  0  0  0  0  0  0  0
    5.3210   -0.2010    0.0000 C   0  0  0  0  0  0  0  0  0  0  0  0
    4.7690   -0.8140    0.0000 C   0  0  0  0  0  0  0  0  0  0  0  0
    5.0240   -1.5990    0.0000 O   0  0  0  0  0  0  0  0  0  0  0  0
    3.9620   -0.6430    0.0000 N   0  0  0  0  0  0  0  0  0  0  0  0
    3.7070    0.1420    0.0000 C   0  0  0  0  0  0  0  0  0  0  0  0
    4.2590    0.7550    0.0000 C   0  0  0  0  0  0  0  0  0  0  0  0
    2.8820    0.1420    0.0000 C   0  0  0  0  0  0  0  0  0  0  0  0
    2.3300    0.7550    0.0000 N   0  0  0  0  0  0  0  0  0  0  0  0
    1.5230    0.5840    0.0000 C   0  0  0  0  0  0  0  0  0  0  0  0
    1.2680   -0.2010    0.0000 C   0  0  0  0  0  0  0  0  0  0  0  0
    1.8200   -0.8140    0.0000 C   0  0  0  0  0  0  0  0  0  0  0  0
    2.6270   -0.6430    0.0000 C   0  0  0  0  0  0  0  0  0  0  0  0
    3.2940   -1.1280    0.0000 C   0  0  0  0  0  0  0  0  0  0  0  0
    0.4610   -0.3720    0.0000 C   0  0  0  0  0  0  0  0  0  0  0  0
   -0.0910    0.2410    0.0000 C   0  0  0  0  0  0  0  0  0  0  0  0
    0.1640    1.0250    0.0000 C   0  0  0  0  0  0  0  0  0  0  0  0
    0.9710    1.1970    0.0000 C   0  0  0  0  0  0  0  0  0  0  0  0
    0.2060   -1.1570    0.0000 N   0  3  0  0  0  0  0  0  0  0  0  0
    6.1280   -0.3720    0.0000 C   0  0  0  0  0  0  0  0  0  0  0  0
    6.6800    0.2410    0.0000 O   0  0  0  0  0  0  0  0  0  0  0  0
    6.4250    1.0250    0.0000 C   0  0  0  0  0  0  0  0  0  0  0  0
    6.9770    1.6380    0.0000 O   0  0  0  0  0  0  0  0  0  0  0  0
    4.9180    1.6340    0.0000 C   0  0  0  0  0  0  0  0  0  0  0  0
    4.1900    1.2470    0.0000 C   0  0  0  0  0  0  0  0  0  0  0  0
    0.7580   -1.7700    0.0000 O   0  0  0  0  0  0  0  0  0  0  0  0
   -0.6010   -1.3290    0.0000 O   0  5  0  0  0  0  0  0  0  0  0  0
  1  2  1  6  0  0  0
  1  3  1  0  0  0  0
  1 24  1  0  0  0  0
  1 26  1  1  0  0  0
  3  4  2  0  0  0  0
  3  9  1  0  0  0  0
  4  5  1  0  0  0  0
  4 22  1  0  0  0  0
  5  6  2  0  0  0  0
  5  7  1  0  0  0  0
  7  8  1  0  0  0  0
  7 16  1  0  0  0  0
  8  9  2  0  0  0  0
  8 10  1  0  0  0  0
 10 11  2  0  0  0  0
 10 15  1  0  0  0  0
 11 12  1  0  0  0  0
 12 13  2  0  0  0  0
 12 20  1  0  0  0  0
 13 14  1  0  0  0  0
 13 17  1  0  0  0  0
 14 15  2  0  0  0  0
 15 16  1  0  0  0  0
 17 18  2  0  0  0  0
 17 21  1  0  0  0  0
 18 19  1  0  0  0  0
 19 20  2  0  0  0  0
 21 28  2  0  0  0  0
 21 29  1  0  0  0  0
 22 23  1  0  0  0  0
 23 24  1  0  0  0  0
 24 25  2  0  0  0  0
 26 27  1  0  0  0  0
M  CHG  1  21   1
M  CHG  1  29  -1
M  END
>  <n>
126

>  <Activity>
0

>  <cmpd_id>
mbcd0029455

$$$$
mol_0268
  MOE2013           2D

 32 36  0  0  1  0  0  0  0  0999 V2000
    8.9800   -0.6230    0.0000 O   0  0  0  0  0  0  0  0  0  0  0  0
    8.2270   -2.3440    0.0000 O   0  0  0  0  0  0  0  0  0  0  0  0
    7.3240    1.2160    0.0000 O   0  0  0  0  0  0  0  0  0  0  0  0
    9.2770   -2.0210    0.0000 O   0  0  0  0  0  0  0  0  0  0  0  0
    6.2620    0.2600    0.0000 N   0  0  0  0  0  0  0  0  0  0  0  0
    4.6300   -1.1380    0.0000 N   0  0  0  0  0  0  0  0  0  0  0  0
    4.1620    2.6140    0.0000 N   0  0  0  0  0  0  0  0  0  0  0  0
    4.9270    0.2600    0.0000 C   0  0  0  0  0  0  0  0  0  0  0  0
    6.0070   -0.5250    0.0000 C   0  0  0  0  0  0  0  0  0  0  0  0
    5.5940    0.7450    0.0000 C   0  0  0  0  0  0  0  0  0  0  0  0
    7.3660   -0.9660    0.0000 C   0  0  0  0  0  0  0  0  0  0  0  0
    7.9180   -1.5800    0.0000 C   0  0  2  0  0  0  0  0  0  0  0  0
    5.1820   -0.5250    0.0000 C   0  0  0  0  0  0  0  0  0  0  0  0
    7.6210   -0.1820    0.0000 C   0  0  0  0  0  0  0  0  0  0  0  0
    4.1200    0.4310    0.0000 C   0  0  0  0  0  0  0  0  0  0  0  0
    6.5590   -1.1380    0.0000 C   0  0  0  0  0  0  0  0  0  0  0  0
    7.0690    0.4310    0.0000 C   0  0  0  0  0  0  0  0  0  0  0  0
    7.2180   -2.0170    0.0000 C   0  0  0  0  0  0  0  0  0  0  0  0
    3.8650    1.2160    0.0000 C   0  0  0  0  0  0  0  0  0  0  0  0
    8.4280   -0.0100    0.0000 C   0  0  0  0  0  0  0  0  0  0  0  0
    3.5680   -0.1820    0.0000 C   0  0  0  0  0  0  0  0  0  0  0  0
    8.7250   -1.4080    0.0000 C   0  0  0  0  0  0  0  0  0  0  0  0
    3.8230   -0.9660    0.0000 C   0  0  0  0  0  0  0  0  0  0  0  0
    4.4170    1.8290    0.0000 C   0  0  0  0  0  0  0  0  0  0  0  0
    6.4900   -1.6290    0.0000 C   0  0  0  0  0  0  0  0  0  0  0  0
    2.7610   -0.0100    0.0000 C   0  0  0  0  0  0  0  0  0  0  0  0
    3.2710   -1.5800    0.0000 C   0  0  0  0  0  0  0  0  0  0  0  0
    4.7140    3.2270    0.0000 C   0  0  0  0  0  0  0  0  0  0  0  0
    2.2090   -0.6230    0.0000 C   0  0  0  0  0  0  0  0  0  0  0  0
    2.4640   -1.4080    0.0000 C   0  0  0  0  0  0  0  0  0  0  0  0
    4.4590    4.0110    0.0000 C   0  0  0  0  0  0  0  0  0  0  0  0
    5.5210    3.0550    0.0000 C   0  0  0  0  0  0  0  0  0  0  0  0
  1 20  1  0  0  0  0
  1 22  1  0  0  0  0
  3 17  2  0  0  0  0
  4 22  2  0  0  0  0
  5  9  1  0  0  0  0
  5 10  1  0  0  0  0
  5 17  1  0  0  0  0
  6 13  1  0  0  0  0
  6 23  2  0  0  0  0
  7 24  1  0  0  0  0
  7 28  1  0  0  0  0
  8 10  1  0  0  0  0
  8 13  2  0  0  0  0
  8 15  1  0  0  0  0
  9 13  1  0  0  0  0
  9 16  2  0  0  0  0
 11 12  1  0  0  0  0
 11 14  2  0  0  0  0
 11 16  1  0  0  0  0
 12  2  1  1  0  0  0
 12 18  1  6  0  0  0
 12 22  1  0  0  0  0
 14 17  1  0  0  0  0
 14 20  1  0  0  0  0
 15 19  1  0  0  0  0
 15 21  2  0  0  0  0
 18 25  1  0  0  0  0
 19 24  1  0  0  0  0
 21 23  1  0  0  0  0
 21 26  1  0  0  0  0
 23 27  1  0  0  0  0
 26 29  2  0  0  0  0
 27 30  2  0  0  0  0
 28 31  1  0  0  0  0
 28 32  1  0  0  0  0
 29 30  1  0  0  0  0
M  END
>  <n>
268

>  <Activity>
1

>  <cmpd_id>
mbcd0030066

$$$$
mol_0043
  MOE2013           2D

 28 31  0  0  1  0  0  0  0  0999 V2000
   12.9990  -19.1650    0.0000 N   0  0  0  0  0  0  0  0  0  0  0  0
   12.2850  -18.7530    0.0000 C   0  0  0  0  0  0  0  0  0  0  0  0
   12.2850  -17.9280    0.0000 N   0  0  0  0  0  0  0  0  0  0  0  0
   12.9990  -17.5150    0.0000 C   0  0  0  0  0  0  0  0  0  0  0  0
   13.7140  -17.9280    0.0000 C   0  0  0  0  0  0  0  0  0  0  0  0
   14.4280  -17.5150    0.0000 C   0  0  0  0  0  0  0  0  0  0  0  0
   15.1430  -17.9280    0.0000 C   0  0  0  0  0  0  0  0  0  0  0  0
   15.1430  -18.7530    0.0000 C   0  0  0  0  0  0  0  0  0  0  0  0
   14.4280  -19.1650    0.0000 C   0  0  0  0  0  0  0  0  0  0  0  0
   13.7140  -18.7530    0.0000 C   0  0  0  0  0  0  0  0  0  0  0  0
   12.9990  -16.6900    0.0000 N   0  0  0  0  0  0  0  0  0  0  0  0
   11.5700  -19.1650    0.0000 N   0  0  0  0  0  0  0  0  0  0  0  0
   11.5700  -19.9900    0.0000 C   0  0  0  0  0  0  0  0  0  0  0  0
   10.8560  -20.4030    0.0000 C   0  0  0  0  0  0  0  0  0  0  0  0
   10.1410  -19.9900    0.0000 N   0  0  0  0  0  0  0  0  0  0  0  0
   10.1410  -19.1650    0.0000 C   0  0  0  0  0  0  0  0  0  0  0  0
   10.8560  -18.7530    0.0000 C   0  0  0  0  0  0  0  0  0  0  0  0
    9.4270  -20.4030    0.0000 C   0  0  0  0  0  0  0  0  0  0  0  0
    9.4270  -21.2280    0.0000 O   0  0  0  0  0  0  0  0  0  0  0  0
    8.6260  -19.1700    0.0000 O   0  0  0  0  0  0  0  0  0  0  0  0
    8.7120  -19.9900    0.0000 C   0  0  3  0  0  0  0  0  0  0  0  0
    7.9590  -20.3260    0.0000 C   0  0  0  0  0  0  0  0  0  0  0  0
    7.4070  -19.7130    0.0000 C   0  0  0  0  0  0  0  0  0  0  0  0
    7.8190  -18.9980    0.0000 C   0  0  0  0  0  0  0  0  0  0  0  0
   15.8570  -19.1650    0.0000 O   0  0  0  0  0  0  0  0  0  0  0  0
   15.8570  -19.9900    0.0000 C   0  0  0  0  0  0  0  0  0  0  0  0
   15.8570  -17.5150    0.0000 O   0  0  0  0  0  0  0  0  0  0  0  0
   15.8570  -16.6900    0.0000 C   0  0  0  0  0  0  0  0  0  0  0  0
  1  2  1  0  0  0  0
  1 10  2  0  0  0  0
  2  3  2  0  0  0  0
  2 12  1  0  0  0  0
  3  4  1  0  0  0  0
  4  5  2  0  0  0  0
  4 11  1  0  0  0  0
  5  6  1  0  0  0  0
  5 10  1  0  0  0  0
  6  7  2  0  0  0  0
  7  8  1  0  0  0  0
  7 27  1  0  0  0  0
  8  9  2  0  0  0  0
  8 25  1  0  0  0  0
  9 10  1  0  0  0  0
 12 13  1  0  0  0  0
 12 17  1  0  0  0  0
 13 14  1  0  0  0  0
 14 15  1  0  0  0  0
 15 16  1  0  0  0  0
 15 18  1  0  0  0  0
 16 17  1  0  0  0  0
 18 19  2  0  0  0  0
 18 21  1  0  0  0  0
 20 21  1  0  0  0  0
 20 24  1  0  0  0  0
 21 22  1  0  0  0  0
 22 23  1  0  0  0  0
 23 24  1  0  0  0  0
 25 26  1  0  0  0  0
 27 28  1  0  0  0  0
M  END
>  <n>
43

>  <Activity>
0

>  <cmpd_id>
mbcd0002997

$$$$
mol_0097
  MOE2013           2D

 21 23  0  0  1  0  0  0  0  0999 V2000
    0.7040    0.2550    0.0000 C   0  0  0  0  0  0  0  0  0  0  0  0
    0.4490    1.0400    0.0000 C   0  0  0  0  0  0  0  0  0  0  0  0
   -0.3580    1.2110    0.0000 C   0  0  0  0  0  0  0  0  0  0  0  0
    0.1520   -0.3580    0.0000 C   0  0  0  0  0  0  0  0  0  0  0  0
   -0.6560   -0.1860    0.0000 C   0  0  0  0  0  0  0  0  0  0  0  0
   -0.9100    0.5980    0.0000 C   0  0  0  0  0  0  0  0  0  0  0  0
   -1.3230   -0.6710    0.0000 N   0  0  0  0  0  0  0  0  0  0  0  0
   -1.9900   -0.1860    0.0000 C   0  0  0  0  0  0  0  0  0  0  0  0
   -1.7350    0.5980    0.0000 C   0  0  0  0  0  0  0  0  0  0  0  0
   -2.2880    1.2110    0.0000 C   0  0  0  0  0  0  0  0  0  0  0  0
   -3.0940    1.0400    0.0000 C   0  0  0  0  0  0  0  0  0  0  0  0
   -3.3490    0.2550    0.0000 O   0  0  0  0  0  0  0  0  0  0  0  0
   -2.7970   -0.3580    0.0000 C   0  0  3  0  0  0  0  0  0  0  0  0
    0.4060   -1.1420    0.0000 C   0  0  0  0  0  0  0  0  0  0  0  0
    1.2130   -1.3140    0.0000 C   0  0  0  0  0  0  0  0  0  0  0  0
   -2.6540   -1.1700    0.0000 C   0  0  0  0  0  0  0  0  0  0  0  0
   -3.3910   -0.9310    0.0000 C   0  0  0  0  0  0  0  0  0  0  0  0
   -4.1840   -0.7040    0.0000 C   0  0  0  0  0  0  0  0  0  0  0  0
   -4.7770   -1.2770    0.0000 O   0  0  0  0  0  0  0  0  0  0  0  0
   -4.3830    0.0970    0.0000 O   0  0  0  0  0  0  0  0  0  0  0  0
   -3.2860   -1.7010    0.0000 C   0  0  0  0  0  0  0  0  0  0  0  0
  1  2  2  0  0  0  0
  1  4  1  0  0  0  0
  2  3  1  0  0  0  0
  3  6  2  0  0  0  0
  4  5  2  0  0  0  0
  4 14  1  0  0  0  0
  5  6  1  0  0  0  0
  5  7  1  0  0  0  0
  6  9  1  0  0  0  0
  7  8  1  0  0  0  0
  8  9  2  0  0  0  0
  8 13  1  0  0  0  0
  9 10  1  0  0  0  0
 10 11  1  0  0  0  0
 11 12  1  0  0  0  0
 12 13  1  0  0  0  0
 13 16  1  0  0  0  0
 13 17  1  0  0  0  0
 14 15  1  0  0  0  0
 16 21  1  0  0  0  0
 17 18  1  0  0  0  0
 18 19  1  0  0  0  0
 18 20  2  0  0  0  0
M  END
>  <n>
97

>  <Activity>
0

>  <cmpd_id>
mbcd0027248

$$$$
mol_0257
  MOE2013           2D

 22 25  0  0  1  0  0  0  0  0999 V2000
    2.3100    1.4100    0.0000 O   0  0  0  0  0  0  0  0  0  0  0  0
    2.4290    0.5940    0.0000 C   0  0  0  0  0  0  0  0  0  0  0  0
    3.1950    0.2890    0.0000 C   0  0  0  0  0  0  0  0  0  0  0  0
    3.3140   -0.5280    0.0000 C   0  0  0  0  0  0  0  0  0  0  0  0
    2.6670   -1.0390    0.0000 C   0  0  3  0  0  0  0  0  0  0  0  0
    2.2830   -0.3040    0.0000 O   0  0  0  0  0  0  0  0  0  0  0  0
    1.4040   -0.6060    0.0000 C   0  0  3  0  0  0  0  0  0  0  0  0
    0.7350   -0.3610    0.0000 C   0  0  1  0  0  0  0  0  0  0  0  0
   -0.0700   -0.1780    0.0000 O   0  0  0  0  0  0  0  0  0  0  0  0
    0.4910    0.4270    0.0000 C   0  0  0  0  0  0  0  0  0  0  0  0
    1.1190   -1.0910    0.0000 C   0  0  2  0  0  0  0  0  0  0  0  0
    0.8450   -1.9290    0.0000 C   0  0  3  0  0  0  0  0  0  0  0  0
    0.4400   -2.6480    0.0000 O   0  0  0  0  0  0  0  0  0  0  0  0
    1.3180   -1.3790    0.0000 C   0  0  3  0  0  0  0  0  0  0  0  0
    2.0750   -1.7080    0.0000 O   0  0  0  0  0  0  0  0  0  0  0  0
    1.9000   -0.7340    0.0000 C   0  0  2  0  0  0  0  0  0  0  0  0
    2.4670   -1.3330    0.0000 C   0  0  0  0  0  0  0  0  0  0  0  0
    2.2320   -2.1230    0.0000 O   0  0  0  0  0  0  0  0  0  0  0  0
    1.7810    0.0830    0.0000 C   0  0  3  0  0  0  0  0  0  0  0  0
    1.0150    0.3880    0.0000 O   0  0  0  0  0  0  0  0  0  0  0  0
    0.5040   -0.5410    0.0000 C   0  0  0  0  0  0  0  0  0  0  0  0
    3.8430    0.8000    0.0000 C   0  0  0  0  0  0  0  0  0  0  0  0
  1  2  2  0  0  0  0
  2  3  1  0  0  0  0
  2 19  1  0  0  0  0
  3  4  2  0  0  0  0
  3 22  1  0  0  0  0
  4  5  1  0  0  0  0
  5  6  1  0  0  0  0
  5 16  1  0  0  0  0
  6  7  1  0  0  0  0
  7 14  1  0  0  0  0
  8  7  1  1  0  0  0
  8  9  1  0  0  0  0
  8 10  1  0  0  0  0
  8 11  1  0  0  0  0
  9 10  1  0  0  0  0
 11 12  1  0  0  0  0
 11 16  1  0  0  0  0
 11 21  1  6  0  0  0
 12 13  1  0  0  0  0
 12 14  1  0  0  0  0
 14 15  1  0  0  0  0
 16 17  1  6  0  0  0
 16 19  1  0  0  0  0
 17 18  1  0  0  0  0
 19 20  1  0  0  0  0
M  END
>  <n>
257

>  <Activity>
1

>  <cmpd_id>
mbcd0029418

$$$$
mol_0252
  MOE2013           2D

 21 24  0  0  1  0  0  0  0  0999 V2000
    2.2730    1.3920    0.0000 O   0  0  0  0  0  0  0  0  0  0  0  0
    2.3920    0.5760    0.0000 C   0  0  0  0  0  0  0  0  0  0  0  0
    3.1580    0.2700    0.0000 C   0  0  0  0  0  0  0  0  0  0  0  0
    3.2770   -0.5460    0.0000 C   0  0  0  0  0  0  0  0  0  0  0  0
    2.6300   -1.0570    0.0000 C   0  0  3  0  0  0  0  0  0  0  0  0
    2.2460   -0.3220    0.0000 O   0  0  0  0  0  0  0  0  0  0  0  0
    1.3670   -0.6240    0.0000 C   0  0  3  0  0  0  0  0  0  0  0  0
    0.6980   -0.3790    0.0000 C   0  0  1  0  0  0  0  0  0  0  0  0
   -0.1060   -0.1960    0.0000 O   0  0  0  0  0  0  0  0  0  0  0  0
    0.4540    0.4090    0.0000 C   0  0  0  0  0  0  0  0  0  0  0  0
    1.0820   -1.1090    0.0000 C   0  0  2  0  0  0  0  0  0  0  0  0
    0.8080   -1.9470    0.0000 C   0  0  0  0  0  0  0  0  0  0  0  0
    1.2810   -1.3970    0.0000 C   0  0  3  0  0  0  0  0  0  0  0  0
    2.0380   -1.7260    0.0000 O   0  0  0  0  0  0  0  0  0  0  0  0
    1.8630   -0.7520    0.0000 C   0  0  2  0  0  0  0  0  0  0  0  0
    2.4310   -1.3510    0.0000 C   0  0  0  0  0  0  0  0  0  0  0  0
    2.1950   -2.1420    0.0000 O   0  0  0  0  0  0  0  0  0  0  0  0
    1.7440    0.0640    0.0000 C   0  0  3  0  0  0  0  0  0  0  0  0
    0.9780    0.3700    0.0000 O   0  0  0  0  0  0  0  0  0  0  0  0
    0.4670   -0.5600    0.0000 C   0  0  0  0  0  0  0  0  0  0  0  0
    3.8060    0.7820    0.0000 C   0  0  0  0  0  0  0  0  0  0  0  0
  1  2  2  0  0  0  0
  2  3  1  0  0  0  0
  2 18  1  0  0  0  0
  3  4  2  0  0  0  0
  3 21  1  0  0  0  0
  4  5  1  0  0  0  0
  5  6  1  0  0  0  0
  5 15  1  0  0  0  0
  6  7  1  0  0  0  0
  7 13  1  0  0  0  0
  8  7  1  1  0  0  0
  8  9  1  0  0  0  0
  8 10  1  0  0  0  0
  8 11  1  0  0  0  0
  9 10  1  0  0  0  0
 11 12  1  0  0  0  0
 11 15  1  0  0  0  0
 11 20  1  6  0  0  0
 12 13  1  0  0  0  0
 13 14  1  0  0  0  0
 15 16  1  6  0  0  0
 15 18  1  0  0  0  0
 16 17  1  0  0  0  0
 18 19  1  0  0  0  0
M  END
>  <n>
252

>  <Activity>
1

>  <cmpd_id>
mbcd0029380

$$$$
mol_0213
  MOE2013           2D

 22 24  0  0  1  0  0  0  0  0999 V2000
    0.0000   -2.4750    0.0000 O   0  0  0  0  0  0  0  0  0  0  0  0
    0.0000   -1.6500    0.0000 C   0  0  0  0  0  0  0  0  0  0  0  0
    0.7140   -1.2380    0.0000 C   0  0  0  0  0  0  0  0  0  0  0  0
    0.7140   -0.4120    0.0000 C   0  0  0  0  0  0  0  0  0  0  0  0
    0.0000    0.0000    0.0000 O   0  0  0  0  0  0  0  0  0  0  0  0
   -0.7140   -0.4120    0.0000 C   0  0  3  0  0  0  0  0  0  0  0  0
   -1.4290    0.0000    0.0000 C   0  0  0  0  0  0  0  0  0  0  0  0
   -2.1430   -0.4120    0.0000 C   0  0  0  0  0  0  0  0  0  0  0  0
   -2.8580    0.0000    0.0000 C   0  0  0  0  0  0  0  0  0  0  0  0
   -2.8580    0.8250    0.0000 C   0  0  0  0  0  0  0  0  0  0  0  0
   -3.5720    1.2380    0.0000 O   0  0  0  0  0  0  0  0  0  0  0  0
   -2.1430    1.2380    0.0000 C   0  0  0  0  0  0  0  0  0  0  0  0
   -2.1430    2.0620    0.0000 O   0  0  0  0  0  0  0  0  0  0  0  0
[truncated: 381,424 more chars]
