# Supplementary material for: Vienna LiverTox Workspace—A Set of Machine Learning Models for Prediction of Interactions Profiles of Small Molecules With Transporters Relevant for Regulatory Agencies
Source: Front Chem. 2020 Jan 10;7:899. doi: 10.3389/fchem.2019.00899 (PMC6966498; doi:10.3389/fchem.2019.00899)
Supplement: Supplementary file 2 [file Data_Sheet_2.ZIP › BSEPTRANSP_training.sdf]

284437
  MOE2011           2D

 38 41  0  0  1  0  0  0  0  0999 V2000
    4.9240   -1.8640    0.0000 O   0  0  0  0  0  0  0  0  0  0  0  0
    4.6560   -1.0840    0.0000 C   0  0  0  0  0  0  0  0  0  0  0  0
    3.8380   -0.8350    0.0000 C   0  0  3  0  0  0  0  0  0  0  0  0
    5.1460   -0.3840    0.0000 C   0  0  0  0  0  0  0  0  0  0  0  0
    3.8250    0.0250    0.0000 C   0  0  3  0  0  0  0  0  0  0  0  0
    3.0970   -1.2700    0.0000 C   0  0  0  0  0  0  0  0  0  0  0  0
    4.6340    0.2990    0.0000 C   0  0  3  0  0  0  0  0  0  0  0  0
    3.1100    0.4370    0.0000 C   0  0  3  0  0  0  0  0  0  0  0  0
    3.7320    0.5220    0.0000 C   0  0  0  0  0  0  0  0  0  0  0  0
    2.3530   -0.8410    0.0000 O   0  0  0  0  0  0  0  0  0  0  0  0
    4.5390    1.2620    0.0000 C   0  0  3  0  0  0  0  0  0  0  0  0
    3.1100    1.2620    0.0000 C   0  0  0  0  0  0  0  0  0  0  0  0
    2.3600    0.0190    0.0000 C   0  0  0  0  0  0  0  0  0  0  0  0
    4.0620    1.0940    0.0000 C   0  0  0  0  0  0  0  0  0  0  0  0
    3.8250    1.6750    0.0000 C   0  0  0  0  0  0  0  0  0  0  0  0
    1.6500    0.4400    0.0000 O   0  0  0  0  0  0  0  0  0  0  0  0
    4.3570    1.8640    0.0000 C   0  0  0  0  0  0  0  0  0  0  0  0
    3.4200    1.6130    0.0000 C   0  0  0  0  0  0  0  0  0  0  0  0
    3.9350   -1.6540    0.0000 H   0  0  0  0  0  0  0  0  0  0  0  0
    5.8720   -0.7780    0.0000 H   0  0  0  0  0  0  0  0  0  0  0  0
    5.8590    0.0320    0.0000 H   0  0  0  0  0  0  0  0  0  0  0  0
    3.4880   -1.9970    0.0000 H   0  0  0  0  0  0  0  0  0  0  0  0
    2.7120   -2.0000    0.0000 H   0  0  0  0  0  0  0  0  0  0  0  0
    5.4030    0.5980    0.0000 H   0  0  0  0  0  0  0  0  0  0  0  0
    2.3990    0.8550    0.0000 H   0  0  0  0  0  0  0  0  0  0  0  0
    3.0230   -0.1890    0.0000 H   0  0  0  0  0  0  0  0  0  0  0  0
    2.8730    0.8860    0.0000 H   0  0  0  0  0  0  0  0  0  0  0  0
    5.3610    1.1860    0.0000 H   0  0  0  0  0  0  0  0  0  0  0  0
    2.2860    1.2910    0.0000 H   0  0  0  0  0  0  0  0  0  0  0  0
    2.6730    1.9620    0.0000 H   0  0  0  0  0  0  0  0  0  0  0  0
    4.2550    2.5660    0.0000 H   0  0  0  0  0  0  0  0  0  0  0  0
    3.6330    2.6310    0.0000 H   0  0  0  0  0  0  0  0  0  0  0  0
    5.3070    2.0510    0.0000 H   0  0  0  0  0  0  0  0  0  0  0  0
    4.9320    2.6230    0.0000 H   0  0  0  0  0  0  0  0  0  0  0  0
    3.5040    2.2240    0.0000 H   0  0  0  0  0  0  0  0  0  0  0  0
    4.0060    2.2490    0.0000 H   0  0  0  0  0  0  0  0  0  0  0  0
    2.8040    2.4970    0.0000 H   0  0  0  0  0  0  0  0  0  0  0  0
    3.4180    0.8460    0.0000 H   0  0  0  0  0  0  0  0  0  0  0  0
  1  2  2  0  0  0  0
  2  3  1  0  0  0  0
  2  4  1  0  0  0  0
  3  5  1  0  0  0  0
  3  6  1  0  0  0  0
  3 19  1  0  0  0  0
  4  7  1  0  0  0  0
  4 20  1  0  0  0  0
  4 21  1  0  0  0  0
  5  7  1  0  0  0  0
  5  8  1  0  0  0  0
  5  9  1  0  0  0  0
  6 10  1  0  0  0  0
  6 22  1  0  0  0  0
  6 23  1  0  0  0  0
  7 11  1  0  0  0  0
  7 24  1  0  0  0  0
  8 12  1  0  0  0  0
  8 13  1  0  0  0  0
  8 25  1  0  0  0  0
  9 14  1  0  0  0  0
  9 26  1  0  0  0  0
  9 27  1  0  0  0  0
 10 13  1  0  0  0  0
 11 14  1  0  0  0  0
 11 15  1  0  0  0  0
 11 28  1  0  0  0  0
 12 15  1  0  0  0  0
 12 29  1  0  0  0  0
 12 30  1  0  0  0  0
 13 16  2  0  0  0  0
 14 17  1  0  0  0  0
 14 18  1  0  0  0  0
 15 31  1  0  0  0  0
 15 32  1  0  0  0  0
 17 33  1  0  0  0  0
 17 34  1  0  0  0  0
 17 35  1  0  0  0  0
 18 36  1  0  0  0  0
 18 37  1  0  0  0  0
 18 38  1  0  0  0  0
M  END
> <Molecule name>
284437

> <Activity>
1

$$$$
150834
  MOE2011           2D

 40 43  0  0  0  0  0  0  0  0999 V2000
    6.5670   -0.2940    0.0000 C   0  0  0  0  0  0  0  0  0  0  0  0
    5.8530    0.1190    0.0000 C   0  0  0  0  0  0  0  0  0  0  0  0
    5.1380   -0.2940    0.0000 C   0  0  0  0  0  0  0  0  0  0  0  0
    4.4240    0.1190    0.0000 C   0  0  0  0  0  0  0  0  0  0  0  0
    3.8160   -0.4320    0.0000 N   0  0  0  0  0  0  0  0  0  0  0  0
    3.0080   -0.2620    0.0000 C   0  0  0  0  0  0  0  0  0  0  0  0
    2.4570   -0.8750    0.0000 C   0  0  0  0  0  0  0  0  0  0  0  0
    1.6500   -0.7050    0.0000 C   0  0  0  0  0  0  0  0  0  0  0  0
    4.1500   -1.1810    0.0000 C   0  0  0  0  0  0  0  0  0  0  0  0
    4.9660   -1.0960    0.0000 C   0  0  0  0  0  0  0  0  0  0  0  0
    5.4770   -1.7800    0.0000 C   0  0  0  0  0  0  0  0  0  0  0  0
    5.1360   -2.5620    0.0000 C   0  0  0  0  0  0  0  0  0  0  0  0
    4.2860   -2.6510    0.0000 C   0  0  0  0  0  0  0  0  0  0  0  0
    3.7900   -1.9550    0.0000 C   0  0  0  0  0  0  0  0  0  0  0  0
    3.7090    1.3560    0.0000 C   0  0  0  0  0  0  0  0  0  0  0  0
    4.4240    0.9440    0.0000 C   0  0  0  0  0  0  0  0  0  0  0  0
    5.1380    1.3560    0.0000 C   0  0  0  0  0  0  0  0  0  0  0  0
    5.8530    0.9440    0.0000 C   0  0  0  0  0  0  0  0  0  0  0  0
    5.1250    2.2150    0.0000 C   0  0  0  0  0  0  0  0  0  0  0  0
    5.8660    2.6510    0.0000 C   0  0  0  0  0  0  0  0  0  0  0  0
    6.6100    2.2210    0.0000 N   0  0  0  0  0  0  0  0  0  0  0  0
    6.6030    1.3620    0.0000 C   0  0  0  0  0  0  0  0  0  0  0  0
    6.3110   -0.7370    0.0000 H   0  0  0  0  0  0  0  0  0  0  0  0
    7.0100   -0.5500    0.0000 H   0  0  0  0  0  0  0  0  0  0  0  0
    6.8230    0.1490    0.0000 H   0  0  0  0  0  0  0  0  0  0  0  0
    3.1990    0.2130    0.0000 H   0  0  0  0  0  0  0  0  0  0  0  0
    2.5740    0.0080    0.0000 H   0  0  0  0  0  0  0  0  0  0  0  0
    2.6160   -1.3620    0.0000 H   0  0  0  0  0  0  0  0  0  0  0  0
    1.4910   -0.2200    0.0000 H   0  0  0  0  0  0  0  0  0  0  0  0
    1.3080   -1.0860    0.0000 H   0  0  0  0  0  0  0  0  0  0  0  0
    5.9860   -1.7200    0.0000 H   0  0  0  0  0  0  0  0  0  0  0  0
    5.4380   -2.9750    0.0000 H   0  0  0  0  0  0  0  0  0  0  0  0
    4.0760   -3.1170    0.0000 H   0  0  0  0  0  0  0  0  0  0  0  0
    3.2800   -2.0020    0.0000 H   0  0  0  0  0  0  0  0  0  0  0  0
    3.9650    1.7990    0.0000 H   0  0  0  0  0  0  0  0  0  0  0  0
    3.2660    1.6120    0.0000 H   0  0  0  0  0  0  0  0  0  0  0  0
    3.4540    0.9130    0.0000 H   0  0  0  0  0  0  0  0  0  0  0  0
    4.6790    2.4660    0.0000 H   0  0  0  0  0  0  0  0  0  0  0  0
    5.8640    3.1620    0.0000 H   0  0  0  0  0  0  0  0  0  0  0  0
    7.0430    1.1010    0.0000 H   0  0  0  0  0  0  0  0  0  0  0  0
  1  2  1  0  0  0  0
  1 23  1  0  0  0  0
  1 24  1  0  0  0  0
  1 25  1  0  0  0  0
  2  3  2  0  0  0  0
  2 18  1  0  0  0  0
  3  4  1  0  0  0  0
  3 10  1  0  0  0  0
  4  5  1  0  0  0  0
  4 16  2  0  0  0  0
  5  6  1  0  0  0  0
  5  9  1  0  0  0  0
  6  7  1  0  0  0  0
  6 26  1  0  0  0  0
  6 27  1  0  0  0  0
  7  8  2  0  0  0  0
  7 28  1  0  0  0  0
  8 29  1  0  0  0  0
  8 30  1  0  0  0  0
  9 10  1  0  0  0  0
  9 14  2  0  0  0  0
 10 11  2  0  0  0  0
 11 12  1  0  0  0  0
 11 31  1  0  0  0  0
 12 13  2  0  0  0  0
 12 32  1  0  0  0  0
 13 14  1  0  0  0  0
 13 33  1  0  0  0  0
 14 34  1  0  0  0  0
 15 16  1  0  0  0  0
 15 35  1  0  0  0  0
 15 36  1  0  0  0  0
 15 37  1  0  0  0  0
 16 17  1  0  0  0  0
 17 18  1  0  0  0  0
 17 19  2  0  0  0  0
 18 22  2  0  0  0  0
 19 20  1  0  0  0  0
 19 38  1  0  0  0  0
 20 21  2  0  0  0  0
 20 39  1  0  0  0  0
 21 22  1  0  0  0  0
 22 40  1  0  0  0  0
M  END
> <Molecule name>
150834

> <Activity>
1

$$$$
15309
  MOE2011           2D

 18 18  0  0  0  0  0  0  0  0999 V2000
    3.0790    0.8250    0.0000 C   0  0  0  0  0  0  0  0  0  0  0  0
    2.3640    0.4120    0.0000 C   0  0  0  0  0  0  0  0  0  0  0  0
    1.6500    0.8250    0.0000 C   0  0  0  0  0  0  0  0  0  0  0  0
    3.0790    1.6500    0.0000 O   0  0  0  0  0  0  0  0  0  0  0  0
    4.5080   -0.8250    0.0000 C   0  0  0  0  0  0  0  0  0  0  0  0
    3.7930   -0.4120    0.0000 C   0  0  0  0  0  0  0  0  0  0  0  0
    3.7930    0.4120    0.0000 C   0  0  0  0  0  0  0  0  0  0  0  0
    3.0790   -0.8250    0.0000 C   0  0  0  0  0  0  0  0  0  0  0  0
    2.3640   -0.4120    0.0000 C   0  0  0  0  0  0  0  0  0  0  0  0
    3.0790   -1.6500    0.0000 O   0  0  0  0  0  0  0  0  0  0  0  0
    1.9060    1.2680    0.0000 H   0  0  0  0  0  0  0  0  0  0  0  0
    1.2070    1.0810    0.0000 H   0  0  0  0  0  0  0  0  0  0  0  0
    1.3940    0.3820    0.0000 H   0  0  0  0  0  0  0  0  0  0  0  0
    4.2520   -1.2680    0.0000 H   0  0  0  0  0  0  0  0  0  0  0  0
    4.9510   -1.0810    0.0000 H   0  0  0  0  0  0  0  0  0  0  0  0
    4.7640   -0.3820    0.0000 H   0  0  0  0  0  0  0  0  0  0  0  0
    4.2360    0.6680    0.0000 H   0  0  0  0  0  0  0  0  0  0  0  0
    1.9220   -0.6680    0.0000 H   0  0  0  0  0  0  0  0  0  0  0  0
  1  2  1  0  0  0  0
  1  4  2  0  0  0  0
  1  7  1  0  0  0  0
  2  3  1  0  0  0  0
  2  9  2  0  0  0  0
  3 11  1  0  0  0  0
  3 12  1  0  0  0  0
  3 13  1  0  0  0  0
  5  6  1  0  0  0  0
  5 14  1  0  0  0  0
  5 15  1  0  0  0  0
  5 16  1  0  0  0  0
  6  7  2  0  0  0  0
  6  8  1  0  0  0  0
  7 17  1  0  0  0  0
  8  9  1  0  0  0  0
  8 10  2  0  0  0  0
  9 18  1  0  0  0  0
M  END
> <Molecule name>
15309

> <Activity>
1

$$$$
117180
  MOE2011           2D

 66 71  0  0  1  0  0  0  0  0999 V2000
    6.9980   -0.9170    0.0000 C   0  0  0  0  0  0  0  0  0  0  0  0
    7.7130   -0.5040    0.0000 C   0  0  3  0  0  0  0  0  0  0  0  0
    6.9980   -0.0920    0.0000 C   0  0  3  0  0  0  0  0  0  0  0  0
    6.9980    0.7330    0.0000 C   0  0  3  0  0  0  0  0  0  0  0  0
    7.1410    1.5460    0.0000 O   0  0  0  0  0  0  0  0  0  0  0  0
    6.6780    1.8860    0.0000 O   0  0  0  0  0  0  0  0  0  0  0  0
    6.2610    1.1750    0.0000 C   0  0  3  0  0  0  0  0  0  0  0  0
    4.7960    0.3440    0.0000 C   0  0  0  0  0  0  0  0  0  0  0  0
    5.5140    0.7510    0.0000 C   0  0  3  0  0  0  0  0  0  0  0  0
    4.8840    1.3290    0.0000 C   0  0  3  0  0  0  0  0  0  0  0  0
    4.0760    1.1650    0.0000 C   0  0  0  0  0  0  0  0  0  0  0  0
    3.8130    0.3830    0.0000 C   0  0  0  0  0  0  0  0  0  0  0  0
    3.0050    0.2190    0.0000 C   0  0  0  0  0  0  0  0  0  0  0  0
    2.4580    0.8370    0.0000 C   0  0  0  0  0  0  0  0  0  0  0  0
    1.6500    0.6730    0.0000 O   0  0  0  0  0  0  0  0  0  0  0  0
    3.5290    1.7840    0.0000 C   0  0  0  0  0  0  0  0  0  0  0  0
    2.7210    1.6200    0.0000 O   0  0  0  0  0  0  0  0  0  0  0  0
    5.2390    2.1060    0.0000 C   0  0  0  0  0  0  0  0  0  0  0  0
    6.0870    2.0110    0.0000 C   0  0  0  0  0  0  0  0  0  0  0  0
    5.5140   -0.1090    0.0000 C   0  0  0  0  0  0  0  0  0  0  0  0
    6.2610   -0.5320    0.0000 C   0  0  0  0  0  0  0  0  0  0  0  0
    8.4270   -0.0920    0.0000 C   0  0  0  0  0  0  0  0  0  0  0  0
    8.4270    0.7330    0.0000 C   0  0  3  0  0  0  0  0  0  0  0  0
    7.7130    1.1460    0.0000 C   0  0  0  0  0  0  0  0  0  0  0  0
    9.1780   -0.5100    0.0000 C   0  0  0  0  0  0  0  0  0  0  0  0
    9.1850   -1.3690    0.0000 C   0  0  3  0  0  0  0  0  0  0  0  0
    8.4410   -1.7980    0.0000 C   0  0  3  0  0  0  0  0  0  0  0  0
    7.7000   -1.3630    0.0000 C   0  0  3  0  0  0  0  0  0  0  0  0
    7.6920   -2.2220    0.0000 O   0  0  0  0  0  0  0  0  0  0  0  0
    9.9010   -1.7790    0.0000 O   0  0  0  0  0  0  0  0  0  0  0  0
    9.1420    1.1460    0.0000 O   0  0  0  0  0  0  0  0  0  0  0  0
    9.8560    0.7330    0.0000 C   0  0  0  0  0  0  0  0  0  0  0  0
   10.5710    1.1460    0.0000 C   0  0  0  0  0  0  0  0  0  0  0  0
    9.8560   -0.0920    0.0000 O   0  0  0  0  0  0  0  0  0  0  0  0
    6.7430   -0.4740    0.0000 H   0  0  0  0  0  0  0  0  0  0  0  0
    6.5550   -1.1720    0.0000 H   0  0  0  0  0  0  0  0  0  0  0  0
    7.2540   -1.3600    0.0000 H   0  0  0  0  0  0  0  0  0  0  0  0
    6.5530    0.1610    0.0000 H   0  0  0  0  0  0  0  0  0  0  0  0
    7.6220    1.7210    0.0000 H   0  0  0  0  0  0  0  0  0  0  0  0
    6.4270    2.3310    0.0000 H   0  0  0  0  0  0  0  0  0  0  0  0
    4.5430    0.7890    0.0000 H   0  0  0  0  0  0  0  0  0  0  0  0
    4.3500    0.0920    0.0000 H   0  0  0  0  0  0  0  0  0  0  0  0
    5.0480   -0.1020    0.0000 H   0  0  0  0  0  0  0  0  0  0  0  0
    4.5660    1.7290    0.0000 H   0  0  0  0  0  0  0  0  0  0  0  0
    4.1520   -0.0010    0.0000 H   0  0  0  0  0  0  0  0  0  0  0  0
    2.8420   -0.2660    0.0000 H   0  0  0  0  0  0  0  0  0  0  0  0
    3.6920    2.2680    0.0000 H   0  0  0  0  0  0  0  0  0  0  0  0
    5.3480    2.6060    0.0000 H   0  0  0  0  0  0  0  0  0  0  0  0
    4.7530    2.2680    0.0000 H   0  0  0  0  0  0  0  0  0  0  0  0
    6.5970    2.0620    0.0000 H   0  0  0  0  0  0  0  0  0  0  0  0
    6.0900    2.5230    0.0000 H   0  0  0  0  0  0  0  0  0  0  0  0
    5.0090   -0.0210    0.0000 H   0  0  0  0  0  0  0  0  0  0  0  0
    5.3410   -0.5900    0.0000 H   0  0  0  0  0  0  0  0  0  0  0  0
    5.9360   -0.9270    0.0000 H   0  0  0  0  0  0  0  0  0  0  0  0
    6.5940   -0.9200    0.0000 H   0  0  0  0  0  0  0  0  0  0  0  0
    8.8700    0.4780    0.0000 H   0  0  0  0  0  0  0  0  0  0  0  0
    8.0410    1.5380    0.0000 H   0  0  0  0  0  0  0  0  0  0  0  0
    7.3840    1.5380    0.0000 H   0  0  0  0  0  0  0  0  0  0  0  0
    9.6180   -0.2480    0.0000 H   0  0  0  0  0  0  0  0  0  0  0  0
    9.6260   -1.1100    0.0000 H   0  0  0  0  0  0  0  0  0  0  0  0
    8.6950   -2.2420    0.0000 H   0  0  0  0  0  0  0  0  0  0  0  0
    7.1880   -1.3570    0.0000 H   0  0  0  0  0  0  0  0  0  0  0  0
    9.9020   -2.2900    0.0000 H   0  0  0  0  0  0  0  0  0  0  0  0
   10.8260    0.7030    0.0000 H   0  0  0  0  0  0  0  0  0  0  0  0
   11.0140    1.4020    0.0000 H   0  0  0  0  0  0  0  0  0  0  0  0
   10.3150    1.5890    0.0000 H   0  0  0  0  0  0  0  0  0  0  0  0
  1  2  1  0  0  0  0
  1 35  1  0  0  0  0
  1 36  1  0  0  0  0
  1 37  1  0  0  0  0
  2  3  1  0  0  0  0
  2 22  1  0  0  0  0
  2 28  1  0  0  0  0
  3  4  1  0  0  0  0
  3 21  1  0  0  0  0
  3 38  1  0  0  0  0
  4  5  1  0  0  0  0
  4  7  1  0  0  0  0
  4 24  1  0  0  0  0
  5 39  1  0  0  0  0
  6  7  1  0  0  0  0
  6 40  1  0  0  0  0
  7  9  1  0  0  0  0
  7 19  1  0  0  0  0
  8  9  1  0  0  0  0
  8 41  1  0  0  0  0
  8 42  1  0  0  0  0
  8 43  1  0  0  0  0
  9 10  1  0  0  0  0
  9 20  1  0  0  0  0
 10 11  1  0  0  0  0
 10 18  1  0  0  0  0
 10 44  1  0  0  0  0
 11 12  1  0  0  0  0
 11 16  2  0  0  0  0
 12 13  2  0  0  0  0
 12 45  1  0  0  0  0
 13 14  1  0  0  0  0
 13 46  1  0  0  0  0
 14 15  2  0  0  0  0
 14 17  1  0  0  0  0
 16 17  1  0  0  0  0
 16 47  1  0  0  0  0
 18 19  1  0  0  0  0
 18 48  1  0  0  0  0
 18 49  1  0  0  0  0
 19 50  1  0  0  0  0
 19 51  1  0  0  0  0
 20 21  1  0  0  0  0
 20 52  1  0  0  0  0
 20 53  1  0  0  0  0
 21 54  1  0  0  0  0
 21 55  1  0  0  0  0
 22 23  1  0  0  0  0
 22 25  2  0  0  0  0
 23 24  1  0  0  0  0
 23 31  1  0  0  0  0
 23 56  1  0  0  0  0
 24 57  1  0  0  0  0
 24 58  1  0  0  0  0
 25 26  1  0  0  0  0
 25 59  1  0  0  0  0
 26 27  1  0  0  0  0
 26 30  1  0  0  0  0
 26 60  1  0  0  0  0
 27 28  1  0  0  0  0
 27 29  1  0  0  0  0
 27 61  1  0  0  0  0
 28 29  1  0  0  0  0
 28 62  1  0  0  0  0
 30 63  1  0  0  0  0
 31 32  1  0  0  0  0
 32 33  1  0  0  0  0
 32 34  2  0  0  0  0
 33 64  1  0  0  0  0
 33 65  1  0  0  0  0
 33 66  1  0  0  0  0
M  END
> <Molecule name>
117180

> <Activity>
1

$$$$
326233
  MOE2011           2D

 19 20  0  0  1  0  0  0  0  0999 V2000
    4.5080    1.8560    0.0000 O   0  0  0  0  0  0  0  0  0  0  0  0
    4.5080    1.0310    0.0000 C   0  0  0  0  0  0  0  0  0  0  0  0
    5.2220    0.6190    0.0000 C   0  0  3  0  0  0  0  0  0  0  0  0
    5.2220   -0.2060    0.0000 C   0  0  3  0  0  0  0  0  0  0  0  0
    4.5080   -0.6190    0.0000 C   0  0  3  0  0  0  0  0  0  0  0  0
    3.7930   -0.2060    0.0000 C   0  0  0  0  0  0  0  0  0  0  0  0
    3.7930    0.6190    0.0000 C   0  0  0  0  0  0  0  0  0  0  0  0
    2.3640    0.6190    0.0000 O   0  0  0  0  0  0  0  0  0  0  0  0
    3.0790    1.0310    0.0000 C   0  0  0  0  0  0  0  0  0  0  0  0
    4.5080   -1.4440    0.0000 O   0  0  0  0  0  0  0  0  0  0  0  0
    5.9380    0.2060    0.0000 O   0  0  0  0  0  0  0  0  0  0  0  0
    5.6350    1.3330    0.0000 H   0  0  0  0  0  0  0  0  0  0  0  0
    5.6350   -0.9210    0.0000 H   0  0  0  0  0  0  0  0  0  0  0  0
    3.8240   -1.0800    0.0000 H   0  0  0  0  0  0  0  0  0  0  0  0
    3.0790   -0.6190    0.0000 H   0  0  0  0  0  0  0  0  0  0  0  0
    1.6500    1.0310    0.0000 H   0  0  0  0  0  0  0  0  0  0  0  0
    3.4660    1.7600    0.0000 H   0  0  0  0  0  0  0  0  0  0  0  0
    2.6920    1.7600    0.0000 H   0  0  0  0  0  0  0  0  0  0  0  0
    3.7930   -1.8560    0.0000 H   0  0  0  0  0  0  0  0  0  0  0  0
  1  2  2  0  0  0  0
  2  3  1  0  0  0  0
  2  7  1  0  0  0  0
  3  4  1  0  0  0  0
  3 11  1  0  0  0  0
  3 12  1  0  0  0  0
  4  5  1  0  0  0  0
  4 11  1  0  0  0  0
  4 13  1  0  0  0  0
  5  6  1  0  0  0  0
  5 10  1  0  0  0  0
  5 14  1  0  0  0  0
  6  7  2  0  0  0  0
  6 15  1  0  0  0  0
  7  9  1  0  0  0  0
  8  9  1  0  0  0  0
  8 16  1  0  0  0  0
  9 17  1  0  0  0  0
  9 18  1  0  0  0  0
 10 19  1  0  0  0  0
M  END
> <Molecule name>
326233

> <Activity>
1

$$$$
24500
  MOE2011           2D

 20 20  0  0  0  0  0  0  0  0999 V2000
    5.9370    0.4120    0.0000 C   0  0  0  0  0  0  0  0  0  0  0  0
    5.2220    0.8250    0.0000 O   0  0  0  0  0  0  0  0  0  0  0  0
    4.5080    0.4120    0.0000 C   0  0  0  0  0  0  0  0  0  0  0  0
    3.7930    0.8250    0.0000 C   0  0  0  0  0  0  0  0  0  0  0  0
    3.7930    1.6500    0.0000 O   0  0  0  0  0  0  0  0  0  0  0  0
    1.6500    0.4120    0.0000 C   0  0  0  0  0  0  0  0  0  0  0  0
    2.3640    0.8250    0.0000 O   0  0  0  0  0  0  0  0  0  0  0  0
    3.0790    0.4120    0.0000 C   0  0  0  0  0  0  0  0  0  0  0  0
    3.0790   -0.4120    0.0000 C   0  0  0  0  0  0  0  0  0  0  0  0
    3.7930   -0.8250    0.0000 C   0  0  0  0  0  0  0  0  0  0  0  0
    3.7930   -1.6500    0.0000 O   0  0  0  0  0  0  0  0  0  0  0  0
    4.5080   -0.4120    0.0000 C   0  0  0  0  0  0  0  0  0  0  0  0
    5.6810   -0.0300    0.0000 H   0  0  0  0  0  0  0  0  0  0  0  0
    6.3800    0.1570    0.0000 H   0  0  0  0  0  0  0  0  0  0  0  0
    6.1930    0.8560    0.0000 H   0  0  0  0  0  0  0  0  0  0  0  0
    1.3940    0.8560    0.0000 H   0  0  0  0  0  0  0  0  0  0  0  0
    1.2070    0.1570    0.0000 H   0  0  0  0  0  0  0  0  0  0  0  0
    1.9060   -0.0300    0.0000 H   0  0  0  0  0  0  0  0  0  0  0  0
    2.6360   -0.6680    0.0000 H   0  0  0  0  0  0  0  0  0  0  0  0
    4.9510   -0.6680    0.0000 H   0  0  0  0  0  0  0  0  0  0  0  0
  1  2  1  0  0  0  0
  1 13  1  0  0  0  0
  1 14  1  0  0  0  0
  1 15  1  0  0  0  0
  2  3  1  0  0  0  0
  3  4  1  0  0  0  0
  3 12  2  0  0  0  0
  4  5  2  0  0  0  0
  4  8  1  0  0  0  0
  6  7  1  0  0  0  0
  6 16  1  0  0  0  0
  6 17  1  0  0  0  0
  6 18  1  0  0  0  0
  7  8  1  0  0  0  0
  8  9  2  0  0  0  0
  9 10  1  0  0  0  0
  9 19  1  0  0  0  0
 10 11  2  0  0  0  0
 10 12  1  0  0  0  0
 12 20  1  0  0  0  0
M  END
> <Molecule name>
24500

> <Activity>
1

$$$$
335142
  MOE2011           2D

 37 40  0  0  0  0  0  0  0  0999 V2000
    5.2090   -0.2940    0.0000 C   0  0  0  0  0  0  0  0  0  0  0  0
    4.4950    0.1190    0.0000 C   0  0  0  0  0  0  0  0  0  0  0  0
    3.7800   -0.2940    0.0000 C   0  0  0  0  0  0  0  0  0  0  0  0
    3.0660    0.1190    0.0000 C   0  0  0  0  0  0  0  0  0  0  0  0
    3.0660    0.9440    0.0000 C   0  0  0  0  0  0  0  0  0  0  0  0
    2.3510    1.3560    0.0000 C   0  0  0  0  0  0  0  0  0  0  0  0
    3.7800    1.3560    0.0000 C   0  0  0  0  0  0  0  0  0  0  0  0
    4.4950    0.9440    0.0000 C   0  0  0  0  0  0  0  0  0  0  0  0
    6.6740    1.3460    0.0000 N   0  0  0  0  0  0  0  0  0  0  0  0
    5.9550    0.9410    0.0000 C   0  0  0  0  0  0  0  0  0  0  0  0
    5.2460    1.3620    0.0000 C   0  0  0  0  0  0  0  0  0  0  0  0
    5.9450    0.1160    0.0000 O   0  0  0  0  0  0  0  0  0  0  0  0
    3.7670    2.2150    0.0000 C   0  0  0  0  0  0  0  0  0  0  0  0
    4.5080    2.6510    0.0000 C   0  0  0  0  0  0  0  0  0  0  0  0
    5.2520    2.2210    0.0000 N   0  0  0  0  0  0  0  0  0  0  0  0
    2.4570   -0.4320    0.0000 N   0  0  0  0  0  0  0  0  0  0  0  0
    2.7920   -1.1810    0.0000 C   0  0  0  0  0  0  0  0  0  0  0  0
    3.6070   -1.0960    0.0000 C   0  0  0  0  0  0  0  0  0  0  0  0
    4.1190   -1.7800    0.0000 C   0  0  0  0  0  0  0  0  0  0  0  0
    3.7770   -2.5620    0.0000 C   0  0  0  0  0  0  0  0  0  0  0  0
    2.9270   -2.6510    0.0000 C   0  0  0  0  0  0  0  0  0  0  0  0
    2.4310   -1.9550    0.0000 C   0  0  0  0  0  0  0  0  0  0  0  0
    4.9530   -0.7370    0.0000 H   0  0  0  0  0  0  0  0  0  0  0  0
    5.6510   -0.5500    0.0000 H   0  0  0  0  0  0  0  0  0  0  0  0
    5.4650    0.1490    0.0000 H   0  0  0  0  0  0  0  0  0  0  0  0
    2.6070    1.7990    0.0000 H   0  0  0  0  0  0  0  0  0  0  0  0
    1.9080    1.6120    0.0000 H   0  0  0  0  0  0  0  0  0  0  0  0
    2.0960    0.9130    0.0000 H   0  0  0  0  0  0  0  0  0  0  0  0
    7.1140    1.0840    0.0000 H   0  0  0  0  0  0  0  0  0  0  0  0
    6.6800    1.8560    0.0000 H   0  0  0  0  0  0  0  0  0  0  0  0
    3.3210    2.4660    0.0000 H   0  0  0  0  0  0  0  0  0  0  0  0
    4.5050    3.1620    0.0000 H   0  0  0  0  0  0  0  0  0  0  0  0
    1.9570   -0.3270    0.0000 H   0  0  0  0  0  0  0  0  0  0  0  0
    4.6280   -1.7200    0.0000 H   0  0  0  0  0  0  0  0  0  0  0  0
    4.0790   -2.9750    0.0000 H   0  0  0  0  0  0  0  0  0  0  0  0
    2.7180   -3.1170    0.0000 H   0  0  0  0  0  0  0  0  0  0  0  0
    1.9220   -2.0020    0.0000 H   0  0  0  0  0  0  0  0  0  0  0  0
  1  2  1  0  0  0  0
  1 23  1  0  0  0  0
  1 24  1  0  0  0  0
  1 25  1  0  0  0  0
  2  3  1  0  0  0  0
  2  8  2  0  0  0  0
  3  4  2  0  0  0  0
  3 18  1  0  0  0  0
  4  5  1  0  0  0  0
  4 16  1  0  0  0  0
  5  6  1  0  0  0  0
  5  7  2  0  0  0  0
  6 26  1  0  0  0  0
  6 27  1  0  0  0  0
  6 28  1  0  0  0  0
  7  8  1  0  0  0  0
  7 13  1  0  0  0  0
  8 11  1  0  0  0  0
  9 10  1  0  0  0  0
  9 29  1  0  0  0  0
  9 30  1  0  0  0  0
 10 11  1  0  0  0  0
 10 12  2  0  0  0  0
 11 15  2  0  0  0  0
 13 14  2  0  0  0  0
 13 31  1  0  0  0  0
 14 15  1  0  0  0  0
 14 32  1  0  0  0  0
 16 17  1  0  0  0  0
 16 33  1  0  0  0  0
 17 18  1  0  0  0  0
 17 22  2  0  0  0  0
 18 19  2  0  0  0  0
 19 20  1  0  0  0  0
 19 34  1  0  0  0  0
 20 21  2  0  0  0  0
 20 35  1  0  0  0  0
 21 22  1  0  0  0  0
 21 36  1  0  0  0  0
 22 37  1  0  0  0  0
M  END
> <Molecule name>
335142

> <Activity>
1

$$$$
157035
  MOE2011           2D

 38 40  0  0  1  0  0  0  0  0999 V2000
    5.7890    0.6580    0.0000 C   0  0  0  0  0  0  0  0  0  0  0  0
    5.1760    1.2100    0.0000 C   0  0  3  0  0  0  0  0  0  0  0  0
    4.5630    1.7620    0.0000 C   0  0  3  0  0  0  0  0  0  0  0  0
    3.7780    1.5080    0.0000 C   0  0  3  0  0  0  0  0  0  0  0  0
    3.6070    0.7010    0.0000 C   0  0  3  0  0  0  0  0  0  0  0  0
    2.7910    0.6170    0.0000 C   0  0  0  0  0  0  0  0  0  0  0  0
    2.3760   -0.0970    0.0000 C   0  0  0  0  0  0  0  0  0  0  0  0
    3.0660    1.9160    0.0000 O   0  0  0  0  0  0  0  0  0  0  0  0
    2.4570    1.3660    0.0000 C   0  0  0  0  0  0  0  0  0  0  0  0
    1.6500    1.5380    0.0000 O   0  0  0  0  0  0  0  0  0  0  0  0
    4.2200    0.1480    0.0000 C   0  0  0  0  0  0  0  0  0  0  0  0
    4.0480   -0.6580    0.0000 C   0  0  0  0  0  0  0  0  0  0  0  0
    4.6610   -1.2100    0.0000 C   0  0  0  0  0  0  0  0  0  0  0  0
    5.4460   -0.9560    0.0000 C   0  0  0  0  0  0  0  0  0  0  0  0
    5.6180   -0.1480    0.0000 C   0  0  0  0  0  0  0  0  0  0  0  0
    5.0050    0.4040    0.0000 C   0  0  0  0  0  0  0  0  0  0  0  0
    4.4900   -2.0180    0.0000 C   0  0  0  0  0  0  0  0  0  0  0  0
    5.3480    2.0180    0.0000 O   0  0  0  0  0  0  0  0  0  0  0  0
    5.4470    0.2780    0.0000 H   0  0  0  0  0  0  0  0  0  0  0  0
    6.1700    0.3160    0.0000 H   0  0  0  0  0  0  0  0  0  0  0  0
    6.1320    1.0390    0.0000 H   0  0  0  0  0  0  0  0  0  0  0  0
    4.4050    2.2490    0.0000 H   0  0  0  0  0  0  0  0  0  0  0  0
    3.8300    2.0170    0.0000 H   0  0  0  0  0  0  0  0  0  0  0  0
    3.4480    0.2140    0.0000 H   0  0  0  0  0  0  0  0  0  0  0  0
    1.8650   -0.0960    0.0000 H   0  0  0  0  0  0  0  0  0  0  0  0
    2.6310   -0.5400    0.0000 H   0  0  0  0  0  0  0  0  0  0  0  0
    4.6940   -0.0430    0.0000 H   0  0  0  0  0  0  0  0  0  0  0  0
    4.4900    0.5830    0.0000 H   0  0  0  0  0  0  0  0  0  0  0  0
    3.5740   -0.4670    0.0000 H   0  0  0  0  0  0  0  0  0  0  0  0
    3.7770   -1.0920    0.0000 H   0  0  0  0  0  0  0  0  0  0  0  0
    5.8260   -1.2980    0.0000 H   0  0  0  0  0  0  0  0  0  0  0  0
    6.0920   -0.3400    0.0000 H   0  0  0  0  0  0  0  0  0  0  0  0
    5.8880    0.2860    0.0000 H   0  0  0  0  0  0  0  0  0  0  0  0
    4.5300    0.5950    0.0000 H   0  0  0  0  0  0  0  0  0  0  0  0
    4.7330   -0.0300    0.0000 H   0  0  0  0  0  0  0  0  0  0  0  0
    3.9900   -1.9120    0.0000 H   0  0  0  0  0  0  0  0  0  0  0  0
    4.3830   -2.5180    0.0000 H   0  0  0  0  0  0  0  0  0  0  0  0
    4.9910   -2.1240    0.0000 H   0  0  0  0  0  0  0  0  0  0  0  0
  1  2  1  0  0  0  0
  1 19  1  0  0  0  0
  1 20  1  0  0  0  0
  1 21  1  0  0  0  0
  2  3  1  0  0  0  0
  2 16  1  0  0  0  0
  2 18  1  0  0  0  0
  3  4  1  0  0  0  0
  3 18  1  0  0  0  0
  3 22  1  0  0  0  0
  4  5  1  0  0  0  0
  4  8  1  0  0  0  0
  4 23  1  0  0  0  0
  5  6  1  0  0  0  0
  5 11  1  0  0  0  0
  5 24  1  0  0  0  0
  6  7  2  0  0  0  0
  6  9  1  0  0  0  0
  7 25  1  0  0  0  0
  7 26  1  0  0  0  0
  8  9  1  0  0  0  0
  9 10  2  0  0  0  0
 11 12  1  0  0  0  0
 11 27  1  0  0  0  0
 11 28  1  0  0  0  0
 12 13  1  0  0  0  0
 12 29  1  0  0  0  0
 12 30  1  0  0  0  0
 13 14  2  0  0  0  0
 13 17  1  0  0  0  0
 14 15  1  0  0  0  0
 14 31  1  0  0  0  0
 15 16  1  0  0  0  0
 15 32  1  0  0  0  0
 15 33  1  0  0  0  0
 16 34  1  0  0  0  0
 16 35  1  0  0  0  0
 17 36  1  0  0  0  0
 17 37  1  0  0  0  0
 17 38  1  0  0  0  0
M  END
> <Molecule name>
157035

> <Activity>
1

$$$$
651593
  MOE2011           2D

 38 38  0  0  1  0  0  0  0  0999 V2000
    3.0790   -0.2060    0.0000 C   0  0  3  0  0  0  0  0  0  0  0  0
    3.7930   -0.6190    0.0000 C   0  0  0  0  0  0  0  0  0  0  0  0
    4.5080   -0.2060    0.0000 C   0  0  0  0  0  0  0  0  0  0  0  0
    4.5080    0.6190    0.0000 C   0  0  3  0  0  0  0  0  0  0  0  0
    3.7930    1.0310    0.0000 C   0  0  0  0  0  0  0  0  0  0  0  0
    3.0790    0.6190    0.0000 C   0  0  0  0  0  0  0  0  0  0  0  0
    2.3640   -0.6190    0.0000 C   0  0  0  0  0  0  0  0  0  0  0  0
    2.3640   -1.4440    0.0000 N   0  0  0  0  0  0  0  0  0  0  0  0
    1.6500   -1.8560    0.0000 C   0  0  0  0  0  0  0  0  0  0  0  0
    3.0790   -1.8560    0.0000 C   0  0  0  0  0  0  0  0  0  0  0  0
    2.3640    1.0310    0.0000 O   0  0  0  0  0  0  0  0  0  0  0  0
    3.7930    1.8560    0.0000 O   0  0  0  0  0  0  0  0  0  0  0  0
    5.2220    1.0310    0.0000 C   0  0  0  0  0  0  0  0  0  0  0  0
    5.9370    0.6190    0.0000 N   0  0  0  0  0  0  0  0  0  0  0  0
    6.6510    1.0310    0.0000 C   0  0  0  0  0  0  0  0  0  0  0  0
    5.9370   -0.2060    0.0000 C   0  0  0  0  0  0  0  0  0  0  0  0
    2.3380    0.1550    0.0000 H   0  0  0  0  0  0  0  0  0  0  0  0
    3.4060   -1.3470    0.0000 H   0  0  0  0  0  0  0  0  0  0  0  0
    4.1810   -1.3470    0.0000 H   0  0  0  0  0  0  0  0  0  0  0  0
    4.9450   -0.9060    0.0000 H   0  0  0  0  0  0  0  0  0  0  0  0
    5.3320   -0.2350    0.0000 H   0  0  0  0  0  0  0  0  0  0  0  0
    4.5650    1.4420    0.0000 H   0  0  0  0  0  0  0  0  0  0  0  0
    1.9270    0.0810    0.0000 H   0  0  0  0  0  0  0  0  0  0  0  0
    1.5400   -0.5900    0.0000 H   0  0  0  0  0  0  0  0  0  0  0  0
    1.2380   -1.1420    0.0000 H   0  0  0  0  0  0  0  0  0  0  0  0
    0.9360   -2.2690    0.0000 H   0  0  0  0  0  0  0  0  0  0  0  0
    2.0620   -2.5710    0.0000 H   0  0  0  0  0  0  0  0  0  0  0  0
    2.6660   -2.5710    0.0000 H   0  0  0  0  0  0  0  0  0  0  0  0
    3.7930   -2.2690    0.0000 H   0  0  0  0  0  0  0  0  0  0  0  0
    3.6920   -1.3040    0.0000 H   0  0  0  0  0  0  0  0  0  0  0  0
    4.8350    1.7600    0.0000 H   0  0  0  0  0  0  0  0  0  0  0  0
    5.6100    1.7600    0.0000 H   0  0  0  0  0  0  0  0  0  0  0  0
    7.0640    0.3170    0.0000 H   0  0  0  0  0  0  0  0  0  0  0  0
    7.3660    1.4440    0.0000 H   0  0  0  0  0  0  0  0  0  0  0  0
    6.2390    1.7460    0.0000 H   0  0  0  0  0  0  0  0  0  0  0  0
    5.1520   -0.4610    0.0000 H   0  0  0  0  0  0  0  0  0  0  0  0
    5.9370   -1.0310    0.0000 H   0  0  0  0  0  0  0  0  0  0  0  0
    6.7620   -0.2060    0.0000 H   0  0  0  0  0  0  0  0  0  0  0  0
  1  2  1  0  0  0  0
  1  6  1  0  0  0  0
  1  7  1  0  0  0  0
  1 17  1  0  0  0  0
  2  3  1  0  0  0  0
  2 18  1  0  0  0  0
  2 19  1  0  0  0  0
  3  4  1  0  0  0  0
  3 20  1  0  0  0  0
  3 21  1  0  0  0  0
  4  5  1  0  0  0  0
  4 13  1  0  0  0  0
  4 22  1  0  0  0  0
  5  6  1  0  0  0  0
  5 12  2  0  0  0  0
  6 11  2  0  0  0  0
  7  8  1  0  0  0  0
  7 23  1  0  0  0  0
  7 24  1  0  0  0  0
  8  9  1  0  0  0  0
  8 10  1  0  0  0  0
  9 25  1  0  0  0  0
  9 26  1  0  0  0  0
  9 27  1  0  0  0  0
 10 28  1  0  0  0  0
 10 29  1  0  0  0  0
 10 30  1  0  0  0  0
 13 14  1  0  0  0  0
 13 31  1  0  0  0  0
 13 32  1  0  0  0  0
 14 15  1  0  0  0  0
 14 16  1  0  0  0  0
 15 33  1  0  0  0  0
 15 34  1  0  0  0  0
 15 35  1  0  0  0  0
 16 36  1  0  0  0  0
 16 37  1  0  0  0  0
 16 38  1  0  0  0  0
M  END
> <Molecule name>
651593

> <Activity>
1

$$$$
285706
  MOE2011           2D

 54 56  0  0  1  0  0  0  0  0999 V2000
    5.4150   -1.6470    0.0000 C   0  0  0  0  0  0  0  0  0  0  0  0
    4.7010   -2.0590    0.0000 C   0  0  3  0  0  0  0  0  0  0  0  0
    3.9860   -2.4720    0.0000 C   0  0  3  0  0  0  0  0  0  0  0  0
    3.2720   -2.0590    0.0000 C   0  0  0  0  0  0  0  0  0  0  0  0
    2.8600   -1.3440    0.0000 C   0  0  0  0  0  0  0  0  0  0  0  0
    2.0620   -1.1310    0.0000 C   0  0  0  0  0  0  0  0  0  0  0  0
    1.8490   -0.3340    0.0000 C   0  0  0  0  0  0  0  0  0  0  0  0
    4.7010   -1.2340    0.0000 C   0  0  0  0  0  0  0  0  0  0  0  0
    4.1180   -0.6500    0.0000 C   0  0  0  0  0  0  0  0  0  0  0  0
    4.1180    0.1750    0.0000 C   0  0  3  0  0  0  0  0  0  0  0  0
    3.4030    0.5870    0.0000 C   0  0  0  0  0  0  0  0  0  0  0  0
    3.4030    1.4120    0.0000 C   0  0  3  0  0  0  0  0  0  0  0  0
    2.6890    1.8250    0.0000 C   0  0  3  0  0  0  0  0  0  0  0  0
    2.2190    1.0460    0.0000 C   0  0  0  0  0  0  0  0  0  0  0  0
    2.4320    0.2490    0.0000 C   0  0  0  0  0  0  0  0  0  0  0  0
    5.5470    0.1750    0.0000 C   0  0  0  0  0  0  0  0  0  0  0  0
    4.8320    0.5870    0.0000 C   0  0  0  0  0  0  0  0  0  0  0  0
    5.5470    1.8250    0.0000 O   0  0  0  0  0  0  0  0  0  0  0  0
    4.8320    1.4120    0.0000 C   0  0  0  0  0  0  0  0  0  0  0  0
    4.1180    1.8250    0.0000 O   0  0  0  0  0  0  0  0  0  0  0  0
    3.0740    2.5540    0.0000 C   0  0  0  0  0  0  0  0  0  0  0  0
    3.4740    2.0770    0.0000 O   0  0  0  0  0  0  0  0  0  0  0  0
    1.6500   -1.8460    0.0000 C   0  0  0  0  0  0  0  0  0  0  0  0
    4.7010   -2.8840    0.0000 O   0  0  0  0  0  0  0  0  0  0  0  0
    5.6710   -2.0890    0.0000 H   0  0  0  0  0  0  0  0  0  0  0  0
    5.8580   -1.3910    0.0000 H   0  0  0  0  0  0  0  0  0  0  0  0
    5.1600   -1.2030    0.0000 H   0  0  0  0  0  0  0  0  0  0  0  0
    3.7310   -2.9140    0.0000 H   0  0  0  0  0  0  0  0  0  0  0  0
    2.7680   -2.1480    0.0000 H   0  0  0  0  0  0  0  0  0  0  0  0
    3.6330   -1.6970    0.0000 H   0  0  0  0  0  0  0  0  0  0  0  0
    3.3540   -1.2120    0.0000 H   0  0  0  0  0  0  0  0  0  0  0  0
    2.8600   -0.8320    0.0000 H   0  0  0  0  0  0  0  0  0  0  0  0
    1.3550   -0.2010    0.0000 H   0  0  0  0  0  0  0  0  0  0  0  0
    5.1950   -1.3660    0.0000 H   0  0  0  0  0  0  0  0  0  0  0  0
    4.9570   -0.7900    0.0000 H   0  0  0  0  0  0  0  0  0  0  0  0
    3.6240   -0.5180    0.0000 H   0  0  0  0  0  0  0  0  0  0  0  0
    3.8620   -1.0930    0.0000 H   0  0  0  0  0  0  0  0  0  0  0  0
    4.1180    0.6860    0.0000 H   0  0  0  0  0  0  0  0  0  0  0  0
    2.8990    0.6760    0.0000 H   0  0  0  0  0  0  0  0  0  0  0  0
    3.2280    0.1060    0.0000 H   0  0  0  0  0  0  0  0  0  0  0  0
    3.4030    1.9240    0.0000 H   0  0  0  0  0  0  0  0  0  0  0  0
    1.8620    1.4120    0.0000 H   0  0  0  0  0  0  0  0  0  0  0  0
    1.7740    0.7940    0.0000 H   0  0  0  0  0  0  0  0  0  0  0  0
    2.7260   -0.1700    0.0000 H   0  0  0  0  0  0  0  0  0  0  0  0
    2.8960    0.4650    0.0000 H   0  0  0  0  0  0  0  0  0  0  0  0
    5.5470   -0.3370    0.0000 H   0  0  0  0  0  0  0  0  0  0  0  0
    5.9900    0.4310    0.0000 H   0  0  0  0  0  0  0  0  0  0  0  0
    3.5260    2.3150    0.0000 H   0  0  0  0  0  0  0  0  0  0  0  0
    3.3130    3.0060    0.0000 H   0  0  0  0  0  0  0  0  0  0  0  0
    2.6220    2.7940    0.0000 H   0  0  0  0  0  0  0  0  0  0  0  0
    3.5810    2.5770    0.0000 H   0  0  0  0  0  0  0  0  0  0  0  0
    1.2070   -1.5900    0.0000 H   0  0  0  0  0  0  0  0  0  0  0  0
    1.3940   -2.2890    0.0000 H   0  0  0  0  0  0  0  0  0  0  0  0
    2.0930   -2.1010    0.0000 H   0  0  0  0  0  0  0  0  0  0  0  0
  1  2  1  0  0  0  0
  1 25  1  0  0  0  0
  1 26  1  0  0  0  0
  1 27  1  0  0  0  0
  2  3  1  0  0  0  0
  2  8  1  0  0  0  0
  2 24  1  0  0  0  0
  3  4  1  0  0  0  0
  3 24  1  0  0  0  0
  3 28  1  0  0  0  0
  4  5  1  0  0  0  0
  4 29  1  0  0  0  0
  4 30  1  0  0  0  0
  5  6  1  0  0  0  0
  5 31  1  0  0  0  0
  5 32  1  0  0  0  0
  6  7  2  0  0  0  0
  6 23  1  0  0  0  0
  7 15  1  0  0  0  0
  7 33  1  0  0  0  0
  8  9  1  0  0  0  0
  8 34  1  0  0  0  0
  8 35  1  0  0  0  0
  9 10  1  0  0  0  0
  9 36  1  0  0  0  0
  9 37  1  0  0  0  0
 10 11  1  0  0  0  0
 10 17  1  0  0  0  0
 10 38  1  0  0  0  0
 11 12  1  0  0  0  0
 11 39  1  0  0  0  0
 11 40  1  0  0  0  0
 12 13  1  0  0  0  0
 12 20  1  0  0  0  0
 12 41  1  0  0  0  0
 13 14  1  0  0  0  0
 13 21  1  0  0  0  0
 13 22  1  0  0  0  0
 14 15  1  0  0  0  0
 14 42  1  0  0  0  0
 14 43  1  0  0  0  0
 15 44  1  0  0  0  0
 15 45  1  0  0  0  0
 16 17  2  0  0  0  0
 16 46  1  0  0  0  0
 16 47  1  0  0  0  0
 17 19  1  0  0  0  0
 18 19  2  0  0  0  0
 19 20  1  0  0  0  0
 21 48  1  0  0  0  0
 21 49  1  0  0  0  0
 21 50  1  0  0  0  0
 22 51  1  0  0  0  0
 23 52  1  0  0  0  0
 23 53  1  0  0  0  0
 23 54  1  0  0  0  0
M  END
> <Molecule name>
285706

> <Activity>
1

$$$$
294734
  MOE2011           2D

 17 18  0  0  0  0  0  0  0  0999 V2000
    3.7930   -1.6500    0.0000 O   0  0  0  0  0  0  0  0  0  0  0  0
    3.7930   -0.8250    0.0000 C   0  0  0  0  0  0  0  0  0  0  0  0
    4.5080   -0.4120    0.0000 C   0  0  0  0  0  0  0  0  0  0  0  0
    4.5080    0.4120    0.0000 C   0  0  0  0  0  0  0  0  0  0  0  0
    3.7930    0.8250    0.0000 C   0  0  0  0  0  0  0  0  0  0  0  0
    3.7930    1.6500    0.0000 O   0  0  0  0  0  0  0  0  0  0  0  0
    3.0790    0.4120    0.0000 C   0  0  0  0  0  0  0  0  0  0  0  0
    3.0790   -0.4120    0.0000 C   0  0  0  0  0  0  0  0  0  0  0  0
    2.3640   -0.8250    0.0000 C   0  0  0  0  0  0  0  0  0  0  0  0
    2.3640    0.8250    0.0000 O   0  0  0  0  0  0  0  0  0  0  0  0
    5.2230    0.0000    0.0000 O   0  0  0  0  0  0  0  0  0  0  0  0
    3.0790   -2.0620    0.0000 H   0  0  0  0  0  0  0  0  0  0  0  0
    4.5080    2.0620    0.0000 H   0  0  0  0  0  0  0  0  0  0  0  0
    1.9520   -0.1110    0.0000 H   0  0  0  0  0  0  0  0  0  0  0  0
    1.6500   -1.2380    0.0000 H   0  0  0  0  0  0  0  0  0  0  0  0
    2.7770   -1.5400    0.0000 H   0  0  0  0  0  0  0  0  0  0  0  0
    2.3640    1.6500    0.0000 H   0  0  0  0  0  0  0  0  0  0  0  0
  1  2  1  0  0  0  0
  1 12  1  0  0  0  0
  2  3  1  0  0  0  0
  2  8  2  0  0  0  0
  3  4  2  0  0  0  0
  3 11  1  0  0  0  0
  4  5  1  0  0  0  0
  4 11  1  0  0  0  0
  5  6  1  0  0  0  0
  5  7  2  0  0  0  0
  6 13  1  0  0  0  0
  7  8  1  0  0  0  0
  7 10  1  0  0  0  0
  8  9  1  0  0  0  0
  9 14  1  0  0  0  0
  9 15  1  0  0  0  0
  9 16  1  0  0  0  0
 10 17  1  0  0  0  0
M  END
> <Molecule name>
294734

> <Activity>
1

$$$$
163443
  MOE2011           2D

 52 56  0  0  0  0  0  0  0  0999 V2000
    5.9810   -0.2620    0.0000 C   0  0  0  0  0  0  0  0  0  0  0  0
    5.4300   -0.8750    0.0000 C   0  0  0  0  0  0  0  0  0  0  0  0
    4.6230   -0.7050    0.0000 O   0  0  0  0  0  0  0  0  0  0  0  0
    4.0720   -1.3200    0.0000 C   0  0  0  0  0  0  0  0  0  0  0  0
    4.3280   -2.1040    0.0000 O   0  0  0  0  0  0  0  0  0  0  0  0
    9.5400   -0.2940    0.0000 C   0  0  0  0  0  0  0  0  0  0  0  0
    8.8250    0.1190    0.0000 C   0  0  0  0  0  0  0  0  0  0  0  0
    8.1110   -0.2940    0.0000 C   0  0  0  0  0  0  0  0  0  0  0  0
    7.3960    0.1190    0.0000 C   0  0  0  0  0  0  0  0  0  0  0  0
    6.7880   -0.4320    0.0000 N   0  0  0  0  0  0  0  0  0  0  0  0
    8.1110    1.3560    0.0000 C   0  0  0  0  0  0  0  0  0  0  0  0
    8.0980    2.2150    0.0000 C   0  0  0  0  0  0  0  0  0  0  0  0
    8.8380    2.6510    0.0000 C   0  0  0  0  0  0  0  0  0  0  0  0
    9.5830    2.2210    0.0000 N   0  0  0  0  0  0  0  0  0  0  0  0
    9.5760    1.3620    0.0000 C   0  0  0  0  0  0  0  0  0  0  0  0
    8.8250    0.9440    0.0000 C   0  0  0  0  0  0  0  0  0  0  0  0
    7.3960    0.9440    0.0000 C   0  0  0  0  0  0  0  0  0  0  0  0
    6.6820    1.3560    0.0000 C   0  0  0  0  0  0  0  0  0  0  0  0
    7.1220   -1.1810    0.0000 C   0  0  0  0  0  0  0  0  0  0  0  0
    7.9380   -1.0960    0.0000 C   0  0  0  0  0  0  0  0  0  0  0  0
    6.7630   -1.9550    0.0000 C   0  0  0  0  0  0  0  0  0  0  0  0
    7.2580   -2.6510    0.0000 C   0  0  0  0  0  0  0  0  0  0  0  0
    8.1080   -2.5620    0.0000 C   0  0  0  0  0  0  0  0  0  0  0  0
    8.4510   -1.7800    0.0000 C   0  0  0  0  0  0  0  0  0  0  0  0
    3.2650   -1.1490    0.0000 C   0  0  0  0  0  0  0  0  0  0  0  0
    3.0080   -0.3660    0.0000 C   0  0  0  0  0  0  0  0  0  0  0  0
    2.2010   -0.1960    0.0000 C   0  0  0  0  0  0  0  0  0  0  0  0
    1.6500   -0.8090    0.0000 C   0  0  0  0  0  0  0  0  0  0  0  0
    1.9070   -1.5930    0.0000 C   0  0  0  0  0  0  0  0  0  0  0  0
    2.7140   -1.7640    0.0000 C   0  0  0  0  0  0  0  0  0  0  0  0
    6.1720    0.2130    0.0000 H   0  0  0  0  0  0  0  0  0  0  0  0
    5.5470    0.0080    0.0000 H   0  0  0  0  0  0  0  0  0  0  0  0
    5.2400   -1.3510    0.0000 H   0  0  0  0  0  0  0  0  0  0  0  0
    5.8640   -1.1460    0.0000 H   0  0  0  0  0  0  0  0  0  0  0  0
    9.2840   -0.7370    0.0000 H   0  0  0  0  0  0  0  0  0  0  0  0
    9.9830   -0.5500    0.0000 H   0  0  0  0  0  0  0  0  0  0  0  0
    9.7950    0.1490    0.0000 H   0  0  0  0  0  0  0  0  0  0  0  0
    7.6520    2.4660    0.0000 H   0  0  0  0  0  0  0  0  0  0  0  0
    8.8370    3.1620    0.0000 H   0  0  0  0  0  0  0  0  0  0  0  0
   10.0160    1.1010    0.0000 H   0  0  0  0  0  0  0  0  0  0  0  0
    6.9380    1.7990    0.0000 H   0  0  0  0  0  0  0  0  0  0  0  0
    6.2390    1.6120    0.0000 H   0  0  0  0  0  0  0  0  0  0  0  0
    6.4260    0.9130    0.0000 H   0  0  0  0  0  0  0  0  0  0  0  0
    6.2540   -2.0020    0.0000 H   0  0  0  0  0  0  0  0  0  0  0  0
    7.0480   -3.1170    0.0000 H   0  0  0  0  0  0  0  0  0  0  0  0
    8.4100   -2.9750    0.0000 H   0  0  0  0  0  0  0  0  0  0  0  0
    8.9590   -1.7200    0.0000 H   0  0  0  0  0  0  0  0  0  0  0  0
    3.3500    0.0160    0.0000 H   0  0  0  0  0  0  0  0  0  0  0  0
    2.0420    0.2910    0.0000 H   0  0  0  0  0  0  0  0  0  0  0  0
    1.1490   -0.7040    0.0000 H   0  0  0  0  0  0  0  0  0  0  0  0
    1.5650   -1.9740    0.0000 H   0  0  0  0  0  0  0  0  0  0  0  0
    2.8730   -2.2500    0.0000 H   0  0  0  0  0  0  0  0  0  0  0  0
  1  2  1  0  0  0  0
  1 10  1  0  0  0  0
  1 31  1  0  0  0  0
  1 32  1  0  0  0  0
  2  3  1  0  0  0  0
  2 33  1  0  0  0  0
  2 34  1  0  0  0  0
  3  4  1  0  0  0  0
  4  5  2  0  0  0  0
  4 25  1  0  0  0  0
  6  7  1  0  0  0  0
  6 35  1  0  0  0  0
  6 36  1  0  0  0  0
  6 37  1  0  0  0  0
  7  8  2  0  0  0  0
  7 16  1  0  0  0  0
  8  9  1  0  0  0  0
  8 20  1  0  0  0  0
  9 10  1  0  0  0  0
  9 17  2  0  0  0  0
 10 19  1  0  0  0  0
 11 12  1  0  0  0  0
 11 16  2  0  0  0  0
 11 17  1  0  0  0  0
 12 13  2  0  0  0  0
 12 38  1  0  0  0  0
 13 14  1  0  0  0  0
 13 39  1  0  0  0  0
 14 15  2  0  0  0  0
 15 16  1  0  0  0  0
 15 40  1  0  0  0  0
 17 18  1  0  0  0  0
 18 41  1  0  0  0  0
 18 42  1  0  0  0  0
 18 43  1  0  0  0  0
 19 20  1  0  0  0  0
 19 21  2  0  0  0  0
 20 24  2  0  0  0  0
 21 22  1  0  0  0  0
 21 44  1  0  0  0  0
 22 23  2  0  0  0  0
 22 45  1  0  0  0  0
 23 24  1  0  0  0  0
 23 46  1  0  0  0  0
 24 47  1  0  0  0  0
 25 26  1  0  0  0  0
 25 30  2  0  0  0  0
 26 27  2  0  0  0  0
 26 48  1  0  0  0  0
 27 28  1  0  0  0  0
 27 49  1  0  0  0  0
 28 29  2  0  0  0  0
 28 50  1  0  0  0  0
 29 30  1  0  0  0  0
 29 51  1  0  0  0  0
 30 52  1  0  0  0  0
M  END
> <Molecule name>
163443

> <Activity>
1

$$$$
215139
  MOE2011           2D

 42 45  0  0  0  0  0  0  0  0999 V2000
    5.0670    1.5840    0.0000 O   0  0  0  0  0  0  0  0  0  0  0  0
    5.0670    0.7920    0.0000 C   0  0  0  0  0  0  0  0  0  0  0  0
    5.7530    0.3960    0.0000 C   0  0  0  0  0  0  0  0  0  0  0  0
    5.7530   -0.3960    0.0000 C   0  0  0  0  0  0  0  0  0  0  0  0
    5.0670   -0.7920    0.0000 C   0  0  0  0  0  0  0  0  0  0  0  0
    5.0670   -1.5840    0.0000 O   0  0  0  0  0  0  0  0  0  0  0  0
    4.3810   -0.3960    0.0000 C   0  0  0  0  0  0  0  0  0  0  0  0
    4.3810    0.3960    0.0000 C   0  0  0  0  0  0  0  0  0  0  0  0
    3.6730    0.8200    0.0000 C   0  0  0  0  0  0  0  0  0  0  0  0
    3.6830    1.6120    0.0000 O   0  0  0  0  0  0  0  0  0  0  0  0
    2.9560    0.4130    0.0000 C   0  0  0  0  0  0  0  0  0  0  0  0
    2.9560   -0.4130    0.0000 C   0  0  0  0  0  0  0  0  0  0  0  0
    3.6730   -0.8200    0.0000 C   0  0  0  0  0  0  0  0  0  0  0  0
    3.6830   -1.6120    0.0000 O   0  0  0  0  0  0  0  0  0  0  0  0
    1.5840   -0.4180    0.0000 C   0  0  0  0  0  0  0  0  0  0  0  0
    2.2720   -0.8110    0.0000 O   0  0  0  0  0  0  0  0  0  0  0  0
    6.4610   -0.8200    0.0000 O   0  0  0  0  0  0  0  0  0  0  0  0
    7.1790   -0.4130    0.0000 C   0  0  0  0  0  0  0  0  0  0  0  0
    7.9160   -0.8540    0.0000 C   0  0  0  0  0  0  0  0  0  0  0  0
    8.6640   -0.4290    0.0000 C   0  0  0  0  0  0  0  0  0  0  0  0
    9.3480   -0.8280    0.0000 O   0  0  0  0  0  0  0  0  0  0  0  0
   10.0360   -0.4350    0.0000 C   0  0  0  0  0  0  0  0  0  0  0  0
    8.6640    0.4290    0.0000 C   0  0  0  0  0  0  0  0  0  0  0  0
    7.9160    0.8540    0.0000 C   0  0  0  0  0  0  0  0  0  0  0  0
    7.1790    0.4130    0.0000 C   0  0  0  0  0  0  0  0  0  0  0  0
    6.4610    0.8200    0.0000 C   0  0  0  0  0  0  0  0  0  0  0  0
    6.4520    1.6120    0.0000 O   0  0  0  0  0  0  0  0  0  0  0  0
    7.9080    1.6460    0.0000 C   0  0  0  0  0  0  0  0  0  0  0  0
    4.6420    1.8300    0.0000 H   0  0  0  0  0  0  0  0  0  0  0  0
    5.4930   -1.8300    0.0000 H   0  0  0  0  0  0  0  0  0  0  0  0
    2.5310    0.6600    0.0000 H   0  0  0  0  0  0  0  0  0  0  0  0
    1.8280    0.0090    0.0000 H   0  0  0  0  0  0  0  0  0  0  0  0
    1.1580   -0.1740    0.0000 H   0  0  0  0  0  0  0  0  0  0  0  0
    1.3400   -0.8440    0.0000 H   0  0  0  0  0  0  0  0  0  0  0  0
    7.9110   -1.3450    0.0000 H   0  0  0  0  0  0  0  0  0  0  0  0
   10.2800   -0.8610    0.0000 H   0  0  0  0  0  0  0  0  0  0  0  0
   10.4620   -0.1910    0.0000 H   0  0  0  0  0  0  0  0  0  0  0  0
    9.7920   -0.0090    0.0000 H   0  0  0  0  0  0  0  0  0  0  0  0
    9.0880    0.6770    0.0000 H   0  0  0  0  0  0  0  0  0  0  0  0
    8.3980    1.6510    0.0000 H   0  0  0  0  0  0  0  0  0  0  0  0
    7.9010    2.1370    0.0000 H   0  0  0  0  0  0  0  0  0  0  0  0
    7.4160    1.6400    0.0000 H   0  0  0  0  0  0  0  0  0  0  0  0
  1  2  1  0  0  0  0
  1 29  1  0  0  0  0
  2  3  1  0  0  0  0
  2  8  2  0  0  0  0
  3  4  2  0  0  0  0
  3 26  1  0  0  0  0
  4  5  1  0  0  0  0
  4 17  1  0  0  0  0
  5  6  1  0  0  0  0
  5  7  2  0  0  0  0
  6 30  1  0  0  0  0
  7  8  1  0  0  0  0
  7 13  1  0  0  0  0
  8  9  1  0  0  0  0
  9 10  2  0  0  0  0
  9 11  1  0  0  0  0
 11 12  2  0  0  0  0
 11 31  1  0  0  0  0
 12 13  1  0  0  0  0
 12 16  1  0  0  0  0
 13 14  2  0  0  0  0
 15 16  1  0  0  0  0
 15 32  1  0  0  0  0
 15 33  1  0  0  0  0
 15 34  1  0  0  0  0
 17 18  1  0  0  0  0
 18 19  1  0  0  0  0
 18 25  2  0  0  0  0
 19 20  2  0  0  0  0
 19 35  1  0  0  0  0
 20 21  1  0  0  0  0
 20 23  1  0  0  0  0
 21 22  1  0  0  0  0
 22 36  1  0  0  0  0
 22 37  1  0  0  0  0
 22 38  1  0  0  0  0
 23 24  2  0  0  0  0
 23 39  1  0  0  0  0
 24 25  1  0  0  0  0
 24 28  1  0  0  0  0
 25 26  1  0  0  0  0
 26 27  2  0  0  0  0
 28 40  1  0  0  0  0
 28 41  1  0  0  0  0
 28 42  1  0  0  0  0
M  END
> <Molecule name>
215139

> <Activity>
1

$$$$
654968
  MOE2011           2D

 28 29  0  0  1  0  0  0  0  0999 V2000
    2.3880    0.4500    0.0000 O   0  0  0  0  0  0  0  0  0  0  0  0
    3.1020    0.0370    0.0000 C   0  0  0  0  0  0  0  0  0  0  0  0
    3.1020   -0.7880    0.0000 N   0  0  0  0  0  0  0  0  0  0  0  0
    2.4350   -1.2730    0.0000 C   0  0  3  0  0  0  0  0  0  0  0  0
    2.6900   -2.0580    0.0000 C   0  0  0  0  0  0  0  0  0  0  0  0
    3.5150   -2.0580    0.0000 S   0  0  0  0  0  0  0  0  0  0  0  0
    3.7700   -1.2730    0.0000 C   0  0  0  0  0  0  0  0  0  0  0  0
    4.5540   -1.0180    0.0000 S   0  0  0  0  0  0  0  0  0  0  0  0
    1.6500   -1.0180    0.0000 C   0  0  0  0  0  0  0  0  0  0  0  0
    4.5060    1.6450    0.0000 C   0  0  0  0  0  0  0  0  0  0  0  0
    4.3360    0.8380    0.0000 C   0  0  3  0  0  0  0  0  0  0  0  0
    3.5150    0.7520    0.0000 N   0  0  0  0  0  0  0  0  0  0  0  0
    3.7920    2.0580    0.0000 S   0  0  0  0  0  0  0  0  0  0  0  0
    3.1790    1.5060    0.0000 C   0  0  0  0  0  0  0  0  0  0  0  0
    2.3720    1.6770    0.0000 S   0  0  0  0  0  0  0  0  0  0  0  0
    4.8880    0.2240    0.0000 C   0  0  0  0  0  0  0  0  0  0  0  0
    2.3550   -0.7670    0.0000 H   0  0  0  0  0  0  0  0  0  0  0  0
    2.1900   -2.1640    0.0000 H   0  0  0  0  0  0  0  0  0  0  0  0
    2.7430   -2.5660    0.0000 H   0  0  0  0  0  0  0  0  0  0  0  0
    1.8080   -0.5310    0.0000 H   0  0  0  0  0  0  0  0  0  0  0  0
    1.1630   -0.8600    0.0000 H   0  0  0  0  0  0  0  0  0  0  0  0
    1.4920   -1.5040    0.0000 H   0  0  0  0  0  0  0  0  0  0  0  0
    4.9930    1.4870    0.0000 H   0  0  0  0  0  0  0  0  0  0  0  0
    4.7150    2.1120    0.0000 H   0  0  0  0  0  0  0  0  0  0  0  0
    4.1520    0.3600    0.0000 H   0  0  0  0  0  0  0  0  0  0  0  0
    4.5070   -0.1170    0.0000 H   0  0  0  0  0  0  0  0  0  0  0  0
    5.2300   -0.1550    0.0000 H   0  0  0  0  0  0  0  0  0  0  0  0
    5.2670    0.5670    0.0000 H   0  0  0  0  0  0  0  0  0  0  0  0
  1  2  2  0  0  0  0
  2  3  1  0  0  0  0
  2 12  1  0  0  0  0
  3  4  1  0  0  0  0
  3  7  1  0  0  0  0
  4  5  1  0  0  0  0
  4  9  1  0  0  0  0
  4 17  1  0  0  0  0
  5  6  1  0  0  0  0
  5 18  1  0  0  0  0
  5 19  1  0  0  0  0
  6  7  1  0  0  0  0
  7  8  2  0  0  0  0
  9 20  1  0  0  0  0
  9 21  1  0  0  0  0
  9 22  1  0  0  0  0
 10 11  1  0  0  0  0
 10 13  1  0  0  0  0
 10 23  1  0  0  0  0
 10 24  1  0  0  0  0
 11 12  1  0  0  0  0
 11 16  1  0  0  0  0
 11 25  1  0  0  0  0
 12 14  1  0  0  0  0
 13 14  1  0  0  0  0
 14 15  2  0  0  0  0
 16 26  1  0  0  0  0
 16 27  1  0  0  0  0
 16 28  1  0  0  0  0
M  END
> <Molecule name>
654968

> <Activity>
1

$$$$
162907
  MOE2011           2D

 49 52  0  0  0  0  0  0  0  0999 V2000
    8.4760   -0.2940    0.0000 C   0  0  0  0  0  0  0  0  0  0  0  0
    7.7620    0.1190    0.0000 C   0  0  0  0  0  0  0  0  0  0  0  0
    7.0470   -0.2940    0.0000 C   0  0  0  0  0  0  0  0  0  0  0  0
    6.3330    0.1190    0.0000 C   0  0  0  0  0  0  0  0  0  0  0  0
    5.7250   -0.4320    0.0000 N   0  0  0  0  0  0  0  0  0  0  0  0
    4.9170   -0.2620    0.0000 C   0  0  0  0  0  0  0  0  0  0  0  0
    4.3670   -0.8750    0.0000 C   0  0  0  0  0  0  0  0  0  0  0  0
    3.5590   -0.7050    0.0000 C   0  0  0  0  0  0  0  0  0  0  0  0
    3.0080   -1.3200    0.0000 C   0  0  0  0  0  0  0  0  0  0  0  0
    2.2010   -1.1490    0.0000 C   0  0  0  0  0  0  0  0  0  0  0  0
    1.6500   -1.7640    0.0000 C   0  0  0  0  0  0  0  0  0  0  0  0
    6.0590   -1.1810    0.0000 C   0  0  0  0  0  0  0  0  0  0  0  0
    6.8750   -1.0960    0.0000 C   0  0  0  0  0  0  0  0  0  0  0  0
    7.3870   -1.7800    0.0000 C   0  0  0  0  0  0  0  0  0  0  0  0
    7.0450   -2.5620    0.0000 C   0  0  0  0  0  0  0  0  0  0  0  0
    6.1950   -2.6510    0.0000 C   0  0  0  0  0  0  0  0  0  0  0  0
    5.6990   -1.9550    0.0000 C   0  0  0  0  0  0  0  0  0  0  0  0
    5.6180    1.3560    0.0000 C   0  0  0  0  0  0  0  0  0  0  0  0
    6.3330    0.9440    0.0000 C   0  0  0  0  0  0  0  0  0  0  0  0
    7.0470    1.3560    0.0000 C   0  0  0  0  0  0  0  0  0  0  0  0
    7.7620    0.9440    0.0000 C   0  0  0  0  0  0  0  0  0  0  0  0
    7.0340    2.2150    0.0000 C   0  0  0  0  0  0  0  0  0  0  0  0
    7.7750    2.6510    0.0000 C   0  0  0  0  0  0  0  0  0  0  0  0
    8.5190    2.2210    0.0000 N   0  0  0  0  0  0  0  0  0  0  0  0
    8.5120    1.3620    0.0000 C   0  0  0  0  0  0  0  0  0  0  0  0
    8.2200   -0.7370    0.0000 H   0  0  0  0  0  0  0  0  0  0  0  0
    8.9190   -0.5500    0.0000 H   0  0  0  0  0  0  0  0  0  0  0  0
    8.7320    0.1490    0.0000 H   0  0  0  0  0  0  0  0  0  0  0  0
    5.1080    0.2130    0.0000 H   0  0  0  0  0  0  0  0  0  0  0  0
    4.4830    0.0080    0.0000 H   0  0  0  0  0  0  0  0  0  0  0  0
    4.1750   -1.3510    0.0000 H   0  0  0  0  0  0  0  0  0  0  0  0
    4.8010   -1.1460    0.0000 H   0  0  0  0  0  0  0  0  0  0  0  0
    3.7500   -0.2310    0.0000 H   0  0  0  0  0  0  0  0  0  0  0  0
    3.1250   -0.4360    0.0000 H   0  0  0  0  0  0  0  0  0  0  0  0
    2.8170   -1.7940    0.0000 H   0  0  0  0  0  0  0  0  0  0  0  0
    3.4430   -1.5900    0.0000 H   0  0  0  0  0  0  0  0  0  0  0  0
    2.0420   -0.6630    0.0000 H   0  0  0  0  0  0  0  0  0  0  0  0
    1.1490   -1.6580    0.0000 H   0  0  0  0  0  0  0  0  0  0  0  0
    1.8090   -2.2500    0.0000 H   0  0  0  0  0  0  0  0  0  0  0  0
    7.8950   -1.7200    0.0000 H   0  0  0  0  0  0  0  0  0  0  0  0
    7.3470   -2.9750    0.0000 H   0  0  0  0  0  0  0  0  0  0  0  0
    5.9850   -3.1170    0.0000 H   0  0  0  0  0  0  0  0  0  0  0  0
    5.1890   -2.0020    0.0000 H   0  0  0  0  0  0  0  0  0  0  0  0
    5.8740    1.7990    0.0000 H   0  0  0  0  0  0  0  0  0  0  0  0
    5.1750    1.6120    0.0000 H   0  0  0  0  0  0  0  0  0  0  0  0
    5.3630    0.9130    0.0000 H   0  0  0  0  0  0  0  0  0  0  0  0
    6.5890    2.4660    0.0000 H   0  0  0  0  0  0  0  0  0  0  0  0
    7.7730    3.1620    0.0000 H   0  0  0  0  0  0  0  0  0  0  0  0
    8.9520    1.1010    0.0000 H   0  0  0  0  0  0  0  0  0  0  0  0
  1  2  1  0  0  0  0
  1 26  1  0  0  0  0
  1 27  1  0  0  0  0
  1 28  1  0  0  0  0
  2  3  2  0  0  0  0
  2 21  1  0  0  0  0
  3  4  1  0  0  0  0
  3 13  1  0  0  0  0
  4  5  1  0  0  0  0
  4 19  2  0  0  0  0
  5  6  1  0  0  0  0
  5 12  1  0  0  0  0
  6  7  1  0  0  0  0
  6 29  1  0  0  0  0
  6 30  1  0  0  0  0
  7  8  1  0  0  0  0
  7 31  1  0  0  0  0
  7 32  1  0  0  0  0
  8  9  1  0  0  0  0
  8 33  1  0  0  0  0
  8 34  1  0  0  0  0
  9 10  1  0  0  0  0
  9 35  1  0  0  0  0
  9 36  1  0  0  0  0
 10 11  2  0  0  0  0
 10 37  1  0  0  0  0
 11 38  1  0  0  0  0
 11 39  1  0  0  0  0
 12 13  1  0  0  0  0
 12 17  2  0  0  0  0
 13 14  2  0  0  0  0
 14 15  1  0  0  0  0
 14 40  1  0  0  0  0
 15 16  2  0  0  0  0
 15 41  1  0  0  0  0
 16 17  1  0  0  0  0
 16 42  1  0  0  0  0
 17 43  1  0  0  0  0
 18 19  1  0  0  0  0
 18 44  1  0  0  0  0
 18 45  1  0  0  0  0
 18 46  1  0  0  0  0
 19 20  1  0  0  0  0
 20 21  1  0  0  0  0
 20 22  2  0  0  0  0
 21 25  2  0  0  0  0
 22 23  1  0  0  0  0
 22 47  1  0  0  0  0
 23 24  2  0  0  0  0
 23 48  1  0  0  0  0
 24 25  1  0  0  0  0
 25 49  1  0  0  0  0
M  END
> <Molecule name>
162907

> <Activity>
1

$$$$
43486
  MOE2011           2D

 41 44  0  0  1  0  0  0  0  0999 V2000
    6.6940   -0.4420    0.0000 C   0  0  0  0  0  0  0  0  0  0  0  0
    5.9910   -0.8520    0.0000 N   0  0  3  0  0  0  0  0  0  0  0  0
    5.2540   -0.4340    0.0000 C   0  0  3  0  0  0  0  0  0  0  0  0
    4.5270   -0.8690    0.0000 C   0  0  0  0  0  0  0  0  0  0  0  0
    3.8230   -0.4620    0.0000 C   0  0  0  0  0  0  0  0  0  0  0  0
    3.8100    0.3850    0.0000 C   0  0  0  0  0  0  0  0  0  0  0  0
    3.0360    0.8080    0.0000 C   0  0  0  0  0  0  0  0  0  0  0  0
    2.3390    0.3880    0.0000 O   0  0  0  0  0  0  0  0  0  0  0  0
    2.3040    2.9020    0.0000 C   0  0  0  0  0  0  0  0  0  0  0  0
    2.3120    2.0890    0.0000 O   0  0  0  0  0  0  0  0  0  0  0  0
    3.0220    1.6910    0.0000 C   0  0  0  0  0  0  0  0  0  0  0  0
    3.7820    2.1380    0.0000 C   0  0  0  0  0  0  0  0  0  0  0  0
    4.5470    1.6970    0.0000 C   0  0  0  0  0  0  0  0  0  0  0  0
    4.5400    0.8140    0.0000 C   0  0  0  0  0  0  0  0  0  0  0  0
    5.2740    0.3900    0.0000 C   0  0  0  0  0  0  0  0  0  0  0  0
    2.4140   -2.0890    0.0000 O   0  0  0  0  0  0  0  0  0  0  0  0
    3.1180   -1.6820    0.0000 C   0  0  0  0  0  0  0  0  0  0  0  0
    3.1180   -0.8690    0.0000 C   0  0  0  0  0  0  0  0  0  0  0  0
    3.8230   -2.0890    0.0000 C   0  0  0  0  0  0  0  0  0  0  0  0
    4.5270   -1.6820    0.0000 C   0  0  0  0  0  0  0  0  0  0  0  0
    5.2540   -2.1170    0.0000 C   0  0  0  0  0  0  0  0  0  0  0  0
    5.9910   -1.6990    0.0000 C   0  0  0  0  0  0  0  0  0  0  0  0
    6.9480   -0.8780    0.0000 H   0  0  0  0  0  0  0  0  0  0  0  0
    7.1300   -0.1890    0.0000 H   0  0  0  0  0  0  0  0  0  0  0  0
    6.4400   -0.0070    0.0000 H   0  0  0  0  0  0  0  0  0  0  0  0
    5.6930   -0.1860    0.0000 H   0  0  0  0  0  0  0  0  0  0  0  0
    1.8980    0.6320    0.0000 H   0  0  0  0  0  0  0  0  0  0  0  0
    2.8080    2.9090    0.0000 H   0  0  0  0  0  0  0  0  0  0  0  0
    2.2970    3.4060    0.0000 H   0  0  0  0  0  0  0  0  0  0  0  0
    1.7990    2.8960    0.0000 H   0  0  0  0  0  0  0  0  0  0  0  0
    3.7810    2.6420    0.0000 H   0  0  0  0  0  0  0  0  0  0  0  0
    4.9840    1.9470    0.0000 H   0  0  0  0  0  0  0  0  0  0  0  0
    5.7690    0.2950    0.0000 H   0  0  0  0  0  0  0  0  0  0  0  0
    5.4500    0.8630    0.0000 H   0  0  0  0  0  0  0  0  0  0  0  0
    2.4140   -2.5930    0.0000 H   0  0  0  0  0  0  0  0  0  0  0  0
    2.6820   -0.6160    0.0000 H   0  0  0  0  0  0  0  0  0  0  0  0
    3.8230   -2.5930    0.0000 H   0  0  0  0  0  0  0  0  0  0  0  0
    4.9250   -2.5000    0.0000 H   0  0  0  0  0  0  0  0  0  0  0  0
    5.5740   -2.5070    0.0000 H   0  0  0  0  0  0  0  0  0  0  0  0
    6.1610   -2.1740    0.0000 H   0  0  0  0  0  0  0  0  0  0  0  0
    6.4880   -1.6130    0.0000 H   0  0  0  0  0  0  0  0  0  0  0  0
  1  2  1  0  0  0  0
  1 23  1  0  0  0  0
  1 24  1  0  0  0  0
  1 25  1  0  0  0  0
  2  3  1  0  0  0  0
  2 22  1  0  0  0  0
  3  4  1  0  0  0  0
  3 15  1  0  0  0  0
  3 26  1  0  0  0  0
  4  5  1  0  0  0  0
  4 20  2  0  0  0  0
  5  6  1  0  0  0  0
  5 18  2  0  0  0  0
  6  7  1  0  0  0  0
  6 14  2  0  0  0  0
  7  8  1  0  0  0  0
  7 11  2  0  0  0  0
  8 27  1  0  0  0  0
  9 10  1  0  0  0  0
  9 28  1  0  0  0  0
  9 29  1  0  0  0  0
  9 30  1  0  0  0  0
 10 11  1  0  0  0  0
 11 12  1  0  0  0  0
 12 13  2  0  0  0  0
 12 31  1  0  0  0  0
 13 14  1  0  0  0  0
 13 32  1  0  0  0  0
 14 15  1  0  0  0  0
 15 33  1  0  0  0  0
 15 34  1  0  0  0  0
 16 17  1  0  0  0  0
 16 35  1  0  0  0  0
 17 18  1  0  0  0  0
 17 19  2  0  0  0  0
 18 36  1  0  0  0  0
 19 20  1  0  0  0  0
 19 37  1  0  0  0  0
 20 21  1  0  0  0  0
 21 22  1  0  0  0  0
 21 38  1  0  0  0  0
 21 39  1  0  0  0  0
 22 40  1  0  0  0  0
 22 41  1  0  0  0  0
M  END
> <Molecule name>
43486

> <Activity>
1

$$$$
156130
  MOE2011           2D

 48 50  0  0  1  0  0  0  0  0999 V2000
    4.8270    2.8610    0.0000 C   0  0  0  0  0  0  0  0  0  0  0  0
    5.3120    2.1940    0.0000 C   0  0  0  0  0  0  0  0  0  0  0  0
    5.0570    1.4090    0.0000 C   0  0  3  0  0  0  0  0  0  0  0  0
    5.7240    0.9240    0.0000 C   0  0  3  0  0  0  0  0  0  0  0  0
    7.1280   -1.0840    0.0000 C   0  0  0  0  0  0  0  0  0  0  0  0
    6.3120   -0.9590    0.0000 C   0  0  0  0  0  0  0  0  0  0  0  0
    6.2370    0.0510    0.0000 C   0  0  0  0  0  0  0  0  0  0  0  0
    5.9370   -1.8990    0.0000 C   0  0  0  0  0  0  0  0  0  0  0  0
    5.1880   -2.5790    0.0000 C   0  0  3  0  0  0  0  0  0  0  0  0
    4.2150   -2.8610    0.0000 C   0  0  0  0  0  0  0  0  0  0  0  0
    3.2180   -2.6860    0.0000 C   0  0  0  0  0  0  0  0  0  0  0  0
    2.3980   -2.0900    0.0000 C   0  0  0  0  0  0  0  0  0  0  0  0
    1.9240   -1.1960    0.0000 C   0  0  0  0  0  0  0  0  0  0  0  0
    4.0680    1.6260    0.0000 C   0  0  0  0  0  0  0  0  0  0  0  0
    3.0840    1.3870    0.0000 C   0  0  0  0  0  0  0  0  0  0  0  0
    2.3060    0.7400    0.0000 C   0  0  0  0  0  0  0  0  0  0  0  0
    1.8910   -0.1840    0.0000 C   0  0  0  0  0  0  0  0  0  0  0  0
    1.6490    1.2390    0.0000 C   0  0  0  0  0  0  0  0  0  0  0  0
    4.5810   -2.0240    0.0000 O   0  0  0  0  0  0  0  0  0  0  0  0
    3.7600   -2.0690    0.0000 C   0  0  0  0  0  0  0  0  0  0  0  0
    3.4010   -1.3270    0.0000 O   0  0  0  0  0  0  0  0  0  0  0  0
    6.3920    1.4090    0.0000 O   0  0  0  0  0  0  0  0  0  0  0  0
    6.1370    2.1940    0.0000 C   0  0  0  0  0  0  0  0  0  0  0  0
    6.6220    2.8610    0.0000 O   0  0  0  0  0  0  0  0  0  0  0  0
    5.0350    3.3270    0.0000 H   0  0  0  0  0  0  0  0  0  0  0  0
    4.3180    2.8070    0.0000 H   0  0  0  0  0  0  0  0  0  0  0  0
    4.8480    0.9420    0.0000 H   0  0  0  0  0  0  0  0  0  0  0  0
    5.7240    1.4360    0.0000 H   0  0  0  0  0  0  0  0  0  0  0  0
    7.0500   -1.5890    0.0000 H   0  0  0  0  0  0  0  0  0  0  0  0
    7.6340   -1.1610    0.0000 H   0  0  0  0  0  0  0  0  0  0  0  0
    7.2060   -0.5780    0.0000 H   0  0  0  0  0  0  0  0  0  0  0  0
    6.7250    0.2040    0.0000 H   0  0  0  0  0  0  0  0  0  0  0  0
    6.1200   -2.3770    0.0000 H   0  0  0  0  0  0  0  0  0  0  0  0
    5.5180   -1.6080    0.0000 H   0  0  0  0  0  0  0  0  0  0  0  0
    5.1880   -2.0680    0.0000 H   0  0  0  0  0  0  0  0  0  0  0  0
    4.2430   -3.3710    0.0000 H   0  0  0  0  0  0  0  0  0  0  0  0
    1.8910   -2.1500    0.0000 H   0  0  0  0  0  0  0  0  0  0  0  0
    2.7850   -1.7560    0.0000 H   0  0  0  0  0  0  0  0  0  0  0  0
    1.4410   -1.0260    0.0000 H   0  0  0  0  0  0  0  0  0  0  0  0
    2.4180   -1.0650    0.0000 H   0  0  0  0  0  0  0  0  0  0  0  0
    4.3520    2.0520    0.0000 H   0  0  0  0  0  0  0  0  0  0  0  0
    4.0740    1.1150    0.0000 H   0  0  0  0  0  0  0  0  0  0  0  0
    3.1520    1.8930    0.0000 H   0  0  0  0  0  0  0  0  0  0  0  0
    3.3140    0.9300    0.0000 H   0  0  0  0  0  0  0  0  0  0  0  0
    1.3900   -0.0850    0.0000 H   0  0  0  0  0  0  0  0  0  0  0  0
    1.9580    1.6450    0.0000 H   0  0  0  0  0  0  0  0  0  0  0  0
    1.2420    1.5480    0.0000 H   0  0  0  0  0  0  0  0  0  0  0  0
    1.3400    0.8310    0.0000 H   0  0  0  0  0  0  0  0  0  0  0  0
  1  2  2  0  0  0  0
  1 25  1  0  0  0  0
  1 26  1  0  0  0  0
  2  3  1  0  0  0  0
  2 23  1  0  0  0  0
  3  4  1  0  0  0  0
  3 14  1  0  0  0  0
  3 27  1  0  0  0  0
  4  7  1  0  0  0  0
  4 22  1  0  0  0  0
  4 28  1  0  0  0  0
  5  6  1  0  0  0  0
  5 29  1  0  0  0  0
  5 30  1  0  0  0  0
  5 31  1  0  0  0  0
  6  7  2  0  0  0  0
  6  8  1  0  0  0  0
  7 32  1  0  0  0  0
  8  9  1  0  0  0  0
  8 33  1  0  0  0  0
  8 34  1  0  0  0  0
  9 10  1  0  0  0  0
  9 19  1  0  0  0  0
  9 35  1  0  0  0  0
 10 11  2  0  0  0  0
 10 36  1  0  0  0  0
 11 12  1  0  0  0  0
 11 20  1  0  0  0  0
 12 13  1  0  0  0  0
 12 37  1  0  0  0  0
 12 38  1  0  0  0  0
 13 17  1  0  0  0  0
 13 39  1  0  0  0  0
 13 40  1  0  0  0  0
 14 15  1  0  0  0  0
 14 41  1  0  0  0  0
 14 42  1  0  0  0  0
 15 16  1  0  0  0  0
 15 43  1  0  0  0  0
 15 44  1  0  0  0  0
 16 17  2  0  0  0  0
 16 18  1  0  0  0  0
 17 45  1  0  0  0  0
 18 46  1  0  0  0  0
 18 47  1  0  0  0  0
 18 48  1  0  0  0  0
 19 20  1  0  0  0  0
 20 21  2  0  0  0  0
 22 23  1  0  0  0  0
 23 24  2  0  0  0  0
M  END
> <Molecule name>
156130

> <Activity>
1

$$$$
150094
  MOE2011           2D

 36 38  0  0  1  0  0  0  0  0999 V2000
    1.6500    0.9410    0.0000 O   0  0  0  0  0  0  0  0  0  0  0  0
    2.4470    0.7280    0.0000 C   0  0  0  0  0  0  0  0  0  0  0  0
    2.8600    0.0130    0.0000 C   0  0  3  0  0  0  0  0  0  0  0  0
    2.6460   -0.7840    0.0000 C   0  0  0  0  0  0  0  0  0  0  0  0
    3.2290   -1.3670    0.0000 N   0  0  0  0  0  0  0  0  0  0  0  0
    3.0150   -2.1640    0.0000 C   0  0  0  0  0  0  0  0  0  0  0  0
    3.5990   -2.7470    0.0000 C   0  0  0  0  0  0  0  0  0  0  0  0
    4.3960   -2.5340    0.0000 O   0  0  0  0  0  0  0  0  0  0  0  0
    4.6090   -1.7380    0.0000 C   0  0  0  0  0  0  0  0  0  0  0  0
    4.0260   -1.1530    0.0000 C   0  0  0  0  0  0  0  0  0  0  0  0
    4.2880    0.8380    0.0000 N   0  0  0  0  0  0  0  0  0  0  0  0
    5.8000    0.2120    0.0000 C   0  0  0  0  0  0  0  0  0  0  0  0
    6.0140    1.0090    0.0000 C   0  0  0  0  0  0  0  0  0  0  0  0
    4.5020    1.6350    0.0000 C   0  0  0  0  0  0  0  0  0  0  0  0
    4.1960    2.7470    0.0000 C   0  0  0  0  0  0  0  0  0  0  0  0
    3.4820    2.3350    0.0000 C   0  0  0  0  0  0  0  0  0  0  0  0
    3.2720   -0.7010    0.0000 H   0  0  0  0  0  0  0  0  0  0  0  0
    1.8420   -0.5980    0.0000 H   0  0  0  0  0  0  0  0  0  0  0  0
    2.0420   -1.3460    0.0000 H   0  0  0  0  0  0  0  0  0  0  0  0
    2.2120   -1.9780    0.0000 H   0  0  0  0  0  0  0  0  0  0  0  0
    2.4120   -2.7270    0.0000 H   0  0  0  0  0  0  0  0  0  0  0  0
    3.0360   -3.3500    0.0000 H   0  0  0  0  0  0  0  0  0  0  0  0
    3.7840   -3.5510    0.0000 H   0  0  0  0  0  0  0  0  0  0  0  0
    5.4130   -1.9230    0.0000 H   0  0  0  0  0  0  0  0  0  0  0  0
    5.2130   -1.1750    0.0000 H   0  0  0  0  0  0  0  0  0  0  0  0
    3.8410   -0.3500    0.0000 H   0  0  0  0  0  0  0  0  0  0  0  0
    4.5890   -0.5500    0.0000 H   0  0  0  0  0  0  0  0  0  0  0  0
    5.7120   -0.6080    0.0000 H   0  0  0  0  0  0  0  0  0  0  0  0
    6.5040   -0.2180    0.0000 H   0  0  0  0  0  0  0  0  0  0  0  0
    6.8360    0.9460    0.0000 H   0  0  0  0  0  0  0  0  0  0  0  0
    6.4640    1.7000    0.0000 H   0  0  0  0  0  0  0  0  0  0  0  0
    4.7660    0.8540    0.0000 H   0  0  0  0  0  0  0  0  0  0  0  0
    4.8760    3.2140    0.0000 H   0  0  0  0  0  0  0  0  0  0  0  0
    4.0400    3.5570    0.0000 H   0  0  0  0  0  0  0  0  0  0  0  0
    2.6860    2.1150    0.0000 H   0  0  0  0  0  0  0  0  0  0  0  0
    2.9200    2.9400    0.0000 H   0  0  0  0  0  0  0  0  0  0  0  0
  1  2  2  0  0  0  0
  2  3  1  0  0  0  0
  2 14  1  0  0  0  0
  3  4  1  0  0  0  0
  3 11  1  0  0  0  0
  3 17  1  0  0  0  0
  4  5  1  0  0  0  0
  4 18  1  0  0  0  0
  4 19  1  0  0  0  0
  5  6  1  0  0  0  0
  5 10  1  0  0  0  0
  6  7  1  0  0  0  0
  6 20  1  0  0  0  0
  6 21  1  0  0  0  0
  7  8  1  0  0  0  0
  7 22  1  0  0  0  0
  7 23  1  0  0  0  0
  8  9  1  0  0  0  0
  9 10  1  0  0  0  0
  9 24  1  0  0  0  0
  9 25  1  0  0  0  0
 10 26  1  0  0  0  0
 10 27  1  0  0  0  0
 11 12  1  0  0  0  0
 11 16  1  0  0  0  0
 12 13  1  0  0  0  0
 12 28  1  0  0  0  0
 12 29  1  0  0  0  0
 13 14  1  0  0  0  0
 13 30  1  0  0  0  0
 13 31  1  0  0  0  0
 14 15  1  0  0  0  0
 14 32  1  0  0  0  0
 15 16  1  0  0  0  0
 15 33  1  0  0  0  0
 15 34  1  0  0  0  0
 16 35  1  0  0  0  0
 16 36  1  0  0  0  0
M  END
> <Molecule name>
150094

> <Activity>
1

$$$$
9856
  MOE2011           2D

 54 53  0  0  0  0  0  0  0  0999 V2000
    8.0800    0.6190    0.0000 C   0  0  0  0  0  0  0  0  0  0  0  0
    7.3660    0.2060    0.0000 C   0  0  0  0  0  0  0  0  0  0  0  0
    6.6510    0.6190    0.0000 C   0  0  0  0  0  0  0  0  0  0  0  0
    5.9370    0.2060    0.0000 C   0  0  0  0  0  0  0  0  0  0  0  0
    5.2220    0.6190    0.0000 C   0  0  0  0  0  0  0  0  0  0  0  0
    4.5080    0.2060    0.0000 C   0  0  0  0  0  0  0  0  0  0  0  0
    3.7930    0.6190    0.0000 C   0  0  0  0  0  0  0  0  0  0  0  0
    3.0790    0.2060    0.0000 C   0  0  0  0  0  0  0  0  0  0  0  0
    3.0790   -0.6190    0.0000 O   0  0  0  0  0  0  0  0  0  0  0  0
   11.6530    0.2060    0.0000 C   0  0  0  0  0  0  0  0  0  0  0  0
   10.9380    0.6190    0.0000 C   0  0  0  0  0  0  0  0  0  0  0  0
   10.2240    0.2060    0.0000 C   0  0  0  0  0  0  0  0  0  0  0  0
    9.5090    0.6190    0.0000 C   0  0  0  0  0  0  0  0  0  0  0  0
    8.7950    0.2060    0.0000 C   0  0  0  0  0  0  0  0  0  0  0  0
   12.3670    0.6190    0.0000 C   0  0  0  0  0  0  0  0  0  0  0  0
   13.0820    0.2060    0.0000 C   0  0  0  0  0  0  0  0  0  0  0  0
   13.7960    0.6190    0.0000 C   0  0  0  0  0  0  0  0  0  0  0  0
   14.5100    0.2060    0.0000 C   0  0  0  0  0  0  0  0  0  0  0  0
   15.2250    0.6190    0.0000 C   0  0  0  0  0  0  0  0  0  0  0  0
    2.3640    0.6190    0.0000 O   0  0  0  0  0  0  0  0  0  0  0  0
    8.4090    1.0110    0.0000 H   0  0  0  0  0  0  0  0  0  0  0  0
    7.7520    1.0110    0.0000 H   0  0  0  0  0  0  0  0  0  0  0  0
    7.0370   -0.1860    0.0000 H   0  0  0  0  0  0  0  0  0  0  0  0
    7.6950   -0.1860    0.0000 H   0  0  0  0  0  0  0  0  0  0  0  0
    6.9800    1.0110    0.0000 H   0  0  0  0  0  0  0  0  0  0  0  0
    6.3230    1.0110    0.0000 H   0  0  0  0  0  0  0  0  0  0  0  0
    5.6080   -0.1860    0.0000 H   0  0  0  0  0  0  0  0  0  0  0  0
    6.2660   -0.1860    0.0000 H   0  0  0  0  0  0  0  0  0  0  0  0
    5.5520    1.0110    0.0000 H   0  0  0  0  0  0  0  0  0  0  0  0
    4.8940    1.0110    0.0000 H   0  0  0  0  0  0  0  0  0  0  0  0
    4.1800   -0.1860    0.0000 H   0  0  0  0  0  0  0  0  0  0  0  0
    4.8370   -0.1860    0.0000 H   0  0  0  0  0  0  0  0  0  0  0  0
    4.1230    1.0110    0.0000 H   0  0  0  0  0  0  0  0  0  0  0  0
    3.4650    1.0110    0.0000 H   0  0  0  0  0  0  0  0  0  0  0  0
   11.3240   -0.1860    0.0000 H   0  0  0  0  0  0  0  0  0  0  0  0
   11.9820   -0.1860    0.0000 H   0  0  0  0  0  0  0  0  0  0  0  0
   11.2670    1.0110    0.0000 H   0  0  0  0  0  0  0  0  0  0  0  0
   10.6100    1.0110    0.0000 H   0  0  0  0  0  0  0  0  0  0  0  0
    9.8950   -0.1860    0.0000 H   0  0  0  0  0  0  0  0  0  0  0  0
   10.5530   -0.1860    0.0000 H   0  0  0  0  0  0  0  0  0  0  0  0
    9.5090    1.1300    0.0000 H   0  0  0  0  0  0  0  0  0  0  0  0
    8.7950   -0.3050    0.0000 H   0  0  0  0  0  0  0  0  0  0  0  0
   12.6960    1.0110    0.0000 H   0  0  0  0  0  0  0  0  0  0  0  0
   12.0390    1.0110    0.0000 H   0  0  0  0  0  0  0  0  0  0  0  0
   12.7530   -0.1860    0.0000 H   0  0  0  0  0  0  0  0  0  0  0  0
   13.4110   -0.1860    0.0000 H   0  0  0  0  0  0  0  0  0  0  0  0
   14.1250    1.0110    0.0000 H   0  0  0  0  0  0  0  0  0  0  0  0
   13.4680    1.0110    0.0000 H   0  0  0  0  0  0  0  0  0  0  0  0
   14.1820   -0.1860    0.0000 H   0  0  0  0  0  0  0  0  0  0  0  0
   14.8400   -0.1860    0.0000 H   0  0  0  0  0  0  0  0  0  0  0  0
   15.4810    0.1760    0.0000 H   0  0  0  0  0  0  0  0  0  0  0  0
   15.6680    0.8740    0.0000 H   0  0  0  0  0  0  0  0  0  0  0  0
   14.9690    1.0620    0.0000 H   0  0  0  0  0  0  0  0  0  0  0  0
    1.9220    0.3630    0.0000 H   0  0  0  0  0  0  0  0  0  0  0  0
  1  2  1  0  0  0  0
  1 14  1  0  0  0  0
  1 21  1  0  0  0  0
  1 22  1  0  0  0  0
  2  3  1  0  0  0  0
  2 23  1  0  0  0  0
  2 24  1  0  0  0  0
  3  4  1  0  0  0  0
  3 25  1  0  0  0  0
  3 26  1  0  0  0  0
  4  5  1  0  0  0  0
  4 27  1  0  0  0  0
  4 28  1  0  0  0  0
  5  6  1  0  0  0  0
  5 29  1  0  0  0  0
  5 30  1  0  0  0  0
  6  7  1  0  0  0  0
  6 31  1  0  0  0  0
  6 32  1  0  0  0  0
  7  8  1  0  0  0  0
  7 33  1  0  0  0  0
  7 34  1  0  0  0  0
  8  9  2  0  0  0  0
  8 20  1  0  0  0  0
 10 11  1  0  0  0  0
 10 15  1  0  0  0  0
 10 35  1  0  0  0  0
 10 36  1  0  0  0  0
 11 12  1  0  0  0  0
 11 37  1  0  0  0  0
 11 38  1  0  0  0  0
 12 13  1  0  0  0  0
 12 39  1  0  0  0  0
 12 40  1  0  0  0  0
 13 14  2  0  0  0  0
 13 41  1  0  0  0  0
 14 42  1  0  0  0  0
 15 16  1  0  0  0  0
 15 43  1  0  0  0  0
 15 44  1  0  0  0  0
 16 17  1  0  0  0  0
 16 45  1  0  0  0  0
 16 46  1  0  0  0  0
 17 18  1  0  0  0  0
 17 47  1  0  0  0  0
 17 48  1  0  0  0  0
 18 19  1  0  0  0  0
 18 49  1  0  0  0  0
 18 50  1  0  0  0  0
 19 51  1  0  0  0  0
 19 52  1  0  0  0  0
 19 53  1  0  0  0  0
 20 54  1  0  0  0  0
M  END
> <Molecule name>
9856

> <Activity>
1

$$$$
641395
  MOE2011           2D

 32 35  0  0  0  0  0  0  0  0999 V2000
    5.9830   -1.7340    0.0000 O   0  0  0  0  0  0  0  0  0  0  0  0
    6.5420   -1.1270    0.0000 C   0  0  0  0  0  0  0  0  0  0  0  0
    6.2890   -0.3060    0.0000 C   0  0  0  0  0  0  0  0  0  0  0  0
    5.4820   -0.1340    0.0000 C   0  0  0  0  0  0  0  0  0  0  0  0
    5.2280    0.6500    0.0000 C   0  0  0  0  0  0  0  0  0  0  0  0
    4.4070    0.6480    0.0000 C   0  0  0  0  0  0  0  0  0  0  0  0
    3.8450    1.2910    0.0000 C   0  0  0  0  0  0  0  0  0  0  0  0
    3.0080    1.1200    0.0000 C   0  0  0  0  0  0  0  0  0  0  0  0
    2.7440    0.3070    0.0000 C   0  0  0  0  0  0  0  0  0  0  0  0
    3.3220   -0.3230    0.0000 C   0  0  0  0  0  0  0  0  0  0  0  0
    4.1540   -0.1320    0.0000 C   0  0  0  0  0  0  0  0  0  0  0  0
    4.8180   -0.6150    0.0000 N   0  0  0  0  0  0  0  0  0  0  0  0
    1.6500    1.5650    0.0000 C   0  0  0  0  0  0  0  0  0  0  0  0
    2.4580    1.7340    0.0000 O   0  0  0  0  0  0  0  0  0  0  0  0
    5.7800    1.2630    0.0000 C   0  0  0  0  0  0  0  0  0  0  0  0
    6.5860    1.0920    0.0000 C   0  0  0  0  0  0  0  0  0  0  0  0
    6.8410    0.3070    0.0000 C   0  0  0  0  0  0  0  0  0  0  0  0
    7.6840    0.1410    0.0000 C   0  0  0  0  0  0  0  0  0  0  0  0
    8.2290    0.7610    0.0000 O   0  0  0  0  0  0  0  0  0  0  0  0
    7.9570   -0.6740    0.0000 C   0  0  0  0  0  0  0  0  0  0  0  0
    7.3810   -1.3130    0.0000 C   0  0  0  0  0  0  0  0  0  0  0  0
    4.0080    1.7760    0.0000 H   0  0  0  0  0  0  0  0  0  0  0  0
    2.2450    0.1980    0.0000 H   0  0  0  0  0  0  0  0  0  0  0  0
    3.1700   -0.8120    0.0000 H   0  0  0  0  0  0  0  0  0  0  0  0
    4.8170   -1.1260    0.0000 H   0  0  0  0  0  0  0  0  0  0  0  0
    1.5450    2.0660    0.0000 H   0  0  0  0  0  0  0  0  0  0  0  0
    1.1490    1.4600    0.0000 H   0  0  0  0  0  0  0  0  0  0  0  0
    1.7550    1.0640    0.0000 H   0  0  0  0  0  0  0  0  0  0  0  0
    5.6210    1.7500    0.0000 H   0  0  0  0  0  0  0  0  0  0  0  0
    6.9290    1.4720    0.0000 H   0  0  0  0  0  0  0  0  0  0  0  0
    8.4570   -0.7780    0.0000 H   0  0  0  0  0  0  0  0  0  0  0  0
    7.5380   -1.7990    0.0000 H   0  0  0  0  0  0  0  0  0  0  0  0
  1  2  2  0  0  0  0
  2  3  1  0  0  0  0
  2 21  1  0  0  0  0
  3  4  1  0  0  0  0
  3 17  2  0  0  0  0
  4  5  2  0  0  0  0
  4 12  1  0  0  0  0
  5  6  1  0  0  0  0
  5 15  1  0  0  0  0
  6  7  1  0  0  0  0
  6 11  2  0  0  0  0
  7  8  2  0  0  0  0
  7 22  1  0  0  0  0
  8  9  1  0  0  0  0
  8 14  1  0  0  0  0
  9 10  2  0  0  0  0
  9 23  1  0  0  0  0
 10 11  1  0  0  0  0
 10 24  1  0  0  0  0
 11 12  1  0  0  0  0
 12 25  1  0  0  0  0
 13 14  1  0  0  0  0
 13 26  1  0  0  0  0
 13 27  1  0  0  0  0
 13 28  1  0  0  0  0
 15 16  2  0  0  0  0
 15 29  1  0  0  0  0
 16 17  1  0  0  0  0
 16 30  1  0  0  0  0
 17 18  1  0  0  0  0
 18 19  2  0  0  0  0
 18 20  1  0  0  0  0
 20 21  2  0  0  0  0
 20 31  1  0  0  0  0
 21 32  1  0  0  0  0
M  END
> <Molecule name>
641395

> <Activity>
1

$$$$
138333
  MOE2011           2D

 44 47  0  0  1  0  0  0  0  0999 V2000
    7.0640    1.9780    0.0000 O   0  0  0  0  0  0  0  0  0  0  0  0
    6.6520    1.2630    0.0000 C   0  0  0  0  0  0  0  0  0  0  0  0
    5.8260    1.2630    0.0000 N   0  0  0  0  0  0  0  0  0  0  0  0
    5.3450    1.9270    0.0000 C   0  0  0  0  0  0  0  0  0  0  0  0
    4.5640    1.6760    0.0000 C   0  0  0  0  0  0  0  0  0  0  0  0
    3.8500    2.0880    0.0000 C   0  0  0  0  0  0  0  0  0  0  0  0
    3.1350    1.6760    0.0000 C   0  0  0  0  0  0  0  0  0  0  0  0
    2.3980    2.1170    0.0000 C   0  0  0  0  0  0  0  0  0  0  0  0
    1.6500    1.6930    0.0000 C   0  0  0  0  0  0  0  0  0  0  0  0
    1.6500    0.8340    0.0000 C   0  0  0  0  0  0  0  0  0  0  0  0
    2.3980    0.4100    0.0000 C   0  0  0  0  0  0  0  0  0  0  0  0
    3.1350    0.8510    0.0000 C   0  0  0  0  0  0  0  0  0  0  0  0
    3.8500    0.4380    0.0000 N   0  0  0  0  0  0  0  0  0  0  0  0
    4.5640    0.8510    0.0000 C   0  0  0  0  0  0  0  0  0  0  0  0
    5.3450    0.6000    0.0000 C   0  0  0  0  0  0  0  0  0  0  0  0
    7.0640    0.5490    0.0000 C   0  0  3  0  0  0  0  0  0  0  0  0
    6.7280   -0.2050    0.0000 C   0  0  3  0  0  0  0  0  0  0  0  0
    5.9210   -0.3760    0.0000 C   0  0  0  0  0  0  0  0  0  0  0  0
    5.6660   -1.1610    0.0000 O   0  0  0  0  0  0  0  0  0  0  0  0
    4.8600   -1.3320    0.0000 C   0  0  0  0  0  0  0  0  0  0  0  0
    4.6050   -2.1170    0.0000 C   0  0  0  0  0  0  0  0  0  0  0  0
    4.3080   -0.7190    0.0000 O   0  0  0  0  0  0  0  0  0  0  0  0
    7.2560   -1.5780    0.0000 O   0  0  0  0  0  0  0  0  0  0  0  0
    7.3410   -0.7570    0.0000 C   0  0  0  0  0  0  0  0  0  0  0  0
    8.0560   -0.3440    0.0000 O   0  0  0  0  0  0  0  0  0  0  0  0
    7.8840    0.4630    0.0000 C   0  0  0  0  0  0  0  0  0  0  0  0
    5.7880    2.1820    0.0000 H   0  0  0  0  0  0  0  0  0  0  0  0
    5.1380    2.3950    0.0000 H   0  0  0  0  0  0  0  0  0  0  0  0
    3.8500    2.6000    0.0000 H   0  0  0  0  0  0  0  0  0  0  0  0
    2.4030    2.6290    0.0000 H   0  0  0  0  0  0  0  0  0  0  0  0
    1.2080    1.9500    0.0000 H   0  0  0  0  0  0  0  0  0  0  0  0
    1.2080    0.5760    0.0000 H   0  0  0  0  0  0  0  0  0  0  0  0
    2.4030   -0.1020    0.0000 H   0  0  0  0  0  0  0  0  0  0  0  0
    5.1380    0.1320    0.0000 H   0  0  0  0  0  0  0  0  0  0  0  0
    5.7880    0.3450    0.0000 H   0  0  0  0  0  0  0  0  0  0  0  0
    6.5530    0.5220    0.0000 H   0  0  0  0  0  0  0  0  0  0  0  0
    6.4060    0.1930    0.0000 H   0  0  0  0  0  0  0  0  0  0  0  0
    5.9030    0.1350    0.0000 H   0  0  0  0  0  0  0  0  0  0  0  0
    5.4150   -0.3050    0.0000 H   0  0  0  0  0  0  0  0  0  0  0  0
    4.1180   -1.9590    0.0000 H   0  0  0  0  0  0  0  0  0  0  0  0
    4.4460   -2.6040    0.0000 H   0  0  0  0  0  0  0  0  0  0  0  0
    5.0910   -2.2760    0.0000 H   0  0  0  0  0  0  0  0  0  0  0  0
    8.3930    0.5160    0.0000 H   0  0  0  0  0  0  0  0  0  0  0  0
    7.8840    0.9740    0.0000 H   0  0  0  0  0  0  0  0  0  0  0  0
  1  2  2  0  0  0  0
  2  3  1  0  0  0  0
  2 16  1  0  0  0  0
  3  4  1  0  0  0  0
  3 15  1  0  0  0  0
  4  5  1  0  0  0  0
  4 27  1  0  0  0  0
  4 28  1  0  0  0  0
  5  6  1  0  0  0  0
  5 14  2  0  0  0  0
  6  7  2  0  0  0  0
  6 29  1  0  0  0  0
  7  8  1  0  0  0  0
  7 12  1  0  0  0  0
  8  9  2  0  0  0  0
  8 30  1  0  0  0  0
  9 10  1  0  0  0  0
  9 31  1  0  0  0  0
 10 11  2  0  0  0  0
 10 32  1  0  0  0  0
 11 12  1  0  0  0  0
 11 33  1  0  0  0  0
 12 13  2  0  0  0  0
 13 14  1  0  0  0  0
 14 15  1  0  0  0  0
 15 34  1  0  0  0  0
 15 35  1  0  0  0  0
 16 17  1  0  0  0  0
 16 26  1  0  0  0  0
 16 36  1  0  0  0  0
 17 18  1  0  0  0  0
 17 24  1  0  0  0  0
 17 37  1  0  0  0  0
 18 19  1  0  0  0  0
 18 38  1  0  0  0  0
 18 39  1  0  0  0  0
 19 20  1  0  0  0  0
 20 21  1  0  0  0  0
 20 22  2  0  0  0  0
 21 40  1  0  0  0  0
 21 41  1  0  0  0  0
 21 42  1  0  0  0  0
 23 24  2  0  0  0  0
 24 25  1  0  0  0  0
 25 26  1  0  0  0  0
 26 43  1  0  0  0  0
 26 44  1  0  0  0  0
M  END
> <Molecule name>
138333

> <Activity>
1

$$$$
251699
  MOE2011           2D

 46 50  0  0  1  0  0  0  0  0999 V2000
    1.6500    1.0790    0.0000 C   0  0  0  0  0  0  0  0  0  0  0  0
    2.3620    1.4950    0.0000 N   0  0  3  0  0  0  0  0  0  0  0  0
    3.1100    1.0710    0.0000 C   0  0  3  0  0  0  0  0  0  0  0  0
    3.8470    1.5120    0.0000 C   0  0  0  0  0  0  0  0  0  0  0  0
    4.5620    1.1000    0.0000 C   0  0  0  0  0  0  0  0  0  0  0  0
    4.5750    0.2400    0.0000 C   0  0  0  0  0  0  0  0  0  0  0  0
    6.1020   -2.3130    0.0000 C   0  0  0  0  0  0  0  0  0  0  0  0
    6.0930   -1.4880    0.0000 O   0  0  0  0  0  0  0  0  0  0  0  0
    5.3740   -1.0840    0.0000 C   0  0  0  0  0  0  0  0  0  0  0  0
    5.3600   -0.1890    0.0000 C   0  0  0  0  0  0  0  0  0  0  0  0
    4.6020   -1.5380    0.0000 C   0  0  0  0  0  0  0  0  0  0  0  0
    3.8270   -1.0900    0.0000 C   0  0  0  0  0  0  0  0  0  0  0  0
    3.8340   -0.1960    0.0000 C   0  0  0  0  0  0  0  0  0  0  0  0
    3.0900    0.2340    0.0000 C   0  0  0  0  0  0  0  0  0  0  0  0
    3.8930   -2.7770    0.0000 C   0  0  0  0  0  0  0  0  0  0  0  0
    4.6050   -2.3620    0.0000 O   0  0  0  0  0  0  0  0  0  0  0  0
    5.2760    1.5120    0.0000 C   0  0  0  0  0  0  0  0  0  0  0  0
    5.2760    2.3370    0.0000 C   0  0  0  0  0  0  0  0  0  0  0  0
    6.0560    2.5880    0.0000 O   0  0  0  0  0  0  0  0  0  0  0  0
    6.5380    1.9240    0.0000 C   0  0  0  0  0  0  0  0  0  0  0  0
    6.0560    1.2600    0.0000 O   0  0  0  0  0  0  0  0  0  0  0  0
    4.5620    2.7490    0.0000 C   0  0  0  0  0  0  0  0  0  0  0  0
    3.8470    2.3370    0.0000 C   0  0  0  0  0  0  0  0  0  0  0  0
    3.1100    2.7770    0.0000 C   0  0  0  0  0  0  0  0  0  0  0  0
    2.3620    2.3540    0.0000 C   0  0  0  0  0  0  0  0  0  0  0  0
    1.3920    1.5210    0.0000 H   0  0  0  0  0  0  0  0  0  0  0  0
    1.2080    0.8220    0.0000 H   0  0  0  0  0  0  0  0  0  0  0  0
    1.9070    0.6380    0.0000 H   0  0  0  0  0  0  0  0  0  0  0  0
    2.6650    0.8180    0.0000 H   0  0  0  0  0  0  0  0  0  0  0  0
    5.5910   -2.3190    0.0000 H   0  0  0  0  0  0  0  0  0  0  0  0
    6.1080   -2.8240    0.0000 H   0  0  0  0  0  0  0  0  0  0  0  0
    6.6140   -2.3070    0.0000 H   0  0  0  0  0  0  0  0  0  0  0  0
    5.7980    0.0750    0.0000 H   0  0  0  0  0  0  0  0  0  0  0  0
    3.3840   -1.3440    0.0000 H   0  0  0  0  0  0  0  0  0  0  0  0
    2.5880    0.3320    0.0000 H   0  0  0  0  0  0  0  0  0  0  0  0
    2.9110   -0.2450    0.0000 H   0  0  0  0  0  0  0  0  0  0  0  0
    3.6350   -2.3360    0.0000 H   0  0  0  0  0  0  0  0  0  0  0  0
    3.4500   -3.0350    0.0000 H   0  0  0  0  0  0  0  0  0  0  0  0
    4.1500   -3.2200    0.0000 H   0  0  0  0  0  0  0  0  0  0  0  0
    6.9180    1.5820    0.0000 H   0  0  0  0  0  0  0  0  0  0  0  0
    6.9180    2.2660    0.0000 H   0  0  0  0  0  0  0  0  0  0  0  0
    4.5620    3.2610    0.0000 H   0  0  0  0  0  0  0  0  0  0  0  0
    3.4440    3.1650    0.0000 H   0  0  0  0  0  0  0  0  0  0  0  0
    2.7850    3.1720    0.0000 H   0  0  0  0  0  0  0  0  0  0  0  0
    2.1900    2.8350    0.0000 H   0  0  0  0  0  0  0  0  0  0  0  0
    1.8580    2.2660    0.0000 H   0  0  0  0  0  0  0  0  0  0  0  0
  1  2  1  0  0  0  0
  1 26  1  0  0  0  0
  1 27  1  0  0  0  0
  1 28  1  0  0  0  0
  2  3  1  0  0  0  0
  2 25  1  0  0  0  0
  3  4  1  0  0  0  0
  3 14  1  0  0  0  0
  3 29  1  0  0  0  0
  4  5  1  0  0  0  0
  4 23  2  0  0  0  0
  5  6  1  0  0  0  0
  5 17  2  0  0  0  0
  6 10  1  0  0  0  0
  6 13  2  0  0  0  0
  7  8  1  0  0  0  0
  7 30  1  0  0  0  0
  7 31  1  0  0  0  0
  7 32  1  0  0  0  0
  8  9  1  0  0  0  0
  9 10  2  0  0  0  0
  9 11  1  0  0  0  0
 10 33  1  0  0  0  0
 11 12  2  0  0  0  0
 11 16  1  0  0  0  0
 12 13  1  0  0  0  0
 12 34  1  0  0  0  0
 13 14  1  0  0  0  0
 14 35  1  0  0  0  0
 14 36  1  0  0  0  0
 15 16  1  0  0  0  0
 15 37  1  0  0  0  0
 15 38  1  0  0  0  0
 15 39  1  0  0  0  0
 17 18  1  0  0  0  0
 17 21  1  0  0  0  0
 18 19  1  0  0  0  0
 18 22  2  0  0  0  0
 19 20  1  0  0  0  0
 20 21  1  0  0  0  0
 20 40  1  0  0  0  0
 20 41  1  0  0  0  0
 22 23  1  0  0  0  0
 22 42  1  0  0  0  0
 23 24  1  0  0  0  0
 24 25  1  0  0  0  0
 24 43  1  0  0  0  0
 24 44  1  0  0  0  0
 25 45  1  0  0  0  0
 25 46  1  0  0  0  0
M  END
> <Molecule name>
251699

> <Activity>
1

$$$$
641394
  MOE2011           2D

 38 42  0  0  0  0  0  0  0  0999 V2000
    5.2670   -1.1990    0.0000 O   0  0  0  0  0  0  0  0  0  0  0  0
    5.4480   -0.3940    0.0000 C   0  0  0  0  0  0  0  0  0  0  0  0
    5.1940    0.4270    0.0000 C   0  0  0  0  0  0  0  0  0  0  0  0
    4.3870    0.5990    0.0000 C   0  0  0  0  0  0  0  0  0  0  0  0
    4.1320    1.3840    0.0000 C   0  0  0  0  0  0  0  0  0  0  0  0
    3.3120    1.3810    0.0000 C   0  0  0  0  0  0  0  0  0  0  0  0
    2.7500    2.0250    0.0000 C   0  0  0  0  0  0  0  0  0  0  0  0
    1.9130    1.8520    0.0000 C   0  0  0  0  0  0  0  0  0  0  0  0
    1.6500    1.0400    0.0000 C   0  0  0  0  0  0  0  0  0  0  0  0
    2.2270    0.4100    0.0000 C   0  0  0  0  0  0  0  0  0  0  0  0
    3.0600    0.6010    0.0000 C   0  0  0  0  0  0  0  0  0  0  0  0
    3.7220    0.1190    0.0000 N   0  0  0  0  0  0  0  0  0  0  0  0
    3.3090   -0.5960    0.0000 C   0  0  0  0  0  0  0  0  0  0  0  0
    3.7200   -1.3100    0.0000 C   0  0  0  0  0  0  0  0  0  0  0  0
    3.3070   -2.0250    0.0000 C   0  0  0  0  0  0  0  0  0  0  0  0
    2.4820   -2.0230    0.0000 C   0  0  0  0  0  0  0  0  0  0  0  0
    2.0700   -1.3080    0.0000 C   0  0  0  0  0  0  0  0  0  0  0  0
    2.4840   -0.5940    0.0000 C   0  0  0  0  0  0  0  0  0  0  0  0
    4.6840    1.9960    0.0000 C   0  0  0  0  0  0  0  0  0  0  0  0
    5.4910    1.8250    0.0000 C   0  0  0  0  0  0  0  0  0  0  0  0
    5.7460    1.0400    0.0000 C   0  0  0  0  0  0  0  0  0  0  0  0
    6.5900    0.8740    0.0000 C   0  0  0  0  0  0  0  0  0  0  0  0
    7.1350    1.4940    0.0000 O   0  0  0  0  0  0  0  0  0  0  0  0
    6.8620    0.0590    0.0000 C   0  0  0  0  0  0  0  0  0  0  0  0
    6.2860   -0.5790    0.0000 C   0  0  0  0  0  0  0  0  0  0  0  0
    2.9130    2.5090    0.0000 H   0  0  0  0  0  0  0  0  0  0  0  0
    1.5720    2.2330    0.0000 H   0  0  0  0  0  0  0  0  0  0  0  0
    1.1500    0.9310    0.0000 H   0  0  0  0  0  0  0  0  0  0  0  0
    2.0750   -0.0780    0.0000 H   0  0  0  0  0  0  0  0  0  0  0  0
    4.2310   -1.3120    0.0000 H   0  0  0  0  0  0  0  0  0  0  0  0
    3.5620   -2.4680    0.0000 H   0  0  0  0  0  0  0  0  0  0  0  0
    2.2250   -2.4650    0.0000 H   0  0  0  0  0  0  0  0  0  0  0  0
    1.5580   -1.3070    0.0000 H   0  0  0  0  0  0  0  0  0  0  0  0
    2.2290   -0.1500    0.0000 H   0  0  0  0  0  0  0  0  0  0  0  0
    4.5270    2.4830    0.0000 H   0  0  0  0  0  0  0  0  0  0  0  0
    5.8340    2.2050    0.0000 H   0  0  0  0  0  0  0  0  0  0  0  0
    7.3620   -0.0450    0.0000 H   0  0  0  0  0  0  0  0  0  0  0  0
    6.4420   -1.0660    0.0000 H   0  0  0  0  0  0  0  0  0  0  0  0
  1  2  2  0  0  0  0
  2  3  1  0  0  0  0
  2 25  1  0  0  0  0
  3  4  1  0  0  0  0
  3 21  2  0  0  0  0
  4  5  2  0  0  0  0
  4 12  1  0  0  0  0
  5  6  1  0  0  0  0
  5 19  1  0  0  0  0
  6  7  1  0  0  0  0
  6 11  2  0  0  0  0
  7  8  2  0  0  0  0
  7 26  1  0  0  0  0
  8  9  1  0  0  0  0
  8 27  1  0  0  0  0
  9 10  2  0  0  0  0
  9 28  1  0  0  0  0
 10 11  1  0  0  0  0
 10 29  1  0  0  0  0
 11 12  1  0  0  0  0
 12 13  1  0  0  0  0
 13 14  1  0  0  0  0
 13 18  2  0  0  0  0
 14 15  2  0  0  0  0
 14 30  1  0  0  0  0
 15 16  1  0  0  0  0
 15 31  1  0  0  0  0
 16 17  2  0  0  0  0
 16 32  1  0  0  0  0
 17 18  1  0  0  0  0
 17 33  1  0  0  0  0
 18 34  1  0  0  0  0
 19 20  2  0  0  0  0
 19 35  1  0  0  0  0
 20 21  1  0  0  0  0
 20 36  1  0  0  0  0
 21 22  1  0  0  0  0
 22 23  2  0  0  0  0
 22 24  1  0  0  0  0
 24 25  2  0  0  0  0
 24 37  1  0  0  0  0
 25 38  1  0  0  0  0
M  END
> <Molecule name>
641394

> <Activity>
1

$$$$
632129
  MOE2011           2D

 12 12  0  0  0  0  0  0  0  0999 V2000
    5.2220   -1.8560    0.0000 O   0  0  0  0  0  0  0  0  0  0  0  0
    4.5080   -1.4440    0.0000 C   0  0  0  0  0  0  0  0  0  0  0  0
    3.7930   -1.8560    0.0000 C   0  0  0  0  0  0  0  0  0  0  0  0
    3.0790   -1.4440    0.0000 C   0  0  0  0  0  0  0  0  0  0  0  0
    3.0790   -0.6190    0.0000 C   0  0  0  0  0  0  0  0  0  0  0  0
    3.7930   -0.2060    0.0000 C   0  0  0  0  0  0  0  0  0  0  0  0
    4.5080   -0.6190    0.0000 C   0  0  0  0  0  0  0  0  0  0  0  0
    3.7930    0.6190    0.0000 C   0  0  0  0  0  0  0  0  0  0  0  0
    4.5080    1.0310    0.0000 C   0  0  0  0  0  0  0  0  0  0  0  0
    4.5080    1.8560    0.0000 N   0  3  0  0  0  0  0  0  0  0  0  0
    4.5080    2.6810    0.0000 C   0  5  0  0  0  0  0  0  0  0  0  0
    2.3640   -0.2060    0.0000 O   0  0  0  0  0  0  0  0  0  0  0  0
  1  2  1  0  0  0  0
  2  3  1  0  0  0  0
  2  7  2  0  0  0  0
  3  4  2  0  0  0  0
  4  5  1  0  0  0  0
  5  6  2  0  0  0  0
  5 12  1  0  0  0  0
  6  7  1  0  0  0  0
  6  8  1  0  0  0  0
  8  9  2  0  0  0  0
  9 10  1  0  0  0  0
 10 11  3  0  0  0  0
M  CHG  1  10   1
M  CHG  1  11  -1
M  END
> <Molecule name>
632129

> <Activity>
1

$$$$
625985
  MOE2011           2D

 52 54  0  0  0  0  0  0  0  0999 V2000
    6.6600    0.8800    0.0000 C   0  0  0  0  0  0  0  0  0  0  0  0
    5.9500    0.4600    0.0000 O   0  0  0  0  0  0  0  0  0  0  0  0
    5.9600   -0.3660    0.0000 C   0  0  0  0  0  0  0  0  0  0  0  0
    5.2220   -0.8070    0.0000 C   0  0  0  0  0  0  0  0  0  0  0  0
    4.5080   -0.3940    0.0000 C   0  0  0  0  0  0  0  0  0  0  0  0
    3.7930   -0.8070    0.0000 C   0  0  0  0  0  0  0  0  0  0  0  0
    3.0560   -0.3660    0.0000 C   0  0  0  0  0  0  0  0  0  0  0  0
    2.3080   -0.7900    0.0000 C   0  0  0  0  0  0  0  0  0  0  0  0
    2.3080   -1.6480    0.0000 C   0  0  0  0  0  0  0  0  0  0  0  0
    3.0560   -2.0720    0.0000 C   0  0  0  0  0  0  0  0  0  0  0  0
    3.7930   -1.6320    0.0000 C   0  0  0  0  0  0  0  0  0  0  0  0
    4.5080   -2.0440    0.0000 N   0  0  0  0  0  0  0  0  0  0  0  0
    5.2220   -1.6320    0.0000 C   0  0  0  0  0  0  0  0  0  0  0  0
    5.9600   -2.0720    0.0000 C   0  0  0  0  0  0  0  0  0  0  0  0
    6.7070   -1.6480    0.0000 C   0  0  0  0  0  0  0  0  0  0  0  0
    6.7070   -0.7900    0.0000 C   0  0  0  0  0  0  0  0  0  0  0  0
    6.6600   -3.3180    0.0000 C   0  0  0  0  0  0  0  0  0  0  0  0
    5.9500   -2.8970    0.0000 O   0  0  0  0  0  0  0  0  0  0  0  0
    3.0790    2.0810    0.0000 N   0  0  0  0  0  0  0  0  0  0  0  0
    3.7930    1.6680    0.0000 C   0  0  0  0  0  0  0  0  0  0  0  0
    3.7930    0.8430    0.0000 C   0  0  0  0  0  0  0  0  0  0  0  0
    4.5080    0.4310    0.0000 S   0  0  0  0  0  0  0  0  0  0  0  0
    2.3640    3.3180    0.0000 C   0  0  0  0  0  0  0  0  0  0  0  0
    3.0790    2.9060    0.0000 C   0  0  0  0  0  0  0  0  0  0  0  0
    1.6500    2.0810    0.0000 C   0  0  0  0  0  0  0  0  0  0  0  0
    2.3640    1.6680    0.0000 C   0  0  0  0  0  0  0  0  0  0  0  0
    6.9210    0.4410    0.0000 H   0  0  0  0  0  0  0  0  0  0  0  0
    7.1000    1.1410    0.0000 H   0  0  0  0  0  0  0  0  0  0  0  0
    6.3990    1.3200    0.0000 H   0  0  0  0  0  0  0  0  0  0  0  0
    3.0620    0.1460    0.0000 H   0  0  0  0  0  0  0  0  0  0  0  0
    1.8660   -0.5320    0.0000 H   0  0  0  0  0  0  0  0  0  0  0  0
    1.8660   -1.9070    0.0000 H   0  0  0  0  0  0  0  0  0  0  0  0
    3.0620   -2.5840    0.0000 H   0  0  0  0  0  0  0  0  0  0  0  0
    7.1500   -1.9070    0.0000 H   0  0  0  0  0  0  0  0  0  0  0  0
    7.1500   -0.5320    0.0000 H   0  0  0  0  0  0  0  0  0  0  0  0
    6.3990   -3.7590    0.0000 H   0  0  0  0  0  0  0  0  0  0  0  0
    7.1000   -3.5790    0.0000 H   0  0  0  0  0  0  0  0  0  0  0  0
    6.9210   -2.8780    0.0000 H   0  0  0  0  0  0  0  0  0  0  0  0
    4.2970    1.5800    0.0000 H   0  0  0  0  0  0  0  0  0  0  0  0
    3.9680    2.1490    0.0000 H   0  0  0  0  0  0  0  0  0  0  0  0
    3.2900    0.9320    0.0000 H   0  0  0  0  0  0  0  0  0  0  0  0
    3.6180    0.3630    0.0000 H   0  0  0  0  0  0  0  0  0  0  0  0
    2.6200    3.7610    0.0000 H   0  0  0  0  0  0  0  0  0  0  0  0
    1.9210    3.5740    0.0000 H   0  0  0  0  0  0  0  0  0  0  0  0
    2.1090    2.8750    0.0000 H   0  0  0  0  0  0  0  0  0  0  0  0
    3.5830    2.8170    0.0000 H   0  0  0  0  0  0  0  0  0  0  0  0
    3.2540    3.3870    0.0000 H   0  0  0  0  0  0  0  0  0  0  0  0
    1.9060    2.5240    0.0000 H   0  0  0  0  0  0  0  0  0  0  0  0
    1.2070    2.3360    0.0000 H   0  0  0  0  0  0  0  0  0  0  0  0
    1.3940    1.6380    0.0000 H   0  0  0  0  0  0  0  0  0  0  0  0
    2.0360    1.2760    0.0000 H   0  0  0  0  0  0  0  0  0  0  0  0
    2.6940    1.2760    0.0000 H   0  0  0  0  0  0  0  0  0  0  0  0
  1  2  1  0  0  0  0
  1 27  1  0  0  0  0
  1 28  1  0  0  0  0
  1 29  1  0  0  0  0
  2  3  1  0  0  0  0
  3  4  1  0  0  0  0
  3 16  2  0  0  0  0
  4  5  1  0  0  0  0
  4 13  2  0  0  0  0
  5  6  2  0  0  0  0
  5 22  1  0  0  0  0
  6  7  1  0  0  0  0
  6 11  1  0  0  0  0
  7  8  2  0  0  0  0
  7 30  1  0  0  0  0
  8  9  1  0  0  0  0
  8 31  1  0  0  0  0
  9 10  2  0  0  0  0
  9 32  1  0  0  0  0
 10 11  1  0  0  0  0
 10 33  1  0  0  0  0
 11 12  2  0  0  0  0
 12 13  1  0  0  0  0
 13 14  1  0  0  0  0
 14 15  2  0  0  0  0
 14 18  1  0  0  0  0
 15 16  1  0  0  0  0
 15 34  1  0  0  0  0
 16 35  1  0  0  0  0
 17 18  1  0  0  0  0
 17 36  1  0  0  0  0
 17 37  1  0  0  0  0
 17 38  1  0  0  0  0
 19 20  1  0  0  0  0
 19 24  1  0  0  0  0
 19 26  1  0  0  0  0
 20 21  1  0  0  0  0
 20 39  1  0  0  0  0
 20 40  1  0  0  0  0
 21 22  1  0  0  0  0
 21 41  1  0  0  0  0
 21 42  1  0  0  0  0
 23 24  1  0  0  0  0
 23 43  1  0  0  0  0
 23 44  1  0  0  0  0
 23 45  1  0  0  0  0
 24 46  1  0  0  0  0
 24 47  1  0  0  0  0
 25 26  1  0  0  0  0
 25 48  1  0  0  0  0
 25 49  1  0  0  0  0
 25 50  1  0  0  0  0
 26 51  1  0  0  0  0
 26 52  1  0  0  0  0
M  END
> <Molecule name>
625985

> <Activity>
1

$$$$
265211
  MOE2011           2D

115121  0  0  1  0  0  0  0  0999 V2000
   10.1660   -0.4030    0.0000 C   0  0  0  0  0  0  0  0  0  0  0  0
   10.9130    0.0210    0.0000 C   0  0  3  0  0  0  0  0  0  0  0  0
   11.6510   -0.4210    0.0000 C   0  0  0  0  0  0  0  0  0  0  0  0
   12.3650   -0.0080    0.0000 C   0  0  0  0  0  0  0  0  0  0  0  0
   12.3650    0.8170    0.0000 O   0  0  0  0  0  0  0  0  0  0  0  0
    8.9250   -0.5530    0.0000 C   0  0  0  0  0  0  0  0  0  0  0  0
    9.3410   -1.2660    0.0000 C   0  0  0  0  0  0  0  0  0  0  0  0
   10.1660   -1.2630    0.0000 C   0  0  3  0  0  0  0  0  0  0  0  0
    9.7560   -1.9790    0.0000 O   0  0  0  0  0  0  0  0  0  0  0  0
   10.9130   -1.6870    0.0000 C   0  0  3  0  0  0  0  0  0  0  0  0
   11.6510   -1.2460    0.0000 C   0  0  0  0  0  0  0  0  0  0  0  0
   13.8070   -2.5110    0.0000 O   0  0  0  0  0  0  0  0  0  0  0  0
   13.8170   -1.6870    0.0000 C   0  0  0  0  0  0  0  0  0  0  0  0
   13.0800   -1.2460    0.0000 C   0  0  0  0  0  0  0  0  0  0  0  0
   12.3650   -1.6580    0.0000 C   0  0  0  0  0  0  0  0  0  0  0  0
   14.5640   -1.2630    0.0000 C   0  0  0  0  0  0  0  0  0  0  0  0
   15.3320   -1.7220    0.0000 C   0  0  0  0  0  0  0  0  0  0  0  0
   15.3230   -2.5470    0.0000 O   0  0  0  0  0  0  0  0  0  0  0  0
   16.1110   -1.2800    0.0000 C   0  0  0  0  0  0  0  0  0  0  0  0
   16.1110   -0.3850    0.0000 C   0  0  0  0  0  0  0  0  0  0  0  0
   15.3320    0.0560    0.0000 C   0  0  0  0  0  0  0  0  0  0  0  0
   14.5640   -0.4030    0.0000 C   0  0  0  0  0  0  0  0  0  0  0  0
   13.8170    0.0210    0.0000 C   0  0  0  0  0  0  0  0  0  0  0  0
   13.0800   -0.4210    0.0000 C   0  0  0  0  0  0  0  0  0  0  0  0
   13.8070    0.8460    0.0000 O   0  0  0  0  0  0  0  0  0  0  0  0
   15.3230    0.8810    0.0000 O   0  0  0  0  0  0  0  0  0  0  0  0
   10.2230   -3.7570    0.0000 C   0  0  0  0  0  0  0  0  0  0  0  0
   10.2130   -2.9320    0.0000 O   0  0  0  0  0  0  0  0  0  0  0  0
   10.9220   -2.5110    0.0000 C   0  0  0  0  0  0  0  0  0  0  0  0
   11.6420   -2.9150    0.0000 O   0  0  0  0  0  0  0  0  0  0  0  0
   10.9220    0.8460    0.0000 O   0  0  0  0  0  0  0  0  0  0  0  0
   10.2130    1.2660    0.0000 C   0  0  3  0  0  0  0  0  0  0  0  0
   10.2230    2.0910    0.0000 C   0  0  0  0  0  0  0  0  0  0  0  0
    9.5120    2.5110    0.0000 C   0  0  3  0  0  0  0  0  0  0  0  0
    9.5220    3.3360    0.0000 N   0  0  0  0  0  0  0  0  0  0  0  0
   10.2420    3.7400    0.0000 C   0  0  0  0  0  0  0  0  0  0  0  0
    8.8130    3.7570    0.0000 C   0  0  0  0  0  0  0  0  0  0  0  0
    8.7940    2.1080    0.0000 C   0  0  3  0  0  0  0  0  0  0  0  0
    8.0840    2.5280    0.0000 O   0  0  0  0  0  0  0  0  0  0  0  0
    7.3650    2.1240    0.0000 C   0  0  3  0  0  0  0  0  0  0  0  0
    7.3550    1.2990    0.0000 C   0  0  0  0  0  0  0  0  0  0  0  0
    6.6360    0.8950    0.0000 C   0  0  3  0  0  0  0  0  0  0  0  0
    6.6270    0.0700    0.0000 O   0  0  0  0  0  0  0  0  0  0  0  0
    5.9260    1.3160    0.0000 C   0  0  3  0  0  0  0  0  0  0  0  0
    5.2070    0.9120    0.0000 O   0  0  0  0  0  0  0  0  0  0  0  0
    4.4980    1.3320    0.0000 C   0  0  3  0  0  0  0  0  0  0  0  0
    3.7790    0.9280    0.0000 C   0  0  0  0  0  0  0  0  0  0  0  0
    3.0690    1.3490    0.0000 C   0  0  3  0  0  0  0  0  0  0  0  0
    2.3500    0.9450    0.0000 O   0  0  0  0  0  0  0  0  0  0  0  0
    2.3690    2.5940    0.0000 O   0  0  0  0  0  0  0  0  0  0  0  0
    3.0790    2.1740    0.0000 C   0  0  3  0  0  0  0  0  0  0  0  0
    4.5080    2.1570    0.0000 O   0  0  0  0  0  0  0  0  0  0  0  0
    3.7980    2.5780    0.0000 C   0  0  3  0  0  0  0  0  0  0  0  0
    3.8070    3.4030    0.0000 C   0  0  0  0  0  0  0  0  0  0  0  0
    6.6560    2.5450    0.0000 O   0  0  0  0  0  0  0  0  0  0  0  0
    5.9360    2.1410    0.0000 C   0  0  3  0  0  0  0  0  0  0  0  0
    5.2270    2.5620    0.0000 C   0  0  0  0  0  0  0  0  0  0  0  0
    9.4940    0.8620    0.0000 O   0  0  0  0  0  0  0  0  0  0  0  0
    8.7840    1.2830    0.0000 C   0  0  3  0  0  0  0  0  0  0  0  0
    8.0650    0.8790    0.0000 C   0  0  0  0  0  0  0  0  0  0  0  0
    9.9930    0.0780    0.0000 H   0  0  0  0  0  0  0  0  0  0  0  0
    9.6620   -0.4910    0.0000 H   0  0  0  0  0  0  0  0  0  0  0  0
   10.4730    0.2800    0.0000 H   0  0  0  0  0  0  0  0  0  0  0  0
   12.8080    1.0720    0.0000 H   0  0  0  0  0  0  0  0  0  0  0  0
    9.3670   -0.2950    0.0000 H   0  0  0  0  0  0  0  0  0  0  0  0
    8.6680   -0.1110    0.0000 H   0  0  0  0  0  0  0  0  0  0  0  0
    8.4840   -0.8110    0.0000 H   0  0  0  0  0  0  0  0  0  0  0  0
    8.8610   -1.4430    0.0000 H   0  0  0  0  0  0  0  0  0  0  0  0
    9.4320   -1.7700    0.0000 H   0  0  0  0  0  0  0  0  0  0  0  0
    9.2440   -1.9810    0.0000 H   0  0  0  0  0  0  0  0  0  0  0  0
   10.4730   -1.9470    0.0000 H   0  0  0  0  0  0  0  0  0  0  0  0
   12.3650   -2.1700    0.0000 H   0  0  0  0  0  0  0  0  0  0  0  0
   15.7630   -2.8080    0.0000 H   0  0  0  0  0  0  0  0  0  0  0  0
   16.5530   -1.5380    0.0000 H   0  0  0  0  0  0  0  0  0  0  0  0
   16.5530   -0.1280    0.0000 H   0  0  0  0  0  0  0  0  0  0  0  0
   15.7630    1.1420    0.0000 H   0  0  0  0  0  0  0  0  0  0  0  0
    9.7110   -3.7630    0.0000 H   0  0  0  0  0  0  0  0  0  0  0  0
   10.2290   -4.2680    0.0000 H   0  0  0  0  0  0  0  0  0  0  0  0
   10.7340   -3.7510    0.0000 H   0  0  0  0  0  0  0  0  0  0  0  0
   10.6580    1.5160    0.0000 H   0  0  0  0  0  0  0  0  0  0  0  0
   10.7250    1.9960    0.0000 H   0  0  0  0  0  0  0  0  0  0  0  0
   10.4030    2.5700    0.0000 H   0  0  0  0  0  0  0  0  0  0  0  0
    9.9590    2.7620    0.0000 H   0  0  0  0  0  0  0  0  0  0  0  0
   10.4920    3.2950    0.0000 H   0  0  0  0  0  0  0  0  0  0  0  0
   10.6870    3.9910    0.0000 H   0  0  0  0  0  0  0  0  0  0  0  0
    9.9910    4.1870    0.0000 H   0  0  0  0  0  0  0  0  0  0  0  0
    9.0740    4.1970    0.0000 H   0  0  0  0  0  0  0  0  0  0  0  0
    8.3730    4.0180    0.0000 H   0  0  0  0  0  0  0  0  0  0  0  0
    8.5520    3.3170    0.0000 H   0  0  0  0  0  0  0  0  0  0  0  0
    8.8000    2.6180    0.0000 H   0  0  0  0  0  0  0  0  0  0  0  0
    7.8050    1.8630    0.0000 H   0  0  0  0  0  0  0  0  0  0  0  0
    7.5250    0.8170    0.0000 H   0  0  0  0  0  0  0  0  0  0  0  0
    7.8600    1.3820    0.0000 H   0  0  0  0  0  0  0  0  0  0  0  0
    7.0760    0.6340    0.0000 H   0  0  0  0  0  0  0  0  0  0  0  0
    6.1800   -0.1810    0.0000 H   0  0  0  0  0  0  0  0  0  0  0  0
    5.9210    0.8040    0.0000 H   0  0  0  0  0  0  0  0  0  0  0  0
    4.4920    0.8210    0.0000 H   0  0  0  0  0  0  0  0  0  0  0  0
    3.4460    0.5400    0.0000 H   0  0  0  0  0  0  0  0  0  0  0  0
    4.1030    0.5320    0.0000 H   0  0  0  0  0  0  0  0  0  0  0  0
    2.6290    1.6100    0.0000 H   0  0  0  0  0  0  0  0  0  0  0  0
    2.3440    0.4330    0.0000 H   0  0  0  0  0  0  0  0  0  0  0  0
    1.9230    2.3440    0.0000 H   0  0  0  0  0  0  0  0  0  0  0  0
    2.6330    1.9230    0.0000 H   0  0  0  0  0  0  0  0  0  0  0  0
    4.2440    2.8280    0.0000 H   0  0  0  0  0  0  0  0  0  0  0  0
    4.3190    3.3960    0.0000 H   0  0  0  0  0  0  0  0  0  0  0  0
    3.8130    3.9140    0.0000 H   0  0  0  0  0  0  0  0  0  0  0  0
    3.2960    3.4090    0.0000 H   0  0  0  0  0  0  0  0  0  0  0  0
    5.9420    2.6520    0.0000 H   0  0  0  0  0  0  0  0  0  0  0  0
    5.4880    3.0010    0.0000 H   0  0  0  0  0  0  0  0  0  0  0  0
    4.7860    2.8220    0.0000 H   0  0  0  0  0  0  0  0  0  0  0  0
    4.9650    2.1210    0.0000 H   0  0  0  0  0  0  0  0  0  0  0  0
    8.7780    0.7710    0.0000 H   0  0  0  0  0  0  0  0  0  0  0  0
    7.8150    1.3240    0.0000 H   0  0  0  0  0  0  0  0  0  0  0  0
    7.6190    0.6280    0.0000 H   0  0  0  0  0  0  0  0  0  0  0  0
    8.3160    0.4320    0.0000 H   0  0  0  0  0  0  0  0  0  0  0  0
  1  2  1  0  0  0  0
  1  8  1  0  0  0  0
  1 61  1  0  0  0  0
  1 62  1  0  0  0  0
  2  3  1  0  0  0  0
  2 31  1  0  0  0  0
  2 63  1  0  0  0  0
  3  4  2  0  0  0  0
  3 11  1  0  0  0  0
  4  5  1  0  0  0  0
  4 24  1  0  0  0  0
  5 64  1  0  0  0  0
  6  7  1  0  0  0  0
  6 65  1  0  0  0  0
  6 66  1  0  0  0  0
  6 67  1  0  0  0  0
  7  8  1  0  0  0  0
  7 68  1  0  0  0  0
  7 69  1  0  0  0  0
  8  9  1  0  0  0  0
  8 10  1  0  0  0  0
  9 70  1  0  0  0  0
 10 11  1  0  0  0  0
 10 29  1  0  0  0  0
 10 71  1  0  0  0  0
 11 15  2  0  0  0  0
 12 13  2  0  0  0  0
 13 14  1  0  0  0  0
 13 16  1  0  0  0  0
 14 15  1  0  0  0  0
 14 24  2  0  0  0  0
 15 72  1  0  0  0  0
 16 17  1  0  0  0  0
 16 22  2  0  0  0  0
 17 18  1  0  0  0  0
 17 19  2  0  0  0  0
 18 73  1  0  0  0  0
 19 20  1  0  0  0  0
 19 74  1  0  0  0  0
 20 21  2  0  0  0  0
 20 75  1  0  0  0  0
 21 22  1  0  0  0  0
 21 26  1  0  0  0  0
 22 23  1  0  0  0  0
 23 24  1  0  0  0  0
 23 25  2  0  0  0  0
 26 76  1  0  0  0  0
 27 28  1  0  0  0  0
 27 77  1  0  0  0  0
 27 78  1  0  0  0  0
 27 79  1  0  0  0  0
 28 29  1  0  0  0  0
 29 30  2  0  0  0  0
 31 32  1  0  0  0  0
 32 33  1  0  0  0  0
 32 58  1  0  0  0  0
 32 80  1  0  0  0  0
 33 34  1  0  0  0  0
 33 81  1  0  0  0  0
 33 82  1  0  0  0  0
 34 35  1  0  0  0  0
 34 38  1  0  0  0  0
 34 83  1  0  0  0  0
 35 36  1  0  0  0  0
 35 37  1  0  0  0  0
 36 84  1  0  0  0  0
 36 85  1  0  0  0  0
 36 86  1  0  0  0  0
 37 87  1  0  0  0  0
 37 88  1  0  0  0  0
 37 89  1  0  0  0  0
 38 39  1  0  0  0  0
 38 59  1  0  0  0  0
 38 90  1  0  0  0  0
 39 40  1  0  0  0  0
 40 41  1  0  0  0  0
 40 55  1  0  0  0  0
 40 91  1  0  0  0  0
 41 42  1  0  0  0  0
 41 92  1  0  0  0  0
 41 93  1  0  0  0  0
 42 43  1  0  0  0  0
 42 44  1  0  0  0  0
 42 94  1  0  0  0  0
 43 95  1  0  0  0  0
 44 45  1  0  0  0  0
 44 56  1  0  0  0  0
 44 96  1  0  0  0  0
 45 46  1  0  0  0  0
 46 47  1  0  0  0  0
 46 52  1  0  0  0  0
 46 97  1  0  0  0  0
 47 48  1  0  0  0  0
 47 98  1  0  0  0  0
 47 99  1  0  0  0  0
 48 49  1  0  0  0  0
 48 51  1  0  0  0  0
 48100  1  0  0  0  0
 49101  1  0  0  0  0
 50 51  1  0  0  0  0
 50102  1  0  0  0  0
 51 53  1  0  0  0  0
 51103  1  0  0  0  0
 52 53  1  0  0  0  0
 53 54  1  0  0  0  0
 53104  1  0  0  0  0
 54105  1  0  0  0  0
 54106  1  0  0  0  0
 54107  1  0  0  0  0
 55 56  1  0  0  0  0
 56 57  1  0  0  0  0
 56108  1  0  0  0  0
 57109  1  0  0  0  0
 57110  1  0  0  0  0
 57111  1  0  0  0  0
 58 59  1  0  0  0  0
 59 60  1  0  0  0  0
 59112  1  0  0  0  0
 60113  1  0  0  0  0
 60114  1  0  0  0  0
 60115  1  0  0  0  0
M  END
> <Molecule name>
265211

> <Activity>
1

$$$$
8120
  MOE2011           2D

 17 18  0  0  1  0  0  0  0  0999 V2000
    2.3640   -1.4440    0.0000 C   0  0  0  0  0  0  0  0  0  0  0  0
    3.0790   -1.0310    0.0000 C   0  0  0  0  0  0  0  0  0  0  0  0
    3.0790   -0.2060    0.0000 C   0  0  0  0  0  0  0  0  0  0  0  0
    2.3640    0.2060    0.0000 C   0  0  3  0  0  0  0  0  0  0  0  0
    2.3640    1.0310    0.0000 O   0  0  0  0  0  0  0  0  0  0  0  0
    1.6500   -1.0310    0.0000 C   0  0  0  0  0  0  0  0  0  0  0  0
    1.6500   -0.2060    0.0000 O   0  0  0  0  0  0  0  0  0  0  0  0
    5.1660   -0.6190    0.0000 O   0  0  0  0  0  0  0  0  0  0  0  0
    4.3410   -0.6190    0.0000 C   0  0  0  0  0  0  0  0  0  0  0  0
    3.8590   -1.2830    0.0000 O   0  0  0  0  0  0  0  0  0  0  0  0
    3.8590    0.0450    0.0000 C   0  0  0  0  0  0  0  0  0  0  0  0
    2.3640   -1.9550    0.0000 H   0  0  0  0  0  0  0  0  0  0  0  0
    2.8080    0.4620    0.0000 H   0  0  0  0  0  0  0  0  0  0  0  0
    1.9220    1.2870    0.0000 H   0  0  0  0  0  0  0  0  0  0  0  0
    1.1460   -0.9420    0.0000 H   0  0  0  0  0  0  0  0  0  0  0  0
    1.4750   -1.5120    0.0000 H   0  0  0  0  0  0  0  0  0  0  0  0
    4.0190    0.5310    0.0000 H   0  0  0  0  0  0  0  0  0  0  0  0
  1  2  2  0  0  0  0
  1  6  1  0  0  0  0
  1 12  1  0  0  0  0
  2  3  1  0  0  0  0
  2 10  1  0  0  0  0
  3  4  1  0  0  0  0
  3 11  2  0  0  0  0
  4  5  1  0  0  0  0
  4  7  1  0  0  0  0
  4 13  1  0  0  0  0
  5 14  1  0  0  0  0
  6  7  1  0  0  0  0
  6 15  1  0  0  0  0
  6 16  1  0  0  0  0
  8  9  2  0  0  0  0
  9 10  1  0  0  0  0
  9 11  1  0  0  0  0
 11 17  1  0  0  0  0
M  END
> <Molecule name>
8120

> <Activity>
1

$$$$
641393
  MOE2011           2D

 44 49  0  0  0  0  0  0  0  0999 V2000
    5.2650   -1.1980    0.0000 O   0  0  0  0  0  0  0  0  0  0  0  0
    5.4460   -0.3940    0.0000 C   0  0  0  0  0  0  0  0  0  0  0  0
    5.1920    0.4270    0.0000 C   0  0  0  0  0  0  0  0  0  0  0  0
    4.3860    0.5990    0.0000 C   0  0  0  0  0  0  0  0  0  0  0  0
    4.1310    1.3830    0.0000 C   0  0  0  0  0  0  0  0  0  0  0  0
    3.3110    1.3810    0.0000 C   0  0  0  0  0  0  0  0  0  0  0  0
    2.7490    2.0240    0.0000 C   0  0  0  0  0  0  0  0  0  0  0  0
    1.9120    1.8520    0.0000 C   0  0  0  0  0  0  0  0  0  0  0  0
    1.6490    1.0390    0.0000 C   0  0  0  0  0  0  0  0  0  0  0  0
    2.2260    0.4100    0.0000 C   0  0  0  0  0  0  0  0  0  0  0  0
    3.0590    0.6000    0.0000 C   0  0  0  0  0  0  0  0  0  0  0  0
    3.7210    0.1190    0.0000 N   0  0  0  0  0  0  0  0  0  0  0  0
    3.3080   -0.5950    0.0000 C   0  0  0  0  0  0  0  0  0  0  0  0
    3.7190   -1.3100    0.0000 C   0  0  0  0  0  0  0  0  0  0  0  0
    3.3060   -2.0240    0.0000 C   0  0  0  0  0  0  0  0  0  0  0  0
    2.4810   -2.0220    0.0000 C   0  0  0  0  0  0  0  0  0  0  0  0
    2.0690   -1.3070    0.0000 C   0  0  0  0  0  0  0  0  0  0  0  0
    2.4830   -0.5940    0.0000 C   0  0  0  0  0  0  0  0  0  0  0  0
    4.6830    1.9960    0.0000 C   0  0  0  0  0  0  0  0  0  0  0  0
    5.4890    1.8240    0.0000 C   0  0  0  0  0  0  0  0  0  0  0  0
    5.7440    1.0400    0.0000 C   0  0  0  0  0  0  0  0  0  0  0  0
    6.5880    0.8740    0.0000 C   0  0  0  0  0  0  0  0  0  0  0  0
    7.1320    1.4940    0.0000 O   0  0  0  0  0  0  0  0  0  0  0  0
    6.8590    0.0590    0.0000 C   0  0  0  0  0  0  0  0  0  0  0  0
    6.2840   -0.5790    0.0000 C   0  0  0  0  0  0  0  0  0  0  0  0
    6.5470   -1.4340    0.0000 C   0  0  0  0  0  0  0  0  0  0  0  0
    7.4220   -1.6270    0.0000 C   0  0  0  0  0  0  0  0  0  0  0  0
    8.0200   -0.9620    0.0000 C   0  0  0  0  0  0  0  0  0  0  0  0
    7.7380   -0.1130    0.0000 C   0  0  0  0  0  0  0  0  0  0  0  0
    2.9120    2.5080    0.0000 H   0  0  0  0  0  0  0  0  0  0  0  0
    1.5720    2.2320    0.0000 H   0  0  0  0  0  0  0  0  0  0  0  0
    1.1500    0.9300    0.0000 H   0  0  0  0  0  0  0  0  0  0  0  0
    2.0740   -0.0780    0.0000 H   0  0  0  0  0  0  0  0  0  0  0  0
    4.2300   -1.3110    0.0000 H   0  0  0  0  0  0  0  0  0  0  0  0
    3.5600   -2.4670    0.0000 H   0  0  0  0  0  0  0  0  0  0  0  0
    2.2240   -2.4640    0.0000 H   0  0  0  0  0  0  0  0  0  0  0  0
    1.5580   -1.3060    0.0000 H   0  0  0  0  0  0  0  0  0  0  0  0
    2.2280   -0.1500    0.0000 H   0  0  0  0  0  0  0  0  0  0  0  0
    4.5250    2.4820    0.0000 H   0  0  0  0  0  0  0  0  0  0  0  0
    5.8320    2.2040    0.0000 H   0  0  0  0  0  0  0  0  0  0  0  0
    6.2010   -1.8100    0.0000 H   0  0  0  0  0  0  0  0  0  0  0  0
    7.5780   -2.1140    0.0000 H   0  0  0  0  0  0  0  0  0  0  0  0
    8.5210   -1.0660    0.0000 H   0  0  0  0  0  0  0  0  0  0  0  0
    8.0750    0.2700    0.0000 H   0  0  0  0  0  0  0  0  0  0  0  0
  1  2  2  0  0  0  0
  2  3  1  0  0  0  0
  2 25  1  0  0  0  0
  3  4  1  0  0  0  0
  3 21  2  0  0  0  0
  4  5  2  0  0  0  0
  4 12  1  0  0  0  0
  5  6  1  0  0  0  0
  5 19  1  0  0  0  0
  6  7  1  0  0  0  0
  6 11  2  0  0  0  0
  7  8  2  0  0  0  0
  7 30  1  0  0  0  0
  8  9  1  0  0  0  0
  8 31  1  0  0  0  0
  9 10  2  0  0  0  0
  9 32  1  0  0  0  0
 10 11  1  0  0  0  0
 10 33  1  0  0  0  0
 11 12  1  0  0  0  0
 12 13  1  0  0  0  0
 13 14  1  0  0  0  0
 13 18  2  0  0  0  0
 14 15  2  0  0  0  0
 14 34  1  0  0  0  0
 15 16  1  0  0  0  0
 15 35  1  0  0  0  0
 16 17  2  0  0  0  0
 16 36  1  0  0  0  0
 17 18  1  0  0  0  0
 17 37  1  0  0  0  0
 18 38  1  0  0  0  0
 19 20  2  0  0  0  0
 19 39  1  0  0  0  0
 20 21  1  0  0  0  0
 20 40  1  0  0  0  0
 21 22  1  0  0  0  0
 22 23  2  0  0  0  0
 22 24  1  0  0  0  0
 24 25  1  0  0  0  0
 24 29  2  0  0  0  0
 25 26  2  0  0  0  0
 26 27  1  0  0  0  0
 26 41  1  0  0  0  0
 27 28  2  0  0  0  0
 27 42  1  0  0  0  0
 28 29  1  0  0  0  0
 28 43  1  0  0  0  0
 29 44  1  0  0  0  0
M  END
> <Molecule name>
641393

> <Activity>
1

$$$$
624358
  MOE2011           2D

 28 30  0  0  1  0  0  0  0  0999 V2000
    2.3830   -1.2300    0.0000 C   0  0  0  0  0  0  0  0  0  0  0  0
    3.1770   -1.0180    0.0000 C   0  0  0  0  0  0  0  0  0  0  0  0
    4.6830   -1.2160    0.0000 C   0  0  3  0  0  0  0  0  0  0  0  0
    4.0020   -1.6830    0.0000 C   0  0  0  0  0  0  0  0  0  0  0  0
    3.2030   -1.8850    0.0000 C   0  0  0  0  0  0  0  0  0  0  0  0
    2.3830   -1.7970    0.0000 C   0  0  0  0  0  0  0  0  0  0  0  0
    1.6440   -1.4280    0.0000 C   0  0  3  0  0  0  0  0  0  0  0  0
    3.3900   -0.2240    0.0000 C   0  0  0  0  0  0  0  0  0  0  0  0
    3.3250    0.9770    0.0000 C   0  0  0  0  0  0  0  0  0  0  0  0
    2.5080    1.0640    0.0000 C   0  0  0  0  0  0  0  0  0  0  0  0
    2.1740    0.3120    0.0000 C   0  0  0  0  0  0  0  0  0  0  0  0
    1.7970    1.4740    0.0000 Br  0  0  0  0  0  0  0  0  0  0  0  0
    2.5080    1.8850    0.0000 Br  0  0  0  0  0  0  0  0  0  0  0  0
    3.8760    1.5880    0.0000 O   0  0  0  0  0  0  0  0  0  0  0  0
    1.9420   -0.4570    0.0000 H   0  0  0  0  0  0  0  0  0  0  0  0
    1.5860   -1.9020    0.0000 H   0  0  0  0  0  0  0  0  0  0  0  0
    2.5800   -2.2740    0.0000 H   0  0  0  0  0  0  0  0  0  0  0  0
    5.5080   -1.2370    0.0000 H   0  0  0  0  0  0  0  0  0  0  0  0
    4.6130   -2.2380    0.0000 H   0  0  0  0  0  0  0  0  0  0  0  0
    4.0160   -2.5080    0.0000 H   0  0  0  0  0  0  0  0  0  0  0  0
    3.5820   -2.6180    0.0000 H   0  0  0  0  0  0  0  0  0  0  0  0
    2.9290   -2.6640    0.0000 H   0  0  0  0  0  0  0  0  0  0  0  0
    2.0620   -2.7270    0.0000 H   0  0  0  0  0  0  0  0  0  0  0  0
    1.5400   -2.4290    0.0000 H   0  0  0  0  0  0  0  0  0  0  0  0
    0.8210   -1.4870    0.0000 H   0  0  0  0  0  0  0  0  0  0  0  0
    4.1310   -0.5870    0.0000 H   0  0  0  0  0  0  0  0  0  0  0  0
    1.4950   -0.1570    0.0000 H   0  0  0  0  0  0  0  0  0  0  0  0
    1.4070    0.6160    0.0000 H   0  0  0  0  0  0  0  0  0  0  0  0
  1  2  1  0  0  0  0
  1 15  1  0  0  0  0
  1 16  1  0  0  0  0
  1 17  1  0  0  0  0
  2  3  1  0  0  0  0
  2  7  1  0  0  0  0
  2 11  1  0  0  0  0
  3  4  1  0  0  0  0
  3  8  1  0  0  0  0
  3 18  1  0  0  0  0
  4  5  1  0  0  0  0
  4 19  1  0  0  0  0
  4 20  1  0  0  0  0
  5  6  1  0  0  0  0
  5 21  1  0  0  0  0
  5 22  1  0  0  0  0
  6  7  1  0  0  0  0
  6 23  1  0  0  0  0
  6 24  1  0  0  0  0
  7  8  1  0  0  0  0
  7 25  1  0  0  0  0
  8  9  1  0  0  0  0
  8 26  1  0  0  0  0
  9 10  1  0  0  0  0
  9 14  2  0  0  0  0
 10 11  1  0  0  0  0
 10 12  1  0  0  0  0
 10 13  1  0  0  0  0
 11 27  1  0  0  0  0
 11 28  1  0  0  0  0
M  END
> <Molecule name>
624358

> <Activity>
1

$$$$
144173
  MOE2011           2D

 26 27  0  0  0  0  0  0  0  0999 V2000
    2.3640   -0.4120    0.0000 C   0  0  0  0  0  0  0  0  0  0  0  0
    1.6500   -0.8250    0.0000 C   0  0  0  0  0  0  0  0  0  0  0  0
    1.6500   -1.6500    0.0000 I   0  0  0  0  0  0  0  0  0  0  0  0
    3.0790   -0.8250    0.0000 N   0  0  0  0  0  0  0  0  0  0  0  0
    3.7930   -0.4120    0.0000 C   0  0  0  0  0  0  0  0  0  0  0  0
    3.7930    0.4120    0.0000 C   0  0  0  0  0  0  0  0  0  0  0  0
    4.5310    0.8540    0.0000 C   0  0  0  0  0  0  0  0  0  0  0  0
    5.2780    0.4300    0.0000 C   0  0  0  0  0  0  0  0  0  0  0  0
    5.2780   -0.4300    0.0000 C   0  0  0  0  0  0  0  0  0  0  0  0
    4.5310   -0.8540    0.0000 C   0  0  0  0  0  0  0  0  0  0  0  0
    6.7070   -0.4360    0.0000 C   0  0  0  0  0  0  0  0  0  0  0  0
    5.9910   -0.8450    0.0000 O   0  0  0  0  0  0  0  0  0  0  0  0
    3.0790    0.8250    0.0000 N   0  0  0  0  0  0  0  0  0  0  0  0
    2.3640    0.4120    0.0000 C   0  0  0  0  0  0  0  0  0  0  0  0
    1.6500    0.8250    0.0000 C   0  0  0  0  0  0  0  0  0  0  0  0
    1.6500    1.6500    0.0000 I   0  0  0  0  0  0  0  0  0  0  0  0
    1.4750   -0.3440    0.0000 H   0  0  0  0  0  0  0  0  0  0  0  0
    1.1460   -0.9140    0.0000 H   0  0  0  0  0  0  0  0  0  0  0  0
    4.5250    1.3650    0.0000 H   0  0  0  0  0  0  0  0  0  0  0  0
    5.7200    0.6870    0.0000 H   0  0  0  0  0  0  0  0  0  0  0  0
    4.5250   -1.3650    0.0000 H   0  0  0  0  0  0  0  0  0  0  0  0
    6.9610   -0.8800    0.0000 H   0  0  0  0  0  0  0  0  0  0  0  0
    7.1510   -0.1820    0.0000 H   0  0  0  0  0  0  0  0  0  0  0  0
    6.4530    0.0090    0.0000 H   0  0  0  0  0  0  0  0  0  0  0  0
    1.1460    0.9140    0.0000 H   0  0  0  0  0  0  0  0  0  0  0  0
    1.4750    0.3440    0.0000 H   0  0  0  0  0  0  0  0  0  0  0  0
  1  2  1  0  0  0  0
  1  4  2  0  0  0  0
  1 14  1  0  0  0  0
  2  3  1  0  0  0  0
  2 17  1  0  0  0  0
  2 18  1  0  0  0  0
  4  5  1  0  0  0  0
  5  6  1  0  0  0  0
  5 10  2  0  0  0  0
  6  7  2  0  0  0  0
  6 13  1  0  0  0  0
  7  8  1  0  0  0  0
  7 19  1  0  0  0  0
  8  9  2  0  0  0  0
  8 20  1  0  0  0  0
  9 10  1  0  0  0  0
  9 12  1  0  0  0  0
 10 21  1  0  0  0  0
 11 12  1  0  0  0  0
 11 22  1  0  0  0  0
 11 23  1  0  0  0  0
 11 24  1  0  0  0  0
 13 14  2  0  0  0  0
 14 15  1  0  0  0  0
 15 16  1  0  0  0  0
 15 25  1  0  0  0  0
 15 26  1  0  0  0  0
M  END
> <Molecule name>
144173

> <Activity>
1

$$$$
641396
  MOE2011           2D

 35 38  0  0  0  0  0  0  0  0999 V2000
    4.8160   -1.4400    0.0000 C   0  0  0  0  0  0  0  0  0  0  0  0
    4.8180   -0.6150    0.0000 N   0  0  0  0  0  0  0  0  0  0  0  0
    4.1540   -0.1320    0.0000 C   0  0  0  0  0  0  0  0  0  0  0  0
    4.4070    0.6480    0.0000 C   0  0  0  0  0  0  0  0  0  0  0  0
    3.8450    1.2910    0.0000 C   0  0  0  0  0  0  0  0  0  0  0  0
    3.0080    1.1200    0.0000 C   0  0  0  0  0  0  0  0  0  0  0  0
    2.7440    0.3070    0.0000 C   0  0  0  0  0  0  0  0  0  0  0  0
    3.3220   -0.3230    0.0000 C   0  0  0  0  0  0  0  0  0  0  0  0
    1.6500    1.5650    0.0000 C   0  0  0  0  0  0  0  0  0  0  0  0
    2.4580    1.7340    0.0000 O   0  0  0  0  0  0  0  0  0  0  0  0
    5.4820   -0.1340    0.0000 C   0  0  0  0  0  0  0  0  0  0  0  0
    5.2280    0.6500    0.0000 C   0  0  0  0  0  0  0  0  0  0  0  0
    5.9830   -1.7340    0.0000 O   0  0  0  0  0  0  0  0  0  0  0  0
    6.5420   -1.1270    0.0000 C   0  0  0  0  0  0  0  0  0  0  0  0
    6.2890   -0.3060    0.0000 C   0  0  0  0  0  0  0  0  0  0  0  0
    7.3810   -1.3130    0.0000 C   0  0  0  0  0  0  0  0  0  0  0  0
    7.9570   -0.6740    0.0000 C   0  0  0  0  0  0  0  0  0  0  0  0
    7.6840    0.1410    0.0000 C   0  0  0  0  0  0  0  0  0  0  0  0
    6.8410    0.3070    0.0000 C   0  0  0  0  0  0  0  0  0  0  0  0
    6.5860    1.0920    0.0000 C   0  0  0  0  0  0  0  0  0  0  0  0
    5.7800    1.2630    0.0000 C   0  0  0  0  0  0  0  0  0  0  0  0
    8.2290    0.7610    0.0000 O   0  0  0  0  0  0  0  0  0  0  0  0
    4.3040   -1.4390    0.0000 H   0  0  0  0  0  0  0  0  0  0  0  0
    4.8150   -1.9510    0.0000 H   0  0  0  0  0  0  0  0  0  0  0  0
    5.3270   -1.4400    0.0000 H   0  0  0  0  0  0  0  0  0  0  0  0
    4.0080    1.7760    0.0000 H   0  0  0  0  0  0  0  0  0  0  0  0
    2.2450    0.1980    0.0000 H   0  0  0  0  0  0  0  0  0  0  0  0
    3.1700   -0.8120    0.0000 H   0  0  0  0  0  0  0  0  0  0  0  0
    1.5450    2.0660    0.0000 H   0  0  0  0  0  0  0  0  0  0  0  0
    1.1490    1.4600    0.0000 H   0  0  0  0  0  0  0  0  0  0  0  0
    1.7550    1.0640    0.0000 H   0  0  0  0  0  0  0  0  0  0  0  0
    7.5380   -1.7990    0.0000 H   0  0  0  0  0  0  0  0  0  0  0  0
    8.4570   -0.7780    0.0000 H   0  0  0  0  0  0  0  0  0  0  0  0
    6.9290    1.4720    0.0000 H   0  0  0  0  0  0  0  0  0  0  0  0
    5.6210    1.7500    0.0000 H   0  0  0  0  0  0  0  0  0  0  0  0
  1  2  1  0  0  0  0
  1 23  1  0  0  0  0
  1 24  1  0  0  0  0
  1 25  1  0  0  0  0
  2  3  1  0  0  0  0
  2 11  1  0  0  0  0
  3  4  1  0  0  0  0
  3  8  2  0  0  0  0
  4  5  2  0  0  0  0
  4 12  1  0  0  0  0
  5  6  1  0  0  0  0
  5 26  1  0  0  0  0
  6  7  2  0  0  0  0
  6 10  1  0  0  0  0
  7  8  1  0  0  0  0
  7 27  1  0  0  0  0
  8 28  1  0  0  0  0
  9 10  1  0  0  0  0
  9 29  1  0  0  0  0
  9 30  1  0  0  0  0
  9 31  1  0  0  0  0
 11 12  1  0  0  0  0
 11 15  2  0  0  0  0
 12 21  2  0  0  0  0
 13 14  2  0  0  0  0
 14 15  1  0  0  0  0
 14 16  1  0  0  0  0
 15 19  1  0  0  0  0
 16 17  2  0  0  0  0
 16 32  1  0  0  0  0
 17 18  1  0  0  0  0
 17 33  1  0  0  0  0
 18 19  1  0  0  0  0
 18 22  2  0  0  0  0
 19 20  2  0  0  0  0
 20 21  1  0  0  0  0
 20 34  1  0  0  0  0
 21 35  1  0  0  0  0
M  END
> <Molecule name>
641396

> <Activity>
1

$$$$
653547
  MOE2011           2D

 53 56  0  0  1  0  0  0  0  0999 V2000
    7.0640    2.3700    0.0000 O   0  0  0  0  0  0  0  0  0  0  0  0
    6.6520    1.6560    0.0000 C   0  0  0  0  0  0  0  0  0  0  0  0
    5.8260    1.6560    0.0000 N   0  0  0  0  0  0  0  0  0  0  0  0
    5.3450    2.3200    0.0000 C   0  0  0  0  0  0  0  0  0  0  0  0
    4.5640    2.0680    0.0000 C   0  0  0  0  0  0  0  0  0  0  0  0
    3.8500    2.4810    0.0000 C   0  0  0  0  0  0  0  0  0  0  0  0
    3.1350    2.0680    0.0000 C   0  0  0  0  0  0  0  0  0  0  0  0
    2.3980    2.5100    0.0000 C   0  0  0  0  0  0  0  0  0  0  0  0
    1.6500    2.0860    0.0000 C   0  0  0  0  0  0  0  0  0  0  0  0
    1.6500    1.2260    0.0000 C   0  0  0  0  0  0  0  0  0  0  0  0
    2.3980    0.8020    0.0000 C   0  0  0  0  0  0  0  0  0  0  0  0
    3.1350    1.2430    0.0000 C   0  0  0  0  0  0  0  0  0  0  0  0
    3.8500    0.8310    0.0000 N   0  0  0  0  0  0  0  0  0  0  0  0
    4.5640    1.2430    0.0000 C   0  0  0  0  0  0  0  0  0  0  0  0
    5.3450    0.9920    0.0000 C   0  0  0  0  0  0  0  0  0  0  0  0
    7.0640    0.9410    0.0000 C   0  0  3  0  0  0  0  0  0  0  0  0
    7.8840    0.8550    0.0000 C   0  0  0  0  0  0  0  0  0  0  0  0
    8.0560    0.0480    0.0000 O   0  0  0  0  0  0  0  0  0  0  0  0
    7.3410   -0.3650    0.0000 C   0  0  0  0  0  0  0  0  0  0  0  0
    7.2560   -1.1850    0.0000 O   0  0  0  0  0  0  0  0  0  0  0  0
    6.7280    0.1870    0.0000 C   0  0  3  0  0  0  0  0  0  0  0  0
    5.9210    0.0160    0.0000 C   0  0  0  0  0  0  0  0  0  0  0  0
    5.6660   -0.7690    0.0000 O   0  0  0  0  0  0  0  0  0  0  0  0
    4.8600   -0.9410    0.0000 C   0  0  0  0  0  0  0  0  0  0  0  0
    4.3080   -0.3270    0.0000 O   0  0  0  0  0  0  0  0  0  0  0  0
    4.6050   -1.7250    0.0000 C   0  0  0  0  0  0  0  0  0  0  0  0
    4.3500   -2.5100    0.0000 C   0  0  0  0  0  0  0  0  0  0  0  0
    3.8200   -1.4700    0.0000 C   0  0  0  0  0  0  0  0  0  0  0  0
    5.3890   -1.9800    0.0000 C   0  0  0  0  0  0  0  0  0  0  0  0
    5.7880    2.5750    0.0000 H   0  0  0  0  0  0  0  0  0  0  0  0
    5.1380    2.7880    0.0000 H   0  0  0  0  0  0  0  0  0  0  0  0
    3.8500    2.9920    0.0000 H   0  0  0  0  0  0  0  0  0  0  0  0
    2.4030    3.0210    0.0000 H   0  0  0  0  0  0  0  0  0  0  0  0
    1.2080    2.3430    0.0000 H   0  0  0  0  0  0  0  0  0  0  0  0
    1.2080    0.9690    0.0000 H   0  0  0  0  0  0  0  0  0  0  0  0
    2.4030    0.2900    0.0000 H   0  0  0  0  0  0  0  0  0  0  0  0
    5.1380    0.5240    0.0000 H   0  0  0  0  0  0  0  0  0  0  0  0
    5.7880    0.7370    0.0000 H   0  0  0  0  0  0  0  0  0  0  0  0
    6.5530    0.9140    0.0000 H   0  0  0  0  0  0  0  0  0  0  0  0
    8.3930    0.9080    0.0000 H   0  0  0  0  0  0  0  0  0  0  0  0
    7.8840    1.3660    0.0000 H   0  0  0  0  0  0  0  0  0  0  0  0
    6.4060    0.5850    0.0000 H   0  0  0  0  0  0  0  0  0  0  0  0
    5.9030    0.5270    0.0000 H   0  0  0  0  0  0  0  0  0  0  0  0
    5.4150    0.0880    0.0000 H   0  0  0  0  0  0  0  0  0  0  0  0
    3.8630   -2.3510    0.0000 H   0  0  0  0  0  0  0  0  0  0  0  0
    4.1910   -2.9960    0.0000 H   0  0  0  0  0  0  0  0  0  0  0  0
    4.8360   -2.6670    0.0000 H   0  0  0  0  0  0  0  0  0  0  0  0
    3.9780   -0.9840    0.0000 H   0  0  0  0  0  0  0  0  0  0  0  0
    3.3330   -1.3120    0.0000 H   0  0  0  0  0  0  0  0  0  0  0  0
    3.6620   -1.9560    0.0000 H   0  0  0  0  0  0  0  0  0  0  0  0
    5.2310   -2.4660    0.0000 H   0  0  0  0  0  0  0  0  0  0  0  0
    5.8760   -2.1380    0.0000 H   0  0  0  0  0  0  0  0  0  0  0  0
    5.5480   -1.4930    0.0000 H   0  0  0  0  0  0  0  0  0  0  0  0
  1  2  2  0  0  0  0
  2  3  1  0  0  0  0
  2 16  1  0  0  0  0
  3  4  1  0  0  0  0
  3 15  1  0  0  0  0
  4  5  1  0  0  0  0
  4 30  1  0  0  0  0
  4 31  1  0  0  0  0
  5  6  1  0  0  0  0
  5 14  2  0  0  0  0
  6  7  2  0  0  0  0
  6 32  1  0  0  0  0
  7  8  1  0  0  0  0
  7 12  1  0  0  0  0
  8  9  2  0  0  0  0
  8 33  1  0  0  0  0
  9 10  1  0  0  0  0
  9 34  1  0  0  0  0
 10 11  2  0  0  0  0
 10 35  1  0  0  0  0
 11 12  1  0  0  0  0
 11 36  1  0  0  0  0
 12 13  2  0  0  0  0
 13 14  1  0  0  0  0
 14 15  1  0  0  0  0
 15 37  1  0  0  0  0
 15 38  1  0  0  0  0
 16 17  1  0  0  0  0
 16 21  1  0  0  0  0
 16 39  1  0  0  0  0
 17 18  1  0  0  0  0
 17 40  1  0  0  0  0
 17 41  1  0  0  0  0
 18 19  1  0  0  0  0
 19 20  2  0  0  0  0
 19 21  1  0  0  0  0
 21 22  1  0  0  0  0
 21 42  1  0  0  0  0
 22 23  1  0  0  0  0
 22 43  1  0  0  0  0
 22 44  1  0  0  0  0
 23 24  1  0  0  0  0
 24 25  2  0  0  0  0
 24 26  1  0  0  0  0
 26 27  1  0  0  0  0
 26 28  1  0  0  0  0
 26 29  1  0  0  0  0
 27 45  1  0  0  0  0
 27 46  1  0  0  0  0
 27 47  1  0  0  0  0
 28 48  1  0  0  0  0
 28 49  1  0  0  0  0
 28 50  1  0  0  0  0
 29 51  1  0  0  0  0
 29 52  1  0  0  0  0
 29 53  1  0  0  0  0
M  END
> <Molecule name>
653547

> <Activity>
1

$$$$
649904
  MOE2011           2D

 43 44  0  0  1  0  0  0  0  0999 V2000
    3.8330    0.3890    0.0000 C   0  0  0  0  0  0  0  0  0  0  0  0
    3.0790    0.7240    0.0000 C   0  0  3  0  0  0  0  0  0  0  0  0
    3.1660    1.5440    0.0000 C   0  0  0  0  0  0  0  0  0  0  0  0
    3.9720    1.7160    0.0000 C   0  0  0  0  0  0  0  0  0  0  0  0
    4.3850    1.0020    0.0000 C   0  0  0  0  0  0  0  0  0  0  0  0
    4.0050   -0.4190    0.0000 O   0  0  0  0  0  0  0  0  0  0  0  0
    5.2050    0.9150    0.0000 C   0  0  0  0  0  0  0  0  0  0  0  0
    5.6900    1.5820    0.0000 C   0  0  0  0  0  0  0  0  0  0  0  0
    2.3640    0.3110    0.0000 C   0  0  0  0  0  0  0  0  0  0  0  0
    2.3640   -0.5140    0.0000 N   0  0  0  0  0  0  0  0  0  0  0  0
    6.5110    1.4970    0.0000 C   0  0  0  0  0  0  0  0  0  0  0  0
    6.9950    2.1640    0.0000 C   0  0  0  0  0  0  0  0  0  0  0  0
    7.8160    2.0770    0.0000 C   0  0  0  0  0  0  0  0  0  0  0  0
    1.6500   -0.9260    0.0000 C   0  0  0  0  0  0  0  0  0  0  0  0
    1.6500   -1.7520    0.0000 C   0  0  0  0  0  0  0  0  0  0  0  0
    2.3640   -2.1640    0.0000 O   0  0  0  0  0  0  0  0  0  0  0  0
    3.0790   -1.7520    0.0000 C   0  0  0  0  0  0  0  0  0  0  0  0
    3.0790   -0.9260    0.0000 C   0  0  0  0  0  0  0  0  0  0  0  0
    2.3560    1.1210    0.0000 H   0  0  0  0  0  0  0  0  0  0  0  0
    2.3600    1.7250    0.0000 H   0  0  0  0  0  0  0  0  0  0  0  0
    2.9020    2.3260    0.0000 H   0  0  0  0  0  0  0  0  0  0  0  0
    3.8950    2.5370    0.0000 H   0  0  0  0  0  0  0  0  0  0  0  0
    4.6350    2.2080    0.0000 H   0  0  0  0  0  0  0  0  0  0  0  0
    5.5400    0.1610    0.0000 H   0  0  0  0  0  0  0  0  0  0  0  0
    5.0400    2.0900    0.0000 H   0  0  0  0  0  0  0  0  0  0  0  0
    5.7480    2.4050    0.0000 H   0  0  0  0  0  0  0  0  0  0  0  0
    1.9270    1.0110    0.0000 H   0  0  0  0  0  0  0  0  0  0  0  0
    1.5400    0.3400    0.0000 H   0  0  0  0  0  0  0  0  0  0  0  0
    6.4540    0.6740    0.0000 H   0  0  0  0  0  0  0  0  0  0  0  0
    7.1620    0.9890    0.0000 H   0  0  0  0  0  0  0  0  0  0  0  0
    6.3450    2.6720    0.0000 H   0  0  0  0  0  0  0  0  0  0  0  0
    7.0530    2.9870    0.0000 H   0  0  0  0  0  0  0  0  0  0  0  0
    7.7300    1.2570    0.0000 H   0  0  0  0  0  0  0  0  0  0  0  0
    8.6370    1.9910    0.0000 H   0  0  0  0  0  0  0  0  0  0  0  0
    7.9030    2.8980    0.0000 H   0  0  0  0  0  0  0  0  0  0  0  0
    1.2130   -0.2270    0.0000 H   0  0  0  0  0  0  0  0  0  0  0  0
    0.8260   -0.8980    0.0000 H   0  0  0  0  0  0  0  0  0  0  0  0
    0.8260   -1.7800    0.0000 H   0  0  0  0  0  0  0  0  0  0  0  0
    1.2130   -2.4510    0.0000 H   0  0  0  0  0  0  0  0  0  0  0  0
    3.5160   -2.4510    0.0000 H   0  0  0  0  0  0  0  0  0  0  0  0
    3.9040   -1.7800    0.0000 H   0  0  0  0  0  0  0  0  0  0  0  0
    3.5160   -0.2270    0.0000 H   0  0  0  0  0  0  0  0  0  0  0  0
    3.9040   -0.8980    0.0000 H   0  0  0  0  0  0  0  0  0  0  0  0
  1  2  1  0  0  0  0
  1  5  1  0  0  0  0
  1  6  2  0  0  0  0
  2  3  1  0  0  0  0
  2  9  1  0  0  0  0
  2 19  1  0  0  0  0
  3  4  1  0  0  0  0
  3 20  1  0  0  0  0
  3 21  1  0  0  0  0
  4  5  1  0  0  0  0
  4 22  1  0  0  0  0
  4 23  1  0  0  0  0
  5  7  2  0  0  0  0
  7  8  1  0  0  0  0
  7 24  1  0  0  0  0
  8 11  1  0  0  0  0
  8 25  1  0  0  0  0
  8 26  1  0  0  0  0
  9 10  1  0  0  0  0
  9 27  1  0  0  0  0
  9 28  1  0  0  0  0
 10 14  1  0  0  0  0
 10 18  1  0  0  0  0
 11 12  1  0  0  0  0
 11 29  1  0  0  0  0
 11 30  1  0  0  0  0
 12 13  1  0  0  0  0
 12 31  1  0  0  0  0
 12 32  1  0  0  0  0
 13 33  1  0  0  0  0
 13 34  1  0  0  0  0
 13 35  1  0  0  0  0
 14 15  1  0  0  0  0
 14 36  1  0  0  0  0
 14 37  1  0  0  0  0
 15 16  1  0  0  0  0
 15 38  1  0  0  0  0
 15 39  1  0  0  0  0
 16 17  1  0  0  0  0
 17 18  1  0  0  0  0
 17 40  1  0  0  0  0
 17 41  1  0  0  0  0
 18 42  1  0  0  0  0
 18 43  1  0  0  0  0
M  END
> <Molecule name>
649904

> <Activity>
1

$$$$
639661
  MOE2011           2D

 37 39  0  0  0  0  0  0  0  0999 V2000
    2.3690   -1.8950    0.0000 C   0  0  0  0  0  0  0  0  0  0  0  0
    2.3660   -1.0700    0.0000 C   0  0  0  0  0  0  0  0  0  0  0  0
    3.0780   -0.6540    0.0000 C   0  0  0  0  0  0  0  0  0  0  0  0
    3.0780    0.2050    0.0000 C   0  0  0  0  0  0  0  0  0  0  0  0
    3.8260    0.6280    0.0000 C   0  0  0  0  0  0  0  0  0  0  0  0
    4.5630    0.1870    0.0000 C   0  0  0  0  0  0  0  0  0  0  0  0
    5.2770    0.6000    0.0000 C   0  0  0  0  0  0  0  0  0  0  0  0
    5.9920    0.1870    0.0000 C   0  0  0  0  0  0  0  0  0  0  0  0
    5.9920   -0.6380    0.0000 C   0  0  0  0  0  0  0  0  0  0  0  0
    5.2770   -1.0500    0.0000 C   0  0  0  0  0  0  0  0  0  0  0  0
    4.5630   -0.6380    0.0000 C   0  0  0  0  0  0  0  0  0  0  0  0
    3.8260   -1.0780    0.0000 C   0  0  0  0  0  0  0  0  0  0  0  0
    6.7420    0.6050    0.0000 C   0  0  0  0  0  0  0  0  0  0  0  0
    6.7490    1.4650    0.0000 C   0  0  0  0  0  0  0  0  0  0  0  0
    6.0050    1.8950    0.0000 C   0  0  0  0  0  0  0  0  0  0  0  0
    5.2640    1.4590    0.0000 C   0  0  0  0  0  0  0  0  0  0  0  0
    3.8350    1.4530    0.0000 O   0  0  0  0  0  0  0  0  0  0  0  0
    2.3660    0.6200    0.0000 O   0  0  0  0  0  0  0  0  0  0  0  0
    1.6500   -0.6600    0.0000 C   0  0  0  0  0  0  0  0  0  0  0  0
    1.8580   -1.8960    0.0000 H   0  0  0  0  0  0  0  0  0  0  0  0
    2.3700   -2.4060    0.0000 H   0  0  0  0  0  0  0  0  0  0  0  0
    2.8800   -1.8920    0.0000 H   0  0  0  0  0  0  0  0  0  0  0  0
    1.9240   -1.3270    0.0000 H   0  0  0  0  0  0  0  0  0  0  0  0
    6.4340   -0.8930    0.0000 H   0  0  0  0  0  0  0  0  0  0  0  0
    5.2770   -1.5610    0.0000 H   0  0  0  0  0  0  0  0  0  0  0  0
    3.8310   -1.5890    0.0000 H   0  0  0  0  0  0  0  0  0  0  0  0
    6.9110    0.1230    0.0000 H   0  0  0  0  0  0  0  0  0  0  0  0
    7.2470    0.6900    0.0000 H   0  0  0  0  0  0  0  0  0  0  0  0
    7.2520    1.3730    0.0000 H   0  0  0  0  0  0  0  0  0  0  0  0
    6.9250    1.9450    0.0000 H   0  0  0  0  0  0  0  0  0  0  0  0
    6.3320    2.2870    0.0000 H   0  0  0  0  0  0  0  0  0  0  0  0
    5.6740    2.2850    0.0000 H   0  0  0  0  0  0  0  0  0  0  0  0
    5.0840    1.9380    0.0000 H   0  0  0  0  0  0  0  0  0  0  0  0
    4.7620    1.3630    0.0000 H   0  0  0  0  0  0  0  0  0  0  0  0
    1.9040   -0.2160    0.0000 H   0  0  0  0  0  0  0  0  0  0  0  0
    1.2060   -0.4060    0.0000 H   0  0  0  0  0  0  0  0  0  0  0  0
    1.3960   -1.1040    0.0000 H   0  0  0  0  0  0  0  0  0  0  0  0
  1  2  1  0  0  0  0
  1 20  1  0  0  0  0
  1 21  1  0  0  0  0
  1 22  1  0  0  0  0
  2  3  1  0  0  0  0
  2 19  1  0  0  0  0
  2 23  1  0  0  0  0
  3  4  1  0  0  0  0
  3 12  2  0  0  0  0
  4  5  1  0  0  0  0
  4 18  2  0  0  0  0
  5  6  1  0  0  0  0
  5 17  2  0  0  0  0
  6  7  1  0  0  0  0
  6 11  2  0  0  0  0
  7  8  2  0  0  0  0
  7 16  1  0  0  0  0
  8  9  1  0  0  0  0
  8 13  1  0  0  0  0
  9 10  2  0  0  0  0
  9 24  1  0  0  0  0
 10 11  1  0  0  0  0
 10 25  1  0  0  0  0
 11 12  1  0  0  0  0
 12 26  1  0  0  0  0
 13 14  1  0  0  0  0
 13 27  1  0  0  0  0
 13 28  1  0  0  0  0
 14 15  1  0  0  0  0
 14 29  1  0  0  0  0
 14 30  1  0  0  0  0
 15 16  1  0  0  0  0
 15 31  1  0  0  0  0
 15 32  1  0  0  0  0
 16 33  1  0  0  0  0
 16 34  1  0  0  0  0
 19 35  1  0  0  0  0
 19 36  1  0  0  0  0
 19 37  1  0  0  0  0
M  END
> <Molecule name>
639661

> <Activity>
1

$$$$
26647
  MOE2011           2D

 20 21  0  0  0  0  0  0  0  0999 V2000
    3.8060   -1.6790    0.0000 O   0  0  0  0  0  0  0  0  0  0  0  0
    3.8160   -0.8540    0.0000 C   0  0  0  0  0  0  0  0  0  0  0  0
    3.0790   -0.4120    0.0000 C   0  0  0  0  0  0  0  0  0  0  0  0
    3.0790    0.4120    0.0000 C   0  0  0  0  0  0  0  0  0  0  0  0
    2.3640    0.8250    0.0000 C   0  0  0  0  0  0  0  0  0  0  0  0
    1.6500    0.4120    0.0000 C   0  0  0  0  0  0  0  0  0  0  0  0
    1.6500   -0.4120    0.0000 C   0  0  0  0  0  0  0  0  0  0  0  0
    2.3640   -0.8250    0.0000 C   0  0  0  0  0  0  0  0  0  0  0  0
    2.3640   -1.6500    0.0000 O   0  0  0  0  0  0  0  0  0  0  0  0
    2.3640    1.6500    0.0000 O   0  0  0  0  0  0  0  0  0  0  0  0
    3.8160    0.8540    0.0000 C   0  0  0  0  0  0  0  0  0  0  0  0
    3.8060    1.6790    0.0000 O   0  0  0  0  0  0  0  0  0  0  0  0
    4.5640    0.4300    0.0000 C   0  0  0  0  0  0  0  0  0  0  0  0
    4.5640   -0.4300    0.0000 C   0  0  0  0  0  0  0  0  0  0  0  0
    1.2070    0.6680    0.0000 H   0  0  0  0  0  0  0  0  0  0  0  0
    1.2070   -0.6680    0.0000 H   0  0  0  0  0  0  0  0  0  0  0  0
    1.9210   -1.9060    0.0000 H   0  0  0  0  0  0  0  0  0  0  0  0
    1.9210    1.9060    0.0000 H   0  0  0  0  0  0  0  0  0  0  0  0
    5.0060    0.6870    0.0000 H   0  0  0  0  0  0  0  0  0  0  0  0
    5.0060   -0.6870    0.0000 H   0  0  0  0  0  0  0  0  0  0  0  0
  1  2  2  0  0  0  0
  2  3  1  0  0  0  0
  2 14  1  0  0  0  0
  3  4  1  0  0  0  0
  3  8  2  0  0  0  0
  4  5  2  0  0  0  0
  4 11  1  0  0  0  0
  5  6  1  0  0  0  0
  5 10  1  0  0  0  0
  6  7  2  0  0  0  0
  6 15  1  0  0  0  0
  7  8  1  0  0  0  0
  7 16  1  0  0  0  0
  8  9  1  0  0  0  0
  9 17  1  0  0  0  0
 10 18  1  0  0  0  0
 11 12  2  0  0  0  0
 11 13  1  0  0  0  0
 13 14  2  0  0  0  0
 13 19  1  0  0  0  0
 14 20  1  0  0  0  0
M  END
> <Molecule name>
26647

> <Activity>
1

$$$$
141527
  MOE2011           2D

 32 35  0  0  0  0  0  0  0  0999 V2000
    4.4950    0.9440    0.0000 C   0  0  0  0  0  0  0  0  0  0  0  0
    5.2460    1.3620    0.0000 C   0  0  0  0  0  0  0  0  0  0  0  0
    5.9550    0.9410    0.0000 C   0  0  0  0  0  0  0  0  0  0  0  0
    4.4950    0.1190    0.0000 C   0  0  0  0  0  0  0  0  0  0  0  0
    3.7800   -0.2940    0.0000 C   0  0  0  0  0  0  0  0  0  0  0  0
    3.6070   -1.0960    0.0000 C   0  0  0  0  0  0  0  0  0  0  0  0
    2.7920   -1.1810    0.0000 C   0  0  0  0  0  0  0  0  0  0  0  0
    2.4310   -1.9550    0.0000 C   0  0  0  0  0  0  0  0  0  0  0  0
    2.9270   -2.6510    0.0000 C   0  0  0  0  0  0  0  0  0  0  0  0
    3.7770   -2.5620    0.0000 C   0  0  0  0  0  0  0  0  0  0  0  0
    4.1190   -1.7800    0.0000 C   0  0  0  0  0  0  0  0  0  0  0  0
    2.4570   -0.4320    0.0000 N   0  0  0  0  0  0  0  0  0  0  0  0
    3.0660    0.1190    0.0000 C   0  0  0  0  0  0  0  0  0  0  0  0
    3.0660    0.9440    0.0000 C   0  0  0  0  0  0  0  0  0  0  0  0
    3.7800    1.3560    0.0000 C   0  0  0  0  0  0  0  0  0  0  0  0
    3.7670    2.2150    0.0000 C   0  0  0  0  0  0  0  0  0  0  0  0
    4.5080    2.6510    0.0000 C   0  0  0  0  0  0  0  0  0  0  0  0
    5.2520    2.2210    0.0000 N   0  0  0  0  0  0  0  0  0  0  0  0
    5.5340    0.2320    0.0000 H   0  0  0  0  0  0  0  0  0  0  0  0
    6.6650    0.5200    0.0000 H   0  0  0  0  0  0  0  0  0  0  0  0
    6.3760    1.6510    0.0000 H   0  0  0  0  0  0  0  0  0  0  0  0
    5.2090   -0.2940    0.0000 H   0  0  0  0  0  0  0  0  0  0  0  0
    1.6100   -2.0310    0.0000 H   0  0  0  0  0  0  0  0  0  0  0  0
    2.5880   -3.4030    0.0000 H   0  0  0  0  0  0  0  0  0  0  0  0
    4.2640   -3.2290    0.0000 H   0  0  0  0  0  0  0  0  0  0  0  0
    4.9390   -1.6850    0.0000 H   0  0  0  0  0  0  0  0  0  0  0  0
    1.6500   -0.2610    0.0000 H   0  0  0  0  0  0  0  0  0  0  0  0
    2.3510    1.3560    0.0000 H   0  0  0  0  0  0  0  0  0  0  0  0
    2.9420    2.2340    0.0000 H   0  0  0  0  0  0  0  0  0  0  0  0
    3.3220    2.9100    0.0000 H   0  0  0  0  0  0  0  0  0  0  0  0
    4.1170    3.3770    0.0000 H   0  0  0  0  0  0  0  0  0  0  0  0
    4.8930    3.3800    0.0000 H   0  0  0  0  0  0  0  0  0  0  0  0
  1  2  1  0  0  0  0
  1  4  1  0  0  0  0
  1 15  2  0  0  0  0
  2  3  1  0  0  0  0
  2 18  2  0  0  0  0
  3 19  1  0  0  0  0
  3 20  1  0  0  0  0
  3 21  1  0  0  0  0
  4  5  2  0  0  0  0
  4 22  1  0  0  0  0
  5  6  1  0  0  0  0
  5 13  1  0  0  0  0
  6  7  1  0  0  0  0
  6 11  2  0  0  0  0
  7  8  2  0  0  0  0
  7 12  1  0  0  0  0
  8  9  1  0  0  0  0
  8 23  1  0  0  0  0
  9 10  2  0  0  0  0
  9 24  1  0  0  0  0
 10 11  1  0  0  0  0
 10 25  1  0  0  0  0
 11 26  1  0  0  0  0
 12 13  1  0  0  0  0
 12 27  1  0  0  0  0
 13 14  2  0  0  0  0
 14 15  1  0  0  0  0
 14 28  1  0  0  0  0
 15 16  1  0  0  0  0
 16 17  1  0  0  0  0
 16 29  1  0  0  0  0
 16 30  1  0  0  0  0
 17 18  1  0  0  0  0
 17 31  1  0  0  0  0
 17 32  1  0  0  0  0
M  END
> <Molecule name>
141527

> <Activity>
1

$$$$
620515
  MOE2011           2D

 26 27  0  0  0  0  0  0  0  0999 V2000
    1.6500   -0.6330    0.0000 C   0  0  0  0  0  0  0  0  0  0  0  0
    2.3640   -0.2200    0.0000 C   0  0  0  0  0  0  0  0  0  0  0  0
    2.3640    0.6050    0.0000 C   0  0  0  0  0  0  0  0  0  0  0  0
    3.0790    1.0170    0.0000 C   0  0  0  0  0  0  0  0  0  0  0  0
    3.7930    0.6050    0.0000 C   0  0  0  0  0  0  0  0  0  0  0  0
    3.7930   -0.2200    0.0000 C   0  0  0  0  0  0  0  0  0  0  0  0
    3.0790   -0.6330    0.0000 C   0  0  0  0  0  0  0  0  0  0  0  0
    3.0790   -1.4580    0.0000 O   0  0  0  0  0  0  0  0  0  0  0  0
    4.5310   -0.6620    0.0000 C   0  0  0  0  0  0  0  0  0  0  0  0
    4.5210   -1.4870    0.0000 O   0  0  0  0  0  0  0  0  0  0  0  0
    5.2780   -0.2380    0.0000 C   0  0  0  0  0  0  0  0  0  0  0  0
    5.2780    0.6220    0.0000 C   0  0  0  0  0  0  0  0  0  0  0  0
    4.5310    1.0450    0.0000 C   0  0  0  0  0  0  0  0  0  0  0  0
    4.5210    1.8700    0.0000 O   0  0  0  0  0  0  0  0  0  0  0  0
    5.9910   -0.6530    0.0000 Cl  0  0  0  0  0  0  0  0  0  0  0  0
    1.6500    1.8420    0.0000 C   0  0  0  0  0  0  0  0  0  0  0  0
    1.6500    1.0170    0.0000 O   0  0  0  0  0  0  0  0  0  0  0  0
    1.3940   -0.1900    0.0000 H   0  0  0  0  0  0  0  0  0  0  0  0
    1.2070   -0.8880    0.0000 H   0  0  0  0  0  0  0  0  0  0  0  0
    1.9060   -1.0760    0.0000 H   0  0  0  0  0  0  0  0  0  0  0  0
    3.0790    1.5290    0.0000 H   0  0  0  0  0  0  0  0  0  0  0  0
    2.6360   -1.7140    0.0000 H   0  0  0  0  0  0  0  0  0  0  0  0
    5.7210    0.8800    0.0000 H   0  0  0  0  0  0  0  0  0  0  0  0
    2.1620    1.8420    0.0000 H   0  0  0  0  0  0  0  0  0  0  0  0
    1.6500    2.3540    0.0000 H   0  0  0  0  0  0  0  0  0  0  0  0
    1.1380    1.8420    0.0000 H   0  0  0  0  0  0  0  0  0  0  0  0
  1  2  1  0  0  0  0
  1 18  1  0  0  0  0
  1 19  1  0  0  0  0
  1 20  1  0  0  0  0
  2  3  1  0  0  0  0
  2  7  2  0  0  0  0
  3  4  2  0  0  0  0
  3 17  1  0  0  0  0
  4  5  1  0  0  0  0
  4 21  1  0  0  0  0
  5  6  2  0  0  0  0
  5 13  1  0  0  0  0
  6  7  1  0  0  0  0
  6  9  1  0  0  0  0
  7  8  1  0  0  0  0
  8 22  1  0  0  0  0
  9 10  2  0  0  0  0
  9 11  1  0  0  0  0
 11 12  2  0  0  0  0
 11 15  1  0  0  0  0
 12 13  1  0  0  0  0
 12 23  1  0  0  0  0
 13 14  2  0  0  0  0
 16 17  1  0  0  0  0
 16 24  1  0  0  0  0
 16 25  1  0  0  0  0
 16 26  1  0  0  0  0
M  END
> <Molecule name>
620515

> <Activity>
1

$$$$
102004
  MOE2011           2D

 49 53  0  0  1  0  0  0  0  0999 V2000
    5.4680    0.3810    0.0000 C   0  0  0  0  0  0  0  0  0  0  0  0
    4.8450   -0.1580    0.0000 O   0  0  0  0  0  0  0  0  0  0  0  0
    4.0660    0.1110    0.0000 C   0  0  0  0  0  0  0  0  0  0  0  0
    3.6420    0.8190    0.0000 O   0  0  0  0  0  0  0  0  0  0  0  0
    3.4420   -0.4290    0.0000 C   0  0  3  0  0  0  0  0  0  0  0  0
    2.8310   -0.9590    0.0000 C   0  0  3  0  0  0  0  0  0  0  0  0
    2.0340   -0.8130    0.0000 N   0  0  3  0  0  0  0  0  0  0  0  0
    3.2150   -1.1870    0.0000 C   0  0  0  0  0  0  0  0  0  0  0  0
    4.4090   -1.5190    0.0000 C   0  0  3  0  0  0  0  0  0  0  0  0
    4.2420   -0.6920    0.0000 C   0  0  0  0  0  0  0  0  0  0  0  0
    3.7720   -2.0710    0.0000 C   0  0  0  0  0  0  0  0  0  0  0  0
    2.9770   -1.7890    0.0000 C   0  0  0  0  0  0  0  0  0  0  0  0
    2.4940   -3.1340    0.0000 C   0  0  0  0  0  0  0  0  0  0  0  0
    2.3470   -2.3220    0.0000 C   0  0  0  0  0  0  0  0  0  0  0  0
    3.4100    0.3800    0.0000 C   0  0  0  0  0  0  0  0  0  0  0  0
    2.7440    0.8650    0.0000 C   0  0  0  0  0  0  0  0  0  0  0  0
    1.9650    0.6440    0.0000 C   0  0  0  0  0  0  0  0  0  0  0  0
    1.6500   -0.1020    0.0000 C   0  0  0  0  0  0  0  0  0  0  0  0
    4.0790    0.8650    0.0000 N   0  0  0  0  0  0  0  0  0  0  0  0
    3.8230    1.6490    0.0000 C   0  0  0  0  0  0  0  0  0  0  0  0
    4.2640    2.3870    0.0000 C   0  0  0  0  0  0  0  0  0  0  0  0
    3.8400    3.1340    0.0000 C   0  0  0  0  0  0  0  0  0  0  0  0
    2.9820    3.1340    0.0000 C   0  0  0  0  0  0  0  0  0  0  0  0
    2.5580    2.3870    0.0000 C   0  0  0  0  0  0  0  0  0  0  0  0
    2.9980    1.6490    0.0000 C   0  0  0  0  0  0  0  0  0  0  0  0
    5.8030   -0.0050    0.0000 H   0  0  0  0  0  0  0  0  0  0  0  0
    5.8550    0.7170    0.0000 H   0  0  0  0  0  0  0  0  0  0  0  0
    5.1330    0.7680    0.0000 H   0  0  0  0  0  0  0  0  0  0  0  0
    2.4680   -1.3200    0.0000 H   0  0  0  0  0  0  0  0  0  0  0  0
    2.8420   -1.5360    0.0000 H   0  0  0  0  0  0  0  0  0  0  0  0
    3.3610   -0.6960    0.0000 H   0  0  0  0  0  0  0  0  0  0  0  0
    4.8920   -1.6850    0.0000 H   0  0  0  0  0  0  0  0  0  0  0  0
    4.7540   -0.6790    0.0000 H   0  0  0  0  0  0  0  0  0  0  0  0
    4.3160   -0.1860    0.0000 H   0  0  0  0  0  0  0  0  0  0  0  0
    3.8660   -2.5730    0.0000 H   0  0  0  0  0  0  0  0  0  0  0  0
    1.9910   -3.2250    0.0000 H   0  0  0  0  0  0  0  0  0  0  0  0
    2.5860   -3.6370    0.0000 H   0  0  0  0  0  0  0  0  0  0  0  0
    2.9970   -3.0430    0.0000 H   0  0  0  0  0  0  0  0  0  0  0  0
    2.0900   -1.8800    0.0000 H   0  0  0  0  0  0  0  0  0  0  0  0
    1.8680   -2.4990    0.0000 H   0  0  0  0  0  0  0  0  0  0  0  0
    1.9390    1.1550    0.0000 H   0  0  0  0  0  0  0  0  0  0  0  0
    1.4610    0.7330    0.0000 H   0  0  0  0  0  0  0  0  0  0  0  0
    1.2350    0.1980    0.0000 H   0  0  0  0  0  0  0  0  0  0  0  0
    1.2660   -0.4390    0.0000 H   0  0  0  0  0  0  0  0  0  0  0  0
    4.5650    0.7060    0.0000 H   0  0  0  0  0  0  0  0  0  0  0  0
    4.7760    2.3810    0.0000 H   0  0  0  0  0  0  0  0  0  0  0  0
    4.0980    3.5760    0.0000 H   0  0  0  0  0  0  0  0  0  0  0  0
    2.7240    3.5760    0.0000 H   0  0  0  0  0  0  0  0  0  0  0  0
    2.0460    2.3810    0.0000 H   0  0  0  0  0  0  0  0  0  0  0  0
  1  2  1  0  0  0  0
  1 26  1  0  0  0  0
  1 27  1  0  0  0  0
  1 28  1  0  0  0  0
  2  3  1  0  0  0  0
  3  4  2  0  0  0  0
  3  5  1  0  0  0  0
  5  6  1  0  0  0  0
  5 10  1  0  0  0  0
  5 15  1  0  0  0  0
  6  7  1  0  0  0  0
  6 12  1  0  0  0  0
  6 29  1  0  0  0  0
  7  8  1  0  0  0  0
  7 18  1  0  0  0  0
  8  9  1  0  0  0  0
  8 30  1  0  0  0  0
  8 31  1  0  0  0  0
  9 10  1  0  0  0  0
  9 11  1  0  0  0  0
  9 32  1  0  0  0  0
 10 33  1  0  0  0  0
 10 34  1  0  0  0  0
 11 12  2  0  0  0  0
 11 35  1  0  0  0  0
 12 14  1  0  0  0  0
 13 14  1  0  0  0  0
 13 36  1  0  0  0  0
 13 37  1  0  0  0  0
 13 38  1  0  0  0  0
 14 39  1  0  0  0  0
 14 40  1  0  0  0  0
 15 16  2  0  0  0  0
 15 19  1  0  0  0  0
 16 17  1  0  0  0  0
 16 25  1  0  0  0  0
 17 18  1  0  0  0  0
 17 41  1  0  0  0  0
 17 42  1  0  0  0  0
 18 43  1  0  0  0  0
 18 44  1  0  0  0  0
 19 20  1  0  0  0  0
 19 45  1  0  0  0  0
 20 21  1  0  0  0  0
 20 25  2  0  0  0  0
 21 22  2  0  0  0  0
 21 46  1  0  0  0  0
 22 23  1  0  0  0  0
 22 47  1  0  0  0  0
 23 24  2  0  0  0  0
 23 48  1  0  0  0  0
 24 25  1  0  0  0  0
 24 49  1  0  0  0  0
M  END
> <Molecule name>
102004

> <Activity>
1

$$$$
207111
  MOE2011           2D

 21 21  0  0  0  0  0  0  0  0999 V2000
    5.2220    2.6810    0.0000 C   0  0  0  0  0  0  0  0  0  0  0  0
    4.5080    2.2690    0.0000 C   0  0  0  0  0  0  0  0  0  0  0  0
    4.5080    1.4440    0.0000 C   0  0  0  0  0  0  0  0  0  0  0  0
    3.7930    1.0310    0.0000 C   0  0  0  0  0  0  0  0  0  0  0  0
    3.7930    0.2060    0.0000 C   0  0  0  0  0  0  0  0  0  0  0  0
    3.0790   -0.2060    0.0000 C   0  0  0  0  0  0  0  0  0  0  0  0
    2.3640    0.2060    0.0000 O   0  0  0  0  0  0  0  0  0  0  0  0
    3.0790   -1.0310    0.0000 N   0  0  0  0  0  0  0  0  0  0  0  0
    3.7930   -1.4440    0.0000 C   0  0  0  0  0  0  0  0  0  0  0  0
    3.7930   -2.2690    0.0000 O   0  0  0  0  0  0  0  0  0  0  0  0
    4.5080   -1.0310    0.0000 N   0  0  0  0  0  0  0  0  0  0  0  0
    4.5080   -0.2060    0.0000 C   0  0  0  0  0  0  0  0  0  0  0  0
    3.7930    2.6810    0.0000 O   0  0  0  0  0  0  0  0  0  0  0  0
    5.6350    1.9670    0.0000 H   0  0  0  0  0  0  0  0  0  0  0  0
    5.9370    3.0940    0.0000 H   0  0  0  0  0  0  0  0  0  0  0  0
    4.8100    3.3960    0.0000 H   0  0  0  0  0  0  0  0  0  0  0  0
    5.2220    1.0310    0.0000 H   0  0  0  0  0  0  0  0  0  0  0  0
    3.0790    1.4440    0.0000 H   0  0  0  0  0  0  0  0  0  0  0  0
    2.3640   -1.4440    0.0000 H   0  0  0  0  0  0  0  0  0  0  0  0
    5.2220   -1.4440    0.0000 H   0  0  0  0  0  0  0  0  0  0  0  0
    5.2220    0.2060    0.0000 H   0  0  0  0  0  0  0  0  0  0  0  0
  1  2  1  0  0  0  0
  1 14  1  0  0  0  0
  1 15  1  0  0  0  0
  1 16  1  0  0  0  0
  2  3  1  0  0  0  0
  2 13  2  0  0  0  0
  3  4  2  0  0  0  0
  3 17  1  0  0  0  0
  4  5  1  0  0  0  0
  4 18  1  0  0  0  0
  5  6  1  0  0  0  0
  5 12  2  0  0  0  0
  6  7  2  0  0  0  0
  6  8  1  0  0  0  0
  8  9  1  0  0  0  0
  8 19  1  0  0  0  0
  9 10  2  0  0  0  0
  9 11  1  0  0  0  0
 11 12  1  0  0  0  0
 11 20  1  0  0  0  0
 12 21  1  0  0  0  0
M  END
> <Molecule name>
207111

> <Activity>
1

$$$$
67586
  MOE2011           2D

 72 77  0  0  1  0  0  0  0  0999 V2000
    6.1100   -0.7300    0.0000 O   0  0  0  0  0  0  0  0  0  0  0  0
    6.1100    0.0950    0.0000 C   0  0  3  0  0  0  0  0  0  0  0  0
    6.1100    0.9900    0.0000 C   0  0  3  0  0  0  0  0  0  0  0  0
    6.9110    1.4680    0.0000 C   0  0  3  0  0  0  0  0  0  0  0  0
    7.7220    1.0090    0.0000 C   0  0  0  0  0  0  0  0  0  0  0  0
    8.4340    1.4240    0.0000 O   0  0  0  0  0  0  0  0  0  0  0  0
    6.9110   -0.3840    0.0000 C   0  0  0  0  0  0  0  0  0  0  0  0
    7.7220    0.0760    0.0000 C   0  0  3  0  0  0  0  0  0  0  0  0
    7.3150   -1.1030    0.0000 O   0  0  0  0  0  0  0  0  0  0  0  0
    8.4340   -0.3390    0.0000 C   0  0  0  0  0  0  0  0  0  0  0  0
    9.1500    0.0710    0.0000 N   0  0  0  0  0  0  0  0  0  0  0  0
   11.2920   -0.3500    0.0000 C   0  0  0  0  0  0  0  0  0  0  0  0
   10.5790    0.0650    0.0000 N   0  0  0  0  0  0  0  0  0  0  0  0
    9.8630   -0.3450    0.0000 C   0  0  0  0  0  0  0  0  0  0  0  0
   12.0080    0.0590    0.0000 N   0  0  0  0  0  0  0  0  0  0  0  0
   12.7210   -0.3560    0.0000 C   0  0  0  0  0  0  0  0  0  0  0  0
   12.7170   -1.1800    0.0000 C   0  0  0  0  0  0  0  0  0  0  0  0
   13.4970   -1.4350    0.0000 N   0  0  0  0  0  0  0  0  0  0  0  0
   13.5030   -0.1070    0.0000 N   0  0  0  0  0  0  0  0  0  0  0  0
   13.9810   -0.7730    0.0000 N   0  0  0  0  0  0  0  0  0  0  0  0
   11.2890   -1.1750    0.0000 N   0  0  0  0  0  0  0  0  0  0  0  0
   12.0010   -1.5900    0.0000 C   0  0  0  0  0  0  0  0  0  0  0  0
   11.9990   -2.4150    0.0000 O   0  0  0  0  0  0  0  0  0  0  0  0
    8.4310   -1.1640    0.0000 O   0  0  0  0  0  0  0  0  0  0  0  0
    6.9010    2.2930    0.0000 N   0  0  0  0  0  0  0  0  0  0  0  0
    7.6110    2.7140    0.0000 C   0  0  0  0  0  0  0  0  0  0  0  0
    6.1820    2.6980    0.0000 C   0  0  0  0  0  0  0  0  0  0  0  0
    4.2200    2.1150    0.0000 C   0  0  0  0  0  0  0  0  0  0  0  0
    3.8160    1.3960    0.0000 C   0  0  3  0  0  0  0  0  0  0  0  0
    4.5640    0.9720    0.0000 C   0  0  3  0  0  0  0  0  0  0  0  0
    5.3320    1.4310    0.0000 C   0  0  0  0  0  0  0  0  0  0  0  0
    3.3960    2.1050    0.0000 O   0  0  0  0  0  0  0  0  0  0  0  0
    3.0790    0.9550    0.0000 C   0  0  0  0  0  0  0  0  0  0  0  0
    2.3640    1.3680    0.0000 C   0  0  0  0  0  0  0  0  0  0  0  0
    1.6500    0.9550    0.0000 C   0  0  0  0  0  0  0  0  0  0  0  0
    1.6500    0.1300    0.0000 C   0  0  0  0  0  0  0  0  0  0  0  0
    2.3640   -0.2820    0.0000 C   0  0  0  0  0  0  0  0  0  0  0  0
    3.0790    0.1300    0.0000 C   0  0  0  0  0  0  0  0  0  0  0  0
    3.8160   -0.3110    0.0000 C   0  0  0  0  0  0  0  0  0  0  0  0
    4.5640    0.1130    0.0000 C   0  0  3  0  0  0  0  0  0  0  0  0
    5.3320   -0.3460    0.0000 C   0  0  0  0  0  0  0  0  0  0  0  0
    5.3220   -1.1710    0.0000 O   0  0  0  0  0  0  0  0  0  0  0  0
    3.8060   -1.1360    0.0000 O   0  0  0  0  0  0  0  0  0  0  0  0
    2.3640   -1.1070    0.0000 O   0  0  0  0  0  0  0  0  0  0  0  0
    6.8250   -1.1430    0.0000 H   0  0  0  0  0  0  0  0  0  0  0  0
    6.1010    1.8150    0.0000 H   0  0  0  0  0  0  0  0  0  0  0  0
    7.5900    1.9370    0.0000 H   0  0  0  0  0  0  0  0  0  0  0  0
    7.7740   -0.7470    0.0000 H   0  0  0  0  0  0  0  0  0  0  0  0
    9.1540    0.8960    0.0000 H   0  0  0  0  0  0  0  0  0  0  0  0
   10.5820    0.8900    0.0000 H   0  0  0  0  0  0  0  0  0  0  0  0
    9.4730   -1.0720    0.0000 H   0  0  0  0  0  0  0  0  0  0  0  0
   10.2480   -1.0750    0.0000 H   0  0  0  0  0  0  0  0  0  0  0  0
   13.7500   -2.2200    0.0000 H   0  0  0  0  0  0  0  0  0  0  0  0
   10.5720   -1.5840    0.0000 H   0  0  0  0  0  0  0  0  0  0  0  0
    8.0310    2.0040    0.0000 H   0  0  0  0  0  0  0  0  0  0  0  0
    8.3210    3.1340    0.0000 H   0  0  0  0  0  0  0  0  0  0  0  0
    7.1900    3.4240    0.0000 H   0  0  0  0  0  0  0  0  0  0  0  0
    6.5870    3.4170    0.0000 H   0  0  0  0  0  0  0  0  0  0  0  0
    5.4630    3.1020    0.0000 H   0  0  0  0  0  0  0  0  0  0  0  0
    5.7780    1.9780    0.0000 H   0  0  0  0  0  0  0  0  0  0  0  0
    4.9400    1.7110    0.0000 H   0  0  0  0  0  0  0  0  0  0  0  0
    4.6250    2.8340    0.0000 H   0  0  0  0  0  0  0  0  0  0  0  0
    3.5010    2.5190    0.0000 H   0  0  0  0  0  0  0  0  0  0  0  0
    4.2440    1.7110    0.0000 H   0  0  0  0  0  0  0  0  0  0  0  0
    5.4660    2.2450    0.0000 H   0  0  0  0  0  0  0  0  0  0  0  0
    4.9350    2.1550    0.0000 H   0  0  0  0  0  0  0  0  0  0  0  0
    2.5700    2.0960    0.0000 H   0  0  0  0  0  0  0  0  0  0  0  0
    2.1090    2.1520    0.0000 H   0  0  0  0  0  0  0  0  0  0  0  0
    0.9350    1.3680    0.0000 H   0  0  0  0  0  0  0  0  0  0  0  0
    0.9350   -0.2820    0.0000 H   0  0  0  0  0  0  0  0  0  0  0  0
    4.5540   -0.7120    0.0000 H   0  0  0  0  0  0  0  0  0  0  0  0
    1.6500   -1.5200    0.0000 H   0  0  0  0  0  0  0  0  0  0  0  0
  1  2  1  0  0  0  0
  1 45  1  0  0  0  0
  2  3  1  0  0  0  0
  2  7  1  0  0  0  0
  2 41  1  0  0  0  0
  3  4  1  0  0  0  0
  3 31  1  0  0  0  0
  3 46  1  0  0  0  0
  4  5  1  0  0  0  0
  4 25  1  0  0  0  0
  4 47  1  0  0  0  0
  5  6  2  0  0  0  0
  5  8  1  0  0  0  0
  7  8  1  0  0  0  0
  7  9  2  0  0  0  0
  8 10  1  0  0  0  0
  8 48  1  0  0  0  0
 10 11  1  0  0  0  0
 10 24  2  0  0  0  0
 11 14  1  0  0  0  0
 11 49  1  0  0  0  0
 12 13  1  0  0  0  0
 12 15  2  0  0  0  0
 12 21  1  0  0  0  0
 13 14  1  0  0  0  0
 13 50  1  0  0  0  0
 14 51  1  0  0  0  0
 14 52  1  0  0  0  0
 15 16  1  0  0  0  0
 16 17  2  0  0  0  0
 16 19  1  0  0  0  0
 17 18  1  0  0  0  0
 17 22  1  0  0  0  0
 18 20  1  0  0  0  0
 18 53  1  0  0  0  0
 19 20  2  0  0  0  0
 21 22  1  0  0  0  0
 21 54  1  0  0  0  0
 22 23  2  0  0  0  0
 25 26  1  0  0  0  0
 25 27  1  0  0  0  0
 26 55  1  0  0  0  0
 26 56  1  0  0  0  0
 26 57  1  0  0  0  0
 27 58  1  0  0  0  0
 27 59  1  0  0  0  0
 27 60  1  0  0  0  0
 28 29  1  0  0  0  0
 28 61  1  0  0  0  0
 28 62  1  0  0  0  0
 28 63  1  0  0  0  0
 29 30  1  0  0  0  0
 29 32  1  0  0  0  0
 29 33  1  0  0  0  0
 30 31  1  0  0  0  0
 30 40  1  0  0  0  0
 30 64  1  0  0  0  0
 31 65  1  0  0  0  0
 31 66  1  0  0  0  0
 32 67  1  0  0  0  0
 33 34  1  0  0  0  0
 33 38  2  0  0  0  0
 34 35  2  0  0  0  0
 34 68  1  0  0  0  0
 35 36  1  0  0  0  0
 35 69  1  0  0  0  0
 36 37  2  0  0  0  0
 36 70  1  0  0  0  0
 37 38  1  0  0  0  0
 37 44  1  0  0  0  0
 38 39  1  0  0  0  0
 39 40  1  0  0  0  0
 39 43  2  0  0  0  0
 40 41  1  0  0  0  0
 40 71  1  0  0  0  0
 41 42  2  0  0  0  0
 44 72  1  0  0  0  0
M  END
> <Molecule name>
67586

> <Activity>
1

$$$$
372452
  MOE2011           2D

 71 73  0  0  1  0  0  0  0  0999 V2000
    8.5640    0.0530    0.0000 C   0  0  0  0  0  0  0  0  0  0  0  0
    8.1430    0.7620    0.0000 C   0  0  0  0  0  0  0  0  0  0  0  0
    8.5470    1.4810    0.0000 C   0  0  0  0  0  0  0  0  0  0  0  0
    9.3720    1.4910    0.0000 C   0  0  0  0  0  0  0  0  0  0  0  0
    8.1590   -0.6670    0.0000 C   0  0  3  0  0  0  0  0  0  0  0  0
    7.7380    0.0430    0.0000 C   0  0  0  0  0  0  0  0  0  0  0  0
    6.9140    0.0330    0.0000 C   0  0  0  0  0  0  0  0  0  0  0  0
    6.4930    0.7420    0.0000 C   0  0  0  0  0  0  0  0  0  0  0  0
    5.6680    0.7330    0.0000 C   0  0  0  0  0  0  0  0  0  0  0  0
    6.8970    1.4620    0.0000 C   0  0  0  0  0  0  0  0  0  0  0  0
    7.4220   -1.1080    0.0000 C   0  0  0  0  0  0  0  0  0  0  0  0
    7.4220   -1.9330    0.0000 C   0  0  0  0  0  0  0  0  0  0  0  0
    6.7070   -2.3460    0.0000 C   0  0  0  0  0  0  0  0  0  0  0  0
    6.7070   -3.1700    0.0000 O   0  0  0  0  0  0  0  0  0  0  0  0
    5.2650   -3.1990    0.0000 O   0  0  0  0  0  0  0  0  0  0  0  0
    5.2550   -2.3740    0.0000 C   0  0  0  0  0  0  0  0  0  0  0  0
    5.9930   -1.9330    0.0000 C   0  0  0  0  0  0  0  0  0  0  0  0
    1.6500   -1.9610    0.0000 C   0  0  0  0  0  0  0  0  0  0  0  0
    2.3660   -2.3710    0.0000 C   0  0  0  0  0  0  0  0  0  0  0  0
    3.0790   -1.9550    0.0000 C   0  0  0  0  0  0  0  0  0  0  0  0
    3.7950   -2.3650    0.0000 C   0  0  0  0  0  0  0  0  0  0  0  0
    4.5080   -1.9500    0.0000 C   0  0  0  0  0  0  0  0  0  0  0  0
    2.3690   -3.1960    0.0000 C   0  0  0  0  0  0  0  0  0  0  0  0
    4.5080   -1.0910    0.0000 C   0  0  0  0  0  0  0  0  0  0  0  0
    5.2550   -0.6670    0.0000 C   0  0  0  0  0  0  0  0  0  0  0  0
    5.9930   -1.1080    0.0000 C   0  0  0  0  0  0  0  0  0  0  0  0
    6.7070   -0.6960    0.0000 C   0  0  0  0  0  0  0  0  0  0  0  0
    3.7950   -0.6760    0.0000 C   0  0  0  0  0  0  0  0  0  0  0  0
    8.1590   -2.3740    0.0000 C   0  0  0  0  0  0  0  0  0  0  0  0
    8.1490   -3.1990    0.0000 O   0  0  0  0  0  0  0  0  0  0  0  0
    8.9070   -1.9500    0.0000 C   0  0  0  0  0  0  0  0  0  0  0  0
    8.9070   -1.0910    0.0000 C   0  0  0  0  0  0  0  0  0  0  0  0
    9.6200   -0.6760    0.0000 O   0  0  0  0  0  0  0  0  0  0  0  0
    8.5300    2.9100    0.0000 O   0  0  0  0  0  0  0  0  0  0  0  0
    8.1260    2.1910    0.0000 C   0  0  0  0  0  0  0  0  0  0  0  0
    9.2870    0.4490    0.0000 H   0  0  0  0  0  0  0  0  0  0  0  0
    9.2960   -0.3260    0.0000 H   0  0  0  0  0  0  0  0  0  0  0  0
    7.3180    0.7530    0.0000 H   0  0  0  0  0  0  0  0  0  0  0  0
    9.6360    0.7090    0.0000 H   0  0  0  0  0  0  0  0  0  0  0  0
   10.1970    1.5010    0.0000 H   0  0  0  0  0  0  0  0  0  0  0  0
    9.3620    2.3160    0.0000 H   0  0  0  0  0  0  0  0  0  0  0  0
    8.5100    0.5070    0.0000 H   0  0  0  0  0  0  0  0  0  0  0  0
    7.6990    1.0870    0.0000 H   0  0  0  0  0  0  0  0  0  0  0  0
    6.0820   -0.4980    0.0000 H   0  0  0  0  0  0  0  0  0  0  0  0
    5.6590    1.5580    0.0000 H   0  0  0  0  0  0  0  0  0  0  0  0
    4.8430    0.7240    0.0000 H   0  0  0  0  0  0  0  0  0  0  0  0
    5.6770   -0.0920    0.0000 H   0  0  0  0  0  0  0  0  0  0  0  0
    7.5310    1.5410    0.0000 H   0  0  0  0  0  0  0  0  0  0  0  0
    6.8360    2.3850    0.0000 H   0  0  0  0  0  0  0  0  0  0  0  0
    6.1150    1.9530    0.0000 H   0  0  0  0  0  0  0  0  0  0  0  0
    5.9930   -3.5830    0.0000 H   0  0  0  0  0  0  0  0  0  0  0  0
    4.5560   -3.6200    0.0000 H   0  0  0  0  0  0  0  0  0  0  0  0
    2.0600   -1.2450    0.0000 H   0  0  0  0  0  0  0  0  0  0  0  0
    0.9340   -1.5510    0.0000 H   0  0  0  0  0  0  0  0  0  0  0  0
    1.2400   -2.6770    0.0000 H   0  0  0  0  0  0  0  0  0  0  0  0
    3.0760   -1.1300    0.0000 H   0  0  0  0  0  0  0  0  0  0  0  0
    3.4100   -3.0950    0.0000 H   0  0  0  0  0  0  0  0  0  0  0  0
    4.1850   -3.0920    0.0000 H   0  0  0  0  0  0  0  0  0  0  0  0
    1.4660   -3.2420    0.0000 H   0  0  0  0  0  0  0  0  0  0  0  0
    1.8720   -3.9750    0.0000 H   0  0  0  0  0  0  0  0  0  0  0  0
    2.5330   -4.1550    0.0000 H   0  0  0  0  0  0  0  0  0  0  0  0
    5.2650    0.1580    0.0000 H   0  0  0  0  0  0  0  0  0  0  0  0
    6.3280    0.1320    0.0000 H   0  0  0  0  0  0  0  0  0  0  0  0
    4.0130    0.1870    0.0000 H   0  0  0  0  0  0  0  0  0  0  0  0
    3.1740   -0.0300    0.0000 H   0  0  0  0  0  0  0  0  0  0  0  0
    3.6710   -1.5460    0.0000 H   0  0  0  0  0  0  0  0  0  0  0  0
    9.3410   -2.6520    0.0000 H   0  0  0  0  0  0  0  0  0  0  0  0
    9.7310   -1.9820    0.0000 H   0  0  0  0  0  0  0  0  0  0  0  0
    9.3550    2.9190    0.0000 H   0  0  0  0  0  0  0  0  0  0  0  0
    7.3800    2.7340    0.0000 H   0  0  0  0  0  0  0  0  0  0  0  0
    7.8940    3.1380    0.0000 H   0  0  0  0  0  0  0  0  0  0  0  0
  1  2  1  0  0  0  0
  1  5  1  0  0  0  0
  1 36  1  0  0  0  0
  1 37  1  0  0  0  0
  2  3  2  0  0  0  0
  2 38  1  0  0  0  0
  3  4  1  0  0  0  0
  3 35  1  0  0  0  0
  4 39  1  0  0  0  0
  4 40  1  0  0  0  0
  4 41  1  0  0  0  0
  5  6  1  0  0  0  0
  5 11  1  0  0  0  0
  5 32  1  0  0  0  0
  6  7  1  0  0  0  0
  6 42  1  0  0  0  0
  6 43  1  0  0  0  0
  7  8  2  0  0  0  0
  7 44  1  0  0  0  0
  8  9  1  0  0  0  0
  8 10  1  0  0  0  0
  9 45  1  0  0  0  0
  9 46  1  0  0  0  0
  9 47  1  0  0  0  0
 10 48  1  0  0  0  0
 10 49  1  0  0  0  0
 10 50  1  0  0  0  0
 11 12  1  0  0  0  0
 11 27  2  0  0  0  0
 12 13  2  0  0  0  0
 12 29  1  0  0  0  0
 13 14  1  0  0  0  0
 13 17  1  0  0  0  0
 14 51  1  0  0  0  0
 15 16  1  0  0  0  0
 15 52  1  0  0  0  0
 16 17  1  0  0  0  0
 16 22  2  0  0  0  0
 17 26  2  0  0  0  0
 18 19  1  0  0  0  0
 18 53  1  0  0  0  0
 18 54  1  0  0  0  0
 18 55  1  0  0  0  0
 19 20  2  0  0  0  0
 19 23  1  0  0  0  0
 20 21  1  0  0  0  0
 20 56  1  0  0  0  0
 21 22  1  0  0  0  0
 21 57  1  0  0  0  0
 21 58  1  0  0  0  0
 22 24  1  0  0  0  0
 23 59  1  0  0  0  0
 23 60  1  0  0  0  0
 23 61  1  0  0  0  0
 24 25  2  0  0  0  0
 24 28  1  0  0  0  0
 25 26  1  0  0  0  0
 25 62  1  0  0  0  0
 26 27  1  0  0  0  0
 27 63  1  0  0  0  0
 28 64  1  0  0  0  0
 28 65  1  0  0  0  0
 28 66  1  0  0  0  0
 29 30  2  0  0  0  0
 29 31  1  0  0  0  0
 31 32  1  0  0  0  0
 31 67  1  0  0  0  0
 31 68  1  0  0  0  0
 32 33  2  0  0  0  0
 34 35  1  0  0  0  0
 34 69  1  0  0  0  0
 35 70  1  0  0  0  0
 35 71  1  0  0  0  0
M  END
> <Molecule name>
372452

> <Activity>
1

$$$$
623925
  MOE2011           2D

 48 48  0  0  0  0  0  0  0  0999 V2000
    2.8770    0.6430    0.0000 O   0  0  0  0  0  0  0  0  0  0  0  0
    3.0490   -0.1640    0.0000 C   0  0  0  0  0  0  0  0  0  0  0  0
    3.8340   -0.4190    0.0000 O   0  0  0  0  0  0  0  0  0  0  0  0
    4.4470    0.1330    0.0000 C   0  0  0  0  0  0  0  0  0  0  0  0
    5.2330   -0.1220    0.0000 C   0  0  0  0  0  0  0  0  0  0  0  0
    5.9000    0.3630    0.0000 C   0  0  0  0  0  0  0  0  0  0  0  0
    5.4870   -0.9070    0.0000 N   0  0  0  0  0  0  0  0  0  0  0  0
    6.3130   -0.9070    0.0000 C   0  0  0  0  0  0  0  0  0  0  0  0
    6.5680   -0.1220    0.0000 N   0  0  0  0  0  0  0  0  0  0  0  0
    6.7980   -1.5750    0.0000 S   0  0  0  0  0  0  0  0  0  0  0  0
    6.4630   -2.3290    0.0000 S   0  0  0  0  0  0  0  0  0  0  0  0
    7.4330   -3.6650    0.0000 C   0  0  0  0  0  0  0  0  0  0  0  0
    6.9470   -2.9970    0.0000 C   0  0  0  0  0  0  0  0  0  0  0  0
    6.2800   -3.4820    0.0000 C   0  0  0  0  0  0  0  0  0  0  0  0
    7.6150   -2.5120    0.0000 C   0  0  0  0  0  0  0  0  0  0  0  0
    7.3530    0.1330    0.0000 C   0  0  0  0  0  0  0  0  0  0  0  0
    5.9000    2.8390    0.0000 O   0  0  0  0  0  0  0  0  0  0  0  0
    5.1850    2.4270    0.0000 C   0  0  0  0  0  0  0  0  0  0  0  0
    5.1850    1.6010    0.0000 O   0  0  0  0  0  0  0  0  0  0  0  0
    5.9000    1.1890    0.0000 C   0  0  0  0  0  0  0  0  0  0  0  0
    4.4700    2.8390    0.0000 N   0  0  0  0  0  0  0  0  0  0  0  0
    4.4700    3.6650    0.0000 C   0  0  0  0  0  0  0  0  0  0  0  0
    2.4360   -0.7160    0.0000 N   0  0  0  0  0  0  0  0  0  0  0  0
    1.6510   -0.4610    0.0000 C   0  0  0  0  0  0  0  0  0  0  0  0
    3.9170    0.7650    0.0000 H   0  0  0  0  0  0  0  0  0  0  0  0
    4.6740    0.9260    0.0000 H   0  0  0  0  0  0  0  0  0  0  0  0
    6.7650   -4.1500    0.0000 H   0  0  0  0  0  0  0  0  0  0  0  0
    7.9180   -4.3320    0.0000 H   0  0  0  0  0  0  0  0  0  0  0  0
    8.1000   -3.1800    0.0000 H   0  0  0  0  0  0  0  0  0  0  0  0
    5.7950   -2.8140    0.0000 H   0  0  0  0  0  0  0  0  0  0  0  0
    5.6120   -3.9660    0.0000 H   0  0  0  0  0  0  0  0  0  0  0  0
    6.2790   -4.3060    0.0000 H   0  0  0  0  0  0  0  0  0  0  0  0
    8.4000   -2.7660    0.0000 H   0  0  0  0  0  0  0  0  0  0  0  0
    8.2820   -2.0270    0.0000 H   0  0  0  0  0  0  0  0  0  0  0  0
    7.1300   -1.8440    0.0000 H   0  0  0  0  0  0  0  0  0  0  0  0
    7.6080   -0.6520    0.0000 H   0  0  0  0  0  0  0  0  0  0  0  0
    8.1370    0.3880    0.0000 H   0  0  0  0  0  0  0  0  0  0  0  0
    7.0970    0.9170    0.0000 H   0  0  0  0  0  0  0  0  0  0  0  0
    6.7240    1.2170    0.0000 H   0  0  0  0  0  0  0  0  0  0  0  0
    6.3370    1.8880    0.0000 H   0  0  0  0  0  0  0  0  0  0  0  0
    3.7560    2.4270    0.0000 H   0  0  0  0  0  0  0  0  0  0  0  0
    5.2950    3.6650    0.0000 H   0  0  0  0  0  0  0  0  0  0  0  0
    4.4700    4.4900    0.0000 H   0  0  0  0  0  0  0  0  0  0  0  0
    3.6450    3.6650    0.0000 H   0  0  0  0  0  0  0  0  0  0  0  0
    2.6070   -1.5230    0.0000 H   0  0  0  0  0  0  0  0  0  0  0  0
    1.9060    0.3230    0.0000 H   0  0  0  0  0  0  0  0  0  0  0  0
    0.8660   -0.2060    0.0000 H   0  0  0  0  0  0  0  0  0  0  0  0
    1.3960   -1.2460    0.0000 H   0  0  0  0  0  0  0  0  0  0  0  0
  1  2  2  0  0  0  0
  2  3  1  0  0  0  0
  2 23  1  0  0  0  0
  3  4  1  0  0  0  0
  4  5  1  0  0  0  0
  4 25  1  0  0  0  0
  4 26  1  0  0  0  0
  5  6  2  0  0  0  0
  5  7  1  0  0  0  0
  6  9  1  0  0  0  0
  6 20  1  0  0  0  0
  7  8  2  0  0  0  0
  8  9  1  0  0  0  0
  8 10  1  0  0  0  0
  9 16  1  0  0  0  0
 10 11  1  0  0  0  0
 11 13  1  0  0  0  0
 12 13  1  0  0  0  0
 12 27  1  0  0  0  0
 12 28  1  0  0  0  0
 12 29  1  0  0  0  0
 13 14  1  0  0  0  0
 13 15  1  0  0  0  0
 14 30  1  0  0  0  0
 14 31  1  0  0  0  0
 14 32  1  0  0  0  0
 15 33  1  0  0  0  0
 15 34  1  0  0  0  0
 15 35  1  0  0  0  0
 16 36  1  0  0  0  0
 16 37  1  0  0  0  0
 16 38  1  0  0  0  0
 17 18  2  0  0  0  0
 18 19  1  0  0  0  0
 18 21  1  0  0  0  0
 19 20  1  0  0  0  0
 20 39  1  0  0  0  0
 20 40  1  0  0  0  0
 21 22  1  0  0  0  0
 21 41  1  0  0  0  0
 22 42  1  0  0  0  0
 22 43  1  0  0  0  0
 22 44  1  0  0  0  0
 23 24  1  0  0  0  0
 23 45  1  0  0  0  0
 24 46  1  0  0  0  0
 24 47  1  0  0  0  0
 24 48  1  0  0  0  0
M  END
> <Molecule name>
623925

> <Activity>
1

$$$$
605440
  MOE2011           2D

 27 28  0  0  1  0  0  0  0  0999 V2000
    1.7960   -2.0340    0.0000 F   0  0  0  0  0  0  0  0  0  0  0  0
    2.3070   -1.3860    0.0000 C   0  0  0  0  0  0  0  0  0  0  0  0
    2.8180   -0.7380    0.0000 C   0  0  0  0  0  0  0  0  0  0  0  0
    3.6230   -0.9180    0.0000 C   0  0  0  0  0  0  0  0  0  0  0  0
    4.2660   -0.4000    0.0000 C   0  0  0  0  0  0  0  0  0  0  0  0
    5.0420    0.6800    0.0000 S   0  0  0  0  0  0  0  0  0  0  0  0
    4.2620    0.4250    0.0000 N   0  0  0  0  0  0  0  0  0  0  0  0
    5.5260    0.0190    0.0000 C   0  0  0  0  0  0  0  0  0  0  0  0
    5.0480   -0.6480    0.0000 C   0  0  0  0  0  0  0  0  0  0  0  0
    5.7080    1.1680    0.0000 O   0  0  0  0  0  0  0  0  0  0  0  0
    4.7830    1.4640    0.0000 O   0  0  0  0  0  0  0  0  0  0  0  0
    2.2930    1.3910    0.0000 C   0  0  0  0  0  0  0  0  0  0  0  0
    2.8100    0.7480    0.0000 C   0  0  0  0  0  0  0  0  0  0  0  0
    3.6140    0.9360    0.0000 C   0  0  0  0  0  0  0  0  0  0  0  0
    1.7750    2.0340    0.0000 F   0  0  0  0  0  0  0  0  0  0  0  0
    1.6500    0.8730    0.0000 F   0  0  0  0  0  0  0  0  0  0  0  0
    2.9350    1.9080    0.0000 F   0  0  0  0  0  0  0  0  0  0  0  0
    2.4560    0.0030    0.0000 C   0  0  0  0  0  0  0  0  0  0  0  0
    2.9540   -1.8970    0.0000 F   0  0  0  0  0  0  0  0  0  0  0  0
    1.6590   -0.8750    0.0000 F   0  0  0  0  0  0  0  0  0  0  0  0
    3.7400   -1.4160    0.0000 H   0  0  0  0  0  0  0  0  0  0  0  0
    5.9080   -0.3220    0.0000 H   0  0  0  0  0  0  0  0  0  0  0  0
    5.9050    0.3630    0.0000 H   0  0  0  0  0  0  0  0  0  0  0  0
    4.8430   -1.1160    0.0000 H   0  0  0  0  0  0  0  0  0  0  0  0
    5.4920   -0.9010    0.0000 H   0  0  0  0  0  0  0  0  0  0  0  0
    3.7260    1.4360    0.0000 H   0  0  0  0  0  0  0  0  0  0  0  0
    1.9450    0.0010    0.0000 H   0  0  0  0  0  0  0  0  0  0  0  0
  1  2  1  0  0  0  0
  2  3  1  0  0  0  0
  2 19  1  0  0  0  0
  2 20  1  0  0  0  0
  3  4  1  0  0  0  0
  3 18  2  0  0  0  0
  4  5  2  0  0  0  0
  4 21  1  0  0  0  0
  5  7  1  0  0  0  0
  5  9  1  0  0  0  0
  6  7  1  0  0  0  0
  6  8  1  0  0  0  0
  6 10  2  0  0  0  0
  6 11  2  0  0  0  0
  7 14  1  0  0  0  0
  8  9  1  0  0  0  0
  8 22  1  0  0  0  0
  8 23  1  0  0  0  0
  9 24  1  0  0  0  0
  9 25  1  0  0  0  0
 12 13  1  0  0  0  0
 12 15  1  0  0  0  0
 12 16  1  0  0  0  0
 12 17  1  0  0  0  0
 13 14  2  0  0  0  0
 13 18  1  0  0  0  0
 14 26  1  0  0  0  0
 18 27  1  0  0  0  0
M  END
> <Molecule name>
605440

> <Activity>
1

$$$$
622984
  MOE2011           2D

 25 27  0  0  1  0  0  0  0  0999 V2000
    3.8770   -0.6340    0.0000 O   0  0  0  0  0  0  0  0  0  0  0  0
    3.7030    0.1720    0.0000 C   0  0  0  0  0  0  0  0  0  0  0  0
    2.9490    0.5070    0.0000 C   0  0  3  0  0  0  0  0  0  0  0  0
    3.0340    1.3280    0.0000 C   0  0  0  0  0  0  0  0  0  0  0  0
    3.8410    1.5000    0.0000 C   0  0  0  0  0  0  0  0  0  0  0  0
    4.2540    0.7860    0.0000 C   0  0  0  0  0  0  0  0  0  0  0  0
    5.0760    0.7020    0.0000 Br  0  0  0  0  0  0  0  0  0  0  0  0
    2.4200    1.8790    0.0000 O   0  0  0  0  0  0  0  0  0  0  0  0
    2.8660   -0.3090    0.0000 C   0  0  0  0  0  0  0  0  0  0  0  0
    2.0590   -0.4810    0.0000 C   0  0  0  0  0  0  0  0  0  0  0  0
    1.8040   -1.2660    0.0000 C   0  0  0  0  0  0  0  0  0  0  0  0
    2.3560   -1.8790    0.0000 C   0  0  0  0  0  0  0  0  0  0  0  0
    3.1630   -1.7070    0.0000 C   0  0  0  0  0  0  0  0  0  0  0  0
    3.4180   -0.9220    0.0000 C   0  0  0  0  0  0  0  0  0  0  0  0
    1.6500    0.2310    0.0000 C   0  0  0  0  0  0  0  0  0  0  0  0
    2.2000    0.8400    0.0000 C   0  0  0  0  0  0  0  0  0  0  0  0
    4.0480    1.9680    0.0000 H   0  0  0  0  0  0  0  0  0  0  0  0
    1.3030   -1.3710    0.0000 H   0  0  0  0  0  0  0  0  0  0  0  0
    2.1970   -2.3650    0.0000 H   0  0  0  0  0  0  0  0  0  0  0  0
    3.5050   -2.0880    0.0000 H   0  0  0  0  0  0  0  0  0  0  0  0
    3.9180   -0.8160    0.0000 H   0  0  0  0  0  0  0  0  0  0  0  0
    1.3090    0.6110    0.0000 H   0  0  0  0  0  0  0  0  0  0  0  0
    1.2360   -0.0690    0.0000 H   0  0  0  0  0  0  0  0  0  0  0  0
    2.4560    1.2830    0.0000 H   0  0  0  0  0  0  0  0  0  0  0  0
    1.7860    1.1400    0.0000 H   0  0  0  0  0  0  0  0  0  0  0  0
  1  2  2  0  0  0  0
  2  3  1  0  0  0  0
  2  6  1  0  0  0  0
  3  4  1  0  0  0  0
  3  9  1  0  0  0  0
  3 16  1  0  0  0  0
  4  5  1  0  0  0  0
  4  8  2  0  0  0  0
  5  6  2  0  0  0  0
  5 17  1  0  0  0  0
  6  7  1  0  0  0  0
  9 10  1  0  0  0  0
  9 14  2  0  0  0  0
 10 11  2  0  0  0  0
 10 15  1  0  0  0  0
 11 12  1  0  0  0  0
 11 18  1  0  0  0  0
 12 13  2  0  0  0  0
 12 19  1  0  0  0  0
 13 14  1  0  0  0  0
 13 20  1  0  0  0  0
 14 21  1  0  0  0  0
 15 16  1  0  0  0  0
 15 22  1  0  0  0  0
 15 23  1  0  0  0  0
 16 24  1  0  0  0  0
 16 25  1  0  0  0  0
M  END
> <Molecule name>
622984

> <Activity>
1

$$$$
619860
  MOE2011           2D

 24 26  0  0  0  0  0  0  0  0999 V2000
    4.7230   -2.2470    0.0000 N   0  0  0  0  0  0  0  0  0  0  0  0
    4.1700   -1.6320    0.0000 C   0  0  0  0  0  0  0  0  0  0  0  0
    4.3430   -0.8270    0.0000 C   0  0  0  0  0  0  0  0  0  0  0  0
    5.0600   -0.4140    0.0000 C   0  0  0  0  0  0  0  0  0  0  0  0
    5.0600    0.4140    0.0000 C   0  0  0  0  0  0  0  0  0  0  0  0
    4.3430    0.8270    0.0000 C   0  0  0  0  0  0  0  0  0  0  0  0
    3.6270    0.4140    0.0000 C   0  0  0  0  0  0  0  0  0  0  0  0
    3.6270   -0.4140    0.0000 C   0  0  0  0  0  0  0  0  0  0  0  0
    3.3530   -1.7170    0.0000 N   0  0  0  0  0  0  0  0  0  0  0  0
    3.0170   -0.9660    0.0000 C   0  0  0  0  0  0  0  0  0  0  0  0
    2.2080   -0.7950    0.0000 N   0  0  0  0  0  0  0  0  0  0  0  0
    4.5170    1.6320    0.0000 C   0  0  0  0  0  0  0  0  0  0  0  0
    5.3340    1.7170    0.0000 N   0  0  0  0  0  0  0  0  0  0  0  0
    5.6700    0.9660    0.0000 C   0  0  0  0  0  0  0  0  0  0  0  0
    6.4800    0.7950    0.0000 N   0  0  0  0  0  0  0  0  0  0  0  0
    3.9640    2.2470    0.0000 N   0  0  0  0  0  0  0  0  0  0  0  0
    4.4670   -3.0320    0.0000 H   0  0  0  0  0  0  0  0  0  0  0  0
    5.5300   -2.0770    0.0000 H   0  0  0  0  0  0  0  0  0  0  0  0
    5.7740   -0.8260    0.0000 H   0  0  0  0  0  0  0  0  0  0  0  0
    2.9120    0.8260    0.0000 H   0  0  0  0  0  0  0  0  0  0  0  0
    1.9510   -0.0110    0.0000 H   0  0  0  0  0  0  0  0  0  0  0  0
    6.7360    0.0110    0.0000 H   0  0  0  0  0  0  0  0  0  0  0  0
    7.0300    1.4090    0.0000 H   0  0  0  0  0  0  0  0  0  0  0  0
    4.2200    3.0320    0.0000 H   0  0  0  0  0  0  0  0  0  0  0  0
  1  2  1  0  0  0  0
  1 17  1  0  0  0  0
  1 18  1  0  0  0  0
  2  3  1  0  0  0  0
  2  9  2  0  0  0  0
  3  4  1  0  0  0  0
  3  8  2  0  0  0  0
  4  5  2  0  0  0  0
  4 19  1  0  0  0  0
  5  6  1  0  0  0  0
  5 14  1  0  0  0  0
  6  7  2  0  0  0  0
  6 12  1  0  0  0  0
  7  8  1  0  0  0  0
  7 20  1  0  0  0  0
  8 10  1  0  0  0  0
  9 10  1  0  0  0  0
 10 11  2  0  0  0  0
 11 21  1  0  0  0  0
 12 13  1  0  0  0  0
 12 16  2  0  0  0  0
 13 14  2  0  0  0  0
 14 15  1  0  0  0  0
 15 22  1  0  0  0  0
 15 23  1  0  0  0  0
 16 24  1  0  0  0  0
M  END
> <Molecule name>
619860

> <Activity>
1

$$$$
208913
  MOE2011           2D

 50 52  0  0  1  0  0  0  0  0999 V2000
    2.3980   -0.2730    0.0000 C   0  0  0  0  0  0  0  0  0  0  0  0
    3.1380   -0.7010    0.0000 N   0  0  0  0  0  0  0  0  0  0  0  0
    3.8780   -0.2730    0.0000 C   0  0  0  0  0  0  0  0  0  0  0  0
    3.8780    0.5810    0.0000 N   0  0  0  0  0  0  0  0  0  0  0  0
    4.6180    1.0080    0.0000 C   0  0  3  0  0  0  0  0  0  0  0  0
    4.6180    1.8630    0.0000 C   0  0  0  0  0  0  0  0  0  0  0  0
    6.0980    3.5720    0.0000 C   0  0  0  0  0  0  0  0  0  0  0  0
    5.3580    3.1440    0.0000 C   0  0  0  0  0  0  0  0  0  0  0  0
    5.3580    2.2900    0.0000 O   0  0  0  0  0  0  0  0  0  0  0  0
    3.8780    2.2900    0.0000 O   0  0  0  0  0  0  0  0  0  0  0  0
    5.3580    0.5810    0.0000 C   0  0  0  0  0  0  0  0  0  0  0  0
    4.6180   -0.7010    0.0000 O   0  0  0  0  0  0  0  0  0  0  0  0
    3.1380   -1.5550    0.0000 C   0  0  0  0  0  0  0  0  0  0  0  0
    3.8530   -1.9680    0.0000 C   0  0  0  0  0  0  0  0  0  0  0  0
    3.8530   -2.7920    0.0000 C   0  0  0  0  0  0  0  0  0  0  0  0
    3.1380   -3.0510    0.0000 C   0  0  0  0  0  0  0  0  0  0  0  0
    2.4240   -2.7920    0.0000 C   0  0  0  0  0  0  0  0  0  0  0  0
    2.4240   -1.9680    0.0000 C   0  0  0  0  0  0  0  0  0  0  0  0
    1.7090   -3.2050    0.0000 C   0  0  0  0  0  0  0  0  0  0  0  0
    2.5480   -3.1640    0.0000 C   0  0  0  0  0  0  0  0  0  0  0  0
    2.5480   -2.2710    0.0000 C   0  0  0  0  0  0  0  0  0  0  0  0
    3.3220   -3.5720    0.0000 C   0  0  0  0  0  0  0  0  0  0  0  0
    2.8110    0.4410    0.0000 H   0  0  0  0  0  0  0  0  0  0  0  0
    1.6840    0.1390    0.0000 H   0  0  0  0  0  0  0  0  0  0  0  0
    1.9860   -0.9880    0.0000 H   0  0  0  0  0  0  0  0  0  0  0  0
    3.1640    0.9940    0.0000 H   0  0  0  0  0  0  0  0  0  0  0  0
    3.9040    1.4210    0.0000 H   0  0  0  0  0  0  0  0  0  0  0  0
    6.5110    2.8570    0.0000 H   0  0  0  0  0  0  0  0  0  0  0  0
    6.8130    3.9840    0.0000 H   0  0  0  0  0  0  0  0  0  0  0  0
    5.6860    4.2860    0.0000 H   0  0  0  0  0  0  0  0  0  0  0  0
    4.9210    3.8440    0.0000 H   0  0  0  0  0  0  0  0  0  0  0  0
    4.5340    3.1730    0.0000 H   0  0  0  0  0  0  0  0  0  0  0  0
    4.9460   -0.1330    0.0000 H   0  0  0  0  0  0  0  0  0  0  0  0
    6.0730    0.1680    0.0000 H   0  0  0  0  0  0  0  0  0  0  0  0
    5.7710    1.2960    0.0000 H   0  0  0  0  0  0  0  0  0  0  0  0
    4.2900   -1.2680    0.0000 H   0  0  0  0  0  0  0  0  0  0  0  0
    4.6770   -1.9390    0.0000 H   0  0  0  0  0  0  0  0  0  0  0  0
    4.6410   -3.0350    0.0000 H   0  0  0  0  0  0  0  0  0  0  0  0
    3.3710   -2.2600    0.0000 H   0  0  0  0  0  0  0  0  0  0  0  0
    2.9060   -2.2600    0.0000 H   0  0  0  0  0  0  0  0  0  0  0  0
    2.2450   -3.7830    0.0000 H   0  0  0  0  0  0  0  0  0  0  0  0
    1.6070   -1.3880    0.0000 H   0  0  0  0  0  0  0  0  0  0  0  0
    1.4700   -2.4380    0.0000 H   0  0  0  0  0  0  0  0  0  0  0  0
    0.9460   -2.8900    0.0000 H   0  0  0  0  0  0  0  0  0  0  0  0
    1.2380   -3.8830    0.0000 H   0  0  0  0  0  0  0  0  0  0  0  0
    2.8110   -4.0900    0.0000 H   0  0  0  0  0  0  0  0  0  0  0  0
    3.7580   -2.3860    0.0000 H   0  0  0  0  0  0  0  0  0  0  0  0
    3.3930   -2.7820    0.0000 H   0  0  0  0  0  0  0  0  0  0  0  0
    3.9900   -4.2250    0.0000 H   0  0  0  0  0  0  0  0  0  0  0  0
    3.2160   -4.4640    0.0000 H   0  0  0  0  0  0  0  0  0  0  0  0
  1  2  1  0  0  0  0
  1 23  1  0  0  0  0
  1 24  1  0  0  0  0
  1 25  1  0  0  0  0
  2  3  1  0  0  0  0
  2 13  1  0  0  0  0
  3  4  1  0  0  0  0
  3 12  2  0  0  0  0
  4  5  1  0  0  0  0
  4 26  1  0  0  0  0
  5  6  1  0  0  0  0
  5 11  1  0  0  0  0
  5 27  1  0  0  0  0
  6  9  1  0  0  0  0
  6 10  2  0  0  0  0
  7  8  1  0  0  0  0
  7 28  1  0  0  0  0
  7 29  1  0  0  0  0
  7 30  1  0  0  0  0
  8  9  1  0  0  0  0
  8 31  1  0  0  0  0
  8 32  1  0  0  0  0
 11 33  1  0  0  0  0
 11 34  1  0  0  0  0
 11 35  1  0  0  0  0
 13 14  1  0  0  0  0
 13 18  1  0  0  0  0
 13 21  1  0  0  0  0
 14 15  1  0  0  0  0
 14 36  1  0  0  0  0
 14 37  1  0  0  0  0
 15 16  1  0  0  0  0
 15 22  1  0  0  0  0
 15 38  1  0  0  0  0
 16 17  1  0  0  0  0
 16 39  1  0  0  0  0
 16 40  1  0  0  0  0
 17 18  1  0  0  0  0
 17 19  1  0  0  0  0
 17 41  1  0  0  0  0
 18 42  1  0  0  0  0
 18 43  1  0  0  0  0
 19 20  1  0  0  0  0
 19 44  1  0  0  0  0
 19 45  1  0  0  0  0
 20 21  1  0  0  0  0
 20 22  1  0  0  0  0
 20 46  1  0  0  0  0
 21 47  1  0  0  0  0
 21 48  1  0  0  0  0
 22 49  1  0  0  0  0
 22 50  1  0  0  0  0
M  END
> <Molecule name>
208913

> <Activity>
1

$$$$
694509
  MOE2011           2D

 54 56  0  0  1  0  0  0  0  0999 V2000
    2.3930   -2.4500    0.0000 O   0  0  0  0  0  0  0  0  0  0  0  0
    2.8060   -1.7360    0.0000 C   0  0  0  0  0  0  0  0  0  0  0  0
    3.6210   -1.6510    0.0000 O   0  0  0  0  0  0  0  0  0  0  0  0
    3.7940   -0.8500    0.0000 C   0  0  3  0  0  0  0  0  0  0  0  0
    3.0800   -0.4370    0.0000 C   0  0  3  0  0  0  0  0  0  0  0  0
    3.0800    0.3880    0.0000 C   0  0  0  0  0  0  0  0  0  0  0  0
    2.3640    0.8000    0.0000 C   0  0  3  0  0  0  0  0  0  0  0  0
    2.3640    2.4500    0.0000 C   0  0  0  0  0  0  0  0  0  0  0  0
    2.3640    1.6250    0.0000 C   0  0  3  0  0  0  0  0  0  0  0  0
    3.0800    2.0380    0.0000 C   0  0  0  0  0  0  0  0  0  0  0  0
    3.7940    1.6250    0.0000 C   0  0  0  0  0  0  0  0  0  0  0  0
    4.5090    2.0380    0.0000 C   0  0  0  0  0  0  0  0  0  0  0  0
    5.2230    1.6250    0.0000 C   0  0  0  0  0  0  0  0  0  0  0  0
    5.2230    0.8000    0.0000 C   0  0  0  0  0  0  0  0  0  0  0  0
    5.2230   -1.6750    0.0000 C   0  0  0  0  0  0  0  0  0  0  0  0
    5.2230   -0.8500    0.0000 C   0  0  3  0  0  0  0  0  0  0  0  0
    5.9380   -0.4370    0.0000 C   0  0  0  0  0  0  0  0  0  0  0  0
    5.9380    0.3880    0.0000 C   0  0  0  0  0  0  0  0  0  0  0  0
    4.5090   -0.4370    0.0000 C   0  0  3  0  0  0  0  0  0  0  0  0
    4.5090   -1.2620    0.0000 O   0  0  0  0  0  0  0  0  0  0  0  0
    5.9380    2.0380    0.0000 C   0  0  0  0  0  0  0  0  0  0  0  0
    1.6500    1.2130    0.0000 O   0  0  0  0  0  0  0  0  0  0  0  0
    2.4720   -0.9880    0.0000 C   0  0  0  0  0  0  0  0  0  0  0  0
    1.6640   -0.8170    0.0000 C   0  0  0  0  0  0  0  0  0  0  0  0
    4.2080   -1.1510    0.0000 H   0  0  0  0  0  0  0  0  0  0  0  0
    2.6120   -0.2290    0.0000 H   0  0  0  0  0  0  0  0  0  0  0  0
    3.5830    0.3000    0.0000 H   0  0  0  0  0  0  0  0  0  0  0  0
    3.2550    0.8690    0.0000 H   0  0  0  0  0  0  0  0  0  0  0  0
    2.1100    0.3580    0.0000 H   0  0  0  0  0  0  0  0  0  0  0  0
    2.8760    2.4500    0.0000 H   0  0  0  0  0  0  0  0  0  0  0  0
    2.3640    2.9620    0.0000 H   0  0  0  0  0  0  0  0  0  0  0  0
    1.8530    2.4500    0.0000 H   0  0  0  0  0  0  0  0  0  0  0  0
    3.4080    2.4300    0.0000 H   0  0  0  0  0  0  0  0  0  0  0  0
    2.7510    2.4300    0.0000 H   0  0  0  0  0  0  0  0  0  0  0  0
    3.4650    1.2340    0.0000 H   0  0  0  0  0  0  0  0  0  0  0  0
    4.1230    1.2340    0.0000 H   0  0  0  0  0  0  0  0  0  0  0  0
    4.5090    2.5490    0.0000 H   0  0  0  0  0  0  0  0  0  0  0  0
    4.7190    0.8890    0.0000 H   0  0  0  0  0  0  0  0  0  0  0  0
    5.0480    0.3200    0.0000 H   0  0  0  0  0  0  0  0  0  0  0  0
    4.7120   -1.6750    0.0000 H   0  0  0  0  0  0  0  0  0  0  0  0
    5.2230   -2.1860    0.0000 H   0  0  0  0  0  0  0  0  0  0  0  0
    5.7350   -1.6750    0.0000 H   0  0  0  0  0  0  0  0  0  0  0  0
    5.6660   -1.1060    0.0000 H   0  0  0  0  0  0  0  0  0  0  0  0
    6.1130   -0.9170    0.0000 H   0  0  0  0  0  0  0  0  0  0  0  0
    6.4410   -0.3480    0.0000 H   0  0  0  0  0  0  0  0  0  0  0  0
    6.4410    0.3000    0.0000 H   0  0  0  0  0  0  0  0  0  0  0  0
    6.1130    0.8690    0.0000 H   0  0  0  0  0  0  0  0  0  0  0  0
    4.2530   -0.8800    0.0000 H   0  0  0  0  0  0  0  0  0  0  0  0
    4.5090   -1.7740    0.0000 H   0  0  0  0  0  0  0  0  0  0  0  0
    6.1930    1.5960    0.0000 H   0  0  0  0  0  0  0  0  0  0  0  0
    6.3810    2.2940    0.0000 H   0  0  0  0  0  0  0  0  0  0  0  0
    5.6820    2.4810    0.0000 H   0  0  0  0  0  0  0  0  0  0  0  0
    1.5050   -0.3310    0.0000 H   0  0  0  0  0  0  0  0  0  0  0  0
    1.3220   -1.1980    0.0000 H   0  0  0  0  0  0  0  0  0  0  0  0
  1  2  2  0  0  0  0
  2  3  1  0  0  0  0
  2 23  1  0  0  0  0
  3  4  1  0  0  0  0
  4  5  1  0  0  0  0
  4 19  1  0  0  0  0
  4 25  1  0  0  0  0
  5  6  1  0  0  0  0
  5 23  1  0  0  0  0
  5 26  1  0  0  0  0
  6  7  1  0  0  0  0
  6 27  1  0  0  0  0
  6 28  1  0  0  0  0
  7  9  1  0  0  0  0
  7 22  1  0  0  0  0
  7 29  1  0  0  0  0
  8  9  1  0  0  0  0
  8 30  1  0  0  0  0
  8 31  1  0  0  0  0
  8 32  1  0  0  0  0
  9 10  1  0  0  0  0
  9 22  1  0  0  0  0
 10 11  1  0  0  0  0
 10 33  1  0  0  0  0
 10 34  1  0  0  0  0
 11 12  1  0  0  0  0
 11 35  1  0  0  0  0
 11 36  1  0  0  0  0
 12 13  2  0  0  0  0
 12 37  1  0  0  0  0
 13 14  1  0  0  0  0
 13 21  1  0  0  0  0
 14 18  1  0  0  0  0
 14 38  1  0  0  0  0
 14 39  1  0  0  0  0
 15 16  1  0  0  0  0
 15 40  1  0  0  0  0
 15 41  1  0  0  0  0
 15 42  1  0  0  0  0
 16 17  1  0  0  0  0
 16 19  1  0  0  0  0
 16 43  1  0  0  0  0
 17 18  1  0  0  0  0
 17 44  1  0  0  0  0
 17 45  1  0  0  0  0
 18 46  1  0  0  0  0
 18 47  1  0  0  0  0
 19 20  1  0  0  0  0
 19 48  1  0  0  0  0
 20 49  1  0  0  0  0
 21 50  1  0  0  0  0
 21 51  1  0  0  0  0
 21 52  1  0  0  0  0
 23 24  2  0  0  0  0
 24 53  1  0  0  0  0
 24 54  1  0  0  0  0
M  END
> <Molecule name>
694509

> <Activity>
1

$$$$
210760
  MOE2011           2D

106109  0  0  1  0  0  0  0  0999 V2000
    9.7750   -2.5010    0.0000 C   0  0  0  0  0  0  0  0  0  0  0  0
    9.0600   -2.0880    0.0000 C   0  0  0  0  0  0  0  0  0  0  0  0
    9.0600   -1.2630    0.0000 O   0  0  0  0  0  0  0  0  0  0  0  0
    8.3460   -0.8510    0.0000 C   0  0  0  0  0  0  0  0  0  0  0  0
    7.6310   -1.2630    0.0000 C   0  0  0  0  0  0  0  0  0  0  0  0
    6.9170   -0.8510    0.0000 C   0  0  0  0  0  0  0  0  0  0  0  0
    6.9170   -0.0260    0.0000 C   0  0  0  0  0  0  0  0  0  0  0  0
    6.2020    0.3870    0.0000 O   0  0  0  0  0  0  0  0  0  0  0  0
    7.6310    0.3870    0.0000 C   0  0  0  0  0  0  0  0  0  0  0  0
    8.3460   -0.0260    0.0000 C   0  0  0  0  0  0  0  0  0  0  0  0
    9.0600    0.3870    0.0000 C   0  0  0  0  0  0  0  0  0  0  0  0
    8.2130    0.9720    0.0000 N   0  0  0  0  0  0  0  0  0  0  0  0
    7.9960    1.7680    0.0000 C   0  0  0  0  0  0  0  0  0  0  0  0
    7.1990    1.9790    0.0000 O   0  0  0  0  0  0  0  0  0  0  0  0
    8.3620    3.1500    0.0000 C   0  0  0  0  0  0  0  0  0  0  0  0
    8.5780    2.3540    0.0000 C   0  0  0  0  0  0  0  0  0  0  0  0
    9.3760    2.1430    0.0000 C   0  0  0  0  0  0  0  0  0  0  0  0
    9.9560    2.7280    0.0000 C   0  0  0  0  0  0  0  0  0  0  0  0
   10.7540    2.5180    0.0000 C   0  0  0  0  0  0  0  0  0  0  0  0
   11.5460    3.9010    0.0000 C   0  0  0  0  0  0  0  0  0  0  0  0
   11.3360    3.1030    0.0000 C   0  0  3  0  0  0  0  0  0  0  0  0
   12.7170    2.7380    0.0000 O   0  0  0  0  0  0  0  0  0  0  0  0
   11.9220    2.5220    0.0000 C   0  0  3  0  0  0  0  0  0  0  0  0
   10.9140    1.5080    0.0000 C   0  0  0  0  0  0  0  0  0  0  0  0
   11.7100    1.7240    0.0000 C   0  0  3  0  0  0  0  0  0  0  0  0
   12.1250    1.0120    0.0000 C   0  0  3  0  0  0  0  0  0  0  0  0
   11.7150    0.2950    0.0000 C   0  0  3  0  0  0  0  0  0  0  0  0
   11.9310   -0.5010    0.0000 C   0  0  3  0  0  0  0  0  0  0  0  0
   11.3510   -1.0860    0.0000 C   0  0  3  0  0  0  0  0  0  0  0  0
   11.3530   -1.9120    0.0000 C   0  0  3  0  0  0  0  0  0  0  0  0
   10.5280   -1.9140    0.0000 C   0  0  3  0  0  0  0  0  0  0  0  0
   10.1180   -2.6300    0.0000 C   0  0  0  0  0  0  0  0  0  0  0  0
    9.2280   -2.7630    0.0000 C   0  0  0  0  0  0  0  0  0  0  0  0
    7.6450   -2.1230    0.0000 C   0  0  0  0  0  0  0  0  0  0  0  0
    8.4300   -2.5530    0.0000 C   0  0  0  0  0  0  0  0  0  0  0  0
    5.4440   -2.5380    0.0000 C   0  0  0  0  0  0  0  0  0  0  0  0
    6.1600   -2.1280    0.0000 C   0  0  0  0  0  0  0  0  0  0  0  0
    6.9040   -2.5580    0.0000 C   0  0  0  0  0  0  0  0  0  0  0  0
    6.1660   -1.2690    0.0000 C   0  0  0  0  0  0  0  0  0  0  0  0
    5.4570   -0.8480    0.0000 O   0  0  0  0  0  0  0  0  0  0  0  0
    6.8970   -3.4540    0.0000 O   0  0  0  0  0  0  0  0  0  0  0  0
    7.6720   -3.9010    0.0000 C   0  0  0  0  0  0  0  0  0  0  0  0
    8.4440   -3.4470    0.0000 O   0  0  0  0  0  0  0  0  0  0  0  0
    8.4300   -2.5530    0.0000 C   0  0  0  0  0  0  0  0  0  0  0  0
   10.0200   -1.2650    0.0000 C   0  0  0  0  0  0  0  0  0  0  0  0
   10.2140   -1.1520    0.0000 O   0  0  0  0  0  0  0  0  0  0  0  0
   11.7680   -2.6240    0.0000 O   0  0  0  0  0  0  0  0  0  0  0  0
   10.5530   -0.8750    0.0000 C   0  0  0  0  0  0  0  0  0  0  0  0
   12.7290   -0.7120    0.0000 O   0  0  0  0  0  0  0  0  0  0  0  0
    9.6500    1.0020    0.0000 C   0  0  0  0  0  0  0  0  0  0  0  0
   10.4750    1.0050    0.0000 O   0  0  0  0  0  0  0  0  0  0  0  0
   10.8900    0.2920    0.0000 C   0  0  0  0  0  0  0  0  0  0  0  0
   10.4800   -0.4240    0.0000 O   0  0  0  0  0  0  0  0  0  0  0  0
   12.9500    1.0140    0.0000 O   0  0  0  0  0  0  0  0  0  0  0  0
    8.3460   -2.5010    0.0000 O   0  0  0  0  0  0  0  0  0  0  0  0
    9.5190   -2.9440    0.0000 H   0  0  0  0  0  0  0  0  0  0  0  0
   10.2180   -2.7560    0.0000 H   0  0  0  0  0  0  0  0  0  0  0  0
   10.0310   -2.0580    0.0000 H   0  0  0  0  0  0  0  0  0  0  0  0
    6.2020    0.8980    0.0000 H   0  0  0  0  0  0  0  0  0  0  0  0
    9.3160   -0.0560    0.0000 H   0  0  0  0  0  0  0  0  0  0  0  0
    9.5030    0.6430    0.0000 H   0  0  0  0  0  0  0  0  0  0  0  0
    8.8050    0.8300    0.0000 H   0  0  0  0  0  0  0  0  0  0  0  0
    8.7070    0.8420    0.0000 H   0  0  0  0  0  0  0  0  0  0  0  0
    8.8550    3.2840    0.0000 H   0  0  0  0  0  0  0  0  0  0  0  0
    8.2270    3.6430    0.0000 H   0  0  0  0  0  0  0  0  0  0  0  0
    7.8670    3.0150    0.0000 H   0  0  0  0  0  0  0  0  0  0  0  0
    9.5090    1.6490    0.0000 H   0  0  0  0  0  0  0  0  0  0  0  0
    9.8230    3.2220    0.0000 H   0  0  0  0  0  0  0  0  0  0  0  0
   10.8890    2.0240    0.0000 H   0  0  0  0  0  0  0  0  0  0  0  0
   12.0410    3.7700    0.0000 H   0  0  0  0  0  0  0  0  0  0  0  0
   11.6770    4.3960    0.0000 H   0  0  0  0  0  0  0  0  0  0  0  0
   11.0520    4.0310    0.0000 H   0  0  0  0  0  0  0  0  0  0  0  0
   10.8920    3.3570    0.0000 H   0  0  0  0  0  0  0  0  0  0  0  0
   12.8480    3.2320    0.0000 H   0  0  0  0  0  0  0  0  0  0  0  0
   12.0520    3.0160    0.0000 H   0  0  0  0  0  0  0  0  0  0  0  0
   10.7800    2.0020    0.0000 H   0  0  0  0  0  0  0  0  0  0  0  0
   10.4210    1.3740    0.0000 H   0  0  0  0  0  0  0  0  0  0  0  0
   11.0490    1.0140    0.0000 H   0  0  0  0  0  0  0  0  0  0  0  0
   11.3470    2.0850    0.0000 H   0  0  0  0  0  0  0  0  0  0  0  0
   12.3790    1.4550    0.0000 H   0  0  0  0  0  0  0  0  0  0  0  0
   11.4580    0.7380    0.0000 H   0  0  0  0  0  0  0  0  0  0  0  0
   12.2920   -0.1380    0.0000 H   0  0  0  0  0  0  0  0  0  0  0  0
   11.2160   -0.5920    0.0000 H   0  0  0  0  0  0  0  0  0  0  0  0
   11.8470   -1.7770    0.0000 H   0  0  0  0  0  0  0  0  0  0  0  0
   10.4070   -3.0530    0.0000 H   0  0  0  0  0  0  0  0  0  0  0  0
    5.1890   -2.0940    0.0000 H   0  0  0  0  0  0  0  0  0  0  0  0
    5.0000   -2.7920    0.0000 H   0  0  0  0  0  0  0  0  0  0  0  0
    5.6980   -2.9820    0.0000 H   0  0  0  0  0  0  0  0  0  0  0  0
    7.3440   -4.2930    0.0000 H   0  0  0  0  0  0  0  0  0  0  0  0
    8.0030   -4.2910    0.0000 H   0  0  0  0  0  0  0  0  0  0  0  0
    8.5600   -2.0580    0.0000 H   0  0  0  0  0  0  0  0  0  0  0  0
    7.9360   -2.4210    0.0000 H   0  0  0  0  0  0  0  0  0  0  0  0
    8.3000   -3.0470    0.0000 H   0  0  0  0  0  0  0  0  0  0  0  0
   10.4230   -0.9500    0.0000 H   0  0  0  0  0  0  0  0  0  0  0  0
    9.7050   -0.8610    0.0000 H   0  0  0  0  0  0  0  0  0  0  0  0
    9.6170   -1.5800    0.0000 H   0  0  0  0  0  0  0  0  0  0  0  0
    9.7070   -1.0830    0.0000 H   0  0  0  0  0  0  0  0  0  0  0  0
   12.2800   -2.6230    0.0000 H   0  0  0  0  0  0  0  0  0  0  0  0
   10.6830   -0.3810    0.0000 H   0  0  0  0  0  0  0  0  0  0  0  0
   10.0590   -0.7450    0.0000 H   0  0  0  0  0  0  0  0  0  0  0  0
   10.4220   -1.3700    0.0000 H   0  0  0  0  0  0  0  0  0  0  0  0
   13.0900   -0.3490    0.0000 H   0  0  0  0  0  0  0  0  0  0  0  0
    9.6490    1.5140    0.0000 H   0  0  0  0  0  0  0  0  0  0  0  0
    9.1390    1.0010    0.0000 H   0  0  0  0  0  0  0  0  0  0  0  0
    9.6520    0.4910    0.0000 H   0  0  0  0  0  0  0  0  0  0  0  0
   13.2040    1.4580    0.0000 H   0  0  0  0  0  0  0  0  0  0  0  0
  1  2  1  0  0  0  0
  1 56  1  0  0  0  0
  1 57  1  0  0  0  0
  1 58  1  0  0  0  0
  2  3  1  0  0  0  0
  2 55  2  0  0  0  0
  3  4  1  0  0  0  0
  4  5  1  0  0  0  0
  4 10  2  0  0  0  0
  5  6  2  0  0  0  0
  5 34  1  0  0  0  0
  6  7  1  0  0  0  0
  6 39  1  0  0  0  0
  7  8  1  0  0  0  0
  7  9  2  0  0  0  0
  8 59  1  0  0  0  0
  9 10  1  0  0  0  0
  9 12  1  0  0  0  0
 10 11  1  0  0  0  0
 11 60  1  0  0  0  0
 11 61  1  0  0  0  0
 11 62  1  0  0  0  0
 12 13  1  0  0  0  0
 12 63  1  0  0  0  0
 13 14  2  0  0  0  0
 13 16  1  0  0  0  0
 15 16  1  0  0  0  0
 15 64  1  0  0  0  0
 15 65  1  0  0  0  0
 15 66  1  0  0  0  0
 16 17  2  0  0  0  0
 17 18  1  0  0  0  0
 17 67  1  0  0  0  0
 18 19  2  0  0  0  0
 18 68  1  0  0  0  0
 19 21  1  0  0  0  0
 19 69  1  0  0  0  0
 20 21  1  0  0  0  0
 20 70  1  0  0  0  0
 20 71  1  0  0  0  0
 20 72  1  0  0  0  0
 21 23  1  0  0  0  0
 21 73  1  0  0  0  0
 22 23  1  0  0  0  0
 22 74  1  0  0  0  0
 23 25  1  0  0  0  0
 23 75  1  0  0  0  0
 24 25  1  0  0  0  0
 24 76  1  0  0  0  0
 24 77  1  0  0  0  0
 24 78  1  0  0  0  0
 25 26  1  0  0  0  0
 25 79  1  0  0  0  0
 26 27  1  0  0  0  0
 26 54  1  0  0  0  0
 26 80  1  0  0  0  0
 27 28  1  0  0  0  0
 27 52  1  0  0  0  0
 27 81  1  0  0  0  0
 28 29  1  0  0  0  0
 28 49  1  0  0  0  0
 28 82  1  0  0  0  0
 29 30  1  0  0  0  0
 29 48  1  0  0  0  0
 29 83  1  0  0  0  0
 30 31  1  0  0  0  0
 30 47  1  0  0  0  0
 30 84  1  0  0  0  0
 31 32  1  0  0  0  0
 31 45  1  0  0  0  0
 31 46  1  0  0  0  0
 32 33  2  0  0  0  0
 32 85  1  0  0  0  0
 33 35  1  0  0  0  0
 33 44  1  0  0  0  0
 34 35  2  0  0  0  0
 34 38  1  0  0  0  0
 35 43  1  0  0  0  0
 36 37  1  0  0  0  0
 36 86  1  0  0  0  0
 36 87  1  0  0  0  0
 36 88  1  0  0  0  0
 37 38  2  0  0  0  0
 37 39  1  0  0  0  0
 38 41  1  0  0  0  0
 39 40  2  0  0  0  0
 41 42  1  0  0  0  0
 42 43  1  0  0  0  0
 42 89  1  0  0  0  0
 42 90  1  0  0  0  0
 44 91  1  0  0  0  0
 44 92  1  0  0  0  0
 44 93  1  0  0  0  0
 45 94  1  0  0  0  0
 45 95  1  0  0  0  0
 45 96  1  0  0  0  0
 46 97  1  0  0  0  0
 47 98  1  0  0  0  0
 48 99  1  0  0  0  0
 48100  1  0  0  0  0
 48101  1  0  0  0  0
 49102  1  0  0  0  0
 50 51  1  0  0  0  0
 50103  1  0  0  0  0
 50104  1  0  0  0  0
 50105  1  0  0  0  0
 51 52  1  0  0  0  0
 52 53  2  0  0  0  0
 54106  1  0  0  0  0
M  END
> <Molecule name>
210760

> <Activity>
1

$$$$
157004
  MOE2011           2D

 41 44  0  0  0  0  0  0  0  0999 V2000
    3.8480   -0.4040    0.0000 C   0  0  0  0  0  0  0  0  0  0  0  0
    3.1100    0.0370    0.0000 C   0  0  0  0  0  0  0  0  0  0  0  0
    3.1200    0.8620    0.0000 C   0  0  0  0  0  0  0  0  0  0  0  0
    6.0040   -2.4950    0.0000 C   0  0  0  0  0  0  0  0  0  0  0  0
    6.0140   -1.6710    0.0000 N   0  0  0  0  0  0  0  0  0  0  0  0
    5.2770   -1.2290    0.0000 C   0  0  0  0  0  0  0  0  0  0  0  0
    4.5620   -1.6420    0.0000 C   0  0  0  0  0  0  0  0  0  0  0  0
    3.8480   -1.2290    0.0000 C   0  0  0  0  0  0  0  0  0  0  0  0
    6.7620   -1.2470    0.0000 C   0  0  0  0  0  0  0  0  0  0  0  0
    7.4740   -1.6620    0.0000 O   0  0  0  0  0  0  0  0  0  0  0  0
    5.2770   -0.4040    0.0000 C   0  0  0  0  0  0  0  0  0  0  0  0
    6.0140    0.0370    0.0000 C   0  0  0  0  0  0  0  0  0  0  0  0
    6.7620   -0.3870    0.0000 C   0  0  0  0  0  0  0  0  0  0  0  0
    4.5620    0.0080    0.0000 C   0  0  0  0  0  0  0  0  0  0  0  0
    7.4140    2.5290    0.0000 C   0  0  0  0  0  0  0  0  0  0  0  0
    6.7050    2.1080    0.0000 C   0  0  0  0  0  0  0  0  0  0  0  0
    6.7150    1.2830    0.0000 O   0  0  0  0  0  0  0  0  0  0  0  0
    6.0040    0.8620    0.0000 C   0  0  0  0  0  0  0  0  0  0  0  0
    5.9850    2.5120    0.0000 O   0  0  0  0  0  0  0  0  0  0  0  0
    4.3900   -2.4440    0.0000 O   0  0  0  0  0  0  0  0  0  0  0  0
    3.5740   -2.5290    0.0000 C   0  0  0  0  0  0  0  0  0  0  0  0
    3.2400   -1.7800    0.0000 N   0  0  0  0  0  0  0  0  0  0  0  0
    2.3630   -1.2470    0.0000 C   0  0  0  0  0  0  0  0  0  0  0  0
    2.3630   -0.3870    0.0000 C   0  0  0  0  0  0  0  0  0  0  0  0
    1.6500   -1.6620    0.0000 O   0  0  0  0  0  0  0  0  0  0  0  0
    3.6320    0.8560    0.0000 H   0  0  0  0  0  0  0  0  0  0  0  0
    3.1260    1.3740    0.0000 H   0  0  0  0  0  0  0  0  0  0  0  0
    2.6090    0.8680    0.0000 H   0  0  0  0  0  0  0  0  0  0  0  0
    5.4940   -2.4890    0.0000 H   0  0  0  0  0  0  0  0  0  0  0  0
    5.9990   -3.0060    0.0000 H   0  0  0  0  0  0  0  0  0  0  0  0
    6.5160   -2.5010    0.0000 H   0  0  0  0  0  0  0  0  0  0  0  0
    7.2040   -0.1300    0.0000 H   0  0  0  0  0  0  0  0  0  0  0  0
    4.5620    0.5200    0.0000 H   0  0  0  0  0  0  0  0  0  0  0  0
    7.6760    2.0880    0.0000 H   0  0  0  0  0  0  0  0  0  0  0  0
    7.8550    2.7890    0.0000 H   0  0  0  0  0  0  0  0  0  0  0  0
    7.1540    2.9680    0.0000 H   0  0  0  0  0  0  0  0  0  0  0  0
    5.8240    1.3410    0.0000 H   0  0  0  0  0  0  0  0  0  0  0  0
    5.5020    0.7670    0.0000 H   0  0  0  0  0  0  0  0  0  0  0  0
    3.0880   -2.6860    0.0000 H   0  0  0  0  0  0  0  0  0  0  0  0
    3.6800   -3.0290    0.0000 H   0  0  0  0  0  0  0  0  0  0  0  0
    1.9210   -0.1300    0.0000 H   0  0  0  0  0  0  0  0  0  0  0  0
  1  2  1  0  0  0  0
  1  8  1  0  0  0  0
  1 14  2  0  0  0  0
  2  3  1  0  0  0  0
  2 24  2  0  0  0  0
  3 26  1  0  0  0  0
  3 27  1  0  0  0  0
  3 28  1  0  0  0  0
  4  5  1  0  0  0  0
  4 29  1  0  0  0  0
  4 30  1  0  0  0  0
  4 31  1  0  0  0  0
  5  6  1  0  0  0  0
  5  9  1  0  0  0  0
  6  7  1  0  0  0  0
  6 11  2  0  0  0  0
  7  8  2  0  0  0  0
  7 20  1  0  0  0  0
  8 22  1  0  0  0  0
  9 10  2  0  0  0  0
  9 13  1  0  0  0  0
 11 12  1  0  0  0  0
 11 14  1  0  0  0  0
 12 13  2  0  0  0  0
 12 18  1  0  0  0  0
 13 32  1  0  0  0  0
 14 33  1  0  0  0  0
 15 16  1  0  0  0  0
 15 34  1  0  0  0  0
 15 35  1  0  0  0  0
 15 36  1  0  0  0  0
 16 17  1  0  0  0  0
 16 19  2  0  0  0  0
 17 18  1  0  0  0  0
 18 37  1  0  0  0  0
 18 38  1  0  0  0  0
 20 21  1  0  0  0  0
 21 22  1  0  0  0  0
 21 39  1  0  0  0  0
 21 40  1  0  0  0  0
 22 23  1  0  0  0  0
 23 24  1  0  0  0  0
 23 25  2  0  0  0  0
 24 41  1  0  0  0  0
M  END
> <Molecule name>
157004

> <Activity>
1

$$$$
696891
  MOE2011           2D

 43 45  0  0  1  0  0  0  0  0999 V2000
    4.5080   -0.4120    0.0000 C   0  0  3  0  0  0  0  0  0  0  0  0
    3.7930   -0.8250    0.0000 C   0  0  3  0  0  0  0  0  0  0  0  0
    3.7930   -1.6500    0.0000 C   0  0  0  0  0  0  0  0  0  0  0  0
    4.5080   -2.0620    0.0000 C   0  0  0  0  0  0  0  0  0  0  0  0
    5.2220   -1.6500    0.0000 C   0  0  0  0  0  0  0  0  0  0  0  0
    5.2220   -0.8250    0.0000 C   0  0  0  0  0  0  0  0  0  0  0  0
    5.9370   -0.4120    0.0000 S   0  0  0  0  0  0  0  0  0  0  0  0
    6.6510   -0.8250    0.0000 C   0  0  0  0  0  0  0  0  0  0  0  0
    7.3660   -0.4120    0.0000 C   0  0  0  0  0  0  0  0  0  0  0  0
    8.0800   -0.8250    0.0000 C   0  0  0  0  0  0  0  0  0  0  0  0
    8.0800   -1.6500    0.0000 C   0  0  0  0  0  0  0  0  0  0  0  0
    7.3660   -2.0620    0.0000 C   0  0  0  0  0  0  0  0  0  0  0  0
    6.6510   -1.6500    0.0000 C   0  0  0  0  0  0  0  0  0  0  0  0
    3.0790   -0.4120    0.0000 C   0  0  0  0  0  0  0  0  0  0  0  0
    2.3640   -0.8250    0.0000 C   0  0  0  0  0  0  0  0  0  0  0  0
    1.6500   -1.2380    0.0000 N   0  0  0  0  0  0  0  0  0  0  0  0
    3.0790    0.4120    0.0000 C   0  0  0  0  0  0  0  0  0  0  0  0
    3.0790    1.2380    0.0000 N   0  0  0  0  0  0  0  0  0  0  0  0
    4.5080    0.4120    0.0000 S   0  0  0  0  0  0  0  0  0  0  0  0
    5.2220    0.8250    0.0000 C   0  0  0  0  0  0  0  0  0  0  0  0
    5.9370    0.4120    0.0000 C   0  0  0  0  0  0  0  0  0  0  0  0
    6.6510    0.8250    0.0000 C   0  0  0  0  0  0  0  0  0  0  0  0
    6.6510    1.6500    0.0000 C   0  0  0  0  0  0  0  0  0  0  0  0
    5.9370    2.0620    0.0000 C   0  0  0  0  0  0  0  0  0  0  0  0
    5.2220    1.6500    0.0000 C   0  0  0  0  0  0  0  0  0  0  0  0
    5.1920    0.0490    0.0000 H   0  0  0  0  0  0  0  0  0  0  0  0
    3.0520   -1.1870    0.0000 H   0  0  0  0  0  0  0  0  0  0  0  0
    2.9690   -1.6790    0.0000 H   0  0  0  0  0  0  0  0  0  0  0  0
    3.3560   -2.3500    0.0000 H   0  0  0  0  0  0  0  0  0  0  0  0
    4.1210   -2.7910    0.0000 H   0  0  0  0  0  0  0  0  0  0  0  0
    4.8950   -2.7910    0.0000 H   0  0  0  0  0  0  0  0  0  0  0  0
    5.9370   -2.0620    0.0000 H   0  0  0  0  0  0  0  0  0  0  0  0
    7.3660    0.4120    0.0000 H   0  0  0  0  0  0  0  0  0  0  0  0
    8.7950   -0.4120    0.0000 H   0  0  0  0  0  0  0  0  0  0  0  0
    8.7950   -2.0620    0.0000 H   0  0  0  0  0  0  0  0  0  0  0  0
    7.3660   -2.8880    0.0000 H   0  0  0  0  0  0  0  0  0  0  0  0
    6.3160   -2.4040    0.0000 H   0  0  0  0  0  0  0  0  0  0  0  0
    2.5940   -1.0800    0.0000 H   0  0  0  0  0  0  0  0  0  0  0  0
    6.4220   -0.2550    0.0000 H   0  0  0  0  0  0  0  0  0  0  0  0
    7.4720    0.9110    0.0000 H   0  0  0  0  0  0  0  0  0  0  0  0
    7.3660    2.0620    0.0000 H   0  0  0  0  0  0  0  0  0  0  0  0
    5.9370    2.8880    0.0000 H   0  0  0  0  0  0  0  0  0  0  0  0
    4.5080    2.0620    0.0000 H   0  0  0  0  0  0  0  0  0  0  0  0
  1  2  1  0  0  0  0
  1  6  1  0  0  0  0
  1 19  1  0  0  0  0
  1 26  1  0  0  0  0
  2  3  1  0  0  0  0
  2 14  1  0  0  0  0
  2 27  1  0  0  0  0
  3  4  1  0  0  0  0
  3 28  1  0  0  0  0
  3 29  1  0  0  0  0
  4  5  1  0  0  0  0
  4 30  1  0  0  0  0
  4 31  1  0  0  0  0
  5  6  2  0  0  0  0
  5 32  1  0  0  0  0
  6  7  1  0  0  0  0
  7  8  1  0  0  0  0
  8  9  1  0  0  0  0
  8 13  2  0  0  0  0
  9 10  2  0  0  0  0
  9 33  1  0  0  0  0
 10 11  1  0  0  0  0
 10 34  1  0  0  0  0
 11 12  2  0  0  0  0
 11 35  1  0  0  0  0
 12 13  1  0  0  0  0
 12 36  1  0  0  0  0
 13 37  1  0  0  0  0
 14 15  1  0  0  0  0
 14 17  1  0  0  0  0
 14 38  1  0  0  0  0
 15 16  3  0  0  0  0
 17 18  3  0  0  0  0
 19 20  1  0  0  0  0
 20 21  1  0  0  0  0
 20 25  2  0  0  0  0
 21 22  2  0  0  0  0
 21 39  1  0  0  0  0
 22 23  1  0  0  0  0
 22 40  1  0  0  0  0
 23 24  2  0  0  0  0
 23 41  1  0  0  0  0
 24 25  1  0  0  0  0
 24 42  1  0  0  0  0
 25 43  1  0  0  0  0
M  END
> <Molecule name>
696891

> <Activity>
1

$$$$
142982
  MOE2011           2D

 49 51  0  0  1  0  0  0  0  0999 V2000
    7.5870   -2.8880    0.0000 O   0  0  0  0  0  0  0  0  0  0  0  0
    8.3010   -2.4750    0.0000 C   0  0  0  0  0  0  0  0  0  0  0  0
    8.3010   -1.6500    0.0000 C   0  0  0  0  0  0  0  0  0  0  0  0
    9.0160   -1.2380    0.0000 C   0  0  0  0  0  0  0  0  0  0  0  0
    9.0160   -0.4120    0.0000 C   0  0  0  0  0  0  0  0  0  0  0  0
    8.3010    0.0000    0.0000 C   0  0  0  0  0  0  0  0  0  0  0  0
    7.5870   -0.4120    0.0000 C   0  0  0  0  0  0  0  0  0  0  0  0
    7.5870   -1.2380    0.0000 C   0  0  0  0  0  0  0  0  0  0  0  0
    8.3010    0.8250    0.0000 N   0  0  0  0  0  0  0  0  0  0  0  0
    7.5870    1.2380    0.0000 C   0  0  0  0  0  0  0  0  0  0  0  0
    7.5870    2.0620    0.0000 C   0  0  0  0  0  0  0  0  0  0  0  0
    6.8720    2.4750    0.0000 N   0  0  0  0  0  0  0  0  0  0  0  0
    6.1580    3.7120    0.0000 C   0  0  0  0  0  0  0  0  0  0  0  0
    6.8720    3.3000    0.0000 C   0  0  0  0  0  0  0  0  0  0  0  0
    5.4430    2.4750    0.0000 C   0  0  0  0  0  0  0  0  0  0  0  0
    6.1580    2.0620    0.0000 C   0  0  0  0  0  0  0  0  0  0  0  0
    9.7530    0.0290    0.0000 C   0  0  0  0  0  0  0  0  0  0  0  0
    9.7440    0.8540    0.0000 O   0  0  0  0  0  0  0  0  0  0  0  0
   10.5010   -0.3950    0.0000 C   0  0  0  0  0  0  0  0  0  0  0  0
   11.2690    0.0640    0.0000 C   0  0  0  0  0  0  0  0  0  0  0  0
   12.0480   -0.3780    0.0000 C   0  0  0  0  0  0  0  0  0  0  0  0
   12.0480   -1.2720    0.0000 C   0  0  0  0  0  0  0  0  0  0  0  0
   11.2690   -1.7140    0.0000 C   0  0  0  0  0  0  0  0  0  0  0  0
   10.5010   -1.2550    0.0000 C   0  0  0  0  0  0  0  0  0  0  0  0
    9.7530   -1.6790    0.0000 S   0  0  0  0  0  0  0  0  0  0  0  0
    7.5870   -3.3990    0.0000 H   0  0  0  0  0  0  0  0  0  0  0  0
    8.4760   -2.9560    0.0000 H   0  0  0  0  0  0  0  0  0  0  0  0
    8.8050   -2.3860    0.0000 H   0  0  0  0  0  0  0  0  0  0  0  0
    7.1440   -0.1570    0.0000 H   0  0  0  0  0  0  0  0  0  0  0  0
    7.1440   -1.4930    0.0000 H   0  0  0  0  0  0  0  0  0  0  0  0
    8.7440    1.0810    0.0000 H   0  0  0  0  0  0  0  0  0  0  0  0
    7.0840    1.3270    0.0000 H   0  0  0  0  0  0  0  0  0  0  0  0
    7.4120    0.7560    0.0000 H   0  0  0  0  0  0  0  0  0  0  0  0
    8.0910    1.9730    0.0000 H   0  0  0  0  0  0  0  0  0  0  0  0
    7.7620    2.5440    0.0000 H   0  0  0  0  0  0  0  0  0  0  0  0
    6.4140    4.1560    0.0000 H   0  0  0  0  0  0  0  0  0  0  0  0
    5.7150    3.9680    0.0000 H   0  0  0  0  0  0  0  0  0  0  0  0
    5.9020    3.2700    0.0000 H   0  0  0  0  0  0  0  0  0  0  0  0
    7.3760    3.2110    0.0000 H   0  0  0  0  0  0  0  0  0  0  0  0
    7.0470    3.7810    0.0000 H   0  0  0  0  0  0  0  0  0  0  0  0
    5.6990    2.9180    0.0000 H   0  0  0  0  0  0  0  0  0  0  0  0
    5.0000    2.7310    0.0000 H   0  0  0  0  0  0  0  0  0  0  0  0
    5.1880    2.0320    0.0000 H   0  0  0  0  0  0  0  0  0  0  0  0
    5.8300    1.6710    0.0000 H   0  0  0  0  0  0  0  0  0  0  0  0
    6.4870    1.6710    0.0000 H   0  0  0  0  0  0  0  0  0  0  0  0
   11.2630    0.5760    0.0000 H   0  0  0  0  0  0  0  0  0  0  0  0
   12.4900   -0.1200    0.0000 H   0  0  0  0  0  0  0  0  0  0  0  0
   12.4900   -1.5300    0.0000 H   0  0  0  0  0  0  0  0  0  0  0  0
   11.2630   -2.2260    0.0000 H   0  0  0  0  0  0  0  0  0  0  0  0
  1  2  1  0  0  0  0
  1 26  1  0  0  0  0
  2  3  1  0  0  0  0
  2 27  1  0  0  0  0
  2 28  1  0  0  0  0
  3  4  1  0  0  0  0
  3  8  2  0  0  0  0
  4  5  2  0  0  0  0
  4 25  1  0  0  0  0
  5  6  1  0  0  0  0
  5 17  1  0  0  0  0
  6  7  2  0  0  0  0
  6  9  1  0  0  0  0
  7  8  1  0  0  0  0
  7 29  1  0  0  0  0
  8 30  1  0  0  0  0
  9 10  1  0  0  0  0
  9 31  1  0  0  0  0
 10 11  1  0  0  0  0
 10 32  1  0  0  0  0
 10 33  1  0  0  0  0
 11 12  1  0  0  0  0
 11 34  1  0  0  0  0
 11 35  1  0  0  0  0
 12 14  1  0  0  0  0
 12 16  1  0  0  0  0
 13 14  1  0  0  0  0
 13 36  1  0  0  0  0
 13 37  1  0  0  0  0
 13 38  1  0  0  0  0
 14 39  1  0  0  0  0
 14 40  1  0  0  0  0
 15 16  1  0  0  0  0
 15 41  1  0  0  0  0
 15 42  1  0  0  0  0
 15 43  1  0  0  0  0
 16 44  1  0  0  0  0
 16 45  1  0  0  0  0
 17 18  2  0  0  0  0
 17 19  1  0  0  0  0
 19 20  1  0  0  0  0
 19 24  2  0  0  0  0
 20 21  2  0  0  0  0
 20 46  1  0  0  0  0
 21 22  1  0  0  0  0
 21 47  1  0  0  0  0
 22 23  2  0  0  0  0
 22 48  1  0  0  0  0
 23 24  1  0  0  0  0
 23 49  1  0  0  0  0
 24 25  1  0  0  0  0
M  END
> <Molecule name>
142982

> <Activity>
1

$$$$
98949
  MOE2011           2D

 36 39  0  0  0  0  0  0  0  0999 V2000
    5.2090   -0.0050    0.0000 C   0  0  0  0  0  0  0  0  0  0  0  0
    4.4950    0.4080    0.0000 C   0  0  0  0  0  0  0  0  0  0  0  0
    3.7800   -0.0050    0.0000 C   0  0  0  0  0  0  0  0  0  0  0  0
    3.0660    0.4080    0.0000 C   0  0  0  0  0  0  0  0  0  0  0  0
    3.0660    1.2330    0.0000 C   0  0  0  0  0  0  0  0  0  0  0  0
    2.3510    1.6450    0.0000 C   0  0  0  0  0  0  0  0  0  0  0  0
    3.7800    1.6450    0.0000 C   0  0  0  0  0  0  0  0  0  0  0  0
    4.4950    1.2330    0.0000 C   0  0  0  0  0  0  0  0  0  0  0  0
    3.7670    2.5040    0.0000 C   0  0  0  0  0  0  0  0  0  0  0  0
    4.5080    2.9400    0.0000 C   0  0  0  0  0  0  0  0  0  0  0  0
    5.2520    2.5100    0.0000 N   0  0  0  0  0  0  0  0  0  0  0  0
    5.2460    1.6510    0.0000 C   0  0  0  0  0  0  0  0  0  0  0  0
    2.4570   -0.1430    0.0000 N   0  0  0  0  0  0  0  0  0  0  0  0
    2.7920   -0.8920    0.0000 C   0  0  0  0  0  0  0  0  0  0  0  0
    3.6070   -0.8070    0.0000 C   0  0  0  0  0  0  0  0  0  0  0  0
    4.2640   -2.9400    0.0000 C   0  0  0  0  0  0  0  0  0  0  0  0
    3.7770   -2.2740    0.0000 C   0  0  0  0  0  0  0  0  0  0  0  0
    4.1190   -1.4910    0.0000 C   0  0  0  0  0  0  0  0  0  0  0  0
    2.9270   -2.3620    0.0000 C   0  0  0  0  0  0  0  0  0  0  0  0
    2.4310   -1.6660    0.0000 C   0  0  0  0  0  0  0  0  0  0  0  0
    4.9530   -0.4480    0.0000 H   0  0  0  0  0  0  0  0  0  0  0  0
    5.6510   -0.2610    0.0000 H   0  0  0  0  0  0  0  0  0  0  0  0
    5.4650    0.4380    0.0000 H   0  0  0  0  0  0  0  0  0  0  0  0
    2.6070    2.0880    0.0000 H   0  0  0  0  0  0  0  0  0  0  0  0
    1.9080    1.9010    0.0000 H   0  0  0  0  0  0  0  0  0  0  0  0
    2.0960    1.2020    0.0000 H   0  0  0  0  0  0  0  0  0  0  0  0
    3.3210    2.7550    0.0000 H   0  0  0  0  0  0  0  0  0  0  0  0
    4.5050    3.4510    0.0000 H   0  0  0  0  0  0  0  0  0  0  0  0
    5.6850    1.3890    0.0000 H   0  0  0  0  0  0  0  0  0  0  0  0
    1.9570   -0.0380    0.0000 H   0  0  0  0  0  0  0  0  0  0  0  0
    3.8510   -3.2420    0.0000 H   0  0  0  0  0  0  0  0  0  0  0  0
    4.5660   -3.3520    0.0000 H   0  0  0  0  0  0  0  0  0  0  0  0
    4.6770   -2.6380    0.0000 H   0  0  0  0  0  0  0  0  0  0  0  0
    4.6280   -1.4320    0.0000 H   0  0  0  0  0  0  0  0  0  0  0  0
    2.7180   -2.8280    0.0000 H   0  0  0  0  0  0  0  0  0  0  0  0
    1.9220   -1.7140    0.0000 H   0  0  0  0  0  0  0  0  0  0  0  0
  1  2  1  0  0  0  0
  1 21  1  0  0  0  0
  1 22  1  0  0  0  0
  1 23  1  0  0  0  0
  2  3  2  0  0  0  0
  2  8  1  0  0  0  0
  3  4  1  0  0  0  0
  3 15  1  0  0  0  0
  4  5  2  0  0  0  0
  4 13  1  0  0  0  0
  5  6  1  0  0  0  0
  5  7  1  0  0  0  0
  6 24  1  0  0  0  0
  6 25  1  0  0  0  0
  6 26  1  0  0  0  0
  7  8  1  0  0  0  0
  7  9  2  0  0  0  0
  8 12  2  0  0  0  0
  9 10  1  0  0  0  0
  9 27  1  0  0  0  0
 10 11  2  0  0  0  0
 10 28  1  0  0  0  0
 11 12  1  0  0  0  0
 12 29  1  0  0  0  0
 13 14  1  0  0  0  0
 13 30  1  0  0  0  0
 14 15  1  0  0  0  0
 14 20  2  0  0  0  0
 15 18  2  0  0  0  0
 16 17  1  0  0  0  0
 16 31  1  0  0  0  0
 16 32  1  0  0  0  0
 16 33  1  0  0  0  0
 17 18  1  0  0  0  0
 17 19  2  0  0  0  0
 18 34  1  0  0  0  0
 19 20  1  0  0  0  0
 19 35  1  0  0  0  0
 20 36  1  0  0  0  0
M  END
> <Molecule name>
98949

> <Activity>
1

$$$$
14666
  MOE2011           2D

 15 16  0  0  0  0  0  0  0  0999 V2000
    2.3640    1.3430    0.0000 N   0  0  0  0  0  0  0  0  0  0  0  0
    2.3640    0.5180    0.0000 C   0  0  0  0  0  0  0  0  0  0  0  0
    3.0790    0.1060    0.0000 C   0  0  0  0  0  0  0  0  0  0  0  0
    3.0790   -0.7190    0.0000 C   0  0  0  0  0  0  0  0  0  0  0  0
    2.3640   -1.1320    0.0000 N   0  0  0  0  0  0  0  0  0  0  0  0
    1.6500   -0.7190    0.0000 C   0  0  0  0  0  0  0  0  0  0  0  0
    1.6500    0.1060    0.0000 N   0  0  0  0  0  0  0  0  0  0  0  0
    3.8590    0.3560    0.0000 N   0  0  0  0  0  0  0  0  0  0  0  0
    4.3410   -0.3070    0.0000 C   0  0  0  0  0  0  0  0  0  0  0  0
    3.8590   -0.9710    0.0000 N   0  0  0  0  0  0  0  0  0  0  0  0
    3.0790    1.7560    0.0000 H   0  0  0  0  0  0  0  0  0  0  0  0
    1.6500    1.7560    0.0000 H   0  0  0  0  0  0  0  0  0  0  0  0
    0.9360   -1.1320    0.0000 H   0  0  0  0  0  0  0  0  0  0  0  0
    4.1160    1.1410    0.0000 H   0  0  0  0  0  0  0  0  0  0  0  0
    5.1660   -0.3070    0.0000 H   0  0  0  0  0  0  0  0  0  0  0  0
  1  2  1  0  0  0  0
  1 11  1  0  0  0  0
  1 12  1  0  0  0  0
  2  3  1  0  0  0  0
  2  7  2  0  0  0  0
  3  4  2  0  0  0  0
  3  8  1  0  0  0  0
  4  5  1  0  0  0  0
  4 10  1  0  0  0  0
  5  6  2  0  0  0  0
  6  7  1  0  0  0  0
  6 13  1  0  0  0  0
  8  9  1  0  0  0  0
  8 14  1  0  0  0  0
  9 10  2  0  0  0  0
  9 15  1  0  0  0  0
M  END
> <Molecule name>
14666

> <Activity>
1

$$$$
164017
  MOE2011           2D

 66 70  0  0  1  0  0  0  0  0999 V2000
   12.2570   -0.2940    0.0000 C   0  0  0  0  0  0  0  0  0  0  0  0
   11.5430    0.1190    0.0000 C   0  0  0  0  0  0  0  0  0  0  0  0
   10.8280   -0.2940    0.0000 C   0  0  0  0  0  0  0  0  0  0  0  0
   10.1140    0.1190    0.0000 C   0  0  0  0  0  0  0  0  0  0  0  0
    9.5060   -0.4320    0.0000 N   0  0  0  0  0  0  0  0  0  0  0  0
    8.6980   -0.2620    0.0000 C   0  0  0  0  0  0  0  0  0  0  0  0
    4.0720   -2.2070    0.0000 C   0  0  0  0  0  0  0  0  0  0  0  0
    4.6230   -1.5930    0.0000 N   0  0  3  0  0  0  0  0  0  0  0  0
    5.4300   -1.7630    0.0000 C   0  0  0  0  0  0  0  0  0  0  0  0
    5.9820   -1.1490    0.0000 C   0  0  0  0  0  0  0  0  0  0  0  0
    6.7890   -1.3190    0.0000 C   0  0  0  0  0  0  0  0  0  0  0  0
    7.3400   -0.7050    0.0000 C   0  0  0  0  0  0  0  0  0  0  0  0
    8.1480   -0.8750    0.0000 C   0  0  0  0  0  0  0  0  0  0  0  0
    3.2650   -2.0370    0.0000 C   0  0  0  0  0  0  0  0  0  0  0  0
    2.7140   -2.6510    0.0000 C   0  0  0  0  0  0  0  0  0  0  0  0
    1.9070   -2.4810    0.0000 C   0  0  0  0  0  0  0  0  0  0  0  0
    1.6500   -1.6970    0.0000 C   0  0  0  0  0  0  0  0  0  0  0  0
    2.2010   -1.0820    0.0000 C   0  0  0  0  0  0  0  0  0  0  0  0
    3.0080   -1.2530    0.0000 C   0  0  0  0  0  0  0  0  0  0  0  0
    9.8400   -1.1810    0.0000 C   0  0  0  0  0  0  0  0  0  0  0  0
   10.6560   -1.0960    0.0000 C   0  0  0  0  0  0  0  0  0  0  0  0
   11.1680   -1.7790    0.0000 C   0  0  0  0  0  0  0  0  0  0  0  0
   10.8260   -2.5620    0.0000 C   0  0  0  0  0  0  0  0  0  0  0  0
    9.9760   -2.6510    0.0000 C   0  0  0  0  0  0  0  0  0  0  0  0
    9.4800   -1.9550    0.0000 C   0  0  0  0  0  0  0  0  0  0  0  0
    9.3990    1.3560    0.0000 C   0  0  0  0  0  0  0  0  0  0  0  0
   10.1140    0.9440    0.0000 C   0  0  0  0  0  0  0  0  0  0  0  0
   10.8280    1.3560    0.0000 C   0  0  0  0  0  0  0  0  0  0  0  0
   11.5430    0.9440    0.0000 C   0  0  0  0  0  0  0  0  0  0  0  0
   10.8150    2.2160    0.0000 C   0  0  0  0  0  0  0  0  0  0  0  0
   11.5560    2.6510    0.0000 C   0  0  0  0  0  0  0  0  0  0  0  0
   12.3000    2.2220    0.0000 N   0  0  0  0  0  0  0  0  0  0  0  0
   12.2930    1.3620    0.0000 C   0  0  0  0  0  0  0  0  0  0  0  0
   12.0010   -0.7370    0.0000 H   0  0  0  0  0  0  0  0  0  0  0  0
   12.7000   -0.5500    0.0000 H   0  0  0  0  0  0  0  0  0  0  0  0
   12.5130    0.1490    0.0000 H   0  0  0  0  0  0  0  0  0  0  0  0
    8.8890    0.2130    0.0000 H   0  0  0  0  0  0  0  0  0  0  0  0
    8.2640    0.0090    0.0000 H   0  0  0  0  0  0  0  0  0  0  0  0
    3.8810   -2.6820    0.0000 H   0  0  0  0  0  0  0  0  0  0  0  0
    4.5060   -2.4780    0.0000 H   0  0  0  0  0  0  0  0  0  0  0  0
    4.4640   -1.1070    0.0000 H   0  0  0  0  0  0  0  0  0  0  0  0
    5.2400   -2.2380    0.0000 H   0  0  0  0  0  0  0  0  0  0  0  0
    5.8640   -2.0340    0.0000 H   0  0  0  0  0  0  0  0  0  0  0  0
    6.1720   -0.6750    0.0000 H   0  0  0  0  0  0  0  0  0  0  0  0
    5.5470   -0.8790    0.0000 H   0  0  0  0  0  0  0  0  0  0  0  0
    6.5980   -1.7940    0.0000 H   0  0  0  0  0  0  0  0  0  0  0  0
    7.2230   -1.5900    0.0000 H   0  0  0  0  0  0  0  0  0  0  0  0
    7.5300   -0.2310    0.0000 H   0  0  0  0  0  0  0  0  0  0  0  0
    6.9060   -0.4350    0.0000 H   0  0  0  0  0  0  0  0  0  0  0  0
    7.9560   -1.3500    0.0000 H   0  0  0  0  0  0  0  0  0  0  0  0
    8.5810   -1.1460    0.0000 H   0  0  0  0  0  0  0  0  0  0  0  0
    2.8730   -3.1380    0.0000 H   0  0  0  0  0  0  0  0  0  0  0  0
    1.5650   -2.8620    0.0000 H   0  0  0  0  0  0  0  0  0  0  0  0
    1.1490   -1.5920    0.0000 H   0  0  0  0  0  0  0  0  0  0  0  0
    2.0420   -0.5960    0.0000 H   0  0  0  0  0  0  0  0  0  0  0  0
    3.3500   -0.8720    0.0000 H   0  0  0  0  0  0  0  0  0  0  0  0
   11.6750   -1.7200    0.0000 H   0  0  0  0  0  0  0  0  0  0  0  0
   11.1280   -2.9750    0.0000 H   0  0  0  0  0  0  0  0  0  0  0  0
    9.7650   -3.1170    0.0000 H   0  0  0  0  0  0  0  0  0  0  0  0
    8.9700   -2.0020    0.0000 H   0  0  0  0  0  0  0  0  0  0  0  0
    9.6550    1.8000    0.0000 H   0  0  0  0  0  0  0  0  0  0  0  0
    8.9560    1.6120    0.0000 H   0  0  0  0  0  0  0  0  0  0  0  0
    9.1430    0.9130    0.0000 H   0  0  0  0  0  0  0  0  0  0  0  0
   10.3680    2.4660    0.0000 H   0  0  0  0  0  0  0  0  0  0  0  0
   11.5540    3.1620    0.0000 H   0  0  0  0  0  0  0  0  0  0  0  0
   12.7330    1.1020    0.0000 H   0  0  0  0  0  0  0  0  0  0  0  0
  1  2  1  0  0  0  0
  1 34  1  0  0  0  0
  1 35  1  0  0  0  0
  1 36  1  0  0  0  0
  2  3  2  0  0  0  0
  2 29  1  0  0  0  0
  3  4  1  0  0  0  0
  3 21  1  0  0  0  0
  4  5  1  0  0  0  0
  4 27  2  0  0  0  0
  5  6  1  0  0  0  0
  5 20  1  0  0  0  0
  6 13  1  0  0  0  0
  6 37  1  0  0  0  0
  6 38  1  0  0  0  0
  7  8  1  0  0  0  0
  7 14  1  0  0  0  0
  7 39  1  0  0  0  0
  7 40  1  0  0  0  0
  8  9  1  0  0  0  0
  8 41  1  0  0  0  0
  9 10  1  0  0  0  0
  9 42  1  0  0  0  0
  9 43  1  0  0  0  0
 10 11  1  0  0  0  0
 10 44  1  0  0  0  0
 10 45  1  0  0  0  0
 11 12  1  0  0  0  0
 11 46  1  0  0  0  0
 11 47  1  0  0  0  0
 12 13  1  0  0  0  0
 12 48  1  0  0  0  0
 12 49  1  0  0  0  0
 13 50  1  0  0  0  0
 13 51  1  0  0  0  0
 14 15  1  0  0  0  0
 14 19  2  0  0  0  0
 15 16  2  0  0  0  0
 15 52  1  0  0  0  0
 16 17  1  0  0  0  0
 16 53  1  0  0  0  0
 17 18  2  0  0  0  0
 17 54  1  0  0  0  0
 18 19  1  0  0  0  0
 18 55  1  0  0  0  0
 19 56  1  0  0  0  0
 20 21  1  0  0  0  0
 20 25  2  0  0  0  0
 21 22  2  0  0  0  0
 22 23  1  0  0  0  0
 22 57  1  0  0  0  0
 23 24  2  0  0  0  0
 23 58  1  0  0  0  0
 24 25  1  0  0  0  0
 24 59  1  0  0  0  0
 25 60  1  0  0  0  0
 26 27  1  0  0  0  0
 26 61  1  0  0  0  0
 26 62  1  0  0  0  0
 26 63  1  0  0  0  0
 27 28  1  0  0  0  0
 28 29  1  0  0  0  0
 28 30  2  0  0  0  0
 29 33  2  0  0  0  0
 30 31  1  0  0  0  0
 30 64  1  0  0  0  0
 31 32  2  0  0  0  0
 31 65  1  0  0  0  0
 32 33  1  0  0  0  0
 33 66  1  0  0  0  0
M  END
> <Molecule name>
164017

> <Activity>
1

$$$$
639516
  MOE2011           2D

 44 45  0  0  1  0  0  0  0  0999 V2000
    5.4010    2.2480    0.0000 C   0  0  0  0  0  0  0  0  0  0  0  0
    4.5940    2.0770    0.0000 C   0  0  0  0  0  0  0  0  0  0  0  0
    4.5080    1.2560    0.0000 C   0  0  0  0  0  0  0  0  0  0  0  0
    5.2620    0.9210    0.0000 C   0  0  0  0  0  0  0  0  0  0  0  0
    5.8140    1.5340    0.0000 C   0  0  3  0  0  0  0  0  0  0  0  0
    6.6340    1.4480    0.0000 C   0  0  0  0  0  0  0  0  0  0  0  0
    5.4340    0.1140    0.0000 O   0  0  0  0  0  0  0  0  0  0  0  0
    3.7930    0.8440    0.0000 C   0  0  0  0  0  0  0  0  0  0  0  0
    3.7930    0.0190    0.0000 C   0  0  0  0  0  0  0  0  0  0  0  0
    7.1190    2.1150    0.0000 N   0  0  0  0  0  0  0  0  0  0  0  0
    7.9400    2.0290    0.0000 C   0  0  0  0  0  0  0  0  0  0  0  0
    6.7830    2.8690    0.0000 C   0  0  0  0  0  0  0  0  0  0  0  0
    3.0790   -0.3940    0.0000 C   0  0  0  0  0  0  0  0  0  0  0  0
    3.0790   -1.2190    0.0000 C   0  0  0  0  0  0  0  0  0  0  0  0
    3.7930   -1.6310    0.0000 C   0  0  0  0  0  0  0  0  0  0  0  0
    4.5080   -1.2190    0.0000 C   0  0  0  0  0  0  0  0  0  0  0  0
    4.5080   -0.3940    0.0000 C   0  0  0  0  0  0  0  0  0  0  0  0
    3.7930   -2.4560    0.0000 O   0  0  0  0  0  0  0  0  0  0  0  0
    4.5080   -2.8690    0.0000 C   0  0  0  0  0  0  0  0  0  0  0  0
    2.3640   -1.6310    0.0000 O   0  0  0  0  0  0  0  0  0  0  0  0
    1.6500   -1.2190    0.0000 C   0  0  0  0  0  0  0  0  0  0  0  0
    5.3240    3.0700    0.0000 H   0  0  0  0  0  0  0  0  0  0  0  0
    6.0640    2.7400    0.0000 H   0  0  0  0  0  0  0  0  0  0  0  0
    4.3320    2.8580    0.0000 H   0  0  0  0  0  0  0  0  0  0  0  0
    3.7890    2.2570    0.0000 H   0  0  0  0  0  0  0  0  0  0  0  0
    6.1660    0.7870    0.0000 H   0  0  0  0  0  0  0  0  0  0  0  0
    6.5770    0.6250    0.0000 H   0  0  0  0  0  0  0  0  0  0  0  0
    7.2840    0.9400    0.0000 H   0  0  0  0  0  0  0  0  0  0  0  0
    3.0790    1.2560    0.0000 H   0  0  0  0  0  0  0  0  0  0  0  0
    7.8530    1.2080    0.0000 H   0  0  0  0  0  0  0  0  0  0  0  0
    8.7600    1.9420    0.0000 H   0  0  0  0  0  0  0  0  0  0  0  0
    8.0270    2.8490    0.0000 H   0  0  0  0  0  0  0  0  0  0  0  0
    7.5370    3.2040    0.0000 H   0  0  0  0  0  0  0  0  0  0  0  0
    6.4470    3.6220    0.0000 H   0  0  0  0  0  0  0  0  0  0  0  0
    5.9760    3.0400    0.0000 H   0  0  0  0  0  0  0  0  0  0  0  0
    2.3640    0.0190    0.0000 H   0  0  0  0  0  0  0  0  0  0  0  0
    5.2220   -1.6310    0.0000 H   0  0  0  0  0  0  0  0  0  0  0  0
    5.3150   -0.2220    0.0000 H   0  0  0  0  0  0  0  0  0  0  0  0
    4.0950   -3.5830    0.0000 H   0  0  0  0  0  0  0  0  0  0  0  0
    5.2220   -3.2810    0.0000 H   0  0  0  0  0  0  0  0  0  0  0  0
    4.9200   -2.1540    0.0000 H   0  0  0  0  0  0  0  0  0  0  0  0
    2.0620   -0.5040    0.0000 H   0  0  0  0  0  0  0  0  0  0  0  0
    0.9360   -0.8060    0.0000 H   0  0  0  0  0  0  0  0  0  0  0  0
    1.2380   -1.9330    0.0000 H   0  0  0  0  0  0  0  0  0  0  0  0
  1  2  1  0  0  0  0
  1  5  1  0  0  0  0
  1 22  1  0  0  0  0
  1 23  1  0  0  0  0
  2  3  1  0  0  0  0
  2 24  1  0  0  0  0
  2 25  1  0  0  0  0
  3  4  1  0  0  0  0
  3  8  2  0  0  0  0
  4  5  1  0  0  0  0
  4  7  2  0  0  0  0
  5  6  1  0  0  0  0
  5 26  1  0  0  0  0
  6 10  1  0  0  0  0
  6 27  1  0  0  0  0
  6 28  1  0  0  0  0
  8  9  1  0  0  0  0
  8 29  1  0  0  0  0
  9 13  1  0  0  0  0
  9 17  2  0  0  0  0
 10 11  1  0  0  0  0
 10 12  1  0  0  0  0
 11 30  1  0  0  0  0
 11 31  1  0  0  0  0
 11 32  1  0  0  0  0
 12 33  1  0  0  0  0
 12 34  1  0  0  0  0
 12 35  1  0  0  0  0
 13 14  2  0  0  0  0
 13 36  1  0  0  0  0
 14 15  1  0  0  0  0
 14 20  1  0  0  0  0
 15 16  2  0  0  0  0
 15 18  1  0  0  0  0
 16 17  1  0  0  0  0
 16 37  1  0  0  0  0
 17 38  1  0  0  0  0
 18 19  1  0  0  0  0
 19 39  1  0  0  0  0
 19 40  1  0  0  0  0
 19 41  1  0  0  0  0
 20 21  1  0  0  0  0
 21 42  1  0  0  0  0
 21 43  1  0  0  0  0
 21 44  1  0  0  0  0
M  END
> <Molecule name>
639516

> <Activity>
1

$$$$
639514
  MOE2011           2D

 49 50  0  0  1  0  0  0  0  0999 V2000
    5.8140    2.2840    0.0000 C   0  0  0  0  0  0  0  0  0  0  0  0
    5.2620    1.6720    0.0000 C   0  0  0  0  0  0  0  0  0  0  0  0
    4.5080    2.0070    0.0000 C   0  0  0  0  0  0  0  0  0  0  0  0
    4.5940    2.8280    0.0000 C   0  0  0  0  0  0  0  0  0  0  0  0
    5.4010    2.9990    0.0000 C   0  0  3  0  0  0  0  0  0  0  0  0
    5.7370    3.7530    0.0000 C   0  0  0  0  0  0  0  0  0  0  0  0
    3.9820    3.3800    0.0000 O   0  0  0  0  0  0  0  0  0  0  0  0
    3.7930    1.5950    0.0000 C   0  0  0  0  0  0  0  0  0  0  0  0
    3.7930    0.7700    0.0000 C   0  0  0  0  0  0  0  0  0  0  0  0
    6.5570    3.8400    0.0000 N   0  0  0  0  0  0  0  0  0  0  0  0
    6.8930    4.5930    0.0000 C   0  0  0  0  0  0  0  0  0  0  0  0
    7.0420    3.1710    0.0000 C   0  0  0  0  0  0  0  0  0  0  0  0
    3.0790    0.3570    0.0000 C   0  0  0  0  0  0  0  0  0  0  0  0
    3.0790   -0.4680    0.0000 C   0  0  0  0  0  0  0  0  0  0  0  0
    3.7930   -0.8800    0.0000 C   0  0  0  0  0  0  0  0  0  0  0  0
    4.5080   -0.4680    0.0000 C   0  0  0  0  0  0  0  0  0  0  0  0
    4.5080    0.3570    0.0000 C   0  0  0  0  0  0  0  0  0  0  0  0
    3.7930   -1.7050    0.0000 O   0  0  0  0  0  0  0  0  0  0  0  0
    3.0790   -2.1180    0.0000 C   0  0  0  0  0  0  0  0  0  0  0  0
    2.3640   -3.3550    0.0000 C   0  0  0  0  0  0  0  0  0  0  0  0
    1.6500   -2.9430    0.0000 O   0  0  0  0  0  0  0  0  0  0  0  0
    3.0790   -2.9430    0.0000 O   0  0  0  0  0  0  0  0  0  0  0  0
    2.3640   -4.1800    0.0000 C   0  0  0  0  0  0  0  0  0  0  0  0
    1.6500   -4.5930    0.0000 C   0  0  0  0  0  0  0  0  0  0  0  0
    6.4860    1.8070    0.0000 H   0  0  0  0  0  0  0  0  0  0  0  0
    6.5710    2.6120    0.0000 H   0  0  0  0  0  0  0  0  0  0  0  0
    5.8080    1.0530    0.0000 H   0  0  0  0  0  0  0  0  0  0  0  0
    5.0150    0.8840    0.0000 H   0  0  0  0  0  0  0  0  0  0  0  0
    4.9310    3.6760    0.0000 H   0  0  0  0  0  0  0  0  0  0  0  0
    4.9960    4.1140    0.0000 H   0  0  0  0  0  0  0  0  0  0  0  0
    5.6220    4.5700    0.0000 H   0  0  0  0  0  0  0  0  0  0  0  0
    3.0790    2.0070    0.0000 H   0  0  0  0  0  0  0  0  0  0  0  0
    7.6460    4.2570    0.0000 H   0  0  0  0  0  0  0  0  0  0  0  0
    7.2290    5.3460    0.0000 H   0  0  0  0  0  0  0  0  0  0  0  0
    6.1400    4.9290    0.0000 H   0  0  0  0  0  0  0  0  0  0  0  0
    6.7870    2.3870    0.0000 H   0  0  0  0  0  0  0  0  0  0  0  0
    7.5270    2.5040    0.0000 H   0  0  0  0  0  0  0  0  0  0  0  0
    7.7100    3.6560    0.0000 H   0  0  0  0  0  0  0  0  0  0  0  0
    2.3640    0.7700    0.0000 H   0  0  0  0  0  0  0  0  0  0  0  0
    2.3640   -0.8800    0.0000 H   0  0  0  0  0  0  0  0  0  0  0  0
    5.2220   -0.8800    0.0000 H   0  0  0  0  0  0  0  0  0  0  0  0
    5.3150    0.5290    0.0000 H   0  0  0  0  0  0  0  0  0  0  0  0
    2.6420   -1.4180    0.0000 H   0  0  0  0  0  0  0  0  0  0  0  0
    2.2540   -2.0890    0.0000 H   0  0  0  0  0  0  0  0  0  0  0  0
    3.1890   -4.2090    0.0000 H   0  0  0  0  0  0  0  0  0  0  0  0
    2.8020   -4.8800    0.0000 H   0  0  0  0  0  0  0  0  0  0  0  0
    1.2380   -3.8780    0.0000 H   0  0  0  0  0  0  0  0  0  0  0  0
    0.9360   -5.0050    0.0000 H   0  0  0  0  0  0  0  0  0  0  0  0
    2.0620   -5.3070    0.0000 H   0  0  0  0  0  0  0  0  0  0  0  0
  1  2  1  0  0  0  0
  1  5  1  0  0  0  0
  1 25  1  0  0  0  0
  1 26  1  0  0  0  0
  2  3  1  0  0  0  0
  2 27  1  0  0  0  0
  2 28  1  0  0  0  0
  3  4  1  0  0  0  0
  3  8  2  0  0  0  0
  4  5  1  0  0  0  0
  4  7  2  0  0  0  0
  5  6  1  0  0  0  0
  5 29  1  0  0  0  0
  6 10  1  0  0  0  0
  6 30  1  0  0  0  0
  6 31  1  0  0  0  0
  8  9  1  0  0  0  0
  8 32  1  0  0  0  0
  9 13  1  0  0  0  0
  9 17  2  0  0  0  0
 10 11  1  0  0  0  0
 10 12  1  0  0  0  0
 11 33  1  0  0  0  0
 11 34  1  0  0  0  0
 11 35  1  0  0  0  0
 12 36  1  0  0  0  0
 12 37  1  0  0  0  0
 12 38  1  0  0  0  0
 13 14  2  0  0  0  0
 13 39  1  0  0  0  0
 14 15  1  0  0  0  0
 14 40  1  0  0  0  0
 15 16  2  0  0  0  0
 15 18  1  0  0  0  0
 16 17  1  0  0  0  0
 16 41  1  0  0  0  0
 17 42  1  0  0  0  0
 18 19  1  0  0  0  0
 19 22  1  0  0  0  0
 19 43  1  0  0  0  0
 19 44  1  0  0  0  0
 20 21  2  0  0  0  0
 20 22  1  0  0  0  0
 20 23  1  0  0  0  0
 23 24  1  0  0  0  0
 23 45  1  0  0  0  0
 23 46  1  0  0  0  0
 24 47  1  0  0  0  0
 24 48  1  0  0  0  0
 24 49  1  0  0  0  0
M  END
> <Molecule name>
639514

> <Activity>
1

$$$$
603555
  MOE2011           2D

 40 41  0  0  0  0  0  0  0  0999 V2000
    3.0790   -2.4750    0.0000 C   0  0  0  0  0  0  0  0  0  0  0  0
    3.7930   -2.0620    0.0000 O   0  0  0  0  0  0  0  0  0  0  0  0
    3.7930   -1.2380    0.0000 C   0  0  0  0  0  0  0  0  0  0  0  0
    4.5080   -0.8250    0.0000 C   0  0  0  0  0  0  0  0  0  0  0  0
    4.5080    0.0000    0.0000 C   0  0  0  0  0  0  0  0  0  0  0  0
    3.7930    0.4120    0.0000 C   0  0  0  0  0  0  0  0  0  0  0  0
    3.0790    0.0000    0.0000 C   0  0  0  0  0  0  0  0  0  0  0  0
    3.0790   -0.8250    0.0000 C   0  0  0  0  0  0  0  0  0  0  0  0
    3.7930    1.2380    0.0000 C   0  0  0  0  0  0  0  0  0  0  0  0
    3.0790    1.6500    0.0000 O   0  0  0  0  0  0  0  0  0  0  0  0
    4.5080    1.6500    0.0000 C   0  0  0  0  0  0  0  0  0  0  0  0
    4.5080    2.4750    0.0000 C   0  0  0  0  0  0  0  0  0  0  0  0
    5.2220    2.8880    0.0000 N   0  0  0  0  0  0  0  0  0  0  0  0
    5.2220    3.7130    0.0000 C   0  0  0  0  0  0  0  0  0  0  0  0
    5.9370    2.4750    0.0000 C   0  0  0  0  0  0  0  0  0  0  0  0
    5.2220    1.2380    0.0000 C   0  0  0  0  0  0  0  0  0  0  0  0
    2.3640   -2.0620    0.0000 C   0  0  0  0  0  0  0  0  0  0  0  0
    1.6500   -2.4750    0.0000 C   0  0  0  0  0  0  0  0  0  0  0  0
    1.6500   -3.3000    0.0000 C   0  0  0  0  0  0  0  0  0  0  0  0
    2.3640   -3.7130    0.0000 C   0  0  0  0  0  0  0  0  0  0  0  0
    3.0790   -3.3000    0.0000 C   0  0  0  0  0  0  0  0  0  0  0  0
    4.9510   -1.0810    0.0000 H   0  0  0  0  0  0  0  0  0  0  0  0
    4.9510    0.2560    0.0000 H   0  0  0  0  0  0  0  0  0  0  0  0
    2.6360    0.2560    0.0000 H   0  0  0  0  0  0  0  0  0  0  0  0
    2.6360   -1.0810    0.0000 H   0  0  0  0  0  0  0  0  0  0  0  0
    4.3330    2.9560    0.0000 H   0  0  0  0  0  0  0  0  0  0  0  0
    4.0050    2.3860    0.0000 H   0  0  0  0  0  0  0  0  0  0  0  0
    5.7340    3.7130    0.0000 H   0  0  0  0  0  0  0  0  0  0  0  0
    5.2220    4.2240    0.0000 H   0  0  0  0  0  0  0  0  0  0  0  0
    4.7110    3.7130    0.0000 H   0  0  0  0  0  0  0  0  0  0  0  0
    5.6810    2.0320    0.0000 H   0  0  0  0  0  0  0  0  0  0  0  0
    6.3800    2.2190    0.0000 H   0  0  0  0  0  0  0  0  0  0  0  0
    6.1930    2.9180    0.0000 H   0  0  0  0  0  0  0  0  0  0  0  0
    5.2220    0.7260    0.0000 H   0  0  0  0  0  0  0  0  0  0  0  0
    5.6650    1.4930    0.0000 H   0  0  0  0  0  0  0  0  0  0  0  0
    2.3640   -1.5510    0.0000 H   0  0  0  0  0  0  0  0  0  0  0  0
    1.2070   -2.2190    0.0000 H   0  0  0  0  0  0  0  0  0  0  0  0
    1.2070   -3.5560    0.0000 H   0  0  0  0  0  0  0  0  0  0  0  0
    2.3640   -4.2240    0.0000 H   0  0  0  0  0  0  0  0  0  0  0  0
    3.5220   -3.5560    0.0000 H   0  0  0  0  0  0  0  0  0  0  0  0
  1  2  1  0  0  0  0
  1 17  1  0  0  0  0
  1 21  2  0  0  0  0
  2  3  1  0  0  0  0
  3  4  1  0  0  0  0
  3  8  2  0  0  0  0
  4  5  2  0  0  0  0
  4 22  1  0  0  0  0
  5  6  1  0  0  0  0
  5 23  1  0  0  0  0
  6  7  2  0  0  0  0
  6  9  1  0  0  0  0
  7  8  1  0  0  0  0
  7 24  1  0  0  0  0
  8 25  1  0  0  0  0
  9 10  2  0  0  0  0
  9 11  1  0  0  0  0
 11 12  1  0  0  0  0
 11 16  2  0  0  0  0
 12 13  1  0  0  0  0
 12 26  1  0  0  0  0
 12 27  1  0  0  0  0
 13 14  1  0  0  0  0
 13 15  1  0  0  0  0
 14 28  1  0  0  0  0
 14 29  1  0  0  0  0
 14 30  1  0  0  0  0
 15 31  1  0  0  0  0
 15 32  1  0  0  0  0
 15 33  1  0  0  0  0
 16 34  1  0  0  0  0
 16 35  1  0  0  0  0
 17 18  2  0  0  0  0
 17 36  1  0  0  0  0
 18 19  1  0  0  0  0
 18 37  1  0  0  0  0
 19 20  2  0  0  0  0
 19 38  1  0  0  0  0
 20 21  1  0  0  0  0
 20 39  1  0  0  0  0
 21 40  1  0  0  0  0
M  END
> <Molecule name>
603555

> <Activity>
1

$$$$
140377
  MOE2011           2D

 49 50  0  0  1  0  0  0  0  0999 V2000
    6.6510   -1.0310    0.0000 O   0  0  0  0  0  0  0  0  0  0  0  0
    6.6510   -0.2060    0.0000 C   0  0  0  0  0  0  0  0  0  0  0  0
    7.3660    0.2060    0.0000 C   0  0  0  0  0  0  0  0  0  0  0  0
    7.3660    1.0310    0.0000 C   0  0  0  0  0  0  0  0  0  0  0  0
    6.6510    1.4440    0.0000 C   0  0  0  0  0  0  0  0  0  0  0  0
    6.6510    2.2690    0.0000 O   0  0  0  0  0  0  0  0  0  0  0  0
    5.9370    1.0310    0.0000 C   0  0  0  0  0  0  0  0  0  0  0  0
    5.9370    0.2060    0.0000 C   0  0  0  0  0  0  0  0  0  0  0  0
    2.3640   -0.2060    0.0000 C   0  0  0  0  0  0  0  0  0  0  0  0
    3.0790    0.2060    0.0000 C   0  0  0  0  0  0  0  0  0  0  0  0
    3.7930   -0.2060    0.0000 C   0  0  0  0  0  0  0  0  0  0  0  0
    4.5080    0.2060    0.0000 O   0  0  0  0  0  0  0  0  0  0  0  0
    5.2220   -0.2060    0.0000 C   0  0  3  0  0  0  0  0  0  0  0  0
    1.6500    0.2060    0.0000 C   0  0  0  0  0  0  0  0  0  0  0  0
    2.3640   -1.0310    0.0000 C   0  0  0  0  0  0  0  0  0  0  0  0
    3.7930   -1.0310    0.0000 O   0  0  0  0  0  0  0  0  0  0  0  0
    5.2220   -1.0310    0.0000 C   0  0  0  0  0  0  0  0  0  0  0  0
    4.5080   -1.4440    0.0000 C   0  0  0  0  0  0  0  0  0  0  0  0
    4.5080   -2.2690    0.0000 C   0  0  0  0  0  0  0  0  0  0  0  0
    3.7930   -2.6810    0.0000 C   0  0  0  0  0  0  0  0  0  0  0  0
    5.2220   -2.6810    0.0000 C   0  0  0  0  0  0  0  0  0  0  0  0
    8.1030    1.4730    0.0000 C   0  0  0  0  0  0  0  0  0  0  0  0
    8.0940    2.2980    0.0000 O   0  0  0  0  0  0  0  0  0  0  0  0
    8.8510    1.0490    0.0000 C   0  0  0  0  0  0  0  0  0  0  0  0
    8.8510    0.1890    0.0000 C   0  0  0  0  0  0  0  0  0  0  0  0
    8.1030   -0.2350    0.0000 C   0  0  0  0  0  0  0  0  0  0  0  0
    8.0940   -1.0600    0.0000 O   0  0  0  0  0  0  0  0  0  0  0  0
    6.2080   -1.2870    0.0000 H   0  0  0  0  0  0  0  0  0  0  0  0
    6.2080    2.5250    0.0000 H   0  0  0  0  0  0  0  0  0  0  0  0
    5.4940    1.2870    0.0000 H   0  0  0  0  0  0  0  0  0  0  0  0
    3.0790    0.7180    0.0000 H   0  0  0  0  0  0  0  0  0  0  0  0
    4.7790   -0.4620    0.0000 H   0  0  0  0  0  0  0  0  0  0  0  0
    1.9060    0.6490    0.0000 H   0  0  0  0  0  0  0  0  0  0  0  0
    1.2070    0.4620    0.0000 H   0  0  0  0  0  0  0  0  0  0  0  0
    1.3940   -0.2370    0.0000 H   0  0  0  0  0  0  0  0  0  0  0  0
    1.8530   -1.0310    0.0000 H   0  0  0  0  0  0  0  0  0  0  0  0
    2.3640   -1.5430    0.0000 H   0  0  0  0  0  0  0  0  0  0  0  0
    2.8760   -1.0310    0.0000 H   0  0  0  0  0  0  0  0  0  0  0  0
    5.3970   -1.5120    0.0000 H   0  0  0  0  0  0  0  0  0  0  0  0
    5.7260   -0.9420    0.0000 H   0  0  0  0  0  0  0  0  0  0  0  0
    4.0650   -1.1880    0.0000 H   0  0  0  0  0  0  0  0  0  0  0  0
    3.5380   -2.2380    0.0000 H   0  0  0  0  0  0  0  0  0  0  0  0
    3.3500   -2.9370    0.0000 H   0  0  0  0  0  0  0  0  0  0  0  0
    4.0490   -3.1240    0.0000 H   0  0  0  0  0  0  0  0  0  0  0  0
    4.9670   -3.1240    0.0000 H   0  0  0  0  0  0  0  0  0  0  0  0
    5.6650   -2.9370    0.0000 H   0  0  0  0  0  0  0  0  0  0  0  0
    5.4780   -2.2380    0.0000 H   0  0  0  0  0  0  0  0  0  0  0  0
    9.2930    1.3060    0.0000 H   0  0  0  0  0  0  0  0  0  0  0  0
    9.2930   -0.0680    0.0000 H   0  0  0  0  0  0  0  0  0  0  0  0
  1  2  1  0  0  0  0
  1 28  1  0  0  0  0
  2  3  1  0  0  0  0
  2  8  2  0  0  0  0
  3  4  2  0  0  0  0
  3 26  1  0  0  0  0
  4  5  1  0  0  0  0
  4 22  1  0  0  0  0
  5  6  1  0  0  0  0
  5  7  2  0  0  0  0
  6 29  1  0  0  0  0
  7  8  1  0  0  0  0
  7 30  1  0  0  0  0
  8 13  1  0  0  0  0
  9 10  2  0  0  0  0
  9 14  1  0  0  0  0
  9 15  1  0  0  0  0
 10 11  1  0  0  0  0
 10 31  1  0  0  0  0
 11 12  1  0  0  0  0
 11 16  2  0  0  0  0
 12 13  1  0  0  0  0
 13 17  1  0  0  0  0
 13 32  1  0  0  0  0
 14 33  1  0  0  0  0
 14 34  1  0  0  0  0
 14 35  1  0  0  0  0
 15 36  1  0  0  0  0
 15 37  1  0  0  0  0
 15 38  1  0  0  0  0
 17 18  1  0  0  0  0
 17 39  1  0  0  0  0
 17 40  1  0  0  0  0
 18 19  2  0  0  0  0
 18 41  1  0  0  0  0
 19 20  1  0  0  0  0
 19 21  1  0  0  0  0
 20 42  1  0  0  0  0
 20 43  1  0  0  0  0
 20 44  1  0  0  0  0
 21 45  1  0  0  0  0
 21 46  1  0  0  0  0
 21 47  1  0  0  0  0
 22 23  2  0  0  0  0
 22 24  1  0  0  0  0
 24 25  2  0  0  0  0
 24 48  1  0  0  0  0
 25 26  1  0  0  0  0
 25 49  1  0  0  0  0
 26 27  2  0  0  0  0
M  END
> <Molecule name>
140377

> <Activity>
1

$$$$
68091
  MOE2011           2D

 30 29  0  0  0  0  0  0  0  0999 V2000
    4.5080    0.2060    0.0000 C   0  0  0  0  0  0  0  0  0  0  0  0
    3.7930   -0.2060    0.0000 S   0  0  0  0  0  0  0  0  0  0  0  0
    3.3810    0.5080    0.0000 O   0  0  0  0  0  0  0  0  0  0  0  0
    5.2220   -0.2060    0.0000 C   0  0  0  0  0  0  0  0  0  0  0  0
    5.9370    0.2060    0.0000 S   0  0  0  0  0  0  0  0  0  0  0  0
    6.6510    0.6190    0.0000 C   0  0  0  0  0  0  0  0  0  0  0  0
    7.3660    0.2060    0.0000 C   0  0  0  0  0  0  0  0  0  0  0  0
    8.0800    0.6190    0.0000 C   0  0  0  0  0  0  0  0  0  0  0  0
    6.3490   -0.5080    0.0000 O   0  0  0  0  0  0  0  0  0  0  0  0
    5.5240    0.9210    0.0000 O   0  0  0  0  0  0  0  0  0  0  0  0
    3.0790   -0.6190    0.0000 C   0  0  0  0  0  0  0  0  0  0  0  0
    2.3640   -0.2060    0.0000 C   0  0  0  0  0  0  0  0  0  0  0  0
    1.6500   -0.6190    0.0000 C   0  0  0  0  0  0  0  0  0  0  0  0
    4.2060   -0.9210    0.0000 O   0  0  0  0  0  0  0  0  0  0  0  0
    4.5080    1.0310    0.0000 H   0  0  0  0  0  0  0  0  0  0  0  0
    5.2220   -1.0310    0.0000 H   0  0  0  0  0  0  0  0  0  0  0  0
    6.2640    1.3470    0.0000 H   0  0  0  0  0  0  0  0  0  0  0  0
    7.0390    1.3470    0.0000 H   0  0  0  0  0  0  0  0  0  0  0  0
    6.9780   -0.5220    0.0000 H   0  0  0  0  0  0  0  0  0  0  0  0
    7.7530   -0.5220    0.0000 H   0  0  0  0  0  0  0  0  0  0  0  0
    8.4930   -0.0960    0.0000 H   0  0  0  0  0  0  0  0  0  0  0  0
    8.7950    1.0310    0.0000 H   0  0  0  0  0  0  0  0  0  0  0  0
    7.6680    1.3330    0.0000 H   0  0  0  0  0  0  0  0  0  0  0  0
    3.4660   -1.3470    0.0000 H   0  0  0  0  0  0  0  0  0  0  0  0
    2.6920   -1.3470    0.0000 H   0  0  0  0  0  0  0  0  0  0  0  0
    2.7520    0.5220    0.0000 H   0  0  0  0  0  0  0  0  0  0  0  0
    1.9770    0.5220    0.0000 H   0  0  0  0  0  0  0  0  0  0  0  0
    1.2380    0.0960    0.0000 H   0  0  0  0  0  0  0  0  0  0  0  0
    0.9360   -1.0310    0.0000 H   0  0  0  0  0  0  0  0  0  0  0  0
    2.0620   -1.3330    0.0000 H   0  0  0  0  0  0  0  0  0  0  0  0
  1  2  1  0  0  0  0
  1  4  2  0  0  0  0
  1 15  1  0  0  0  0
  2  3  2  0  0  0  0
  2 11  1  0  0  0  0
  2 14  2  0  0  0  0
  4  5  1  0  0  0  0
  4 16  1  0  0  0  0
  5  6  1  0  0  0  0
  5  9  2  0  0  0  0
  5 10  2  0  0  0  0
  6  7  1  0  0  0  0
  6 17  1  0  0  0  0
  6 18  1  0  0  0  0
  7  8  1  0  0  0  0
  7 19  1  0  0  0  0
  7 20  1  0  0  0  0
  8 21  1  0  0  0  0
  8 22  1  0  0  0  0
  8 23  1  0  0  0  0
 11 12  1  0  0  0  0
 11 24  1  0  0  0  0
 11 25  1  0  0  0  0
 12 13  1  0  0  0  0
 12 26  1  0  0  0  0
 12 27  1  0  0  0  0
 13 28  1  0  0  0  0
 13 29  1  0  0  0  0
 13 30  1  0  0  0  0
M  END
> <Molecule name>
68091

> <Activity>
1

$$$$
622281
  MOE2011           2D

 22 23  0  0  1  0  0  0  0  0999 V2000
    3.8070   -1.6740    0.0000 O   0  0  0  0  0  0  0  0  0  0  0  0
    3.8160   -0.8490    0.0000 C   0  0  0  0  0  0  0  0  0  0  0  0
    3.0790   -0.4080    0.0000 C   0  0  0  0  0  0  0  0  0  0  0  0
    2.3640   -0.8210    0.0000 C   0  0  0  0  0  0  0  0  0  0  0  0
    1.6500   -0.4080    0.0000 C   0  0  0  0  0  0  0  0  0  0  0  0
    1.6500    0.4170    0.0000 C   0  0  0  0  0  0  0  0  0  0  0  0
    2.3640    0.8290    0.0000 C   0  0  0  0  0  0  0  0  0  0  0  0
    3.0790    0.4170    0.0000 C   0  0  0  0  0  0  0  0  0  0  0  0
    4.5640    0.4340    0.0000 C   0  0  0  0  0  0  0  0  0  0  0  0
    3.8160    0.8580    0.0000 S   0  0  0  0  0  0  0  0  0  0  0  0
    4.5640   -0.4260    0.0000 C   0  0  0  0  0  0  0  0  0  0  0  0
    5.2770    0.8490    0.0000 S   0  0  3  0  0  0  0  0  0  0  0  0
    5.9930    0.4400    0.0000 O   0  0  0  0  0  0  0  0  0  0  0  0
    5.2740    1.6740    0.0000 C   0  0  0  0  0  0  0  0  0  0  0  0
    2.3640   -1.6460    0.0000 H   0  0  0  0  0  0  0  0  0  0  0  0
    0.9360   -0.8210    0.0000 H   0  0  0  0  0  0  0  0  0  0  0  0
    0.9360    0.8290    0.0000 H   0  0  0  0  0  0  0  0  0  0  0  0
    2.3640    1.6540    0.0000 H   0  0  0  0  0  0  0  0  0  0  0  0
    5.2770   -0.8410    0.0000 H   0  0  0  0  0  0  0  0  0  0  0  0
    6.0980    1.6770    0.0000 H   0  0  0  0  0  0  0  0  0  0  0  0
    5.2700    2.4990    0.0000 H   0  0  0  0  0  0  0  0  0  0  0  0
    4.4480    1.6710    0.0000 H   0  0  0  0  0  0  0  0  0  0  0  0
  1  2  2  0  0  0  0
  2  3  1  0  0  0  0
  2 11  1  0  0  0  0
  3  4  1  0  0  0  0
  3  8  2  0  0  0  0
  4  5  2  0  0  0  0
  4 15  1  0  0  0  0
  5  6  1  0  0  0  0
  5 16  1  0  0  0  0
  6  7  2  0  0  0  0
  6 17  1  0  0  0  0
  7  8  1  0  0  0  0
  7 18  1  0  0  0  0
  8 10  1  0  0  0  0
  9 10  1  0  0  0  0
  9 11  2  0  0  0  0
  9 12  1  0  0  0  0
 11 19  1  0  0  0  0
 12 13  2  0  0  0  0
 12 14  1  0  0  0  0
 14 20  1  0  0  0  0
 14 21  1  0  0  0  0
 14 22  1  0  0  0  0
M  END
> <Molecule name>
622281

> <Activity>
1

$$$$
634516
  MOE2011           2D

 46 48  0  0  1  0  0  0  0  0999 V2000
    1.6500    2.9180    0.0000 C   0  0  0  0  0  0  0  0  0  0  0  0
    1.6500    2.0930    0.0000 O   0  0  0  0  0  0  0  0  0  0  0  0
    2.3640    1.6810    0.0000 C   0  0  0  0  0  0  0  0  0  0  0  0
    3.0790    2.0930    0.0000 C   0  0  0  0  0  0  0  0  0  0  0  0
    3.7930    1.6810    0.0000 C   0  0  0  0  0  0  0  0  0  0  0  0
    4.5310    2.1220    0.0000 C   0  0  0  0  0  0  0  0  0  0  0  0
    3.7930    0.8560    0.0000 C   0  0  0  0  0  0  0  0  0  0  0  0
    4.5310    0.4150    0.0000 C   0  0  3  0  0  0  0  0  0  0  0  0
    5.2780    0.8380    0.0000 N   0  0  3  0  0  0  0  0  0  0  0  0
    5.2780    1.6980    0.0000 C   0  0  0  0  0  0  0  0  0  0  0  0
    3.0790    0.4430    0.0000 C   0  0  0  0  0  0  0  0  0  0  0  0
    2.3640    0.8560    0.0000 C   0  0  0  0  0  0  0  0  0  0  0  0
    1.6500   -0.3820    0.0000 C   0  0  0  0  0  0  0  0  0  0  0  0
    1.6500    0.4430    0.0000 O   0  0  0  0  0  0  0  0  0  0  0  0
    4.5210   -0.4100    0.0000 C   0  0  0  0  0  0  0  0  0  0  0  0
    5.2310   -0.8310    0.0000 C   0  0  0  0  0  0  0  0  0  0  0  0
    5.9500   -0.4260    0.0000 C   0  0  0  0  0  0  0  0  0  0  0  0
    6.6600   -0.8470    0.0000 C   0  0  0  0  0  0  0  0  0  0  0  0
    6.6500   -1.6720    0.0000 C   0  0  0  0  0  0  0  0  0  0  0  0
    5.9310   -2.0770    0.0000 C   0  0  0  0  0  0  0  0  0  0  0  0
    5.2220   -1.6560    0.0000 C   0  0  0  0  0  0  0  0  0  0  0  0
    7.3510   -2.9180    0.0000 C   0  0  0  0  0  0  0  0  0  0  0  0
    7.3600   -2.0930    0.0000 O   0  0  0  0  0  0  0  0  0  0  0  0
    7.3790   -0.4430    0.0000 Br  0  0  0  0  0  0  0  0  0  0  0  0
    2.1620    2.9180    0.0000 H   0  0  0  0  0  0  0  0  0  0  0  0
    1.6500    3.4300    0.0000 H   0  0  0  0  0  0  0  0  0  0  0  0
    1.1380    2.9180    0.0000 H   0  0  0  0  0  0  0  0  0  0  0  0
    3.0790    2.6050    0.0000 H   0  0  0  0  0  0  0  0  0  0  0  0
    4.8560    2.5170    0.0000 H   0  0  0  0  0  0  0  0  0  0  0  0
    4.1970    2.5100    0.0000 H   0  0  0  0  0  0  0  0  0  0  0  0
    4.9720    0.1540    0.0000 H   0  0  0  0  0  0  0  0  0  0  0  0
    5.7210    0.5810    0.0000 H   0  0  0  0  0  0  0  0  0  0  0  0
    5.7830    1.6100    0.0000 H   0  0  0  0  0  0  0  0  0  0  0  0
    5.4510    2.1800    0.0000 H   0  0  0  0  0  0  0  0  0  0  0  0
    3.0790   -0.0680    0.0000 H   0  0  0  0  0  0  0  0  0  0  0  0
    1.1380   -0.3820    0.0000 H   0  0  0  0  0  0  0  0  0  0  0  0
    1.6500   -0.8940    0.0000 H   0  0  0  0  0  0  0  0  0  0  0  0
    2.1620   -0.3820    0.0000 H   0  0  0  0  0  0  0  0  0  0  0  0
    4.0190   -0.3160    0.0000 H   0  0  0  0  0  0  0  0  0  0  0  0
    4.3410   -0.8890    0.0000 H   0  0  0  0  0  0  0  0  0  0  0  0
    5.9570    0.0850    0.0000 H   0  0  0  0  0  0  0  0  0  0  0  0
    5.9250   -2.5880    0.0000 H   0  0  0  0  0  0  0  0  0  0  0  0
    4.7760   -1.9070    0.0000 H   0  0  0  0  0  0  0  0  0  0  0  0
    6.8390   -2.9120    0.0000 H   0  0  0  0  0  0  0  0  0  0  0  0
    7.3440   -3.4300    0.0000 H   0  0  0  0  0  0  0  0  0  0  0  0
    7.8620   -2.9240    0.0000 H   0  0  0  0  0  0  0  0  0  0  0  0
  1  2  1  0  0  0  0
  1 25  1  0  0  0  0
  1 26  1  0  0  0  0
  1 27  1  0  0  0  0
  2  3  1  0  0  0  0
  3  4  1  0  0  0  0
  3 12  2  0  0  0  0
  4  5  2  0  0  0  0
  4 28  1  0  0  0  0
  5  6  1  0  0  0  0
  5  7  1  0  0  0  0
  6 10  1  0  0  0  0
  6 29  1  0  0  0  0
  6 30  1  0  0  0  0
  7  8  1  0  0  0  0
  7 11  2  0  0  0  0
  8  9  1  0  0  0  0
  8 15  1  0  0  0  0
  8 31  1  0  0  0  0
  9 10  1  0  0  0  0
  9 32  1  0  0  0  0
 10 33  1  0  0  0  0
 10 34  1  0  0  0  0
 11 12  1  0  0  0  0
 11 35  1  0  0  0  0
 12 14  1  0  0  0  0
 13 14  1  0  0  0  0
 13 36  1  0  0  0  0
 13 37  1  0  0  0  0
 13 38  1  0  0  0  0
 15 16  1  0  0  0  0
 15 39  1  0  0  0  0
 15 40  1  0  0  0  0
 16 17  1  0  0  0  0
 16 21  2  0  0  0  0
 17 18  2  0  0  0  0
 17 41  1  0  0  0  0
 18 19  1  0  0  0  0
 18 24  1  0  0  0  0
 19 20  2  0  0  0  0
 19 23  1  0  0  0  0
 20 21  1  0  0  0  0
 20 42  1  0  0  0  0
 21 43  1  0  0  0  0
 22 23  1  0  0  0  0
 22 44  1  0  0  0  0
 22 45  1  0  0  0  0
 22 46  1  0  0  0  0
M  END
> <Molecule name>
634516

> <Activity>
1

$$$$
659648
  MOE2011           2D

 41 43  0  0  0  0  0  0  0  0999 V2000
    1.6500    0.4290    0.0000 C   0  0  0  0  0  0  0  0  0  0  0  0
    1.6500   -0.3960    0.0000 C   0  0  0  0  0  0  0  0  0  0  0  0
    2.3640   -0.8080    0.0000 C   0  0  0  0  0  0  0  0  0  0  0  0
    3.0790   -0.3960    0.0000 C   0  0  0  0  0  0  0  0  0  0  0  0
    3.8160   -0.8370    0.0000 C   0  0  0  0  0  0  0  0  0  0  0  0
    4.5640   -0.4120    0.0000 C   0  0  0  0  0  0  0  0  0  0  0  0
    4.5640    0.4460    0.0000 C   0  0  0  0  0  0  0  0  0  0  0  0
    3.8160    0.8700    0.0000 C   0  0  0  0  0  0  0  0  0  0  0  0
    3.0790    0.4290    0.0000 C   0  0  0  0  0  0  0  0  0  0  0  0
    2.3640    0.8420    0.0000 C   0  0  0  0  0  0  0  0  0  0  0  0
    2.3640   -1.6340    0.0000 O   0  0  0  0  0  0  0  0  0  0  0  0
    2.3640    1.6660    0.0000 O   0  0  0  0  0  0  0  0  0  0  0  0
    3.8060   -1.6620    0.0000 O   0  0  0  0  0  0  0  0  0  0  0  0
    3.8060    1.6950    0.0000 O   0  0  0  0  0  0  0  0  0  0  0  0
    5.2770    0.8620    0.0000 Cl  0  0  0  0  0  0  0  0  0  0  0  0
    5.2770   -0.8280    0.0000 N   0  0  0  0  0  0  0  0  0  0  0  0
    5.2730   -1.6530    0.0000 C   0  0  0  0  0  0  0  0  0  0  0  0
    5.9860   -2.0680    0.0000 C   0  0  0  0  0  0  0  0  0  0  0  0
    6.7020   -1.6580    0.0000 N   0  0  0  0  0  0  0  0  0  0  0  0
    6.7060   -0.8330    0.0000 C   0  0  0  0  0  0  0  0  0  0  0  0
    5.9930   -0.4180    0.0000 C   0  0  0  0  0  0  0  0  0  0  0  0
    7.4150   -2.0740    0.0000 C   0  0  0  0  0  0  0  0  0  0  0  0
    8.1310   -1.6640    0.0000 C   0  0  0  0  0  0  0  0  0  0  0  0
    8.8440   -2.0790    0.0000 O   0  0  0  0  0  0  0  0  0  0  0  0
    1.2070    0.6850    0.0000 H   0  0  0  0  0  0  0  0  0  0  0  0
    1.2070   -0.6520    0.0000 H   0  0  0  0  0  0  0  0  0  0  0  0
    1.9210   -1.8890    0.0000 H   0  0  0  0  0  0  0  0  0  0  0  0
    1.9210    1.9220    0.0000 H   0  0  0  0  0  0  0  0  0  0  0  0
    4.7700   -1.5620    0.0000 H   0  0  0  0  0  0  0  0  0  0  0  0
    5.0970   -2.1330    0.0000 H   0  0  0  0  0  0  0  0  0  0  0  0
    5.6560   -2.4580    0.0000 H   0  0  0  0  0  0  0  0  0  0  0  0
    6.3140   -2.4620    0.0000 H   0  0  0  0  0  0  0  0  0  0  0  0
    7.2090   -0.9240    0.0000 H   0  0  0  0  0  0  0  0  0  0  0  0
    6.8820   -0.3540    0.0000 H   0  0  0  0  0  0  0  0  0  0  0  0
    6.3230   -0.0280    0.0000 H   0  0  0  0  0  0  0  0  0  0  0  0
    5.6650   -0.0260    0.0000 H   0  0  0  0  0  0  0  0  0  0  0  0
    7.0850   -2.4640    0.0000 H   0  0  0  0  0  0  0  0  0  0  0  0
    7.7430   -2.4670    0.0000 H   0  0  0  0  0  0  0  0  0  0  0  0
    8.4620   -1.2740    0.0000 H   0  0  0  0  0  0  0  0  0  0  0  0
    7.8040   -1.2710    0.0000 H   0  0  0  0  0  0  0  0  0  0  0  0
    9.2890   -1.8250    0.0000 H   0  0  0  0  0  0  0  0  0  0  0  0
  1  2  1  0  0  0  0
  1 10  2  0  0  0  0
  1 25  1  0  0  0  0
  2  3  2  0  0  0  0
  2 26  1  0  0  0  0
  3  4  1  0  0  0  0
  3 11  1  0  0  0  0
  4  5  1  0  0  0  0
  4  9  2  0  0  0  0
  5  6  1  0  0  0  0
  5 13  2  0  0  0  0
  6  7  2  0  0  0  0
  6 16  1  0  0  0  0
  7  8  1  0  0  0  0
  7 15  1  0  0  0  0
  8  9  1  0  0  0  0
  8 14  2  0  0  0  0
  9 10  1  0  0  0  0
 10 12  1  0  0  0  0
 11 27  1  0  0  0  0
 12 28  1  0  0  0  0
 16 17  1  0  0  0  0
 16 21  1  0  0  0  0
 17 18  1  0  0  0  0
 17 29  1  0  0  0  0
 17 30  1  0  0  0  0
 18 19  1  0  0  0  0
 18 31  1  0  0  0  0
 18 32  1  0  0  0  0
 19 20  1  0  0  0  0
 19 22  1  0  0  0  0
 20 21  1  0  0  0  0
 20 33  1  0  0  0  0
 20 34  1  0  0  0  0
 21 35  1  0  0  0  0
 21 36  1  0  0  0  0
 22 23  1  0  0  0  0
 22 37  1  0  0  0  0
 22 38  1  0  0  0  0
 23 24  1  0  0  0  0
 23 39  1  0  0  0  0
 23 40  1  0  0  0  0
 24 41  1  0  0  0  0
M  END
> <Molecule name>
659648

> <Activity>
1

$$$$
241906
  MOE2011           2D

 50 52  0  0  0  0  0  0  0  0999 V2000
    4.5080    1.4440    0.0000 O   0  0  0  0  0  0  0  0  0  0  0  0
    5.2220    1.0310    0.0000 C   0  0  0  0  0  0  0  0  0  0  0  0
    5.9370    1.4440    0.0000 C   0  0  0  0  0  0  0  0  0  0  0  0
    5.9370    2.2690    0.0000 C   0  0  0  0  0  0  0  0  0  0  0  0
    6.6510    2.6810    0.0000 C   0  0  0  0  0  0  0  0  0  0  0  0
    6.6510    3.5060    0.0000 C   0  0  0  0  0  0  0  0  0  0  0  0
    7.3660    3.9190    0.0000 C   0  0  0  0  0  0  0  0  0  0  0  0
    8.0800    3.5060    0.0000 C   0  0  0  0  0  0  0  0  0  0  0  0
    8.0800    2.6810    0.0000 C   0  0  0  0  0  0  0  0  0  0  0  0
    7.3660    2.2690    0.0000 C   0  0  0  0  0  0  0  0  0  0  0  0
    7.3660   -0.2060    0.0000 C   0  0  0  0  0  0  0  0  0  0  0  0
    6.6510    0.2060    0.0000 O   0  0  0  0  0  0  0  0  0  0  0  0
    5.9370   -0.2060    0.0000 C   0  0  0  0  0  0  0  0  0  0  0  0
    5.2220    0.2060    0.0000 C   0  0  0  0  0  0  0  0  0  0  0  0
    5.2220   -2.2690    0.0000 O   0  0  0  0  0  0  0  0  0  0  0  0
    5.2220   -1.4440    0.0000 C   0  0  0  0  0  0  0  0  0  0  0  0
    5.9370   -1.0310    0.0000 C   0  0  0  0  0  0  0  0  0  0  0  0
    4.5080   -1.0310    0.0000 C   0  0  0  0  0  0  0  0  0  0  0  0
    4.5080   -0.2060    0.0000 C   0  0  0  0  0  0  0  0  0  0  0  0
    3.7930    0.2060    0.0000 O   0  0  0  0  0  0  0  0  0  0  0  0
    3.7930   -1.4440    0.0000 C   0  0  0  0  0  0  0  0  0  0  0  0
    3.7930   -2.2690    0.0000 C   0  0  0  0  0  0  0  0  0  0  0  0
    3.0790   -2.6810    0.0000 C   0  0  0  0  0  0  0  0  0  0  0  0
    2.3640   -2.2690    0.0000 O   0  0  0  0  0  0  0  0  0  0  0  0
    3.0790   -3.5060    0.0000 C   0  0  0  0  0  0  0  0  0  0  0  0
    3.7930   -3.9190    0.0000 C   0  0  0  0  0  0  0  0  0  0  0  0
    4.5080   -3.5060    0.0000 C   0  0  0  0  0  0  0  0  0  0  0  0
    4.5080   -2.6810    0.0000 C   0  0  0  0  0  0  0  0  0  0  0  0
    6.3740    0.7440    0.0000 H   0  0  0  0  0  0  0  0  0  0  0  0
    6.7610    1.4150    0.0000 H   0  0  0  0  0  0  0  0  0  0  0  0
    5.1120    2.2980    0.0000 H   0  0  0  0  0  0  0  0  0  0  0  0
    5.5000    2.9680    0.0000 H   0  0  0  0  0  0  0  0  0  0  0  0
    5.9370    3.9190    0.0000 H   0  0  0  0  0  0  0  0  0  0  0  0
    7.3660    4.7440    0.0000 H   0  0  0  0  0  0  0  0  0  0  0  0
    8.7950    3.9190    0.0000 H   0  0  0  0  0  0  0  0  0  0  0  0
    8.7950    2.2690    0.0000 H   0  0  0  0  0  0  0  0  0  0  0  0
    7.3660    1.4440    0.0000 H   0  0  0  0  0  0  0  0  0  0  0  0
    6.9530   -0.9210    0.0000 H   0  0  0  0  0  0  0  0  0  0  0  0
    8.0800   -0.6190    0.0000 H   0  0  0  0  0  0  0  0  0  0  0  0
    7.7780    0.5080    0.0000 H   0  0  0  0  0  0  0  0  0  0  0  0
    5.9370   -2.6810    0.0000 H   0  0  0  0  0  0  0  0  0  0  0  0
    6.6510   -1.4440    0.0000 H   0  0  0  0  0  0  0  0  0  0  0  0
    3.7930    1.0310    0.0000 H   0  0  0  0  0  0  0  0  0  0  0  0
    3.3560   -0.7440    0.0000 H   0  0  0  0  0  0  0  0  0  0  0  0
    2.9690   -1.4150    0.0000 H   0  0  0  0  0  0  0  0  0  0  0  0
    2.3640   -1.4440    0.0000 H   0  0  0  0  0  0  0  0  0  0  0  0
    2.3640   -3.9190    0.0000 H   0  0  0  0  0  0  0  0  0  0  0  0
    3.7930   -4.7440    0.0000 H   0  0  0  0  0  0  0  0  0  0  0  0
    5.2220   -3.9190    0.0000 H   0  0  0  0  0  0  0  0  0  0  0  0
    5.3280   -2.7680    0.0000 H   0  0  0  0  0  0  0  0  0  0  0  0
  1  2  2  0  0  0  0
  2  3  1  0  0  0  0
  2 14  1  0  0  0  0
  3  4  1  0  0  0  0
  3 29  1  0  0  0  0
  3 30  1  0  0  0  0
  4  5  1  0  0  0  0
  4 31  1  0  0  0  0
  4 32  1  0  0  0  0
  5  6  1  0  0  0  0
  5 10  2  0  0  0  0
  6  7  2  0  0  0  0
  6 33  1  0  0  0  0
  7  8  1  0  0  0  0
  7 34  1  0  0  0  0
  8  9  2  0  0  0  0
  8 35  1  0  0  0  0
  9 10  1  0  0  0  0
  9 36  1  0  0  0  0
 10 37  1  0  0  0  0
 11 12  1  0  0  0  0
 11 38  1  0  0  0  0
 11 39  1  0  0  0  0
 11 40  1  0  0  0  0
 12 13  1  0  0  0  0
 13 14  1  0  0  0  0
 13 17  2  0  0  0  0
 14 19  2  0  0  0  0
 15 16  1  0  0  0  0
 15 41  1  0  0  0  0
 16 17  1  0  0  0  0
 16 18  2  0  0  0  0
 17 42  1  0  0  0  0
 18 19  1  0  0  0  0
 18 21  1  0  0  0  0
 19 20  1  0  0  0  0
 20 43  1  0  0  0  0
 21 22  1  0  0  0  0
 21 44  1  0  0  0  0
 21 45  1  0  0  0  0
 22 23  1  0  0  0  0
 22 28  2  0  0  0  0
 23 24  1  0  0  0  0
 23 25  2  0  0  0  0
 24 46  1  0  0  0  0
 25 26  1  0  0  0  0
 25 47  1  0  0  0  0
 26 27  2  0  0  0  0
 26 48  1  0  0  0  0
 27 28  1  0  0  0  0
 27 49  1  0  0  0  0
 28 50  1  0  0  0  0
M  END
> <Molecule name>
241906

> <Activity>
1

$$$$
354049
  MOE2011           2D

 56 58  0  0  1  0  0  0  0  0999 V2000
    6.6540    1.1450    0.0000 O   0  0  0  0  0  0  0  0  0  0  0  0
    7.1390    0.4770    0.0000 C   0  0  0  0  0  0  0  0  0  0  0  0
    6.8040   -0.2760    0.0000 O   0  0  0  0  0  0  0  0  0  0  0  0
    5.9830   -0.3630    0.0000 C   0  0  3  0  0  0  0  0  0  0  0  0
    5.8110   -1.1700    0.0000 C   0  0  3  0  0  0  0  0  0  0  0  0
    5.1980   -1.7220    0.0000 C   0  0  3  0  0  0  0  0  0  0  0  0
    3.0490   -1.9480    0.0000 C   0  0  0  0  0  0  0  0  0  0  0  0
    3.6620   -1.3960    0.0000 C   0  0  0  0  0  0  0  0  0  0  0  0
    4.3770   -1.8090    0.0000 C   0  0  0  0  0  0  0  0  0  0  0  0
    2.2640   -1.6940    0.0000 O   0  0  0  0  0  0  0  0  0  0  0  0
    3.3270   -0.6420    0.0000 C   0  0  0  0  0  0  0  0  0  0  0  0
    3.4980    0.1650    0.0000 C   0  0  0  0  0  0  0  0  0  0  0  0
    4.1120    0.7170    0.0000 C   0  0  3  0  0  0  0  0  0  0  0  0
    4.9320    0.8040    0.0000 C   0  0  3  0  0  0  0  0  0  0  0  0
    5.6470    0.3910    0.0000 C   0  0  0  0  0  0  0  0  0  0  0  0
    5.7530    0.8900    0.0000 C   0  0  0  0  0  0  0  0  0  0  0  0
    4.4470    1.4720    0.0000 O   0  0  0  0  0  0  0  0  0  0  0  0
    5.5340   -2.4710    0.0000 O   0  0  0  0  0  0  0  0  0  0  0  0
    6.3490   -2.3840    0.0000 C   0  0  0  0  0  0  0  0  0  0  0  0
    6.5210   -1.5820    0.0000 C   0  0  0  0  0  0  0  0  0  0  0  0
    7.2750   -1.2480    0.0000 C   0  0  0  0  0  0  0  0  0  0  0  0
    6.9010   -2.9980    0.0000 O   0  0  0  0  0  0  0  0  0  0  0  0
    7.9600    0.5640    0.0000 C   0  0  0  0  0  0  0  0  0  0  0  0
    8.2960    1.3170    0.0000 C   0  0  0  0  0  0  0  0  0  0  0  0
    9.1160    1.4040    0.0000 C   0  0  0  0  0  0  0  0  0  0  0  0
    9.4520    2.1570    0.0000 O   0  0  0  0  0  0  0  0  0  0  0  0
   10.2720    2.2440    0.0000 C   0  0  0  0  0  0  0  0  0  0  0  0
   10.6080    2.9980    0.0000 C   0  0  0  0  0  0  0  0  0  0  0  0
   10.7580    1.5760    0.0000 O   0  0  0  0  0  0  0  0  0  0  0  0
    8.4440   -0.1040    0.0000 C   0  0  0  0  0  0  0  0  0  0  0  0
    6.2380    0.0800    0.0000 H   0  0  0  0  0  0  0  0  0  0  0  0
    6.2790   -0.9620    0.0000 H   0  0  0  0  0  0  0  0  0  0  0  0
    4.9430   -2.1660    0.0000 H   0  0  0  0  0  0  0  0  0  0  0  0
    2.8080   -2.4000    0.0000 H   0  0  0  0  0  0  0  0  0  0  0  0
    3.4520   -2.2630    0.0000 H   0  0  0  0  0  0  0  0  0  0  0  0
    4.2700   -2.3090    0.0000 H   0  0  0  0  0  0  0  0  0  0  0  0
    1.8830   -2.0360    0.0000 H   0  0  0  0  0  0  0  0  0  0  0  0
    2.8180   -0.6960    0.0000 H   0  0  0  0  0  0  0  0  0  0  0  0
    3.0550    0.4210    0.0000 H   0  0  0  0  0  0  0  0  0  0  0  0
    3.6970    1.0180    0.0000 H   0  0  0  0  0  0  0  0  0  0  0  0
    6.1560    0.4450    0.0000 H   0  0  0  0  0  0  0  0  0  0  0  0
    5.2670    0.0490    0.0000 H   0  0  0  0  0  0  0  0  0  0  0  0
    5.8070    0.3810    0.0000 H   0  0  0  0  0  0  0  0  0  0  0  0
    6.2620    0.9430    0.0000 H   0  0  0  0  0  0  0  0  0  0  0  0
    5.7000    1.3990    0.0000 H   0  0  0  0  0  0  0  0  0  0  0  0
    7.6880   -1.5490    0.0000 H   0  0  0  0  0  0  0  0  0  0  0  0
    7.3300   -0.7400    0.0000 H   0  0  0  0  0  0  0  0  0  0  0  0
    7.9950    1.7320    0.0000 H   0  0  0  0  0  0  0  0  0  0  0  0
    9.0810    0.8930    0.0000 H   0  0  0  0  0  0  0  0  0  0  0  0
    9.6130    1.2800    0.0000 H   0  0  0  0  0  0  0  0  0  0  0  0
   11.0760    2.7900    0.0000 H   0  0  0  0  0  0  0  0  0  0  0  0
   10.8160    3.4650    0.0000 H   0  0  0  0  0  0  0  0  0  0  0  0
   10.1410    3.2060    0.0000 H   0  0  0  0  0  0  0  0  0  0  0  0
    8.0310   -0.4050    0.0000 H   0  0  0  0  0  0  0  0  0  0  0  0
    8.7460   -0.5180    0.0000 H   0  0  0  0  0  0  0  0  0  0  0  0
    8.8590    0.1960    0.0000 H   0  0  0  0  0  0  0  0  0  0  0  0
  1  2  2  0  0  0  0
  2  3  1  0  0  0  0
  2 23  1  0  0  0  0
  3  4  1  0  0  0  0
  4  5  1  0  0  0  0
  4 15  1  0  0  0  0
  4 31  1  0  0  0  0
  5  6  1  0  0  0  0
  5 20  1  0  0  0  0
  5 32  1  0  0  0  0
  6  9  1  0  0  0  0
  6 18  1  0  0  0  0
  6 33  1  0  0  0  0
  7  8  1  0  0  0  0
  7 10  1  0  0  0  0
  7 34  1  0  0  0  0
  7 35  1  0  0  0  0
  8  9  2  0  0  0  0
  8 11  1  0  0  0  0
  9 36  1  0  0  0  0
 10 37  1  0  0  0  0
 11 12  2  0  0  0  0
 11 38  1  0  0  0  0
 12 13  1  0  0  0  0
 12 39  1  0  0  0  0
 13 14  1  0  0  0  0
 13 17  1  0  0  0  0
 13 40  1  0  0  0  0
 14 15  1  0  0  0  0
 14 16  1  0  0  0  0
 14 17  1  0  0  0  0
 15 41  1  0  0  0  0
 15 42  1  0  0  0  0
 16 43  1  0  0  0  0
 16 44  1  0  0  0  0
 16 45  1  0  0  0  0
 18 19  1  0  0  0  0
 19 20  1  0  0  0  0
 19 22  2  0  0  0  0
 20 21  2  0  0  0  0
 21 46  1  0  0  0  0
 21 47  1  0  0  0  0
 23 24  2  0  0  0  0
 23 30  1  0  0  0  0
 24 25  1  0  0  0  0
 24 48  1  0  0  0  0
 25 26  1  0  0  0  0
 25 49  1  0  0  0  0
 25 50  1  0  0  0  0
 26 27  1  0  0  0  0
 27 28  1  0  0  0  0
 27 29  2  0  0  0  0
 28 51  1  0  0  0  0
 28 52  1  0  0  0  0
 28 53  1  0  0  0  0
 30 54  1  0  0  0  0
 30 55  1  0  0  0  0
 30 56  1  0  0  0  0
M  END
> <Molecule name>
354049

> <Activity>
1

$$$$
85235
  MOE2011           2D

 36 38  0  0  1  0  0  0  0  0999 V2000
    3.7980   -0.6400    0.0000 C   0  0  0  0  0  0  0  0  0  0  0  0
    4.5460   -0.2800    0.0000 C   0  0  3  0  0  0  0  0  0  0  0  0
    3.7980    0.0800    0.0000 C   0  0  3  0  0  0  0  0  0  0  0  0
    3.6130    0.8880    0.0000 C   0  0  3  0  0  0  0  0  0  0  0  0
    2.7920    0.9600    0.0000 C   0  0  0  0  0  0  0  0  0  0  0  0
    2.3640    1.6720    0.0000 C   0  0  0  0  0  0  0  0  0  0  0  0
    3.0890   -0.3420    0.0000 O   0  0  0  0  0  0  0  0  0  0  0  0
    2.4680    0.2020    0.0000 C   0  0  0  0  0  0  0  0  0  0  0  0
    1.6590    0.0170    0.0000 O   0  0  0  0  0  0  0  0  0  0  0  0
    4.1310    1.5370    0.0000 C   0  0  0  0  0  0  0  0  0  0  0  0
    4.9600    1.5370    0.0000 C   0  0  0  0  0  0  0  0  0  0  0  0
    5.4770    0.8880    0.0000 C   0  0  3  0  0  0  0  0  0  0  0  0
    5.2930    0.0800    0.0000 C   0  0  3  0  0  0  0  0  0  0  0  0
    4.6580   -1.0980    0.0000 C   0  0  0  0  0  0  0  0  0  0  0  0
    5.4700   -1.2440    0.0000 C   0  0  0  0  0  0  0  0  0  0  0  0
    5.8610   -0.5180    0.0000 C   0  0  0  0  0  0  0  0  0  0  0  0
    4.0590   -1.6720    0.0000 O   0  0  0  0  0  0  0  0  0  0  0  0
    6.2860    1.0730    0.0000 C   0  0  0  0  0  0  0  0  0  0  0  0
    3.5750   -0.1770    0.0000 H   0  0  0  0  0  0  0  0  0  0  0  0
    3.3340   -0.8640    0.0000 H   0  0  0  0  0  0  0  0  0  0  0  0
    4.0210   -1.1030    0.0000 H   0  0  0  0  0  0  0  0  0  0  0  0
    3.8200   -0.4350    0.0000 H   0  0  0  0  0  0  0  0  0  0  0  0
    3.4100    1.3610    0.0000 H   0  0  0  0  0  0  0  0  0  0  0  0
    2.6140    2.1210    0.0000 H   0  0  0  0  0  0  0  0  0  0  0  0
    1.8500    1.6630    0.0000 H   0  0  0  0  0  0  0  0  0  0  0  0
    4.2450    2.0380    0.0000 H   0  0  0  0  0  0  0  0  0  0  0  0
    3.6670    1.7600    0.0000 H   0  0  0  0  0  0  0  0  0  0  0  0
    5.4230    1.7600    0.0000 H   0  0  0  0  0  0  0  0  0  0  0  0
    4.8460    2.0380    0.0000 H   0  0  0  0  0  0  0  0  0  0  0  0
    5.6470    1.3740    0.0000 H   0  0  0  0  0  0  0  0  0  0  0  0
    5.7890    0.2160    0.0000 H   0  0  0  0  0  0  0  0  0  0  0  0
    5.6930   -1.7070    0.0000 H   0  0  0  0  0  0  0  0  0  0  0  0
    6.3710   -0.4500    0.0000 H   0  0  0  0  0  0  0  0  0  0  0  0
    6.4000    0.5720    0.0000 H   0  0  0  0  0  0  0  0  0  0  0  0
    6.7880    1.1870    0.0000 H   0  0  0  0  0  0  0  0  0  0  0  0
    6.1720    1.5750    0.0000 H   0  0  0  0  0  0  0  0  0  0  0  0
  1  2  1  0  0  0  0
  1 19  1  0  0  0  0
  1 20  1  0  0  0  0
  1 21  1  0  0  0  0
  2  3  1  0  0  0  0
  2 13  1  0  0  0  0
  2 14  1  0  0  0  0
  3  4  1  0  0  0  0
  3  7  1  0  0  0  0
  3 22  1  0  0  0  0
  4  5  1  0  0  0  0
  4 10  1  0  0  0  0
  4 23  1  0  0  0  0
  5  6  2  0  0  0  0
  5  8  1  0  0  0  0
  6 24  1  0  0  0  0
  6 25  1  0  0  0  0
  7  8  1  0  0  0  0
  8  9  2  0  0  0  0
 10 11  1  0  0  0  0
 10 26  1  0  0  0  0
 10 27  1  0  0  0  0
 11 12  1  0  0  0  0
 11 28  1  0  0  0  0
 11 29  1  0  0  0  0
 12 13  1  0  0  0  0
 12 18  1  0  0  0  0
 12 30  1  0  0  0  0
 13 16  1  0  0  0  0
 13 31  1  0  0  0  0
 14 15  1  0  0  0  0
 14 17  2  0  0  0  0
 15 16  2  0  0  0  0
 15 32  1  0  0  0  0
 16 33  1  0  0  0  0
 18 34  1  0  0  0  0
 18 35  1  0  0  0  0
 18 36  1  0  0  0  0
M  END
> <Molecule name>
85235

> <Activity>
1

$$$$
642099
  MOE2011           2D

 59 63  0  0  1  0  0  0  0  0999 V2000
    4.4640   -1.6480    0.0000 C   0  0  0  0  0  0  0  0  0  0  0  0
    5.2050   -2.0830    0.0000 C   0  0  0  0  0  0  0  0  0  0  0  0
    5.9490   -1.6530    0.0000 C   0  0  0  0  0  0  0  0  0  0  0  0
    5.9430   -0.7940    0.0000 C   0  0  3  0  0  0  0  0  0  0  0  0
    5.1920   -0.3760    0.0000 C   0  0  3  0  0  0  0  0  0  0  0  0
    4.4770   -0.7890    0.0000 C   0  0  3  0  0  0  0  0  0  0  0  0
    6.3470   -0.0750    0.0000 C   0  0  0  0  0  0  0  0  0  0  0  0
    6.7680   -0.7850    0.0000 C   0  0  0  0  0  0  0  0  0  0  0  0
    5.1920    0.4490    0.0000 C   0  0  3  0  0  0  0  0  0  0  0  0
    5.9060    0.8610    0.0000 O   0  0  0  0  0  0  0  0  0  0  0  0
    4.4770    0.8610    0.0000 C   0  0  3  0  0  0  0  0  0  0  0  0
    3.7630    0.4490    0.0000 C   0  0  3  0  0  0  0  0  0  0  0  0
    3.7630   -0.3760    0.0000 C   0  0  3  0  0  0  0  0  0  0  0  0
    4.1470   -0.2940    0.0000 C   0  0  0  0  0  0  0  0  0  0  0  0
    4.1470    0.3660    0.0000 O   0  0  0  0  0  0  0  0  0  0  0  0
    4.4770    1.6860    0.0000 O   0  0  0  0  0  0  0  0  0  0  0  0
    3.0090    0.1130    0.0000 C   0  0  3  0  0  0  0  0  0  0  0  0
    2.4570    0.7260    0.0000 C   0  0  3  0  0  0  0  0  0  0  0  0
    2.3360   -0.0960    0.0000 C   0  0  0  0  0  0  0  0  0  0  0  0
    2.9720   -0.6330    0.0000 C   0  0  0  0  0  0  0  0  0  0  0  0
    2.8690    1.4400    0.0000 C   0  0  0  0  0  0  0  0  0  0  0  0
    3.6760    1.2700    0.0000 C   0  0  0  0  0  0  0  0  0  0  0  0
    2.5340    2.1940    0.0000 C   0  0  0  0  0  0  0  0  0  0  0  0
    3.5050    2.0770    0.0000 O   0  0  0  0  0  0  0  0  0  0  0  0
    2.4570   -0.5000    0.0000 O   0  0  0  0  0  0  0  0  0  0  0  0
    7.1880   -1.4940    0.0000 O   0  0  0  0  0  0  0  0  0  0  0  0
    8.0130   -1.4850    0.0000 C   0  0  0  0  0  0  0  0  0  0  0  0
    8.4340   -2.1940    0.0000 O   0  0  0  0  0  0  0  0  0  0  0  0
    8.4180   -0.7660    0.0000 C   0  0  0  0  0  0  0  0  0  0  0  0
    3.9620   -1.5530    0.0000 H   0  0  0  0  0  0  0  0  0  0  0  0
    4.2840   -2.1270    0.0000 H   0  0  0  0  0  0  0  0  0  0  0  0
    4.8740   -2.4730    0.0000 H   0  0  0  0  0  0  0  0  0  0  0  0
    5.5330   -2.4760    0.0000 H   0  0  0  0  0  0  0  0  0  0  0  0
    6.1250   -2.1340    0.0000 H   0  0  0  0  0  0  0  0  0  0  0  0
    6.4520   -1.5630    0.0000 H   0  0  0  0  0  0  0  0  0  0  0  0
    5.1960   -0.8880    0.0000 H   0  0  0  0  0  0  0  0  0  0  0  0
    6.7920   -0.3260    0.0000 H   0  0  0  0  0  0  0  0  0  0  0  0
    6.5980    0.3700    0.0000 H   0  0  0  0  0  0  0  0  0  0  0  0
    5.9000    0.1760    0.0000 H   0  0  0  0  0  0  0  0  0  0  0  0
    7.2460   -0.6040    0.0000 H   0  0  0  0  0  0  0  0  0  0  0  0
    6.6730   -0.2820    0.0000 H   0  0  0  0  0  0  0  0  0  0  0  0
    5.1920    0.9600    0.0000 H   0  0  0  0  0  0  0  0  0  0  0  0
    5.9060    1.3730    0.0000 H   0  0  0  0  0  0  0  0  0  0  0  0
    3.7090   -0.8840    0.0000 H   0  0  0  0  0  0  0  0  0  0  0  0
    3.6630   -0.1290    0.0000 H   0  0  0  0  0  0  0  0  0  0  0  0
    4.6370   -0.1450    0.0000 H   0  0  0  0  0  0  0  0  0  0  0  0
    4.9200    1.9420    0.0000 H   0  0  0  0  0  0  0  0  0  0  0  0
    3.3100   -0.3000    0.0000 H   0  0  0  0  0  0  0  0  0  0  0  0
    1.9730    0.8940    0.0000 H   0  0  0  0  0  0  0  0  0  0  0  0
    1.8530    0.0700    0.0000 H   0  0  0  0  0  0  0  0  0  0  0  0
    2.0840   -0.5410    0.0000 H   0  0  0  0  0  0  0  0  0  0  0  0
    2.5760   -0.9560    0.0000 H   0  0  0  0  0  0  0  0  0  0  0  0
    3.2170   -1.0820    0.0000 H   0  0  0  0  0  0  0  0  0  0  0  0
    2.8350    2.6090    0.0000 H   0  0  0  0  0  0  0  0  0  0  0  0
    2.0250    2.2480    0.0000 H   0  0  0  0  0  0  0  0  0  0  0  0
    1.9570   -0.3940    0.0000 H   0  0  0  0  0  0  0  0  0  0  0  0
    8.8630   -1.0160    0.0000 H   0  0  0  0  0  0  0  0  0  0  0  0
    8.6680   -0.3200    0.0000 H   0  0  0  0  0  0  0  0  0  0  0  0
    7.9710   -0.5150    0.0000 H   0  0  0  0  0  0  0  0  0  0  0  0
  1  2  1  0  0  0  0
  1  6  1  0  0  0  0
  1 30  1  0  0  0  0
  1 31  1  0  0  0  0
  2  3  1  0  0  0  0
  2 32  1  0  0  0  0
  2 33  1  0  0  0  0
  3  4  1  0  0  0  0
  3 34  1  0  0  0  0
  3 35  1  0  0  0  0
  4  5  1  0  0  0  0
  4  7  1  0  0  0  0
  4  8  1  0  0  0  0
  5  6  1  0  0  0  0
  5  9  1  0  0  0  0
  5 36  1  0  0  0  0
  6 13  1  0  0  0  0
  6 14  1  0  0  0  0
  7 37  1  0  0  0  0
  7 38  1  0  0  0  0
  7 39  1  0  0  0  0
  8 26  1  0  0  0  0
  8 40  1  0  0  0  0
  8 41  1  0  0  0  0
  9 10  1  0  0  0  0
  9 11  1  0  0  0  0
  9 42  1  0  0  0  0
 10 43  1  0  0  0  0
 11 12  1  0  0  0  0
 11 15  1  0  0  0  0
 11 16  1  0  0  0  0
 12 13  1  0  0  0  0
 12 17  1  0  0  0  0
 12 22  1  0  0  0  0
 13 20  1  0  0  0  0
 13 44  1  0  0  0  0
 14 15  1  0  0  0  0
 14 45  1  0  0  0  0
 14 46  1  0  0  0  0
 16 47  1  0  0  0  0
 17 18  1  0  0  0  0
 17 25  1  0  0  0  0
 17 48  1  0  0  0  0
 18 19  1  0  0  0  0
 18 21  1  0  0  0  0
 18 49  1  0  0  0  0
 19 20  1  0  0  0  0
 19 50  1  0  0  0  0
 19 51  1  0  0  0  0
 20 52  1  0  0  0  0
 20 53  1  0  0  0  0
 21 22  1  0  0  0  0
 21 23  2  0  0  0  0
 22 24  2  0  0  0  0
 23 54  1  0  0  0  0
 23 55  1  0  0  0  0
 25 56  1  0  0  0  0
 26 27  1  0  0  0  0
 27 28  2  0  0  0  0
 27 29  1  0  0  0  0
 29 57  1  0  0  0  0
 29 58  1  0  0  0  0
 29 59  1  0  0  0  0
M  END
> <Molecule name>
642099

> <Activity>
1

$$$$
618059
  MOE2011           2D

 37 38  0  0  0  0  0  0  0  0999 V2000
    1.6500   -2.0620    0.0000 C   0  0  0  0  0  0  0  0  0  0  0  0
    1.6500   -2.8880    0.0000 C   0  0  0  0  0  0  0  0  0  0  0  0
    2.3640   -3.3000    0.0000 C   0  0  0  0  0  0  0  0  0  0  0  0
    3.0790   -2.8880    0.0000 C   0  0  0  0  0  0  0  0  0  0  0  0
    3.0790   -2.0620    0.0000 C   0  0  0  0  0  0  0  0  0  0  0  0
    2.3640   -1.6500    0.0000 C   0  0  0  0  0  0  0  0  0  0  0  0
    2.3640   -0.8250    0.0000 C   0  0  0  0  0  0  0  0  0  0  0  0
    3.0790   -0.4120    0.0000 C   0  0  0  0  0  0  0  0  0  0  0  0
    3.0790    0.4120    0.0000 C   0  0  0  0  0  0  0  0  0  0  0  0
    2.3640    0.8250    0.0000 O   0  0  0  0  0  0  0  0  0  0  0  0
    3.7930    0.8250    0.0000 C   0  0  0  0  0  0  0  0  0  0  0  0
    3.7930    1.6500    0.0000 C   0  0  0  0  0  0  0  0  0  0  0  0
    4.5080    2.0620    0.0000 N   0  0  0  0  0  0  0  0  0  0  0  0
    4.5080    2.8880    0.0000 C   0  0  0  0  0  0  0  0  0  0  0  0
    5.2220    3.3000    0.0000 C   0  0  0  0  0  0  0  0  0  0  0  0
    5.9370    2.8880    0.0000 O   0  0  0  0  0  0  0  0  0  0  0  0
    5.9370    2.0620    0.0000 C   0  0  0  0  0  0  0  0  0  0  0  0
    5.2220    1.6500    0.0000 C   0  0  0  0  0  0  0  0  0  0  0  0
    0.9360   -1.6500    0.0000 H   0  0  0  0  0  0  0  0  0  0  0  0
    0.9360   -3.3000    0.0000 H   0  0  0  0  0  0  0  0  0  0  0  0
    2.3640   -4.1250    0.0000 H   0  0  0  0  0  0  0  0  0  0  0  0
    3.7930   -3.3000    0.0000 H   0  0  0  0  0  0  0  0  0  0  0  0
    3.7930   -1.6500    0.0000 H   0  0  0  0  0  0  0  0  0  0  0  0
    1.6500   -0.4120    0.0000 H   0  0  0  0  0  0  0  0  0  0  0  0
    3.7930   -0.8250    0.0000 H   0  0  0  0  0  0  0  0  0  0  0  0
    4.2310    0.1250    0.0000 H   0  0  0  0  0  0  0  0  0  0  0  0
    4.6180    0.7960    0.0000 H   0  0  0  0  0  0  0  0  0  0  0  0
    2.9690    1.6790    0.0000 H   0  0  0  0  0  0  0  0  0  0  0  0
    3.3560    2.3500    0.0000 H   0  0  0  0  0  0  0  0  0  0  0  0
    3.6830    2.9160    0.0000 H   0  0  0  0  0  0  0  0  0  0  0  0
    4.0710    3.5870    0.0000 H   0  0  0  0  0  0  0  0  0  0  0  0
    4.8350    4.0280    0.0000 H   0  0  0  0  0  0  0  0  0  0  0  0
    5.6100    4.0280    0.0000 H   0  0  0  0  0  0  0  0  0  0  0  0
    6.7610    2.0340    0.0000 H   0  0  0  0  0  0  0  0  0  0  0  0
    6.3740    1.3630    0.0000 H   0  0  0  0  0  0  0  0  0  0  0  0
    5.0790    0.8380    0.0000 H   0  0  0  0  0  0  0  0  0  0  0  0
    5.6100    0.9220    0.0000 H   0  0  0  0  0  0  0  0  0  0  0  0
  1  2  1  0  0  0  0
  1  6  2  0  0  0  0
  1 19  1  0  0  0  0
  2  3  2  0  0  0  0
  2 20  1  0  0  0  0
  3  4  1  0  0  0  0
  3 21  1  0  0  0  0
  4  5  2  0  0  0  0
  4 22  1  0  0  0  0
  5  6  1  0  0  0  0
  5 23  1  0  0  0  0
  6  7  1  0  0  0  0
  7  8  2  0  0  0  0
  7 24  1  0  0  0  0
  8  9  1  0  0  0  0
  8 25  1  0  0  0  0
  9 10  2  0  0  0  0
  9 11  1  0  0  0  0
 11 12  1  0  0  0  0
 11 26  1  0  0  0  0
 11 27  1  0  0  0  0
 12 13  1  0  0  0  0
 12 28  1  0  0  0  0
 12 29  1  0  0  0  0
 13 14  1  0  0  0  0
 13 18  1  0  0  0  0
 14 15  1  0  0  0  0
 14 30  1  0  0  0  0
 14 31  1  0  0  0  0
 15 16  1  0  0  0  0
 15 32  1  0  0  0  0
 15 33  1  0  0  0  0
 16 17  1  0  0  0  0
 17 18  1  0  0  0  0
 17 34  1  0  0  0  0
 17 35  1  0  0  0  0
 18 36  1  0  0  0  0
 18 37  1  0  0  0  0
M  END
> <Molecule name>
618059

> <Activity>
1

$$$$
382006
  MOE2011           2D

 32 33  0  0  0  0  0  0  0  0999 V2000
    1.6500    0.4120    0.0000 C   0  0  0  0  0  0  0  0  0  0  0  0
    2.3640    0.0000    0.0000 N   0  0  0  0  0  0  0  0  0  0  0  0
    3.0790    0.4120    0.0000 C   0  0  0  0  0  0  0  0  0  0  0  0
    3.7930    0.0000    0.0000 C   0  0  0  0  0  0  0  0  0  0  0  0
    4.5080    0.4120    0.0000 C   0  0  0  0  0  0  0  0  0  0  0  0
    4.5080    1.2380    0.0000 O   0  0  0  0  0  0  0  0  0  0  0  0
    2.3640   -0.8250    0.0000 C   0  0  0  0  0  0  0  0  0  0  0  0
    3.7930   -0.8250    0.0000 C   0  0  0  0  0  0  0  0  0  0  0  0
    5.2220    0.0000    0.0000 C   0  0  0  0  0  0  0  0  0  0  0  0
    5.9370    0.4120    0.0000 C   0  0  0  0  0  0  0  0  0  0  0  0
    6.6510    0.0000    0.0000 C   0  0  0  0  0  0  0  0  0  0  0  0
    6.6510   -0.8250    0.0000 C   0  0  0  0  0  0  0  0  0  0  0  0
    7.4320   -1.0770    0.0000 O   0  0  0  0  0  0  0  0  0  0  0  0
    7.4320    0.2520    0.0000 O   0  0  0  0  0  0  0  0  0  0  0  0
    7.9140   -0.4120    0.0000 C   0  0  0  0  0  0  0  0  0  0  0  0
    5.9370   -1.2380    0.0000 C   0  0  0  0  0  0  0  0  0  0  0  0
    5.2220   -0.8250    0.0000 C   0  0  0  0  0  0  0  0  0  0  0  0
    1.9060    0.8560    0.0000 H   0  0  0  0  0  0  0  0  0  0  0  0
    1.2070    0.6680    0.0000 H   0  0  0  0  0  0  0  0  0  0  0  0
    1.3940   -0.0300    0.0000 H   0  0  0  0  0  0  0  0  0  0  0  0
    3.4080    0.8040    0.0000 H   0  0  0  0  0  0  0  0  0  0  0  0
    2.7510    0.8040    0.0000 H   0  0  0  0  0  0  0  0  0  0  0  0
    1.8530   -0.8250    0.0000 H   0  0  0  0  0  0  0  0  0  0  0  0
    2.3640   -1.3360    0.0000 H   0  0  0  0  0  0  0  0  0  0  0  0
    2.8760   -0.8250    0.0000 H   0  0  0  0  0  0  0  0  0  0  0  0
    3.3500   -1.0810    0.0000 H   0  0  0  0  0  0  0  0  0  0  0  0
    4.2360   -1.0810    0.0000 H   0  0  0  0  0  0  0  0  0  0  0  0
    5.9370    0.9240    0.0000 H   0  0  0  0  0  0  0  0  0  0  0  0
    8.2940   -0.7550    0.0000 H   0  0  0  0  0  0  0  0  0  0  0  0
    8.2940   -0.0700    0.0000 H   0  0  0  0  0  0  0  0  0  0  0  0
    5.9370   -1.7490    0.0000 H   0  0  0  0  0  0  0  0  0  0  0  0
    4.7790   -1.0810    0.0000 H   0  0  0  0  0  0  0  0  0  0  0  0
  1  2  1  0  0  0  0
  1 18  1  0  0  0  0
  1 19  1  0  0  0  0
  1 20  1  0  0  0  0
  2  3  1  0  0  0  0
  2  7  1  0  0  0  0
  3  4  1  0  0  0  0
  3 21  1  0  0  0  0
  3 22  1  0  0  0  0
  4  5  1  0  0  0  0
  4  8  2  0  0  0  0
  5  6  2  0  0  0  0
  5  9  1  0  0  0  0
  7 23  1  0  0  0  0
  7 24  1  0  0  0  0
  7 25  1  0  0  0  0
  8 26  1  0  0  0  0
  8 27  1  0  0  0  0
  9 10  1  0  0  0  0
  9 17  2  0  0  0  0
 10 11  2  0  0  0  0
 10 28  1  0  0  0  0
 11 12  1  0  0  0  0
 11 14  1  0  0  0  0
 12 13  1  0  0  0  0
 12 16  2  0  0  0  0
 13 15  1  0  0  0  0
 14 15  1  0  0  0  0
 15 29  1  0  0  0  0
 15 30  1  0  0  0  0
 16 17  1  0  0  0  0
 16 31  1  0  0  0  0
 17 32  1  0  0  0  0
M  END
> <Molecule name>
382006

> <Activity>
1

$$$$
353882
  MOE2011           2D

 32 32  0  0  0  0  0  0  0  0999 V2000
    3.0790    0.8250    0.0000 C   0  0  0  0  0  0  0  0  0  0  0  0
    3.7930    1.2380    0.0000 C   0  0  0  0  0  0  0  0  0  0  0  0
    3.7930    2.0620    0.0000 C   0  0  0  0  0  0  0  0  0  0  0  0
    4.5080    2.4750    0.0000 C   0  0  0  0  0  0  0  0  0  0  0  0
    2.3640   -0.4120    0.0000 C   0  0  0  0  0  0  0  0  0  0  0  0
    3.0790    0.0000    0.0000 C   0  0  0  0  0  0  0  0  0  0  0  0
    1.6500    0.0000    0.0000 O   0  0  0  0  0  0  0  0  0  0  0  0
    1.6500   -1.6500    0.0000 C   0  0  0  0  0  0  0  0  0  0  0  0
    2.3640   -1.2380    0.0000 N   0  0  0  0  0  0  0  0  0  0  0  0
    3.0790   -1.6500    0.0000 C   0  0  0  0  0  0  0  0  0  0  0  0
    3.0790   -2.4750    0.0000 O   0  0  0  0  0  0  0  0  0  0  0  0
    3.7930   -0.4120    0.0000 C   0  0  0  0  0  0  0  0  0  0  0  0
    3.7930   -1.2380    0.0000 N   0  0  0  0  0  0  0  0  0  0  0  0
    4.5080   -1.6500    0.0000 C   0  0  0  0  0  0  0  0  0  0  0  0
    4.5080    0.8250    0.0000 C   0  0  0  0  0  0  0  0  0  0  0  0
    5.2220    1.2380    0.0000 C   0  0  0  0  0  0  0  0  0  0  0  0
    4.5080    0.0000    0.0000 O   0  0  0  0  0  0  0  0  0  0  0  0
    3.0790    2.4750    0.0000 O   0  0  0  0  0  0  0  0  0  0  0  0
    2.6360    1.0810    0.0000 H   0  0  0  0  0  0  0  0  0  0  0  0
    4.7640    2.0320    0.0000 H   0  0  0  0  0  0  0  0  0  0  0  0
    4.9510    2.7310    0.0000 H   0  0  0  0  0  0  0  0  0  0  0  0
    4.2520    2.9180    0.0000 H   0  0  0  0  0  0  0  0  0  0  0  0
    1.3940   -1.2070    0.0000 H   0  0  0  0  0  0  0  0  0  0  0  0
    1.2070   -1.9060    0.0000 H   0  0  0  0  0  0  0  0  0  0  0  0
    1.9060   -2.0930    0.0000 H   0  0  0  0  0  0  0  0  0  0  0  0
    4.2360   -0.1570    0.0000 H   0  0  0  0  0  0  0  0  0  0  0  0
    4.2520   -2.0930    0.0000 H   0  0  0  0  0  0  0  0  0  0  0  0
    4.9510   -1.9060    0.0000 H   0  0  0  0  0  0  0  0  0  0  0  0
    4.7640   -1.2070    0.0000 H   0  0  0  0  0  0  0  0  0  0  0  0
    5.4780    0.7940    0.0000 H   0  0  0  0  0  0  0  0  0  0  0  0
    5.6650    1.4930    0.0000 H   0  0  0  0  0  0  0  0  0  0  0  0
    4.9670    1.6810    0.0000 H   0  0  0  0  0  0  0  0  0  0  0  0
  1  2  2  0  0  0  0
  1  6  1  0  0  0  0
  1 19  1  0  0  0  0
  2  3  1  0  0  0  0
  2 15  1  0  0  0  0
  3  4  1  0  0  0  0
  3 18  2  0  0  0  0
  4 20  1  0  0  0  0
  4 21  1  0  0  0  0
  4 22  1  0  0  0  0
  5  6  1  0  0  0  0
  5  7  2  0  0  0  0
  5  9  1  0  0  0  0
  6 12  2  0  0  0  0
  8  9  1  0  0  0  0
  8 23  1  0  0  0  0
  8 24  1  0  0  0  0
  8 25  1  0  0  0  0
  9 10  1  0  0  0  0
 10 11  2  0  0  0  0
 10 13  1  0  0  0  0
 12 13  1  0  0  0  0
 12 26  1  0  0  0  0
 13 14  1  0  0  0  0
 14 27  1  0  0  0  0
 14 28  1  0  0  0  0
 14 29  1  0  0  0  0
 15 16  1  0  0  0  0
 15 17  2  0  0  0  0
 16 30  1  0  0  0  0
 16 31  1  0  0  0  0
 16 32  1  0  0  0  0
M  END
> <Molecule name>
353882

> <Activity>
1

$$$$
33530
  MOE2011           2D

 28 30  0  0  0  0  0  0  0  0999 V2000
    6.5570    1.3840    0.0000 O   0  0  0  0  0  0  0  0  0  0  0  0
    5.8660    0.9960    0.0000 C   0  0  0  0  0  0  0  0  0  0  0  0
    5.8540    0.1700    0.0000 C   0  0  0  0  0  0  0  0  0  0  0  0
    5.1680   -0.2260    0.0000 C   0  0  0  0  0  0  0  0  0  0  0  0
    4.4470    0.1760    0.0000 C   0  0  0  0  0  0  0  0  0  0  0  0
    3.7130   -0.2710    0.0000 C   0  0  0  0  0  0  0  0  0  0  0  0
    2.9620    0.1470    0.0000 C   0  0  0  0  0  0  0  0  0  0  0  0
    2.9560    1.0070    0.0000 C   0  0  0  0  0  0  0  0  0  0  0  0
    3.7000    1.4370    0.0000 C   0  0  0  0  0  0  0  0  0  0  0  0
    4.4410    1.0010    0.0000 C   0  0  0  0  0  0  0  0  0  0  0  0
    5.1550    1.4140    0.0000 C   0  0  0  0  0  0  0  0  0  0  0  0
    5.1580    2.2060    0.0000 O   0  0  0  0  0  0  0  0  0  0  0  0
    2.2680    1.4000    0.0000 N   0  3  0  0  0  0  0  0  0  0  0  0
    1.5840    1.0010    0.0000 O   0  0  0  0  0  0  0  0  0  0  0  0
    2.2650    2.1920    0.0000 O   0  5  0  0  0  0  0  0  0  0  0  0
    5.1680   -1.0180    0.0000 C   0  0  0  0  0  0  0  0  0  0  0  0
    5.8540   -1.4140    0.0000 C   0  0  0  0  0  0  0  0  0  0  0  0
    6.5400   -1.0180    0.0000 C   0  0  0  0  0  0  0  0  0  0  0  0
    6.5400   -0.2260    0.0000 C   0  0  0  0  0  0  0  0  0  0  0  0
    7.2260   -1.4140    0.0000 N   0  3  0  0  0  0  0  0  0  0  0  0
    7.2260   -2.2060    0.0000 O   0  0  0  0  0  0  0  0  0  0  0  0
    7.9110   -1.0180    0.0000 O   0  5  0  0  0  0  0  0  0  0  0  0
    3.7220   -0.7620    0.0000 H   0  0  0  0  0  0  0  0  0  0  0  0
    2.5400   -0.1030    0.0000 H   0  0  0  0  0  0  0  0  0  0  0  0
    3.7020    1.9280    0.0000 H   0  0  0  0  0  0  0  0  0  0  0  0
    4.7420   -1.2630    0.0000 H   0  0  0  0  0  0  0  0  0  0  0  0
    5.8540   -1.9050    0.0000 H   0  0  0  0  0  0  0  0  0  0  0  0
    6.9650    0.0200    0.0000 H   0  0  0  0  0  0  0  0  0  0  0  0
  1  2  2  0  0  0  0
  2  3  1  0  0  0  0
  2 11  1  0  0  0  0
  3  4  1  0  0  0  0
  3 19  2  0  0  0  0
  4  5  1  0  0  0  0
  4 16  2  0  0  0  0
  5  6  2  0  0  0  0
  5 10  1  0  0  0  0
  6  7  1  0  0  0  0
  6 23  1  0  0  0  0
  7  8  2  0  0  0  0
  7 24  1  0  0  0  0
  8  9  1  0  0  0  0
  8 13  1  0  0  0  0
  9 10  2  0  0  0  0
  9 25  1  0  0  0  0
 10 11  1  0  0  0  0
 11 12  2  0  0  0  0
 13 14  2  0  0  0  0
 13 15  1  0  0  0  0
 16 17  1  0  0  0  0
 16 26  1  0  0  0  0
 17 18  2  0  0  0  0
 17 27  1  0  0  0  0
 18 19  1  0  0  0  0
 18 20  1  0  0  0  0
 19 28  1  0  0  0  0
 20 21  2  0  0  0  0
 20 22  1  0  0  0  0
M  CHG  1  13   1
M  CHG  1  15  -1
M  CHG  1  20   1
M  CHG  1  22  -1
M  END
> <Molecule name>
33530

> <Activity>
1

$$$$
693871
  MOE2011           2D

 33 35  0  0  0  0  0  0  0  0999 V2000
    4.3850    1.0170    0.0000 C   0  0  0  0  0  0  0  0  0  0  0  0
    4.3850    0.1920    0.0000 C   0  0  0  0  0  0  0  0  0  0  0  0
    5.0990   -0.2200    0.0000 C   0  0  0  0  0  0  0  0  0  0  0  0
    5.8140    0.1920    0.0000 C   0  0  0  0  0  0  0  0  0  0  0  0
    5.8140    1.0170    0.0000 C   0  0  0  0  0  0  0  0  0  0  0  0
    5.0990    1.4300    0.0000 C   0  0  0  0  0  0  0  0  0  0  0  0
    3.6700   -0.2200    0.0000 C   0  0  0  0  0  0  0  0  0  0  0  0
    2.9560    0.1920    0.0000 N   0  0  0  0  0  0  0  0  0  0  0  0
    2.2020   -0.1440    0.0000 C   0  0  0  0  0  0  0  0  0  0  0  0
    1.6500    0.4690    0.0000 C   0  0  0  0  0  0  0  0  0  0  0  0
    2.0620    1.1840    0.0000 C   0  0  0  0  0  0  0  0  0  0  0  0
    2.8690    1.0120    0.0000 C   0  0  0  0  0  0  0  0  0  0  0  0
    6.5520   -0.2490    0.0000 N   0  0  0  0  0  0  0  0  0  0  0  0
    7.2990    0.1750    0.0000 C   0  0  0  0  0  0  0  0  0  0  0  0
    7.2990    1.0350    0.0000 C   0  0  0  0  0  0  0  0  0  0  0  0
    6.5520    1.4580    0.0000 C   0  0  0  0  0  0  0  0  0  0  0  0
    5.0990   -1.0450    0.0000 O   0  0  0  0  0  0  0  0  0  0  0  0
    3.9420    1.2730    0.0000 H   0  0  0  0  0  0  0  0  0  0  0  0
    5.0990    1.9410    0.0000 H   0  0  0  0  0  0  0  0  0  0  0  0
    3.3410   -0.6120    0.0000 H   0  0  0  0  0  0  0  0  0  0  0  0
    3.9990   -0.6120    0.0000 H   0  0  0  0  0  0  0  0  0  0  0  0
    1.7890   -0.4440    0.0000 H   0  0  0  0  0  0  0  0  0  0  0  0
    2.4580   -0.5870    0.0000 H   0  0  0  0  0  0  0  0  0  0  0  0
    1.2360    0.7710    0.0000 H   0  0  0  0  0  0  0  0  0  0  0  0
    1.3080    0.0890    0.0000 H   0  0  0  0  0  0  0  0  0  0  0  0
    2.2210    1.6710    0.0000 H   0  0  0  0  0  0  0  0  0  0  0  0
    1.5960    1.3920    0.0000 H   0  0  0  0  0  0  0  0  0  0  0  0
    3.3810    1.0120    0.0000 H   0  0  0  0  0  0  0  0  0  0  0  0
    2.9230    1.5210    0.0000 H   0  0  0  0  0  0  0  0  0  0  0  0
    7.7400   -0.0820    0.0000 H   0  0  0  0  0  0  0  0  0  0  0  0
    7.7400    1.2920    0.0000 H   0  0  0  0  0  0  0  0  0  0  0  0
    6.5460    1.9690    0.0000 H   0  0  0  0  0  0  0  0  0  0  0  0
    4.6560   -1.3010    0.0000 H   0  0  0  0  0  0  0  0  0  0  0  0
  1  2  1  0  0  0  0
  1  6  2  0  0  0  0
  1 18  1  0  0  0  0
  2  3  2  0  0  0  0
  2  7  1  0  0  0  0
  3  4  1  0  0  0  0
  3 17  1  0  0  0  0
  4  5  1  0  0  0  0
  4 13  2  0  0  0  0
  5  6  1  0  0  0  0
  5 16  2  0  0  0  0
  6 19  1  0  0  0  0
  7  8  1  0  0  0  0
  7 20  1  0  0  0  0
  7 21  1  0  0  0  0
  8  9  1  0  0  0  0
  8 12  1  0  0  0  0
  9 10  1  0  0  0  0
  9 22  1  0  0  0  0
  9 23  1  0  0  0  0
 10 11  1  0  0  0  0
 10 24  1  0  0  0  0
 10 25  1  0  0  0  0
 11 12  1  0  0  0  0
 11 26  1  0  0  0  0
 11 27  1  0  0  0  0
 12 28  1  0  0  0  0
 12 29  1  0  0  0  0
 13 14  1  0  0  0  0
 14 15  2  0  0  0  0
 14 30  1  0  0  0  0
 15 16  1  0  0  0  0
 15 31  1  0  0  0  0
 16 32  1  0  0  0  0
 17 33  1  0  0  0  0
M  END
> <Molecule name>
693871

> <Activity>
1

$$$$
697266
  MOE2011           2D

 67 70  0  0  1  0  0  0  0  0999 V2000
    4.6870   -0.1290    0.0000 C   0  0  3  0  0  0  0  0  0  0  0  0
    4.6870    0.6960    0.0000 C   0  0  3  0  0  0  0  0  0  0  0  0
    3.9720    1.1090    0.0000 C   0  0  0  0  0  0  0  0  0  0  0  0
    3.2580   -0.1290    0.0000 O   0  0  0  0  0  0  0  0  0  0  0  0
    5.4670   -0.3800    0.0000 O   0  0  0  0  0  0  0  0  0  0  0  0
    5.9490    0.2840    0.0000 C   0  0  0  0  0  0  0  0  0  0  0  0
    5.4670    0.9470    0.0000 C   0  0  3  0  0  0  0  0  0  0  0  0
    2.5440   -3.8410    0.0000 C   0  0  0  0  0  0  0  0  0  0  0  0
    2.5440   -3.0160    0.0000 C   0  0  0  0  0  0  0  0  0  0  0  0
    1.8290   -4.2540    0.0000 O   0  0  0  0  0  0  0  0  0  0  0  0
    3.9720   -1.3660    0.0000 C   0  0  3  0  0  0  0  0  0  0  0  0
    3.9720   -0.5410    0.0000 C   0  0  3  0  0  0  0  0  0  0  0  0
    3.2580   -1.7790    0.0000 C   0  0  0  0  0  0  0  0  0  0  0  0
    3.2580   -2.6040    0.0000 C   0  0  0  0  0  0  0  0  0  0  0  0
    3.2580    0.6960    0.0000 C   0  0  3  0  0  0  0  0  0  0  0  0
    2.5440    1.1090    0.0000 C   0  0  3  0  0  0  0  0  0  0  0  0
    2.9560    1.8230    0.0000 O   0  0  0  0  0  0  0  0  0  0  0  0
    2.4040    2.4360    0.0000 C   0  0  0  0  0  0  0  0  0  0  0  0
    1.6500    2.1000    0.0000 C   0  0  0  0  0  0  0  0  0  0  0  0
    1.7360    1.2800    0.0000 C   0  0  0  0  0  0  0  0  0  0  0  0
    2.5760    3.2430    0.0000 O   0  0  0  0  0  0  0  0  0  0  0  0
    6.7740    0.2840    0.0000 O   0  0  0  0  0  0  0  0  0  0  0  0
    5.7240    1.7320    0.0000 C   0  0  0  0  0  0  0  0  0  0  0  0
    6.5310    1.9020    0.0000 S   0  0  0  0  0  0  0  0  0  0  0  0
    4.6870   -1.7790    0.0000 C   0  0  0  0  0  0  0  0  0  0  0  0
    3.2580   -4.2540    0.0000 C   0  0  0  0  0  0  0  0  0  0  0  0
    2.3720    0.3010    0.0000 C   0  0  0  0  0  0  0  0  0  0  0  0
    6.7870    2.6860    0.0000 C   0  0  0  0  0  0  0  0  0  0  0  0
    6.2360    3.3000    0.0000 C   0  0  0  0  0  0  0  0  0  0  0  0
    6.4930    4.0840    0.0000 C   0  0  0  0  0  0  0  0  0  0  0  0
    7.3000    4.2540    0.0000 C   0  0  0  0  0  0  0  0  0  0  0  0
    7.8510    3.6400    0.0000 C   0  0  0  0  0  0  0  0  0  0  0  0
    7.5940    2.8560    0.0000 C   0  0  0  0  0  0  0  0  0  0  0  0
    4.7740   -0.9490    0.0000 H   0  0  0  0  0  0  0  0  0  0  0  0
    4.7740    1.5170    0.0000 H   0  0  0  0  0  0  0  0  0  0  0  0
    4.3600    1.8370    0.0000 H   0  0  0  0  0  0  0  0  0  0  0  0
    3.5850    1.8370    0.0000 H   0  0  0  0  0  0  0  0  0  0  0  0
    6.2710    1.1350    0.0000 H   0  0  0  0  0  0  0  0  0  0  0  0
    1.7190   -2.9880    0.0000 H   0  0  0  0  0  0  0  0  0  0  0  0
    2.1060   -2.3170    0.0000 H   0  0  0  0  0  0  0  0  0  0  0  0
    3.2580   -0.9540    0.0000 H   0  0  0  0  0  0  0  0  0  0  0  0
    3.1480   -0.5120    0.0000 H   0  0  0  0  0  0  0  0  0  0  0  0
    2.8210   -1.0790    0.0000 H   0  0  0  0  0  0  0  0  0  0  0  0
    2.4340   -1.7500    0.0000 H   0  0  0  0  0  0  0  0  0  0  0  0
    3.6950   -3.3030    0.0000 H   0  0  0  0  0  0  0  0  0  0  0  0
    4.0820   -2.6320    0.0000 H   0  0  0  0  0  0  0  0  0  0  0  0
    2.6640    0.1230    0.0000 H   0  0  0  0  0  0  0  0  0  0  0  0
    1.2300    2.8110    0.0000 H   0  0  0  0  0  0  0  0  0  0  0  0
    0.8250    2.1090    0.0000 H   0  0  0  0  0  0  0  0  0  0  0  0
    1.4730    0.4980    0.0000 H   0  0  0  0  0  0  0  0  0  0  0  0
    0.9310    1.1000    0.0000 H   0  0  0  0  0  0  0  0  0  0  0  0
    4.9490    2.0150    0.0000 H   0  0  0  0  0  0  0  0  0  0  0  0
    5.5260    2.5330    0.0000 H   0  0  0  0  0  0  0  0  0  0  0  0
    4.5150   -2.5860    0.0000 H   0  0  0  0  0  0  0  0  0  0  0  0
    5.4010   -2.1910    0.0000 H   0  0  0  0  0  0  0  0  0  0  0  0
    5.0990   -1.0640    0.0000 H   0  0  0  0  0  0  0  0  0  0  0  0
    2.8460   -4.9680    0.0000 H   0  0  0  0  0  0  0  0  0  0  0  0
    3.9720   -4.6660    0.0000 H   0  0  0  0  0  0  0  0  0  0  0  0
    3.8710   -3.7020    0.0000 H   0  0  0  0  0  0  0  0  0  0  0  0
    1.5520    0.2150    0.0000 H   0  0  0  0  0  0  0  0  0  0  0  0
    2.2000   -0.5060    0.0000 H   0  0  0  0  0  0  0  0  0  0  0  0
    2.7080   -0.4520    0.0000 H   0  0  0  0  0  0  0  0  0  0  0  0
    5.4290    3.1300    0.0000 H   0  0  0  0  0  0  0  0  0  0  0  0
    5.9420    4.6980    0.0000 H   0  0  0  0  0  0  0  0  0  0  0  0
    7.5560    5.0380    0.0000 H   0  0  0  0  0  0  0  0  0  0  0  0
    8.6580    3.8100    0.0000 H   0  0  0  0  0  0  0  0  0  0  0  0
    8.1450    2.2420    0.0000 H   0  0  0  0  0  0  0  0  0  0  0  0
  1  2  1  0  0  0  0
  1  5  1  0  0  0  0
  1 12  1  0  0  0  0
  1 34  1  0  0  0  0
  2  3  1  0  0  0  0
  2  7  1  0  0  0  0
  2 35  1  0  0  0  0
  3 15  1  0  0  0  0
  3 36  1  0  0  0  0
  3 37  1  0  0  0  0
  4 12  1  0  0  0  0
  4 15  1  0  0  0  0
  5  6  1  0  0  0  0
  6  7  1  0  0  0  0
  6 22  2  0  0  0  0
  7 23  1  0  0  0  0
  7 38  1  0  0  0  0
  8  9  1  0  0  0  0
  8 10  2  0  0  0  0
  8 26  1  0  0  0  0
  9 14  1  0  0  0  0
  9 39  1  0  0  0  0
  9 40  1  0  0  0  0
 11 12  1  0  0  0  0
 11 13  1  0  0  0  0
 11 25  1  0  0  0  0
 11 41  1  0  0  0  0
 12 42  1  0  0  0  0
 13 14  1  0  0  0  0
 13 43  1  0  0  0  0
 13 44  1  0  0  0  0
 14 45  1  0  0  0  0
 14 46  1  0  0  0  0
 15 16  1  0  0  0  0
 15 47  1  0  0  0  0
 16 17  1  0  0  0  0
 16 20  1  0  0  0  0
 16 27  1  0  0  0  0
 17 18  1  0  0  0  0
 18 19  1  0  0  0  0
 18 21  2  0  0  0  0
 19 20  1  0  0  0  0
 19 48  1  0  0  0  0
 19 49  1  0  0  0  0
 20 50  1  0  0  0  0
 20 51  1  0  0  0  0
 23 24  1  0  0  0  0
 23 52  1  0  0  0  0
 23 53  1  0  0  0  0
 24 28  1  0  0  0  0
 25 54  1  0  0  0  0
 25 55  1  0  0  0  0
 25 56  1  0  0  0  0
 26 57  1  0  0  0  0
 26 58  1  0  0  0  0
 26 59  1  0  0  0  0
 27 60  1  0  0  0  0
 27 61  1  0  0  0  0
 27 62  1  0  0  0  0
 28 29  1  0  0  0  0
 28 33  2  0  0  0  0
 29 30  2  0  0  0  0
 29 63  1  0  0  0  0
 30 31  1  0  0  0  0
 30 64  1  0  0  0  0
 31 32  2  0  0  0  0
 31 65  1  0  0  0  0
 32 33  1  0  0  0  0
 32 66  1  0  0  0  0
 33 67  1  0  0  0  0
M  END
> <Molecule name>
697266

> <Activity>
1

$$$$
633113
  MOE2011           2D

 44 46  0  0  0  0  0  0  0  0999 V2000
    3.8150    1.0830    0.0000 C   0  0  0  0  0  0  0  0  0  0  0  0
    2.9980    1.0170    0.0000 N   0  0  0  0  0  0  0  0  0  0  0  0
    2.8070    0.2190    0.0000 C   0  0  0  0  0  0  0  0  0  0  0  0
    2.0460   -0.0970    0.0000 S   0  0  0  0  0  0  0  0  0  0  0  0
    4.1310    1.8450    0.0000 S   0  0  0  0  0  0  0  0  0  0  0  0
    4.8940    2.1610    0.0000 S   0  0  0  0  0  0  0  0  0  0  0  0
    5.6560    1.8450    0.0000 S   0  0  0  0  0  0  0  0  0  0  0  0
    5.9720    1.0830    0.0000 S   0  0  0  0  0  0  0  0  0  0  0  0
    5.6560    0.3200    0.0000 C   0  0  0  0  0  0  0  0  0  0  0  0
    4.8940    0.0050    0.0000 C   0  0  0  0  0  0  0  0  0  0  0  0
    4.1310    0.3200    0.0000 C   0  0  0  0  0  0  0  0  0  0  0  0
    3.5070   -0.2100    0.0000 N   0  0  0  0  0  0  0  0  0  0  0  0
    3.5700   -1.0330    0.0000 C   0  0  0  0  0  0  0  0  0  0  0  0
    2.8890   -1.4990    0.0000 C   0  0  0  0  0  0  0  0  0  0  0  0
    4.4850   -2.1610    0.0000 C   0  0  0  0  0  0  0  0  0  0  0  0
    4.3340   -1.3500    0.0000 C   0  0  0  0  0  0  0  0  0  0  0  0
    4.9610   -0.8130    0.0000 N   0  0  0  0  0  0  0  0  0  0  0  0
    6.1880   -0.3040    0.0000 N   0  0  0  0  0  0  0  0  0  0  0  0
    5.7580   -1.0030    0.0000 C   0  0  0  0  0  0  0  0  0  0  0  0
    7.0100   -0.2410    0.0000 C   0  0  0  0  0  0  0  0  0  0  0  0
    7.4760   -0.9220    0.0000 C   0  0  0  0  0  0  0  0  0  0  0  0
    6.0740   -1.7660    0.0000 S   0  0  0  0  0  0  0  0  0  0  0  0
    2.4610    1.6430    0.0000 C   0  0  0  0  0  0  0  0  0  0  0  0
    1.6500    1.4910    0.0000 C   0  0  0  0  0  0  0  0  0  0  0  0
    3.7810   -1.4990    0.0000 H   0  0  0  0  0  0  0  0  0  0  0  0
    4.0650   -0.9060    0.0000 H   0  0  0  0  0  0  0  0  0  0  0  0
    2.6000   -1.0780    0.0000 H   0  0  0  0  0  0  0  0  0  0  0  0
    2.4670   -1.7890    0.0000 H   0  0  0  0  0  0  0  0  0  0  0  0
    3.1780   -1.9220    0.0000 H   0  0  0  0  0  0  0  0  0  0  0  0
    3.9830   -2.2550    0.0000 H   0  0  0  0  0  0  0  0  0  0  0  0
    4.5790   -2.6640    0.0000 H   0  0  0  0  0  0  0  0  0  0  0  0
    4.9890   -2.0670    0.0000 H   0  0  0  0  0  0  0  0  0  0  0  0
    4.0740   -0.9090    0.0000 H   0  0  0  0  0  0  0  0  0  0  0  0
    3.8550   -1.5300    0.0000 H   0  0  0  0  0  0  0  0  0  0  0  0
    7.4760   -0.0300    0.0000 H   0  0  0  0  0  0  0  0  0  0  0  0
    6.8820    0.2540    0.0000 H   0  0  0  0  0  0  0  0  0  0  0  0
    7.0540   -1.2110    0.0000 H   0  0  0  0  0  0  0  0  0  0  0  0
    7.7650   -1.3440    0.0000 H   0  0  0  0  0  0  0  0  0  0  0  0
    7.8980   -0.6330    0.0000 H   0  0  0  0  0  0  0  0  0  0  0  0
    2.9020    1.9040    0.0000 H   0  0  0  0  0  0  0  0  0  0  0  0
    2.2820    2.1210    0.0000 H   0  0  0  0  0  0  0  0  0  0  0  0
    1.5560    1.9940    0.0000 H   0  0  0  0  0  0  0  0  0  0  0  0
    1.1480    1.3970    0.0000 H   0  0  0  0  0  0  0  0  0  0  0  0
    1.7440    0.9880    0.0000 H   0  0  0  0  0  0  0  0  0  0  0  0
  1  2  1  0  0  0  0
  1  5  1  0  0  0  0
  1 11  2  0  0  0  0
  2  3  1  0  0  0  0
  2 23  1  0  0  0  0
  3  4  2  0  0  0  0
  3 12  1  0  0  0  0
  5  6  1  0  0  0  0
  6  7  1  0  0  0  0
  7  8  1  0  0  0  0
  8  9  1  0  0  0  0
  9 10  2  0  0  0  0
  9 18  1  0  0  0  0
 10 11  1  0  0  0  0
 10 17  1  0  0  0  0
 11 12  1  0  0  0  0
 12 13  1  0  0  0  0
 13 14  1  0  0  0  0
 13 25  1  0  0  0  0
 13 26  1  0  0  0  0
 14 27  1  0  0  0  0
 14 28  1  0  0  0  0
 14 29  1  0  0  0  0
 15 16  1  0  0  0  0
 15 30  1  0  0  0  0
 15 31  1  0  0  0  0
 15 32  1  0  0  0  0
 16 17  1  0  0  0  0
 16 33  1  0  0  0  0
 16 34  1  0  0  0  0
 17 19  1  0  0  0  0
 18 19  1  0  0  0  0
 18 20  1  0  0  0  0
 19 22  2  0  0  0  0
 20 21  1  0  0  0  0
 20 35  1  0  0  0  0
 20 36  1  0  0  0  0
 21 37  1  0  0  0  0
 21 38  1  0  0  0  0
 21 39  1  0  0  0  0
 23 24  1  0  0  0  0
 23 40  1  0  0  0  0
 23 41  1  0  0  0  0
 24 42  1  0  0  0  0
 24 43  1  0  0  0  0
 24 44  1  0  0  0  0
M  END
> <Molecule name>
633113

> <Activity>
1

$$$$
639896
  MOE2011           2D

 27 29  0  0  0  0  0  0  0  0999 V2000
    2.9870    1.3300    0.0000 Br  0  0  0  0  0  0  0  0  0  0  0  0
    3.4550    0.0130    0.0000 C   0  0  0  0  0  0  0  0  0  0  0  0
    2.8070    0.5250    0.0000 C   0  0  0  0  0  0  0  0  0  0  0  0
    2.8160   -1.3300    0.0000 C   0  0  0  0  0  0  0  0  0  0  0  0
    3.4590   -0.8120    0.0000 C   0  0  0  0  0  0  0  0  0  0  0  0
    2.0110   -1.1500    0.0000 C   0  0  0  0  0  0  0  0  0  0  0  0
    1.6500   -0.4080    0.0000 C   0  0  0  0  0  0  0  0  0  0  0  0
    2.0040    0.3370    0.0000 C   0  0  0  0  0  0  0  0  0  0  0  0
    4.2410   -1.0590    0.0000 C   0  0  0  0  0  0  0  0  0  0  0  0
    5.5440   -0.3890    0.0000 C   0  0  0  0  0  0  0  0  0  0  0  0
    4.7190   -0.3930    0.0000 C   0  0  0  0  0  0  0  0  0  0  0  0
    5.9530    0.3280    0.0000 C   0  0  0  0  0  0  0  0  0  0  0  0
    6.7780    0.3320    0.0000 C   0  0  0  0  0  0  0  0  0  0  0  0
    7.1940   -0.3810    0.0000 C   0  0  0  0  0  0  0  0  0  0  0  0
    6.7860   -1.0970    0.0000 C   0  0  0  0  0  0  0  0  0  0  0  0
    5.9610   -1.1010    0.0000 C   0  0  0  0  0  0  0  0  0  0  0  0
    4.2350    0.2680    0.0000 N   0  0  0  0  0  0  0  0  0  0  0  0
    2.9330   -1.8270    0.0000 H   0  0  0  0  0  0  0  0  0  0  0  0
    1.6940   -1.5510    0.0000 H   0  0  0  0  0  0  0  0  0  0  0  0
    1.1380   -0.4110    0.0000 H   0  0  0  0  0  0  0  0  0  0  0  0
    1.6830    0.7350    0.0000 H   0  0  0  0  0  0  0  0  0  0  0  0
    4.4020   -1.5440    0.0000 H   0  0  0  0  0  0  0  0  0  0  0  0
    5.6950    0.7690    0.0000 H   0  0  0  0  0  0  0  0  0  0  0  0
    7.0310    0.7760    0.0000 H   0  0  0  0  0  0  0  0  0  0  0  0
    7.7050   -0.3780    0.0000 H   0  0  0  0  0  0  0  0  0  0  0  0
    7.0430   -1.5390    0.0000 H   0  0  0  0  0  0  0  0  0  0  0  0
    5.7060   -1.5460    0.0000 H   0  0  0  0  0  0  0  0  0  0  0  0
  1  3  1  0  0  0  0
  2  3  1  0  0  0  0
  2  5  1  0  0  0  0
  2 17  2  0  0  0  0
  3  8  2  0  0  0  0
  4  5  2  0  0  0  0
  4  6  1  0  0  0  0
  4 18  1  0  0  0  0
  5  9  1  0  0  0  0
  6  7  2  0  0  0  0
  6 19  1  0  0  0  0
  7  8  1  0  0  0  0
  7 20  1  0  0  0  0
  8 21  1  0  0  0  0
  9 11  2  0  0  0  0
  9 22  1  0  0  0  0
 10 11  1  0  0  0  0
 10 12  1  0  0  0  0
 10 16  2  0  0  0  0
 11 17  1  0  0  0  0
 12 13  2  0  0  0  0
 12 23  1  0  0  0  0
 13 14  1  0  0  0  0
 13 24  1  0  0  0  0
 14 15  2  0  0  0  0
 14 25  1  0  0  0  0
 15 16  1  0  0  0  0
 15 26  1  0  0  0  0
 16 27  1  0  0  0  0
M  END
> <Molecule name>
639896

> <Activity>
1

$$$$
359079
  MOE2011           2D

 60 66  0  0  1  0  0  0  0  0999 V2000
    8.5040   -1.4480    0.0000 O   0  0  0  0  0  0  0  0  0  0  0  0
    8.2480   -0.6640    0.0000 C   0  0  0  0  0  0  0  0  0  0  0  0
    7.4670   -0.4120    0.0000 C   0  0  0  0  0  0  0  0  0  0  0  0
    6.7530   -0.8250    0.0000 C   0  0  0  0  0  0  0  0  0  0  0  0
    6.0380   -0.4120    0.0000 C   0  0  0  0  0  0  0  0  0  0  0  0
    6.0380    0.4120    0.0000 C   0  0  0  0  0  0  0  0  0  0  0  0
    6.7530    0.8250    0.0000 C   0  0  0  0  0  0  0  0  0  0  0  0
    7.4670    0.4120    0.0000 C   0  0  0  0  0  0  0  0  0  0  0  0
    8.7300    0.0000    0.0000 N   0  0  0  0  0  0  0  0  0  0  0  0
    8.2480    0.6640    0.0000 C   0  0  0  0  0  0  0  0  0  0  0  0
    8.5040    1.4480    0.0000 O   0  0  0  0  0  0  0  0  0  0  0  0
    4.5830    2.5620    0.0000 Cl  0  0  0  0  0  0  0  0  0  0  0  0
    5.4040    2.4870    0.0000 C   0  0  0  0  0  0  0  0  0  0  0  0
    5.7640    1.7120    0.0000 C   0  0  0  0  0  0  0  0  0  0  0  0
    6.5800    1.6270    0.0000 C   0  0  0  0  0  0  0  0  0  0  0  0
    5.9000    3.1820    0.0000 C   0  0  0  0  0  0  0  0  0  0  0  0
    6.7500    3.0930    0.0000 C   0  0  0  0  0  0  0  0  0  0  0  0
    7.0920    2.3110    0.0000 C   0  0  0  0  0  0  0  0  0  0  0  0
    5.4300    0.9630    0.0000 N   0  0  0  0  0  0  0  0  0  0  0  0
    4.6230   -0.7930    0.0000 C   0  0  3  0  0  0  0  0  0  0  0  0
    5.4300   -0.9630    0.0000 N   0  0  0  0  0  0  0  0  0  0  0  0
    4.3670   -0.0080    0.0000 O   0  0  0  0  0  0  0  0  0  0  0  0
    3.5590    0.1620    0.0000 C   0  0  3  0  0  0  0  0  0  0  0  0
    3.3030    0.9460    0.0000 C   0  0  0  0  0  0  0  0  0  0  0  0
    2.4960    1.1160    0.0000 O   0  0  0  0  0  0  0  0  0  0  0  0
    1.6500   -0.8960    0.0000 C   0  0  0  0  0  0  0  0  0  0  0  0
    2.2010   -0.2820    0.0000 O   0  0  0  0  0  0  0  0  0  0  0  0
    3.0080   -0.4520    0.0000 C   0  0  3  0  0  0  0  0  0  0  0  0
    3.2650   -1.2370    0.0000 C   0  0  3  0  0  0  0  0  0  0  0  0
    4.0720   -1.4070    0.0000 C   0  0  3  0  0  0  0  0  0  0  0  0
    3.9020   -2.2140    0.0000 O   0  0  0  0  0  0  0  0  0  0  0  0
    2.7140   -1.8500    0.0000 O   0  0  0  0  0  0  0  0  0  0  0  0
    5.7640   -1.7120    0.0000 C   0  0  0  0  0  0  0  0  0  0  0  0
    6.5800   -1.6270    0.0000 C   0  0  0  0  0  0  0  0  0  0  0  0
    7.0920   -2.3110    0.0000 C   0  0  0  0  0  0  0  0  0  0  0  0
    6.7500   -3.0930    0.0000 C   0  0  0  0  0  0  0  0  0  0  0  0
    5.9000   -3.1820    0.0000 C   0  0  0  0  0  0  0  0  0  0  0  0
    5.4040   -2.4870    0.0000 C   0  0  0  0  0  0  0  0  0  0  0  0
    4.7310   -2.9630    0.0000 Cl  0  0  0  0  0  0  0  0  0  0  0  0
    9.2410    0.0000    0.0000 H   0  0  0  0  0  0  0  0  0  0  0  0
    5.6900    3.6480    0.0000 H   0  0  0  0  0  0  0  0  0  0  0  0
    7.0520    3.5060    0.0000 H   0  0  0  0  0  0  0  0  0  0  0  0
    7.6000    2.2520    0.0000 H   0  0  0  0  0  0  0  0  0  0  0  0
    4.9300    0.8570    0.0000 H   0  0  0  0  0  0  0  0  0  0  0  0
    4.7820   -1.2790    0.0000 H   0  0  0  0  0  0  0  0  0  0  0  0
    3.9010    0.5420    0.0000 H   0  0  0  0  0  0  0  0  0  0  0  0
    3.8090    1.0180    0.0000 H   0  0  0  0  0  0  0  0  0  0  0  0
    3.3200    1.4570    0.0000 H   0  0  0  0  0  0  0  0  0  0  0  0
    2.3360    1.6020    0.0000 H   0  0  0  0  0  0  0  0  0  0  0  0
    1.2690   -0.5540    0.0000 H   0  0  0  0  0  0  0  0  0  0  0  0
    1.3080   -1.2770    0.0000 H   0  0  0  0  0  0  0  0  0  0  0  0
    2.0310   -1.2380    0.0000 H   0  0  0  0  0  0  0  0  0  0  0  0
    2.6660   -0.8330    0.0000 H   0  0  0  0  0  0  0  0  0  0  0  0
    3.4240   -1.7230    0.0000 H   0  0  0  0  0  0  0  0  0  0  0  0
    4.5280   -1.6380    0.0000 H   0  0  0  0  0  0  0  0  0  0  0  0
    3.4160   -2.3730    0.0000 H   0  0  0  0  0  0  0  0  0  0  0  0
    2.2130   -1.7450    0.0000 H   0  0  0  0  0  0  0  0  0  0  0  0
    7.6000   -2.2520    0.0000 H   0  0  0  0  0  0  0  0  0  0  0  0
    7.0520   -3.5060    0.0000 H   0  0  0  0  0  0  0  0  0  0  0  0
    5.6900   -3.6480    0.0000 H   0  0  0  0  0  0  0  0  0  0  0  0
  1  2  2  0  0  0  0
  2  3  1  0  0  0  0
  2  9  1  0  0  0  0
  3  4  2  0  0  0  0
  3  8  1  0  0  0  0
  4  5  1  0  0  0  0
  4 34  1  0  0  0  0
  5  6  2  0  0  0  0
  5 21  1  0  0  0  0
  6  7  1  0  0  0  0
  6 19  1  0  0  0  0
  7  8  2  0  0  0  0
  7 15  1  0  0  0  0
  8 10  1  0  0  0  0
  9 10  1  0  0  0  0
  9 40  1  0  0  0  0
 10 11  2  0  0  0  0
 12 13  1  0  0  0  0
 13 14  2  0  0  0  0
 13 16  1  0  0  0  0
 14 15  1  0  0  0  0
 14 19  1  0  0  0  0
 15 18  2  0  0  0  0
 16 17  2  0  0  0  0
 16 41  1  0  0  0  0
 17 18  1  0  0  0  0
 17 42  1  0  0  0  0
 18 43  1  0  0  0  0
 19 44  1  0  0  0  0
 20 21  1  0  0  0  0
 20 22  1  0  0  0  0
 20 30  1  0  0  0  0
 20 45  1  0  0  0  0
 21 33  1  0  0  0  0
 22 23  1  0  0  0  0
 23 24  1  0  0  0  0
 23 28  1  0  0  0  0
 23 46  1  0  0  0  0
 24 25  1  0  0  0  0
 24 47  1  0  0  0  0
 24 48  1  0  0  0  0
 25 49  1  0  0  0  0
 26 27  1  0  0  0  0
 26 50  1  0  0  0  0
 26 51  1  0  0  0  0
 26 52  1  0  0  0  0
 27 28  1  0  0  0  0
 28 29  1  0  0  0  0
 28 53  1  0  0  0  0
 29 30  1  0  0  0  0
 29 32  1  0  0  0  0
 29 54  1  0  0  0  0
 30 31  1  0  0  0  0
 30 55  1  0  0  0  0
 31 56  1  0  0  0  0
 32 57  1  0  0  0  0
 33 34  1  0  0  0  0
 33 38  2  0  0  0  0
 34 35  2  0  0  0  0
 35 36  1  0  0  0  0
 35 58  1  0  0  0  0
 36 37  2  0  0  0  0
 36 59  1  0  0  0  0
 37 38  1  0  0  0  0
 37 60  1  0  0  0  0
 38 39  1  0  0  0  0
M  END
> <Molecule name>
359079

> <Activity>
1

$$$$
277293
  MOE2011           2D

 46 47  0  0  1  0  0  0  0  0999 V2000
    3.0790    1.7460    0.0000 C   0  0  0  0  0  0  0  0  0  0  0  0
    3.7930    1.3330    0.0000 O   0  0  0  0  0  0  0  0  0  0  0  0
    3.7930    0.5080    0.0000 C   0  0  3  0  0  0  0  0  0  0  0  0
    4.5080    0.0960    0.0000 C   0  0  3  0  0  0  0  0  0  0  0  0
    4.5080   -0.7290    0.0000 C   0  0  3  0  0  0  0  0  0  0  0  0
    4.7220   -1.5260    0.0000 C   0  0  0  0  0  0  0  0  0  0  0  0
    3.0790    2.5710    0.0000 C   0  0  0  0  0  0  0  0  0  0  0  0
    2.3640    1.3330    0.0000 O   0  0  0  0  0  0  0  0  0  0  0  0
    3.7930   -1.1420    0.0000 C   0  0  3  0  0  0  0  0  0  0  0  0
    3.0790   -0.7290    0.0000 C   0  0  0  0  0  0  0  0  0  0  0  0
    3.0790    0.0960    0.0000 C   0  0  0  0  0  0  0  0  0  0  0  0
    3.3810   -1.8560    0.0000 C   0  0  0  0  0  0  0  0  0  0  0  0
    3.7930   -2.5710    0.0000 O   0  0  0  0  0  0  0  0  0  0  0  0
    4.0070   -1.9390    0.0000 O   0  0  0  0  0  0  0  0  0  0  0  0
    2.3640   -1.1420    0.0000 C   0  0  0  0  0  0  0  0  0  0  0  0
    1.6500   -0.7290    0.0000 O   0  0  0  0  0  0  0  0  0  0  0  0
    5.6500    1.2560    0.0000 C   0  0  0  0  0  0  0  0  0  0  0  0
    5.2460    0.5370    0.0000 C   0  0  0  0  0  0  0  0  0  0  0  0
    4.8250    1.2470    0.0000 C   0  0  0  0  0  0  0  0  0  0  0  0
    5.9930    0.1130    0.0000 C   0  0  0  0  0  0  0  0  0  0  0  0
    5.9930   -0.7470    0.0000 C   0  0  0  0  0  0  0  0  0  0  0  0
    5.2460   -1.1710    0.0000 C   0  0  0  0  0  0  0  0  0  0  0  0
    4.2360    0.7640    0.0000 H   0  0  0  0  0  0  0  0  0  0  0  0
    4.5040    0.6070    0.0000 H   0  0  0  0  0  0  0  0  0  0  0  0
    4.2270   -1.6580    0.0000 H   0  0  0  0  0  0  0  0  0  0  0  0
    4.8540   -2.0210    0.0000 H   0  0  0  0  0  0  0  0  0  0  0  0
    5.2160   -1.3940    0.0000 H   0  0  0  0  0  0  0  0  0  0  0  0
    3.5900    2.5710    0.0000 H   0  0  0  0  0  0  0  0  0  0  0  0
    3.0790    3.0820    0.0000 H   0  0  0  0  0  0  0  0  0  0  0  0
    2.5680    2.5710    0.0000 H   0  0  0  0  0  0  0  0  0  0  0  0
    2.6360    0.3520    0.0000 H   0  0  0  0  0  0  0  0  0  0  0  0
    3.1250   -2.2990    0.0000 H   0  0  0  0  0  0  0  0  0  0  0  0
    4.5010   -2.0710    0.0000 H   0  0  0  0  0  0  0  0  0  0  0  0
    1.9220   -1.3980    0.0000 H   0  0  0  0  0  0  0  0  0  0  0  0
    6.0950    1.0060    0.0000 H   0  0  0  0  0  0  0  0  0  0  0  0
    5.9000    1.7020    0.0000 H   0  0  0  0  0  0  0  0  0  0  0  0
    5.2040    1.5060    0.0000 H   0  0  0  0  0  0  0  0  0  0  0  0
    5.2640    1.5070    0.0000 H   0  0  0  0  0  0  0  0  0  0  0  0
    4.5640    1.6860    0.0000 H   0  0  0  0  0  0  0  0  0  0  0  0
    4.3850    0.9860    0.0000 H   0  0  0  0  0  0  0  0  0  0  0  0
    6.4970    0.0260    0.0000 H   0  0  0  0  0  0  0  0  0  0  0  0
    6.1650    0.5940    0.0000 H   0  0  0  0  0  0  0  0  0  0  0  0
    6.1650   -1.2280    0.0000 H   0  0  0  0  0  0  0  0  0  0  0  0
    6.4970   -0.6590    0.0000 H   0  0  0  0  0  0  0  0  0  0  0  0
    4.9110   -1.5580    0.0000 H   0  0  0  0  0  0  0  0  0  0  0  0
    5.5700   -1.5660    0.0000 H   0  0  0  0  0  0  0  0  0  0  0  0
  1  2  1  0  0  0  0
  1  7  1  0  0  0  0
  1  8  2  0  0  0  0
  2  3  1  0  0  0  0
  3  4  1  0  0  0  0
  3 11  1  0  0  0  0
  3 23  1  0  0  0  0
  4  5  1  0  0  0  0
  4 18  1  0  0  0  0
  4 24  1  0  0  0  0
  5  6  1  0  0  0  0
  5  9  1  0  0  0  0
  5 22  1  0  0  0  0
  6 25  1  0  0  0  0
  6 26  1  0  0  0  0
  6 27  1  0  0  0  0
  7 28  1  0  0  0  0
  7 29  1  0  0  0  0
  7 30  1  0  0  0  0
  9 10  1  0  0  0  0
  9 12  1  0  0  0  0
  9 14  1  0  0  0  0
 10 11  2  0  0  0  0
 10 15  1  0  0  0  0
 11 31  1  0  0  0  0
 12 13  2  0  0  0  0
 12 32  1  0  0  0  0
 14 33  1  0  0  0  0
 15 16  2  0  0  0  0
 15 34  1  0  0  0  0
 17 18  1  0  0  0  0
 17 35  1  0  0  0  0
 17 36  1  0  0  0  0
 17 37  1  0  0  0  0
 18 19  1  0  0  0  0
 18 20  1  0  0  0  0
 19 38  1  0  0  0  0
 19 39  1  0  0  0  0
 19 40  1  0  0  0  0
 20 21  1  0  0  0  0
 20 41  1  0  0  0  0
 20 42  1  0  0  0  0
 21 22  1  0  0  0  0
 21 43  1  0  0  0  0
 21 44  1  0  0  0  0
 22 45  1  0  0  0  0
 22 46  1  0  0  0  0
M  END
> <Molecule name>
277293

> <Activity>
1

$$$$
625133
  MOE2011           2D

 65 65  0  0  1  0  0  0  0  0999 V2000
    4.2800    1.7310    0.0000 C   0  0  0  0  0  0  0  0  0  0  0  0
    4.4630    0.9270    0.0000 C   0  0  3  0  0  0  0  0  0  0  0  0
    5.2680    0.7430    0.0000 C   0  0  3  0  0  0  0  0  0  0  0  0
    5.6260    0.0000    0.0000 C   0  0  0  0  0  0  0  0  0  0  0  0
    6.3690   -0.3580    0.0000 C   0  0  0  0  0  0  0  0  0  0  0  0
    6.4300   -1.1810    0.0000 O   0  0  0  0  0  0  0  0  0  0  0  0
    3.4910    1.9740    0.0000 O   0  0  0  0  0  0  0  0  0  0  0  0
    3.3070    2.7790    0.0000 C   0  0  0  0  0  0  0  0  0  0  0  0
    4.8840    2.2930    0.0000 O   0  0  0  0  0  0  0  0  0  0  0  0
    3.8180    0.4120    0.0000 C   0  0  0  0  0  0  0  0  0  0  0  0
    3.8180   -0.4120    0.0000 C   0  0  0  0  0  0  0  0  0  0  0  0
    4.4630   -0.9270    0.0000 C   0  0  0  0  0  0  0  0  0  0  0  0
    3.3070   -2.7790    0.0000 C   0  0  0  0  0  0  0  0  0  0  0  0
    3.4910   -1.9740    0.0000 O   0  0  0  0  0  0  0  0  0  0  0  0
    4.2800   -1.7310    0.0000 C   0  0  0  0  0  0  0  0  0  0  0  0
    4.8840   -2.2930    0.0000 O   0  0  0  0  0  0  0  0  0  0  0  0
    5.2680   -0.7430    0.0000 C   0  0  0  0  0  0  0  0  0  0  0  0
    5.9950   -2.8020    0.0000 C   0  0  0  0  0  0  0  0  0  0  0  0
    5.4800   -2.1570    0.0000 O   0  0  0  0  0  0  0  0  0  0  0  0
    5.7820   -1.3880    0.0000 C   0  0  0  0  0  0  0  0  0  0  0  0
    6.2960   -2.0340    0.0000 O   0  0  0  0  0  0  0  0  0  0  0  0
    1.6500   -0.6630    0.0000 C   0  0  0  0  0  0  0  0  0  0  0  0
    2.3930   -0.3060    0.0000 O   0  0  0  0  0  0  0  0  0  0  0  0
    3.0750   -0.7710    0.0000 C   0  0  0  0  0  0  0  0  0  0  0  0
    3.0130   -1.5930    0.0000 O   0  0  0  0  0  0  0  0  0  0  0  0
    1.6500    0.6630    0.0000 C   0  0  0  0  0  0  0  0  0  0  0  0
    2.3930    0.3060    0.0000 O   0  0  0  0  0  0  0  0  0  0  0  0
    3.0750    0.7710    0.0000 C   0  0  0  0  0  0  0  0  0  0  0  0
    3.0130    1.5930    0.0000 O   0  0  0  0  0  0  0  0  0  0  0  0
    5.9950    2.8020    0.0000 C   0  0  0  0  0  0  0  0  0  0  0  0
    5.4800    2.1570    0.0000 O   0  0  0  0  0  0  0  0  0  0  0  0
    5.7820    1.3880    0.0000 C   0  0  0  0  0  0  0  0  0  0  0  0
    6.5500    1.6900    0.0000 O   0  0  0  0  0  0  0  0  0  0  0  0
    7.6070    0.9170    0.0000 C   0  0  0  0  0  0  0  0  0  0  0  0
    6.7860    0.8340    0.0000 O   0  0  0  0  0  0  0  0  0  0  0  0
    6.4470    0.0820    0.0000 C   0  0  0  0  0  0  0  0  0  0  0  0
    6.9280   -0.5870    0.0000 O   0  0  0  0  0  0  0  0  0  0  0  0
    7.0500    0.1060    0.0000 O   0  0  0  0  0  0  0  0  0  0  0  0
    7.7940   -0.2510    0.0000 C   0  0  0  0  0  0  0  0  0  0  0  0
    3.9810    1.0960    0.0000 H   0  0  0  0  0  0  0  0  0  0  0  0
    5.0980    1.2260    0.0000 H   0  0  0  0  0  0  0  0  0  0  0  0
    3.8070    2.8920    0.0000 H   0  0  0  0  0  0  0  0  0  0  0  0
    3.1940    3.2780    0.0000 H   0  0  0  0  0  0  0  0  0  0  0  0
    2.8090    2.6650    0.0000 H   0  0  0  0  0  0  0  0  0  0  0  0
    2.8090   -2.6650    0.0000 H   0  0  0  0  0  0  0  0  0  0  0  0
    3.1940   -3.2780    0.0000 H   0  0  0  0  0  0  0  0  0  0  0  0
    3.8070   -2.8920    0.0000 H   0  0  0  0  0  0  0  0  0  0  0  0
    5.5950   -3.1200    0.0000 H   0  0  0  0  0  0  0  0  0  0  0  0
    6.3140   -3.2010    0.0000 H   0  0  0  0  0  0  0  0  0  0  0  0
    6.3950   -2.4820    0.0000 H   0  0  0  0  0  0  0  0  0  0  0  0
    1.4280   -0.2030    0.0000 H   0  0  0  0  0  0  0  0  0  0  0  0
    1.1890   -0.8860    0.0000 H   0  0  0  0  0  0  0  0  0  0  0  0
    1.8720   -1.1240    0.0000 H   0  0  0  0  0  0  0  0  0  0  0  0
    1.8720    1.1240    0.0000 H   0  0  0  0  0  0  0  0  0  0  0  0
    1.1890    0.8860    0.0000 H   0  0  0  0  0  0  0  0  0  0  0  0
    1.4280    0.2030    0.0000 H   0  0  0  0  0  0  0  0  0  0  0  0
    6.3950    2.4820    0.0000 H   0  0  0  0  0  0  0  0  0  0  0  0
    6.3140    3.2010    0.0000 H   0  0  0  0  0  0  0  0  0  0  0  0
    5.5950    3.1200    0.0000 H   0  0  0  0  0  0  0  0  0  0  0  0
    7.6580    0.4080    0.0000 H   0  0  0  0  0  0  0  0  0  0  0  0
    8.1160    0.9670    0.0000 H   0  0  0  0  0  0  0  0  0  0  0  0
    7.5550    1.4260    0.0000 H   0  0  0  0  0  0  0  0  0  0  0  0
    7.5720   -0.7120    0.0000 H   0  0  0  0  0  0  0  0  0  0  0  0
    8.2550   -0.4740    0.0000 H   0  0  0  0  0  0  0  0  0  0  0  0
    8.0160    0.2100    0.0000 H   0  0  0  0  0  0  0  0  0  0  0  0
  1  2  1  0  0  0  0
  1  7  1  0  0  0  0
  1  9  2  0  0  0  0
  2  3  1  0  0  0  0
  2 10  1  0  0  0  0
  2 40  1  0  0  0  0
  3  4  1  0  0  0  0
  3 32  1  0  0  0  0
  3 41  1  0  0  0  0
  4  5  1  0  0  0  0
  4 17  1  0  0  0  0
  4 36  1  0  0  0  0
  5  6  2  0  0  0  0
  5 38  1  0  0  0  0
  7  8  1  0  0  0  0
  8 42  1  0  0  0  0
  8 43  1  0  0  0  0
  8 44  1  0  0  0  0
 10 11  2  0  0  0  0
 10 28  1  0  0  0  0
 11 12  1  0  0  0  0
 11 24  1  0  0  0  0
 12 15  1  0  0  0  0
 12 17  2  0  0  0  0
 13 14  1  0  0  0  0
 13 45  1  0  0  0  0
 13 46  1  0  0  0  0
 13 47  1  0  0  0  0
 14 15  1  0  0  0  0
 15 16  2  0  0  0  0
 17 20  1  0  0  0  0
 18 19  1  0  0  0  0
 18 48  1  0  0  0  0
 18 49  1  0  0  0  0
 18 50  1  0  0  0  0
 19 20  1  0  0  0  0
 20 21  2  0  0  0  0
 22 23  1  0  0  0  0
 22 51  1  0  0  0  0
 22 52  1  0  0  0  0
 22 53  1  0  0  0  0
 23 24  1  0  0  0  0
 24 25  2  0  0  0  0
 26 27  1  0  0  0  0
 26 54  1  0  0  0  0
 26 55  1  0  0  0  0
 26 56  1  0  0  0  0
 27 28  1  0  0  0  0
 28 29  2  0  0  0  0
 30 31  1  0  0  0  0
 30 57  1  0  0  0  0
 30 58  1  0  0  0  0
 30 59  1  0  0  0  0
 31 32  1  0  0  0  0
 32 33  2  0  0  0  0
 34 35  1  0  0  0  0
 34 60  1  0  0  0  0
 34 61  1  0  0  0  0
 34 62  1  0  0  0  0
 35 36  1  0  0  0  0
 36 37  2  0  0  0  0
 38 39  1  0  0  0  0
 39 63  1  0  0  0  0
 39 64  1  0  0  0  0
 39 65  1  0  0  0  0
M  END
> <Molecule name>
625133

> <Activity>
1

$$$$
652893
  MOE2011           2D

 49 51  0  0  0  0  0  0  0  0999 V2000
    8.0800    3.5060    0.0000 O   0  0  0  0  0  0  0  0  0  0  0  0
    7.3660    3.0940    0.0000 C   0  0  0  0  0  0  0  0  0  0  0  0
    7.3660    2.2690    0.0000 C   0  0  0  0  0  0  0  0  0  0  0  0
    6.6510    1.8560    0.0000 C   0  0  0  0  0  0  0  0  0  0  0  0
    5.9370    2.2690    0.0000 C   0  0  0  0  0  0  0  0  0  0  0  0
    5.9370    3.0940    0.0000 C   0  0  0  0  0  0  0  0  0  0  0  0
    6.6510    3.5060    0.0000 C   0  0  0  0  0  0  0  0  0  0  0  0
    5.2220    1.8560    0.0000 C   0  0  0  0  0  0  0  0  0  0  0  0
    3.7930    1.0310    0.0000 O   0  0  0  0  0  0  0  0  0  0  0  0
    4.5080    0.6190    0.0000 C   0  0  0  0  0  0  0  0  0  0  0  0
    5.2220    1.0310    0.0000 C   0  0  0  0  0  0  0  0  0  0  0  0
    5.9370    0.6190    0.0000 C   0  0  0  0  0  0  0  0  0  0  0  0
    5.9370   -0.2060    0.0000 C   0  0  0  0  0  0  0  0  0  0  0  0
    5.2220   -0.6190    0.0000 C   0  0  0  0  0  0  0  0  0  0  0  0
    4.5080   -0.2060    0.0000 C   0  0  0  0  0  0  0  0  0  0  0  0
    3.7930   -0.6190    0.0000 C   0  0  0  0  0  0  0  0  0  0  0  0
    3.7930   -1.4440    0.0000 C   0  0  0  0  0  0  0  0  0  0  0  0
    3.0790   -1.8560    0.0000 C   0  0  0  0  0  0  0  0  0  0  0  0
    3.0790   -2.6810    0.0000 C   0  0  0  0  0  0  0  0  0  0  0  0
    3.7930   -3.0940    0.0000 C   0  0  0  0  0  0  0  0  0  0  0  0
    4.5080   -2.6810    0.0000 C   0  0  0  0  0  0  0  0  0  0  0  0
    4.5080   -1.8560    0.0000 C   0  0  0  0  0  0  0  0  0  0  0  0
    3.7930   -3.9190    0.0000 O   0  0  0  0  0  0  0  0  0  0  0  0
    1.6500   -2.6810    0.0000 C   0  0  0  0  0  0  0  0  0  0  0  0
    2.3640   -3.0940    0.0000 O   0  0  0  0  0  0  0  0  0  0  0  0
    8.7950    2.2690    0.0000 C   0  0  0  0  0  0  0  0  0  0  0  0
    8.0800    1.8560    0.0000 O   0  0  0  0  0  0  0  0  0  0  0  0
    8.0800    4.0180    0.0000 H   0  0  0  0  0  0  0  0  0  0  0  0
    6.6510    1.3450    0.0000 H   0  0  0  0  0  0  0  0  0  0  0  0
    5.4940    3.3500    0.0000 H   0  0  0  0  0  0  0  0  0  0  0  0
    6.6510    4.0180    0.0000 H   0  0  0  0  0  0  0  0  0  0  0  0
    4.7790    2.1120    0.0000 H   0  0  0  0  0  0  0  0  0  0  0  0
    6.4410    0.5300    0.0000 H   0  0  0  0  0  0  0  0  0  0  0  0
    6.1120    1.1000    0.0000 H   0  0  0  0  0  0  0  0  0  0  0  0
    6.1120   -0.6870    0.0000 H   0  0  0  0  0  0  0  0  0  0  0  0
    6.4410   -0.1170    0.0000 H   0  0  0  0  0  0  0  0  0  0  0  0
    4.8940   -1.0110    0.0000 H   0  0  0  0  0  0  0  0  0  0  0  0
    5.5520   -1.0110    0.0000 H   0  0  0  0  0  0  0  0  0  0  0  0
    3.3500   -0.3630    0.0000 H   0  0  0  0  0  0  0  0  0  0  0  0
    2.6360   -1.6000    0.0000 H   0  0  0  0  0  0  0  0  0  0  0  0
    4.9510   -2.9370    0.0000 H   0  0  0  0  0  0  0  0  0  0  0  0
    4.9510   -1.6000    0.0000 H   0  0  0  0  0  0  0  0  0  0  0  0
    4.2360   -4.1750    0.0000 H   0  0  0  0  0  0  0  0  0  0  0  0
    1.9060   -2.2380    0.0000 H   0  0  0  0  0  0  0  0  0  0  0  0
    1.2070   -2.4260    0.0000 H   0  0  0  0  0  0  0  0  0  0  0  0
    1.3940   -3.1240    0.0000 H   0  0  0  0  0  0  0  0  0  0  0  0
    9.0500    1.8260    0.0000 H   0  0  0  0  0  0  0  0  0  0  0  0
    9.2380    2.5250    0.0000 H   0  0  0  0  0  0  0  0  0  0  0  0
    8.5390    2.7120    0.0000 H   0  0  0  0  0  0  0  0  0  0  0  0
  1  2  1  0  0  0  0
  1 28  1  0  0  0  0
  2  3  1  0  0  0  0
  2  7  2  0  0  0  0
  3  4  2  0  0  0  0
  3 27  1  0  0  0  0
  4  5  1  0  0  0  0
  4 29  1  0  0  0  0
  5  6  2  0  0  0  0
  5  8  1  0  0  0  0
  6  7  1  0  0  0  0
  6 30  1  0  0  0  0
  7 31  1  0  0  0  0
  8 11  2  0  0  0  0
  8 32  1  0  0  0  0
  9 10  2  0  0  0  0
 10 11  1  0  0  0  0
 10 15  1  0  0  0  0
 11 12  1  0  0  0  0
 12 13  1  0  0  0  0
 12 33  1  0  0  0  0
 12 34  1  0  0  0  0
 13 14  1  0  0  0  0
 13 35  1  0  0  0  0
 13 36  1  0  0  0  0
 14 15  1  0  0  0  0
 14 37  1  0  0  0  0
 14 38  1  0  0  0  0
 15 16  2  0  0  0  0
 16 17  1  0  0  0  0
 16 39  1  0  0  0  0
 17 18  1  0  0  0  0
 17 22  2  0  0  0  0
 18 19  2  0  0  0  0
 18 40  1  0  0  0  0
 19 20  1  0  0  0  0
 19 25  1  0  0  0  0
 20 21  2  0  0  0  0
 20 23  1  0  0  0  0
 21 22  1  0  0  0  0
 21 41  1  0  0  0  0
 22 42  1  0  0  0  0
 23 43  1  0  0  0  0
 24 25  1  0  0  0  0
 24 44  1  0  0  0  0
 24 45  1  0  0  0  0
 24 46  1  0  0  0  0
 26 27  1  0  0  0  0
 26 47  1  0  0  0  0
 26 48  1  0  0  0  0
 26 49  1  0  0  0  0
M  END
> <Molecule name>
652893

> <Activity>
1

$$$$
267229
  MOE2011           2D

 77 81  0  0  1  0  0  0  0  0999 V2000
    4.4600   -0.2010    0.0000 C   0  0  0  0  0  0  0  0  0  0  0  0
    5.2070    0.2230    0.0000 C   0  0  3  0  0  0  0  0  0  0  0  0
    5.9450   -0.2190    0.0000 C   0  0  0  0  0  0  0  0  0  0  0  0
    6.6590    0.1940    0.0000 C   0  0  0  0  0  0  0  0  0  0  0  0
    6.6590    1.0190    0.0000 O   0  0  0  0  0  0  0  0  0  0  0  0
    3.2200   -0.3510    0.0000 C   0  0  0  0  0  0  0  0  0  0  0  0
    3.6350   -1.0640    0.0000 C   0  0  0  0  0  0  0  0  0  0  0  0
    4.4600   -1.0610    0.0000 C   0  0  3  0  0  0  0  0  0  0  0  0
    4.0510   -1.7770    0.0000 O   0  0  0  0  0  0  0  0  0  0  0  0
    5.2070   -1.4850    0.0000 C   0  0  3  0  0  0  0  0  0  0  0  0
    5.9450   -1.0440    0.0000 C   0  0  0  0  0  0  0  0  0  0  0  0
    8.1020   -2.3100    0.0000 O   0  0  0  0  0  0  0  0  0  0  0  0
    8.1110   -1.4850    0.0000 C   0  0  0  0  0  0  0  0  0  0  0  0
    7.3730   -1.0440    0.0000 C   0  0  0  0  0  0  0  0  0  0  0  0
    6.6590   -1.4560    0.0000 C   0  0  0  0  0  0  0  0  0  0  0  0
    8.8580   -1.0610    0.0000 C   0  0  0  0  0  0  0  0  0  0  0  0
    9.6270   -1.5200    0.0000 C   0  0  0  0  0  0  0  0  0  0  0  0
    9.6170   -2.3450    0.0000 O   0  0  0  0  0  0  0  0  0  0  0  0
   10.4050   -1.0790    0.0000 C   0  0  0  0  0  0  0  0  0  0  0  0
   10.4050   -0.1830    0.0000 C   0  0  0  0  0  0  0  0  0  0  0  0
    9.6270    0.2580    0.0000 C   0  0  0  0  0  0  0  0  0  0  0  0
    8.8580   -0.2010    0.0000 C   0  0  0  0  0  0  0  0  0  0  0  0
    8.1110    0.2230    0.0000 C   0  0  0  0  0  0  0  0  0  0  0  0
    7.3730   -0.2190    0.0000 C   0  0  0  0  0  0  0  0  0  0  0  0
    8.1020    1.0480    0.0000 O   0  0  0  0  0  0  0  0  0  0  0  0
    9.6170    1.0830    0.0000 O   0  0  0  0  0  0  0  0  0  0  0  0
    4.5170   -3.5560    0.0000 C   0  0  0  0  0  0  0  0  0  0  0  0
    4.5080   -2.7310    0.0000 O   0  0  0  0  0  0  0  0  0  0  0  0
    5.2170   -2.3100    0.0000 C   0  0  0  0  0  0  0  0  0  0  0  0
    5.9360   -2.7140    0.0000 O   0  0  0  0  0  0  0  0  0  0  0  0
    5.2170    1.0480    0.0000 O   0  0  0  0  0  0  0  0  0  0  0  0
    4.5080    1.4680    0.0000 C   0  0  3  0  0  0  0  0  0  0  0  0
    3.7880    1.0640    0.0000 C   0  0  0  0  0  0  0  0  0  0  0  0
    3.0790    1.4850    0.0000 C   0  0  3  0  0  0  0  0  0  0  0  0
    2.3590    1.0810    0.0000 N   0  0  0  0  0  0  0  0  0  0  0  0
    1.6500    1.5010    0.0000 C   0  0  0  0  0  0  0  0  0  0  0  0
    2.3500    0.2560    0.0000 C   0  0  0  0  0  0  0  0  0  0  0  0
    2.3780    2.7310    0.0000 O   0  0  0  0  0  0  0  0  0  0  0  0
    3.0890    2.3100    0.0000 C   0  0  3  0  0  0  0  0  0  0  0  0
    4.5170    2.2930    0.0000 O   0  0  0  0  0  0  0  0  0  0  0  0
    3.8070    2.7140    0.0000 C   0  0  3  0  0  0  0  0  0  0  0  0
    3.8170    3.5390    0.0000 C   0  0  0  0  0  0  0  0  0  0  0  0
    4.2870    0.2800    0.0000 H   0  0  0  0  0  0  0  0  0  0  0  0
    3.9560   -0.2890    0.0000 H   0  0  0  0  0  0  0  0  0  0  0  0
    4.7670    0.4830    0.0000 H   0  0  0  0  0  0  0  0  0  0  0  0
    7.1020    1.2740    0.0000 H   0  0  0  0  0  0  0  0  0  0  0  0
    3.6620   -0.0940    0.0000 H   0  0  0  0  0  0  0  0  0  0  0  0
    2.9620    0.0910    0.0000 H   0  0  0  0  0  0  0  0  0  0  0  0
    2.7780   -0.6090    0.0000 H   0  0  0  0  0  0  0  0  0  0  0  0
    3.1550   -1.2410    0.0000 H   0  0  0  0  0  0  0  0  0  0  0  0
    3.7260   -1.5670    0.0000 H   0  0  0  0  0  0  0  0  0  0  0  0
    3.5390   -1.7790    0.0000 H   0  0  0  0  0  0  0  0  0  0  0  0
    4.7670   -1.7450    0.0000 H   0  0  0  0  0  0  0  0  0  0  0  0
    6.6590   -1.9680    0.0000 H   0  0  0  0  0  0  0  0  0  0  0  0
   10.0570   -2.6060    0.0000 H   0  0  0  0  0  0  0  0  0  0  0  0
   10.8470   -1.3360    0.0000 H   0  0  0  0  0  0  0  0  0  0  0  0
   10.8470    0.0740    0.0000 H   0  0  0  0  0  0  0  0  0  0  0  0
   10.0570    1.3440    0.0000 H   0  0  0  0  0  0  0  0  0  0  0  0
    4.0060   -3.5610    0.0000 H   0  0  0  0  0  0  0  0  0  0  0  0
    4.5230   -4.0660    0.0000 H   0  0  0  0  0  0  0  0  0  0  0  0
    5.0280   -3.5490    0.0000 H   0  0  0  0  0  0  0  0  0  0  0  0
    4.5020    0.9570    0.0000 H   0  0  0  0  0  0  0  0  0  0  0  0
    3.4550    0.6760    0.0000 H   0  0  0  0  0  0  0  0  0  0  0  0
    4.1120    0.6680    0.0000 H   0  0  0  0  0  0  0  0  0  0  0  0
    2.6390    1.7460    0.0000 H   0  0  0  0  0  0  0  0  0  0  0  0
    1.9110    1.9410    0.0000 H   0  0  0  0  0  0  0  0  0  0  0  0
    1.2100    1.7620    0.0000 H   0  0  0  0  0  0  0  0  0  0  0  0
    1.3890    1.0610    0.0000 H   0  0  0  0  0  0  0  0  0  0  0  0
    1.8390    0.2620    0.0000 H   0  0  0  0  0  0  0  0  0  0  0  0
    2.3440   -0.2560    0.0000 H   0  0  0  0  0  0  0  0  0  0  0  0
    2.8620    0.2500    0.0000 H   0  0  0  0  0  0  0  0  0  0  0  0
    2.3840    3.2420    0.0000 H   0  0  0  0  0  0  0  0  0  0  0  0
    3.0940    2.8210    0.0000 H   0  0  0  0  0  0  0  0  0  0  0  0
    4.2530    2.9640    0.0000 H   0  0  0  0  0  0  0  0  0  0  0  0
    4.3280    3.5320    0.0000 H   0  0  0  0  0  0  0  0  0  0  0  0
    3.8230    4.0500    0.0000 H   0  0  0  0  0  0  0  0  0  0  0  0
    3.3060    3.5450    0.0000 H   0  0  0  0  0  0  0  0  0  0  0  0
  1  2  1  0  0  0  0
  1  8  1  0  0  0  0
  1 43  1  0  0  0  0
  1 44  1  0  0  0  0
  2  3  1  0  0  0  0
  2 31  1  0  0  0  0
  2 45  1  0  0  0  0
  3  4  2  0  0  0  0
  3 11  1  0  0  0  0
  4  5  1  0  0  0  0
  4 24  1  0  0  0  0
  5 46  1  0  0  0  0
  6  7  1  0  0  0  0
  6 47  1  0  0  0  0
  6 48  1  0  0  0  0
  6 49  1  0  0  0  0
  7  8  1  0  0  0  0
  7 50  1  0  0  0  0
  7 51  1  0  0  0  0
  8  9  1  0  0  0  0
  8 10  1  0  0  0  0
  9 52  1  0  0  0  0
 10 11  1  0  0  0  0
 10 29  1  0  0  0  0
 10 53  1  0  0  0  0
 11 15  2  0  0  0  0
 12 13  2  0  0  0  0
 13 14  1  0  0  0  0
 13 16  1  0  0  0  0
 14 15  1  0  0  0  0
 14 24  2  0  0  0  0
 15 54  1  0  0  0  0
 16 17  1  0  0  0  0
 16 22  2  0  0  0  0
 17 18  1  0  0  0  0
 17 19  2  0  0  0  0
 18 55  1  0  0  0  0
 19 20  1  0  0  0  0
 19 56  1  0  0  0  0
 20 21  2  0  0  0  0
 20 57  1  0  0  0  0
 21 22  1  0  0  0  0
 21 26  1  0  0  0  0
 22 23  1  0  0  0  0
 23 24  1  0  0  0  0
 23 25  2  0  0  0  0
 26 58  1  0  0  0  0
 27 28  1  0  0  0  0
 27 59  1  0  0  0  0
 27 60  1  0  0  0  0
 27 61  1  0  0  0  0
 28 29  1  0  0  0  0
 29 30  2  0  0  0  0
 31 32  1  0  0  0  0
 32 33  1  0  0  0  0
 32 40  1  0  0  0  0
 32 62  1  0  0  0  0
 33 34  1  0  0  0  0
 33 63  1  0  0  0  0
 33 64  1  0  0  0  0
 34 35  1  0  0  0  0
 34 39  1  0  0  0  0
 34 65  1  0  0  0  0
 35 36  1  0  0  0  0
 35 37  1  0  0  0  0
 36 66  1  0  0  0  0
 36 67  1  0  0  0  0
 36 68  1  0  0  0  0
 37 69  1  0  0  0  0
 37 70  1  0  0  0  0
 37 71  1  0  0  0  0
 38 39  1  0  0  0  0
 38 72  1  0  0  0  0
 39 41  1  0  0  0  0
 39 73  1  0  0  0  0
 40 41  1  0  0  0  0
 41 42  1  0  0  0  0
 41 74  1  0  0  0  0
 42 75  1  0  0  0  0
 42 76  1  0  0  0  0
 42 77  1  0  0  0  0
M  END
> <Molecule name>
267229

> <Activity>
1

$$$$
282752
  MOE2011           2D

 54 56  0  0  1  0  0  0  0  0999 V2000
    4.2960   -1.9490    0.0000 C   0  0  0  0  0  0  0  0  0  0  0  0
    4.7080   -1.2340    0.0000 C   0  0  3  0  0  0  0  0  0  0  0  0
    4.4950   -0.4370    0.0000 C   0  0  3  0  0  0  0  0  0  0  0  0
    3.7810   -0.8500    0.0000 C   0  0  3  0  0  0  0  0  0  0  0  0
    3.0660   -0.4370    0.0000 C   0  0  3  0  0  0  0  0  0  0  0  0
    2.4570   -0.9880    0.0000 C   0  0  0  0  0  0  0  0  0  0  0  0
    1.6500   -0.8170    0.0000 C   0  0  0  0  0  0  0  0  0  0  0  0
    5.5050   -1.0210    0.0000 C   0  0  0  0  0  0  0  0  0  0  0  0
    5.2920   -0.2240    0.0000 C   0  0  0  0  0  0  0  0  0  0  0  0
    5.8760    0.3600    0.0000 C   0  0  0  0  0  0  0  0  0  0  0  0
    5.6620    1.1570    0.0000 C   0  0  0  0  0  0  0  0  0  0  0  0
    4.8650    1.3700    0.0000 C   0  0  0  0  0  0  0  0  0  0  0  0
    4.2820    1.9540    0.0000 C   0  0  0  0  0  0  0  0  0  0  0  0
    3.4560    1.9540    0.0000 C   0  0  0  0  0  0  0  0  0  0  0  0
    3.0660    1.2130    0.0000 C   0  0  3  0  0  0  0  0  0  0  0  0
    3.7810    0.8000    0.0000 C   0  0  3  0  0  0  0  0  0  0  0  0
    3.0660    0.3880    0.0000 C   0  0  0  0  0  0  0  0  0  0  0  0
    4.4950    0.3880    0.0000 O   0  0  0  0  0  0  0  0  0  0  0  0
    3.8910    1.2130    0.0000 C   0  0  0  0  0  0  0  0  0  0  0  0
    3.7810    1.6260    0.0000 O   0  0  0  0  0  0  0  0  0  0  0  0
    6.4870    1.1570    0.0000 C   0  0  0  0  0  0  0  0  0  0  0  0
    3.6070   -1.6510    0.0000 O   0  0  0  0  0  0  0  0  0  0  0  0
    2.7920   -1.7360    0.0000 C   0  0  0  0  0  0  0  0  0  0  0  0
    2.3800   -2.4510    0.0000 O   0  0  0  0  0  0  0  0  0  0  0  0
    3.8520   -1.6930    0.0000 H   0  0  0  0  0  0  0  0  0  0  0  0
    4.0400   -2.3910    0.0000 H   0  0  0  0  0  0  0  0  0  0  0  0
    4.7390   -2.2050    0.0000 H   0  0  0  0  0  0  0  0  0  0  0  0
    5.0200   -1.6400    0.0000 H   0  0  0  0  0  0  0  0  0  0  0  0
    5.0020   -0.3700    0.0000 H   0  0  0  0  0  0  0  0  0  0  0  0
    4.1940   -1.1510    0.0000 H   0  0  0  0  0  0  0  0  0  0  0  0
    2.5980   -0.2290    0.0000 H   0  0  0  0  0  0  0  0  0  0  0  0
    1.4910   -0.3310    0.0000 H   0  0  0  0  0  0  0  0  0  0  0  0
    1.3090   -1.1980    0.0000 H   0  0  0  0  0  0  0  0  0  0  0  0
    5.6380   -1.5150    0.0000 H   0  0  0  0  0  0  0  0  0  0  0  0
    5.9990   -0.8880    0.0000 H   0  0  0  0  0  0  0  0  0  0  0  0
    4.9980    0.1960    0.0000 H   0  0  0  0  0  0  0  0  0  0  0  0
    4.8290   -0.4400    0.0000 H   0  0  0  0  0  0  0  0  0  0  0  0
    6.1690   -0.0590    0.0000 H   0  0  0  0  0  0  0  0  0  0  0  0
    6.3380    0.5760    0.0000 H   0  0  0  0  0  0  0  0  0  0  0  0
    4.6090    0.9270    0.0000 H   0  0  0  0  0  0  0  0  0  0  0  0
    4.7250    2.2100    0.0000 H   0  0  0  0  0  0  0  0  0  0  0  0
    4.1490    2.4480    0.0000 H   0  0  0  0  0  0  0  0  0  0  0  0
    3.5390    2.4590    0.0000 H   0  0  0  0  0  0  0  0  0  0  0  0
    2.9710    2.1160    0.0000 H   0  0  0  0  0  0  0  0  0  0  0  0
    4.0360    1.2430    0.0000 H   0  0  0  0  0  0  0  0  0  0  0  0
    2.8910    0.8690    0.0000 H   0  0  0  0  0  0  0  0  0  0  0  0
    2.5620    0.3000    0.0000 H   0  0  0  0  0  0  0  0  0  0  0  0
    3.8910    0.7010    0.0000 H   0  0  0  0  0  0  0  0  0  0  0  0
    4.4030    1.2130    0.0000 H   0  0  0  0  0  0  0  0  0  0  0  0
    3.8910    1.7240    0.0000 H   0  0  0  0  0  0  0  0  0  0  0  0
    3.7810    2.1370    0.0000 H   0  0  0  0  0  0  0  0  0  0  0  0
    6.4870    0.6450    0.0000 H   0  0  0  0  0  0  0  0  0  0  0  0
    6.9990    1.1570    0.0000 H   0  0  0  0  0  0  0  0  0  0  0  0
    6.4870    1.6680    0.0000 H   0  0  0  0  0  0  0  0  0  0  0  0
  1  2  1  0  0  0  0
  1 25  1  0  0  0  0
  1 26  1  0  0  0  0
  1 27  1  0  0  0  0
  2  3  1  0  0  0  0
  2  8  1  0  0  0  0
  2 28  1  0  0  0  0
  3  4  1  0  0  0  0
  3 18  1  0  0  0  0
  3 29  1  0  0  0  0
  4  5  1  0  0  0  0
  4 22  1  0  0  0  0
  4 30  1  0  0  0  0
  5  6  1  0  0  0  0
  5 17  1  0  0  0  0
  5 31  1  0  0  0  0
  6  7  2  0  0  0  0
  6 23  1  0  0  0  0
  7 32  1  0  0  0  0
  7 33  1  0  0  0  0
  8  9  1  0  0  0  0
  8 34  1  0  0  0  0
  8 35  1  0  0  0  0
  9 10  1  0  0  0  0
  9 36  1  0  0  0  0
  9 37  1  0  0  0  0
 10 11  1  0  0  0  0
 10 38  1  0  0  0  0
 10 39  1  0  0  0  0
 11 12  2  0  0  0  0
 11 21  1  0  0  0  0
 12 13  1  0  0  0  0
 12 40  1  0  0  0  0
 13 14  1  0  0  0  0
 13 41  1  0  0  0  0
 13 42  1  0  0  0  0
 14 15  1  0  0  0  0
 14 43  1  0  0  0  0
 14 44  1  0  0  0  0
 15 16  1  0  0  0  0
 15 19  1  0  0  0  0
 15 20  1  0  0  0  0
 16 17  1  0  0  0  0
 16 18  1  0  0  0  0
 16 45  1  0  0  0  0
 17 46  1  0  0  0  0
 17 47  1  0  0  0  0
 19 48  1  0  0  0  0
 19 49  1  0  0  0  0
 19 50  1  0  0  0  0
 20 51  1  0  0  0  0
 21 52  1  0  0  0  0
 21 53  1  0  0  0  0
 21 54  1  0  0  0  0
 22 23  1  0  0  0  0
 23 24  2  0  0  0  0
M  END
> <Molecule name>
282752

> <Activity>
1

$$$$
620325
  MOE2011           2D

 49 53  0  0  1  0  0  0  0  0999 V2000
    2.3980    1.8950    0.0000 C   0  0  0  0  0  0  0  0  0  0  0  0
    1.6500    1.4710    0.0000 C   0  0  0  0  0  0  0  0  0  0  0  0
    1.6500    0.6120    0.0000 C   0  0  0  0  0  0  0  0  0  0  0  0
    2.3980    0.1880    0.0000 C   0  0  0  0  0  0  0  0  0  0  0  0
    2.4070   -0.6370    0.0000 O   0  0  0  0  0  0  0  0  0  0  0  0
    1.9930    2.6140    0.0000 O   0  0  0  0  0  0  0  0  0  0  0  0
    3.1350    1.4540    0.0000 C   0  0  3  0  0  0  0  0  0  0  0  0
    3.8500    1.8670    0.0000 C   0  0  0  0  0  0  0  0  0  0  0  0
    4.5640    1.4540    0.0000 C   0  0  0  0  0  0  0  0  0  0  0  0
    4.5640    0.6300    0.0000 C   0  0  0  0  0  0  0  0  0  0  0  0
    3.8500    0.2170    0.0000 C   0  0  3  0  0  0  0  0  0  0  0  0
    3.1350    0.6300    0.0000 C   0  0  3  0  0  0  0  0  0  0  0  0
    3.6930   -1.3310    0.0000 O   0  0  0  0  0  0  0  0  0  0  0  0
    4.3000   -1.8750    0.0000 C   0  0  0  0  0  0  0  0  0  0  0  0
    5.0060   -1.4680    0.0000 O   0  0  0  0  0  0  0  0  0  0  0  0
    4.8380   -0.6700    0.0000 C   0  0  3  0  0  0  0  0  0  0  0  0
    4.0220   -0.5850    0.0000 C   0  0  3  0  0  0  0  0  0  0  0  0
    4.9680   -2.3600    0.0000 C   0  0  0  0  0  0  0  0  0  0  0  0
    4.8820   -3.1800    0.0000 C   0  0  0  0  0  0  0  0  0  0  0  0
    4.1290   -3.5170    0.0000 C   0  0  0  0  0  0  0  0  0  0  0  0
    3.4610   -3.0330    0.0000 C   0  0  0  0  0  0  0  0  0  0  0  0
    3.5470   -2.2120    0.0000 C   0  0  0  0  0  0  0  0  0  0  0  0
    5.1720    0.0790    0.0000 O   0  0  0  0  0  0  0  0  0  0  0  0
    3.1350    2.2800    0.0000 C   0  0  0  0  0  0  0  0  0  0  0  0
    2.7220    2.9940    0.0000 O   0  0  0  0  0  0  0  0  0  0  0  0
    3.8500    2.6920    0.0000 O   0  0  0  0  0  0  0  0  0  0  0  0
    3.8500    3.5170    0.0000 C   0  0  0  0  0  0  0  0  0  0  0  0
    0.9370    1.8860    0.0000 H   0  0  0  0  0  0  0  0  0  0  0  0
    0.9370    0.1970    0.0000 H   0  0  0  0  0  0  0  0  0  0  0  0
    4.2110    2.6080    0.0000 H   0  0  0  0  0  0  0  0  0  0  0  0
    4.4430    2.4400    0.0000 H   0  0  0  0  0  0  0  0  0  0  0  0
    5.2780    1.8670    0.0000 H   0  0  0  0  0  0  0  0  0  0  0  0
    3.1830   -0.2690    0.0000 H   0  0  0  0  0  0  0  0  0  0  0  0
    2.8860   -0.1570    0.0000 H   0  0  0  0  0  0  0  0  0  0  0  0
    5.6580   -0.7570    0.0000 H   0  0  0  0  0  0  0  0  0  0  0  0
    3.2150   -0.7590    0.0000 H   0  0  0  0  0  0  0  0  0  0  0  0
    5.4750   -1.7090    0.0000 H   0  0  0  0  0  0  0  0  0  0  0  0
    5.7910   -2.4160    0.0000 H   0  0  0  0  0  0  0  0  0  0  0  0
    5.6990   -3.2940    0.0000 H   0  0  0  0  0  0  0  0  0  0  0  0
    5.2450   -3.9220    0.0000 H   0  0  0  0  0  0  0  0  0  0  0  0
    4.4390   -4.2820    0.0000 H   0  0  0  0  0  0  0  0  0  0  0  0
    3.6690   -4.2020    0.0000 H   0  0  0  0  0  0  0  0  0  0  0  0
    2.9540   -3.6830    0.0000 H   0  0  0  0  0  0  0  0  0  0  0  0
    2.6380   -2.9760    0.0000 H   0  0  0  0  0  0  0  0  0  0  0  0
    3.1840   -1.4710    0.0000 H   0  0  0  0  0  0  0  0  0  0  0  0
    2.7300   -2.0980    0.0000 H   0  0  0  0  0  0  0  0  0  0  0  0
    4.6740    3.5170    0.0000 H   0  0  0  0  0  0  0  0  0  0  0  0
    3.8500    4.3420    0.0000 H   0  0  0  0  0  0  0  0  0  0  0  0
    3.0240    3.5170    0.0000 H   0  0  0  0  0  0  0  0  0  0  0  0
  1  2  1  0  0  0  0
  1  6  2  0  0  0  0
  1  7  1  0  0  0  0
  2  3  2  0  0  0  0
  2 28  1  0  0  0  0
  3  4  1  0  0  0  0
  3 29  1  0  0  0  0
  4  5  2  0  0  0  0
  4 12  1  0  0  0  0
  7  8  1  0  0  0  0
  7 12  1  0  0  0  0
  7 24  1  0  0  0  0
  8  9  1  0  0  0  0
  8 30  1  0  0  0  0
  8 31  1  0  0  0  0
  9 10  2  0  0  0  0
  9 32  1  0  0  0  0
 10 11  1  0  0  0  0
 10 23  1  0  0  0  0
 11 12  1  0  0  0  0
 11 17  1  0  0  0  0
 11 33  1  0  0  0  0
 12 34  1  0  0  0  0
 13 14  1  0  0  0  0
 13 17  1  0  0  0  0
 14 15  1  0  0  0  0
 14 18  1  0  0  0  0
 14 22  1  0  0  0  0
 15 16  1  0  0  0  0
 16 17  1  0  0  0  0
 16 23  1  0  0  0  0
 16 35  1  0  0  0  0
 17 36  1  0  0  0  0
 18 19  1  0  0  0  0
 18 37  1  0  0  0  0
 18 38  1  0  0  0  0
 19 20  1  0  0  0  0
 19 39  1  0  0  0  0
 19 40  1  0  0  0  0
 20 21  1  0  0  0  0
 20 41  1  0  0  0  0
 20 42  1  0  0  0  0
 21 22  1  0  0  0  0
 21 43  1  0  0  0  0
 21 44  1  0  0  0  0
 22 45  1  0  0  0  0
 22 46  1  0  0  0  0
 24 25  2  0  0  0  0
 24 26  1  0  0  0  0
 26 27  1  0  0  0  0
 27 47  1  0  0  0  0
 27 48  1  0  0  0  0
 27 49  1  0  0  0  0
M  END
> <Molecule name>
620325

> <Activity>
1

$$$$
639507
  MOE2011           2D

 37 38  0  0  1  0  0  0  0  0999 V2000
    3.1660    1.7680    0.0000 C   0  0  0  0  0  0  0  0  0  0  0  0
    3.9730    1.9400    0.0000 C   0  0  0  0  0  0  0  0  0  0  0  0
    4.3850    1.2250    0.0000 C   0  0  0  0  0  0  0  0  0  0  0  0
    3.8330    0.6120    0.0000 C   0  0  0  0  0  0  0  0  0  0  0  0
    3.0790    0.9480    0.0000 C   0  0  3  0  0  0  0  0  0  0  0  0
    2.3650    0.5360    0.0000 C   0  0  0  0  0  0  0  0  0  0  0  0
    4.0050   -0.1950    0.0000 O   0  0  0  0  0  0  0  0  0  0  0  0
    5.2060    1.1400    0.0000 C   0  0  0  0  0  0  0  0  0  0  0  0
    2.3650   -0.2900    0.0000 N   0  0  0  0  0  0  0  0  0  0  0  0
    1.6500   -0.7020    0.0000 C   0  0  0  0  0  0  0  0  0  0  0  0
    1.6500   -1.5270    0.0000 C   0  0  0  0  0  0  0  0  0  0  0  0
    2.3650   -1.9400    0.0000 O   0  0  0  0  0  0  0  0  0  0  0  0
    3.0790   -1.5270    0.0000 C   0  0  0  0  0  0  0  0  0  0  0  0
    3.0790   -0.7020    0.0000 C   0  0  0  0  0  0  0  0  0  0  0  0
    5.6910    1.8070    0.0000 C   0  0  0  0  0  0  0  0  0  0  0  0
    5.5410    0.3850    0.0000 C   0  0  0  0  0  0  0  0  0  0  0  0
    2.9030    2.5500    0.0000 H   0  0  0  0  0  0  0  0  0  0  0  0
    2.3610    1.9480    0.0000 H   0  0  0  0  0  0  0  0  0  0  0  0
    3.8950    2.7610    0.0000 H   0  0  0  0  0  0  0  0  0  0  0  0
    4.6350    2.4320    0.0000 H   0  0  0  0  0  0  0  0  0  0  0  0
    3.0620    0.1230    0.0000 H   0  0  0  0  0  0  0  0  0  0  0  0
    1.9280    1.2350    0.0000 H   0  0  0  0  0  0  0  0  0  0  0  0
    1.5400    0.5640    0.0000 H   0  0  0  0  0  0  0  0  0  0  0  0
    1.2130   -0.0020    0.0000 H   0  0  0  0  0  0  0  0  0  0  0  0
    0.8260   -0.6730    0.0000 H   0  0  0  0  0  0  0  0  0  0  0  0
    0.8260   -1.5560    0.0000 H   0  0  0  0  0  0  0  0  0  0  0  0
    1.2130   -2.2270    0.0000 H   0  0  0  0  0  0  0  0  0  0  0  0
    3.5160   -2.2270    0.0000 H   0  0  0  0  0  0  0  0  0  0  0  0
    3.9040   -1.5560    0.0000 H   0  0  0  0  0  0  0  0  0  0  0  0
    3.5160   -0.0020    0.0000 H   0  0  0  0  0  0  0  0  0  0  0  0
    3.9040   -0.6730    0.0000 H   0  0  0  0  0  0  0  0  0  0  0  0
    6.3580    1.3220    0.0000 H   0  0  0  0  0  0  0  0  0  0  0  0
    6.1760    2.4740    0.0000 H   0  0  0  0  0  0  0  0  0  0  0  0
    5.0230    2.2920    0.0000 H   0  0  0  0  0  0  0  0  0  0  0  0
    4.7880    0.0500    0.0000 H   0  0  0  0  0  0  0  0  0  0  0  0
    5.8770   -0.3680    0.0000 H   0  0  0  0  0  0  0  0  0  0  0  0
    6.2950    0.7210    0.0000 H   0  0  0  0  0  0  0  0  0  0  0  0
  1  2  1  0  0  0  0
  1  5  1  0  0  0  0
  1 17  1  0  0  0  0
  1 18  1  0  0  0  0
  2  3  1  0  0  0  0
  2 19  1  0  0  0  0
  2 20  1  0  0  0  0
  3  4  1  0  0  0  0
  3  8  2  0  0  0  0
  4  5  1  0  0  0  0
  4  7  2  0  0  0  0
  5  6  1  0  0  0  0
  5 21  1  0  0  0  0
  6  9  1  0  0  0  0
  6 22  1  0  0  0  0
  6 23  1  0  0  0  0
  8 15  1  0  0  0  0
  8 16  1  0  0  0  0
  9 10  1  0  0  0  0
  9 14  1  0  0  0  0
 10 11  1  0  0  0  0
 10 24  1  0  0  0  0
 10 25  1  0  0  0  0
 11 12  1  0  0  0  0
 11 26  1  0  0  0  0
 11 27  1  0  0  0  0
 12 13  1  0  0  0  0
 13 14  1  0  0  0  0
 13 28  1  0  0  0  0
 13 29  1  0  0  0  0
 14 30  1  0  0  0  0
 14 31  1  0  0  0  0
 15 32  1  0  0  0  0
 15 33  1  0  0  0  0
 15 34  1  0  0  0  0
 16 35  1  0  0  0  0
 16 36  1  0  0  0  0
 16 37  1  0  0  0  0
M  END
> <Molecule name>
639507

> <Activity>
1

$$$$
692400
  MOE2011           2D

 58 62  0  0  1  0  0  0  0  0999 V2000
    1.6570   -2.0690    0.0000 O   0  0  0  0  0  0  0  0  0  0  0  0
    2.3700   -1.6540    0.0000 C   0  0  0  0  0  0  0  0  0  0  0  0
    3.0860   -2.0640    0.0000 C   0  0  0  0  0  0  0  0  0  0  0  0
    3.0760   -2.9230    0.0000 C   0  0  0  0  0  0  0  0  0  0  0  0
    3.8180   -3.3560    0.0000 C   0  0  0  0  0  0  0  0  0  0  0  0
    4.5610   -2.9230    0.0000 C   0  0  0  0  0  0  0  0  0  0  0  0
    4.5510   -2.0640    0.0000 C   0  0  0  0  0  0  0  0  0  0  0  0
    3.7980   -1.6480    0.0000 C   0  0  0  0  0  0  0  0  0  0  0  0
    3.7950   -0.8230    0.0000 O   0  0  0  0  0  0  0  0  0  0  0  0
    3.0790   -0.4140    0.0000 C   0  0  3  0  0  0  0  0  0  0  0  0
    2.3660   -0.8290    0.0000 N   0  0  0  0  0  0  0  0  0  0  0  0
    1.6500   -0.4190    0.0000 C   0  0  0  0  0  0  0  0  0  0  0  0
    3.8200    0.0220    0.0000 O   0  0  0  0  0  0  0  0  0  0  0  0
    3.8070    0.8810    0.0000 C   0  0  0  0  0  0  0  0  0  0  0  0
    3.0920    1.2940    0.0000 C   0  0  0  0  0  0  0  0  0  0  0  0
    3.0920    2.1190    0.0000 C   0  0  0  0  0  0  0  0  0  0  0  0
    3.8070    2.5310    0.0000 C   0  0  0  0  0  0  0  0  0  0  0  0
    4.5210    2.1190    0.0000 C   0  0  0  0  0  0  0  0  0  0  0  0
    4.5210    1.2940    0.0000 C   0  0  0  0  0  0  0  0  0  0  0  0
    5.2360    0.8810    0.0000 C   0  0  0  0  0  0  0  0  0  0  0  0
    5.9500    1.2940    0.0000 N   0  0  0  0  0  0  0  0  0  0  0  0
    6.6640    0.8810    0.0000 C   0  0  0  0  0  0  0  0  0  0  0  0
    6.6640    0.0560    0.0000 C   0  0  0  0  0  0  0  0  0  0  0  0
    7.3790   -0.3560    0.0000 C   0  0  0  0  0  0  0  0  0  0  0  0
    8.0930    0.0560    0.0000 C   0  0  0  0  0  0  0  0  0  0  0  0
    8.0930    0.8810    0.0000 C   0  0  0  0  0  0  0  0  0  0  0  0
    7.3790    1.2940    0.0000 C   0  0  0  0  0  0  0  0  0  0  0  0
    9.5220    0.0560    0.0000 C   0  0  0  0  0  0  0  0  0  0  0  0
    8.8080   -0.3560    0.0000 N   0  0  0  0  0  0  0  0  0  0  0  0
    8.8080   -1.1810    0.0000 C   0  0  0  0  0  0  0  0  0  0  0  0
    3.8070    3.3560    0.0000 C   0  0  0  0  0  0  0  0  0  0  0  0
    2.3410    0.8750    0.0000 C   0  0  0  0  0  0  0  0  0  0  0  0
    2.3350    0.0160    0.0000 C   0  0  0  0  0  0  0  0  0  0  0  0
    2.6300   -3.1760    0.0000 H   0  0  0  0  0  0  0  0  0  0  0  0
    3.8180   -3.8680    0.0000 H   0  0  0  0  0  0  0  0  0  0  0  0
    5.0050   -3.1760    0.0000 H   0  0  0  0  0  0  0  0  0  0  0  0
    4.9900   -1.8020    0.0000 H   0  0  0  0  0  0  0  0  0  0  0  0
    1.9040    0.0250    0.0000 H   0  0  0  0  0  0  0  0  0  0  0  0
    1.2060   -0.1650    0.0000 H   0  0  0  0  0  0  0  0  0  0  0  0
    1.3960   -0.8630    0.0000 H   0  0  0  0  0  0  0  0  0  0  0  0
    2.6490    2.3740    0.0000 H   0  0  0  0  0  0  0  0  0  0  0  0
    4.9640    2.3740    0.0000 H   0  0  0  0  0  0  0  0  0  0  0  0
    5.2360    0.3700    0.0000 H   0  0  0  0  0  0  0  0  0  0  0  0
    6.2220   -0.2000    0.0000 H   0  0  0  0  0  0  0  0  0  0  0  0
    7.3790   -0.8680    0.0000 H   0  0  0  0  0  0  0  0  0  0  0  0
    8.5360    1.1370    0.0000 H   0  0  0  0  0  0  0  0  0  0  0  0
    7.3790    1.8050    0.0000 H   0  0  0  0  0  0  0  0  0  0  0  0
    9.7780   -0.3870    0.0000 H   0  0  0  0  0  0  0  0  0  0  0  0
    9.9650    0.3120    0.0000 H   0  0  0  0  0  0  0  0  0  0  0  0
    9.2670    0.4980    0.0000 H   0  0  0  0  0  0  0  0  0  0  0  0
    8.2960   -1.1810    0.0000 H   0  0  0  0  0  0  0  0  0  0  0  0
    8.8080   -1.6930    0.0000 H   0  0  0  0  0  0  0  0  0  0  0  0
    9.3190   -1.1810    0.0000 H   0  0  0  0  0  0  0  0  0  0  0  0
    4.3180    3.3560    0.0000 H   0  0  0  0  0  0  0  0  0  0  0  0
    3.8070    3.8680    0.0000 H   0  0  0  0  0  0  0  0  0  0  0  0
    3.2950    3.3560    0.0000 H   0  0  0  0  0  0  0  0  0  0  0  0
    1.9020    1.1360    0.0000 H   0  0  0  0  0  0  0  0  0  0  0  0
    1.8910   -0.2380    0.0000 H   0  0  0  0  0  0  0  0  0  0  0  0
  1  2  2  0  0  0  0
  2  3  1  0  0  0  0
  2 11  1  0  0  0  0
  3  4  1  0  0  0  0
  3  8  2  0  0  0  0
  4  5  2  0  0  0  0
  4 34  1  0  0  0  0
  5  6  1  0  0  0  0
  5 35  1  0  0  0  0
  6  7  2  0  0  0  0
  6 36  1  0  0  0  0
  7  8  1  0  0  0  0
  7 37  1  0  0  0  0
  8  9  1  0  0  0  0
  9 10  1  0  0  0  0
 10 11  1  0  0  0  0
 10 13  1  0  0  0  0
 10 33  1  0  0  0  0
 11 12  1  0  0  0  0
 12 38  1  0  0  0  0
 12 39  1  0  0  0  0
 12 40  1  0  0  0  0
 13 14  1  0  0  0  0
 14 15  1  0  0  0  0
 14 19  2  0  0  0  0
 15 16  2  0  0  0  0
 15 32  1  0  0  0  0
 16 17  1  0  0  0  0
 16 41  1  0  0  0  0
 17 18  2  0  0  0  0
 17 31  1  0  0  0  0
 18 19  1  0  0  0  0
 18 42  1  0  0  0  0
 19 20  1  0  0  0  0
 20 21  2  0  0  0  0
 20 43  1  0  0  0  0
 21 22  1  0  0  0  0
 22 23  1  0  0  0  0
 22 27  2  0  0  0  0
 23 24  2  0  0  0  0
 23 44  1  0  0  0  0
 24 25  1  0  0  0  0
 24 45  1  0  0  0  0
 25 26  2  0  0  0  0
 25 29  1  0  0  0  0
 26 27  1  0  0  0  0
 26 46  1  0  0  0  0
 27 47  1  0  0  0  0
 28 29  1  0  0  0  0
 28 48  1  0  0  0  0
 28 49  1  0  0  0  0
 28 50  1  0  0  0  0
 29 30  1  0  0  0  0
 30 51  1  0  0  0  0
 30 52  1  0  0  0  0
 30 53  1  0  0  0  0
 31 54  1  0  0  0  0
 31 55  1  0  0  0  0
 31 56  1  0  0  0  0
 32 33  2  0  0  0  0
 32 57  1  0  0  0  0
 33 58  1  0  0  0  0
M  END
> <Molecule name>
692400

> <Activity>
1

$$$$
65381
  MOE2011           2D

 12 11  0  0  0  0  0  0  0  0999 V2000
    4.5080   -0.2060    0.0000 C   0  0  0  0  0  0  0  0  0  0  0  0
    5.2220   -0.6190    0.0000 C   0  0  0  0  0  0  0  0  0  0  0  0
    5.9370   -0.2060    0.0000 N   0  0  0  0  0  0  0  0  0  0  0  0
    3.7930    0.2060    0.0000 C   0  0  0  0  0  0  0  0  0  0  0  0
    3.0790    0.6190    0.0000 C   0  0  0  0  0  0  0  0  0  0  0  0
    3.0790    1.4440    0.0000 O   0  0  0  0  0  0  0  0  0  0  0  0
    2.3640    0.2060    0.0000 N   0  0  0  0  0  0  0  0  0  0  0  0
    5.2220   -1.4440    0.0000 O   0  0  0  0  0  0  0  0  0  0  0  0
    6.3800   -0.4620    0.0000 H   0  0  0  0  0  0  0  0  0  0  0  0
    5.9370    0.3050    0.0000 H   0  0  0  0  0  0  0  0  0  0  0  0
    1.9220    0.4620    0.0000 H   0  0  0  0  0  0  0  0  0  0  0  0
    2.3640   -0.3050    0.0000 H   0  0  0  0  0  0  0  0  0  0  0  0
  1  2  1  0  0  0  0
  1  4  3  0  0  0  0
  2  3  1  0  0  0  0
  2  8  2  0  0  0  0
  3  9  1  0  0  0  0
  3 10  1  0  0  0  0
  4  5  1  0  0  0  0
  5  6  2  0  0  0  0
  5  7  1  0  0  0  0
  7 11  1  0  0  0  0
  7 12  1  0  0  0  0
M  END
> <Molecule name>
65381

> <Activity>
1

$$$$
619042
  MOE2011           2D

 39 39  0  0  1  0  0  0  0  0999 V2000
    4.5080   -1.2380    0.0000 C   0  0  0  0  0  0  0  0  0  0  0  0
    5.2220   -0.8250    0.0000 C   0  0  0  0  0  0  0  0  0  0  0  0
    5.2220    0.0000    0.0000 C   0  0  3  0  0  0  0  0  0  0  0  0
    4.5080    0.4120    0.0000 C   0  0  0  0  0  0  0  0  0  0  0  0
    3.7930    0.0000    0.0000 C   0  0  3  0  0  0  0  0  0  0  0  0
    3.7930   -0.8250    0.0000 C   0  0  0  0  0  0  0  0  0  0  0  0
    4.5080    1.2380    0.0000 O   0  0  0  0  0  0  0  0  0  0  0  0
    3.0790    0.4120    0.0000 C   0  0  0  0  0  0  0  0  0  0  0  0
    2.3640    0.0000    0.0000 N   0  0  0  0  0  0  0  0  0  0  0  0
    1.6500    0.4120    0.0000 C   0  0  0  0  0  0  0  0  0  0  0  0
    2.3640   -0.8250    0.0000 C   0  0  0  0  0  0  0  0  0  0  0  0
    5.9370    0.4120    0.0000 C   0  0  0  0  0  0  0  0  0  0  0  0
    6.6510    0.0000    0.0000 N   0  0  0  0  0  0  0  0  0  0  0  0
    7.3660    0.4120    0.0000 C   0  0  0  0  0  0  0  0  0  0  0  0
    6.6510   -0.8250    0.0000 C   0  0  0  0  0  0  0  0  0  0  0  0
    4.8950   -1.9660    0.0000 H   0  0  0  0  0  0  0  0  0  0  0  0
    4.1210   -1.9660    0.0000 H   0  0  0  0  0  0  0  0  0  0  0  0
    5.6600   -1.5250    0.0000 H   0  0  0  0  0  0  0  0  0  0  0  0
    6.0470   -0.8540    0.0000 H   0  0  0  0  0  0  0  0  0  0  0  0
    5.2800    0.8230    0.0000 H   0  0  0  0  0  0  0  0  0  0  0  0
    3.0520   -0.3620    0.0000 H   0  0  0  0  0  0  0  0  0  0  0  0
    3.3560   -1.5250    0.0000 H   0  0  0  0  0  0  0  0  0  0  0  0
    2.9690   -0.8540    0.0000 H   0  0  0  0  0  0  0  0  0  0  0  0
    3.4660    1.1410    0.0000 H   0  0  0  0  0  0  0  0  0  0  0  0
    2.6920    1.1410    0.0000 H   0  0  0  0  0  0  0  0  0  0  0  0
    2.0620    1.1270    0.0000 H   0  0  0  0  0  0  0  0  0  0  0  0
    0.9360    0.8250    0.0000 H   0  0  0  0  0  0  0  0  0  0  0  0
    1.2380   -0.3020    0.0000 H   0  0  0  0  0  0  0  0  0  0  0  0
    1.5400   -0.8250    0.0000 H   0  0  0  0  0  0  0  0  0  0  0  0
    2.3640   -1.6500    0.0000 H   0  0  0  0  0  0  0  0  0  0  0  0
    3.1490   -1.0800    0.0000 H   0  0  0  0  0  0  0  0  0  0  0  0
    5.5500    1.1410    0.0000 H   0  0  0  0  0  0  0  0  0  0  0  0
    6.3240    1.1410    0.0000 H   0  0  0  0  0  0  0  0  0  0  0  0
    7.7780   -0.3020    0.0000 H   0  0  0  0  0  0  0  0  0  0  0  0
    8.0800    0.8250    0.0000 H   0  0  0  0  0  0  0  0  0  0  0  0
    6.9530    1.1270    0.0000 H   0  0  0  0  0  0  0  0  0  0  0  0
    5.8670   -1.0800    0.0000 H   0  0  0  0  0  0  0  0  0  0  0  0
    6.6510   -1.6500    0.0000 H   0  0  0  0  0  0  0  0  0  0  0  0
    7.4760   -0.8250    0.0000 H   0  0  0  0  0  0  0  0  0  0  0  0
  1  2  1  0  0  0  0
  1  6  1  0  0  0  0
  1 16  1  0  0  0  0
  1 17  1  0  0  0  0
  2  3  1  0  0  0  0
  2 18  1  0  0  0  0
  2 19  1  0  0  0  0
  3  4  1  0  0  0  0
  3 12  1  0  0  0  0
  3 20  1  0  0  0  0
  4  5  1  0  0  0  0
  4  7  2  0  0  0  0
  5  6  1  0  0  0  0
  5  8  1  0  0  0  0
  5 21  1  0  0  0  0
  6 22  1  0  0  0  0
  6 23  1  0  0  0  0
  8  9  1  0  0  0  0
  8 24  1  0  0  0  0
  8 25  1  0  0  0  0
  9 10  1  0  0  0  0
  9 11  1  0  0  0  0
 10 26  1  0  0  0  0
 10 27  1  0  0  0  0
 10 28  1  0  0  0  0
 11 29  1  0  0  0  0
 11 30  1  0  0  0  0
 11 31  1  0  0  0  0
 12 13  1  0  0  0  0
 12 32  1  0  0  0  0
 12 33  1  0  0  0  0
 13 14  1  0  0  0  0
 13 15  1  0  0  0  0
 14 34  1  0  0  0  0
 14 35  1  0  0  0  0
 14 36  1  0  0  0  0
 15 37  1  0  0  0  0
 15 38  1  0  0  0  0
 15 39  1  0  0  0  0
M  END
> <Molecule name>
619042

> <Activity>
1

$$$$
291643
  MOE2011           2D

 27 27  0  0  1  0  0  0  0  0999 V2000
    3.7930    2.0620    0.0000 C   0  0  0  0  0  0  0  0  0  0  0  0
    4.5080    1.6500    0.0000 C   0  0  3  0  0  0  0  0  0  0  0  0
    4.5080    0.8250    0.0000 O   0  0  0  0  0  0  0  0  0  0  0  0
    3.7930    0.4120    0.0000 C   0  0  3  0  0  0  0  0  0  0  0  0
    3.0790    0.8250    0.0000 C   0  0  0  0  0  0  0  0  0  0  0  0
    3.0790    1.6500    0.0000 O   0  0  0  0  0  0  0  0  0  0  0  0
    3.7930    2.8880    0.0000 O   0  0  0  0  0  0  0  0  0  0  0  0
    5.2220    2.0620    0.0000 C   0  0  0  0  0  0  0  0  0  0  0  0
    5.2220    2.8880    0.0000 O   0  0  0  0  0  0  0  0  0  0  0  0
    3.7930   -0.4120    0.0000 C   0  0  0  0  0  0  0  0  0  0  0  0
    3.0790   -0.8250    0.0000 C   0  0  0  0  0  0  0  0  0  0  0  0
    2.3640   -0.4120    0.0000 O   0  0  0  0  0  0  0  0  0  0  0  0
    3.0790   -1.6500    0.0000 N   0  0  0  0  0  0  0  0  0  0  0  0
    3.7930   -2.0620    0.0000 C   0  0  0  0  0  0  0  0  0  0  0  0
    3.7930   -2.8880    0.0000 O   0  0  0  0  0  0  0  0  0  0  0  0
    4.5080   -1.6500    0.0000 N   0  0  0  0  0  0  0  0  0  0  0  0
    4.5080   -0.8250    0.0000 C   0  0  0  0  0  0  0  0  0  0  0  0
    3.3560    1.3630    0.0000 H   0  0  0  0  0  0  0  0  0  0  0  0
    2.9690    2.0340    0.0000 H   0  0  0  0  0  0  0  0  0  0  0  0
    3.7930    1.2380    0.0000 H   0  0  0  0  0  0  0  0  0  0  0  0
    3.3080    1.0800    0.0000 H   0  0  0  0  0  0  0  0  0  0  0  0
    2.3640    0.4120    0.0000 H   0  0  0  0  0  0  0  0  0  0  0  0
    4.5080    3.3000    0.0000 H   0  0  0  0  0  0  0  0  0  0  0  0
    5.9370    1.6500    0.0000 H   0  0  0  0  0  0  0  0  0  0  0  0
    2.3640   -2.0620    0.0000 H   0  0  0  0  0  0  0  0  0  0  0  0
    5.2220   -2.0620    0.0000 H   0  0  0  0  0  0  0  0  0  0  0  0
    5.2220   -0.4120    0.0000 H   0  0  0  0  0  0  0  0  0  0  0  0
  1  2  1  0  0  0  0
  1  7  1  0  0  0  0
  1 18  1  0  0  0  0
  1 19  1  0  0  0  0
  2  3  1  0  0  0  0
  2  8  1  0  0  0  0
  2 20  1  0  0  0  0
  3  4  1  0  0  0  0
  4  5  1  0  0  0  0
  4 10  1  0  0  0  0
  4 21  1  0  0  0  0
  5  6  2  0  0  0  0
  5 22  1  0  0  0  0
  7 23  1  0  0  0  0
  8  9  2  0  0  0  0
  8 24  1  0  0  0  0
 10 11  1  0  0  0  0
 10 17  2  0  0  0  0
 11 12  2  0  0  0  0
 11 13  1  0  0  0  0
 13 14  1  0  0  0  0
 13 25  1  0  0  0  0
 14 15  2  0  0  0  0
 14 16  1  0  0  0  0
 16 17  1  0  0  0  0
 16 26  1  0  0  0  0
 17 27  1  0  0  0  0
M  END
> <Molecule name>
291643

> <Activity>
1

$$$$
167406
  MOE2011           2D

 81 85  0  0  1  0  0  0  0  0999 V2000
    9.7240    0.3540    0.0000 O   0  0  0  0  0  0  0  0  0  0  0  0
    9.0130   -0.0640    0.0000 C   0  0  0  0  0  0  0  0  0  0  0  0
    9.0190   -0.8890    0.0000 O   0  0  0  0  0  0  0  0  0  0  0  0
    8.2950    0.3430    0.0000 C   0  0  3  0  0  0  0  0  0  0  0  0
    7.5480    0.7670    0.0000 C   0  0  3  0  0  0  0  0  0  0  0  0
    6.8110    0.3260    0.0000 C   0  0  0  0  0  0  0  0  0  0  0  0
    6.8110   -0.4990    0.0000 C   0  0  3  0  0  0  0  0  0  0  0  0
    7.0930   -1.2740    0.0000 C   0  0  0  0  0  0  0  0  0  0  0  0
    6.6270   -1.5430    0.0000 C   0  0  0  0  0  0  0  0  0  0  0  0
    6.0960   -0.9110    0.0000 C   0  0  3  0  0  0  0  0  0  0  0  0
    4.6380   -0.0920    0.0000 C   0  0  0  0  0  0  0  0  0  0  0  0
    4.6310   -0.9170    0.0000 C   0  0  3  0  0  0  0  0  0  0  0  0
    5.3820   -0.4990    0.0000 C   0  0  3  0  0  0  0  0  0  0  0  0
    3.4440   -2.9450    0.0000 C   0  0  0  0  0  0  0  0  0  0  0  0
    3.8540   -2.2300    0.0000 C   0  0  0  0  0  0  0  0  0  0  0  0
    4.6250   -1.7770    0.0000 C   0  0  3  0  0  0  0  0  0  0  0  0
    4.2680   -2.9420    0.0000 C   0  0  0  0  0  0  0  0  0  0  0  0
    2.3620   -2.1920    0.0000 O   0  0  0  0  0  0  0  0  0  0  0  0
    3.0780   -1.7820    0.0000 C   0  0  3  0  0  0  0  0  0  0  0  0
    3.0850   -0.8880    0.0000 C   0  0  0  0  0  0  0  0  0  0  0  0
    3.8670   -0.4520    0.0000 C   0  0  0  0  0  0  0  0  0  0  0  0
    5.3690   -2.2060    0.0000 C   0  0  0  0  0  0  0  0  0  0  0  0
    6.1100   -1.7710    0.0000 C   0  0  0  0  0  0  0  0  0  0  0  0
    5.3820    0.3260    0.0000 C   0  0  0  0  0  0  0  0  0  0  0  0
    6.0960    0.7380    0.0000 C   0  0  0  0  0  0  0  0  0  0  0  0
    7.5480   -0.9400    0.0000 C   0  0  0  0  0  0  0  0  0  0  0  0
    8.2950   -0.5160    0.0000 C   0  0  0  0  0  0  0  0  0  0  0  0
    6.8050    2.0600    0.0000 C   0  0  0  0  0  0  0  0  0  0  0  0
    7.5270    1.6610    0.0000 C   0  0  3  0  0  0  0  0  0  0  0  0
    8.2860    2.9450    0.0000 C   0  0  0  0  0  0  0  0  0  0  0  0
    8.2950    2.1210    0.0000 C   0  0  3  0  0  0  0  0  0  0  0  0
    9.0740    1.6790    0.0000 C   0  0  0  0  0  0  0  0  0  0  0  0
    9.0740    0.7840    0.0000 C   0  0  0  0  0  0  0  0  0  0  0  0
   10.1680    0.1020    0.0000 H   0  0  0  0  0  0  0  0  0  0  0  0
    7.9870    1.0290    0.0000 H   0  0  0  0  0  0  0  0  0  0  0  0
    6.6130   -1.4490    0.0000 H   0  0  0  0  0  0  0  0  0  0  0  0
    7.2680   -1.7540    0.0000 H   0  0  0  0  0  0  0  0  0  0  0  0
    7.5740   -1.1000    0.0000 H   0  0  0  0  0  0  0  0  0  0  0  0
    6.2350   -1.8720    0.0000 H   0  0  0  0  0  0  0  0  0  0  0  0
    6.9550   -1.9350    0.0000 H   0  0  0  0  0  0  0  0  0  0  0  0
    7.0180   -1.2150    0.0000 H   0  0  0  0  0  0  0  0  0  0  0  0
    5.1490   -0.0960    0.0000 H   0  0  0  0  0  0  0  0  0  0  0  0
    4.6420    0.4190    0.0000 H   0  0  0  0  0  0  0  0  0  0  0  0
    4.1270   -0.0880    0.0000 H   0  0  0  0  0  0  0  0  0  0  0  0
    5.8250   -0.2430    0.0000 H   0  0  0  0  0  0  0  0  0  0  0  0
    3.0000   -2.6910    0.0000 H   0  0  0  0  0  0  0  0  0  0  0  0
    3.1900   -3.3890    0.0000 H   0  0  0  0  0  0  0  0  0  0  0  0
    3.8870   -3.2000    0.0000 H   0  0  0  0  0  0  0  0  0  0  0  0
    4.6270   -2.2880    0.0000 H   0  0  0  0  0  0  0  0  0  0  0  0
    3.8260   -3.2000    0.0000 H   0  0  0  0  0  0  0  0  0  0  0  0
    4.5260   -3.3840    0.0000 H   0  0  0  0  0  0  0  0  0  0  0  0
    4.7110   -2.6850    0.0000 H   0  0  0  0  0  0  0  0  0  0  0  0
    1.9200   -1.9340    0.0000 H   0  0  0  0  0  0  0  0  0  0  0  0
    3.0770   -2.2940    0.0000 H   0  0  0  0  0  0  0  0  0  0  0  0
    2.9170   -0.4040    0.0000 H   0  0  0  0  0  0  0  0  0  0  0  0
    2.5810   -0.9710    0.0000 H   0  0  0  0  0  0  0  0  0  0  0  0
    4.2030   -0.0670    0.0000 H   0  0  0  0  0  0  0  0  0  0  0  0
    3.5450   -0.0540    0.0000 H   0  0  0  0  0  0  0  0  0  0  0  0
    5.0410   -2.5980    0.0000 H   0  0  0  0  0  0  0  0  0  0  0  0
    5.7000   -2.5960    0.0000 H   0  0  0  0  0  0  0  0  0  0  0  0
    6.2890   -2.2490    0.0000 H   0  0  0  0  0  0  0  0  0  0  0  0
    6.6120   -1.6750    0.0000 H   0  0  0  0  0  0  0  0  0  0  0  0
    5.2070    0.8070    0.0000 H   0  0  0  0  0  0  0  0  0  0  0  0
    4.8780    0.2370    0.0000 H   0  0  0  0  0  0  0  0  0  0  0  0
    6.0960    1.2500    0.0000 H   0  0  0  0  0  0  0  0  0  0  0  0
    7.2140   -1.3280    0.0000 H   0  0  0  0  0  0  0  0  0  0  0  0
    7.8730   -1.3350    0.0000 H   0  0  0  0  0  0  0  0  0  0  0  0
    8.4680   -0.9980    0.0000 H   0  0  0  0  0  0  0  0  0  0  0  0
    8.7990   -0.4290    0.0000 H   0  0  0  0  0  0  0  0  0  0  0  0
    7.0520    2.5080    0.0000 H   0  0  0  0  0  0  0  0  0  0  0  0
    6.3580    2.3070    0.0000 H   0  0  0  0  0  0  0  0  0  0  0  0
    6.5580    1.6120    0.0000 H   0  0  0  0  0  0  0  0  0  0  0  0
    7.0900    1.3960    0.0000 H   0  0  0  0  0  0  0  0  0  0  0  0
    8.7980    2.9510    0.0000 H   0  0  0  0  0  0  0  0  0  0  0  0
    8.2800    3.4570    0.0000 H   0  0  0  0  0  0  0  0  0  0  0  0
    7.7750    2.9400    0.0000 H   0  0  0  0  0  0  0  0  0  0  0  0
    8.7360    2.3800    0.0000 H   0  0  0  0  0  0  0  0  0  0  0  0
    9.5780    1.5920    0.0000 H   0  0  0  0  0  0  0  0  0  0  0  0
    9.2460    2.1610    0.0000 H   0  0  0  0  0  0  0  0  0  0  0  0
    9.2460    0.3030    0.0000 H   0  0  0  0  0  0  0  0  0  0  0  0
    9.5780    0.8720    0.0000 H   0  0  0  0  0  0  0  0  0  0  0  0
  1  2  1  0  0  0  0
  1 34  1  0  0  0  0
  2  3  2  0  0  0  0
  2  4  1  0  0  0  0
  4  5  1  0  0  0  0
  4 27  1  0  0  0  0
  4 33  1  0  0  0  0
  5  6  1  0  0  0  0
  5 29  1  0  0  0  0
  5 35  1  0  0  0  0
  6  7  1  0  0  0  0
  6 25  2  0  0  0  0
  7  8  1  0  0  0  0
  7 10  1  0  0  0  0
  7 26  1  0  0  0  0
  8 36  1  0  0  0  0
  8 37  1  0  0  0  0
  8 38  1  0  0  0  0
  9 10  1  0  0  0  0
  9 39  1  0  0  0  0
  9 40  1  0  0  0  0
  9 41  1  0  0  0  0
 10 13  1  0  0  0  0
 10 23  1  0  0  0  0
 11 12  1  0  0  0  0
 11 42  1  0  0  0  0
 11 43  1  0  0  0  0
 11 44  1  0  0  0  0
 12 13  1  0  0  0  0
 12 16  1  0  0  0  0
 12 21  1  0  0  0  0
 13 24  1  0  0  0  0
 13 45  1  0  0  0  0
 14 15  1  0  0  0  0
 14 46  1  0  0  0  0
 14 47  1  0  0  0  0
 14 48  1  0  0  0  0
 15 16  1  0  0  0  0
 15 17  1  0  0  0  0
 15 19  1  0  0  0  0
 16 22  1  0  0  0  0
 16 49  1  0  0  0  0
 17 50  1  0  0  0  0
 17 51  1  0  0  0  0
 17 52  1  0  0  0  0
 18 19  1  0  0  0  0
 18 53  1  0  0  0  0
 19 20  1  0  0  0  0
 19 54  1  0  0  0  0
 20 21  1  0  0  0  0
 20 55  1  0  0  0  0
 20 56  1  0  0  0  0
 21 57  1  0  0  0  0
 21 58  1  0  0  0  0
 22 23  1  0  0  0  0
 22 59  1  0  0  0  0
 22 60  1  0  0  0  0
 23 61  1  0  0  0  0
 23 62  1  0  0  0  0
 24 25  1  0  0  0  0
 24 63  1  0  0  0  0
 24 64  1  0  0  0  0
 25 65  1  0  0  0  0
 26 27  1  0  0  0  0
 26 66  1  0  0  0  0
 26 67  1  0  0  0  0
 27 68  1  0  0  0  0
 27 69  1  0  0  0  0
 28 29  1  0  0  0  0
 28 70  1  0  0  0  0
 28 71  1  0  0  0  0
 28 72  1  0  0  0  0
 29 31  1  0  0  0  0
 29 73  1  0  0  0  0
 30 31  1  0  0  0  0
 30 74  1  0  0  0  0
 30 75  1  0  0  0  0
 30 76  1  0  0  0  0
 31 32  1  0  0  0  0
 31 77  1  0  0  0  0
 32 33  1  0  0  0  0
 32 78  1  0  0  0  0
 32 79  1  0  0  0  0
 33 80  1  0  0  0  0
 33 81  1  0  0  0  0
M  END
> <Molecule name>
167406

> <Activity>
1

$$$$
654206
  MOE2011           2D

 22 23  0  0  0  0  0  0  0  0999 V2000
    3.8060    1.8700    0.0000 O   0  0  0  0  0  0  0  0  0  0  0  0
    3.8160    1.0450    0.0000 C   0  0  0  0  0  0  0  0  0  0  0  0
    3.0790    0.6050    0.0000 C   0  0  0  0  0  0  0  0  0  0  0  0
    3.0790   -0.2200    0.0000 C   0  0  0  0  0  0  0  0  0  0  0  0
    2.3640   -0.6330    0.0000 C   0  0  0  0  0  0  0  0  0  0  0  0
    1.6500   -0.2200    0.0000 C   0  0  0  0  0  0  0  0  0  0  0  0
    1.6500    0.6050    0.0000 C   0  0  0  0  0  0  0  0  0  0  0  0
    2.3640    1.0170    0.0000 C   0  0  0  0  0  0  0  0  0  0  0  0
    2.3640   -1.4580    0.0000 O   0  0  0  0  0  0  0  0  0  0  0  0
    4.5640    0.6220    0.0000 C   0  0  0  0  0  0  0  0  0  0  0  0
    4.5640   -0.2380    0.0000 C   0  0  0  0  0  0  0  0  0  0  0  0
    3.8160   -0.6620    0.0000 C   0  0  0  0  0  0  0  0  0  0  0  0
    5.2770   -0.6530    0.0000 C   0  0  0  0  0  0  0  0  0  0  0  0
    3.8060   -1.4870    0.0000 O   0  0  0  0  0  0  0  0  0  0  0  0
    1.2070   -0.4760    0.0000 H   0  0  0  0  0  0  0  0  0  0  0  0
    1.2070    0.8600    0.0000 H   0  0  0  0  0  0  0  0  0  0  0  0
    2.3640    1.5290    0.0000 H   0  0  0  0  0  0  0  0  0  0  0  0
    1.9210   -1.7140    0.0000 H   0  0  0  0  0  0  0  0  0  0  0  0
    5.0060    0.8800    0.0000 H   0  0  0  0  0  0  0  0  0  0  0  0
    5.0190   -1.0950    0.0000 H   0  0  0  0  0  0  0  0  0  0  0  0
    5.7190   -0.9110    0.0000 H   0  0  0  0  0  0  0  0  0  0  0  0
    5.5340   -0.2110    0.0000 H   0  0  0  0  0  0  0  0  0  0  0  0
  1  2  2  0  0  0  0
  2  3  1  0  0  0  0
  2 10  1  0  0  0  0
  3  4  1  0  0  0  0
  3  8  2  0  0  0  0
  4  5  2  0  0  0  0
  4 12  1  0  0  0  0
  5  6  1  0  0  0  0
  5  9  1  0  0  0  0
  6  7  2  0  0  0  0
  6 15  1  0  0  0  0
  7  8  1  0  0  0  0
  7 16  1  0  0  0  0
  8 17  1  0  0  0  0
  9 18  1  0  0  0  0
 10 11  2  0  0  0  0
 10 19  1  0  0  0  0
 11 12  1  0  0  0  0
 11 13  1  0  0  0  0
 12 14  2  0  0  0  0
 13 20  1  0  0  0  0
 13 21  1  0  0  0  0
 13 22  1  0  0  0  0
M  END
> <Molecule name>
654206

> <Activity>
1

$$$$
602668
  MOE2011           2D

 38 38  0  0  0  0  0  0  0  0999 V2000
    5.2320   -0.7900    0.0000 C   0  0  0  0  0  0  0  0  0  0  0  0
    5.8990   -0.3040    0.0000 C   0  0  0  0  0  0  0  0  0  0  0  0
    6.5680   -0.7900    0.0000 N   0  0  0  0  0  0  0  0  0  0  0  0
    6.3120   -1.5750    0.0000 C   0  0  0  0  0  0  0  0  0  0  0  0
    5.4870   -1.5750    0.0000 N   0  0  0  0  0  0  0  0  0  0  0  0
    4.4470   -0.5350    0.0000 C   0  0  0  0  0  0  0  0  0  0  0  0
    3.8340   -1.0870    0.0000 O   0  0  0  0  0  0  0  0  0  0  0  0
    3.0490   -0.8320    0.0000 C   0  0  0  0  0  0  0  0  0  0  0  0
    2.8770   -0.0250    0.0000 O   0  0  0  0  0  0  0  0  0  0  0  0
    2.4360   -1.3840    0.0000 N   0  0  0  0  0  0  0  0  0  0  0  0
    1.6510   -1.1290    0.0000 C   0  0  0  0  0  0  0  0  0  0  0  0
    5.8990    0.5210    0.0000 C   0  0  0  0  0  0  0  0  0  0  0  0
    5.1850    0.9330    0.0000 O   0  0  0  0  0  0  0  0  0  0  0  0
    5.1850    1.7590    0.0000 C   0  0  0  0  0  0  0  0  0  0  0  0
    5.8990    2.1710    0.0000 O   0  0  0  0  0  0  0  0  0  0  0  0
    4.4700    2.1710    0.0000 N   0  0  0  0  0  0  0  0  0  0  0  0
    4.4700    2.9970    0.0000 C   0  0  0  0  0  0  0  0  0  0  0  0
    6.7970   -2.2420    0.0000 S   0  0  0  0  0  0  0  0  0  0  0  0
    6.4620   -2.9970    0.0000 C   0  0  0  0  0  0  0  0  0  0  0  0
    7.3520   -0.5350    0.0000 C   0  0  0  0  0  0  0  0  0  0  0  0
    4.6740    0.2580    0.0000 H   0  0  0  0  0  0  0  0  0  0  0  0
    3.9160    0.0970    0.0000 H   0  0  0  0  0  0  0  0  0  0  0  0
    2.6070   -2.1910    0.0000 H   0  0  0  0  0  0  0  0  0  0  0  0
    1.9060   -0.3440    0.0000 H   0  0  0  0  0  0  0  0  0  0  0  0
    0.8660   -0.8740    0.0000 H   0  0  0  0  0  0  0  0  0  0  0  0
    1.3960   -1.9140    0.0000 H   0  0  0  0  0  0  0  0  0  0  0  0
    6.7240    0.5500    0.0000 H   0  0  0  0  0  0  0  0  0  0  0  0
    6.3360    1.2200    0.0000 H   0  0  0  0  0  0  0  0  0  0  0  0
    3.7550    1.7590    0.0000 H   0  0  0  0  0  0  0  0  0  0  0  0
    5.2950    2.9970    0.0000 H   0  0  0  0  0  0  0  0  0  0  0  0
    4.4700    3.8220    0.0000 H   0  0  0  0  0  0  0  0  0  0  0  0
    3.6450    2.9970    0.0000 H   0  0  0  0  0  0  0  0  0  0  0  0
    5.7080   -2.6620    0.0000 H   0  0  0  0  0  0  0  0  0  0  0  0
    6.1270   -3.7510    0.0000 H   0  0  0  0  0  0  0  0  0  0  0  0
    7.2160   -3.3320    0.0000 H   0  0  0  0  0  0  0  0  0  0  0  0
    7.6070   -1.3190    0.0000 H   0  0  0  0  0  0  0  0  0  0  0  0
    8.1360   -0.2800    0.0000 H   0  0  0  0  0  0  0  0  0  0  0  0
    7.0970    0.2500    0.0000 H   0  0  0  0  0  0  0  0  0  0  0  0
  1  2  2  0  0  0  0
  1  5  1  0  0  0  0
  1  6  1  0  0  0  0
  2  3  1  0  0  0  0
  2 12  1  0  0  0  0
  3  4  1  0  0  0  0
  3 20  1  0  0  0  0
  4  5  2  0  0  0  0
  4 18  1  0  0  0  0
  6  7  1  0  0  0  0
  6 21  1  0  0  0  0
  6 22  1  0  0  0  0
  7  8  1  0  0  0  0
  8  9  2  0  0  0  0
  8 10  1  0  0  0  0
 10 11  1  0  0  0  0
 10 23  1  0  0  0  0
 11 24  1  0  0  0  0
 11 25  1  0  0  0  0
 11 26  1  0  0  0  0
 12 13  1  0  0  0  0
 12 27  1  0  0  0  0
 12 28  1  0  0  0  0
 13 14  1  0  0  0  0
 14 15  2  0  0  0  0
 14 16  1  0  0  0  0
 16 17  1  0  0  0  0
 16 29  1  0  0  0  0
 17 30  1  0  0  0  0
 17 31  1  0  0  0  0
 17 32  1  0  0  0  0
 18 19  1  0  0  0  0
 19 33  1  0  0  0  0
 19 34  1  0  0  0  0
 19 35  1  0  0  0  0
 20 36  1  0  0  0  0
 20 37  1  0  0  0  0
 20 38  1  0  0  0  0
M  END
> <Molecule name>
602668

> <Activity>
1

$$$$
691564
  MOE2011           2D

 47 49  0  0  0  0  0  0  0  0999 V2000
    5.8720    0.8790    0.0000 O   0  0  0  0  0  0  0  0  0  0  0  0
    5.0850    1.1260    0.0000 C   0  0  0  0  0  0  0  0  0  0  0  0
    4.9690    1.9280    0.0000 C   0  0  0  0  0  0  0  0  0  0  0  0
    4.2540    2.3410    0.0000 C   0  0  0  0  0  0  0  0  0  0  0  0
    3.5030    2.0390    0.0000 C   0  0  0  0  0  0  0  0  0  0  0  0
    3.2670    1.2650    0.0000 C   0  0  0  0  0  0  0  0  0  0  0  0
    3.7250    0.5970    0.0000 C   0  0  0  0  0  0  0  0  0  0  0  0
    4.5320    0.5360    0.0000 C   0  0  0  0  0  0  0  0  0  0  0  0
    4.8310   -0.2340    0.0000 C   0  0  0  0  0  0  0  0  0  0  0  0
    5.2130   -3.1850    0.0000 C   0  0  0  0  0  0  0  0  0  0  0  0
    4.3970   -3.0590    0.0000 O   0  0  0  0  0  0  0  0  0  0  0  0
    4.0980   -2.2900    0.0000 C   0  0  0  0  0  0  0  0  0  0  0  0
    3.2820   -2.1660    0.0000 C   0  0  0  0  0  0  0  0  0  0  0  0
    2.9830   -1.3960    0.0000 C   0  0  0  0  0  0  0  0  0  0  0  0
    3.4990   -0.7530    0.0000 C   0  0  0  0  0  0  0  0  0  0  0  0
    4.3150   -0.8770    0.0000 C   0  0  0  0  0  0  0  0  0  0  0  0
    4.6140   -1.6460    0.0000 C   0  0  0  0  0  0  0  0  0  0  0  0
    3.0650   -3.5780    0.0000 C   0  0  0  0  0  0  0  0  0  0  0  0
    2.7660   -2.8090    0.0000 O   0  0  0  0  0  0  0  0  0  0  0  0
    1.6510   -1.9150    0.0000 C   0  0  0  0  0  0  0  0  0  0  0  0
    2.1670   -1.2710    0.0000 O   0  0  0  0  0  0  0  0  0  0  0  0
    4.2540    3.1660    0.0000 C   0  0  0  0  0  0  0  0  0  0  0  0
    4.9690    3.5780    0.0000 C   0  0  0  0  0  0  0  0  0  0  0  0
    5.6840    3.1660    0.0000 C   0  0  0  0  0  0  0  0  0  0  0  0
    5.6840    2.3410    0.0000 C   0  0  0  0  0  0  0  0  0  0  0  0
    3.4240    2.5450    0.0000 H   0  0  0  0  0  0  0  0  0  0  0  0
    2.9930    2.0750    0.0000 H   0  0  0  0  0  0  0  0  0  0  0  0
    2.8230    1.5190    0.0000 H   0  0  0  0  0  0  0  0  0  0  0  0
    2.9210    0.8890    0.0000 H   0  0  0  0  0  0  0  0  0  0  0  0
    3.2480    0.4090    0.0000 H   0  0  0  0  0  0  0  0  0  0  0  0
    3.8010    0.0910    0.0000 H   0  0  0  0  0  0  0  0  0  0  0  0
    5.3360   -0.3110    0.0000 H   0  0  0  0  0  0  0  0  0  0  0  0
    5.1350   -3.6910    0.0000 H   0  0  0  0  0  0  0  0  0  0  0  0
    5.7190   -3.2620    0.0000 H   0  0  0  0  0  0  0  0  0  0  0  0
    5.2910   -2.6790    0.0000 H   0  0  0  0  0  0  0  0  0  0  0  0
    3.3140   -0.2760    0.0000 H   0  0  0  0  0  0  0  0  0  0  0  0
    5.1200   -1.7240    0.0000 H   0  0  0  0  0  0  0  0  0  0  0  0
    2.5880   -3.7640    0.0000 H   0  0  0  0  0  0  0  0  0  0  0  0
    3.2510   -4.0550    0.0000 H   0  0  0  0  0  0  0  0  0  0  0  0
    3.5420   -3.3930    0.0000 H   0  0  0  0  0  0  0  0  0  0  0  0
    1.2510   -1.5940    0.0000 H   0  0  0  0  0  0  0  0  0  0  0  0
    1.3300   -2.3140    0.0000 H   0  0  0  0  0  0  0  0  0  0  0  0
    2.0500   -2.2350    0.0000 H   0  0  0  0  0  0  0  0  0  0  0  0
    3.8110    3.4220    0.0000 H   0  0  0  0  0  0  0  0  0  0  0  0
    4.9690    4.0900    0.0000 H   0  0  0  0  0  0  0  0  0  0  0  0
    6.1270    3.4220    0.0000 H   0  0  0  0  0  0  0  0  0  0  0  0
    6.1270    2.0850    0.0000 H   0  0  0  0  0  0  0  0  0  0  0  0
  1  2  2  0  0  0  0
  2  3  1  0  0  0  0
  2  8  1  0  0  0  0
  3  4  1  0  0  0  0
  3 25  2  0  0  0  0
  4  5  1  0  0  0  0
  4 22  2  0  0  0  0
  5  6  1  0  0  0  0
  5 26  1  0  0  0  0
  5 27  1  0  0  0  0
  6  7  1  0  0  0  0
  6 28  1  0  0  0  0
  6 29  1  0  0  0  0
  7  8  1  0  0  0  0
  7 30  1  0  0  0  0
  7 31  1  0  0  0  0
  8  9  2  0  0  0  0
  9 16  1  0  0  0  0
  9 32  1  0  0  0  0
 10 11  1  0  0  0  0
 10 33  1  0  0  0  0
 10 34  1  0  0  0  0
 10 35  1  0  0  0  0
 11 12  1  0  0  0  0
 12 13  1  0  0  0  0
 12 17  2  0  0  0  0
 13 14  2  0  0  0  0
 13 19  1  0  0  0  0
 14 15  1  0  0  0  0
 14 21  1  0  0  0  0
 15 16  2  0  0  0  0
 15 36  1  0  0  0  0
 16 17  1  0  0  0  0
 17 37  1  0  0  0  0
 18 19  1  0  0  0  0
 18 38  1  0  0  0  0
 18 39  1  0  0  0  0
 18 40  1  0  0  0  0
 20 21  1  0  0  0  0
 20 41  1  0  0  0  0
 20 42  1  0  0  0  0
 20 43  1  0  0  0  0
 22 23  1  0  0  0  0
 22 44  1  0  0  0  0
 23 24  2  0  0  0  0
 23 45  1  0  0  0  0
 24 25  1  0  0  0  0
 24 46  1  0  0  0  0
 25 47  1  0  0  0  0
M  END
> <Molecule name>
691564

> <Activity>
1

$$$$
603553
  MOE2011           2D

 33 33  0  0  0  0  0  0  0  0999 V2000
    1.6500   -3.0940    0.0000 C   0  0  0  0  0  0  0  0  0  0  0  0
    2.3640   -2.6810    0.0000 O   0  0  0  0  0  0  0  0  0  0  0  0
    2.3640   -1.8560    0.0000 C   0  0  0  0  0  0  0  0  0  0  0  0
    3.0790   -1.4440    0.0000 C   0  0  0  0  0  0  0  0  0  0  0  0
    3.0790   -0.6190    0.0000 C   0  0  0  0  0  0  0  0  0  0  0  0
    2.3640   -0.2060    0.0000 C   0  0  0  0  0  0  0  0  0  0  0  0
    1.6500   -0.6190    0.0000 C   0  0  0  0  0  0  0  0  0  0  0  0
    1.6500   -1.4440    0.0000 C   0  0  0  0  0  0  0  0  0  0  0  0
    2.3640    0.6190    0.0000 C   0  0  0  0  0  0  0  0  0  0  0  0
    1.6500    1.0310    0.0000 O   0  0  0  0  0  0  0  0  0  0  0  0
    3.0790    1.0310    0.0000 C   0  0  0  0  0  0  0  0  0  0  0  0
    3.0790    1.8560    0.0000 C   0  0  0  0  0  0  0  0  0  0  0  0
    3.7930    2.2690    0.0000 N   0  0  0  0  0  0  0  0  0  0  0  0
    3.7930    3.0940    0.0000 C   0  0  0  0  0  0  0  0  0  0  0  0
    4.5080    1.8560    0.0000 C   0  0  0  0  0  0  0  0  0  0  0  0
    3.7930    0.6190    0.0000 C   0  0  0  0  0  0  0  0  0  0  0  0
    1.3940   -2.6510    0.0000 H   0  0  0  0  0  0  0  0  0  0  0  0
    1.2070   -3.3500    0.0000 H   0  0  0  0  0  0  0  0  0  0  0  0
    1.9060   -3.5370    0.0000 H   0  0  0  0  0  0  0  0  0  0  0  0
    3.5220   -1.7000    0.0000 H   0  0  0  0  0  0  0  0  0  0  0  0
    3.5220   -0.3630    0.0000 H   0  0  0  0  0  0  0  0  0  0  0  0
    1.2070   -0.3630    0.0000 H   0  0  0  0  0  0  0  0  0  0  0  0
    1.2070   -1.7000    0.0000 H   0  0  0  0  0  0  0  0  0  0  0  0
    2.9040    2.3370    0.0000 H   0  0  0  0  0  0  0  0  0  0  0  0
    2.5760    1.7670    0.0000 H   0  0  0  0  0  0  0  0  0  0  0  0
    4.3050    3.0940    0.0000 H   0  0  0  0  0  0  0  0  0  0  0  0
    3.7930    3.6050    0.0000 H   0  0  0  0  0  0  0  0  0  0  0  0
    3.2820    3.0940    0.0000 H   0  0  0  0  0  0  0  0  0  0  0  0
    4.2520    1.4130    0.0000 H   0  0  0  0  0  0  0  0  0  0  0  0
    4.9510    1.6000    0.0000 H   0  0  0  0  0  0  0  0  0  0  0  0
    4.7640    2.2990    0.0000 H   0  0  0  0  0  0  0  0  0  0  0  0
    3.7930    0.1070    0.0000 H   0  0  0  0  0  0  0  0  0  0  0  0
    4.2360    0.8740    0.0000 H   0  0  0  0  0  0  0  0  0  0  0  0
  1  2  1  0  0  0  0
  1 17  1  0  0  0  0
  1 18  1  0  0  0  0
  1 19  1  0  0  0  0
  2  3  1  0  0  0  0
  3  4  1  0  0  0  0
  3  8  2  0  0  0  0
  4  5  2  0  0  0  0
  4 20  1  0  0  0  0
  5  6  1  0  0  0  0
  5 21  1  0  0  0  0
  6  7  2  0  0  0  0
  6  9  1  0  0  0  0
  7  8  1  0  0  0  0
  7 22  1  0  0  0  0
  8 23  1  0  0  0  0
  9 10  2  0  0  0  0
  9 11  1  0  0  0  0
 11 12  1  0  0  0  0
 11 16  2  0  0  0  0
 12 13  1  0  0  0  0
 12 24  1  0  0  0  0
 12 25  1  0  0  0  0
 13 14  1  0  0  0  0
 13 15  1  0  0  0  0
 14 26  1  0  0  0  0
 14 27  1  0  0  0  0
 14 28  1  0  0  0  0
 15 29  1  0  0  0  0
 15 30  1  0  0  0  0
 15 31  1  0  0  0  0
 16 32  1  0  0  0  0
 16 33  1  0  0  0  0
M  END
> <Molecule name>
603553

> <Activity>
1

$$$$
350629
  MOE2011           2D

 71 72  0  0  1  0  0  0  0  0999 V2000
    4.5080    1.4440    0.0000 C   0  0  3  0  0  0  0  0  0  0  0  0
    4.5080    2.2690    0.0000 C   0  0  3  0  0  0  0  0  0  0  0  0
    5.2220    2.6810    0.0000 C   0  0  3  0  0  0  0  0  0  0  0  0
    5.2220    3.5060    0.0000 O   0  0  0  0  0  0  0  0  0  0  0  0
    5.9370    3.9190    0.0000 C   0  0  0  0  0  0  0  0  0  0  0  0
    5.9370    4.7440    0.0000 C   0  0  0  0  0  0  0  0  0  0  0  0
    3.7930    0.2060    0.0000 C   0  0  0  0  0  0  0  0  0  0  0  0
    3.7930    1.0310    0.0000 O   0  0  0  0  0  0  0  0  0  0  0  0
    2.3640   -3.9190    0.0000 N   0  0  0  0  0  0  0  0  0  0  0  0
    3.0790   -3.5060    0.0000 C   0  0  0  0  0  0  0  0  0  0  0  0
    3.0790   -2.6810    0.0000 C   0  0  0  0  0  0  0  0  0  0  0  0
    3.7930   -2.2690    0.0000 C   0  0  0  0  0  0  0  0  0  0  0  0
    3.7930   -1.4440    0.0000 C   0  0  0  0  0  0  0  0  0  0  0  0
    4.5080   -1.0310    0.0000 C   0  0  0  0  0  0  0  0  0  0  0  0
    4.5080   -0.2060    0.0000 C   0  0  0  0  0  0  0  0  0  0  0  0
    2.3640   -4.7440    0.0000 C   0  0  0  0  0  0  0  0  0  0  0  0
    1.6500   -3.5060    0.0000 C   0  0  0  0  0  0  0  0  0  0  0  0
    2.3640   -2.2690    0.0000 C   0  0  0  0  0  0  0  0  0  0  0  0
    4.5080   -2.6810    0.0000 O   0  0  0  0  0  0  0  0  0  0  0  0
    3.0790   -1.0310    0.0000 C   0  0  0  0  0  0  0  0  0  0  0  0
    3.0790   -0.2060    0.0000 C   0  0  0  0  0  0  0  0  0  0  0  0
    5.2220    1.0310    0.0000 O   0  0  0  0  0  0  0  0  0  0  0  0
    5.9370    1.4440    0.0000 C   0  0  3  0  0  0  0  0  0  0  0  0
    5.9370    2.2690    0.0000 C   0  0  3  0  0  0  0  0  0  0  0  0
    6.6510    2.6810    0.0000 O   0  0  0  0  0  0  0  0  0  0  0  0
    7.3660    2.2690    0.0000 C   0  0  0  0  0  0  0  0  0  0  0  0
    8.0800    2.6810    0.0000 C   0  0  0  0  0  0  0  0  0  0  0  0
    7.3660    1.4440    0.0000 O   0  0  0  0  0  0  0  0  0  0  0  0
    7.3660   -1.0310    0.0000 C   0  0  0  0  0  0  0  0  0  0  0  0
    7.3660   -0.2060    0.0000 C   0  0  0  0  0  0  0  0  0  0  0  0
    6.6510    0.2060    0.0000 O   0  0  0  0  0  0  0  0  0  0  0  0
    6.6510    1.0310    0.0000 C   0  0  0  0  0  0  0  0  0  0  0  0
    8.0800    0.2060    0.0000 O   0  0  0  0  0  0  0  0  0  0  0  0
    3.7930    2.6810    0.0000 O   0  0  0  0  0  0  0  0  0  0  0  0
    3.0790    2.2690    0.0000 C   0  0  0  0  0  0  0  0  0  0  0  0
    2.3640    2.6810    0.0000 C   0  0  0  0  0  0  0  0  0  0  0  0
    3.0790    1.4440    0.0000 O   0  0  0  0  0  0  0  0  0  0  0  0
    6.6510    3.5060    0.0000 O   0  0  0  0  0  0  0  0  0  0  0  0
    4.0650    1.7000    0.0000 H   0  0  0  0  0  0  0  0  0  0  0  0
    4.5080    2.7800    0.0000 H   0  0  0  0  0  0  0  0  0  0  0  0
    5.6650    2.9370    0.0000 H   0  0  0  0  0  0  0  0  0  0  0  0
    6.4480    4.7440    0.0000 H   0  0  0  0  0  0  0  0  0  0  0  0
    5.9370    5.2550    0.0000 H   0  0  0  0  0  0  0  0  0  0  0  0
    5.4250    4.7440    0.0000 H   0  0  0  0  0  0  0  0  0  0  0  0
    3.2540   -3.9870    0.0000 H   0  0  0  0  0  0  0  0  0  0  0  0
    3.5830   -3.4170    0.0000 H   0  0  0  0  0  0  0  0  0  0  0  0
    4.9510   -1.2870    0.0000 H   0  0  0  0  0  0  0  0  0  0  0  0
    4.9510    0.0500    0.0000 H   0  0  0  0  0  0  0  0  0  0  0  0
    1.8530   -4.7440    0.0000 H   0  0  0  0  0  0  0  0  0  0  0  0
    2.3640   -5.2550    0.0000 H   0  0  0  0  0  0  0  0  0  0  0  0
    2.8760   -4.7440    0.0000 H   0  0  0  0  0  0  0  0  0  0  0  0
    1.9060   -3.0630    0.0000 H   0  0  0  0  0  0  0  0  0  0  0  0
    1.2070   -3.2510    0.0000 H   0  0  0  0  0  0  0  0  0  0  0  0
    1.3940   -3.9490    0.0000 H   0  0  0  0  0  0  0  0  0  0  0  0
    2.3640   -1.7570    0.0000 H   0  0  0  0  0  0  0  0  0  0  0  0
    1.9220   -2.5250    0.0000 H   0  0  0  0  0  0  0  0  0  0  0  0
    2.6360   -1.2870    0.0000 H   0  0  0  0  0  0  0  0  0  0  0  0
    2.6360    0.0500    0.0000 H   0  0  0  0  0  0  0  0  0  0  0  0
    5.9370    0.9320    0.0000 H   0  0  0  0  0  0  0  0  0  0  0  0
    6.3800    2.0130    0.0000 H   0  0  0  0  0  0  0  0  0  0  0  0
    8.3360    2.2380    0.0000 H   0  0  0  0  0  0  0  0  0  0  0  0
    8.5230    2.9370    0.0000 H   0  0  0  0  0  0  0  0  0  0  0  0
    7.8240    3.1240    0.0000 H   0  0  0  0  0  0  0  0  0  0  0  0
    6.8540   -1.0310    0.0000 H   0  0  0  0  0  0  0  0  0  0  0  0
    7.3660   -1.5430    0.0000 H   0  0  0  0  0  0  0  0  0  0  0  0
    7.8770   -1.0310    0.0000 H   0  0  0  0  0  0  0  0  0  0  0  0
    7.1550    0.9420    0.0000 H   0  0  0  0  0  0  0  0  0  0  0  0
    6.8260    1.5120    0.0000 H   0  0  0  0  0  0  0  0  0  0  0  0
    2.6200    3.1240    0.0000 H   0  0  0  0  0  0  0  0  0  0  0  0
    1.9220    2.9370    0.0000 H   0  0  0  0  0  0  0  0  0  0  0  0
    2.1090    2.2380    0.0000 H   0  0  0  0  0  0  0  0  0  0  0  0
  1  2  1  0  0  0  0
  1  8  1  0  0  0  0
  1 22  1  0  0  0  0
  1 39  1  0  0  0  0
  2  3  1  0  0  0  0
  2 34  1  0  0  0  0
  2 40  1  0  0  0  0
  3  4  1  0  0  0  0
  3 24  1  0  0  0  0
  3 41  1  0  0  0  0
  4  5  1  0  0  0  0
  5  6  1  0  0  0  0
  5 38  2  0  0  0  0
  6 42  1  0  0  0  0
  6 43  1  0  0  0  0
  6 44  1  0  0  0  0
  7  8  1  0  0  0  0
  7 15  2  0  0  0  0
  7 21  1  0  0  0  0
  9 10  1  0  0  0  0
  9 16  1  0  0  0  0
  9 17  1  0  0  0  0
 10 11  1  0  0  0  0
 10 45  1  0  0  0  0
 10 46  1  0  0  0  0
 11 12  1  0  0  0  0
 11 18  2  0  0  0  0
 12 13  1  0  0  0  0
 12 19  2  0  0  0  0
 13 14  2  0  0  0  0
 13 20  1  0  0  0  0
 14 15  1  0  0  0  0
 14 47  1  0  0  0  0
 15 48  1  0  0  0  0
 16 49  1  0  0  0  0
 16 50  1  0  0  0  0
 16 51  1  0  0  0  0
 17 52  1  0  0  0  0
 17 53  1  0  0  0  0
 17 54  1  0  0  0  0
 18 55  1  0  0  0  0
 18 56  1  0  0  0  0
 20 21  2  0  0  0  0
 20 57  1  0  0  0  0
 21 58  1  0  0  0  0
 22 23  1  0  0  0  0
 23 24  1  0  0  0  0
 23 32  1  0  0  0  0
 23 59  1  0  0  0  0
 24 25  1  0  0  0  0
 24 60  1  0  0  0  0
 25 26  1  0  0  0  0
 26 27  1  0  0  0  0
 26 28  2  0  0  0  0
 27 61  1  0  0  0  0
 27 62  1  0  0  0  0
 27 63  1  0  0  0  0
 29 30  1  0  0  0  0
 29 64  1  0  0  0  0
 29 65  1  0  0  0  0
 29 66  1  0  0  0  0
 30 31  1  0  0  0  0
 30 33  2  0  0  0  0
 31 32  1  0  0  0  0
 32 67  1  0  0  0  0
 32 68  1  0  0  0  0
 34 35  1  0  0  0  0
 35 36  1  0  0  0  0
 35 37  2  0  0  0  0
 36 69  1  0  0  0  0
 36 70  1  0  0  0  0
 36 71  1  0  0  0  0
M  END
> <Molecule name>
350629

> <Activity>
1

$$$$
249995
  MOE2011           2D

 40 43  0  0  1  0  0  0  0  0999 V2000
    2.8080   -0.4410    0.0000 C   0  0  0  0  0  0  0  0  0  0  0  0
    3.5560   -0.8010    0.0000 C   0  0  3  0  0  0  0  0  0  0  0  0
    4.3030   -1.1610    0.0000 C   0  0  3  0  0  0  0  0  0  0  0  0
    4.1900   -1.9780    0.0000 C   0  0  3  0  0  0  0  0  0  0  0  0
    3.9120   -2.7540    0.0000 O   0  0  0  0  0  0  0  0  0  0  0  0
    3.3780   -2.1240    0.0000 C   0  0  3  0  0  0  0  0  0  0  0  0
    2.9880   -1.3980    0.0000 C   0  0  3  0  0  0  0  0  0  0  0  0
    2.1650   -1.2890    0.0000 O   0  0  0  0  0  0  0  0  0  0  0  0
    5.6980   -1.3190    0.0000 C   0  0  0  0  0  0  0  0  0  0  0  0
    5.0500   -0.8010    0.0000 C   0  0  3  0  0  0  0  0  0  0  0  0
    5.2340    0.0080    0.0000 C   0  0  0  0  0  0  0  0  0  0  0  0
    4.7180    0.6560    0.0000 C   0  0  3  0  0  0  0  0  0  0  0  0
    3.8880    0.6560    0.0000 C   0  0  3  0  0  0  0  0  0  0  0  0
    3.3710    0.0080    0.0000 C   0  0  3  0  0  0  0  0  0  0  0  0
    2.5620    0.1920    0.0000 O   0  0  0  0  0  0  0  0  0  0  0  0
    2.8460    1.6990    0.0000 C   0  0  0  0  0  0  0  0  0  0  0  0
    3.6350    1.4410    0.0000 C   0  0  0  0  0  0  0  0  0  0  0  0
    4.3030    2.7540    0.0000 O   0  0  0  0  0  0  0  0  0  0  0  0
    4.3030    1.9250    0.0000 C   0  0  0  0  0  0  0  0  0  0  0  0
    4.9700    1.4410    0.0000 O   0  0  0  0  0  0  0  0  0  0  0  0
    3.0320    0.0220    0.0000 H   0  0  0  0  0  0  0  0  0  0  0  0
    2.3450   -0.2180    0.0000 H   0  0  0  0  0  0  0  0  0  0  0  0
    2.5850   -0.9050    0.0000 H   0  0  0  0  0  0  0  0  0  0  0  0
    4.3030   -0.6470    0.0000 H   0  0  0  0  0  0  0  0  0  0  0  0
    4.6890   -2.1000    0.0000 H   0  0  0  0  0  0  0  0  0  0  0  0
    2.9540   -2.4140    0.0000 H   0  0  0  0  0  0  0  0  0  0  0  0
    2.8170   -0.9140    0.0000 H   0  0  0  0  0  0  0  0  0  0  0  0
    1.8510   -1.6960    0.0000 H   0  0  0  0  0  0  0  0  0  0  0  0
    5.3780   -1.7200    0.0000 H   0  0  0  0  0  0  0  0  0  0  0  0
    6.1000   -1.6390    0.0000 H   0  0  0  0  0  0  0  0  0  0  0  0
    6.0190   -0.9160    0.0000 H   0  0  0  0  0  0  0  0  0  0  0  0
    4.9920   -1.3120    0.0000 H   0  0  0  0  0  0  0  0  0  0  0  0
    5.6980   -0.2160    0.0000 H   0  0  0  0  0  0  0  0  0  0  0  0
    5.5550    0.4100    0.0000 H   0  0  0  0  0  0  0  0  0  0  0  0
    5.2240    0.7480    0.0000 H   0  0  0  0  0  0  0  0  0  0  0  0
    3.3820    0.7480    0.0000 H   0  0  0  0  0  0  0  0  0  0  0  0
    3.2010    0.4930    0.0000 H   0  0  0  0  0  0  0  0  0  0  0  0
    2.4100    0.6830    0.0000 H   0  0  0  0  0  0  0  0  0  0  0  0
    2.7400    2.2010    0.0000 H   0  0  0  0  0  0  0  0  0  0  0  0
    2.4640    1.3550    0.0000 H   0  0  0  0  0  0  0  0  0  0  0  0
  1  2  1  0  0  0  0
  1 21  1  0  0  0  0
  1 22  1  0  0  0  0
  1 23  1  0  0  0  0
  2  3  1  0  0  0  0
  2  7  1  0  0  0  0
  2 14  1  0  0  0  0
  3  4  1  0  0  0  0
  3 10  1  0  0  0  0
  3 24  1  0  0  0  0
  4  5  1  0  0  0  0
  4  6  1  0  0  0  0
  4 25  1  0  0  0  0
  5  6  1  0  0  0  0
  6  7  1  0  0  0  0
  6 26  1  0  0  0  0
  7  8  1  0  0  0  0
  7 27  1  0  0  0  0
  8 28  1  0  0  0  0
  9 10  1  0  0  0  0
  9 29  1  0  0  0  0
  9 30  1  0  0  0  0
  9 31  1  0  0  0  0
 10 11  1  0  0  0  0
 10 32  1  0  0  0  0
 11 12  1  0  0  0  0
 11 33  1  0  0  0  0
 11 34  1  0  0  0  0
 12 13  1  0  0  0  0
 12 20  1  0  0  0  0
 12 35  1  0  0  0  0
 13 14  1  0  0  0  0
 13 17  1  0  0  0  0
 13 36  1  0  0  0  0
 14 15  1  0  0  0  0
 14 37  1  0  0  0  0
 15 38  1  0  0  0  0
 16 17  2  0  0  0  0
 16 39  1  0  0  0  0
 16 40  1  0  0  0  0
 17 19  1  0  0  0  0
 18 19  2  0  0  0  0
 19 20  1  0  0  0  0
M  END
> <Molecule name>
249995

> <Activity>
1

$$$$
383482
  MOE2011           2D

 29 31  0  0  1  0  0  0  0  0999 V2000
    4.8300    0.8300    0.0000 O   0  0  0  0  0  0  0  0  0  0  0  0
    4.5740    0.0450    0.0000 C   0  0  3  0  0  0  0  0  0  0  0  0
    5.0560   -0.6190    0.0000 C   0  0  3  0  0  0  0  0  0  0  0  0
    3.7930   -0.2060    0.0000 C   0  0  3  0  0  0  0  0  0  0  0  0
    4.5740   -1.2820    0.0000 O   0  0  0  0  0  0  0  0  0  0  0  0
    5.8810   -0.6190    0.0000 C   0  0  0  0  0  0  0  0  0  0  0  0
    3.7930   -1.0310    0.0000 C   0  0  3  0  0  0  0  0  0  0  0  0
    3.0790    0.2060    0.0000 O   0  0  0  0  0  0  0  0  0  0  0  0
    6.2930   -1.3330    0.0000 C   0  0  0  0  0  0  0  0  0  0  0  0
    6.2930    0.0960    0.0000 C   0  0  0  0  0  0  0  0  0  0  0  0
    3.0790   -1.4440    0.0000 C   0  0  0  0  0  0  0  0  0  0  0  0
    2.3640   -0.2060    0.0000 C   0  0  0  0  0  0  0  0  0  0  0  0
    7.1180   -1.3330    0.0000 C   0  0  0  0  0  0  0  0  0  0  0  0
    7.1180    0.0960    0.0000 C   0  0  0  0  0  0  0  0  0  0  0  0
    2.3640   -1.0310    0.0000 C   0  0  0  0  0  0  0  0  0  0  0  0
    1.6500    0.2060    0.0000 O   0  0  0  0  0  0  0  0  0  0  0  0
    7.5310   -0.6190    0.0000 C   0  0  0  0  0  0  0  0  0  0  0  0
    4.4890    1.2100    0.0000 H   0  0  0  0  0  0  0  0  0  0  0  0
    4.2130    0.4080    0.0000 H   0  0  0  0  0  0  0  0  0  0  0  0
    5.2880   -1.0740    0.0000 H   0  0  0  0  0  0  0  0  0  0  0  0
    3.8480    0.3030    0.0000 H   0  0  0  0  0  0  0  0  0  0  0  0
    3.8480   -1.5400    0.0000 H   0  0  0  0  0  0  0  0  0  0  0  0
    6.0380   -1.7760    0.0000 H   0  0  0  0  0  0  0  0  0  0  0  0
    6.0380    0.5390    0.0000 H   0  0  0  0  0  0  0  0  0  0  0  0
    3.0790   -1.9550    0.0000 H   0  0  0  0  0  0  0  0  0  0  0  0
    7.3740   -1.7760    0.0000 H   0  0  0  0  0  0  0  0  0  0  0  0
    7.3740    0.5390    0.0000 H   0  0  0  0  0  0  0  0  0  0  0  0
    1.9220   -1.2870    0.0000 H   0  0  0  0  0  0  0  0  0  0  0  0
    8.0420   -0.6190    0.0000 H   0  0  0  0  0  0  0  0  0  0  0  0
  1  2  1  0  0  0  0
  1 18  1  0  0  0  0
  2  3  1  0  0  0  0
  2  4  1  0  0  0  0
  2 19  1  0  0  0  0
  3  5  1  0  0  0  0
  3  6  1  0  0  0  0
  3 20  1  0  0  0  0
  4  7  1  0  0  0  0
  4  8  1  0  0  0  0
  4 21  1  0  0  0  0
  5  7  1  0  0  0  0
  6  9  2  0  0  0  0
  6 10  1  0  0  0  0
  7 11  1  0  0  0  0
  7 22  1  0  0  0  0
  8 12  1  0  0  0  0
  9 13  1  0  0  0  0
  9 23  1  0  0  0  0
 10 14  2  0  0  0  0
 10 24  1  0  0  0  0
 11 15  2  0  0  0  0
 11 25  1  0  0  0  0
 12 15  1  0  0  0  0
 12 16  2  0  0  0  0
 13 17  2  0  0  0  0
 13 26  1  0  0  0  0
 14 17  1  0  0  0  0
 14 27  1  0  0  0  0
 15 28  1  0  0  0  0
 17 29  1  0  0  0  0
M  END
> <Molecule name>
383482

> <Activity>
1

$$$$
135688
  MOE2011           2D

 65 70  0  0  1  0  0  0  0  0999 V2000
    7.4800   -0.8550    0.0000 C   0  0  0  0  0  0  0  0  0  0  0  0
    6.7650   -1.2670    0.0000 C   0  0  3  0  0  0  0  0  0  0  0  0
    6.0510   -1.6800    0.0000 C   0  0  3  0  0  0  0  0  0  0  0  0
    7.3730   -1.8180    0.0000 C   0  0  3  0  0  0  0  0  0  0  0  0
    6.7650   -0.4420    0.0000 C   0  0  0  0  0  0  0  0  0  0  0  0
    5.6380   -2.3940    0.0000 C   0  0  3  0  0  0  0  0  0  0  0  0
    5.3360   -1.2670    0.0000 C   0  0  3  0  0  0  0  0  0  0  0  0
    5.2260   -1.6800    0.0000 O   0  0  0  0  0  0  0  0  0  0  0  0
    7.0390   -2.5670    0.0000 C   0  0  0  0  0  0  0  0  0  0  0  0
    8.1810   -1.6480    0.0000 C   0  0  0  0  0  0  0  0  0  0  0  0
    6.0510   -0.0300    0.0000 C   0  0  0  0  0  0  0  0  0  0  0  0
    5.3360   -0.4420    0.0000 C   0  0  3  0  0  0  0  0  0  0  0  0
    4.5990   -1.7090    0.0000 C   0  0  0  0  0  0  0  0  0  0  0  0
    8.7320   -2.2620    0.0000 C   0  0  0  0  0  0  0  0  0  0  0  0
    8.4370   -0.8640    0.0000 C   0  0  0  0  0  0  0  0  0  0  0  0
    4.5990   -0.0020    0.0000 C   0  0  3  0  0  0  0  0  0  0  0  0
    3.8510   -1.2850    0.0000 C   0  0  0  0  0  0  0  0  0  0  0  0
    9.5390   -2.0910    0.0000 C   0  0  0  0  0  0  0  0  0  0  0  0
    9.2440   -0.6930    0.0000 O   0  0  0  0  0  0  0  0  0  0  0  0
    5.3160    0.4060    0.0000 C   0  0  0  0  0  0  0  0  0  0  0  0
    3.8510   -0.4260    0.0000 C   0  0  3  0  0  0  0  0  0  0  0  0
    4.6190    0.8940    0.0000 C   0  0  0  0  0  0  0  0  0  0  0  0
    9.7950   -1.3080    0.0000 C   0  0  0  0  0  0  0  0  0  0  0  0
    3.0720    0.0160    0.0000 C   0  0  0  0  0  0  0  0  0  0  0  0
    3.8510    1.3530    0.0000 C   0  0  0  0  0  0  0  0  0  0  0  0
   10.6020   -1.1380    0.0000 O   0  0  0  0  0  0  0  0  0  0  0  0
    3.0720    0.9120    0.0000 C   0  0  3  0  0  0  0  0  0  0  0  0
    2.3600    1.3270    0.0000 O   0  0  0  0  0  0  0  0  0  0  0  0
    2.3630    2.1520    0.0000 C   0  0  0  0  0  0  0  0  0  0  0  0
    1.6500    2.5670    0.0000 C   0  0  0  0  0  0  0  0  0  0  0  0
    3.0790    2.5620    0.0000 O   0  0  0  0  0  0  0  0  0  0  0  0
    7.7350   -1.2980    0.0000 H   0  0  0  0  0  0  0  0  0  0  0  0
    7.9230   -0.5990    0.0000 H   0  0  0  0  0  0  0  0  0  0  0  0
    7.2240   -0.4120    0.0000 H   0  0  0  0  0  0  0  0  0  0  0  0
    7.6950   -2.2160    0.0000 H   0  0  0  0  0  0  0  0  0  0  0  0
    7.2690   -0.5310    0.0000 H   0  0  0  0  0  0  0  0  0  0  0  0
    6.9400    0.0380    0.0000 H   0  0  0  0  0  0  0  0  0  0  0  0
    5.3560   -2.8210    0.0000 H   0  0  0  0  0  0  0  0  0  0  0  0
    4.8920   -1.0160    0.0000 H   0  0  0  0  0  0  0  0  0  0  0  0
    6.9270   -3.0660    0.0000 H   0  0  0  0  0  0  0  0  0  0  0  0
    7.5240   -2.7280    0.0000 H   0  0  0  0  0  0  0  0  0  0  0  0
    6.3800    0.3610    0.0000 H   0  0  0  0  0  0  0  0  0  0  0  0
    5.7220    0.3610    0.0000 H   0  0  0  0  0  0  0  0  0  0  0  0
    5.7790   -0.6980    0.0000 H   0  0  0  0  0  0  0  0  0  0  0  0
    4.2740   -2.1040    0.0000 H   0  0  0  0  0  0  0  0  0  0  0  0
    4.9330   -2.0960    0.0000 H   0  0  0  0  0  0  0  0  0  0  0  0
    8.5730   -2.7480    0.0000 H   0  0  0  0  0  0  0  0  0  0  0  0
    8.0950   -0.4830    0.0000 H   0  0  0  0  0  0  0  0  0  0  0  0
    3.3470   -1.1970    0.0000 H   0  0  0  0  0  0  0  0  0  0  0  0
    3.6790   -1.7660    0.0000 H   0  0  0  0  0  0  0  0  0  0  0  0
    9.8800   -2.4730    0.0000 H   0  0  0  0  0  0  0  0  0  0  0  0
    5.5690   -0.0400    0.0000 H   0  0  0  0  0  0  0  0  0  0  0  0
    5.7610    0.6580    0.0000 H   0  0  0  0  0  0  0  0  0  0  0  0
    5.0640    0.8510    0.0000 H   0  0  0  0  0  0  0  0  0  0  0  0
    3.4090   -0.6830    0.0000 H   0  0  0  0  0  0  0  0  0  0  0  0
    5.1220    0.7940    0.0000 H   0  0  0  0  0  0  0  0  0  0  0  0
    4.8030    1.3710    0.0000 H   0  0  0  0  0  0  0  0  0  0  0  0
    2.5690    0.1040    0.0000 H   0  0  0  0  0  0  0  0  0  0  0  0
    2.9000   -0.4650    0.0000 H   0  0  0  0  0  0  0  0  0  0  0  0
    4.1850    1.7410    0.0000 H   0  0  0  0  0  0  0  0  0  0  0  0
    3.5260    1.7480    0.0000 H   0  0  0  0  0  0  0  0  0  0  0  0
    3.0760    1.4230    0.0000 H   0  0  0  0  0  0  0  0  0  0  0  0
    1.9070    3.0090    0.0000 H   0  0  0  0  0  0  0  0  0  0  0  0
    1.2080    2.8240    0.0000 H   0  0  0  0  0  0  0  0  0  0  0  0
    1.3930    2.1250    0.0000 H   0  0  0  0  0  0  0  0  0  0  0  0
  1  2  1  0  0  0  0
  1 32  1  0  0  0  0
  1 33  1  0  0  0  0
  1 34  1  0  0  0  0
  2  3  1  0  0  0  0
  2  4  1  0  0  0  0
  2  5  1  0  0  0  0
  3  6  1  0  0  0  0
  3  7  1  0  0  0  0
  3  8  1  0  0  0  0
  4  9  1  0  0  0  0
  4 10  1  0  0  0  0
  4 35  1  0  0  0  0
  5 11  1  0  0  0  0
  5 36  1  0  0  0  0
  5 37  1  0  0  0  0
  6  8  1  0  0  0  0
  6  9  1  0  0  0  0
  6 38  1  0  0  0  0
  7 12  1  0  0  0  0
  7 13  1  0  0  0  0
  7 39  1  0  0  0  0
  9 40  1  0  0  0  0
  9 41  1  0  0  0  0
 10 14  1  0  0  0  0
 10 15  2  0  0  0  0
 11 12  1  0  0  0  0
 11 42  1  0  0  0  0
 11 43  1  0  0  0  0
 12 16  1  0  0  0  0
 12 44  1  0  0  0  0
 13 17  1  0  0  0  0
 13 45  1  0  0  0  0
 13 46  1  0  0  0  0
 14 18  2  0  0  0  0
 14 47  1  0  0  0  0
 15 19  1  0  0  0  0
 15 48  1  0  0  0  0
 16 20  1  0  0  0  0
 16 21  1  0  0  0  0
 16 22  1  0  0  0  0
 17 21  1  0  0  0  0
 17 49  1  0  0  0  0
 17 50  1  0  0  0  0
 18 23  1  0  0  0  0
 18 51  1  0  0  0  0
 19 23  1  0  0  0  0
 20 52  1  0  0  0  0
 20 53  1  0  0  0  0
 20 54  1  0  0  0  0
 21 24  1  0  0  0  0
 21 55  1  0  0  0  0
 22 25  1  0  0  0  0
 22 56  1  0  0  0  0
 22 57  1  0  0  0  0
 23 26  2  0  0  0  0
 24 27  1  0  0  0  0
 24 58  1  0  0  0  0
 24 59  1  0  0  0  0
 25 27  1  0  0  0  0
 25 60  1  0  0  0  0
 25 61  1  0  0  0  0
 27 28  1  0  0  0  0
 27 62  1  0  0  0  0
 28 29  1  0  0  0  0
 29 30  1  0  0  0  0
 29 31  2  0  0  0  0
 30 63  1  0  0  0  0
 30 64  1  0  0  0  0
 30 65  1  0  0  0  0
M  END
> <Molecule name>
135688

> <Activity>
1

$$$$
7534
  MOE2011           2D

 67 71  0  0  1  0  0  0  0  0999 V2000
    7.3430   -0.8520    0.0000 O   0  0  0  0  0  0  0  0  0  0  0  0
    6.8120   -0.2200    0.0000 C   0  0  3  0  0  0  0  0  0  0  0  0
    6.0980   -0.6330    0.0000 C   0  0  3  0  0  0  0  0  0  0  0  0
    6.8120   -1.0450    0.0000 O   0  0  0  0  0  0  0  0  0  0  0  0
    4.6390    0.1860    0.0000 C   0  0  0  0  0  0  0  0  0  0  0  0
    4.6320   -0.6390    0.0000 C   0  0  3  0  0  0  0  0  0  0  0  0
    5.3830   -0.2200    0.0000 C   0  0  3  0  0  0  0  0  0  0  0  0
    3.8680   -0.1730    0.0000 C   0  0  0  0  0  0  0  0  0  0  0  0
    3.0860   -0.6090    0.0000 C   0  0  0  0  0  0  0  0  0  0  0  0
    3.0790   -1.5040    0.0000 C   0  0  3  0  0  0  0  0  0  0  0  0
    3.8540   -1.9510    0.0000 C   0  0  0  0  0  0  0  0  0  0  0  0
    4.6260   -1.4980    0.0000 C   0  0  0  0  0  0  0  0  0  0  0  0
    2.3630   -1.9130    0.0000 O   0  0  0  0  0  0  0  0  0  0  0  0
    5.3700   -1.9270    0.0000 C   0  0  3  0  0  0  0  0  0  0  0  0
    6.1110   -1.4920    0.0000 C   0  0  0  0  0  0  0  0  0  0  0  0
    5.3730   -2.7520    0.0000 O   0  0  0  0  0  0  0  0  0  0  0  0
    4.6600   -3.1680    0.0000 C   0  0  0  0  0  0  0  0  0  0  0  0
    4.6640   -3.9930    0.0000 C   0  0  0  0  0  0  0  0  0  0  0  0
    3.9440   -2.7580    0.0000 O   0  0  0  0  0  0  0  0  0  0  0  0
    5.3830    0.6050    0.0000 C   0  0  0  0  0  0  0  0  0  0  0  0
    6.0980    1.0170    0.0000 C   0  0  0  0  0  0  0  0  0  0  0  0
    6.8120    0.6050    0.0000 C   0  0  3  0  0  0  0  0  0  0  0  0
    6.8120    1.4300    0.0000 C   0  0  0  0  0  0  0  0  0  0  0  0
    7.5930    0.8560    0.0000 C   0  0  3  0  0  0  0  0  0  0  0  0
    7.8490    1.6400    0.0000 C   0  0  0  0  0  0  0  0  0  0  0  0
    8.6570    1.8100    0.0000 C   0  0  0  0  0  0  0  0  0  0  0  0
    8.9130    2.5950    0.0000 C   0  0  0  0  0  0  0  0  0  0  0  0
    8.3620    3.2080    0.0000 C   0  0  0  0  0  0  0  0  0  0  0  0
    8.6180    3.9930    0.0000 O   0  0  0  0  0  0  0  0  0  0  0  0
    7.2980    2.2540    0.0000 C   0  0  0  0  0  0  0  0  0  0  0  0
    7.5550    3.0380    0.0000 O   0  0  0  0  0  0  0  0  0  0  0  0
    8.0740    0.1920    0.0000 C   0  0  0  0  0  0  0  0  0  0  0  0
    7.5930   -0.4720    0.0000 C   0  0  0  0  0  0  0  0  0  0  0  0
    7.8470   -0.7640    0.0000 H   0  0  0  0  0  0  0  0  0  0  0  0
    6.8120   -1.5570    0.0000 H   0  0  0  0  0  0  0  0  0  0  0  0
    5.1510    0.1820    0.0000 H   0  0  0  0  0  0  0  0  0  0  0  0
    4.6430    0.6980    0.0000 H   0  0  0  0  0  0  0  0  0  0  0  0
    4.1280    0.1910    0.0000 H   0  0  0  0  0  0  0  0  0  0  0  0
    5.8260    0.0360    0.0000 H   0  0  0  0  0  0  0  0  0  0  0  0
    4.2040    0.2120    0.0000 H   0  0  0  0  0  0  0  0  0  0  0  0
    3.5460    0.2240    0.0000 H   0  0  0  0  0  0  0  0  0  0  0  0
    2.9170   -0.1250    0.0000 H   0  0  0  0  0  0  0  0  0  0  0  0
    2.5820   -0.6920    0.0000 H   0  0  0  0  0  0  0  0  0  0  0  0
    3.0780   -2.0150    0.0000 H   0  0  0  0  0  0  0  0  0  0  0  0
    3.8560   -2.4630    0.0000 H   0  0  0  0  0  0  0  0  0  0  0  0
    1.9210   -1.6560    0.0000 H   0  0  0  0  0  0  0  0  0  0  0  0
    5.8150   -2.1800    0.0000 H   0  0  0  0  0  0  0  0  0  0  0  0
    6.2910   -1.9710    0.0000 H   0  0  0  0  0  0  0  0  0  0  0  0
    6.6130   -1.3970    0.0000 H   0  0  0  0  0  0  0  0  0  0  0  0
    4.1520   -3.9950    0.0000 H   0  0  0  0  0  0  0  0  0  0  0  0
    4.6660   -4.5050    0.0000 H   0  0  0  0  0  0  0  0  0  0  0  0
    5.1750   -3.9910    0.0000 H   0  0  0  0  0  0  0  0  0  0  0  0
    5.2080    1.0860    0.0000 H   0  0  0  0  0  0  0  0  0  0  0  0
    4.8790    0.5160    0.0000 H   0  0  0  0  0  0  0  0  0  0  0  0
    6.4270    1.4090    0.0000 H   0  0  0  0  0  0  0  0  0  0  0  0
    5.7690    1.4090    0.0000 H   0  0  0  0  0  0  0  0  0  0  0  0
    7.3240    1.4300    0.0000 H   0  0  0  0  0  0  0  0  0  0  0  0
    6.8120    1.9410    0.0000 H   0  0  0  0  0  0  0  0  0  0  0  0
    6.3010    1.4300    0.0000 H   0  0  0  0  0  0  0  0  0  0  0  0
    8.0980    0.9360    0.0000 H   0  0  0  0  0  0  0  0  0  0  0  0
    8.9980    1.4300    0.0000 H   0  0  0  0  0  0  0  0  0  0  0  0
    9.4140    2.7000    0.0000 H   0  0  0  0  0  0  0  0  0  0  0  0
    6.7980    2.1490    0.0000 H   0  0  0  0  0  0  0  0  0  0  0  0
    8.4550   -0.1500    0.0000 H   0  0  0  0  0  0  0  0  0  0  0  0
    8.4550    0.5350    0.0000 H   0  0  0  0  0  0  0  0  0  0  0  0
    7.3860   -0.9400    0.0000 H   0  0  0  0  0  0  0  0  0  0  0  0
    8.0360   -0.7270    0.0000 H   0  0  0  0  0  0  0  0  0  0  0  0
  1  2  1  0  0  0  0
  1 34  1  0  0  0  0
  2  3  1  0  0  0  0
  2 22  1  0  0  0  0
  2 33  1  0  0  0  0
  3  4  1  0  0  0  0
  3  7  1  0  0  0  0
  3 15  1  0  0  0  0
  4 35  1  0  0  0  0
  5  6  1  0  0  0  0
  5 36  1  0  0  0  0
  5 37  1  0  0  0  0
  5 38  1  0  0  0  0
  6  7  1  0  0  0  0
  6  8  1  0  0  0  0
  6 12  1  0  0  0  0
  7 20  1  0  0  0  0
  7 39  1  0  0  0  0
  8  9  1  0  0  0  0
  8 40  1  0  0  0  0
  8 41  1  0  0  0  0
  9 10  1  0  0  0  0
  9 42  1  0  0  0  0
  9 43  1  0  0  0  0
 10 11  1  0  0  0  0
 10 13  1  0  0  0  0
 10 44  1  0  0  0  0
 11 12  2  0  0  0  0
 11 45  1  0  0  0  0
 12 14  1  0  0  0  0
 13 46  1  0  0  0  0
 14 15  1  0  0  0  0
 14 16  1  0  0  0  0
 14 47  1  0  0  0  0
 15 48  1  0  0  0  0
 15 49  1  0  0  0  0
 16 17  1  0  0  0  0
 17 18  1  0  0  0  0
 17 19  2  0  0  0  0
 18 50  1  0  0  0  0
 18 51  1  0  0  0  0
 18 52  1  0  0  0  0
 20 21  1  0  0  0  0
 20 53  1  0  0  0  0
 20 54  1  0  0  0  0
 21 22  1  0  0  0  0
 21 55  1  0  0  0  0
 21 56  1  0  0  0  0
 22 23  1  0  0  0  0
 22 24  1  0  0  0  0
 23 57  1  0  0  0  0
 23 58  1  0  0  0  0
 23 59  1  0  0  0  0
 24 25  1  0  0  0  0
 24 32  1  0  0  0  0
 24 60  1  0  0  0  0
 25 26  1  0  0  0  0
 25 30  2  0  0  0  0
 26 27  2  0  0  0  0
 26 61  1  0  0  0  0
 27 28  1  0  0  0  0
 27 62  1  0  0  0  0
 28 29  2  0  0  0  0
 28 31  1  0  0  0  0
 30 31  1  0  0  0  0
 30 63  1  0  0  0  0
 32 33  1  0  0  0  0
 32 64  1  0  0  0  0
 32 65  1  0  0  0  0
 33 66  1  0  0  0  0
 33 67  1  0  0  0  0
M  END
> <Molecule name>
7534

> <Activity>
1

$$$$
626880
  MOE2011           2D

 37 38  0  0  1  0  0  0  0  0999 V2000
    3.8330    0.4340    0.0000 C   0  0  0  0  0  0  0  0  0  0  0  0
    4.3850    1.0470    0.0000 C   0  0  0  0  0  0  0  0  0  0  0  0
    3.9720    1.7610    0.0000 C   0  0  3  0  0  0  0  0  0  0  0  0
    3.1660    1.5910    0.0000 C   0  0  0  0  0  0  0  0  0  0  0  0
    3.0790    0.7700    0.0000 C   0  0  0  0  0  0  0  0  0  0  0  0
    2.3640    0.3570    0.0000 C   0  0  0  0  0  0  0  0  0  0  0  0
    2.5520    2.1430    0.0000 O   0  0  0  0  0  0  0  0  0  0  0  0
    5.1280    2.6020    0.0000 N   0  0  0  0  0  0  0  0  0  0  0  0
    5.4640    3.3550    0.0000 C   0  0  0  0  0  0  0  0  0  0  0  0
    5.6130    1.9340    0.0000 C   0  0  0  0  0  0  0  0  0  0  0  0
    2.3640   -0.4680    0.0000 C   0  0  0  0  0  0  0  0  0  0  0  0
    1.6500   -0.8800    0.0000 C   0  0  0  0  0  0  0  0  0  0  0  0
    1.6500   -1.7050    0.0000 C   0  0  0  0  0  0  0  0  0  0  0  0
    2.3640   -2.1180    0.0000 C   0  0  0  0  0  0  0  0  0  0  0  0
    3.0790   -1.7050    0.0000 C   0  0  0  0  0  0  0  0  0  0  0  0
    3.0790   -0.8800    0.0000 C   0  0  0  0  0  0  0  0  0  0  0  0
    2.3640   -2.9430    0.0000 O   0  0  0  0  0  0  0  0  0  0  0  0
    4.3080    2.5160    0.0000 C   0  0  0  0  0  0  0  0  0  0  0  0
    4.3790   -0.1850    0.0000 H   0  0  0  0  0  0  0  0  0  0  0  0
    3.5860   -0.3530    0.0000 H   0  0  0  0  0  0  0  0  0  0  0  0
    5.0580    0.5690    0.0000 H   0  0  0  0  0  0  0  0  0  0  0  0
    5.1420    1.3750    0.0000 H   0  0  0  0  0  0  0  0  0  0  0  0
    3.5020    2.4390    0.0000 H   0  0  0  0  0  0  0  0  0  0  0  0
    1.6500    0.7700    0.0000 H   0  0  0  0  0  0  0  0  0  0  0  0
    6.2180    3.0190    0.0000 H   0  0  0  0  0  0  0  0  0  0  0  0
    5.8000    4.1090    0.0000 H   0  0  0  0  0  0  0  0  0  0  0  0
    4.7110    3.6910    0.0000 H   0  0  0  0  0  0  0  0  0  0  0  0
    5.3580    1.1490    0.0000 H   0  0  0  0  0  0  0  0  0  0  0  0
    6.0980    1.2660    0.0000 H   0  0  0  0  0  0  0  0  0  0  0  0
    6.2810    2.4180    0.0000 H   0  0  0  0  0  0  0  0  0  0  0  0
    0.9360   -0.4680    0.0000 H   0  0  0  0  0  0  0  0  0  0  0  0
    0.9360   -2.1180    0.0000 H   0  0  0  0  0  0  0  0  0  0  0  0
    3.7930   -2.1180    0.0000 H   0  0  0  0  0  0  0  0  0  0  0  0
    3.8860   -0.7090    0.0000 H   0  0  0  0  0  0  0  0  0  0  0  0
    1.6500   -3.3550    0.0000 H   0  0  0  0  0  0  0  0  0  0  0  0
    3.5670    2.8770    0.0000 H   0  0  0  0  0  0  0  0  0  0  0  0
    4.1930    3.3320    0.0000 H   0  0  0  0  0  0  0  0  0  0  0  0
  1  2  1  0  0  0  0
  1  5  1  0  0  0  0
  1 19  1  0  0  0  0
  1 20  1  0  0  0  0
  2  3  1  0  0  0  0
  2 21  1  0  0  0  0
  2 22  1  0  0  0  0
  3  4  1  0  0  0  0
  3 18  1  0  0  0  0
  3 23  1  0  0  0  0
  4  5  1  0  0  0  0
  4  7  2  0  0  0  0
  5  6  2  0  0  0  0
  6 11  1  0  0  0  0
  6 24  1  0  0  0  0
  8  9  1  0  0  0  0
  8 10  1  0  0  0  0
  8 18  1  0  0  0  0
  9 25  1  0  0  0  0
  9 26  1  0  0  0  0
  9 27  1  0  0  0  0
 10 28  1  0  0  0  0
 10 29  1  0  0  0  0
 10 30  1  0  0  0  0
 11 12  1  0  0  0  0
 11 16  2  0  0  0  0
 12 13  2  0  0  0  0
 12 31  1  0  0  0  0
 13 14  1  0  0  0  0
 13 32  1  0  0  0  0
 14 15  2  0  0  0  0
 14 17  1  0  0  0  0
 15 16  1  0  0  0  0
 15 33  1  0  0  0  0
 16 34  1  0  0  0  0
 17 35  1  0  0  0  0
 18 36  1  0  0  0  0
 18 37  1  0  0  0  0
M  END
> <Molecule name>
626880

> <Activity>
1

$$$$
634182
  MOE2011           2D

 24 25  0  0  0  0  0  0  0  0999 V2000
    3.0560    1.2450    0.0000 O   0  0  0  0  0  0  0  0  0  0  0  0
    3.8400    1.5000    0.0000 C   0  0  0  0  0  0  0  0  0  0  0  0
    4.0950    2.2840    0.0000 C   0  0  0  0  0  0  0  0  0  0  0  0
    4.9200    2.2840    0.0000 C   0  0  0  0  0  0  0  0  0  0  0  0
    5.1750    1.5000    0.0000 C   0  0  0  0  0  0  0  0  0  0  0  0
    5.9600    1.2450    0.0000 O   0  0  0  0  0  0  0  0  0  0  0  0
    4.5080    1.0160    0.0000 N   0  0  0  0  0  0  0  0  0  0  0  0
    3.0790   -1.4600    0.0000 C   0  0  0  0  0  0  0  0  0  0  0  0
    3.7930   -1.0470    0.0000 C   0  0  0  0  0  0  0  0  0  0  0  0
    4.5080   -1.4600    0.0000 C   0  0  0  0  0  0  0  0  0  0  0  0
    5.2220   -1.0470    0.0000 C   0  0  0  0  0  0  0  0  0  0  0  0
    5.2220   -0.2220    0.0000 C   0  0  0  0  0  0  0  0  0  0  0  0
    4.5080    0.1910    0.0000 C   0  0  0  0  0  0  0  0  0  0  0  0
[truncated: 5,537,931 more chars]
