# Supplementary material for: Vienna LiverTox Workspace—A Set of Machine Learning Models for Prediction of Interactions Profiles of Small Molecules With Transporters Relevant for Regulatory Agencies
Source: Front Chem. 2020 Jan 10;7:899. doi: 10.3389/fchem.2019.00899 (PMC6966498; doi:10.3389/fchem.2019.00899)
Supplement: Supplementary file 2 [file Data_Sheet_2.ZIP › PgpINH_training.sdf]

Bromocriptine
  MOE2013           3D
CORINA 3.49 0026  11.04.2013
 83 89  0  0  1  0  0  0  0  0999 V2000
    1.2400    0.1990   -0.8170 O   0  0  0  0  0  0  0  0  0  0  0  0
    0.4730   -0.9880   -0.8470 C   0  0  2  0  0  0  0  0  0  0  0  0
    0.3860   -1.5540    0.4510 O   0  0  0  0  0  0  0  0  0  0  0  0
    1.5610   -2.3820    0.6700 C   0  0  1  0  0  0  0  0  0  0  0  0
    2.5390   -1.4580    1.2100 N   0  0  0  0  0  0  0  0  0  0  0  0
    3.8900   -1.7020    1.3360 C   0  0  0  0  0  0  0  0  0  0  0  0
    4.4330   -2.7120    0.9050 O   0  0  0  0  0  0  0  0  0  0  0  0
    4.6340   -0.5720    2.0570 C   0  0  2  0  0  0  0  0  0  0  0  0
    6.1420   -0.5760    1.7550 C   0  0  0  0  0  0  0  0  0  0  0  0
    6.8870   -1.6020    2.5020 N   0  0  3  0  0  0  0  0  0  0  0  0
    8.2920   -1.5940    2.0820 C   0  0  0  0  0  0  0  0  0  0  0  0
    6.7360   -1.4560    3.9750 C   0  0  2  0  0  0  0  0  0  0  0  0
    7.2480   -2.7720    4.6810 C   0  0  0  0  0  0  0  0  0  0  0  0
    6.9010   -2.7850    6.1300 C   0  0  0  0  0  0  0  0  0  0  0  0
    7.3810   -3.4440    7.2280 C   0  0  0  0  0  0  0  0  0  0  0  0
    8.8080   -4.6730    7.2670 Br  0  0  0  0  0  0  0  0  0  0  0  0
    6.6520   -3.0840    8.3290 N   0  0  0  0  0  0  0  0  0  0  0  0
    5.6790   -2.1780    7.9610 C   0  0  0  0  0  0  0  0  0  0  0  0
    4.6880   -1.5150    8.6850 C   0  0  0  0  0  0  0  0  0  0  0  0
    3.8550   -0.6460    7.9630 C   0  0  0  0  0  0  0  0  0  0  0  0
    4.0050   -0.4520    6.5810 C   0  0  0  0  0  0  0  0  0  0  0  0
    5.0000   -1.1300    5.8630 C   0  0  0  0  0  0  0  0  0  0  0  0
    5.8290   -1.9890    6.5960 C   0  0  0  0  0  0  0  0  0  0  0  0
    5.2940   -1.0490    4.4120 C   0  0  0  0  0  0  0  0  0  0  0  0
    4.3510   -0.6780    3.5290 C   0  0  0  0  0  0  0  0  0  0  0  0
    1.1350   -3.5250    1.6250 C   0  0  0  0  0  0  0  0  0  0  0  0
    2.2510   -4.4990    2.0110 C   0  0  0  0  0  0  0  0  0  0  0  0
    0.4760   -2.9930    2.9080 C   0  0  0  0  0  0  0  0  0  0  0  0
    1.8370   -2.8420   -0.7770 C   0  0  0  0  0  0  0  0  0  0  0  0
    2.4980   -3.8060   -1.1270 O   0  0  0  0  0  0  0  0  0  0  0  0
    1.2050   -1.9390   -1.6100 N   0  0  0  0  0  0  0  0  0  0  0  0
    1.0710   -1.9460   -3.0790 C   0  0  1  0  0  0  0  0  0  0  0  0
    2.0910   -2.8230   -3.8160 C   0  0  0  0  0  0  0  0  0  0  0  0
    2.1950   -2.5620   -5.3350 C   0  0  0  0  0  0  0  0  0  0  0  0
    2.7480   -1.1710   -5.6520 C   0  0  0  0  0  0  0  0  0  0  0  0
    3.0910   -3.6260   -5.9780 C   0  0  0  0  0  0  0  0  0  0  0  0
   -0.4000   -2.3510   -3.3320 C   0  0  0  0  0  0  0  0  0  0  0  0
   -0.7570   -3.0860   -4.2480 O   0  0  0  0  0  0  0  0  0  0  0  0
   -1.3000   -1.7090   -2.4920 N   0  0  0  0  0  0  0  0  0  0  0  0
   -2.7300   -1.9500   -2.4920 C   0  0  0  0  0  0  0  0  0  0  0  0
   -3.2830   -0.9110   -1.5220 C   0  0  0  0  0  0  0  0  0  0  0  0
   -2.1180   -0.6720   -0.5580 C   0  0  0  0  0  0  0  0  0  0  0  0
   -0.9070   -0.7040   -1.4910 C   0  0  1  0  0  0  0  0  0  0  0  0
    2.1250   -0.0880   -1.0970 H   0  0  0  0  0  0  0  0  0  0  0  0
    2.1520   -0.5790    1.5300 H   0  0  0  0  0  0  0  0  0  0  0  0
    4.2290    0.3810    1.6920 H   0  0  0  0  0  0  0  0  0  0  0  0
    6.2800   -0.7290    0.6770 H   0  0  0  0  0  0  0  0  0  0  0  0
    6.5530    0.4170    1.9880 H   0  0  0  0  0  0  0  0  0  0  0  0
    8.8010   -0.6680    2.3720 H   0  0  0  0  0  0  0  0  0  0  0  0
    8.8420   -2.4410    2.5000 H   0  0  0  0  0  0  0  0  0  0  0  0
    8.3690   -1.6990    0.9940 H   0  0  0  0  0  0  0  0  0  0  0  0
    7.3770   -0.6260    4.3120 H   0  0  0  0  0  0  0  0  0  0  0  0
    6.7920   -3.6500    4.2050 H   0  0  0  0  0  0  0  0  0  0  0  0
    8.3340   -2.8590    4.5740 H   0  0  0  0  0  0  0  0  0  0  0  0
    6.8030   -3.4310    9.2650 H   0  0  0  0  0  0  0  0  0  0  0  0
    4.5610   -1.6590    9.7520 H   0  0  0  0  0  0  0  0  0  0  0  0
    3.0710   -0.1060    8.4900 H   0  0  0  0  0  0  0  0  0  0  0  0
    3.3390    0.2430    6.0790 H   0  0  0  0  0  0  0  0  0  0  0  0
    3.3430   -0.4380    3.8520 H   0  0  0  0  0  0  0  0  0  0  0  0
    0.3660   -4.1130    1.1050 H   0  0  0  0  0  0  0  0  0  0  0  0
    2.9920   -4.0280    2.6640 H   0  0  0  0  0  0  0  0  0  0  0  0
    1.8350   -5.3500    2.5620 H   0  0  0  0  0  0  0  0  0  0  0  0
    2.7620   -4.9040    1.1350 H   0  0  0  0  0  0  0  0  0  0  0  0
    1.1730   -2.3810    3.4910 H   0  0  0  0  0  0  0  0  0  0  0  0
   -0.4060   -2.3850    2.6830 H   0  0  0  0  0  0  0  0  0  0  0  0
    0.1450   -3.8210    3.5440 H   0  0  0  0  0  0  0  0  0  0  0  0
    1.1840   -0.9030   -3.3950 H   0  0  0  0  0  0  0  0  0  0  0  0
    3.0860   -2.6690   -3.3780 H   0  0  0  0  0  0  0  0  0  0  0  0
    1.8360   -3.8790   -3.6570 H   0  0  0  0  0  0  0  0  0  0  0  0
    1.2030   -2.6460   -5.7930 H   0  0  0  0  0  0  0  0  0  0  0  0
    3.7140   -1.0070   -5.1640 H   0  0  0  0  0  0  0  0  0  0  0  0
    2.8910   -1.0480   -6.7310 H   0  0  0  0  0  0  0  0  0  0  0  0
    2.0630   -0.3830   -5.3280 H   0  0  0  0  0  0  0  0  0  0  0  0
    2.6900   -4.6300   -5.8040 H   0  0  0  0  0  0  0  0  0  0  0  0
    3.1550   -3.4780   -7.0620 H   0  0  0  0  0  0  0  0  0  0  0  0
    4.1070   -3.5900   -5.5700 H   0  0  0  0  0  0  0  0  0  0  0  0
   -3.1380   -1.8560   -3.5020 H   0  0  0  0  0  0  0  0  0  0  0  0
   -2.8990   -2.9710   -2.1330 H   0  0  0  0  0  0  0  0  0  0  0  0
   -3.5140    0.0170   -2.0590 H   0  0  0  0  0  0  0  0  0  0  0  0
   -4.1920   -1.2500   -1.0180 H   0  0  0  0  0  0  0  0  0  0  0  0
   -2.2060    0.2740   -0.0170 H   0  0  0  0  0  0  0  0  0  0  0  0
   -2.0890   -1.4890    0.1720 H   0  0  0  0  0  0  0  0  0  0  0  0
   -0.8570    0.2410   -2.0490 H   0  0  0  0  0  0  0  0  0  0  0  0
  1  2  1  0  0  0  0
  1 44  1  0  0  0  0
  2  3  1  0  0  0  0
  2 31  1  0  0  0  0
  2 43  1  0  0  0  0
  3  4  1  0  0  0  0
  4  5  1  0  0  0  0
  4 26  1  0  0  0  0
  4 29  1  0  0  0  0
  5  6  1  0  0  0  0
  5 45  1  0  0  0  0
  6  7  2  0  0  0  0
  6  8  1  0  0  0  0
  8  9  1  0  0  0  0
  8 25  1  0  0  0  0
  8 46  1  0  0  0  0
  9 10  1  0  0  0  0
  9 47  1  0  0  0  0
  9 48  1  0  0  0  0
 10 11  1  0  0  0  0
 10 12  1  0  0  0  0
 11 49  1  0  0  0  0
 11 50  1  0  0  0  0
 11 51  1  0  0  0  0
 12 13  1  0  0  0  0
 12 24  1  0  0  0  0
 12 52  1  0  0  0  0
 13 14  1  0  0  0  0
 13 53  1  0  0  0  0
 13 54  1  0  0  0  0
 14 15  2  0  0  0  0
 14 23  1  0  0  0  0
 15 16  1  0  0  0  0
 15 17  1  0  0  0  0
 17 18  1  0  0  0  0
 17 55  1  0  0  0  0
 18 19  1  0  0  0  0
 18 23  2  0  0  0  0
 19 20  2  0  0  0  0
 19 56  1  0  0  0  0
 20 21  1  0  0  0  0
 20 57  1  0  0  0  0
 21 22  2  0  0  0  0
 21 58  1  0  0  0  0
 22 23  1  0  0  0  0
 22 24  1  0  0  0  0
 24 25  2  0  0  0  0
 25 59  1  0  0  0  0
 26 27  1  0  0  0  0
 26 28  1  0  0  0  0
 26 60  1  0  0  0  0
 27 61  1  0  0  0  0
 27 62  1  0  0  0  0
 27 63  1  0  0  0  0
 28 64  1  0  0  0  0
 28 65  1  0  0  0  0
 28 66  1  0  0  0  0
 29 30  2  0  0  0  0
 29 31  1  0  0  0  0
 31 32  1  0  0  0  0
 32 33  1  0  0  0  0
 32 37  1  0  0  0  0
 32 67  1  0  0  0  0
 33 34  1  0  0  0  0
 33 68  1  0  0  0  0
 33 69  1  0  0  0  0
 34 35  1  0  0  0  0
 34 36  1  0  0  0  0
 34 70  1  0  0  0  0
 35 71  1  0  0  0  0
 35 72  1  0  0  0  0
 35 73  1  0  0  0  0
 36 74  1  0  0  0  0
 36 75  1  0  0  0  0
 36 76  1  0  0  0  0
 37 38  2  0  0  0  0
 37 39  1  0  0  0  0
 39 40  1  0  0  0  0
 39 43  1  0  0  0  0
 40 41  1  0  0  0  0
 40 77  1  0  0  0  0
 40 78  1  0  0  0  0
 41 42  1  0  0  0  0
 41 79  1  0  0  0  0
 41 80  1  0  0  0  0
 42 43  1  0  0  0  0
 42 81  1  0  0  0  0
 42 82  1  0  0  0  0
 43 83  1  0  0  0  0
M  END
>  <Activity>
1

>  <Source>
22

$$$$
(7-acetyloxy-8-bromo-5-hydroxy-4-oxo-2-phenylchromen-6-yl)acetate
  MOE2013           3D
CORINA 3.49 0026  11.04.2013
 40 42  0  0  0  0  0  0  0  0999 V2000
    0.0180    1.4380    0.0780 C   0  0  0  0  0  0  0  0  0  0  0  0
    0.2000   -0.0500    0.1270 C   0  0  0  0  0  0  0  0  0  0  0  0
    1.2860   -0.6090    0.2050 O   0  0  0  0  0  0  0  0  0  0  0  0
   -1.0510   -0.6530    0.0970 O   0  0  0  0  0  0  0  0  0  0  0  0
   -0.9540   -2.0440    0.0650 C   0  0  0  0  0  0  0  0  0  0  0  0
   -1.0150   -2.7740    1.2580 C   0  0  0  0  0  0  0  0  0  0  0  0
   -1.1210   -2.0820    2.4680 O   0  0  0  0  0  0  0  0  0  0  0  0
   -2.4420   -1.8180    2.8100 C   0  0  0  0  0  0  0  0  0  0  0  0
   -2.4650   -1.0680    4.1070 C   0  0  0  0  0  0  0  0  0  0  0  0
   -3.4400   -2.1360    2.1770 O   0  0  0  0  0  0  0  0  0  0  0  0
   -0.9080   -4.1710    1.2410 C   0  0  0  0  0  0  0  0  0  0  0  0
   -0.9260   -5.1540    2.8700 Br  0  0  0  0  0  0  0  0  0  0  0  0
   -0.7840   -4.8370    0.0140 C   0  0  0  0  0  0  0  0  0  0  0  0
   -0.6880   -6.2090    0.0130 O   0  0  0  0  0  0  0  0  0  0  0  0
   -0.5710   -6.8800   -1.1940 C   0  0  0  0  0  0  0  0  0  0  0  0
   -0.5300   -6.2760   -2.3910 C   0  0  0  0  0  0  0  0  0  0  0  0
   -0.6290   -4.8130   -2.4450 C   0  0  0  0  0  0  0  0  0  0  0  0
   -0.6070   -4.1850   -3.4980 O   0  0  0  0  0  0  0  0  0  0  0  0
   -0.7590   -4.1000   -1.1720 C   0  0  0  0  0  0  0  0  0  0  0  0
   -0.8460   -2.7030   -1.1560 C   0  0  0  0  0  0  0  0  0  0  0  0
   -0.8210   -1.9670   -2.3130 O   0  0  0  0  0  0  0  0  0  0  0  0
   -0.4650   -8.3480   -1.0590 C   0  0  0  0  0  0  0  0  0  0  0  0
    0.2960   -8.9020   -0.0170 C   0  0  0  0  0  0  0  0  0  0  0  0
    0.4020  -10.2870    0.1340 C   0  0  0  0  0  0  0  0  0  0  0  0
   -0.2570  -11.1370   -0.7510 C   0  0  0  0  0  0  0  0  0  0  0  0
   -1.0260  -10.6050   -1.7830 C   0  0  0  0  0  0  0  0  0  0  0  0
   -1.1330   -9.2190   -1.9350 C   0  0  0  0  0  0  0  0  0  0  0  0
    0.9990    1.9220    0.0520 H   0  0  0  0  0  0  0  0  0  0  0  0
   -0.5290    1.7160   -0.8260 H   0  0  0  0  0  0  0  0  0  0  0  0
   -0.5160    1.7740    0.9710 H   0  0  0  0  0  0  0  0  0  0  0  0
   -1.9260   -0.1230    3.9980 H   0  0  0  0  0  0  0  0  0  0  0  0
   -3.5010   -0.8480    4.3800 H   0  0  0  0  0  0  0  0  0  0  0  0
   -2.0180   -1.6780    4.8960 H   0  0  0  0  0  0  0  0  0  0  0  0
   -0.4150   -6.7980   -3.3330 H   0  0  0  0  0  0  0  0  0  0  0  0
   -0.7320   -2.6020   -3.0680 H   0  0  0  0  0  0  0  0  0  0  0  0
    0.8210   -8.2590    0.6860 H   0  0  0  0  0  0  0  0  0  0  0  0
    0.9980  -10.7010    0.9430 H   0  0  0  0  0  0  0  0  0  0  0  0
   -0.1760  -12.2140   -0.6340 H   0  0  0  0  0  0  0  0  0  0  0  0
   -1.5480  -11.2680   -2.4690 H   0  0  0  0  0  0  0  0  0  0  0  0
   -1.7540   -8.8330   -2.7390 H   0  0  0  0  0  0  0  0  0  0  0  0
  1  2  1  0  0  0  0
  1 28  1  0  0  0  0
  1 29  1  0  0  0  0
  1 30  1  0  0  0  0
  2  3  2  0  0  0  0
  2  4  1  0  0  0  0
  4  5  1  0  0  0  0
  5  6  1  0  0  0  0
  5 20  2  0  0  0  0
  6  7  1  0  0  0  0
  6 11  2  0  0  0  0
  7  8  1  0  0  0  0
  8  9  1  0  0  0  0
  8 10  2  0  0  0  0
  9 31  1  0  0  0  0
  9 32  1  0  0  0  0
  9 33  1  0  0  0  0
 11 12  1  0  0  0  0
 11 13  1  0  0  0  0
 13 14  1  0  0  0  0
 13 19  2  0  0  0  0
 14 15  1  0  0  0  0
 15 16  2  0  0  0  0
 15 22  1  0  0  0  0
 16 17  1  0  0  0  0
 16 34  1  0  0  0  0
 17 18  2  0  0  0  0
 17 19  1  0  0  0  0
 19 20  1  0  0  0  0
 20 21  1  0  0  0  0
 21 35  1  0  0  0  0
 22 23  1  0  0  0  0
 22 27  2  0  0  0  0
 23 24  2  0  0  0  0
 23 36  1  0  0  0  0
 24 25  1  0  0  0  0
 24 37  1  0  0  0  0
 25 26  2  0  0  0  0
 25 38  1  0  0  0  0
 26 27  1  0  0  0  0
 26 39  1  0  0  0  0
 27 40  1  0  0  0  0
M  END
>  <Activity>
1

>  <Source>
61

$$$$
Bromopride
  MOE2013           3D
CORINA 3.49 0026  11.04.2013
 42 42  0  0  0  0  0  0  0  0999 V2000
   -2.5360    0.2610    0.9020 N   0  0  0  0  0  0  0  0  0  0  0  0
   -2.0770   -1.0260    0.6570 C   0  0  0  0  0  0  0  0  0  0  0  0
   -0.7080   -1.3400    0.6360 C   0  0  0  0  0  0  0  0  0  0  0  0
    0.6090   -0.0030    0.9400 Br  0  0  0  0  0  0  0  0  0  0  0  0
   -0.2740   -2.6420    0.3890 C   0  0  0  0  0  0  0  0  0  0  0  0
   -1.2180   -3.6490    0.1580 C   0  0  0  0  0  0  0  0  0  0  0  0
   -0.7310   -5.0160   -0.1290 C   0  0  0  0  0  0  0  0  0  0  0  0
   -0.9660   -5.5460   -1.2070 O   0  0  0  0  0  0  0  0  0  0  0  0
    0.0100   -5.5850    0.8880 N   0  0  0  0  0  0  0  0  0  0  0  0
    0.5770   -6.9170    0.7620 C   0  0  0  0  0  0  0  0  0  0  0  0
    1.8390   -6.9260   -0.1170 C   0  0  0  0  0  0  0  0  0  0  0  0
    2.5000   -8.2490   -0.1410 N   0  0  0  0  0  0  0  0  0  0  0  0
    1.7830   -9.1640   -1.0520 C   0  0  0  0  0  0  0  0  0  0  0  0
    2.0900  -10.6290   -0.7530 C   0  0  0  0  0  0  0  0  0  0  0  0
    3.9130   -8.1150   -0.5470 C   0  0  0  0  0  0  0  0  0  0  0  0
    4.7920   -7.6080    0.5930 C   0  0  0  0  0  0  0  0  0  0  0  0
   -2.5910   -3.3690    0.1700 C   0  0  0  0  0  0  0  0  0  0  0  0
   -3.4370   -4.4260   -0.0330 O   0  0  0  0  0  0  0  0  0  0  0  0
   -4.8210   -4.1420   -0.1890 C   0  0  0  0  0  0  0  0  0  0  0  0
   -3.0040   -2.0550    0.4230 C   0  0  0  0  0  0  0  0  0  0  0  0
   -1.8700    1.0060    1.0710 H   0  0  0  0  0  0  0  0  0  0  0  0
   -3.5220    0.4810    0.9160 H   0  0  0  0  0  0  0  0  0  0  0  0
    0.7880   -2.8720    0.3580 H   0  0  0  0  0  0  0  0  0  0  0  0
    0.1580   -5.0780    1.7530 H   0  0  0  0  0  0  0  0  0  0  0  0
    0.8170   -7.2550    1.7760 H   0  0  0  0  0  0  0  0  0  0  0  0
   -0.2000   -7.5740    0.3600 H   0  0  0  0  0  0  0  0  0  0  0  0
    1.6080   -6.5870   -1.1360 H   0  0  0  0  0  0  0  0  0  0  0  0
    2.5120   -6.1680    0.3010 H   0  0  0  0  0  0  0  0  0  0  0  0
    0.7000   -9.0520   -0.9370 H   0  0  0  0  0  0  0  0  0  0  0  0
    2.0080   -8.9350   -2.1020 H   0  0  0  0  0  0  0  0  0  0  0  0
    1.8780  -10.8680    0.2940 H   0  0  0  0  0  0  0  0  0  0  0  0
    1.4620  -11.2740   -1.3760 H   0  0  0  0  0  0  0  0  0  0  0  0
    3.1320  -10.8880   -0.9620 H   0  0  0  0  0  0  0  0  0  0  0  0
    4.3260   -9.0870   -0.8380 H   0  0  0  0  0  0  0  0  0  0  0  0
    4.0140   -7.4620   -1.4230 H   0  0  0  0  0  0  0  0  0  0  0  0
    5.8430   -7.6230    0.2860 H   0  0  0  0  0  0  0  0  0  0  0  0
    4.5510   -6.5820    0.8820 H   0  0  0  0  0  0  0  0  0  0  0  0
    4.6940   -8.2470    1.4770 H   0  0  0  0  0  0  0  0  0  0  0  0
   -5.3290   -5.0810   -0.4320 H   0  0  0  0  0  0  0  0  0  0  0  0
   -5.2510   -3.7640    0.7450 H   0  0  0  0  0  0  0  0  0  0  0  0
   -4.9940   -3.4460   -1.0160 H   0  0  0  0  0  0  0  0  0  0  0  0
   -4.0600   -1.8030    0.4530 H   0  0  0  0  0  0  0  0  0  0  0  0
  1  2  1  0  0  0  0
  1 21  1  0  0  0  0
  1 22  1  0  0  0  0
  2  3  1  0  0  0  0
  2 20  2  0  0  0  0
  3  4  1  0  0  0  0
  3  5  2  0  0  0  0
  5  6  1  0  0  0  0
  5 23  1  0  0  0  0
  6  7  1  0  0  0  0
  6 17  2  0  0  0  0
  7  8  2  0  0  0  0
  7  9  1  0  0  0  0
  9 10  1  0  0  0  0
  9 24  1  0  0  0  0
 10 11  1  0  0  0  0
 10 25  1  0  0  0  0
 10 26  1  0  0  0  0
 11 12  1  0  0  0  0
 11 27  1  0  0  0  0
 11 28  1  0  0  0  0
 12 13  1  0  0  0  0
 12 15  1  0  0  0  0
 13 14  1  0  0  0  0
 13 29  1  0  0  0  0
 13 30  1  0  0  0  0
 14 31  1  0  0  0  0
 14 32  1  0  0  0  0
 14 33  1  0  0  0  0
 15 16  1  0  0  0  0
 15 34  1  0  0  0  0
 15 35  1  0  0  0  0
 16 36  1  0  0  0  0
 16 37  1  0  0  0  0
 16 38  1  0  0  0  0
 17 18  1  0  0  0  0
 17 20  1  0  0  0  0
 18 19  1  0  0  0  0
 19 39  1  0  0  0  0
 19 40  1  0  0  0  0
 19 41  1  0  0  0  0
 20 42  1  0  0  0  0
M  END
>  <Activity>
0

>  <Source>
28

$$$$
Laudanosine
  MOE2013           3D
CORINA 3.49 0026  11.04.2013
 53 55  0  0  1  0  0  0  0  0999 V2000
   -0.0260   -8.3440    3.5700 C   0  0  0  0  0  0  0  0  0  0  0  0
    0.4870   -7.6810    4.7160 O   0  0  0  0  0  0  0  0  0  0  0  0
    0.9610   -6.4020    4.5550 C   0  0  0  0  0  0  0  0  0  0  0  0
    1.4660   -5.7800    5.7080 C   0  0  0  0  0  0  0  0  0  0  0  0
    1.4190   -6.5120    6.8700 O   0  0  0  0  0  0  0  0  0  0  0  0
    2.2470   -6.0750    7.9410 C   0  0  0  0  0  0  0  0  0  0  0  0
    1.9540   -4.4710    5.6260 C   0  0  0  0  0  0  0  0  0  0  0  0
    1.9940   -3.7630    4.4070 C   0  0  0  0  0  0  0  0  0  0  0  0
    2.5910   -2.3630    4.4110 C   0  0  0  0  0  0  0  0  0  0  0  0
    4.1490   -2.2740    4.2760 C   0  0  2  0  0  0  0  0  0  0  0  0
    4.5580   -2.7330    2.9230 N   0  0  3  0  0  0  0  0  0  0  0  0
    4.5380   -1.6340    1.9540 C   0  0  0  0  0  0  0  0  0  0  0  0
    5.8620   -3.4020    2.8880 C   0  0  0  0  0  0  0  0  0  0  0  0
    5.8890   -4.5840    3.8550 C   0  0  0  0  0  0  0  0  0  0  0  0
    5.6540   -4.0930    5.2550 C   0  0  0  0  0  0  0  0  0  0  0  0
    6.2160   -4.7630    6.3510 C   0  0  0  0  0  0  0  0  0  0  0  0
    6.0140   -4.2930    7.6520 C   0  0  0  0  0  0  0  0  0  0  0  0
    6.5130   -4.8950    8.7810 O   0  0  0  0  0  0  0  0  0  0  0  0
    7.3400   -6.0380    8.6100 C   0  0  0  0  0  0  0  0  0  0  0  0
    5.2450   -3.1320    7.8580 C   0  0  0  0  0  0  0  0  0  0  0  0
    5.0900   -2.7350    9.1640 O   0  0  0  0  0  0  0  0  0  0  0  0
    4.2400   -1.6250    9.4200 C   0  0  0  0  0  0  0  0  0  0  0  0
    4.6850   -2.4690    6.7590 C   0  0  0  0  0  0  0  0  0  0  0  0
    4.8510   -2.9610    5.4520 C   0  0  0  0  0  0  0  0  0  0  0  0
    1.4780   -4.3990    3.2690 C   0  0  0  0  0  0  0  0  0  0  0  0
    1.3740   -3.5570    1.5670 Br  0  0  0  0  0  0  0  0  0  0  0  0
    0.9690   -5.7050    3.3440 C   0  0  0  0  0  0  0  0  0  0  0  0
    0.7480   -8.4680    2.8050 H   0  0  0  0  0  0  0  0  0  0  0  0
   -0.3500   -9.3420    3.8790 H   0  0  0  0  0  0  0  0  0  0  0  0
   -0.9000   -7.8200    3.1690 H   0  0  0  0  0  0  0  0  0  0  0  0
    3.2860   -5.9520    7.6180 H   0  0  0  0  0  0  0  0  0  0  0  0
    1.8570   -5.1550    8.3870 H   0  0  0  0  0  0  0  0  0  0  0  0
    2.2290   -6.8500    8.7130 H   0  0  0  0  0  0  0  0  0  0  0  0
    2.3090   -3.9720    6.5220 H   0  0  0  0  0  0  0  0  0  0  0  0
    2.1140   -1.7500    3.6390 H   0  0  0  0  0  0  0  0  0  0  0  0
    2.2820   -1.8730    5.3450 H   0  0  0  0  0  0  0  0  0  0  0  0
    4.4300   -1.2140    4.3720 H   0  0  0  0  0  0  0  0  0  0  0  0
    5.2980   -0.8760    2.1790 H   0  0  0  0  0  0  0  0  0  0  0  0
    4.7210   -2.0120    0.9420 H   0  0  0  0  0  0  0  0  0  0  0  0
    3.5630   -1.1380    1.9290 H   0  0  0  0  0  0  0  0  0  0  0  0
    6.0530   -3.7850    1.8780 H   0  0  0  0  0  0  0  0  0  0  0  0
    6.6700   -2.6970    3.1280 H   0  0  0  0  0  0  0  0  0  0  0  0
    5.1220   -5.3230    3.5950 H   0  0  0  0  0  0  0  0  0  0  0  0
    6.8670   -5.0750    3.7850 H   0  0  0  0  0  0  0  0  0  0  0  0
    6.8090   -5.6510    6.1580 H   0  0  0  0  0  0  0  0  0  0  0  0
    7.6660   -6.3660    9.6010 H   0  0  0  0  0  0  0  0  0  0  0  0
    6.7820   -6.8630    8.1540 H   0  0  0  0  0  0  0  0  0  0  0  0
    8.2360   -5.7950    8.0290 H   0  0  0  0  0  0  0  0  0  0  0  0
    4.1990   -1.4790   10.5030 H   0  0  0  0  0  0  0  0  0  0  0  0
    4.6440   -0.7100    8.9770 H   0  0  0  0  0  0  0  0  0  0  0  0
    3.2200   -1.8190    9.0720 H   0  0  0  0  0  0  0  0  0  0  0  0
    4.0940   -1.5690    6.8970 H   0  0  0  0  0  0  0  0  0  0  0  0
    0.5780   -6.1600    2.4400 H   0  0  0  0  0  0  0  0  0  0  0  0
  1  2  1  0  0  0  0
  1 28  1  0  0  0  0
  1 29  1  0  0  0  0
  1 30  1  0  0  0  0
  2  3  1  0  0  0  0
  3  4  2  0  0  0  0
  3 27  1  0  0  0  0
  4  5  1  0  0  0  0
  4  7  1  0  0  0  0
  5  6  1  0  0  0  0
  6 31  1  0  0  0  0
  6 32  1  0  0  0  0
  6 33  1  0  0  0  0
  7  8  2  0  0  0  0
  7 34  1  0  0  0  0
  8  9  1  0  0  0  0
  8 25  1  0  0  0  0
  9 10  1  0  0  0  0
  9 35  1  0  0  0  0
  9 36  1  0  0  0  0
 10 11  1  0  0  0  0
 10 24  1  0  0  0  0
 10 37  1  0  0  0  0
 11 12  1  0  0  0  0
 11 13  1  0  0  0  0
 12 38  1  0  0  0  0
 12 39  1  0  0  0  0
 12 40  1  0  0  0  0
 13 14  1  0  0  0  0
 13 41  1  0  0  0  0
 13 42  1  0  0  0  0
 14 15  1  0  0  0  0
 14 43  1  0  0  0  0
 14 44  1  0  0  0  0
 15 16  1  0  0  0  0
 15 24  2  0  0  0  0
 16 17  2  0  0  0  0
 16 45  1  0  0  0  0
 17 18  1  0  0  0  0
 17 20  1  0  0  0  0
 18 19  1  0  0  0  0
 19 46  1  0  0  0  0
 19 47  1  0  0  0  0
 19 48  1  0  0  0  0
 20 21  1  0  0  0  0
 20 23  2  0  0  0  0
 21 22  1  0  0  0  0
 22 49  1  0  0  0  0
 22 50  1  0  0  0  0
 22 51  1  0  0  0  0
 23 24  1  0  0  0  0
 23 52  1  0  0  0  0
 25 26  1  0  0  0  0
 25 27  2  0  0  0  0
 27 53  1  0  0  0  0
M  END
>  <Activity>
1

>  <Source>
28

$$$$
3-bromo-N-[4-[2-[(2S)-6,7-dimethoxy-3,4-dihydro-1H-isoquinolin-2-yl]ethyl]phenyl]benzamide
  MOE2013           3D
CORINA 3.49 0026  11.04.2013
 59 62  0  0  1  0  0  0  0  0999 V2000
   -0.4240    1.5080   -0.1020 C   0  0  0  0  0  0  0  0  0  0  0  0
   -0.3810    0.0930    0.0200 O   0  0  0  0  0  0  0  0  0  0  0  0
    0.3680   -0.4370    1.0430 C   0  0  0  0  0  0  0  0  0  0  0  0
    1.0920    0.3230    1.9690 C   0  0  0  0  0  0  0  0  0  0  0  0
    1.8270   -0.3010    2.9880 C   0  0  0  0  0  0  0  0  0  0  0  0
    2.6290    0.5270    3.9570 C   0  0  0  0  0  0  0  0  0  0  0  0
    3.0320   -0.2600    5.2100 C   0  0  0  0  0  0  0  0  0  0  0  0
    3.6390   -1.5490    4.8380 N   0  0  3  0  0  0  0  0  0  0  0  0
    4.2080   -2.2050    6.0300 C   0  0  0  0  0  0  0  0  0  0  0  0
    5.0600   -3.4390    5.6940 C   0  0  0  0  0  0  0  0  0  0  0  0
    5.7140   -4.0100    6.9290 C   0  0  0  0  0  0  0  0  0  0  0  0
    5.0250   -4.9130    7.7440 C   0  0  0  0  0  0  0  0  0  0  0  0
    5.6230   -5.4230    8.9000 C   0  0  0  0  0  0  0  0  0  0  0  0
    6.9190   -5.0360    9.2650 C   0  0  0  0  0  0  0  0  0  0  0  0
    7.4500   -5.5980   10.4470 N   0  0  0  0  0  0  0  0  0  0  0  0
    8.6910   -5.3500   11.0090 C   0  0  0  0  0  0  0  0  0  0  0  0
    9.5300   -4.5390   10.6360 O   0  0  0  0  0  0  0  0  0  0  0  0
    8.9950   -6.1530   12.2250 C   0  0  0  0  0  0  0  0  0  0  0  0
    9.6990   -5.5390   13.2690 C   0  0  0  0  0  0  0  0  0  0  0  0
   10.0070   -6.2580   14.4240 C   0  0  0  0  0  0  0  0  0  0  0  0
    9.6240   -7.5940   14.5370 C   0  0  0  0  0  0  0  0  0  0  0  0
    8.9410   -8.2090   13.4880 C   0  0  0  0  0  0  0  0  0  0  0  0
    8.4440  -10.0280   13.6360 Br  0  0  0  0  0  0  0  0  0  0  0  0
    8.6260   -7.5000   12.3270 C   0  0  0  0  0  0  0  0  0  0  0  0
    7.6060   -4.1330    8.4530 C   0  0  0  0  0  0  0  0  0  0  0  0
    7.0070   -3.6210    7.2960 C   0  0  0  0  0  0  0  0  0  0  0  0
    2.6290   -2.3980    4.1740 C   0  0  0  0  0  0  0  0  0  0  0  0
    1.8640   -1.7000    3.0680 C   0  0  0  0  0  0  0  0  0  0  0  0
    1.1290   -2.4610    2.1450 C   0  0  0  0  0  0  0  0  0  0  0  0
    0.3860   -1.8430    1.1330 C   0  0  0  0  0  0  0  0  0  0  0  0
   -0.3540   -2.5170    0.1910 O   0  0  0  0  0  0  0  0  0  0  0  0
   -0.3310   -3.9380    0.2280 C   0  0  0  0  0  0  0  0  0  0  0  0
    0.5720    1.9180   -0.3030 H   0  0  0  0  0  0  0  0  0  0  0  0
   -1.0610    1.7500   -0.9590 H   0  0  0  0  0  0  0  0  0  0  0  0
   -0.8720    1.9680    0.7850 H   0  0  0  0  0  0  0  0  0  0  0  0
    1.1030    1.4070    1.9220 H   0  0  0  0  0  0  0  0  0  0  0  0
    3.5300    0.8820    3.4410 H   0  0  0  0  0  0  0  0  0  0  0  0
    2.0500    1.4060    4.2650 H   0  0  0  0  0  0  0  0  0  0  0  0
    3.7470    0.3530    5.7730 H   0  0  0  0  0  0  0  0  0  0  0  0
    2.1580   -0.4160    5.8580 H   0  0  0  0  0  0  0  0  0  0  0  0
    4.8570   -1.4870    6.5490 H   0  0  0  0  0  0  0  0  0  0  0  0
    3.4140   -2.4730    6.7400 H   0  0  0  0  0  0  0  0  0  0  0  0
    4.4530   -4.2260    5.2300 H   0  0  0  0  0  0  0  0  0  0  0  0
    5.8330   -3.1770    4.9600 H   0  0  0  0  0  0  0  0  0  0  0  0
    4.0160   -5.2290    7.4860 H   0  0  0  0  0  0  0  0  0  0  0  0
    5.0580   -6.1240    9.5090 H   0  0  0  0  0  0  0  0  0  0  0  0
    6.8390   -6.2450   10.9320 H   0  0  0  0  0  0  0  0  0  0  0  0
   10.0070   -4.4980   13.1870 H   0  0  0  0  0  0  0  0  0  0  0  0
   10.5480   -5.7760   15.2350 H   0  0  0  0  0  0  0  0  0  0  0  0
    9.8700   -8.1460   15.4400 H   0  0  0  0  0  0  0  0  0  0  0  0
    8.1250   -8.0070   11.5080 H   0  0  0  0  0  0  0  0  0  0  0  0
    8.6120   -3.8040    8.6910 H   0  0  0  0  0  0  0  0  0  0  0  0
    7.5640   -2.9140    6.6840 H   0  0  0  0  0  0  0  0  0  0  0  0
    3.1330   -3.2620    3.7270 H   0  0  0  0  0  0  0  0  0  0  0  0
    1.8960   -2.7670    4.9040 H   0  0  0  0  0  0  0  0  0  0  0  0
    1.1550   -3.5420    2.2400 H   0  0  0  0  0  0  0  0  0  0  0  0
   -0.9520   -4.3030   -0.5950 H   0  0  0  0  0  0  0  0  0  0  0  0
    0.6830   -4.3210    0.0750 H   0  0  0  0  0  0  0  0  0  0  0  0
   -0.7610   -4.3150    1.1620 H   0  0  0  0  0  0  0  0  0  0  0  0
  1  2  1  0  0  0  0
  1 33  1  0  0  0  0
  1 34  1  0  0  0  0
  1 35  1  0  0  0  0
  2  3  1  0  0  0  0
  3  4  1  0  0  0  0
  3 30  2  0  0  0  0
  4  5  2  0  0  0  0
  4 36  1  0  0  0  0
  5  6  1  0  0  0  0
  5 28  1  0  0  0  0
  6  7  1  0  0  0  0
  6 37  1  0  0  0  0
  6 38  1  0  0  0  0
  7  8  1  0  0  0  0
  7 39  1  0  0  0  0
  7 40  1  0  0  0  0
  8  9  1  0  0  0  0
  8 27  1  0  0  0  0
  9 10  1  0  0  0  0
  9 41  1  0  0  0  0
  9 42  1  0  0  0  0
 10 11  1  0  0  0  0
 10 43  1  0  0  0  0
 10 44  1  0  0  0  0
 11 12  1  0  0  0  0
 11 26  2  0  0  0  0
 12 13  2  0  0  0  0
 12 45  1  0  0  0  0
 13 14  1  0  0  0  0
 13 46  1  0  0  0  0
 14 15  1  0  0  0  0
 14 25  2  0  0  0  0
 15 16  1  0  0  0  0
 15 47  1  0  0  0  0
 16 17  2  0  0  0  0
 16 18  1  0  0  0  0
 18 19  1  0  0  0  0
 18 24  2  0  0  0  0
 19 20  2  0  0  0  0
 19 48  1  0  0  0  0
 20 21  1  0  0  0  0
 20 49  1  0  0  0  0
 21 22  2  0  0  0  0
 21 50  1  0  0  0  0
 22 23  1  0  0  0  0
 22 24  1  0  0  0  0
 24 51  1  0  0  0  0
 25 26  1  0  0  0  0
 25 52  1  0  0  0  0
 26 53  1  0  0  0  0
 27 28  1  0  0  0  0
 27 54  1  0  0  0  0
 27 55  1  0  0  0  0
 28 29  2  0  0  0  0
 29 30  1  0  0  0  0
 29 56  1  0  0  0  0
 30 31  1  0  0  0  0
 31 32  1  0  0  0  0
 32 57  1  0  0  0  0
 32 58  1  0  0  0  0
 32 59  1  0  0  0  0
M  END
>  <Activity>
1

>  <Source>
57

$$$$
Nicergoline
  MOE2013           3D
CORINA 3.49 0026  11.04.2013
 57 61  0  0  1  0  0  0  0  0999 V2000
   -0.1120    1.4280    0.0430 C   0  0  0  0  0  0  0  0  0  0  0  0
    0.0160    0.0200   -0.0540 O   0  0  0  0  0  0  0  0  0  0  0  0
    0.6560   -0.5170   -1.2360 C   0  0  2  0  0  0  0  0  0  0  0  0
   -0.0680   -0.0970   -2.5330 C   0  0  0  0  0  0  0  0  0  0  0  0
   -1.5120   -0.6070   -2.5530 C   0  0  1  0  0  0  0  0  0  0  0  0
   -2.2200   -0.1730   -3.8420 C   0  0  0  0  0  0  0  0  0  0  0  0
   -3.6020   -0.5420   -3.7390 O   0  0  0  0  0  0  0  0  0  0  0  0
   -4.3710   -0.2350   -4.8090 C   0  0  0  0  0  0  0  0  0  0  0  0
   -4.0010    0.3090   -5.8360 O   0  0  0  0  0  0  0  0  0  0  0  0
   -5.7630   -0.6630   -4.5580 C   0  0  0  0  0  0  0  0  0  0  0  0
   -6.7330   -0.4540   -5.5420 C   0  0  0  0  0  0  0  0  0  0  0  0
   -8.0410   -0.8610   -5.2970 C   0  0  0  0  0  0  0  0  0  0  0  0
   -9.3840   -0.6030   -6.5940 Br  0  0  0  0  0  0  0  0  0  0  0  0
   -8.3370   -1.4590   -4.0820 C   0  0  0  0  0  0  0  0  0  0  0  0
   -7.4210   -1.6730   -3.1090 N   0  0  0  0  0  0  0  0  0  0  0  0
   -6.1550   -1.2700   -3.3690 C   0  0  0  0  0  0  0  0  0  0  0  0
   -1.5420   -2.1350   -2.3980 C   0  0  0  0  0  0  0  0  0  0  0  0
   -0.8830   -2.5840   -1.1610 N   0  0  3  0  0  0  0  0  0  0  0  0
   -1.0170   -4.0380   -1.0400 C   0  0  0  0  0  0  0  0  0  0  0  0
    0.5370   -2.1240   -1.1030 C   0  0  2  0  0  0  0  0  0  0  0  0
    1.2850   -2.6480    0.1860 C   0  0  0  0  0  0  0  0  0  0  0  0
    2.6820   -2.1210    0.2230 C   0  0  0  0  0  0  0  0  0  0  0  0
    3.8440   -2.5640    0.8140 C   0  0  0  0  0  0  0  0  0  0  0  0
    4.8480   -1.6840    0.4680 N   0  0  0  0  0  0  0  0  0  0  0  0
    6.2250   -1.8010    0.8920 C   0  0  0  0  0  0  0  0  0  0  0  0
    4.3540   -0.6800   -0.3410 C   0  0  0  0  0  0  0  0  0  0  0  0
    4.9410    0.4240   -0.9680 C   0  0  0  0  0  0  0  0  0  0  0  0
    4.0940    1.2400   -1.7350 C   0  0  0  0  0  0  0  0  0  0  0  0
    2.7230    0.9740   -1.8650 C   0  0  0  0  0  0  0  0  0  0  0  0
    2.1370   -0.1320   -1.2300 C   0  0  0  0  0  0  0  0  0  0  0  0
    3.0020   -0.9410   -0.4780 C   0  0  0  0  0  0  0  0  0  0  0  0
    0.8590    1.9260    0.0230 H   0  0  0  0  0  0  0  0  0  0  0  0
   -0.7640    1.8260   -0.7380 H   0  0  0  0  0  0  0  0  0  0  0  0
   -0.5800    1.6530    1.0060 H   0  0  0  0  0  0  0  0  0  0  0  0
   -0.0790    0.9930   -2.6470 H   0  0  0  0  0  0  0  0  0  0  0  0
    0.4730   -0.4910   -3.4040 H   0  0  0  0  0  0  0  0  0  0  0  0
   -2.0660   -0.1740   -1.7080 H   0  0  0  0  0  0  0  0  0  0  0  0
   -2.1520    0.9150   -3.9620 H   0  0  0  0  0  0  0  0  0  0  0  0
   -1.7720   -0.6620   -4.7160 H   0  0  0  0  0  0  0  0  0  0  0  0
   -6.4690    0.0180   -6.4850 H   0  0  0  0  0  0  0  0  0  0  0  0
   -9.3410   -1.7940   -3.8410 H   0  0  0  0  0  0  0  0  0  0  0  0
   -5.4560   -1.4630   -2.5590 H   0  0  0  0  0  0  0  0  0  0  0  0
   -2.5900   -2.4630   -2.3790 H   0  0  0  0  0  0  0  0  0  0  0  0
   -1.0750   -2.6080   -3.2730 H   0  0  0  0  0  0  0  0  0  0  0  0
   -0.4160   -4.5700   -1.7860 H   0  0  0  0  0  0  0  0  0  0  0  0
   -0.7330   -4.3820   -0.0410 H   0  0  0  0  0  0  0  0  0  0  0  0
   -2.0630   -4.3440   -1.1650 H   0  0  0  0  0  0  0  0  0  0  0  0
    1.0630   -2.5570   -1.9710 H   0  0  0  0  0  0  0  0  0  0  0  0
    0.7500   -2.3360    1.0910 H   0  0  0  0  0  0  0  0  0  0  0  0
    1.3360   -3.7420    0.1820 H   0  0  0  0  0  0  0  0  0  0  0  0
    4.0430   -3.4260    1.4370 H   0  0  0  0  0  0  0  0  0  0  0  0
    6.8520   -1.9130    0.0030 H   0  0  0  0  0  0  0  0  0  0  0  0
    6.4950   -0.8970    1.4440 H   0  0  0  0  0  0  0  0  0  0  0  0
    6.3380   -2.6760    1.5370 H   0  0  0  0  0  0  0  0  0  0  0  0
    5.9980    0.6450   -0.8730 H   0  0  0  0  0  0  0  0  0  0  0  0
    4.5140    2.1090   -2.2380 H   0  0  0  0  0  0  0  0  0  0  0  0
    2.1200    1.6560   -2.4570 H   0  0  0  0  0  0  0  0  0  0  0  0
  1  2  1  0  0  0  0
  1 32  1  0  0  0  0
  1 33  1  0  0  0  0
  1 34  1  0  0  0  0
  2  3  1  0  0  0  0
  3  4  1  0  0  0  0
  3 20  1  0  0  0  0
  3 30  1  0  0  0  0
  4  5  1  0  0  0  0
  4 35  1  0  0  0  0
  4 36  1  0  0  0  0
  5  6  1  0  0  0  0
  5 17  1  0  0  0  0
  5 37  1  0  0  0  0
  6  7  1  0  0  0  0
  6 38  1  0  0  0  0
  6 39  1  0  0  0  0
  7  8  1  0  0  0  0
  8  9  2  0  0  0  0
  8 10  1  0  0  0  0
 10 11  2  0  0  0  0
 10 16  1  0  0  0  0
 11 12  1  0  0  0  0
 11 40  1  0  0  0  0
 12 13  1  0  0  0  0
 12 14  2  0  0  0  0
 14 15  1  0  0  0  0
 14 41  1  0  0  0  0
 15 16  2  0  0  0  0
 16 42  1  0  0  0  0
 17 18  1  0  0  0  0
 17 43  1  0  0  0  0
 17 44  1  0  0  0  0
 18 19  1  0  0  0  0
 18 20  1  0  0  0  0
 19 45  1  0  0  0  0
 19 46  1  0  0  0  0
 19 47  1  0  0  0  0
 20 21  1  0  0  0  0
 20 48  1  0  0  0  0
 21 22  1  0  0  0  0
 21 49  1  0  0  0  0
 21 50  1  0  0  0  0
 22 23  2  0  0  0  0
 22 31  1  0  0  0  0
 23 24  1  0  0  0  0
 23 51  1  0  0  0  0
 24 25  1  0  0  0  0
 24 26  1  0  0  0  0
 25 52  1  0  0  0  0
 25 53  1  0  0  0  0
 25 54  1  0  0  0  0
 26 27  1  0  0  0  0
 26 31  2  0  0  0  0
 27 28  2  0  0  0  0
 27 55  1  0  0  0  0
 28 29  1  0  0  0  0
 28 56  1  0  0  0  0
 29 30  2  0  0  0  0
 29 57  1  0  0  0  0
 30 31  1  0  0  0  0
M  END
>  <Activity>
1

>  <Source>
28

$$$$
4-bromo-N-[4-[2-[(2S)-6,7-dimethoxy-3,4-dihydro-1H-isoquinolin-2-yl]ethyl]phenyl]benzamide
  MOE2013           3D
CORINA 3.49 0026  11.04.2013
 59 62  0  0  1  0  0  0  0  0999 V2000
    0.2440    1.5130   -0.2550 C   0  0  0  0  0  0  0  0  0  0  0  0
    0.1370    0.0970   -0.3100 O   0  0  0  0  0  0  0  0  0  0  0  0
   -1.1160   -0.4530   -0.1900 C   0  0  0  0  0  0  0  0  0  0  0  0
   -2.2910    0.2860   -0.0140 C   0  0  0  0  0  0  0  0  0  0  0  0
   -3.5330   -0.3580    0.0950 C   0  0  0  0  0  0  0  0  0  0  0  0
   -4.7860    0.4480    0.3180 C   0  0  0  0  0  0  0  0  0  0  0  0
   -6.0590   -0.3520    0.0190 C   0  0  0  0  0  0  0  0  0  0  0  0
   -6.0240   -1.6550    0.7030 N   0  0  3  0  0  0  0  0  0  0  0  0
   -7.3310   -2.3280    0.5810 C   0  0  0  0  0  0  0  0  0  0  0  0
   -7.4520   -3.5840    1.4590 C   0  0  0  0  0  0  0  0  0  0  0  0
   -8.8400   -4.1720    1.3900 C   0  0  0  0  0  0  0  0  0  0  0  0
   -9.1860   -5.0570    0.3630 C   0  0  0  0  0  0  0  0  0  0  0  0
  -10.4790   -5.5820    0.2880 C   0  0  0  0  0  0  0  0  0  0  0  0
  -11.4500   -5.2300    1.2340 C   0  0  0  0  0  0  0  0  0  0  0  0
  -12.7300   -5.8080    1.0880 N   0  0  0  0  0  0  0  0  0  0  0  0
  -13.8430   -5.5910    1.8830 C   0  0  0  0  0  0  0  0  0  0  0  0
  -13.9570   -4.7960    2.8080 O   0  0  0  0  0  0  0  0  0  0  0  0
  -15.0330   -6.4090    1.5210 C   0  0  0  0  0  0  0  0  0  0  0  0
  -16.3010   -5.8210    1.6170 C   0  0  0  0  0  0  0  0  0  0  0  0
  -17.4410   -6.5570    1.2910 C   0  0  0  0  0  0  0  0  0  0  0  0
  -17.3120   -7.8840    0.8810 C   0  0  0  0  0  0  0  0  0  0  0  0
  -18.8560   -8.8830    0.4420 Br  0  0  0  0  0  0  0  0  0  0  0  0
  -16.0550   -8.4830    0.8010 C   0  0  0  0  0  0  0  0  0  0  0  0
  -14.9120   -7.7480    1.1250 C   0  0  0  0  0  0  0  0  0  0  0  0
  -11.1060   -4.3470    2.2570 C   0  0  0  0  0  0  0  0  0  0  0  0
   -9.8120   -3.8190    2.3330 C   0  0  0  0  0  0  0  0  0  0  0  0
   -4.9310   -2.4770    0.1460 C   0  0  0  0  0  0  0  0  0  0  0  0
   -3.6000   -1.7570    0.0560 C   0  0  0  0  0  0  0  0  0  0  0  0
   -2.4220   -2.4980   -0.1310 C   0  0  0  0  0  0  0  0  0  0  0  0
   -1.1820   -1.8590   -0.2500 C   0  0  0  0  0  0  0  0  0  0  0  0
    0.0130   -2.5130   -0.4310 O   0  0  0  0  0  0  0  0  0  0  0  0
   -0.0110   -3.9330   -0.4610 C   0  0  0  0  0  0  0  0  0  0  0  0
    1.3010    1.7730   -0.3680 H   0  0  0  0  0  0  0  0  0  0  0  0
   -0.3030    1.9830   -1.0780 H   0  0  0  0  0  0  0  0  0  0  0  0
   -0.0900    1.8970    0.7150 H   0  0  0  0  0  0  0  0  0  0  0  0
   -2.2720    1.3700    0.0430 H   0  0  0  0  0  0  0  0  0  0  0  0
   -4.7980    0.7810    1.3630 H   0  0  0  0  0  0  0  0  0  0  0  0
   -4.7730    1.3400   -0.3190 H   0  0  0  0  0  0  0  0  0  0  0  0
   -6.9140    0.2420    0.3660 H   0  0  0  0  0  0  0  0  0  0  0  0
   -6.1780   -0.4860   -1.0650 H   0  0  0  0  0  0  0  0  0  0  0  0
   -8.1170   -1.6270    0.8970 H   0  0  0  0  0  0  0  0  0  0  0  0
   -7.5430   -2.5750   -0.4680 H   0  0  0  0  0  0  0  0  0  0  0  0
   -6.7350   -4.3540    1.1490 H   0  0  0  0  0  0  0  0  0  0  0  0
   -7.2090   -3.3410    2.5010 H   0  0  0  0  0  0  0  0  0  0  0  0
   -8.4520   -5.3430   -0.3870 H   0  0  0  0  0  0  0  0  0  0  0  0
  -10.7120   -6.2670   -0.5230 H   0  0  0  0  0  0  0  0  0  0  0  0
  -12.8350   -6.4400    0.3030 H   0  0  0  0  0  0  0  0  0  0  0  0
  -16.4050   -4.7880    1.9430 H   0  0  0  0  0  0  0  0  0  0  0  0
  -18.4190   -6.0890    1.3640 H   0  0  0  0  0  0  0  0  0  0  0  0
  -15.9550   -9.5220    0.4970 H   0  0  0  0  0  0  0  0  0  0  0  0
  -13.9450   -8.2430    1.0920 H   0  0  0  0  0  0  0  0  0  0  0  0
  -11.8210   -4.0460    3.0160 H   0  0  0  0  0  0  0  0  0  0  0  0
   -9.5710   -3.1280    3.1380 H   0  0  0  0  0  0  0  0  0  0  0  0
   -4.7860   -3.3530    0.7880 H   0  0  0  0  0  0  0  0  0  0  0  0
   -5.1880   -2.8290   -0.8620 H   0  0  0  0  0  0  0  0  0  0  0  0
   -2.5020   -3.5800   -0.1790 H   0  0  0  0  0  0  0  0  0  0  0  0
    1.0180   -4.2820   -0.5920 H   0  0  0  0  0  0  0  0  0  0  0  0
   -0.3820   -4.3440    0.4840 H   0  0  0  0  0  0  0  0  0  0  0  0
   -0.5960   -4.3000   -1.3110 H   0  0  0  0  0  0  0  0  0  0  0  0
  1  2  1  0  0  0  0
  1 33  1  0  0  0  0
  1 34  1  0  0  0  0
  1 35  1  0  0  0  0
  2  3  1  0  0  0  0
  3  4  1  0  0  0  0
  3 30  2  0  0  0  0
  4  5  2  0  0  0  0
  4 36  1  0  0  0  0
  5  6  1  0  0  0  0
  5 28  1  0  0  0  0
  6  7  1  0  0  0  0
  6 37  1  0  0  0  0
  6 38  1  0  0  0  0
  7  8  1  0  0  0  0
  7 39  1  0  0  0  0
  7 40  1  0  0  0  0
  8  9  1  0  0  0  0
  8 27  1  0  0  0  0
  9 10  1  0  0  0  0
  9 41  1  0  0  0  0
  9 42  1  0  0  0  0
 10 11  1  0  0  0  0
 10 43  1  0  0  0  0
 10 44  1  0  0  0  0
 11 12  1  0  0  0  0
 11 26  2  0  0  0  0
 12 13  2  0  0  0  0
 12 45  1  0  0  0  0
 13 14  1  0  0  0  0
 13 46  1  0  0  0  0
 14 15  1  0  0  0  0
 14 25  2  0  0  0  0
 15 16  1  0  0  0  0
 15 47  1  0  0  0  0
 16 17  2  0  0  0  0
 16 18  1  0  0  0  0
 18 19  1  0  0  0  0
 18 24  2  0  0  0  0
 19 20  2  0  0  0  0
 19 48  1  0  0  0  0
 20 21  1  0  0  0  0
 20 49  1  0  0  0  0
 21 22  1  0  0  0  0
 21 23  2  0  0  0  0
 23 24  1  0  0  0  0
 23 50  1  0  0  0  0
 24 51  1  0  0  0  0
 25 26  1  0  0  0  0
 25 52  1  0  0  0  0
 26 53  1  0  0  0  0
 27 28  1  0  0  0  0
 27 54  1  0  0  0  0
 27 55  1  0  0  0  0
 28 29  2  0  0  0  0
 29 30  1  0  0  0  0
 29 56  1  0  0  0  0
 30 31  1  0  0  0  0
 31 32  1  0  0  0  0
 32 57  1  0  0  0  0
 32 58  1  0  0  0  0
 32 59  1  0  0  0  0
M  END
>  <Activity>
1

>  <Source>
57

$$$$
2-[(4-bromobenzoyl)amino]-N-[2-[(2S)-6,7-dimethoxy-3,4-dihydro-1H-isoquinolin-2-yl]ethyl]benzamide
  MOE2013           3D
CORINA 3.49 0026  11.04.2013
 63 66  0  0  1  0  0  0  0  0999 V2000
   -2.0890    3.7410   -2.8890 C   0  0  0  0  0  0  0  0  0  0  0  0
   -1.8860    2.3760   -2.5510 O   0  0  0  0  0  0  0  0  0  0  0  0
   -1.1440    1.6070   -3.4140 C   0  0  0  0  0  0  0  0  0  0  0  0
   -0.5890    2.0740   -4.6110 C   0  0  0  0  0  0  0  0  0  0  0  0
    0.1620    1.2220   -5.4340 C   0  0  0  0  0  0  0  0  0  0  0  0
    0.3390   -0.1200   -5.0710 C   0  0  0  0  0  0  0  0  0  0  0  0
   -0.2110   -0.5870   -3.8660 C   0  0  0  0  0  0  0  0  0  0  0  0
   -0.9540    0.2630   -3.0370 C   0  0  0  0  0  0  0  0  0  0  0  0
   -1.5240   -0.1180   -1.8460 O   0  0  0  0  0  0  0  0  0  0  0  0
   -1.4140   -1.4860   -1.4780 C   0  0  0  0  0  0  0  0  0  0  0  0
    1.1690   -1.0540   -5.9260 C   0  0  0  0  0  0  0  0  0  0  0  0
    1.3560   -0.5900   -7.3160 N   0  0  3  0  0  0  0  0  0  0  0  0
    1.8090    0.8100   -7.3090 C   0  0  0  0  0  0  0  0  0  0  0  0
    0.7220    1.7280   -6.7380 C   0  0  0  0  0  0  0  0  0  0  0  0
    2.3130   -1.4330   -8.0530 C   0  0  0  0  0  0  0  0  0  0  0  0
    1.8150   -2.8650   -8.2800 C   0  0  0  0  0  0  0  0  0  0  0  0
    2.7030   -3.6300   -9.1400 N   0  0  0  0  0  0  0  0  0  0  0  0
    2.5580   -4.9990   -9.2520 C   0  0  0  0  0  0  0  0  0  0  0  0
    1.6590   -5.6320   -8.6990 O   0  0  0  0  0  0  0  0  0  0  0  0
    3.5010   -5.7140  -10.1610 C   0  0  0  0  0  0  0  0  0  0  0  0
    4.8020   -5.2300  -10.3660 C   0  0  0  0  0  0  0  0  0  0  0  0
    5.6640   -5.8930  -11.2380 C   0  0  0  0  0  0  0  0  0  0  0  0
    5.2370   -7.0400  -11.9030 C   0  0  0  0  0  0  0  0  0  0  0  0
    3.9500   -7.5410  -11.6890 C   0  0  0  0  0  0  0  0  0  0  0  0
    3.0720   -6.8950  -10.8140 C   0  0  0  0  0  0  0  0  0  0  0  0
    1.7700   -7.3850  -10.5380 N   0  0  0  0  0  0  0  0  0  0  0  0
    1.1100   -8.4430  -11.1270 C   0  0  0  0  0  0  0  0  0  0  0  0
    1.4960   -9.1100  -12.0800 O   0  0  0  0  0  0  0  0  0  0  0  0
   -0.2280   -8.7490  -10.5470 C   0  0  0  0  0  0  0  0  0  0  0  0
   -1.2240   -9.2440  -11.3990 C   0  0  0  0  0  0  0  0  0  0  0  0
   -2.4930   -9.5390  -10.8990 C   0  0  0  0  0  0  0  0  0  0  0  0
   -2.7640   -9.3490   -9.5440 C   0  0  0  0  0  0  0  0  0  0  0  0
   -1.7750   -8.8730   -8.6840 C   0  0  0  0  0  0  0  0  0  0  0  0
   -0.5030   -8.5770   -9.1830 C   0  0  0  0  0  0  0  0  0  0  0  0
   -4.4830   -9.7470   -8.8660 Br  0  0  0  0  0  0  0  0  0  0  0  0
   -1.1390    4.2810   -2.9410 H   0  0  0  0  0  0  0  0  0  0  0  0
   -2.6520    3.8360   -3.8240 H   0  0  0  0  0  0  0  0  0  0  0  0
   -2.6870    4.1970   -2.0940 H   0  0  0  0  0  0  0  0  0  0  0  0
   -0.7260    3.1020   -4.9320 H   0  0  0  0  0  0  0  0  0  0  0  0
   -0.0420   -1.6260   -3.5980 H   0  0  0  0  0  0  0  0  0  0  0  0
   -0.3690   -1.7650   -1.3070 H   0  0  0  0  0  0  0  0  0  0  0  0
   -1.9510   -1.6220   -0.5340 H   0  0  0  0  0  0  0  0  0  0  0  0
   -1.8840   -2.1370   -2.2230 H   0  0  0  0  0  0  0  0  0  0  0  0
    2.1400   -1.1890   -5.4300 H   0  0  0  0  0  0  0  0  0  0  0  0
    0.6570   -2.0230   -5.9440 H   0  0  0  0  0  0  0  0  0  0  0  0
    2.7360    0.9140   -6.7270 H   0  0  0  0  0  0  0  0  0  0  0  0
    2.0290    1.1490   -8.3290 H   0  0  0  0  0  0  0  0  0  0  0  0
   -0.1040    1.8080   -7.4560 H   0  0  0  0  0  0  0  0  0  0  0  0
    1.1430    2.7300   -6.5980 H   0  0  0  0  0  0  0  0  0  0  0  0
    2.4870   -0.9870   -9.0420 H   0  0  0  0  0  0  0  0  0  0  0  0
    3.2890   -1.4540   -7.5490 H   0  0  0  0  0  0  0  0  0  0  0  0
    1.7230   -3.4060   -7.3320 H   0  0  0  0  0  0  0  0  0  0  0  0
    0.8300   -2.8590   -8.7600 H   0  0  0  0  0  0  0  0  0  0  0  0
    3.4040   -3.1400   -9.6810 H   0  0  0  0  0  0  0  0  0  0  0  0
    5.1740   -4.3560   -9.8400 H   0  0  0  0  0  0  0  0  0  0  0  0
    6.6730   -5.5210  -11.3980 H   0  0  0  0  0  0  0  0  0  0  0  0
    5.9100   -7.5580  -12.5820 H   0  0  0  0  0  0  0  0  0  0  0  0
    3.6660   -8.4490  -12.2110 H   0  0  0  0  0  0  0  0  0  0  0  0
    1.2840   -6.8560   -9.8040 H   0  0  0  0  0  0  0  0  0  0  0  0
   -1.0170   -9.3970  -12.4570 H   0  0  0  0  0  0  0  0  0  0  0  0
   -3.2590   -9.9140  -11.5720 H   0  0  0  0  0  0  0  0  0  0  0  0
   -1.9780   -8.7310   -7.6260 H   0  0  0  0  0  0  0  0  0  0  0  0
    0.2580   -8.2320   -8.4880 H   0  0  0  0  0  0  0  0  0  0  0  0
  1  2  1  0  0  0  0
  1 36  1  0  0  0  0
  1 37  1  0  0  0  0
  1 38  1  0  0  0  0
  2  3  1  0  0  0  0
  3  4  1  0  0  0  0
  3  8  2  0  0  0  0
  4  5  2  0  0  0  0
  4 39  1  0  0  0  0
  5  6  1  0  0  0  0
  5 14  1  0  0  0  0
  6  7  2  0  0  0  0
  6 11  1  0  0  0  0
  7  8  1  0  0  0  0
  7 40  1  0  0  0  0
  8  9  1  0  0  0  0
  9 10  1  0  0  0  0
 10 41  1  0  0  0  0
 10 42  1  0  0  0  0
 10 43  1  0  0  0  0
 11 12  1  0  0  0  0
 11 44  1  0  0  0  0
 11 45  1  0  0  0  0
 12 13  1  0  0  0  0
 12 15  1  0  0  0  0
 13 14  1  0  0  0  0
 13 46  1  0  0  0  0
 13 47  1  0  0  0  0
 14 48  1  0  0  0  0
 14 49  1  0  0  0  0
 15 16  1  0  0  0  0
 15 50  1  0  0  0  0
 15 51  1  0  0  0  0
 16 17  1  0  0  0  0
 16 52  1  0  0  0  0
 16 53  1  0  0  0  0
 17 18  1  0  0  0  0
 17 54  1  0  0  0  0
 18 19  2  0  0  0  0
 18 20  1  0  0  0  0
 20 21  1  0  0  0  0
 20 25  2  0  0  0  0
 21 22  2  0  0  0  0
 21 55  1  0  0  0  0
 22 23  1  0  0  0  0
 22 56  1  0  0  0  0
 23 24  2  0  0  0  0
 23 57  1  0  0  0  0
 24 25  1  0  0  0  0
 24 58  1  0  0  0  0
 25 26  1  0  0  0  0
 26 27  1  0  0  0  0
 26 59  1  0  0  0  0
 27 28  2  0  0  0  0
 27 29  1  0  0  0  0
 29 30  1  0  0  0  0
 29 34  2  0  0  0  0
 30 31  2  0  0  0  0
 30 60  1  0  0  0  0
 31 32  1  0  0  0  0
 31 61  1  0  0  0  0
 32 33  2  0  0  0  0
 32 35  1  0  0  0  0
 33 34  1  0  0  0  0
 33 62  1  0  0  0  0
 34 63  1  0  0  0  0
M  END
>  <Activity>
1

>  <Source>
42

$$$$
Zimeldine
  MOE2013           3D
CORINA 3.49 0026  11.04.2013
 36 37  0  0  0  0  0  0  0  0999 V2000
    0.0800    1.4350   -0.5580 C   0  0  0  0  0  0  0  0  0  0  0  0
    0.0770   -0.0120   -0.3310 N   0  0  0  0  0  0  0  0  0  0  0  0
    0.9000   -0.3280    0.8400 C   0  0  0  0  0  0  0  0  0  0  0  0
   -1.3050   -0.4930   -0.1590 C   0  0  0  0  0  0  0  0  0  0  0  0
   -1.3880   -1.9960   -0.2510 C   0  0  0  0  0  0  0  0  0  0  0  0
   -1.9410   -2.8610    0.6270 C   0  0  0  0  0  0  0  0  0  0  0  0
   -1.8390   -4.3140    0.3240 C   0  0  0  0  0  0  0  0  0  0  0  0
   -0.6000   -4.9140    0.0490 C   0  0  0  0  0  0  0  0  0  0  0  0
   -0.5120   -6.2850   -0.2100 C   0  0  0  0  0  0  0  0  0  0  0  0
   -1.6660   -7.0660   -0.1880 C   0  0  0  0  0  0  0  0  0  0  0  0
   -1.5500   -8.9210   -0.5360 Br  0  0  0  0  0  0  0  0  0  0  0  0
   -2.9030   -6.4910    0.0930 C   0  0  0  0  0  0  0  0  0  0  0  0
   -2.9880   -5.1190    0.3520 C   0  0  0  0  0  0  0  0  0  0  0  0
   -2.6100   -2.3560    1.8430 C   0  0  0  0  0  0  0  0  0  0  0  0
   -3.8420   -1.7080    1.7910 C   0  0  0  0  0  0  0  0  0  0  0  0
   -4.5000   -1.2310    2.8740 N   0  0  0  0  0  0  0  0  0  0  0  0
   -3.9030   -1.4200    4.0710 C   0  0  0  0  0  0  0  0  0  0  0  0
   -2.6840   -2.0590    4.2350 C   0  0  0  0  0  0  0  0  0  0  0  0
   -2.0310   -2.5360    3.1010 C   0  0  0  0  0  0  0  0  0  0  0  0
    1.1010    1.7980   -0.7210 H   0  0  0  0  0  0  0  0  0  0  0  0
   -0.4870    1.6850   -1.4620 H   0  0  0  0  0  0  0  0  0  0  0  0
   -0.3520    1.9880    0.2840 H   0  0  0  0  0  0  0  0  0  0  0  0
    0.5040    0.1190    1.7580 H   0  0  0  0  0  0  0  0  0  0  0  0
    0.9800   -1.4110    0.9890 H   0  0  0  0  0  0  0  0  0  0  0  0
    1.9240    0.0350    0.6960 H   0  0  0  0  0  0  0  0  0  0  0  0
   -1.7310   -0.0970    0.7690 H   0  0  0  0  0  0  0  0  0  0  0  0
   -1.9260   -0.1060   -0.9780 H   0  0  0  0  0  0  0  0  0  0  0  0
   -0.9250   -2.3880   -1.1580 H   0  0  0  0  0  0  0  0  0  0  0  0
    0.3110   -4.3190    0.0420 H   0  0  0  0  0  0  0  0  0  0  0  0
    0.4570   -6.7280   -0.4230 H   0  0  0  0  0  0  0  0  0  0  0  0
   -3.8060   -7.0950    0.1160 H   0  0  0  0  0  0  0  0  0  0  0  0
   -3.9620   -4.6870    0.5700 H   0  0  0  0  0  0  0  0  0  0  0  0
   -4.3530   -1.5460    0.8460 H   0  0  0  0  0  0  0  0  0  0  0  0
   -4.4490   -1.0310    4.9250 H   0  0  0  0  0  0  0  0  0  0  0  0
   -2.2520   -2.1860    5.2220 H   0  0  0  0  0  0  0  0  0  0  0  0
   -1.0750   -3.0420    3.2030 H   0  0  0  0  0  0  0  0  0  0  0  0
  1  2  1  0  0  0  0
  1 20  1  0  0  0  0
  1 21  1  0  0  0  0
  1 22  1  0  0  0  0
  2  3  1  0  0  0  0
  2  4  1  0  0  0  0
  3 23  1  0  0  0  0
  3 24  1  0  0  0  0
  3 25  1  0  0  0  0
  4  5  1  0  0  0  0
  4 26  1  0  0  0  0
  4 27  1  0  0  0  0
  5  6  2  0  0  0  0
  5 28  1  0  0  0  0
  6  7  1  0  0  0  0
  6 14  1  0  0  0  0
  7  8  1  0  0  0  0
  7 13  2  0  0  0  0
  8  9  2  0  0  0  0
  8 29  1  0  0  0  0
  9 10  1  0  0  0  0
  9 30  1  0  0  0  0
 10 11  1  0  0  0  0
 10 12  2  0  0  0  0
 12 13  1  0  0  0  0
 12 31  1  0  0  0  0
 13 32  1  0  0  0  0
 14 15  2  0  0  0  0
 14 19  1  0  0  0  0
 15 16  1  0  0  0  0
 15 33  1  0  0  0  0
 16 17  2  0  0  0  0
 17 18  1  0  0  0  0
 17 34  1  0  0  0  0
 18 19  2  0  0  0  0
 18 35  1  0  0  0  0
 19 36  1  0  0  0  0
M  END
>  <Activity>
0

>  <Source>
22

$$$$
2-bromo-N-[4-[2-[(2S)-6,7-dimethoxy-3,4-dihydro-1H-isoquinolin-2-yl]ethyl]phenyl]benzamide
  MOE2013           3D
CORINA 3.49 0026  11.04.2013
 59 62  0  0  1  0  0  0  0  0999 V2000
   -0.4580    1.5250   -0.1040 C   0  0  0  0  0  0  0  0  0  0  0  0
   -0.4870    0.1150    0.0670 O   0  0  0  0  0  0  0  0  0  0  0  0
    0.2700   -0.4210    1.0810 C   0  0  0  0  0  0  0  0  0  0  0  0
    1.0680    0.3280    1.9520 C   0  0  0  0  0  0  0  0  0  0  0  0
    1.8060   -0.3000    2.9670 C   0  0  0  0  0  0  0  0  0  0  0  0
    2.6880    0.5140    3.8760 C   0  0  0  0  0  0  0  0  0  0  0  0
    3.0940   -0.2510    5.1410 C   0  0  0  0  0  0  0  0  0  0  0  0
    3.6150   -1.5840    4.7950 N   0  0  3  0  0  0  0  0  0  0  0  0
    4.1920   -2.2290    5.9890 C   0  0  0  0  0  0  0  0  0  0  0  0
    4.9570   -3.5240    5.6690 C   0  0  0  0  0  0  0  0  0  0  0  0
    5.6290   -4.0860    6.8990 C   0  0  0  0  0  0  0  0  0  0  0  0
    4.9150   -4.8920    7.7910 C   0  0  0  0  0  0  0  0  0  0  0  0
    5.5330   -5.3950    8.9400 C   0  0  0  0  0  0  0  0  0  0  0  0
    6.8740   -5.1010    9.2180 C   0  0  0  0  0  0  0  0  0  0  0  0
    7.4200   -5.6460   10.3990 N   0  0  0  0  0  0  0  0  0  0  0  0
    8.7120   -5.5030   10.8700 C   0  0  0  0  0  0  0  0  0  0  0  0
    9.6500   -4.9190   10.3410 O   0  0  0  0  0  0  0  0  0  0  0  0
    8.9800   -6.2150   12.1430 C   0  0  0  0  0  0  0  0  0  0  0  0
   10.0480   -7.1240   12.1380 C   0  0  0  0  0  0  0  0  0  0  0  0
   10.3600   -7.8480   13.2890 C   0  0  0  0  0  0  0  0  0  0  0  0
    9.6150   -7.6620   14.4510 C   0  0  0  0  0  0  0  0  0  0  0  0
    8.5620   -6.7450   14.4680 C   0  0  0  0  0  0  0  0  0  0  0  0
    8.2430   -6.0150   13.3180 C   0  0  0  0  0  0  0  0  0  0  0  0
    6.8390   -4.7440   13.4580 Br  0  0  0  0  0  0  0  0  0  0  0  0
    7.5850   -4.2930    8.3300 C   0  0  0  0  0  0  0  0  0  0  0  0
    6.9670   -3.7880    7.1810 C   0  0  0  0  0  0  0  0  0  0  0  0
    2.5350   -2.3970    4.2000 C   0  0  0  0  0  0  0  0  0  0  0  0
    1.7680   -1.6950    3.0970 C   0  0  0  0  0  0  0  0  0  0  0  0
    0.9590   -2.4460    2.2290 C   0  0  0  0  0  0  0  0  0  0  0  0
    0.2130   -1.8210    1.2210 C   0  0  0  0  0  0  0  0  0  0  0  0
   -0.5970   -2.4850    0.3320 O   0  0  0  0  0  0  0  0  0  0  0  0
   -0.6510   -3.9020    0.4200 C   0  0  0  0  0  0  0  0  0  0  0  0
    0.5490    1.8730   -0.3540 H   0  0  0  0  0  0  0  0  0  0  0  0
   -1.1140    1.7740   -0.9440 H   0  0  0  0  0  0  0  0  0  0  0  0
   -0.8470    2.0380    0.7830 H   0  0  0  0  0  0  0  0  0  0  0  0
    1.1380    1.4080    1.8650 H   0  0  0  0  0  0  0  0  0  0  0  0
    3.5870    0.8010    3.3150 H   0  0  0  0  0  0  0  0  0  0  0  0
    2.1700    1.4340    4.1720 H   0  0  0  0  0  0  0  0  0  0  0  0
    3.8620    0.3400    5.6560 H   0  0  0  0  0  0  0  0  0  0  0  0
    2.2380   -0.3340    5.8250 H   0  0  0  0  0  0  0  0  0  0  0  0
    4.9020   -1.5330    6.4550 H   0  0  0  0  0  0  0  0  0  0  0  0
    3.4130   -2.4240    6.7390 H   0  0  0  0  0  0  0  0  0  0  0  0
    4.2870   -4.2900    5.2630 H   0  0  0  0  0  0  0  0  0  0  0  0
    5.7110   -3.3340    4.8940 H   0  0  0  0  0  0  0  0  0  0  0  0
    3.8730   -5.1360    7.6010 H   0  0  0  0  0  0  0  0  0  0  0  0
    4.9480   -6.0180    9.6120 H   0  0  0  0  0  0  0  0  0  0  0  0
    6.7860   -6.2040   10.9610 H   0  0  0  0  0  0  0  0  0  0  0  0
   10.6390   -7.2730   11.2360 H   0  0  0  0  0  0  0  0  0  0  0  0
   11.1860   -8.5550   13.2790 H   0  0  0  0  0  0  0  0  0  0  0  0
    9.8590   -8.2240   15.3480 H   0  0  0  0  0  0  0  0  0  0  0  0
    8.0030   -6.6020   15.3900 H   0  0  0  0  0  0  0  0  0  0  0  0
    8.6240   -4.0330    8.5050 H   0  0  0  0  0  0  0  0  0  0  0  0
    7.5440   -3.1560    6.5080 H   0  0  0  0  0  0  0  0  0  0  0  0
    2.9740   -3.3030    3.7660 H   0  0  0  0  0  0  0  0  0  0  0  0
    1.8110   -2.6990    4.9680 H   0  0  0  0  0  0  0  0  0  0  0  0
    0.9290   -3.5230    2.3620 H   0  0  0  0  0  0  0  0  0  0  0  0
    0.3340   -4.3470    0.2440 H   0  0  0  0  0  0  0  0  0  0  0  0
   -1.0660   -4.2230    1.3810 H   0  0  0  0  0  0  0  0  0  0  0  0
   -1.3210   -4.2610   -0.3670 H   0  0  0  0  0  0  0  0  0  0  0  0
  1  2  1  0  0  0  0
  1 33  1  0  0  0  0
  1 34  1  0  0  0  0
  1 35  1  0  0  0  0
  2  3  1  0  0  0  0
  3  4  1  0  0  0  0
  3 30  2  0  0  0  0
  4  5  2  0  0  0  0
  4 36  1  0  0  0  0
  5  6  1  0  0  0  0
  5 28  1  0  0  0  0
  6  7  1  0  0  0  0
  6 37  1  0  0  0  0
  6 38  1  0  0  0  0
  7  8  1  0  0  0  0
  7 39  1  0  0  0  0
  7 40  1  0  0  0  0
  8  9  1  0  0  0  0
  8 27  1  0  0  0  0
  9 10  1  0  0  0  0
  9 41  1  0  0  0  0
  9 42  1  0  0  0  0
 10 11  1  0  0  0  0
 10 43  1  0  0  0  0
 10 44  1  0  0  0  0
 11 12  1  0  0  0  0
 11 26  2  0  0  0  0
 12 13  2  0  0  0  0
 12 45  1  0  0  0  0
 13 14  1  0  0  0  0
 13 46  1  0  0  0  0
 14 15  1  0  0  0  0
 14 25  2  0  0  0  0
 15 16  1  0  0  0  0
 15 47  1  0  0  0  0
 16 17  2  0  0  0  0
 16 18  1  0  0  0  0
 18 19  1  0  0  0  0
 18 23  2  0  0  0  0
 19 20  2  0  0  0  0
 19 48  1  0  0  0  0
 20 21  1  0  0  0  0
 20 49  1  0  0  0  0
 21 22  2  0  0  0  0
 21 50  1  0  0  0  0
 22 23  1  0  0  0  0
 22 51  1  0  0  0  0
 23 24  1  0  0  0  0
 25 26  1  0  0  0  0
 25 52  1  0  0  0  0
 26 53  1  0  0  0  0
 27 28  1  0  0  0  0
 27 54  1  0  0  0  0
 27 55  1  0  0  0  0
 28 29  2  0  0  0  0
 29 30  1  0  0  0  0
 29 56  1  0  0  0  0
 30 31  1  0  0  0  0
 31 32  1  0  0  0  0
 32 57  1  0  0  0  0
 32 58  1  0  0  0  0
 32 59  1  0  0  0  0
M  END
>  <Activity>
1

>  <Source>
57

$$$$
Clindamycin
  MOE2013           3D
CORINA 3.49 0026  11.04.2013
 60 61  0  0  1  0  0  0  0  0999 V2000
   -0.4730    1.4080    0.2240 O   0  0  0  0  0  0  0  0  0  0  0  0
   -0.2010    0.0040    0.3020 C   0  0  1  0  0  0  0  0  0  0  0  0
    0.5280   -0.3770    1.6030 C   0  0  1  0  0  0  0  0  0  0  0  0
    0.6430   -1.7960    1.7580 O   0  0  0  0  0  0  0  0  0  0  0  0
   -0.5960   -2.5290    1.7070 C   0  0  1  0  0  0  0  0  0  0  0  0
   -1.4160   -2.3370    3.0280 C   0  0  1  0  0  0  0  0  0  0  0  0
   -2.8440   -2.5460    2.8100 N   0  0  0  0  0  0  0  0  0  0  0  0
   -3.8420   -1.9140    3.5320 C   0  0  0  0  0  0  0  0  0  0  0  0
   -3.6020   -1.0750    4.3960 O   0  0  0  0  0  0  0  0  0  0  0  0
   -5.2490   -2.3560    3.1030 C   0  0  1  0  0  0  0  0  0  0  0  0
   -5.5330   -3.8040    3.5270 C   0  0  0  0  0  0  0  0  0  0  0  0
   -6.7770   -3.7340    4.4230 C   0  0  1  0  0  0  0  0  0  0  0  0
   -6.3750   -3.7360    5.9120 C   0  0  0  0  0  0  0  0  0  0  0  0
   -7.5810   -3.7670    6.8540 C   0  0  0  0  0  0  0  0  0  0  0  0
   -7.1450   -3.8730    8.3070 C   0  0  0  0  0  0  0  0  0  0  0  0
   -7.4380   -2.4410    3.9520 C   0  0  0  0  0  0  0  0  0  0  0  0
   -6.2930   -1.5530    3.7670 N   0  0  3  0  0  0  0  0  0  0  0  0
   -6.6290   -0.3410    3.0350 C   0  0  0  0  0  0  0  0  0  0  0  0
   -0.8290   -3.2190    4.1670 C   0  0  1  0  0  0  0  0  0  0  0  0
   -1.3390   -2.8610    5.5580 C   0  0  0  0  0  0  0  0  0  0  0  0
   -1.1410   -4.9670    3.8830 Cl  0  0  0  0  0  0  0  0  0  0  0  0
   -1.3250   -2.2220    0.3860 C   0  0  1  0  0  0  0  0  0  0  0  0
   -2.5730   -2.9160    0.2760 O   0  0  0  0  0  0  0  0  0  0  0  0
   -1.5430   -0.7240    0.2290 C   0  0  2  0  0  0  0  0  0  0  0  0
   -2.1610   -0.4850   -1.0420 O   0  0  0  0  0  0  0  0  0  0  0  0
    2.1930    0.3950    1.5810 S   0  0  0  0  0  0  0  0  0  0  0  0
    2.7870   -0.1960    3.1850 C   0  0  0  0  0  0  0  0  0  0  0  0
    0.3850    1.8630    0.3330 H   0  0  0  0  0  0  0  0  0  0  0  0
    0.3920   -0.2650   -0.5820 H   0  0  0  0  0  0  0  0  0  0  0  0
    0.0110    0.0610    2.4620 H   0  0  0  0  0  0  0  0  0  0  0  0
   -0.3120   -3.5860    1.6420 H   0  0  0  0  0  0  0  0  0  0  0  0
   -1.3090   -1.2990    3.3590 H   0  0  0  0  0  0  0  0  0  0  0  0
   -3.0960   -3.1730    2.0400 H   0  0  0  0  0  0  0  0  0  0  0  0
   -5.3200   -2.2820    2.0090 H   0  0  0  0  0  0  0  0  0  0  0  0
   -5.7730   -4.3950    2.6330 H   0  0  0  0  0  0  0  0  0  0  0  0
   -4.6900   -4.2940    4.0260 H   0  0  0  0  0  0  0  0  0  0  0  0
   -7.4280   -4.5950    4.2310 H   0  0  0  0  0  0  0  0  0  0  0  0
   -5.7590   -4.6230    6.1070 H   0  0  0  0  0  0  0  0  0  0  0  0
   -5.7500   -2.8650    6.1470 H   0  0  0  0  0  0  0  0  0  0  0  0
   -8.1850   -2.8610    6.7360 H   0  0  0  0  0  0  0  0  0  0  0  0
   -8.2230   -4.6210    6.6090 H   0  0  0  0  0  0  0  0  0  0  0  0
   -6.5710   -4.7890    8.4800 H   0  0  0  0  0  0  0  0  0  0  0  0
   -6.5230   -3.0190    8.5940 H   0  0  0  0  0  0  0  0  0  0  0  0
   -8.0200   -3.8920    8.9650 H   0  0  0  0  0  0  0  0  0  0  0  0
   -7.9620   -2.6170    3.0040 H   0  0  0  0  0  0  0  0  0  0  0  0
   -8.1560   -2.0350    4.6690 H   0  0  0  0  0  0  0  0  0  0  0  0
   -7.0150   -0.5550    2.0320 H   0  0  0  0  0  0  0  0  0  0  0  0
   -7.3870    0.2330    3.5780 H   0  0  0  0  0  0  0  0  0  0  0  0
   -5.7520    0.3070    2.9340 H   0  0  0  0  0  0  0  0  0  0  0  0
    0.2610   -3.1040    4.1740 H   0  0  0  0  0  0  0  0  0  0  0  0
   -2.4020   -3.0930    5.6820 H   0  0  0  0  0  0  0  0  0  0  0  0
   -0.7920   -3.4210    6.3250 H   0  0  0  0  0  0  0  0  0  0  0  0
   -1.1910   -1.7960    5.7640 H   0  0  0  0  0  0  0  0  0  0  0  0
   -0.7060   -2.5750   -0.4490 H   0  0  0  0  0  0  0  0  0  0  0  0
   -2.9950   -2.5240   -0.5180 H   0  0  0  0  0  0  0  0  0  0  0  0
   -2.2440   -0.3400    0.9790 H   0  0  0  0  0  0  0  0  0  0  0  0
   -2.0950    0.4820   -1.1770 H   0  0  0  0  0  0  0  0  0  0  0  0
    2.1080    0.1160    3.9830 H   0  0  0  0  0  0  0  0  0  0  0  0
    2.8810   -1.2850    3.1840 H   0  0  0  0  0  0  0  0  0  0  0  0
    3.7730    0.2340    3.3810 H   0  0  0  0  0  0  0  0  0  0  0  0
  1  2  1  0  0  0  0
  1 28  1  0  0  0  0
  2  3  1  0  0  0  0
  2 24  1  0  0  0  0
  2 29  1  0  0  0  0
  3  4  1  0  0  0  0
  3 26  1  0  0  0  0
  3 30  1  0  0  0  0
  4  5  1  0  0  0  0
  5  6  1  0  0  0  0
  5 22  1  0  0  0  0
  5 31  1  0  0  0  0
  6  7  1  0  0  0  0
  6 19  1  0  0  0  0
  6 32  1  0  0  0  0
  7  8  1  0  0  0  0
  7 33  1  0  0  0  0
  8  9  2  0  0  0  0
  8 10  1  0  0  0  0
 10 11  1  0  0  0  0
 10 17  1  0  0  0  0
 10 34  1  0  0  0  0
 11 12  1  0  0  0  0
 11 35  1  0  0  0  0
 11 36  1  0  0  0  0
 12 13  1  0  0  0  0
 12 16  1  0  0  0  0
 12 37  1  0  0  0  0
 13 14  1  0  0  0  0
 13 38  1  0  0  0  0
 13 39  1  0  0  0  0
 14 15  1  0  0  0  0
 14 40  1  0  0  0  0
 14 41  1  0  0  0  0
 15 42  1  0  0  0  0
 15 43  1  0  0  0  0
 15 44  1  0  0  0  0
 16 17  1  0  0  0  0
 16 45  1  0  0  0  0
 16 46  1  0  0  0  0
 17 18  1  0  0  0  0
 18 47  1  0  0  0  0
 18 48  1  0  0  0  0
 18 49  1  0  0  0  0
 19 20  1  0  0  0  0
 19 21  1  0  0  0  0
 19 50  1  0  0  0  0
 20 51  1  0  0  0  0
 20 52  1  0  0  0  0
 20 53  1  0  0  0  0
 22 23  1  0  0  0  0
 22 24  1  0  0  0  0
 22 54  1  0  0  0  0
 23 55  1  0  0  0  0
 24 25  1  0  0  0  0
 24 56  1  0  0  0  0
 25 57  1  0  0  0  0
 26 27  1  0  0  0  0
 27 58  1  0  0  0  0
 27 59  1  0  0  0  0
 27 60  1  0  0  0  0
M  END
>  <Activity>
1

>  <Source>
28

$$$$
Metrifonate
  MOE2013           3D
CORINA 3.49 0026  11.04.2013
 20 19  0  0  1  0  0  0  0  0999 V2000
    0.2220    1.4510   -0.2850 O   0  0  0  0  0  0  0  0  0  0  0  0
   -0.0580    0.0300   -0.2820 C   0  0  2  0  0  0  0  0  0  0  0  0
    0.3060   -0.6190    1.0590 C   0  0  0  0  0  0  0  0  0  0  0  0
   -0.5250    0.2470    2.4080 Cl  0  0  0  0  0  0  0  0  0  0  0  0
   -0.2500   -2.3210    1.1270 Cl  0  0  0  0  0  0  0  0  0  0  0  0
    2.0650   -0.5590    1.3790 Cl  0  0  0  0  0  0  0  0  0  0  0  0
    0.7980   -0.6520   -1.7100 P   0  0  0  0  0  0  0  0  0  0  0  0
    1.0810   -2.1220   -1.7110 O   0  0  0  0  0  0  0  0  0  0  0  0
   -0.0920   -0.1410   -2.9600 O   0  0  0  0  0  0  0  0  0  0  0  0
    0.3120   -0.5110   -4.2630 C   0  0  0  0  0  0  0  0  0  0  0  0
    2.1070    0.3010   -1.8070 O   0  0  0  0  0  0  0  0  0  0  0  0
    3.3300   -0.2970   -2.2000 C   0  0  0  0  0  0  0  0  0  0  0  0
    1.1120    1.5740   -0.6830 H   0  0  0  0  0  0  0  0  0  0  0  0
   -1.1360   -0.0720   -0.4520 H   0  0  0  0  0  0  0  0  0  0  0  0
   -0.4610   -0.1990   -4.9710 H   0  0  0  0  0  0  0  0  0  0  0  0
    1.2490   -0.0110   -4.5200 H   0  0  0  0  0  0  0  0  0  0  0  0
    0.4350   -1.5950   -4.3310 H   0  0  0  0  0  0  0  0  0  0  0  0
    3.6540   -1.0170   -1.4440 H   0  0  0  0  0  0  0  0  0  0  0  0
    3.2150   -0.7960   -3.1650 H   0  0  0  0  0  0  0  0  0  0  0  0
    4.0870    0.4850   -2.2930 H   0  0  0  0  0  0  0  0  0  0  0  0
  1  2  1  0  0  0  0
  1 13  1  0  0  0  0
  2  3  1  0  0  0  0
  2  7  1  0  0  0  0
  2 14  1  0  0  0  0
  3  4  1  0  0  0  0
  3  5  1  0  0  0  0
  3  6  1  0  0  0  0
  7  8  2  0  0  0  0
  7  9  1  0  0  0  0
  7 11  1  0  0  0  0
  9 10  1  0  0  0  0
 10 15  1  0  0  0  0
 10 16  1  0  0  0  0
 10 17  1  0  0  0  0
 11 12  1  0  0  0  0
 12 18  1  0  0  0  0
 12 19  1  0  0  0  0
 12 20  1  0  0  0  0
M  END
>  <Activity>
0

>  <Source>
11

$$$$
Methoxychlor
  MOE2013           3D
CORINA 3.49 0026  11.04.2013
 36 37  0  0  0  0  0  0  0  0999 V2000
   -1.2470    0.9250    0.2640 C   0  0  0  0  0  0  0  0  0  0  0  0
   -0.2970    1.3500    1.2320 O   0  0  0  0  0  0  0  0  0  0  0  0
    0.3610    0.3700    1.9220 C   0  0  0  0  0  0  0  0  0  0  0  0
    1.2680    0.8340    2.8770 C   0  0  0  0  0  0  0  0  0  0  0  0
    2.0070   -0.0590    3.6570 C   0  0  0  0  0  0  0  0  0  0  0  0
    1.8500   -1.4440    3.5000 C   0  0  0  0  0  0  0  0  0  0  0  0
    0.9420   -1.9010    2.5310 C   0  0  0  0  0  0  0  0  0  0  0  0
    0.2040   -1.0040    1.7500 C   0  0  0  0  0  0  0  0  0  0  0  0
    2.6370   -2.4550    4.3440 C   0  0  0  0  0  0  0  0  0  0  0  0
    4.1510   -2.2120    4.2360 C   0  0  0  0  0  0  0  0  0  0  0  0
    4.8930   -1.4710    5.1640 C   0  0  0  0  0  0  0  0  0  0  0  0
    6.2690   -1.2830    4.9920 C   0  0  0  0  0  0  0  0  0  0  0  0
    6.9370   -1.8200    3.8910 C   0  0  0  0  0  0  0  0  0  0  0  0
    8.2800   -1.5640    3.8510 O   0  0  0  0  0  0  0  0  0  0  0  0
    9.0060   -2.1180    2.7610 C   0  0  0  0  0  0  0  0  0  0  0  0
    6.2100   -2.5450    2.9500 C   0  0  0  0  0  0  0  0  0  0  0  0
    4.8340   -2.7340    3.1200 C   0  0  0  0  0  0  0  0  0  0  0  0
    2.0220   -2.7250    5.7640 C   0  0  0  0  0  0  0  0  0  0  0  0
    0.3600   -3.4410    5.6030 Cl  0  0  0  0  0  0  0  0  0  0  0  0
    2.9930   -3.9500    6.6700 Cl  0  0  0  0  0  0  0  0  0  0  0  0
    1.8510   -1.2700    6.8030 Cl  0  0  0  0  0  0  0  0  0  0  0  0
   -2.0570    0.3520    0.7290 H   0  0  0  0  0  0  0  0  0  0  0  0
   -1.6890    1.8190   -0.1870 H   0  0  0  0  0  0  0  0  0  0  0  0
   -0.7660    0.3520   -0.5360 H   0  0  0  0  0  0  0  0  0  0  0  0
    1.4010    1.9050    3.0160 H   0  0  0  0  0  0  0  0  0  0  0  0
    2.7050    0.3490    4.3830 H   0  0  0  0  0  0  0  0  0  0  0  0
    0.7930   -2.9670    2.3710 H   0  0  0  0  0  0  0  0  0  0  0  0
   -0.4850   -1.4140    1.0180 H   0  0  0  0  0  0  0  0  0  0  0  0
    2.5130   -3.4230    3.8300 H   0  0  0  0  0  0  0  0  0  0  0  0
    4.4370   -1.0180    6.0370 H   0  0  0  0  0  0  0  0  0  0  0  0
    6.8250   -0.7070    5.7270 H   0  0  0  0  0  0  0  0  0  0  0  0
    8.9510   -3.2110    2.7640 H   0  0  0  0  0  0  0  0  0  0  0  0
    8.6600   -1.7060    1.8070 H   0  0  0  0  0  0  0  0  0  0  0  0
   10.0570   -1.8370    2.8830 H   0  0  0  0  0  0  0  0  0  0  0  0
    6.6790   -2.9760    2.0720 H   0  0  0  0  0  0  0  0  0  0  0  0
    4.2940   -3.2980    2.3610 H   0  0  0  0  0  0  0  0  0  0  0  0
  1  2  1  0  0  0  0
  1 22  1  0  0  0  0
  1 23  1  0  0  0  0
  1 24  1  0  0  0  0
  2  3  1  0  0  0  0
  3  4  1  0  0  0  0
  3  8  2  0  0  0  0
  4  5  2  0  0  0  0
  4 25  1  0  0  0  0
  5  6  1  0  0  0  0
  5 26  1  0  0  0  0
  6  7  2  0  0  0  0
  6  9  1  0  0  0  0
  7  8  1  0  0  0  0
  7 27  1  0  0  0  0
  8 28  1  0  0  0  0
  9 10  1  0  0  0  0
  9 18  1  0  0  0  0
  9 29  1  0  0  0  0
 10 11  1  0  0  0  0
 10 17  2  0  0  0  0
 11 12  2  0  0  0  0
 11 30  1  0  0  0  0
 12 13  1  0  0  0  0
 12 31  1  0  0  0  0
 13 14  1  0  0  0  0
 13 16  2  0  0  0  0
 14 15  1  0  0  0  0
 15 32  1  0  0  0  0
 15 33  1  0  0  0  0
 15 34  1  0  0  0  0
 16 17  1  0  0  0  0
 16 35  1  0  0  0  0
 17 36  1  0  0  0  0
 18 19  1  0  0  0  0
 18 20  1  0  0  0  0
 18 21  1  0  0  0  0
M  END
>  <Activity>
0

>  <Source>
34

$$$$
LY335984
  MOE2013           3D
CORINA 3.49 0026  11.04.2013
 70 76  0  0  1  0  0  0  0  0999 V2000
   -0.4960    1.2570    0.6320 C   0  0  0  0  0  0  0  0  0  0  0  0
    1.0080    1.5480    0.7330 C   0  0  0  0  0  0  0  0  0  0  0  0
    1.8900    0.4630    0.4980 C   0  0  0  0  0  0  0  0  0  0  0  0
    3.2720    0.6090    0.5730 C   0  0  0  0  0  0  0  0  0  0  0  0
    3.8100    1.8480    0.8780 C   0  0  0  0  0  0  0  0  0  0  0  0
    2.9610    2.9310    1.0950 C   0  0  0  0  0  0  0  0  0  0  0  0
    1.5520    2.8170    1.0280 C   0  0  0  0  0  0  0  0  0  0  0  0
    0.7480    4.0830    1.1890 C   0  0  1  0  0  0  0  0  0  0  0  0
   -0.6250    4.1600    1.7950 C   0  0  1  0  0  0  0  0  0  0  0  0
   -1.3860    2.9900    2.3570 C   0  0  0  0  0  0  0  0  0  0  0  0
   -1.3430    1.6800    1.8400 C   0  0  0  0  0  0  0  0  0  0  0  0
   -2.1230    0.6740    2.4680 C   0  0  0  0  0  0  0  0  0  0  0  0
   -2.9360    0.9470    3.5660 C   0  0  0  0  0  0  0  0  0  0  0  0
   -2.9950    2.2360    4.0650 C   0  0  0  0  0  0  0  0  0  0  0  0
   -2.2330    3.2370    3.4650 C   0  0  0  0  0  0  0  0  0  0  0  0
    0.5620    4.7400    2.5390 C   0  0  0  0  0  0  0  0  0  0  0  0
    1.1750    3.9660    3.9970 Cl  0  0  0  0  0  0  0  0  0  0  0  0
    0.6900    6.5030    2.6050 Cl  0  0  0  0  0  0  0  0  0  0  0  0
   -1.0650    1.4550   -0.7250 N   0  0  0  0  0  0  0  0  0  0  0  0
   -1.1240    2.8320   -1.2170 C   0  0  0  0  0  0  0  0  0  0  0  0
   -1.6380    2.9080   -2.6700 C   0  0  0  0  0  0  0  0  0  0  0  0
   -2.9660    2.2820   -2.8110 N   0  0  0  0  0  0  0  0  0  0  0  0
   -2.8720    0.8800   -2.3550 C   0  0  0  0  0  0  0  0  0  0  0  0
   -2.3700    0.7950   -0.9010 C   0  0  0  0  0  0  0  0  0  0  0  0
   -3.4380    2.3780   -4.2080 C   0  0  0  0  0  0  0  0  0  0  0  0
   -4.9550    2.1280   -4.2560 C   0  0  2  0  0  0  0  0  0  0  0  0
   -5.5460    2.5120   -5.6120 C   0  0  0  0  0  0  0  0  0  0  0  0
   -6.8820    2.0050   -5.6700 O   0  0  0  0  0  0  0  0  0  0  0  0
   -7.6280    2.2820   -6.7880 C   0  0  0  0  0  0  0  0  0  0  0  0
   -8.9760    1.8440   -6.7560 C   0  0  0  0  0  0  0  0  0  0  0  0
   -9.8200    2.0750   -7.8640 C   0  0  0  0  0  0  0  0  0  0  0  0
   -9.3010    2.7350   -8.9690 C   0  0  0  0  0  0  0  0  0  0  0  0
   -7.9750    3.1680   -9.0050 C   0  0  0  0  0  0  0  0  0  0  0  0
   -7.1380    2.9430   -7.9160 C   0  0  0  0  0  0  0  0  0  0  0  0
  -11.1070    1.6840   -7.8940 N   0  0  0  0  0  0  0  0  0  0  0  0
  -11.6040    1.0440   -6.8120 C   0  0  0  0  0  0  0  0  0  0  0  0
  -10.8690    0.7670   -5.6780 C   0  0  0  0  0  0  0  0  0  0  0  0
   -9.5410    1.1740   -5.6540 C   0  0  0  0  0  0  0  0  0  0  0  0
   -5.5560    2.9220   -3.2190 O   0  0  0  0  0  0  0  0  0  0  0  0
   -0.5020    0.1600    0.7220 H   0  0  0  0  0  0  0  0  0  0  0  0
    1.4930   -0.5190    0.2450 H   0  0  0  0  0  0  0  0  0  0  0  0
    3.9230   -0.2410    0.3920 H   0  0  0  0  0  0  0  0  0  0  0  0
    4.8870    1.9780    0.9370 H   0  0  0  0  0  0  0  0  0  0  0  0
    3.4100    3.9000    1.3140 H   0  0  0  0  0  0  0  0  0  0  0  0
    0.9050    4.7760    0.3600 H   0  0  0  0  0  0  0  0  0  0  0  0
   -1.2790    4.8920    1.3180 H   0  0  0  0  0  0  0  0  0  0  0  0
   -2.1030   -0.3490    2.0960 H   0  0  0  0  0  0  0  0  0  0  0  0
   -3.5210    0.1550    4.0250 H   0  0  0  0  0  0  0  0  0  0  0  0
   -3.6260    2.4670    4.9180 H   0  0  0  0  0  0  0  0  0  0  0  0
   -2.2930    4.2450    3.8760 H   0  0  0  0  0  0  0  0  0  0  0  0
   -1.7780    3.4450   -0.5880 H   0  0  0  0  0  0  0  0  0  0  0  0
   -0.1270    3.2790   -1.2220 H   0  0  0  0  0  0  0  0  0  0  0  0
   -1.6990    3.9660   -2.9500 H   0  0  0  0  0  0  0  0  0  0  0  0
   -0.9110    2.4320   -3.3430 H   0  0  0  0  0  0  0  0  0  0  0  0
   -3.8560    0.4010   -2.3900 H   0  0  0  0  0  0  0  0  0  0  0  0
   -2.2040    0.3020   -3.0080 H   0  0  0  0  0  0  0  0  0  0  0  0
   -2.2910   -0.2670   -0.6380 H   0  0  0  0  0  0  0  0  0  0  0  0
   -3.1270    1.2440   -0.2460 H   0  0  0  0  0  0  0  0  0  0  0  0
   -3.2600    3.4010   -4.5640 H   0  0  0  0  0  0  0  0  0  0  0  0
   -2.8990    1.6980   -4.8780 H   0  0  0  0  0  0  0  0  0  0  0  0
   -5.1920    1.0820   -4.0340 H   0  0  0  0  0  0  0  0  0  0  0  0
   -5.5620    3.6040   -5.7140 H   0  0  0  0  0  0  0  0  0  0  0  0
   -4.9510    2.0560   -6.4120 H   0  0  0  0  0  0  0  0  0  0  0  0
   -9.9460    2.9160   -9.8260 H   0  0  0  0  0  0  0  0  0  0  0  0
   -7.5980    3.6820   -9.8850 H   0  0  0  0  0  0  0  0  0  0  0  0
   -6.1130    3.2910   -7.9810 H   0  0  0  0  0  0  0  0  0  0  0  0
  -12.6460    0.7510   -6.8900 H   0  0  0  0  0  0  0  0  0  0  0  0
  -11.3120    0.2530   -4.8330 H   0  0  0  0  0  0  0  0  0  0  0  0
   -8.9420    0.9690   -4.7680 H   0  0  0  0  0  0  0  0  0  0  0  0
   -4.8810    2.9220   -2.5040 H   0  0  0  0  0  0  0  0  0  0  0  0
  1  2  1  0  0  0  0
  1 11  1  0  0  0  0
  1 19  1  0  0  0  0
  1 40  1  0  0  0  0
  2  3  1  0  0  0  0
  2  7  2  0  0  0  0
  3  4  2  0  0  0  0
  3 41  1  0  0  0  0
  4  5  1  0  0  0  0
  4 42  1  0  0  0  0
  5  6  2  0  0  0  0
  5 43  1  0  0  0  0
  6  7  1  0  0  0  0
  6 44  1  0  0  0  0
  7  8  1  0  0  0  0
  8  9  1  0  0  0  0
  8 16  1  0  0  0  0
  8 45  1  0  0  0  0
  9 10  1  0  0  0  0
  9 16  1  0  0  0  0
  9 46  1  0  0  0  0
 10 11  2  0  0  0  0
 10 15  1  0  0  0  0
 11 12  1  0  0  0  0
 12 13  2  0  0  0  0
 12 47  1  0  0  0  0
 13 14  1  0  0  0  0
 13 48  1  0  0  0  0
 14 15  2  0  0  0  0
 14 49  1  0  0  0  0
 15 50  1  0  0  0  0
 16 17  1  0  0  0  0
 16 18  1  0  0  0  0
 19 20  1  0  0  0  0
 19 24  1  0  0  0  0
 20 21  1  0  0  0  0
 20 51  1  0  0  0  0
 20 52  1  0  0  0  0
 21 22  1  0  0  0  0
 21 53  1  0  0  0  0
 21 54  1  0  0  0  0
 22 23  1  0  0  0  0
 22 25  1  0  0  0  0
 23 24  1  0  0  0  0
 23 55  1  0  0  0  0
 23 56  1  0  0  0  0
 24 57  1  0  0  0  0
 24 58  1  0  0  0  0
 25 26  1  0  0  0  0
 25 59  1  0  0  0  0
 25 60  1  0  0  0  0
 26 27  1  0  0  0  0
 26 39  1  0  0  0  0
 26 61  1  0  0  0  0
 27 28  1  0  0  0  0
 27 62  1  0  0  0  0
 27 63  1  0  0  0  0
 28 29  1  0  0  0  0
 29 30  1  0  0  0  0
 29 34  2  0  0  0  0
 30 31  2  0  0  0  0
 30 38  1  0  0  0  0
 31 32  1  0  0  0  0
 31 35  1  0  0  0  0
 32 33  2  0  0  0  0
 32 64  1  0  0  0  0
 33 34  1  0  0  0  0
 33 65  1  0  0  0  0
 34 66  1  0  0  0  0
 35 36  2  0  0  0  0
 36 37  1  0  0  0  0
 36 67  1  0  0  0  0
 37 38  2  0  0  0  0
 37 68  1  0  0  0  0
 38 69  1  0  0  0  0
 39 70  1  0  0  0  0
M  END
>  <Activity>
1

>  <Source>
26

$$$$
Mometasone furoate
  MOE2013           3D
CORINA 3.49 0026  11.04.2013
 65 69  0  0  1  0  0  0  0  0999 V2000
   -0.8830    0.5850   -1.1290 O   0  0  0  0  0  0  0  0  0  0  0  0
   -0.5920   -0.7940   -0.8890 C   0  0  1  0  0  0  0  0  0  0  0  0
    0.3610   -0.8850    0.3340 C   0  0  0  0  0  0  0  0  0  0  0  0
    0.7290   -2.3370    0.7010 C   0  0  2  0  0  0  0  0  0  0  0  0
    1.5870   -2.9150   -0.4720 C   0  0  0  0  0  0  0  0  0  0  0  0
   -0.5930   -3.1120    0.9150 C   0  0  2  0  0  0  0  0  0  0  0  0
   -0.1440   -4.4500    1.4900 C   0  0  0  0  0  0  0  0  0  0  0  0
    1.1410   -4.1400    2.2930 C   0  0  2  0  0  0  0  0  0  0  0  0
    1.0310   -4.6340    3.7330 C   0  0  0  0  0  0  0  0  0  0  0  0
    1.4780   -2.6090    2.0760 C   0  0  1  0  0  0  0  0  0  0  0  0
    2.9180   -2.5590    1.9190 O   0  0  0  0  0  0  0  0  0  0  0  0
    3.5600   -1.3700    1.7480 C   0  0  0  0  0  0  0  0  0  0  0  0
    3.0120   -0.2770    1.8040 O   0  0  0  0  0  0  0  0  0  0  0  0
    4.9690   -1.5860    1.5440 C   0  0  0  0  0  0  0  0  0  0  0  0
    6.0030   -0.6860    1.3680 C   0  0  0  0  0  0  0  0  0  0  0  0
    7.1880   -1.4470    1.2290 C   0  0  0  0  0  0  0  0  0  0  0  0
    6.8080   -2.7650    1.3220 C   0  0  0  0  0  0  0  0  0  0  0  0
    5.4680   -2.8610    1.5120 O   0  0  0  0  0  0  0  0  0  0  0  0
    0.9950   -1.7660    3.3050 C   0  0  0  0  0  0  0  0  0  0  0  0
   -0.1500   -1.3160    3.3750 O   0  0  0  0  0  0  0  0  0  0  0  0
    1.9810   -1.5380    4.4390 C   0  0  0  0  0  0  0  0  0  0  0  0
    1.1620   -1.6800    6.0070 Cl  0  0  0  0  0  0  0  0  0  0  0  0
   -1.5030   -3.1280   -0.3300 C   0  0  1  0  0  0  0  0  0  0  0  0
   -2.7300   -4.0370   -0.1470 C   0  0  0  0  0  0  0  0  0  0  0  0
   -3.5680   -4.0980   -1.4200 C   0  0  0  0  0  0  0  0  0  0  0  0
   -3.9480   -2.7230   -1.9110 C   0  0  0  0  0  0  0  0  0  0  0  0
   -5.2420   -2.4360   -2.1450 C   0  0  0  0  0  0  0  0  0  0  0  0
   -5.6800   -1.1050   -2.6120 C   0  0  0  0  0  0  0  0  0  0  0  0
   -6.8530   -0.8770   -2.8810 O   0  0  0  0  0  0  0  0  0  0  0  0
   -4.6450   -0.0630   -2.7400 C   0  0  0  0  0  0  0  0  0  0  0  0
   -3.3560   -0.3420   -2.5070 C   0  0  0  0  0  0  0  0  0  0  0  0
   -2.7980   -1.7080   -2.1020 C   0  0  2  0  0  0  0  0  0  0  0  0
   -1.9730   -2.1680   -3.3330 C   0  0  0  0  0  0  0  0  0  0  0  0
   -1.9020   -1.6610   -0.7720 C   0  0  2  0  0  0  0  0  0  0  0  0
   -2.9330   -0.9110    0.5640 Cl  0  0  0  0  0  0  0  0  0  0  0  0
   -0.0550    1.0910   -1.0550 H   0  0  0  0  0  0  0  0  0  0  0  0
   -0.0330   -1.1250   -1.7680 H   0  0  0  0  0  0  0  0  0  0  0  0
    1.2640   -0.3100    0.0990 H   0  0  0  0  0  0  0  0  0  0  0  0
   -0.0980   -0.3530    1.1730 H   0  0  0  0  0  0  0  0  0  0  0  0
    2.4790   -2.3020   -0.6400 H   0  0  0  0  0  0  0  0  0  0  0  0
    1.9280   -3.9370   -0.2830 H   0  0  0  0  0  0  0  0  0  0  0  0
    1.0540   -2.9430   -1.4250 H   0  0  0  0  0  0  0  0  0  0  0  0
   -1.1700   -2.6360    1.7150 H   0  0  0  0  0  0  0  0  0  0  0  0
   -0.9300   -4.8950    2.1110 H   0  0  0  0  0  0  0  0  0  0  0  0
    0.0820   -5.1670    0.6920 H   0  0  0  0  0  0  0  0  0  0  0  0
    1.9510   -4.7370    1.8490 H   0  0  0  0  0  0  0  0  0  0  0  0
    0.8490   -5.7150    3.7480 H   0  0  0  0  0  0  0  0  0  0  0  0
    1.9590   -4.4560    4.2830 H   0  0  0  0  0  0  0  0  0  0  0  0
    0.2020   -4.1600    4.2660 H   0  0  0  0  0  0  0  0  0  0  0  0
    5.9090    0.3920    1.3510 H   0  0  0  0  0  0  0  0  0  0  0  0
    8.1950   -1.0820    1.0810 H   0  0  0  0  0  0  0  0  0  0  0  0
    7.3440   -3.7030    1.2780 H   0  0  0  0  0  0  0  0  0  0  0  0
    2.7820   -2.2780    4.4280 H   0  0  0  0  0  0  0  0  0  0  0  0
    2.4050   -0.5350    4.3600 H   0  0  0  0  0  0  0  0  0  0  0  0
   -0.9260   -3.5840   -1.1420 H   0  0  0  0  0  0  0  0  0  0  0  0
   -2.4100   -5.0570    0.0960 H   0  0  0  0  0  0  0  0  0  0  0  0
   -3.3460   -3.7010    0.6960 H   0  0  0  0  0  0  0  0  0  0  0  0
   -3.0090   -4.6200   -2.2060 H   0  0  0  0  0  0  0  0  0  0  0  0
   -4.4570   -4.7110   -1.2240 H   0  0  0  0  0  0  0  0  0  0  0  0
   -6.0350   -3.1630   -2.0090 H   0  0  0  0  0  0  0  0  0  0  0  0
   -4.9770    0.9220   -3.0420 H   0  0  0  0  0  0  0  0  0  0  0  0
   -2.6440    0.4680   -2.6500 H   0  0  0  0  0  0  0  0  0  0  0  0
   -2.6170   -2.3090   -4.2120 H   0  0  0  0  0  0  0  0  0  0  0  0
   -1.2150   -1.4290   -3.6170 H   0  0  0  0  0  0  0  0  0  0  0  0
   -1.4560   -3.1170   -3.1690 H   0  0  0  0  0  0  0  0  0  0  0  0
  1  2  1  0  0  0  0
  1 36  1  0  0  0  0
  2  3  1  0  0  0  0
  2 34  1  0  0  0  0
  2 37  1  0  0  0  0
  3  4  1  0  0  0  0
  3 38  1  0  0  0  0
  3 39  1  0  0  0  0
  4  5  1  0  0  0  0
  4  6  1  0  0  0  0
  4 10  1  0  0  0  0
  5 40  1  0  0  0  0
  5 41  1  0  0  0  0
  5 42  1  0  0  0  0
  6  7  1  0  0  0  0
  6 23  1  0  0  0  0
  6 43  1  0  0  0  0
  7  8  1  0  0  0  0
  7 44  1  0  0  0  0
  7 45  1  0  0  0  0
  8  9  1  0  0  0  0
  8 10  1  0  0  0  0
  8 46  1  0  0  0  0
  9 47  1  0  0  0  0
  9 48  1  0  0  0  0
  9 49  1  0  0  0  0
 10 11  1  0  0  0  0
 10 19  1  0  0  0  0
 11 12  1  0  0  0  0
 12 13  2  0  0  0  0
 12 14  1  0  0  0  0
 14 15  2  0  0  0  0
 14 18  1  0  0  0  0
 15 16  1  0  0  0  0
 15 50  1  0  0  0  0
 16 17  2  0  0  0  0
 16 51  1  0  0  0  0
 17 18  1  0  0  0  0
 17 52  1  0  0  0  0
 19 20  2  0  0  0  0
 19 21  1  0  0  0  0
 21 22  1  0  0  0  0
 21 53  1  0  0  0  0
 21 54  1  0  0  0  0
 23 24  1  0  0  0  0
 23 34  1  0  0  0  0
 23 55  1  0  0  0  0
 24 25  1  0  0  0  0
 24 56  1  0  0  0  0
 24 57  1  0  0  0  0
 25 26  1  0  0  0  0
 25 58  1  0  0  0  0
 25 59  1  0  0  0  0
 26 27  2  0  0  0  0
 26 32  1  0  0  0  0
 27 28  1  0  0  0  0
 27 60  1  0  0  0  0
 28 29  2  0  0  0  0
 28 30  1  0  0  0  0
 30 31  2  0  0  0  0
 30 61  1  0  0  0  0
 31 32  1  0  0  0  0
 31 62  1  0  0  0  0
 32 33  1  0  0  0  0
 32 34  1  0  0  0  0
 33 63  1  0  0  0  0
 33 64  1  0  0  0  0
 33 65  1  0  0  0  0
 34 35  1  0  0  0  0
M  END
>  <Activity>
1

>  <Source>
19

$$$$
Mirex
  MOE2013           3D
CORINA 3.49 0026  11.04.2013
 22 26  0  0  0  0  0  0  0  0999 V2000
   -0.0560   -0.0320    0.0330 Cl  0  0  0  0  0  0  0  0  0  0  0  0
   -0.0180    1.7370    0.0290 C   0  0  0  0  0  0  0  0  0  0  0  0
    1.4030    2.4790    0.0200 C   0  0  0  0  0  0  0  0  0  0  0  0
    2.8750    1.4980    0.0150 Cl  0  0  0  0  0  0  0  0  0  0  0  0
    1.2120    3.5940    1.1170 C   0  0  0  0  0  0  0  0  0  0  0  0
    2.6720    4.3560    1.8160 Cl  0  0  0  0  0  0  0  0  0  0  0  0
    0.4060    4.3880    0.0200 C   0  0  0  0  0  0  0  0  0  0  0  0
    0.4430    6.1570    0.0160 Cl  0  0  0  0  0  0  0  0  0  0  0  0
   -1.0150    3.6470    0.0290 C   0  0  0  0  0  0  0  0  0  0  0  0
   -2.4870    4.6270    0.0340 Cl  0  0  0  0  0  0  0  0  0  0  0  0
   -0.8140    2.5370    1.1300 C   0  0  0  0  0  0  0  0  0  0  0  0
   -2.2670    1.7780    1.8460 Cl  0  0  0  0  0  0  0  0  0  0  0  0
    0.2040    3.0680    2.1470 C   0  0  0  0  0  0  0  0  0  0  0  0
    0.8830    1.7790    3.1570 Cl  0  0  0  0  0  0  0  0  0  0  0  0
   -0.4650    4.3610    3.1580 Cl  0  0  0  0  0  0  0  0  0  0  0  0
   -0.8240    2.5310   -1.0680 C   0  0  0  0  0  0  0  0  0  0  0  0
   -2.2840    1.7700   -1.7670 Cl  0  0  0  0  0  0  0  0  0  0  0  0
    0.1840    3.0580   -2.0980 C   0  0  0  0  0  0  0  0  0  0  0  0
    0.8520    1.7640   -3.1090 Cl  0  0  0  0  0  0  0  0  0  0  0  0
   -0.4950    4.3460   -3.1090 Cl  0  0  0  0  0  0  0  0  0  0  0  0
    1.2010    3.5890   -1.0810 C   0  0  0  0  0  0  0  0  0  0  0  0
    2.6540    4.3470   -1.7970 Cl  0  0  0  0  0  0  0  0  0  0  0  0
  1  2  1  0  0  0  0
  2  3  1  0  0  0  0
  2 11  1  0  0  0  0
  2 16  1  0  0  0  0
  3  4  1  0  0  0  0
  3  5  1  0  0  0  0
  3 21  1  0  0  0  0
  5  6  1  0  0  0  0
  5  7  1  0  0  0  0
  5 13  1  0  0  0  0
  7  8  1  0  0  0  0
  7  9  1  0  0  0  0
  7 21  1  0  0  0  0
  9 10  1  0  0  0  0
  9 11  1  0  0  0  0
  9 16  1  0  0  0  0
 11 12  1  0  0  0  0
 11 13  1  0  0  0  0
 13 14  1  0  0  0  0
 13 15  1  0  0  0  0
 16 17  1  0  0  0  0
 16 18  1  0  0  0  0
 18 19  1  0  0  0  0
 18 20  1  0  0  0  0
 18 21  1  0  0  0  0
 21 22  1  0  0  0  0
M  END
>  <Activity>
0

>  <Source>
34

$$$$
Lindane
  MOE2013           3D
CORINA 3.49 0026  11.04.2013
 18 18  0  0  0  0  0  0  0  0999 V2000
   -0.2390    0.0230    0.4410 Cl  0  0  0  0  0  0  0  0  0  0  0  0
   -0.0460    1.7640    0.0710 C   0  0  0  0  0  0  0  0  0  0  0  0
    1.4310    2.2150    0.0140 C   0  0  0  0  0  0  0  0  0  0  0  0
    2.3250    1.8380    1.5200 Cl  0  0  0  0  0  0  0  0  0  0  0  0
    2.2060    1.7990   -1.2570 C   0  0  0  0  0  0  0  0  0  0  0  0
    2.6640    0.0680   -1.2700 Cl  0  0  0  0  0  0  0  0  0  0  0  0
    1.4080    2.2270   -2.5100 C   0  0  0  0  0  0  0  0  0  0  0  0
    2.2740    1.8650   -4.0360 Cl  0  0  0  0  0  0  0  0  0  0  0  0
   -0.0700    1.7770   -2.5440 C   0  0  0  0  0  0  0  0  0  0  0  0
   -0.2700    0.0400   -2.9280 Cl  0  0  0  0  0  0  0  0  0  0  0  0
   -0.7660    2.1940   -1.2280 C   0  0  0  0  0  0  0  0  0  0  0  0
   -2.5120    1.7910   -1.2140 Cl  0  0  0  0  0  0  0  0  0  0  0  0
   -0.5270    2.2780    0.9120 H   0  0  0  0  0  0  0  0  0  0  0  0
    1.4100    3.3130    0.0060 H   0  0  0  0  0  0  0  0  0  0  0  0
    3.1630    2.3350   -1.2630 H   0  0  0  0  0  0  0  0  0  0  0  0
    1.3870    3.3250   -2.4910 H   0  0  0  0  0  0  0  0  0  0  0  0
   -0.5660    2.2990   -3.3710 H   0  0  0  0  0  0  0  0  0  0  0  0
   -0.7640    3.2920   -1.2220 H   0  0  0  0  0  0  0  0  0  0  0  0
  1  2  1  0  0  0  0
  2  3  1  0  0  0  0
  2 11  1  0  0  0  0
  2 13  1  0  0  0  0
  3  4  1  0  0  0  0
  3  5  1  0  0  0  0
  3 14  1  0  0  0  0
  5  6  1  0  0  0  0
  5  7  1  0  0  0  0
  5 15  1  0  0  0  0
  7  8  1  0  0  0  0
  7  9  1  0  0  0  0
  7 16  1  0  0  0  0
  9 10  1  0  0  0  0
  9 11  1  0  0  0  0
  9 17  1  0  0  0  0
 11 12  1  0  0  0  0
 11 18  1  0  0  0  0
M  END
>  <Activity>
0

>  <Source>
34

$$$$
Cefaclor
  MOE2013           3D
CORINA 3.49 0026  11.04.2013
 38 40  0  0  1  0  0  0  0  0999 V2000
   -0.0900    0.9860    0.7090 O   0  0  0  0  0  0  0  0  0  0  0  0
   -0.0630   -0.0230   -0.1830 C   0  0  0  0  0  0  0  0  0  0  0  0
    0.9190   -0.2570   -0.8660 O   0  0  0  0  0  0  0  0  0  0  0  0
   -1.3310   -0.7880   -0.2150 C   0  0  0  0  0  0  0  0  0  0  0  0
   -2.5110   -0.2100   -0.5220 C   0  0  0  0  0  0  0  0  0  0  0  0
   -2.6350    1.4580   -1.0050 Cl  0  0  0  0  0  0  0  0  0  0  0  0
   -3.8540   -0.9090   -0.4920 C   0  0  0  0  0  0  0  0  0  0  0  0
   -3.8520   -2.4780    0.4510 S   0  0  0  0  0  0  0  0  0  0  0  0
   -2.3070   -3.0650   -0.2990 C   0  0  2  0  0  0  0  0  0  0  0  0
   -1.4780   -4.1350    0.4720 C   0  0  2  0  0  0  0  0  0  0  0  0
   -2.0690   -4.6530    1.7340 N   0  0  0  0  0  0  0  0  0  0  0  0
   -1.6500   -5.8370    2.3190 C   0  0  0  0  0  0  0  0  0  0  0  0
   -0.7520   -6.5360    1.8500 O   0  0  0  0  0  0  0  0  0  0  0  0
   -2.3940   -6.1970    3.6240 C   0  0  2  0  0  0  0  0  0  0  0  0
   -1.7790   -7.3810    4.2520 N   0  0  0  0  0  0  0  0  0  0  0  0
   -3.8790   -6.4090    3.3990 C   0  0  0  0  0  0  0  0  0  0  0  0
   -4.8120   -5.7460    4.2120 C   0  0  0  0  0  0  0  0  0  0  0  0
   -6.1820   -5.9150    4.0050 C   0  0  0  0  0  0  0  0  0  0  0  0
   -6.6380   -6.7540    2.9900 C   0  0  0  0  0  0  0  0  0  0  0  0
   -5.7240   -7.4280    2.1830 C   0  0  0  0  0  0  0  0  0  0  0  0
   -4.3530   -7.2610    2.3870 C   0  0  0  0  0  0  0  0  0  0  0  0
   -0.4150   -2.9910    0.6270 C   0  0  0  0  0  0  0  0  0  0  0  0
    0.6800   -2.8570    1.1180 O   0  0  0  0  0  0  0  0  0  0  0  0
   -1.2670   -2.1200    0.0480 N   0  0  0  0  0  0  0  0  0  0  0  0
    0.7910    1.4120    0.6370 H   0  0  0  0  0  0  0  0  0  0  0  0
   -4.6070   -0.2670   -0.0210 H   0  0  0  0  0  0  0  0  0  0  0  0
   -4.1840   -1.1180   -1.5160 H   0  0  0  0  0  0  0  0  0  0  0  0
   -2.3700   -3.2570   -1.3770 H   0  0  0  0  0  0  0  0  0  0  0  0
   -1.1340   -4.9480   -0.1790 H   0  0  0  0  0  0  0  0  0  0  0  0
   -2.8200   -4.1270    2.1780 H   0  0  0  0  0  0  0  0  0  0  0  0
   -2.2430   -5.3490    4.3050 H   0  0  0  0  0  0  0  0  0  0  0  0
   -1.8860   -8.1770    3.6210 H   0  0  0  0  0  0  0  0  0  0  0  0
   -0.7690   -7.2260    4.2880 H   0  0  0  0  0  0  0  0  0  0  0  0
   -4.4780   -5.0910    5.0140 H   0  0  0  0  0  0  0  0  0  0  0  0
   -6.8940   -5.3930    4.6390 H   0  0  0  0  0  0  0  0  0  0  0  0
   -7.7040   -6.8860    2.8320 H   0  0  0  0  0  0  0  0  0  0  0  0
   -6.0780   -8.0870    1.3950 H   0  0  0  0  0  0  0  0  0  0  0  0
   -3.6580   -7.8000    1.7460 H   0  0  0  0  0  0  0  0  0  0  0  0
  1  2  1  0  0  0  0
  1 25  1  0  0  0  0
  2  3  2  0  0  0  0
  2  4  1  0  0  0  0
  4  5  2  0  0  0  0
  4 24  1  0  0  0  0
  5  6  1  0  0  0  0
  5  7  1  0  0  0  0
  7  8  1  0  0  0  0
  7 26  1  0  0  0  0
  7 27  1  0  0  0  0
  8  9  1  0  0  0  0
  9 10  1  0  0  0  0
  9 24  1  0  0  0  0
  9 28  1  0  0  0  0
 10 11  1  0  0  0  0
 10 22  1  0  0  0  0
 10 29  1  0  0  0  0
 11 12  1  0  0  0  0
 11 30  1  0  0  0  0
 12 13  2  0  0  0  0
 12 14  1  0  0  0  0
 14 15  1  0  0  0  0
 14 16  1  0  0  0  0
 14 31  1  0  0  0  0
 15 32  1  0  0  0  0
 15 33  1  0  0  0  0
 16 17  1  0  0  0  0
 16 21  2  0  0  0  0
 17 18  2  0  0  0  0
 17 34  1  0  0  0  0
 18 19  1  0  0  0  0
 18 35  1  0  0  0  0
 19 20  2  0  0  0  0
 19 36  1  0  0  0  0
 20 21  1  0  0  0  0
 20 37  1  0  0  0  0
 21 38  1  0  0  0  0
 22 23  2  0  0  0  0
 22 24  1  0  0  0  0
M  END
>  <Activity>
0

>  <Source>
28

$$$$
Clobetasol
  MOE2013           3D
CORINA 3.49 0026  11.04.2013
 64 67  0  0  1  0  0  0  0  0999 V2000
   -0.2680    1.9570    0.2130 O   0  0  0  0  0  0  0  0  0  0  0  0
    0.1310    0.5770    0.2180 C   0  0  2  0  0  0  0  0  0  0  0  0
    0.8530    0.2730   -1.1130 C   0  0  0  0  0  0  0  0  0  0  0  0
   -0.0990    0.2490   -2.3370 C   0  0  2  0  0  0  0  0  0  0  0  0
   -0.6050    1.7030   -2.6090 C   0  0  0  0  0  0  0  0  0  0  0  0
   -1.2540   -0.7260   -2.0230 C   0  0  2  0  0  0  0  0  0  0  0  0
   -2.0070   -0.7980   -3.3450 C   0  0  0  0  0  0  0  0  0  0  0  0
   -0.8730   -0.9030   -4.3920 C   0  0  1  0  0  0  0  0  0  0  0  0
   -1.2570   -0.2570   -5.7190 C   0  0  0  0  0  0  0  0  0  0  0  0
    0.4490   -0.3530   -3.7010 C   0  0  1  0  0  0  0  0  0  0  0  0
    1.0180    0.6840   -4.5300 O   0  0  0  0  0  0  0  0  0  0  0  0
    2.2540    1.1760   -4.2370 C   0  0  0  0  0  0  0  0  0  0  0  0
    3.0000    0.7260   -3.3820 O   0  0  0  0  0  0  0  0  0  0  0  0
    2.5630    2.3320   -5.1560 C   0  0  0  0  0  0  0  0  0  0  0  0
    3.8940    2.9820   -4.8240 C   0  0  0  0  0  0  0  0  0  0  0  0
    1.3940   -1.5950   -3.6000 C   0  0  0  0  0  0  0  0  0  0  0  0
    1.4580   -2.2980   -2.5900 O   0  0  0  0  0  0  0  0  0  0  0  0
    2.1800   -1.9680   -4.8430 C   0  0  0  0  0  0  0  0  0  0  0  0
    1.8040   -3.6390   -5.3030 Cl  0  0  0  0  0  0  0  0  0  0  0  0
   -2.0480   -0.3850   -0.7470 C   0  0  1  0  0  0  0  0  0  0  0  0
   -3.2050   -1.3600   -0.4840 C   0  0  0  0  0  0  0  0  0  0  0  0
   -2.7550   -2.8000   -0.2340 C   0  0  0  0  0  0  0  0  0  0  0  0
   -1.3300   -2.9080    0.2580 C   0  0  0  0  0  0  0  0  0  0  0  0
   -0.5700   -3.9440   -0.1420 C   0  0  0  0  0  0  0  0  0  0  0  0
    0.8420   -4.0830    0.2670 C   0  0  0  0  0  0  0  0  0  0  0  0
    1.5100   -5.0560   -0.0640 O   0  0  0  0  0  0  0  0  0  0  0  0
    1.4070   -3.0210    1.1190 C   0  0  0  0  0  0  0  0  0  0  0  0
    0.6530   -1.9890    1.5190 C   0  0  0  0  0  0  0  0  0  0  0  0
   -0.8110   -1.7730    1.1490 C   0  0  2  0  0  0  0  0  0  0  0  0
   -1.5620   -1.9080    2.5040 C   0  0  0  0  0  0  0  0  0  0  0  0
   -1.1110   -0.3280    0.5070 C   0  0  1  0  0  0  0  0  0  0  0  0
   -1.8420    0.3520    1.4710 F   0  0  0  0  0  0  0  0  0  0  0  0
    0.5390    2.4960    0.1590 H   0  0  0  0  0  0  0  0  0  0  0  0
    0.8450    0.5180    1.0430 H   0  0  0  0  0  0  0  0  0  0  0  0
    1.6300    1.0280   -1.2720 H   0  0  0  0  0  0  0  0  0  0  0  0
    1.3680   -0.6800   -0.9920 H   0  0  0  0  0  0  0  0  0  0  0  0
    0.2300    2.4140   -2.6030 H   0  0  0  0  0  0  0  0  0  0  0  0
   -1.0960    1.8050   -3.5810 H   0  0  0  0  0  0  0  0  0  0  0  0
   -1.3350    2.0520   -1.8780 H   0  0  0  0  0  0  0  0  0  0  0  0
   -0.8160   -1.7170   -1.8820 H   0  0  0  0  0  0  0  0  0  0  0  0
   -2.6630   -1.6740   -3.3950 H   0  0  0  0  0  0  0  0  0  0  0  0
   -2.6320    0.0880   -3.5020 H   0  0  0  0  0  0  0  0  0  0  0  0
   -0.7520   -1.9760   -4.5950 H   0  0  0  0  0  0  0  0  0  0  0  0
   -1.4350    0.8170   -5.6170 H   0  0  0  0  0  0  0  0  0  0  0  0
   -0.4690   -0.4040   -6.4650 H   0  0  0  0  0  0  0  0  0  0  0  0
   -2.1740   -0.7090   -6.1130 H   0  0  0  0  0  0  0  0  0  0  0  0
    2.5830    1.9600   -6.1860 H   0  0  0  0  0  0  0  0  0  0  0  0
    1.7640    3.0750   -5.0580 H   0  0  0  0  0  0  0  0  0  0  0  0
    4.7170    2.2660   -4.9230 H   0  0  0  0  0  0  0  0  0  0  0  0
    4.0880    3.8210   -5.4990 H   0  0  0  0  0  0  0  0  0  0  0  0
    3.9010    3.3600   -3.7960 H   0  0  0  0  0  0  0  0  0  0  0  0
    1.9210   -1.3330   -5.6920 H   0  0  0  0  0  0  0  0  0  0  0  0
    3.2500   -1.8810   -4.6380 H   0  0  0  0  0  0  0  0  0  0  0  0
   -2.5150    0.6000   -0.8630 H   0  0  0  0  0  0  0  0  0  0  0  0
   -3.7660   -1.0080    0.3910 H   0  0  0  0  0  0  0  0  0  0  0  0
   -3.9230   -1.3400   -1.3130 H   0  0  0  0  0  0  0  0  0  0  0  0
   -3.4310   -3.2670    0.4930 H   0  0  0  0  0  0  0  0  0  0  0  0
   -2.8710   -3.3650   -1.1680 H   0  0  0  0  0  0  0  0  0  0  0  0
   -0.9470   -4.7290   -0.7880 H   0  0  0  0  0  0  0  0  0  0  0  0
    2.4400   -3.1390    1.4250 H   0  0  0  0  0  0  0  0  0  0  0  0
    1.1090   -1.2740    2.2020 H   0  0  0  0  0  0  0  0  0  0  0  0
   -1.4180   -2.9010    2.9500 H   0  0  0  0  0  0  0  0  0  0  0  0
   -1.2030   -1.1710    3.2340 H   0  0  0  0  0  0  0  0  0  0  0  0
   -2.6420   -1.7570    2.3970 H   0  0  0  0  0  0  0  0  0  0  0  0
  1  2  1  0  0  0  0
  1 33  1  0  0  0  0
  2  3  1  0  0  0  0
  2 31  1  0  0  0  0
  2 34  1  0  0  0  0
  3  4  1  0  0  0  0
  3 35  1  0  0  0  0
  3 36  1  0  0  0  0
  4  5  1  0  0  0  0
  4  6  1  0  0  0  0
  4 10  1  0  0  0  0
  5 37  1  0  0  0  0
  5 38  1  0  0  0  0
  5 39  1  0  0  0  0
  6  7  1  0  0  0  0
  6 20  1  0  0  0  0
  6 40  1  0  0  0  0
  7  8  1  0  0  0  0
  7 41  1  0  0  0  0
  7 42  1  0  0  0  0
  8  9  1  0  0  0  0
  8 10  1  0  0  0  0
  8 43  1  0  0  0  0
  9 44  1  0  0  0  0
  9 45  1  0  0  0  0
  9 46  1  0  0  0  0
 10 11  1  0  0  0  0
 10 16  1  0  0  0  0
 11 12  1  0  0  0  0
 12 13  2  0  0  0  0
 12 14  1  0  0  0  0
 14 15  1  0  0  0  0
 14 47  1  0  0  0  0
 14 48  1  0  0  0  0
 15 49  1  0  0  0  0
 15 50  1  0  0  0  0
 15 51  1  0  0  0  0
 16 17  2  0  0  0  0
 16 18  1  0  0  0  0
 18 19  1  0  0  0  0
 18 52  1  0  0  0  0
 18 53  1  0  0  0  0
 20 21  1  0  0  0  0
 20 31  1  0  0  0  0
 20 54  1  0  0  0  0
 21 22  1  0  0  0  0
 21 55  1  0  0  0  0
 21 56  1  0  0  0  0
 22 23  1  0  0  0  0
 22 57  1  0  0  0  0
 22 58  1  0  0  0  0
 23 24  2  0  0  0  0
 23 29  1  0  0  0  0
 24 25  1  0  0  0  0
 24 59  1  0  0  0  0
 25 26  2  0  0  0  0
 25 27  1  0  0  0  0
 27 28  2  0  0  0  0
 27 60  1  0  0  0  0
 28 29  1  0  0  0  0
 28 61  1  0  0  0  0
 29 30  1  0  0  0  0
 29 31  1  0  0  0  0
 30 62  1  0  0  0  0
 30 63  1  0  0  0  0
 30 64  1  0  0  0  0
 31 32  1  0  0  0  0
M  END
>  <Activity>
0

>  <Source>
28

$$$$
Helcinonide
  MOE2013           3D
CORINA 3.49 0026  11.04.2013
 63 67  0  0  1  0  0  0  0  0999 V2000
   -0.9200    1.4990    0.7050 O   0  0  0  0  0  0  0  0  0  0  0  0
   -0.6810    0.2600    0.0430 C   0  0  1  0  0  0  0  0  0  0  0  0
    0.3130   -0.6160    0.8700 C   0  0  0  0  0  0  0  0  0  0  0  0
   -0.3460   -1.5650    1.9080 C   0  0  2  0  0  0  0  0  0  0  0  0
   -0.4030   -3.0050    1.3250 C   0  0  0  0  0  0  0  0  0  0  0  0
   -1.7310   -1.0000    2.2590 C   0  0  2  0  0  0  0  0  0  0  0  0
   -2.1700   -1.8190    3.4740 C   0  0  0  0  0  0  0  0  0  0  0  0
   -0.8730   -1.9720    4.2820 C   0  0  1  0  0  0  0  0  0  0  0  0
   -0.6720   -3.3240    4.6870 O   0  0  0  0  0  0  0  0  0  0  0  0
    0.7270   -3.5570    4.5320 C   0  0  0  0  0  0  0  0  0  0  0  0
    1.4470   -3.2420    5.8450 C   0  0  0  0  0  0  0  0  0  0  0  0
    0.9580   -5.0100    4.1430 C   0  0  0  0  0  0  0  0  0  0  0  0
    1.2360   -2.7020    3.5000 O   0  0  0  0  0  0  0  0  0  0  0  0
    0.3020   -1.6310    3.3410 C   0  0  1  0  0  0  0  0  0  0  0  0
    0.9960   -0.3340    3.7970 C   0  0  0  0  0  0  0  0  0  0  0  0
    0.3510    0.5970    4.2850 O   0  0  0  0  0  0  0  0  0  0  0  0
    2.5040   -0.2740    3.6250 C   0  0  0  0  0  0  0  0  0  0  0  0
    3.0320    1.4020    3.3820 Cl  0  0  0  0  0  0  0  0  0  0  0  0
   -2.7350   -0.8580    1.0860 C   0  0  1  0  0  0  0  0  0  0  0  0
   -3.7930    0.1690    1.5490 C   0  0  0  0  0  0  0  0  0  0  0  0
   -4.7820    0.5580    0.4740 C   0  0  0  0  0  0  0  0  0  0  0  0
   -4.0750    1.1050   -0.7340 C   0  0  0  0  0  0  0  0  0  0  0  0
   -4.4730    2.2710   -1.2750 C   0  0  0  0  0  0  0  0  0  0  0  0
   -3.9570    2.7370   -2.5860 C   0  0  0  0  0  0  0  0  0  0  0  0
   -4.3380    3.8120   -3.0430 O   0  0  0  0  0  0  0  0  0  0  0  0
   -3.0490    1.8120   -3.3580 C   0  0  0  0  0  0  0  0  0  0  0  0
   -2.1820    1.0100   -2.3960 C   0  0  0  0  0  0  0  0  0  0  0  0
   -2.9940    0.2110   -1.3350 C   0  0  2  0  0  0  0  0  0  0  0  0
   -3.7530   -0.9320   -2.0740 C   0  0  0  0  0  0  0  0  0  0  0  0
   -2.0230   -0.4590   -0.2600 C   0  0  1  0  0  0  0  0  0  0  0  0
   -1.6140   -1.6310   -0.8720 F   0  0  0  0  0  0  0  0  0  0  0  0
   -0.0630    1.9280    0.8720 H   0  0  0  0  0  0  0  0  0  0  0  0
   -0.1530    0.4870   -0.8890 H   0  0  0  0  0  0  0  0  0  0  0  0
    0.9010   -1.2180    0.1650 H   0  0  0  0  0  0  0  0  0  0  0  0
    1.0300    0.0580    1.3420 H   0  0  0  0  0  0  0  0  0  0  0  0
    0.6060   -3.3710    1.1010 H   0  0  0  0  0  0  0  0  0  0  0  0
   -0.8610   -3.7170    2.0160 H   0  0  0  0  0  0  0  0  0  0  0  0
   -0.9780   -3.0880    0.4060 H   0  0  0  0  0  0  0  0  0  0  0  0
   -1.5650    0.0160    2.6480 H   0  0  0  0  0  0  0  0  0  0  0  0
   -2.9280   -1.2870    4.0590 H   0  0  0  0  0  0  0  0  0  0  0  0
   -2.5950   -2.7880    3.1910 H   0  0  0  0  0  0  0  0  0  0  0  0
   -0.9100   -1.3500    5.1830 H   0  0  0  0  0  0  0  0  0  0  0  0
    1.0730   -3.8690    6.6600 H   0  0  0  0  0  0  0  0  0  0  0  0
    2.5290   -3.3860    5.7460 H   0  0  0  0  0  0  0  0  0  0  0  0
    1.2900   -2.2000    6.1450 H   0  0  0  0  0  0  0  0  0  0  0  0
    0.4410   -5.2500    3.2080 H   0  0  0  0  0  0  0  0  0  0  0  0
    2.0220   -5.2150    3.9840 H   0  0  0  0  0  0  0  0  0  0  0  0
    0.5700   -5.6930    4.9060 H   0  0  0  0  0  0  0  0  0  0  0  0
    2.9900   -0.6760    4.5170 H   0  0  0  0  0  0  0  0  0  0  0  0
    2.8150   -0.8380    2.7430 H   0  0  0  0  0  0  0  0  0  0  0  0
   -3.2310   -1.8240    0.9250 H   0  0  0  0  0  0  0  0  0  0  0  0
   -4.3500   -0.2420    2.4000 H   0  0  0  0  0  0  0  0  0  0  0  0
   -3.3060    1.0820    1.9140 H   0  0  0  0  0  0  0  0  0  0  0  0
   -5.3830   -0.3130    0.1870 H   0  0  0  0  0  0  0  0  0  0  0  0
   -5.4860    1.2910    0.8880 H   0  0  0  0  0  0  0  0  0  0  0  0
   -5.2510    2.8850   -0.8350 H   0  0  0  0  0  0  0  0  0  0  0  0
   -3.6590    1.1680   -3.9990 H   0  0  0  0  0  0  0  0  0  0  0  0
   -2.4030    2.4200   -4.0010 H   0  0  0  0  0  0  0  0  0  0  0  0
   -1.5290    0.3380   -2.9650 H   0  0  0  0  0  0  0  0  0  0  0  0
   -1.5340    1.7410   -1.8970 H   0  0  0  0  0  0  0  0  0  0  0  0
   -4.5590   -0.5500   -2.7110 H   0  0  0  0  0  0  0  0  0  0  0  0
   -3.0770   -1.5050   -2.7190 H   0  0  0  0  0  0  0  0  0  0  0  0
   -4.2070   -1.6400   -1.3710 H   0  0  0  0  0  0  0  0  0  0  0  0
  1  2  1  0  0  0  0
  1 32  1  0  0  0  0
  2  3  1  0  0  0  0
  2 30  1  0  0  0  0
  2 33  1  0  0  0  0
  3  4  1  0  0  0  0
  3 34  1  0  0  0  0
  3 35  1  0  0  0  0
  4  5  1  0  0  0  0
  4  6  1  0  0  0  0
  4 14  1  0  0  0  0
  5 36  1  0  0  0  0
  5 37  1  0  0  0  0
  5 38  1  0  0  0  0
  6  7  1  0  0  0  0
  6 19  1  0  0  0  0
  6 39  1  0  0  0  0
  7  8  1  0  0  0  0
  7 40  1  0  0  0  0
  7 41  1  0  0  0  0
  8  9  1  0  0  0  0
  8 14  1  0  0  0  0
  8 42  1  0  0  0  0
  9 10  1  0  0  0  0
 10 11  1  0  0  0  0
 10 12  1  0  0  0  0
 10 13  1  0  0  0  0
 11 43  1  0  0  0  0
 11 44  1  0  0  0  0
 11 45  1  0  0  0  0
 12 46  1  0  0  0  0
 12 47  1  0  0  0  0
 12 48  1  0  0  0  0
 13 14  1  0  0  0  0
 14 15  1  0  0  0  0
 15 16  2  0  0  0  0
 15 17  1  0  0  0  0
 17 18  1  0  0  0  0
 17 49  1  0  0  0  0
 17 50  1  0  0  0  0
 19 20  1  0  0  0  0
 19 30  1  0  0  0  0
 19 51  1  0  0  0  0
 20 21  1  0  0  0  0
 20 52  1  0  0  0  0
 20 53  1  0  0  0  0
 21 22  1  0  0  0  0
 21 54  1  0  0  0  0
 21 55  1  0  0  0  0
 22 23  2  0  0  0  0
 22 28  1  0  0  0  0
 23 24  1  0  0  0  0
 23 56  1  0  0  0  0
 24 25  2  0  0  0  0
 24 26  1  0  0  0  0
 26 27  1  0  0  0  0
 26 57  1  0  0  0  0
 26 58  1  0  0  0  0
 27 28  1  0  0  0  0
 27 59  1  0  0  0  0
 27 60  1  0  0  0  0
 28 29  1  0  0  0  0
 28 30  1  0  0  0  0
 29 61  1  0  0  0  0
 29 62  1  0  0  0  0
 29 63  1  0  0  0  0
 30 31  1  0  0  0  0
M  END
>  <Activity>
0

>  <Source>
28

$$$$
Ornidazole
  MOE2013           3D
CORINA 3.49 0026  11.04.2013
 24 24  0  0  1  0  0  0  0  0999 V2000
    0.2660    1.3720    0.1960 O   0  0  0  0  0  0  0  0  0  0  0  0
    0.1500   -0.0420    0.0020 C   0  0  2  0  0  0  0  0  0  0  0  0
    0.8740   -0.7710    1.1350 C   0  0  0  0  0  0  0  0  0  0  0  0
    0.0890   -0.4120    2.6980 Cl  0  0  0  0  0  0  0  0  0  0  0  0
    0.7850   -0.3970   -1.3490 C   0  0  0  0  0  0  0  0  0  0  0  0
   -0.0840   -0.0930   -2.4800 N   0  0  0  0  0  0  0  0  0  0  0  0
   -0.0090    1.0480   -3.2650 C   0  0  0  0  0  0  0  0  0  0  0  0
    0.9650    2.1510   -3.0520 C   0  0  0  0  0  0  0  0  0  0  0  0
   -0.9060    1.0180   -4.2330 N   0  0  0  0  0  0  0  0  0  0  0  0
   -1.5910   -0.1550   -4.0780 C   0  0  0  0  0  0  0  0  0  0  0  0
   -1.1070   -0.8510   -2.9990 C   0  0  0  0  0  0  0  0  0  0  0  0
   -1.5590   -2.1090   -2.5100 N   0  3  0  0  0  0  0  0  0  0  0  0
   -1.1360   -2.4920   -1.4140 O   0  0  0  0  0  0  0  0  0  0  0  0
   -2.3600   -2.7220   -3.2260 O   0  5  0  0  0  0  0  0  0  0  0  0
   -0.1030    1.5710    1.0770 H   0  0  0  0  0  0  0  0  0  0  0  0
   -0.9180   -0.2870    0.0120 H   0  0  0  0  0  0  0  0  0  0  0  0
    0.8500   -1.8550    0.9960 H   0  0  0  0  0  0  0  0  0  0  0  0
    1.9130   -0.4380    1.2210 H   0  0  0  0  0  0  0  0  0  0  0  0
    1.7200    0.1550   -1.4910 H   0  0  0  0  0  0  0  0  0  0  0  0
    1.0430   -1.4580   -1.4210 H   0  0  0  0  0  0  0  0  0  0  0  0
    1.9920    1.7890   -3.1520 H   0  0  0  0  0  0  0  0  0  0  0  0
    0.8150    2.9370   -3.8000 H   0  0  0  0  0  0  0  0  0  0  0  0
    0.8390    2.6040   -2.0660 H   0  0  0  0  0  0  0  0  0  0  0  0
   -2.3940   -0.4290   -4.7500 H   0  0  0  0  0  0  0  0  0  0  0  0
  1  2  1  0  0  0  0
  1 15  1  0  0  0  0
  2  3  1  0  0  0  0
  2  5  1  0  0  0  0
  2 16  1  0  0  0  0
  3  4  1  0  0  0  0
  3 17  1  0  0  0  0
  3 18  1  0  0  0  0
  5  6  1  0  0  0  0
  5 19  1  0  0  0  0
  5 20  1  0  0  0  0
  6  7  1  0  0  0  0
  6 11  1  0  0  0  0
  7  8  1  0  0  0  0
  7  9  2  0  0  0  0
  8 21  1  0  0  0  0
  8 22  1  0  0  0  0
  8 23  1  0  0  0  0
  9 10  1  0  0  0  0
 10 11  2  0  0  0  0
 10 24  1  0  0  0  0
 11 12  1  0  0  0  0
 12 13  2  0  0  0  0
 12 14  1  0  0  0  0
M  CHG  1  12   1
M  CHG  1  14  -1
M  END
>  <Activity>
0

>  <Source>
28

$$$$
10-(4-chlorobutyl)acridin-10-ium-9-one
  MOE2013           3D
CORINA 3.49 0026  11.04.2013
 36 38  0  0  0  0  0  0  0  0999 V2000
   -0.0980    1.4170    0.2380 C   0  0  0  0  0  0  0  0  0  0  0  0
   -0.1000    0.0360    0.0920 C   0  0  0  0  0  0  0  0  0  0  0  0
    1.1090   -0.6690   -0.0080 C   0  0  0  0  0  0  0  0  0  0  0  0
    2.3540   -0.0160    0.0320 C   0  0  0  0  0  0  0  0  0  0  0  0
    2.3200    1.3810    0.1970 C   0  0  0  0  0  0  0  0  0  0  0  0
    1.1140    2.0940    0.2940 C   0  0  0  0  0  0  0  0  0  0  0  0
    3.5880    2.1310    0.2790 C   0  0  0  0  0  0  0  0  0  0  0  0
    3.5830    3.3530    0.3790 O   0  0  0  0  0  0  0  0  0  0  0  0
    4.8610    1.3870    0.2540 C   0  0  0  0  0  0  0  0  0  0  0  0
    6.0590    2.1050    0.4050 C   0  0  0  0  0  0  0  0  0  0  0  0
    7.2750    1.4340    0.4040 C   0  0  0  0  0  0  0  0  0  0  0  0
    7.2890    0.0530    0.2590 C   0  0  0  0  0  0  0  0  0  0  0  0
    6.0900   -0.6570    0.1060 C   0  0  0  0  0  0  0  0  0  0  0  0
    4.8410   -0.0100    0.0880 C   0  0  0  0  0  0  0  0  0  0  0  0
    3.6020   -0.6800   -0.0770 N   0  0  0  0  0  0  0  0  0  0  0  0
    3.6120   -2.1250   -0.3770 C   0  0  0  0  0  0  0  0  0  0  0  0
    3.5830   -2.9550    0.9120 C   0  0  0  0  0  0  0  0  0  0  0  0
    3.5920   -4.4530    0.6080 C   0  0  0  0  0  0  0  0  0  0  0  0
    3.5610   -5.2730    1.8910 C   0  0  0  0  0  0  0  0  0  0  0  0
    3.5720   -7.0110    1.5130 Cl  0  0  0  0  0  0  0  0  0  0  0  0
   -1.0340    1.9630    0.3140 H   0  0  0  0  0  0  0  0  0  0  0  0
   -1.0430   -0.5040    0.0560 H   0  0  0  0  0  0  0  0  0  0  0  0
    1.0300   -1.7470   -0.1050 H   0  0  0  0  0  0  0  0  0  0  0  0
    1.1190    3.1750    0.4160 H   0  0  0  0  0  0  0  0  0  0  0  0
    6.0430    3.1860    0.5260 H   0  0  0  0  0  0  0  0  0  0  0  0
    8.2040    1.9850    0.5220 H   0  0  0  0  0  0  0  0  0  0  0  0
    8.2360   -0.4820    0.2660 H   0  0  0  0  0  0  0  0  0  0  0  0
    6.1780   -1.7350    0.0120 H   0  0  0  0  0  0  0  0  0  0  0  0
    2.7740   -2.4020   -1.0280 H   0  0  0  0  0  0  0  0  0  0  0  0
    4.4810   -2.3990   -0.9880 H   0  0  0  0  0  0  0  0  0  0  0  0
    4.4460   -2.7050    1.5410 H   0  0  0  0  0  0  0  0  0  0  0  0
    2.6920   -2.7070    1.5000 H   0  0  0  0  0  0  0  0  0  0  0  0
    2.7240   -4.7040   -0.0150 H   0  0  0  0  0  0  0  0  0  0  0  0
    4.4890   -4.7030    0.0280 H   0  0  0  0  0  0  0  0  0  0  0  0
    4.4340   -5.0630    2.5150 H   0  0  0  0  0  0  0  0  0  0  0  0
    2.6570   -5.0650    2.4720 H   0  0  0  0  0  0  0  0  0  0  0  0
  1  2  1  0  0  0  0
  1  6  2  0  0  0  0
  1 21  1  0  0  0  0
  2  3  2  0  0  0  0
  2 22  1  0  0  0  0
  3  4  1  0  0  0  0
  3 23  1  0  0  0  0
  4  5  2  0  0  0  0
  4 15  1  0  0  0  0
  5  6  1  0  0  0  0
  5  7  1  0  0  0  0
  6 24  1  0  0  0  0
  7  8  2  0  0  0  0
  7  9  1  0  0  0  0
  9 10  1  0  0  0  0
  9 14  2  0  0  0  0
 10 11  2  0  0  0  0
 10 25  1  0  0  0  0
 11 12  1  0  0  0  0
 11 26  1  0  0  0  0
 12 13  2  0  0  0  0
 12 27  1  0  0  0  0
 13 14  1  0  0  0  0
 13 28  1  0  0  0  0
 14 15  1  0  0  0  0
 15 16  1  0  0  0  0
 16 17  1  0  0  0  0
 16 29  1  0  0  0  0
 16 30  1  0  0  0  0
 17 18  1  0  0  0  0
 17 31  1  0  0  0  0
 17 32  1  0  0  0  0
 18 19  1  0  0  0  0
 18 33  1  0  0  0  0
 18 34  1  0  0  0  0
 19 20  1  0  0  0  0
 19 35  1  0  0  0  0
 19 36  1  0  0  0  0
M  END
>  <Activity>
1

>  <Source>
53

$$$$
10-(4-chlorobutyl)-4-methoxyacridin-10-ium-9-one
  MOE2013           3D
CORINA 3.49 0026  11.04.2013
 40 42  0  0  1  0  0  0  0  0999 V2000
   -0.0270    1.5990    0.1770 C   0  0  0  0  0  0  0  0  0  0  0  0
    0.0000    0.1780    0.1420 O   0  0  0  0  0  0  0  0  0  0  0  0
    0.5980   -0.5110    1.1670 C   0  0  0  0  0  0  0  0  0  0  0  0
    1.1650    0.1710    2.2640 C   0  0  0  0  0  0  0  0  0  0  0  0
    1.8150   -0.5110    3.2860 C   0  0  0  0  0  0  0  0  0  0  0  0
    1.9200   -1.8880    3.2190 C   0  0  0  0  0  0  0  0  0  0  0  0
    1.3580   -2.5820    2.1350 C   0  0  0  0  0  0  0  0  0  0  0  0
    0.6590   -1.9350    1.0880 C   0  0  0  0  0  0  0  0  0  0  0  0
    0.0900   -2.7510    0.0610 N   0  0  3  0  0  0  0  0  0  0  0  0
    0.3490   -4.1450   -0.0560 C   0  0  0  0  0  0  0  0  0  0  0  0
   -0.0610   -4.9390   -1.1450 C   0  0  0  0  0  0  0  0  0  0  0  0
    0.2090   -6.3140   -1.2090 C   0  0  0  0  0  0  0  0  0  0  0  0
    0.9030   -6.9400   -0.1820 C   0  0  0  0  0  0  0  0  0  0  0  0
    1.3310   -6.1890    0.9030 C   0  0  0  0  0  0  0  0  0  0  0  0
    1.0580   -4.8110    0.9560 C   0  0  0  0  0  0  0  0  0  0  0  0
    1.5310   -4.0470    2.1180 C   0  0  0  0  0  0  0  0  0  0  0  0
    2.0790   -4.6230    3.0530 O   0  0  0  0  0  0  0  0  0  0  0  0
   -0.8410   -2.1570   -0.9190 C   0  0  0  0  0  0  0  0  0  0  0  0
   -0.1020   -1.6670   -2.1730 C   0  0  0  0  0  0  0  0  0  0  0  0
   -1.0450   -0.9080   -3.1080 C   0  0  0  0  0  0  0  0  0  0  0  0
   -0.3050   -0.4060   -4.3400 C   0  0  0  0  0  0  0  0  0  0  0  0
   -1.4180    0.4740   -5.4120 Cl  0  0  0  0  0  0  0  0  0  0  0  0
    0.9860    2.0140    0.1750 H   0  0  0  0  0  0  0  0  0  0  0  0
   -0.5260    1.9440   -0.7340 H   0  0  0  0  0  0  0  0  0  0  0  0
   -0.6080    1.9620    1.0300 H   0  0  0  0  0  0  0  0  0  0  0  0
    1.1210    1.2520    2.3510 H   0  0  0  0  0  0  0  0  0  0  0  0
    2.2470    0.0320    4.1220 H   0  0  0  0  0  0  0  0  0  0  0  0
    2.4420   -2.4230    4.0100 H   0  0  0  0  0  0  0  0  0  0  0  0
   -0.5980   -4.5210   -1.9900 H   0  0  0  0  0  0  0  0  0  0  0  0
   -0.1260   -6.8910   -2.0670 H   0  0  0  0  0  0  0  0  0  0  0  0
    1.1120   -8.0050   -0.2290 H   0  0  0  0  0  0  0  0  0  0  0  0
    1.8780   -6.6750    1.7090 H   0  0  0  0  0  0  0  0  0  0  0  0
   -1.6180   -2.8770   -1.2100 H   0  0  0  0  0  0  0  0  0  0  0  0
   -1.4510   -1.3690   -0.4650 H   0  0  0  0  0  0  0  0  0  0  0  0
    0.7420   -1.0230   -1.9020 H   0  0  0  0  0  0  0  0  0  0  0  0
    0.3340   -2.5160   -2.7100 H   0  0  0  0  0  0  0  0  0  0  0  0
   -1.8690   -1.5670   -3.4090 H   0  0  0  0  0  0  0  0  0  0  0  0
   -1.4880   -0.0600   -2.5710 H   0  0  0  0  0  0  0  0  0  0  0  0
    0.5030    0.2780   -4.0650 H   0  0  0  0  0  0  0  0  0  0  0  0
    0.1200   -1.2370   -4.9120 H   0  0  0  0  0  0  0  0  0  0  0  0
  1  2  1  0  0  0  0
  1 23  1  0  0  0  0
  1 24  1  0  0  0  0
  1 25  1  0  0  0  0
  2  3  1  0  0  0  0
  3  4  1  0  0  0  0
  3  8  2  0  0  0  0
  4  5  2  0  0  0  0
  4 26  1  0  0  0  0
  5  6  1  0  0  0  0
  5 27  1  0  0  0  0
  6  7  2  0  0  0  0
  6 28  1  0  0  0  0
  7  8  1  0  0  0  0
  7 16  1  0  0  0  0
  8  9  1  0  0  0  0
  9 10  1  0  0  0  0
  9 18  1  0  0  0  0
 10 11  1  0  0  0  0
 10 15  2  0  0  0  0
 11 12  2  0  0  0  0
 11 29  1  0  0  0  0
 12 13  1  0  0  0  0
 12 30  1  0  0  0  0
 13 14  2  0  0  0  0
 13 31  1  0  0  0  0
 14 15  1  0  0  0  0
 14 32  1  0  0  0  0
 15 16  1  0  0  0  0
 16 17  2  0  0  0  0
 18 19  1  0  0  0  0
 18 33  1  0  0  0  0
 18 34  1  0  0  0  0
 19 20  1  0  0  0  0
 19 35  1  0  0  0  0
 19 36  1  0  0  0  0
 20 21  1  0  0  0  0
 20 37  1  0  0  0  0
 20 38  1  0  0  0  0
 21 22  1  0  0  0  0
 21 39  1  0  0  0  0
 21 40  1  0  0  0  0
M  END
>  <Activity>
1

>  <Source>
53

$$$$
10-(3-chloropropyl)acridin-10-ium-9-one
  MOE2013           3D
CORINA 3.49 0026  11.04.2013
 33 35  0  0  0  0  0  0  0  0999 V2000
   -0.0930    1.4120    0.2260 C   0  0  0  0  0  0  0  0  0  0  0  0
   -0.0950    0.0280    0.1070 C   0  0  0  0  0  0  0  0  0  0  0  0
    1.1120   -0.6770    0.0090 C   0  0  0  0  0  0  0  0  0  0  0  0
    2.3580   -0.0220    0.0250 C   0  0  0  0  0  0  0  0  0  0  0  0
    2.3250    1.3790    0.1610 C   0  0  0  0  0  0  0  0  0  0  0  0
    1.1190    2.0910    0.2550 C   0  0  0  0  0  0  0  0  0  0  0  0
    3.5930    2.1320    0.2120 C   0  0  0  0  0  0  0  0  0  0  0  0
    3.5900    3.3580    0.2580 O   0  0  0  0  0  0  0  0  0  0  0  0
    4.8650    1.3820    0.2220 C   0  0  0  0  0  0  0  0  0  0  0  0
    6.0630    2.0980    0.3740 C   0  0  0  0  0  0  0  0  0  0  0  0
    7.2760    1.4220    0.4040 C   0  0  0  0  0  0  0  0  0  0  0  0
    7.2880    0.0390    0.2840 C   0  0  0  0  0  0  0  0  0  0  0  0
    6.0890   -0.6700    0.1290 C   0  0  0  0  0  0  0  0  0  0  0  0
    4.8420   -0.0190    0.0850 C   0  0  0  0  0  0  0  0  0  0  0  0
    3.6040   -0.6890   -0.0770 N   0  0  0  0  0  0  0  0  0  0  0  0
    3.6130   -2.1360   -0.3690 C   0  0  0  0  0  0  0  0  0  0  0  0
    3.5820   -2.9630    0.9210 C   0  0  0  0  0  0  0  0  0  0  0  0
    3.5900   -4.4520    0.6040 C   0  0  0  0  0  0  0  0  0  0  0  0
    3.5540   -5.4060    2.1040 Cl  0  0  0  0  0  0  0  0  0  0  0  0
   -1.0290    1.9570    0.3030 H   0  0  0  0  0  0  0  0  0  0  0  0
   -1.0390   -0.5120    0.0920 H   0  0  0  0  0  0  0  0  0  0  0  0
    1.0340   -1.7570   -0.0650 H   0  0  0  0  0  0  0  0  0  0  0  0
    1.1240    3.1740    0.3560 H   0  0  0  0  0  0  0  0  0  0  0  0
    6.0490    3.1810    0.4750 H   0  0  0  0  0  0  0  0  0  0  0  0
    8.2060    1.9710    0.5250 H   0  0  0  0  0  0  0  0  0  0  0  0
    8.2330   -0.4990    0.3150 H   0  0  0  0  0  0  0  0  0  0  0  0
    6.1740   -1.7490    0.0590 H   0  0  0  0  0  0  0  0  0  0  0  0
    2.7750   -2.4130   -1.0200 H   0  0  0  0  0  0  0  0  0  0  0  0
    4.4830   -2.4110   -0.9780 H   0  0  0  0  0  0  0  0  0  0  0  0
    4.4450   -2.7130    1.5500 H   0  0  0  0  0  0  0  0  0  0  0  0
    2.6900   -2.7130    1.5070 H   0  0  0  0  0  0  0  0  0  0  0  0
    2.7160   -4.7340    0.0110 H   0  0  0  0  0  0  0  0  0  0  0  0
    4.4920   -4.7340    0.0530 H   0  0  0  0  0  0  0  0  0  0  0  0
  1  2  1  0  0  0  0
  1  6  2  0  0  0  0
  1 20  1  0  0  0  0
  2  3  2  0  0  0  0
  2 21  1  0  0  0  0
  3  4  1  0  0  0  0
  3 22  1  0  0  0  0
  4  5  2  0  0  0  0
  4 15  1  0  0  0  0
  5  6  1  0  0  0  0
  5  7  1  0  0  0  0
  6 23  1  0  0  0  0
  7  8  2  0  0  0  0
  7  9  1  0  0  0  0
  9 10  1  0  0  0  0
  9 14  2  0  0  0  0
 10 11  2  0  0  0  0
 10 24  1  0  0  0  0
 11 12  1  0  0  0  0
 11 25  1  0  0  0  0
 12 13  2  0  0  0  0
 12 26  1  0  0  0  0
 13 14  1  0  0  0  0
 13 27  1  0  0  0  0
 14 15  1  0  0  0  0
 15 16  1  0  0  0  0
 16 17  1  0  0  0  0
 16 28  1  0  0  0  0
 16 29  1  0  0  0  0
 17 18  1  0  0  0  0
 17 30  1  0  0  0  0
 17 31  1  0  0  0  0
 18 19  1  0  0  0  0
 18 32  1  0  0  0  0
 18 33  1  0  0  0  0
M  END
>  <Activity>
1

>  <Source>
53

$$$$
10-(3-chloropropyl)-4-methoxyacridin-10-ium-9-one
  MOE2013           3D
CORINA 3.49 0026  11.04.2013
 37 39  0  0  1  0  0  0  0  0999 V2000
   -0.2090    1.4580   -0.2580 C   0  0  0  0  0  0  0  0  0  0  0  0
    0.3500    0.1850    0.0610 O   0  0  0  0  0  0  0  0  0  0  0  0
    0.8960   -0.5170   -0.9870 C   0  0  0  0  0  0  0  0  0  0  0  0
    1.6040    0.1820   -1.9860 C   0  0  0  0  0  0  0  0  0  0  0  0
    2.1560   -0.4810   -3.0750 C   0  0  0  0  0  0  0  0  0  0  0  0
    2.0090   -1.8520   -3.1750 C   0  0  0  0  0  0  0  0  0  0  0  0
    1.3300   -2.5620   -2.1710 C   0  0  0  0  0  0  0  0  0  0  0  0
    0.7750   -1.9340   -1.0290 C   0  0  0  0  0  0  0  0  0  0  0  0
    0.1470   -2.7590   -0.0490 N   0  0  3  0  0  0  0  0  0  0  0  0
   -0.1180   -4.1410   -0.2550 C   0  0  0  0  0  0  0  0  0  0  0  0
   -0.8860   -4.9370    0.6170 C   0  0  0  0  0  0  0  0  0  0  0  0
   -1.1140   -6.2990    0.3740 C   0  0  0  0  0  0  0  0  0  0  0  0
   -0.5800   -6.9090   -0.7520 C   0  0  0  0  0  0  0  0  0  0  0  0
    0.1780   -6.1550   -1.6370 C   0  0  0  0  0  0  0  0  0  0  0  0
    0.3980   -4.7900   -1.3880 C   0  0  0  0  0  0  0  0  0  0  0  0
    1.2040   -4.0220   -2.3490 C   0  0  0  0  0  0  0  0  0  0  0  0
    1.7470   -4.5880   -3.2930 O   0  0  0  0  0  0  0  0  0  0  0  0
   -0.2230   -2.1870    1.2610 C   0  0  0  0  0  0  0  0  0  0  0  0
   -1.6630   -1.6570    1.2610 C   0  0  0  0  0  0  0  0  0  0  0  0
   -1.9480   -0.8900    2.5440 C   0  0  0  0  0  0  0  0  0  0  0  0
   -3.6170   -0.2740    2.5420 Cl  0  0  0  0  0  0  0  0  0  0  0  0
    0.5710    2.2240   -0.2860 H   0  0  0  0  0  0  0  0  0  0  0  0
   -0.7730    1.4340   -1.1970 H   0  0  0  0  0  0  0  0  0  0  0  0
   -0.9060    1.7240    0.5420 H   0  0  0  0  0  0  0  0  0  0  0  0
    1.7470    1.2570   -1.9250 H   0  0  0  0  0  0  0  0  0  0  0  0
    2.6940    0.0720   -3.8400 H   0  0  0  0  0  0  0  0  0  0  0  0
    2.4290   -2.3730   -4.0330 H   0  0  0  0  0  0  0  0  0  0  0  0
   -1.3460   -4.5300    1.5110 H   0  0  0  0  0  0  0  0  0  0  0  0
   -1.7140   -6.8790    1.0720 H   0  0  0  0  0  0  0  0  0  0  0  0
   -0.7560   -7.9640   -0.9410 H   0  0  0  0  0  0  0  0  0  0  0  0
    0.5960   -6.6280   -2.5230 H   0  0  0  0  0  0  0  0  0  0  0  0
   -0.1070   -2.9300    2.0610 H   0  0  0  0  0  0  0  0  0  0  0  0
    0.4960   -1.4250    1.5780 H   0  0  0  0  0  0  0  0  0  0  0  0
   -1.8420   -1.0130    0.3930 H   0  0  0  0  0  0  0  0  0  0  0  0
   -2.3700   -2.4880    1.1640 H   0  0  0  0  0  0  0  0  0  0  0  0
   -1.8330   -1.5330    3.4220 H   0  0  0  0  0  0  0  0  0  0  0  0
   -1.2800   -0.0310    2.6510 H   0  0  0  0  0  0  0  0  0  0  0  0
  1  2  1  0  0  0  0
  1 22  1  0  0  0  0
  1 23  1  0  0  0  0
  1 24  1  0  0  0  0
  2  3  1  0  0  0  0
  3  4  1  0  0  0  0
  3  8  2  0  0  0  0
  4  5  2  0  0  0  0
  4 25  1  0  0  0  0
  5  6  1  0  0  0  0
  5 26  1  0  0  0  0
  6  7  2  0  0  0  0
  6 27  1  0  0  0  0
  7  8  1  0  0  0  0
  7 16  1  0  0  0  0
  8  9  1  0  0  0  0
  9 10  1  0  0  0  0
  9 18  1  0  0  0  0
 10 11  1  0  0  0  0
 10 15  2  0  0  0  0
 11 12  2  0  0  0  0
 11 28  1  0  0  0  0
 12 13  1  0  0  0  0
 12 29  1  0  0  0  0
 13 14  2  0  0  0  0
 13 30  1  0  0  0  0
 14 15  1  0  0  0  0
 14 31  1  0  0  0  0
 15 16  1  0  0  0  0
 16 17  2  0  0  0  0
 18 19  1  0  0  0  0
 18 32  1  0  0  0  0
 18 33  1  0  0  0  0
 19 20  1  0  0  0  0
 19 34  1  0  0  0  0
 19 35  1  0  0  0  0
 20 21  1  0  0  0  0
 20 36  1  0  0  0  0
 20 37  1  0  0  0  0
M  END
>  <Activity>
1

>  <Source>
53

$$$$
Mechlorethamine
  MOE2013           3D
CORINA 3.49 0026  11.04.2013
 19 18  0  0  0  0  0  0  0  0999 V2000
   -0.0100    1.4950   -0.0030 C   0  0  0  0  0  0  0  0  0  0  0  0
    0.0250    0.0280   -0.0320 N   0  0  0  0  0  0  0  0  0  0  0  0
    0.7280   -0.5120    1.1550 C   0  0  0  0  0  0  0  0  0  0  0  0
    2.2330   -0.2280    1.1530 C   0  0  0  0  0  0  0  0  0  0  0  0
    3.0180   -1.0360    2.5350 Cl  0  0  0  0  0  0  0  0  0  0  0  0
   -1.3430   -0.5370   -0.0950 C   0  0  0  0  0  0  0  0  0  0  0  0
   -2.0470   -0.2780   -1.4300 C   0  0  0  0  0  0  0  0  0  0  0  0
   -3.6220   -1.1150   -1.4720 Cl  0  0  0  0  0  0  0  0  0  0  0  0
    1.0000    1.9170   -0.0020 H   0  0  0  0  0  0  0  0  0  0  0  0
   -0.4880    1.8990   -0.9000 H   0  0  0  0  0  0  0  0  0  0  0  0
   -0.5440    1.8760    0.8750 H   0  0  0  0  0  0  0  0  0  0  0  0
    0.2700   -0.1320    2.0780 H   0  0  0  0  0  0  0  0  0  0  0  0
    0.6070   -1.6030    1.1680 H   0  0  0  0  0  0  0  0  0  0  0  0
    2.7050   -0.6050    0.2400 H   0  0  0  0  0  0  0  0  0  0  0  0
    2.4510    0.8390    1.2470 H   0  0  0  0  0  0  0  0  0  0  0  0
   -1.2790   -1.6260    0.0300 H   0  0  0  0  0  0  0  0  0  0  0  0
   -1.9530   -0.1580    0.7360 H   0  0  0  0  0  0  0  0  0  0  0  0
   -2.2510    0.7830   -1.5900 H   0  0  0  0  0  0  0  0  0  0  0  0
   -1.4530   -0.6540   -2.2690 H   0  0  0  0  0  0  0  0  0  0  0  0
  1  2  1  0  0  0  0
  1  9  1  0  0  0  0
  1 10  1  0  0  0  0
  1 11  1  0  0  0  0
  2  3  1  0  0  0  0
  2  6  1  0  0  0  0
  3  4  1  0  0  0  0
  3 12  1  0  0  0  0
  3 13  1  0  0  0  0
  4  5  1  0  0  0  0
  4 14  1  0  0  0  0
  4 15  1  0  0  0  0
  6  7  1  0  0  0  0
  6 16  1  0  0  0  0
  6 17  1  0  0  0  0
  7  8  1  0  0  0  0
  7 18  1  0  0  0  0
  7 19  1  0  0  0  0
M  END
>  <Activity>
0

>  <Source>
28

$$$$
Semustine
  MOE2013           3D
CORINA 3.49 0026  11.04.2013
 34 34  0  0  0  0  0  0  0  0999 V2000
    0.0000    1.5000    0.0230 N   0  0  0  0  0  0  0  0  0  0  0  0
   -0.0960    0.0460   -0.0650 C   0  0  0  0  0  0  0  0  0  0  0  0
   -1.3780   -0.4610    0.6050 C   0  0  0  0  0  0  0  0  0  0  0  0
   -2.6390   -0.1420   -0.2000 C   0  0  0  0  0  0  0  0  0  0  0  0
   -2.5310   -0.6330   -1.6490 C   0  0  0  0  0  0  0  0  0  0  0  0
   -3.7780   -0.2450   -2.4430 C   0  0  0  0  0  0  0  0  0  0  0  0
   -1.2680   -0.0820   -2.3220 C   0  0  0  0  0  0  0  0  0  0  0  0
   -0.0100   -0.4230   -1.5230 C   0  0  0  0  0  0  0  0  0  0  0  0
    1.2130    2.1690    0.0290 C   0  0  0  0  0  0  0  0  0  0  0  0
    2.2840    1.5610   -0.0340 O   0  0  0  0  0  0  0  0  0  0  0  0
    1.1550    3.5690    0.0980 N   0  0  0  0  0  0  0  0  0  0  0  0
    2.4090    4.3320    0.1390 C   0  0  0  0  0  0  0  0  0  0  0  0
    2.9030    4.6770   -1.2620 C   0  0  0  0  0  0  0  0  0  0  0  0
    4.4300    5.5850   -1.1800 Cl  0  0  0  0  0  0  0  0  0  0  0  0
    0.0830    4.1450    0.1030 N   0  0  0  0  0  0  0  0  0  0  0  0
   -0.0300    5.3750    0.1060 O   0  0  0  0  0  0  0  0  0  0  0  0
   -0.8590    2.0320    0.0680 H   0  0  0  0  0  0  0  0  0  0  0  0
    0.7620   -0.3670    0.4810 H   0  0  0  0  0  0  0  0  0  0  0  0
   -1.3070   -1.5500    0.7260 H   0  0  0  0  0  0  0  0  0  0  0  0
   -1.4740   -0.0360    1.6120 H   0  0  0  0  0  0  0  0  0  0  0  0
   -3.5020   -0.6130    0.2880 H   0  0  0  0  0  0  0  0  0  0  0  0
   -2.8240    0.9390   -0.1830 H   0  0  0  0  0  0  0  0  0  0  0  0
   -2.4670   -1.7290   -1.6380 H   0  0  0  0  0  0  0  0  0  0  0  0
   -3.8980    0.8420   -2.4910 H   0  0  0  0  0  0  0  0  0  0  0  0
   -3.7180   -0.6250   -3.4680 H   0  0  0  0  0  0  0  0  0  0  0  0
   -4.6780   -0.6660   -1.9820 H   0  0  0  0  0  0  0  0  0  0  0  0
   -1.1750   -0.4970   -3.3320 H   0  0  0  0  0  0  0  0  0  0  0  0
   -1.3470    1.0070   -2.4350 H   0  0  0  0  0  0  0  0  0  0  0  0
    0.8630    0.0170   -2.0190 H   0  0  0  0  0  0  0  0  0  0  0  0
    0.1320   -1.5110   -1.5390 H   0  0  0  0  0  0  0  0  0  0  0  0
    2.2850    5.2350    0.7510 H   0  0  0  0  0  0  0  0  0  0  0  0
    3.1680    3.7240    0.6490 H   0  0  0  0  0  0  0  0  0  0  0  0
    3.0830    3.7740   -1.8540 H   0  0  0  0  0  0  0  0  0  0  0  0
    2.1780    5.2950   -1.8000 H   0  0  0  0  0  0  0  0  0  0  0  0
  1  2  1  0  0  0  0
  1  9  1  0  0  0  0
  1 17  1  0  0  0  0
  2  3  1  0  0  0  0
  2  8  1  0  0  0  0
  2 18  1  0  0  0  0
  3  4  1  0  0  0  0
  3 19  1  0  0  0  0
  3 20  1  0  0  0  0
  4  5  1  0  0  0  0
  4 21  1  0  0  0  0
  4 22  1  0  0  0  0
  5  6  1  0  0  0  0
  5  7  1  0  0  0  0
  5 23  1  0  0  0  0
  6 24  1  0  0  0  0
  6 25  1  0  0  0  0
  6 26  1  0  0  0  0
  7  8  1  0  0  0  0
  7 27  1  0  0  0  0
  7 28  1  0  0  0  0
  8 29  1  0  0  0  0
  8 30  1  0  0  0  0
  9 10  2  0  0  0  0
  9 11  1  0  0  0  0
 11 12  1  0  0  0  0
 11 15  1  0  0  0  0
 12 13  1  0  0  0  0
 12 31  1  0  0  0  0
 12 32  1  0  0  0  0
 13 14  1  0  0  0  0
 13 33  1  0  0  0  0
 13 34  1  0  0  0  0
 15 16  2  0  0  0  0
M  END
>  <Activity>
0

>  <Source>
28

$$$$
Carmustine
  MOE2013           3D
CORINA 3.49 0026  11.04.2013
 21 20  0  0  0  0  0  0  0  0999 V2000
    0.0530    1.4420    0.7970 N   0  0  0  0  0  0  0  0  0  0  0  0
   -0.2520    0.0360    0.5950 C   0  0  0  0  0  0  0  0  0  0  0  0
   -1.0320   -0.2090   -0.6910 C   0  0  0  0  0  0  0  0  0  0  0  0
   -1.4730   -1.9270   -0.8340 Cl  0  0  0  0  0  0  0  0  0  0  0  0
    1.0760    2.0810    0.1160 C   0  0  0  0  0  0  0  0  0  0  0  0
    1.7580    1.4800   -0.7180 O   0  0  0  0  0  0  0  0  0  0  0  0
    1.2800    3.4360    0.4150 N   0  0  0  0  0  0  0  0  0  0  0  0
    2.3790    4.1550   -0.2440 C   0  0  0  0  0  0  0  0  0  0  0  0
    1.9280    4.8050   -1.5480 C   0  0  0  0  0  0  0  0  0  0  0  0
    3.2820    5.6650   -2.3190 Cl  0  0  0  0  0  0  0  0  0  0  0  0
    0.5480    4.0130    1.1960 N   0  0  0  0  0  0  0  0  0  0  0  0
    0.6460    5.2160    1.4600 O   0  0  0  0  0  0  0  0  0  0  0  0
   -0.5040    1.9570    1.4680 H   0  0  0  0  0  0  0  0  0  0  0  0
    0.6900   -0.5250    0.5860 H   0  0  0  0  0  0  0  0  0  0  0  0
   -0.8310   -0.2880    1.4660 H   0  0  0  0  0  0  0  0  0  0  0  0
   -1.9570    0.3760   -0.7040 H   0  0  0  0  0  0  0  0  0  0  0  0
   -0.4470    0.0620   -1.5740 H   0  0  0  0  0  0  0  0  0  0  0  0
    2.8100    4.8960    0.4420 H   0  0  0  0  0  0  0  0  0  0  0  0
    3.1830    3.4390   -0.4580 H   0  0  0  0  0  0  0  0  0  0  0  0
    1.5590    4.0560   -2.2570 H   0  0  0  0  0  0  0  0  0  0  0  0
    1.1280    5.5320   -1.3760 H   0  0  0  0  0  0  0  0  0  0  0  0
  1  2  1  0  0  0  0
  1  5  1  0  0  0  0
  1 13  1  0  0  0  0
  2  3  1  0  0  0  0
  2 14  1  0  0  0  0
  2 15  1  0  0  0  0
  3  4  1  0  0  0  0
  3 16  1  0  0  0  0
  3 17  1  0  0  0  0
  5  6  2  0  0  0  0
  5  7  1  0  0  0  0
  7  8  1  0  0  0  0
  7 11  1  0  0  0  0
  8  9  1  0  0  0  0
  8 18  1  0  0  0  0
  8 19  1  0  0  0  0
  9 10  1  0  0  0  0
  9 20  1  0  0  0  0
  9 21  1  0  0  0  0
 11 12  2  0  0  0  0
M  END
>  <Activity>
0

>  <Source>
28

$$$$
Cyclophosphamide
  MOE2013           3D
CORINA 3.49 0026  11.04.2013
 29 29  0  0  1  0  0  0  0  0999 V2000
    0.0540    1.5050    0.2090 N   0  0  3  0  0  0  0  0  0  0  0  0
   -0.0440    0.0640    0.4150 C   0  0  0  0  0  0  0  0  0  0  0  0
    0.9810   -0.4060    1.4480 C   0  0  0  0  0  0  0  0  0  0  0  0
    2.4020   -0.0230    1.0480 C   0  0  0  0  0  0  0  0  0  0  0  0
    2.5090    1.3870    0.9190 O   0  0  0  0  0  0  0  0  0  0  0  0
    1.5480    2.0770   -0.1880 P   0  0  1  0  0  0  0  0  0  0  0  0
    1.9930    1.7290   -1.5800 O   0  0  0  0  0  0  0  0  0  0  0  0
    1.5090    3.6980    0.1590 N   0  0  0  0  0  0  0  0  0  0  0  0
    2.7790    4.3280    0.5650 C   0  0  0  0  0  0  0  0  0  0  0  0
    2.9630    4.2650    2.0810 C   0  0  0  0  0  0  0  0  0  0  0  0
    4.4810    5.0710    2.5530 Cl  0  0  0  0  0  0  0  0  0  0  0  0
    0.7790    4.5460   -0.8020 C   0  0  0  0  0  0  0  0  0  0  0  0
    0.0960    5.7330   -0.1230 C   0  0  0  0  0  0  0  0  0  0  0  0
   -0.8240    6.6830   -1.3170 Cl  0  0  0  0  0  0  0  0  0  0  0  0
   -0.6590    1.7900   -0.4540 H   0  0  0  0  0  0  0  0  0  0  0  0
   -1.0520   -0.1840    0.7630 H   0  0  0  0  0  0  0  0  0  0  0  0
    0.1150   -0.4560   -0.5360 H   0  0  0  0  0  0  0  0  0  0  0  0
    0.7430    0.0510    2.4170 H   0  0  0  0  0  0  0  0  0  0  0  0
    0.9100   -1.4920    1.5680 H   0  0  0  0  0  0  0  0  0  0  0  0
    3.1090   -0.3460    1.8180 H   0  0  0  0  0  0  0  0  0  0  0  0
    2.6920   -0.4960    0.1040 H   0  0  0  0  0  0  0  0  0  0  0  0
    3.6160    3.8370    0.0520 H   0  0  0  0  0  0  0  0  0  0  0  0
    2.8230    5.3810    0.2590 H   0  0  0  0  0  0  0  0  0  0  0  0
    2.1470    4.7820    2.5960 H   0  0  0  0  0  0  0  0  0  0  0  0
    3.0120    3.2420    2.4570 H   0  0  0  0  0  0  0  0  0  0  0  0
    1.4470    4.8730   -1.6090 H   0  0  0  0  0  0  0  0  0  0  0  0
   -0.0030    3.9460   -1.2830 H   0  0  0  0  0  0  0  0  0  0  0  0
   -0.6100    5.3940    0.6420 H   0  0  0  0  0  0  0  0  0  0  0  0
    0.8130    6.4120    0.3460 H   0  0  0  0  0  0  0  0  0  0  0  0
  1  2  1  0  0  0  0
  1  6  1  0  0  0  0
  1 15  1  0  0  0  0
  2  3  1  0  0  0  0
  2 16  1  0  0  0  0
  2 17  1  0  0  0  0
  3  4  1  0  0  0  0
  3 18  1  0  0  0  0
  3 19  1  0  0  0  0
  4  5  1  0  0  0  0
  4 20  1  0  0  0  0
  4 21  1  0  0  0  0
  5  6  1  0  0  0  0
  6  7  2  0  0  0  0
  6  8  1  0  0  0  0
  8  9  1  0  0  0  0
  8 12  1  0  0  0  0
  9 10  1  0  0  0  0
  9 22  1  0  0  0  0
  9 23  1  0  0  0  0
 10 11  1  0  0  0  0
 10 24  1  0  0  0  0
 10 25  1  0  0  0  0
 12 13  1  0  0  0  0
 12 26  1  0  0  0  0
 12 27  1  0  0  0  0
 13 14  1  0  0  0  0
 13 28  1  0  0  0  0
 13 29  1  0  0  0  0
M  END
>  <Activity>
0

>  <Source>
2

$$$$
1-[4-[[(7R,8S,9S,10R,13S,14S,17R)-17-acetyl-10,13-dimethyl-3-oxo-1,2,6,7,8,9,11,12,14,15,16,17-dodecahydrocyclopenta[a]phenanthren-7-yl]sulfanyl]phenyl]-3-(2-chloroethyl)urea
  MOE2013           3D
CORINA 3.49 0026  11.04.2013
 76 80  0  0  1  0  0  0  0  0999 V2000
   -0.3890    2.6150    0.4730 N   0  0  0  0  0  0  0  0  0  0  0  0
   -1.3670    2.0480    1.3880 C   0  0  0  0  0  0  0  0  0  0  0  0
   -2.4470    1.2560    0.6650 C   0  0  0  0  0  0  0  0  0  0  0  0
   -3.6210    0.5900    1.8210 Cl  0  0  0  0  0  0  0  0  0  0  0  0
    0.7230    3.2880    0.9530 C   0  0  0  0  0  0  0  0  0  0  0  0
    0.9230    3.4410    2.1530 O   0  0  0  0  0  0  0  0  0  0  0  0
    1.5260    3.7310   -0.0820 N   0  0  0  0  0  0  0  0  0  0  0  0
    2.7300    4.4590    0.0160 C   0  0  0  0  0  0  0  0  0  0  0  0
    3.2980    4.8720    1.2230 C   0  0  0  0  0  0  0  0  0  0  0  0
    4.5060    5.5800    1.2350 C   0  0  0  0  0  0  0  0  0  0  0  0
    5.1650    5.8720    0.0400 C   0  0  0  0  0  0  0  0  0  0  0  0
    6.7140    6.7510    0.0800 S   0  0  0  0  0  0  0  0  0  0  0  0
    7.8560    5.4260   -0.5290 C   0  0  2  0  0  0  0  0  0  0  0  0
    8.1250    4.4480    0.6250 C   0  0  0  0  0  0  0  0  0  0  0  0
    8.9520    5.0730    1.7290 C   0  0  0  0  0  0  0  0  0  0  0  0
    8.5180    5.0180    3.0010 C   0  0  0  0  0  0  0  0  0  0  0  0
    9.3420    5.5170    4.1260 C   0  0  0  0  0  0  0  0  0  0  0  0
    8.9120    5.4510    5.2760 O   0  0  0  0  0  0  0  0  0  0  0  0
   10.7320    6.0140    3.8260 C   0  0  0  0  0  0  0  0  0  0  0  0
   10.7900    6.6490    2.4440 C   0  0  0  0  0  0  0  0  0  0  0  0
   10.2760    5.7190    1.3050 C   0  0  1  0  0  0  0  0  0  0  0  0
   11.2940    4.5700    1.0980 C   0  0  0  0  0  0  0  0  0  0  0  0
   10.0990    6.6040   -0.0020 C   0  0  1  0  0  0  0  0  0  0  0  0
   11.4560    7.0450   -0.5970 C   0  0  0  0  0  0  0  0  0  0  0  0
   11.3160    7.8780   -1.8690 C   0  0  0  0  0  0  0  0  0  0  0  0
   10.5070    7.1660   -2.9770 C   0  0  1  0  0  0  0  0  0  0  0  0
   11.2980    5.9730   -3.5430 C   0  0  0  0  0  0  0  0  0  0  0  0
    9.1280    6.7120   -2.4250 C   0  0  2  0  0  0  0  0  0  0  0  0
    8.3200    8.0130   -2.4280 C   0  0  0  0  0  0  0  0  0  0  0  0
    8.7970    8.8010   -3.6470 C   0  0  0  0  0  0  0  0  0  0  0  0
   10.0970    8.1350   -4.1200 C   0  0  1  0  0  0  0  0  0  0  0  0
   11.1630    9.1530   -4.5260 C   0  0  0  0  0  0  0  0  0  0  0  0
   12.1940    8.7090   -5.5320 C   0  0  0  0  0  0  0  0  0  0  0  0
   11.2270   10.2780   -4.0290 O   0  0  0  0  0  0  0  0  0  0  0  0
    9.2210    5.9220   -1.0890 C   0  0  2  0  0  0  0  0  0  0  0  0
    4.5900    5.4820   -1.1710 C   0  0  0  0  0  0  0  0  0  0  0  0
    3.3820    4.7780   -1.1820 C   0  0  0  0  0  0  0  0  0  0  0  0
   -0.5320    2.5220   -0.5230 H   0  0  0  0  0  0  0  0  0  0  0  0
   -0.8300    1.4110    2.1000 H   0  0  0  0  0  0  0  0  0  0  0  0
   -1.8070    2.8790    1.9530 H   0  0  0  0  0  0  0  0  0  0  0  0
   -2.9920    1.8890   -0.0410 H   0  0  0  0  0  0  0  0  0  0  0  0
   -2.0120    0.4210    0.1060 H   0  0  0  0  0  0  0  0  0  0  0  0
    1.2190    3.5060   -1.0170 H   0  0  0  0  0  0  0  0  0  0  0  0
    2.8280    4.6600    2.1780 H   0  0  0  0  0  0  0  0  0  0  0  0
    4.9270    5.8890    2.1890 H   0  0  0  0  0  0  0  0  0  0  0  0
    7.3480    4.8840   -1.3350 H   0  0  0  0  0  0  0  0  0  0  0  0
    7.1850    4.0360    1.0130 H   0  0  0  0  0  0  0  0  0  0  0  0
    8.6740    3.5790    0.2360 H   0  0  0  0  0  0  0  0  0  0  0  0
    7.5740    4.5630    3.2780 H   0  0  0  0  0  0  0  0  0  0  0  0
   11.0010    6.7660    4.5760 H   0  0  0  0  0  0  0  0  0  0  0  0
   11.4310    5.1770    3.9170 H   0  0  0  0  0  0  0  0  0  0  0  0
   10.1840    7.5650    2.4670 H   0  0  0  0  0  0  0  0  0  0  0  0
   11.8220    6.9650    2.2530 H   0  0  0  0  0  0  0  0  0  0  0  0
   11.0870    3.9980    0.1880 H   0  0  0  0  0  0  0  0  0  0  0  0
   12.3200    4.9470    1.0270 H   0  0  0  0  0  0  0  0  0  0  0  0
   11.2790    3.8580    1.9320 H   0  0  0  0  0  0  0  0  0  0  0  0
    9.5780    7.5250    0.2950 H   0  0  0  0  0  0  0  0  0  0  0  0
   12.0100    7.6420    0.1360 H   0  0  0  0  0  0  0  0  0  0  0  0
   12.0800    6.1760   -0.8230 H   0  0  0  0  0  0  0  0  0  0  0  0
   10.8510    8.8350   -1.6020 H   0  0  0  0  0  0  0  0  0  0  0  0
   12.3210    8.1220   -2.2350 H   0  0  0  0  0  0  0  0  0  0  0  0
   11.4850    5.2020   -2.7900 H   0  0  0  0  0  0  0  0  0  0  0  0
   10.7550    5.4920   -4.3650 H   0  0  0  0  0  0  0  0  0  0  0  0
   12.2720    6.2870   -3.9290 H   0  0  0  0  0  0  0  0  0  0  0  0
    8.6610    6.0430   -3.1640 H   0  0  0  0  0  0  0  0  0  0  0  0
    7.2450    7.8270   -2.5090 H   0  0  0  0  0  0  0  0  0  0  0  0
    8.4970    8.6050   -1.5240 H   0  0  0  0  0  0  0  0  0  0  0  0
    8.0470    8.7490   -4.4450 H   0  0  0  0  0  0  0  0  0  0  0  0
    8.9050    9.8600   -3.3920 H   0  0  0  0  0  0  0  0  0  0  0  0
    9.8420    7.5620   -5.0230 H   0  0  0  0  0  0  0  0  0  0  0  0
   11.7340    8.0710   -6.2900 H   0  0  0  0  0  0  0  0  0  0  0  0
   12.6090    9.5870   -6.0360 H   0  0  0  0  0  0  0  0  0  0  0  0
   12.9980    8.1730   -5.0250 H   0  0  0  0  0  0  0  0  0  0  0  0
    9.7550    5.0010   -1.3650 H   0  0  0  0  0  0  0  0  0  0  0  0
    5.0740    5.7200   -2.1150 H   0  0  0  0  0  0  0  0  0  0  0  0
    2.9630    4.4820   -2.1410 H   0  0  0  0  0  0  0  0  0  0  0  0
  1  2  1  0  0  0  0
  1  5  1  0  0  0  0
  1 38  1  0  0  0  0
  2  3  1  0  0  0  0
  2 39  1  0  0  0  0
  2 40  1  0  0  0  0
  3  4  1  0  0  0  0
  3 41  1  0  0  0  0
  3 42  1  0  0  0  0
  5  6  2  0  0  0  0
  5  7  1  0  0  0  0
  7  8  1  0  0  0  0
  7 43  1  0  0  0  0
  8  9  1  0  0  0  0
  8 37  2  0  0  0  0
  9 10  2  0  0  0  0
  9 44  1  0  0  0  0
 10 11  1  0  0  0  0
 10 45  1  0  0  0  0
 11 12  1  0  0  0  0
 11 36  2  0  0  0  0
 12 13  1  0  0  0  0
 13 14  1  0  0  0  0
 13 35  1  0  0  0  0
 13 46  1  0  0  0  0
 14 15  1  0  0  0  0
 14 47  1  0  0  0  0
 14 48  1  0  0  0  0
 15 16  2  0  0  0  0
 15 21  1  0  0  0  0
 16 17  1  0  0  0  0
 16 49  1  0  0  0  0
 17 18  2  0  0  0  0
 17 19  1  0  0  0  0
 19 20  1  0  0  0  0
 19 50  1  0  0  0  0
 19 51  1  0  0  0  0
 20 21  1  0  0  0  0
 20 52  1  0  0  0  0
 20 53  1  0  0  0  0
 21 22  1  0  0  0  0
 21 23  1  0  0  0  0
 22 54  1  0  0  0  0
 22 55  1  0  0  0  0
 22 56  1  0  0  0  0
 23 24  1  0  0  0  0
 23 35  1  0  0  0  0
 23 57  1  0  0  0  0
 24 25  1  0  0  0  0
 24 58  1  0  0  0  0
 24 59  1  0  0  0  0
 25 26  1  0  0  0  0
 25 60  1  0  0  0  0
 25 61  1  0  0  0  0
 26 27  1  0  0  0  0
 26 28  1  0  0  0  0
 26 31  1  0  0  0  0
 27 62  1  0  0  0  0
 27 63  1  0  0  0  0
 27 64  1  0  0  0  0
 28 29  1  0  0  0  0
 28 35  1  0  0  0  0
 28 65  1  0  0  0  0
 29 30  1  0  0  0  0
 29 66  1  0  0  0  0
 29 67  1  0  0  0  0
 30 31  1  0  0  0  0
 30 68  1  0  0  0  0
 30 69  1  0  0  0  0
 31 32  1  0  0  0  0
 31 70  1  0  0  0  0
 32 33  1  0  0  0  0
 32 34  2  0  0  0  0
 33 71  1  0  0  0  0
 33 72  1  0  0  0  0
 33 73  1  0  0  0  0
 35 74  1  0  0  0  0
 36 37  1  0  0  0  0
 36 75  1  0  0  0  0
 37 76  1  0  0  0  0
M  END
>  <Activity>
1

>  <Source>
64

$$$$
Chlorotrianisene
  MOE2013           3D
CORINA 3.49 0026  11.04.2013
 48 50  0  0  0  0  0  0  0  0999 V2000
    0.7860   -0.3260    1.5360 C   0  0  0  0  0  0  0  0  0  0  0  0
    0.1230   -0.2400    0.2800 O   0  0  0  0  0  0  0  0  0  0  0  0
    0.7590   -0.7960   -0.7960 C   0  0  0  0  0  0  0  0  0  0  0  0
    0.0500   -0.7200   -1.9980 C   0  0  0  0  0  0  0  0  0  0  0  0
    0.5820   -1.2520   -3.1760 C   0  0  0  0  0  0  0  0  0  0  0  0
    1.8410   -1.8630   -3.1680 C   0  0  0  0  0  0  0  0  0  0  0  0
    2.5490   -1.9400   -1.9610 C   0  0  0  0  0  0  0  0  0  0  0  0
    2.0120   -1.4090   -0.7820 C   0  0  0  0  0  0  0  0  0  0  0  0
    2.4150   -2.4290   -4.4060 C   0  0  0  0  0  0  0  0  0  0  0  0
    2.4680   -4.1760   -4.3880 Cl  0  0  0  0  0  0  0  0  0  0  0  0
    2.8660   -1.6960   -5.4560 C   0  0  0  0  0  0  0  0  0  0  0  0
    2.8410   -0.2100   -5.4040 C   0  0  0  0  0  0  0  0  0  0  0  0
    3.6980    0.4990   -4.5540 C   0  0  0  0  0  0  0  0  0  0  0  0
    3.6730    1.8950   -4.5370 C   0  0  0  0  0  0  0  0  0  0  0  0
    2.8020    2.6040   -5.3690 C   0  0  0  0  0  0  0  0  0  0  0  0
    2.8820    3.9650   -5.2540 O   0  0  0  0  0  0  0  0  0  0  0  0
    2.0280    4.7330   -6.0930 C   0  0  0  0  0  0  0  0  0  0  0  0
    1.9530    1.9020   -6.2240 C   0  0  0  0  0  0  0  0  0  0  0  0
    1.9750    0.5020   -6.2430 C   0  0  0  0  0  0  0  0  0  0  0  0
    3.4010   -2.3770   -6.6630 C   0  0  0  0  0  0  0  0  0  0  0  0
    2.5410   -2.9650   -7.5980 C   0  0  0  0  0  0  0  0  0  0  0  0
    3.0620   -3.5810   -8.7380 C   0  0  0  0  0  0  0  0  0  0  0  0
    4.4410   -3.6160   -8.9640 C   0  0  0  0  0  0  0  0  0  0  0  0
    4.8150   -4.2480  -10.1190 O   0  0  0  0  0  0  0  0  0  0  0  0
    6.2090   -4.3110  -10.3950 C   0  0  0  0  0  0  0  0  0  0  0  0
    5.3000   -3.0260   -8.0360 C   0  0  0  0  0  0  0  0  0  0  0  0
    4.7820   -2.4080   -6.8920 C   0  0  0  0  0  0  0  0  0  0  0  0
    0.9340   -1.3690    1.8330 H   0  0  0  0  0  0  0  0  0  0  0  0
    1.7350    0.2200    1.5180 H   0  0  0  0  0  0  0  0  0  0  0  0
    0.1440    0.1460    2.2860 H   0  0  0  0  0  0  0  0  0  0  0  0
   -0.9270   -0.2440   -2.0180 H   0  0  0  0  0  0  0  0  0  0  0  0
    0.0050   -1.1830   -4.0950 H   0  0  0  0  0  0  0  0  0  0  0  0
    3.5280   -2.4140   -1.9270 H   0  0  0  0  0  0  0  0  0  0  0  0
    2.5990   -1.4930    0.1270 H   0  0  0  0  0  0  0  0  0  0  0  0
    4.3930   -0.0260   -3.9040 H   0  0  0  0  0  0  0  0  0  0  0  0
    4.3400    2.4360   -3.8710 H   0  0  0  0  0  0  0  0  0  0  0  0
    2.2160    5.7900   -5.8840 H   0  0  0  0  0  0  0  0  0  0  0  0
    2.2510    4.5570   -7.1510 H   0  0  0  0  0  0  0  0  0  0  0  0
    0.9740    4.5320   -5.8720 H   0  0  0  0  0  0  0  0  0  0  0  0
    1.2630    2.4090   -6.8910 H   0  0  0  0  0  0  0  0  0  0  0  0
    1.3080   -0.0250   -6.9220 H   0  0  0  0  0  0  0  0  0  0  0  0
    1.4650   -2.9500   -7.4460 H   0  0  0  0  0  0  0  0  0  0  0  0
    2.3870   -4.0380   -9.4580 H   0  0  0  0  0  0  0  0  0  0  0  0
    6.7400   -4.8750   -9.6210 H   0  0  0  0  0  0  0  0  0  0  0  0
    6.3380   -4.8430  -11.3430 H   0  0  0  0  0  0  0  0  0  0  0  0
    6.6330   -3.3080  -10.5150 H   0  0  0  0  0  0  0  0  0  0  0  0
    6.3770   -3.0270   -8.1700 H   0  0  0  0  0  0  0  0  0  0  0  0
    5.4670   -1.9510   -6.1820 H   0  0  0  0  0  0  0  0  0  0  0  0
  1  2  1  0  0  0  0
  1 28  1  0  0  0  0
  1 29  1  0  0  0  0
  1 30  1  0  0  0  0
  2  3  1  0  0  0  0
  3  4  1  0  0  0  0
  3  8  2  0  0  0  0
  4  5  2  0  0  0  0
  4 31  1  0  0  0  0
  5  6  1  0  0  0  0
  5 32  1  0  0  0  0
  6  7  2  0  0  0  0
  6  9  1  0  0  0  0
  7  8  1  0  0  0  0
  7 33  1  0  0  0  0
  8 34  1  0  0  0  0
  9 10  1  0  0  0  0
  9 11  2  0  0  0  0
 11 12  1  0  0  0  0
 11 20  1  0  0  0  0
 12 13  1  0  0  0  0
 12 19  2  0  0  0  0
 13 14  2  0  0  0  0
 13 35  1  0  0  0  0
 14 15  1  0  0  0  0
 14 36  1  0  0  0  0
 15 16  1  0  0  0  0
 15 18  2  0  0  0  0
 16 17  1  0  0  0  0
 17 37  1  0  0  0  0
 17 38  1  0  0  0  0
 17 39  1  0  0  0  0
 18 19  1  0  0  0  0
 18 40  1  0  0  0  0
 19 41  1  0  0  0  0
 20 21  1  0  0  0  0
 20 27  2  0  0  0  0
 21 22  2  0  0  0  0
 21 42  1  0  0  0  0
 22 23  1  0  0  0  0
 22 43  1  0  0  0  0
 23 24  1  0  0  0  0
 23 26  2  0  0  0  0
 24 25  1  0  0  0  0
 25 44  1  0  0  0  0
 25 45  1  0  0  0  0
 25 46  1  0  0  0  0
 26 27  1  0  0  0  0
 26 47  1  0  0  0  0
 27 48  1  0  0  0  0
M  END
>  <Activity>
0

>  <Source>
28

$$$$
Permethrin
  MOE2013           3D
CORINA 3.49 0026  11.04.2013
 46 48  0  0  1  0  0  0  0  0999 V2000
    1.3930   -3.6610   -0.9300 C   0  0  0  0  0  0  0  0  0  0  0  0
   -0.0870   -3.9310   -1.0700 C   0  0  0  0  0  0  0  0  0  0  0  0
   -0.3960   -5.3630   -1.4380 C   0  0  0  0  0  0  0  0  0  0  0  0
   -1.0110   -3.1440   -0.1570 C   0  0  2  0  0  0  0  0  0  0  0  0
   -2.1950   -3.7760    0.4450 C   0  0  0  0  0  0  0  0  0  0  0  0
   -2.2340   -4.5390    1.5480 C   0  0  0  0  0  0  0  0  0  0  0  0
   -0.8170   -4.9130    2.4600 Cl  0  0  0  0  0  0  0  0  0  0  0  0
   -3.7360   -5.1890    2.1040 Cl  0  0  0  0  0  0  0  0  0  0  0  0
   -1.0050   -2.8630   -1.6470 C   0  0  1  0  0  0  0  0  0  0  0  0
   -0.4770   -1.5740   -2.1460 C   0  0  0  0  0  0  0  0  0  0  0  0
   -0.7290   -0.5100   -1.6000 O   0  0  0  0  0  0  0  0  0  0  0  0
    0.2740   -1.7510   -3.2620 O   0  0  0  0  0  0  0  0  0  0  0  0
    0.8340   -0.5460   -3.7920 C   0  0  0  0  0  0  0  0  0  0  0  0
    1.8690   -0.9210   -4.8190 C   0  0  0  0  0  0  0  0  0  0  0  0
    1.6830   -0.6190   -6.1750 C   0  0  0  0  0  0  0  0  0  0  0  0
    2.6570   -0.9800   -7.1130 C   0  0  0  0  0  0  0  0  0  0  0  0
    2.5400   -0.6650   -8.4470 O   0  0  0  0  0  0  0  0  0  0  0  0
    1.4030   -1.0800   -9.1050 C   0  0  0  0  0  0  0  0  0  0  0  0
    0.8960   -0.2120  -10.0740 C   0  0  0  0  0  0  0  0  0  0  0  0
   -0.2290   -0.5750  -10.8170 C   0  0  0  0  0  0  0  0  0  0  0  0
   -0.8380   -1.8110  -10.6000 C   0  0  0  0  0  0  0  0  0  0  0  0
   -0.3210   -2.6870   -9.6440 C   0  0  0  0  0  0  0  0  0  0  0  0
    0.8050   -2.3270   -8.9010 C   0  0  0  0  0  0  0  0  0  0  0  0
    3.8330   -1.6090   -6.7060 C   0  0  0  0  0  0  0  0  0  0  0  0
    4.0230   -1.9170   -5.3610 C   0  0  0  0  0  0  0  0  0  0  0  0
    3.0450   -1.5780   -4.4230 C   0  0  0  0  0  0  0  0  0  0  0  0
    1.9040   -3.8410   -1.8810 H   0  0  0  0  0  0  0  0  0  0  0  0
    1.6030   -2.6320   -0.6220 H   0  0  0  0  0  0  0  0  0  0  0  0
    1.8270   -4.3260   -0.1760 H   0  0  0  0  0  0  0  0  0  0  0  0
   -0.0640   -6.0410   -0.6450 H   0  0  0  0  0  0  0  0  0  0  0  0
   -1.4640   -5.5330   -1.6070 H   0  0  0  0  0  0  0  0  0  0  0  0
    0.1280   -5.6350   -2.3610 H   0  0  0  0  0  0  0  0  0  0  0  0
   -0.5630   -2.3840    0.4800 H   0  0  0  0  0  0  0  0  0  0  0  0
   -3.1380   -3.5780   -0.0620 H   0  0  0  0  0  0  0  0  0  0  0  0
   -1.8620   -3.2050   -2.2190 H   0  0  0  0  0  0  0  0  0  0  0  0
    0.0330    0.0500   -4.2450 H   0  0  0  0  0  0  0  0  0  0  0  0
    1.3130    0.0470   -3.0030 H   0  0  0  0  0  0  0  0  0  0  0  0
    0.7870   -0.0980   -6.5030 H   0  0  0  0  0  0  0  0  0  0  0  0
    1.3740    0.7470  -10.2510 H   0  0  0  0  0  0  0  0  0  0  0  0
   -0.6270    0.1030  -11.5670 H   0  0  0  0  0  0  0  0  0  0  0  0
   -1.7100   -2.0960  -11.1830 H   0  0  0  0  0  0  0  0  0  0  0  0
   -0.7900   -3.6530   -9.4820 H   0  0  0  0  0  0  0  0  0  0  0  0
    1.2090   -3.0290   -8.1770 H   0  0  0  0  0  0  0  0  0  0  0  0
    4.5960   -1.8630   -7.4360 H   0  0  0  0  0  0  0  0  0  0  0  0
    4.9330   -2.4170   -5.0390 H   0  0  0  0  0  0  0  0  0  0  0  0
    3.2060   -1.8250   -3.3760 H   0  0  0  0  0  0  0  0  0  0  0  0
  1  2  1  0  0  0  0
  1 27  1  0  0  0  0
  1 28  1  0  0  0  0
  1 29  1  0  0  0  0
  2  3  1  0  0  0  0
  2  4  1  0  0  0  0
  2  9  1  0  0  0  0
  3 30  1  0  0  0  0
  3 31  1  0  0  0  0
  3 32  1  0  0  0  0
  4  5  1  0  0  0  0
  4  9  1  0  0  0  0
  4 33  1  0  0  0  0
  5  6  2  0  0  0  0
  5 34  1  0  0  0  0
  6  7  1  0  0  0  0
  6  8  1  0  0  0  0
  9 10  1  0  0  0  0
  9 35  1  0  0  0  0
 10 11  2  0  0  0  0
 10 12  1  0  0  0  0
 12 13  1  0  0  0  0
 13 14  1  0  0  0  0
 13 36  1  0  0  0  0
 13 37  1  0  0  0  0
 14 15  2  0  0  0  0
 14 26  1  0  0  0  0
 15 16  1  0  0  0  0
 15 38  1  0  0  0  0
 16 17  1  0  0  0  0
 16 24  2  0  0  0  0
 17 18  1  0  0  0  0
 18 19  1  0  0  0  0
 18 23  2  0  0  0  0
 19 20  2  0  0  0  0
 19 39  1  0  0  0  0
 20 21  1  0  0  0  0
 20 40  1  0  0  0  0
 21 22  2  0  0  0  0
 21 41  1  0  0  0  0
 22 23  1  0  0  0  0
 22 42  1  0  0  0  0
 23 43  1  0  0  0  0
 24 25  1  0  0  0  0
 24 44  1  0  0  0  0
 25 26  2  0  0  0  0
 25 45  1  0  0  0  0
 26 46  1  0  0  0  0
M  END
>  <Activity>
0

>  <Source>
34

$$$$
Dibromsalicil
  MOE2013           3D
CORINA 3.49 0026  11.04.2013
 21 22  0  0  0  0  0  0  0  0999 V2000
    0.0760   -0.0950   -0.0090 O   0  0  0  0  0  0  0  0  0  0  0  0
    0.0200    1.1290    0.0020 C   0  0  0  0  0  0  0  0  0  0  0  0
    1.1810    1.9460   -0.0120 C   0  0  0  0  0  0  0  0  0  0  0  0
    2.5040    1.6100   -0.0380 N   0  0  0  0  0  0  0  0  0  0  0  0
    3.1890    2.7890   -0.0410 C   0  0  0  0  0  0  0  0  0  0  0  0
    4.8830    2.7520   -0.0710 Cl  0  0  0  0  0  0  0  0  0  0  0  0
    2.4110    3.8450   -0.0190 N   0  0  0  0  0  0  0  0  0  0  0  0
    1.1550    3.3100   -0.0010 C   0  0  0  0  0  0  0  0  0  0  0  0
   -0.0320    4.0090    0.0250 N   0  0  0  0  0  0  0  0  0  0  0  0
   -0.0210    5.4620    0.0360 C   0  0  0  0  0  0  0  0  0  0  0  0
   -1.2450    3.3050    0.0410 C   0  0  0  0  0  0  0  0  0  0  0  0
   -2.3370    3.8810    0.0650 O   0  0  0  0  0  0  0  0  0  0  0  0
   -1.1620    1.8860    0.0290 N   0  0  0  0  0  0  0  0  0  0  0  0
   -2.4260    1.1720    0.0460 C   0  0  0  0  0  0  0  0  0  0  0  0
    2.8990    0.6790   -0.0520 H   0  0  0  0  0  0  0  0  0  0  0  0
    0.4860    5.8220   -0.8650 H   0  0  0  0  0  0  0  0  0  0  0  0
   -1.0320    5.8760    0.0580 H   0  0  0  0  0  0  0  0  0  0  0  0
    0.5190    5.8080    0.9240 H   0  0  0  0  0  0  0  0  0  0  0  0
   -2.2950    0.0870    0.0350 H   0  0  0  0  0  0  0  0  0  0  0  0
   -2.9820    1.4570    0.9450 H   0  0  0  0  0  0  0  0  0  0  0  0
   -3.0130    1.4700   -0.8290 H   0  0  0  0  0  0  0  0  0  0  0  0
  1  2  2  0  0  0  0
  2  3  1  0  0  0  0
  2 13  1  0  0  0  0
  3  4  1  0  0  0  0
  3  8  2  0  0  0  0
  4  5  1  0  0  0  0
  4 15  1  0  0  0  0
  5  6  1  0  0  0  0
  5  7  2  0  0  0  0
  7  8  1  0  0  0  0
  8  9  1  0  0  0  0
  9 10  1  0  0  0  0
  9 11  1  0  0  0  0
 10 16  1  0  0  0  0
 10 17  1  0  0  0  0
 10 18  1  0  0  0  0
 11 12  2  0  0  0  0
 11 13  1  0  0  0  0
 13 14  1  0  0  0  0
 14 19  1  0  0  0  0
 14 20  1  0  0  0  0
 14 21  1  0  0  0  0
M  END
>  <Activity>
1

>  <Source>
28

$$$$
Meclofenamic Acid
  MOE2013           3D
CORINA 3.49 0026  11.04.2013
 30 31  0  0  1  0  0  0  0  0999 V2000
   -2.6750   -3.6780    2.8990 O   0  0  0  0  0  0  0  0  0  0  0  0
   -1.5870   -3.1060    2.3440 C   0  0  0  0  0  0  0  0  0  0  0  0
   -0.4630   -3.3780    2.7180 O   0  0  0  0  0  0  0  0  0  0  0  0
   -1.9720   -2.1500    1.2810 C   0  0  0  0  0  0  0  0  0  0  0  0
   -3.0700   -1.3060    1.5300 C   0  0  0  0  0  0  0  0  0  0  0  0
   -3.4190   -0.3130    0.6180 C   0  0  0  0  0  0  0  0  0  0  0  0
   -2.6710   -0.1480   -0.5420 C   0  0  0  0  0  0  0  0  0  0  0  0
   -1.5820   -0.9840   -0.7950 C   0  0  0  0  0  0  0  0  0  0  0  0
   -1.2140   -2.0050    0.1020 C   0  0  0  0  0  0  0  0  0  0  0  0
   -0.1520   -2.8430   -0.2840 N   0  0  3  0  0  0  0  0  0  0  0  0
    0.0560   -4.2400   -0.1800 C   0  0  0  0  0  0  0  0  0  0  0  0
   -0.9710   -5.2020   -0.2440 C   0  0  0  0  0  0  0  0  0  0  0  0
   -2.6020   -4.8140   -0.6820 Cl  0  0  0  0  0  0  0  0  0  0  0  0
   -0.6970   -6.5600   -0.0460 C   0  0  0  0  0  0  0  0  0  0  0  0
    0.6030   -6.9900    0.2120 C   0  0  0  0  0  0  0  0  0  0  0  0
    1.6570   -6.0740    0.2620 C   0  0  0  0  0  0  0  0  0  0  0  0
    3.0500   -6.5740    0.5300 C   0  0  0  0  0  0  0  0  0  0  0  0
    1.3740   -4.7070    0.0640 C   0  0  0  0  0  0  0  0  0  0  0  0
    2.6790   -3.5510    0.1150 Cl  0  0  0  0  0  0  0  0  0  0  0  0
   -2.3180   -4.2950    3.5710 H   0  0  0  0  0  0  0  0  0  0  0  0
   -3.6490   -1.4090    2.4460 H   0  0  0  0  0  0  0  0  0  0  0  0
   -4.2680    0.3350    0.8170 H   0  0  0  0  0  0  0  0  0  0  0  0
   -2.9390    0.6250   -1.2570 H   0  0  0  0  0  0  0  0  0  0  0  0
   -1.0280   -0.8520   -1.7220 H   0  0  0  0  0  0  0  0  0  0  0  0
    0.6350   -2.3530   -0.7020 H   0  0  0  0  0  0  0  0  0  0  0  0
   -1.4950   -7.2960   -0.1050 H   0  0  0  0  0  0  0  0  0  0  0  0
    0.7850   -8.0530    0.3610 H   0  0  0  0  0  0  0  0  0  0  0  0
    3.7110   -6.3320   -0.3090 H   0  0  0  0  0  0  0  0  0  0  0  0
    3.4440   -6.1320    1.4500 H   0  0  0  0  0  0  0  0  0  0  0  0
    3.0680   -7.6620    0.6560 H   0  0  0  0  0  0  0  0  0  0  0  0
  1  2  1  0  0  0  0
  1 20  1  0  0  0  0
  2  3  2  0  0  0  0
  2  4  1  0  0  0  0
  4  5  1  0  0  0  0
  4  9  2  0  0  0  0
  5  6  2  0  0  0  0
  5 21  1  0  0  0  0
  6  7  1  0  0  0  0
  6 22  1  0  0  0  0
  7  8  2  0  0  0  0
  7 23  1  0  0  0  0
  8  9  1  0  0  0  0
  8 24  1  0  0  0  0
  9 10  1  0  0  0  0
 10 11  1  0  0  0  0
 10 25  1  0  0  0  0
 11 12  1  0  0  0  0
 11 18  2  0  0  0  0
 12 13  1  0  0  0  0
 12 14  2  0  0  0  0
 14 15  1  0  0  0  0
 14 26  1  0  0  0  0
 15 16  2  0  0  0  0
 15 27  1  0  0  0  0
 16 17  1  0  0  0  0
 16 18  1  0  0  0  0
 17 28  1  0  0  0  0
 17 29  1  0  0  0  0
 17 30  1  0  0  0  0
 18 19  1  0  0  0  0
M  END
>  <Activity>
0

>  <Source>
28

$$$$
Pentachlorophenol
  MOE2013           3D
CORINA 3.49 0026  11.04.2013
 13 13  0  0  0  0  0  0  0  0999 V2000
    0.3330    1.3510   -0.0330 O   0  0  0  0  0  0  0  0  0  0  0  0
    0.2020   -0.0170   -0.0100 C   0  0  0  0  0  0  0  0  0  0  0  0
    0.3860   -0.7220    1.1860 C   0  0  0  0  0  0  0  0  0  0  0  0
    0.7780    0.1840    2.6130 Cl  0  0  0  0  0  0  0  0  0  0  0  0
    0.2520   -2.1180    1.2040 C   0  0  0  0  0  0  0  0  0  0  0  0
    0.4810   -2.9890    2.6920 Cl  0  0  0  0  0  0  0  0  0  0  0  0
   -0.0690   -2.8020    0.0150 C   0  0  0  0  0  0  0  0  0  0  0  0
   -0.2370   -4.5370    0.0310 Cl  0  0  0  0  0  0  0  0  0  0  0  0
   -0.2520   -2.0880   -1.1870 C   0  0  0  0  0  0  0  0  0  0  0  0
   -0.6480   -2.9310   -2.6580 Cl  0  0  0  0  0  0  0  0  0  0  0  0
   -0.1160   -0.6900   -1.1960 C   0  0  0  0  0  0  0  0  0  0  0  0
   -0.3330    0.2310   -2.6530 Cl  0  0  0  0  0  0  0  0  0  0  0  0
    0.5540    1.6570    0.8670 H   0  0  0  0  0  0  0  0  0  0  0  0
  1  2  1  0  0  0  0
  1 13  1  0  0  0  0
  2  3  1  0  0  0  0
  2 11  2  0  0  0  0
  3  4  1  0  0  0  0
  3  5  2  0  0  0  0
  5  6  1  0  0  0  0
  5  7  1  0  0  0  0
  7  8  1  0  0  0  0
  7  9  2  0  0  0  0
  9 10  1  0  0  0  0
  9 11  1  0  0  0  0
 11 12  1  0  0  0  0
M  END
>  <Activity>
0

>  <Source>
34

$$$$
Lamotrigine
  MOE2013           3D
CORINA 3.49 0026  11.04.2013
 23 24  0  0  0  0  0  0  0  0999 V2000
    0.1610    1.3220   -0.0890 N   0  0  0  0  0  0  0  0  0  0  0  0
    0.1350   -0.0500   -0.0660 C   0  0  0  0  0  0  0  0  0  0  0  0
    1.0320   -0.6730    0.7100 N   0  0  0  0  0  0  0  0  0  0  0  0
    0.9980   -2.0190    0.7270 C   0  0  0  0  0  0  0  0  0  0  0  0
    1.9480   -2.6310    1.5190 N   0  0  0  0  0  0  0  0  0  0  0  0
    0.0660   -2.7250   -0.0280 C   0  0  0  0  0  0  0  0  0  0  0  0
   -0.8130   -2.0570   -0.8040 N   0  0  0  0  0  0  0  0  0  0  0  0
   -0.7760   -0.6990   -0.8180 N   0  0  0  0  0  0  0  0  0  0  0  0
   -0.0300   -4.1860   -0.0840 C   0  0  0  0  0  0  0  0  0  0  0  0
   -0.6430   -4.9540    0.9300 C   0  0  0  0  0  0  0  0  0  0  0  0
   -1.3340   -4.1620    2.3150 Cl  0  0  0  0  0  0  0  0  0  0  0  0
   -0.7000   -6.3530    0.8150 C   0  0  0  0  0  0  0  0  0  0  0  0
   -1.4280   -7.3580    2.0220 Cl  0  0  0  0  0  0  0  0  0  0  0  0
   -0.1560   -6.9910   -0.3030 C   0  0  0  0  0  0  0  0  0  0  0  0
    0.4420   -6.2430   -1.3120 C   0  0  0  0  0  0  0  0  0  0  0  0
    0.5020   -4.8540   -1.2040 C   0  0  0  0  0  0  0  0  0  0  0  0
    0.8490    1.7880    0.4790 H   0  0  0  0  0  0  0  0  0  0  0  0
   -0.5010    1.8160   -0.6640 H   0  0  0  0  0  0  0  0  0  0  0  0
    2.5770   -2.0170    2.0190 H   0  0  0  0  0  0  0  0  0  0  0  0
    2.0280   -3.6310    1.6150 H   0  0  0  0  0  0  0  0  0  0  0  0
   -0.1990   -8.0730   -0.3960 H   0  0  0  0  0  0  0  0  0  0  0  0
    0.8590   -6.7400   -2.1840 H   0  0  0  0  0  0  0  0  0  0  0  0
    0.9690   -4.2850   -2.0080 H   0  0  0  0  0  0  0  0  0  0  0  0
  1  2  1  0  0  0  0
  1 17  1  0  0  0  0
  1 18  1  0  0  0  0
  2  3  1  0  0  0  0
  2  8  2  0  0  0  0
  3  4  2  0  0  0  0
  4  5  1  0  0  0  0
  4  6  1  0  0  0  0
  5 19  1  0  0  0  0
  5 20  1  0  0  0  0
  6  7  2  0  0  0  0
  6  9  1  0  0  0  0
  7  8  1  0  0  0  0
  9 10  1  0  0  0  0
  9 16  2  0  0  0  0
 10 11  1  0  0  0  0
 10 12  2  0  0  0  0
 12 13  1  0  0  0  0
 12 14  1  0  0  0  0
 14 15  2  0  0  0  0
 14 21  1  0  0  0  0
 15 16  1  0  0  0  0
 15 22  1  0  0  0  0
 16 23  1  0  0  0  0
M  END
>  <Activity>
0

>  <Source>
8

$$$$
Felodipine
  MOE2013           3D
CORINA 3.49 0026  11.04.2013
 44 45  0  0  1  0  0  0  0  0999 V2000
   -0.0490    1.5510    0.3460 N   0  0  0  0  0  0  0  0  0  0  0  0
   -0.0410    0.2540    0.3580 C   0  0  0  0  0  0  0  0  0  0  0  0
   -1.3290   -0.4620    0.6810 C   0  0  0  0  0  0  0  0  0  0  0  0
    1.1910   -0.5900    0.1270 C   0  0  1  0  0  0  0  0  0  0  0  0
    2.2230    0.1490   -0.7440 C   0  0  1  0  0  0  0  0  0  0  0  0
    2.0480   -0.2220   -2.2250 C   0  0  0  0  0  0  0  0  0  0  0  0
    2.7760   -1.2760   -2.8280 C   0  0  0  0  0  0  0  0  0  0  0  0
    3.8960   -2.2180   -1.8900 Cl  0  0  0  0  0  0  0  0  0  0  0  0
    2.5790   -1.5850   -4.1870 C   0  0  0  0  0  0  0  0  0  0  0  0
    3.4440   -2.8520   -4.9890 Cl  0  0  0  0  0  0  0  0  0  0  0  0
    1.6560   -0.8670   -4.9490 C   0  0  0  0  0  0  0  0  0  0  0  0
    0.9170    0.1540   -4.3620 C   0  0  0  0  0  0  0  0  0  0  0  0
    1.1060    0.4680   -3.0160 C   0  0  0  0  0  0  0  0  0  0  0  0
    2.1900    1.6420   -0.4940 C   0  0  0  0  0  0  0  0  0  0  0  0
    3.3700    2.4410   -0.9110 C   0  0  0  0  0  0  0  0  0  0  0  0
    3.3070    3.5250   -1.4700 O   0  0  0  0  0  0  0  0  0  0  0  0
    4.5070    1.7730   -0.5950 O   0  0  0  0  0  0  0  0  0  0  0  0
    5.7190    2.4350   -0.9760 C   0  0  0  0  0  0  0  0  0  0  0  0
    6.8820    1.5380   -0.6030 C   0  0  0  0  0  0  0  0  0  0  0  0
    1.1120    2.2370    0.0610 C   0  0  0  0  0  0  0  0  0  0  0  0
    1.0530    3.7090    0.3920 C   0  0  0  0  0  0  0  0  0  0  0  0
    1.8120   -0.9860    1.4520 C   0  0  0  0  0  0  0  0  0  0  0  0
    2.5400   -0.2710    2.1260 O   0  0  0  0  0  0  0  0  0  0  0  0
    1.4170   -2.2460    1.7920 O   0  0  0  0  0  0  0  0  0  0  0  0
    1.9410   -2.7140    3.0370 C   0  0  0  0  0  0  0  0  0  0  0  0
   -2.1620    0.2450    0.7260 H   0  0  0  0  0  0  0  0  0  0  0  0
   -1.5360   -1.2060   -0.0930 H   0  0  0  0  0  0  0  0  0  0  0  0
   -1.2340   -0.9630    1.6470 H   0  0  0  0  0  0  0  0  0  0  0  0
    0.8810   -1.5150   -0.3790 H   0  0  0  0  0  0  0  0  0  0  0  0
    3.2160   -0.1890   -0.4290 H   0  0  0  0  0  0  0  0  0  0  0  0
    1.5010   -1.1020   -5.9990 H   0  0  0  0  0  0  0  0  0  0  0  0
    0.1910    0.7080   -4.9520 H   0  0  0  0  0  0  0  0  0  0  0  0
    0.4990    1.2690   -2.5960 H   0  0  0  0  0  0  0  0  0  0  0  0
    5.7200    2.6130   -2.0570 H   0  0  0  0  0  0  0  0  0  0  0  0
    5.7990    3.3900   -0.4440 H   0  0  0  0  0  0  0  0  0  0  0  0
    6.8010    0.5710   -1.1110 H   0  0  0  0  0  0  0  0  0  0  0  0
    7.8350    2.0000   -0.8760 H   0  0  0  0  0  0  0  0  0  0  0  0
    6.8830    1.3330    0.4720 H   0  0  0  0  0  0  0  0  0  0  0  0
    0.4050    3.8760    1.2610 H   0  0  0  0  0  0  0  0  0  0  0  0
    2.0300    4.1220    0.6570 H   0  0  0  0  0  0  0  0  0  0  0  0
    0.6390    4.2700   -0.4510 H   0  0  0  0  0  0  0  0  0  0  0  0
    3.0340   -2.7470    3.0030 H   0  0  0  0  0  0  0  0  0  0  0  0
    1.5970   -2.0770    3.8590 H   0  0  0  0  0  0  0  0  0  0  0  0
    1.5670   -3.7280    3.2030 H   0  0  0  0  0  0  0  0  0  0  0  0
  1  2  2  0  0  0  0
  1 20  1  0  0  0  0
  2  3  1  0  0  0  0
  2  4  1  0  0  0  0
  3 26  1  0  0  0  0
  3 27  1  0  0  0  0
  3 28  1  0  0  0  0
  4  5  1  0  0  0  0
  4 22  1  0  0  0  0
  4 29  1  0  0  0  0
  5  6  1  0  0  0  0
  5 14  1  0  0  0  0
  5 30  1  0  0  0  0
  6  7  2  0  0  0  0
  6 13  1  0  0  0  0
  7  8  1  0  0  0  0
  7  9  1  0  0  0  0
  9 10  1  0  0  0  0
  9 11  2  0  0  0  0
 11 12  1  0  0  0  0
 11 31  1  0  0  0  0
 12 13  2  0  0  0  0
 12 32  1  0  0  0  0
 13 33  1  0  0  0  0
 14 15  1  0  0  0  0
 14 20  2  0  0  0  0
 15 16  2  0  0  0  0
 15 17  1  0  0  0  0
 17 18  1  0  0  0  0
 18 19  1  0  0  0  0
 18 34  1  0  0  0  0
 18 35  1  0  0  0  0
 19 36  1  0  0  0  0
 19 37  1  0  0  0  0
 19 38  1  0  0  0  0
 20 21  1  0  0  0  0
 21 39  1  0  0  0  0
 21 40  1  0  0  0  0
 21 41  1  0  0  0  0
 22 23  2  0  0  0  0
 22 24  1  0  0  0  0
 24 25  1  0  0  0  0
 25 42  1  0  0  0  0
 25 43  1  0  0  0  0
 25 44  1  0  0  0  0
M  END
>  <Activity>
0

>  <Source>
28

$$$$
Demeclocycline
  MOE2013           3D
CORINA 3.49 0026  11.04.2013
 53 56  0  0  1  0  0  0  0  0999 V2000
    0.2270    1.3210    1.4980 O   0  0  0  0  0  0  0  0  0  0  0  0
    0.2410    0.0410    0.8810 C   0  0  1  0  0  0  0  0  0  0  0  0
   -1.1900   -0.4850    0.7090 C   0  0  1  0  0  0  0  0  0  0  0  0
   -1.8810   -0.7070    2.0750 C   0  0  0  0  0  0  0  0  0  0  0  0
   -3.3470   -1.2030    1.9640 C   0  0  2  0  0  0  0  0  0  0  0  0
   -3.4730   -2.7390    1.7580 C   0  0  2  0  0  0  0  0  0  0  0  0
   -2.4540   -3.3640    0.8830 N   0  0  0  0  0  0  0  0  0  0  0  0
   -1.8950   -4.5720    1.5050 C   0  0  0  0  0  0  0  0  0  0  0  0
   -2.8440   -3.6760   -0.4910 C   0  0  0  0  0  0  0  0  0  0  0  0
   -4.8920   -3.1990    1.4150 C   0  0  0  0  0  0  0  0  0  0  0  0
   -5.2570   -4.3360    1.7280 O   0  0  0  0  0  0  0  0  0  0  0  0
   -5.7560   -2.3080    0.5460 C   0  0  1  0  0  0  0  0  0  0  0  0
   -7.2200   -2.6870    0.6420 C   0  0  0  0  0  0  0  0  0  0  0  0
   -7.8400   -2.7380    1.7000 O   0  0  0  0  0  0  0  0  0  0  0  0
   -7.8280   -2.9600   -0.5550 N   0  0  0  0  0  0  0  0  0  0  0  0
   -5.5600   -0.8390    0.8180 C   0  0  0  0  0  0  0  0  0  0  0  0
   -6.4910   -0.0270    0.8130 O   0  0  0  0  0  0  0  0  0  0  0  0
   -4.1410   -0.3320    0.9940 C   0  0  1  0  0  0  0  0  0  0  0  0
   -4.2600    0.9800    1.5680 O   0  0  0  0  0  0  0  0  0  0  0  0
   -3.3980   -0.1410   -0.3150 C   0  0  0  0  0  0  0  0  0  0  0  0
   -3.9060   -0.4750   -1.3840 O   0  0  0  0  0  0  0  0  0  0  0  0
   -2.0060    0.4560   -0.1870 C   0  0  2  0  0  0  0  0  0  0  0  0
   -1.3110    0.6930   -1.5090 C   0  0  0  0  0  0  0  0  0  0  0  0
   -1.8820    1.1080   -2.5190 O   0  0  0  0  0  0  0  0  0  0  0  0
    0.1560    0.4820   -1.6030 C   0  0  0  0  0  0  0  0  0  0  0  0
    0.7700    0.6110   -2.8590 C   0  0  0  0  0  0  0  0  0  0  0  0
    0.0540    0.9050   -3.9910 O   0  0  0  0  0  0  0  0  0  0  0  0
    2.1410    0.4460   -2.9960 C   0  0  0  0  0  0  0  0  0  0  0  0
    2.9100    0.1640   -1.8710 C   0  0  0  0  0  0  0  0  0  0  0  0
    2.3070    0.0360   -0.6140 C   0  0  0  0  0  0  0  0  0  0  0  0
    3.3410   -0.2790    0.7350 Cl  0  0  0  0  0  0  0  0  0  0  0  0
    0.9170    0.1750   -0.4600 C   0  0  0  0  0  0  0  0  0  0  0  0
    1.1460    1.5380    1.7340 H   0  0  0  0  0  0  0  0  0  0  0  0
    0.7770   -0.6570    1.5340 H   0  0  0  0  0  0  0  0  0  0  0  0
   -1.1030   -1.4500    0.1990 H   0  0  0  0  0  0  0  0  0  0  0  0
   -1.2960   -1.4100    2.6810 H   0  0  0  0  0  0  0  0  0  0  0  0
   -1.8820    0.2400    2.6310 H   0  0  0  0  0  0  0  0  0  0  0  0
   -3.7810   -1.0210    2.9610 H   0  0  0  0  0  0  0  0  0  0  0  0
   -3.3140   -3.1290    2.7760 H   0  0  0  0  0  0  0  0  0  0  0  0
   -2.6490   -5.3570    1.6330 H   0  0  0  0  0  0  0  0  0  0  0  0
   -1.0760   -4.9760    0.8990 H   0  0  0  0  0  0  0  0  0  0  0  0
   -1.4620   -4.3390    2.4840 H   0  0  0  0  0  0  0  0  0  0  0  0
   -3.2100   -2.7940   -1.0150 H   0  0  0  0  0  0  0  0  0  0  0  0
   -1.9720   -4.0170   -1.0620 H   0  0  0  0  0  0  0  0  0  0  0  0
   -3.6050   -4.4610   -0.5490 H   0  0  0  0  0  0  0  0  0  0  0  0
   -5.4300   -2.4760   -0.4870 H   0  0  0  0  0  0  0  0  0  0  0  0
   -7.3610   -2.9100   -1.4520 H   0  0  0  0  0  0  0  0  0  0  0  0
   -8.8070   -3.2240   -0.5420 H   0  0  0  0  0  0  0  0  0  0  0  0
   -5.0960    1.3600    1.2210 H   0  0  0  0  0  0  0  0  0  0  0  0
   -2.1100    1.4450    0.2750 H   0  0  0  0  0  0  0  0  0  0  0  0
   -0.8850    1.0500   -3.7060 H   0  0  0  0  0  0  0  0  0  0  0  0
    2.6090    0.5500   -3.9720 H   0  0  0  0  0  0  0  0  0  0  0  0
    3.9870    0.0510   -1.9790 H   0  0  0  0  0  0  0  0  0  0  0  0
  1  2  1  0  0  0  0
  1 33  1  0  0  0  0
  2  3  1  0  0  0  0
  2 32  1  0  0  0  0
  2 34  1  0  0  0  0
  3  4  1  0  0  0  0
  3 22  1  0  0  0  0
  3 35  1  0  0  0  0
  4  5  1  0  0  0  0
  4 36  1  0  0  0  0
  4 37  1  0  0  0  0
  5  6  1  0  0  0  0
  5 18  1  0  0  0  0
  5 38  1  0  0  0  0
  6  7  1  0  0  0  0
  6 10  1  0  0  0  0
  6 39  1  0  0  0  0
  7  8  1  0  0  0  0
  7  9  1  0  0  0  0
  8 40  1  0  0  0  0
  8 41  1  0  0  0  0
  8 42  1  0  0  0  0
  9 43  1  0  0  0  0
  9 44  1  0  0  0  0
  9 45  1  0  0  0  0
 10 11  2  0  0  0  0
 10 12  1  0  0  0  0
 12 13  1  0  0  0  0
 12 16  1  0  0  0  0
 12 46  1  0  0  0  0
 13 14  2  0  0  0  0
 13 15  1  0  0  0  0
 15 47  1  0  0  0  0
 15 48  1  0  0  0  0
 16 17  2  0  0  0  0
 16 18  1  0  0  0  0
 18 19  1  0  0  0  0
 18 20  1  0  0  0  0
 19 49  1  0  0  0  0
 20 21  2  0  0  0  0
 20 22  1  0  0  0  0
 22 23  1  0  0  0  0
 22 50  1  0  0  0  0
 23 24  2  0  0  0  0
 23 25  1  0  0  0  0
 25 26  2  0  0  0  0
 25 32  1  0  0  0  0
 26 27  1  0  0  0  0
 26 28  1  0  0  0  0
 27 51  1  0  0  0  0
 28 29  2  0  0  0  0
 28 52  1  0  0  0  0
 29 30  1  0  0  0  0
 29 53  1  0  0  0  0
 30 31  1  0  0  0  0
 30 32  2  0  0  0  0
M  END
>  <Activity>
0

>  <Source>
28

$$$$
N-(6-aminohexyl)-5-chloronaphthalene-1-sulfonamide
  MOE2013           3D
CORINA 3.49 0026  11.04.2013
 43 44  0  0  1  0  0  0  0  0999 V2000
    1.8800   -0.6530   -1.3310 C   0  0  0  0  0  0  0  0  0  0  0  0
    0.6900   -0.5460   -0.6170 C   0  0  0  0  0  0  0  0  0  0  0  0
    0.4480    0.5120    0.2930 C   0  0  0  0  0  0  0  0  0  0  0  0
   -0.7660    0.6230    1.0210 C   0  0  0  0  0  0  0  0  0  0  0  0
   -2.0520   -0.5340    0.8600 Cl  0  0  0  0  0  0  0  0  0  0  0  0
   -0.9920    1.6730    1.9120 C   0  0  0  0  0  0  0  0  0  0  0  0
   -0.0170    2.6370    2.0950 C   0  0  0  0  0  0  0  0  0  0  0  0
    1.1850    2.5490    1.3910 C   0  0  0  0  0  0  0  0  0  0  0  0
    1.4600    1.4970    0.4790 C   0  0  0  0  0  0  0  0  0  0  0  0
    2.6750    1.3540   -0.2560 C   0  0  0  0  0  0  0  0  0  0  0  0
    2.8730    0.2950   -1.1530 C   0  0  0  0  0  0  0  0  0  0  0  0
    4.0300    2.5080   -0.0880 S   0  0  0  0  0  0  0  0  0  0  0  0
    5.0970    2.0840   -0.9730 O   0  0  0  0  0  0  0  0  0  0  0  0
    3.4930    3.8490   -0.1660 O   0  0  0  0  0  0  0  0  0  0  0  0
    4.5510    2.2420    1.4950 N   0  0  3  0  0  0  0  0  0  0  0  0
    5.0040    0.9070    1.9110 C   0  0  0  0  0  0  0  0  0  0  0  0
    5.9880    1.0530    3.0710 C   0  0  0  0  0  0  0  0  0  0  0  0
    6.4840   -0.3090    3.5630 C   0  0  0  0  0  0  0  0  0  0  0  0
    7.4730   -0.1620    4.7240 C   0  0  0  0  0  0  0  0  0  0  0  0
    7.9670   -1.5260    5.2170 C   0  0  0  0  0  0  0  0  0  0  0  0
    8.9630   -1.3780    6.3690 C   0  0  0  0  0  0  0  0  0  0  0  0
    9.4180   -2.6880    6.8230 N   0  0  0  0  0  0  0  0  0  0  0  0
    2.0280   -1.4770   -2.0230 H   0  0  0  0  0  0  0  0  0  0  0  0
   -0.0610   -1.3160   -0.7880 H   0  0  0  0  0  0  0  0  0  0  0  0
   -1.9280    1.7450    2.4610 H   0  0  0  0  0  0  0  0  0  0  0  0
   -0.1870    3.4640    2.7800 H   0  0  0  0  0  0  0  0  0  0  0  0
    1.9010    3.3460    1.5710 H   0  0  0  0  0  0  0  0  0  0  0  0
    3.7980    0.1950   -1.7170 H   0  0  0  0  0  0  0  0  0  0  0  0
    4.1910    2.8720    2.2130 H   0  0  0  0  0  0  0  0  0  0  0  0
    4.1360    0.3220    2.2300 H   0  0  0  0  0  0  0  0  0  0  0  0
    5.4890    0.3870    1.0780 H   0  0  0  0  0  0  0  0  0  0  0  0
    6.8420    1.6650    2.7540 H   0  0  0  0  0  0  0  0  0  0  0  0
    5.5060    1.5900    3.8980 H   0  0  0  0  0  0  0  0  0  0  0  0
    5.6290   -0.9160    3.8850 H   0  0  0  0  0  0  0  0  0  0  0  0
    6.9680   -0.8430    2.7360 H   0  0  0  0  0  0  0  0  0  0  0  0
    8.3280    0.4430    4.4020 H   0  0  0  0  0  0  0  0  0  0  0  0
    6.9900    0.3730    5.5510 H   0  0  0  0  0  0  0  0  0  0  0  0
    7.1100   -2.1280    5.5440 H   0  0  0  0  0  0  0  0  0  0  0  0
    8.4400   -2.0630    4.3850 H   0  0  0  0  0  0  0  0  0  0  0  0
    9.8270   -0.7860    6.0470 H   0  0  0  0  0  0  0  0  0  0  0  0
    8.4930   -0.8530    7.2080 H   0  0  0  0  0  0  0  0  0  0  0  0
    9.8620   -3.1790    6.0480 H   0  0  0  0  0  0  0  0  0  0  0  0
   10.1360   -2.5680    7.5360 H   0  0  0  0  0  0  0  0  0  0  0  0
  1  2  1  0  0  0  0
  1 11  2  0  0  0  0
  1 23  1  0  0  0  0
  2  3  2  0  0  0  0
  2 24  1  0  0  0  0
  3  4  1  0  0  0  0
  3  9  1  0  0  0  0
  4  5  1  0  0  0  0
  4  6  2  0  0  0  0
  6  7  1  0  0  0  0
  6 25  1  0  0  0  0
  7  8  2  0  0  0  0
  7 26  1  0  0  0  0
  8  9  1  0  0  0  0
  8 27  1  0  0  0  0
  9 10  2  0  0  0  0
 10 11  1  0  0  0  0
 10 12  1  0  0  0  0
 11 28  1  0  0  0  0
 12 13  2  0  0  0  0
 12 14  2  0  0  0  0
 12 15  1  0  0  0  0
 15 16  1  0  0  0  0
 15 29  1  0  0  0  0
 16 17  1  0  0  0  0
 16 30  1  0  0  0  0
 16 31  1  0  0  0  0
 17 18  1  0  0  0  0
 17 32  1  0  0  0  0
 17 33  1  0  0  0  0
 18 19  1  0  0  0  0
 18 34  1  0  0  0  0
 18 35  1  0  0  0  0
 19 20  1  0  0  0  0
 19 36  1  0  0  0  0
 19 37  1  0  0  0  0
 20 21  1  0  0  0  0
 20 38  1  0  0  0  0
 20 39  1  0  0  0  0
 21 22  1  0  0  0  0
 21 40  1  0  0  0  0
 21 41  1  0  0  0  0
 22 42  1  0  0  0  0
 22 43  1  0  0  0  0
M  END
>  <Activity>
0

>  <Source>
60

$$$$
N'-(5-chloronaphthalen-1-yl)sulfanylhexane-1,6-diamine
  MOE2013           3D
CORINA 3.49 0026  11.04.2013
 41 42  0  0  1  0  0  0  0  0999 V2000
   -0.0560    1.3460   -0.3870 N   0  0  0  0  0  0  0  0  0  0  0  0
   -0.0610   -0.1030   -0.2210 C   0  0  0  0  0  0  0  0  0  0  0  0
    0.8470   -0.5100    0.9390 C   0  0  0  0  0  0  0  0  0  0  0  0
    0.8530   -2.0290    1.1330 C   0  0  0  0  0  0  0  0  0  0  0  0
    1.7610   -2.4410    2.2930 C   0  0  0  0  0  0  0  0  0  0  0  0
    1.7600   -3.9590    2.4900 C   0  0  0  0  0  0  0  0  0  0  0  0
    2.6600   -4.3680    3.6590 C   0  0  0  0  0  0  0  0  0  0  0  0
    2.6340   -5.8220    3.8210 N   0  0  3  0  0  0  0  0  0  0  0  0
    3.5120   -6.5410    5.0300 S   0  0  0  0  0  0  0  0  0  0  0  0
    3.3110   -8.2790    4.5880 C   0  0  0  0  0  0  0  0  0  0  0  0
    3.8380   -8.6810    3.3520 C   0  0  0  0  0  0  0  0  0  0  0  0
    3.7350  -10.0010    2.9410 C   0  0  0  0  0  0  0  0  0  0  0  0
    3.1090  -10.9330    3.7650 C   0  0  0  0  0  0  0  0  0  0  0  0
    2.5680  -10.5770    5.0230 C   0  0  0  0  0  0  0  0  0  0  0  0
    1.9290  -11.5130    5.8780 C   0  0  0  0  0  0  0  0  0  0  0  0
    1.7520  -13.1850    5.4460 Cl  0  0  0  0  0  0  0  0  0  0  0  0
    1.4060  -11.1350    7.1160 C   0  0  0  0  0  0  0  0  0  0  0  0
    1.5060   -9.8170    7.5320 C   0  0  0  0  0  0  0  0  0  0  0  0
    2.1290   -8.8790    6.7100 C   0  0  0  0  0  0  0  0  0  0  0  0
    2.6730   -9.2220    5.4460 C   0  0  0  0  0  0  0  0  0  0  0  0
    0.8930    1.6630   -0.5810 H   0  0  0  0  0  0  0  0  0  0  0  0
   -0.6140    1.5950   -1.2030 H   0  0  0  0  0  0  0  0  0  0  0  0
   -1.0870   -0.4370   -0.0310 H   0  0  0  0  0  0  0  0  0  0  0  0
    0.2760   -0.5760   -1.1500 H   0  0  0  0  0  0  0  0  0  0  0  0
    1.8710   -0.1640    0.7480 H   0  0  0  0  0  0  0  0  0  0  0  0
    0.5090   -0.0250    1.8630 H   0  0  0  0  0  0  0  0  0  0  0  0
   -0.1700   -2.3770    1.3250 H   0  0  0  0  0  0  0  0  0  0  0  0
    1.1920   -2.5160    0.2100 H   0  0  0  0  0  0  0  0  0  0  0  0
    2.7840   -2.0960    2.0990 H   0  0  0  0  0  0  0  0  0  0  0  0
    1.4240   -1.9510    3.2150 H   0  0  0  0  0  0  0  0  0  0  0  0
    0.7340   -4.3010    2.6740 H   0  0  0  0  0  0  0  0  0  0  0  0
    2.1040   -4.4470    1.5690 H   0  0  0  0  0  0  0  0  0  0  0  0
    3.6860   -4.0320    3.4650 H   0  0  0  0  0  0  0  0  0  0  0  0
    2.3130   -3.8800    4.5770 H   0  0  0  0  0  0  0  0  0  0  0  0
    1.6670   -6.1280    3.9280 H   0  0  0  0  0  0  0  0  0  0  0  0
    4.3310   -7.9620    2.7010 H   0  0  0  0  0  0  0  0  0  0  0  0
    4.1420  -10.3080    1.9810 H   0  0  0  0  0  0  0  0  0  0  0  0
    3.0510  -11.9580    3.4030 H   0  0  0  0  0  0  0  0  0  0  0  0
    0.9200  -11.8650    7.7590 H   0  0  0  0  0  0  0  0  0  0  0  0
    1.1020   -9.5150    8.4950 H   0  0  0  0  0  0  0  0  0  0  0  0
    2.1830   -7.8570    7.0810 H   0  0  0  0  0  0  0  0  0  0  0  0
  1  2  1  0  0  0  0
  1 21  1  0  0  0  0
  1 22  1  0  0  0  0
  2  3  1  0  0  0  0
  2 23  1  0  0  0  0
  2 24  1  0  0  0  0
  3  4  1  0  0  0  0
  3 25  1  0  0  0  0
  3 26  1  0  0  0  0
  4  5  1  0  0  0  0
  4 27  1  0  0  0  0
  4 28  1  0  0  0  0
  5  6  1  0  0  0  0
  5 29  1  0  0  0  0
  5 30  1  0  0  0  0
  6  7  1  0  0  0  0
  6 31  1  0  0  0  0
  6 32  1  0  0  0  0
  7  8  1  0  0  0  0
  7 33  1  0  0  0  0
  7 34  1  0  0  0  0
  8  9  1  0  0  0  0
  8 35  1  0  0  0  0
  9 10  1  0  0  0  0
 10 11  1  0  0  0  0
 10 20  2  0  0  0  0
 11 12  2  0  0  0  0
 11 36  1  0  0  0  0
 12 13  1  0  0  0  0
 12 37  1  0  0  0  0
 13 14  2  0  0  0  0
 13 38  1  0  0  0  0
 14 15  1  0  0  0  0
 14 20  1  0  0  0  0
 15 16  1  0  0  0  0
 15 17  2  0  0  0  0
 17 18  1  0  0  0  0
 17 39  1  0  0  0  0
 18 19  2  0  0  0  0
 18 40  1  0  0  0  0
 19 20  1  0  0  0  0
 19 41  1  0  0  0  0
M  END
>  <Activity>
0

>  <Source>
60

$$$$
1-[4,5-dichloro-2-[(2R)-2-hydroxy-3-[4-(2-methylphenyl)piperazin-1-yl]propoxy]phenyl]ethanone
  MOE2013           3D
CORINA 3.49 0026  11.04.2013
 55 57  0  0  1  0  0  0  0  0999 V2000
   -0.0460    1.2190   -0.4730 O   0  0  0  0  0  0  0  0  0  0  0  0
   -0.2020   -0.2040   -0.3800 C   0  0  1  0  0  0  0  0  0  0  0  0
    0.5640   -0.8790   -1.5220 C   0  0  0  0  0  0  0  0  0  0  0  0
   -0.1700   -0.6560   -2.7370 O   0  0  0  0  0  0  0  0  0  0  0  0
    0.0580   -1.5910   -3.7080 C   0  0  0  0  0  0  0  0  0  0  0  0
   -1.0390   -2.1830   -4.3470 C   0  0  0  0  0  0  0  0  0  0  0  0
   -0.8270   -3.1710   -5.3190 C   0  0  0  0  0  0  0  0  0  0  0  0
    0.4710   -3.5320   -5.6880 C   0  0  0  0  0  0  0  0  0  0  0  0
    0.6550   -4.7490   -6.9020 Cl  0  0  0  0  0  0  0  0  0  0  0  0
    1.5660   -2.9070   -5.0840 C   0  0  0  0  0  0  0  0  0  0  0  0
    3.1970   -3.2860   -5.5100 Cl  0  0  0  0  0  0  0  0  0  0  0  0
    1.3570   -1.9370   -4.0960 C   0  0  0  0  0  0  0  0  0  0  0  0
   -2.4480   -1.8500   -4.0130 C   0  0  0  0  0  0  0  0  0  0  0  0
   -2.8220   -0.4260   -3.6970 C   0  0  0  0  0  0  0  0  0  0  0  0
   -3.2890   -2.7470   -4.0250 O   0  0  0  0  0  0  0  0  0  0  0  0
    0.3230   -0.6550    0.9930 C   0  0  0  0  0  0  0  0  0  0  0  0
   -0.2970    0.1320    2.0840 N   0  0  0  0  0  0  0  0  0  0  0  0
    0.4620   -0.0820    3.3420 C   0  0  0  0  0  0  0  0  0  0  0  0
   -0.1320    0.6800    4.5420 C   0  0  0  0  0  0  0  0  0  0  0  0
   -1.5580    0.4000    4.6790 N   0  0  0  0  0  0  0  0  0  0  0  0
   -2.3730    0.4970    3.4720 C   0  0  0  0  0  0  0  0  0  0  0  0
   -1.7080   -0.2700    2.3120 C   0  0  0  0  0  0  0  0  0  0  0  0
   -2.1420    0.1710    5.9090 C   0  0  0  0  0  0  0  0  0  0  0  0
   -3.1350    1.0570    6.3700 C   0  0  0  0  0  0  0  0  0  0  0  0
   -3.7400    0.9010    7.6180 C   0  0  0  0  0  0  0  0  0  0  0  0
   -3.3650   -0.1560    8.4380 C   0  0  0  0  0  0  0  0  0  0  0  0
   -2.3990   -1.0590    8.0000 C   0  0  0  0  0  0  0  0  0  0  0  0
   -1.7950   -0.9190    6.7350 C   0  0  0  0  0  0  0  0  0  0  0  0
   -0.8020   -1.9650    6.3080 C   0  0  0  0  0  0  0  0  0  0  0  0
   -0.2390    1.5440    0.4310 H   0  0  0  0  0  0  0  0  0  0  0  0
   -1.2700   -0.4170   -0.4860 H   0  0  0  0  0  0  0  0  0  0  0  0
    1.5600   -0.4350   -1.6260 H   0  0  0  0  0  0  0  0  0  0  0  0
    0.6480   -1.9550   -1.3210 H   0  0  0  0  0  0  0  0  0  0  0  0
   -1.6810   -3.6540   -5.7920 H   0  0  0  0  0  0  0  0  0  0  0  0
    2.2130   -1.4460   -3.6400 H   0  0  0  0  0  0  0  0  0  0  0  0
   -2.1400    0.2800   -4.1800 H   0  0  0  0  0  0  0  0  0  0  0  0
   -3.8230   -0.2290   -4.0930 H   0  0  0  0  0  0  0  0  0  0  0  0
   -2.8260   -0.2740   -2.6160 H   0  0  0  0  0  0  0  0  0  0  0  0
    0.1740   -1.7330    1.1360 H   0  0  0  0  0  0  0  0  0  0  0  0
    1.4060   -0.4680    1.0080 H   0  0  0  0  0  0  0  0  0  0  0  0
    0.5020   -1.1530    3.5780 H   0  0  0  0  0  0  0  0  0  0  0  0
    1.4950    0.2590    3.2060 H   0  0  0  0  0  0  0  0  0  0  0  0
    0.4310    0.4300    5.4480 H   0  0  0  0  0  0  0  0  0  0  0  0
   -0.0040    1.7590    4.3870 H   0  0  0  0  0  0  0  0  0  0  0  0
   -3.3760    0.0810    3.6310 H   0  0  0  0  0  0  0  0  0  0  0  0
   -2.4940    1.5530    3.2010 H   0  0  0  0  0  0  0  0  0  0  0  0
   -2.3060   -0.0820    1.4140 H   0  0  0  0  0  0  0  0  0  0  0  0
   -1.7620   -1.3470    2.5210 H   0  0  0  0  0  0  0  0  0  0  0  0
   -3.4240    1.9050    5.7530 H   0  0  0  0  0  0  0  0  0  0  0  0
   -4.4940    1.6090    7.9500 H   0  0  0  0  0  0  0  0  0  0  0  0
   -3.8270   -0.2810    9.4130 H   0  0  0  0  0  0  0  0  0  0  0  0
   -2.1260   -1.8890    8.6490 H   0  0  0  0  0  0  0  0  0  0  0  0
    0.2200   -1.6190    6.4870 H   0  0  0  0  0  0  0  0  0  0  0  0
   -0.9460   -2.8970    6.8660 H   0  0  0  0  0  0  0  0  0  0  0  0
   -0.9280   -2.2150    5.2500 H   0  0  0  0  0  0  0  0  0  0  0  0
  1  2  1  0  0  0  0
  1 30  1  0  0  0  0
  2  3  1  0  0  0  0
  2 16  1  0  0  0  0
  2 31  1  0  0  0  0
  3  4  1  0  0  0  0
  3 32  1  0  0  0  0
  3 33  1  0  0  0  0
  4  5  1  0  0  0  0
  5  6  2  0  0  0  0
  5 12  1  0  0  0  0
  6  7  1  0  0  0  0
  6 13  1  0  0  0  0
  7  8  2  0  0  0  0
  7 34  1  0  0  0  0
  8  9  1  0  0  0  0
  8 10  1  0  0  0  0
 10 11  1  0  0  0  0
 10 12  2  0  0  0  0
 12 35  1  0  0  0  0
 13 14  1  0  0  0  0
 13 15  2  0  0  0  0
 14 36  1  0  0  0  0
 14 37  1  0  0  0  0
 14 38  1  0  0  0  0
 16 17  1  0  0  0  0
 16 39  1  0  0  0  0
 16 40  1  0  0  0  0
 17 18  1  0  0  0  0
 17 22  1  0  0  0  0
 18 19  1  0  0  0  0
 18 41  1  0  0  0  0
 18 42  1  0  0  0  0
 19 20  1  0  0  0  0
 19 43  1  0  0  0  0
 19 44  1  0  0  0  0
 20 21  1  0  0  0  0
 20 23  1  0  0  0  0
 21 22  1  0  0  0  0
 21 45  1  0  0  0  0
 21 46  1  0  0  0  0
 22 47  1  0  0  0  0
 22 48  1  0  0  0  0
 23 24  1  0  0  0  0
 23 28  2  0  0  0  0
 24 25  2  0  0  0  0
 24 49  1  0  0  0  0
 25 26  1  0  0  0  0
 25 50  1  0  0  0  0
 26 27  2  0  0  0  0
 26 51  1  0  0  0  0
 27 28  1  0  0  0  0
 27 52  1  0  0  0  0
 28 29  1  0  0  0  0
 29 53  1  0  0  0  0
 29 54  1  0  0  0  0
 29 55  1  0  0  0  0
M  END
>  <Activity>
1

>  <Source>
62

$$$$
1-[5-chloro-2-[(2S)-2-hydroxy-3-[4-(2-methylphenyl)piperazin-1-yl]propoxy]phenyl]-3-phenylpropan-1-one
  MOE2013           3D
CORINA 3.49 0026  11.04.2013
 68 71  0  0  1  0  0  0  0  0999 V2000
    0.7680    1.6040   -0.3070 O   0  0  0  0  0  0  0  0  0  0  0  0
    0.5700    0.1880   -0.1890 C   0  0  2  0  0  0  0  0  0  0  0  0
    1.5610   -0.3870    0.8290 C   0  0  0  0  0  0  0  0  0  0  0  0
    1.1710   -0.0080    2.1540 O   0  0  0  0  0  0  0  0  0  0  0  0
    1.9110   -0.5180    3.1890 C   0  0  0  0  0  0  0  0  0  0  0  0
    1.4560   -0.2560    4.4930 C   0  0  0  0  0  0  0  0  0  0  0  0
    2.1610   -0.7110    5.6150 C   0  0  0  0  0  0  0  0  0  0  0  0
    3.3320   -1.4380    5.4330 C   0  0  0  0  0  0  0  0  0  0  0  0
    4.2050   -2.0130    6.8000 Cl  0  0  0  0  0  0  0  0  0  0  0  0
    3.8020   -1.7070    4.1500 C   0  0  0  0  0  0  0  0  0  0  0  0
    3.0960   -1.2480    3.0330 C   0  0  0  0  0  0  0  0  0  0  0  0
    0.2020    0.4940    4.7190 C   0  0  0  0  0  0  0  0  0  0  0  0
   -0.8610    0.0250    4.3290 O   0  0  0  0  0  0  0  0  0  0  0  0
    0.3130    1.7920    5.4940 C   0  0  0  0  0  0  0  0  0  0  0  0
   -0.8320    2.7400    5.1480 C   0  0  0  0  0  0  0  0  0  0  0  0
   -0.7340    4.0320    5.9200 C   0  0  0  0  0  0  0  0  0  0  0  0
   -0.0020    5.1130    5.4090 C   0  0  0  0  0  0  0  0  0  0  0  0
    0.1020    6.3010    6.1350 C   0  0  0  0  0  0  0  0  0  0  0  0
   -0.5200    6.4190    7.3780 C   0  0  0  0  0  0  0  0  0  0  0  0
   -1.2450    5.3480    7.8970 C   0  0  0  0  0  0  0  0  0  0  0  0
   -1.3500    4.1590    7.1720 C   0  0  0  0  0  0  0  0  0  0  0  0
    0.8030   -0.4390   -1.5770 C   0  0  0  0  0  0  0  0  0  0  0  0
    0.0240    0.2520   -2.6300 N   0  0  0  0  0  0  0  0  0  0  0  0
   -1.4120   -0.1200   -2.5750 C   0  0  0  0  0  0  0  0  0  0  0  0
   -2.2460    0.5150   -3.7080 C   0  0  0  0  0  0  0  0  0  0  0  0
   -1.6370    0.2670   -5.0120 N   0  0  0  0  0  0  0  0  0  0  0  0
   -0.2060    0.5310   -5.1300 C   0  0  0  0  0  0  0  0  0  0  0  0
    0.5570   -0.1270   -3.9640 C   0  0  0  0  0  0  0  0  0  0  0  0
   -2.3860   -0.0840   -6.1170 C   0  0  0  0  0  0  0  0  0  0  0  0
   -2.3900    0.7660   -7.2390 C   0  0  0  0  0  0  0  0  0  0  0  0
   -3.1530    0.4850   -8.3750 C   0  0  0  0  0  0  0  0  0  0  0  0
   -3.9320   -0.6640   -8.4140 C   0  0  0  0  0  0  0  0  0  0  0  0
   -3.9330   -1.5340   -7.3270 C   0  0  0  0  0  0  0  0  0  0  0  0
   -3.1540   -1.2670   -6.1840 C   0  0  0  0  0  0  0  0  0  0  0  0
   -3.1630   -2.2820   -5.0720 C   0  0  0  0  0  0  0  0  0  0  0  0
    0.3970    1.8280   -1.1860 H   0  0  0  0  0  0  0  0  0  0  0  0
   -0.4570    0.0310    0.1590 H   0  0  0  0  0  0  0  0  0  0  0  0
    1.5580   -1.4820    0.7520 H   0  0  0  0  0  0  0  0  0  0  0  0
    2.5620    0.0100    0.6210 H   0  0  0  0  0  0  0  0  0  0  0  0
    1.7920   -0.5160    6.6180 H   0  0  0  0  0  0  0  0  0  0  0  0
    4.7200   -2.2730    4.0070 H   0  0  0  0  0  0  0  0  0  0  0  0
    3.5070   -1.4740    2.0540 H   0  0  0  0  0  0  0  0  0  0  0  0
    0.3020    1.5520    6.5640 H   0  0  0  0  0  0  0  0  0  0  0  0
    1.2740    2.2680    5.2620 H   0  0  0  0  0  0  0  0  0  0  0  0
   -0.8360    2.9530    4.0710 H   0  0  0  0  0  0  0  0  0  0  0  0
   -1.8010    2.2670    5.3570 H   0  0  0  0  0  0  0  0  0  0  0  0
    0.4900    5.0350    4.4420 H   0  0  0  0  0  0  0  0  0  0  0  0
    0.6680    7.1370    5.7330 H   0  0  0  0  0  0  0  0  0  0  0  0
   -0.4380    7.3440    7.9410 H   0  0  0  0  0  0  0  0  0  0  0  0
   -1.7290    5.4380    8.8650 H   0  0  0  0  0  0  0  0  0  0  0  0
   -1.9180    3.3310    7.5920 H   0  0  0  0  0  0  0  0  0  0  0  0
    1.8690   -0.3200   -1.8110 H   0  0  0  0  0  0  0  0  0  0  0  0
    0.5940   -1.5160   -1.5590 H   0  0  0  0  0  0  0  0  0  0  0  0
   -1.5190   -1.2110   -2.6220 H   0  0  0  0  0  0  0  0  0  0  0  0
   -1.8460    0.2080   -1.6240 H   0  0  0  0  0  0  0  0  0  0  0  0
   -3.2760    0.1470   -3.6520 H   0  0  0  0  0  0  0  0  0  0  0  0
   -2.2990    1.6010   -3.5520 H   0  0  0  0  0  0  0  0  0  0  0  0
    0.1980    0.1380   -6.0720 H   0  0  0  0  0  0  0  0  0  0  0  0
   -0.0360    1.6150   -5.1250 H   0  0  0  0  0  0  0  0  0  0  0  0
    1.6080    0.1770   -4.0380 H   0  0  0  0  0  0  0  0  0  0  0  0
    0.5220   -1.2180   -4.0860 H   0  0  0  0  0  0  0  0  0  0  0  0
   -1.8070    1.6830   -7.2180 H   0  0  0  0  0  0  0  0  0  0  0  0
   -3.1430    1.1680   -9.2200 H   0  0  0  0  0  0  0  0  0  0  0  0
   -4.5320   -0.8860   -9.2920 H   0  0  0  0  0  0  0  0  0  0  0  0
   -4.5390   -2.4360   -7.3790 H   0  0  0  0  0  0  0  0  0  0  0  0
   -3.8640   -1.9850   -4.2880 H   0  0  0  0  0  0  0  0  0  0  0  0
   -3.4670   -3.2680   -5.4420 H   0  0  0  0  0  0  0  0  0  0  0  0
   -2.1620   -2.4070   -4.6480 H   0  0  0  0  0  0  0  0  0  0  0  0
  1  2  1  0  0  0  0
  1 36  1  0  0  0  0
  2  3  1  0  0  0  0
  2 22  1  0  0  0  0
  2 37  1  0  0  0  0
  3  4  1  0  0  0  0
  3 38  1  0  0  0  0
  3 39  1  0  0  0  0
  4  5  1  0  0  0  0
  5  6  1  0  0  0  0
  5 11  2  0  0  0  0
  6  7  2  0  0  0  0
  6 12  1  0  0  0  0
  7  8  1  0  0  0  0
  7 40  1  0  0  0  0
  8  9  1  0  0  0  0
  8 10  2  0  0  0  0
 10 11  1  0  0  0  0
 10 41  1  0  0  0  0
 11 42  1  0  0  0  0
 12 13  2  0  0  0  0
 12 14  1  0  0  0  0
 14 15  1  0  0  0  0
 14 43  1  0  0  0  0
 14 44  1  0  0  0  0
 15 16  1  0  0  0  0
 15 45  1  0  0  0  0
 15 46  1  0  0  0  0
 16 17  1  0  0  0  0
 16 21  2  0  0  0  0
 17 18  2  0  0  0  0
 17 47  1  0  0  0  0
 18 19  1  0  0  0  0
 18 48  1  0  0  0  0
 19 20  2  0  0  0  0
 19 49  1  0  0  0  0
 20 21  1  0  0  0  0
 20 50  1  0  0  0  0
 21 51  1  0  0  0  0
 22 23  1  0  0  0  0
 22 52  1  0  0  0  0
 22 53  1  0  0  0  0
 23 24  1  0  0  0  0
 23 28  1  0  0  0  0
 24 25  1  0  0  0  0
 24 54  1  0  0  0  0
 24 55  1  0  0  0  0
 25 26  1  0  0  0  0
 25 56  1  0  0  0  0
 25 57  1  0  0  0  0
 26 27  1  0  0  0  0
 26 29  1  0  0  0  0
 27 28  1  0  0  0  0
 27 58  1  0  0  0  0
 27 59  1  0  0  0  0
 28 60  1  0  0  0  0
 28 61  1  0  0  0  0
 29 30  1  0  0  0  0
 29 34  2  0  0  0  0
 30 31  2  0  0  0  0
 30 62  1  0  0  0  0
 31 32  1  0  0  0  0
 31 63  1  0  0  0  0
 32 33  2  0  0  0  0
 32 64  1  0  0  0  0
 33 34  1  0  0  0  0
 33 65  1  0  0  0  0
 34 35  1  0  0  0  0
 35 66  1  0  0  0  0
 35 67  1  0  0  0  0
 35 68  1  0  0  0  0
M  END
>  <Activity>
1

>  <Source>
62

$$$$
1-[4,5-dichloro-2-[(2S)-2-hydroxy-3-[4-(2-methylphenyl)piperazin-1-yl]propoxy]phenyl]-3-phenylpropan-1-one
  MOE2013           3D
CORINA 3.49 0026  11.04.2013
 68 71  0  0  1  0  0  0  0  0999 V2000
    0.9790    1.7830    0.6720 O   0  0  0  0  0  0  0  0  0  0  0  0
    0.7770    0.3640    0.6040 C   0  0  2  0  0  0  0  0  0  0  0  0
    1.8020   -0.3450    1.4950 C   0  0  0  0  0  0  0  0  0  0  0  0
    1.4300   -0.1220    2.8610 O   0  0  0  0  0  0  0  0  0  0  0  0
    1.9660   -0.9640    3.7950 C   0  0  0  0  0  0  0  0  0  0  0  0
    1.2480   -1.1310    4.9860 C   0  0  0  0  0  0  0  0  0  0  0  0
    1.6890   -2.0190    5.9740 C   0  0  0  0  0  0  0  0  0  0  0  0
    2.8850   -2.7150    5.7950 C   0  0  0  0  0  0  0  0  0  0  0  0
    3.3880   -3.7890    7.0510 Cl  0  0  0  0  0  0  0  0  0  0  0  0
    3.6330   -2.5230    4.6280 C   0  0  0  0  0  0  0  0  0  0  0  0
    5.1320   -3.3390    4.3520 Cl  0  0  0  0  0  0  0  0  0  0  0  0
    3.1730   -1.6510    3.6310 C   0  0  0  0  0  0  0  0  0  0  0  0
   -0.0240   -0.4160    5.2280 C   0  0  0  0  0  0  0  0  0  0  0  0
   -1.0270   -1.0710    5.4990 O   0  0  0  0  0  0  0  0  0  0  0  0
   -0.0100    1.0980    5.2070 C   0  0  0  0  0  0  0  0  0  0  0  0
   -1.1280    1.6340    4.3190 C   0  0  0  0  0  0  0  0  0  0  0  0
   -1.1220    3.1410    4.2760 C   0  0  0  0  0  0  0  0  0  0  0  0
   -0.2680    3.8200    3.3950 C   0  0  0  0  0  0  0  0  0  0  0  0
   -0.2460    5.2150    3.3640 C   0  0  0  0  0  0  0  0  0  0  0  0
   -1.0740    5.9440    4.2160 C   0  0  0  0  0  0  0  0  0  0  0  0
   -1.9220    5.2790    5.1000 C   0  0  0  0  0  0  0  0  0  0  0  0
   -1.9450    3.8830    5.1330 C   0  0  0  0  0  0  0  0  0  0  0  0
    0.9180   -0.0660   -0.8650 C   0  0  0  0  0  0  0  0  0  0  0  0
    0.0270    0.7360   -1.7380 N   0  0  0  0  0  0  0  0  0  0  0  0
   -1.3870    0.2980   -1.6120 C   0  0  0  0  0  0  0  0  0  0  0  0
   -2.3400    1.0520   -2.5590 C   0  0  0  0  0  0  0  0  0  0  0  0
   -1.8480    1.0130   -3.9340 N   0  0  0  0  0  0  0  0  0  0  0  0
   -0.4430    1.3520   -4.1420 C   0  0  0  0  0  0  0  0  0  0  0  0
    0.4450    0.5730   -3.1520 C   0  0  0  0  0  0  0  0  0  0  0  0
   -2.6880    0.7880   -5.0070 C   0  0  0  0  0  0  0  0  0  0  0  0
   -2.8230    1.7860   -5.9910 C   0  0  0  0  0  0  0  0  0  0  0  0
   -3.6800    1.6340   -7.0830 C   0  0  0  0  0  0  0  0  0  0  0  0
   -4.4250    0.4710   -7.2170 C   0  0  0  0  0  0  0  0  0  0  0  0
   -4.2980   -0.5430   -6.2690 C   0  0  0  0  0  0  0  0  0  0  0  0
   -3.4230   -0.4060   -5.1740 C   0  0  0  0  0  0  0  0  0  0  0  0
   -3.2980   -1.5660   -4.2240 C   0  0  0  0  0  0  0  0  0  0  0  0
    0.5460    2.1260   -0.1380 H   0  0  0  0  0  0  0  0  0  0  0  0
   -0.2300    0.1650    0.9840 H   0  0  0  0  0  0  0  0  0  0  0  0
    1.7920   -1.4190    1.2740 H   0  0  0  0  0  0  0  0  0  0  0  0
    2.8020    0.0720    1.3280 H   0  0  0  0  0  0  0  0  0  0  0  0
    1.0990   -2.1610    6.8770 H   0  0  0  0  0  0  0  0  0  0  0  0
    3.7740   -1.5140    2.7370 H   0  0  0  0  0  0  0  0  0  0  0  0
   -0.1380    1.4390    6.2420 H   0  0  0  0  0  0  0  0  0  0  0  0
    0.9650    1.4730    4.8790 H   0  0  0  0  0  0  0  0  0  0  0  0
   -1.0310    1.2410    3.2990 H   0  0  0  0  0  0  0  0  0  0  0  0
   -2.1030    1.2800    4.6760 H   0  0  0  0  0  0  0  0  0  0  0  0
    0.3880    3.2620    2.7300 H   0  0  0  0  0  0  0  0  0  0  0  0
    0.4160    5.7310    2.6740 H   0  0  0  0  0  0  0  0  0  0  0  0
   -1.0560    7.0300    4.1930 H   0  0  0  0  0  0  0  0  0  0  0  0
   -2.5640    5.8480    5.7670 H   0  0  0  0  0  0  0  0  0  0  0  0
   -2.6080    3.3790    5.8310 H   0  0  0  0  0  0  0  0  0  0  0  0
    1.9570    0.1270   -1.1640 H   0  0  0  0  0  0  0  0  0  0  0  0
    0.7370   -1.1420   -0.9810 H   0  0  0  0  0  0  0  0  0  0  0  0
   -1.4650   -0.7790   -1.8080 H   0  0  0  0  0  0  0  0  0  0  0  0
   -1.7430    0.4670   -0.5900 H   0  0  0  0  0  0  0  0  0  0  0  0
   -3.3500    0.6380   -2.4660 H   0  0  0  0  0  0  0  0  0  0  0  0
   -2.4070    2.1020   -2.2460 H   0  0  0  0  0  0  0  0  0  0  0  0
   -0.1190    1.1110   -5.1620 H   0  0  0  0  0  0  0  0  0  0  0  0
   -0.3060    2.4310   -3.9990 H   0  0  0  0  0  0  0  0  0  0  0  0
    1.4750    0.9310   -3.2730 H   0  0  0  0  0  0  0  0  0  0  0  0
    0.4340   -0.4910   -3.4260 H   0  0  0  0  0  0  0  0  0  0  0  0
   -2.2670    2.7150   -5.8910 H   0  0  0  0  0  0  0  0  0  0  0  0
   -3.7700    2.4280   -7.8190 H   0  0  0  0  0  0  0  0  0  0  0  0
   -5.0980    0.3470   -8.0600 H   0  0  0  0  0  0  0  0  0  0  0  0
   -4.8790   -1.4540   -6.3970 H   0  0  0  0  0  0  0  0  0  0  0  0
   -3.9280   -1.4110   -3.3440 H   0  0  0  0  0  0  0  0  0  0  0  0
   -3.6090   -2.5020   -4.7010 H   0  0  0  0  0  0  0  0  0  0  0  0
   -2.2580   -1.7080   -3.9150 H   0  0  0  0  0  0  0  0  0  0  0  0
  1  2  1  0  0  0  0
  1 37  1  0  0  0  0
  2  3  1  0  0  0  0
  2 23  1  0  0  0  0
  2 38  1  0  0  0  0
  3  4  1  0  0  0  0
  3 39  1  0  0  0  0
  3 40  1  0  0  0  0
  4  5  1  0  0  0  0
  5  6  2  0  0  0  0
  5 12  1  0  0  0  0
  6  7  1  0  0  0  0
  6 13  1  0  0  0  0
  7  8  2  0  0  0  0
  7 41  1  0  0  0  0
  8  9  1  0  0  0  0
  8 10  1  0  0  0  0
 10 11  1  0  0  0  0
 10 12  2  0  0  0  0
 12 42  1  0  0  0  0
 13 14  2  0  0  0  0
 13 15  1  0  0  0  0
 15 16  1  0  0  0  0
 15 43  1  0  0  0  0
 15 44  1  0  0  0  0
 16 17  1  0  0  0  0
 16 45  1  0  0  0  0
 16 46  1  0  0  0  0
 17 18  1  0  0  0  0
 17 22  2  0  0  0  0
 18 19  2  0  0  0  0
 18 47  1  0  0  0  0
 19 20  1  0  0  0  0
 19 48  1  0  0  0  0
 20 21  2  0  0  0  0
 20 49  1  0  0  0  0
 21 22  1  0  0  0  0
 21 50  1  0  0  0  0
 22 51  1  0  0  0  0
 23 24  1  0  0  0  0
 23 52  1  0  0  0  0
 23 53  1  0  0  0  0
 24 25  1  0  0  0  0
 24 29  1  0  0  0  0
 25 26  1  0  0  0  0
 25 54  1  0  0  0  0
 25 55  1  0  0  0  0
 26 27  1  0  0  0  0
 26 56  1  0  0  0  0
 26 57  1  0  0  0  0
 27 28  1  0  0  0  0
 27 30  1  0  0  0  0
 28 29  1  0  0  0  0
 28 58  1  0  0  0  0
 28 59  1  0  0  0  0
 29 60  1  0  0  0  0
 29 61  1  0  0  0  0
 30 31  1  0  0  0  0
 30 35  2  0  0  0  0
 31 32  2  0  0  0  0
 31 62  1  0  0  0  0
 32 33  1  0  0  0  0
 32 63  1  0  0  0  0
 33 34  2  0  0  0  0
 33 64  1  0  0  0  0
 34 35  1  0  0  0  0
 34 65  1  0  0  0  0
 35 36  1  0  0  0  0
 36 66  1  0  0  0  0
 36 67  1  0  0  0  0
 36 68  1  0  0  0  0
M  END
>  <Activity>
1

>  <Source>
62

$$$$
Clebopride
  MOE2013           3D
CORINA 3.49 0026  11.04.2013
 50 52  0  0  0  0  0  0  0  0999 V2000
    0.3730    1.4180    0.4120 N   0  0  0  0  0  0  0  0  0  0  0  0
    0.1890    0.0420    0.3740 C   0  0  0  0  0  0  0  0  0  0  0  0
    0.7190   -0.8090    1.3620 C   0  0  0  0  0  0  0  0  0  0  0  0
    1.6240   -0.1620    2.6890 Cl  0  0  0  0  0  0  0  0  0  0  0  0
    0.5340   -2.1940    1.3040 C   0  0  0  0  0  0  0  0  0  0  0  0
   -0.1970   -2.7450    0.2470 C   0  0  0  0  0  0  0  0  0  0  0  0
   -0.4180   -4.2050    0.2020 C   0  0  0  0  0  0  0  0  0  0  0  0
   -1.5590   -4.6520    0.1700 O   0  0  0  0  0  0  0  0  0  0  0  0
    0.7340   -4.9660    0.2140 N   0  0  0  0  0  0  0  0  0  0  0  0
    0.6980   -6.4210    0.1980 C   0  0  0  0  0  0  0  0  0  0  0  0
    1.8840   -6.9830   -0.5820 C   0  0  0  0  0  0  0  0  0  0  0  0
    1.9030   -8.5090   -0.5190 C   0  0  0  0  0  0  0  0  0  0  0  0
    1.9330   -8.9790    0.8730 N   0  0  0  0  0  0  0  0  0  0  0  0
    2.0310  -10.4500    0.9080 C   0  0  0  0  0  0  0  0  0  0  0  0
    2.3990  -10.9970    2.2710 C   0  0  0  0  0  0  0  0  0  0  0  0
    1.5630  -11.9150    2.9230 C   0  0  0  0  0  0  0  0  0  0  0  0
    1.9130  -12.4250    4.1750 C   0  0  0  0  0  0  0  0  0  0  0  0
    3.1020  -12.0290    4.7850 C   0  0  0  0  0  0  0  0  0  0  0  0
    3.9430  -11.1210    4.1450 C   0  0  0  0  0  0  0  0  0  0  0  0
    3.5950  -10.6090    2.8940 C   0  0  0  0  0  0  0  0  0  0  0  0
    0.7560   -8.5010    1.6170 C   0  0  0  0  0  0  0  0  0  0  0  0
    0.6910   -6.9750    1.6230 C   0  0  0  0  0  0  0  0  0  0  0  0
   -0.7470   -1.9120   -0.7310 C   0  0  0  0  0  0  0  0  0  0  0  0
   -1.4010   -2.4510   -1.8080 O   0  0  0  0  0  0  0  0  0  0  0  0
   -2.8110   -2.2590   -1.6870 C   0  0  0  0  0  0  0  0  0  0  0  0
   -0.5390   -0.5300   -0.6760 C   0  0  0  0  0  0  0  0  0  0  0  0
    0.9010    1.8280    1.1730 H   0  0  0  0  0  0  0  0  0  0  0  0
   -0.0080    2.0240   -0.3010 H   0  0  0  0  0  0  0  0  0  0  0  0
    0.9390   -2.8330    2.0850 H   0  0  0  0  0  0  0  0  0  0  0  0
    1.6380   -4.5090    0.2410 H   0  0  0  0  0  0  0  0  0  0  0  0
   -0.2280   -6.7320   -0.3020 H   0  0  0  0  0  0  0  0  0  0  0  0
    1.8340   -6.6570   -1.6280 H   0  0  0  0  0  0  0  0  0  0  0  0
    2.8260   -6.5860   -0.1790 H   0  0  0  0  0  0  0  0  0  0  0  0
    1.0310   -8.9140   -1.0500 H   0  0  0  0  0  0  0  0  0  0  0  0
    2.7970   -8.8560   -1.0500 H   0  0  0  0  0  0  0  0  0  0  0  0
    1.1000  -10.9060    0.5470 H   0  0  0  0  0  0  0  0  0  0  0  0
    2.8210  -10.7880    0.2230 H   0  0  0  0  0  0  0  0  0  0  0  0
    0.6320  -12.2370    2.4620 H   0  0  0  0  0  0  0  0  0  0  0  0
    1.2560  -13.1320    4.6740 H   0  0  0  0  0  0  0  0  0  0  0  0
    3.3720  -12.4280    5.7590 H   0  0  0  0  0  0  0  0  0  0  0  0
    4.8700  -10.8110    4.6190 H   0  0  0  0  0  0  0  0  0  0  0  0
    4.2560   -9.8970    2.4040 H   0  0  0  0  0  0  0  0  0  0  0  0
   -0.1680   -8.9090    1.1860 H   0  0  0  0  0  0  0  0  0  0  0  0
    0.8000   -8.8320    2.6610 H   0  0  0  0  0  0  0  0  0  0  0  0
    1.5430   -6.5720    2.1870 H   0  0  0  0  0  0  0  0  0  0  0  0
   -0.2130   -6.6470    2.1510 H   0  0  0  0  0  0  0  0  0  0  0  0
   -3.1820   -2.5600   -0.7010 H   0  0  0  0  0  0  0  0  0  0  0  0
   -3.0770   -1.2160   -1.8880 H   0  0  0  0  0  0  0  0  0  0  0  0
   -3.2990   -2.8840   -2.4400 H   0  0  0  0  0  0  0  0  0  0  0  0
   -0.9400    0.1010   -1.4660 H   0  0  0  0  0  0  0  0  0  0  0  0
  1  2  1  0  0  0  0
  1 27  1  0  0  0  0
  1 28  1  0  0  0  0
  2  3  1  0  0  0  0
  2 26  2  0  0  0  0
  3  4  1  0  0  0  0
  3  5  2  0  0  0  0
  5  6  1  0  0  0  0
  5 29  1  0  0  0  0
  6  7  1  0  0  0  0
  6 23  2  0  0  0  0
  7  8  2  0  0  0  0
  7  9  1  0  0  0  0
  9 10  1  0  0  0  0
  9 30  1  0  0  0  0
 10 11  1  0  0  0  0
 10 22  1  0  0  0  0
 10 31  1  0  0  0  0
 11 12  1  0  0  0  0
 11 32  1  0  0  0  0
 11 33  1  0  0  0  0
 12 13  1  0  0  0  0
 12 34  1  0  0  0  0
 12 35  1  0  0  0  0
 13 14  1  0  0  0  0
 13 21  1  0  0  0  0
 14 15  1  0  0  0  0
 14 36  1  0  0  0  0
 14 37  1  0  0  0  0
 15 16  1  0  0  0  0
 15 20  2  0  0  0  0
 16 17  2  0  0  0  0
 16 38  1  0  0  0  0
 17 18  1  0  0  0  0
 17 39  1  0  0  0  0
 18 19  2  0  0  0  0
 18 40  1  0  0  0  0
 19 20  1  0  0  0  0
 19 41  1  0  0  0  0
 20 42  1  0  0  0  0
 21 22  1  0  0  0  0
 21 43  1  0  0  0  0
 21 44  1  0  0  0  0
 22 45  1  0  0  0  0
 22 46  1  0  0  0  0
 23 24  1  0  0  0  0
 23 26  1  0  0  0  0
 24 25  1  0  0  0  0
 25 47  1  0  0  0  0
 25 48  1  0  0  0  0
 25 49  1  0  0  0  0
 26 50  1  0  0  0  0
M  END
>  <Activity>
0

>  <Source>
28

$$$$
Metoclopramide
  MOE2013           3D
CORINA 3.49 0026  11.04.2013
 42 42  0  0  0  0  0  0  0  0999 V2000
   -3.0290    0.1230   -0.8910 N   0  0  0  0  0  0  0  0  0  0  0  0
   -2.3720   -1.0580   -0.5720 C   0  0  0  0  0  0  0  0  0  0  0  0
   -1.6180   -1.1960    0.6010 C   0  0  0  0  0  0  0  0  0  0  0  0
   -1.4720    0.1170    1.7190 Cl  0  0  0  0  0  0  0  0  0  0  0  0
   -0.9680   -2.3950    0.8960 C   0  0  0  0  0  0  0  0  0  0  0  0
   -1.0550   -3.4920    0.0230 C   0  0  0  0  0  0  0  0  0  0  0  0
   -0.3120   -4.7290    0.4390 C   0  0  0  0  0  0  0  0  0  0  0  0
    0.3580   -4.7270    1.4680 O   0  0  0  0  0  0  0  0  0  0  0  0
   -0.4190   -5.8320   -0.3780 N   0  0  0  0  0  0  0  0  0  0  0  0
    0.2450   -7.0920   -0.0950 C   0  0  0  0  0  0  0  0  0  0  0  0
    1.7290   -7.0580   -0.4970 C   0  0  0  0  0  0  0  0  0  0  0  0
    2.3810   -8.3800   -0.3660 N   0  0  0  0  0  0  0  0  0  0  0  0
    3.6020   -8.4420   -1.1940 C   0  0  0  0  0  0  0  0  0  0  0  0
    3.2840   -8.6540   -2.6710 C   0  0  0  0  0  0  0  0  0  0  0  0
    2.6980   -8.6580    1.0490 C   0  0  0  0  0  0  0  0  0  0  0  0
    2.8970  -10.1480    1.3110 C   0  0  0  0  0  0  0  0  0  0  0  0
   -1.8090   -3.3710   -1.1630 C   0  0  0  0  0  0  0  0  0  0  0  0
   -1.8700   -4.4650   -1.9910 O   0  0  0  0  0  0  0  0  0  0  0  0
   -2.6130   -4.3500   -3.2010 C   0  0  0  0  0  0  0  0  0  0  0  0
   -2.4560   -2.1540   -1.4420 C   0  0  0  0  0  0  0  0  0  0  0  0
   -2.9640    0.9130   -0.2580 H   0  0  0  0  0  0  0  0  0  0  0  0
   -3.5730    0.2230   -1.7360 H   0  0  0  0  0  0  0  0  0  0  0  0
   -0.3890   -2.4740    1.8150 H   0  0  0  0  0  0  0  0  0  0  0  0
   -0.9900   -5.7510   -1.2180 H   0  0  0  0  0  0  0  0  0  0  0  0
    0.1200   -7.3060    0.9710 H   0  0  0  0  0  0  0  0  0  0  0  0
   -0.2860   -7.8630   -0.6630 H   0  0  0  0  0  0  0  0  0  0  0  0
    1.7590   -6.7180   -1.5390 H   0  0  0  0  0  0  0  0  0  0  0  0
    2.2710   -6.2960    0.0790 H   0  0  0  0  0  0  0  0  0  0  0  0
    4.2160   -7.5410   -1.0630 H   0  0  0  0  0  0  0  0  0  0  0  0
    4.2290   -9.2890   -0.8940 H   0  0  0  0  0  0  0  0  0  0  0  0
    4.2130   -8.8000   -3.2340 H   0  0  0  0  0  0  0  0  0  0  0  0
    2.6640   -9.5450   -2.8150 H   0  0  0  0  0  0  0  0  0  0  0  0
    2.7660   -7.7990   -3.1140 H   0  0  0  0  0  0  0  0  0  0  0  0
    3.5810   -8.0930    1.3760 H   0  0  0  0  0  0  0  0  0  0  0  0
    1.8730   -8.3440    1.6980 H   0  0  0  0  0  0  0  0  0  0  0  0
    3.0230  -10.3230    2.3850 H   0  0  0  0  0  0  0  0  0  0  0  0
    2.0270  -10.7250    0.9800 H   0  0  0  0  0  0  0  0  0  0  0  0
    3.7840  -10.5460    0.8100 H   0  0  0  0  0  0  0  0  0  0  0  0
   -2.5410   -5.3060   -3.7270 H   0  0  0  0  0  0  0  0  0  0  0  0
   -3.6720   -4.1630   -2.9960 H   0  0  0  0  0  0  0  0  0  0  0  0
   -2.1890   -3.5790   -3.8520 H   0  0  0  0  0  0  0  0  0  0  0  0
   -3.0440   -2.0310   -2.3460 H   0  0  0  0  0  0  0  0  0  0  0  0
  1  2  1  0  0  0  0
  1 21  1  0  0  0  0
  1 22  1  0  0  0  0
  2  3  1  0  0  0  0
  2 20  2  0  0  0  0
  3  4  1  0  0  0  0
  3  5  2  0  0  0  0
  5  6  1  0  0  0  0
  5 23  1  0  0  0  0
  6  7  1  0  0  0  0
  6 17  2  0  0  0  0
  7  8  2  0  0  0  0
  7  9  1  0  0  0  0
  9 10  1  0  0  0  0
  9 24  1  0  0  0  0
 10 11  1  0  0  0  0
 10 25  1  0  0  0  0
 10 26  1  0  0  0  0
 11 12  1  0  0  0  0
 11 27  1  0  0  0  0
 11 28  1  0  0  0  0
 12 13  1  0  0  0  0
 12 15  1  0  0  0  0
 13 14  1  0  0  0  0
 13 29  1  0  0  0  0
 13 30  1  0  0  0  0
 14 31  1  0  0  0  0
 14 32  1  0  0  0  0
 14 33  1  0  0  0  0
 15 16  1  0  0  0  0
 15 34  1  0  0  0  0
 15 35  1  0  0  0  0
 16 36  1  0  0  0  0
 16 37  1  0  0  0  0
 16 38  1  0  0  0  0
 17 18  1  0  0  0  0
 17 20  1  0  0  0  0
 18 19  1  0  0  0  0
 19 39  1  0  0  0  0
 19 40  1  0  0  0  0
 19 41  1  0  0  0  0
 20 42  1  0  0  0  0
M  END
>  <Activity>
0

>  <Source>
8

$$$$
5-chloro-N-[2-[(2R)-6,7-dimethoxy-3,4-dihydro-1H-isoquinolin-2-yl]ethyl]-2-[(4-propan-2-ylbenzoyl)amino]benzamide
  MOE2013           3D
CORINA 3.49 0026  11.04.2013
 72 75  0  0  1  0  0  0  0  0999 V2000
   -1.4930    3.1680    0.8950 C   0  0  0  0  0  0  0  0  0  0  0  0
   -1.1470    1.8700    0.1610 C   0  0  0  0  0  0  0  0  0  0  0  0
    0.0850    1.2050    0.7790 C   0  0  0  0  0  0  0  0  0  0  0  0
   -2.3300    0.9190    0.1180 C   0  0  0  0  0  0  0  0  0  0  0  0
   -2.8650    0.5310   -1.1190 C   0  0  0  0  0  0  0  0  0  0  0  0
   -3.9480   -0.3480   -1.1870 C   0  0  0  0  0  0  0  0  0  0  0  0
   -4.5240   -0.8450   -0.0130 C   0  0  0  0  0  0  0  0  0  0  0  0
   -3.9920   -0.4760    1.2280 C   0  0  0  0  0  0  0  0  0  0  0  0
   -2.9050    0.4020    1.2890 C   0  0  0  0  0  0  0  0  0  0  0  0
   -5.6760   -1.7830   -0.1360 C   0  0  0  0  0  0  0  0  0  0  0  0
   -5.7200   -2.5230   -1.1120 O   0  0  0  0  0  0  0  0  0  0  0  0
   -6.6050   -1.6990    0.8830 N   0  0  0  0  0  0  0  0  0  0  0  0
   -7.7780   -2.4720    1.0760 C   0  0  0  0  0  0  0  0  0  0  0  0
   -8.2150   -3.4150    0.1390 C   0  0  0  0  0  0  0  0  0  0  0  0
   -9.3980   -4.1300    0.3450 C   0  0  0  0  0  0  0  0  0  0  0  0
  -10.1570   -3.9020    1.4870 C   0  0  0  0  0  0  0  0  0  0  0  0
   -9.7400   -2.9770    2.4430 C   0  0  0  0  0  0  0  0  0  0  0  0
   -8.5390   -2.2730    2.2570 C   0  0  0  0  0  0  0  0  0  0  0  0
   -8.0520   -1.3090    3.2940 C   0  0  0  0  0  0  0  0  0  0  0  0
   -7.2730   -0.4140    2.9660 O   0  0  0  0  0  0  0  0  0  0  0  0
   -8.4590   -1.5120    4.5980 N   0  0  0  0  0  0  0  0  0  0  0  0
   -8.0460   -0.6220    5.6740 C   0  0  0  0  0  0  0  0  0  0  0  0
   -8.8650    0.6790    5.6970 C   0  0  0  0  0  0  0  0  0  0  0  0
   -8.5760    1.5330    6.8670 N   0  0  3  0  0  0  0  0  0  0  0  0
   -9.5630    2.6210    6.9570 C   0  0  0  0  0  0  0  0  0  0  0  0
   -9.4010    3.3820    8.2770 C   0  0  0  0  0  0  0  0  0  0  0  0
   -7.9730    3.7820    8.5420 C   0  0  0  0  0  0  0  0  0  0  0  0
   -7.6850    4.7530    9.5120 C   0  0  0  0  0  0  0  0  0  0  0  0
   -6.3620    5.1140    9.7930 C   0  0  0  0  0  0  0  0  0  0  0  0
   -5.3090    4.4900    9.0970 C   0  0  0  0  0  0  0  0  0  0  0  0
   -5.6010    3.5130    8.1360 C   0  0  0  0  0  0  0  0  0  0  0  0
   -6.9280    3.1420    7.8620 C   0  0  0  0  0  0  0  0  0  0  0  0
   -7.2160    2.1070    6.7910 C   0  0  0  0  0  0  0  0  0  0  0  0
   -4.0390    4.9020    9.4250 O   0  0  0  0  0  0  0  0  0  0  0  0
   -2.9540    4.2740    8.7550 C   0  0  0  0  0  0  0  0  0  0  0  0
   -5.9960    6.0560   10.7230 O   0  0  0  0  0  0  0  0  0  0  0  0
   -7.0300    6.7080   11.4470 C   0  0  0  0  0  0  0  0  0  0  0  0
  -11.6270   -4.7680    1.7200 Cl  0  0  0  0  0  0  0  0  0  0  0  0
   -0.6580    3.8740    0.8420 H   0  0  0  0  0  0  0  0  0  0  0  0
   -2.3690    3.6500    0.4460 H   0  0  0  0  0  0  0  0  0  0  0  0
   -1.7140    2.9930    1.9540 H   0  0  0  0  0  0  0  0  0  0  0  0
   -0.8820    2.1450   -0.8690 H   0  0  0  0  0  0  0  0  0  0  0  0
   -0.0730    0.9480    1.8320 H   0  0  0  0  0  0  0  0  0  0  0  0
    0.3420    0.2830    0.2450 H   0  0  0  0  0  0  0  0  0  0  0  0
    0.9510    1.8750    0.7270 H   0  0  0  0  0  0  0  0  0  0  0  0
   -2.4390    0.9080   -2.0460 H   0  0  0  0  0  0  0  0  0  0  0  0
   -4.3390   -0.6390   -2.1600 H   0  0  0  0  0  0  0  0  0  0  0  0
   -4.3870   -0.8740    2.1580 H   0  0  0  0  0  0  0  0  0  0  0  0
   -2.5050    0.6740    2.2640 H   0  0  0  0  0  0  0  0  0  0  0  0
   -6.4700   -0.9810    1.6050 H   0  0  0  0  0  0  0  0  0  0  0  0
   -7.6630   -3.6070   -0.7750 H   0  0  0  0  0  0  0  0  0  0  0  0
   -9.7210   -4.8530   -0.4010 H   0  0  0  0  0  0  0  0  0  0  0  0
  -10.3700   -2.8020    3.3090 H   0  0  0  0  0  0  0  0  0  0  0  0
   -9.0410   -2.3000    4.8490 H   0  0  0  0  0  0  0  0  0  0  0  0
   -8.1800   -1.1740    6.6110 H   0  0  0  0  0  0  0  0  0  0  0  0
   -6.9780   -0.4150    5.5480 H   0  0  0  0  0  0  0  0  0  0  0  0
   -8.7220    1.2360    4.7610 H   0  0  0  0  0  0  0  0  0  0  0  0
   -9.9240    0.3900    5.7220 H   0  0  0  0  0  0  0  0  0  0  0  0
   -9.4620    3.3090    6.1060 H   0  0  0  0  0  0  0  0  0  0  0  0
  -10.5830    2.2190    6.9270 H   0  0  0  0  0  0  0  0  0  0  0  0
  -10.0390    4.2730    8.2510 H   0  0  0  0  0  0  0  0  0  0  0  0
   -9.7400    2.7510    9.1090 H   0  0  0  0  0  0  0  0  0  0  0  0
   -8.5170    5.2120   10.0350 H   0  0  0  0  0  0  0  0  0  0  0  0
   -4.8090    3.0190    7.5820 H   0  0  0  0  0  0  0  0  0  0  0  0
   -6.4840    1.2990    6.9100 H   0  0  0  0  0  0  0  0  0  0  0  0
   -7.0480    2.5810    5.8150 H   0  0  0  0  0  0  0  0  0  0  0  0
   -2.0270    4.7100    9.1410 H   0  0  0  0  0  0  0  0  0  0  0  0
   -2.9280    3.2000    8.9650 H   0  0  0  0  0  0  0  0  0  0  0  0
   -2.9890    4.4690    7.6780 H   0  0  0  0  0  0  0  0  0  0  0  0
   -6.5600    7.4180   12.1350 H   0  0  0  0  0  0  0  0  0  0  0  0
   -7.6840    7.2760   10.7780 H   0  0  0  0  0  0  0  0  0  0  0  0
   -7.6020    5.9930   12.0480 H   0  0  0  0  0  0  0  0  0  0  0  0
  1  2  1  0  0  0  0
  1 39  1  0  0  0  0
  1 40  1  0  0  0  0
  1 41  1  0  0  0  0
  2  3  1  0  0  0  0
  2  4  1  0  0  0  0
  2 42  1  0  0  0  0
  3 43  1  0  0  0  0
  3 44  1  0  0  0  0
  3 45  1  0  0  0  0
  4  5  1  0  0  0  0
  4  9  2  0  0  0  0
  5  6  2  0  0  0  0
  5 46  1  0  0  0  0
  6  7  1  0  0  0  0
  6 47  1  0  0  0  0
  7  8  2  0  0  0  0
  7 10  1  0  0  0  0
  8  9  1  0  0  0  0
  8 48  1  0  0  0  0
  9 49  1  0  0  0  0
 10 11  2  0  0  0  0
 10 12  1  0  0  0  0
 12 13  1  0  0  0  0
 12 50  1  0  0  0  0
 13 14  1  0  0  0  0
 13 18  2  0  0  0  0
 14 15  2  0  0  0  0
 14 51  1  0  0  0  0
 15 16  1  0  0  0  0
 15 52  1  0  0  0  0
 16 17  2  0  0  0  0
 16 38  1  0  0  0  0
 17 18  1  0  0  0  0
 17 53  1  0  0  0  0
 18 19  1  0  0  0  0
 19 20  2  0  0  0  0
 19 21  1  0  0  0  0
 21 22  1  0  0  0  0
 21 54  1  0  0  0  0
 22 23  1  0  0  0  0
 22 55  1  0  0  0  0
 22 56  1  0  0  0  0
 23 24  1  0  0  0  0
 23 57  1  0  0  0  0
 23 58  1  0  0  0  0
 24 25  1  0  0  0  0
 24 33  1  0  0  0  0
 25 26  1  0  0  0  0
 25 59  1  0  0  0  0
 25 60  1  0  0  0  0
 26 27  1  0  0  0  0
 26 61  1  0  0  0  0
 26 62  1  0  0  0  0
 27 28  1  0  0  0  0
 27 32  2  0  0  0  0
 28 29  2  0  0  0  0
 28 63  1  0  0  0  0
 29 30  1  0  0  0  0
 29 36  1  0  0  0  0
 30 31  2  0  0  0  0
 30 34  1  0  0  0  0
 31 32  1  0  0  0  0
 31 64  1  0  0  0  0
 32 33  1  0  0  0  0
 33 65  1  0  0  0  0
 33 66  1  0  0  0  0
 34 35  1  0  0  0  0
 35 67  1  0  0  0  0
 35 68  1  0  0  0  0
 35 69  1  0  0  0  0
 36 37  1  0  0  0  0
 37 70  1  0  0  0  0
 37 71  1  0  0  0  0
 37 72  1  0  0  0  0
M  END
>  <Activity>
1

>  <Source>
42

$$$$
Meglitinide
  MOE2013           3D
CORINA 3.49 0026  11.04.2013
 39 40  0  0  0  0  0  0  0  0999 V2000
    0.1510   -0.2010   -1.8490 C   0  0  0  0  0  0  0  0  0  0  0  0
   -0.0780   -1.2310   -0.8920 O   0  0  0  0  0  0  0  0  0  0  0  0
   -1.2380   -1.1800   -0.1590 C   0  0  0  0  0  0  0  0  0  0  0  0
   -2.2000   -0.1690   -0.3050 C   0  0  0  0  0  0  0  0  0  0  0  0
   -3.3640   -0.1700    0.4690 C   0  0  0  0  0  0  0  0  0  0  0  0
   -3.5780   -1.1820    1.3960 C   0  0  0  0  0  0  0  0  0  0  0  0
   -5.0110   -1.1830    2.3470 Cl  0  0  0  0  0  0  0  0  0  0  0  0
   -2.6370   -2.1950    1.5580 C   0  0  0  0  0  0  0  0  0  0  0  0
   -1.4600   -2.2070    0.7870 C   0  0  0  0  0  0  0  0  0  0  0  0
   -0.5170   -3.3460    1.0440 C   0  0  0  0  0  0  0  0  0  0  0  0
   -0.8070   -4.2100    1.8670 O   0  0  0  0  0  0  0  0  0  0  0  0
    0.6560   -3.3670    0.3220 N   0  0  0  0  0  0  0  0  0  0  0  0
    1.6620   -4.4020    0.4670 C   0  0  0  0  0  0  0  0  0  0  0  0
    1.3240   -5.6430   -0.3610 C   0  0  0  0  0  0  0  0  0  0  0  0
    2.4380   -6.6610   -0.3440 C   0  0  0  0  0  0  0  0  0  0  0  0
    2.5120   -7.6210    0.6740 C   0  0  0  0  0  0  0  0  0  0  0  0
    3.5450   -8.5640    0.6880 C   0  0  0  0  0  0  0  0  0  0  0  0
    4.5200   -8.5550   -0.3160 C   0  0  0  0  0  0  0  0  0  0  0  0
    4.4580   -7.5920   -1.3290 C   0  0  0  0  0  0  0  0  0  0  0  0
    3.4240   -6.6500   -1.3410 C   0  0  0  0  0  0  0  0  0  0  0  0
    5.5930   -9.5790   -0.2720 C   0  0  0  0  0  0  0  0  0  0  0  0
    5.7050  -10.4630    0.5580 O   0  0  0  0  0  0  0  0  0  0  0  0
    6.4790   -9.4410   -1.2770 O   0  0  0  0  0  0  0  0  0  0  0  0
    1.1120   -0.4050   -2.3320 H   0  0  0  0  0  0  0  0  0  0  0  0
   -0.6190   -0.2080   -2.6270 H   0  0  0  0  0  0  0  0  0  0  0  0
    0.2240    0.7780   -1.3650 H   0  0  0  0  0  0  0  0  0  0  0  0
   -2.0770    0.6420   -1.0170 H   0  0  0  0  0  0  0  0  0  0  0  0
   -4.0960    0.6230    0.3380 H   0  0  0  0  0  0  0  0  0  0  0  0
   -2.8200   -2.9810    2.2890 H   0  0  0  0  0  0  0  0  0  0  0  0
    0.8180   -2.6170   -0.3470 H   0  0  0  0  0  0  0  0  0  0  0  0
    2.6130   -3.9650    0.1430 H   0  0  0  0  0  0  0  0  0  0  0  0
    1.7550   -4.6600    1.5280 H   0  0  0  0  0  0  0  0  0  0  0  0
    0.3990   -6.1060    0.0050 H   0  0  0  0  0  0  0  0  0  0  0  0
    1.1120   -5.3540   -1.3990 H   0  0  0  0  0  0  0  0  0  0  0  0
    1.7610   -7.6430    1.4620 H   0  0  0  0  0  0  0  0  0  0  0  0
    3.5800   -9.3040    1.4840 H   0  0  0  0  0  0  0  0  0  0  0  0
    5.2060   -7.5640   -2.1180 H   0  0  0  0  0  0  0  0  0  0  0  0
    3.3910   -5.9110   -2.1380 H   0  0  0  0  0  0  0  0  0  0  0  0
    7.1290  -10.1600   -1.1390 H   0  0  0  0  0  0  0  0  0  0  0  0
  1  2  1  0  0  0  0
  1 24  1  0  0  0  0
  1 25  1  0  0  0  0
  1 26  1  0  0  0  0
  2  3  1  0  0  0  0
  3  4  1  0  0  0  0
  3  9  2  0  0  0  0
  4  5  2  0  0  0  0
  4 27  1  0  0  0  0
  5  6  1  0  0  0  0
  5 28  1  0  0  0  0
  6  7  1  0  0  0  0
  6  8  2  0  0  0  0
  8  9  1  0  0  0  0
  8 29  1  0  0  0  0
  9 10  1  0  0  0  0
 10 11  2  0  0  0  0
 10 12  1  0  0  0  0
 12 13  1  0  0  0  0
 12 30  1  0  0  0  0
 13 14  1  0  0  0  0
 13 31  1  0  0  0  0
 13 32  1  0  0  0  0
 14 15  1  0  0  0  0
 14 33  1  0  0  0  0
 14 34  1  0  0  0  0
 15 16  1  0  0  0  0
 15 20  2  0  0  0  0
 16 17  2  0  0  0  0
 16 35  1  0  0  0  0
 17 18  1  0  0  0  0
 17 36  1  0  0  0  0
 18 19  2  0  0  0  0
 18 21  1  0  0  0  0
 19 20  1  0  0  0  0
 19 37  1  0  0  0  0
 20 38  1  0  0  0  0
 21 22  2  0  0  0  0
 21 23  1  0  0  0  0
 23 39  1  0  0  0  0
M  END
>  <Activity>
0

>  <Source>
60

$$$$
Sulconazole
  MOE2013           3D
CORINA 3.49 0026  11.04.2013
 39 41  0  0  1  0  0  0  0  0999 V2000
    1.6250   -0.0480    0.5990 Cl  0  0  0  0  0  0  0  0  0  0  0  0
    1.2900    1.6360    0.4790 C   0  0  0  0  0  0  0  0  0  0  0  0
    2.3420    2.5450    0.3910 C   0  0  0  0  0  0  0  0  0  0  0  0
    2.0700    3.9110    0.2900 C   0  0  0  0  0  0  0  0  0  0  0  0
    0.7460    4.3740    0.2810 C   0  0  0  0  0  0  0  0  0  0  0  0
    0.4530    5.8460    0.1430 C   0  0  0  0  0  0  0  0  0  0  0  0
    0.2900    6.3130   -1.6090 S   0  0  0  0  0  0  0  0  0  0  0  0
   -0.0440    8.1210   -1.4310 C   0  0  1  0  0  0  0  0  0  0  0  0
    1.1930    8.9450   -1.0100 C   0  0  0  0  0  0  0  0  0  0  0  0
    2.2810    9.0090   -1.9650 N   0  0  0  0  0  0  0  0  0  0  0  0
    2.4870    9.9990   -2.8850 C   0  0  0  0  0  0  0  0  0  0  0  0
    3.6330    9.6310   -3.5500 C   0  0  0  0  0  0  0  0  0  0  0  0
    4.1320    8.4560   -3.0510 N   0  0  0  0  0  0  0  0  0  0  0  0
    3.3000    8.1090   -2.0940 C   0  0  0  0  0  0  0  0  0  0  0  0
   -0.7480    8.7110   -2.6530 C   0  0  0  0  0  0  0  0  0  0  0  0
   -1.7700    9.6750   -2.5250 C   0  0  0  0  0  0  0  0  0  0  0  0
   -2.2990   10.2590   -0.9840 Cl  0  0  0  0  0  0  0  0  0  0  0  0
   -2.3950   10.2220   -3.6520 C   0  0  0  0  0  0  0  0  0  0  0  0
   -1.9990    9.8240   -4.9250 C   0  0  0  0  0  0  0  0  0  0  0  0
   -2.7660   10.4980   -6.3090 Cl  0  0  0  0  0  0  0  0  0  0  0  0
   -0.9810    8.8930   -5.0840 C   0  0  0  0  0  0  0  0  0  0  0  0
   -0.3580    8.3470   -3.9580 C   0  0  0  0  0  0  0  0  0  0  0  0
   -0.3020    3.4450    0.3650 C   0  0  0  0  0  0  0  0  0  0  0  0
   -0.0310    2.0790    0.4670 C   0  0  0  0  0  0  0  0  0  0  0  0
    3.3730    2.2000    0.3950 H   0  0  0  0  0  0  0  0  0  0  0  0
    2.9000    4.6100    0.2110 H   0  0  0  0  0  0  0  0  0  0  0  0
   -0.4740    6.0900    0.6740 H   0  0  0  0  0  0  0  0  0  0  0  0
    1.2580    6.4210    0.6110 H   0  0  0  0  0  0  0  0  0  0  0  0
   -0.7520    8.1500   -0.5970 H   0  0  0  0  0  0  0  0  0  0  0  0
    0.8970    9.9820   -0.8080 H   0  0  0  0  0  0  0  0  0  0  0  0
    1.6170    8.5670   -0.0720 H   0  0  0  0  0  0  0  0  0  0  0  0
    1.8270   10.8480   -2.9940 H   0  0  0  0  0  0  0  0  0  0  0  0
    4.1270   10.1520   -4.3590 H   0  0  0  0  0  0  0  0  0  0  0  0
    3.3920    7.2270   -1.4750 H   0  0  0  0  0  0  0  0  0  0  0  0
   -3.1850   10.9600   -3.5360 H   0  0  0  0  0  0  0  0  0  0  0  0
   -0.6590    8.5850   -6.0750 H   0  0  0  0  0  0  0  0  0  0  0  0
    0.4480    7.6330   -4.1210 H   0  0  0  0  0  0  0  0  0  0  0  0
   -1.3380    3.7790    0.3450 H   0  0  0  0  0  0  0  0  0  0  0  0
   -0.8530    1.3710    0.5300 H   0  0  0  0  0  0  0  0  0  0  0  0
  1  2  1  0  0  0  0
  2  3  1  0  0  0  0
  2 24  2  0  0  0  0
  3  4  2  0  0  0  0
  3 25  1  0  0  0  0
  4  5  1  0  0  0  0
  4 26  1  0  0  0  0
  5  6  1  0  0  0  0
  5 23  2  0  0  0  0
  6  7  1  0  0  0  0
  6 27  1  0  0  0  0
  6 28  1  0  0  0  0
  7  8  1  0  0  0  0
  8  9  1  0  0  0  0
  8 15  1  0  0  0  0
  8 29  1  0  0  0  0
  9 10  1  0  0  0  0
  9 30  1  0  0  0  0
  9 31  1  0  0  0  0
 10 11  1  0  0  0  0
 10 14  1  0  0  0  0
 11 12  2  0  0  0  0
 11 32  1  0  0  0  0
 12 13  1  0  0  0  0
 12 33  1  0  0  0  0
 13 14  2  0  0  0  0
 14 34  1  0  0  0  0
 15 16  2  0  0  0  0
 15 22  1  0  0  0  0
 16 17  1  0  0  0  0
 16 18  1  0  0  0  0
 18 19  2  0  0  0  0
 18 35  1  0  0  0  0
 19 20  1  0  0  0  0
 19 21  1  0  0  0  0
 21 22  2  0  0  0  0
 21 36  1  0  0  0  0
 22 37  1  0  0  0  0
 23 24  1  0  0  0  0
 23 38  1  0  0  0  0
 24 39  1  0  0  0  0
M  END
>  <Activity>
0

>  <Source>
28

$$$$
Propiconazole
  MOE2013           3D
CORINA 3.49 0026  11.04.2013
 39 41  0  0  1  0  0  0  0  0999 V2000
   -0.6730    1.5600    0.4360 C   0  0  0  0  0  0  0  0  0  0  0  0
   -0.6640    0.0700    0.1330 C   0  0  0  0  0  0  0  0  0  0  0  0
    0.5010   -0.3070   -0.7860 C   0  0  0  0  0  0  0  0  0  0  0  0
    0.5290   -1.8030   -1.0760 C   0  0  2  0  0  0  0  0  0  0  0  0
    1.6570   -2.2210   -1.9840 C   0  0  0  0  0  0  0  0  0  0  0  0
    1.2040   -3.4500   -2.5530 O   0  0  0  0  0  0  0  0  0  0  0  0
   -0.2340   -3.4070   -2.5100 C   0  0  2  0  0  0  0  0  0  0  0  0
   -0.8450   -3.3770   -3.9240 C   0  0  0  0  0  0  0  0  0  0  0  0
   -0.3050   -2.3280   -4.7630 N   0  0  0  0  0  0  0  0  0  0  0  0
    0.8270   -2.3720   -5.5180 C   0  0  0  0  0  0  0  0  0  0  0  0
    0.9810   -1.2290   -6.1450 N   0  0  0  0  0  0  0  0  0  0  0  0
   -0.1090   -0.5130   -5.7400 C   0  0  0  0  0  0  0  0  0  0  0  0
   -0.9290   -1.1440   -4.8970 N   0  0  0  0  0  0  0  0  0  0  0  0
   -0.6290   -2.2070   -1.8100 O   0  0  0  0  0  0  0  0  0  0  0  0
   -0.7570   -4.6420   -1.7570 C   0  0  0  0  0  0  0  0  0  0  0  0
   -0.2880   -5.9530   -1.9890 C   0  0  0  0  0  0  0  0  0  0  0  0
    0.9160   -6.3290   -3.1760 Cl  0  0  0  0  0  0  0  0  0  0  0  0
   -0.8020   -7.0420   -1.2720 C   0  0  0  0  0  0  0  0  0  0  0  0
   -1.7990   -6.8440   -0.3230 C   0  0  0  0  0  0  0  0  0  0  0  0
   -2.4250   -8.1850    0.5550 Cl  0  0  0  0  0  0  0  0  0  0  0  0
   -2.2960   -5.5690   -0.0860 C   0  0  0  0  0  0  0  0  0  0  0  0
   -1.7830   -4.4830   -0.7990 C   0  0  0  0  0  0  0  0  0  0  0  0
    0.2530    1.8640    0.9350 H   0  0  0  0  0  0  0  0  0  0  0  0
   -0.7770    2.1460   -0.4830 H   0  0  0  0  0  0  0  0  0  0  0  0
   -1.5110    1.8070    1.0940 H   0  0  0  0  0  0  0  0  0  0  0  0
   -0.5900   -0.4880    1.0740 H   0  0  0  0  0  0  0  0  0  0  0  0
   -1.6170   -0.2060   -0.3330 H   0  0  0  0  0  0  0  0  0  0  0  0
    0.3960    0.2490   -1.7260 H   0  0  0  0  0  0  0  0  0  0  0  0
    1.4480   -0.0050   -0.3250 H   0  0  0  0  0  0  0  0  0  0  0  0
    0.5560   -2.3780   -0.1430 H   0  0  0  0  0  0  0  0  0  0  0  0
    1.8230   -1.5080   -2.7980 H   0  0  0  0  0  0  0  0  0  0  0  0
    2.6010   -2.3730   -1.4530 H   0  0  0  0  0  0  0  0  0  0  0  0
   -0.6660   -4.3100   -4.4690 H   0  0  0  0  0  0  0  0  0  0  0  0
   -1.9310   -3.2260   -3.8780 H   0  0  0  0  0  0  0  0  0  0  0  0
    1.4840   -3.2290   -5.5630 H   0  0  0  0  0  0  0  0  0  0  0  0
   -0.3110    0.4970   -6.0700 H   0  0  0  0  0  0  0  0  0  0  0  0
   -0.4270   -8.0450   -1.4600 H   0  0  0  0  0  0  0  0  0  0  0  0
   -3.0810   -5.4070    0.6480 H   0  0  0  0  0  0  0  0  0  0  0  0
   -2.1990   -3.4970   -0.5930 H   0  0  0  0  0  0  0  0  0  0  0  0
  1  2  1  0  0  0  0
  1 23  1  0  0  0  0
  1 24  1  0  0  0  0
  1 25  1  0  0  0  0
  2  3  1  0  0  0  0
  2 26  1  0  0  0  0
  2 27  1  0  0  0  0
  3  4  1  0  0  0  0
  3 28  1  0  0  0  0
  3 29  1  0  0  0  0
  4  5  1  0  0  0  0
  4 14  1  0  0  0  0
  4 30  1  0  0  0  0
  5  6  1  0  0  0  0
  5 31  1  0  0  0  0
  5 32  1  0  0  0  0
  6  7  1  0  0  0  0
  7  8  1  0  0  0  0
  7 14  1  0  0  0  0
  7 15  1  0  0  0  0
  8  9  1  0  0  0  0
  8 33  1  0  0  0  0
  8 34  1  0  0  0  0
  9 10  1  0  0  0  0
  9 13  1  0  0  0  0
 10 11  2  0  0  0  0
 10 35  1  0  0  0  0
 11 12  1  0  0  0  0
 12 13  2  0  0  0  0
 12 36  1  0  0  0  0
 15 16  2  0  0  0  0
 15 22  1  0  0  0  0
 16 17  1  0  0  0  0
 16 18  1  0  0  0  0
 18 19  2  0  0  0  0
 18 37  1  0  0  0  0
 19 20  1  0  0  0  0
 19 21  1  0  0  0  0
 21 22  2  0  0  0  0
 21 38  1  0  0  0  0
 22 39  1  0  0  0  0
M  END
>  <Activity>
0

>  <Source>
34

$$$$
Ketoconazole
  MOE2013           3D
CORINA 3.49 0026  11.04.2013
 64 68  0  0  1  0  0  0  0  0999 V2000
   -1.3370    1.9230   -1.4400 C   0  0  0  0  0  0  0  0  0  0  0  0
   -0.9600    0.5150   -1.0560 C   0  0  0  0  0  0  0  0  0  0  0  0
    0.1420    0.0670   -1.3740 O   0  0  0  0  0  0  0  0  0  0  0  0
   -1.8980   -0.2160   -0.3440 N   0  0  0  0  0  0  0  0  0  0  0  0
   -1.6030   -1.6000    0.0390 C   0  0  0  0  0  0  0  0  0  0  0  0
   -1.7930   -1.8310    1.5480 C   0  0  0  0  0  0  0  0  0  0  0  0
   -3.1060   -1.3260    1.9810 N   0  0  0  0  0  0  0  0  0  0  0  0
   -3.4150    0.0590    1.5970 C   0  0  0  0  0  0  0  0  0  0  0  0
   -3.2210    0.2580    0.0860 C   0  0  0  0  0  0  0  0  0  0  0  0
   -3.9660   -2.0940    2.7410 C   0  0  0  0  0  0  0  0  0  0  0  0
   -5.3580   -1.9980    2.6070 C   0  0  0  0  0  0  0  0  0  0  0  0
   -6.2260   -2.7830    3.3760 C   0  0  0  0  0  0  0  0  0  0  0  0
   -5.7270   -3.6890    4.3080 C   0  0  0  0  0  0  0  0  0  0  0  0
   -6.6780   -4.3910    4.9910 O   0  0  0  0  0  0  0  0  0  0  0  0
   -6.2220   -5.3440    5.9550 C   0  0  0  0  0  0  0  0  0  0  0  0
   -7.4510   -6.0060    6.5570 C   0  0  2  0  0  0  0  0  0  0  0  0
   -7.1520   -6.9010    7.7270 C   0  0  0  0  0  0  0  0  0  0  0  0
   -8.2880   -7.7660    7.7850 O   0  0  0  0  0  0  0  0  0  0  0  0
   -8.8060   -7.8370    6.4450 C   0  0  2  0  0  0  0  0  0  0  0  0
   -8.6550   -9.2540    5.8510 C   0  0  0  0  0  0  0  0  0  0  0  0
   -7.2820   -9.7260    5.8110 N   0  0  0  0  0  0  0  0  0  0  0  0
   -6.6790  -10.5370    6.7310 C   0  0  0  0  0  0  0  0  0  0  0  0
   -5.3970  -10.7050    6.2630 C   0  0  0  0  0  0  0  0  0  0  0  0
   -5.2110  -10.0210    5.0880 N   0  0  0  0  0  0  0  0  0  0  0  0
   -6.3650   -9.4450    4.8390 C   0  0  0  0  0  0  0  0  0  0  0  0
   -8.0500   -6.9170    5.6240 O   0  0  0  0  0  0  0  0  0  0  0  0
  -10.2880   -7.4350    6.4360 C   0  0  0  0  0  0  0  0  0  0  0  0
  -10.7550   -6.5470    5.4400 C   0  0  0  0  0  0  0  0  0  0  0  0
  -12.0940   -6.1560    5.3770 C   0  0  0  0  0  0  0  0  0  0  0  0
  -12.9990   -6.6520    6.3060 C   0  0  0  0  0  0  0  0  0  0  0  0
  -14.6490   -6.1740    6.2320 Cl  0  0  0  0  0  0  0  0  0  0  0  0
  -12.5780   -7.5390    7.2920 C   0  0  0  0  0  0  0  0  0  0  0  0
  -11.2340   -7.9320    7.3560 C   0  0  0  0  0  0  0  0  0  0  0  0
  -10.8370   -9.0680    8.6000 Cl  0  0  0  0  0  0  0  0  0  0  0  0
   -4.3500   -3.8040    4.4630 C   0  0  0  0  0  0  0  0  0  0  0  0
   -3.4880   -3.0150    3.6870 C   0  0  0  0  0  0  0  0  0  0  0  0
   -0.5280    2.3690   -2.0260 H   0  0  0  0  0  0  0  0  0  0  0  0
   -2.2420    1.9180   -2.0540 H   0  0  0  0  0  0  0  0  0  0  0  0
   -1.4870    2.5290   -0.5430 H   0  0  0  0  0  0  0  0  0  0  0  0
   -2.2950   -2.2370   -0.5250 H   0  0  0  0  0  0  0  0  0  0  0  0
   -0.5870   -1.8850   -0.2510 H   0  0  0  0  0  0  0  0  0  0  0  0
   -1.6740   -2.9040    1.7360 H   0  0  0  0  0  0  0  0  0  0  0  0
   -1.0120   -1.3050    2.1080 H   0  0  0  0  0  0  0  0  0  0  0  0
   -4.4250    0.3710    1.8790 H   0  0  0  0  0  0  0  0  0  0  0  0
   -2.7270    0.7210    2.1380 H   0  0  0  0  0  0  0  0  0  0  0  0
   -3.3760    1.3090   -0.1650 H   0  0  0  0  0  0  0  0  0  0  0  0
   -3.9640   -0.3270   -0.4690 H   0  0  0  0  0  0  0  0  0  0  0  0
   -5.7980   -1.3310    1.8720 H   0  0  0  0  0  0  0  0  0  0  0  0
   -7.2990   -2.6880    3.2370 H   0  0  0  0  0  0  0  0  0  0  0  0
   -5.5980   -6.0980    5.4600 H   0  0  0  0  0  0  0  0  0  0  0  0
   -5.6580   -4.8290    6.7420 H   0  0  0  0  0  0  0  0  0  0  0  0
   -8.2100   -5.2560    6.8140 H   0  0  0  0  0  0  0  0  0  0  0  0
   -6.2610   -7.5170    7.5670 H   0  0  0  0  0  0  0  0  0  0  0  0
   -7.0420   -6.3570    8.6690 H   0  0  0  0  0  0  0  0  0  0  0  0
   -9.2180  -10.0000    6.4210 H   0  0  0  0  0  0  0  0  0  0  0  0
   -9.0210   -9.2830    4.8170 H   0  0  0  0  0  0  0  0  0  0  0  0
   -7.1880  -10.9060    7.6100 H   0  0  0  0  0  0  0  0  0  0  0  0
   -4.5990  -11.2800    6.7100 H   0  0  0  0  0  0  0  0  0  0  0  0
   -6.5870   -8.8170    3.9860 H   0  0  0  0  0  0  0  0  0  0  0  0
  -10.0720   -6.1420    4.6940 H   0  0  0  0  0  0  0  0  0  0  0  0
  -12.4160   -5.4680    4.6010 H   0  0  0  0  0  0  0  0  0  0  0  0
  -13.2960   -7.9300    8.0090 H   0  0  0  0  0  0  0  0  0  0  0  0
   -3.9050   -4.4890    5.1770 H   0  0  0  0  0  0  0  0  0  0  0  0
   -2.4200   -3.1160    3.8590 H   0  0  0  0  0  0  0  0  0  0  0  0
  1  2  1  0  0  0  0
  1 37  1  0  0  0  0
  1 38  1  0  0  0  0
  1 39  1  0  0  0  0
  2  3  2  0  0  0  0
  2  4  1  0  0  0  0
  4  5  1  0  0  0  0
  4  9  1  0  0  0  0
  5  6  1  0  0  0  0
  5 40  1  0  0  0  0
  5 41  1  0  0  0  0
  6  7  1  0  0  0  0
  6 42  1  0  0  0  0
  6 43  1  0  0  0  0
  7  8  1  0  0  0  0
  7 10  1  0  0  0  0
  8  9  1  0  0  0  0
  8 44  1  0  0  0  0
  8 45  1  0  0  0  0
  9 46  1  0  0  0  0
  9 47  1  0  0  0  0
 10 11  1  0  0  0  0
 10 36  2  0  0  0  0
 11 12  2  0  0  0  0
 11 48  1  0  0  0  0
 12 13  1  0  0  0  0
 12 49  1  0  0  0  0
 13 14  1  0  0  0  0
 13 35  2  0  0  0  0
 14 15  1  0  0  0  0
 15 16  1  0  0  0  0
 15 50  1  0  0  0  0
 15 51  1  0  0  0  0
 16 17  1  0  0  0  0
 16 26  1  0  0  0  0
 16 52  1  0  0  0  0
 17 18  1  0  0  0  0
 17 53  1  0  0  0  0
 17 54  1  0  0  0  0
 18 19  1  0  0  0  0
 19 20  1  0  0  0  0
 19 26  1  0  0  0  0
 19 27  1  0  0  0  0
 20 21  1  0  0  0  0
 20 55  1  0  0  0  0
 20 56  1  0  0  0  0
 21 22  1  0  0  0  0
 21 25  1  0  0  0  0
 22 23  2  0  0  0  0
 22 57  1  0  0  0  0
 23 24  1  0  0  0  0
 23 58  1  0  0  0  0
 24 25  2  0  0  0  0
 25 59  1  0  0  0  0
 27 28  1  0  0  0  0
 27 33  2  0  0  0  0
 28 29  2  0  0  0  0
 28 60  1  0  0  0  0
 29 30  1  0  0  0  0
 29 61  1  0  0  0  0
 30 31  1  0  0  0  0
 30 32  2  0  0  0  0
 32 33  1  0  0  0  0
 32 62  1  0  0  0  0
 33 34  1  0  0  0  0
 35 36  1  0  0  0  0
 35 63  1  0  0  0  0
 36 64  1  0  0  0  0
M  END
>  <Activity>
1

>  <Source>
7

$$$$
Azaconazole
  MOE2013           3D
CORINA 3.49 0026  11.04.2013
 30 32  0  0  0  0  0  0  0  0999 V2000
    0.4040    1.9160   -0.3090 C   0  0  0  0  0  0  0  0  0  0  0  0
    0.4800    0.4810   -0.7300 C   0  0  0  0  0  0  0  0  0  0  0  0
    1.2040   -0.1270    0.3360 O   0  0  0  0  0  0  0  0  0  0  0  0
    2.1140    0.8890    0.8230 C   0  0  0  0  0  0  0  0  0  0  0  0
    1.6860    2.1540    0.2650 O   0  0  0  0  0  0  0  0  0  0  0  0
    1.9680    0.9650    2.3570 C   0  0  0  0  0  0  0  0  0  0  0  0
    2.5620   -0.1380    3.0760 N   0  0  0  0  0  0  0  0  0  0  0  0
    3.7780   -0.1750    3.6860 C   0  0  0  0  0  0  0  0  0  0  0  0
    3.9610   -1.3540    4.2330 N   0  0  0  0  0  0  0  0  0  0  0  0
    2.8000   -2.0080    3.9320 C   0  0  0  0  0  0  0  0  0  0  0  0
    1.9090   -1.3030    3.2310 N   0  0  0  0  0  0  0  0  0  0  0  0
    3.5460    0.6070    0.3530 C   0  0  0  0  0  0  0  0  0  0  0  0
    3.8580   -0.6650   -0.1740 C   0  0  0  0  0  0  0  0  0  0  0  0
    5.1460   -0.9840   -0.6090 C   0  0  0  0  0  0  0  0  0  0  0  0
    6.1560   -0.0360   -0.5210 C   0  0  0  0  0  0  0  0  0  0  0  0
    7.7450   -0.4230   -1.0540 Cl  0  0  0  0  0  0  0  0  0  0  0  0
    5.8890    1.2230    0.0060 C   0  0  0  0  0  0  0  0  0  0  0  0
    4.5970    1.5430    0.4450 C   0  0  0  0  0  0  0  0  0  0  0  0
    4.3970    3.1210    1.1260 Cl  0  0  0  0  0  0  0  0  0  0  0  0
    0.2160    2.6040   -1.1370 H   0  0  0  0  0  0  0  0  0  0  0  0
   -0.3510    2.0710    0.4690 H   0  0  0  0  0  0  0  0  0  0  0  0
   -0.4990    0.0100   -0.8520 H   0  0  0  0  0  0  0  0  0  0  0  0
    1.0580    0.3580   -1.6530 H   0  0  0  0  0  0  0  0  0  0  0  0
    2.4060    1.8860    2.7570 H   0  0  0  0  0  0  0  0  0  0  0  0
    0.9070    0.9930    2.6360 H   0  0  0  0  0  0  0  0  0  0  0  0
    4.4710    0.6550    3.7020 H   0  0  0  0  0  0  0  0  0  0  0  0
    2.5980   -3.0270    4.2340 H   0  0  0  0  0  0  0  0  0  0  0  0
    3.0910   -1.4370   -0.2450 H   0  0  0  0  0  0  0  0  0  0  0  0
    5.3480   -1.9740   -1.0100 H   0  0  0  0  0  0  0  0  0  0  0  0
    6.6890    1.9570    0.0820 H   0  0  0  0  0  0  0  0  0  0  0  0
  1  2  1  0  0  0  0
  1  5  1  0  0  0  0
  1 20  1  0  0  0  0
  1 21  1  0  0  0  0
  2  3  1  0  0  0  0
  2 22  1  0  0  0  0
  2 23  1  0  0  0  0
  3  4  1  0  0  0  0
  4  5  1  0  0  0  0
  4  6  1  0  0  0  0
  4 12  1  0  0  0  0
  6  7  1  0  0  0  0
  6 24  1  0  0  0  0
  6 25  1  0  0  0  0
  7  8  1  0  0  0  0
  7 11  1  0  0  0  0
  8  9  2  0  0  0  0
  8 26  1  0  0  0  0
  9 10  1  0  0  0  0
 10 11  2  0  0  0  0
 10 27  1  0  0  0  0
 12 13  1  0  0  0  0
 12 18  2  0  0  0  0
 13 14  2  0  0  0  0
 13 28  1  0  0  0  0
 14 15  1  0  0  0  0
 14 29  1  0  0  0  0
 15 16  1  0  0  0  0
 15 17  2  0  0  0  0
 17 18  1  0  0  0  0
 17 30  1  0  0  0  0
 18 19  1  0  0  0  0
M  END
>  <Activity>
0

>  <Source>
60

$$$$
Clorgyline
  MOE2013           3D
CORINA 3.49 0026  11.04.2013
 32 32  0  0  1  0  0  0  0  0999 V2000
   -0.1870   -1.2010    0.3710 C   0  0  0  0  0  0  0  0  0  0  0  0
   -0.1080   -0.0120    0.2200 C   0  0  0  0  0  0  0  0  0  0  0  0
   -0.0170    1.4470    0.0380 C   0  0  0  0  0  0  0  0  0  0  0  0
    1.3800    1.9190    0.0160 N   0  0  3  0  0  0  0  0  0  0  0  0
    2.0500    1.4970   -1.2200 C   0  0  0  0  0  0  0  0  0  0  0  0
    1.4120    3.3840    0.1760 C   0  0  0  0  0  0  0  0  0  0  0  0
    2.8220    3.9310    0.4110 C   0  0  0  0  0  0  0  0  0  0  0  0
    2.7850    5.4210    0.7410 C   0  0  0  0  0  0  0  0  0  0  0  0
    4.1300    5.8570    0.9260 O   0  0  0  0  0  0  0  0  0  0  0  0
    4.3370    7.1740    1.2410 C   0  0  0  0  0  0  0  0  0  0  0  0
    5.6720    7.5770    1.4200 C   0  0  0  0  0  0  0  0  0  0  0  0
    6.9780    6.4550    1.2480 Cl  0  0  0  0  0  0  0  0  0  0  0  0
    5.9860    8.8990    1.7440 C   0  0  0  0  0  0  0  0  0  0  0  0
    4.9610    9.8280    1.8910 C   0  0  0  0  0  0  0  0  0  0  0  0
    5.3350   11.4590    2.2900 Cl  0  0  0  0  0  0  0  0  0  0  0  0
    3.6320    9.4480    1.7160 C   0  0  0  0  0  0  0  0  0  0  0  0
    3.3210    8.1240    1.3920 C   0  0  0  0  0  0  0  0  0  0  0  0
   -0.2520   -2.2550    0.5070 H   0  0  0  0  0  0  0  0  0  0  0  0
   -0.5500    1.7530   -0.8710 H   0  0  0  0  0  0  0  0  0  0  0  0
   -0.5480    1.9030    0.8840 H   0  0  0  0  0  0  0  0  0  0  0  0
    1.6010    1.9570   -2.1080 H   0  0  0  0  0  0  0  0  0  0  0  0
    3.1140    1.7480   -1.1990 H   0  0  0  0  0  0  0  0  0  0  0  0
    2.0120    0.4090   -1.3440 H   0  0  0  0  0  0  0  0  0  0  0  0
    0.9560    3.8800   -0.6910 H   0  0  0  0  0  0  0  0  0  0  0  0
    0.8090    3.6570    1.0520 H   0  0  0  0  0  0  0  0  0  0  0  0
    3.3110    3.3920    1.2320 H   0  0  0  0  0  0  0  0  0  0  0  0
    3.4570    3.7870   -0.4710 H   0  0  0  0  0  0  0  0  0  0  0  0
    2.3240    5.9680   -0.0900 H   0  0  0  0  0  0  0  0  0  0  0  0
    2.2090    5.5770    1.6610 H   0  0  0  0  0  0  0  0  0  0  0  0
    7.0210    9.1990    1.8810 H   0  0  0  0  0  0  0  0  0  0  0  0
    2.8310   10.1740    1.8310 H   0  0  0  0  0  0  0  0  0  0  0  0
    2.2730    7.8690    1.2650 H   0  0  0  0  0  0  0  0  0  0  0  0
  1  2  3  0  0  0  0
  1 18  1  0  0  0  0
  2  3  1  0  0  0  0
  3  4  1  0  0  0  0
  3 19  1  0  0  0  0
  3 20  1  0  0  0  0
  4  5  1  0  0  0  0
  4  6  1  0  0  0  0
  5 21  1  0  0  0  0
  5 22  1  0  0  0  0
  5 23  1  0  0  0  0
  6  7  1  0  0  0  0
  6 24  1  0  0  0  0
  6 25  1  0  0  0  0
  7  8  1  0  0  0  0
  7 26  1  0  0  0  0
  7 27  1  0  0  0  0
  8  9  1  0  0  0  0
  8 28  1  0  0  0  0
  8 29  1  0  0  0  0
  9 10  1  0  0  0  0
 10 11  1  0  0  0  0
 10 17  2  0  0  0  0
 11 12  1  0  0  0  0
 11 13  2  0  0  0  0
 13 14  1  0  0  0  0
 13 30  1  0  0  0  0
 14 15  1  0  0  0  0
 14 16  2  0  0  0  0
 16 17  1  0  0  0  0
 16 31  1  0  0  0  0
 17 32  1  0  0  0  0
M  END
>  <Activity>
0

>  <Source>
28

$$$$
Vinclozolin
  MOE2013           3D
CORINA 3.49 0026  11.04.2013
 27 28  0  0  1  0  0  0  0  0999 V2000
    0.0050    1.5760    0.0550 C   0  0  0  0  0  0  0  0  0  0  0  0
    0.0150    0.0530    0.0170 C   0  0  2  0  0  0  0  0  0  0  0  0
    0.7350   -0.4300    1.1470 O   0  0  0  0  0  0  0  0  0  0  0  0
    1.7920   -1.1880    0.7270 C   0  0  0  0  0  0  0  0  0  0  0  0
    2.5130   -1.7450    1.5410 O   0  0  0  0  0  0  0  0  0  0  0  0
    1.8590   -1.2100   -0.6400 N   0  0  0  0  0  0  0  0  0  0  0  0
    0.8300   -0.4560   -1.1520 C   0  0  0  0  0  0  0  0  0  0  0  0
    0.5730   -0.1820   -2.3170 O   0  0  0  0  0  0  0  0  0  0  0  0
    2.8450   -1.9030   -1.4160 C   0  0  0  0  0  0  0  0  0  0  0  0
    4.0010   -2.4450   -0.8270 C   0  0  0  0  0  0  0  0  0  0  0  0
    4.9580   -3.1230   -1.5930 C   0  0  0  0  0  0  0  0  0  0  0  0
    6.3640   -3.7620   -0.8290 Cl  0  0  0  0  0  0  0  0  0  0  0  0
    4.7940   -3.2830   -2.9610 C   0  0  0  0  0  0  0  0  0  0  0  0
    3.6580   -2.7560   -3.5600 C   0  0  0  0  0  0  0  0  0  0  0  0
    3.4270   -2.9480   -5.2560 Cl  0  0  0  0  0  0  0  0  0  0  0  0
    2.6970   -2.0750   -2.8030 C   0  0  0  0  0  0  0  0  0  0  0  0
   -1.3780   -0.5240   -0.0490 C   0  0  0  0  0  0  0  0  0  0  0  0
   -1.9350   -1.3630    0.8350 C   0  0  0  0  0  0  0  0  0  0  0  0
    1.0260    1.9740    0.0730 H   0  0  0  0  0  0  0  0  0  0  0  0
   -0.5050    2.0030   -0.8160 H   0  0  0  0  0  0  0  0  0  0  0  0
   -0.4900    1.9420    0.9620 H   0  0  0  0  0  0  0  0  0  0  0  0
    4.2030   -2.3410    0.2350 H   0  0  0  0  0  0  0  0  0  0  0  0
    5.5370   -3.8100   -3.5520 H   0  0  0  0  0  0  0  0  0  0  0  0
    1.8230   -1.7060   -3.3320 H   0  0  0  0  0  0  0  0  0  0  0  0
   -1.9750   -0.2240   -0.9110 H   0  0  0  0  0  0  0  0  0  0  0  0
   -1.4060   -1.7050    1.7190 H   0  0  0  0  0  0  0  0  0  0  0  0
   -2.9490   -1.7240    0.6910 H   0  0  0  0  0  0  0  0  0  0  0  0
  1  2  1  0  0  0  0
  1 19  1  0  0  0  0
  1 20  1  0  0  0  0
  1 21  1  0  0  0  0
  2  3  1  0  0  0  0
  2  7  1  0  0  0  0
  2 17  1  0  0  0  0
  3  4  1  0  0  0  0
  4  5  2  0  0  0  0
  4  6  1  0  0  0  0
  6  7  1  0  0  0  0
  6  9  1  0  0  0  0
  7  8  2  0  0  0  0
  9 10  2  0  0  0  0
  9 16  1  0  0  0  0
 10 11  1  0  0  0  0
 10 22  1  0  0  0  0
 11 12  1  0  0  0  0
 11 13  2  0  0  0  0
 13 14  1  0  0  0  0
 13 23  1  0  0  0  0
 14 15  1  0  0  0  0
 14 16  2  0  0  0  0
 16 24  1  0  0  0  0
 17 18  2  3  0  0  0
 17 25  1  0  0  0  0
 18 26  1  0  0  0  0
 18 27  1  0  0  0  0
M  END
>  <Activity>
0

>  <Source>
34

$$$$
1-(3-chlorophenyl)-4-[5-[2-[2-(3-methoxyphenyl)ethyl]phenoxy]pentyl]piperazine
  MOE2013           3D
CORINA 3.49 0026  11.04.2013
 72 75  0  0  0  0  0  0  0  0999 V2000
   -0.5310    1.0810    0.1450 C   0  0  0  0  0  0  0  0  0  0  0  0
   -0.3350   -0.3250    0.0770 O   0  0  0  0  0  0  0  0  0  0  0  0
    0.2830   -0.8090   -1.0440 C   0  0  0  0  0  0  0  0  0  0  0  0
    0.7220   -0.0510   -2.1310 C   0  0  0  0  0  0  0  0  0  0  0  0
    1.3460   -0.6760   -3.2130 C   0  0  0  0  0  0  0  0  0  0  0  0
    1.5330   -2.0580   -3.2160 C   0  0  0  0  0  0  0  0  0  0  0  0
    1.0910   -2.8320   -2.1380 C   0  0  0  0  0  0  0  0  0  0  0  0
    1.3110   -4.3230   -2.1280 C   0  0  0  0  0  0  0  0  0  0  0  0
    2.6480   -4.6890   -1.4770 C   0  0  0  0  0  0  0  0  0  0  0  0
    2.8820   -6.1830   -1.4920 C   0  0  0  0  0  0  0  0  0  0  0  0
    3.4120   -6.8330   -2.6240 C   0  0  0  0  0  0  0  0  0  0  0  0
    3.7130   -6.0240   -3.6890 O   0  0  0  0  0  0  0  0  0  0  0  0
    4.2940   -6.6360   -4.8390 C   0  0  0  0  0  0  0  0  0  0  0  0
    4.5880   -5.5350   -5.8540 C   0  0  0  0  0  0  0  0  0  0  0  0
    5.2150   -6.1020   -7.1270 C   0  0  0  0  0  0  0  0  0  0  0  0
    5.5410   -4.9920   -8.1290 C   0  0  0  0  0  0  0  0  0  0  0  0
    6.1730   -5.5710   -9.4020 C   0  0  0  0  0  0  0  0  0  0  0  0
    6.4050   -4.5510  -10.4390 N   0  0  0  0  0  0  0  0  0  0  0  0
    6.7500   -5.2080  -11.7200 C   0  0  0  0  0  0  0  0  0  0  0  0
    7.0280   -4.2100  -12.8650 C   0  0  0  0  0  0  0  0  0  0  0  0
    8.0340   -3.2260  -12.4510 N   0  0  0  0  0  0  0  0  0  0  0  0
    7.7650   -2.5740  -11.1650 C   0  0  0  0  0  0  0  0  0  0  0  0
    7.4960   -3.6220  -10.0690 C   0  0  0  0  0  0  0  0  0  0  0  0
    9.1180   -2.9030  -13.2430 C   0  0  0  0  0  0  0  0  0  0  0  0
   10.3570   -2.5410  -12.6910 C   0  0  0  0  0  0  0  0  0  0  0  0
   11.4500   -2.2160  -13.5000 C   0  0  0  0  0  0  0  0  0  0  0  0
   12.9520   -1.7900  -12.7730 Cl  0  0  0  0  0  0  0  0  0  0  0  0
   11.3400   -2.2400  -14.8860 C   0  0  0  0  0  0  0  0  0  0  0  0
   10.1260   -2.5950  -15.4610 C   0  0  0  0  0  0  0  0  0  0  0  0
    9.0350   -2.9220  -14.6470 C   0  0  0  0  0  0  0  0  0  0  0  0
    3.5900   -8.2210   -2.5990 C   0  0  0  0  0  0  0  0  0  0  0  0
    3.2450   -8.9600   -1.4650 C   0  0  0  0  0  0  0  0  0  0  0  0
    2.7160   -8.3200   -0.3480 C   0  0  0  0  0  0  0  0  0  0  0  0
    2.5330   -6.9390   -0.3610 C   0  0  0  0  0  0  0  0  0  0  0  0
    0.4710   -2.1950   -1.0540 C   0  0  0  0  0  0  0  0  0  0  0  0
    0.4260    1.6150    0.1330 H   0  0  0  0  0  0  0  0  0  0  0  0
   -1.1880    1.4280   -0.6590 H   0  0  0  0  0  0  0  0  0  0  0  0
   -1.0240    1.3050    1.0960 H   0  0  0  0  0  0  0  0  0  0  0  0
    0.5960    1.0260   -2.1670 H   0  0  0  0  0  0  0  0  0  0  0  0
    1.6900   -0.0840   -4.0570 H   0  0  0  0  0  0  0  0  0  0  0  0
    2.0250   -2.5290   -4.0640 H   0  0  0  0  0  0  0  0  0  0  0  0
    0.4820   -4.8100   -1.5970 H   0  0  0  0  0  0  0  0  0  0  0  0
    1.2620   -4.7020   -3.1570 H   0  0  0  0  0  0  0  0  0  0  0  0
    3.4810   -4.1790   -1.9790 H   0  0  0  0  0  0  0  0  0  0  0  0
    2.6750   -4.3250   -0.4410 H   0  0  0  0  0  0  0  0  0  0  0  0
    5.2300   -7.1380   -4.5670 H   0  0  0  0  0  0  0  0  0  0  0  0
    3.5920   -7.3570   -5.2740 H   0  0  0  0  0  0  0  0  0  0  0  0
    3.6600   -5.0000   -6.0920 H   0  0  0  0  0  0  0  0  0  0  0  0
    5.2550   -4.7920   -5.3990 H   0  0  0  0  0  0  0  0  0  0  0  0
    6.1320   -6.6470   -6.8730 H   0  0  0  0  0  0  0  0  0  0  0  0
    4.5260   -6.8220   -7.5840 H   0  0  0  0  0  0  0  0  0  0  0  0
    4.6230   -4.4490   -8.3860 H   0  0  0  0  0  0  0  0  0  0  0  0
    6.2200   -4.2780   -7.6520 H   0  0  0  0  0  0  0  0  0  0  0  0
    7.1040   -6.0970   -9.1540 H   0  0  0  0  0  0  0  0  0  0  0  0
    5.4790   -6.3240   -9.7970 H   0  0  0  0  0  0  0  0  0  0  0  0
    7.6340   -5.8470  -11.5870 H   0  0  0  0  0  0  0  0  0  0  0  0
    5.9240   -5.8570  -12.0340 H   0  0  0  0  0  0  0  0  0  0  0  0
    7.3520   -4.7930  -13.7350 H   0  0  0  0  0  0  0  0  0  0  0  0
    6.1040   -3.6870  -13.1410 H   0  0  0  0  0  0  0  0  0  0  0  0
    8.5750   -1.9140  -10.8390 H   0  0  0  0  0  0  0  0  0  0  0  0
    6.8820   -1.9330  -11.2810 H   0  0  0  0  0  0  0  0  0  0  0  0
    7.2360   -3.0750   -9.1570 H   0  0  0  0  0  0  0  0  0  0  0  0
    8.4210   -4.1790   -9.8690 H   0  0  0  0  0  0  0  0  0  0  0  0
   10.4940   -2.5420  -11.6130 H   0  0  0  0  0  0  0  0  0  0  0  0
   12.1870   -1.9870  -15.5170 H   0  0  0  0  0  0  0  0  0  0  0  0
   10.0200   -2.6140  -16.5430 H   0  0  0  0  0  0  0  0  0  0  0  0
    8.0940   -3.1680  -15.1340 H   0  0  0  0  0  0  0  0  0  0  0  0
    3.9930   -8.7620   -3.4490 H   0  0  0  0  0  0  0  0  0  0  0  0
    3.3860  -10.0380   -1.4560 H   0  0  0  0  0  0  0  0  0  0  0  0
    2.4440   -8.8950    0.5330 H   0  0  0  0  0  0  0  0  0  0  0  0
    2.1140   -6.4530    0.5170 H   0  0  0  0  0  0  0  0  0  0  0  0
    0.1300   -2.7800   -0.2030 H   0  0  0  0  0  0  0  0  0  0  0  0
  1  2  1  0  0  0  0
  1 36  1  0  0  0  0
  1 37  1  0  0  0  0
  1 38  1  0  0  0  0
  2  3  1  0  0  0  0
  3  4  1  0  0  0  0
  3 35  2  0  0  0  0
  4  5  2  0  0  0  0
  4 39  1  0  0  0  0
  5  6  1  0  0  0  0
  5 40  1  0  0  0  0
  6  7  2  0  0  0  0
  6 41  1  0  0  0  0
  7  8  1  0  0  0  0
  7 35  1  0  0  0  0
  8  9  1  0  0  0  0
  8 42  1  0  0  0  0
  8 43  1  0  0  0  0
  9 10  1  0  0  0  0
  9 44  1  0  0  0  0
  9 45  1  0  0  0  0
 10 11  1  0  0  0  0
 10 34  2  0  0  0  0
 11 12  1  0  0  0  0
 11 31  2  0  0  0  0
 12 13  1  0  0  0  0
 13 14  1  0  0  0  0
 13 46  1  0  0  0  0
 13 47  1  0  0  0  0
 14 15  1  0  0  0  0
 14 48  1  0  0  0  0
 14 49  1  0  0  0  0
 15 16  1  0  0  0  0
 15 50  1  0  0  0  0
 15 51  1  0  0  0  0
 16 17  1  0  0  0  0
 16 52  1  0  0  0  0
 16 53  1  0  0  0  0
 17 18  1  0  0  0  0
 17 54  1  0  0  0  0
 17 55  1  0  0  0  0
 18 19  1  0  0  0  0
 18 23  1  0  0  0  0
 19 20  1  0  0  0  0
 19 56  1  0  0  0  0
 19 57  1  0  0  0  0
 20 21  1  0  0  0  0
 20 58  1  0  0  0  0
 20 59  1  0  0  0  0
 21 22  1  0  0  0  0
 21 24  1  0  0  0  0
 22 23  1  0  0  0  0
 22 60  1  0  0  0  0
 22 61  1  0  0  0  0
 23 62  1  0  0  0  0
 23 63  1  0  0  0  0
 24 25  1  0  0  0  0
 24 30  2  0  0  0  0
 25 26  2  0  0  0  0
 25 64  1  0  0  0  0
 26 27  1  0  0  0  0
 26 28  1  0  0  0  0
 28 29  2  0  0  0  0
 28 65  1  0  0  0  0
 29 30  1  0  0  0  0
 29 66  1  0  0  0  0
 30 67  1  0  0  0  0
 31 32  1  0  0  0  0
 31 68  1  0  0  0  0
 32 33  2  0  0  0  0
 32 69  1  0  0  0  0
 33 34  1  0  0  0  0
 33 70  1  0  0  0  0
 34 71  1  0  0  0  0
 35 72  1  0  0  0  0
M  END
>  <Activity>
1

>  <Source>
63

$$$$
1-(3-chlorophenyl)-4-[4-[2-[2-(3-methoxyphenyl)ethyl]phenoxy]butyl]piperazine
  MOE2013           3D
CORINA 3.49 0026  11.04.2013
 69 72  0  0  0  0  0  0  0  0999 V2000
   -0.0940    1.6080   -0.9770 C   0  0  0  0  0  0  0  0  0  0  0  0
   -0.0610    0.1900   -0.8770 O   0  0  0  0  0  0  0  0  0  0  0  0
    0.6660   -0.4790   -1.8240 C   0  0  0  0  0  0  0  0  0  0  0  0
    1.3620    0.1020   -2.8850 C   0  0  0  0  0  0  0  0  0  0  0  0
    2.0700   -0.7040   -3.7800 C   0  0  0  0  0  0  0  0  0  0  0  0
    2.0850   -2.0890   -3.6220 C   0  0  0  0  0  0  0  0  0  0  0  0
    1.3850   -2.6860   -2.5670 C   0  0  0  0  0  0  0  0  0  0  0  0
    1.4190   -4.1810   -2.3790 C   0  0  0  0  0  0  0  0  0  0  0  0
    2.6180   -4.6120   -1.5300 C   0  0  0  0  0  0  0  0  0  0  0  0
    2.6640   -6.1130   -1.3470 C   0  0  0  0  0  0  0  0  0  0  0  0
    3.1900   -6.9570   -2.3450 C   0  0  0  0  0  0  0  0  0  0  0  0
    3.6570   -6.3270   -3.4700 O   0  0  0  0  0  0  0  0  0  0  0  0
    4.1810   -7.1410   -4.5190 C   0  0  0  0  0  0  0  0  0  0  0  0
    4.6120   -6.2140   -5.6550 C   0  0  0  0  0  0  0  0  0  0  0  0
    5.2040   -6.9920   -6.8310 C   0  0  0  0  0  0  0  0  0  0  0  0
    5.6410   -6.0450   -7.9580 C   0  0  0  0  0  0  0  0  0  0  0  0
    6.3530   -6.7390   -9.0460 N   0  0  0  0  0  0  0  0  0  0  0  0
    6.9940   -5.7490   -9.9420 C   0  0  0  0  0  0  0  0  0  0  0  0
    7.7640   -6.3950  -11.1130 C   0  0  0  0  0  0  0  0  0  0  0  0
    6.9020   -7.3300  -11.8450 N   0  0  0  0  0  0  0  0  0  0  0  0
    6.1910   -8.3000  -11.0030 C   0  0  0  0  0  0  0  0  0  0  0  0
    5.4520   -7.5930   -9.8500 C   0  0  0  0  0  0  0  0  0  0  0  0
    6.8220   -7.3330  -13.2230 C   0  0  0  0  0  0  0  0  0  0  0  0
    5.6400   -7.6800  -13.8970 C   0  0  0  0  0  0  0  0  0  0  0  0
    5.5680   -7.6780  -15.2940 C   0  0  0  0  0  0  0  0  0  0  0  0
    4.0900   -8.1020  -16.0700 Cl  0  0  0  0  0  0  0  0  0  0  0  0
    6.6730   -7.3310  -16.0610 C   0  0  0  0  0  0  0  0  0  0  0  0
    7.8570   -6.9820  -15.4230 C   0  0  0  0  0  0  0  0  0  0  0  0
    7.9240   -6.9830  -14.0250 C   0  0  0  0  0  0  0  0  0  0  0  0
    3.2030   -8.3410   -2.1410 C   0  0  0  0  0  0  0  0  0  0  0  0
    2.6930   -8.8860   -0.9590 C   0  0  0  0  0  0  0  0  0  0  0  0
    2.1650   -8.0550    0.0240 C   0  0  0  0  0  0  0  0  0  0  0  0
    2.1490   -6.6750   -0.1680 C   0  0  0  0  0  0  0  0  0  0  0  0
    0.6820   -1.8690   -1.6710 C   0  0  0  0  0  0  0  0  0  0  0  0
    0.9090    2.0350   -0.8750 H   0  0  0  0  0  0  0  0  0  0  0  0
   -0.5670    1.9270   -1.9120 H   0  0  0  0  0  0  0  0  0  0  0  0
   -0.7020    1.9880   -0.1510 H   0  0  0  0  0  0  0  0  0  0  0  0
    1.3760    1.1750   -3.0440 H   0  0  0  0  0  0  0  0  0  0  0  0
    2.6160   -0.2500   -4.6040 H   0  0  0  0  0  0  0  0  0  0  0  0
    2.6470   -2.7020   -4.3230 H   0  0  0  0  0  0  0  0  0  0  0  0
    0.4830   -4.5120   -1.9100 H   0  0  0  0  0  0  0  0  0  0  0  0
    1.4410   -4.6670   -3.3630 H   0  0  0  0  0  0  0  0  0  0  0  0
    3.5600   -4.2680   -1.9780 H   0  0  0  0  0  0  0  0  0  0  0  0
    2.5770   -4.1250   -0.5470 H   0  0  0  0  0  0  0  0  0  0  0  0
    5.0490   -7.7050   -4.1580 H   0  0  0  0  0  0  0  0  0  0  0  0
    3.4090   -7.8290   -4.8840 H   0  0  0  0  0  0  0  0  0  0  0  0
    3.7500   -5.6220   -5.9870 H   0  0  0  0  0  0  0  0  0  0  0  0
    5.3430   -5.4910   -5.2710 H   0  0  0  0  0  0  0  0  0  0  0  0
    6.0670   -7.5750   -6.4850 H   0  0  0  0  0  0  0  0  0  0  0  0
    4.4550   -7.7040   -7.1970 H   0  0  0  0  0  0  0  0  0  0  0  0
    4.7740   -5.4940   -8.3450 H   0  0  0  0  0  0  0  0  0  0  0  0
    6.3170   -5.3010   -7.5140 H   0  0  0  0  0  0  0  0  0  0  0  0
    6.2350   -5.0670  -10.3500 H   0  0  0  0  0  0  0  0  0  0  0  0
    7.7040   -5.1410   -9.3690 H   0  0  0  0  0  0  0  0  0  0  0  0
    8.1260   -5.5810  -11.7520 H   0  0  0  0  0  0  0  0  0  0  0  0
    8.6410   -6.9340  -10.7350 H   0  0  0  0  0  0  0  0  0  0  0  0
    5.4760   -8.9130  -11.5620 H   0  0  0  0  0  0  0  0  0  0  0  0
    6.9280   -9.0000  -10.5870 H   0  0  0  0  0  0  0  0  0  0  0  0
    5.0090   -8.3730   -9.2220 H   0  0  0  0  0  0  0  0  0  0  0  0
    4.6280   -6.9950  -10.2640 H   0  0  0  0  0  0  0  0  0  0  0  0
    4.7450   -7.9260  -13.3340 H   0  0  0  0  0  0  0  0  0  0  0  0
    6.6210   -7.3310  -17.1460 H   0  0  0  0  0  0  0  0  0  0  0  0
    8.7340   -6.7140  -16.0080 H   0  0  0  0  0  0  0  0  0  0  0  0
    8.8760   -6.7310  -13.5630 H   0  0  0  0  0  0  0  0  0  0  0  0
    3.6020   -9.0270   -2.8800 H   0  0  0  0  0  0  0  0  0  0  0  0
    2.7060   -9.9630   -0.8090 H   0  0  0  0  0  0  0  0  0  0  0  0
    1.7650   -8.4790    0.9400 H   0  0  0  0  0  0  0  0  0  0  0  0
    1.7310   -6.0380    0.6080 H   0  0  0  0  0  0  0  0  0  0  0  0
    0.1400   -2.3150   -0.8390 H   0  0  0  0  0  0  0  0  0  0  0  0
  1  2  1  0  0  0  0
  1 35  1  0  0  0  0
  1 36  1  0  0  0  0
  1 37  1  0  0  0  0
  2  3  1  0  0  0  0
  3  4  1  0  0  0  0
  3 34  2  0  0  0  0
  4  5  2  0  0  0  0
  4 38  1  0  0  0  0
  5  6  1  0  0  0  0
  5 39  1  0  0  0  0
  6  7  2  0  0  0  0
  6 40  1  0  0  0  0
  7  8  1  0  0  0  0
  7 34  1  0  0  0  0
  8  9  1  0  0  0  0
  8 41  1  0  0  0  0
  8 42  1  0  0  0  0
  9 10  1  0  0  0  0
  9 43  1  0  0  0  0
  9 44  1  0  0  0  0
 10 11  1  0  0  0  0
 10 33  2  0  0  0  0
 11 12  1  0  0  0  0
 11 30  2  0  0  0  0
 12 13  1  0  0  0  0
 13 14  1  0  0  0  0
 13 45  1  0  0  0  0
 13 46  1  0  0  0  0
 14 15  1  0  0  0  0
 14 47  1  0  0  0  0
 14 48  1  0  0  0  0
 15 16  1  0  0  0  0
 15 49  1  0  0  0  0
 15 50  1  0  0  0  0
 16 17  1  0  0  0  0
 16 51  1  0  0  0  0
 16 52  1  0  0  0  0
 17 18  1  0  0  0  0
 17 22  1  0  0  0  0
 18 19  1  0  0  0  0
 18 53  1  0  0  0  0
 18 54  1  0  0  0  0
 19 20  1  0  0  0  0
 19 55  1  0  0  0  0
 19 56  1  0  0  0  0
 20 21  1  0  0  0  0
 20 23  1  0  0  0  0
 21 22  1  0  0  0  0
 21 57  1  0  0  0  0
 21 58  1  0  0  0  0
 22 59  1  0  0  0  0
 22 60  1  0  0  0  0
 23 24  1  0  0  0  0
 23 29  2  0  0  0  0
 24 25  2  0  0  0  0
 24 61  1  0  0  0  0
 25 26  1  0  0  0  0
 25 27  1  0  0  0  0
 27 28  2  0  0  0  0
 27 62  1  0  0  0  0
 28 29  1  0  0  0  0
 28 63  1  0  0  0  0
 29 64  1  0  0  0  0
 30 31  1  0  0  0  0
 30 65  1  0  0  0  0
 31 32  2  0  0  0  0
 31 66  1  0  0  0  0
 32 33  1  0  0  0  0
 32 67  1  0  0  0  0
 33 68  1  0  0  0  0
 34 69  1  0  0  0  0
M  END
>  <Activity>
1

>  <Source>
63

$$$$
1-(3-chlorophenyl)-4-[3-[2-[2-(3-methoxyphenyl)ethyl]phenoxy]propyl]piperazine
  MOE2013           3D
CORINA 3.49 0026  11.04.2013
 66 69  0  0  0  0  0  0  0  0999 V2000
   -0.1250    1.1710   -0.5330 C   0  0  0  0  0  0  0  0  0  0  0  0
   -0.1200   -0.2390   -0.3540 O   0  0  0  0  0  0  0  0  0  0  0  0
    0.6010   -0.7240    0.7030 C   0  0  0  0  0  0  0  0  0  0  0  0
    1.3440    0.0360    1.6080 C   0  0  0  0  0  0  0  0  0  0  0  0
    2.0310   -0.5920    2.6500 C   0  0  0  0  0  0  0  0  0  0  0  0
    1.9830   -1.9790    2.7910 C   0  0  0  0  0  0  0  0  0  0  0  0
    1.2480   -2.7550    1.8880 C   0  0  0  0  0  0  0  0  0  0  0  0
    1.1720   -4.2510    2.0530 C   0  0  0  0  0  0  0  0  0  0  0  0
    0.0010   -4.6560    2.9510 C   0  0  0  0  0  0  0  0  0  0  0  0
   -0.0530   -6.1540    3.1560 C   0  0  0  0  0  0  0  0  0  0  0  0
    0.7290   -6.7910    4.1390 C   0  0  0  0  0  0  0  0  0  0  0  0
    1.5260   -5.9700    4.8950 O   0  0  0  0  0  0  0  0  0  0  0  0
    2.2420   -6.5650    5.9760 C   0  0  0  0  0  0  0  0  0  0  0  0
    2.9720   -5.4540    6.7280 C   0  0  0  0  0  0  0  0  0  0  0  0
    3.7280   -6.0140    7.9360 C   0  0  0  0  0  0  0  0  0  0  0  0
    4.5490   -5.0050    8.6250 N   0  0  0  0  0  0  0  0  0  0  0  0
    5.4180   -5.6630    9.6280 C   0  0  0  0  0  0  0  0  0  0  0  0
    6.3070   -4.6730   10.4100 C   0  0  0  0  0  0  0  0  0  0  0  0
    5.4890   -3.6050   10.9930 N   0  0  0  0  0  0  0  0  0  0  0  0
    4.5790   -2.9440   10.0530 C   0  0  0  0  0  0  0  0  0  0  0  0
    3.7230   -3.9810    9.3020 C   0  0  0  0  0  0  0  0  0  0  0  0
    5.6090   -3.2220   12.3140 C   0  0  0  0  0  0  0  0  0  0  0  0
    4.5090   -2.7610   13.0540 C   0  0  0  0  0  0  0  0  0  0  0  0
    4.6390   -2.3750   14.3930 C   0  0  0  0  0  0  0  0  0  0  0  0
    3.2550   -1.8260   15.2590 Cl  0  0  0  0  0  0  0  0  0  0  0  0
    5.8700   -2.4370   15.0330 C   0  0  0  0  0  0  0  0  0  0  0  0
    6.9780   -2.8910   14.3260 C   0  0  0  0  0  0  0  0  0  0  0  0
    6.8420   -3.2780   12.9870 C   0  0  0  0  0  0  0  0  0  0  0  0
    0.6590   -8.1820    4.2790 C   0  0  0  0  0  0  0  0  0  0  0  0
   -0.1770   -8.9360    3.4510 C   0  0  0  0  0  0  0  0  0  0  0  0
   -0.9460   -8.3090    2.4750 C   0  0  0  0  0  0  0  0  0  0  0  0
   -0.8830   -6.9250    2.3260 C   0  0  0  0  0  0  0  0  0  0  0  0
    0.5570   -2.1150    0.8490 C   0  0  0  0  0  0  0  0  0  0  0  0
    0.8840    1.5460   -0.7390 H   0  0  0  0  0  0  0  0  0  0  0  0
   -0.7460    1.3950   -1.4050 H   0  0  0  0  0  0  0  0  0  0  0  0
   -0.5680    1.6780    0.3300 H   0  0  0  0  0  0  0  0  0  0  0  0
    1.4070    1.1160    1.5330 H   0  0  0  0  0  0  0  0  0  0  0  0
    2.6060    0.0020    3.3560 H   0  0  0  0  0  0  0  0  0  0  0  0
    2.5190   -2.4520    3.6110 H   0  0  0  0  0  0  0  0  0  0  0  0
    1.0780   -4.7240    1.0660 H   0  0  0  0  0  0  0  0  0  0  0  0
    2.1230   -4.6170    2.4630 H   0  0  0  0  0  0  0  0  0  0  0  0
    0.0610   -4.1530    3.9250 H   0  0  0  0  0  0  0  0  0  0  0  0
   -0.9460   -4.3130    2.5130 H   0  0  0  0  0  0  0  0  0  0  0  0
    1.5460   -7.0660    6.6590 H   0  0  0  0  0  0  0  0  0  0  0  0
    2.9740   -7.2840    5.5890 H   0  0  0  0  0  0  0  0  0  0  0  0
    3.6630   -4.9460    6.0430 H   0  0  0  0  0  0  0  0  0  0  0  0
    2.2360   -4.7010    7.0330 H   0  0  0  0  0  0  0  0  0  0  0  0
    3.0220   -6.4830    8.6340 H   0  0  0  0  0  0  0  0  0  0  0  0
    4.3880   -6.8120    7.5690 H   0  0  0  0  0  0  0  0  0  0  0  0
    4.8040   -6.2270   10.3440 H   0  0  0  0  0  0  0  0  0  0  0  0
    6.0770   -6.3830    9.1270 H   0  0  0  0  0  0  0  0  0  0  0  0
    6.8440   -5.2480   11.1740 H   0  0  0  0  0  0  0  0  0  0  0  0
    7.0560   -4.2290    9.7420 H   0  0  0  0  0  0  0  0  0  0  0  0
    3.9190   -2.2130   10.5320 H   0  0  0  0  0  0  0  0  0  0  0  0
    5.1810   -2.3770    9.3300 H   0  0  0  0  0  0  0  0  0  0  0  0
    3.1220   -3.4330    8.5690 H   0  0  0  0  0  0  0  0  0  0  0  0
    3.0300   -4.4570   10.0100 H   0  0  0  0  0  0  0  0  0  0  0  0
    3.5230   -2.7290   12.6000 H   0  0  0  0  0  0  0  0  0  0  0  0
    5.9750   -2.1370   16.0720 H   0  0  0  0  0  0  0  0  0  0  0  0
    7.9500   -2.9410   14.8090 H   0  0  0  0  0  0  0  0  0  0  0  0
    7.7370   -3.6010   12.4610 H   0  0  0  0  0  0  0  0  0  0  0  0
    1.2480   -8.7140    5.0190 H   0  0  0  0  0  0  0  0  0  0  0  0
   -0.2220  -10.0150    3.5670 H   0  0  0  0  0  0  0  0  0  0  0  0
   -1.5930   -8.8960    1.8290 H   0  0  0  0  0  0  0  0  0  0  0  0
   -1.4860   -6.4480    1.5570 H   0  0  0  0  0  0  0  0  0  0  0  0
   -0.0270   -2.7010    0.1420 H   0  0  0  0  0  0  0  0  0  0  0  0
  1  2  1  0  0  0  0
  1 34  1  0  0  0  0
  1 35  1  0  0  0  0
  1 36  1  0  0  0  0
  2  3  1  0  0  0  0
  3  4  1  0  0  0  0
  3 33  2  0  0  0  0
  4  5  2  0  0  0  0
  4 37  1  0  0  0  0
  5  6  1  0  0  0  0
  5 38  1  0  0  0  0
  6  7  2  0  0  0  0
  6 39  1  0  0  0  0
  7  8  1  0  0  0  0
  7 33  1  0  0  0  0
  8  9  1  0  0  0  0
  8 40  1  0  0  0  0
  8 41  1  0  0  0  0
  9 10  1  0  0  0  0
  9 42  1  0  0  0  0
  9 43  1  0  0  0  0
 10 11  1  0  0  0  0
 10 32  2  0  0  0  0
 11 12  1  0  0  0  0
 11 29  2  0  0  0  0
 12 13  1  0  0  0  0
 13 14  1  0  0  0  0
 13 44  1  0  0  0  0
 13 45  1  0  0  0  0
 14 15  1  0  0  0  0
 14 46  1  0  0  0  0
 14 47  1  0  0  0  0
 15 16  1  0  0  0  0
 15 48  1  0  0  0  0
 15 49  1  0  0  0  0
 16 17  1  0  0  0  0
 16 21  1  0  0  0  0
 17 18  1  0  0  0  0
 17 50  1  0  0  0  0
 17 51  1  0  0  0  0
 18 19  1  0  0  0  0
 18 52  1  0  0  0  0
 18 53  1  0  0  0  0
 19 20  1  0  0  0  0
 19 22  1  0  0  0  0
 20 21  1  0  0  0  0
 20 54  1  0  0  0  0
 20 55  1  0  0  0  0
 21 56  1  0  0  0  0
 21 57  1  0  0  0  0
 22 23  1  0  0  0  0
 22 28  2  0  0  0  0
 23 24  2  0  0  0  0
 23 58  1  0  0  0  0
 24 25  1  0  0  0  0
 24 26  1  0  0  0  0
 26 27  2  0  0  0  0
 26 59  1  0  0  0  0
 27 28  1  0  0  0  0
 27 60  1  0  0  0  0
 28 61  1  0  0  0  0
 29 30  1  0  0  0  0
 29 62  1  0  0  0  0
 30 31  2  0  0  0  0
 30 63  1  0  0  0  0
 31 32  1  0  0  0  0
 31 64  1  0  0  0  0
 32 65  1  0  0  0  0
 33 66  1  0  0  0  0
M  END
>  <Activity>
1

>  <Source>
63

$$$$
1-(3-chlorophenyl)-4-[2-[2-[2-(3-methoxyphenyl)ethyl]phenoxy]ethyl]piperazine
  MOE2013           3D
CORINA 3.49 0026  11.04.2013
 63 66  0  0  0  0  0  0  0  0999 V2000
    2.5620    1.1300   -0.2570 C   0  0  0  0  0  0  0  0  0  0  0  0
    2.0080   -0.1710   -0.4030 O   0  0  0  0  0  0  0  0  0  0  0  0
    2.3140   -0.8470   -1.5530 C   0  0  0  0  0  0  0  0  0  0  0  0
    3.1120   -0.3740   -2.5940 C   0  0  0  0  0  0  0  0  0  0  0  0
    3.3510   -1.1780   -3.7110 C   0  0  0  0  0  0  0  0  0  0  0  0
    2.7970   -2.4550   -3.7920 C   0  0  0  0  0  0  0  0  0  0  0  0
    1.9890   -2.9400   -2.7590 C   0  0  0  0  0  0  0  0  0  0  0  0
    1.4140   -4.3320   -2.8290 C   0  0  0  0  0  0  0  0  0  0  0  0
    2.2530   -5.3230   -2.0190 C   0  0  0  0  0  0  0  0  0  0  0  0
    1.7660   -6.7410   -2.1910 C   0  0  0  0  0  0  0  0  0  0  0  0
    2.1360   -7.5090   -3.3050 C   0  0  0  0  0  0  0  0  0  0  0  0
    2.9300   -6.9430   -4.2700 O   0  0  0  0  0  0  0  0  0  0  0  0
    4.2500   -7.5010   -4.2410 C   0  0  0  0  0  0  0  0  0  0  0  0
    5.1480   -6.7410   -5.2310 C   0  0  0  0  0  0  0  0  0  0  0  0
    5.4110   -5.3270   -4.8870 N   0  0  0  0  0  0  0  0  0  0  0  0
    6.0780   -4.6550   -6.0250 C   0  0  0  0  0  0  0  0  0  0  0  0
    6.4100   -3.1740   -5.7540 C   0  0  0  0  0  0  0  0  0  0  0  0
    7.1570   -3.0290   -4.5000 N   0  0  0  0  0  0  0  0  0  0  0  0
    6.5840   -3.7300   -3.3460 C   0  0  0  0  0  0  0  0  0  0  0  0
    6.2720   -5.1990   -3.6910 C   0  0  0  0  0  0  0  0  0  0  0  0
    8.2810   -2.2320   -4.4050 C   0  0  0  0  0  0  0  0  0  0  0  0
    9.3430   -2.5500   -3.5440 C   0  0  0  0  0  0  0  0  0  0  0  0
   10.4770   -1.7370   -3.4540 C   0  0  0  0  0  0  0  0  0  0  0  0
   11.7580   -2.1780   -2.3910 Cl  0  0  0  0  0  0  0  0  0  0  0  0
   10.5850   -0.5820   -4.2190 C   0  0  0  0  0  0  0  0  0  0  0  0
    9.5500   -0.2420   -5.0820 C   0  0  0  0  0  0  0  0  0  0  0  0
    8.4170   -1.0600   -5.1710 C   0  0  0  0  0  0  0  0  0  0  0  0
    1.6400   -8.8030   -3.4810 C   0  0  0  0  0  0  0  0  0  0  0  0
    0.7900   -9.3570   -2.5240 C   0  0  0  0  0  0  0  0  0  0  0  0
    0.4260   -8.6110   -1.4030 C   0  0  0  0  0  0  0  0  0  0  0  0
    0.9070   -7.3090   -1.2400 C   0  0  0  0  0  0  0  0  0  0  0  0
    1.7550   -2.1260   -1.6420 C   0  0  0  0  0  0  0  0  0  0  0  0
    3.6570    1.0940   -0.2410 H   0  0  0  0  0  0  0  0  0  0  0  0
    2.1990    1.8040   -1.0400 H   0  0  0  0  0  0  0  0  0  0  0  0
    2.2290    1.5290    0.7060 H   0  0  0  0  0  0  0  0  0  0  0  0
    3.5680    0.6100   -2.5680 H   0  0  0  0  0  0  0  0  0  0  0  0
    3.9820   -0.8100   -4.5160 H   0  0  0  0  0  0  0  0  0  0  0  0
    3.0100   -3.0760   -4.6600 H   0  0  0  0  0  0  0  0  0  0  0  0
    0.3800   -4.3160   -2.4610 H   0  0  0  0  0  0  0  0  0  0  0  0
    1.3470   -4.6440   -3.8790 H   0  0  0  0  0  0  0  0  0  0  0  0
    3.3100   -5.2640   -2.3060 H   0  0  0  0  0  0  0  0  0  0  0  0
    2.2320   -5.0550   -0.9540 H   0  0  0  0  0  0  0  0  0  0  0  0
    4.6650   -7.4760   -3.2260 H   0  0  0  0  0  0  0  0  0  0  0  0
    4.2080   -8.5490   -4.5640 H   0  0  0  0  0  0  0  0  0  0  0  0
    6.0940   -7.2850   -5.3460 H   0  0  0  0  0  0  0  0  0  0  0  0
    4.6380   -6.7670   -6.2030 H   0  0  0  0  0  0  0  0  0  0  0  0
    7.0080   -5.1830   -6.2800 H   0  0  0  0  0  0  0  0  0  0  0  0
    5.4280   -4.6970   -6.9080 H   0  0  0  0  0  0  0  0  0  0  0  0
    6.9790   -2.8060   -6.6160 H   0  0  0  0  0  0  0  0  0  0  0  0
    5.4870   -2.5860   -5.6940 H   0  0  0  0  0  0  0  0  0  0  0  0
    7.2290   -3.7040   -2.4620 H   0  0  0  0  0  0  0  0  0  0  0  0
    5.6590   -3.2190   -3.0550 H   0  0  0  0  0  0  0  0  0  0  0  0
    5.7770   -5.6390   -2.8190 H   0  0  0  0  0  0  0  0  0  0  0  0
    7.2160   -5.7400   -3.8410 H   0  0  0  0  0  0  0  0  0  0  0  0
    9.3120   -3.4610   -2.9540 H   0  0  0  0  0  0  0  0  0  0  0  0
   11.4640    0.0530   -4.1500 H   0  0  0  0  0  0  0  0  0  0  0  0
    9.6150    0.6600   -5.6840 H   0  0  0  0  0  0  0  0  0  0  0  0
    7.6170   -0.7480   -5.8370 H   0  0  0  0  0  0  0  0  0  0  0  0
    1.9010   -9.3750   -4.3660 H   0  0  0  0  0  0  0  0  0  0  0  0
    0.4020  -10.3630   -2.6560 H   0  0  0  0  0  0  0  0  0  0  0  0
   -0.2420   -9.0380   -0.6600 H   0  0  0  0  0  0  0  0  0  0  0  0
    0.6010   -6.7380   -0.3660 H   0  0  0  0  0  0  0  0  0  0  0  0
    1.1350   -2.4900   -0.8250 H   0  0  0  0  0  0  0  0  0  0  0  0
  1  2  1  0  0  0  0
  1 33  1  0  0  0  0
  1 34  1  0  0  0  0
  1 35  1  0  0  0  0
  2  3  1  0  0  0  0
  3  4  1  0  0  0  0
  3 32  2  0  0  0  0
  4  5  2  0  0  0  0
  4 36  1  0  0  0  0
  5  6  1  0  0  0  0
  5 37  1  0  0  0  0
  6  7  2  0  0  0  0
  6 38  1  0  0  0  0
  7  8  1  0  0  0  0
  7 32  1  0  0  0  0
  8  9  1  0  0  0  0
  8 39  1  0  0  0  0
  8 40  1  0  0  0  0
  9 10  1  0  0  0  0
  9 41  1  0  0  0  0
  9 42  1  0  0  0  0
 10 11  1  0  0  0  0
 10 31  2  0  0  0  0
 11 12  1  0  0  0  0
 11 28  2  0  0  0  0
 12 13  1  0  0  0  0
 13 14  1  0  0  0  0
 13 43  1  0  0  0  0
 13 44  1  0  0  0  0
 14 15  1  0  0  0  0
 14 45  1  0  0  0  0
 14 46  1  0  0  0  0
 15 16  1  0  0  0  0
 15 20  1  0  0  0  0
 16 17  1  0  0  0  0
 16 47  1  0  0  0  0
 16 48  1  0  0  0  0
 17 18  1  0  0  0  0
 17 49  1  0  0  0  0
 17 50  1  0  0  0  0
 18 19  1  0  0  0  0
 18 21  1  0  0  0  0
 19 20  1  0  0  0  0
 19 51  1  0  0  0  0
 19 52  1  0  0  0  0
 20 53  1  0  0  0  0
 20 54  1  0  0  0  0
 21 22  1  0  0  0  0
 21 27  2  0  0  0  0
 22 23  2  0  0  0  0
 22 55  1  0  0  0  0
 23 24  1  0  0  0  0
 23 25  1  0  0  0  0
 25 26  2  0  0  0  0
 25 56  1  0  0  0  0
 26 27  1  0  0  0  0
 26 57  1  0  0  0  0
 27 58  1  0  0  0  0
 28 29  1  0  0  0  0
 28 59  1  0  0  0  0
 29 30  2  0  0  0  0
 29 60  1  0  0  0  0
 30 31  1  0  0  0  0
 30 61  1  0  0  0  0
 31 62  1  0  0  0  0
 32 63  1  0  0  0  0
M  END
>  <Activity>
1

>  <Source>
63

$$$$
4-chloro-N-[2-[(2R)-6,7-dimethoxy-3,4-dihydro-1H-isoquinolin-2-yl]ethyl]-2-[(4-propan-2-ylbenzoyl)amino]benzamide
  MOE2013           3D
CORINA 3.49 0026  11.04.2013
 72 75  0  0  1  0  0  0  0  0999 V2000
   -1.3580    3.0990    0.9900 C   0  0  0  0  0  0  0  0  0  0  0  0
   -1.0090    1.7910    0.2760 C   0  0  0  0  0  0  0  0  0  0  0  0
    0.2000    1.1180    0.9310 C   0  0  0  0  0  0  0  0  0  0  0  0
   -2.2020    0.8540    0.2120 C   0  0  0  0  0  0  0  0  0  0  0  0
   -2.7120    0.4620   -1.0340 C   0  0  0  0  0  0  0  0  0  0  0  0
   -3.8050   -0.4040   -1.1200 C   0  0  0  0  0  0  0  0  0  0  0  0
   -4.4160   -0.8830    0.0430 C   0  0  0  0  0  0  0  0  0  0  0  0
   -3.9070   -0.5110    1.2930 C   0  0  0  0  0  0  0  0  0  0  0  0
   -2.8110    0.3540    1.3730 C   0  0  0  0  0  0  0  0  0  0  0  0
   -5.5790   -1.8060   -0.0980 C   0  0  0  0  0  0  0  0  0  0  0  0
   -5.6180   -2.5500   -1.0710 O   0  0  0  0  0  0  0  0  0  0  0  0
   -6.5260   -1.7050    0.9040 N   0  0  0  0  0  0  0  0  0  0  0  0
   -7.7110   -2.4640    1.0850 C   0  0  0  0  0  0  0  0  0  0  0  0
   -8.1470   -3.4080    0.1500 C   0  0  0  0  0  0  0  0  0  0  0  0
   -9.3430   -4.1000    0.3540 C   0  0  0  0  0  0  0  0  0  0  0  0
  -10.1210   -3.8600    1.4830 C   0  0  0  0  0  0  0  0  0  0  0  0
   -9.6960   -2.9310    2.4320 C   0  0  0  0  0  0  0  0  0  0  0  0
   -8.4840   -2.2450    2.2550 C   0  0  0  0  0  0  0  0  0  0  0  0
   -8.0010   -1.2790    3.2900 C   0  0  0  0  0  0  0  0  0  0  0  0
   -7.2130   -0.3910    2.9650 O   0  0  0  0  0  0  0  0  0  0  0  0
   -8.4280   -1.4710    4.5890 N   0  0  0  0  0  0  0  0  0  0  0  0
   -8.0460   -0.5640    5.6590 C   0  0  0  0  0  0  0  0  0  0  0  0
   -8.8730    0.7320    5.6350 C   0  0  0  0  0  0  0  0  0  0  0  0
   -8.6280    1.6010    6.8020 N   0  0  3  0  0  0  0  0  0  0  0  0
   -9.6200    2.6880    6.8430 C   0  0  0  0  0  0  0  0  0  0  0  0
   -9.5060    3.4670    8.1580 C   0  0  0  0  0  0  0  0  0  0  0  0
   -8.0900    3.8760    8.4670 C   0  0  0  0  0  0  0  0  0  0  0  0
   -7.8380    4.8620    9.4320 C   0  0  0  0  0  0  0  0  0  0  0  0
   -6.5270    5.2310    9.7540 C   0  0  0  0  0  0  0  0  0  0  0  0
   -5.4490    4.5980    9.1050 C   0  0  0  0  0  0  0  0  0  0  0  0
   -5.7040    3.6060    8.1500 C   0  0  0  0  0  0  0  0  0  0  0  0
   -7.0200    3.2290    7.8340 C   0  0  0  0  0  0  0  0  0  0  0  0
   -7.2670    2.1780    6.7690 C   0  0  0  0  0  0  0  0  0  0  0  0
   -4.1910    5.0190    9.4700 O   0  0  0  0  0  0  0  0  0  0  0  0
   -3.0830    4.3850    8.8470 C   0  0  0  0  0  0  0  0  0  0  0  0
   -6.1950    6.1880   10.6810 O   0  0  0  0  0  0  0  0  0  0  0  0
   -7.2550    6.8530   11.3540 C   0  0  0  0  0  0  0  0  0  0  0  0
   -9.8730   -5.2520   -0.8110 Cl  0  0  0  0  0  0  0  0  0  0  0  0
   -0.5130    3.7960    0.9510 H   0  0  0  0  0  0  0  0  0  0  0  0
   -2.2160    3.5870    0.5150 H   0  0  0  0  0  0  0  0  0  0  0  0
   -1.6070    2.9370    2.0440 H   0  0  0  0  0  0  0  0  0  0  0  0
   -0.7150    2.0530   -0.7500 H   0  0  0  0  0  0  0  0  0  0  0  0
    0.4590    0.1880    0.4120 H   0  0  0  0  0  0  0  0  0  0  0  0
    1.0740    1.7770    0.8940 H   0  0  0  0  0  0  0  0  0  0  0  0
    0.0130    0.8720    1.9820 H   0  0  0  0  0  0  0  0  0  0  0  0
   -2.2580    0.8250   -1.9530 H   0  0  0  0  0  0  0  0  0  0  0  0
   -4.1760   -0.6970   -2.1010 H   0  0  0  0  0  0  0  0  0  0  0  0
   -4.3280   -0.8970    2.2170 H   0  0  0  0  0  0  0  0  0  0  0  0
   -2.4310    0.6290    2.3550 H   0  0  0  0  0  0  0  0  0  0  0  0
   -6.3940   -0.9820    1.6220 H   0  0  0  0  0  0  0  0  0  0  0  0
   -7.5810   -3.6100   -0.7530 H   0  0  0  0  0  0  0  0  0  0  0  0
  -11.0600   -4.3890    1.6270 H   0  0  0  0  0  0  0  0  0  0  0  0
  -10.3400   -2.7440    3.2860 H   0  0  0  0  0  0  0  0  0  0  0  0
   -9.0070   -2.2630    4.8360 H   0  0  0  0  0  0  0  0  0  0  0  0
   -8.2020   -1.1010    6.6010 H   0  0  0  0  0  0  0  0  0  0  0  0
   -6.9770   -0.3540    5.5570 H   0  0  0  0  0  0  0  0  0  0  0  0
   -8.7020    1.2760    4.6980 H   0  0  0  0  0  0  0  0  0  0  0  0
   -9.9320    0.4360    5.6290 H   0  0  0  0  0  0  0  0  0  0  0  0
   -9.4900    3.3650    5.9880 H   0  0  0  0  0  0  0  0  0  0  0  0
  -10.6380    2.2830    6.7830 H   0  0  0  0  0  0  0  0  0  0  0  0
  -10.1460    4.3560    8.0970 H   0  0  0  0  0  0  0  0  0  0  0  0
   -9.8720    2.8470    8.9860 H   0  0  0  0  0  0  0  0  0  0  0  0
   -8.6890    5.3270    9.9190 H   0  0  0  0  0  0  0  0  0  0  0  0
   -4.8930    3.1060    7.6310 H   0  0  0  0  0  0  0  0  0  0  0  0
   -6.5390    1.3730    6.9260 H   0  0  0  0  0  0  0  0  0  0  0  0
   -7.0650    2.6380    5.7930 H   0  0  0  0  0  0  0  0  0  0  0  0
   -3.0610    3.3140    9.0730 H   0  0  0  0  0  0  0  0  0  0  0  0
   -3.0810    4.5650    7.7670 H   0  0  0  0  0  0  0  0  0  0  0  0
   -2.1710    4.8290    9.2570 H   0  0  0  0  0  0  0  0  0  0  0  0
   -6.8120    7.5760   12.0450 H   0  0  0  0  0  0  0  0  0  0  0  0
   -7.8830    7.4080   10.6500 H   0  0  0  0  0  0  0  0  0  0  0  0
   -7.8490    6.1490   11.9460 H   0  0  0  0  0  0  0  0  0  0  0  0
  1  2  1  0  0  0  0
  1 39  1  0  0  0  0
  1 40  1  0  0  0  0
  1 41  1  0  0  0  0
  2  3  1  0  0  0  0
  2  4  1  0  0  0  0
  2 42  1  0  0  0  0
  3 43  1  0  0  0  0
  3 44  1  0  0  0  0
  3 45  1  0  0  0  0
  4  5  1  0  0  0  0
  4  9  2  0  0  0  0
  5  6  2  0  0  0  0
  5 46  1  0  0  0  0
  6  7  1  0  0  0  0
  6 47  1  0  0  0  0
  7  8  2  0  0  0  0
  7 10  1  0  0  0  0
  8  9  1  0  0  0  0
  8 48  1  0  0  0  0
  9 49  1  0  0  0  0
 10 11  2  0  0  0  0
 10 12  1  0  0  0  0
 12 13  1  0  0  0  0
 12 50  1  0  0  0  0
 13 14  1  0  0  0  0
 13 18  2  0  0  0  0
 14 15  2  0  0  0  0
 14 51  1  0  0  0  0
 15 16  1  0  0  0  0
 15 38  1  0  0  0  0
 16 17  2  0  0  0  0
 16 52  1  0  0  0  0
 17 18  1  0  0  0  0
 17 53  1  0  0  0  0
 18 19  1  0  0  0  0
 19 20  2  0  0  0  0
 19 21  1  0  0  0  0
 21 22  1  0  0  0  0
 21 54  1  0  0  0  0
 22 23  1  0  0  0  0
 22 55  1  0  0  0  0
 22 56  1  0  0  0  0
 23 24  1  0  0  0  0
 23 57  1  0  0  0  0
 23 58  1  0  0  0  0
 24 25  1  0  0  0  0
 24 33  1  0  0  0  0
 25 26  1  0  0  0  0
 25 59  1  0  0  0  0
 25 60  1  0  0  0  0
 26 27  1  0  0  0  0
 26 61  1  0  0  0  0
 26 62  1  0  0  0  0
 27 28  1  0  0  0  0
 27 32  2  0  0  0  0
 28 29  2  0  0  0  0
 28 63  1  0  0  0  0
 29 30  1  0  0  0  0
 29 36  1  0  0  0  0
 30 31  2  0  0  0  0
 30 34  1  0  0  0  0
 31 32  1  0  0  0  0
 31 64  1  0  0  0  0
 32 33  1  0  0  0  0
 33 65  1  0  0  0  0
 33 66  1  0  0  0  0
 34 35  1  0  0  0  0
 35 67  1  0  0  0  0
 35 68  1  0  0  0  0
 35 69  1  0  0  0  0
 36 37  1  0  0  0  0
 37 70  1  0  0  0  0
 37 71  1  0  0  0  0
 37 72  1  0  0  0  0
M  END
>  <Activity>
1

>  <Source>
42

$$$$
Furosemide
  MOE2013           3D
CORINA 3.49 0026  11.04.2013
 32 33  0  0  1  0  0  0  0  0999 V2000
   -0.1350    1.2380    0.3670 O   0  0  0  0  0  0  0  0  0  0  0  0
    0.0140   -0.0900    0.2160 C   0  0  0  0  0  0  0  0  0  0  0  0
    1.1180   -0.6050    0.1660 O   0  0  0  0  0  0  0  0  0  0  0  0
   -1.2870   -0.8130    0.1210 C   0  0  0  0  0  0  0  0  0  0  0  0
   -2.4940   -0.0990    0.2080 C   0  0  0  0  0  0  0  0  0  0  0  0
   -3.7200   -0.7670    0.1190 C   0  0  0  0  0  0  0  0  0  0  0  0
   -3.7470   -2.1500   -0.0500 C   0  0  0  0  0  0  0  0  0  0  0  0
   -5.2010   -3.0720   -0.1920 Cl  0  0  0  0  0  0  0  0  0  0  0  0
   -2.5390   -2.8580   -0.1370 C   0  0  0  0  0  0  0  0  0  0  0  0
   -1.2920   -2.2170   -0.0570 C   0  0  0  0  0  0  0  0  0  0  0  0
   -0.1040   -2.9210   -0.1520 N   0  0  3  0  0  0  0  0  0  0  0  0
    0.0350   -4.3520   -0.3430 C   0  0  0  0  0  0  0  0  0  0  0  0
    1.4500   -4.8020   -0.4350 C   0  0  0  0  0  0  0  0  0  0  0  0
    2.3660   -5.2480    0.4940 C   0  0  0  0  0  0  0  0  0  0  0  0
    3.5620   -5.5060   -0.2190 C   0  0  0  0  0  0  0  0  0  0  0  0
    3.2980   -5.2000   -1.5330 C   0  0  0  0  0  0  0  0  0  0  0  0
    2.0170   -4.7710   -1.6750 O   0  0  0  0  0  0  0  0  0  0  0  0
   -5.2040    0.1870    0.2580 S   0  0  0  0  0  0  0  0  0  0  0  0
   -6.0200   -0.4000    1.2960 O   0  0  0  0  0  0  0  0  0  0  0  0
   -4.8350    1.5860    0.2920 O   0  0  0  0  0  0  0  0  0  0  0  0
   -5.9750   -0.0840   -1.2250 N   0  0  0  0  0  0  0  0  0  0  0  0
    0.7760    1.5970    0.4160 H   0  0  0  0  0  0  0  0  0  0  0  0
   -2.4730    0.9810    0.3490 H   0  0  0  0  0  0  0  0  0  0  0  0
   -2.5840   -3.9360   -0.2730 H   0  0  0  0  0  0  0  0  0  0  0  0
    0.7620   -2.3720   -0.0870 H   0  0  0  0  0  0  0  0  0  0  0  0
   -0.4430   -4.8790    0.4920 H   0  0  0  0  0  0  0  0  0  0  0  0
   -0.4860   -4.6540   -1.2590 H   0  0  0  0  0  0  0  0  0  0  0  0
    2.1970   -5.3690    1.5550 H   0  0  0  0  0  0  0  0  0  0  0  0
    4.5010   -5.8660    0.1760 H   0  0  0  0  0  0  0  0  0  0  0  0
    3.8830   -5.2300   -2.4410 H   0  0  0  0  0  0  0  0  0  0  0  0
   -5.3840   -0.4870   -1.9560 H   0  0  0  0  0  0  0  0  0  0  0  0
   -6.8340   -0.6280   -1.0950 H   0  0  0  0  0  0  0  0  0  0  0  0
  1  2  1  0  0  0  0
  1 22  1  0  0  0  0
  2  3  2  0  0  0  0
  2  4  1  0  0  0  0
  4  5  1  0  0  0  0
  4 10  2  0  0  0  0
  5  6  2  0  0  0  0
  5 23  1  0  0  0  0
  6  7  1  0  0  0  0
  6 18  1  0  0  0  0
  7  8  1  0  0  0  0
  7  9  2  0  0  0  0
  9 10  1  0  0  0  0
  9 24  1  0  0  0  0
 10 11  1  0  0  0  0
 11 12  1  0  0  0  0
 11 25  1  0  0  0  0
 12 13  1  0  0  0  0
 12 26  1  0  0  0  0
 12 27  1  0  0  0  0
 13 14  2  0  0  0  0
 13 17  1  0  0  0  0
 14 15  1  0  0  0  0
 14 28  1  0  0  0  0
 15 16  2  0  0  0  0
 15 29  1  0  0  0  0
 16 17  1  0  0  0  0
 16 30  1  0  0  0  0
 18 19  2  0  0  0  0
 18 20  2  0  0  0  0
 18 21  1  0  0  0  0
 21 31  1  0  0  0  0
 21 32  1  0  0  0  0
M  END
>  <Activity>
0

>  <Source>
28

$$$$
Clenbuterol
  MOE2013           3D
CORINA 3.49 0026  11.04.2013
 35 35  0  0  1  0  0  0  0  0999 V2000
   -0.1880    1.3470    0.0820 O   0  0  0  0  0  0  0  0  0  0  0  0
    0.0590   -0.0600    0.0910 C   0  0  2  0  0  0  0  0  0  0  0  0
    0.9490   -0.4330    1.2960 C   0  0  0  0  0  0  0  0  0  0  0  0
    0.3550    0.0680    2.5460 N   0  0  3  0  0  0  0  0  0  0  0  0
    0.8530   -0.5710    3.7820 C   0  0  0  0  0  0  0  0  0  0  0  0
    2.3850   -0.5110    3.8980 C   0  0  0  0  0  0  0  0  0  0  0  0
    0.2420    0.2210    4.9550 C   0  0  0  0  0  0  0  0  0  0  0  0
    0.3690   -2.0270    3.8860 C   0  0  0  0  0  0  0  0  0  0  0  0
    0.7060   -0.4770   -1.2120 C   0  0  0  0  0  0  0  0  0  0  0  0
    0.4280   -1.7360   -1.7600 C   0  0  0  0  0  0  0  0  0  0  0  0
    1.0500   -2.1490   -2.9430 C   0  0  0  0  0  0  0  0  0  0  0  0
    0.6590   -3.7200   -3.5590 Cl  0  0  0  0  0  0  0  0  0  0  0  0
    1.9700   -1.3250   -3.6140 C   0  0  0  0  0  0  0  0  0  0  0  0
    2.5930   -1.7430   -4.7860 N   0  0  0  0  0  0  0  0  0  0  0  0
    2.2410   -0.0650   -3.0540 C   0  0  0  0  0  0  0  0  0  0  0  0
    3.3630    1.0160   -3.8110 Cl  0  0  0  0  0  0  0  0  0  0  0  0
    1.6220    0.3540   -1.8710 C   0  0  0  0  0  0  0  0  0  0  0  0
   -0.7010    1.5160    0.8930 H   0  0  0  0  0  0  0  0  0  0  0  0
   -0.9190   -0.5490    0.1790 H   0  0  0  0  0  0  0  0  0  0  0  0
    1.0730   -1.5210    1.3080 H   0  0  0  0  0  0  0  0  0  0  0  0
    1.9440    0.0130    1.1770 H   0  0  0  0  0  0  0  0  0  0  0  0
    0.5570    1.0680    2.6070 H   0  0  0  0  0  0  0  0  0  0  0  0
    2.7520    0.5170    3.8000 H   0  0  0  0  0  0  0  0  0  0  0  0
    2.7180   -0.8880    4.8730 H   0  0  0  0  0  0  0  0  0  0  0  0
    2.8770   -1.1200    3.1320 H   0  0  0  0  0  0  0  0  0  0  0  0
   -0.8540    0.2080    4.9200 H   0  0  0  0  0  0  0  0  0  0  0  0
    0.5460   -0.2030    5.9200 H   0  0  0  0  0  0  0  0  0  0  0  0
    0.5640    1.2700    4.9440 H   0  0  0  0  0  0  0  0  0  0  0  0
    0.8340   -2.6740    3.1350 H   0  0  0  0  0  0  0  0  0  0  0  0
    0.6130   -2.4500    4.8670 H   0  0  0  0  0  0  0  0  0  0  0  0
   -0.7180   -2.0940    3.7610 H   0  0  0  0  0  0  0  0  0  0  0  0
   -0.2740   -2.4020   -1.2620 H   0  0  0  0  0  0  0  0  0  0  0  0
    2.3850   -2.6550   -5.1730 H   0  0  0  0  0  0  0  0  0  0  0  0
    3.2530   -1.1340   -5.2530 H   0  0  0  0  0  0  0  0  0  0  0  0
    1.8520    1.3340   -1.4580 H   0  0  0  0  0  0  0  0  0  0  0  0
  1  2  1  0  0  0  0
  1 18  1  0  0  0  0
  2  3  1  0  0  0  0
  2  9  1  0  0  0  0
  2 19  1  0  0  0  0
  3  4  1  0  0  0  0
  3 20  1  0  0  0  0
  3 21  1  0  0  0  0
  4  5  1  0  0  0  0
  4 22  1  0  0  0  0
  5  6  1  0  0  0  0
  5  7  1  0  0  0  0
  5  8  1  0  0  0  0
  6 23  1  0  0  0  0
  6 24  1  0  0  0  0
  6 25  1  0  0  0  0
  7 26  1  0  0  0  0
  7 27  1  0  0  0  0
  7 28  1  0  0  0  0
  8 29  1  0  0  0  0
  8 30  1  0  0  0  0
  8 31  1  0  0  0  0
  9 10  2  0  0  0  0
  9 17  1  0  0  0  0
 10 11  1  0  0  0  0
 10 32  1  0  0  0  0
 11 12  1  0  0  0  0
 11 13  2  0  0  0  0
 13 14  1  0  0  0  0
 13 15  1  0  0  0  0
 14 33  1  0  0  0  0
 14 34  1  0  0  0  0
 15 16  1  0  0  0  0
 15 17  2  0  0  0  0
 17 35  1  0  0  0  0
M  END
>  <Activity>
0

>  <Source>
28

$$$$
{4-[2-(3-Chlorophenyl)ethyl]piperazin-1-yl}-5,6,7,8-tetrahydro-1,3,4b-triazafluorene-9-carbonitrile
  MOE2013           3D
CORINA 3.49 0026  11.04.2013
 55 59  0  0  0  0  0  0  0  0999 V2000
    0.1380    1.3540   -0.0040 C   0  0  0  0  0  0  0  0  0  0  0  0
    0.3390   -0.0210    0.1370 C   0  0  0  0  0  0  0  0  0  0  0  0
    1.4670   -0.6360   -0.4220 C   0  0  0  0  0  0  0  0  0  0  0  0
    2.3870    0.1440   -1.1360 C   0  0  0  0  0  0  0  0  0  0  0  0
    2.1790    1.5160   -1.2760 C   0  0  0  0  0  0  0  0  0  0  0  0
    1.0590    2.1250   -0.7110 C   0  0  0  0  0  0  0  0  0  0  0  0
    3.3130    2.4630   -2.1580 Cl  0  0  0  0  0  0  0  0  0  0  0  0
    1.6750   -2.1260   -0.2910 C   0  0  0  0  0  0  0  0  0  0  0  0
    1.0550   -2.8840   -1.4760 C   0  0  0  0  0  0  0  0  0  0  0  0
    1.3860   -4.3200   -1.4800 N   0  0  0  0  0  0  0  0  0  0  0  0
    0.9880   -4.9240   -2.7710 C   0  0  0  0  0  0  0  0  0  0  0  0
    1.3510   -6.4150   -2.8640 C   0  0  0  0  0  0  0  0  0  0  0  0
    0.8420   -7.1420   -1.7100 N   0  0  0  0  0  0  0  0  0  0  0  0
    1.0250   -6.5610   -0.3880 C   0  0  0  0  0  0  0  0  0  0  0  0
    0.7230   -5.0490   -0.3800 C   0  0  0  0  0  0  0  0  0  0  0  0
    0.4370   -8.4420   -1.8750 C   0  0  0  0  0  0  0  0  0  0  0  0
   -0.8140   -8.9600   -1.5120 C   0  0  0  0  0  0  0  0  0  0  0  0
   -1.0520  -10.3280   -1.6420 C   0  0  0  0  0  0  0  0  0  0  0  0
   -2.3560  -10.5950   -1.1730 C   0  0  0  0  0  0  0  0  0  0  0  0
   -2.9320   -9.3930   -0.8120 C   0  0  0  0  0  0  0  0  0  0  0  0
   -1.9980   -8.4070   -1.0630 N   0  0  0  0  0  0  0  0  0  0  0  0
   -2.2820   -6.9930   -0.8780 C   0  0  0  0  0  0  0  0  0  0  0  0
   -3.7760   -6.6850   -0.8050 C   0  0  0  0  0  0  0  0  0  0  0  0
   -4.4600   -7.6470    0.1620 C   0  0  0  0  0  0  0  0  0  0  0  0
   -4.3140   -9.0880   -0.3230 C   0  0  0  0  0  0  0  0  0  0  0  0
   -2.9860  -11.8700   -1.1140 C   0  0  0  0  0  0  0  0  0  0  0  0
   -3.5180  -12.9000   -1.0570 N   0  0  0  0  0  0  0  0  0  0  0  0
   -0.1460  -11.1980   -2.1410 N   0  0  0  0  0  0  0  0  0  0  0  0
    0.9880  -10.6120   -2.5290 C   0  0  0  0  0  0  0  0  0  0  0  0
    1.3140   -9.3150   -2.4370 N   0  0  0  0  0  0  0  0  0  0  0  0
   -0.7380    1.8240    0.4370 H   0  0  0  0  0  0  0  0  0  0  0  0
   -0.3920   -0.6110    0.6870 H   0  0  0  0  0  0  0  0  0  0  0  0
    3.2630   -0.3200   -1.5830 H   0  0  0  0  0  0  0  0  0  0  0  0
    0.8970    3.1940   -0.8190 H   0  0  0  0  0  0  0  0  0  0  0  0
    2.7510   -2.3350   -0.2280 H   0  0  0  0  0  0  0  0  0  0  0  0
    1.2440   -2.4600    0.6600 H   0  0  0  0  0  0  0  0  0  0  0  0
   -0.0330   -2.7330   -1.4950 H   0  0  0  0  0  0  0  0  0  0  0  0
    1.4450   -2.4340   -2.3990 H   0  0  0  0  0  0  0  0  0  0  0  0
   -0.0930   -4.8060   -2.9250 H   0  0  0  0  0  0  0  0  0  0  0  0
    1.4920   -4.4050   -3.5950 H   0  0  0  0  0  0  0  0  0  0  0  0
    0.9370   -6.8130   -3.7990 H   0  0  0  0  0  0  0  0  0  0  0  0
    2.4410   -6.5310   -2.9110 H   0  0  0  0  0  0  0  0  0  0  0  0
    0.4090   -7.0580    0.3690 H   0  0  0  0  0  0  0  0  0  0  0  0
    2.0690   -6.7170   -0.0870 H   0  0  0  0  0  0  0  0  0  0  0  0
    1.0540   -4.6600    0.5890 H   0  0  0  0  0  0  0  0  0  0  0  0
   -0.3610   -4.8930   -0.4340 H   0  0  0  0  0  0  0  0  0  0  0  0
   -1.8070   -6.7040    0.0640 H   0  0  0  0  0  0  0  0  0  0  0  0
   -1.8340   -6.4400   -1.7090 H   0  0  0  0  0  0  0  0  0  0  0  0
   -3.9240   -5.6500   -0.4780 H   0  0  0  0  0  0  0  0  0  0  0  0
   -4.2280   -6.7800   -1.8000 H   0  0  0  0  0  0  0  0  0  0  0  0
   -4.0120   -7.5430    1.1580 H   0  0  0  0  0  0  0  0  0  0  0  0
   -5.5220   -7.3960    0.2600 H   0  0  0  0  0  0  0  0  0  0  0  0
   -5.0170   -9.2630   -1.1470 H   0  0  0  0  0  0  0  0  0  0  0  0
   -4.5880   -9.7730    0.4870 H   0  0  0  0  0  0  0  0  0  0  0  0
    1.7390  -11.2620   -2.9660 H   0  0  0  0  0  0  0  0  0  0  0  0
  1  2  1  0  0  0  0
  1  6  2  0  0  0  0
  1 31  1  0  0  0  0
  2  3  2  0  0  0  0
  2 32  1  0  0  0  0
  3  4  1  0  0  0  0
  3  8  1  0  0  0  0
  4  5  2  0  0  0  0
  4 33  1  0  0  0  0
  5  6  1  0  0  0  0
  5  7  1  0  0  0  0
  6 34  1  0  0  0  0
  8  9  1  0  0  0  0
  8 35  1  0  0  0  0
  8 36  1  0  0  0  0
  9 10  1  0  0  0  0
  9 37  1  0  0  0  0
  9 38  1  0  0  0  0
 10 11  1  0  0  0  0
 10 15  1  0  0  0  0
 11 12  1  0  0  0  0
 11 39  1  0  0  0  0
 11 40  1  0  0  0  0
 12 13  1  0  0  0  0
 12 41  1  0  0  0  0
 12 42  1  0  0  0  0
 13 14  1  0  0  0  0
 13 16  1  0  0  0  0
 14 15  1  0  0  0  0
 14 43  1  0  0  0  0
 14 44  1  0  0  0  0
 15 45  1  0  0  0  0
 15 46  1  0  0  0  0
 16 17  1  0  0  0  0
 16 30  2  0  0  0  0
 17 18  2  0  0  0  0
 17 21  1  0  0  0  0
 18 19  1  0  0  0  0
 18 28  1  0  0  0  0
 19 20  2  0  0  0  0
 19 26  1  0  0  0  0
 20 21  1  0  0  0  0
 20 25  1  0  0  0  0
 21 22  1  0  0  0  0
 22 23  1  0  0  0  0
 22 47  1  0  0  0  0
 22 48  1  0  0  0  0
 23 24  1  0  0  0  0
 23 49  1  0  0  0  0
 23 50  1  0  0  0  0
 24 25  1  0  0  0  0
 24 51  1  0  0  0  0
 24 52  1  0  0  0  0
 25 53  1  0  0  0  0
 25 54  1  0  0  0  0
 26 27  3  0  0  0  0
 28 29  2  0  0  0  0
 29 30  1  0  0  0  0
 29 55  1  0  0  0  0
M  END
>  <Activity>
1

>  <Source>
43

$$$$
Dexloxiglumide
  MOE2013           3D
CORINA 3.49 0026  11.04.2013
 60 60  0  0  1  0  0  0  0  0999 V2000
   -6.0880   -8.7100    2.3970 O   0  0  0  0  0  0  0  0  0  0  0  0
   -5.7320   -7.6810    1.6010 C   0  0  0  0  0  0  0  0  0  0  0  0
   -6.4860   -7.2580    0.7420 O   0  0  0  0  0  0  0  0  0  0  0  0
   -4.3600   -7.1650    1.9400 C   0  0  0  0  0  0  0  0  0  0  0  0
   -3.8740   -6.1450    0.9080 C   0  0  0  0  0  0  0  0  0  0  0  0
   -2.4540   -5.6390    1.1810 C   0  0  2  0  0  0  0  0  0  0  0  0
   -2.4110   -4.8310    2.4000 N   0  0  0  0  0  0  0  0  0  0  0  0
   -2.0690   -5.3440    3.6310 C   0  0  0  0  0  0  0  0  0  0  0  0
   -1.8050   -6.5250    3.8310 O   0  0  0  0  0  0  0  0  0  0  0  0
   -2.0740   -4.3840    4.7630 C   0  0  0  0  0  0  0  0  0  0  0  0
   -2.3900   -4.8680    6.0380 C   0  0  0  0  0  0  0  0  0  0  0  0
   -2.4240   -3.9980    7.1290 C   0  0  0  0  0  0  0  0  0  0  0  0
   -2.1340   -2.6430    6.9540 C   0  0  0  0  0  0  0  0  0  0  0  0
   -2.2010   -1.6190    8.3430 Cl  0  0  0  0  0  0  0  0  0  0  0  0
   -1.7990   -2.1600    5.6830 C   0  0  0  0  0  0  0  0  0  0  0  0
   -1.4140   -0.5000    5.3980 Cl  0  0  0  0  0  0  0  0  0  0  0  0
   -1.7630   -3.0300    4.5880 C   0  0  0  0  0  0  0  0  0  0  0  0
   -1.9980   -4.6940    0.0500 C   0  0  0  0  0  0  0  0  0  0  0  0
   -2.1720   -3.4750    0.1860 O   0  0  0  0  0  0  0  0  0  0  0  0
   -1.4190   -5.2330   -1.1000 N   0  0  0  0  0  0  0  0  0  0  0  0
   -0.9500   -4.2910   -2.1260 C   0  0  0  0  0  0  0  0  0  0  0  0
    0.4870   -3.8410   -1.8570 C   0  0  0  0  0  0  0  0  0  0  0  0
    0.9680   -2.8520   -2.9200 C   0  0  0  0  0  0  0  0  0  0  0  0
    2.4040   -2.4020   -2.6520 C   0  0  0  0  0  0  0  0  0  0  0  0
    2.8850   -1.4180   -3.7060 C   0  0  0  0  0  0  0  0  0  0  0  0
   -1.2070   -6.6630   -1.3690 C   0  0  0  0  0  0  0  0  0  0  0  0
   -2.1640   -7.2120   -2.4260 C   0  0  0  0  0  0  0  0  0  0  0  0
   -2.0310   -8.7250   -2.5590 C   0  0  0  0  0  0  0  0  0  0  0  0
   -2.9480   -9.1670   -3.5570 O   0  0  0  0  0  0  0  0  0  0  0  0
   -2.8940  -10.5770   -3.7320 C   0  0  0  0  0  0  0  0  0  0  0  0
   -6.9870   -8.9690    2.1020 H   0  0  0  0  0  0  0  0  0  0  0  0
   -4.4220   -6.7110    2.9330 H   0  0  0  0  0  0  0  0  0  0  0  0
   -3.6690   -8.0140    1.9690 H   0  0  0  0  0  0  0  0  0  0  0  0
   -3.9220   -6.6000   -0.0860 H   0  0  0  0  0  0  0  0  0  0  0  0
   -4.5710   -5.2960    0.8800 H   0  0  0  0  0  0  0  0  0  0  0  0
   -1.7480   -6.4620    1.3110 H   0  0  0  0  0  0  0  0  0  0  0  0
   -2.6500   -3.8510    2.2750 H   0  0  0  0  0  0  0  0  0  0  0  0
   -2.6190   -5.9220    6.1870 H   0  0  0  0  0  0  0  0  0  0  0  0
   -2.6790   -4.3870    8.1110 H   0  0  0  0  0  0  0  0  0  0  0  0
   -1.4700   -2.6440    3.6150 H   0  0  0  0  0  0  0  0  0  0  0  0
   -1.0240   -4.7610   -3.1120 H   0  0  0  0  0  0  0  0  0  0  0  0
   -1.6120   -3.4170   -2.1420 H   0  0  0  0  0  0  0  0  0  0  0  0
    0.5510   -3.3760   -0.8650 H   0  0  0  0  0  0  0  0  0  0  0  0
    1.1510   -4.7130   -1.8370 H   0  0  0  0  0  0  0  0  0  0  0  0
    0.9080   -3.3200   -3.9100 H   0  0  0  0  0  0  0  0  0  0  0  0
    0.3050   -1.9780   -2.9350 H   0  0  0  0  0  0  0  0  0  0  0  0
    2.4680   -1.9310   -1.6640 H   0  0  0  0  0  0  0  0  0  0  0  0
    3.0710   -3.2720   -2.6400 H   0  0  0  0  0  0  0  0  0  0  0  0
    3.9140   -1.1100   -3.4950 H   0  0  0  0  0  0  0  0  0  0  0  0
    2.8630   -1.8700   -4.7030 H   0  0  0  0  0  0  0  0  0  0  0  0
    2.2580   -0.5210   -3.7210 H   0  0  0  0  0  0  0  0  0  0  0  0
   -0.1680   -6.7910   -1.6970 H   0  0  0  0  0  0  0  0  0  0  0  0
   -1.3160   -7.2460   -0.4550 H   0  0  0  0  0  0  0  0  0  0  0  0
   -3.2020   -6.9570   -2.1840 H   0  0  0  0  0  0  0  0  0  0  0  0
   -1.9760   -6.7490   -3.4020 H   0  0  0  0  0  0  0  0  0  0  0  0
   -1.0100   -8.9910   -2.8560 H   0  0  0  0  0  0  0  0  0  0  0  0
   -2.2660   -9.2110   -1.6060 H   0  0  0  0  0  0  0  0  0  0  0  0
   -1.8950  -10.8850   -4.0550 H   0  0  0  0  0  0  0  0  0  0  0  0
   -3.1640  -11.0890   -2.8030 H   0  0  0  0  0  0  0  0  0  0  0  0
   -3.6130  -10.8560   -4.5060 H   0  0  0  0  0  0  0  0  0  0  0  0
  1  2  1  0  0  0  0
  1 31  1  0  0  0  0
  2  3  2  0  0  0  0
  2  4  1  0  0  0  0
  4  5  1  0  0  0  0
  4 32  1  0  0  0  0
  4 33  1  0  0  0  0
  5  6  1  0  0  0  0
  5 34  1  0  0  0  0
  5 35  1  0  0  0  0
  6  7  1  0  0  0  0
  6 18  1  0  0  0  0
  6 36  1  0  0  0  0
  7  8  1  0  0  0  0
  7 37  1  0  0  0  0
  8  9  2  0  0  0  0
  8 10  1  0  0  0  0
 10 11  2  0  0  0  0
 10 17  1  0  0  0  0
 11 12  1  0  0  0  0
 11 38  1  0  0  0  0
 12 13  2  0  0  0  0
 12 39  1  0  0  0  0
 13 14  1  0  0  0  0
 13 15  1  0  0  0  0
 15 16  1  0  0  0  0
 15 17  2  0  0  0  0
 17 40  1  0  0  0  0
 18 19  2  0  0  0  0
 18 20  1  0  0  0  0
 20 21  1  0  0  0  0
 20 26  1  0  0  0  0
 21 22  1  0  0  0  0
 21 41  1  0  0  0  0
 21 42  1  0  0  0  0
 22 23  1  0  0  0  0
 22 43  1  0  0  0  0
 22 44  1  0  0  0  0
 23 24  1  0  0  0  0
 23 45  1  0  0  0  0
 23 46  1  0  0  0  0
 24 25  1  0  0  0  0
 24 47  1  0  0  0  0
 24 48  1  0  0  0  0
 25 49  1  0  0  0  0
 25 50  1  0  0  0  0
 25 51  1  0  0  0  0
 26 27  1  0  0  0  0
 26 52  1  0  0  0  0
 26 53  1  0  0  0  0
 27 28  1  0  0  0  0
 27 54  1  0  0  0  0
 27 55  1  0  0  0  0
 28 29  1  0  0  0  0
 28 56  1  0  0  0  0
 28 57  1  0  0  0  0
 29 30  1  0  0  0  0
 30 58  1  0  0  0  0
 30 59  1  0  0  0  0
 30 60  1  0  0  0  0
M  END
>  <Activity>
1

>  <Source>
17

$$$$
Pidrofen
  MOE2013           3D
CORINA 3.49 0026  11.04.2013
 31 32  0  0  1  0  0  0  0  0999 V2000
   -0.1690    1.7730   -1.2880 C   0  0  0  0  0  0  0  0  0  0  0  0
   -0.0230    0.4870   -0.4740 C   0  0  2  0  0  0  0  0  0  0  0  0
    1.0250   -0.3950   -1.1240 C   0  0  0  0  0  0  0  0  0  0  0  0
    0.8900   -1.1130   -2.1010 O   0  0  0  0  0  0  0  0  0  0  0  0
    2.2300   -0.2710   -0.5260 O   0  0  0  0  0  0  0  0  0  0  0  0
   -1.3480   -0.2250   -0.2760 C   0  0  0  0  0  0  0  0  0  0  0  0
   -1.8190   -0.4810    1.0080 C   0  0  0  0  0  0  0  0  0  0  0  0
   -3.0500   -1.1250    1.2050 C   0  0  0  0  0  0  0  0  0  0  0  0
   -3.8880   -1.5560    0.1490 C   0  0  0  0  0  0  0  0  0  0  0  0
   -3.3800   -1.2930   -1.1470 C   0  0  0  0  0  0  0  0  0  0  0  0
   -4.1810   -1.7150   -2.6290 Cl  0  0  0  0  0  0  0  0  0  0  0  0
   -2.1410   -0.6430   -1.3470 C   0  0  0  0  0  0  0  0  0  0  0  0
   -5.0910   -2.1750    0.4530 N   0  0  0  0  0  0  0  0  0  0  0  0
   -6.0710   -2.6860   -0.5070 C   0  0  0  0  0  0  0  0  0  0  0  0
   -7.1500   -3.2350    0.3660 C   0  0  0  0  0  0  0  0  0  0  0  0
   -6.8600   -3.0750    1.6580 C   0  0  0  0  0  0  0  0  0  0  0  0
   -5.5440   -2.3980    1.8340 C   0  0  0  0  0  0  0  0  0  0  0  0
    0.7870    2.3070   -1.3390 H   0  0  0  0  0  0  0  0  0  0  0  0
   -0.4810    1.5740   -2.3190 H   0  0  0  0  0  0  0  0  0  0  0  0
   -0.9080    2.4440   -0.8350 H   0  0  0  0  0  0  0  0  0  0  0  0
    0.3580    0.7690    0.5170 H   0  0  0  0  0  0  0  0  0  0  0  0
    2.8420   -0.8350   -1.0450 H   0  0  0  0  0  0  0  0  0  0  0  0
   -1.2430   -0.1820    1.8810 H   0  0  0  0  0  0  0  0  0  0  0  0
   -3.3400   -1.2790    2.2410 H   0  0  0  0  0  0  0  0  0  0  0  0
   -1.7920   -0.4710   -2.3650 H   0  0  0  0  0  0  0  0  0  0  0  0
   -6.4870   -1.8860   -1.1270 H   0  0  0  0  0  0  0  0  0  0  0  0
   -5.6570   -3.4960   -1.1160 H   0  0  0  0  0  0  0  0  0  0  0  0
   -8.0470   -3.6990   -0.0150 H   0  0  0  0  0  0  0  0  0  0  0  0
   -7.4870   -3.3910    2.4790 H   0  0  0  0  0  0  0  0  0  0  0  0
   -4.8580   -3.0540    2.3810 H   0  0  0  0  0  0  0  0  0  0  0  0
   -5.6800   -1.4520    2.3700 H   0  0  0  0  0  0  0  0  0  0  0  0
  1  2  1  0  0  0  0
  1 18  1  0  0  0  0
  1 19  1  0  0  0  0
  1 20  1  0  0  0  0
  2  3  1  0  0  0  0
  2  6  1  0  0  0  0
  2 21  1  0  0  0  0
  3  4  2  0  0  0  0
  3  5  1  0  0  0  0
  5 22  1  0  0  0  0
  6  7  2  0  0  0  0
  6 12  1  0  0  0  0
  7  8  1  0  0  0  0
  7 23  1  0  0  0  0
  8  9  2  0  0  0  0
  8 24  1  0  0  0  0
  9 10  1  0  0  0  0
  9 13  1  0  0  0  0
 10 11  1  0  0  0  0
 10 12  2  0  0  0  0
 12 25  1  0  0  0  0
 13 14  1  0  0  0  0
 13 17  1  0  0  0  0
 14 15  1  0  0  0  0
 14 26  1  0  0  0  0
 14 27  1  0  0  0  0
 15 16  2  0  0  0  0
 15 28  1  0  0  0  0
 16 17  1  0  0  0  0
 16 29  1  0  0  0  0
 17 30  1  0  0  0  0
 17 31  1  0  0  0  0
M  END
>  <Activity>
0

>  <Source>
60

$$$$
Fluvalinate
  MOE2013           3D
CORINA 3.49 0026  11.04.2013
 57 59  0  0  1  0  0  0  0  0999 V2000
   -0.2230    1.4190    2.9410 N   0  0  3  0  0  0  0  0  0  0  0  0
   -0.5380   -0.0050    2.8080 C   0  0  1  0  0  0  0  0  0  0  0  0
   -0.7340   -0.6450    4.2030 C   0  0  0  0  0  0  0  0  0  0  0  0
   -1.9570   -0.1070    4.9530 C   0  0  0  0  0  0  0  0  0  0  0  0
   -0.7980   -2.1730    4.1290 C   0  0  0  0  0  0  0  0  0  0  0  0
   -1.7850   -0.1330    1.9270 C   0  0  0  0  0  0  0  0  0  0  0  0
   -2.6470    0.7290    1.8010 O   0  0  0  0  0  0  0  0  0  0  0  0
   -1.8100   -1.3470    1.3110 O   0  0  0  0  0  0  0  0  0  0  0  0
   -2.9710   -1.6040    0.4930 C   0  0  1  0  0  0  0  0  0  0  0  0
   -2.7990   -1.0450   -0.8620 C   0  0  0  0  0  0  0  0  0  0  0  0
   -2.6670   -0.6100   -1.9320 N   0  0  0  0  0  0  0  0  0  0  0  0
   -3.1790   -3.1090    0.4420 C   0  0  0  0  0  0  0  0  0  0  0  0
   -4.4750   -3.6380    0.5620 C   0  0  0  0  0  0  0  0  0  0  0  0
   -4.6890   -5.0190    0.4760 C   0  0  0  0  0  0  0  0  0  0  0  0
   -5.9320   -5.6050    0.6040 O   0  0  0  0  0  0  0  0  0  0  0  0
   -7.0010   -4.9200    0.0740 C   0  0  0  0  0  0  0  0  0  0  0  0
   -7.0710   -4.6130   -1.2870 C   0  0  0  0  0  0  0  0  0  0  0  0
   -8.1750   -3.9190   -1.7800 C   0  0  0  0  0  0  0  0  0  0  0  0
   -9.2080   -3.5490   -0.9180 C   0  0  0  0  0  0  0  0  0  0  0  0
   -9.1470   -3.8840    0.4360 C   0  0  0  0  0  0  0  0  0  0  0  0
   -8.0460   -4.5800    0.9330 C   0  0  0  0  0  0  0  0  0  0  0  0
   -3.6090   -5.8840    0.3080 C   0  0  0  0  0  0  0  0  0  0  0  0
   -2.3180   -5.3710    0.1870 C   0  0  0  0  0  0  0  0  0  0  0  0
   -2.1040   -3.9920    0.2460 C   0  0  0  0  0  0  0  0  0  0  0  0
    1.0210    1.9720    3.1870 C   0  0  0  0  0  0  0  0  0  0  0  0
    1.1690    3.3710    3.2910 C   0  0  0  0  0  0  0  0  0  0  0  0
   -0.2040    4.4160    3.1270 Cl  0  0  0  0  0  0  0  0  0  0  0  0
    2.4130    3.9640    3.5280 C   0  0  0  0  0  0  0  0  0  0  0  0
    3.5570    3.1700    3.6640 C   0  0  0  0  0  0  0  0  0  0  0  0
    3.4270    1.7820    3.5780 C   0  0  0  0  0  0  0  0  0  0  0  0
    2.1780    1.1960    3.3410 C   0  0  0  0  0  0  0  0  0  0  0  0
    4.8930    3.7980    3.9400 C   0  0  0  0  0  0  0  0  0  0  0  0
    5.1090    3.9870    5.2710 F   0  0  0  0  0  0  0  0  0  0  0  0
    5.9430    3.0530    3.4930 F   0  0  0  0  0  0  0  0  0  0  0  0
    5.0380    5.0230    3.3610 F   0  0  0  0  0  0  0  0  0  0  0  0
   -1.0050    2.0670    2.8410 H   0  0  0  0  0  0  0  0  0  0  0  0
    0.2730   -0.4980    2.2590 H   0  0  0  0  0  0  0  0  0  0  0  0
    0.1450   -0.4000    4.8140 H   0  0  0  0  0  0  0  0  0  0  0  0
   -2.8920   -0.3730    4.4500 H   0  0  0  0  0  0  0  0  0  0  0  0
   -1.9980   -0.5250    5.9650 H   0  0  0  0  0  0  0  0  0  0  0  0
   -1.9180    0.9830    5.0500 H   0  0  0  0  0  0  0  0  0  0  0  0
   -0.7750   -2.6050    5.1360 H   0  0  0  0  0  0  0  0  0  0  0  0
   -1.7160   -2.5200    3.6460 H   0  0  0  0  0  0  0  0  0  0  0  0
    0.0570   -2.5750    3.5760 H   0  0  0  0  0  0  0  0  0  0  0  0
   -3.8540   -1.1580    0.9710 H   0  0  0  0  0  0  0  0  0  0  0  0
   -5.3170   -2.9700    0.7260 H   0  0  0  0  0  0  0  0  0  0  0  0
   -6.2730   -4.9100   -1.9630 H   0  0  0  0  0  0  0  0  0  0  0  0
   -8.2330   -3.6680   -2.8360 H   0  0  0  0  0  0  0  0  0  0  0  0
  -10.0670   -3.0050   -1.3030 H   0  0  0  0  0  0  0  0  0  0  0  0
   -9.9600   -3.6040    1.1010 H   0  0  0  0  0  0  0  0  0  0  0  0
   -7.9990   -4.8460    1.9850 H   0  0  0  0  0  0  0  0  0  0  0  0
   -3.7720   -6.9570    0.2630 H   0  0  0  0  0  0  0  0  0  0  0  0
   -1.4770   -6.0460    0.0440 H   0  0  0  0  0  0  0  0  0  0  0  0
   -1.0890   -3.6130    0.1440 H   0  0  0  0  0  0  0  0  0  0  0  0
    2.4920    5.0480    3.6050 H   0  0  0  0  0  0  0  0  0  0  0  0
    4.2990    1.1390    3.6920 H   0  0  0  0  0  0  0  0  0  0  0  0
    2.1360    0.1130    3.2820 H   0  0  0  0  0  0  0  0  0  0  0  0
  1  2  1  0  0  0  0
  1 25  1  0  0  0  0
  1 36  1  0  0  0  0
  2  3  1  0  0  0  0
  2  6  1  0  0  0  0
  2 37  1  0  0  0  0
  3  4  1  0  0  0  0
  3  5  1  0  0  0  0
  3 38  1  0  0  0  0
  4 39  1  0  0  0  0
  4 40  1  0  0  0  0
  4 41  1  0  0  0  0
  5 42  1  0  0  0  0
  5 43  1  0  0  0  0
  5 44  1  0  0  0  0
  6  7  2  0  0  0  0
  6  8  1  0  0  0  0
  8  9  1  0  0  0  0
  9 10  1  0  0  0  0
  9 12  1  0  0  0  0
  9 45  1  0  0  0  0
 10 11  3  0  0  0  0
 12 13  2  0  0  0  0
 12 24  1  0  0  0  0
 13 14  1  0  0  0  0
 13 46  1  0  0  0  0
 14 15  1  0  0  0  0
 14 22  2  0  0  0  0
 15 16  1  0  0  0  0
 16 17  1  0  0  0  0
 16 21  2  0  0  0  0
 17 18  2  0  0  0  0
 17 47  1  0  0  0  0
 18 19  1  0  0  0  0
 18 48  1  0  0  0  0
 19 20  2  0  0  0  0
 19 49  1  0  0  0  0
 20 21  1  0  0  0  0
 20 50  1  0  0  0  0
 21 51  1  0  0  0  0
 22 23  1  0  0  0  0
 22 52  1  0  0  0  0
 23 24  2  0  0  0  0
 23 53  1  0  0  0  0
 24 54  1  0  0  0  0
 25 26  2  0  0  0  0
 25 31  1  0  0  0  0
 26 27  1  0  0  0  0
 26 28  1  0  0  0  0
 28 29  2  0  0  0  0
 28 55  1  0  0  0  0
 29 30  1  0  0  0  0
 29 32  1  0  0  0  0
 30 31  2  0  0  0  0
 30 56  1  0  0  0  0
 31 57  1  0  0  0  0
 32 33  1  0  0  0  0
 32 34  1  0  0  0  0
 32 35  1  0  0  0  0
M  END
>  <Activity>
0

>  <Source>
34

$$$$
Tiaramide
  MOE2013           3D
CORINA 3.49 0026  11.04.2013
 41 43  0  0  0  0  0  0  0  0999 V2000
    0.3280    1.4260    0.0960 C   0  0  0  0  0  0  0  0  0  0  0  0
    0.5020   -0.0990    0.0010 C   0  0  0  0  0  0  0  0  0  0  0  0
    1.3940   -0.4750   -1.0970 N   0  0  0  0  0  0  0  0  0  0  0  0
    2.6740    0.2410   -1.0940 C   0  0  0  0  0  0  0  0  0  0  0  0
    2.4670    1.7600   -0.9760 C   0  0  0  0  0  0  0  0  0  0  0  0
    1.6270    2.1250    0.1850 N   0  0  0  0  0  0  0  0  0  0  0  0
    1.4700    3.5930    0.2530 C   0  0  0  0  0  0  0  0  0  0  0  0
    0.8160    4.1190    1.5400 C   0  0  0  0  0  0  0  0  0  0  0  0
    1.6520    3.8830    2.6690 O   0  0  0  0  0  0  0  0  0  0  0  0
    0.9950   -1.4470   -2.0090 C   0  0  0  0  0  0  0  0  0  0  0  0
   -0.1170   -1.9780   -1.9570 O   0  0  0  0  0  0  0  0  0  0  0  0
    2.0110   -1.8340   -3.0900 C   0  0  0  0  0  0  0  0  0  0  0  0
    1.5480   -2.9410   -3.9070 N   0  0  0  0  0  0  0  0  0  0  0  0
    0.9460   -2.7320   -5.1420 C   0  0  0  0  0  0  0  0  0  0  0  0
    0.7410   -1.6620   -5.6950 O   0  0  0  0  0  0  0  0  0  0  0  0
    0.5030   -4.2910   -5.8650 S   0  0  0  0  0  0  0  0  0  0  0  0
    1.1230   -5.1710   -4.4590 C   0  0  0  0  0  0  0  0  0  0  0  0
    1.1220   -6.5420   -4.2560 C   0  0  0  0  0  0  0  0  0  0  0  0
    1.6550   -7.0360   -3.0640 C   0  0  0  0  0  0  0  0  0  0  0  0
    2.1720   -6.1550   -2.1040 C   0  0  0  0  0  0  0  0  0  0  0  0
    2.8210   -6.7880   -0.6390 Cl  0  0  0  0  0  0  0  0  0  0  0  0
    2.1710   -4.7730   -2.3160 C   0  0  0  0  0  0  0  0  0  0  0  0
    1.6440   -4.2920   -3.5080 C   0  0  0  0  0  0  0  0  0  0  0  0
   -0.2330    1.7790   -0.7790 H   0  0  0  0  0  0  0  0  0  0  0  0
   -0.2780    1.6290    0.9840 H   0  0  0  0  0  0  0  0  0  0  0  0
    0.9500   -0.4860    0.9250 H   0  0  0  0  0  0  0  0  0  0  0  0
   -0.4790   -0.5720   -0.1070 H   0  0  0  0  0  0  0  0  0  0  0  0
    3.2470   -0.1310   -0.2370 H   0  0  0  0  0  0  0  0  0  0  0  0
    3.2550    0.0290   -1.9940 H   0  0  0  0  0  0  0  0  0  0  0  0
    3.4530    2.2310   -0.8820 H   0  0  0  0  0  0  0  0  0  0  0  0
    2.0110    2.1320   -1.9030 H   0  0  0  0  0  0  0  0  0  0  0  0
    2.4680    4.0480    0.1950 H   0  0  0  0  0  0  0  0  0  0  0  0
    0.8960    3.9520   -0.6110 H   0  0  0  0  0  0  0  0  0  0  0  0
    0.6780    5.2020    1.4540 H   0  0  0  0  0  0  0  0  0  0  0  0
   -0.1650    3.6720    1.7210 H   0  0  0  0  0  0  0  0  0  0  0  0
    1.1730    4.2050    3.4520 H   0  0  0  0  0  0  0  0  0  0  0  0
    2.1610   -0.9590   -3.7320 H   0  0  0  0  0  0  0  0  0  0  0  0
    2.9710   -2.1000   -2.6370 H   0  0  0  0  0  0  0  0  0  0  0  0
    0.7160   -7.2200   -5.0010 H   0  0  0  0  0  0  0  0  0  0  0  0
    1.6620   -8.1090   -2.8850 H   0  0  0  0  0  0  0  0  0  0  0  0
    2.5670   -4.1090   -1.5560 H   0  0  0  0  0  0  0  0  0  0  0  0
  1  2  1  0  0  0  0
  1  6  1  0  0  0  0
  1 24  1  0  0  0  0
  1 25  1  0  0  0  0
  2  3  1  0  0  0  0
  2 26  1  0  0  0  0
  2 27  1  0  0  0  0
  3  4  1  0  0  0  0
  3 10  1  0  0  0  0
  4  5  1  0  0  0  0
  4 28  1  0  0  0  0
  4 29  1  0  0  0  0
  5  6  1  0  0  0  0
  5 30  1  0  0  0  0
  5 31  1  0  0  0  0
  6  7  1  0  0  0  0
  7  8  1  0  0  0  0
  7 32  1  0  0  0  0
  7 33  1  0  0  0  0
  8  9  1  0  0  0  0
  8 34  1  0  0  0  0
  8 35  1  0  0  0  0
  9 36  1  0  0  0  0
 10 11  2  0  0  0  0
 10 12  1  0  0  0  0
 12 13  1  0  0  0  0
 12 37  1  0  0  0  0
 12 38  1  0  0  0  0
 13 14  1  0  0  0  0
 13 23  1  0  0  0  0
 14 15  2  0  0  0  0
 14 16  1  0  0  0  0
 16 17  1  0  0  0  0
 17 18  1  0  0  0  0
 17 23  2  0  0  0  0
 18 19  2  0  0  0  0
 18 39  1  0  0  0  0
 19 20  1  0  0  0  0
 19 40  1  0  0  0  0
 20 21  1  0  0  0  0
 20 22  2  0  0  0  0
 22 23  1  0  0  0  0
 22 41  1  0  0  0  0
M  END
>  <Activity>
0

>  <Source>
60

$$$$
Clomipramine
  MOE2013           3D
CORINA 3.49 0026  11.04.2013
 45 47  0  0  1  0  0  0  0  0999 V2000
   -5.6760    1.2460    0.5470 C   0  0  0  0  0  0  0  0  0  0  0  0
   -5.6200   -0.0920   -0.0470 N   0  0  0  0  0  0  0  0  0  0  0  0
   -6.0080   -0.0200   -1.4570 C   0  0  0  0  0  0  0  0  0  0  0  0
   -4.2750   -0.6650    0.1320 C   0  0  0  0  0  0  0  0  0  0  0  0
   -4.2060   -2.1520   -0.2360 C   0  0  0  0  0  0  0  0  0  0  0  0
   -2.8300   -2.7350    0.1160 C   0  0  0  0  0  0  0  0  0  0  0  0
   -2.7710   -4.1820   -0.1990 N   0  0  3  0  0  0  0  0  0  0  0  0
   -2.6590   -5.0050    0.9480 C   0  0  0  0  0  0  0  0  0  0  0  0
   -1.5970   -4.8200    1.8530 C   0  0  0  0  0  0  0  0  0  0  0  0
   -1.4850   -5.5930    3.0090 C   0  0  0  0  0  0  0  0  0  0  0  0
   -2.4350   -6.5700    3.2800 C   0  0  0  0  0  0  0  0  0  0  0  0
   -3.4860   -6.7800    2.3910 C   0  0  0  0  0  0  0  0  0  0  0  0
   -3.6010   -6.0070    1.2240 C   0  0  0  0  0  0  0  0  0  0  0  0
   -4.7290   -6.2500    0.2650 C   0  0  0  0  0  0  0  0  0  0  0  0
   -4.1870   -6.7920   -1.0510 C   0  0  0  0  0  0  0  0  0  0  0  0
   -3.4770   -5.8080   -1.9600 C   0  0  0  0  0  0  0  0  0  0  0  0
   -2.8590   -4.6020   -1.5490 C   0  0  0  0  0  0  0  0  0  0  0  0
   -2.2670   -3.8090   -2.5610 C   0  0  0  0  0  0  0  0  0  0  0  0
   -2.2810   -4.1820   -3.9070 C   0  0  0  0  0  0  0  0  0  0  0  0
   -2.8730   -5.3680   -4.2970 C   0  0  0  0  0  0  0  0  0  0  0  0
   -3.4590   -6.1760   -3.3290 C   0  0  0  0  0  0  0  0  0  0  0  0
   -1.5400   -3.1670   -5.0840 Cl  0  0  0  0  0  0  0  0  0  0  0  0
   -6.6850    1.6650    0.4620 H   0  0  0  0  0  0  0  0  0  0  0  0
   -5.4480    1.2040    1.6180 H   0  0  0  0  0  0  0  0  0  0  0  0
   -4.9730    1.9390    0.0710 H   0  0  0  0  0  0  0  0  0  0  0  0
   -5.2920    0.5570   -2.0540 H   0  0  0  0  0  0  0  0  0  0  0  0
   -6.1040   -1.0170   -1.8960 H   0  0  0  0  0  0  0  0  0  0  0  0
   -6.9940    0.4480   -1.5610 H   0  0  0  0  0  0  0  0  0  0  0  0
   -3.5310   -0.1010   -0.4450 H   0  0  0  0  0  0  0  0  0  0  0  0
   -3.9940   -0.5730    1.1900 H   0  0  0  0  0  0  0  0  0  0  0  0
   -4.9850   -2.7050    0.3050 H   0  0  0  0  0  0  0  0  0  0  0  0
   -4.4030   -2.2850   -1.3040 H   0  0  0  0  0  0  0  0  0  0  0  0
   -2.0260   -2.1850   -0.3860 H   0  0  0  0  0  0  0  0  0  0  0  0
   -2.6660   -2.5510    1.1860 H   0  0  0  0  0  0  0  0  0  0  0  0
   -0.8350   -4.0710    1.6490 H   0  0  0  0  0  0  0  0  0  0  0  0
   -0.6550   -5.4330    3.6920 H   0  0  0  0  0  0  0  0  0  0  0  0
   -2.3560   -7.1720    4.1810 H   0  0  0  0  0  0  0  0  0  0  0  0
   -4.2160   -7.5560    2.6110 H   0  0  0  0  0  0  0  0  0  0  0  0
   -5.4220   -6.9870    0.6900 H   0  0  0  0  0  0  0  0  0  0  0  0
   -5.3120   -5.3320    0.1200 H   0  0  0  0  0  0  0  0  0  0  0  0
   -3.5100   -7.6370   -0.8680 H   0  0  0  0  0  0  0  0  0  0  0  0
   -5.0510   -7.1910   -1.5990 H   0  0  0  0  0  0  0  0  0  0  0  0
   -1.7490   -2.8890   -2.3080 H   0  0  0  0  0  0  0  0  0  0  0  0
   -2.8830   -5.6740   -5.3380 H   0  0  0  0  0  0  0  0  0  0  0  0
   -3.9210   -7.1100   -3.6460 H   0  0  0  0  0  0  0  0  0  0  0  0
  1  2  1  0  0  0  0
  1 23  1  0  0  0  0
  1 24  1  0  0  0  0
  1 25  1  0  0  0  0
  2  3  1  0  0  0  0
  2  4  1  0  0  0  0
  3 26  1  0  0  0  0
  3 27  1  0  0  0  0
  3 28  1  0  0  0  0
  4  5  1  0  0  0  0
  4 29  1  0  0  0  0
  4 30  1  0  0  0  0
  5  6  1  0  0  0  0
  5 31  1  0  0  0  0
  5 32  1  0  0  0  0
  6  7  1  0  0  0  0
  6 33  1  0  0  0  0
  6 34  1  0  0  0  0
  7  8  1  0  0  0  0
  7 17  1  0  0  0  0
  8  9  1  0  0  0  0
  8 13  2  0  0  0  0
  9 10  2  0  0  0  0
  9 35  1  0  0  0  0
 10 11  1  0  0  0  0
 10 36  1  0  0  0  0
 11 12  2  0  0  0  0
 11 37  1  0  0  0  0
 12 13  1  0  0  0  0
 12 38  1  0  0  0  0
 13 14  1  0  0  0  0
 14 15  1  0  0  0  0
 14 39  1  0  0  0  0
 14 40  1  0  0  0  0
 15 16  1  0  0  0  0
 15 41  1  0  0  0  0
 15 42  1  0  0  0  0
 16 17  1  0  0  0  0
 16 21  2  0  0  0  0
 17 18  2  0  0  0  0
 18 19  1  0  0  0  0
 18 43  1  0  0  0  0
 19 20  2  0  0  0  0
 19 22  1  0  0  0  0
 20 21  1  0  0  0  0
 20 44  1  0  0  0  0
 21 45  1  0  0  0  0
M  END
>  <Activity>
1

>  <Source>
22

$$$$
Chloropromazine
  MOE2013           3D
CORINA 3.49 0026  11.04.2013
 40 42  0  0  1  0  0  0  0  0999 V2000
   -5.6310    1.1200    1.1700 C   0  0  0  0  0  0  0  0  0  0  0  0
   -5.6580   -0.2680    0.7010 N   0  0  0  0  0  0  0  0  0  0  0  0
   -6.6440   -0.4030   -0.3730 C   0  0  0  0  0  0  0  0  0  0  0  0
   -4.3110   -0.6790    0.2770 C   0  0  0  0  0  0  0  0  0  0  0  0
   -4.2070   -2.1890    0.0440 C   0  0  0  0  0  0  0  0  0  0  0  0
   -2.7530   -2.5930   -0.2390 C   0  0  0  0  0  0  0  0  0  0  0  0
   -2.6360   -4.0480   -0.4910 N   0  0  3  0  0  0  0  0  0  0  0  0
   -2.3970   -4.8870    0.6380 C   0  0  0  0  0  0  0  0  0  0  0  0
   -2.5280   -4.4250    1.9690 C   0  0  0  0  0  0  0  0  0  0  0  0
   -2.3110   -5.2480    3.0800 C   0  0  0  0  0  0  0  0  0  0  0  0
   -1.9540   -6.5730    2.9000 C   0  0  0  0  0  0  0  0  0  0  0  0
   -1.8160   -7.0650    1.6090 C   0  0  0  0  0  0  0  0  0  0  0  0
   -2.0350   -6.2400    0.4870 C   0  0  0  0  0  0  0  0  0  0  0  0
   -1.7860   -7.0180   -1.0900 S   0  0  0  0  0  0  0  0  0  0  0  0
   -2.4410   -5.8110   -2.2160 C   0  0  0  0  0  0  0  0  0  0  0  0
   -2.5920   -6.2480   -3.5480 C   0  0  0  0  0  0  0  0  0  0  0  0
   -3.0740   -5.3940   -4.5330 C   0  0  0  0  0  0  0  0  0  0  0  0
   -3.4040   -4.0950   -4.1880 C   0  0  0  0  0  0  0  0  0  0  0  0
   -4.0080   -3.0200   -5.3900 Cl  0  0  0  0  0  0  0  0  0  0  0  0
   -3.2560   -3.6520   -2.8690 C   0  0  0  0  0  0  0  0  0  0  0  0
   -2.7690   -4.4920   -1.8400 C   0  0  0  0  0  0  0  0  0  0  0  0
   -6.6200    1.4250    1.5320 H   0  0  0  0  0  0  0  0  0  0  0  0
   -4.9450    1.2290    2.0170 H   0  0  0  0  0  0  0  0  0  0  0  0
   -5.3220    1.8170    0.3820 H   0  0  0  0  0  0  0  0  0  0  0  0
   -6.3650    0.1700   -1.2650 H   0  0  0  0  0  0  0  0  0  0  0  0
   -6.7810   -1.4500   -0.6600 H   0  0  0  0  0  0  0  0  0  0  0  0
   -7.6280   -0.0540   -0.0370 H   0  0  0  0  0  0  0  0  0  0  0  0
   -4.0000   -0.1350   -0.6240 H   0  0  0  0  0  0  0  0  0  0  0  0
   -3.5960   -0.4190    1.0690 H   0  0  0  0  0  0  0  0  0  0  0  0
   -4.5880   -2.7230    0.9220 H   0  0  0  0  0  0  0  0  0  0  0  0
   -4.8450   -2.4900   -0.7920 H   0  0  0  0  0  0  0  0  0  0  0  0
   -2.3500   -2.0140   -1.0790 H   0  0  0  0  0  0  0  0  0  0  0  0
   -2.0980   -2.2820    0.5850 H   0  0  0  0  0  0  0  0  0  0  0  0
   -2.8240   -3.4050    2.1950 H   0  0  0  0  0  0  0  0  0  0  0  0
   -2.4290   -4.8470    4.0840 H   0  0  0  0  0  0  0  0  0  0  0  0
   -1.7850   -7.2190    3.7560 H   0  0  0  0  0  0  0  0  0  0  0  0
   -1.5330   -8.1070    1.4770 H   0  0  0  0  0  0  0  0  0  0  0  0
   -2.3310   -7.2670   -3.8250 H   0  0  0  0  0  0  0  0  0  0  0  0
   -3.1860   -5.7480   -5.5530 H   0  0  0  0  0  0  0  0  0  0  0  0
   -3.5520   -2.6280   -2.6710 H   0  0  0  0  0  0  0  0  0  0  0  0
  1  2  1  0  0  0  0
  1 22  1  0  0  0  0
  1 23  1  0  0  0  0
  1 24  1  0  0  0  0
  2  3  1  0  0  0  0
  2  4  1  0  0  0  0
  3 25  1  0  0  0  0
  3 26  1  0  0  0  0
  3 27  1  0  0  0  0
  4  5  1  0  0  0  0
  4 28  1  0  0  0  0
  4 29  1  0  0  0  0
  5  6  1  0  0  0  0
  5 30  1  0  0  0  0
  5 31  1  0  0  0  0
  6  7  1  0  0  0  0
  6 32  1  0  0  0  0
  6 33  1  0  0  0  0
  7  8  1  0  0  0  0
  7 21  1  0  0  0  0
  8  9  1  0  0  0  0
  8 13  2  0  0  0  0
  9 10  2  0  0  0  0
  9 34  1  0  0  0  0
 10 11  1  0  0  0  0
 10 35  1  0  0  0  0
 11 12  2  0  0  0  0
 11 36  1  0  0  0  0
 12 13  1  0  0  0  0
 12 37  1  0  0  0  0
 13 14  1  0  0  0  0
 14 15  1  0  0  0  0
 15 16  1  0  0  0  0
 15 21  2  0  0  0  0
 16 17  2  0  0  0  0
 16 38  1  0  0  0  0
 17 18  1  0  0  0  0
 17 39  1  0  0  0  0
 18 19  1  0  0  0  0
 18 20  2  0  0  0  0
 20 21  1  0  0  0  0
 20 40  1  0  0  0  0
M  END
>  <Activity>
1

>  <Source>
22

$$$$
Perphenazine
  MOE2013           3D
CORINA 3.49 0026  11.04.2013
 53 56  0  0  1  0  0  0  0  0999 V2000
   -0.2420    0.7920    0.9360 O   0  0  0  0  0  0  0  0  0  0  0  0
   -0.2500   -0.6030    0.6570 C   0  0  0  0  0  0  0  0  0  0  0  0
   -1.6550   -1.0730    0.2480 C   0  0  0  0  0  0  0  0  0  0  0  0
   -2.1850   -0.4570   -0.9830 N   0  0  0  0  0  0  0  0  0  0  0  0
   -3.6000   -0.8250   -1.1720 C   0  0  0  0  0  0  0  0  0  0  0  0
   -4.1900   -0.1960   -2.4480 C   0  0  0  0  0  0  0  0  0  0  0  0
   -3.4340   -0.5700   -3.6590 N   0  0  0  0  0  0  0  0  0  0  0  0
   -4.0190    0.0870   -4.8370 C   0  0  0  0  0  0  0  0  0  0  0  0
   -3.4360   -0.4460   -6.1470 C   0  0  0  0  0  0  0  0  0  0  0  0
   -4.1700    0.1560   -7.3510 C   0  0  0  0  0  0  0  0  0  0  0  0
   -3.5700   -0.3050   -8.6230 N   0  0  3  0  0  0  0  0  0  0  0  0
   -2.5140    0.4860   -9.1680 C   0  0  0  0  0  0  0  0  0  0  0  0
   -1.8790    1.5150   -8.4340 C   0  0  0  0  0  0  0  0  0  0  0  0
   -0.8310    2.2820   -8.9570 C   0  0  0  0  0  0  0  0  0  0  0  0
   -0.3750    2.0450  -10.2410 C   0  0  0  0  0  0  0  0  0  0  0  0
   -0.9710    1.0420  -10.9950 C   0  0  0  0  0  0  0  0  0  0  0  0
   -2.0260    0.2660  -10.4720 C   0  0  0  0  0  0  0  0  0  0  0  0
   -2.6930   -0.9540  -11.5760 S   0  0  0  0  0  0  0  0  0  0  0  0
   -3.7430   -1.9030  -10.5050 C   0  0  0  0  0  0  0  0  0  0  0  0
   -4.2460   -3.0980  -11.0580 C   0  0  0  0  0  0  0  0  0  0  0  0
   -5.0990   -3.9210  -10.3340 C   0  0  0  0  0  0  0  0  0  0  0  0
   -5.4550   -3.5500   -9.0500 C   0  0  0  0  0  0  0  0  0  0  0  0
   -6.5100   -4.5560   -8.1330 Cl  0  0  0  0  0  0  0  0  0  0  0  0
   -4.9620   -2.3660   -8.4920 C   0  0  0  0  0  0  0  0  0  0  0  0
   -4.0910   -1.5020   -9.1980 C   0  0  0  0  0  0  0  0  0  0  0  0
   -2.0150   -0.2160   -3.4650 C   0  0  0  0  0  0  0  0  0  0  0  0
   -1.4220   -0.8370   -2.1820 C   0  0  0  0  0  0  0  0  0  0  0  0
    0.6690    1.0310    1.1760 H   0  0  0  0  0  0  0  0  0  0  0  0
    0.4950   -0.8170   -0.1140 H   0  0  0  0  0  0  0  0  0  0  0  0
    0.0520   -1.1270    1.5700 H   0  0  0  0  0  0  0  0  0  0  0  0
   -1.6540   -2.1670    0.1580 H   0  0  0  0  0  0  0  0  0  0  0  0
   -2.3290   -0.8140    1.0750 H   0  0  0  0  0  0  0  0  0  0  0  0
   -3.7130   -1.9170   -1.2200 H   0  0  0  0  0  0  0  0  0  0  0  0
   -4.1900   -0.4730   -0.3170 H   0  0  0  0  0  0  0  0  0  0  0  0
   -5.2280   -0.5380   -2.5440 H   0  0  0  0  0  0  0  0  0  0  0  0
   -4.2170    0.8970   -2.3320 H   0  0  0  0  0  0  0  0  0  0  0  0
   -5.0990   -0.1100   -4.8500 H   0  0  0  0  0  0  0  0  0  0  0  0
   -3.8940    1.1760   -4.7830 H   0  0  0  0  0  0  0  0  0  0  0  0
   -2.3690   -0.2110   -6.2130 H   0  0  0  0  0  0  0  0  0  0  0  0
   -3.5060   -1.5390   -6.1620 H   0  0  0  0  0  0  0  0  0  0  0  0
   -5.2410   -0.0800   -7.3090 H   0  0  0  0  0  0  0  0  0  0  0  0
   -4.1780    1.2520   -7.2920 H   0  0  0  0  0  0  0  0  0  0  0  0
   -2.1640    1.7510   -7.4140 H   0  0  0  0  0  0  0  0  0  0  0  0
   -0.3730    3.0590   -8.3500 H   0  0  0  0  0  0  0  0  0  0  0  0
    0.4380    2.6340  -10.6550 H   0  0  0  0  0  0  0  0  0  0  0  0
   -0.6070    0.8640  -12.0040 H   0  0  0  0  0  0  0  0  0  0  0  0
   -3.9720   -3.3930  -12.0690 H   0  0  0  0  0  0  0  0  0  0  0  0
   -5.4760   -4.8380  -10.7770 H   0  0  0  0  0  0  0  0  0  0  0  0
   -5.2710   -2.1510   -7.4740 H   0  0  0  0  0  0  0  0  0  0  0  0
   -1.4140   -0.5830   -4.3040 H   0  0  0  0  0  0  0  0  0  0  0  0
   -1.8920    0.8750   -3.4260 H   0  0  0  0  0  0  0  0  0  0  0  0
   -0.3880   -0.4850   -2.1020 H   0  0  0  0  0  0  0  0  0  0  0  0
   -1.3890   -1.9290   -2.2900 H   0  0  0  0  0  0  0  0  0  0  0  0
  1  2  1  0  0  0  0
  1 28  1  0  0  0  0
  2  3  1  0  0  0  0
  2 29  1  0  0  0  0
  2 30  1  0  0  0  0
  3  4  1  0  0  0  0
  3 31  1  0  0  0  0
  3 32  1  0  0  0  0
  4  5  1  0  0  0  0
  4 27  1  0  0  0  0
  5  6  1  0  0  0  0
  5 33  1  0  0  0  0
  5 34  1  0  0  0  0
  6  7  1  0  0  0  0
  6 35  1  0  0  0  0
  6 36  1  0  0  0  0
  7  8  1  0  0  0  0
  7 26  1  0  0  0  0
  8  9  1  0  0  0  0
  8 37  1  0  0  0  0
  8 38  1  0  0  0  0
  9 10  1  0  0  0  0
  9 39  1  0  0  0  0
  9 40  1  0  0  0  0
 10 11  1  0  0  0  0
 10 41  1  0  0  0  0
 10 42  1  0  0  0  0
 11 12  1  0  0  0  0
 11 25  1  0  0  0  0
 12 13  1  0  0  0  0
 12 17  2  0  0  0  0
 13 14  2  0  0  0  0
 13 43  1  0  0  0  0
 14 15  1  0  0  0  0
 14 44  1  0  0  0  0
 15 16  2  0  0  0  0
 15 45  1  0  0  0  0
 16 17  1  0  0  0  0
 16 46  1  0  0  0  0
 17 18  1  0  0  0  0
 18 19  1  0  0  0  0
 19 20  1  0  0  0  0
 19 25  2  0  0  0  0
 20 21  2  0  0  0  0
 20 47  1  0  0  0  0
 21 22  1  0  0  0  0
 21 48  1  0  0  0  0
 22 23  1  0  0  0  0
 22 24  2  0  0  0  0
 24 25  1  0  0  0  0
 24 49  1  0  0  0  0
 26 27  1  0  0  0  0
 26 50  1  0  0  0  0
 26 51  1  0  0  0  0
 27 52  1  0  0  0  0
 27 53  1  0  0  0  0
M  END
>  <Activity>
1

>  <Source>
22

$$$$
Benzpthiazide
  MOE2013           3D
CORINA 3.49 0026  11.04.2013
 40 42  0  0  0  0  0  0  0  0999 V2000
    0.3690    1.2700    0.1380 N   0  0  0  0  0  0  0  0  0  0  0  0
   -0.0430   -0.3640    0.0740 S   0  0  0  0  0  0  0  0  0  0  0  0
    1.2040   -1.0750   -0.1050 O   0  0  0  0  0  0  0  0  0  0  0  0
   -0.9260   -0.6530    1.1800 O   0  0  0  0  0  0  0  0  0  0  0  0
   -0.9640   -0.4620   -1.4280 C   0  0  0  0  0  0  0  0  0  0  0  0
   -2.1630    0.2330   -1.6040 C   0  0  0  0  0  0  0  0  0  0  0  0
   -2.8640    1.2670   -0.4110 Cl  0  0  0  0  0  0  0  0  0  0  0  0
   -2.8600    0.1040   -2.8130 C   0  0  0  0  0  0  0  0  0  0  0  0
   -2.3860   -0.7070   -3.8500 C   0  0  0  0  0  0  0  0  0  0  0  0
   -3.1900   -0.8040   -4.9920 N   0  0  0  0  0  0  0  0  0  0  0  0
   -2.9810   -1.6930   -5.9040 C   0  0  0  0  0  0  0  0  0  0  0  0
   -3.9860   -1.8790   -7.0150 C   0  0  0  0  0  0  0  0  0  0  0  0
   -4.8490   -3.4630   -6.7600 S   0  0  0  0  0  0  0  0  0  0  0  0
   -5.9730   -3.4290   -8.1940 C   0  0  0  0  0  0  0  0  0  0  0  0
   -6.9890   -2.3170   -8.1350 C   0  0  0  0  0  0  0  0  0  0  0  0
   -6.9300   -1.2520   -9.0460 C   0  0  0  0  0  0  0  0  0  0  0  0
   -7.8620   -0.2140   -8.9830 C   0  0  0  0  0  0  0  0  0  0  0  0
   -8.8610   -0.2330   -8.0120 C   0  0  0  0  0  0  0  0  0  0  0  0
   -8.9380   -1.2900   -7.1080 C   0  0  0  0  0  0  0  0  0  0  0  0
   -8.0070   -2.3280   -7.1700 C   0  0  0  0  0  0  0  0  0  0  0  0
   -1.8690   -2.5560   -5.9290 N   0  0  0  0  0  0  0  0  0  0  0  0
   -0.5460   -2.3620   -4.9380 S   0  0  0  0  0  0  0  0  0  0  0  0
   -0.2320   -3.6620   -4.3870 O   0  0  0  0  0  0  0  0  0  0  0  0
    0.4430   -1.5690   -5.6350 O   0  0  0  0  0  0  0  0  0  0  0  0
   -1.1850   -1.3770   -3.6470 C   0  0  0  0  0  0  0  0  0  0  0  0
   -0.4680   -1.2750   -2.4520 C   0  0  0  0  0  0  0  0  0  0  0  0
    1.3810    1.4180    0.1030 H   0  0  0  0  0  0  0  0  0  0  0  0
   -0.0910    1.7570    0.9120 H   0  0  0  0  0  0  0  0  0  0  0  0
   -3.8000    0.6340   -2.9560 H   0  0  0  0  0  0  0  0  0  0  0  0
   -4.6970   -1.0480   -6.9980 H   0  0  0  0  0  0  0  0  0  0  0  0
   -3.4610   -1.8970   -7.9740 H   0  0  0  0  0  0  0  0  0  0  0  0
   -5.3730   -3.3690   -9.1080 H   0  0  0  0  0  0  0  0  0  0  0  0
   -6.5020   -4.3880   -8.2360 H   0  0  0  0  0  0  0  0  0  0  0  0
   -6.1560   -1.2190   -9.8090 H   0  0  0  0  0  0  0  0  0  0  0  0
   -7.8110    0.6080   -9.6920 H   0  0  0  0  0  0  0  0  0  0  0  0
   -9.5860    0.5760   -7.9630 H   0  0  0  0  0  0  0  0  0  0  0  0
   -9.7240   -1.3070   -6.3570 H   0  0  0  0  0  0  0  0  0  0  0  0
   -8.0740   -3.1440   -6.4530 H   0  0  0  0  0  0  0  0  0  0  0  0
   -1.9650   -3.4710   -6.3730 H   0  0  0  0  0  0  0  0  0  0  0  0
    0.4660   -1.8220   -2.3320 H   0  0  0  0  0  0  0  0  0  0  0  0
  1  2  1  0  0  0  0
  1 27  1  0  0  0  0
  1 28  1  0  0  0  0
  2  3  2  0  0  0  0
  2  4  2  0  0  0  0
  2  5  1  0  0  0  0
  5  6  1  0  0  0  0
  5 26  2  0  0  0  0
  6  7  1  0  0  0  0
  6  8  2  0  0  0  0
  8  9  1  0  0  0  0
  8 29  1  0  0  0  0
  9 10  1  0  0  0  0
  9 25  2  0  0  0  0
 10 11  2  0  0  0  0
 11 12  1  0  0  0  0
 11 21  1  0  0  0  0
 12 13  1  0  0  0  0
 12 30  1  0  0  0  0
 12 31  1  0  0  0  0
 13 14  1  0  0  0  0
 14 15  1  0  0  0  0
 14 32  1  0  0  0  0
 14 33  1  0  0  0  0
 15 16  1  0  0  0  0
 15 20  2  0  0  0  0
 16 17  2  0  0  0  0
 16 34  1  0  0  0  0
 17 18  1  0  0  0  0
 17 35  1  0  0  0  0
 18 19  2  0  0  0  0
 18 36  1  0  0  0  0
 19 20  1  0  0  0  0
 19 37  1  0  0  0  0
 20 38  1  0  0  0  0
 21 22  1  0  0  0  0
 21 39  1  0  0  0  0
 22 23  2  0  0  0  0
 22 24  2  0  0  0  0
 22 25  1  0  0  0  0
 25 26  1  0  0  0  0
 26 40  1  0  0  0  0
M  END
>  <Activity>
1

>  <Source>
28

$$$$
Chlorthiazide
  MOE2013           3D
CORINA 3.49 0026  11.04.2013
 23 24  0  0  0  0  0  0  0  0999 V2000
   -0.1340    1.6970   -0.1040 N   0  0  0  0  0  0  0  0  0  0  0  0
    0.0120    0.0190   -0.0300 S   0  0  0  0  0  0  0  0  0  0  0  0
    1.4170   -0.2620   -0.2330 O   0  0  0  0  0  0  0  0  0  0  0  0
   -0.6900   -0.4480    1.1430 O   0  0  0  0  0  0  0  0  0  0  0  0
   -0.8750   -0.5100   -1.4640 C   0  0  0  0  0  0  0  0  0  0  0  0
   -2.2410   -0.2640   -1.6200 C   0  0  0  0  0  0  0  0  0  0  0  0
   -3.2030    0.5920   -0.4700 Cl  0  0  0  0  0  0  0  0  0  0  0  0
   -2.8970   -0.7270   -2.7700 C   0  0  0  0  0  0  0  0  0  0  0  0
   -2.2190   -1.4330   -3.7710 C   0  0  0  0  0  0  0  0  0  0  0  0
   -2.9830   -1.8850   -4.8580 N   0  0  0  0  0  0  0  0  0  0  0  0
   -2.4990   -2.6960   -5.7310 C   0  0  0  0  0  0  0  0  0  0  0  0
   -1.1750   -3.1410   -5.7810 N   0  0  0  0  0  0  0  0  0  0  0  0
    0.0350   -2.4900   -4.8370 S   0  0  0  0  0  0  0  0  0  0  0  0
    0.7250   -3.5990   -4.2130 O   0  0  0  0  0  0  0  0  0  0  0  0
    0.7360   -1.4890   -5.6100 O   0  0  0  0  0  0  0  0  0  0  0  0
   -0.8580   -1.6540   -3.5900 C   0  0  0  0  0  0  0  0  0  0  0  0
   -0.1750   -1.2110   -2.4520 C   0  0  0  0  0  0  0  0  0  0  0  0
    0.7700    2.1630   -0.2110 H   0  0  0  0  0  0  0  0  0  0  0  0
   -0.7050    2.0720    0.6580 H   0  0  0  0  0  0  0  0  0  0  0  0
   -3.9640   -0.5450   -2.8960 H   0  0  0  0  0  0  0  0  0  0  0  0
   -3.1380   -3.1240   -6.5200 H   0  0  0  0  0  0  0  0  0  0  0  0
   -0.9580   -4.0340   -6.2230 H   0  0  0  0  0  0  0  0  0  0  0  0
    0.8900   -1.4110   -2.3490 H   0  0  0  0  0  0  0  0  0  0  0  0
  1  2  1  0  0  0  0
  1 18  1  0  0  0  0
  1 19  1  0  0  0  0
  2  3  2  0  0  0  0
  2  4  2  0  0  0  0
  2  5  1  0  0  0  0
  5  6  1  0  0  0  0
  5 17  2  0  0  0  0
  6  7  1  0  0  0  0
  6  8  2  0  0  0  0
  8  9  1  0  0  0  0
  8 20  1  0  0  0  0
  9 10  1  0  0  0  0
  9 16  2  0  0  0  0
 10 11  2  0  0  0  0
 11 12  1  0  0  0  0
 11 21  1  0  0  0  0
 12 13  1  0  0  0  0
 12 22  1  0  0  0  0
 13 14  2  0  0  0  0
 13 15  2  0  0  0  0
 13 16  1  0  0  0  0
 16 17  1  0  0  0  0
 17 23  1  0  0  0  0
M  END
>  <Activity>
0

>  <Source>
28

$$$$
Domperidone
  MOE2013           3D
CORINA 3.49 0026  11.04.2013
 54 58  0  0  0  0  0  0  0  0999 V2000
    0.0180    1.5400   -0.3450 C   0  0  0  0  0  0  0  0  0  0  0  0
    0.1210    0.0150   -0.3400 C   0  0  0  0  0  0  0  0  0  0  0  0
    1.0940   -0.4790   -1.3300 N   0  0  0  0  0  0  0  0  0  0  0  0
    1.1230   -1.9550   -1.2980 C   0  0  0  0  0  0  0  0  0  0  0  0
    1.8840   -2.5790   -2.4730 C   0  0  0  0  0  0  0  0  0  0  0  0
    1.7320   -4.1030   -2.4740 C   0  0  0  0  0  0  0  0  0  0  0  0
    2.4500   -4.7160   -3.5650 N   0  0  0  0  0  0  0  0  0  0  0  0
    3.7390   -5.2920   -3.4830 C   0  0  0  0  0  0  0  0  0  0  0  0
    4.4580   -5.3810   -2.5000 O   0  0  0  0  0  0  0  0  0  0  0  0
    4.0510   -5.7460   -4.7800 N   0  0  0  0  0  0  0  0  0  0  0  0
    2.9870   -5.4550   -5.6290 C   0  0  0  0  0  0  0  0  0  0  0  0
    2.8580   -5.7050   -6.9750 C   0  0  0  0  0  0  0  0  0  0  0  0
    1.6680   -5.2900   -7.5810 C   0  0  0  0  0  0  0  0  0  0  0  0
    0.6560   -4.6480   -6.8360 C   0  0  0  0  0  0  0  0  0  0  0  0
    0.8130   -4.4050   -5.4670 C   0  0  0  0  0  0  0  0  0  0  0  0
    1.9930   -4.8190   -4.8860 C   0  0  0  0  0  0  0  0  0  0  0  0
    2.4260    0.1050   -1.1050 C   0  0  0  0  0  0  0  0  0  0  0  0
    2.3900    1.6360   -1.1250 C   0  0  0  0  0  0  0  0  0  0  0  0
    1.3910    2.1670   -0.0950 C   0  0  0  0  0  0  0  0  0  0  0  0
    1.3390    3.6220   -0.0730 N   0  0  0  0  0  0  0  0  0  0  0  0
    0.9270    4.4690   -1.1350 C   0  0  0  0  0  0  0  0  0  0  0  0
    0.5410    4.1560   -2.2500 O   0  0  0  0  0  0  0  0  0  0  0  0
    1.0450    5.7900   -0.6600 N   0  0  0  0  0  0  0  0  0  0  0  0
    1.5140    5.7620    0.6470 C   0  0  0  0  0  0  0  0  0  0  0  0
    1.7740    6.8200    1.4880 C   0  0  0  0  0  0  0  0  0  0  0  0
    2.2430    6.5010    2.7630 C   0  0  0  0  0  0  0  0  0  0  0  0
    2.5930    7.7670    3.8760 Cl  0  0  0  0  0  0  0  0  0  0  0  0
    2.4380    5.1620    3.1590 C   0  0  0  0  0  0  0  0  0  0  0  0
    2.1640    4.1050    2.2810 C   0  0  0  0  0  0  0  0  0  0  0  0
    1.7000    4.4300    1.0230 C   0  0  0  0  0  0  0  0  0  0  0  0
   -0.3950    1.8730   -1.3060 H   0  0  0  0  0  0  0  0  0  0  0  0
   -0.6890    1.8640    0.4280 H   0  0  0  0  0  0  0  0  0  0  0  0
    0.3870   -0.3300    0.6680 H   0  0  0  0  0  0  0  0  0  0  0  0
   -0.8740   -0.3880   -0.5670 H   0  0  0  0  0  0  0  0  0  0  0  0
    1.5420   -2.3130   -0.3480 H   0  0  0  0  0  0  0  0  0  0  0  0
    0.0900   -2.3260   -1.3470 H   0  0  0  0  0  0  0  0  0  0  0  0
    1.5080   -2.1670   -3.4180 H   0  0  0  0  0  0  0  0  0  0  0  0
    2.9500   -2.3320   -2.4210 H   0  0  0  0  0  0  0  0  0  0  0  0
    2.1310   -4.5060   -1.5350 H   0  0  0  0  0  0  0  0  0  0  0  0
    0.6770   -4.3960   -2.5340 H   0  0  0  0  0  0  0  0  0  0  0  0
    4.9130   -6.2050   -5.0320 H   0  0  0  0  0  0  0  0  0  0  0  0
    3.6370   -6.1950   -7.5450 H   0  0  0  0  0  0  0  0  0  0  0  0
    1.5170   -5.4610   -8.6450 H   0  0  0  0  0  0  0  0  0  0  0  0
   -0.2580   -4.3350   -7.3360 H   0  0  0  0  0  0  0  0  0  0  0  0
    0.0360   -3.9060   -4.9000 H   0  0  0  0  0  0  0  0  0  0  0  0
    2.8420   -0.2370   -0.1480 H   0  0  0  0  0  0  0  0  0  0  0  0
    3.1190   -0.2100   -1.8920 H   0  0  0  0  0  0  0  0  0  0  0  0
    3.3920    2.0290   -0.9120 H   0  0  0  0  0  0  0  0  0  0  0  0
    2.1270    1.9810   -2.1330 H   0  0  0  0  0  0  0  0  0  0  0  0
    1.7270    1.8280    0.8910 H   0  0  0  0  0  0  0  0  0  0  0  0
    0.8180    6.6090   -1.2040 H   0  0  0  0  0  0  0  0  0  0  0  0
    1.6220    7.8450    1.1750 H   0  0  0  0  0  0  0  0  0  0  0  0
    2.8060    4.9410    4.1590 H   0  0  0  0  0  0  0  0  0  0  0  0
    2.3190    3.0820    2.5990 H   0  0  0  0  0  0  0  0  0  0  0  0
  1  2  1  0  0  0  0
  1 19  1  0  0  0  0
  1 31  1  0  0  0  0
  1 32  1  0  0  0  0
  2  3  1  0  0  0  0
  2 33  1  0  0  0  0
  2 34  1  0  0  0  0
  3  4  1  0  0  0  0
  3 17  1  0  0  0  0
  4  5  1  0  0  0  0
  4 35  1  0  0  0  0
  4 36  1  0  0  0  0
  5  6  1  0  0  0  0
  5 37  1  0  0  0  0
  5 38  1  0  0  0  0
  6  7  1  0  0  0  0
  6 39  1  0  0  0  0
  6 40  1  0  0  0  0
  7  8  1  0  0  0  0
  7 16  1  0  0  0  0
  8  9  2  0  0  0  0
  8 10  1  0  0  0  0
 10 11  1  0  0  0  0
 10 41  1  0  0  0  0
 11 12  1  0  0  0  0
 11 16  2  0  0  0  0
 12 13  2  0  0  0  0
 12 42  1  0  0  0  0
 13 14  1  0  0  0  0
 13 43  1  0  0  0  0
 14 15  2  0  0  0  0
 14 44  1  0  0  0  0
 15 16  1  0  0  0  0
 15 45  1  0  0  0  0
 17 18  1  0  0  0  0
 17 46  1  0  0  0  0
 17 47  1  0  0  0  0
 18 19  1  0  0  0  0
 18 48  1  0  0  0  0
 18 49  1  0  0  0  0
 19 20  1  0  0  0  0
 19 50  1  0  0  0  0
 20 21  1  0  0  0  0
 20 30  1  0  0  0  0
 21 22  2  0  0  0  0
 21 23  1  0  0  0  0
 23 24  1  0  0  0  0
 23 51  1  0  0  0  0
 24 25  1  0  0  0  0
 24 30  2  0  0  0  0
 25 26  2  0  0  0  0
 25 52  1  0  0  0  0
 26 27  1  0  0  0  0
 26 28  1  0  0  0  0
 28 29  2  0  0  0  0
 28 53  1  0  0  0  0
 29 30  1  0  0  0  0
 29 54  1  0  0  0  0
M  END
>  <Activity>
0

>  <Source>
60

$$$$
Trichlormethiazide
  MOE2013           3D
CORINA 3.49 0026  11.04.2013
 28 29  0  0  1  0  0  0  0  0999 V2000
   -0.1500    1.5410    0.3030 N   0  0  0  0  0  0  0  0  0  0  0  0
   -0.0980   -0.1380    0.1400 S   0  0  0  0  0  0  0  0  0  0  0  0
    1.3030   -0.4710   -0.0060 O   0  0  0  0  0  0  0  0  0  0  0  0
   -0.9020   -0.7160    1.1930 O   0  0  0  0  0  0  0  0  0  0  0  0
   -0.9110   -0.4380   -1.3990 C   0  0  0  0  0  0  0  0  0  0  0  0
   -2.2460   -0.0920   -1.6110 C   0  0  0  0  0  0  0  0  0  0  0  0
   -3.2210    0.7320   -0.4460 Cl  0  0  0  0  0  0  0  0  0  0  0  0
   -2.8640   -0.4260   -2.8280 C   0  0  0  0  0  0  0  0  0  0  0  0
   -2.1820   -1.1090   -3.8450 C   0  0  0  0  0  0  0  0  0  0  0  0
   -2.8520   -1.4440   -5.0020 N   0  0  3  0  0  0  0  0  0  0  0  0
   -2.2790   -2.1360   -6.1470 C   0  0  2  0  0  0  0  0  0  0  0  0
   -1.1890   -3.0120   -5.7180 N   0  0  3  0  0  0  0  0  0  0  0  0
    0.0460   -2.3110   -4.8280 S   0  0  0  0  0  0  0  0  0  0  0  0
    0.7520   -3.3890   -4.1720 O   0  0  0  0  0  0  0  0  0  0  0  0
    0.7230   -1.3310   -5.6480 O   0  0  0  0  0  0  0  0  0  0  0  0
   -0.8460   -1.4250   -3.6030 C   0  0  0  0  0  0  0  0  0  0  0  0
   -0.2020   -1.1090   -2.4010 C   0  0  0  0  0  0  0  0  0  0  0  0
   -1.8900   -1.1570   -7.2860 C   0  0  0  0  0  0  0  0  0  0  0  0
   -1.1850   -2.0180   -8.6860 Cl  0  0  0  0  0  0  0  0  0  0  0  0
   -3.3390   -0.2590   -7.8620 Cl  0  0  0  0  0  0  0  0  0  0  0  0
    0.7850    1.9560    0.3200 H   0  0  0  0  0  0  0  0  0  0  0  0
   -0.7380    1.8340    1.0890 H   0  0  0  0  0  0  0  0  0  0  0  0
   -3.9090   -0.1580   -2.9770 H   0  0  0  0  0  0  0  0  0  0  0  0
   -3.8280   -1.1740   -5.0880 H   0  0  0  0  0  0  0  0  0  0  0  0
   -3.0630   -2.8010   -6.5340 H   0  0  0  0  0  0  0  0  0  0  0  0
   -1.4650   -3.9400   -5.3930 H   0  0  0  0  0  0  0  0  0  0  0  0
    0.8360   -1.4040   -2.2500 H   0  0  0  0  0  0  0  0  0  0  0  0
   -1.1740   -0.4000   -6.9590 H   0  0  0  0  0  0  0  0  0  0  0  0
  1  2  1  0  0  0  0
  1 21  1  0  0  0  0
  1 22  1  0  0  0  0
  2  3  2  0  0  0  0
  2  4  2  0  0  0  0
  2  5  1  0  0  0  0
  5  6  1  0  0  0  0
  5 17  2  0  0  0  0
  6  7  1  0  0  0  0
  6  8  2  0  0  0  0
  8  9  1  0  0  0  0
  8 23  1  0  0  0  0
  9 10  1  0  0  0  0
  9 16  2  0  0  0  0
 10 11  1  0  0  0  0
 10 24  1  0  0  0  0
 11 12  1  0  0  0  0
 11 18  1  0  0  0  0
 11 25  1  0  0  0  0
 12 13  1  0  0  0  0
 12 26  1  0  0  0  0
 13 14  2  0  0  0  0
 13 15  2  0  0  0  0
 13 16  1  0  0  0  0
 16 17  1  0  0  0  0
 17 27  1  0  0  0  0
 18 19  1  0  0  0  0
 18 20  1  0  0  0  0
 18 28  1  0  0  0  0
M  END
>  <Activity>
0

>  <Source>
28

$$$$
Althiazide
  MOE2013           3D
CORINA 3.49 0026  11.04.2013
 36 37  0  0  1  0  0  0  0  0999 V2000
    0.7690    2.1630   -0.7720 N   0  0  0  0  0  0  0  0  0  0  0  0
    0.9000    0.5110   -0.4570 S   0  0  0  0  0  0  0  0  0  0  0  0
    2.2410    0.1440   -0.8590 O   0  0  0  0  0  0  0  0  0  0  0  0
    0.4240    0.2700    0.8860 O   0  0  0  0  0  0  0  0  0  0  0  0
   -0.2430   -0.1970   -1.6040 C   0  0  0  0  0  0  0  0  0  0  0  0
   -1.6110    0.0740   -1.5490 C   0  0  0  0  0  0  0  0  0  0  0  0
   -2.3370    1.1270   -0.3880 Cl  0  0  0  0  0  0  0  0  0  0  0  0
   -2.4740   -0.5210   -2.4850 C   0  0  0  0  0  0  0  0  0  0  0  0
   -2.0040   -1.3920   -3.4780 C   0  0  0  0  0  0  0  0  0  0  0  0
   -2.8960   -1.9360   -4.3760 N   0  0  3  0  0  0  0  0  0  0  0  0
   -2.5670   -2.8720   -5.4300 C   0  0  2  0  0  0  0  0  0  0  0  0
   -2.8480   -4.3260   -5.0120 C   0  0  0  0  0  0  0  0  0  0  0  0
   -4.6480   -4.6370   -4.8590 S   0  0  0  0  0  0  0  0  0  0  0  0
   -4.5760   -6.3870   -4.3720 C   0  0  0  0  0  0  0  0  0  0  0  0
   -5.9670   -6.8870   -4.1320 C   0  0  0  0  0  0  0  0  0  0  0  0
   -6.5400   -7.8830   -4.8200 C   0  0  0  0  0  0  0  0  0  0  0  0
   -1.1970   -2.6850   -5.8950 N   0  0  3  0  0  0  0  0  0  0  0  0
    0.0130   -2.7140   -4.7310 S   0  0  0  0  0  0  0  0  0  0  0  0
    0.0950   -4.0400   -4.1600 O   0  0  0  0  0  0  0  0  0  0  0  0
    1.1630   -2.0590   -5.3160 O   0  0  0  0  0  0  0  0  0  0  0  0
   -0.6350   -1.6500   -3.4930 C   0  0  0  0  0  0  0  0  0  0  0  0
    0.2520   -1.0650   -2.5820 C   0  0  0  0  0  0  0  0  0  0  0  0
    1.6440    2.5590   -1.1260 H   0  0  0  0  0  0  0  0  0  0  0  0
    0.3740    2.6790    0.0190 H   0  0  0  0  0  0  0  0  0  0  0  0
   -3.5380   -0.2970   -2.4370 H   0  0  0  0  0  0  0  0  0  0  0  0
   -3.8790   -1.7010   -4.2910 H   0  0  0  0  0  0  0  0  0  0  0  0
   -3.2040   -2.6330   -6.2920 H   0  0  0  0  0  0  0  0  0  0  0  0
   -2.4430   -5.0170   -5.7590 H   0  0  0  0  0  0  0  0  0  0  0  0
   -2.3940   -4.5530   -4.0430 H   0  0  0  0  0  0  0  0  0  0  0  0
   -4.0760   -6.9580   -5.1600 H   0  0  0  0  0  0  0  0  0  0  0  0
   -3.9960   -6.4830   -3.4490 H   0  0  0  0  0  0  0  0  0  0  0  0
   -6.5300   -6.4120   -3.3320 H   0  0  0  0  0  0  0  0  0  0  0  0
   -6.0230   -8.3980   -5.6230 H   0  0  0  0  0  0  0  0  0  0  0  0
   -7.5520   -8.2040   -4.5890 H   0  0  0  0  0  0  0  0  0  0  0  0
   -1.0740   -1.9340   -6.5760 H   0  0  0  0  0  0  0  0  0  0  0  0
    1.3160   -1.2910   -2.6430 H   0  0  0  0  0  0  0  0  0  0  0  0
  1  2  1  0  0  0  0
  1 23  1  0  0  0  0
  1 24  1  0  0  0  0
  2  3  2  0  0  0  0
  2  4  2  0  0  0  0
  2  5  1  0  0  0  0
  5  6  1  0  0  0  0
  5 22  2  0  0  0  0
  6  7  1  0  0  0  0
  6  8  2  0  0  0  0
  8  9  1  0  0  0  0
  8 25  1  0  0  0  0
  9 10  1  0  0  0  0
  9 21  2  0  0  0  0
 10 11  1  0  0  0  0
 10 26  1  0  0  0  0
 11 12  1  0  0  0  0
 11 17  1  0  0  0  0
 11 27  1  0  0  0  0
 12 13  1  0  0  0  0
 12 28  1  0  0  0  0
 12 29  1  0  0  0  0
 13 14  1  0  0  0  0
 14 15  1  0  0  0  0
 14 30  1  0  0  0  0
 14 31  1  0  0  0  0
 15 16  2  3  0  0  0
 15 32  1  0  0  0  0
 16 33  1  0  0  0  0
 16 34  1  0  0  0  0
 17 18  1  0  0  0  0
 17 35  1  0  0  0  0
 18 19  2  0  0  0  0
 18 20  2  0  0  0  0
 18 21  1  0  0  0  0
 21 22  1  0  0  0  0
 22 36  1  0  0  0  0
M  END
>  <Activity>
0

>  <Source>
28

$$$$
Chlorzoxazone
  MOE2013           3D
CORINA 3.49 0026  11.04.2013
 15 16  0  0  0  0  0  0  0  0999 V2000
   -0.0140    1.3470    0.0160 C   0  0  0  0  0  0  0  0  0  0  0  0
    0.0020   -0.0520    0.0080 C   0  0  0  0  0  0  0  0  0  0  0  0
    1.2330   -0.6690   -0.0110 C   0  0  0  0  0  0  0  0  0  0  0  0
    2.4040    0.0610   -0.0210 C   0  0  0  0  0  0  0  0  0  0  0  0
    2.4320    1.4360   -0.0130 C   0  0  0  0  0  0  0  0  0  0  0  0
    1.1920    2.0790    0.0050 C   0  0  0  0  0  0  0  0  0  0  0  0
    1.1330    3.8010    0.0160 Cl  0  0  0  0  0  0  0  0  0  0  0  0
    3.4220   -0.8490   -0.0380 N   0  0  0  0  0  0  0  0  0  0  0  0
    2.8600   -2.1080   -0.0380 C   0  0  0  0  0  0  0  0  0  0  0  0
    3.4850   -3.1590   -0.0520 O   0  0  0  0  0  0  0  0  0  0  0  0
    1.4590   -2.0360   -0.0210 O   0  0  0  0  0  0  0  0  0  0  0  0
   -0.9680    1.8700    0.0300 H   0  0  0  0  0  0  0  0  0  0  0  0
   -0.9180   -0.6270    0.0150 H   0  0  0  0  0  0  0  0  0  0  0  0
    3.3630    1.9890   -0.0210 H   0  0  0  0  0  0  0  0  0  0  0  0
    4.4130   -0.6640   -0.0490 H   0  0  0  0  0  0  0  0  0  0  0  0
  1  2  1  0  0  0  0
  1  6  2  0  0  0  0
  1 12  1  0  0  0  0
  2  3  2  0  0  0  0
  2 13  1  0  0  0  0
  3  4  1  0  0  0  0
  3 11  1  0  0  0  0
  4  5  2  0  0  0  0
  4  8  1  0  0  0  0
  5  6  1  0  0  0  0
  5 14  1  0  0  0  0
  6  7  1  0  0  0  0
  8  9  1  0  0  0  0
  8 15  1  0  0  0  0
  9 10  2  0  0  0  0
  9 11  1  0  0  0  0
M  END
>  <Activity>
0

>  <Source>
25

$$$$
Midazolam
  MOE2013           3D
CORINA 3.49 0026  11.04.2013
 36 39  0  0  0  0  0  0  0  0999 V2000
   -0.3760    1.1260    0.4760 C   0  0  0  0  0  0  0  0  0  0  0  0
   -0.1130   -0.3190    0.2470 C   0  0  0  0  0  0  0  0  0  0  0  0
   -0.0260   -1.2030    1.2250 N   0  0  0  0  0  0  0  0  0  0  0  0
    0.0600   -2.4220    0.6210 C   0  0  0  0  0  0  0  0  0  0  0  0
    0.0450   -2.2930   -0.7460 C   0  0  0  0  0  0  0  0  0  0  0  0
    0.1430   -3.3020   -1.8220 C   0  0  0  0  0  0  0  0  0  0  0  0
   -1.0900   -3.2990   -2.5900 N   0  0  0  0  0  0  0  0  0  0  0  0
   -1.4090   -2.2560   -3.2810 C   0  0  0  0  0  0  0  0  0  0  0  0
   -2.7130   -2.3100   -4.0070 C   0  0  0  0  0  0  0  0  0  0  0  0
   -3.0970   -3.5060   -4.6260 C   0  0  0  0  0  0  0  0  0  0  0  0
   -4.3160   -3.5810   -5.3030 C   0  0  0  0  0  0  0  0  0  0  0  0
   -5.1590   -2.4700   -5.3560 C   0  0  0  0  0  0  0  0  0  0  0  0
   -4.7890   -1.2830   -4.7240 C   0  0  0  0  0  0  0  0  0  0  0  0
   -3.5730   -1.2100   -4.0490 C   0  0  0  0  0  0  0  0  0  0  0  0
   -3.2590   -0.0660   -3.4240 F   0  0  0  0  0  0  0  0  0  0  0  0
   -0.5720   -1.0170   -3.4020 C   0  0  0  0  0  0  0  0  0  0  0  0
   -0.4250   -0.4660   -4.6870 C   0  0  0  0  0  0  0  0  0  0  0  0
    0.2500    0.7400   -4.8580 C   0  0  0  0  0  0  0  0  0  0  0  0
    0.4150    1.4090   -6.4350 Cl  0  0  0  0  0  0  0  0  0  0  0  0
    0.7940    1.4060   -3.7650 C   0  0  0  0  0  0  0  0  0  0  0  0
    0.6750    0.8570   -2.4860 C   0  0  0  0  0  0  0  0  0  0  0  0
   -0.0020   -0.3580   -2.2940 C   0  0  0  0  0  0  0  0  0  0  0  0
   -0.0320   -0.9370   -0.9970 N   0  0  0  0  0  0  0  0  0  0  0  0
    0.5590    1.6920    0.4920 H   0  0  0  0  0  0  0  0  0  0  0  0
   -1.0450    1.5450   -0.2810 H   0  0  0  0  0  0  0  0  0  0  0  0
   -0.8610    1.2670    1.4490 H   0  0  0  0  0  0  0  0  0  0  0  0
    0.1310   -3.3320    1.2010 H   0  0  0  0  0  0  0  0  0  0  0  0
    1.0190   -3.1330   -2.4610 H   0  0  0  0  0  0  0  0  0  0  0  0
    0.2740   -4.2990   -1.3860 H   0  0  0  0  0  0  0  0  0  0  0  0
   -2.4500   -4.3800   -4.5850 H   0  0  0  0  0  0  0  0  0  0  0  0
   -4.6110   -4.5100   -5.7860 H   0  0  0  0  0  0  0  0  0  0  0  0
   -6.1090   -2.5340   -5.8810 H   0  0  0  0  0  0  0  0  0  0  0  0
   -5.4440   -0.4180   -4.7480 H   0  0  0  0  0  0  0  0  0  0  0  0
   -0.8400   -0.9690   -5.5570 H   0  0  0  0  0  0  0  0  0  0  0  0
    1.3320    2.3410   -3.9000 H   0  0  0  0  0  0  0  0  0  0  0  0
    1.1750    1.3730   -1.6710 H   0  0  0  0  0  0  0  0  0  0  0  0
  1  2  1  0  0  0  0
  1 24  1  0  0  0  0
  1 25  1  0  0  0  0
  1 26  1  0  0  0  0
  2  3  2  0  0  0  0
  2 23  1  0  0  0  0
  3  4  1  0  0  0  0
  4  5  2  0  0  0  0
  4 27  1  0  0  0  0
  5  6  1  0  0  0  0
  5 23  1  0  0  0  0
  6  7  1  0  0  0  0
  6 28  1  0  0  0  0
  6 29  1  0  0  0  0
  7  8  2  0  0  0  0
  8  9  1  0  0  0  0
  8 16  1  0  0  0  0
  9 10  1  0  0  0  0
  9 14  2  0  0  0  0
 10 11  2  0  0  0  0
 10 30  1  0  0  0  0
 11 12  1  0  0  0  0
 11 31  1  0  0  0  0
 12 13  2  0  0  0  0
 12 32  1  0  0  0  0
 13 14  1  0  0  0  0
 13 33  1  0  0  0  0
 14 15  1  0  0  0  0
 16 17  1  0  0  0  0
 16 22  2  0  0  0  0
 17 18  2  0  0  0  0
 17 34  1  0  0  0  0
 18 19  1  0  0  0  0
 18 20  1  0  0  0  0
 20 21  2  0  0  0  0
 20 35  1  0  0  0  0
 21 22  1  0  0  0  0
 21 36  1  0  0  0  0
 22 23  1  0  0  0  0
M  END
>  <Activity>
1

>  <Source>
21

$$$$
Diazepam
  MOE2013           3D
CORINA 3.49 0026  11.04.2013
 33 35  0  0  0  0  0  0  0  0999 V2000
    0.0140    1.5310   -0.0380 C   0  0  0  0  0  0  0  0  0  0  0  0
   -0.0760    0.0740   -0.0330 N   0  0  0  0  0  0  0  0  0  0  0  0
   -0.0090   -0.6140    1.2230 C   0  0  0  0  0  0  0  0  0  0  0  0
    0.7380   -0.0420    2.2720 C   0  0  0  0  0  0  0  0  0  0  0  0
    0.8880   -0.6900    3.5030 C   0  0  0  0  0  0  0  0  0  0  0  0
    0.2900   -1.9250    3.7090 C   0  0  0  0  0  0  0  0  0  0  0  0
    0.4870   -2.7330    5.2140 Cl  0  0  0  0  0  0  0  0  0  0  0  0
   -0.4770   -2.5060    2.7050 C   0  0  0  0  0  0  0  0  0  0  0  0
   -0.6530   -1.8440    1.4740 C   0  0  0  0  0  0  0  0  0  0  0  0
   -1.5910   -2.4780    0.4980 C   0  0  0  0  0  0  0  0  0  0  0  0
   -1.3400   -2.6200   -0.7600 N   0  0  0  0  0  0  0  0  0  0  0  0
   -0.0900   -2.0780   -1.2700 C   0  0  0  0  0  0  0  0  0  0  0  0
   -0.1960   -0.5650   -1.2730 C   0  0  0  0  0  0  0  0  0  0  0  0
   -0.3150    0.0460   -2.3380 O   0  0  0  0  0  0  0  0  0  0  0  0
   -2.9090   -2.9890    0.9890 C   0  0  0  0  0  0  0  0  0  0  0  0
   -3.6340   -2.2980    1.9690 C   0  0  0  0  0  0  0  0  0  0  0  0
   -4.8660   -2.7940    2.4000 C   0  0  0  0  0  0  0  0  0  0  0  0
   -5.3790   -3.9690    1.8510 C   0  0  0  0  0  0  0  0  0  0  0  0
   -4.6670   -4.6500    0.8640 C   0  0  0  0  0  0  0  0  0  0  0  0
   -3.4360   -4.1590    0.4280 C   0  0  0  0  0  0  0  0  0  0  0  0
    1.0680    1.8230    0.0110 H   0  0  0  0  0  0  0  0  0  0  0  0
   -0.4110    1.9540   -0.9530 H   0  0  0  0  0  0  0  0  0  0  0  0
   -0.5390    1.9490    0.8090 H   0  0  0  0  0  0  0  0  0  0  0  0
    1.2590    0.9030    2.1430 H   0  0  0  0  0  0  0  0  0  0  0  0
    1.4870   -0.2270    4.2830 H   0  0  0  0  0  0  0  0  0  0  0  0
   -0.9450   -3.4710    2.8860 H   0  0  0  0  0  0  0  0  0  0  0  0
    0.7910   -2.4220   -0.7170 H   0  0  0  0  0  0  0  0  0  0  0  0
    0.0430   -2.4150   -2.3040 H   0  0  0  0  0  0  0  0  0  0  0  0
   -3.2650   -1.3690    2.3930 H   0  0  0  0  0  0  0  0  0  0  0  0
   -5.4300   -2.2600    3.1610 H   0  0  0  0  0  0  0  0  0  0  0  0
   -6.3400   -4.3500    2.1860 H   0  0  0  0  0  0  0  0  0  0  0  0
   -5.0730   -5.5600    0.4300 H   0  0  0  0  0  0  0  0  0  0  0  0
   -2.8900   -4.6910   -0.3470 H   0  0  0  0  0  0  0  0  0  0  0  0
  1  2  1  0  0  0  0
  1 21  1  0  0  0  0
  1 22  1  0  0  0  0
  1 23  1  0  0  0  0
  2  3  1  0  0  0  0
  2 13  1  0  0  0  0
  3  4  1  0  0  0  0
  3  9  2  0  0  0  0
  4  5  2  0  0  0  0
  4 24  1  0  0  0  0
  5  6  1  0  0  0  0
  5 25  1  0  0  0  0
  6  7  1  0  0  0  0
  6  8  2  0  0  0  0
  8  9  1  0  0  0  0
  8 26  1  0  0  0  0
  9 10  1  0  0  0  0
 10 11  2  0  0  0  0
 10 15  1  0  0  0  0
 11 12  1  0  0  0  0
 12 13  1  0  0  0  0
 12 27  1  0  0  0  0
 12 28  1  0  0  0  0
 13 14  2  0  0  0  0
 15 16  1  0  0  0  0
 15 20  2  0  0  0  0
 16 17  2  0  0  0  0
 16 29  1  0  0  0  0
 17 18  1  0  0  0  0
 17 30  1  0  0  0  0
 18 19  2  0  0  0  0
 18 31  1  0  0  0  0
 19 20  1  0  0  0  0
 19 32  1  0  0  0  0
 20 33  1  0  0  0  0
M  END
>  <Activity>
0

>  <Source>
8

$$$$
Nordazepam
  MOE2013           3D
CORINA 3.49 0026  11.04.2013
 30 32  0  0  0  0  0  0  0  0999 V2000
    0.0170    1.3850    0.1310 N   0  0  0  0  0  0  0  0  0  0  0  0
    0.0260   -0.0180    0.0550 C   0  0  0  0  0  0  0  0  0  0  0  0
   -0.9900   -0.6800    0.7600 C   0  0  0  0  0  0  0  0  0  0  0  0
   -1.0270   -2.0740    0.8180 C   0  0  0  0  0  0  0  0  0  0  0  0
   -0.0530   -2.8170    0.1600 C   0  0  0  0  0  0  0  0  0  0  0  0
   -0.0850   -4.5350    0.2430 Cl  0  0  0  0  0  0  0  0  0  0  0  0
    0.9370   -2.1780   -0.5850 C   0  0  0  0  0  0  0  0  0  0  0  0
    0.9630   -0.7750   -0.6700 C   0  0  0  0  0  0  0  0  0  0  0  0
    1.9240   -0.1500   -1.6330 C   0  0  0  0  0  0  0  0  0  0  0  0
    2.6010    0.9260   -1.4140 N   0  0  0  0  0  0  0  0  0  0  0  0
    2.4530    1.6170   -0.1440 C   0  0  0  0  0  0  0  0  0  0  0  0
    1.0750    2.2370   -0.0620 C   0  0  0  0  0  0  0  0  0  0  0  0
    0.8980    3.4550   -0.0670 O   0  0  0  0  0  0  0  0  0  0  0  0
    2.1170   -0.7930   -2.9710 C   0  0  0  0  0  0  0  0  0  0  0  0
    1.0290   -1.2970   -3.6940 C   0  0  0  0  0  0  0  0  0  0  0  0
    1.2370   -1.8820   -4.9450 C   0  0  0  0  0  0  0  0  0  0  0  0
    2.5250   -1.9540   -5.4780 C   0  0  0  0  0  0  0  0  0  0  0  0
    3.6080   -1.4360   -4.7670 C   0  0  0  0  0  0  0  0  0  0  0  0
    3.4050   -0.8510   -3.5170 C   0  0  0  0  0  0  0  0  0  0  0  0
   -0.8470    1.8530    0.3780 H   0  0  0  0  0  0  0  0  0  0  0  0
   -1.7430   -0.1170    1.3080 H   0  0  0  0  0  0  0  0  0  0  0  0
   -1.8090   -2.5690    1.3890 H   0  0  0  0  0  0  0  0  0  0  0  0
    1.6750   -2.7800   -1.1110 H   0  0  0  0  0  0  0  0  0  0  0  0
    2.6390    0.9620    0.7150 H   0  0  0  0  0  0  0  0  0  0  0  0
    3.1940    2.4220   -0.0930 H   0  0  0  0  0  0  0  0  0  0  0  0
    0.0150   -1.2290   -3.3080 H   0  0  0  0  0  0  0  0  0  0  0  0
    0.3950   -2.2740   -5.5080 H   0  0  0  0  0  0  0  0  0  0  0  0
    2.6840   -2.4050   -6.4540 H   0  0  0  0  0  0  0  0  0  0  0  0
    4.6080   -1.4840   -5.1890 H   0  0  0  0  0  0  0  0  0  0  0  0
    4.2520   -0.4420   -2.9710 H   0  0  0  0  0  0  0  0  0  0  0  0
  1  2  1  0  0  0  0
  1 12  1  0  0  0  0
  1 20  1  0  0  0  0
  2  3  1  0  0  0  0
  2  8  2  0  0  0  0
  3  4  2  0  0  0  0
  3 21  1  0  0  0  0
  4  5  1  0  0  0  0
  4 22  1  0  0  0  0
  5  6  1  0  0  0  0
  5  7  2  0  0  0  0
  7  8  1  0  0  0  0
  7 23  1  0  0  0  0
  8  9  1  0  0  0  0
  9 10  2  0  0  0  0
  9 14  1  0  0  0  0
 10 11  1  0  0  0  0
 11 12  1  0  0  0  0
 11 24  1  0  0  0  0
 11 25  1  0  0  0  0
 12 13  2  0  0  0  0
 14 15  1  0  0  0  0
 14 19  2  0  0  0  0
 15 16  2  0  0  0  0
 15 26  1  0  0  0  0
 16 17  1  0  0  0  0
 16 27  1  0  0  0  0
 17 18  2  0  0  0  0
 17 28  1  0  0  0  0
 18 19  1  0  0  0  0
 18 29  1  0  0  0  0
 19 30  1  0  0  0  0
M  END
>  <Activity>
0

>  <Source>
22

$$$$
Loxapine
  MOE2013           3D
CORINA 3.49 0026  11.04.2013
 41 44  0  0  0  0  0  0  0  0999 V2000
    0.1670    1.4440    0.5530 C   0  0  0  0  0  0  0  0  0  0  0  0
   -0.0570    0.0460    0.1930 N   0  0  0  0  0  0  0  0  0  0  0  0
    0.2650   -0.8410    1.3310 C   0  0  0  0  0  0  0  0  0  0  0  0
    0.0570   -2.3220    0.9730 C   0  0  0  0  0  0  0  0  0  0  0  0
    0.8510   -2.6760   -0.2120 N   0  0  0  0  0  0  0  0  0  0  0  0
    0.5870   -1.8090   -1.3680 C   0  0  0  0  0  0  0  0  0  0  0  0
    0.7650   -0.3280   -0.9740 C   0  0  0  0  0  0  0  0  0  0  0  0
    1.7920   -3.7070   -0.1810 C   0  0  0  0  0  0  0  0  0  0  0  0
    2.3550   -4.0060    0.9610 N   0  0  0  0  0  0  0  0  0  0  0  0
    3.3470   -4.9840    1.1170 C   0  0  0  0  0  0  0  0  0  0  0  0
    3.3390   -5.7350    2.2980 C   0  0  0  0  0  0  0  0  0  0  0  0
    4.3480   -6.6640    2.5690 C   0  0  0  0  0  0  0  0  0  0  0  0
    5.3950   -6.8410    1.6670 C   0  0  0  0  0  0  0  0  0  0  0  0
    5.4280   -6.0940    0.4910 C   0  0  0  0  0  0  0  0  0  0  0  0
    4.4020   -5.1840    0.2170 C   0  0  0  0  0  0  0  0  0  0  0  0
    4.4820   -4.4870   -0.9680 O   0  0  0  0  0  0  0  0  0  0  0  0
    3.4220   -4.7440   -1.8010 C   0  0  0  0  0  0  0  0  0  0  0  0
    3.7070   -5.3360   -3.0340 C   0  0  0  0  0  0  0  0  0  0  0  0
    2.6670   -5.6620   -3.9040 C   0  0  0  0  0  0  0  0  0  0  0  0
    1.3480   -5.3980   -3.5360 C   0  0  0  0  0  0  0  0  0  0  0  0
    0.0640   -5.8150   -4.6010 Cl  0  0  0  0  0  0  0  0  0  0  0  0
    1.0610   -4.7880   -2.3150 C   0  0  0  0  0  0  0  0  0  0  0  0
    2.1070   -4.4310   -1.4530 C   0  0  0  0  0  0  0  0  0  0  0  0
    1.2100    1.6420    0.8260 H   0  0  0  0  0  0  0  0  0  0  0  0
   -0.1030    2.1030   -0.2800 H   0  0  0  0  0  0  0  0  0  0  0  0
   -0.4700    1.7290    1.3980 H   0  0  0  0  0  0  0  0  0  0  0  0
    1.3040   -0.6890    1.6540 H   0  0  0  0  0  0  0  0  0  0  0  0
   -0.3840   -0.5980    2.1810 H   0  0  0  0  0  0  0  0  0  0  0  0
    0.3070   -2.9430    1.8400 H   0  0  0  0  0  0  0  0  0  0  0  0
   -1.0030   -2.5080    0.7550 H   0  0  0  0  0  0  0  0  0  0  0  0
    1.2710   -2.0150   -2.1980 H   0  0  0  0  0  0  0  0  0  0  0  0
   -0.4340   -1.9840   -1.7270 H   0  0  0  0  0  0  0  0  0  0  0  0
    0.4850    0.2910   -1.8350 H   0  0  0  0  0  0  0  0  0  0  0  0
    1.8270   -0.1410   -0.7660 H   0  0  0  0  0  0  0  0  0  0  0  0
    2.5400   -5.5830    3.0190 H   0  0  0  0  0  0  0  0  0  0  0  0
    4.3210   -7.2370    3.4920 H   0  0  0  0  0  0  0  0  0  0  0  0
    6.1850   -7.5570    1.8810 H   0  0  0  0  0  0  0  0  0  0  0  0
    6.2420   -6.2240   -0.2160 H   0  0  0  0  0  0  0  0  0  0  0  0
    4.7350   -5.5590   -3.3080 H   0  0  0  0  0  0  0  0  0  0  0  0
    2.8910   -6.1310   -4.8590 H   0  0  0  0  0  0  0  0  0  0  0  0
    0.0300   -4.5860   -2.0370 H   0  0  0  0  0  0  0  0  0  0  0  0
  1  2  1  0  0  0  0
  1 24  1  0  0  0  0
  1 25  1  0  0  0  0
  1 26  1  0  0  0  0
  2  3  1  0  0  0  0
  2  7  1  0  0  0  0
  3  4  1  0  0  0  0
  3 27  1  0  0  0  0
  3 28  1  0  0  0  0
  4  5  1  0  0  0  0
  4 29  1  0  0  0  0
  4 30  1  0  0  0  0
  5  6  1  0  0  0  0
  5  8  1  0  0  0  0
  6  7  1  0  0  0  0
  6 31  1  0  0  0  0
  6 32  1  0  0  0  0
  7 33  1  0  0  0  0
  7 34  1  0  0  0  0
  8  9  2  0  0  0  0
  8 23  1  0  0  0  0
  9 10  1  0  0  0  0
 10 11  1  0  0  0  0
 10 15  2  0  0  0  0
 11 12  2  0  0  0  0
 11 35  1  0  0  0  0
 12 13  1  0  0  0  0
 12 36  1  0  0  0  0
 13 14  2  0  0  0  0
 13 37  1  0  0  0  0
 14 15  1  0  0  0  0
 14 38  1  0  0  0  0
 15 16  1  0  0  0  0
 16 17  1  0  0  0  0
 17 18  2  0  0  0  0
 17 23  1  0  0  0  0
 18 19  1  0  0  0  0
 18 39  1  0  0  0  0
 19 20  2  0  0  0  0
 19 40  1  0  0  0  0
 20 21  1  0  0  0  0
 20 22  1  0  0  0  0
 22 23  2  0  0  0  0
 22 41  1  0  0  0  0
M  END
>  <Activity>
1

>  <Source>
28

$$$$
Amoxapine
  MOE2013           3D
CORINA 3.49 0026  11.04.2013
 38 41  0  0  0  0  0  0  0  0999 V2000
   -0.2600    1.2960    0.1500 N   0  0  0  0  0  0  0  0  0  0  0  0
   -0.2570   -0.0710   -0.4040 C   0  0  0  0  0  0  0  0  0  0  0  0
    0.5870   -0.1900   -1.6830 C   0  0  0  0  0  0  0  0  0  0  0  0
    1.9580    0.2820   -1.4410 N   0  0  0  0  0  0  0  0  0  0  0  0
    2.0300    1.6270   -0.8530 C   0  0  0  0  0  0  0  0  0  0  0  0
    1.1300    1.7180    0.3950 C   0  0  0  0  0  0  0  0  0  0  0  0
    3.0640   -0.5280   -1.7160 C   0  0  0  0  0  0  0  0  0  0  0  0
    2.9100   -1.8260   -1.6820 N   0  0  0  0  0  0  0  0  0  0  0  0
    3.9460   -2.7480   -1.8910 C   0  0  0  0  0  0  0  0  0  0  0  0
    3.6340   -3.9350   -2.5610 C   0  0  0  0  0  0  0  0  0  0  0  0
    4.5900   -4.9430   -2.7260 C   0  0  0  0  0  0  0  0  0  0  0  0
    5.8710   -4.7830   -2.2020 C   0  0  0  0  0  0  0  0  0  0  0  0
    6.1980   -3.6120   -1.5210 C   0  0  0  0  0  0  0  0  0  0  0  0
    5.2430   -2.6000   -1.3810 C   0  0  0  0  0  0  0  0  0  0  0  0
    5.6300   -1.4610   -0.7130 O   0  0  0  0  0  0  0  0  0  0  0  0
    5.5710   -0.3420   -1.5070 C   0  0  0  0  0  0  0  0  0  0  0  0
    6.7710    0.3270   -1.7600 C   0  0  0  0  0  0  0  0  0  0  0  0
    6.7820    1.4390   -2.6010 C   0  0  0  0  0  0  0  0  0  0  0  0
    5.5930    1.8740   -3.1860 C   0  0  0  0  0  0  0  0  0  0  0  0
    5.6080    3.2340   -4.2400 Cl  0  0  0  0  0  0  0  0  0  0  0  0
    4.3890    1.2230   -2.9180 C   0  0  0  0  0  0  0  0  0  0  0  0
    4.3710    0.1230   -2.0500 C   0  0  0  0  0  0  0  0  0  0  0  0
   -0.6770    1.9240   -0.5370 H   0  0  0  0  0  0  0  0  0  0  0  0
    0.1150   -0.7680    0.3570 H   0  0  0  0  0  0  0  0  0  0  0  0
   -1.2900   -0.3620   -0.6220 H   0  0  0  0  0  0  0  0  0  0  0  0
    0.5590   -1.2270   -2.0370 H   0  0  0  0  0  0  0  0  0  0  0  0
    0.1430    0.4210   -2.4800 H   0  0  0  0  0  0  0  0  0  0  0  0
    3.0490    1.8830   -0.5460 H   0  0  0  0  0  0  0  0  0  0  0  0
    1.7110    2.3630   -1.6000 H   0  0  0  0  0  0  0  0  0  0  0  0
    1.1240    2.7500    0.7620 H   0  0  0  0  0  0  0  0  0  0  0  0
    1.5510    1.1020    1.1990 H   0  0  0  0  0  0  0  0  0  0  0  0
    2.6290   -4.0790   -2.9490 H   0  0  0  0  0  0  0  0  0  0  0  0
    4.3250   -5.8570   -3.2510 H   0  0  0  0  0  0  0  0  0  0  0  0
    6.6120   -5.5700   -2.3220 H   0  0  0  0  0  0  0  0  0  0  0  0
    7.1930   -3.4810   -1.1080 H   0  0  0  0  0  0  0  0  0  0  0  0
    7.6980   -0.0300   -1.3180 H   0  0  0  0  0  0  0  0  0  0  0  0
    7.7180    1.9520   -2.8040 H   0  0  0  0  0  0  0  0  0  0  0  0
    3.4690    1.5680   -3.3820 H   0  0  0  0  0  0  0  0  0  0  0  0
  1  2  1  0  0  0  0
  1  6  1  0  0  0  0
  1 23  1  0  0  0  0
  2  3  1  0  0  0  0
  2 24  1  0  0  0  0
  2 25  1  0  0  0  0
  3  4  1  0  0  0  0
  3 26  1  0  0  0  0
  3 27  1  0  0  0  0
  4  5  1  0  0  0  0
  4  7  1  0  0  0  0
  5  6  1  0  0  0  0
  5 28  1  0  0  0  0
  5 29  1  0  0  0  0
  6 30  1  0  0  0  0
  6 31  1  0  0  0  0
  7  8  2  0  0  0  0
  7 22  1  0  0  0  0
  8  9  1  0  0  0  0
  9 10  1  0  0  0  0
  9 14  2  0  0  0  0
 10 11  2  0  0  0  0
 10 32  1  0  0  0  0
 11 12  1  0  0  0  0
 11 33  1  0  0  0  0
 12 13  2  0  0  0  0
 12 34  1  0  0  0  0
 13 14  1  0  0  0  0
 13 35  1  0  0  0  0
 14 15  1  0  0  0  0
 15 16  1  0  0  0  0
 16 17  2  0  0  0  0
 16 22  1  0  0  0  0
 17 18  1  0  0  0  0
 17 36  1  0  0  0  0
 18 19  2  0  0  0  0
 18 37  1  0  0  0  0
 19 20  1  0  0  0  0
 19 21  1  0  0  0  0
 21 22  2  0  0  0  0
 21 38  1  0  0  0  0
M  END
>  <Activity>
1

>  <Source>
28

$$$$
Loratadine
  MOE2013           3D
CORINA 3.49 0026  11.04.2013
 50 53  0  0  0  0  0  0  0  0999 V2000
    0.1130    1.5330   -0.0250 C   0  0  0  0  0  0  0  0  0  0  0  0
    0.0950    0.0200    0.0700 C   0  0  0  0  0  0  0  0  0  0  0  0
    0.7090   -0.5080   -1.1110 O   0  0  0  0  0  0  0  0  0  0  0  0
    0.7600   -1.8690   -1.1730 C   0  0  0  0  0  0  0  0  0  0  0  0
    0.3260   -2.6000   -0.2880 O   0  0  0  0  0  0  0  0  0  0  0  0
    1.3470   -2.3210   -2.3440 N   0  0  0  0  0  0  0  0  0  0  0  0
    1.4690   -3.7490   -2.6080 C   0  0  0  0  0  0  0  0  0  0  0  0
    0.8290   -4.1210   -3.9520 C   0  0  0  0  0  0  0  0  0  0  0  0
    1.3530   -3.2520   -5.0960 C   0  0  0  0  0  0  0  0  0  0  0  0
    1.2400   -1.7680   -4.7470 C   0  0  0  0  0  0  0  0  0  0  0  0
    1.8790   -1.4490   -3.3900 C   0  0  0  0  0  0  0  0  0  0  0  0
    1.8670   -3.7360   -6.2620 C   0  0  0  0  0  0  0  0  0  0  0  0
    2.4160   -2.8020   -7.2760 C   0  0  0  0  0  0  0  0  0  0  0  0
    1.5720   -2.0060   -8.0640 C   0  0  0  0  0  0  0  0  0  0  0  0
    2.1120   -1.1590   -9.0330 C   0  0  0  0  0  0  0  0  0  0  0  0
    3.4930   -1.1180   -9.2230 C   0  0  0  0  0  0  0  0  0  0  0  0
    4.1570   -0.0790  -10.4250 Cl  0  0  0  0  0  0  0  0  0  0  0  0
    4.3410   -1.9190   -8.4580 C   0  0  0  0  0  0  0  0  0  0  0  0
    3.8070   -2.7720   -7.4820 C   0  0  0  0  0  0  0  0  0  0  0  0
    4.6960   -3.6890   -6.6780 C   0  0  0  0  0  0  0  0  0  0  0  0
    4.5110   -5.1600   -7.0710 C   0  0  0  0  0  0  0  0  0  0  0  0
    3.1620   -5.8280   -6.8870 C   0  0  0  0  0  0  0  0  0  0  0  0
    3.1020   -7.2090   -7.1480 C   0  0  0  0  0  0  0  0  0  0  0  0
    1.9010   -7.9000   -7.0470 C   0  0  0  0  0  0  0  0  0  0  0  0
    0.7740   -7.1870   -6.6950 C   0  0  0  0  0  0  0  0  0  0  0  0
    0.7760   -5.8630   -6.4400 N   0  0  0  0  0  0  0  0  0  0  0  0
    1.9620   -5.1990   -6.5210 C   0  0  0  0  0  0  0  0  0  0  0  0
    1.1400    1.9020   -0.1170 H   0  0  0  0  0  0  0  0  0  0  0  0
   -0.4270    1.8700   -0.9170 H   0  0  0  0  0  0  0  0  0  0  0  0
   -0.3470    1.9850    0.8580 H   0  0  0  0  0  0  0  0  0  0  0  0
    0.6570   -0.3020    0.9540 H   0  0  0  0  0  0  0  0  0  0  0  0
   -0.9400   -0.3340    0.1390 H   0  0  0  0  0  0  0  0  0  0  0  0
    2.5390   -3.9900   -2.6160 H   0  0  0  0  0  0  0  0  0  0  0  0
    1.0080   -4.3350   -1.8070 H   0  0  0  0  0  0  0  0  0  0  0  0
    1.0040   -5.1880   -4.1020 H   0  0  0  0  0  0  0  0  0  0  0  0
   -0.2580   -3.9800   -3.8890 H   0  0  0  0  0  0  0  0  0  0  0  0
    1.7000   -1.1130   -5.4910 H   0  0  0  0  0  0  0  0  0  0  0  0
    0.1740   -1.5090   -4.7150 H   0  0  0  0  0  0  0  0  0  0  0  0
    1.7230   -0.3930   -3.1540 H   0  0  0  0  0  0  0  0  0  0  0  0
    2.9630   -1.6160   -3.4310 H   0  0  0  0  0  0  0  0  0  0  0  0
    0.4940   -2.0470   -7.9260 H   0  0  0  0  0  0  0  0  0  0  0  0
    1.4520   -0.5420   -9.6370 H   0  0  0  0  0  0  0  0  0  0  0  0
    5.4140   -1.8880   -8.6300 H   0  0  0  0  0  0  0  0  0  0  0  0
    5.7460   -3.4140   -6.8370 H   0  0  0  0  0  0  0  0  0  0  0  0
    4.5120   -3.5430   -5.6060 H   0  0  0  0  0  0  0  0  0  0  0  0
    4.7840   -5.2690   -8.1300 H   0  0  0  0  0  0  0  0  0  0  0  0
    5.2440   -5.7390   -6.4940 H   0  0  0  0  0  0  0  0  0  0  0  0
    3.9990   -7.7510   -7.4420 H   0  0  0  0  0  0  0  0  0  0  0  0
    1.8480   -8.9650   -7.2480 H   0  0  0  0  0  0  0  0  0  0  0  0
   -0.1930   -7.6710   -6.6060 H   0  0  0  0  0  0  0  0  0  0  0  0
  1  2  1  0  0  0  0
  1 28  1  0  0  0  0
  1 29  1  0  0  0  0
  1 30  1  0  0  0  0
  2  3  1  0  0  0  0
  2 31  1  0  0  0  0
  2 32  1  0  0  0  0
  3  4  1  0  0  0  0
  4  5  2  0  0  0  0
  4  6  1  0  0  0  0
  6  7  1  0  0  0  0
  6 11  1  0  0  0  0
  7  8  1  0  0  0  0
  7 33  1  0  0  0  0
  7 34  1  0  0  0  0
  8  9  1  0  0  0  0
  8 35  1  0  0  0  0
  8 36  1  0  0  0  0
  9 10  1  0  0  0  0
  9 12  2  0  0  0  0
 10 11  1  0  0  0  0
 10 37  1  0  0  0  0
 10 38  1  0  0  0  0
 11 39  1  0  0  0  0
 11 40  1  0  0  0  0
 12 13  1  0  0  0  0
 12 27  1  0  0  0  0
 13 14  1  0  0  0  0
 13 19  2  0  0  0  0
 14 15  2  0  0  0  0
 14 41  1  0  0  0  0
 15 16  1  0  0  0  0
 15 42  1  0  0  0  0
 16 17  1  0  0  0  0
 16 18  2  0  0  0  0
 18 19  1  0  0  0  0
 18 43  1  0  0  0  0
 19 20  1  0  0  0  0
 20 21  1  0  0  0  0
 20 44  1  0  0  0  0
 20 45  1  0  0  0  0
 21 22  1  0  0  0  0
 21 46  1  0  0  0  0
 21 47  1  0  0  0  0
 22 23  1  0  0  0  0
 22 27  2  0  0  0  0
 23 24  2  0  0  0  0
 23 48  1  0  0  0  0
 24 25  1  0  0  0  0
 24 49  1  0  0  0  0
 25 26  2  0  0  0  0
 25 50  1  0  0  0  0
 26 27  1  0  0  0  0
M  END
>  <Activity>
1

>  <Source>
8

$$$$
Cletoquine
  MOE2013           3D
CORINA 3.49 0026  11.04.2013
 43 44  0  0  1  0  0  0  0  0999 V2000
    0.0130    1.5710   -0.0970 C   0  0  0  0  0  0  0  0  0  0  0  0
    0.0490    0.0440   -0.0230 C   0  0  2  0  0  0  0  0  0  0  0  0
    0.7020   -0.5160   -1.3040 C   0  0  0  0  0  0  0  0  0  0  0  0
    0.8880   -2.0370   -1.2630 C   0  0  0  0  0  0  0  0  0  0  0  0
    1.5970   -2.5380   -2.5250 C   0  0  0  0  0  0  0  0  0  0  0  0
    1.7110   -3.9940   -2.4800 N   0  0  3  0  0  0  0  0  0  0  0  0
    2.3880   -4.5190   -3.6720 C   0  0  0  0  0  0  0  0  0  0  0  0
    2.4860   -6.0490   -3.6310 C   0  0  0  0  0  0  0  0  0  0  0  0
    1.2120   -6.6410   -3.8590 O   0  0  0  0  0  0  0  0  0  0  0  0
   -1.3140   -0.4690    0.0940 N   0  0  3  0  0  0  0  0  0  0  0  0
   -2.0460   -0.5890    1.2710 C   0  0  0  0  0  0  0  0  0  0  0  0
   -1.5240   -0.1700    2.4980 C   0  0  0  0  0  0  0  0  0  0  0  0
   -2.2880   -0.2900    3.6420 C   0  0  0  0  0  0  0  0  0  0  0  0
   -3.5330   -0.7970    3.6640 N   0  0  0  0  0  0  0  0  0  0  0  0
   -4.0540   -1.2190    2.5060 C   0  0  0  0  0  0  0  0  0  0  0  0
   -5.3360   -1.7490    2.5490 C   0  0  0  0  0  0  0  0  0  0  0  0
   -5.9640   -2.2220    1.4010 C   0  0  0  0  0  0  0  0  0  0  0  0
   -7.5530   -2.8740    1.4990 Cl  0  0  0  0  0  0  0  0  0  0  0  0
   -5.3130   -2.1720    0.1800 C   0  0  0  0  0  0  0  0  0  0  0  0
   -4.0240   -1.6410    0.1150 C   0  0  0  0  0  0  0  0  0  0  0  0
   -3.3610   -1.1490    1.2690 C   0  0  0  0  0  0  0  0  0  0  0  0
    1.0240    1.9790   -0.2000 H   0  0  0  0  0  0  0  0  0  0  0  0
   -0.5810    1.9130   -0.9520 H   0  0  0  0  0  0  0  0  0  0  0  0
   -0.4310    2.0070    0.8040 H   0  0  0  0  0  0  0  0  0  0  0  0
    0.6640   -0.2730    0.8270 H   0  0  0  0  0  0  0  0  0  0  0  0
    0.0970   -0.2490   -2.1810 H   0  0  0  0  0  0  0  0  0  0  0  0
    1.6840   -0.0440   -1.4390 H   0  0  0  0  0  0  0  0  0  0  0  0
    1.4720   -2.3100   -0.3750 H   0  0  0  0  0  0  0  0  0  0  0  0
   -0.0880   -2.5300   -1.1720 H   0  0  0  0  0  0  0  0  0  0  0  0
    1.0220   -2.2360   -3.4080 H   0  0  0  0  0  0  0  0  0  0  0  0
    2.5910   -2.0800   -2.5930 H   0  0  0  0  0  0  0  0  0  0  0  0
    2.2060   -4.2820   -1.6370 H   0  0  0  0  0  0  0  0  0  0  0  0
    1.8340   -4.2200   -4.5690 H   0  0  0  0  0  0  0  0  0  0  0  0
    3.4010   -4.1040   -3.7290 H   0  0  0  0  0  0  0  0  0  0  0  0
    3.1600   -6.3950   -4.4200 H   0  0  0  0  0  0  0  0  0  0  0  0
    2.8750   -6.3960   -2.6670 H   0  0  0  0  0  0  0  0  0  0  0  0
    1.3050   -7.5940   -3.6970 H   0  0  0  0  0  0  0  0  0  0  0  0
   -1.7550   -0.7410   -0.7730 H   0  0  0  0  0  0  0  0  0  0  0  0
   -0.5340    0.2600    2.5860 H   0  0  0  0  0  0  0  0  0  0  0  0
   -1.9030    0.0330    4.6040 H   0  0  0  0  0  0  0  0  0  0  0  0
   -5.8520   -1.7940    3.5060 H   0  0  0  0  0  0  0  0  0  0  0  0
   -5.7920   -2.5410   -0.7230 H   0  0  0  0  0  0  0  0  0  0  0  0
   -3.5460   -1.6250   -0.8600 H   0  0  0  0  0  0  0  0  0  0  0  0
  1  2  1  0  0  0  0
  1 22  1  0  0  0  0
  1 23  1  0  0  0  0
  1 24  1  0  0  0  0
  2  3  1  0  0  0  0
  2 10  1  0  0  0  0
  2 25  1  0  0  0  0
  3  4  1  0  0  0  0
  3 26  1  0  0  0  0
  3 27  1  0  0  0  0
  4  5  1  0  0  0  0
  4 28  1  0  0  0  0
  4 29  1  0  0  0  0
  5  6  1  0  0  0  0
  5 30  1  0  0  0  0
  5 31  1  0  0  0  0
  6  7  1  0  0  0  0
  6 32  1  0  0  0  0
  7  8  1  0  0  0  0
  7 33  1  0  0  0  0
  7 34  1  0  0  0  0
  8  9  1  0  0  0  0
  8 35  1  0  0  0  0
  8 36  1  0  0  0  0
  9 37  1  0  0  0  0
 10 11  1  0  0  0  0
 10 38  1  0  0  0  0
 11 12  2  0  0  0  0
 11 21  1  0  0  0  0
 12 13  1  0  0  0  0
 12 39  1  0  0  0  0
 13 14  2  0  0  0  0
 13 40  1  0  0  0  0
 14 15  1  0  0  0  0
 15 16  2  0  0  0  0
 15 21  1  0  0  0  0
 16 17  1  0  0  0  0
 16 41  1  0  0  0  0
 17 18  1  0  0  0  0
 17 19  2  0  0  0  0
 19 20  1  0  0  0  0
 19 42  1  0  0  0  0
 20 21  2  0  0  0  0
 20 43  1  0  0  0  0
M  END
>  <Activity>
0

>  <Source>
60

$$$$
Amodiaquine
  MOE2013           3D
CORINA 3.49 0026  11.04.2013
 47 49  0  0  1  0  0  0  0  0999 V2000
   -1.2130    1.0810    1.4720 O   0  0  0  0  0  0  0  0  0  0  0  0
   -0.6010    0.1170    0.7140 C   0  0  0  0  0  0  0  0  0  0  0  0
    0.3300   -0.7600    1.2860 C   0  0  0  0  0  0  0  0  0  0  0  0
    0.7740   -0.6190    2.7300 C   0  0  0  0  0  0  0  0  0  0  0  0
   -0.3080   -0.1110    3.6180 N   0  0  0  0  0  0  0  0  0  0  0  0
   -1.3050   -1.1660    3.9240 C   0  0  0  0  0  0  0  0  0  0  0  0
   -0.8580   -2.3150    4.8260 C   0  0  0  0  0  0  0  0  0  0  0  0
    0.2830    0.5040    4.8220 C   0  0  0  0  0  0  0  0  0  0  0  0
   -0.7420    1.1890    5.7200 C   0  0  0  0  0  0  0  0  0  0  0  0
    0.9170   -1.7370    0.4630 C   0  0  0  0  0  0  0  0  0  0  0  0
    0.5660   -1.8620   -0.8900 C   0  0  0  0  0  0  0  0  0  0  0  0
   -0.3720   -0.9620   -1.4210 C   0  0  0  0  0  0  0  0  0  0  0  0
   -0.9530    0.0250   -0.6250 C   0  0  0  0  0  0  0  0  0  0  0  0
    1.1450   -2.8190   -1.7460 N   0  0  3  0  0  0  0  0  0  0  0  0
    2.3660   -3.5260   -1.6770 C   0  0  0  0  0  0  0  0  0  0  0  0
    3.5040   -2.9200   -1.1400 C   0  0  0  0  0  0  0  0  0  0  0  0
    4.6840   -3.6340   -1.1020 C   0  0  0  0  0  0  0  0  0  0  0  0
    4.8090   -4.9010   -1.5430 N   0  0  0  0  0  0  0  0  0  0  0  0
    3.7210   -5.5060   -2.0410 C   0  0  0  0  0  0  0  0  0  0  0  0
    3.8580   -6.8140   -2.4820 C   0  0  0  0  0  0  0  0  0  0  0  0
    2.7780   -7.5210   -3.0030 C   0  0  0  0  0  0  0  0  0  0  0  0
    2.9920   -9.1430   -3.5380 Cl  0  0  0  0  0  0  0  0  0  0  0  0
    1.5280   -6.9260   -3.0870 C   0  0  0  0  0  0  0  0  0  0  0  0
    1.3680   -5.6110   -2.6510 C   0  0  0  0  0  0  0  0  0  0  0  0
    2.4590   -4.8710   -2.1310 C   0  0  0  0  0  0  0  0  0  0  0  0
   -0.9920    0.8550    2.4110 H   0  0  0  0  0  0  0  0  0  0  0  0
    1.1910   -1.5590    3.1070 H   0  0  0  0  0  0  0  0  0  0  0  0
    1.6010    0.1030    2.7070 H   0  0  0  0  0  0  0  0  0  0  0  0
   -2.1850   -0.6920    4.3750 H   0  0  0  0  0  0  0  0  0  0  0  0
   -1.6820   -1.5930    2.9870 H   0  0  0  0  0  0  0  0  0  0  0  0
   -0.0190   -2.8710    4.3990 H   0  0  0  0  0  0  0  0  0  0  0  0
   -0.5740   -1.9660    5.8230 H   0  0  0  0  0  0  0  0  0  0  0  0
   -1.6850   -3.0220    4.9540 H   0  0  0  0  0  0  0  0  0  0  0  0
    0.8640   -0.2220    5.4040 H   0  0  0  0  0  0  0  0  0  0  0  0
    0.9880    1.2840    4.5050 H   0  0  0  0  0  0  0  0  0  0  0  0
   -1.3520    1.9000    5.1510 H   0  0  0  0  0  0  0  0  0  0  0  0
   -1.4080    0.4700    6.2040 H   0  0  0  0  0  0  0  0  0  0  0  0
   -0.2310    1.7470    6.5110 H   0  0  0  0  0  0  0  0  0  0  0  0
    1.6370   -2.4270    0.8970 H   0  0  0  0  0  0  0  0  0  0  0  0
   -0.6520   -1.0170   -2.4700 H   0  0  0  0  0  0  0  0  0  0  0  0
   -1.6770    0.7150   -1.0460 H   0  0  0  0  0  0  0  0  0  0  0  0
    0.5880   -3.0290   -2.5660 H   0  0  0  0  0  0  0  0  0  0  0  0
    3.4880   -1.8920   -0.7940 H   0  0  0  0  0  0  0  0  0  0  0  0
    5.5950   -3.1910   -0.7110 H   0  0  0  0  0  0  0  0  0  0  0  0
    4.8340   -7.2900   -2.4130 H   0  0  0  0  0  0  0  0  0  0  0  0
    0.6770   -7.4740   -3.4840 H   0  0  0  0  0  0  0  0  0  0  0  0
    0.3740   -5.1760   -2.7100 H   0  0  0  0  0  0  0  0  0  0  0  0
  1  2  1  0  0  0  0
  1 26  1  0  0  0  0
  2  3  1  0  0  0  0
  2 13  2  0  0  0  0
  3  4  1  0  0  0  0
  3 10  2  0  0  0  0
  4  5  1  0  0  0  0
  4 27  1  0  0  0  0
  4 28  1  0  0  0  0
  5  6  1  0  0  0  0
  5  8  1  0  0  0  0
  6  7  1  0  0  0  0
  6 29  1  0  0  0  0
  6 30  1  0  0  0  0
  7 31  1  0  0  0  0
  7 32  1  0  0  0  0
  7 33  1  0  0  0  0
  8  9  1  0  0  0  0
  8 34  1  0  0  0  0
  8 35  1  0  0  0  0
  9 36  1  0  0  0  0
  9 37  1  0  0  0  0
  9 38  1  0  0  0  0
 10 11  1  0  0  0  0
 10 39  1  0  0  0  0
 11 12  2  0  0  0  0
 11 14  1  0  0  0  0
 12 13  1  0  0  0  0
 12 40  1  0  0  0  0
 13 41  1  0  0  0  0
 14 15  1  0  0  0  0
 14 42  1  0  0  0  0
 15 16  1  0  0  0  0
 15 25  2  0  0  0  0
 16 17  2  0  0  0  0
 16 43  1  0  0  0  0
 17 18  1  0  0  0  0
 17 44  1  0  0  0  0
 18 19  2  0  0  0  0
 19 20  1  0  0  0  0
 19 25  1  0  0  0  0
 20 21  2  0  0  0  0
 20 45  1  0  0  0  0
 21 22  1  0  0  0  0
 21 23  1  0  0  0  0
 23 24  2  0  0  0  0
 23 46  1  0  0  0  0
 24 25  1  0  0  0  0
 24 47  1  0  0  0  0
M  END
>  <Activity>
1

>  <Source>
11

$$$$
Desethylamodiaquine
  MOE2013           3D
CORINA 3.49 0026  11.04.2013
 41 43  0  0  1  0  0  0  0  0999 V2000
    1.0280    1.2070    0.4690 O   0  0  0  0  0  0  0  0  0  0  0  0
    0.6530   -0.1060    0.3560 C   0  0  0  0  0  0  0  0  0  0  0  0
    0.2190   -0.8230    1.4790 C   0  0  0  0  0  0  0  0  0  0  0  0
    0.0670   -0.1640    2.8330 C   0  0  0  0  0  0  0  0  0  0  0  0
    1.0330    0.9470    2.9980 N   0  0  3  0  0  0  0  0  0  0  0  0
    0.7000    1.7320    4.1930 C   0  0  0  0  0  0  0  0  0  0  0  0
    1.7340    2.8300    4.3860 C   0  0  0  0  0  0  0  0  0  0  0  0
   -0.1530   -2.1670    1.3070 C   0  0  0  0  0  0  0  0  0  0  0  0
   -0.0680   -2.7970    0.0540 C   0  0  0  0  0  0  0  0  0  0  0  0
    0.3750   -2.0410   -1.0430 C   0  0  0  0  0  0  0  0  0  0  0  0
    0.7330   -0.7000   -0.8960 C   0  0  0  0  0  0  0  0  0  0  0  0
   -0.4480   -4.1370   -0.1560 N   0  0  3  0  0  0  0  0  0  0  0  0
   -1.3090   -4.9930    0.5670 C   0  0  0  0  0  0  0  0  0  0  0  0
   -2.4460   -4.4830    1.1960 C   0  0  0  0  0  0  0  0  0  0  0  0
   -3.2710   -5.3500    1.8840 C   0  0  0  0  0  0  0  0  0  0  0  0
   -3.0410   -6.6720    2.0000 N   0  0  0  0  0  0  0  0  0  0  0  0
   -1.9420   -7.1750    1.4190 C   0  0  0  0  0  0  0  0  0  0  0  0
   -1.7090   -8.5360    1.5530 C   0  0  0  0  0  0  0  0  0  0  0  0
   -0.5860   -9.1390    0.9920 C   0  0  0  0  0  0  0  0  0  0  0  0
   -0.3360  -10.8310    1.1840 Cl  0  0  0  0  0  0  0  0  0  0  0  0
    0.3340   -8.3810    0.2850 C   0  0  0  0  0  0  0  0  0  0  0  0
    0.1180   -7.0110    0.1360 C   0  0  0  0  0  0  0  0  0  0  0  0
   -1.0250   -6.3820    0.6880 C   0  0  0  0  0  0  0  0  0  0  0  0
    1.0490    1.3860    1.4470 H   0  0  0  0  0  0  0  0  0  0  0  0
   -0.9610    0.2120    2.9010 H   0  0  0  0  0  0  0  0  0  0  0  0
    0.2230   -0.9000    3.6310 H   0  0  0  0  0  0  0  0  0  0  0  0
    1.9540    0.5200    3.1510 H   0  0  0  0  0  0  0  0  0  0  0  0
   -0.2890    2.1900    4.0790 H   0  0  0  0  0  0  0  0  0  0  0  0
    0.6820    1.0920    5.0830 H   0  0  0  0  0  0  0  0  0  0  0  0
    1.4870    3.4290    5.2690 H   0  0  0  0  0  0  0  0  0  0  0  0
    2.7350    2.4120    4.5320 H   0  0  0  0  0  0  0  0  0  0  0  0
    1.7640    3.5010    3.5210 H   0  0  0  0  0  0  0  0  0  0  0  0
   -0.4870   -2.7360    2.1710 H   0  0  0  0  0  0  0  0  0  0  0  0
    0.4350   -2.4910   -2.0310 H   0  0  0  0  0  0  0  0  0  0  0  0
    1.0720   -0.1250   -1.7520 H   0  0  0  0  0  0  0  0  0  0  0  0
   -0.0370   -4.5580   -0.9810 H   0  0  0  0  0  0  0  0  0  0  0  0
   -2.7130   -3.4350    1.1200 H   0  0  0  0  0  0  0  0  0  0  0  0
   -4.1750   -4.9950    2.3700 H   0  0  0  0  0  0  0  0  0  0  0  0
   -2.4230   -9.1360    2.1130 H   0  0  0  0  0  0  0  0  0  0  0  0
    1.2180   -8.8410   -0.1490 H   0  0  0  0  0  0  0  0  0  0  0  0
    0.8650   -6.4370   -0.4070 H   0  0  0  0  0  0  0  0  0  0  0  0
  1  2  1  0  0  0  0
  1 24  1  0  0  0  0
  2  3  1  0  0  0  0
  2 11  2  0  0  0  0
  3  4  1  0  0  0  0
  3  8  2  0  0  0  0
  4  5  1  0  0  0  0
  4 25  1  0  0  0  0
  4 26  1  0  0  0  0
  5  6  1  0  0  0  0
  5 27  1  0  0  0  0
  6  7  1  0  0  0  0
  6 28  1  0  0  0  0
  6 29  1  0  0  0  0
  7 30  1  0  0  0  0
  7 31  1  0  0  0  0
  7 32  1  0  0  0  0
  8  9  1  0  0  0  0
  8 33  1  0  0  0  0
  9 10  2  0  0  0  0
  9 12  1  0  0  0  0
 10 11  1  0  0  0  0
 10 34  1  0  0  0  0
 11 35  1  0  0  0  0
 12 13  1  0  0  0  0
 12 36  1  0  0  0  0
 13 14  1  0  0  0  0
 13 23  2  0  0  0  0
 14 15  2  0  0  0  0
 14 37  1  0  0  0  0
 15 16  1  0  0  0  0
 15 38  1  0  0  0  0
 16 17  2  0  0  0  0
 17 18  1  0  0  0  0
 17 23  1  0  0  0  0
 18 19  2  0  0  0  0
 18 39  1  0  0  0  0
 19 20  1  0  0  0  0
 19 21  1  0  0  0  0
 21 22  2  0  0  0  0
 21 40  1  0  0  0  0
 22 23  1  0  0  0  0
 22 41  1  0  0  0  0
M  END
>  <Activity>
1

>  <Source>
11

$$$$
Chlorprothixene
  MOE2013           3D
CORINA 3.49 0026  11.04.2013
 39 41  0  0  0  0  0  0  0  0999 V2000
    0.7420   -3.4810    3.3550 C   0  0  0  0  0  0  0  0  0  0  0  0
    0.5330   -2.8690    2.0390 N   0  0  0  0  0  0  0  0  0  0  0  0
    1.6210   -3.2580    1.1390 C   0  0  0  0  0  0  0  0  0  0  0  0
   -0.7870   -3.2590    1.5100 C   0  0  0  0  0  0  0  0  0  0  0  0
   -1.2040   -2.4570    0.2630 C   0  0  0  0  0  0  0  0  0  0  0  0
   -2.6230   -2.7820   -0.1360 C   0  0  0  0  0  0  0  0  0  0  0  0
   -3.1050   -3.2040   -1.3280 C   0  0  0  0  0  0  0  0  0  0  0  0
   -4.5240   -3.6590   -1.3650 C   0  0  0  0  0  0  0  0  0  0  0  0
   -5.5660   -2.9030   -0.8070 C   0  0  0  0  0  0  0  0  0  0  0  0
   -6.8810   -3.3690   -0.8500 C   0  0  0  0  0  0  0  0  0  0  0  0
   -7.1710   -4.5880   -1.4580 C   0  0  0  0  0  0  0  0  0  0  0  0
   -6.1470   -5.3390   -2.0370 C   0  0  0  0  0  0  0  0  0  0  0  0
   -4.8250   -4.8770   -2.0060 C   0  0  0  0  0  0  0  0  0  0  0  0
   -3.5560   -5.8750   -2.7890 S   0  0  0  0  0  0  0  0  0  0  0  0
   -2.3730   -4.6090   -3.2520 C   0  0  0  0  0  0  0  0  0  0  0  0
   -2.2450   -3.4110   -2.5210 C   0  0  0  0  0  0  0  0  0  0  0  0
   -1.3760   -2.4140   -2.9910 C   0  0  0  0  0  0  0  0  0  0  0  0
   -0.5960   -2.6400   -4.1250 C   0  0  0  0  0  0  0  0  0  0  0  0
   -0.6870   -3.8430   -4.8200 C   0  0  0  0  0  0  0  0  0  0  0  0
   -1.5810   -4.8240   -4.3880 C   0  0  0  0  0  0  0  0  0  0  0  0
    0.4850   -1.4180   -4.6730 Cl  0  0  0  0  0  0  0  0  0  0  0  0
    1.7020   -3.1650    3.7780 H   0  0  0  0  0  0  0  0  0  0  0  0
   -0.0300   -3.1530    4.0600 H   0  0  0  0  0  0  0  0  0  0  0  0
    0.7270   -4.5760    3.3090 H   0  0  0  0  0  0  0  0  0  0  0  0
    1.6220   -4.3340    0.9310 H   0  0  0  0  0  0  0  0  0  0  0  0
    1.5640   -2.7190    0.1890 H   0  0  0  0  0  0  0  0  0  0  0  0
    2.5920   -2.9940    1.5750 H   0  0  0  0  0  0  0  0  0  0  0  0
   -0.8160   -4.3350    1.2910 H   0  0  0  0  0  0  0  0  0  0  0  0
   -1.5410   -3.0770    2.2890 H   0  0  0  0  0  0  0  0  0  0  0  0
   -1.1450   -1.3830    0.4780 H   0  0  0  0  0  0  0  0  0  0  0  0
   -0.5030   -2.6690   -0.5460 H   0  0  0  0  0  0  0  0  0  0  0  0
   -3.3160   -2.7030    0.7030 H   0  0  0  0  0  0  0  0  0  0  0  0
   -5.3660   -1.9410   -0.3390 H   0  0  0  0  0  0  0  0  0  0  0  0
   -7.6800   -2.7780   -0.4100 H   0  0  0  0  0  0  0  0  0  0  0  0
   -8.1950   -4.9510   -1.4890 H   0  0  0  0  0  0  0  0  0  0  0  0
   -6.3890   -6.2840   -2.5170 H   0  0  0  0  0  0  0  0  0  0  0  0
   -1.3100   -1.4590   -2.4750 H   0  0  0  0  0  0  0  0  0  0  0  0
   -0.0810   -4.0190   -5.7050 H   0  0  0  0  0  0  0  0  0  0  0  0
   -1.6640   -5.7500   -4.9530 H   0  0  0  0  0  0  0  0  0  0  0  0
  1  2  1  0  0  0  0
  1 22  1  0  0  0  0
  1 23  1  0  0  0  0
  1 24  1  0  0  0  0
  2  3  1  0  0  0  0
  2  4  1  0  0  0  0
  3 25  1  0  0  0  0
  3 26  1  0  0  0  0
  3 27  1  0  0  0  0
  4  5  1  0  0  0  0
  4 28  1  0  0  0  0
  4 29  1  0  0  0  0
  5  6  1  0  0  0  0
  5 30  1  0  0  0  0
  5 31  1  0  0  0  0
  6  7  2  0  0  0  0
  6 32  1  0  0  0  0
  7  8  1  0  0  0  0
  7 16  1  0  0  0  0
  8  9  1  0  0  0  0
  8 13  2  0  0  0  0
  9 10  2  0  0  0  0
  9 33  1  0  0  0  0
 10 11  1  0  0  0  0
 10 34  1  0  0  0  0
 11 12  2  0  0  0  0
 11 35  1  0  0  0  0
 12 13  1  0  0  0  0
 12 36  1  0  0  0  0
 13 14  1  0  0  0  0
 14 15  1  0  0  0  0
 15 16  1  0  0  0  0
 15 20  2  0  0  0  0
 16 17  2  0  0  0  0
 17 18  1  0  0  0  0
 17 37  1  0  0  0  0
 18 19  2  0  0  0  0
 18 21  1  0  0  0  0
 19 20  1  0  0  0  0
 19 38  1  0  0  0  0
 20 39  1  0  0  0  0
M  END
>  <Activity>
1

>  <Source>
22

$$$$
(2R)-2-[4-[(2S)-butan-2-yl]phenyl]-3-(4-chlorophenyl)-1,2-dihydroquinazolin-4-one
  MOE2013           3D
CORINA 3.49 0026  11.04.2013
 51 54  0  0  1  0  0  0  0  0999 V2000
    0.2460    1.5380    0.1130 N   0  0  3  0  0  0  0  0  0  0  0  0
    0.1000    0.0980    0.1390 C   0  0  2  0  0  0  0  0  0  0  0  0
    1.0790   -0.5350    1.0350 N   0  0  0  0  0  0  0  0  0  0  0  0
    0.7000   -1.7430    1.7360 C   0  0  0  0  0  0  0  0  0  0  0  0
    1.3750   -2.1510    2.9000 C   0  0  0  0  0  0  0  0  0  0  0  0
    1.0060   -3.3080    3.5970 C   0  0  0  0  0  0  0  0  0  0  0  0
   -0.0540   -4.0810    3.1430 C   0  0  0  0  0  0  0  0  0  0  0  0
   -0.5120   -5.5010    3.9970 Cl  0  0  0  0  0  0  0  0  0  0  0  0
   -0.7470   -3.7030    2.0000 C   0  0  0  0  0  0  0  0  0  0  0  0
   -0.3750   -2.5430    1.3060 C   0  0  0  0  0  0  0  0  0  0  0  0
    2.3680    0.0100    1.1640 C   0  0  0  0  0  0  0  0  0  0  0  0
    3.3430   -0.5720    1.6400 O   0  0  0  0  0  0  0  0  0  0  0  0
    2.5800    1.3960    0.6860 C   0  0  0  0  0  0  0  0  0  0  0  0
    1.4820    2.1270    0.2380 C   0  0  0  0  0  0  0  0  0  0  0  0
    1.6760    3.4600   -0.1400 C   0  0  0  0  0  0  0  0  0  0  0  0
    2.9420    4.0490   -0.0700 C   0  0  0  0  0  0  0  0  0  0  0  0
    4.0320    3.3070    0.3760 C   0  0  0  0  0  0  0  0  0  0  0  0
    3.8530    1.9800    0.7590 C   0  0  0  0  0  0  0  0  0  0  0  0
    0.1020   -0.4250   -1.2950 C   0  0  0  0  0  0  0  0  0  0  0  0
   -1.0630   -0.2880   -2.0710 C   0  0  0  0  0  0  0  0  0  0  0  0
   -1.1070   -0.7430   -3.3920 C   0  0  0  0  0  0  0  0  0  0  0  0
    0.0140   -1.3430   -3.9790 C   0  0  0  0  0  0  0  0  0  0  0  0
    1.1780   -1.4760   -3.2110 C   0  0  0  0  0  0  0  0  0  0  0  0
    1.2230   -1.0200   -1.8900 C   0  0  0  0  0  0  0  0  0  0  0  0
   -0.0550   -1.8330   -5.4180 C   0  0  1  0  0  0  0  0  0  0  0  0
    0.9590   -1.0900   -6.2940 C   0  0  0  0  0  0  0  0  0  0  0  0
    0.1150   -3.3640   -5.4810 C   0  0  0  0  0  0  0  0  0  0  0  0
   -0.1610   -3.9470   -6.8600 C   0  0  0  0  0  0  0  0  0  0  0  0
   -0.5760    2.1060   -0.0360 H   0  0  0  0  0  0  0  0  0  0  0  0
   -0.8940   -0.0850    0.5660 H   0  0  0  0  0  0  0  0  0  0  0  0
    2.1890   -1.5630    3.3170 H   0  0  0  0  0  0  0  0  0  0  0  0
    1.5520   -3.5870    4.4940 H   0  0  0  0  0  0  0  0  0  0  0  0
   -1.5760   -4.3040    1.6330 H   0  0  0  0  0  0  0  0  0  0  0  0
   -0.9390   -2.3180    0.4070 H   0  0  0  0  0  0  0  0  0  0  0  0
    0.8410    4.0520   -0.5060 H   0  0  0  0  0  0  0  0  0  0  0  0
    3.0750    5.0850   -0.3690 H   0  0  0  0  0  0  0  0  0  0  0  0
    5.0170    3.7630    0.4320 H   0  0  0  0  0  0  0  0  0  0  0  0
    4.7040    1.4090    1.1240 H   0  0  0  0  0  0  0  0  0  0  0  0
   -1.9520    0.1790   -1.6510 H   0  0  0  0  0  0  0  0  0  0  0  0
   -2.0270   -0.6220   -3.9590 H   0  0  0  0  0  0  0  0  0  0  0  0
    2.0680   -1.9370   -3.6350 H   0  0  0  0  0  0  0  0  0  0  0  0
    2.1510   -1.1470   -1.3380 H   0  0  0  0  0  0  0  0  0  0  0  0
   -1.0530   -1.5940   -5.8120 H   0  0  0  0  0  0  0  0  0  0  0  0
    0.8050   -1.3160   -7.3540 H   0  0  0  0  0  0  0  0  0  0  0  0
    0.8600   -0.0050   -6.1750 H   0  0  0  0  0  0  0  0  0  0  0  0
    1.9910   -1.3600   -6.0420 H   0  0  0  0  0  0  0  0  0  0  0  0
    1.1270   -3.6540   -5.1720 H   0  0  0  0  0  0  0  0  0  0  0  0
   -0.5740   -3.8350   -4.7670 H   0  0  0  0  0  0  0  0  0  0  0  0
   -1.1560   -3.6610   -7.2160 H   0  0  0  0  0  0  0  0  0  0  0  0
    0.5790   -3.6130   -7.5930 H   0  0  0  0  0  0  0  0  0  0  0  0
   -0.1170   -5.0400   -6.8210 H   0  0  0  0  0  0  0  0  0  0  0  0
  1  2  1  0  0  0  0
  1 14  1  0  0  0  0
  1 29  1  0  0  0  0
  2  3  1  0  0  0  0
  2 19  1  0  0  0  0
  2 30  1  0  0  0  0
  3  4  1  0  0  0  0
  3 11  1  0  0  0  0
  4  5  1  0  0  0  0
  4 10  2  0  0  0  0
  5  6  2  0  0  0  0
  5 31  1  0  0  0  0
  6  7  1  0  0  0  0
  6 32  1  0  0  0  0
  7  8  1  0  0  0  0
  7  9  2  0  0  0  0
  9 10  1  0  0  0  0
  9 33  1  0  0  0  0
 10 34  1  0  0  0  0
 11 12  2  0  0  0  0
 11 13  1  0  0  0  0
 13 14  2  0  0  0  0
 13 18  1  0  0  0  0
 14 15  1  0  0  0  0
 15 16  2  0  0  0  0
 15 35  1  0  0  0  0
 16 17  1  0  0  0  0
 16 36  1  0  0  0  0
 17 18  2  0  0  0  0
 17 37  1  0  0  0  0
 18 38  1  0  0  0  0
 19 20  1  0  0  0  0
 19 24  2  0  0  0  0
 20 21  2  0  0  0  0
 20 39  1  0  0  0  0
 21 22  1  0  0  0  0
 21 40  1  0  0  0  0
 22 23  2  0  0  0  0
 22 25  1  0  0  0  0
 23 24  1  0  0  0  0
 23 41  1  0  0  0  0
 24 42  1  0  0  0  0
 25 26  1  0  0  0  0
 25 27  1  0  0  0  0
 25 43  1  0  0  0  0
 26 44  1  0  0  0  0
 26 45  1  0  0  0  0
 26 46  1  0  0  0  0
 27 28  1  0  0  0  0
 27 47  1  0  0  0  0
 27 48  1  0  0  0  0
 28 49  1  0  0  0  0
 28 50  1  0  0  0  0
 28 51  1  0  0  0  0
M  END
>  <Activity>
1

>  <Source>
62

$$$$
Clofazimine
  MOE2013           3D
CORINA 3.49 0026  11.04.2013
 55 59  0  0  1  0  0  0  0  0999 V2000
    0.5820    0.8120    2.1280 N   0  0  3  0  0  0  0  0  0  0  0  0
   -0.2000    0.9840    3.2840 C   0  0  0  0  0  0  0  0  0  0  0  0
   -1.5970    0.9130    3.1750 C   0  0  0  0  0  0  0  0  0  0  0  0
   -2.4180    1.1040    4.2910 C   0  0  0  0  0  0  0  0  0  0  0  0
   -1.8440    1.3730    5.5300 C   0  0  0  0  0  0  0  0  0  0  0  0
   -2.8500    1.6130    6.9050 Cl  0  0  0  0  0  0  0  0  0  0  0  0
   -0.4620    1.4500    5.6620 C   0  0  0  0  0  0  0  0  0  0  0  0
    0.3530    1.2580    4.5430 C   0  0  0  0  0  0  0  0  0  0  0  0
    1.8730    1.2380    1.8560 C   0  0  0  0  0  0  0  0  0  0  0  0
    2.6980    0.5020    1.1010 C   0  0  0  0  0  0  0  0  0  0  0  0
    4.0980    0.8610    0.8000 C   0  0  0  0  0  0  0  0  0  0  0  0
    4.7580    0.0660    0.0150 N   0  0  0  0  0  0  0  0  0  0  0  0
    6.1090    0.3620   -0.2330 C   0  0  0  0  0  0  0  0  0  0  0  0
    6.8100   -0.4910   -1.0940 C   0  0  0  0  0  0  0  0  0  0  0  0
    8.1600   -0.2800   -1.3660 C   0  0  0  0  0  0  0  0  0  0  0  0
    8.8220    0.7890   -0.7710 C   0  0  0  0  0  0  0  0  0  0  0  0
    8.1330    1.6480    0.0910 C   0  0  0  0  0  0  0  0  0  0  0  0
    6.7660    1.4560    0.3700 C   0  0  0  0  0  0  0  0  0  0  0  0
    6.0310    2.3290    1.2450 N   0  0  3  0  0  0  0  0  0  0  0  0
    6.6510    3.4390    1.8980 C   0  0  0  0  0  0  0  0  0  0  0  0
    7.0560    3.3370    3.2390 C   0  0  0  0  0  0  0  0  0  0  0  0
    7.6210    4.4340    3.8910 C   0  0  0  0  0  0  0  0  0  0  0  0
    7.7840    5.6370    3.2050 C   0  0  0  0  0  0  0  0  0  0  0  0
    8.4720    6.9940    4.0130 Cl  0  0  0  0  0  0  0  0  0  0  0  0
    7.3940    5.7520    1.8710 C   0  0  0  0  0  0  0  0  0  0  0  0
    6.8280    4.6550    1.2180 C   0  0  0  0  0  0  0  0  0  0  0  0
    4.6590    2.0850    1.4530 C   0  0  0  0  0  0  0  0  0  0  0  0
    3.8060    2.8530    2.1530 C   0  0  0  0  0  0  0  0  0  0  0  0
    2.3470    2.6010    2.3080 C   0  0  0  0  0  0  0  0  0  0  0  0
    1.4990    3.4560    2.7680 N   0  0  0  0  0  0  0  0  0  0  0  0
    1.8470    4.8050    3.1960 C   0  0  0  0  0  0  0  0  0  0  0  0
    0.6030    5.6730    3.0170 C   0  0  0  0  0  0  0  0  0  0  0  0
    2.2650    4.7830    4.6630 C   0  0  0  0  0  0  0  0  0  0  0  0
    0.1460    0.2620    1.3960 H   0  0  0  0  0  0  0  0  0  0  0  0
   -2.0630    0.7210    2.2110 H   0  0  0  0  0  0  0  0  0  0  0  0
   -3.4970    1.0480    4.1800 H   0  0  0  0  0  0  0  0  0  0  0  0
   -0.0070    1.6620    6.6260 H   0  0  0  0  0  0  0  0  0  0  0  0
    1.4300    1.3180    4.6690 H   0  0  0  0  0  0  0  0  0  0  0  0
    2.3780   -0.4570    0.7050 H   0  0  0  0  0  0  0  0  0  0  0  0
    6.2930   -1.3320   -1.5510 H   0  0  0  0  0  0  0  0  0  0  0  0
    8.6920   -0.9500   -2.0350 H   0  0  0  0  0  0  0  0  0  0  0  0
    9.8760    0.9560   -0.9740 H   0  0  0  0  0  0  0  0  0  0  0  0
    8.6880    2.4680    0.5390 H   0  0  0  0  0  0  0  0  0  0  0  0
    6.9260    2.4000    3.7760 H   0  0  0  0  0  0  0  0  0  0  0  0
    7.9250    4.3450    4.9300 H   0  0  0  0  0  0  0  0  0  0  0  0
    7.5190    6.6900    1.3360 H   0  0  0  0  0  0  0  0  0  0  0  0
    6.5140    4.7480    0.1810 H   0  0  0  0  0  0  0  0  0  0  0  0
    4.1720    3.7550    2.6260 H   0  0  0  0  0  0  0  0  0  0  0  0
    2.6400    5.2430    2.5800 H   0  0  0  0  0  0  0  0  0  0  0  0
   -0.2400    5.2890    3.6040 H   0  0  0  0  0  0  0  0  0  0  0  0
    0.7960    6.7040    3.3300 H   0  0  0  0  0  0  0  0  0  0  0  0
    0.2920    5.6890    1.9670 H   0  0  0  0  0  0  0  0  0  0  0  0
    2.5040    5.7920    5.0140 H   0  0  0  0  0  0  0  0  0  0  0  0
    1.4670    4.3820    5.2970 H   0  0  0  0  0  0  0  0  0  0  0  0
    3.1490    4.1560    4.8160 H   0  0  0  0  0  0  0  0  0  0  0  0
  1  2  1  0  0  0  0
  1  9  1  0  0  0  0
  1 34  1  0  0  0  0
  2  3  1  0  0  0  0
  2  8  2  0  0  0  0
  3  4  2  0  0  0  0
  3 35  1  0  0  0  0
  4  5  1  0  0  0  0
  4 36  1  0  0  0  0
  5  6  1  0  0  0  0
  5  7  2  0  0  0  0
  7  8  1  0  0  0  0
  7 37  1  0  0  0  0
  8 38  1  0  0  0  0
  9 10  2  0  0  0  0
  9 29  1  0  0  0  0
 10 11  1  0  0  0  0
 10 39  1  0  0  0  0
 11 12  2  0  0  0  0
 11 27  1  0  0  0  0
 12 13  1  0  0  0  0
 13 14  1  0  0  0  0
 13 18  2  0  0  0  0
 14 15  2  0  0  0  0
 14 40  1  0  0  0  0
 15 16  1  0  0  0  0
 15 41  1  0  0  0  0
 16 17  2  0  0  0  0
 16 42  1  0  0  0  0
 17 18  1  0  0  0  0
 17 43  1  0  0  0  0
 18 19  1  0  0  0  0
 19 20  1  0  0  0  0
 19 27  1  0  0  0  0
 20 21  1  0  0  0  0
 20 26  2  0  0  0  0
 21 22  2  0  0  0  0
 21 44  1  0  0  0  0
 22 23  1  0  0  0  0
 22 45  1  0  0  0  0
 23 24  1  0  0  0  0
 23 25  2  0  0  0  0
 25 26  1  0  0  0  0
 25 46  1  0  0  0  0
 26 47  1  0  0  0  0
 27 28  2  0  0  0  0
 28 29  1  0  0  0  0
 28 48  1  0  0  0  0
 29 30  2  0  0  0  0
 30 31  1  0  0  0  0
 31 32  1  0  0  0  0
 31 33  1  0  0  0  0
 31 49  1  0  0  0  0
 32 50  1  0  0  0  0
 32 51  1  0  0  0  0
 32 52  1  0  0  0  0
 33 53  1  0  0  0  0
 33 54  1  0  0  0  0
 33 55  1  0  0  0  0
M  END
>  <Activity>
1

>  <Source>
2

$$$$
Clofibric acid
  MOE2013           3D
CORINA 3.49 0026  11.04.2013
 25 25  0  0  0  0  0  0  0  0999 V2000
   -0.3300    1.4980    0.0050 O   0  0  0  0  0  0  0  0  0  0  0  0
   -0.0070    0.1920   -0.1200 C   0  0  0  0  0  0  0  0  0  0  0  0
    1.1500   -0.1290   -0.3430 O   0  0  0  0  0  0  0  0  0  0  0  0
   -1.2150   -0.7490    0.0040 C   0  0  0  0  0  0  0  0  0  0  0  0
   -2.2390   -0.2900    1.0540 C   0  0  0  0  0  0  0  0  0  0  0  0
   -1.9050   -0.7090   -1.3730 C   0  0  0  0  0  0  0  0  0  0  0  0
   -0.8830   -2.1290    0.1820 O   0  0  0  0  0  0  0  0  0  0  0  0
   -0.2350   -2.6020    1.2850 C   0  0  0  0  0  0  0  0  0  0  0  0
   -0.1850   -4.0000    1.3570 C   0  0  0  0  0  0  0  0  0  0  0  0
    0.4470   -4.6440    2.4230 C   0  0  0  0  0  0  0  0  0  0  0  0
    1.0390   -3.8840    3.4260 C   0  0  0  0  0  0  0  0  0  0  0  0
    1.8220   -4.6640    4.7450 Cl  0  0  0  0  0  0  0  0  0  0  0  0
    1.0040   -2.4930    3.3650 C   0  0  0  0  0  0  0  0  0  0  0  0
    0.3690   -1.8530    2.2940 C   0  0  0  0  0  0  0  0  0  0  0  0
    0.5140    1.9800   -0.1210 H   0  0  0  0  0  0  0  0  0  0  0  0
   -2.7080    0.6610    0.7760 H   0  0  0  0  0  0  0  0  0  0  0  0
   -3.0300   -1.0380    1.1820 H   0  0  0  0  0  0  0  0  0  0  0  0
   -1.7830   -0.1380    2.0360 H   0  0  0  0  0  0  0  0  0  0  0  0
   -1.2230   -1.0570   -2.1590 H   0  0  0  0  0  0  0  0  0  0  0  0
   -2.7740   -1.3760   -1.3960 H   0  0  0  0  0  0  0  0  0  0  0  0
   -2.2350    0.3010   -1.6400 H   0  0  0  0  0  0  0  0  0  0  0  0
   -0.6460   -4.5950    0.5710 H   0  0  0  0  0  0  0  0  0  0  0  0
    0.4720   -5.7290    2.4600 H   0  0  0  0  0  0  0  0  0  0  0  0
    1.4720   -1.8950    4.1430 H   0  0  0  0  0  0  0  0  0  0  0  0
    0.3820   -0.7700    2.2830 H   0  0  0  0  0  0  0  0  0  0  0  0
  1  2  1  0  0  0  0
  1 15  1  0  0  0  0
  2  3  2  0  0  0  0
  2  4  1  0  0  0  0
  4  5  1  0  0  0  0
  4  6  1  0  0  0  0
  4  7  1  0  0  0  0
  5 16  1  0  0  0  0
  5 17  1  0  0  0  0
  5 18  1  0  0  0  0
  6 19  1  0  0  0  0
  6 20  1  0  0  0  0
  6 21  1  0  0  0  0
  7  8  1  0  0  0  0
  8  9  1  0  0  0  0
  8 14  2  0  0  0  0
  9 10  2  0  0  0  0
  9 22  1  0  0  0  0
 10 11  1  0  0  0  0
 10 23  1  0  0  0  0
 11 12  1  0  0  0  0
 11 13  2  0  0  0  0
 13 14  1  0  0  0  0
 13 24  1  0  0  0  0
 14 25  1  0  0  0  0
M  END
>  <Activity>
0

>  <Source>
28

$$$$
Fipexide
  MOE2013           3D
CORINA 3.49 0026  11.04.2013
 48 51  0  0  0  0  0  0  0  0999 V2000
    0.2610   -0.0960    0.9000 Cl  0  0  0  0  0  0  0  0  0  0  0  0
    0.1280    1.6090    0.7010 C   0  0  0  0  0  0  0  0  0  0  0  0
    1.2780    2.3860    0.5870 C   0  0  0  0  0  0  0  0  0  0  0  0
    1.1620    3.7680    0.4250 C   0  0  0  0  0  0  0  0  0  0  0  0
   -0.0950    4.3790    0.3770 C   0  0  0  0  0  0  0  0  0  0  0  0
   -0.0610    5.7370    0.2160 O   0  0  0  0  0  0  0  0  0  0  0  0
   -1.3080    6.4200    0.1540 C   0  0  0  0  0  0  0  0  0  0  0  0
   -1.0950    7.9250   -0.0380 C   0  0  0  0  0  0  0  0  0  0  0  0
    0.0350    8.4020   -0.1620 O   0  0  0  0  0  0  0  0  0  0  0  0
   -2.2400    8.7180   -0.0610 N   0  0  0  0  0  0  0  0  0  0  0  0
   -2.1140   10.1700   -0.2050 C   0  0  0  0  0  0  0  0  0  0  0  0
   -3.0550   10.7160   -1.2900 C   0  0  0  0  0  0  0  0  0  0  0  0
   -4.4520   10.3000   -1.0570 N   0  0  0  0  0  0  0  0  0  0  0  0
   -5.3420   10.8690   -2.0830 C   0  0  0  0  0  0  0  0  0  0  0  0
   -6.8130   10.7150   -1.7460 C   0  0  0  0  0  0  0  0  0  0  0  0
   -7.2870   11.0590   -0.4680 C   0  0  0  0  0  0  0  0  0  0  0  0
   -8.6280   10.8920   -0.2040 C   0  0  0  0  0  0  0  0  0  0  0  0
   -9.5020   10.4260   -1.1560 C   0  0  0  0  0  0  0  0  0  0  0  0
  -10.7770   10.3360   -0.6890 O   0  0  0  0  0  0  0  0  0  0  0  0
  -10.5990   10.7830    0.6710 C   0  0  0  0  0  0  0  0  0  0  0  0
   -9.2390   11.1460    0.9840 O   0  0  0  0  0  0  0  0  0  0  0  0
   -9.0820   10.0980   -2.4270 C   0  0  0  0  0  0  0  0  0  0  0  0
   -7.7220   10.2460   -2.7220 C   0  0  0  0  0  0  0  0  0  0  0  0
   -4.5290    8.8250   -1.0180 C   0  0  0  0  0  0  0  0  0  0  0  0
   -3.6210    8.2430    0.0780 C   0  0  0  0  0  0  0  0  0  0  0  0
   -1.2430    3.5920    0.4930 C   0  0  0  0  0  0  0  0  0  0  0  0
   -1.1300    2.2060    0.6540 C   0  0  0  0  0  0  0  0  0  0  0  0
    2.2630    1.9280    0.6210 H   0  0  0  0  0  0  0  0  0  0  0  0
    2.0580    4.3780    0.3360 H   0  0  0  0  0  0  0  0  0  0  0  0
   -1.8830    6.0550   -0.7050 H   0  0  0  0  0  0  0  0  0  0  0  0
   -1.8540    6.2740    1.0930 H   0  0  0  0  0  0  0  0  0  0  0  0
   -2.3640   10.6100    0.7680 H   0  0  0  0  0  0  0  0  0  0  0  0
   -1.0830   10.4560   -0.4370 H   0  0  0  0  0  0  0  0  0  0  0  0
   -2.9860   11.8110   -1.2820 H   0  0  0  0  0  0  0  0  0  0  0  0
   -2.7140   10.3700   -2.2750 H   0  0  0  0  0  0  0  0  0  0  0  0
   -5.1610   11.9480   -2.1760 H   0  0  0  0  0  0  0  0  0  0  0  0
   -5.1250   10.4260   -3.0640 H   0  0  0  0  0  0  0  0  0  0  0  0
   -6.6140   11.4270    0.3000 H   0  0  0  0  0  0  0  0  0  0  0  0
  -11.2410   11.6550    0.8390 H   0  0  0  0  0  0  0  0  0  0  0  0
  -10.9120    9.9800    1.3480 H   0  0  0  0  0  0  0  0  0  0  0  0
   -9.7820    9.7340   -3.1700 H   0  0  0  0  0  0  0  0  0  0  0  0
   -7.3690    9.9880   -3.7180 H   0  0  0  0  0  0  0  0  0  0  0  0
   -5.5530    8.4960   -0.8090 H   0  0  0  0  0  0  0  0  0  0  0  0
   -4.2400    8.4030   -1.9900 H   0  0  0  0  0  0  0  0  0  0  0  0
   -3.6780    7.1530    0.0490 H   0  0  0  0  0  0  0  0  0  0  0  0
   -3.9700    8.5620    1.0670 H   0  0  0  0  0  0  0  0  0  0  0  0
   -2.2400    4.0210    0.4610 H   0  0  0  0  0  0  0  0  0  0  0  0
   -2.0300    1.6030    0.7430 H   0  0  0  0  0  0  0  0  0  0  0  0
  1  2  1  0  0  0  0
  2  3  1  0  0  0  0
  2 27  2  0  0  0  0
  3  4  2  0  0  0  0
  3 28  1  0  0  0  0
  4  5  1  0  0  0  0
  4 29  1  0  0  0  0
  5  6  1  0  0  0  0
  5 26  2  0  0  0  0
  6  7  1  0  0  0  0
  7  8  1  0  0  0  0
  7 30  1  0  0  0  0
  7 31  1  0  0  0  0
  8  9  2  0  0  0  0
  8 10  1  0  0  0  0
 10 11  1  0  0  0  0
 10 25  1  0  0  0  0
 11 12  1  0  0  0  0
 11 32  1  0  0  0  0
 11 33  1  0  0  0  0
 12 13  1  0  0  0  0
 12 34  1  0  0  0  0
 12 35  1  0  0  0  0
 13 14  1  0  0  0  0
 13 24  1  0  0  0  0
 14 15  1  0  0  0  0
 14 36  1  0  0  0  0
 14 37  1  0  0  0  0
 15 16  1  0  0  0  0
 15 23  2  0  0  0  0
 16 17  2  0  0  0  0
 16 38  1  0  0  0  0
 17 18  1  0  0  0  0
 17 21  1  0  0  0  0
 18 19  1  0  0  0  0
 18 22  2  0  0  0  0
 19 20  1  0  0  0  0
 20 21  1  0  0  0  0
 20 39  1  0  0  0  0
 20 40  1  0  0  0  0
 22 23  1  0  0  0  0
 22 41  1  0  0  0  0
 23 42  1  0  0  0  0
 24 25  1  0  0  0  0
 24 43  1  0  0  0  0
 24 44  1  0  0  0  0
 25 45  1  0  0  0  0
 25 46  1  0  0  0  0
 26 27  1  0  0  0  0
 26 47  1  0  0  0  0
 27 48  1  0  0  0  0
M  END
>  <Activity>
1

>  <Source>
28

$$$$
Chlorphenesin carbamate
  MOE2013           3D
CORINA 3.49 0026  11.04.2013
 28 28  0  0  1  0  0  0  0  0999 V2000
    0.0650    1.4260    0.0700 O   0  0  0  0  0  0  0  0  0  0  0  0
    0.1330   -0.0090    0.0620 C   0  0  2  0  0  0  0  0  0  0  0  0
    0.8420   -0.4920    1.3300 C   0  0  0  0  0  0  0  0  0  0  0  0
    0.0120   -0.1920    2.4640 O   0  0  0  0  0  0  0  0  0  0  0  0
    0.5500   -0.5280    3.6610 C   0  0  0  0  0  0  0  0  0  0  0  0
    1.6380   -1.0540    3.8390 O   0  0  0  0  0  0  0  0  0  0  0  0
   -0.3040   -0.1930    4.6600 N   0  0  0  0  0  0  0  0  0  0  0  0
    0.8650   -0.4950   -1.1960 C   0  0  0  0  0  0  0  0  0  0  0  0
    0.0670   -0.1710   -2.3370 O   0  0  0  0  0  0  0  0  0  0  0  0
    0.5470   -0.5390   -3.5630 C   0  0  0  0  0  0  0  0  0  0  0  0
   -0.2850   -0.2050   -4.6370 C   0  0  0  0  0  0  0  0  0  0  0  0
    0.0790   -0.5220   -5.9460 C   0  0  0  0  0  0  0  0  0  0  0  0
    1.2840   -1.1780   -6.1830 C   0  0  0  0  0  0  0  0  0  0  0  0
    1.7420   -1.5750   -7.7940 Cl  0  0  0  0  0  0  0  0  0  0  0  0
    2.1230   -1.5160   -5.1220 C   0  0  0  0  0  0  0  0  0  0  0  0
    1.7550   -1.1960   -3.8110 C   0  0  0  0  0  0  0  0  0  0  0  0
    0.9650    1.7810   -0.0300 H   0  0  0  0  0  0  0  0  0  0  0  0
   -0.9060   -0.3570    0.0530 H   0  0  0  0  0  0  0  0  0  0  0  0
    1.0010   -1.5760    1.2880 H   0  0  0  0  0  0  0  0  0  0  0  0
    1.8030    0.0240    1.4460 H   0  0  0  0  0  0  0  0  0  0  0  0
   -1.1880    0.2420    4.4390 H   0  0  0  0  0  0  0  0  0  0  0  0
   -0.0530   -0.3790    5.6200 H   0  0  0  0  0  0  0  0  0  0  0  0
    1.8360    0.0090   -1.2750 H   0  0  0  0  0  0  0  0  0  0  0  0
    1.0020   -1.5820   -1.1420 H   0  0  0  0  0  0  0  0  0  0  0  0
   -1.2250    0.3080   -4.4470 H   0  0  0  0  0  0  0  0  0  0  0  0
   -0.5790   -0.2560   -6.7680 H   0  0  0  0  0  0  0  0  0  0  0  0
    3.0640   -2.0280   -5.3040 H   0  0  0  0  0  0  0  0  0  0  0  0
    2.4330   -1.4740   -3.0110 H   0  0  0  0  0  0  0  0  0  0  0  0
  1  2  1  0  0  0  0
  1 17  1  0  0  0  0
  2  3  1  0  0  0  0
  2  8  1  0  0  0  0
  2 18  1  0  0  0  0
  3  4  1  0  0  0  0
  3 19  1  0  0  0  0
  3 20  1  0  0  0  0
  4  5  1  0  0  0  0
  5  6  2  0  0  0  0
  5  7  1  0  0  0  0
  7 21  1  0  0  0  0
  7 22  1  0  0  0  0
  8  9  1  0  0  0  0
  8 23  1  0  0  0  0
  8 24  1  0  0  0  0
  9 10  1  0  0  0  0
 10 11  1  0  0  0  0
 10 16  2  0  0  0  0
 11 12  2  0  0  0  0
 11 25  1  0  0  0  0
 12 13  1  0  0  0  0
 12 26  1  0  0  0  0
 13 14  1  0  0  0  0
 13 15  2  0  0  0  0
 15 16  1  0  0  0  0
 15 27  1  0  0  0  0
 16 28  1  0  0  0  0
M  END
>  <Activity>
1

>  <Source>
28

$$$$
Lucidril
  MOE2013           3D
CORINA 3.49 0026  11.04.2013
 33 33  0  0  0  0  0  0  0  0999 V2000
    0.8740   -0.1560   -0.8760 C   0  0  0  0  0  0  0  0  0  0  0  0
    0.0250   -0.0370    0.3090 N   0  0  0  0  0  0  0  0  0  0  0  0
   -0.0690    1.3690    0.7120 C   0  0  0  0  0  0  0  0  0  0  0  0
   -1.3270   -0.5890    0.0850 C   0  0  0  0  0  0  0  0  0  0  0  0
   -1.3690   -2.1090   -0.1290 C   0  0  0  0  0  0  0  0  0  0  0  0
   -0.8660   -2.7710    1.0420 O   0  0  0  0  0  0  0  0  0  0  0  0
   -0.7150   -4.1230    0.9210 C   0  0  0  0  0  0  0  0  0  0  0  0
   -1.0100   -4.7750   -0.0710 O   0  0  0  0  0  0  0  0  0  0  0  0
   -0.1250   -4.6690    2.2090 C   0  0  0  0  0  0  0  0  0  0  0  0
    0.0360   -6.0780    2.1150 O   0  0  0  0  0  0  0  0  0  0  0  0
    0.5740   -6.7190    3.1980 C   0  0  0  0  0  0  0  0  0  0  0  0
    0.7110   -8.1030    3.0480 C   0  0  0  0  0  0  0  0  0  0  0  0
    1.2460   -8.8830    4.0760 C   0  0  0  0  0  0  0  0  0  0  0  0
    1.6480   -8.2740    5.2620 C   0  0  0  0  0  0  0  0  0  0  0  0
    2.3090   -9.2270    6.5340 Cl  0  0  0  0  0  0  0  0  0  0  0  0
    1.5170   -6.8950    5.4230 C   0  0  0  0  0  0  0  0  0  0  0  0
    0.9800   -6.1170    4.3920 C   0  0  0  0  0  0  0  0  0  0  0  0
    1.8570    0.2940   -0.6920 H   0  0  0  0  0  0  0  0  0  0  0  0
    1.0670   -1.2040   -1.1230 H   0  0  0  0  0  0  0  0  0  0  0  0
    0.4330    0.3340   -1.7520 H   0  0  0  0  0  0  0  0  0  0  0  0
   -0.5350    1.9900   -0.0610 H   0  0  0  0  0  0  0  0  0  0  0  0
   -0.6530    1.4680    1.6340 H   0  0  0  0  0  0  0  0  0  0  0  0
    0.9250    1.7750    0.9300 H   0  0  0  0  0  0  0  0  0  0  0  0
   -1.9340   -0.3770    0.9750 H   0  0  0  0  0  0  0  0  0  0  0  0
   -1.8090   -0.0910   -0.7660 H   0  0  0  0  0  0  0  0  0  0  0  0
   -2.4110   -2.4160   -0.2770 H   0  0  0  0  0  0  0  0  0  0  0  0
   -0.7930   -2.4020   -1.0130 H   0  0  0  0  0  0  0  0  0  0  0  0
    0.8500   -4.1890    2.3540 H   0  0  0  0  0  0  0  0  0  0  0  0
   -0.8200   -4.4260    3.0210 H   0  0  0  0  0  0  0  0  0  0  0  0
    0.3970   -8.5760    2.1210 H   0  0  0  0  0  0  0  0  0  0  0  0
    1.3440   -9.9570    3.9420 H   0  0  0  0  0  0  0  0  0  0  0  0
    1.8300   -6.4160    6.3470 H   0  0  0  0  0  0  0  0  0  0  0  0
    0.8940   -5.0470    4.5550 H   0  0  0  0  0  0  0  0  0  0  0  0
  1  2  1  0  0  0  0
  1 18  1  0  0  0  0
  1 19  1  0  0  0  0
  1 20  1  0  0  0  0
  2  3  1  0  0  0  0
  2  4  1  0  0  0  0
  3 21  1  0  0  0  0
  3 22  1  0  0  0  0
  3 23  1  0  0  0  0
  4  5  1  0  0  0  0
  4 24  1  0  0  0  0
  4 25  1  0  0  0  0
  5  6  1  0  0  0  0
  5 26  1  0  0  0  0
  5 27  1  0  0  0  0
  6  7  1  0  0  0  0
  7  8  2  0  0  0  0
  7  9  1  0  0  0  0
  9 10  1  0  0  0  0
  9 28  1  0  0  0  0
  9 29  1  0  0  0  0
 10 11  1  0  0  0  0
 11 12  1  0  0  0  0
 11 17  2  0  0  0  0
 12 13  2  0  0  0  0
 12 30  1  0  0  0  0
 13 14  1  0  0  0  0
 13 31  1  0  0  0  0
 14 15  1  0  0  0  0
 14 16  2  0  0  0  0
 16 17  1  0  0  0  0
 16 32  1  0  0  0  0
 17 33  1  0  0  0  0
M  END
>  <Activity>
0

>  <Source>
28

$$$$
Chlorpropamide
  MOE2013           3D
CORINA 3.49 0026  11.04.2013
 30 30  0  0  0  0  0  0  0  0999 V2000
    0.0390    1.3670    0.0030 N   0  0  0  0  0  0  0  0  0  0  0  0
   -0.0930   -0.0750   -0.0080 C   0  0  0  0  0  0  0  0  0  0  0  0
   -1.5540   -0.5040   -0.0550 C   0  0  0  0  0  0  0  0  0  0  0  0
   -1.6910   -2.0180   -0.0670 C   0  0  0  0  0  0  0  0  0  0  0  0
    1.2680    1.9690    0.0150 C   0  0  0  0  0  0  0  0  0  0  0  0
    2.3300    1.3630    0.0170 O   0  0  0  0  0  0  0  0  0  0  0  0
    1.1800    3.3630    0.0050 N   0  0  0  0  0  0  0  0  0  0  0  0
    2.4880    4.4110    0.0180 S   0  0  0  0  0  0  0  0  0  0  0  0
    1.9370    5.7500   -0.0490 O   0  0  0  0  0  0  0  0  0  0  0  0
    3.4060    4.0430    1.0740 O   0  0  0  0  0  0  0  0  0  0  0  0
    3.2600    4.0870   -1.5440 C   0  0  0  0  0  0  0  0  0  0  0  0
    2.8000    4.7460   -2.6880 C   0  0  0  0  0  0  0  0  0  0  0  0
    3.4240    4.5090   -3.9140 C   0  0  0  0  0  0  0  0  0  0  0  0
    4.5020    3.6260   -3.9840 C   0  0  0  0  0  0  0  0  0  0  0  0
    5.2650    3.3320   -5.4990 Cl  0  0  0  0  0  0  0  0  0  0  0  0
    4.9700    2.9810   -2.8390 C   0  0  0  0  0  0  0  0  0  0  0  0
    4.3510    3.2150   -1.6100 C   0  0  0  0  0  0  0  0  0  0  0  0
   -0.7930    1.9370    0.0050 H   0  0  0  0  0  0  0  0  0  0  0  0
    0.4530   -0.4580   -0.8780 H   0  0  0  0  0  0  0  0  0  0  0  0
    0.3980   -0.4640    0.8920 H   0  0  0  0  0  0  0  0  0  0  0  0
   -2.0900   -0.0980    0.8120 H   0  0  0  0  0  0  0  0  0  0  0  0
   -2.0370   -0.0880   -0.9470 H   0  0  0  0  0  0  0  0  0  0  0  0
   -1.1940   -2.4490   -0.9420 H   0  0  0  0  0  0  0  0  0  0  0  0
   -1.2480   -2.4590    0.8320 H   0  0  0  0  0  0  0  0  0  0  0  0
   -2.7470   -2.3030   -0.1010 H   0  0  0  0  0  0  0  0  0  0  0  0
    0.2790    3.8280   -0.0440 H   0  0  0  0  0  0  0  0  0  0  0  0
    1.9650    5.4420   -2.6370 H   0  0  0  0  0  0  0  0  0  0  0  0
    3.0660    5.0160   -4.8060 H   0  0  0  0  0  0  0  0  0  0  0  0
    5.8110    2.2950   -2.8940 H   0  0  0  0  0  0  0  0  0  0  0  0
    4.7140    2.7070   -0.7190 H   0  0  0  0  0  0  0  0  0  0  0  0
  1  2  1  0  0  0  0
  1  5  1  0  0  0  0
  1 18  1  0  0  0  0
  2  3  1  0  0  0  0
  2 19  1  0  0  0  0
  2 20  1  0  0  0  0
  3  4  1  0  0  0  0
  3 21  1  0  0  0  0
  3 22  1  0  0  0  0
  4 23  1  0  0  0  0
  4 24  1  0  0  0  0
  4 25  1  0  0  0  0
  5  6  2  0  0  0  0
  5  7  1  0  0  0  0
  7  8  1  0  0  0  0
  7 26  1  0  0  0  0
  8  9  2  0  0  0  0
  8 10  2  0  0  0  0
  8 11  1  0  0  0  0
 11 12  1  0  0  0  0
 11 17  2  0  0  0  0
 12 13  2  0  0  0  0
 12 27  1  0  0  0  0
 13 14  1  0  0  0  0
 13 28  1  0  0  0  0
 14 15  1  0  0  0  0
 14 16  2  0  0  0  0
 16 17  1  0  0  0  0
 16 29  1  0  0  0  0
 17 30  1  0  0  0  0
M  END
>  <Activity>
0

>  <Source>
28

$$$$
DDE
  MOE2013           3D
CORINA 3.49 0026  11.04.2013
 26 27  0  0  0  0  0  0  0  0999 V2000
    0.0820    0.0030   -0.1610 Cl  0  0  0  0  0  0  0  0  0  0  0  0
   -0.0420    1.7380   -0.0690 C   0  0  0  0  0  0  0  0  0  0  0  0
    1.4910    2.5630   -0.0510 Cl  0  0  0  0  0  0  0  0  0  0  0  0
   -1.2280    2.3880   -0.0160 C   0  0  0  0  0  0  0  0  0  0  0  0
   -1.2640    3.8710    0.0330 C   0  0  0  0  0  0  0  0  0  0  0  0
   -1.1030    4.6270   -1.1380 C   0  0  0  0  0  0  0  0  0  0  0  0
   -1.1580    6.0220   -1.0880 C   0  0  0  0  0  0  0  0  0  0  0  0
   -1.3770    6.6620    0.1310 C   0  0  0  0  0  0  0  0  0  0  0  0
   -1.4500    8.3800    0.1910 Cl  0  0  0  0  0  0  0  0  0  0  0  0
   -1.5410    5.9210    1.3000 C   0  0  0  0  0  0  0  0  0  0  0  0
   -1.4860    4.5270    1.2520 C   0  0  0  0  0  0  0  0  0  0  0  0
   -2.4990    1.6220   -0.0070 C   0  0  0  0  0  0  0  0  0  0  0  0
   -2.9690    1.0340    1.1770 C   0  0  0  0  0  0  0  0  0  0  0  0
   -4.1750    0.3310    1.1830 C   0  0  0  0  0  0  0  0  0  0  0  0
   -4.9160    0.2180    0.0070 C   0  0  0  0  0  0  0  0  0  0  0  0
   -6.4060   -0.6440    0.0160 Cl  0  0  0  0  0  0  0  0  0  0  0  0
   -4.4610    0.8000   -1.1750 C   0  0  0  0  0  0  0  0  0  0  0  0
   -3.2540    1.5030   -1.1820 C   0  0  0  0  0  0  0  0  0  0  0  0
   -0.9350    4.1370   -2.0940 H   0  0  0  0  0  0  0  0  0  0  0  0
   -1.0310    6.5980   -2.0000 H   0  0  0  0  0  0  0  0  0  0  0  0
   -1.7140    6.4200    2.2510 H   0  0  0  0  0  0  0  0  0  0  0  0
   -1.6180    3.9590    2.1700 H   0  0  0  0  0  0  0  0  0  0  0  0
   -2.4000    1.1190    2.1000 H   0  0  0  0  0  0  0  0  0  0  0  0
   -4.5300   -0.1220    2.1050 H   0  0  0  0  0  0  0  0  0  0  0  0
   -5.0390    0.7150   -2.0910 H   0  0  0  0  0  0  0  0  0  0  0  0
   -2.9100    1.9550   -2.1090 H   0  0  0  0  0  0  0  0  0  0  0  0
  1  2  1  0  0  0  0
  2  3  1  0  0  0  0
  2  4  2  0  0  0  0
  4  5  1  0  0  0  0
  4 12  1  0  0  0  0
  5  6  1  0  0  0  0
  5 11  2  0  0  0  0
  6  7  2  0  0  0  0
  6 19  1  0  0  0  0
  7  8  1  0  0  0  0
  7 20  1  0  0  0  0
  8  9  1  0  0  0  0
  8 10  2  0  0  0  0
 10 11  1  0  0  0  0
 10 21  1  0  0  0  0
 11 22  1  0  0  0  0
 12 13  1  0  0  0  0
 12 18  2  0  0  0  0
 13 14  2  0  0  0  0
 13 23  1  0  0  0  0
 14 15  1  0  0  0  0
 14 24  1  0  0  0  0
 15 16  1  0  0  0  0
 15 17  2  0  0  0  0
 17 18  1  0  0  0  0
 17 25  1  0  0  0  0
 18 26  1  0  0  0  0
M  END
>  <Activity>
0

>  <Source>
34

$$$$
Clanobutin
  MOE2013           3D
CORINA 3.49 0026  11.04.2013
 42 43  0  0  0  0  0  0  0  0999 V2000
    0.8450    2.0890    0.0130 C   0  0  0  0  0  0  0  0  0  0  0  0
    1.4280    0.7940    0.0970 O   0  0  0  0  0  0  0  0  0  0  0  0
    1.4820    0.0620   -1.0550 C   0  0  0  0  0  0  0  0  0  0  0  0
    2.0410   -1.2060   -0.9230 C   0  0  0  0  0  0  0  0  0  0  0  0
    2.1570   -2.0600   -2.0290 C   0  0  0  0  0  0  0  0  0  0  0  0
    1.7120   -1.6810   -3.3040 C   0  0  0  0  0  0  0  0  0  0  0  0
    1.1610   -0.3920   -3.4160 C   0  0  0  0  0  0  0  0  0  0  0  0
    1.0430    0.4670   -2.3100 C   0  0  0  0  0  0  0  0  0  0  0  0
    1.8430   -2.5600   -4.4540 N   0  0  0  0  0  0  0  0  0  0  0  0
    1.7140   -1.9680   -5.8050 C   0  0  0  0  0  0  0  0  0  0  0  0
    2.9370   -1.1380   -6.2020 C   0  0  0  0  0  0  0  0  0  0  0  0
    2.8450   -0.6760   -7.6550 C   0  0  0  0  0  0  0  0  0  0  0  0
    4.0670    0.1030   -8.0610 C   0  0  0  0  0  0  0  0  0  0  0  0
    5.0020    0.4300   -7.3520 O   0  0  0  0  0  0  0  0  0  0  0  0
    4.0330    0.4340   -9.3670 O   0  0  0  0  0  0  0  0  0  0  0  0
    2.0690   -3.9450   -4.2880 C   0  0  0  0  0  0  0  0  0  0  0  0
    1.9620   -4.5940   -3.2500 O   0  0  0  0  0  0  0  0  0  0  0  0
    2.4440   -4.7470   -5.4700 C   0  0  0  0  0  0  0  0  0  0  0  0
    1.5080   -5.6340   -6.0120 C   0  0  0  0  0  0  0  0  0  0  0  0
    1.8560   -6.4020   -7.1240 C   0  0  0  0  0  0  0  0  0  0  0  0
    3.1360   -6.2890   -7.6710 C   0  0  0  0  0  0  0  0  0  0  0  0
    3.5620   -7.2340   -9.0450 Cl  0  0  0  0  0  0  0  0  0  0  0  0
    4.0770   -5.4230   -7.1110 C   0  0  0  0  0  0  0  0  0  0  0  0
    3.7350   -4.6520   -5.9990 C   0  0  0  0  0  0  0  0  0  0  0  0
    1.4220    2.7380   -0.6550 H   0  0  0  0  0  0  0  0  0  0  0  0
   -0.2020    2.0300   -0.3010 H   0  0  0  0  0  0  0  0  0  0  0  0
    0.8700    2.5330    1.0130 H   0  0  0  0  0  0  0  0  0  0  0  0
    2.3990   -1.5380    0.0490 H   0  0  0  0  0  0  0  0  0  0  0  0
    2.6370   -3.0180   -1.8510 H   0  0  0  0  0  0  0  0  0  0  0  0
    0.7880   -0.0060   -4.3580 H   0  0  0  0  0  0  0  0  0  0  0  0
    0.6010    1.4450   -2.4720 H   0  0  0  0  0  0  0  0  0  0  0  0
    1.5650   -2.7570   -6.5470 H   0  0  0  0  0  0  0  0  0  0  0  0
    0.7910   -1.3820   -5.8640 H   0  0  0  0  0  0  0  0  0  0  0  0
    3.0390   -0.2650   -5.5470 H   0  0  0  0  0  0  0  0  0  0  0  0
    3.8520   -1.7230   -6.0610 H   0  0  0  0  0  0  0  0  0  0  0  0
    2.7610   -1.5460   -8.3150 H   0  0  0  0  0  0  0  0  0  0  0  0
    1.9670   -0.0360   -7.7900 H   0  0  0  0  0  0  0  0  0  0  0  0
    4.8650    0.9290   -9.5210 H   0  0  0  0  0  0  0  0  0  0  0  0
    0.5180   -5.7270   -5.5730 H   0  0  0  0  0  0  0  0  0  0  0  0
    1.1300   -7.0870   -7.5530 H   0  0  0  0  0  0  0  0  0  0  0  0
    5.0770   -5.3480   -7.5310 H   0  0  0  0  0  0  0  0  0  0  0  0
    4.4730   -3.9940   -5.5490 H   0  0  0  0  0  0  0  0  0  0  0  0
  1  2  1  0  0  0  0
  1 25  1  0  0  0  0
  1 26  1  0  0  0  0
  1 27  1  0  0  0  0
  2  3  1  0  0  0  0
  3  4  1  0  0  0  0
  3  8  2  0  0  0  0
  4  5  2  0  0  0  0
  4 28  1  0  0  0  0
  5  6  1  0  0  0  0
  5 29  1  0  0  0  0
  6  7  2  0  0  0  0
  6  9  1  0  0  0  0
  7  8  1  0  0  0  0
  7 30  1  0  0  0  0
  8 31  1  0  0  0  0
  9 10  1  0  0  0  0
  9 16  1  0  0  0  0
 10 11  1  0  0  0  0
 10 32  1  0  0  0  0
 10 33  1  0  0  0  0
 11 12  1  0  0  0  0
 11 34  1  0  0  0  0
 11 35  1  0  0  0  0
 12 13  1  0  0  0  0
 12 36  1  0  0  0  0
 12 37  1  0  0  0  0
 13 14  2  0  0  0  0
 13 15  1  0  0  0  0
 15 38  1  0  0  0  0
 16 17  2  0  0  0  0
 16 18  1  0  0  0  0
 18 19  1  0  0  0  0
 18 24  2  0  0  0  0
 19 20  2  0  0  0  0
 19 39  1  0  0  0  0
 20 21  1  0  0  0  0
 20 40  1  0  0  0  0
 21 22  1  0  0  0  0
 21 23  2  0  0  0  0
 23 24  1  0  0  0  0
 23 41  1  0  0  0  0
 24 42  1  0  0  0  0
M  END
>  <Activity>
0

>  <Source>
60

$$$$
Moclobemide
  MOE2013           3D
CORINA 3.49 0026  11.04.2013
 35 36  0  0  0  0  0  0  0  0999 V2000
    0.1800    0.0490    0.1580 Cl  0  0  0  0  0  0  0  0  0  0  0  0
    0.0200    1.7590    0.0520 C   0  0  0  0  0  0  0  0  0  0  0  0
    0.9230    2.4920   -0.7180 C   0  0  0  0  0  0  0  0  0  0  0  0
    0.7920    3.8790   -0.8050 C   0  0  0  0  0  0  0  0  0  0  0  0
   -0.2360    4.5330   -0.1140 C   0  0  0  0  0  0  0  0  0  0  0  0
   -1.1500    3.7890    0.6440 C   0  0  0  0  0  0  0  0  0  0  0  0
   -1.0160    2.4010    0.7290 C   0  0  0  0  0  0  0  0  0  0  0  0
   -0.3410    6.0090   -0.2470 C   0  0  0  0  0  0  0  0  0  0  0  0
    0.0470    6.5570   -1.2730 O   0  0  0  0  0  0  0  0  0  0  0  0
   -0.8690    6.6850    0.8360 N   0  0  0  0  0  0  0  0  0  0  0  0
   -1.0760    8.1230    0.8020 C   0  0  0  0  0  0  0  0  0  0  0  0
   -2.3210    8.5010   -0.0170 C   0  0  0  0  0  0  0  0  0  0  0  0
   -2.6580    9.9330    0.0650 N   0  0  0  0  0  0  0  0  0  0  0  0
   -3.9900   10.1740   -0.5310 C   0  0  0  0  0  0  0  0  0  0  0  0
   -4.3480   11.6630   -0.4990 C   0  0  0  0  0  0  0  0  0  0  0  0
   -3.3710   12.4390   -1.2010 O   0  0  0  0  0  0  0  0  0  0  0  0
   -2.0800   12.2520   -0.6120 C   0  0  0  0  0  0  0  0  0  0  0  0
   -1.6670   10.7740   -0.6390 C   0  0  0  0  0  0  0  0  0  0  0  0
    1.7270    1.9940   -1.2530 H   0  0  0  0  0  0  0  0  0  0  0  0
    1.4960    4.4470   -1.4100 H   0  0  0  0  0  0  0  0  0  0  0  0
   -1.9860    4.2640    1.1500 H   0  0  0  0  0  0  0  0  0  0  0  0
   -1.7280    1.8260    1.3170 H   0  0  0  0  0  0  0  0  0  0  0  0
   -1.1110    6.1940    1.6860 H   0  0  0  0  0  0  0  0  0  0  0  0
   -1.1850    8.4530    1.8410 H   0  0  0  0  0  0  0  0  0  0  0  0
   -0.1740    8.5840    0.3870 H   0  0  0  0  0  0  0  0  0  0  0  0
   -2.2000    8.1860   -1.0610 H   0  0  0  0  0  0  0  0  0  0  0  0
   -3.1610    7.9170    0.3840 H   0  0  0  0  0  0  0  0  0  0  0  0
   -4.0030    9.8240   -1.5720 H   0  0  0  0  0  0  0  0  0  0  0  0
   -4.7550    9.6180    0.0230 H   0  0  0  0  0  0  0  0  0  0  0  0
   -5.3130   11.8240   -0.9910 H   0  0  0  0  0  0  0  0  0  0  0  0
   -4.4350   12.0320    0.5300 H   0  0  0  0  0  0  0  0  0  0  0  0
   -1.3640   12.8470   -1.1890 H   0  0  0  0  0  0  0  0  0  0  0  0
   -2.0880   12.6450    0.4120 H   0  0  0  0  0  0  0  0  0  0  0  0
   -0.6840   10.6900   -0.1650 H   0  0  0  0  0  0  0  0  0  0  0  0
   -1.5720   10.4480   -1.6830 H   0  0  0  0  0  0  0  0  0  0  0  0
  1  2  1  0  0  0  0
  2  3  1  0  0  0  0
  2  7  2  0  0  0  0
  3  4  2  0  0  0  0
  3 19  1  0  0  0  0
  4  5  1  0  0  0  0
  4 20  1  0  0  0  0
  5  6  2  0  0  0  0
  5  8  1  0  0  0  0
  6  7  1  0  0  0  0
  6 21  1  0  0  0  0
  7 22  1  0  0  0  0
  8  9  2  0  0  0  0
  8 10  1  0  0  0  0
 10 11  1  0  0  0  0
 10 23  1  0  0  0  0
 11 12  1  0  0  0  0
 11 24  1  0  0  0  0
 11 25  1  0  0  0  0
 12 13  1  0  0  0  0
 12 26  1  0  0  0  0
 12 27  1  0  0  0  0
 13 14  1  0  0  0  0
 13 18  1  0  0  0  0
 14 15  1  0  0  0  0
 14 28  1  0  0  0  0
 14 29  1  0  0  0  0
 15 16  1  0  0  0  0
 15 30  1  0  0  0  0
 15 31  1  0  0  0  0
 16 17  1  0  0  0  0
 17 18  1  0  0  0  0
 17 32  1  0  0  0  0
 17 33  1  0  0  0  0
 18 34  1  0  0  0  0
 18 35  1  0  0  0  0
M  END
>  <Activity>
0

>  <Source>
60

$$$$
Zomepirac
  MOE2013           3D
CORINA 3.49 0026  11.04.2013
 34 35  0  0  0  0  0  0  0  0999 V2000
    0.4840    1.0940   -0.6430 O   0  0  0  0  0  0  0  0  0  0  0  0
    0.4420   -0.2560   -0.6010 C   0  0  0  0  0  0  0  0  0  0  0  0
    1.4440   -0.9100   -0.8380 O   0  0  0  0  0  0  0  0  0  0  0  0
   -0.9480   -0.7550   -0.2780 C   0  0  0  0  0  0  0  0  0  0  0  0
   -0.9610   -2.2370   -0.0600 C   0  0  0  0  0  0  0  0  0  0  0  0
   -1.1380   -2.9320    1.1190 C   0  0  0  0  0  0  0  0  0  0  0  0
   -1.0100   -4.3170    0.8440 C   0  0  0  0  0  0  0  0  0  0  0  0
   -1.1110   -5.4220    1.8350 C   0  0  0  0  0  0  0  0  0  0  0  0
   -0.7230   -4.4400   -0.5110 C   0  0  0  0  0  0  0  0  0  0  0  0
   -0.8050   -3.1730   -1.0620 N   0  0  0  0  0  0  0  0  0  0  0  0
   -0.7460   -2.8760   -2.4800 C   0  0  0  0  0  0  0  0  0  0  0  0
   -0.4350   -5.6710   -1.2280 C   0  0  0  0  0  0  0  0  0  0  0  0
   -1.1780   -6.6480   -1.1900 O   0  0  0  0  0  0  0  0  0  0  0  0
    0.8290   -5.7760   -2.0180 C   0  0  0  0  0  0  0  0  0  0  0  0
    0.9040   -6.7340   -3.0400 C   0  0  0  0  0  0  0  0  0  0  0  0
    2.0720   -6.8680   -3.7950 C   0  0  0  0  0  0  0  0  0  0  0  0
    3.1670   -6.0480   -3.5260 C   0  0  0  0  0  0  0  0  0  0  0  0
    4.6040   -6.2070   -4.4570 Cl  0  0  0  0  0  0  0  0  0  0  0  0
    3.1070   -5.1010   -2.5040 C   0  0  0  0  0  0  0  0  0  0  0  0
    1.9410   -4.9670   -1.7450 C   0  0  0  0  0  0  0  0  0  0  0  0
    1.4150    1.3030   -0.8690 H   0  0  0  0  0  0  0  0  0  0  0  0
   -1.2830   -0.2530    0.6370 H   0  0  0  0  0  0  0  0  0  0  0  0
   -1.6260   -0.4750   -1.0900 H   0  0  0  0  0  0  0  0  0  0  0  0
   -1.3220   -2.4850    2.0880 H   0  0  0  0  0  0  0  0  0  0  0  0
   -1.9680   -6.0630    1.6060 H   0  0  0  0  0  0  0  0  0  0  0  0
   -0.2040   -6.0340    1.8250 H   0  0  0  0  0  0  0  0  0  0  0  0
   -1.2420   -5.0310    2.8500 H   0  0  0  0  0  0  0  0  0  0  0  0
    0.2800   -2.6020   -2.7340 H   0  0  0  0  0  0  0  0  0  0  0  0
   -1.0630   -3.7500   -3.0530 H   0  0  0  0  0  0  0  0  0  0  0  0
   -1.4290   -2.0540   -2.7060 H   0  0  0  0  0  0  0  0  0  0  0  0
    0.0540   -7.3790   -3.2530 H   0  0  0  0  0  0  0  0  0  0  0  0
    2.1190   -7.6120   -4.5860 H   0  0  0  0  0  0  0  0  0  0  0  0
    3.9630   -4.4660   -2.2880 H   0  0  0  0  0  0  0  0  0  0  0  0
    1.9250   -4.2320   -0.9430 H   0  0  0  0  0  0  0  0  0  0  0  0
  1  2  1  0  0  0  0
  1 21  1  0  0  0  0
  2  3  2  0  0  0  0
  2  4  1  0  0  0  0
  4  5  1  0  0  0  0
  4 22  1  0  0  0  0
  4 23  1  0  0  0  0
  5  6  2  0  0  0  0
  5 10  1  0  0  0  0
  6  7  1  0  0  0  0
  6 24  1  0  0  0  0
  7  8  1  0  0  0  0
  7  9  2  0  0  0  0
  8 25  1  0  0  0  0
  8 26  1  0  0  0  0
  8 27  1  0  0  0  0
  9 10  1  0  0  0  0
  9 12  1  0  0  0  0
 10 11  1  0  0  0  0
 11 28  1  0  0  0  0
 11 29  1  0  0  0  0
 11 30  1  0  0  0  0
 12 13  2  0  0  0  0
 12 14  1  0  0  0  0
 14 15  1  0  0  0  0
 14 20  2  0  0  0  0
 15 16  2  0  0  0  0
[truncated: 5,409,785 more chars]
