# Supplementary material for: Vienna LiverTox Workspace—A Set of Machine Learning Models for Prediction of Interactions Profiles of Small Molecules With Transporters Relevant for Regulatory Agencies
Source: Front Chem. 2020 Jan 10;7:899. doi: 10.3389/fchem.2019.00899 (PMC6966498; doi:10.3389/fchem.2019.00899)
Supplement: Supplementary file 2 [file Data_Sheet_2.ZIP › BcrpTRANSP_test.sdf]

mol_0165
  MOE2013           2D

 28 30  0  0  0  0  0  0  0  0999 V2000
   -0.5240   -1.1000    0.0000 C   0  0  0  0  0  0  0  0  0  0  0  0
   -1.2380   -1.5120    0.0000 C   0  0  0  0  0  0  0  0  0  0  0  0
   -1.9520   -1.1000    0.0000 C   0  0  0  0  0  0  0  0  0  0  0  0
   -1.9520   -0.2750    0.0000 C   0  0  0  0  0  0  0  0  0  0  0  0
   -1.2380    0.1380    0.0000 C   0  0  0  0  0  0  0  0  0  0  0  0
   -0.5240   -0.2750    0.0000 C   0  0  0  0  0  0  0  0  0  0  0  0
    0.1910    0.1380    0.0000 C   0  0  0  0  0  0  0  0  0  0  0  0
    0.1910    0.9630    0.0000 O   0  0  0  0  0  0  0  0  0  0  0  0
    0.9050   -0.2750    0.0000 N   0  0  0  0  0  0  0  0  0  0  0  0
    1.6200    0.1380    0.0000 C   0  0  0  0  0  0  0  0  0  0  0  0
    1.6200    0.9630    0.0000 O   0  0  0  0  0  0  0  0  0  0  0  0
    2.3340   -0.2750    0.0000 N   0  0  0  0  0  0  0  0  0  0  0  0
    4.4780    0.1380    0.0000 C   0  0  0  0  0  0  0  0  0  0  0  0
    3.7630   -0.2750    0.0000 C   0  0  0  0  0  0  0  0  0  0  0  0
    3.0490    0.1380    0.0000 C   0  0  0  0  0  0  0  0  0  0  0  0
    3.0490    0.9630    0.0000 C   0  0  0  0  0  0  0  0  0  0  0  0
    3.7630    1.3750    0.0000 C   0  0  0  0  0  0  0  0  0  0  0  0
    4.4780    0.9630    0.0000 C   0  0  0  0  0  0  0  0  0  0  0  0
    5.9070    0.1380    0.0000 N   0  0  0  0  0  0  0  0  0  0  0  0
    5.9070    0.9630    0.0000 C   0  0  0  0  0  0  0  0  0  0  0  0
    6.6210    1.3750    0.0000 N   0  0  0  0  0  0  0  0  0  0  0  0
    7.3360    0.9630    0.0000 C   0  0  0  0  0  0  0  0  0  0  0  0
    7.3360    0.1380    0.0000 C   0  0  0  0  0  0  0  0  0  0  0  0
    6.6210   -0.2750    0.0000 C   0  0  0  0  0  0  0  0  0  0  0  0
    5.1920    1.3750    0.0000 O   0  0  0  0  0  0  0  0  0  0  0  0
    8.0500   -0.2750    0.0000 Br  0  0  0  0  0  0  0  0  0  0  0  0
    3.7630    2.2000    0.0000 C   0  0  0  0  0  0  0  0  0  0  0  0
   -1.2380    0.9630    0.0000 N   0  0  0  0  0  0  0  0  0  0  0  0
  1  2  1  0  0  0  0
  1  6  2  0  0  0  0
  2  3  2  0  0  0  0
  3  4  1  0  0  0  0
  4  5  2  0  0  0  0
  5  6  1  0  0  0  0
  5 28  1  0  0  0  0
  6  7  1  0  0  0  0
  7  8  2  0  0  0  0
  7  9  1  0  0  0  0
  9 10  1  0  0  0  0
 10 11  2  0  0  0  0
 10 12  1  0  0  0  0
 12 15  1  0  0  0  0
 13 14  1  0  0  0  0
 13 18  2  0  0  0  0
 14 15  2  0  0  0  0
 15 16  1  0  0  0  0
 16 17  2  0  0  0  0
 17 18  1  0  0  0  0
 17 27  1  0  0  0  0
 18 25  1  0  0  0  0
 19 20  1  0  0  0  0
 19 24  1  0  0  0  0
 20 21  1  0  0  0  0
 20 25  1  0  0  0  0
 21 22  1  0  0  0  0
 22 23  1  0  0  0  0
 23 24  1  0  0  0  0
 23 26  1  0  0  0  0
M  END
>  <n>
165

>  <Activity>
0

>  <cmpd_id>
mbcd0030422

$$$$
mol_0164
  MOE2013           2D

 29 31  0  0  0  0  0  0  0  0999 V2000
   -0.4970   -1.2200    0.0000 C   0  0  0  0  0  0  0  0  0  0  0  0
   -1.2110   -1.6330    0.0000 C   0  0  0  0  0  0  0  0  0  0  0  0
   -1.9260   -1.2200    0.0000 C   0  0  0  0  0  0  0  0  0  0  0  0
   -1.9260   -0.3960    0.0000 C   0  0  0  0  0  0  0  0  0  0  0  0
   -1.2110    0.0170    0.0000 C   0  0  0  0  0  0  0  0  0  0  0  0
   -0.4970   -0.3960    0.0000 C   0  0  0  0  0  0  0  0  0  0  0  0
    0.2180    0.0170    0.0000 C   0  0  0  0  0  0  0  0  0  0  0  0
    0.2180    0.8420    0.0000 O   0  0  0  0  0  0  0  0  0  0  0  0
    0.9320   -0.3960    0.0000 N   0  0  0  0  0  0  0  0  0  0  0  0
    1.6470    0.0170    0.0000 C   0  0  0  0  0  0  0  0  0  0  0  0
    1.6470    0.8420    0.0000 O   0  0  0  0  0  0  0  0  0  0  0  0
    2.3610   -0.3960    0.0000 N   0  0  0  0  0  0  0  0  0  0  0  0
    4.5050    0.0170    0.0000 C   0  0  0  0  0  0  0  0  0  0  0  0
    3.7900   -0.3960    0.0000 C   0  0  0  0  0  0  0  0  0  0  0  0
    3.0760    0.0170    0.0000 C   0  0  0  0  0  0  0  0  0  0  0  0
    3.0760    0.8420    0.0000 C   0  0  0  0  0  0  0  0  0  0  0  0
    3.7900    1.2540    0.0000 C   0  0  0  0  0  0  0  0  0  0  0  0
    4.5050    0.8420    0.0000 C   0  0  0  0  0  0  0  0  0  0  0  0
    5.9340    0.0170    0.0000 N   0  0  0  0  0  0  0  0  0  0  0  0
    5.9340    0.8420    0.0000 C   0  0  0  0  0  0  0  0  0  0  0  0
    6.6480    1.2540    0.0000 N   0  0  0  0  0  0  0  0  0  0  0  0
    7.3620    0.8420    0.0000 C   0  0  0  0  0  0  0  0  0  0  0  0
    7.3620    0.0170    0.0000 C   0  0  0  0  0  0  0  0  0  0  0  0
    6.6480   -0.3960    0.0000 C   0  0  0  0  0  0  0  0  0  0  0  0
    5.2190    1.2540    0.0000 O   0  0  0  0  0  0  0  0  0  0  0  0
    8.0770   -0.3960    0.0000 Br  0  0  0  0  0  0  0  0  0  0  0  0
    3.7900    2.0800    0.0000 C   0  0  0  0  0  0  0  0  0  0  0  0
   -1.2110    0.8420    0.0000 N   0  0  0  0  0  0  0  0  0  0  0  0
   -0.4970    1.2540    0.0000 C   0  0  0  0  0  0  0  0  0  0  0  0
  1  2  1  0  0  0  0
  1  6  2  0  0  0  0
  2  3  2  0  0  0  0
  3  4  1  0  0  0  0
  4  5  2  0  0  0  0
  5  6  1  0  0  0  0
  5 28  1  0  0  0  0
  6  7  1  0  0  0  0
  7  8  2  0  0  0  0
  7  9  1  0  0  0  0
  9 10  1  0  0  0  0
 10 11  2  0  0  0  0
 10 12  1  0  0  0  0
 12 15  1  0  0  0  0
 13 14  1  0  0  0  0
 13 18  2  0  0  0  0
 14 15  2  0  0  0  0
 15 16  1  0  0  0  0
 16 17  2  0  0  0  0
 17 18  1  0  0  0  0
 17 27  1  0  0  0  0
 18 25  1  0  0  0  0
 19 20  1  0  0  0  0
 19 24  1  0  0  0  0
 20 21  1  0  0  0  0
 20 25  1  0  0  0  0
 21 22  1  0  0  0  0
 22 23  1  0  0  0  0
 23 24  1  0  0  0  0
 23 26  1  0  0  0  0
 28 29  1  0  0  0  0
M  END
>  <n>
164

>  <Activity>
0

>  <cmpd_id>
mbcd0030421

$$$$
mol_0423
  MOE2013           2D

 30 33  0  0  0  0  0  0  0  0999 V2000
    0.0000   -2.4750    0.0000 C   0  0  0  0  0  0  0  0  0  0  0  0
    0.0000   -1.6500    0.0000 O   0  0  0  0  0  0  0  0  0  0  0  0
    0.7140   -1.2380    0.0000 C   0  0  0  0  0  0  0  0  0  0  0  0
    0.7140   -0.4120    0.0000 C   0  0  0  0  0  0  0  0  0  0  0  0
    0.0000    0.0000    0.0000 O   0  0  0  0  0  0  0  0  0  0  0  0
   -0.7140   -0.4120    0.0000 C   0  0  0  0  0  0  0  0  0  0  0  0
   -1.4290    0.0000    0.0000 C   0  0  0  0  0  0  0  0  0  0  0  0
   -2.1430   -0.4120    0.0000 C   0  0  0  0  0  0  0  0  0  0  0  0
   -2.8580    0.0000    0.0000 C   0  0  0  0  0  0  0  0  0  0  0  0
   -2.8580    0.8250    0.0000 N   0  0  0  0  0  0  0  0  0  0  0  0
   -3.5720    1.2380    0.0000 C   0  0  0  0  0  0  0  0  0  0  0  0
   -2.1430    1.2380    0.0000 C   0  0  0  0  0  0  0  0  0  0  0  0
   -1.4290    0.8250    0.0000 C   0  0  0  0  0  0  0  0  0  0  0  0
    1.4290    0.0000    0.0000 C   0  0  0  0  0  0  0  0  0  0  0  0
    2.1430   -0.4120    0.0000 C   0  0  0  0  0  0  0  0  0  0  0  0
    2.8580    0.0000    0.0000 N   0  0  0  0  0  0  0  0  0  0  0  0
    3.5720   -0.4120    0.0000 C   0  0  0  0  0  0  0  0  0  0  0  0
    3.5720   -1.2380    0.0000 N   0  0  0  0  0  0  0  0  0  0  0  0
    2.8580   -1.6500    0.0000 C   0  0  0  0  0  0  0  0  0  0  0  0
    2.8580   -2.4750    0.0000 N   0  0  0  0  0  0  0  0  0  0  0  0
    2.1430   -2.8880    0.0000 C   0  0  0  0  0  0  0  0  0  0  0  0
    1.4290   -2.4750    0.0000 C   0  0  0  0  0  0  0  0  0  0  0  0
    0.7140   -2.8880    0.0000 C   0  0  0  0  0  0  0  0  0  0  0  0
    0.7140   -3.7120    0.0000 C   0  0  0  0  0  0  0  0  0  0  0  0
    0.0000   -4.1250    0.0000 Br  0  0  0  0  0  0  0  0  0  0  0  0
    1.4290   -4.1250    0.0000 C   0  0  0  0  0  0  0  0  0  0  0  0
    2.1430   -3.7120    0.0000 C   0  0  0  0  0  0  0  0  0  0  0  0
    2.8580   -4.1250    0.0000 F   0  0  0  0  0  0  0  0  0  0  0  0
    2.1430   -1.2380    0.0000 C   0  0  0  0  0  0  0  0  0  0  0  0
    1.4290   -1.6500    0.0000 C   0  0  0  0  0  0  0  0  0  0  0  0
  1  2  1  0  0  0  0
  2  3  1  0  0  0  0
  3  4  1  0  0  0  0
  3 30  2  0  0  0  0
  4  5  1  0  0  0  0
  4 14  2  0  0  0  0
  5  6  1  0  0  0  0
  6  7  1  0  0  0  0
  7  8  1  0  0  0  0
  7 13  1  0  0  0  0
  8  9  1  0  0  0  0
  9 10  1  0  0  0  0
 10 11  1  0  0  0  0
 10 12  1  0  0  0  0
 12 13  1  0  0  0  0
 14 15  1  0  0  0  0
 15 16  1  0  0  0  0
 15 29  2  0  0  0  0
 16 17  2  0  0  0  0
 17 18  1  0  0  0  0
 18 19  2  0  0  0  0
 19 20  1  0  0  0  0
 19 29  1  0  0  0  0
 20 21  1  0  0  0  0
 21 22  1  0  0  0  0
 21 27  2  0  0  0  0
 22 23  2  0  0  0  0
 23 24  1  0  0  0  0
 24 25  1  0  0  0  0
 24 26  2  0  0  0  0
 26 27  1  0  0  0  0
 27 28  1  0  0  0  0
 29 30  1  0  0  0  0
M  END
>  <n>
423

>  <Activity>
1

>  <cmpd_id>
mbcd0030146

$$$$
mol_0129
  MOE2013           2D

 26 31  0  0  0  0  0  0  0  0999 V2000
    2.7510    1.4180    0.0000 O   0  0  0  0  0  0  0  0  0  0  0  0
    5.6550    1.4180    0.0000 O   0  0  0  0  0  0  0  0  0  0  0  0
    3.2390   -1.6640    0.0000 N   0  0  0  0  0  0  0  0  0  0  0  0
    5.1680   -1.6640    0.0000 N   0  0  0  0  0  0  0  0  0  0  0  0
    4.2030    1.6480    0.0000 N   0  0  0  0  0  0  0  0  0  0  0  0
    3.7910   -1.0510    0.0000 C   0  0  0  0  0  0  0  0  0  0  0  0
    4.6160   -1.0510    0.0000 C   0  0  0  0  0  0  0  0  0  0  0  0
    3.3780   -0.3360    0.0000 C   0  0  0  0  0  0  0  0  0  0  0  0
    5.0280   -0.3360    0.0000 C   0  0  0  0  0  0  0  0  0  0  0  0
    2.4850   -1.3280    0.0000 C   0  0  0  0  0  0  0  0  0  0  0  0
    5.9210   -1.3280    0.0000 C   0  0  0  0  0  0  0  0  0  0  0  0
    2.5710   -0.5080    0.0000 C   0  0  0  0  0  0  0  0  0  0  0  0
    5.8350   -0.5080    0.0000 C   0  0  0  0  0  0  0  0  0  0  0  0
    3.7910    0.3780    0.0000 C   0  0  0  0  0  0  0  0  0  0  0  0
    4.6160    0.3780    0.0000 C   0  0  0  0  0  0  0  0  0  0  0  0
    1.7310   -1.6640    0.0000 C   0  0  0  0  0  0  0  0  0  0  0  0
    6.6750   -1.6640    0.0000 C   0  0  0  0  0  0  0  0  0  0  0  0
    3.5360    1.1630    0.0000 C   0  0  0  0  0  0  0  0  0  0  0  0
    4.8710    1.1630    0.0000 C   0  0  0  0  0  0  0  0  0  0  0  0
    1.9040   -0.0230    0.0000 C   0  0  0  0  0  0  0  0  0  0  0  0
    6.5030   -0.0230    0.0000 C   0  0  0  0  0  0  0  0  0  0  0  0
    1.0640   -1.1790    0.0000 C   0  0  0  0  0  0  0  0  0  0  0  0
    7.3420   -1.1790    0.0000 C   0  0  0  0  0  0  0  0  0  0  0  0
    1.1500   -0.3580    0.0000 C   0  0  0  0  0  0  0  0  0  0  0  0
    7.2560   -0.3580    0.0000 C   0  0  0  0  0  0  0  0  0  0  0  0
    0.3100   -1.5140    0.0000 Br  0  0  0  0  0  0  0  0  0  0  0  0
  1 18  2  0  0  0  0
  2 19  2  0  0  0  0
  3  6  1  0  0  0  0
  3 10  1  0  0  0  0
  4  7  1  0  0  0  0
  4 11  1  0  0  0  0
  5 18  1  0  0  0  0
  5 19  1  0  0  0  0
  6  7  1  0  0  0  0
  6  8  2  0  0  0  0
  7  9  2  0  0  0  0
  8 12  1  0  0  0  0
  8 14  1  0  0  0  0
  9 13  1  0  0  0  0
  9 15  1  0  0  0  0
 10 12  2  0  0  0  0
 10 16  1  0  0  0  0
 11 13  2  0  0  0  0
 11 17  1  0  0  0  0
 12 20  1  0  0  0  0
 13 21  1  0  0  0  0
 14 15  2  0  0  0  0
 14 18  1  0  0  0  0
 15 19  1  0  0  0  0
 16 22  2  0  0  0  0
 17 23  2  0  0  0  0
 20 24  2  0  0  0  0
 21 25  2  0  0  0  0
 22 24  1  0  0  0  0
 22 26  1  0  0  0  0
 23 25  1  0  0  0  0
M  END
>  <n>
129

>  <Activity>
0

>  <cmpd_id>
mbcd0030018

$$$$
mol_0365
  MOE2013           2D

 29 33  0  0  1  0  0  0  0  0999 V2000
    5.6200    0.4130    0.0000 C   0  0  0  0  0  0  0  0  0  0  0  0
    6.1720    1.0260    0.0000 C   0  0  0  0  0  0  0  0  0  0  0  0
    5.9180    1.8110    0.0000 C   0  0  0  0  0  0  0  0  0  0  0  0
    5.1100    1.9820    0.0000 C   0  0  0  0  0  0  0  0  0  0  0  0
    4.5580    1.3690    0.0000 C   0  0  0  0  0  0  0  0  0  0  0  0
    4.8130    0.5850    0.0000 C   0  0  0  0  0  0  0  0  0  0  0  0
    4.2610   -0.0280    0.0000 C   0  0  0  0  0  0  0  0  0  0  0  0
    3.7520    1.5410    0.0000 N   0  0  0  0  0  0  0  0  0  0  0  0
    3.2000    0.9280    0.0000 C   0  0  0  0  0  0  0  0  0  0  0  0
    3.4540    0.1430    0.0000 C   0  0  0  0  0  0  0  0  0  0  0  0
    1.3130   -0.0280    0.0000 C   0  0  0  0  0  0  0  0  0  0  0  0
    2.1200    0.1430    0.0000 N   0  0  0  0  0  0  0  0  0  0  0  0
    2.3740    0.9280    0.0000 C   0  0  0  0  0  0  0  0  0  0  0  0
    1.8220    1.5410    0.0000 C   0  0  0  0  0  0  0  0  0  0  0  0
    1.0160    1.3690    0.0000 C   0  0  0  0  0  0  0  0  0  0  0  0
    0.7600    0.5850    0.0000 C   0  0  0  0  0  0  0  0  0  0  0  0
    2.7870   -0.3420    0.0000 C   0  0  0  0  0  0  0  0  0  0  0  0
    1.0580   -0.8130    0.0000 O   0  0  0  0  0  0  0  0  0  0  0  0
   -0.0460    0.4130    0.0000 C   0  0  0  0  0  0  0  0  0  0  0  0
    0.4630    1.9820    0.0000 C   0  0  1  0  0  0  0  0  0  0  0  0
   -0.5980    1.0260    0.0000 O   0  0  0  0  0  0  0  0  0  0  0  0
   -0.3440    1.8110    0.0000 C   0  0  0  0  0  0  0  0  0  0  0  0
   -0.8960    2.4240    0.0000 O   0  0  0  0  0  0  0  0  0  0  0  0
    1.0570    2.5550    0.0000 O   0  0  0  0  0  0  0  0  0  0  0  0
    0.3200    2.7950    0.0000 C   0  0  0  0  0  0  0  0  0  0  0  0
   -0.4550    3.0770    0.0000 C   0  0  0  0  0  0  0  0  0  0  0  0
    4.5160   -0.8130    0.0000 C   0  0  0  0  0  0  0  0  0  0  0  0
    3.9640   -1.4260    0.0000 C   0  0  0  0  0  0  0  0  0  0  0  0
    6.4700    2.4240    0.0000 Br  0  0  0  0  0  0  0  0  0  0  0  0
  1  2  1  0  0  0  0
  1  6  2  0  0  0  0
  2  3  2  0  0  0  0
  3  4  1  0  0  0  0
  3 29  1  0  0  0  0
  4  5  2  0  0  0  0
  5  6  1  0  0  0  0
  5  8  1  0  0  0  0
  6  7  1  0  0  0  0
  7 10  2  0  0  0  0
  7 27  1  0  0  0  0
  8  9  2  0  0  0  0
  9 10  1  0  0  0  0
  9 13  1  0  0  0  0
 10 17  1  0  0  0  0
 11 12  1  0  0  0  0
 11 16  1  0  0  0  0
 11 18  2  0  0  0  0
 12 13  1  0  0  0  0
 12 17  1  0  0  0  0
 13 14  2  0  0  0  0
 14 15  1  0  0  0  0
 15 16  2  0  0  0  0
 15 20  1  0  0  0  0
 16 19  1  0  0  0  0
 19 21  1  0  0  0  0
 20 22  1  0  0  0  0
 20 24  1  1  0  0  0
 20 25  1  6  0  0  0
 21 22  1  0  0  0  0
 22 23  2  0  0  0  0
 25 26  1  0  0  0  0
 27 28  1  0  0  0  0
M  END
>  <n>
365

>  <Activity>
1

>  <cmpd_id>
mbcd0029942

$$$$
mol_0091
  MOE2013           2D

 15 15  0  0  1  0  0  0  0  0999 V2000
   -0.4210   -1.1610    0.0000 Cl  0  0  0  0  0  0  0  0  0  0  0  0
    0.4040   -2.5900    0.0000 O   0  0  0  0  0  0  0  0  0  0  0  0
    1.6420   -1.8760    0.0000 N   0  0  0  0  0  0  0  0  0  0  0  0
    2.0540   -2.5900    0.0000 C   0  0  0  0  0  0  0  0  0  0  0  0
    2.8790   -2.5900    0.0000 C   0  0  0  0  0  0  0  0  0  0  0  0
    1.6420   -3.3050    0.0000 C   0  0  0  0  0  0  0  0  0  0  0  0
    0.8170   -1.8760    0.0000 C   0  0  0  0  0  0  0  0  0  0  0  0
    3.2920   -3.3050    0.0000 C   0  0  0  0  0  0  0  0  0  0  0  0
    2.0540   -1.1610    0.0000 C   0  0  3  0  0  0  0  0  0  0  0  0
    2.0540   -4.0190    0.0000 C   0  0  0  0  0  0  0  0  0  0  0  0
    2.8790   -4.0190    0.0000 C   0  0  0  0  0  0  0  0  0  0  0  0
    0.4040   -1.1610    0.0000 C   0  0  0  0  0  0  0  0  0  0  0  0
    2.8790   -1.1610    0.0000 C   0  0  0  0  0  0  0  0  0  0  0  0
    1.6420   -0.4470    0.0000 C   0  0  0  0  0  0  0  0  0  0  0  0
    3.7040   -1.1610    0.0000 C   0  0  0  0  0  0  0  0  0  0  0  0
  1 12  1  0  0  0  0
  2  7  2  0  0  0  0
  3  4  1  0  0  0  0
  3  7  1  0  0  0  0
  3  9  1  0  0  0  0
  4  5  2  0  0  0  0
  4  6  1  0  0  0  0
  5  8  1  0  0  0  0
  6 10  2  0  0  0  0
  7 12  1  0  0  0  0
  8 11  2  0  0  0  0
  9 13  1  0  0  0  0
  9 14  1  0  0  0  0
 10 11  1  0  0  0  0
 13 15  3  0  0  0  0
M  END
>  <n>
91

>  <Activity>
0

>  <cmpd_id>
mbcd0029413

$$$$
mol_0090
  MOE2013           2D

 14 14  0  0  0  0  0  0  0  0999 V2000
    0.3740   -0.2260    0.0000 Cl  0  0  0  0  0  0  0  0  0  0  0  0
    0.3740   -1.8760    0.0000 O   0  0  0  0  0  0  0  0  0  0  0  0
    1.8030   -1.8760    0.0000 N   0  0  0  0  0  0  0  0  0  0  0  0
    1.8030   -2.7010    0.0000 C   0  0  0  0  0  0  0  0  0  0  0  0
    2.5170   -3.1130    0.0000 C   0  0  0  0  0  0  0  0  0  0  0  0
    1.0880   -3.1130    0.0000 C   0  0  0  0  0  0  0  0  0  0  0  0
    1.0880   -1.4630    0.0000 C   0  0  0  0  0  0  0  0  0  0  0  0
    2.5170   -3.9380    0.0000 C   0  0  0  0  0  0  0  0  0  0  0  0
    2.5170   -1.4630    0.0000 C   0  0  0  0  0  0  0  0  0  0  0  0
    1.0880   -3.9380    0.0000 C   0  0  0  0  0  0  0  0  0  0  0  0
    1.8030   -4.3510    0.0000 C   0  0  0  0  0  0  0  0  0  0  0  0
    1.0880   -0.6380    0.0000 C   0  0  0  0  0  0  0  0  0  0  0  0
    2.5170   -0.6380    0.0000 C   0  0  0  0  0  0  0  0  0  0  0  0
    3.2320   -1.8760    0.0000 C   0  0  0  0  0  0  0  0  0  0  0  0
  1 12  1  0  0  0  0
  2  7  2  0  0  0  0
  3  4  1  0  0  0  0
  3  7  1  0  0  0  0
  3  9  1  0  0  0  0
  4  5  2  0  0  0  0
  4  6  1  0  0  0  0
  5  8  1  0  0  0  0
  6 10  2  0  0  0  0
  7 12  1  0  0  0  0
  8 11  2  0  0  0  0
  9 13  1  0  0  0  0
  9 14  1  0  0  0  0
 10 11  1  0  0  0  0
M  END
>  <n>
90

>  <Activity>
0

>  <cmpd_id>
mbcd0029412

$$$$
mol_0089
  MOE2013           2D

 19 19  0  0  1  0  0  0  0  0999 V2000
    0.2690   -0.4060    0.0000 Cl  0  0  0  0  0  0  0  0  0  0  0  0
    1.9190   -0.4060    0.0000 O   0  0  0  0  0  0  0  0  0  0  0  0
    1.9190   -1.8350    0.0000 N   0  0  0  0  0  0  0  0  0  0  0  0
    1.5060   -2.5490    0.0000 C   0  0  0  0  0  0  0  0  0  0  0  0
    1.9190   -3.2640    0.0000 C   0  0  0  0  0  0  0  0  0  0  0  0
    0.6810   -2.5490    0.0000 C   0  0  0  0  0  0  0  0  0  0  0  0
    1.5060   -1.1200    0.0000 C   0  0  0  0  0  0  0  0  0  0  0  0
    1.5060   -3.9780    0.0000 C   0  0  0  0  0  0  0  0  0  0  0  0
    2.7440   -1.8350    0.0000 C   0  0  3  0  0  0  0  0  0  0  0  0
    0.2690   -3.2640    0.0000 C   0  0  0  0  0  0  0  0  0  0  0  0
    0.6810   -3.9780    0.0000 C   0  0  0  0  0  0  0  0  0  0  0  0
    0.6810   -1.1200    0.0000 C   0  0  0  0  0  0  0  0  0  0  0  0
    0.2690   -1.8350    0.0000 C   0  0  0  0  0  0  0  0  0  0  0  0
    3.1560   -1.1200    0.0000 C   0  0  0  0  0  0  0  0  0  0  0  0
    3.9810   -1.1200    0.0000 O   0  0  0  0  0  0  0  0  0  0  0  0
    2.7440   -3.2640    0.0000 C   0  0  0  0  0  0  0  0  0  0  0  0
    3.1560   -2.5490    0.0000 C   0  0  0  0  0  0  0  0  0  0  0  0
    4.3940   -0.4060    0.0000 C   0  0  0  0  0  0  0  0  0  0  0  0
    3.1560   -3.9780    0.0000 C   0  0  0  0  0  0  0  0  0  0  0  0
  1 12  1  0  0  0  0
  2  7  2  0  0  0  0
  3  4  1  0  0  0  0
  3  7  1  0  0  0  0
  3  9  1  0  0  0  0
  4  5  2  0  0  0  0
  4  6  1  0  0  0  0
  5  8  1  0  0  0  0
  5 16  1  0  0  0  0
  6 10  2  0  0  0  0
  6 13  1  0  0  0  0
  7 12  1  0  0  0  0
  8 11  2  0  0  0  0
  9 14  1  0  0  0  0
  9 17  1  0  0  0  0
 10 11  1  0  0  0  0
 14 15  1  0  0  0  0
 15 18  1  0  0  0  0
 16 19  1  0  0  0  0
M  END
>  <n>
89

>  <Activity>
0

>  <cmpd_id>
mbcd0029411

$$$$
mol_0087
  MOE2013           2D

 17 17  0  0  0  0  0  0  0  0999 V2000
    0.4040   -0.4940    0.0000 Cl  0  0  0  0  0  0  0  0  0  0  0  0
    3.2920   -1.2090    0.0000 C   0  0  0  0  0  0  0  0  0  0  0  0
    2.0540   -0.4940    0.0000 O   0  0  0  0  0  0  0  0  0  0  0  0
    2.0540   -1.9230    0.0000 N   0  0  0  0  0  0  0  0  0  0  0  0
    1.6420   -2.6380    0.0000 C   0  0  0  0  0  0  0  0  0  0  0  0
    2.0540   -3.3520    0.0000 C   0  0  0  0  0  0  0  0  0  0  0  0
    0.8170   -2.6380    0.0000 C   0  0  0  0  0  0  0  0  0  0  0  0
    1.6420   -1.2090    0.0000 C   0  0  0  0  0  0  0  0  0  0  0  0
    1.6420   -4.0670    0.0000 C   0  0  0  0  0  0  0  0  0  0  0  0
    2.8790   -1.9230    0.0000 C   0  0  0  0  0  0  0  0  0  0  0  0
    0.4040   -3.3520    0.0000 C   0  0  0  0  0  0  0  0  0  0  0  0
    0.8170   -4.0670    0.0000 C   0  0  0  0  0  0  0  0  0  0  0  0
    0.8170   -1.2090    0.0000 C   0  0  0  0  0  0  0  0  0  0  0  0
    0.4040   -1.9230    0.0000 C   0  0  0  0  0  0  0  0  0  0  0  0
    4.1170   -1.2090    0.0000 O   0  0  0  0  0  0  0  0  0  0  0  0
    4.5290   -0.4940    0.0000 C   0  0  0  0  0  0  0  0  0  0  0  0
    2.8790   -3.3520    0.0000 C   0  0  0  0  0  0  0  0  0  0  0  0
  1 13  1  0  0  0  0
  2 10  1  0  0  0  0
  2 15  1  0  0  0  0
  3  8  2  0  0  0  0
  4  5  1  0  0  0  0
  4  8  1  0  0  0  0
  4 10  1  0  0  0  0
  5  6  2  0  0  0  0
  5  7  1  0  0  0  0
  6  9  1  0  0  0  0
  6 17  1  0  0  0  0
  7 11  2  0  0  0  0
  7 14  1  0  0  0  0
  8 13  1  0  0  0  0
  9 12  2  0  0  0  0
 11 12  1  0  0  0  0
 15 16  1  0  0  0  0
M  END
>  <n>
87

>  <Activity>
0

>  <cmpd_id>
mbcd0029409

$$$$
mol_0086
  MOE2013           2D

 18 18  0  0  0  0  0  0  0  0999 V2000
   -2.5320   -2.6440    0.0000 C   0  0  0  0  0  0  0  0  0  0  0  0
   -2.5320   -3.4690    0.0000 C   0  0  0  0  0  0  0  0  0  0  0  0
   -3.2470   -3.8820    0.0000 C   0  0  0  0  0  0  0  0  0  0  0  0
   -3.9610   -3.4690    0.0000 C   0  0  0  0  0  0  0  0  0  0  0  0
   -3.9610   -2.6440    0.0000 C   0  0  0  0  0  0  0  0  0  0  0  0
   -3.2470   -2.2320    0.0000 C   0  0  0  0  0  0  0  0  0  0  0  0
   -1.8180   -2.2320    0.0000 C   0  0  0  0  0  0  0  0  0  0  0  0
   -3.2470   -1.4070    0.0000 N   0  0  0  0  0  0  0  0  0  0  0  0
   -4.6760   -2.2320    0.0000 C   0  0  0  0  0  0  0  0  0  0  0  0
   -3.9610   -0.9940    0.0000 C   0  0  0  0  0  0  0  0  0  0  0  0
   -3.9610   -0.1690    0.0000 C   0  0  0  0  0  0  0  0  0  0  0  0
   -4.6760   -1.4070    0.0000 O   0  0  0  0  0  0  0  0  0  0  0  0
   -4.6760    0.2430    0.0000 Cl  0  0  0  0  0  0  0  0  0  0  0  0
   -2.5320   -0.9940    0.0000 C   0  0  0  0  0  0  0  0  0  0  0  0
   -2.5320   -0.1690    0.0000 O   0  0  0  0  0  0  0  0  0  0  0  0
   -1.8180    0.2430    0.0000 C   0  0  0  0  0  0  0  0  0  0  0  0
   -5.3900   -2.6440    0.0000 C   0  0  0  0  0  0  0  0  0  0  0  0
   -1.1030   -2.6440    0.0000 C   0  0  0  0  0  0  0  0  0  0  0  0
  1  2  1  0  0  0  0
  1  6  2  0  0  0  0
  1  7  1  0  0  0  0
  2  3  2  0  0  0  0
  3  4  1  0  0  0  0
  4  5  2  0  0  0  0
  5  6  1  0  0  0  0
  5  9  1  0  0  0  0
  6  8  1  0  0  0  0
  7 18  1  0  0  0  0
  8 10  1  0  0  0  0
  8 14  1  0  0  0  0
  9 17  1  0  0  0  0
 10 11  1  0  0  0  0
 10 12  2  0  0  0  0
 11 13  1  0  0  0  0
 14 15  1  0  0  0  0
 15 16  1  0  0  0  0
M  END
>  <n>
86

>  <Activity>
0

>  <cmpd_id>
mbcd0029408

$$$$
mol_0071
  MOE2013           2D

 18 18  0  0  0  0  0  0  0  0999 V2000
    0.4040   -0.4940    0.0000 Cl  0  0  0  0  0  0  0  0  0  0  0  0
    3.2920   -1.2090    0.0000 O   0  0  0  0  0  0  0  0  0  0  0  0
    2.0540   -0.4940    0.0000 O   0  0  0  0  0  0  0  0  0  0  0  0
    2.0540   -1.9230    0.0000 N   0  0  0  0  0  0  0  0  0  0  0  0
    1.6420   -2.6380    0.0000 C   0  0  0  0  0  0  0  0  0  0  0  0
    2.0540   -3.3520    0.0000 C   0  0  0  0  0  0  0  0  0  0  0  0
    0.8170   -2.6380    0.0000 C   0  0  0  0  0  0  0  0  0  0  0  0
    1.6420   -1.2090    0.0000 C   0  0  0  0  0  0  0  0  0  0  0  0
    1.6420   -4.0670    0.0000 C   0  0  0  0  0  0  0  0  0  0  0  0
    2.8790   -1.9230    0.0000 C   0  0  0  0  0  0  0  0  0  0  0  0
    0.4040   -3.3520    0.0000 C   0  0  0  0  0  0  0  0  0  0  0  0
    0.8170   -4.0670    0.0000 C   0  0  0  0  0  0  0  0  0  0  0  0
    2.8790   -3.3520    0.0000 C   0  0  0  0  0  0  0  0  0  0  0  0
    0.8170   -1.2090    0.0000 C   0  0  0  0  0  0  0  0  0  0  0  0
    0.4040   -1.9230    0.0000 C   0  0  0  0  0  0  0  0  0  0  0  0
    3.2920   -4.0670    0.0000 C   0  0  0  0  0  0  0  0  0  0  0  0
    4.1170   -1.2090    0.0000 C   0  0  0  0  0  0  0  0  0  0  0  0
    4.5290   -0.4940    0.0000 C   0  0  0  0  0  0  0  0  0  0  0  0
  1 14  1  0  0  0  0
  2 10  1  0  0  0  0
  2 17  1  0  0  0  0
  3  8  2  0  0  0  0
  4  5  1  0  0  0  0
  4  8  1  0  0  0  0
  4 10  1  0  0  0  0
  5  6  2  0  0  0  0
  5  7  1  0  0  0  0
  6  9  1  0  0  0  0
  6 13  1  0  0  0  0
  7 11  2  0  0  0  0
  7 15  1  0  0  0  0
  8 14  1  0  0  0  0
  9 12  2  0  0  0  0
 11 12  1  0  0  0  0
 13 16  1  0  0  0  0
 17 18  1  0  0  0  0
M  END
>  <n>
71

>  <Activity>
0

>  <cmpd_id>
mbcd0026020

$$$$
mol_0088
  MOE2013           2D

 19 20  0  0  0  0  0  0  0  0999 V2000
   -0.0520   -1.5070    0.0000 Cl  0  0  0  0  0  0  0  0  0  0  0  0
    1.3770   -0.6820    0.0000 O   0  0  0  0  0  0  0  0  0  0  0  0
    2.0920   -1.9190    0.0000 N   0  0  0  0  0  0  0  0  0  0  0  0
    2.0920   -2.7440    0.0000 C   0  0  0  0  0  0  0  0  0  0  0  0
    2.8060   -3.1570    0.0000 C   0  0  0  0  0  0  0  0  0  0  0  0
    1.3770   -3.1570    0.0000 C   0  0  0  0  0  0  0  0  0  0  0  0
    1.3770   -1.5070    0.0000 C   0  0  0  0  0  0  0  0  0  0  0  0
    2.8060   -3.9820    0.0000 C   0  0  0  0  0  0  0  0  0  0  0  0
    2.8060   -1.5070    0.0000 C   0  0  0  0  0  0  0  0  0  0  0  0
    1.3770   -3.9820    0.0000 C   0  0  0  0  0  0  0  0  0  0  0  0
    2.0920   -4.3940    0.0000 C   0  0  0  0  0  0  0  0  0  0  0  0
    0.6630   -1.9190    0.0000 C   0  0  0  0  0  0  0  0  0  0  0  0
    0.6630   -2.7440    0.0000 C   0  0  0  0  0  0  0  0  0  0  0  0
    2.8060   -0.6820    0.0000 N   0  0  0  0  0  0  0  0  0  0  0  0
    3.2190    0.5880    0.0000 C   0  0  0  0  0  0  0  0  0  0  0  0
    3.4740   -0.1970    0.0000 C   0  0  0  0  0  0  0  0  0  0  0  0
    2.1390   -0.1970    0.0000 N   0  0  0  0  0  0  0  0  0  0  0  0
    2.3940    0.5880    0.0000 C   0  0  0  0  0  0  0  0  0  0  0  0
    3.5210   -2.7440    0.0000 C   0  0  0  0  0  0  0  0  0  0  0  0
  1 12  1  0  0  0  0
  2  7  2  0  0  0  0
  3  4  1  0  0  0  0
  3  7  1  0  0  0  0
  3  9  1  0  0  0  0
  4  5  2  0  0  0  0
  4  6  1  0  0  0  0
  5  8  1  0  0  0  0
  5 19  1  0  0  0  0
  6 10  2  0  0  0  0
  6 13  1  0  0  0  0
  7 12  1  0  0  0  0
  8 11  2  0  0  0  0
  9 14  1  0  0  0  0
 10 11  1  0  0  0  0
 14 16  1  0  0  0  0
 14 17  1  0  0  0  0
 15 16  2  0  0  0  0
 15 18  1  0  0  0  0
 17 18  2  0  0  0  0
M  END
>  <n>
88

>  <Activity>
0

>  <cmpd_id>
mbcd0029410

$$$$
mol_0065
  MOE2013           2D

 16 17  0  0  0  0  0  0  0  0999 V2000
   10.2110  -11.1840    0.0000 C   0  0  0  0  0  0  0  0  0  0  0  0
   11.6400  -11.1840    0.0000 N   0  0  0  0  0  0  0  0  0  0  0  0
   10.9250  -10.7720    0.0000 C   0  0  0  0  0  0  0  0  0  0  0  0
    9.4960  -10.7720    0.0000 C   0  0  0  0  0  0  0  0  0  0  0  0
   10.2110  -12.0100    0.0000 N   0  0  0  0  0  0  0  0  0  0  0  0
   11.6400  -12.0100    0.0000 C   0  0  0  0  0  0  0  0  0  0  0  0
    9.4960   -9.9470    0.0000 C   0  0  0  0  0  0  0  0  0  0  0  0
   10.9250  -12.4220    0.0000 N   0  0  0  0  0  0  0  0  0  0  0  0
    8.7820   -9.5340    0.0000 C   0  0  0  0  0  0  0  0  0  0  0  0
   10.9250   -9.9470    0.0000 N   0  0  0  0  0  0  0  0  0  0  0  0
   12.3540  -12.4220    0.0000 N   0  0  0  0  0  0  0  0  0  0  0  0
   10.2110   -9.5340    0.0000 Cl  0  0  0  0  0  0  0  0  0  0  0  0
    8.7820  -11.1840    0.0000 C   0  0  0  0  0  0  0  0  0  0  0  0
    8.7820   -8.7100    0.0000 Cl  0  0  0  0  0  0  0  0  0  0  0  0
    8.0670  -10.7720    0.0000 C   0  0  0  0  0  0  0  0  0  0  0  0
    8.0670   -9.9470    0.0000 C   0  0  0  0  0  0  0  0  0  0  0  0
  1  3  2  0  0  0  0
  1  4  1  0  0  0  0
  1  5  1  0  0  0  0
  2  3  1  0  0  0  0
  2  6  2  0  0  0  0
  3 10  1  0  0  0  0
  4  7  2  0  0  0  0
  4 13  1  0  0  0  0
  5  8  2  0  0  0  0
  6  8  1  0  0  0  0
  6 11  1  0  0  0  0
  7  9  1  0  0  0  0
  7 12  1  0  0  0  0
  9 14  1  0  0  0  0
  9 16  2  0  0  0  0
 13 15  2  0  0  0  0
 15 16  1  0  0  0  0
M  END
>  <n>
65

>  <Activity>
0

>  <cmpd_id>
mbcd0013986

$$$$
mol_0494
  MOE2013           2D

 27 30  0  0  0  0  0  0  0  0999 V2000
   -0.2870   -4.7990    0.0000 C   0  0  0  0  0  0  0  0  0  0  0  0
    0.3800   -4.3140    0.0000 C   0  0  0  0  0  0  0  0  0  0  0  0
    1.1340   -4.6500    0.0000 C   0  0  0  0  0  0  0  0  0  0  0  0
    1.2200   -5.4700    0.0000 C   0  0  0  0  0  0  0  0  0  0  0  0
    0.5530   -5.9550    0.0000 C   0  0  0  0  0  0  0  0  0  0  0  0
   -0.2010   -5.6200    0.0000 C   0  0  0  0  0  0  0  0  0  0  0  0
    0.2940   -3.4940    0.0000 N   0  0  0  0  0  0  0  0  0  0  0  0
   -0.4200   -3.0810    0.0000 C   0  0  0  0  0  0  0  0  0  0  0  0
   -0.2490   -2.2740    0.0000 C   0  0  0  0  0  0  0  0  0  0  0  0
    0.5720   -2.1880    0.0000 C   0  0  0  0  0  0  0  0  0  0  0  0
    0.9070   -2.9420    0.0000 C   0  0  0  0  0  0  0  0  0  0  0  0
   -0.8010   -1.6610    0.0000 C   0  0  0  0  0  0  0  0  0  0  0  0
   -0.5460   -0.8760    0.0000 C   0  0  0  0  0  0  0  0  0  0  0  0
    0.2390   -0.6220    0.0000 C   0  0  0  0  0  0  0  0  0  0  0  0
    0.2390    0.2040    0.0000 C   0  0  0  0  0  0  0  0  0  0  0  0
   -0.5460    0.4580    0.0000 N   0  0  0  0  0  0  0  0  0  0  0  0
   -1.0310   -0.2090    0.0000 C   0  0  0  0  0  0  0  0  0  0  0  0
   -1.8560   -0.2090    0.0000 C   0  0  0  0  0  0  0  0  0  0  0  0
   -2.2680   -0.9240    0.0000 O   0  0  0  0  0  0  0  0  0  0  0  0
   -2.2680    0.5050    0.0000 O   0  0  0  0  0  0  0  0  0  0  0  0
    0.9530    0.6160    0.0000 C   0  0  0  0  0  0  0  0  0  0  0  0
    1.6680    0.2040    0.0000 C   0  0  0  0  0  0  0  0  0  0  0  0
    1.6680   -0.6220    0.0000 C   0  0  0  0  0  0  0  0  0  0  0  0
    0.9530   -1.0340    0.0000 C   0  0  0  0  0  0  0  0  0  0  0  0
    0.9530   -1.8590    0.0000 Cl  0  0  0  0  0  0  0  0  0  0  0  0
    2.3820    0.6160    0.0000 Cl  0  0  0  0  0  0  0  0  0  0  0  0
   -1.1740   -3.4170    0.0000 O   0  0  0  0  0  0  0  0  0  0  0  0
  1  2  2  0  0  0  0
  1  6  1  0  0  0  0
  2  3  1  0  0  0  0
  2  7  1  0  0  0  0
  3  4  2  0  0  0  0
  4  5  1  0  0  0  0
  5  6  2  0  0  0  0
  7  8  1  0  0  0  0
  7 11  1  0  0  0  0
  8  9  1  0  0  0  0
  8 27  2  0  0  0  0
  9 10  1  0  0  0  0
  9 12  2  0  0  0  0
 10 11  1  0  0  0  0
 12 13  1  0  0  0  0
 13 14  1  0  0  0  0
 13 17  2  0  0  0  0
 14 15  1  0  0  0  0
 14 24  2  0  0  0  0
 15 16  1  0  0  0  0
 15 21  2  0  0  0  0
 16 17  1  0  0  0  0
 17 18  1  0  0  0  0
 18 19  2  0  0  0  0
 18 20  1  0  0  0  0
 21 22  1  0  0  0  0
 22 23  2  0  0  0  0
 22 26  1  0  0  0  0
 23 24  1  0  0  0  0
 24 25  1  0  0  0  0
M  END
>  <n>
494

>  <Activity>
1

>  <cmpd_id>
mbcd0031351

$$$$
mol_0407
  MOE2013           2D

 46 52  0  0  1  0  0  0  0  0999 V2000
    8.7340   -1.8620    0.0000 Cl  0  0  0  0  0  0  0  0  0  0  0  0
    3.6180   -1.8620    0.0000 Cl  0  0  0  0  0  0  0  0  0  0  0  0
    6.1840   -2.1040    0.0000 O   0  0  0  0  0  0  0  0  0  0  0  0
    8.3660   -2.1460    0.0000 O   0  0  0  0  0  0  0  0  0  0  0  0
    6.4540   -4.2700    0.0000 O   0  0  0  0  0  0  0  0  0  0  0  0
    8.0230   -3.7600    0.0000 O   0  0  0  0  0  0  0  0  0  0  0  0
    5.0560   -3.9720    0.0000 O   0  0  0  0  0  0  0  0  0  0  0  0
    7.6280    2.0400    0.0000 O   0  0  0  0  0  0  0  0  0  0  0  0
    4.7240    2.0400    0.0000 O   0  0  0  0  0  0  0  0  0  0  0  0
    7.1400   -1.0420    0.0000 N   0  0  0  0  0  0  0  0  0  0  0  0
    5.2110   -1.0420    0.0000 N   0  0  0  0  0  0  0  0  0  0  0  0
    6.1760    2.2700    0.0000 N   0  0  0  0  0  0  0  0  0  0  0  0
    6.8900    4.3320    0.0000 N   0  0  0  0  0  0  0  0  0  0  0  0
    6.9690   -1.8490    0.0000 C   0  0  3  0  0  0  0  0  0  0  0  0
    7.5820   -2.4010    0.0000 C   0  0  3  0  0  0  0  0  0  0  0  0
    7.4100   -3.2080    0.0000 C   0  0  3  0  0  0  0  0  0  0  0  0
    6.5880   -0.4280    0.0000 C   0  0  0  0  0  0  0  0  0  0  0  0
    6.6260   -3.4620    0.0000 C   0  0  3  0  0  0  0  0  0  0  0  0
    6.0120   -2.9100    0.0000 C   0  0  3  0  0  0  0  0  0  0  0  0
    7.0010    0.2860    0.0000 C   0  0  0  0  0  0  0  0  0  0  0  0
    7.8940   -0.7060    0.0000 C   0  0  0  0  0  0  0  0  0  0  0  0
    5.7630   -0.4280    0.0000 C   0  0  0  0  0  0  0  0  0  0  0  0
    7.8080    0.1140    0.0000 C   0  0  0  0  0  0  0  0  0  0  0  0
    6.5880    1.0000    0.0000 C   0  0  0  0  0  0  0  0  0  0  0  0
    5.3510    0.2860    0.0000 C   0  0  0  0  0  0  0  0  0  0  0  0
    5.7630    1.0000    0.0000 C   0  0  0  0  0  0  0  0  0  0  0  0
    5.2280   -3.1650    0.0000 C   0  0  0  0  0  0  0  0  0  0  0  0
    4.5440    0.1140    0.0000 C   0  0  0  0  0  0  0  0  0  0  0  0
    6.8430    1.7850    0.0000 C   0  0  0  0  0  0  0  0  0  0  0  0
    5.5080    1.7850    0.0000 C   0  0  0  0  0  0  0  0  0  0  0  0
    4.4580   -0.7060    0.0000 C   0  0  0  0  0  0  0  0  0  0  0  0
    8.6480   -1.0420    0.0000 C   0  0  0  0  0  0  0  0  0  0  0  0
    8.4750    0.5990    0.0000 C   0  0  0  0  0  0  0  0  0  0  0  0
    6.1760    3.0950    0.0000 C   0  0  0  0  0  0  0  0  0  0  0  0
    9.3150   -0.5570    0.0000 C   0  0  0  0  0  0  0  0  0  0  0  0
    9.2290    0.2640    0.0000 C   0  0  0  0  0  0  0  0  0  0  0  0
    3.8760    0.5990    0.0000 C   0  0  0  0  0  0  0  0  0  0  0  0
    3.7040   -1.0420    0.0000 C   0  0  0  0  0  0  0  0  0  0  0  0
    6.8900    3.5080    0.0000 C   0  0  0  0  0  0  0  0  0  0  0  0
    5.6700   -4.5240    0.0000 C   0  0  0  0  0  0  0  0  0  0  0  0
    3.1230    0.2640    0.0000 C   0  0  0  0  0  0  0  0  0  0  0  0
    3.0360   -0.5570    0.0000 C   0  0  0  0  0  0  0  0  0  0  0  0
    7.6050    4.7450    0.0000 C   0  0  0  0  0  0  0  0  0  0  0  0
    6.1760    4.7450    0.0000 C   0  0  0  0  0  0  0  0  0  0  0  0
    7.6050    5.5700    0.0000 C   0  0  0  0  0  0  0  0  0  0  0  0
    6.1760    5.5700    0.0000 C   0  0  0  0  0  0  0  0  0  0  0  0
  1 32  1  0  0  0  0
  2 38  1  0  0  0  0
  3 14  1  0  0  0  0
  3 19  1  0  0  0  0
  4 15  1  0  0  0  0
  5 18  1  0  0  0  0
  5 40  1  0  0  0  0
  6 16  1  0  0  0  0
  7 27  1  0  0  0  0
  8 29  2  0  0  0  0
  9 30  2  0  0  0  0
 10 14  1  0  0  0  0
 10 17  1  0  0  0  0
 10 21  1  0  0  0  0
 11 22  1  0  0  0  0
 11 31  1  0  0  0  0
 12 29  1  0  0  0  0
 12 30  1  0  0  0  0
 12 34  1  0  0  0  0
 13 39  1  0  0  0  0
 13 43  1  0  0  0  0
 13 44  1  0  0  0  0
 14 15  1  0  0  0  0
 15 16  1  0  0  0  0
 16 18  1  0  0  0  0
 17 20  2  0  0  0  0
 17 22  1  0  0  0  0
 18 19  1  0  0  0  0
 19 27  1  0  0  0  0
 20 23  1  0  0  0  0
 20 24  1  0  0  0  0
 21 23  2  0  0  0  0
 21 32  1  0  0  0  0
 22 25  2  0  0  0  0
 23 33  1  0  0  0  0
 24 26  2  0  0  0  0
 24 29  1  0  0  0  0
 25 26  1  0  0  0  0
 25 28  1  0  0  0  0
 26 30  1  0  0  0  0
 28 31  2  0  0  0  0
 28 37  1  0  0  0  0
 31 38  1  0  0  0  0
 32 35  2  0  0  0  0
 33 36  2  0  0  0  0
 34 39  1  0  0  0  0
 35 36  1  0  0  0  0
 37 41  2  0  0  0  0
 38 42  2  0  0  0  0
 41 42  1  0  0  0  0
 43 45  1  0  0  0  0
 44 46  1  0  0  0  0
M  END
>  <n>
407

>  <Activity>
1

>  <cmpd_id>
mbcd0030089

$$$$
mol_0214
  MOE2013           2D

 28 30  0  0  1  0  0  0  0  0999 V2000
   -4.2870    0.0000    0.0000 C   0  0  0  0  0  0  0  0  0  0  0  0
   -3.5720    0.4120    0.0000 C   0  0  3  0  0  0  0  0  0  0  0  0
   -2.8580    0.0000    0.0000 C   0  0  0  0  0  0  0  0  0  0  0  0
   -2.1430    0.4120    0.0000 C   0  0  0  0  0  0  0  0  0  0  0  0
   -2.1430    1.2380    0.0000 C   0  0  0  0  0  0  0  0  0  0  0  0
   -2.8580    1.6500    0.0000 C   0  0  0  0  0  0  0  0  0  0  0  0
   -2.8580    2.4750    0.0000 O   0  0  0  0  0  0  0  0  0  0  0  0
   -3.5720    1.2380    0.0000 O   0  0  0  0  0  0  0  0  0  0  0  0
   -1.4290    1.6500    0.0000 C   0  0  0  0  0  0  0  0  0  0  0  0
   -1.4290    2.4750    0.0000 O   0  0  0  0  0  0  0  0  0  0  0  0
   -0.7140    1.2380    0.0000 C   0  0  0  0  0  0  0  0  0  0  0  0
   -0.7140    0.4120    0.0000 C   0  0  0  0  0  0  0  0  0  0  0  0
   -1.4290    0.0000    0.0000 C   0  0  0  0  0  0  0  0  0  0  0  0
   -1.4290   -0.8250    0.0000 Cl  0  0  0  0  0  0  0  0  0  0  0  0
    0.0000    1.6500    0.0000 C   0  0  0  0  0  0  0  0  0  0  0  0
    0.7140    1.2380    0.0000 O   0  0  0  0  0  0  0  0  0  0  0  0
    0.0000    2.4750    0.0000 N   0  0  0  0  0  0  0  0  0  0  0  0
    0.7140    2.8880    0.0000 C   0  0  3  0  0  0  0  0  0  0  0  0
    0.7140    3.7120    0.0000 C   0  0  0  0  0  0  0  0  0  0  0  0
    1.4290    4.1250    0.0000 C   0  0  0  0  0  0  0  0  0  0  0  0
    1.4290    4.9500    0.0000 C   0  0  0  0  0  0  0  0  0  0  0  0
    2.1430    5.3620    0.0000 C   0  0  0  0  0  0  0  0  0  0  0  0
    2.8580    4.9500    0.0000 C   0  0  0  0  0  0  0  0  0  0  0  0
    2.8580    4.1250    0.0000 C   0  0  0  0  0  0  0  0  0  0  0  0
    2.1430    3.7120    0.0000 C   0  0  0  0  0  0  0  0  0  0  0  0
    1.4290    2.4750    0.0000 C   0  0  0  0  0  0  0  0  0  0  0  0
    2.1430    2.8880    0.0000 O   0  0  0  0  0  0  0  0  0  0  0  0
    1.4290    1.6500    0.0000 O   0  0  0  0  0  0  0  0  0  0  0  0
  1  2  1  0  0  0  0
  2  3  1  0  0  0  0
  2  8  1  0  0  0  0
  3  4  1  0  0  0  0
  4  5  1  0  0  0  0
  4 13  2  0  0  0  0
  5  6  1  0  0  0  0
  5  9  2  0  0  0  0
  6  7  2  0  0  0  0
  6  8  1  0  0  0  0
  9 10  1  0  0  0  0
  9 11  1  0  0  0  0
 11 12  2  0  0  0  0
 11 15  1  0  0  0  0
 12 13  1  0  0  0  0
 13 14  1  0  0  0  0
 15 16  2  0  0  0  0
 15 17  1  0  0  0  0
 17 18  1  0  0  0  0
 18 19  1  0  0  0  0
 18 26  1  0  0  0  0
 19 20  1  0  0  0  0
 20 21  1  0  0  0  0
 20 25  2  0  0  0  0
 21 22  2  0  0  0  0
 22 23  1  0  0  0  0
 23 24  2  0  0  0  0
 24 25  1  0  0  0  0
 26 27  1  0  0  0  0
 26 28  2  0  0  0  0
M  END
>  <n>
214

>  <Activity>
1

>  <cmpd_id>
mbcd0000640

$$$$
mol_0273
  MOE2013           2D

 33 35  0  0  0  0  0  0  0  0999 V2000
   12.0370  -24.9930    0.0000 S   0  0  0  0  0  0  0  0  0  0  0  0
   12.7520  -25.4060    0.0000 N   0  0  0  0  0  0  0  0  0  0  0  0
    6.3210  -23.3430    0.0000 C   0  0  0  0  0  0  0  0  0  0  0  0
   12.7520  -26.2300    0.0000 C   0  0  0  0  0  0  0  0  0  0  0  0
    7.0360  -23.7560    0.0000 C   0  0  0  0  0  0  0  0  0  0  0  0
   11.3230  -24.5800    0.0000 C   0  0  0  0  0  0  0  0  0  0  0  0
   11.6250  -25.7080    0.0000 O   0  0  0  0  0  0  0  0  0  0  0  0
   12.4500  -24.2780    0.0000 O   0  0  0  0  0  0  0  0  0  0  0  0
    6.3210  -22.5180    0.0000 C   0  0  0  0  0  0  0  0  0  0  0  0
   13.4660  -26.6430    0.0000 N   0  0  0  0  0  0  0  0  0  0  0  0
    5.6070  -23.7560    0.0000 C   0  0  0  0  0  0  0  0  0  0  0  0
   12.0370  -26.6430    0.0000 O   0  0  0  0  0  0  0  0  0  0  0  0
    7.0360  -24.5800    0.0000 O   0  0  0  0  0  0  0  0  0  0  0  0
    7.7500  -23.3430    0.0000 N   0  0  0  0  0  0  0  0  0  0  0  0
   11.3230  -23.7560    0.0000 C   0  0  0  0  0  0  0  0  0  0  0  0
   10.6080  -24.9930    0.0000 C   0  0  0  0  0  0  0  0  0  0  0  0
    5.6070  -22.1060    0.0000 C   0  0  0  0  0  0  0  0  0  0  0  0
    4.8920  -23.3430    0.0000 C   0  0  0  0  0  0  0  0  0  0  0  0
    4.8920  -22.5180    0.0000 C   0  0  0  0  0  0  0  0  0  0  0  0
   10.6080  -23.3430    0.0000 C   0  0  0  0  0  0  0  0  0  0  0  0
    9.8940  -24.5800    0.0000 C   0  0  0  0  0  0  0  0  0  0  0  0
    9.8940  -23.7560    0.0000 C   0  0  0  0  0  0  0  0  0  0  0  0
    4.1780  -23.7560    0.0000 Cl  0  0  0  0  0  0  0  0  0  0  0  0
   13.4660  -27.4680    0.0000 C   0  0  0  0  0  0  0  0  0  0  0  0
    7.0360  -22.1060    0.0000 O   0  0  0  0  0  0  0  0  0  0  0  0
    8.4650  -23.7560    0.0000 C   0  0  0  0  0  0  0  0  0  0  0  0
    9.1790  -23.3430    0.0000 C   0  0  0  0  0  0  0  0  0  0  0  0
    7.0360  -21.2800    0.0000 C   0  0  0  0  0  0  0  0  0  0  0  0
   12.7520  -27.8800    0.0000 C   0  0  0  0  0  0  0  0  0  0  0  0
   14.1800  -27.8800    0.0000 C   0  0  0  0  0  0  0  0  0  0  0  0
   14.1800  -28.7060    0.0000 C   0  0  0  0  0  0  0  0  0  0  0  0
   12.7520  -28.7060    0.0000 C   0  0  0  0  0  0  0  0  0  0  0  0
   13.4660  -29.1180    0.0000 C   0  0  0  0  0  0  0  0  0  0  0  0
  1  2  1  0  0  0  0
  1  6  1  0  0  0  0
  1  7  2  0  0  0  0
  1  8  2  0  0  0  0
  2  4  1  0  0  0  0
  3  5  1  0  0  0  0
  3  9  2  0  0  0  0
  3 11  1  0  0  0  0
  4 10  1  0  0  0  0
  4 12  2  0  0  0  0
  5 13  2  0  0  0  0
  5 14  1  0  0  0  0
  6 15  2  0  0  0  0
  6 16  1  0  0  0  0
  9 17  1  0  0  0  0
  9 25  1  0  0  0  0
 10 24  1  0  0  0  0
 11 18  2  0  0  0  0
 14 26  1  0  0  0  0
 15 20  1  0  0  0  0
 16 21  2  0  0  0  0
 17 19  2  0  0  0  0
 18 19  1  0  0  0  0
 18 23  1  0  0  0  0
 20 22  2  0  0  0  0
 21 22  1  0  0  0  0
 22 27  1  0  0  0  0
 24 29  1  0  0  0  0
 24 30  1  0  0  0  0
 25 28  1  0  0  0  0
 26 27  1  0  0  0  0
 29 32  1  0  0  0  0
 30 31  1  0  0  0  0
 31 33  1  0  0  0  0
 32 33  1  0  0  0  0
M  END
>  <n>
273

>  <Activity>
1

>  <cmpd_id>
mbcd0003074

$$$$
mol_0168
  MOE2013           2D

 36 39  0  0  0  0  0  0  0  0999 V2000
   -1.4290   -4.1250    0.0000 Cl  0  0  0  0  0  0  0  0  0  0  0  0
   -0.7140   -3.7120    0.0000 C   0  0  0  0  0  0  0  0  0  0  0  0
   -0.7140   -2.8880    0.0000 C   0  0  0  0  0  0  0  0  0  0  0  0
   -1.4290   -2.4750    0.0000 O   0  0  0  0  0  0  0  0  0  0  0  0
   -1.4290   -1.6500    0.0000 C   0  0  0  0  0  0  0  0  0  0  0  0
    0.0000   -2.4750    0.0000 C   0  0  0  0  0  0  0  0  0  0  0  0
    0.7140   -2.8880    0.0000 C   0  0  0  0  0  0  0  0  0  0  0  0
    0.7140   -3.7120    0.0000 C   0  0  0  0  0  0  0  0  0  0  0  0
    1.4290   -4.1250    0.0000 Cl  0  0  0  0  0  0  0  0  0  0  0  0
    0.0000   -4.1250    0.0000 C   0  0  0  0  0  0  0  0  0  0  0  0
    1.4290   -2.4750    0.0000 N   0  0  0  0  0  0  0  0  0  0  0  0
    1.4290   -1.6500    0.0000 C   0  0  0  0  0  0  0  0  0  0  0  0
    0.7140   -1.2380    0.0000 C   0  0  0  0  0  0  0  0  0  0  0  0
    0.0000   -1.6500    0.0000 C   0  0  0  0  0  0  0  0  0  0  0  0
   -0.7140   -2.0620    0.0000 N   0  0  0  0  0  0  0  0  0  0  0  0
    0.7140   -0.4120    0.0000 C   0  0  0  0  0  0  0  0  0  0  0  0
    1.4290    0.0000    0.0000 N   0  0  0  0  0  0  0  0  0  0  0  0
    2.1430   -0.4120    0.0000 C   0  0  0  0  0  0  0  0  0  0  0  0
    2.8580    0.0000    0.0000 C   0  0  0  0  0  0  0  0  0  0  0  0
    3.5720   -0.4120    0.0000 C   0  0  0  0  0  0  0  0  0  0  0  0
    4.2870    0.0000    0.0000 O   0  0  0  0  0  0  0  0  0  0  0  0
    4.2870    0.8250    0.0000 C   0  0  0  0  0  0  0  0  0  0  0  0
    5.0010    1.2380    0.0000 C   0  0  0  0  0  0  0  0  0  0  0  0
    5.0010    2.0620    0.0000 C   0  0  0  0  0  0  0  0  0  0  0  0
    5.7160    2.4750    0.0000 N   0  0  0  0  0  0  0  0  0  0  0  0
    5.7160    3.3000    0.0000 C   0  0  0  0  0  0  0  0  0  0  0  0
    6.4300    3.7120    0.0000 C   0  0  0  0  0  0  0  0  0  0  0  0
    7.1450    3.3000    0.0000 N   0  0  0  0  0  0  0  0  0  0  0  0
    7.1450    2.4750    0.0000 C   0  0  0  0  0  0  0  0  0  0  0  0
    6.4300    2.0620    0.0000 C   0  0  0  0  0  0  0  0  0  0  0  0
    7.8590    3.7120    0.0000 C   0  0  0  0  0  0  0  0  0  0  0  0
    3.5720   -1.2380    0.0000 C   0  0  0  0  0  0  0  0  0  0  0  0
    4.2870   -1.6500    0.0000 O   0  0  0  0  0  0  0  0  0  0  0  0
    4.2870   -2.4750    0.0000 C   0  0  0  0  0  0  0  0  0  0  0  0
    2.8580   -1.6500    0.0000 C   0  0  0  0  0  0  0  0  0  0  0  0
    2.1430   -1.2380    0.0000 C   0  0  0  0  0  0  0  0  0  0  0  0
  1  2  1  0  0  0  0
  2  3  1  0  0  0  0
  2 10  2  0  0  0  0
  3  4  1  0  0  0  0
  3  6  2  0  0  0  0
  4  5  1  0  0  0  0
  6  7  1  0  0  0  0
  7  8  2  0  0  0  0
  7 11  1  0  0  0  0
  8  9  1  0  0  0  0
  8 10  1  0  0  0  0
 11 12  1  0  0  0  0
 12 13  1  0  0  0  0
 12 36  2  0  0  0  0
 13 14  1  0  0  0  0
 13 16  2  0  0  0  0
 14 15  3  0  0  0  0
 16 17  1  0  0  0  0
 17 18  2  0  0  0  0
 18 19  1  0  0  0  0
 18 36  1  0  0  0  0
 19 20  2  0  0  0  0
 20 21  1  0  0  0  0
 20 32  1  0  0  0  0
 21 22  1  0  0  0  0
 22 23  1  0  0  0  0
 23 24  1  0  0  0  0
 24 25  1  0  0  0  0
 25 26  1  0  0  0  0
 25 30  1  0  0  0  0
 26 27  1  0  0  0  0
 27 28  1  0  0  0  0
 28 29  1  0  0  0  0
 28 31  1  0  0  0  0
 29 30  1  0  0  0  0
 32 33  1  0  0  0  0
 32 35  2  0  0  0  0
 33 34  1  0  0  0  0
 35 36  1  0  0  0  0
M  END
>  <n>
168

>  <Activity>
0

>  <cmpd_id>
mbcd0030532

$$$$
mol_0296
  MOE2013           2D

 26 29  0  0  0  0  0  0  0  0999 V2000
   -3.7780    1.6680    0.0000 Cl  0  0  0  0  0  0  0  0  0  0  0  0
    1.9380   -3.2820    0.0000 Cl  0  0  0  0  0  0  0  0  0  0  0  0
   -2.4190   -0.6500    0.0000 N   0  0  0  0  0  0  0  0  0  0  0  0
   -0.9200   -0.8070    0.0000 N   0  0  0  0  0  0  0  0  0  0  0  0
   -0.2050    0.4300    0.0000 N   0  0  0  0  0  0  0  0  0  0  0  0
   -2.9040    0.0180    0.0000 N   0  0  0  0  0  0  0  0  0  0  0  0
   -0.9200    1.6680    0.0000 N   0  0  0  0  0  0  0  0  0  0  0  0
    0.5090   -0.8070    0.0000 N   0  0  0  0  0  0  0  0  0  0  0  0
   -1.6340    0.4300    0.0000 C   0  0  0  0  0  0  0  0  0  0  0  0
   -1.6340   -0.3950    0.0000 C   0  0  0  0  0  0  0  0  0  0  0  0
   -0.9200    0.8430    0.0000 C   0  0  0  0  0  0  0  0  0  0  0  0
   -0.2050   -0.3950    0.0000 C   0  0  0  0  0  0  0  0  0  0  0  0
   -2.4190    0.6850    0.0000 C   0  0  0  0  0  0  0  0  0  0  0  0
   -1.6340    2.0800    0.0000 C   0  0  0  0  0  0  0  0  0  0  0  0
    0.5090   -1.6320    0.0000 C   0  0  0  0  0  0  0  0  0  0  0  0
   -2.6740   -1.4340    0.0000 C   0  0  0  0  0  0  0  0  0  0  0  0
   -2.3490    1.6680    0.0000 C   0  0  0  0  0  0  0  0  0  0  0  0
   -1.6340    2.9050    0.0000 C   0  0  0  0  0  0  0  0  0  0  0  0
    1.2240   -2.0450    0.0000 C   0  0  0  0  0  0  0  0  0  0  0  0
   -0.2050   -2.0450    0.0000 C   0  0  0  0  0  0  0  0  0  0  0  0
   -3.0630    2.0800    0.0000 C   0  0  0  0  0  0  0  0  0  0  0  0
    1.2240   -2.8700    0.0000 C   0  0  0  0  0  0  0  0  0  0  0  0
   -2.3490    3.3180    0.0000 C   0  0  0  0  0  0  0  0  0  0  0  0
   -3.0630    2.9050    0.0000 C   0  0  0  0  0  0  0  0  0  0  0  0
   -0.2050   -2.8700    0.0000 C   0  0  0  0  0  0  0  0  0  0  0  0
    0.5090   -3.2820    0.0000 C   0  0  0  0  0  0  0  0  0  0  0  0
  1 21  1  0  0  0  0
  2 22  1  0  0  0  0
  3  6  1  0  0  0  0
  3 10  1  0  0  0  0
  3 16  1  0  0  0  0
  4 10  2  0  0  0  0
  4 12  1  0  0  0  0
  5 11  1  0  0  0  0
  5 12  2  0  0  0  0
  6 13  2  0  0  0  0
  7 11  1  0  0  0  0
  7 14  1  0  0  0  0
  8 12  1  0  0  0  0
  8 15  1  0  0  0  0
  9 10  1  0  0  0  0
  9 11  2  0  0  0  0
  9 13  1  0  0  0  0
 14 17  2  0  0  0  0
 14 18  1  0  0  0  0
 15 19  2  0  0  0  0
 15 20  1  0  0  0  0
 17 21  1  0  0  0  0
 18 23  2  0  0  0  0
 19 22  1  0  0  0  0
 20 25  2  0  0  0  0
 21 24  2  0  0  0  0
 22 26  2  0  0  0  0
 23 24  1  0  0  0  0
 25 26  1  0  0  0  0
M  END
>  <n>
296

>  <Activity>
1

>  <cmpd_id>
mbcd0005274

$$$$
mol_0376
  MOE2013           2D

 34 37  0  0  0  0  0  0  0  0999 V2000
    1.8580   -2.8500    0.0000 C   0  0  0  0  0  0  0  0  0  0  0  0
    2.5730   -2.4370    0.0000 C   0  0  0  0  0  0  0  0  0  0  0  0
    3.2870   -2.8500    0.0000 C   0  0  0  0  0  0  0  0  0  0  0  0
    3.2870   -3.6750    0.0000 C   0  0  0  0  0  0  0  0  0  0  0  0
    2.5730   -4.0870    0.0000 C   0  0  0  0  0  0  0  0  0  0  0  0
    1.8580   -3.6750    0.0000 C   0  0  0  0  0  0  0  0  0  0  0  0
    4.0020   -1.6120    0.0000 C   0  0  0  0  0  0  0  0  0  0  0  0
    4.7160   -1.2000    0.0000 C   0  0  0  0  0  0  0  0  0  0  0  0
    4.7160   -0.3750    0.0000 C   0  0  0  0  0  0  0  0  0  0  0  0
    4.0020    0.0380    0.0000 N   0  0  0  0  0  0  0  0  0  0  0  0
    3.2870   -0.3750    0.0000 C   0  0  0  0  0  0  0  0  0  0  0  0
    3.2870   -1.2000    0.0000 N   0  0  0  0  0  0  0  0  0  0  0  0
    4.0020   -2.4370    0.0000 N   0  0  0  0  0  0  0  0  0  0  0  0
    1.1440   -4.0870    0.0000 F   0  0  0  0  0  0  0  0  0  0  0  0
    2.5730   -4.9120    0.0000 Cl  0  0  0  0  0  0  0  0  0  0  0  0
    5.4300   -1.6120    0.0000 C   0  0  0  0  0  0  0  0  0  0  0  0
    6.1450   -1.2000    0.0000 C   0  0  0  0  0  0  0  0  0  0  0  0
    6.1450   -0.3750    0.0000 C   0  0  0  0  0  0  0  0  0  0  0  0
    5.4300    0.0380    0.0000 C   0  0  0  0  0  0  0  0  0  0  0  0
    6.8590   -1.6120    0.0000 N   0  0  0  0  0  0  0  0  0  0  0  0
    7.5740   -1.2000    0.0000 C   0  0  0  0  0  0  0  0  0  0  0  0
    8.2880   -1.6120    0.0000 O   0  0  0  0  0  0  0  0  0  0  0  0
    7.5740   -0.3750    0.0000 C   0  0  0  0  0  0  0  0  0  0  0  0
    8.2880    0.0380    0.0000 C   0  0  0  0  0  0  0  0  0  0  0  0
    6.8590    0.0380    0.0000 O   0  0  0  0  0  0  0  0  0  0  0  0
    6.8590    0.8630    0.0000 C   0  0  0  0  0  0  0  0  0  0  0  0
    7.5740    1.2750    0.0000 C   0  0  0  0  0  0  0  0  0  0  0  0
    7.5740    2.1000    0.0000 C   0  0  0  0  0  0  0  0  0  0  0  0
    8.2880    3.3380    0.0000 C   0  0  0  0  0  0  0  0  0  0  0  0
    9.0030    3.7500    0.0000 C   0  0  0  0  0  0  0  0  0  0  0  0
    9.7170    3.3380    0.0000 O   0  0  0  0  0  0  0  0  0  0  0  0
    9.7170    2.5130    0.0000 C   0  0  0  0  0  0  0  0  0  0  0  0
    9.0030    2.1000    0.0000 C   0  0  0  0  0  0  0  0  0  0  0  0
    8.2880    2.5130    0.0000 N   0  0  0  0  0  0  0  0  0  0  0  0
  1  2  1  0  0  0  0
  1  6  2  0  0  0  0
  2  3  2  0  0  0  0
  3  4  1  0  0  0  0
  3 13  1  0  0  0  0
  4  5  2  0  0  0  0
  5  6  1  0  0  0  0
  5 15  1  0  0  0  0
  6 14  1  0  0  0  0
  7  8  1  0  0  0  0
  7 12  2  0  0  0  0
  7 13  1  0  0  0  0
  8  9  1  0  0  0  0
  8 16  2  0  0  0  0
  9 10  1  0  0  0  0
  9 19  2  0  0  0  0
 10 11  2  0  0  0  0
 11 12  1  0  0  0  0
 16 17  1  0  0  0  0
 17 18  2  0  0  0  0
 17 20  1  0  0  0  0
 18 19  1  0  0  0  0
 18 25  1  0  0  0  0
 20 21  1  0  0  0  0
 21 22  2  0  0  0  0
 21 23  1  0  0  0  0
 23 24  2  0  0  0  0
 25 26  1  0  0  0  0
 26 27  1  0  0  0  0
 27 28  1  0  0  0  0
 28 34  1  0  0  0  0
 29 30  1  0  0  0  0
 29 34  1  0  0  0  0
 30 31  1  0  0  0  0
 31 32  1  0  0  0  0
 32 33  1  0  0  0  0
 33 34  1  0  0  0  0
M  END
>  <n>
376

>  <Activity>
1

>  <cmpd_id>
mbcd0029953

$$$$
mol_0304
  MOE2013           2D

 22 24  0  0  0  0  0  0  0  0999 V2000
    3.1080   -6.5460    0.0000 N   0  0  0  0  0  0  0  0  0  0  0  0
    2.3930   -6.1340    0.0000 C   0  0  0  0  0  0  0  0  0  0  0  0
    2.3930   -5.3090    0.0000 N   0  0  0  0  0  0  0  0  0  0  0  0
    3.1080   -4.8960    0.0000 C   0  0  0  0  0  0  0  0  0  0  0  0
    3.8220   -5.3090    0.0000 C   0  0  0  0  0  0  0  0  0  0  0  0
    4.5370   -4.8960    0.0000 C   0  0  0  0  0  0  0  0  0  0  0  0
    5.2510   -5.3090    0.0000 C   0  0  0  0  0  0  0  0  0  0  0  0
    5.2510   -6.1340    0.0000 C   0  0  0  0  0  0  0  0  0  0  0  0
    4.5370   -6.5460    0.0000 C   0  0  0  0  0  0  0  0  0  0  0  0
    3.8220   -6.1340    0.0000 C   0  0  0  0  0  0  0  0  0  0  0  0
    3.1080   -4.0710    0.0000 N   0  0  0  0  0  0  0  0  0  0  0  0
    5.9660   -6.5460    0.0000 O   0  0  0  0  0  0  0  0  0  0  0  0
    5.9660   -7.3710    0.0000 C   0  0  0  0  0  0  0  0  0  0  0  0
    5.9660   -4.8960    0.0000 O   0  0  0  0  0  0  0  0  0  0  0  0
    6.6800   -5.3090    0.0000 C   0  0  0  0  0  0  0  0  0  0  0  0
    3.8220   -3.6590    0.0000 C   0  0  0  0  0  0  0  0  0  0  0  0
    3.8220   -2.8340    0.0000 C   0  0  0  0  0  0  0  0  0  0  0  0
    4.5370   -2.4210    0.0000 C   0  0  0  0  0  0  0  0  0  0  0  0
    5.2510   -2.8340    0.0000 C   0  0  0  0  0  0  0  0  0  0  0  0
    5.2510   -3.6590    0.0000 C   0  0  0  0  0  0  0  0  0  0  0  0
    4.5370   -4.0710    0.0000 C   0  0  0  0  0  0  0  0  0  0  0  0
    4.5370   -1.5960    0.0000 Cl  0  0  0  0  0  0  0  0  0  0  0  0
  1  2  1  0  0  0  0
  1 10  2  0  0  0  0
  2  3  2  0  0  0  0
  3  4  1  0  0  0  0
  4  5  2  0  0  0  0
  4 11  1  0  0  0  0
  5  6  1  0  0  0  0
  5 10  1  0  0  0  0
  6  7  2  0  0  0  0
  7  8  1  0  0  0  0
  7 14  1  0  0  0  0
  8  9  2  0  0  0  0
  8 12  1  0  0  0  0
  9 10  1  0  0  0  0
 11 16  1  0  0  0  0
 12 13  1  0  0  0  0
 14 15  1  0  0  0  0
 16 17  1  0  0  0  0
 16 21  2  0  0  0  0
 17 18  2  0  0  0  0
 18 19  1  0  0  0  0
 18 22  1  0  0  0  0
 19 20  2  0  0  0  0
 20 21  1  0  0  0  0
M  END
>  <n>
304

>  <Activity>
1

>  <cmpd_id>
mbcd0011472

$$$$
mol_0283
  MOE2013           2D

 31 34  0  0  0  0  0  0  0  0999 V2000
   -3.8860    0.7870    0.0000 C   0  0  0  0  0  0  0  0  0  0  0  0
   -4.6010    1.1990    0.0000 C   0  0  0  0  0  0  0  0  0  0  0  0
   -5.3150    0.7870    0.0000 O   0  0  0  0  0  0  0  0  0  0  0  0
   -5.3150   -0.0380    0.0000 C   0  0  0  0  0  0  0  0  0  0  0  0
   -4.6010   -0.4510    0.0000 C   0  0  0  0  0  0  0  0  0  0  0  0
   -3.8860   -0.0380    0.0000 N   0  0  0  0  0  0  0  0  0  0  0  0
   -3.1720   -0.4510    0.0000 C   0  0  0  0  0  0  0  0  0  0  0  0
   -2.4570   -0.0380    0.0000 C   0  0  0  0  0  0  0  0  0  0  0  0
   -1.7430   -0.4510    0.0000 C   0  0  0  0  0  0  0  0  0  0  0  0
   -1.0280   -0.0380    0.0000 O   0  0  0  0  0  0  0  0  0  0  0  0
   -0.3140   -0.4510    0.0000 C   0  0  0  0  0  0  0  0  0  0  0  0
   -0.3140   -1.2760    0.0000 C   0  0  0  0  0  0  0  0  0  0  0  0
    0.4010   -1.6880    0.0000 C   0  0  0  0  0  0  0  0  0  0  0  0
   -1.0280   -1.6880    0.0000 O   0  0  0  0  0  0  0  0  0  0  0  0
   -1.0280   -2.5130    0.0000 C   0  0  0  0  0  0  0  0  0  0  0  0
    0.4010   -0.0380    0.0000 C   0  0  0  0  0  0  0  0  0  0  0  0
    1.1150   -0.4510    0.0000 C   0  0  0  0  0  0  0  0  0  0  0  0
    1.1150   -1.2760    0.0000 C   0  0  0  0  0  0  0  0  0  0  0  0
    1.8300   -1.6880    0.0000 N   0  0  0  0  0  0  0  0  0  0  0  0
    2.5440   -1.2760    0.0000 C   0  0  0  0  0  0  0  0  0  0  0  0
    2.5440   -0.4510    0.0000 N   0  0  0  0  0  0  0  0  0  0  0  0
    1.8300   -0.0380    0.0000 C   0  0  0  0  0  0  0  0  0  0  0  0
    1.8300    0.7870    0.0000 N   0  0  0  0  0  0  0  0  0  0  0  0
    2.5440    1.1990    0.0000 C   0  0  0  0  0  0  0  0  0  0  0  0
    3.2580    0.7870    0.0000 C   0  0  0  0  0  0  0  0  0  0  0  0
    3.9730    1.1990    0.0000 C   0  0  0  0  0  0  0  0  0  0  0  0
    4.6870    0.7870    0.0000 Cl  0  0  0  0  0  0  0  0  0  0  0  0
    3.9730    2.0240    0.0000 C   0  0  0  0  0  0  0  0  0  0  0  0
    4.6870    2.4370    0.0000 F   0  0  0  0  0  0  0  0  0  0  0  0
    3.2580    2.4370    0.0000 C   0  0  0  0  0  0  0  0  0  0  0  0
    2.5440    2.0240    0.0000 C   0  0  0  0  0  0  0  0  0  0  0  0
  1  2  1  0  0  0  0
  1  6  1  0  0  0  0
  2  3  1  0  0  0  0
  3  4  1  0  0  0  0
  4  5  1  0  0  0  0
  5  6  1  0  0  0  0
  6  7  1  0  0  0  0
  7  8  1  0  0  0  0
  8  9  1  0  0  0  0
  9 10  1  0  0  0  0
 10 11  1  0  0  0  0
 11 12  1  0  0  0  0
 11 16  2  0  0  0  0
 12 13  2  0  0  0  0
 12 14  1  0  0  0  0
 13 18  1  0  0  0  0
 14 15  1  0  0  0  0
 16 17  1  0  0  0  0
 17 18  1  0  0  0  0
 17 22  2  0  0  0  0
 18 19  2  0  0  0  0
 19 20  1  0  0  0  0
 20 21  2  0  0  0  0
 21 22  1  0  0  0  0
 22 23  1  0  0  0  0
 23 24  1  0  0  0  0
 24 25  1  0  0  0  0
 24 31  2  0  0  0  0
 25 26  2  0  0  0  0
 26 27  1  0  0  0  0
 26 28  1  0  0  0  0
 28 29  1  0  0  0  0
 28 30  2  0  0  0  0
 30 31  1  0  0  0  0
M  END
>  <n>
283

>  <Activity>
1

>  <cmpd_id>
mbcd0003125

$$$$
mol_0245
  MOE2013           2D

 40 44  0  0  0  0  0  0  0  0999 V2000
    6.2000   -2.2220    0.0000 Cl  0  0  0  0  0  0  0  0  0  0  0  0
   15.2240   -0.2760    0.0000 S   0  0  0  0  0  0  0  0  0  0  0  0
    2.6280   -3.4590    0.0000 F   0  0  0  0  0  0  0  0  0  0  0  0
   11.2410    1.4140    0.0000 O   0  0  0  0  0  0  0  0  0  0  0  0
   16.0450   -0.1890    0.0000 O   0  0  0  0  0  0  0  0  0  0  0  0
   15.1380    0.5450    0.0000 O   0  0  0  0  0  0  0  0  0  0  0  0
    4.7710   -1.3970    0.0000 O   0  0  0  0  0  0  0  0  0  0  0  0
   13.0980    0.2190    0.0000 N   0  0  0  0  0  0  0  0  0  0  0  0
    7.6290    0.2530    0.0000 N   0  0  0  0  0  0  0  0  0  0  0  0
    7.6290    2.7280    0.0000 N   0  0  0  0  0  0  0  0  0  0  0  0
    6.9150    1.4910    0.0000 N   0  0  0  0  0  0  0  0  0  0  0  0
   13.9190    0.3060    0.0000 C   0  0  0  0  0  0  0  0  0  0  0  0
   14.4040   -0.3620    0.0000 C   0  0  0  0  0  0  0  0  0  0  0  0
   12.6130    0.8870    0.0000 C   0  0  0  0  0  0  0  0  0  0  0  0
   11.7930    0.8000    0.0000 C   0  0  0  0  0  0  0  0  0  0  0  0
    9.7730    1.4910    0.0000 C   0  0  0  0  0  0  0  0  0  0  0  0
   10.4870    1.0780    0.0000 C   0  0  0  0  0  0  0  0  0  0  0  0
    8.3440    1.4910    0.0000 C   0  0  0  0  0  0  0  0  0  0  0  0
    9.0580    1.0780    0.0000 C   0  0  0  0  0  0  0  0  0  0  0  0
   11.3800    0.0860    0.0000 C   0  0  0  0  0  0  0  0  0  0  0  0
   10.5740    0.2580    0.0000 C   0  0  0  0  0  0  0  0  0  0  0  0
    8.3440    2.3160    0.0000 C   0  0  0  0  0  0  0  0  0  0  0  0
    9.7730    2.3160    0.0000 C   0  0  0  0  0  0  0  0  0  0  0  0
    7.6290    1.0780    0.0000 C   0  0  0  0  0  0  0  0  0  0  0  0
   15.3100   -1.0960    0.0000 C   0  0  0  0  0  0  0  0  0  0  0  0
    9.0580    2.7280    0.0000 C   0  0  0  0  0  0  0  0  0  0  0  0
    6.9150   -0.1590    0.0000 C   0  0  0  0  0  0  0  0  0  0  0  0
    6.9150    2.3160    0.0000 C   0  0  0  0  0  0  0  0  0  0  0  0
    6.9150   -0.9840    0.0000 C   0  0  0  0  0  0  0  0  0  0  0  0
    6.2000    0.2530    0.0000 C   0  0  0  0  0  0  0  0  0  0  0  0
    5.4860   -0.9840    0.0000 C   0  0  0  0  0  0  0  0  0  0  0  0
    6.2000   -1.3970    0.0000 C   0  0  0  0  0  0  0  0  0  0  0  0
    5.4860   -0.1590    0.0000 C   0  0  0  0  0  0  0  0  0  0  0  0
    4.0570   -0.9840    0.0000 C   0  0  0  0  0  0  0  0  0  0  0  0
    3.3420   -1.3970    0.0000 C   0  0  0  0  0  0  0  0  0  0  0  0
    3.3420   -2.2220    0.0000 C   0  0  0  0  0  0  0  0  0  0  0  0
    2.6280   -0.9840    0.0000 C   0  0  0  0  0  0  0  0  0  0  0  0
    2.6280   -2.6340    0.0000 C   0  0  0  0  0  0  0  0  0  0  0  0
    1.9140   -1.3970    0.0000 C   0  0  0  0  0  0  0  0  0  0  0  0
    1.9140   -2.2220    0.0000 C   0  0  0  0  0  0  0  0  0  0  0  0
  1 32  1  0  0  0  0
  2  5  2  0  0  0  0
  2  6  2  0  0  0  0
  2 13  1  0  0  0  0
  2 25  1  0  0  0  0
  3 38  1  0  0  0  0
  4 15  1  0  0  0  0
  4 17  1  0  0  0  0
  7 31  1  0  0  0  0
  7 34  1  0  0  0  0
  8 12  1  0  0  0  0
  8 14  1  0  0  0  0
  9 24  1  0  0  0  0
  9 27  1  0  0  0  0
 10 22  2  0  0  0  0
 10 28  1  0  0  0  0
 11 24  1  0  0  0  0
 11 28  2  0  0  0  0
 12 13  1  0  0  0  0
 14 15  1  0  0  0  0
 15 20  2  0  0  0  0
 16 17  1  0  0  0  0
 16 19  2  0  0  0  0
 16 23  1  0  0  0  0
 17 21  2  0  0  0  0
 18 19  1  0  0  0  0
 18 22  1  0  0  0  0
 18 24  2  0  0  0  0
 20 21  1  0  0  0  0
 22 26  1  0  0  0  0
 23 26  2  0  0  0  0
 27 29  2  0  0  0  0
 27 30  1  0  0  0  0
 29 32  1  0  0  0  0
 30 33  2  0  0  0  0
 31 32  2  0  0  0  0
 31 33  1  0  0  0  0
 34 35  1  0  0  0  0
 35 36  2  0  0  0  0
 35 37  1  0  0  0  0
 36 38  1  0  0  0  0
 37 39  2  0  0  0  0
 38 40  2  0  0  0  0
 39 40  1  0  0  0  0
M  END
>  <n>
245

>  <Activity>
1

>  <cmpd_id>
mbcd0001550

$$$$
mol_0265
  MOE2013           2D

 16 16  0  0  1  0  0  0  0  0999 V2000
   -0.2670    1.4720    0.0000 C   0  0  0  0  0  0  0  0  0  0  0  0
   -0.2670    2.2970    0.0000 C   0  0  0  0  0  0  0  0  0  0  0  0
   -0.9820    2.7090    0.0000 C   0  0  0  0  0  0  0  0  0  0  0  0
   -1.6960    2.2970    0.0000 C   0  0  0  0  0  0  0  0  0  0  0  0
   -1.6960    1.4720    0.0000 C   0  0  0  0  0  0  0  0  0  0  0  0
   -0.9820    1.0590    0.0000 C   0  0  0  0  0  0  0  0  0  0  0  0
   -2.4110    1.0590    0.0000 C   0  0  0  0  0  0  0  0  0  0  0  0
   -2.4110    0.2340    0.0000 C   0  0  3  0  0  0  0  0  0  0  0  0
   -3.1250    1.4720    0.0000 O   0  0  0  0  0  0  0  0  0  0  0  0
   -3.1250   -0.1780    0.0000 N   0  0  0  0  0  0  0  0  0  0  0  0
   -1.6960   -0.1780    0.0000 C   0  0  0  0  0  0  0  0  0  0  0  0
   -3.1250   -1.0030    0.0000 C   0  0  0  0  0  0  0  0  0  0  0  0
   -3.1250   -1.8280    0.0000 C   0  0  0  0  0  0  0  0  0  0  0  0
   -3.9500   -1.0030    0.0000 C   0  0  0  0  0  0  0  0  0  0  0  0
   -2.3000   -1.0030    0.0000 C   0  0  0  0  0  0  0  0  0  0  0  0
   -0.9820    3.5340    0.0000 Cl  0  0  0  0  0  0  0  0  0  0  0  0
  1  2  1  0  0  0  0
  1  6  2  0  0  0  0
  2  3  2  0  0  0  0
  3  4  1  0  0  0  0
  3 16  1  0  0  0  0
  4  5  2  0  0  0  0
  5  6  1  0  0  0  0
  5  7  1  0  0  0  0
  7  8  1  0  0  0  0
  7  9  2  0  0  0  0
  8 10  1  0  0  0  0
  8 11  1  0  0  0  0
 10 12  1  0  0  0  0
 12 13  1  0  0  0  0
 12 14  1  0  0  0  0
 12 15  1  0  0  0  0
M  END
>  <n>
265

>  <Activity>
1

>  <cmpd_id>
mbcd0003003

$$$$
mol_0145
  MOE2013           2D

 17 17  0  0  1  0  0  0  0  0999 V2000
   -1.2440   -2.1530    0.0000 C   0  0  0  0  0  0  0  0  0  0  0  0
   -1.2440   -2.9780    0.0000 C   0  0  0  0  0  0  0  0  0  0  0  0
   -1.9580   -3.3910    0.0000 C   0  0  0  0  0  0  0  0  0  0  0  0
   -2.6720   -2.9780    0.0000 C   0  0  0  0  0  0  0  0  0  0  0  0
   -2.6720   -2.1530    0.0000 C   0  0  0  0  0  0  0  0  0  0  0  0
   -1.9580   -1.7410    0.0000 C   0  0  0  0  0  0  0  0  0  0  0  0
   -1.9580   -0.9160    0.0000 C   0  0  0  0  0  0  0  0  0  0  0  0
   -2.6720   -0.5030    0.0000 O   0  0  0  0  0  0  0  0  0  0  0  0
   -1.2440   -0.5030    0.0000 C   0  0  3  0  0  0  0  0  0  0  0  0
   -0.5290   -0.9160    0.0000 C   0  0  0  0  0  0  0  0  0  0  0  0
   -1.2440    0.3220    0.0000 N   0  0  0  0  0  0  0  0  0  0  0  0
   -0.5290    0.7340    0.0000 C   0  0  0  0  0  0  0  0  0  0  0  0
   -0.1170    0.0200    0.0000 C   0  0  0  0  0  0  0  0  0  0  0  0
   -0.9420    1.4490    0.0000 C   0  0  0  0  0  0  0  0  0  0  0  0
    0.1850    1.1470    0.0000 C   0  0  0  0  0  0  0  0  0  0  0  0
    0.1850    1.9720    0.0000 O   0  0  0  0  0  0  0  0  0  0  0  0
   -0.5290   -3.3910    0.0000 Cl  0  0  0  0  0  0  0  0  0  0  0  0
  1  2  1  0  0  0  0
  1  6  2  0  0  0  0
  2  3  2  0  0  0  0
  2 17  1  0  0  0  0
  3  4  1  0  0  0  0
  4  5  2  0  0  0  0
  5  6  1  0  0  0  0
  6  7  1  0  0  0  0
  7  8  2  0  0  0  0
  7  9  1  0  0  0  0
  9 10  1  0  0  0  0
  9 11  1  0  0  0  0
 11 12  1  0  0  0  0
 12 13  1  0  0  0  0
 12 14  1  0  0  0  0
 12 15  1  0  0  0  0
 15 16  1  0  0  0  0
M  END
>  <n>
145

>  <Activity>
0

>  <cmpd_id>
mbcd0030222

$$$$
mol_0297
  MOE2013           2D

 34 38  0  0  1  0  0  0  0  0999 V2000
    4.3080    3.2120    0.0000 O   0  0  0  0  0  0  0  0  0  0  0  0
    4.3080    2.3870    0.0000 C   0  0  0  0  0  0  0  0  0  0  0  0
    3.5940    1.9740    0.0000 C   0  0  0  0  0  0  0  0  0  0  0  0
    2.8800    2.3870    0.0000 N   0  0  0  0  0  0  0  0  0  0  0  0
    2.8800    3.2120    0.0000 C   0  0  0  0  0  0  0  0  0  0  0  0
    3.5940    3.6240    0.0000 C   0  0  0  0  0  0  0  0  0  0  0  0
    2.1650    1.9740    0.0000 C   0  0  0  0  0  0  0  0  0  0  0  0
    2.1650    1.1490    0.0000 C   0  0  0  0  0  0  0  0  0  0  0  0
    1.4500    0.7370    0.0000 C   0  0  0  0  0  0  0  0  0  0  0  0
    1.4500    2.3870    0.0000 C   0  0  0  0  0  0  0  0  0  0  0  0
    0.7360    1.9740    0.0000 C   0  0  0  0  0  0  0  0  0  0  0  0
    0.7360    1.1490    0.0000 C   0  0  0  0  0  0  0  0  0  0  0  0
   -0.0490    0.8940    0.0000 N   0  0  0  0  0  0  0  0  0  0  0  0
   -0.5340    1.5620    0.0000 C   0  0  0  0  0  0  0  0  0  0  0  0
   -1.3580    1.5620    0.0000 C   0  0  0  0  0  0  0  0  0  0  0  0
   -1.7710    0.8470    0.0000 C   0  0  0  0  0  0  0  0  0  0  0  0
   -2.5960    0.8470    0.0000 C   0  0  0  0  0  0  0  0  0  0  0  0
   -3.0080    1.5620    0.0000 C   0  0  0  0  0  0  0  0  0  0  0  0
   -1.7710    2.2760    0.0000 C   0  0  0  0  0  0  0  0  0  0  0  0
   -1.3580    2.9900    0.0000 O   0  0  0  0  0  0  0  0  0  0  0  0
    1.4500   -0.0880    0.0000 C   0  0  0  0  0  0  0  0  0  0  0  0
   -1.3580    0.1330    0.0000 N   0  0  0  0  0  0  0  0  0  0  0  0
   -1.7710   -0.5820    0.0000 C   0  0  0  0  0  0  0  0  0  0  0  0
   -1.3580   -1.2960    0.0000 C   0  0  3  0  0  0  0  0  0  0  0  0
   -1.7710   -2.0110    0.0000 C   0  0  0  0  0  0  0  0  0  0  0  0
   -1.3580   -2.7250    0.0000 C   0  0  0  0  0  0  0  0  0  0  0  0
   -1.7710   -3.4400    0.0000 C   0  0  0  0  0  0  0  0  0  0  0  0
   -2.5960   -3.4400    0.0000 C   0  0  0  0  0  0  0  0  0  0  0  0
   -3.0080   -2.7250    0.0000 C   0  0  0  0  0  0  0  0  0  0  0  0
   -2.5960   -2.0110    0.0000 C   0  0  0  0  0  0  0  0  0  0  0  0
   -3.8340   -2.7250    0.0000 Cl  0  0  0  0  0  0  0  0  0  0  0  0
   -0.0490    2.2290    0.0000 N   0  0  0  0  0  0  0  0  0  0  0  0
   -2.5960    2.2760    0.0000 N   0  0  0  0  0  0  0  0  0  0  0  0
   -0.5340   -1.2960    0.0000 O   0  0  0  0  0  0  0  0  0  0  0  0
  1  2  1  0  0  0  0
  1  6  1  0  0  0  0
  2  3  1  0  0  0  0
  3  4  1  0  0  0  0
  4  5  1  0  0  0  0
  4  7  1  0  0  0  0
  5  6  1  0  0  0  0
  7  8  2  0  0  0  0
  7 10  1  0  0  0  0
  8  9  1  0  0  0  0
  9 12  2  0  0  0  0
  9 21  1  0  0  0  0
 10 11  2  0  0  0  0
 11 12  1  0  0  0  0
 11 32  1  0  0  0  0
 12 13  1  0  0  0  0
 13 14  2  0  0  0  0
 14 15  1  0  0  0  0
 14 32  1  0  0  0  0
 15 16  2  0  0  0  0
 15 19  1  0  0  0  0
 16 17  1  0  0  0  0
 16 22  1  0  0  0  0
 17 18  2  0  0  0  0
 18 33  1  0  0  0  0
 19 20  2  0  0  0  0
 19 33  1  0  0  0  0
 22 23  1  0  0  0  0
 23 24  1  0  0  0  0
 24 25  1  0  0  0  0
 24 34  1  0  0  0  0
 25 26  1  0  0  0  0
 25 30  2  0  0  0  0
 26 27  2  0  0  0  0
 27 28  1  0  0  0  0
 28 29  2  0  0  0  0
 29 30  1  0  0  0  0
 29 31  1  0  0  0  0
M  END
>  <n>
297

>  <Activity>
1

>  <cmpd_id>
mbcd0007267

$$$$
mol_0298
  MOE2013           2D

 17 18  0  0  0  0  0  0  0  0999 V2000
   -1.9470  -19.1730    0.0000 S   0  0  0  0  0  0  0  0  0  0  0  0
    0.9110  -19.1730    0.0000 S   0  0  0  0  0  0  0  0  0  0  0  0
   -1.2320  -19.5860    0.0000 C   0  0  0  0  0  0  0  0  0  0  0  0
    0.1960  -19.5860    0.0000 C   0  0  0  0  0  0  0  0  0  0  0  0
   -2.6610  -19.5860    0.0000 N   0  0  0  0  0  0  0  0  0  0  0  0
   -0.5180  -19.1730    0.0000 C   0  0  0  0  0  0  0  0  0  0  0  0
   -1.2320  -20.4110    0.0000 C   0  0  0  0  0  0  0  0  0  0  0  0
    0.1960  -20.4110    0.0000 C   0  0  0  0  0  0  0  0  0  0  0  0
   -0.5180  -20.8230    0.0000 C   0  0  0  0  0  0  0  0  0  0  0  0
   -1.5600  -18.4450    0.0000 O   0  0  0  0  0  0  0  0  0  0  0  0
   -2.3340  -18.4450    0.0000 O   0  0  0  0  0  0  0  0  0  0  0  0
   -1.9470  -20.8230    0.0000 N   0  0  0  0  0  0  0  0  0  0  0  0
   -2.6610  -20.4110    0.0000 C   0  0  0  0  0  0  0  0  0  0  0  0
    1.6260  -18.7610    0.0000 O   0  0  0  0  0  0  0  0  0  0  0  0
    1.3240  -19.8880    0.0000 O   0  0  0  0  0  0  0  0  0  0  0  0
    0.4980  -18.4590    0.0000 N   0  0  0  0  0  0  0  0  0  0  0  0
    0.9110  -20.8230    0.0000 Cl  0  0  0  0  0  0  0  0  0  0  0  0
  1  3  1  0  0  0  0
  1  5  1  0  0  0  0
  1 10  2  0  0  0  0
  1 11  2  0  0  0  0
  2  4  1  0  0  0  0
  2 14  2  0  0  0  0
  2 15  2  0  0  0  0
  2 16  1  0  0  0  0
  3  6  2  0  0  0  0
  3  7  1  0  0  0  0
  4  6  1  0  0  0  0
  4  8  2  0  0  0  0
  5 13  1  0  0  0  0
  7  9  2  0  0  0  0
  7 12  1  0  0  0  0
  8  9  1  0  0  0  0
  8 17  1  0  0  0  0
 12 13  2  0  0  0  0
M  END
>  <n>
298

>  <Activity>
1

>  <cmpd_id>
mbcd0007286

$$$$
mol_0364
  MOE2013           2D

 29 33  0  0  1  0  0  0  0  0999 V2000
    5.6020    0.5210    0.0000 C   0  0  0  0  0  0  0  0  0  0  0  0
    6.1540    1.1340    0.0000 C   0  0  0  0  0  0  0  0  0  0  0  0
    5.8990    1.9190    0.0000 C   0  0  0  0  0  0  0  0  0  0  0  0
    5.0920    2.0900    0.0000 C   0  0  0  0  0  0  0  0  0  0  0  0
    4.5400    1.4770    0.0000 C   0  0  0  0  0  0  0  0  0  0  0  0
    4.7950    0.6930    0.0000 C   0  0  0  0  0  0  0  0  0  0  0  0
    4.2430    0.0800    0.0000 C   0  0  0  0  0  0  0  0  0  0  0  0
    3.7330    1.6490    0.0000 N   0  0  0  0  0  0  0  0  0  0  0  0
    3.1810    1.0360    0.0000 C   0  0  0  0  0  0  0  0  0  0  0  0
    3.4360    0.2510    0.0000 C   0  0  0  0  0  0  0  0  0  0  0  0
    1.2940    0.0800    0.0000 C   0  0  0  0  0  0  0  0  0  0  0  0
    2.1010    0.2510    0.0000 N   0  0  0  0  0  0  0  0  0  0  0  0
    2.3560    1.0360    0.0000 C   0  0  0  0  0  0  0  0  0  0  0  0
    1.8040    1.6490    0.0000 C   0  0  0  0  0  0  0  0  0  0  0  0
    0.9970    1.4770    0.0000 C   0  0  0  0  0  0  0  0  0  0  0  0
    0.7420    0.6930    0.0000 C   0  0  0  0  0  0  0  0  0  0  0  0
    2.7680   -0.2340    0.0000 C   0  0  0  0  0  0  0  0  0  0  0  0
    1.0390   -0.7050    0.0000 O   0  0  0  0  0  0  0  0  0  0  0  0
   -0.0650    0.5210    0.0000 C   0  0  0  0  0  0  0  0  0  0  0  0
    0.4450    2.0900    0.0000 C   0  0  1  0  0  0  0  0  0  0  0  0
   -0.6170    1.1340    0.0000 O   0  0  0  0  0  0  0  0  0  0  0  0
   -0.3620    1.9190    0.0000 C   0  0  0  0  0  0  0  0  0  0  0  0
   -0.9140    2.5320    0.0000 O   0  0  0  0  0  0  0  0  0  0  0  0
    1.0380    2.6630    0.0000 O   0  0  0  0  0  0  0  0  0  0  0  0
    0.3020    2.9030    0.0000 C   0  0  0  0  0  0  0  0  0  0  0  0
   -0.4740    3.1850    0.0000 C   0  0  0  0  0  0  0  0  0  0  0  0
    4.4980   -0.7050    0.0000 C   0  0  0  0  0  0  0  0  0  0  0  0
    3.9460   -1.3180    0.0000 C   0  0  0  0  0  0  0  0  0  0  0  0
    6.9610    0.9630    0.0000 Cl  0  0  0  0  0  0  0  0  0  0  0  0
  1  2  2  0  0  0  0
  1  6  1  0  0  0  0
  2  3  1  0  0  0  0
  2 29  1  0  0  0  0
  3  4  2  0  0  0  0
  4  5  1  0  0  0  0
  5  6  2  0  0  0  0
  5  8  1  0  0  0  0
  6  7  1  0  0  0  0
  7 10  2  0  0  0  0
  7 27  1  0  0  0  0
  8  9  2  0  0  0  0
  9 10  1  0  0  0  0
  9 13  1  0  0  0  0
 10 17  1  0  0  0  0
 11 12  1  0  0  0  0
 11 16  1  0  0  0  0
 11 18  2  0  0  0  0
 12 13  1  0  0  0  0
 12 17  1  0  0  0  0
 13 14  2  0  0  0  0
 14 15  1  0  0  0  0
 15 16  2  0  0  0  0
 15 20  1  0  0  0  0
 16 19  1  0  0  0  0
 19 21  1  0  0  0  0
 20 22  1  0  0  0  0
 20 24  1  1  0  0  0
 20 25  1  6  0  0  0
 21 22  1  0  0  0  0
 22 23  2  0  0  0  0
 25 26  1  0  0  0  0
 27 28  1  0  0  0  0
M  END
>  <n>
364

>  <Activity>
1

>  <cmpd_id>
mbcd0029941

$$$$
mol_0320
  MOE2013           2D

 28 30  0  0  1  0  0  0  0  0999 V2000
   -3.6010    3.3300    0.0000 C   0  0  0  0  0  0  0  0  0  0  0  0
   -2.7910    3.4860    0.0000 C   0  0  0  0  0  0  0  0  0  0  0  0
   -2.2510    2.8620    0.0000 N   0  0  0  0  0  0  0  0  0  0  0  0
   -2.5210    2.0830    0.0000 C   0  0  0  0  0  0  0  0  0  0  0  0
   -3.3310    1.9270    0.0000 C   0  0  0  0  0  0  0  0  0  0  0  0
   -1.4400    3.0180    0.0000 C   0  0  0  0  0  0  0  0  0  0  0  0
   -0.9000    2.3940    0.0000 C   0  0  0  0  0  0  0  0  0  0  0  0
   -0.0900    2.5500    0.0000 C   0  0  0  0  0  0  0  0  0  0  0  0
    0.4500    1.9270    0.0000 C   0  0  3  0  0  0  0  0  0  0  0  0
    0.1800    1.1470    0.0000 C   0  0  0  0  0  0  0  0  0  0  0  0
    1.2600    2.0830    0.0000 N   0  0  0  0  0  0  0  0  0  0  0  0
    1.8000    1.4590    0.0000 C   0  0  0  0  0  0  0  0  0  0  0  0
    2.6100    1.6150    0.0000 C   0  0  0  0  0  0  0  0  0  0  0  0
    2.8800    2.3940    0.0000 C   0  0  0  0  0  0  0  0  0  0  0  0
    3.6900    2.5500    0.0000 C   0  0  0  0  0  0  0  0  0  0  0  0
    4.2300    1.9270    0.0000 C   0  0  0  0  0  0  0  0  0  0  0  0
    5.0410    2.0830    0.0000 Cl  0  0  0  0  0  0  0  0  0  0  0  0
    3.9600    1.1470    0.0000 C   0  0  0  0  0  0  0  0  0  0  0  0
    3.1500    0.9910    0.0000 C   0  0  0  0  0  0  0  0  0  0  0  0
    2.8800    0.2120    0.0000 N   0  0  0  0  0  0  0  0  0  0  0  0
    2.0700    0.0560    0.0000 C   0  0  0  0  0  0  0  0  0  0  0  0
    1.8000   -0.7240    0.0000 C   0  0  0  0  0  0  0  0  0  0  0  0
    0.9900   -0.8800    0.0000 C   0  0  0  0  0  0  0  0  0  0  0  0
    0.4500   -0.2560    0.0000 C   0  0  0  0  0  0  0  0  0  0  0  0
   -0.3600   -0.4120    0.0000 O   0  0  0  0  0  0  0  0  0  0  0  0
   -0.9000    0.2120    0.0000 C   0  0  0  0  0  0  0  0  0  0  0  0
    0.7200    0.5240    0.0000 C   0  0  0  0  0  0  0  0  0  0  0  0
    1.5300    0.6790    0.0000 C   0  0  0  0  0  0  0  0  0  0  0  0
  1  2  1  0  0  0  0
  2  3  1  0  0  0  0
  3  4  1  0  0  0  0
  3  6  1  0  0  0  0
  4  5  1  0  0  0  0
  6  7  1  0  0  0  0
  7  8  1  0  0  0  0
  8  9  1  0  0  0  0
  9 10  1  0  0  0  0
  9 11  1  0  0  0  0
 11 12  1  0  0  0  0
 12 13  1  0  0  0  0
 12 28  2  0  0  0  0
 13 14  1  0  0  0  0
 13 19  2  0  0  0  0
 14 15  2  0  0  0  0
 15 16  1  0  0  0  0
 16 17  1  0  0  0  0
 16 18  2  0  0  0  0
 18 19  1  0  0  0  0
 19 20  1  0  0  0  0
 20 21  2  0  0  0  0
 21 22  1  0  0  0  0
 21 28  1  0  0  0  0
 22 23  2  0  0  0  0
 23 24  1  0  0  0  0
 24 25  1  0  0  0  0
 24 27  2  0  0  0  0
 25 26  1  0  0  0  0
 27 28  1  0  0  0  0
M  END
>  <n>
320

>  <Activity>
1

>  <cmpd_id>
mbcd0026257

$$$$
mol_0226
  MOE2013           2D

 32 34  0  0  0  0  0  0  0  0999 V2000
    7.2100    4.2670    0.0000 Cl  0  0  0  0  0  0  0  0  0  0  0  0
    5.0660    3.8540    0.0000 F   0  0  0  0  0  0  0  0  0  0  0  0
    6.1930    4.1560    0.0000 F   0  0  0  0  0  0  0  0  0  0  0  0
    5.3680    2.7270    0.0000 F   0  0  0  0  0  0  0  0  0  0  0  0
    3.6370   -1.9210    0.0000 O   0  0  0  0  0  0  0  0  0  0  0  0
    5.7810    0.9670    0.0000 O   0  0  0  0  0  0  0  0  0  0  0  0
    2.2080   -5.2210    0.0000 O   0  0  0  0  0  0  0  0  0  0  0  0
    7.2100    0.9670    0.0000 N   0  0  0  0  0  0  0  0  0  0  0  0
    6.4950   -0.2710    0.0000 N   0  0  0  0  0  0  0  0  0  0  0  0
    3.6370   -4.3960    0.0000 N   0  0  0  0  0  0  0  0  0  0  0  0
    1.4940   -3.9830    0.0000 N   0  0  0  0  0  0  0  0  0  0  0  0
    7.2100    1.7920    0.0000 C   0  0  0  0  0  0  0  0  0  0  0  0
    6.4950    3.0290    0.0000 C   0  0  0  0  0  0  0  0  0  0  0  0
    6.4950    2.2040    0.0000 C   0  0  0  0  0  0  0  0  0  0  0  0
    5.7810   -0.6830    0.0000 C   0  0  0  0  0  0  0  0  0  0  0  0
    7.9240    2.2040    0.0000 C   0  0  0  0  0  0  0  0  0  0  0  0
    4.3520   -1.5080    0.0000 C   0  0  0  0  0  0  0  0  0  0  0  0
    7.2100    3.4420    0.0000 C   0  0  0  0  0  0  0  0  0  0  0  0
    5.7810   -1.5080    0.0000 C   0  0  0  0  0  0  0  0  0  0  0  0
    5.0660   -0.2710    0.0000 C   0  0  0  0  0  0  0  0  0  0  0  0
    7.9240    3.0290    0.0000 C   0  0  0  0  0  0  0  0  0  0  0  0
    5.0660   -1.9210    0.0000 C   0  0  0  0  0  0  0  0  0  0  0  0
    4.3520   -0.6830    0.0000 C   0  0  0  0  0  0  0  0  0  0  0  0
    6.4950    0.5540    0.0000 C   0  0  0  0  0  0  0  0  0  0  0  0
    5.7810    3.4420    0.0000 C   0  0  0  0  0  0  0  0  0  0  0  0
    3.6370   -2.7460    0.0000 C   0  0  0  0  0  0  0  0  0  0  0  0
    2.9230   -3.1580    0.0000 C   0  0  0  0  0  0  0  0  0  0  0  0
    2.9230   -3.9830    0.0000 C   0  0  0  0  0  0  0  0  0  0  0  0
    4.3520   -3.1580    0.0000 C   0  0  0  0  0  0  0  0  0  0  0  0
    4.3520   -3.9830    0.0000 C   0  0  0  0  0  0  0  0  0  0  0  0
    2.2080   -4.3960    0.0000 C   0  0  0  0  0  0  0  0  0  0  0  0
    0.7790   -4.3960    0.0000 C   0  0  0  0  0  0  0  0  0  0  0  0
  1 18  1  0  0  0  0
  2 25  1  0  0  0  0
  3 25  1  0  0  0  0
  4 25  1  0  0  0  0
  5 17  1  0  0  0  0
  5 26  1  0  0  0  0
  6 24  2  0  0  0  0
  7 31  2  0  0  0  0
  8 12  1  0  0  0  0
  8 24  1  0  0  0  0
  9 15  1  0  0  0  0
  9 24  1  0  0  0  0
 10 28  2  0  0  0  0
 10 30  1  0  0  0  0
 11 31  1  0  0  0  0
 11 32  1  0  0  0  0
 12 14  2  0  0  0  0
 12 16  1  0  0  0  0
 13 14  1  0  0  0  0
 13 18  2  0  0  0  0
 13 25  1  0  0  0  0
 15 19  2  0  0  0  0
 15 20  1  0  0  0  0
 16 21  2  0  0  0  0
 17 22  2  0  0  0  0
 17 23  1  0  0  0  0
 18 21  1  0  0  0  0
 19 22  1  0  0  0  0
 20 23  2  0  0  0  0
 26 27  2  0  0  0  0
 26 29  1  0  0  0  0
 27 28  1  0  0  0  0
 28 31  1  0  0  0  0
 29 30  2  0  0  0  0
M  END
>  <n>
226

>  <Activity>
1

>  <cmpd_id>
mbcd0001056

$$$$
mol_0309
  MOE2013           2D

 17 18  0  0  0  0  0  0  0  0999 V2000
    0.8440    1.5560    0.0000 N   0  0  0  0  0  0  0  0  0  0  0  0
    0.1300    1.9690    0.0000 C   0  0  0  0  0  0  0  0  0  0  0  0
    0.8440    0.7310    0.0000 C   0  0  0  0  0  0  0  0  0  0  0  0
    0.1300    0.3190    0.0000 C   0  0  0  0  0  0  0  0  0  0  0  0
   -0.5850    0.7310    0.0000 C   0  0  0  0  0  0  0  0  0  0  0  0
   -0.5850    1.5560    0.0000 N   0  0  0  0  0  0  0  0  0  0  0  0
    0.1300   -0.5060    0.0000 C   0  0  0  0  0  0  0  0  0  0  0  0
    0.8440   -0.9190    0.0000 C   0  0  0  0  0  0  0  0  0  0  0  0
    0.8440   -1.7440    0.0000 C   0  0  0  0  0  0  0  0  0  0  0  0
    0.1300   -2.1560    0.0000 C   0  0  0  0  0  0  0  0  0  0  0  0
   -0.5850   -1.7440    0.0000 C   0  0  0  0  0  0  0  0  0  0  0  0
   -0.5850   -0.9190    0.0000 C   0  0  0  0  0  0  0  0  0  0  0  0
    1.5580    0.3190    0.0000 N   0  0  0  0  0  0  0  0  0  0  0  0
    0.1300    2.7940    0.0000 N   0  0  0  0  0  0  0  0  0  0  0  0
   -1.2990    0.3190    0.0000 C   0  0  0  0  0  0  0  0  0  0  0  0
   -2.0140    0.7310    0.0000 C   0  0  0  0  0  0  0  0  0  0  0  0
    0.1300   -2.9810    0.0000 Cl  0  0  0  0  0  0  0  0  0  0  0  0
  1  2  1  0  0  0  0
  1  3  2  0  0  0  0
  2  6  2  0  0  0  0
  2 14  1  0  0  0  0
  3  4  1  0  0  0  0
  3 13  1  0  0  0  0
  4  5  2  0  0  0  0
  4  7  1  0  0  0  0
  5  6  1  0  0  0  0
  5 15  1  0  0  0  0
  7  8  1  0  0  0  0
  7 12  2  0  0  0  0
  8  9  2  0  0  0  0
  9 10  1  0  0  0  0
 10 11  2  0  0  0  0
 10 17  1  0  0  0  0
 11 12  1  0  0  0  0
 15 16  1  0  0  0  0
M  END
>  <n>
309

>  <Activity>
1

>  <cmpd_id>
mbcd0016826

$$$$
mol_0166
  MOE2013           2D

 33 36  0  0  0  0  0  0  0  0999 V2000
    2.3820    4.2660    0.0000 Cl  0  0  0  0  0  0  0  0  0  0  0  0
    5.0340    2.3700    0.0000 O   0  0  0  0  0  0  0  0  0  0  0  0
    6.4560   -1.2600    0.0000 O   0  0  0  0  0  0  0  0  0  0  0  0
    4.5040    0.0880    0.0000 N   0  0  0  0  0  0  0  0  0  0  0  0
    6.4560   -2.6890    0.0000 N   0  0  0  0  0  0  0  0  0  0  0  0
    4.5040    1.7380    0.0000 C   0  0  0  0  0  0  0  0  0  0  0  0
    3.7890    1.3260    0.0000 C   0  0  0  0  0  0  0  0  0  0  0  0
    5.2180    1.3260    0.0000 C   0  0  0  0  0  0  0  0  0  0  0  0
    3.7890    0.5010    0.0000 C   0  0  0  0  0  0  0  0  0  0  0  0
    5.2180    0.5010    0.0000 C   0  0  0  0  0  0  0  0  0  0  0  0
    4.5040   -0.7370    0.0000 C   0  0  0  0  0  0  0  0  0  0  0  0
    5.2180   -1.1490    0.0000 C   0  0  0  0  0  0  0  0  0  0  0  0
    5.2180   -1.9740    0.0000 C   0  0  0  0  0  0  0  0  0  0  0  0
    3.9730    2.3700    0.0000 C   0  0  0  0  0  0  0  0  0  0  0  0
    5.2180   -2.7990    0.0000 C   0  0  0  0  0  0  0  0  0  0  0  0
    4.3930   -1.9740    0.0000 C   0  0  0  0  0  0  0  0  0  0  0  0
    6.0430   -1.9740    0.0000 C   0  0  0  0  0  0  0  0  0  0  0  0
    3.1610    2.2270    0.0000 C   0  0  0  0  0  0  0  0  0  0  0  0
    4.2550    3.1450    0.0000 C   0  0  0  0  0  0  0  0  0  0  0  0
    5.9320   -3.2120    0.0000 C   0  0  0  0  0  0  0  0  0  0  0  0
    3.9800   -2.6890    0.0000 C   0  0  0  0  0  0  0  0  0  0  0  0
    4.5040   -3.2120    0.0000 C   0  0  0  0  0  0  0  0  0  0  0  0
    3.9800   -1.2600    0.0000 C   0  0  0  0  0  0  0  0  0  0  0  0
    2.6300    2.8590    0.0000 C   0  0  0  0  0  0  0  0  0  0  0  0
    3.7250    3.7770    0.0000 C   0  0  0  0  0  0  0  0  0  0  0  0
    2.9130    3.6340    0.0000 C   0  0  0  0  0  0  0  0  0  0  0  0
    5.9320   -4.0370    0.0000 C   0  0  0  0  0  0  0  0  0  0  0  0
    3.1560   -2.6890    0.0000 C   0  0  0  0  0  0  0  0  0  0  0  0
    4.5040   -4.0370    0.0000 C   0  0  0  0  0  0  0  0  0  0  0  0
    3.1560   -1.2600    0.0000 C   0  0  0  0  0  0  0  0  0  0  0  0
    5.2180   -4.4490    0.0000 C   0  0  0  0  0  0  0  0  0  0  0  0
    2.7430   -1.9740    0.0000 C   0  0  0  0  0  0  0  0  0  0  0  0
    7.2800   -2.6890    0.0000 C   0  0  0  0  0  0  0  0  0  0  0  0
  1 26  1  0  0  0  0
  2  6  1  0  0  0  0
  3 17  2  0  0  0  0
  4  9  1  0  0  0  0
  4 10  1  0  0  0  0
  4 11  1  0  0  0  0
  5 17  1  0  0  0  0
  5 33  1  0  0  0  0
  6  7  1  0  0  0  0
  6  8  1  0  0  0  0
  6 14  1  0  0  0  0
  7  9  1  0  0  0  0
  8 10  1  0  0  0  0
 11 12  1  0  0  0  0
 12 13  1  0  0  0  0
 13 15  1  0  0  0  0
 13 16  1  0  0  0  0
 13 17  1  0  0  0  0
 14 18  2  0  0  0  0
 14 19  1  0  0  0  0
 15 20  2  0  0  0  0
 15 22  1  0  0  0  0
 16 21  2  0  0  0  0
 16 23  1  0  0  0  0
 18 24  1  0  0  0  0
 19 25  2  0  0  0  0
 20 27  1  0  0  0  0
 21 28  1  0  0  0  0
 22 29  2  0  0  0  0
 23 30  2  0  0  0  0
 24 26  2  0  0  0  0
 25 26  1  0  0  0  0
 27 31  2  0  0  0  0
 28 32  2  0  0  0  0
 29 31  1  0  0  0  0
 30 32  1  0  0  0  0
M  END
>  <n>
166

>  <Activity>
0

>  <cmpd_id>
mbcd0030430

$$$$
mol_0146
  MOE2013           2D

 40 44  0  0  1  0  0  0  0  0999 V2000
   -3.2950   -5.8870    0.0000 N   0  0  0  0  0  0  0  0  0  0  0  0
   -3.0400   -6.6720    0.0000 C   0  0  3  0  0  0  0  0  0  0  0  0
   -2.2150   -6.6720    0.0000 C   0  0  3  0  0  0  0  0  0  0  0  0
   -1.9600   -5.8870    0.0000 N   0  0  0  0  0  0  0  0  0  0  0  0
   -2.6270   -5.4020    0.0000 C   0  0  0  0  0  0  0  0  0  0  0  0
   -2.5850   -3.2200    0.0000 C   0  0  0  0  0  0  0  0  0  0  0  0
   -2.3300   -4.0050    0.0000 C   0  0  0  0  0  0  0  0  0  0  0  0
   -2.8820   -4.6180    0.0000 C   0  0  0  0  0  0  0  0  0  0  0  0
   -3.6890   -4.4460    0.0000 C   0  0  0  0  0  0  0  0  0  0  0  0
   -3.9440   -3.6620    0.0000 C   0  0  0  0  0  0  0  0  0  0  0  0
   -3.3920   -3.0490    0.0000 C   0  0  0  0  0  0  0  0  0  0  0  0
   -3.6740   -8.7610    0.0000 C   0  0  0  0  0  0  0  0  0  0  0  0
   -4.4950   -8.6740    0.0000 C   0  0  0  0  0  0  0  0  0  0  0  0
   -4.8300   -7.9210    0.0000 C   0  0  0  0  0  0  0  0  0  0  0  0
   -4.3450   -7.2530    0.0000 C   0  0  0  0  0  0  0  0  0  0  0  0
   -3.5250   -7.3400    0.0000 C   0  0  0  0  0  0  0  0  0  0  0  0
   -3.1890   -8.0930    0.0000 C   0  0  0  0  0  0  0  0  0  0  0  0
   -1.1350   -5.8870    0.0000 C   0  0  0  0  0  0  0  0  0  0  0  0
   -0.7220   -6.6020    0.0000 O   0  0  0  0  0  0  0  0  0  0  0  0
   -0.7220   -5.1730    0.0000 N   0  0  0  0  0  0  0  0  0  0  0  0
    0.1020   -5.1730    0.0000 C   0  0  0  0  0  0  0  0  0  0  0  0
    0.5150   -4.4580    0.0000 C   0  0  0  0  0  0  0  0  0  0  0  0
    0.1020   -3.7440    0.0000 N   0  0  0  0  0  0  0  0  0  0  0  0
   -0.7220   -3.7440    0.0000 C   0  0  0  0  0  0  0  0  0  0  0  0
   -1.1350   -4.4580    0.0000 C   0  0  0  0  0  0  0  0  0  0  0  0
   -0.9100   -7.2530    0.0000 C   0  0  0  0  0  0  0  0  0  0  0  0
   -0.4250   -7.9210    0.0000 C   0  0  0  0  0  0  0  0  0  0  0  0
   -0.7600   -8.6740    0.0000 C   0  0  0  0  0  0  0  0  0  0  0  0
   -1.5810   -8.7610    0.0000 C   0  0  0  0  0  0  0  0  0  0  0  0
   -2.0660   -8.0930    0.0000 C   0  0  0  0  0  0  0  0  0  0  0  0
   -1.7300   -7.3400    0.0000 C   0  0  0  0  0  0  0  0  0  0  0  0
   -0.2750   -9.3420    0.0000 Cl  0  0  0  0  0  0  0  0  0  0  0  0
   -4.9800   -9.3420    0.0000 Cl  0  0  0  0  0  0  0  0  0  0  0  0
   -3.6470   -2.2640    0.0000 O   0  0  0  0  0  0  0  0  0  0  0  0
   -4.4540   -2.0920    0.0000 C   0  0  0  0  0  0  0  0  0  0  0  0
   -1.5230   -4.1760    0.0000 O   0  0  0  0  0  0  0  0  0  0  0  0
    1.3400   -4.4580    0.0000 O   0  0  0  0  0  0  0  0  0  0  0  0
   -0.9710   -3.5630    0.0000 C   0  0  0  0  0  0  0  0  0  0  0  0
   -0.1510   -3.4770    0.0000 C   0  0  0  0  0  0  0  0  0  0  0  0
   -1.2260   -2.7790    0.0000 C   0  0  0  0  0  0  0  0  0  0  0  0
  1  2  1  0  0  0  0
  1  5  2  0  0  0  0
  2  3  1  0  0  0  0
  2 16  1  0  0  0  0
  3  4  1  0  0  0  0
  3 31  1  0  0  0  0
  4  5  1  0  0  0  0
  4 18  1  0  0  0  0
  5  8  1  0  0  0  0
  6  7  1  0  0  0  0
  6 11  2  0  0  0  0
  7  8  2  0  0  0  0
  7 36  1  0  0  0  0
  8  9  1  0  0  0  0
  9 10  2  0  0  0  0
 10 11  1  0  0  0  0
 11 34  1  0  0  0  0
 12 13  1  0  0  0  0
 12 17  2  0  0  0  0
 13 14  2  0  0  0  0
 13 33  1  0  0  0  0
 14 15  1  0  0  0  0
 15 16  2  0  0  0  0
 16 17  1  0  0  0  0
 18 19  2  0  0  0  0
 18 20  1  0  0  0  0
 20 21  1  0  0  0  0
 20 25  1  0  0  0  0
 21 22  1  0  0  0  0
 22 23  1  0  0  0  0
 22 37  2  0  0  0  0
 23 24  1  0  0  0  0
 24 25  1  0  0  0  0
 26 27  1  0  0  0  0
 26 31  2  0  0  0  0
 27 28  2  0  0  0  0
 28 29  1  0  0  0  0
 28 32  1  0  0  0  0
 29 30  2  0  0  0  0
 30 31  1  0  0  0  0
 34 35  1  0  0  0  0
 36 38  1  0  0  0  0
 38 39  1  0  0  0  0
 38 40  1  0  0  0  0
M  END
>  <n>
146

>  <Activity>
0

>  <cmpd_id>
mbcd0030247

$$$$
mol_0244
  MOE2013           2D

 33 36  0  0  0  0  0  0  0  0999 V2000
    2.5950    2.1620    0.0000 Cl  0  0  0  0  0  0  0  0  0  0  0  0
    2.5480   -0.3850    0.0000 S   0  0  0  0  0  0  0  0  0  0  0  0
    8.1490   -5.5830    0.0000 O   0  0  0  0  0  0  0  0  0  0  0  0
    2.5950    1.3370    0.0000 O   0  0  0  0  0  0  0  0  0  0  0  0
    6.3590   -4.3350    0.0000 N   0  0  0  0  0  0  0  0  0  0  0  0
    5.3890   -3.0000    0.0000 N   0  0  0  0  0  0  0  0  0  0  0  0
    5.2400   -1.5790    0.0000 N   0  0  0  0  0  0  0  0  0  0  0  0
    3.9340   -0.9970    0.0000 N   0  0  0  0  0  0  0  0  0  0  0  0
    2.7780   -1.8370    0.0000 N   0  0  0  0  0  0  0  0  0  0  0  0
    1.4680   -1.1700    0.0000 N   0  0  0  0  0  0  0  0  0  0  0  0
    1.1660    1.3370    0.0000 N   0  0  0  0  0  0  0  0  0  0  0  0
    5.5380   -4.4210    0.0000 C   0  0  0  0  0  0  0  0  0  0  0  0
    6.6940   -3.5810    0.0000 C   0  0  0  0  0  0  0  0  0  0  0  0
    5.0530   -3.7530    0.0000 C   0  0  0  0  0  0  0  0  0  0  0  0
    6.2100   -2.9140    0.0000 C   0  0  0  0  0  0  0  0  0  0  0  0
    6.8440   -5.0020    0.0000 C   0  0  0  0  0  0  0  0  0  0  0  0
    4.9040   -2.3320    0.0000 C   0  0  0  0  0  0  0  0  0  0  0  0
    7.6640   -4.9160    0.0000 C   0  0  0  0  0  0  0  0  0  0  0  0
    4.0840   -2.4180    0.0000 C   0  0  0  0  0  0  0  0  0  0  0  0
    3.5990   -1.7510    0.0000 C   0  0  0  0  0  0  0  0  0  0  0  0
    4.7550   -0.9110    0.0000 C   0  0  0  0  0  0  0  0  0  0  0  0
    5.0900   -0.1580    0.0000 C   0  0  0  0  0  0  0  0  0  0  0  0
    2.2930   -1.1700    0.0000 C   0  0  0  0  0  0  0  0  0  0  0  0
    1.8810    0.1000    0.0000 C   0  0  0  0  0  0  0  0  0  0  0  0
    1.1660    2.1620    0.0000 C   0  0  0  0  0  0  0  0  0  0  0  0
    1.2130   -0.3850    0.0000 C   0  0  0  0  0  0  0  0  0  0  0  0
    0.4520    2.5750    0.0000 C   0  0  0  0  0  0  0  0  0  0  0  0
    1.8810    0.9250    0.0000 C   0  0  0  0  0  0  0  0  0  0  0  0
    1.8810    2.5750    0.0000 C   0  0  0  0  0  0  0  0  0  0  0  0
    0.4520    3.4000    0.0000 C   0  0  0  0  0  0  0  0  0  0  0  0
   -0.2630    2.1620    0.0000 C   0  0  0  0  0  0  0  0  0  0  0  0
    1.8810    3.4000    0.0000 C   0  0  0  0  0  0  0  0  0  0  0  0
    1.1660    3.8120    0.0000 C   0  0  0  0  0  0  0  0  0  0  0  0
  1 29  1  0  0  0  0
  2 23  1  0  0  0  0
  2 24  1  0  0  0  0
  3 18  1  0  0  0  0
  4 28  2  0  0  0  0
  5 12  1  0  0  0  0
  5 13  1  0  0  0  0
  5 16  1  0  0  0  0
  6 14  1  0  0  0  0
  6 15  1  0  0  0  0
  6 17  1  0  0  0  0
  7 17  1  0  0  0  0
  7 21  2  0  0  0  0
  8 20  2  0  0  0  0
  8 21  1  0  0  0  0
  9 20  1  0  0  0  0
  9 23  1  0  0  0  0
 10 23  2  0  0  0  0
 10 26  1  0  0  0  0
 11 25  1  0  0  0  0
 11 28  1  0  0  0  0
 12 14  1  0  0  0  0
 13 15  1  0  0  0  0
 16 18  1  0  0  0  0
 17 19  2  0  0  0  0
 19 20  1  0  0  0  0
 21 22  1  0  0  0  0
 24 26  2  0  0  0  0
 24 28  1  0  0  0  0
 25 27  2  0  0  0  0
 25 29  1  0  0  0  0
 27 30  1  0  0  0  0
 27 31  1  0  0  0  0
 29 32  2  0  0  0  0
 30 33  2  0  0  0  0
 32 33  1  0  0  0  0
M  END
>  <n>
244

>  <Activity>
1

>  <cmpd_id>
mbcd0001547

$$$$
mol_0279
  MOE2013           2D

 19 20  0  0  0  0  0  0  0  0999 V2000
    1.4600   -1.3020    0.0000 C   0  0  0  0  0  0  0  0  0  0  0  0
    0.7460   -0.8900    0.0000 C   0  0  0  0  0  0  0  0  0  0  0  0
    0.0310   -1.3020    0.0000 Cl  0  0  0  0  0  0  0  0  0  0  0  0
    0.7460   -0.0650    0.0000 C   0  0  0  0  0  0  0  0  0  0  0  0
    1.4600    0.3480    0.0000 C   0  0  0  0  0  0  0  0  0  0  0  0
    1.4600    1.1730    0.0000 Cl  0  0  0  0  0  0  0  0  0  0  0  0
    2.1750   -0.0650    0.0000 C   0  0  0  0  0  0  0  0  0  0  0  0
    2.1750   -0.8900    0.0000 C   0  0  0  0  0  0  0  0  0  0  0  0
    0.0310    0.3480    0.0000 N   0  0  0  0  0  0  0  0  0  0  0  0
   -1.3980    0.3480    0.0000 C   0  0  0  0  0  0  0  0  0  0  0  0
   -0.6830   -0.0650    0.0000 C   0  0  0  0  0  0  0  0  0  0  0  0
   -0.6830   -0.8900    0.0000 C   0  0  0  0  0  0  0  0  0  0  0  0
   -1.3980   -1.3020    0.0000 C   0  0  0  0  0  0  0  0  0  0  0  0
   -2.1120   -0.8900    0.0000 C   0  0  0  0  0  0  0  0  0  0  0  0
   -2.1120   -0.0650    0.0000 C   0  0  0  0  0  0  0  0  0  0  0  0
   -1.3980    1.1730    0.0000 C   0  0  0  0  0  0  0  0  0  0  0  0
   -0.6830    1.5850    0.0000 C   0  0  0  0  0  0  0  0  0  0  0  0
   -0.6830    2.4100    0.0000 O   0  0  0  0  0  0  0  0  0  0  0  0
    0.0310    1.1730    0.0000 O   0  0  0  0  0  0  0  0  0  0  0  0
  1  2  1  0  0  0  0
  1  8  2  0  0  0  0
  2  3  1  0  0  0  0
  2  4  2  0  0  0  0
  4  5  1  0  0  0  0
  4  9  1  0  0  0  0
  5  6  1  0  0  0  0
  5  7  2  0  0  0  0
  7  8  1  0  0  0  0
  9 11  1  0  0  0  0
 10 11  1  0  0  0  0
 10 15  2  0  0  0  0
 10 16  1  0  0  0  0
 11 12  2  0  0  0  0
 12 13  1  0  0  0  0
 13 14  2  0  0  0  0
 14 15  1  0  0  0  0
 16 17  1  0  0  0  0
 17 18  1  0  0  0  0
 17 19  2  0  0  0  0
M  END
>  <n>
279

>  <Activity>
1

>  <cmpd_id>
mbcd0003113

$$$$
mol_0048
  MOE2013           2D

 30 33  0  0  1  0  0  0  0  0999 V2000
   -2.2540  -16.4920    0.0000 C   0  0  0  0  0  0  0  0  0  0  0  0
   -3.0780  -16.4480    0.0000 C   0  0  0  0  0  0  0  0  0  0  0  0
   -3.5270  -17.1400    0.0000 C   0  0  0  0  0  0  0  0  0  0  0  0
   -3.1520  -17.8750    0.0000 C   0  0  0  0  0  0  0  0  0  0  0  0
   -2.3290  -17.9180    0.0000 C   0  0  0  0  0  0  0  0  0  0  0  0
   -1.8790  -17.2260    0.0000 C   0  0  0  0  0  0  0  0  0  0  0  0
   -1.0560  -17.2700    0.0000 F   0  0  0  0  0  0  0  0  0  0  0  0
   -3.6020  -18.5670    0.0000 Cl  0  0  0  0  0  0  0  0  0  0  0  0
   -1.9540  -18.6540    0.0000 C   0  0  0  0  0  0  0  0  0  0  0  0
   -1.1390  -18.7830    0.0000 C   0  0  0  0  0  0  0  0  0  0  0  0
   -1.0100  -19.5970    0.0000 C   0  0  0  0  0  0  0  0  0  0  0  0
   -1.7450  -19.9720    0.0000 O   0  0  0  0  0  0  0  0  0  0  0  0
   -2.3290  -19.3890    0.0000 N   0  0  0  0  0  0  0  0  0  0  0  0
   -0.2750  -19.9720    0.0000 C   0  0  0  0  0  0  0  0  0  0  0  0
   -0.5560  -18.1990    0.0000 C   0  0  0  0  0  0  0  0  0  0  0  0
    0.2410  -18.4130    0.0000 N   0  0  0  0  0  0  0  0  0  0  0  0
   -0.7700  -17.4020    0.0000 O   0  0  0  0  0  0  0  0  0  0  0  0
    0.8240  -17.8290    0.0000 C   0  0  3  0  0  0  0  0  0  0  0  0
    0.8240  -17.0040    0.0000 C   0  0  0  0  0  0  0  0  0  0  0  0
    1.6490  -17.8290    0.0000 C   0  0  3  0  0  0  0  0  0  0  0  0
    1.6490  -17.0040    0.0000 N   0  0  0  0  0  0  0  0  0  0  0  0
    2.4340  -16.7490    0.0000 C   0  0  3  0  0  0  0  0  0  0  0  0
    2.9190  -17.4170    0.0000 C   0  0  0  0  0  0  0  0  0  0  0  0
    2.4340  -18.0840    0.0000 S   0  0  0  0  0  0  0  0  0  0  0  0
    3.6380  -17.0120    0.0000 C   0  0  0  0  0  0  0  0  0  0  0  0
    3.6380  -17.8220    0.0000 C   0  0  0  0  0  0  0  0  0  0  0  0
    2.6890  -15.9650    0.0000 C   0  0  0  0  0  0  0  0  0  0  0  0
    3.4960  -15.7930    0.0000 O   0  0  0  0  0  0  0  0  0  0  0  0
    2.1370  -15.3520    0.0000 O   0  0  0  0  0  0  0  0  0  0  0  0
    0.2410  -16.4210    0.0000 O   0  0  0  0  0  0  0  0  0  0  0  0
  1  2  1  0  0  0  0
  1  6  2  0  0  0  0
  2  3  2  0  0  0  0
  3  4  1  0  0  0  0
  4  5  2  0  0  0  0
  4  8  1  0  0  0  0
  5  6  1  0  0  0  0
  5  9  1  0  0  0  0
  6  7  1  0  0  0  0
  9 10  1  0  0  0  0
  9 13  2  0  0  0  0
 10 11  2  0  0  0  0
 10 15  1  0  0  0  0
 11 12  1  0  0  0  0
 11 14  1  0  0  0  0
 12 13  1  0  0  0  0
 15 16  1  0  0  0  0
 15 17  2  0  0  0  0
 16 18  1  0  0  0  0
 18 19  1  0  0  0  0
 18 20  1  0  0  0  0
 19 21  1  0  0  0  0
 19 30  2  0  0  0  0
 20 21  1  0  0  0  0
 20 24  1  0  0  0  0
 21 22  1  0  0  0  0
 22 23  1  0  0  0  0
 22 27  1  0  0  0  0
 23 24  1  0  0  0  0
 23 25  1  0  0  0  0
 23 26  1  0  0  0  0
 27 28  1  0  0  0  0
 27 29  2  0  0  0  0
M  END
>  <n>
48

>  <Activity>
0

>  <cmpd_id>
mbcd0003036

$$$$
mol_0022
  MOE2013           2D

 22 24  0  0  0  0  0  0  0  0999 V2000
    2.6160    0.3270    0.0000 Cl  0  0  0  0  0  0  0  0  0  0  0  0
    5.5120   -2.4750    0.0000 O   0  0  0  0  0  0  0  0  0  0  0  0
    0.6900   -0.6740    0.0000 O   0  5  0  0  0  0  0  0  0  0  0  0
    1.4050    0.5640    0.0000 O   0  0  0  0  0  0  0  0  0  0  0  0
    4.1930   -2.0130    0.0000 N   0  0  0  0  0  0  0  0  0  0  0  0
    4.9970   -0.3430    0.0000 N   0  0  0  0  0  0  0  0  0  0  0  0
    1.4050   -0.2620    0.0000 N   0  3  0  0  0  0  0  0  0  0  0  0
    3.5480   -0.6740    0.0000 C   0  0  0  0  0  0  0  0  0  0  0  0
    3.5480   -1.4990    0.0000 C   0  0  0  0  0  0  0  0  0  0  0  0
    4.1930   -0.1600    0.0000 C   0  0  0  0  0  0  0  0  0  0  0  0
    4.0090    0.6450    0.0000 C   0  0  0  0  0  0  0  0  0  0  0  0
    2.8340   -0.2620    0.0000 C   0  0  0  0  0  0  0  0  0  0  0  0
    2.8340   -1.9120    0.0000 C   0  0  0  0  0  0  0  0  0  0  0  0
    5.3550   -1.0860    0.0000 C   0  0  0  0  0  0  0  0  0  0  0  0
    2.1190   -0.6740    0.0000 C   0  0  0  0  0  0  0  0  0  0  0  0
    4.9970   -1.8300    0.0000 C   0  0  0  0  0  0  0  0  0  0  0  0
    2.1190   -1.4990    0.0000 C   0  0  0  0  0  0  0  0  0  0  0  0
    3.2210    0.8880    0.0000 C   0  0  0  0  0  0  0  0  0  0  0  0
    4.6140    1.2060    0.0000 C   0  0  0  0  0  0  0  0  0  0  0  0
    3.0380    1.6920    0.0000 C   0  0  0  0  0  0  0  0  0  0  0  0
    4.4310    2.0100    0.0000 C   0  0  0  0  0  0  0  0  0  0  0  0
    3.6420    2.2530    0.0000 C   0  0  0  0  0  0  0  0  0  0  0  0
  1 18  1  0  0  0  0
  2 16  2  0  0  0  0
  3  7  1  0  0  0  0
  4  7  2  0  0  0  0
  5  9  1  0  0  0  0
  5 16  1  0  0  0  0
  6 10  2  0  0  0  0
  6 14  1  0  0  0  0
  7 15  1  0  0  0  0
  8  9  2  0  0  0  0
  8 10  1  0  0  0  0
  8 12  1  0  0  0  0
  9 13  1  0  0  0  0
 10 11  1  0  0  0  0
 11 18  2  0  0  0  0
 11 19  1  0  0  0  0
 12 15  2  0  0  0  0
 13 17  2  0  0  0  0
 14 16  1  0  0  0  0
 15 17  1  0  0  0  0
 18 20  1  0  0  0  0
 19 21  2  0  0  0  0
 20 22  2  0  0  0  0
 21 22  1  0  0  0  0
M  CHG  1   3  -1
M  CHG  1   7   1
M  END
>  <n>
22

>  <Activity>
0

>  <cmpd_id>
mbcd0001430

$$$$
mol_0233
  MOE2013           2D

 20 22  0  0  1  0  0  0  0  0999 V2000
    6.7590   -0.0030    0.0000 Cl  0  0  0  0  0  0  0  0  0  0  0  0
    4.8860   -1.2980    0.0000 F   0  0  0  0  0  0  0  0  0  0  0  0
    2.7920   -0.8850    0.0000 O   0  0  0  0  0  0  0  0  0  0  0  0
    3.8310   -2.7500    0.0000 O   0  0  0  0  0  0  0  0  0  0  0  0
    2.2100   -3.0160    0.0000 O   0  0  0  0  0  0  0  0  0  0  0  0
    3.8310    0.1540    0.0000 N   0  0  0  0  0  0  0  0  0  0  0  0
    3.8310    1.4890    0.0000 N   0  0  0  0  0  0  0  0  0  0  0  0
    5.3300   -0.0030    0.0000 N   0  0  0  0  0  0  0  0  0  0  0  0
    6.0450    1.2340    0.0000 N   0  0  0  0  0  0  0  0  0  0  0  0
    5.3300    2.4720    0.0000 N   0  0  0  0  0  0  0  0  0  0  0  0
    3.5760   -0.6300    0.0000 C   0  0  3  0  0  0  0  0  0  0  0  0
    3.5760   -1.9650    0.0000 C   0  0  3  0  0  0  0  0  0  0  0  0
    4.0610   -1.2980    0.0000 C   0  0  3  0  0  0  0  0  0  0  0  0
    2.7920   -1.7100    0.0000 C   0  0  3  0  0  0  0  0  0  0  0  0
    2.1240   -2.1950    0.0000 C   0  0  0  0  0  0  0  0  0  0  0  0
    4.6160    0.4090    0.0000 C   0  0  0  0  0  0  0  0  0  0  0  0
    3.3460    0.8220    0.0000 C   0  0  0  0  0  0  0  0  0  0  0  0
    4.6160    1.2340    0.0000 C   0  0  0  0  0  0  0  0  0  0  0  0
    5.3300    1.6470    0.0000 C   0  0  0  0  0  0  0  0  0  0  0  0
    6.0450    0.4090    0.0000 C   0  0  0  0  0  0  0  0  0  0  0  0
  1 20  1  0  0  0  0
  2 13  1  0  0  0  0
  3 11  1  0  0  0  0
  3 14  1  0  0  0  0
  4 12  1  0  0  0  0
  5 15  1  0  0  0  0
  6 11  1  0  0  0  0
  6 16  1  0  0  0  0
  6 17  1  0  0  0  0
  7 17  2  0  0  0  0
  7 18  1  0  0  0  0
  8 16  1  0  0  0  0
  8 20  2  0  0  0  0
  9 19  2  0  0  0  0
  9 20  1  0  0  0  0
 10 19  1  0  0  0  0
 11 13  1  0  0  0  0
 12 13  1  0  0  0  0
 12 14  1  0  0  0  0
 14 15  1  0  0  0  0
 16 18  2  0  0  0  0
 18 19  1  0  0  0  0
M  END
>  <n>
233

>  <Activity>
1

>  <cmpd_id>
mbcd0001190

$$$$
mol_0331
  MOE2013           2D

 23 25  0  0  1  0  0  0  0  0999 V2000
    3.8780    2.0850    0.0000 Cl  0  0  0  0  0  0  0  0  0  0  0  0
    3.1640    1.6720    0.0000 C   0  0  0  0  0  0  0  0  0  0  0  0
    3.1640    0.8470    0.0000 N   0  0  0  0  0  0  0  0  0  0  0  0
    2.4500    0.4350    0.0000 C   0  0  0  0  0  0  0  0  0  0  0  0
    1.7350    0.8470    0.0000 C   0  0  0  0  0  0  0  0  0  0  0  0
    0.9500    0.5920    0.0000 N   0  0  0  0  0  0  0  0  0  0  0  0
    0.4660    1.2600    0.0000 C   0  0  0  0  0  0  0  0  0  0  0  0
    0.9500    1.9270    0.0000 N   0  0  0  0  0  0  0  0  0  0  0  0
    1.7350    1.6720    0.0000 C   0  0  0  0  0  0  0  0  0  0  0  0
    2.4500    2.0850    0.0000 N   0  0  0  0  0  0  0  0  0  0  0  0
    0.6960    2.7120    0.0000 C   0  0  3  0  0  0  0  0  0  0  0  0
   -0.0890    2.9670    0.0000 O   0  0  0  0  0  0  0  0  0  0  0  0
   -0.0890    3.7920    0.0000 C   0  0  3  0  0  0  0  0  0  0  0  0
    0.6960    4.0470    0.0000 C   0  0  3  0  0  0  0  0  0  0  0  0
    0.9500    4.8310    0.0000 O   0  0  0  0  0  0  0  0  0  0  0  0
    1.1800    3.3790    0.0000 C   0  0  0  0  0  0  0  0  0  0  0  0
   -0.7560    4.2770    0.0000 C   0  0  0  0  0  0  0  0  0  0  0  0
   -0.6700    5.0970    0.0000 O   0  0  0  0  0  0  0  0  0  0  0  0
    2.4500   -0.3900    0.0000 N   0  0  0  0  0  0  0  0  0  0  0  0
   -1.3380    5.5820    0.0000 P   0  0  0  0  0  0  0  0  0  0  0  0
   -2.0050    6.0670    0.0000 O   0  0  0  0  0  0  0  0  0  0  0  0
   -0.8530    6.2500    0.0000 O   0  0  0  0  0  0  0  0  0  0  0  0
   -1.8230    4.9150    0.0000 O   0  0  0  0  0  0  0  0  0  0  0  0
  1  2  1  0  0  0  0
  2  3  1  0  0  0  0
  2 10  2  0  0  0  0
  3  4  2  0  0  0  0
  4  5  1  0  0  0  0
  4 19  1  0  0  0  0
  5  6  1  0  0  0  0
  5  9  2  0  0  0  0
  6  7  2  0  0  0  0
  7  8  1  0  0  0  0
  8  9  1  0  0  0  0
  8 11  1  0  0  0  0
  9 10  1  0  0  0  0
 11 12  1  0  0  0  0
 11 16  1  0  0  0  0
 12 13  1  0  0  0  0
 13 14  1  0  0  0  0
 13 17  1  0  0  0  0
 14 15  1  0  0  0  0
 14 16  1  0  0  0  0
 17 18  1  0  0  0  0
 18 20  1  0  0  0  0
 20 21  1  0  0  0  0
 20 22  2  0  0  0  0
 20 23  1  0  0  0  0
M  END
>  <n>
331

>  <Activity>
1

>  <cmpd_id>
mbcd0029116

$$$$
mol_0299
  MOE2013           2D

 20 22  0  0  0  0  0  0  0  0999 V2000
    0.9800   -2.1550    0.0000 Cl  0  0  0  0  0  0  0  0  0  0  0  0
   -1.9480   -1.9970    0.0000 N   0  0  0  0  0  0  0  0  0  0  0  0
   -0.4490   -2.1550    0.0000 N   0  0  0  0  0  0  0  0  0  0  0  0
    0.2650   -0.9170    0.0000 N   0  0  0  0  0  0  0  0  0  0  0  0
   -2.4330   -1.3300    0.0000 N   0  0  0  0  0  0  0  0  0  0  0  0
   -0.4490    0.3200    0.0000 N   0  0  0  0  0  0  0  0  0  0  0  0
   -1.1640   -0.9170    0.0000 C   0  0  0  0  0  0  0  0  0  0  0  0
   -1.1640   -1.7420    0.0000 C   0  0  0  0  0  0  0  0  0  0  0  0
   -0.4490   -0.5050    0.0000 C   0  0  0  0  0  0  0  0  0  0  0  0
   -1.9480   -0.6620    0.0000 C   0  0  0  0  0  0  0  0  0  0  0  0
    0.2650   -1.7420    0.0000 C   0  0  0  0  0  0  0  0  0  0  0  0
   -2.2030   -2.7820    0.0000 C   0  0  0  0  0  0  0  0  0  0  0  0
    0.2650    0.7330    0.0000 C   0  0  0  0  0  0  0  0  0  0  0  0
    0.2650    1.5580    0.0000 C   0  0  0  0  0  0  0  0  0  0  0  0
    0.9800    1.9700    0.0000 C   0  0  0  0  0  0  0  0  0  0  0  0
    0.9800    2.7950    0.0000 C   0  0  0  0  0  0  0  0  0  0  0  0
    1.6940    1.5580    0.0000 C   0  0  0  0  0  0  0  0  0  0  0  0
    1.6940    3.2080    0.0000 C   0  0  0  0  0  0  0  0  0  0  0  0
    2.4090    1.9700    0.0000 C   0  0  0  0  0  0  0  0  0  0  0  0
    2.4090    2.7950    0.0000 C   0  0  0  0  0  0  0  0  0  0  0  0
  1 11  1  0  0  0  0
  2  5  1  0  0  0  0
  2  8  1  0  0  0  0
  2 12  1  0  0  0  0
  3  8  2  0  0  0  0
  3 11  1  0  0  0  0
  4  9  1  0  0  0  0
  4 11  2  0  0  0  0
  5 10  2  0  0  0  0
  6  9  1  0  0  0  0
  6 13  1  0  0  0  0
  7  8  1  0  0  0  0
  7  9  2  0  0  0  0
  7 10  1  0  0  0  0
 13 14  1  0  0  0  0
 14 15  1  0  0  0  0
 15 16  2  0  0  0  0
 15 17  1  0  0  0  0
 16 18  1  0  0  0  0
 17 19  2  0  0  0  0
 18 20  2  0  0  0  0
 19 20  1  0  0  0  0
M  END
>  <n>
299

>  <Activity>
1

>  <cmpd_id>
mbcd0007646

$$$$
mol_0445
  MOE2013           2D

 24 25  0  0  1  0  0  0  0  0999 V2000
    0.0000    0.8250    0.0000 C   0  0  0  0  0  0  0  0  0  0  0  0
    0.0000    0.0000    0.0000 O   0  0  0  0  0  0  0  0  0  0  0  0
    0.7140   -0.4120    0.0000 C   0  0  0  0  0  0  0  0  0  0  0  0
    0.7140   -1.2380    0.0000 C   0  0  3  0  0  0  0  0  0  0  0  0
    1.3820   -1.7220    0.0000 C   0  0  0  0  0  0  0  0  0  0  0  0
    1.1270   -2.5070    0.0000 N   0  0  0  0  0  0  0  0  0  0  0  0
    0.3020   -2.5070    0.0000 C   0  0  0  0  0  0  0  0  0  0  0  0
   -0.1830   -3.1740    0.0000 O   0  0  0  0  0  0  0  0  0  0  0  0
    0.0470   -1.7220    0.0000 O   0  0  0  0  0  0  0  0  0  0  0  0
    1.6120   -3.1740    0.0000 C   0  0  0  0  0  0  0  0  0  0  0  0
    2.4320   -3.0880    0.0000 C   0  0  0  0  0  0  0  0  0  0  0  0
    2.9170   -3.7560    0.0000 C   0  0  0  0  0  0  0  0  0  0  0  0
    2.5820   -4.5090    0.0000 C   0  0  0  0  0  0  0  0  0  0  0  0
    3.0670   -5.1770    0.0000 O   0  0  0  0  0  0  0  0  0  0  0  0
    2.7310   -5.9300    0.0000 C   0  0  0  0  0  0  0  0  0  0  0  0
    3.2160   -6.5980    0.0000 C   0  0  0  0  0  0  0  0  0  0  0  0
    2.8800   -7.3520    0.0000 C   0  0  3  0  0  0  0  0  0  0  0  0
    2.0600   -7.4380    0.0000 O   0  0  0  0  0  0  0  0  0  0  0  0
    3.3650   -8.0190    0.0000 C   0  0  0  0  0  0  0  0  0  0  0  0
    3.8500   -8.6860    0.0000 F   0  0  0  0  0  0  0  0  0  0  0  0
    2.6980   -8.5040    0.0000 F   0  0  0  0  0  0  0  0  0  0  0  0
    4.0330   -7.5340    0.0000 F   0  0  0  0  0  0  0  0  0  0  0  0
    1.7610   -4.5960    0.0000 C   0  0  0  0  0  0  0  0  0  0  0  0
    1.2760   -3.9280    0.0000 C   0  0  0  0  0  0  0  0  0  0  0  0
  1  2  1  0  0  0  0
  2  3  1  0  0  0  0
  3  4  1  0  0  0  0
  4  5  1  0  0  0  0
  4  9  1  0  0  0  0
  5  6  1  0  0  0  0
  6  7  1  0  0  0  0
  6 10  1  0  0  0  0
  7  8  2  0  0  0  0
  7  9  1  0  0  0  0
 10 11  1  0  0  0  0
 10 24  2  0  0  0  0
 11 12  2  0  0  0  0
 12 13  1  0  0  0  0
 13 14  1  0  0  0  0
 13 23  2  0  0  0  0
 14 15  1  0  0  0  0
 15 16  1  0  0  0  0
 16 17  1  0  0  0  0
 17 18  1  0  0  0  0
 17 19  1  0  0  0  0
 19 20  1  0  0  0  0
 19 21  1  0  0  0  0
 19 22  1  0  0  0  0
 23 24  1  0  0  0  0
M  END
>  <n>
445

>  <Activity>
1

>  <cmpd_id>
mbcd0030244

$$$$
mol_0252
  MOE2013           2D

 39 43  0  0  0  0  0  0  0  0999 V2000
    9.5830    1.8700    0.0000 F   0  0  0  0  0  0  0  0  0  0  0  0
    8.4560    2.1720    0.0000 F   0  0  0  0  0  0  0  0  0  0  0  0
    9.2810    0.7440    0.0000 F   0  0  0  0  0  0  0  0  0  0  0  0
    5.2960    0.2200    0.0000 O   0  0  0  0  0  0  0  0  0  0  0  0
    7.4390   -1.0170    0.0000 N   0  0  0  0  0  0  0  0  0  0  0  0
    6.0100    1.4580    0.0000 N   0  0  0  0  0  0  0  0  0  0  0  0
    2.4380    1.0450    0.0000 N   0  0  0  0  0  0  0  0  0  0  0  0
    7.0270   -2.2870    0.0000 N   0  0  0  0  0  0  0  0  0  0  0  0
    1.7230   -0.1920    0.0000 N   0  0  0  0  0  0  0  0  0  0  0  0
    3.1520   -0.1920    0.0000 N   0  0  0  0  0  0  0  0  0  0  0  0
   -0.4200   -1.4300    0.0000 N   0  0  0  0  0  0  0  0  0  0  0  0
    7.4390   -0.1920    0.0000 C   0  0  0  0  0  0  0  0  0  0  0  0
    6.7250    1.0450    0.0000 C   0  0  0  0  0  0  0  0  0  0  0  0
    8.1540    1.0450    0.0000 C   0  0  0  0  0  0  0  0  0  0  0  0
    6.7250    0.2200    0.0000 C   0  0  0  0  0  0  0  0  0  0  0  0
    8.1540    0.2200    0.0000 C   0  0  0  0  0  0  0  0  0  0  0  0
    7.4390    1.4580    0.0000 C   0  0  0  0  0  0  0  0  0  0  0  0
    4.5810    1.4580    0.0000 C   0  0  0  0  0  0  0  0  0  0  0  0
    3.1520    1.4580    0.0000 C   0  0  0  0  0  0  0  0  0  0  0  0
    3.1520    2.2830    0.0000 C   0  0  0  0  0  0  0  0  0  0  0  0
    3.8670    1.0450    0.0000 C   0  0  0  0  0  0  0  0  0  0  0  0
    5.2960    1.0450    0.0000 C   0  0  0  0  0  0  0  0  0  0  0  0
    8.1070   -1.5020    0.0000 C   0  0  0  0  0  0  0  0  0  0  0  0
    4.5810    2.2830    0.0000 C   0  0  0  0  0  0  0  0  0  0  0  0
    3.8670    2.6950    0.0000 C   0  0  0  0  0  0  0  0  0  0  0  0
    8.8680    1.4580    0.0000 C   0  0  0  0  0  0  0  0  0  0  0  0
    6.7720   -1.5020    0.0000 C   0  0  0  0  0  0  0  0  0  0  0  0
    7.8520   -2.2870    0.0000 C   0  0  0  0  0  0  0  0  0  0  0  0
    2.4380    2.6950    0.0000 C   0  0  0  0  0  0  0  0  0  0  0  0
    2.4380    0.2200    0.0000 C   0  0  0  0  0  0  0  0  0  0  0  0
    8.3370   -2.9540    0.0000 C   0  0  0  0  0  0  0  0  0  0  0  0
    1.7230   -1.0170    0.0000 C   0  0  0  0  0  0  0  0  0  0  0  0
    1.0090   -1.4300    0.0000 C   0  0  0  0  0  0  0  0  0  0  0  0
    2.4380   -1.4300    0.0000 C   0  0  0  0  0  0  0  0  0  0  0  0
    3.1520   -1.0170    0.0000 C   0  0  0  0  0  0  0  0  0  0  0  0
    1.0090   -2.2550    0.0000 C   0  0  0  0  0  0  0  0  0  0  0  0
    0.2940   -1.0170    0.0000 C   0  0  0  0  0  0  0  0  0  0  0  0
    0.2940   -2.6670    0.0000 C   0  0  0  0  0  0  0  0  0  0  0  0
   -0.4200   -2.2550    0.0000 C   0  0  0  0  0  0  0  0  0  0  0  0
  1 26  1  0  0  0  0
  2 26  1  0  0  0  0
  3 26  1  0  0  0  0
  4 22  2  0  0  0  0
  5 12  1  0  0  0  0
  5 23  1  0  0  0  0
  5 27  1  0  0  0  0
  6 13  1  0  0  0  0
  6 22  1  0  0  0  0
  7 19  1  0  0  0  0
  7 30  1  0  0  0  0
  8 27  2  0  0  0  0
  8 28  1  0  0  0  0
  9 30  2  0  0  0  0
  9 32  1  0  0  0  0
 10 30  1  0  0  0  0
 10 35  2  0  0  0  0
 11 37  2  0  0  0  0
 11 39  1  0  0  0  0
 12 15  2  0  0  0  0
 12 16  1  0  0  0  0
 13 15  1  0  0  0  0
 13 17  2  0  0  0  0
 14 16  2  0  0  0  0
 14 17  1  0  0  0  0
 14 26  1  0  0  0  0
 18 21  2  0  0  0  0
 18 22  1  0  0  0  0
 18 24  1  0  0  0  0
 19 20  2  0  0  0  0
 19 21  1  0  0  0  0
 20 25  1  0  0  0  0
 20 29  1  0  0  0  0
 23 28  2  0  0  0  0
 24 25  2  0  0  0  0
 28 31  1  0  0  0  0
 32 33  1  0  0  0  0
 32 34  2  0  0  0  0
 33 36  2  0  0  0  0
 33 37  1  0  0  0  0
 34 35  1  0  0  0  0
 36 38  1  0  0  0  0
 38 39  2  0  0  0  0
M  END
>  <n>
252

>  <Activity>
1

>  <cmpd_id>
mbcd0001690

$$$$
mol_0402
  MOE2013           2D

 19 19  0  0  0  0  0  0  0  0999 V2000
    2.8030   -0.4340    0.0000 C   0  0  0  0  0  0  0  0  0  0  0  0
    2.0890   -0.8460    0.0000 C   0  0  0  0  0  0  0  0  0  0  0  0
    3.5180   -0.8460    0.0000 O   0  0  0  0  0  0  0  0  0  0  0  0
    2.8030    0.3910    0.0000 C   0  0  0  0  0  0  0  0  0  0  0  0
    1.3740   -0.4340    0.0000 C   0  0  0  0  0  0  0  0  0  0  0  0
    0.6600   -0.0220    0.0000 N   0  0  0  0  0  0  0  0  0  0  0  0
    2.0890   -1.6720    0.0000 C   0  0  0  0  0  0  0  0  0  0  0  0
    1.3740   -2.0840    0.0000 O   0  0  0  0  0  0  0  0  0  0  0  0
    2.8030   -2.0840    0.0000 N   0  0  0  0  0  0  0  0  0  0  0  0
    2.8030   -2.9090    0.0000 C   0  0  0  0  0  0  0  0  0  0  0  0
    3.5180   -3.3220    0.0000 C   0  0  0  0  0  0  0  0  0  0  0  0
    2.0890   -3.3220    0.0000 C   0  0  0  0  0  0  0  0  0  0  0  0
    3.5180   -4.1460    0.0000 C   0  0  0  0  0  0  0  0  0  0  0  0
    2.0890   -4.1460    0.0000 C   0  0  0  0  0  0  0  0  0  0  0  0
    2.8030   -4.5590    0.0000 C   0  0  0  0  0  0  0  0  0  0  0  0
    2.8030   -5.3840    0.0000 C   0  0  0  0  0  0  0  0  0  0  0  0
    2.8030   -6.2090    0.0000 F   0  0  0  0  0  0  0  0  0  0  0  0
    1.9780   -5.3840    0.0000 F   0  0  0  0  0  0  0  0  0  0  0  0
    3.6280   -5.3840    0.0000 F   0  0  0  0  0  0  0  0  0  0  0  0
  1  2  2  0  0  0  0
  1  3  1  0  0  0  0
  1  4  1  0  0  0  0
  2  5  1  0  0  0  0
  2  7  1  0  0  0  0
  5  6  3  0  0  0  0
  7  8  2  0  0  0  0
  7  9  1  0  0  0  0
  9 10  1  0  0  0  0
 10 11  1  0  0  0  0
 10 12  2  0  0  0  0
 11 13  2  0  0  0  0
 12 14  1  0  0  0  0
 13 15  1  0  0  0  0
 14 15  2  0  0  0  0
 15 16  1  0  0  0  0
 16 17  1  0  0  0  0
 16 18  1  0  0  0  0
 16 19  1  0  0  0  0
M  END
>  <n>
402

>  <Activity>
1

>  <cmpd_id>
mbcd0030042

$$$$
mol_0300
  MOE2013           2D

 19 20  0  0  0  0  0  0  0  0999 V2000
   -1.6200  -23.8400    0.0000 C   0  0  0  0  0  0  0  0  0  0  0  0
   -1.6200  -23.0150    0.0000 C   0  0  0  0  0  0  0  0  0  0  0  0
   -2.3340  -22.6030    0.0000 C   0  0  0  0  0  0  0  0  0  0  0  0
   -3.0490  -23.0150    0.0000 C   0  0  0  0  0  0  0  0  0  0  0  0
   -3.0490  -23.8400    0.0000 C   0  0  0  0  0  0  0  0  0  0  0  0
   -2.3340  -24.2530    0.0000 C   0  0  0  0  0  0  0  0  0  0  0  0
   -2.3340  -21.7780    0.0000 C   0  0  0  0  0  0  0  0  0  0  0  0
   -2.3340  -20.9530    0.0000 F   0  0  0  0  0  0  0  0  0  0  0  0
   -3.1590  -21.7780    0.0000 F   0  0  0  0  0  0  0  0  0  0  0  0
   -1.5090  -21.7780    0.0000 F   0  0  0  0  0  0  0  0  0  0  0  0
   -2.3340  -25.0780    0.0000 N   0  0  0  0  0  0  0  0  0  0  0  0
   -1.6200  -25.4900    0.0000 C   0  0  0  0  0  0  0  0  0  0  0  0
   -1.6200  -26.3150    0.0000 C   0  0  0  0  0  0  0  0  0  0  0  0
   -0.9050  -25.0780    0.0000 O   0  0  0  0  0  0  0  0  0  0  0  0
   -0.9520  -26.8000    0.0000 C   0  0  0  0  0  0  0  0  0  0  0  0
   -1.2070  -27.5850    0.0000 N   0  0  0  0  0  0  0  0  0  0  0  0
   -2.0320  -27.5850    0.0000 O   0  0  0  0  0  0  0  0  0  0  0  0
   -2.2870  -26.8000    0.0000 C   0  0  0  0  0  0  0  0  0  0  0  0
   -3.0720  -26.5450    0.0000 C   0  0  0  0  0  0  0  0  0  0  0  0
  1  2  1  0  0  0  0
  1  6  2  0  0  0  0
  2  3  2  0  0  0  0
  3  4  1  0  0  0  0
  3  7  1  0  0  0  0
  4  5  2  0  0  0  0
  5  6  1  0  0  0  0
  6 11  1  0  0  0  0
  7  8  1  0  0  0  0
  7  9  1  0  0  0  0
  7 10  1  0  0  0  0
 11 12  1  0  0  0  0
 12 13  1  0  0  0  0
 12 14  2  0  0  0  0
 13 15  1  0  0  0  0
 13 18  2  0  0  0  0
 15 16  2  0  0  0  0
 16 17  1  0  0  0  0
 17 18  1  0  0  0  0
 18 19  1  0  0  0  0
M  END
>  <n>
300

>  <Activity>
1

>  <cmpd_id>
mbcd0007655

$$$$
mol_0203
  MOE2013           2D

 40 42  0  0  1  0  0  0  0  0999 V2000
    1.5320  -10.0970    0.0000 C   0  0  0  0  0  0  0  0  0  0  0  0
    2.2460  -10.5100    0.0000 C   0  0  0  0  0  0  0  0  0  0  0  0
    2.9610  -10.0970    0.0000 O   0  0  0  0  0  0  0  0  0  0  0  0
    3.6750  -10.5100    0.0000 C   0  0  0  0  0  0  0  0  0  0  0  0
    3.6750  -11.3350    0.0000 O   0  0  0  0  0  0  0  0  0  0  0  0
    4.3900  -10.0970    0.0000 C   0  0  3  0  0  0  0  0  0  0  0  0
    5.1040  -10.5100    0.0000 C   0  0  3  0  0  0  0  0  0  0  0  0
    5.1040  -11.3350    0.0000 C   0  0  0  0  0  0  0  0  0  0  0  0
    4.3900  -11.7470    0.0000 C   0  0  0  0  0  0  0  0  0  0  0  0
    4.3900  -12.5720    0.0000 C   0  0  0  0  0  0  0  0  0  0  0  0
    5.1040  -12.9850    0.0000 C   0  0  0  0  0  0  0  0  0  0  0  0
    5.8190  -12.5720    0.0000 C   0  0  0  0  0  0  0  0  0  0  0  0
    5.8190  -11.7470    0.0000 C   0  0  0  0  0  0  0  0  0  0  0  0
    6.6240  -11.6730    0.0000 C   0  0  0  0  0  0  0  0  0  0  0  0
    7.2480  -10.9220    0.0000 F   0  0  0  0  0  0  0  0  0  0  0  0
    6.1210  -10.6200    0.0000 F   0  0  0  0  0  0  0  0  0  0  0  0
    6.9460  -12.0490    0.0000 F   0  0  0  0  0  0  0  0  0  0  0  0
    5.8190  -10.0970    0.0000 C   0  0  0  0  0  0  0  0  0  0  0  0
    6.5330  -10.5100    0.0000 C   0  0  0  0  0  0  0  0  0  0  0  0
    6.5330  -11.3350    0.0000 O   0  0  0  0  0  0  0  0  0  0  0  0
    7.2480  -10.0970    0.0000 O   0  0  0  0  0  0  0  0  0  0  0  0
    7.9620  -10.5100    0.0000 C   0  0  0  0  0  0  0  0  0  0  0  0
    8.6770  -10.0970    0.0000 C   0  0  0  0  0  0  0  0  0  0  0  0
    9.3910  -10.5100    0.0000 N   0  0  0  0  0  0  0  0  0  0  0  0
   10.1060  -10.0970    0.0000 C   0  0  0  0  0  0  0  0  0  0  0  0
   10.1060   -9.2720    0.0000 O   0  0  0  0  0  0  0  0  0  0  0  0
   10.8200  -10.5100    0.0000 C   0  0  0  0  0  0  0  0  0  0  0  0
   11.5340  -10.0970    0.0000 C   0  0  0  0  0  0  0  0  0  0  0  0
   12.2490  -10.5100    0.0000 C   0  0  0  0  0  0  0  0  0  0  0  0
   12.2490  -11.3350    0.0000 C   0  0  0  0  0  0  0  0  0  0  0  0
   12.9640  -11.7470    0.0000 N   0  0  0  0  0  0  0  0  0  0  0  0
   13.6780  -11.3350    0.0000 N   0  3  0  0  0  0  0  0  0  0  0  0
   14.3920  -10.9220    0.0000 N   0  5  0  0  0  0  0  0  0  0  0  0
   11.5340  -11.7470    0.0000 C   0  0  0  0  0  0  0  0  0  0  0  0
   10.8200  -11.3350    0.0000 C   0  0  0  0  0  0  0  0  0  0  0  0
    5.8190   -9.2720    0.0000 C   0  0  0  0  0  0  0  0  0  0  0  0
    6.5330   -8.8600    0.0000 C   0  0  0  0  0  0  0  0  0  0  0  0
    5.1040   -8.8600    0.0000 N   0  0  0  0  0  0  0  0  0  0  0  0
    4.3900   -9.2720    0.0000 C   0  0  0  0  0  0  0  0  0  0  0  0
    3.6750   -8.8600    0.0000 C   0  0  0  0  0  0  0  0  0  0  0  0
  1  2  1  0  0  0  0
  2  3  1  0  0  0  0
  3  4  1  0  0  0  0
  4  5  2  0  0  0  0
  4  6  1  0  0  0  0
  6  7  1  0  0  0  0
  6 39  1  0  0  0  0
  7  8  1  0  0  0  0
  7 18  1  0  0  0  0
  8  9  1  0  0  0  0
  8 13  2  0  0  0  0
  9 10  2  0  0  0  0
 10 11  1  0  0  0  0
 11 12  2  0  0  0  0
 12 13  1  0  0  0  0
 13 14  1  0  0  0  0
 14 15  1  0  0  0  0
 14 16  1  0  0  0  0
 14 17  1  0  0  0  0
 18 19  1  0  0  0  0
 18 36  2  0  0  0  0
 19 20  2  0  0  0  0
 19 21  1  0  0  0  0
 21 22  1  0  0  0  0
 22 23  1  0  0  0  0
 23 24  1  0  0  0  0
 24 25  1  0  0  0  0
 25 26  2  0  0  0  0
 25 27  1  0  0  0  0
 27 28  1  0  0  0  0
 27 35  2  0  0  0  0
 28 29  2  0  0  0  0
 29 30  1  0  0  0  0
 30 31  1  0  0  0  0
 30 34  2  0  0  0  0
 31 32  2  3  0  0  0
 32 33  2  0  0  0  0
 34 35  1  0  0  0  0
 36 37  1  0  0  0  0
 36 38  1  0  0  0  0
 38 39  2  0  0  0  0
 39 40  1  0  0  0  0
M  CHG  1  32   1
M  CHG  1  33  -1
M  END
>  <n>
203

>  <Activity>
1

>  <cmpd_id>
mbcd0000159

$$$$
mol_0036
  MOE2013           2D

 28 31  0  0  1  0  0  0  0  0999 V2000
    2.0330   -0.4070    0.0000 C   0  0  0  0  0  0  0  0  0  0  0  0
    2.8450   -0.2610    0.0000 C   0  0  0  0  0  0  0  0  0  0  0  0
    3.1250    0.5140    0.0000 C   0  0  0  0  0  0  0  0  0  0  0  0
    2.5940    1.1450    0.0000 C   0  0  0  0  0  0  0  0  0  0  0  0
    1.7810    1.0000    0.0000 C   0  0  0  0  0  0  0  0  0  0  0  0
    1.2500    1.6310    0.0000 C   0  0  0  0  0  0  0  0  0  0  0  0
    0.4370    1.4860    0.0000 C   0  0  0  0  0  0  0  0  0  0  0  0
    0.1570    0.7100    0.0000 C   0  0  3  0  0  0  0  0  0  0  0  0
    0.6890    0.0790    0.0000 C   0  0  1  0  0  0  0  0  0  0  0  0
    1.5010    0.2240    0.0000 C   0  0  1  0  0  0  0  0  0  0  0  0
    0.4090   -0.6970    0.0000 C   0  0  3  0  0  0  0  0  0  0  0  0
   -0.4040   -0.8420    0.0000 C   0  0  0  0  0  0  0  0  0  0  0  0
   -0.9350   -0.2120    0.0000 C   0  0  1  0  0  0  0  0  0  0  0  0
   -0.6550    0.5640    0.0000 C   0  0  3  0  0  0  0  0  0  0  0  0
   -1.3060    1.0710    0.0000 C   0  0  0  0  0  0  0  0  0  0  0  0
   -1.9890    0.6080    0.0000 C   0  0  3  0  0  0  0  0  0  0  0  0
   -1.7600   -0.1850    0.0000 C   0  0  2  0  0  0  0  0  0  0  0  0
   -1.2950   -0.9540    0.0000 C   0  0  0  0  0  0  0  0  0  0  0  0
    1.2210   -0.5520    0.0000 C   0  0  0  0  0  0  0  0  0  0  0  0
   -2.5210   -0.5040    0.0000 C   0  0  0  0  0  0  0  0  0  0  0  0
   -2.6250   -1.3220    0.0000 C   0  0  0  0  0  0  0  0  0  0  0  0
   -2.7650    0.8880    0.0000 C   0  0  0  0  0  0  0  0  0  0  0  0
    0.7480   -0.7440    0.0000 F   0  0  0  0  0  0  0  0  0  0  0  0
    3.9370    0.6600    0.0000 O   0  0  0  0  0  0  0  0  0  0  0  0
    0.9400   -1.3280    0.0000 O   0  0  0  0  0  0  0  0  0  0  0  0
   -1.8810   -1.0010    0.0000 O   0  0  0  0  0  0  0  0  0  0  0  0
   -3.1770   -0.0040    0.0000 O   0  0  0  0  0  0  0  0  0  0  0  0
   -1.9680   -1.8220    0.0000 O   0  0  0  0  0  0  0  0  0  0  0  0
  1  2  2  0  0  0  0
  1 10  1  0  0  0  0
  2  3  1  0  0  0  0
  3  4  1  0  0  0  0
  3 24  2  0  0  0  0
  4  5  2  0  0  0  0
  5  6  1  0  0  0  0
  5 10  1  0  0  0  0
  6  7  1  0  0  0  0
  7  8  1  0  0  0  0
  8  9  1  0  0  0  0
  8 14  1  0  0  0  0
  9 10  1  0  0  0  0
  9 11  1  0  0  0  0
  9 23  1  6  0  0  0
 10 19  1  1  0  0  0
 11 12  1  0  0  0  0
 11 25  1  0  0  0  0
 12 13  1  0  0  0  0
 13 14  1  0  0  0  0
 13 17  1  0  0  0  0
 13 18  1  1  0  0  0
 14 15  1  0  0  0  0
 15 16  1  0  0  0  0
 16 17  1  0  0  0  0
 16 22  1  0  0  0  0
 17 20  1  1  0  0  0
 17 26  1  6  0  0  0
 20 21  1  0  0  0  0
 20 27  2  0  0  0  0
 21 28  1  0  0  0  0
M  END
>  <n>
36

>  <Activity>
0

>  <cmpd_id>
mbcd0002959

$$$$
mol_0081
  MOE2013           2D

 31 35  0  0  1  0  0  0  0  0999 V2000
    1.9770    0.5300    0.0000 C   0  0  0  0  0  0  0  0  0  0  0  0
    2.7970    0.4390    0.0000 C   0  0  0  0  0  0  0  0  0  0  0  0
    3.1280   -0.3170    0.0000 C   0  0  0  0  0  0  0  0  0  0  0  0
    2.6400   -0.9820    0.0000 C   0  0  0  0  0  0  0  0  0  0  0  0
    1.8200   -0.8910    0.0000 C   0  0  0  0  0  0  0  0  0  0  0  0
    1.4880   -0.1350    0.0000 C   0  0  1  0  0  0  0  0  0  0  0  0
    1.3310   -1.5550    0.0000 C   0  0  0  0  0  0  0  0  0  0  0  0
    0.5110   -1.4650    0.0000 C   0  0  0  0  0  0  0  0  0  0  0  0
    0.1800   -0.7090    0.0000 C   0  0  3  0  0  0  0  0  0  0  0  0
    0.6680   -0.0440    0.0000 C   0  0  2  0  0  0  0  0  0  0  0  0
    0.3370    0.7110    0.0000 C   0  0  3  0  0  0  0  0  0  0  0  0
   -0.4830    0.8020    0.0000 C   0  0  0  0  0  0  0  0  0  0  0  0
   -0.9720    0.1370    0.0000 C   0  0  1  0  0  0  0  0  0  0  0  0
   -0.6400   -0.6180    0.0000 C   0  0  3  0  0  0  0  0  0  0  0  0
   -1.2560   -1.1670    0.0000 C   0  0  0  0  0  0  0  0  0  0  0  0
   -1.9690   -0.7500    0.0000 C   0  0  3  0  0  0  0  0  0  0  0  0
   -1.7930    0.0560    0.0000 C   0  0  1  0  0  0  0  0  0  0  0  0
   -2.7900   -0.8320    0.0000 O   0  0  0  0  0  0  0  0  0  0  0  0
   -3.1210   -0.0760    0.0000 C   0  0  0  0  0  0  0  0  0  0  0  0
   -2.5050    0.4720    0.0000 O   0  0  0  0  0  0  0  0  0  0  0  0
    3.9480   -0.4080    0.0000 O   0  0  0  0  0  0  0  0  0  0  0  0
   -1.6160    0.8620    0.0000 C   0  0  0  0  0  0  0  0  0  0  0  0
    0.8260    1.3760    0.0000 O   0  0  0  0  0  0  0  0  0  0  0  0
   -1.1390    0.9450    0.0000 C   0  0  0  0  0  0  0  0  0  0  0  0
    1.1570    0.6200    0.0000 C   0  0  0  0  0  0  0  0  0  0  0  0
    0.6730    0.7810    0.0000 F   0  0  0  0  0  0  0  0  0  0  0  0
   -3.9100   -0.3180    0.0000 C   0  0  0  0  0  0  0  0  0  0  0  0
   -3.7370    0.4730    0.0000 C   0  0  0  0  0  0  0  0  0  0  0  0
   -2.2260    1.4170    0.0000 C   0  0  0  0  0  0  0  0  0  0  0  0
   -2.0500    2.2230    0.0000 O   0  0  0  0  0  0  0  0  0  0  0  0
   -0.9460    1.3430    0.0000 O   0  0  0  0  0  0  0  0  0  0  0  0
  1  2  2  0  0  0  0
  1  6  1  0  0  0  0
  2  3  1  0  0  0  0
  3  4  1  0  0  0  0
  3 21  2  0  0  0  0
  4  5  2  0  0  0  0
  5  6  1  0  0  0  0
  5  7  1  0  0  0  0
  6 10  1  0  0  0  0
  6 25  1  6  0  0  0
  7  8  1  0  0  0  0
  8  9  1  0  0  0  0
  9 10  1  0  0  0  0
  9 14  1  0  0  0  0
 10 11  1  0  0  0  0
 10 26  1  1  0  0  0
 11 12  1  0  0  0  0
 11 23  1  0  0  0  0
 12 13  1  0  0  0  0
 13 14  1  0  0  0  0
 13 17  1  0  0  0  0
 13 24  1  6  0  0  0
 14 15  1  0  0  0  0
 15 16  1  0  0  0  0
 16 17  1  0  0  0  0
 16 18  1  0  0  0  0
 17 20  1  0  0  0  0
 17 22  1  6  0  0  0
 18 19  1  0  0  0  0
 19 20  1  0  0  0  0
 19 27  1  0  0  0  0
 19 28  1  0  0  0  0
 22 29  1  0  0  0  0
 22 31  2  0  0  0  0
 29 30  1  0  0  0  0
M  END
>  <n>
81

>  <Activity>
0

>  <cmpd_id>
mbcd0029329

$$$$
mol_0225
  MOE2013           2D

 26 29  0  0  1  0  0  0  0  0999 V2000
    7.0620    1.3410    0.0000 F   0  0  0  0  0  0  0  0  0  0  0  0
    4.2040    2.1660    0.0000 O   0  0  0  0  0  0  0  0  0  0  0  0
    2.7750    2.1660    0.0000 O   0  0  0  0  0  0  0  0  0  0  0  0
    2.0610    0.9290    0.0000 O   0  0  0  0  0  0  0  0  0  0  0  0
    4.2040   -0.3090    0.0000 N   0  0  3  0  0  0  0  0  0  0  0  0
    7.0620   -0.3090    0.0000 N   0  0  3  0  0  0  0  0  0  0  0  0
    8.4910   -1.1340    0.0000 N   0  0  0  0  0  0  0  0  0  0  0  0
    4.2040   -1.1340    0.0000 C   0  0  0  0  0  0  0  0  0  0  0  0
    4.6170   -1.8480    0.0000 C   0  0  0  0  0  0  0  0  0  0  0  0
    3.7920   -1.8480    0.0000 C   0  0  0  0  0  0  0  0  0  0  0  0
    4.9190    0.1040    0.0000 C   0  0  0  0  0  0  0  0  0  0  0  0
    3.4900    0.1040    0.0000 C   0  0  0  0  0  0  0  0  0  0  0  0
    4.9190    0.9290    0.0000 C   0  0  0  0  0  0  0  0  0  0  0  0
    6.3480    0.1040    0.0000 C   0  0  0  0  0  0  0  0  0  0  0  0
    7.7760    0.1040    0.0000 C   0  0  0  0  0  0  0  0  0  0  0  0
    5.6330   -0.3090    0.0000 C   0  0  0  0  0  0  0  0  0  0  0  0
    8.4910   -0.3090    0.0000 C   0  0  3  0  0  0  0  0  0  0  0  0
    7.0620   -1.1340    0.0000 C   0  0  0  0  0  0  0  0  0  0  0  0
    7.7760   -1.5460    0.0000 C   0  0  0  0  0  0  0  0  0  0  0  0
    5.6330    1.3410    0.0000 C   0  0  0  0  0  0  0  0  0  0  0  0
    3.4900    0.9290    0.0000 C   0  0  0  0  0  0  0  0  0  0  0  0
    4.2040    1.3410    0.0000 C   0  0  0  0  0  0  0  0  0  0  0  0
    6.3480    0.9290    0.0000 C   0  0  0  0  0  0  0  0  0  0  0  0
    9.2060    0.1040    0.0000 C   0  0  0  0  0  0  0  0  0  0  0  0
    5.6330    2.1660    0.0000 C   0  0  0  0  0  0  0  0  0  0  0  0
    2.7750    1.3410    0.0000 C   0  0  0  0  0  0  0  0  0  0  0  0
  1 23  1  0  0  0  0
  2 22  2  0  0  0  0
  3 26  1  0  0  0  0
  4 26  2  0  0  0  0
  5  8  1  0  0  0  0
  5 11  1  0  0  0  0
  5 12  1  0  0  0  0
  6 14  1  0  0  0  0
  6 15  1  0  0  0  0
  6 18  1  0  0  0  0
  7 17  1  0  0  0  0
  7 19  1  0  0  0  0
  8  9  1  0  0  0  0
  8 10  1  0  0  0  0
  9 10  1  0  0  0  0
 11 13  1  0  0  0  0
 11 16  2  0  0  0  0
 12 21  2  0  0  0  0
 13 20  2  0  0  0  0
 13 22  1  0  0  0  0
 14 16  1  0  0  0  0
 14 23  2  0  0  0  0
 15 17  1  0  0  0  0
 17 24  1  0  0  0  0
 18 19  1  0  0  0  0
 20 23  1  0  0  0  0
 20 25  1  0  0  0  0
 21 22  1  0  0  0  0
 21 26  1  0  0  0  0
M  END
>  <n>
225

>  <Activity>
1

>  <cmpd_id>
mbcd0001038

$$$$
mol_0447
  MOE2013           2D

 37 40  0  0  1  0  0  0  0  0999 V2000
   -1.5190    3.8540    0.0000 F   0  0  0  0  0  0  0  0  0  0  0  0
    8.0960   -0.9690    0.0000 O   0  0  0  0  0  0  0  0  0  0  0  0
   13.0970   -0.5560    0.0000 O   0  0  0  0  0  0  0  0  0  0  0  0
    2.2480    3.5310    0.0000 O   0  0  0  0  0  0  0  0  0  0  0  0
   10.9540   -0.9690    0.0000 N   0  0  3  0  0  0  0  0  0  0  0  0
    5.2380    1.5060    0.0000 N   0  0  0  0  0  0  0  0  0  0  0  0
    5.2380   -0.9690    0.0000 N   0  0  0  0  0  0  0  0  0  0  0  0
    3.6300    2.9110    0.0000 N   0  0  0  0  0  0  0  0  0  0  0  0
    4.5230    0.2690    0.0000 N   0  0  0  0  0  0  0  0  0  0  0  0
    4.4370    2.7390    0.0000 N   0  0  0  0  0  0  0  0  0  0  0  0
    1.0920    2.6910    0.0000 N   0  0  0  0  0  0  0  0  0  0  0  0
   10.2390   -0.5560    0.0000 C   0  0  0  0  0  0  0  0  0  0  0  0
    9.5250   -0.9690    0.0000 C   0  0  0  0  0  0  0  0  0  0  0  0
   11.6680   -0.5560    0.0000 C   0  0  0  0  0  0  0  0  0  0  0  0
   10.9540   -1.7940    0.0000 C   0  0  0  0  0  0  0  0  0  0  0  0
    8.8100   -0.5560    0.0000 C   0  0  0  0  0  0  0  0  0  0  0  0
   12.3830   -0.9690    0.0000 C   0  0  0  0  0  0  0  0  0  0  0  0
   11.6680   -2.2060    0.0000 C   0  0  0  0  0  0  0  0  0  0  0  0
    7.3810   -0.5560    0.0000 C   0  0  0  0  0  0  0  0  0  0  0  0
    5.9520    0.2690    0.0000 C   0  0  0  0  0  0  0  0  0  0  0  0
    5.9520   -0.5560    0.0000 C   0  0  0  0  0  0  0  0  0  0  0  0
    6.6670   -0.9690    0.0000 C   0  0  0  0  0  0  0  0  0  0  0  0
    7.3810    0.2690    0.0000 C   0  0  0  0  0  0  0  0  0  0  0  0
    6.6670    0.6810    0.0000 C   0  0  0  0  0  0  0  0  0  0  0  0
    5.2380    0.6810    0.0000 C   0  0  0  0  0  0  0  0  0  0  0  0
    3.2180    2.1960    0.0000 C   0  0  0  0  0  0  0  0  0  0  0  0
    4.5230    1.9190    0.0000 C   0  0  0  0  0  0  0  0  0  0  0  0
    2.3970    2.1100    0.0000 C   0  0  0  0  0  0  0  0  0  0  0  0
    3.7700    1.5830    0.0000 C   0  0  0  0  0  0  0  0  0  0  0  0
    4.5230   -0.5560    0.0000 C   0  0  0  0  0  0  0  0  0  0  0  0
    1.9120    2.7770    0.0000 C   0  0  0  0  0  0  0  0  0  0  0  0
    0.6070    3.3580    0.0000 C   0  0  0  0  0  0  0  0  0  0  0  0
   -0.2140    3.2720    0.0000 C   0  0  0  0  0  0  0  0  0  0  0  0
    0.9420    4.1120    0.0000 C   0  0  0  0  0  0  0  0  0  0  0  0
   -0.6980    3.9400    0.0000 C   0  0  0  0  0  0  0  0  0  0  0  0
    0.4580    4.7800    0.0000 C   0  0  0  0  0  0  0  0  0  0  0  0
   -0.3630    4.6930    0.0000 C   0  0  0  0  0  0  0  0  0  0  0  0
  1 35  1  0  0  0  0
  2 16  1  0  0  0  0
  2 19  1  0  0  0  0
  3 17  1  0  0  0  0
  4 31  2  0  0  0  0
  5 12  1  0  0  0  0
  5 14  1  0  0  0  0
  5 15  1  0  0  0  0
  6 25  1  0  0  0  0
  6 27  1  0  0  0  0
  7 21  1  0  0  0  0
  7 30  2  0  0  0  0
  8 10  1  0  0  0  0
  8 26  1  0  0  0  0
  9 25  2  0  0  0  0
  9 30  1  0  0  0  0
 10 27  2  0  0  0  0
 11 31  1  0  0  0  0
 11 32  1  0  0  0  0
 12 13  1  0  0  0  0
 13 16  1  0  0  0  0
 14 17  1  0  0  0  0
 15 18  1  0  0  0  0
 19 22  2  0  0  0  0
 19 23  1  0  0  0  0
 20 21  2  0  0  0  0
 20 24  1  0  0  0  0
 20 25  1  0  0  0  0
 21 22  1  0  0  0  0
 23 24  2  0  0  0  0
 26 28  1  0  0  0  0
 26 29  2  0  0  0  0
 27 29  1  0  0  0  0
 28 31  1  0  0  0  0
 32 33  2  0  0  0  0
 32 34  1  0  0  0  0
 33 35  1  0  0  0  0
 34 36  2  0  0  0  0
 35 37  2  0  0  0  0
 36 37  1  0  0  0  0
M  END
>  <n>
447

>  <Activity>
1

>  <cmpd_id>
mbcd0030252

$$$$
mol_0398
  MOE2013           2D

 33 36  0  0  1  0  0  0  0  0999 V2000
    0.8280    0.6190    0.0000 C   0  0  0  0  0  0  0  0  0  0  0  0
    0.8280   -0.2060    0.0000 C   0  0  0  0  0  0  0  0  0  0  0  0
    0.1130   -0.6180    0.0000 C   0  0  0  0  0  0  0  0  0  0  0  0
   -0.6010   -0.2060    0.0000 N   0  0  0  0  0  0  0  0  0  0  0  0
   -0.6010    0.6190    0.0000 C   0  0  0  0  0  0  0  0  0  0  0  0
    0.1130    1.0320    0.0000 C   0  0  0  0  0  0  0  0  0  0  0  0
    0.1130    1.8570    0.0000 C   0  0  0  0  0  0  0  0  0  0  0  0
   -0.6010    2.2690    0.0000 O   0  0  0  0  0  0  0  0  0  0  0  0
    0.8280    2.2690    0.0000 N   0  0  0  0  0  0  0  0  0  0  0  0
    0.8280    3.0940    0.0000 C   0  0  0  0  0  0  0  0  0  0  0  0
    1.5420    3.5070    0.0000 C   0  0  0  0  0  0  0  0  0  0  0  0
    1.5420    4.3320    0.0000 C   0  0  0  0  0  0  0  0  0  0  0  0
    2.2570    4.7440    0.0000 C   0  0  0  0  0  0  0  0  0  0  0  0
    2.9710    4.3320    0.0000 C   0  0  0  0  0  0  0  0  0  0  0  0
    2.9710    3.5070    0.0000 C   0  0  0  0  0  0  0  0  0  0  0  0
    2.2570    3.0940    0.0000 C   0  0  0  0  0  0  0  0  0  0  0  0
    2.2570    2.2690    0.0000 F   0  0  0  0  0  0  0  0  0  0  0  0
    3.6860    4.7440    0.0000 O   0  0  0  0  0  0  0  0  0  0  0  0
    4.4000    4.3320    0.0000 C   0  0  3  0  0  0  0  0  0  0  0  0
    5.1140    4.7440    0.0000 C   0  0  0  0  0  0  0  0  0  0  0  0
    4.4000    3.5070    0.0000 C   0  0  0  0  0  0  0  0  0  0  0  0
    5.8290    4.3320    0.0000 O   0  0  0  0  0  0  0  0  0  0  0  0
    5.1140    5.5690    0.0000 O   0  0  0  0  0  0  0  0  0  0  0  0
   -1.3160    1.0320    0.0000 O   0  0  0  0  0  0  0  0  0  0  0  0
   -2.0300    0.6190    0.0000 C   0  0  0  0  0  0  0  0  0  0  0  0
   -2.0300   -0.2060    0.0000 C   0  0  0  0  0  0  0  0  0  0  0  0
   -2.7450   -0.6180    0.0000 C   0  0  0  0  0  0  0  0  0  0  0  0
   -3.4590   -0.2060    0.0000 C   0  0  0  0  0  0  0  0  0  0  0  0
   -3.4590    0.6190    0.0000 C   0  0  0  0  0  0  0  0  0  0  0  0
   -2.7450    1.0320    0.0000 C   0  0  0  0  0  0  0  0  0  0  0  0
   -4.2440   -0.4610    0.0000 O   0  0  0  0  0  0  0  0  0  0  0  0
   -4.7290    0.2070    0.0000 C   0  0  0  0  0  0  0  0  0  0  0  0
   -4.2440    0.8740    0.0000 O   0  0  0  0  0  0  0  0  0  0  0  0
  1  2  1  0  0  0  0
  1  6  2  0  0  0  0
  2  3  2  0  0  0  0
  3  4  1  0  0  0  0
  4  5  2  0  0  0  0
  5  6  1  0  0  0  0
  5 24  1  0  0  0  0
  6  7  1  0  0  0  0
  7  8  2  0  0  0  0
  7  9  1  0  0  0  0
  9 10  1  0  0  0  0
 10 11  1  0  0  0  0
 11 12  1  0  0  0  0
 11 16  2  0  0  0  0
 12 13  2  0  0  0  0
 13 14  1  0  0  0  0
 14 15  2  0  0  0  0
 14 18  1  0  0  0  0
 15 16  1  0  0  0  0
 16 17  1  0  0  0  0
 18 19  1  0  0  0  0
 19 20  1  0  0  0  0
 19 21  1  0  0  0  0
 20 22  1  0  0  0  0
 20 23  2  0  0  0  0
 24 25  1  0  0  0  0
 25 26  1  0  0  0  0
 25 30  2  0  0  0  0
 26 27  2  0  0  0  0
 27 28  1  0  0  0  0
 28 29  2  0  0  0  0
 28 31  1  0  0  0  0
 29 30  1  0  0  0  0
 29 33  1  0  0  0  0
 31 32  1  0  0  0  0
 32 33  1  0  0  0  0
M  END
>  <n>
398

>  <Activity>
1

>  <cmpd_id>
mbcd0030025

$$$$
mol_0443
  MOE2013           2D

 26 30  0  0  1  0  0  0  0  0999 V2000
    4.3610   -2.7210    0.0000 C   0  0  3  0  0  0  0  0  0  0  0  0
    4.4800   -1.9480    0.0000 C   0  0  0  0  0  0  0  0  0  0  0  0
    4.2580   -1.2260    0.0000 N   0  0  3  0  0  0  0  0  0  0  0  0
    4.2580   -0.4020    0.0000 C   0  0  0  0  0  0  0  0  0  0  0  0
    4.9720    0.0110    0.0000 C   0  0  0  0  0  0  0  0  0  0  0  0
    4.9720    0.8360    0.0000 C   0  0  0  0  0  0  0  0  0  0  0  0
    4.2580    1.2480    0.0000 C   0  0  0  0  0  0  0  0  0  0  0  0
    3.5430    0.8360    0.0000 C   0  0  0  0  0  0  0  0  0  0  0  0
    3.5430    0.0110    0.0000 C   0  0  0  0  0  0  0  0  0  0  0  0
    2.8290   -0.4020    0.0000 F   0  0  0  0  0  0  0  0  0  0  0  0
    4.2580    2.0740    0.0000 C   0  0  0  0  0  0  0  0  0  0  0  0
    3.5430    2.4860    0.0000 O   0  0  0  0  0  0  0  0  0  0  0  0
    4.9720    2.4860    0.0000 C   0  0  0  0  0  0  0  0  0  0  0  0
    5.6860    2.0740    0.0000 C   0  0  0  0  0  0  0  0  0  0  0  0
    5.6860    1.2480    0.0000 N   0  0  3  0  0  0  0  0  0  0  0  0
    6.4010    0.8360    0.0000 C   0  0  0  0  0  0  0  0  0  0  0  0
    7.2260    0.8360    0.0000 C   0  0  0  0  0  0  0  0  0  0  0  0
    6.8130    0.1220    0.0000 C   0  0  0  0  0  0  0  0  0  0  0  0
    4.9720    3.3110    0.0000 C   0  0  0  0  0  0  0  0  0  0  0  0
    5.6860    3.7240    0.0000 O   0  0  0  0  0  0  0  0  0  0  0  0
    4.2580    3.7240    0.0000 O   0  0  0  0  0  0  0  0  0  0  0  0
    4.0010   -2.0560    0.0000 C   0  0  3  0  0  0  0  0  0  0  0  0
    3.2280   -2.3260    0.0000 C   0  0  0  0  0  0  0  0  0  0  0  0
    3.4740   -2.9720    0.0000 N   0  0  3  0  0  0  0  0  0  0  0  0
    3.1040   -3.7090    0.0000 C   0  0  0  0  0  0  0  0  0  0  0  0
    5.0600   -3.1710    0.0000 C   0  0  0  0  0  0  0  0  0  0  0  0
  1  2  1  0  0  0  0
  1 24  1  0  0  0  0
  1 26  1  0  0  0  0
  2  3  1  0  0  0  0
  3  4  1  0  0  0  0
  3 22  1  0  0  0  0
  4  5  1  0  0  0  0
  4  9  2  0  0  0  0
  5  6  2  0  0  0  0
  6  7  1  0  0  0  0
  6 15  1  0  0  0  0
  7  8  2  0  0  0  0
  7 11  1  0  0  0  0
  8  9  1  0  0  0  0
  9 10  1  0  0  0  0
 11 12  2  0  0  0  0
 11 13  1  0  0  0  0
 13 14  2  0  0  0  0
 13 19  1  0  0  0  0
 14 15  1  0  0  0  0
 15 16  1  0  0  0  0
 16 17  1  0  0  0  0
 16 18  1  0  0  0  0
 17 18  1  0  0  0  0
 19 20  1  0  0  0  0
 19 21  2  0  0  0  0
 22 23  1  0  0  0  0
 22 26  1  0  0  0  0
 23 24  1  0  0  0  0
 24 25  1  0  0  0  0
M  END
>  <n>
443

>  <Activity>
1

>  <cmpd_id>
mbcd0030238

$$$$
mol_0444
  MOE2013           2D

 26 29  0  0  1  0  0  0  0  0999 V2000
   -2.1430   -3.7120    0.0000 C   0  0  0  0  0  0  0  0  0  0  0  0
   -2.1430   -2.8880    0.0000 C   0  0  0  0  0  0  0  0  0  0  0  0
   -1.4290   -2.4750    0.0000 N   0  0  0  0  0  0  0  0  0  0  0  0
   -1.4290   -1.6500    0.0000 C   0  0  0  0  0  0  0  0  0  0  0  0
   -0.7140   -1.2380    0.0000 C   0  0  0  0  0  0  0  0  0  0  0  0
    0.0000   -1.6500    0.0000 N   0  0  0  0  0  0  0  0  0  0  0  0
    0.0000   -2.4750    0.0000 C   0  0  0  0  0  0  0  0  0  0  0  0
   -0.7140   -2.8880    0.0000 C   0  0  0  0  0  0  0  0  0  0  0  0
    0.7140   -1.2380    0.0000 C   0  0  0  0  0  0  0  0  0  0  0  0
    0.7140   -0.4120    0.0000 C   0  0  0  0  0  0  0  0  0  0  0  0
    0.0000    0.0000    0.0000 F   0  0  0  0  0  0  0  0  0  0  0  0
    1.4290    0.0000    0.0000 C   0  0  0  0  0  0  0  0  0  0  0  0
    2.1430   -0.4120    0.0000 C   0  0  0  0  0  0  0  0  0  0  0  0
    2.8580    0.0000    0.0000 C   0  0  0  0  0  0  0  0  0  0  0  0
    2.8580    0.8250    0.0000 O   0  0  0  0  0  0  0  0  0  0  0  0
    3.5720   -0.4120    0.0000 C   0  0  0  0  0  0  0  0  0  0  0  0
    3.5720   -1.2380    0.0000 C   0  0  0  0  0  0  0  0  0  0  0  0
    2.8580   -1.6500    0.0000 N   0  0  3  0  0  0  0  0  0  0  0  0
    2.8580   -2.4750    0.0000 C   0  0  0  0  0  0  0  0  0  0  0  0
    3.2700   -3.1900    0.0000 C   0  0  0  0  0  0  0  0  0  0  0  0
    2.4450   -3.1900    0.0000 C   0  0  0  0  0  0  0  0  0  0  0  0
    2.1430   -1.2380    0.0000 C   0  0  0  0  0  0  0  0  0  0  0  0
    1.4290   -1.6500    0.0000 C   0  0  0  0  0  0  0  0  0  0  0  0
    4.2870    0.0000    0.0000 C   0  0  0  0  0  0  0  0  0  0  0  0
    4.2870    0.8250    0.0000 O   0  0  0  0  0  0  0  0  0  0  0  0
    5.0010   -0.4120    0.0000 O   0  0  0  0  0  0  0  0  0  0  0  0
  1  2  1  0  0  0  0
  2  3  1  0  0  0  0
  3  4  1  0  0  0  0
  3  8  1  0  0  0  0
  4  5  1  0  0  0  0
  5  6  1  0  0  0  0
  6  7  1  0  0  0  0
  6  9  1  0  0  0  0
  7  8  1  0  0  0  0
  9 10  1  0  0  0  0
  9 23  2  0  0  0  0
 10 11  1  0  0  0  0
 10 12  2  0  0  0  0
 12 13  1  0  0  0  0
 13 14  1  0  0  0  0
 13 22  2  0  0  0  0
 14 15  2  0  0  0  0
 14 16  1  0  0  0  0
 16 17  2  0  0  0  0
 16 24  1  0  0  0  0
 17 18  1  0  0  0  0
 18 19  1  0  0  0  0
 18 22  1  0  0  0  0
 19 20  1  0  0  0  0
 19 21  1  0  0  0  0
 20 21  1  0  0  0  0
 22 23  1  0  0  0  0
 24 25  1  0  0  0  0
 24 26  2  0  0  0  0
M  END
>  <n>
444

>  <Activity>
1

>  <cmpd_id>
mbcd0030239

$$$$
mol_0310
  MOE2013           2D

 24 27  0  0  1  0  0  0  0  0999 V2000
   -2.5490   -2.0030    0.0000 O   0  0  0  0  0  0  0  0  0  0  0  0
   -2.5490   -1.1780    0.0000 C   0  0  0  0  0  0  0  0  0  0  0  0
   -3.2630   -0.7660    0.0000 O   0  0  0  0  0  0  0  0  0  0  0  0
   -1.8340   -0.7660    0.0000 C   0  0  0  0  0  0  0  0  0  0  0  0
   -1.8340    0.0590    0.0000 C   0  0  0  0  0  0  0  0  0  0  0  0
   -1.1200    0.4720    0.0000 N   0  0  3  0  0  0  0  0  0  0  0  0
   -0.4050    0.0590    0.0000 C   0  0  0  0  0  0  0  0  0  0  0  0
    0.3090    0.4720    0.0000 C   0  0  0  0  0  0  0  0  0  0  0  0
    1.0240    0.0590    0.0000 C   0  0  0  0  0  0  0  0  0  0  0  0
    1.7380    0.4720    0.0000 N   0  0  0  0  0  0  0  0  0  0  0  0
    2.4520    0.0590    0.0000 C   0  0  0  0  0  0  0  0  0  0  0  0
    3.1670    0.4720    0.0000 C   0  0  0  0  0  0  0  0  0  0  0  0
    3.1670    1.2970    0.0000 N   0  0  0  0  0  0  0  0  0  0  0  0
    2.4520    1.7090    0.0000 C   0  0  0  0  0  0  0  0  0  0  0  0
    1.7380    1.2970    0.0000 C   0  0  0  0  0  0  0  0  0  0  0  0
    1.0240   -0.7660    0.0000 C   0  0  0  0  0  0  0  0  0  0  0  0
    1.7380   -1.1780    0.0000 F   0  0  0  0  0  0  0  0  0  0  0  0
    0.3090   -1.1780    0.0000 C   0  0  0  0  0  0  0  0  0  0  0  0
   -0.4050   -0.7660    0.0000 C   0  0  0  0  0  0  0  0  0  0  0  0
   -1.1200   -1.1780    0.0000 C   0  0  0  0  0  0  0  0  0  0  0  0
   -1.1200   -2.0030    0.0000 O   0  0  0  0  0  0  0  0  0  0  0  0
   -1.1200    1.2970    0.0000 C   0  0  0  0  0  0  0  0  0  0  0  0
   -1.5320    2.0110    0.0000 C   0  0  0  0  0  0  0  0  0  0  0  0
   -0.7070    2.0110    0.0000 C   0  0  0  0  0  0  0  0  0  0  0  0
  1  2  1  0  0  0  0
  2  3  2  0  0  0  0
  2  4  1  0  0  0  0
  4  5  2  0  0  0  0
  4 20  1  0  0  0  0
  5  6  1  0  0  0  0
  6  7  1  0  0  0  0
  6 22  1  0  0  0  0
  7  8  1  0  0  0  0
  7 19  2  0  0  0  0
  8  9  2  0  0  0  0
  9 10  1  0  0  0  0
  9 16  1  0  0  0  0
 10 11  1  0  0  0  0
 10 15  1  0  0  0  0
 11 12  1  0  0  0  0
 12 13  1  0  0  0  0
 13 14  1  0  0  0  0
 14 15  1  0  0  0  0
 16 17  1  0  0  0  0
 16 18  2  0  0  0  0
 18 19  1  0  0  0  0
 19 20  1  0  0  0  0
 20 21  2  0  0  0  0
 22 23  1  0  0  0  0
 22 24  1  0  0  0  0
 23 24  1  0  0  0  0
M  END
>  <n>
310

>  <Activity>
1

>  <cmpd_id>
mbcd0017980

$$$$
mol_0302
  MOE2013           2D

 23 25  0  0  1  0  0  0  0  0999 V2000
   11.0140   -3.8620    0.0000 C   0  0  0  0  0  0  0  0  0  0  0  0
   11.0140   -4.6870    0.0000 C   0  0  0  0  0  0  0  0  0  0  0  0
   11.7280   -5.1000    0.0000 C   0  0  0  0  0  0  0  0  0  0  0  0
   11.7280   -3.4500    0.0000 C   0  0  0  0  0  0  0  0  0  0  0  0
   12.4430   -3.8620    0.0000 C   0  0  0  0  0  0  0  0  0  0  0  0
   12.4430   -4.6870    0.0000 C   0  0  0  0  0  0  0  0  0  0  0  0
   13.1570   -5.1000    0.0000 C   0  0  0  0  0  0  0  0  0  0  0  0
   13.8720   -4.6870    0.0000 C   0  0  0  0  0  0  0  0  0  0  0  0
   13.8720   -3.8620    0.0000 C   0  0  0  0  0  0  0  0  0  0  0  0
   13.1570   -3.4500    0.0000 N   0  0  3  0  0  0  0  0  0  0  0  0
   13.1570   -2.6250    0.0000 C   0  0  0  0  0  0  0  0  0  0  0  0
   13.8720   -2.2120    0.0000 C   0  0  0  0  0  0  0  0  0  0  0  0
   13.1570   -5.9250    0.0000 O   0  0  0  0  0  0  0  0  0  0  0  0
   14.5860   -5.1000    0.0000 C   0  0  0  0  0  0  0  0  0  0  0  0
   15.3000   -4.6870    0.0000 O   0  0  0  0  0  0  0  0  0  0  0  0
   14.5860   -5.9250    0.0000 O   0  0  0  0  0  0  0  0  0  0  0  0
   10.2990   -5.1000    0.0000 F   0  0  0  0  0  0  0  0  0  0  0  0
   10.2990   -3.4500    0.0000 N   0  0  0  0  0  0  0  0  0  0  0  0
    9.5850   -3.8620    0.0000 C   0  0  0  0  0  0  0  0  0  0  0  0
    8.8700   -3.4500    0.0000 C   0  0  0  0  0  0  0  0  0  0  0  0
    8.8700   -2.6250    0.0000 N   0  0  0  0  0  0  0  0  0  0  0  0
    9.5850   -2.2120    0.0000 C   0  0  0  0  0  0  0  0  0  0  0  0
   10.2990   -2.6250    0.0000 C   0  0  0  0  0  0  0  0  0  0  0  0
  1  2  2  0  0  0  0
  1  4  1  0  0  0  0
  1 18  1  0  0  0  0
  2  3  1  0  0  0  0
  2 17  1  0  0  0  0
  3  6  2  0  0  0  0
  4  5  2  0  0  0  0
  5  6  1  0  0  0  0
  5 10  1  0  0  0  0
  6  7  1  0  0  0  0
  7  8  1  0  0  0  0
  7 13  2  0  0  0  0
  8  9  2  0  0  0  0
  8 14  1  0  0  0  0
  9 10  1  0  0  0  0
 10 11  1  0  0  0  0
 11 12  1  0  0  0  0
 14 15  1  0  0  0  0
 14 16  2  0  0  0  0
 18 19  1  0  0  0  0
 18 23  1  0  0  0  0
 19 20  1  0  0  0  0
 20 21  1  0  0  0  0
 21 22  1  0  0  0  0
 22 23  1  0  0  0  0
M  END
>  <n>
302

>  <Activity>
1

>  <cmpd_id>
mbcd0011365

$$$$
mol_0461
  MOE2013           2D

 27 29  0  0  0  0  0  0  0  0999 V2000
   -3.2080   -5.1860    0.0000 N   0  0  0  0  0  0  0  0  0  0  0  0
   -2.6560   -4.5730    0.0000 C   0  0  0  0  0  0  0  0  0  0  0  0
   -1.9020   -4.9080    0.0000 C   0  0  0  0  0  0  0  0  0  0  0  0
   -1.9880   -5.7290    0.0000 C   0  0  0  0  0  0  0  0  0  0  0  0
   -2.7950   -5.9000    0.0000 C   0  0  0  0  0  0  0  0  0  0  0  0
   -1.1880   -4.4960    0.0000 C   0  0  0  0  0  0  0  0  0  0  0  0
   -1.1880   -3.6710    0.0000 O   0  0  0  0  0  0  0  0  0  0  0  0
   -0.4730   -4.9080    0.0000 N   0  0  0  0  0  0  0  0  0  0  0  0
   -2.8270   -3.7660    0.0000 C   0  0  0  0  0  0  0  0  0  0  0  0
   -1.3750   -6.2810    0.0000 C   0  0  0  0  0  0  0  0  0  0  0  0
   -3.1310   -6.6540    0.0000 C   0  0  0  0  0  0  0  0  0  0  0  0
   -4.5030   -6.1270    0.0000 C   0  0  0  0  0  0  0  0  0  0  0  0
   -3.9510   -6.7400    0.0000 C   0  0  0  0  0  0  0  0  0  0  0  0
   -4.3640   -7.4550    0.0000 C   0  0  0  0  0  0  0  0  0  0  0  0
   -4.1090   -8.2390    0.0000 C   0  0  0  0  0  0  0  0  0  0  0  0
   -4.6610   -8.8520    0.0000 C   0  0  0  0  0  0  0  0  0  0  0  0
   -5.4680   -8.6810    0.0000 C   0  0  0  0  0  0  0  0  0  0  0  0
   -5.7230   -7.8960    0.0000 C   0  0  0  0  0  0  0  0  0  0  0  0
   -5.1710   -7.2830    0.0000 C   0  0  0  0  0  0  0  0  0  0  0  0
   -5.2570   -6.4630    0.0000 N   0  0  0  0  0  0  0  0  0  0  0  0
   -4.3320   -5.3200    0.0000 O   0  0  0  0  0  0  0  0  0  0  0  0
   -4.4060   -9.6370    0.0000 F   0  0  0  0  0  0  0  0  0  0  0  0
    0.2420   -4.4960    0.0000 C   0  0  0  0  0  0  0  0  0  0  0  0
    0.9560   -4.9080    0.0000 C   0  0  0  0  0  0  0  0  0  0  0  0
    1.6700   -4.4960    0.0000 N   0  0  0  0  0  0  0  0  0  0  0  0
    2.3850   -4.9080    0.0000 C   0  0  0  0  0  0  0  0  0  0  0  0
    3.0990   -4.4960    0.0000 C   0  0  0  0  0  0  0  0  0  0  0  0
  1  2  1  0  0  0  0
  1  5  1  0  0  0  0
  2  3  2  0  0  0  0
  2  9  1  0  0  0  0
  3  4  1  0  0  0  0
  3  6  1  0  0  0  0
  4  5  2  0  0  0  0
  4 10  1  0  0  0  0
  5 11  1  0  0  0  0
  6  7  2  0  0  0  0
  6  8  1  0  0  0  0
  8 23  1  0  0  0  0
 11 13  2  3  0  0  0
 12 13  1  0  0  0  0
 12 20  1  0  0  0  0
 12 21  2  0  0  0  0
 13 14  1  0  0  0  0
 14 15  1  0  0  0  0
 14 19  2  0  0  0  0
 15 16  2  0  0  0  0
 16 17  1  0  0  0  0
 16 22  1  0  0  0  0
 17 18  2  0  0  0  0
 18 19  1  0  0  0  0
 19 20  1  0  0  0  0
 23 24  1  0  0  0  0
 24 25  1  0  0  0  0
 25 26  1  0  0  0  0
 26 27  1  0  0  0  0
M  END
>  <n>
461

>  <Activity>
1

>  <cmpd_id>
mbcd0030335

$$$$
mol_0350
  MOE2013           2D

 29 33  0  0  1  0  0  0  0  0999 V2000
    4.1700    0.6710    0.0000 F   0  0  0  0  0  0  0  0  0  0  0  0
    3.3610    0.5060    0.0000 C   0  0  0  0  0  0  0  0  0  0  0  0
    2.8140    1.1240    0.0000 C   0  0  0  0  0  0  0  0  0  0  0  0
    2.0060    0.9590    0.0000 C   0  0  0  0  0  0  0  0  0  0  0  0
    1.4590    1.5770    0.0000 C   0  0  0  0  0  0  0  0  0  0  0  0
    0.6510    1.4120    0.0000 C   0  0  0  0  0  0  0  0  0  0  0  0
    0.3890    0.6300    0.0000 C   0  0  0  0  0  0  0  0  0  0  0  0
    0.9360    0.0120    0.0000 N   0  0  0  0  0  0  0  0  0  0  0  0
    1.7440    0.1770    0.0000 C   0  0  0  0  0  0  0  0  0  0  0  0
    2.2920   -0.4410    0.0000 C   0  0  0  0  0  0  0  0  0  0  0  0
    3.1000   -0.2760    0.0000 C   0  0  0  0  0  0  0  0  0  0  0  0
    3.6470   -0.8940    0.0000 F   0  0  0  0  0  0  0  0  0  0  0  0
   -0.4360    0.6360    0.0000 C   0  0  0  0  0  0  0  0  0  0  0  0
   -0.6840    1.4230    0.0000 N   0  0  0  0  0  0  0  0  0  0  0  0
   -1.4900    1.6010    0.0000 C   0  0  0  0  0  0  0  0  0  0  0  0
   -1.7380    2.3880    0.0000 O   0  0  0  0  0  0  0  0  0  0  0  0
   -2.0470    0.9930    0.0000 C   0  0  0  0  0  0  0  0  0  0  0  0
   -1.7980    0.2060    0.0000 C   0  0  0  0  0  0  0  0  0  0  0  0
   -0.9930    0.0280    0.0000 C   0  0  0  0  0  0  0  0  0  0  0  0
   -2.2580   -0.4790    0.0000 C   0  0  2  0  0  0  0  0  0  0  0  0
   -1.4890   -0.7750    0.0000 O   0  0  0  0  0  0  0  0  0  0  0  0
   -3.0810   -0.5460    0.0000 C   0  0  0  0  0  0  0  0  0  0  0  0
   -3.6460    0.0550    0.0000 C   0  0  0  0  0  0  0  0  0  0  0  0
   -4.4330   -0.1930    0.0000 O   0  0  0  0  0  0  0  0  0  0  0  0
   -3.5280    0.8720    0.0000 O   0  0  0  0  0  0  0  0  0  0  0  0
   -2.8170    1.2890    0.0000 C   0  0  0  0  0  0  0  0  0  0  0  0
   -2.3760   -1.2950    0.0000 C   0  0  0  0  0  0  0  0  0  0  0  0
   -3.1420   -1.6020    0.0000 C   0  0  0  0  0  0  0  0  0  0  0  0
   -0.0130    1.9020    0.0000 C   0  0  0  0  0  0  0  0  0  0  0  0
  1  2  1  0  0  0  0
  2  3  2  0  0  0  0
  2 11  1  0  0  0  0
  3  4  1  0  0  0  0
  4  5  2  0  0  0  0
  4  9  1  0  0  0  0
  5  6  1  0  0  0  0
  6  7  2  0  0  0  0
  6 29  1  0  0  0  0
  7  8  1  0  0  0  0
  7 13  1  0  0  0  0
  8  9  2  0  0  0  0
  9 10  1  0  0  0  0
 10 11  2  0  0  0  0
 11 12  1  0  0  0  0
 13 14  1  0  0  0  0
 13 19  2  0  0  0  0
 14 15  1  0  0  0  0
 14 29  1  0  0  0  0
 15 16  2  0  0  0  0
 15 17  1  0  0  0  0
 17 18  2  0  0  0  0
 17 26  1  0  0  0  0
 18 19  1  0  0  0  0
 18 20  1  0  0  0  0
 20 21  1  6  0  0  0
 20 22  1  0  0  0  0
 20 27  1  1  0  0  0
 22 23  1  0  0  0  0
 23 24  2  0  0  0  0
 23 25  1  0  0  0  0
 25 26  1  0  0  0  0
 27 28  1  0  0  0  0
M  END
>  <n>
350

>  <Activity>
1

>  <cmpd_id>
mbcd0029877

$$$$
mol_0374
  MOE2013           2D

 30 34  0  0  1  0  0  0  0  0999 V2000
    5.3110    0.4470    0.0000 C   0  0  0  0  0  0  0  0  0  0  0  0
    5.8630    1.0600    0.0000 C   0  0  0  0  0  0  0  0  0  0  0  0
    5.6080    1.8450    0.0000 C   0  0  0  0  0  0  0  0  0  0  0  0
    4.8010    2.0170    0.0000 C   0  0  0  0  0  0  0  0  0  0  0  0
    4.2490    1.4040    0.0000 C   0  0  0  0  0  0  0  0  0  0  0  0
    4.5040    0.6190    0.0000 C   0  0  0  0  0  0  0  0  0  0  0  0
    3.9520    0.0060    0.0000 C   0  0  0  0  0  0  0  0  0  0  0  0
    3.4420    1.5750    0.0000 N   0  0  0  0  0  0  0  0  0  0  0  0
    2.8900    0.9620    0.0000 C   0  0  0  0  0  0  0  0  0  0  0  0
    3.1450    0.1770    0.0000 C   0  0  0  0  0  0  0  0  0  0  0  0
    1.0030    0.0060    0.0000 C   0  0  0  0  0  0  0  0  0  0  0  0
    1.8100    0.1770    0.0000 N   0  0  0  0  0  0  0  0  0  0  0  0
    2.0650    0.9620    0.0000 C   0  0  0  0  0  0  0  0  0  0  0  0
    1.5130    1.5750    0.0000 C   0  0  0  0  0  0  0  0  0  0  0  0
    0.7060    1.4040    0.0000 C   0  0  0  0  0  0  0  0  0  0  0  0
    0.4510    0.6190    0.0000 C   0  0  0  0  0  0  0  0  0  0  0  0
    2.4780   -0.3080    0.0000 C   0  0  0  0  0  0  0  0  0  0  0  0
    0.7480   -0.7790    0.0000 O   0  0  0  0  0  0  0  0  0  0  0  0
   -0.3560    0.4470    0.0000 C   0  0  0  0  0  0  0  0  0  0  0  0
    0.1540    2.0170    0.0000 C   0  0  1  0  0  0  0  0  0  0  0  0
   -0.9080    1.0600    0.0000 O   0  0  0  0  0  0  0  0  0  0  0  0
   -0.6530    1.8450    0.0000 C   0  0  0  0  0  0  0  0  0  0  0  0
   -1.2050    2.4580    0.0000 O   0  0  0  0  0  0  0  0  0  0  0  0
    0.7480    2.5900    0.0000 O   0  0  0  0  0  0  0  0  0  0  0  0
    0.0110    2.8290    0.0000 C   0  0  0  0  0  0  0  0  0  0  0  0
   -0.7640    3.1110    0.0000 C   0  0  0  0  0  0  0  0  0  0  0  0
    4.2070   -0.7790    0.0000 C   0  0  0  0  0  0  0  0  0  0  0  0
    3.6550   -1.3920    0.0000 C   0  0  0  0  0  0  0  0  0  0  0  0
    6.6700    0.8890    0.0000 F   0  0  0  0  0  0  0  0  0  0  0  0
    6.1600    2.4580    0.0000 F   0  0  0  0  0  0  0  0  0  0  0  0
  1  2  2  0  0  0  0
  1  6  1  0  0  0  0
  2  3  1  0  0  0  0
  2 29  1  0  0  0  0
  3  4  2  0  0  0  0
  3 30  1  0  0  0  0
  4  5  1  0  0  0  0
  5  6  2  0  0  0  0
  5  8  1  0  0  0  0
  6  7  1  0  0  0  0
  7 10  2  0  0  0  0
  7 27  1  0  0  0  0
  8  9  2  0  0  0  0
  9 10  1  0  0  0  0
  9 13  1  0  0  0  0
 10 17  1  0  0  0  0
 11 12  1  0  0  0  0
 11 16  1  0  0  0  0
 11 18  2  0  0  0  0
 12 13  1  0  0  0  0
 12 17  1  0  0  0  0
 13 14  2  0  0  0  0
 14 15  1  0  0  0  0
 15 16  2  0  0  0  0
 15 20  1  0  0  0  0
 16 19  1  0  0  0  0
 19 21  1  0  0  0  0
 20 22  1  0  0  0  0
 20 24  1  1  0  0  0
 20 25  1  6  0  0  0
 21 22  1  0  0  0  0
 22 23  2  0  0  0  0
 25 26  1  0  0  0  0
 27 28  1  0  0  0  0
M  END
>  <n>
374

>  <Activity>
1

>  <cmpd_id>
mbcd0029951

$$$$
mol_0271
  MOE2013           2D

 26 29  0  0  1  0  0  0  0  0999 V2000
   10.4560   -1.1510    0.0000 N   0  0  3  0  0  0  0  0  0  0  0  0
    9.0270   -1.1510    0.0000 C   0  0  0  0  0  0  0  0  0  0  0  0
   10.4560   -0.3260    0.0000 C   0  0  0  0  0  0  0  0  0  0  0  0
   11.1710    0.0870    0.0000 C   0  0  0  0  0  0  0  0  0  0  0  0
    9.7420    0.0870    0.0000 C   0  0  0  0  0  0  0  0  0  0  0  0
    9.7420   -1.5630    0.0000 C   0  0  0  0  0  0  0  0  0  0  0  0
    9.0270   -0.3260    0.0000 C   0  0  0  0  0  0  0  0  0  0  0  0
   11.1710    0.9120    0.0000 C   0  0  0  0  0  0  0  0  0  0  0  0
   11.8850   -0.3260    0.0000 O   0  0  0  0  0  0  0  0  0  0  0  0
   10.4560    1.3240    0.0000 C   0  0  0  0  0  0  0  0  0  0  0  0
    9.7420    0.9120    0.0000 C   0  0  0  0  0  0  0  0  0  0  0  0
   11.8850    1.3240    0.0000 N   0  0  0  0  0  0  0  0  0  0  0  0
    8.3130   -1.5630    0.0000 C   0  0  0  0  0  0  0  0  0  0  0  0
   11.1710   -1.5630    0.0000 C   0  0  3  0  0  0  0  0  0  0  0  0
   13.3140    2.1490    0.0000 N   0  0  0  0  0  0  0  0  0  0  0  0
    8.3130    0.0870    0.0000 O   0  0  0  0  0  0  0  0  0  0  0  0
   11.8850   -1.1510    0.0000 C   0  0  0  0  0  0  0  0  0  0  0  0
   12.6000    0.9120    0.0000 C   0  0  0  0  0  0  0  0  0  0  0  0
   11.8850    2.1490    0.0000 C   0  0  0  0  0  0  0  0  0  0  0  0
    7.5980   -1.1510    0.0000 O   0  0  0  0  0  0  0  0  0  0  0  0
   10.4560    2.1490    0.0000 F   0  0  0  0  0  0  0  0  0  0  0  0
   13.3140    1.3240    0.0000 C   0  0  0  0  0  0  0  0  0  0  0  0
   12.6000    2.5620    0.0000 C   0  0  0  0  0  0  0  0  0  0  0  0
    8.3130   -2.3880    0.0000 O   0  0  0  0  0  0  0  0  0  0  0  0
   14.0280    2.5620    0.0000 C   0  0  0  0  0  0  0  0  0  0  0  0
   11.1710   -2.3880    0.0000 C   0  0  0  0  0  0  0  0  0  0  0  0
  1  3  1  0  0  0  0
  1  6  1  0  0  0  0
  1 14  1  0  0  0  0
  2  6  2  0  0  0  0
  2  7  1  0  0  0  0
  2 13  1  0  0  0  0
  3  4  2  0  0  0  0
  3  5  1  0  0  0  0
  4  8  1  0  0  0  0
  4  9  1  0  0  0  0
  5  7  1  0  0  0  0
  5 11  2  0  0  0  0
  7 16  2  0  0  0  0
  8 10  2  0  0  0  0
  8 12  1  0  0  0  0
  9 17  1  0  0  0  0
 10 11  1  0  0  0  0
 10 21  1  0  0  0  0
 12 18  1  0  0  0  0
 12 19  1  0  0  0  0
 13 20  2  0  0  0  0
 13 24  1  0  0  0  0
 14 17  1  0  0  0  0
 14 26  1  0  0  0  0
 15 22  1  0  0  0  0
 15 23  1  0  0  0  0
 15 25  1  0  0  0  0
 18 22  1  0  0  0  0
 19 23  1  0  0  0  0
M  END
>  <n>
271

>  <Activity>
1

>  <cmpd_id>
mbcd0003068

$$$$
mol_0372
  MOE2013           2D

 30 34  0  0  1  0  0  0  0  0999 V2000
    5.3220    0.4420    0.0000 C   0  0  0  0  0  0  0  0  0  0  0  0
    5.8740    1.0550    0.0000 C   0  0  0  0  0  0  0  0  0  0  0  0
    5.6190    1.8390    0.0000 C   0  0  0  0  0  0  0  0  0  0  0  0
    4.8120    2.0110    0.0000 C   0  0  0  0  0  0  0  0  0  0  0  0
    4.2600    1.3980    0.0000 C   0  0  0  0  0  0  0  0  0  0  0  0
    4.5150    0.6130    0.0000 C   0  0  0  0  0  0  0  0  0  0  0  0
    3.9630    0.0000    0.0000 C   0  0  0  0  0  0  0  0  0  0  0  0
    3.4530    1.5690    0.0000 N   0  0  0  0  0  0  0  0  0  0  0  0
    2.9010    0.9560    0.0000 C   0  0  0  0  0  0  0  0  0  0  0  0
    3.1560    0.1720    0.0000 C   0  0  0  0  0  0  0  0  0  0  0  0
    1.0140    0.0000    0.0000 C   0  0  0  0  0  0  0  0  0  0  0  0
    1.8210    0.1720    0.0000 N   0  0  0  0  0  0  0  0  0  0  0  0
    2.0760    0.9560    0.0000 C   0  0  0  0  0  0  0  0  0  0  0  0
    1.5240    1.5690    0.0000 C   0  0  0  0  0  0  0  0  0  0  0  0
    0.7170    1.3980    0.0000 C   0  0  0  0  0  0  0  0  0  0  0  0
    0.4620    0.6130    0.0000 C   0  0  0  0  0  0  0  0  0  0  0  0
    2.4880   -0.3130    0.0000 C   0  0  0  0  0  0  0  0  0  0  0  0
    0.7590   -0.7850    0.0000 O   0  0  0  0  0  0  0  0  0  0  0  0
   -0.3450    0.4420    0.0000 C   0  0  0  0  0  0  0  0  0  0  0  0
    0.1650    2.0110    0.0000 C   0  0  1  0  0  0  0  0  0  0  0  0
   -0.8970    1.0550    0.0000 O   0  0  0  0  0  0  0  0  0  0  0  0
   -0.6420    1.8390    0.0000 C   0  0  0  0  0  0  0  0  0  0  0  0
   -1.1940    2.4520    0.0000 O   0  0  0  0  0  0  0  0  0  0  0  0
    0.7580    2.5840    0.0000 O   0  0  0  0  0  0  0  0  0  0  0  0
    0.0220    2.8230    0.0000 C   0  0  0  0  0  0  0  0  0  0  0  0
   -0.7540    3.1050    0.0000 C   0  0  0  0  0  0  0  0  0  0  0  0
    4.2180   -0.7850    0.0000 C   0  0  0  0  0  0  0  0  0  0  0  0
    3.6660   -1.3980    0.0000 C   0  0  0  0  0  0  0  0  0  0  0  0
    6.6810    0.8830    0.0000 O   0  0  0  0  0  0  0  0  0  0  0  0
    6.1710    2.4520    0.0000 F   0  0  0  0  0  0  0  0  0  0  0  0
  1  2  2  0  0  0  0
  1  6  1  0  0  0  0
  2  3  1  0  0  0  0
  2 29  1  0  0  0  0
  3  4  2  0  0  0  0
  3 30  1  0  0  0  0
  4  5  1  0  0  0  0
  5  6  2  0  0  0  0
  5  8  1  0  0  0  0
  6  7  1  0  0  0  0
  7 10  2  0  0  0  0
  7 27  1  0  0  0  0
  8  9  2  0  0  0  0
  9 10  1  0  0  0  0
  9 13  1  0  0  0  0
 10 17  1  0  0  0  0
 11 12  1  0  0  0  0
 11 16  1  0  0  0  0
 11 18  2  0  0  0  0
 12 13  1  0  0  0  0
 12 17  1  0  0  0  0
 13 14  2  0  0  0  0
 14 15  1  0  0  0  0
 15 16  2  0  0  0  0
 15 20  1  0  0  0  0
 16 19  1  0  0  0  0
 19 21  1  0  0  0  0
 20 22  1  0  0  0  0
 20 24  1  1  0  0  0
 20 25  1  6  0  0  0
 21 22  1  0  0  0  0
 22 23  2  0  0  0  0
 25 26  1  0  0  0  0
 27 28  1  0  0  0  0
M  END
>  <n>
372

>  <Activity>
1

>  <cmpd_id>
mbcd0029949

$$$$
mol_0371
  MOE2013           2D

 31 35  0  0  1  0  0  0  0  0999 V2000
    5.0390    0.4790    0.0000 C   0  0  0  0  0  0  0  0  0  0  0  0
    5.5910    1.0920    0.0000 C   0  0  0  0  0  0  0  0  0  0  0  0
    5.3360    1.8760    0.0000 C   0  0  0  0  0  0  0  0  0  0  0  0
    4.5290    2.0480    0.0000 C   0  0  0  0  0  0  0  0  0  0  0  0
    3.9770    1.4350    0.0000 C   0  0  0  0  0  0  0  0  0  0  0  0
    4.2320    0.6500    0.0000 C   0  0  0  0  0  0  0  0  0  0  0  0
    3.6800    0.0370    0.0000 C   0  0  0  0  0  0  0  0  0  0  0  0
    3.1700    1.6060    0.0000 N   0  0  0  0  0  0  0  0  0  0  0  0
    2.6180    0.9930    0.0000 C   0  0  0  0  0  0  0  0  0  0  0  0
    2.8730    0.2090    0.0000 C   0  0  0  0  0  0  0  0  0  0  0  0
    0.7310    0.0370    0.0000 C   0  0  0  0  0  0  0  0  0  0  0  0
    1.5380    0.2090    0.0000 N   0  0  0  0  0  0  0  0  0  0  0  0
    1.7930    0.9930    0.0000 C   0  0  0  0  0  0  0  0  0  0  0  0
    1.2410    1.6060    0.0000 C   0  0  0  0  0  0  0  0  0  0  0  0
    0.4340    1.4350    0.0000 C   0  0  0  0  0  0  0  0  0  0  0  0
    0.1790    0.6500    0.0000 C   0  0  0  0  0  0  0  0  0  0  0  0
    2.2060   -0.2760    0.0000 C   0  0  0  0  0  0  0  0  0  0  0  0
    0.4760   -0.7470    0.0000 O   0  0  0  0  0  0  0  0  0  0  0  0
   -0.6280    0.4790    0.0000 C   0  0  0  0  0  0  0  0  0  0  0  0
   -0.1180    2.0480    0.0000 C   0  0  1  0  0  0  0  0  0  0  0  0
   -1.1800    1.0920    0.0000 O   0  0  0  0  0  0  0  0  0  0  0  0
   -0.9250    1.8760    0.0000 C   0  0  0  0  0  0  0  0  0  0  0  0
   -1.4770    2.4900    0.0000 O   0  0  0  0  0  0  0  0  0  0  0  0
    0.4760    2.6210    0.0000 O   0  0  0  0  0  0  0  0  0  0  0  0
   -0.2610    2.8600    0.0000 C   0  0  0  0  0  0  0  0  0  0  0  0
   -1.0360    3.1430    0.0000 C   0  0  0  0  0  0  0  0  0  0  0  0
    3.9350   -0.7470    0.0000 C   0  0  0  0  0  0  0  0  0  0  0  0
    3.3830   -1.3600    0.0000 C   0  0  0  0  0  0  0  0  0  0  0  0
    6.3980    0.9200    0.0000 O   0  0  0  0  0  0  0  0  0  0  0  0
    6.9500    1.5340    0.0000 C   0  0  0  0  0  0  0  0  0  0  0  0
    5.8880    2.4900    0.0000 F   0  0  0  0  0  0  0  0  0  0  0  0
  1  2  2  0  0  0  0
  1  6  1  0  0  0  0
  2  3  1  0  0  0  0
  2 29  1  0  0  0  0
  3  4  2  0  0  0  0
  3 31  1  0  0  0  0
  4  5  1  0  0  0  0
  5  6  2  0  0  0  0
  5  8  1  0  0  0  0
  6  7  1  0  0  0  0
  7 10  2  0  0  0  0
  7 27  1  0  0  0  0
  8  9  2  0  0  0  0
  9 10  1  0  0  0  0
  9 13  1  0  0  0  0
 10 17  1  0  0  0  0
 11 12  1  0  0  0  0
 11 16  1  0  0  0  0
 11 18  2  0  0  0  0
 12 13  1  0  0  0  0
 12 17  1  0  0  0  0
 13 14  2  0  0  0  0
 14 15  1  0  0  0  0
 15 16  2  0  0  0  0
 15 20  1  0  0  0  0
 16 19  1  0  0  0  0
 19 21  1  0  0  0  0
 20 22  1  0  0  0  0
 20 24  1  1  0  0  0
 20 25  1  6  0  0  0
 21 22  1  0  0  0  0
 22 23  2  0  0  0  0
 25 26  1  0  0  0  0
 27 28  1  0  0  0  0
 29 30  1  0  0  0  0
M  END
>  <n>
371

>  <Activity>
1

>  <cmpd_id>
mbcd0029948

$$$$
mol_0314
  MOE2013           2D

 33 34  0  0  1  0  0  0  0  0999 V2000
    9.7930   -6.3190    0.0000 C   0  0  0  0  0  0  0  0  0  0  0  0
    9.7930   -7.1440    0.0000 C   0  0  0  0  0  0  0  0  0  0  0  0
   10.5070   -7.5570    0.0000 N   0  0  0  0  0  0  0  0  0  0  0  0
   11.2220   -7.1440    0.0000 C   0  0  0  0  0  0  0  0  0  0  0  0
   11.2220   -6.3190    0.0000 C   0  0  0  0  0  0  0  0  0  0  0  0
   10.5070   -5.9070    0.0000 C   0  0  0  0  0  0  0  0  0  0  0  0
   11.9360   -5.9070    0.0000 C   0  0  0  0  0  0  0  0  0  0  0  0
   12.6510   -6.3190    0.0000 C   0  0  0  0  0  0  0  0  0  0  0  0
   13.3650   -5.9070    0.0000 C   0  0  3  0  0  0  0  0  0  0  0  0
   14.0800   -6.3190    0.0000 C   0  0  0  0  0  0  0  0  0  0  0  0
   13.3650   -5.0820    0.0000 O   0  0  0  0  0  0  0  0  0  0  0  0
   14.7940   -5.9070    0.0000 C   0  0  3  0  0  0  0  0  0  0  0  0
   15.5080   -6.3190    0.0000 C   0  0  0  0  0  0  0  0  0  0  0  0
   14.7940   -5.0820    0.0000 O   0  0  0  0  0  0  0  0  0  0  0  0
   16.2230   -5.9070    0.0000 C   0  0  0  0  0  0  0  0  0  0  0  0
   16.9370   -6.3190    0.0000 O   0  0  0  0  0  0  0  0  0  0  0  0
   16.2230   -5.0820    0.0000 O   0  0  0  0  0  0  0  0  0  0  0  0
   11.9360   -7.5570    0.0000 C   0  0  0  0  0  0  0  0  0  0  0  0
   11.9360   -8.3820    0.0000 C   0  0  0  0  0  0  0  0  0  0  0  0
   12.6510   -7.1440    0.0000 C   0  0  0  0  0  0  0  0  0  0  0  0
    9.0780   -7.5570    0.0000 C   0  0  0  0  0  0  0  0  0  0  0  0
    8.3640   -7.1440    0.0000 C   0  0  0  0  0  0  0  0  0  0  0  0
    9.0780   -8.3820    0.0000 C   0  0  0  0  0  0  0  0  0  0  0  0
    9.0780   -5.9070    0.0000 C   0  0  0  0  0  0  0  0  0  0  0  0
    8.3640   -6.3190    0.0000 O   0  0  0  0  0  0  0  0  0  0  0  0
    7.6490   -5.9070    0.0000 C   0  0  0  0  0  0  0  0  0  0  0  0
   10.5070   -5.0820    0.0000 C   0  0  0  0  0  0  0  0  0  0  0  0
    9.7930   -4.6690    0.0000 C   0  0  0  0  0  0  0  0  0  0  0  0
    9.7930   -3.8440    0.0000 C   0  0  0  0  0  0  0  0  0  0  0  0
   10.5070   -3.4320    0.0000 C   0  0  0  0  0  0  0  0  0  0  0  0
   11.2220   -3.8440    0.0000 C   0  0  0  0  0  0  0  0  0  0  0  0
   11.2220   -4.6690    0.0000 C   0  0  0  0  0  0  0  0  0  0  0  0
   10.5070   -2.6070    0.0000 F   0  0  0  0  0  0  0  0  0  0  0  0
  1  2  2  0  0  0  0
  1  6  1  0  0  0  0
  1 24  1  0  0  0  0
  2  3  1  0  0  0  0
  2 21  1  0  0  0  0
  3  4  2  0  0  0  0
  4  5  1  0  0  0  0
  4 18  1  0  0  0  0
  5  6  2  0  0  0  0
  5  7  1  0  0  0  0
  6 27  1  0  0  0  0
  7  8  2  0  0  0  0
  8  9  1  0  0  0  0
  9 10  1  0  0  0  0
  9 11  1  0  0  0  0
 10 12  1  0  0  0  0
 12 13  1  0  0  0  0
 12 14  1  0  0  0  0
 13 15  1  0  0  0  0
 15 16  1  0  0  0  0
 15 17  2  0  0  0  0
 18 19  1  0  0  0  0
 18 20  1  0  0  0  0
 21 22  1  0  0  0  0
 21 23  1  0  0  0  0
 24 25  1  0  0  0  0
 25 26  1  0  0  0  0
 27 28  1  0  0  0  0
 27 32  2  0  0  0  0
 28 29  2  0  0  0  0
 29 30  1  0  0  0  0
 30 31  2  0  0  0  0
 30 33  1  0  0  0  0
 31 32  1  0  0  0  0
M  END
>  <n>
314

>  <Activity>
1

>  <cmpd_id>
mbcd0023123

$$$$
mol_0239
  MOE2013           2D

 30 32  0  0  1  0  0  0  0  0999 V2000
    3.2150   -3.3550    0.0000 F   0  0  0  0  0  0  0  0  0  0  0  0
    6.0840   -2.2670    0.0000 O   0  0  0  0  0  0  0  0  0  0  0  0
    7.5130   -2.2670    0.0000 O   0  0  0  0  0  0  0  0  0  0  0  0
    9.6560   -1.0300    0.0000 O   0  0  0  0  0  0  0  0  0  0  0  0
    8.9420   -2.2670    0.0000 O   0  0  0  0  0  0  0  0  0  0  0  0
    4.5680    1.0280    0.0000 N   0  0  0  0  0  0  0  0  0  0  0  0
    5.1820    1.5800    0.0000 C   0  0  0  0  0  0  0  0  0  0  0  0
    4.6550    0.2080    0.0000 C   0  0  0  0  0  0  0  0  0  0  0  0
    3.7620    1.2000    0.0000 C   0  0  0  0  0  0  0  0  0  0  0  0
    3.9010   -0.1280    0.0000 C   0  0  0  0  0  0  0  0  0  0  0  0
    3.3490    0.4860    0.0000 C   0  0  0  0  0  0  0  0  0  0  0  0
    5.3690   -0.2040    0.0000 C   0  0  0  0  0  0  0  0  0  0  0  0
    5.0100    2.3880    0.0000 C   0  0  0  0  0  0  0  0  0  0  0  0
    5.9660    1.3260    0.0000 C   0  0  0  0  0  0  0  0  0  0  0  0
    3.7300   -0.9340    0.0000 C   0  0  0  0  0  0  0  0  0  0  0  0
    3.3490    1.9140    0.0000 C   0  0  0  0  0  0  0  0  0  0  0  0
    2.5240    0.4860    0.0000 C   0  0  0  0  0  0  0  0  0  0  0  0
    6.0840   -1.4420    0.0000 C   0  0  3  0  0  0  0  0  0  0  0  0
    6.7980   -1.0300    0.0000 C   0  0  0  0  0  0  0  0  0  0  0  0
    5.3690   -1.0300    0.0000 C   0  0  0  0  0  0  0  0  0  0  0  0
    7.5130   -1.4420    0.0000 C   0  0  3  0  0  0  0  0  0  0  0  0
    2.5240    1.9140    0.0000 C   0  0  0  0  0  0  0  0  0  0  0  0
    2.1120    1.2000    0.0000 C   0  0  0  0  0  0  0  0  0  0  0  0
    4.3430   -1.4860    0.0000 C   0  0  0  0  0  0  0  0  0  0  0  0
    2.9450   -1.1890    0.0000 C   0  0  0  0  0  0  0  0  0  0  0  0
    8.2270   -1.0300    0.0000 C   0  0  0  0  0  0  0  0  0  0  0  0
    4.1710   -2.2940    0.0000 C   0  0  0  0  0  0  0  0  0  0  0  0
    2.7730   -1.9960    0.0000 C   0  0  0  0  0  0  0  0  0  0  0  0
    3.3860   -2.5480    0.0000 C   0  0  0  0  0  0  0  0  0  0  0  0
    8.9420   -1.4420    0.0000 C   0  0  0  0  0  0  0  0  0  0  0  0
  1 29  1  0  0  0  0
  2 18  1  0  0  0  0
  3 21  1  0  0  0  0
  4 30  1  0  0  0  0
  5 30  2  0  0  0  0
  6  7  1  0  0  0  0
  6  8  1  0  0  0  0
  6  9  1  0  0  0  0
  7 13  1  0  0  0  0
  7 14  1  0  0  0  0
  8 10  2  0  0  0  0
  8 12  1  0  0  0  0
  9 11  1  0  0  0  0
  9 16  2  0  0  0  0
 10 11  1  0  0  0  0
 10 15  1  0  0  0  0
 11 17  2  0  0  0  0
 12 20  2  0  0  0  0
 15 24  1  0  0  0  0
 15 25  2  0  0  0  0
 16 22  1  0  0  0  0
 17 23  1  0  0  0  0
 18 19  1  0  0  0  0
 18 20  1  0  0  0  0
 19 21  1  0  0  0  0
 21 26  1  0  0  0  0
 22 23  2  0  0  0  0
 24 27  2  0  0  0  0
 25 28  1  0  0  0  0
 26 30  1  0  0  0  0
 27 29  1  0  0  0  0
 28 29  2  0  0  0  0
M  END
>  <n>
239

>  <Activity>
1

>  <cmpd_id>
mbcd0001445

$$$$
mol_0215
  MOE2013           2D

 31 34  0  0  1  0  0  0  0  0999 V2000
    5.0010   -3.7120    0.0000 O   0  0  0  0  0  0  0  0  0  0  0  0
    5.0010   -2.8880    0.0000 C   0  0  3  0  0  0  0  0  0  0  0  0
    4.2870   -2.4750    0.0000 C   0  0  0  0  0  0  0  0  0  0  0  0
    3.5720   -2.8880    0.0000 C   0  0  3  0  0  0  0  0  0  0  0  0
    3.5720   -3.7120    0.0000 O   0  0  0  0  0  0  0  0  0  0  0  0
    2.8580   -2.4750    0.0000 C   0  0  0  0  0  0  0  0  0  0  0  0
    2.8580   -1.6500    0.0000 C   0  0  0  0  0  0  0  0  0  0  0  0
    2.1430   -1.2380    0.0000 C   0  0  0  0  0  0  0  0  0  0  0  0
    1.4290   -1.6500    0.0000 C   0  0  0  0  0  0  0  0  0  0  0  0
    0.7140   -1.2380    0.0000 N   0  0  0  0  0  0  0  0  0  0  0  0
    0.7140   -0.4120    0.0000 C   0  0  0  0  0  0  0  0  0  0  0  0
    0.0000    0.0000    0.0000 C   0  0  0  0  0  0  0  0  0  0  0  0
    0.0000    0.8250    0.0000 C   0  0  0  0  0  0  0  0  0  0  0  0
    0.7140    1.2380    0.0000 C   0  0  0  0  0  0  0  0  0  0  0  0
    1.4290    0.8250    0.0000 C   0  0  0  0  0  0  0  0  0  0  0  0
    1.4290    0.0000    0.0000 C   0  0  0  0  0  0  0  0  0  0  0  0
    2.1430   -0.4120    0.0000 C   0  0  0  0  0  0  0  0  0  0  0  0
    2.8580    0.0000    0.0000 C   0  0  0  0  0  0  0  0  0  0  0  0
    2.8580    0.8250    0.0000 C   0  0  0  0  0  0  0  0  0  0  0  0
    3.5720    1.2380    0.0000 C   0  0  0  0  0  0  0  0  0  0  0  0
    4.2870    0.8250    0.0000 C   0  0  0  0  0  0  0  0  0  0  0  0
    5.0010    1.2380    0.0000 F   0  0  0  0  0  0  0  0  0  0  0  0
    4.2870    0.0000    0.0000 C   0  0  0  0  0  0  0  0  0  0  0  0
    3.5720   -0.4120    0.0000 C   0  0  0  0  0  0  0  0  0  0  0  0
    1.4290   -2.4750    0.0000 C   0  0  0  0  0  0  0  0  0  0  0  0
    1.8410   -3.1900    0.0000 C   0  0  0  0  0  0  0  0  0  0  0  0
    1.0160   -3.1900    0.0000 C   0  0  0  0  0  0  0  0  0  0  0  0
    5.7160   -2.4750    0.0000 C   0  0  0  0  0  0  0  0  0  0  0  0
    6.4300   -2.8880    0.0000 C   0  0  0  0  0  0  0  0  0  0  0  0
    7.1450   -2.4750    0.0000 O   0  0  0  0  0  0  0  0  0  0  0  0
    6.4300   -3.7120    0.0000 O   0  0  0  0  0  0  0  0  0  0  0  0
  1  2  1  0  0  0  0
  2  3  1  0  0  0  0
  2 28  1  0  0  0  0
  3  4  1  0  0  0  0
  4  5  1  0  0  0  0
  4  6  1  0  0  0  0
  6  7  2  0  0  0  0
  7  8  1  0  0  0  0
  8  9  1  0  0  0  0
  8 17  2  0  0  0  0
  9 10  2  0  0  0  0
  9 25  1  0  0  0  0
 10 11  1  0  0  0  0
 11 12  2  0  0  0  0
 11 16  1  0  0  0  0
 12 13  1  0  0  0  0
 13 14  2  0  0  0  0
 14 15  1  0  0  0  0
 15 16  2  0  0  0  0
 16 17  1  0  0  0  0
 17 18  1  0  0  0  0
 18 19  1  0  0  0  0
 18 24  2  0  0  0  0
 19 20  2  0  0  0  0
 20 21  1  0  0  0  0
 21 22  1  0  0  0  0
 21 23  2  0  0  0  0
 23 24  1  0  0  0  0
 25 26  1  0  0  0  0
 25 27  1  0  0  0  0
 26 27  1  0  0  0  0
 28 29  1  0  0  0  0
 29 30  1  0  0  0  0
 29 31  2  0  0  0  0
M  END
>  <n>
215

>  <Activity>
1

>  <cmpd_id>
mbcd0000693

$$$$
mol_0097
  MOE2013           2D

 30 34  0  0  1  0  0  0  0  0999 V2000
    1.4250   -1.2350    0.0000 O   0  0  0  0  0  0  0  0  0  0  0  0
    1.4250   -2.0600    0.0000 C   0  0  3  0  0  0  0  0  0  0  0  0
    2.1390   -2.4730    0.0000 C   0  0  0  0  0  0  0  0  0  0  0  0
    2.1390   -3.2980    0.0000 C   0  0  3  0  0  0  0  0  0  0  0  0
    1.4250   -3.7100    0.0000 O   0  0  0  0  0  0  0  0  0  0  0  0
    0.7100   -3.2980    0.0000 C   0  0  0  0  0  0  0  0  0  0  0  0
   -0.0040   -3.7100    0.0000 O   0  0  0  0  0  0  0  0  0  0  0  0
    0.7100   -2.4730    0.0000 C   0  0  0  0  0  0  0  0  0  0  0  0
    2.8540   -3.7100    0.0000 C   0  0  0  0  0  0  0  0  0  0  0  0
    3.5680   -3.2980    0.0000 C   0  0  0  0  0  0  0  0  0  0  0  0
    4.2820   -3.7100    0.0000 C   0  0  0  0  0  0  0  0  0  0  0  0
    4.9970   -3.2980    0.0000 C   0  0  0  0  0  0  0  0  0  0  0  0
    4.9970   -2.4730    0.0000 C   0  0  0  0  0  0  0  0  0  0  0  0
    4.2820   -2.0600    0.0000 C   0  0  0  0  0  0  0  0  0  0  0  0
    4.2820   -1.2350    0.0000 C   0  0  0  0  0  0  0  0  0  0  0  0
    4.9970   -0.8230    0.0000 C   0  0  0  0  0  0  0  0  0  0  0  0
    4.9970    0.0020    0.0000 F   0  0  0  0  0  0  0  0  0  0  0  0
    5.7110   -1.2350    0.0000 C   0  0  0  0  0  0  0  0  0  0  0  0
    5.7110   -2.0600    0.0000 C   0  0  0  0  0  0  0  0  0  0  0  0
    5.7110   -3.7100    0.0000 C   0  0  0  0  0  0  0  0  0  0  0  0
    6.4260   -3.2980    0.0000 C   0  0  0  0  0  0  0  0  0  0  0  0
    7.1400   -3.7100    0.0000 C   0  0  0  0  0  0  0  0  0  0  0  0
    7.1400   -4.5350    0.0000 C   0  0  0  0  0  0  0  0  0  0  0  0
    6.4260   -4.9480    0.0000 C   0  0  0  0  0  0  0  0  0  0  0  0
    5.7110   -4.5350    0.0000 C   0  0  0  0  0  0  0  0  0  0  0  0
    4.9970   -4.9480    0.0000 N   0  0  0  0  0  0  0  0  0  0  0  0
    4.2820   -4.5350    0.0000 C   0  0  0  0  0  0  0  0  0  0  0  0
    3.5680   -4.9480    0.0000 C   0  0  0  0  0  0  0  0  0  0  0  0
    3.1560   -5.6620    0.0000 C   0  0  0  0  0  0  0  0  0  0  0  0
    2.7430   -4.9480    0.0000 C   0  0  0  0  0  0  0  0  0  0  0  0
  1  2  1  0  0  0  0
  2  3  1  0  0  0  0
  2  8  1  0  0  0  0
  3  4  1  0  0  0  0
  4  5  1  0  0  0  0
  4  9  1  0  0  0  0
  5  6  1  0  0  0  0
  6  7  2  0  0  0  0
  6  8  1  0  0  0  0
  9 10  2  0  0  0  0
 10 11  1  0  0  0  0
 11 12  2  0  0  0  0
 11 27  1  0  0  0  0
 12 13  1  0  0  0  0
 12 20  1  0  0  0  0
 13 14  1  0  0  0  0
 13 19  2  0  0  0  0
 14 15  2  0  0  0  0
 15 16  1  0  0  0  0
 16 17  1  0  0  0  0
 16 18  2  0  0  0  0
 18 19  1  0  0  0  0
 20 21  1  0  0  0  0
 20 25  2  0  0  0  0
 21 22  2  0  0  0  0
 22 23  1  0  0  0  0
 23 24  2  0  0  0  0
 24 25  1  0  0  0  0
 25 26  1  0  0  0  0
 26 27  2  0  0  0  0
 27 28  1  0  0  0  0
 28 29  1  0  0  0  0
 28 30  1  0  0  0  0
 29 30  1  0  0  0  0
M  END
>  <n>
97

>  <Activity>
0

>  <cmpd_id>
mbcd0029937

$$$$
mol_0202
  MOE2013           2D

 40 44  0  0  1  0  0  0  0  0999 V2000
    0.0000    0.0000    0.0000 C   0  0  0  0  0  0  0  0  0  0  0  0
    0.7140   -0.4120    0.0000 C   0  0  0  0  0  0  0  0  0  0  0  0
    1.4290    0.0000    0.0000 C   0  0  0  0  0  0  0  0  0  0  0  0
    0.7140   -1.2380    0.0000 C   0  0  0  0  0  0  0  0  0  0  0  0
    1.3820   -1.7220    0.0000 C   0  0  0  0  0  0  0  0  0  0  0  0
    2.1660   -1.4680    0.0000 C   0  0  0  0  0  0  0  0  0  0  0  0
    2.3380   -0.6600    0.0000 O   0  0  0  0  0  0  0  0  0  0  0  0
    2.7800   -2.0190    0.0000 N   0  0  0  0  0  0  0  0  0  0  0  0
    3.5640   -1.7650    0.0000 C   0  0  0  0  0  0  0  0  0  0  0  0
    3.7360   -0.9580    0.0000 C   0  0  0  0  0  0  0  0  0  0  0  0
    4.5200   -0.7030    0.0000 C   0  0  0  0  0  0  0  0  0  0  0  0
    5.1340   -1.2550    0.0000 C   0  0  0  0  0  0  0  0  0  0  0  0
    4.9620   -2.0620    0.0000 C   0  0  0  0  0  0  0  0  0  0  0  0
    4.1770   -2.3170    0.0000 C   0  0  0  0  0  0  0  0  0  0  0  0
    1.1270   -2.5070    0.0000 C   0  0  0  0  0  0  0  0  0  0  0  0
    0.3020   -2.5070    0.0000 C   0  0  0  0  0  0  0  0  0  0  0  0
    0.0470   -1.7220    0.0000 N   0  0  0  0  0  0  0  0  0  0  0  0
   -0.7380   -1.4680    0.0000 C   0  0  0  0  0  0  0  0  0  0  0  0
   -1.3510   -2.0190    0.0000 C   0  0  0  0  0  0  0  0  0  0  0  0
   -2.1350   -1.7650    0.0000 C   0  0  3  0  0  0  0  0  0  0  0  0
   -2.7480   -2.3170    0.0000 C   0  0  0  0  0  0  0  0  0  0  0  0
   -3.5330   -2.0620    0.0000 C   0  0  3  0  0  0  0  0  0  0  0  0
   -4.1460   -2.6140    0.0000 O   0  0  0  0  0  0  0  0  0  0  0  0
   -3.7040   -1.2550    0.0000 C   0  0  0  0  0  0  0  0  0  0  0  0
   -3.0920   -0.7030    0.0000 C   0  0  0  0  0  0  0  0  0  0  0  0
   -3.2630    0.1040    0.0000 O   0  0  0  0  0  0  0  0  0  0  0  0
   -2.3070   -0.9580    0.0000 O   0  0  0  0  0  0  0  0  0  0  0  0
   -0.1830   -3.1740    0.0000 C   0  0  0  0  0  0  0  0  0  0  0  0
    0.1530   -3.9280    0.0000 C   0  0  0  0  0  0  0  0  0  0  0  0
   -0.3320   -4.5960    0.0000 C   0  0  0  0  0  0  0  0  0  0  0  0
   -1.1530   -4.5090    0.0000 C   0  0  0  0  0  0  0  0  0  0  0  0
   -1.6380   -5.1770    0.0000 F   0  0  0  0  0  0  0  0  0  0  0  0
   -1.4880   -3.7560    0.0000 C   0  0  0  0  0  0  0  0  0  0  0  0
   -1.0030   -3.0880    0.0000 C   0  0  0  0  0  0  0  0  0  0  0  0
    1.6120   -3.1740    0.0000 C   0  0  0  0  0  0  0  0  0  0  0  0
    2.4320   -3.0880    0.0000 C   0  0  0  0  0  0  0  0  0  0  0  0
    2.9170   -3.7560    0.0000 C   0  0  0  0  0  0  0  0  0  0  0  0
    2.5820   -4.5090    0.0000 C   0  0  0  0  0  0  0  0  0  0  0  0
    1.7610   -4.5960    0.0000 C   0  0  0  0  0  0  0  0  0  0  0  0
    1.2760   -3.9280    0.0000 C   0  0  0  0  0  0  0  0  0  0  0  0
  1  2  1  0  0  0  0
  2  3  1  0  0  0  0
  2  4  1  0  0  0  0
  4  5  2  0  0  0  0
  4 17  1  0  0  0  0
  5  6  1  0  0  0  0
  5 15  1  0  0  0  0
  6  7  2  0  0  0  0
  6  8  1  0  0  0  0
  8  9  1  0  0  0  0
  9 10  1  0  0  0  0
  9 14  2  0  0  0  0
 10 11  2  0  0  0  0
 11 12  1  0  0  0  0
 12 13  2  0  0  0  0
 13 14  1  0  0  0  0
 15 16  2  0  0  0  0
 15 35  1  0  0  0  0
 16 17  1  0  0  0  0
 16 28  1  0  0  0  0
 17 18  1  0  0  0  0
 18 19  1  0  0  0  0
 19 20  1  0  0  0  0
 20 21  1  0  0  0  0
 20 27  1  0  0  0  0
 21 22  1  0  0  0  0
 22 23  1  0  0  0  0
 22 24  1  0  0  0  0
 24 25  1  0  0  0  0
 25 26  2  0  0  0  0
 25 27  1  0  0  0  0
 28 29  1  0  0  0  0
 28 34  2  0  0  0  0
 29 30  2  0  0  0  0
 30 31  1  0  0  0  0
 31 32  1  0  0  0  0
 31 33  2  0  0  0  0
 33 34  1  0  0  0  0
 35 36  1  0  0  0  0
 35 40  2  0  0  0  0
 36 37  2  0  0  0  0
 37 38  1  0  0  0  0
 38 39  2  0  0  0  0
 39 40  1  0  0  0  0
M  END
>  <n>
202

>  <Activity>
1

>  <cmpd_id>
mbcd0000154

$$$$
mol_0182
  MOE2013           2D

 64 70  0  0  1  0  0  0  0  0999 V2000
    5.6750    0.7160    0.0000 C   0  0  3  0  0  0  0  0  0  0  0  0
    4.9230    0.3770    0.0000 C   0  0  2  0  0  0  0  0  0  0  0  0
    4.2530    0.8590    0.0000 C   0  0  3  0  0  0  0  0  0  0  0  0
    4.3360    1.6800    0.0000 C   0  0  1  0  0  0  0  0  0  0  0  0
    5.0880    2.0190    0.0000 C   0  0  3  0  0  0  0  0  0  0  0  0
    5.7580    1.5370    0.0000 C   0  0  0  0  0  0  0  0  0  0  0  0
    2.9680    0.0160    0.0000 C   0  0  0  0  0  0  0  0  0  0  0  0
    2.9800    1.2130    0.0000 C   0  0  0  0  0  0  0  0  0  0  0  0
    4.6760   -0.0740    0.0000 C   0  0  0  0  0  0  0  0  0  0  0  0
    3.8080   -0.2340    0.0000 C   0  0  3  0  0  0  0  0  0  0  0  0
    2.7950    0.4920    0.0000 C   0  0  2  0  0  0  0  0  0  0  0  0
    3.4120    0.8330    0.0000 C   0  0  3  0  0  0  0  0  0  0  0  0
    2.2480   -0.2680    0.0000 C   0  0  0  0  0  0  0  0  0  0  0  0
    1.4360    0.1730    0.0000 C   0  0  3  0  0  0  0  0  0  0  0  0
    1.9010    0.6840    0.0000 C   0  0  0  0  0  0  0  0  0  0  0  0
    1.9110   -1.0550    0.0000 C   0  0  0  0  0  0  0  0  0  0  0  0
    0.5810   -0.1480    0.0000 O   0  0  0  0  0  0  0  0  0  0  0  0
    0.0610   -0.8320    0.0000 C   0  0  0  0  0  0  0  0  0  0  0  0
    3.6790    1.9160    0.0000 C   0  0  0  0  0  0  0  0  0  0  0  0
    2.4310    1.9930    0.0000 C   0  0  0  0  0  0  0  0  0  0  0  0
    2.1700    1.0800    0.0000 O   0  0  0  0  0  0  0  0  0  0  0  0
    3.7910   -1.1550    0.0000 O   0  0  0  0  0  0  0  0  0  0  0  0
    5.5980   -0.1940    0.0000 C   0  0  0  0  0  0  0  0  0  0  0  0
    4.7490    2.7710    0.0000 O   0  0  0  0  0  0  0  0  0  0  0  0
    3.9970    2.4320    0.0000 C   0  0  0  0  0  0  0  0  0  0  0  0
    3.5290    1.5080    0.0000 O   0  0  0  0  0  0  0  0  0  0  0  0
    3.4190    2.5490    0.0000 C   0  0  0  0  0  0  0  0  0  0  0  0
    2.5050    2.6680    0.0000 O   0  0  0  0  0  0  0  0  0  0  0  0
    4.1480    3.2510    0.0000 C   0  0  0  0  0  0  0  0  0  0  0  0
    6.5660    0.6420    0.0000 O   0  0  0  0  0  0  0  0  0  0  0  0
    4.8810   -0.8980    0.0000 O   0  0  0  0  0  0  0  0  0  0  0  0
    2.9760    1.8860    0.0000 O   0  0  0  0  0  0  0  0  0  0  0  0
    4.0630   -2.0040    0.0000 C   0  0  0  0  0  0  0  0  0  0  0  0
    3.6200   -2.7400    0.0000 O   0  0  0  0  0  0  0  0  0  0  0  0
    4.7710   -2.4920    0.0000 C   0  0  0  0  0  0  0  0  0  0  0  0
    7.6280    1.8300    0.0000 O   0  0  0  0  0  0  0  0  0  0  0  0
   10.3620    0.7570    0.0000 C   0  0  0  0  0  0  0  0  0  0  0  0
   10.9810   -0.5310    0.0000 C   0  0  0  0  0  0  0  0  0  0  0  0
   10.2380   -0.8880    0.0000 C   0  0  0  0  0  0  0  0  0  0  0  0
    9.5560   -0.4230    0.0000 C   0  0  0  0  0  0  0  0  0  0  0  0
    9.6180    0.4000    0.0000 C   0  0  0  0  0  0  0  0  0  0  0  0
   11.0430    0.2920    0.0000 C   0  0  0  0  0  0  0  0  0  0  0  0
   11.6010   -1.8180    0.0000 C   0  0  0  0  0  0  0  0  0  0  0  0
   12.2200   -3.1060    0.0000 C   0  0  0  0  0  0  0  0  0  0  0  0
   11.4770   -3.4640    0.0000 C   0  0  0  0  0  0  0  0  0  0  0  0
   10.7950   -2.9990    0.0000 C   0  0  0  0  0  0  0  0  0  0  0  0
   10.8570   -2.1760    0.0000 C   0  0  0  0  0  0  0  0  0  0  0  0
   12.2820   -2.2830    0.0000 C   0  0  0  0  0  0  0  0  0  0  0  0
    2.8560    3.0000    0.0000 C   0  0  0  0  0  0  0  0  0  0  0  0
    1.9100    3.0340    0.0000 C   0  0  0  0  0  0  0  0  0  0  0  0
    1.2670    2.5160    0.0000 C   0  0  0  0  0  0  0  0  0  0  0  0
    0.4980    2.8140    0.0000 C   0  0  0  0  0  0  0  0  0  0  0  0
    0.3710    3.6290    0.0000 C   0  0  0  0  0  0  0  0  0  0  0  0
    1.0130    4.1470    0.0000 C   0  0  0  0  0  0  0  0  0  0  0  0
    1.7820    3.8490    0.0000 C   0  0  0  0  0  0  0  0  0  0  0  0
    0.2300   -1.6880    0.0000 O   0  0  0  0  0  0  0  0  0  0  0  0
   -0.8110   -0.8810    0.0000 C   0  0  0  0  0  0  0  0  0  0  0  0
    3.0750    3.9050    0.0000 O   0  0  0  0  0  0  0  0  0  0  0  0
    7.4010    0.9770    0.0000 C   0  0  0  0  0  0  0  0  0  0  0  0
    8.1460    0.4840    0.0000 C   0  0  0  0  0  0  0  0  0  0  0  0
    8.9370    0.8650    0.0000 C   0  0  0  0  0  0  0  0  0  0  0  0
   11.6630   -0.9960    0.0000 C   0  0  0  0  0  0  0  0  0  0  0  0
   12.4060   -0.6380    0.0000 O   0  0  0  0  0  0  0  0  0  0  0  0
   11.4150   -4.2860    0.0000 F   0  0  0  0  0  0  0  0  0  0  0  0
  1  2  1  0  0  0  0
  1  6  1  0  0  0  0
  1 30  1  0  0  0  0
  2  3  1  0  0  0  0
  2  9  1  0  0  0  0
  2 23  1  6  0  0  0
  3  4  1  0  0  0  0
  3 12  1  0  0  0  0
  4  5  1  0  0  0  0
  4 25  1  0  0  0  0
  4 26  1  1  0  0  0
  5  6  1  0  0  0  0
  5 24  1  0  0  0  0
  7  8  1  0  0  0  0
  7 10  1  0  0  0  0
  7 13  2  0  0  0  0
  8 11  1  0  0  0  0
  8 19  1  0  0  0  0
  8 20  1  0  0  0  0
  9 10  1  0  0  0  0
  9 31  2  0  0  0  0
 10 22  1  0  0  0  0
 11 12  1  0  0  0  0
 11 15  1  0  0  0  0
 11 21  1  1  0  0  0
 12 32  1  0  0  0  0
 13 14  1  0  0  0  0
 13 16  1  0  0  0  0
 14 15  1  0  0  0  0
 14 17  1  0  0  0  0
 17 18  1  0  0  0  0
 18 56  2  0  0  0  0
 18 57  1  0  0  0  0
 22 33  1  0  0  0  0
 24 25  1  0  0  0  0
 26 27  1  0  0  0  0
 27 28  2  0  0  0  0
 27 29  1  0  0  0  0
 30 59  1  0  0  0  0
 32 49  1  0  0  0  0
 33 34  2  0  0  0  0
 33 35  1  0  0  0  0
 36 59  2  0  0  0  0
 37 41  2  0  0  0  0
 37 42  1  0  0  0  0
 38 39  1  0  0  0  0
 38 42  2  0  0  0  0
 38 62  1  0  0  0  0
 39 40  2  0  0  0  0
 40 41  1  0  0  0  0
 41 61  1  0  0  0  0
 43 47  1  0  0  0  0
 43 48  2  0  0  0  0
 43 62  1  0  0  0  0
 44 45  2  0  0  0  0
 44 48  1  0  0  0  0
 45 46  1  0  0  0  0
 45 64  1  0  0  0  0
 46 47  2  0  0  0  0
 49 50  1  0  0  0  0
 49 58  2  0  0  0  0
 50 51  1  0  0  0  0
 50 55  2  0  0  0  0
 51 52  2  0  0  0  0
 52 53  1  0  0  0  0
 53 54  2  0  0  0  0
 54 55  1  0  0  0  0
 59 60  1  0  0  0  0
 60 61  2  0  0  0  0
 62 63  2  0  0  0  0
M  END
>  <n>
182

>  <Activity>
0

>  <cmpd_id>
mbcd0031295

$$$$
mol_0439
  MOE2013           2D

 49 55  0  0  1  0  0  0  0  0999 V2000
    0.4640   -3.3650    0.0000 N   0  0  0  0  0  0  0  0  0  0  0  0
   -0.0620   -4.0000    0.0000 C   0  0  0  0  0  0  0  0  0  0  0  0
    0.5340   -4.7630    0.0000 C   0  0  0  0  0  0  0  0  0  0  0  0
    1.3320   -4.9750    0.0000 C   0  0  0  0  0  0  0  0  0  0  0  0
    2.1010   -4.6780    0.0000 N   0  0  0  0  0  0  0  0  0  0  0  0
    2.6220   -5.3180    0.0000 C   0  0  0  0  0  0  0  0  0  0  0  0
    2.1730   -6.0110    0.0000 C   0  0  0  0  0  0  0  0  0  0  0  0
    1.3760   -5.7990    0.0000 C   0  0  0  0  0  0  0  0  0  0  0  0
    0.6060   -6.0960    0.0000 C   0  0  0  0  0  0  0  0  0  0  0  0
    0.0860   -5.4560    0.0000 C   0  0  0  0  0  0  0  0  0  0  0  0
    0.0230   -2.6680    0.0000 C   0  0  0  0  0  0  0  0  0  0  0  0
    0.5420   -1.7300    0.0000 C   0  0  0  0  0  0  0  0  0  0  0  0
    1.2560   -1.3160    0.0000 C   0  0  0  0  0  0  0  0  0  0  0  0
    1.9530   -0.8750    0.0000 N   0  0  0  0  0  0  0  0  0  0  0  0
    2.5880   -1.4010    0.0000 C   0  0  0  0  0  0  0  0  0  0  0  0
    2.2830   -2.1680    0.0000 C   0  0  0  0  0  0  0  0  0  0  0  0
    1.4600   -2.1160    0.0000 C   0  0  0  0  0  0  0  0  0  0  0  0
   -0.8290   -3.6960    0.0000 C   0  0  3  0  0  0  0  0  0  0  0  0
   -0.7770   -2.8730    0.0000 C   0  0  3  0  0  0  0  0  0  0  0  0
    3.3350   -4.9050    0.0000 C   0  0  0  0  0  0  0  0  0  0  0  0
    3.8550   -3.9670    0.0000 C   0  0  0  0  0  0  0  0  0  0  0  0
    3.4130   -3.2700    0.0000 N   0  0  0  0  0  0  0  0  0  0  0  0
    3.9400   -2.6340    0.0000 C   0  0  0  0  0  0  0  0  0  0  0  0
    4.4750   -2.9700    0.0000 C   0  0  0  0  0  0  0  0  0  0  0  0
    4.6540   -3.7620    0.0000 C   0  0  0  0  0  0  0  0  0  0  0  0
    3.5260   -1.9210    0.0000 C   0  0  0  0  0  0  0  0  0  0  0  0
    2.4730   -6.8080    0.0000 C   0  0  0  0  0  0  0  0  0  0  0  0
    0.3770   -6.9160    0.0000 O   0  0  0  0  0  0  0  0  0  0  0  0
    2.5930   -2.8110    0.0000 C   0  0  3  0  0  0  0  0  0  0  0  0
    0.6860   -2.6030    0.0000 C   0  0  0  0  0  0  0  0  0  0  0  0
   -1.6120   -4.0520    0.0000 C   0  0  0  0  0  0  0  0  0  0  0  0
   -2.4320   -3.8370    0.0000 C   0  0  0  0  0  0  0  0  0  0  0  0
   -3.1490   -4.2910    0.0000 C   0  0  0  0  0  0  0  0  0  0  0  0
   -3.1680   -5.1360    0.0000 O   0  0  0  0  0  0  0  0  0  0  0  0
   -1.3320   -2.2140    0.0000 C   0  0  0  0  0  0  0  0  0  0  0  0
    5.4450   -2.5500    0.0000 C   0  0  0  0  0  0  0  0  0  0  0  0
    5.3210   -4.3650    0.0000 C   0  0  0  0  0  0  0  0  0  0  0  0
    6.1840   -4.3950    0.0000 C   0  0  0  0  0  0  0  0  0  0  0  0
   -3.8600   -3.8420    0.0000 O   0  0  0  0  0  0  0  0  0  0  0  0
    3.2980   -2.3530    0.0000 O   0  0  0  0  0  0  0  0  0  0  0  0
    3.9970   -1.7060    0.0000 C   0  0  0  0  0  0  0  0  0  0  0  0
    1.9230   -3.2770    0.0000 C   0  0  0  0  0  0  0  0  0  0  0  0
    6.2700   -2.7230    0.0000 C   0  0  0  0  0  0  0  0  0  0  0  0
    5.6070   -3.2150    0.0000 C   0  0  0  0  0  0  0  0  0  0  0  0
    4.8500   -2.8860    0.0000 C   0  0  0  0  0  0  0  0  0  0  0  0
    4.7560   -2.0670    0.0000 C   0  0  0  0  0  0  0  0  0  0  0  0
    5.4190   -1.5760    0.0000 C   0  0  0  0  0  0  0  0  0  0  0  0
    6.1760   -1.9040    0.0000 C   0  0  0  0  0  0  0  0  0  0  0  0
    5.7020   -4.0340    0.0000 I   0  0  0  0  0  0  0  0  0  0  0  0
  1  2  1  0  0  0  0
  1 11  2  0  0  0  0
  2  3  2  3  0  0  0
  2 18  1  0  0  0  0
  3  4  1  0  0  0  0
  3 10  1  0  0  0  0
  4  5  1  0  0  0  0
  4  8  2  0  0  0  0
  5  6  1  0  0  0  0
  6  7  2  0  0  0  0
  6 20  1  0  0  0  0
  7  8  1  0  0  0  0
  7 27  1  0  0  0  0
  8  9  1  0  0  0  0
  9 10  1  0  0  0  0
  9 28  2  0  0  0  0
 11 12  1  0  0  0  0
 11 19  1  0  0  0  0
 12 13  2  3  0  0  0
 13 14  1  0  0  0  0
 13 17  1  0  0  0  0
 14 15  1  0  0  0  0
 15 16  1  0  0  0  0
 15 26  2  3  0  0  0
 16 17  2  0  0  0  0
 16 29  1  0  0  0  0
 17 30  1  0  0  0  0
 18 19  1  0  0  0  0
 18 31  1  0  0  0  0
 19 35  1  0  0  0  0
 20 21  2  3  0  0  0
 21 22  1  0  0  0  0
 21 25  1  0  0  0  0
 22 23  2  0  0  0  0
 23 24  1  0  0  0  0
 23 26  1  0  0  0  0
 24 25  2  0  0  0  0
 24 36  1  0  0  0  0
 25 37  1  0  0  0  0
 29 40  1  0  0  0  0
 29 42  1  0  0  0  0
 31 32  1  0  0  0  0
 32 33  1  0  0  0  0
 33 34  2  0  0  0  0
 33 39  1  0  0  0  0
 37 38  1  0  0  0  0
 40 41  1  0  0  0  0
 41 46  1  0  0  0  0
 43 44  2  0  0  0  0
 43 48  1  0  0  0  0
 44 45  1  0  0  0  0
 44 49  1  0  0  0  0
 45 46  2  0  0  0  0
 46 47  1  0  0  0  0
 47 48  2  0  0  0  0
M  END
>  <n>
439

>  <Activity>
1

>  <cmpd_id>
mbcd0030233

$$$$
mol_0384
  MOE2013           2D

 33 36  0  0  0  0  0  0  0  0999 V2000
    1.7260   -1.2910    0.0000 I   0  0  0  0  0  0  0  0  0  0  0  0
    4.5840   -2.1160    0.0000 O   0  0  0  0  0  0  0  0  0  0  0  0
   11.0140   -0.0540    0.0000 O   0  0  0  0  0  0  0  0  0  0  0  0
   11.0140    1.5960    0.0000 O   0  0  0  0  0  0  0  0  0  0  0  0
    6.7280   -0.0540    0.0000 N   0  0  0  0  0  0  0  0  0  0  0  0
    5.2990   -0.8780    0.0000 N   0  0  0  0  0  0  0  0  0  0  0  0
    8.1560   -0.0540    0.0000 N   0  0  0  0  0  0  0  0  0  0  0  0
    7.4420    1.1840    0.0000 N   0  0  0  0  0  0  0  0  0  0  0  0
    8.1560    2.4220    0.0000 N   0  0  0  0  0  0  0  0  0  0  0  0
    1.7260    0.3590    0.0000 N   0  0  0  0  0  0  0  0  0  0  0  0
    1.0120   -0.0540    0.0000 N   0  3  0  0  0  0  0  0  0  0  0  0
    0.2970   -0.4660    0.0000 N   0  5  0  0  0  0  0  0  0  0  0  0
    6.7280   -0.8780    0.0000 C   0  0  0  0  0  0  0  0  0  0  0  0
    6.0130    0.3590    0.0000 C   0  0  0  0  0  0  0  0  0  0  0  0
    6.0130   -1.2910    0.0000 C   0  0  0  0  0  0  0  0  0  0  0  0
    5.2990   -0.0540    0.0000 C   0  0  0  0  0  0  0  0  0  0  0  0
    7.4420    0.3590    0.0000 C   0  0  0  0  0  0  0  0  0  0  0  0
    4.5840   -1.2910    0.0000 C   0  0  0  0  0  0  0  0  0  0  0  0
    3.8700   -0.8780    0.0000 C   0  0  0  0  0  0  0  0  0  0  0  0
    8.8710    0.3590    0.0000 C   0  0  0  0  0  0  0  0  0  0  0  0
    8.8710    1.1840    0.0000 C   0  0  0  0  0  0  0  0  0  0  0  0
    8.1560    1.5960    0.0000 C   0  0  0  0  0  0  0  0  0  0  0  0
    9.5860   -0.0540    0.0000 C   0  0  0  0  0  0  0  0  0  0  0  0
    3.1550   -1.2910    0.0000 C   0  0  0  0  0  0  0  0  0  0  0  0
    3.8700   -0.0540    0.0000 C   0  0  0  0  0  0  0  0  0  0  0  0
    9.5860    1.5960    0.0000 C   0  0  0  0  0  0  0  0  0  0  0  0
   10.3000    0.3590    0.0000 C   0  0  0  0  0  0  0  0  0  0  0  0
   10.3000    1.1840    0.0000 C   0  0  0  0  0  0  0  0  0  0  0  0
    2.4410   -0.8780    0.0000 C   0  0  0  0  0  0  0  0  0  0  0  0
    3.1550    0.3590    0.0000 C   0  0  0  0  0  0  0  0  0  0  0  0
    2.4410   -0.0540    0.0000 C   0  0  0  0  0  0  0  0  0  0  0  0
   11.7290    0.3590    0.0000 C   0  0  0  0  0  0  0  0  0  0  0  0
   11.0140    2.4220    0.0000 C   0  0  0  0  0  0  0  0  0  0  0  0
  1 29  1  0  0  0  0
  2 18  2  0  0  0  0
  3 27  1  0  0  0  0
  3 32  1  0  0  0  0
  4 28  1  0  0  0  0
  4 33  1  0  0  0  0
  5 13  1  0  0  0  0
  5 14  1  0  0  0  0
  5 17  1  0  0  0  0
  6 15  1  0  0  0  0
  6 16  1  0  0  0  0
  6 18  1  0  0  0  0
  7 17  2  0  0  0  0
  7 20  1  0  0  0  0
  8 17  1  0  0  0  0
  8 22  2  0  0  0  0
  9 22  1  0  0  0  0
 10 11  2  3  0  0  0
 10 31  1  0  0  0  0
 11 12  2  0  0  0  0
 13 15  1  0  0  0  0
 14 16  1  0  0  0  0
 18 19  1  0  0  0  0
 19 24  2  0  0  0  0
 19 25  1  0  0  0  0
 20 21  2  0  0  0  0
 20 23  1  0  0  0  0
 21 22  1  0  0  0  0
 21 26  1  0  0  0  0
 23 27  2  0  0  0  0
 24 29  1  0  0  0  0
 25 30  2  0  0  0  0
 26 28  2  0  0  0  0
 27 28  1  0  0  0  0
 29 31  2  0  0  0  0
 30 31  1  0  0  0  0
M  CHG  1  11   1
M  CHG  1  12  -1
M  END
>  <n>
384

>  <Activity>
1

>  <cmpd_id>
mbcd0029976

$$$$
mol_0399
  MOE2013           2D

 25 28  0  0  1  0  0  0  0  0999 V2000
   -0.3130    2.2640    0.0000 C   0  0  0  0  0  0  0  0  0  0  0  0
    0.2390    1.6510    0.0000 C   0  0  0  0  0  0  0  0  0  0  0  0
   -0.0160    0.8660    0.0000 C   0  0  0  0  0  0  0  0  0  0  0  0
   -0.8230    0.6950    0.0000 C   0  0  0  0  0  0  0  0  0  0  0  0
   -1.3750    1.3080    0.0000 C   0  0  0  0  0  0  0  0  0  0  0  0
   -1.1200    2.0930    0.0000 C   0  0  0  0  0  0  0  0  0  0  0  0
   -3.2620    2.2640    0.0000 C   0  0  0  0  0  0  0  0  0  0  0  0
   -2.4550    2.0930    0.0000 C   0  0  0  0  0  0  0  0  0  0  0  0
   -2.2000    1.3080    0.0000 C   0  0  0  0  0  0  0  0  0  0  0  0
   -2.7520    0.6950    0.0000 C   0  0  0  0  0  0  0  0  0  0  0  0
   -3.5590    0.8660    0.0000 C   0  0  0  0  0  0  0  0  0  0  0  0
   -3.8140    1.6510    0.0000 C   0  0  0  0  0  0  0  0  0  0  0  0
   -1.7870    2.5780    0.0000 C   0  0  0  0  0  0  0  0  0  0  0  0
   -1.7870    3.4020    0.0000 N   0  0  0  0  0  0  0  0  0  0  0  0
   -1.0730    3.8150    0.0000 N   0  0  0  0  0  0  0  0  0  0  0  0
   -0.3580    3.4020    0.0000 C   0  0  0  0  0  0  0  0  0  0  0  0
    0.3560    3.8150    0.0000 C   0  0  3  0  0  0  0  0  0  0  0  0
    1.0710    3.4020    0.0000 C   0  0  0  0  0  0  0  0  0  0  0  0
    0.3560    4.6400    0.0000 C   0  0  0  0  0  0  0  0  0  0  0  0
    1.0710    5.0520    0.0000 C   0  0  0  0  0  0  0  0  0  0  0  0
    1.0710    5.8780    0.0000 C   0  0  0  0  0  0  0  0  0  0  0  0
    1.7850    6.2900    0.0000 C   0  0  0  0  0  0  0  0  0  0  0  0
    2.5000    5.8780    0.0000 C   0  0  0  0  0  0  0  0  0  0  0  0
    2.5000    5.0520    0.0000 C   0  0  0  0  0  0  0  0  0  0  0  0
    1.7850    4.6400    0.0000 C   0  0  0  0  0  0  0  0  0  0  0  0
  1  2  1  0  0  0  0
  1  6  2  0  0  0  0
  2  3  2  0  0  0  0
  3  4  1  0  0  0  0
  4  5  2  0  0  0  0
  5  6  1  0  0  0  0
  5  9  1  0  0  0  0
  6 13  1  0  0  0  0
  7  8  2  0  0  0  0
  7 12  1  0  0  0  0
  8  9  1  0  0  0  0
  8 13  1  0  0  0  0
  9 10  2  0  0  0  0
 10 11  1  0  0  0  0
 11 12  2  0  0  0  0
 13 14  2  0  0  0  0
 14 15  1  0  0  0  0
 15 16  2  3  0  0  0
 16 17  1  0  0  0  0
 17 18  1  0  0  0  0
 17 19  1  0  0  0  0
 19 20  1  0  0  0  0
 20 21  1  0  0  0  0
 20 25  2  0  0  0  0
 21 22  2  0  0  0  0
 22 23  1  0  0  0  0
 23 24  2  0  0  0  0
 24 25  1  0  0  0  0
M  END
>  <n>
399

>  <Activity>
1

>  <cmpd_id>
mbcd0030037

$$$$
mol_0498
  MOE2013           2D

  6  6  0  0  0  0  0  0  0  0999 V2000
    0.7140    1.2380    0.0000 C   0  0  0  0  0  0  0  0  0  0  0  0
    1.4290    0.8250    0.0000 N   0  0  0  0  0  0  0  0  0  0  0  0
    1.4290    0.0000    0.0000 C   0  0  0  0  0  0  0  0  0  0  0  0
    0.7140   -0.4120    0.0000 C   0  0  0  0  0  0  0  0  0  0  0  0
    0.0000    0.0000    0.0000 C   0  0  0  0  0  0  0  0  0  0  0  0
    0.0000    0.8250    0.0000 C   0  0  0  0  0  0  0  0  0  0  0  0
  1  2  1  0  0  0  0
  1  6  2  0  0  0  0
  2  3  1  0  0  0  0
  3  4  2  0  0  0  0
  4  5  1  0  0  0  0
  5  6  1  0  0  0  0
M  END
>  <n>
498

>  <Activity>
1

>  <cmpd_id>
mbcd0031455

$$$$
mol_0205
  MOE2013           2D

 30 34  0  0  0  0  0  0  0  0999 V2000
    0.6280   -3.7080    0.0000 N   0  0  0  0  0  0  0  0  0  0  0  0
   -0.1790   -3.8800    0.0000 C   0  0  0  0  0  0  0  0  0  0  0  0
   -0.5910   -3.1650    0.0000 C   0  0  0  0  0  0  0  0  0  0  0  0
   -0.0390   -2.5520    0.0000 N   0  0  0  0  0  0  0  0  0  0  0  0
    0.7140   -2.8880    0.0000 C   0  0  0  0  0  0  0  0  0  0  0  0
    1.4290   -2.4750    0.0000 N   0  0  0  0  0  0  0  0  0  0  0  0
    1.4290   -1.6500    0.0000 N   0  0  0  0  0  0  0  0  0  0  0  0
    2.1430   -1.2380    0.0000 C   0  0  0  0  0  0  0  0  0  0  0  0
    2.1430   -0.4120    0.0000 C   0  0  0  0  0  0  0  0  0  0  0  0
    2.8580    0.0000    0.0000 C   0  0  0  0  0  0  0  0  0  0  0  0
    2.8580    0.8250    0.0000 C   0  0  0  0  0  0  0  0  0  0  0  0
    3.5720    1.2380    0.0000 C   0  0  0  0  0  0  0  0  0  0  0  0
    4.2870    0.8250    0.0000 C   0  0  0  0  0  0  0  0  0  0  0  0
    4.2870    0.0000    0.0000 C   0  0  0  0  0  0  0  0  0  0  0  0
    3.5720   -0.4120    0.0000 C   0  0  0  0  0  0  0  0  0  0  0  0
    2.1430    1.2380    0.0000 C   0  0  0  0  0  0  0  0  0  0  0  0
    1.4290    0.8250    0.0000 C   0  0  0  0  0  0  0  0  0  0  0  0
    1.4290    0.0000    0.0000 C   0  0  0  0  0  0  0  0  0  0  0  0
    0.7140   -0.4120    0.0000 C   0  0  0  0  0  0  0  0  0  0  0  0
    0.0000    0.0000    0.0000 C   0  0  0  0  0  0  0  0  0  0  0  0
    0.0000    0.8250    0.0000 C   0  0  0  0  0  0  0  0  0  0  0  0
    0.7140    1.2380    0.0000 C   0  0  0  0  0  0  0  0  0  0  0  0
    2.1430    2.0620    0.0000 C   0  0  0  0  0  0  0  0  0  0  0  0
    2.8580    2.4750    0.0000 N   0  0  0  0  0  0  0  0  0  0  0  0
    2.8580    3.3000    0.0000 N   0  0  0  0  0  0  0  0  0  0  0  0
    3.5720    3.7120    0.0000 C   0  0  0  0  0  0  0  0  0  0  0  0
    3.6590    4.5330    0.0000 N   0  0  0  0  0  0  0  0  0  0  0  0
    4.4660    4.7040    0.0000 C   0  0  0  0  0  0  0  0  0  0  0  0
    4.8780    3.9900    0.0000 C   0  0  0  0  0  0  0  0  0  0  0  0
    4.3260    3.3770    0.0000 N   0  0  0  0  0  0  0  0  0  0  0  0
  1  2  1  0  0  0  0
  1  5  2  0  0  0  0
  2  3  1  0  0  0  0
  3  4  1  0  0  0  0
  4  5  1  0  0  0  0
  5  6  1  0  0  0  0
  6  7  1  0  0  0  0
  7  8  2  3  0  0  0
  8  9  1  0  0  0  0
  9 10  1  0  0  0  0
  9 18  2  0  0  0  0
 10 11  1  0  0  0  0
 10 15  2  0  0  0  0
 11 12  2  0  0  0  0
 11 16  1  0  0  0  0
 12 13  1  0  0  0  0
 13 14  2  0  0  0  0
 14 15  1  0  0  0  0
 16 17  2  0  0  0  0
 16 23  1  0  0  0  0
 17 18  1  0  0  0  0
 17 22  1  0  0  0  0
 18 19  1  0  0  0  0
 19 20  2  0  0  0  0
 20 21  1  0  0  0  0
 21 22  2  0  0  0  0
 23 24  2  3  0  0  0
 24 25  1  0  0  0  0
 25 26  1  0  0  0  0
 26 27  2  0  0  0  0
 26 30  1  0  0  0  0
 27 28  1  0  0  0  0
 28 29  1  0  0  0  0
 29 30  1  0  0  0  0
M  END
>  <n>
205

>  <Activity>
1

>  <cmpd_id>
mbcd0000191

$$$$
mol_0284
  MOE2013           2D

 30 31  0  0  1  0  0  0  0  0999 V2000
   -1.7710   -2.8120    0.0000 C   0  0  3  0  0  0  0  0  0  0  0  0
   -1.0560   -3.2240    0.0000 C   0  0  0  0  0  0  0  0  0  0  0  0
   -0.3420   -2.8120    0.0000 C   0  0  3  0  0  0  0  0  0  0  0  0
   -1.7710   -1.9870    0.0000 C   0  0  0  0  0  0  0  0  0  0  0  0
   -1.0560   -1.5740    0.0000 C   0  0  0  0  0  0  0  0  0  0  0  0
   -0.3420   -1.9870    0.0000 C   0  0  3  0  0  0  0  0  0  0  0  0
    0.3730   -1.5740    0.0000 C   0  0  3  0  0  0  0  0  0  0  0  0
    0.3730   -0.7490    0.0000 C   0  0  3  0  0  0  0  0  0  0  0  0
   -0.3420   -0.3370    0.0000 C   0  0  0  0  0  0  0  0  0  0  0  0
   -1.0560   -0.7490    0.0000 C   0  0  0  0  0  0  0  0  0  0  0  0
    0.3730   -3.2240    0.0000 O   0  0  0  0  0  0  0  0  0  0  0  0
    0.3730   -4.0490    0.0000 C   0  0  0  0  0  0  0  0  0  0  0  0
    1.0870   -4.4620    0.0000 C   0  0  3  0  0  0  0  0  0  0  0  0
   -0.3420   -4.4620    0.0000 O   0  0  0  0  0  0  0  0  0  0  0  0
    1.0870   -5.2870    0.0000 C   0  0  0  0  0  0  0  0  0  0  0  0
    1.8020   -4.0490    0.0000 C   0  0  0  0  0  0  0  0  0  0  0  0
    1.8020   -5.6990    0.0000 C   0  0  0  0  0  0  0  0  0  0  0  0
    1.0870   -0.3370    0.0000 C   0  0  0  0  0  0  0  0  0  0  0  0
   -2.4850   -3.2240    0.0000 O   0  0  0  0  0  0  0  0  0  0  0  0
    1.0870   -1.9870    0.0000 C   0  0  0  0  0  0  0  0  0  0  0  0
    1.8020   -1.5740    0.0000 C   0  0  0  0  0  0  0  0  0  0  0  0
    2.5160   -1.9870    0.0000 C   0  0  3  0  0  0  0  0  0  0  0  0
    3.2310   -1.5740    0.0000 C   0  0  0  0  0  0  0  0  0  0  0  0
    2.5160   -2.8120    0.0000 O   0  0  0  0  0  0  0  0  0  0  0  0
    3.9450   -1.9870    0.0000 C   0  0  3  0  0  0  0  0  0  0  0  0
    4.6600   -1.5740    0.0000 C   0  0  0  0  0  0  0  0  0  0  0  0
    3.9450   -2.8120    0.0000 O   0  0  0  0  0  0  0  0  0  0  0  0
    5.3740   -1.9870    0.0000 C   0  0  0  0  0  0  0  0  0  0  0  0
    6.0890   -1.5740    0.0000 O   0  0  0  0  0  0  0  0  0  0  0  0
    5.3740   -2.8120    0.0000 O   0  0  0  0  0  0  0  0  0  0  0  0
  1  2  1  0  0  0  0
  1  4  1  0  0  0  0
  1 19  1  0  0  0  0
  2  3  1  0  0  0  0
  3  6  1  0  0  0  0
  3 11  1  0  0  0  0
  4  5  2  0  0  0  0
  5  6  1  0  0  0  0
  5 10  1  0  0  0  0
  6  7  1  0  0  0  0
  7  8  1  0  0  0  0
  7 20  1  0  0  0  0
  8  9  1  0  0  0  0
  8 18  1  0  0  0  0
  9 10  2  0  0  0  0
 11 12  1  0  0  0  0
 12 13  1  0  0  0  0
 12 14  2  0  0  0  0
 13 15  1  0  0  0  0
 13 16  1  0  0  0  0
 15 17  1  0  0  0  0
 20 21  1  0  0  0  0
 21 22  1  0  0  0  0
 22 23  1  0  0  0  0
 22 24  1  0  0  0  0
 23 25  1  0  0  0  0
 25 26  1  0  0  0  0
 25 27  1  0  0  0  0
 26 28  1  0  0  0  0
 28 29  1  0  0  0  0
 28 30  2  0  0  0  0
M  END
>  <n>
284

>  <Activity>
1

>  <cmpd_id>
mbcd0003126

$$$$
mol_0391
  MOE2013           2D

 53 58  0  0  1  0  0  0  0  0999 V2000
    3.1450   -2.1510    0.0000 C   0  0  0  0  0  0  0  0  0  0  0  0
    2.6970   -1.4580    0.0000 C   0  0  0  0  0  0  0  0  0  0  0  0
    1.8730   -1.4130    0.0000 C   0  0  0  0  0  0  0  0  0  0  0  0
    1.6610   -0.6160    0.0000 C   0  0  0  0  0  0  0  0  0  0  0  0
    0.7180   -0.1050    0.0000 C   0  0  0  0  0  0  0  0  0  0  0  0
    0.2980    0.6050    0.0000 C   0  0  0  0  0  0  0  0  0  0  0  0
   -0.1500    1.2980    0.0000 N   0  0  0  0  0  0  0  0  0  0  0  0
    0.3710    1.9380    0.0000 C   0  0  0  0  0  0  0  0  0  0  0  0
    0.8820    2.8810    0.0000 C   0  0  0  0  0  0  0  0  0  0  0  0
    1.5910    3.3010    0.0000 C   0  0  0  0  0  0  0  0  0  0  0  0
    1.8890    4.0700    0.0000 C   0  0  0  0  0  0  0  0  0  0  0  0
    2.7130    4.0260    0.0000 C   0  0  0  0  0  0  0  0  0  0  0  0
    2.9240    3.2280    0.0000 C   0  0  0  0  0  0  0  0  0  0  0  0
    2.2310    2.7800    0.0000 N   0  0  0  0  0  0  0  0  0  0  0  0
    3.8670    2.7180    0.0000 C   0  0  0  0  0  0  0  0  0  0  0  0
    4.2880    2.0080    0.0000 C   0  0  0  0  0  0  0  0  0  0  0  0
    5.0570    1.7100    0.0000 C   0  0  2  0  0  0  0  0  0  0  0  0
    5.7930    2.0830    0.0000 C   0  0  3  0  0  0  0  0  0  0  0  0
    6.4840    1.6320    0.0000 C   0  0  0  0  0  0  0  0  0  0  0  0
    6.4390    0.8090    0.0000 C   0  0  0  0  0  0  0  0  0  0  0  0
    5.7030    0.4360    0.0000 C   0  0  0  0  0  0  0  0  0  0  0  0
    5.0120    0.8860    0.0000 C   0  0  0  0  0  0  0  0  0  0  0  0
    4.2150    0.6750    0.0000 C   0  0  0  0  0  0  0  0  0  0  0  0
    3.7670    1.3680    0.0000 N   0  0  0  0  0  0  0  0  0  0  0  0
    3.7040   -0.2680    0.0000 C   0  0  0  0  0  0  0  0  0  0  0  0
    2.9940   -0.6880    0.0000 C   0  0  0  0  0  0  0  0  0  0  0  0
    2.3540   -0.1680    0.0000 N   0  0  0  0  0  0  0  0  0  0  0  0
    7.2200    2.0050    0.0000 C   0  0  0  0  0  0  0  0  0  0  0  0
    7.9110    1.5540    0.0000 O   0  0  0  0  0  0  0  0  0  0  0  0
    7.2650    2.8290    0.0000 O   0  0  0  0  0  0  0  0  0  0  0  0
    8.0010    3.2020    0.0000 C   0  0  0  0  0  0  0  0  0  0  0  0
    5.8380    2.9070    0.0000 C   0  0  0  0  0  0  0  0  0  0  0  0
    6.5740    3.2800    0.0000 O   0  0  0  0  0  0  0  0  0  0  0  0
    5.1470    3.3580    0.0000 O   0  0  0  0  0  0  0  0  0  0  0  0
    5.1920    4.1820    0.0000 C   0  0  0  0  0  0  0  0  0  0  0  0
    5.0160    2.5340    0.0000 C   0  0  0  0  0  0  0  0  0  0  0  0
    3.2330    4.6660    0.0000 C   0  0  0  0  0  0  0  0  0  0  0  0
    1.4410    4.7630    0.0000 C   0  0  0  0  0  0  0  0  0  0  0  0
    0.6170    4.7220    0.0000 C   0  0  0  0  0  0  0  0  0  0  0  0
    0.1690    5.4150    0.0000 C   0  0  0  0  0  0  0  0  0  0  0  0
    0.5450    6.1490    0.0000 O   0  0  0  0  0  0  0  0  0  0  0  0
   -0.6550    5.3740    0.0000 O   0  0  0  0  0  0  0  0  0  0  0  0
   -1.1020    6.0660    0.0000 C   0  0  0  0  0  0  0  0  0  0  0  0
    1.1400    1.6400    0.0000 C   0  0  0  0  0  0  0  0  0  0  0  0
    1.0960    0.8170    0.0000 C   0  0  0  0  0  0  0  0  0  0  0  0
    1.7360    0.2960    0.0000 C   0  0  0  0  0  0  0  0  0  0  0  0
    1.8330    2.0880    0.0000 C   0  0  0  0  0  0  0  0  0  0  0  0
    2.5680    1.7120    0.0000 C   0  0  0  0  0  0  0  0  0  0  0  0
    3.2610    2.1600    0.0000 C   0  0  0  0  0  0  0  0  0  0  0  0
    3.9950    1.7840    0.0000 O   0  0  0  0  0  0  0  0  0  0  0  0
    3.2190    2.9840    0.0000 O   0  0  0  0  0  0  0  0  0  0  0  0
    1.3520   -2.0530    0.0000 C   0  0  0  0  0  0  0  0  0  0  0  0
    1.6460   -2.8240    0.0000 C   0  0  0  0  0  0  0  0  0  0  0  0
  1  2  1  0  0  0  0
  2  3  1  0  0  0  0
  2 26  2  0  0  0  0
  3  4  2  0  0  0  0
  3 52  1  0  0  0  0
  4  5  1  0  0  0  0
  4 27  1  0  0  0  0
  5  6  2  3  0  0  0
  6  7  1  0  0  0  0
  6 45  1  0  0  0  0
  7  8  2  0  0  0  0
  8  9  1  0  0  0  0
  8 44  1  0  0  0  0
  9 10  2  3  0  0  0
 10 11  1  0  0  0  0
 10 14  1  0  0  0  0
 11 12  2  0  0  0  0
 11 38  1  0  0  0  0
 12 13  1  0  0  0  0
 12 37  1  0  0  0  0
 13 14  1  0  0  0  0
 13 15  2  3  0  0  0
 15 16  1  0  0  0  0
 16 17  1  0  0  0  0
 16 24  2  0  0  0  0
 17 18  1  0  0  0  0
 17 22  1  0  0  0  0
 17 36  1  1  0  0  0
 18 19  1  0  0  0  0
 18 32  1  0  0  0  0
 19 20  2  0  0  0  0
 19 28  1  0  0  0  0
 20 21  1  0  0  0  0
 21 22  2  0  0  0  0
 22 23  1  0  0  0  0
 23 24  1  0  0  0  0
 23 25  2  3  0  0  0
 25 26  1  0  0  0  0
 26 27  1  0  0  0  0
 28 29  2  0  0  0  0
 28 30  1  0  0  0  0
 30 31  1  0  0  0  0
 32 33  2  0  0  0  0
 32 34  1  0  0  0  0
 34 35  1  0  0  0  0
 38 39  1  0  0  0  0
 39 40  1  0  0  0  0
 40 41  2  0  0  0  0
 40 42  1  0  0  0  0
 42 43  1  0  0  0  0
 44 45  2  0  0  0  0
 44 47  1  0  0  0  0
 45 46  1  0  0  0  0
 47 48  1  0  0  0  0
 48 49  1  0  0  0  0
 49 50  2  0  0  0  0
 49 51  1  0  0  0  0
 52 53  2  0  0  0  0
M  END
>  <n>
391

>  <Activity>
1

>  <cmpd_id>
mbcd0029996

$$$$
mol_0052
  MOE2013           2D

 26 27  0  0  1  0  0  0  0  0999 V2000
   -1.5470   -4.2870    0.0000 C   0  0  0  0  0  0  0  0  0  0  0  0
   -0.8330   -4.7000    0.0000 C   0  0  0  0  0  0  0  0  0  0  0  0
   -0.8330   -5.5240    0.0000 N   0  0  0  0  0  0  0  0  0  0  0  0
   -1.5470   -5.9370    0.0000 C   0  0  0  0  0  0  0  0  0  0  0  0
   -2.2620   -5.5240    0.0000 C   0  0  0  0  0  0  0  0  0  0  0  0
   -2.2620   -4.7000    0.0000 C   0  0  3  0  0  0  0  0  0  0  0  0
   -2.9760   -4.2870    0.0000 C   0  0  0  0  0  0  0  0  0  0  0  0
   -3.6910   -4.7000    0.0000 C   0  0  0  0  0  0  0  0  0  0  0  0
   -4.4050   -4.2870    0.0000 C   0  0  0  0  0  0  0  0  0  0  0  0
   -4.4050   -3.4620    0.0000 C   0  0  0  0  0  0  0  0  0  0  0  0
   -3.6910   -3.0500    0.0000 C   0  0  0  0  0  0  0  0  0  0  0  0
   -2.9760   -3.4620    0.0000 C   0  0  0  0  0  0  0  0  0  0  0  0
   -1.5470   -3.4620    0.0000 C   0  0  0  0  0  0  0  0  0  0  0  0
   -0.8330   -3.0500    0.0000 O   0  0  0  0  0  0  0  0  0  0  0  0
   -2.2620   -3.0500    0.0000 O   0  0  0  0  0  0  0  0  0  0  0  0
   -0.1180   -4.2870    0.0000 C   0  0  0  0  0  0  0  0  0  0  0  0
   -1.5470   -6.7620    0.0000 C   0  0  0  0  0  0  0  0  0  0  0  0
   -2.9760   -5.9370    0.0000 C   0  0  0  0  0  0  0  0  0  0  0  0
   -2.9760   -6.7620    0.0000 O   0  0  0  0  0  0  0  0  0  0  0  0
   -3.6910   -5.5240    0.0000 O   0  0  0  0  0  0  0  0  0  0  0  0
   -3.6910   -7.1740    0.0000 C   0  0  0  0  0  0  0  0  0  0  0  0
   -5.1200   -4.7000    0.0000 N   0  3  0  0  0  0  0  0  0  0  0  0
   -5.8340   -4.2870    0.0000 O   0  0  0  0  0  0  0  0  0  0  0  0
   -5.1200   -5.5240    0.0000 O   0  5  0  0  0  0  0  0  0  0  0  0
   -3.6910   -8.0000    0.0000 C   0  0  0  0  0  0  0  0  0  0  0  0
   -2.2620   -2.2240    0.0000 C   0  0  0  0  0  0  0  0  0  0  0  0
  1  2  2  0  0  0  0
  1  6  1  0  0  0  0
  1 13  1  0  0  0  0
  2  3  1  0  0  0  0
  2 16  1  0  0  0  0
  3  4  1  0  0  0  0
  4  5  2  0  0  0  0
  4 17  1  0  0  0  0
  5  6  1  0  0  0  0
  5 18  1  0  0  0  0
  6  7  1  0  0  0  0
  7  8  1  0  0  0  0
  7 12  2  0  0  0  0
  8  9  2  0  0  0  0
  9 10  1  0  0  0  0
  9 22  1  0  0  0  0
 10 11  2  0  0  0  0
 11 12  1  0  0  0  0
 13 14  2  0  0  0  0
 13 15  1  0  0  0  0
 15 26  1  0  0  0  0
 18 19  1  0  0  0  0
 18 20  2  0  0  0  0
 19 21  1  0  0  0  0
 21 25  1  0  0  0  0
 22 23  2  0  0  0  0
 22 24  1  0  0  0  0
M  CHG  1  22   1
M  CHG  1  24  -1
M  END
>  <n>
52

>  <Activity>
0

>  <cmpd_id>
mbcd0003135

$$$$
mol_0448
  MOE2013           2D

 26 28  0  0  0  0  0  0  0  0999 V2000
    3.3990   -3.5600    0.0000 C   0  0  0  0  0  0  0  0  0  0  0  0
    2.6840   -3.9730    0.0000 C   0  0  0  0  0  0  0  0  0  0  0  0
    1.9700   -3.5600    0.0000 C   0  0  0  0  0  0  0  0  0  0  0  0
    1.9700   -2.7350    0.0000 C   0  0  0  0  0  0  0  0  0  0  0  0
    2.6840   -2.3230    0.0000 C   0  0  0  0  0  0  0  0  0  0  0  0
    3.3990   -2.7350    0.0000 C   0  0  0  0  0  0  0  0  0  0  0  0
    1.2550   -3.9730    0.0000 C   0  0  0  0  0  0  0  0  0  0  0  0
    1.2550   -4.7980    0.0000 O   0  0  0  0  0  0  0  0  0  0  0  0
    0.5410   -3.5600    0.0000 N   0  0  0  0  0  0  0  0  0  0  0  0
    3.3990   -1.0850    0.0000 C   0  0  0  0  0  0  0  0  0  0  0  0
    2.6840   -1.4980    0.0000 C   0  0  0  0  0  0  0  0  0  0  0  0
    1.9700   -1.0850    0.0000 C   0  0  0  0  0  0  0  0  0  0  0  0
    1.9700   -0.2600    0.0000 C   0  0  0  0  0  0  0  0  0  0  0  0
    2.6840    0.1520    0.0000 C   0  0  0  0  0  0  0  0  0  0  0  0
    3.3990   -0.2600    0.0000 C   0  0  0  0  0  0  0  0  0  0  0  0
    1.2550   -1.4980    0.0000 O   0  0  0  0  0  0  0  0  0  0  0  0
    4.1130    0.1520    0.0000 O   0  0  0  0  0  0  0  0  0  0  0  0
    4.1130    0.9770    0.0000 C   0  0  0  0  0  0  0  0  0  0  0  0
    3.3990    1.3900    0.0000 O   0  0  0  0  0  0  0  0  0  0  0  0
    4.8280    1.3900    0.0000 N   0  0  0  0  0  0  0  0  0  0  0  0
    5.5420    3.4520    0.0000 C   0  0  0  0  0  0  0  0  0  0  0  0
    5.5420    2.6270    0.0000 C   0  0  0  0  0  0  0  0  0  0  0  0
    4.8280    2.2150    0.0000 C   0  0  0  0  0  0  0  0  0  0  0  0
    4.1130    2.6270    0.0000 C   0  0  0  0  0  0  0  0  0  0  0  0
    4.1130    3.4520    0.0000 C   0  0  0  0  0  0  0  0  0  0  0  0
    4.8280    3.8650    0.0000 C   0  0  0  0  0  0  0  0  0  0  0  0
  1  2  1  0  0  0  0
  1  6  2  0  0  0  0
  2  3  2  0  0  0  0
  3  4  1  0  0  0  0
  3  7  1  0  0  0  0
  4  5  2  0  0  0  0
  5  6  1  0  0  0  0
  5 11  1  0  0  0  0
  7  8  2  0  0  0  0
  7  9  1  0  0  0  0
 10 11  1  0  0  0  0
 10 15  2  0  0  0  0
 11 12  2  0  0  0  0
 12 13  1  0  0  0  0
 12 16  1  0  0  0  0
 13 14  2  0  0  0  0
 14 15  1  0  0  0  0
 15 17  1  0  0  0  0
 17 18  1  0  0  0  0
 18 19  2  0  0  0  0
 18 20  1  0  0  0  0
 20 23  1  0  0  0  0
 21 22  1  0  0  0  0
 21 26  1  0  0  0  0
 22 23  1  0  0  0  0
 23 24  1  0  0  0  0
 24 25  1  0  0  0  0
 25 26  1  0  0  0  0
M  END
>  <n>
448

>  <Activity>
1

>  <cmpd_id>
mbcd0030253

$$$$
mol_0078
  MOE2013           2D

 28 28  0  0  1  0  0  0  0  0999 V2000
    0.5090   -8.9900    0.0000 C   0  0  0  0  0  0  0  0  0  0  0  0
   -0.2060   -8.5780    0.0000 C   0  0  0  0  0  0  0  0  0  0  0  0
   -0.2060   -7.7530    0.0000 C   0  0  0  0  0  0  0  0  0  0  0  0
    0.5090   -7.3400    0.0000 C   0  0  0  0  0  0  0  0  0  0  0  0
    1.2230   -7.7530    0.0000 C   0  0  0  0  0  0  0  0  0  0  0  0
    1.2230   -8.5780    0.0000 C   0  0  0  0  0  0  0  0  0  0  0  0
   -0.9200   -7.3400    0.0000 C   0  0  0  0  0  0  0  0  0  0  0  0
   -0.9200   -6.5160    0.0000 O   0  0  0  0  0  0  0  0  0  0  0  0
   -1.6350   -7.7530    0.0000 O   0  0  0  0  0  0  0  0  0  0  0  0
    0.5090   -6.5160    0.0000 C   0  0  0  0  0  0  0  0  0  0  0  0
    1.2230   -6.1030    0.0000 O   0  0  0  0  0  0  0  0  0  0  0  0
   -0.2060   -6.1030    0.0000 O   0  0  0  0  0  0  0  0  0  0  0  0
    1.9380   -6.5160    0.0000 C   0  0  0  0  0  0  0  0  0  0  0  0
    2.6520   -6.1030    0.0000 C   0  0  3  0  0  0  0  0  0  0  0  0
   -2.3490   -7.3400    0.0000 C   0  0  0  0  0  0  0  0  0  0  0  0
   -3.0640   -7.7530    0.0000 C   0  0  3  0  0  0  0  0  0  0  0  0
    2.6520   -5.2780    0.0000 C   0  0  0  0  0  0  0  0  0  0  0  0
    3.3660   -6.5160    0.0000 C   0  0  0  0  0  0  0  0  0  0  0  0
    3.3660   -4.8660    0.0000 C   0  0  0  0  0  0  0  0  0  0  0  0
   -3.7780   -7.3400    0.0000 C   0  0  0  0  0  0  0  0  0  0  0  0
   -3.0640   -8.5780    0.0000 C   0  0  0  0  0  0  0  0  0  0  0  0
   -3.7780   -8.9900    0.0000 C   0  0  0  0  0  0  0  0  0  0  0  0
   -4.4930   -7.7530    0.0000 C   0  0  0  0  0  0  0  0  0  0  0  0
   -5.2070   -7.3400    0.0000 C   0  0  0  0  0  0  0  0  0  0  0  0
   -5.9220   -7.7530    0.0000 C   0  0  0  0  0  0  0  0  0  0  0  0
    4.0810   -6.1030    0.0000 C   0  0  0  0  0  0  0  0  0  0  0  0
    4.7950   -6.5160    0.0000 C   0  0  0  0  0  0  0  0  0  0  0  0
    5.5100   -6.1030    0.0000 C   0  0  0  0  0  0  0  0  0  0  0  0
  1  2  1  0  0  0  0
  1  6  2  0  0  0  0
  2  3  2  0  0  0  0
  3  4  1  0  0  0  0
  3  7  1  0  0  0  0
  4  5  2  0  0  0  0
  4 10  1  0  0  0  0
  5  6  1  0  0  0  0
  7  8  2  0  0  0  0
  7  9  1  0  0  0  0
  9 15  1  0  0  0  0
 10 11  1  0  0  0  0
 10 12  2  0  0  0  0
 11 13  1  0  0  0  0
 13 14  1  0  0  0  0
 14 17  1  0  0  0  0
 14 18  1  0  0  0  0
 15 16  1  0  0  0  0
 16 20  1  0  0  0  0
 16 21  1  0  0  0  0
 17 19  1  0  0  0  0
 18 26  1  0  0  0  0
 20 23  1  0  0  0  0
 21 22  1  0  0  0  0
 23 24  1  0  0  0  0
 24 25  1  0  0  0  0
 26 27  1  0  0  0  0
 27 28  1  0  0  0  0
M  END
>  <n>
78

>  <Activity>
0

>  <cmpd_id>
mbcd0028840

$$$$
mol_0502
  MOE2013           2D

 78 80  0  0  1  0  0  0  0  0999 V2000
   -1.3020   -7.7800    0.0000 C   0  0  0  0  0  0  0  0  0  0  0  0
   -1.3020   -8.6050    0.0000 N   0  0  3  0  0  0  0  0  0  0  0  0
   -2.0170   -9.0170    0.0000 C   0  0  0  0  0  0  0  0  0  0  0  0
   -2.7310   -8.6050    0.0000 C   0  0  0  0  0  0  0  0  0  0  0  0
   -3.4460   -9.0170    0.0000 C   0  0  0  0  0  0  0  0  0  0  0  0
   -4.1600   -8.6050    0.0000 N   0  0  0  0  0  0  0  0  0  0  0  0
   -4.1600   -7.7800    0.0000 C   0  0  0  0  0  0  0  0  0  0  0  0
   -4.8750   -7.3670    0.0000 N   0  0  0  0  0  0  0  0  0  0  0  0
   -4.8750   -6.5420    0.0000 C   0  0  0  0  0  0  0  0  0  0  0  0
   -5.5890   -6.1300    0.0000 N   0  0  0  0  0  0  0  0  0  0  0  0
   -4.1600   -6.1300    0.0000 N   0  0  0  0  0  0  0  0  0  0  0  0
   -3.4460   -6.5420    0.0000 C   0  0  0  0  0  0  0  0  0  0  0  0
   -2.7310   -6.1300    0.0000 N   0  0  0  0  0  0  0  0  0  0  0  0
   -3.4460   -7.3670    0.0000 C   0  0  0  0  0  0  0  0  0  0  0  0
   -2.7310   -7.7800    0.0000 N   0  0  0  0  0  0  0  0  0  0  0  0
   -0.5880   -9.0170    0.0000 C   0  0  0  0  0  0  0  0  0  0  0  0
    0.1260   -8.6050    0.0000 C   0  0  0  0  0  0  0  0  0  0  0  0
    0.8410   -9.0170    0.0000 C   0  0  0  0  0  0  0  0  0  0  0  0
    0.8410   -9.8420    0.0000 C   0  0  0  0  0  0  0  0  0  0  0  0
    0.1260  -10.2550    0.0000 C   0  0  0  0  0  0  0  0  0  0  0  0
   -0.5880   -9.8420    0.0000 C   0  0  0  0  0  0  0  0  0  0  0  0
    1.5560  -10.2550    0.0000 C   0  0  0  0  0  0  0  0  0  0  0  0
    1.5560  -11.0800    0.0000 O   0  0  0  0  0  0  0  0  0  0  0  0
    2.2700   -9.8420    0.0000 N   0  0  0  0  0  0  0  0  0  0  0  0
    2.9840  -10.2550    0.0000 C   0  0  3  0  0  0  0  0  0  0  0  0
    3.6990   -9.8420    0.0000 C   0  0  0  0  0  0  0  0  0  0  0  0
    4.4130  -10.2550    0.0000 C   0  0  0  0  0  0  0  0  0  0  0  0
    5.1280   -9.8420    0.0000 C   0  0  0  0  0  0  0  0  0  0  0  0
    5.8420  -10.2550    0.0000 O   0  0  0  0  0  0  0  0  0  0  0  0
    5.1280   -9.0170    0.0000 O   0  0  0  0  0  0  0  0  0  0  0  0
    2.9840  -11.0800    0.0000 C   0  0  0  0  0  0  0  0  0  0  0  0
    3.6990  -11.4920    0.0000 O   0  0  0  0  0  0  0  0  0  0  0  0
    2.2700  -11.4920    0.0000 O   0  0  0  0  0  0  0  0  0  0  0  0
    6.5570   -9.8420    0.0000 C   0  0  3  0  0  0  0  0  0  0  0  0
    6.5570   -9.0170    0.0000 C   0  0  0  0  0  0  0  0  0  0  0  0
    7.2710   -8.6050    0.0000 O   0  0  0  0  0  0  0  0  0  0  0  0
    5.8420   -8.6050    0.0000 O   0  0  0  0  0  0  0  0  0  0  0  0
    7.2710  -10.2550    0.0000 C   0  0  0  0  0  0  0  0  0  0  0  0
    7.9860   -9.8420    0.0000 C   0  0  0  0  0  0  0  0  0  0  0  0
    8.7000  -10.2550    0.0000 C   0  0  0  0  0  0  0  0  0  0  0  0
    8.7000  -11.0800    0.0000 O   0  0  0  0  0  0  0  0  0  0  0  0
    9.4150   -9.8420    0.0000 N   0  0  0  0  0  0  0  0  0  0  0  0
   10.1290  -10.2550    0.0000 C   0  0  3  0  0  0  0  0  0  0  0  0
   10.1290  -11.0800    0.0000 C   0  0  0  0  0  0  0  0  0  0  0  0
   10.8440  -11.4920    0.0000 O   0  0  0  0  0  0  0  0  0  0  0  0
    9.4150  -11.4920    0.0000 O   0  0  0  0  0  0  0  0  0  0  0  0
   10.8440   -9.8420    0.0000 C   0  0  0  0  0  0  0  0  0  0  0  0
   11.5580  -10.2550    0.0000 C   0  0  0  0  0  0  0  0  0  0  0  0
   12.2720   -9.8420    0.0000 C   0  0  0  0  0  0  0  0  0  0  0  0
   12.2720   -9.0170    0.0000 O   0  0  0  0  0  0  0  0  0  0  0  0
   12.9870  -10.2550    0.0000 N   0  0  0  0  0  0  0  0  0  0  0  0
   13.7020   -9.8420    0.0000 C   0  0  3  0  0  0  0  0  0  0  0  0
   13.7020   -9.0170    0.0000 C   0  0  0  0  0  0  0  0  0  0  0  0
   14.4160   -8.6050    0.0000 O   0  0  0  0  0  0  0  0  0  0  0  0
   12.9870   -8.6050    0.0000 O   0  0  0  0  0  0  0  0  0  0  0  0
   14.4160  -10.2550    0.0000 C   0  0  0  0  0  0  0  0  0  0  0  0
   15.1300   -9.8420    0.0000 C   0  0  0  0  0  0  0  0  0  0  0  0
   15.8450  -10.2550    0.0000 C   0  0  0  0  0  0  0  0  0  0  0  0
   15.8450  -11.0800    0.0000 O   0  0  0  0  0  0  0  0  0  0  0  0
   16.5590   -9.8420    0.0000 N   0  0  0  0  0  0  0  0  0  0  0  0
   17.2740  -10.2550    0.0000 C   0  0  3  0  0  0  0  0  0  0  0  0
   17.9880   -9.8420    0.0000 C   0  0  0  0  0  0  0  0  0  0  0  0
   18.7030  -10.2550    0.0000 C   0  0  0  0  0  0  0  0  0  0  0  0
   19.4170   -9.8420    0.0000 C   0  0  0  0  0  0  0  0  0  0  0  0
   19.4170   -9.0170    0.0000 O   0  0  0  0  0  0  0  0  0  0  0  0
   20.1320  -10.2550    0.0000 N   0  0  0  0  0  0  0  0  0  0  0  0
   17.2740  -11.0800    0.0000 C   0  0  0  0  0  0  0  0  0  0  0  0
   17.9880  -11.4920    0.0000 O   0  0  0  0  0  0  0  0  0  0  0  0
   16.5590  -11.4920    0.0000 O   0  0  0  0  0  0  0  0  0  0  0  0
   20.8460   -9.8420    0.0000 C   0  0  3  0  0  0  0  0  0  0  0  0
   20.8460   -9.0170    0.0000 C   0  0  0  0  0  0  0  0  0  0  0  0
   21.5610   -8.6050    0.0000 O   0  0  0  0  0  0  0  0  0  0  0  0
   20.1320   -8.6050    0.0000 O   0  0  0  0  0  0  0  0  0  0  0  0
   21.5610  -10.2550    0.0000 C   0  0  0  0  0  0  0  0  0  0  0  0
   22.2750   -9.8420    0.0000 C   0  0  0  0  0  0  0  0  0  0  0  0
   22.9900  -10.2550    0.0000 C   0  0  0  0  0  0  0  0  0  0  0  0
   23.7040   -9.8420    0.0000 O   0  0  0  0  0  0  0  0  0  0  0  0
   22.9900  -11.0800    0.0000 O   0  0  0  0  0  0  0  0  0  0  0  0
  1  2  1  0  0  0  0
  2  3  1  0  0  0  0
  2 16  1  0  0  0  0
  3  4  1  0  0  0  0
  4  5  1  0  0  0  0
  4 15  2  0  0  0  0
  5  6  2  0  0  0  0
  6  7  1  0  0  0  0
  7  8  1  0  0  0  0
  7 14  2  0  0  0  0
  8  9  2  0  0  0  0
  9 10  1  0  0  0  0
  9 11  1  0  0  0  0
 11 12  2  0  0  0  0
 12 13  1  0  0  0  0
 12 14  1  0  0  0  0
 14 15  1  0  0  0  0
 16 17  1  0  0  0  0
 16 21  2  0  0  0  0
 17 18  2  0  0  0  0
 18 19  1  0  0  0  0
 19 20  2  0  0  0  0
 19 22  1  0  0  0  0
 20 21  1  0  0  0  0
 22 23  2  0  0  0  0
 22 24  1  0  0  0  0
 24 25  1  0  0  0  0
 25 26  1  0  0  0  0
 25 31  1  0  0  0  0
 26 27  1  0  0  0  0
 27 28  1  0  0  0  0
 28 29  1  0  0  0  0
 28 30  2  0  0  0  0
 29 34  1  0  0  0  0
 31 32  1  0  0  0  0
 31 33  2  0  0  0  0
 34 35  1  0  0  0  0
 34 38  1  0  0  0  0
 35 36  2  0  0  0  0
 35 37  1  0  0  0  0
 38 39  1  0  0  0  0
 39 40  1  0  0  0  0
 40 41  2  0  0  0  0
 40 42  1  0  0  0  0
 42 43  1  0  0  0  0
 43 44  1  0  0  0  0
 43 47  1  0  0  0  0
 44 45  2  0  0  0  0
 44 46  1  0  0  0  0
 47 48  1  0  0  0  0
 48 49  1  0  0  0  0
 49 50  2  0  0  0  0
 49 51  1  0  0  0  0
 51 52  1  0  0  0  0
 52 53  1  0  0  0  0
 52 56  1  0  0  0  0
 53 54  2  0  0  0  0
 53 55  1  0  0  0  0
 56 57  1  0  0  0  0
 57 58  1  0  0  0  0
 58 59  2  0  0  0  0
 58 60  1  0  0  0  0
 60 61  1  0  0  0  0
 61 62  1  0  0  0  0
 61 67  1  0  0  0  0
 62 63  1  0  0  0  0
 63 64  1  0  0  0  0
 64 65  2  0  0  0  0
 64 66  1  0  0  0  0
 66 70  1  0  0  0  0
 67 68  2  0  0  0  0
 67 69  1  0  0  0  0
 70 71  1  0  0  0  0
 70 74  1  0  0  0  0
 71 72  1  0  0  0  0
 71 73  2  0  0  0  0
 74 75  1  0  0  0  0
 75 76  1  0  0  0  0
 76 77  1  0  0  0  0
 76 78  2  0  0  0  0
M  END
>  <n>
502

>  <Activity>
1

>  <cmpd_id>
mbcd0031694

$$$$
mol_0150
  MOE2013           2D

 24 26  0  0  0  0  0  0  0  0999 V2000
    7.0660   -0.3440    0.0000 O   0  0  0  0  0  0  0  0  0  0  0  0
    7.4020    2.0110    0.0000 N   0  0  0  0  0  0  0  0  0  0  0  0
    5.0260    0.2850    0.0000 N   0  0  0  0  0  0  0  0  0  0  0  0
    4.1390   -1.7680    0.0000 N   0  0  0  0  0  0  0  0  0  0  0  0
    9.0100    0.6070    0.0000 C   0  0  0  0  0  0  0  0  0  0  0  0
    9.7240    1.0190    0.0000 C   0  0  0  0  0  0  0  0  0  0  0  0
    8.2950    1.0190    0.0000 C   0  0  0  0  0  0  0  0  0  0  0  0
   10.4380    0.6070    0.0000 C   0  0  0  0  0  0  0  0  0  0  0  0
    8.2090    1.8400    0.0000 C   0  0  0  0  0  0  0  0  0  0  0  0
    7.5410    0.6840    0.0000 C   0  0  0  0  0  0  0  0  0  0  0  0
    6.9890    1.2970    0.0000 C   0  0  0  0  0  0  0  0  0  0  0  0
   11.1530    1.0190    0.0000 C   0  0  0  0  0  0  0  0  0  0  0  0
    6.1690    1.2100    0.0000 C   0  0  0  0  0  0  0  0  0  0  0  0
    8.8220    2.3920    0.0000 C   0  0  0  0  0  0  0  0  0  0  0  0
    5.8330    0.4570    0.0000 C   0  0  0  0  0  0  0  0  0  0  0  0
   11.8670    0.6070    0.0000 C   0  0  0  0  0  0  0  0  0  0  0  0
    6.2460   -0.2580    0.0000 C   0  0  0  0  0  0  0  0  0  0  0  0
    4.9400   -0.5350    0.0000 C   0  0  0  0  0  0  0  0  0  0  0  0
    5.6940   -0.8710    0.0000 C   0  0  0  0  0  0  0  0  0  0  0  0
    4.2260   -0.9480    0.0000 C   0  0  0  0  0  0  0  0  0  0  0  0
    3.4720   -0.6120    0.0000 C   0  0  0  0  0  0  0  0  0  0  0  0
    2.9200   -1.2250    0.0000 C   0  0  0  0  0  0  0  0  0  0  0  0
    3.3320   -1.9400    0.0000 C   0  0  0  0  0  0  0  0  0  0  0  0
    7.4020   -1.0980    0.0000 C   0  0  0  0  0  0  0  0  0  0  0  0
  1 17  1  0  0  0  0
  1 24  1  0  0  0  0
  2  9  1  0  0  0  0
  2 11  1  0  0  0  0
  3 15  1  0  0  0  0
  3 18  1  0  0  0  0
  4 20  1  0  0  0  0
  4 23  2  0  0  0  0
  5  6  1  0  0  0  0
  5  7  1  0  0  0  0
  6  8  1  0  0  0  0
  7  9  2  0  0  0  0
  7 10  1  0  0  0  0
  8 12  1  0  0  0  0
  9 14  1  0  0  0  0
 10 11  2  0  0  0  0
 11 13  1  0  0  0  0
 12 16  1  0  0  0  0
 13 15  2  0  0  0  0
 15 17  1  0  0  0  0
 17 19  2  0  0  0  0
 18 19  1  0  0  0  0
 18 20  2  0  0  0  0
 20 21  1  0  0  0  0
 21 22  2  0  0  0  0
 22 23  1  0  0  0  0
M  END
>  <n>
150

>  <Activity>
0

>  <cmpd_id>
mbcd0030275

$$$$
mol_0254
  MOE2013           2D

 44 49  0  0  1  0  0  0  0  0999 V2000
    8.9700   -5.2110    0.0000 C   0  0  0  0  0  0  0  0  0  0  0  0
    8.9010   -6.0330    0.0000 C   0  0  0  0  0  0  0  0  0  0  0  0
    8.1550   -6.3850    0.0000 C   0  0  0  0  0  0  0  0  0  0  0  0
    8.2920   -4.7410    0.0000 C   0  0  0  0  0  0  0  0  0  0  0  0
    7.5460   -5.0930    0.0000 C   0  0  0  0  0  0  0  0  0  0  0  0
    7.4770   -5.9150    0.0000 C   0  0  0  0  0  0  0  0  0  0  0  0
    6.6740   -6.1040    0.0000 N   0  0  0  0  0  0  0  0  0  0  0  0
    6.7850   -4.7740    0.0000 C   0  0  0  0  0  0  0  0  0  0  0  0
    6.2460   -5.3990    0.0000 C   0  0  0  0  0  0  0  0  0  0  0  0
    5.7020   -3.8410    0.0000 C   0  0  0  0  0  0  0  0  0  0  0  0
    6.5120   -3.9950    0.0000 C   0  0  0  0  0  0  0  0  0  0  0  0
    5.1640   -4.4660    0.0000 N   0  0  3  0  0  0  0  0  0  0  0  0
    5.4360   -5.2450    0.0000 C   0  0  3  0  0  0  0  0  0  0  0  0
    4.8970   -5.8700    0.0000 C   0  0  0  0  0  0  0  0  0  0  0  0
    4.3530   -4.3130    0.0000 C   0  0  0  0  0  0  0  0  0  0  0  0
    3.8150   -4.9380    0.0000 C   0  0  3  0  0  0  0  0  0  0  0  0
    4.0870   -5.7170    0.0000 C   0  0  3  0  0  0  0  0  0  0  0  0
    3.5480   -6.3420    0.0000 C   0  0  3  0  0  0  0  0  0  0  0  0
    2.7380   -6.1880    0.0000 C   0  0  3  0  0  0  0  0  0  0  0  0
    2.4660   -5.4090    0.0000 C   0  0  3  0  0  0  0  0  0  0  0  0
    3.0040   -4.7840    0.0000 C   0  0  0  0  0  0  0  0  0  0  0  0
    1.6550   -5.2560    0.0000 O   0  0  0  0  0  0  0  0  0  0  0  0
    1.3830   -4.4770    0.0000 C   0  0  0  0  0  0  0  0  0  0  0  0
    0.5720   -4.3230    0.0000 C   0  0  0  0  0  0  0  0  0  0  0  0
    1.9210   -3.8520    0.0000 O   0  0  0  0  0  0  0  0  0  0  0  0
    0.0340   -4.9480    0.0000 C   0  0  0  0  0  0  0  0  0  0  0  0
   -0.7770   -4.7940    0.0000 C   0  0  0  0  0  0  0  0  0  0  0  0
   -1.0490   -4.0160    0.0000 C   0  0  0  0  0  0  0  0  0  0  0  0
   -0.5100   -3.3900    0.0000 C   0  0  0  0  0  0  0  0  0  0  0  0
    0.3000   -3.5440    0.0000 C   0  0  0  0  0  0  0  0  0  0  0  0
   -0.7820   -2.6120    0.0000 O   0  0  0  0  0  0  0  0  0  0  0  0
   -0.2440   -1.9860    0.0000 C   0  0  0  0  0  0  0  0  0  0  0  0
   -1.8590   -3.8620    0.0000 O   0  0  0  0  0  0  0  0  0  0  0  0
   -2.1310   -3.0830    0.0000 C   0  0  0  0  0  0  0  0  0  0  0  0
   -1.3150   -5.4200    0.0000 O   0  0  0  0  0  0  0  0  0  0  0  0
   -2.1260   -5.2660    0.0000 C   0  0  0  0  0  0  0  0  0  0  0  0
    2.1990   -6.8130    0.0000 O   0  0  0  0  0  0  0  0  0  0  0  0
    1.3890   -6.6600    0.0000 C   0  0  0  0  0  0  0  0  0  0  0  0
    3.8200   -7.1210    0.0000 C   0  0  0  0  0  0  0  0  0  0  0  0
    4.6310   -7.2740    0.0000 O   0  0  0  0  0  0  0  0  0  0  0  0
    3.2820   -7.7460    0.0000 O   0  0  0  0  0  0  0  0  0  0  0  0
    4.9030   -8.0530    0.0000 C   0  0  0  0  0  0  0  0  0  0  0  0
    9.5790   -6.5030    0.0000 O   0  0  0  0  0  0  0  0  0  0  0  0
   10.3260   -6.1510    0.0000 C   0  0  0  0  0  0  0  0  0  0  0  0
  1  2  2  0  0  0  0
  1  4  1  0  0  0  0
  2  3  1  0  0  0  0
  2 43  1  0  0  0  0
  3  6  2  0  0  0  0
  4  5  2  0  0  0  0
  5  6  1  0  0  0  0
  5  8  1  0  0  0  0
  6  7  1  0  0  0  0
  7  9  1  0  0  0  0
  8  9  2  0  0  0  0
  8 11  1  0  0  0  0
  9 13  1  0  0  0  0
 10 11  1  0  0  0  0
 10 12  1  0  0  0  0
 12 13  1  0  0  0  0
 12 15  1  0  0  0  0
 13 14  1  0  0  0  0
 14 17  1  0  0  0  0
 15 16  1  0  0  0  0
 16 17  1  0  0  0  0
 16 21  1  0  0  0  0
 17 18  1  0  0  0  0
 18 19  1  0  0  0  0
 18 39  1  0  0  0  0
 19 20  1  0  0  0  0
 19 37  1  0  0  0  0
 20 21  1  0  0  0  0
 20 22  1  0  0  0  0
 22 23  1  0  0  0  0
 23 24  1  0  0  0  0
 23 25  2  0  0  0  0
 24 26  1  0  0  0  0
 24 30  2  0  0  0  0
 26 27  2  0  0  0  0
 27 28  1  0  0  0  0
 27 35  1  0  0  0  0
 28 29  2  0  0  0  0
 28 33  1  0  0  0  0
 29 30  1  0  0  0  0
 29 31  1  0  0  0  0
 31 32  1  0  0  0  0
 33 34  1  0  0  0  0
 35 36  1  0  0  0  0
 37 38  1  0  0  0  0
 39 40  1  0  0  0  0
 39 41  2  0  0  0  0
 40 42  1  0  0  0  0
 43 44  1  0  0  0  0
M  END
>  <n>
254

>  <Activity>
1

>  <cmpd_id>
mbcd0001941

$$$$
mol_0441
  MOE2013           2D

 25 26  0  0  0  0  0  0  0  0999 V2000
    3.8510   -3.3990    0.0000 O   0  0  0  0  0  0  0  0  0  0  0  0
    5.2800   -2.5740    0.0000 O   0  0  0  0  0  0  0  0  0  0  0  0
    2.4220   -2.5740    0.0000 O   0  0  0  0  0  0  0  0  0  0  0  0
    7.4230    2.7880    0.0000 O   0  0  0  0  0  0  0  0  0  0  0  0
    3.1360    0.3140    0.0000 O   0  0  0  0  0  0  0  0  0  0  0  0
    5.9940    3.6140    0.0000 O   0  0  0  0  0  0  0  0  0  0  0  0
    3.8510   -0.9240    0.0000 C   0  0  0  0  0  0  0  0  0  0  0  0
    3.8510   -2.5740    0.0000 C   0  0  0  0  0  0  0  0  0  0  0  0
    4.5650   -2.1620    0.0000 C   0  0  0  0  0  0  0  0  0  0  0  0
    3.1360   -2.1620    0.0000 C   0  0  0  0  0  0  0  0  0  0  0  0
    4.5650   -1.3360    0.0000 C   0  0  0  0  0  0  0  0  0  0  0  0
    3.1360   -1.3360    0.0000 C   0  0  0  0  0  0  0  0  0  0  0  0
    3.8510   -0.0990    0.0000 C   0  0  0  0  0  0  0  0  0  0  0  0
    5.2800    1.5510    0.0000 C   0  0  0  0  0  0  0  0  0  0  0  0
    4.5650    0.3140    0.0000 C   0  0  0  0  0  0  0  0  0  0  0  0
    4.5650    1.1380    0.0000 C   0  0  0  0  0  0  0  0  0  0  0  0
    5.2800    2.3760    0.0000 C   0  0  0  0  0  0  0  0  0  0  0  0
    5.9940    1.1380    0.0000 C   0  0  0  0  0  0  0  0  0  0  0  0
    5.9940    2.7880    0.0000 C   0  0  0  0  0  0  0  0  0  0  0  0
    6.7090    2.3760    0.0000 C   0  0  0  0  0  0  0  0  0  0  0  0
    6.7090    1.5510    0.0000 C   0  0  0  0  0  0  0  0  0  0  0  0
    3.1360   -3.8120    0.0000 C   0  0  0  0  0  0  0  0  0  0  0  0
    5.9940   -2.1620    0.0000 C   0  0  0  0  0  0  0  0  0  0  0  0
    1.7070   -2.1620    0.0000 C   0  0  0  0  0  0  0  0  0  0  0  0
    7.4230    3.6140    0.0000 C   0  0  0  0  0  0  0  0  0  0  0  0
  1  8  1  0  0  0  0
  1 22  1  0  0  0  0
  2  9  1  0  0  0  0
  2 23  1  0  0  0  0
  3 10  1  0  0  0  0
  3 24  1  0  0  0  0
  4 20  1  0  0  0  0
  4 25  1  0  0  0  0
  5 13  2  0  0  0  0
  6 19  1  0  0  0  0
  7 11  1  0  0  0  0
  7 12  2  0  0  0  0
  7 13  1  0  0  0  0
  8  9  1  0  0  0  0
  8 10  2  0  0  0  0
  9 11  2  0  0  0  0
 10 12  1  0  0  0  0
 13 15  1  0  0  0  0
 14 16  1  0  0  0  0
 14 17  1  0  0  0  0
 14 18  2  0  0  0  0
 15 16  2  0  0  0  0
 17 19  2  0  0  0  0
 18 21  1  0  0  0  0
 19 20  1  0  0  0  0
 20 21  2  0  0  0  0
M  END
>  <n>
441

>  <Activity>
1

>  <cmpd_id>
mbcd0030235

$$$$
mol_0396
  MOE2013           2D

 27 29  0  0  0  0  0  0  0  0999 V2000
    2.8060   -2.0600    0.0000 C   0  0  0  0  0  0  0  0  0  0  0  0
    1.9990   -2.2320    0.0000 C   0  0  0  0  0  0  0  0  0  0  0  0
    1.4470   -1.6190    0.0000 C   0  0  0  0  0  0  0  0  0  0  0  0
    1.7020   -0.8340    0.0000 C   0  0  0  0  0  0  0  0  0  0  0  0
    2.5090   -0.6630    0.0000 C   0  0  0  0  0  0  0  0  0  0  0  0
    3.0610   -1.2760    0.0000 C   0  0  0  0  0  0  0  0  0  0  0  0
    1.1500   -0.2210    0.0000 C   0  0  0  0  0  0  0  0  0  0  0  0
    0.3430   -0.3930    0.0000 O   0  0  0  0  0  0  0  0  0  0  0  0
    1.4050    0.5630    0.0000 C   0  0  0  0  0  0  0  0  0  0  0  0
    0.9200    1.2310    0.0000 N   0  0  0  0  0  0  0  0  0  0  0  0
    1.4050    1.8980    0.0000 N   0  0  0  0  0  0  0  0  0  0  0  0
    2.1900    1.6430    0.0000 C   0  0  0  0  0  0  0  0  0  0  0  0
    2.9040    0.4060    0.0000 C   0  0  0  0  0  0  0  0  0  0  0  0
    2.1900    0.8180    0.0000 C   0  0  0  0  0  0  0  0  0  0  0  0
    2.9040    2.0560    0.0000 C   0  0  0  0  0  0  0  0  0  0  0  0
    3.6190    1.6430    0.0000 C   0  0  0  0  0  0  0  0  0  0  0  0
    3.6190    0.8180    0.0000 C   0  0  0  0  0  0  0  0  0  0  0  0
    4.3330    2.0560    0.0000 O   0  0  0  0  0  0  0  0  0  0  0  0
    5.0480    1.6430    0.0000 C   0  0  0  0  0  0  0  0  0  0  0  0
    2.9040    2.8810    0.0000 C   0  0  0  0  0  0  0  0  0  0  0  0
    2.9040    3.7060    0.0000 C   0  0  0  0  0  0  0  0  0  0  0  0
    1.7440   -3.0170    0.0000 O   0  0  0  0  0  0  0  0  0  0  0  0
    0.9370   -3.1880    0.0000 C   0  0  0  0  0  0  0  0  0  0  0  0
    3.3580   -2.6740    0.0000 O   0  0  0  0  0  0  0  0  0  0  0  0
    4.1650   -2.5020    0.0000 C   0  0  0  0  0  0  0  0  0  0  0  0
    3.8680   -1.1040    0.0000 O   0  0  0  0  0  0  0  0  0  0  0  0
    4.4200   -1.7170    0.0000 C   0  0  0  0  0  0  0  0  0  0  0  0
  1  2  1  0  0  0  0
  1  6  2  0  0  0  0
  1 24  1  0  0  0  0
  2  3  2  0  0  0  0
  2 22  1  0  0  0  0
  3  4  1  0  0  0  0
  4  5  2  0  0  0  0
  4  7  1  0  0  0  0
  5  6  1  0  0  0  0
  6 26  1  0  0  0  0
  7  8  2  0  0  0  0
  7  9  1  0  0  0  0
  9 10  2  0  0  0  0
  9 14  1  0  0  0  0
 10 11  1  0  0  0  0
 11 12  1  0  0  0  0
 12 14  2  0  0  0  0
 12 15  1  0  0  0  0
 13 14  1  0  0  0  0
 13 17  2  0  0  0  0
 15 16  2  0  0  0  0
 15 20  1  0  0  0  0
 16 17  1  0  0  0  0
 16 18  1  0  0  0  0
 18 19  1  0  0  0  0
 20 21  3  0  0  0  0
 22 23  1  0  0  0  0
 24 25  1  0  0  0  0
 26 27  1  0  0  0  0
M  END
>  <n>
396

>  <Activity>
1

>  <cmpd_id>
mbcd0030022

$$$$
mol_0395
  MOE2013           2D

 28 30  0  0  0  0  0  0  0  0999 V2000
    2.9200   -2.3450    0.0000 C   0  0  0  0  0  0  0  0  0  0  0  0
    2.1130   -2.5170    0.0000 C   0  0  0  0  0  0  0  0  0  0  0  0
    1.5610   -1.9040    0.0000 C   0  0  0  0  0  0  0  0  0  0  0  0
    1.8160   -1.1190    0.0000 C   0  0  0  0  0  0  0  0  0  0  0  0
    2.6230   -0.9470    0.0000 C   0  0  0  0  0  0  0  0  0  0  0  0
    3.1750   -1.5600    0.0000 C   0  0  0  0  0  0  0  0  0  0  0  0
    1.2640   -0.5060    0.0000 C   0  0  0  0  0  0  0  0  0  0  0  0
    0.4570   -0.6770    0.0000 O   0  0  0  0  0  0  0  0  0  0  0  0
    1.5190    0.2790    0.0000 C   0  0  0  0  0  0  0  0  0  0  0  0
    1.0340    0.9460    0.0000 N   0  0  0  0  0  0  0  0  0  0  0  0
    1.5190    1.6140    0.0000 N   0  0  0  0  0  0  0  0  0  0  0  0
    2.3040    1.3590    0.0000 C   0  0  0  0  0  0  0  0  0  0  0  0
    3.0180    0.1210    0.0000 C   0  0  0  0  0  0  0  0  0  0  0  0
    2.3040    0.5340    0.0000 C   0  0  0  0  0  0  0  0  0  0  0  0
    3.0180    1.7710    0.0000 C   0  0  0  0  0  0  0  0  0  0  0  0
    3.7320    1.3590    0.0000 C   0  0  0  0  0  0  0  0  0  0  0  0
    3.7320    0.5340    0.0000 C   0  0  0  0  0  0  0  0  0  0  0  0
    4.4470    1.7710    0.0000 O   0  0  0  0  0  0  0  0  0  0  0  0
    5.1610    1.3590    0.0000 C   0  0  0  0  0  0  0  0  0  0  0  0
    3.0180    2.5960    0.0000 C   0  0  0  0  0  0  0  0  0  0  0  0
    3.0180    3.4210    0.0000 C   0  0  0  0  0  0  0  0  0  0  0  0
    3.0180    4.2460    0.0000 C   0  0  0  0  0  0  0  0  0  0  0  0
    1.8580   -3.3010    0.0000 O   0  0  0  0  0  0  0  0  0  0  0  0
    1.0510   -3.4730    0.0000 C   0  0  0  0  0  0  0  0  0  0  0  0
    3.4720   -2.9580    0.0000 O   0  0  0  0  0  0  0  0  0  0  0  0
    4.2790   -2.7870    0.0000 C   0  0  0  0  0  0  0  0  0  0  0  0
    3.9820   -1.3890    0.0000 O   0  0  0  0  0  0  0  0  0  0  0  0
    4.5340   -2.0020    0.0000 C   0  0  0  0  0  0  0  0  0  0  0  0
  1  2  1  0  0  0  0
  1  6  2  0  0  0  0
  1 25  1  0  0  0  0
  2  3  2  0  0  0  0
  2 23  1  0  0  0  0
  3  4  1  0  0  0  0
  4  5  2  0  0  0  0
  4  7  1  0  0  0  0
  5  6  1  0  0  0  0
  6 27  1  0  0  0  0
  7  8  2  0  0  0  0
  7  9  1  0  0  0  0
  9 10  2  0  0  0  0
  9 14  1  0  0  0  0
 10 11  1  0  0  0  0
 11 12  1  0  0  0  0
 12 14  2  0  0  0  0
 12 15  1  0  0  0  0
 13 14  1  0  0  0  0
 13 17  2  0  0  0  0
 15 16  2  0  0  0  0
 15 20  1  0  0  0  0
 16 17  1  0  0  0  0
 16 18  1  0  0  0  0
 18 19  1  0  0  0  0
 20 21  3  0  0  0  0
 21 22  1  0  0  0  0
 23 24  1  0  0  0  0
 25 26  1  0  0  0  0
 27 28  1  0  0  0  0
M  END
>  <n>
395

>  <Activity>
1

>  <cmpd_id>
mbcd0030021

$$$$
mol_0394
  MOE2013           2D

 29 31  0  0  0  0  0  0  0  0999 V2000
    2.9870   -2.6490    0.0000 C   0  0  0  0  0  0  0  0  0  0  0  0
    2.1800   -2.8200    0.0000 C   0  0  0  0  0  0  0  0  0  0  0  0
    1.6280   -2.2070    0.0000 C   0  0  0  0  0  0  0  0  0  0  0  0
    1.8830   -1.4230    0.0000 C   0  0  0  0  0  0  0  0  0  0  0  0
    2.6900   -1.2510    0.0000 C   0  0  0  0  0  0  0  0  0  0  0  0
    3.2420   -1.8640    0.0000 C   0  0  0  0  0  0  0  0  0  0  0  0
    1.3310   -0.8100    0.0000 C   0  0  0  0  0  0  0  0  0  0  0  0
    0.5240   -0.9810    0.0000 O   0  0  0  0  0  0  0  0  0  0  0  0
    1.5860   -0.0250    0.0000 C   0  0  0  0  0  0  0  0  0  0  0  0
    1.1010    0.6420    0.0000 N   0  0  0  0  0  0  0  0  0  0  0  0
    1.5860    1.3100    0.0000 N   0  0  0  0  0  0  0  0  0  0  0  0
    2.3710    1.0550    0.0000 C   0  0  0  0  0  0  0  0  0  0  0  0
    3.0850   -0.1830    0.0000 C   0  0  0  0  0  0  0  0  0  0  0  0
    2.3710    0.2300    0.0000 C   0  0  0  0  0  0  0  0  0  0  0  0
    3.0850    1.4670    0.0000 C   0  0  0  0  0  0  0  0  0  0  0  0
    3.8000    1.0550    0.0000 C   0  0  0  0  0  0  0  0  0  0  0  0
    3.8000    0.2300    0.0000 C   0  0  0  0  0  0  0  0  0  0  0  0
    4.5140    1.4670    0.0000 O   0  0  0  0  0  0  0  0  0  0  0  0
    5.2290    1.0550    0.0000 C   0  0  0  0  0  0  0  0  0  0  0  0
    3.0850    2.2920    0.0000 C   0  0  0  0  0  0  0  0  0  0  0  0
    3.0850    3.1170    0.0000 C   0  0  0  0  0  0  0  0  0  0  0  0
    3.0850    3.9420    0.0000 C   0  0  0  0  0  0  0  0  0  0  0  0
    3.8000    4.3550    0.0000 O   0  0  0  0  0  0  0  0  0  0  0  0
    1.9250   -3.6050    0.0000 O   0  0  0  0  0  0  0  0  0  0  0  0
    1.1180   -3.7770    0.0000 C   0  0  0  0  0  0  0  0  0  0  0  0
    3.5390   -3.2620    0.0000 O   0  0  0  0  0  0  0  0  0  0  0  0
    4.3460   -3.0900    0.0000 C   0  0  0  0  0  0  0  0  0  0  0  0
    4.0490   -1.6930    0.0000 O   0  0  0  0  0  0  0  0  0  0  0  0
    4.6010   -2.3060    0.0000 C   0  0  0  0  0  0  0  0  0  0  0  0
  1  2  1  0  0  0  0
  1  6  2  0  0  0  0
  1 26  1  0  0  0  0
  2  3  2  0  0  0  0
  2 24  1  0  0  0  0
  3  4  1  0  0  0  0
  4  5  2  0  0  0  0
  4  7  1  0  0  0  0
  5  6  1  0  0  0  0
  6 28  1  0  0  0  0
  7  8  2  0  0  0  0
  7  9  1  0  0  0  0
  9 10  2  0  0  0  0
  9 14  1  0  0  0  0
 10 11  1  0  0  0  0
 11 12  1  0  0  0  0
 12 14  2  0  0  0  0
 12 15  1  0  0  0  0
 13 14  1  0  0  0  0
 13 17  2  0  0  0  0
 15 16  2  0  0  0  0
 15 20  1  0  0  0  0
 16 17  1  0  0  0  0
 16 18  1  0  0  0  0
 18 19  1  0  0  0  0
 20 21  3  0  0  0  0
 21 22  1  0  0  0  0
 22 23  1  0  0  0  0
 24 25  1  0  0  0  0
 26 27  1  0  0  0  0
 28 29  1  0  0  0  0
M  END
>  <n>
394

>  <Activity>
1

>  <cmpd_id>
mbcd0030020

$$$$
mol_0397
  MOE2013           2D

 23 24  0  0  0  0  0  0  0  0999 V2000
    3.7000   -1.8520    0.0000 O   0  0  0  0  0  0  0  0  0  0  0  0
    5.1290   -1.0270    0.0000 O   0  0  0  0  0  0  0  0  0  0  0  0
    2.2710   -1.0270    0.0000 O   0  0  0  0  0  0  0  0  0  0  0  0
    7.2730    0.2110    0.0000 O   0  0  0  0  0  0  0  0  0  0  0  0
    3.7000    0.6230    0.0000 C   0  0  0  0  0  0  0  0  0  0  0  0
    3.7000   -1.0270    0.0000 C   0  0  0  0  0  0  0  0  0  0  0  0
    4.4150   -0.6140    0.0000 C   0  0  0  0  0  0  0  0  0  0  0  0
    2.9860   -0.6140    0.0000 C   0  0  0  0  0  0  0  0  0  0  0  0
    4.4150    0.2110    0.0000 C   0  0  0  0  0  0  0  0  0  0  0  0
    2.9860    0.2110    0.0000 C   0  0  0  0  0  0  0  0  0  0  0  0
    3.7000    1.4480    0.0000 C   0  0  0  0  0  0  0  0  0  0  0  0
    5.1290    1.4480    0.0000 C   0  0  0  0  0  0  0  0  0  0  0  0
    4.4150    1.8610    0.0000 C   0  0  0  0  0  0  0  0  0  0  0  0
    5.8440    1.8610    0.0000 C   0  0  0  0  0  0  0  0  0  0  0  0
    5.1290    0.6230    0.0000 C   0  0  0  0  0  0  0  0  0  0  0  0
    6.5580    1.4480    0.0000 C   0  0  0  0  0  0  0  0  0  0  0  0
    6.5580    0.6230    0.0000 C   0  0  0  0  0  0  0  0  0  0  0  0
    5.8440    0.2110    0.0000 C   0  0  0  0  0  0  0  0  0  0  0  0
    4.4150   -2.2640    0.0000 C   0  0  0  0  0  0  0  0  0  0  0  0
    5.8440   -0.6140    0.0000 C   0  0  0  0  0  0  0  0  0  0  0  0
    1.5570   -0.6140    0.0000 C   0  0  0  0  0  0  0  0  0  0  0  0
    7.2730    1.8610    0.0000 O   0  0  0  0  0  0  0  0  0  0  0  0
    7.9870    1.4480    0.0000 C   0  0  0  0  0  0  0  0  0  0  0  0
  1  6  1  0  0  0  0
  1 19  1  0  0  0  0
  2  7  1  0  0  0  0
  2 20  1  0  0  0  0
  3  8  1  0  0  0  0
  3 21  1  0  0  0  0
  4 17  1  0  0  0  0
  5  9  1  0  0  0  0
  5 10  2  0  0  0  0
  5 11  1  0  0  0  0
  6  7  1  0  0  0  0
  6  8  2  0  0  0  0
  7  9  2  0  0  0  0
  8 10  1  0  0  0  0
 11 13  2  0  0  0  0
 12 13  1  0  0  0  0
 12 14  1  0  0  0  0
 12 15  2  0  0  0  0
 14 16  2  0  0  0  0
 15 18  1  0  0  0  0
 16 17  1  0  0  0  0
 16 22  1  0  0  0  0
 17 18  2  0  0  0  0
 22 23  1  0  0  0  0
M  END
>  <n>
397

>  <Activity>
1

>  <cmpd_id>
mbcd0030023

$$$$
mol_0138
  MOE2013           2D

 29 32  0  0  0  0  0  0  0  0999 V2000
    3.8850   -1.3790    0.0000 O   0  0  0  0  0  0  0  0  0  0  0  0
    3.8850    1.0960    0.0000 N   0  0  0  0  0  0  0  0  0  0  0  0
    5.3170   -1.3790    0.0000 N   0  0  0  0  0  0  0  0  0  0  0  0
    5.0100    1.9530    0.0000 N   0  0  0  0  0  0  0  0  0  0  0  0
    4.5980    0.6830    0.0000 C   0  0  0  0  0  0  0  0  0  0  0  0
    4.5980   -0.1420    0.0000 C   0  0  0  0  0  0  0  0  0  0  0  0
    5.3160   -0.5540    0.0000 C   0  0  0  0  0  0  0  0  0  0  0  0
    3.1730    0.6830    0.0000 C   0  0  0  0  0  0  0  0  0  0  0  0
    5.3160    1.0960    0.0000 C   0  0  0  0  0  0  0  0  0  0  0  0
    3.1730   -0.1420    0.0000 C   0  0  0  0  0  0  0  0  0  0  0  0
    3.8850   -0.5540    0.0000 C   0  0  0  0  0  0  0  0  0  0  0  0
    6.0320   -1.7910    0.0000 C   0  0  0  0  0  0  0  0  0  0  0  0
    6.0340   -2.6160    0.0000 C   0  0  0  0  0  0  0  0  0  0  0  0
    6.0280   -0.1420    0.0000 C   0  0  0  0  0  0  0  0  0  0  0  0
    6.0280    0.6830    0.0000 C   0  0  0  0  0  0  0  0  0  0  0  0
    4.1850    1.9530    0.0000 C   0  0  0  0  0  0  0  0  0  0  0  0
    2.4580    1.0960    0.0000 C   0  0  0  0  0  0  0  0  0  0  0  0
    2.4580   -0.5540    0.0000 C   0  0  0  0  0  0  0  0  0  0  0  0
    1.7440    0.6830    0.0000 C   0  0  0  0  0  0  0  0  0  0  0  0
    1.7440   -0.1420    0.0000 C   0  0  0  0  0  0  0  0  0  0  0  0
    6.7490   -3.0270    0.0000 N   0  0  0  0  0  0  0  0  0  0  0  0
    6.7500   -3.8520    0.0000 C   0  0  0  0  0  0  0  0  0  0  0  0
    7.4650   -4.2630    0.0000 C   0  0  0  0  0  0  0  0  0  0  0  0
    7.4620   -2.6130    0.0000 C   0  0  0  0  0  0  0  0  0  0  0  0
    8.1780   -3.0250    0.0000 C   0  0  0  0  0  0  0  0  0  0  0  0
    2.4580    1.9210    0.0000 O   0  0  0  0  0  0  0  0  0  0  0  0
    1.7440    2.3330    0.0000 C   0  0  0  0  0  0  0  0  0  0  0  0
    2.4580   -1.3790    0.0000 O   0  0  0  0  0  0  0  0  0  0  0  0
    1.7440   -1.7920    0.0000 C   0  0  0  0  0  0  0  0  0  0  0  0
  1 11  2  0  0  0  0
  2  5  1  0  0  0  0
  2  8  1  0  0  0  0
  2 16  1  0  0  0  0
  3  7  1  0  0  0  0
  3 12  1  0  0  0  0
  4  9  1  0  0  0  0
  4 16  2  0  0  0  0
  5  6  2  0  0  0  0
  5  9  1  0  0  0  0
  6  7  1  0  0  0  0
  6 11  1  0  0  0  0
  7 14  2  0  0  0  0
  8 10  2  0  0  0  0
  8 17  1  0  0  0  0
  9 15  2  0  0  0  0
 10 11  1  0  0  0  0
 10 18  1  0  0  0  0
 12 13  1  0  0  0  0
 13 21  1  0  0  0  0
 14 15  1  0  0  0  0
 17 19  2  0  0  0  0
 17 26  1  0  0  0  0
 18 20  2  0  0  0  0
 18 28  1  0  0  0  0
 19 20  1  0  0  0  0
 21 22  1  0  0  0  0
 21 24  1  0  0  0  0
 22 23  1  0  0  0  0
 24 25  1  0  0  0  0
 26 27  1  0  0  0  0
 28 29  1  0  0  0  0
M  END
>  <n>
138

>  <Activity>
0

>  <cmpd_id>
mbcd0030138

$$$$
mol_0032
  MOE2013           2D

 48 53  0  0  1  0  0  0  0  0999 V2000
   10.0540   -8.7220    0.0000 C   0  0  0  0  0  0  0  0  0  0  0  0
   10.7680   -9.1340    0.0000 C   0  0  0  0  0  0  0  0  0  0  0  0
    9.3390   -9.1340    0.0000 C   0  0  0  0  0  0  0  0  0  0  0  0
   11.4820  -10.3720    0.0000 C   0  0  0  0  0  0  0  0  0  0  0  0
   12.1970   -9.9590    0.0000 C   0  0  0  0  0  0  0  0  0  0  0  0
   10.7680   -9.9590    0.0000 N   0  0  0  0  0  0  0  0  0  0  0  0
   10.0540   -7.8970    0.0000 C   0  0  0  0  0  0  0  0  0  0  0  0
   11.4820   -8.7220    0.0000 C   0  0  0  0  0  0  0  0  0  0  0  0
    2.9090  -10.3720    0.0000 C   0  0  0  0  0  0  0  0  0  0  0  0
   12.9120   -8.7220    0.0000 N   0  0  0  0  0  0  0  0  0  0  0  0
    8.6250   -8.7220    0.0000 N   0  0  0  0  0  0  0  0  0  0  0  0
    2.9090  -11.1970    0.0000 C   0  0  0  0  0  0  0  0  0  0  0  0
    4.3380  -10.3720    0.0000 N   0  0  3  0  0  0  0  0  0  0  0  0
   10.7680   -7.4840    0.0000 C   0  0  0  0  0  0  0  0  0  0  0  0
   11.4820   -7.8970    0.0000 C   0  0  0  0  0  0  0  0  0  0  0  0
   12.9120  -10.3720    0.0000 C   0  0  0  0  0  0  0  0  0  0  0  0
    2.1940   -9.9590    0.0000 C   0  0  0  0  0  0  0  0  0  0  0  0
    1.4800  -10.3720    0.0000 C   0  0  0  0  0  0  0  0  0  0  0  0
    1.4800  -11.1970    0.0000 C   0  0  0  0  0  0  0  0  0  0  0  0
    2.1940  -11.6090    0.0000 C   0  0  0  0  0  0  0  0  0  0  0  0
   12.1970   -9.1340    0.0000 C   0  0  0  0  0  0  0  0  0  0  0  0
    3.6230   -9.9590    0.0000 C   0  0  0  0  0  0  0  0  0  0  0  0
   13.6260   -9.9590    0.0000 C   0  0  0  0  0  0  0  0  0  0  0  0
    9.3390   -9.9590    0.0000 O   0  0  0  0  0  0  0  0  0  0  0  0
   11.4820  -11.1970    0.0000 O   0  0  0  0  0  0  0  0  0  0  0  0
   13.6260   -9.1340    0.0000 C   0  0  0  0  0  0  0  0  0  0  0  0
    3.6230  -11.6090    0.0000 C   0  0  0  0  0  0  0  0  0  0  0  0
    7.9100   -9.1340    0.0000 C   0  0  0  0  0  0  0  0  0  0  0  0
    4.3380  -11.1970    0.0000 C   0  0  0  0  0  0  0  0  0  0  0  0
    5.0520   -9.9590    0.0000 C   0  0  0  0  0  0  0  0  0  0  0  0
    6.4810   -9.9590    0.0000 C   0  0  0  0  0  0  0  0  0  0  0  0
   10.7680   -6.6590    0.0000 O   0  0  0  0  0  0  0  0  0  0  0  0
   12.1970   -7.4840    0.0000 O   0  0  0  0  0  0  0  0  0  0  0  0
    0.7650  -11.6090    0.0000 O   0  0  0  0  0  0  0  0  0  0  0  0
    0.7650   -9.9590    0.0000 O   0  0  0  0  0  0  0  0  0  0  0  0
    5.7670  -10.3720    0.0000 C   0  0  0  0  0  0  0  0  0  0  0  0
    7.1960   -8.7220    0.0000 C   0  0  0  0  0  0  0  0  0  0  0  0
    7.9100   -9.9590    0.0000 C   0  0  0  0  0  0  0  0  0  0  0  0
    7.1960  -10.3720    0.0000 C   0  0  0  0  0  0  0  0  0  0  0  0
    6.4810   -9.1340    0.0000 C   0  0  0  0  0  0  0  0  0  0  0  0
   14.3400  -10.3720    0.0000 C   0  0  0  0  0  0  0  0  0  0  0  0
   14.3400   -8.7220    0.0000 C   0  0  0  0  0  0  0  0  0  0  0  0
   11.4820   -6.2470    0.0000 C   0  0  0  0  0  0  0  0  0  0  0  0
    0.0510  -10.3720    0.0000 C   0  0  0  0  0  0  0  0  0  0  0  0
    0.7650  -12.4340    0.0000 C   0  0  0  0  0  0  0  0  0  0  0  0
   12.9120   -7.8970    0.0000 C   0  0  0  0  0  0  0  0  0  0  0  0
   15.0550   -9.9590    0.0000 C   0  0  0  0  0  0  0  0  0  0  0  0
   15.0550   -9.1340    0.0000 C   0  0  0  0  0  0  0  0  0  0  0  0
  1  2  2  0  0  0  0
  1  3  1  0  0  0  0
  1  7  1  0  0  0  0
  2  6  1  0  0  0  0
  2  8  1  0  0  0  0
  3 11  1  0  0  0  0
  3 24  2  0  0  0  0
  4  5  1  0  0  0  0
  4  6  1  0  0  0  0
  4 25  2  0  0  0  0
  5 16  1  0  0  0  0
  5 21  2  0  0  0  0
  7 14  2  0  0  0  0
  8 15  2  0  0  0  0
  9 12  1  0  0  0  0
  9 17  2  0  0  0  0
  9 22  1  0  0  0  0
 10 21  1  0  0  0  0
 10 26  2  0  0  0  0
 11 28  1  0  0  0  0
 12 20  2  0  0  0  0
 12 27  1  0  0  0  0
 13 22  1  0  0  0  0
 13 29  1  0  0  0  0
 13 30  1  0  0  0  0
 14 15  1  0  0  0  0
 14 32  1  0  0  0  0
 15 33  1  0  0  0  0
 16 23  2  0  0  0  0
 17 18  1  0  0  0  0
 18 19  2  0  0  0  0
 18 35  1  0  0  0  0
 19 20  1  0  0  0  0
 19 34  1  0  0  0  0
 23 26  1  0  0  0  0
 23 41  1  0  0  0  0
 26 42  1  0  0  0  0
 27 29  1  0  0  0  0
 28 37  1  0  0  0  0
 28 38  2  0  0  0  0
 30 36  1  0  0  0  0
 31 36  1  0  0  0  0
 31 39  2  0  0  0  0
 31 40  1  0  0  0  0
 32 43  1  0  0  0  0
 33 46  1  0  0  0  0
 34 45  1  0  0  0  0
 35 44  1  0  0  0  0
 37 40  2  0  0  0  0
 38 39  1  0  0  0  0
 41 47  2  0  0  0  0
 42 48  2  0  0  0  0
 47 48  1  0  0  0  0
M  END
>  <n>
32

>  <Activity>
0

>  <cmpd_id>
mbcd0002104

$$$$
mol_0144
  MOE2013           2D

 26 28  0  0  0  0  0  0  0  0999 V2000
   -3.3350    0.7020    0.0000 C   0  0  0  0  0  0  0  0  0  0  0  0
   -3.5900    1.4860    0.0000 C   0  0  0  0  0  0  0  0  0  0  0  0
   -3.0380    2.0990    0.0000 C   0  0  0  0  0  0  0  0  0  0  0  0
   -2.2310    1.9280    0.0000 C   0  0  0  0  0  0  0  0  0  0  0  0
   -1.9760    1.1430    0.0000 C   0  0  0  0  0  0  0  0  0  0  0  0
   -2.5280    0.5300    0.0000 C   0  0  0  0  0  0  0  0  0  0  0  0
   -1.1690    0.9720    0.0000 C   0  0  0  0  0  0  0  0  0  0  0  0
   -0.6170    1.5850    0.0000 O   0  0  0  0  0  0  0  0  0  0  0  0
   -0.9140    0.1870    0.0000 C   0  0  0  0  0  0  0  0  0  0  0  0
   -0.1070    0.0160    0.0000 C   0  0  0  0  0  0  0  0  0  0  0  0
    0.9320   -1.0240    0.0000 C   0  0  0  0  0  0  0  0  0  0  0  0
    1.6470   -0.6120    0.0000 C   0  0  0  0  0  0  0  0  0  0  0  0
    2.3610   -1.0240    0.0000 C   0  0  0  0  0  0  0  0  0  0  0  0
    2.3610   -1.8490    0.0000 C   0  0  0  0  0  0  0  0  0  0  0  0
    1.6470   -2.2620    0.0000 C   0  0  0  0  0  0  0  0  0  0  0  0
    0.1480   -2.1040    0.0000 N   0  0  0  0  0  0  0  0  0  0  0  0
   -0.3370   -1.4360    0.0000 C   0  0  0  0  0  0  0  0  0  0  0  0
    0.1480   -0.7690    0.0000 C   0  0  0  0  0  0  0  0  0  0  0  0
    0.9320   -1.8490    0.0000 C   0  0  0  0  0  0  0  0  0  0  0  0
   -0.1070   -2.8880    0.0000 C   0  0  0  0  0  0  0  0  0  0  0  0
   -2.2730   -0.2540    0.0000 O   0  0  0  0  0  0  0  0  0  0  0  0
   -4.3970    1.6580    0.0000 O   0  0  0  0  0  0  0  0  0  0  0  0
   -1.6790    2.5410    0.0000 O   0  0  0  0  0  0  0  0  0  0  0  0
   -2.8250   -0.8680    0.0000 C   0  0  0  0  0  0  0  0  0  0  0  0
   -4.9490    1.0450    0.0000 C   0  0  0  0  0  0  0  0  0  0  0  0
   -0.8720    2.3700    0.0000 C   0  0  0  0  0  0  0  0  0  0  0  0
  1  2  1  0  0  0  0
  1  6  2  0  0  0  0
  2  3  2  0  0  0  0
  2 22  1  0  0  0  0
  3  4  1  0  0  0  0
  4  5  2  0  0  0  0
  4 23  1  0  0  0  0
  5  6  1  0  0  0  0
  5  7  1  0  0  0  0
  6 21  1  0  0  0  0
  7  8  2  0  0  0  0
  7  9  1  0  0  0  0
  9 10  2  0  0  0  0
 10 18  1  0  0  0  0
 11 12  1  0  0  0  0
 11 18  1  0  0  0  0
 11 19  2  0  0  0  0
 12 13  2  0  0  0  0
 13 14  1  0  0  0  0
 14 15  2  0  0  0  0
 15 19  1  0  0  0  0
 16 17  1  0  0  0  0
 16 19  1  0  0  0  0
 16 20  1  0  0  0  0
 17 18  2  0  0  0  0
 21 24  1  0  0  0  0
 22 25  1  0  0  0  0
 23 26  1  0  0  0  0
M  END
>  <n>
144

>  <Activity>
0

>  <cmpd_id>
mbcd0030172

$$$$
mol_0002
  MOE2013           2D

 27 28  0  0  0  0  0  0  0  0999 V2000
    5.0010   -3.7120    0.0000 C   0  0  0  0  0  0  0  0  0  0  0  0
    4.2870   -4.1250    0.0000 O   0  0  0  0  0  0  0  0  0  0  0  0
    4.2870   -4.9500    0.0000 C   0  0  0  0  0  0  0  0  0  0  0  0
    5.0010   -5.3620    0.0000 C   0  0  0  0  0  0  0  0  0  0  0  0
    5.7160   -4.9500    0.0000 O   0  0  0  0  0  0  0  0  0  0  0  0
    5.0010   -6.1880    0.0000 C   0  0  0  0  0  0  0  0  0  0  0  0
    4.2870   -6.6000    0.0000 C   0  0  0  0  0  0  0  0  0  0  0  0
    3.5720   -6.1880    0.0000 C   0  0  0  0  0  0  0  0  0  0  0  0
    2.8580   -6.6000    0.0000 C   0  0  0  0  0  0  0  0  0  0  0  0
    2.1430   -6.1880    0.0000 C   0  0  0  0  0  0  0  0  0  0  0  0
    1.4290   -6.6000    0.0000 C   0  0  0  0  0  0  0  0  0  0  0  0
    1.4290   -7.4250    0.0000 O   0  0  0  0  0  0  0  0  0  0  0  0
    0.7140   -6.1880    0.0000 C   0  0  0  0  0  0  0  0  0  0  0  0
    0.0000   -6.6000    0.0000 C   0  0  0  0  0  0  0  0  0  0  0  0
    0.0000   -7.4250    0.0000 O   0  0  0  0  0  0  0  0  0  0  0  0
   -0.7140   -6.1880    0.0000 C   0  0  0  0  0  0  0  0  0  0  0  0
   -1.4290   -6.6000    0.0000 C   0  0  0  0  0  0  0  0  0  0  0  0
   -2.1430   -6.1880    0.0000 C   0  0  0  0  0  0  0  0  0  0  0  0
   -2.8580   -6.6000    0.0000 C   0  0  0  0  0  0  0  0  0  0  0  0
   -3.5720   -6.1880    0.0000 C   0  0  0  0  0  0  0  0  0  0  0  0
   -4.2870   -6.6000    0.0000 O   0  0  0  0  0  0  0  0  0  0  0  0
   -4.2870   -7.4250    0.0000 C   0  0  0  0  0  0  0  0  0  0  0  0
   -3.5720   -5.3620    0.0000 C   0  0  0  0  0  0  0  0  0  0  0  0
   -4.2870   -4.9500    0.0000 O   0  0  0  0  0  0  0  0  0  0  0  0
   -2.8580   -4.9500    0.0000 C   0  0  0  0  0  0  0  0  0  0  0  0
   -2.1430   -5.3620    0.0000 C   0  0  0  0  0  0  0  0  0  0  0  0
    3.5720   -5.3620    0.0000 C   0  0  0  0  0  0  0  0  0  0  0  0
  1  2  1  0  0  0  0
  2  3  1  0  0  0  0
  3  4  1  0  0  0  0
  3 27  2  0  0  0  0
  4  5  1  0  0  0  0
  4  6  2  0  0  0  0
  6  7  1  0  0  0  0
  7  8  2  0  0  0  0
  8  9  1  0  0  0  0
  8 27  1  0  0  0  0
  9 10  2  3  0  0  0
 10 11  1  0  0  0  0
 11 12  2  0  0  0  0
 11 13  1  0  0  0  0
 13 14  1  0  0  0  0
 14 15  2  0  0  0  0
 14 16  1  0  0  0  0
 16 17  2  3  0  0  0
 17 18  1  0  0  0  0
 18 19  1  0  0  0  0
 18 26  2  0  0  0  0
 19 20  2  0  0  0  0
 20 21  1  0  0  0  0
 20 23  1  0  0  0  0
 21 22  1  0  0  0  0
 23 24  1  0  0  0  0
 23 25  2  0  0  0  0
 25 26  1  0  0  0  0
M  END
>  <n>
2

>  <Activity>
0

>  <cmpd_id>
mbcd0000303

$$$$
mol_0083
  MOE2013           2D

 25 26  0  0  0  0  0  0  0  0999 V2000
   -1.8830  -10.9780    0.0000 O   0  0  0  0  0  0  0  0  0  0  0  0
   -1.1680  -11.3910    0.0000 C   0  0  0  0  0  0  0  0  0  0  0  0
   -1.1680  -12.2160    0.0000 C   0  0  0  0  0  0  0  0  0  0  0  0
   -0.4540  -12.6280    0.0000 C   0  0  0  0  0  0  0  0  0  0  0  0
   -0.4540  -13.4540    0.0000 C   0  0  0  0  0  0  0  0  0  0  0  0
    0.2600  -13.8660    0.0000 C   0  0  0  0  0  0  0  0  0  0  0  0
    0.2600  -14.6910    0.0000 C   0  0  0  0  0  0  0  0  0  0  0  0
   -0.4540  -15.1040    0.0000 C   0  0  0  0  0  0  0  0  0  0  0  0
   -0.4540  -15.9280    0.0000 O   0  0  0  0  0  0  0  0  0  0  0  0
   -1.1680  -14.6910    0.0000 C   0  0  0  0  0  0  0  0  0  0  0  0
   -1.8830  -15.1040    0.0000 O   0  0  0  0  0  0  0  0  0  0  0  0
   -2.5980  -14.6910    0.0000 C   0  0  0  0  0  0  0  0  0  0  0  0
   -1.1680  -13.8660    0.0000 C   0  0  0  0  0  0  0  0  0  0  0  0
   -0.4540  -10.9780    0.0000 C   0  0  0  0  0  0  0  0  0  0  0  0
   -0.4540  -10.1540    0.0000 C   0  0  0  0  0  0  0  0  0  0  0  0
   -1.1680   -9.7410    0.0000 O   0  0  0  0  0  0  0  0  0  0  0  0
    0.2600   -9.7410    0.0000 C   0  0  0  0  0  0  0  0  0  0  0  0
    0.2600   -8.9160    0.0000 C   0  0  0  0  0  0  0  0  0  0  0  0
    0.9750   -8.5040    0.0000 C   0  0  0  0  0  0  0  0  0  0  0  0
    0.9750   -7.6780    0.0000 C   0  0  0  0  0  0  0  0  0  0  0  0
    1.6890   -7.2660    0.0000 C   0  0  0  0  0  0  0  0  0  0  0  0
    2.4040   -7.6780    0.0000 C   0  0  0  0  0  0  0  0  0  0  0  0
    3.1180   -7.2660    0.0000 O   0  0  0  0  0  0  0  0  0  0  0  0
    2.4040   -8.5040    0.0000 C   0  0  0  0  0  0  0  0  0  0  0  0
    1.6890   -8.9160    0.0000 C   0  0  0  0  0  0  0  0  0  0  0  0
  1  2  2  0  0  0  0
  2  3  1  0  0  0  0
  2 14  1  0  0  0  0
  3  4  2  0  0  0  0
  4  5  1  0  0  0  0
  5  6  2  0  0  0  0
  5 13  1  0  0  0  0
  6  7  1  0  0  0  0
  7  8  2  0  0  0  0
  8  9  1  0  0  0  0
  8 10  1  0  0  0  0
 10 11  1  0  0  0  0
 10 13  2  0  0  0  0
 11 12  1  0  0  0  0
 14 15  1  0  0  0  0
 15 16  2  0  0  0  0
 15 17  1  0  0  0  0
 17 18  2  0  0  0  0
 18 19  1  0  0  0  0
 19 20  1  0  0  0  0
 19 25  2  0  0  0  0
 20 21  2  0  0  0  0
 21 22  1  0  0  0  0
 22 23  1  0  0  0  0
 22 24  2  0  0  0  0
 24 25  1  0  0  0  0
M  END
>  <n>
83

>  <Activity>
0

>  <cmpd_id>
mbcd0029386

$$$$
mol_0031
  MOE2013           2D

 42 47  0  0  1  0  0  0  0  0999 V2000
   15.6810  -19.5040    0.0000 C   0  0  0  0  0  0  0  0  0  0  0  0
   15.6810  -20.3300    0.0000 N   0  0  0  0  0  0  0  0  0  0  0  0
   17.1100  -19.5040    0.0000 C   0  0  0  0  0  0  0  0  0  0  0  0
   14.9670  -19.0920    0.0000 C   0  0  0  0  0  0  0  0  0  0  0  0
   16.3960  -19.0920    0.0000 C   0  0  0  0  0  0  0  0  0  0  0  0
   16.3960  -20.7420    0.0000 C   0  0  0  0  0  0  0  0  0  0  0  0
   17.1100  -20.3300    0.0000 C   0  0  0  0  0  0  0  0  0  0  0  0
   14.2520  -19.5040    0.0000 C   0  0  0  0  0  0  0  0  0  0  0  0
    8.5360  -21.9800    0.0000 C   0  0  0  0  0  0  0  0  0  0  0  0
   14.2520  -20.3300    0.0000 N   0  0  0  0  0  0  0  0  0  0  0  0
    8.5360  -22.8040    0.0000 C   0  0  0  0  0  0  0  0  0  0  0  0
    9.9660  -21.9800    0.0000 N   0  0  3  0  0  0  0  0  0  0  0  0
    7.8220  -21.5670    0.0000 C   0  0  0  0  0  0  0  0  0  0  0  0
    7.1080  -21.9800    0.0000 C   0  0  0  0  0  0  0  0  0  0  0  0
    7.1080  -22.8040    0.0000 C   0  0  0  0  0  0  0  0  0  0  0  0
    7.8220  -23.2170    0.0000 C   0  0  0  0  0  0  0  0  0  0  0  0
    9.2510  -21.5670    0.0000 C   0  0  0  0  0  0  0  0  0  0  0  0
   17.8250  -19.0920    0.0000 O   0  0  0  0  0  0  0  0  0  0  0  0
   16.3960  -21.5670    0.0000 C   0  0  0  0  0  0  0  0  0  0  0  0
   13.5380  -19.0920    0.0000 O   0  0  0  0  0  0  0  0  0  0  0  0
    9.2510  -23.2170    0.0000 C   0  0  0  0  0  0  0  0  0  0  0  0
   13.5380  -20.7420    0.0000 C   0  0  0  0  0  0  0  0  0  0  0  0
    9.9660  -22.8040    0.0000 C   0  0  0  0  0  0  0  0  0  0  0  0
   10.6800  -21.5670    0.0000 C   0  0  0  0  0  0  0  0  0  0  0  0
   14.9670  -18.2670    0.0000 C   0  0  0  0  0  0  0  0  0  0  0  0
   16.3960  -18.2670    0.0000 C   0  0  0  0  0  0  0  0  0  0  0  0
   17.8250  -20.7420    0.0000 C   0  0  0  0  0  0  0  0  0  0  0  0
   12.1090  -21.5670    0.0000 C   0  0  0  0  0  0  0  0  0  0  0  0
    6.3930  -21.5670    0.0000 O   0  0  0  0  0  0  0  0  0  0  0  0
    6.3930  -23.2170    0.0000 O   0  0  0  0  0  0  0  0  0  0  0  0
   11.3940  -21.9800    0.0000 C   0  0  0  0  0  0  0  0  0  0  0  0
   12.8230  -20.3300    0.0000 C   0  0  0  0  0  0  0  0  0  0  0  0
   13.5380  -21.5670    0.0000 C   0  0  0  0  0  0  0  0  0  0  0  0
   15.6810  -21.9800    0.0000 O   0  0  0  0  0  0  0  0  0  0  0  0
   12.8230  -21.9800    0.0000 C   0  0  0  0  0  0  0  0  0  0  0  0
   12.1090  -20.7420    0.0000 C   0  0  0  0  0  0  0  0  0  0  0  0
   15.6810  -17.8540    0.0000 C   0  0  0  0  0  0  0  0  0  0  0  0
   17.8250  -21.5670    0.0000 C   0  0  0  0  0  0  0  0  0  0  0  0
   17.1100  -21.9800    0.0000 C   0  0  0  0  0  0  0  0  0  0  0  0
    5.6790  -21.9800    0.0000 C   0  0  0  0  0  0  0  0  0  0  0  0
    6.3930  -24.0420    0.0000 C   0  0  0  0  0  0  0  0  0  0  0  0
   15.6810  -22.8040    0.0000 C   0  0  0  0  0  0  0  0  0  0  0  0
  1  2  1  0  0  0  0
  1  4  2  0  0  0  0
  1  5  1  0  0  0  0
  2  6  1  0  0  0  0
  3  5  1  0  0  0  0
  3  7  1  0  0  0  0
  3 18  2  0  0  0  0
  4  8  1  0  0  0  0
  4 25  1  0  0  0  0
  5 26  2  0  0  0  0
  6  7  2  0  0  0  0
  6 19  1  0  0  0  0
  7 27  1  0  0  0  0
  8 10  1  0  0  0  0
  8 20  2  0  0  0  0
  9 11  1  0  0  0  0
  9 13  2  0  0  0  0
  9 17  1  0  0  0  0
 10 22  1  0  0  0  0
 11 16  2  0  0  0  0
 11 21  1  0  0  0  0
 12 17  1  0  0  0  0
 12 23  1  0  0  0  0
 12 24  1  0  0  0  0
 13 14  1  0  0  0  0
 14 15  2  0  0  0  0
 14 29  1  0  0  0  0
 15 16  1  0  0  0  0
 15 30  1  0  0  0  0
 19 34  1  0  0  0  0
 19 39  2  0  0  0  0
 21 23  1  0  0  0  0
 22 32  1  0  0  0  0
 22 33  2  0  0  0  0
 24 31  1  0  0  0  0
 25 37  2  0  0  0  0
 26 37  1  0  0  0  0
 27 38  2  0  0  0  0
 28 31  1  0  0  0  0
 28 35  2  0  0  0  0
 28 36  1  0  0  0  0
 29 40  1  0  0  0  0
 30 41  1  0  0  0  0
 32 36  2  0  0  0  0
 33 35  1  0  0  0  0
 34 42  1  0  0  0  0
 38 39  1  0  0  0  0
M  END
>  <n>
31

>  <Activity>
0

>  <cmpd_id>
mbcd0001808

$$$$
mol_0077
  MOE2013           2D

 55 63  0  0  1  0  0  0  0  0999 V2000
    2.8410    1.2010    0.0000 N   0  0  3  0  0  0  0  0  0  0  0  0
    3.4680    0.5920    0.0000 C   0  0  0  0  0  0  0  0  0  0  0  0
    3.3200   -0.2400    0.0000 C   0  0  1  0  0  0  0  0  0  0  0  0
    2.5120   -0.4880    0.0000 C   0  0  0  0  0  0  0  0  0  0  0  0
    1.8310    0.0600    0.0000 C   0  0  3  0  0  0  0  0  0  0  0  0
    2.2810    0.6790    0.0000 C   0  0  0  0  0  0  0  0  0  0  0  0
    0.2120    0.1250    0.0000 C   0  0  0  0  0  0  0  0  0  0  0  0
    0.7960   -0.4580    0.0000 C   0  0  0  0  0  0  0  0  0  0  0  0
    0.5840   -1.2550    0.0000 C   0  0  0  0  0  0  0  0  0  0  0  0
   -0.5840   -0.0900    0.0000 C   0  0  0  0  0  0  0  0  0  0  0  0
   -0.7970   -0.8870    0.0000 C   0  0  0  0  0  0  0  0  0  0  0  0
   -0.2130   -1.4690    0.0000 C   0  0  0  0  0  0  0  0  0  0  0  0
   -0.5870   -2.2050    0.0000 N   0  0  3  0  0  0  0  0  0  0  0  0
    1.5930   -0.2440    0.0000 O   0  0  0  0  0  0  0  0  0  0  0  0
    2.1770   -0.8260    0.0000 C   0  0  0  0  0  0  0  0  0  0  0  0
   -0.2120   -2.9400    0.0000 C   0  0  0  0  0  0  0  0  0  0  0  0
   -1.5320   -1.2620    0.0000 C   0  0  1  0  0  0  0  0  0  0  0  0
   -1.4020   -2.0770    0.0000 C   0  0  3  0  0  0  0  0  0  0  0  0
   -2.0420   -2.5970    0.0000 C   0  0  1  0  0  0  0  0  0  0  0  0
   -2.8130   -2.3020    0.0000 C   0  0  3  0  0  0  0  0  0  0  0  0
   -2.3020   -0.9670    0.0000 C   0  0  3  0  0  0  0  0  0  0  0  0
   -2.9430   -1.4870    0.0000 C   0  0  1  0  0  0  0  0  0  0  0  0
   -3.7130   -1.1920    0.0000 C   0  0  0  0  0  0  0  0  0  0  0  0
   -3.8430   -0.3780    0.0000 C   0  0  0  0  0  0  0  0  0  0  0  0
   -3.2030    0.1420    0.0000 C   0  0  0  0  0  0  0  0  0  0  0  0
   -2.4320   -0.1520    0.0000 N   0  0  3  0  0  0  0  0  0  0  0  0
    0.4250    0.9220    0.0000 C   0  0  2  0  0  0  0  0  0  0  0  0
    1.8140    2.4920    0.0000 C   0  0  0  0  0  0  0  0  0  0  0  0
    0.9800    2.3840    0.0000 C   0  0  0  0  0  0  0  0  0  0  0  0
    0.4330    1.7660    0.0000 C   0  0  0  0  0  0  0  0  0  0  0  0
   -0.3240    2.0950    0.0000 N   0  0  0  0  0  0  0  0  0  0  0  0
    0.5610    3.0950    0.0000 C   0  0  0  0  0  0  0  0  0  0  0  0
   -0.2440    2.9170    0.0000 C   0  0  0  0  0  0  0  0  0  0  0  0
   -0.8020    3.5250    0.0000 C   0  0  0  0  0  0  0  0  0  0  0  0
   -0.5540    4.3120    0.0000 C   0  0  0  0  0  0  0  0  0  0  0  0
    0.2520    4.4900    0.0000 C   0  0  0  0  0  0  0  0  0  0  0  0
    0.8090    3.8820    0.0000 C   0  0  0  0  0  0  0  0  0  0  0  0
    0.9870    0.2720    0.0000 C   0  0  0  0  0  0  0  0  0  0  0  0
    2.5280    2.0130    0.0000 C   0  0  0  0  0  0  0  0  0  0  0  0
    4.1440   -0.2550    0.0000 C   0  0  0  0  0  0  0  0  0  0  0  0
   -1.0130   -0.6200    0.0000 C   0  0  0  0  0  0  0  0  0  0  0  0
   -1.4630    0.0710    0.0000 C   0  0  0  0  0  0  0  0  0  0  0  0
   -3.4540   -2.8220    0.0000 O   0  0  0  0  0  0  0  0  0  0  0  0
   -1.5450   -3.2550    0.0000 O   0  0  0  0  0  0  0  0  0  0  0  0
   -2.3100   -3.3770    0.0000 C   0  0  0  0  0  0  0  0  0  0  0  0
   -1.7680   -3.9990    0.0000 O   0  0  0  0  0  0  0  0  0  0  0  0
   -3.1200   -3.5350    0.0000 N   0  0  0  0  0  0  0  0  0  0  0  0
   -3.5840   -2.0070    0.0000 C   0  0  0  0  0  0  0  0  0  0  0  0
   -0.4000    0.9040    0.0000 C   0  0  0  0  0  0  0  0  0  0  0  0
   -0.7960    0.1800    0.0000 O   0  0  0  0  0  0  0  0  0  0  0  0
   -0.8280    1.6090    0.0000 O   0  0  0  0  0  0  0  0  0  0  0  0
   -1.6530    1.5910    0.0000 C   0  0  0  0  0  0  0  0  0  0  0  0
    3.4350   -1.0570    0.0000 O   0  0  0  0  0  0  0  0  0  0  0  0
    4.5440   -0.9770    0.0000 C   0  0  0  0  0  0  0  0  0  0  0  0
   -4.3540   -1.7120    0.0000 C   0  0  0  0  0  0  0  0  0  0  0  0
  1  2  1  0  0  0  0
  1  6  1  0  0  0  0
  1 39  1  0  0  0  0
  2  3  1  0  0  0  0
  3  4  1  0  0  0  0
  3 40  1  6  0  0  0
  3 53  1  1  0  0  0
  4  5  1  0  0  0  0
  5  6  1  0  0  0  0
  5 38  1  0  0  0  0
  7  8  1  0  0  0  0
  7 10  2  0  0  0  0
  8  9  2  0  0  0  0
  8 14  1  0  0  0  0
  9 12  1  0  0  0  0
 10 11  1  0  0  0  0
 11 12  2  0  0  0  0
 12 13  1  0  0  0  0
 13 16  1  0  0  0  0
 13 18  1  0  0  0  0
 14 15  1  0  0  0  0
 17 11  1  1  0  0  0
 17 18  1  6  0  0  0
 17 21  1  0  0  0  0
 17 41  1  0  0  0  0
 18 19  1  0  0  0  0
 19 20  1  0  0  0  0
 19 44  1  6  0  0  0
 19 45  1  1  0  0  0
 20 22  1  0  0  0  0
 20 43  1  0  0  0  0
 21 22  1  0  0  0  0
 21 26  1  0  0  0  0
 22 23  1  0  0  0  0
 22 48  1  1  0  0  0
 23 24  2  0  0  0  0
 24 25  1  0  0  0  0
 25 26  1  0  0  0  0
 26 42  1  0  0  0  0
 27  7  1  6  0  0  0
 27 30  1  0  0  0  0
 27 38  1  0  0  0  0
 27 49  1  1  0  0  0
 28 29  1  0  0  0  0
 28 39  1  0  0  0  0
 29 30  2  0  0  0  0
 29 32  1  0  0  0  0
 30 31  1  0  0  0  0
 31 33  1  0  0  0  0
 32 33  2  0  0  0  0
 32 37  1  0  0  0  0
 33 34  1  0  0  0  0
 34 35  2  0  0  0  0
 35 36  1  0  0  0  0
 36 37  2  0  0  0  0
 40 54  1  0  0  0  0
 41 42  1  0  0  0  0
 45 46  2  0  0  0  0
 45 47  1  0  0  0  0
 48 55  1  0  0  0  0
 49 50  2  0  0  0  0
 49 51  1  0  0  0  0
 51 52  1  0  0  0  0
M  END
>  <n>
77

>  <Activity>
0

>  <cmpd_id>
mbcd0028108

$$$$
mol_0257
  MOE2013           2D

 28 32  0  0  1  0  0  0  0  0999 V2000
   13.5630  -21.3920    0.0000 C   0  0  0  0  0  0  0  0  0  0  0  0
   13.1820  -20.6600    0.0000 C   0  0  0  0  0  0  0  0  0  0  0  0
   12.3580  -20.6240    0.0000 C   0  0  0  0  0  0  0  0  0  0  0  0
   13.1190  -22.0880    0.0000 C   0  0  0  0  0  0  0  0  0  0  0  0
   12.2950  -22.0520    0.0000 C   0  0  0  0  0  0  0  0  0  0  0  0
   11.9140  -21.3200    0.0000 C   0  0  0  0  0  0  0  0  0  0  0  0
   11.7170  -22.6400    0.0000 N   0  0  0  0  0  0  0  0  0  0  0  0
   10.9790  -22.2710    0.0000 C   0  0  0  0  0  0  0  0  0  0  0  0
   11.1010  -21.4560    0.0000 C   0  0  0  0  0  0  0  0  0  0  0  0
   10.4550  -20.9420    0.0000 C   0  0  0  0  0  0  0  0  0  0  0  0
   10.2110  -22.5740    0.0000 C   0  0  3  0  0  0  0  0  0  0  0  0
    9.5650  -22.0600    0.0000 N   0  0  0  0  0  0  0  0  0  0  0  0
    9.6880  -21.2440    0.0000 C   0  0  3  0  0  0  0  0  0  0  0  0
    9.0420  -20.7300    0.0000 C   0  0  0  0  0  0  0  0  0  0  0  0
    8.7980  -22.3620    0.0000 C   0  0  0  0  0  0  0  0  0  0  0  0
    8.1520  -21.8480    0.0000 C   0  0  3  0  0  0  0  0  0  0  0  0
    8.2740  -21.0320    0.0000 N   0  0  0  0  0  0  0  0  0  0  0  0
    7.5360  -20.6640    0.0000 C   0  0  0  0  0  0  0  0  0  0  0  0
    6.9580  -21.2520    0.0000 C   0  0  0  0  0  0  0  0  0  0  0  0
    7.3380  -21.9840    0.0000 C   0  0  0  0  0  0  0  0  0  0  0  0
   14.3870  -21.4280    0.0000 O   0  0  0  0  0  0  0  0  0  0  0  0
   14.8310  -20.7330    0.0000 C   0  0  0  0  0  0  0  0  0  0  0  0
   10.0890  -23.3890    0.0000 C   0  0  0  0  0  0  0  0  0  0  0  0
   10.7340  -23.9030    0.0000 C   0  0  0  0  0  0  0  0  0  0  0  0
   10.6120  -24.7190    0.0000 C   0  0  0  0  0  0  0  0  0  0  0  0
   11.5020  -23.6010    0.0000 C   0  0  0  0  0  0  0  0  0  0  0  0
    8.6760  -23.1780    0.0000 O   0  0  0  0  0  0  0  0  0  0  0  0
    9.1640  -19.9140    0.0000 O   0  0  0  0  0  0  0  0  0  0  0  0
  1  2  1  0  0  0  0
  1  4  2  0  0  0  0
  1 21  1  0  0  0  0
  2  3  2  0  0  0  0
  3  6  1  0  0  0  0
  4  5  1  0  0  0  0
  5  6  2  0  0  0  0
  5  7  1  0  0  0  0
  6  9  1  0  0  0  0
  7  8  1  0  0  0  0
  8  9  2  0  0  0  0
  8 11  1  0  0  0  0
  9 10  1  0  0  0  0
 10 13  1  0  0  0  0
 11 12  1  0  0  0  0
 11 23  1  0  0  0  0
 12 13  1  0  0  0  0
 12 15  1  0  0  0  0
 13 14  1  0  0  0  0
 14 17  1  0  0  0  0
 14 28  2  0  0  0  0
 15 16  1  0  0  0  0
 15 27  2  0  0  0  0
 16 17  1  0  0  0  0
 16 20  1  0  0  0  0
 17 18  1  0  0  0  0
 18 19  1  0  0  0  0
 19 20  1  0  0  0  0
 21 22  1  0  0  0  0
 23 24  2  0  0  0  0
 24 25  1  0  0  0  0
 24 26  1  0  0  0  0
M  END
>  <n>
257

>  <Activity>
1

>  <cmpd_id>
mbcd0002422

$$$$
mol_0136
  MOE2013           2D

 27 30  0  0  0  0  0  0  0  0999 V2000
    4.1520   -1.5440    0.0000 O   0  0  0  0  0  0  0  0  0  0  0  0
    4.1520    0.9310    0.0000 N   0  0  0  0  0  0  0  0  0  0  0  0
    5.5830   -1.5440    0.0000 N   0  0  0  0  0  0  0  0  0  0  0  0
    5.2770    1.7880    0.0000 N   0  0  0  0  0  0  0  0  0  0  0  0
    7.0160   -4.0170    0.0000 N   0  0  0  0  0  0  0  0  0  0  0  0
    4.8640    0.5180    0.0000 C   0  0  0  0  0  0  0  0  0  0  0  0
    4.8640   -0.3060    0.0000 C   0  0  0  0  0  0  0  0  0  0  0  0
    5.5820   -0.7190    0.0000 C   0  0  0  0  0  0  0  0  0  0  0  0
    3.4390    0.5180    0.0000 C   0  0  0  0  0  0  0  0  0  0  0  0
    5.5820    0.9310    0.0000 C   0  0  0  0  0  0  0  0  0  0  0  0
    3.4390   -0.3060    0.0000 C   0  0  0  0  0  0  0  0  0  0  0  0
    4.1520   -0.7190    0.0000 C   0  0  0  0  0  0  0  0  0  0  0  0
    6.2980   -1.9550    0.0000 C   0  0  0  0  0  0  0  0  0  0  0  0
    6.3000   -2.7800    0.0000 C   0  0  0  0  0  0  0  0  0  0  0  0
    6.2940   -0.3060    0.0000 C   0  0  0  0  0  0  0  0  0  0  0  0
    6.2940    0.5180    0.0000 C   0  0  0  0  0  0  0  0  0  0  0  0
    4.4520    1.7880    0.0000 C   0  0  0  0  0  0  0  0  0  0  0  0
    7.0150   -3.1920    0.0000 C   0  0  0  0  0  0  0  0  0  0  0  0
    2.7250    0.9310    0.0000 C   0  0  0  0  0  0  0  0  0  0  0  0
    2.7250   -0.7190    0.0000 C   0  0  0  0  0  0  0  0  0  0  0  0
    2.0100    0.5180    0.0000 C   0  0  0  0  0  0  0  0  0  0  0  0
    2.0100   -0.3060    0.0000 C   0  0  0  0  0  0  0  0  0  0  0  0
    7.7310   -4.4280    0.0000 C   0  0  0  0  0  0  0  0  0  0  0  0
    6.3020   -4.4300    0.0000 C   0  0  0  0  0  0  0  0  0  0  0  0
    1.2960   -0.7190    0.0000 O   0  0  0  0  0  0  0  0  0  0  0  0
    0.5810   -0.3060    0.0000 C   0  0  0  0  0  0  0  0  0  0  0  0
    3.9740    2.4610    0.0000 C   0  0  0  0  0  0  0  0  0  0  0  0
  1 12  2  0  0  0  0
  2  6  1  0  0  0  0
  2  9  1  0  0  0  0
  2 17  1  0  0  0  0
  3  8  1  0  0  0  0
  3 13  1  0  0  0  0
  4 10  1  0  0  0  0
  4 17  2  0  0  0  0
  5 18  1  0  0  0  0
  5 23  1  0  0  0  0
  5 24  1  0  0  0  0
  6  7  2  0  0  0  0
  6 10  1  0  0  0  0
  7  8  1  0  0  0  0
  7 12  1  0  0  0  0
  8 15  2  0  0  0  0
  9 11  2  0  0  0  0
  9 19  1  0  0  0  0
 10 16  2  0  0  0  0
 11 12  1  0  0  0  0
 11 20  1  0  0  0  0
 13 14  1  0  0  0  0
 14 18  1  0  0  0  0
 15 16  1  0  0  0  0
 17 27  1  0  0  0  0
 19 21  2  0  0  0  0
 20 22  2  0  0  0  0
 21 22  1  0  0  0  0
 22 25  1  0  0  0  0
 25 26  1  0  0  0  0
M  END
>  <n>
136

>  <Activity>
0

>  <cmpd_id>
mbcd0030136

$$$$
mol_0139
  MOE2013           2D

 29 32  0  0  0  0  0  0  0  0999 V2000
    4.3210   -1.0040    0.0000 O   0  0  0  0  0  0  0  0  0  0  0  0
    4.3210    1.4710    0.0000 N   0  0  0  0  0  0  0  0  0  0  0  0
    5.7520   -1.0040    0.0000 N   0  0  0  0  0  0  0  0  0  0  0  0
    5.4460    2.3280    0.0000 N   0  0  0  0  0  0  0  0  0  0  0  0
    5.0330    1.0580    0.0000 C   0  0  0  0  0  0  0  0  0  0  0  0
    5.0330    0.2330    0.0000 C   0  0  0  0  0  0  0  0  0  0  0  0
    5.7510   -0.1790    0.0000 C   0  0  0  0  0  0  0  0  0  0  0  0
    3.6080    1.0580    0.0000 C   0  0  0  0  0  0  0  0  0  0  0  0
    5.7510    1.4710    0.0000 C   0  0  0  0  0  0  0  0  0  0  0  0
    3.6080    0.2330    0.0000 C   0  0  0  0  0  0  0  0  0  0  0  0
    4.3210   -0.1790    0.0000 C   0  0  0  0  0  0  0  0  0  0  0  0
    5.0380   -1.4180    0.0000 C   0  0  0  0  0  0  0  0  0  0  0  0
    6.4630    0.2330    0.0000 C   0  0  0  0  0  0  0  0  0  0  0  0
    6.4630    1.0580    0.0000 C   0  0  0  0  0  0  0  0  0  0  0  0
    4.6210    2.3280    0.0000 C   0  0  0  0  0  0  0  0  0  0  0  0
    2.8940    1.4710    0.0000 C   0  0  0  0  0  0  0  0  0  0  0  0
    2.8940   -0.1790    0.0000 C   0  0  0  0  0  0  0  0  0  0  0  0
    2.1790    1.0580    0.0000 C   0  0  0  0  0  0  0  0  0  0  0  0
    2.1790    0.2330    0.0000 C   0  0  0  0  0  0  0  0  0  0  0  0
    1.4650   -0.1790    0.0000 O   0  0  0  0  0  0  0  0  0  0  0  0
    0.7500    0.2330    0.0000 C   0  0  0  0  0  0  0  0  0  0  0  0
    4.1430    3.0010    0.0000 C   0  0  0  0  0  0  0  0  0  0  0  0
    5.0400   -2.2430    0.0000 C   0  0  0  0  0  0  0  0  0  0  0  0
    4.3260   -2.6570    0.0000 C   0  0  0  0  0  0  0  0  0  0  0  0
    4.3270   -3.4820    0.0000 N   0  0  0  0  0  0  0  0  0  0  0  0
    3.6140   -3.8950    0.0000 C   0  0  0  0  0  0  0  0  0  0  0  0
    3.6150   -4.7200    0.0000 C   0  0  0  0  0  0  0  0  0  0  0  0
    5.0420   -3.8930    0.0000 C   0  0  0  0  0  0  0  0  0  0  0  0
    5.0440   -4.7180    0.0000 C   0  0  0  0  0  0  0  0  0  0  0  0
  1 11  2  0  0  0  0
  2  5  1  0  0  0  0
  2  8  1  0  0  0  0
  2 15  1  0  0  0  0
  3  7  1  0  0  0  0
  3 12  1  0  0  0  0
  4  9  1  0  0  0  0
  4 15  2  0  0  0  0
  5  6  2  0  0  0  0
  5  9  1  0  0  0  0
  6  7  1  0  0  0  0
  6 11  1  0  0  0  0
  7 13  2  0  0  0  0
  8 10  2  0  0  0  0
  8 16  1  0  0  0  0
  9 14  2  0  0  0  0
 10 11  1  0  0  0  0
 10 17  1  0  0  0  0
 12 23  1  0  0  0  0
 13 14  1  0  0  0  0
 15 22  1  0  0  0  0
 16 18  2  0  0  0  0
 17 19  2  0  0  0  0
 18 19  1  0  0  0  0
 19 20  1  0  0  0  0
 20 21  1  0  0  0  0
 23 24  1  0  0  0  0
 24 25  1  0  0  0  0
 25 26  1  0  0  0  0
 25 28  1  0  0  0  0
 26 27  1  0  0  0  0
 28 29  1  0  0  0  0
M  END
>  <n>
139

>  <Activity>
0

>  <cmpd_id>
mbcd0030139

$$$$
mol_0400
  MOE2013           2D

 27 30  0  0  0  0  0  0  0  0999 V2000
    2.0060    1.5040    0.0000 C   0  0  0  0  0  0  0  0  0  0  0  0
    2.8160    1.6600    0.0000 C   0  0  0  0  0  0  0  0  0  0  0  0
    3.0860    2.4400    0.0000 C   0  0  0  0  0  0  0  0  0  0  0  0
    2.5460    3.0640    0.0000 C   0  0  0  0  0  0  0  0  0  0  0  0
    1.7360    2.9080    0.0000 C   0  0  0  0  0  0  0  0  0  0  0  0
    1.4660    2.1280    0.0000 C   0  0  0  0  0  0  0  0  0  0  0  0
    0.6560    1.9720    0.0000 C   0  0  0  0  0  0  0  0  0  0  0  0
    1.1960    3.5310    0.0000 C   0  0  0  0  0  0  0  0  0  0  0  0
    0.3860    3.3750    0.0000 N   0  3  0  0  0  0  0  0  0  0  0  0
    0.1160    2.5960    0.0000 C   0  0  0  0  0  0  0  0  0  0  0  0
   -0.4240    1.0370    0.0000 C   0  0  0  0  0  0  0  0  0  0  0  0
    0.3860    1.1930    0.0000 C   0  0  0  0  0  0  0  0  0  0  0  0
   -0.6940    2.4400    0.0000 C   0  0  0  0  0  0  0  0  0  0  0  0
   -0.9640    1.6600    0.0000 C   0  0  0  0  0  0  0  0  0  0  0  0
   -1.7750    1.5040    0.0000 C   0  0  0  0  0  0  0  0  0  0  0  0
   -1.2350    3.0640    0.0000 C   0  0  0  0  0  0  0  0  0  0  0  0
   -2.0450    2.9080    0.0000 C   0  0  0  0  0  0  0  0  0  0  0  0
   -2.3150    2.1280    0.0000 C   0  0  0  0  0  0  0  0  0  0  0  0
   -3.1250    1.9720    0.0000 O   0  0  0  0  0  0  0  0  0  0  0  0
   -3.6650    2.5960    0.0000 C   0  0  0  0  0  0  0  0  0  0  0  0
   -2.5850    3.5310    0.0000 O   0  0  0  0  0  0  0  0  0  0  0  0
   -3.3950    3.3750    0.0000 C   0  0  0  0  0  0  0  0  0  0  0  0
    3.3560    1.0370    0.0000 O   0  0  0  0  0  0  0  0  0  0  0  0
    4.1660    1.1930    0.0000 C   0  0  0  0  0  0  0  0  0  0  0  0
    3.8960    2.5960    0.0000 O   0  0  0  0  0  0  0  0  0  0  0  0
    4.1660    3.3750    0.0000 C   0  0  0  0  0  0  0  0  0  0  0  0
   -0.1540    3.9990    0.0000 C   0  0  0  0  0  0  0  0  0  0  0  0
  1  2  1  0  0  0  0
  1  6  2  0  0  0  0
  2  3  2  0  0  0  0
  2 23  1  0  0  0  0
  3  4  1  0  0  0  0
  3 25  1  0  0  0  0
  4  5  2  0  0  0  0
  5  6  1  0  0  0  0
  5  8  1  0  0  0  0
  6  7  1  0  0  0  0
  7 10  1  0  0  0  0
  7 12  2  0  0  0  0
  8  9  2  0  0  0  0
  9 10  1  0  0  0  0
  9 27  1  0  0  0  0
 10 13  2  0  0  0  0
 11 12  1  0  0  0  0
 11 14  2  0  0  0  0
 13 14  1  0  0  0  0
 13 16  1  0  0  0  0
 14 15  1  0  0  0  0
 15 18  2  0  0  0  0
 16 17  2  0  0  0  0
 17 18  1  0  0  0  0
 17 21  1  0  0  0  0
 18 19  1  0  0  0  0
 19 20  1  0  0  0  0
 21 22  1  0  0  0  0
 23 24  1  0  0  0  0
 25 26  1  0  0  0  0
M  CHG  1   9   1
M  END
>  <n>
400

>  <Activity>
1

>  <cmpd_id>
mbcd0030038

$$$$
mol_0121
  MOE2013           2D

 35 40  0  0  1  0  0  0  0  0999 V2000
    6.4120   -4.0620    0.0000 O   0  0  0  0  0  0  0  0  0  0  0  0
    6.6300    1.1860    0.0000 O   0  0  0  0  0  0  0  0  0  0  0  0
    3.7260    1.1860    0.0000 O   0  0  0  0  0  0  0  0  0  0  0  0
    6.1420   -1.8960    0.0000 N   0  0  0  0  0  0  0  0  0  0  0  0
    4.2130   -1.8960    0.0000 N   0  0  0  0  0  0  0  0  0  0  0  0
    5.1780    1.4160    0.0000 N   0  0  0  0  0  0  0  0  0  0  0  0
    7.9820   -3.5520    0.0000 N   0  0  0  0  0  0  0  0  0  0  0  0
    5.5900   -1.2830    0.0000 C   0  0  0  0  0  0  0  0  0  0  0  0
    4.7650   -1.2830    0.0000 C   0  0  0  0  0  0  0  0  0  0  0  0
    6.0030   -0.5680    0.0000 C   0  0  0  0  0  0  0  0  0  0  0  0
    4.3530   -0.5680    0.0000 C   0  0  0  0  0  0  0  0  0  0  0  0
    5.5900    0.1460    0.0000 C   0  0  0  0  0  0  0  0  0  0  0  0
    4.7650    0.1460    0.0000 C   0  0  0  0  0  0  0  0  0  0  0  0
    6.8100   -0.7400    0.0000 C   0  0  0  0  0  0  0  0  0  0  0  0
    6.8960   -1.5600    0.0000 C   0  0  0  0  0  0  0  0  0  0  0  0
    5.9710   -2.7030    0.0000 C   0  0  0  0  0  0  0  0  0  0  0  0
    3.5460   -0.7400    0.0000 C   0  0  0  0  0  0  0  0  0  0  0  0
    3.4590   -1.5600    0.0000 C   0  0  0  0  0  0  0  0  0  0  0  0
    6.5840   -3.2550    0.0000 C   0  0  3  0  0  0  0  0  0  0  0  0
    5.8450    0.9310    0.0000 C   0  0  0  0  0  0  0  0  0  0  0  0
    4.5100    0.9310    0.0000 C   0  0  0  0  0  0  0  0  0  0  0  0
    7.4770   -0.2550    0.0000 C   0  0  0  0  0  0  0  0  0  0  0  0
    7.6500   -1.8960    0.0000 C   0  0  0  0  0  0  0  0  0  0  0  0
    4.3850   -2.7030    0.0000 C   0  0  0  0  0  0  0  0  0  0  0  0
    2.8780   -0.2550    0.0000 C   0  0  0  0  0  0  0  0  0  0  0  0
    7.3680   -3.0000    0.0000 C   0  0  0  0  0  0  0  0  0  0  0  0
    2.7060   -1.8960    0.0000 C   0  0  0  0  0  0  0  0  0  0  0  0
    8.2310   -0.5900    0.0000 C   0  0  0  0  0  0  0  0  0  0  0  0
    8.3170   -1.4110    0.0000 C   0  0  0  0  0  0  0  0  0  0  0  0
    2.1250   -0.5900    0.0000 C   0  0  0  0  0  0  0  0  0  0  0  0
    2.0380   -1.4110    0.0000 C   0  0  0  0  0  0  0  0  0  0  0  0
    8.7660   -3.2970    0.0000 C   0  0  0  0  0  0  0  0  0  0  0  0
    7.8100   -4.3590    0.0000 C   0  0  0  0  0  0  0  0  0  0  0  0
    8.8980   -0.1050    0.0000 O   0  0  0  0  0  0  0  0  0  0  0  0
    9.6520   -0.4410    0.0000 C   0  0  0  0  0  0  0  0  0  0  0  0
  1 19  1  0  0  0  0
  2 20  2  0  0  0  0
  3 21  2  0  0  0  0
  4  8  1  0  0  0  0
  4 15  1  0  0  0  0
  4 16  1  0  0  0  0
  5  9  1  0  0  0  0
  5 18  1  0  0  0  0
  5 24  1  0  0  0  0
  6 20  1  0  0  0  0
  6 21  1  0  0  0  0
  7 26  1  0  0  0  0
  7 32  1  0  0  0  0
  7 33  1  0  0  0  0
  8  9  2  0  0  0  0
  8 10  1  0  0  0  0
  9 11  1  0  0  0  0
 10 12  2  0  0  0  0
 10 14  1  0  0  0  0
 11 13  2  0  0  0  0
 11 17  1  0  0  0  0
 12 13  1  0  0  0  0
 12 20  1  0  0  0  0
 13 21  1  0  0  0  0
 14 15  2  0  0  0  0
 14 22  1  0  0  0  0
 15 23  1  0  0  0  0
 16 19  1  0  0  0  0
 17 18  2  0  0  0  0
 17 25  1  0  0  0  0
 18 27  1  0  0  0  0
 19 26  1  0  0  0  0
 22 28  2  0  0  0  0
 23 29  2  0  0  0  0
 25 30  2  0  0  0  0
 27 31  2  0  0  0  0
 28 29  1  0  0  0  0
 28 34  1  0  0  0  0
 30 31  1  0  0  0  0
 34 35  1  0  0  0  0
M  END
>  <n>
121

>  <Activity>
0

>  <cmpd_id>
mbcd0030010

$$$$
mol_0382
  MOE2013           2D

 24 26  0  0  0  0  0  0  0  0999 V2000
    8.8670   -1.9650    0.0000 C   0  0  0  0  0  0  0  0  0  0  0  0
    7.4380   -2.7900    0.0000 N   0  0  0  0  0  0  0  0  0  0  0  0
    8.8670   -2.7900    0.0000 C   0  0  0  0  0  0  0  0  0  0  0  0
    8.1520   -1.5530    0.0000 N   0  0  0  0  0  0  0  0  0  0  0  0
    8.1520   -3.2030    0.0000 C   0  0  0  0  0  0  0  0  0  0  0  0
    7.4380   -1.9650    0.0000 C   0  0  0  0  0  0  0  0  0  0  0  0
    9.5810   -1.5530    0.0000 N   0  0  0  0  0  0  0  0  0  0  0  0
    9.5810   -3.2030    0.0000 C   0  0  0  0  0  0  0  0  0  0  0  0
   10.2960   -2.7900    0.0000 C   0  0  0  0  0  0  0  0  0  0  0  0
   11.0100   -4.0280    0.0000 C   0  0  0  0  0  0  0  0  0  0  0  0
   11.0100   -3.2030    0.0000 C   0  0  0  0  0  0  0  0  0  0  0  0
   10.2960   -1.9650    0.0000 C   0  0  0  0  0  0  0  0  0  0  0  0
   11.7250   -4.4400    0.0000 C   0  0  0  0  0  0  0  0  0  0  0  0
   10.2960   -4.4400    0.0000 C   0  0  0  0  0  0  0  0  0  0  0  0
    8.1520   -4.0280    0.0000 N   0  0  0  0  0  0  0  0  0  0  0  0
    6.7230   -1.5530    0.0000 N   0  0  0  0  0  0  0  0  0  0  0  0
   11.7250   -5.2650    0.0000 C   0  0  0  0  0  0  0  0  0  0  0  0
   10.2960   -5.2650    0.0000 C   0  0  0  0  0  0  0  0  0  0  0  0
   11.0100   -5.6780    0.0000 C   0  0  0  0  0  0  0  0  0  0  0  0
   12.4390   -4.0280    0.0000 O   0  0  0  0  0  0  0  0  0  0  0  0
    9.5810   -4.0280    0.0000 C   0  0  0  0  0  0  0  0  0  0  0  0
    9.5810   -5.6780    0.0000 O   0  0  0  0  0  0  0  0  0  0  0  0
   13.1540   -4.4400    0.0000 C   0  0  0  0  0  0  0  0  0  0  0  0
    8.8670   -5.2650    0.0000 C   0  0  0  0  0  0  0  0  0  0  0  0
  1  3  2  0  0  0  0
  1  4  1  0  0  0  0
  1  7  1  0  0  0  0
  2  5  2  0  0  0  0
  2  6  1  0  0  0  0
  3  5  1  0  0  0  0
  3  8  1  0  0  0  0
  4  6  2  0  0  0  0
  5 15  1  0  0  0  0
  6 16  1  0  0  0  0
  7 12  2  0  0  0  0
  8  9  2  0  0  0  0
  8 21  1  0  0  0  0
  9 11  1  0  0  0  0
  9 12  1  0  0  0  0
 10 11  1  0  0  0  0
 10 13  2  0  0  0  0
 10 14  1  0  0  0  0
 13 17  1  0  0  0  0
 13 20  1  0  0  0  0
 14 18  2  0  0  0  0
 17 19  2  0  0  0  0
 18 19  1  0  0  0  0
 18 22  1  0  0  0  0
 20 23  1  0  0  0  0
 22 24  1  0  0  0  0
M  END
>  <n>
382

>  <Activity>
1

>  <cmpd_id>
mbcd0029965

$$$$
mol_0033
  MOE2013           2D

 19 20  0  0  1  0  0  0  0  0999 V2000
    1.6470  -11.3100    0.0000 C   0  0  0  0  0  0  0  0  0  0  0  0
    2.3610  -10.8970    0.0000 C   0  0  0  0  0  0  0  0  0  0  0  0
    3.0760  -11.3100    0.0000 O   0  0  0  0  0  0  0  0  0  0  0  0
    5.9340  -11.3100    0.0000 N   0  0  0  0  0  0  0  0  0  0  0  0
    0.9320  -10.8970    0.0000 C   0  0  0  0  0  0  0  0  0  0  0  0
    4.5040  -11.3100    0.0000 C   0  0  3  0  0  0  0  0  0  0  0  0
    3.7900  -10.8970    0.0000 C   0  0  0  0  0  0  0  0  0  0  0  0
    5.2190  -10.8970    0.0000 C   0  0  0  0  0  0  0  0  0  0  0  0
    4.5040  -12.1350    0.0000 O   0  0  0  0  0  0  0  0  0  0  0  0
    6.6480  -10.8970    0.0000 C   0  0  0  0  0  0  0  0  0  0  0  0
    1.6470   -9.6600    0.0000 C   0  0  0  0  0  0  0  0  0  0  0  0
    2.3610  -10.0720    0.0000 C   0  0  0  0  0  0  0  0  0  0  0  0
    1.6470  -12.1350    0.0000 C   0  0  0  0  0  0  0  0  0  0  0  0
    0.9320  -10.0720    0.0000 C   0  0  0  0  0  0  0  0  0  0  0  0
    0.2180  -11.3100    0.0000 C   0  0  0  0  0  0  0  0  0  0  0  0
    7.3620  -11.3100    0.0000 C   0  0  0  0  0  0  0  0  0  0  0  0
    6.6480  -10.0720    0.0000 C   0  0  0  0  0  0  0  0  0  0  0  0
    0.9320  -12.5470    0.0000 C   0  0  0  0  0  0  0  0  0  0  0  0
    0.2180  -12.1350    0.0000 C   0  0  0  0  0  0  0  0  0  0  0  0
  1  2  2  0  0  0  0
  1  5  1  0  0  0  0
  1 13  1  0  0  0  0
  2  3  1  0  0  0  0
  2 12  1  0  0  0  0
  3  7  1  0  0  0  0
  4  8  1  0  0  0  0
  4 10  1  0  0  0  0
  5 14  2  0  0  0  0
  5 15  1  0  0  0  0
  6  7  1  0  0  0  0
  6  8  1  0  0  0  0
  6  9  1  0  0  0  0
 10 16  1  0  0  0  0
 10 17  1  0  0  0  0
 11 12  2  0  0  0  0
 11 14  1  0  0  0  0
 13 18  2  0  0  0  0
 15 19  2  0  0  0  0
 18 19  1  0  0  0  0
M  END
>  <n>
33

>  <Activity>
0

>  <cmpd_id>
mbcd0002488

$$$$
mol_0035
  MOE2013           2D

 19 19  0  0  1  0  0  0  0  0999 V2000
    2.1890   -3.0350    0.0000 N   0  0  0  0  0  0  0  0  0  0  0  0
   -0.6680   -3.0350    0.0000 O   0  0  0  0  0  0  0  0  0  0  0  0
    0.7600   -3.0350    0.0000 C   0  0  3  0  0  0  0  0  0  0  0  0
   -1.3830   -3.4480    0.0000 C   0  0  0  0  0  0  0  0  0  0  0  0
    1.4750   -3.4480    0.0000 C   0  0  0  0  0  0  0  0  0  0  0  0
    0.0460   -3.4480    0.0000 C   0  0  0  0  0  0  0  0  0  0  0  0
   -2.8120   -4.2720    0.0000 C   0  0  0  0  0  0  0  0  0  0  0  0
   -2.0980   -3.0350    0.0000 C   0  0  0  0  0  0  0  0  0  0  0  0
   -1.3830   -4.2720    0.0000 C   0  0  0  0  0  0  0  0  0  0  0  0
   -2.8120   -3.4480    0.0000 C   0  0  0  0  0  0  0  0  0  0  0  0
   -2.0980   -4.6850    0.0000 C   0  0  0  0  0  0  0  0  0  0  0  0
    0.7600   -2.2100    0.0000 O   0  0  0  0  0  0  0  0  0  0  0  0
    2.9040   -3.4480    0.0000 C   0  0  0  0  0  0  0  0  0  0  0  0
   -4.2410   -5.9220    0.0000 O   0  0  0  0  0  0  0  0  0  0  0  0
   -3.5260   -4.6850    0.0000 C   0  0  0  0  0  0  0  0  0  0  0  0
   -3.5260   -5.5100    0.0000 C   0  0  0  0  0  0  0  0  0  0  0  0
   -4.2410   -6.7480    0.0000 C   0  0  0  0  0  0  0  0  0  0  0  0
    3.6180   -3.0350    0.0000 C   0  0  0  0  0  0  0  0  0  0  0  0
    2.9040   -4.2720    0.0000 C   0  0  0  0  0  0  0  0  0  0  0  0
  1  5  1  0  0  0  0
  1 13  1  0  0  0  0
  2  4  1  0  0  0  0
  2  6  1  0  0  0  0
  3  5  1  0  0  0  0
  3  6  1  0  0  0  0
  3 12  1  0  0  0  0
  4  8  2  0  0  0  0
  4  9  1  0  0  0  0
  7 10  2  0  0  0  0
  7 11  1  0  0  0  0
  7 15  1  0  0  0  0
  8 10  1  0  0  0  0
  9 11  2  0  0  0  0
 13 18  1  0  0  0  0
 13 19  1  0  0  0  0
 14 16  1  0  0  0  0
 14 17  1  0  0  0  0
 15 16  1  0  0  0  0
M  END
>  <n>
35

>  <Activity>
0

>  <cmpd_id>
mbcd0002822

$$$$
mol_0016
  MOE2013           2D

 23 23  0  0  1  0  0  0  0  0999 V2000
    2.7060    0.2510    0.0000 O   0  0  0  0  0  0  0  0  0  0  0  0
    1.2770   -0.5740    0.0000 O   0  0  0  0  0  0  0  0  0  0  0  0
    6.2790    1.4890    0.0000 O   0  0  0  0  0  0  0  0  0  0  0  0
    8.4220    1.9010    0.0000 O   0  0  0  0  0  0  0  0  0  0  0  0
    1.2770   -2.2240    0.0000 N   0  0  0  0  0  0  0  0  0  0  0  0
    1.9920   -1.8110    0.0000 C   0  0  0  0  0  0  0  0  0  0  0  0
    1.9920   -0.9860    0.0000 C   0  0  3  0  0  0  0  0  0  0  0  0
    1.2770   -3.0490    0.0000 C   0  0  0  0  0  0  0  0  0  0  0  0
    2.7060   -0.5740    0.0000 C   0  0  0  0  0  0  0  0  0  0  0  0
    0.5630   -3.4610    0.0000 C   0  0  0  0  0  0  0  0  0  0  0  0
    1.9920   -3.4610    0.0000 C   0  0  0  0  0  0  0  0  0  0  0  0
    3.4210    0.6640    0.0000 C   0  0  0  0  0  0  0  0  0  0  0  0
    4.8500    1.4890    0.0000 C   0  0  0  0  0  0  0  0  0  0  0  0
    5.5640    1.9010    0.0000 C   0  0  0  0  0  0  0  0  0  0  0  0
    9.1360    1.4890    0.0000 C   0  0  0  0  0  0  0  0  0  0  0  0
    3.4210    1.4890    0.0000 C   0  0  0  0  0  0  0  0  0  0  0  0
    4.1350    0.2510    0.0000 C   0  0  0  0  0  0  0  0  0  0  0  0
    6.9930    1.9010    0.0000 C   0  0  0  0  0  0  0  0  0  0  0  0
    7.7080    1.4890    0.0000 C   0  0  0  0  0  0  0  0  0  0  0  0
    4.1350    1.9010    0.0000 C   0  0  0  0  0  0  0  0  0  0  0  0
    4.8500    0.6640    0.0000 C   0  0  0  0  0  0  0  0  0  0  0  0
    9.8510    1.9010    0.0000 C   0  0  0  0  0  0  0  0  0  0  0  0
    9.1360    0.6640    0.0000 C   0  0  0  0  0  0  0  0  0  0  0  0
  1  9  1  0  0  0  0
  1 12  1  0  0  0  0
  2  7  1  0  0  0  0
  3 14  1  0  0  0  0
  3 18  1  0  0  0  0
  4 15  1  0  0  0  0
  4 19  1  0  0  0  0
  5  6  1  0  0  0  0
  5  8  1  0  0  0  0
  6  7  1  0  0  0  0
  7  9  1  0  0  0  0
  8 10  1  0  0  0  0
  8 11  1  0  0  0  0
 12 16  2  0  0  0  0
 12 17  1  0  0  0  0
 13 14  1  0  0  0  0
 13 20  2  0  0  0  0
 13 21  1  0  0  0  0
 15 22  1  0  0  0  0
 15 23  1  0  0  0  0
 16 20  1  0  0  0  0
 17 21  2  0  0  0  0
 18 19  1  0  0  0  0
M  END
>  <n>
16

>  <Activity>
0

>  <cmpd_id>
mbcd0001178

$$$$
mol_0211
  MOE2013           2D

 34 39  0  0  0  0  0  0  0  0999 V2000
    1.8330   -0.7610    0.0000 N   0  0  0  0  0  0  0  0  0  0  0  0
    1.0800   -0.4260    0.0000 C   0  0  0  0  0  0  0  0  0  0  0  0
    1.1660    0.3950    0.0000 N   0  0  0  0  0  0  0  0  0  0  0  0
    1.9730    0.5660    0.0000 C   0  0  0  0  0  0  0  0  0  0  0  0
    2.3850    1.2810    0.0000 C   0  0  0  0  0  0  0  0  0  0  0  0
    3.2100    1.2810    0.0000 C   0  0  0  0  0  0  0  0  0  0  0  0
    3.6230    0.5660    0.0000 C   0  0  0  0  0  0  0  0  0  0  0  0
    3.2100   -0.1480    0.0000 C   0  0  0  0  0  0  0  0  0  0  0  0
    2.3850   -0.1480    0.0000 C   0  0  0  0  0  0  0  0  0  0  0  0
    3.6230    1.9950    0.0000 N   0  0  0  0  0  0  0  0  0  0  0  0
    3.2100    2.7100    0.0000 C   0  0  0  0  0  0  0  0  0  0  0  0
    3.6230    3.4240    0.0000 C   0  0  0  0  0  0  0  0  0  0  0  0
    4.4480    3.4240    0.0000 N   0  0  0  0  0  0  0  0  0  0  0  0
    4.8600    2.7100    0.0000 C   0  0  0  0  0  0  0  0  0  0  0  0
    4.4480    1.9950    0.0000 C   0  0  0  0  0  0  0  0  0  0  0  0
    4.8600    4.1390    0.0000 C   0  0  0  0  0  0  0  0  0  0  0  0
    0.3650   -0.8380    0.0000 C   0  0  0  0  0  0  0  0  0  0  0  0
    0.3650   -1.6630    0.0000 C   0  0  0  0  0  0  0  0  0  0  0  0
   -0.3490   -2.0760    0.0000 C   0  0  0  0  0  0  0  0  0  0  0  0
   -1.0640   -1.6630    0.0000 C   0  0  0  0  0  0  0  0  0  0  0  0
   -1.8480   -1.9180    0.0000 N   0  0  0  0  0  0  0  0  0  0  0  0
   -2.3330   -1.2500    0.0000 C   0  0  0  0  0  0  0  0  0  0  0  0
   -1.8480   -0.5830    0.0000 N   0  0  0  0  0  0  0  0  0  0  0  0
   -1.0640   -0.8380    0.0000 C   0  0  0  0  0  0  0  0  0  0  0  0
   -0.3490   -0.4260    0.0000 C   0  0  0  0  0  0  0  0  0  0  0  0
   -3.1580   -1.2500    0.0000 C   0  0  0  0  0  0  0  0  0  0  0  0
   -3.5710   -1.9650    0.0000 C   0  0  0  0  0  0  0  0  0  0  0  0
   -4.3960   -1.9650    0.0000 C   0  0  0  0  0  0  0  0  0  0  0  0
   -4.8080   -1.2500    0.0000 C   0  0  0  0  0  0  0  0  0  0  0  0
   -5.6330   -1.2500    0.0000 O   0  0  0  0  0  0  0  0  0  0  0  0
   -6.0460   -0.5360    0.0000 C   0  0  0  0  0  0  0  0  0  0  0  0
   -6.8710   -0.5360    0.0000 C   0  0  0  0  0  0  0  0  0  0  0  0
   -4.3960   -0.5360    0.0000 C   0  0  0  0  0  0  0  0  0  0  0  0
   -3.5710   -0.5360    0.0000 C   0  0  0  0  0  0  0  0  0  0  0  0
  1  2  1  0  0  0  0
  1  9  1  0  0  0  0
  2  3  2  0  0  0  0
  2 17  1  0  0  0  0
  3  4  1  0  0  0  0
  4  5  1  0  0  0  0
  4  9  2  0  0  0  0
  5  6  2  0  0  0  0
  6  7  1  0  0  0  0
  6 10  1  0  0  0  0
  7  8  2  0  0  0  0
  8  9  1  0  0  0  0
 10 11  1  0  0  0  0
 10 15  1  0  0  0  0
 11 12  1  0  0  0  0
 12 13  1  0  0  0  0
 13 14  1  0  0  0  0
 13 16  1  0  0  0  0
 14 15  1  0  0  0  0
 17 18  1  0  0  0  0
 17 25  2  0  0  0  0
 18 19  2  0  0  0  0
 19 20  1  0  0  0  0
 20 21  1  0  0  0  0
 20 24  2  0  0  0  0
 21 22  2  0  0  0  0
 22 23  1  0  0  0  0
 22 26  1  0  0  0  0
 23 24  1  0  0  0  0
 24 25  1  0  0  0  0
 26 27  1  0  0  0  0
 26 34  2  0  0  0  0
 27 28  2  0  0  0  0
 28 29  1  0  0  0  0
 29 30  1  0  0  0  0
 29 33  2  0  0  0  0
 30 31  1  0  0  0  0
 31 32  1  0  0  0  0
 33 34  1  0  0  0  0
M  END
>  <n>
211

>  <Activity>
1

>  <cmpd_id>
mbcd0000474

$$$$
mol_0488
  MOE2013           2D

 45 50  0  0  1  0  0  0  0  0999 V2000
   -9.6120    1.5180    0.0000 C   0  0  0  0  0  0  0  0  0  0  0  0
   -9.7590    0.7060    0.0000 C   0  0  0  0  0  0  0  0  0  0  0  0
   -9.0330    0.3150    0.0000 C   0  0  0  0  0  0  0  0  0  0  0  0
   -8.4360    0.8850    0.0000 N   0  0  0  0  0  0  0  0  0  0  0  0
   -8.7940    1.6280    0.0000 C   0  0  3  0  0  0  0  0  0  0  0  0
   -8.4360    2.3720    0.0000 C   0  0  0  0  0  0  0  0  0  0  0  0
   -7.6320    2.5550    0.0000 N   0  0  0  0  0  0  0  0  0  0  0  0
   -6.9870    1.2160    0.0000 C   0  0  0  0  0  0  0  0  0  0  0  0
   -7.6320    0.7020    0.0000 C   0  0  0  0  0  0  0  0  0  0  0  0
   -6.2730    2.4530    0.0000 C   0  0  0  0  0  0  0  0  0  0  0  0
   -6.9870    2.0410    0.0000 C   0  0  0  0  0  0  0  0  0  0  0  0
   -6.2730    0.8030    0.0000 C   0  0  0  0  0  0  0  0  0  0  0  0
   -5.5580    1.2160    0.0000 C   0  0  0  0  0  0  0  0  0  0  0  0
   -5.5580    2.0410    0.0000 C   0  0  0  0  0  0  0  0  0  0  0  0
   -4.8440    0.8030    0.0000 O   0  0  0  0  0  0  0  0  0  0  0  0
   -4.1290    1.2160    0.0000 C   0  0  0  0  0  0  0  0  0  0  0  0
   -7.4490   -0.1030    0.0000 O   0  0  0  0  0  0  0  0  0  0  0  0
   -4.8440    2.4530    0.0000 O   0  0  0  0  0  0  0  0  0  0  0  0
   -4.1290    2.0410    0.0000 C   0  0  0  0  0  0  0  0  0  0  0  0
   -3.4150    2.4530    0.0000 C   0  0  0  0  0  0  0  0  0  0  0  0
  -10.5020    0.3480    0.0000 C   0  0  0  0  0  0  0  0  0  0  0  0
   -2.7000    2.0410    0.0000 C   0  0  0  0  0  0  0  0  0  0  0  0
   -1.9860    2.4530    0.0000 C   0  0  0  0  0  0  0  0  0  0  0  0
   -1.2710    2.0410    0.0000 C   0  0  0  0  0  0  0  0  0  0  0  0
   -0.5570    2.4530    0.0000 O   0  0  0  0  0  0  0  0  0  0  0  0
    0.8720    2.4530    0.0000 C   0  0  0  0  0  0  0  0  0  0  0  0
    0.1580    2.0410    0.0000 C   0  0  0  0  0  0  0  0  0  0  0  0
    0.1580    1.2160    0.0000 C   0  0  0  0  0  0  0  0  0  0  0  0
    0.8720    0.8030    0.0000 C   0  0  0  0  0  0  0  0  0  0  0  0
    1.5860    1.2160    0.0000 C   0  0  0  0  0  0  0  0  0  0  0  0
    1.5860    2.0410    0.0000 C   0  0  0  0  0  0  0  0  0  0  0  0
    2.2320    2.5550    0.0000 N   0  0  0  0  0  0  0  0  0  0  0  0
    3.0360    2.3720    0.0000 C   0  0  0  0  0  0  0  0  0  0  0  0
    3.3940    1.6280    0.0000 C   0  0  3  0  0  0  0  0  0  0  0  0
    2.2320    0.7020    0.0000 C   0  0  0  0  0  0  0  0  0  0  0  0
    4.2110    1.5180    0.0000 C   0  0  0  0  0  0  0  0  0  0  0  0
    3.0360    0.8850    0.0000 N   0  0  0  0  0  0  0  0  0  0  0  0
    3.6320    0.3150    0.0000 C   0  0  0  0  0  0  0  0  0  0  0  0
    4.3590    0.7060    0.0000 C   0  0  0  0  0  0  0  0  0  0  0  0
    2.0480   -0.1030    0.0000 O   0  0  0  0  0  0  0  0  0  0  0  0
   -0.5570    0.8030    0.0000 O   0  0  0  0  0  0  0  0  0  0  0  0
   -0.5570   -0.0220    0.0000 C   0  0  0  0  0  0  0  0  0  0  0  0
    5.1020    0.3480    0.0000 C   0  0  0  0  0  0  0  0  0  0  0  0
    5.7840    0.8130    0.0000 C   0  0  0  0  0  0  0  0  0  0  0  0
  -11.1840    0.8130    0.0000 C   0  0  0  0  0  0  0  0  0  0  0  0
  1  2  1  0  0  0  0
  1  5  1  0  0  0  0
  2  3  1  0  0  0  0
  2 21  2  0  0  0  0
  3  4  1  0  0  0  0
  4  5  1  0  0  0  0
  4  9  1  0  0  0  0
  5  6  1  0  0  0  0
  6  7  2  0  0  0  0
  7 11  1  0  0  0  0
  8  9  1  0  0  0  0
  8 11  1  0  0  0  0
  8 12  2  0  0  0  0
  9 17  2  0  0  0  0
 10 11  2  0  0  0  0
 10 14  1  0  0  0  0
 12 13  1  0  0  0  0
 13 14  2  0  0  0  0
 13 15  1  0  0  0  0
 14 18  1  0  0  0  0
 15 16  1  0  0  0  0
 18 19  1  0  0  0  0
 19 20  1  0  0  0  0
 20 22  1  0  0  0  0
 21 45  1  0  0  0  0
 22 23  1  0  0  0  0
 23 24  1  0  0  0  0
 24 25  1  0  0  0  0
 25 27  1  0  0  0  0
 26 27  2  0  0  0  0
 26 31  1  0  0  0  0
 27 28  1  0  0  0  0
 28 29  2  0  0  0  0
 28 41  1  0  0  0  0
 29 30  1  0  0  0  0
 30 31  2  0  0  0  0
 30 35  1  0  0  0  0
 31 32  1  0  0  0  0
 32 33  2  0  0  0  0
 33 34  1  0  0  0  0
 34 36  1  0  0  0  0
 34 37  1  0  0  0  0
 35 37  1  0  0  0  0
 35 40  2  0  0  0  0
 36 39  1  0  0  0  0
 37 38  1  0  0  0  0
 38 39  1  0  0  0  0
 39 43  2  0  0  0  0
 41 42  1  0  0  0  0
 43 44  1  0  0  0  0
M  END
>  <n>
488

>  <Activity>
1

>  <cmpd_id>
mbcd0030426

$$$$
mol_0487
  MOE2013           2D

 43 48  0  0  1  0  0  0  0  0999 V2000
   -9.6090    1.4880    0.0000 C   0  0  0  0  0  0  0  0  0  0  0  0
   -9.7560    0.6760    0.0000 C   0  0  0  0  0  0  0  0  0  0  0  0
   -9.0300    0.2850    0.0000 C   0  0  0  0  0  0  0  0  0  0  0  0
   -8.4340    0.8550    0.0000 N   0  0  0  0  0  0  0  0  0  0  0  0
   -8.7910    1.5980    0.0000 C   0  0  3  0  0  0  0  0  0  0  0  0
   -8.4340    2.3420    0.0000 C   0  0  0  0  0  0  0  0  0  0  0  0
   -7.6290    2.5250    0.0000 N   0  0  0  0  0  0  0  0  0  0  0  0
   -6.9840    1.1860    0.0000 C   0  0  0  0  0  0  0  0  0  0  0  0
   -7.6290    0.6710    0.0000 C   0  0  0  0  0  0  0  0  0  0  0  0
   -6.2700    2.4230    0.0000 C   0  0  0  0  0  0  0  0  0  0  0  0
   -6.9840    2.0110    0.0000 C   0  0  0  0  0  0  0  0  0  0  0  0
   -6.2700    0.7730    0.0000 C   0  0  0  0  0  0  0  0  0  0  0  0
   -5.5550    1.1860    0.0000 C   0  0  0  0  0  0  0  0  0  0  0  0
   -5.5550    2.0110    0.0000 C   0  0  0  0  0  0  0  0  0  0  0  0
   -4.8410    0.7730    0.0000 O   0  0  0  0  0  0  0  0  0  0  0  0
   -4.1260    1.1860    0.0000 C   0  0  0  0  0  0  0  0  0  0  0  0
   -7.4460   -0.1330    0.0000 O   0  0  0  0  0  0  0  0  0  0  0  0
   -4.8410    2.4230    0.0000 O   0  0  0  0  0  0  0  0  0  0  0  0
   -4.1260    2.0110    0.0000 C   0  0  0  0  0  0  0  0  0  0  0  0
   -3.4120    2.4230    0.0000 C   0  0  0  0  0  0  0  0  0  0  0  0
  -10.5000    0.3180    0.0000 C   0  0  0  0  0  0  0  0  0  0  0  0
   -2.6970    2.0110    0.0000 C   0  0  0  0  0  0  0  0  0  0  0  0
   -1.9830    2.4230    0.0000 C   0  0  0  0  0  0  0  0  0  0  0  0
   -1.2680    2.0110    0.0000 C   0  0  0  0  0  0  0  0  0  0  0  0
   -0.5540    2.4230    0.0000 O   0  0  0  0  0  0  0  0  0  0  0  0
    0.8750    2.4230    0.0000 C   0  0  0  0  0  0  0  0  0  0  0  0
    0.1610    2.0110    0.0000 C   0  0  0  0  0  0  0  0  0  0  0  0
    0.1610    1.1860    0.0000 C   0  0  0  0  0  0  0  0  0  0  0  0
    0.8750    0.7730    0.0000 C   0  0  0  0  0  0  0  0  0  0  0  0
    1.5900    1.1860    0.0000 C   0  0  0  0  0  0  0  0  0  0  0  0
    1.5900    2.0110    0.0000 C   0  0  0  0  0  0  0  0  0  0  0  0
    2.2340    2.5250    0.0000 N   0  0  0  0  0  0  0  0  0  0  0  0
    3.0390    2.3420    0.0000 C   0  0  0  0  0  0  0  0  0  0  0  0
    3.3970    1.5980    0.0000 C   0  0  3  0  0  0  0  0  0  0  0  0
    2.2340    0.6710    0.0000 C   0  0  0  0  0  0  0  0  0  0  0  0
    4.2140    1.4880    0.0000 C   0  0  0  0  0  0  0  0  0  0  0  0
    3.0390    0.8550    0.0000 N   0  0  0  0  0  0  0  0  0  0  0  0
    3.6350    0.2850    0.0000 C   0  0  0  0  0  0  0  0  0  0  0  0
    4.3620    0.6760    0.0000 C   0  0  0  0  0  0  0  0  0  0  0  0
    2.0510   -0.1330    0.0000 O   0  0  0  0  0  0  0  0  0  0  0  0
   -0.5540    0.7730    0.0000 O   0  0  0  0  0  0  0  0  0  0  0  0
   -0.5540   -0.0520    0.0000 C   0  0  0  0  0  0  0  0  0  0  0  0
    5.1050    0.3180    0.0000 C   0  0  0  0  0  0  0  0  0  0  0  0
  1  2  1  0  0  0  0
  1  5  1  0  0  0  0
  2  3  1  0  0  0  0
  2 21  2  0  0  0  0
  3  4  1  0  0  0  0
  4  5  1  0  0  0  0
  4  9  1  0  0  0  0
  5  6  1  0  0  0  0
  6  7  2  0  0  0  0
  7 11  1  0  0  0  0
  8  9  1  0  0  0  0
  8 11  2  0  0  0  0
  8 12  1  0  0  0  0
  9 17  2  0  0  0  0
 10 11  1  0  0  0  0
 10 14  2  0  0  0  0
 12 13  2  0  0  0  0
 13 14  1  0  0  0  0
 13 15  1  0  0  0  0
 14 18  1  0  0  0  0
 15 16  1  0  0  0  0
 18 19  1  0  0  0  0
 19 20  1  0  0  0  0
 20 22  1  0  0  0  0
 22 23  1  0  0  0  0
 23 24  1  0  0  0  0
 24 25  1  0  0  0  0
 25 27  1  0  0  0  0
 26 27  1  0  0  0  0
 26 31  2  0  0  0  0
 27 28  2  0  0  0  0
 28 29  1  0  0  0  0
 28 41  1  0  0  0  0
 29 30  2  0  0  0  0
 30 31  1  0  0  0  0
 30 35  1  0  0  0  0
 31 32  1  0  0  0  0
 32 33  2  0  0  0  0
 33 34  1  0  0  0  0
 34 36  1  0  0  0  0
 34 37  1  0  0  0  0
 35 37  1  0  0  0  0
 35 40  2  0  0  0  0
 36 39  1  0  0  0  0
 37 38  1  0  0  0  0
 38 39  1  0  0  0  0
 39 43  2  0  0  0  0
 41 42  1  0  0  0  0
M  END
>  <n>
487

>  <Activity>
1

>  <cmpd_id>
mbcd0030425

$$$$
mol_0485
  MOE2013           2D

 41 46  0  0  1  0  0  0  0  0999 V2000
   10.6770    3.0050    0.0000 C   0  0  0  0  0  0  0  0  0  0  0  0
   10.6490    3.8290    0.0000 C   0  0  0  0  0  0  0  0  0  0  0  0
    9.8560    4.0580    0.0000 C   0  0  0  0  0  0  0  0  0  0  0  0
    9.3940    3.3740    0.0000 N   0  0  0  0  0  0  0  0  0  0  0  0
    9.9010    2.7240    0.0000 C   0  0  3  0  0  0  0  0  0  0  0  0
    9.7080    1.9210    0.0000 C   0  0  0  0  0  0  0  0  0  0  0  0
    8.9610    1.5720    0.0000 N   0  0  0  0  0  0  0  0  0  0  0  0
    8.0470    2.7440    0.0000 C   0  0  0  0  0  0  0  0  0  0  0  0
    8.5690    3.3840    0.0000 C   0  0  0  0  0  0  0  0  0  0  0  0
    7.6110    1.3840    0.0000 C   0  0  0  0  0  0  0  0  0  0  0  0
    8.2220    1.9380    0.0000 C   0  0  0  0  0  0  0  0  0  0  0  0
    7.2620    2.9960    0.0000 C   0  0  0  0  0  0  0  0  0  0  0  0
    6.6510    2.4420    0.0000 C   0  0  0  0  0  0  0  0  0  0  0  0
    6.8250    1.6360    0.0000 C   0  0  0  0  0  0  0  0  0  0  0  0
    6.2140    1.0810    0.0000 O   0  0  0  0  0  0  0  0  0  0  0  0
    5.4290    1.3330    0.0000 C   0  0  0  0  0  0  0  0  0  0  0  0
    4.8180    0.7790    0.0000 C   0  0  0  0  0  0  0  0  0  0  0  0
    4.0320    1.0310    0.0000 C   0  0  0  0  0  0  0  0  0  0  0  0
    3.4210    0.4760    0.0000 O   0  0  0  0  0  0  0  0  0  0  0  0
    2.0250    0.1740    0.0000 C   0  0  0  0  0  0  0  0  0  0  0  0
    2.6360    0.7280    0.0000 C   0  0  0  0  0  0  0  0  0  0  0  0
    2.4610    1.5350    0.0000 C   0  0  0  0  0  0  0  0  0  0  0  0
    1.6750    1.7870    0.0000 C   0  0  0  0  0  0  0  0  0  0  0  0
    1.0640    1.2320    0.0000 C   0  0  0  0  0  0  0  0  0  0  0  0
    1.2390    0.4260    0.0000 C   0  0  0  0  0  0  0  0  0  0  0  0
    0.7180   -0.2130    0.0000 N   0  0  0  0  0  0  0  0  0  0  0  0
   -0.1080   -0.2040    0.0000 C   0  0  0  0  0  0  0  0  0  0  0  0
   -0.6150    0.4470    0.0000 C   0  0  3  0  0  0  0  0  0  0  0  0
    0.3250    1.5990    0.0000 C   0  0  0  0  0  0  0  0  0  0  0  0
   -1.4370    0.3820    0.0000 C   0  0  0  0  0  0  0  0  0  0  0  0
   -0.4220    1.2490    0.0000 N   0  0  0  0  0  0  0  0  0  0  0  0
   -1.1260    1.6800    0.0000 C   0  0  0  0  0  0  0  0  0  0  0  0
   -1.7530    1.1440    0.0000 C   0  0  0  0  0  0  0  0  0  0  0  0
   -2.5550    1.3370    0.0000 C   0  0  0  0  0  0  0  0  0  0  0  0
    0.3340    2.4240    0.0000 O   0  0  0  0  0  0  0  0  0  0  0  0
    3.0720    2.0890    0.0000 O   0  0  0  0  0  0  0  0  0  0  0  0
    2.8970    2.8950    0.0000 C   0  0  0  0  0  0  0  0  0  0  0  0
    5.8650    2.6940    0.0000 O   0  0  0  0  0  0  0  0  0  0  0  0
    5.2540    2.1400    0.0000 C   0  0  0  0  0  0  0  0  0  0  0  0
    8.2190    4.1310    0.0000 O   0  0  0  0  0  0  0  0  0  0  0  0
   11.3000    4.3360    0.0000 C   0  0  0  0  0  0  0  0  0  0  0  0
  1  2  1  0  0  0  0
  1  5  1  0  0  0  0
  2  3  1  0  0  0  0
  2 41  2  0  0  0  0
  3  4  1  0  0  0  0
  4  5  1  0  0  0  0
  4  9  1  0  0  0  0
  5  6  1  0  0  0  0
  6  7  2  0  0  0  0
  7 11  1  0  0  0  0
  8  9  1  0  0  0  0
  8 11  2  0  0  0  0
  8 12  1  0  0  0  0
  9 40  2  0  0  0  0
 10 11  1  0  0  0  0
 10 14  2  0  0  0  0
 12 13  2  0  0  0  0
 13 14  1  0  0  0  0
 13 38  1  0  0  0  0
 14 15  1  0  0  0  0
 15 16  1  0  0  0  0
 16 17  1  0  0  0  0
 17 18  1  0  0  0  0
 18 19  1  0  0  0  0
 19 21  1  0  0  0  0
 20 21  1  0  0  0  0
 20 25  2  0  0  0  0
 21 22  2  0  0  0  0
 22 23  1  0  0  0  0
 22 36  1  0  0  0  0
 23 24  2  0  0  0  0
 24 25  1  0  0  0  0
 24 29  1  0  0  0  0
 25 26  1  0  0  0  0
 26 27  2  0  0  0  0
 27 28  1  0  0  0  0
 28 30  1  0  0  0  0
 28 31  1  0  0  0  0
 29 31  1  0  0  0  0
 29 35  2  0  0  0  0
 30 33  1  0  0  0  0
 31 32  1  0  0  0  0
 32 33  1  0  0  0  0
 33 34  2  0  0  0  0
 36 37  1  0  0  0  0
 38 39  1  0  0  0  0
M  END
>  <n>
485

>  <Activity>
1

>  <cmpd_id>
mbcd0030423

$$$$
mol_0486
  MOE2013           2D

 39 44  0  0  1  0  0  0  0  0999 V2000
    2.7840    2.2860    0.0000 C   0  0  0  0  0  0  0  0  0  0  0  0
    2.7560    3.1100    0.0000 C   0  0  0  0  0  0  0  0  0  0  0  0
    1.9640    3.3380    0.0000 C   0  0  0  0  0  0  0  0  0  0  0  0
    1.5010    2.6550    0.0000 N   0  0  0  0  0  0  0  0  0  0  0  0
    2.0090    2.0040    0.0000 C   0  0  3  0  0  0  0  0  0  0  0  0
    1.8160    1.2020    0.0000 C   0  0  0  0  0  0  0  0  0  0  0  0
    1.0690    0.8530    0.0000 N   0  0  0  0  0  0  0  0  0  0  0  0
    0.1550    2.0250    0.0000 C   0  0  0  0  0  0  0  0  0  0  0  0
    0.6760    2.6640    0.0000 C   0  0  0  0  0  0  0  0  0  0  0  0
   -0.2820    0.6640    0.0000 C   0  0  0  0  0  0  0  0  0  0  0  0
    0.3300    1.2190    0.0000 C   0  0  0  0  0  0  0  0  0  0  0  0
   -0.6310    2.2770    0.0000 C   0  0  0  0  0  0  0  0  0  0  0  0
   -1.2420    1.7230    0.0000 C   0  0  0  0  0  0  0  0  0  0  0  0
   -1.0670    0.9160    0.0000 C   0  0  0  0  0  0  0  0  0  0  0  0
   -2.0270    1.9750    0.0000 O   0  0  0  0  0  0  0  0  0  0  0  0
   -2.6380    1.4200    0.0000 C   0  0  0  0  0  0  0  0  0  0  0  0
    0.3270    3.4120    0.0000 O   0  0  0  0  0  0  0  0  0  0  0  0
   -1.6780    0.3620    0.0000 O   0  0  0  0  0  0  0  0  0  0  0  0
   -2.4640    0.6140    0.0000 C   0  0  0  0  0  0  0  0  0  0  0  0
   -3.0750    0.0600    0.0000 C   0  0  0  0  0  0  0  0  0  0  0  0
   -3.8600    0.3120    0.0000 C   0  0  0  0  0  0  0  0  0  0  0  0
   -4.4710   -0.2430    0.0000 O   0  0  0  0  0  0  0  0  0  0  0  0
   -5.8680   -0.5450    0.0000 C   0  0  0  0  0  0  0  0  0  0  0  0
   -5.2570    0.0090    0.0000 C   0  0  0  0  0  0  0  0  0  0  0  0
   -5.4310    0.8160    0.0000 C   0  0  0  0  0  0  0  0  0  0  0  0
   -6.2170    1.0680    0.0000 C   0  0  0  0  0  0  0  0  0  0  0  0
   -6.8280    0.5130    0.0000 C   0  0  0  0  0  0  0  0  0  0  0  0
   -6.6530   -0.2930    0.0000 C   0  0  0  0  0  0  0  0  0  0  0  0
   -7.1750   -0.9320    0.0000 N   0  0  0  0  0  0  0  0  0  0  0  0
   -8.0000   -0.9230    0.0000 C   0  0  0  0  0  0  0  0  0  0  0  0
   -8.5070   -0.2720    0.0000 C   0  0  3  0  0  0  0  0  0  0  0  0
   -7.5670    0.8800    0.0000 C   0  0  0  0  0  0  0  0  0  0  0  0
   -9.3300   -0.3370    0.0000 C   0  0  0  0  0  0  0  0  0  0  0  0
   -8.3140    0.5300    0.0000 N   0  0  0  0  0  0  0  0  0  0  0  0
   -9.0180    0.9610    0.0000 C   0  0  0  0  0  0  0  0  0  0  0  0
   -9.6450    0.4250    0.0000 C   0  0  0  0  0  0  0  0  0  0  0  0
   -7.5580    1.7040    0.0000 O   0  0  0  0  0  0  0  0  0  0  0  0
   -4.8200    1.3700    0.0000 O   0  0  0  0  0  0  0  0  0  0  0  0
   -4.9950    2.1760    0.0000 C   0  0  0  0  0  0  0  0  0  0  0  0
  1  2  1  0  0  0  0
  1  5  1  0  0  0  0
  2  3  1  0  0  0  0
  3  4  1  0  0  0  0
  4  5  1  0  0  0  0
  4  9  1  0  0  0  0
  5  6  1  0  0  0  0
  6  7  2  0  0  0  0
  7 11  1  0  0  0  0
  8  9  1  0  0  0  0
  8 11  2  0  0  0  0
  8 12  1  0  0  0  0
  9 17  2  0  0  0  0
 10 11  1  0  0  0  0
 10 14  2  0  0  0  0
 12 13  2  0  0  0  0
 13 14  1  0  0  0  0
 13 15  1  0  0  0  0
 14 18  1  0  0  0  0
 15 16  1  0  0  0  0
 18 19  1  0  0  0  0
 19 20  1  0  0  0  0
 20 21  1  0  0  0  0
 21 22  1  0  0  0  0
 22 24  1  0  0  0  0
 23 24  1  0  0  0  0
 23 28  2  0  0  0  0
 24 25  2  0  0  0  0
 25 26  1  0  0  0  0
 25 38  1  0  0  0  0
 26 27  2  0  0  0  0
 27 28  1  0  0  0  0
 27 32  1  0  0  0  0
 28 29  1  0  0  0  0
 29 30  2  0  0  0  0
 30 31  1  0  0  0  0
 31 33  1  0  0  0  0
 31 34  1  0  0  0  0
 32 34  1  0  0  0  0
 32 37  2  0  0  0  0
 33 36  1  0  0  0  0
 34 35  1  0  0  0  0
 35 36  1  0  0  0  0
 38 39  1  0  0  0  0
M  END
>  <n>
486

>  <Activity>
1

>  <cmpd_id>
mbcd0030424

$$$$
mol_0261
  MOE2013           2D

 28 30  0  0  0  0  0  0  0  0999 V2000
   -1.9850   -2.2040    0.0000 C   0  0  0  0  0  0  0  0  0  0  0  0
   -1.9850   -1.3790    0.0000 C   0  0  0  0  0  0  0  0  0  0  0  0
    1.5870    1.5090    0.0000 O   0  0  0  0  0  0  0  0  0  0  0  0
    2.3020    1.0960    0.0000 C   0  0  0  0  0  0  0  0  0  0  0  0
    3.0160    1.5090    0.0000 C   0  0  0  0  0  0  0  0  0  0  0  0
    0.8730    1.0960    0.0000 C   0  0  0  0  0  0  0  0  0  0  0  0
    0.8730    0.2710    0.0000 C   0  0  0  0  0  0  0  0  0  0  0  0
    0.1580   -0.1410    0.0000 C   0  0  0  0  0  0  0  0  0  0  0  0
   -0.5560    1.0960    0.0000 C   0  0  0  0  0  0  0  0  0  0  0  0
    0.1580    1.5090    0.0000 C   0  0  0  0  0  0  0  0  0  0  0  0
   -0.5560    0.2710    0.0000 C   0  0  0  0  0  0  0  0  0  0  0  0
   -1.2700   -0.1410    0.0000 C   0  0  0  0  0  0  0  0  0  0  0  0
   -1.9850    0.2710    0.0000 C   0  0  0  0  0  0  0  0  0  0  0  0
   -2.6990   -0.1410    0.0000 C   0  0  0  0  0  0  0  0  0  0  0  0
   -3.4140    0.2710    0.0000 C   0  0  0  0  0  0  0  0  0  0  0  0
   -3.4140    1.0960    0.0000 C   0  0  0  0  0  0  0  0  0  0  0  0
   -2.6990    1.5090    0.0000 C   0  0  0  0  0  0  0  0  0  0  0  0
   -1.9850    1.0960    0.0000 C   0  0  0  0  0  0  0  0  0  0  0  0
    0.8730   -1.3790    0.0000 C   0  0  0  0  0  0  0  0  0  0  0  0
    0.8730   -2.2040    0.0000 C   0  0  0  0  0  0  0  0  0  0  0  0
    0.1580   -2.6160    0.0000 C   0  0  0  0  0  0  0  0  0  0  0  0
   -0.5560   -2.2040    0.0000 C   0  0  0  0  0  0  0  0  0  0  0  0
   -0.5560   -1.3790    0.0000 C   0  0  0  0  0  0  0  0  0  0  0  0
    0.1580   -0.9660    0.0000 C   0  0  0  0  0  0  0  0  0  0  0  0
   -1.2700   -0.9660    0.0000 C   0  0  0  0  0  0  0  0  0  0  0  0
    3.7310    1.0960    0.0000 N   0  0  0  0  0  0  0  0  0  0  0  0
    4.4450    1.5090    0.0000 C   0  0  0  0  0  0  0  0  0  0  0  0
    3.7310    0.2710    0.0000 C   0  0  0  0  0  0  0  0  0  0  0  0
  1  2  1  0  0  0  0
  2 25  1  0  0  0  0
  3  4  1  0  0  0  0
  3  6  1  0  0  0  0
  4  5  1  0  0  0  0
  5 26  1  0  0  0  0
  6  7  1  0  0  0  0
  6 10  2  0  0  0  0
  7  8  2  0  0  0  0
  8 11  1  0  0  0  0
  9 10  1  0  0  0  0
  9 11  2  0  0  0  0
 11 12  1  0  0  0  0
 12 13  1  0  0  0  0
 12 25  2  0  0  0  0
 13 14  1  0  0  0  0
 13 18  2  0  0  0  0
 14 15  2  0  0  0  0
 15 16  1  0  0  0  0
 16 17  2  0  0  0  0
 17 18  1  0  0  0  0
 19 20  2  0  0  0  0
 19 24  1  0  0  0  0
 20 21  1  0  0  0  0
 21 22  2  0  0  0  0
 22 23  1  0  0  0  0
 23 24  2  0  0  0  0
 23 25  1  0  0  0  0
 26 27  1  0  0  0  0
 26 28  1  0  0  0  0
M  END
>  <n>
261

>  <Activity>
1

>  <cmpd_id>
mbcd0002889

$$$$
mol_0276
  MOE2013           2D

 29 31  0  0  0  0  0  0  0  0999 V2000
   -4.7800   -0.0980    0.0000 C   0  0  0  0  0  0  0  0  0  0  0  0
   -4.0660   -0.5110    0.0000 C   0  0  0  0  0  0  0  0  0  0  0  0
   -3.3510   -0.9240    0.0000 C   0  0  0  0  0  0  0  0  0  0  0  0
   -2.6370   -0.5110    0.0000 C   0  0  0  0  0  0  0  0  0  0  0  0
   -1.9220   -0.9240    0.0000 C   0  0  0  0  0  0  0  0  0  0  0  0
   -1.2080   -0.5110    0.0000 N   0  0  0  0  0  0  0  0  0  0  0  0
   -0.4930   -0.9240    0.0000 C   0  0  0  0  0  0  0  0  0  0  0  0
    0.2210   -0.5110    0.0000 C   0  0  0  0  0  0  0  0  0  0  0  0
    0.2210    0.3140    0.0000 C   0  0  0  0  0  0  0  0  0  0  0  0
    0.9360    0.7260    0.0000 C   0  0  0  0  0  0  0  0  0  0  0  0
    0.9360    1.5520    0.0000 O   0  0  0  0  0  0  0  0  0  0  0  0
    0.2210    1.9640    0.0000 C   0  0  0  0  0  0  0  0  0  0  0  0
    0.2210    2.7890    0.0000 C   0  0  0  0  0  0  0  0  0  0  0  0
   -0.4930    3.2020    0.0000 O   0  0  0  0  0  0  0  0  0  0  0  0
   -0.4930    4.0270    0.0000 C   0  0  0  0  0  0  0  0  0  0  0  0
    1.6500    0.3140    0.0000 C   0  0  0  0  0  0  0  0  0  0  0  0
    2.3640    0.7260    0.0000 O   0  0  0  0  0  0  0  0  0  0  0  0
    3.0790    0.3140    0.0000 C   0  0  0  0  0  0  0  0  0  0  0  0
    3.7940    0.7260    0.0000 C   0  0  0  0  0  0  0  0  0  0  0  0
    4.5080    0.3140    0.0000 O   0  0  0  0  0  0  0  0  0  0  0  0
    5.2220    0.7260    0.0000 C   0  0  0  0  0  0  0  0  0  0  0  0
    1.6500   -0.5110    0.0000 C   0  0  0  0  0  0  0  0  0  0  0  0
    0.9360   -0.9240    0.0000 C   0  0  0  0  0  0  0  0  0  0  0  0
    0.9360   -1.7480    0.0000 N   0  0  0  0  0  0  0  0  0  0  0  0
    0.2210   -2.1610    0.0000 C   0  0  0  0  0  0  0  0  0  0  0  0
   -0.4930   -1.7480    0.0000 N   0  0  0  0  0  0  0  0  0  0  0  0
   -1.9220   -1.7480    0.0000 C   0  0  0  0  0  0  0  0  0  0  0  0
   -2.6370   -2.1610    0.0000 C   0  0  0  0  0  0  0  0  0  0  0  0
   -3.3510   -1.7480    0.0000 C   0  0  0  0  0  0  0  0  0  0  0  0
  1  2  3  0  0  0  0
  2  3  1  0  0  0  0
  3  4  1  0  0  0  0
  3 29  2  0  0  0  0
  4  5  2  0  0  0  0
  5  6  1  0  0  0  0
  5 27  1  0  0  0  0
  6  7  1  0  0  0  0
  7  8  1  0  0  0  0
  7 26  2  0  0  0  0
  8  9  1  0  0  0  0
  8 23  2  0  0  0  0
  9 10  2  0  0  0  0
 10 11  1  0  0  0  0
 10 16  1  0  0  0  0
 11 12  1  0  0  0  0
 12 13  1  0  0  0  0
 13 14  1  0  0  0  0
 14 15  1  0  0  0  0
 16 17  1  0  0  0  0
 16 22  2  0  0  0  0
 17 18  1  0  0  0  0
 18 19  1  0  0  0  0
 19 20  1  0  0  0  0
 20 21  1  0  0  0  0
 22 23  1  0  0  0  0
 23 24  1  0  0  0  0
 24 25  2  0  0  0  0
 25 26  1  0  0  0  0
 27 28  2  0  0  0  0
 28 29  1  0  0  0  0
M  END
>  <n>
276

>  <Activity>
1

>  <cmpd_id>
mbcd0003099

$$$$
mol_0410
  MOE2013           2D

 35 38  0  0  0  0  0  0  0  0999 V2000
   12.2100    1.9600    0.0000 O   0  0  0  0  0  0  0  0  0  0  0  0
    2.9220    0.7230    0.0000 O   0  0  0  0  0  0  0  0  0  0  0  0
    4.3500    1.5480    0.0000 O   0  0  0  0  0  0  0  0  0  0  0  0
    9.3520    0.3100    0.0000 N   0  0  0  0  0  0  0  0  0  0  0  0
   10.0660   -0.9270    0.0000 N   0  0  0  0  0  0  0  0  0  0  0  0
    9.3520   -2.1640    0.0000 N   0  0  0  0  0  0  0  0  0  0  0  0
    5.0650    0.3100    0.0000 N   0  0  0  0  0  0  0  0  0  0  0  0
   13.6390    0.3100    0.0000 N   0  0  0  0  0  0  0  0  0  0  0  0
    8.6370   -0.9270    0.0000 C   0  0  0  0  0  0  0  0  0  0  0  0
    9.3520   -0.5140    0.0000 C   0  0  0  0  0  0  0  0  0  0  0  0
   10.0660    0.7230    0.0000 C   0  0  0  0  0  0  0  0  0  0  0  0
    8.6370   -1.7520    0.0000 C   0  0  0  0  0  0  0  0  0  0  0  0
    7.9230   -0.5140    0.0000 C   0  0  0  0  0  0  0  0  0  0  0  0
    7.2080   -0.9270    0.0000 C   0  0  0  0  0  0  0  0  0  0  0  0
   10.7810    1.9600    0.0000 C   0  0  0  0  0  0  0  0  0  0  0  0
   10.0660    1.5480    0.0000 C   0  0  0  0  0  0  0  0  0  0  0  0
   11.4950    1.5480    0.0000 C   0  0  0  0  0  0  0  0  0  0  0  0
    7.9230   -2.1640    0.0000 C   0  0  0  0  0  0  0  0  0  0  0  0
   10.7810    0.3100    0.0000 C   0  0  0  0  0  0  0  0  0  0  0  0
    7.2080   -1.7520    0.0000 C   0  0  0  0  0  0  0  0  0  0  0  0
   11.4950    0.7230    0.0000 C   0  0  0  0  0  0  0  0  0  0  0  0
    6.4940   -0.5140    0.0000 C   0  0  0  0  0  0  0  0  0  0  0  0
   10.7810    2.7860    0.0000 C   0  0  0  0  0  0  0  0  0  0  0  0
   10.0660   -1.7520    0.0000 C   0  0  0  0  0  0  0  0  0  0  0  0
    6.4940    0.3100    0.0000 C   0  0  0  0  0  0  0  0  0  0  0  0
    5.7800    0.7230    0.0000 C   0  0  0  0  0  0  0  0  0  0  0  0
   12.9240    1.5480    0.0000 C   0  0  0  0  0  0  0  0  0  0  0  0
   13.6390    1.9600    0.0000 C   0  0  0  0  0  0  0  0  0  0  0  0
   12.9240    0.7230    0.0000 C   0  0  0  0  0  0  0  0  0  0  0  0
   14.3530    1.5480    0.0000 C   0  0  0  0  0  0  0  0  0  0  0  0
   14.3530    0.7230    0.0000 C   0  0  0  0  0  0  0  0  0  0  0  0
    4.3500    0.7230    0.0000 C   0  0  0  0  0  0  0  0  0  0  0  0
    3.6360    0.3100    0.0000 C   0  0  0  0  0  0  0  0  0  0  0  0
   15.0680    0.3100    0.0000 C   0  0  0  0  0  0  0  0  0  0  0  0
    2.2070    0.3100    0.0000 C   0  0  0  0  0  0  0  0  0  0  0  0
  1 17  1  0  0  0  0
  1 27  1  0  0  0  0
  2 33  1  0  0  0  0
  2 35  1  0  0  0  0
  3 32  2  0  0  0  0
  4 10  1  0  0  0  0
  4 11  1  0  0  0  0
  5 10  1  0  0  0  0
  5 24  2  0  0  0  0
  6 12  2  0  0  0  0
  6 24  1  0  0  0  0
  7 26  1  0  0  0  0
  7 32  1  0  0  0  0
  8 29  1  0  0  0  0
  8 31  2  0  0  0  0
  9 10  2  0  0  0  0
  9 12  1  0  0  0  0
  9 13  1  0  0  0  0
 11 16  1  0  0  0  0
 11 19  2  0  0  0  0
 12 18  1  0  0  0  0
 13 14  2  0  0  0  0
 14 20  1  0  0  0  0
 14 22  1  0  0  0  0
 15 16  2  0  0  0  0
 15 17  1  0  0  0  0
 15 23  1  0  0  0  0
 17 21  2  0  0  0  0
 18 20  2  0  0  0  0
 19 21  1  0  0  0  0
 22 25  2  0  0  0  0
 25 26  1  0  0  0  0
 27 28  1  0  0  0  0
 27 29  2  0  0  0  0
 28 30  2  0  0  0  0
 30 31  1  0  0  0  0
 31 34  1  0  0  0  0
 32 33  1  0  0  0  0
M  END
>  <n>
410

>  <Activity>
1

>  <cmpd_id>
mbcd0030120

$$$$
mol_0223
  MOE2013           2D

 51 53  0  0  1  0  0  0  0  0999 V2000
    4.1970   -1.8150    0.0000 O   0  0  0  0  0  0  0  0  0  0  0  0
    4.9110    0.2470    0.0000 O   0  0  0  0  0  0  0  0  0  0  0  0
    5.0950   -2.4470    0.0000 O   0  0  0  0  0  0  0  0  0  0  0  0
    3.4820   -0.5780    0.0000 O   0  0  0  0  0  0  0  0  0  0  0  0
    5.6260    1.4850    0.0000 O   0  0  0  0  0  0  0  0  0  0  0  0
    7.0550    0.6600    0.0000 O   0  0  0  0  0  0  0  0  0  0  0  0
    3.9150    3.0850    0.0000 O   0  0  0  0  0  0  0  0  0  0  0  0
    2.7680   -2.6400    0.0000 O   0  0  0  0  0  0  0  0  0  0  0  0
    4.9110    3.5470    0.0000 O   0  0  0  0  0  0  0  0  0  0  0  0
    8.7660    1.4350    0.0000 O   0  0  0  0  0  0  0  0  0  0  0  0
    9.1980   -0.5780    0.0000 O   0  0  0  0  0  0  0  0  0  0  0  0
    8.4840   -1.8150    0.0000 O   0  0  0  0  0  0  0  0  0  0  0  0
    6.3400    1.8970    0.0000 O   0  0  0  0  0  0  0  0  0  0  0  0
    1.3390   -1.8150    0.0000 N   0  0  0  0  0  0  0  0  0  0  0  0
    4.9110   -1.4030    0.0000 C   0  0  3  0  0  0  0  0  0  0  0  0
    4.9110   -0.5780    0.0000 C   0  0  3  0  0  0  0  0  0  0  0  0
    5.6260   -1.8150    0.0000 C   0  0  1  0  0  0  0  0  0  0  0  0
    5.6260   -0.1650    0.0000 C   0  0  3  0  0  0  0  0  0  0  0  0
    6.3400   -1.4030    0.0000 C   0  0  0  0  0  0  0  0  0  0  0  0
    5.6260    0.6600    0.0000 C   0  0  3  0  0  0  0  0  0  0  0  0
    7.0550   -1.8150    0.0000 C   0  0  3  0  0  0  0  0  0  0  0  0
    3.4820   -1.4030    0.0000 C   0  0  3  0  0  0  0  0  0  0  0  0
    4.9110    1.0720    0.0000 C   0  0  3  0  0  0  0  0  0  0  0  0
    4.1970    2.3100    0.0000 C   0  0  2  0  0  0  0  0  0  0  0  0
    4.1970   -0.1650    0.0000 C   0  0  0  0  0  0  0  0  0  0  0  0
    2.7680   -1.8150    0.0000 C   0  0  3  0  0  0  0  0  0  0  0  0
    2.0530   -1.4030    0.0000 C   0  0  3  0  0  0  0  0  0  0  0  0
    4.1970    1.4850    0.0000 C   0  0  0  0  0  0  0  0  0  0  0  0
    6.1560   -2.4470    0.0000 C   0  0  0  0  0  0  0  0  0  0  0  0
    4.9110    2.7220    0.0000 C   0  0  3  0  0  0  0  0  0  0  0  0
    7.7690   -0.5780    0.0000 C   0  0  3  0  0  0  0  0  0  0  0  0
    8.4840    0.6600    0.0000 C   0  0  1  0  0  0  0  0  0  0  0  0
    2.0530   -0.5780    0.0000 C   0  0  0  0  0  0  0  0  0  0  0  0
    8.4840   -0.1650    0.0000 C   0  0  3  0  0  0  0  0  0  0  0  0
    5.6260    2.3100    0.0000 C   0  0  3  0  0  0  0  0  0  0  0  0
    7.7690   -1.4030    0.0000 C   0  0  0  0  0  0  0  0  0  0  0  0
    2.7680   -0.1650    0.0000 C   0  0  3  0  0  0  0  0  0  0  0  0
    7.7690    1.0720    0.0000 C   0  0  3  0  0  0  0  0  0  0  0  0
    6.3400    1.0720    0.0000 C   0  0  0  0  0  0  0  0  0  0  0  0
    5.2900    1.4140    0.0000 C   0  0  0  0  0  0  0  0  0  0  0  0
    7.0550   -2.6400    0.0000 C   0  0  0  0  0  0  0  0  0  0  0  0
    3.3840    2.1660    0.0000 C   0  0  0  0  0  0  0  0  0  0  0  0
    8.4840   -0.9900    0.0000 C   0  0  0  0  0  0  0  0  0  0  0  0
    9.2960    0.5160    0.0000 C   0  0  0  0  0  0  0  0  0  0  0  0
    7.7690    1.8970    0.0000 C   0  0  0  0  0  0  0  0  0  0  0  0
    6.3400    2.7220    0.0000 C   0  0  0  0  0  0  0  0  0  0  0  0
    2.7680    0.6600    0.0000 C   0  0  0  0  0  0  0  0  0  0  0  0
    0.6240   -1.4030    0.0000 C   0  0  0  0  0  0  0  0  0  0  0  0
    1.3390   -2.6400    0.0000 C   0  0  0  0  0  0  0  0  0  0  0  0
    8.4840    2.3100    0.0000 C   0  0  0  0  0  0  0  0  0  0  0  0
    4.4450    3.7170    0.0000 C   0  0  0  0  0  0  0  0  0  0  0  0
  1 15  1  0  0  0  0
  1 22  1  0  0  0  0
  2 18  1  0  0  0  0
  2 23  1  0  0  0  0
  4 22  1  0  0  0  0
  4 37  1  0  0  0  0
  5 23  1  0  0  0  0
  5 35  1  0  0  0  0
  6 38  1  0  0  0  0
  6 39  1  0  0  0  0
  7 51  1  0  0  0  0
  8 26  1  0  0  0  0
  9 30  1  0  0  0  0
 11 34  1  0  0  0  0
 12 36  2  0  0  0  0
 13 39  2  0  0  0  0
 14 27  1  0  0  0  0
 14 48  1  0  0  0  0
 14 49  1  0  0  0  0
 15 16  1  0  0  0  0
 15 17  1  0  0  0  0
 16 18  1  0  0  0  0
 16 25  1  0  0  0  0
 17  3  1  1  0  0  0
 17 19  1  0  0  0  0
 17 29  1  6  0  0  0
 18 20  1  0  0  0  0
 19 21  1  0  0  0  0
 20 39  1  0  0  0  0
 20 40  1  0  0  0  0
 21 36  1  0  0  0  0
 21 41  1  0  0  0  0
 22 26  1  0  0  0  0
 23 28  1  0  0  0  0
 24  7  1  1  0  0  0
 24 28  1  0  0  0  0
 24 30  1  0  0  0  0
 24 42  1  6  0  0  0
 26 27  1  0  0  0  0
 27 33  1  0  0  0  0
 30 35  1  0  0  0  0
 31 34  1  0  0  0  0
 31 36  1  0  0  0  0
 31 43  1  0  0  0  0
 32 10  1  1  0  0  0
 32 34  1  0  0  0  0
 32 38  1  0  0  0  0
 32 44  1  6  0  0  0
 33 37  1  0  0  0  0
 35 46  1  0  0  0  0
 37 47  1  0  0  0  0
 38 45  1  0  0  0  0
 45 50  1  0  0  0  0
M  END
>  <n>
223

>  <Activity>
1

>  <cmpd_id>
mbcd0000937

$$$$
mol_0351
  MOE2013           2D

 58 61  0  0  1  0  0  0  0  0999 V2000
   -2.1430   -4.5380    0.0000 C   0  0  0  0  0  0  0  0  0  0  0  0
   -1.4290   -4.1250    0.0000 C   0  0  0  0  0  0  0  0  0  0  0  0
   -1.4290   -3.3000    0.0000 C   0  0  3  0  0  0  0  0  0  0  0  0
   -2.1430   -3.7120    0.0000 O   0  0  0  0  0  0  0  0  0  0  0  0
   -2.8580   -3.3000    0.0000 C   0  0  0  0  0  0  0  0  0  0  0  0
   -3.5720   -3.7120    0.0000 O   0  0  0  0  0  0  0  0  0  0  0  0
   -2.8580   -2.4750    0.0000 C   0  0  3  0  0  0  0  0  0  0  0  0
   -3.6780   -2.5610    0.0000 C   0  0  0  0  0  0  0  0  0  0  0  0
   -2.1430   -2.0620    0.0000 C   0  0  3  0  0  0  0  0  0  0  0  0
   -2.8580   -1.6500    0.0000 O   0  0  0  0  0  0  0  0  0  0  0  0
   -3.5720   -2.0620    0.0000 C   0  0  3  0  0  0  0  0  0  0  0  0
   -3.5720   -2.8880    0.0000 C   0  0  0  0  0  0  0  0  0  0  0  0
   -4.2870   -3.3000    0.0000 C   0  0  1  0  0  0  0  0  0  0  0  0
   -3.7560   -3.9320    0.0000 C   0  0  0  0  0  0  0  0  0  0  0  0
   -4.8170   -3.9320    0.0000 O   0  0  0  0  0  0  0  0  0  0  0  0
   -4.5350   -4.7070    0.0000 C   0  0  0  0  0  0  0  0  0  0  0  0
   -5.0010   -2.8880    0.0000 C   0  0  3  0  0  0  0  0  0  0  0  0
   -5.7160   -3.3000    0.0000 O   0  0  0  0  0  0  0  0  0  0  0  0
   -5.0010   -2.0620    0.0000 C   0  0  3  0  0  0  0  0  0  0  0  0
   -5.7160   -1.6500    0.0000 C   0  0  0  0  0  0  0  0  0  0  0  0
   -4.2870   -1.6500    0.0000 O   0  0  0  0  0  0  0  0  0  0  0  0
   -2.1430   -1.2380    0.0000 C   0  0  3  0  0  0  0  0  0  0  0  0
   -2.8580   -0.8250    0.0000 C   0  0  0  0  0  0  0  0  0  0  0  0
   -1.4290   -0.8250    0.0000 C   0  0  3  0  0  0  0  0  0  0  0  0
   -1.4290    0.0000    0.0000 O   0  0  0  0  0  0  0  0  0  0  0  0
   -2.1430    0.4120    0.0000 C   0  0  3  0  0  0  0  0  0  0  0  0
   -2.8580    0.0000    0.0000 O   0  0  0  0  0  0  0  0  0  0  0  0
   -3.5720    0.4120    0.0000 C   0  0  3  0  0  0  0  0  0  0  0  0
   -4.2870    0.0000    0.0000 C   0  0  0  0  0  0  0  0  0  0  0  0
   -3.5720    1.2380    0.0000 C   0  0  0  0  0  0  0  0  0  0  0  0
   -2.8580    1.6500    0.0000 C   0  0  3  0  0  0  0  0  0  0  0  0
   -2.1430    1.2380    0.0000 C   0  0  3  0  0  0  0  0  0  0  0  0
   -1.4290    1.6500    0.0000 O   0  0  0  0  0  0  0  0  0  0  0  0
   -2.8580    2.4750    0.0000 N   0  0  0  0  0  0  0  0  0  0  0  0
   -2.1430    2.8880    0.0000 C   0  0  0  0  0  0  0  0  0  0  0  0
   -3.5720    2.8880    0.0000 C   0  0  0  0  0  0  0  0  0  0  0  0
   -0.7140   -1.2380    0.0000 C   0  0  2  0  0  0  0  0  0  0  0  0
   -0.9970   -0.4620    0.0000 C   0  0  0  0  0  0  0  0  0  0  0  0
   -0.4320   -0.4620    0.0000 O   0  0  0  0  0  0  0  0  0  0  0  0
    0.0000   -0.8250    0.0000 C   0  0  0  0  0  0  0  0  0  0  0  0
    0.7140   -1.2380    0.0000 C   0  0  3  0  0  0  0  0  0  0  0  0
    1.4290   -0.8250    0.0000 C   0  0  0  0  0  0  0  0  0  0  0  0
    0.7140   -2.0620    0.0000 C   0  0  3  0  0  0  0  0  0  0  0  0
    1.4290   -2.4750    0.0000 N   0  0  0  0  0  0  0  0  0  0  0  0
    1.4290   -3.3000    0.0000 C   0  0  3  0  0  0  0  0  0  0  0  0
    2.1430   -3.7120    0.0000 C   0  0  0  0  0  0  0  0  0  0  0  0
    2.8580   -3.3000    0.0000 O   0  0  0  0  0  0  0  0  0  0  0  0
    3.5720   -3.7120    0.0000 C   0  0  0  0  0  0  0  0  0  0  0  0
    4.2870   -3.3000    0.0000 C   0  0  0  0  0  0  0  0  0  0  0  0
    5.0010   -3.7120    0.0000 O   0  0  0  0  0  0  0  0  0  0  0  0
    5.7160   -3.3000    0.0000 C   0  0  0  0  0  0  0  0  0  0  0  0
    0.7140   -3.7120    0.0000 O   0  0  0  0  0  0  0  0  0  0  0  0
    0.0000   -3.3000    0.0000 C   0  0  3  0  0  0  0  0  0  0  0  0
    0.0000   -2.4750    0.0000 C   0  0  3  0  0  0  0  0  0  0  0  0
   -0.7140   -2.0620    0.0000 C   0  0  0  0  0  0  0  0  0  0  0  0
   -0.7140   -3.7120    0.0000 C   0  0  1  0  0  0  0  0  0  0  0  0
   -0.3270   -4.4410    0.0000 C   0  0  0  0  0  0  0  0  0  0  0  0
   -1.1020   -4.4410    0.0000 O   0  0  0  0  0  0  0  0  0  0  0  0
  1  2  1  0  0  0  0
  2  3  1  0  0  0  0
  3  4  1  0  0  0  0
  3 56  1  0  0  0  0
  4  5  1  0  0  0  0
  5  6  2  0  0  0  0
  5  7  1  0  0  0  0
  7  8  1  0  0  0  0
  7  9  1  0  0  0  0
  9 10  1  0  0  0  0
  9 22  1  0  0  0  0
 10 11  1  0  0  0  0
 11 12  1  0  0  0  0
 11 21  1  0  0  0  0
 12 13  1  0  0  0  0
 13 14  1  6  0  0  0
 13 15  1  1  0  0  0
 13 17  1  0  0  0  0
 15 16  1  0  0  0  0
 17 18  1  0  0  0  0
 17 19  1  0  0  0  0
 19 20  1  0  0  0  0
 19 21  1  0  0  0  0
 22 23  1  0  0  0  0
 22 24  1  0  0  0  0
 24 25  1  0  0  0  0
 24 37  1  0  0  0  0
 25 26  1  0  0  0  0
 26 27  1  0  0  0  0
 26 32  1  0  0  0  0
 27 28  1  0  0  0  0
 28 29  1  0  0  0  0
 28 30  1  0  0  0  0
 30 31  1  0  0  0  0
 31 32  1  0  0  0  0
 31 34  1  0  0  0  0
 32 33  1  0  0  0  0
 34 35  1  0  0  0  0
 34 36  1  0  0  0  0
 37 38  1  1  0  0  0
 37 39  1  6  0  0  0
 37 40  1  0  0  0  0
 40 41  1  0  0  0  0
 41 42  1  0  0  0  0
 41 43  1  0  0  0  0
 43 44  1  0  0  0  0
 43 54  1  0  0  0  0
 44 45  1  0  0  0  0
 45 46  1  0  0  0  0
 45 52  1  0  0  0  0
 46 47  1  0  0  0  0
 47 48  1  0  0  0  0
 48 49  1  0  0  0  0
 49 50  1  0  0  0  0
 50 51  1  0  0  0  0
 52 53  1  0  0  0  0
 53 54  1  0  0  0  0
 53 56  1  0  0  0  0
 54 55  1  0  0  0  0
 56 57  1  1  0  0  0
 56 58  1  6  0  0  0
M  END
>  <n>
351

>  <Activity>
1

>  <cmpd_id>
mbcd0029879

$$$$
mol_0455
  MOE2013           2D

 34 37  0  0  1  0  0  0  0  0999 V2000
   -4.2330   -0.2430    0.0000 C   0  0  0  0  0  0  0  0  0  0  0  0
   -3.5180    0.1690    0.0000 C   0  0  0  0  0  0  0  0  0  0  0  0
   -2.8040   -0.2430    0.0000 C   0  0  0  0  0  0  0  0  0  0  0  0
   -2.8040   -1.0680    0.0000 C   0  0  0  0  0  0  0  0  0  0  0  0
   -3.5180   -1.4810    0.0000 C   0  0  0  0  0  0  0  0  0  0  0  0
   -4.2330   -1.0680    0.0000 C   0  0  0  0  0  0  0  0  0  0  0  0
   -4.9470   -1.4810    0.0000 O   0  0  0  0  0  0  0  0  0  0  0  0
   -3.5180   -2.3060    0.0000 O   0  0  0  0  0  0  0  0  0  0  0  0
   -1.3750   -0.2430    0.0000 O   0  0  0  0  0  0  0  0  0  0  0  0
   -0.6600    0.1690    0.0000 C   0  0  0  0  0  0  0  0  0  0  0  0
   -0.6600    0.9940    0.0000 C   0  0  0  0  0  0  0  0  0  0  0  0
   -1.3750    1.4070    0.0000 C   0  0  0  0  0  0  0  0  0  0  0  0
   -2.0890    0.9940    0.0000 C   0  0  0  0  0  0  0  0  0  0  0  0
   -2.0890    0.1690    0.0000 C   0  0  0  0  0  0  0  0  0  0  0  0
    0.0540   -0.2430    0.0000 C   0  0  0  0  0  0  0  0  0  0  0  0
    0.7690    0.1690    0.0000 C   0  0  0  0  0  0  0  0  0  0  0  0
    0.7690    0.9940    0.0000 C   0  0  0  0  0  0  0  0  0  0  0  0
    0.0540    1.4070    0.0000 C   0  0  0  0  0  0  0  0  0  0  0  0
    1.4830   -0.2430    0.0000 O   0  0  0  0  0  0  0  0  0  0  0  0
    0.0540    2.2320    0.0000 O   0  0  0  0  0  0  0  0  0  0  0  0
   -1.3750    2.2320    0.0000 O   0  0  0  0  0  0  0  0  0  0  0  0
   -2.8040    1.4070    0.0000 O   0  0  0  0  0  0  0  0  0  0  0  0
   -2.8040    2.2320    0.0000 C   0  0  3  0  0  0  0  0  0  0  0  0
   -3.5180    2.6440    0.0000 C   0  0  3  0  0  0  0  0  0  0  0  0
   -3.5180    3.4690    0.0000 C   0  0  3  0  0  0  0  0  0  0  0  0
   -2.8040    3.8820    0.0000 C   0  0  3  0  0  0  0  0  0  0  0  0
   -2.0890    3.4690    0.0000 C   0  0  3  0  0  0  0  0  0  0  0  0
   -2.0890    2.6440    0.0000 O   0  0  0  0  0  0  0  0  0  0  0  0
   -4.2330    2.2320    0.0000 O   0  0  0  0  0  0  0  0  0  0  0  0
   -4.2330    3.8820    0.0000 O   0  0  0  0  0  0  0  0  0  0  0  0
   -2.8040    4.7070    0.0000 O   0  0  0  0  0  0  0  0  0  0  0  0
   -1.3750    3.8820    0.0000 C   0  0  0  0  0  0  0  0  0  0  0  0
   -0.6600    3.4690    0.0000 O   0  0  0  0  0  0  0  0  0  0  0  0
   -1.3750    4.7070    0.0000 O   0  0  0  0  0  0  0  0  0  0  0  0
  1  2  1  0  0  0  0
  1  6  2  0  0  0  0
  2  3  2  0  0  0  0
  3  4  1  0  0  0  0
  3 14  1  0  0  0  0
  4  5  2  0  0  0  0
  5  6  1  0  0  0  0
  5  8  1  0  0  0  0
  6  7  1  0  0  0  0
  9 10  1  0  0  0  0
  9 14  1  0  0  0  0
 10 11  1  0  0  0  0
 10 15  2  0  0  0  0
 11 12  1  0  0  0  0
 11 18  2  0  0  0  0
 12 13  1  0  0  0  0
 12 21  2  0  0  0  0
 13 14  2  0  0  0  0
 13 22  1  0  0  0  0
 15 16  1  0  0  0  0
 16 17  2  0  0  0  0
 16 19  1  0  0  0  0
 17 18  1  0  0  0  0
 18 20  1  0  0  0  0
 22 23  1  0  0  0  0
 23 24  1  0  0  0  0
 23 28  1  0  0  0  0
 24 25  1  0  0  0  0
 24 29  1  0  0  0  0
 25 26  1  0  0  0  0
 25 30  1  0  0  0  0
 26 27  1  0  0  0  0
 26 31  1  0  0  0  0
 27 28  1  0  0  0  0
 27 32  1  0  0  0  0
 32 33  2  0  0  0  0
 32 34  1  0  0  0  0
M  END
>  <n>
455

>  <Activity>
1

>  <cmpd_id>
mbcd0030267

$$$$
mol_0208
  MOE2013           2D

 32 36  0  0  1  0  0  0  0  0999 V2000
   -2.3460  -16.4470    0.0000 C   0  0  0  0  0  0  0  0  0  0  0  0
   -1.5340  -16.5920    0.0000 C   0  0  0  0  0  0  0  0  0  0  0  0
   -1.2540  -17.3680    0.0000 C   0  0  0  0  0  0  0  0  0  0  0  0
   -1.7850  -17.9990    0.0000 C   0  0  0  0  0  0  0  0  0  0  0  0
   -2.5980  -17.8540    0.0000 C   0  0  0  0  0  0  0  0  0  0  0  0
   -2.8780  -17.0780    0.0000 C   0  0  0  0  0  0  0  0  0  0  0  0
   -3.6900  -16.9320    0.0000 C   0  0  3  0  0  0  0  0  0  0  0  0
   -4.2220  -17.5630    0.0000 C   0  0  3  0  0  0  0  0  0  0  0  0
   -3.9410  -18.3390    0.0000 C   0  0  0  0  0  0  0  0  0  0  0  0
   -3.1290  -18.4840    0.0000 C   0  0  0  0  0  0  0  0  0  0  0  0
   -3.9700  -16.1570    0.0000 C   0  0  0  0  0  0  0  0  0  0  0  0
   -4.7820  -16.0110    0.0000 C   0  0  0  0  0  0  0  0  0  0  0  0
   -5.3140  -16.6420    0.0000 C   0  0  1  0  0  0  0  0  0  0  0  0
   -5.0340  -17.4180    0.0000 C   0  0  3  0  0  0  0  0  0  0  0  0
   -5.6850  -17.9240    0.0000 C   0  0  0  0  0  0  0  0  0  0  0  0
   -6.3680  -17.4610    0.0000 C   0  0  0  0  0  0  0  0  0  0  0  0
   -6.1390  -16.6690    0.0000 C   0  0  3  0  0  0  0  0  0  0  0  0
   -0.4410  -17.5130    0.0000 O   0  0  0  0  0  0  0  0  0  0  0  0
   -5.6740  -15.9000    0.0000 C   0  0  0  0  0  0  0  0  0  0  0  0
   -6.6450  -16.0170    0.0000 O   0  0  0  0  0  0  0  0  0  0  0  0
   -6.3340  -15.2530    0.0000 C   0  0  3  0  0  0  0  0  0  0  0  0
   -6.8400  -14.6020    0.0000 C   0  0  3  0  0  0  0  0  0  0  0  0
   -6.5300  -13.8380    0.0000 C   0  0  3  0  0  0  0  0  0  0  0  0
   -5.7120  -13.7250    0.0000 C   0  0  3  0  0  0  0  0  0  0  0  0
   -5.2060  -14.3760    0.0000 C   0  0  3  0  0  0  0  0  0  0  0  0
   -5.5170  -15.1400    0.0000 O   0  0  0  0  0  0  0  0  0  0  0  0
   -5.4020  -12.9610    0.0000 O   0  0  0  0  0  0  0  0  0  0  0  0
   -4.3890  -14.2630    0.0000 C   0  0  0  0  0  0  0  0  0  0  0  0
   -3.8820  -14.9150    0.0000 O   0  0  0  0  0  0  0  0  0  0  0  0
   -4.0780  -13.4990    0.0000 O   0  0  0  0  0  0  0  0  0  0  0  0
   -7.0360  -13.1860    0.0000 O   0  0  0  0  0  0  0  0  0  0  0  0
   -7.6580  -14.7150    0.0000 O   0  0  0  0  0  0  0  0  0  0  0  0
  1  2  1  0  0  0  0
  1  6  2  0  0  0  0
  2  3  2  0  0  0  0
  3  4  1  0  0  0  0
  3 18  1  0  0  0  0
  4  5  2  0  0  0  0
  5  6  1  0  0  0  0
  5 10  1  0  0  0  0
  6  7  1  0  0  0  0
  7  8  1  0  0  0  0
  7 11  1  0  0  0  0
  8  9  1  0  0  0  0
  8 14  1  0  0  0  0
  9 10  1  0  0  0  0
 11 12  1  0  0  0  0
 12 13  1  0  0  0  0
 13 14  1  0  0  0  0
 13 17  1  0  0  0  0
 13 19  1  6  0  0  0
 14 15  1  0  0  0  0
 15 16  1  0  0  0  0
 16 17  1  0  0  0  0
 17 20  1  0  0  0  0
 20 21  1  0  0  0  0
 21 22  1  0  0  0  0
 21 26  1  0  0  0  0
 22 23  1  0  0  0  0
 22 32  1  0  0  0  0
 23 24  1  0  0  0  0
 23 31  1  0  0  0  0
 24 25  1  0  0  0  0
 24 27  1  0  0  0  0
 25 26  1  0  0  0  0
 25 28  1  0  0  0  0
 28 29  1  0  0  0  0
 28 30  2  0  0  0  0
M  END
>  <n>
208

>  <Activity>
1

>  <cmpd_id>
mbcd0000387

$$$$
mol_0500
  MOE2013           2D

 33 36  0  0  1  0  0  0  0  0999 V2000
   -5.0680   -3.0850    0.0000 C   0  0  0  0  0  0  0  0  0  0  0  0
   -5.7820   -2.6720    0.0000 C   0  0  0  0  0  0  0  0  0  0  0  0
   -5.7820   -1.8470    0.0000 C   0  0  0  0  0  0  0  0  0  0  0  0
   -5.0680   -1.4350    0.0000 C   0  0  0  0  0  0  0  0  0  0  0  0
   -4.3530   -1.8470    0.0000 C   0  0  0  0  0  0  0  0  0  0  0  0
   -4.3530   -2.6720    0.0000 C   0  0  0  0  0  0  0  0  0  0  0  0
   -3.6390   -1.4350    0.0000 C   0  0  0  0  0  0  0  0  0  0  0  0
   -2.9240   -1.8470    0.0000 C   0  0  0  0  0  0  0  0  0  0  0  0
   -2.9240   -2.6720    0.0000 C   0  0  0  0  0  0  0  0  0  0  0  0
   -3.6390   -3.0850    0.0000 O   0  0  0  0  0  0  0  0  0  0  0  0
   -2.2100   -3.0850    0.0000 C   0  0  0  0  0  0  0  0  0  0  0  0
   -6.4970   -1.4350    0.0000 O   0  0  0  0  0  0  0  0  0  0  0  0
   -5.0680   -0.6100    0.0000 O   0  0  0  0  0  0  0  0  0  0  0  0
   -3.6390   -0.6100    0.0000 O   0  0  0  0  0  0  0  0  0  0  0  0
   -1.4960   -4.3220    0.0000 C   0  0  0  0  0  0  0  0  0  0  0  0
   -2.2100   -3.9100    0.0000 C   0  0  0  0  0  0  0  0  0  0  0  0
   -1.4960   -2.6720    0.0000 C   0  0  0  0  0  0  0  0  0  0  0  0
   -0.7810   -3.0850    0.0000 C   0  0  0  0  0  0  0  0  0  0  0  0
   -0.7810   -3.9100    0.0000 C   0  0  0  0  0  0  0  0  0  0  0  0
   -0.0670   -4.3220    0.0000 O   0  0  0  0  0  0  0  0  0  0  0  0
   -6.4970   -0.6100    0.0000 C   0  0  3  0  0  0  0  0  0  0  0  0
   -7.2110   -0.1970    0.0000 C   0  0  3  0  0  0  0  0  0  0  0  0
   -7.2110    0.6280    0.0000 C   0  0  3  0  0  0  0  0  0  0  0  0
   -6.4970    1.0400    0.0000 C   0  0  3  0  0  0  0  0  0  0  0  0
   -5.7820    0.6280    0.0000 C   0  0  3  0  0  0  0  0  0  0  0  0
   -5.7820   -0.1970    0.0000 O   0  0  0  0  0  0  0  0  0  0  0  0
   -7.9260   -0.6100    0.0000 O   0  0  0  0  0  0  0  0  0  0  0  0
   -7.9260    1.0400    0.0000 O   0  0  0  0  0  0  0  0  0  0  0  0
   -6.4970    1.8650    0.0000 O   0  0  0  0  0  0  0  0  0  0  0  0
   -5.0680    1.0400    0.0000 C   0  0  0  0  0  0  0  0  0  0  0  0
   -4.3530    0.6280    0.0000 O   0  0  0  0  0  0  0  0  0  0  0  0
   -5.0680    1.8650    0.0000 O   0  0  0  0  0  0  0  0  0  0  0  0
   -6.4970   -3.0850    0.0000 O   0  0  0  0  0  0  0  0  0  0  0  0
  1  2  1  0  0  0  0
  1  6  2  0  0  0  0
  2  3  2  0  0  0  0
  2 33  1  0  0  0  0
  3  4  1  0  0  0  0
  3 12  1  0  0  0  0
  4  5  2  0  0  0  0
  4 13  1  0  0  0  0
  5  6  1  0  0  0  0
  5  7  1  0  0  0  0
  6 10  1  0  0  0  0
  7  8  1  0  0  0  0
  7 14  2  0  0  0  0
  8  9  2  0  0  0  0
  9 10  1  0  0  0  0
  9 11  1  0  0  0  0
 11 16  2  0  0  0  0
 11 17  1  0  0  0  0
 12 21  1  0  0  0  0
 15 16  1  0  0  0  0
 15 19  2  0  0  0  0
 17 18  2  0  0  0  0
 18 19  1  0  0  0  0
 19 20  1  0  0  0  0
 21 22  1  0  0  0  0
 21 26  1  0  0  0  0
 22 23  1  0  0  0  0
 22 27  1  0  0  0  0
 23 24  1  0  0  0  0
 23 28  1  0  0  0  0
 24 25  1  0  0  0  0
 24 29  1  0  0  0  0
 25 26  1  0  0  0  0
 25 30  1  0  0  0  0
 30 31  2  0  0  0  0
 30 32  1  0  0  0  0
M  END
>  <n>
500

>  <Activity>
1

>  <cmpd_id>
mbcd0031672

$$$$
mol_0465
  MOE2013           2D

 35 37  0  0  1  0  0  0  0  0999 V2000
    7.4010   -2.0860    0.0000 C   0  0  0  0  0  0  0  0  0  0  0  0
    6.6860   -1.6740    0.0000 C   0  0  0  0  0  0  0  0  0  0  0  0
    6.6860   -0.8490    0.0000 C   0  0  0  0  0  0  0  0  0  0  0  0
    7.4010   -0.4360    0.0000 C   0  0  0  0  0  0  0  0  0  0  0  0
    8.1150   -0.8490    0.0000 C   0  0  0  0  0  0  0  0  0  0  0  0
    8.1150   -1.6740    0.0000 C   0  0  0  0  0  0  0  0  0  0  0  0
    7.4010   -2.9110    0.0000 C   0  0  0  0  0  0  0  0  0  0  0  0
    8.8300   -2.0860    0.0000 O   0  0  0  0  0  0  0  0  0  0  0  0
    8.8300   -2.9110    0.0000 C   0  0  0  0  0  0  0  0  0  0  0  0
    8.8300   -0.4360    0.0000 C   0  0  0  0  0  0  0  0  0  0  0  0
    9.5440   -0.8490    0.0000 C   0  0  0  0  0  0  0  0  0  0  0  0
   10.5060   -0.1890    0.0000 C   0  0  0  0  0  0  0  0  0  0  0  0
   10.0110    0.6360    0.0000 C   0  0  0  0  0  0  0  0  0  0  0  0
   10.9730   -0.8490    0.0000 C   0  0  0  0  0  0  0  0  0  0  0  0
   10.9730   -1.6740    0.0000 C   0  0  0  0  0  0  0  0  0  0  0  0
   11.6880   -2.0860    0.0000 C   0  0  0  0  0  0  0  0  0  0  0  0
   11.6880   -2.9110    0.0000 O   0  0  0  0  0  0  0  0  0  0  0  0
   12.4020   -1.6740    0.0000 O   0  0  0  0  0  0  0  0  0  0  0  0
    5.9020   -1.9290    0.0000 C   0  0  0  0  0  0  0  0  0  0  0  0
    5.9020   -0.5940    0.0000 C   0  0  0  0  0  0  0  0  0  0  0  0
    5.4170   -1.2610    0.0000 O   0  0  0  0  0  0  0  0  0  0  0  0
    5.6470    0.1910    0.0000 O   0  0  0  0  0  0  0  0  0  0  0  0
    7.4010    0.3890    0.0000 O   0  0  0  0  0  0  0  0  0  0  0  0
    8.1150    0.8010    0.0000 C   0  0  3  0  0  0  0  0  0  0  0  0
    8.1150    1.6260    0.0000 C   0  0  3  0  0  0  0  0  0  0  0  0
    8.8300    0.3890    0.0000 O   0  0  0  0  0  0  0  0  0  0  0  0
    9.5440    0.8010    0.0000 C   0  0  3  0  0  0  0  0  0  0  0  0
    9.5440    1.6260    0.0000 C   0  0  3  0  0  0  0  0  0  0  0  0
    8.8300    2.0390    0.0000 C   0  0  3  0  0  0  0  0  0  0  0  0
    8.8300    2.8640    0.0000 O   0  0  0  0  0  0  0  0  0  0  0  0
    7.4010    2.0390    0.0000 O   0  0  0  0  0  0  0  0  0  0  0  0
   10.2580    2.0390    0.0000 O   0  0  0  0  0  0  0  0  0  0  0  0
   10.2580    0.3890    0.0000 C   0  0  0  0  0  0  0  0  0  0  0  0
   10.9730    0.8010    0.0000 O   0  0  0  0  0  0  0  0  0  0  0  0
   10.2580   -0.4360    0.0000 O   0  0  0  0  0  0  0  0  0  0  0  0
  1  2  1  0  0  0  0
  1  6  2  0  0  0  0
  1  7  1  0  0  0  0
  2  3  2  0  0  0  0
  2 19  1  0  0  0  0
  3  4  1  0  0  0  0
  3 20  1  0  0  0  0
  4  5  2  0  0  0  0
  4 23  1  0  0  0  0
  5  6  1  0  0  0  0
  5 10  1  0  0  0  0
  6  8  1  0  0  0  0
  8  9  1  0  0  0  0
 10 11  1  0  0  0  0
 11 12  2  0  0  0  0
 12 13  1  0  0  0  0
 12 14  1  0  0  0  0
 14 15  1  0  0  0  0
 15 16  1  0  0  0  0
 16 17  2  0  0  0  0
 16 18  1  0  0  0  0
 19 21  1  0  0  0  0
 20 21  1  0  0  0  0
 20 22  2  0  0  0  0
 23 24  1  0  0  0  0
 24 25  1  0  0  0  0
 24 26  1  0  0  0  0
 25 29  1  0  0  0  0
 25 31  1  0  0  0  0
 26 27  1  0  0  0  0
 27 28  1  0  0  0  0
 27 33  1  0  0  0  0
 28 29  1  0  0  0  0
 28 32  1  0  0  0  0
 29 30  1  0  0  0  0
 33 34  2  0  0  0  0
 33 35  1  0  0  0  0
M  END
>  <n>
465

>  <Activity>
1

>  <cmpd_id>
mbcd0030373

$$$$
mol_0358
  MOE2013           2D

 33 38  0  0  1  0  0  0  0  0999 V2000
    1.1880    1.1210    0.0000 O   0  0  0  0  0  0  0  0  0  0  0  0
    2.5380    0.6530    0.0000 O   0  0  0  0  0  0  0  0  0  0  0  0
    0.3780   -1.2180    0.0000 O   0  0  0  0  0  0  0  0  0  0  0  0
    1.9980   -0.9060    0.0000 O   0  0  0  0  0  0  0  0  0  0  0  0
   -0.7020    0.0300    0.0000 O   0  0  0  0  0  0  0  0  0  0  0  0
   -0.9730    1.4330    0.0000 O   0  0  0  0  0  0  0  0  0  0  0  0
    0.1080    2.3680    0.0000 O   0  0  0  0  0  0  0  0  0  0  0  0
    0.6480   -0.4380    0.0000 C   0  0  3  0  0  0  0  0  0  0  0  0
    1.4580   -0.2820    0.0000 C   0  0  3  0  0  0  0  0  0  0  0  0
    0.1080    0.1860    0.0000 C   0  0  3  0  0  0  0  0  0  0  0  0
    1.7280    0.4970    0.0000 C   0  0  3  0  0  0  0  0  0  0  0  0
    0.3780    0.9650    0.0000 C   0  0  3  0  0  0  0  0  0  0  0  0
    4.4280   -0.4380    0.0000 C   0  0  0  0  0  0  0  0  0  0  0  0
    5.2380   -0.2820    0.0000 C   0  0  0  0  0  0  0  0  0  0  0  0
    3.8880    0.1860    0.0000 C   0  0  0  0  0  0  0  0  0  0  0  0
    3.0780    0.0300    0.0000 C   0  0  0  0  0  0  0  0  0  0  0  0
    5.7780   -0.9060    0.0000 C   0  0  0  0  0  0  0  0  0  0  0  0
    4.1580   -1.2180    0.0000 C   0  0  0  0  0  0  0  0  0  0  0  0
    5.5080    0.4970    0.0000 C   0  0  0  0  0  0  0  0  0  0  0  0
    6.5890   -0.7500    0.0000 C   0  0  0  0  0  0  0  0  0  0  0  0
   -0.1620    1.5890    0.0000 C   0  0  0  0  0  0  0  0  0  0  0  0
    4.1580    0.9650    0.0000 C   0  0  0  0  0  0  0  0  0  0  0  0
    2.8080   -0.7500    0.0000 C   0  0  0  0  0  0  0  0  0  0  0  0
    4.9680    1.1210    0.0000 C   0  0  0  0  0  0  0  0  0  0  0  0
    6.8590    0.0300    0.0000 C   0  0  0  0  0  0  0  0  0  0  0  0
    3.3480   -1.3740    0.0000 C   0  0  0  0  0  0  0  0  0  0  0  0
    5.5080   -1.6850    0.0000 C   0  0  0  0  0  0  0  0  0  0  0  0
    6.3190    0.6530    0.0000 C   0  0  0  0  0  0  0  0  0  0  0  0
    4.6980   -1.8410    0.0000 C   0  0  0  0  0  0  0  0  0  0  0  0
    7.1290   -1.3740    0.0000 C   0  0  0  0  0  0  0  0  0  0  0  0
    7.6690    0.1860    0.0000 C   0  0  0  0  0  0  0  0  0  0  0  0
    7.9390   -1.2180    0.0000 C   0  0  0  0  0  0  0  0  0  0  0  0
    8.2090   -0.4380    0.0000 C   0  0  0  0  0  0  0  0  0  0  0  0
  1 11  1  0  0  0  0
  1 12  1  0  0  0  0
  2 11  1  0  0  0  0
  2 16  1  0  0  0  0
  3  8  1  0  0  0  0
  4  9  1  0  0  0  0
  5 10  1  0  0  0  0
  6 21  1  0  0  0  0
  7 21  2  0  0  0  0
  8  9  1  0  0  0  0
  8 10  1  0  0  0  0
  9 11  1  0  0  0  0
 10 12  1  0  0  0  0
 12 21  1  0  0  0  0
 13 14  2  0  0  0  0
 13 15  1  0  0  0  0
 13 18  1  0  0  0  0
 14 17  1  0  0  0  0
 14 19  1  0  0  0  0
 15 16  1  0  0  0  0
 15 22  2  0  0  0  0
 16 23  2  0  0  0  0
 17 20  2  0  0  0  0
 17 27  1  0  0  0  0
 18 26  2  0  0  0  0
 18 29  1  0  0  0  0
 19 24  2  0  0  0  0
 19 28  1  0  0  0  0
 20 25  1  0  0  0  0
 20 30  1  0  0  0  0
 22 24  1  0  0  0  0
 23 26  1  0  0  0  0
 25 28  2  0  0  0  0
 25 31  1  0  0  0  0
 27 29  2  0  0  0  0
 30 32  2  0  0  0  0
 31 33  2  0  0  0  0
 32 33  1  0  0  0  0
M  END
>  <n>
358

>  <Activity>
1

>  <cmpd_id>
mbcd0029916

$$$$
mol_0343
  MOE2013           2D

 34 37  0  0  1  0  0  0  0  0999 V2000
   10.3330    1.6850    0.0000 C   0  0  0  0  0  0  0  0  0  0  0  0
   10.3330    2.5100    0.0000 C   0  0  0  0  0  0  0  0  0  0  0  0
   11.0470    2.9220    0.0000 C   0  0  0  0  0  0  0  0  0  0  0  0
   11.0470    1.2720    0.0000 C   0  0  0  0  0  0  0  0  0  0  0  0
   11.7620    1.6850    0.0000 C   0  0  0  0  0  0  0  0  0  0  0  0
   11.7620    2.5100    0.0000 C   0  0  0  0  0  0  0  0  0  0  0  0
   12.4760    2.9220    0.0000 C   0  0  0  0  0  0  0  0  0  0  0  0
   13.1910    2.5100    0.0000 C   0  0  0  0  0  0  0  0  0  0  0  0
   13.1910    1.6850    0.0000 C   0  0  3  0  0  0  0  0  0  0  0  0
   12.4760    1.2720    0.0000 O   0  0  0  0  0  0  0  0  0  0  0  0
   12.4760    3.7470    0.0000 O   0  0  0  0  0  0  0  0  0  0  0  0
   11.0470    3.7470    0.0000 O   0  0  0  0  0  0  0  0  0  0  0  0
   13.9050    1.2720    0.0000 C   0  0  0  0  0  0  0  0  0  0  0  0
   14.6200    1.6850    0.0000 C   0  0  0  0  0  0  0  0  0  0  0  0
   15.3340    1.2720    0.0000 C   0  0  0  0  0  0  0  0  0  0  0  0
   15.3340    0.4470    0.0000 C   0  0  0  0  0  0  0  0  0  0  0  0
   14.6200    0.0350    0.0000 C   0  0  0  0  0  0  0  0  0  0  0  0
   13.9050    0.4470    0.0000 C   0  0  0  0  0  0  0  0  0  0  0  0
   16.0490    0.0350    0.0000 O   0  0  0  0  0  0  0  0  0  0  0  0
   16.0490    1.6850    0.0000 O   0  0  0  0  0  0  0  0  0  0  0  0
   16.0490   -0.7900    0.0000 C   0  0  0  0  0  0  0  0  0  0  0  0
    9.6180    1.2720    0.0000 O   0  0  0  0  0  0  0  0  0  0  0  0
    9.6180    0.4470    0.0000 C   0  0  3  0  0  0  0  0  0  0  0  0
    8.9040    0.0350    0.0000 C   0  0  3  0  0  0  0  0  0  0  0  0
    8.9040   -0.7900    0.0000 C   0  0  3  0  0  0  0  0  0  0  0  0
    9.6180   -1.2030    0.0000 C   0  0  3  0  0  0  0  0  0  0  0  0
   10.3330   -0.7900    0.0000 C   0  0  3  0  0  0  0  0  0  0  0  0
   10.3330    0.0350    0.0000 O   0  0  0  0  0  0  0  0  0  0  0  0
   11.0470   -1.2030    0.0000 C   0  0  0  0  0  0  0  0  0  0  0  0
    9.6180   -2.0280    0.0000 O   0  0  0  0  0  0  0  0  0  0  0  0
    8.1900   -1.2030    0.0000 O   0  0  0  0  0  0  0  0  0  0  0  0
    8.1900    0.4470    0.0000 O   0  0  0  0  0  0  0  0  0  0  0  0
   11.7620   -0.7900    0.0000 O   0  0  0  0  0  0  0  0  0  0  0  0
   11.0470   -2.0280    0.0000 O   0  0  0  0  0  0  0  0  0  0  0  0
  1  2  2  0  0  0  0
  1  4  1  0  0  0  0
  1 22  1  0  0  0  0
  2  3  1  0  0  0  0
  3  6  2  0  0  0  0
  3 12  1  0  0  0  0
  4  5  2  0  0  0  0
  5  6  1  0  0  0  0
  5 10  1  0  0  0  0
  6  7  1  0  0  0  0
  7  8  1  0  0  0  0
  7 11  2  0  0  0  0
  8  9  1  0  0  0  0
  9 10  1  0  0  0  0
  9 13  1  0  0  0  0
 13 14  1  0  0  0  0
 13 18  2  0  0  0  0
 14 15  2  0  0  0  0
 15 16  1  0  0  0  0
 15 20  1  0  0  0  0
 16 17  2  0  0  0  0
 16 19  1  0  0  0  0
 17 18  1  0  0  0  0
 19 21  1  0  0  0  0
 22 23  1  0  0  0  0
 23 24  1  0  0  0  0
 23 28  1  0  0  0  0
 24 25  1  0  0  0  0
 24 32  1  0  0  0  0
 25 26  1  0  0  0  0
 25 31  1  0  0  0  0
 26 27  1  0  0  0  0
 26 30  1  0  0  0  0
 27 28  1  0  0  0  0
 27 29  1  0  0  0  0
 29 33  2  0  0  0  0
 29 34  1  0  0  0  0
M  END
>  <n>
343

>  <Activity>
1

>  <cmpd_id>
mbcd0029456

$$$$
mol_0472
  MOE2013           2D

 32 35  0  0  1  0  0  0  0  0999 V2000
    1.5250  -10.0270    0.0000 C   0  0  0  0  0  0  0  0  0  0  0  0
    0.8110  -10.4400    0.0000 C   0  0  0  0  0  0  0  0  0  0  0  0
    0.8110  -11.2650    0.0000 C   0  0  0  0  0  0  0  0  0  0  0  0
    1.5250  -11.6770    0.0000 C   0  0  0  0  0  0  0  0  0  0  0  0
    2.2400  -11.2650    0.0000 C   0  0  0  0  0  0  0  0  0  0  0  0
    2.2400  -10.4400    0.0000 C   0  0  0  0  0  0  0  0  0  0  0  0
    2.9540  -10.0270    0.0000 O   0  0  0  0  0  0  0  0  0  0  0  0
    2.9540  -11.6770    0.0000 C   0  0  0  0  0  0  0  0  0  0  0  0
    3.6690  -11.2650    0.0000 C   0  0  0  0  0  0  0  0  0  0  0  0
    3.6690  -10.4400    0.0000 C   0  0  0  0  0  0  0  0  0  0  0  0
    4.3830  -12.5020    0.0000 C   0  0  0  0  0  0  0  0  0  0  0  0
    4.3830  -11.6770    0.0000 C   0  0  0  0  0  0  0  0  0  0  0  0
    5.0980  -11.2650    0.0000 C   0  0  0  0  0  0  0  0  0  0  0  0
    5.8120  -11.6770    0.0000 C   0  0  0  0  0  0  0  0  0  0  0  0
    5.8120  -12.5020    0.0000 C   0  0  0  0  0  0  0  0  0  0  0  0
    5.0980  -12.9150    0.0000 C   0  0  0  0  0  0  0  0  0  0  0  0
    2.9540  -12.5020    0.0000 O   0  0  0  0  0  0  0  0  0  0  0  0
    6.5270  -12.9150    0.0000 O   0  0  0  0  0  0  0  0  0  0  0  0
   -0.6180   -8.7900    0.0000 C   0  0  3  0  0  0  0  0  0  0  0  0
   -0.6180   -7.9650    0.0000 C   0  0  3  0  0  0  0  0  0  0  0  0
    0.0960   -7.5520    0.0000 C   0  0  3  0  0  0  0  0  0  0  0  0
    0.8110   -7.9650    0.0000 C   0  0  3  0  0  0  0  0  0  0  0  0
    0.8110   -8.7900    0.0000 O   0  0  0  0  0  0  0  0  0  0  0  0
    0.0960   -9.2020    0.0000 C   0  0  3  0  0  0  0  0  0  0  0  0
    0.0960  -10.0270    0.0000 O   0  0  0  0  0  0  0  0  0  0  0  0
    1.5250  -12.5020    0.0000 O   0  0  0  0  0  0  0  0  0  0  0  0
   -1.3320   -9.2020    0.0000 O   0  0  0  0  0  0  0  0  0  0  0  0
   -1.3320   -7.5520    0.0000 O   0  0  0  0  0  0  0  0  0  0  0  0
    0.0960   -6.7270    0.0000 O   0  0  0  0  0  0  0  0  0  0  0  0
    1.5250   -7.5520    0.0000 C   0  0  0  0  0  0  0  0  0  0  0  0
    2.2400   -7.9650    0.0000 O   0  0  0  0  0  0  0  0  0  0  0  0
    1.5250   -6.7270    0.0000 O   0  0  0  0  0  0  0  0  0  0  0  0
  1  2  1  0  0  0  0
  1  6  2  0  0  0  0
  2  3  2  0  0  0  0
  2 25  1  0  0  0  0
  3  4  1  0  0  0  0
  4  5  2  0  0  0  0
  4 26  1  0  0  0  0
  5  6  1  0  0  0  0
  5  8  1  0  0  0  0
  6  7  1  0  0  0  0
  7 10  1  0  0  0  0
  8  9  1  0  0  0  0
  8 17  2  0  0  0  0
  9 10  2  0  0  0  0
  9 12  1  0  0  0  0
 11 12  1  0  0  0  0
 11 16  2  0  0  0  0
 12 13  2  0  0  0  0
 13 14  1  0  0  0  0
 14 15  2  0  0  0  0
 15 16  1  0  0  0  0
 15 18  1  0  0  0  0
 19 20  1  0  0  0  0
 19 24  1  0  0  0  0
 19 27  1  0  0  0  0
 20 21  1  0  0  0  0
 20 28  1  0  0  0  0
 21 22  1  0  0  0  0
 21 29  1  0  0  0  0
 22 23  1  0  0  0  0
 22 30  1  0  0  0  0
 23 24  1  0  0  0  0
 24 25  1  0  0  0  0
 30 31  2  0  0  0  0
 30 32  1  0  0  0  0
M  END
>  <n>
472

>  <Activity>
1

>  <cmpd_id>
mbcd0030397

$$$$
mol_0501
  MOE2013           2D

 33 36  0  0  1  0  0  0  0  0999 V2000
   -5.0680   -1.2600    0.0000 C   0  0  0  0  0  0  0  0  0  0  0  0
   -5.7820   -0.8470    0.0000 C   0  0  0  0  0  0  0  0  0  0  0  0
   -5.7820   -0.0220    0.0000 C   0  0  0  0  0  0  0  0  0  0  0  0
   -5.0680    0.3900    0.0000 C   0  0  0  0  0  0  0  0  0  0  0  0
   -4.3530   -0.0220    0.0000 C   0  0  0  0  0  0  0  0  0  0  0  0
   -4.3530   -0.8470    0.0000 C   0  0  0  0  0  0  0  0  0  0  0  0
   -3.6390    0.3900    0.0000 C   0  0  0  0  0  0  0  0  0  0  0  0
   -2.9240   -0.0220    0.0000 C   0  0  0  0  0  0  0  0  0  0  0  0
   -2.9240   -0.8470    0.0000 C   0  0  0  0  0  0  0  0  0  0  0  0
   -3.6390   -1.2600    0.0000 O   0  0  0  0  0  0  0  0  0  0  0  0
   -2.2100   -1.2600    0.0000 C   0  0  0  0  0  0  0  0  0  0  0  0
   -6.4970   -1.2600    0.0000 O   0  0  0  0  0  0  0  0  0  0  0  0
   -6.4970    0.3900    0.0000 O   0  0  0  0  0  0  0  0  0  0  0  0
   -5.0680    1.2150    0.0000 O   0  0  0  0  0  0  0  0  0  0  0  0
   -3.6390    1.2150    0.0000 O   0  0  0  0  0  0  0  0  0  0  0  0
   -1.4960   -2.4970    0.0000 C   0  0  0  0  0  0  0  0  0  0  0  0
   -2.2100   -2.0850    0.0000 C   0  0  0  0  0  0  0  0  0  0  0  0
   -1.4960   -0.8470    0.0000 C   0  0  0  0  0  0  0  0  0  0  0  0
   -0.7810   -1.2600    0.0000 C   0  0  0  0  0  0  0  0  0  0  0  0
   -0.7810   -2.0850    0.0000 C   0  0  0  0  0  0  0  0  0  0  0  0
   -0.0670   -2.4970    0.0000 O   0  0  0  0  0  0  0  0  0  0  0  0
   -7.2110   -0.8470    0.0000 C   0  0  3  0  0  0  0  0  0  0  0  0
   -7.9260   -1.2600    0.0000 C   0  0  3  0  0  0  0  0  0  0  0  0
   -8.6400   -0.8470    0.0000 C   0  0  3  0  0  0  0  0  0  0  0  0
   -8.6400   -0.0220    0.0000 C   0  0  3  0  0  0  0  0  0  0  0  0
   -7.9260    0.3900    0.0000 C   0  0  3  0  0  0  0  0  0  0  0  0
   -7.2110   -0.0220    0.0000 O   0  0  0  0  0  0  0  0  0  0  0  0
   -7.9260   -2.0850    0.0000 O   0  0  0  0  0  0  0  0  0  0  0  0
   -9.3550   -1.2600    0.0000 O   0  0  0  0  0  0  0  0  0  0  0  0
   -9.3550    0.3900    0.0000 O   0  0  0  0  0  0  0  0  0  0  0  0
   -7.9260    1.2150    0.0000 C   0  0  0  0  0  0  0  0  0  0  0  0
   -7.2110    1.6280    0.0000 O   0  0  0  0  0  0  0  0  0  0  0  0
   -8.6400    1.6280    0.0000 O   0  0  0  0  0  0  0  0  0  0  0  0
  1  2  1  0  0  0  0
  1  6  2  0  0  0  0
  2  3  2  0  0  0  0
  2 12  1  0  0  0  0
  3  4  1  0  0  0  0
  3 13  1  0  0  0  0
  4  5  2  0  0  0  0
  4 14  1  0  0  0  0
  5  6  1  0  0  0  0
  5  7  1  0  0  0  0
  6 10  1  0  0  0  0
  7  8  1  0  0  0  0
  7 15  2  0  0  0  0
  8  9  2  0  0  0  0
  9 10  1  0  0  0  0
  9 11  1  0  0  0  0
 11 17  2  0  0  0  0
 11 18  1  0  0  0  0
 12 22  1  0  0  0  0
 16 17  1  0  0  0  0
 16 20  2  0  0  0  0
 18 19  2  0  0  0  0
 19 20  1  0  0  0  0
 20 21  1  0  0  0  0
 22 23  1  0  0  0  0
 22 27  1  0  0  0  0
 23 24  1  0  0  0  0
 23 28  1  0  0  0  0
 24 25  1  0  0  0  0
 24 29  1  0  0  0  0
 25 26  1  0  0  0  0
 25 30  1  0  0  0  0
 26 27  1  0  0  0  0
 26 31  1  0  0  0  0
 31 32  2  0  0  0  0
 31 33  1  0  0  0  0
M  END
>  <n>
501

>  <Activity>
1

>  <cmpd_id>
mbcd0031673

$$$$
mol_0198
  MOE2013           2D

 25 27  0  0  1  0  0  0  0  0999 V2000
    1.4290   -2.4750    0.0000 C   0  0  0  0  0  0  0  0  0  0  0  0
    1.4290   -1.6500    0.0000 C   0  0  0  0  0  0  0  0  0  0  0  0
    0.7140   -1.2380    0.0000 C   0  0  0  0  0  0  0  0  0  0  0  0
    0.7140   -0.4120    0.0000 C   0  0  0  0  0  0  0  0  0  0  0  0
    0.0000    0.0000    0.0000 O   0  0  0  0  0  0  0  0  0  0  0  0
    1.4290    0.0000    0.0000 O   0  0  0  0  0  0  0  0  0  0  0  0
    2.1430   -0.4120    0.0000 C   0  0  0  0  0  0  0  0  0  0  0  0
    2.8580    0.0000    0.0000 C   0  0  0  0  0  0  0  0  0  0  0  0
    3.5720   -0.4120    0.0000 C   0  0  0  0  0  0  0  0  0  0  0  0
    4.2870    0.0000    0.0000 O   0  0  0  0  0  0  0  0  0  0  0  0
    5.0010   -0.4120    0.0000 C   0  0  3  0  0  0  0  0  0  0  0  0
    5.7160    0.0000    0.0000 O   0  0  0  0  0  0  0  0  0  0  0  0
    6.4300   -0.4120    0.0000 C   0  0  3  0  0  0  0  0  0  0  0  0
    6.4300   -1.2380    0.0000 C   0  0  3  0  0  0  0  0  0  0  0  0
    7.1450   -1.6500    0.0000 O   0  0  0  0  0  0  0  0  0  0  0  0
    5.7160   -1.6500    0.0000 C   0  0  3  0  0  0  0  0  0  0  0  0
    5.7160   -2.4750    0.0000 O   0  0  0  0  0  0  0  0  0  0  0  0
    5.0010   -1.2380    0.0000 C   0  0  3  0  0  0  0  0  0  0  0  0
    4.2870   -1.6500    0.0000 O   0  0  0  0  0  0  0  0  0  0  0  0
    7.1450    0.0000    0.0000 C   0  0  0  0  0  0  0  0  0  0  0  0
    7.8590   -0.4120    0.0000 O   0  0  0  0  0  0  0  0  0  0  0  0
    7.1450    0.8250    0.0000 O   0  0  0  0  0  0  0  0  0  0  0  0
    3.5720   -1.2380    0.0000 C   0  0  0  0  0  0  0  0  0  0  0  0
    2.8580   -1.6500    0.0000 C   0  0  0  0  0  0  0  0  0  0  0  0
    2.1430   -1.2380    0.0000 C   0  0  0  0  0  0  0  0  0  0  0  0
  1  2  1  0  0  0  0
  2  3  2  0  0  0  0
  2 25  1  0  0  0  0
  3  4  1  0  0  0  0
  4  5  2  0  0  0  0
  4  6  1  0  0  0  0
  6  7  1  0  0  0  0
  7  8  1  0  0  0  0
  7 25  2  0  0  0  0
  8  9  2  0  0  0  0
  9 10  1  0  0  0  0
  9 23  1  0  0  0  0
 10 11  1  0  0  0  0
 11 12  1  0  0  0  0
 11 18  1  0  0  0  0
 12 13  1  0  0  0  0
 13 14  1  0  0  0  0
 13 20  1  0  0  0  0
 14 15  1  0  0  0  0
 14 16  1  0  0  0  0
 16 17  1  0  0  0  0
 16 18  1  0  0  0  0
 18 19  1  0  0  0  0
 20 21  1  0  0  0  0
 20 22  2  0  0  0  0
 23 24  2  0  0  0  0
 24 25  1  0  0  0  0
M  END
>  <n>
198

>  <Activity>
1

>  <cmpd_id>
mbcd0000070

$$$$
mol_0219
  MOE2013           2D

 41 46  0  0  1  0  0  0  0  0999 V2000
   17.9160  -25.4330    0.0000 C   0  0  0  0  0  0  0  0  0  0  0  0
   17.6610  -26.2180    0.0000 C   0  0  0  0  0  0  0  0  0  0  0  0
   16.8540  -26.3890    0.0000 C   0  0  0  0  0  0  0  0  0  0  0  0
   17.3640  -24.8200    0.0000 C   0  0  0  0  0  0  0  0  0  0  0  0
   16.5560  -24.9910    0.0000 C   0  0  0  0  0  0  0  0  0  0  0  0
   16.3020  -25.7760    0.0000 C   0  0  0  0  0  0  0  0  0  0  0  0
   15.4950  -25.9480    0.0000 N   0  0  0  0  0  0  0  0  0  0  0  0
   16.0040  -24.3780    0.0000 C   0  0  0  0  0  0  0  0  0  0  0  0
   15.1980  -24.5500    0.0000 C   0  0  0  0  0  0  0  0  0  0  0  0
   14.9430  -25.3340    0.0000 C   0  0  0  0  0  0  0  0  0  0  0  0
   14.5300  -24.0650    0.0000 C   0  0  0  0  0  0  0  0  0  0  0  0
   13.8630  -24.5500    0.0000 N   0  0  0  0  0  0  0  0  0  0  0  0
   14.1180  -25.3340    0.0000 C   0  0  0  0  0  0  0  0  0  0  0  0
   13.0560  -24.3780    0.0000 C   0  0  0  0  0  0  0  0  0  0  0  0
   12.5040  -24.9910    0.0000 C   0  0  0  0  0  0  0  0  0  0  0  0
   12.7590  -25.7760    0.0000 C   0  0  0  0  0  0  0  0  0  0  0  0
   12.2070  -26.3890    0.0000 C   0  0  1  0  0  0  0  0  0  0  0  0
   11.4000  -26.2180    0.0000 C   0  0  0  0  0  0  0  0  0  0  0  0
   11.1450  -25.4330    0.0000 O   0  0  0  0  0  0  0  0  0  0  0  0
   11.6970  -24.8200    0.0000 C   0  0  0  0  0  0  0  0  0  0  0  0
   12.8010  -23.5940    0.0000 O   0  0  0  0  0  0  0  0  0  0  0  0
   10.8480  -26.8310    0.0000 O   0  0  0  0  0  0  0  0  0  0  0  0
   12.8000  -26.9620    0.0000 O   0  0  0  0  0  0  0  0  0  0  0  0
   12.0630  -27.2020    0.0000 C   0  0  0  0  0  0  0  0  0  0  0  0
   13.5660  -25.9480    0.0000 C   0  0  0  0  0  0  0  0  0  0  0  0
   11.2880  -27.4840    0.0000 C   0  0  0  0  0  0  0  0  0  0  0  0
   16.2600  -23.5940    0.0000 C   0  0  0  0  0  0  0  0  0  0  0  0
   17.0660  -23.4220    0.0000 C   0  0  0  0  0  0  0  0  0  0  0  0
   18.7220  -25.2610    0.0000 O   0  0  0  0  0  0  0  0  0  0  0  0
   19.2750  -25.8740    0.0000 C   0  0  3  0  0  0  0  0  0  0  0  0
   20.0820  -25.7030    0.0000 O   0  0  0  0  0  0  0  0  0  0  0  0
   20.6340  -26.3160    0.0000 C   0  0  3  0  0  0  0  0  0  0  0  0
   20.3790  -27.1010    0.0000 C   0  0  3  0  0  0  0  0  0  0  0  0
   19.5720  -27.2720    0.0000 C   0  0  3  0  0  0  0  0  0  0  0  0
   19.0200  -26.6590    0.0000 C   0  0  3  0  0  0  0  0  0  0  0  0
   21.4400  -26.1440    0.0000 C   0  0  0  0  0  0  0  0  0  0  0  0
   21.6960  -25.3600    0.0000 O   0  0  0  0  0  0  0  0  0  0  0  0
   21.9930  -26.7580    0.0000 O   0  0  0  0  0  0  0  0  0  0  0  0
   20.9310  -27.7140    0.0000 O   0  0  0  0  0  0  0  0  0  0  0  0
   19.3170  -28.0570    0.0000 O   0  0  0  0  0  0  0  0  0  0  0  0
   18.2130  -26.8310    0.0000 O   0  0  0  0  0  0  0  0  0  0  0  0
  1  2  1  0  0  0  0
  1  4  2  0  0  0  0
  1 29  1  0  0  0  0
  2  3  2  0  0  0  0
  3  6  1  0  0  0  0
  4  5  1  0  0  0  0
  5  6  2  0  0  0  0
  5  8  1  0  0  0  0
  6  7  1  0  0  0  0
  7 10  2  0  0  0  0
  8  9  2  0  0  0  0
  8 27  1  0  0  0  0
  9 10  1  0  0  0  0
  9 11  1  0  0  0  0
 10 13  1  0  0  0  0
 11 12  1  0  0  0  0
 12 13  1  0  0  0  0
 12 14  1  0  0  0  0
 13 25  2  0  0  0  0
 14 15  1  0  0  0  0
 14 21  2  0  0  0  0
 15 16  2  0  0  0  0
 15 20  1  0  0  0  0
 16 17  1  0  0  0  0
 16 25  1  0  0  0  0
 17 18  1  0  0  0  0
 17 23  1  6  0  0  0
 17 24  1  1  0  0  0
 18 19  1  0  0  0  0
 18 22  2  0  0  0  0
 19 20  1  0  0  0  0
 24 26  1  0  0  0  0
 27 28  1  0  0  0  0
 29 30  1  0  0  0  0
 30 31  1  0  0  0  0
 30 35  1  0  0  0  0
 31 32  1  0  0  0  0
 32 33  1  0  0  0  0
 32 36  1  0  0  0  0
 33 34  1  0  0  0  0
 33 39  1  0  0  0  0
 34 35  1  0  0  0  0
 34 40  1  0  0  0  0
 35 41  1  0  0  0  0
 36 37  1  0  0  0  0
 36 38  2  0  0  0  0
M  END
>  <n>
219

>  <Activity>
1

>  <cmpd_id>
mbcd0000780

$$$$
mol_0157
  MOE2013           2D

 29 31  0  0  1  0  0  0  0  0999 V2000
    0.9160   -0.9130    0.0000 C   0  0  0  0  0  0  0  0  0  0  0  0
    0.0910   -0.9130    0.0000 C   0  0  0  0  0  0  0  0  0  0  0  0
   -0.7340   -0.9130    0.0000 C   0  0  0  0  0  0  0  0  0  0  0  0
    0.0910   -1.7380    0.0000 C   0  0  0  0  0  0  0  0  0  0  0  0
    0.8060   -2.1500    0.0000 C   0  0  0  0  0  0  0  0  0  0  0  0
    0.8060   -2.9750    0.0000 C   0  0  0  0  0  0  0  0  0  0  0  0
    0.0910   -3.3880    0.0000 C   0  0  0  0  0  0  0  0  0  0  0  0
    0.0910   -4.2130    0.0000 O   0  0  0  0  0  0  0  0  0  0  0  0
   -0.6240   -2.9750    0.0000 C   0  0  0  0  0  0  0  0  0  0  0  0
   -0.6240   -2.1500    0.0000 C   0  0  0  0  0  0  0  0  0  0  0  0
    0.0910   -0.0880    0.0000 C   0  0  0  0  0  0  0  0  0  0  0  0
   -0.6240    0.3250    0.0000 C   0  0  0  0  0  0  0  0  0  0  0  0
   -0.6240    1.1500    0.0000 C   0  0  0  0  0  0  0  0  0  0  0  0
    0.0910    1.5620    0.0000 C   0  0  0  0  0  0  0  0  0  0  0  0
    0.0910    2.3870    0.0000 O   0  0  0  0  0  0  0  0  0  0  0  0
    0.8060    1.1500    0.0000 C   0  0  0  0  0  0  0  0  0  0  0  0
    0.8060    0.3250    0.0000 C   0  0  0  0  0  0  0  0  0  0  0  0
    2.2340    3.6250    0.0000 C   0  0  3  0  0  0  0  0  0  0  0  0
    2.2340    2.8000    0.0000 C   0  0  3  0  0  0  0  0  0  0  0  0
    1.5200    2.3870    0.0000 C   0  0  3  0  0  0  0  0  0  0  0  0
    0.8060    2.8000    0.0000 C   0  0  3  0  0  0  0  0  0  0  0  0
    0.8060    3.6250    0.0000 O   0  0  0  0  0  0  0  0  0  0  0  0
    1.5200    4.0370    0.0000 C   0  0  3  0  0  0  0  0  0  0  0  0
    1.5200    4.8620    0.0000 C   0  0  0  0  0  0  0  0  0  0  0  0
    0.8060    5.2750    0.0000 O   0  0  0  0  0  0  0  0  0  0  0  0
    2.2340    5.2750    0.0000 O   0  0  0  0  0  0  0  0  0  0  0  0
    2.9490    4.0370    0.0000 O   0  0  0  0  0  0  0  0  0  0  0  0
    2.9490    2.3870    0.0000 O   0  0  0  0  0  0  0  0  0  0  0  0
    1.5200    1.5620    0.0000 O   0  0  0  0  0  0  0  0  0  0  0  0
  1  2  1  0  0  0  0
  2  3  1  0  0  0  0
  2  4  1  0  0  0  0
  2 11  1  0  0  0  0
  4  5  1  0  0  0  0
  4 10  2  0  0  0  0
  5  6  2  0  0  0  0
  6  7  1  0  0  0  0
  7  8  1  0  0  0  0
  7  9  2  0  0  0  0
  9 10  1  0  0  0  0
 11 12  1  0  0  0  0
 11 17  2  0  0  0  0
 12 13  2  0  0  0  0
 13 14  1  0  0  0  0
 14 15  1  0  0  0  0
 14 16  2  0  0  0  0
 15 21  1  0  0  0  0
 16 17  1  0  0  0  0
 18 19  1  0  0  0  0
 18 23  1  0  0  0  0
 18 27  1  0  0  0  0
 19 20  1  0  0  0  0
 19 28  1  0  0  0  0
 20 21  1  0  0  0  0
 20 29  1  0  0  0  0
 21 22  1  0  0  0  0
 22 23  1  0  0  0  0
 23 24  1  0  0  0  0
 24 25  2  0  0  0  0
 24 26  1  0  0  0  0
M  END
>  <n>
157

>  <Activity>
0

>  <cmpd_id>
mbcd0030378

$$$$
mol_0340
  MOE2013           2D

 39 43  0  0  1  0  0  0  0  0999 V2000
    2.1430    2.0620    0.0000 O   0  0  0  0  0  0  0  0  0  0  0  0
    2.1430    1.2380    0.0000 C   0  0  0  0  0  0  0  0  0  0  0  0
    2.8580    0.8250    0.0000 C   0  0  0  0  0  0  0  0  0  0  0  0
    3.5720    1.2380    0.0000 C   0  0  0  0  0  0  0  0  0  0  0  0
    3.5720    2.0620    0.0000 O   0  0  0  0  0  0  0  0  0  0  0  0
    4.2870    0.8250    0.0000 C   0  0  0  0  0  0  0  0  0  0  0  0
    4.2870    0.0000    0.0000 C   0  0  0  0  0  0  0  0  0  0  0  0
    3.5720   -0.4120    0.0000 C   0  0  0  0  0  0  0  0  0  0  0  0
    3.5720   -1.2380    0.0000 O   0  0  0  0  0  0  0  0  0  0  0  0
    2.8580    0.0000    0.0000 C   0  0  0  0  0  0  0  0  0  0  0  0
    2.1430   -0.4120    0.0000 C   0  0  0  0  0  0  0  0  0  0  0  0
    2.1430   -1.2380    0.0000 O   0  0  0  0  0  0  0  0  0  0  0  0
    1.4290    0.0000    0.0000 C   0  0  0  0  0  0  0  0  0  0  0  0
    0.7140   -0.4120    0.0000 C   0  0  0  0  0  0  0  0  0  0  0  0
    0.0000    0.0000    0.0000 C   0  0  0  0  0  0  0  0  0  0  0  0
    0.0000    0.8250    0.0000 C   0  0  0  0  0  0  0  0  0  0  0  0
    0.7140    1.2380    0.0000 C   0  0  0  0  0  0  0  0  0  0  0  0
    0.7140    2.0620    0.0000 O   0  0  0  0  0  0  0  0  0  0  0  0
    1.4290    2.4750    0.0000 C   0  0  0  0  0  0  0  0  0  0  0  0
    1.4290    0.8250    0.0000 C   0  0  0  0  0  0  0  0  0  0  0  0
    5.0010   -0.4120    0.0000 C   0  0  0  0  0  0  0  0  0  0  0  0
    5.7160    0.0000    0.0000 C   0  0  1  0  0  0  0  0  0  0  0  0
    5.9980   -0.7750    0.0000 O   0  0  0  0  0  0  0  0  0  0  0  0
    6.5280    0.1430    0.0000 C   0  0  0  0  0  0  0  0  0  0  0  0
    7.0580   -0.4890    0.0000 O   0  0  0  0  0  0  0  0  0  0  0  0
    6.8100    0.9180    0.0000 C   0  0  0  0  0  0  0  0  0  0  0  0
    7.6230    1.0620    0.0000 O   0  0  0  0  0  0  0  0  0  0  0  0
    5.7160    0.8250    0.0000 C   0  0  0  0  0  0  0  0  0  0  0  0
    5.0010    1.2380    0.0000 C   0  0  3  0  0  0  0  0  0  0  0  0
    5.0010    2.0620    0.0000 O   0  0  0  0  0  0  0  0  0  0  0  0
    5.7160    2.4750    0.0000 C   0  0  3  0  0  0  0  0  0  0  0  0
    5.7160    3.3000    0.0000 O   0  0  0  0  0  0  0  0  0  0  0  0
    6.4300    3.7120    0.0000 C   0  0  3  0  0  0  0  0  0  0  0  0
    7.1450    3.3000    0.0000 C   0  0  3  0  0  0  0  0  0  0  0  0
    7.8590    3.7120    0.0000 O   0  0  0  0  0  0  0  0  0  0  0  0
    7.1450    2.4750    0.0000 C   0  0  3  0  0  0  0  0  0  0  0  0
    7.8590    2.0620    0.0000 N   0  0  0  0  0  0  0  0  0  0  0  0
    6.4300    2.0620    0.0000 C   0  0  0  0  0  0  0  0  0  0  0  0
    6.4300    4.5380    0.0000 C   0  0  0  0  0  0  0  0  0  0  0  0
  1  2  2  0  0  0  0
  2  3  1  0  0  0  0
  2 20  1  0  0  0  0
  3  4  2  0  0  0  0
  3 10  1  0  0  0  0
  4  5  1  0  0  0  0
  4  6  1  0  0  0  0
  6  7  2  0  0  0  0
  6 29  1  0  0  0  0
  7  8  1  0  0  0  0
  7 21  1  0  0  0  0
  8  9  1  0  0  0  0
  8 10  2  0  0  0  0
 10 11  1  0  0  0  0
 11 12  2  0  0  0  0
 11 13  1  0  0  0  0
 13 14  1  0  0  0  0
 13 20  2  0  0  0  0
 14 15  2  0  0  0  0
 15 16  1  0  0  0  0
 16 17  2  0  0  0  0
 17 18  1  0  0  0  0
 17 20  1  0  0  0  0
 18 19  1  0  0  0  0
 21 22  1  0  0  0  0
 22 23  1  1  0  0  0
 22 24  1  6  0  0  0
 22 28  1  0  0  0  0
 24 25  2  0  0  0  0
 24 26  1  0  0  0  0
 26 27  1  0  0  0  0
 28 29  1  0  0  0  0
 29 30  1  0  0  0  0
 30 31  1  0  0  0  0
 31 32  1  0  0  0  0
 31 38  1  0  0  0  0
 32 33  1  0  0  0  0
 33 34  1  0  0  0  0
 33 39  1  0  0  0  0
 34 35  1  0  0  0  0
 34 36  1  0  0  0  0
 36 37  1  0  0  0  0
 36 38  1  0  0  0  0
M  END
>  <n>
340

>  <Activity>
1

>  <cmpd_id>
mbcd0029350

$$$$
mol_0377
  MOE2013           2D

 36 40  0  0  1  0  0  0  0  0999 V2000
    6.3440    0.3840    0.0000 O   0  0  0  0  0  0  0  0  0  0  0  0
    7.3400   -2.4540    0.0000 O   0  0  0  0  0  0  0  0  0  0  0  0
    7.7730    0.3840    0.0000 O   0  0  0  0  0  0  0  0  0  0  0  0
    8.1530   -0.7600    0.0000 O   0  0  0  0  0  0  0  0  0  0  0  0
    9.2020    2.0340    0.0000 O   0  0  0  0  0  0  0  0  0  0  0  0
    4.9150    0.3840    0.0000 O   0  0  0  0  0  0  0  0  0  0  0  0
    4.9150   -2.9160    0.0000 O   0  0  0  0  0  0  0  0  0  0  0  0
    3.4860    0.3840    0.0000 O   0  0  0  0  0  0  0  0  0  0  0  0
    3.4860   -2.9160    0.0000 O   0  0  0  0  0  0  0  0  0  0  0  0
    7.7730    2.8590    0.0000 N   0  0  0  0  0  0  0  0  0  0  0  0
    7.0580   -1.6780    0.0000 C   0  0  2  0  0  0  0  0  0  0  0  0
    7.0580   -0.8540    0.0000 C   0  0  0  0  0  0  0  0  0  0  0  0
    6.3440   -0.4410    0.0000 C   0  0  3  0  0  0  0  0  0  0  0  0
    6.3440   -2.0910    0.0000 C   0  0  0  0  0  0  0  0  0  0  0  0
    5.6290   -0.8540    0.0000 C   0  0  0  0  0  0  0  0  0  0  0  0
    5.6290   -1.6780    0.0000 C   0  0  0  0  0  0  0  0  0  0  0  0
    7.8710   -1.5350    0.0000 C   0  0  3  0  0  0  0  0  0  0  0  0
    7.0580    0.7960    0.0000 C   0  0  3  0  0  0  0  0  0  0  0  0
    7.0580    1.6220    0.0000 C   0  0  0  0  0  0  0  0  0  0  0  0
    7.7730    2.0340    0.0000 C   0  0  3  0  0  0  0  0  0  0  0  0
    8.4870    1.6220    0.0000 C   0  0  3  0  0  0  0  0  0  0  0  0
    4.9150   -0.4410    0.0000 C   0  0  0  0  0  0  0  0  0  0  0  0
    8.4870    0.7960    0.0000 C   0  0  3  0  0  0  0  0  0  0  0  0
    4.9150   -2.0910    0.0000 C   0  0  0  0  0  0  0  0  0  0  0  0
    4.2000   -0.8540    0.0000 C   0  0  0  0  0  0  0  0  0  0  0  0
    4.2000   -1.6780    0.0000 C   0  0  0  0  0  0  0  0  0  0  0  0
    8.4010   -2.1670    0.0000 C   0  0  0  0  0  0  0  0  0  0  0  0
    9.2020    0.3840    0.0000 C   0  0  0  0  0  0  0  0  0  0  0  0
    3.4860   -0.4410    0.0000 C   0  0  0  0  0  0  0  0  0  0  0  0
    3.4860   -2.0910    0.0000 C   0  0  0  0  0  0  0  0  0  0  0  0
    2.7710   -0.8540    0.0000 C   0  0  0  0  0  0  0  0  0  0  0  0
    2.7710   -1.6780    0.0000 C   0  0  0  0  0  0  0  0  0  0  0  0
    2.0570   -0.4410    0.0000 C   0  0  0  0  0  0  0  0  0  0  0  0
    2.0570   -2.0910    0.0000 C   0  0  0  0  0  0  0  0  0  0  0  0
    1.3420   -0.8540    0.0000 C   0  0  0  0  0  0  0  0  0  0  0  0
    1.3420   -1.6780    0.0000 C   0  0  0  0  0  0  0  0  0  0  0  0
  1 13  1  0  0  0  0
  1 18  1  0  0  0  0
  3 18  1  0  0  0  0
  3 23  1  0  0  0  0
  4 17  1  0  0  0  0
  5 21  1  0  0  0  0
  6 22  1  0  0  0  0
  7 24  1  0  0  0  0
  8 29  2  0  0  0  0
  9 30  2  0  0  0  0
 10 20  1  0  0  0  0
 11  2  1  1  0  0  0
 11 12  1  0  0  0  0
 11 14  1  0  0  0  0
 11 17  1  6  0  0  0
 12 13  1  0  0  0  0
 13 15  1  0  0  0  0
 14 16  1  0  0  0  0
 15 16  1  0  0  0  0
 15 22  2  0  0  0  0
 16 24  2  0  0  0  0
 17 27  1  0  0  0  0
 18 19  1  0  0  0  0
 19 20  1  0  0  0  0
 20 21  1  0  0  0  0
 21 23  1  0  0  0  0
 22 25  1  0  0  0  0
 23 28  1  0  0  0  0
 24 26  1  0  0  0  0
 25 26  2  0  0  0  0
 25 29  1  0  0  0  0
 26 30  1  0  0  0  0
 29 31  1  0  0  0  0
 30 32  1  0  0  0  0
 31 32  1  0  0  0  0
 31 33  2  0  0  0  0
 32 34  2  0  0  0  0
 33 35  1  0  0  0  0
 34 36  1  0  0  0  0
 35 36  2  0  0  0  0
M  END
>  <n>
377

>  <Activity>
1

>  <cmpd_id>
mbcd0029956

$$$$
mol_0011
  MOE2013           2D

 55 62  0  0  1  0  0  0  0  0999 V2000
   13.4540   -3.8780    0.0000 O   0  0  0  0  0  0  0  0  0  0  0  0
   13.6810   -0.8940    0.0000 O   0  0  0  0  0  0  0  0  0  0  0  0
    9.0590   -3.1720    0.0000 O   0  0  0  0  0  0  0  0  0  0  0  0
   16.3680   -0.9270    0.0000 O   0  0  0  0  0  0  0  0  0  0  0  0
    8.8080   -1.7660    0.0000 O   0  0  0  0  0  0  0  0  0  0  0  0
   15.7430    0.4040    0.0000 O   0  0  0  0  0  0  0  0  0  0  0  0
    6.3720   -2.2010    0.0000 O   0  0  0  0  0  0  0  0  0  0  0  0
    6.9320   -0.6500    0.0000 O   0  0  0  0  0  0  0  0  0  0  0  0
    8.0250    0.2720    0.0000 O   0  0  0  0  0  0  0  0  0  0  0  0
    8.0530    2.4540    0.0000 O   0  0  0  0  0  0  0  0  0  0  0  0
    6.4290    2.1640    0.0000 O   0  0  0  0  0  0  0  0  0  0  0  0
    6.7090    2.9400    0.0000 O   0  0  0  0  0  0  0  0  0  0  0  0
    7.5500    5.2670    0.0000 O   0  0  0  0  0  0  0  0  0  0  0  0
    5.9260    4.9770    0.0000 O   0  0  0  0  0  0  0  0  0  0  0  0
   13.6520   -3.0770    0.0000 C   0  0  1  0  0  0  0  0  0  0  0  0
   12.8400   -3.2220    0.0000 C   0  0  3  0  0  0  0  0  0  0  0  0
   12.3080   -2.5920    0.0000 C   0  0  3  0  0  0  0  0  0  0  0  0
   13.9320   -2.3010    0.0000 C   0  0  2  0  0  0  0  0  0  0  0  0
   11.4960   -2.7370    0.0000 C   0  0  2  0  0  0  0  0  0  0  0  0
   11.2160   -3.5130    0.0000 C   0  0  3  0  0  0  0  0  0  0  0  0
   13.4000   -1.6700    0.0000 C   0  0  3  0  0  0  0  0  0  0  0  0
   12.5880   -1.8160    0.0000 C   0  0  0  0  0  0  0  0  0  0  0  0
   14.7570   -2.3280    0.0000 C   0  0  3  0  0  0  0  0  0  0  0  0
   14.3030   -3.5830    0.0000 C   0  0  0  0  0  0  0  0  0  0  0  0
   12.5590   -3.9980    0.0000 C   0  0  0  0  0  0  0  0  0  0  0  0
   11.7470   -4.1430    0.0000 C   0  0  0  0  0  0  0  0  0  0  0  0
   14.9860   -3.1200    0.0000 C   0  0  0  0  0  0  0  0  0  0  0  0
   10.9640   -2.1060    0.0000 C   0  0  0  0  0  0  0  0  0  0  0  0
   14.2920   -1.5590    0.0000 C   0  0  0  0  0  0  0  0  0  0  0  0
   10.4030   -3.6580    0.0000 C   0  0  0  0  0  0  0  0  0  0  0  0
   11.7760   -1.9610    0.0000 C   0  0  0  0  0  0  0  0  0  0  0  0
   10.1520   -2.2510    0.0000 C   0  0  0  0  0  0  0  0  0  0  0  0
    9.8720   -3.0270    0.0000 C   0  0  3  0  0  0  0  0  0  0  0  0
   15.2630   -1.6760    0.0000 C   0  0  0  0  0  0  0  0  0  0  0  0
   16.0880   -1.7030    0.0000 C   0  0  0  0  0  0  0  0  0  0  0  0
   15.0340   -0.8840    0.0000 C   0  0  0  0  0  0  0  0  0  0  0  0
   15.7170   -0.4210    0.0000 C   0  0  0  0  0  0  0  0  0  0  0  0
    8.5280   -2.5420    0.0000 C   0  0  3  0  0  0  0  0  0  0  0  0
    7.7160   -2.6870    0.0000 C   0  0  0  0  0  0  0  0  0  0  0  0
    7.1840   -2.0560    0.0000 C   0  0  3  0  0  0  0  0  0  0  0  0
    8.2760   -1.1350    0.0000 C   0  0  3  0  0  0  0  0  0  0  0  0
    7.4640   -1.2800    0.0000 C   0  0  3  0  0  0  0  0  0  0  0  0
    8.5560   -0.3590    0.0000 C   0  0  0  0  0  0  0  0  0  0  0  0
    7.2120    0.1260    0.0000 C   0  0  3  0  0  0  0  0  0  0  0  0
    6.6810    0.7570    0.0000 C   0  0  0  0  0  0  0  0  0  0  0  0
    6.9610    1.5330    0.0000 C   0  0  3  0  0  0  0  0  0  0  0  0
    8.3050    1.0480    0.0000 C   0  0  3  0  0  0  0  0  0  0  0  0
    7.7730    1.6780    0.0000 C   0  0  3  0  0  0  0  0  0  0  0  0
    9.1170    1.1930    0.0000 C   0  0  0  0  0  0  0  0  0  0  0  0
    7.5220    3.0850    0.0000 C   0  0  3  0  0  0  0  0  0  0  0  0
    7.8020    3.8610    0.0000 C   0  0  0  0  0  0  0  0  0  0  0  0
    7.2700    4.4920    0.0000 C   0  0  3  0  0  0  0  0  0  0  0  0
    6.1780    3.5700    0.0000 C   0  0  3  0  0  0  0  0  0  0  0  0
    6.4580    4.3460    0.0000 C   0  0  3  0  0  0  0  0  0  0  0  0
    5.3660    3.4250    0.0000 C   0  0  0  0  0  0  0  0  0  0  0  0
  2 21  1  0  0  0  0
  3 33  1  0  0  0  0
  3 38  1  0  0  0  0
  4 35  1  0  0  0  0
  4 37  1  0  0  0  0
  5 38  1  0  0  0  0
  5 41  1  0  0  0  0
  6 37  2  0  0  0  0
  7 40  1  0  0  0  0
  8 42  1  0  0  0  0
  8 44  1  0  0  0  0
  9 44  1  0  0  0  0
  9 47  1  0  0  0  0
 10 48  1  0  0  0  0
 10 50  1  0  0  0  0
 11 46  1  0  0  0  0
 12 50  1  0  0  0  0
 12 53  1  0  0  0  0
 13 52  1  0  0  0  0
 14 54  1  0  0  0  0
 15  1  1  1  0  0  0
 15 16  1  0  0  0  0
 15 18  1  0  0  0  0
 15 24  1  0  0  0  0
 16 17  1  0  0  0  0
 16 25  1  0  0  0  0
 17 19  1  0  0  0  0
 17 22  1  0  0  0  0
 18 21  1  0  0  0  0
 18 23  1  0  0  0  0
 18 29  1  1  0  0  0
 19 20  1  0  0  0  0
 19 28  1  0  0  0  0
 19 31  1  1  0  0  0
 20 26  1  0  0  0  0
 20 30  1  0  0  0  0
 21 22  1  0  0  0  0
 23 27  1  0  0  0  0
 23 34  1  0  0  0  0
 24 27  1  0  0  0  0
 25 26  1  0  0  0  0
 28 32  1  0  0  0  0
 30 33  1  0  0  0  0
 32 33  1  0  0  0  0
 34 35  1  0  0  0  0
 34 36  2  0  0  0  0
 36 37  1  0  0  0  0
 38 39  1  0  0  0  0
 39 40  1  0  0  0  0
 40 42  1  0  0  0  0
 41 42  1  0  0  0  0
 41 43  1  0  0  0  0
 44 45  1  0  0  0  0
 45 46  1  0  0  0  0
 46 48  1  0  0  0  0
 47 48  1  0  0  0  0
 47 49  1  0  0  0  0
 50 51  1  0  0  0  0
 51 52  1  0  0  0  0
 52 54  1  0  0  0  0
 53 54  1  0  0  0  0
 53 55  1  0  0  0  0
M  END
>  <n>
11

>  <Activity>
0

>  <cmpd_id>
mbcd0001050

$$$$
mol_0406
  MOE2013           2D

 45 50  0  0  1  0  0  0  0  0999 V2000
    5.6840    0.0350    0.0000 O   0  0  0  0  0  0  0  0  0  0  0  0
    7.1130    0.0350    0.0000 O   0  0  0  0  0  0  0  0  0  0  0  0
    8.5420    1.6850    0.0000 O   0  0  0  0  0  0  0  0  0  0  0  0
    6.6810   -2.8030    0.0000 O   0  0  0  0  0  0  0  0  0  0  0  0
    9.2570    0.4470    0.0000 O   0  0  0  0  0  0  0  0  0  0  0  0
    4.2550    0.0350    0.0000 O   0  0  0  0  0  0  0  0  0  0  0  0
    4.2550   -3.2650    0.0000 O   0  0  0  0  0  0  0  0  0  0  0  0
    7.4930   -1.1090    0.0000 O   0  0  0  0  0  0  0  0  0  0  0  0
    7.4590   -3.2920    0.0000 O   0  0  0  0  0  0  0  0  0  0  0  0
    2.8260    0.0350    0.0000 O   0  0  0  0  0  0  0  0  0  0  0  0
    2.8260   -3.2650    0.0000 O   0  0  0  0  0  0  0  0  0  0  0  0
    1.3970    0.0350    0.0000 O   0  0  0  0  0  0  0  0  0  0  0  0
    7.1130    2.5100    0.0000 N   0  0  0  0  0  0  0  0  0  0  0  0
    5.6840   -0.7900    0.0000 C   0  0  3  0  0  0  0  0  0  0  0  0
    6.3990   -2.0280    0.0000 C   0  0  2  0  0  0  0  0  0  0  0  0
    6.3990   -1.2030    0.0000 C   0  0  0  0  0  0  0  0  0  0  0  0
    7.8280    1.2720    0.0000 C   0  0  3  0  0  0  0  0  0  0  0  0
    7.1130    1.6850    0.0000 C   0  0  3  0  0  0  0  0  0  0  0  0
    6.3990    0.4470    0.0000 C   0  0  3  0  0  0  0  0  0  0  0  0
    6.3990    1.2720    0.0000 C   0  0  0  0  0  0  0  0  0  0  0  0
    5.6840   -2.4400    0.0000 C   0  0  0  0  0  0  0  0  0  0  0  0
    4.9700   -1.2030    0.0000 C   0  0  0  0  0  0  0  0  0  0  0  0
    7.8280    0.4470    0.0000 C   0  0  3  0  0  0  0  0  0  0  0  0
    4.9700   -2.0280    0.0000 C   0  0  0  0  0  0  0  0  0  0  0  0
    4.2550   -0.7900    0.0000 C   0  0  0  0  0  0  0  0  0  0  0  0
    7.2110   -1.8840    0.0000 C   0  0  0  0  0  0  0  0  0  0  0  0
    4.2550   -2.4400    0.0000 C   0  0  0  0  0  0  0  0  0  0  0  0
    8.5420    0.0350    0.0000 C   0  0  0  0  0  0  0  0  0  0  0  0
    9.2570    1.2720    0.0000 C   0  0  3  0  0  0  0  0  0  0  0  0
    3.5410   -1.2030    0.0000 C   0  0  0  0  0  0  0  0  0  0  0  0
    3.5410   -2.0280    0.0000 C   0  0  0  0  0  0  0  0  0  0  0  0
    9.9710    1.6850    0.0000 C   0  0  0  0  0  0  0  0  0  0  0  0
   10.6860    1.2720    0.0000 C   0  0  0  0  0  0  0  0  0  0  0  0
    7.7410   -2.5160    0.0000 C   0  0  0  0  0  0  0  0  0  0  0  0
    2.8260   -0.7900    0.0000 C   0  0  0  0  0  0  0  0  0  0  0  0
   10.6860    0.4470    0.0000 C   0  0  0  0  0  0  0  0  0  0  0  0
    2.8260   -2.4400    0.0000 C   0  0  0  0  0  0  0  0  0  0  0  0
    9.9710    0.0350    0.0000 C   0  0  0  0  0  0  0  0  0  0  0  0
    2.1120   -1.2030    0.0000 C   0  0  0  0  0  0  0  0  0  0  0  0
    2.1120   -2.0280    0.0000 C   0  0  0  0  0  0  0  0  0  0  0  0
    1.3970   -0.7900    0.0000 C   0  0  0  0  0  0  0  0  0  0  0  0
    1.3970   -2.4400    0.0000 C   0  0  0  0  0  0  0  0  0  0  0  0
    0.6830   -1.2030    0.0000 C   0  0  0  0  0  0  0  0  0  0  0  0
    0.6830   -2.0280    0.0000 C   0  0  0  0  0  0  0  0  0  0  0  0
    0.6830    0.4470    0.0000 C   0  0  0  0  0  0  0  0  0  0  0  0
  1 14  1  0  0  0  0
  1 19  1  0  0  0  0
  2 19  1  0  0  0  0
  2 23  1  0  0  0  0
  3 17  1  0  0  0  0
  3 29  1  0  0  0  0
  5 29  1  0  0  0  0
  5 38  1  0  0  0  0
  6 25  1  0  0  0  0
  7 27  1  0  0  0  0
  8 26  2  0  0  0  0
  9 34  1  0  0  0  0
 10 35  2  0  0  0  0
 11 37  2  0  0  0  0
 12 41  1  0  0  0  0
 12 45  1  0  0  0  0
 13 18  1  0  0  0  0
 14 16  1  0  0  0  0
 14 22  1  0  0  0  0
 15  4  1  1  0  0  0
 15 16  1  0  0  0  0
 15 21  1  0  0  0  0
 15 26  1  6  0  0  0
 17 18  1  0  0  0  0
 17 23  1  0  0  0  0
 18 20  1  0  0  0  0
 19 20  1  0  0  0  0
 21 24  1  0  0  0  0
 22 24  1  0  0  0  0
 22 25  2  0  0  0  0
 23 28  1  0  0  0  0
 24 27  2  0  0  0  0
 25 30  1  0  0  0  0
 26 34  1  0  0  0  0
 27 31  1  0  0  0  0
 29 32  1  0  0  0  0
 30 31  2  0  0  0  0
 30 35  1  0  0  0  0
 31 37  1  0  0  0  0
 32 33  1  0  0  0  0
 33 36  1  0  0  0  0
 35 39  1  0  0  0  0
 36 38  1  0  0  0  0
 37 40  1  0  0  0  0
 39 40  2  0  0  0  0
 39 41  1  0  0  0  0
 40 42  1  0  0  0  0
 41 43  2  0  0  0  0
 42 44  2  0  0  0  0
 43 44  1  0  0  0  0
M  END
>  <n>
406

>  <Activity>
1

>  <cmpd_id>
mbcd0030083

$$$$
mol_0109
  MOE2013           2D

 16 17  0  0  1  0  0  0  0  0999 V2000
    0.1070    4.7650    0.0000 C   0  0  0  0  0  0  0  0  0  0  0  0
   -0.6080    4.3530    0.0000 C   0  0  0  0  0  0  0  0  0  0  0  0
   -0.6080    3.5280    0.0000 C   0  0  0  0  0  0  0  0  0  0  0  0
   -1.3220    3.1150    0.0000 N   0  0  0  0  0  0  0  0  0  0  0  0
   -1.3220    2.2900    0.0000 C   0  0  3  0  0  0  0  0  0  0  0  0
   -0.6550    1.8050    0.0000 O   0  0  0  0  0  0  0  0  0  0  0  0
   -0.9100    1.0210    0.0000 C   0  0  3  0  0  0  0  0  0  0  0  0
   -0.4250    0.3530    0.0000 C   0  0  0  0  0  0  0  0  0  0  0  0
   -0.7600   -0.4000    0.0000 O   0  0  0  0  0  0  0  0  0  0  0  0
   -1.7350    1.0210    0.0000 C   0  0  0  0  0  0  0  0  0  0  0  0
   -1.9900    1.8050    0.0000 C   0  0  0  0  0  0  0  0  0  0  0  0
   -2.0370    3.5280    0.0000 C   0  0  0  0  0  0  0  0  0  0  0  0
   -2.7510    3.1150    0.0000 O   0  0  0  0  0  0  0  0  0  0  0  0
   -2.0370    4.3530    0.0000 N   0  0  0  0  0  0  0  0  0  0  0  0
   -1.3220    4.7650    0.0000 C   0  0  0  0  0  0  0  0  0  0  0  0
   -1.3220    5.5900    0.0000 O   0  0  0  0  0  0  0  0  0  0  0  0
  1  2  1  0  0  0  0
  2  3  2  0  0  0  0
  2 15  1  0  0  0  0
  3  4  1  0  0  0  0
  4  5  1  0  0  0  0
  4 12  1  0  0  0  0
  5  6  1  0  0  0  0
  5 11  1  0  0  0  0
  6  7  1  0  0  0  0
  7  8  1  0  0  0  0
  7 10  1  0  0  0  0
  8  9  1  0  0  0  0
 10 11  2  0  0  0  0
 12 13  2  0  0  0  0
 12 14  1  0  0  0  0
 14 15  1  0  0  0  0
 15 16  2  0  0  0  0
M  END
>  <n>
109

>  <Activity>
0

>  <cmpd_id>
mbcd0029983

$$$$
mol_0234
  MOE2013           2D

 30 32  0  0  1  0  0  0  0  0999 V2000
    3.9830   -1.1730    0.0000 C   0  0  3  0  0  0  0  0  0  0  0  0
    3.2690   -0.7610    0.0000 C   0  0  3  0  0  0  0  0  0  0  0  0
    4.6980   -0.7610    0.0000 C   0  0  3  0  0  0  0  0  0  0  0  0
    2.5540   -1.1730    0.0000 C   0  0  0  0  0  0  0  0  0  0  0  0
    3.9830   -1.9980    0.0000 C   0  0  0  0  0  0  0  0  0  0  0  0
    5.4120   -1.1730    0.0000 C   0  0  3  0  0  0  0  0  0  0  0  0
    5.4120   -1.9980    0.0000 C   0  0  0  0  0  0  0  0  0  0  0  0
    4.6980   -2.4110    0.0000 C   0  0  0  0  0  0  0  0  0  0  0  0
    2.5540   -1.9980    0.0000 C   0  0  3  0  0  0  0  0  0  0  0  0
    3.2690   -2.4110    0.0000 C   0  0  0  0  0  0  0  0  0  0  0  0
    3.2690    0.0640    0.0000 O   0  0  0  0  0  0  0  0  0  0  0  0
    2.5540    1.3020    0.0000 O   0  0  0  0  0  0  0  0  0  0  0  0
    2.5540    0.4770    0.0000 C   0  0  0  0  0  0  0  0  0  0  0  0
    6.1270    1.7140    0.0000 O   0  0  0  0  0  0  0  0  0  0  0  0
    3.9830    2.9520    0.0000 O   0  0  0  0  0  0  0  0  0  0  0  0
    6.8410    2.9520    0.0000 O   0  0  0  0  0  0  0  0  0  0  0  0
    4.6980    0.0640    0.0000 C   0  0  0  0  0  0  0  0  0  0  0  0
    5.4120    1.3020    0.0000 C   0  0  3  0  0  0  0  0  0  0  0  0
    4.6980    1.7140    0.0000 C   0  0  0  0  0  0  0  0  0  0  0  0
    4.6980    2.5390    0.0000 C   0  0  3  0  0  0  0  0  0  0  0  0
    5.4120    2.9520    0.0000 C   0  0  0  0  0  0  0  0  0  0  0  0
    6.1270    2.5390    0.0000 C   0  0  0  0  0  0  0  0  0  0  0  0
    1.8400    0.0640    0.0000 C   0  0  0  0  0  0  0  0  0  0  0  0
    1.1260   -0.3480    0.0000 C   0  0  0  0  0  0  0  0  0  0  0  0
    1.1260   -1.1730    0.0000 C   0  0  0  0  0  0  0  0  0  0  0  0
    1.4280    0.7790    0.0000 C   0  0  0  0  0  0  0  0  0  0  0  0
    2.2520   -0.6500    0.0000 C   0  0  0  0  0  0  0  0  0  0  0  0
    6.1270   -0.7610    0.0000 C   0  0  0  0  0  0  0  0  0  0  0  0
    1.8400   -2.4110    0.0000 C   0  0  0  0  0  0  0  0  0  0  0  0
    5.4120    0.4770    0.0000 C   0  0  0  0  0  0  0  0  0  0  0  0
  1  2  1  0  0  0  0
  1  3  1  0  0  0  0
  1  5  1  0  0  0  0
  2  4  1  0  0  0  0
  2 11  1  0  0  0  0
  3  6  1  0  0  0  0
  3 17  1  0  0  0  0
  4  9  1  0  0  0  0
  5  8  1  0  0  0  0
  5 10  2  0  0  0  0
  6  7  1  0  0  0  0
  6 28  1  0  0  0  0
  7  8  2  0  0  0  0
  9 10  1  0  0  0  0
  9 29  1  0  0  0  0
 11 13  1  0  0  0  0
 12 13  2  0  0  0  0
 13 23  1  0  0  0  0
 14 18  1  0  0  0  0
 14 22  1  0  0  0  0
 15 20  1  0  0  0  0
 16 22  2  0  0  0  0
 17 30  1  0  0  0  0
 18 19  1  0  0  0  0
 18 30  1  0  0  0  0
 19 20  1  0  0  0  0
 20 21  1  0  0  0  0
 21 22  1  0  0  0  0
 23 24  1  0  0  0  0
 23 26  1  0  0  0  0
 23 27  1  0  0  0  0
 24 25  1  0  0  0  0
M  END
>  <n>
234

>  <Activity>
1

>  <cmpd_id>
mbcd0001194

$$$$
mol_0020
  MOE2013           2D

 15 16  0  0  1  0  0  0  0  0999 V2000
    3.1040    1.2680    0.0000 O   0  0  0  0  0  0  0  0  0  0  0  0
    1.7220    2.9900    0.0000 O   0  0  0  0  0  0  0  0  0  0  0  0
    2.1780   -1.0240    0.0000 O   0  0  0  0  0  0  0  0  0  0  0  0
    3.3340   -0.1840    0.0000 N   0  0  0  0  0  0  0  0  0  0  0  0
    3.4830   -1.6050    0.0000 N   0  0  0  0  0  0  0  0  0  0  0  0
    4.7880   -2.1860    0.0000 N   0  0  0  0  0  0  0  0  0  0  0  0
    2.8490    0.4830    0.0000 C   0  0  3  0  0  0  0  0  0  0  0  0
    2.0240    0.4830    0.0000 C   0  0  0  0  0  0  0  0  0  0  0  0
    1.7690    1.2680    0.0000 C   0  0  0  0  0  0  0  0  0  0  0  0
    2.4360    1.7530    0.0000 C   0  0  3  0  0  0  0  0  0  0  0  0
    2.4360    2.5780    0.0000 C   0  0  0  0  0  0  0  0  0  0  0  0
    4.1540   -0.0980    0.0000 C   0  0  0  0  0  0  0  0  0  0  0  0
    2.9980   -0.9380    0.0000 C   0  0  0  0  0  0  0  0  0  0  0  0
    4.6390   -0.7650    0.0000 C   0  0  0  0  0  0  0  0  0  0  0  0
    4.3030   -1.5190    0.0000 C   0  0  0  0  0  0  0  0  0  0  0  0
  1  7  1  0  0  0  0
  1 10  1  0  0  0  0
  2 11  1  0  0  0  0
  3 13  2  0  0  0  0
  4  7  1  0  0  0  0
  4 12  1  0  0  0  0
  4 13  1  0  0  0  0
  5 13  1  0  0  0  0
  5 15  2  0  0  0  0
  6 15  1  0  0  0  0
  7  8  1  0  0  0  0
  8  9  1  0  0  0  0
  9 10  1  0  0  0  0
 10 11  1  0  0  0  0
 12 14  2  0  0  0  0
 14 15  1  0  0  0  0
M  END
>  <n>
20

>  <Activity>
0

>  <cmpd_id>
mbcd0001355

$$$$
mol_0108
  MOE2013           2D

 17 19  0  0  1  0  0  0  0  0999 V2000
    1.3560    0.1270    0.0000 N   0  0  0  0  0  0  0  0  0  0  0  0
    2.0700   -0.2850    0.0000 C   0  0  0  0  0  0  0  0  0  0  0  0
    2.0700   -1.1100    0.0000 N   0  0  0  0  0  0  0  0  0  0  0  0
    1.3560   -1.5230    0.0000 C   0  0  0  0  0  0  0  0  0  0  0  0
    1.3560   -2.3480    0.0000 O   0  0  0  0  0  0  0  0  0  0  0  0
    0.6410   -0.2850    0.0000 C   0  0  0  0  0  0  0  0  0  0  0  0
   -0.1440   -0.0300    0.0000 N   0  0  0  0  0  0  0  0  0  0  0  0
    0.6410   -1.1100    0.0000 C   0  0  0  0  0  0  0  0  0  0  0  0
   -0.3980    0.7540    0.0000 C   0  0  3  0  0  0  0  0  0  0  0  0
   -0.6280   -0.6980    0.0000 C   0  0  0  0  0  0  0  0  0  0  0  0
   -0.1440   -1.3650    0.0000 N   0  0  0  0  0  0  0  0  0  0  0  0
    0.0860    1.4220    0.0000 C   0  0  0  0  0  0  0  0  0  0  0  0
   -1.1830    1.0090    0.0000 O   0  0  0  0  0  0  0  0  0  0  0  0
   -0.3980    2.0890    0.0000 C   0  0  0  0  0  0  0  0  0  0  0  0
   -1.1830    1.8340    0.0000 C   0  0  3  0  0  0  0  0  0  0  0  0
   -1.8500    2.3190    0.0000 C   0  0  0  0  0  0  0  0  0  0  0  0
   -1.7640    3.1400    0.0000 O   0  0  0  0  0  0  0  0  0  0  0  0
  1  2  2  0  0  0  0
  1  6  1  0  0  0  0
  2  3  1  0  0  0  0
  3  4  1  0  0  0  0
  4  5  2  0  0  0  0
  4  8  1  0  0  0  0
  6  7  1  0  0  0  0
  6  8  2  0  0  0  0
  7  9  1  0  0  0  0
  7 10  1  0  0  0  0
  8 11  1  0  0  0  0
  9 12  1  0  0  0  0
  9 13  1  0  0  0  0
 10 11  2  0  0  0  0
 12 14  1  0  0  0  0
 13 15  1  0  0  0  0
 14 15  1  0  0  0  0
 15 16  1  0  0  0  0
 16 17  1  0  0  0  0
M  END
>  <n>
108

>  <Activity>
0

>  <cmpd_id>
mbcd0029982

$$$$
mol_0228
  MOE2013           2D

 19 20  0  0  1  0  0  0  0  0999 V2000
    4.3800    0.6930    0.0000 O   0  0  0  0  0  0  0  0  0  0  0  0
    2.9980    2.4160    0.0000 O   0  0  0  0  0  0  0  0  0  0  0  0
    3.4540   -1.5990    0.0000 O   0  0  0  0  0  0  0  0  0  0  0  0
    6.0650   -2.7610    0.0000 O   0  0  0  0  0  0  0  0  0  0  0  0
    4.6100   -0.7590    0.0000 N   0  0  0  0  0  0  0  0  0  0  0  0
    2.2610    0.9480    0.0000 N   0  0  0  0  0  0  0  0  0  0  0  0
    4.7590   -2.1800    0.0000 N   0  0  0  0  0  0  0  0  0  0  0  0
    1.6480    0.3960    0.0000 N   0  3  0  0  0  0  0  0  0  0  0  0
    1.0340   -0.1560    0.0000 N   0  5  0  0  0  0  0  0  0  0  0  0
    3.0450    0.6930    0.0000 C   0  0  3  0  0  0  0  0  0  0  0  0
    4.1250   -0.0920    0.0000 C   0  0  3  0  0  0  0  0  0  0  0  0
    3.3000   -0.0920    0.0000 C   0  0  0  0  0  0  0  0  0  0  0  0
    3.7130    1.1780    0.0000 C   0  0  3  0  0  0  0  0  0  0  0  0
    3.7130    2.0030    0.0000 C   0  0  0  0  0  0  0  0  0  0  0  0
    5.4300   -0.6730    0.0000 C   0  0  0  0  0  0  0  0  0  0  0  0
    4.2740   -1.5130    0.0000 C   0  0  0  0  0  0  0  0  0  0  0  0
    5.9160   -1.3400    0.0000 C   0  0  0  0  0  0  0  0  0  0  0  0
    5.5800   -2.0940    0.0000 C   0  0  0  0  0  0  0  0  0  0  0  0
    6.7360   -1.2540    0.0000 C   0  0  0  0  0  0  0  0  0  0  0  0
  1 11  1  0  0  0  0
  1 13  1  0  0  0  0
  2 14  1  0  0  0  0
  3 16  2  0  0  0  0
  4 18  2  0  0  0  0
  5 11  1  0  0  0  0
  5 15  1  0  0  0  0
  5 16  1  0  0  0  0
  6  8  2  3  0  0  0
  6 10  1  0  0  0  0
  7 16  1  0  0  0  0
  7 18  1  0  0  0  0
  8  9  2  0  0  0  0
 10 12  1  0  0  0  0
 10 13  1  0  0  0  0
 11 12  1  0  0  0  0
 13 14  1  0  0  0  0
 15 17  2  0  0  0  0
 17 18  1  0  0  0  0
 17 19  1  0  0  0  0
M  CHG  1   8   1
M  CHG  1   9  -1
M  END
>  <n>
228

>  <Activity>
1

>  <cmpd_id>
mbcd0001107

$$$$
mol_0216
  MOE2013           2D

 34 37  0  0  1  0  0  0  0  0999 V2000
    2.1160   -9.5900    0.0000 C   0  0  0  0  0  0  0  0  0  0  0  0
    1.3090   -9.4190    0.0000 O   0  0  0  0  0  0  0  0  0  0  0  0
    1.0540   -8.6340    0.0000 C   0  0  0  0  0  0  0  0  0  0  0  0
    0.2470   -8.4630    0.0000 C   0  0  0  0  0  0  0  0  0  0  0  0
   -0.0080   -7.6780    0.0000 C   0  0  0  0  0  0  0  0  0  0  0  0
    0.5440   -7.0650    0.0000 C   0  0  0  0  0  0  0  0  0  0  0  0
    0.2900   -6.2800    0.0000 C   0  0  0  0  0  0  0  0  0  0  0  0
    0.8420   -5.6670    0.0000 C   0  0  3  0  0  0  0  0  0  0  0  0
    1.6490   -5.8390    0.0000 N   0  0  0  0  0  0  0  0  0  0  0  0
    0.5870   -4.8830    0.0000 C   0  0  0  0  0  0  0  0  0  0  0  0
   -0.2200   -4.7110    0.0000 O   0  0  0  0  0  0  0  0  0  0  0  0
    1.1390   -4.2700    0.0000 N   0  0  0  0  0  0  0  0  0  0  0  0
    0.8840   -3.4850    0.0000 C   0  0  3  0  0  0  0  0  0  0  0  0
    0.0990   -3.2300    0.0000 C   0  0  3  0  0  0  0  0  0  0  0  0
   -0.5680   -3.7150    0.0000 C   0  0  0  0  0  0  0  0  0  0  0  0
   -1.3220   -3.3790    0.0000 O   0  0  0  0  0  0  0  0  0  0  0  0
    0.0990   -2.4050    0.0000 O   0  0  0  0  0  0  0  0  0  0  0  0
    0.8840   -2.1500    0.0000 C   0  0  3  0  0  0  0  0  0  0  0  0
    1.3690   -2.8170    0.0000 C   0  0  3  0  0  0  0  0  0  0  0  0
    2.1940   -2.8170    0.0000 O   0  0  0  0  0  0  0  0  0  0  0  0
    1.1390   -1.3650    0.0000 N   0  0  0  0  0  0  0  0  0  0  0  0
    0.6540   -0.6980    0.0000 C   0  0  0  0  0  0  0  0  0  0  0  0
    1.1390   -0.0300    0.0000 N   0  0  0  0  0  0  0  0  0  0  0  0
    1.9230   -0.2850    0.0000 C   0  0  0  0  0  0  0  0  0  0  0  0
    2.6380    0.1270    0.0000 C   0  0  0  0  0  0  0  0  0  0  0  0
    3.3520   -0.2850    0.0000 N   0  0  0  0  0  0  0  0  0  0  0  0
    3.3520   -1.1100    0.0000 C   0  0  0  0  0  0  0  0  0  0  0  0
    2.6380   -1.5230    0.0000 N   0  0  0  0  0  0  0  0  0  0  0  0
    1.9230   -1.1100    0.0000 C   0  0  0  0  0  0  0  0  0  0  0  0
    2.6380    0.9520    0.0000 N   0  0  0  0  0  0  0  0  0  0  0  0
    1.9230    1.3650    0.0000 C   0  0  0  0  0  0  0  0  0  0  0  0
    3.3520    1.3650    0.0000 C   0  0  0  0  0  0  0  0  0  0  0  0
    1.3520   -7.2360    0.0000 C   0  0  0  0  0  0  0  0  0  0  0  0
    1.6060   -8.0210    0.0000 C   0  0  0  0  0  0  0  0  0  0  0  0
  1  2  1  0  0  0  0
  2  3  1  0  0  0  0
  3  4  1  0  0  0  0
  3 34  2  0  0  0  0
  4  5  2  0  0  0  0
  5  6  1  0  0  0  0
  6  7  1  0  0  0  0
  6 33  2  0  0  0  0
  7  8  1  0  0  0  0
  8  9  1  0  0  0  0
  8 10  1  0  0  0  0
 10 11  2  0  0  0  0
 10 12  1  0  0  0  0
 12 13  1  0  0  0  0
 13 14  1  0  0  0  0
 13 19  1  0  0  0  0
 14 15  1  0  0  0  0
 14 17  1  0  0  0  0
 15 16  1  0  0  0  0
 17 18  1  0  0  0  0
 18 19  1  0  0  0  0
 18 21  1  0  0  0  0
 19 20  1  0  0  0  0
 21 22  1  0  0  0  0
 21 29  1  0  0  0  0
 22 23  2  0  0  0  0
 23 24  1  0  0  0  0
 24 25  1  0  0  0  0
 24 29  2  0  0  0  0
 25 26  2  0  0  0  0
 25 30  1  0  0  0  0
 26 27  1  0  0  0  0
 27 28  2  0  0  0  0
 28 29  1  0  0  0  0
 30 31  1  0  0  0  0
 30 32  1  0  0  0  0
 33 34  1  0  0  0  0
M  END
>  <n>
216

>  <Activity>
1

>  <cmpd_id>
mbcd0000723

$$$$
mol_0375
  MOE2013           2D

 41 47  0  0  1  0  0  0  0  0999 V2000
    7.2570    0.4460    0.0000 C   0  0  0  0  0  0  0  0  0  0  0  0
    7.9240   -0.0390    0.0000 C   0  0  0  0  0  0  0  0  0  0  0  0
    7.8380   -0.8590    0.0000 C   0  0  0  0  0  0  0  0  0  0  0  0
    7.0840   -1.1950    0.0000 C   0  0  0  0  0  0  0  0  0  0  0  0
    6.4170   -0.7100    0.0000 C   0  0  0  0  0  0  0  0  0  0  0  0
    6.5030    0.1110    0.0000 C   0  0  0  0  0  0  0  0  0  0  0  0
    4.3720   -0.1670    0.0000 C   0  0  0  0  0  0  0  0  0  0  0  0
    5.1970   -0.1670    0.0000 C   0  0  0  0  0  0  0  0  0  0  0  0
    5.6100   -0.8810    0.0000 C   0  0  0  0  0  0  0  0  0  0  0  0
    5.1970   -1.5960    0.0000 C   0  0  0  0  0  0  0  0  0  0  0  0
    4.3720   -1.5960    0.0000 C   0  0  0  0  0  0  0  0  0  0  0  0
    3.9600   -0.8810    0.0000 C   0  0  0  0  0  0  0  0  0  0  0  0
    5.7490    0.4460    0.0000 N   0  0  0  0  0  0  0  0  0  0  0  0
    2.3130    0.4460    0.0000 C   0  0  0  0  0  0  0  0  0  0  0  0
    3.0670    0.1110    0.0000 C   0  0  0  0  0  0  0  0  0  0  0  0
    3.1530   -0.7100    0.0000 C   0  0  0  0  0  0  0  0  0  0  0  0
    2.4850   -1.1950    0.0000 C   0  0  0  0  0  0  0  0  0  0  0  0
    1.7320   -0.8590    0.0000 C   0  0  0  0  0  0  0  0  0  0  0  0
    1.6460   -0.0390    0.0000 C   0  0  0  0  0  0  0  0  0  0  0  0
    3.8200    0.4460    0.0000 N   0  0  0  0  0  0  0  0  0  0  0  0
    4.1170   -2.3800    0.0000 C   0  0  0  0  0  0  0  0  0  0  0  0
    5.4520   -2.3800    0.0000 C   0  0  0  0  0  0  0  0  0  0  0  0
    4.7850   -2.8660    0.0000 N   0  0  0  0  0  0  0  0  0  0  0  0
    4.7850   -3.6900    0.0000 N   0  0  0  0  0  0  0  0  0  0  0  0
    4.0700   -4.1030    0.0000 C   0  0  0  0  0  0  0  0  0  0  0  0
    4.0700   -4.9280    0.0000 O   0  0  0  0  0  0  0  0  0  0  0  0
    6.2370   -2.6360    0.0000 O   0  0  0  0  0  0  0  0  0  0  0  0
    7.3430    1.2670    0.0000 O   0  0  0  0  0  0  0  0  0  0  0  0
    5.2350    2.8670    0.0000 C   0  0  3  0  0  0  0  0  0  0  0  0
    6.0190    2.6120    0.0000 C   0  0  3  0  0  0  0  0  0  0  0  0
    6.1910    1.8050    0.0000 O   0  0  0  0  0  0  0  0  0  0  0  0
    5.5780    1.2530    0.0000 C   0  0  3  0  0  0  0  0  0  0  0  0
    4.7930    1.5080    0.0000 C   0  0  3  0  0  0  0  0  0  0  0  0
    4.6220    2.3150    0.0000 C   0  0  3  0  0  0  0  0  0  0  0  0
    4.1800    0.9560    0.0000 O   0  0  0  0  0  0  0  0  0  0  0  0
    3.8370    2.5700    0.0000 O   0  0  0  0  0  0  0  0  0  0  0  0
    5.0630    3.6740    0.0000 O   0  0  0  0  0  0  0  0  0  0  0  0
    6.6320    3.1640    0.0000 C   0  0  0  0  0  0  0  0  0  0  0  0
    7.4170    2.9090    0.0000 O   0  0  0  0  0  0  0  0  0  0  0  0
    2.2270    1.2670    0.0000 O   0  0  0  0  0  0  0  0  0  0  0  0
    3.3330   -2.6360    0.0000 O   0  0  0  0  0  0  0  0  0  0  0  0
  1  2  1  0  0  0  0
  1  6  2  0  0  0  0
  1 28  1  0  0  0  0
  2  3  2  0  0  0  0
  3  4  1  0  0  0  0
  4  5  2  0  0  0  0
  5  6  1  0  0  0  0
  5  9  1  0  0  0  0
  6 13  1  0  0  0  0
  7  8  2  0  0  0  0
  7 12  1  0  0  0  0
  7 20  1  0  0  0  0
  8  9  1  0  0  0  0
  8 13  1  0  0  0  0
  9 10  2  0  0  0  0
 10 11  1  0  0  0  0
 10 22  1  0  0  0  0
 11 12  2  0  0  0  0
 11 21  1  0  0  0  0
 12 16  1  0  0  0  0
 13 32  1  0  0  0  0
 14 15  2  0  0  0  0
 14 19  1  0  0  0  0
 14 40  1  0  0  0  0
 15 16  1  0  0  0  0
 15 20  1  0  0  0  0
 16 17  2  0  0  0  0
 17 18  1  0  0  0  0
 18 19  2  0  0  0  0
 21 23  1  0  0  0  0
 21 41  2  0  0  0  0
 22 23  1  0  0  0  0
 22 27  2  0  0  0  0
 23 24  1  0  0  0  0
 24 25  1  0  0  0  0
 25 26  2  0  0  0  0
 29 30  1  0  0  0  0
 29 34  1  0  0  0  0
 29 37  1  0  0  0  0
 30 31  1  0  0  0  0
 30 38  1  0  0  0  0
 31 32  1  0  0  0  0
 32 33  1  0  0  0  0
 33 34  1  0  0  0  0
 33 35  1  0  0  0  0
 34 36  1  0  0  0  0
 38 39  1  0  0  0  0
M  END
>  <n>
375

>  <Activity>
1

>  <cmpd_id>
mbcd0029952

$$$$
mol_0213
  MOE2013           2D

 44 50  0  0  1  0  0  0  0  0999 V2000
    2.1360    1.2330    0.0000 N   0  0  0  0  0  0  0  0  0  0  0  0
    2.6880    0.6200    0.0000 C   0  0  0  0  0  0  0  0  0  0  0  0
    2.2750   -0.0950    0.0000 C   0  0  0  0  0  0  0  0  0  0  0  0
    2.6880   -0.8090    0.0000 C   0  0  0  0  0  0  0  0  0  0  0  0
    3.5130   -0.8090    0.0000 C   0  0  0  0  0  0  0  0  0  0  0  0
    3.9250   -0.0950    0.0000 C   0  0  0  0  0  0  0  0  0  0  0  0
    3.5130    0.6200    0.0000 C   0  0  0  0  0  0  0  0  0  0  0  0
    4.0650    1.2330    0.0000 N   0  0  0  0  0  0  0  0  0  0  0  0
    4.8180    0.8970    0.0000 C   0  0  0  0  0  0  0  0  0  0  0  0
    5.5720    1.2330    0.0000 C   0  0  0  0  0  0  0  0  0  0  0  0
    6.2390    0.7480    0.0000 C   0  0  0  0  0  0  0  0  0  0  0  0
    6.1530   -0.0720    0.0000 C   0  0  0  0  0  0  0  0  0  0  0  0
    5.4000   -0.4080    0.0000 C   0  0  0  0  0  0  0  0  0  0  0  0
    4.7320    0.0770    0.0000 C   0  0  0  0  0  0  0  0  0  0  0  0
    6.9930    1.0840    0.0000 O   0  0  0  0  0  0  0  0  0  0  0  0
    3.7680   -1.5940    0.0000 C   0  0  0  0  0  0  0  0  0  0  0  0
    4.5520   -1.8490    0.0000 O   0  0  0  0  0  0  0  0  0  0  0  0
    3.1000   -2.0790    0.0000 N   0  0  0  0  0  0  0  0  0  0  0  0
    3.1000   -2.9040    0.0000 N   0  0  0  0  0  0  0  0  0  0  0  0
    3.8150   -3.3160    0.0000 C   0  0  0  0  0  0  0  0  0  0  0  0
    3.8150   -4.1410    0.0000 C   0  0  0  0  0  0  0  0  0  0  0  0
    4.5290   -4.5540    0.0000 O   0  0  0  0  0  0  0  0  0  0  0  0
    4.5290   -2.9040    0.0000 C   0  0  0  0  0  0  0  0  0  0  0  0
    5.2440   -3.3160    0.0000 O   0  0  0  0  0  0  0  0  0  0  0  0
    2.4330   -1.5940    0.0000 C   0  0  0  0  0  0  0  0  0  0  0  0
    1.6480   -1.8490    0.0000 O   0  0  0  0  0  0  0  0  0  0  0  0
    1.4680    0.0770    0.0000 C   0  0  0  0  0  0  0  0  0  0  0  0
    0.8010   -0.4080    0.0000 C   0  0  0  0  0  0  0  0  0  0  0  0
    0.0470   -0.0720    0.0000 C   0  0  0  0  0  0  0  0  0  0  0  0
   -0.0390    0.7480    0.0000 C   0  0  0  0  0  0  0  0  0  0  0  0
   -0.7930    1.0840    0.0000 O   0  0  0  0  0  0  0  0  0  0  0  0
    0.6280    1.2330    0.0000 C   0  0  0  0  0  0  0  0  0  0  0  0
    1.3820    0.8970    0.0000 C   0  0  0  0  0  0  0  0  0  0  0  0
    2.3070    2.0400    0.0000 C   0  0  3  0  0  0  0  0  0  0  0  0
    1.6940    2.5920    0.0000 O   0  0  0  0  0  0  0  0  0  0  0  0
    1.8660    3.3990    0.0000 C   0  0  3  0  0  0  0  0  0  0  0  0
    2.6500    3.6540    0.0000 C   0  0  3  0  0  0  0  0  0  0  0  0
    2.8220    4.4610    0.0000 O   0  0  0  0  0  0  0  0  0  0  0  0
    3.2630    3.1020    0.0000 C   0  0  3  0  0  0  0  0  0  0  0  0
    4.0480    3.3570    0.0000 O   0  0  0  0  0  0  0  0  0  0  0  0
    3.0920    2.2950    0.0000 C   0  0  3  0  0  0  0  0  0  0  0  0
    3.7050    1.7430    0.0000 O   0  0  0  0  0  0  0  0  0  0  0  0
    1.2520    3.9510    0.0000 C   0  0  0  0  0  0  0  0  0  0  0  0
    1.4240    4.7580    0.0000 O   0  0  0  0  0  0  0  0  0  0  0  0
  1  2  1  0  0  0  0
  1 33  1  0  0  0  0
  1 34  1  0  0  0  0
  2  3  1  0  0  0  0
  2  7  2  0  0  0  0
  3  4  2  0  0  0  0
  3 27  1  0  0  0  0
  4  5  1  0  0  0  0
  4 25  1  0  0  0  0
  5  6  2  0  0  0  0
  5 16  1  0  0  0  0
  6  7  1  0  0  0  0
  6 14  1  0  0  0  0
  7  8  1  0  0  0  0
  8  9  1  0  0  0  0
  9 10  2  0  0  0  0
  9 14  1  0  0  0  0
 10 11  1  0  0  0  0
 11 12  2  0  0  0  0
 11 15  1  0  0  0  0
 12 13  1  0  0  0  0
 13 14  2  0  0  0  0
 16 17  2  0  0  0  0
 16 18  1  0  0  0  0
 18 19  1  0  0  0  0
 18 25  1  0  0  0  0
 19 20  1  0  0  0  0
 20 21  1  0  0  0  0
 20 23  1  0  0  0  0
 21 22  1  0  0  0  0
 23 24  1  0  0  0  0
 25 26  2  0  0  0  0
 27 28  1  0  0  0  0
 27 33  2  0  0  0  0
 28 29  2  0  0  0  0
 29 30  1  0  0  0  0
 30 31  1  0  0  0  0
 30 32  2  0  0  0  0
 32 33  1  0  0  0  0
 34 35  1  0  0  0  0
 34 41  1  0  0  0  0
 35 36  1  0  0  0  0
 36 37  1  0  0  0  0
 36 43  1  0  0  0  0
 37 38  1  0  0  0  0
 37 39  1  0  0  0  0
 39 40  1  0  0  0  0
 39 41  1  0  0  0  0
 41 42  1  0  0  0  0
 43 44  1  0  0  0  0
M  END
>  <n>
213

>  <Activity>
1

>  <cmpd_id>
mbcd0000496

$$$$
mol_0143
  MOE2013           2D

 59 65  0  0  1  0  0  0  0  0999 V2000
    7.8090   -1.4080    0.0000 O   0  0  0  0  0  0  0  0  0  0  0  0
   10.1600   -4.4080    0.0000 O   0  0  0  0  0  0  0  0  0  0  0  0
    2.9890   -0.0420    0.0000 N   0  0  0  0  0  0  0  0  0  0  0  0
    3.9030    1.0560    0.0000 O   0  0  0  0  0  0  0  0  0  0  0  0
    7.0460   -1.0200    0.0000 N   0  0  0  0  0  0  0  0  0  0  0  0
    8.5420    1.2910    0.0000 N   0  0  0  0  0  0  0  0  0  0  0  0
    8.5660   -2.4490    0.0000 N   0  0  0  0  0  0  0  0  0  0  0  0
    9.9950   -0.9290    0.0000 N   0  0  0  0  0  0  0  0  0  0  0  0
[truncated: 845,214 more chars]
